# Supplementary material for: Ion mobility collision cross-section atlas for known and unknown metabolite annotation in untargeted metabolomics
Source: Nat Commun. 2020 Aug 28;11:4334. doi: 10.1038/s41467-020-18171-8 (PMC7455731; doi:10.1038/s41467-020-18171-8)
Supplement: Supplementary file 4 — Supplementary Data 1 [file 41467_2020_18171_MOESM4_ESM.xlsx]

## Sheet: Positive_mode
id_allccs	name	formula	monoisotope_mass	smiles	inchikey	kingdom	superclass	class	subclass	type	adduct	mz	ccs	confidence_level	update_date
AllCCS00000003	L-Carnosine	C9H14N4O3	226.107	C(CN)C(=NC(CC1=CN=CN1)(C(=O)O)[H])O	CQOVPNPJLQNMDC-ZETCQYMHSA-N	Organic compounds	Organic acids and derivatives	Peptidomimetics	Hybrid peptides	Experimental CCS	[M+H]+	227.114	150.9	2	2019-08-12
AllCCS00000003	L-Carnosine	C9H14N4O3	226.107	C(CN)C(=NC(CC1=CN=CN1)(C(=O)O)[H])O	CQOVPNPJLQNMDC-ZETCQYMHSA-N	Organic compounds	Organic acids and derivatives	Peptidomimetics	Hybrid peptides	Experimental CCS	[M+Na]+	249.096	154.2	1	2019-08-12
AllCCS00000004	Argininosuccinic acid	C10H18N4O6	290.123	C(CC(C(=O)O)(N)[H])CNC(=N)NC(CC(=O)O)(C(=O)O)[H]	KDZOASGQNOPSCU-WDSKDSINSA-N	Organic compounds	Organic acids and derivatives	Carboxylic acids and derivatives	Amino acids, peptides, and analogues	Experimental CCS	[M+H]+	291.13	165.8	2	2019-08-12
AllCCS00000004	Argininosuccinic acid	C10H18N4O6	290.123	C(CC(C(=O)O)(N)[H])CNC(=N)NC(CC(=O)O)(C(=O)O)[H]	KDZOASGQNOPSCU-WDSKDSINSA-N	Organic compounds	Organic acids and derivatives	Carboxylic acids and derivatives	Amino acids, peptides, and analogues	Experimental CCS	[M+Na]+	313.112	172.221	3	2019-08-12
AllCCS00000007	3,4-Dihydroxy-L-phenylalanine(L-DOPA)	C9H11NO4	197.069	C1=CC(=C(C=C1CC(C(=O)O)(N)[H])O)O	WTDRDQBEARUVNC-LURJTMIESA-N	Organic compounds	Organic acids and derivatives	Carboxylic acids and derivatives	Amino acids, peptides, and analogues	Experimental CCS	[M+Na]+	220.058	146.9	1	2019-08-12
AllCCS00000008	Isocitrate	C6H8O7	192.027	C(C(C(C(=O)O)O)C(=O)O)C(=O)O	ODBLHEXUDAPZAU-UHFFFAOYSA-N	Organic compounds	Organic acids and derivatives	Carboxylic acids and derivatives	Tricarboxylic acids and derivatives	Experimental CCS	[M+Na]+	215.016	144.2	2	2019-08-12
AllCCS00000009	L-Anserine	C10H16N4O3	240.122	CN1C=NC=C1CC(C(=O)O)(N=C(CCN)O)[H]	MYYIAHXIVFADCU-QMMMGPOBSA-N	Organic compounds	Organic acids and derivatives	Peptidomimetics	Hybrid peptides	Experimental CCS	[M+Na]+	263.112	157.7	2	2019-08-12
AllCCS00000012	2-Oxoadipic acid	C6H8O5	160.037	C(CC(C(O)=O)=O)CC(=O)O	FGSBNBBHOZHUBO-UHFFFAOYSA-N	Organic compounds	Organic acids and derivatives	Keto acids and derivatives	Medium-chain keto acids and derivatives	Experimental CCS	[M+Na]+	183.026	137.1	2	2019-08-12
AllCCS00000015	5-Hydroxy-L-lysine	C6H14N2O3	162.1	C(CC(C(=O)O)(N)[H])C(CN)(O)[H]	YSMODUONRAFBET-UHNVWZDZSA-N	Organic compounds	Organic acids and derivatives	Carboxylic acids and derivatives	Amino acids, peptides, and analogues	Experimental CCS	[M+H]+	163.108	135.1	1	2019-08-12
AllCCS00000015	5-Hydroxy-L-lysine	C6H14N2O3	162.1	C(CC(C(=O)O)(N)[H])C(CN)(O)[H]	YSMODUONRAFBET-UHNVWZDZSA-N	Organic compounds	Organic acids and derivatives	Carboxylic acids and derivatives	Amino acids, peptides, and analogues	Experimental CCS	[M+Na]+	185.09	137.7	1	2019-08-12
AllCCS00000016	3-Methylhistidine	C7H11N3O2	169.085	CN1C=NC=C1CC(C(=O)O)(N)[H]	JDHILDINMRGULE-LURJTMIESA-N	Organic compounds	Organic acids and derivatives	Carboxylic acids and derivatives	Amino acids, peptides, and analogues	Experimental CCS	[M+Na]+	192.074	138.8	1	2019-08-12
AllCCS00000017	DL-2-Aminoadipic acid	C6H11NO4	161.069	C(CC(C(=O)O)N)CC(=O)O	OYIFNHCXNCRBQI-UHFFFAOYSA-N	Organic compounds	Organic acids and derivatives	Carboxylic acids and derivatives	Amino acids, peptides, and analogues	Experimental CCS	[M+H]+	162.076	135.4	2	2019-08-12
AllCCS00000017	DL-2-Aminoadipic acid	C6H11NO4	161.069	C(CC(C(=O)O)N)CC(=O)O	OYIFNHCXNCRBQI-UHFFFAOYSA-N	Organic compounds	Organic acids and derivatives	Carboxylic acids and derivatives	Amino acids, peptides, and analogues	Experimental CCS	[M+Na]+	184.058	142.227	3	2019-08-12
AllCCS00000018	N-Acetyl-L-phenylalanine	C11H13NO3	207.09	CC(=NC(CC1=CC=CC=C1)(C(=O)O)[H])O	CBQJSKKFNMDLON-JTQLQIEISA-N	Organic compounds	Organic acids and derivatives	Carboxylic acids and derivatives	Amino acids, peptides, and analogues	Experimental CCS	[M+Na]+	230.079	149.8	1	2019-08-12
AllCCS00000019	Creatinine	C4H7N3O	113.059	CN1CC(=NC1=N)O	DDRJAANPRJIHGJ-UHFFFAOYSA-N	Organic compounds	Organic acids and derivatives	Carboxylic acids and derivatives	Amino acids, peptides, and analogues	Experimental CCS	[M+H]+	114.066	123.6	1	2019-08-12
AllCCS00000019	Creatinine	C4H7N3O	113.059	CN1CC(=NC1=N)O	DDRJAANPRJIHGJ-UHFFFAOYSA-N	Organic compounds	Organic acids and derivatives	Carboxylic acids and derivatives	Amino acids, peptides, and analogues	Experimental CCS	[M+Na]+	136.048	133.413	3	2019-08-12
AllCCS00000020	DL-Homocystine	C8H16N2O4S2	268.055	C(CSSCCC(C(=O)O)N)C(C(=O)O)N	ZTVZLYBCZNMWCF-UHFFFAOYSA-N	Organic compounds	Organic acids and derivatives	Carboxylic acids and derivatives	Amino acids, peptides, and analogues	Experimental CCS	[M+H]+	269.062	158.493	3	2019-08-12
AllCCS00000021	3,5-Diiodothyronine	C15H13I2NO4	524.893	C=1C=C(C=CC1O)OC2=C(C=C(C=C2I)CC(C(=O)O)N)I	ZHSOTLOTTDYIIK-UHFFFAOYSA-N	Organic compounds	Organic acids and derivatives	Carboxylic acids and derivatives	Amino acids, peptides, and analogues	Experimental CCS	[M+H]+	525.901	198.5	1	2019-08-12
AllCCS00000027	L-Aspartyl-L-phenylalanine	C13H16N2O5	280.106	C1=CC=C(C=C1)CC(C(=O)O)(N=C(C(CC(=O)O)(N)[H])O)[H]	YZQCXOFQZKCETR-UWVGGRQHSA-N	Organic compounds	Organic acids and derivatives	Carboxylic acids and derivatives	Amino acids, peptides, and analogues	Experimental CCS	[M+H]+	281.113	165.116	3	2019-08-12
AllCCS00000028	L-Pipecolic acid	C6H11NO2	129.079	C1CCNC(C1)(C(=O)O)[H]	HXEACLLIILLPRG-YFKPBYRVSA-N	Organic compounds	Organic acids and derivatives	Carboxylic acids and derivatives	Amino acids, peptides, and analogues	Experimental CCS	[M+Na]+	152.068	138.6	1	2019-08-12
AllCCS00000029	Glycylproline	C7H12N2O3	172.085	C1CC(C(=O)O)N(C1)C(CN)=O	KZNQNBZMBZJQJO-UHFFFAOYSA-N	Organic compounds	Organic acids and derivatives	Carboxylic acids and derivatives	Amino acids, peptides, and analogues	Experimental CCS	[M+H]+	173.092	136.412	3	2019-08-12
AllCCS00000031	Cysteine-S-sulfate	C3H7NO5S2	200.977	C(C(C(=O)O)(N)[H])SS(O)(=O)=O	NOKPBJYHPHHWAN-REOHCLBHSA-N	Organic compounds	Organic acids and derivatives	Carboxylic acids and derivatives	Amino acids, peptides, and analogues	Experimental CCS	[M+H]+	201.984	144.347	3	2019-08-12
AllCCS00000032	Glycyl-L-leucine	C8H16N2O3	188.116	CC(C)CC(C(=O)O)(N=C(CN)O)[H]	DKEXFJVMVGETOO-LURJTMIESA-N	Organic compounds	Organic acids and derivatives	Carboxylic acids and derivatives	Amino acids, peptides, and analogues	Experimental CCS	[M+H]+	189.123	149.628	3	2019-08-12
AllCCS00000037	N-Acetyl-L-tyrosine	C11H13NO4	223.084	CC(=NC(CC1=CC=C(C=C1)O)(C(=O)O)[H])O	CAHKINHBCWCHCF-JTQLQIEISA-N	Organic compounds	Organic acids and derivatives	Carboxylic acids and derivatives	Amino acids, peptides, and analogues	Experimental CCS	[M+Na]+	246.074	154.689	3	2019-08-12
AllCCS00000038	Suberylglycine	C10H17NO5	231.111	C(CCCC(=O)O)CCC(=NCC(=O)O)O	HXATVKDSYDWTCX-UHFFFAOYSA-N	Organic compounds	Organic acids and derivatives	Carboxylic acids and derivatives	Amino acids, peptides, and analogues	Experimental CCS	[M+Na]+	254.1	153.876	3	2019-08-12
AllCCS00000039	DL-2-Aminooctanoic acid	C8H17NO2	159.126	CCCCCCC(C(=O)O)N	AKVBCGQVQXPRLD-UHFFFAOYSA-N	Organic compounds	Organic acids and derivatives	Carboxylic acids and derivatives	Amino acids, peptides, and analogues	Experimental CCS	[M+H]+	160.133	147.227	3	2019-08-12
AllCCS00000042	S-Lactoylglutathione	C13H21N3O8S	379.105	CC(C(=O)SCC(C(=NCC(=O)O)O)(N=C(CCC(C(=O)O)(N)[H])O)[H])(O)[H]	VDYDCVUWILIYQF-CSMHCCOUSA-N	Organic compounds	Organic acids and derivatives	Carboxylic acids and derivatives	Amino acids, peptides, and analogues	Experimental CCS	[M+H]+	380.112	188.184	3	2019-08-12
AllCCS00000043	N-Acetylaspartylglutamate (NAAG)	C11H16N2O8	304.091	CC(=NC(CC(=O)O)C(=NC(CCC(=O)O)C(=O)O)O)O	OPVPGKGADVGKTG-UHFFFAOYSA-N	Organic compounds	Organic acids and derivatives	Carboxylic acids and derivatives	Amino acids, peptides, and analogues	Experimental CCS	[M+Na]+	327.08	166.617	3	2019-08-12
AllCCS00000045	Diaminopimelic acid	C7H14N2O4	190.095	C(CC(C(=O)O)(N)[H])CC(C(=O)O)(N)[H]	GMKMEZVLHJARHF-WHFBIAKZSA-N	Organic compounds	Organic acids and derivatives	Carboxylic acids and derivatives	Amino acids, peptides, and analogues	Experimental CCS	[M+H]+	191.103	141.5	2	2019-08-12
AllCCS00000045	Diaminopimelic acid	C7H14N2O4	190.095	C(CC(C(=O)O)(N)[H])CC(C(=O)O)(N)[H]	GMKMEZVLHJARHF-WHFBIAKZSA-N	Organic compounds	Organic acids and derivatives	Carboxylic acids and derivatives	Amino acids, peptides, and analogues	Experimental CCS	[M+Na]+	213.085	145.3	1	2019-08-12
AllCCS00000047	Aspartame	C14H18N2O5	294.122	COC(C(CC1=CC=CC=C1)(N=C(C(CC(=O)O)(N)[H])O)[H])=O	IAOZJIPTCAWIRG-QWRGUYRKSA-N	Organic compounds	Organic acids and derivatives	Carboxylic acids and derivatives	Amino acids, peptides, and analogues	Experimental CCS	[M+H]+	295.129	169.982	3	2019-08-12
AllCCS00000048	N6-Methyl-L-lysine	C7H16N2O2	160.121	CNCCCCC(C(=O)O)(N)[H]	PQNASZJZHFPQLE-LURJTMIESA-N	Organic compounds	Organic acids and derivatives	Carboxylic acids and derivatives	Amino acids, peptides, and analogues	Experimental CCS	[M+H]+	161.128	132.489	3	2019-08-12
AllCCS00000049	N-Acetylputrescine	C6H14N2O	130.111	CC(=NCCCCN)O	KLZGKIDSEJWEDW-UHFFFAOYSA-N	Organic compounds	Organic acids and derivatives	Carboximidic acids and derivatives	Carboximidic acids	Experimental CCS	[M+H]+	131.118	129.1	2	2019-08-12
AllCCS00000049	N-Acetylputrescine	C6H14N2O	130.111	CC(=NCCCCN)O	KLZGKIDSEJWEDW-UHFFFAOYSA-N	Organic compounds	Organic acids and derivatives	Carboximidic acids and derivatives	Carboximidic acids	Experimental CCS	[M+Na]+	153.1	135.3	2	2019-08-12
AllCCS00000051	L-homocysteic acid	C4H9NO5S	183.02	C(CS(O)(=O)=O)C(C(=O)O)(N)[H]	VBOQYPQEPHKASR-VKHMYHEASA-N	Organic compounds	Organic acids and derivatives	Carboxylic acids and derivatives	Amino acids, peptides, and analogues	Experimental CCS	[M+H]+	184.027	140.37	3	2019-08-12
AllCCS00000052	N-Acetylcadaverine	C7H16N2O	144.126	CC(=NCCCCCN)O	RMOIHHAKNOFHOE-UHFFFAOYSA-N	Organic compounds	Organic acids and derivatives	Carboxylic acids and derivatives	Carboxylic acid derivatives	Experimental CCS	[M+H]+	145.134	133.439	3	2019-08-12
AllCCS00000054	Biocytin	C16H28N4O4S	372.183	C(CCC(=NCCCCC(C(=O)O)(N)[H])O)CC1(C2(C(CS1)(N=C(N2)O)[H])[H])[H]	BAQMYDQNMFBZNA-MNXVOIDGSA-N	Organic compounds	Organic acids and derivatives	Carboxylic acids and derivatives	Amino acids, peptides, and analogues	Experimental CCS	[M+H]+	373.19	187.239	3	2019-08-12
AllCCS00000055	Nicotinuric acid	C8H8N2O3	180.053	C1=CC(=CN=C1)C(=NCC(=O)O)O	ZBSGKPYXQINNGF-UHFFFAOYSA-N	Organic compounds	Organic acids and derivatives	Carboxylic acids and derivatives	Amino acids, peptides, and analogues	Experimental CCS	[M+H]+	181.061	144.146	3	2019-08-12
AllCCS00000056	5-Aminopentanoic acid	C5H11NO2	117.079	C(CCN)CC(=O)O	JJMDCOVWQOJGCB-UHFFFAOYSA-N	Organic compounds	Organic acids and derivatives	Carboxylic acids and derivatives	Amino acids, peptides, and analogues	Experimental CCS	[M+H]+	118.086	121.708	3	2019-08-12
AllCCS00000057	D-Ornithine	C5H12N2O2	132.09	C(CC(C(=O)O)(N)[H])CN	AHLPHDHHMVZTML-SCSAIBSYSA-N	Organic compounds	Organic acids and derivatives	Carboxylic acids and derivatives	Amino acids, peptides, and analogues	Experimental CCS	[M+H]+	133.097	127.7	1	2019-08-12
AllCCS00000059	Pantetheine	C11H22N2O4S	278.13	CC(C)(CO)C(C(=NCCC(=NCCS)O)O)O	ZNXZGRMVNNHPCA-UHFFFAOYSA-N	Organic compounds	Organic acids and derivatives	Carboxylic acids and derivatives	Amino acids, peptides, and analogues	Experimental CCS	[M+H-H2O]+	261.127	164.862	3	2019-08-12
AllCCS00000060	D-Alanyl-D-alanine (D-Ala-D-Ala)	C6H12N2O3	160.085	CC(C(=NC(C)(C(=O)O)[H])O)(N)[H]	DEFJQIDDEAULHB-QWWZWVQMSA-N	Organic compounds	Organic acids and derivatives	Carboxylic acids and derivatives	Amino acids, peptides, and analogues	Experimental CCS	[M+Na]+	183.074	142.834	3	2019-08-12
AllCCS00000061	Homocitrate	C7H10O7	206.043	C(CC(CC(=O)O)(C(=O)O)O)C(=O)O	XKJVEVRQMLKSMO-SSDOTTSWSA-N	Organic compounds	Organic acids and derivatives	Carboxylic acids and derivatives	Tricarboxylic acids and derivatives	Experimental CCS	[M+Na]+	229.032	145.161	3	2019-08-12
AllCCS00000064	O-Phosphotyrosine	C9H12NO6P	261.04	C=1C=C(C=CC1CC(C(=O)O)(N)[H])OP(O)(O)=O	DCWXELXMIBXGTH-QMMMGPOBSA-N	Organic compounds	Organic acids and derivatives	Carboxylic acids and derivatives	Amino acids, peptides, and analogues	Experimental CCS	[M+H]+	262.048	162.843	3	2019-08-12
AllCCS00000065	DL-O-tyrosine	C9H11NO3	181.074	C1=CC=C(C(=C1)CC(C(=O)O)N)O	WRFPVMFCRNYQNR-UHFFFAOYSA-N	Organic compounds	Organic acids and derivatives	Carboxylic acids and derivatives	Amino acids, peptides, and analogues	Experimental CCS	[M+H]+	182.081	141.898	3	2019-08-12
AllCCS00000066	5-L-Glutamyl-L-alanine	C8H14N2O5	218.09	CC(C(=O)O)(N=C(CCC(C(=O)O)(N)[H])O)[H]	WQXXXVRAFAKQJM-WHFBIAKZSA-N	Organic compounds	Organic acids and derivatives	Carboxylic acids and derivatives	Amino acids, peptides, and analogues	Experimental CCS	[M+H]+	219.098	149.722	3	2019-08-12
AllCCS00000067	Alpha-N-Phenylacetyl-L-glutamine	C13H16N2O4	264.111	C1=CC=C(C=C1)CC(=NC(CCC(=N)O)(C(=O)O)[H])O	JFLIEFSWGNOPJJ-JTQLQIEISA-N	Organic compounds	Organic acids and derivatives	Carboxylic acids and derivatives	Amino acids, peptides, and analogues	Experimental CCS	[M+H]+	265.118	159.9	2	2019-08-12
AllCCS00000069	gamma-L-Glutamyl-L-valine	C10H18N2O5	246.122	CC(C)C(C(=O)O)N=C(CCC(C(=O)O)N)O	AQAKHZVPOOGUCK-UHFFFAOYSA-N	Organic compounds	Organic acids and derivatives	Carboxylic acids and derivatives	Amino acids, peptides, and analogues	Experimental CCS	[M+H]+	247.129	160.301	3	2019-08-12
AllCCS00000071	Ciliatine	C2H8NO3P	125.024	C(CP(O)(O)=O)N	QQVDJLLNRSOCEL-UHFFFAOYSA-N	Organic compounds	Organic acids and derivatives	Organic phosphonic acids and derivatives	Organic phosphonic acids	Experimental CCS	[M+Na]+	148.013	136.7	1	2019-08-12
AllCCS00000072	Citrate	C6H8O7	192.027	C(C(=O)O)C(CC(=O)O)(C(=O)O)O	KRKNYBCHXYNGOX-UHFFFAOYSA-N	Organic compounds	Organic acids and derivatives	Carboxylic acids and derivatives	Tricarboxylic acids and derivatives	Experimental CCS	[M+Na]+	215.016	142.7	1	2019-08-12
AllCCS00000073	Folate	C19H19N7O6	441.14	C=1C=C(C=CC1C(NC(CCC(=O)O)(C(=O)O)[H])=O)NCC=2C=NC3=C(C(=NC(=N)N3)O)N2	OVBPIULPVIDEAO-LBPRGKRZSA-N	Organic compounds	Organic acids and derivatives	Carboxylic acids and derivatives	Amino acids, peptides, and analogues	Experimental CCS	[M+H]+	442.147	195.5	1	2019-08-12
AllCCS00000074	Gutathione	C10H17N3O6S	307.084	C(CC(=NC(CS)(C(=NCC(=O)O)O)[H])O)C(C(=O)O)(N)[H]	RWSXRVCMGQZWBV-WDSKDSINSA-N	Organic compounds	Organic acids and derivatives	Carboxylic acids and derivatives	Amino acids, peptides, and analogues	Experimental CCS	[M+H]+	308.091	167.9	1	2019-08-12
AllCCS00000074	Gutathione	C10H17N3O6S	307.084	C(CC(=NC(CS)(C(=NCC(=O)O)O)[H])O)C(C(=O)O)(N)[H]	RWSXRVCMGQZWBV-WDSKDSINSA-N	Organic compounds	Organic acids and derivatives	Carboxylic acids and derivatives	Amino acids, peptides, and analogues	Experimental CCS	[M+Na]+	330.073	167.5	1	2019-08-12
AllCCS00000076	L-Tyrosine	C9H11NO3	181.074	C=1C=C(C=CC1CC(C(=O)O)(N)[H])O	OUYCCCASQSFEME-QMMMGPOBSA-N	Organic compounds	Organic acids and derivatives	Carboxylic acids and derivatives	Amino acids, peptides, and analogues	Experimental CCS	[M+H]+	182.081	145.85	3	2019-08-12
AllCCS00000076	L-Tyrosine	C9H11NO3	181.074	C=1C=C(C=CC1CC(C(=O)O)(N)[H])O	OUYCCCASQSFEME-QMMMGPOBSA-N	Organic compounds	Organic acids and derivatives	Carboxylic acids and derivatives	Amino acids, peptides, and analogues	Experimental CCS	[M+Na]+	204.063	143.97	3	2019-08-12
AllCCS00000077	L-Proline	C5H9NO2	115.063	C1CC(C(=O)O)(NC1)[H]	ONIBWKKTOPOVIA-BYPYZUCNSA-N	Organic compounds	Organic acids and derivatives	Carboxylic acids and derivatives	Amino acids, peptides, and analogues	Experimental CCS	[M+H]+	116.071	125.7	2	2019-08-12
AllCCS00000078	L-Isoleucine	C6H13NO2	131.095	CCC(C)(C(C(=O)O)(N)[H])[H]	AGPKZVBTJJNPAG-WHFBIAKZSA-N	Organic compounds	Organic acids and derivatives	Carboxylic acids and derivatives	Amino acids, peptides, and analogues	Experimental CCS	[M+H]+	132.102	136.967	3	2019-08-12
AllCCS00000079	L-Histidine	C6H9N3O2	155.069	C(C1=CN=CN1)C(C(=O)O)(N)[H]	HNDVDQJCIGZPNO-YFKPBYRVSA-N	Organic compounds	Organic acids and derivatives	Carboxylic acids and derivatives	Amino acids, peptides, and analogues	Experimental CCS	[M+Na]+	178.059	135.1	1	2019-08-12
AllCCS00000080	L-Cystine	C6H12N2O4S2	240.024	C(C(C(=O)O)(N)[H])SSCC(C(=O)O)(N)[H]	LEVWYRKDKASIDU-IMJSIDKUSA-N	Organic compounds	Organic acids and derivatives	Carboxylic acids and derivatives	Amino acids, peptides, and analogues	Experimental CCS	[M+H]+	241.031	149.512	3	2019-08-12
AllCCS00000081	Pantothenate	C9H17NO5	219.111	CC(C)(CO)C(C(=NCCC(=O)O)O)O	GHOKWGTUZJEAQD-UHFFFAOYSA-N	Organic compounds	Organic acids and derivatives	Carboxylic acids and derivatives	Amino acids, peptides, and analogues	Experimental CCS	[M+H]+	220.118	148.281	3	2019-08-12
AllCCS00000082	Ornithine	C5H12N2O2	132.09	C(CC(C(=O)O)(N)[H])CN	AHLPHDHHMVZTML-BYPYZUCNSA-N	Organic compounds	Organic acids and derivatives	Carboxylic acids and derivatives	Amino acids, peptides, and analogues	Experimental CCS	[M+H]+	133.097	128.1	2	2019-08-12
AllCCS00000083	Taurine	C2H7NO3S	125.015	C(CS(O)(=O)=O)N	XOAAWQZATWQOTB-UHFFFAOYSA-N	Organic compounds	Organic acids and derivatives	Organic sulfonic acids and derivatives	Organosulfonic acids and derivatives	Experimental CCS	[M+H]+	126.022	134.3	1	2019-08-12
AllCCS00000084	Phosphoenolpyruvate	C3H5O6P	167.982	C=C(C(=O)O)OP(O)(O)=O	DTBNBXWJWCWCIK-UHFFFAOYSA-N	Organic compounds	Organic acids and derivatives	Organic phosphoric acids and derivatives	Phosphate esters	Experimental CCS	[M+Na]+	190.972	137.9	1	2019-08-12
AllCCS00000085	L-Pyroglutamic acid	C5H7NO3	129.043	C1CC(=NC1(C(=O)O)[H])O	ODHCTXKNWHHXJC-VKHMYHEASA-N	Organic compounds	Organic acids and derivatives	Carboxylic acids and derivatives	Amino acids, peptides, and analogues	Experimental CCS	[M+H]+	130.05	130.4	1	2019-08-12
AllCCS00000086	L-Arginine	C6H14N4O2	174.112	C(CC(C(=O)O)(N)[H])CNC(=N)N	ODKSFYDXXFIFQN-BYPYZUCNSA-N	Organic compounds	Organic acids and derivatives	Carboxylic acids and derivatives	Amino acids, peptides, and analogues	Experimental CCS	[M+H]+	175.119	136.7	1	2019-08-12
AllCCS00000086	L-Arginine	C6H14N4O2	174.112	C(CC(C(=O)O)(N)[H])CNC(=N)N	ODKSFYDXXFIFQN-BYPYZUCNSA-N	Organic compounds	Organic acids and derivatives	Carboxylic acids and derivatives	Amino acids, peptides, and analogues	Experimental CCS	[M+Na]+	197.101	148.5	1	2019-08-12
AllCCS00000087	L-Glutamine	C5H10N2O3	146.069	C(CC(=N)O)C(C(=O)O)(N)[H]	ZDXPYRJPNDTMRX-VKHMYHEASA-N	Organic compounds	Organic acids and derivatives	Carboxylic acids and derivatives	Amino acids, peptides, and analogues	Experimental CCS	[M+H]+	147.076	130.9	1	2019-08-12
AllCCS00000088	L-Leucine	C6H13NO2	131.095	CC(C)CC(C(=O)O)(N)[H]	ROHFNLRQFUQHCH-YFKPBYRVSA-N	Organic compounds	Organic acids and derivatives	Carboxylic acids and derivatives	Amino acids, peptides, and analogues	Experimental CCS	[M+H]+	132.102	134.9	1	2019-08-12
AllCCS00000089	Hydroxyproline	C5H9NO3	131.058	C1C(CNC1(C(=O)O)[H])(O)[H]	PMMYEEVYMWASQN-DMTCNVIQSA-N	Organic compounds	Organic acids and derivatives	Carboxylic acids and derivatives	Amino acids, peptides, and analogues	Experimental CCS	[M+H]+	132.066	128.7	2	2019-08-12
AllCCS00000089	Hydroxyproline	C5H9NO3	131.058	C1C(CNC1(C(=O)O)[H])(O)[H]	PMMYEEVYMWASQN-DMTCNVIQSA-N	Organic compounds	Organic acids and derivatives	Carboxylic acids and derivatives	Amino acids, peptides, and analogues	Experimental CCS	[M+Na]+	154.048	139.5	1	2019-08-12
AllCCS00000091	L-Valine	C5H11NO2	117.079	CC(C)C(C(=O)O)(N)[H]	KZSNJWFQEVHDMF-BYPYZUCNSA-N	Organic compounds	Organic acids and derivatives	Carboxylic acids and derivatives	Amino acids, peptides, and analogues	Experimental CCS	[M+H]+	118.086	134.285	3	2019-08-12
AllCCS00000091	L-Valine	C5H11NO2	117.079	CC(C)C(C(=O)O)(N)[H]	KZSNJWFQEVHDMF-BYPYZUCNSA-N	Organic compounds	Organic acids and derivatives	Carboxylic acids and derivatives	Amino acids, peptides, and analogues	Experimental CCS	[M+Na]+	140.068	144.07	3	2019-08-12
AllCCS00000094	2'-Deoxyuridine	C9H12N2O5	228.075	C1=CN(C2(CC(C(CO)(O2)[H])(O)[H])[H])C(N=C1O)=O	MXHRCPNRJAMMIM-SHYZEUOFSA-N	Organic compounds	Nucleosides, nucleotides, and analogues	Pyrimidine nucleosides	Pyrimidine 2'-deoxyribonucleosides	Experimental CCS	[M+Na]+	251.064	157.2	2	2019-08-12
AllCCS00000095	Deoxycytidine	C9H13N3O4	227.091	C1=CN(C2(CC(C(CO)(O2)[H])(O)[H])[H])C(=NC1=N)O	CKTSBUTUHBMZGZ-SHYZEUOFSA-N	Organic compounds	Nucleosides, nucleotides, and analogues	Pyrimidine nucleosides	Pyrimidine 2'-deoxyribonucleosides	Experimental CCS	[M+Na]+	250.08	155.9	2	2019-08-12
AllCCS00000096	Adenosine 3',5'-diphosphate (PAP)	C10H15N5O10P2	427.029	C(C1(C(C(C(N2C=NC3=C(N)N=CN=C32)(O1)[H])(O)[H])(OP(O)(O)=O)[H])[H])OP(O)(O)=O	WHTCPDAXWFLDIH-KQYNXXCUSA-N	Organic compounds	Nucleosides, nucleotides, and analogues	Purine nucleotides	Purine ribonucleotides	Experimental CCS	[M+H]+	428.037	183.1	1	2019-08-12
AllCCS00000096	Adenosine 3',5'-diphosphate (PAP)	C10H15N5O10P2	427.029	C(C1(C(C(C(N2C=NC3=C(N)N=CN=C32)(O1)[H])(O)[H])(OP(O)(O)=O)[H])[H])OP(O)(O)=O	WHTCPDAXWFLDIH-KQYNXXCUSA-N	Organic compounds	Nucleosides, nucleotides, and analogues	Purine nucleotides	Purine ribonucleotides	Experimental CCS	[M+Na]+	450.019	188.2	1	2019-08-12
AllCCS00000097	Deoxyinosine	C10H12N4O4	252.086	C1C(C(CO)(OC1(N2C=NC3=C2N=CN=C3O)[H])[H])(O)[H]	VGONTNSXDCQUGY-RRKCRQDMSA-N	Organic compounds	Nucleosides, nucleotides, and analogues	Purine nucleosides	Purine 2'-deoxyribonucleosides	Experimental CCS	[M+H]+	253.093	151.928	3	2019-08-12
AllCCS00000098	Deoxyguanosine	C10H13N5O4	267.097	C1C(C(CO)(OC1(N2C=NC3=C2NC(=N)N=C3O)[H])[H])(O)[H]	YKBGVTZYEHREMT-KVQBGUIXSA-N	Organic compounds	Nucleosides, nucleotides, and analogues	Purine nucleosides	Purine 2'-deoxyribonucleosides	Experimental CCS	[M+Na]+	290.086	172	1	2019-08-12
AllCCS00000100	Inosine triphosphate	C10H15N4O14P3	507.98	C(C1(C(C(C(N2C=NC3=C2N=CN=C3O)(O1)[H])(O)[H])(O)[H])[H])OP(O)(=O)OP(O)(=O)OP(O)(O)=O	HAEJPQIATWHALX-KQYNXXCUSA-N	Organic compounds	Nucleosides, nucleotides, and analogues	Purine nucleotides	Purine ribonucleotides	Experimental CCS	[M+H]+	508.987	192.6	2	2019-08-12
AllCCS00000100	Inosine triphosphate	C10H15N4O14P3	507.98	C(C1(C(C(C(N2C=NC3=C2N=CN=C3O)(O1)[H])(O)[H])(O)[H])[H])OP(O)(=O)OP(O)(=O)OP(O)(O)=O	HAEJPQIATWHALX-KQYNXXCUSA-N	Organic compounds	Nucleosides, nucleotides, and analogues	Purine nucleotides	Purine ribonucleotides	Experimental CCS	[M+Na]+	530.969	196.6	1	2019-08-12
AllCCS00000102	Uridine 5'-triphosphate (UTP)	C9H15N2O15P3	483.969	C1=CN(C2(C(C(C(COP(O)(=O)OP(O)(=O)OP(O)(O)=O)(O2)[H])(O)[H])(O)[H])[H])C(N=C1O)=O	PGAVKCOVUIYSFO-XVFCMESISA-N	Organic compounds	Nucleosides, nucleotides, and analogues	Pyrimidine nucleotides	Pyrimidine ribonucleotides	Experimental CCS	[M+H]+	484.976	186.8	1	2019-08-12
AllCCS00000102	Uridine 5'-triphosphate (UTP)	C9H15N2O15P3	483.969	C1=CN(C2(C(C(C(COP(O)(=O)OP(O)(=O)OP(O)(O)=O)(O2)[H])(O)[H])(O)[H])[H])C(N=C1O)=O	PGAVKCOVUIYSFO-XVFCMESISA-N	Organic compounds	Nucleosides, nucleotides, and analogues	Pyrimidine nucleotides	Pyrimidine ribonucleotides	Experimental CCS	[M+Na]+	506.958	188.1	1	2019-08-12
AllCCS00000103	UDP-N-acetylglucosamine	C17H27N3O17P2	607.082	CC(=NC1(C(C(C(CO)(OC1(OP(O)(=O)OP(O)(=O)OCC2(C(C(C(N3C=CC(=NC3=O)O)(O2)[H])(O)[H])(O)[H])[H])[H])[H])(O)[H])(O)[H])[H])O	LFTYTUAZOPRMMI-CFRASDGPSA-N	Organic compounds	Nucleosides, nucleotides, and analogues	Pyrimidine nucleotides	Pyrimidine nucleotide sugars	Experimental CCS	[M+H]+	608.089	209.9	1	2019-08-12
AllCCS00000104	UDP-D-Galactose	C15H24N2O17P2	566.055	C1=CN(C2(C(C(C(COP(O)(=O)OP(O)(=O)OC3(C(C(C(C(CO)(O3)[H])(O)[H])(O)[H])(O)[H])[H])(O2)[H])(O)[H])(O)[H])[H])C(N=C1O)=O	HSCJRCZFDFQWRP-ABVWGUQPSA-N	Organic compounds	Nucleosides, nucleotides, and analogues	Pyrimidine nucleotides	Pyrimidine nucleotide sugars	Experimental CCS	[M+Na]+	589.044	210.044	3	2019-08-12
AllCCS00000106	Adenosine 5'-triphosphate (ATP)	C10H16N5O13P3	506.996	C(C1(C(C(C(N2C=NC3=C(N)N=CN=C32)(O1)[H])(O)[H])(O)[H])[H])OP(O)(=O)OP(O)(=O)OP(O)(O)=O	ZKHQWZAMYRWXGA-KQYNXXCUSA-N	Organic compounds	Nucleosides, nucleotides, and analogues	Purine nucleotides	Purine ribonucleotides	Experimental CCS	[M+H]+	508.003	196.8	1	2019-08-12
AllCCS00000106	Adenosine 5'-triphosphate (ATP)	C10H16N5O13P3	506.996	C(C1(C(C(C(N2C=NC3=C(N)N=CN=C32)(O1)[H])(O)[H])(O)[H])[H])OP(O)(=O)OP(O)(=O)OP(O)(O)=O	ZKHQWZAMYRWXGA-KQYNXXCUSA-N	Organic compounds	Nucleosides, nucleotides, and analogues	Purine nucleotides	Purine ribonucleotides	Experimental CCS	[M+Na]+	529.985	204.5	1	2019-08-12
AllCCS00000108	Ribothymidine	C10H14N2O6	258.085	CC1=CN(C2(C(C(C(CO)(O2)[H])(O)[H])(O)[H])[H])C(N=C1O)=O	DWRXFEITVBNRMK-JXOAFFINSA-N	Organic compounds	Nucleosides, nucleotides, and analogues	Pyrimidine nucleosides		Experimental CCS	[M+Na]+	281.074	166.224	3	2019-08-12
AllCCS00000110	2'-Deoxyguanosine 5'-diphosphate (dGDP)	C10H15N5O10P2	427.029	C1C(C(COP(O)(=O)OP(O)(O)=O)(OC1(N2C=NC3=C2NC(=N)N=C3O)[H])[H])(O)[H]	CIKGWCTVFSRMJU-KVQBGUIXSA-N	Organic compounds	Nucleosides, nucleotides, and analogues	Purine nucleotides	Purine deoxyribonucleotides	Experimental CCS	[M+H]+	428.037	188.5	1	2019-08-12
AllCCS00000110	2'-Deoxyguanosine 5'-diphosphate (dGDP)	C10H15N5O10P2	427.029	C1C(C(COP(O)(=O)OP(O)(O)=O)(OC1(N2C=NC3=C2NC(=N)N=C3O)[H])[H])(O)[H]	CIKGWCTVFSRMJU-KVQBGUIXSA-N	Organic compounds	Nucleosides, nucleotides, and analogues	Purine nucleotides	Purine deoxyribonucleotides	Experimental CCS	[M+Na]+	450.019	185	1	2019-08-12
AllCCS00000111	5-Methylcytidine	C10H15N3O5	257.101	CC1=CN(C2(C(C(C(CO)(O2)[H])(O)[H])(O)[H])[H])C(=NC1=N)O	ZAYHVCMSTBRABG-JXOAFFINSA-N	Organic compounds	Nucleosides, nucleotides, and analogues	Pyrimidine nucleosides		Experimental CCS	[M+H]+	258.108	157.8	1	2019-08-12
AllCCS00000111	5-Methylcytidine	C10H15N3O5	257.101	CC1=CN(C2(C(C(C(CO)(O2)[H])(O)[H])(O)[H])[H])C(=NC1=N)O	ZAYHVCMSTBRABG-JXOAFFINSA-N	Organic compounds	Nucleosides, nucleotides, and analogues	Pyrimidine nucleosides		Experimental CCS	[M+Na]+	280.09	168.97	3	2019-08-12
AllCCS00000112	Deoxycytidine 5'-triphosphate (dCTP)	C9H16N3O13P3	466.99	C1=CN(C2(CC(C(COP(O)(=O)OP(O)(=O)OP(O)(O)=O)(O2)[H])(O)[H])[H])C(=NC1=N)O	RGWHQCVHVJXOKC-SHYZEUOFSA-N	Organic compounds	Nucleosides, nucleotides, and analogues	Pyrimidine nucleotides	Pyrimidine deoxyribonucleotides	Experimental CCS	[M+H]+	467.997	185.387	3	2019-08-12
AllCCS00000113	Adenosine 5'-phosphosulfate (APS)	C10H14N5O10PS	427.02	C(C1(C(C(C(N2C=NC3=C(N)N=CN=C32)(O1)[H])(O)[H])(O)[H])[H])OP(O)(=O)OS(O)(=O)=O	IRLPACMLTUPBCL-KQYNXXCUSA-N	Organic compounds	Nucleosides, nucleotides, and analogues	Purine nucleotides	Purine ribonucleotides	Experimental CCS	[M+Na]+	450.009	190.916	3	2019-08-12
AllCCS00000114	2'-Deoxyguanosine 5'-monophosphate (dGMP)	C10H14N5O7P	347.063	C1C(C(COP(O)(O)=O)(OC1(N2C=NC3=C2NC(=N)N=C3O)[H])[H])(O)[H]	LTFMZDNNPPEQNG-KVQBGUIXSA-N	Organic compounds	Nucleosides, nucleotides, and analogues	Purine nucleotides	Purine deoxyribonucleotides	Experimental CCS	[M+H]+	348.07	178.957	3	2019-08-12
AllCCS00000114	2'-Deoxyguanosine 5'-monophosphate (dGMP)	C10H14N5O7P	347.063	C1C(C(COP(O)(O)=O)(OC1(N2C=NC3=C2NC(=N)N=C3O)[H])[H])(O)[H]	LTFMZDNNPPEQNG-KVQBGUIXSA-N	Organic compounds	Nucleosides, nucleotides, and analogues	Purine nucleotides	Purine deoxyribonucleotides	Experimental CCS	[M+Na]+	370.052	171.2	2	2019-08-12
AllCCS00000115	GDP-L-Fucose	C16H25N5O15P2	589.082	CC1(C(C(C(C(O1)(OP(O)(=O)OP(O)(=O)OCC2(C(C(C(N3C=NC4=C3NC(=N)N=C4O)(O2)[H])(O)[H])(O)[H])[H])[H])(O)[H])(O)[H])(O)[H])[H]	LQEBEXMHBLQMDB-QIXZNPMTSA-N	Organic compounds	Nucleosides, nucleotides, and analogues	Purine nucleotides	Purine nucleotide sugars	Experimental CCS	[M+H]+	590.09	217.916	3	2019-08-12
AllCCS00000117	Guanosine diphosphate mannose	C16H25N5O16P2	605.077	C(C1(C(C(C(C(O1)(OP(O)(=O)OP(O)(=O)OCC2(C(C(C(N3C=NC4=C3NC(=N)N=C4O)(O2)[H])(O)[H])(O)[H])[H])[H])(O)[H])(O)[H])(O)[H])[H])O	MVMSCBBUIHUTGJ-GDJBGNAASA-N	Organic compounds	Nucleosides, nucleotides, and analogues	Purine nucleotides	Purine nucleotide sugars	Experimental CCS	[M+H]+	606.084	227.9	1	2019-08-12
AllCCS00000120	Deoxythymidine 5'-diphosphate (dTDP)	C10H16N2O11P2	402.023	CC1=CN(C2(CC(C(COP(O)(=O)OP(O)(O)=O)(O2)[H])(O)[H])[H])C(N=C1O)=O	UJLXYODCHAELLY-XLPZGREQSA-N	Organic compounds	Nucleosides, nucleotides, and analogues	Pyrimidine nucleotides	Pyrimidine deoxyribonucleotides	Experimental CCS	[M+Na]+	425.012	178.029	3	2019-08-12
AllCCS00000121	Dephosphocoenzyme A (Dephospho-CoA)	C21H35N7O13P2S	687.149	CC(C)(COP(O)(=O)OP(O)(=O)OCC1(C(C(C(N2C=NC3=C(N)N=CN=C32)(O1)[H])(O)[H])(O)[H])[H])C(C(=NCCC(=NCCS)O)O)(O)[H]	KDTSHFARGAKYJN-DRCCLKDXSA-N	Organic compounds	Nucleosides, nucleotides, and analogues	Purine nucleotides	Purine ribonucleotides	Experimental CCS	[M+H]+	688.156	239.53	3	2019-08-12
AllCCS00000122	Deoxyuridine monophosphate (dUMP)	C9H13N2O8P	308.041	C1=CN(C2(CC(C(COP(O)(O)=O)(O2)[H])(O)[H])[H])C(N=C1O)=O	JSRLJPSBLDHEIO-SHYZEUOFSA-N	Organic compounds	Nucleosides, nucleotides, and analogues	Pyrimidine nucleotides	Pyrimidine deoxyribonucleotides	Experimental CCS	[M+Na]+	331.03	168	1	2019-08-12
AllCCS00000123	Cytidine 5'-diphosphocholine (CDP-choline)	C14H26N4O11P2	488.107	C[N+](C)(C)CCOP(=O)(O)OP(=O)([O-])OCC1(C(C(C(N2C=CC(=N)N=C2O)(O1)[H])(O)[H])(O)[H])[H]	RZZPDXZPRHQOCG-OJAKKHQRSA-N	Organic compounds	Nucleosides, nucleotides, and analogues	Pyrimidine nucleotides	Pyrimidine ribonucleotides	Experimental CCS	[M+H]+	489.115	198.7	1	2019-08-12
AllCCS00000123	Cytidine 5'-diphosphocholine (CDP-choline)	C14H26N4O11P2	488.107	C[N+](C)(C)CCOP(=O)(O)OP(=O)([O-])OCC1(C(C(C(N2C=CC(=N)N=C2O)(O1)[H])(O)[H])(O)[H])[H]	RZZPDXZPRHQOCG-OJAKKHQRSA-N	Organic compounds	Nucleosides, nucleotides, and analogues	Pyrimidine nucleotides	Pyrimidine ribonucleotides	Experimental CCS	[M+Na]+	511.097	208.6	1	2019-08-12
AllCCS00000126	5'-Phosphoribosyl-5-amino-4-imidazolecarboxamide (AICAR)	C9H15N4O8P	338.063	C(C1(C(C(C(N2C=NC(=C2N)C(=N)O)(O1)[H])(O)[H])(O)[H])[H])OP(O)(O)=O	NOTGFIUVDGNKRI-UUOKFMHZSA-N	Organic compounds	Nucleosides, nucleotides, and analogues	Imidazole ribonucleosides and ribonucleotides	1-ribosyl-imidazolecarboxamides	Experimental CCS	[M+H]+	339.07	172	1	2019-08-12
AllCCS00000126	5'-Phosphoribosyl-5-amino-4-imidazolecarboxamide (AICAR)	C9H15N4O8P	338.063	C(C1(C(C(C(N2C=NC(=C2N)C(=N)O)(O1)[H])(O)[H])(O)[H])[H])OP(O)(O)=O	NOTGFIUVDGNKRI-UUOKFMHZSA-N	Organic compounds	Nucleosides, nucleotides, and analogues	Imidazole ribonucleosides and ribonucleotides	1-ribosyl-imidazolecarboxamides	Experimental CCS	[M+Na]+	361.052	168.9	1	2019-08-12
AllCCS00000127	Flavin mononucleotide (FMN)	C17H21N4O9P	456.105	CC1=CC2=C(C=C1C)N(CC(C(C(COP(O)(O)=O)(O)[H])(O)[H])(O)[H])C=3C(C(=NC(N3)=O)O)=N2	FVTCRASFADXXNN-SCRDCRAPSA-N	Organic compounds	Nucleosides, nucleotides, and analogues	Flavin nucleotides		Experimental CCS	[M+H]+	457.112	200.6	1	2019-08-12
AllCCS00000127	Flavin mononucleotide (FMN)	C17H21N4O9P	456.105	CC1=CC2=C(C=C1C)N(CC(C(C(COP(O)(O)=O)(O)[H])(O)[H])(O)[H])C=3C(C(=NC(N3)=O)O)=N2	FVTCRASFADXXNN-SCRDCRAPSA-N	Organic compounds	Nucleosides, nucleotides, and analogues	Flavin nucleotides		Experimental CCS	[M+Na]+	479.094	210.66	3	2019-08-12
AllCCS00000128	2'-Deoxyadenosine 5'-triphosphate (dATP)	C10H16N5O12P3	491.001	C1C(C(COP(O)(=O)OP(O)(=O)OP(O)(O)=O)(OC1(N2C=NC3=C(N)N=CN=C32)[H])[H])(O)[H]	SUYVUBYJARFZHO-RRKCRQDMSA-N	Organic compounds	Nucleosides, nucleotides, and analogues	Purine nucleotides	Purine deoxyribonucleotides	Experimental CCS	[M+H]+	492.008	195.1	1	2019-08-12
AllCCS00000128	2'-Deoxyadenosine 5'-triphosphate (dATP)	C10H16N5O12P3	491.001	C1C(C(COP(O)(=O)OP(O)(=O)OP(O)(O)=O)(OC1(N2C=NC3=C(N)N=CN=C32)[H])[H])(O)[H]	SUYVUBYJARFZHO-RRKCRQDMSA-N	Organic compounds	Nucleosides, nucleotides, and analogues	Purine nucleotides	Purine deoxyribonucleotides	Experimental CCS	[M+Na]+	513.99	202.1	1	2019-08-12
AllCCS00000129	Cytidine 5'-diphosphate (CDP)	C9H15N3O11P2	403.018	C1=CN(C2(C(C(C(COP(O)(=O)OP(O)(O)=O)(O2)[H])(O)[H])(O)[H])[H])C(=NC1=N)O	ZWIADYZPOWUWEW-XVFCMESISA-N	Organic compounds	Nucleosides, nucleotides, and analogues	Pyrimidine nucleotides	Pyrimidine ribonucleotides	Experimental CCS	[M+H]+	404.025	175.5	1	2019-08-12
AllCCS00000129	Cytidine 5'-diphosphate (CDP)	C9H15N3O11P2	403.018	C1=CN(C2(C(C(C(COP(O)(=O)OP(O)(O)=O)(O2)[H])(O)[H])(O)[H])[H])C(=NC1=N)O	ZWIADYZPOWUWEW-XVFCMESISA-N	Organic compounds	Nucleosides, nucleotides, and analogues	Pyrimidine nucleotides	Pyrimidine ribonucleotides	Experimental CCS	[M+Na]+	426.007	179.9	1	2019-08-12
AllCCS00000130	Xanthylic acid （XMP)	C10H13N4O9P	364.042	C(C1(C(C(C(N2C=NC3=C2N=C(N=C3O)O)(O1)[H])(O)[H])(O)[H])[H])OP(O)(O)=O	DCTLYFZHFGENCW-UUOKFMHZSA-N	Organic compounds	Nucleosides, nucleotides, and analogues	Purine nucleotides	Purine ribonucleotides	Experimental CCS	[M+H]+	365.049	175.3	1	2019-08-12
AllCCS00000130	Xanthylic acid （XMP)	C10H13N4O9P	364.042	C(C1(C(C(C(N2C=NC3=C2N=C(N=C3O)O)(O1)[H])(O)[H])(O)[H])[H])OP(O)(O)=O	DCTLYFZHFGENCW-UUOKFMHZSA-N	Organic compounds	Nucleosides, nucleotides, and analogues	Purine nucleotides	Purine ribonucleotides	Experimental CCS	[M+Na]+	387.031	176.6	1	2019-08-12
AllCCS00000131	5'-Deoxyadenosine	C10H13N5O3	251.102	CC1(C(C(C(N2C=NC3=C(N)N=CN=C32)(O1)[H])(O)[H])(O)[H])[H]	XGYIMTFOTBMPFP-KQYNXXCUSA-N	Organic compounds	Nucleosides, nucleotides, and analogues	5'-deoxyribonucleosides		Experimental CCS	[M+H]+	252.109	162.1	3	2019-08-12
AllCCS00000132	1-Methyladenosine	C11H15N5O4	281.112	CN1C=NC2=C(C1=N[H])N=CN2C3(C(C(C(CO)(O3)[H])(O)[H])(O)[H])[H]	GFYLSDSUCHVORB-JOLDIKRXSA-N	Organic compounds	Nucleosides, nucleotides, and analogues	Purine nucleosides		Experimental CCS	[M+H]+	282.12	164.467	3	2019-08-12
AllCCS00000133	Inosine diphosphate (IDP)	C10H14N4O11P2	428.013	C(C1(C(C(C(N2C=NC3=C2N=CN=C3O)(O1)[H])(O)[H])(O)[H])[H])OP(O)(=O)OP(O)(O)=O	JPXZQMKKFWMMGK-VTHZCTBJSA-N	Organic compounds	Nucleosides, nucleotides, and analogues	Purine nucleotides	Purine ribonucleotides	Experimental CCS	[M+H]+	429.021	186.018	3	2019-08-12
AllCCS00000137	2'-O-methyladenosine	C11H15N5O4	281.112	COC1C(C(CO)OC1N2C=NC3=C(N)N=CN=C32)O	FPUGCISOLXNPPC-UHFFFAOYSA-N	Organic compounds	Nucleosides, nucleotides, and analogues	Purine nucleosides		Experimental CCS	[M+Na]+	304.102	169.029	3	2019-08-12
AllCCS00000138	N2,N2-Dimethylguanosine	C12H17N5O5	311.123	CN(C)C1=NC2=C(C(=N1)O)N=CN2C3(C(C(C(CO)(O3)[H])(O)[H])(O)[H])[H]	RSPURTUNRHNVGF-IOSLPCCCSA-N	Organic compounds	Nucleosides, nucleotides, and analogues	Purine nucleosides		Experimental CCS	[M+H]+	312.13	170.917	3	2019-08-12
AllCCS00000139	2-Methylguanosine	C11H15N5O5	297.107	CN=C1NC2=C(C(=N1)O)N=CN2C3(C(C(C(CO)(O3)[H])(O)[H])(O)[H])[H]	SLEHROROQDYRAW-KQYNXXCUSA-N	Organic compounds	Nucleosides, nucleotides, and analogues	Purine nucleosides		Experimental CCS	[M+Na]+	320.097	178.779	3	2019-08-12
AllCCS00000140	N4-Acetylcytidine	C11H15N3O6	285.096	CC(=NC=1C=CN(C2(C(C(C(CO)(O2)[H])(O)[H])(O)[H])[H])C(N1)=O)O	NIDVTARKFBZMOT-PEBGCTIMSA-N	Organic compounds	Nucleosides, nucleotides, and analogues	Pyrimidine nucleosides		Experimental CCS	[M+H]+	286.103	162.975	3	2019-08-12
AllCCS00000141	3'-O-methylguanosine	C11H15N5O5	297.107	COC1(C(CO)(OC(C1(O)[H])(N2C=NC3=C2NC(=N)N=C3O)[H])[H])[H]	UYARPHAXAJAZLU-KQYNXXCUSA-N	Organic compounds	Nucleosides, nucleotides, and analogues	Purine nucleosides		Experimental CCS	[M+Na]+	320.097	178.488	3	2019-08-12
AllCCS00000144	Adenosine monophosphate (AMP)	C10H14N5O7P	347.063	C(C1(C(C(C(N2C=NC3=C(N)N=CN=C32)(O1)[H])(O)[H])(O)[H])[H])OP(O)(O)=O	UDMBCSSLTHHNCD-KQYNXXCUSA-N	Organic compounds	Nucleosides, nucleotides, and analogues	Purine nucleotides	Purine ribonucleotides	Experimental CCS	[M+H]+	348.07	172	2	2019-08-12
AllCCS00000144	Adenosine monophosphate (AMP)	C10H14N5O7P	347.063	C(C1(C(C(C(N2C=NC3=C(N)N=CN=C32)(O1)[H])(O)[H])(O)[H])[H])OP(O)(O)=O	UDMBCSSLTHHNCD-KQYNXXCUSA-N	Organic compounds	Nucleosides, nucleotides, and analogues	Purine nucleotides	Purine ribonucleotides	Experimental CCS	[M+Na]+	370.052	178.4	2	2019-08-12
AllCCS00000145	Adenosine	C10H13N5O4	267.097	C(C1(C(C(C(N2C=NC3=C(N)N=CN=C32)(O1)[H])(O)[H])(O)[H])[H])O	OIRDTQYFTABQOQ-KQYNXXCUSA-N	Organic compounds	Nucleosides, nucleotides, and analogues	Purine nucleosides		Experimental CCS	[M+H]+	268.104	156.5	1	2019-08-12
AllCCS00000145	Adenosine	C10H13N5O4	267.097	C(C1(C(C(C(N2C=NC3=C(N)N=CN=C32)(O1)[H])(O)[H])(O)[H])[H])O	OIRDTQYFTABQOQ-KQYNXXCUSA-N	Organic compounds	Nucleosides, nucleotides, and analogues	Purine nucleosides		Experimental CCS	[M+Na]+	290.086	167.1	2	2019-08-12
AllCCS00000146	Adenosine 3',5'-cyclic phosphate (cAMP)	C10H12N5O6P	329.053	C1C2(C(C(C(N3C=NC4=C(N)N=CN=C43)(O2)[H])(O)[H])(OP(O)(=O)O1)[H])[H]	IVOMOUWHDPKRLL-KQYNXXCUSA-N	Organic compounds	Nucleosides, nucleotides, and analogues	Purine nucleotides	Cyclic purine nucleotides	Experimental CCS	[M+Na]+	352.042	191.1	3	2019-08-12
AllCCS00000147	Cytidine	C9H13N3O5	243.086	C1=CN(C2(C(C(C(CO)(O2)[H])(O)[H])(O)[H])[H])C(=NC1=N)O	UHDGCWIWMRVCDJ-XVFCMESISA-N	Organic compounds	Nucleosides, nucleotides, and analogues	Pyrimidine nucleosides		Experimental CCS	[M+Na]+	266.075	159.724	3	2019-08-12
AllCCS00000148	Cytidine 5'-monophosphate (CMP)	C9H14N3O8P	323.052	C1=CN(C2(C(C(C(COP(O)(O)=O)(O2)[H])(O)[H])(O)[H])[H])C(=NC1=N)O	IERHLVCPSMICTF-XVFCMESISA-N	Organic compounds	Nucleosides, nucleotides, and analogues	Pyrimidine nucleotides	Pyrimidine ribonucleotides	Experimental CCS	[M+H]+	324.059	167.3	2	2019-08-12
AllCCS00000148	Cytidine 5'-monophosphate (CMP)	C9H14N3O8P	323.052	C1=CN(C2(C(C(C(COP(O)(O)=O)(O2)[H])(O)[H])(O)[H])[H])C(=NC1=N)O	IERHLVCPSMICTF-XVFCMESISA-N	Organic compounds	Nucleosides, nucleotides, and analogues	Pyrimidine nucleotides	Pyrimidine ribonucleotides	Experimental CCS	[M+Na]+	346.041	169.2	2	2019-08-12
AllCCS00000149	Guanosine	C10H13N5O5	283.092	C(C1(C(C(C(N2C=NC3=C2NC(=N)N=C3O)(O1)[H])(O)[H])(O)[H])[H])O	NYHBQMYGNKIUIF-UUOKFMHZSA-N	Organic compounds	Nucleosides, nucleotides, and analogues	Purine nucleosides		Experimental CCS	[M+H]+	284.099	163.7	2	2019-08-12
AllCCS00000149	Guanosine	C10H13N5O5	283.092	C(C1(C(C(C(N2C=NC3=C2NC(=N)N=C3O)(O1)[H])(O)[H])(O)[H])[H])O	NYHBQMYGNKIUIF-UUOKFMHZSA-N	Organic compounds	Nucleosides, nucleotides, and analogues	Purine nucleosides		Experimental CCS	[M+Na]+	306.081	175.3	2	2019-08-12
AllCCS00000150	Inosine 5'-monophosphate (IMP)	C10H13N4O8P	348.047	C(C1(C(C(C(N2C=NC3=C2N=CN=C3O)(O1)[H])(O)[H])(O)[H])[H])OP(O)(O)=O	GRSZFWQUAKGDAV-KQYNXXCUSA-N	Organic compounds	Nucleosides, nucleotides, and analogues	Purine nucleotides	Purine ribonucleotides	Experimental CCS	[M+Na]+	371.036	171.7	2	2019-08-12
AllCCS00000151	Inosine	C10H12N4O5	268.081	C(C1(C(C(C(N2C=NC3=C2N=CN=C3O)(O1)[H])(O)[H])(O)[H])[H])O	UGQMRVRMYYASKQ-KQYNXXCUSA-N	Organic compounds	Nucleosides, nucleotides, and analogues	Purine nucleosides		Experimental CCS	[M+H]+	269.088	159.251	3	2019-08-12
AllCCS00000153	Uridine 5'-monophosphate (UMP)	C9H13N2O9P	324.036	C1=CN(C2(C(C(C(COP(O)(O)=O)(O2)[H])(O)[H])(O)[H])[H])C(N=C1O)=O	DJJCXFVJDGTHFX-XVFCMESISA-N	Organic compounds	Nucleosides, nucleotides, and analogues	Pyrimidine nucleotides	Pyrimidine ribonucleotides	Experimental CCS	[M+H]+	325.043	167	2	2019-08-12
AllCCS00000153	Uridine 5'-monophosphate (UMP)	C9H13N2O9P	324.036	C1=CN(C2(C(C(C(COP(O)(O)=O)(O2)[H])(O)[H])(O)[H])[H])C(N=C1O)=O	DJJCXFVJDGTHFX-XVFCMESISA-N	Organic compounds	Nucleosides, nucleotides, and analogues	Pyrimidine nucleotides	Pyrimidine ribonucleotides	Experimental CCS	[M+Na]+	347.025	172.7	2	2019-08-12
AllCCS00000154	Uridine 5'-diphosphate (UDP)	C9H14N2O12P2	404.002	C1=CN(C2(C(C(C(COP(O)(=O)OP(O)(O)=O)(O2)[H])(O)[H])(O)[H])[H])C(N=C1O)=O	XCCTYIAWTASOJW-XVFCMESISA-N	Organic compounds	Nucleosides, nucleotides, and analogues	Pyrimidine nucleotides	Pyrimidine ribonucleotides	Experimental CCS	[M+H]+	405.009	176.4	1	2019-08-12
AllCCS00000156	Xanthosine	C10H12N4O6	284.076	C(C1(C(C(C(N2C=NC3=C2N=C(N=C3O)O)(O1)[H])(O)[H])(O)[H])[H])O	UBORTCNDUKBEOP-UUOKFMHZSA-N	Organic compounds	Nucleosides, nucleotides, and analogues	Purine nucleosides		Experimental CCS	[M+H]+	285.083	163.6	2	2019-08-12
AllCCS00000156	Xanthosine	C10H12N4O6	284.076	C(C1(C(C(C(N2C=NC3=C2N=C(N=C3O)O)(O1)[H])(O)[H])(O)[H])[H])O	UBORTCNDUKBEOP-UUOKFMHZSA-N	Organic compounds	Nucleosides, nucleotides, and analogues	Purine nucleosides		Experimental CCS	[M+Na]+	307.065	174.4	2	2019-08-12
AllCCS00000157	2'-Deoxyadenosine 5'-monophosphate (dAMP)	C10H14N5O6P	331.068	C1C(C(COP(O)(O)=O)(OC1(N2C=NC3=C(N)N=CN=C32)[H])[H])(O)[H]	KHWCHTKSEGGWEX-RRKCRQDMSA-N	Organic compounds	Nucleosides, nucleotides, and analogues	Purine nucleotides	Purine deoxyribonucleotides	Experimental CCS	[M+H]+	332.075	168.6	2	2019-08-12
AllCCS00000157	2'-Deoxyadenosine 5'-monophosphate (dAMP)	C10H14N5O6P	331.068	C1C(C(COP(O)(O)=O)(OC1(N2C=NC3=C(N)N=CN=C32)[H])[H])(O)[H]	KHWCHTKSEGGWEX-RRKCRQDMSA-N	Organic compounds	Nucleosides, nucleotides, and analogues	Purine nucleotides	Purine deoxyribonucleotides	Experimental CCS	[M+Na]+	354.057	173.8	2	2019-08-12
AllCCS00000158	S-Adenosyl-L-homocysteine	C14H20N6O5S	384.122	C(CSCC1(C(C(C(N2C=NC3=C(N)N=CN=C32)(O1)[H])(O)[H])(O)[H])[H])C(C(=O)O)(N)[H]	ZJUKTBDSGOFHSH-WFMPWKQPSA-N	Organic compounds	Nucleosides, nucleotides, and analogues	5'-deoxyribonucleosides	5'-deoxy-5'-thionucleosides	Experimental CCS	[M+H]+	385.129	183.1	1	2019-08-12
AllCCS00000160	ADP-ribose	C15H23N5O14P2	559.072	C(C1C(C(C(N2C=NC3=C(N)N=CN=C32)O1)O)O)OP(O)(=O)OP(O)(=O)OCC4C(C(C(O)O4)O)O	SRNWOUGRCWSEMX-UHFFFAOYSA-N	Organic compounds	Nucleosides, nucleotides, and analogues	Purine nucleotides	Purine nucleotide sugars	Experimental CCS	[M+H]+	560.079	212.089	3	2019-08-12
AllCCS00000161	_x000D__x000D_ Guanosine 5'-diphosphate (GDP)	C10H15N5O11P2	443.024	C(C1(C(C(C(N2C=NC3=C2NC(=N)N=C3O)(O1)[H])(O)[H])(O)[H])[H])OP(O)(=O)OP(O)(O)=O	QGWNDRXFNXRZMB-UUOKFMHZSA-N	Organic compounds	Nucleosides, nucleotides, and analogues	Purine nucleotides	Purine ribonucleotides	Experimental CCS	[M+H]+	444.032	192.1	1	2019-08-12
AllCCS00000161	_x000D__x000D_ Guanosine 5'-diphosphate (GDP)	C10H15N5O11P2	443.024	C(C1(C(C(C(N2C=NC3=C2NC(=N)N=C3O)(O1)[H])(O)[H])(O)[H])[H])OP(O)(=O)OP(O)(O)=O	QGWNDRXFNXRZMB-UUOKFMHZSA-N	Organic compounds	Nucleosides, nucleotides, and analogues	Purine nucleotides	Purine ribonucleotides	Experimental CCS	[M+Na]+	466.014	188.4	1	2019-08-12
AllCCS00000162	2'-Deoxycytidine 5'-monophosphate (dCMP)	C9H14N3O7P	307.057	C1=CN(C2(CC(C(COP(O)(O)=O)(O2)[H])(O)[H])[H])C(=NC1=N)O	NCMVOABPESMRCP-SHYZEUOFSA-N	Organic compounds	Nucleosides, nucleotides, and analogues	Pyrimidine nucleotides	Pyrimidine deoxyribonucleotides	Experimental CCS	[M+H]+	308.064	165.585	3	2019-08-12
AllCCS00000162	2'-Deoxycytidine 5'-monophosphate (dCMP)	C9H14N3O7P	307.057	C1=CN(C2(CC(C(COP(O)(O)=O)(O2)[H])(O)[H])[H])C(=NC1=N)O	NCMVOABPESMRCP-SHYZEUOFSA-N	Organic compounds	Nucleosides, nucleotides, and analogues	Pyrimidine nucleotides	Pyrimidine deoxyribonucleotides	Experimental CCS	[M+Na]+	330.046	165.5	2	2019-08-12
AllCCS00000163	Deoxythymidine 5'-phosphate (dTMP)	C10H15N2O8P	322.057	CC1=CN(C2(CC(C(COP(O)(O)=O)(O2)[H])(O)[H])[H])C(N=C1O)=O	GYOZYWVXFNDGLU-XLPZGREQSA-N	Organic compounds	Nucleosides, nucleotides, and analogues	Pyrimidine nucleotides	Pyrimidine deoxyribonucleotides	Experimental CCS	[M+Na]+	345.046	172.5	2	2019-08-12
AllCCS00000164	Flavin adenine dinucleotide (FAD)	C27H33N9O15P2	785.157	CC1=CC2=C(C=C1C)N(CC(C(C(COP(O)(=O)OP(O)(=O)OCC3(C(C(C(N4C=NC5=C(N)N=CN=C54)(O3)[H])(O)[H])(O)[H])[H])(O)[H])(O)[H])(O)[H])C=6C(C(=NC(N6)=O)O)=N2	VWWQXMAJTJZDQX-UYBVJOGSSA-N	Organic compounds	Nucleosides, nucleotides, and analogues	Flavin nucleotides		Experimental CCS	[M+H]+	786.164	249	1	2019-08-12
AllCCS00000164	Flavin adenine dinucleotide (FAD)	C27H33N9O15P2	785.157	CC1=CC2=C(C=C1C)N(CC(C(C(COP(O)(=O)OP(O)(=O)OCC3(C(C(C(N4C=NC5=C(N)N=CN=C54)(O3)[H])(O)[H])(O)[H])[H])(O)[H])(O)[H])(O)[H])C=6C(C(=NC(N6)=O)O)=N2	VWWQXMAJTJZDQX-UYBVJOGSSA-N	Organic compounds	Nucleosides, nucleotides, and analogues	Flavin nucleotides		Experimental CCS	[M+Na]+	808.146	250.7	1	2019-08-12
AllCCS00000167	Adenosine 5'-diphosphate (ADP)	C10H15N5O10P2	427.029	C(C1(C(C(C(N2C=NC3=C(N)N=CN=C32)(O1)[H])(O)[H])(O)[H])[H])OP(O)(=O)OP(O)(O)=O	XTWYTFMLZFPYCI-KQYNXXCUSA-N	Organic compounds	Nucleosides, nucleotides, and analogues	Purine nucleotides	Purine ribonucleotides	Experimental CCS	[M+H]+	428.037	187.4	2	2019-08-12
AllCCS00000167	Adenosine 5'-diphosphate (ADP)	C10H15N5O10P2	427.029	C(C1(C(C(C(N2C=NC3=C(N)N=CN=C32)(O1)[H])(O)[H])(O)[H])[H])OP(O)(=O)OP(O)(O)=O	XTWYTFMLZFPYCI-KQYNXXCUSA-N	Organic compounds	Nucleosides, nucleotides, and analogues	Purine nucleotides	Purine ribonucleotides	Experimental CCS	[M+Na]+	450.019	194.5	2	2019-08-12
AllCCS00000168	Guanosine 5'-monophosphate (GMP)	C10H14N5O8P	363.058	C(C1(C(C(C(N2C=NC3=C2NC(=N)N=C3O)(O1)[H])(O)[H])(O)[H])[H])OP(O)(O)=O	RQFCJASXJCIDSX-UUOKFMHZSA-N	Organic compounds	Nucleosides, nucleotides, and analogues	Purine nucleotides	Purine ribonucleotides	Experimental CCS	[M+H]+	364.065	180.1	2	2019-08-12
AllCCS00000168	Guanosine 5'-monophosphate (GMP)	C10H14N5O8P	363.058	C(C1(C(C(C(N2C=NC3=C2NC(=N)N=C3O)(O1)[H])(O)[H])(O)[H])[H])OP(O)(O)=O	RQFCJASXJCIDSX-UUOKFMHZSA-N	Organic compounds	Nucleosides, nucleotides, and analogues	Purine nucleotides	Purine ribonucleotides	Experimental CCS	[M+Na]+	386.047	175.4	2	2019-08-12
AllCCS00000169	Reduced nicotinamide adenine dinucleotide (NADH)	C21H29N7O14P2	665.125	C=1CC(=CN(C1)C2C(C(C(COP(O)(=O)OP(O)(=O)OCC3C(C(C(N4C=NC5=C(N)N=CN=C54)O3)O)O)O2)O)O)C(=N)O	BOPGDPNILDQYTO-UHFFFAOYSA-N	Organic compounds	Nucleosides, nucleotides, and analogues	(5'->5')-dinucleotides		Experimental CCS	[M+H]+	666.132	233.911	3	2019-08-12
AllCCS00000170	ADP-glucose	C16H25N5O15P2	589.082	C(C1(C(C(C(C(O1)(OP(O)(=O)OP(O)(=O)OCC2(C(C(C(N3C=NC4=C(N)N=CN=C43)(O2)[H])(O)[H])(O)[H])[H])[H])(O)[H])(O)[H])(O)[H])[H])O	WFPZSXYXPSUOPY-ROYWQJLOSA-N	Organic compounds	Nucleosides, nucleotides, and analogues	Purine nucleotides	Purine nucleotide sugars	Experimental CCS	[M+H]+	590.09	216.5	2	2019-08-12
AllCCS00000170	ADP-glucose	C16H25N5O15P2	589.082	C(C1(C(C(C(C(O1)(OP(O)(=O)OP(O)(=O)OCC2(C(C(C(N3C=NC4=C(N)N=CN=C43)(O2)[H])(O)[H])(O)[H])[H])[H])(O)[H])(O)[H])(O)[H])[H])O	WFPZSXYXPSUOPY-ROYWQJLOSA-N	Organic compounds	Nucleosides, nucleotides, and analogues	Purine nucleotides	Purine nucleotide sugars	Experimental CCS	[M+Na]+	612.072	225.4	1	2019-08-12
AllCCS00000171	11-Deoxycortisol	C21H30O4	346.214	CC12CCC(C=C2CCC3(C1(CCC4(C)C3(CCC4(C(CO)=O)O)[H])[H])[H])=O	WHBHBVVOGNECLV-HMGFGKNBSA-N	Organic compounds	Lipids and lipid-like molecules	Steroids and steroid derivatives	Hydroxysteroids	Experimental CCS	[M+H]+	347.222	187.818	3	2019-08-12
AllCCS00000172	11-Deoxycorticosterone	C21H30O3	330.219	CC12CCC(C=C2CCC3(C4(CCC(C(CO)=O)(C4(C)CCC31[H])[H])[H])[H])=O	ZESRJSPZRDMNHY-YFWFAHHUSA-N	Organic compounds	Lipids and lipid-like molecules	Steroids and steroid derivatives	Hydroxysteroids	Experimental CCS	[M+H]+	331.227	186.993	3	2019-08-12
AllCCS00000173	3alpha-Hydroxy-5alpha-androstan-17-one (Androsterone)	C19H30O2	290.225	CC12CCC(CC2(CCC3(C4(CCC(C4(C)CCC31[H])=O)[H])[H])[H])(O)[H]	QGXBDMJGAMFCBF-XYQQMQERSA-N	Organic compounds	Lipids and lipid-like molecules	Steroids and steroid derivatives	Androstane steroids	Experimental CCS	[M+H-H2O]+	273.221	166.895	3	2019-08-12
AllCCS00000174	Taurocholate	C26H45NO7S	515.292	CC(CCC(=NCCS(O)(=O)=O)O)(C1(CCC2(C3(C(CC(C12C)(O)[H])(C4(C)CCC(CC4(CC3(O)[H])[H])(O)[H])[H])[H])[H])[H])[H]	WBWWGRHZICKQGZ-BKXUXKPJSA-N	Organic compounds	Lipids and lipid-like molecules	Steroids and steroid derivatives	Bile acids, alcohols and derivatives	Experimental CCS	[M+Na]+	538.281	212.072	3	2019-08-12
AllCCS00000175	Aldosterone	C21H28O5	360.194	CC12CCC(C=C2CCC3(C4(CCC(C(CO)=O)(C4(CC(C31[H])(O)[H])C=O)[H])[H])[H])=O	PQSUYGKTWSAVDQ-SRPWZAMTSA-N	Organic compounds	Lipids and lipid-like molecules	Steroids and steroid derivatives	Hydroxysteroids	Experimental CCS	[M+Na]+	383.183	204.091	3	2019-08-12
AllCCS00000176	Androstendione	C19H26O2	286.193	CC12CCC(C=C2CCC3(C4(CCC(C4(C)CCC31[H])=O)[H])[H])=O	AEMFNILZOJDQLW-QAGGRKNESA-N	Organic compounds	Lipids and lipid-like molecules	Steroids and steroid derivatives	Androstane steroids	Experimental CCS	[M+Na]+	309.183	204.728	3	2019-08-12
AllCCS00000177	Hydrocortisone (Cortisol)	C21H30O5	362.209	CC12CCC(C=C2CCC3(C4(CCC(C(CO)=O)(C4(C)CC(C31[H])(O)[H])O)[H])[H])=O	JYGXADMDTFJGBT-CZFMHFDVSA-N	Organic compounds	Lipids and lipid-like molecules	Steroids and steroid derivatives	Hydroxysteroids	Experimental CCS	[M+H]+	363.217	189.805	3	2019-08-12
AllCCS00000178	trans-Dehydroandrosterone	C19H28O2	288.209	CC12CCC(CC2=CCC3(C4(CCC(C4(C)CCC31[H])=O)[H])[H])(O)[H]	FMGSKLZLMKYGDP-INNQQZFDSA-N	Organic compounds	Lipids and lipid-like molecules	Steroids and steroid derivatives	Androstane steroids	Experimental CCS	[M+H-H2O]+	271.206	166.283	3	2019-08-12
AllCCS00000180	Glycocholic acid	C26H43NO6	465.309	CC(CCC(=NCC(=O)O)O)(C1(CCC2(C3(C(CC(C12C)(O)[H])(C4(C)CCC(CC4(CC3(O)[H])[H])(O)[H])[H])[H])[H])[H])[H]	RFDAIACWWDREDC-MZMBZMQMSA-N	Organic compounds	Lipids and lipid-like molecules	Steroids and steroid derivatives	Bile acids, alcohols and derivatives	Experimental CCS	[M+Na]+	488.298	202.523	3	2019-08-12
AllCCS00000181	Estrone	C18H22O2	270.162	CC12CCC3(C4=CC=C(C=C4CCC3(C2(CCC1=O)[H])[H])O)[H]	DNXHEGUUPJUMQT-CBZIJGRNSA-N	Organic compounds	Lipids and lipid-like molecules	Steroids and steroid derivatives	Estrane steroids	Experimental CCS	[M+H]+	271.169	164.583	3	2019-08-12
AllCCS00000182	β-Estradiol	C18H24O2	272.178	CC12CCC3(C4=CC=C(C=C4CCC3(C2(CCC1(O)[H])[H])[H])O)[H]	VOXZDWNPVJITMN-ZBRFXRBCSA-N	Organic compounds	Lipids and lipid-like molecules	Steroids and steroid derivatives	Estrane steroids	Experimental CCS	[M+H-H2O]+	255.174	159.956	3	2019-08-12
AllCCS00000183	Oleic acid	C18H34O2	282.256	CCCCCCCCC(=C(CCCCCCCC(=O)O)[H])[H]	ZQPPMHVWECSIRJ-KTKRTIGZSA-N	Organic compounds	Lipids and lipid-like molecules	Fatty Acyls	Fatty acids and conjugates	Experimental CCS	[M+Na]+	305.245	181.37	3	2019-08-12
AllCCS00000185	L-Palmitoylcarnitine	C23H45NO4	399.335	CCCCCCCCCCCCCCCC(=O)OC(CC(=O)[O-])(C[N+](C)(C)C)[H]	XOMRRQXKHMYMOC-OAQYLSRUSA-N	Organic compounds	Lipids and lipid-like molecules	Fatty Acyls	Fatty acid esters	Experimental CCS	[M+H]+	400.342	214	1	2019-08-12
AllCCS00000186	Testosterone	C19H28O2	288.209	CC12CCC(C=C2CCC3(C4(CCC(C4(C)CCC31[H])(O)[H])[H])[H])=O	MUMGGOZAMZWBJJ-DYKIIFRCSA-N	Organic compounds	Lipids and lipid-like molecules	Steroids and steroid derivatives	Androstane steroids	Experimental CCS	[M+Na]+	311.198	206.068	3	2019-08-12
AllCCS00000188	3alpha,11beta,21-Trihydroxy-5beta-pregnan-20-one	C21H34O4	350.246	CC12CCC(CC2(CCC3(C4(CCC(C(CO)=O)(C4(C)CC(C31[H])(O)[H])[H])[H])[H])[H])(O)[H]	RHQQHZQUAMFINJ-DSCSGEDNSA-N	Organic compounds	Lipids and lipid-like molecules	Steroids and steroid derivatives	Hydroxysteroids	Experimental CCS	[M+H-H2O]+	333.242	179.97	3	2019-08-12
AllCCS00000189	3-Hydorxy-3-methylglutaric acid	C6H10O5	162.053	CC(CC(=O)O)(CC(=O)O)O	NPOAOTPXWNWTSH-UHFFFAOYSA-N	Organic compounds	Lipids and lipid-like molecules	Fatty Acyls	Fatty acids and conjugates	Experimental CCS	[M+Na]+	185.042	135.9	1	2019-08-12
AllCCS00000190	17alpha-Hydroxyprogesterone	C21H30O3	330.219	CC(C1(CCC2(C3(CCC4=CC(CCC4(C)C3(CCC21C)[H])=O)[H])[H])O)=O	DBPWSSGDRRHUNT-CEGNMAFCSA-N	Organic compounds	Lipids and lipid-like molecules	Steroids and steroid derivatives	Pregnane steroids	Experimental CCS	[M+H]+	331.227	185.7	2	2019-08-12
AllCCS00000190	17alpha-Hydroxyprogesterone	C21H30O3	330.219	CC(C1(CCC2(C3(CCC4=CC(CCC4(C)C3(CCC21C)[H])=O)[H])[H])O)=O	DBPWSSGDRRHUNT-CEGNMAFCSA-N	Organic compounds	Lipids and lipid-like molecules	Steroids and steroid derivatives	Pregnane steroids	Experimental CCS	[M+Na]+	353.209	210.257	3	2019-08-12
AllCCS00000191	2-Isopropylmalic acid	C7H12O5	176.068	CC(C)C(CC(=O)O)(C(=O)O)O	BITYXLXUCSKTJS-ZETCQYMHSA-N	Organic compounds	Lipids and lipid-like molecules	Fatty Acyls	Fatty acids and conjugates	Experimental CCS	[M+Na]+	199.058	140.943	3	2019-08-12
AllCCS00000193	2-Methylglutaric acid	C6H10O4	146.058	CC(CCC(=O)O)C(=O)O	AQYCMVICBNBXNA-UHFFFAOYSA-N	Organic compounds	Lipids and lipid-like molecules	Fatty Acyls	Fatty acids and conjugates	Experimental CCS	[M+Na]+	169.047	137	1	2019-08-12
AllCCS00000194	Adipic acid	C6H10O4	146.058	C(CCC(=O)O)CC(=O)O	WNLRTRBMVRJNCN-UHFFFAOYSA-N	Organic compounds	Lipids and lipid-like molecules	Fatty Acyls	Fatty acids and conjugates	Experimental CCS	[M+Na]+	169.047	135.8	1	2019-08-12
AllCCS00000203	Glycodeoxycholic acid	C26H43NO5	449.314	CC(CCC(=NCC(=O)O)O)(C1(CCC2(C3(CCC4(CC(CCC4(C)C3(CC(C12C)(O)[H])[H])(O)[H])[H])[H])[H])[H])[H]	WVULKSPCQVQLCU-ZMBDPXIHSA-N	Organic compounds	Lipids and lipid-like molecules	Steroids and steroid derivatives	Bile acids, alcohols and derivatives	Experimental CCS	[M+Na]+	472.303	204.498	3	2019-08-12
AllCCS00000204	Glycochenodeoxycholate	C26H43NO5	449.314	CC(CCC(=NCC(=O)O)O)(C1(CCC2(C3(C(CCC12C)(C4(C)CCC(CC4(CC3(O)[H])[H])(O)[H])[H])[H])[H])[H])[H]	GHCZAUBVMUEKKP-AHBZRTSYSA-N	Organic compounds	Lipids and lipid-like molecules	Steroids and steroid derivatives	Bile acids, alcohols and derivatives	Experimental CCS	[M+Na]+	472.303	204.105	3	2019-08-12
AllCCS00000209	Taurolithocholic acid	C26H45NO5S	483.302	CC(CCC(=NCCS(O)(=O)=O)O)(C1(CCC2(C3(CCC4(CC(CCC4(C)C3(CCC12C)[H])(O)[H])[H])[H])[H])[H])[H]	QBYUNVOYXHFVKC-LVMSMGIASA-N	Organic compounds	Lipids and lipid-like molecules	Steroids and steroid derivatives	Bile acids, alcohols and derivatives	Experimental CCS	[M+H-H2O]+	466.299	221.305	3	2019-08-12
AllCCS00000212	Lithocholic acid	C24H40O3	376.298	CC(CCC(=O)O)(C1(CCC2(C3(CCC4(CC(CCC4(C)C3(CCC12C)[H])(O)[H])[H])[H])[H])[H])[H]	SMEROWZSTRWXGI-YPLGJCPNSA-N	Organic compounds	Lipids and lipid-like molecules	Steroids and steroid derivatives	Bile acids, alcohols and derivatives	Experimental CCS	[M+H-H2O]+	359.294	193.91	3	2019-08-12
AllCCS00000214	Azelaic acid	C9H16O4	188.105	C(CCCC(=O)O)CCCC(=O)O	BDJRBEYXGGNYIS-UHFFFAOYSA-N	Organic compounds	Lipids and lipid-like molecules	Fatty Acyls	Fatty acids and conjugates	Experimental CCS	[M+Na]+	211.094	148.9	1	2019-08-12
AllCCS00000216	Pristanic acid	C19H38O2	298.287	CC(C)CCCC(C)CCCC(C)CCCC(C)C(=O)O	PAHGJZDQXIOYTH-UHFFFAOYSA-N	Organic compounds	Lipids and lipid-like molecules	Prenol lipids	Diterpenoids	Experimental CCS	[M+Na]+	321.276	206.879	3	2019-08-12
AllCCS00000220	Stearic acid	C18H36O2	284.272	CCCCCCCCCCCCCCCCCC(=O)O	QIQXTHQIDYTFRH-UHFFFAOYSA-N	Organic compounds	Lipids and lipid-like molecules	Fatty Acyls	Fatty acids and conjugates	Experimental CCS	[M+Na]+	307.261	191.826	3	2019-08-12
AllCCS00000221	N-Stearoylsphingosine (Ceramide C18)	C36H71NO3	565.543	CCCCCCCCCCCCCCCCCC(=NC(CO)C(C(=C(CCCCCCCCCCCCC)[H])[H])O)O	VODZWWMEJITOND-OWWNRXNESA-N	Organic compounds	Lipids and lipid-like molecules	Sphingolipids	Ceramides	Experimental CCS	[M+Na]+	588.533	257.459	3	2019-08-12
AllCCS00000223	Pimelic acid	C7H12O4	160.074	C(CCC(=O)O)CCC(=O)O	WLJVNTCWHIRURA-UHFFFAOYSA-N	Organic compounds	Lipids and lipid-like molecules	Fatty Acyls	Fatty acids and conjugates	Experimental CCS	[M+Na]+	183.063	140.3	1	2019-08-12
AllCCS00000224	Suberic acid	C8H14O4	174.089	C(CCCC(=O)O)CCC(=O)O	TYFQFVWCELRYAO-UHFFFAOYSA-N	Organic compounds	Lipids and lipid-like molecules	Fatty Acyls	Fatty acids and conjugates	Experimental CCS	[M+Na]+	197.079	144.2	1	2019-08-12
AllCCS00000225	Taurodeoxycholic acid	C26H45NO6S	499.297	CC(CCC(=NCCS(O)(=O)=O)O)(C1(CCC2(C3(CCC4(CC(CCC4(C)C3(CC(C12C)(O)[H])[H])(O)[H])[H])[H])[H])[H])[H]	AWDRATDZQPNJFN-VAYUFCLWSA-N	Organic compounds	Lipids and lipid-like molecules	Steroids and steroid derivatives	Bile acids, alcohols and derivatives	Experimental CCS	[M+H]+	500.304	205.098	3	2019-08-12
AllCCS00000228	Traumatic Acid	C12H20O4	228.136	C(CCCCCC(=O)O)CCC(=C(C(=O)O)[H])[H]	MAZWDMBCPDUFDJ-VQHVLOKHSA-N	Organic compounds	Lipids and lipid-like molecules	Fatty Acyls	Fatty acids and conjugates	Experimental CCS	[M+Na]+	251.125	162.516	3	2019-08-12
AllCCS00000231	Taurochenodeoxycholate	C26H45NO6S	499.297	CC(CCC(=NCCS(O)(=O)=O)O)(C1(CCC2(C3(C(CCC12C)(C4(C)CCC(CC4(CC3(O)[H])[H])(O)[H])[H])[H])[H])[H])[H]	BHTRKEVKTKCXOH-BJLOMENOSA-N	Organic compounds	Lipids and lipid-like molecules	Steroids and steroid derivatives	Bile acids, alcohols and derivatives	Experimental CCS	[M+Na]+	522.286	208.257	3	2019-08-12
AllCCS00000233	Arachidonic Acid (peroxide free)	C20H32O2	304.24	CCCCCC(=C(CC(=C(CC(=C(CC(=C(CCCC(=O)O)[H])[H])[H])[H])[H])[H])[H])[H]	YZXBAPSDXZZRGB-DOFZRALJSA-N	Organic compounds	Lipids and lipid-like molecules	Fatty Acyls	Fatty acids and conjugates	Experimental CCS	[M+Na]+	327.23	180.968	3	2019-08-12
AllCCS00000235	Butyryl-coenzyme A (Butyryl-CoA)	C25H42N7O17P3S	837.157	CCCC(=O)SCCN=C(CCN=C(C(C(C)(C)COP(O)(=O)OP(O)(=O)OCC1C(C(C(N2C=NC3=C(N)N=CN=C32)O1)O)OP(O)(O)=O)O)O)O	CRFNGMNYKDXRTN-UHFFFAOYSA-N	Organic compounds	Lipids and lipid-like molecules	Fatty Acyls	Fatty acyl thioesters	Experimental CCS	[M+H]+	838.164	253.928	3	2019-08-12
AllCCS00000237	Stearoyl-CoA	C39H70N7O17P3S	1033.38	CCCCCCCCCCCCCCCCCC(=O)SCCN=C(CCN=C(C(C(C)(C)COP(O)(=O)OP(O)(=O)OCC1(C(C(C(N2C=NC3=C(N)N=CN=C32)(O1)[H])(O)[H])(OP(O)(O)=O)[H])[H])(O)[H])O)O	SIARJEKBADXQJG-KBEKLFCESA-N	Organic compounds	Lipids and lipid-like molecules	Fatty Acyls	Fatty acyl thioesters	Experimental CCS	[M+H]+	1034.38	304.284	3	2019-08-12
AllCCS00000239	Prostaglandin E2	C20H32O5	352.225	CCCCCC(C(=C(C1(C(CC(=C(CCCC(=O)O)[H])[H])(C(CC1(O)[H])=O)[H])[H])[H])[H])(O)[H]	XEYBRNLFEZDVAW-ARSRFYASSA-N	Organic compounds	Lipids and lipid-like molecules	Fatty Acyls	Eicosanoids	Experimental CCS	[M+Na]+	375.214	197.9	1	2019-08-12
AllCCS00000240	Isobutyryl-CoA	C25H42N7O17P3S	837.157	CC(C)C(=O)SCCN=C(CCN=C(C(C(C)(C)COP(O)(=O)OP(O)(=O)OCC1(C(C(C(N2C=NC3=C(N)N=CN=C32)(O1)[H])(O)[H])(OP(O)(O)=O)[H])[H])(O)[H])O)O	AEWHYWSPVRZHCT-NDZSKPAWSA-N	Organic compounds	Lipids and lipid-like molecules	Fatty Acyls	Fatty acyl thioesters	Experimental CCS	[M+H]+	838.164	252.982	3	2019-08-12
AllCCS00000242	Oleoyl-CoA	C39H68N7O17P3S	1031.36	CCCCCCCCC(=C(CCCCCCCC(=O)SCCN=C(CCN=C(C(C(C)(C)COP(O)(=O)OP(O)(=O)OCC1(C(C(C(N2C=NC3=C(N)N=CN=C32)(O1)[H])(O)[H])(OP(O)(O)=O)[H])[H])(O)[H])O)O)[H])[H]	XDUHQPOXLUAVEE-ZXQNDDKTSA-N	Organic compounds	Lipids and lipid-like molecules	Fatty Acyls	Fatty acyl thioesters	Experimental CCS	[M+H]+	1032.37	300.823	3	2019-08-12
AllCCS00000243	Prostaglandin I2	C20H32O5	352.225	CCCCCC(C(=C(C1(C2(CC(=C(CCCC(=O)O)[H])OC2(CC1(O)[H])[H])[H])[H])[H])[H])(O)[H]	KAQKFAOMNZTLHT-OZUDYXHBSA-N	Organic compounds	Lipids and lipid-like molecules	Fatty Acyls	Eicosanoids	Experimental CCS	[M+H]+	353.232	199.137	3	2019-08-12
AllCCS00000244	Palmitoyl CoA	C37H66N7O17P3S	1005.34	CCCCCCCCCCCCCCCC(=O)SCCN=C(CCN=C(C(C(C)(C)COP(O)(=O)OP(O)(=O)OCC1(C(C(C(N2C=NC3=C(N)N=CN=C32)(O1)[H])(O)[H])(OP(O)(O)=O)[H])[H])(O)[H])O)O	MNBKLUUYKPBKDU-TZIIWEFPSA-N	Organic compounds	Lipids and lipid-like molecules	Fatty Acyls	Fatty acyl thioesters	Experimental CCS	[M+H]+	1006.35	297.528	3	2019-08-12
AllCCS00000245	Glutaryl-CoA	C26H42N7O19P3S	881.147	CC(C)(COP(O)(=O)OP(O)(=O)OCC1(C(C(C(N2C=NC3=C(N)N=CN=C32)(O1)[H])(O)[H])(OP(O)(O)=O)[H])[H])C(C(=NCCC(=NCCSC(CCCC(=O)O)=O)O)O)(O)[H]	SYKWLIJQEHRDNH-KRPIADGTSA-N	Organic compounds	Lipids and lipid-like molecules	Fatty Acyls	Fatty acyl thioesters	Experimental CCS	[M+H]+	882.154	261.503	3	2019-08-12
AllCCS00000248	alpha-Linolenic acid	C18H30O2	278.225	CCC(=C(CC(=C(CC(=C(CCCCCCCC(=O)O)[H])[H])[H])[H])[H])[H]	DTOSIQBPPRVQHS-PDBXOOCHSA-N	Organic compounds	Lipids and lipid-like molecules	Fatty Acyls	Lineolic acids and derivatives	Experimental CCS	[M+H]+	279.232	170.998	3	2019-08-12
AllCCS00000248	alpha-Linolenic acid	C18H30O2	278.225	CCC(=C(CC(=C(CC(=C(CCCCCCCC(=O)O)[H])[H])[H])[H])[H])[H]	DTOSIQBPPRVQHS-PDBXOOCHSA-N	Organic compounds	Lipids and lipid-like molecules	Fatty Acyls	Lineolic acids and derivatives	Experimental CCS	[M+Na]+	301.214	172.02	3	2019-08-12
AllCCS00000249	Prostaglandin D2(PGD2)	C20H32O5	352.225	CCCCCC(C(=C(C1(C(CC(=C(CCCC(=O)O)[H])[H])(C(CC1=O)(O)[H])[H])[H])[H])[H])(O)[H]	BHMBVRSPMRCCGG-OUTUXVNYSA-N	Organic compounds	Lipids and lipid-like molecules	Fatty Acyls	Eicosanoids	Experimental CCS	[M+Na]+	375.214	194.8	2	2019-08-12
AllCCS00000251	Prostaglandin E1	C20H34O5	354.241	CCCCCC(C(=C(C1(C(CCCCCCC(=O)O)(C(CC1(O)[H])=O)[H])[H])[H])[H])(O)[H]	GMVPRGQOIOIIMI-DWKJAMRDSA-N	Organic compounds	Lipids and lipid-like molecules	Fatty Acyls	Eicosanoids	Experimental CCS	[M+Na]+	377.23	198.889	3	2019-08-12
AllCCS00000253	Myristoyl-coenzyme A	C35H62N7O17P3S	977.314	CCCCCCCCCCCCCC(=O)SCCN=C(CCN=C(C(C(C)(C)COP(O)(=O)OP(O)(=O)OCC1(C(C(C(N2C=NC3=C(N)N=CN=C32)(O1)[H])(O)[H])(OP(O)(O)=O)[H])[H])(O)[H])O)O	DUAFKXOFBZQTQE-XVDJLSDJSA-N	Organic compounds	Lipids and lipid-like molecules	Fatty Acyls	Fatty acyl thioesters	Experimental CCS	[M+H]+	978.321	291.245	3	2019-08-12
AllCCS00000254	Corticosterone	C21H30O4	346.214	CC12CCC(C=C2CCC3(C4(CCC(C(CO)=O)(C4(C)CC(C31[H])(O)[H])[H])[H])[H])=O	OMFXVFTZEKFJBZ-HJTSIMOOSA-N	Organic compounds	Lipids and lipid-like molecules	Steroids and steroid derivatives	Hydroxysteroids	Experimental CCS	[M+H]+	347.222	187.2	1	2019-08-12
AllCCS00000254	Corticosterone	C21H30O4	346.214	CC12CCC(C=C2CCC3(C4(CCC(C(CO)=O)(C4(C)CC(C31[H])(O)[H])[H])[H])[H])=O	OMFXVFTZEKFJBZ-HJTSIMOOSA-N	Organic compounds	Lipids and lipid-like molecules	Steroids and steroid derivatives	Hydroxysteroids	Experimental CCS	[M+Na]+	369.204	212.7	1	2019-08-12
AllCCS00000258	alpha-Tocopherol (Vitamin E)	C29H50O2	430.381	CC(C)CCCC(C)(CCCC(C)(CCCC1(C)CCC2=C(C)C(=C(C)C(C)=C2O1)O)[H])[H]	GVJHHUAWPYXKBD-IEOSBIPESA-N	Organic compounds	Lipids and lipid-like molecules	Prenol lipids	Quinone and hydroquinone lipids	Experimental CCS	[M+H]+	431.388	216.4	1	2019-08-12
AllCCS00000262	Arachidic acid	C20H40O2	312.303	CCCCCCCCCCCCCCCCCCCC(=O)O	VKOBVWXKNCXXDE-UHFFFAOYSA-N	Organic compounds	Lipids and lipid-like molecules	Fatty Acyls	Fatty acids and conjugates	Experimental CCS	[M+Na]+	335.292	199.969	3	2019-08-12
AllCCS00000264	Nervonic acid	C24H46O2	366.35	CCCCCCCCC(=C(CCCCCCCCCCCCCC(=O)O)[H])[H]	GWHCXVQVJPWHRF-KTKRTIGZSA-N	Organic compounds	Lipids and lipid-like molecules	Fatty Acyls	Fatty acids and conjugates	Experimental CCS	[M+H-H2O]+	349.346	197.291	3	2019-08-12
AllCCS00000264	Nervonic acid	C24H46O2	366.35	CCCCCCCCC(=C(CCCCCCCCCCCCCC(=O)O)[H])[H]	GWHCXVQVJPWHRF-KTKRTIGZSA-N	Organic compounds	Lipids and lipid-like molecules	Fatty Acyls	Fatty acids and conjugates	Experimental CCS	[M+Na]+	389.339	204.6	1	2019-08-12
AllCCS00000266	Cortisone	C21H28O5	360.194	CC12CCC(C=C2CCC3(C4(CCC(C(CO)=O)(C4(C)CC(C31[H])=O)O)[H])[H])=O	MFYSYFVPBJMHGN-ZPOLXVRWSA-N	Organic compounds	Lipids and lipid-like molecules	Steroids and steroid derivatives	Hydroxysteroids	Experimental CCS	[M+H]+	361.201	188.7	1	2019-08-12
AllCCS00000266	Cortisone	C21H28O5	360.194	CC12CCC(C=C2CCC3(C4(CCC(C(CO)=O)(C4(C)CC(C31[H])=O)O)[H])[H])=O	MFYSYFVPBJMHGN-ZPOLXVRWSA-N	Organic compounds	Lipids and lipid-like molecules	Steroids and steroid derivatives	Hydroxysteroids	Experimental CCS	[M+Na]+	383.183	213.9	1	2019-08-12
AllCCS00000267	all cis-(6,9,12)-Linolenic acid	C18H30O2	278.225	CCCCCC(=C(CC(=C(CC(=C(CCCCC(=O)O)[H])[H])[H])[H])[H])[H]	VZCCETWTMQHEPK-QNEBEIHSSA-N	Organic compounds	Lipids and lipid-like molecules	Fatty Acyls	Lineolic acids and derivatives	Experimental CCS	[M+H]+	279.232	174.523	3	2019-08-12
AllCCS00000270	Vitamin K1	C31H46O2	450.35	CC(C)CCCC(C)CCCC(C)CCCC(C)=C(CC1=C(C)C(C2=CC=CC=C2C1=O)=O)[H]	MBWXNTAXLNYFJB-LKUDQCMESA-N	Organic compounds	Lipids and lipid-like molecules	Prenol lipids	Quinone and hydroquinone lipids	Experimental CCS	[M+H]+	451.357	216.819	3	2019-08-12
AllCCS00000271	Lauroyl-CoA	C33H58N7O17P3S	949.282	CCCCCCCCCCCC(=O)SCCN=C(CCN=C(C(C(C)(C)COP(O)(=O)OP(O)(=O)OCC1(C(C(C(N2C=NC3=C(N)N=CN=C32)(O1)[H])(O)[H])(OP(O)(O)=O)[H])[H])(O)[H])O)O	YMCXGHLSVALICC-GMHMEAMDSA-N	Organic compounds	Lipids and lipid-like molecules	Fatty Acyls	Fatty acyl thioesters	Experimental CCS	[M+H]+	950.29	285.153	3	2019-08-12
AllCCS00000272	21-Hydroxypregnenolone	C21H32O3	332.235	CC12CCC(CC2=CCC3(C4(CCC(C(CO)=O)(C4(C)CCC31[H])[H])[H])[H])(O)[H]	MOIQRAOBRXUWGN-WPWXJNKXSA-N	Organic compounds	Lipids and lipid-like molecules	Steroids and steroid derivatives	Hydroxysteroids	Experimental CCS	[M+H]+	333.242	190.519	3	2019-08-12
AllCCS00000272	21-Hydroxypregnenolone	C21H32O3	332.235	CC12CCC(CC2=CCC3(C4(CCC(C(CO)=O)(C4(C)CCC31[H])[H])[H])[H])(O)[H]	MOIQRAOBRXUWGN-WPWXJNKXSA-N	Organic compounds	Lipids and lipid-like molecules	Steroids and steroid derivatives	Hydroxysteroids	Experimental CCS	[M+Na]+	355.224	210.626	3	2019-08-12
AllCCS00000273	22beta-Hydroxycholesterol	C27H46O2	402.35	CC(C)CCC(C(C)(C1(CCC2(C3(CC=C4CC(CCC4(C)C3(CCC12C)[H])(O)[H])[H])[H])[H])[H])(O)[H]	RZPAXNJLEKLXNO-GFKLAVDKSA-N	Organic compounds	Lipids and lipid-like molecules	Steroids and steroid derivatives	Bile acids, alcohols and derivatives	Experimental CCS	[M+H-H2O]+	385.346	205.765	3	2019-08-12
AllCCS00000274	Pantothenol	C9H19NO4	205.131	CC(C)(CO)C(C(=NCCCO)O)O	SNPLKNRPJHDVJA-UHFFFAOYSA-N	Organic compounds	Lipids and lipid-like molecules	Fatty Acyls	Fatty amides	Experimental CCS	[M+H]+	206.139	144.4	2	2019-08-12
AllCCS00000277	Decanoyl-CoA	C31H54N7O17P3S	921.251	CCCCCCCCCC(=O)SCCN=C(CCN=C(C(C(C)(C)COP(O)(=O)OP(O)(=O)OCC1(C(C(C(N2C=NC3=C(N)N=CN=C32)(O1)[H])(O)[H])(OP(O)(O)=O)[H])[H])(O)[H])O)O	CNKJPHSEFDPYDB-BOJFXZHGSA-N	Organic compounds	Lipids and lipid-like molecules	Fatty Acyls	Fatty acyl thioesters	Experimental CCS	[M+H]+	922.258	278.168	3	2019-08-12
AllCCS00000278	2-Oleoyl-1-palmitoyl-sn-glycero-3-phosphocholine	C42H82NO8P	759.578	CCCCCCCCC(=C(CCCCCCCC(=O)OC(COC(CCCCCCCCCCCCCCC)=O)(COP(=O)([O-])OCC[N+](C)(C)C)[H])[H])[H]	WTJKGGKOPKCXLL-VYOBOKEXSA-N	Organic compounds	Lipids and lipid-like molecules	Glycerophospholipids	Glycerophosphocholines	Experimental CCS	[M+H]+	760.585	287.966	3	2019-08-12
AllCCS00000280	Mevalonic acid	C6H12O4	148.074	CC(CCO)(CC(=O)O)O	KJTLQQUUPVSXIM-UHFFFAOYSA-N	Organic compounds	Lipids and lipid-like molecules	Fatty Acyls	Fatty acids and conjugates	Experimental CCS	[M+Na]+	171.063	137.703	3	2019-08-12
AllCCS00000281	Acetyl coenzyme A (Acetyl-CoA)	C23H38N7O17P3S	809.126	CC(=O)SCCN=C(CCN=C(C(C(C)(C)COP(O)(=O)OP(O)(=O)OCC1(C(C(C(N2C=NC3=C(N)N=CN=C32)(O1)[H])(O)[H])(OP(O)(O)=O)[H])[H])(O)[H])O)O	ZSLZBFCDCINBPY-ZSJPKINUSA-N	Organic compounds	Lipids and lipid-like molecules	Fatty Acyls	Fatty acyl thioesters	Experimental CCS	[M+H]+	810.133	247.7	2	2019-08-12
AllCCS00000283	Epinephrine	C9H13NO3	183.09	CNCC(C=1C=CC(=C(C1)O)O)(O)[H]	UCTWMZQNUQWSLP-VIFPVBQESA-N	Organic compounds	Benzenoids	Phenols	Benzenediols	Experimental CCS	[M+H-H2O]+	166.086	138.404	3	2019-08-12
AllCCS00000285	Homovanillic acid	C9H10O4	182.058	COC=1C=C(C=CC1O)CC(=O)O	QRMZSPFSDQBLIX-UHFFFAOYSA-N	Organic compounds	Benzenoids	Phenols	Methoxyphenols	Experimental CCS	[M+Na]+	205.047	147	2	2019-08-12
AllCCS00000287	Norepinephrine	C8H11NO3	169.074	C1=CC(=C(C=C1C(CN)(O)[H])O)O	SFLSHLFXELFNJZ-QMMMGPOBSA-N	Organic compounds	Benzenoids	Phenols	Benzenediols	Experimental CCS	[M+H-H2O]+	152.071	137.2	1	2019-08-12
AllCCS00000288	DL-Vanillylmandelic acid	C9H10O5	198.053	COC=1C=C(C=CC1O)C(C(=O)O)(O)[H]	CGQCWMIAEPEHNQ-QMMMGPOBSA-N	Organic compounds	Benzenoids	Phenols	Methoxyphenols	Experimental CCS	[M+H-H2O]+	181.05	133.277	3	2019-08-12
AllCCS00000292	4-Hydroxybenzoate	C7H6O3	138.032	C=1C=C(C=CC1C(O)=O)O	FJKROLUGYXJWQN-UHFFFAOYSA-N	Organic compounds	Benzenoids	Benzene and substituted derivatives	Benzoic acids and derivatives	Experimental CCS	[M+H-H2O]+	121.028	118.865	3	2019-08-12
AllCCS00000293	Hippuric acid	C9H9NO3	179.058	C1=CC=C(C=C1)C(=NCC(=O)O)O	QIAFMBKCNZACKA-UHFFFAOYSA-N	Organic compounds	Benzenoids	Benzene and substituted derivatives	Benzoic acids and derivatives	Experimental CCS	[M+H]+	180.066	146.818	3	2019-08-12
AllCCS00000293	Hippuric acid	C9H9NO3	179.058	C1=CC=C(C=C1)C(=NCC(=O)O)O	QIAFMBKCNZACKA-UHFFFAOYSA-N	Organic compounds	Benzenoids	Benzene and substituted derivatives	Benzoic acids and derivatives	Experimental CCS	[M+Na]+	202.048	151.5	2	2019-08-12
AllCCS00000295	Anthranilic acid (Vitamin L1)	C7H7NO2	137.048	C1=CC=C(C(=C1)C(=O)O)N	RWZYAGGXGHYGMB-UHFFFAOYSA-N	Organic compounds	Benzenoids	Benzene and substituted derivatives	Benzoic acids and derivatives	Experimental CCS	[M+H-H2O]+	120.044	118.668	3	2019-08-12
AllCCS00000296	N-Phenylacetamide	C8H9NO	135.068	CC(=NC1=CC=CC=C1)O	FZERHIULMFGESH-UHFFFAOYSA-N	Organic compounds	Benzenoids	Benzene and substituted derivatives		Experimental CCS	[M+H]+	136.076	124.994	3	2019-08-12
AllCCS00000299	3,4-Dihydroxymandelic acid	C8H8O5	184.037	C1=CC(=C(C=C1C(C(=O)O)O)O)O	RGHMISIYKIHAJW-UHFFFAOYSA-N	Organic compounds	Benzenoids	Phenols	Benzenediols	Experimental CCS	[M+H-H2O]+	167.034	132.068	3	2019-08-12
AllCCS00000300	Aminohippuric acid	C9H10N2O3	194.069	C=1C=C(C=CC1C(NCC(=O)O)=O)N	HSMNQINEKMPTIC-UHFFFAOYSA-N	Organic compounds	Benzenoids	Benzene and substituted derivatives	Benzoic acids and derivatives	Experimental CCS	[M+Na]+	217.058	153.862	3	2019-08-12
AllCCS00000302	Menadione (Vitamin K3)	C11H8O2	172.052	CC1=CC(C2=CC=CC=C2C1=O)=O	MJVAVZPDRWSRRC-UHFFFAOYSA-N	Organic compounds	Benzenoids	Naphthalenes	Naphthoquinones	Experimental CCS	[M+H]+	173.06	135.102	3	2019-08-12
AllCCS00000306	Formylanthranilic acid	C8H7NO3	165.043	C1=CC=C(C(=C1)C(=O)O)N=CO	LLLPDUXGHXIXIW-UHFFFAOYSA-N	Organic compounds	Benzenoids	Benzene and substituted derivatives	Benzoic acids and derivatives	Experimental CCS	[M+H-H2O]+	148.039	125.703	3	2019-08-12
AllCCS00000307	Hordenine	C10H15NO	165.115	CN(C)CCC1=CC=C(C=C1)O	KUBCEEMXQZUPDQ-UHFFFAOYSA-N	Organic compounds	Benzenoids	Benzene and substituted derivatives	Phenethylamines	Experimental CCS	[M+H]+	166.123	137.879	3	2019-08-12
AllCCS00000308	Vanillin	C8H8O3	152.047	COC=1C=C(C=CC1O)C=O	MWOOGOJBHIARFG-UHFFFAOYSA-N	Organic compounds	Benzenoids	Phenols	Methoxyphenols	Experimental CCS	[M+H]+	153.055	129.601	3	2019-08-12
AllCCS00000309	Coniferol	C10H12O3	180.079	COC=1C=C(C(=C(CO)[H])[H])C=CC1O	JMFRWRFFLBVWSI-NSCUHMNNSA-N	Organic compounds	Benzenoids	Phenols	Methoxyphenols	Experimental CCS	[M+H-H2O]+	163.075	128.58	3	2019-08-12
AllCCS00000313	D-Biotin	C10H16N2O3S	244.088	C(CCC(=O)O)CC1(C2(C(CS1)(N=C(N2)O)[H])[H])[H]	YBJHBAHKTGYVGT-ZKWXMUAHSA-N	Organic compounds	Organoheterocyclic compounds	Biotin and derivatives		Experimental CCS	[M+H]+	245.095	151.3	2	2019-08-12
AllCCS00000313	D-Biotin	C10H16N2O3S	244.088	C(CCC(=O)O)CC1(C2(C(CS1)(N=C(N2)O)[H])[H])[H]	YBJHBAHKTGYVGT-ZKWXMUAHSA-N	Organic compounds	Organoheterocyclic compounds	Biotin and derivatives		Experimental CCS	[M+Na]+	267.077	161.9	2	2019-08-12
AllCCS00000316	Pyridoxine	C8H11NO3	169.074	CC1=C(C(CO)=C(C=N1)CO)O	LXNHXLLTXMVWPM-UHFFFAOYSA-N	Organic compounds	Organoheterocyclic compounds	Pyridines and derivatives	Pyridoxines	Experimental CCS	[M+H]+	170.081	134.7	2	2019-08-12
AllCCS00000317	Protoporphyrin IX	C34H34N4O4	562.258	C=CC1=C(C)C2=C(C=3C(C)=C(CCC(=O)O)C(=C(C4=C(CCC(=O)O)C(C)=C(C(=C5C(C=C)=C(C)C(C(=C1N2)[H])=N5)[H])N4)[H])N3)[H]	KSFOVUSSGSKXFI-UJJXFSCMSA-N	Organic compounds	Organoheterocyclic compounds	Tetrapyrroles and derivatives	Porphyrins	Experimental CCS	[M+H]+	563.265	242.26	3	2019-08-12
AllCCS00000318	Riboflavin (Vitamin B2)	C17H20N4O6	376.138	CC1=CC2=C(C=C1C)N(CC(C(C(CO)(O)[H])(O)[H])(O)[H])C=3C(C(=NC(N3)=O)O)=N2	AUNGANRZJHBGPY-SCRDCRAPSA-N	Organic compounds	Organoheterocyclic compounds	Pteridines and derivatives	Alloxazines and isoalloxazines	Experimental CCS	[M+Na]+	399.128	199.399	3	2019-08-12
AllCCS00000319	Serotonin	C10H12N2O	176.095	C1=CC2=C(C=C1O)C(CCN)=CN2	QZAYGJVTTNCVMB-UHFFFAOYSA-N	Organic compounds	Organoheterocyclic compounds	Indoles and derivatives	Tryptamines and derivatives	Experimental CCS	[M+H]+	177.102	151.9	3	2019-08-12
AllCCS00000319	Serotonin	C10H12N2O	176.095	C1=CC2=C(C=C1O)C(CCN)=CN2	QZAYGJVTTNCVMB-UHFFFAOYSA-N	Organic compounds	Organoheterocyclic compounds	Indoles and derivatives	Tryptamines and derivatives	Experimental CCS	[M+H-H2O]+	159.092	127.886	3	2019-08-12
AllCCS00000319	Serotonin	C10H12N2O	176.095	C1=CC2=C(C=C1O)C(CCN)=CN2	QZAYGJVTTNCVMB-UHFFFAOYSA-N	Organic compounds	Organoheterocyclic compounds	Indoles and derivatives	Tryptamines and derivatives	Experimental CCS	[M+Na]+	199.084	148.7	2	2019-08-12
AllCCS00000321	Urocanic acid	C6H6N2O2	138.043	C(=C(C(=O)O)[H])(C1=CN=CN1)[H]	LOIYMIARKYCTBW-OWOJBTEDSA-N	Organic compounds	Organoheterocyclic compounds	Azoles	Imidazoles	Experimental CCS	[M+H]+	139.05	135.5	2	2019-08-12
AllCCS00000323	2-Hydroxyadenine	C5H5N5O	151.049	C1=NC2=C(N)N=C(NC2=N1)O	DRAVOWXCEBXPTN-UHFFFAOYSA-N	Organic compounds	Organoheterocyclic compounds	Imidazopyrimidines	Purines and purine derivatives	Experimental CCS	[M+H]+	152.057	126.944	3	2019-08-12
AllCCS00000325	5-Hydroxymethyluracil	C5H6N2O3	142.038	C1=C(CO)C(=NC(=N1)O)O	JDBGXEHEIRGOBU-UHFFFAOYSA-N	Organic compounds	Organoheterocyclic compounds	Diazines	Pyrimidines and pyrimidine derivatives	Experimental CCS	[M+Na]+	165.027	142.06	3	2019-08-12
AllCCS00000326	5-Hydroxytryptophan	C11H12N2O3	220.085	C1=CC2=C(C=C1O)C(CC(C(=O)O)N)=CN2	LDCYZAJDBXYCGN-UHFFFAOYSA-N	Organic compounds	Organoheterocyclic compounds	Indoles and derivatives	Tryptamines and derivatives	Experimental CCS	[M+Na]+	243.074	152.8	1	2019-08-12
AllCCS00000330	Indole	C8H7N	117.058	C1=CC=C2C(=C1)C=CN2	SIKJAQJRHWYJAI-UHFFFAOYSA-N	Organic compounds	Organoheterocyclic compounds	Indoles and derivatives	Indoles	Experimental CCS	[M+H]+	118.065	120.856	3	2019-08-12
AllCCS00000331	Oxypurinol	C5H4N4O2	152.033	C1=C2C(=NC(N=C2O)=O)NN1	HXNFUBHNUDHIGC-UHFFFAOYSA-N	Organic compounds	Organoheterocyclic compounds	Imidazopyrimidines	Purines and purine derivatives	Experimental CCS	[M+H]+	153.041	126.651	3	2019-08-12
AllCCS00000332	D-Neopterin	C9H11N5O4	253.081	C=1C(C(C(CO)O)O)=NC2=C(N1)NC(=N)N=C2O	BMQYVXCPAOLZOK-UHFFFAOYSA-N	Organic compounds	Organoheterocyclic compounds	Pteridines and derivatives	Pterins and derivatives	Experimental CCS	[M+H]+	254.088	157.304	3	2019-08-12
AllCCS00000333	Xanthurenic acid	C10H7NO4	205.038	C1=CC2=C(C=C(C(=O)O)N=C2C(=C1)O)O	FBZONXHGGPHHIY-UHFFFAOYSA-N	Organic compounds	Organoheterocyclic compounds	Quinolines and derivatives	Quinoline carboxylic acids	Experimental CCS	[M+H]+	206.045	140.4	1	2019-08-12
AllCCS00000333	Xanthurenic acid	C10H7NO4	205.038	C1=CC2=C(C=C(C(=O)O)N=C2C(=C1)O)O	FBZONXHGGPHHIY-UHFFFAOYSA-N	Organic compounds	Organoheterocyclic compounds	Quinolines and derivatives	Quinoline carboxylic acids	Experimental CCS	[M+Na]+	228.027	148.1	1	2019-08-12
AllCCS00000334	Uroporphyrin I	C40H38N4O16	830.228	C(CC(=O)O)C1=C(CC(=O)O)C2=C(C=3C(CCC(=O)O)=C(CC(=O)O)C(=C(C4=C(CCC(=O)O)C(CC(=O)O)=C(C(=C5C(CCC(=O)O)=C(CC(=O)O)C(C(=C1N2)[H])=N5)[H])N4)[H])N3)[H]	DAFUFNRZWDWXJP-JRHDEHKPSA-N	Organic compounds	Organoheterocyclic compounds	Tetrapyrroles and derivatives	Porphyrins	Experimental CCS	[M+H]+	831.236	286.237	3	2019-08-12
AllCCS00000335	Biliverdin	C33H34N4O6	582.248	C=CC1=C(C)C(=NC1=C(C2=C(C)C(CCC(=O)O)=C(C(=C3C(CCC(=O)O)=C(C)C(=C(C=4C(C)=C(C=C)C(N4)=O)[H])N3)[H])N2)[H])O	RCNSAJSGRJSBKK-YKSNQIBWSA-N	Organic compounds	Organoheterocyclic compounds	Tetrapyrroles and derivatives	Bilirubins	Experimental CCS	[M+Na]+	605.237	247.608	3	2019-08-12
AllCCS00000336	N-Acetylserotonin	C12H14N2O2	218.106	CC(=NCCC1=CNC=2C=CC(=CC12)O)O	MVAWJSIDNICKHF-UHFFFAOYSA-N	Organic compounds	Organoheterocyclic compounds	Indoles and derivatives	Hydroxyindoles	Experimental CCS	[M+H]+	219.113	150	1	2019-08-12
AllCCS00000337	Melatonin	C13H16N2O2	232.121	CC(=NCCC1=CNC=2C=CC(=CC12)OC)O	DRLFMBDRBRZALE-UHFFFAOYSA-N	Organic compounds	Organoheterocyclic compounds	Indoles and derivatives	Indoles	Experimental CCS	[M+H]+	233.128	154	1	2019-08-12
AllCCS00000338	5-Methyltetrahydrofolate (5-Methyl-THF)	C20H25N7O6	459.187	CN1C(CNC2=CC=C(C=C2)C(NC(CCC(=O)O)(C(=O)O)[H])=O)(CNC3=C1C(=NC(=N)N3)O)[H]	ZNOVTXRBGFNYRX-ZGTCLIOFSA-N	Organic compounds	Organoheterocyclic compounds	Pteridines and derivatives	Pterins and derivatives	Experimental CCS	[M+H]+	460.194	197	1	2019-08-12
AllCCS00000338	5-Methyltetrahydrofolate (5-Methyl-THF)	C20H25N7O6	459.187	CN1C(CNC2=CC=C(C=C2)C(NC(CCC(=O)O)(C(=O)O)[H])=O)(CNC3=C1C(=NC(=N)N3)O)[H]	ZNOVTXRBGFNYRX-ZGTCLIOFSA-N	Organic compounds	Organoheterocyclic compounds	Pteridines and derivatives	Pterins and derivatives	Experimental CCS	[M+Na]+	482.176	200.036	3	2019-08-12
AllCCS00000339	Pyridoxal 5'-phosphate	C8H10NO6P	247.025	CC1=C(C(C=O)=C(C=N1)COP(O)(O)=O)O	NGVDGCNFYWLIFO-UHFFFAOYSA-N	Organic compounds	Organoheterocyclic compounds	Pyridines and derivatives	Pyridine carboxaldehydes	Experimental CCS	[M+H]+	248.032	152.3	2	2019-08-12
AllCCS00000339	Pyridoxal 5'-phosphate	C8H10NO6P	247.025	CC1=C(C(C=O)=C(C=N1)COP(O)(O)=O)O	NGVDGCNFYWLIFO-UHFFFAOYSA-N	Organic compounds	Organoheterocyclic compounds	Pyridines and derivatives	Pyridine carboxaldehydes	Experimental CCS	[M+Na]+	270.014	162.7	2	2019-08-12
AllCCS00000344	1,3-Dimethyluric acid	C7H8N4O3	196.06	CN1C2=C(C(N(C)C1=O)=O)N=C(N2)O	OTSBKHHWSQYEHK-UHFFFAOYSA-N	Organic compounds	Organoheterocyclic compounds	Imidazopyrimidines	Purines and purine derivatives	Experimental CCS	[M+H]+	197.067	143.059	3	2019-08-12
AllCCS00000345	1,7-Dimethylxanthine	C7H8N4O2	180.065	CN1C=NC2=C1C(N(C)C(=N2)O)=O	QUNWUDVFRNGTCO-UHFFFAOYSA-N	Organic compounds	Organoheterocyclic compounds	Imidazopyrimidines	Purines and purine derivatives	Experimental CCS	[M+H]+	181.072	135.625	3	2019-08-12
AllCCS00000346	3-Methylxanthine	C6H6N4O2	166.049	CN1C2=C(C(=NC1=O)O)N=CN2	GMSNIKWWOQHZGF-UHFFFAOYSA-N	Organic compounds	Organoheterocyclic compounds	Imidazopyrimidines	Purines and purine derivatives	Experimental CCS	[M+H]+	167.056	127.896	3	2019-08-12
AllCCS00000350	7-Methylxanthine	C6H6N4O2	166.049	CN1C=NC2=C1C(=NC(=N2)O)O	PFWLFWPASULGAN-UHFFFAOYSA-N	Organic compounds	Organoheterocyclic compounds	Imidazopyrimidines	Purines and purine derivatives	Experimental CCS	[M+H]+	167.056	131.254	3	2019-08-12
AllCCS00000352	5-methoxytryptophan	C12H14N2O3	234.1	COC=1C=CC2=C(C1)C(CC(C(=O)O)(N)[H])=CN2	KVNPSKDDJARYKK-JTQLQIEISA-N	Organic compounds	Organoheterocyclic compounds	Indoles and derivatives	Tryptamines and derivatives	Experimental CCS	[M+Na]+	257.09	156.453	3	2019-08-12
AllCCS00000354	Theobromine	C7H8N4O2	180.065	CN1C=NC2=C1C(=NC(N2C)=O)O	YAPQBXQYLJRXSA-UHFFFAOYSA-N	Organic compounds	Organoheterocyclic compounds	Imidazopyrimidines	Purines and purine derivatives	Experimental CCS	[M+H]+	181.072	134.367	3	2019-08-12
AllCCS00000356	Indole-3-carboxylic acid	C9H7NO2	161.048	C1=CC=C2C(=C1)C(=CN2)C(=O)O	KMAKOBLIOCQGJP-UHFFFAOYSA-N	Organic compounds	Organoheterocyclic compounds	Indoles and derivatives	Indolecarboxylic acids and derivatives	Experimental CCS	[M+H]+	162.055	132.357	3	2019-08-12
AllCCS00000358	Dimethylbenzimidazole	C9H10N2	146.084	CC1=CC2=C(C=C1C)NC=N2	LJUQGASMPRMWIW-UHFFFAOYSA-N	Organic compounds	Organoheterocyclic compounds	Benzimidazoles		Experimental CCS	[M+H]+	147.092	130.3	1	2019-08-12
AllCCS00000363	4-Pyridoxic acid	C8H9NO4	183.053	CC1=C(C(=C(C=N1)CO)C(O)=O)O	HXACOUQIXZGNBF-UHFFFAOYSA-N	Organic compounds	Organoheterocyclic compounds	Pyridines and derivatives	Pyridinecarboxylic acids and derivatives	Experimental CCS	[M+H]+	184.06	136.2	2	2019-08-12
AllCCS00000363	4-Pyridoxic acid	C8H9NO4	183.053	CC1=C(C(=C(C=N1)CO)C(O)=O)O	HXACOUQIXZGNBF-UHFFFAOYSA-N	Organic compounds	Organoheterocyclic compounds	Pyridines and derivatives	Pyridinecarboxylic acids and derivatives	Experimental CCS	[M+Na]+	206.042	151.1	2	2019-08-12
AllCCS00000364	Adenine	C5H5N5	135.054	C1=NC2=C(N)N=CNC2=N1	GFFGJBXGBJISGV-UHFFFAOYSA-N	Organic compounds	Organoheterocyclic compounds	Imidazopyrimidines	Purines and purine derivatives	Experimental CCS	[M+Na]+	158.044	136.7	1	2019-08-12
AllCCS00000365	L-Ascorbic acid	C6H8O6	176.032	C(C(C1(C(C(=C(O)O1)O)=O)[H])(O)[H])O	TYQCGQRIZGCHNB-MVHIGOERSA-N	Organic compounds	Organoheterocyclic compounds	Dihydrofurans	Furanones	Experimental CCS	[M+H]+	177.039	138.677	3	2019-08-12
AllCCS00000366	Orotate	C5H4N2O4	156.017	C1=C(C(=O)O)N=C(N=C1O)O	PXQPEWDEAKTCGB-UHFFFAOYSA-N	Organic compounds	Organoheterocyclic compounds	Diazines	Pyrimidines and pyrimidine derivatives	Experimental CCS	[M+H]+	157.024	138.85	3	2019-08-12
AllCCS00000367	Uric acid	C5H4N4O3	168.028	C12=C(NC(=N1)O)N=C(N=C2O)O	LEHOTFFKMJEONL-UHFFFAOYSA-N	Organic compounds	Organoheterocyclic compounds	Imidazopyrimidines	Purines and purine derivatives	Experimental CCS	[M+H]+	169.036	131	3	2019-08-12
AllCCS00000367	Uric acid	C5H4N4O3	168.028	C12=C(NC(=N1)O)N=C(N=C2O)O	LEHOTFFKMJEONL-UHFFFAOYSA-N	Organic compounds	Organoheterocyclic compounds	Imidazopyrimidines	Purines and purine derivatives	Experimental CCS	[M+Na]+	191.018	143.497	3	2019-08-12
AllCCS00000368	Xanthine	C5H4N4O2	152.033	C1=NC2=C(N1)N=C(N=C2O)O	LRFVTYWOQMYALW-UHFFFAOYSA-N	Organic compounds	Organoheterocyclic compounds	Imidazopyrimidines	Purines and purine derivatives	Experimental CCS	[M+Na]+	175.023	152.649	3	2019-08-12
AllCCS00000369	D-(+)-Melibiose	C12H22O11	342.116	C(C1(C(C(C(C(OCC2(C(C(C(C(O)(O2)[H])(O)[H])(O)[H])(O)[H])[H])(O1)[H])(O)[H])(O)[H])(O)[H])[H])O	DLRVVLDZNNYCBX-ABXHMFFYSA-N	Organic compounds	Organic oxygen compounds	Organooxygen compounds	Carbohydrates and carbohydrate conjugates	Experimental CCS	[M+H]+	343.124	180.2	1	2019-08-12
AllCCS00000369	D-(+)-Melibiose	C12H22O11	342.116	C(C1(C(C(C(C(OCC2(C(C(C(C(O)(O2)[H])(O)[H])(O)[H])(O)[H])[H])(O1)[H])(O)[H])(O)[H])(O)[H])[H])O	DLRVVLDZNNYCBX-ABXHMFFYSA-N	Organic compounds	Organic oxygen compounds	Organooxygen compounds	Carbohydrates and carbohydrate conjugates	Experimental CCS	[M+Na]+	365.106	178	2	2019-08-12
AllCCS00000371	Dulcitol	C6H14O6	182.079	C(C(C(C(C(CO)(O)[H])(O)[H])(O)[H])(O)[H])O	FBPFZTCFMRRESA-GUCUJZIJSA-N	Organic compounds	Organic oxygen compounds	Organooxygen compounds	Carbohydrates and carbohydrate conjugates	Experimental CCS	[M+Na]+	205.068	143.1	2	2019-08-12
AllCCS00000374	myo-Inositol	C6H12O6	180.063	C1(C(C(C(C(C1(O)[H])(O)[H])(O)[H])(O)[H])(O)[H])(O)[H]	CDAISMWEOUEBRE-GPIVLXJGSA-N	Organic compounds	Organic oxygen compounds	Organooxygen compounds	Alcohols and polyols	Experimental CCS	[M+Na]+	203.053	148.346	3	2019-08-12
AllCCS00000378	a-D-Galactose 1-phosphate	C6H13O9P	260.03	C(C1(C(C(C(C(O1)(OP(O)(O)=O)[H])(O)[H])(O)[H])(O)[H])[H])O	HXXFSFRBOHSIMQ-FPRJBGLDSA-N	Organic compounds	Organic oxygen compounds	Organooxygen compounds	Carbohydrates and carbohydrate conjugates	Experimental CCS	[M+Na]+	283.019	157.5	1	2019-08-12
AllCCS00000379	D-Glucarate	C6H10O8	210.038	C(C(C(C(=O)O)(O)[H])(O)[H])(C(C(=O)O)(O)[H])(O)[H]	DSLZVSRJTYRBFB-LLEIAEIESA-N	Organic compounds	Organic oxygen compounds	Organooxygen compounds	Carbohydrates and carbohydrate conjugates	Experimental CCS	[M+Na]+	233.027	148.5	1	2019-08-12
AllCCS00000382	2-Deoxyribose 5-phosphate	C5H11O7P	214.024	C1C(C(COP(O)(O)=O)(OC1(O)[H])[H])(O)[H]	KKZFLSZAWCYPOC-VPENINKCSA-N	Organic compounds	Organic oxygen compounds	Organooxygen compounds	Carbohydrates and carbohydrate conjugates	Experimental CCS	[M+Na]+	237.014	148.596	3	2019-08-12
AllCCS00000383	N-Acetyl-D-Glucosamine 6-Phosphate	C8H16NO9P	301.056	CC(=NC1(C(C(C(COP(O)(O)=O)(OC1(O)[H])[H])(O)[H])(O)[H])[H])O	BRGMHAYQAZFZDJ-RTRLPJTCSA-N	Organic compounds	Organic oxygen compounds	Organooxygen compounds	Carbohydrates and carbohydrate conjugates	Experimental CCS	[M+Na]+	324.046	164.341	3	2019-08-12
AllCCS00000385	D-Mannose-6-phosphate	C6H13O9P	260.03	C(C1(C(C(C(C(O)(O1)[H])(O)[H])(O)[H])(O)[H])[H])OP(O)(O)=O	NBSCHQHZLSJFNQ-RWOPYEJCSA-N	Organic compounds	Organic oxygen compounds	Organooxygen compounds	Carbohydrates and carbohydrate conjugates	Experimental CCS	[M+Na]+	283.019	156.046	3	2019-08-12
AllCCS00000386	1-Deoxy-D-xylulose 5-phosphate	C5H11O7P	214.024	CC(C(C(COP(O)(O)=O)(O)[H])(O)[H])=O	AJPADPZSRRUGHI-RFZPGFLSSA-N	Organic compounds	Organic oxygen compounds	Organooxygen compounds	Carbohydrates and carbohydrate conjugates	Experimental CCS	[M+Na]+	237.014	144.987	3	2019-08-12
AllCCS00000387	2'-Deoxycytidine diphosphate (dCDP)	C9H15N3O10P2	387.023	C1=CN(C2(CC(C(COP(O)(=O)OP(O)(O)=O)(O2)[H])(O)[H])[H])C(=NC1=N)O	FTDHDKPUHBLBTL-SHYZEUOFSA-N	Organic compounds	Organic oxygen compounds	Organic oxoanionic compounds	Organic pyrophosphates	Experimental CCS	[M+H]+	388.031	172.1	1	2019-08-12
AllCCS00000387	2'-Deoxycytidine diphosphate (dCDP)	C9H15N3O10P2	387.023	C1=CN(C2(CC(C(COP(O)(=O)OP(O)(O)=O)(O2)[H])(O)[H])[H])C(=NC1=N)O	FTDHDKPUHBLBTL-SHYZEUOFSA-N	Organic compounds	Organic oxygen compounds	Organic oxoanionic compounds	Organic pyrophosphates	Experimental CCS	[M+Na]+	410.013	175	1	2019-08-12
AllCCS00000389	N-Acetylglucosamine 1-phosphate	C8H16NO9P	301.056	CC(=NC1(C(C(C(CO)(OC1(OP(O)(O)=O)[H])[H])(O)[H])(O)[H])[H])O	FZLJPEPAYPUMMR-RTRLPJTCSA-N	Organic compounds	Organic oxygen compounds	Organooxygen compounds	Carbohydrates and carbohydrate conjugates	Experimental CCS	[M+Na]+	324.046	166.929	3	2019-08-12
AllCCS00000391	D-galacturonic acid	C6H10O7	194.043	C(C(C(C(C(C(=O)O)(O)[H])(O)[H])(O)[H])(O)[H])=O	IAJILQKETJEXLJ-RSJOWCBRSA-N	Organic compounds	Organic oxygen compounds	Organooxygen compounds	Carbohydrates and carbohydrate conjugates	Experimental CCS	[M+Na]+	217.032	143.815	3	2019-08-12
AllCCS00000393	Isomaltose	C12H22O11	342.116	C(C1(C(C(C(C(OCC2(C(C(C(C(O)(O2)[H])(O)[H])(O)[H])(O)[H])[H])(O1)[H])(O)[H])(O)[H])(O)[H])[H])O	DLRVVLDZNNYCBX-RTPHMHGBSA-N	Organic compounds	Organic oxygen compounds	Organooxygen compounds	Carbohydrates and carbohydrate conjugates	Experimental CCS	[M+Na]+	365.106	178.018	3	2019-08-12
AllCCS00000394	Quinate	C7H12O6	192.063	C1C(C(C(CC1(C(=O)O)O)(O)[H])(O)[H])(O)[H]	AAWZDTNXLSGCEK-RKGSPJAZSA-N	Organic compounds	Organic oxygen compounds	Organooxygen compounds	Alcohols and polyols	Experimental CCS	[M+H]+	193.071	146.349	3	2019-08-12
AllCCS00000394	Quinate	C7H12O6	192.063	C1C(C(C(CC1(C(=O)O)O)(O)[H])(O)[H])(O)[H]	AAWZDTNXLSGCEK-RKGSPJAZSA-N	Organic compounds	Organic oxygen compounds	Organooxygen compounds	Alcohols and polyols	Experimental CCS	[M+Na]+	215.053	152.3	2	2019-08-12
AllCCS00000395	Chlorogenic acid	C16H18O9	354.095	C1=CC(=C(C=C1C(=C(C(=O)OC2(CC(CC(C2(O)[H])(O)[H])(C(=O)O)O)[H])[H])[H])O)O	CWVRJTMFETXNAD-JUHZACGLSA-N	Organic compounds	Organic oxygen compounds	Organooxygen compounds	Alcohols and polyols	Experimental CCS	[M+H]+	355.102	185.863	3	2019-08-12
AllCCS00000396	D-Tagatose	C6H12O6	180.063	C(C(C(C(C(CO)=O)(O)[H])(O)[H])(O)[H])O	BJHIKXHVCXFQLS-PQLUHFTBSA-N	Organic compounds	Organic oxygen compounds	Organooxygen compounds	Carbohydrates and carbohydrate conjugates	Experimental CCS	[M+Na]+	203.053	139.566	3	2019-08-12
AllCCS00000398	Stachyose	C24H42O21	666.222	C(C1(C(C(C(C(OCC2(C(C(C(C(OCC3(C(C(C(C(O3)(OC4(CO)C(C(C(CO)(O4)[H])(O)[H])(O)[H])[H])(O)[H])(O)[H])(O)[H])[H])(O2)[H])(O)[H])(O)[H])(O)[H])[H])(O1)[H])(O)[H])(O)[H])(O)[H])[H])O	UQZIYBXSHAGNOE-XNSRJBNMSA-N	Organic compounds	Organic oxygen compounds	Organooxygen compounds	Carbohydrates and carbohydrate conjugates	Experimental CCS	[M+Na]+	689.211	234.906	3	2019-08-12
AllCCS00000399	Beta-D-Fructose 6-phosphate	C6H13O9P	260.03	C(C1(C(C(C(CO)(O)O1)(O)[H])(O)[H])[H])OP(O)(O)=O	BGWGXPAPYGQALX-ARQDHWQXSA-N	Organic compounds	Organic oxygen compounds	Organooxygen compounds	Carbohydrates and carbohydrate conjugates	Experimental CCS	[M+H]+	261.037	149.494	3	2019-08-12
AllCCS00000400	Gentisaldehyde	C7H6O3	138.032	C=1C=C(C(=CC1O)C=O)O	CLFRCXCBWIQVRN-UHFFFAOYSA-N	Organic compounds	Organic oxygen compounds	Organooxygen compounds	Carbonyl compounds	Experimental CCS	[M+H]+	139.039	121.948	3	2019-08-12
AllCCS00000401	Galactinol	C12H22O11	342.116	C(C1(C(C(C(C(O1)(OC2(C(C(C(C(C2(O)[H])(O)[H])(O)[H])(O)[H])(O)[H])[H])[H])(O)[H])(O)[H])(O)[H])[H])O	VCWMRQDBPZKXKG-SPBUTQSFSA-N	Organic compounds	Organic oxygen compounds	Organooxygen compounds	Carbohydrates and carbohydrate conjugates	Experimental CCS	[M+Na]+	365.106	178.103	3	2019-08-12
AllCCS00000403	Beta-D-Fructose 2-phosphate	C6H13O9P	260.03	C(C1(C(C(C(CO)(O1)OP(O)(O)=O)(O)[H])(O)[H])[H])O	PMTUDJVZIGZBIX-ZXXMMSQZSA-N	Organic compounds	Organic oxygen compounds	Organooxygen compounds	Carbohydrates and carbohydrate conjugates	Experimental CCS	[M+Na]+	283.019	154.217	3	2019-08-12
AllCCS00000404	1-Salicylate glucuronide	C13H14O9	314.064	C1=CC=C(C(=C1)C(=O)O)OC2(C(C(C(C(C(=O)O)(O2)[H])(O)[H])(O)[H])(O)[H])[H]	JSCWDKKMLIQCMR-CDHFTJPESA-N	Organic compounds	Organic oxygen compounds	Organooxygen compounds	Carbohydrates and carbohydrate conjugates	Experimental CCS	[M+Na]+	337.053	170.469	3	2019-08-12
AllCCS00000407	D-Fructose-6-phosphate	C6H13O9P	260.03	C(C(C(C(C(COP(O)(O)=O)(O)[H])(O)[H])(O)[H])=O)O	GSXOAOHZAIYLCY-HSUXUTPPSA-N	Organic compounds	Organic oxygen compounds	Organooxygen compounds	Carbohydrates and carbohydrate conjugates	Experimental CCS	[M+Na]+	283.019	154.465	3	2019-08-12
AllCCS00000409	D-Lactose	C12H22O11	342.116	C(C1(C(C(C(C(O1)(OC2(C(CO)(OC(C(C2(O)[H])(O)[H])(O)[H])[H])[H])[H])(O)[H])(O)[H])(O)[H])[H])O	GUBGYTABKSRVRQ-XLOQQCSPSA-N	Organic compounds	Organic oxygen compounds	Organooxygen compounds	Carbohydrates and carbohydrate conjugates	Experimental CCS	[M+Na]+	365.106	175.81	3	2019-08-12
AllCCS00000411	D-Ribulose 5-phosphate	C5H11O8P	230.019	C(C1(C(C(C(O)(O1)[H])(O)[H])(O)[H])[H])OP(O)(O)=O	KTVPXOYAKDPRHY-OWMBCFKOSA-N	Organic compounds	Organic oxygen compounds	Organooxygen compounds	Carbohydrates and carbohydrate conjugates	Experimental CCS	[M+Na]+	253.008	148.951	3	2019-08-12
AllCCS00000412	D-gluconate	C6H12O7	196.058	C(C(C(C(C(C(=O)O)(O)[H])(O)[H])(O)[H])(O)[H])O	RGHNJXZEOKUKBD-SQOUGZDYSA-N	Organic compounds	Organic oxygen compounds	Organooxygen compounds	Carbohydrates and carbohydrate conjugates	Experimental CCS	[M+Na]+	219.048	147.3	2	2019-08-12
AllCCS00000413	D-Fructose	C6H12O6	180.063	C(C1(C(C(C(CO)(O)O1)(O)[H])(O)[H])[H])O	RFSUNEUAIZKAJO-ARQDHWQXSA-N	Organic compounds	Organic oxygen compounds	Organooxygen compounds	Carbohydrates and carbohydrate conjugates	Experimental CCS	[M+Na]+	203.053	141.9	1	2019-08-12
AllCCS00000415	3-Phospho-D-glycerate	C3H7O7P	185.993	C(C(C(=O)O)O)OP(O)(O)=O	OSJPPGNTCRNQQC-UHFFFAOYSA-N	Organic compounds	Organic oxygen compounds	Organooxygen compounds	Carbohydrates and carbohydrate conjugates	Experimental CCS	[M+H]+	187	136.4	1	2019-08-12
AllCCS00000415	3-Phospho-D-glycerate	C3H7O7P	185.993	C(C(C(=O)O)O)OP(O)(O)=O	OSJPPGNTCRNQQC-UHFFFAOYSA-N	Organic compounds	Organic oxygen compounds	Organooxygen compounds	Carbohydrates and carbohydrate conjugates	Experimental CCS	[M+Na]+	208.982	139.5	1	2019-08-12
AllCCS00000417	D-Glucosamine 1-phosphate (Glucosamine-1P)	C6H14NO8P	259.046	C(C1(C(C(C(C(O1)(OP(O)(O)=O)[H])(N)[H])(O)[H])(O)[H])[H])O	YMJBYRVFGYXULK-UKFBFLRUSA-N	Organic compounds	Organic oxygen compounds	Organooxygen compounds	Carbohydrates and carbohydrate conjugates	Experimental CCS	[M+Na]+	282.035	158.711	3	2019-08-12
AllCCS00000418	D-glucosamine 6-phosphate	C6H14NO8P	259.046	C(C1(C(C(C(C(O)(O1)[H])(N)[H])(O)[H])(O)[H])[H])OP(O)(O)=O	XHMJOUIAFHJHBW-UKFBFLRUSA-N	Organic compounds	Organic oxygen compounds	Organooxygen compounds	Carbohydrates and carbohydrate conjugates	Experimental CCS	[M+Na]+	282.035	156.85	3	2019-08-12
AllCCS00000419	2,3-Diphospho-D-glyceric acid	C3H8O10P2	265.959	C(C(C(=O)O)(OP(O)(O)=O)[H])OP(O)(O)=O	XOHUEYCVLUUEJJ-UWTATZPHSA-N	Organic compounds	Organic oxygen compounds	Organooxygen compounds	Carbohydrates and carbohydrate conjugates	Experimental CCS	[M+Na]+	288.949	152.417	3	2019-08-12
AllCCS00000422	Raffinose	C18H32O16	504.169	C(C1(C(C(C(C(OCC2(C(C(C(C(O2)(OC3(CO)C(C(C(CO)(O3)[H])(O)[H])(O)[H])[H])(O)[H])(O)[H])(O)[H])[H])(O1)[H])(O)[H])(O)[H])(O)[H])[H])O	MUPFEKGTMRGPLJ-BQCSWRFHSA-N	Organic compounds	Organic oxygen compounds	Organooxygen compounds	Carbohydrates and carbohydrate conjugates	Experimental CCS	[M+H]+	505.176	209.605	3	2019-08-12
AllCCS00000424	L-Histidinol	C6H11N3O	141.09	C(C(CO)(N)[H])C1=CN=CN1	ZQISRDCJNBUVMM-YFKPBYRVSA-N	Organic compounds	Organic nitrogen compounds	Organonitrogen compounds	Amines	Experimental CCS	[M+H]+	142.098	129.2	2	2019-08-12
AllCCS00000425	Phytosphingosine	C18H39NO3	317.293	CCCCCCCCCCCCCCC(C(C(CO)(N)[H])(O)[H])(O)[H]	AERBNCYCJBRYDG-KSZLIROESA-N	Organic compounds	Organic nitrogen compounds	Organonitrogen compounds	Amines	Experimental CCS	[M+H]+	318.3	196.794	3	2019-08-12
AllCCS00000428	Hydroxyphenyllactic acid	C9H10O4	182.058	C=1C=C(C=CC1CC(C(=O)O)O)O	JVGVDSSUAVXRDY-UHFFFAOYSA-N	Organic compounds	Phenylpropanoids and polyketides	Phenylpropanoic acids		Experimental CCS	[M+Na]+	205.047	143.8	1	2019-08-12
AllCCS00000430	DL-3-Phenyllactic acid	C9H10O3	166.063	C1=CC=C(C=C1)CC(C(=O)O)O	VOXXWSYKYCBWHO-UHFFFAOYSA-N	Organic compounds	Phenylpropanoids and polyketides	Phenylpropanoic acids		Experimental CCS	[M+H]+	167.07	137.91	3	2019-08-12
AllCCS00000431	Caffeic Acid	C9H8O4	180.042	C1=CC(=C(C=C1C(=C(C(=O)O)[H])[H])O)O	QAIPRVGONGVQAS-RQOWECAXSA-N	Organic compounds	Phenylpropanoids and polyketides	Cinnamic acids and derivatives	Hydroxycinnamic acids and derivatives	Experimental CCS	[M+H-H2O]+	163.039	130.418	3	2019-08-12
AllCCS00000434	Curcumin	C21H20O6	368.126	COC=1C=C(C(=C(C(CC(C(=C(C=2C=CC(=C(C2)OC)O)[H])[H])=O)=O)[H])[H])C=CC1O	VFLDPWHFBUODDF-FCXRPNKRSA-N	Organic compounds	Phenylpropanoids and polyketides	Diarylheptanoids	Linear diarylheptanoids	Experimental CCS	[M+H]+	369.133	200.4	2	2019-08-12
AllCCS00000435	tras-2-Hydroxycinnamic acid	C9H8O3	164.047	C1=CC=C(C(=C1)C(=C(C(=O)O)[H])[H])O	PMOWTIHVNWZYFI-AATRIKPKSA-N	Organic compounds	Phenylpropanoids and polyketides	Cinnamic acids and derivatives	Hydroxycinnamic acids and derivatives	Experimental CCS	[M+H-H2O]+	147.044	124.08	3	2019-08-12
AllCCS00000436	Rutin	C27H30O16	610.153	CC1(C(C(C(C(OCC2(C(C(C(C(O2)(OC=3C(C4=C(C=C(C=C4OC3C=5C=CC(=C(C5)O)O)O)O)=O)[H])(O)[H])(O)[H])(O)[H])[H])(O1)[H])(O)[H])(O)[H])(O)[H])[H]	IKGXIBQEEMLURG-NVPNHPEKSA-N	Organic compounds	Phenylpropanoids and polyketides	Flavonoids	Flavonoid glycosides	Experimental CCS	[M+H]+	611.161	234.9	2	2019-08-12
AllCCS00000436	Rutin	C27H30O16	610.153	CC1(C(C(C(C(OCC2(C(C(C(C(O2)(OC=3C(C4=C(C=C(C=C4OC3C=5C=CC(=C(C5)O)O)O)O)=O)[H])(O)[H])(O)[H])(O)[H])[H])(O1)[H])(O)[H])(O)[H])(O)[H])[H]	IKGXIBQEEMLURG-NVPNHPEKSA-N	Organic compounds	Phenylpropanoids and polyketides	Flavonoids	Flavonoid glycosides	Experimental CCS	[M+Na]+	633.143	251.612	3	2019-08-12
AllCCS00000437	Rosmarinic Acid	C18H16O8	360.085	C1=CC(=C(C=C1C(=C(C(=O)OC(CC=2C=CC(=C(C2)O)O)(C(=O)O)[H])[H])[H])O)O	DOUMFZQKYFQNTF-WUTVXBCWSA-N	Organic compounds	Phenylpropanoids and polyketides	Cinnamic acids and derivatives	Hydroxycinnamic acids and derivatives	Experimental CCS	[M+H]+	361.092	169.157	3	2019-08-12
AllCCS00000437	Rosmarinic Acid	C18H16O8	360.085	C1=CC(=C(C=C1C(=C(C(=O)OC(CC=2C=CC(=C(C2)O)O)(C(=O)O)[H])[H])[H])O)O	DOUMFZQKYFQNTF-WUTVXBCWSA-N	Organic compounds	Phenylpropanoids and polyketides	Cinnamic acids and derivatives	Hydroxycinnamic acids and derivatives	Experimental CCS	[M+Na]+	383.074	196.182	3	2019-08-12
AllCCS00000438	Quercetin	C15H10O7	302.043	C1=CC(=C(C=C1C2=C(C(C3=C(C=C(C=C3O2)O)O)=O)O)O)O	REFJWTPEDVJJIY-UHFFFAOYSA-N	Organic compounds	Phenylpropanoids and polyketides	Flavonoids	Flavones	Experimental CCS	[M+H]+	303.05	165.2	2	2019-08-12
AllCCS00000439	Kaempferol	C15H10O6	286.048	C=1C=C(C=CC1C2=C(C(C3=C(C=C(C=C3O2)O)O)=O)O)O	IYRMWMYZSQPJKC-UHFFFAOYSA-N	Organic compounds	Phenylpropanoids and polyketides	Flavonoids	Flavones	Experimental CCS	[M+H]+	287.055	164.7	2	2019-08-12
AllCCS00000439	Kaempferol	C15H10O6	286.048	C=1C=C(C=CC1C2=C(C(C3=C(C=C(C=C3O2)O)O)=O)O)O	IYRMWMYZSQPJKC-UHFFFAOYSA-N	Organic compounds	Phenylpropanoids and polyketides	Flavonoids	Flavones	Experimental CCS	[M+Na]+	309.037	187.201	3	2019-08-12
AllCCS00000440	Nicotinamide ribotide	C11H15N2O8P	334.057	C1=CC(=C[N+](=C1)C2(C(C(C(COP(O)([O-])=O)(O2)[H])(O)[H])(O)[H])[H])C(=N)O	DAYLJWODMCOQEW-TURQNECASA-N	Organic compounds	Nucleosides, nucleotides, and analogues	Pyridine nucleotides	Nicotinamide nucleotides	Experimental CCS	[M+H]+	335.064	165.8	2	2019-08-12
AllCCS00000442	3-Methyluridine	C10H14N2O6	258.085	CN1C(C=CN(C2C(C(C(CO)O2)O)O)C1=O)=O	UTQUILVPBZEHTK-UHFFFAOYSA-N	Organic compounds	Nucleosides, nucleotides, and analogues	Pyrimidine nucleosides		Experimental CCS	[M+Na]+	281.074	164.486	3	2019-08-12
AllCCS00000444	Squalene	C30H50	410.391	CC(C)=CCCC(C)=C(CCC(C)=C(CCC(=C(C)CCC(=C(C)CCC=C(C)C)[H])[H])[H])[H]	YYGNTYWPHWGJRM-FLHYQJCXSA-N	Organic compounds	Lipids and lipid-like molecules	Prenol lipids	Triterpenoids	Experimental CCS	[M+H]+	411.399	211.534	3	2019-08-12
AllCCS00000448	Vitamin D2 (Ergocalciferol)	C28H44O	396.339	CC(C)C(C)(C(=C(C(C)(C1(CCC2(C(CCCC12C)=C(C(=C3CC(CCC3=C)(O)[H])[H])[H])[H])[H])[H])[H])[H])[H]	MECHNRXZTMCUDQ-RKHKHRCZSA-N	Organic compounds	Lipids and lipid-like molecules	Steroids and steroid derivatives	Vitamin D and derivatives	Experimental CCS	[M+H]+	397.347	203.385	3	2019-08-12
AllCCS00000450	Lanosterol	C30H50O	426.386	CC(C)=CCCC(C)(C1(CCC2(C)C=3CCC4(C(C)(C)C(CCC4(C)C3CCC12C)(O)[H])[H])[H])[H]	CAHGCLMLTWQZNJ-BQNIITSRSA-N	Organic compounds	Lipids and lipid-like molecules	Prenol lipids	Triterpenoids	Experimental CCS	[M+H-H2O]+	409.383	207.836	3	2019-08-12
AllCCS00000452	9-cis-Retinoic acid	C20H28O2	300.209	CC(=C(C(=C(C(C)=C(C(=O)O)[H])[H])[H])[H])C(=C(C1=C(C)CCCC1(C)C)[H])[H]	SHGAZHPCJJPHSC-ZVCIMWCZSA-N	Organic compounds	Lipids and lipid-like molecules	Prenol lipids	Retinoids	Experimental CCS	[M+H-H2O]+	283.206	169.929	3	2019-08-12
AllCCS00000453	Dethiobiotin	C10H18N2O3	214.132	CC1(C(CCCCCC(=O)O)(NC(=N1)O)[H])[H]	AUTOLBMXDDTRRT-JGVFFNPUSA-N	Organic compounds	Lipids and lipid-like molecules	Fatty Acyls	Fatty acids and conjugates	Experimental CCS	[M+H]+	215.139	144.26	3	2019-08-12
AllCCS00000454	15-Deoxy-delta-12,14-PGJ2	C20H28O3	316.204	CCCCCC(=C(C(=C1C(CC(=C(CCCC(=O)O)[H])[H])(C=CC1=O)[H])[H])[H])[H]	VHRUMKCAEVRUBK-GODQJPCRSA-N	Organic compounds	Lipids and lipid-like molecules	Fatty Acyls	Eicosanoids	Experimental CCS	[M+Na]+	339.193	193.048	3	2019-08-12
AllCCS00000455	9-cis-Retinal	C20H28O	284.214	CC(=C(C(=C(C(C)=C(C=O)[H])[H])[H])[H])C(=C(C1=C(C)CCCC1(C)C)[H])[H]	NCYCYZXNIZJOKI-MKOSUFFBSA-N	Organic compounds	Lipids and lipid-like molecules	Prenol lipids	Retinoids	Experimental CCS	[M+H]+	285.221	170.471	3	2019-08-12
AllCCS00000457	1-Stearoyl-2-oleoyl-sn-glycerol 3-phosphocholine (SOPC)	C44H86NO8P	787.609	CCCCCCCCCCCCCCCCCC(=O)OCC(COP(=O)([O-])OCC[N+](C)(C)C)(OC(CCCCCCCC(=C(CCCCCCCC)[H])[H])=O)[H]	ATHVAWFAEPLPPQ-VRDBWYNSSA-N	Organic compounds	Lipids and lipid-like molecules	Glycerophospholipids	Glycerophosphocholines	Experimental CCS	[M+H]+	788.616	294.156	3	2019-08-12
AllCCS00000458	1-Stearoyl-sn-glycerol	C21H42O4	358.308	CCCCCCCCCCCCCCCCCC(=O)OCC(CO)(O)[H]	VBICKXHEKHSIBG-FQEVSTJZSA-N	Organic compounds	Lipids and lipid-like molecules	Glycerolipids	Monoradylglycerols	Experimental CCS	[M+H-H2O]+	341.305	200.185	3	2019-08-12
AllCCS00000459	4-Oxoretinol	C20H28O2	300.209	CC(=C(C(=C(C(C)=C(CO)[H])[H])[H])[H])C(=C(C1=C(C)C(CCC1(C)C)=O)[H])[H]	PLIUCYCUYQIBDZ-RMWYGNQTSA-N	Organic compounds	Lipids and lipid-like molecules	Prenol lipids	Retinoids	Experimental CCS	[M+H-H2O]+	283.206	173.672	3	2019-08-12
AllCCS00000461	7,8-Dihydrobiopterin	C9H13N5O3	239.102	CC(C(C=1CNC2=C(C(=NC(=N)N2)O)N1)O)O	FEMXZDUTFRTWPE-UHFFFAOYSA-N	Organic compounds	Organoheterocyclic compounds	Pteridines and derivatives	Pterins and derivatives	Experimental CCS	[M+H]+	240.109	154.268	3	2019-08-12
AllCCS00000462	Dihydrothymine	C5H8N2O2	128.059	CC1CN=C(N=C1O)O	NBAKTGXDIBVZOO-UHFFFAOYSA-N	Organic compounds	Organoheterocyclic compounds	Diazines	Pyrimidines and pyrimidine derivatives	Experimental CCS	[M+H]+	129.066	131.17	3	2019-08-12
AllCCS00000463	Indoleacetic acid	C10H9NO2	175.063	C1=CC=C2C(=C1)C(CC(=O)O)=CN2	SEOVTRFCIGRIMH-UHFFFAOYSA-N	Organic compounds	Organoheterocyclic compounds	Indoles and derivatives	Indolyl carboxylic acids and derivatives	Experimental CCS	[M+H]+	176.071	136.8	2	2019-08-12
AllCCS00000463	Indoleacetic acid	C10H9NO2	175.063	C1=CC=C2C(=C1)C(CC(=O)O)=CN2	SEOVTRFCIGRIMH-UHFFFAOYSA-N	Organic compounds	Organoheterocyclic compounds	Indoles and derivatives	Indolyl carboxylic acids and derivatives	Experimental CCS	[M+Na]+	198.053	143.5	3	2019-08-12
AllCCS00000464	Quinolinate	C7H5NO4	167.022	C1=CC(=C(C(=O)O)N=C1)C(=O)O	GJAWHXHKYYXBSV-UHFFFAOYSA-N	Organic compounds	Organoheterocyclic compounds	Pyridines and derivatives	Pyridinecarboxylic acids and derivatives	Experimental CCS	[M+H-H2O]+	150.019	130.472	3	2019-08-12
AllCCS00000465	Coproporphyrin III	C36H38N4O8	654.269	CC1=C(CCC(=O)O)C2=C(C=3C(C)=C(CCC(=O)O)C(=C(C4=C(C)C(CCC(=O)O)=C(C(=C5C(CCC(=O)O)=C(C)C(C(=C1N2)[H])=N5)[H])N4)[H])N3)[H]	JWFCYWSMNRLXLX-UJJXFSCMSA-N	Organic compounds	Organoheterocyclic compounds	Tetrapyrroles and derivatives	Porphyrins	Experimental CCS	[M+H]+	655.276	258.107	3	2019-08-12
AllCCS00000467	5-Hydroxyindoleacetate	C10H9NO3	191.058	C1=CC2=C(C=C1O)C(CC(=O)O)=CN2	DUUGKQCEGZLZNO-UHFFFAOYSA-N	Organic compounds	Organoheterocyclic compounds	Indoles and derivatives	Indolyl carboxylic acids and derivatives	Experimental CCS	[M+H]+	192.066	141.1	1	2019-08-12
AllCCS00000468	Lipoamide	C8H15NOS2	205.06	C(CCC(=N)O)CC1CCSS1	FCCDDURTIIUXBY-UHFFFAOYSA-N	Organic compounds	Organoheterocyclic compounds	Dithiolanes	Lipoamides	Experimental CCS	[M+H]+	206.067	139.298	3	2019-08-12
AllCCS00000471	DL-α-Lipoic Acid	C8H14O2S2	206.044	C(CCC(=O)O)CC1(CCSS1)[H]	AGBQKNBQESQNJD-SSDOTTSWSA-N	Organic compounds	Organoheterocyclic compounds	Dithiolanes	Lipoic acids and derivatives	Experimental CCS	[M+H-H2O]+	189.04	134.304	3	2019-08-12
AllCCS00000473	Pyridoxamine 5'-phosphate	C8H13N2O5P	248.056	CC1=C(C(CN)=C(C=N1)COP(O)(O)=O)O	ZMJGSOSNSPKHNH-UHFFFAOYSA-N	Organic compounds	Organoheterocyclic compounds	Pyridines and derivatives	Pyridoxamines	Experimental CCS	[M+H]+	249.064	151.075	3	2019-08-12
AllCCS00000474	Caffeine	C8H10N4O2	194.08	CN1C=NC2=C1C(N(C)C(N2C)=O)=O	RYYVLZVUVIJVGH-UHFFFAOYSA-N	Organic compounds	Organoheterocyclic compounds	Imidazopyrimidines	Purines and purine derivatives	Experimental CCS	[M+Na]+	217.07	142.933	3	2019-08-12
AllCCS00000476	5-Methoxyindoleacetate	C11H11NO3	205.074	COC=1C=CC2=C(C1)C(CC(=O)O)=CN2	COCNDHOPIHDTHK-UHFFFAOYSA-N	Organic compounds	Organoheterocyclic compounds	Indoles and derivatives	Indolyl carboxylic acids and derivatives	Experimental CCS	[M+H]+	206.081	144.168	3	2019-08-12
AllCCS00000477	N1-Methyl-2-pyridone-5-carboxamide	C7H8N2O2	152.059	CN1C=C(C=CC1=O)C(=N)O	JLQSXXWTCJPCBC-UHFFFAOYSA-N	Organic compounds	Organoheterocyclic compounds	Pyridines and derivatives	Pyridinecarboxylic acids and derivatives	Experimental CCS	[M+H]+	153.066	132.092	3	2019-08-12
AllCCS00000478	1-Methyltryptamine	C11H14N2	174.116	CNCCC1=CNC2=CC=CC=C12	NCIKQJBVUNUXLW-UHFFFAOYSA-N	Organic compounds	Organoheterocyclic compounds	Indoles and derivatives	Tryptamines and derivatives	Experimental CCS	[M+Na]+	197.105	139.089	3	2019-08-12
AllCCS00000479	Hypoxanthine	C5H4N4O	136.039	C1=NC2=C(N1)N=CN=C2O	FDGQSTZJBFJUBT-UHFFFAOYSA-N	Organic compounds	Organoheterocyclic compounds	Imidazopyrimidines	Purines and purine derivatives	Experimental CCS	[M+Na]+	159.028	138.876	3	2019-08-12
AllCCS00000481	Nicotinamide	C6H6N2O	122.048	C1=CC(=CN=C1)C(=N)O	DFPAKSUCGFBDDF-UHFFFAOYSA-N	Organic compounds	Organoheterocyclic compounds	Pyridines and derivatives	Pyridinecarboxylic acids and derivatives	Experimental CCS	[M+Na]+	145.037	137.301	3	2019-08-12
AllCCS00000482	Pyridoxamine (PM)	C8H12N2O2	168.09	CC1=C(C(CN)=C(C=N1)CO)O	NHZMQXZHNVQTQA-UHFFFAOYSA-N	Organic compounds	Organoheterocyclic compounds	Pyridines and derivatives	Pyridoxamines	Experimental CCS	[M+Na]+	191.079	145.8	2	2019-08-12
AllCCS00000485	Betaine	C5H11NO2	117.079	C[N+](C)(C)CC(=O)[O-]	KWIUHFFTVRNATP-UHFFFAOYSA-N	Organic compounds	Organic acids and derivatives	Carboxylic acids and derivatives	Amino acids, peptides, and analogues	Experimental CCS	[M+H]+	118.086	121.2	1	2019-08-12
AllCCS00000486	Creatine	C4H9N3O2	131.069	CN(CC(=O)O)C(=N)N	CVSVTCORWBXHQV-UHFFFAOYSA-N	Organic compounds	Organic acids and derivatives	Carboxylic acids and derivatives	Amino acids, peptides, and analogues	Experimental CCS	[M+H]+	132.077	125.8	1	2019-08-12
AllCCS00000487	Guanidoacetic acid	C3H7N3O2	117.054	C(C(=O)O)NC(=N)N	BPMFZUMJYQTVII-UHFFFAOYSA-N	Organic compounds	Organic acids and derivatives	Carboxylic acids and derivatives	Amino acids, peptides, and analogues	Experimental CCS	[M+H]+	118.061	125.5	2	2019-08-12
AllCCS00000487	Guanidoacetic acid	C3H7N3O2	117.054	C(C(=O)O)NC(=N)N	BPMFZUMJYQTVII-UHFFFAOYSA-N	Organic compounds	Organic acids and derivatives	Carboxylic acids and derivatives	Amino acids, peptides, and analogues	Experimental CCS	[M+Na]+	140.043	134.1	1	2019-08-12
AllCCS00000488	Liothyronine	C15H12I3NO4	650.79	C1=CC(=C(C=C1OC2=C(C=C(C=C2I)CC(C(=O)O)(N)[H])I)I)O	AUYYCJSJGJYCDS-LBPRGKRZSA-N	Organic compounds	Organic acids and derivatives	Carboxylic acids and derivatives	Amino acids, peptides, and analogues	Experimental CCS	[M+Na]+	673.779	194.7	1	2019-08-12
AllCCS00000489	L-Saccharopine	C11H20N2O6	276.132	C(CCNC(CCC(=O)O)(C(=O)O)[H])CC(C(=O)O)(N)[H]	ZDGJAHTZVHVLOT-YUMQZZPRSA-N	Organic compounds	Organic acids and derivatives	Carboxylic acids and derivatives	Amino acids, peptides, and analogues	Experimental CCS	[M+H]+	277.139	160.07	3	2019-08-12
AllCCS00000490	Allocystathionine	C7H14N2O4S	222.067	C(CSCC(C(=O)O)(N)[H])C(C(=O)O)(N)[H]	ILRYLPWNYFXEMH-ROLXFIACSA-N	Organic compounds	Organic acids and derivatives	Carboxylic acids and derivatives	Amino acids, peptides, and analogues	Experimental CCS	[M+H]+	223.075	146.784	3	2019-08-12
AllCCS00000491	Acetylglycine	C4H7NO3	117.043	CC(=NCC(=O)O)O	OKJIRPAQVSHGFK-UHFFFAOYSA-N	Organic compounds	Organic acids and derivatives	Carboxylic acids and derivatives	Amino acids, peptides, and analogues	Experimental CCS	[M+Na]+	140.032	131.6	2	2019-08-12
AllCCS00000493	N-carbamoyl-L-aspartate	C5H8N2O5	176.043	C(C(C(=O)O)(NC(=N)O)[H])C(=O)O	HLKXYZVTANABHZ-REOHCLBHSA-N	Organic compounds	Organic acids and derivatives	Carboxylic acids and derivatives	Amino acids, peptides, and analogues	Experimental CCS	[M+Na]+	199.033	139.17	3	2019-08-12
AllCCS00000494	Gamma-Glutamylcysteine	C8H14N2O5S	250.062	C(CC(=NC(CS)(C(=O)O)[H])O)C(C(=O)O)(N)[H]	RITKHVBHSGLULN-WHFBIAKZSA-N	Organic compounds	Organic acids and derivatives	Carboxylic acids and derivatives	Amino acids, peptides, and analogues	Experimental CCS	[M+H]+	251.07	157.906	3	2019-08-12
AllCCS00000495	Allantoate/Allantoic acid	C4H8N4O4	176.055	C(C(=O)O)(NC(=N)O)NC(=N)O	NUCLJNSWZCHRKL-UHFFFAOYSA-N	Organic compounds	Organic acids and derivatives	Carboxylic acids and derivatives	Amino acids, peptides, and analogues	Experimental CCS	[M+Na]+	199.044	143.197	3	2019-08-12
AllCCS00000496	N6,N6,N6-Trimethyl-L-lysine	C9H20N2O2	188.152	C[N+](C)(C)CCCCC(C(=O)[O-])(N)[H]	MXNRLFUSFKVQSK-QMMMGPOBSA-N	Organic compounds	Organic acids and derivatives	Carboxylic acids and derivatives	Amino acids, peptides, and analogues	Experimental CCS	[M+H]+	189.16	141.8	1	2019-08-12
AllCCS00000497	Acetyl phosphate	C2H5O5P	139.987	CC(=O)OP(O)(O)=O	LIPOUNRJVLNBCD-UHFFFAOYSA-N	Organic compounds	Organic acids and derivatives	Organic phosphoric acids and derivatives	Phosphate esters	Experimental CCS	[M+Na]+	162.977	142.816	3	2019-08-12
AllCCS00000498	Phosphocreatine	C4H10N3O5P	211.036	CN(CC(=O)O)C(=N)NP(O)(O)=O	DRBBFCLWYRJSJZ-UHFFFAOYSA-N	Organic compounds	Organic acids and derivatives	Carboxylic acids and derivatives	Amino acids, peptides, and analogues	Experimental CCS	[M+H]+	212.043	144.7	1	2019-08-12
AllCCS00000500	DL-Methionine sulfoxide	C5H11NO3S	165.046	CS(CCC(C(=O)O)N)=O	QEFRNWWLZKMPFJ-UHFFFAOYSA-N	Organic compounds	Organic acids and derivatives	Carboxylic acids and derivatives	Amino acids, peptides, and analogues	Experimental CCS	[M+H]+	166.053	133.094	3	2019-08-12
AllCCS00000502	4-Guanidinobutyric acid	C5H11N3O2	145.085	C(CC(=O)O)CNC(=N)N	TUHVEAJXIMEOSA-UHFFFAOYSA-N	Organic compounds	Organic acids and derivatives	Carboxylic acids and derivatives	Amino acids, peptides, and analogues	Experimental CCS	[M+H]+	146.092	130.5	2	2019-08-12
AllCCS00000504	L-leucyl-L-proline	C11H20N2O3	228.147	CC(C)CC(C(N1CCCC1C(=O)O)=O)N	VTJUNIYRYIAIHF-UHFFFAOYSA-N	Organic compounds	Organic acids and derivatives	Carboxylic acids and derivatives	Amino acids, peptides, and analogues	Experimental CCS	[M+H-H2O]+	211.144	149.647	3	2019-08-12
AllCCS00000507	L-Lysine	C6H14N2O2	146.106	C(CCN)CC(C(=O)O)(N)[H]	KDXKERNSBIXSRK-YFKPBYRVSA-N	Organic compounds	Organic acids and derivatives	Carboxylic acids and derivatives	Amino acids, peptides, and analogues	Experimental CCS	[M+H]+	147.113	131.3	1	2019-08-12
AllCCS00000507	L-Lysine	C6H14N2O2	146.106	C(CCN)CC(C(=O)O)(N)[H]	KDXKERNSBIXSRK-YFKPBYRVSA-N	Organic compounds	Organic acids and derivatives	Carboxylic acids and derivatives	Amino acids, peptides, and analogues	Experimental CCS	[M+Na]+	169.095	134.9	1	2019-08-12
AllCCS00000508	L-Citrulline	C6H13N3O3	175.096	C(CC(C(=O)O)(N)[H])CNC(=N)O	RHGKLRLOHDJJDR-BYPYZUCNSA-N	Organic compounds	Organic acids and derivatives	Carboxylic acids and derivatives	Amino acids, peptides, and analogues	Experimental CCS	[M+H]+	176.103	138.011	3	2019-08-12
AllCCS00000509	Cellobiose	C12H22O11	342.116	C(C1(C(C(C(C(O1)(OC2(C(CO)(OC(C(C2(O)[H])(O)[H])(O)[H])[H])[H])[H])(O)[H])(O)[H])(O)[H])[H])O	GUBGYTABKSRVRQ-QRZGKKJRSA-N	Organic compounds	Organic oxygen compounds	Organooxygen compounds	Carbohydrates and carbohydrate conjugates	Experimental CCS	[M+Na]+	365.106	178.3	1	2019-08-12
AllCCS00000512	N-Acetylneuraminic acid	C11H19NO9	309.106	CC(=NC1(C(CC(C(=O)O)(O)OC1(C(C(CO)(O)[H])(O)[H])[H])(O)[H])[H])O	SQVRNKJHWKZAKO-PFQGKNLYSA-N	Organic compounds	Organic oxygen compounds	Organooxygen compounds	Carbohydrates and carbohydrate conjugates	Experimental CCS	[M+Na]+	332.095	168.941	3	2019-08-12
AllCCS00000514	Ribitol	C5H12O5	152.068	C(C(C(C(CO)(O)[H])(O)[H])(O)[H])O	HEBKCHPVOIAQTA-ZXFHETKHSA-N	Organic compounds	Organic oxygen compounds	Organooxygen compounds	Carbohydrates and carbohydrate conjugates	Experimental CCS	[M+Na]+	175.058	136.305	3	2019-08-12
AllCCS00000515	L-Kynurenine	C10H12N2O3	208.085	C1=CC=C(C(=C1)C(CC(C(=O)O)(N)[H])=O)N	YGPSJZOEDVAXAB-QMMMGPOBSA-N	Organic compounds	Organic oxygen compounds	Organooxygen compounds	Carbonyl compounds	Experimental CCS	[M+H]+	209.092	149.3	1	2019-08-12
AllCCS00000515	L-Kynurenine	C10H12N2O3	208.085	C1=CC=C(C(=C1)C(CC(C(=O)O)(N)[H])=O)N	YGPSJZOEDVAXAB-QMMMGPOBSA-N	Organic compounds	Organic oxygen compounds	Organooxygen compounds	Carbonyl compounds	Experimental CCS	[M+Na]+	231.074	152.95	3	2019-08-12
AllCCS00000517	D-Allose	C6H12O6	180.063	C(C1(C(C(C(C(O)(O1)[H])(O)[H])(O)[H])(O)[H])[H])O	WQZGKKKJIJFFOK-HOWGCPQDSA-N	Organic compounds	Organic oxygen compounds	Organooxygen compounds	Carbohydrates and carbohydrate conjugates	Experimental CCS	[M+Na]+	203.053	143.202	3	2019-08-12
AllCCS00000518	Maltotriose	C18H32O16	504.169	C(C1(C(C(C(C(O1)(OC2(C(CO)(OC(C(C2(O)[H])(O)[H])(OC3(C(CO)(OC(C(C3(O)[H])(O)[H])(O)[H])[H])[H])[H])[H])[H])[H])(O)[H])(O)[H])(O)[H])[H])O	FYGDTMLNYKFZSV-DZOUCCHMSA-N	Organic compounds	Organic oxygen compounds	Organooxygen compounds	Carbohydrates and carbohydrate conjugates	Experimental CCS	[M+Na]+	527.158	213.556	3	2019-08-12
AllCCS00000519	Dihydroxyacetone phosphate	C3H7O6P	169.998	C(C(COP(O)(O)=O)=O)O	GNGACRATGGDKBX-UHFFFAOYSA-N	Organic compounds	Organic oxygen compounds	Organooxygen compounds	Carbohydrates and carbohydrate conjugates	Experimental CCS	[M+Na]+	192.987	145.5	2	2019-08-12
AllCCS00000520	3-Hydroxy-L-kynurenine	C10H12N2O4	224.08	C1=CC(C(CC(C(=O)O)(N)[H])=O)=C(C(=C1)O)N	VCKPUUFAIGNJHC-LURJTMIESA-N	Organic compounds	Organic oxygen compounds	Organooxygen compounds	Carbonyl compounds	Experimental CCS	[M+H-H2O]+	207.076	137.53	3	2019-08-12
AllCCS00000521	D-Mannose	C6H12O6	180.063	C(C1(C(C(C(C(O)(O1)[H])(O)[H])(O)[H])(O)[H])[H])O	WQZGKKKJIJFFOK-QTVWNMPRSA-N	Organic compounds	Organic oxygen compounds	Organooxygen compounds	Carbohydrates and carbohydrate conjugates	Experimental CCS	[M+Na]+	203.053	141.5	1	2019-08-12
AllCCS00000523	DL-2-Phosphoglycerate	C3H7O7P	185.993	C(C(C(=O)O)OP(O)(O)=O)O	GXIURPTVHJPJLF-UHFFFAOYSA-N	Organic compounds	Organic oxygen compounds	Organooxygen compounds	Carbohydrates and carbohydrate conjugates	Experimental CCS	[M+H]+	187	134.4	1	2019-08-12
AllCCS00000523	DL-2-Phosphoglycerate	C3H7O7P	185.993	C(C(C(=O)O)OP(O)(O)=O)O	GXIURPTVHJPJLF-UHFFFAOYSA-N	Organic compounds	Organic oxygen compounds	Organooxygen compounds	Carbohydrates and carbohydrate conjugates	Experimental CCS	[M+Na]+	208.982	141.9	1	2019-08-12
AllCCS00000524	Glucosamine	C6H13NO5	179.079	C(C1(C(C(C(C(O)(O1)[H])(N)[H])(O)[H])(O)[H])[H])O	MSWZFWKMSRAUBD-HOWGCPQDSA-N	Organic compounds	Organic oxygen compounds	Organooxygen compounds	Carbohydrates and carbohydrate conjugates	Experimental CCS	[M+H-H2O]+	162.076	132.849	3	2019-08-12
AllCCS00000525	Alpha-D-Glucose	C6H12O6	180.063	C(C1(C(C(C(C(O)(O1)[H])(O)[H])(O)[H])(O)[H])[H])O	WQZGKKKJIJFFOK-DVKNGEFBSA-N	Organic compounds	Organic oxygen compounds	Organooxygen compounds	Carbohydrates and carbohydrate conjugates	Experimental CCS	[M+Na]+	203.053	146.4	1	2019-08-12
AllCCS00000526	Homogentisic acid	C8H8O4	168.042	C=1C=C(C(=CC1O)CC(=O)O)O	IGMNYECMUMZDDF-UHFFFAOYSA-N	Organic compounds	Benzenoids	Benzene and substituted derivatives	Phenylacetic acids	Experimental CCS	[M+H-H2O]+	151.039	135.957	3	2019-08-12
AllCCS00000527	Vanillic acid	C8H8O4	168.042	COC=1C=C(C=CC1O)C(=O)O	WKOLLVMJNQIZCI-UHFFFAOYSA-N	Organic compounds	Benzenoids	Benzene and substituted derivatives	Benzoic acids and derivatives	Experimental CCS	[M+H]+	169.05	136.26	3	2019-08-12
AllCCS00000528	4-Methoxyphenylacetic acid	C9H10O3	166.063	COC1=CC=C(C=C1)CC(=O)O	NRPFNQUDKRYCNX-UHFFFAOYSA-N	Organic compounds	Benzenoids	Phenol ethers	Anisoles	Experimental CCS	[M+H]+	167.07	137.951	3	2019-08-12
AllCCS00000531	Synephrine	C9H13NO2	167.095	CNCC(C1=CC=C(C=C1)O)O	YRCWQPVGYLYSOX-UHFFFAOYSA-N	Organic compounds	Benzenoids	Phenols	1-hydroxy-2-unsubstituted benzenoids	Experimental CCS	[M+H-H2O]+	150.091	134.389	3	2019-08-12
AllCCS00000532	Sphingosine	C18H37NO2	299.282	CCCCCCCCCCCCCC(=C(C(C(CO)N)O)[H])[H]	WWUZIQQURGPMPG-CCEZHUSRSA-N	Organic compounds	Organic nitrogen compounds	Organonitrogen compounds	Amines	Experimental CCS	[M+H]+	300.29	186.449	3	2019-08-12
AllCCS00000533	Sphinganine	C18H39NO2	301.298	CCCCCCCCCCCCCCCC(C(CO)(N)[H])(O)[H]	OTKJDMGTUTTYMP-ZWKOTPCHSA-N	Organic compounds	Organic nitrogen compounds	Organonitrogen compounds	Amines	Experimental CCS	[M+H]+	302.305	188.6	1	2019-08-12
AllCCS00000534	Histamine	C5H9N3	111.08	C(CN)C1=CN=CN1	NTYJJOPFIAHURM-UHFFFAOYSA-N	Organic compounds	Organic nitrogen compounds	Organonitrogen compounds	Amines	Experimental CCS	[M+H]+	112.087	120.4	1	2019-08-12
AllCCS00000535	1-Methylhistamine	C6H11N3	125.095	CN1C=C(CCN)N=C1	FHQDWPCFSJMNCT-UHFFFAOYSA-N	Organic compounds	Organic nitrogen compounds	Organonitrogen compounds	Amines	Experimental CCS	[M+H]+	126.103	121.9	2	2019-08-12
AllCCS00000536	Spermine	C10H26N4	202.216	C(CCNCCCN)CNCCCN	PFNFFQXMRSDOHW-UHFFFAOYSA-N	Organic compounds	Organic nitrogen compounds	Organonitrogen compounds	Amines	Experimental CCS	[M+H]+	203.223	148.5	1	2019-08-12
AllCCS00000537	Spermidine	C7H19N3	145.158	C(CCNCCCN)CN	ATHGHQPFGPMSJY-UHFFFAOYSA-N	Organic compounds	Organic nitrogen compounds	Organonitrogen compounds	Amines	Experimental CCS	[M+H]+	146.165	131.7	1	2019-08-12
AllCCS00000537	Spermidine	C7H19N3	145.158	C(CCNCCCN)CN	ATHGHQPFGPMSJY-UHFFFAOYSA-N	Organic compounds	Organic nitrogen compounds	Organonitrogen compounds	Amines	Experimental CCS	[M+Na]+	168.147	136.2	1	2019-08-12
AllCCS00000538	Agmatine	C5H14N4	130.122	C(CCNC(=N)N)CN	QYPPJABKJHAVHS-UHFFFAOYSA-N	Organic compounds	Organic nitrogen compounds	Organonitrogen compounds	Guanidines	Experimental CCS	[M+H]+	131.129	128.5	2	2019-08-12
AllCCS00000539	3-Methylhistamine	C6H11N3	125.095	CN1C=NC=C1CCN	CPAGZVLINCPJEH-UHFFFAOYSA-N	Organic compounds	Organic nitrogen compounds	Organonitrogen compounds	Amines	Experimental CCS	[M+H]+	126.103	124.4	2	2019-08-12
AllCCS00000541	Choline	C5H14NO	104.108	C[N+](C)(C)CCO	OEYIOHPDSNJKLS-UHFFFAOYSA-N	Organic compounds	Organic nitrogen compounds	Organonitrogen compounds	Quaternary ammonium salts	Experimental CCS	[M+H]+	105.115	117.684	3	2019-08-12
AllCCS00000545	Cer(34:1)	C34H67NO3	537.512	[H][C@@](O)(\C=C\CCCCCCCCC)[C@]([H])(CO)NC(=O)CCCCCCCCCCCCCCCCCCC	DLTXHYMYPKOZOA-TURZORIXSA-N	Organic compounds	Lipids and lipid-like molecules	Sphingolipids	Ceramides	Experimental CCS	[M+H]+	538.519	254.6	3	2019-08-12
AllCCS00000545	Cer(34:1)	C34H67NO3	537.512	[H][C@@](O)(\C=C\CCCCCCCCC)[C@]([H])(CO)NC(=O)CCCCCCCCCCCCCCCCCCC	DLTXHYMYPKOZOA-TURZORIXSA-N	Organic compounds	Lipids and lipid-like molecules	Sphingolipids	Ceramides	Experimental CCS	[M+Na]+	560.501	263.5	3	2019-08-12
AllCCS00000546	Cer(36:2)	C36H69NO3	563.528	[H][C@@](O)(\C=C\CCCCCCCCC)[C@]([H])(CO)NC(=O)CCCCCCCCCCC\C=C/CCCCCCCC	MGQBWVJCEDJUHQ-NAAOEUOBSA-N	Organic compounds	Lipids and lipid-like molecules	Sphingolipids	Ceramides	Experimental CCS	[M+H]+	564.535	257	2	2019-08-12
AllCCS00000548	Cer(40:2)	C40H77NO3	619.59	[H][C@@](O)(\C=C\C=C\CCCCCCCCC)[C@]([H])(CO)NC(=O)CCCCCCCCCCCCCCCCCCCCCCC	ZYACUODQFDXZJK-WCQDKGKNSA-N	Organic compounds	Lipids and lipid-like molecules	Sphingolipids	Ceramides	Experimental CCS	[M+Na]+	642.58	272.4	3	2019-08-12
AllCCS00000549	PG(32:2)	C38H71O10P	718.478	[H][C@](O)(CO)COP(O)(=O)OC[C@@]([H])(COC(=O)CCCCCCCCCCC)OC(=O)CCCCCCCCC\C=C/C\C=C/CCCCC	PGPQSBCBZIIEQG-CTHZMDPNSA-N	Organic compounds	Lipids and lipid-like molecules	Glycerophospholipids	Glycerophosphoglycerols	Experimental CCS	[M+Na]+	741.468	269.8	3	2019-08-12
AllCCS00000550	PG(32:1)	C38H73O10P	720.494	[H][C@](O)(CO)COP(O)(=O)OC[C@@]([H])(COC(=O)CCCCCCCCCCC)OC(=O)CCCCCCCCC\C=C/CCCCCCCC	VZQSNWLCZJBTHV-XZPRYJARSA-N	Organic compounds	Lipids and lipid-like molecules	Glycerophospholipids	Glycerophosphoglycerols	Experimental CCS	[M+Na]+	743.483	274.1	3	2019-08-12
AllCCS00000551	PG(32:0)	C38H75O10P	722.51	[H][C@](O)(CO)COP(O)(=O)OC[C@@]([H])(COC(=O)CCCCCCCCCCCCCCCCC)OC(=O)CCCCCCCCCCCCC	KULKTYXEEICVKS-MPQUPPDSSA-N	Organic compounds	Lipids and lipid-like molecules	Glycerophospholipids	Glycerophosphoglycerols	Experimental CCS	[M+Na]+	745.499	277.3	3	2019-08-12
AllCCS00000552	PG(34:2)	C40H75O10P	746.51	[H][C@](O)(CO)COP(O)(=O)OC[C@@]([H])(COC(=O)CCCCCCCCCCC)OC(=O)CCCCCCCCCCC\C=C/C\C=C/CCCCC	VBYJZYPORIQRSX-LNRJLOBGSA-N	Organic compounds	Lipids and lipid-like molecules	Glycerophospholipids	Glycerophosphoglycerols	Experimental CCS	[M+H]+	747.517	284.5	3	2019-08-12
AllCCS00000552	PG(34:2)	C40H75O10P	746.51	[H][C@](O)(CO)COP(O)(=O)OC[C@@]([H])(COC(=O)CCCCCCCCCCC)OC(=O)CCCCCCCCCCC\C=C/C\C=C/CCCCC	VBYJZYPORIQRSX-LNRJLOBGSA-N	Organic compounds	Lipids and lipid-like molecules	Glycerophospholipids	Glycerophosphoglycerols	Experimental CCS	[M+NH4]+	764.544	286.1	3	2019-08-12
AllCCS00000553	PG(34:1)	C40H77O10P	748.525	[H][C@@](COC(=O)CCCCCCCCCCCCCCC)(COP(O)(=O)OCC(O)CO)OC(=O)CCCCCCC\C=C/CCCCCCCC	PAZGBAOHGQRCBP-DDDNOICHSA-N	Organic compounds	Lipids and lipid-like molecules	Glycerophospholipids	Glycerophosphoglycerols	Experimental CCS	[M+H]+	749.533	287.9	3	2019-08-12
AllCCS00000553	PG(34:1)	C40H77O10P	748.525	[H][C@@](COC(=O)CCCCCCCCCCCCCCC)(COP(O)(=O)OCC(O)CO)OC(=O)CCCCCCC\C=C/CCCCCCCC	PAZGBAOHGQRCBP-DDDNOICHSA-N	Organic compounds	Lipids and lipid-like molecules	Glycerophospholipids	Glycerophosphoglycerols	Experimental CCS	[M+NH4]+	766.559	288.5	3	2019-08-12
AllCCS00000553	PG(34:1)	C40H77O10P	748.525	[H][C@@](COC(=O)CCCCCCCCCCCCCCC)(COP(O)(=O)OCC(O)CO)OC(=O)CCCCCCC\C=C/CCCCCCCC	PAZGBAOHGQRCBP-DDDNOICHSA-N	Organic compounds	Lipids and lipid-like molecules	Glycerophospholipids	Glycerophosphoglycerols	Experimental CCS	[M+Na]+	771.515	282.1	2	2019-08-12
AllCCS00000554	PG(36:4)	C42H75O10P	770.51	[H][C@](O)(CO)COP(O)(=O)OC[C@@]([H])(COC(=O)CCCCCCCCCCCCCCC)OC(=O)CCC\C=C/C\C=C/C\C=C/C\C=C/CCCCC	FBAPNCMXWMGHJY-NYWCEQGFSA-N	Organic compounds	Lipids and lipid-like molecules	Glycerophospholipids	Glycerophosphoglycerols	Experimental CCS	[M+NH4]+	788.544	284.7	3	2019-08-12
AllCCS00000555	PG(36:3)	C42H77O10P	772.525	[H][C@](O)(CO)COP(O)(=O)OC[C@@]([H])(COC(=O)CCCCCCC\C=C/CCCC)OC(=O)CCCCCCCCCCC\C=C/C\C=C/CCCCC	ANONYDIPJOFTGS-OAXDXBKMSA-N	Organic compounds	Lipids and lipid-like molecules	Glycerophospholipids	Glycerophosphoglycerols	Experimental CCS	[M+H]+	773.533	286.6	3	2019-08-12
AllCCS00000555	PG(36:3)	C42H77O10P	772.525	[H][C@](O)(CO)COP(O)(=O)OC[C@@]([H])(COC(=O)CCCCCCC\C=C/CCCC)OC(=O)CCCCCCCCCCC\C=C/C\C=C/CCCCC	ANONYDIPJOFTGS-OAXDXBKMSA-N	Organic compounds	Lipids and lipid-like molecules	Glycerophospholipids	Glycerophosphoglycerols	Experimental CCS	[M+NH4]+	790.559	287.7	3	2019-08-12
AllCCS00000555	PG(36:3)	C42H77O10P	772.525	[H][C@](O)(CO)COP(O)(=O)OC[C@@]([H])(COC(=O)CCCCCCC\C=C/CCCC)OC(=O)CCCCCCCCCCC\C=C/C\C=C/CCCCC	ANONYDIPJOFTGS-OAXDXBKMSA-N	Organic compounds	Lipids and lipid-like molecules	Glycerophospholipids	Glycerophosphoglycerols	Experimental CCS	[M+Na]+	795.515	282	3	2019-08-12
AllCCS00000556	PG(36:2)	C42H79O10P	774.541	[H][C@](O)(CO)COP(O)(=O)OC[C@@]([H])(COC(=O)CCCCCCC\C=C\CCCCCCCC)OC(=O)CCCCCCC\C=C\CCCCCCCC	DSNRWDQKZIEDDB-ZQXBMSQTSA-N	Organic compounds	Lipids and lipid-like molecules	Glycerophospholipids	Glycerophosphoglycerols	Experimental CCS	[M+H]+	775.548	290.1	3	2019-08-12
AllCCS00000556	PG(36:2)	C42H79O10P	774.541	[H][C@](O)(CO)COP(O)(=O)OC[C@@]([H])(COC(=O)CCCCCCC\C=C\CCCCCCCC)OC(=O)CCCCCCC\C=C\CCCCCCCC	DSNRWDQKZIEDDB-ZQXBMSQTSA-N	Organic compounds	Lipids and lipid-like molecules	Glycerophospholipids	Glycerophosphoglycerols	Experimental CCS	[M+NH4]+	792.575	291.7	3	2019-08-12
AllCCS00000556	PG(36:2)	C42H79O10P	774.541	[H][C@](O)(CO)COP(O)(=O)OC[C@@]([H])(COC(=O)CCCCCCC\C=C\CCCCCCCC)OC(=O)CCCCCCC\C=C\CCCCCCCC	DSNRWDQKZIEDDB-ZQXBMSQTSA-N	Organic compounds	Lipids and lipid-like molecules	Glycerophospholipids	Glycerophosphoglycerols	Experimental CCS	[M+Na]+	797.53	285.9	2	2019-08-12
AllCCS00000557	PG(36:1)	C42H81O10P	776.557	[H][C@](O)(CO)COP(O)(=O)OC[C@@]([H])(COC(=O)CCCCCCCCCCCCCCCCC)OC(=O)CCCCCCC\C=C/CCCCCCCC	ZEFGRNLJASLRBZ-QIJYXWHJSA-N	Organic compounds	Lipids and lipid-like molecules	Glycerophospholipids	Glycerophosphoglycerols	Experimental CCS	[M+H]+	777.564	293.3	3	2019-08-12
AllCCS00000557	PG(36:1)	C42H81O10P	776.557	[H][C@](O)(CO)COP(O)(=O)OC[C@@]([H])(COC(=O)CCCCCCCCCCCCCCCCC)OC(=O)CCCCCCC\C=C/CCCCCCCC	ZEFGRNLJASLRBZ-QIJYXWHJSA-N	Organic compounds	Lipids and lipid-like molecules	Glycerophospholipids	Glycerophosphoglycerols	Experimental CCS	[M+Na]+	799.546	288.1	2	2019-08-12
AllCCS00000559	PG(38:5)	C44H77O10P	796.525	[H][C@](O)(CO)COP(O)(=O)OC[C@@]([H])(COC(=O)CCCCCCC\C=C/CCCCCC)OC(=O)CCCCC\C=C/C\C=C/C\C=C/C\C=C/CCCCC	LVQOWSPRPQUBPY-MCQYTGMZSA-N	Organic compounds	Lipids and lipid-like molecules	Glycerophospholipids	Glycerophosphoglycerols	Experimental CCS	[M+H]+	797.533	293.3	3	2019-08-12
AllCCS00000559	PG(38:5)	C44H77O10P	796.525	[H][C@](O)(CO)COP(O)(=O)OC[C@@]([H])(COC(=O)CCCCCCC\C=C/CCCCCC)OC(=O)CCCCC\C=C/C\C=C/C\C=C/C\C=C/CCCCC	LVQOWSPRPQUBPY-MCQYTGMZSA-N	Organic compounds	Lipids and lipid-like molecules	Glycerophospholipids	Glycerophosphoglycerols	Experimental CCS	[M+NH4]+	814.559	294	3	2019-08-12
AllCCS00000559	PG(38:5)	C44H77O10P	796.525	[H][C@](O)(CO)COP(O)(=O)OC[C@@]([H])(COC(=O)CCCCCCC\C=C/CCCCCC)OC(=O)CCCCC\C=C/C\C=C/C\C=C/C\C=C/CCCCC	LVQOWSPRPQUBPY-MCQYTGMZSA-N	Organic compounds	Lipids and lipid-like molecules	Glycerophospholipids	Glycerophosphoglycerols	Experimental CCS	[M+Na]+	819.515	287.9	2	2019-08-12
AllCCS00000560	PG(38:4)	C44H79O10P	798.541	[H][C@](O)(CO)COP(O)(=O)OC[C@@]([H])(COC(=O)CCCCCCCCCCCCCCCCC)OC(=O)CCC\C=C/C\C=C/C\C=C/C\C=C/CCCCC	GGSONEYZZWVXFY-QPQYMHNXSA-N	Organic compounds	Lipids and lipid-like molecules	Glycerophospholipids	Glycerophosphoglycerols	Experimental CCS	[M+H]+	799.548	294	3	2019-08-12
AllCCS00000560	PG(38:4)	C44H79O10P	798.541	[H][C@](O)(CO)COP(O)(=O)OC[C@@]([H])(COC(=O)CCCCCCCCCCCCCCCCC)OC(=O)CCC\C=C/C\C=C/C\C=C/C\C=C/CCCCC	GGSONEYZZWVXFY-QPQYMHNXSA-N	Organic compounds	Lipids and lipid-like molecules	Glycerophospholipids	Glycerophosphoglycerols	Experimental CCS	[M+NH4]+	816.575	295.8	3	2019-08-12
AllCCS00000560	PG(38:4)	C44H79O10P	798.541	[H][C@](O)(CO)COP(O)(=O)OC[C@@]([H])(COC(=O)CCCCCCCCCCCCCCCCC)OC(=O)CCC\C=C/C\C=C/C\C=C/C\C=C/CCCCC	GGSONEYZZWVXFY-QPQYMHNXSA-N	Organic compounds	Lipids and lipid-like molecules	Glycerophospholipids	Glycerophosphoglycerols	Experimental CCS	[M+Na]+	821.53	289.6	2	2019-08-12
AllCCS00000561	PG(40:6)	C46H79O10P	822.541	[H][C@](O)(CO)COP(O)(=O)OC[C@@]([H])(COC(=O)CCCCCCCCCCCCCCCCC)OC(=O)CC\C=C/C\C=C/C\C=C/C\C=C/C\C=C/C\C=C/CC	CLQKBJHAUYGCOB-JBZBJAAJSA-N	Organic compounds	Lipids and lipid-like molecules	Glycerophospholipids	Glycerophosphoglycerols	Experimental CCS	[M+NH4]+	840.575	297.9	3	2019-08-12
AllCCS00000561	PG(40:6)	C46H79O10P	822.541	[H][C@](O)(CO)COP(O)(=O)OC[C@@]([H])(COC(=O)CCCCCCCCCCCCCCCCC)OC(=O)CC\C=C/C\C=C/C\C=C/C\C=C/C\C=C/C\C=C/CC	CLQKBJHAUYGCOB-JBZBJAAJSA-N	Organic compounds	Lipids and lipid-like molecules	Glycerophospholipids	Glycerophosphoglycerols	Experimental CCS	[M+Na]+	845.53	291.8	2	2019-08-12
AllCCS00000562	PG(40:5)	C46H81O10P	824.557	[H][C@](O)(CO)COP(O)(=O)OC[C@@]([H])(COC(=O)CCCCCCC\C=C/CCCCCCCC)OC(=O)CCCCC\C=C/C\C=C/C\C=C/C\C=C/CCCCC	YOHOWLRHMIRGCZ-ZIOANPSSSA-N	Organic compounds	Lipids and lipid-like molecules	Glycerophospholipids	Glycerophosphoglycerols	Experimental CCS	[M+NH4]+	842.591	300.2	3	2019-08-12
AllCCS00000562	PG(40:5)	C46H81O10P	824.557	[H][C@](O)(CO)COP(O)(=O)OC[C@@]([H])(COC(=O)CCCCCCC\C=C/CCCCCCCC)OC(=O)CCCCC\C=C/C\C=C/C\C=C/C\C=C/CCCCC	YOHOWLRHMIRGCZ-ZIOANPSSSA-N	Organic compounds	Lipids and lipid-like molecules	Glycerophospholipids	Glycerophosphoglycerols	Experimental CCS	[M+Na]+	847.546	294.6	2	2019-08-12
AllCCS00000564	PI(34:2)	C43H79O13P	834.526	[H][C@@](COC(=O)CCCCCCCCCCC)(COP(O)(=O)O[C@H]1C(O)C(O)C(O)[C@@H](O)C1O)OC(=O)CCCCCCCCCCC\C=C/C\C=C/CCCCC	HMKLBPWYTVRPAU-WOLQQTSQSA-N	Organic compounds	Lipids and lipid-like molecules	Glycerophospholipids	Glycerophosphoglycerophosphates	Experimental CCS	[M+H]+	835.533	292.8	3	2019-08-12
AllCCS00000564	PI(34:2)	C43H79O13P	834.526	[H][C@@](COC(=O)CCCCCCCCCCC)(COP(O)(=O)O[C@H]1C(O)C(O)C(O)[C@@H](O)C1O)OC(=O)CCCCCCCCCCC\C=C/C\C=C/CCCCC	HMKLBPWYTVRPAU-WOLQQTSQSA-N	Organic compounds	Lipids and lipid-like molecules	Glycerophospholipids	Glycerophosphoglycerophosphates	Experimental CCS	[M+Na]+	857.515	291.3	3	2019-08-12
AllCCS00000565	PI(34:1)	C43H81O13P	836.541	[H][C@@](COC(=O)CCCCCCCCCCCCCCC)(COP(O)(=O)O[C@H]1C(O)C(O)C(O)[C@@H](O)C1O)OC(=O)CCCCCCC\C=C/CCCCCCCC	PDLAMJKMOKWLAJ-AGORXRROSA-N	Organic compounds	Lipids and lipid-like molecules	Glycerophospholipids	Glycerophosphoglycerophosphates	Experimental CCS	[M+H]+	837.549	296.1	3	2019-08-12
AllCCS00000565	PI(34:1)	C43H81O13P	836.541	[H][C@@](COC(=O)CCCCCCCCCCCCCCC)(COP(O)(=O)O[C@H]1C(O)C(O)C(O)[C@@H](O)C1O)OC(=O)CCCCCCC\C=C/CCCCCCCC	PDLAMJKMOKWLAJ-AGORXRROSA-N	Organic compounds	Lipids and lipid-like molecules	Glycerophospholipids	Glycerophosphoglycerophosphates	Experimental CCS	[M+NH4]+	854.575	297.1	3	2019-08-12
AllCCS00000565	PI(34:1)	C43H81O13P	836.541	[H][C@@](COC(=O)CCCCCCCCCCCCCCC)(COP(O)(=O)O[C@H]1C(O)C(O)C(O)[C@@H](O)C1O)OC(=O)CCCCCCC\C=C/CCCCCCCC	PDLAMJKMOKWLAJ-AGORXRROSA-N	Organic compounds	Lipids and lipid-like molecules	Glycerophospholipids	Glycerophosphoglycerophosphates	Experimental CCS	[M+Na]+	859.531	293.7	3	2019-08-12
AllCCS00000566	PI(36:4)	C45H79O13P	858.526	[H][C@@](COC(=O)CCCCCCCCCCCCC)(COP(O)(=O)O[C@H]1C(O)C(O)C(O)[C@@H](O)C1O)OC(=O)CCCCC\C=C/C\C=C/C\C=C/C\C=C/CCCCC	UFAXNZHJFZLMRS-QAJFVMDNSA-N	Organic compounds	Lipids and lipid-like molecules	Glycerophospholipids	Glycerophosphoglycerophosphates	Experimental CCS	[M+H]+	859.533	297.7	3	2019-08-12
AllCCS00000566	PI(36:4)	C45H79O13P	858.526	[H][C@@](COC(=O)CCCCCCCCCCCCC)(COP(O)(=O)O[C@H]1C(O)C(O)C(O)[C@@H](O)C1O)OC(=O)CCCCC\C=C/C\C=C/C\C=C/C\C=C/CCCCC	UFAXNZHJFZLMRS-QAJFVMDNSA-N	Organic compounds	Lipids and lipid-like molecules	Glycerophospholipids	Glycerophosphoglycerophosphates	Experimental CCS	[M+NH4]+	876.56	298.5	3	2019-08-12
AllCCS00000567	PI(36:3)	C45H81O13P	860.541	[H][C@@](COC(=O)CCCCCCC\C=C/CCCC)(COP(O)(=O)O[C@H]1C(O)C(O)C(O)[C@@H](O)C1O)OC(=O)CCCCCCCCCCC\C=C/C\C=C/CCCCC	HJLVYYUNPVRBLH-WCCNXEDCSA-N	Organic compounds	Lipids and lipid-like molecules	Glycerophospholipids	Glycerophosphoglycerophosphates	Experimental CCS	[M+H]+	861.549	297.7	3	2019-08-12
AllCCS00000567	PI(36:3)	C45H81O13P	860.541	[H][C@@](COC(=O)CCCCCCC\C=C/CCCC)(COP(O)(=O)O[C@H]1C(O)C(O)C(O)[C@@H](O)C1O)OC(=O)CCCCCCCCCCC\C=C/C\C=C/CCCCC	HJLVYYUNPVRBLH-WCCNXEDCSA-N	Organic compounds	Lipids and lipid-like molecules	Glycerophospholipids	Glycerophosphoglycerophosphates	Experimental CCS	[M+NH4]+	878.575	298.7	3	2019-08-12
AllCCS00000567	PI(36:3)	C45H81O13P	860.541	[H][C@@](COC(=O)CCCCCCC\C=C/CCCC)(COP(O)(=O)O[C@H]1C(O)C(O)C(O)[C@@H](O)C1O)OC(=O)CCCCCCCCCCC\C=C/C\C=C/CCCCC	HJLVYYUNPVRBLH-WCCNXEDCSA-N	Organic compounds	Lipids and lipid-like molecules	Glycerophospholipids	Glycerophosphoglycerophosphates	Experimental CCS	[M+Na]+	883.531	293.9	2	2019-08-12
AllCCS00000568	PI(36:2)	C45H83O13P	862.557	[H][C@@](COC(=O)CCCCCCCCCCCCC)(COP(O)(=O)O[C@H]1C(O)C(O)C(O)[C@@H](O)C1O)OC(=O)CCCCCCCCCCC\C=C/C\C=C/CCCCC	VAGLDOJXBQJDIF-KKWXRISTSA-N	Organic compounds	Lipids and lipid-like molecules	Glycerophospholipids	Glycerophosphoglycerophosphates	Experimental CCS	[M+NH4]+	880.591	301.8	3	2019-08-12
AllCCS00000568	PI(36:2)	C45H83O13P	862.557	[H][C@@](COC(=O)CCCCCCCCCCCCC)(COP(O)(=O)O[C@H]1C(O)C(O)C(O)[C@@H](O)C1O)OC(=O)CCCCCCCCCCC\C=C/C\C=C/CCCCC	VAGLDOJXBQJDIF-KKWXRISTSA-N	Organic compounds	Lipids and lipid-like molecules	Glycerophospholipids	Glycerophosphoglycerophosphates	Experimental CCS	[M+Na]+	885.546	296.1	2	2019-08-12
AllCCS00000569	PI(36:1)	C45H85O13P	864.573	[H][C@@](COC(=O)CCCCCCCCCCCCC)(COP(O)(=O)O[C@H]1C(O)C(O)C(O)[C@@H](O)C1O)OC(=O)CCCCCCCCC\C=C/CCCCCCCCCC	PONHAMBNZIFEKT-HLQOLDBXSA-N	Organic compounds	Lipids and lipid-like molecules	Glycerophospholipids	Glycerophosphoglycerophosphates	Experimental CCS	[M+H]+	865.58	302.9	3	2019-08-12
AllCCS00000569	PI(36:1)	C45H85O13P	864.573	[H][C@@](COC(=O)CCCCCCCCCCCCC)(COP(O)(=O)O[C@H]1C(O)C(O)C(O)[C@@H](O)C1O)OC(=O)CCCCCCCCC\C=C/CCCCCCCCCC	PONHAMBNZIFEKT-HLQOLDBXSA-N	Organic compounds	Lipids and lipid-like molecules	Glycerophospholipids	Glycerophosphoglycerophosphates	Experimental CCS	[M+NH4]+	882.607	303.5	3	2019-08-12
AllCCS00000570	PI(38:5)	C47H81O13P	884.541	[H][C@@](COC(=O)CCCCCCC\C=C/CCCCCC)(COP(O)(=O)O[C@H]1C(O)C(O)C(O)[C@@H](O)C1O)OC(=O)CCCCC\C=C/C\C=C/C\C=C/C\C=C/CCCCC	MKDJOEIWGGOVAR-UTKITOOOSA-N	Organic compounds	Lipids and lipid-like molecules	Glycerophospholipids	Glycerophosphoglycerophosphates	Experimental CCS	[M+NH4]+	902.575	302.3	3	2019-08-12
AllCCS00000570	PI(38:5)	C47H81O13P	884.541	[H][C@@](COC(=O)CCCCCCC\C=C/CCCCCC)(COP(O)(=O)O[C@H]1C(O)C(O)C(O)[C@@H](O)C1O)OC(=O)CCCCC\C=C/C\C=C/C\C=C/C\C=C/CCCCC	MKDJOEIWGGOVAR-UTKITOOOSA-N	Organic compounds	Lipids and lipid-like molecules	Glycerophospholipids	Glycerophosphoglycerophosphates	Experimental CCS	[M+Na]+	907.531	297.2	2	2019-08-12
AllCCS00000571	PI(38:4)	C47H83O13P	886.557	[H][C@@](COC(=O)CCCCCCCCCCCCCCCCC)(COP(O)(=O)O[C@H]1C(O)C(O)C(O)[C@@H](O)C1O)OC(=O)CCC\C=C/C\C=C/C\C=C/C\C=C/CCCCC	KRTOMQDUKGRFDJ-MWZLTEOLSA-N	Organic compounds	Lipids and lipid-like molecules	Glycerophospholipids	Glycerophosphoglycerophosphates	Experimental CCS	[M+H]+	887.564	303.5	3	2019-08-12
AllCCS00000571	PI(38:4)	C47H83O13P	886.557	[H][C@@](COC(=O)CCCCCCCCCCCCCCCCC)(COP(O)(=O)O[C@H]1C(O)C(O)C(O)[C@@H](O)C1O)OC(=O)CCC\C=C/C\C=C/C\C=C/C\C=C/CCCCC	KRTOMQDUKGRFDJ-MWZLTEOLSA-N	Organic compounds	Lipids and lipid-like molecules	Glycerophospholipids	Glycerophosphoglycerophosphates	Experimental CCS	[M+NH4]+	904.591	305.4	3	2019-08-12
AllCCS00000571	PI(38:4)	C47H83O13P	886.557	[H][C@@](COC(=O)CCCCCCCCCCCCCCCCC)(COP(O)(=O)O[C@H]1C(O)C(O)C(O)[C@@H](O)C1O)OC(=O)CCC\C=C/C\C=C/C\C=C/C\C=C/CCCCC	KRTOMQDUKGRFDJ-MWZLTEOLSA-N	Organic compounds	Lipids and lipid-like molecules	Glycerophospholipids	Glycerophosphoglycerophosphates	Experimental CCS	[M+Na]+	909.546	300	2	2019-08-12
AllCCS00000572	PI(38:3)	C47H85O13P	888.573	[H][C@@](COC(=O)CCCCCCC\C=C/CCCCCC)(COP(O)(=O)O[C@H]1C(O)C(O)C(O)[C@@H](O)C1O)OC(=O)CCCCCCCCCCC\C=C/C\C=C/CCCCC	PZRHVMVZJBHIOK-MBAHBKPHSA-N	Organic compounds	Lipids and lipid-like molecules	Glycerophospholipids	Glycerophosphoglycerophosphates	Experimental CCS	[M+H]+	889.58	305.5	3	2019-08-12
AllCCS00000572	PI(38:3)	C47H85O13P	888.573	[H][C@@](COC(=O)CCCCCCC\C=C/CCCCCC)(COP(O)(=O)O[C@H]1C(O)C(O)C(O)[C@@H](O)C1O)OC(=O)CCCCCCCCCCC\C=C/C\C=C/CCCCC	PZRHVMVZJBHIOK-MBAHBKPHSA-N	Organic compounds	Lipids and lipid-like molecules	Glycerophospholipids	Glycerophosphoglycerophosphates	Experimental CCS	[M+NH4]+	906.607	307.4	3	2019-08-12
AllCCS00000572	PI(38:3)	C47H85O13P	888.573	[H][C@@](COC(=O)CCCCCCC\C=C/CCCCCC)(COP(O)(=O)O[C@H]1C(O)C(O)C(O)[C@@H](O)C1O)OC(=O)CCCCCCCCCCC\C=C/C\C=C/CCCCC	PZRHVMVZJBHIOK-MBAHBKPHSA-N	Organic compounds	Lipids and lipid-like molecules	Glycerophospholipids	Glycerophosphoglycerophosphates	Experimental CCS	[M+Na]+	911.562	301.4	2	2019-08-12
AllCCS00000573	PI(40:5)	C49H85O13P	912.573	[H][C@@](COC(=O)CCCCCCC\C=C/CCCCCCCC)(COP(O)(=O)O[C@H]1C(O)C(O)C(O)[C@@H](O)C1O)OC(=O)CCCCC\C=C/C\C=C/C\C=C/C\C=C/CCCCC	ICWMPBXGZXZGJR-IFNKYRFISA-N	Organic compounds	Lipids and lipid-like molecules	Glycerophospholipids	Glycerophosphoglycerophosphates	Experimental CCS	[M+H]+	913.58	308.4	3	2019-08-12
AllCCS00000573	PI(40:5)	C49H85O13P	912.573	[H][C@@](COC(=O)CCCCCCC\C=C/CCCCCCCC)(COP(O)(=O)O[C@H]1C(O)C(O)C(O)[C@@H](O)C1O)OC(=O)CCCCC\C=C/C\C=C/C\C=C/C\C=C/CCCCC	ICWMPBXGZXZGJR-IFNKYRFISA-N	Organic compounds	Lipids and lipid-like molecules	Glycerophospholipids	Glycerophosphoglycerophosphates	Experimental CCS	[M+NH4]+	930.607	310	3	2019-08-12
AllCCS00000573	PI(40:5)	C49H85O13P	912.573	[H][C@@](COC(=O)CCCCCCC\C=C/CCCCCCCC)(COP(O)(=O)O[C@H]1C(O)C(O)C(O)[C@@H](O)C1O)OC(=O)CCCCC\C=C/C\C=C/C\C=C/C\C=C/CCCCC	ICWMPBXGZXZGJR-IFNKYRFISA-N	Organic compounds	Lipids and lipid-like molecules	Glycerophospholipids	Glycerophosphoglycerophosphates	Experimental CCS	[M+Na]+	935.562	304.1	2	2019-08-12
AllCCS00000574	PI(40:4)	C49H87O13P	914.588	[H][C@@](COC(=O)CCCCCCC\C=C/C\C=C/CCCCC)(COP(O)(=O)O[C@H]1C(O)C(O)C(O)[C@@H](O)C1O)OC(=O)CCCCCCCCCCC\C=C/C\C=C/CCCCC	SUMPVXIOAXRBIM-VYAQFWOSSA-N	Organic compounds	Lipids and lipid-like molecules	Glycerophospholipids	Glycerophosphoglycerophosphates	Experimental CCS	[M+H]+	915.596	309.6	3	2019-08-12
AllCCS00000574	PI(40:4)	C49H87O13P	914.588	[H][C@@](COC(=O)CCCCCCC\C=C/C\C=C/CCCCC)(COP(O)(=O)O[C@H]1C(O)C(O)C(O)[C@@H](O)C1O)OC(=O)CCCCCCCCCCC\C=C/C\C=C/CCCCC	SUMPVXIOAXRBIM-VYAQFWOSSA-N	Organic compounds	Lipids and lipid-like molecules	Glycerophospholipids	Glycerophosphoglycerophosphates	Experimental CCS	[M+Na]+	937.578	308.4	3	2019-08-12
AllCCS00000576	PEp(36:4)	C41H74NO7P	723.52	[H][C@@](CO\C=C/CCCCCCCCCCCCCCCC)(COP(O)(=O)OCCN)OC(=O)CCCC\C=C/C\C=C/C\C=C/C\C=C/CC	DPYGCLWDLYJMIH-PEAVDLQLSA-N	Organic compounds	Lipids and lipid-like molecules	Glycerophospholipids	Glycerophosphoethanolamines	Experimental CCS	[M+Na]+	746.51	275.5	3	2019-08-12
AllCCS00000578	PEp(36:2)	C41H78NO7P	727.552	[H][C@@](CO\C=C/CCCCCCCCCCCCCC)(COP(O)(=O)OCCN)OC(=O)CCCCCCCCC\C=C/C\C=C/CCCCC	NRDJGXANLABPHN-YKKPZWMYSA-N	Organic compounds	Lipids and lipid-like molecules	Glycerophospholipids	Glycerophosphoethanolamines	Experimental CCS	[M+H]+	728.559	278.2	2	2019-08-12
AllCCS00000580	PEp(38:6)	C43H74NO7P	747.52	[H][C@@](CO\C=C/CCCCCCCCCCCCCC)(COP(O)(=O)OCCN)OC(=O)CC\C=C/C\C=C/C\C=C/C\C=C/C\C=C/C\C=C/CC	WVGALBKSWOUIEZ-XNHMFJFDSA-N	Organic compounds	Lipids and lipid-like molecules	Glycerophospholipids	Glycerophosphoethanolamines	Experimental CCS	[M+H]+	748.528	278	2	2019-08-12
AllCCS00000581	PEp(38:5)	C43H76NO7P	749.536	[H][C@@](CO\C=C/CCCCCCCCCCCCCCCC)(COP(O)(=O)OCCN)OC(=O)CCC\C=C/C\C=C/C\C=C/C\C=C/C\C=C/CC	KCNBSSYOJRUKOM-JALPNNRCSA-N	Organic compounds	Lipids and lipid-like molecules	Glycerophospholipids	Glycerophosphoethanolamines	Experimental CCS	[M+H]+	750.543	279.9	2	2019-08-12
AllCCS00000581	PEp(38:5)	C43H76NO7P	749.536	[H][C@@](CO\C=C/CCCCCCCCCCCCCCCC)(COP(O)(=O)OCCN)OC(=O)CCC\C=C/C\C=C/C\C=C/C\C=C/C\C=C/CC	KCNBSSYOJRUKOM-JALPNNRCSA-N	Organic compounds	Lipids and lipid-like molecules	Glycerophospholipids	Glycerophosphoethanolamines	Experimental CCS	[M+Na]+	772.525	279.4	3	2019-08-12
AllCCS00000582	PEp(38:4)	C43H78NO7P	751.552	[H][C@@](CO\C=C/CCCCCCCCCCCCCCCC)(COP(O)(=O)OCCN)OC(=O)CCC\C=C/C\C=C/C\C=C/C\C=C/CCCCC	URPXXNCTXCOATD-FXMFQVEGSA-N	Organic compounds	Lipids and lipid-like molecules	Glycerophospholipids	Glycerophosphoethanolamines	Experimental CCS	[M+H]+	752.559	281.6	2	2019-08-12
AllCCS00000583	PEp(38:3)	C43H80NO7P	753.567	[H][C@@](CO\C=C/CCCCCCCCCCCCCCCC)(COP(O)(=O)OCCN)OC(=O)CCCCCC\C=C/C\C=C/C\C=C/CCCCC	AFHNYJFSTNQXTK-MTROFRMRSA-N	Organic compounds	Lipids and lipid-like molecules	Glycerophospholipids	Glycerophosphoethanolamines	Experimental CCS	[M+H]+	754.575	281.4	3	2019-08-12
AllCCS00000584	PEp(38:2)	C43H82NO7P	755.583	[H][C@@](CO\C=C/CCCCCCCCCCCCCC)(COP(O)(=O)OCCN)OC(=O)CCCCCCCCCCC\C=C/C\C=C/CCCCC	LYFMZJCIGLZMJF-IRSYNFPBSA-N	Organic compounds	Lipids and lipid-like molecules	Glycerophospholipids	Glycerophosphoethanolamines	Experimental CCS	[M+H]+	756.59	284	3	2019-08-12
AllCCS00000585	PEp(40:6)	C45H78NO7P	775.552	[H][C@@](CO\C=C/CCCCCCCCCCCCCCCC)(COP(O)(=O)OCCN)OC(=O)CC\C=C/C\C=C/C\C=C/C\C=C/C\C=C/C\C=C/CC	FIJFPUAJUDAZEY-MNDXXDKYSA-N	Organic compounds	Lipids and lipid-like molecules	Glycerophospholipids	Glycerophosphoethanolamines	Experimental CCS	[M+Na]+	798.541	286.8	3	2019-08-12
AllCCS00000586	PEp(40:5)	C45H80NO7P	777.567	[H][C@@](CO\C=C/CCCCCCCCCCCCCCCCCC)(COP(O)(=O)OCCN)OC(=O)CCC\C=C/C\C=C/C\C=C/C\C=C/C\C=C/CC	CVCZYWPCMUWTNS-IXKBFPPMSA-N	Organic compounds	Lipids and lipid-like molecules	Glycerophospholipids	Glycerophosphoethanolamines	Experimental CCS	[M+H]+	778.575	284.7	3	2019-08-12
AllCCS00000587	PEp(40:4)	C45H82NO7P	779.583	[H][C@@](CO\C=C/CCCCCCCCCCCCCCCC)(COP(O)(=O)OCCN)OC(=O)CCCCC\C=C/C\C=C/C\C=C/C\C=C/CCCCC	TVTRPEJBOGUHBJ-IKHSQHJKSA-N	Organic compounds	Lipids and lipid-like molecules	Glycerophospholipids	Glycerophosphoethanolamines	Experimental CCS	[M+H]+	780.59	286.9	3	2019-08-12
AllCCS00000588	PE(34:1)	C39H76NO8P	717.531	[H][C@@](COC(=O)CCCCCCCCCCCCCCC)(COP(O)(=O)OCCN)OC(=O)CCCCCCC\C=C/CCCCCCCC	FHQVHHIBKUMWTI-OTMQOFQLSA-N	Organic compounds	Lipids and lipid-like molecules	Glycerophospholipids	Glycerophosphoethanolamines	Experimental CCS	[M+H]+	718.538	274.3	2	2019-08-12
AllCCS00000588	PE(34:1)	C39H76NO8P	717.531	[H][C@@](COC(=O)CCCCCCCCCCCCCCC)(COP(O)(=O)OCCN)OC(=O)CCCCCCC\C=C/CCCCCCCC	FHQVHHIBKUMWTI-OTMQOFQLSA-N	Organic compounds	Lipids and lipid-like molecules	Glycerophospholipids	Glycerophosphoethanolamines	Experimental CCS	[M+Na]+	740.52	282.4	3	2019-08-12
AllCCS00000589	PE(36:4)	C41H74NO8P	739.515	[H][C@@](COC(=O)CCCCCCCCCCCCCCC)(COP(O)(=O)OCCN)OC(=O)CCC\C=C/C\C=C/C\C=C/C\C=C/CCCCC	DRIVXEVMDWCWLI-CAQMIEAISA-N	Organic compounds	Lipids and lipid-like molecules	Glycerophospholipids	Glycerophosphoethanolamines	Experimental CCS	[M+Na]+	762.505	282.4	3	2019-08-12
AllCCS00000590	PE(36:3)	C41H76NO8P	741.531	[H][C@@](COC(=O)CCCCCCC\C=C/CCCCCCCC)(COP(O)(=O)OCCN)OC(=O)CCCCCCC\C=C/C\C=C/CCCCC	GKAFCSRKMWFPSJ-RJXNKANHSA-N	Organic compounds	Lipids and lipid-like molecules	Glycerophospholipids	Glycerophosphoethanolamines	Experimental CCS	[M+H]+	742.538	274.9	2	2019-08-12
AllCCS00000590	PE(36:3)	C41H76NO8P	741.531	[H][C@@](COC(=O)CCCCCCC\C=C/CCCCCCCC)(COP(O)(=O)OCCN)OC(=O)CCCCCCC\C=C/C\C=C/CCCCC	GKAFCSRKMWFPSJ-RJXNKANHSA-N	Organic compounds	Lipids and lipid-like molecules	Glycerophospholipids	Glycerophosphoethanolamines	Experimental CCS	[M+Na]+	764.52	281.1	3	2019-08-12
AllCCS00000591	PE(36:2)	C41H78NO8P	743.547	[H][C@@](COC(=O)CCCCCCC\C=C\CCCCCCCC)(COP(O)(=O)OCCN)OC(=O)CCCCCCC\C=C\CCCCCCCC	MWRBNPKJOOWZPW-GPADLTIESA-N	Organic compounds	Lipids and lipid-like molecules	Glycerophospholipids	Glycerophosphoethanolamines	Experimental CCS	[M+Na]+	766.536	285.8	3	2019-08-12
AllCCS00000592	PE(36:1)	C41H80NO8P	745.562	[H][C@@](COC(=O)CCCCCCCCCCCCCCCCC)(COP(O)(=O)OCCN)OC(=O)CCCCCCC\C=C/CCCCCCCC	JQKOHRZNEOQNJE-DJEJVYNPSA-N	Organic compounds	Lipids and lipid-like molecules	Glycerophospholipids	Glycerophosphoethanolamines	Experimental CCS	[M+Na]+	768.551	288.7	3	2019-08-12
AllCCS00000593	PE(38:6)	C43H74NO8P	763.515	[H][C@@](COC(=O)CCCCCCCCCCCCCCC)(COP(O)(=O)OCCN)OC(=O)CC\C=C/C\C=C/C\C=C/C\C=C/C\C=C/C\C=C/CC	MPWUZHVZZKSTPV-MADBQMNMSA-N	Organic compounds	Lipids and lipid-like molecules	Glycerophospholipids	Glycerophosphoethanolamines	Experimental CCS	[M+H]+	764.523	277.2	2	2019-08-12
AllCCS00000593	PE(38:6)	C43H74NO8P	763.515	[H][C@@](COC(=O)CCCCCCCCCCCCCCC)(COP(O)(=O)OCCN)OC(=O)CC\C=C/C\C=C/C\C=C/C\C=C/C\C=C/C\C=C/CC	MPWUZHVZZKSTPV-MADBQMNMSA-N	Organic compounds	Lipids and lipid-like molecules	Glycerophospholipids	Glycerophosphoethanolamines	Experimental CCS	[M+Na]+	786.505	284.8	3	2019-08-12
AllCCS00000594	PE(38:5)	C43H76NO8P	765.531	[H][C@@](COC(=O)CCCCCCC\C=C/CCCCCC)(COP(O)(=O)OCCN)OC(=O)CCCCC\C=C/C\C=C/C\C=C/C\C=C/CCCCC	RPHOMZKEMREJMO-FUFXABRCSA-N	Organic compounds	Lipids and lipid-like molecules	Glycerophospholipids	Glycerophosphoethanolamines	Experimental CCS	[M+H]+	766.538	281.3	3	2019-08-12
AllCCS00000595	PE(38:4)	C43H78NO8P	767.547	[H][C@@](COC(=O)CCCCCCCCCCCCCCCCCCC)(COP(O)(=O)OCCN)OC(=O)CCCC\C=C/C\C=C/C\C=C/C\C=C/CC	NYRDUZVMRXFKRA-KCHFORSBSA-N	Organic compounds	Lipids and lipid-like molecules	Glycerophospholipids	Glycerophosphoethanolamines	Experimental CCS	[M+H]+	768.554	282.2	2	2019-08-12
AllCCS00000596	PE(38:2)	C43H82NO8P	771.578	[H][C@@](COC(=O)CCC\C=C/C\C=C/CCCCCCCCCCC)(COP(O)(=O)OCCN)OC(=O)CCCCCCCCCCCCCCCCC	LHKJMNDRVSIZJY-OVFKHENBSA-N	Organic compounds	Lipids and lipid-like molecules	Glycerophospholipids	Glycerophosphoethanolamines	Experimental CCS	[M+H]+	772.585	286.3	3	2019-08-12
AllCCS00000597	PE(40:6)	C45H78NO8P	791.547	[H][C@@](COC(=O)CCCCCCCCCCCCCCCCC)(COP(O)(=O)OCCN)OC(=O)CC\C=C/C\C=C/C\C=C/C\C=C/C\C=C/C\C=C/CC	XYYHNDVKALDFHQ-OXHZBIAZSA-N	Organic compounds	Lipids and lipid-like molecules	Glycerophospholipids	Glycerophosphoethanolamines	Experimental CCS	[M+H]+	792.554	284.3	2	2019-08-12
AllCCS00000597	PE(40:6)	C45H78NO8P	791.547	[H][C@@](COC(=O)CCCCCCCCCCCCCCCCC)(COP(O)(=O)OCCN)OC(=O)CC\C=C/C\C=C/C\C=C/C\C=C/C\C=C/C\C=C/CC	XYYHNDVKALDFHQ-OXHZBIAZSA-N	Organic compounds	Lipids and lipid-like molecules	Glycerophospholipids	Glycerophosphoethanolamines	Experimental CCS	[M+Na]+	814.536	291.6	3	2019-08-12
AllCCS00000598	PE(40:5)	C45H80NO8P	793.562	[H][C@@](COC(=O)CCCCCCC\C=C/CCCCCCCC)(COP(O)(=O)OCCN)OC(=O)CCCCC\C=C/C\C=C/C\C=C/C\C=C/CCCCC	IIWMKSHLSCQARO-DFVLQBLZSA-N	Organic compounds	Lipids and lipid-like molecules	Glycerophospholipids	Glycerophosphoethanolamines	Experimental CCS	[M+H]+	794.569	286.6	2	2019-08-12
AllCCS00000598	PE(40:5)	C45H80NO8P	793.562	[H][C@@](COC(=O)CCCCCCC\C=C/CCCCCCCC)(COP(O)(=O)OCCN)OC(=O)CCCCC\C=C/C\C=C/C\C=C/C\C=C/CCCCC	IIWMKSHLSCQARO-DFVLQBLZSA-N	Organic compounds	Lipids and lipid-like molecules	Glycerophospholipids	Glycerophosphoethanolamines	Experimental CCS	[M+Na]+	816.551	294.4	3	2019-08-12
AllCCS00000599	PE(40:4)	C45H82NO8P	795.578	[H][C@@](COC(=O)CCCCCCC\C=C/C\C=C/CCCCC)(COP(O)(=O)OCCN)OC(=O)CCCCCCCCCCC\C=C/C\C=C/CCCCC	ODKCSLGCTVUPMX-JNUKZNIKSA-N	Organic compounds	Lipids and lipid-like molecules	Glycerophospholipids	Glycerophosphoethanolamines	Experimental CCS	[M+Na]+	818.567	294.6	3	2019-08-12
AllCCS00000600	PA(34:2)	C37H69O8P	672.473	[H][C@@](COC(=O)CCCCCCCCCCCCCCC)(COP(O)(O)=O)OC(=O)CCCCCCC\C=C/C\C=C/CCCCC	YQMUIZXKIKXZHD-UMKNCJEQSA-N	Organic compounds	Lipids and lipid-like molecules	Glycerophospholipids	Glycerophosphates	Experimental CCS	[M+H]+	673.48	268.5	3	2019-08-12
AllCCS00000600	PA(34:2)	C37H69O8P	672.473	[H][C@@](COC(=O)CCCCCCCCCCCCCCC)(COP(O)(O)=O)OC(=O)CCCCCCC\C=C/C\C=C/CCCCC	YQMUIZXKIKXZHD-UMKNCJEQSA-N	Organic compounds	Lipids and lipid-like molecules	Glycerophospholipids	Glycerophosphates	Experimental CCS	[M+Na]+	695.462	267.6	3	2019-08-12
AllCCS00000601	PA(34:1)	C37H71O8P	674.489	[H][C@@](COC(=O)CCCCCCCCCCCCCCC)(COP(O)(O)=O)OC(=O)CCCCCCCCC\C=C/CCCCCC	YDFKTEAAIYLUQP-JUOLSMOWSA-N	Organic compounds	Lipids and lipid-like molecules	Glycerophospholipids	Glycerophosphates	Experimental CCS	[M+H]+	675.496	272.1	3	2019-08-12
AllCCS00000601	PA(34:1)	C37H71O8P	674.489	[H][C@@](COC(=O)CCCCCCCCCCCCCCC)(COP(O)(O)=O)OC(=O)CCCCCCCCC\C=C/CCCCCC	YDFKTEAAIYLUQP-JUOLSMOWSA-N	Organic compounds	Lipids and lipid-like molecules	Glycerophospholipids	Glycerophosphates	Experimental CCS	[M+Na]+	697.478	269.6	3	2019-08-12
AllCCS00000602	PA(36:4)	C39H69O8P	696.473	[H][C@@](COC(=O)CCCCCCCCCCCCCCC)(COP(O)(O)=O)OC(=O)CCC\C=C/C\C=C/C\C=C/C\C=C/CCCCC	SPYWWYSOADUXOQ-YABMZCMSSA-N	Organic compounds	Lipids and lipid-like molecules	Glycerophospholipids	Glycerophosphates	Experimental CCS	[M+NH4]+	714.507	273.5	3	2019-08-12
AllCCS00000603	PA(36:3)	C39H71O8P	698.489	[H][C@@](COC(=O)CCCCCCC\C=C/CCCC)(COP(O)(O)=O)OC(=O)CCCCCCCCCCC\C=C/C\C=C/CCCCC	URUVXHGRYHVJHP-RGWCGLOOSA-N	Organic compounds	Lipids and lipid-like molecules	Glycerophospholipids	Glycerophosphates	Experimental CCS	[M+NH4]+	716.523	271.9	3	2019-08-12
AllCCS00000604	PA(36:2)	C39H73O8P	700.504	[H][C@@](COC(=O)CCCCCCCCCCCCCCCCC)(COP(O)(O)=O)OC(=O)CCCCCCC\C=C/C\C=C/CCCCC	QYYWMYCDFOLKKH-DAKWMOBOSA-N	Organic compounds	Lipids and lipid-like molecules	Glycerophospholipids	Glycerophosphates	Experimental CCS	[M+H]+	701.512	275.2	3	2019-08-12
AllCCS00000604	PA(36:2)	C39H73O8P	700.504	[H][C@@](COC(=O)CCCCCCCCCCCCCCCCC)(COP(O)(O)=O)OC(=O)CCCCCCC\C=C/C\C=C/CCCCC	QYYWMYCDFOLKKH-DAKWMOBOSA-N	Organic compounds	Lipids and lipid-like molecules	Glycerophospholipids	Glycerophosphates	Experimental CCS	[M+NH4]+	718.538	275.6	3	2019-08-12
AllCCS00000604	PA(36:2)	C39H73O8P	700.504	[H][C@@](COC(=O)CCCCCCCCCCCCCCCCC)(COP(O)(O)=O)OC(=O)CCCCCCC\C=C/C\C=C/CCCCC	QYYWMYCDFOLKKH-DAKWMOBOSA-N	Organic compounds	Lipids and lipid-like molecules	Glycerophospholipids	Glycerophosphates	Experimental CCS	[M+Na]+	723.494	275.1	3	2019-08-12
AllCCS00000607	PA(38:4)	C41H73O8P	724.504	[H][C@@](COC(=O)CCCCCCCCCCCCCCCCC)(COP(O)(O)=O)OC(=O)CCC\C=C/C\C=C/C\C=C/C\C=C/CCCCC	AXJKOPKPNZMCIN-GSEBOFAUSA-N	Organic compounds	Lipids and lipid-like molecules	Glycerophospholipids	Glycerophosphates	Experimental CCS	[M+NH4]+	742.538	280.3	3	2019-08-12
AllCCS00000608	PS(36:2)	C42H78NO10P	787.536	[H][C@](N)(COP(O)(=O)OC[C@@]([H])(COC(=O)CCCCCCC\C=C/CCCCCCCC)OC(=O)CCCCCCC\C=C/CCCCCCCC)C(O)=O	WTBFLCSPLLEDEM-JIDRGYQWSA-N	Organic compounds	Lipids and lipid-like molecules	Glycerophospholipids	Glycerophosphoserines	Experimental CCS	[M+H]+	788.544	284.2	3	2019-08-12
AllCCS00000608	PS(36:2)	C42H78NO10P	787.536	[H][C@](N)(COP(O)(=O)OC[C@@]([H])(COC(=O)CCCCCCC\C=C/CCCCCCCC)OC(=O)CCCCCCC\C=C/CCCCCCCC)C(O)=O	WTBFLCSPLLEDEM-JIDRGYQWSA-N	Organic compounds	Lipids and lipid-like molecules	Glycerophospholipids	Glycerophosphoserines	Experimental CCS	[M+Na]+	810.526	285.4	3	2019-08-12
AllCCS00000609	PS(36:1)	C42H80NO10P	789.552	[H][C@](N)(COP(O)(=O)OC[C@@]([H])(COC(=O)CCCCCCCCCCCCCCCCC)OC(=O)CCCCCCC\C=C/CCCCCCCC)C(O)=O	AJFWREUFUPEYII-PAHWMLEVSA-N	Organic compounds	Lipids and lipid-like molecules	Glycerophospholipids	Glycerophosphoserines	Experimental CCS	[M+H]+	790.559	287.4	3	2019-08-12
AllCCS00000609	PS(36:1)	C42H80NO10P	789.552	[H][C@](N)(COP(O)(=O)OC[C@@]([H])(COC(=O)CCCCCCCCCCCCCCCCC)OC(=O)CCCCCCC\C=C/CCCCCCCC)C(O)=O	AJFWREUFUPEYII-PAHWMLEVSA-N	Organic compounds	Lipids and lipid-like molecules	Glycerophospholipids	Glycerophosphoserines	Experimental CCS	[M+Na]+	812.541	288.7	3	2019-08-12
AllCCS00000611	PS(38:4)	C44H78NO10P	811.536	[H][C@](N)(COP(O)(=O)OC[C@@]([H])(COC(=O)CCCCCCCCCCCCCCCCC)OC(=O)CCC\C=C/C\C=C/C\C=C/C\C=C/CCCCC)C(O)=O	SVOUGFFDROZBJI-DNALCEECSA-N	Organic compounds	Lipids and lipid-like molecules	Glycerophospholipids	Glycerophosphoserines	Experimental CCS	[M+H]+	812.544	288.4	3	2019-08-12
AllCCS00000611	PS(38:4)	C44H78NO10P	811.536	[H][C@](N)(COP(O)(=O)OC[C@@]([H])(COC(=O)CCCCCCCCCCCCCCCCC)OC(=O)CCC\C=C/C\C=C/C\C=C/C\C=C/CCCCC)C(O)=O	SVOUGFFDROZBJI-DNALCEECSA-N	Organic compounds	Lipids and lipid-like molecules	Glycerophospholipids	Glycerophosphoserines	Experimental CCS	[M+Na]+	834.526	291.9	3	2019-08-12
AllCCS00000612	PS(40:6)	C46H78NO10P	835.536	[H][C@](N)(COP(O)(=O)OC[C@@]([H])(COC(=O)CCCCCCCCCCCCCCCCC)OC(=O)CC\C=C/C\C=C/C\C=C/C\C=C/C\C=C/C\C=C/CC)C(O)=O	LYYHRRPTEXPVOR-SYEOQEKUSA-N	Organic compounds	Lipids and lipid-like molecules	Glycerophospholipids	Glycerophosphoserines	Experimental CCS	[M+H]+	836.544	290.8	3	2019-08-12
AllCCS00000613	PS(40:5)	C46H80NO10P	837.552	[H][C@](N)(COP(O)(=O)OC[C@@]([H])(COC(=O)CCCCCCC\C=C/CCCCCCCC)OC(=O)CCCCC\C=C/C\C=C/C\C=C/C\C=C/CCCCC)C(O)=O	OWSGWCJBVUILEM-RYOSHBBVSA-N	Organic compounds	Lipids and lipid-like molecules	Glycerophospholipids	Glycerophosphoserines	Experimental CCS	[M+Na]+	860.541	298	3	2019-08-12
AllCCS00000614	LPEp(16:0)	C21H44NO6P	437.291	[H][C@@](O)(CO\C=C/CCCCCCCCCCCCCC)COP(O)(=O)OCCN	QYTPGOPLNFESQC-NUTQULCTSA-N	Organic compounds	Lipids and lipid-like molecules	Glycerophospholipids	Glycerophosphoethanolamines	Experimental CCS	[M+H]+	438.298	214.6	2	2019-08-12
AllCCS00000615	LPEp(18:0)	C23H48NO6P	465.322	[H][C@@](O)(CO\C=C/CCCCCCCCCCCCCCCC)COP(O)(=O)OCCN	KACDZDULGKPXHT-HIVNOOBXSA-N	Organic compounds	Lipids and lipid-like molecules	Glycerophospholipids	Glycerophosphoethanolamines	Experimental CCS	[M+H]+	466.329	222.2	2	2019-08-12
AllCCS00000615	LPEp(18:0)	C23H48NO6P	465.322	[H][C@@](O)(CO\C=C/CCCCCCCCCCCCCCCC)COP(O)(=O)OCCN	KACDZDULGKPXHT-HIVNOOBXSA-N	Organic compounds	Lipids and lipid-like molecules	Glycerophospholipids	Glycerophosphoethanolamines	Experimental CCS	[M+Na]+	488.311	222	3	2019-08-12
AllCCS00000616	LPE(16:0)	C21H44NO7P	453.286	[H][C@@](CO)(COP(O)(=O)OCCN)OC(=O)CCCCCCCCCCCCCCC	CKPBBEOJHAPPBT-HXUWFJFHSA-N	Organic compounds	Lipids and lipid-like molecules	Glycerophospholipids	Glycerophosphoethanolamines	Experimental CCS	[M+H]+	454.293	213.9	2	2019-08-12
AllCCS00000617	LPE(18:1)	C23H46NO7P	479.301	[H][C@@](CO)(COP(O)(=O)OCCN)OC(=O)CCCCCCCCC\C=C/CCCCCC	CZYOFWNORPEFDG-KOIKXXGWSA-N	Organic compounds	Lipids and lipid-like molecules	Glycerophospholipids	Glycerophosphoethanolamines	Experimental CCS	[M+H]+	480.308	215.3	2	2019-08-12
AllCCS00000617	LPE(18:1)	C23H46NO7P	479.301	[H][C@@](CO)(COP(O)(=O)OCCN)OC(=O)CCCCCCCCC\C=C/CCCCCC	CZYOFWNORPEFDG-KOIKXXGWSA-N	Organic compounds	Lipids and lipid-like molecules	Glycerophospholipids	Glycerophosphoethanolamines	Experimental CCS	[M+Na]+	502.29	220.9	2	2019-08-12
AllCCS00000618	LPE(18:0)	C23H48NO7P	481.317	[H][C@@](CO)(COP(O)(=O)OCCN)OC(=O)CCCCCCCCCCCCCCCCC	KIHAGWUUUHJRMS-JOCHJYFZSA-N	Organic compounds	Lipids and lipid-like molecules	Glycerophospholipids	Glycerophosphoethanolamines	Experimental CCS	[M+H]+	482.324	221.5	2	2019-08-12
AllCCS00000618	LPE(18:0)	C23H48NO7P	481.317	[H][C@@](CO)(COP(O)(=O)OCCN)OC(=O)CCCCCCCCCCCCCCCCC	KIHAGWUUUHJRMS-JOCHJYFZSA-N	Organic compounds	Lipids and lipid-like molecules	Glycerophospholipids	Glycerophosphoethanolamines	Experimental CCS	[M+Na]+	504.306	226.5	2	2019-08-12
AllCCS00000619	PC(34:2)	C42H80NO8P	757.562	[H][C@@](COC(=O)CCCCCCCCCCCCCCC)(COP([O-])(=O)OCC[N+](C)(C)C)OC(=O)CCCCCCCC\C=C\C=C/CCCCC	YIESKSYNEFFZIQ-CUXJVTSPSA-N	Organic compounds	Lipids and lipid-like molecules	Glycerophospholipids	Glycerophosphocholines	Experimental CCS	[M+H]+	758.569	284	2	2019-08-12
AllCCS00000620	PC(34:1)	C42H82NO8P	759.578	[H][C@@](COC(=O)CCCCCCCCCCCCCCC)(COP([O-])(=O)OCC[N+](C)(C)C)OC(=O)CCCCCCC\C=C/CCCCCCCC	WTJKGGKOPKCXLL-VYOBOKEXSA-N	Organic compounds	Lipids and lipid-like molecules	Glycerophospholipids	Glycerophosphocholines	Experimental CCS	[M+H]+	760.585	286.9	2	2019-08-12
AllCCS00000620	PC(34:1)	C42H82NO8P	759.578	[H][C@@](COC(=O)CCCCCCCCCCCCCCC)(COP([O-])(=O)OCC[N+](C)(C)C)OC(=O)CCCCCCC\C=C/CCCCCCCC	WTJKGGKOPKCXLL-VYOBOKEXSA-N	Organic compounds	Lipids and lipid-like molecules	Glycerophospholipids	Glycerophosphocholines	Experimental CCS	[M+Na]+	782.567	292.1	3	2019-08-12
AllCCS00000622	PC(36:2)	C44H84NO8P	785.593	[H][C@@](COC(=O)CCCCCCCCCCCCCCCCC)(COP([O-])(=O)OCC[N+](C)(C)C)OC(=O)CCCCCCCC\C=C/C=C\CCCCC	GEBIVJZAMTZGNL-PQZYZDDCSA-N	Organic compounds	Lipids and lipid-like molecules	Glycerophospholipids	Glycerophosphocholines	Experimental CCS	[M+H]+	786.601	290.6	2	2019-08-12
AllCCS00000622	PC(36:2)	C44H84NO8P	785.593	[H][C@@](COC(=O)CCCCCCCCCCCCCCCCC)(COP([O-])(=O)OCC[N+](C)(C)C)OC(=O)CCCCCCCC\C=C/C=C\CCCCC	GEBIVJZAMTZGNL-PQZYZDDCSA-N	Organic compounds	Lipids and lipid-like molecules	Glycerophospholipids	Glycerophosphocholines	Experimental CCS	[M+Na]+	808.583	296.4	3	2019-08-12
AllCCS00000623	PC(36:1)	C44H86NO8P	787.609	[H][C@@](COC(=O)CCCCCCCCCCCCCCCCC)(COP([O-])(=O)OCC[N+](C)(C)C)OC(=O)CCCCCCCCC\C=C/CCCCCC	AEAMHDRXCYEOCU-HTDYWKJCSA-N	Organic compounds	Lipids and lipid-like molecules	Glycerophospholipids	Glycerophosphocholines	Experimental CCS	[M+H]+	788.616	293.4	2	2019-08-12
AllCCS00000624	PC(38:6)	C46H80NO8P	805.562	[H][C@@](COC(=O)CCCCCCCCCCCCCCC)(COP([O-])(=O)OCC[N+](C)(C)C)OC(=O)CC\C=C\C\C=C\C\C=C\C\C=C\C\C=C\C\C=C\CC	IESVDEZGAHUQJU-PYFUMDFMSA-N	Organic compounds	Lipids and lipid-like molecules	Glycerophospholipids	Glycerophosphocholines	Experimental CCS	[M+H]+	806.569	289	2	2019-08-12
AllCCS00000625	PC(38:5)	C46H82NO8P	807.578	[H][C@@](COC(=O)CCCCCCCCCCCCCCC)(COP([O-])(=O)OCC[N+](C)(C)C)OC(=O)CC\C=C/C\C=C/C\C=C/C\C=C/C\C=C/CCCCC	MWXAIAMSOXOQJK-JIXVGTEKSA-N	Organic compounds	Lipids and lipid-like molecules	Glycerophospholipids	Glycerophosphocholines	Experimental CCS	[M+Na]+	830.567	298.1	3	2019-08-12
AllCCS00000626	PC(38:4)	C46H84NO8P	809.593	[H][C@@](COC(=O)CCCCCCCCCCCCCCC)(COP([O-])(=O)OCC[N+](C)(C)C)OC(=O)CCCCC\C=C/C\C=C/C\C=C/C\C=C/CCCCC	IRWRFKUTKSUFST-MDYGELLQSA-N	Organic compounds	Lipids and lipid-like molecules	Glycerophospholipids	Glycerophosphocholines	Experimental CCS	[M+H]+	810.601	291.2	3	2019-08-12
AllCCS00000626	PC(38:4)	C46H84NO8P	809.593	[H][C@@](COC(=O)CCCCCCCCCCCCCCC)(COP([O-])(=O)OCC[N+](C)(C)C)OC(=O)CCCCC\C=C/C\C=C/C\C=C/C\C=C/CCCCC	IRWRFKUTKSUFST-MDYGELLQSA-N	Organic compounds	Lipids and lipid-like molecules	Glycerophospholipids	Glycerophosphocholines	Experimental CCS	[M+Na]+	832.583	299.7	3	2019-08-12
AllCCS00000627	PC(38:3)	C46H86NO8P	811.609	[H][C@@](COC(=O)CCCCCCCCCCCCCCCCC)(COP([O-])(=O)OCC[N+](C)(C)C)OC(=O)CCC\C=C/CCCC\C=C/C\C=C/CCCCC	CXHPMDBXIXXMJY-RSQXMHELSA-N	Organic compounds	Lipids and lipid-like molecules	Glycerophospholipids	Glycerophosphocholines	Experimental CCS	[M+H]+	812.616	294.1	2	2019-08-12
AllCCS00000628	Cer(38:1)	C38H75NO3	593.575	[H][C@@](O)(\C=C\CCCCCCCCC)[C@]([H])(CO)NC(=O)CCCCCCCCCCCCCCCCCCCCCCC	UVBMEPQTWFQHAF-NUKVNZTCSA-N	Organic compounds	Lipids and lipid-like molecules	Sphingolipids	Ceramides	Experimental CCS	[M+H]+	594.582	267.4	2	2019-08-12
AllCCS00000628	Cer(38:1)	C38H75NO3	593.575	[H][C@@](O)(\C=C\CCCCCCCCC)[C@]([H])(CO)NC(=O)CCCCCCCCCCCCCCCCCCCCCCC	UVBMEPQTWFQHAF-NUKVNZTCSA-N	Organic compounds	Lipids and lipid-like molecules	Sphingolipids	Ceramides	Experimental CCS	[M+Na]+	616.564	274.2	3	2019-08-12
AllCCS00000629	Cer(40:1)	C40H79NO3	621.606	[H][C@@](O)(\C=C\CCCCCCCCC)[C@]([H])(CO)NC(=O)CCCCCCCCCCCCCCCCCCCCCCCCC	ASKHOXZWEDLQAR-GLQCRSEXSA-N	Organic compounds	Lipids and lipid-like molecules	Sphingolipids	Ceramides	Experimental CCS	[M+H]+	622.613	272.4	2	2019-08-12
AllCCS00000630	Cer(42:2)	C42H81NO3	647.622	[H][C@@](O)(\C=C\CCCCCCCCCCCCC)[C@]([H])(CO)NC(=O)CCCCCCCCCCCCC\C=C/CCCCCCCC	VJSBNBBOSZJDKB-KPEYJIHVSA-N	Organic compounds	Lipids and lipid-like molecules	Sphingolipids	Ceramides	Experimental CCS	[M+Na]+	670.611	279.9	3	2019-08-12
AllCCS00000631	Cer(42:1)	C42H83NO3	649.637	[H][C@@](O)(CCCCCCCCCCCCCCC)[C@]([H])(CO)NC(=O)CCCCCCCCCCCCC\C=C/CCCCCCCC	YUULKFVZRXQHPM-ATHUGRIKSA-N	Organic compounds	Lipids and lipid-like molecules	Sphingolipids	Ceramides	Experimental CCS	[M+H]+	650.645	279.6	2	2019-08-12
AllCCS00000632	Cer(44:2)	C44H85NO3	675.653	[H][C@@](O)(\C=C\CCCCCCCCCCCCC)[C@]([H])(CO)NC(=O)CCCCCCCCCCCCCCC\C=C/CCCCCCCC	RBWQERGGVBSKJY-BWFPRIDFSA-N	Organic compounds	Lipids and lipid-like molecules	Sphingolipids	Ceramides	Experimental CCS	[M+H]+	676.66	283.5	2	2019-08-12
AllCCS00000632	Cer(44:2)	C44H85NO3	675.653	[H][C@@](O)(\C=C\CCCCCCCCCCCCC)[C@]([H])(CO)NC(=O)CCCCCCCCCCCCCCC\C=C/CCCCCCCC	RBWQERGGVBSKJY-BWFPRIDFSA-N	Organic compounds	Lipids and lipid-like molecules	Sphingolipids	Ceramides	Experimental CCS	[M+Na]+	698.642	285.4	3	2019-08-12
AllCCS00000633	Cer(44:1)	C44H87NO3	677.669	[H][C@@](O)(CCCCCCCCCCCCCCC)[C@]([H])(CO)NC(=O)CCCCCCCCCCCCCCC\C=C/CCCCCCCC	CTSPXOBSUIWAAB-SNMLQRCYSA-N	Organic compounds	Lipids and lipid-like molecules	Sphingolipids	Ceramides	Experimental CCS	[M+H]+	678.676	285	2	2019-08-12
AllCCS00000633	Cer(44:1)	C44H87NO3	677.669	[H][C@@](O)(CCCCCCCCCCCCCCC)[C@]([H])(CO)NC(=O)CCCCCCCCCCCCCCC\C=C/CCCCCCCC	CTSPXOBSUIWAAB-SNMLQRCYSA-N	Organic compounds	Lipids and lipid-like molecules	Sphingolipids	Ceramides	Experimental CCS	[M+Na]+	700.658	286.3	3	2019-08-12
AllCCS00000634	Cer(36:0)	C36H73NO3	567.559	[H][C@@](O)(CCCCCCCCCCCCCCC)[C@]([H])(CO)NC(=O)CCCCCCCCCCCCCCCCC	KZTJQXAANJHSCE-OIDHKYIRSA-N	Organic compounds	Lipids and lipid-like molecules	Sphingolipids	Ceramides	Experimental CCS	[M+H]+	568.566	263.1	2	2019-08-12
AllCCS00000634	Cer(36:0)	C36H73NO3	567.559	[H][C@@](O)(CCCCCCCCCCCCCCC)[C@]([H])(CO)NC(=O)CCCCCCCCCCCCCCCCC	KZTJQXAANJHSCE-OIDHKYIRSA-N	Organic compounds	Lipids and lipid-like molecules	Sphingolipids	Ceramides	Experimental CCS	[M+Na]+	590.548	268.8	3	2019-08-12
AllCCS00000635	Cer(38:0)	C38H77NO3	595.59	[H][C@@](O)(CCCCCCCCCCCCCCC)[C@]([H])(CO)NC(=O)CCCCCCCCCCCCCCCCCCC	ZWAUSWHRQBSECP-PQQNNWGCSA-N	Organic compounds	Lipids and lipid-like molecules	Sphingolipids	Ceramides	Experimental CCS	[M+H]+	596.598	269.1	2	2019-08-12
AllCCS00000636	Cer(40:0)	C40H81NO3	623.622	[H][C@@](O)(CCCCCCCCCCCCCCC)[C@]([H])(CO)NC(=O)CCCCCCCCCCCCCCCCCCCCC	SXPRAKSDHOEHIG-ZESVVUHVSA-N	Organic compounds	Lipids and lipid-like molecules	Sphingolipids	Ceramides	Experimental CCS	[M+H]+	624.629	275	2	2019-08-12
AllCCS00000637	GlcCer(36:2)	C42H79NO8	725.581	[H][C@@](CO[C@@H]1O[C@H](CO)[C@@H](O)C(O)C1O)(NC(=O)CCCCCCCCCCCCCCCCCCCCC)[C@]([H])(O)\C=C\C=C\CCCCCCC	DKKWEYKXAOJKBG-JHHWNSATSA-N	Organic compounds	Lipids and lipid-like molecules	Sphingolipids	Glycosphingolipids	Experimental CCS	[M+H]+	726.588	283.1	2	2019-08-12
AllCCS00000638	GlcCer(36:1)	C42H81NO8	727.596	[H][C@@](CO[C@@H]1O[C@H](CO)[C@@H](O)C(O)C1O)(NC(=O)CCCCCCCCCCCCCCCCCCCCC)[C@]([H])(O)\C=C\CCCCCCCCC	DDMRYWCSBZPTJO-WKNYTNFBSA-N	Organic compounds	Lipids and lipid-like molecules	Sphingolipids	Glycosphingolipids	Experimental CCS	[M+H]+	728.603	284	2	2019-08-12
AllCCS00000638	GlcCer(36:1)	C42H81NO8	727.596	[H][C@@](CO[C@@H]1O[C@H](CO)[C@@H](O)C(O)C1O)(NC(=O)CCCCCCCCCCCCCCCCCCCCC)[C@]([H])(O)\C=C\CCCCCCCCC	DDMRYWCSBZPTJO-WKNYTNFBSA-N	Organic compounds	Lipids and lipid-like molecules	Sphingolipids	Glycosphingolipids	Experimental CCS	[M+Na]+	750.585	283.4	2	2019-08-12
AllCCS00000639	GlcCer(38:1)	C44H85NO8	755.628	[H][C@@](CO[C@@H]1O[C@H](CO)[C@@H](O)C(O)C1O)(NC(=O)CCCCCCCCCCCCCCCCCCCCCCC)[C@]([H])(O)\C=C\CCCCCCCCC	HJMNKCWRXPNYBS-QIKWIXAXSA-N	Organic compounds	Lipids and lipid-like molecules	Sphingolipids	Glycosphingolipids	Experimental CCS	[M+H]+	756.635	289.2	2	2019-08-12
AllCCS00000640	GlcCer(40:2)	C46H87NO8	781.643	[H][C@@](CO[C@@H]1O[C@H](CO)[C@@H](O)C(O)C1O)(NC(=O)CCCCCCCCCCCCCCCCCCCCCCC)[C@]([H])(O)\C=C\C=C\CCCCCCCCC	TZTFJNIWJIQUHR-CQYBZLJCSA-N	Organic compounds	Lipids and lipid-like molecules	Sphingolipids	Glycosphingolipids	Experimental CCS	[M+H]+	782.65	293.1	3	2019-08-12
AllCCS00000640	GlcCer(40:2)	C46H87NO8	781.643	[H][C@@](CO[C@@H]1O[C@H](CO)[C@@H](O)C(O)C1O)(NC(=O)CCCCCCCCCCCCCCCCCCCCCCC)[C@]([H])(O)\C=C\C=C\CCCCCCCCC	TZTFJNIWJIQUHR-CQYBZLJCSA-N	Organic compounds	Lipids and lipid-like molecules	Sphingolipids	Glycosphingolipids	Experimental CCS	[M+Na]+	804.632	290.1	3	2019-08-12
AllCCS00000641	GlcCer(40:1)	C46H89NO8	783.659	[H][C@@](CO[C@@H]1O[C@H](CO)[C@@H](O)C(O)C1O)(NC(=O)CCCCCCCCCCCCCCCCCCCCCCC)[C@]([H])(O)\C=C\CCCCCCCCCCC	QMYGQSYNQBLKGY-YAEABVQUSA-N	Organic compounds	Lipids and lipid-like molecules	Sphingolipids	Glycosphingolipids	Experimental CCS	[M+H]+	784.666	294.8	2	2019-08-12
AllCCS00000641	GlcCer(40:1)	C46H89NO8	783.659	[H][C@@](CO[C@@H]1O[C@H](CO)[C@@H](O)C(O)C1O)(NC(=O)CCCCCCCCCCCCCCCCCCCCCCC)[C@]([H])(O)\C=C\CCCCCCCCCCC	QMYGQSYNQBLKGY-YAEABVQUSA-N	Organic compounds	Lipids and lipid-like molecules	Sphingolipids	Glycosphingolipids	Experimental CCS	[M+Na]+	806.648	296	2	2019-08-12
AllCCS00000642	GlcCer(42:2)	C48H91NO8	809.674	[H][C@@](CO[C@@H]1O[C@H](CO)[C@@H](O)C(O)C1O)(NC(=O)CCCCCCCCCCCCC\C=C/CCCCCCCC)[C@]([H])(O)\C=C\CCCCCCCCCCCCC	WBOZIXHPUPAOIA-RBELZSLISA-N	Organic compounds	Lipids and lipid-like molecules	Sphingolipids	Glycosphingolipids	Experimental CCS	[M+H]+	810.682	300.2	2	2019-08-12
AllCCS00000642	GlcCer(42:2)	C48H91NO8	809.674	[H][C@@](CO[C@@H]1O[C@H](CO)[C@@H](O)C(O)C1O)(NC(=O)CCCCCCCCCCCCC\C=C/CCCCCCCC)[C@]([H])(O)\C=C\CCCCCCCCCCCCC	WBOZIXHPUPAOIA-RBELZSLISA-N	Organic compounds	Lipids and lipid-like molecules	Sphingolipids	Glycosphingolipids	Experimental CCS	[M+Na]+	832.664	299.5	2	2019-08-12
AllCCS00000643	GlcCer(42:1)	C48H93NO8	811.69	[H][C@@](O)(CCCCCCCCCCCCCCC)[C@]([H])(CO[C@@H]1O[C@H](CO)[C@@H](O)C(O)C1O)NC(=O)CCCCCCCCCCCCC\C=C/CCCCCCCC	SNVYJLGKALMFOP-MOLROICHSA-N	Organic compounds	Lipids and lipid-like molecules	Sphingolipids	Glycosphingolipids	Experimental CCS	[M+Na]+	834.679	301.6	2	2019-08-12
AllCCS00000644	GlcCer(44:2)	C50H95NO8	837.706	[H][C@@](CO[C@@H]1O[C@H](CO)[C@@H](O)C(O)C1O)(NC(=O)CCCCCCCCCCCCCCC\C=C/CCCCCCCC)[C@]([H])(O)\C=C\CCCCCCCCCCCCC	LVROXDRMMJVBGH-LZGCSZFKSA-N	Organic compounds	Lipids and lipid-like molecules	Sphingolipids	Glycosphingolipids	Experimental CCS	[M+H]+	838.713	306.2	2	2019-08-12
AllCCS00000644	GlcCer(44:2)	C50H95NO8	837.706	[H][C@@](CO[C@@H]1O[C@H](CO)[C@@H](O)C(O)C1O)(NC(=O)CCCCCCCCCCCCCCC\C=C/CCCCCCCC)[C@]([H])(O)\C=C\CCCCCCCCCCCCC	LVROXDRMMJVBGH-LZGCSZFKSA-N	Organic compounds	Lipids and lipid-like molecules	Sphingolipids	Glycosphingolipids	Experimental CCS	[M+Na]+	860.695	306.6	2	2019-08-12
AllCCS00000645	PG(34:3)	C40H73O10P	744.494	[H][C@](O)(CO)COP(O)(=O)OC[C@@]([H])(COC(=O)CCCCCCCCCCCCC)OC(=O)CCCCCC\C=C/C\C=C/C\C=C/CCCCC	RSANXNXWHSIREH-WVAQXVMCSA-N	Organic compounds	Lipids and lipid-like molecules	Glycerophospholipids	Glycerophosphoglycerols	Experimental CCS	[M+Na]+	767.483	275.1	3	2019-08-12
AllCCS00000646	PG(34:0)	C40H79O10P	750.541	[H][C@](O)(CO)COP(O)(=O)OC[C@@]([H])(COC(=O)CCCCCCCCCCCCCCCCCCCCC)OC(=O)CCCCCCCCCCC	AWZREDVMSWQERJ-QPPIDDCLSA-N	Organic compounds	Lipids and lipid-like molecules	Glycerophospholipids	Glycerophosphoglycerols	Experimental CCS	[M+Na]+	773.53	282.2	3	2019-08-12
AllCCS00000647	PG(36:5)	C42H73O10P	768.494	[H][C@](O)(CO)COP(O)(=O)OC[C@@]([H])(COC(=O)CCCCCCC\C=C/CCCC)OC(=O)CCCCC\C=C/C\C=C/C\C=C/C\C=C/CCCCC	KIKZMPYUVLGQJZ-DKAMBCLFSA-N	Organic compounds	Lipids and lipid-like molecules	Glycerophospholipids	Glycerophosphoglycerols	Experimental CCS	[M+Na]+	791.483	277.8	3	2019-08-12
AllCCS00000648	PG(40:7)	C46H77O10P	820.525	[H][C@](O)(CO)COP(O)(=O)OC[C@@]([H])(COC(=O)CCCCCCC\C=C/CCCCCCCC)OC(=O)CC\C=C/C\C=C/C\C=C/C\C=C/C\C=C/C\C=C/CC	FZJRPYWBMGYDIA-JJTNLPPNSA-N	Organic compounds	Lipids and lipid-like molecules	Glycerophospholipids	Glycerophosphoglycerols	Experimental CCS	[M+Na]+	843.515	288.3	3	2019-08-12
AllCCS00000649	PI(36:0)	C45H87O13P	866.588	[H][C@@](COC(=O)CCCCCCCCCCCCCCCCC)(COP(O)(=O)O[C@H]1C(O)C(O)C(O)[C@@H](O)C1O)OC(=O)CCCCCCCCCCCCCCCCC	FQZQXPXKJFOAGE-SNXKPFKBSA-N	Organic compounds	Lipids and lipid-like molecules	Glycerophospholipids	Glycerophosphoglycerophosphates	Experimental CCS	[M+Na]+	889.578	298.6	3	2019-08-12
AllCCS00000650	PI(38:6)	C47H79O13P	882.526	[H][C@@](COC(=O)CCCCCCCCCCCCCCC)(COP(O)(=O)O[C@H]1C(O)C(O)C(O)[C@@H](O)C1O)OC(=O)CC\C=C/C\C=C/C\C=C/C\C=C/C\C=C/C\C=C/CC	FPHAZHKZJQOPBU-IHPOBSRVSA-N	Organic compounds	Lipids and lipid-like molecules	Glycerophospholipids	Glycerophosphoglycerophosphates	Experimental CCS	[M+Na]+	905.515	292.4	3	2019-08-12
AllCCS00000651	PI(40:8)	C49H79O13P	906.526	[H][C@@](COC(=O)CCCC\C=C/C\C=C/C\C=C/C\C=C/CC)(COP(O)(=O)O[C@H]1C(O)C(O)C(O)[C@@H](O)C1O)OC(=O)CCCCC\C=C/C\C=C/C\C=C/C\C=C/CCCCC	GZAAJIYXCCRJLL-IWFHVZPCSA-N	Organic compounds	Lipids and lipid-like molecules	Glycerophospholipids	Glycerophosphoglycerophosphates	Experimental CCS	[M+Na]+	929.515	296.8	3	2019-08-12
AllCCS00000652	PI(40:7)	C49H81O13P	908.541	[H][C@@](COC(=O)CCCCCCC\C=C/CCCCCCCC)(COP(O)(=O)O[C@H]1C(O)C(O)C(O)[C@@H](O)C1O)OC(=O)CC\C=C/C\C=C/C\C=C/C\C=C/C\C=C/C\C=C/CC	QHPDGSFYNQHVMI-DRTUOQCGSA-N	Organic compounds	Lipids and lipid-like molecules	Glycerophospholipids	Glycerophosphoglycerophosphates	Experimental CCS	[M+Na]+	931.531	298.8	3	2019-08-12
AllCCS00000653	PI(40:6)	C49H83O13P	910.557	[H][C@@](COC(=O)CCCCCCCCCCCCCCCCC)(COP(O)(=O)O[C@H]1C(O)C(O)C(O)[C@@H](O)C1O)OC(=O)CC\C=C/C\C=C/C\C=C/C\C=C/C\C=C/C\C=C/CC	DJVOKHFQPGWUPK-CZUMARSRSA-N	Organic compounds	Lipids and lipid-like molecules	Glycerophospholipids	Glycerophosphoglycerophosphates	Experimental CCS	[M+NH4]+	928.591	307.5	3	2019-08-12
AllCCS00000654	PEp(34:2)	C39H74NO7P	699.52	[H][C@@](CO\C=C/CCCCCCCCCCCCCC)(COP(O)(=O)OCCN)OC(=O)CCCCCCC\C=C/C\C=C/CCCCC	LJVXDBWIBQQKFU-CCJYEBHUSA-N	Organic compounds	Lipids and lipid-like molecules	Glycerophospholipids	Glycerophosphoethanolamines	Experimental CCS	[M+H]+	700.528	271.5	2	2019-08-12
AllCCS00000655	PEp(36:5)	C41H72NO7P	721.505	[H][C@@](CO\C=C/CCCCCCCCCCCCCC)(COP(O)(=O)OCCN)OC(=O)CCC\C=C/C\C=C/C\C=C/C\C=C/C\C=C/CC	RLLOITCRNQRGJD-DFAKUSJGSA-N	Organic compounds	Lipids and lipid-like molecules	Glycerophospholipids	Glycerophosphoethanolamines	Experimental CCS	[M+H]+	722.512	274.2	3	2019-08-12
AllCCS00000656	PEp(40:7)	C45H76NO7P	773.536	[H][C@@](CO\C=C/CCCCCC\C=C/CCCCCCCC)(COP(O)(=O)OCCN)OC(=O)CC\C=C/C\C=C/C\C=C/C\C=C/C\C=C/C\C=C/CC	UKPNUUDYLNCIOE-IZHHWLPXSA-N	Organic compounds	Lipids and lipid-like molecules	Glycerophospholipids	Glycerophosphoethanolamines	Experimental CCS	[M+Na]+	796.525	281	3	2019-08-12
AllCCS00000657	PEp(40:3)	C45H84NO7P	781.599	[H][C@@](CO\C=C/CCCCCCCCCCCCCCCCCC)(COP(O)(=O)OCCN)OC(=O)CCCCCC\C=C/C\C=C/C\C=C/CCCCC	BAKDTVUHENQVRW-IXXGCMLPSA-N	Organic compounds	Lipids and lipid-like molecules	Glycerophospholipids	Glycerophosphoethanolamines	Experimental CCS	[M+H]+	782.606	287.9	3	2019-08-12
AllCCS00000658	PEp(40:2)	C45H86NO7P	783.614	[H][C@@](CO\C=C/CCCCCCCCCCCCCCCC)(COP(O)(=O)OCCN)OC(=O)CCCCCCCCCCC\C=C/C\C=C/CCCCC	WOSDZWBQBJHAMR-NOQLVGMBSA-N	Organic compounds	Lipids and lipid-like molecules	Glycerophospholipids	Glycerophosphoethanolamines	Experimental CCS	[M+H]+	784.621	290	3	2019-08-12
AllCCS00000658	PEp(40:2)	C45H86NO7P	783.614	[H][C@@](CO\C=C/CCCCCCCCCCCCCCCC)(COP(O)(=O)OCCN)OC(=O)CCCCCCCCCCC\C=C/C\C=C/CCCCC	WOSDZWBQBJHAMR-NOQLVGMBSA-N	Organic compounds	Lipids and lipid-like molecules	Glycerophospholipids	Glycerophosphoethanolamines	Experimental CCS	[M+Na]+	806.603	291.1	3	2019-08-12
AllCCS00000659	PE(34:2)	C39H74NO8P	715.515	[H][C@@](COC(=O)CCCCCCCCCCCCCCC)(COP(O)(=O)OCCN)OC(=O)CCCCCCC\C=C/C\C=C/CCCCC	HBZNVZIRJWODIB-NHCUFCNUSA-N	Organic compounds	Lipids and lipid-like molecules	Glycerophospholipids	Glycerophosphoethanolamines	Experimental CCS	[M+Na]+	738.505	278.8	3	2019-08-12
AllCCS00000660	PE(40:8)	C45H74NO8P	787.515	[H][C@@](COC(=O)CCCC\C=C/C\C=C/C\C=C/C\C=C/CC)(COP(O)(=O)OCCN)OC(=O)CCCCC\C=C/C\C=C/C\C=C/C\C=C/CCCCC	HMUNESAIQZELST-AQPMPDAQSA-N	Organic compounds	Lipids and lipid-like molecules	Glycerophospholipids	Glycerophosphoethanolamines	Experimental CCS	[M+H]+	788.523	280.7	3	2019-08-12
AllCCS00000660	PE(40:8)	C45H74NO8P	787.515	[H][C@@](COC(=O)CCCC\C=C/C\C=C/C\C=C/C\C=C/CC)(COP(O)(=O)OCCN)OC(=O)CCCCC\C=C/C\C=C/C\C=C/C\C=C/CCCCC	HMUNESAIQZELST-AQPMPDAQSA-N	Organic compounds	Lipids and lipid-like molecules	Glycerophospholipids	Glycerophosphoethanolamines	Experimental CCS	[M+Na]+	810.505	288.5	3	2019-08-12
AllCCS00000661	PE(42:10)	C47H74NO8P	811.515	[H][C@@](COC(=O)CCC\C=C/C\C=C/C\C=C/C\C=C/C\C=C/CC)(COP(O)(=O)OCCN)OC(=O)CCCCC\C=C/C\C=C/C\C=C/C\C=C/C\C=C/CC	BGBVXBUMMQDFIS-WFQOXMNWSA-N	Organic compounds	Lipids and lipid-like molecules	Glycerophospholipids	Glycerophosphoethanolamines	Experimental CCS	[M+H]+	812.523	285	3	2019-08-12
AllCCS00000662	PE(42:9)	C47H76NO8P	813.531	[H][C@@](COC(=O)CCCCCC\C=C/C\C=C/C\C=C/CCCCC)(COP(O)(=O)OCCN)OC(=O)CC\C=C/C\C=C/C\C=C/C\C=C/C\C=C/C\C=C/CC	LUTNXVFWQGNCPZ-IBWOFFDZSA-N	Organic compounds	Lipids and lipid-like molecules	Glycerophospholipids	Glycerophosphoethanolamines	Experimental CCS	[M+H]+	814.538	288.2	3	2019-08-12
AllCCS00000663	PE(42:8)	C47H78NO8P	815.547	[H][C@@](COC(=O)CCCCCCCCC\C=C/C\C=C/CCCCC)(COP(O)(=O)OCCN)OC(=O)CC\C=C/C\C=C/C\C=C/C\C=C/C\C=C/C\C=C/CC	SGQIECCWAOPTNL-LEFPGAKQSA-N	Organic compounds	Lipids and lipid-like molecules	Glycerophospholipids	Glycerophosphoethanolamines	Experimental CCS	[M+H]+	816.554	290	3	2019-08-12
AllCCS00000664	PE(42:7)	C47H80NO8P	817.562	[H][C@@](COC(=O)CCCCCCCCC\C=C/CCCCCCCC)(COP(O)(=O)OCCN)OC(=O)CC\C=C/C\C=C/C\C=C/C\C=C/C\C=C/C\C=C/CC	XRZUHOFZIRSWMJ-HYRAUDIFSA-N	Organic compounds	Lipids and lipid-like molecules	Glycerophospholipids	Glycerophosphoethanolamines	Experimental CCS	[M+H]+	818.569	291.7	3	2019-08-12
AllCCS00000665	PC(32:2)	C40H76NO8P	729.531	[H][C@@](COC(=O)CCCCCCCCCCCCC)(COP([O-])(=O)OCC[N+](C)(C)C)OC(=O)CCCCCCCCC\C=C/C\C=C/CCC	YWALDFWAPQLRPE-URBYTNCHSA-N	Organic compounds	Lipids and lipid-like molecules	Glycerophospholipids	Glycerophosphocholines	Experimental CCS	[M+H]+	730.538	275.9	2	2019-08-12
AllCCS00000666	PC(32:1)	C40H78NO8P	731.547	[H][C@@](COC(=O)CCCCCCCCCCCCC)(COP([O-])(=O)OCC[N+](C)(C)C)OC(=O)CCCCCCCCC\C=C/CCCCCC	GMJKBBMXRYZKEP-WYRBGLKBSA-N	Organic compounds	Lipids and lipid-like molecules	Glycerophospholipids	Glycerophosphocholines	Experimental CCS	[M+H]+	732.554	279.6	2	2019-08-12
AllCCS00000666	PC(32:1)	C40H78NO8P	731.547	[H][C@@](COC(=O)CCCCCCCCCCCCC)(COP([O-])(=O)OCC[N+](C)(C)C)OC(=O)CCCCCCCCC\C=C/CCCCCC	GMJKBBMXRYZKEP-WYRBGLKBSA-N	Organic compounds	Lipids and lipid-like molecules	Glycerophospholipids	Glycerophosphocholines	Experimental CCS	[M+Na]+	754.536	283.7	3	2019-08-12
AllCCS00000667	PC(32:0)	C40H80NO8P	733.562	[H][C@@](COC(=O)CCCCCCCCC)(COP([O-])(=O)OCC[N+](C)(C)C)OC(=O)CCCCCCCCCCCCCCCCCCCCC	IOFVELCSFOVZPC-KXQOOQHDSA-N	Organic compounds	Lipids and lipid-like molecules	Glycerophospholipids	Glycerophosphocholines	Experimental CCS	[M+H]+	734.569	282.8	2	2019-08-12
AllCCS00000668	PC(34:3)	C42H78NO8P	755.547	[H][C@@](COC(=O)CCCCCCCCCCCCCCC)(COP([O-])(=O)OCC[N+](C)(C)C)OC(=O)CCCC\C=C/C\C=C/C\C=C/CCCCC	CNNSEHUKQJCGTE-UPPWDXJYSA-N	Organic compounds	Lipids and lipid-like molecules	Glycerophospholipids	Glycerophosphocholines	Experimental CCS	[M+H]+	756.554	280.9	2	2019-08-12
AllCCS00000669	PC(36:5)	C44H78NO8P	779.547	[H][C@@](COC(=O)CCCCCCCCCCCCCCC)(COP([O-])(=O)OCC[N+](C)(C)C)OC(=O)CCC\C=C/C\C=C/C\C=C/C\C=C/C\C=C/CC	KLTHQSWIRFFBRI-CPFPVJFHSA-N	Organic compounds	Lipids and lipid-like molecules	Glycerophospholipids	Glycerophosphocholines	Experimental CCS	[M+H]+	780.554	284.9	2	2019-08-12
AllCCS00000670	PC(36:3)	C44H82NO8P	783.578	[H][C@@](COC(=O)CCCCCCCCCCCCCCC)(COP([O-])(=O)OCC[N+](C)(C)C)OC(=O)CCC\C=C/C\C=C/C\C=C/CCCCCCCC	XMZFUVYOYPLVOA-VLHUWQDUSA-N	Organic compounds	Lipids and lipid-like molecules	Glycerophospholipids	Glycerophosphocholines	Experimental CCS	[M+H]+	784.585	287.8	2	2019-08-12
AllCCS00000670	PC(36:3)	C44H82NO8P	783.578	[H][C@@](COC(=O)CCCCCCCCCCCCCCC)(COP([O-])(=O)OCC[N+](C)(C)C)OC(=O)CCC\C=C/C\C=C/C\C=C/CCCCCCCC	XMZFUVYOYPLVOA-VLHUWQDUSA-N	Organic compounds	Lipids and lipid-like molecules	Glycerophospholipids	Glycerophosphocholines	Experimental CCS	[M+Na]+	806.567	293.2	3	2019-08-12
AllCCS00000671	PC(38:7)	C46H78NO8P	803.547	[H][C@@](COC(=O)CCCCCCC\C=C/CCCCCC)(COP([O-])(=O)OCC[N+](C)(C)C)OC(=O)CC\C=C/C\C=C/C\C=C/C\C=C/C\C=C/C\C=C/CC	DLRNZUPJXRVWRW-FKZZUUMNSA-N	Organic compounds	Lipids and lipid-like molecules	Glycerophospholipids	Glycerophosphocholines	Experimental CCS	[M+H]+	804.554	287.9	2	2019-08-12
AllCCS00000673	PC(40:8)	C48H80NO8P	829.562	[H][C@@](COC(=O)CCCCCCC\C=C/C\C=C/CCCCC)(COP([O-])(=O)OCC[N+](C)(C)C)OC(=O)CC\C=C/C\C=C/C\C=C/C\C=C/C\C=C/C\C=C/CC	FCTKCFNDGVBOBD-YZXVGOFNSA-N	Organic compounds	Lipids and lipid-like molecules	Glycerophospholipids	Glycerophosphocholines	Experimental CCS	[M+H]+	830.569	291.6	3	2019-08-12
AllCCS00000674	PC(40:7)	C48H82NO8P	831.578	[H][C@@](COC(=O)CCCCCCCCC\C=C/CCCCCC)(COP([O-])(=O)OCC[N+](C)(C)C)OC(=O)CC\C=C/C\C=C/C\C=C/C\C=C/C\C=C/C\C=C/CC	ZEAKXAXFIRHBSN-WDYLLCCDSA-N	Organic compounds	Lipids and lipid-like molecules	Glycerophospholipids	Glycerophosphocholines	Experimental CCS	[M+H]+	832.585	294	2	2019-08-12
AllCCS00000675	PC(40:6)	C48H84NO8P	833.593	[H][C@@](COC(=O)CCCCCCCCCCCCCCCCC)(COP([O-])(=O)OCC[N+](C)(C)C)OC(=O)CC\C=C/C\C=C/C\C=C/C\C=C/C\C=C/C\C=C/CC	FAUYAENFVCNTAL-PFFNLMTBSA-N	Organic compounds	Lipids and lipid-like molecules	Glycerophospholipids	Glycerophosphocholines	Experimental CCS	[M+H]+	834.601	295.4	2	2019-08-12
AllCCS00000676	PC(40:5)	C48H86NO8P	835.609	[H][C@@](COC(=O)CCCCCCCCCCCCCCCCC)(COP([O-])(=O)OCC[N+](C)(C)C)OC(=O)CC\C=C/C\C=C/C\C=C/C\C=C/C\C=C/CCCCC	GLPAGCOJQYNMCC-NEEAVLKMSA-N	Organic compounds	Lipids and lipid-like molecules	Glycerophospholipids	Glycerophosphocholines	Experimental CCS	[M+Na]+	858.598	303.2	3	2019-08-12
AllCCS00000678	SM(34:1)	C39H79N2O6P	702.568	[H][C@@](O)(\C=C\CCCCCCCCCCC)[C@]([H])(COP([O-])(=O)OCC[N+](C)(C)C)NC(=O)CCCCCCCCCCCCCCCCC	OQCPQFVKIYWGRP-GWQJGLRPSA-N	Organic compounds	Lipids and lipid-like molecules	Sphingolipids	Phosphosphingolipids	Experimental CCS	[M+H]+	703.575	283.1	2	2019-08-12
AllCCS00000679	SM(36:2)	C41H81N2O6P	728.583	[H][C@@](O)(\C=C\CCCCCCCCCCC)[C@]([H])(COP([O-])(=O)OCC[N+](C)(C)C)NC(=O)CCCCCCCCC\C=C/CCCCCCCC	YTBRKOHFRDWGKO-XZNYDZQTSA-N	Organic compounds	Lipids and lipid-like molecules	Sphingolipids	Phosphosphingolipids	Experimental CCS	[M+H]+	729.591	285.2	2	2019-08-12
AllCCS00000680	SM(36:1)	C41H83N2O6P	730.599	[H][C@@](O)(\C=C\CCCCCCCCCCC)[C@]([H])(COP([O-])(=O)OCC[N+](C)(C)C)NC(=O)CCCCCCCCCCCCCCCCCCC	CYAOJEYKBPRRNW-YJFXYUILSA-N	Organic compounds	Lipids and lipid-like molecules	Sphingolipids	Phosphosphingolipids	Experimental CCS	[M+H]+	731.606	288.5	2	2019-08-12
AllCCS00000680	SM(36:1)	C41H83N2O6P	730.599	[H][C@@](O)(\C=C\CCCCCCCCCCC)[C@]([H])(COP([O-])(=O)OCC[N+](C)(C)C)NC(=O)CCCCCCCCCCCCCCCCCCC	CYAOJEYKBPRRNW-YJFXYUILSA-N	Organic compounds	Lipids and lipid-like molecules	Sphingolipids	Phosphosphingolipids	Experimental CCS	[M+Na]+	753.588	291.2	3	2019-08-12
AllCCS00000681	SM(38:1)	C43H87N2O6P	758.63	[H][C@@](O)(\C=C\CCCCCCCCCCC)[C@]([H])(COP([O-])(=O)OCC[N+](C)(C)C)NC(=O)CCCCCCCCCCCCCCCCCCCCC	XNBRFUCJENKXCT-SVLGDMRNSA-N	Organic compounds	Lipids and lipid-like molecules	Sphingolipids	Phosphosphingolipids	Experimental CCS	[M+H]+	759.637	294.2	2	2019-08-12
AllCCS00000682	SM(40:2)	C45H89N2O6P	784.646	[H][C@@](O)(\C=C\CCCCCCCCCCC)[C@]([H])(COP([O-])(=O)OCC[N+](C)(C)C)NC(=O)CCCCCCCCCCCCC\C=C/CCCCCCCC	FOULCGVQZYQEQM-DNXGLLHMSA-N	Organic compounds	Lipids and lipid-like molecules	Sphingolipids	Phosphosphingolipids	Experimental CCS	[M+H]+	785.653	297.4	2	2019-08-12
AllCCS00000683	SM(40:1)	C45H91N2O6P	786.662	[H][C@@](O)(\C=C\CCCCCCCCCCC)[C@]([H])(COP([O-])(=O)OCC[N+](C)(C)C)NC(=O)CCCCCCCCCCCCCCCCCCCCCCC	ZMVICCPXQQIKAC-TWKUQIQBSA-N	Organic compounds	Lipids and lipid-like molecules	Sphingolipids	Phosphosphingolipids	Experimental CCS	[M+H]+	787.669	299.6	2	2019-08-12
AllCCS00000683	SM(40:1)	C45H91N2O6P	786.662	[H][C@@](O)(\C=C\CCCCCCCCCCC)[C@]([H])(COP([O-])(=O)OCC[N+](C)(C)C)NC(=O)CCCCCCCCCCCCCCCCCCCCCCC	ZMVICCPXQQIKAC-TWKUQIQBSA-N	Organic compounds	Lipids and lipid-like molecules	Sphingolipids	Phosphosphingolipids	Experimental CCS	[M+Na]+	809.651	301.8	3	2019-08-12
AllCCS00000684	SM(42:2)	C47H93N2O6P	812.677	[H][C@@](O)(\C=C\CCCCCCCCCCCCC)[C@]([H])(COP([O-])(=O)OCC[N+](C)(C)C)NC(=O)CCCCCCCCCCCCC\C=C/CCCCCCCC	WKZHECFHXLTOLJ-QYKFWSDSSA-N	Organic compounds	Lipids and lipid-like molecules	Sphingolipids	Phosphosphingolipids	Experimental CCS	[M+H]+	813.684	303.1	2	2019-08-12
AllCCS00000684	SM(42:2)	C47H93N2O6P	812.677	[H][C@@](O)(\C=C\CCCCCCCCCCCCC)[C@]([H])(COP([O-])(=O)OCC[N+](C)(C)C)NC(=O)CCCCCCCCCCCCC\C=C/CCCCCCCC	WKZHECFHXLTOLJ-QYKFWSDSSA-N	Organic compounds	Lipids and lipid-like molecules	Sphingolipids	Phosphosphingolipids	Experimental CCS	[M+Na]+	835.666	305.7	3	2019-08-12
AllCCS00000685	LPC(14:0)	C22H46NO7P	467.301	[H][C@@](O)(COC(=O)CCCCCCCCCCCCC)COP([O-])(=O)OCC[N+](C)(C)C	VXUOFDJKYGDUJI-OAQYLSRUSA-N	Organic compounds	Lipids and lipid-like molecules	Glycerophospholipids	Glycerophosphocholines	Experimental CCS	[M+H]+	468.308	221.2	2	2019-08-12
AllCCS00000686	LPC(16:1)	C24H48NO7P	493.317	[H][C@@](O)(COC(=O)CCCCCCC\C=C\CCCCCC)COP([O-])(=O)OCC[N+](C)(C)C	LFUDDCMNKWEORN-BREAQWACSA-N	Organic compounds	Lipids and lipid-like molecules	Glycerophospholipids	Glycerophosphocholines	Experimental CCS	[M+H]+	494.324	224.4	2	2019-08-12
AllCCS00000687	LPC(16:0)	C24H50NO7P	495.332	[H][C@@](O)(COC(=O)CCCCCCCCCCCCCCC)COP([O-])(=O)OCC[N+](C)(C)C	ASWBNKHCZGQVJV-HSZRJFAPSA-N	Organic compounds	Lipids and lipid-like molecules	Glycerophospholipids	Glycerophosphocholines	Experimental CCS	[M+H]+	496.34	229.5	2	2019-08-12
AllCCS00000688	LPC(18:1)	C26H52NO7P	521.348	[H][C@@](O)(COC(=O)CCCCCCCCC\C=C/CCCCCC)COP([O-])(=O)OCC[N+](C)(C)C	PZRFVAHZNWPPAC-VBKSFVIKSA-N	Organic compounds	Lipids and lipid-like molecules	Glycerophospholipids	Glycerophosphocholines	Experimental CCS	[M+Na]+	544.337	236.9	3	2019-08-12
AllCCS00000689	LPC(18:0)	C26H54NO7P	523.364	[H][C@@](O)(COC(=O)CCCCCCCCCCCCCCCCC)COP([O-])(=O)OCC[N+](C)(C)C	IHNKQIMGVNPMTC-RUZDIDTESA-N	Organic compounds	Lipids and lipid-like molecules	Glycerophospholipids	Glycerophosphocholines	Experimental CCS	[M+H]+	524.371	237.2	2	2019-08-12
AllCCS00000689	LPC(18:0)	C26H54NO7P	523.364	[H][C@@](O)(COC(=O)CCCCCCCCCCCCCCCCC)COP([O-])(=O)OCC[N+](C)(C)C	IHNKQIMGVNPMTC-RUZDIDTESA-N	Organic compounds	Lipids and lipid-like molecules	Glycerophospholipids	Glycerophosphocholines	Experimental CCS	[M+Na]+	546.353	241.6	3	2019-08-12
AllCCS00000690	LPC(20:4)	C28H50NO7P	543.332	[H][C@@](O)(COC(=O)CCCCCC\C=C/C\C=C/C\C=C/C\C=C/CC)COP([O-])(=O)OCC[N+](C)(C)C	GOMVPVRDBLLHQC-VEJNOCSESA-N	Organic compounds	Lipids and lipid-like molecules	Glycerophospholipids	Glycerophosphocholines	Experimental CCS	[M+H]+	544.34	232.4	3	2019-08-12
AllCCS00000691	LPC(20:3)	C28H52NO7P	545.348	[H][C@@](O)(COC(=O)CCC\C=C/C\C=C/C\C=C/CCCCCCCC)COP([O-])(=O)OCC[N+](C)(C)C	YHGXYYIGHBPDMX-BUTFDPNWSA-N	Organic compounds	Lipids and lipid-like molecules	Glycerophospholipids	Glycerophosphocholines	Experimental CCS	[M+H]+	546.355	239	3	2019-08-12
AllCCS00000693	Nefopam	C17H19NO	253.147	CN1CCOC(C2=CC=CC=C2)C3=CC=CC=C3C1	RGPDEAGGEXEMMM-UHFFFAOYSA-N	Organic compounds	Organic nitrogen compounds	Organonitrogen compounds	Amines	Experimental CCS	[M+H]+	254.154	157.055	3	2019-08-12
AllCCS00000694	Methacholine Chloride	C8H18NO2	160.134	CC(C[N+](C)(C)C)OC(C)=O	NZWOPGCLSHLLPA-UHFFFAOYSA-N	Organic compounds	Organic nitrogen compounds	Organonitrogen compounds	Quaternary ammonium salts	Experimental CCS	[M+H]+	161.141	134.788	3	2019-08-12
AllCCS00000695	Ranitidine	C13H22N4O3S	314.141	CNC(=C(N(=O)=O)[H])NCCSCC1=CC=C(CN(C)C)O1	VMXUWOKSQNHOCA-UKTHLTGXSA-N	Organic compounds	Organic nitrogen compounds	Organonitrogen compounds	Amines	Experimental CCS	[M+H]+	315.149	166.982	3	2019-08-12
AllCCS00000697	Minoxidil	C9H15N5O	209.128	C1CCN(CC1)C2=CC(N)=N(C(=N)N2)=O	ZFMITUMMTDLWHR-UHFFFAOYSA-N	Organic compounds	Organic nitrogen compounds	Organonitrogen compounds	Amines	Experimental CCS	[M+H]+	210.135	146.113	3	2019-08-12
AllCCS00000700	Chlorambucil	C14H19Cl2NO2	303.079	C(CC1=CC=C(C=C1)N(CCCl)CCCl)CC(=O)O	JCKYGMPEJWAADB-UHFFFAOYSA-N	Organic compounds	Organic nitrogen compounds	Organonitrogen compounds	Nitrogen mustard compounds	Experimental CCS	[M+H]+	304.087	168.701	3	2019-08-12
AllCCS00000701	Ethambutol Hydrochloride	C10H24N2O2	204.184	CCC(CO)(NCCNC(CC)(CO)[H])[H]	AEUTYOVWOVBAKS-UWVGGRQHSA-N	Organic compounds	Organic nitrogen compounds	Organonitrogen compounds	Amines	Experimental CCS	[M+H]+	205.191	147.001	3	2019-08-12
AllCCS00000702	Cyclophosphamide Hydrate	C7H15Cl2N2O2P	260.025	C1CNP(N(CCCl)CCCl)(=O)OC1	CMSMOCZEIVJLDB-UHFFFAOYSA-N	Organic compounds	Organic nitrogen compounds	Organonitrogen compounds	Nitrogen mustard compounds	Experimental CCS	[M+H]+	261.032	146.525	3	2019-08-12
AllCCS00000703	Guanethidine Sulfate	C10H22N4	198.184	C1CCCN(CCC1)CCNC(=N)N	ACGDKVXYNVEAGU-UHFFFAOYSA-N	Organic compounds	Organic nitrogen compounds	Organonitrogen compounds	Guanidines	Experimental CCS	[M+H]+	199.192	144.236	3	2019-08-12
AllCCS00000704	Procyclidine Hydrochloride	C19H29NO	287.225	C1=CC=C(C=C1)C(CCN2CCCC2)(C3CCCCC3)O	WYDUSKDSKCASEF-UHFFFAOYSA-N	Organic compounds	Organic nitrogen compounds	Organonitrogen compounds	Amines	Experimental CCS	[M+H]+	288.232	171.533	3	2019-08-12
AllCCS00000706	Phentolamine Hydrochloride	C17H19N3O	281.153	CC1=CC=C(C=C1)N(CC2=NCCN2)C=3C=CC=C(C3)O	MRBDMNSDAVCSSF-UHFFFAOYSA-N	Organic compounds	Organic nitrogen compounds	Organonitrogen compounds	Amines	Experimental CCS	[M+H]+	282.16	172.07	3	2019-08-12
AllCCS00000708	Disulfiram	C10H20N2S4	296.051	CCN(CC)C(=S)SSC(N(CC)CC)=S	AUZONCFQVSMFAP-UHFFFAOYSA-N	Organic compounds	Organic nitrogen compounds	Organonitrogen compounds	Amines	Experimental CCS	[M+H]+	297.058	165.48	3	2019-08-12
AllCCS00000710	Thiram	C6H12N2S4	239.988	CN(C)C(=S)SSC(N(C)C)=S	KUAZQDVKQLNFPE-UHFFFAOYSA-N	Organic compounds	Organic nitrogen compounds	Organonitrogen compounds	Amines	Experimental CCS	[M+H]+	240.996	148.431	3	2019-08-12
AllCCS00000711	Octodrine	C8H19N	129.152	CC(C)CCCC(C)N	QNIVIMYXGGFTAK-UHFFFAOYSA-N	Organic compounds	Organic nitrogen compounds	Organonitrogen compounds	Amines	Experimental CCS	[M+H]+	130.159	134.741	3	2019-08-12
AllCCS00000712	Biperiden	C21H29NO	311.225	C1=CC=C(C=C1)C(CCN2CCCCC2)(C3CC4C=CC3C4)O	YSXKPIUOCJLQIE-UHFFFAOYSA-N	Organic compounds	Organic nitrogen compounds	Organonitrogen compounds	Amines	Experimental CCS	[M+H]+	312.232	175.706	3	2019-08-12
AllCCS00000713	Altretamine	C9H18N6	210.159	CN(C)C1=NC(=NC(=N1)N(C)C)N(C)C	UUVWYPNAQBNQJQ-UHFFFAOYSA-N	Organic compounds	Organic nitrogen compounds	Organonitrogen compounds	Amines	Experimental CCS	[M+H]+	211.167	145.612	3	2019-08-12
AllCCS00000714	Methapyrilene Hydrochloride	C14H19N3S	261.13	CN(C)CCN(CC1=CC=CS1)C2=CC=CC=N2	HNJJXZKZRAWDPF-UHFFFAOYSA-N	Organic compounds	Organic nitrogen compounds	Organonitrogen compounds	Amines	Experimental CCS	[M+H]+	262.137	157.236	3	2019-08-12
AllCCS00000716	Maprotiline Hydrochloride	C20H23N	277.183	CNCCCC12CCC(C3=CC=CC=C31)C4=CC=CC=C42	QSLMDECMDJKHMQ-UHFFFAOYSA-N	Organic compounds	Benzenoids	Anthracenes		Experimental CCS	[M+H]+	278.19	163.489	3	2019-08-12
AllCCS00000717	Pramoxine Hydrochloride	C17H27NO3	293.199	CCCCOC1=CC=C(C=C1)OCCCN2CCOCC2	DQKXQSGTHWVTAD-UHFFFAOYSA-N	Organic compounds	Benzenoids	Phenol ethers		Experimental CCS	[M+H]+	294.206	178.831	3	2019-08-12
AllCCS00000718	Sulfachlorpyridazine	C10H9ClN4O2S	284.013	C=1C=C(C=CC1N)S(NC=2C=CC(Cl)=NN2)(=O)=O	XOXHILFPRYWFOD-UHFFFAOYSA-N	Organic compounds	Benzenoids	Benzene and substituted derivatives	Benzenesulfonamides	Experimental CCS	[M+H]+	285.021	158.209	3	2019-08-12
AllCCS00000720	Sulfamonomethoxine	C11H12N4O3S	280.063	COC=1C=C(N=CN1)NS(C2=CC=C(C=C2)N)(=O)=O	WMPXPUYPYQKQCX-UHFFFAOYSA-N	Organic compounds	Benzenoids	Benzene and substituted derivatives	Benzenesulfonamides	Experimental CCS	[M+H]+	281.07	159.465	3	2019-08-12
AllCCS00000722	Ritodrine Hydrochloride	C17H21NO3	287.152	CC(C(C1=CC=C(C=C1)O)(O)[H])(NCCC2=CC=C(C=C2)O)[H]	IOVGROKTTNBUGK-SJCJKPOMSA-N	Organic compounds	Benzenoids	Benzene and substituted derivatives	Phenethylamines	Experimental CCS	[M+H]+	288.159	166.51	3	2019-08-12
AllCCS00000723	Tolnaftate	C19H17NOS	307.103	CC=1C=CC=C(C1)N(C)C(OC=2C=CC3=CC=CC=C3C2)=S	FUSNMLFNXJSCDI-UHFFFAOYSA-N	Organic compounds	Benzenoids	Naphthalenes		Experimental CCS	[M+H]+	308.11	173.639	3	2019-08-12
AllCCS00000724	Trimethobenzamide Hydrochloride	C21H28N2O5	388.2	CN(C)CCOC1=CC=C(C=C1)CN=C(C2=CC(=C(C(=C2)OC)OC)OC)O	FEZBIKUBAYAZIU-UHFFFAOYSA-N	Organic compounds	Benzenoids	Benzene and substituted derivatives	Benzoic acids and derivatives	Experimental CCS	[M+H]+	389.207	193.34	3	2019-08-12
AllCCS00000726	Sulpiride	C15H23N3O4S	341.141	CCN1CCCC1CN=C(C=2C=C(C=CC2OC)S(N)(=O)=O)O	BGRJTUBHPOOWDU-UHFFFAOYSA-N	Organic compounds	Benzenoids	Benzene and substituted derivatives	Benzenesulfonamides	Experimental CCS	[M+H]+	342.148	183.271	3	2019-08-12
AllCCS00000727	Suloctidil	C20H35NOS	337.244	CCCCCCCCNC(C)C(C1=CC=C(C=C1)SC(C)C)O	BFCDFTHTSVTWOG-UHFFFAOYSA-N	Organic compounds	Benzenoids	Benzene and substituted derivatives	Phenylpropanes	Experimental CCS	[M+H]+	338.251	197.255	3	2019-08-12
AllCCS00000728	Sulfameter	C11H12N4O3S	280.063	COC1=CN=C(N=C1)NS(C2=CC=C(C=C2)N)(=O)=O	GPTONYMQFTZPKC-UHFFFAOYSA-N	Organic compounds	Benzenoids	Benzene and substituted derivatives	Benzenesulfonamides	Experimental CCS	[M+H]+	281.07	159.027	3	2019-08-12
AllCCS00000729	Sulfamethoxypyridazine	C11H12N4O3S	280.063	COC=1C=CC(=NN1)NS(C2=CC=C(C=C2)N)(=O)=O	VLYWMPOKSSWJAL-UHFFFAOYSA-N	Organic compounds	Benzenoids	Benzene and substituted derivatives	Benzenesulfonamides	Experimental CCS	[M+H]+	281.07	159.383	3	2019-08-12
AllCCS00000730	Metoprolol Tartrate	C15H25NO3	267.183	CC(C)NCC(COC1=CC=C(C=C1)CCOC)O	IUBSYMUCCVWXPE-UHFFFAOYSA-N	Organic compounds	Benzenoids	Phenols	Tyrosols and derivatives	Experimental CCS	[M+H]+	268.191	170.692	3	2019-08-12
AllCCS00000731	Ethyl Paraben	C9H10O3	166.063	CCOC(C1=CC=C(C=C1)O)=O	NUVBSKCKDOMJSU-UHFFFAOYSA-N	Organic compounds	Benzenoids	Benzene and substituted derivatives	Benzoic acids and derivatives	Experimental CCS	[M+H]+	167.07	125.408	3	2019-08-12
AllCCS00000732	Acetaminophen	C8H9NO2	151.063	CC(=NC1=CC=C(C=C1)O)O	RZVAJINKPMORJF-UHFFFAOYSA-N	Organic compounds	Benzenoids	Phenols	1-hydroxy-2-unsubstituted benzenoids	Experimental CCS	[M+H]+	152.071	129.689	3	2019-08-12
AllCCS00000733	Fluconazole	C13H12F2N6O	306.104	C1=CC(=C(C=C1F)F)C(CN2C=NC=N2)(CN3C=NC=N3)O	RFHAOTPXVQNOHP-UHFFFAOYSA-N	Organic compounds	Benzenoids	Benzene and substituted derivatives	Halobenzenes	Experimental CCS	[M+H]+	307.111	163.378	3	2019-08-12
AllCCS00000734	Econazole Nitrate	C18H15Cl3N2O	380.025	C=1C=C(C=CC1COC(CN2C=CN=C2)C=3C=CC(=CC3Cl)Cl)Cl	LEZWWPYKPKIXLL-UHFFFAOYSA-N	Organic compounds	Benzenoids	Benzene and substituted derivatives	Benzylethers	Experimental CCS	[M+H]+	381.032	184.751	3	2019-08-12
AllCCS00000735	Xylazine	C12H16N2S	220.103	CC=1C=CC=C(C)C1NC2=NCCCS2	BPICBUSOMSTKRF-UHFFFAOYSA-N	Organic compounds	Benzenoids	Benzene and substituted derivatives	Xylenes	Experimental CCS	[M+H]+	221.111	147.822	3	2019-08-12
AllCCS00000736	Tolazamide	C14H21N3O3S	311.13	CC1=CC=C(C=C1)S(NC(=NN2CCCCCC2)O)(=O)=O	OUDSBRTVNLOZBN-UHFFFAOYSA-N	Organic compounds	Benzenoids	Benzene and substituted derivatives	Benzenesulfonamides	Experimental CCS	[M+H]+	312.138	173.317	3	2019-08-12
AllCCS00000737	Naphazoline Hydrochloride	C14H14N2	210.116	C1=CC=C2C(=C1)C=CC=C2CC3=NCCN3	CNIIGCLFLJGOGP-UHFFFAOYSA-N	Organic compounds	Benzenoids	Naphthalenes		Experimental CCS	[M+H]+	211.123	148.543	3	2019-08-12
AllCCS00000739	Alverine Citrate	C20H27N	281.214	CCN(CCCC1=CC=CC=C1)CCCC2=CC=CC=C2	ZPFXAOWNKLFJDN-UHFFFAOYSA-N	Organic compounds	Benzenoids	Benzene and substituted derivatives	Phenylpropylamines	Experimental CCS	[M+H]+	282.222	168.392	3	2019-08-12
AllCCS00000740	Aminoglutethimide	C13H16N2O2	232.121	CCC1(CCC(=NC1=O)O)C2=CC=C(C=C2)N	ROBVIMPUHSLWNV-UHFFFAOYSA-N	Organic compounds	Benzenoids	Benzene and substituted derivatives	Aniline and substituted anilines	Experimental CCS	[M+H]+	233.128	164.815	3	2019-08-12
AllCCS00000743	Phthalylsulfathiazole	C17H13N3O5S2	403.03	C1=CC=C(C(=C1)C(NC2=CC=C(C=C2)S(NC3=NC=CS3)(=O)=O)=O)C(=O)O	PBMSWVPMRUJMPE-UHFFFAOYSA-N	Organic compounds	Benzenoids	Benzene and substituted derivatives	Anilides	Experimental CCS	[M+H]+	404.037	194.857	3	2019-08-12
AllCCS00000745	Nortriptyline	C19H21N	263.167	CNCCC=C1C2=CC=CC=C2CCC3=CC=CC=C31	PHVGLTMQBUFIQQ-UHFFFAOYSA-N	Organic compounds	Benzenoids	Dibenzocycloheptenes		Experimental CCS	[M+H]+	264.175	163.081	3	2019-08-12
AllCCS00000746	Antazoline Phosphate	C17H19N3	265.158	C1=CC=C(C=C1)CN(CC2=NCCN2)C3=CC=CC=C3	REYFJDPCWQRWAA-UHFFFAOYSA-N	Organic compounds	Benzenoids	Benzene and substituted derivatives	Phenylmethylamines	Experimental CCS	[M+H]+	266.165	162.225	3	2019-08-12
AllCCS00000747	Rosiglitazone	C18H19N3O3S	357.115	CN(CCOC1=CC=C(C=C1)CC2C(=NC(=O)S2)O)C3=CC=CC=N3	YASAKCUCGLMORW-UHFFFAOYSA-N	Organic compounds	Benzenoids	Phenol ethers		Experimental CCS	[M+H]+	358.122	172.62	3	2019-08-12
AllCCS00000754	Cetirizine Hydrochloride	C21H25ClN2O3	388.155	C1=CC=C(C=C1)C(C2=CC=C(C=C2)Cl)N3CCN(CC3)CCOCC(=O)O	ZKLPARSLTMPFCP-UHFFFAOYSA-N	Organic compounds	Benzenoids	Benzene and substituted derivatives	Diphenylmethanes	Experimental CCS	[M+H]+	389.163	198.285	3	2019-08-12
AllCCS00000758	Pargyline Hydrochloride	C11H13N	159.105	C#CCN(C)CC1=CC=CC=C1	DPWPWRLQFGFJFI-UHFFFAOYSA-N	Organic compounds	Benzenoids	Benzene and substituted derivatives	Phenylmethylamines	Experimental CCS	[M+H]+	160.112	134.856	3	2019-08-12
AllCCS00000759	Phenacemide	C9H10N2O2	178.074	C1=CC=C(C=C1)CC(=NC(=N)O)O	XPFRXWCVYUEORT-UHFFFAOYSA-N	Organic compounds	Benzenoids	Benzene and substituted derivatives	Phenylacetamides	Experimental CCS	[M+H]+	179.082	128.347	3	2019-08-12
AllCCS00000760	Phenindione	C15H10O2	222.068	C1=CC=C(C=C1)C2C(C3=CC=CC=C3C2=O)=O	NFBAXHOPROOJAW-UHFFFAOYSA-N	Organic compounds	Benzenoids	Indanes	Indanones	Experimental CCS	[M+H]+	223.075	145.917	3	2019-08-12
AllCCS00000761	Phenylbutazone	C19H20N2O2	308.152	CCCCC1C(N(C2=CC=CC=C2)N(C3=CC=CC=C3)C1=O)=O	VYMDGNCVAMGZFE-UHFFFAOYSA-N	Organic compounds	Benzenoids	Benzene and substituted derivatives		Experimental CCS	[M+H]+	309.16	172.447	3	2019-08-12
AllCCS00000762	Ranolazine	C24H33N3O4	427.247	CC=1C=CC=C(C)C1N=C(CN2CCN(CC2)CC(COC3=CC=CC=C3OC)O)O	XKLMZUWKNUAPSZ-UHFFFAOYSA-N	Organic compounds	Benzenoids	Phenol ethers	Anisoles	Experimental CCS	[M+H]+	428.254	205.153	3	2019-08-12
AllCCS00000764	Acedapsone	C16H16N2O4S	332.083	CC(=NC1=CC=C(C=C1)S(C2=CC=C(C=C2)N=C(C)O)(=O)=O)O	AMTPYFGPPVFBBI-UHFFFAOYSA-N	Organic compounds	Benzenoids	Benzene and substituted derivatives	Anilides	Experimental CCS	[M+H]+	333.09	171.219	3	2019-08-12
AllCCS00000765	Bisacodyl	C22H19NO4	361.131	CC(=O)OC1=CC=C(C=C1)C(C2=CC=C(C=C2)OC(C)=O)C3=CC=CC=N3	KHOITXIGCFIULA-UHFFFAOYSA-N	Organic compounds	Benzenoids	Benzene and substituted derivatives	Diphenylmethanes	Experimental CCS	[M+H]+	362.139	193.309	3	2019-08-12
AllCCS00000768	Penfluridol	C28H27ClF5NO	523.17	C(CC(C1=CC=C(C=C1)F)C2=CC=C(C=C2)F)CN3CCC(CC3)(C=4C=CC(=C(C4)C(F)(F)F)Cl)O	MDLAAYDRRZXJIF-UHFFFAOYSA-N	Organic compounds	Benzenoids	Benzene and substituted derivatives	Diphenylmethanes	Experimental CCS	[M+H]+	524.177	219.11	3	2019-08-12
AllCCS00000770	Mefexamide	C15H24N2O3	280.179	CCN(CC)CCN=C(COC1=CC=C(C=C1)OC)O	HUNIPYLVUPMFCZ-UHFFFAOYSA-N	Organic compounds	Benzenoids	Phenol ethers	Anisoles	Experimental CCS	[M+H]+	281.186	171.201	3	2019-08-12
AllCCS00000771	Carbinoxamine Maleate	C16H19ClN2O	290.119	CN(C)CCOC(C1=CC=C(C=C1)Cl)C2=CC=CC=N2	OJFSXZCBGQGRNV-UHFFFAOYSA-N	Organic compounds	Benzenoids	Benzene and substituted derivatives	Benzylethers	Experimental CCS	[M+H]+	291.126	167.384	3	2019-08-12
AllCCS00000772	Verapamil Hydrochloride	C27H38N2O4	454.283	CC(C)C(CCCN(C)CCC=1C=CC(=C(C1)OC)OC)(C#N)C=2C=CC(=C(C2)OC)OC	SGTNSNPWRIOYBX-UHFFFAOYSA-N	Organic compounds	Benzenoids	Benzene and substituted derivatives	Phenylbutylamines	Experimental CCS	[M+H]+	455.29	208.913	3	2019-08-12
AllCCS00000773	Loperamide Hydrochloride	C29H33ClN2O2	476.223	CN(C)C(C(CCN1CCC(CC1)(C2=CC=C(C=C2)Cl)O)(C3=CC=CC=C3)C4=CC=CC=C4)=O	RDOIQAHITMMDAJ-UHFFFAOYSA-N	Organic compounds	Benzenoids	Benzene and substituted derivatives	Diphenylmethanes	Experimental CCS	[M+H]+	477.23	219.403	3	2019-08-12
AllCCS00000774	Sulfadoxine	C12H14N4O4S	310.074	COC1=C(N=CN=C1OC)NS(C2=CC=C(C=C2)N)(=O)=O	PJSFRIWCGOHTNF-UHFFFAOYSA-N	Organic compounds	Benzenoids	Benzene and substituted derivatives	Benzenesulfonamides	Experimental CCS	[M+H]+	311.081	166.243	3	2019-08-12
AllCCS00000775	Mebendazole	C16H13N3O3	295.096	COC(=NC1=NC=2C=CC(=CC2N1)C(C3=CC=CC=C3)=O)O	OPXLLQIJSORQAM-UHFFFAOYSA-N	Organic compounds	Benzenoids	Benzene and substituted derivatives	Benzophenones	Experimental CCS	[M+H]+	296.103	171.166	3	2019-08-12
AllCCS00000776	Nalbuphine Hydrochloride	C21H27NO4	357.194	C1CC(C1)CN2CCC34C5=C6C=CC(=C5OC4(C(CCC3(C2(C6)[H])O)(O)[H])[H])O	NETZHAKZCGBWSS-CEDHKZHLSA-N	Organic compounds	Benzenoids	Phenanthrenes and derivatives		Experimental CCS	[M+H]+	358.201	180.817	3	2019-08-12
AllCCS00000778	Crotamiton	C13H17NO	203.131	CC(=C(C(N(CC)C1=CC=CC=C1C)=O)[H])[H]	DNTGGZPQPQTDQF-XBXARRHUSA-N	Organic compounds	Benzenoids	Benzene and substituted derivatives	Anilides	Experimental CCS	[M+H]+	204.138	145.082	3	2019-08-12
AllCCS00000779	Pimozide	C28H29F2N3O	461.228	C1=CC=C2C(=C1)N=C(N2C3CCN(CCCC(C4=CC=C(C=C4)F)C5=CC=C(C=C5)F)CC3)O	YVUQSNJEYSNKRX-UHFFFAOYSA-N	Organic compounds	Benzenoids	Benzene and substituted derivatives	Diphenylmethanes	Experimental CCS	[M+H]+	462.235	212.625	3	2019-08-12
AllCCS00000780	Diethyltoluamide	C12H17NO	191.131	CCN(CC)C(C1=CC=CC(C)=C1)=O	MMOXZBCLCQITDF-UHFFFAOYSA-N	Organic compounds	Benzenoids	Benzene and substituted derivatives	Toluenes	Experimental CCS	[M+H]+	192.138	143.16	3	2019-08-12
AllCCS00000781	Chlorcyclizine Hydrochloride	C18H21ClN2	300.139	CN1CCN(CC1)C(C2=CC=CC=C2)C3=CC=C(C=C3)Cl	WFNAKBGANONZEQ-UHFFFAOYSA-N	Organic compounds	Benzenoids	Benzene and substituted derivatives	Diphenylmethanes	Experimental CCS	[M+H]+	301.147	173.374	3	2019-08-12
AllCCS00000782	Enilconazole	C14H14Cl2N2O	296.048	C=CCOC(CN1C=CN=C1)C=2C=CC(=CC2Cl)Cl	PZBPKYOVPCNPJY-UHFFFAOYSA-N	Organic compounds	Benzenoids	Benzene and substituted derivatives	Benzylethers	Experimental CCS	[M+H]+	297.056	165.231	3	2019-08-12
AllCCS00000783	Firocoxib	C17H20O5S	336.103	CC1(C)C(C2=CC=C(C=C2)S(C)(=O)=O)=C(C(=O)O1)OCC3CC3	FULAPETWGIGNMT-UHFFFAOYSA-N	Organic compounds	Benzenoids	Benzene and substituted derivatives	Benzenesulfonyl compounds	Experimental CCS	[M+H]+	337.11	181.148	3	2019-08-12
AllCCS00000784	Glyburide	C23H28ClN3O5S	493.144	COC=1C=CC(=CC1C(=NCCC2=CC=C(C=C2)S(NC(=NC3CCCCC3)O)(=O)=O)O)Cl	ZNNLBTZKUZBEKO-UHFFFAOYSA-N	Organic compounds	Benzenoids	Benzene and substituted derivatives	Benzenesulfonamides	Experimental CCS	[M+H]+	494.151	205.862	3	2019-08-12
AllCCS00000786	Phenylephrine Hydrochloride	C9H13NO2	167.095	CNCC(C=1C=CC=C(C1)O)(O)[H]	SONNWYBIRXJNDC-VIFPVBQESA-N	Organic compounds	Benzenoids	Phenols	1-hydroxy-4-unsubstituted benzenoids	Experimental CCS	[M+H-H2O]+	150.091	132.984	3	2019-08-12
AllCCS00000787	Trimethoprim	C14H18N4O3	290.138	COC=1C=C(CC2=CNC(=N)NC2=N)C=C(C1OC)OC	IEDVJHCEMCRBQM-UHFFFAOYSA-N	Organic compounds	Benzenoids	Phenol ethers	Anisoles	Experimental CCS	[M+H]+	291.145	171.225	3	2019-08-12
AllCCS00000788	Furosemide	C12H11ClN2O5S	330.008	C=1C=C(CNC2=CC(=C(C=C2C(=O)O)S(N)(=O)=O)Cl)OC1	ZZUFCTLCJUWOSV-UHFFFAOYSA-N	Organic compounds	Benzenoids	Benzene and substituted derivatives	Benzenesulfonamides	Experimental CCS	[M+H]+	331.015	169.253	3	2019-08-12
AllCCS00000789	Tripelennamine Citrate	C16H21N3	255.174	CN(C)CCN(CC1=CC=CC=C1)C2=CC=CC=N2	UFLGIAIHIAPJJC-UHFFFAOYSA-N	Organic compounds	Benzenoids	Benzene and substituted derivatives	Benzylamines	Experimental CCS	[M+H]+	256.181	159.45	3	2019-08-12
AllCCS00000790	Triprolidine Hydrochloride	C19H22N2	278.178	CC1=CC=C(C=C1)C(=C(CN2CCCC2)[H])C3=CC=CC=N3	CBEQULMOCCWAQT-WOJGMQOQSA-N	Organic compounds	Benzenoids	Benzene and substituted derivatives	Styrenes	Experimental CCS	[M+H]+	279.186	169.031	3	2019-08-12
AllCCS00000791	Tropicamide	C17H20N2O2	284.152	CCN(CC1=CC=NC=C1)C(C(CO)C2=CC=CC=C2)=O	BGDKAVGWHJFAGW-UHFFFAOYSA-N	Organic compounds	Benzenoids	Benzene and substituted derivatives	Phenylacetamides	Experimental CCS	[M+H]+	285.16	169.469	3	2019-08-12
AllCCS00000792	Cyclizine	C18H22N2	266.178	CN1CCN(CC1)C(C2=CC=CC=C2)C3=CC=CC=C3	UVKZSORBKUEBAZ-UHFFFAOYSA-N	Organic compounds	Benzenoids	Benzene and substituted derivatives	Diphenylmethanes	Experimental CCS	[M+H]+	267.186	164.803	3	2019-08-12
AllCCS00000793	Cyclopentolate Hydrochloride	C17H25NO3	291.183	CN(C)CCOC(C(C1=CC=CC=C1)C2(CCCC2)O)=O	SKYSRIRYMSLOIN-UHFFFAOYSA-N	Organic compounds	Benzenoids	Benzene and substituted derivatives		Experimental CCS	[M+H]+	292.191	169.023	3	2019-08-12
AllCCS00000794	Probenecid	C13H19NO4S	285.103	CCCN(CCC)S(C1=CC=C(C=C1)C(O)=O)(=O)=O	DBABZHXKTCFAPX-UHFFFAOYSA-N	Organic compounds	Benzenoids	Benzene and substituted derivatives	Benzenesulfonamides	Experimental CCS	[M+H]+	286.111	161.436	3	2019-08-12
AllCCS00000795	Procainamide Hydrochloride	C13H21N3O	235.168	CCN(CC)CCNC(C1=CC=C(C=C1)N)=O	REQCZEXYDRLIBE-UHFFFAOYSA-N	Organic compounds	Benzenoids	Benzene and substituted derivatives	Benzoic acids and derivatives	Experimental CCS	[M+H]+	236.176	155.813	3	2019-08-12
AllCCS00000796	Procaine Hydrochloride	C13H20N2O2	236.152	CCN(CC)CCOC(C1=CC=C(C=C1)N)=O	MFDFERRIHVXMIY-UHFFFAOYSA-N	Organic compounds	Benzenoids	Benzene and substituted derivatives	Benzoic acids and derivatives	Experimental CCS	[M+H]+	237.16	154.711	3	2019-08-12
AllCCS00000798	Phenacetin	C10H13NO2	179.095	CCOC1=CC=C(C=C1)N=C(C)O	CPJSUEIXXCENMM-UHFFFAOYSA-N	Organic compounds	Benzenoids	Benzene and substituted derivatives	Anilides	Experimental CCS	[M+H]+	180.102	140.508	3	2019-08-12
AllCCS00000799	Butoconazole	C19H17Cl3N2S	410.018	C1=CC(=C(C(=C1)Cl)SC(CCC2=CC=C(C=C2)Cl)CN3C=CN=C3)Cl	SWLMUYACZKCSHZ-UHFFFAOYSA-N	Organic compounds	Benzenoids	Benzene and substituted derivatives	Phenylbutylamines	Experimental CCS	[M+H]+	411.025	186.525	3	2019-08-12
AllCCS00000800	Dapsone	C12H12N2O2S	248.062	C=1C=C(C=CC1N)S(C2=CC=C(C=C2)N)(=O)=O	MQJKPEGWNLWLTK-UHFFFAOYSA-N	Organic compounds	Benzenoids	Benzene and substituted derivatives	Benzenesulfonyl compounds	Experimental CCS	[M+H]+	249.069	151.709	3	2019-08-12
AllCCS00000801	Hexylresorcinol	C12H18O2	194.131	CCCCCCC=1C=CC(=CC1O)O	WFJIVOKAWHGMBH-UHFFFAOYSA-N	Organic compounds	Benzenoids	Phenols	Benzenediols	Experimental CCS	[M+H]+	195.138	128.958	3	2019-08-12
AllCCS00000802	Pyrilamine Maleate	C17H23N3O	285.184	CN(C)CCN(CC1=CC=C(C=C1)OC)C2=CC=CC=N2	YECBIJXISLIIDS-UHFFFAOYSA-N	Organic compounds	Benzenoids	Benzene and substituted derivatives	Benzylamines	Experimental CCS	[M+H]+	286.191	168.137	3	2019-08-12
AllCCS00000803	Hydroxyzine Pamoate	C21H27ClN2O2	374.176	C1=CC=C(C=C1)C(C2=CC=C(C=C2)Cl)N3CCN(CC3)CCOCCO	ZQDWXGKKHFNSQK-UHFFFAOYSA-N	Organic compounds	Benzenoids	Benzene and substituted derivatives	Diphenylmethanes	Experimental CCS	[M+H]+	375.183	195.398	3	2019-08-12
AllCCS00000804	Indapamide	C16H16ClN3O3S	365.06	CC1CC2=CC=CC=C2N1N=C(C=3C=CC(=C(C3)S(N)(=O)=O)Cl)O	NDDAHWYSQHTHNT-UHFFFAOYSA-N	Organic compounds	Benzenoids	Benzene and substituted derivatives	Benzenesulfonamides	Experimental CCS	[M+H]+	366.067	184.63	3	2019-08-12
AllCCS00000805	Albuterol (+/-)	C13H21NO3	239.152	CC(C)(C)NCC(C=1C=CC(=C(C1)CO)O)O	NDAUXUAQIAJITI-UHFFFAOYSA-N	Organic compounds	Benzenoids	Benzene and substituted derivatives	Benzyl alcohols	Experimental CCS	[M+H]+	240.159	158.411	3	2019-08-12
AllCCS00000806	Roxarsone	C6H6AsNO6	262.941	C1=CC(=C(C=C1[As](O)(O)=O)N(=O)=O)O	XMVJITFPVVRMHC-UHFFFAOYSA-N	Organic compounds	Benzenoids	Phenols	Nitrophenols	Experimental CCS	[M+H]+	263.948	145.517	3	2019-08-12
AllCCS00000807	Salicylamide	C7H7NO2	137.048	C1=CC=C(C(=C1)C(=N)O)O	SKZKKFZAGNVIMN-UHFFFAOYSA-N	Organic compounds	Benzenoids	Phenols	1-hydroxy-4-unsubstituted benzenoids	Experimental CCS	[M+H]+	138.055	124.7	1	2019-08-12
AllCCS00000809	Isopropamide Iodide	C23H33N2O	353.259	CC(C)[N+](C)(CCC(C1=CC=CC=C1)(C2=CC=CC=C2)C(=N)O)C(C)C	JTPUMZTWMWIVPA-UHFFFAOYSA-O	Organic compounds	Benzenoids	Benzene and substituted derivatives	Diphenylmethanes	Experimental CCS	[M+H]+	354.267	186.874	3	2019-08-12
AllCCS00000810	Isoproterenol Hydrochloride	C11H17NO3	211.121	CC(C)NCC(C=1C=CC(=C(C1)O)O)O	JWZZKOKVBUJMES-UHFFFAOYSA-N	Organic compounds	Benzenoids	Phenols	Benzenediols	Experimental CCS	[M+H]+	212.128	149.44	3	2019-08-12
AllCCS00000811	Dioxybenzone	C14H12O4	244.074	COC=1C=CC(=C(C1)O)C(C2=CC=CC=C2O)=O	MEZZCSHVIGVWFI-UHFFFAOYSA-N	Organic compounds	Benzenoids	Benzene and substituted derivatives	Benzophenones	Experimental CCS	[M+H]+	245.081	149.976	3	2019-08-12
AllCCS00000812	Isoxsuprine Hydrochloride	C18H23NO3	301.168	CC(COC1=CC=CC=C1)NC(C)C(C2=CC=C(C=C2)O)O	BMUKKTUHUDJSNZ-UHFFFAOYSA-N	Organic compounds	Benzenoids	Benzene and substituted derivatives	Phenylpropanes	Experimental CCS	[M+H]+	302.175	172.13	3	2019-08-12
AllCCS00000813	Sulfabenzamide	C13H12N2O3S	276.057	C1=CC=C(C=C1)C(=NS(C2=CC=C(C=C2)N)(=O)=O)O	PBCZLFBEBARBBI-UHFFFAOYSA-N	Organic compounds	Benzenoids	Benzene and substituted derivatives	Benzenesulfonamides	Experimental CCS	[M+H]+	277.064	158.202	3	2019-08-12
AllCCS00000814	Sulfacetamide	C8H10N2O3S	214.041	CC(=NS(C1=CC=C(C=C1)N)(=O)=O)O	SKIVFJLNDNKQPD-UHFFFAOYSA-N	Organic compounds	Benzenoids	Benzene and substituted derivatives	Benzenesulfonamides	Experimental CCS	[M+H]+	215.049	146.916	3	2019-08-12
AllCCS00000815	Sulfadiazine	C10H10N4O2S	250.052	C1=CN=C(N=C1)NS(C2=CC=C(C=C2)N)(=O)=O	SEEPANYCNGTZFQ-UHFFFAOYSA-N	Organic compounds	Benzenoids	Benzene and substituted derivatives	Benzenesulfonamides	Experimental CCS	[M+H]+	251.06	150.893	3	2019-08-12
AllCCS00000816	Sulfamerazine	C11H12N4O2S	264.068	CC=1C=CN=C(N1)NS(C2=CC=C(C=C2)N)(=O)=O	QPPBRPIAZZHUNT-UHFFFAOYSA-N	Organic compounds	Benzenoids	Benzene and substituted derivatives	Benzenesulfonamides	Experimental CCS	[M+H]+	265.075	156.267	3	2019-08-12
AllCCS00000817	Sulfamethazine	C12H14N4O2S	278.084	CC1=CC(C)=NC(=N1)NS(C2=CC=C(C=C2)N)(=O)=O	ASWVTGNCAZCNNR-UHFFFAOYSA-N	Organic compounds	Benzenoids	Benzene and substituted derivatives	Benzenesulfonamides	Experimental CCS	[M+H]+	279.091	161.714	3	2019-08-12
AllCCS00000818	Sulfapyridine	C11H11N3O2S	249.057	C1=CC=NC(=C1)NS(C2=CC=C(C=C2)N)(=O)=O	GECHUMIMRBOMGK-UHFFFAOYSA-N	Organic compounds	Benzenoids	Benzene and substituted derivatives	Benzenesulfonamides	Experimental CCS	[M+H]+	250.064	151.591	3	2019-08-12
AllCCS00000819	Diphenylpyraline Hydrochloride	C19H23NO	281.178	CN1CCC(CC1)OC(C2=CC=CC=C2)C3=CC=CC=C3	OWQUZNMMYNAXSL-UHFFFAOYSA-N	Organic compounds	Benzenoids	Benzene and substituted derivatives	Diphenylmethanes	Experimental CCS	[M+H]+	282.185	173.813	3	2019-08-12
AllCCS00000820	Mepenzolate Bromide	C21H26NO3	340.191	C[N+]1(C)CCCC(C1)OC(C(C2=CC=CC=C2)(C3=CC=CC=C3)O)=O	GKNPSSNBBWDAGH-UHFFFAOYSA-N	Organic compounds	Benzenoids	Benzene and substituted derivatives	Diphenylmethanes	Experimental CCS	[M+H]+	341.199	180.728	3	2019-08-12
AllCCS00000821	Doxylamine Succinate	C17H22N2O	270.173	CC(C1=CC=CC=C1)(C2=CC=CC=N2)OCCN(C)C	HCFDWZZGGLSKEP-UHFFFAOYSA-N	Organic compounds	Benzenoids	Benzene and substituted derivatives	Benzylethers	Experimental CCS	[M+H]+	271.181	162.643	3	2019-08-12
AllCCS00000822	Sulfathiazole	C9H9N3O2S2	255.014	C=1C=C(C=CC1N)S(NC2=NC=CS2)(=O)=O	JNMRHUJNCSQMMB-UHFFFAOYSA-N	Organic compounds	Benzenoids	Benzene and substituted derivatives	Benzenesulfonamides	Experimental CCS	[M+H]+	256.021	150.755	3	2019-08-12
AllCCS00000823	Sulfinpyrazone	C23H20N2O3S	404.119	C1=CC=C(C=C1)N2C(C(CCS(C3=CC=CC=C3)=O)C(N2C4=CC=CC=C4)=O)=O	MBGGBVCUIVRRBF-UHFFFAOYSA-N	Organic compounds	Benzenoids	Benzene and substituted derivatives	Phenyl sulfoxides	Experimental CCS	[M+H]+	405.127	193.452	3	2019-08-12
AllCCS00000824	Sulfisoxazole	C11H13N3O3S	267.068	CC=1C(C)=NOC1NS(C2=CC=C(C=C2)N)(=O)=O	NHUHCSRWZMLRLA-UHFFFAOYSA-N	Organic compounds	Benzenoids	Benzene and substituted derivatives	Benzenesulfonamides	Experimental CCS	[M+H]+	268.075	159.088	3	2019-08-12
AllCCS00000825	Terbutaline Hemisulfate	C12H19NO3	225.136	CC(C)(C)NCC(C1=CC(=CC(=C1)O)O)O	XWTYSIMOBUGWOL-UHFFFAOYSA-N	Organic compounds	Benzenoids	Phenols	Benzenediols	Experimental CCS	[M+H]+	226.144	153.916	3	2019-08-12
AllCCS00000826	Tetracaine Hydrochloride	C15H24N2O2	264.184	CCCCNC1=CC=C(C=C1)C(=O)OCCN(C)C	GKCBAIGFKIBETG-UHFFFAOYSA-N	Organic compounds	Benzenoids	Benzene and substituted derivatives	Benzoic acids and derivatives	Experimental CCS	[M+H]+	265.191	172.583	3	2019-08-12
AllCCS00000827	Tetrahydrozoline Hydrochloride	C13H16N2	200.131	C1=CC=C2C(=C1)CCCC2C3=NCCN3	BYJAVTDNIXVSPW-UHFFFAOYSA-N	Organic compounds	Benzenoids	Tetralins		Experimental CCS	[M+H]+	201.139	145.899	3	2019-08-12
AllCCS00000828	Miconazole Nitrate	C18H14Cl4N2O	413.986	C1=CC(=CC(=C1COC(CN2C=CN=C2)C=3C=CC(=CC3Cl)Cl)Cl)Cl	BYBLEWFAAKGYCD-UHFFFAOYSA-N	Organic compounds	Benzenoids	Benzene and substituted derivatives	Benzylethers	Experimental CCS	[M+H]+	414.993	189.427	3	2019-08-12
AllCCS00000829	Flutamide	C11H11F3N2O3	276.072	CC(C)C(=NC=1C=CC(=C(C1)C(F)(F)F)N(=O)=O)O	MKXKFYHWDHIYRV-UHFFFAOYSA-N	Organic compounds	Benzenoids	Benzene and substituted derivatives	Trifluoromethylbenzenes	Experimental CCS	[M+H]+	277.079	160.022	3	2019-08-12
AllCCS00000830	Tolazoline Hydrochloride	C10H12N2	160.1	C1=CC=C(C=C1)CC2=NCCN2	JIVZKJJQOZQXQB-UHFFFAOYSA-N	Organic compounds	Benzenoids	Benzene and substituted derivatives		Experimental CCS	[M+H]+	161.107	135.083	3	2019-08-12
AllCCS00000831	Tolbutamide	C12H18N2O3S	270.104	CCCCN=C(NS(C1=CC=C(C)C=C1)(=O)=O)O	JLRGJRBPOGGCBT-UHFFFAOYSA-N	Organic compounds	Benzenoids	Benzene and substituted derivatives	Benzenesulfonamides	Experimental CCS	[M+H]+	271.111	161.869	3	2019-08-12
AllCCS00000833	Mebeverine Hydrochloride	C25H35NO5	429.252	CCN(CCCCOC(C=1C=CC(=C(C1)OC)OC)=O)C(C)CC2=CC=C(C=C2)OC	VYVKHNNGDFVQGA-UHFFFAOYSA-N	Organic compounds	Benzenoids	Benzene and substituted derivatives	Benzoic acids and derivatives	Experimental CCS	[M+H]+	430.259	205.694	3	2019-08-12
AllCCS00000834	Capsaicin	C18H27NO3	305.199	CC(C)C(=C(CCCCC(=NCC=1C=CC(=C(C1)OC)O)O)[H])[H]	YKPUWZUDDOIDPM-SOFGYWHQSA-N	Organic compounds	Benzenoids	Phenols	Methoxyphenols	Experimental CCS	[M+H]+	306.206	181.643	3	2019-08-12
AllCCS00000835	Labetalol Hydrochloride	C19H24N2O3	328.179	CC(CCC1=CC=CC=C1)NCC(C=2C=CC(=C(C2)C(=N)O)O)O	SGUAFYQXFOLMHL-UHFFFAOYSA-N	Organic compounds	Benzenoids	Benzene and substituted derivatives	Benzoic acids and derivatives	Experimental CCS	[M+H]+	329.186	177.586	3	2019-08-12
AllCCS00000836	Benzoylpas	C14H11NO4	257.069	C1=CC=C(C=C1)C(=NC=2C=CC(=C(C2)O)C(=O)O)O	GNZCRYWFWKFIDM-UHFFFAOYSA-N	Organic compounds	Benzenoids	Benzene and substituted derivatives	Anilides	Experimental CCS	[M+H]+	258.076	156.346	3	2019-08-12
AllCCS00000837	Capobenic Acid	C16H23NO6	325.153	COC=1C=C(C=C(C1OC)OC)C(=NCCCCCC(=O)O)O	MPTXLVRHYGBOQY-UHFFFAOYSA-N	Organic compounds	Benzenoids	Benzene and substituted derivatives	Benzoic acids and derivatives	Experimental CCS	[M+H]+	326.16	176.948	3	2019-08-12
AllCCS00000840	Nadolol	C17H27NO4	309.194	CC(C)(C)NCC(COC1=CC=CC=2CC(C(CC21)(O)[H])(O)[H])(O)[H]	VWPOSFSPZNDTMJ-UCWKZMIHSA-N	Organic compounds	Benzenoids	Tetralins		Experimental CCS	[M+H]+	310.201	171.829	3	2019-08-12
AllCCS00000841	Naltrexone Hydrochloride	C20H23NO4	341.163	C1CC1CN2CCC34C5=C6C=CC(=C5OC4(C(CCC3(C2(C6)[H])O)=O)[H])O	DQCKKXVULJGBQN-XFWGSAIBSA-N	Organic compounds	Benzenoids	Phenanthrenes and derivatives		Experimental CCS	[M+H]+	342.17	175.973	3	2019-08-12
AllCCS00000842	Irbesartan	C25H28N6O	428.232	CCCCC1=NC2(CCCC2)C(N1CC3=CC=C(C=C3)C4=CC=CC=C4C5=NNN=N5)=O	YOSHYTLCDANDAN-UHFFFAOYSA-N	Organic compounds	Benzenoids	Benzene and substituted derivatives	Biphenyls and derivatives	Experimental CCS	[M+H]+	429.24	201.235	3	2019-08-12
AllCCS00000844	Sulfanitran	C14H13N3O5S	335.058	CC(=NC1=CC=C(C=C1)S(NC2=CC=C(C=C2)N(=O)=O)(=O)=O)O	GWBPFRGXNGPPMF-UHFFFAOYSA-N	Organic compounds	Benzenoids	Benzene and substituted derivatives	Sulfanilides	Experimental CCS	[M+H]+	336.065	173.161	3	2019-08-12
AllCCS00000845	Sulfisoxazole Acetyl	C13H15N3O4S	309.078	CC=1C(C)=NOC1N(C(C)=O)S(C2=CC=C(C=C2)N)(=O)=O	JFNWFXVFBDDWCX-UHFFFAOYSA-N	Organic compounds	Benzenoids	Benzene and substituted derivatives	Benzenesulfonamides	Experimental CCS	[M+H]+	310.086	161.183	3	2019-08-12
AllCCS00000846	Nafronyl Oxalate	C24H33NO3	383.246	CCN(CC)CCOC(C(CC1=CC=CC2=CC=CC=C21)CC3CCCO3)=O	KBAFPSLPKGSANY-UHFFFAOYSA-N	Organic compounds	Benzenoids	Naphthalenes		Experimental CCS	[M+H]+	384.253	189.72	3	2019-08-12
AllCCS00000847	Ritanserin	C27H25F2N3OS	477.169	CC1=C(CCN2CCC(CC2)=C(C3=CC=C(C=C3)F)C4=CC=C(C=C4)F)C(N5C=CSC5=N1)=O	JUQLTPCYUFPYKE-UHFFFAOYSA-N	Organic compounds	Benzenoids	Benzene and substituted derivatives	Diphenylmethanes	Experimental CCS	[M+H]+	478.176	220.676	3	2019-08-12
AllCCS00000848	Diloxanide Furoate	C14H11Cl2NO4	327.007	CN(C1=CC=C(C=C1)OC(C2=CC=CO2)=O)C(C(Cl)Cl)=O	BDYYDXJSHYEDGB-UHFFFAOYSA-N	Organic compounds	Benzenoids	Phenol esters		Experimental CCS	[M+H]+	328.014	171.726	3	2019-08-12
AllCCS00000849	Olmesartan Medoxomil	C29H30N6O6	558.223	CCCC1=NC(=C(C(=O)OCC2=C(C)OC(=O)O2)N1CC3=CC=C(C=C3)C4=CC=CC=C4C5=NNN=N5)C(C)(C)O	UQGKUQLKSCSZGY-UHFFFAOYSA-N	Organic compounds	Benzenoids	Benzene and substituted derivatives	Biphenyls and derivatives	Experimental CCS	[M+H]+	559.23	224.967	3	2019-08-12
AllCCS00000852	Lamotrigine	C9H7Cl2N5	255.008	C1=CC(=C(C(=C1)Cl)Cl)C2=C(N)NC(=N)N=N2	PYZRQGJRPPTADH-UHFFFAOYSA-N	Organic compounds	Benzenoids	Benzene and substituted derivatives	Halobenzenes	Experimental CCS	[M+H]+	256.015	150.554	3	2019-08-12
AllCCS00000853	Terfenadine	C32H41NO2	471.314	CC(C)(C)C1=CC=C(C=C1)C(CCCN2CCC(CC2)C(C3=CC=CC=C3)(C4=CC=CC=C4)O)O	GUGOEEXESWIERI-UHFFFAOYSA-N	Organic compounds	Benzenoids	Benzene and substituted derivatives	Diphenylmethanes	Experimental CCS	[M+H]+	472.321	226.752	3	2019-08-12
AllCCS00000855	Naproxol	C14H16O2	216.115	CC(CO)(C=1C=CC2=CC(=CC=C2C1)OC)[H]	LTRANDSQVZFZDG-SNVBAGLBSA-N	Organic compounds	Benzenoids	Naphthalenes		Experimental CCS	[M+H]+	217.122	140.02	3	2019-08-12
AllCCS00000856	Bromhexine Hydrochloride	C14H20Br2N2	373.999	CN(CC1=CC(=CC(=C1N)Br)Br)C2CCCCC2	OJGDCBLYJGHCIH-UHFFFAOYSA-N	Organic compounds	Benzenoids	Benzene and substituted derivatives	Phenylmethylamines	Experimental CCS	[M+H]+	375.007	168.519	3	2019-08-12
AllCCS00000857	Butacaine	C18H30N2O2	306.231	CCCCN(CCCC)CCCOC(C1=CC=C(C=C1)N)=O	HQFWVSGBVLEQGA-UHFFFAOYSA-N	Organic compounds	Benzenoids	Benzene and substituted derivatives	Benzoic acids and derivatives	Experimental CCS	[M+H]+	307.238	179.034	3	2019-08-12
AllCCS00000858	Thonzylamine Hydrochloride	C16H22N4O	286.179	CN(C)CCN(CC1=CC=C(C=C1)OC)C2=NC=CC=N2	GULNIHOSWFYMRN-UHFFFAOYSA-N	Organic compounds	Benzenoids	Phenol ethers	Anisoles	Experimental CCS	[M+H]+	287.187	167.334	3	2019-08-12
AllCCS00000859	Thiamphenicol	C12H15Cl2NO5S	355.005	CS(C1=CC=C(C=C1)C(C(CO)(N=C(C(Cl)Cl)O)[H])(O)[H])(=O)=O	OTVAEFIXJLOWRX-NXEZZACHSA-N	Organic compounds	Benzenoids	Benzene and substituted derivatives	Benzenesulfonyl compounds	Experimental CCS	[M+H]+	356.012	170.747	3	2019-08-12
AllCCS00000860	Cinnarazine	C26H28N2	368.225	C1=CC=C(C=C1)C(=C(CN2CCN(CC2)C(C3=CC=CC=C3)C4=CC=CC=C4)[H])[H]	DERZBLKQOCDDDZ-JLHYYAGUSA-N	Organic compounds	Benzenoids	Benzene and substituted derivatives	Diphenylmethanes	Experimental CCS	[M+H]+	369.233	203.624	3	2019-08-12
AllCCS00000861	Ethylnorepinephrine Hydrochloride	C10H15NO3	197.105	CCC(C(C=1C=CC(=C(C1)O)O)O)N	LENNRXOJHWNHSD-UHFFFAOYSA-N	Organic compounds	Benzenoids	Phenols	Benzenediols	Experimental CCS	[M+H-H2O]+	180.102	140.869	3	2019-08-12
AllCCS00000862	Venlafaxine	C17H27NO2	277.204	CN(C)CC(C1=CC=C(C=C1)OC)C2(CCCCC2)O	PNVNVHUZROJLTJ-UHFFFAOYSA-N	Organic compounds	Benzenoids	Phenol ethers	Anisoles	Experimental CCS	[M+H]+	278.211	169.891	3	2019-08-12
AllCCS00000864	Niflumic Acid	C13H9F3N2O2	282.062	C1=CC(=CC(=C1)NC2=C(C=CC=N2)C(=O)O)C(F)(F)F	JZFPYUNJRRFVQU-UHFFFAOYSA-N	Organic compounds	Benzenoids	Benzene and substituted derivatives	Trifluoromethylbenzenes	Experimental CCS	[M+H]+	283.069	159.352	3	2019-08-12
AllCCS00000865	Clofibric Acid	C10H11ClO3	214.04	CC(C)(C(=O)O)OC1=CC=C(C=C1)Cl	TXCGAZHTZHNUAI-UHFFFAOYSA-N	Organic compounds	Benzenoids	Benzene and substituted derivatives	Phenoxyacetic acid derivatives	Experimental CCS	[M+H]+	215.047	146.585	3	2019-08-12
AllCCS00000866	Dibutyl Phthalate	C16H22O4	278.152	CCCCOC(C1=CC=CC=C1C(=O)OCCCC)=O	DOIRQSBPFJWKBE-UHFFFAOYSA-N	Organic compounds	Benzenoids	Benzene and substituted derivatives	Benzoic acids and derivatives	Experimental CCS	[M+Na]+	301.141	180.662	3	2019-08-12
AllCCS00000867	Pentamidine Isethionate	C19H24N4O2	340.19	C(CCOC1=CC=C(C=C1)C(N)=N)CCOC2=CC=C(C=C2)C(N)=N	XDRYMKDFEDOLFX-UHFFFAOYSA-N	Organic compounds	Benzenoids	Phenol ethers		Experimental CCS	[M+H]+	341.197	174.546	3	2019-08-12
AllCCS00000869	Cyclandelate	C17H24O3	276.173	CC1CC(CC(C)(C)C1)OC(C(C2=CC=CC=C2)O)=O	WZHCOOQXZCIUNC-UHFFFAOYSA-N	Organic compounds	Benzenoids	Benzene and substituted derivatives		Experimental CCS	[M+Na]+	299.162	186.209	3	2019-08-12
AllCCS00000870	Chlormezanone	C11H12ClNO3S	273.023	CN1C(CCS(C1C2=CC=C(C=C2)Cl)(=O)=O)=O	WEQAYVWKMWHEJO-UHFFFAOYSA-N	Organic compounds	Benzenoids	Benzene and substituted derivatives	Halobenzenes	Experimental CCS	[M+H]+	274.03	158.198	3	2019-08-12
AllCCS00000871	Nifuroxazide	C12H9N3O5	275.054	C=1C=C(C=CC1C(NN=C(C2=CC=C(N(=O)=O)O2)[H])=O)O	YCWSUKQGVSGXJO-NTUHNPAUSA-N	Organic compounds	Benzenoids	Benzene and substituted derivatives	Benzoic acids and derivatives	Experimental CCS	[M+H]+	276.062	154.431	3	2019-08-12
AllCCS00000872	Diacetamate	C10H11NO3	193.074	CC(=NC1=CC=C(C=C1)OC(C)=O)O	UJAOSPFULOFZRR-UHFFFAOYSA-N	Organic compounds	Benzenoids	Phenol esters		Experimental CCS	[M+H]+	194.081	143.051	3	2019-08-12
AllCCS00000873	Metacetamol	C8H9NO2	151.063	CC(=NC=1C=CC=C(C1)O)O	QLNWXBAGRTUKKI-UHFFFAOYSA-N	Organic compounds	Benzenoids	Benzene and substituted derivatives	Anilides	Experimental CCS	[M+H]+	152.071	130.574	3	2019-08-12
AllCCS00000874	Ambroxol Hydrochloride	C13H18Br2N2O	375.979	C1CC(CCC1NCC2=CC(=CC(=C2N)Br)Br)O	JBDGDEWWOUBZPM-UHFFFAOYSA-N	Organic compounds	Benzenoids	Benzene and substituted derivatives	Phenylmethylamines	Experimental CCS	[M+H]+	376.986	171.039	3	2019-08-12
AllCCS00000875	Florfenicol	C12H14Cl2FNO4S	357	CS(C1=CC=C(C=C1)C(C(CF)(N=C(C(Cl)Cl)O)[H])(O)[H])(=O)=O	AYIRNRDRBQJXIF-NXEZZACHSA-N	Organic compounds	Benzenoids	Benzene and substituted derivatives	Benzenesulfonyl compounds	Experimental CCS	[M+Na]+	379.99	170.725	3	2019-08-12
AllCCS00000876	Protryptyline Hydrochloride	C19H21N	263.167	CNCCCC1C2=CC=CC=C2C=CC3=CC=CC=C31	BWPIARFWQZKAIA-UHFFFAOYSA-N	Organic compounds	Benzenoids	Dibenzocycloheptenes		Experimental CCS	[M+H]+	264.175	162.762	3	2019-08-12
AllCCS00000877	Dichlorophene	C13H10Cl2O2	268.006	C=1C=C(C(CC2=CC(=CC=C2O)Cl)=CC1Cl)O	MDNWOSOZYLHTCG-UHFFFAOYSA-N	Organic compounds	Benzenoids	Benzene and substituted derivatives	Diphenylmethanes	Experimental CCS	[M+H]+	269.013	147.403	3	2019-08-12
AllCCS00000878	Pronetalol Hydrochloride	C15H19NO	229.147	CC(C)NCC(C=1C=CC2=CC=CC=C2C1)O	HRSANNODOVBCST-UHFFFAOYSA-N	Organic compounds	Benzenoids	Naphthalenes		Experimental CCS	[M+H]+	230.154	156.462	3	2019-08-12
AllCCS00000881	Ethamivan	C12H17NO3	223.121	CCN(CC)C(C=1C=CC(=C(C1)OC)O)=O	BQJODPIMMWWMFC-UHFFFAOYSA-N	Organic compounds	Benzenoids	Phenols	Methoxyphenols	Experimental CCS	[M+H]+	224.128	149.007	3	2019-08-12
AllCCS00000882	Sildenafil Citrate	C22H30N6O4S	474.205	CCCC=1C2=C(C(NC(C=3C=C(C=CC3OCC)S(N4CCN(C)CC4)(=O)=O)=N2)=O)N(C)N1	BNRNXUUZRGQAQC-UHFFFAOYSA-N	Organic compounds	Benzenoids	Benzene and substituted derivatives	Benzenesulfonamides	Experimental CCS	[M+H]+	475.212	210.825	3	2019-08-12
AllCCS00000883	Beclamide	C10H12ClNO	197.061	C1=CC=C(C=C1)CN=C(CCCl)O	JPYQFYIEOUVJDU-UHFFFAOYSA-N	Organic compounds	Benzenoids	Benzene and substituted derivatives		Experimental CCS	[M+H]+	198.068	142.266	3	2019-08-12
AllCCS00000884	1,3,5-Trimethoxybenzene	C9H12O3	168.079	COC=1C=CC(=C(C1)OC)OC	AGIQIOSHSMJYJP-UHFFFAOYSA-N	Organic compounds	Benzenoids	Phenol ethers	Anisoles	Experimental CCS	[M+H]+	169.086	130.586	3	2019-08-12
AllCCS00000885	Acecainide Hydrochloride	C15H23N3O2	277.179	CCN(CC)CCNC(C1=CC=C(C=C1)N=C(C)O)=O	KEECCEWTUVWFCV-UHFFFAOYSA-N	Organic compounds	Benzenoids	Benzene and substituted derivatives	Benzoic acids and derivatives	Experimental CCS	[M+H]+	278.186	170.519	3	2019-08-12
AllCCS00000886	Bambuterol Hydrochloride	C18H29N3O5	367.211	CC(C)(C)NCC(C1=CC(=CC(=C1)OC(N(C)C)=O)OC(N(C)C)=O)O	ANZXOIAKUNOVQU-UHFFFAOYSA-N	Organic compounds	Benzenoids	Benzene and substituted derivatives	Phenoxy compounds	Experimental CCS	[M+H]+	368.218	189.236	3	2019-08-12
AllCCS00000889	Gallic Acid	C7H6O5	170.022	C1=C(C=C(C(=C1O)O)O)C(=O)O	LNTHITQWFMADLM-UHFFFAOYSA-N	Organic compounds	Benzenoids	Benzene and substituted derivatives	Benzoic acids and derivatives	Experimental CCS	[M+H]+	171.029	130.892	3	2019-08-12
AllCCS00000890	Bromopride	C14H22BrN3O2	343.09	CCN(CC)CCN=C(C=1C=C(C(=CC1OC)N)Br)O	GIYAQDDTCWHPPL-UHFFFAOYSA-N	Organic compounds	Benzenoids	Phenol ethers	Aminophenyl ethers	Experimental CCS	[M+H]+	344.097	173.634	3	2019-08-12
AllCCS00000891	Eticlopride Hydrochloride	C17H25ClN2O3	340.155	CCC1=CC(=C(C(=C1O)C(=NCC2(CCCN2CC)[H])O)OC)Cl	AADCDMQTJNYOSS-LBPRGKRZSA-N	Organic compounds	Benzenoids	Benzene and substituted derivatives	Benzoic acids and derivatives	Experimental CCS	[M+H]+	341.163	181.535	3	2019-08-12
AllCCS00000893	Aniracetam	C12H13NO3	219.09	COC1=CC=C(C=C1)C(N2CCCC2=O)=O	ZXNRTKGTQJPIJK-UHFFFAOYSA-N	Organic compounds	Benzenoids	Benzene and substituted derivatives	Benzoic acids and derivatives	Experimental CCS	[M+H]+	220.097	146.626	3	2019-08-12
AllCCS00000894	Clorgiline Hydrochloride	C13H15Cl2NO	271.053	C#CCN(C)CCCOC=1C=CC(=CC1Cl)Cl	BTFHLQRNAMSNLC-UHFFFAOYSA-N	Organic compounds	Benzenoids	Benzene and substituted derivatives	Halobenzenes	Experimental CCS	[M+H]+	272.06	157.014	3	2019-08-12
AllCCS00000895	Haematommic Acid, Ethyl Ester	C11H12O5	224.068	CCOC(C=1C(C)=CC(=C(C=O)C1O)O)=O	HUXJGSHUVDWZAM-UHFFFAOYSA-N	Organic compounds	Benzenoids	Benzene and substituted derivatives	Benzoic acids and derivatives	Experimental CCS	[M+H]+	225.076	144.044	3	2019-08-12
AllCCS00000896	3-Methylorsellinic Acid	C9H10O4	182.058	CC1=CC(=C(C)C(=C1C(=O)O)O)O	VHNLJRRECIZZPX-UHFFFAOYSA-N	Organic compounds	Benzenoids	Benzene and substituted derivatives	Benzoic acids and derivatives	Experimental CCS	[M+H-H2O]+	165.055	127.475	3	2019-08-12
AllCCS00000898	Bergenin	C14H16O9	328.079	COC1=C(C=C2C(=C1O)C3(C(C(C(C(CO)(O3)[H])(O)[H])(O)[H])(OC2=O)[H])[H])O	YWJXCIXBAKGUKZ-HJJNZUOJSA-N	Organic compounds	Benzenoids	Benzene and substituted derivatives	Benzoic acids and derivatives	Experimental CCS	[M+H]+	329.087	168.293	3	2019-08-12
AllCCS00000899	N-Methylanthranilic Acid	C8H9NO2	151.063	CNC1=CC=CC=C1C(=O)O	WVMBPWMAQDVZCM-UHFFFAOYSA-N	Organic compounds	Benzenoids	Benzene and substituted derivatives	Benzoic acids and derivatives	Experimental CCS	[M+H]+	152.071	125.872	3	2019-08-12
AllCCS00000901	Orsellinic Acid	C8H8O4	168.042	CC1=CC(=CC(=C1C(=O)O)O)O	AMKYESDOVDKZKV-UHFFFAOYSA-N	Organic compounds	Benzenoids	Benzene and substituted derivatives	Benzoic acids and derivatives	Experimental CCS	[M+H]+	169.05	129.121	3	2019-08-12
AllCCS00000902	Asarylaldehyde	C10H12O4	196.074	COC1=CC(=C(C=C1C=O)OC)OC	IAJBQAYHSQIQRE-UHFFFAOYSA-N	Organic compounds	Benzenoids	Benzene and substituted derivatives	Benzoyl derivatives	Experimental CCS	[M+H]+	197.081	138.32	3	2019-08-12
AllCCS00000903	N-Methylbenzylamine Hydrochloride	C8H11N	121.089	C1=CC=C(C=C1)CCN	BHHGXPLMPWCGHP-UHFFFAOYSA-N	Organic compounds	Benzenoids	Benzene and substituted derivatives	Phenethylamines	Experimental CCS	[M+H]+	122.096	124.501	3	2019-08-12
AllCCS00000905	1r,2s-Phenylpropylamine	C9H13NO	151.1	CC(C(C1=CC=CC=C1)(O)[H])(N)[H]	DLNKOYKMWOXYQA-VXNVDRBHSA-N	Organic compounds	Benzenoids	Benzene and substituted derivatives	Phenylpropanes	Experimental CCS	[M+H-H2O]+	134.096	127.813	3	2019-08-12
AllCCS00000907	Tolfenamic Acid	C14H12ClNO2	261.056	CC1=C(C=CC=C1NC2=CC=CC=C2C(=O)O)Cl	YEZNLOUZAIOMLT-UHFFFAOYSA-N	Organic compounds	Benzenoids	Benzene and substituted derivatives	Benzoic acids and derivatives	Experimental CCS	[M+H]+	262.063	155.565	3	2019-08-12
AllCCS00000908	Pridinol Methanesulfonate	C20H25NO	295.194	C1=CC=C(C=C1)C(CCN2CCCCC2)(C3=CC=CC=C3)O	RQXCLMGKHJWMOA-UHFFFAOYSA-N	Organic compounds	Benzenoids	Benzene and substituted derivatives	Diphenylmethanes	Experimental CCS	[M+H]+	296.201	170.827	3	2019-08-12
AllCCS00000910	Bufexamac	C12H17NO3	223.121	CCCCOC1=CC=C(C=C1)CC(=NO)O	MXJWRABVEGLYDG-UHFFFAOYSA-N	Organic compounds	Benzenoids	Benzene and substituted derivatives	Phenylacetamides	Experimental CCS	[M+H]+	224.128	161.027	3	2019-08-12
AllCCS00000911	Gliclazide	C15H21N3O3S	323.13	CC1=CC=C(C=C1)S(NC(=NN2CC3CCCC3C2)O)(=O)=O	BOVGTQGAOIONJV-UHFFFAOYSA-N	Organic compounds	Benzenoids	Benzene and substituted derivatives	Benzenesulfonamides	Experimental CCS	[M+H]+	324.138	177.975	3	2019-08-12
AllCCS00000913	Betamipron	C10H11NO3	193.074	C1=CC=C(C=C1)C(=NCCC(=O)O)O	CWXYHOHYCJXYFQ-UHFFFAOYSA-N	Organic compounds	Benzenoids	Benzene and substituted derivatives		Experimental CCS	[M+H]+	194.081	138.687	3	2019-08-12
AllCCS00000914	Trimebutine Maleate	C22H29NO5	387.205	CCC(COC(C1=CC(=C(C(=C1)OC)OC)OC)=O)(C2=CC=CC=C2)N(C)C	LORDFXWUHHSAQU-UHFFFAOYSA-N	Organic compounds	Benzenoids	Benzene and substituted derivatives	Benzoic acids and derivatives	Experimental CCS	[M+H]+	388.212	198.749	3	2019-08-12
AllCCS00000916	N-Phenylanthranilic Acid	C13H11NO2	213.079	C1=CC=C(C=C1)NC2=CC=CC=C2C(=O)O	ZWJINEZUASEZBH-UHFFFAOYSA-N	Organic compounds	Benzenoids	Benzene and substituted derivatives	Benzoic acids and derivatives	Experimental CCS	[M+H]+	214.086	144.483	3	2019-08-12
AllCCS00000917	Aurin Tricarboxylic Acid	C22H14O9	422.064	C1=CC(=C(C=C1C(C=2C=CC(=C(C2)C(=O)O)O)=C3C=CC(C(=C3)C(=O)O)=O)C(=O)O)O	GIXWDMTZECRIJT-UHFFFAOYSA-N	Organic compounds	Benzenoids	Benzene and substituted derivatives	Diphenylmethanes	Experimental CCS	[M+H]+	423.071	197.575	3	2019-08-12
AllCCS00000918	Tapentadol Hydrochloride	C14H23NO	221.178	CCC(C(C)(CN(C)C)[H])(C=1C=CC=C(C1)O)[H]	KWTWDQCKEHXFFR-SMDDNHRTSA-N	Organic compounds	Benzenoids	Benzene and substituted derivatives	Phenylpropanes	Experimental CCS	[M+H]+	222.185	150.885	3	2019-08-12
AllCCS00000919	Oxelaidin Citrate	C20H33NO3	335.246	CCC(CC)(C1=CC=CC=C1)C(=O)OCCOCCN(CC)CC	IQADUMSPOQKAAO-UHFFFAOYSA-N	Organic compounds	Benzenoids	Benzene and substituted derivatives	Phenylpropanes	Experimental CCS	[M+H]+	336.253	178.347	3	2019-08-12
AllCCS00000920	Trimetazidine Dihydrochloride	C14H22N2O3	266.163	COC=1C=CC(CN2CCNCC2)=C(C1OC)OC	UHWVSEOVJBQKBE-UHFFFAOYSA-N	Organic compounds	Benzenoids	Benzene and substituted derivatives	Phenylmethylamines	Experimental CCS	[M+H]+	267.17	159.942	3	2019-08-12
AllCCS00000923	Mycophenolate Mofetil	C23H31NO7	433.21	CC(=C(CC1=C(C2=C(COC2=O)C(C)=C1OC)O)[H])CCC(=O)OCCN3CCOCC3	RTGDFNSFWBGLEC-SYZQJQIISA-N	Organic compounds	Organoheterocyclic compounds	Isocoumarans	Isobenzofuranones	Experimental CCS	[M+H]+	434.217	197.319	3	2019-08-12
AllCCS00000924	Promethazine Hydrochloride	C17H20N2S	284.135	CC(CN1C2=CC=CC=C2SC3=CC=CC=C31)N(C)C	PWWVAXIEGOYWEE-UHFFFAOYSA-N	Organic compounds	Organoheterocyclic compounds	Benzothiazines	Phenothiazines	Experimental CCS	[M+H]+	285.142	162.657	3	2019-08-12
AllCCS00000925	Mitomycin C	C15H18N4O5	334.128	CC1=C(C(C=2C(COC(=N)O)(C3(C4(C(CN3C2C1=O)(N4)[H])[H])OC)[H])=O)N	NWIBSHFKIJFRCO-WUDYKRTCSA-N	Organic compounds	Organoheterocyclic compounds	Indoles and derivatives	Indolequinones	Experimental CCS	[M+H]+	335.135	169.545	3	2019-08-12
AllCCS00000926	Methimazole	C4H6N2S	114.025	CN1C=CN=C1S	PMRYVIKBURPHAH-UHFFFAOYSA-N	Organic compounds	Organoheterocyclic compounds	Azolines	Imidazolines	Experimental CCS	[M+H]+	115.032	117.162	3	2019-08-12
AllCCS00000927	Ronidazole	C6H8N4O4	200.055	CN1C(COC(=N)O)=NC=C1N(=O)=O	PQFRTXSWDXZRRS-UHFFFAOYSA-N	Organic compounds	Organoheterocyclic compounds	Azoles	Imidazoles	Experimental CCS	[M+H]+	201.062	136.87	3	2019-08-12
AllCCS00000929	Atorvastatin Calcium	C33H35FN2O5	558.253	CC(C)C1=C(C(C2=CC=CC=C2)=C(C3=CC=C(C=C3)F)N1CCC(CC(CC(=O)O)(O)[H])(O)[H])C(=NC4=CC=CC=C4)O	XUKUURHRXDUEBC-KAYWLYCHSA-N	Organic compounds	Organoheterocyclic compounds	Pyrroles	Substituted pyrroles	Experimental CCS	[M+H]+	559.26	231.461	3	2019-08-12
AllCCS00000930	Oxyphencyclimine Hydrochloride	C20H28N2O3	344.21	CN1CCCN=C1COC(C(C2=CC=CC=C2)(C3CCCCC3)O)=O	DUDKAZCAISNGQN-UHFFFAOYSA-N	Organic compounds	Organoheterocyclic compounds	Diazines	Pyrimidines and pyrimidine derivatives	Experimental CCS	[M+H]+	345.217	183.878	3	2019-08-12
AllCCS00000931	Acetazolamide	C4H6N4O3S2	221.988	CC(=NC1=NN=C(S1)S(N)(=O)=O)O	BZKPWHYZMXOIDC-UHFFFAOYSA-N	Organic compounds	Organoheterocyclic compounds	Azoles	Thiadiazoles	Experimental CCS	[M+H]+	222.995	140.748	3	2019-08-12
AllCCS00000932	Lovastatin	C24H36O5	404.256	CCC(C)(C(=O)OC1(CC(C)(C=C2C=CC(C)(C(CCC3(CC(CC(=O)O3)(O)[H])[H])(C21[H])[H])[H])[H])[H])[H]	PCZOHLXUXFIOCF-VPNOIRJISA-N	Organic compounds	Organoheterocyclic compounds	Lactones	Delta valerolactones	Experimental CCS	[M+Na]+	427.246	202.002	3	2019-08-12
AllCCS00000933	Metronidazole	C6H9N3O3	171.064	CC1=NC=C(N1CCO)N(=O)=O	VAOCPAMSLUNLGC-UHFFFAOYSA-N	Organic compounds	Organoheterocyclic compounds	Azoles	Imidazoles	Experimental CCS	[M+H]+	172.072	130.38	3	2019-08-12
AllCCS00000934	Hydroxychloroquine Sulfate	C18H26ClN3O	335.176	CCN(CCCC(C)NC=1C=CN=C2C=C(C=CC12)Cl)CCO	XXSMGPRMXLTPCZ-UHFFFAOYSA-N	Organic compounds	Organoheterocyclic compounds	Quinolines and derivatives	Aminoquinolines and derivatives	Experimental CCS	[M+H]+	336.184	178.427	3	2019-08-12
AllCCS00000935	Amiloride Hydrochloride	C6H8ClN7O	229.048	C=1(C(N)=NC(=C(Cl)N1)N)C(=NC(=N)N)O	XSDQTOBWRPYKKA-UHFFFAOYSA-N	Organic compounds	Organoheterocyclic compounds	Diazines	Pyrazines	Experimental CCS	[M+H]+	230.055	145.691	3	2019-08-12
AllCCS00000936	Mepivacaine Hydrochloride	C15H22N2O	246.173	CC=1C=CC=C(C)C1N=C(C2CCCCN2C)O	INWLQCZOYSRPNW-UHFFFAOYSA-N	Organic compounds	Organoheterocyclic compounds	Piperidines	Piperidinecarboxylic acids and derivatives	Experimental CCS	[M+H]+	247.181	157.633	3	2019-08-12
AllCCS00000937	Nifedipine	C17H18N2O6	346.116	CC1=C(C(C2=CC=CC=C2N(=O)=O)C(=C(C)N1)C(=O)OC)C(=O)OC	HYIMSNHJOBLJNT-UHFFFAOYSA-N	Organic compounds	Organoheterocyclic compounds	Pyridines and derivatives	Hydropyridines	Experimental CCS	[M+H-H2O]+	329.113	169.39	3	2019-08-12
AllCCS00000938	Cephalexin	C16H17N3O4S	347.094	CC=1CSC2(C(C(N2C1C(=O)O)=O)(N=C(C(C3=CC=CC=C3)(N)[H])O)[H])[H]	ZAIPMKNFIOOWCQ-UEKVPHQBSA-N	Organic compounds	Organoheterocyclic compounds	Lactams	Beta lactams	Experimental CCS	[M+H]+	348.101	178.533	3	2019-08-12
AllCCS00000939	Oxolinic Acid	C13H11NO5	261.064	CCN1C=C(C(C2=CC3=C(C=C21)OCO3)=O)C(=O)O	KYGZCKSPAKDVKC-UHFFFAOYSA-N	Organic compounds	Organoheterocyclic compounds	Quinolines and derivatives	Quinoline carboxylic acids	Experimental CCS	[M+H]+	262.071	149.084	3	2019-08-12
AllCCS00000940	Amodiaquine Dihydrochloride	C20H22ClN3O	355.145	CCN(CC)CC1=CC(=CC=C1O)NC=2C=CN=C3C=C(C=CC23)Cl	OVCDSSHSILBFBN-UHFFFAOYSA-N	Organic compounds	Organoheterocyclic compounds	Quinolines and derivatives	Aminoquinolines and derivatives	Experimental CCS	[M+H]+	356.152	191.937	3	2019-08-12
AllCCS00000942	Ampicillin Sodium	C16H19N3O4S	349.11	CC1(C)C(C(=O)O)(N2C(C(C2(S1)[H])(N=C(C(C3=CC=CC=C3)(N)[H])O)[H])=O)[H]	AVKUERGKIZMTKX-NJBDSQKTSA-N	Organic compounds	Organoheterocyclic compounds	Lactams	Beta lactams	Experimental CCS	[M+H]+	350.117	179.109	3	2019-08-12
AllCCS00000943	Antipyrine	C11H12N2O	188.095	CC1=CC(N(C2=CC=CC=C2)N1C)=O	VEQOALNAAJBPNY-UHFFFAOYSA-N	Organic compounds	Organoheterocyclic compounds	Azoles	Pyrazoles	Experimental CCS	[M+H]+	189.102	137.849	3	2019-08-12
AllCCS00000944	Cefamandole Sodium	C18H18N6O5S2	462.078	CN1C(=NN=N1)SCC=2CSC3(C(C(N3C2C(=O)O)=O)(N=C(C(C4=CC=CC=C4)(O)[H])O)[H])[H]	OLVCFLKTBJRLHI-AXAPSJFSSA-N	Organic compounds	Organoheterocyclic compounds	Lactams	Beta lactams	Experimental CCS	[M+Na]+	485.067	195.541	3	2019-08-12
AllCCS00000945	Ofloxacin	C18H20FN3O4	361.144	CC1COC2=C3C(=CC(=C2N4CCN(C)CC4)F)C(C(=CN13)C(=O)O)=O	GSDSWSVVBLHKDQ-UHFFFAOYSA-N	Organic compounds	Organoheterocyclic compounds	Quinolines and derivatives	Quinoline carboxylic acids	Experimental CCS	[M+H]+	362.151	188.519	3	2019-08-12
AllCCS00000948	Papaverine Hydrochloride	C20H21NO4	339.147	COC=1C=CC(CC=2C3=CC(=C(C=C3C=CN2)OC)OC)=CC1OC	XQYZDYMELSJDRZ-UHFFFAOYSA-N	Organic compounds	Organoheterocyclic compounds	Isoquinolines and derivatives	Benzylisoquinolines	Experimental CCS	[M+H]+	340.154	185.843	3	2019-08-12
AllCCS00000949	Phenazopyridine Hydrochloride	C11H11N5	213.101	C1=CC=C(C=C1)N=NC=2C=CC(=N)NC2N	QPFYXYFORQJZEC-FOCLMDBBSA-N	Organic compounds	Organoheterocyclic compounds	Pyridines and derivatives	Aminopyridines and derivatives	Experimental CCS	[M+H]+	214.109	147.786	3	2019-08-12
AllCCS00000950	Fluorescein	C20H12O5	332.068	C1=CC=C2C(=C1)C(=O)OC23C=4C=CC(=CC4OC=5C=C(C=CC53)O)O	GNBHRKFJIUUOQI-UHFFFAOYSA-N	Organic compounds	Organoheterocyclic compounds	Benzopyrans	1-benzopyrans	Experimental CCS	[M+H]+	333.076	172.336	3	2019-08-12
AllCCS00000952	Topiramate	C12H21NO8S	339.099	CC1(C)OC2(COC3(COS(N)(=O)=O)C(C2(O1)[H])(OC(C)(C)O3)[H])[H]	KJADKKWYZYXHBB-XBWDGYHZSA-N	Organic compounds	Organoheterocyclic compounds	Dioxolopyrans		Experimental CCS	[M+Na]+	362.088	170.147	3	2019-08-12
AllCCS00000954	Fenbendazole	C15H13N3O2S	299.073	COC(=NC1=NC=2C=CC(=CC2N1)SC3=CC=CC=C3)O	HDDSHPAODJUKPD-UHFFFAOYSA-N	Organic compounds	Organoheterocyclic compounds	Benzimidazoles	2-benzimidazolylcarbamic acid esters	Experimental CCS	[M+H]+	300.08	170.835	3	2019-08-12
AllCCS00000955	Febuxostat	C16H16N2O3S	316.088	CC(C)COC=1C=CC(=CC1C#N)C2=NC(C)=C(C(=O)O)S2	BQSJTQLCZDPROO-UHFFFAOYSA-N	Organic compounds	Organoheterocyclic compounds	Azoles	Thiazoles	Experimental CCS	[M+H]+	317.095	180.608	3	2019-08-12
AllCCS00000957	Debrisoquin Sulfate	C10H13N3	175.111	C1=CC=C2CN(CCC2=C1)C(=N)N	JWPGJSVJDAJRLW-UHFFFAOYSA-N	Organic compounds	Organoheterocyclic compounds	Tetrahydroisoquinolines		Experimental CCS	[M+H]+	176.118	138.655	3	2019-08-12
AllCCS00000958	Carbamazepine	C15H12N2O	236.095	C1=CC=C2C(=C1)C=CC3=CC=CC=C3N2C(=N)O	FFGPTBGBLSHEPO-UHFFFAOYSA-N	Organic compounds	Organoheterocyclic compounds	Benzazepines	Dibenzazepines	Experimental CCS	[M+H]+	237.102	149.012	3	2019-08-12
AllCCS00000959	Pinacidil	C13H19N5	245.164	CC(C(C)(C)C)NC(=NC#N)N=C1C=CNC=C1	IVVNZDGDKPTYHK-UHFFFAOYSA-N	Organic compounds	Organoheterocyclic compounds	Pyridines and derivatives		Experimental CCS	[M+H]+	246.171	165.216	3	2019-08-12
AllCCS00000960	Cefadroxil	C16H17N3O5S	363.089	CC=1CSC2(C(C(N2C1C(=O)O)=O)(N=C(C(C3=CC=C(C=C3)O)(N)[H])O)[H])[H]	BOEGTKLJZSQCCD-UEKVPHQBSA-N	Organic compounds	Organoheterocyclic compounds	Lactams	Beta lactams	Experimental CCS	[M+H]+	364.096	183.141	3	2019-08-12
AllCCS00000961	Cefotaxime Sodium	C16H17N5O7S2	455.057	CC(=O)OCC=1CSC2(C(C(N2C1C(=O)O)=O)(N=C(C(C3=CSC(=N)N3)=NOC)O)[H])[H]	GPRBEKHLDVQUJE-QSWIMTSFSA-N	Organic compounds	Organoheterocyclic compounds	Lactams	Beta lactams	Experimental CCS	[M+H]+	456.064	196.567	3	2019-08-12
AllCCS00000962	Pantoprazole	C16H15F2N3O4S	383.075	COC1=CC=NC(CS(C2=NC=3C=CC(=CC3N2)OC(F)F)=O)=C1OC	IQPSEEYGBUAQFF-UHFFFAOYSA-N	Organic compounds	Organoheterocyclic compounds	Benzimidazoles	Sulfinylbenzimidazoles	Experimental CCS	[M+H]+	384.082	183.358	3	2019-08-12
AllCCS00000963	Cephalothin Sodium	C16H16N2O6S2	396.045	CC(=O)OCC=1CSC2(C(C(N2C1C(=O)O)=O)(N=C(CC3=CC=CS3)O)[H])[H]	XIURVHNZVLADCM-IUODEOHRSA-N	Organic compounds	Organoheterocyclic compounds	Lactams	Beta lactams	Experimental CCS	[M+Na]+	419.034	183.092	3	2019-08-12
AllCCS00000964	Minaprine Hydrochloride	C17H22N4O	298.179	CC1=CC(C2=CC=CC=C2)=NNC1=NCCN3CCOCC3	LDMWSLGGVTVJPG-UHFFFAOYSA-N	Organic compounds	Organoheterocyclic compounds	Diazines	Pyridazines and derivatives	Experimental CCS	[M+H]+	299.187	173.851	3	2019-08-12
AllCCS00000965	Aztreonam	C13H17N5O8S2	435.052	CC1(C(C(N1S(O)(=O)=O)=O)(N=C(C(C2=CSC(=N)N2)=NOC(C)(C)C(=O)O)O)[H])[H]	WZPBZJONDBGPKJ-VEHQQRBSSA-N	Organic compounds	Organoheterocyclic compounds	Lactams	Beta lactams	Experimental CCS	[M+H]+	436.059	197.395	3	2019-08-12
AllCCS00000967	Nicardipine Hydrochloride	C26H29N3O6	479.206	CC1=C(C(C=2C=CC=C(C2)N(=O)=O)C(=C(C)N1)C(=O)OCCN(C)CC3=CC=CC=C3)C(=O)OC	ZBBHBTPTTSWHBA-UHFFFAOYSA-N	Organic compounds	Organoheterocyclic compounds	Pyridines and derivatives	Hydropyridines	Experimental CCS	[M+H]+	480.213	211.875	3	2019-08-12
AllCCS00000968	Chloroquine Diphosphate	C18H26ClN3	319.182	CCN(CC)CCCC(C)NC=1C=CN=C2C=C(C=CC12)Cl	WHTVZRBIWZFKQO-UHFFFAOYSA-N	Organic compounds	Organoheterocyclic compounds	Quinolines and derivatives	Aminoquinolines and derivatives	Experimental CCS	[M+H]+	320.189	175.554	3	2019-08-12
AllCCS00000970	Chlorpheniramine (S) Maleate	C16H19ClN2	274.124	CN(C)CCC(C1=CC=C(C=C1)Cl)C2=CC=CC=N2	SOYKEARSMXGVTM-UHFFFAOYSA-N	Organic compounds	Organoheterocyclic compounds	Pyridines and derivatives	Pheniramines	Experimental CCS	[M+H]+	275.131	163.461	3	2019-08-12
AllCCS00000971	Ethopropazine Hydrochloride	C19H24N2S	312.166	CCN(CC)C(C)CN1C2=CC=CC=C2SC3=CC=CC=C31	CDOZDBSBBXSXLB-UHFFFAOYSA-N	Organic compounds	Organoheterocyclic compounds	Benzothiazines	Phenothiazines	Experimental CCS	[M+H]+	313.173	168.494	3	2019-08-12
AllCCS00000972	Eucatropine Hydrochloride	C17H25NO3	291.183	CC1CC(CC(C)(C)N1C)OC(C(C2=CC=CC=C2)O)=O	QSAVEGSLJISCDF-UHFFFAOYSA-N	Organic compounds	Organoheterocyclic compounds	Piperidines		Experimental CCS	[M+H]+	292.191	167.213	3	2019-08-12
AllCCS00000973	Cinoxacin	C12H10N2O5	262.059	CCN1C2=CC3=C(C=C2C(C(C(=O)O)=N1)=O)OCO3	VDUWPHTZYNWKRN-UHFFFAOYSA-N	Organic compounds	Organoheterocyclic compounds	Diazanaphthalenes	Benzodiazines	Experimental CCS	[M+H]+	263.066	148.476	3	2019-08-12
AllCCS00000974	Oxyquinoline Hemisulfate	C9H7NO	145.053	C1=CC=2C=CC=NC2C(=C1)O	MCJGNVYPOGVAJF-UHFFFAOYSA-N	Organic compounds	Organoheterocyclic compounds	Quinolines and derivatives	8-hydroxyquinolines	Experimental CCS	[M+H]+	146.06	123.599	3	2019-08-12
AllCCS00000975	Phenolphthalein	C20H14O4	318.089	C1=CC=C2C(=C1)C(=O)OC2(C3=CC=C(C=C3)O)C4=CC=C(C=C4)O	KJFMBFZCATUALV-UHFFFAOYSA-N	Organic compounds	Organoheterocyclic compounds	Benzofurans	Benzofuranones	Experimental CCS	[M+H]+	319.097	172.053	3	2019-08-12
AllCCS00000976	Triamterene	C12H11N7	253.108	C1=CC=C(C=C1)C=2C(=N)N=C3C(=C(N)NC(=N)N3)N2	FNYLWPVRPXGIIP-UHFFFAOYSA-N	Organic compounds	Organoheterocyclic compounds	Pteridines and derivatives		Experimental CCS	[M+H]+	254.115	155.364	3	2019-08-12
AllCCS00000977	Trifluoperazine Hydrochloride	C21H24F3N3S	407.164	CN1CCN(CCCN2C3=CC=CC=C3SC=4C=CC(=CC42)C(F)(F)F)CC1	ZEWQUBUPAILYHI-UHFFFAOYSA-N	Organic compounds	Organoheterocyclic compounds	Benzothiazines	Phenothiazines	Experimental CCS	[M+H]+	408.172	188.459	3	2019-08-12
AllCCS00000978	Physostigmine Salicylate	C15H21N3O2	275.163	CC12CCN(C)C1(N(C)C=3C=CC(=CC32)OC(=NC)O)[H]	PIJVFDBKTWXHHD-HIFRSBDPSA-N	Organic compounds	Organoheterocyclic compounds	Indoles and derivatives	Pyrroloindoles	Experimental CCS	[M+H]+	276.171	167.899	3	2019-08-12
AllCCS00000981	Praziquantel	C19H24N2O2	312.184	C1CCC(CC1)C(N2CC3C4=CC=CC=C4CCN3C(C2)=O)=O	FSVJFNAIGNNGKK-UHFFFAOYSA-N	Organic compounds	Organoheterocyclic compounds	Tetrahydroisoquinolines		Experimental CCS	[M+H]+	313.191	176.489	3	2019-08-12
AllCCS00000982	Primaquine Diphosphate	C15H21N3O	259.168	CC(CCCN)NC=1C=C(C=C2C=CC=NC21)OC	INDBQLZJXZLFIT-UHFFFAOYSA-N	Organic compounds	Organoheterocyclic compounds	Quinolines and derivatives	Aminoquinolines and derivatives	Experimental CCS	[M+H]+	260.176	161.335	3	2019-08-12
AllCCS00000984	Cotinine	C10H12N2O	176.095	CN1C(CCC1=O)(C=2C=CC=NC2)[H]	UIKROCXWUNQSPJ-VIFPVBQESA-N	Organic compounds	Organoheterocyclic compounds	Pyridines and derivatives	Pyrrolidinylpyridines	Experimental CCS	[M+H]+	177.102	141.092	3	2019-08-12
AllCCS00000985	Promazine Hydrochloride	C17H20N2S	284.135	CN(C)CCCN1C2=CC=CC=C2SC3=CC=CC=C31	ZGUGWUXLJSTTMA-UHFFFAOYSA-N	Organic compounds	Organoheterocyclic compounds	Benzothiazines	Phenothiazines	Experimental CCS	[M+H]+	285.142	161.363	3	2019-08-12
AllCCS00000986	Propylthiouracil	C7H10N2OS	170.051	CCCC1=CC(=NC(=N1)S)O	KNAHARQHSZJURB-UHFFFAOYSA-N	Organic compounds	Organoheterocyclic compounds	Diazines	Pyrimidines and pyrimidine derivatives	Experimental CCS	[M+H]+	171.059	134.652	3	2019-08-12
AllCCS00000988	Pyrimethamine	C12H13ClN4	248.083	CCC=1C(C2=CC=C(C=C2)Cl)=C(N)NC(=N)N1	WKSAUQYGYAYLPV-UHFFFAOYSA-N	Organic compounds	Organoheterocyclic compounds	Diazines	Pyrimidines and pyrimidine derivatives	Experimental CCS	[M+H]+	249.09	155.779	3	2019-08-12
AllCCS00000990	Ketotifen Fumarate	C19H19NOS	309.119	CN1CCC(CC1)=C2C3=CC=CC=C3CC(C4=C2C=CS4)=O	ZCVMWBYGMWKGHF-UHFFFAOYSA-N	Organic compounds	Organoheterocyclic compounds	Cycloheptathiophenes		Experimental CCS	[M+H]+	310.126	177.128	3	2019-08-12
AllCCS00000991	Mycophenolic Acid	C17H20O6	320.126	CC(=C(CC1=C(C2=C(COC2=O)C(C)=C1OC)O)[H])CCC(=O)O	HPNSFSBZBAHARI-RUDMXATFSA-N	Organic compounds	Organoheterocyclic compounds	Isocoumarans	Isobenzofuranones	Experimental CCS	[M+H]+	321.133	165.369	3	2019-08-12
AllCCS00000992	Dibucaine Hydrochloride	C20H29N3O2	343.226	CCCCOC=1C=C(C2=CC=CC=C2N1)C(=NCCN(CC)CC)O	PUFQVTATUTYEAL-UHFFFAOYSA-N	Organic compounds	Organoheterocyclic compounds	Quinolines and derivatives	Quinolones and derivatives	Experimental CCS	[M+H]+	344.233	195.466	3	2019-08-12
AllCCS00000995	Clozapine	C18H19ClN4	326.13	CN1CCN(CC1)C=2C3=CC=CC=C3NC=4C=CC(=CC4N2)Cl	QZUDBNBUXVUHMW-UHFFFAOYSA-N	Organic compounds	Organoheterocyclic compounds	Benzodiazepines	Dibenzodiazepines	Experimental CCS	[M+H]+	327.137	177.536	3	2019-08-12
AllCCS00000996	Spectinomycin Hydrochloride	C14H24N2O7	332.158	CC1(CC(C2(C(O1)(OC3(C(C(C(C(C3(O2)[H])(NC)[H])(O)[H])(NC)[H])(O)[H])[H])[H])O)=O)[H]	UNFWWIHTNXNPBV-WXKVUWSESA-N	Organic compounds	Organoheterocyclic compounds	Dioxanes	1,4-dioxanes	Experimental CCS	[M+H]+	333.166	174.288	3	2019-08-12
AllCCS00000997	Indomethacin	C19H16ClNO4	357.077	CC1=C(CC(=O)O)C=2C=C(C=CC2N1C(C3=CC=C(C=C3)Cl)=O)OC	CGIGDMFJXJATDK-UHFFFAOYSA-N	Organic compounds	Organoheterocyclic compounds	Indoles and derivatives	Benzoylindoles	Experimental CCS	[M+Na]+	380.066	195.981	3	2019-08-12
AllCCS00000998	Isoniazid	C6H7N3O	137.059	C=1C=NC=CC1C(NN)=O	QRXWMOHMRWLFEY-UHFFFAOYSA-N	Organic compounds	Organoheterocyclic compounds	Pyridines and derivatives	Pyridinecarboxylic acids and derivatives	Experimental CCS	[M+H]+	138.066	125.559	3	2019-08-12
AllCCS00000999	Isosorbide Dinitrate	C6H8N2O8	236.028	C1C(C2(C(C(CO2)(ON(=O)=O)[H])(O1)[H])[H])(ON(=O)=O)[H]	MOYKHGMNXAOIAT-JGWLITMVSA-N	Organic compounds	Organoheterocyclic compounds	Furofurans	Isosorbides	Experimental CCS	[M+H]+	237.035	151.588	3	2019-08-12
AllCCS00001001	Aminacrine	C13H10N2	194.084	C1=CC=C2C(=C1)C(C3=CC=CC=C3N2)=N	XJGFWWJLMVZSIG-UHFFFAOYSA-N	Organic compounds	Organoheterocyclic compounds	Quinolines and derivatives	Benzoquinolines	Experimental CCS	[M+H]+	195.092	136.774	3	2019-08-12
AllCCS00001003	Disopyramide Phosphate	C21H29N3O	339.231	CC(C)N(CCC(C1=CC=CC=C1)(C2=CC=CC=N2)C(=N)O)C(C)C	UVTNFZQICZKOEM-UHFFFAOYSA-N	Organic compounds	Organoheterocyclic compounds	Pyridines and derivatives	Pheniramines	Experimental CCS	[M+H]+	340.238	179.946	3	2019-08-12
AllCCS00001004	Doxepin Hydrochloride	C19H21NO	279.162	CN(C)CCC(=C1C2=CC=CC=C2COC3=CC=CC=C13)[H]	ODQWQRRAPPTVAG-BOPFTXTBSA-N	Organic compounds	Organoheterocyclic compounds	Benzoxepines	Dibenzoxepines	Experimental CCS	[M+H]+	280.17	163.493	3	2019-08-12
AllCCS00001006	Thiabendazole	C10H7N3S	201.036	C1=CC=C2C(=C1)N=C(C3=CSC=N3)N2	WJCNZQLZVWNLKY-UHFFFAOYSA-N	Organic compounds	Organoheterocyclic compounds	Benzimidazoles		Experimental CCS	[M+H]+	202.043	137.689	3	2019-08-12
AllCCS00001006	Thiabendazole	C10H7N3S	201.036	C1=CC=C2C(=C1)N=C(C3=CSC=N3)N2	WJCNZQLZVWNLKY-UHFFFAOYSA-N	Organic compounds	Organoheterocyclic compounds	Benzimidazoles		Experimental CCS	[M+Na]+	224.025	164.167	3	2019-08-12
AllCCS00001007	Methylthiouracil	C5H6N2OS	142.02	CC1=CC(=NC(=N1)S)O	HWGBHCRJGXAGEU-UHFFFAOYSA-N	Organic compounds	Organoheterocyclic compounds	Diazines	Pyrimidines and pyrimidine derivatives	Experimental CCS	[M+H]+	143.027	123.705	3	2019-08-12
AllCCS00001008	Nitrofurazone	C6H6N4O4	198.039	C=1C=C(N(=O)=O)OC1C(=NNC(=N)O)[H]	IAIWVQXQOWNYOU-FPYGCLRLSA-N	Organic compounds	Organoheterocyclic compounds	Furans	Nitrofurans	Experimental CCS	[M+H]+	199.046	138.628	3	2019-08-12
AllCCS00001009	Flumequine	C14H12FNO3	261.08	CC1CCC2=CC(=CC3=C2N1C=C(C3=O)C(=O)O)F	DPSPPJIUMHPXMA-UHFFFAOYSA-N	Organic compounds	Organoheterocyclic compounds	Quinolines and derivatives	Quinoline carboxylic acids	Experimental CCS	[M+H]+	262.087	149.762	3	2019-08-12
AllCCS00001010	Thioridazine Hydrochloride	C21H26N2S2	370.154	CN1CCCCC1CCN2C3=CC=CC=C3SC=4C=CC(=CC42)SC	KLBQZWRITKRQQV-UHFFFAOYSA-N	Organic compounds	Organoheterocyclic compounds	Benzothiazines	Phenothiazines	Experimental CCS	[M+H]+	371.161	185.012	3	2019-08-12
AllCCS00001011	Thiothixene	C23H29N3O2S2	443.17	CN(C)S(C=1C=CC2=C(C1)C(=C(CCN3CCN(C)CC3)[H])C4=CC=CC=C4S2)(=O)=O	GFBKORZTTCHDGY-UWVJOHFNSA-N	Organic compounds	Organoheterocyclic compounds	Benzothiopyrans	1-benzothiopyrans	Experimental CCS	[M+H]+	444.177	201.895	3	2019-08-12
AllCCS00001012	Famotidine	C8H15N7O2S3	337.045	C(CSCC1=CSC(=N1)NC(=N)N)C(=N)NS(N)(=O)=O	XUFQPHANEAPEMJ-UHFFFAOYSA-N	Organic compounds	Organoheterocyclic compounds	Azoles	Thiazoles	Experimental CCS	[M+H]+	338.052	167.167	3	2019-08-12
AllCCS00001013	Etodolac	C17H21NO3	287.152	CCC=1C=CC=C2C=3CCOC(CC)(CC(=O)O)C3NC12	NNYBQONXHNTVIJ-UHFFFAOYSA-N	Organic compounds	Organoheterocyclic compounds	Indoles and derivatives	Indolyl carboxylic acids and derivatives	Experimental CCS	[M+H]+	288.159	164.408	3	2019-08-12
AllCCS00001014	Hycanthone	C20H24N2O2S	356.156	CCN(CC)CCNC=1C=CC(CO)=C2C1C(C3=CC=CC=C3S2)=O	MFZWMTSUNYWVBU-UHFFFAOYSA-N	Organic compounds	Organoheterocyclic compounds	Thiochromenes		Experimental CCS	[M+H]+	357.163	180.38	3	2019-08-12
AllCCS00001015	Fampridine	C5H6N2	94.0531	C1=CNC=CC1=N	NUKYPUAOHBNCPY-UHFFFAOYSA-N	Organic compounds	Organoheterocyclic compounds	Pyridines and derivatives	Aminopyridines and derivatives	Experimental CCS	[M+H]+	95.0604	117.777	3	2019-08-12
AllCCS00001017	Nicergoline	C24H26BrN3O3	483.116	CN1C=C2CC3(C(CC(CN3C)(COC(C4=CC(=CN=C4)Br)=O)[H])(C=5C=CC=C1C25)OC)[H]	YSEXMKHXIOCEJA-FVFQAYNVSA-N	Organic compounds	Organoheterocyclic compounds	Quinolines and derivatives	Indoloquinolines	Experimental CCS	[M+H]+	484.123	213.815	3	2019-08-12
AllCCS00001018	Levamisole Hydrochloride	C11H12N2S	204.072	C1=CC=C(C=C1)C2(CN3CCSC3=N2)[H]	HLFSDGLLUJUHTE-SNVBAGLBSA-N	Organic compounds	Organoheterocyclic compounds	Imidazothiazoles		Experimental CCS	[M+H]+	205.079	143.906	3	2019-08-12
AllCCS00001019	Cefuroxime Axetil	C16H16N4O8S	424.069	CON=C(C1=CC=CO1)C(=NC2(C(N3C(=C(COC(=N)O)CSC23[H])C(=O)O)=O)[H])O	JFPVXVDWJQMJEE-IZRZKJBUSA-N	Organic compounds	Organoheterocyclic compounds	Lactams	Beta lactams	Experimental CCS	[M+Na]+	447.058	189.715	3	2019-08-12
AllCCS00001022	Zoxazolamine	C7H5ClN2O	168.009	C1=CC2=C(C=C1Cl)NC(=N)O2	YGCODSQDUUUKIV-UHFFFAOYSA-N	Organic compounds	Organoheterocyclic compounds	Benzoxazoles		Experimental CCS	[M+H]+	169.016	129.708	3	2019-08-12
AllCCS00001023	Amsacrine	C21H19N3O3S	393.115	COC=1C=C(C=CC1N=C2C3=CC=CC=C3NC4=CC=CC=C42)NS(C)(=O)=O	XCPGHVQEEXUHNC-UHFFFAOYSA-N	Organic compounds	Organoheterocyclic compounds	Quinolines and derivatives	Benzoquinolines	Experimental CCS	[M+H]+	394.122	193.114	3	2019-08-12
AllCCS00001025	Pergolide Mesylate	C19H26N2S	314.182	CCCN1CC(CC2(C=3C=CC=C4C3C(CC21[H])=CN4)[H])(CSC)[H]	YEHCICAEULNIGD-MZMPZRCHSA-N	Organic compounds	Organoheterocyclic compounds	Quinolines and derivatives	Indoloquinolines	Experimental CCS	[M+H]+	315.189	177.396	3	2019-08-12
AllCCS00001026	Simvastatin	C25H38O5	418.272	CCC(C)(C)C(=O)OC1(CC(C)(C=C2C=CC(C)(C(CCC3(CC(CC(=O)O3)(O)[H])[H])(C21[H])[H])[H])[H])[H]	RYMZZMVNJRMUDD-KZQKZPCRSA-N	Organic compounds	Organoheterocyclic compounds	Lactones	Delta valerolactones	Experimental CCS	[M+H-H2O]+	401.269	199.571	3	2019-08-12
AllCCS00001030	Carvedilol	C24H26N2O4	406.189	COC1=CC=CC=C1OCCNCC(COC2=CC=CC3=C2C4=CC=CC=C4N3)O	OGHNVEJMJSYVRP-UHFFFAOYSA-N	Organic compounds	Organoheterocyclic compounds	Indoles and derivatives	Carbazoles	Experimental CCS	[M+H]+	407.197	189.08	3	2019-08-12
AllCCS00001031	Gatifloxacin	C19H22FN3O4	375.159	CC1CN(CCN1)C2=C(C=C3C(=C2OC)N(C=C(C3=O)C(=O)O)C4CC4)F	XUBOMFCQGDBHNK-UHFFFAOYSA-N	Organic compounds	Organoheterocyclic compounds	Quinolines and derivatives	Quinoline carboxylic acids	Experimental CCS	[M+H]+	376.167	189.47	3	2019-08-12
AllCCS00001032	Miglitol	C8H17NO5	207.111	C(CO)N1CC(C(C(C1(CO)[H])(O)[H])(O)[H])(O)[H]	IBAQFPQHRJAVAV-DWYQZRHDSA-N	Organic compounds	Organoheterocyclic compounds	Piperidines		Experimental CCS	[M+H]+	208.118	141.049	3	2019-08-12
AllCCS00001033	Nalidixic Acid	C12H12N2O3	232.085	CCN1C=C(C(C=2C=CC(C)=NC21)=O)C(=O)O	MHWLWQUZZRMNGJ-UHFFFAOYSA-N	Organic compounds	Organoheterocyclic compounds	Diazanaphthalenes	Naphthyridines	Experimental CCS	[M+H]+	233.092	145.251	3	2019-08-12
AllCCS00001034	Fluvastatin	C24H26FNO4	411.185	CC(C)N1C2=CC=CC=C2C(C3=CC=C(C=C3)F)=C1C(=C(C(CC(CC(=O)O)(O)[H])(O)[H])[H])[H]	FJLGEFLZQAZZCD-MCBHFWOFSA-N	Organic compounds	Organoheterocyclic compounds	Pyrroles	Substituted pyrroles	Experimental CCS	[M+H]+	412.192	200.581	3	2019-08-12
AllCCS00001035	Ifosfamide	C7H15Cl2N2O2P	260.025	C1CN(CCCl)P(NCCCl)(=O)OC1	HOMGKSMUEGBAAB-UHFFFAOYSA-N	Organic compounds	Organoheterocyclic compounds	Oxazaphosphinanes	Isofamides	Experimental CCS	[M+H]+	261.032	147	3	2019-08-12
AllCCS00001036	Oxibendazole	C12H15N3O3	249.111	CCCOC=1C=CC2=C(C1)NC(=N2)N=C(O)OC	RAOCRURYZCVHMG-UHFFFAOYSA-N	Organic compounds	Organoheterocyclic compounds	Benzimidazoles	2-benzimidazolylcarbamic acid esters	Experimental CCS	[M+H]+	250.119	157.516	3	2019-08-12
AllCCS00001037	Quipazine Maleate	C13H15N3	213.127	C1=CC=C2C(=C1)C=CC(=N2)N3CCNCC3	XRXDAJYKGWNHTQ-UHFFFAOYSA-N	Organic compounds	Organoheterocyclic compounds	Diazinanes	Piperazines	Experimental CCS	[M+H]+	214.134	146.568	3	2019-08-12
AllCCS00001038	Quetiapine	C21H25N3O2S	383.167	C1=CC=C2C(=C1)C(=NC3=CC=CC=C3S2)N4CCN(CC4)CCOCCO	URKOMYMAXPYINW-UHFFFAOYSA-N	Organic compounds	Organoheterocyclic compounds	Benzothiazepines	Dibenzothiazepines	Experimental CCS	[M+H]+	384.174	191.459	3	2019-08-12
AllCCS00001039	Rizatriptan Benzoate	C15H19N5	269.164	CN(C)CCC1=CNC=2C=CC(=CC12)CN3C=NC=N3	ULFRLSNUDGIQQP-UHFFFAOYSA-N	Organic compounds	Organoheterocyclic compounds	Indoles and derivatives	Tryptamines and derivatives	Experimental CCS	[M+H]+	270.171	160.642	3	2019-08-12
AllCCS00001040	Famciclovir	C14H19N5O4	321.144	CC(=O)OCC(CCN1C=NC2=CNC(=N)N=C21)COC(C)=O	GGXKWVWZWMLJEH-UHFFFAOYSA-N	Organic compounds	Organoheterocyclic compounds	Imidazopyrimidines	Purines and purine derivatives	Experimental CCS	[M+H]+	322.151	168.417	3	2019-08-12
AllCCS00001041	Acyclovir	C8H11N5O3	225.086	C(COCN1C=NC2=C1NC(=N)N=C2O)O	MKUXAQIIEYXACX-UHFFFAOYSA-N	Organic compounds	Organoheterocyclic compounds	Imidazopyrimidines	Purines and purine derivatives	Experimental CCS	[M+H]+	226.093	146.464	3	2019-08-12
AllCCS00001043	Mefloquine	C17H16F6N2O	378.117	C1CCNC(C1)(C(C2=CC(C(F)(F)F)=NC3=C2C=CC=C3C(F)(F)F)(O)[H])[H]	XEEQGYMUWCZPDN-DOMZBBRYSA-N	Organic compounds	Organoheterocyclic compounds	Quinolines and derivatives	4-quinolinemethanols	Experimental CCS	[M+H]+	379.124	181.81	3	2019-08-12
AllCCS00001044	Celecoxib	C17H14F3N3O2S	381.076	CC1=CC=C(C=C1)C2=CC(C(F)(F)F)=NN2C3=CC=C(C=C3)S(N)(=O)=O	RZEKVGVHFLEQIL-UHFFFAOYSA-N	Organic compounds	Organoheterocyclic compounds	Azoles	Pyrazoles	Experimental CCS	[M+H]+	382.083	186.121	3	2019-08-12
AllCCS00001045	Ezetimibe	C24H21F2NO3	409.149	C=1C=C(C=CC1C(CCC2(C(C3=CC=C(C=C3)O)(N(C4=CC=C(C=C4)F)C2=O)[H])[H])(O)[H])F	OLNTVTPDXPETLC-XPWALMASSA-N	Organic compounds	Organoheterocyclic compounds	Lactams	Beta lactams	Experimental CCS	[M+Na]+	432.138	213.573	3	2019-08-12
AllCCS00001046	Ceftibuten	C15H14N4O6S2	410.035	C(CC(=O)O)(=C(C1=CSC(=N)N1)C(=NC2(C(N3C(=CCSC23[H])C(=O)O)=O)[H])O)[H]	UNJFKXSSGBWRBZ-BJCIPQKHSA-N	Organic compounds	Organoheterocyclic compounds	Lactams	Beta lactams	Experimental CCS	[M+H]+	411.043	191.448	3	2019-08-12
AllCCS00001047	Cefdinir	C14H13N5O5S2	395.036	C=CC=1CSC2(C(C(N2C1C(=O)O)=O)(N=C(C(C3=CSC(=N)N3)=NO)O)[H])[H]	RTXOFQZKPXMALH-GHXIOONMSA-N	Organic compounds	Organoheterocyclic compounds	Lactams	Beta lactams	Experimental CCS	[M+H]+	396.043	190.508	3	2019-08-12
AllCCS00001048	Etomidate	C14H16N2O2	244.121	CCOC(C1=CN=CN1C(C)C2=CC=CC=C2)=O	NPUKDXXFDDZOKR-UHFFFAOYSA-N	Organic compounds	Organoheterocyclic compounds	Azoles	Imidazoles	Experimental CCS	[M+H]+	245.128	155.872	3	2019-08-12
AllCCS00001049	Deracoxib	C17H14F3N3O3S	397.071	COC=1C=CC(=CC1F)C2=CC(C(F)F)=NN2C3=CC=C(C=C3)S(N)(=O)=O	WAZQAZKAZLXFMK-UHFFFAOYSA-N	Organic compounds	Organoheterocyclic compounds	Azoles	Pyrazoles	Experimental CCS	[M+H]+	398.078	189.861	3	2019-08-12
AllCCS00001050	Loratadine	C22H23ClN2O2	382.145	CCOC(N1CCC(CC1)=C2C3=CC=C(C=C3CCC=4C=CC=NC42)Cl)=O	JCCNYMKQOSZNPW-UHFFFAOYSA-N	Organic compounds	Organoheterocyclic compounds	Benzocycloheptapyridines		Experimental CCS	[M+H]+	383.152	185.793	3	2019-08-12
AllCCS00001051	Bendroflumethiazide	C15H14F3N3O4S2	421.038	C1=CC=C(C=C1)CC2NC=3C=C(C(=CC3S(N2)(=O)=O)S(N)(=O)=O)C(F)(F)F	HDWIHXWEUNVBIY-UHFFFAOYSA-N	Organic compounds	Organoheterocyclic compounds	Thiadiazines	Benzothiadiazines	Experimental CCS	[M+H]+	422.045	188.611	3	2019-08-12
AllCCS00001052	Ceftriaxone Sodium Trihydrate	C18H18N8O7S3	554.046	CN1C(=NC(C(N1)=O)=O)SCC=2CSC3(C(C(N3C2C(=O)O)=O)(N=C(C(C4=CSC(=N)N4)=NOC)O)[H])[H]	VAAUVRVFOQPIGI-SPQHTLEESA-N	Organic compounds	Organoheterocyclic compounds	Lactams	Beta lactams	Experimental CCS	[M+H]+	555.053	212.274	3	2019-08-12
AllCCS00001053	Trimipramine Maleate	C20H26N2	294.21	CC(CN(C)C)CN1C2=CC=CC=C2CCC3=CC=CC=C31	ZSCDBOWYZJWBIY-UHFFFAOYSA-N	Organic compounds	Organoheterocyclic compounds	Benzazepines	Dibenzazepines	Experimental CCS	[M+H]+	295.217	169.949	3	2019-08-12
AllCCS00001054	Triflupromazine Hydrochloride	C18H19F3N2S	352.122	CN(C)CCCN1C2=CC=CC=C2SC=3C=CC(=CC31)C(F)(F)F	XSCGXQMFQXDFCW-UHFFFAOYSA-N	Organic compounds	Organoheterocyclic compounds	Benzothiazines	Phenothiazines	Experimental CCS	[M+H]+	353.129	175.637	3	2019-08-12
AllCCS00001057	Oxaprozin	C18H15NO3	293.105	C1=CC=C(C=C1)C2=C(C3=CC=CC=C3)OC(CCC(=O)O)=N2	OFPXSFXSNFPTHF-UHFFFAOYSA-N	Organic compounds	Organoheterocyclic compounds	Azoles	Oxazoles	Experimental CCS	[M+H]+	294.112	169.736	3	2019-08-12
AllCCS00001058	Oxfendazole	C15H13N3O3S	315.068	COC(=NC1=NC=2C=CC(=CC2N1)S(C3=CC=CC=C3)=O)O	BEZZFPOZAYTVHN-UHFFFAOYSA-N	Organic compounds	Organoheterocyclic compounds	Benzimidazoles		Experimental CCS	[M+H]+	316.075	174.059	3	2019-08-12
AllCCS00001060	Morantel Citrate	C12H16N2S	220.103	CC=1C=CSC1C(=C(C2=NCCCN2C)[H])[H]	NVEPPWDVLBMNMB-SNAWJCMRSA-N	Organic compounds	Organoheterocyclic compounds	Diazines	Pyrimidines and pyrimidine derivatives	Experimental CCS	[M+H]+	221.111	150.093	3	2019-08-12
AllCCS00001062	Fumazenil	C15H14FN3O3	303.102	CCOC(C1=C2CN(C)C(C=3C=C(C=CC3N2C=N1)F)=O)=O	OFBIFZUFASYYRE-UHFFFAOYSA-N	Organic compounds	Organoheterocyclic compounds	Benzodiazepines	1,4-benzodiazepines	Experimental CCS	[M+H]+	304.109	165.631	3	2019-08-12
AllCCS00001063	Azelastine Hydrochloride	C22H24ClN3O	381.161	CN1CCCC(CC1)N2C(C3=CC=CC=C3C(CC4=CC=C(C=C4)Cl)=N2)=O	MBUVEWMHONZEQD-UHFFFAOYSA-N	Organic compounds	Organoheterocyclic compounds	Diazanaphthalenes	Benzodiazines	Experimental CCS	[M+H]+	382.168	192.697	3	2019-08-12
AllCCS00001064	Brompheniramine Maleate	C16H19BrN2	318.073	CN(C)CCC(C1=CC=C(C=C1)Br)C2=CC=CC=N2	ZDIGNSYAACHWNL-UHFFFAOYSA-N	Organic compounds	Organoheterocyclic compounds	Pyridines and derivatives	Pheniramines	Experimental CCS	[M+H]+	319.08	166.3	3	2019-08-12
AllCCS00001066	Perhexiline Maleate	C19H35N	277.277	C1CCC(CC1)C(CC2CCCCN2)C3CCCCC3	CYXKNKQEMFBLER-UHFFFAOYSA-N	Organic compounds	Organoheterocyclic compounds	Piperidines		Experimental CCS	[M+H]+	278.284	179.849	3	2019-08-12
AllCCS00001069	Clemizole Hydrochloride	C19H20ClN3	325.135	C1=CC=C2C(=C1)N=C(CN3CCCC3)N2CC4=CC=C(C=C4)Cl	CJXAEXPPLWQRFR-UHFFFAOYSA-N	Organic compounds	Organoheterocyclic compounds	Benzimidazoles		Experimental CCS	[M+H]+	326.142	179.771	3	2019-08-12
AllCCS00001070	Aminothiazole	C3H4N2S	100.01	C1=CSC(=N)N1	RAIPHJJURHTUIC-UHFFFAOYSA-N	Organic compounds	Organoheterocyclic compounds	Azoles	Thiazoles	Experimental CCS	[M+H]+	101.017	117.217	3	2019-08-12
AllCCS00001071	Aminopterin	C19H20N8O5	440.156	C=1C=C(C=CC1C(NC(CCC(=O)O)C(=O)O)=O)NCC=2C=NC=3C(=C(N)NC(=N)N3)N2	TVZGACDUOSZQKY-UHFFFAOYSA-N	Organic compounds	Organoheterocyclic compounds	Pteridines and derivatives	Pterins and derivatives	Experimental CCS	[M+H]+	441.163	204.433	3	2019-08-12
AllCCS00001072	Piribedil Hydrochloride	C16H18N4O2	298.143	C1=CN=C(N=C1)N2CCN(CC2)CC=3C=CC4=C(C3)OCO4	OQDPVLVUJFGPGQ-UHFFFAOYSA-N	Organic compounds	Organoheterocyclic compounds	Diazinanes	Piperazines	Experimental CCS	[M+H]+	299.15	171.116	3	2019-08-12
AllCCS00001073	Meticrane	C10H13NO4S2	275.029	CC1=CC=2CCCS(C2C=C1S(N)(=O)=O)(=O)=O	FNQQBFNIYODEMB-UHFFFAOYSA-N	Organic compounds	Organoheterocyclic compounds	Thiochromanes		Experimental CCS	[M+H]+	276.036	159.406	3	2019-08-12
AllCCS00001074	Pimethixene Maleate	C19H19NS	293.124	CN1CCC(CC1)=C2C3=CC=CC=C3SC4=CC=CC=C42	NZLVRVYNQYGMAB-UHFFFAOYSA-N	Organic compounds	Organoheterocyclic compounds	Benzothiopyrans	1-benzothiopyrans	Experimental CCS	[M+H]+	294.131	169.07	3	2019-08-12
AllCCS00001075	Sulmazole	C14H13N3O2S	287.073	COC=1C=C(C=CC1C2=NC=3C=CC=NC3N2)S(C)=O	XMFCOYRWYYXZMY-UHFFFAOYSA-N	Organic compounds	Organoheterocyclic compounds	Azoles	Imidazoles	Experimental CCS	[M+H]+	288.08	166.385	3	2019-08-12
AllCCS00001076	Itraconazole	C35H38Cl2N8O4	704.239	CCC(C)(N1C(N(C=N1)C2=CC=C(C=C2)N3CCN(CC3)C4=CC=C(C=C4)OCC5(COC(CN6C=NC=N6)(C=7C=CC(=CC7Cl)Cl)O5)[H])=O)[H]	VHVPQPYKVGDNFY-TUJWMRSMSA-N	Organic compounds	Organoheterocyclic compounds	Diazinanes	Piperazines	Experimental CCS	[M+H]+	705.247	248.809	3	2019-08-12
AllCCS00001077	Ceftazidime	C22H22N6O7S2	546.099	CC(C)(C(=O)[O-])ON=C(C1=CSC(=N)N1)C(=NC2(C(N3C(=C(C[N+]4=CC=CC=C4)CSC23[H])C(=O)O)=O)[H])O	ORFOPKXBNMVMKC-DWVKKRMSSA-N	Organic compounds	Organoheterocyclic compounds	Lactams	Beta lactams	Experimental CCS	[M+H]+	547.106	218.224	3	2019-08-12
AllCCS00001078	Aripiprazole	C23H27Cl2N3O2	447.148	C(CCOC=1C=CC=2CCC(=NC2C1)O)CN3CCN(CC3)C4=CC=CC(=C4Cl)Cl	CEUORZQYGODEFX-UHFFFAOYSA-N	Organic compounds	Organoheterocyclic compounds	Diazinanes	Piperazines	Experimental CCS	[M+H]+	448.155	203.476	3	2019-08-12
AllCCS00001079	Hydrastinine Hydrochloride	C11H13NO3	207.09	CN1CCC2=CC3=C(C=C2C1O)OCO3	YOJQZPVUNUQTDF-UHFFFAOYSA-N	Organic compounds	Organoheterocyclic compounds	Tetrahydroisoquinolines		Experimental CCS	[M+H-H2O]+	190.086	134.86	3	2019-08-12
AllCCS00001080	Naftopidil Dihydrochloride	C24H28N2O3	392.21	COC1=CC=CC=C1N2CCN(CC2)CC(COC3=CC=CC4=CC=CC=C43)O	HRRBJVNMSRJFHQ-UHFFFAOYSA-N	Organic compounds	Organoheterocyclic compounds	Diazinanes	Piperazines	Experimental CCS	[M+H]+	393.217	195.487	3	2019-08-12
AllCCS00001081	Ramifenazone	C14H19N3O	245.153	CC(C)NC1=C(C)N(C)N(C2=CC=CC=C2)C1=O	XOZLRRYPUKAKMU-UHFFFAOYSA-N	Organic compounds	Organoheterocyclic compounds	Azoles	Pyrazoles	Experimental CCS	[M+H]+	246.16	156.515	3	2019-08-12
AllCCS00001082	Hexetidine	C21H45N3	339.361	CCCCC(CC)CN1CC(C)(CN(CC(CC)CCCC)C1)N	DTOUUUZOYKYHEP-UHFFFAOYSA-N	Organic compounds	Organoheterocyclic compounds	Diazinanes		Experimental CCS	[M+H]+	340.369	193.978	3	2019-08-12
AllCCS00001083	Fipexide Hydrochloride	C20H21ClN2O4	388.119	C1=CC2=C(C=C1CN3CCN(CC3)C(COC4=CC=C(C=C4)Cl)=O)OCO2	BFUJHVVEMMWLHC-UHFFFAOYSA-N	Organic compounds	Organoheterocyclic compounds	Benzodioxoles		Experimental CCS	[M+H]+	389.126	189.346	3	2019-08-12
AllCCS00001084	Ethacridine Lactate	C15H15N3O	253.122	CCOC=1C=CC2=C(C1)C(C=3C=CC(=CC3N2)N)=N	CIKWKGFPFXJVGW-UHFFFAOYSA-N	Organic compounds	Organoheterocyclic compounds	Quinolines and derivatives	Benzoquinolines	Experimental CCS	[M+H]+	254.129	156.281	3	2019-08-12
AllCCS00001085	Telenzepine Hydrochloride	C19H22N4O2S	370.146	CC1=C2C(=CS1)C(=NC3=CC=CC=C3N2C(CN4CCN(C)CC4)=O)O	VSWPGAIWKHPTKX-UHFFFAOYSA-N	Organic compounds	Organoheterocyclic compounds	Benzodiazepines		Experimental CCS	[M+H]+	371.154	179.385	3	2019-08-12
AllCCS00001086	Metergoline	C25H29N3O2	403.226	CN1CC(CC2(C=3C=CC=C4C3C(CC21[H])=CN4C)[H])(CN=C(O)OCC5=CC=CC=C5)[H]	WZHJKEUHNJHDLS-QTGUNEKASA-N	Organic compounds	Organoheterocyclic compounds	Quinolines and derivatives	Indoloquinolines	Experimental CCS	[M+H]+	404.233	197.612	3	2019-08-12
AllCCS00001087	Ornidazole	C7H10ClN3O3	219.041	CC1=NC=C(N1CC(CCl)O)N(=O)=O	IPWKIXLWTCNBKN-UHFFFAOYSA-N	Organic compounds	Organoheterocyclic compounds	Azoles	Imidazoles	Experimental CCS	[M+H]+	220.048	141.698	3	2019-08-12
AllCCS00001088	Orbifloxacin	C19H20F3N3O3	395.146	CC1(CN(CC(C)(N1)[H])C2=C(C(=C3C(=C2F)N(C=C(C3=O)C(=O)O)C4CC4)F)F)[H]	QIPQASLPWJVQMH-DTORHVGOSA-N	Organic compounds	Organoheterocyclic compounds	Quinolines and derivatives	Quinoline carboxylic acids	Experimental CCS	[M+H]+	396.153	196.738	3	2019-08-12
AllCCS00001089	Zaprinast	C13H13N5O2	271.107	CCCOC1=CC=CC=C1C2=NC3=C(C(=N2)O)N=NN3	REZGGXNDEMKIQB-UHFFFAOYSA-N	Organic compounds	Organoheterocyclic compounds	Triazolopyrimidines		Experimental CCS	[M+H]+	272.114	159.204	3	2019-08-12
AllCCS00001090	Idazoxan Hydrochloride	C11H12N2O2	204.09	C1=CC=C2C(=C1)OCC(C3=NCCN3)O2	HPMRFMKYPGXPEP-UHFFFAOYSA-N	Organic compounds	Organoheterocyclic compounds	Benzodioxanes	Benzo-1,4-dioxanes	Experimental CCS	[M+H]+	205.097	142.754	3	2019-08-12
AllCCS00001091	Piromidic Acid	C14H16N4O3	288.122	CCN1C=C(C(C2=CN=C(N=C21)N3CCCC3)=O)C(=O)O	RCIMBBZXSXFZBV-UHFFFAOYSA-N	Organic compounds	Organoheterocyclic compounds	Pyridopyrimidines	Pyrido[2,3-d]pyrimidines	Experimental CCS	[M+H]+	289.13	161.077	3	2019-08-12
AllCCS00001092	Amrinone	C10H9N3O	187.075	C=1C=NC=CC1C2=CC(=C(N=C2)O)N	RNLQIBCLLYYYFJ-UHFFFAOYSA-N	Organic compounds	Organoheterocyclic compounds	Pyridines and derivatives	Bipyridines and oligopyridines	Experimental CCS	[M+H]+	188.082	139.005	3	2019-08-12
AllCCS00001093	Dropropizine	C13H20N2O2	236.152	C1=CC=C(C=C1)N2CCN(CC2)CC(CO)O	PTVWPYVOOKLBCG-UHFFFAOYSA-N	Organic compounds	Organoheterocyclic compounds	Diazinanes	Piperazines	Experimental CCS	[M+H]+	237.16	155.679	3	2019-08-12
AllCCS00001094	6-Aminonicotinamide	C6H7N3O	137.059	C1=CC(=N)NC=C1C(=N)O	ZLWYEPMDOUQDBW-UHFFFAOYSA-N	Organic compounds	Organoheterocyclic compounds	Pyridines and derivatives	Pyridinecarboxylic acids and derivatives	Experimental CCS	[M+H]+	138.066	125.703	3	2019-08-12
AllCCS00001095	Carbimazole	C7H10N2O2S	186.046	CCOC(N1C=CN(C)C1=S)=O	CFOYWRHIYXMDOT-UHFFFAOYSA-N	Organic compounds	Organoheterocyclic compounds	Azoles	Imidazoles	Experimental CCS	[M+H]+	187.054	134.362	3	2019-08-12
AllCCS00001097	Nipecotic Acid	C6H11NO2	129.079	C1CC(CNC1)C(=O)O	XJLSEXAGTJCILF-UHFFFAOYSA-N	Organic compounds	Organoheterocyclic compounds	Piperidines	Piperidinecarboxylic acids and derivatives	Experimental CCS	[M+H]+	130.086	124.558	3	2019-08-12
AllCCS00001098	Buspirone Hydrochloride	C21H31N5O2	385.248	C1CCC2(C1)CC(N(CCCCN3CCN(CC3)C4=NC=CC=N4)C(C2)=O)=O	QWCRAEMEVRGPNT-UHFFFAOYSA-N	Organic compounds	Organoheterocyclic compounds	Diazinanes	Piperazines	Experimental CCS	[M+H]+	386.255	197.727	3	2019-08-12
AllCCS00001099	4-Hydroxyantipyrine	C11H12N2O2	204.09	CC1=C(C(N(C2=CC=CC=C2)N1C)=O)O	SKVPTPMWXJSBTF-UHFFFAOYSA-N	Organic compounds	Organoheterocyclic compounds	Azoles	Pyrazoles	Experimental CCS	[M+H]+	205.097	141.435	3	2019-08-12
AllCCS00001101	Diazoxide	C8H7ClN2O2S	229.992	CC1=NC=2C=CC(=CC2S(N1)(=O)=O)Cl	GDLBFKVLRPITMI-UHFFFAOYSA-N	Organic compounds	Organoheterocyclic compounds	Thiadiazines	Benzothiadiazines	Experimental CCS	[M+H]+	230.999	143.73	3	2019-08-12
AllCCS00001102	Diltiazem Hydrochloride	C22H26N2O4S	414.161	CC(=O)OC1(C(C2=CC=C(C=C2)OC)(SC3=CC=CC=C3N(CCN(C)C)C1=O)[H])[H]	HSUGRBWQSSZJOP-RTWAWAEBSA-N	Organic compounds	Organoheterocyclic compounds	Benzothiazepines		Experimental CCS	[M+H]+	415.169	196.111	3	2019-08-12
AllCCS00001103	Pempidine Tartrate	C10H21N	155.167	CC1(C)CCCC(C)(C)N1C	XULIXFLCVXWHRF-UHFFFAOYSA-N	Organic compounds	Organoheterocyclic compounds	Piperidines		Experimental CCS	[M+H]+	156.175	135.349	3	2019-08-12
AllCCS00001104	Pyritinol	C16H20N2O4S2	368.086	CC1=C(C(CO)=C(C=N1)CSSCC=2C=NC(C)=C(C2CO)O)O	SIXLXDIJGIWWFU-UHFFFAOYSA-N	Organic compounds	Organoheterocyclic compounds	Pyridines and derivatives	Methylpyridines	Experimental CCS	[M+H]+	369.094	173.429	3	2019-08-12
AllCCS00001105	Iproniazid Sulfate	C9H13N3O	179.106	CC(C)NNC(C1=CC=NC=C1)=O	NYMGNSNKLVNMIA-UHFFFAOYSA-N	Organic compounds	Organoheterocyclic compounds	Pyridines and derivatives	Pyridinecarboxylic acids and derivatives	Experimental CCS	[M+H]+	180.113	142.216	3	2019-08-12
AllCCS00001106	Pentylenetetrazol	C6H10N4	138.091	C1CCC2=NN=NN2CC1	CWRVKFFCRWGWCS-UHFFFAOYSA-N	Organic compounds	Organoheterocyclic compounds	Azepines		Experimental CCS	[M+H]+	139.098	124.537	3	2019-08-12
AllCCS00001107	Tacrine Hydrochloride	C13H14N2	198.116	C1=CC=C2C(=C1)C(C=3CCCCC3N2)=N	YLJREFDVOIBQDA-UHFFFAOYSA-N	Organic compounds	Organoheterocyclic compounds	Quinolines and derivatives	Benzoquinolines	Experimental CCS	[M+H]+	199.123	141.43	3	2019-08-12
AllCCS00001109	Amoxapine	C17H16ClN3O	313.098	C1=CC=C2C(=C1)N=C(C=3C=C(C=CC3O2)Cl)N4CCNCC4	QWGDMFLQWFTERH-UHFFFAOYSA-N	Organic compounds	Organoheterocyclic compounds	Benzoxazepines	Dibenzoxazepines	Experimental CCS	[M+H]+	314.105	171.19	3	2019-08-12
AllCCS00001112	Metampicillin Sodium	C17H19N3O4S	361.11	CC1(C)C(C(=O)O)(N2C(C(C2(S1)[H])(N=C(C(C3=CC=CC=C3)(N=C)[H])O)[H])=O)[H]	FZECHKJQHUVANE-MCYUEQNJSA-N	Organic compounds	Organoheterocyclic compounds	Lactams	Beta lactams	Experimental CCS	[M+H]+	362.117	180.371	3	2019-08-12
AllCCS00001113	Furaltadone	C13H16N4O6	324.107	C=1C=C(N(=O)=O)OC1C(=NN2CC(CN3CCOCC3)OC2=O)[H]	YVQVOQKFMFRVGR-VGOFMYFVSA-N	Organic compounds	Organoheterocyclic compounds	Furans	Nitrofurans	Experimental CCS	[M+H]+	325.114	166.911	3	2019-08-12
AllCCS00001114	Efaroxan Hydrochloride	C13H16N2O	216.126	CCC1(CC2=CC=CC=C2O1)C3=NCCN3	RATZLMXRALDSJW-UHFFFAOYSA-N	Organic compounds	Organoheterocyclic compounds	Coumarans		Experimental CCS	[M+H]+	217.134	149.699	3	2019-08-12
AllCCS00001115	Chromocarb	C10H6O4	190.027	C1=CC=C2C(=C1)C(C=C(C(O)=O)O2)=O	RVMGXWBCQGAWBR-UHFFFAOYSA-N	Organic compounds	Organoheterocyclic compounds	Benzopyrans	1-benzopyrans	Experimental CCS	[M+H]+	191.034	133.955	3	2019-08-12
AllCCS00001116	Pipemidic Acid	C14H17N5O3	303.133	CCN1C=C(C(C2=CN=C(N=C21)N3CCNCC3)=O)C(=O)O	JOHZPMXAZQZXHR-UHFFFAOYSA-N	Organic compounds	Organoheterocyclic compounds	Diazinanes	Piperazines	Experimental CCS	[M+H]+	304.14	171.01	3	2019-08-12
AllCCS00001117	Cinchophen	C16H11NO2	249.079	C1=CC=C(C=C1)C=2C=C(C3=CC=CC=C3N2)C(=O)O	YTRMTPPVNRALON-UHFFFAOYSA-N	Organic compounds	Organoheterocyclic compounds	Quinolines and derivatives	Phenylquinolines	Experimental CCS	[M+H]+	250.086	154.289	3	2019-08-12
AllCCS00001118	Brazilein	C16H12O5	284.068	C1=CC2=C(C=C1O)OCC3(CC4=CC(C(=CC4=C23)O)=O)O	MLWIYODOURBGPI-UHFFFAOYSA-N	Organic compounds	Organoheterocyclic compounds	Benzopyrans	1-benzopyrans	Experimental CCS	[M+H]+	285.076	159.927	3	2019-08-12
AllCCS00001119	Visnagin	C13H10O4	230.058	CC1=CC(C2=C(C=C3C(C=CO3)=C2OC)O1)=O	NZVQLVGOZRELTG-UHFFFAOYSA-N	Organic compounds	Organoheterocyclic compounds	Benzopyrans	1-benzopyrans	Experimental CCS	[M+H]+	231.065	139.07	3	2019-08-12
AllCCS00001122	4-Hydroxy-6-Methylpyran-2-One	C6H6O3	126.032	CC1=CC(=CC(=O)O1)O	NSYSSMYQPLSPOD-UHFFFAOYSA-N	Organic compounds	Organoheterocyclic compounds	Pyrans	Pyranones and derivatives	Experimental CCS	[M+H]+	127.039	119.778	3	2019-08-12
AllCCS00001123	Mevastatin	C23H34O5	390.241	CCC(C)(C(=O)OC1(CCC=C2C=CC(C)(C(CCC3(CC(CC(=O)O3)(O)[H])[H])(C21[H])[H])[H])[H])[H]	AJLFOPYRIVGYMJ-INTXDZFKSA-N	Organic compounds	Organoheterocyclic compounds	Lactones	Delta valerolactones	Experimental CCS	[M+Na]+	413.23	198.35	3	2019-08-12
AllCCS00001124	Gramine	C11H14N2	174.116	CN(C)CC1=CNC2=CC=CC=C12	OCDGBSUVYYVKQZ-UHFFFAOYSA-N	Organic compounds	Organoheterocyclic compounds	Indoles and derivatives	Indoles	Experimental CCS	[M+H]+	175.123	134.852	3	2019-08-12
AllCCS00001125	Piperonylic Acid	C8H6O4	166.027	C1=CC2=C(C=C1C(=O)O)OCO2	VDVJGIYXDVPQLP-UHFFFAOYSA-N	Organic compounds	Organoheterocyclic compounds	Benzodioxoles		Experimental CCS	[M+H]+	167.034	124.452	3	2019-08-12
AllCCS00001126	Apiole	C12H14O4	222.089	C=CCC1=CC(=C2C(=C1OC)OCO2)OC	QQRSPHJOOXUALR-UHFFFAOYSA-N	Organic compounds	Organoheterocyclic compounds	Benzodioxoles		Experimental CCS	[M+H]+	223.097	146.083	3	2019-08-12
AllCCS00001127	Isosafrole	C10H10O2	162.068	CC(=C(C=1C=CC2=C(C1)OCO2)[H])[H]	VHVOLFRBFDOUSH-NSCUHMNNSA-N	Organic compounds	Organoheterocyclic compounds	Benzodioxoles		Experimental CCS	[M+H]+	163.075	138.44	3	2019-08-12
AllCCS00001128	Xanthopterin	C6H5N5O2	179.044	C=1C(NC2=C(N1)NC(=N)N=C2O)=O	VURKRJGMSKJIQX-UHFFFAOYSA-N	Organic compounds	Organoheterocyclic compounds	Pteridines and derivatives	Pterins and derivatives	Experimental CCS	[M+H]+	180.052	131.057	3	2019-08-12
AllCCS00001129	Kinetin	C10H9N5O	215.081	C=1C=C(CNC2=C3C(=NC=N3)NC=N2)OC1	QANMHLXAZMSUEX-UHFFFAOYSA-N	Organic compounds	Organoheterocyclic compounds	Imidazopyrimidines	Purines and purine derivatives	Experimental CCS	[M+H]+	216.088	144.063	3	2019-08-12
AllCCS00001130	Leucodin	C15H18O3	246.126	CC=1CCC2(C(C)(C(=O)OC2(C3(C(C)=CC(C13)=O)[H])[H])[H])[H]	BJPSSVHNEGMBDQ-NUZBWSBOSA-N	Organic compounds	Organoheterocyclic compounds	Lactones	Gamma butyrolactones	Experimental CCS	[M+H]+	247.133	154.211	3	2019-08-12
AllCCS00001131	Anabasamine Hydrochloride	C16H19N3	253.158	CN1CCCCC1C=2C=CC(C=3C=CC=NC3)=NC2	TZRDBHMKTWECOV-UHFFFAOYSA-N	Organic compounds	Organoheterocyclic compounds	Pyridines and derivatives	Bipyridines and oligopyridines	Experimental CCS	[M+H]+	254.165	166.53	3	2019-08-12
AllCCS00001132	Piperic Acid	C12H10O4	218.058	C(C(=C(C(=O)O)[H])[H])(=C(C=1C=CC2=C(C1)OCO2)[H])[H]	RHBGITBPARBDPH-ZPUQHVIOSA-N	Organic compounds	Organoheterocyclic compounds	Benzodioxoles		Experimental CCS	[M+H]+	219.065	138.585	3	2019-08-12
AllCCS00001133	Dictamnine	C12H9NO2	199.063	COC=1C2=CC=CC=C2N=C3C1C=CO3	WIONIXOBNMDJFJ-UHFFFAOYSA-N	Organic compounds	Organoheterocyclic compounds	Quinolines and derivatives	Furanoquinolines	Experimental CCS	[M+H]+	200.071	135.207	3	2019-08-12
AllCCS00001134	Norharman	C11H8N2	168.069	C1=CC=C2C(=C1)C3=CC=NC=C3N2	AIFRHYZBTHREPW-UHFFFAOYSA-N	Organic compounds	Organoheterocyclic compounds	Indoles and derivatives	Pyridoindoles	Experimental CCS	[M+H]+	169.076	132.174	3	2019-08-12
AllCCS00001135	Kojic Acid	C6H6O4	142.027	C1=C(CO)OC=C(C1=O)O	BEJNERDRQOWKJM-UHFFFAOYSA-N	Organic compounds	Organoheterocyclic compounds	Pyrans	Pyranones and derivatives	Experimental CCS	[M+H]+	143.034	121.87	3	2019-08-12
AllCCS00001136	Picrotoxinin	C15H16O6	292.095	C=C(C)C1C2C(=O)OC1C3C4(C)C2(CC5C4(C(=O)O3)O5)O	PIMZUZSSNYHVCU-UHFFFAOYSA-N	Organic compounds	Organoheterocyclic compounds	Furopyrans		Experimental CCS	[M+Na]+	315.084	168.745	3	2019-08-12
AllCCS00001137	Citrinin	C13H14O5	250.084	CC1(C(C)(OC=C2C1=C(C)C(C(=C2O)C(=O)O)=O)[H])[H]	CQIUKKVOEOPUDV-IYSWYEEDSA-N	Organic compounds	Organoheterocyclic compounds	Benzopyrans		Experimental CCS	[M+H]+	251.091	150.202	3	2019-08-12
AllCCS00001138	2-Methoxyxanthone	C14H10O3	226.063	COC=1C=CC2=C(C1)C(C3=CC=CC=C3O2)=O	DVZCOQQFPCMIPO-UHFFFAOYSA-N	Organic compounds	Organoheterocyclic compounds	Benzopyrans	1-benzopyrans	Experimental CCS	[M+H]+	227.07	142.364	3	2019-08-12
AllCCS00001139	Myosmine	C9H10N2	146.084	C1=CC(=CN=C1)C=2CCCN2	DPNGWXJMIILTBS-UHFFFAOYSA-N	Organic compounds	Organoheterocyclic compounds	Pyridines and derivatives		Experimental CCS	[M+H]+	147.092	128.207	3	2019-08-12
AllCCS00001140	Glafenine	C19H17ClN2O4	372.088	C1=CC=C(C(=C1)C(=O)OCC(CO)O)NC=2C=CN=C3C=C(C=CC23)Cl	GWOFUCIGLDBNKM-UHFFFAOYSA-N	Organic compounds	Organoheterocyclic compounds	Quinolines and derivatives	Aminoquinolines and derivatives	Experimental CCS	[M+H]+	373.095	187.297	3	2019-08-12
AllCCS00001141	Mebhydrolin Naphthalenesulfonate	C19H20N2	276.163	CN1CCC2=C(C1)C3=CC=CC=C3N2CC4=CC=CC=C4	FQQIIPAOSKSOJM-UHFFFAOYSA-N	Organic compounds	Organoheterocyclic compounds	Indoles and derivatives	N-alkylindoles	Experimental CCS	[M+H]+	277.17	168.875	3	2019-08-12
AllCCS00001142	Sulfaphenazole	C15H14N4O2S	314.084	C1=CC=C(C=C1)N2C(=CC=N2)NS(C3=CC=C(C=C3)N)(=O)=O	QWCJHSGMANYXCW-UHFFFAOYSA-N	Organic compounds	Organoheterocyclic compounds	Azoles	Pyrazoles	Experimental CCS	[M+H]+	315.091	170.011	3	2019-08-12
AllCCS00001144	Hematein	C16H12O6	300.063	C1=CC(=C(C2=C1C3=C4C=C(C(C=C4CC3(CO2)O)=O)O)O)O	HLUCICHZHWJHLL-UHFFFAOYSA-N	Organic compounds	Organoheterocyclic compounds	Benzopyrans	1-benzopyrans	Experimental CCS	[M+H]+	301.071	162.542	3	2019-08-12
AllCCS00001145	Monocrotaline	C16H23NO6	325.153	CC1(C(=O)OC2(CCN3CC=C(COC(C(C)(C1(C)O)O)=O)C23[H])[H])[H]	QVCMHGGNRFRMAD-XFGHUUIASA-N	Organic compounds	Organoheterocyclic compounds	Pyrrolizines		Experimental CCS	[M+H]+	326.16	172.948	3	2019-08-12
AllCCS00001146	Safrole	C10H10O2	162.068	C=CCC=1C=CC2=C(C1)OCO2	ZMQAAUBTXCXRIC-UHFFFAOYSA-N	Organic compounds	Organoheterocyclic compounds	Benzodioxoles		Experimental CCS	[M+H]+	163.075	138.573	3	2019-08-12
AllCCS00001147	5-Fluoroindole-2-Carboxylic Acid	C9H6FNO2	179.038	C=1C=C2C(=CC1F)C=C(C(=O)O)N2	WTXBRZCVLDTWLP-UHFFFAOYSA-N	Organic compounds	Organoheterocyclic compounds	Indoles and derivatives	Indolecarboxylic acids and derivatives	Experimental CCS	[M+H]+	180.046	145.255	3	2019-08-12
AllCCS00001148	Cafestol Acetate	C22H30O4	358.214	CC(=O)OCC1(CC23CCC4C=5C=COC5CCC4(C)C3CCC1C2)O	PTGGVIKFNQSFBY-UHFFFAOYSA-N	Organic compounds	Organoheterocyclic compounds	Naphthofurans		Experimental CCS	[M+H]+	359.222	169.292	3	2019-08-12
AllCCS00001149	Securinine	C13H15NO2	217.11	C1CCN2C3(C=CC4=CC(=O)OC4(C3)C2(C1)[H])[H]	SWZMSZQQJRKFBP-ZBOXLXRLSA-N	Organic compounds	Organoheterocyclic compounds	Indolizidines		Experimental CCS	[M+H]+	218.118	146.414	3	2019-08-12
AllCCS00001151	Evoxine	C18H21NO6	347.137	CC(C)(C(COC=1C=CC2=C(C1OC)N=C3C(C=CO3)=C2OC)O)O	FGANMDNHTVJAHL-UHFFFAOYSA-N	Organic compounds	Organoheterocyclic compounds	Quinolines and derivatives	Furanoquinolines	Experimental CCS	[M+H]+	348.144	181.359	3	2019-08-12
AllCCS00001152	Salsolidine	C12H17NO2	207.126	CC1C2=CC(=C(C=C2CCN1)OC)OC	HMYJLVDKPJHJCF-UHFFFAOYSA-N	Organic compounds	Organoheterocyclic compounds	Tetrahydroisoquinolines		Experimental CCS	[M+H]+	208.133	150.929	3	2019-08-12
AllCCS00001153	Metitepine Maleate	C20H24N2S2	356.138	CN1CCN(CC1)C2CC3=CC=CC=C3SC=4C=CC(=CC24)SC	RLJFTICUTYVZDG-UHFFFAOYSA-N	Organic compounds	Organoheterocyclic compounds	Benzothiepins	Dibenzothiepins	Experimental CCS	[M+H]+	357.145	184.435	3	2019-08-12
AllCCS00001154	Salsoline	C11H15NO2	193.11	CC1C2=CC(=C(C=C2CCN1)O)OC	YTPRLBGPGZHUPD-UHFFFAOYSA-N	Organic compounds	Organoheterocyclic compounds	Tetrahydroisoquinolines		Experimental CCS	[M+H]+	194.118	145.796	3	2019-08-12
AllCCS00001155	Periciazine	C21H23N3OS	365.156	C1=CC=C2C(=C1)N(CCCN3CCC(CC3)O)C=4C=C(C=CC4S2)C#N	LUALIOATIOESLM-UHFFFAOYSA-N	Organic compounds	Organoheterocyclic compounds	Benzothiazines	Phenothiazines	Experimental CCS	[M+H]+	366.163	186.622	3	2019-08-12
AllCCS00001156	Nimustine	C9H13ClN6O2	272.079	CC1=NC=C(CN=C(N(CCCl)N=O)O)C(=N)N1	VFEDRRNHLBGPNN-UHFFFAOYSA-N	Organic compounds	Organoheterocyclic compounds	Diazines	Pyrimidines and pyrimidine derivatives	Experimental CCS	[M+H]+	273.086	158.941	3	2019-08-12
AllCCS00001157	Protionamide	C9H12N2S	180.072	CCCC=1C=C(C=CN1)C(=N)S	VRDIULHPQTYCLN-UHFFFAOYSA-N	Organic compounds	Organoheterocyclic compounds	Pyridines and derivatives		Experimental CCS	[M+H]+	181.079	141.265	3	2019-08-12
AllCCS00001158	Nialamide	C16H18N4O2	298.143	C1=CC=C(C=C1)CN=C(CCNNC(C2=CC=NC=C2)=O)O	NOIIUHRQUVNIDD-UHFFFAOYSA-N	Organic compounds	Organoheterocyclic compounds	Pyridines and derivatives	Pyridinecarboxylic acids and derivatives	Experimental CCS	[M+H]+	299.15	174.319	3	2019-08-12
AllCCS00001159	Ampyrone	C11H13N3O	203.106	CC1=C(C(N(C2=CC=CC=C2)N1C)=O)N	RLFWWDJHLFCNIJ-UHFFFAOYSA-N	Organic compounds	Organoheterocyclic compounds	Azoles	Pyrazoles	Experimental CCS	[M+H]+	204.113	142.639	3	2019-08-12
AllCCS00001160	Famprofazone	C24H31N3O	377.247	CC(C)C1=C(CN(C)C(C)CC2=CC=CC=C2)N(C)N(C3=CC=CC=C3)C1=O	GNUXVOXXWGNPIV-UHFFFAOYSA-N	Organic compounds	Organoheterocyclic compounds	Azoles	Pyrazoles	Experimental CCS	[M+H]+	378.254	190.948	3	2019-08-12
AllCCS00001161	Acemetacin	C21H18ClNO6	415.082	CC1=C(CC(=O)OCC(=O)O)C=2C=C(C=CC2N1C(C3=CC=C(C=C3)Cl)=O)OC	FSQKKOOTNAMONP-UHFFFAOYSA-N	Organic compounds	Organoheterocyclic compounds	Indoles and derivatives	Benzoylindoles	Experimental CCS	[M+H]+	416.09	191.024	3	2019-08-12
AllCCS00001164	Megestrol Acetate	C22H30O3	342.219	CC1=CC2(C(CCC3(C)C2(CCC3(C(C)=O)O)[H])(C4(C)CCC(C=C14)=O)[H])[H]	VXIMPSPISRVBPZ-NWUMPJBXSA-N	Organic compounds	Lipids and lipid-like molecules	Steroids and steroid derivatives	Pregnane steroids	Experimental CCS	[M+H-H2O]+	325.216	180.076	3	2019-08-12
AllCCS00001166	Testosterone	C19H28O2	288.209	CC12CCC(C=C2CCC3C4CCC(C4(C)CCC31)O)=O	MUMGGOZAMZWBJJ-UHFFFAOYSA-N	Organic compounds	Lipids and lipid-like molecules	Steroids and steroid derivatives	Androstane steroids	Experimental CCS	[M+H]+	289.216	170.664	3	2019-08-12
AllCCS00001167	Alpha-Tochopheryl Acetate	C31H52O3	472.392	CC(C)CCCC(C)(CCCC(C)(CCCC1(C)CCC2=C(C)C(=C(C)C(C)=C2O1)OC(C)=O)[H])[H]	ZAKOWWREFLAJOT-CEFNRUSXSA-N	Organic compounds	Lipids and lipid-like molecules	Prenol lipids	Quinone and hydroquinone lipids	Experimental CCS	[M+H]+	473.399	230.2	3	2019-08-12
AllCCS00001168	Methylprednisolone	C22H30O5	374.209	CC1(CC2(C3(CCC(C(CO)=O)(C3(C)CC(C2(C4(C)C=CC(C=C14)=O)[H])(O)[H])O)[H])[H])[H]	VHRSUDSXCMQTMA-PJHHCJLFSA-N	Organic compounds	Lipids and lipid-like molecules	Steroids and steroid derivatives	Hydroxysteroids	Experimental CCS	[M+H]+	375.217	187.656	3	2019-08-12
AllCCS00001170	Flunisolide	C24H31FO6	434.21	CC1(C)OC2(CC3(C4(CC(C5=CC(C=CC5(C)C4(C(CC3(C)C2(C(CO)=O)O1)(O)[H])[H])=O)(F)[H])[H])[H])[H]	XSFJVAJPIHIPKU-XWCQMRHXSA-N	Organic compounds	Lipids and lipid-like molecules	Steroids and steroid derivatives	Hydroxysteroids	Experimental CCS	[M+H]+	435.218	199.81	3	2019-08-12
AllCCS00001171	Flumethasone	C22H28F2O5	410.19	CC1(CC2(C3(CC(C4=CC(C=CC4(C)C3(C(CC2(C)C1(C(CO)=O)O)(O)[H])F)=O)(F)[H])[H])[H])[H]	WXURHACBFYSXBI-GQKYHHCASA-N	Organic compounds	Lipids and lipid-like molecules	Steroids and steroid derivatives	Hydroxysteroids	Experimental CCS	[M+H]+	411.198	189.207	3	2019-08-12
AllCCS00001173	Norethindrone	C20H26O2	298.193	C#CC1(CCC2(C3(CCC4=CC(CCC4(C3(CCC21C)[H])[H])=O)[H])[H])O	VIKNJXKGJWUCNN-XGXHKTLJSA-N	Organic compounds	Lipids and lipid-like molecules	Steroids and steroid derivatives	Estrane steroids	Experimental CCS	[M+H]+	299.201	174.376	3	2019-08-12
AllCCS00001174	Norgestrel	C21H28O2	312.209	CCC12CCC3(C4(CCC(C=C4CCC3(C2(CCC1(C#C)O)[H])[H])=O)[H])[H]	WWYNJERNGUHSAO-XUDSTZEESA-N	Organic compounds	Lipids and lipid-like molecules	Steroids and steroid derivatives	Estrane steroids	Experimental CCS	[M+H]+	313.216	178.634	3	2019-08-12
AllCCS00001175	Hydrocortisone	C21H30O5	362.209	CC12CCC(C=C2CCC3(C4(CCC(C(CO)=O)(C4(C)CC(C31[H])(O)[H])O)[H])[H])=O	JYGXADMDTFJGBT-VWUMJDOOSA-N	Organic compounds	Lipids and lipid-like molecules	Steroids and steroid derivatives	Hydroxysteroids	Experimental CCS	[M+H]+	363.217	189	1	2019-08-12
AllCCS00001175	Hydrocortisone	C21H30O5	362.209	CC12CCC(C=C2CCC3(C4(CCC(C(CO)=O)(C4(C)CC(C31[H])(O)[H])O)[H])[H])=O	JYGXADMDTFJGBT-VWUMJDOOSA-N	Organic compounds	Lipids and lipid-like molecules	Steroids and steroid derivatives	Hydroxysteroids	Experimental CCS	[M+Na]+	385.199	213.6	1	2019-08-12
AllCCS00001176	Canrenone	C22H28O3	340.204	CC12CCC(C=C2C=CC3(C1(CCC4(C)C3(CCC54CCC(=O)O5)[H])[H])[H])=O	UJVLDDZCTMKXJK-AFDHUMPMSA-N	Organic compounds	Lipids and lipid-like molecules	Steroids and steroid derivatives	Steroid lactones	Experimental CCS	[M+H]+	341.211	183.031	3	2019-08-12
AllCCS00001177	Finasteride	C23H36N2O2	372.278	CC(C)(C)N=C(C1(CCC2(C3(CCC4(C(C)(C=CC(=N4)O)C3(CCC21C)[H])[H])[H])[H])[H])O	DBEPLOCGEIEOCV-WSBQPABSSA-N	Organic compounds	Lipids and lipid-like molecules	Steroids and steroid derivatives	Androstane steroids	Experimental CCS	[M+H]+	373.285	200.011	3	2019-08-12
AllCCS00001180	Testosterone Propionate	C22H32O3	344.235	CCC(=O)OC1(CCC2(C3(CCC4=CC(CCC4(C)C3(CCC21C)[H])=O)[H])[H])[H]	PDMMFKSKQVNJMI-BLQWBTBKSA-N	Organic compounds	Lipids and lipid-like molecules	Steroids and steroid derivatives	Steroid esters	Experimental CCS	[M+H]+	345.242	188.176	3	2019-08-12
AllCCS00001181	Estradiol Valerate	C23H32O3	356.235	CCCCC(=O)OC1(CCC2(C3(CCC4=CC(=CC=C4C3(CCC21C)[H])O)[H])[H])[H]	RSEPBGGWRJCQGY-ZZSVNSIZSA-N	Organic compounds	Lipids and lipid-like molecules	Steroids and steroid derivatives	Steroid esters	Experimental CCS	[M+H]+	357.242	170.99	3	2019-08-12
AllCCS00001182	Triamcinolone	C21H27FO6	394.179	CC12C=CC(C=C2CCC3(C4(CC(C(C(CO)=O)(C4(C)CC(C31F)(O)[H])O)(O)[H])[H])[H])=O	GFNANZIMVAIWHM-OBYCQNJPSA-N	Organic compounds	Lipids and lipid-like molecules	Steroids and steroid derivatives	Hydroxysteroids	Experimental CCS	[M+H]+	395.186	186.763	3	2019-08-12
AllCCS00001184	Fludrocortisone Acetate	C21H29FO5	380.2	CC12CCC(C=C2CCC3(C4(CCC(C(CO)=O)(C4(C)CC(C31F)(O)[H])O)[H])[H])=O	AAXVEMMRQDVLJB-BULBTXNYSA-N	Organic compounds	Lipids and lipid-like molecules	Steroids and steroid derivatives	Hydroxysteroids	Experimental CCS	[M+H]+	381.207	189.711	3	2019-08-12
AllCCS00001185	Fluocinolone Acetonide	C24H30F2O6	452.201	CC1(C)OC2(CC3(C4(CC(C5=CC(C=CC5(C)C4(C(CC3(C)C2(C(CO)=O)O1)(O)[H])F)=O)(F)[H])[H])[H])[H]	FEBLZLNTKCEFIT-VSXGLTOVSA-N	Organic compounds	Lipids and lipid-like molecules	Steroids and steroid derivatives	Hydroxysteroids	Experimental CCS	[M+H]+	453.208	199.658	3	2019-08-12
AllCCS00001186	Fluocinonide	C26H32F2O7	494.212	CC(=O)OCC(C12C(CC3(C4(CC(C5=CC(C=CC5(C)C4(C(CC31C)(O)[H])F)=O)(F)[H])[H])[H])(OC(C)(C)O2)[H])=O	WJOHZNCJWYWUJD-IUGZLZTKSA-N	Organic compounds	Lipids and lipid-like molecules	Steroids and steroid derivatives	Pregnane steroids	Experimental CCS	[M+H]+	495.219	229.874	3	2019-08-12
AllCCS00001187	Prednisolone Acetate	C23H30O6	402.204	CC(=O)OCC(C1(CCC2(C3(CCC4=CC(C=CC4(C)C3(C(CC21C)(O)[H])[H])=O)[H])[H])O)=O	LRJOMUJRLNCICJ-JZYPGELDSA-N	Organic compounds	Lipids and lipid-like molecules	Steroids and steroid derivatives	Pregnane steroids	Experimental CCS	[M+H]+	403.212	194.026	3	2019-08-12
AllCCS00001188	Prednisone	C21H26O5	358.178	CC12C=CC(C=C2CCC3(C4(CCC(C(CO)=O)(C4(C)CC(C31[H])=O)O)[H])[H])=O	XOFYZVNMUHMLCC-BDQMTFAOSA-N	Organic compounds	Lipids and lipid-like molecules	Steroids and steroid derivatives	Hydroxysteroids	Experimental CCS	[M+H]+	359.185	181.751	3	2019-08-12
AllCCS00001189	Cortisone Acetate	C23H30O6	402.204	CC(=O)OCC(C1(CCC2(C3(CCC4=CC(CCC4(C)C3(C(CC21C)=O)[H])=O)[H])[H])O)=O	ITRJWOMZKQRYTA-RFZYENFJSA-N	Organic compounds	Lipids and lipid-like molecules	Steroids and steroid derivatives	Pregnane steroids	Experimental CCS	[M+H]+	403.212	196.493	3	2019-08-12
AllCCS00001190	Cyproterone Acetate	C24H29ClO4	416.175	CC(C1(CCC2(C3(C=C(C4=CC(C5(CC5(C4(C)C3(CCC21C)[H])[H])[H])=O)Cl)[H])[H])OC(C)=O)=O	UWFYSQMTEOIJJG-FDTZYFLXSA-N	Organic compounds	Lipids and lipid-like molecules	Steroids and steroid derivatives	Pregnane steroids	Experimental CCS	[M+H]+	417.183	199.368	3	2019-08-12
AllCCS00001191	Dexamethasone	C22H29FO5	392.2	CC1(CC2(C3(CCC4=CC(C=CC4(C)C3(C(CC2(C)C1(C(CO)=O)O)(O)[H])F)=O)[H])[H])[H]	UREBDLICKHMUKA-CXSFZGCWSA-N	Organic compounds	Lipids and lipid-like molecules	Steroids and steroid derivatives	Hydroxysteroids	Experimental CCS	[M+H]+	393.207	187.919	3	2019-08-12
AllCCS00001192	Hydrocortisone Acetate	C23H32O6	404.22	CC(=O)OCC(C1(CCC2(C3(CCC4=CC(CCC4(C)C3(C(CC21C)(O)[H])[H])=O)[H])[H])O)=O	ALEXXDVDDISNDU-JZYPGELDSA-N	Organic compounds	Lipids and lipid-like molecules	Steroids and steroid derivatives	Pregnane steroids	Experimental CCS	[M+H]+	405.227	198.5	1	2019-08-12
AllCCS00001192	Hydrocortisone Acetate	C23H32O6	404.22	CC(=O)OCC(C1(CCC2(C3(CCC4=CC(CCC4(C)C3(C(CC21C)(O)[H])[H])=O)[H])[H])O)=O	ALEXXDVDDISNDU-JZYPGELDSA-N	Organic compounds	Lipids and lipid-like molecules	Steroids and steroid derivatives	Pregnane steroids	Experimental CCS	[M+Na]+	427.209	202.7	1	2019-08-12
AllCCS00001193	Dexamethasone Sodium Phosphate	C22H30FO8P	472.166	CC1(CC2(C3(CCC4=CC(C=CC4(C)C3(C(CC2(C)C1(C(COP(O)(O)=O)=O)O)(O)[H])F)=O)[H])[H])[H]	VQODGRNSFPNSQE-CXSFZGCWSA-N	Organic compounds	Lipids and lipid-like molecules	Steroids and steroid derivatives	Pregnane steroids	Experimental CCS	[M+H]+	473.174	200.623	3	2019-08-12
AllCCS00001194	Hydrocortisone Hemisuccinate	C25H34O8	462.225	CC12CCC(C=C2CCC3(C4(CCC(C(COC(CCC(=O)O)=O)=O)(C4(C)CC(C31[H])(O)[H])O)[H])[H])=O	VWQWXZAWFPZJDA-CGVGKPPMSA-N	Organic compounds	Lipids and lipid-like molecules	Steroids and steroid derivatives	Pregnane steroids	Experimental CCS	[M+H]+	463.233	212.38	3	2019-08-12
AllCCS00001195	Ouabain	C29H44O12	584.283	CC1(C(C(C(C(O1)(OC2(CC(C3(CO)C4(C(CCC3(C2)O)(C5(CCC(C6=CC(=O)OC6)(C5(C)CC4(O)[H])[H])O)[H])[H])(O)[H])[H])[H])(O)[H])(O)[H])(O)[H])[H]	LPMXVESGRSUGHW-HBYQJFLCSA-N	Organic compounds	Lipids and lipid-like molecules	Steroids and steroid derivatives	Steroid lactones	Experimental CCS	[M+H]+	585.291	233.962	3	2019-08-12
AllCCS00001196	Budesonide	C25H34O6	430.236	CCCC1(OC2(CC3(C4(CCC5=CC(C=CC5(C)C4(C(CC3(C)C2(C(CO)=O)O1)(O)[H])[H])=O)[H])[H])[H])[H]	VOVIALXJUBGFJZ-KWVAZRHASA-N	Organic compounds	Lipids and lipid-like molecules	Steroids and steroid derivatives	Hydroxysteroids	Experimental CCS	[M+H]+	431.243	204.563	3	2019-08-12
AllCCS00001197	Medroxyprogesterone Acetate	C24H34O4	386.246	CC1(CC2(C(CCC3(C)C2(CCC3(C(C)=O)OC(C)=O)[H])(C4(C)CCC(C=C14)=O)[H])[H])[H]	PSGAAPLEWMOORI-PEINSRQWSA-N	Organic compounds	Lipids and lipid-like molecules	Steroids and steroid derivatives	Pregnane steroids	Experimental CCS	[M+H]+	387.253	197.195	3	2019-08-12
AllCCS00001198	Canrenoic Acid, Potassium Salt	C22H30O4	358.214	CC12CCC(C=C2C=CC3(C1(CCC4(C)C3(CCC4(CCC(=O)O)O)[H])[H])[H])=O	PBKZPPIHUVSDNM-WNHSNXHDSA-N	Organic compounds	Lipids and lipid-like molecules	Steroids and steroid derivatives	Androstane steroids	Experimental CCS	[M+H]+	359.222	187.833	3	2019-08-12
AllCCS00001199	Dehydrocholic Acid	C24H34O5	402.241	CC(CCC(=O)O)(C1(CCC2(C3(C(CC(C12C)=O)(C4(C)CCC(CC4(CC3=O)[H])=O)[H])[H])[H])[H])[H]	OHXPGWPVLFPUSM-KLRNGDHRSA-N	Organic compounds	Lipids and lipid-like molecules	Steroids and steroid derivatives	Bile acids, alcohols and derivatives	Experimental CCS	[M+Na]+	425.23	192.118	3	2019-08-12
AllCCS00001200	Norethindrone Acetate	C22H28O3	340.204	C#CC1(CCC2(C3(CCC4=CC(CCC4(C3(CCC21C)[H])[H])=O)[H])[H])OC(C)=O	IMONTRJLAWHYGT-ZCPXKWAGSA-N	Organic compounds	Lipids and lipid-like molecules	Steroids and steroid derivatives	Steroid esters	Experimental CCS	[M+H]+	341.211	186.26	3	2019-08-12
AllCCS00001201	D-Lactitol Monohydrate	C12H24O11	344.132	C(C(C(C(C(CO)(O)[H])(OC1(C(C(C(C(CO)(O1)[H])(O)[H])(O)[H])(O)[H])[H])[H])(O)[H])(O)[H])O	VQHSOMBJVWLPSR-JVCRWLNRSA-N	Organic compounds	Lipids and lipid-like molecules	Fatty Acyls	Fatty acyl glycosides	Experimental CCS	[M+Na]+	367.121	173.122	3	2019-08-12
AllCCS00001202	Prednisolone Hemisuccinate	C25H32O8	460.21	CC12C=CC(C=C2CCC3(C4(CCC(C(COC(CCC(=O)O)=O)=O)(C4(C)CC(C31[H])(O)[H])O)[H])[H])=O	APGDTXUMTIZLCJ-CGVGKPPMSA-N	Organic compounds	Lipids and lipid-like molecules	Steroids and steroid derivatives	Pregnane steroids	Experimental CCS	[M+H]+	461.217	210.26	3	2019-08-12
AllCCS00001203	Exemestane	C20H24O2	296.178	C=C1CC2(C3(CCC(C3(C)CCC2(C4(C)C=CC(C=C14)=O)[H])=O)[H])[H]	BFYIZQONLCFLEV-DAELLWKTSA-N	Organic compounds	Lipids and lipid-like molecules	Steroids and steroid derivatives	Androstane steroids	Experimental CCS	[M+H]+	297.185	171.105	3	2019-08-12
AllCCS00001204	Norgestimate	C23H31NO3	369.23	CCC12CCC3(C4(CCC(C=C4CCC3(C2(CCC1(C#C)OC(C)=O)[H])[H])=NO)[H])[H]	KIQQMECNKUGGKA-NMYWJIRASA-N	Organic compounds	Lipids and lipid-like molecules	Steroids and steroid derivatives	Steroid esters	Experimental CCS	[M+H]+	370.238	197.597	3	2019-08-12
AllCCS00001205	Colforsin	C22H34O7	410.23	C=CC1(C)CC(C2(C3(C)C(CCC(C)(C)C3(C(C(C2(C)O1)(OC(C)=O)[H])(O)[H])[H])(O)[H])O)=O	OHCQJHSOBUTRHG-KGGHGJDLSA-N	Organic compounds	Lipids and lipid-like molecules	Prenol lipids	Triterpenoids	Experimental CCS	[M+Na]+	433.22	191.947	3	2019-08-12
AllCCS00001206	Amcinonide	C28H35FO7	502.237	CC(=O)OCC(C12C(CC3(C4(CCC5=CC(C=CC5(C)C4(C(CC31C)(O)[H])F)=O)[H])[H])(OC6(CCCC6)O2)[H])=O	ILKJAFIWWBXGDU-MOGDOJJUSA-N	Organic compounds	Lipids and lipid-like molecules	Steroids and steroid derivatives	Pregnane steroids	Experimental CCS	[M+H]+	503.244	214.925	3	2019-08-12
AllCCS00001207	Paclitaxel	C47H51NO14	853.331	CC=1C(CC2(C(C3(C(C)(C(CC4(C3(CO4)OC(C)=O)[H])(O)[H])C(C(C1C2(C)C)(OC(C)=O)[H])=O)[H])(OC(C5=CC=CC=C5)=O)[H])O)(OC(C(C(C6=CC=CC=C6)(N=C(C7=CC=CC=C7)O)[H])(O)[H])=O)[H]	RCINICONZNJXQF-MZXODVADSA-N	Organic compounds	Lipids and lipid-like molecules	Prenol lipids	Diterpenoids	Experimental CCS	[M+H]+	854.338	278.879	3	2019-08-12
AllCCS00001208	Clobetasol Propionate	C25H32ClFO5	466.192	CCC(=O)OC1(C(C)(CC2(C3(CCC4=CC(C=CC4(C)C3(C(CC21C)(O)[H])F)=O)[H])[H])[H])C(CCl)=O	CBGUOGMQLZIXBE-XGQKBEPLSA-N	Organic compounds	Lipids and lipid-like molecules	Steroids and steroid derivatives	Pregnane steroids	Experimental CCS	[M+H]+	467.2	205.141	3	2019-08-12
AllCCS00001209	Altrenogest	C21H26O2	310.193	C=CCC1(CCC2(C3(CCC4=CC(CCC4=C3C=CC21C)=O)[H])[H])O	VWAUPFMBXBWEQY-ANULTFPQSA-N	Organic compounds	Lipids and lipid-like molecules	Steroids and steroid derivatives	Estrane steroids	Experimental CCS	[M+H]+	311.201	176.954	3	2019-08-12
AllCCS00001210	Malathion	C10H19O6PS2	330.036	CCOC(CC(C(=O)OCC)SP(OC)(OC)=S)=O	JXSJBGJIGXNWCI-UHFFFAOYSA-N	Organic compounds	Lipids and lipid-like molecules	Fatty Acyls	Fatty acid esters	Experimental CCS	[M+Na]+	353.025	171.48	3	2019-08-12
AllCCS00001211	Halcinonide	C24H32ClFO5	454.192	CC1(C)OC2(CC3(C4(CCC5=CC(CCC5(C)C4(C(CC3(C)C2(C(CCl)=O)O1)(O)[H])F)=O)[H])[H])[H]	MUQNGPZZQDCDFT-JNQJZLCISA-N	Organic compounds	Lipids and lipid-like molecules	Steroids and steroid derivatives	Pregnane steroids	Experimental CCS	[M+H]+	455.2	200.879	3	2019-08-12
AllCCS00001212	Desoxymetasone	C22H29FO4	376.205	CC1(CC2(C3(CCC4=CC(C=CC4(C)C3(C(CC2(C)C1(C(CO)=O)[H])(O)[H])F)=O)[H])[H])[H]	VWVSBHGCDBMOOT-IIEHVVJPSA-N	Organic compounds	Lipids and lipid-like molecules	Steroids and steroid derivatives	Hydroxysteroids	Experimental CCS	[M+H]+	377.212	186.45	3	2019-08-12
AllCCS00001213	Isofluprednone Acetate	C23H29FO6	420.195	CC(=O)OCC(C1(CCC2(C3(CCC4=CC(C=CC4(C)C3(C(CC21C)(O)[H])F)=O)[H])[H])O)=O	ZOCUOMKMBMEYQV-GSLJADNHSA-N	Organic compounds	Lipids and lipid-like molecules	Steroids and steroid derivatives	Pregnane steroids	Experimental CCS	[M+H]+	421.202	194.658	3	2019-08-12
AllCCS00001214	Acexamic Acid	C8H15NO3	173.105	CC(=NCCCCCC(=O)O)O	WDSCBUNMANHPFH-UHFFFAOYSA-N	Organic compounds	Lipids and lipid-like molecules	Fatty Acyls	Fatty acids and conjugates	Experimental CCS	[M+Na]+	196.094	141.358	3	2019-08-12
AllCCS00001219	Celastrol	C29H38O4	450.277	CC=1C2=CC=C3C(C)(CCC4(C)C5(CC(C)(CCC5(C)CCC34C)C(=O)O)[H])C2=CC(C1O)=O	KQJSQWZMSAGSHN-JJWQIEBTSA-N	Organic compounds	Lipids and lipid-like molecules	Prenol lipids	Triterpenoids	Experimental CCS	[M+H]+	451.284	205.562	3	2019-08-12
AllCCS00001220	Phytonadione	C31H46O2	450.35	CC(C)CCCC(C)(CCCC(C)(CCCC(C)=C(CC1=C(C)C(C2=CC=CC=C2C1=O)=O)[H])[H])[H]	MBWXNTAXLNYFJB-NKFFZRIASA-N	Organic compounds	Lipids and lipid-like molecules	Prenol lipids	Quinone and hydroquinone lipids	Experimental CCS	[M+H]+	451.357	219.997	3	2019-08-12
AllCCS00001221	Pristimerin	C30H40O4	464.293	CC=1C2=CC=C3C(C)(CCC4(C)C5(CC(C)(CCC5(C)CCC34C)C(=O)OC)[H])C2=CC(C1O)=O	JFACETXYABVHFD-WXPPGMDDSA-N	Organic compounds	Lipids and lipid-like molecules	Prenol lipids	Triterpenoids	Experimental CCS	[M+H]+	465.3	211.197	3	2019-08-12
AllCCS00001222	Phenothrin	C23H26O3	350.188	CC(C)=CC1C(C(=O)OCC=2C=CC=C(C2)OC3=CC=CC=C3)C1(C)C	SBNFWQZLDJGRLK-UHFFFAOYSA-N	Organic compounds	Lipids and lipid-like molecules	Fatty Acyls	Fatty acid esters	Experimental CCS	[M+H]+	351.195	187.459	3	2019-08-12
AllCCS00001224	5alpha-Cholestanol	C27H48O	388.371	CC(C)CCCC(C)(C1(CCC2(C3(CCC4(CC(CCC4(C)C3(CCC12C)[H])(O)[H])[H])[H])[H])[H])[H]	QYIXCDOBOSTCEI-QCYZZNICSA-N	Organic compounds	Lipids and lipid-like molecules	Steroids and steroid derivatives	Cholestane steroids	Experimental CCS	[M+H-H2O]+	371.367	208.973	3	2019-08-12
AllCCS00001225	Idebenone	C19H30O5	338.209	CC1=C(CCCCCCCCCCO)C(C(=C(C1=O)OC)OC)=O	JGPMMRGNQUBGND-UHFFFAOYSA-N	Organic compounds	Lipids and lipid-like molecules	Prenol lipids	Quinone and hydroquinone lipids	Experimental CCS	[M+H]+	339.217	178.596	3	2019-08-12
AllCCS00001227	Glycocholic Acid	C26H43NO6	465.309	CC(CCC(=NCC(=O)O)O)(C1(CCC2(C3(C(CC(C12C)(O)[H])(C4(C)CCC(CC4(CC3(O)[H])[H])(O)[H])[H])[H])[H])[H])[H]	RFDAIACWWDREDC-FRVQLJSFSA-N	Organic compounds	Lipids and lipid-like molecules	Steroids and steroid derivatives	Bile acids, alcohols and derivatives	Experimental CCS	[M+H]+	466.316	199.6	1	2019-08-12
AllCCS00001227	Glycocholic Acid	C26H43NO6	465.309	CC(CCC(=NCC(=O)O)O)(C1(CCC2(C3(C(CC(C12C)(O)[H])(C4(C)CCC(CC4(CC3(O)[H])[H])(O)[H])[H])[H])[H])[H])[H]	RFDAIACWWDREDC-FRVQLJSFSA-N	Organic compounds	Lipids and lipid-like molecules	Steroids and steroid derivatives	Bile acids, alcohols and derivatives	Experimental CCS	[M+Na]+	488.298	202.7	1	2019-08-12
AllCCS00001228	Epiestriol	C18H24O3	288.173	CC12CCC3(C4=CC=C(C=C4CCC3(C2(CC(C1(O)[H])(O)[H])[H])[H])O)[H]	PROQIPRRNZUXQM-ZMSHIADSSA-N	Organic compounds	Lipids and lipid-like molecules	Steroids and steroid derivatives	Estrane steroids	Experimental CCS	[M+H]+	289.18	153.573	3	2019-08-12
AllCCS00001229	Cryptotanshinone	C19H20O3	296.141	CC1(COC=2C=3C=CC4=C(CCCC4(C)C)C3C(C(C12)=O)=O)[H]	GVKKJJOMQCNPGB-JTQLQIEISA-N	Organic compounds	Lipids and lipid-like molecules	Prenol lipids	Diterpenoids	Experimental CCS	[M+H]+	297.149	167.957	3	2019-08-12
AllCCS00001230	Gossypol	C30H30O8	518.194	CC(C)C1=C2C=C(C)C(C=3C(C)=CC4=C(C(C)C)C(=C(C(C=O)=C4C3O)O)O)=C(C2=C(C=O)C(=C1O)O)O	QBKSWRVVCFFDOT-UHFFFAOYSA-N	Organic compounds	Lipids and lipid-like molecules	Prenol lipids	Sesquiterpenoids	Experimental CCS	[M+H-H2O]+	501.191	228.074	3	2019-08-12
AllCCS00001231	Salinomycin, Sodium	C42H70O11	750.492	CCC(C1(CCC(C)(C(C(C)(C(C(C)(C(C(CC)(C2(C(C)(CC(C)(C3(C=CC(C4(CCC(C)(C5(CCC(CC)(C(C)(O5)[H])O)[H])O4)O3)(O)[H])O2)[H])[H])[H])[H])=O)[H])(O)[H])[H])(O1)[H])[H])[H])(C(=O)O)[H]	KQXDHUJYNAXLNZ-XQSDOZFQSA-N	Organic compounds	Lipids and lipid-like molecules	Prenol lipids	Terpene glycosides	Experimental CCS	[M+Na]+	773.481	260.771	3	2019-08-12
AllCCS00001232	Lithocholic Acid	C24H40O3	376.298	CC(CCC(=O)O)(C1(CCC2(C3(CCC4(CC(CCC4(C)C3(CCC12C)[H])(O)[H])[H])[H])[H])[H])[H]	SMEROWZSTRWXGI-HVATVPOCSA-N	Organic compounds	Lipids and lipid-like molecules	Steroids and steroid derivatives	Bile acids, alcohols and derivatives	Experimental CCS	[M+H]+	377.305	210.779	3	2019-08-12
AllCCS00001233	Helenine	C15H20O2	232.146	CC1(CCCC2(C)CC3(C(C=C12)(C(=C)C(=O)O3)[H])[H])[H]	PXOYOCNNSUAQNS-AGNJHWRGSA-N	Organic compounds	Lipids and lipid-like molecules	Prenol lipids	Terpene lactones	Experimental CCS	[M+H]+	233.154	149.452	3	2019-08-12
AllCCS00001234	Enoxolone	C30H46O4	470.34	CC1(C)C2(CCC3(C)C(C(C=C4C5(CC(C)(CCC5(C)CCC43C)C(=O)O)[H])=O)(C2(C)CCC1(O)[H])[H])[H]	MPDGHEJMBKOTSU-YKLVYJNSSA-N	Organic compounds	Lipids and lipid-like molecules	Prenol lipids	Triterpenoids	Experimental CCS	[M+H]+	471.347	213.881	3	2019-08-12
AllCCS00001236	Gedunin	C28H34O7	482.23	CC(=O)OC1(CC2(C(C)(C)C(C=CC2(C)C3(CCC4(C)C(C=5C=COC5)(OC(C6(C4(C31C)O6)[H])=O)[H])[H])=O)[H])[H]	YJXDGWUNRYLINJ-BHAPSIHVSA-N	Organic compounds	Lipids and lipid-like molecules	Prenol lipids	Triterpenoids	Experimental CCS	[M+H]+	483.238	205.662	3	2019-08-12
AllCCS00001237	Cedrol	C15H26O	222.198	CC1CCC2C(C)(C)C3CC12CCC3(C)O	SVURIXNDRWRAFU-UHFFFAOYSA-N	Organic compounds	Lipids and lipid-like molecules	Prenol lipids	Sesquiterpenoids	Experimental CCS	[M+H]+	223.206	145.942	3	2019-08-12
AllCCS00001238	Artemisinin	C15H22O5	282.147	CC1(CCC2(C(C)(C(=O)OC3(C42C1(CCC(C)(O3)OO4)[H])[H])[H])[H])[H]	BLUAFEHZUWYNDE-NNWCWBAJSA-N	Organic compounds	Lipids and lipid-like molecules	Prenol lipids	Terpene lactones	Experimental CCS	[M+Na]+	305.136	168.115	3	2019-08-12
AllCCS00001239	Santonin	C15H18O3	246.126	CC1(C2(CCC3(C)C=CC(C(C)=C3C2(OC1=O)[H])=O)[H])[H]	XJHDMGJURBVLLE-BOCCBSBMSA-N	Organic compounds	Lipids and lipid-like molecules	Prenol lipids	Terpene lactones	Experimental CCS	[M+H]+	247.133	154.893	3	2019-08-12
AllCCS00001240	Ursocholanic Acid	C24H40O2	360.303	CC(CCC(=O)O)(C1(CCC2(C3(CCC4(CCCCC4(C)C3(CCC12C)[H])[H])[H])[H])[H])[H]	RPKLZQLYODPWTM-LVVAJZGHSA-N	Organic compounds	Lipids and lipid-like molecules	Steroids and steroid derivatives	Bile acids, alcohols and derivatives	Experimental CCS	[M+H]+	361.31	169.3	3	2019-08-12
AllCCS00001242	Cholest-4,6-Dien-3-One	C27H42O	382.324	CC(C)CCCC(C)(C1(CCC2(C3(C=CC4=CC(CCC4(C)C3(CCC12C)[H])=O)[H])[H])[H])[H]	XIWMRKFKSRYSIJ-GYKMGIIDSA-N	Organic compounds	Lipids and lipid-like molecules	Steroids and steroid derivatives	Cholestane steroids	Experimental CCS	[M+H]+	383.331	208.318	3	2019-08-12
AllCCS00001245	Androsta-1,4-Dien-3,17-Dione	C19H24O2	284.178	CC12C=CC(C=C2CCC3(C4(CCC(C4(C)CCC31[H])=O)[H])[H])=O	LUJVUUWNAPIQQI-QAGGRKNESA-N	Organic compounds	Lipids and lipid-like molecules	Steroids and steroid derivatives	Androstane steroids	Experimental CCS	[M+H]+	285.185	168.414	3	2019-08-12
AllCCS00001246	Digoxigenin	C23H34O5	390.241	CC12CCC(CC2(CCC3(C1(CC(C4(C)C(CCC34O)(C5=CC(=O)OC5)[H])(O)[H])[H])[H])[H])(O)[H]	SHIBSTMRCDJXLN-KCZCNTNESA-N	Organic compounds	Lipids and lipid-like molecules	Steroids and steroid derivatives	Steroid lactones	Experimental CCS	[M+H]+	391.248	195.08	3	2019-08-12
AllCCS00001247	Guaiol(-)	C15H26O	222.198	CC1(CCC(CC=2C(C)(CCC12)[H])(C(C)(C)O)[H])[H]	TWVJWDMOZJXUID-SDDRHHMPSA-N	Organic compounds	Lipids and lipid-like molecules	Prenol lipids	Sesquiterpenoids	Experimental CCS	[M+H]+	223.206	146.325	3	2019-08-12
AllCCS00001248	Smilagenin	C27H44O3	416.329	CC1CCC2(C(C)C3C(CC4C5CCC6CC(CCC6(C)C5CCC43C)O)O2)OC1	GMBQZIIUCVWOCD-UHFFFAOYSA-N	Organic compounds	Lipids and lipid-like molecules	Prenol lipids	Triterpenoids	Experimental CCS	[M+H]+	417.336	207.714	3	2019-08-12
AllCCS00001250	Lappaconitine	C32H44N2O8	584.31	CCN1CC2(CCC(C34C2CC(C31)C5(CC(C6CC4C5(C6OC)O)OC)O)OC)OC(C7=CC=CC=C7N=C(C)O)=O	NWBWCXBPKTTZNQ-UHFFFAOYSA-N	Organic compounds	Lipids and lipid-like molecules	Prenol lipids	Diterpenoids	Experimental CCS	[M+H]+	585.317	232.474	3	2019-08-12
AllCCS00001251	11a-Acetoxyprogesterone	C23H32O4	372.23	CC(C1(CCC2(C3(CCC4=CC(CCC4(C)C3(C(CC12C)(OC(C)=O)[H])[H])=O)[H])[H])[H])=O	IWRPVTXREVYBHT-ZQEATNLPSA-N	Organic compounds	Lipids and lipid-like molecules	Steroids and steroid derivatives	Pregnane steroids	Experimental CCS	[M+H]+	373.237	190.573	3	2019-08-12
AllCCS00001252	Veratrine Sulfate	C32H49NO9	591.341	CC(=C(C)C(=O)OC1(CCC2(C)C3(CCC4(C5(CC(C6(C(CN7CC(C)(CCC7(C6(C)O)[H])[H])(C5(CC42OC31O)O)[H])O)(O)[H])O)[H])[H])[H])[H]	DBUCFOVFALNEOO-HWBIYQLFSA-N	Organic compounds	Lipids and lipid-like molecules	Steroids and steroid derivatives	Steroidal alkaloids	Experimental CCS	[M+H]+	592.348	237.426	3	2019-08-12
AllCCS00001253	Suxibuzone	C24H26N2O6	438.179	CCCCC1(COC(CCC(=O)O)=O)C(N(C2=CC=CC=C2)N(C3=CC=CC=C3)C1=O)=O	ONWXNHPOAGOMTG-UHFFFAOYSA-N	Organic compounds	Lipids and lipid-like molecules	Fatty Acyls	Fatty acid esters	Experimental CCS	[M+H]+	439.186	199.29	3	2019-08-12
AllCCS00001254	Auraptene	C19H22O3	298.157	CC(C)=CCCC(C)=C(COC=1C=CC=2C=CC(=O)OC2C1)[H]	RSDDHGSKLOSQFK-RVDMUPIBSA-N	Organic compounds	Lipids and lipid-like molecules	Prenol lipids	Terpene lactones	Experimental CCS	[M+H]+	299.164	158.294	3	2019-08-12
AllCCS00001255	Parthenolide	C15H20O3	248.141	CC1=C(CCC2(C)C(C3(C(CC1)(C(=C)C(=O)O3)[H])[H])(O2)[H])[H]	KTEXNACQROZXEV-PVLRGYAZSA-N	Organic compounds	Lipids and lipid-like molecules	Prenol lipids	Terpene lactones	Experimental CCS	[M+H-H2O]+	231.138	150.705	3	2019-08-12
AllCCS00001257	Conessine	C24H40N2	356.319	CC1(C2(CCC3(C4(CC=C5CC(CCC5(C)C4(CCC23CN1C)[H])(N(C)C)[H])[H])[H])[H])[H]	GPLGAQQQNWMVMM-MYAJQUOBSA-N	Organic compounds	Lipids and lipid-like molecules	Steroids and steroid derivatives	Steroidal alkaloids	Experimental CCS	[M+H]+	357.326	195.392	3	2019-08-12
AllCCS00001258	Convallatoxin	C29H42O10	550.278	CC1(C(C(C(C(O1)(OC2(CCC3(C=O)C4(CCC5(C)C(CCC5(C4(CCC3(C2)O)[H])O)(C6=CC(=O)OC6)[H])[H])[H])[H])(O)[H])(O)[H])(O)[H])[H]	HULMNSIAKWANQO-VNGXLKQCSA-N	Organic compounds	Lipids and lipid-like molecules	Steroids and steroid derivatives	Steroid lactones	Experimental CCS	[M+H]+	551.285	238.059	3	2019-08-12
AllCCS00001260	Triptophenolide	C20H24O3	312.173	CC(C)C=1C=CC2=C(CCC3(C=4COC(C4CCC23C)=O)[H])C1O	KPXIBWGPZSPABK-FXAWDEMLSA-N	Organic compounds	Lipids and lipid-like molecules	Steroids and steroid derivatives	Oxosteroids	Experimental CCS	[M+H]+	313.18	179.409	3	2019-08-12
AllCCS00001263	Lagochilin	C20H36O5	356.256	CC1CCC2C(C)(CO)C(CCC2(C)C31CCC(CCO)(CO)O3)O	XYPPDQHBNJURHU-UHFFFAOYSA-N	Organic compounds	Lipids and lipid-like molecules	Prenol lipids	Diterpenoids	Experimental CCS	[M+H]+	357.264	171.192	3	2019-08-12
AllCCS00001264	Hecogenin Acetate	C29H44O5	472.319	CC1CCC2(C(C)C3C(CC4C5CCC6CC(CCC6(C)C5CC(C43C)=O)OC(C)=O)O2)OC1	CVKZWRTYHCDWTE-UHFFFAOYSA-N	Organic compounds	Lipids and lipid-like molecules	Prenol lipids	Triterpenoids	Experimental CCS	[M+H]+	473.326	223.42	3	2019-08-12
AllCCS00001265	Perillic Acid (-)	C10H14O2	166.099	C=C(C)C1CC=C(CC1)C(=O)O	CDSMSBUVCWHORP-UHFFFAOYSA-N	Organic compounds	Lipids and lipid-like molecules	Prenol lipids	Monoterpenoids	Experimental CCS	[M+H]+	167.107	124.925	3	2019-08-12
AllCCS00001266	Crustecdysone	C27H44O7	480.309	CC(C)(CCC(C(C)(C1(CCC2(C3=CC(C4(CC(C(CC4(C)C3(CCC12C)[H])(O)[H])(O)[H])[H])=O)O)[H])O)(O)[H])O	NKDFYOWSKOHCCO-YPVLXUMRSA-N	Organic compounds	Lipids and lipid-like molecules	Steroids and steroid derivatives	Bile acids, alcohols and derivatives	Experimental CCS	[M+H]+	481.316	221.263	3	2019-08-12
AllCCS00001267	Madecassic Acid	C30H48O6	504.345	CC1(CCC2(CCC3(C)C(=CCC4(C5(C)CC(C(C(C)(CO)C5(C(CC43C)(O)[H])[H])(O)[H])(O)[H])[H])C2(C1(C)[H])[H])C(=O)O)[H]	PRAUVHZJPXOEIF-AOLYGAPISA-N	Organic compounds	Lipids and lipid-like molecules	Prenol lipids	Triterpenoids	Experimental CCS	[M+Na]+	527.334	234.776	3	2019-08-12
AllCCS00001268	Diflorasone Diacetate	C26H32F2O7	494.212	CC1(CC2(C3(CC(C4=CC(C=CC4(C)C3(C(CC2(C)C1(C(COC(C)=O)=O)OC(C)=O)(O)[H])F)=O)(F)[H])[H])[H])[H]	BOBLHFUVNSFZPJ-JOYXJVLSSA-N	Organic compounds	Lipids and lipid-like molecules	Steroids and steroid derivatives	Pregnane steroids	Experimental CCS	[M+H]+	495.219	209.467	3	2019-08-12
AllCCS00001269	Melphalan	C13H18Cl2N2O2	304.075	C=1C=C(C=CC1CC(C(=O)O)(N)[H])N(CCCl)CCCl	SGDBTWWWUNNDEQ-LBPRGKRZSA-N	Organic compounds	Organic acids and derivatives	Carboxylic acids and derivatives	Amino acids, peptides, and analogues	Experimental CCS	[M+H]+	305.082	168.69	3	2019-08-12
AllCCS00001270	Dichlorvos	C4H7Cl2O4P	219.946	COP(=O)(OC)OC=C(Cl)Cl	OEBRKCOSUFCWJD-UHFFFAOYSA-N	Organic compounds	Organic acids and derivatives	Organic phosphoric acids and derivatives	Phosphate esters	Experimental CCS	[M+H]+	220.953	138.69	3	2019-08-12
AllCCS00001271	Azlocillin Sodium	C20H23N5O6S	461.137	CC1(C)C(C(=O)O)(N2C(C(C2(S1)[H])(N=C(C(C3=CC=CC=C3)(N=C(N4CCN=C4O)O)[H])O)[H])=O)[H]	JTWOMNBEOCYFNV-NFFDBFGFSA-N	Organic compounds	Organic acids and derivatives	Carboxylic acids and derivatives	Amino acids, peptides, and analogues	Experimental CCS	[M+H]+	462.144	205.791	3	2019-08-12
AllCCS00001273	Enalapril Maleate	C20H28N2O5	376.2	CCOC(C(CCC1=CC=CC=C1)(NC(C)(C(N2CCCC2(C(=O)O)[H])=O)[H])[H])=O	GBXSMTUPTTWBMN-XIRDDKMYSA-N	Organic compounds	Organic acids and derivatives	Carboxylic acids and derivatives	Amino acids, peptides, and analogues	Experimental CCS	[M+H]+	377.207	186.622	3	2019-08-12
AllCCS00001274	Lisinopril	C21H31N3O5	405.226	C1=CC=C(C=C1)CCC(C(=O)O)(NC(CCCCN)(C(N2CCCC2(C(=O)O)[H])=O)[H])[H]	RLAWWYSOJDYHDC-RCCFBDPRSA-N	Organic compounds	Organic acids and derivatives	Carboxylic acids and derivatives	Amino acids, peptides, and analogues	Experimental CCS	[M+H]+	406.234	189.656	3	2019-08-12
AllCCS00001275	Lisinopril	C21H31N3O5	405.226	C1=CC=C(C=C1)CCC(C(=O)O)(NC(CCCCN)(C(N2CCCC2(C(=O)O)[H])=O)[H])[H]	RLAWWYSOJDYHDC-BZSNNMDCSA-N	Organic compounds	Organic acids and derivatives	Carboxylic acids and derivatives	Amino acids, peptides, and analogues	Experimental CCS	[M+H]+	406.234	189.656	3	2019-08-12
AllCCS00001276	Nateglinide	C19H27NO3	317.199	CC(C)C1(CCC(CC1)(C(=NC(CC2=CC=CC=C2)(C(=O)O)[H])O)[H])[H]	OELFLUMRDSZNSF-BRWVUGGUSA-N	Organic compounds	Organic acids and derivatives	Carboxylic acids and derivatives	Amino acids, peptides, and analogues	Experimental CCS	[M+H]+	318.206	178.624	3	2019-08-12
AllCCS00001277	Oxacillin Sodium	C19H19N3O5S	401.105	CC1=C(C(C2=CC=CC=C2)=NO1)C(=NC3(C(N4C(C(=O)O)(C(C)(C)SC34[H])[H])=O)[H])O	UWYHMGVUTGAWSP-JKIFEVAISA-N	Organic compounds	Organic acids and derivatives	Carboxylic acids and derivatives	Amino acids, peptides, and analogues	Experimental CCS	[M+H]+	402.112	189.001	3	2019-08-12
AllCCS00001278	Cefmetazole Sodium	C15H17N7O5S3	471.045	CN1C(=NN=N1)SCC=2CSC3(C(C(N3C2C(=O)O)=O)(N=C(CSCC#N)O)OC)[H]	SNBUBQHDYVFSQF-HIFRSBDPSA-N	Organic compounds	Organic acids and derivatives	Carboxylic acids and derivatives	Amino acids, peptides, and analogues	Experimental CCS	[M+Na]+	494.035	193.644	3	2019-08-12
AllCCS00001279	Cefoperazone Sodium	C25H27N9O8S2	645.142	CCN1CCN(C(C1=O)=O)C(=NC(C2=CC=C(C=C2)O)(C(=NC3(C(N4C(=C(CSC34[H])CSC5=NN=NN5C)C(=O)O)=O)[H])O)[H])O	GCFBRXLSHGKWDP-XCGNWRKASA-N	Organic compounds	Organic acids and derivatives	Carboxylic acids and derivatives	Amino acids, peptides, and analogues	Experimental CCS	[M+H]+	646.15	235.791	3	2019-08-12
AllCCS00001280	Valsartan	C24H29N5O3	435.227	CCCCC(N(CC1=CC=C(C=C1)C2=CC=CC=C2C3=NNN=N3)C(C(C)C)(C(=O)O)[H])=O	ACWBQPMHZXGDFX-QFIPXVFZSA-N	Organic compounds	Organic acids and derivatives	Carboxylic acids and derivatives	Amino acids, peptides, and analogues	Experimental CCS	[M+H]+	436.234	202.007	3	2019-08-12
AllCCS00001281	Carisoprodol	C12H24N2O4	260.174	CCCC(C)(COC(=N)O)COC(=NC(C)C)O	OFZCIYFFPZCNJE-UHFFFAOYSA-N	Organic compounds	Organic acids and derivatives	Carboxylic acids and derivatives	Amino acids, peptides, and analogues	Experimental CCS	[M+H]+	261.181	149.065	3	2019-08-12
AllCCS00001283	Proglumide	C18H26N2O4	334.189	CCCN(CCC)C(C(CCC(=O)O)N=C(C1=CC=CC=C1)O)=O	DGMKFQYCZXERLX-UHFFFAOYSA-N	Organic compounds	Organic acids and derivatives	Carboxylic acids and derivatives	Amino acids, peptides, and analogues	Experimental CCS	[M+H]+	335.197	181.1	3	2019-08-12
AllCCS00001284	Penicillin G Potassium	C16H18N2O4S	334.099	CC1(C)C(C(=O)O)(N2C(C(C2(S1)[H])(N=C(CC3=CC=CC=C3)O)[H])=O)[H]	JGSARLDLIJGVTE-MBNYWOFBSA-N	Organic compounds	Organic acids and derivatives	Carboxylic acids and derivatives	Amino acids, peptides, and analogues	Experimental CCS	[M+H]+	335.106	174.546	3	2019-08-12
AllCCS00001285	Penicillin V Potassium	C16H18N2O5S	350.094	CC1(C)C(C(=O)O)(N2C(C(C2(S1)[H])(N=C(COC3=CC=CC=C3)O)[H])=O)[H]	BPLBGHOLXOTWMN-MBNYWOFBSA-N	Organic compounds	Organic acids and derivatives	Carboxylic acids and derivatives	Amino acids, peptides, and analogues	Experimental CCS	[M+H]+	351.101	182.658	3	2019-08-12
AllCCS00001286	Deferoxamine Mesylate	C25H48N6O8	560.353	CC(N(CCCCCN=C(CCC(N(CCCCCN=C(CCC(N(CCCCCN)O)=O)O)O)=O)O)O)=O	UBQYURCVBFRUQT-UHFFFAOYSA-N	Organic compounds	Organic acids and derivatives	Carboxylic acids and derivatives	Carboxylic acid derivatives	Experimental CCS	[M+H]+	561.361	221.392	3	2019-08-12
AllCCS00001287	Dicyclomine Hydrochloride	C19H35NO2	309.267	CCN(CC)CCOC(C1(CCCCC1)C2CCCCC2)=O	CURUTKGFNZGFSE-UHFFFAOYSA-N	Organic compounds	Organic acids and derivatives	Carboxylic acids and derivatives	Carboxylic acid derivatives	Experimental CCS	[M+H]+	310.274	179.123	3	2019-08-12
AllCCS00001288	Midodrine Hydrochloride	C12H18N2O4	254.127	COC=1C=CC(=C(C1)C(CN=C(CN)O)(O)[H])OC	PTKSEFOSCHHMPD-JTQLQIEISA-N	Organic compounds	Organic acids and derivatives	Carboxylic acids and derivatives	Amino acids, peptides, and analogues	Experimental CCS	[M+H-H2O]+	237.123	154.047	3	2019-08-12
AllCCS00001289	Prilocaine Hydrochloride	C13H20N2O	220.158	CCCNC(C)C(=NC1=CC=CC=C1C)O	MVFGUOIZUNYYSO-UHFFFAOYSA-N	Organic compounds	Organic acids and derivatives	Carboxylic acids and derivatives	Amino acids, peptides, and analogues	Experimental CCS	[M+H]+	221.165	154.25	3	2019-08-12
AllCCS00001290	Perindopril Erbumine	C19H32N2O5	368.231	CCCC(C(=O)OCC)(NC(C)(C(N1C2(CCCCC2(CC1(C(=O)O)[H])[H])[H])=O)[H])[H]	IPVQLZZIHOAWMC-QXKUPLGCSA-N	Organic compounds	Organic acids and derivatives	Carboxylic acids and derivatives	Amino acids, peptides, and analogues	Experimental CCS	[M+H]+	369.238	188.771	3	2019-08-12
AllCCS00001291	Bupivacaine Hydrochloride	C18H28N2O	288.22	CCCCN1CCCCC1C(=NC2=C(C)C=CC=C2C)O	LEBVLXFERQHONN-UHFFFAOYSA-N	Organic compounds	Organic acids and derivatives	Carboxylic acids and derivatives	Amino acids, peptides, and analogues	Experimental CCS	[M+H]+	289.227	171.619	3	2019-08-12
AllCCS00001292	Tenoxicam	C13H11N3O4S2	337.019	CN1C(=C(C2=C(C=CS2)S1(=O)=O)O)C(=NC3=CC=CC=N3)O	LZNWYQJJBLGYLT-UHFFFAOYSA-N	Organic compounds	Organic acids and derivatives	Carboxylic acids and derivatives	Amino acids, peptides, and analogues	Experimental CCS	[M+H]+	338.026	169.813	3	2019-08-12
AllCCS00001294	Gabapentin	C9H17NO2	171.126	C1CCC(CC1)(CC(=O)O)CN	UGJMXCAKCUNAIE-UHFFFAOYSA-N	Organic compounds	Organic acids and derivatives	Carboxylic acids and derivatives	Amino acids, peptides, and analogues	Experimental CCS	[M+H]+	172.133	138.613	3	2019-08-12
AllCCS00001295	Sodium Tetradecyl Sulfate	C14H29NaO4S	316.168	CCCCC(CC)CCC(CC(C)C)OS([O-])(=O)=O.[Na+]	FVEFRICMTUKAML-UHFFFAOYSA-M	Organic compounds	Organic acids and derivatives	Organic sulfuric acids and derivatives	Sulfuric acid esters	Experimental CCS	[M+Na]+	339.158	195.766	3	2019-08-12
AllCCS00001296	Cyclocreatine	C5H9N3O2	143.069	C1CN(CC(=O)O)C(=N)N1	AMHZIUVRYRVYBA-UHFFFAOYSA-N	Organic compounds	Organic acids and derivatives	Carboxylic acids and derivatives	Amino acids, peptides, and analogues	Experimental CCS	[M+H]+	144.077	124.297	3	2019-08-12
AllCCS00001297	Olseltamivir Phosphate	C16H28N2O4	312.205	CCC(CC)OC1(C=C(CC(C1(N=C(C)O)[H])(N)[H])C(=O)OCC)[H]	VSZGPKBBMSAYNT-RRFJBIMHSA-N	Organic compounds	Organic acids and derivatives	Carboxylic acids and derivatives	Amino acids, peptides, and analogues	Experimental CCS	[M+H]+	313.212	180.66	3	2019-08-12
AllCCS00001298	Acetyltryptophan	C13H14N2O3	246.1	CC(=NC(CC1=CNC2=CC=CC=C12)C(=O)O)O	DZTHIGRZJZPRDV-UHFFFAOYSA-N	Organic compounds	Organic acids and derivatives	Carboxylic acids and derivatives	Amino acids, peptides, and analogues	Experimental CCS	[M+H]+	247.108	153.1	2	2019-08-12
AllCCS00001298	Acetyltryptophan	C13H14N2O3	246.1	CC(=NC(CC1=CNC2=CC=CC=C12)C(=O)O)O	DZTHIGRZJZPRDV-UHFFFAOYSA-N	Organic compounds	Organic acids and derivatives	Carboxylic acids and derivatives	Amino acids, peptides, and analogues	Experimental CCS	[M+Na]+	269.09	158.5	3	2019-08-12
AllCCS00001299	L-Buthionine Sulfoximine	C8H18N2O3S	222.104	CCCCS(CCC(C(=O)O)N)(=N)=O	KJQFBVYMGADDTQ-UHFFFAOYSA-N	Organic compounds	Organic acids and derivatives	Carboxylic acids and derivatives	Amino acids, peptides, and analogues	Experimental CCS	[M+H]+	223.111	146.059	3	2019-08-12
AllCCS00001300	Canavanine	C5H12N4O3	176.091	C(CONC(=N)N)C(C(=O)O)(N)[H]	FSBIGDSBMBYOPN-VKHMYHEASA-N	Organic compounds	Organic acids and derivatives	Carboxylic acids and derivatives	Amino acids, peptides, and analogues	Experimental CCS	[M+H]+	177.098	133.262	3	2019-08-12
AllCCS00001301	Cystine	C6H12N2O4S2	240.024	C(C(C(=O)O)N)SSCC(C(=O)O)N	LEVWYRKDKASIDU-UHFFFAOYSA-N	Organic compounds	Organic acids and derivatives	Carboxylic acids and derivatives	Amino acids, peptides, and analogues	Experimental CCS	[M+Na]+	263.013	151	1	2019-08-12
AllCCS00001302	Kasugamycin Hydrochloride	C14H25N3O9	379.159	CC1(C(CC(C(O1)(OC2(C(C(C(C(C2(O)[H])(O)[H])(O)[H])(O)[H])(O)[H])[H])[H])(N)[H])(N=C(C(O)=O)N)[H])[H]	PVTHJAPFENJVNC-MHRBZPPQSA-N	Organic compounds	Organic acids and derivatives	Carboxylic acids and derivatives	Amino acids, peptides, and analogues	Experimental CCS	[M+H]+	380.166	185.364	3	2019-08-12
AllCCS00001305	Actinonin	C19H35N3O5	385.258	CCCCCC(CC(=NO)O)(C(=NC(C(C)C)(C(N1CCCC1(CO)[H])=O)[H])O)[H]	XJLATMLVMSFZBN-VYDXJSESSA-N	Organic compounds	Organic acids and derivatives	Carboxylic acids and derivatives	Amino acids, peptides, and analogues	Experimental CCS	[M+H]+	386.265	194.112	3	2019-08-12
AllCCS00001306	Chlorpyrifos	C9H11Cl3NO3PS	348.926	CCOP(OCC)(OC1=C(C=C(C(Cl)=N1)Cl)Cl)=S	SBPBAQFWLVIOKP-UHFFFAOYSA-N	Organic compounds	Organic acids and derivatives	Organic thiophosphoric acids and derivatives	Thiophosphoric acid esters	Experimental CCS	[M+H]+	349.934	201.738	3	2019-08-12
AllCCS00001307	L(+/-)-Alliin	C6H11NO3S	177.046	C=CCS(CC(C(=O)O)(N)[H])=O	XUHLIQGRKRUKPH-ITZCMCNPSA-N	Organic compounds	Organic acids and derivatives	Carboxylic acids and derivatives	Amino acids, peptides, and analogues	Experimental CCS	[M+Na]+	200.035	134.486	3	2019-08-12
AllCCS00001309	Rhizocarpic Acid	C28H23NO6	469.153	COC(C(CC1=CC=CC=C1)(N=C(C(C2=CC=CC=C2)=C3C(=C(C4=CC=CC=C4)C(=O)O3)O)O)[H])=O	DKDGWAKCXBFTMM-KZKMBZSSSA-N	Organic compounds	Organic acids and derivatives	Carboxylic acids and derivatives	Amino acids, peptides, and analogues	Experimental CCS	[M+H]+	470.16	212.836	3	2019-08-12
AllCCS00001312	Erythromycin	C37H67NO13	733.461	CCC1(C(C)(C(C(C)(C(C(C)(CC(C)(C(C(C)(C(C(C)(C(=O)O1)[H])(OC2(CC(C)(C(C(C)(O2)[H])(O)[H])OC)[H])[H])[H])(OC3(C(C(CC(C)(O3)[H])(N(C)C)[H])(O)[H])[H])[H])O)[H])=O)[H])(O)[H])O)[H]	ULGZDMOVFRHVEP-UMCXFAKASA-N	Organic compounds	Organic oxygen compounds	Organooxygen compounds	Carbohydrates and carbohydrate conjugates	Experimental CCS	[M+H]+	734.469	258.125	3	2019-08-12
AllCCS00001313	Suprofen	C14H12O3S	260.051	CC(C1=CC=C(C=C1)C(C2=CC=CS2)=O)C(=O)O	MDKGKXOCJGEUJW-UHFFFAOYSA-N	Organic compounds	Organic oxygen compounds	Organooxygen compounds	Carbonyl compounds	Experimental CCS	[M+H]+	261.058	157.205	3	2019-08-12
AllCCS00001314	Dirithromycin	C42H78N2O14	834.545	CCC1(C(C)(C2(C(C)(C(C(C)(CC(C)(C(C(C)(C(C(C)(C(=O)O1)[H])(OC3(CC(C)(C(C(C)(O3)[H])(O)[H])OC)[H])[H])[H])(OC4(C(C(CC(C)(O4)[H])(N(C)C)[H])(O)[H])[H])[H])O)[H])(NC(COCCOC)(O2)[H])[H])[H])[H])O)[H]	WLOHNSSYAXHWNR-TUMOPFDVSA-N	Organic compounds	Organic oxygen compounds	Organooxygen compounds	Carbohydrates and carbohydrate conjugates	Experimental CCS	[M+H]+	835.553	284.201	3	2019-08-12
AllCCS00001315	Clarithromycin	C38H69NO13	747.477	CCC1(C(C)(C(C(C)(C(C(C)(CC(C)(C(C(C)(C(C(C)(C(=O)O1)[H])(OC2(CC(C)(C(C(C)(O2)[H])(O)[H])OC)[H])[H])[H])(OC3(C(C(CC(C)(O3)[H])(N(C)C)[H])(O)[H])[H])[H])OC)[H])=O)[H])(O)[H])O)[H]	AGOYDEPGAOXOCK-AVDMLEEESA-N	Organic compounds	Organic oxygen compounds	Organooxygen compounds	Carbohydrates and carbohydrate conjugates	Experimental CCS	[M+H]+	748.484	264.172	3	2019-08-12
AllCCS00001316	Acebutolol Hydrochloride	C18H28N2O4	336.205	CCCC(=NC=1C=CC(=C(C1)C(C)=O)OCC(CNC(C)C)O)O	GOEMGAFJFRBGGG-UHFFFAOYSA-N	Organic compounds	Organic oxygen compounds	Organooxygen compounds	Carbonyl compounds	Experimental CCS	[M+H]+	337.212	188.304	3	2019-08-12
AllCCS00001317	Zomepirac Sodium	C15H14ClNO3	291.066	CC=1C=C(CC(=O)O)N(C)C1C(C2=CC=C(C=C2)Cl)=O	ZXVNMYWKKDOREA-UHFFFAOYSA-N	Organic compounds	Organic oxygen compounds	Organooxygen compounds	Carbonyl compounds	Experimental CCS	[M+H]+	292.074	164.619	3	2019-08-12
AllCCS00001318	Haloperidol	C21H23ClFNO2	375.14	C(CC(C1=CC=C(C=C1)F)=O)CN2CCC(CC2)(C3=CC=C(C=C3)Cl)O	LNEPOXFFQSENCJ-UHFFFAOYSA-N	Organic compounds	Organic oxygen compounds	Organooxygen compounds	Carbonyl compounds	Experimental CCS	[M+H]+	376.147	191.693	3	2019-08-12
AllCCS00001319	Lactulose	C12H22O11	342.116	C(C1(C(C(C(C(O1)(OC2(C(CO)(OC(CO)(C2(O)[H])O)[H])[H])[H])(O)[H])(O)[H])(O)[H])[H])O	JCQLYHFGKNRPGE-ILRVFDORSA-N	Organic compounds	Organic oxygen compounds	Organooxygen compounds	Carbohydrates and carbohydrate conjugates	Experimental CCS	[M+H]+	343.124	169.152	3	2019-08-12
AllCCS00001321	Erythromycin Estolate	C40H71NO14	789.487	CCC1(C(C)(C(C(C)(C(C(C)(CC(C)(C(C(C)(C(C(C)(C(=O)O1)[H])(OC2(CC(C)(C(C(C)(O2)[H])(O)[H])OC)[H])[H])[H])(OC3(C(C(CC(C)(O3)[H])(N(C)C)[H])(OC(CC)=O)[H])[H])[H])O)[H])=O)[H])(O)[H])O)[H]	TYQXKHPOXXXCTP-RYPYLQNASA-N	Organic compounds	Organic oxygen compounds	Organooxygen compounds	Carbohydrates and carbohydrate conjugates	Experimental CCS	[M+H]+	790.495	264.371	3	2019-08-12
AllCCS00001322	Acetohexamide	C15H20N2O4S	324.114	CC(C1=CC=C(C=C1)S(NC(=NC2CCCCC2)O)(=O)=O)=O	VGZSUPCWNCWDAN-UHFFFAOYSA-N	Organic compounds	Organic oxygen compounds	Organooxygen compounds	Carbonyl compounds	Experimental CCS	[M+H]+	325.122	178.186	3	2019-08-12
AllCCS00001323	Roxithromycin	C41H76N2O15	836.525	CCC1(C(C)(C(C(C)(C(C(C)(CC(C)(C(C(C)(C(C(C)(C(=O)O1)[H])(OC2(CC(C)(C(C(C)(O2)[H])(O)[H])OC)[H])[H])[H])(OC3(C(C(CC(C)(O3)[H])(N(C)C)[H])(O)[H])[H])[H])O)[H])=NOCOCCOC)[H])(O)[H])O)[H]	RXZBMPWDPOLZGW-XMRMVWPWSA-N	Organic compounds	Organic oxygen compounds	Organooxygen compounds	Carbohydrates and carbohydrate conjugates	Experimental CCS	[M+H]+	837.532	276.109	3	2019-08-12
AllCCS00001324	Azithromycin	C38H72N2O12	748.509	CCC1(C(C)(C(C(C)(N(C)CC(C)(CC(C)(C(C(C)(C(C(C)(C(=O)O1)[H])(OC2(CC(C)(C(C(C)(O2)[H])(O)[H])OC)[H])[H])[H])(OC3(C(C(CC(C)(O3)[H])(N(C)C)[H])(O)[H])[H])[H])O)[H])[H])(O)[H])O)[H]	MQTOSJVFKKJCRP-BICOPXKESA-N	Organic compounds	Organic oxygen compounds	Organooxygen compounds	Carbohydrates and carbohydrate conjugates	Experimental CCS	[M+H]+	749.516	263.507	3	2019-08-12
AllCCS00001325	Ketorolac Tromethamine	C15H13NO3	255.09	C1=CC=C(C=C1)C(C2=CC=C3C(CCN32)C(=O)O)=O	OZWKMVRBQXNZKK-UHFFFAOYSA-N	Organic compounds	Organic oxygen compounds	Organooxygen compounds	Carbonyl compounds	Experimental CCS	[M+H]+	256.097	155.622	3	2019-08-12
AllCCS00001326	Tylosin Tartrate	C46H77NO17	915.519	CCC1(C(C(=C(C)C(=C(C(C(C)(CC(CC=O)(C(C(C)(C(CC(=O)O1)(O)[H])[H])(OC2(C(C(C(C(C)(O2)[H])(OC3(CC(C)(C(C(C)(O3)[H])(O)[H])O)[H])[H])(N(C)C)[H])(O)[H])[H])[H])[H])[H])=O)[H])[H])[H])(COC4(C(C(C(C(C)(O4)[H])(O)[H])(OC)[H])(OC)[H])[H])[H])[H]	WBPYTXDJUQJLPQ-VMXQISHHSA-N	Organic compounds	Organic oxygen compounds	Organooxygen compounds	Carbohydrates and carbohydrate conjugates	Experimental CCS	[M+H]+	916.526	307.836	3	2019-08-12
AllCCS00001328	Azaperone	C19H22FN3O	327.175	C1=CC=NC(=C1)N2CCN(CCCC(C3=CC=C(C=C3)F)=O)CC2	XTKDAFGWCDAMPY-UHFFFAOYSA-N	Organic compounds	Organic oxygen compounds	Organooxygen compounds	Carbonyl compounds	Experimental CCS	[M+H]+	328.182	180.004	3	2019-08-12
AllCCS00001335	Nonoxynol-9	C33H60O10	616.419	CCCCCCCCCC1=CC=C(C=C1)OCCOCCOCCOCCOCCOCCOCCOCCOCCO	FBWNMEQMRUMQSO-UHFFFAOYSA-N	Organic compounds	Organic oxygen compounds	Organooxygen compounds	Ethers	Experimental CCS	[M+H]+	617.426	245.782	3	2019-08-12
AllCCS00001336	Meglumine	C7H17NO5	195.111	CNCC(C(C(C(CO)(O)[H])(O)[H])(O)[H])(O)[H]	MBBZMMPHUWSWHV-BDVNFPICSA-N	Organic compounds	Organic oxygen compounds	Organooxygen compounds	Carbohydrates and carbohydrate conjugates	Experimental CCS	[M+H]+	196.118	138.962	3	2019-08-12
AllCCS00001337	Kasugamycin Hydrochloride	C14H25N3O9	379.159	CC1C(CC(C(O1)OC2C(C(C(C(C2O)O)O)O)O)N)N=C(C(O)=O)N	PVTHJAPFENJVNC-UHFFFAOYSA-N	Organic compounds	Organic oxygen compounds	Organooxygen compounds	Carbohydrates and carbohydrate conjugates	Experimental CCS	[M+H]+	380.166	185.364	3	2019-08-12
AllCCS00001338	Methylxanthoxylin	C11H14O4	210.089	CC=1C(=CC(=C(C(C)=O)C1O)OC)OC	AAOFJKLTRKOQTQ-UHFFFAOYSA-N	Organic compounds	Organic oxygen compounds	Organooxygen compounds	Carbonyl compounds	Experimental CCS	[M+H]+	211.097	140.156	3	2019-08-12
AllCCS00001339	Isopeonol	C9H10O3	166.063	CC(C=1C=CC(=CC1OC)O)=O	XPHIPEXPAGCEBM-UHFFFAOYSA-N	Organic compounds	Organic oxygen compounds	Organooxygen compounds	Carbonyl compounds	Experimental CCS	[M+H]+	167.07	128.606	3	2019-08-12
AllCCS00001341	Paeonol	C9H10O3	166.063	CC(C=1C=CC(=CC1O)OC)=O	UILPJVPSNHJFIK-UHFFFAOYSA-N	Organic compounds	Organic oxygen compounds	Organooxygen compounds	Carbonyl compounds	Experimental CCS	[M+H]+	167.07	124.943	3	2019-08-12
AllCCS00001342	Phenacylamine Hydrochloride	C8H9NO	135.068	C1=CC=C(C=C1)C(CN)=O	HEQOJEGTZCTHCF-UHFFFAOYSA-N	Organic compounds	Organic oxygen compounds	Organooxygen compounds	Carbonyl compounds	Experimental CCS	[M+H]+	136.076	126.194	3	2019-08-12
AllCCS00001343	Isokobusone	C14H22O2	222.162	C=C1CCC2C(CC2(C)C)C(CCC1O)=O	BSFUDCIRZBAPDS-UHFFFAOYSA-N	Organic compounds	Organic oxygen compounds	Organooxygen compounds	Alcohols and polyols	Experimental CCS	[M+H]+	223.169	146.033	3	2019-08-12
AllCCS00001344	Obtusaquinone	C16H14O3	254.094	COC1=CC(C(=CC1=C(C(=C(C2=CC=CC=C2)[H])[H])[H])O)=O	LUZUAYAKZLCOCQ-BHHNFLQBSA-N	Organic compounds	Organic oxygen compounds	Organooxygen compounds	Carbonyl compounds	Experimental CCS	[M+H]+	255.102	155.076	3	2019-08-12
AllCCS00001345	Arbutin	C12H16O7	272.09	C=1C=C(C=CC1O)OC2(C(C(C(C(CO)(O2)[H])(O)[H])(O)[H])(O)[H])[H]	BJRNKVDFDLYUGJ-RMPHRYRLSA-N	Organic compounds	Organic oxygen compounds	Organooxygen compounds	Carbohydrates and carbohydrate conjugates	Experimental CCS	[M+Na]+	295.079	164.369	3	2019-08-12
AllCCS00001346	Lobeline Hydrochloride	C22H27NO2	337.204	CN1C(CCCC1(CC(C2=CC=CC=C2)=O)[H])(CC(C3=CC=CC=C3)(O)[H])[H]	MXYUKLILVYORSK-HBMCJLEFSA-N	Organic compounds	Organic oxygen compounds	Organooxygen compounds	Carbonyl compounds	Experimental CCS	[M+H]+	338.211	186.01	3	2019-08-12
AllCCS00001347	4-O-Methylphloracetophenone	C9H10O4	182.058	CC(C1=C(C=C(C=C1O)OC)O)=O	GKSGTWUNURZTKD-UHFFFAOYSA-N	Organic compounds	Organic oxygen compounds	Organooxygen compounds	Carbonyl compounds	Experimental CCS	[M+H]+	183.065	130.532	3	2019-08-12
AllCCS00001349	N-Acetylmuramic Acid	C11H19NO8	293.111	CC(C(=O)O)(OC(C(C=O)(N=C(C)O)[H])(C(C(CO)(O)[H])(O)[H])[H])[H]	SOARVSUSWULNDI-TVVSKHENSA-N	Organic compounds	Organic oxygen compounds	Organooxygen compounds	Carbohydrates and carbohydrate conjugates	Experimental CCS	[M+Na]+	316.1	164.759	3	2019-08-12
AllCCS00001350	Xanthoxylin	C10H12O4	196.074	CC(C1=C(C=C(C=C1OC)OC)O)=O	FBUBVLUPUDBFME-UHFFFAOYSA-N	Organic compounds	Organic oxygen compounds	Organooxygen compounds	Carbonyl compounds	Experimental CCS	[M+H]+	197.081	135.867	3	2019-08-12
AllCCS00001352	Helicin	C13H16O7	284.09	C1=CC=C(C(=C1)C=O)OC2(C(C(C(C(CO)(O2)[H])(O)[H])(O)[H])(O)[H])[H]	BGOFCVIGEYGEOF-UJPOAAIJSA-N	Organic compounds	Organic oxygen compounds	Organooxygen compounds	Carbohydrates and carbohydrate conjugates	Experimental CCS	[M+Na]+	307.079	161.422	3	2019-08-12
AllCCS00001353	Flopropione	C9H10O4	182.058	CCC(C1=C(C=C(C=C1O)O)O)=O	PTHLEKANMPKYDB-UHFFFAOYSA-N	Organic compounds	Organic oxygen compounds	Organooxygen compounds	Carbonyl compounds	Experimental CCS	[M+H]+	183.065	134.3	3	2019-08-12
AllCCS00001354	Vinblastine Sulfate	C46H58N4O9	810.42	CCC1(CC2(CC(C=3C=C4C(=CC3OC)N(C)C5(C64CCN7CC=CC(CC)(C67[H])C(C5(C(=O)OC)O)(OC(C)=O)[H])[H])(C8=C(CCN(C2)C1)C9=CC=CC=C9N8)C(=O)OC)[H])O	JXLYSJRDGCGARV-CFWMRBGOSA-N	Organic compounds	Alkaloids and derivatives	Vinca alkaloids		Experimental CCS	[M+H]+	811.428	278.492	3	2019-08-12
AllCCS00001355	Galanthamine Hydrobromide	C17H21NO3	287.152	CN1CCC23C=CC(CC2(OC4=C(C=CC(C1)=C43)OC)[H])(O)[H]	ASUTZQLVASHGKV-JDFRZJQESA-N	Organic compounds	Alkaloids and derivatives	Amaryllidaceae alkaloids	Galanthamine-type amaryllidaceae alkaloids	Experimental CCS	[M+H]+	288.159	166.68	3	2019-08-12
AllCCS00001356	Apomorphine Hydrochloride	C17H17NO2	267.126	CN1CCC=2C=CC=C3C2C1(CC=4C=CC(=C(C43)O)O)[H]	VMWNQDUVQKEIOC-CYBMUJFWSA-N	Organic compounds	Alkaloids and derivatives	Aporphines		Experimental CCS	[M+H]+	268.133	161.746	3	2019-08-12
AllCCS00001358	Atropine Sulfate	C17H23NO3	289.168	CN1C2(CCC1(CC(C2)(OC(C(CO)(C3=CC=CC=C3)[H])=O)[H])[H])[H]	RKUNBYITZUJHSG-SPUOUPEWSA-N	Organic compounds	Alkaloids and derivatives	Tropane alkaloids		Experimental CCS	[M+H]+	290.175	169.76	3	2019-08-12
AllCCS00001359	Bromocriptine Mesylate	C32H40BrN5O5	653.221	CC(C)CC1(C(N2CCCC2(C3(N1C(C(C(C)C)(N=C(C4(C=C5C=6C=CC=C7C6C(CC5(N(C)C4)[H])=C(Br)N7)[H])O)O3)=O)O)[H])=O)[H]	OZVBMTJYIDMWIL-AYFBDAFISA-N	Organic compounds	Alkaloids and derivatives	Ergoline and derivatives	Lysergic acids and derivatives	Experimental CCS	[M+H]+	654.229	244.447	3	2019-08-12
AllCCS00001360	Pilocarpine Nitrate	C11H16N2O2	208.121	CCC1(C(CC2=CN=CN2C)(COC1=O)[H])[H]	QCHFTSOMWOSFHM-WPRPVWTQSA-N	Organic compounds	Alkaloids and derivatives			Experimental CCS	[M+H]+	209.128	146.357	3	2019-08-12
AllCCS00001361	Homatropine Bromide	C16H21NO3	275.152	CN1C2CCC1CC(C2)OC(C(C3=CC=CC=C3)O)=O	ZTVIKZXZYLEVOL-UHFFFAOYSA-N	Organic compounds	Alkaloids and derivatives	Tropane alkaloids		Experimental CCS	[M+H]+	276.159	164.523	3	2019-08-12
AllCCS00001362	Brucine	C23H26N2O4	394.189	COC=1C=C2C(=CC1OC)N3C(CC4(C5(C6(CC7(C2(CCN7CC6=CCO4)C53[H])[H])[H])[H])[H])=O	RRKTZKIUPZVBMF-IBTVXLQLSA-N	Organic compounds	Alkaloids and derivatives	Strychnos alkaloids		Experimental CCS	[M+H]+	395.197	190.866	3	2019-08-12
AllCCS00001363	Cinchonine	C19H22N2O	294.173	C=CC1(CN2CCC1(CC2(C(C3=CC=NC4=CC=CC=C34)(O)[H])[H])[H])[H]	KMPWYEUPVWOPIM-QAMTZSDWSA-N	Organic compounds	Alkaloids and derivatives	Cinchona alkaloids		Experimental CCS	[M+H]+	295.181	166.276	3	2019-08-12
AllCCS00001364	Piperine	C17H19NO3	285.136	C1CCN(CC1)C(C(=C(C(=C(C=2C=CC3=C(C2)OCO3)[H])[H])[H])[H])=O	MXXWOMGUGJBKIW-YPCIICBESA-N	Organic compounds	Alkaloids and derivatives			Experimental CCS	[M+H]+	286.144	171.424	3	2019-08-12
AllCCS00001367	Ergotamine Tartrate	C33H35N5O5	581.264	CC1(C(N2C(CC3=CC=CC=C3)(C(N4CCCC4(C2(O)O1)[H])=O)[H])=O)N=C(C5(C=C6C=7C=CC=C8C7C(CC6(N(C)C5)[H])=CN8)[H])O	XCGSFFUVFURLIX-VFGNJEKYSA-N	Organic compounds	Alkaloids and derivatives	Ergoline and derivatives	Lysergic acids and derivatives	Experimental CCS	[M+H]+	582.271	231.848	3	2019-08-12
AllCCS00001368	Lupinine	C10H19NO	169.147	C1CCN2CCCC(CO)(C2(C1)[H])[H]	HDVAWXXJVMJBAR-VHSXEESVSA-N	Organic compounds	Alkaloids and derivatives	Lupin alkaloids	Lupinine-type alkaloids	Experimental CCS	[M+H]+	170.154	135.306	3	2019-08-12
AllCCS00001370	Camptothecin	C20H16N2O4	348.111	CCC1(C=2C=C3C=4C(=CC5=CC=CC=C5N4)CN3C(C2COC1=O)=O)O	VSJKWCGYPAHWDS-FQEVSTJZSA-N	Organic compounds	Alkaloids and derivatives	Camptothecins		Experimental CCS	[M+H]+	349.118	181.925	3	2019-08-12
AllCCS00001371	Harmine	C13H12N2O	212.095	CC1=C2C(=CC=N1)C=3C=CC(=CC3N2)OC	BXNJHAXVSOCGBA-UHFFFAOYSA-N	Organic compounds	Alkaloids and derivatives	Harmala alkaloids		Experimental CCS	[M+H]+	213.102	144.507	3	2019-08-12
AllCCS00001372	Anisodamine Hydrobromide	C17H23NO4	305.163	CN1C2(CC(CC1(C(C2)(O)[H])[H])(OC(C(CO)(C3=CC=CC=C3)[H])=O)[H])[H]	WTQYWNWRJNXDEG-AQBKWJQSSA-N	Organic compounds	Alkaloids and derivatives	Tropane alkaloids		Experimental CCS	[M+H]+	306.17	171.103	3	2019-08-12
AllCCS00001373	10-Hydroxycamptothecin	C20H16N2O5	364.106	CCC1(C=2C=C3C4=C(C=C5C=C(C=CC5=N4)O)CN3C(C2COC1=O)=O)O	HAWSQZCWOQZXHI-FQEVSTJZSA-N	Organic compounds	Alkaloids and derivatives	Camptothecins		Experimental CCS	[M+H]+	365.113	186.999	3	2019-08-12
AllCCS00001374	S-Isocorydine (+)	C20H23NO4	341.163	CN1CCC2=CC(=C(C3=C2C1(CC=4C=CC(=C(C43)O)OC)[H])OC)OC	QELDJEKNFOQJOY-ZDUSSCGKSA-N	Organic compounds	Alkaloids and derivatives	Aporphines		Experimental CCS	[M+H]+	342.17	181.909	3	2019-08-12
AllCCS00001375	Boldine	C19H21NO4	327.147	CN1CCC2=CC(=C(C=3C4=CC(=C(C=C4CC1C23)O)OC)OC)O	LZJRNLRASBVRRX-UHFFFAOYSA-N	Organic compounds	Alkaloids and derivatives	Aporphines		Experimental CCS	[M+H]+	328.154	179.225	3	2019-08-12
AllCCS00001376	Harmaline	C13H14N2O	214.111	CC=1C2=C(CCN1)C=3C=CC(=CC3N2)OC	RERZNCLIYCABFS-UHFFFAOYSA-N	Organic compounds	Alkaloids and derivatives	Harmala alkaloids		Experimental CCS	[M+H]+	215.118	146.183	3	2019-08-12
AllCCS00001377	Harmane	C12H10N2	182.084	CC1=C2C(=CC=N1)C3=CC=CC=C3N2	PSFDQSOCUJVVGF-UHFFFAOYSA-N	Organic compounds	Alkaloids and derivatives	Harmala alkaloids		Experimental CCS	[M+H]+	183.092	136.631	3	2019-08-12
AllCCS00001378	Harmalol Hydrochloride	C12H12N2O	200.095	CC=1C2=C(CCN1)C=3C=CC(=CC3N2)O	RHVPEFQDYMMNSY-UHFFFAOYSA-N	Organic compounds	Alkaloids and derivatives	Harmala alkaloids		Experimental CCS	[M+H]+	201.102	142.364	3	2019-08-12
AllCCS00001379	Hydroquinidine	C20H26N2O2	326.199	CCC1(CN2CCC1(CC2(C(C=3C=CN=C4C=CC(=CC34)OC)(O)[H])[H])[H])[H]	LJOQGZACKSYWCH-LHHVKLHASA-N	Organic compounds	Alkaloids and derivatives	Cinchona alkaloids		Experimental CCS	[M+H]+	327.207	176.651	3	2019-08-12
AllCCS00001380	Trigonelline	C7H7NO2	137.048	C[N+]1=CC=CC(=C1)C(=O)[O-]	WWNNZCOKKKDOPX-UHFFFAOYSA-N	Organic compounds	Alkaloids and derivatives			Experimental CCS	[M+H]+	138.055	124.9	2	2019-08-12
AllCCS00001380	Trigonelline	C7H7NO2	137.048	C[N+]1=CC=CC(=C1)C(=O)[O-]	WWNNZCOKKKDOPX-UHFFFAOYSA-N	Organic compounds	Alkaloids and derivatives			Experimental CCS	[M+Na]+	160.037	135.9	1	2019-08-12
AllCCS00001381	Alpha-Ergocryptine	C32H41N5O5	575.311	CC(C)CC1(C(N2CCCC2(C3(N1C(C(C(C)C)(N=C(C4(C=C5C=6C=CC=C7C6C(CC5(N(C)C4)[H])=CN7)[H])O)O3)=O)O)[H])=O)[H]	YDOTUXAWKBPQJW-NSLWYYNWSA-N	Organic compounds	Alkaloids and derivatives	Ergoline and derivatives	Lysergic acids and derivatives	Experimental CCS	[M+H]+	576.318	236.055	3	2019-08-12
AllCCS00001382	Methyldopa	C10H13NO4	211.084	CC(CC=1C=CC(=C(C1)O)O)(C(=O)O)N	CJCSPKMFHVPWAR-JTQLQIEISA-N	Organic compounds	Phenylpropanoids and polyketides	Phenylpropanoic acids		Experimental CCS	[M+H]+	212.092	147.554	3	2019-08-12
AllCCS00001383	Ivermectin	C48H74O14	874.508	CCC(C)(C1(C(C)(CCC2(CC3(CC(CC(=C(C)C(C(C)(C(=C(C(=C4COC5(C(C(C)=CC(C(=O)O3)(C45O)[H])(O)[H])[H])[H])[H])[H])[H])(OC6(CC(C(C(C)(O6)[H])(OC7(CC(C(C(C)(O7)[H])(O)[H])(OC)[H])[H])[H])(OC)[H])[H])[H])[H])(O2)[H])[H])O1)[H])[H])[H]	AZSNMRSAGSSBNP-QXOSRRPNSA-N	Organic compounds	Phenylpropanoids and polyketides	Macrolides and analogues	Milbemycins	Experimental CCS	[M+Na]+	897.497	292.736	3	2019-08-12
AllCCS00001384	Coumarin	C9H6O2	146.037	C1=CC=C2C(=C1)C=CC(=O)O2	ZYGHJZDHTFUPRJ-UHFFFAOYSA-N	Organic compounds	Phenylpropanoids and polyketides	Coumarins and derivatives		Experimental CCS	[M+H]+	147.044	122.248	3	2019-08-12
AllCCS00001385	Salsalate	C14H10O5	258.053	C1=CC=C(C(=C1)C(=O)OC2=CC=CC=C2C(=O)O)O	WVYADZUPLLSGPU-UHFFFAOYSA-N	Organic compounds	Phenylpropanoids and polyketides	Depsides and depsidones		Experimental CCS	[M+H]+	259.06	151.271	3	2019-08-12
AllCCS00001386	Meclocycline Sulfosalicylate	C22H21ClN2O8	476.099	C=C1C2=C(C=CC(=C2C(C=3C1(C(C4(C(C(=C(C(C4(C3O)O)=O)C(=N)O)O)(N(C)C)[H])[H])(O)[H])[H])=O)O)Cl	GGQJXCQBBONZFX-IWVLMIASSA-N	Organic compounds	Phenylpropanoids and polyketides	Tetracyclines		Experimental CCS	[M+H]+	477.106	201.354	3	2019-08-12
AllCCS00001387	Methacycline Hydrochloride	C22H22N2O8	442.138	C=C1C=2C=CC=C(C2C(C=3C1(C(C4(C(C(=C(C(C4(C3O)O)=O)C(=N)O)O)(N(C)C)[H])[H])(O)[H])[H])=O)O	MHIGBKBJSQVXNH-IWVLMIASSA-N	Organic compounds	Phenylpropanoids and polyketides	Tetracyclines		Experimental CCS	[M+H]+	443.145	194.93	3	2019-08-12
AllCCS00001388	Trioxsalen	C14H12O3	228.079	CC1=CC(=O)OC=2C(C)=C3C(C=C(C)O3)=CC12	FMHHVULEAZTJMA-UHFFFAOYSA-N	Organic compounds	Phenylpropanoids and polyketides	Coumarins and derivatives	Furanocoumarins	Experimental CCS	[M+H]+	229.086	147.445	3	2019-08-12
AllCCS00001389	Clomiphene Citrate	C26H28ClNO	405.186	CCN(CC)CCOC1=CC=C(C=C1)C(C2=CC=CC=C2)=C(C3=CC=CC=C3)Cl	GKIRPKYJQBWNGO-QPLCGJKRSA-N	Organic compounds	Phenylpropanoids and polyketides	Stilbenes		Experimental CCS	[M+H]+	406.193	205.529	3	2019-08-12
AllCCS00001390	Warfarin	C19H16O4	308.105	CC(CC(C1=CC=CC=C1)C2=C(C3=CC=CC=C3OC2=O)O)=O	PJVWKTKQMONHTI-UHFFFAOYSA-N	Organic compounds	Phenylpropanoids and polyketides	Coumarins and derivatives	Hydroxycoumarins	Experimental CCS	[M+H]+	309.112	165.872	3	2019-08-12
AllCCS00001391	Demeclocycline Hydrochloride	C21H21ClN2O8	464.099	CN(C)C1(C2(CC3(C(C(C4=C(C=CC(=C4C3(O)[H])Cl)O)=O)=C(C2(C(C(=C1O)C(=N)O)=O)O)O)[H])[H])[H]	FMTDIUIBLCQGJB-SEYHBJAFSA-N	Organic compounds	Phenylpropanoids and polyketides	Tetracyclines		Experimental CCS	[M+H]+	465.106	195.948	3	2019-08-12
AllCCS00001393	Ibuprofen	C13H18O2	206.131	CC(C)CC1=CC=C(C=C1)C(C)C(=O)O	HEFNNWSXXWATRW-UHFFFAOYSA-N	Organic compounds	Phenylpropanoids and polyketides	Phenylpropanoic acids		Experimental CCS	[M+H]+	207.138	143.984	3	2019-08-12
AllCCS00001394	Dienestrol	C18H18O2	266.131	CC(=C(C1=CC=C(C=C1)O)C(=C(C)[H])C2=CC=C(C=C2)O)[H]	NFDFQCUYFHCNBW-SCGPFSFSSA-N	Organic compounds	Phenylpropanoids and polyketides	Stilbenes		Experimental CCS	[M+Na]+	289.12	153.249	3	2019-08-12
AllCCS00001395	Dienestrol	C18H18O2	266.131	CC=C(C1=CC=C(C=C1)O)C(=CC)C2=CC=C(C=C2)O	NFDFQCUYFHCNBW-UHFFFAOYSA-N	Organic compounds	Phenylpropanoids and polyketides	Stilbenes		Experimental CCS	[M+Na]+	289.12	153.249	3	2019-08-12
AllCCS00001396	Rifampin	C43H58N4O12	822.405	CC1(C(=C(C(=C(C)C(=NC=2C(C(=NN3CCN(C)CC3)[H])=C(C4=C(C(=C(C)C5=C4C(C(C)(OC(=C(C(C(C)(C(C(C)(C(C(C)(C1(O)[H])[H])(O)[H])[H])(OC(C)=O)[H])[H])(OC)[H])[H])[H])O5)=O)O)C2O)O)O)[H])[H])[H])[H]	JQXXHWHPUNPDRT-WLSIYKJHSA-N	Organic compounds	Phenylpropanoids and polyketides	Macrolactams		Experimental CCS	[M+H]+	823.412	280.286	3	2019-08-12
AllCCS00001397	Indoprofen	C17H15NO3	281.105	CC(C1=CC=C(C=C1)N2CC3=CC=CC=C3C2=O)C(=O)O	RJMIEHBSYVWVIN-UHFFFAOYSA-N	Organic compounds	Phenylpropanoids and polyketides	Phenylpropanoic acids		Experimental CCS	[M+H]+	282.112	166.595	3	2019-08-12
AllCCS00001398	Doxycycline Hydrochloride	C22H24N2O8	444.153	CC1(C=2C=CC=C(C2C(C=3C1(C(C4(C(C(=C(C(C4(C3O)O)=O)C(=N)O)O)(N(C)C)[H])[H])(O)[H])[H])=O)O)[H]	JBIWCJUYHHGXTC-AKNGSSGZSA-N	Organic compounds	Phenylpropanoids and polyketides	Tetracyclines		Experimental CCS	[M+H]+	445.161	195.579	3	2019-08-12
AllCCS00001399	Tamoxifen Citrate	C26H29NO	371.225	CCC(C1=CC=CC=C1)=C(C2=CC=CC=C2)C3=CC=C(C=C3)OCCN(C)C	NKANXQFJJICGDU-QPLCGJKRSA-N	Organic compounds	Phenylpropanoids and polyketides	Stilbenes		Experimental CCS	[M+H]+	372.232	197.208	3	2019-08-12
AllCCS00001401	Methoxsalen	C12H8O4	216.042	COC=1C2=C(C=CO2)C=C3C=CC(=O)OC31	QXKHYNVANLEOEG-UHFFFAOYSA-N	Organic compounds	Phenylpropanoids and polyketides	Coumarins and derivatives	Furanocoumarins	Experimental CCS	[M+H]+	217.05	139.901	3	2019-08-12
AllCCS00001402	Avobenzone	C20H22O3	310.157	CC(C)(C)C1=CC=C(C=C1)C(CC(C2=CC=C(C=C2)OC)=O)=O	XNEFYCZVKIDDMS-UHFFFAOYSA-N	Organic compounds	Phenylpropanoids and polyketides	Linear 1,3-diarylpropanoids	Chalcones and dihydrochalcones	Experimental CCS	[M+H]+	311.164	181.158	3	2019-08-12
AllCCS00001403	Carbidopa	C10H14N2O4	226.095	CC(CC=1C=CC(=C(C1)O)O)(C(=O)O)NN	TZFNLOMSOLWIDK-JTQLQIEISA-N	Organic compounds	Phenylpropanoids and polyketides	Phenylpropanoic acids		Experimental CCS	[M+H]+	227.103	142.36	3	2019-08-12
AllCCS00001404	Doxorubicin	C27H29NO11	543.174	CC1(C(C(CC(O1)(OC2(CC(CC=3C2=C(C4=C(C(C=5C=CC=C(C5C4=O)OC)=O)C3O)O)(C(CO)=O)O)[H])[H])(N)[H])(O)[H])[H]	AOJJSUZBOXZQNB-TZSSRYMLSA-N	Organic compounds	Phenylpropanoids and polyketides	Anthracyclines		Experimental CCS	[M+H]+	544.181	226.977	3	2019-08-12
AllCCS00001405	Tacrolimus	C44H69NO12	803.482	C=CCC1(C(=C(C)CC(C)(CC(C2(C(CC(C)(C(C(C(N3CCCCC3(C(=O)OC(C(C)=C(C4(CCC(C(C4)(OC)[H])(O)[H])[H])[H])(C(C)(C(CC1=O)(O)[H])[H])[H])[H])=O)=O)(O)O2)[H])(OC)[H])[H])(OC)[H])[H])[H])[H]	QJJXYPPXXYFBGM-LFZNUXCKSA-N	Organic compounds	Phenylpropanoids and polyketides	Macrolide lactams		Experimental CCS	[M+Na]+	826.471	267	3	2019-08-12
AllCCS00001406	Sirolimus	C51H79NO13	913.555	CC1(C(=C(C(=C(C(=C(C)C(CC2(CCC(C)(C(C(C(N3CCCCC3(C(=O)OC(CC(C(C)(C(=C(C)C(C(C(C(C)(C1)[H])=O)(OC)[H])(O)[H])[H])[H])=O)(C(C)(CC4(CCC(C(C4)(OC)[H])(O)[H])[H])[H])[H])[H])=O)=O)(O)O2)[H])[H])(OC)[H])[H])[H])[H])[H])[H])[H]	QFJCIRLUMZQUOT-MQWRTCEJSA-N	Organic compounds	Phenylpropanoids and polyketides	Macrolide lactams		Experimental CCS	[M+Na]+	936.544	311.56	3	2019-08-12
AllCCS00001407	Acetaminosalol	C15H13NO4	271.084	CC(=NC1=CC=C(C=C1)OC(C2=CC=CC=C2O)=O)O	TWIIVLKQFJBFPW-UHFFFAOYSA-N	Organic compounds	Phenylpropanoids and polyketides	Depsides and depsidones		Experimental CCS	[M+H]+	272.092	168.191	3	2019-08-12
AllCCS00001409	Efloxate	C19H16O5	324.1	CCOC(COC=1C=CC=2C(C=C(C3=CC=CC=C3)OC2C1)=O)=O	ZVXBAHLOGZCFTP-UHFFFAOYSA-N	Organic compounds	Phenylpropanoids and polyketides	Flavonoids	Flavones	Experimental CCS	[M+H]+	325.107	177.393	3	2019-08-12
AllCCS00001411	Pomiferin	C25H24O6	420.157	CC(C)=CCC1=C(C=2C(C(=COC2C=3C=CC(C)(C)OC13)C=4C=CC(=C(C4)O)O)=O)O	GHCZYXUOYFOXIP-UHFFFAOYSA-N	Organic compounds	Phenylpropanoids and polyketides	Isoflavonoids	Isoflavans	Experimental CCS	[M+H]+	421.165	205.751	3	2019-08-12
AllCCS00001412	Osajin	C25H24O5	404.162	CC(C)=CCC1=C(C=2C(C(=COC2C=3C=CC(C)(C)OC13)C4=CC=C(C=C4)O)=O)O	DCTLJGWMHPGCOS-UHFFFAOYSA-N	Organic compounds	Phenylpropanoids and polyketides	Isoflavonoids	Isoflavans	Experimental CCS	[M+H]+	405.17	201.426	3	2019-08-12
AllCCS00001413	Galangin	C15H10O5	270.053	C1=CC=C(C=C1)C2=C(C(C3=C(C=C(C=C3O2)O)O)=O)O	VCCRNZQBSJXYJD-UHFFFAOYSA-N	Organic compounds	Phenylpropanoids and polyketides	Flavonoids	Flavones	Experimental CCS	[M+H]+	271.06	154.914	3	2019-08-12
AllCCS00001414	Ferulic Acid	C10H10O4	194.058	COC=1C=C(C=CC1O)C(=C(C(=O)O)[H])[H]	KSEBMYQBYZTDHS-HWKANZROSA-N	Organic compounds	Phenylpropanoids and polyketides	Cinnamic acids and derivatives	Hydroxycinnamic acids and derivatives	Experimental CCS	[M+H]+	195.065	128.766	3	2019-08-12
AllCCS00001416	Epigallocatechin	C15H14O7	306.074	C1=C(C=C(C(=C1O)O)O)C2(C(CC3=C(C=C(C=C3O2)O)O)(O)[H])[H]	XMOCLSLCDHWDHP-IUODEOHRSA-N	Organic compounds	Phenylpropanoids and polyketides	Flavonoids	Flavans	Experimental CCS	[M+H]+	307.081	165.461	3	2019-08-12
AllCCS00001417	Epicatechin	C15H14O6	290.079	C1=CC(=C(C=C1C2(C(CC3=C(C=C(C=C3O2)O)O)(O)[H])[H])O)O	PFTAWBLQPZVEMU-AFYYWNPRSA-N	Organic compounds	Phenylpropanoids and polyketides	Flavonoids	Flavans	Experimental CCS	[M+H]+	291.086	161.542	3	2019-08-12
AllCCS00001418	Epigallocatechin-3-Monogallate	C22H18O11	458.085	C1=C(C=C(C(=C1O)O)O)C2(C(CC3=C(C=C(C=C3O2)O)O)(OC(C4=CC(=C(C(=C4)O)O)O)=O)[H])[H]	WMBWREPUVVBILR-WIYYLYMNSA-N	Organic compounds	Phenylpropanoids and polyketides	Flavonoids	Flavans	Experimental CCS	[M+H]+	459.092	206.134	3	2019-08-12
AllCCS00001419	Epicatechin Monogallate	C22H18O10	442.09	C1=CC(=C(C=C1C2(C(CC3=C(C=C(C=C3O2)O)O)(OC(C4=CC(=C(C(=C4)O)O)O)=O)[H])[H])O)O	LSHVYAFMTMFKBA-TZIWHRDSSA-N	Organic compounds	Phenylpropanoids and polyketides	Flavonoids	Flavans	Experimental CCS	[M+H]+	443.097	202.902	3	2019-08-12
AllCCS00001421	Iridin	C24H26O13	522.137	COC1=CC(=CC(=C1OC)O)C2=COC3=CC(=C(C(=C3C2=O)O)OC)OC4(C(C(C(C(CO)(O4)[H])(O)[H])(O)[H])(O)[H])[H]	LNQCUTNLHUQZLR-OZJWLQQPSA-N	Organic compounds	Phenylpropanoids and polyketides	Isoflavonoids	Isoflavonoid O-glycosides	Experimental CCS	[M+H]+	523.145	227.214	3	2019-08-12
AllCCS00001422	Hesperidin	C28H34O15	610.19	CC1(C(C(C(C(OCC2(C(C(C(C(OC3=CC(=C4C(CC(C=5C=CC(=C(C5)O)OC)(OC4=C3)[H])=O)O)(O2)[H])(O)[H])(O)[H])(O)[H])[H])(O1)[H])(O)[H])(O)[H])(O)[H])[H]	QUQPHWDTPGMPEX-QJBIFVCTSA-N	Organic compounds	Phenylpropanoids and polyketides	Flavonoids	Flavonoid glycosides	Experimental CCS	[M+Na]+	633.179	227.003	3	2019-08-12
AllCCS00001423	Apiin	C26H28O14	564.148	C=1C=C(C=CC1C2=CC(C3=C(C=C(C=C3O2)OC4(C(C(C(C(CO)(O4)[H])(O)[H])(O)[H])(OC5(C(C(CO)(CO5)O)(O)[H])[H])[H])[H])O)=O)O	NTDLXWMIWOECHG-LKXHPMIISA-N	Organic compounds	Phenylpropanoids and polyketides	Flavonoids	Flavonoid glycosides	Experimental CCS	[M+H]+	565.155	229.26	3	2019-08-12
AllCCS00001424	Lunarine	C25H31N3O4	437.231	C1CCN=C(C(=C(C23CCC(CC2(OC=4C=CC(C(=C(C(=NCCCNC1)O)[H])[H])=CC43)[H])=O)[H])[H])O	YIWJEBPTHXRHQF-LLMLIWGDSA-N	Organic compounds	Phenylpropanoids and polyketides	Macrolactams		Experimental CCS	[M+H]+	438.239	203.435	3	2019-08-12
AllCCS00001425	Mundoserone	C19H18O6	342.11	COC=1C=CC2=C(C1)OC3(COC4=CC(=C(C=C4C3(C2=O)[H])OC)OC)[H]	PYRZRPSTTNKOCS-MSOLQXFVSA-N	Organic compounds	Phenylpropanoids and polyketides	Isoflavonoids	Rotenoids	Experimental CCS	[M+H]+	343.118	175.136	3	2019-08-12
AllCCS00001427	Sphondin	C12H8O4	216.042	COC=1C=C2C=CC(=O)OC2=C3C=COC31	DLCJNIBLOSKIQW-UHFFFAOYSA-N	Organic compounds	Phenylpropanoids and polyketides	Coumarins and derivatives	Furanocoumarins	Experimental CCS	[M+H]+	217.05	139.934	3	2019-08-12
AllCCS00001428	Isopimpinellin	C13H10O5	246.053	COC1=C2C=CC(=O)OC2=C(C3=C1C=CO3)OC	DFMAXQKDIGCMTL-UHFFFAOYSA-N	Organic compounds	Phenylpropanoids and polyketides	Coumarins and derivatives	Furanocoumarins	Experimental CCS	[M+H]+	247.06	146.461	3	2019-08-12
AllCCS00001429	Isobergaptene	C12H8O4	216.042	COC1=CC2=C(C=CO2)C3=C1C=CC(=O)O3	AJSPSRWWZBBIOR-UHFFFAOYSA-N	Organic compounds	Phenylpropanoids and polyketides	Coumarins and derivatives	Furanocoumarins	Experimental CCS	[M+H]+	217.05	139.837	3	2019-08-12
AllCCS00001431	Alpinetin Methyl Ether	C17H16O4	284.105	COC1=CC(=C2C(CC(C3=CC=CC=C3)OC2=C1)=O)OC	IAFBOKYTDSDNHV-UHFFFAOYSA-N	Organic compounds	Phenylpropanoids and polyketides	Flavonoids	O-methylated flavonoids	Experimental CCS	[M+H]+	285.112	162.777	3	2019-08-12
AllCCS00001432	Koparin	C16H12O6	300.063	COC=1C=CC(C2=COC=3C=C(C=CC3C2=O)O)=C(C1O)O	SMOFGXHPWCTYQD-UHFFFAOYSA-N	Organic compounds	Phenylpropanoids and polyketides	Isoflavonoids	O-methylated isoflavonoids	Experimental CCS	[M+H]+	301.071	162.056	3	2019-08-12
AllCCS00001433	Chrysin	C15H10O4	254.058	C1=CC=C(C=C1)C2=CC(C3=C(C=C(C=C3O2)O)O)=O	RTIXKCRFFJGDFG-UHFFFAOYSA-N	Organic compounds	Phenylpropanoids and polyketides	Flavonoids	Flavones	Experimental CCS	[M+H]+	255.065	151.684	3	2019-08-12
AllCCS00001434	Theaflavin	C29H24O12	564.127	C1=C(C=C(C(C2=C1C(=CC(=C2O)O)C3(C(CC4=C(C=C(C=C4O3)O)O)(O)[H])[H])=O)O)C5(C(CC6=C(C=C(C=C6O5)O)O)(O)[H])[H]	IPMYMEWFZKHGAX-ZKSIBHASSA-N	Organic compounds	Phenylpropanoids and polyketides	Flavonoids	Flavans	Experimental CCS	[M+H]+	565.134	219.792	3	2019-08-12
AllCCS00001436	6,4'-Dihydroxyflavone	C15H10O4	254.058	C=1C=C(C=CC1C2=CC(C=3C=C(C=CC3O2)O)=O)O	FFULTBKXWHYHFQ-UHFFFAOYSA-N	Organic compounds	Phenylpropanoids and polyketides	Flavonoids	Flavones	Experimental CCS	[M+H]+	255.065	152.66	3	2019-08-12
AllCCS00001438	7,4'-Dihydroxyflavone	C15H10O4	254.058	C=1C=C(C=CC1C2=CC(C=3C=CC(=CC3O2)O)=O)O	LCAWNFIFMLXZPQ-UHFFFAOYSA-N	Organic compounds	Phenylpropanoids and polyketides	Flavonoids	Flavones	Experimental CCS	[M+H]+	255.065	153.175	3	2019-08-12
AllCCS00001439	Fumarprotocetraric Acid	C22H16O12	472.064	CC1=CC(=C(C=O)C2=C1C(=O)OC=3C(COC(C(=C(C(=O)O)[H])[H])=O)=C(C(=C(C)C3O2)C(=O)O)O)O	VEGGRTFDFMUBPD-ONEGZZNKSA-N	Organic compounds	Phenylpropanoids and polyketides	Depsides and depsidones		Experimental CCS	[M+H]+	473.071	204.513	3	2019-08-12
AllCCS00001442	Hymecromone Methyl Ether	C11H10O3	190.063	CC1=CC(=O)OC=2C=C(C=CC12)OC	UDFPKNSWSYBIHO-UHFFFAOYSA-N	Organic compounds	Phenylpropanoids and polyketides	Coumarins and derivatives		Experimental CCS	[M+H]+	191.07	134.422	3	2019-08-12
AllCCS00001444	Chrysin Dimethyl Ether	C17H14O4	282.089	COC1=CC(=C2C(C=C(C3=CC=CC=C3)OC2=C1)=O)OC	JRFZSUMZAUHNSL-UHFFFAOYSA-N	Organic compounds	Phenylpropanoids and polyketides	Flavonoids	O-methylated flavonoids	Experimental CCS	[M+H]+	283.097	160.455	3	2019-08-12
AllCCS00001446	Quercitrin	C21H20O11	448.101	CC1(C(C(C(C(O1)(OC=2C(C3=C(C=C(C=C3OC2C=4C=CC(=C(C4)O)O)O)O)=O)[H])(O)[H])(O)[H])(O)[H])[H]	OXGUCUVFOIWWQJ-HQBVPOQASA-N	Organic compounds	Phenylpropanoids and polyketides	Flavonoids	Flavonoid glycosides	Experimental CCS	[M+Na]+	471.09	205.852	3	2019-08-12
AllCCS00001447	Phloretin	C15H14O5	274.084	C=1C=C(C=CC1CCC(C2=C(C=C(C=C2O)O)O)=O)O	VGEREEWJJVICBM-UHFFFAOYSA-N	Organic compounds	Phenylpropanoids and polyketides	Linear 1,3-diarylpropanoids	Chalcones and dihydrochalcones	Experimental CCS	[M+H]+	275.091	160.699	3	2019-08-12
AllCCS00001449	3,7-Dihydroxyflavone	C15H10O4	254.058	C1=CC=C(C=C1)C2=C(C(C=3C=CC(=CC3O2)O)=O)O	UWQJWDYDYIJWKY-UHFFFAOYSA-N	Organic compounds	Phenylpropanoids and polyketides	Flavonoids	Flavones	Experimental CCS	[M+H]+	255.065	152.066	3	2019-08-12
AllCCS00001451	Rotenone	C23H22O6	394.142	C=C(C)C1(CC2=C(C=CC=3C(C4(C5=CC(=C(C=C5OCC4(OC32)[H])OC)OC)[H])=O)O1)[H]	JUVIOZPCNVVQFO-HBGVWJBISA-N	Organic compounds	Phenylpropanoids and polyketides	Isoflavonoids	Rotenoids	Experimental CCS	[M+Na]+	417.131	213.173	3	2019-08-12
AllCCS00001452	Pyrromycin	C30H35NO11	585.221	CCC1(CC(C=2C(=CC3=C(C2O)C(C4=C(C=CC(=C4C3=O)O)O)=O)C1(C(=O)OC)[H])(OC5(CC(C(C(C)(O5)[H])(O)[H])(N(C)C)[H])[H])[H])O	ZJBMQVPEJHVSQA-OCYVVMCSSA-N	Organic compounds	Phenylpropanoids and polyketides	Anthracyclines		Experimental CCS	[M+H]+	586.228	233.915	3	2019-08-12
AllCCS00001453	Kawain	C14H14O3	230.094	COC=1CC(C(=C(C2=CC=CC=C2)[H])[H])OC(C1)=O	XEAQIWGXBXCYFX-BQYQJAHWSA-N	Organic compounds	Phenylpropanoids and polyketides	Kavalactones		Experimental CCS	[M+H]+	231.102	149.357	3	2019-08-12
AllCCS00001455	7-Hydroxyflavone	C15H10O3	238.063	C1=CC=C(C=C1)C2=CC(C=3C=CC(=CC3O2)O)=O	MQGPSCMMNJKMHQ-UHFFFAOYSA-N	Organic compounds	Phenylpropanoids and polyketides	Flavonoids	Flavones	Experimental CCS	[M+H]+	239.07	148.857	3	2019-08-12
AllCCS00001456	Irigenin	C18H16O8	360.085	COC1=CC(=CC(=C1OC)O)C2=COC=3C=C(C(=C(C3C2=O)O)OC)O	TUGWPJJTQNLKCL-UHFFFAOYSA-N	Organic compounds	Phenylpropanoids and polyketides	Isoflavonoids	O-methylated isoflavonoids	Experimental CCS	[M+H]+	361.092	181.604	3	2019-08-12
AllCCS00001457	4'-Hydroxychalcone	C15H12O2	224.084	C1=CC=C(C=C1)C(=C(C(C2=CC=C(C=C2)O)=O)[H])[H]	UAHGNXFYLAJDIN-IZZDOVSWSA-N	Organic compounds	Phenylpropanoids and polyketides	Linear 1,3-diarylpropanoids	Chalcones and dihydrochalcones	Experimental CCS	[M+H]+	225.091	150.793	3	2019-08-12
AllCCS00001458	Esculetin	C9H6O4	178.027	C1=CC(=O)OC=2C=C(C(=CC12)O)O	ILEDWLMCKZNDJK-UHFFFAOYSA-N	Organic compounds	Phenylpropanoids and polyketides	Coumarins and derivatives	Hydroxycoumarins	Experimental CCS	[M+H]+	179.034	129.461	3	2019-08-12
AllCCS00001459	Demethylnobiletin	C20H20O8	388.116	COC=1C=CC(=CC1OC)C2=CC(C3=C(C(=C(C(=C3O2)OC)OC)OC)O)=O	DOFJNFPSMUCECH-UHFFFAOYSA-N	Organic compounds	Phenylpropanoids and polyketides	Flavonoids	O-methylated flavonoids	Experimental CCS	[M+H]+	389.123	186.593	3	2019-08-12
AllCCS00001460	3-Hydroxyflavone	C15H10O3	238.063	C1=CC=C(C=C1)C2=C(C(C3=CC=CC=C3O2)=O)O	HVQAJTFOCKOKIN-UHFFFAOYSA-N	Organic compounds	Phenylpropanoids and polyketides	Flavonoids	Flavones	Experimental CCS	[M+H]+	239.07	146.287	3	2019-08-12
AllCCS00001461	Deguelin(-)	C23H22O6	394.142	CC1(C)C=CC2=C(C=CC=3C(C4(C5=CC(=C(C=C5OCC4(OC23)[H])OC)OC)[H])=O)O1	ORDAZKGHSNRHTD-UXHICEINSA-N	Organic compounds	Phenylpropanoids and polyketides	Isoflavonoids	Rotenoids	Experimental CCS	[M+H]+	395.149	194.189	3	2019-08-12
AllCCS00001464	Theaflavin Digallate	C43H32O20	868.149	C1=C(C=C(C(C2=C1C(=CC(=C2O)O)C3(C(CC4=C(C=C(C=C4O3)O)O)(OC(C5=CC(=C(C(=C5)O)O)O)=O)[H])[H])=O)O)C6(C(CC7=C(C=C(C=C7O6)O)O)(OC(C8=CC(=C(C(=C8)O)O)O)=O)[H])[H]	ZEASWHWETFMWCV-ISBUVJFSSA-N	Organic compounds	Phenylpropanoids and polyketides	Flavonoids	Flavans	Experimental CCS	[M+H]+	869.156	268.363	3	2019-08-12
AllCCS00001466	Gossypin	C21H20O13	480.09	C1=CC(=C(C=C1C2=C(C(C=3C(=CC(=C(C3O2)OC4(C(C(C(C(CO)(O4)[H])(O)[H])(O)[H])(O)[H])[H])O)O)=O)O)O)O	SJRXVLUZMMDCNG-KKPQBLLMSA-N	Organic compounds	Phenylpropanoids and polyketides	Flavonoids	Flavonoid glycosides	Experimental CCS	[M+H]+	481.098	199.581	3	2019-08-12
AllCCS00001467	2',4'-Dihydroxychalcone	C15H12O3	240.079	C1=CC=C(C=C1)C(=C(C(C=2C=CC(=CC2O)O)=O)[H])[H]	JUMSUVHHUVPSOY-RMKNXTFCSA-N	Organic compounds	Phenylpropanoids and polyketides	Linear 1,3-diarylpropanoids	Chalcones and dihydrochalcones	Experimental CCS	[M+H]+	241.086	153.498	3	2019-08-12
AllCCS00001468	Piplartine	C17H19NO5	317.126	COC=1C=C(C(=C(C(N2CCC=CC2=O)=O)[H])[H])C=C(C1OC)OC	VABYUUZNAVQNPG-BQYQJAHWSA-N	Organic compounds	Phenylpropanoids and polyketides	Cinnamic acids and derivatives		Experimental CCS	[M+H]+	318.134	176.149	3	2019-08-12
AllCCS00001469	2',4-Dihydroxy-3,4',6'-Trimethoxychalcone	C18H18O6	330.11	COC1=CC(=C(C(C=CC=2C=CC(=C(C2)OC)O)=O)C(=C1)OC)O	BXXKRESPUSMTEI-UHFFFAOYSA-N	Organic compounds	Phenylpropanoids and polyketides	Linear 1,3-diarylpropanoids	Chalcones and dihydrochalcones	Experimental CCS	[M+H]+	331.118	177.53	3	2019-08-12
AllCCS00001470	2',4-Dihydroxychalcone	C15H12O3	240.079	C1=CC=C(C(=C1)C(C(=C(C2=CC=C(C=C2)O)[H])[H])=O)O	FGPJTMCJNPRZGF-JXMROGBWSA-N	Organic compounds	Phenylpropanoids and polyketides	Linear 1,3-diarylpropanoids	Chalcones and dihydrochalcones	Experimental CCS	[M+H]+	241.086	152.966	3	2019-08-12
AllCCS00001471	2',5'-Dihydroxy-4-Methoxychalcone	C16H14O4	270.089	COC1=CC=C(C=C1)C(=C(C(C=2C=C(C=CC2O)O)=O)[H])[H]	FUQGIYDZGLORRC-XBXARRHUSA-N	Organic compounds	Phenylpropanoids and polyketides	Linear 1,3-diarylpropanoids	Chalcones and dihydrochalcones	Experimental CCS	[M+H]+	271.097	162.079	3	2019-08-12
AllCCS00001472	5,7-Dihydroxyisoflavone	C15H10O4	254.058	C1=CC=C(C=C1)C2=COC3=CC(=CC(=C3C2=O)O)O	PJJGZPJJTHBVMX-UHFFFAOYSA-N	Organic compounds	Phenylpropanoids and polyketides	Isoflavonoids	Isoflav-2-enes	Experimental CCS	[M+H]+	255.065	152.284	3	2019-08-12
AllCCS00001473	Scopoletin	C10H8O4	192.042	COC=1C=C2C=CC(=O)OC2=CC1O	RODXRVNMMDRFIK-UHFFFAOYSA-N	Organic compounds	Phenylpropanoids and polyketides	Coumarins and derivatives	Hydroxycoumarins	Experimental CCS	[M+H]+	193.05	133.603	3	2019-08-12
AllCCS00001474	2',4'-Dihydroxy-4-Methoxychalcone	C16H14O4	270.089	COC1=CC=C(C=C1)C=CC(C=2C=CC(=CC2O)O)=O	ADRQFDIWPRFKSP-UHFFFAOYSA-N	Organic compounds	Phenylpropanoids and polyketides	Linear 1,3-diarylpropanoids	Chalcones and dihydrochalcones	Experimental CCS	[M+H]+	271.097	162.241	3	2019-08-12
AllCCS00001475	2',3-Dihydroxy-4,4',6'-Trimethoxychalcone	C18H18O6	330.11	COC1=CC(=C(C(C(=C(C=2C=CC(=C(C2)O)OC)[H])[H])=O)C(=C1)OC)O	WMOWJHFPSNZXSK-GQCTYLIASA-N	Organic compounds	Phenylpropanoids and polyketides	Linear 1,3-diarylpropanoids	Chalcones and dihydrochalcones	Experimental CCS	[M+H]+	331.118	177.105	3	2019-08-12
AllCCS00001476	Fisetin	C15H10O6	286.048	C1=CC(=C(C=C1C2=C(C(C=3C=CC(=CC3O2)O)=O)O)O)O	XHEFDIBZLJXQHF-UHFFFAOYSA-N	Organic compounds	Phenylpropanoids and polyketides	Flavonoids	Flavones	Experimental CCS	[M+H]+	287.055	160.737	3	2019-08-12
AllCCS00001478	4'-Methoxyflavone	C16H12O3	252.079	COC1=CC=C(C=C1)C2=CC(C3=CC=CC=C3O2)=O	OMICQBVLCVRFGN-UHFFFAOYSA-N	Organic compounds	Phenylpropanoids and polyketides	Flavonoids	O-methylated flavonoids	Experimental CCS	[M+H]+	253.086	152.114	3	2019-08-12
AllCCS00001480	Tangeritin	C20H20O7	372.121	COC1=CC=C(C=C1)C2=CC(C3=C(C(=C(C(=C3O2)OC)OC)OC)OC)=O	ULSUXBXHSYSGDT-UHFFFAOYSA-N	Organic compounds	Phenylpropanoids and polyketides	Flavonoids	O-methylated flavonoids	Experimental CCS	[M+Na]+	395.11	208.146	3	2019-08-12
AllCCS00001481	3-Hydroxy-3',4'-Dimethoxyflavone	C17H14O5	298.084	COC=1C=CC(=CC1OC)C2=C(C(C3=CC=CC=C3O2)=O)O	BXLAVJWSFYZDPF-UHFFFAOYSA-N	Organic compounds	Phenylpropanoids and polyketides	Flavonoids	Flavones	Experimental CCS	[M+H]+	299.091	164.068	3	2019-08-12
AllCCS00001482	3,4',5,6,7-Pentamethoxyflavone	C20H20O7	372.121	COC1=CC=C(C=C1)C2=C(C(C=3C(=CC(=C(C3OC)OC)OC)O2)=O)OC	OWNRDLYPIYHOQK-UHFFFAOYSA-N	Organic compounds	Phenylpropanoids and polyketides	Flavonoids	O-methylated flavonoids	Experimental CCS	[M+H]+	373.128	181.926	3	2019-08-12
AllCCS00001484	5-Hydroxy-2',4',7,8-Tetramethoxyflavone	C19H18O7	358.105	COC=1C=CC(=C(C1)OC)C2=CC(C=3C(=CC(=C(C3O2)OC)OC)O)=O	AHUAGKUYEMQHTH-UHFFFAOYSA-N	Organic compounds	Phenylpropanoids and polyketides	Flavonoids	O-methylated flavonoids	Experimental CCS	[M+H]+	359.113	181.996	3	2019-08-12
AllCCS00001485	Hexamethylquercetagetin	C21H22O8	402.131	COC=1C=CC(=CC1OC)C2=C(C(C=3C(=CC(=C(C3OC)OC)OC)O2)=O)OC	CHXSDKWBSFDZEU-UHFFFAOYSA-N	Organic compounds	Phenylpropanoids and polyketides	Flavonoids	O-methylated flavonoids	Experimental CCS	[M+H]+	403.139	191.186	3	2019-08-12
AllCCS00001486	Morin	C15H10O7	302.043	C1=CC(=C(C=C1O)O)C2=C(C(C3=C(C=C(C=C3O2)O)O)=O)O	YXOLAZRVSSWPPT-UHFFFAOYSA-N	Organic compounds	Phenylpropanoids and polyketides	Flavonoids	Flavones	Experimental CCS	[M+H]+	303.05	162.662	3	2019-08-12
AllCCS00001490	Myricetin	C15H10O8	318.038	C1=C(C=C(C(=C1O)O)O)C2=C(C(C3=C(C=C(C=C3O2)O)O)=O)O	IKMDFBPHZNJCSN-UHFFFAOYSA-N	Organic compounds	Phenylpropanoids and polyketides	Flavonoids	Flavones	Experimental CCS	[M+Na]+	341.027	193.903	3	2019-08-12
AllCCS00001491	Diplosalsalate	C16H12O6	300.063	CC(=O)OC1=CC=CC=C1C(=O)OC2=CC=CC=C2C(=O)O	DDSFKIFGAPZBSR-UHFFFAOYSA-N	Organic compounds	Phenylpropanoids and polyketides	Depsides and depsidones		Experimental CCS	[M+H]+	301.071	159.366	3	2019-08-12
AllCCS00001492	Puerarin	C21H20O9	416.111	C=1C=C(C=CC1C2=COC3=C(C=CC(=C3C4(C(C(C(C(CO)(O4)[H])(O)[H])(O)[H])(O)[H])[H])O)C2=O)O	HKEAFJYKMMKDOR-VPRICQMDSA-N	Organic compounds	Phenylpropanoids and polyketides	Isoflavonoids	Isoflavonoid C-glycosides	Experimental CCS	[M+H]+	417.118	196.401	3	2019-08-12
AllCCS00001493	Adenosine	C10H13N5O4	267.097	C(C1C(C(C(N2C=NC3=C(N)N=CN=C32)O1)O)O)O	OIRDTQYFTABQOQ-UHFFFAOYSA-N	Organic compounds	Nucleosides, nucleotides, and analogues	Purine nucleosides		Experimental CCS	[M+H]+	268.104	156.631	3	2019-08-12
AllCCS00001494	Puromycin Hydrochloride	C22H29N7O5	471.223	CN(C)C1=C2C(=NC=N1)N(C=N2)C3(C(C(C(CO)(O3)[H])(N=C(C(CC4=CC=C(C=C4)OC)(N)[H])O)[H])(O)[H])[H]	RXWNCPJZOCPEPQ-NVWDDTSBSA-N	Organic compounds	Nucleosides, nucleotides, and analogues	Purine nucleosides	Purine 3'-deoxyribonucleosides	Experimental CCS	[M+H]+	472.23	204.414	3	2019-08-12
AllCCS00001495	Cytarabine	C9H13N3O5	243.086	C1=CN(C2(C(C(C(CO)(O2)[H])(O)[H])(O)[H])[H])C(=NC1=N)O	UHDGCWIWMRVCDJ-JDNPWWSISA-N	Organic compounds	Nucleosides, nucleotides, and analogues	Pyrimidine nucleosides		Experimental CCS	[M+H]+	244.093	150.49	3	2019-08-12
AllCCS00001497	Fludarabine Phosphate	C10H13FN5O7P	365.054	C(C1(C(C(C(N2C=NC3=C(N)N=C(F)N=C32)(O1)[H])(O)[H])(O)[H])[H])OP(O)(O)=O	GIUYCYHIANZCFB-FJFJXFQQSA-N	Organic compounds	Nucleosides, nucleotides, and analogues	Purine nucleotides	Purine ribonucleotides	Experimental CCS	[M+H]+	366.061	168.759	3	2019-08-12
AllCCS00001498	Bucladesine	C18H24N5O8P	469.136	CCCC(=NC1=C2C(=NC=N1)N(C=N2)C3(C(C4(C(COP(O)(=O)O4)(O3)[H])[H])(OC(CCC)=O)[H])[H])O	CJGYSWNGNKCJSB-YVLZZHOMSA-N	Organic compounds	Nucleosides, nucleotides, and analogues	Purine nucleotides	Cyclic purine nucleotides	Experimental CCS	[M+H]+	470.144	215.294	3	2019-08-12
AllCCS00001499	Acadesine	C9H14N4O5	258.096	C(C1(C(C(C(N2C=NC(=C2N)C(=N)O)(O1)[H])(O)[H])(O)[H])[H])O	RTRQQBHATOEIAF-GIMIYPNGSA-N	Organic compounds	Nucleosides, nucleotides, and analogues	Imidazole ribonucleosides and ribonucleotides		Experimental CCS	[M+H]+	259.104	152.981	3	2019-08-12
AllCCS00001501	Teniposide	C32H32O13S	656.156	COC=1C=C(C=C(C1O)OC)C2(C3=CC4=C(C=C3C(C5(COC(C52[H])=O)[H])(OC6(C(C(C7(C(COC(C8=CC=CS8)(O7)[H])(O6)[H])[H])(O)[H])(O)[H])[H])[H])OCO4)[H]	NRUKOCRGYNPUPR-QBPJDGROSA-N	Organic compounds	Lignans, neolignans and related compounds	Lignan lactones	Podophyllotoxins	Experimental CCS	[M+Na]+	679.146	266.132	3	2019-08-12
AllCCS00001502	Silibinin	C25H22O10	482.121	COC=1C=C(C=CC1O)C2(C(CO)(OC=3C=CC(=CC3O2)C4(C(C(C5=C(C=C(C=C5O4)O)O)=O)(O)[H])[H])[H])[H]	SEBFKMXJBCUCAI-HKTJVKLFSA-N	Organic compounds	Lignans, neolignans and related compounds	Flavonolignans		Experimental CCS	[M+H]+	483.129	213.606	3	2019-08-12
AllCCS00001503	Beta-Peltatin	C22H22O8	414.131	COC=1C=C(C=C(C1OC)OC)C2(C3=CC4=C(C(=C3CC5(COC(C52[H])=O)[H])O)OCO4)[H]	HLBPOYVRLSXWJJ-PDSMFRHLSA-N	Organic compounds	Lignans, neolignans and related compounds	Lignan lactones		Experimental CCS	[M+H-H2O]+	397.128	189.007	3	2019-08-12
AllCCS00001505	Picropodophyllin	C22H22O8	414.131	COC=1C=C(C=C(C1OC)OC)C2(C3=CC4=C(C=C3C(C5(COC(C52[H])=O)[H])(O)[H])OCO4)[H]	YJGVMLPVUAXIQN-XVVDYKMHSA-N	Organic compounds	Lignans, neolignans and related compounds	Lignan lactones	Podophyllotoxins	Experimental CCS	[M+H-H2O]+	397.128	190.882	3	2019-08-12
AllCCS00001506	Berbamine Hydrochloride	C37H40N2O6	608.289	CN1CCC2=CC(=C3C=C2C1(CC4=CC=C(C=C4)OC=5C=C(C=CC5O)CC6(C=7C(CCN6C)=CC(=C(C7O3)OC)OC)[H])[H])OC	DFOCUWZXJBAUSQ-URLMMPGGSA-N	Organic compounds	Lignans, neolignans and related compounds			Experimental CCS	[M+H]+	609.296	240.018	3	2019-08-12
AllCCS00001507	Betamethasone	C22H29FO5	392.2	CC1(CC2(C3(CCC4=CC(C=CC4(C)C3(C(CC2(C)C1(C(CO)=O)O)(O)[H])F)=O)[H])[H])[H]	UREBDLICKHMUKA-RKOADNSCSA-N					Experimental CCS	[M+H]+	393.207	186.73	3	2019-08-12
AllCCS00001508	Desoxycorticosterone Acetate	C23H32O4	372.23	CC(=O)OCC(C1(CCC2(C3(CCC4=CC(CCC4(C)C3(CCC21C)[H])=O)[H])[H])[H])=O	VPGRYOFKCNULNK-ZIZMYJMESA-N					Experimental CCS	[M+H]+	373.237	193.752	3	2019-08-12
AllCCS00001509	Piperacillin Sodium	C23H27N5O7S	517.163	CCN1CCN(C(C1=O)=O)C(=NC(C2=CC=CC=C2)(C(=NC3(C(N4C(C(=O)O)(C(C)(C)SC34[H])[H])=O)[H])O)[H])O	IVBHGBMCVLDMKU-GXNBUGAJSA-N					Experimental CCS	[M+H]+	518.17	223.047	3	2019-08-12
AllCCS00001510	Glucosamine Hydrochloride	C6H13NO5	179.079	C(C1(C(C(C(C(O)(O1)[H])(N)[H])(O)[H])(O)[H])[H])O	MSWZFWKMSRAUBD-SPZCMYQFSA-N					Experimental CCS	[M+H]+	180.087	145.193	3	2019-08-12
AllCCS00001511	Hetacillin Potassium	C19H23N3O4S	389.141	CC1(C)C(C(=O)O)(N2C(C(C2(S1)[H])(N3C(C(C4=CC=CC=C4)(NC3(C)C)[H])=O)[H])=O)[H]	DXVUYOAEDJXBPY-NFFDBFGFSA-N					Experimental CCS	[M+H]+	390.148	189.584	3	2019-08-12
AllCCS00001514	Spectinomycin Hydrochloride	C14H24N2O7	332.158	CC1(CC(C2(C(O1)(OC3(C(C(C(C(C3(O2)[H])(NC)[H])(O)[H])(NC)[H])(O)[H])[H])[H])O)=O)[H]	UNFWWIHTNXNPBV-UVJBGAKRSA-N					Experimental CCS	[M+H]+	333.166	174.288	3	2019-08-12
AllCCS00001515	Digoxin	C41H64O14	780.43	CC1(C(C(CC(O1)(OC2(C(C)(OC(CC2(O)[H])(OC3(C(C)(OC(CC3(O)[H])(OC4(CCC5(C)C(CCC6(C5(CC(C7(C)C(CCC67O)(C8=CC(=O)OC8)[H])(O)[H])[H])[H])(C4)[H])[H])[H])[H])[H])[H])[H])[H])[H])(O)[H])(O)[H])[H]	LTMHDMANZUZIPE-PUGKRICDSA-N					Experimental CCS	[M+H]+	781.437	322.483	3	2019-08-12
AllCCS00001516	Acarbose	C25H43NO18	645.248	CC1(C(C(C(C(O1)(OC2(C(CO)(OC(C(C2(O)[H])(O)[H])(OC3(C(CO)(OC(C(C3(O)[H])(O)[H])(O)[H])[H])[H])[H])[H])[H])[H])(O)[H])(O)[H])(NC4(C=C(CO)C(C(C4(O)[H])(O)[H])(O)[H])[H])[H])[H]	XUFXOAAUWZOOIT-XTKLSINSSA-N					Experimental CCS	[M+H]+	646.255	230.976	3	2019-08-12
AllCCS00001517	Telithromycin	C43H65N5O10	811.473	CCC1(C2(C)C(C(C)(C(C(C)(CC(C)(C(C(C)(C(C(C)(C(=O)O1)[H])=O)[H])(OC3(C(C(CC(C)(O3)[H])(N(C)C)[H])(O)[H])[H])[H])OC)[H])=O)[H])(N(CCCCN4C=C(C=5C=CC=NC5)N=C4)C(=O)O2)[H])[H]	LJVAJPDWBABPEJ-INGGLORSSA-N					Experimental CCS	[M+H]+	812.48	269.656	3	2019-08-12
AllCCS00001518	Betamethasone 17,21-Dipropionate	C28H37FO7	504.252	CCC(=O)OCC(C1(C(C)(CC2(C3(CCC4=CC(C=CC4(C)C3(C(CC21C)(O)[H])F)=O)[H])[H])[H])OC(CC)=O)=O	CIWBQSYVNNPZIQ-YMSYXYNZSA-N					Experimental CCS	[M+H]+	505.26	218.147	3	2019-08-12
AllCCS00001519	Bifonazole	C22H18N2	310.147	C1=CC=C(C=C1)C2=CC=C(C=C2)C(C3=CC=CC=C3)N4C=CN=C4	OCAPBUJLXMYKEJ-UHFFFAOYSA-N					Experimental CCS	[M+H]+	311.154	184.84	3	2019-08-12
AllCCS00001520	Tacrolimus	C44H69NO12	803.482	C=CCC1(C(=C(C)CC(C)(CC(C2(C(CC(C)(C(C(C(N3CCCCC3(C(=O)OC(C(C)=C(C4(CCC(C(C4)(OC)[H])(O)[H])[H])[H])(C(C)(C(CC1=O)(O)[H])[H])[H])[H])=O)=O)(O)O2)[H])(OC)[H])[H])(OC)[H])[H])[H])[H]	QJJXYPPXXYFBGM-ALHCHKBYSA-N					Experimental CCS	[M+Na]+	826.471	267	3	2019-08-12
AllCCS00001523	Glycyrrhizic Acid, Ammonium Salt	C42H62O16	822.404	CC1(C)C2(CCC3(C)C(C(C=C4C5(CC(C)(CCC5(C)CCC43C)C(=O)O)[H])=O)(C2(C)CCC1(OC6(C(C(C(C(C(=O)O)(O6)[H])(O)[H])(O)[H])(OC7(C(C(C(C(C(=O)O)(O7)[H])(O)[H])(O)[H])(O)[H])[H])[H])[H])[H])[H])[H]	LPLVUJXQOOQHMX-AUCBUWBASA-N					Experimental CCS	[M+H]+	823.411	284.941	3	2019-08-12
AllCCS00001525	Lactobionic Acid	C12H22O12	358.111	C(C(C(C(C(C(=O)O)(O)[H])(O)[H])(OC1(C(C(C(C(CO)(O1)[H])(O)[H])(O)[H])(O)[H])[H])[H])(O)[H])O	JYTUSYBCFIZPBE-AMTLMPIISA-N					Experimental CCS	[M+H]+	359.118	168.66	3	2019-08-12
AllCCS00001526	Entandrophragmin	C43H56O17	844.352	CCC(C)(C(=O)OC1(CC2(C)C(C=3C=COC3)(OC(CC24C56C(C7(C(C8(C)CC7(C(C)(C8(CC(=O)OC)[H])C15OC(C)(O4)O6)O)(OC(C9(C)C(C)(O9)[H])=O)[H])O)(OC(C(C)C)=O)[H])=O)[H])[H])[H]	BUVRFGBECZFCRL-WVWNXICDSA-N					Experimental CCS	[M+H]+	845.359	259.802	3	2019-08-12
AllCCS00001527	Diosgenin	C27H42O3	414.313	CC1(CCC2(C(C)(C3(C(CC4(C5(CC=C6CC(CCC6(C)C5(CCC43C)[H])(O)[H])[H])[H])(O2)[H])[H])[H])OC1)[H]	WQLVFSAGQJTQCK-AYGCYQGWSA-N					Experimental CCS	[M+H]+	415.321	208.374	3	2019-08-12
AllCCS00001528	Lanatoside C	C49H76O20	984.493	CC1(C(C(CC(O1)(OC2(CCC3(C)C(CCC4(C3(CC(C5(C)C(CCC45O)(C6=CC(=O)OC6)[H])(O)[H])[H])[H])(C2)[H])[H])[H])(O)[H])(OC7(CC(C(C(C)(O7)[H])(OC8(CC(C(C(C)(O8)[H])(OC9(C(C(C(C(CO)(O9)[H])(O)[H])(O)[H])(O)[H])[H])[H])(OC(C)=O)[H])[H])[H])(O)[H])[H])[H])[H]	JAYAGJDXJIDEKI-FVBOYCDESA-N					Experimental CCS	[M+H]+	985.5	289.421	3	2019-08-12
AllCCS00001529	Gambogic Acid	C38H44O8	628.304	CC(C)=CCCC1(C)C=CC2=C(C=3C(C4=CC5(CC6(C(C)(C)OC(CC(=C(C)C(=O)O)[H])(C5=O)C46OC3C(CC=C(C)C)=C2O1)[H])[H])=O)O	GEZHEQNLKAOMCA-DTWORVFFSA-N					Experimental CCS	[M+H]+	629.311	239.016	3	2019-08-12
AllCCS00001530	Cholic Acid, Methyl Ester	C25H42O5	422.303	CC(CCC(=O)OC)(C1(CCC2(C3(C(CC(C12C)(O)[H])(C4(C)CCC(CC4(CC3(O)[H])[H])(O)[H])[H])[H])[H])[H])[H]	DLYVTEULDNMQAR-HNTWZPDDSA-N					Experimental CCS	[M+Na]+	445.293	198.077	3	2019-08-12
AllCCS00001532	Colchicine	C22H25NO6	399.168	CC(=NC1(CCC2=CC(=C(C(=C2C3=CC=C(C(C=C31)=O)OC)OC)OC)OC)[H])O	IAKHMKGGTNLKSZ-INIZCTEOSA-N	Organic compounds	Hydrocarbon derivatives	Tropones		Experimental CCS	[M+H]+	400.175	194.483	3	2019-08-12
AllCCS00001533	Trimethylcolchicinic Acid	C19H21NO5	343.142	COC=1C=C2CCC(C3=CC(C(=CC=C3C2=C(C1OC)OC)O)=O)(N)[H]	IRVWPZRYDQROLU-ZDUSSCGKSA-N	Organic compounds	Hydrocarbon derivatives	Tropones	Tropolones	Experimental CCS	[M+H]+	344.149	180.962	3	2019-08-12
AllCCS00001534	Diallyl Trisulfide	C6H10S3	177.994	C=CCSSSCC=C	UBAXRAHSPKWNCX-UHFFFAOYSA-N	Organic compounds	Organosulfur compounds	Organic trisulfides		Experimental CCS	[M+H]+	179.002	126.931	3	2019-08-12
AllCCS00001535	Cacodylic Acid	C2H7AsO2	137.966	C[As](C)(O)=O	OGGXGZAMXPVRFZ-UHFFFAOYSA-N	Organic compounds	Organometallic compounds	Organometalloid compounds	Organoarsenic compounds	Experimental CCS	[M+H]+	138.974	112.497	3	2019-08-12
AllCCS00001536	(3'-sulfo)Galbeta-Cer(d18:1/18:0)	C42H81NO11S	807.553	[H][C@@](CO[C@@H]1O[C@H](CO)[C@H](O)C(OS(O)(=O)=O)C1O)(NC(=O)CCCCCCCCCCCCCCCCC)[C@]([H])(O)\C=C\CCCCCCCCCCCCC	GQQZXRPXBDJABR-XMDONHODSA-N	Organic compounds	Lipids and lipid-like molecules	Sphingolipids	Glycosphingolipids	Experimental CCS	[M+H]+	808.56	293.6	3	2019-08-12
AllCCS00001538	(3'-sulfo)Galbeta-Cer(d18:1/22:0)	C46H89NO11S	863.616	[H][C@@](CO[C@@H]1O[C@H](CO)[C@H](O)C(OS(O)(=O)=O)C1O)(NC(=O)CCCCCCCCCCCCCCCCCCCCC)[C@]([H])(O)\C=C\CCCCCCCCCCCCC	UAKYQMHTPLVMJD-GJOJTGTQSA-N	Organic compounds	Lipids and lipid-like molecules	Sphingolipids	Glycosphingolipids	Experimental CCS	[M+H]+	864.623	304.8	3	2019-08-12
AllCCS00001539	(3'-sulfo)Galbeta-Cer(d18:1/24:0)	C48H93NO11S	891.647	[H][C@@](CO[C@@H]1O[C@H](CO)[C@H](O)C(OS(O)(=O)=O)C1O)(NC(=O)CCCCCCCCCCCCCCCCCCCCCCC)[C@]([H])(O)\C=C\CCCCCCCCCCCCC	MEAZTWJVOWHKJM-YQTIZROBSA-N	Organic compounds	Lipids and lipid-like molecules	Sphingolipids	Glycosphingolipids	Experimental CCS	[M+H]+	892.654	310.5	3	2019-08-12
AllCCS00001540	(3'-sulfo)Galbeta-Cer(d18:1/24:1)	C48H91NO11S	889.631	[H][C@@](CO[C@@H]1O[C@H](CO)[C@H](O)C(OS(O)(=O)=O)C1O)(NC(=O)CCCCCCCCCCCCC\C=C/CCCCCCCC)[C@]([H])(O)\C=C\CCCCCCCCCCCCC	ZZQWQNAZXFNSEP-YEWIENRVSA-N	Organic compounds	Lipids and lipid-like molecules	Sphingolipids	Glycosphingolipids	Experimental CCS	[M+H]+	890.639	308.8	3	2019-08-12
AllCCS00001541	Cer(34:0)	C34H69NO3	539.528	[H][C@@](O)(CCCCCCCCCCCCCCC)[C@]([H])(CO)NC(=O)CCCCCCCCCCCCCCC	GCGTXOVNNFGTPQ-JHOUSYSJSA-N	Organic compounds	Lipids and lipid-like molecules	Sphingolipids	Ceramides	Experimental CCS	[M+H]+	540.535	256.3	3	2019-08-12
AllCCS00001543	Cer(41:1)	C41H81NO3	635.622	[H][C@@](O)(\C=C\CCCCCCCCCCCCC)[C@]([H])(CO)NC(=O)CCCCCCCCCCCCCCCCCCCCCC	NAJHAHQNQCNWOP-PUYNVXOJSA-N	Organic compounds	Lipids and lipid-like molecules	Sphingolipids	Ceramides	Experimental CCS	[M+H]+	636.629	276.8	3	2019-08-12
AllCCS00001543	Cer(41:1)	C41H81NO3	635.622	[H][C@@](O)(\C=C\CCCCCCCCCCCCC)[C@]([H])(CO)NC(=O)CCCCCCCCCCCCCCCCCCCCCC	NAJHAHQNQCNWOP-PUYNVXOJSA-N	Organic compounds	Lipids and lipid-like molecules	Sphingolipids	Ceramides	Experimental CCS	[M+Na]+	658.611	282.8	3	2019-08-12
AllCCS00001544	Cer(42:0)	C42H85NO3	651.653	[H][C@@](O)(CCCCCCCCCCCCCCC)[C@]([H])(CO)NC(=O)CCCCCCCCCCCCCCCCCCCCCCC	BPLYVSYSBPLDOA-WVILEFPPSA-N	Organic compounds	Lipids and lipid-like molecules	Sphingolipids	Ceramides	Experimental CCS	[M+H]+	652.66	282.1	3	2019-08-12
AllCCS00001544	Cer(42:0)	C42H85NO3	651.653	[H][C@@](O)(CCCCCCCCCCCCCCC)[C@]([H])(CO)NC(=O)CCCCCCCCCCCCCCCCCCCCCCC	BPLYVSYSBPLDOA-WVILEFPPSA-N	Organic compounds	Lipids and lipid-like molecules	Sphingolipids	Ceramides	Experimental CCS	[M+Na]+	674.642	286.2	3	2019-08-12
AllCCS00001547	LPC(17:0)	C25H52NO7P	509.348	[H][C@@](O)(COC(=O)CCCCCCCCCCCCCCCC)COP([O-])(=O)OCC[N+](C)(C)C	SRRQPVVYXBTRQK-XMMPIXPASA-N	Organic compounds	Lipids and lipid-like molecules	Glycerophospholipids	Glycerophosphocholines	Experimental CCS	[M+H]+	510.355	233.4	3	2019-08-12
AllCCS00001548	LPC(18:2)	C26H50NO7P	519.332	[H][C@@](O)(COC(=O)\C=C\C=C\CCCCCCCCCCCCC)COP([O-])(=O)OCC[N+](C)(C)C	CLDXAAPENVNFAW-JRMAHNDFSA-N	Organic compounds	Lipids and lipid-like molecules	Glycerophospholipids	Glycerophosphocholines	Experimental CCS	[M+H]+	520.34	227.6	3	2019-08-12
AllCCS00001548	LPC(18:2)	C26H50NO7P	519.332	[H][C@@](O)(COC(=O)\C=C\C=C\CCCCCCCCCCCCC)COP([O-])(=O)OCC[N+](C)(C)C	CLDXAAPENVNFAW-JRMAHNDFSA-N	Organic compounds	Lipids and lipid-like molecules	Glycerophospholipids	Glycerophosphocholines	Experimental CCS	[M+Na]+	542.322	232.7	3	2019-08-12
AllCCS00001556	LPI(18:0)	C27H53O12P	600.327	[H][C@@](O)(COC(=O)CCCCCCCCCCCCCCCCC)COP(O)(=O)O[C@H]1C(O)C(O)C(O)[C@@H](O)C1O	MXAFDFDAIFZFET-HULSJBAWSA-N	Organic compounds	Lipids and lipid-like molecules	Glycerophospholipids	Glycerophosphoglycerophosphates	Experimental CCS	[M+H]+	601.335	245.2	3	2019-08-12
AllCCS00001556	LPI(18:0)	C27H53O12P	600.327	[H][C@@](O)(COC(=O)CCCCCCCCCCCCCCCCC)COP(O)(=O)O[C@H]1C(O)C(O)C(O)[C@@H](O)C1O	MXAFDFDAIFZFET-HULSJBAWSA-N	Organic compounds	Lipids and lipid-like molecules	Glycerophospholipids	Glycerophosphoglycerophosphates	Experimental CCS	[M+Na]+	623.317	244.3	3	2019-08-12
AllCCS00001560	LPS(18:0)	C24H48NO9P	525.307	[H][C@@](O)(COC(=O)CCCCCCCCCCCCCCCCC)COP(O)(=O)OC[C@]([H])(N)C(O)=O	ZPDQFUYPBVXUKS-YADHBBJMSA-N	Organic compounds	Lipids and lipid-like molecules	Glycerophospholipids	Glycerophosphoserines	Experimental CCS	[M+H]+	526.314	229	3	2019-08-12
AllCCS00001560	LPS(18:0)	C24H48NO9P	525.307	[H][C@@](O)(COC(=O)CCCCCCCCCCCCCCCCC)COP(O)(=O)OC[C@]([H])(N)C(O)=O	ZPDQFUYPBVXUKS-YADHBBJMSA-N	Organic compounds	Lipids and lipid-like molecules	Glycerophospholipids	Glycerophosphoserines	Experimental CCS	[M+Na]+	548.296	232.9	3	2019-08-12
AllCCS00001561	LPS(18:1)	C24H46NO9P	523.291	[H][C@@](O)(COC(=O)CCCCCCC\C=C/CCCCCCCC)COP(O)(=O)OC[C@]([H])(N)C(O)=O	JZWNYZVVZXZRRH-YFKVPUFHSA-N	Organic compounds	Lipids and lipid-like molecules	Glycerophospholipids	Glycerophosphoserines	Experimental CCS	[M+H]+	524.298	224.9	3	2019-08-12
AllCCS00001561	LPS(18:1)	C24H46NO9P	523.291	[H][C@@](O)(COC(=O)CCCCCCC\C=C/CCCCCCCC)COP(O)(=O)OC[C@]([H])(N)C(O)=O	JZWNYZVVZXZRRH-YFKVPUFHSA-N	Organic compounds	Lipids and lipid-like molecules	Glycerophospholipids	Glycerophosphoserines	Experimental CCS	[M+Na]+	546.28	227.8	3	2019-08-12
AllCCS00001565	PA(36:1)	C39H75O8P	702.52	[H][C@@](COC(=O)CCCCCCCCCCCCCCCCC)(COP(O)(O)=O)OC(=O)CCCCCCC\C=C/CCCCCCCC	HHMKVXGZZUOMHM-XZRWTQCASA-N	Organic compounds	Lipids and lipid-like molecules	Glycerophospholipids	Glycerophosphates	Experimental CCS	[M+NH4]+	720.554	278.9	3	2019-08-12
AllCCS00001565	PA(36:1)	C39H75O8P	702.52	[H][C@@](COC(=O)CCCCCCCCCCCCCCCCC)(COP(O)(O)=O)OC(=O)CCCCCCC\C=C/CCCCCCCC	HHMKVXGZZUOMHM-XZRWTQCASA-N	Organic compounds	Lipids and lipid-like molecules	Glycerophospholipids	Glycerophosphates	Experimental CCS	[M+Na]+	725.509	276.7	3	2019-08-12
AllCCS00001566	PE(32:1)	C37H72NO8P	689.5	[H][C@@](COC(=O)CCCCCCCCCCC)(COP(O)(=O)OCCN)OC(=O)CCCCCCCCC\C=C/CCCCCCCC	WZRIMDRLDYVSCD-PBYDCGJFSA-N	Organic compounds	Lipids and lipid-like molecules	Glycerophospholipids	Glycerophosphoethanolamines	Experimental CCS	[M+H]+	690.507	268.3	3	2019-08-12
AllCCS00001566	PE(32:1)	C37H72NO8P	689.5	[H][C@@](COC(=O)CCCCCCCCCCC)(COP(O)(=O)OCCN)OC(=O)CCCCCCCCC\C=C/CCCCCCCC	WZRIMDRLDYVSCD-PBYDCGJFSA-N	Organic compounds	Lipids and lipid-like molecules	Glycerophospholipids	Glycerophosphoethanolamines	Experimental CCS	[M+Na]+	712.489	273.1	3	2019-08-12
AllCCS00001567	PE(34:3)	C39H72NO8P	713.5	[H][C@@](COC(=O)CCCCCCCCCCCCCCC)(COP(O)(=O)OCCN)OC(=O)CCCCCCC\C=C/C\C=C/C\C=C/CC	QONZHKTZKTUIMU-WSQRTPJYSA-N	Organic compounds	Lipids and lipid-like molecules	Glycerophospholipids	Glycerophosphoethanolamines	Experimental CCS	[M+H]+	714.507	272.1	3	2019-08-12
AllCCS00001568	PE(35:1)	C40H78NO8P	731.547	[H][C@@](COC(=O)CCCCCCCCCCCC)(COP(O)(=O)OCCN)OC(=O)CCCCCCCCC\C=C/CCCCCCCCCC	NDZIIJNXYISRGX-YWTUKGCKSA-N	Organic compounds	Lipids and lipid-like molecules	Glycerophospholipids	Glycerophosphoethanolamines	Experimental CCS	[M+H]+	732.554	277.8	3	2019-08-12
AllCCS00001569	PE(35:2)	C40H76NO8P	729.531	[H][C@@](COC(=O)CCCCCCCCCCCC)(COP(O)(=O)OCCN)OC(=O)CCCCCCCCCCC\C=C/C\C=C/CCCCC	UPHGQGQEXSZGMI-SLEUEIPZSA-N	Organic compounds	Lipids and lipid-like molecules	Glycerophospholipids	Glycerophosphoethanolamines	Experimental CCS	[M+H]+	730.538	276.2	3	2019-08-12
AllCCS00001570	PE(38:3)	C43H80NO8P	769.562	[H][C@@](COC(=O)CCCCCCC\C=C/CCCCCC)(COP(O)(=O)OCCN)OC(=O)CCCCCCCCCCC\C=C/C\C=C/CCCCC	FHAATDMZDZZQNU-JKJMWZRXSA-N	Organic compounds	Lipids and lipid-like molecules	Glycerophospholipids	Glycerophosphoethanolamines	Experimental CCS	[M+H]+	770.569	285.4	3	2019-08-12
AllCCS00001572	PEp(36:0)	C41H82NO7P	731.583	[H][C@@](CO\C=C/CCCCCCCCCCCCCC)(COP(O)(=O)OCCN)OC(=O)CCCCCCCCCCCCCCCCCCC	LGFRBARRRZCSBV-DZGZMTAISA-N	Organic compounds	Lipids and lipid-like molecules	Glycerophospholipids	Glycerophosphoethanolamines	Experimental CCS	[M+H]+	732.59	282.8	3	2019-08-12
AllCCS00001576	PI(35:1)	C44H83O13P	850.557	[H][C@@](COC(=O)CCCCCCCCCCCC)(COP(O)(=O)O[C@H]1C(O)C(O)C(O)[C@@H](O)C1O)OC(=O)CCCCCCCCC\C=C/CCCCCCCCCC	IWPXVEMEORANHL-UGGSEQNZSA-N	Organic compounds	Lipids and lipid-like molecules	Glycerophospholipids	Glycerophosphoglycerophosphates	Experimental CCS	[M+NH4]+	868.591	299.4	3	2019-08-12
AllCCS00001577	PI(35:2)	C44H81O13P	848.541	[H][C@@](COC(=O)CCCCCCCCCCCC)(COP(O)(=O)O[C@H]1C(O)C(O)C(O)[C@@H](O)C1O)OC(=O)CCCCCCCCCCC\C=C/C\C=C/CCCCC	VKOLGTZUJRSPMQ-NZXTZBTJSA-N	Organic compounds	Lipids and lipid-like molecules	Glycerophospholipids	Glycerophosphoglycerophosphates	Experimental CCS	[M+NH4]+	866.575	296.9	3	2019-08-12
AllCCS00001578	PI(37:3)	C46H83O13P	874.557	[H][C@@](COC(=O)CCCCCCC\C=C/CCCCC)(COP(O)(=O)O[C@H]1C(O)C(O)C(O)[C@@H](O)C1O)OC(=O)CCCCCCCCCCC\C=C/C\C=C/CCCCC	YXNCFUSPDYZTGN-OWZUSEJQSA-N	Organic compounds	Lipids and lipid-like molecules	Glycerophospholipids	Glycerophosphoglycerophosphates	Experimental CCS	[M+NH4]+	892.591	302.7	3	2019-08-12
AllCCS00001578	PI(37:3)	C46H83O13P	874.557	[H][C@@](COC(=O)CCCCCCC\C=C/CCCCC)(COP(O)(=O)O[C@H]1C(O)C(O)C(O)[C@@H](O)C1O)OC(=O)CCCCCCCCCCC\C=C/C\C=C/CCCCC	YXNCFUSPDYZTGN-OWZUSEJQSA-N	Organic compounds	Lipids and lipid-like molecules	Glycerophospholipids	Glycerophosphoglycerophosphates	Experimental CCS	[M+Na]+	897.546	300.2	3	2019-08-12
AllCCS00001579	PI(37:4)	C46H81O13P	872.541	[H][C@@](COC(=O)CCCCCCCCCCCCCCCC)(COP(O)(=O)O[C@H]1C(O)C(O)C(O)[C@@H](O)C1O)OC(=O)CCC\C=C/C\C=C/C\C=C/C\C=C/CCCCC	IVKFRZJXXGDYJH-CKRYNKIBSA-N	Organic compounds	Lipids and lipid-like molecules	Glycerophospholipids	Glycerophosphoglycerophosphates	Experimental CCS	[M+H]+	873.549	300.1	3	2019-08-12
AllCCS00001581	PI(38:2)	C47H87O13P	890.588	[H][C@@](COC(=O)CCCCCCCCCCCCCCC)(COP(O)(=O)O[C@H]1C(O)C(O)C(O)[C@@H](O)C1O)OC(=O)CCCCCCCCCCC\C=C/C\C=C/CCCCC	LVTHUJDMZSSKKX-HOPZLNLWSA-N	Organic compounds	Lipids and lipid-like molecules	Glycerophospholipids	Glycerophosphoglycerophosphates	Experimental CCS	[M+H]+	891.596	306.4	3	2019-08-12
AllCCS00001581	PI(38:2)	C47H87O13P	890.588	[H][C@@](COC(=O)CCCCCCCCCCCCCCC)(COP(O)(=O)O[C@H]1C(O)C(O)C(O)[C@@H](O)C1O)OC(=O)CCCCCCCCCCC\C=C/C\C=C/CCCCC	LVTHUJDMZSSKKX-HOPZLNLWSA-N	Organic compounds	Lipids and lipid-like molecules	Glycerophospholipids	Glycerophosphoglycerophosphates	Experimental CCS	[M+NH4]+	908.622	307.3	3	2019-08-12
AllCCS00001585	PS(34:1)	C40H76NO10P	761.521	[H][C@](N)(COP(O)(=O)OC[C@@]([H])(COC(=O)CCCCCCCCCCCCCCC)OC(=O)CCCCCCCCC\C=C/CCCCCC)C(O)=O	DHTAMDRFOGPYHA-FXBTWRSESA-N	Organic compounds	Lipids and lipid-like molecules	Glycerophospholipids	Glycerophosphoserines	Experimental CCS	[M+H]+	762.528	281.1	3	2019-08-12
AllCCS00001586	PS(38:1)	C44H84NO10P	817.583	[H][C@](N)(COP(O)(=O)OC[C@@]([H])(COC(=O)CCCCCCCCCCCCCCC)OC(=O)CCCCCCCCC\C=C/CCCCCCCCCC)C(O)=O	JJVQNBMXGKRXMX-LEDBUAEDSA-N	Organic compounds	Lipids and lipid-like molecules	Glycerophospholipids	Glycerophosphoserines	Experimental CCS	[M+H]+	818.591	294.2	3	2019-08-12
AllCCS00001587	PS(40:4)	C46H82NO10P	839.568	[H][C@](N)(COP(O)(=O)OC[C@@]([H])(COC(=O)CCCCCCC\C=C/C\C=C/CCCCC)OC(=O)CCCCCCCCCCC\C=C/C\C=C/CCCCC)C(O)=O	WRMIIYGKZNZHOI-ZAMPDNBRSA-N	Organic compounds	Lipids and lipid-like molecules	Glycerophospholipids	Glycerophosphoserines	Experimental CCS	[M+H]+	840.575	294.5	3	2019-08-12
AllCCS00001587	PS(40:4)	C46H82NO10P	839.568	[H][C@](N)(COP(O)(=O)OC[C@@]([H])(COC(=O)CCCCCCC\C=C/C\C=C/CCCCC)OC(=O)CCCCCCCCCCC\C=C/C\C=C/CCCCC)C(O)=O	WRMIIYGKZNZHOI-ZAMPDNBRSA-N	Organic compounds	Lipids and lipid-like molecules	Glycerophospholipids	Glycerophosphoserines	Experimental CCS	[M+Na]+	862.557	298.9	3	2019-08-12
AllCCS00001588	SM(32:1)	C37H75N2O6P	674.536	[H][C@@](O)(\C=C\CCCCCCCCCCC)[C@]([H])(COP([O-])(=O)OCC[N+](C)(C)C)NC(=O)CCCCCCCCCCCCCCC	RPTUKVYGSPDHGQ-PSALXKTOSA-N	Organic compounds	Lipids and lipid-like molecules	Sphingolipids	Phosphosphingolipids	Experimental CCS	[M+H]+	675.544	277.7	3	2019-08-12
AllCCS00001589	SM(34:0)	C39H81N2O6P	704.583	[H][C@@](O)(CCCCCCCCCCCCCCC)[C@]([H])(COP([O-])(=O)OCC[N+](C)(C)C)NC(=O)CCCCCCCCCCCCCCC	QHZIGNLCLJPLCU-QPPIDDCLSA-N	Organic compounds	Lipids and lipid-like molecules	Sphingolipids	Phosphosphingolipids	Experimental CCS	[M+H]+	705.591	286.2	3	2019-08-12
AllCCS00001589	SM(34:0)	C39H81N2O6P	704.583	[H][C@@](O)(CCCCCCCCCCCCCCC)[C@]([H])(COP([O-])(=O)OCC[N+](C)(C)C)NC(=O)CCCCCCCCCCCCCCC	QHZIGNLCLJPLCU-QPPIDDCLSA-N	Organic compounds	Lipids and lipid-like molecules	Sphingolipids	Phosphosphingolipids	Experimental CCS	[M+Na]+	727.572	286	3	2019-08-12
AllCCS00001590	SM(41:1)	C46H93N2O6P	800.677	[H][C@@](O)(\C=C\CCCCCCCCCCC)[C@]([H])(COP([O-])(=O)OCC[N+](C)(C)C)NC(=O)CCCCCCCCCCCCCCCCCCCCCCCC	LQSSZIQDYCHSLD-NMIJJABPSA-N	Organic compounds	Lipids and lipid-like molecules	Sphingolipids	Phosphosphingolipids	Experimental CCS	[M+Na]+	823.666	304	3	2019-08-12
AllCCS00001591	SM(42:1)	C47H95N2O6P	814.693	[H][C@@](O)(CCCCCCCCCCCCCCC)[C@]([H])(COP([O-])(=O)OCC[N+](C)(C)C)NC(=O)CCCCCCCCCCCCC\C=C/CCCCCCCC	XZBDYCJQWJNNJB-CFLZVKAOSA-N	Organic compounds	Lipids and lipid-like molecules	Sphingolipids	Phosphosphingolipids	Experimental CCS	[M+H]+	815.7	307.1	3	2019-08-12
AllCCS00001591	SM(42:1)	C47H95N2O6P	814.693	[H][C@@](O)(CCCCCCCCCCCCCCC)[C@]([H])(COP([O-])(=O)OCC[N+](C)(C)C)NC(=O)CCCCCCCCCCCCC\C=C/CCCCCCCC	XZBDYCJQWJNNJB-CFLZVKAOSA-N	Organic compounds	Lipids and lipid-like molecules	Sphingolipids	Phosphosphingolipids	Experimental CCS	[M+Na]+	837.682	307	3	2019-08-12
AllCCS00001592	SM(42:3)	C47H91N2O6P	810.662	[H][C@@](O)(\C=C\CCCCCCCC\C=C/CCC)[C@]([H])(COP([O-])(=O)OCC[N+](C)(C)C)NC(=O)CCCCCCCCCCCCC\C=C/CCCCCCCC	TXFLWJQVQCDUDZ-BRUGZULGSA-N	Organic compounds	Lipids and lipid-like molecules	Sphingolipids	Phosphosphingolipids	Experimental CCS	[M+H]+	811.669	303.3	3	2019-08-12
AllCCS00001593	Cer(35:0)	C35H71NO3	553.543	[H][C@@](O)(CCCCCCCCCCCCCCC)[C@]([H])(CO)NC(=O)CCCCCCCCCCCCCCCC	QZDZZVCCCYWHDN-SZAHLOSFSA-N	Organic compounds	Lipids and lipid-like molecules	Sphingolipids	Ceramides	Experimental CCS	[M+H]+	554.551	259.7	3	2019-08-12
AllCCS00001594	Cer(35:1)	C35H69NO3	551.528	[H][C@@](O)(\C=C\CCCCCCCCCC)[C@]([H])(CO)NC(=O)CCCCCCCCCCCCCCCCCCC	SLZWCRVFSKONQF-QKSCFGQVSA-N	Organic compounds	Lipids and lipid-like molecules	Sphingolipids	Ceramides	Experimental CCS	[M+H]+	552.535	257.3	3	2019-08-12
AllCCS00001595	Cer(38:2)	C38H73NO3	591.559	[H][C@@](O)(\C=C\CCCCCCCCC)[C@]([H])(CO)NC(=O)CCCCCCCCCCCCC\C=C/CCCCCCCC	MSCLJUVEGRKQEP-HJOGSYLWSA-N	Organic compounds	Lipids and lipid-like molecules	Sphingolipids	Ceramides	Experimental CCS	[M+H]+	592.566	263.5	3	2019-08-12
AllCCS00001595	Cer(38:2)	C38H73NO3	591.559	[H][C@@](O)(\C=C\CCCCCCCCC)[C@]([H])(CO)NC(=O)CCCCCCCCCCCCC\C=C/CCCCCCCC	MSCLJUVEGRKQEP-HJOGSYLWSA-N	Organic compounds	Lipids and lipid-like molecules	Sphingolipids	Ceramides	Experimental CCS	[M+Na]+	614.548	263.1	3	2019-08-12
AllCCS00001596	Cer(39:1)	C39H77NO3	607.59	[H][C@@](O)(\C=C\CCCCCCCCCC)[C@]([H])(CO)NC(=O)CCCCCCCCCCCCCCCCCCCCCCC	JJKDXNZRDLNBGR-PQPBPFPMSA-N	Organic compounds	Lipids and lipid-like molecules	Sphingolipids	Ceramides	Experimental CCS	[M+H]+	608.598	270.1	3	2019-08-12
AllCCS00001597	Cer(41:2)	C41H79NO3	633.606	[H][C@@](O)(\C=C\CCCCCCCC\C=C/CCC)[C@]([H])(CO)NC(=O)CCCCCCCCCCCCCCCCCCCCCC	ZMECGTOWDUDJOX-YOFLLLADSA-N	Organic compounds	Lipids and lipid-like molecules	Sphingolipids	Ceramides	Experimental CCS	[M+H]+	634.613	274.6	3	2019-08-12
AllCCS00001597	Cer(41:2)	C41H79NO3	633.606	[H][C@@](O)(\C=C\CCCCCCCC\C=C/CCC)[C@]([H])(CO)NC(=O)CCCCCCCCCCCCCCCCCCCCCC	ZMECGTOWDUDJOX-YOFLLLADSA-N	Organic compounds	Lipids and lipid-like molecules	Sphingolipids	Ceramides	Experimental CCS	[M+Na]+	656.595	274.9	3	2019-08-12
AllCCS00001598	Cer(43:1)	C43H85NO3	663.653	[H][C@@](O)(\C=C\CCCCCCCCCCCCC)[C@]([H])(CO)NC(=O)CCCCCCCCCCCCCCCCCCCCCCCC	QHPYSHVSWAOLHS-PVNBSDFKSA-N	Organic compounds	Lipids and lipid-like molecules	Sphingolipids	Ceramides	Experimental CCS	[M+H]+	664.66	283.2	3	2019-08-12
AllCCS00001599	DG(34:1)	C37H70O5	594.522	[H][C@](CO)(COC(=O)CCCCCCCCCCC)OC(=O)CCCCCCCCC\C=C/CCCCCCCCCC	KQDJHAGWRRQESY-OZKTZCCCSA-N	Organic compounds	Lipids and lipid-like molecules	Glycerolipids	Diradylglycerols	Experimental CCS	[M+NH4]+	612.556	262.1	3	2019-08-12
AllCCS00001600	DG(34:2)	C37H68O5	592.507	[H][C@](CO)(COC(=O)CCCCCCCCCCC)OC(=O)CCCCCCCCCCC\C=C/C\C=C/CCCCC	SVNZLXUMQGBAGT-LZGNNYHSSA-N	Organic compounds	Lipids and lipid-like molecules	Glycerolipids	Diradylglycerols	Experimental CCS	[M+NH4]+	610.541	258.8	3	2019-08-12
AllCCS00001601	DG(38:2)	C41H76O5	648.569	[H][C@](CO)(COC(=O)CCCCCCCCCCCCCCC)OC(=O)CCCCCCCCCCC\C=C/C\C=C/CCCCC	ZJCSFJOHCINPOJ-QIXAIMDBSA-N	Organic compounds	Lipids and lipid-like molecules	Glycerolipids	Diradylglycerols	Experimental CCS	[M+NH4]+	666.603	272.7	3	2019-08-12
AllCCS00001602	DG(40:2)	C43H80O5	676.601	[H][C@](CO)(COC(=O)CCCCCCCCCCCCCCCCC)OC(=O)CCCCCCCCCCC\C=C/C\C=C/CCCCC	CPEWURNZWJEDDC-CMFLVMKTSA-N	Organic compounds	Lipids and lipid-like molecules	Glycerolipids	Diradylglycerols	Experimental CCS	[M+NH4]+	694.635	278.9	3	2019-08-12
AllCCS00001603	DG(40:5)	C43H74O5	670.554	[H][C@](CO)(COC(=O)CCCCCCCCCCCCCCCCC)OC(=O)CCCCC\C=C/C\C=C/C\C=C/C\C=C/C\C=C/CC	JDCKQBKHWBEMSZ-QYYXEFEZSA-N	Organic compounds	Lipids and lipid-like molecules	Glycerolipids	Diradylglycerols	Experimental CCS	[M+NH4]+	688.587	275.9	3	2019-08-12
AllCCS00001604	DG(40:7)	C43H70O5	666.522	[H][C@](CO)(COC(=O)CCCCCCC\C=C/CCCCCCCC)OC(=O)CC\C=C/C\C=C/C\C=C/C\C=C/C\C=C/C\C=C/CC	ZILMKERHGSKQBG-PNCFOYGISA-N	Organic compounds	Lipids and lipid-like molecules	Glycerolipids	Diradylglycerols	Experimental CCS	[M+NH4]+	684.556	270.3	3	2019-08-12
AllCCS00001606	DG(42:6)	C45H76O5	696.569	[H][C@](CO)(COC(=O)CCCCCCCCCCCCCCCCCCC)OC(=O)CC\C=C/C\C=C/C\C=C/C\C=C/C\C=C/C\C=C/CC	WKXRCUYDMVQYFL-PZJJUGDGSA-N	Organic compounds	Lipids and lipid-like molecules	Glycerolipids	Diradylglycerols	Experimental CCS	[M+NH4]+	714.603	281.5	3	2019-08-12
AllCCS00001607	DG(42:7)	C45H74O5	694.554	[H][C@](CO)(COC(=O)CCCCCCCCC\C=C/CCCCCCCC)OC(=O)CC\C=C/C\C=C/C\C=C/C\C=C/C\C=C/C\C=C/CC	DRIFQOGOCCKIPC-SEGWQOHBSA-N	Organic compounds	Lipids and lipid-like molecules	Glycerolipids	Diradylglycerols	Experimental CCS	[M+NH4]+	712.587	278.1	3	2019-08-12
AllCCS00001608	GlcCer(41:1)	C47H91NO8	797.674	[H][C@@](CO[C@@H]1O[C@H](CO)[C@@H](O)C(O)C1O)(NC(=O)CCCCCCCCCCCCCCCCCCCCCC)[C@]([H])(O)\C=C\CCCCCCCCCCCCC	SJGWLQDELUWRDA-MUYAOIFFSA-N	Organic compounds	Lipids and lipid-like molecules	Sphingolipids	Glycosphingolipids	Experimental CCS	[M+H]+	798.682	299.8	3	2019-08-12
AllCCS00001609	GlcCer(44:1)	C50H97NO8	839.721	[H][C@@](O)(CCCCCCCCCCCCCCC)[C@]([H])(CO[C@@H]1O[C@H](CO)[C@@H](O)C(O)C1O)NC(=O)CCCCCCCCCCCCCCC\C=C/CCCCCCCC	BSRSUMIOOGETSD-IAIZXCBMSA-N	Organic compounds	Lipids and lipid-like molecules	Sphingolipids	Glycosphingolipids	Experimental CCS	[M+H]+	840.729	308.6	3	2019-08-12
AllCCS00001609	GlcCer(44:1)	C50H97NO8	839.721	[H][C@@](O)(CCCCCCCCCCCCCCC)[C@]([H])(CO[C@@H]1O[C@H](CO)[C@@H](O)C(O)C1O)NC(=O)CCCCCCCCCCCCCCC\C=C/CCCCCCCC	BSRSUMIOOGETSD-IAIZXCBMSA-N	Organic compounds	Lipids and lipid-like molecules	Sphingolipids	Glycosphingolipids	Experimental CCS	[M+Na]+	862.711	310.1	3	2019-08-12
AllCCS00001610	LPC(15:0)	C23H48NO7P	481.317	[H][C@@](O)(COC(=O)CCCCCCCCCCCCCC)COP([O-])(=O)OCC[N+](C)(C)C	RJZVWDTYEWCUAR-JOCHJYFZSA-N	Organic compounds	Lipids and lipid-like molecules	Glycerophospholipids	Glycerophosphocholines	Experimental CCS	[M+H]+	482.324	225.7	3	2019-08-12
AllCCS00001611	LPC(17:1)	C25H50NO7P	507.332	[H][C@@](O)(COC(=O)CCCCCCCC\C=C/CCCCCC)COP([O-])(=O)OCC[N+](C)(C)C	XBGIMYLOTRDXPK-AGXIJRPPSA-N	Organic compounds	Lipids and lipid-like molecules	Glycerophospholipids	Glycerophosphocholines	Experimental CCS	[M+H]+	508.34	229.2	3	2019-08-12
AllCCS00001614	LPC(20:2)	C28H54NO7P	547.364	[H][C@@](O)(COC(=O)CCCCCCCCC\C=C/C\C=C/CCCCC)COP([O-])(=O)OCC[N+](C)(C)C	YYQVCMMXPIJVHY-ZOIJLGJPSA-N	Organic compounds	Lipids and lipid-like molecules	Glycerophospholipids	Glycerophosphocholines	Experimental CCS	[M+H]+	548.371	234.8	3	2019-08-12
AllCCS00001615	LPCe(16:0)	C24H52NO6P	481.353	[H][C@@](O)(COCCCCCCCCCCCCCCCC)COP([O-])(=O)OCC[N+](C)(C)C	VLBPIWYTPAXCFJ-XMMPIXPASA-N	Organic compounds	Lipids and lipid-like molecules	Glycerophospholipids	Glycerophosphocholines	Experimental CCS	[M+H]+	482.361	230.3	3	2019-08-12
AllCCS00001617	LPCe(18:0)	C26H56NO6P	509.385	[H][C@@](O)(COCCCCCCCCCCCCCCCCCC)COP([O-])(=O)OCC[N+](C)(C)C	XKBJVQHMEXMFDZ-AREMUKBSSA-N	Organic compounds	Lipids and lipid-like molecules	Glycerophospholipids	Glycerophosphocholines	Experimental CCS	[M+H]+	510.392	238.3	3	2019-08-12
AllCCS00001618	LPCe(18:1)	C26H54NO6P	507.369	[H][C@@](O)(COCCCCCCCCCC\C=C/CCCCCC)COP([O-])(=O)OCC[N+](C)(C)C	HEEMBWYZIJABCR-ZXAYODBVSA-N	Organic compounds	Lipids and lipid-like molecules	Glycerophospholipids	Glycerophosphocholines	Experimental CCS	[M+H]+	508.376	233.3	3	2019-08-12
AllCCS00001619	LPCp(18:1)	C26H52NO6P	505.353	[H][C@@](O)(CO\C=C/CCCCCC\C=C/CCCCCCCC)COP([O-])(=O)OCC[N+](C)(C)C	KJUNGQXFZYMUOH-FKWLWHCOSA-N	Organic compounds	Lipids and lipid-like molecules	Glycerophospholipids	Glycerophosphocholines	Experimental CCS	[M+H]+	506.361	234.3	3	2019-08-12
AllCCS00001620	LPS(20:1)	C26H50NO9P	551.322	[H][C@@](O)(COC(=O)CCCCCCCCC\C=C/CCCCCCCC)COP(O)(=O)OC[C@]([H])(N)C(O)=O	WQWSUENXYNSINA-KCVNTPOGSA-N	Organic compounds	Lipids and lipid-like molecules	Glycerophospholipids	Glycerophosphoserines	Experimental CCS	[M+H]+	552.33	232.6	3	2019-08-12
AllCCS00001622	PC(33:1)	C41H80NO8P	745.562	[H][C@@](COC(=O)CCCCCCCCCCCCCC)(COP([O-])(=O)OCC[N+](C)(C)C)OC(=O)CCCCCCCCC\C=C/CCCCCC	GXTATYLPYLLNLV-MGIDVFSBSA-N	Organic compounds	Lipids and lipid-like molecules	Glycerophospholipids	Glycerophosphoglycerols	Experimental CCS	[M+H]+	746.569	284.1	3	2019-08-12
AllCCS00001623	PC(33:2)	C41H78NO8P	743.547	[H][C@@](COC(=O)CCCCCCCCCCCCCC)(COP([O-])(=O)OCC[N+](C)(C)C)OC(=O)CCCCCCC\C=C/C\C=C/CCCCC	DGBYUHHIADYUMU-UESLNCBNSA-N	Organic compounds	Lipids and lipid-like molecules	Glycerophospholipids	Glycerophosphoglycerols	Experimental CCS	[M+H]+	744.554	281	3	2019-08-12
AllCCS00001624	PC(34:0)	C42H84NO8P	761.593	[H][C@@](COC(=O)CCCCCCCCC)(COP([O-])(=O)OCC[N+](C)(C)C)OC(=O)CCCCCCCCCCCCCCCCCCCCCCC	KMJHXPMCMOXODU-RRHRGVEJSA-N	Organic compounds	Lipids and lipid-like molecules	Glycerophospholipids	Glycerophosphoglycerols	Experimental CCS	[M+H]+	762.601	290.9	3	2019-08-12
AllCCS00001626	PC(35:2)	C43H82NO8P	771.578	[H][C@@](COC(=O)CCCCCCCCCCCC)(COP([O-])(=O)OCC[N+](C)(C)C)OC(=O)CCCCCCCCCCC\C=C/C\C=C/CCCCC	DYODNQFHUKULKS-AEMPDOMJSA-N	Organic compounds	Lipids and lipid-like molecules	Glycerophospholipids	Glycerophosphoglycerols	Experimental CCS	[M+H]+	772.585	287.6	3	2019-08-12
AllCCS00001627	PC(35:3)	C43H80NO8P	769.562	[H][C@@](COC(=O)CCCCCCCCCCCCCC)(COP([O-])(=O)OCC[N+](C)(C)C)OC(=O)CCCCCC\C=C/C\C=C/C\C=C/CCCCC	ILVRORZGIYNHIC-XWIBIVISSA-N	Organic compounds	Lipids and lipid-like molecules	Glycerophospholipids	Glycerophosphoglycerols	Experimental CCS	[M+H]+	770.569	285.3	3	2019-08-12
AllCCS00001628	PC(35:4)	C43H78NO8P	767.547	[H][C@@](COC(=O)CCCCCCC\C=C/C\C=C\CCCCC)(COP([O-])(=O)OCC[N+](C)(C)C)OC(=O)CCCCCCC\C=C/C=C/CCCCC	XUJBWPUCSCILEN-SXIIZDQKSA-N	Organic compounds	Lipids and lipid-like molecules	Glycerophospholipids	Glycerophosphoglycerols	Experimental CCS	[M+H]+	768.554	283.8	3	2019-08-12
AllCCS00001629	PC(37:2)	C45H86NO8P	799.609	[H][C@@](COC(=O)CCCCCCCCCCCCCC)(COP([O-])(=O)OCC[N+](C)(C)C)OC(=O)CCCCCCCCCCC\C=C/C\C=C/CCCCC	PJWLBXAALWGJFW-NXTJWINRSA-N	Organic compounds	Lipids and lipid-like molecules	Glycerophospholipids	Glycerophosphoglycerols	Experimental CCS	[M+H]+	800.616	294.1	3	2019-08-12
AllCCS00001631	PC(38:1)	C46H90NO8P	815.64	[H][C@@](COC(=O)CCCCCCCCCCCCC)(COP([O-])(=O)OCC[N+](C)(C)C)OC(=O)CCCCCCCCCCCCC\C=C/CCCCCCCC	GIPZQCAVEQRWOM-IKJFKDIMSA-N	Organic compounds	Lipids and lipid-like molecules	Glycerophospholipids	Glycerophosphoglycerols	Experimental CCS	[M+H]+	816.648	300.1	3	2019-08-12
AllCCS00001632	PCe(34:2)	C42H82NO7P	743.583	[H][C@@](COCCCCCCCCCCCCCCCC)(COP([O-])(=O)OCC[N+](C)(C)C)OC(=O)CCCCCCC\C=C/C\C=C/CCCCC	IQACMFWAGALEAQ-WESJWMGVSA-N	Organic compounds	Lipids and lipid-like molecules	Glycerophospholipids	Glycerophosphoglycerols	Experimental CCS	[M+H]+	744.59	287.2	3	2019-08-12
AllCCS00001633	PCe(36:2)	C44H86NO7P	771.614	[H][C@@](COCCCCCCCCCCCCCCCC)(COP([O-])(=O)OCC[N+](C)(C)C)OC(=O)CCCCCCCCC\C=C/C\C=C/CCCCC	ZYLPVUZBZNMVMR-ZBBHDILGSA-N	Organic compounds	Lipids and lipid-like molecules	Glycerophospholipids	Glycerophosphoglycerols	Experimental CCS	[M+H]+	772.621	294.4	3	2019-08-12
AllCCS00001634	PCp(34:0)	C42H84NO7P	745.599	[H][C@@](CO\C=C/CCCCCCCCCCCCCC)(COP([O-])(=O)OCC[N+](C)(C)C)OC(=O)CCCCCCCCCCCCCCCCC	ZGOGLUJRGBOVEK-IIKIFWEUSA-N	Organic compounds	Lipids and lipid-like molecules	Glycerophospholipids	Glycerophosphoglycerols	Experimental CCS	[M+H]+	746.606	289.5	3	2019-08-12
AllCCS00001635	PCp(34:2)	C42H80NO7P	741.567	[H][C@@](CO\C=C/CCCCCCCCCCCCCC)(COP([O-])(=O)OCC[N+](C)(C)C)OC(=O)CCCCCCC\C=C/C\C=C/CCCCC	QLEHHUPUHJPURI-PWYDUFMYSA-N	Organic compounds	Lipids and lipid-like molecules	Glycerophospholipids	Glycerophosphoglycerols	Experimental CCS	[M+H]+	742.575	284.5	3	2019-08-12
AllCCS00001636	PCp(36:0)	C44H88NO7P	773.63	[H][C@@](CO\C=C/CCCCCCCCCCCCCC)(COP([O-])(=O)OCC[N+](C)(C)C)OC(=O)CCCCCCCCCCCCCCCCCCC	HGGMAPXNHACWRM-PHHYKNGOSA-N	Organic compounds	Lipids and lipid-like molecules	Glycerophospholipids	Glycerophosphoglycerols	Experimental CCS	[M+H]+	774.637	296.4	3	2019-08-12
AllCCS00001637	PCp(36:3)	C44H82NO7P	767.583	[H][C@@](CO\C=C/CCCCCCCCCCCCCC)(COP([O-])(=O)OCC[N+](C)(C)C)OC(=O)CCCCCC\C=C/C\C=C/C\C=C/CCCCC	SWWXTMWKIUVGCD-OBOHFHHVSA-N	Organic compounds	Lipids and lipid-like molecules	Glycerophospholipids	Glycerophosphoglycerols	Experimental CCS	[M+H]+	768.59	289.3	3	2019-08-12
AllCCS00001639	PE(32:0)	C37H74NO8P	691.515	[H][C@@](COC(=O)CCCCCCCCCCCCCCC)(COP(O)(=O)OCCN)OC(=O)CCCCCCCCCCCCCCC	SLKDGVPOSSLUAI-PGUFJCEWSA-N	Organic compounds	Lipids and lipid-like molecules	Glycerophospholipids	Glycerophosphoethanolamines	Experimental CCS	[M+H]+	692.523	272.5	3	2019-08-12
AllCCS00001640	PE(34:0)	C39H78NO8P	719.547	[H][C@@](COC(=O)CCCCCCCCCCCCCCCCCCCCC)(COP(O)(=O)OCCN)OC(=O)CCCCCCCCCCC	AHLUUFDSARFSAU-DIPNUNPCSA-N	Organic compounds	Lipids and lipid-like molecules	Glycerophospholipids	Glycerophosphoethanolamines	Experimental CCS	[M+H]+	720.554	278.7	3	2019-08-12
AllCCS00001641	PE(40:9)	C45H72NO8P	785.5	[H][C@@](COC(=O)CCCC\C=C/C\C=C/C\C=C/CCCCC)(COP(O)(=O)OCCN)OC(=O)CC\C=C/C\C=C/C\C=C/C\C=C/C\C=C/C\C=C/CC	ONSVAFNPEAEPSP-CPUBONDHSA-N	Organic compounds	Lipids and lipid-like molecules	Glycerophospholipids	Glycerophosphoethanolamines	Experimental CCS	[M+Na]+	808.489	284.4	3	2019-08-12
AllCCS00001642	PS(38:2)	C44H82NO10P	815.568	[H][C@](N)(COP(O)(=O)OC[C@@]([H])(COC(=O)CCCCCCCCCCCCCCC)OC(=O)CCCCCCCCCCC\C=C/C\C=C/CCCCC)C(O)=O	YEKGDVVXEDFZAD-MSHCTOOZSA-N	Organic compounds	Lipids and lipid-like molecules	Glycerophospholipids	Glycerophosphoserines	Experimental CCS	[M+H]+	816.575	291.2	3	2019-08-12
AllCCS00001643	PS(40:3)	C46H84NO10P	841.583	[H][C@](N)(COP(O)(=O)OC[C@@]([H])(COC(=O)CCCCCCC\C=C/CCCCCCCC)OC(=O)CCCCCCCCCCC\C=C/C\C=C/CCCCC)C(O)=O	ZODBEZOLKCTFQD-MEDYRYPSSA-N	Organic compounds	Lipids and lipid-like molecules	Glycerophospholipids	Glycerophosphoserines	Experimental CCS	[M+H]+	842.591	296.5	3	2019-08-12
AllCCS00001644	SM(32:0)	C37H77N2O6P	676.552	[H][C@@](O)(CCCCCCCCCCCCCCC)[C@]([H])(COP([O-])(=O)OCC[N+](C)(C)C)NC(=O)CCCCCCCCCCCCC	MJAFYELZQYPMQG-MPQUPPDSSA-N	Organic compounds	Lipids and lipid-like molecules	Sphingolipids	Phosphosphingolipids	Experimental CCS	[M+H]+	677.559	279.7	3	2019-08-12
AllCCS00001645	SM(33:1)	C38H77N2O6P	688.552	[H][C@@](O)(\C=C\CCCCCCCCCCC)[C@]([H])(COP([O-])(=O)OCC[N+](C)(C)C)NC(=O)CCCCCCCCCCCCCCCC	CGMZWBZSOINWHL-YPDYIYJKSA-N	Organic compounds	Lipids and lipid-like molecules	Sphingolipids	Phosphosphingolipids	Experimental CCS	[M+H]+	689.559	280.4	3	2019-08-12
AllCCS00001646	SM(34:2)	C39H77N2O6P	700.552	[H][C@@](O)(\C=C\CCCCCCCCCCC)[C@]([H])(COP([O-])(=O)OCC[N+](C)(C)C)NC(=O)CCCCCCC\C=C/CCCCCCCC	QQFVICUNTBNUKN-QQRIYSRRSA-N	Organic compounds	Lipids and lipid-like molecules	Sphingolipids	Phosphosphingolipids	Experimental CCS	[M+H]+	701.559	282.6	3	2019-08-12
AllCCS00001647	SM(35:1)	C40H81N2O6P	716.583	[H][C@@](O)(\C=C\CCCCCCCCCCCCC)[C@]([H])(COP([O-])(=O)OCC[N+](C)(C)C)NC(=O)CCCCCCCCCCCCCCCC	YMQZQHIESOAPQH-JXGHDCMNSA-N	Organic compounds	Lipids and lipid-like molecules	Sphingolipids	Phosphosphingolipids	Experimental CCS	[M+H]+	717.591	286.3	3	2019-08-12
AllCCS00001648	SM(36:0)	C41H85N2O6P	732.615	[H][C@@](O)(CCCCCCCCCCCCC)[C@]([H])(COP([O-])(=O)OCC[N+](C)(C)C)NC(=O)CCCCCCCCCCCCCCCCCCC	YFAPMGSREHKRHM-IOLBBIBUSA-N	Organic compounds	Lipids and lipid-like molecules	Sphingolipids	Phosphosphingolipids	Experimental CCS	[M+H]+	733.622	291	3	2019-08-12
AllCCS00001649	SM(36:3)	C41H79N2O6P	726.568	[H][C@@](O)(\C=C\CCCCCCCC\C=C/CCC)[C@]([H])(COP([O-])(=O)OCC[N+](C)(C)C)NC(=O)CCCCCCC\C=C/CCCCCCCC	YMTVMVYOUDDTQJ-UOMMIRHQSA-N	Organic compounds	Lipids and lipid-like molecules	Sphingolipids	Phosphosphingolipids	Experimental CCS	[M+H]+	727.575	283.6	3	2019-08-12
AllCCS00001650	SM(37:1)	C42H85N2O6P	744.615	[H][C@@](O)(\C=C\CCCCCCCCCCCCC)[C@]([H])(COP([O-])(=O)OCC[N+](C)(C)C)NC(=O)CCCCCCCCCCCCCCCCCC	HAFQHLHNPJDAGB-MAJDXUCPSA-N	Organic compounds	Lipids and lipid-like molecules	Sphingolipids	Phosphosphingolipids	Experimental CCS	[M+H]+	745.622	292.1	3	2019-08-12
AllCCS00001651	SM(39:1)	C44H89N2O6P	772.646	[H][C@@](O)(\C=C\CCCCCCCCCCC)[C@]([H])(COP([O-])(=O)OCC[N+](C)(C)C)NC(=O)CCCCCCCCCCCCCCCCCCCCCC	DZDNLWWCTCDASI-QVDCKBILSA-N	Organic compounds	Lipids and lipid-like molecules	Sphingolipids	Phosphosphingolipids	Experimental CCS	[M+H]+	773.653	298.7	3	2019-08-12
AllCCS00001652	SM(40:3)	C45H87N2O6P	782.63	[H][C@@](O)(\C=C\CCCCCCCC\C=C/CCC)[C@]([H])(COP([O-])(=O)OCC[N+](C)(C)C)NC(=O)CCCCCCCCCCC\C=C/CCCCCCCC	FMJPKVXVBYILLP-FTRJIJDXSA-N	Organic compounds	Lipids and lipid-like molecules	Sphingolipids	Phosphosphingolipids	Experimental CCS	[M+H]+	783.637	295.8	3	2019-08-12
AllCCS00001654	TG(42:1)	C45H84O6	720.627	[H][C@@](COC(=O)CCCCCCCCCCC)(COC(=O)CCCCCCC\C=C/CCCCCCCC)OC(=O)CCCCCCCCCCC	VHSCSWKCDUHRCW-KNWKQHDPSA-N	Organic compounds	Lipids and lipid-like molecules	Glycerolipids	Triradylcglycerols	Experimental CCS	[M+NH4]+	738.661	290.6	3	2019-08-12
AllCCS00001655	TG(44:1)	C47H88O6	748.658	[H][C@@](COC(=O)CCCCCCCCCCC)(COC(=O)CCCCCCCCC\C=C/CCCCCCCC)OC(=O)CCCCCCCCCCC	GRNYLLDULGFJIH-DMKFJGBSSA-N	Organic compounds	Lipids and lipid-like molecules	Glycerolipids	Triradylcglycerols	Experimental CCS	[M+NH4]+	766.692	298	3	2019-08-12
AllCCS00001656	TG(44:2)	C47H86O6	746.642	[H][C@@](COC(=O)CCCCCCCCCCC)(COC(=O)CCCCCCCCC\C=C/C\C=C/CCCCC)OC(=O)CCCCCCCCCCC	CVVRPLLCUNBBAA-VOXCOYEFSA-N	Organic compounds	Lipids and lipid-like molecules	Glycerolipids	Triradylcglycerols	Experimental CCS	[M+NH4]+	764.676	294.9	3	2019-08-12
AllCCS00001657	TG(46:1)	C49H92O6	776.689	[H][C@@](COC(=O)CCCCCCCCCCC)(COC(=O)CCCCCCCCC\C=C/CCCCCCCCCC)OC(=O)CCCCCCCCCCC	KCUYLQDWSWOANO-JHXSWNAYSA-N	Organic compounds	Lipids and lipid-like molecules	Glycerolipids	Triradylcglycerols	Experimental CCS	[M+NH4]+	794.723	305.3	3	2019-08-12
AllCCS00001658	TG(46:2)	C49H90O6	774.674	[H][C@@](COC(=O)CCCCCCCCCCC)(COC(=O)CCCCCCCCCCC\C=C/C\C=C/CCCCC)OC(=O)CCCCCCCCCCC	YSIRRKPRSAWHFR-CVOGOFSUSA-N	Organic compounds	Lipids and lipid-like molecules	Glycerolipids	Triradylcglycerols	Experimental CCS	[M+NH4]+	792.708	302.4	3	2019-08-12
AllCCS00001659	TG(46:3)	C49H88O6	772.658	[H][C@@](COC(=O)CCCCCCCCCCC)(COC(=O)CCCCCCCC\C=C/C\C=C/C\C=C/CCCCC)OC(=O)CCCCCCCCCCC	BEPUMTHCZRRVQV-DDHYZRCISA-N	Organic compounds	Lipids and lipid-like molecules	Glycerolipids	Triradylcglycerols	Experimental CCS	[M+NH4]+	790.692	299.1	3	2019-08-12
AllCCS00001660	TG(48:0)	C51H98O6	806.736	[H][C@@](COC(=O)CCCCCCCCCCC)(COC(=O)CCCCCCCCCCCCCCCCCCCCC)OC(=O)CCCCCCCCCCCCC	NCVLYJZVIZMEHJ-QSCHNALKSA-N	Organic compounds	Lipids and lipid-like molecules	Glycerolipids	Triradylcglycerols	Experimental CCS	[M+NH4]+	824.77	314.1	3	2019-08-12
AllCCS00001661	TG(48:1)	C51H96O6	804.721	[H][C@@](COC(=O)CCCCCCCCCCC)(COC(=O)CCCCCCCCC\C=C/CCCCCCCCCC)OC(=O)CCCCCCCCCCCCC	CXTZYBLLHHZLHV-FOBNYNKYSA-N	Organic compounds	Lipids and lipid-like molecules	Glycerolipids	Triradylcglycerols	Experimental CCS	[M+NH4]+	822.755	312.8	3	2019-08-12
AllCCS00001662	TG(48:2)	C51H94O6	802.705	[H][C@@](COC(=O)CCCCCCCCCCC)(COC(=O)CCCCCCCCCCC\C=C/C\C=C/CCCCC)OC(=O)CCCCCCCCCCCCC	HHRBUDFLGZUJMQ-PORFDVJRSA-N	Organic compounds	Lipids and lipid-like molecules	Glycerolipids	Triradylcglycerols	Experimental CCS	[M+NH4]+	820.739	310.3	3	2019-08-12
AllCCS00001663	TG(48:3)	C51H92O6	800.689	[H][C@@](COC(=O)CCCCCCCCCCC)(COC(=O)CCCCCCCC\C=C/C\C=C/C\C=C/CCCCC)OC(=O)CCCCCCCCCCCCC	UQLGOVAYIBNCEN-FNHMYRCISA-N	Organic compounds	Lipids and lipid-like molecules	Glycerolipids	Triradylcglycerols	Experimental CCS	[M+NH4]+	818.723	306.8	3	2019-08-12
AllCCS00001664	TG(49:1)	C52H98O6	818.736	[H][C@@](COC(=O)CCCCCCCCCCC)(COC(=O)CCCCCCCCC\C=C/CCCCCCCCCC)OC(=O)CCCCCCCCCCCCCC	LTQWUXZTSRRSJM-WURLXDQTSA-N	Organic compounds	Lipids and lipid-like molecules	Glycerolipids	Triradylcglycerols	Experimental CCS	[M+NH4]+	836.77	315	3	2019-08-12
AllCCS00001665	TG(49:2)	C52H96O6	816.721	[H][C@@](COC(=O)CCCCCCCCCCC)(COC(=O)CCCCCCCCCCC\C=C/C\C=C/CCCCC)OC(=O)CCCCCCCCCCCCCC	KGJAWODFDYEUPX-NFSRLPFRSA-N	Organic compounds	Lipids and lipid-like molecules	Glycerolipids	Triradylcglycerols	Experimental CCS	[M+NH4]+	834.755	312.4	3	2019-08-12
AllCCS00001666	TG(49:3)	C52H94O6	814.705	[H][C@@](COC(=O)CCCCCCCCCCC)(COC(=O)CCCCCCCC\C=C/C\C=C/C\C=C/CCCCC)OC(=O)CCCCCCCCCCCCCC	DWRCSNBRUKZSAN-QLEDZAISSA-N	Organic compounds	Lipids and lipid-like molecules	Glycerolipids	Triradylcglycerols	Experimental CCS	[M+NH4]+	832.739	309.7	3	2019-08-12
AllCCS00001667	TG(50:0)	C53H102O6	834.768	[H][C@@](COC(=O)CCCCCCCCCCC)(COC(=O)CCCCCCCCCCCCCCCCCCCCC)OC(=O)CCCCCCCCCCCCCCC	XSGBSWSXYBNTGW-VCZQVZGSSA-N	Organic compounds	Lipids and lipid-like molecules	Glycerolipids	Triradylcglycerols	Experimental CCS	[M+NH4]+	852.802	319.9	3	2019-08-12
AllCCS00001669	TG(50:2)	C53H98O6	830.736	[H][C@@](COC(=O)CCCCCCCCCCC)(COC(=O)CCCCCCCCCCC\C=C/C\C=C/CCCCC)OC(=O)CCCCCCCCCCCCCCC	KHZIZTVACHAKPB-HIEAXLITSA-N	Organic compounds	Lipids and lipid-like molecules	Glycerolipids	Triradylcglycerols	Experimental CCS	[M+NH4]+	848.77	317.8	3	2019-08-12
AllCCS00001672	TG(50:5)	C53H92O6	824.689	[H][C@@](COC(=O)CCCCCCCCCCC)(COC(=O)CCCCC\C=C/C\C=C/C\C=C/C\C=C/C\C=C/CC)OC(=O)CCCCCCCCCCCCCCC	TWXYTDZWYHPYFL-FLOKXXERSA-N	Organic compounds	Lipids and lipid-like molecules	Glycerolipids	Triradylcglycerols	Experimental CCS	[M+NH4]+	842.723	308.7	3	2019-08-12
AllCCS00001673	TG(51:1)	C54H102O6	846.768	[H][C@@](COC(=O)CCCCCCCCCCC)(COC(=O)CCCCCCCCC\C=C/CCCCCCCCCC)OC(=O)CCCCCCCCCCCCCCCC	YDAKZCRLNIPVOE-RECIZXRKSA-N	Organic compounds	Lipids and lipid-like molecules	Glycerolipids	Triradylcglycerols	Experimental CCS	[M+NH4]+	864.802	321.2	3	2019-08-12
AllCCS00001675	TG(51:3)	C54H98O6	842.736	[H][C@@](COC(=O)CCCCCCCCCCC)(COC(=O)CCCCCCCC\C=C/C\C=C/C\C=C/CCCCC)OC(=O)CCCCCCCCCCCCCCCC	WXZBJBLIHZHYFJ-PVKXFNGNSA-N	Organic compounds	Lipids and lipid-like molecules	Glycerolipids	Triradylcglycerols	Experimental CCS	[M+NH4]+	860.77	316.5	3	2019-08-12
AllCCS00001676	TG(51:4)	C54H96O6	840.721	[H][C@@](COC(=O)CCCCCCCCCCC)(COC(=O)CCCCC\C=C/C\C=C/C\C=C/C\C=C/CCCCC)OC(=O)CCCCCCCCCCCCCCCC	FXUNFLVNPAPRED-NQMIOBIPSA-N	Organic compounds	Lipids and lipid-like molecules	Glycerolipids	Triradylcglycerols	Experimental CCS	[M+NH4]+	858.755	314	3	2019-08-12
AllCCS00001677	TG(51:5)	C54H94O6	838.705	[H][C@@](COC(=O)CCCCCCCCCCC)(COC(=O)CCCCC\C=C/C\C=C/C\C=C/C\C=C/C\C=C/CC)OC(=O)CCCCCCCCCCCCCCCC	CREXGVDCPQBJHO-PKJNFJNPSA-N	Organic compounds	Lipids and lipid-like molecules	Glycerolipids	Triradylcglycerols	Experimental CCS	[M+NH4]+	856.739	312.6	3	2019-08-12
AllCCS00001678	TG(52:0)	C55H106O6	862.799	[H][C@@](COC(=O)CCCCCCCCCCC)(COC(=O)CCCCCCCCCCCCCCCCCCCCC)OC(=O)CCCCCCCCCCCCCCCCC	HIAFOKFKVOGATH-OIVUAWODSA-N	Organic compounds	Lipids and lipid-like molecules	Glycerolipids	Triradylcglycerols	Experimental CCS	[M+NH4]+	880.833	325.4	3	2019-08-12
AllCCS00001680	TG(52:2)	C55H102O6	858.768	[H][C@@](COC(=O)CCCCCCCCCCC)(COC(=O)CCCCCCCCCCC\C=C/C\C=C/CCCCC)OC(=O)CCCCCCCCCCCCCCCCC	VNCJCYUPOPZHDO-DFVOHZRTSA-N	Organic compounds	Lipids and lipid-like molecules	Glycerolipids	Triradylcglycerols	Experimental CCS	[M+NH4]+	876.802	324.5	3	2019-08-12
AllCCS00001681	TG(52:3)	C55H100O6	856.752	[H][C@@](COC(=O)CCCCCCCCCCC)(COC(=O)CCCCCCCC\C=C/C\C=C/C\C=C/CCCCC)OC(=O)CCCCCCCCCCCCCCCCC	AXWRHGSFEHCATC-XRSXSXFRSA-N	Organic compounds	Lipids and lipid-like molecules	Glycerolipids	Triradylcglycerols	Experimental CCS	[M+NH4]+	874.786	322.1	3	2019-08-12
AllCCS00001682	TG(52:4)	C55H98O6	854.736	[H][C@@](COC(=O)CCCCCCCCCCC)(COC(=O)CCCCC\C=C/C\C=C/C\C=C/C\C=C/CCCCC)OC(=O)CCCCCCCCCCCCCCCCC	NVMOFUULIGVOLA-QNEBYKNYSA-N	Organic compounds	Lipids and lipid-like molecules	Glycerolipids	Triradylcglycerols	Experimental CCS	[M+NH4]+	872.77	319.5	3	2019-08-12
AllCCS00001684	TG(52:6)	C55H94O6	850.705	[H][C@@](COC(=O)CCCCCCCCCCC)(COC(=O)CC\C=C/C\C=C/C\C=C/C\C=C/C\C=C/C\C=C/CC)OC(=O)CCCCCCCCCCCCCCCCC	DDRUYJCJXCSOIW-JEADUVQASA-N	Organic compounds	Lipids and lipid-like molecules	Glycerolipids	Triradylcglycerols	Experimental CCS	[M+NH4]+	868.739	313.5	3	2019-08-12
AllCCS00001685	TG(53:1)	C56H106O6	874.799	[H][C@@](COC(=O)CCCCCCCCCCC)(COC(=O)CCCCCCCCC\C=C/CCCCCCCCCC)OC(=O)CCCCCCCCCCCCCCCCCC	YAZCORXKYGTUPM-GXBOJRSZSA-N	Organic compounds	Lipids and lipid-like molecules	Glycerolipids	Triradylcglycerols	Experimental CCS	[M+NH4]+	892.833	326.9	3	2019-08-12
AllCCS00001686	TG(53:2)	C56H104O6	872.783	[H][C@@](COC(=O)CCCCCCCCCCC)(COC(=O)CCCCCCCCCCC\C=C/C\C=C/CCCCC)OC(=O)CCCCCCCCCCCCCCCCCC	ZFDMJSMJRXSRRK-KTSLPBMOSA-N	Organic compounds	Lipids and lipid-like molecules	Glycerolipids	Triradylcglycerols	Experimental CCS	[M+NH4]+	890.817	325.5	3	2019-08-12
AllCCS00001687	TG(53:3)	C56H102O6	870.768	[H][C@@](COC(=O)CCCCCCCCCCC)(COC(=O)CCCCCCCC\C=C/C\C=C/C\C=C/CCCCC)OC(=O)CCCCCCCCCCCCCCCCCC	PRFXYKCUKIZTAY-INJSMKKRSA-N	Organic compounds	Lipids and lipid-like molecules	Glycerolipids	Triradylcglycerols	Experimental CCS	[M+NH4]+	888.802	323.4	3	2019-08-12
AllCCS00001688	TG(53:4)	C56H100O6	868.752	[H][C@@](COC(=O)CCCCCCCCCCC)(COC(=O)CCCCC\C=C/C\C=C/C\C=C/C\C=C/CCCCC)OC(=O)CCCCCCCCCCCCCCCCCC	HSPFBEZCZCSGHP-OHYWWWSCSA-N	Organic compounds	Lipids and lipid-like molecules	Glycerolipids	Triradylcglycerols	Experimental CCS	[M+NH4]+	886.786	321.4	3	2019-08-12
AllCCS00001689	TG(53:5)	C56H98O6	866.736	[H][C@@](COC(=O)CCCCCCCCCCC)(COC(=O)CCCCC\C=C/C\C=C/C\C=C/C\C=C/C\C=C/CC)OC(=O)CCCCCCCCCCCCCCCCCC	UZESERBCFQEOJN-ZHRHQZFOSA-N	Organic compounds	Lipids and lipid-like molecules	Glycerolipids	Triradylcglycerols	Experimental CCS	[M+NH4]+	884.77	319.3	3	2019-08-12
AllCCS00001690	TG(54:1)	C57H108O6	888.815	[H][C@@](COC(=O)CCCCCCCCCCC)(COC(=O)CCCCCCCCC\C=C/CCCCCCCCCC)OC(=O)CCCCCCCCCCCCCCCCCCC	OYMDTYIELITDKZ-NCDCMWACSA-N	Organic compounds	Lipids and lipid-like molecules	Glycerolipids	Triradylcglycerols	Experimental CCS	[M+NH4]+	906.849	330.3	3	2019-08-12
AllCCS00001691	TG(54:2)	C57H106O6	886.799	[H][C@@](COC(=O)CCCCCCCCCCC)(COC(=O)CCCCCCCCCCC\C=C/C\C=C/CCCCC)OC(=O)CCCCCCCCCCCCCCCCCCC	IZNLBSSSOCLCPP-UGKKRULSSA-N	Organic compounds	Lipids and lipid-like molecules	Glycerolipids	Triradylcglycerols	Experimental CCS	[M+NH4]+	904.833	330.2	3	2019-08-12
AllCCS00001692	TG(54:3)	C57H104O6	884.783	[H][C@@](COC(=O)CCCCCCCCCCC)(COC(=O)CCCCCCCC\C=C/C\C=C/C\C=C/CCCCC)OC(=O)CCCCCCCCCCCCCCCCCCC	PCZMMNXIQYDCJR-KFAUQRQTSA-N	Organic compounds	Lipids and lipid-like molecules	Glycerolipids	Triradylcglycerols	Experimental CCS	[M+NH4]+	902.817	328.4	3	2019-08-12
[truncated: 439 more rows]

## Sheet: Negative_mode
id_allccs	name	formula	monoisotope_mass	smiles	inchikey	kingdom	superclass	class	subclass	type	adduct	mz	ccs	confidence_level	update_date
[truncated: 795 more rows]
