# Supplementary material for: Ion mobility collision cross-section atlas for known and unknown metabolite annotation in untargeted metabolomics
Source: Nat Commun. 2020 Aug 28;11:4334. doi: 10.1038/s41467-020-18171-8 (PMC7455731; doi:10.1038/s41467-020-18171-8)
Supplement: Supplementary file 5 — Supplementary Data 2 [file 41467_2020_18171_MOESM5_ESM.xlsx]

## Sheet: Positive_mode
id_allccs	name	formula	adduct	monoisotope_mass	mz	ccs	pred_ccs	rss	confidence_level	smiles	inchikey	kingdom	superclass	class	subclass
AllCCS00000021	3,5-Diiodothyronine	C15H13I2NO4	[M+Na]+	524.893	547.883	188.7	198.403	0.969841	3	C=1C=C(C=CC1O)OC2=C(C=C(C=C2I)CC(C(=O)O)N)I	ZHSOTLOTTDYIIK-UHFFFAOYSA-N	Organic compounds	Organic acids and derivatives	Carboxylic acids and derivatives	Amino acids, peptides, and analogues
AllCCS00000879	Bucetin	C12H17NO3	[M+H]+	223.121	224.128	152.535	153.205	0.726373	3	CCOC1=CC=C(C=C1)NC(CC(C)O)=O	LIAWQASKBFCRNR-UHFFFAOYSA-N	Organic compounds	Benzenoids	Benzene and substituted derivatives	Anilides
AllCCS00001366	Ergonovine Maleate	C19H23N3O2	[M+H]+	325.179	326.186	178.952	179.609	0.820925	3	CC(CO)(N=C(C1(C=C2C=3C=CC=C4C3C(CC2(N(C)C1)[H])=CN4)[H])O)[H]	WVVSZNPYNCNODU-XTQGRXLLSA-N	Organic compounds	Alkaloids and derivatives	Ergoline and derivatives	Lysergic acids and derivatives
AllCCS00000558	PG(38:6)	C44H75O10P	[M+Na]+	794.51	817.499	285.6	287.362	1	2	[H][C@](O)(CO)COP(O)(=O)OC[C@@]([H])(COC(=O)CCCCCCCCCCCCCCC)OC(=O)CC\C=C/C\C=C/C\C=C/C\C=C/C\C=C/C\C=C/CC		Organic compounds	Lipids and lipid-like molecules	Glycerophospholipids	Glycerophosphoglycerols
AllCCS00000656	PEp(40:7)	C45H76NO7P	[M+H]+	773.536	774.543	283	284.89	0.988406	3	[H][C@@](CO\C=C/CCCCCC\C=C/CCCCCCCC)(COP(O)(=O)OCCN)OC(=O)CC\C=C/C\C=C/C\C=C/C\C=C/C\C=C/C\C=C/CC		Organic compounds	Lipids and lipid-like molecules	Glycerophospholipids	Glycerophosphoethanolamines
AllCCS00001638	PCp(40:4)	C48H88NO7P	[M+H]+	821.63	822.637	302.2	298.314	0.98067	3	[H][C@@](CO\C=C/CCCCCCCCCCCCCCCC)(COP([O-])(=O)OCC[N+](C)(C)C)OC(=O)CCCCC\C=C/C\C=C/C\C=C/C\C=C/CCCCC		Organic compounds	Lipids and lipid-like molecules	Glycerophospholipids	Glycerophosphoglycerols
AllCCS00000016	3-Methylhistidine	C7H11N3O2	[M+H]+	169.085	170.092	134.5	137.938	0.947533	2	CN1C=NC=C1CC(C(=O)O)(N)[H]	JDHILDINMRGULE-LURJTMIESA-N	Organic compounds	Organic acids and derivatives	Carboxylic acids and derivatives	Amino acids, peptides, and analogues
AllCCS00000336	N-Acetylserotonin	C12H14N2O2	[M+Na]+	218.106	241.095	153.9	153.759	0.978167	1	CC(=NCCC1=CNC=2C=CC(=CC12)O)O	MVAWJSIDNICKHF-UHFFFAOYSA-N	Organic compounds	Organoheterocyclic compounds	Indoles and derivatives	Hydroxyindoles
AllCCS00002109	Arabitol	C5H12O5	[M+Na]+	152.068	175.058	136.4	140.592	0.856257	1	C(C(C(C(CO)(O)[H])O)(O)[H])O	HEBKCHPVOIAQTA-IMJSIDKUSA-N	Organic compounds	Organic oxygen compounds	Organooxygen compounds	Carbohydrates and carbohydrate conjugates
AllCCS00001694	TG(54:5)	C57H100O6	[M+NH4]+	880.752	898.786	324.1	319.312	1	3	[H][C@@](COC(=O)CCCCCCCCCCC)(COC(=O)CCCCC\C=C/C\C=C/C\C=C/C\C=C/C\C=C/CC)OC(=O)CCCCCCCCCCCCCCCCCCC		Organic compounds	Lipids and lipid-like molecules	Glycerolipids	Triradylcglycerols
AllCCS00000402	D-Mannose 1-phosphate	C6H13O9P	[M+Na]+	260.03	283.019	158.458	160.639	0.949778	3	C(C1(C(C(C(C(O1)(OP(O)(O)=O)[H])(O)[H])(O)[H])(O)[H])[H])O	HXXFSFRBOHSIMQ-QTVWNMPRSA-N	Organic compounds	Organic oxygen compounds	Organooxygen compounds	Carbohydrates and carbohydrate conjugates
AllCCS00001728	TG(60:6)	C63H110O6	[M+NH4]+	962.83	980.864	340.7	338.07	1	3	[H][C@@](COC(=O)CCCCCCCCCCCCCCC)(COC(=O)CC\C=C/C\C=C/C\C=C/C\C=C/C\C=C/C\C=C/CC)OC(=O)CCCCCCCCCCCCCCCCCCCCC		Organic compounds	Lipids and lipid-like molecules	Glycerolipids	Triradylcglycerols
AllCCS00000698	Amantadine Hydrochloride	C10H17N	[M+H]+	151.136	152.143	138.594	134.882	0.524915	3	C1C2CC3CC1CC(C2)(C3)N	DKNWSYNQZKUICI-UHFFFAOYSA-N	Organic compounds	Organic nitrogen compounds	Organonitrogen compounds	Amines
AllCCS00000715	Carnitine (Dl) Hydrochloride	C7H15NO3	[M+H]+	161.105	162.112	132.924	134.202	0.722562	3	C[N+](C)(C)CC(CC(=O)[O-])O	PHIQHXFUZVPYII-UHFFFAOYSA-N	Organic compounds	Organic nitrogen compounds	Organonitrogen compounds	Quaternary ammonium salts
AllCCS00000900	3-Methoxycatechol	C7H8O3	[M+H]+	140.047	141.055	124.67	129.811	0.788012	3	COC1=CC=CC(=C1O)O	LPYUENQFPVNPHY-UHFFFAOYSA-N	Organic compounds	Benzenoids	Phenols	Methoxyphenols
AllCCS00001771	Mevalonic Acid 5-Phosphate	C6H13O7P	[M+Na]+	228.04	251.029	152.281	153.897	0.782393	3	CC(CCOP(O)(O)=O)(CC(=O)O)O	OKZYCXHTTZZYSK-ZCFIWIBFSA-N	Organic compounds	Organic acids and derivatives	Organic phosphoric acids and derivatives	Phosphate esters
AllCCS00001241	Cholest-5-En-3-One	C27H44O	[M+H]+	384.339	385.347	211.355	202.768	0.877195	3	CC(C)CCCC(C)C1CCC2C3CC=C4CC(CCC4(C)C3CCC12C)=O	GGCLNOIGPMGLDB-UHFFFAOYSA-N	Organic compounds	Lipids and lipid-like molecules	Steroids and steroid derivatives	Cholestane steroids
AllCCS00000956	Zolmitriptan	C16H21N3O2	[M+H]+	287.163	288.171	159.729	169.495	0.832014	3	CN(C)CCC1=CNC=2C=CC(CC3(COC(=N3)O)[H])=CC12	ULSDMUVEXKOYBU-ZDUSSCGKSA-N	Organic compounds	Organoheterocyclic compounds	Indoles and derivatives	Tryptamines and derivatives
AllCCS00000058	D-Proline	C5H9NO2	[M+H]+	115.063	116.071	124.949	125.08	0.918644	3	C1CC(C(=O)O)(NC1)[H]	ONIBWKKTOPOVIA-SCSAIBSYSA-N	Organic compounds	Organic acids and derivatives	Carboxylic acids and derivatives	Amino acids, peptides, and analogues
AllCCS00000921	Pirenzepine Hydrochloride	C19H21N5O2	[M+H]+	351.17	352.177	181.172	183.022	0.723528	3	CN1CCN(CC1)CC(N2C3=CC=CC=C3C(=NC=4C=CC=NC42)O)=O	RMHMFHUVIITRHF-UHFFFAOYSA-N	Organic compounds	Organoheterocyclic compounds	Benzodiazepines	1,4-benzodiazepines
AllCCS00000351	5-Methoxydimethyltryptamine	C13H18N2O	[M+H]+	218.142	219.149	151.702	149.671	0.919103	3	CN(C)CCC1=CNC=2C=CC(=CC12)OC	ZSTKHSQDNIGFLM-UHFFFAOYSA-N	Organic compounds	Organoheterocyclic compounds	Indoles and derivatives	Tryptamines and derivatives
AllCCS00001524	Utilin	C41H52O17	[M+H]+	816.32	817.328	252.495	259.455	0.784701	3	CCC(C)(C(=O)OC1(CC2(C)C(C=3C=COC3)(OC(CC24C56C(C7(C(C8(C)CC7(C(C)(C8(CC(=O)OC)[H])C15OC(C)(O4)O6)O)(OC(C9(C)C(C)(O9)[H])=O)[H])O)(OC(C)=O)[H])=O)[H])[H])[H]	HPSILLNWMJOWNM-TUNTXLKJSA-N
AllCCS00002023	1,6-Dimethylnaphthalene (16D)	C12H12	[M+H]+	156.094	157.101	130.129	127.697	0.978068	3	CC=1C=CC2=C(C)C=CC=C2C1	CBMXCNPQDUJNHT-UHFFFAOYSA-N	Organic compounds	Benzenoids	Naphthalenes
AllCCS00001776	Thyrotropin-releasing hormone	C16H22N6O4	[M+H]+	362.17	363.178	180.1	183.096	0.876022	1	C1CC(C(=N)O)(N(C1)C(C(CC2=CN=CN2)(N=C(C3(CCC(=N3)O)[H])O)[H])=O)[H]	XNSAINXGIQZQOO-SRVKXCTJSA-N	Organic compounds	Organic acids and derivatives	Carboxylic acids and derivatives	Amino acids, peptides, and analogues
AllCCS00000966	Solifenacin Succinate	C27H32N2O6	[M+H]+	480.226	481.233	200.985	212.826	0.681535	3	C1=CC=C(C=C1)C2(C3=CC=CC=C3CCN2C(=O)OC4(CN5CCC4CC5)[H])[H].C(CC(=O)O)C(=O)O	RXZMMZZRUPYENV-VROPFNGYSA-N	Organic compounds	Organoheterocyclic compounds	Tetrahydroisoquinolines	1-phenyltetrahydroisoquinolines
AllCCS00000767	Fenofibrate	C20H21ClO4	[M+H]+	360.113	361.12	190.511	185.224	0.76032	3	CC(C)OC(C(C)(C)OC1=CC=C(C=C1)C(C2=CC=C(C=C2)Cl)=O)=O	YMTINGFKWWXKFG-UHFFFAOYSA-N	Organic compounds	Benzenoids	Benzene and substituted derivatives	Benzophenones
AllCCS00000808	Butamben	C11H15NO2	[M+H]+	193.11	194.118	159.356	144.577	0.852077	3	CCCCOC(C1=CC=C(C=C1)N)=O	IUWVALYLNVXWKX-UHFFFAOYSA-N	Organic compounds	Benzenoids	Benzene and substituted derivatives	Benzoic acids and derivatives
AllCCS00001218	Moxisylyte Hydrochoride	C16H25NO3	[M+H]+	279.183	280.191	166.26	166.595	0.777455	3	CC(C)C=1C=C(C(C)=CC1OCCN(C)C)OC(C)=O	VRYMTAVOXVTQEF-UHFFFAOYSA-N	Organic compounds	Lipids and lipid-like molecules	Prenol lipids	Monoterpenoids
AllCCS00002085	Adenosine Diphosphate Ribose	C15H23N5O14P2	[M+H]+	559.072	560.079	212.4	212.829	0.953349	1	C(C1(C(C(C(N2C=NC3=C(N)N=CN=C32)(O1)[H])(O)[H])(O)[H])[H])OP(O)(=O)OP(O)(=O)OCC4(C(C(C(O)(O4)[H])(O)[H])(O)[H])[H]	SRNWOUGRCWSEMX-KEOHHSTQSA-N	Organic compounds	Nucleosides, nucleotides, and analogues	Purine nucleotides	Purine nucleotide sugars
AllCCS00001162	Ascorbyl Palmitate	C22H38O7	[M+H]+	414.262	415.269	204.785	208.194	0.75	3	CCCCCCCCCCCCCCCC(=O)OCC(C1(C(=C(C(=O)O1)O)O)[H])(O)[H]	QAQJMLQRFWZOBN-LAUBAEHRSA-N	Organic compounds	Lipids and lipid-like molecules	Fatty Acyls	Fatty acid esters
AllCCS00000460	Acetylcarnitine	C9H17NO4	[M+H]+	203.116	204.123	143.102	145.176	0.804257	3	CC(=O)OC(CC(=O)[O-])C[N+](C)(C)C	RDHQFKQIGNGIED-UHFFFAOYSA-N	Organic compounds	Lipids and lipid-like molecules	Fatty Acyls	Fatty acid esters
AllCCS00001329	Tolmetin Sodium	C15H15NO3	[M+H]+	257.105	258.112	158.717	159.564	0.832453	3	CC1=CC=C(C=C1)C(C2=CC=C(CC(=O)O)N2C)=O	UPSPUYADGBWSHF-UHFFFAOYSA-N	Organic compounds	Organic oxygen compounds	Organooxygen compounds	Carbonyl compounds
AllCCS00001917	N-Acetyl Sulfamethoxazole	C12H13N3O4S	[M+Na]+	295.063	318.052	178.521	170.898	0.788219	3	CC1=CC(=NO1)NS(C2=CC=C(C=C2)N=C(C)O)(=O)=O	GXPIUNZCALHVBA-UHFFFAOYSA-N	Organic compounds	Benzenoids	Benzene and substituted derivatives	Benzenesulfonamides
AllCCS00001435	Citropten	C11H10O4	[M+H]+	206.058	207.065	138.276	142.665	0.944111	3	COC1=CC(=C2C=CC(=O)OC2=C1)OC	NXJCRELRQHZBQA-UHFFFAOYSA-N	Organic compounds	Phenylpropanoids and polyketides	Coumarins and derivatives
AllCCS00001630	PC(37:4)	C45H82NO8P	[M+H]+	795.578	796.585	291.5	291.765	1	3	[H][C@@](COC(=O)CCCCCCCCCCCCCCCC)(COP([O-])(=O)OCC[N+](C)(C)C)OC(=O)CCC\C=C/C\C=C/C\C=C/C\C=C/CCCCC		Organic compounds	Lipids and lipid-like molecules	Glycerophospholipids	Glycerophosphoglycerols
AllCCS00001697	TG(55:2)	C58H108O6	[M+NH4]+	900.815	918.849	331	327.344	1	3	[H][C@@](COC(=O)CCCCCCCCCCC)(COC(=O)CCCCCCCCCCC\C=C/C\C=C/CCCCC)OC(=O)CCCCCCCCCCCCCCCCCCCC		Organic compounds	Lipids and lipid-like molecules	Glycerolipids	Triradylcglycerols
AllCCS00000079	L-Histidine	C6H9N3O2	[M+H]+	155.069	156.077	132.2	134.444	0.960097	1	C(C1=CN=CN1)C(C(=O)O)(N)[H]	HNDVDQJCIGZPNO-YFKPBYRVSA-N	Organic compounds	Organic acids and derivatives	Carboxylic acids and derivatives	Amino acids, peptides, and analogues
AllCCS00001500	Thioguanosine	C10H13N5O4S	[M+H]+	299.069	300.076	164	165.098	0.887024	3	C(C1(C(C(C(N2C=NC3=C2NC(=N)N=C3S)(O1)[H])(O)[H])(O)[H])[H])O	OTDJAMXESTUWLO-DTUHVUQASA-N	Organic compounds	Nucleosides, nucleotides, and analogues	Purine nucleosides
AllCCS00000257	Progesterone	C21H30O2	[M+H]+	314.225	315.232	184.3	180.191	0.911312	2	CC(C1(CCC2(C3(CCC4=CC(CCC4(C)C3(CCC12C)[H])=O)[H])[H])[H])=O	RJKFOVLPORLFTN-LEKSSAKUSA-N	Organic compounds	Lipids and lipid-like molecules	Steroids and steroid derivatives	Pregnane steroids
AllCCS00000557	PG(36:1)	C42H81O10P	[M+NH4]+	776.557	794.591	293.8	291.156	1	3	[H][C@](O)(CO)COP(O)(=O)OC[C@@]([H])(COC(=O)CCCCCCCCCCCCCCCCC)OC(=O)CCCCCCC\C=C/CCCCCCCC		Organic compounds	Lipids and lipid-like molecules	Glycerophospholipids	Glycerophosphoglycerols
AllCCS00002111	Fructose 6-Phosphate	C6H13O9P	[M+Na]+	260.03	283.019	154.2	159.795	0.924468	1	C(C1(C(C(C(CO)(O)O1)(O)[H])(O)[H])[H])OP(O)(O)=O	BGWGXPAPYGQALX-VRPWFDPXSA-N	Organic compounds	Organic oxygen compounds	Organooxygen compounds	Carbohydrates and carbohydrate conjugates
AllCCS00001653	TG(40:0)	C43H82O6	[M+NH4]+	694.611	712.645	287.2	289.522	0.948936	3	[H][C@@](COC(=O)CCCCCCCCCCC)(COC(=O)CCCCCCCCCCCCCCC)OC(=O)CCCCCCCCCCC		Organic compounds	Lipids and lipid-like molecules	Glycerolipids	Triradylcglycerols
AllCCS00000993	Imipramine Hydrochloride	C19H24N2	[M+H]+	280.194	281.201	165.149	167.78	0.806239	3	CN(C)CCCN1C2=CC=CC=C2CCC3=CC=CC=C31	BCGWQEUPMDMJNV-UHFFFAOYSA-N	Organic compounds	Organoheterocyclic compounds	Benzazepines	Dibenzazepines
AllCCS00000226	5alpha-Androstane-3,17-dione	C19H28O2	[M+H]+	288.209	289.216	180.954	173.463	0.751683	3	CC12CCC(CC2(CCC3(C4(CCC(C4(C)CCC31[H])=O)[H])[H])[H])=O	RAJWOBJTTGJROA-WZNAKSSCSA-N	Organic compounds	Lipids and lipid-like molecules	Steroids and steroid derivatives	Androstane steroids
AllCCS00001163	Medrysone	C22H32O3	[M+H]+	344.235	345.242	183.16	186.079	0.936074	3	CC1(CC2(C3(CCC(C(C)=O)(C3(C)CC(C2(C4(C)CCC(C=C14)=O)[H])(O)[H])[H])[H])[H])[H]	GZENKSODFLBBHQ-ILSZZQPISA-N	Organic compounds	Lipids and lipid-like molecules	Steroids and steroid derivatives	Pregnane steroids
AllCCS00000575	PEp(34:1)	C39H76NO7P	[M+H]+	701.536	702.543	274.4	277.717	1	3	[H][C@@](CO\C=C/CCCCCCCCCCCCCCCC)(COP(O)(=O)OCCN)OC(=O)CCCCCCC\C=C/CCCCCC		Organic compounds	Lipids and lipid-like molecules	Glycerophospholipids	Glycerophosphoethanolamines
AllCCS00000310	Sinapyl alcohol	C11H14O4	[M+H-H2O]+	210.089	193.086	136.558	143.093	0.889508	3	COC=1C=C(C(=C(CO)[H])[H])C=C(C1O)OC	LZFOPEXOUVTGJS-ONEGZZNKSA-N	Organic compounds	Benzenoids	Phenols	Methoxyphenols
AllCCS00001925	Pendimethalin	C13H19N3O4	[M+H]+	281.138	282.145	162.603	164.818	0.646978	3	CCC(CC)NC1=C(C=C(C)C(C)=C1N(=O)=O)N(=O)=O	CHIFOSRWCNZCFN-UHFFFAOYSA-N	Organic compounds	Benzenoids	Benzene and substituted derivatives	Aniline and substituted anilines
AllCCS00001531	Cholic Acid	C24H40O5	[M+Na]+	408.288	431.277	195.624	205.423	0.940443	3	CC(CCC(=O)O)(C1(CCC2(C3(C(CC(C12C)(O)[H])(C4(C)CCC(CC4(CC3(O)[H])[H])(O)[H])[H])[H])[H])[H])[H]	BHQCQFFYRZLCQQ-ZAZBRUGCSA-N
AllCCS00000797	Xylometazoline Hydrochloride	C16H24N2	[M+H]+	244.194	245.201	168.905	155.604	0.815561	3	CC=1C=C(C=C(C)C1CC2=NCCN2)C(C)(C)C	HUCJFAOMUPXHDK-UHFFFAOYSA-N	Organic compounds	Benzenoids	Benzene and substituted derivatives	Phenylpropanes
AllCCS00000406	L-Iditol	C6H14O6	[M+Na]+	182.079	205.068	143.076	146.122	0.867921	3	C(C(C(C(C(CO)(O)[H])(O)[H])(O)[H])(O)[H])O	FBPFZTCFMRRESA-UNTFVMJOSA-N	Organic compounds	Organic oxygen compounds	Organooxygen compounds	Carbohydrates and carbohydrate conjugates
AllCCS00001272	Nafcillin Sodium	C21H22N2O5S	[M+H]+	414.125	415.132	191.496	194.151	0.721963	3	CCOC=1C=CC2=CC=CC=C2C1C(=NC3(C(N4C(C(=O)O)(C(C)(C)SC34[H])[H])=O)[H])O	GPXLMGHLHQJAGZ-JTDSTZFVSA-N	Organic compounds	Organic acids and derivatives	Carboxylic acids and derivatives	Amino acids, peptides, and analogues
AllCCS00000705	Betahistine Hydrochloride	C8H12N2	[M+H]+	136.1	137.107	126.022	128.337	0.855779	3	CNCCC1=CC=CC=N1	UUQMNUMQCIQDMZ-UHFFFAOYSA-N	Organic compounds	Organic nitrogen compounds	Organonitrogen compounds	Amines
AllCCS00002090	Inosine 5'-Diphosphate	C10H14N4O11P2	[M+H]+	428.013	429.021	186.4	187.208	0.99863	1	C(C1(C(C(C(N2C=NC3=C2N=CN=C3O)(O1)[H])(O)[H])(O)[H])[H])OP(O)(=O)OP(O)(O)=O	JPXZQMKKFWMMGK-KQYNXXCUSA-N	Organic compounds	Nucleosides, nucleotides, and analogues	Purine nucleotides	Purine ribonucleotides
AllCCS00001804	D-Ribulose 5-Phosphate	C5H11O8P	[M+Na]+	230.019	253.008	153.253	152.502	0.884588	3	C(C(C(C(COP(O)(O)=O)(O)[H])(O)[H])=O)O	FNZLKVNUWIIPSJ-UHNVWZDZSA-N	Organic compounds	Organic oxygen compounds	Organooxygen compounds	Carbohydrates and carbohydrate conjugates
AllCCS00002126	Indole-3-Ethanol	C10H11NO	[M+H]+	161.084	162.091	133.9	134.863	0.927406	1	C1=CC=C2C(=C1)C(CCO)=CN2	MBBOMCVGYCRMEA-UHFFFAOYSA-N	Organic compounds	Organoheterocyclic compounds	Indoles and derivatives	Indoles
AllCCS00000163	Deoxythymidine 5'-phosphate (dTMP)	C10H15N2O8P	[M+H]+	322.057	323.064	163.843	169.664	0.963814	3	CC1=CN(C2(CC(C(COP(O)(O)=O)(O2)[H])(O)[H])[H])C(N=C1O)=O	GYOZYWVXFNDGLU-XLPZGREQSA-N	Organic compounds	Nucleosides, nucleotides, and analogues	Pyrimidine nucleotides	Pyrimidine deoxyribonucleotides
AllCCS00000904	Antiarol	C9H12O4	[M+H]+	184.074	185.081	133.536	140.295	0.791506	3	COC=1C=C(C=C(C1OC)OC)O	VTCDZPUMZAZMSB-UHFFFAOYSA-N	Organic compounds	Benzenoids	Phenols	Methoxyphenols
AllCCS00000152	Uridine diphosphate glucose（UDP-D-Glucose)	C15H24N2O17P2	[M+Na]+	566.055	589.044	209.842	213.898	0.98481	3	C1=CN(C2(C(C(C(COP(O)(=O)OP(O)(=O)OC3(C(C(C(C(CO)(O3)[H])(O)[H])(O)[H])(O)[H])[H])(O2)[H])(O)[H])(O)[H])[H])C(N=C1O)=O	HSCJRCZFDFQWRP-LPTOLDDLSA-N	Organic compounds	Nucleosides, nucleotides, and analogues	Pyrimidine nucleotides	Pyrimidine nucleotide sugars
AllCCS00001858	9-HODE	C18H32O3	[M+Na]+	296.235	319.224	189.145	184.728	0.882355	3	CCCCCC(=C(C(=C(C(CCCCCCCC(=O)O)O)[H])[H])[H])[H]	NPDSHTNEKLQQIJ-SIGMCMEVSA-N	Organic compounds	Lipids and lipid-like molecules	Fatty Acyls	Lineolic acids and derivatives
AllCCS00001757	N-Acetyl-D-tryptophan	C13H14N2O3	[M+Na]+	246.1	269.09	162.737	160.586	0.998684	3	CC(=NC(CC1=CNC2=CC=CC=C12)(C(=O)O)[H])O	DZTHIGRZJZPRDV-GFCCVEGCSA-N	Organic compounds	Organic acids and derivatives	Carboxylic acids and derivatives	Amino acids, peptides, and analogues
AllCCS00001813	Palatinose	C12H22O11	[M+Na]+	342.116	365.106	176.5	179.426	0.960897	1	C(C1(C(C(C(C(OCC2(C(C(C(CO)(O)O2)(O)[H])(O)[H])[H])(O1)[H])(O)[H])(O)[H])(O)[H])[H])O	PVXPPJIGRGXGCY-TZLCEDOOSA-N	Organic compounds	Organic oxygen compounds	Organooxygen compounds	Carbohydrates and carbohydrate conjugates
AllCCS00001426	Retusin	C19H18O7	[M+H]+	358.105	359.113	180.799	183.566	0.976932	3	COC1=CC(=C2C(=C1)OC(C=3C=CC(=C(C3)OC)OC)=C(C2=O)OC)O	HHGPYJLEJGNWJA-UHFFFAOYSA-N	Organic compounds	Phenylpropanoids and polyketides	Flavonoids	O-methylated flavonoids
AllCCS00000599	PE(40:4)	C45H82NO8P	[M+H]+	795.578	796.585	288.1	291.114	1	2	[H][C@@](COC(=O)CCCCCCC\C=C/C\C=C/CCCCC)(COP(O)(=O)OCCN)OC(=O)CCCCCCCCCCC\C=C/C\C=C/CCCCC		Organic compounds	Lipids and lipid-like molecules	Glycerophospholipids	Glycerophosphoethanolamines
AllCCS00000912	Fenbutyramide	C10H13NO	[M+H]+	163.1	164.107	135.778	135.395	0.771783	3	CCC(C1=CC=CC=C1)C(=N)O	UNFGQCCHVMMMRF-UHFFFAOYSA-N	Organic compounds	Benzenoids	Benzene and substituted derivatives	Phenylacetamides
AllCCS00001489	Diosmetin	C16H12O6	[M+H]+	300.063	301.071	164.785	168.506	0.978099	3	COC=1C=CC(=CC1O)C2=CC(C3=C(C=C(C=C3O2)O)O)=O	MBNGWHIJMBWFHU-UHFFFAOYSA-N	Organic compounds	Phenylpropanoids and polyketides	Flavonoids	O-methylated flavonoids
AllCCS00000585	PEp(40:6)	C45H78NO7P	[M+H]+	775.552	776.559	284.9	285.635	0.988406	2	[H][C@@](CO\C=C/CCCCCCCCCCCCCCCC)(COP(O)(=O)OCCN)OC(=O)CC\C=C/C\C=C/C\C=C/C\C=C/C\C=C/C\C=C/CC		Organic compounds	Lipids and lipid-like molecules	Glycerophospholipids	Glycerophosphoethanolamines
AllCCS00001927	Sulfanilamide	C6H8N2O2S	[M+Na]+	172.031	195.02	152.767	143.191	0.838705	3	C=1C=C(C=CC1N)S(N)(=O)=O	FDDDEECHVMSUSB-UHFFFAOYSA-N	Organic compounds	Benzenoids	Benzene and substituted derivatives	Benzenesulfonamides
AllCCS00002087	Coenzyme A	C21H36N7O16P3S	[M+H]+	767.115	768.123	241.4	242.423	0.950825	1	CC(C)(COP(O)(=O)OP(O)(=O)OCC1(C(C(C(N2C=NC3=C(N)N=CN=C32)(O1)[H])(O)[H])(OP(O)(O)=O)[H])[H])C(C(=NCCC(=NCCS)O)O)(O)[H]	RGJOEKWQDUBAIZ-IBOSZNHHSA-N	Organic compounds	Nucleosides, nucleotides, and analogues	Purine nucleotides	Purine ribonucleotides
AllCCS00001972	LPC 13:0	C21H44NO7P	[M+Na]+	453.286	476.275	225.405	221.117	1	3	CCCCCCCCCCCCC(=O)OCC(COP(=O)([O-])OCC[N+](C)(C)C)(O)[H]	WNRCJJWBAXNAPE-HXUWFJFHSA-N	Organic compounds	Lipids and lipid-like molecules	Glycerophospholipids	Glycerophosphocholines
AllCCS00000294	Salicyluric acid	C9H9NO4	[M+Na]+	195.053	218.042	154.867	146.86	0.841505	3	C1=CC=C(C(=C1)C(=NCC(=O)O)O)O	ONJSZLXSECQROL-UHFFFAOYSA-N	Organic compounds	Benzenoids	Benzene and substituted derivatives	Benzoic acids and derivatives
AllCCS00001791	L-Ascorbic Acid	C6H8O6	[M+Na]+	176.032	199.021	146.115	143.28	0.56654	3	C(C(C1(C(=C(C(=O)O1)O)O)[H])(O)[H])O	CIWBSHSKHKDKBQ-JLAZNSOCSA-N	Organic compounds	Organoheterocyclic compounds	Dihydrofurans	Furanones
AllCCS00002118	Mannose 6-Phosphate	C6H13O9P	[M+Na]+	260.03	283.019	156.1	160.542	0.949778	1	C(C1(C(C(C(C(O)(O1)[H])(O)[H])(O)[H])(O)[H])[H])OP(O)(O)=O	NBSCHQHZLSJFNQ-QTVWNMPRSA-N	Organic compounds	Organic oxygen compounds	Organooxygen compounds	Carbohydrates and carbohydrate conjugates
AllCCS00002188	3-Methoxytyramine	C9H13NO2	[M+H]+	167.095	168.102	147.1	136.963	0.889109	1	COC=1C=C(C=CC1O)CCN	DIVQKHQLANKJQO-UHFFFAOYSA-N	Organic compounds	Benzenoids	Phenols	Methoxyphenols
AllCCS00001327	Pipamperone	C21H30FN3O2	[M+H]+	375.232	376.24	192.604	189.321	0.682662	3	C1CCN(CC1)C2(CCN(CCCC(C3=CC=C(C=C3)F)=O)CC2)C(=N)O	AXKPFOAXAHJUAG-UHFFFAOYSA-N	Organic compounds	Organic oxygen compounds	Organooxygen compounds	Carbonyl compounds
AllCCS00000547	Cer(36:1)	C36H71NO3	[M+Na]+	565.543	588.533	269.7	263.643	1	3	[H][C@@](O)(\C=C\CCCCCCCCC)[C@]([H])(CO)NC(=O)CCCCCCCCCCCCCCCCCCCCC		Organic compounds	Lipids and lipid-like molecules	Sphingolipids	Ceramides
AllCCS00000686	LPC(16:1)	C24H48NO7P	[M+Na]+	493.317	516.306	227.7	230.185	1	3	[H][C@@](O)(COC(=O)CCCCCCC\C=C\CCCCCC)COP([O-])(=O)OCC[N+](C)(C)C		Organic compounds	Lipids and lipid-like molecules	Glycerophospholipids	Glycerophosphocholines
AllCCS00001918	Hydroquinone	C6H6O2	[M+H]+	110.037	111.044	128.789	123.192	0.748346	3	C=1C=C(C=CC1O)O	QIGBRXMKCJKVMJ-UHFFFAOYSA-N	Organic compounds	Benzenoids	Phenols	Benzenediols
AllCCS00001217	Cypermethrin	C22H19Cl2NO3	[M+Na]+	415.074	438.063	200.65	197.305	0.742435	3	CC1(C)C(C=C(Cl)Cl)C1C(=O)OC(C#N)C=2C=CC=C(C2)OC3=CC=CC=C3	KAATUXNTWXVJKI-UHFFFAOYSA-N	Organic compounds	Lipids and lipid-like molecules	Fatty Acyls	Fatty acid esters
AllCCS00001301	Cystine	C6H12N2O4S2	[M+H]+	240.024	241.031	148.8	148.953	0.95814	1	C(C(C(=O)O)N)SSCC(C(=O)O)N	LEVWYRKDKASIDU-UHFFFAOYSA-N	Organic compounds	Organic acids and derivatives	Carboxylic acids and derivatives	Amino acids, peptides, and analogues
AllCCS00001991	18:1 Lyso PC	C26H52NO7P	[M+Na]+	521.348	544.337	239.533	237.796	1	3	CCCCCCC(=C(CCCCCCCCCC(=O)OCC(COP(=O)([O-])OCC[N+](C)(C)C)(O)[H])[H])[H]	PZRFVAHZNWPPAC-VBKSFVIKSA-N	Organic compounds	Lipids and lipid-like molecules	Glycerophospholipids	Glycerophosphocholines
AllCCS00001016	Isoxicam	C14H13N3O5S	[M+H]+	335.058	336.065	170.768	175.385	0.681095	3	CC1=CC(=NC(C2=C(C3=CC=CC=C3S(N2C)(=O)=O)O)=O)NO1	YYUAYBYLJSNDCX-UHFFFAOYSA-N	Organic compounds	Organoheterocyclic compounds	Benzothiazines
AllCCS00000613	PS(40:5)	C46H80NO10P	[M+H]+	837.552	838.559	293.4	296.052	1	3	[H][C@](N)(COP(O)(=O)OC[C@@]([H])(COC(=O)CCCCCCC\C=C/CCCCCCCC)OC(=O)CCCCC\C=C/C\C=C/C\C=C/C\C=C/CCCCC)C(O)=O		Organic compounds	Lipids and lipid-like molecules	Glycerophospholipids	Glycerophosphoserines
AllCCS00000343	5-Hydroxytryptophol (5HTOL)	C10H11NO2	[M+H]+	177.079	178.086	138.754	138.692	0.951702	3	C1=CC2=C(C=C1O)C(CCO)=CN2	KQROHCSYOGBQGJ-UHFFFAOYSA-N	Organic compounds	Organoheterocyclic compounds	Indoles and derivatives	Hydroxyindoles
AllCCS00000522	N-Acetyl-D-glucosamine	C8H15NO6	[M+H]+	221.09	222.097	147.428	150.007	0.927164	3	CC(=NC1(C(C(C(CO)(OC1(O)[H])[H])(O)[H])(O)[H])[H])O	OVRNDRQMDRJTHS-DMHSOCPYSA-N	Organic compounds	Organic oxygen compounds	Organooxygen compounds	Carbohydrates and carbohydrate conjugates
AllCCS00001357	Apomorphine Hydrochloride	C17H17NO2	[M+H]+	267.126	268.133	161.746	163.161	0.857069	3	CN1CCC=2C=CC=C3C2C1CC=4C=CC(=C(C43)O)O	VMWNQDUVQKEIOC-UHFFFAOYSA-N	Organic compounds	Alkaloids and derivatives	Aporphines
AllCCS00000506	Dimethylglycine	C4H9NO2	[M+H]+	103.063	104.071	119.615	125.782	0.743972	3	CN(C)CC(=O)O	FFDGPVCHZBVARC-UHFFFAOYSA-N	Organic compounds	Organic acids and derivatives	Carboxylic acids and derivatives	Amino acids, peptides, and analogues
AllCCS00001068	Benzoxiquine	C16H11NO2	[M+H]+	249.079	250.086	153.85	156.759	0.791215	3	C1=CC=C(C=C1)C(=O)OC2=CC=CC=3C=CC=NC32	BHKPHCKISVSDGV-UHFFFAOYSA-N	Organic compounds	Organoheterocyclic compounds	Quinolines and derivatives
AllCCS00001223	Cortisone	C21H28O5	[M+H]+	360.194	361.201	184.449	186.95	0.980836	3	CC12CCC(C=C2CCC3(C4(CCC(C(CO)=O)(C4(C)CC(C31[H])=O)O)[H])[H])=O	MFYSYFVPBJMHGN-YMLCXZJMSA-N	Organic compounds	Lipids and lipid-like molecules	Steroids and steroid derivatives	Hydroxysteroids
AllCCS00000328	Kynurenic acid	C10H7NO3	[M+Na]+	189.043	212.032	152.2	144.558	0.851806	2	C1=CC=C2C(=C1)C(C=C(C(=O)O)N2)=O	HCZHHEIFKROPDY-UHFFFAOYSA-N	Organic compounds	Organoheterocyclic compounds	Quinolines and derivatives	Quinoline carboxylic acids
AllCCS00000505	Prephenate	C10H10O6	[M+Na]+	226.048	249.037	155.207	153.846	0.66758	3	C1=CC(C=CC1O)(CC(C(O)=O)=O)C(=O)O	FPWMCUPFBRFMLH-UHFFFAOYSA-N	Organic compounds	Organic acids and derivatives	Keto acids and derivatives	Gamma-keto acids and derivatives
AllCCS00001542	Cer(37:1)	C37H73NO3	[M+Na]+	579.559	602.548	270.9	267.307	1	3	[H][C@@](O)(\C=C\CCCCCCCCCC)[C@]([H])(CO)NC(=O)CCCCCCCCCCCCCCCCCCCCC		Organic compounds	Lipids and lipid-like molecules	Sphingolipids	Ceramides
AllCCS00000036	Phenylpropionylglycine	C11H13NO3	[M+H]+	207.09	208.097	149.466	145.409	0.860984	3	C1=CC=C(C=C1)CCC(=NCC(=O)O)O	YEIQSAXUPKPPBN-UHFFFAOYSA-N	Organic compounds	Organic acids and derivatives	Carboxylic acids and derivatives	Amino acids, peptides, and analogues
AllCCS00001613	LPC(20:1)	C28H56NO7P	[M+H]+	549.379	550.387	240	243.741	1	3	[H][C@@](O)(COC(=O)CCCCCCC\C=C/CCCCCCCCCC)COP([O-])(=O)OCC[N+](C)(C)C		Organic compounds	Lipids and lipid-like molecules	Glycerophospholipids	Glycerophosphocholines
AllCCS00000513	D-Ribose	C5H10O5	[M+Na]+	150.053	173.042	135.8	139.548	0.894357	2	C(C1(C(C(C(O)(O1)[H])(O)[H])(O)[H])[H])O	HMFHBZSHGGEWLO-SOOFDHNKSA-N	Organic compounds	Organic oxygen compounds	Organooxygen compounds	Carbohydrates and carbohydrate conjugates
AllCCS00001674	TG(51:2)	C54H100O6	[M+NH4]+	844.752	862.786	319.1	315.725	1	3	[H][C@@](COC(=O)CCCCCCCCCCC)(COC(=O)CCCCCCCCCCC\C=C/C\C=C/CCCCC)OC(=O)CCCCCCCCCCCCCCCC		Organic compounds	Lipids and lipid-like molecules	Glycerolipids	Triradylcglycerols
AllCCS00000492	N-Acetyl-L-alanine	C5H9NO3	[M+Na]+	131.058	154.048	134.9	136.812	0.830987	3	CC(C(=O)O)(N=C(C)O)[H]	KTHDTJVBEPMMGL-VKHMYHEASA-N	Organic compounds	Organic acids and derivatives	Carboxylic acids and derivatives	Amino acids, peptides, and analogues
AllCCS00000390	alpha-D-Glucose 1-phosphate	C6H13O9P	[M+Na]+	260.03	283.019	160	160.639	0.949778	2	C(C1(C(C(C(C(O1)(OP(O)(O)=O)[H])(O)[H])(O)[H])(O)[H])[H])O	HXXFSFRBOHSIMQ-GASJEMHNSA-N	Organic compounds	Organic oxygen compounds	Organooxygen compounds	Carbohydrates and carbohydrate conjugates
AllCCS00000989	Quinacrine Hydrochloride	C23H30ClN3O	[M+H]+	399.208	400.215	195.668	196.951	0.80016	3	CCN(CC)CCCC(C)N=C1C=2C=CC(=CC2NC=3C=CC(=CC31)OC)Cl	GPKJTRJOBQGKQK-UHFFFAOYSA-N	Organic compounds	Organoheterocyclic compounds	Quinolines and derivatives	Benzoquinolines
AllCCS00000564	PI(34:2)	C43H79O13P	[M+NH4]+	834.526	852.56	294.1	292.735	1	3	[H][C@@](COC(=O)CCCCCCCCCCC)(COP(O)(=O)O[C@H]1C(O)C(O)C(O)[C@@H](O)C1O)OC(=O)CCCCCCCCCCC\C=C/C\C=C/CCCCC		Organic compounds	Lipids and lipid-like molecules	Glycerophospholipids	Glycerophosphoglycerophosphates
AllCCS00002146	Glycochenodeoxycholate	C26H43NO5	[M+Na]+	449.314	472.303	204.1	213.771	1	1	CC(CCC(=NCC(=O)O)O)(C1(CCC2(C3(C(CCC12C)(C4(C)CCC(CC4(CC3(O)[H])[H])(O)[H])[H])[H])[H])[H])[H]	GHCZAUBVMUEKKP-GYPHWSFCSA-N	Organic compounds	Lipids and lipid-like molecules	Steroids and steroid derivatives	Bile acids, alcohols and derivatives
AllCCS00000006	L-Cystathionine	C7H14N2O4S	[M+H]+	222.067	223.075	147.3	146.702	0.93041	1	C(CSCC(C(=O)O)(N)[H])C(C(=O)O)(N)[H]	ILRYLPWNYFXEMH-WHFBIAKZSA-N	Organic compounds	Organic acids and derivatives	Carboxylic acids and derivatives	Amino acids, peptides, and analogues
AllCCS00001183	Triamcinolone Acetonide	C24H31FO6	[M+H]+	434.21	435.218	197.066	201.946	0.978538	3	CC1(C)OC2(CC3(C4(CCC5=CC(C=CC5(C)C4(C(CC3(C)C2(C(CO)=O)O1)(O)[H])F)=O)[H])[H])[H]	YNDXUCZADRHECN-JNQJZLCISA-N	Organic compounds	Lipids and lipid-like molecules	Steroids and steroid derivatives	Hydroxysteroids
AllCCS00000377	D-Galactarate	C6H10O8	[M+Na]+	210.038	233.027	147.1	150.437	0.944382	1	C(C(C(C(=O)O)(O)[H])(O)[H])(C(C(=O)O)(O)[H])(O)[H]	DSLZVSRJTYRBFB-DUHBMQHGSA-N	Organic compounds	Organic oxygen compounds	Organooxygen compounds	Carbohydrates and carbohydrate conjugates
AllCCS00000007	3,4-Dihydroxy-L-phenylalanine(L-DOPA)	C9H11NO4	[M+H]+	197.069	198.076	147.1	143.995	0.969729	2	C1=CC(=C(C=C1CC(C(=O)O)(N)[H])O)O	WTDRDQBEARUVNC-LURJTMIESA-N	Organic compounds	Organic acids and derivatives	Carboxylic acids and derivatives	Amino acids, peptides, and analogues
AllCCS00001143	Todralazine Hydrochloride	C11H12N4O2	[M+H]+	232.096	233.103	150.01	152.401	0.60449	3	CCOC(=NNC=1C2=CC=CC=C2C=NN1)O	WGZDBVOTUVNQFP-UHFFFAOYSA-N	Organic compounds	Organoheterocyclic compounds	Diazanaphthalenes	Benzodiazines
AllCCS00000322	Tryptamine	C10H12N2	[M+H-H2O]+	160.1	143.097	124.7	130.749	0.948303	2	C1=CC=C2C(=C1)C(CCN)=CN2	APJYDQYYACXCRM-UHFFFAOYSA-N	Organic compounds	Organoheterocyclic compounds	Indoles and derivatives	Tryptamines and derivatives
AllCCS00001999	Kynurenine	C10H12N2O3	[M+H]+	208.085	209.092	151.074	146.957	0.894951	3	C1=CC=C(C(=C1)C(CC(C(=O)O)N)=O)N	YGPSJZOEDVAXAB-UHFFFAOYSA-N	Organic compounds	Organic oxygen compounds	Organooxygen compounds	Carbonyl compounds
AllCCS00000187	Pregnenolone	C21H32O2	[M+H]+	316.24	317.248	174.336	181.924	0.986944	3	CC(C1(CCC2(C3(CC=C4CC(CCC4(C)C3(CCC12C)[H])(O)[H])[H])[H])[H])=O	ORNBQBCIOKFOEO-STZXPNGSSA-N	Organic compounds	Lipids and lipid-like molecules	Steroids and steroid derivatives	Pregnane steroids
AllCCS00001579	PI(37:4)	C46H81O13P	[M+Na]+	872.541	895.531	298.8	297.386	1	3	[H][C@@](COC(=O)CCCCCCCCCCCCCCCC)(COP(O)(=O)O[C@H]1C(O)C(O)C(O)[C@@H](O)C1O)OC(=O)CCC\C=C/C\C=C/C\C=C/C\C=C/CCCCC		Organic compounds	Lipids and lipid-like molecules	Glycerophospholipids	Glycerophosphoglycerophosphates
AllCCS00000575	PEp(34:1)	C39H76NO7P	[M+Na]+	701.536	724.525	278.1	277.986	1	3	[H][C@@](CO\C=C/CCCCCCCCCCCCCCCC)(COP(O)(=O)OCCN)OC(=O)CCCCCCC\C=C/CCCCCC		Organic compounds	Lipids and lipid-like molecules	Glycerophospholipids	Glycerophosphoethanolamines
AllCCS00001730	TG(60:8)	C63H106O6	[M+NH4]+	958.799	976.833	339.8	335.617	1	3	[H][C@@](COC(=O)CCCCCCCCCCCCCCC)(COC(=O)CC\C=C/C\C=C/C\C=C/C\C=C/C\C=C/C\C=C/CC)OC(=O)CCCCCCCCCCC\C=C/C\C=C/CCCCC		Organic compounds	Lipids and lipid-like molecules	Glycerolipids	Triradylcglycerols
AllCCS00001860	12S-HETE	C20H32O3	[M+Na]+	320.235	343.224	193.334	190.375	0.951293	3	CCCCCC(=C(CC(C(=C(C(=C(CC(=C(CCCC(=O)O)[H])[H])[H])[H])[H])[H])(O)[H])[H])[H]	ZNHVWPKMFKADKW-LQWMCKPYSA-N	Organic compounds	Lipids and lipid-like molecules	Fatty Acyls	Eicosanoids
AllCCS00001282	Cephapirin Sodium	C17H17N3O6S2	[M+H]+	423.056	424.063	179.888	190.629	0.679124	3	CC(=O)OCC=1CSC2(C(C(N2C1C(=O)O)=O)(N=C(CSC3=CC=NC=C3)O)[H])[H]	UQLLWWBDSUHNEB-CZUORRHYSA-N	Organic compounds	Organic acids and derivatives	Carboxylic acids and derivatives	Amino acids, peptides, and analogues
AllCCS00000554	PG(36:4)	C42H75O10P	[M+Na]+	770.51	793.499	281	284.052	1	3	[H][C@](O)(CO)COP(O)(=O)OC[C@@]([H])(COC(=O)CCCCCCCCCCCCCCC)OC(=O)CCC\C=C/C\C=C/C\C=C/C\C=C/CCCCC		Organic compounds	Lipids and lipid-like molecules	Glycerophospholipids	Glycerophosphoglycerols
AllCCS00000468	Lipoamide	C8H15NOS2	[M+Na]+	205.06	228.049	150.7	148.296	0.605867	1	C(CCC(=N)O)CC1CCSS1	FCCDDURTIIUXBY-UHFFFAOYSA-N	Organic compounds	Organoheterocyclic compounds	Dithiolanes	Lipoamides
AllCCS00001150	Alpha-Mangostin	C24H26O6	[M+H]+	410.173	411.18	198.784	200.024	0.93212	3	CC(C)=CCC=1C(=CC2=C(C1O)C(C3=C(CC=C(C)C)C(=C(C=C3O2)O)OC)=O)O	GNRIZKKCNOBBMO-UHFFFAOYSA-N	Organic compounds	Organoheterocyclic compounds	Benzopyrans	1-benzopyrans
AllCCS00000624	PC(38:6)	C46H80NO8P	[M+Na]+	805.562	828.551	294.6	292.238	1	3	[H][C@@](COC(=O)CCCCCCCCCCCCCCC)(COP([O-])(=O)OCC[N+](C)(C)C)OC(=O)CC\C=C\C\C=C\C\C=C\C\C=C\C\C=C\C\C=C\CC		Organic compounds	Lipids and lipid-like molecules	Glycerophospholipids	Glycerophosphocholines
AllCCS00000134	GDP-glucose	C16H25N5O16P2	[M+H]+	605.077	606.084	219.637	218.564	0.949412	3	C(C1(C(C(C(C(O1)(OP(O)(=O)OP(O)(=O)OCC2(C(C(C(N3C=NC4=C3NC(=N)N=C4O)(O2)[H])(O)[H])(O)[H])[H])[H])(O)[H])(O)[H])(O)[H])[H])O	MVMSCBBUIHUTGJ-LRJDVEEWSA-N	Organic compounds	Nucleosides, nucleotides, and analogues	Purine nucleotides	Purine nucleotide sugars
AllCCS00001679	TG(52:1)	C55H104O6	[M+NH4]+	860.783	878.817	325.5	319.883	1	3	[H][C@@](COC(=O)CCCCCCCCCCC)(COC(=O)CCCCCCCCC\C=C/CCCCCCCCCC)OC(=O)CCCCCCCCCCCCCCCCC		Organic compounds	Lipids and lipid-like molecules	Glycerolipids	Triradylcglycerols
AllCCS00001976	PC(18:1(9Z)/16:0)	C42H82NO8P	[M+Na]+	759.578	782.567	293.637	291.385	1	3	CCCCCCCCC(=C(CCCCCCCC(=O)OCC(COP(=O)([O-])OCC[N+](C)(C)C)(OC(CCCCCCCCCCCCCCC)=O)[H])[H])[H]	RRVPPYNAZJRZFR-VYOBOKEXSA-N	Organic compounds	Lipids and lipid-like molecules	Glycerophospholipids	Glycerophosphocholines
AllCCS00001625	PC(35:1)	C43H84NO8P	[M+H]+	773.593	774.601	290.4	292.993	1	3	[H][C@@](COC(=O)CCCCCCCCCCCCCCCC)(COP([O-])(=O)OCC[N+](C)(C)C)OC(=O)CCCCCCC\C=C/CCCCCCCC		Organic compounds	Lipids and lipid-like molecules	Glycerophospholipids	Glycerophosphoglycerols
AllCCS00000839	Bretylium Tosylate	C11H17BrN	[M+H]+	242.054	243.062	140.573	148.349	0.750071	3	CC[N+](C)(C)CC1=CC=CC=C1Br	AAQOQKQBGPPFNS-UHFFFAOYSA-N	Organic compounds	Benzenoids	Benzene and substituted derivatives	Phenylmethylamines
AllCCS00001831	Lacto-N-Fucopentaose 3 (LNFP 3)	C32H55NO25	[M+Na]+	853.306	876.296	267.798	263.14	0.862456	3	CC1(C(C(C(C(O1)(OC2(C(C(OC(CO)(C2(OC3(C(C(C(C(CO)(O3)[H])(O)[H])(O)[H])(O)[H])[H])[H])[H])(OC4(C(C(CO)(OC(C4(O)[H])(OC5(C(CO)(OC(C(C5(O)[H])(O)[H])(O)[H])[H])[H])[H])[H])(O)[H])[H])[H])(N=C(C)O)[H])[H])[H])(O)[H])(O)[H])(O)[H])[H]	CMQZRJBJDCVIEY-JEOLMMCMSA-N	Organic compounds	Organic oxygen compounds	Organooxygen compounds	Carbohydrates and carbohydrate conjugates
AllCCS00000763	Danthron	C14H8O4	[M+H]+	240.042	241.05	148.272	152.184	0.840149	3	C1=CC2=C(C(=C1)O)C(C3=C(C=CC=C3O)C2=O)=O	QBPFLULOKWLNNW-UHFFFAOYSA-N	Organic compounds	Benzenoids	Anthracenes	Anthraquinones
AllCCS00000215	Sebacic acid	C10H18O4	[M+Na]+	202.121	225.11	153.1	150.793	0.953593	1	C(CCCCC(=O)O)CCCC(=O)O	CXMXRPHRNRROMY-UHFFFAOYSA-N	Organic compounds	Lipids and lipid-like molecules	Fatty Acyls	Fatty acids and conjugates
AllCCS00001216	Dihydrojasmonic Acid	C12H20O3	[M+H]+	212.141	213.149	147.027	151.001	0.711954	3	CCCCCC1C(CCC1=O)CC(=O)O	PQEYTAGBXNEUQL-UHFFFAOYSA-N	Organic compounds	Lipids and lipid-like molecules	Fatty Acyls	Lineolic acids and derivatives
AllCCS00000364	Adenine	C5H5N5	[M+H]+	135.054	136.062	126.1	128.781	0.922663	2	C1=NC2=C(N)N=CNC2=N1	GFFGJBXGBJISGV-UHFFFAOYSA-N	Organic compounds	Organoheterocyclic compounds	Imidazopyrimidines	Purines and purine derivatives
AllCCS00001980	Camphene	C10H16	[M+Na]+	136.125	159.115	133.011	133.417	0.625587	3	C=C1C2CCC(C2)C1(C)C	CRPUJAZIXJMDBK-UHFFFAOYSA-N	Organic compounds	Lipids and lipid-like molecules	Prenol lipids	Monoterpenoids
AllCCS00002182	Cortexolone	C21H30O4	[M+Na]+	346.214	369.204	211.8	188.967	0.973777	1	CC12CCC(C=C2CCC3(C1(CCC4(C)C3(CCC4(C(CO)=O)O)[H])[H])[H])=O	WHBHBVVOGNECLV-OBQKJFGGSA-N	Organic compounds	Lipids and lipid-like molecules	Steroids and steroid derivatives	Hydroxysteroids
AllCCS00000659	PE(34:2)	C39H74NO8P	[M+H]+	715.515	716.523	271.9	276.866	1	2	[H][C@@](COC(=O)CCCCCCCCCCCCCCC)(COP(O)(=O)OCCN)OC(=O)CCCCCCC\C=C/C\C=C/CCCCC		Organic compounds	Lipids and lipid-like molecules	Glycerophospholipids	Glycerophosphoethanolamines
AllCCS00001736	TG(62:4)	C65H118O6	[M+NH4]+	994.893	1012.93	347.5	346.854	1	3	[H][C@@](COC(=O)CCCCCCCCCCCCCCCCC)(COC(=O)CCCCC\C=C/C\C=C/C\C=C/C\C=C/CCCCC)OC(=O)CCCCCCCCCCCCCCCCCCCCC		Organic compounds	Lipids and lipid-like molecules	Glycerolipids	Triradylcglycerols
AllCCS00000105	Adenylsuccinic acid	C14H18N5O11P	[M+Na]+	463.074	486.063	196.166	197.68	0.887417	3	C(C(C(=O)O)(NC1=C2C(=NC=N1)N(C=N2)C3(C(C(C(COP(O)(O)=O)(O3)[H])(O)[H])(O)[H])[H])[H])C(=O)O	OFBHPPMPBOJXRT-DPXQIYNJSA-N	Organic compounds	Nucleosides, nucleotides, and analogues	Purine nucleotides	Purine ribonucleotides
AllCCS00002051	Cinnamaldehyde	C9H8O	[M+H]+	132.058	133.065	134.251	126.982	0.706911	3	C1=CC=C(C=C1)C(=C(C=O)[H])[H]	KJPRLNWUNMBNBZ-QPJJXVBHSA-N	Organic compounds	Phenylpropanoids and polyketides	Cinnamaldehydes
AllCCS00001977	PC (18:1/18:1) (del9-trans)	C44H84NO8P	[M+Na]+	785.593	808.583	300.741	294.377	0.997222	3	CCCCCCCCC(=C(CCCCCCCC(=O)OCC(COP(=O)([O-])OCC[N+](C)(C)C)OC(CCCCCCCC(=C(CCCCCCCC)[H])[H])=O)[H])[H]	SNKAWJBJQDLSFF-DQPVQCHKSA-N	Organic compounds	Lipids and lipid-like molecules	Glycerophospholipids	Glycerophosphocholines
AllCCS00000569	PI(36:1)	C45H85O13P	[M+Na]+	864.573	887.562	298.8	301.713	1	2	[H][C@@](COC(=O)CCCCCCCCCCCCC)(COP(O)(=O)O[C@H]1C(O)C(O)C(O)[C@@H](O)C1O)OC(=O)CCCCCCCCC\C=C/CCCCCCCCCC		Organic compounds	Lipids and lipid-like molecules	Glycerophospholipids	Glycerophosphoglycerophosphates
AllCCS00000552	PG(34:2)	C40H75O10P	[M+Na]+	746.51	769.499	279.5	281.949	1	2	[H][C@](O)(CO)COP(O)(=O)OC[C@@]([H])(COC(=O)CCCCCCCCCCC)OC(=O)CCCCCCCCCCC\C=C/C\C=C/CCCCC		Organic compounds	Lipids and lipid-like molecules	Glycerophospholipids	Glycerophosphoglycerols
AllCCS00001165	Betamethasone Valerate	C27H37FO6	[M+H]+	476.257	477.265	214.015	211.983	0.983694	3	CCCCC(=O)OC1(C(C)(CC2(C3(CCC4=CC(C=CC4(C)C3(C(CC21C)(O)[H])F)=O)[H])[H])[H])C(CO)=O	SNHRLVCMMWUAJD-SUYDQAKGSA-N	Organic compounds	Lipids and lipid-like molecules	Steroids and steroid derivatives	Hydroxysteroids
AllCCS00000118	Cytidine monophosphate N-acetylneuraminic acid	C20H31N4O16P	[M+Na]+	614.147	637.137	221.502	226.776	0.792596	3	CC(=NC1(C(CC(C(=O)O)(OC1(C(C(CO)(O)[H])(O)[H])[H])OP(O)(=O)OCC2(C(C(C(N3C=CC(=N)N=C3O)(O2)[H])(O)[H])(O)[H])[H])(O)[H])[H])O	TXCIAUNLDRJGJZ-BILDWYJOSA-N	Organic compounds	Nucleosides, nucleotides, and analogues	Pyrimidine nucleotides	Pyrimidine nucleotide sugars
AllCCS00001028	Lobendazole	C10H11N3O2	[M+H]+	205.085	206.092	141.731	144.429	0.806829	3	CCOC(=NC1=NC2=CC=CC=C2N1)O	OKOVSTKGUBOSTB-UHFFFAOYSA-N	Organic compounds	Organoheterocyclic compounds	Benzimidazoles	2-benzimidazolylcarbamic acid esters
AllCCS00001671	TG(50:4)	C53H94O6	[M+NH4]+	826.705	844.739	311.5	308.439	1	3	[H][C@@](COC(=O)CCCCCCCCCCC)(COC(=O)CCCCC\C=C/C\C=C/C\C=C/C\C=C/CCCCC)OC(=O)CCCCCCCCCCCCCCC		Organic compounds	Lipids and lipid-like molecules	Glycerolipids	Triradylcglycerols
AllCCS00001483	Sinensetin	C20H20O7	[M+H]+	372.121	373.128	186.413	187.721	0.963959	3	COC=1C=CC(=CC1OC)C2=CC(C=3C(=CC(=C(C3OC)OC)OC)O2)=O	LKMNXYDUQXAUCZ-UHFFFAOYSA-N	Organic compounds	Phenylpropanoids and polyketides	Flavonoids	O-methylated flavonoids
AllCCS00000530	Phenylpropiolic acid	C9H6O2	[M+H-H2O]+	146.037	129.033	121.182	124.04	0.701228	3	C1=CC=C(C=C1)C#CC(=O)O	XNERWVPQCYSMLC-UHFFFAOYSA-N	Organic compounds	Benzenoids	Benzene and substituted derivatives
AllCCS00001616	LPCe(16:1)	C24H50NO6P	[M+H]+	479.338	480.345	226	227.967	0.89627	3	[H][C@@](O)(COCCCCCCCCCC\C=C/CCCC)COP([O-])(=O)OCC[N+](C)(C)C		Organic compounds	Lipids and lipid-like molecules	Glycerophospholipids	Glycerophosphocholines
AllCCS00001695	TG(54:6)	C57H98O6	[M+NH4]+	878.736	896.77	322.7	317.735	1	3	[H][C@@](COC(=O)CCCCCCCCCCC)(COC(=O)CC\C=C/C\C=C/C\C=C/C\C=C/C\C=C/C\C=C/CC)OC(=O)CCCCCCCCCCCCCCCCCCC		Organic compounds	Lipids and lipid-like molecules	Glycerolipids	Triradylcglycerols
AllCCS00000281	Acetyl coenzyme A (Acetyl-CoA)	C23H38N7O17P3S	[M+Na]+	809.126	832.115	263.073	249.427	0.973355	3	CC(=O)SCCN=C(CCN=C(C(C(C)(C)COP(O)(=O)OP(O)(=O)OCC1(C(C(C(N2C=NC3=C(N)N=CN=C32)(O1)[H])(O)[H])(OP(O)(O)=O)[H])[H])(O)[H])O)O	ZSLZBFCDCINBPY-ZSJPKINUSA-N	Organic compounds	Lipids and lipid-like molecules	Fatty Acyls	Fatty acyl thioesters
AllCCS00001108	Metolazone	C16H16ClN3O3S	[M+H]+	365.06	366.067	181.235	181.533	0.6385	3	CC1=CC=CC=C1N2C(C)NC3=CC(=C(C=C3C2=O)S(N)(=O)=O)Cl	AQCHWTWZEMGIFD-UHFFFAOYSA-N	Organic compounds	Organoheterocyclic compounds	Diazanaphthalenes	Benzodiazines
AllCCS00001966	S-Adenosyl-L-methionine	C15H22N6O5S	[M+H]+	398.137	399.145	186.2	187.413	0.869995	1	C[S+](CCC(C(=O)[O-])(N)[H])CC1(C(C(C(N2C=NC3=C(N)N=CN=C32)(O1)[H])(O)[H])(O)[H])[H]	MEFKEPWMEQBLKI-AIRLBKTGSA-N	Organic compounds	Nucleosides, nucleotides, and analogues	5'-deoxyribonucleosides	5'-deoxy-5'-thionucleosides
AllCCS00000158	S-Adenosyl-L-homocysteine	C14H20N6O5S	[M+Na]+	384.122	407.111	189.7	186.477	0.870605	1	C(CSCC1(C(C(C(N2C=NC3=C(N)N=CN=C32)(O1)[H])(O)[H])(O)[H])[H])C(C(=O)O)(N)[H]	ZJUKTBDSGOFHSH-WFMPWKQPSA-N	Organic compounds	Nucleosides, nucleotides, and analogues	5'-deoxyribonucleosides	5'-deoxy-5'-thionucleosides
AllCCS00000041	7,8-Dihydrofolate	C19H21N7O6	[M+H]+	443.155	444.163	194.136	197.403	0.946626	3	C=1C=C(C=CC1C(NC(CCC(=O)O)(C(=O)O)[H])=O)NCC=2CNC3=C(C(=NC(=N)N3)O)N2	OZRNSSUDZOLUSN-LBPRGKRZSA-N	Organic compounds	Organic acids and derivatives	Carboxylic acids and derivatives	Amino acids, peptides, and analogues
AllCCS00000592	PE(36:1)	C41H80NO8P	[M+H]+	745.562	746.569	280.6	286.553	1	2	[H][C@@](COC(=O)CCCCCCCCCCCCCCCCC)(COP(O)(=O)OCCN)OC(=O)CCCCCCC\C=C/CCCCCCCC		Organic compounds	Lipids and lipid-like molecules	Glycerophospholipids	Glycerophosphoethanolamines
AllCCS00000482	Pyridoxamine (PM)	C8H12N2O2	[M+H]+	168.09	169.097	134.5	136.517	0.922365	2	CC1=C(C(CN)=C(C=N1)CO)O	NHZMQXZHNVQTQA-UHFFFAOYSA-N	Organic compounds	Organoheterocyclic compounds	Pyridines and derivatives	Pyridoxamines
AllCCS00000109	Uridine 5'-diphosphoglucuronic acid (UDP-D-glucuronate)	C15H22N2O18P2	[M+Na]+	580.034	603.024	210.8	214.508	0.897553	1	C1=CN(C2(C(C(C(COP(O)(=O)OP(O)(=O)OC3(C(C(C(C(C(=O)O)(O3)[H])(O)[H])(O)[H])(O)[H])[H])(O2)[H])(O)[H])(O)[H])[H])C(N=C1O)=O	HDYANYHVCAPMJV-LXQIFKJMSA-N	Organic compounds	Nucleosides, nucleotides, and analogues	Pyrimidine nucleotides	Pyrimidine nucleotide sugars
AllCCS00001612	LPC(20:0)	C28H58NO7P	[M+H]+	551.395	552.402	244.8	248.755	1	3	[H][C@@](O)(COC(=O)CCCCCCCCCCCCCCCCCCC)COP([O-])(=O)OCC[N+](C)(C)C		Organic compounds	Lipids and lipid-like molecules	Glycerophospholipids	Glycerophosphocholines
AllCCS00000606	PA(38:5)	C41H71O8P	[M+NH4]+	722.489	740.523	278.4	274.999	1	3	[H][C@@](COC(=O)CCCCCCC\C=C/CCCCCC)(COP(O)(O)=O)OC(=O)CCCCC\C=C/C\C=C/C\C=C/C\C=C/CCCCC		Organic compounds	Lipids and lipid-like molecules	Glycerophospholipids	Glycerophosphates
AllCCS00001437	7,2'-Dihydroxyflavone	C15H10O4	[M+H]+	254.058	255.065	152.388	156.831	0.980527	3	C1=CC=C(C(=C1)C2=CC(C=3C=CC(=CC3O2)O)=O)O	NUGPQONICGTVNA-UHFFFAOYSA-N	Organic compounds	Phenylpropanoids and polyketides	Flavonoids	Flavones
AllCCS00001974	PC (11:0/11:0)	C30H60NO8P	[M+H]+	593.406	594.413	257.074	258.047	0.99322	3	CCCCCCCCCCC(=O)OCC(COP(=O)([O-])OCC[N+](C)(C)C)(OC(CCCCCCCCCC)=O)[H]	XCCDCYFQYUARAY-MUUNZHRXSA-N	Organic compounds	Lipids and lipid-like molecules	Glycerophospholipids	Glycerophosphocholines
AllCCS00000625	PC(38:5)	C46H82NO8P	[M+H]+	807.578	808.585	291.9	293.094	1	2	[H][C@@](COC(=O)CCCCCCCCCCCCCCC)(COP([O-])(=O)OCC[N+](C)(C)C)OC(=O)CC\C=C/C\C=C/C\C=C/C\C=C/C\C=C/CCCCC		Organic compounds	Lipids and lipid-like molecules	Glycerophospholipids	Glycerophosphocholines
AllCCS00000414	D-Mannitol	C6H14O6	[M+Na]+	182.079	205.068	141.4	146.122	0.867921	1	C(C(C(C(C(CO)(O)[H])(O)[H])(O)[H])(O)[H])O	FBPFZTCFMRRESA-KVTDHHQDSA-N	Organic compounds	Organic oxygen compounds	Organooxygen compounds	Carbohydrates and carbohydrate conjugates
AllCCS00001410	Troxerutin	C33H42O19	[M+H]+	742.232	743.239	258.961	254.585	0.957508	3	CC1C(C(C(C(OCC2C(C(C(C(O2)OC=3C(C4=C(C=C(C=C4OC3C=5C=CC(=C(C5)OCCO)OCCO)OCCO)O)=O)O)O)O)O1)O)O)O	IYVFNTXFRYQLRP-UHFFFAOYSA-N	Organic compounds	Phenylpropanoids and polyketides	Flavonoids	Flavonoid glycosides
AllCCS00001621	PC(30:0)	C38H76NO8P	[M+H]+	705.531	706.538	277.9	282.143	0.989831	3	[H][C@@](COC(=O)CCCCCCCCC)(COP([O-])(=O)OCC[N+](C)(C)C)OC(=O)CCCCCCCCCCCCCCCCCCC		Organic compounds	Lipids and lipid-like molecules	Glycerophospholipids	Glycerophosphoglycerols
AllCCS00001647	SM(35:1)	C40H81N2O6P	[M+Na]+	716.583	739.572	286.8	287.261	1	3	[H][C@@](O)(\C=C\CCCCCCCCCCCCC)[C@]([H])(COP([O-])(=O)OCC[N+](C)(C)C)NC(=O)CCCCCCCCCCCCCCCC		Organic compounds	Lipids and lipid-like molecules	Sphingolipids	Phosphosphingolipids
AllCCS00000721	Sulconazole Nitrate	C18H15Cl3N2S	[M+H]+	396.002	397.009	184.356	184.121	0.809678	3	C=1C=C(C=CC1CSC(CN2C=CN=C2)C=3C=CC(=CC3Cl)Cl)Cl	AFNXATANNDIXLG-UHFFFAOYSA-N	Organic compounds	Benzenoids	Benzene and substituted derivatives	Halobenzenes
AllCCS00000142	2'-Deoxyinosine 5'-monophosphate	C10H13N4O7P	[M+Na]+	332.052	355.041	167.137	175.123	0.976627	3	C1C(C(COP(O)(O)=O)(OC1(N2C=NC3=C2N=CN=C3O)[H])[H])(O)[H]	PHNGFPPXDJJADG-RRKCRQDMSA-N	Organic compounds	Nucleosides, nucleotides, and analogues	Purine nucleotides	Purine deoxyribonucleotides
AllCCS00001877	LPS (16:0/0:0)	C22H44NO9P	[M+H]+	497.275	498.283	222.791	223.575	0.964706	3	CCCCCCCCCCCCCCCC(=O)OCC(COP(O)(=O)OCC(C(=O)O)(N)[H])(O)[H]	XIVOBOJQPNEUSC-UXHICEINSA-N	Organic compounds	Lipids and lipid-like molecules	Glycerophospholipids	Glycerophosphoserines
AllCCS00000488	Liothyronine	C15H12I3NO4	[M+H]+	650.79	651.797	209.8	203.723	0.969841	1	C1=CC(=C(C=C1OC2=C(C=C(C=C2I)CC(C(=O)O)(N)[H])I)I)O	AUYYCJSJGJYCDS-LBPRGKRZSA-N	Organic compounds	Organic acids and derivatives	Carboxylic acids and derivatives	Amino acids, peptides, and analogues
AllCCS00000433	4-Methoxycinnamic acid	C10H10O3	[M+H]+	178.063	179.07	141.375	138.206	0.841281	3	COC1=CC=C(C=C1)C(=C(C(=O)O)[H])[H]	AFDXODALSZRGIH-QPJJXVBHSA-N	Organic compounds	Phenylpropanoids and polyketides	Cinnamic acids and derivatives	Cinnamic acids
AllCCS00000009	L-Anserine	C10H16N4O3	[M+H]+	240.122	241.13	154.6	155.096	0.952562	2	CN1C=NC=C1CC(C(=O)O)(N=C(CCN)O)[H]	MYYIAHXIVFADCU-QMMMGPOBSA-N	Organic compounds	Organic acids and derivatives	Peptidomimetics	Hybrid peptides
AllCCS00000994	Diethylcarbamazine Citrate	C10H21N3O	[M+H]+	199.168	200.176	144.64	145.309	0.447074	3	CCN(CC)C(N1CCN(C)CC1)=O	RCKMWOKWVGPNJF-UHFFFAOYSA-N	Organic compounds	Organoheterocyclic compounds	Diazinanes	Piperazines
AllCCS00000922	Fenspiride Hydrochloride	C15H20N2O2	[M+H]+	260.152	261.16	148.934	161.967	0.686013	3	C1=CC=C(C=C1)CCN2CCC3(CC2)CN=C(O)O3	FVNFBBAOMBJTST-UHFFFAOYSA-N	Organic compounds	Organoheterocyclic compounds	Azaspirodecane derivatives
AllCCS00001293	Aliskiren Hemifumarate	C30H53N3O6	[M+H]+	551.393	552.401	226.264	236.381	0.774085	3	CC(C)C(CC=1C=CC(=C(C1)OCCCOC)OC)(CC(C(CC(C(C)C)(C(=NCC(C)(C)C(=N)O)O)[H])(O)[H])(N)[H])[H]	UXOWGYHJODZGMF-QORCZRPOSA-N	Organic compounds	Organic acids and derivatives	Carboxylic acids and derivatives	Amino acids, peptides, and analogues
AllCCS00002129	L-Tryptophanamide	C11H13N3O	[M+Na]+	203.106	226.095	148.4	151.44	0.945845	1	C1=CC=C2C(=C1)C(CC(C(=N)O)(N)[H])=CN2	JLSKPBDKNIXMBS-VIFPVBQESA-N	Organic compounds	Organoheterocyclic compounds	Indoles and derivatives	Tryptamines and derivatives
AllCCS00000591	PE(36:2)	C41H78NO8P	[M+H]+	743.547	744.554	278	283.391	1	2	[H][C@@](COC(=O)CCCCCCC\C=C\CCCCCCCC)(COP(O)(=O)OCCN)OC(=O)CCCCCCC\C=C\CCCCCCCC		Organic compounds	Lipids and lipid-like molecules	Glycerophospholipids	Glycerophosphoethanolamines
AllCCS00001179	Hydrocortisone Valerate	C26H38O6	[M+H]+	446.267	447.274	212.475	208.249	0.981485	3	CCCCC(=O)OC1(CCC2(C3(CCC4=CC(CCC4(C)C3(C(CC21C)(O)[H])[H])=O)[H])[H])C(CO)=O	FZCHYNWYXKICIO-FZNHGJLXSA-N	Organic compounds	Lipids and lipid-like molecules	Steroids and steroid derivatives	Hydroxysteroids
AllCCS00000558	PG(38:6)	C44H75O10P	[M+NH4]+	794.51	812.544	291.4	287.353	1	3	[H][C@](O)(CO)COP(O)(=O)OC[C@@]([H])(COC(=O)CCCCCCCCCCCCCCC)OC(=O)CC\C=C/C\C=C/C\C=C/C\C=C/C\C=C/C\C=C/CC		Organic compounds	Lipids and lipid-like molecules	Glycerophospholipids	Glycerophosphoglycerols
AllCCS00000600	PA(34:2)	C37H69O8P	[M+NH4]+	672.473	690.507	268.9	269.312	1	3	[H][C@@](COC(=O)CCCCCCCCCCCCCCC)(COP(O)(O)=O)OC(=O)CCCCCCC\C=C/C\C=C/CCCCC		Organic compounds	Lipids and lipid-like molecules	Glycerophospholipids	Glycerophosphates
AllCCS00001348	Linamarin	C10H17NO6	[M+Na]+	247.106	270.095	157.314	160.645	0.763911	3	CC(C)(C#N)OC1C(C(C(C(CO)O1)O)O)O	QLTCHMYAEJEXBT-UHFFFAOYSA-N	Organic compounds	Organic oxygen compounds	Organooxygen compounds	Carbohydrates and carbohydrate conjugates
AllCCS00001994	PS (14:0/14:0)	C34H66NO10P	[M+Na]+	679.442	702.432	247.825	270.481	0.932122	3	CCCCCCCCCCCCCC(=O)OCC(COP(O)(=O)OCC(C(=O)O)(N)[H])(OC(CCCCCCCCCCCCC)=O)[H]	WKJDWDLHIOUPPL-JSOSNVBQSA-N	Organic compounds	Lipids and lipid-like molecules	Glycerophospholipids	Glycerophosphoserines
AllCCS00001096	Nifenazone	C17H16N4O2	[M+H]+	308.127	309.135	172.541	173.225	0.758208	3	CC1=C(C(N(C2=CC=CC=C2)N1C)=O)N=C(C=3C=CC=NC3)O	BRZANEXCSZCZCI-UHFFFAOYSA-N	Organic compounds	Organoheterocyclic compounds	Azoles	Pyrazoles
AllCCS00001400	Tetracycline Hydrochloride	C22H24N2O8	[M+H]+	444.153	445.161	193.678	201.305	0.896695	3	CC1(C=2C=CC=C(C2C(C=3C1(CC4(C(C(=C(C(C4(C3O)O)=O)C(=N)O)O)(N(C)C)[H])[H])[H])=O)O)O	OFVLGDICTFRJMM-WESIUVDSSA-N	Organic compounds	Phenylpropanoids and polyketides	Tetracyclines
AllCCS00000372	D-Glucono-1,5-lactone	C6H10O6	[M+H]+	178.048	179.055	127.642	139.869	0.901611	3	C(C1(C(C(C(C(=O)O1)(O)[H])(O)[H])(O)[H])[H])O	PHOQVHQSTUBQQK-SQOUGZDYSA-N	Organic compounds	Organic oxygen compounds	Organooxygen compounds	Carbohydrates and carbohydrate conjugates
AllCCS00000892	Cresopirine	C10H10O4	[M+H]+	194.058	195.065	129.129	141.186	0.8994	3	CC=1C=CC=C(C1OC(C)=O)C(=O)O	XRBMKGUDDJPAMH-UHFFFAOYSA-N	Organic compounds	Benzenoids	Benzene and substituted derivatives	Benzoic acids and derivatives
AllCCS00000951	Pheniramine Maleate	C16H20N2	[M+H]+	240.163	241.17	155.057	155.022	0.915019	3	CN(C)CCC(C1=CC=CC=C1)C2=CC=CC=N2	IJHNSHDBIRRJRN-UHFFFAOYSA-N	Organic compounds	Organoheterocyclic compounds	Pyridines and derivatives	Pheniramines
AllCCS00001262	Stigmasta-4,22-Dien-3-One	C29H46O	[M+H]+	410.355	411.362	218.479	207.334	0.892925	3	CCC(C(=C(C(C)(C1(CCC2(C3(CCC4=CC(CCC4(C)C3(CCC12C)[H])=O)[H])[H])[H])[H])[H])[H])(C(C)C)[H]	MKGZDUKUQPPHFM-LPJPOILFSA-N	Organic compounds	Lipids and lipid-like molecules	Steroids and steroid derivatives	Stigmastanes and derivatives
AllCCS00000117	Guanosine diphosphate mannose	C16H25N5O16P2	[M+Na]+	605.077	628.066	222.3	219.849	0.949412	1	C(C1(C(C(C(C(O1)(OP(O)(=O)OP(O)(=O)OCC2(C(C(C(N3C=NC4=C3NC(=N)N=C4O)(O2)[H])(O)[H])(O)[H])[H])[H])(O)[H])(O)[H])(O)[H])[H])O	MVMSCBBUIHUTGJ-GDJBGNAASA-N	Organic compounds	Nucleosides, nucleotides, and analogues	Purine nucleotides	Purine nucleotide sugars
AllCCS00000888	Pipenzolate Bromide	C22H28NO3	[M+H]+	354.207	355.214	183.771	185.91	0.874033	3	CC[N+]1(C)CCCC(C1)OC(C(C2=CC=CC=C2)(C3=CC=CC=C3)O)=O	WPUKUEMZZRVAKZ-UHFFFAOYSA-N	Organic compounds	Benzenoids	Benzene and substituted derivatives	Diphenylmethanes
AllCCS00001883	PG (18:1/18:1) (del9-cis)	C42H79O10P	[M+Na]+	774.541	797.53	289.313	288.547	0.991045	3	CCCCCCCCC(=C(CCCCCCCC(=O)OCC(COP(O)(=O)OCC(CO)(O)[H])(OC(CCCCCCCC(=C(CCCCCCCC)[H])[H])=O)[H])[H])[H]	DSNRWDQKZIEDDB-SQYFZQSCSA-N	Organic compounds	Lipids and lipid-like molecules	Glycerophospholipids	Glycerophosphoglycerols
AllCCS00001340	Chloranil	C6Cl4O2	[M+H]+	243.865	244.873	148.918	144.205	0.35996	3	C1(=C(C(C(=C(C1=O)Cl)Cl)=O)Cl)Cl	UGNWTBMOAKPKBL-UHFFFAOYSA-N	Organic compounds	Organic oxygen compounds	Organooxygen compounds	Carbonyl compounds
AllCCS00001120	Picrotin	C15H18O7	[M+Na]+	310.105	333.095	173.664	169.95	0.728021	3	CC(C)(C1(C2(C(=O)OC1(C3(C4(C)C2(CC5(C4(C(=O)O3)O5)[H])O)[H])[H])[H])[H])O	RYEFFICCPKWYML-QCGISDTRSA-N	Organic compounds	Organoheterocyclic compounds	Furopyrans
AllCCS00000851	Sibutramine Hydrochloride	C17H26ClN	[M+H]+	279.175	280.183	167.967	167.408	0.715992	3	CC(C)CC(C1(CCC1)C2=CC=C(C=C2)Cl)N(C)C	UNAANXDKBXWMLN-UHFFFAOYSA-N	Organic compounds	Benzenoids	Benzene and substituted derivatives	Halobenzenes
AllCCS00000456	Ubiquinone (Q2)	C19H26O4	[M+H]+	318.183	319.19	174.655	179.479	0.667861	3	CC(C)=CCCC(C)=C(CC1=C(C)C(C(=C(C1=O)OC)OC)=O)[H]	SQQWBSBBCSFQGC-JLHYYAGUSA-N	Organic compounds	Lipids and lipid-like molecules	Prenol lipids	Quinone and hydroquinone lipids
AllCCS00000146	Adenosine 3',5'-cyclic phosphate (cAMP)	C10H12N5O6P	[M+H]+	329.053	330.06	179.8	172.297	0.982395	2	C1C2(C(C(C(N3C=NC4=C(N)N=CN=C43)(O2)[H])(O)[H])(OP(O)(=O)O1)[H])[H]	IVOMOUWHDPKRLL-KQYNXXCUSA-N	Organic compounds	Nucleosides, nucleotides, and analogues	Purine nucleotides	Cyclic purine nucleotides
AllCCS00000850	Tioconazole	C16H13Cl3N2OS	[M+H]+	385.981	386.989	180.725	180.249	0.809003	3	C1=CC(=C(C=C1Cl)Cl)C(CN2C=CN=C2)OCC=3C=CSC3Cl	QXHHHPZILQDDPS-UHFFFAOYSA-N	Organic compounds	Benzenoids	Benzene and substituted derivatives	Benzylethers
AllCCS00001807	Fructose-6-phosphate	C6H13O9P	[M+Na]+	260.03	283.019	156.436	159.795	0.924468	3	C(C1(C(C(C(CO)(O)O1)(O)[H])(O)[H])[H])OP(O)(O)=O	BGWGXPAPYGQALX-NQAPHZHOSA-N	Organic compounds	Organic oxygen compounds	Organooxygen compounds	Carbohydrates and carbohydrate conjugates
AllCCS00001369	Berberine Chloride	C20H18NO4	[M+H]+	336.124	337.131	175.882	179.373	0.795107	3	COC=1C=CC2=CC=3C4=CC5=C(C=C4CC[N+]3C=C2C1OC)OCO5	YBHILYKTIRIUTE-UHFFFAOYSA-N	Organic compounds	Alkaloids and derivatives	Protoberberine alkaloids and derivatives
AllCCS00001521	Melengestrol Acetate	C25H32O4	[M+H]+	396.23	397.237	198.177	196.339	0.871217	3	CC1=CC2(C(CCC3(C)C2(CC(=C)C3(C(C)=O)OC(C)=O)[H])(C4(C)CCC(C=C14)=O)[H])[H]	UDKABVSQKJNZBH-PQQMIVRBSA-N
AllCCS00000028	L-Pipecolic acid	C6H11NO2	[M+H]+	129.079	130.086	128.4	127.914	0.856511	2	C1CCNC(C1)(C(=O)O)[H]	HXEACLLIILLPRG-YFKPBYRVSA-N	Organic compounds	Organic acids and derivatives	Carboxylic acids and derivatives	Amino acids, peptides, and analogues
AllCCS00001755	N-Acetyl-L-glutamate	C7H11NO5	[M+H]+	189.064	190.071	139.033	142.722	0.836484	3	CC(=NC(CCC(=O)O)(C(=O)O)[H])O	RFMMMVDNIPUKGG-YFKPBYRVSA-N	Organic compounds	Organic acids and derivatives	Carboxylic acids and derivatives	Amino acids, peptides, and analogues
AllCCS00001928	Monoethyl Phthalic Acid	C10H10O4	[M+Na]+	194.058	217.047	155.666	146.623	0.841786	3	CCOC(C1=CC=CC=C1C(=O)O)=O	YWWHKOHZGJFMIE-UHFFFAOYSA-N	Organic compounds	Benzenoids	Benzene and substituted derivatives	Benzoic acids and derivatives
AllCCS00000777	Atenolol	C14H22N2O3	[M+H]+	266.163	267.17	158.962	164.254	0.837736	3	CC(C)NCC(COC1=CC=C(C=C1)CC(=N)O)O	METKIMKYRPQLGS-UHFFFAOYSA-N	Organic compounds	Benzenoids	Benzene and substituted derivatives	Phenylacetamides
AllCCS00000749	Losartan	C22H23ClN6O	[M+H]+	422.162	423.169	199.228	201.55	0.67986	3	CCCCC1=NC(=C(CO)N1CC2=CC=C(C=C2)C3=CC=CC=C3C4=NNN=N4)Cl	PSIFNNKUMBGKDQ-UHFFFAOYSA-N	Organic compounds	Benzenoids	Benzene and substituted derivatives	Biphenyls and derivatives
AllCCS00001320	Droperidol	C22H22FN3O2	[M+H]+	379.17	380.177	195.041	191.804	0.768873	3	C1=CC=C2C(=C1)N=C(N2C3=CCN(CCCC(C4=CC=C(C=C4)F)=O)CC3)O	RMEDXOLNCUSCGS-UHFFFAOYSA-N	Organic compounds	Organic oxygen compounds	Organooxygen compounds	Carbonyl compounds
AllCCS00000753	Oxyphenbutazone	C19H20N2O3	[M+H]+	324.147	325.155	177.209	177.745	0.72546	3	CCCCC1C(N(C2=CC=CC=C2)N(C3=CC=C(C=C3)O)C1=O)=O	HFHZKZSRXITVMK-UHFFFAOYSA-N	Organic compounds	Benzenoids	Phenols	1-hydroxy-2-unsubstituted benzenoids
AllCCS00000206	Linoleic acid	C18H32O2	[M+Na]+	280.24	303.23	176.8	181.029	0.995833	1	CCCCCC(=C(CC(=C(CCCCCCCC(=O)O)[H])[H])[H])[H]	OYHQOLUKZRVURQ-HZJYTTRNSA-N	Organic compounds	Lipids and lipid-like molecules	Fatty Acyls	Lineolic acids and derivatives
AllCCS00001942	Genistein	C15H10O5	[M+H]+	270.053	271.06	163.3	160.988	0.997059	3	C=1C=C(C=CC1C2=COC3=CC(=CC(=C3C2=O)O)O)O	TZBJGXHYKVUXJN-UHFFFAOYSA-N	Organic compounds	Phenylpropanoids and polyketides	Isoflavonoids	Isoflav-2-enes
AllCCS00001021	Trimetozine	C14H19NO5	[M+H]+	281.126	282.134	164.53	163.955	0.811952	3	COC=1C=C(C=C(C1OC)OC)C(N2CCOCC2)=O	XWVOEFLBOSSYGM-UHFFFAOYSA-N	Organic compounds	Organoheterocyclic compounds	Oxazinanes	Morpholines
AllCCS00001670	TG(50:3)	C53H96O6	[M+NH4]+	828.721	846.755	314.9	310.597	1	3	[H][C@@](COC(=O)CCCCCCCCCCC)(COC(=O)CCCCCCCC\C=C/C\C=C/C\C=C/CCCCC)OC(=O)CCCCCCCCCCCCCCC		Organic compounds	Lipids and lipid-like molecules	Glycerolipids	Triradylcglycerols
AllCCS00000324	Biopterin	C9H11N5O3	[M+H]+	237.086	238.093	153.695	153.131	0.841102	3	CC(C(C=1C=NC2=C(C(=NC(=N)N2)O)N1)(O)[H])(O)[H]	LHQIJBMDNUYRAM-DZSWIPIPSA-N	Organic compounds	Organoheterocyclic compounds	Pteridines and derivatives	Pterins and derivatives
AllCCS00000166	3',5'-Cyclic guanosine monophosphate	C10H12N5O7P	[M+H]+	345.047	346.055	172.6	174.111	0.976656	1	C1C2(C(C(C(N3C=NC4=C3NC(=N)N=C4O)(O2)[H])(O)[H])(OP(O)(=O)O1)[H])[H]	ZOOGRGPOEVQQDX-UUOKFMHZSA-N	Organic compounds	Nucleosides, nucleotides, and analogues	Purine nucleotides	Cyclic purine nucleotides
AllCCS00002085	Adenosine Diphosphate Ribose	C15H23N5O14P2	[M+Na]+	559.072	582.061	217.8	214.421	0.953349	1	C(C1(C(C(C(N2C=NC3=C(N)N=CN=C32)(O1)[H])(O)[H])(O)[H])[H])OP(O)(=O)OP(O)(=O)OCC4(C(C(C(O)(O4)[H])(O)[H])(O)[H])[H]	SRNWOUGRCWSEMX-KEOHHSTQSA-N	Organic compounds	Nucleosides, nucleotides, and analogues	Purine nucleotides	Purine nucleotide sugars
AllCCS00000755	Benzocaine	C9H11NO2	[M+H]+	165.079	166.086	145.903	136.058	0.852077	3	CCOC(C1=CC=C(C=C1)N)=O	BLFLLBZGZJTVJG-UHFFFAOYSA-N	Organic compounds	Benzenoids	Benzene and substituted derivatives	Benzoic acids and derivatives
AllCCS00000124	Coenzyme A (CoA)	C21H36N7O16P3S	[M+H]+	767.115	768.123	241.274	242.423	0.950825	3	CC(C)(COP(O)(=O)OP(O)(=O)OCC1(C(C(C(N2C=NC3=C(N)N=CN=C32)(O1)[H])(O)[H])(OP(O)(O)=O)[H])[H])C(C(=NCCC(=NCCS)O)O)(O)[H]	RGJOEKWQDUBAIZ-DRCCLKDXSA-N	Organic compounds	Nucleosides, nucleotides, and analogues	Purine nucleotides	Purine ribonucleotides
AllCCS00000298	3,4-Dihydroxybenzoate （Protocatechuic acid）	C7H6O4	[M+H-H2O]+	154.027	137.023	122.181	128.272	0.893121	3	C1=CC(=C(C=C1C(=O)O)O)O	YQUVCSBJEUQKSH-UHFFFAOYSA-N	Organic compounds	Benzenoids	Benzene and substituted derivatives	Benzoic acids and derivatives
AllCCS00002190	Bis(2-Ethylhexyl)Phthalate	C24H38O4	[M+H]+	390.277	391.284	212.3	202.942	0.842755	1	CCCCC(CC)COC(C1=CC=CC=C1C(=O)OCC(CC)CCCC)=O	BJQHLKABXJIVAM-UHFFFAOYSA-N	Organic compounds	Benzenoids	Benzene and substituted derivatives	Benzoic acids and derivatives
AllCCS00000449	Lathosterol	C27H46O	[M+H-H2O]+	386.355	369.352	205.142	201.919	0.892879	3	CC(C)CCCC(C)(C1(CCC2(C3=CCC4(CC(CCC4(C)C3(CCC12C)[H])(O)[H])[H])[H])[H])[H]	IZVFFXVYBHFIHY-SKCNUYALSA-N	Organic compounds	Lipids and lipid-like molecules	Steroids and steroid derivatives	Cholestane steroids
AllCCS00000863	Ftaxilide	C16H15NO3	[M+H]+	269.105	270.112	159.169	161.321	0.765258	3	CC=1C=CC=C(C)C1N=C(C2=CC=CC=C2C(=O)O)O	LLECMGGNFBKPRH-UHFFFAOYSA-N	Organic compounds	Benzenoids	Benzene and substituted derivatives	Anilides
AllCCS00001605	DG(42:3)	C45H82O5	[M+NH4]+	702.616	720.65	283.9	282.601	1	3	[H][C@](CO)(COC(=O)CCCCCCCCCCCCCCCCCCC)OC(=O)CCCCCCCC\C=C/C\C=C/C\C=C/CCCCC		Organic compounds	Lipids and lipid-like molecules	Glycerolipids	Diradylglycerols
AllCCS00002162	N-Acetyltryptophan	C13H14N2O3	[M+H]+	246.1	247.108	152.2	156.134	0.998684	3	CC(=NC(CC1=CNC2=CC=CC=C12)(C(=O)O)[H])O	DZTHIGRZJZPRDV-LBPRGKRZSA-N	Organic compounds	Organic acids and derivatives	Carboxylic acids and derivatives	Amino acids, peptides, and analogues
AllCCS00000928	Methotrexate(+/-)	C20H22N8O5	[M+H]+	454.171	455.179	194.795	203.479	0.897909	3	CN(CC=1C=NC=2C(=C(N)NC(=N)N2)N1)C3=CC=C(C=C3)C(NC(CCC(=O)O)C(=O)O)=O	FBOZXECLQNJBKD-UHFFFAOYSA-N	Organic compounds	Organoheterocyclic compounds	Pteridines and derivatives	Pterins and derivatives
AllCCS00000756	Phenylethyl Alcohol	C8H10O	[M+H]+	122.073	123.08	121.207	125.389	0.751277	3	C1=CC=C(C=C1)CCO	WRMNZCZEMHIOCP-UHFFFAOYSA-N	Organic compounds	Benzenoids	Benzene and substituted derivatives
AllCCS00000750	Salicylanilide	C13H11NO2	[M+H]+	213.079	214.086	143.935	147.891	0.780281	3	C1=CC=C(C=C1)N=C(C2=CC=CC=C2O)O	WKEDVNSFRWHDNR-UHFFFAOYSA-N	Organic compounds	Benzenoids	Benzene and substituted derivatives	Anilides
AllCCS00000485	Betaine	C5H11NO2	[M+Na]+	117.079	140.068	134	127.61	0.740958	2	C[N+](C)(C)CC(=O)[O-]	KWIUHFFTVRNATP-UHFFFAOYSA-N	Organic compounds	Organic acids and derivatives	Carboxylic acids and derivatives	Amino acids, peptides, and analogues
AllCCS00000373	D-Maltose	C12H22O11	[M+Na]+	342.116	365.106	178.472	179.654	1	3	C(C1(C(C(C(C(O1)(OC2(C(CO)(OC(C(C2(O)[H])(O)[H])(O)[H])[H])[H])[H])(O)[H])(O)[H])(O)[H])[H])O	GUBGYTABKSRVRQ-DKBJLJRDSA-N	Organic compounds	Organic oxygen compounds	Organooxygen compounds	Carbohydrates and carbohydrate conjugates
AllCCS00001100	Loxapine Succinate	C18H18ClN3O	[M+H]+	327.114	328.121	176.383	175.068	0.737577	3	CN1CCN(CC1)C=2C=3C=C(C=CC3OC4=CC=CC=C4N2)Cl	XJGVXQDUIWGIRW-UHFFFAOYSA-N	Organic compounds	Organoheterocyclic compounds	Benzoxazepines	Dibenzoxazepines
AllCCS00000252	Acetoacetyl coenzyme A (Acetoacetyl-CoA)	C25H40N7O18P3S	[M+H]+	851.136	852.144	248.694	255.777	0.965543	3	CC(CC(=O)SCCN=C(CCN=C(C(C(C)(C)COP(O)(=O)OP(O)(=O)OCC1(C(C(C(N2C=NC3=C(N)N=CN=C32)(O1)[H])(O)[H])(OP(O)(O)=O)[H])[H])(O)[H])O)O)=O	OJFDKHTZOUZBOS-XBTRWLRFSA-N	Organic compounds	Lipids and lipid-like molecules	Fatty Acyls	Fatty acyl thioesters
AllCCS00001454	Isoliquiritigenin	C15H12O4	[M+Na]+	256.074	279.063	187.368	163.892	0.96018	3	C=1C=C(C=CC1C(=C(C(C=2C=CC(=CC2O)O)=O)[H])[H])O	DXDRHHKMWQZJHT-FPYGCLRLSA-N	Organic compounds	Phenylpropanoids and polyketides	Linear 1,3-diarylpropanoids	Chalcones and dihydrochalcones
AllCCS00001430	Pimpinellin	C13H10O5	[M+H]+	246.053	247.06	146.415	152.611	0.949352	3	COC=1C=2C=CC(=O)OC2C=3C=COC3C1OC	BQPRWZCEKZLBHL-UHFFFAOYSA-N	Organic compounds	Phenylpropanoids and polyketides	Coumarins and derivatives	Furanocoumarins
AllCCS00002177	Galactose	C6H12O6	[M+Na]+	180.063	203.053	142.2	145.776	1	1	C(C1(C(C(C(C(O)(O1)[H])(O)[H])(O)[H])(O)[H])[H])O	WQZGKKKJIJFFOK-PHYPRBDBSA-N	Organic compounds	Organic oxygen compounds	Organooxygen compounds	Carbohydrates and carbohydrate conjugates
AllCCS00001904	Resolvin D1	C22H32O5	[M+Na]+	376.225	399.214	197.867	204.5	0.94717	3	CCC(=C(CC(C(=C(C(=C(C(=C(C(=C(C(C(CC(=C(CCC(=O)O)[H])[H])(O)[H])(O)[H])[H])[H])[H])[H])[H])[H])[H])[H])(O)[H])[H])[H]	OIWTWACQMDFHJG-CCFUIAGSSA-N	Organic compounds	Lipids and lipid-like molecules	Fatty Acyls	Fatty acids and conjugates
AllCCS00001910	6-keto Prostaglandin F1α	C20H34O6	[M+H]+	370.236	371.243	179.1	197.419	0.896387	3	CCCCCC(C(=C(C1(C(CC(CCCCC(=O)O)=O)(C(CC1(O)[H])(O)[H])[H])[H])[H])[H])(O)[H]	KFGOFTHODYBSGM-ZUNNJUQCSA-N	Organic compounds	Lipids and lipid-like molecules	Fatty Acyls	Eicosanoids
AllCCS00000909	Exalamide	C13H19NO2	[M+H]+	221.142	222.149	154.632	152.377	0.7982	3	CCCCCCOC1=CC=CC=C1C(=N)O	CKSJXOVLXUMMFF-UHFFFAOYSA-N	Organic compounds	Benzenoids	Phenol ethers
AllCCS00001235	Tanshinone Iia	C19H18O3	[M+H]+	294.126	295.133	163.992	168.727	0.791789	3	CC1=COC=2C=3C=CC4=C(CCCC4(C)C)C3C(C(C12)=O)=O	HYXITZLLTYIPOF-UHFFFAOYSA-N	Organic compounds	Lipids and lipid-like molecules	Prenol lipids	Diterpenoids
AllCCS00000601	PA(34:1)	C37H71O8P	[M+NH4]+	674.489	692.523	272.4	273.09	1	3	[H][C@@](COC(=O)CCCCCCCCCCCCCCC)(COP(O)(O)=O)OC(=O)CCCCCCCCC\C=C/CCCCCC		Organic compounds	Lipids and lipid-like molecules	Glycerophospholipids	Glycerophosphates
AllCCS00001479	Nobiletin	C21H22O8	[M+H]+	402.131	403.139	191.253	194.504	0.979761	3	COC=1C=CC(=CC1OC)C2=CC(C3=C(C(=C(C(=C3O2)OC)OC)OC)OC)=O	MRIAQLRQZPPODS-UHFFFAOYSA-N	Organic compounds	Phenylpropanoids and polyketides	Flavonoids	O-methylated flavonoids
AllCCS00000067	Alpha-N-Phenylacetyl-L-glutamine	C13H16N2O4	[M+Na]+	264.111	287.1	171.249	163.421	0.867666	3	C1=CC=C(C=C1)CC(=NC(CCC(=N)O)(C(=O)O)[H])O	JFLIEFSWGNOPJJ-JTQLQIEISA-N	Organic compounds	Organic acids and derivatives	Carboxylic acids and derivatives	Amino acids, peptides, and analogues
AllCCS00002041	Dibenzo(a,h)pyrene (DAH)	C24H14	[M+H]+	302.11	303.117	166.49	175.813	0.968679	3	C1=CC=C2C(=C1)C=C3C=CC=4C5=CC=CC=C5C=C6C=CC2=C3C64	RXUSYFJGDZFVND-UHFFFAOYSA-N	Organic compounds	Benzenoids	Pyrenes	Benzopyrenes
AllCCS00001172	Carbenoxolone Sodium	C34H50O7	[M+H]+	570.356	571.363	241.017	238.147	0.825282	3	CC1(C)C2CCC3(C)C(C(C=C4C5CC(C)(CCC5(C)CCC43C)C(=O)O)=O)C2(C)CCC1OC(CCC(=O)O)=O	OBZHEBDUNPOCJG-UHFFFAOYSA-N	Organic compounds	Lipids and lipid-like molecules	Prenol lipids	Triterpenoids
AllCCS00000868	Clenbuterol Hydrochloride	C12H18Cl2N2O	[M+H]+	276.08	277.087	164.445	158.962	0.660866	3	CC(C)(C)NCC(C1=CC(=C(C(=C1)Cl)N)Cl)O	STJMRWALKKWQGH-UHFFFAOYSA-N	Organic compounds	Benzenoids	Benzene and substituted derivatives	Halobenzenes
AllCCS00001440	Gangaleoidin	C18H14Cl2O7	[M+H]+	412.012	413.019	186.415	185.028	0.758938	3	CC1=C2C(=C(C(=C1Cl)O)Cl)OC=3C(C)=C(C(=CC3OC2=O)OC)C(=O)OC	RPHAAJGBADUATP-UHFFFAOYSA-N	Organic compounds	Phenylpropanoids and polyketides	Depsides and depsidones
AllCCS00000980	Piroxicam	C15H13N3O4S	[M+H]+	331.063	332.07	170.677	176.264	0.743112	3	CN1C(=C(C2=CC=CC=C2S1(=O)=O)O)C(=NC3=CC=CC=N3)O	QYSPLQLAKJAUJT-UHFFFAOYSA-N	Organic compounds	Organoheterocyclic compounds	Benzothiazines
AllCCS00000612	PS(40:6)	C46H78NO10P	[M+Na]+	835.536	858.526	295.1	294.779	1	3	[H][C@](N)(COP(O)(=O)OC[C@@]([H])(COC(=O)CCCCCCCCCCCCCCCCC)OC(=O)CC\C=C/C\C=C/C\C=C/C\C=C/C\C=C/C\C=C/CC)C(O)=O		Organic compounds	Lipids and lipid-like molecules	Glycerophospholipids	Glycerophosphoserines
AllCCS00001832	Cellohexaose	C36H62O31	[M+Na]+	990.328	1013.32	283.13	273.807	0.972414	3	C(C1(C(C(C(C(O1)(OC2(C(CO)(OC(C(C2(O)[H])(O)[H])(OC3(C(CO)(OC(C(C3(O)[H])(O)[H])(OC4(C(CO)(OC(C(C4(O)[H])(O)[H])(OC5(C(CO)(OC(C(C5(O)[H])(O)[H])(OC6(C(CO)(OC(C(C6(O)[H])(O)[H])(O)[H])[H])[H])[H])[H])[H])[H])[H])[H])[H])[H])[H])[H])[H])[H])[H])(O)[H])(O)[H])(O)[H])[H])O	OCIBBXPLUVYKCH-FYTDUCIRSA-N	Organic compounds	Organic oxygen compounds	Organooxygen compounds	Carbohydrates and carbohydrate conjugates
AllCCS00000906	Plumbagin	C11H8O3	[M+H]+	188.047	189.055	124.114	138.833	0.84338	3	CC1=CC(C2=C(C=CC=C2O)C1=O)=O	VCMMXZQDRFWYSE-UHFFFAOYSA-N	Organic compounds	Benzenoids	Naphthalenes	Naphthoquinones
AllCCS00001304	Kainic Acid	C10H15NO4	[M+H]+	213.1	214.107	144.23	147.346	0.67511	3	C=C(C)C1(CNC(C1(CC(=O)O)[H])(C(=O)O)[H])[H]	VLSMHEGGTFMBBZ-OOZYFLPDSA-N	Organic compounds	Organic acids and derivatives	Carboxylic acids and derivatives	Amino acids, peptides, and analogues
AllCCS00000347	Theophylline	C7H8N4O2	[M+Na]+	180.065	203.054	148.1	142.891	0.853341	2	CN1C2=C(C(N(C)C1=O)=O)N=CN2	ZFXYFBGIUFBOJW-UHFFFAOYSA-N	Organic compounds	Organoheterocyclic compounds	Imidazopyrimidines	Purines and purine derivatives
AllCCS00001450	6,3'-Dimethoxyflavone	C17H14O4	[M+H]+	282.089	283.097	162.134	165.404	0.897129	3	COC1=CC=CC(=C1)C2=CC(C=3C=C(C=CC3O2)OC)=O	LLLIKVGWTVPYAL-UHFFFAOYSA-N	Organic compounds	Phenylpropanoids and polyketides	Flavonoids	O-methylated flavonoids
AllCCS00002015	Acetochlor	C14H20ClNO2	[M+Na]+	269.118	292.108	174.6	164.898	0.828722	3	CCC1=CC=CC(C)=C1N(COCC)C(CCl)=O	VTNQPKFIQCLBDU-UHFFFAOYSA-N	Organic compounds	Benzenoids	Benzene and substituted derivatives	Anilides
AllCCS00001513	Ouabain	C29H44O12	[M+H]+	584.283	585.291	233.962	232.58	0.928102	3	CC1(C(C(C(C(O1)(OC2(CC(C3(CO)C4(C(CCC3(C2)O)(C5(CCC(C6=CC(=O)OC6)(C5(C)CC4(O)[H])[H])O)[H])[H])(O)[H])[H])[H])(O)[H])(O)[H])(O)[H])[H]	LPMXVESGRSUGHW-KFIIUWQRSA-N
AllCCS00000540	L-Carnitine	C7H15NO3	[M+H]+	161.105	162.112	133.106	134.202	0.722562	3	C[N+](C)(C)CC(CC(=O)[O-])(O)[H]	PHIQHXFUZVPYII-LURJTMIESA-N	Organic compounds	Organic nitrogen compounds	Organonitrogen compounds	Quaternary ammonium salts
AllCCS00001310	Agaric Acid	C22H40O7	[M+Na]+	416.277	439.267	213.149	214.487	0.75151	3	CCCCCCCCCCCCCCCCC(C(=O)O)C(CC(=O)O)(C(=O)O)O	HZLCGUXUOFWCCN-UHFFFAOYSA-N	Organic compounds	Organic acids and derivatives	Carboxylic acids and derivatives	Tricarboxylic acids and derivatives
AllCCS00000946	Griseofulvin	C17H17ClO6	[M+H]+	352.071	353.079	178.628	178.334	0.760519	3	CC1(CC(C=C(C12C(C=3C(=CC(=C(C3O2)Cl)OC)OC)=O)OC)=O)[H]	DDUHZTYCFQRHIY-RBHXEPJQSA-N	Organic compounds	Organoheterocyclic compounds	Benzofurans
AllCCS00000941	Amoxicillin	C16H19N3O5S	[M+H]+	365.105	366.112	187.388	180.384	0.856074	3	CC1(C)C(C(=O)O)(N2C(C(C2(S1)[H])(N=C(C(C3=CC=C(C=C3)O)(N)[H])O)[H])=O)[H]	LSQZJLSUYDQPKJ-NJBDSQKTSA-N	Organic compounds	Organoheterocyclic compounds	Lactams	Beta lactams
AllCCS00000143	Cytidine 2',3'-cyclic phosphate	C9H12N3O7P	[M+H]+	305.041	306.049	162.482	165.888	0.986466	3	C1=CN(C2(C3(C(C(CO)(O2)[H])(OP(O)(=O)O3)[H])[H])[H])C(=NC1=N)O	NMPZCCZXCOMSDQ-ZRTZXPPTSA-N	Organic compounds	Nucleosides, nucleotides, and analogues	Pyrimidine nucleotides	Cyclic pyrimidine nucleotides
AllCCS00001061	Perphenazine	C21H26ClN3OS	[M+H]+	403.149	404.156	191.979	192.764	0.756046	3	C1=CC=C2C(=C1)N(CCCN3CCN(CC3)CCO)C=4C=C(C=CC4S2)Cl	RGCVKNLCSQQDEP-UHFFFAOYSA-N	Organic compounds	Organoheterocyclic compounds	Benzothiazines	Phenothiazines
AllCCS00000478	1-Methyltryptamine	C11H14N2	[M+H]+	174.116	175.123	143	138.433	0.950075	1	CNCCC1=CNC2=CC=CC=C12	NCIKQJBVUNUXLW-UHFFFAOYSA-N	Organic compounds	Organoheterocyclic compounds	Indoles and derivatives	Tryptamines and derivatives
AllCCS00001002	Ketoconazole	C26H28Cl2N4O4	[M+H]+	530.149	531.156	214.519	219.394	0.75595	3	CC(N1CCN(CC1)C2=CC=C(C=C2)OCC3(COC(CN4C=CN=C4)(C=5C=CC(=CC5Cl)Cl)O3)[H])=O	XMAYWYJOQHXEEK-OZXSUGGESA-N	Organic compounds	Organoheterocyclic compounds	Diazinanes	Piperazines
AllCCS00001923	Diuron	C9H10Cl2N2O	[M+H]+	232.017	233.024	153.32	145.882	0.758788	3	CN(C)C(=NC=1C=CC(=C(C1)Cl)Cl)O	XMTQQYYKAHVGBJ-UHFFFAOYSA-N	Organic compounds	Benzenoids	Benzene and substituted derivatives	N-phenylureas
AllCCS00000087	L-Glutamine	C5H10N2O3	[M+Na]+	146.069	169.058	133.684	139.004	0.960784	3	C(CC(=N)O)C(C(=O)O)(N)[H]	ZDXPYRJPNDTMRX-VKHMYHEASA-N	Organic compounds	Organic acids and derivatives	Carboxylic acids and derivatives	Amino acids, peptides, and analogues
AllCCS00000501	N2-Acetyl-L-ornithine	C7H14N2O3	[M+H]+	174.1	175.108	136.936	140.137	0.870513	3	CC(=NC(CCCN)(C(=O)O)[H])O	JRLGPAXAGHMNOL-LURJTMIESA-N	Organic compounds	Organic acids and derivatives	Carboxylic acids and derivatives	Amino acids, peptides, and analogues
AllCCS00001408	Irigenol	C15H10O8	[M+H]+	318.038	319.045	166.498	171.065	0.937045	3	C1=C(C=C(C(=C1O)O)O)C2=COC=3C=C(C(=C(C3C2=O)O)O)O	DFURNQJNFBMYHM-UHFFFAOYSA-N	Organic compounds	Phenylpropanoids and polyketides	Isoflavonoids	Isoflav-2-enes
AllCCS00001971	Methyl Tetracosanoate	C25H50O2	[M+H]+	382.381	383.388	187.536	217.326	0.832456	3	CCCCCCCCCCCCCCCCCCCCCCCC(=O)OC	XUDJZDNUVZHSKZ-UHFFFAOYSA-N	Organic compounds	Lipids and lipid-like molecules	Fatty Acyls	Fatty acid esters
AllCCS00000006	L-Cystathionine	C7H14N2O4S	[M+Na]+	222.067	245.057	147.3	150.64	0.93041	1	C(CSCC(C(=O)O)(N)[H])C(C(=O)O)(N)[H]	ILRYLPWNYFXEMH-WHFBIAKZSA-N	Organic compounds	Organic acids and derivatives	Carboxylic acids and derivatives	Amino acids, peptides, and analogues
AllCCS00000001	1-Methylhistidine	C7H11N3O2	[M+H]+	169.085	170.092	133.594	138.137	0.947533	3	CN1C=C(CC(C(=O)O)(N)[H])N=C1	BRMWTNUJHUMWMS-LURJTMIESA-N	Organic compounds	Organic acids and derivatives	Carboxylic acids and derivatives	Amino acids, peptides, and analogues
AllCCS00001448	Hieracin	C15H10O7	[M+H]+	302.043	303.05	163.351	167.923	0.945287	3	C1=C(C=C2C(=C1O)C(C=C(C3=CC(=C(C=C3O)O)O)O2)=O)O	DSNIERNBMAVNJI-UHFFFAOYSA-N	Organic compounds	Phenylpropanoids and polyketides	Flavonoids	Flavones
AllCCS00000375	D-Sorbitol	C6H14O6	[M+Na]+	182.079	205.068	143	146.122	0.867921	1	C(C(C(C(C(CO)(O)[H])(O)[H])(O)[H])(O)[H])O	FBPFZTCFMRRESA-JGWLITMVSA-N	Organic compounds	Organic oxygen compounds	Organooxygen compounds	Carbohydrates and carbohydrate conjugates
AllCCS00001819	Melezitose	C18H32O16	[M+Na]+	504.169	527.158	203.233	209.669	0.959461	3	C(C1(C(C(C(C(O1)(OC2(C(C(CO)(OC2(CO)OC3(C(C(C(C(CO)(O3)[H])(O)[H])(O)[H])(O)[H])[H])[H])(O)[H])[H])[H])(O)[H])(O)[H])(O)[H])[H])O	QWIZNVHXZXRPDR-WSCXOGSTSA-N	Organic compounds	Organic oxygen compounds	Organooxygen compounds	Carbohydrates and carbohydrate conjugates
AllCCS00000093	Glutathione disulfide	C20H32N6O12S2	[M+H]+	612.152	613.159	225.466	227.764	0.888974	3	C(CC(=NC(CSSCC(C(=NCC(=O)O)O)N=C(CCC(C(=O)O)N)O)C(=NCC(=O)O)O)O)C(C(=O)O)N	YPZRWBKMTBYPTK-UHFFFAOYSA-N	Organic compounds	Organic acids and derivatives	Carboxylic acids and derivatives	Amino acids, peptides, and analogues
AllCCS00000410	Sucrose	C12H22O11	[M+Na]+	342.116	365.106	174	178.995	0.960897	1	C(C1(C(C(C(C(O1)(OC2(CO)C(C(C(CO)(O2)[H])(O)[H])(O)[H])[H])(O)[H])(O)[H])(O)[H])[H])O	CZMRCDWAGMRECN-UGDNZRGBSA-N	Organic compounds	Organic oxygen compounds	Organooxygen compounds	Carbohydrates and carbohydrate conjugates
AllCCS00000619	PC(34:2)	C42H80NO8P	[M+Na]+	757.562	780.551	290.7	288.191	0.994521	3	[H][C@@](COC(=O)CCCCCCCCCCCCCCC)(COP([O-])(=O)OCC[N+](C)(C)C)OC(=O)CCCCCCCC\C=C\C=C/CCCCC		Organic compounds	Lipids and lipid-like molecules	Glycerophospholipids	Glycerophosphocholines
AllCCS00000337	Melatonin	C13H16N2O2	[M+Na]+	232.121	255.11	157.8	157.86	0.935714	1	CC(=NCCC1=CNC=2C=CC(=CC12)OC)O	DRLFMBDRBRZALE-UHFFFAOYSA-N	Organic compounds	Organoheterocyclic compounds	Indoles and derivatives	Indoles
AllCCS00000987	Desipramine Hydrochloride	C18H22N2	[M+H]+	266.178	267.186	162.136	164.633	0.795482	3	CNCCCN1C2=CC=CC=C2CCC3=CC=CC=C31	HCYAFALTSJYZDH-UHFFFAOYSA-N	Organic compounds	Organoheterocyclic compounds	Benzazepines	Dibenzazepines
AllCCS00000579	PEp(36:1)	C41H80NO7P	[M+H]+	729.567	730.575	280.5	284.254	1	2	[H][C@@](CO\C=C/CCCCCCCCCCCCCCCC)(COP(O)(=O)OCCN)OC(=O)CCCCCCC\C=C/CCCCCCCC		Organic compounds	Lipids and lipid-like molecules	Glycerophospholipids	Glycerophosphoethanolamines
AllCCS00001365	Emetine	C29H40N2O4	[M+H]+	480.299	481.306	219.605	218.396	0.82494	3	CCC1(CN2CCC3=CC(=C(C=C3C2(CC1(CC4(C5=CC(=C(C=C5CCN4)OC)OC)[H])[H])[H])OC)OC)[H]	AUVVAXYIELKVAI-CKBKHPSWSA-N	Organic compounds	Alkaloids and derivatives	Emetine alkaloids
AllCCS00001583	PI(39:4)	C48H85O13P	[M+NH4]+	900.573	918.607	307.5	303.627	1	3	[H][C@@](COC(=O)CCCCCCCCCCCCCCCC)(COP(O)(=O)O[C@H]1C(O)C(O)C(O)[C@@H](O)C1O)OC(=O)CCCCC\C=C/C\C=C/C\C=C/C\C=C/CCCCC		Organic compounds	Lipids and lipid-like molecules	Glycerophospholipids	Glycerophosphoglycerophosphates
AllCCS00002157	3-Nitro-L-Tyrosine	C9H10N2O5	[M+H]+	226.059	227.066	158.9	149.014	0.798756	1	C1=CC(=C(C=C1CC(C(=O)O)(N)[H])N(=O)=O)O	FBTSQILOGYXGMD-LURJTMIESA-N	Organic compounds	Organic acids and derivatives	Carboxylic acids and derivatives	Amino acids, peptides, and analogues
AllCCS00000345	1,7-Dimethylxanthine	C7H8N4O2	[M+Na]+	180.065	203.054	149.4	143.636	0.87585	1	CN1C=NC2=C1C(N(C)C(=N2)O)=O	QUNWUDVFRNGTCO-UHFFFAOYSA-N	Organic compounds	Organoheterocyclic compounds	Imidazopyrimidines	Purines and purine derivatives
AllCCS00001504	Asarinin (-)	C20H18O6	[M+H]+	354.11	355.118	171.005	185.787	0.807284	3	C1=CC2=C(C=C1C3C4COC(C=5C=CC6=C(C5)OCO6)C4CO3)OCO2	PEYUIKBAABKQKQ-UHFFFAOYSA-N	Organic compounds	Lignans, neolignans and related compounds	Furanoid lignans
AllCCS00001226	Avocadyne Acetate	C19H34O4	[M+Na]+	326.246	349.235	183.98	193.558	0.737996	3	C#CCCCCCCCCCCCC(CC(COC(C)=O)O)O	JAKAZHIACKJNNB-UHFFFAOYSA-N	Organic compounds	Lipids and lipid-like molecules	Fatty Acyls	Fatty alcohols
AllCCS00000446	Stearoylcarnitine	C25H49NO4	[M+H]+	427.366	428.373	221.857	226.458	0.869468	3	CCCCCCCCCCCCCCCCCC(=O)OC(CC(=O)[O-])C[N+](C)(C)C	FNPHNLNTJNMAEE-UHFFFAOYSA-N	Organic compounds	Lipids and lipid-like molecules	Fatty Acyls	Fatty acid esters
AllCCS00001542	Cer(37:1)	C37H73NO3	[M+H]+	579.559	580.566	264.4	266.574	1	3	[H][C@@](O)(\C=C\CCCCCCCCCC)[C@]([H])(CO)NC(=O)CCCCCCCCCCCCCCCCCCCCC		Organic compounds	Lipids and lipid-like molecules	Sphingolipids	Ceramides
AllCCS00000547	Cer(36:1)	C36H71NO3	[M+H]+	565.543	566.551	261.7	262.851	1	2	[H][C@@](O)(\C=C\CCCCCCCCC)[C@]([H])(CO)NC(=O)CCCCCCCCCCCCCCCCCCCCC		Organic compounds	Lipids and lipid-like molecules	Sphingolipids	Ceramides
AllCCS00001699	TG(55:4)	C58H104O6	[M+NH4]+	896.783	914.817	327.8	324.355	1	3	[H][C@@](COC(=O)CCCCCCCCCCC)(COC(=O)CCCCC\C=C/C\C=C/C\C=C/C\C=C/CCCCC)OC(=O)CCCCCCCCCCCCCCCCCCCC		Organic compounds	Lipids and lipid-like molecules	Glycerolipids	Triradylcglycerols
AllCCS00000150	Inosine 5'-monophosphate (IMP)	C10H13N4O8P	[M+H]+	348.047	349.054	175.4	174.592	0.99726	2	C(C1(C(C(C(N2C=NC3=C2N=CN=C3O)(O1)[H])(O)[H])(O)[H])[H])OP(O)(O)=O	GRSZFWQUAKGDAV-KQYNXXCUSA-N	Organic compounds	Nucleosides, nucleotides, and analogues	Purine nucleotides	Purine ribonucleotides
AllCCS00000769	Mefenamic Acid	C15H15NO2	[M+H]+	241.11	242.118	153.308	153.651	0.874714	3	CC=1C=CC=C(C1C)NC2=CC=CC=C2C(=O)O	HYYBABOKPJLUIN-UHFFFAOYSA-N	Organic compounds	Benzenoids	Benzene and substituted derivatives	Benzoic acids and derivatives
AllCCS00000315	Sepiapterin	C9H11N5O3	[M+H]+	237.086	238.093	153.025	152.177	0.757251	3	CC(C(C=1CNC2=C(C(=NC(=N)N2)O)N1)=O)(O)[H]	VPVOXUSPXFPWBN-VKHMYHEASA-N	Organic compounds	Organoheterocyclic compounds	Pteridines and derivatives	Pterins and derivatives
AllCCS00000653	PI(40:6)	C49H83O13P	[M+Na]+	910.557	933.546	299.8	303.484	1	3	[H][C@@](COC(=O)CCCCCCCCCCCCCCCCC)(COP(O)(=O)O[C@H]1C(O)C(O)C(O)[C@@H](O)C1O)OC(=O)CC\C=C/C\C=C/C\C=C/C\C=C/C\C=C/C\C=C/CC		Organic compounds	Lipids and lipid-like molecules	Glycerophospholipids	Glycerophosphoglycerophosphates
AllCCS00000983	Primidone	C12H14N2O2	[M+H]+	218.106	219.113	146.879	148.578	0.762468	3	CCC1(C2=CC=CC=C2)C(=NCN=C1O)O	DQMZLTXERSFNPB-UHFFFAOYSA-N	Organic compounds	Organoheterocyclic compounds	Diazines	Pyrimidines and pyrimidine derivatives
AllCCS00000574	PI(40:4)	C49H87O13P	[M+NH4]+	914.588	932.622	311.1	306.641	1	3	[H][C@@](COC(=O)CCCCCCC\C=C/C\C=C/CCCCC)(COP(O)(=O)O[C@H]1C(O)C(O)C(O)[C@@H](O)C1O)OC(=O)CCCCCCCCCCC\C=C/C\C=C/CCCCC		Organic compounds	Lipids and lipid-like molecules	Glycerophospholipids	Glycerophosphoglycerophosphates
AllCCS00001780	Glufosinate	C5H12NO4P	[M+Na]+	181.05	204.04	142.696	143.249	0.80222	3	CP(CCC(C(=O)O)N)(O)=O	IAJOBQBIJHVGMQ-UHFFFAOYSA-N	Organic compounds	Organic acids and derivatives	Carboxylic acids and derivatives	Amino acids, peptides, and analogues
AllCCS00001883	PG (18:1/18:1) (del9-cis)	C42H79O10P	[M+H]+	774.541	775.548	294.474	288.601	0.991045	3	CCCCCCCCC(=C(CCCCCCCC(=O)OCC(COP(O)(=O)OCC(CO)(O)[H])(OC(CCCCCCCC(=C(CCCCCCCC)[H])[H])=O)[H])[H])[H]	DSNRWDQKZIEDDB-SQYFZQSCSA-N	Organic compounds	Lipids and lipid-like molecules	Glycerophospholipids	Glycerophosphoglycerols
AllCCS00000484	3-Ureidopropionate	C4H8N2O3	[M+Na]+	132.053	155.043	133.4	135.711	0.750454	2	C(CNC(=N)O)C(=O)O	JSJWCHRYRHKBBW-UHFFFAOYSA-N	Organic compounds	Organic acids and derivatives	Organic carbonic acids and derivatives	Ureas
AllCCS00000092	NG,NG-dimethyl-L-arginine(ADMA)	C8H18N4O2	[M+H]+	202.143	203.15	143.615	146.974	0.88828	3	CN(C)C(=N)NCCCC(C(=O)O)(N)[H]	YDGMGEXADBMOMJ-LURJTMIESA-N	Organic compounds	Organic acids and derivatives	Carboxylic acids and derivatives	Amino acids, peptides, and analogues
AllCCS00001668	TG(50:1)	C53H100O6	[M+NH4]+	832.752	850.786	319.9	314.533	1	3	[H][C@@](COC(=O)CCCCCCCCCCC)(COC(=O)CCCCCCCCC\C=C/CCCCCCCCCC)OC(=O)CCCCCCCCCCCCCCC		Organic compounds	Lipids and lipid-like molecules	Glycerolipids	Triradylcglycerols
AllCCS00000050	N8-Acetylspermidine	C9H21N3O	[M+H]+	187.168	188.176	142.856	143.435	0.873539	3	CC(=NCCCCNCCCN)O	FONIWJIDLJEJTL-UHFFFAOYSA-N	Organic compounds	Organic acids and derivatives	Carboximidic acids and derivatives	Carboximidic acids
AllCCS00001496	Vidarabine	C10H13N5O4	[M+H]+	267.097	268.104	156.391	160.422	0.992224	3	C(C1(C(C(C(N2C=NC3=C(N)N=CN=C32)(O1)[H])(O)[H])(O)[H])[H])O	OIRDTQYFTABQOQ-UHTZMRCNSA-N	Organic compounds	Nucleosides, nucleotides, and analogues	Purine nucleosides
AllCCS00000719	Sulfadimethoxine	C12H14N4O4S	[M+H]+	310.074	311.081	167.748	170.578	0.849443	3	COC=1C=C(N=C(N1)OC)NS(C2=CC=C(C=C2)N)(=O)=O	ZZORFUFYDOWNEF-UHFFFAOYSA-N	Organic compounds	Benzenoids	Benzene and substituted derivatives	Benzenesulfonamides
AllCCS00002016	Metolachlor	C15H22ClNO2	[M+Na]+	283.134	306.123	175.84	170.038	0.824259	3	CCC1=CC=CC(C)=C1N(C(C)COC)C(CCl)=O	WVQBLGZPHOPPFO-UHFFFAOYSA-N	Organic compounds	Benzenoids	Benzene and substituted derivatives	Anilides
AllCCS00001332	Tartaric Acid	C4H6O6	[M+H]+	150.016	151.024	124.357	134.882	0.84895	3	C(C(C(=O)O)O)(C(=O)O)O	FEWJPZIEWOKRBE-UHFFFAOYSA-N	Organic compounds	Organic oxygen compounds	Organooxygen compounds	Carbohydrates and carbohydrate conjugates
AllCCS00000969	Chlorothiazide	C7H6ClN3O4S2	[M+H]+	294.949	295.956	161.037	160.036	0.670038	3	C1=C(C(=CC2=C1N=CNS2(=O)=O)S(N)(=O)=O)Cl	JBMKAUGHUNFTOL-UHFFFAOYSA-N	Organic compounds	Organoheterocyclic compounds	Thiadiazines	Benzothiadiazines
AllCCS00000131	5'-Deoxyadenosine	C10H13N5O3	[M+Na]+	251.102	274.091	168.8	161.983	0.962645	2	CC1(C(C(C(N2C=NC3=C(N)N=CN=C32)(O1)[H])(O)[H])(O)[H])[H]	XGYIMTFOTBMPFP-KQYNXXCUSA-N	Organic compounds	Nucleosides, nucleotides, and analogues	5'-deoxyribonucleosides
AllCCS00001874	5-iPF2α-VI	C20H34O5	[M+Na]+	354.241	377.23	205.533	197.489	0.883467	3	CCCCCC(=C(CC1(C(C(=C(C(CCCC(=O)O)(O)[H])[H])[H])(C(CC1(O)[H])(O)[H])[H])[H])[H])[H]	RZCPXIZGLPAGEV-SUHLLOIRSA-N	Organic compounds	Lipids and lipid-like molecules	Fatty Acyls	Eicosanoids
AllCCS00001333	N-Acetylneuramic Acid	C11H19NO9	[M+Na]+	309.106	332.095	166.622	173.091	0.799716	3	CC(=NC1(C(CC(C(=O)O)(O)OC1(C(C(CO)(O)[H])(O)[H])[H])(O)[H])[H])O	SQVRNKJHWKZAKO-HRCOWIFUSA-N	Organic compounds	Organic oxygen compounds	Organooxygen compounds	Carbohydrates and carbohydrate conjugates
AllCCS00001805	D-Xylulose 5-Phosphate	C5H11O8P	[M+Na]+	230.019	253.008	151.4	153.644	0.888576	3	C(C(C(C(COP(O)(O)=O)(O)[H])(O)[H])(O)[H])=O	PPQRONHOSHZGFQ-VPENINKCSA-N	Organic compounds	Organic oxygen compounds	Organooxygen compounds	Carbohydrates and carbohydrate conjugates
AllCCS00001462	7,8-Dihydroxyflavone	C15H10O4	[M+H]+	254.058	255.065	151.95	156.907	0.982077	3	C1=CC=C(C=C1)C2=CC(C=3C=CC(=C(C3O2)O)O)=O	COCYGNDCWFKTMF-UHFFFAOYSA-N	Organic compounds	Phenylpropanoids and polyketides	Flavonoids	Flavones
AllCCS00000897	Difucol Hexamethyl Ether	C18H22O6	[M+H]+	334.142	335.149	175.202	178.716	0.794888	3	COC1=CC(=C(C(=C1)OC)C2=C(C=C(C=C2OC)OC)OC)OC	PKTVMNKLPFVXBH-UHFFFAOYSA-N	Organic compounds	Benzenoids	Benzene and substituted derivatives	Biphenyls and derivatives
AllCCS00002186	Glyceryl Trimyristate	C45H86O6	[M+Na]+	722.642	745.632	291	296.416	0.948936	1	CCCCCCCCCCCCCC(=O)OCC(COC(CCCCCCCCCCCCC)=O)OC(CCCCCCCCCCCCC)=O	DUXYWXYOBMKGIN-UHFFFAOYSA-N	Organic compounds	Lipids and lipid-like molecules	Glycerolipids	Triradylcglycerols
AllCCS00001581	PI(38:2)	C47H87O13P	[M+Na]+	890.588	913.578	304.5	304.978	1	3	[H][C@@](COC(=O)CCCCCCCCCCCCCCC)(COP(O)(=O)O[C@H]1C(O)C(O)C(O)[C@@H](O)C1O)OC(=O)CCCCCCCCCCC\C=C/C\C=C/CCCCC		Organic compounds	Lipids and lipid-like molecules	Glycerophospholipids	Glycerophosphoglycerophosphates
AllCCS00001261	Hederagenin	C30H48O4	[M+H-H2O]+	472.355	455.352	210.554	214.502	0.857553	3	CC1(C)CCC2(CCC3(C)C(=CCC4(C5(C)CCC(C(C)(CO)C5(CCC43C)[H])(O)[H])[H])C2(C1)[H])C(=O)O	PGOYMURMZNDHNS-MYPRUECHSA-N	Organic compounds	Lipids and lipid-like molecules	Prenol lipids	Triterpenoids
AllCCS00000843	Oxethazaine	C28H41N3O3	[M+H]+	467.315	468.322	213.681	219.598	0.711996	3	CC(C)(CC1=CC=CC=C1)N(C)C(CN(CCO)CC(N(C)C(C)(C)CC2=CC=CC=C2)=O)=O	FTLDJPRFCGDUFH-UHFFFAOYSA-N	Organic compounds	Benzenoids	Benzene and substituted derivatives	Phenethylamines
AllCCS00000947	Benzthiazide	C15H14ClN3O4S3	[M+H]+	430.983	431.991	186.734	189.735	0.674444	3	C1=CC=C(C=C1)CSCC2=NC=3C=C(C(=CC3S(N2)(=O)=O)S(N)(=O)=O)Cl	NDTSRXAMMQDVSW-UHFFFAOYSA-N	Organic compounds	Organoheterocyclic compounds	Thiadiazines	Benzothiadiazines
AllCCS00000416	Trehalose	C12H22O11	[M+Na]+	342.116	365.106	175.4	179.649	1	1	C(C1(C(C(C(C(O1)(OC2(C(C(C(C(CO)(O2)[H])(O)[H])(O)[H])(O)[H])[H])[H])(O)[H])(O)[H])(O)[H])[H])O	HDTRYLNUVZCQOY-LIZSDCNHSA-N	Organic compounds	Organic oxygen compounds	Organooxygen compounds	Carbohydrates and carbohydrate conjugates
AllCCS00000738	Ketoprofen	C16H14O3	[M+H]+	254.094	255.102	157.528	158.091	0.801909	3	CC(C=1C=CC=C(C1)C(C2=CC=CC=C2)=O)C(=O)O	DKYWVDODHFEZIM-UHFFFAOYSA-N	Organic compounds	Benzenoids	Benzene and substituted derivatives	Benzophenones
AllCCS00002030	2, 3-Dimethylanthracene (23D)	C16H14	[M+H]+	206.11	207.117	145.37	143.225	0.969506	3	CC1=CC2=CC3=CC=CC=C3C=C2C=C1C	OGVRJXPGSVLDRD-UHFFFAOYSA-N	Organic compounds	Benzenoids	Anthracenes
AllCCS00001169	Flurandrenolide	C24H33FO6	[M+H]+	436.226	437.233	201.176	202.784	0.960517	3	CC1(C)OC2(CC3(C4(CC(C5=CC(CCC5(C)C4(C(CC3(C)C2(C(CO)=O)O1)(O)[H])[H])=O)(F)[H])[H])[H])[H]	POPFMWWJOGLOIF-XWCQMRHXSA-N	Organic compounds	Lipids and lipid-like molecules	Steroids and steroid derivatives	Hydroxysteroids
AllCCS00000623	PC(36:1)	C44H86NO8P	[M+Na]+	787.609	810.598	298.4	296.268	1	3	[H][C@@](COC(=O)CCCCCCCCCCCCCCCCC)(COP([O-])(=O)OCC[N+](C)(C)C)OC(=O)CCCCCCCCC\C=C/CCCCCC		Organic compounds	Lipids and lipid-like molecules	Glycerophospholipids	Glycerophosphocholines
AllCCS00001978	Vitamin K2	C31H40O2	[M+H]+	444.303	445.31	198.662	220.817	0.961915	3	CC(C)=CCCC(C)=C(CCC(C)=C(CCC(C)=C(CC1=C(C)C(C2=CC=CC=C2C1=O)=O)[H])[H])[H]	DKHGMERMDICWDU-GHDNBGIDSA-N	Organic compounds	Lipids and lipid-like molecules	Prenol lipids	Quinone and hydroquinone lipids
AllCCS00001870	Lipoxin A4	C20H32O5	[M+Na]+	352.225	375.214	197.891	197.785	0.858928	3	CCCCCC(C(=C(C(=C(C(=C(C(=C(C(C(CCCC(=O)O)(O)[H])(O)[H])[H])[H])[H])[H])[H])[H])[H])[H])(O)[H]	IXAQOQZEOGMIQS-SSQFXEBMSA-N	Organic compounds	Lipids and lipid-like molecules	Fatty Acyls	Eicosanoids
AllCCS00001683	TG(52:5)	C55H96O6	[M+NH4]+	852.721	870.755	316.6	312.834	1	3	[H][C@@](COC(=O)CCCCCCCCCCC)(COC(=O)CCCCC\C=C/C\C=C/C\C=C/C\C=C/C\C=C/CC)OC(=O)CCCCCCCCCCCCCCCCC		Organic compounds	Lipids and lipid-like molecules	Glycerolipids	Triradylcglycerols
AllCCS00000432	4-Hydroxycinnamic acid	C9H8O3	[M+H-H2O]+	164.047	147.044	126.956	130.133	0.873795	3	C=1C=C(C=CC1C(=C(C(=O)O)[H])[H])O	NGSWKAQJJWESNS-ZZXKWVIFSA-N	Organic compounds	Phenylpropanoids and polyketides	Cinnamic acids and derivatives	Hydroxycinnamic acids and derivatives
AllCCS00001488	Rhoifolin	C27H30O14	[M+H]+	578.164	579.171	231.943	227.581	0.923297	3	CC1(C(C(C(C(O1)(OC2(C(C(C(CO)(OC2(OC3=CC(=C4C(C=C(C5=CC=C(C=C5)O)OC4=C3)=O)O)[H])[H])(O)[H])(O)[H])[H])[H])(O)[H])(O)[H])(O)[H])[H]	RPMNUQRUHXIGHK-DOVNQBDMSA-N	Organic compounds	Phenylpropanoids and polyketides	Flavonoids	Flavonoid glycosides
AllCCS00001351	Cellobiose (D[+])	C12H22O11	[M+Na]+	342.116	365.106	175.702	179.654	1	3	C(C1(C(C(C(C(O1)(OC2(C(CO)(OC(C(C2(O)[H])(O)[H])(O)[H])[H])[H])[H])(O)[H])(O)[H])(O)[H])[H])O	GUBGYTABKSRVRQ-SINVPGNFSA-N	Organic compounds	Organic oxygen compounds	Organooxygen compounds	Carbohydrates and carbohydrate conjugates
AllCCS00000832	Fenoterol Hydrobromide	C17H21NO4	[M+H]+	303.147	304.154	170.001	174.879	0.887902	3	CC(CC1=CC=C(C=C1)O)NCC(C2=CC(=CC(=C2)O)O)O	LSLYOANBFKQKPT-UHFFFAOYSA-N	Organic compounds	Benzenoids	Benzene and substituted derivatives	Phenethylamines
AllCCS00001111	Enrofloxacin	C19H22FN3O3	[M+H]+	359.165	360.172	190.627	183.9	0.854766	3	CCN1CCN(CC1)C=2C=C3C(=CC2F)C(C(=CN3C4CC4)C(=O)O)=O	SPFYMRJSYKOXGV-UHFFFAOYSA-N	Organic compounds	Organoheterocyclic compounds	Quinolines and derivatives	Quinoline carboxylic acids
AllCCS00000543	Naringin	C27H32O14	[M+Na]+	580.179	603.169	234.018	229.879	0.916752	3	CC1(C(C(C(C(O1)(OC2(C(C(C(CO)(OC2(OC3=CC(=C4C(CC(C5=CC=C(C=C5)O)(OC4=C3)[H])=O)O)[H])[H])(O)[H])(O)[H])[H])[H])(O)[H])(O)[H])(O)[H])[H]	DFPMSGMNTNDNHN-ZPHOTFPESA-N	Organic compounds	Phenylpropanoids and polyketides	Flavonoids	Flavonoid glycosides
AllCCS00001465	Primuletin	C15H10O3	[M+H]+	238.063	239.07	147.278	152.991	0.96061	3	C1=CC=C(C=C1)C2=CC(C3=C(C=CC=C3O2)O)=O	IYBLVRRCNVHZQJ-UHFFFAOYSA-N	Organic compounds	Phenylpropanoids and polyketides	Flavonoids	Flavones
AllCCS00002140	3-Hydroxy-3-Methylglutaryl-Coa	C27H44N7O20P3S	[M+Na]+	911.157	934.147	265.2	262.651	0.935902	1	CC(C)(COP(O)(=O)OP(O)(=O)OCC1(C(C(C(N2C=NC3=C(N)N=CN=C32)(O1)[H])(O)[H])(OP(O)(O)=O)[H])[H])C(C(=NCCC(=NCCSC(CC(C)(CC(=O)O)O)=O)O)O)(O)[H]	CABVTRNMFUVUDM-VRHQGPGLSA-N	Organic compounds	Lipids and lipid-like molecules	Fatty Acyls	Fatty acyl thioesters
AllCCS00001000	Althiazide	C11H14ClN3O4S3	[M+H]+	382.983	383.991	181.502	178.551	0.659925	3	C=CCSCC1NC=2C=C(C(=CC2S(N1)(=O)=O)S(N)(=O)=O)Cl	VGLGVJVUHYTIIU-UHFFFAOYSA-N	Organic compounds	Organoheterocyclic compounds	Thiadiazines	Benzothiadiazines
AllCCS00000558	PG(38:6)	C44H75O10P	[M+H]+	794.51	795.517	290.5	287.297	1	3	[H][C@](O)(CO)COP(O)(=O)OC[C@@]([H])(COC(=O)CCCCCCCCCCCCCCC)OC(=O)CC\C=C/C\C=C/C\C=C/C\C=C/C\C=C/C\C=C/CC		Organic compounds	Lipids and lipid-like molecules	Glycerophospholipids	Glycerophosphoglycerols
AllCCS00000063	N-Acetylglutamine	C7H12N2O4	[M+Na]+	188.08	211.069	144.613	147.503	0.918484	3	CC(=NC(CCC(=N)O)C(=O)O)O	KSMRODHGGIIXDV-UHFFFAOYSA-N	Organic compounds	Organic acids and derivatives	Carboxylic acids and derivatives	Amino acids, peptides, and analogues
AllCCS00000997	Indomethacin	C19H16ClNO4	[M+H]+	357.077	358.084	181.3	181.445	0.854377	2	CC1=C(CC(=O)O)C=2C=C(C=CC2N1C(C3=CC=C(C=C3)Cl)=O)OC	CGIGDMFJXJATDK-UHFFFAOYSA-N	Organic compounds	Organoheterocyclic compounds	Indoles and derivatives	Benzoylindoles
AllCCS00000707	Dipyridamole	C24H40N8O4	[M+H]+	504.317	505.325	223.924	215.911	0.627875	3	C1CCN(CC1)C=2C3=C(C(=NC(=N3)N(CCO)CCO)N4CCCCC4)N=C(N2)N(CCO)CCO	IZEKFCXSFNUWAM-UHFFFAOYSA-N	Organic compounds	Organic nitrogen compounds	Organonitrogen compounds	Amines
AllCCS00001512	Hydrocortisone Phosphate Triethylamine	C21H31O8P	[M+H]+	442.176	443.183	200.147	202.057	0.929152	3	CC12CCC(C=C2CCC3(C4(CCC(C(COP(O)(O)=O)=O)(C4(C)CC(C31[H])(O)[H])O)[H])[H])=O	BGSOJVFOEQLVMH-YDAVOWJHSA-N
AllCCS00000533	Sphinganine	C18H39NO2	[M+Na]+	301.298	324.287	190.6	191.122	0.80914	1	CCCCCCCCCCCCCCCC(C(CO)(N)[H])(O)[H]	OTKJDMGTUTTYMP-ZWKOTPCHSA-N	Organic compounds	Organic nitrogen compounds	Organonitrogen compounds	Amines
AllCCS00000357	L-Gulonic gamma-lactone	C6H10O6	[M+Na]+	178.048	201.037	141	144.741	0.898868	1	C(C(C1(C(C(C(=O)O1)(O)[H])(O)[H])[H])(O)[H])O	SXZYCXMUPBBULW-SKNVOMKLSA-N	Organic compounds	Organoheterocyclic compounds	Lactones	Gamma butyrolactones
AllCCS00000421	D-Glucose 6-phosphate	C6H13O9P	[M+Na]+	260.03	283.019	159.7	160.542	0.949778	2	C(C1(C(C(C(C(O)(O1)[H])(O)[H])(O)[H])(O)[H])[H])OP(O)(O)=O	NBSCHQHZLSJFNQ-GASJEMHNSA-N	Organic compounds	Organic oxygen compounds	Organooxygen compounds	Carbohydrates and carbohydrate conjugates
AllCCS00000748	Anthralin	C14H10O3	[M+H]+	226.063	227.07	142.558	149.521	0.841443	3	C1=CC=2CC=3C=CC=C(C3C(C2C(=C1)O)=O)O	NUZWLKWWNNJHPT-UHFFFAOYSA-N	Organic compounds	Benzenoids	Anthracenes
AllCCS00001027	Oxcarbazepine	C15H12N2O2	[M+H]+	252.09	253.097	152.743	156.821	0.731365	3	C1=CC=C2C(=C1)CC(C3=CC=CC=C3N2C(=N)O)=O	CTRLABGOLIVAIY-UHFFFAOYSA-N	Organic compounds	Organoheterocyclic compounds	Benzazepines	Dibenzazepines
AllCCS00001441	Diosmin	C28H32O15	[M+H]+	608.174	609.181	242.482	233.124	0.963277	3	CC1(C(C(C(C(OCC2(C(C(C(C(OC3=CC(=C4C(C=C(C=5C=CC(=C(C5)O)OC)OC4=C3)=O)O)(O2)[H])(O)[H])(O)[H])(O)[H])[H])(O1)[H])(O)[H])(O)[H])(O)[H])[H]	GZSOSUNBTXMUFQ-YFAPSIMESA-N	Organic compounds	Phenylpropanoids and polyketides	Flavonoids	Flavonoid glycosides
AllCCS00000265	Desmosterol	C27H44O	[M+H-H2O]+	384.339	367.336	199.946	201.769	0.907856	3	CC(C)=CCCC(C)(C1(CCC2(C3(CC=C4CC(CCC4(C)C3(CCC12C)[H])(O)[H])[H])[H])[H])[H]	AVSXSVCZWQODGV-DPAQBDIFSA-N	Organic compounds	Lipids and lipid-like molecules	Steroids and steroid derivatives	Cholestane steroids
AllCCS00001747	L-Asparagine	C4H8N2O3	[M+Na]+	132.053	155.043	131.939	136.918	0.847256	3	C(C(C(=O)O)(N)[H])C(=N)O	DCXYFEDJOCDNAF-REOHCLBHSA-N	Organic compounds	Organic acids and derivatives	Carboxylic acids and derivatives	Amino acids, peptides, and analogues
AllCCS00000103	UDP-N-acetylglucosamine	C17H27N3O17P2	[M+Na]+	607.082	630.071	217.6	221.274	0.98481	1	CC(=NC1(C(C(C(CO)(OC1(OP(O)(=O)OP(O)(=O)OCC2(C(C(C(N3C=CC(=NC3=O)O)(O2)[H])(O)[H])(O)[H])[H])[H])[H])(O)[H])(O)[H])[H])O	LFTYTUAZOPRMMI-CFRASDGPSA-N	Organic compounds	Nucleosides, nucleotides, and analogues	Pyrimidine nucleotides	Pyrimidine nucleotide sugars
AllCCS00002190	Bis(2-Ethylhexyl)Phthalate	C24H38O4	[M+Na]+	390.277	413.266	216.2	205.411	0.842755	1	CCCCC(CC)COC(C1=CC=CC=C1C(=O)OCC(CC)CCCC)=O	BJQHLKABXJIVAM-UHFFFAOYSA-N	Organic compounds	Benzenoids	Benzene and substituted derivatives	Benzoic acids and derivatives
AllCCS00000071	Ciliatine	C2H8NO3P	[M+H]+	125.024	126.031	129.9	128.72	0.60483	2	C(CP(O)(O)=O)N	QQVDJLLNRSOCEL-UHFFFAOYSA-N	Organic compounds	Organic acids and derivatives	Organic phosphonic acids and derivatives	Organic phosphonic acids
AllCCS00000785	Chlorpropamide	C10H13ClN2O3S	[M+H]+	276.034	277.041	158.493	158.813	0.686051	3	CCCN=C(NS(C1=CC=C(C=C1)Cl)(=O)=O)O	RKWGIWYCVPQPMF-UHFFFAOYSA-N	Organic compounds	Benzenoids	Benzene and substituted derivatives	Benzenesulfonamides
AllCCS00001847	D-(+)-Turanose	C12H22O11	[M+Na]+	342.116	365.106	177	176.992	0.862698	3	C(C(C(C(C(CO)=O)(OC1(C(C(C(C(CO)(O1)[H])(O)[H])(O)[H])(O)[H])[H])[H])(O)[H])(O)[H])O	RULSWEULPANCDV-PIXUTMIVSA-N	Organic compounds	Lipids and lipid-like molecules	Fatty Acyls	Fatty acyl glycosides
AllCCS00001330	Ketanserin Tartrate	C22H22FN3O3	[M+H]+	395.165	396.172	193.36	193.063	0.728586	3	C1=CC=C2C(=C1)C(N(CCN3CCC(CC3)C(C4=CC=C(C=C4)F)=O)C(=N2)O)=O	FPCCSQOGAWCVBH-UHFFFAOYSA-N	Organic compounds	Organic oxygen compounds	Organooxygen compounds	Carbonyl compounds
AllCCS00000536	Spermine	C10H26N4	[M+Na]+	202.216	225.205	151.2	149.27	0.92	1	C(CCNCCCN)CNCCCN	PFNFFQXMRSDOHW-UHFFFAOYSA-N	Organic compounds	Organic nitrogen compounds	Organonitrogen compounds	Amines
AllCCS00000166	3',5'-Cyclic guanosine monophosphate	C10H12N5O7P	[M+Na]+	345.047	368.037	184.1	177.726	0.976656	1	C1C2(C(C(C(N3C=NC4=C3NC(=N)N=C4O)(O2)[H])(O)[H])(OP(O)(=O)O1)[H])[H]	ZOOGRGPOEVQQDX-UUOKFMHZSA-N	Organic compounds	Nucleosides, nucleotides, and analogues	Purine nucleotides	Cyclic purine nucleotides
AllCCS00001244	Solasodine	C27H43NO2	[M+H]+	413.329	414.337	207.818	207.888	0.660075	3	CC1(CCC2(C(C)(C3(C(CC4(C5(CC=C6CC(CCC6(C)C5(CCC43C)[H])(O)[H])[H])[H])(O2)[H])[H])[H])NC1)[H]	KWVISVAMQJWJSZ-VKROHFNGSA-N	Organic compounds	Lipids and lipid-like molecules	Steroids and steroid derivatives	Steroidal alkaloids
AllCCS00000136	N6-methyladenosine	C11H15N5O4	[M+Na]+	281.112	304.102	170.705	168.994	0.975502	3	CNC1=C2C(=NC=N1)N(C=N2)C3(C(C(C(CO)(O3)[H])(O)[H])(O)[H])[H]	VQAYFKKCNSOZKM-IOSLPCCCSA-N	Organic compounds	Nucleosides, nucleotides, and analogues	Purine nucleosides
AllCCS00000469	Pyridoxine 5-phosphate	C8H12NO6P	[M+H]+	249.04	250.048	150.628	153.663	0.91574	3	CC1=C(C(CO)=C(C=N1)COP(O)(O)=O)O	WHOMFKWHIQZTHY-UHFFFAOYSA-N	Organic compounds	Organoheterocyclic compounds	Pyridines and derivatives	Pyridoxines
AllCCS00000510	D-Xylose	C5H10O5	[M+Na]+	150.053	173.042	134.2	139.488	0.956098	2	C1C(C(C(C(O)(O1)[H])(O)[H])(O)[H])(O)[H]	SRBFZHDQGSBBOR-IOVATXLUSA-N	Organic compounds	Organic oxygen compounds	Organooxygen compounds	Carbohydrates and carbohydrate conjugates
AllCCS00000614	LPEp(16:0)	C21H44NO6P	[M+Na]+	437.291	460.28	214.7	214.273	0.939395	3	[H][C@@](O)(CO\C=C/CCCCCCCCCCCCCC)COP(O)(=O)OCCN		Organic compounds	Lipids and lipid-like molecules	Glycerophospholipids	Glycerophosphoethanolamines
AllCCS00001588	SM(32:1)	C37H75N2O6P	[M+Na]+	674.536	697.526	279	278.874	1	3	[H][C@@](O)(\C=C\CCCCCCCCCCC)[C@]([H])(COP([O-])(=O)OCC[N+](C)(C)C)NC(=O)CCCCCCCCCCCCCCC		Organic compounds	Lipids and lipid-like molecules	Sphingolipids	Phosphosphingolipids
AllCCS00000915	Bisphenol A	C15H16O2	[M+H]+	228.115	229.122	147.126	150.941	0.863698	3	CC(C)(C1=CC=C(C=C1)O)C2=CC=C(C=C2)O	IISBACLAFKSPIT-UHFFFAOYSA-N	Organic compounds	Benzenoids	Benzene and substituted derivatives	Diphenylmethanes
AllCCS00000412	D-gluconate	C6H12O7	[M+H]+	196.058	197.066	141.892	143.869	0.955507	3	C(C(C(C(C(C(=O)O)(O)[H])(O)[H])(O)[H])(O)[H])O	RGHNJXZEOKUKBD-SQOUGZDYSA-N	Organic compounds	Organic oxygen compounds	Organooxygen compounds	Carbohydrates and carbohydrate conjugates
AllCCS00000260	Tetracosanoic acid	C24H48O2	[M+Na]+	368.365	391.355	216.859	215.185	0.965714	3	CCCCCCCCCCCCCCCCCCCCCCCC(=O)O	QZZGJDVWLFXDLK-UHFFFAOYSA-N	Organic compounds	Lipids and lipid-like molecules	Fatty Acyls	Fatty acids and conjugates
AllCCS00001765	4-Acetamidobutanoic Acid	C6H11NO3	[M+Na]+	145.074	168.063	136.7	138.062	0.724728	2	CC(=NCCCC(=O)O)O	UZTFMUBKZQVKLK-UHFFFAOYSA-N	Organic compounds	Organic acids and derivatives	Carboxylic acids and derivatives	Amino acids, peptides, and analogues
AllCCS00002020	2-methylnaphthalene (2MT)	C11H10	[M+H]+	142.078	143.086	124.566	125.388	0.978068	3	CC=1C=CC2=CC=CC=C2C1	QIMMUPPBPVKWKM-UHFFFAOYSA-N	Organic compounds	Benzenoids	Naphthalenes
AllCCS00000566	PI(36:4)	C45H79O13P	[M+Na]+	858.526	881.515	293.1	294.375	1	2	[H][C@@](COC(=O)CCCCCCCCCCCCC)(COP(O)(=O)O[C@H]1C(O)C(O)C(O)[C@@H](O)C1O)OC(=O)CCCCC\C=C/C\C=C/C\C=C/C\C=C/CCCCC		Organic compounds	Lipids and lipid-like molecules	Glycerophospholipids	Glycerophosphoglycerophosphates
AllCCS00000744	Succinylsulfathiazole	C13H13N3O5S2	[M+H]+	355.03	356.037	182.447	175.632	0.737376	3	C=1C=C(C=CC1NC(CCC(=O)O)=O)S(NC2=NC=CS2)(=O)=O	SKVLYVHULOWXTD-UHFFFAOYSA-N	Organic compounds	Benzenoids	Benzene and substituted derivatives	Benzenesulfonamides
AllCCS00001067	Nisoldipine	C20H24N2O6	[M+H]+	388.163	389.171	187.231	190.278	0.801238	3	CC(C)COC(C1=C(C)NC(C)=C(C1C2=CC=CC=C2N(=O)=O)C(=O)OC)=O	VKQFCGNPDRICFG-UHFFFAOYSA-N	Organic compounds	Organoheterocyclic compounds	Pyridines and derivatives	Hydropyridines
AllCCS00000318	Riboflavin (Vitamin B2)	C17H20N4O6	[M+H]+	376.138	377.146	189.6	185.99	0.924649	2	CC1=CC2=C(C=C1C)N(CC(C(C(CO)(O)[H])(O)[H])(O)[H])C=3C(C(=NC(N3)=O)O)=N2	AUNGANRZJHBGPY-SCRDCRAPSA-N	Organic compounds	Organoheterocyclic compounds	Pteridines and derivatives	Alloxazines and isoalloxazines
AllCCS00000621	PC(36:4)	C44H80NO8P	[M+H]+	781.562	782.569	286	289.648	1	3	[H][C@@](COC(=O)CCCCCCCCCCCCCCC)(COP([O-])(=O)OCC[N+](C)(C)C)OC(=O)CCC\C=C/C\C=C/C\C=C/C\C=C/CCCCC		Organic compounds	Lipids and lipid-like molecules	Glycerophospholipids	Glycerophosphocholines
AllCCS00000838	Glipizide	C21H27N5O4S	[M+H]+	445.178	446.186	196.545	203.793	0.662661	3	CC1=CN=C(C=N1)C(=NCCC2=CC=C(C=C2)S(NC(=NC3CCCCC3)O)(=O)=O)O	ZJJXGWJIGJFDTL-UHFFFAOYSA-N	Organic compounds	Benzenoids	Benzene and substituted derivatives	Benzenesulfonamides
AllCCS00001056	Alfluzosin	C19H27N5O4	[M+H]+	389.206	390.214	193.903	193.018	0.729526	3	CN(CCCN=C(C1CCCO1)O)C2=NC3=CC(=C(C=C3C(=N)N2)OC)OC	WNMJYKCGWZFFKR-UHFFFAOYSA-N	Organic compounds	Organoheterocyclic compounds	Diazanaphthalenes	Benzodiazines
AllCCS00001334	Triclabendazole	C14H9Cl3N2OS	[M+H]+	357.95	358.957	179.333	171.421	0.671593	3	CSC=1NC=2C=C(C(=CC2N1)OC3=CC=CC(=C3Cl)Cl)Cl	NQPDXQQQCQDHHW-UHFFFAOYSA-N	Organic compounds	Organic oxygen compounds	Organooxygen compounds	Ethers
AllCCS00000451	Retinene	C20H28O	[M+H]+	284.214	285.221	170.463	174.537	0.770218	3	CC(=C(C(=C(C(C)=C(C=O)[H])[H])[H])[H])C(=C(C1=C(C)CCCC1(C)C)[H])[H]	NCYCYZXNIZJOKI-OVSJKPMPSA-N	Organic compounds	Lipids and lipid-like molecules	Prenol lipids	Retinoids
AllCCS00000445	PC(16:0/16:0)	C40H80NO8P	[M+H]+	733.562	734.569	286.588	290.2	0.989831	3	CCCCCCCCCCCCCCCC(=O)OCC(COP(=O)([O-])OCC[N+](C)(C)C)(OC(CCCCCCCCCCCCCCC)=O)[H]	KILNVBDSWZSGLL-KXQOOQHDSA-N	Organic compounds	Lipids and lipid-like molecules	Glycerophospholipids	Glycerophosphocholines
AllCCS00001958	Guanine	C5H5N5O	[M+Na]+	151.049	174.039	137.5	137.85	0.976595	1	C1=NC2=C(N1)NC(=N)N=C2O	UYTPUPDQBNUYGX-UHFFFAOYSA-N	Organic compounds	Organoheterocyclic compounds	Imidazopyrimidines	Purines and purine derivatives
AllCCS00001550	LPE(17:0)	C22H46NO7P	[M+H]+	467.301	468.308	217.8	219.876	0.958577	3	[H][C@@](O)(COC(=O)CCCCCCCCCCCCCCCC)COP(O)(=O)OCCN		Organic compounds	Lipids and lipid-like molecules	Glycerophospholipids	Glycerophosphoethanolamines
AllCCS00000616	LPE(16:0)	C21H44NO7P	[M+Na]+	453.286	476.275	219.7	217.519	0.964706	2	[H][C@@](CO)(COP(O)(=O)OCCN)OC(=O)CCCCCCCCCCCCCCC		Organic compounds	Lipids and lipid-like molecules	Glycerophospholipids	Glycerophosphoethanolamines
AllCCS00001836	D-Pantothenic Acid	C9H17NO5	[M+H]+	219.111	220.118	150.167	149.659	0.908062	3	CC(C)(CO)C(C(=NCCC(=O)O)O)(O)[H]	GHOKWGTUZJEAQD-ZETCQYMHSA-N	Organic compounds	Organic oxygen compounds	Organooxygen compounds	Alcohols and polyols
AllCCS00001443	3,7-Dimethoxyflavone	C17H14O4	[M+H]+	282.089	283.097	160.712	164.273	0.944249	3	COC=1C=CC2=C(C1)OC(C3=CC=CC=C3)=C(C2=O)OC	CNDZOPXQZSXGSK-UHFFFAOYSA-N	Organic compounds	Phenylpropanoids and polyketides	Flavonoids	O-methylated flavonoids
AllCCS00000630	Cer(42:2)	C42H81NO3	[M+H]+	647.622	648.629	276.8	278.048	1	3	[H][C@@](O)(\C=C\CCCCCCCCCCCCC)[C@]([H])(CO)NC(=O)CCCCCCCCCCCCC\C=C/CCCCCCCC		Organic compounds	Lipids and lipid-like molecules	Sphingolipids	Ceramides
AllCCS00001042	Nicotinyl Alcohol Tartrate	C6H7NO	[M+H]+	109.053	110.06	119.942	122.394	0.87144	3	C1=CC(=CN=C1)CO	MVQVNTPHUGQQHK-UHFFFAOYSA-N	Organic compounds	Organoheterocyclic compounds	Pyridines and derivatives
AllCCS00001522	Eletriptan Hydrobromide	C22H26N2O2S	[M+H]+	382.171	383.179	185.234	194.797	0.797694	3	CN1CCCC1(CC2=CNC=3C=CC(CCS(C4=CC=CC=C4)(=O)=O)=CC23)[H]	PWVXXGRKLHYWKM-LJQANCHMSA-N
AllCCS00001852	Docosahexaenoic Acid	C22H32O2	[M+H]+	328.24	329.248	184.62	188.562	0.86917	3	CCC(=C(CC(=C(CC(=C(CC(=C(CC(=C(CC(=C(CCC(=O)O)[H])[H])[H])[H])[H])[H])[H])[H])[H])[H])[H])[H]	MBMBGCFOFBJSGT-KUBAVDMBSA-N	Organic compounds	Lipids and lipid-like molecules	Fatty Acyls	Fatty acids and conjugates
AllCCS00000257	Progesterone	C21H30O2	[M+Na]+	314.225	337.214	169.033	183.64	0.911312	3	CC(C1(CCC2(C3(CCC4=CC(CCC4(C)C3(CCC12C)[H])=O)[H])[H])[H])=O	RJKFOVLPORLFTN-LEKSSAKUSA-N	Organic compounds	Lipids and lipid-like molecules	Steroids and steroid derivatives	Pregnane steroids
AllCCS00001055	Albendazole	C12H15N3O2S	[M+H]+	265.088	266.096	161.991	159.34	0.838556	3	CCCSC=1C=CC2=C(C1)NC(=N2)N=C(O)OC	HXHWSAZORRCQMX-UHFFFAOYSA-N	Organic compounds	Organoheterocyclic compounds	Benzimidazoles	2-benzimidazolylcarbamic acid esters
AllCCS00001029	Meloxicam Sodium	C14H13N3O4S2	[M+H]+	351.035	352.042	174.521	177.814	0.65928	3	CC1=CN=C(N=C(C2=C(C3=CC=CC=C3S(N2C)(=O)=O)O)O)S1	ZRVUJXDFFKFLMG-UHFFFAOYSA-N	Organic compounds	Organoheterocyclic compounds	Benzothiazines
AllCCS00000887	Dinitolmide	C8H7N3O5	[M+H]+	225.039	226.046	143.675	146.019	0.674443	3	CC1=C(C=C(C=C1N(=O)=O)N(=O)=O)C(=N)O	ZEFNOZRLAWVAQF-UHFFFAOYSA-N	Organic compounds	Benzenoids	Benzene and substituted derivatives	Toluenes
AllCCS00001477	Ononetin	C15H14O4	[M+H]+	258.089	259.097	157.384	159.904	0.960976	3	COC1=CC=C(C=C1)CC(C=2C=CC(=CC2O)O)=O	XHBZOAYMBBUURD-UHFFFAOYSA-N	Organic compounds	Phenylpropanoids and polyketides	Stilbenes
AllCCS00001311	Camylofine Dihydrochloride	C19H32N2O2	[M+H]+	320.246	321.254	183.054	181.649	0.767721	3	CCN(CC)CCNC(C1=CC=CC=C1)C(=O)OCCC(C)C	RYOOHIUJEJZCFT-UHFFFAOYSA-N	Organic compounds	Organic acids and derivatives	Carboxylic acids and derivatives	Amino acids, peptides, and analogues
AllCCS00000548	Cer(40:2)	C40H77NO3	[M+H]+	619.59	620.598	270.8	272.19	0.978947	2	[H][C@@](O)(\C=C\C=C\CCCCCCCCC)[C@]([H])(CO)NC(=O)CCCCCCCCCCCCCCCCCCCCCCC		Organic compounds	Lipids and lipid-like molecules	Sphingolipids	Ceramides
AllCCS00001303	Pantethine	C22H42N4O8S2	[M+H]+	554.244	555.252	222.51	223.738	0.781232	3	CC(C)(CO)C(C(=NCCC(=NCCSSCCN=C(CCN=C(C(C(C)(C)CO)(O)[H])O)O)O)O)(O)[H]	DJWYOLJPSHDSAL-ROUUACIJSA-N	Organic compounds	Organic acids and derivatives	Carboxylic acids and derivatives	Amino acids, peptides, and analogues
AllCCS00000709	Levocarnitine	C7H15NO3	[M+H]+	161.105	162.112	132.9	134.202	0.722562	1	C[N+](C)(C)CC(CC(=O)[O-])(O)[H]	PHIQHXFUZVPYII-ZCFIWIBFSA-N	Organic compounds	Organic nitrogen compounds	Organonitrogen compounds	Quaternary ammonium salts
AllCCS00000752	Oxymetazoline Hydrochloride	C16H24N2O	[M+H]+	260.189	261.196	169.894	159.745	0.697632	3	CC1=CC(=C(C(C)=C1CC2=NCCN2)O)C(C)(C)C	WYWIFABBXFUGLM-UHFFFAOYSA-N	Organic compounds	Benzenoids	Benzene and substituted derivatives	Xylenes
AllCCS00000070	gamma-L-Glutamyl-L-glutamic acid	C10H16N2O7	[M+H]+	276.096	277.103	162.889	159.804	0.921532	3	C(CC(=NC(CCC(=O)O)(C(=O)O)[H])O)C(C(=O)O)(N)[H]	OWQDWQKWSLFFFR-WDSKDSINSA-N	Organic compounds	Organic acids and derivatives	Carboxylic acids and derivatives	Amino acids, peptides, and analogues
AllCCS00001065	Paroxetine Hydrochloride	C19H20FNO3	[M+H]+	329.143	330.15	181.07	177.627	0.705582	3	C=1C=C(C=CC1C2(CCNCC2(COC=3C=CC4=C(C3)OCO4)[H])[H])F	AHOUBRCZNHFOSL-YOEHRIQHSA-N	Organic compounds	Organoheterocyclic compounds	Piperidines	Phenylpiperidines
AllCCS00001121	Larixinic Acid	C6H6O3	[M+H]+	126.032	127.039	117.742	124.162	0.800308	3	CC1=C(C(C=CO1)=O)O	XPCTZQVDEJYUGT-UHFFFAOYSA-N	Organic compounds	Organoheterocyclic compounds	Pyrans	Pyranones and derivatives
AllCCS00001590	SM(41:1)	C46H93N2O6P	[M+H]+	800.677	801.684	304.3	299.621	1	3	[H][C@@](O)(\C=C\CCCCCCCCCCC)[C@]([H])(COP([O-])(=O)OCC[N+](C)(C)C)NC(=O)CCCCCCCCCCCCCCCCCCCCCCCC		Organic compounds	Lipids and lipid-like molecules	Sphingolipids	Phosphosphingolipids
AllCCS00001571	PEp(34:0)	C39H78NO7P	[M+H]+	703.552	704.559	275.7	281.266	0.967123	3	[H][C@@](CO\C=C/CCCCCCCCCCCCCC)(COP(O)(=O)OCCN)OC(=O)CCCCCCCCCCCCCCCCC		Organic compounds	Lipids and lipid-like molecules	Glycerophospholipids	Glycerophosphoethanolamines
AllCCS00001392	Dicumarol	C19H12O6	[M+H]+	336.063	337.071	181.981	178.815	0.907815	3	C1=CC=C2C(=C1)C(=C(CC3=C(C4=CC=CC=C4OC3=O)O)C(=O)O2)O	DOBMPNYZJYQDGZ-UHFFFAOYSA-N	Organic compounds	Phenylpropanoids and polyketides	Coumarins and derivatives	Hydroxycoumarins
AllCCS00000300	Aminohippuric acid	C9H10N2O3	[M+H]+	194.069	195.076	155.338	142.313	0.854229	3	C=1C=C(C=CC1C(NCC(=O)O)=O)N	HSMNQINEKMPTIC-UHFFFAOYSA-N	Organic compounds	Benzenoids	Benzene and substituted derivatives	Benzoic acids and derivatives
AllCCS00001005	Methenamine	C6H12N4	[M+H]+	140.106	141.113	126.842	130.421	0.320808	3	C1N2CN3CN1CN(C2)C3	VKYKSIONXSXAKP-UHFFFAOYSA-N	Organic compounds	Organoheterocyclic compounds	Triazinanes	1,3,5-triazinanes
AllCCS00000327	Indolelactic acid	C11H11NO3	[M+H]+	205.074	206.081	143.926	146.025	0.906528	3	C1=CC=C2C(=C1)C(CC(C(=O)O)O)=CN2	XGILAAMKEQUXLS-UHFFFAOYSA-N	Organic compounds	Organoheterocyclic compounds	Indoles and derivatives	Indolyl carboxylic acids and derivatives
AllCCS00000010	N6-Acetyl-L-lysine	C8H16N2O3	[M+H]+	188.116	189.123	142.438	143.046	0.913811	3	CC(=NCCCCC(C(=O)O)(N)[H])O	DTERQYGMUDWYAZ-ZETCQYMHSA-N	Organic compounds	Organic acids and derivatives	Carboxylic acids and derivatives	Amino acids, peptides, and analogues
AllCCS00001215	Desonide	C24H32O6	[M+H]+	416.22	417.227	198.541	200.13	0.967658	3	CC1(C)OC2(CC3(C4(CCC5=CC(C=CC5(C)C4(C(CC3(C)C2(C(CO)=O)O1)(O)[H])[H])=O)[H])[H])[H]	WBGKWQHBNHJJPZ-LECWWXJVSA-N	Organic compounds	Lipids and lipid-like molecules	Steroids and steroid derivatives	Hydroxysteroids
AllCCS00000757	Parachlorophenol	C6H5ClO	[M+H]+	128.003	129.01	108.752	124.715	0.713977	3	C=1C=C(C=CC1Cl)O	WXNZTHHGJRFXKQ-UHFFFAOYSA-N	Organic compounds	Benzenoids	Phenols	Halophenols
AllCCS00000208	Glycolithocholic acid	C26H43NO4	[M+H]+	433.319	434.327	201.431	209.574	0.953711	3	CC(CCC(=NCC(=O)O)O)(C1(CCC2(C3(CCC4(CC(CCC4(C)C3(CCC12C)[H])(O)[H])[H])[H])[H])[H])[H]	XBSQTYHEGZTYJE-OETIFKLTSA-N	Organic compounds	Lipids and lipid-like molecules	Steroids and steroid derivatives	Bile acids, alcohols and derivatives
AllCCS00001937	5-7-Dihydroxy-3-4-5-Trimethoxyflavone	C18H16O7	[M+Na]+	344.09	367.079	209.989	183.423	0.968679	3	COC=1C=C(C=C(C1OC)OC)C2=CC(C3=C(C=C(C=C3O2)O)O)=O	CPCPHNWWTJLXKQ-UHFFFAOYSA-N	Organic compounds	Phenylpropanoids and polyketides	Flavonoids	O-methylated flavonoids
AllCCS00000384	Fructose 1-phosphate	C6H13O9P	[M+Na]+	260.03	283.019	155.642	159.792	0.924468	3	C(C1(C(C(C(COP(O)(O)=O)(O)O1)(O)[H])(O)[H])[H])O	RHKKZBWRNHGJEZ-ARQDHWQXSA-N	Organic compounds	Organic oxygen compounds	Organooxygen compounds	Carbohydrates and carbohydrate conjugates
AllCCS00001259	Solanesol	C45H74O	[M+H-H2O]+	630.574	613.571	256.753	262.947	0.632827	3	CC(C)=CCCC(C)=C(CCC(C)=C(CCC(C)=C(CCC(C)=C(CCC(C)=C(CCC(C)=C(CCC(C)=C(CCC(C)=C(CO)[H])[H])[H])[H])[H])[H])[H])[H]	AFPLNGZPBSKHHQ-MEGGAXOGSA-N	Organic compounds	Lipids and lipid-like molecules	Prenol lipids	Polyprenols
AllCCS00000543	Naringin	C27H32O14	[M+H]+	580.179	581.187	239.5	228.49	0.916752	1	CC1(C(C(C(C(O1)(OC2(C(C(C(CO)(OC2(OC3=CC(=C4C(CC(C5=CC=C(C=C5)O)(OC4=C3)[H])=O)O)[H])[H])(O)[H])(O)[H])[H])[H])(O)[H])(O)[H])(O)[H])[H]	DFPMSGMNTNDNHN-ZPHOTFPESA-N	Organic compounds	Phenylpropanoids and polyketides	Flavonoids	Flavonoid glycosides
AllCCS00001463	Dimethylcaffeic Acid	C11H12O4	[M+H-H2O]+	208.074	191.07	137.268	142.047	0.898558	3	COC=1C=CC(C(=C(C(=O)O)[H])[H])=CC1OC	HJBWJAPEBGSQPR-GQCTYLIASA-N	Organic compounds	Phenylpropanoids and polyketides	Cinnamic acids and derivatives	Hydroxycinnamic acids and derivatives
AllCCS00002140	3-Hydroxy-3-Methylglutaryl-Coa	C27H44N7O20P3S	[M+H]+	911.157	912.165	265.5	263.489	0.935902	1	CC(C)(COP(O)(=O)OP(O)(=O)OCC1(C(C(C(N2C=NC3=C(N)N=CN=C32)(O1)[H])(O)[H])(OP(O)(O)=O)[H])[H])C(C(=NCCC(=NCCSC(CC(C)(CC(=O)O)O)=O)O)O)(O)[H]	CABVTRNMFUVUDM-VRHQGPGLSA-N	Organic compounds	Lipids and lipid-like molecules	Fatty Acyls	Fatty acyl thioesters
AllCCS00000953	Phenytoin Sodium	C15H12N2O2	[M+H]+	252.09	253.097	158.381	157.554	0.732673	3	C1=CC=C(C=C1)C2(C3=CC=CC=C3)C(=NC(=N2)O)O	CXOFVDLJLONNDW-UHFFFAOYSA-N	Organic compounds	Organoheterocyclic compounds	Azolidines	Imidazolidines
AllCCS00001059	Lansoprazole	C16H14F3N3O2S	[M+H]+	369.076	370.083	185.83	181.644	0.765749	3	CC1=C(CS(C2=NC3=CC=CC=C3N2)=O)N=CC=C1OCC(F)(F)F	MJIHNNLFOKEZEW-UHFFFAOYSA-N	Organic compounds	Organoheterocyclic compounds	Benzimidazoles	Sulfinylbenzimidazoles
AllCCS00000643	GlcCer(42:1)	C48H93NO8	[M+H]+	811.69	812.697	301.2	303.364	0.983505	2	[H][C@@](O)(CCCCCCCCCCCCCCC)[C@]([H])(CO[C@@H]1O[C@H](CO)[C@@H](O)C(O)C1O)NC(=O)CCCCCCCCCCCCC\C=C/CCCCCCCC		Organic compounds	Lipids and lipid-like molecules	Sphingolipids	Glycosphingolipids
AllCCS00002184	Dipalmitoylglycerol	C35H68O5	[M+Na]+	568.507	591.496	252.2	261.9	0.930805	3	CCCCCCCCCCCCCCCC(=O)OCC(COC(CCCCCCCCCCCCCCC)=O)O	GFAZGHREJPXDMH-UHFFFAOYSA-N	Organic compounds	Lipids and lipid-like molecules	Glycerolipids	Diradylglycerols
AllCCS00001967	Nicotinamide Hypoxanthine Dinucleotide	C21H27N6O15P2	[M+H]+	665.101	666.108	222.791	229.043	0.834726	3	C1=CC(=C[N+](=C1)C2(C(C(C(COP(=O)(O)OP(=O)(O)OCC3(C(C(C(N4C=NC5=C4N=CN=C5O)(O3)[H])(O)[H])(O)[H])[H])(O2)[H])(O)[H])(O)[H])[H])C(=N)O	DGVSIBCCYUVRNA-NNYOXOHSSA-O	Organic compounds	Nucleosides, nucleotides, and analogues	(5'->5')-dinucleotides
AllCCS00002157	3-Nitro-L-Tyrosine	C9H10N2O5	[M+Na]+	226.059	249.048	154.8	153.596	0.798756	1	C1=CC(=C(C=C1CC(C(=O)O)(N)[H])N(=O)=O)O	FBTSQILOGYXGMD-LURJTMIESA-N	Organic compounds	Organic acids and derivatives	Carboxylic acids and derivatives	Amino acids, peptides, and analogues
AllCCS00001178	Fenretinide	C26H33NO2	[M+H]+	391.251	392.258	200.541	203.67	0.693298	3	CC(=C(C(=C(C(C)=C(C(NC1=CC=C(C=C1)O)=O)[H])[H])[H])[H])C(=C(C2=C(C)CCCC2(C)C)[H])[H]	AKJHMTWEGVYYSE-FXILSDISSA-N	Organic compounds	Lipids and lipid-like molecules	Prenol lipids	Retinoids
AllCCS00001972	LPC 13:0	C21H44NO7P	[M+H]+	453.286	454.293	220.713	219.21	1	3	CCCCCCCCCCCCC(=O)OCC(COP(=O)([O-])OCC[N+](C)(C)C)(O)[H]	WNRCJJWBAXNAPE-HXUWFJFHSA-N	Organic compounds	Lipids and lipid-like molecules	Glycerophospholipids	Glycerophosphocholines
AllCCS00000301	Benzoic acid	C7H6O2	[M+H]+	122.037	123.044	122.17	124.869	0.800095	3	C1=CC=C(C=C1)C(=O)O	WPYMKLBDIGXBTP-UHFFFAOYSA-N	Organic compounds	Benzenoids	Benzene and substituted derivatives	Benzoic acids and derivatives
AllCCS00000587	PEp(40:4)	C45H82NO7P	[M+Na]+	779.583	802.572	290.1	289.215	1	3	[H][C@@](CO\C=C/CCCCCCCCCCCCCCCC)(COP(O)(=O)OCCN)OC(=O)CCCCC\C=C/C\C=C/C\C=C/C\C=C/CCCCC		Organic compounds	Lipids and lipid-like molecules	Glycerophospholipids	Glycerophosphoethanolamines
AllCCS00000370	Cytidine triphosphate (CTP)	C9H16N3O14P3	[M+H]+	482.985	483.992	188.6	193.606	0.995455	1	C1=CN(C2(C(C(C(COP(O)(=O)OP(O)(=O)OP(O)(O)=O)(O2)[H])(O)[H])(O)[H])[H])C(=NC1=N)O	PCDQPRRSZKQHHS-XVFCMESISA-N	Organic compounds	Organic oxygen compounds	Organooxygen compounds	Carbohydrates and carbohydrate conjugates
AllCCS00002021	Acenaphthylene (ALE)	C12H8	[M+H]+	152.063	153.07	125.705	130.267	0.922091	3	C1=CC=2C=CC=C3C=CC(=C1)C23	HXGDTGSAIMULJN-UHFFFAOYSA-N	Organic compounds	Benzenoids	Acenaphthylenes
AllCCS00000725	Metaproterenol	C11H17NO3	[M+H]+	211.121	212.128	149.923	149.351	0.899487	3	CC(C)NCC(C1=CC(=CC(=C1)O)O)O	LMOINURANNBYCM-UHFFFAOYSA-N	Organic compounds	Benzenoids	Phenols	Benzenediols
AllCCS00000503	O-Phospho-L-homoserine	C4H10NO6P	[M+Na]+	199.025	222.014	141.648	147.333	0.809223	3	C(COP(O)(O)=O)C(C(=O)O)(N)[H]	FXDNYOANAXWZHG-VKHMYHEASA-N	Organic compounds	Organic acids and derivatives	Carboxylic acids and derivatives	Amino acids, peptides, and analogues
AllCCS00000751	Orphenadrine Citrate	C18H23NO	[M+H]+	269.178	270.185	166.063	163.158	0.818642	3	CC1=CC=CC=C1C(C2=CC=CC=C2)OCCN(C)C	QVYRGXJJSLMXQH-UHFFFAOYSA-N	Organic compounds	Benzenoids	Benzene and substituted derivatives	Diphenylmethanes
AllCCS00001707	TG(57:2)	C60H112O6	[M+NH4]+	928.846	946.88	336.4	332.973	1	3	[H][C@@](COC(=O)CCCCCCCCCCCC)(COC(=O)CCCCCCCCCCC\C=C/C\C=C/CCCCC)OC(=O)CCCCCCCCCCCCCCCCCCCCC		Organic compounds	Lipids and lipid-like molecules	Glycerolipids	Triradylcglycerols
AllCCS00000101	Thymidine	C10H14N2O5	[M+Na]+	242.09	265.08	162.9	158.852	0.941394	2	CC1=CN(C2(CC(C(CO)(O2)[H])(O)[H])[H])C(N=C1O)=O	IQFYYKKMVGJFEH-XLPZGREQSA-N	Organic compounds	Nucleosides, nucleotides, and analogues	Pyrimidine nucleosides	Pyrimidine 2'-deoxyribonucleosides
AllCCS00000544	Flavone	C15H10O2	[M+H]+	222.068	223.075	146.798	148.912	0.893387	3	C1=CC=C(C=C1)C2=CC(C3=CC=CC=C3O2)=O	VHBFFQKBGNRLFZ-UHFFFAOYSA-N	Organic compounds	Phenylpropanoids and polyketides	Flavonoids	Flavones
AllCCS00001024	Nomifensine Maleate	C16H18N2	[M+H]+	238.147	239.154	155.55	155.046	0.737806	3	CN1CC(C2=CC=CC=C2)C=3C=CC=C(C3C1)N	XXPANQJNYNUNES-UHFFFAOYSA-N	Organic compounds	Organoheterocyclic compounds	Tetrahydroisoquinolines	4-phenyltetrahydroisoquinolines
AllCCS00000880	Mesalamine	C7H7NO3	[M+H]+	153.043	154.05	134.722	133.095	0.804654	3	C1=CC(=C(C=C1N)C(=O)O)O	KBOPZPXVLCULAV-UHFFFAOYSA-N	Organic compounds	Benzenoids	Benzene and substituted derivatives	Benzoic acids and derivatives
AllCCS00001256	Desacetylcolforsin	C20H32O6	[M+Na]+	368.22	391.209	185.588	190.135	0.768045	3	C=CC1(C)CC(C2(C3(C)C(CCC(C)(C)C3(C(C(C2(C)O1)(O)[H])(O)[H])[H])(O)[H])O)=O	WPDITXOBNLYZHH-KAACEJSMSA-N	Organic compounds	Lipids and lipid-like molecules	Prenol lipids	Triterpenoids
AllCCS00001020	Ethoxzolamide	C9H10N2O3S2	[M+H]+	258.013	259.021	152.69	154.424	0.64757	3	CCOC=1C=CC2=C(C1)SC(=N2)S(N)(=O)=O	OUZWUKMCLIBBOG-UHFFFAOYSA-N	Organic compounds	Organoheterocyclic compounds	Benzothiazoles
AllCCS00001487	Resveratrol 4'-Methyl Ether	C15H14O3	[M+H]+	242.094	243.102	157.277	155.391	0.810566	3	COC1=CC=C(C(=C(C2=CC(=CC(=C2)O)O)[H])[H])C=C1	IHVRWFJGOIWMGC-NSCUHMNNSA-N	Organic compounds	Phenylpropanoids and polyketides	Stilbenes
AllCCS00001987	LPC 14:0	C22H46NO7P	[M+Na]+	467.301	490.29	225.767	225.547	1	3	CCCCCCCCCCCCCC(=O)OCC(COP(=O)([O-])OCC[N+](C)(C)C)(O)[H]	VXUOFDJKYGDUJI-OAQYLSRUSA-N	Organic compounds	Lipids and lipid-like molecules	Glycerophospholipids	Glycerophosphocholines
AllCCS00001308	P-Fluorophenylalanine	C9H10FNO2	[M+H]+	183.07	184.077	141.101	140.272	0.925194	3	C=1C=C(C=CC1CC(C(=O)O)(N)[H])F	XWHHYOYVRVGJJY-QMMMGPOBSA-N	Organic compounds	Organic acids and derivatives	Carboxylic acids and derivatives	Amino acids, peptides, and analogues
AllCCS00000570	PI(38:5)	C47H81O13P	[M+H]+	884.541	885.549	301.1	299.058	1	3	[H][C@@](COC(=O)CCCCCCC\C=C/CCCCCC)(COP(O)(=O)O[C@H]1C(O)C(O)C(O)[C@@H](O)C1O)OC(=O)CCCCC\C=C/C\C=C/C\C=C/C\C=C/CCCCC		Organic compounds	Lipids and lipid-like molecules	Glycerophospholipids	Glycerophosphoglycerophosphates
AllCCS00001110	Carbadox	C11H10N4O4	[M+H]+	262.07	263.078	153.904	155.92	0.702881	3	COC(=NN=C(C=1C=N(C2=CC=CC=C2N1=O)=O)[H])O	OVGGLBAWFMIPPY-WUXMJOGZSA-N	Organic compounds	Organoheterocyclic compounds	Diazanaphthalenes	Benzodiazines
AllCCS00001716	TG(58:6)	C61H106O6	[M+NH4]+	934.799	952.833	336.5	331.134	1	3	[H][C@@](COC(=O)CCCCCCCCCCCCC)(COC(=O)CC\C=C/C\C=C/C\C=C/C\C=C/C\C=C/C\C=C/CC)OC(=O)CCCCCCCCCCCCCCCCCCCCC		Organic compounds	Lipids and lipid-like molecules	Glycerolipids	Triradylcglycerols
AllCCS00000002	3-Iodo-L-tyrosine (MIT)	C9H10INO3	[M+H]+	306.971	307.978	159.066	162.427	0.972273	3	C1=CC(=C(C=C1CC(C(=O)O)(N)[H])I)O	UQTZMGFTRHFAAM-ZETCQYMHSA-N	Organic compounds	Organic acids and derivatives	Carboxylic acids and derivatives	Amino acids, peptides, and analogues
AllCCS00000741	Amitriptyline Hydrochloride	C20H23N	[M+H]+	277.183	278.19	166.272	167.797	0.846055	3	CN(C)CCC=C1C2=CC=CC=C2CCC3=CC=CC=C31	KRMDCWKBEZIMAB-UHFFFAOYSA-N	Organic compounds	Benzenoids	Dibenzocycloheptenes
AllCCS00000062	N-(omega)-Hydroxyarginine	C6H14N4O3	[M+H]+	190.107	191.114	139.035	141.585	0.89528	3	C(CC(C(=O)O)N)CNC(=N)NO	FQWRAVYMZULPNK-UHFFFAOYSA-N	Organic compounds	Organic acids and derivatives	Carboxylic acids and derivatives	Amino acids, peptides, and analogues
AllCCS00000201	Cholic acid	C24H40O5	[M+Na]+	408.288	431.277	197.9	205.423	0.940443	1	CC(CCC(=O)O)(C1(CCC2(C3(C(CC(C12C)(O)[H])(C4(C)CCC(CC4(CC3(O)[H])[H])(O)[H])[H])[H])[H])[H])[H]	BHQCQFFYRZLCQQ-OELDTZBJSA-N	Organic compounds	Lipids and lipid-like molecules	Steroids and steroid derivatives	Bile acids, alcohols and derivatives
AllCCS00000568	PI(36:2)	C45H83O13P	[M+H]+	862.557	863.564	300.6	299.207	1	3	[H][C@@](COC(=O)CCCCCCCCCCCCC)(COP(O)(=O)O[C@H]1C(O)C(O)C(O)[C@@H](O)C1O)OC(=O)CCCCCCCCCCC\C=C/C\C=C/CCCCC		Organic compounds	Lipids and lipid-like molecules	Glycerophospholipids	Glycerophosphoglycerophosphates
AllCCS00001899	13-OxoODE	C18H30O3	[M+Na]+	294.219	317.209	193.367	182.746	0.922222	3	CCCCCC(C(=C(C(=C(CCCCCCCC(=O)O)[H])[H])[H])[H])=O	JHXAZBBVQSRKJR-BSZOFBHHSA-N	Organic compounds	Lipids and lipid-like molecules	Fatty Acyls	Lineolic acids and derivatives
AllCCS00000688	LPC(18:1)	C26H52NO7P	[M+H]+	521.348	522.355	232.4	236.28	1	2	[H][C@@](O)(COC(=O)CCCCCCCCC\C=C/CCCCCC)COP([O-])(=O)OCC[N+](C)(C)C		Organic compounds	Lipids and lipid-like molecules	Glycerophospholipids	Glycerophosphocholines
AllCCS00000742	Bumetanide	C17H20N2O5S	[M+H]+	364.109	365.117	185.061	183.746	0.682083	3	CCCCNC=1C=C(C=C(C1OC2=CC=CC=C2)S(N)(=O)=O)C(=O)O	MAEIEVLCKWDQJH-UHFFFAOYSA-N	Organic compounds	Benzenoids	Benzene and substituted derivatives	Diphenylethers
AllCCS00002187	Retinoate	C20H28O2	[M+Na]+	300.209	323.198	182.2	181.775	0.810575	1	CC(=C(C(=C(C(C)=C(C(=O)O)[H])[H])[H])[H])C(=C(C1=C(C)CCCC1(C)C)[H])[H]	SHGAZHPCJJPHSC-YCNIQYBTSA-N	Organic compounds	Lipids and lipid-like molecules	Prenol lipids	Retinoids
AllCCS00001243	7-Oxocholesterol	C27H44O2	[M+H]+	400.334	401.341	208.307	204.85	0.961565	3	CC(C)CCCC(C)(C1(CCC2(C3(C(CCC12C)(C4(C)CCC(CC4=CC3=O)(O)[H])[H])[H])[H])[H])[H]	YIKKMWSQVKJCOP-SBMSYAAPSA-N	Organic compounds	Lipids and lipid-like molecules	Steroids and steroid derivatives	Cholestane steroids
AllCCS00001873	8-iso-Prostaglandin F2 alpha	C20H34O5	[M+Na]+	354.241	377.23	199.031	197.349	0.897168	3	CCCCCC(C(=C(C1(C(CC(=C(CCCC(=O)O)[H])[H])(C(CC1(O)[H])(O)[H])[H])[H])[H])[H])(O)[H]	PXGPLTODNUVGFL-NAPLMKITSA-N	Organic compounds	Lipids and lipid-like molecules	Fatty Acyls	Eicosanoids
AllCCS00001862	8(9)-EET	C20H32O3	[M+Na]+	320.235	343.224	186.833	192.11	0.893177	3	CCCCCC(=C(CC(=C(CC1C(CC(=C(CCCC(=O)O)[H])[H])O1)[H])[H])[H])[H]	DBWQSCSXHFNTMO-TYAUOURKSA-N	Organic compounds	Lipids and lipid-like molecules	Fatty Acyls	Fatty acids and conjugates
AllCCS00000443	Glycerophosphocholine	C8H20NO6P	[M+H]+	257.103	258.11	155.725	155.553	0.697352	3	C[N+](C)(C)CCOP(=O)([O-])OCC(CO)(O)[H]	SUHOQUVVVLNYQR-QMMMGPOBSA-N	Organic compounds	Lipids and lipid-like molecules	Glycerophospholipids	Glycerophosphocholines
AllCCS00001249	Chrysanthemic Acid	C10H16O2	[M+H]+	168.115	169.122	129.996	135.285	0.682788	3	CC(C)=CC1C(C(=O)O)C1(C)C	XLOPRKKSAJMMEW-UHFFFAOYSA-N	Organic compounds	Lipids and lipid-like molecules	Prenol lipids	Monoterpenoids
AllCCS00001990	16:0 Lyso PC	C24H50NO7P	[M+H]+	495.332	496.34	233.3	232.564	1	3	CCCCCCCCCCCCCCCC(=O)OCC(COP(=O)([O-])OCC[N+](C)(C)C)(O)[H]	ASWBNKHCZGQVJV-HSZRJFAPSA-N	Organic compounds	Lipids and lipid-like molecules	Glycerophospholipids	Glycerophosphocholines
AllCCS00000676	PC(40:5)	C48H86NO8P	[M+H]+	835.609	836.616	297.8	298.601	1	2	[H][C@@](COC(=O)CCCCCCCCCCCCCCCCC)(COP([O-])(=O)OCC[N+](C)(C)C)OC(=O)CC\C=C/C\C=C/C\C=C/C\C=C/C\C=C/CCCCC		Organic compounds	Lipids and lipid-like molecules	Glycerophospholipids	Glycerophosphocholines
AllCCS00001331	Bromperidol	C21H23BrFNO2	[M+H]+	419.09	420.097	194.931	192.949	0.761223	3	C(CC(C1=CC=C(C=C1)F)=O)CN2CCC(CC2)(C3=CC=C(C=C3)Br)O	RKLNONIVDFXQRX-UHFFFAOYSA-N	Organic compounds	Organic oxygen compounds	Organooxygen compounds	Carbonyl compounds
AllCCS00000677	PC(40:4)	C48H88NO8P	[M+H]+	837.625	838.632	298.8	300.208	1	2	[H][C@@](COC(=O)CCCCCCCCCCCCCCCCC)(COP([O-])(=O)OCC[N+](C)(C)C)OC(=O)CCCCC\C=C/C\C=C/C\C=C/C\C=C/CCCCC		Organic compounds	Lipids and lipid-like molecules	Glycerophospholipids	Glycerophosphocholines
AllCCS00001579	PI(37:4)	C46H81O13P	[M+NH4]+	872.541	890.575	301.5	297.474	1	3	[H][C@@](COC(=O)CCCCCCCCCCCCCCCC)(COP(O)(=O)O[C@H]1C(O)C(O)C(O)[C@@H](O)C1O)OC(=O)CCC\C=C/C\C=C/C\C=C/C\C=C/CCCCC		Organic compounds	Lipids and lipid-like molecules	Glycerophospholipids	Glycerophosphoglycerophosphates
AllCCS00001420	Baicalein	C15H10O5	[M+H]+	270.053	271.06	153.83	161.054	0.948327	3	C1=CC=C(C=C1)C2=CC(C3=C(C=C(C(=C3O)O)O)O2)=O	FXNFHKRTJBSTCS-UHFFFAOYSA-N	Organic compounds	Phenylpropanoids and polyketides	Flavonoids	Flavones
AllCCS00001975	SM (d18:1/17:0)	C40H81N2O6P	[M+Na]+	716.583	739.573	291.894	287.179	0.792734	3	CCCCCCCCCCCCCCCCC(=NC(COP([O-])(=O)OCC[N+](C)(C)C)(C(C(=C(CCCCCCCCCCCCC)[H])[H])(O)[H])[H])O	YMQZQHIESOAPQH-JXGHDCMNSA-N	Organic compounds	Lipids and lipid-like molecules	Sphingolipids	Phosphosphingolipids
AllCCS00000467	5-Hydroxyindoleacetate	C10H9NO3	[M+Na]+	191.058	214.048	148.8	146.305	0.95954	1	C1=CC2=C(C=C1O)C(CC(=O)O)=CN2	DUUGKQCEGZLZNO-UHFFFAOYSA-N	Organic compounds	Organoheterocyclic compounds	Indoles and derivatives	Indolyl carboxylic acids and derivatives
AllCCS00002180	Tartrate	C4H6O6	[M+Na]+	150.016	173.006	137.6	139.715	0.84895	1	C(C(C(=O)O)(O)[H])(C(=O)O)(O)[H]	FEWJPZIEWOKRBE-LWMBPPNESA-N	Organic compounds	Organic oxygen compounds	Organooxygen compounds	Carbohydrates and carbohydrate conjugates
AllCCS00001899	13-OxoODE	C18H30O3	[M+H]+	294.219	295.227	179.4	179.148	0.922222	3	CCCCCC(C(=C(C(=C(CCCCCCCC(=O)O)[H])[H])[H])[H])=O	JHXAZBBVQSRKJR-BSZOFBHHSA-N	Organic compounds	Lipids and lipid-like molecules	Fatty Acyls	Lineolic acids and derivatives
AllCCS00001983	Lyso PC(P-18:0)	C26H54NO6P	[M+H]+	507.369	508.376	236.8	237.84	0.911311	3	CCCCCCCCCCCCCCCCC(=C(OCC(COP(=O)([O-])OCC[N+](C)(C)C)(O)[H])[H])[H]	WBOMIOWRFSPZMC-AYICAFKVSA-N	Organic compounds	Lipids and lipid-like molecules	Glycerophospholipids	Glycerophosphocholines
AllCCS00000854	Tiapride Hydrochloride	C15H24N2O4S	[M+H]+	328.146	329.153	181.639	177.133	0.716933	3	CCN(CC)CCN=C(C=1C=C(C=CC1OC)S(C)(=O)=O)O	JTVPZMFULRWINT-UHFFFAOYSA-N	Organic compounds	Benzenoids	Benzene and substituted derivatives	Benzenesulfonyl compounds
AllCCS00000272	21-Hydroxypregnenolone	C21H32O3	[M+H-H2O]+	332.235	315.232	178.747	182.119	0.98211	3	CC12CCC(CC2=CCC3(C4(CCC(C(CO)=O)(C4(C)CCC31[H])[H])[H])[H])(O)[H]	MOIQRAOBRXUWGN-WPWXJNKXSA-N	Organic compounds	Lipids and lipid-like molecules	Steroids and steroid derivatives	Hydroxysteroids
AllCCS00000672	PC(38:2)	C46H88NO8P	[M+H]+	813.625	814.632	296	298.807	1	2	[H][C@@](COC(=O)CCCCCCCCCCCCCCCCC)(COP([O-])(=O)OCC[N+](C)(C)C)OC(=O)CCCCCCCCC\C=C/C\C=C/CCCCC		Organic compounds	Lipids and lipid-like molecules	Glycerophospholipids	Glycerophosphocholines

## Sheet: Negative_mode
id_allccs	name	formula	adduct	monoisotope_mass	mz	ccs	pred_ccs	rss	confidence_level	smiles	inchikey	kingdom	superclass	class	subclass
AllCCS00000011	O-Phosphoethanolamine	C2H8NO4P	[M-H]-	141.019	140.012	123.1	127.361	0.623921	2	C(COP(O)(O)=O)N	SUHOOTKUPISOBE-UHFFFAOYSA-N	Organic compounds	Organic acids and derivatives	Organic phosphoric acids and derivatives	Phosphate esters
AllCCS00000389	N-Acetylglucosamine 1-phosphate	C8H16NO9P	[M-H]-	301.056	300.049	156.418	158.642	0.876638	3	CC(=NC1(C(C(C(CO)(OC1(OP(O)(O)=O)[H])[H])(O)[H])(O)[H])[H])O	FZLJPEPAYPUMMR-RTRLPJTCSA-N	Organic compounds	Organic oxygen compounds	Organooxygen compounds	Carbohydrates and carbohydrate conjugates
AllCCS00001545	GlcCer(40:0)	C46H91NO8	[M+HCOO]-	785.674	830.673	298.9	304.627	0.875499	3	[H][C@@](O)(CCCCCCCCCCCCCCC)[C@]([H])(CO[C@@H]1O[C@H](CO)[C@@H](O)C(O)C1O)NC(=O)CCCCCCCCCCCCCCCCCCCCC		Organic compounds	Lipids and lipid-like molecules	Sphingolipids	Glycosphingolipids
AllCCS00000214	Azelaic acid	C9H16O4	[M-H]-	188.105	187.098	139.3	143.779	0.976471	2	C(CCCC(=O)O)CCCC(=O)O	BDJRBEYXGGNYIS-UHFFFAOYSA-N	Organic compounds	Lipids and lipid-like molecules	Fatty Acyls	Fatty acids and conjugates
AllCCS00000279	3-Isopropylmalate	C7H12O5	[M-H]-	176.068	175.061	127.46	134.454	0.833499	3	CC(C)C(C(C(=O)O)(O)[H])(C(=O)O)[H]	RNQHMTFBUSSBJQ-CRCLSJGQSA-N	Organic compounds	Lipids and lipid-like molecules	Fatty Acyls	Fatty acids and conjugates
AllCCS00001815	Cellotriose	C18H32O16	[M-H]-	504.169	503.162	208.381	206.251	0.967273	3	C(C1(C(C(C(C(O1)(OC2(C(CO)(OC(C(C2(O)[H])(O)[H])(OC3(C(CO)(OC(C(C3(O)[H])(O)[H])(O)[H])[H])[H])[H])[H])[H])[H])(O)[H])(O)[H])(O)[H])[H])O	FYGDTMLNYKFZSV-ZWSAEMDYSA-N	Organic compounds	Organic oxygen compounds	Organooxygen compounds	Carbohydrates and carbohydrate conjugates
AllCCS00000007	3,4-Dihydroxy-L-phenylalanine(L-DOPA)	C9H11NO4	[M+Na-2H]-	197.069	218.044	142.1	141.834	0.942278	2	C1=CC(=C(C=C1CC(C(=O)O)(N)[H])O)O	WTDRDQBEARUVNC-LURJTMIESA-N	Organic compounds	Organic acids and derivatives	Carboxylic acids and derivatives	Amino acids, peptides, and analogues
AllCCS00000128	2'-Deoxyadenosine 5'-triphosphate (dATP)	C10H16N5O12P3	[M-H]-	491.001	489.994	185.4	188.129	0.976206	2	C1C(C(COP(O)(=O)OP(O)(=O)OP(O)(O)=O)(OC1(N2C=NC3=C(N)N=CN=C32)[H])[H])(O)[H]	SUYVUBYJARFZHO-RRKCRQDMSA-N	Organic compounds	Nucleosides, nucleotides, and analogues	Purine nucleotides	Purine deoxyribonucleotides
AllCCS00002118	Mannose 6-Phosphate	C6H13O9P	[M+Na-2H]-	260.03	281.004	156.8	147.483	0.995918	1	C(C1(C(C(C(C(O)(O1)[H])(O)[H])(O)[H])(O)[H])[H])OP(O)(O)=O	NBSCHQHZLSJFNQ-QTVWNMPRSA-N	Organic compounds	Organic oxygen compounds	Organooxygen compounds	Carbohydrates and carbohydrate conjugates
AllCCS00001837	L-Threonic Acid	C4H8O5	[M-H]-	136.037	135.03	122.2	122.433	0.978378	3	C(C(C(C(=O)O)(O)[H])(O)[H])O	JPIJQSOTBSSVTP-STHAYSLISA-N	Organic compounds	Organic oxygen compounds	Organooxygen compounds	Carbohydrates and carbohydrate conjugates
AllCCS00000150	Inosine 5'-monophosphate (IMP)	C10H13N4O8P	[M-H]-	348.047	347.04	171.3	169.333	0.994521	2	C(C1(C(C(C(N2C=NC3=C2N=CN=C3O)(O1)[H])(O)[H])(O)[H])[H])OP(O)(O)=O	GRSZFWQUAKGDAV-KQYNXXCUSA-N	Organic compounds	Nucleosides, nucleotides, and analogues	Purine nucleotides	Purine ribonucleotides
AllCCS00001853	Adrenic Acid	C22H36O2	[M-H]-	332.272	331.264	190.921	191.806	0.954167	3	CCCCCC(=C(CC(=C(CC(=C(CC(=C(CCCCCC(=O)O)[H])[H])[H])[H])[H])[H])[H])[H]	TWSWSIQAPQLDBP-DOFZRALJSA-N	Organic compounds	Lipids and lipid-like molecules	Fatty Acyls	Fatty acids and conjugates
AllCCS00000308	Vanillin	C8H8O3	[M-H]-	152.047	151.04	124.301	128.78	0.836205	3	COC=1C=C(C=CC1O)C=O	MWOOGOJBHIARFG-UHFFFAOYSA-N	Organic compounds	Benzenoids	Phenols	Methoxyphenols
AllCCS00000317	Protoporphyrin IX	C34H34N4O4	[M-H]-	562.258	561.251	245.232	230.792	0.877759	3	C=CC1=C(C)C2=C(C=3C(C)=C(CCC(=O)O)C(=C(C4=C(CCC(=O)O)C(C)=C(C(=C5C(C=C)=C(C)C(C(=C1N2)[H])=N5)[H])N4)[H])N3)[H]	KSFOVUSSGSKXFI-UJJXFSCMSA-N	Organic compounds	Organoheterocyclic compounds	Tetrapyrroles and derivatives	Porphyrins
AllCCS00000398	Stachyose	C24H42O21	[M+Na-2H]-	666.222	687.197	225.077	227.972	0.956364	3	C(C1(C(C(C(C(OCC2(C(C(C(C(OCC3(C(C(C(C(O3)(OC4(CO)C(C(C(CO)(O4)[H])(O)[H])(O)[H])[H])(O)[H])(O)[H])(O)[H])[H])(O2)[H])(O)[H])(O)[H])(O)[H])[H])(O1)[H])(O)[H])(O)[H])(O)[H])[H])O	UQZIYBXSHAGNOE-XNSRJBNMSA-N	Organic compounds	Organic oxygen compounds	Organooxygen compounds	Carbohydrates and carbohydrate conjugates
AllCCS00001868	17(S)-HDHA	C22H32O3	[M-H]-	344.235	343.228	194.842	188.767	0.950717	3	CCC(=C(CC(C(=C(C(=C(CC(=C(CC(=C(CC(=C(CCC(=O)O)[H])[H])[H])[H])[H])[H])[H])[H])[H])[H])(O)[H])[H])[H]	SWTYBBUBEPPYCX-YTQNUIGOSA-N	Organic compounds	Lipids and lipid-like molecules	Fatty Acyls	Fatty acids and conjugates
AllCCS00000628	Cer(38:1)	C38H75NO3	[M+HCOO]-	593.575	638.573	266.5	263.101	1	3	[H][C@@](O)(\C=C\CCCCCCCCC)[C@]([H])(CO)NC(=O)CCCCCCCCCCCCCCCCCCCCCCC		Organic compounds	Lipids and lipid-like molecules	Sphingolipids	Ceramides
AllCCS00000420	6-Phospho-D-gluconate	C6H13O10P	[M-H]-	276.025	275.017	144.4	149.452	0.926061	2	C(C(C(C(C(C(=O)O)(O)[H])(O)[H])(O)[H])(O)[H])OP(O)(O)=O	BIRSGZKFKXLSJQ-SQOUGZDYSA-N	Organic compounds	Organic oxygen compounds	Organooxygen compounds	Carbohydrates and carbohydrate conjugates
AllCCS00000022	Glutaric acid	C5H8O4	[M+Na-2H]-	132.042	153.017	129.7	129.107	0.873797	1	C(CC(=O)O)CC(=O)O	JFCQEDHGNNZCLN-UHFFFAOYSA-N	Organic compounds	Organic acids and derivatives	Carboxylic acids and derivatives	Dicarboxylic acids and derivatives
AllCCS00000405	Ethyl glucuronide	C8H14O7	[M-H]-	222.074	221.067	143.967	145.104	0.914117	3	CCOC1(C(C(C(C(C(=O)O)(O1)[H])(O)[H])(O)[H])(O)[H])[H]	IWJBVMJWSPZNJH-UQGZVRACSA-N	Organic compounds	Organic oxygen compounds	Organooxygen compounds	Carbohydrates and carbohydrate conjugates
AllCCS00000132	1-Methyladenosine	C11H15N5O4	[M-H]-	281.112	280.105	159.213	164.409	0.963485	3	CN1C=NC2=C(C1=N[H])N=CN2C3(C(C(C(CO)(O3)[H])(O)[H])(O)[H])[H]	GFYLSDSUCHVORB-JOLDIKRXSA-N	Organic compounds	Nucleosides, nucleotides, and analogues	Purine nucleosides
AllCCS00001756	3-Methoxy-L-Tyrosine	C10H13NO4	[M-H]-	211.084	210.077	153.267	146.057	0.925581	3	COC=1C=C(C=CC1O)CC(C(=O)O)(N)[H]	PFDUUKDQEHURQC-ZETCQYMHSA-N	Organic compounds	Organic acids and derivatives	Carboxylic acids and derivatives	Amino acids, peptides, and analogues
AllCCS00002083	1-Methyladenosine	C11H15N5O4	[M-H]-	281.112	280.105	162.9	164.409	0.963485	1	CN1C=NC2=C(C1=N)N=CN2C3(C(C(C(CO)(O3)[H])(O)[H])(O)[H])[H]	GFYLSDSUCHVORB-IOSLPCCCSA-N	Organic compounds	Nucleosides, nucleotides, and analogues	Purine nucleosides
AllCCS00001866	Leukotriene B4	C20H32O4	[M-H]-	336.23	335.223	187.435	187.881	0.907949	3	CCCCCC(=C(CC(C(=C(C(=C(C(=C(C(CCCC(=O)O)(O)[H])[H])[H])[H])[H])[H])[H])(O)[H])[H])[H]	VNYSSYRCGWBHLG-AMOLWHMGSA-N	Organic compounds	Lipids and lipid-like molecules	Fatty Acyls	Eicosanoids
AllCCS00000422	Raffinose	C18H32O16	[M-H]-	504.169	503.162	194.7	206.496	0.959461	3	C(C1(C(C(C(C(OCC2(C(C(C(C(O2)(OC3(CO)C(C(C(CO)(O3)[H])(O)[H])(O)[H])[H])(O)[H])(O)[H])(O)[H])[H])(O1)[H])(O)[H])(O)[H])(O)[H])[H])O	MUPFEKGTMRGPLJ-BQCSWRFHSA-N	Organic compounds	Organic oxygen compounds	Organooxygen compounds	Carbohydrates and carbohydrate conjugates
AllCCS00000337	Melatonin	C13H16N2O2	[M-H]-	232.121	231.114	155.2	157.775	0.947588	2	CC(=NCCC1=CNC=2C=CC(=CC12)OC)O	DRLFMBDRBRZALE-UHFFFAOYSA-N	Organic compounds	Organoheterocyclic compounds	Indoles and derivatives	Indoles
AllCCS00000352	5-methoxytryptophan	C12H14N2O3	[M-H]-	234.1	233.093	154.356	154.85	0.923773	3	COC=1C=CC2=C(C1)C(CC(C(=O)O)(N)[H])=CN2	KVNPSKDDJARYKK-JTQLQIEISA-N	Organic compounds	Organoheterocyclic compounds	Indoles and derivatives	Tryptamines and derivatives
AllCCS00000615	LPEp(18:0)	C23H48NO6P	[M-H]-	465.322	464.315	211.4	215.928	0.797945	3	[H][C@@](O)(CO\C=C/CCCCCCCCCCCCCCCC)COP(O)(=O)OCCN		Organic compounds	Lipids and lipid-like molecules	Glycerophospholipids	Glycerophosphoethanolamines
AllCCS00002103	Mandelate	C8H8O3	[M-H]-	152.047	151.04	131.1	128.858	0.853076	2	C1=CC=C(C=C1)C(C(=O)O)(O)[H]	IWYDHOAUDWTVEP-ZETCQYMHSA-N	Organic compounds	Benzenoids	Benzene and substituted derivatives
AllCCS00000590	PE(36:3)	C41H76NO8P	[M-H]-	741.531	740.524	268	269.482	1	2	[H][C@@](COC(=O)CCCCCCC\C=C/CCCCCCCC)(COP(O)(=O)OCCN)OC(=O)CCCCCCC\C=C/C\C=C/CCCCC		Organic compounds	Lipids and lipid-like molecules	Glycerophospholipids	Glycerophosphoethanolamines
AllCCS00000167	Adenosine 5'-diphosphate (ADP)	C10H15N5O10P2	[M+Na-2H]-	427.029	448.004	187.8	180.154	0.988319	1	C(C1(C(C(C(N2C=NC3=C(N)N=CN=C32)(O1)[H])(O)[H])(O)[H])[H])OP(O)(=O)OP(O)(O)=O	XTWYTFMLZFPYCI-KQYNXXCUSA-N	Organic compounds	Nucleosides, nucleotides, and analogues	Purine nucleotides	Purine ribonucleotides
AllCCS00000689	LPC(18:0)	C26H54NO7P	[M+HCOO]-	523.364	568.362	244.4	240.136	0.948112	3	[H][C@@](O)(COC(=O)CCCCCCCCCCCCCCCCC)COP([O-])(=O)OCC[N+](C)(C)C		Organic compounds	Lipids and lipid-like molecules	Glycerophospholipids	Glycerophosphocholines
AllCCS00001925	Pendimethalin	C13H19N3O4	[M-H]-	281.138	280.13	167.462	166.551	0.576094	3	CCC(CC)NC1=C(C=C(C)C(C)=C1N(=O)=O)N(=O)=O	CHIFOSRWCNZCFN-UHFFFAOYSA-N	Organic compounds	Benzenoids	Benzene and substituted derivatives	Aniline and substituted anilines
AllCCS00001563	LPS(22:1)	C28H54NO9P	[M-H]-	579.354	578.346	237.4	240.484	0.977778	3	[H][C@@](O)(COC(=O)CCCCCCCCC\C=C/CCCCCCCCCC)COP(O)(=O)OC[C@]([H])(N)C(O)=O		Organic compounds	Lipids and lipid-like molecules	Glycerophospholipids	Glycerophosphoserines
AllCCS00001797	Halosulfuron-methyl	C13H15ClN6O7S	[M-H]-	434.041	433.034	195.344	189.363	0.480043	3	CN1C(=C(C(Cl)=N1)C(=O)OC)S(NC(=NC2=NC(=CC(=N2)OC)OC)O)(=O)=O	FMGZEUWROYGLAY-UHFFFAOYSA-N	Organic compounds	Organoheterocyclic compounds	Azoles	Pyrazoles
AllCCS00001827	3-alpha,6-alpha-Mannopentaose	C30H52O26	[M-H]-	828.275	827.267	252.148	249.798	0.841633	3	C(C(C(C(C(COC1(C(C(C(C(COC2(C(C(C(C(CO)(O2)[H])(O)[H])(O)[H])(O)[H])[H])(O1)[H])(O)[H])(OC3(C(C(C(C(CO)(O3)[H])(O)[H])(O)[H])(O)[H])[H])[H])(O)[H])[H])(O)[H])(O)[H])(OC4(C(C(C(C(CO)(O4)[H])(O)[H])(O)[H])(O)[H])[H])[H])(O)[H])=O	YPQGRSSAXDUGEC-LHCUGFEVSA-N	Organic compounds	Organic oxygen compounds	Organooxygen compounds	Carbohydrates and carbohydrate conjugates
AllCCS00000031	Cysteine-S-sulfate	C3H7NO5S2	[M+Na-2H]-	200.977	221.951	133.291	137.933	0.922199	3	C(C(C(=O)O)(N)[H])SS(O)(=O)=O	NOKPBJYHPHHWAN-REOHCLBHSA-N	Organic compounds	Organic acids and derivatives	Carboxylic acids and derivatives	Amino acids, peptides, and analogues
AllCCS00001589	SM(34:0)	C39H81N2O6P	[M+HCOO]-	704.583	749.581	285.4	285.118	0.873239	3	[H][C@@](O)(CCCCCCCCCCCCCCC)[C@]([H])(COP([O-])(=O)OCC[N+](C)(C)C)NC(=O)CCCCCCCCCCCCCCC		Organic compounds	Lipids and lipid-like molecules	Sphingolipids	Phosphosphingolipids
AllCCS00000102	Uridine 5'-triphosphate (UTP)	C9H15N2O15P3	[M+Na-2H]-	483.969	504.943	190.1	185.247	0.992857	1	C1=CN(C2(C(C(C(COP(O)(=O)OP(O)(=O)OP(O)(O)=O)(O2)[H])(O)[H])(O)[H])[H])C(N=C1O)=O	PGAVKCOVUIYSFO-XVFCMESISA-N	Organic compounds	Nucleosides, nucleotides, and analogues	Pyrimidine nucleotides	Pyrimidine ribonucleotides
AllCCS00000208	Glycolithocholic acid	C26H43NO4	[M-H]-	433.319	432.312	197.357	203.187	0.968961	3	CC(CCC(=NCC(=O)O)O)(C1(CCC2(C3(CCC4(CC(CCC4(C)C3(CCC12C)[H])(O)[H])[H])[H])[H])[H])[H]	XBSQTYHEGZTYJE-OETIFKLTSA-N	Organic compounds	Lipids and lipid-like molecules	Steroids and steroid derivatives	Bile acids, alcohols and derivatives
AllCCS00002131	N6-(Delta2-Isopentenyl)-Adenine	C10H13N5	[M-H]-	203.117	202.11	151.2	148.227	0.730782	1	CC(C)=CCNC1=C2C(=NC=N2)NC=N1	HYVABZIGRDEKCD-UHFFFAOYSA-N	Organic compounds	Organoheterocyclic compounds	Imidazopyrimidines	Purines and purine derivatives
AllCCS00001804	D-Ribulose 5-Phosphate	C5H11O8P	[M-H]-	230.019	229.012	140.853	140.125	0.881623	3	C(C(C(C(COP(O)(O)=O)(O)[H])(O)[H])=O)O	FNZLKVNUWIIPSJ-UHNVWZDZSA-N	Organic compounds	Organic oxygen compounds	Organooxygen compounds	Carbohydrates and carbohydrate conjugates
AllCCS00000427	3,4-Dihydroxyhydrocinnamic acid	C9H10O4	[M-H]-	182.058	181.051	133.047	137.876	0.929547	3	C1=CC(=C(C=C1CCC(=O)O)O)O	DZAUWHJDUNRCTF-UHFFFAOYSA-N	Organic compounds	Phenylpropanoids and polyketides	Phenylpropanoic acids
AllCCS00000096	Adenosine 3',5'-diphosphate (PAP)	C10H15N5O10P2	[M-H]-	427.029	426.022	184.2	179.311	0.988319	1	C(C1(C(C(C(N2C=NC3=C(N)N=CN=C32)(O1)[H])(O)[H])(OP(O)(O)=O)[H])[H])OP(O)(O)=O	WHTCPDAXWFLDIH-KQYNXXCUSA-N	Organic compounds	Nucleosides, nucleotides, and analogues	Purine nucleotides	Purine ribonucleotides
AllCCS00000585	PEp(40:6)	C45H78NO7P	[M-H]-	775.552	774.544	274.4	280.901	0.954903	3	[H][C@@](CO\C=C/CCCCCCCCCCCCCCCC)(COP(O)(=O)OCCN)OC(=O)CC\C=C/C\C=C/C\C=C/C\C=C/C\C=C/C\C=C/CC		Organic compounds	Lipids and lipid-like molecules	Glycerophospholipids	Glycerophosphoethanolamines
AllCCS00000223	Pimelic acid	C7H12O4	[M+Na-2H]-	160.074	181.048	134.2	136.455	0.940107	2	C(CCC(=O)O)CCC(=O)O	WLJVNTCWHIRURA-UHFFFAOYSA-N	Organic compounds	Lipids and lipid-like molecules	Fatty Acyls	Fatty acids and conjugates
AllCCS00000117	Guanosine diphosphate mannose	C16H25N5O16P2	[M-H]-	605.077	604.07	209.1	214.204	0.934954	2	C(C1(C(C(C(C(O1)(OP(O)(=O)OP(O)(=O)OCC2(C(C(C(N3C=NC4=C3NC(=N)N=C4O)(O2)[H])(O)[H])(O)[H])[H])[H])(O)[H])(O)[H])(O)[H])[H])O	MVMSCBBUIHUTGJ-GDJBGNAASA-N	Organic compounds	Nucleosides, nucleotides, and analogues	Purine nucleotides	Purine nucleotide sugars
AllCCS00001921	Emodin	C15H10O5	[M-H]-	270.053	269.046	156.906	161.069	0.810562	3	CC1=CC2=C(C(=C1)O)C(C3=C(C=C(C=C3O)O)C2=O)=O	RHMXXJGYXNZAPX-UHFFFAOYSA-N	Organic compounds	Benzenoids	Anthracenes	Anthraquinones
AllCCS00001748	D-Aspartic Acid	C4H7NO4	[M-H]-	133.038	132.03	120.3	122.785	0.915639	2	C(C(C(=O)O)N)C(=O)O	CKLJMWTZIZZHCS-UHFFFAOYSA-N	Organic compounds	Organic acids and derivatives	Carboxylic acids and derivatives	Amino acids, peptides, and analogues
AllCCS00000341	Folinic acid	C20H23N7O7	[M-H]-	473.166	472.159	196.259	199.697	0.985529	3	C=1C=C(C=CC1C(NC(CCC(=O)O)C(=O)O)=O)NCC2CNC3=C(C(=NC(=N)N3)O)N2C=O	VVIAGPKUTFNRDU-UHFFFAOYSA-N	Organic compounds	Organoheterocyclic compounds	Pteridines and derivatives	Pterins and derivatives
AllCCS00000149	Guanosine	C10H13N5O5	[M-H]-	283.092	282.084	164.379	161.241	0.985291	3	C(C1(C(C(C(N2C=NC3=C2NC(=N)N=C3O)(O1)[H])(O)[H])(O)[H])[H])O	NYHBQMYGNKIUIF-UUOKFMHZSA-N	Organic compounds	Nucleosides, nucleotides, and analogues	Purine nucleosides
AllCCS00000629	Cer(40:1)	C40H79NO3	[M+HCOO]-	621.606	666.604	272.6	269.95	1	3	[H][C@@](O)(\C=C\CCCCCCCCC)[C@]([H])(CO)NC(=O)CCCCCCCCCCCCCCCCCCCCCCCCC		Organic compounds	Lipids and lipid-like molecules	Sphingolipids	Ceramides
AllCCS00000303	3-Aminosalicylic acid	C7H7NO3	[M-H]-	153.043	152.035	122.068	126.842	0.781368	3	C1=CC(=C(C(=C1)N)O)C(=O)O	IQGMRVWUTCYCST-UHFFFAOYSA-N	Organic compounds	Benzenoids	Benzene and substituted derivatives	Benzoic acids and derivatives
AllCCS00002092	Uridine Diphosphate Glucose	C15H24N2O17P2	[M+Na-2H]-	566.055	587.03	215.7	208.536	1	1	C1=CN(C2(C(C(C(COP(O)(=O)OP(O)(=O)OC3(C(C(C(C(CO)(O3)[H])(O)[H])(O)[H])(O)[H])[H])(O2)[H])(O)[H])(O)[H])[H])C(N=C1O)=O	HSCJRCZFDFQWRP-JZMIEXBBSA-N	Organic compounds	Nucleosides, nucleotides, and analogues	Pyrimidine nucleotides	Pyrimidine nucleotide sugars
AllCCS00002136	2-Acetamido-2-Deoxy-Beta-D-Glucosylamine	C8H16N2O5	[M-H]-	220.106	219.099	155.3	146.811	0.706464	1	CC(=NC1(C(C(C(CO)(OC1(N)[H])[H])(O)[H])(O)[H])[H])O	MCGXOCXFFNKASF-FMDGEEDCSA-N
AllCCS00002100	3-Hydroxybenzyl Alcohol	C7H8O2	[M-H]-	124.052	123.045	123.6	122.939	0.84556	2	C1=CC(=CC(=C1)O)CO	OKVJCVWFVRATSG-UHFFFAOYSA-N	Organic compounds	Benzenoids	Benzene and substituted derivatives	Benzyl alcohols
AllCCS00000070	gamma-L-Glutamyl-L-glutamic acid	C10H16N2O7	[M-H]-	276.096	275.088	152.43	159.54	0.934501	3	C(CC(=NC(CCC(=O)O)(C(=O)O)[H])O)C(C(=O)O)(N)[H]	OWQDWQKWSLFFFR-WDSKDSINSA-N	Organic compounds	Organic acids and derivatives	Carboxylic acids and derivatives	Amino acids, peptides, and analogues
AllCCS00000387	2'-Deoxycytidine diphosphate (dCDP)	C9H15N3O10P2	[M-H]-	387.023	386.016	172.9	173.19	0.966667	2	C1=CN(C2(CC(C(COP(O)(=O)OP(O)(O)=O)(O2)[H])(O)[H])[H])C(=NC1=N)O	FTDHDKPUHBLBTL-SHYZEUOFSA-N	Organic compounds	Organic oxygen compounds	Organic oxoanionic compounds	Organic pyrophosphates
AllCCS00000065	DL-O-tyrosine	C9H11NO3	[M-H]-	181.074	180.067	134.252	137.768	0.916078	3	C1=CC=C(C(=C1)CC(C(=O)O)N)O	WRFPVMFCRNYQNR-UHFFFAOYSA-N	Organic compounds	Organic acids and derivatives	Carboxylic acids and derivatives	Amino acids, peptides, and analogues
AllCCS00001885	γ- + β-Tocopherol	C28H48O2	[M-H]-	416.365	415.358	209.755	211.715	0.765841	3	CC(C)CCCC(C)(CCCC(C)(CCCC1(C)CCC2=C(C)C(=CC(C)=C2O1)O)[H])[H]	WGVKWNUPNGFDFJ-DQCZWYHMSA-N	Organic compounds	Lipids and lipid-like molecules	Prenol lipids	Quinone and hydroquinone lipids
AllCCS00001840	2-Keto-D-gluconic Acid	C6H10O7	[M-H]-	194.043	193.035	133.433	133.015	0.925989	3	C(C(C(C(C(C(O)=O)=O)(O)[H])(O)[H])(O)[H])O	VBUYCZFBVCCYFD-JJYYJPOSSA-N	Organic compounds	Organic oxygen compounds	Organooxygen compounds	Carbohydrates and carbohydrate conjugates
AllCCS00002107	3-Hydroxybenzaldehyde	C7H6O2	[M-H]-	122.037	121.029	119.3	120.665	0.8797	2	C1=CC(=CC(=C1)O)C=O	IAVREABSGIHHMO-UHFFFAOYSA-N	Organic compounds	Organic oxygen compounds	Organooxygen compounds	Carbonyl compounds
AllCCS00001548	LPC(18:2)	C26H50NO7P	[M+HCOO]-	519.332	564.331	238.3	236.596	0.75029	3	[H][C@@](O)(COC(=O)\C=C\C=C\CCCCCCCCCCCCC)COP([O-])(=O)OCC[N+](C)(C)C		Organic compounds	Lipids and lipid-like molecules	Glycerophospholipids	Glycerophosphocholines
AllCCS00000231	Taurochenodeoxycholate	C26H45NO6S	[M+Na-2H]-	499.297	520.271	213.938	212.383	0.985366	3	CC(CCC(=NCCS(O)(=O)=O)O)(C1(CCC2(C3(C(CCC12C)(C4(C)CCC(CC4(CC3(O)[H])[H])(O)[H])[H])[H])[H])[H])[H]	BHTRKEVKTKCXOH-BJLOMENOSA-N	Organic compounds	Lipids and lipid-like molecules	Steroids and steroid derivatives	Bile acids, alcohols and derivatives
AllCCS00000387	2'-Deoxycytidine diphosphate (dCDP)	C9H15N3O10P2	[M+Na-2H]-	387.023	407.998	176.4	173.233	0.966667	1	C1=CN(C2(CC(C(COP(O)(=O)OP(O)(O)=O)(O2)[H])(O)[H])[H])C(=NC1=N)O	FTDHDKPUHBLBTL-SHYZEUOFSA-N	Organic compounds	Organic oxygen compounds	Organic oxoanionic compounds	Organic pyrophosphates
AllCCS00001573	PG(33:1)	C39H75O10P	[M-H]-	734.51	733.502	269.8	272.192	1	3	[H][C@](O)(CO)COP(O)(=O)OC[C@@]([H])(COC(=O)CCCCCCCCCCCC)OC(=O)CCCCCCCCC\C=C/CCCCCCCC		Organic compounds	Lipids and lipid-like molecules	Glycerophospholipids	Glycerophosphoglycerols
AllCCS00000224	Suberic acid	C8H14O4	[M-H]-	174.089	173.082	135.3	139.149	0.976471	2	C(CCCC(=O)O)CCC(=O)O	TYFQFVWCELRYAO-UHFFFAOYSA-N	Organic compounds	Lipids and lipid-like molecules	Fatty Acyls	Fatty acids and conjugates
AllCCS00001911	Prostaglandin G2	C20H32O6	[M-H]-	368.22	367.213	194.3	194.934	0.908263	3	CCCCCC(C(=C(C1(C(CC(=C(CCCC(=O)O)[H])[H])(C2(CC1(OO2)[H])[H])[H])[H])[H])[H])(OO)[H]	SGUKUZOVHSFKPH-YNNPMVKQSA-N	Organic compounds	Lipids and lipid-like molecules	Fatty Acyls	Eicosanoids
AllCCS00002086	Cdp-Ethanolamine	C11H20N4O11P2	[M+Na-2H]-	446.06	467.035	185.8	187.047	0.982255	1	C1=CN(C2(C(C(C(COP(O)(=O)OP(O)(=O)OCCN)(O2)[H])(O)[H])(O)[H])[H])C(=NC1=N)O	WVIMUEUQJFPNDK-PEBGCTIMSA-N	Organic compounds	Nucleosides, nucleotides, and analogues	Pyrimidine nucleotides	Pyrimidine ribonucleotides
AllCCS00001935	Hesperetin	C16H14O6	[M-H]-	302.079	301.072	178.488	171.131	0.894351	3	COC=1C=CC(=CC1O)C2(CC(C3=C(C=C(C=C3O2)O)O)=O)[H]	AIONOLUJZLIMTK-AWEZNQCLSA-N	Organic compounds	Phenylpropanoids and polyketides	Flavonoids	O-methylated flavonoids
AllCCS00000112	Deoxycytidine 5'-triphosphate (dCTP)	C9H16N3O13P3	[M-H]-	466.99	465.982	176.922	183.583	0.966667	3	C1=CN(C2(CC(C(COP(O)(=O)OP(O)(=O)OP(O)(O)=O)(O2)[H])(O)[H])[H])C(=NC1=N)O	RGWHQCVHVJXOKC-SHYZEUOFSA-N	Organic compounds	Nucleosides, nucleotides, and analogues	Pyrimidine nucleotides	Pyrimidine deoxyribonucleotides
AllCCS00001850	Icosadienoic Acid (C20:2)	C20H36O2	[M-H]-	308.272	307.264	182.375	186.32	0.987323	3	CCCCCC(=C(CC(=C(CCCCCCCCCC(=O)O)[H])[H])[H])[H]	XSXIVVZCUAHUJO-HZJYTTRNSA-N	Organic compounds	Lipids and lipid-like molecules	Fatty Acyls	Fatty acids and conjugates
AllCCS00002089	Dtdp-D-Glucose	C16H26N2O16P2	[M+Na-2H]-	564.076	585.05	218.8	210.46	0.905063	1	CC1=CN(C2(CC(C(COP(O)(=O)OP(O)(=O)OC3(C(C(C(C(CO)(O3)[H])(O)[H])(O)[H])(O)[H])[H])(O2)[H])(O)[H])[H])C(N=C1O)=O	YSYKRGRSMLTJNL-URARBOGNSA-N	Organic compounds	Nucleosides, nucleotides, and analogues	Pyrimidine nucleotides	Pyrimidine nucleotide sugars
AllCCS00000125	Deoxyguanosine triphosphate (dGTP)	C10H16N5O13P3	[M-H]-	506.996	505.988	191.3	189.966	0.992157	2	C1C(C(COP(O)(=O)OP(O)(=O)OP(O)(O)=O)(OC1(N2C=NC3=C2NC(=N)N=C3O)[H])[H])(O)[H]	HAAZLUGHYHWQIW-KVQBGUIXSA-N	Organic compounds	Nucleosides, nucleotides, and analogues	Purine nucleotides	Purine deoxyribonucleotides
AllCCS00000645	PG(34:3)	C40H73O10P	[M-H]-	744.494	743.487	269.3	267.827	1	2	[H][C@](O)(CO)COP(O)(=O)OC[C@@]([H])(COC(=O)CCCCCCCCCCCCC)OC(=O)CCCCCC\C=C/C\C=C/C\C=C/CCCCC		Organic compounds	Lipids and lipid-like molecules	Glycerophospholipids	Glycerophosphoglycerols
AllCCS00000199	Caproic acid	C6H12O2	[M-H]-	116.084	115.076	128.538	129.662	0.848485	3	CCCCCC(=O)O	FUZZWVXGSFPDMH-UHFFFAOYSA-N	Organic compounds	Lipids and lipid-like molecules	Fatty Acyls	Fatty acids and conjugates
AllCCS00000287	Norepinephrine	C8H11NO3	[M-H]-	169.074	168.067	133.7	134.928	0.800727	2	C1=CC(=C(C=C1C(CN)(O)[H])O)O	SFLSHLFXELFNJZ-QMMMGPOBSA-N	Organic compounds	Benzenoids	Phenols	Benzenediols
AllCCS00001902	7S Maresin-1	C22H32O4	[M-H]-	360.23	359.223	193.5	191.779	0.95484	3	CCC(=C(CC(=C(CC(C(=C(C(=C(C(=C(C(CC(=C(CCC(=O)O)[H])[H])(O)[H])[H])[H])[H])[H])[H])[H])(O)[H])[H])[H])[H])[H]	HLHYXXBCQOUTGK-NVFVPEJPSA-N	Organic compounds	Lipids and lipid-like molecules	Fatty Acyls	Fatty acids and conjugates
AllCCS00000597	PE(40:6)	C45H78NO8P	[M-H]-	791.547	790.539	277.4	280.982	1	2	[H][C@@](COC(=O)CCCCCCCCCCCCCCCCC)(COP(O)(=O)OCCN)OC(=O)CC\C=C/C\C=C/C\C=C/C\C=C/C\C=C/C\C=C/CC		Organic compounds	Lipids and lipid-like molecules	Glycerophospholipids	Glycerophosphoethanolamines
AllCCS00000630	Cer(42:2)	C42H81NO3	[M+HCOO]-	647.622	692.62	277.5	274.988	1	3	[H][C@@](O)(\C=C\CCCCCCCCCCCCC)[C@]([H])(CO)NC(=O)CCCCCCCCCCCCC\C=C/CCCCCCCC		Organic compounds	Lipids and lipid-like molecules	Sphingolipids	Ceramides
AllCCS00001943	Pinostrobin	C16H14O4	[M-H]-	270.089	269.082	168.803	165.395	0.937133	3	COC1=CC(=C2C(CC(C3=CC=CC=C3)(OC2=C1)[H])=O)O	ORJDDOBAOGKRJV-AWEZNQCLSA-N	Organic compounds	Phenylpropanoids and polyketides	Flavonoids	O-methylated flavonoids
AllCCS00000426	3-(3-Hydroxyphenyl)propanoic acid	C9H10O3	[M-H]-	166.063	165.056	136.114	134.132	0.915292	3	C1=CC(CCC(=O)O)=CC(=C1)O	QVWAEZJXDYOKEH-UHFFFAOYSA-N	Organic compounds	Phenylpropanoids and polyketides	Phenylpropanoic acids
AllCCS00000237	Stearoyl-CoA	C39H70N7O17P3S	[M-H]-	1033.38	1032.37	301.81	301.408	0.996341	3	CCCCCCCCCCCCCCCCCC(=O)SCCN=C(CCN=C(C(C(C)(C)COP(O)(=O)OP(O)(=O)OCC1(C(C(C(N2C=NC3=C(N)N=CN=C32)(O1)[H])(O)[H])(OP(O)(O)=O)[H])[H])(O)[H])O)O	SIARJEKBADXQJG-KBEKLFCESA-N	Organic compounds	Lipids and lipid-like molecules	Fatty Acyls	Fatty acyl thioesters
AllCCS00000126	5'-Phosphoribosyl-5-amino-4-imidazolecarboxamide (AICAR)	C9H15N4O8P	[M-H]-	338.063	337.055	167.615	167.631	0.853046	3	C(C1(C(C(C(N2C=NC(=C2N)C(=N)O)(O1)[H])(O)[H])(O)[H])[H])OP(O)(O)=O	NOTGFIUVDGNKRI-UUOKFMHZSA-N	Organic compounds	Nucleosides, nucleotides, and analogues	Imidazole ribonucleosides and ribonucleotides	1-ribosyl-imidazolecarboxamides
AllCCS00000186	Testosterone	C19H28O2	[M-H]-	288.209	287.202	175.645	178.51	0.896484	3	CC12CCC(C=C2CCC3(C4(CCC(C4(C)CCC31[H])(O)[H])[H])[H])=O	MUMGGOZAMZWBJJ-DYKIIFRCSA-N	Organic compounds	Lipids and lipid-like molecules	Steroids and steroid derivatives	Androstane steroids
AllCCS00000680	SM(36:1)	C41H83N2O6P	[M+HCOO]-	730.599	775.597	289.6	289.808	0.986047	3	[H][C@@](O)(\C=C\CCCCCCCCCCC)[C@]([H])(COP([O-])(=O)OCC[N+](C)(C)C)NC(=O)CCCCCCCCCCCCCCCCCCC		Organic compounds	Lipids and lipid-like molecules	Sphingolipids	Phosphosphingolipids
AllCCS00000180	Glycocholic acid	C26H43NO6	[M-H]-	465.309	464.302	200.577	207.597	1	3	CC(CCC(=NCC(=O)O)O)(C1(CCC2(C3(C(CC(C12C)(O)[H])(C4(C)CCC(CC4(CC3(O)[H])[H])(O)[H])[H])[H])[H])[H])[H]	RFDAIACWWDREDC-MZMBZMQMSA-N	Organic compounds	Lipids and lipid-like molecules	Steroids and steroid derivatives	Bile acids, alcohols and derivatives
AllCCS00000480	Uracil	C4H4N2O2	[M-H]-	112.027	111.02	114	117.165	0.74923	2	C1=CN=C(N=C1O)O	ISAKRJDGNUQOIC-UHFFFAOYSA-N	Organic compounds	Organoheterocyclic compounds	Diazines	Pyrimidines and pyrimidine derivatives
AllCCS00000596	PE(38:2)	C43H82NO8P	[M-H]-	771.578	770.571	274.1	280.481	1	3	[H][C@@](COC(=O)CCC\C=C/C\C=C/CCCCCCCCCCC)(COP(O)(=O)OCCN)OC(=O)CCCCCCCCCCCCCCCCC		Organic compounds	Lipids and lipid-like molecules	Glycerophospholipids	Glycerophosphoethanolamines
AllCCS00000120	Deoxythymidine 5'-diphosphate (dTDP)	C10H16N2O11P2	[M+Na-2H]-	402.023	422.998	179.12	177.021	0.925079	3	CC1=CN(C2(CC(C(COP(O)(=O)OP(O)(O)=O)(O2)[H])(O)[H])[H])C(N=C1O)=O	UJLXYODCHAELLY-XLPZGREQSA-N	Organic compounds	Nucleosides, nucleotides, and analogues	Pyrimidine nucleotides	Pyrimidine deoxyribonucleotides
AllCCS00000178	trans-Dehydroandrosterone	C19H28O2	[M-H]-	288.209	287.202	175.343	178.499	0.922788	3	CC12CCC(CC2=CCC3(C4(CCC(C4(C)CCC31[H])=O)[H])[H])(O)[H]	FMGSKLZLMKYGDP-INNQQZFDSA-N	Organic compounds	Lipids and lipid-like molecules	Steroids and steroid derivatives	Androstane steroids
AllCCS00001583	PI(39:4)	C48H85O13P	[M-H]-	900.573	899.565	298.7	297.744	1	3	[H][C@@](COC(=O)CCCCCCCCCCCCCCCC)(COP(O)(=O)O[C@H]1C(O)C(O)C(O)[C@@H](O)C1O)OC(=O)CCCCC\C=C/C\C=C/C\C=C/C\C=C/CCCCC		Organic compounds	Lipids and lipid-like molecules	Glycerophospholipids	Glycerophosphoglycerophosphates
AllCCS00000012	2-Oxoadipic acid	C6H8O5	[M+Na-2H]-	160.037	181.012	131.8	132.125	0.800526	2	C(CC(C(O)=O)=O)CC(=O)O	FGSBNBBHOZHUBO-UHFFFAOYSA-N	Organic compounds	Organic acids and derivatives	Keto acids and derivatives	Medium-chain keto acids and derivatives
AllCCS00001764	D-Malic Acid	C4H6O5	[M-H]-	134.022	133.014	120.679	122.689	0.994595	3	C(C(C(=O)O)(O)[H])C(=O)O	BJEPYKJPYRNKOW-UWTATZPHSA-N	Organic compounds	Organic acids and derivatives	Hydroxy acids and derivatives	Beta hydroxy acids and derivatives
AllCCS00000181	Estrone	C18H22O2	[M-H]-	270.162	269.155	170.629	173.791	0.810136	3	CC12CCC3(C4=CC=C(C=C4CCC3(C2(CCC1=O)[H])[H])O)[H]	DNXHEGUUPJUMQT-CBZIJGRNSA-N	Organic compounds	Lipids and lipid-like molecules	Steroids and steroid derivatives	Estrane steroids
AllCCS00001787	1-Methyladenine	C6H7N5	[M-H]-	149.07	148.063	130.967	128.497	0.757293	3	CN1C=NC=2C(=C1N)N=CN2	HPZMWTNATZPBIH-UHFFFAOYSA-N	Organic compounds	Organoheterocyclic compounds	Imidazopyrimidines	Purines and purine derivatives
AllCCS00000171	11-Deoxycortisol	C21H30O4	[M-H]-	346.214	345.207	183.123	189.967	0.921987	3	CC12CCC(C=C2CCC3(C1(CCC4(C)C3(CCC4(C(CO)=O)O)[H])[H])[H])=O	WHBHBVVOGNECLV-HMGFGKNBSA-N	Organic compounds	Lipids and lipid-like molecules	Steroids and steroid derivatives	Hydroxysteroids
AllCCS00000138	N2,N2-Dimethylguanosine	C12H17N5O5	[M-H]-	311.123	310.116	169.162	170.98	0.973628	3	CN(C)C1=NC2=C(C(=N1)O)N=CN2C3(C(C(C(CO)(O3)[H])(O)[H])(O)[H])[H]	RSPURTUNRHNVGF-IOSLPCCCSA-N	Organic compounds	Nucleosides, nucleotides, and analogues	Purine nucleosides
AllCCS00000411	D-Ribulose 5-phosphate	C5H11O8P	[M-H]-	230.019	229.012	136.5	140.071	0.936763	3	C(C1(C(C(C(O)(O1)[H])(O)[H])(O)[H])[H])OP(O)(O)=O	KTVPXOYAKDPRHY-OWMBCFKOSA-N	Organic compounds	Organic oxygen compounds	Organooxygen compounds	Carbohydrates and carbohydrate conjugates
AllCCS00000206	Linoleic acid	C18H32O2	[M-H]-	280.24	279.233	174.3	178.476	0.987323	2	CCCCCC(=C(CC(=C(CCCCCCCC(=O)O)[H])[H])[H])[H]	OYHQOLUKZRVURQ-HZJYTTRNSA-N	Organic compounds	Lipids and lipid-like molecules	Fatty Acyls	Lineolic acids and derivatives
AllCCS00000143	Cytidine 2',3'-cyclic phosphate	C9H12N3O7P	[M+Na-2H]-	305.041	326.016	161.98	160.041	0.979037	3	C1=CN(C2(C3(C(C(CO)(O2)[H])(OP(O)(=O)O3)[H])[H])[H])C(=NC1=N)O	NMPZCCZXCOMSDQ-ZRTZXPPTSA-N	Organic compounds	Nucleosides, nucleotides, and analogues	Pyrimidine nucleotides	Cyclic pyrimidine nucleotides
AllCCS00000003	L-Carnosine	C9H14N4O3	[M+Na-2H]-	226.107	247.081	151.057	150.316	0.821164	3	C(CN)C(=NC(CC1=CN=CN1)(C(=O)O)[H])O	CQOVPNPJLQNMDC-ZETCQYMHSA-N	Organic compounds	Organic acids and derivatives	Peptidomimetics	Hybrid peptides
AllCCS00000575	PEp(34:1)	C39H76NO7P	[M-H]-	701.536	700.529	263.5	266.885	1	2	[H][C@@](CO\C=C/CCCCCCCCCCCCCCCC)(COP(O)(=O)OCCN)OC(=O)CCCCCCC\C=C/CCCCCC		Organic compounds	Lipids and lipid-like molecules	Glycerophospholipids	Glycerophosphoethanolamines
AllCCS00000134	GDP-glucose	C16H25N5O16P2	[M-H]-	605.077	604.07	208.725	214.204	0.934954	3	C(C1(C(C(C(C(O1)(OP(O)(=O)OP(O)(=O)OCC2(C(C(C(N3C=NC4=C3NC(=N)N=C4O)(O2)[H])(O)[H])(O)[H])[H])[H])(O)[H])(O)[H])(O)[H])[H])O	MVMSCBBUIHUTGJ-LRJDVEEWSA-N	Organic compounds	Nucleosides, nucleotides, and analogues	Purine nucleotides	Purine nucleotide sugars
AllCCS00000004	Argininosuccinic acid	C10H18N4O6	[M+Na-2H]-	290.123	311.097	159.572	164.502	0.838324	3	C(CC(C(=O)O)(N)[H])CNC(=N)NC(CC(=O)O)(C(=O)O)[H]	KDZOASGQNOPSCU-WDSKDSINSA-N	Organic compounds	Organic acids and derivatives	Carboxylic acids and derivatives	Amino acids, peptides, and analogues
AllCCS00000557	PG(36:1)	C42H81O10P	[M-H]-	776.557	775.549	277.6	281.946	1	2	[H][C@](O)(CO)COP(O)(=O)OC[C@@]([H])(COC(=O)CCCCCCCCCCCCCCCCC)OC(=O)CCCCCCC\C=C/CCCCCCCC		Organic compounds	Lipids and lipid-like molecules	Glycerophospholipids	Glycerophosphoglycerols
AllCCS00002114	Glucose 1-Phosphate	C6H13O9P	[M-H]-	260.03	259.022	148.6	146.166	0.995918	1	C(C1(C(C(C(C(O1)(OP(O)(O)=O)[H])(O)[H])(O)[H])(O)[H])[H])O	HXXFSFRBOHSIMQ-VFUOTHLCSA-N	Organic compounds	Organic oxygen compounds	Organooxygen compounds	Carbohydrates and carbohydrate conjugates
AllCCS00001931	Rifampicin	C43H58N4O12	[M-H]-	822.405	821.398	288.84	262.35	0.652611	3	CC1(C(=C(C(=C(C)C(=NC=2C(=C(NN3CCN(C)CC3)[H])C(C4=C(C(=C(C)C5=C4C(C(C)(OC(=C(C(C(C)(C(C(C)(C(C(C)(C1(O)[H])[H])(O)[H])[H])(OC(C)=O)[H])[H])(OC)[H])[H])[H])O5)=O)O)C2O)=O)O)[H])[H])[H])[H]	FZYOVNIOYYPUPY-ZTWDQPHTSA-N	Organic compounds	Phenylpropanoids and polyketides	Macrolactams
AllCCS00000075	L-Glutamate	C5H9NO4	[M-H]-	147.053	146.046	125.3	126.642	0.881676	2	C(CC(=O)O)C(C(=O)O)(N)[H]	WHUUTDBJXJRKMK-VKHMYHEASA-N	Organic compounds	Organic acids and derivatives	Carboxylic acids and derivatives	Amino acids, peptides, and analogues
AllCCS00001588	SM(32:1)	C37H75N2O6P	[M+HCOO]-	674.536	719.534	276.9	276.705	0.986047	3	[H][C@@](O)(\C=C\CCCCCCCCCCC)[C@]([H])(COP([O-])(=O)OCC[N+](C)(C)C)NC(=O)CCCCCCCCCCCCCCC		Organic compounds	Lipids and lipid-like molecules	Sphingolipids	Phosphosphingolipids
AllCCS00000215	Sebacic acid	C10H18O4	[M+Na-2H]-	202.121	223.095	145.6	149.564	0.976471	2	C(CCCCC(=O)O)CCCC(=O)O	CXMXRPHRNRROMY-UHFFFAOYSA-N	Organic compounds	Lipids and lipid-like molecules	Fatty Acyls	Fatty acids and conjugates
AllCCS00001803	D-Ribose 5-Phosphate	C5H11O8P	[M-H]-	230.019	229.012	141.657	140.361	0.885678	3	C(C(C(C(COP(O)(O)=O)(O)[H])(O)[H])(O)[H])=O	PPQRONHOSHZGFQ-LMVFSUKVSA-N	Organic compounds	Organic oxygen compounds	Organooxygen compounds	Carbohydrates and carbohydrate conjugates
AllCCS00001858	9-HODE	C18H32O3	[M-H]-	296.235	295.228	180.632	180.019	0.889612	3	CCCCCC(=C(C(=C(C(CCCCCCCC(=O)O)O)[H])[H])[H])[H]	NPDSHTNEKLQQIJ-SIGMCMEVSA-N	Organic compounds	Lipids and lipid-like molecules	Fatty Acyls	Lineolic acids and derivatives
AllCCS00000611	PS(38:4)	C44H78NO10P	[M-H]-	811.536	810.529	282.6	283.831	1	2	[H][C@](N)(COP(O)(=O)OC[C@@]([H])(COC(=O)CCCCCCCCCCCCCCCCC)OC(=O)CCC\C=C/C\C=C/C\C=C/C\C=C/CCCCC)C(O)=O		Organic compounds	Lipids and lipid-like molecules	Glycerophospholipids	Glycerophosphoserines
AllCCS00002089	Dtdp-D-Glucose	C16H26N2O16P2	[M-H]-	564.076	563.068	209.5	209.179	0.905063	1	CC1=CN(C2(CC(C(COP(O)(=O)OP(O)(=O)OC3(C(C(C(C(CO)(O3)[H])(O)[H])(O)[H])(O)[H])[H])(O2)[H])(O)[H])[H])C(N=C1O)=O	YSYKRGRSMLTJNL-URARBOGNSA-N	Organic compounds	Nucleosides, nucleotides, and analogues	Pyrimidine nucleotides	Pyrimidine nucleotide sugars
AllCCS00000163	Deoxythymidine 5'-phosphate (dTMP)	C10H15N2O8P	[M-H]-	322.057	321.049	164.1	166.102	0.924644	2	CC1=CN(C2(CC(C(COP(O)(O)=O)(O2)[H])(O)[H])[H])C(N=C1O)=O	GYOZYWVXFNDGLU-XLPZGREQSA-N	Organic compounds	Nucleosides, nucleotides, and analogues	Pyrimidine nucleotides	Pyrimidine deoxyribonucleotides
AllCCS00000556	PG(36:2)	C42H79O10P	[M-H]-	774.541	773.534	276.2	279.156	1	2	[H][C@](O)(CO)COP(O)(=O)OC[C@@]([H])(COC(=O)CCCCCCC\C=C\CCCCCCCC)OC(=O)CCCCCCC\C=C\CCCCCCCC		Organic compounds	Lipids and lipid-like molecules	Glycerophospholipids	Glycerophosphoglycerols
AllCCS00000239	Prostaglandin E2	C20H32O5	[M-H]-	352.225	351.218	192.06	191.177	0.887517	3	CCCCCC(C(=C(C1(C(CC(=C(CCCC(=O)O)[H])[H])(C(CC1(O)[H])=O)[H])[H])[H])[H])(O)[H]	XEYBRNLFEZDVAW-ARSRFYASSA-N	Organic compounds	Lipids and lipid-like molecules	Fatty Acyls	Eicosanoids
AllCCS00000054	Biocytin	C16H28N4O4S	[M+Na-2H]-	372.183	393.158	189.781	187.915	0.79329	3	C(CCC(=NCCCCC(C(=O)O)(N)[H])O)CC1(C2(C(CS1)(N=C(N2)O)[H])[H])[H]	BAQMYDQNMFBZNA-MNXVOIDGSA-N	Organic compounds	Organic acids and derivatives	Carboxylic acids and derivatives	Amino acids, peptides, and analogues
AllCCS00001777	Oxytocin	C43H66N12O12S2	[M-H]-	1006.44	1005.43	298.965	248.139	0.671659	3	CCC(C)(C1(C(=NC(CCC(=N)O)(C(=NC(CC(=N)O)(C(=NC(CSSCC(C(=NC(CC2=CC=C(C=C2)O)(C(=N1)O)[H])O)(N)[H])(C(N3CCCC3(C(=NC(CC(C)C)(C(=NCC(=N)O)O)[H])O)[H])=O)[H])O)[H])O)[H])O)[H])[H]	XNOPRXBHLZRZKH-DSZYJQQASA-N	Organic compounds	Organic acids and derivatives	Carboxylic acids and derivatives	Amino acids, peptides, and analogues
AllCCS00001909	Prostaglandin I2	C20H32O5	[M-H]-	352.225	351.218	192.567	192.259	0.907255	3	CCCCCC(C(=C(C1(C2(CC(=C(CCCC(=O)O)[H])OC2(CC1(O)[H])[H])[H])[H])[H])[H])(O)[H]	KAQKFAOMNZTLHT-VVUHWYTRSA-N	Organic compounds	Lipids and lipid-like molecules	Fatty Acyls	Eicosanoids
AllCCS00001755	N-Acetyl-L-glutamate	C7H11NO5	[M+Na-2H]-	189.064	210.038	143.7	138.951	0.877887	1	CC(=NC(CCC(=O)O)(C(=O)O)[H])O	RFMMMVDNIPUKGG-YFKPBYRVSA-N	Organic compounds	Organic acids and derivatives	Carboxylic acids and derivatives	Amino acids, peptides, and analogues
AllCCS00002111	Fructose 6-Phosphate	C6H13O9P	[M+Na-2H]-	260.03	281.004	154.7	147.54	1	1	C(C1(C(C(C(CO)(O)O1)(O)[H])(O)[H])[H])OP(O)(O)=O	BGWGXPAPYGQALX-VRPWFDPXSA-N	Organic compounds	Organic oxygen compounds	Organooxygen compounds	Carbohydrates and carbohydrate conjugates
AllCCS00001839	Inositol	C6H12O6	[M-H]-	180.063	179.056	144.271	129.531	0.84873	3	C1(C(C(C(C(C1O)O)O)O)O)O	CDAISMWEOUEBRE-UHFFFAOYSA-N	Organic compounds	Organic oxygen compounds	Organooxygen compounds	Alcohols and polyols
AllCCS00000311	4-Aminobenzoate	C7H7NO2	[M-H]-	137.048	136.04	128.1	125.719	0.765685	3	C=1C=C(C=CC1C(O)=O)N	ALYNCZNDIQEVRV-UHFFFAOYSA-N	Organic compounds	Benzenoids	Benzene and substituted derivatives	Benzoic acids and derivatives
AllCCS00000083	Taurine	C2H7NO3S	[M-H]-	125.015	124.007	117.9	125.912	0.611527	2	C(CS(O)(=O)=O)N	XOAAWQZATWQOTB-UHFFFAOYSA-N	Organic compounds	Organic acids and derivatives	Organic sulfonic acids and derivatives	Organosulfonic acids and derivatives
AllCCS00000580	PEp(38:6)	C43H74NO7P	[M-H]-	747.52	746.513	268.1	273.874	0.954903	3	[H][C@@](CO\C=C/CCCCCCCCCCCCCC)(COP(O)(=O)OCCN)OC(=O)CC\C=C/C\C=C/C\C=C/C\C=C/C\C=C/C\C=C/CC		Organic compounds	Lipids and lipid-like molecules	Glycerophospholipids	Glycerophosphoethanolamines
AllCCS00000127	Flavin mononucleotide (FMN)	C17H21N4O9P	[M+Na-2H]-	456.105	477.079	200.138	194.633	0.842275	3	CC1=CC2=C(C=C1C)N(CC(C(C(COP(O)(O)=O)(O)[H])(O)[H])(O)[H])C=3C(C(=NC(N3)=O)O)=N2	FVTCRASFADXXNN-SCRDCRAPSA-N	Organic compounds	Nucleosides, nucleotides, and analogues	Flavin nucleotides
AllCCS00001907	Thromboxane B3	C20H32O6	[M-H]-	368.22	367.213	191.133	192.852	0.773744	3	CCC(=C(CC(C(=C(C1(C(CC(=C(CCCC(=O)O)[H])[H])(C(CC(O)(O1)[H])(O)[H])[H])[H])[H])[H])(O)[H])[H])[H]	OYPPJMLKAYYWHH-NXJDUNGTSA-N	Organic compounds	Lipids and lipid-like molecules	Fatty Acyls	Eicosanoids
AllCCS00000288	DL-Vanillylmandelic acid	C9H10O5	[M-H]-	198.053	197.046	140.904	139.896	0.887854	3	COC=1C=C(C=CC1O)C(C(=O)O)(O)[H]	CGQCWMIAEPEHNQ-QMMMGPOBSA-N	Organic compounds	Benzenoids	Phenols	Methoxyphenols
AllCCS00000257	Progesterone	C21H30O2	[M-H]-	314.225	313.217	182.13	186.972	0.83547	3	CC(C1(CCC2(C3(CCC4=CC(CCC4(C)C3(CCC12C)[H])=O)[H])[H])[H])=O	RJKFOVLPORLFTN-LEKSSAKUSA-N	Organic compounds	Lipids and lipid-like molecules	Steroids and steroid derivatives	Pregnane steroids
AllCCS00001795	Mangiferin	C19H18O11	[M-H]-	422.085	421.078	195.814	196.003	0.873472	3	C=1C2=C(C=C(C1O)O)OC=3C=C(C(=C(C3C2=O)O)C4(C(C(C(C(CO)(O4)[H])(O)[H])(O)[H])(O)[H])[H])O	AEDDIBAIWPIIBD-ZJKJAXBQSA-N	Organic compounds	Organoheterocyclic compounds	Benzopyrans	1-benzopyrans
AllCCS00000041	7,8-Dihydrofolate	C19H21N7O6	[M-H]-	443.155	442.148	196.418	195.276	0.978307	3	C=1C=C(C=CC1C(NC(CCC(=O)O)(C(=O)O)[H])=O)NCC=2CNC3=C(C(=NC(=N)N3)O)N2	OZRNSSUDZOLUSN-LBPRGKRZSA-N	Organic compounds	Organic acids and derivatives	Carboxylic acids and derivatives	Amino acids, peptides, and analogues
AllCCS00001938	Astilbin	C21H22O11	[M-H]-	450.116	449.109	198.327	201.101	0.879948	3	CC1(C(C(C(C(O1)(OC2(C(C3=C(C=C(C=C3OC2(C=4C=CC(=C(C4)O)O)[H])O)O)=O)[H])[H])(O)[H])(O)[H])(O)[H])[H]	ZROGCCBNZBKLEL-MPRHSVQHSA-N	Organic compounds	Phenylpropanoids and polyketides	Flavonoids	Flavonoid glycosides
AllCCS00002088	Deoxyuridine Triphosphate	C9H15N2O14P3	[M-H]-	467.974	466.966	178.4	182.853	0.981387	1	C1=CN(C2(CC(C(COP(O)(=O)OP(O)(=O)OP(O)(O)=O)(O2)[H])(O)[H])[H])C(N=C1O)=O	AHCYMLUZIRLXAA-SHYZEUOFSA-N	Organic compounds	Nucleosides, nucleotides, and analogues	Pyrimidine nucleotides	Pyrimidine deoxyribonucleotides
AllCCS00002069	Hypotaurine	C2H7NO2S	[M-H]-	109.02	108.012	133.1	129.482	0.588878	1	C(CS(O)=O)N	VVIUBCNYACGLLV-UHFFFAOYSA-N	Organic compounds	Organic acids and derivatives	Sulfinic acids and derivatives	Sulfinic acids
AllCCS00000194	Adipic acid	C6H10O4	[M+Na-2H]-	146.058	167.033	131.7	132.54	0.854442	2	C(CCC(=O)O)CC(=O)O	WNLRTRBMVRJNCN-UHFFFAOYSA-N	Organic compounds	Lipids and lipid-like molecules	Fatty Acyls	Fatty acids and conjugates
AllCCS00000555	PG(36:3)	C42H77O10P	[M-H]-	772.525	771.518	274.1	275.667	1	2	[H][C@](O)(CO)COP(O)(=O)OC[C@@]([H])(COC(=O)CCCCCCC\C=C/CCCC)OC(=O)CCCCCCCCCCC\C=C/C\C=C/CCCCC		Organic compounds	Lipids and lipid-like molecules	Glycerophospholipids	Glycerophosphoglycerols
AllCCS00000047	Aspartame	C14H18N2O5	[M-H]-	294.122	293.114	166.713	167.836	0.895146	3	COC(C(CC1=CC=CC=C1)(N=C(C(CC(=O)O)(N)[H])O)[H])=O	IAOZJIPTCAWIRG-QWRGUYRKSA-N	Organic compounds	Organic acids and derivatives	Carboxylic acids and derivatives	Amino acids, peptides, and analogues
AllCCS00000416	Trehalose	C12H22O11	[M-H]-	342.116	341.109	169.9	174.376	0.9875	1	C(C1(C(C(C(C(O1)(OC2(C(C(C(C(CO)(O2)[H])(O)[H])(O)[H])(O)[H])[H])[H])(O)[H])(O)[H])(O)[H])[H])O	HDTRYLNUVZCQOY-LIZSDCNHSA-N	Organic compounds	Organic oxygen compounds	Organooxygen compounds	Carbohydrates and carbohydrate conjugates
AllCCS00001765	4-Acetamidobutanoic Acid	C6H11NO3	[M-H]-	145.074	144.067	132.6	131.492	0.738369	2	CC(=NCCCC(=O)O)O	UZTFMUBKZQVKLK-UHFFFAOYSA-N	Organic compounds	Organic acids and derivatives	Carboxylic acids and derivatives	Amino acids, peptides, and analogues
AllCCS00001538	(3'-sulfo)Galbeta-Cer(d18:1/22:0)	C46H89NO11S	[M-H]-	863.616	862.608	295.5	296.226	0.992	3	[H][C@@](CO[C@@H]1O[C@H](CO)[C@H](O)C(OS(O)(=O)=O)C1O)(NC(=O)CCCCCCCCCCCCCCCCCCCCC)[C@]([H])(O)\C=C\CCCCCCCCCCCCC		Organic compounds	Lipids and lipid-like molecules	Sphingolipids	Glycosphingolipids
AllCCS00002074	N-Acetylserine	C5H9NO4	[M-H]-	147.053	146.046	127.8	127.172	0.721899	2	CC(=NC(CO)(C(=O)O)[H])O	JJIHLJJYMXLCOY-BYPYZUCNSA-N	Organic compounds	Organic acids and derivatives	Carboxylic acids and derivatives	Amino acids, peptides, and analogues
AllCCS00001590	SM(41:1)	C46H93N2O6P	[M+HCOO]-	800.677	845.675	303.2	299.705	0.986047	3	[H][C@@](O)(\C=C\CCCCCCCCCCC)[C@]([H])(COP([O-])(=O)OCC[N+](C)(C)C)NC(=O)CCCCCCCCCCCCCCCCCCCCCCCC		Organic compounds	Lipids and lipid-like molecules	Sphingolipids	Phosphosphingolipids
AllCCS00001774	Ophthalmic Acid	C11H19N3O6	[M-H]-	289.127	288.12	161.8	165.452	0.966457	2	CCC(C(=NCC(=O)O)O)(N=C(CCC(C(=O)O)(N)[H])O)[H]	JCMUOFQHZLPHQP-BQBZGAKWSA-N	Organic compounds	Organic acids and derivatives	Carboxylic acids and derivatives	Amino acids, peptides, and analogues
AllCCS00000103	UDP-N-acetylglucosamine	C17H27N3O17P2	[M+Na-2H]-	607.082	628.056	227.9	218.936	0.977215	1	CC(=NC1(C(C(C(CO)(OC1(OP(O)(=O)OP(O)(=O)OCC2(C(C(C(N3C=CC(=NC3=O)O)(O2)[H])(O)[H])(O)[H])[H])[H])[H])(O)[H])(O)[H])[H])O	LFTYTUAZOPRMMI-CFRASDGPSA-N	Organic compounds	Nucleosides, nucleotides, and analogues	Pyrimidine nucleotides	Pyrimidine nucleotide sugars
AllCCS00000472	Pyridoxal (Vitamin B6)	C8H9NO3	[M-H]-	167.058	166.051	130.4	133.135	0.861255	2	CC1=C(C(C=O)=C(C=N1)CO)O	RADKZDMFGJYCBB-UHFFFAOYSA-N	Organic compounds	Organoheterocyclic compounds	Pyridines and derivatives	Pyridine carboxaldehydes
AllCCS00001887	Ursocholic Acid	C24H40O5	[M-H]-	408.288	407.28	205.097	200.947	0.994286	3	CC(CCC(=O)O)(C1(CCC2(C3(C(CC(C12C)(O)[H])(C4(C)CCC(CC4(CC3(O)[H])[H])(O)[H])[H])[H])[H])[H])[H]	BHQCQFFYRZLCQQ-UTLSPDKDSA-N	Organic compounds	Lipids and lipid-like molecules	Steroids and steroid derivatives	Bile acids, alcohols and derivatives
AllCCS00000064	O-Phosphotyrosine	C9H12NO6P	[M+Na-2H]-	261.04	282.015	149.331	152.99	0.886227	3	C=1C=C(C=CC1CC(C(=O)O)(N)[H])OP(O)(O)=O	DCWXELXMIBXGTH-QMMMGPOBSA-N	Organic compounds	Organic acids and derivatives	Carboxylic acids and derivatives	Amino acids, peptides, and analogues
AllCCS00000013	L-Thyroxine	C15H11I4NO4	[M-H]-	776.687	775.679	206.155	212.656	0.889764	3	C1=C(C=C(C(=C1I)OC2=CC(=C(C(=C2)I)O)I)I)CC(C(=O)O)(N)[H]	XUIIKFGFIJCVMT-LBPRGKRZSA-N	Organic compounds	Organic acids and derivatives	Carboxylic acids and derivatives	Amino acids, peptides, and analogues
AllCCS00000216	Pristanic acid	C19H38O2	[M-H]-	298.287	297.28	178.788	183.051	0.85	3	CC(C)CCCC(C)CCCC(C)CCCC(C)C(=O)O	PAHGJZDQXIOYTH-UHFFFAOYSA-N	Organic compounds	Lipids and lipid-like molecules	Prenol lipids	Diterpenoids
AllCCS00002058	2,3-Diaminopropionate	C3H8N2O2	[M-H]-	104.059	103.051	118.9	119.807	0.765562	2	C(C(C(=O)O)(N)[H])N	PECYZEOJVXMISF-REOHCLBHSA-N	Organic compounds	Organic acids and derivatives	Carboxylic acids and derivatives	Amino acids, peptides, and analogues
AllCCS00000041	7,8-Dihydrofolate	C19H21N7O6	[M+Na-2H]-	443.155	464.13	199.444	195.775	0.978307	3	C=1C=C(C=CC1C(NC(CCC(=O)O)(C(=O)O)[H])=O)NCC=2CNC3=C(C(=NC(=N)N3)O)N2	OZRNSSUDZOLUSN-LBPRGKRZSA-N	Organic compounds	Organic acids and derivatives	Carboxylic acids and derivatives	Amino acids, peptides, and analogues
AllCCS00002077	Omega-Hydroxydodecanoate	C12H24O3	[M-H]-	216.173	215.165	152.8	155.812	0.911111	1	C(CCCCCC(=O)O)CCCCCO	ZDHCZVWCTKTBRY-UHFFFAOYSA-N	Organic compounds	Organic acids and derivatives	Hydroxy acids and derivatives	Medium-chain hydroxy acids and derivatives
AllCCS00002094	Uridine Diphosphate-N-Acetylgalactosamine	C17H27N3O17P2	[M+Na-2H]-	607.082	628.056	228.6	218.936	0.977215	1	CC(=NC1(C(C(C(CO)(OC1(OP(O)(=O)OP(O)(=O)OCC2(C(C(C(N3C=CC(=NC3=O)O)(O2)[H])(O)[H])(O)[H])[H])[H])[H])(O)[H])(O)[H])[H])O	LFTYTUAZOPRMMI-FTFHWYEPSA-N	Organic compounds	Nucleosides, nucleotides, and analogues	Pyrimidine nucleotides	Pyrimidine nucleotide sugars
AllCCS00000684	SM(42:2)	C47H93N2O6P	[M+HCOO]-	812.677	857.675	304.4	300.176	0.986047	3	[H][C@@](O)(\C=C\CCCCCCCCCCCCC)[C@]([H])(COP([O-])(=O)OCC[N+](C)(C)C)NC(=O)CCCCCCCCCCCCC\C=C/CCCCCCCC		Organic compounds	Lipids and lipid-like molecules	Sphingolipids	Phosphosphingolipids
AllCCS00001926	Indaziflam	C16H20FN5	[M-H]-	301.17	300.163	180.666	176.233	0.524807	3	CC=1C=CC=2CC(C)(C(C2C1)(N=C3NC(C(C)(F)[H])=NC(=N)N3)[H])[H]	YFONKFDEZLYQDH-BOURZNODSA-N	Organic compounds	Benzenoids	Indanes
AllCCS00000232	Farnesyl pyrophosphate	C15H28O7P2	[M+Na-2H]-	382.131	403.106	184.941	189.073	0.910444	3	CC(C)=CCCC(C)=C(CCC(C)=C(COP(O)(=O)OP(O)(O)=O)[H])[H]	VWFJDQUYCIWHTN-YFVJMOTDSA-N	Organic compounds	Lipids and lipid-like molecules	Prenol lipids	Sesquiterpenoids
AllCCS00000140	N4-Acetylcytidine	C11H15N3O6	[M-H]-	285.096	284.089	161.403	163.629	0.887543	3	CC(=NC=1C=CN(C2(C(C(C(CO)(O2)[H])(O)[H])(O)[H])[H])C(N1)=O)O	NIDVTARKFBZMOT-PEBGCTIMSA-N	Organic compounds	Nucleosides, nucleotides, and analogues	Pyrimidine nucleosides
AllCCS00002091	Nadph	C21H30N7O17P3	[M-H]-	745.091	744.084	246.7	234.04	0.917383	1	C=1CC(=CN(C1)C2(C(C(C(COP(O)(=O)OP(O)(=O)OCC3(C(C(C(N4C=NC5=C(N)N=CN=C54)(O3)[H])(OP(O)(O)=O)[H])(O)[H])[H])(O2)[H])(O)[H])(O)[H])[H])C(=N)O	ACFIXJIJDZMPPO-NNYOXOHSSA-N	Organic compounds	Nucleosides, nucleotides, and analogues	(5'->5')-dinucleotides
AllCCS00001920	Juglone	C10H6O3	[M-H]-	174.032	173.024	131.201	132.735	0.836777	3	C1=CC=2C(C=CC(C2C(=C1)O)=O)=O	KQPYUDDGWXQXHS-UHFFFAOYSA-N	Organic compounds	Benzenoids	Naphthalenes	Naphthoquinones
AllCCS00001741	L-Serine	C3H7NO3	[M-H]-	105.043	104.035	136.664	120.32	0.801691	3	C(C(C(=O)O)(N)[H])O	MTCFGRXMJLQNBG-REOHCLBHSA-N	Organic compounds	Organic acids and derivatives	Carboxylic acids and derivatives	Amino acids, peptides, and analogues
AllCCS00000278	2-Oleoyl-1-palmitoyl-sn-glycero-3-phosphocholine	C42H82NO8P	[M-H]-	759.578	758.571	272.172	282.335	1	3	CCCCCCCCC(=C(CCCCCCCC(=O)OC(COC(CCCCCCCCCCCCCCC)=O)(COP(=O)([O-])OCC[N+](C)(C)C)[H])[H])[H]	WTJKGGKOPKCXLL-VYOBOKEXSA-N	Organic compounds	Lipids and lipid-like molecules	Glycerophospholipids	Glycerophosphocholines
AllCCS00000055	Nicotinuric acid	C8H8N2O3	[M-H]-	180.053	179.046	138.075	136.983	0.780615	3	C1=CC(=CN=C1)C(=NCC(=O)O)O	ZBSGKPYXQINNGF-UHFFFAOYSA-N	Organic compounds	Organic acids and derivatives	Carboxylic acids and derivatives	Amino acids, peptides, and analogues
AllCCS00001834	Lacto-N-hexaose(LNH)	C40H68N2O31	[M-H]-	1072.38	1071.37	317.6	348.632	0.84	3	CC(=NC1(C(C(C(CO)(OC1(OCC2(C(C(C(C(O2)(OC(C(CO)(O)[H])(C(C(C=O)(O)[H])(O)[H])[H])[H])(O)[H])(OC3(C(C(C(C(CO)(O3)[H])(O)[H])(OC4(C(C(C(C(CO)(O4)[H])(O)[H])(O)[H])(O)[H])[H])[H])(N=C(C)O)[H])[H])[H])(O)[H])[H])[H])[H])(OC5(C(C(C(C(CO)(O5)[H])(O)[H])(O)[H])(O)[H])[H])[H])(O)[H])[H])O	ZDZMLVPSYYRJNI-AZTKGQMUSA-N	Organic compounds	Organic oxygen compounds	Organooxygen compounds	Carbohydrates and carbohydrate conjugates
AllCCS00000163	Deoxythymidine 5'-phosphate (dTMP)	C10H15N2O8P	[M+Na-2H]-	322.057	343.031	164.8	166.105	0.924644	3	CC1=CN(C2(CC(C(COP(O)(O)=O)(O2)[H])(O)[H])[H])C(N=C1O)=O	GYOZYWVXFNDGLU-XLPZGREQSA-N	Organic compounds	Nucleosides, nucleotides, and analogues	Pyrimidine nucleotides	Pyrimidine deoxyribonucleotides
AllCCS00000144	Adenosine monophosphate (AMP)	C10H14N5O7P	[M+Na-2H]-	347.063	368.038	179.8	169.84	0.991111	1	C(C1(C(C(C(N2C=NC3=C(N)N=CN=C32)(O1)[H])(O)[H])(O)[H])[H])OP(O)(O)=O	UDMBCSSLTHHNCD-KQYNXXCUSA-N	Organic compounds	Nucleosides, nucleotides, and analogues	Purine nucleotides	Purine ribonucleotides
AllCCS00000005	Cysteinylglycine	C5H10N2O3S	[M-H]-	178.041	177.034	131.774	135.66	0.797558	3	C(C(=O)O)N=C(C(CS)(N)[H])O	ZUKPVRWZDMRIEO-VKHMYHEASA-N	Organic compounds	Organic acids and derivatives	Carboxylic acids and derivatives	Amino acids, peptides, and analogues
AllCCS00000391	D-galacturonic acid	C6H10O7	[M-H]-	194.043	193.035	128.296	132.643	0.938074	3	C(C(C(C(C(C(=O)O)(O)[H])(O)[H])(O)[H])(O)[H])=O	IAJILQKETJEXLJ-RSJOWCBRSA-N	Organic compounds	Organic oxygen compounds	Organooxygen compounds	Carbohydrates and carbohydrate conjugates
AllCCS00000362	7-Methyluric acid	C6H6N4O3	[M-H]-	182.044	181.037	129.348	134.236	0.930637	3	CN1C2=C(N=C(N=C2O)O)N=C1O	YHNNPKUFPWLTOP-UHFFFAOYSA-N	Organic compounds	Organoheterocyclic compounds	Imidazopyrimidines	Purines and purine derivatives
AllCCS00000594	PE(38:5)	C43H76NO8P	[M-H]-	765.531	764.524	272	273.115	1	2	[H][C@@](COC(=O)CCCCCCC\C=C/CCCCCC)(COP(O)(=O)OCCN)OC(=O)CCCCC\C=C/C\C=C/C\C=C/C\C=C/CCCCC		Organic compounds	Lipids and lipid-like molecules	Glycerophospholipids	Glycerophosphoethanolamines
AllCCS00001854	2-Methoxyestrone	C19H24O3	[M-H]-	300.173	299.165	184.553	180.081	0.77182	3	CC12CCC3(C(CCC4=CC(=C(C=C43)OC)O)(C2(CCC1=O)[H])[H])[H]	WHEUWNKSCXYKBU-QPWUGHHJSA-N	Organic compounds	Lipids and lipid-like molecules	Steroids and steroid derivatives	Estrane steroids
AllCCS00000213	pregnenolone sulfate	C21H32O5S	[M-H]-	396.197	395.19	203.907	195.644	0.883532	3	CC(C1(CCC2(C3(CC=C4CC(CCC4(C)C3(CCC12C)[H])(OS(O)(=O)=O)[H])[H])[H])[H])=O	DIJBBUIOWGGQOP-OZIWPBGVSA-N	Organic compounds	Lipids and lipid-like molecules	Steroids and steroid derivatives	Sulfated steroids
AllCCS00000548	Cer(40:2)	C40H77NO3	[M+HCOO]-	619.59	664.588	270.6	268.194	0.978947	3	[H][C@@](O)(\C=C\C=C\CCCCCCCCC)[C@]([H])(CO)NC(=O)CCCCCCCCCCCCCCCCCCCCCCC		Organic compounds	Lipids and lipid-like molecules	Sphingolipids	Ceramides
AllCCS00001937	5-7-Dihydroxy-3-4-5-Trimethoxyflavone	C18H16O7	[M-H]-	344.09	343.082	191.658	181.77	0.924194	3	COC=1C=C(C=C(C1OC)OC)C2=CC(C3=C(C=C(C=C3O2)O)O)=O	CPCPHNWWTJLXKQ-UHFFFAOYSA-N	Organic compounds	Phenylpropanoids and polyketides	Flavonoids	O-methylated flavonoids
AllCCS00000217	Phytanic acid	C20H40O2	[M-H]-	312.303	311.296	183.172	186.413	0.85	3	CC(C)CCCC(C)CCCC(C)CCCC(C)CC(=O)O	RLCKHJSFHOZMDR-UHFFFAOYSA-N	Organic compounds	Lipids and lipid-like molecules	Prenol lipids	Diterpenoids
AllCCS00000613	PS(40:5)	C46H80NO10P	[M-H]-	837.552	836.545	287.1	289.668	1	2	[H][C@](N)(COP(O)(=O)OC[C@@]([H])(COC(=O)CCCCCCC\C=C/CCCCCCCC)OC(=O)CCCCC\C=C/C\C=C/C\C=C/C\C=C/CCCCC)C(O)=O		Organic compounds	Lipids and lipid-like molecules	Glycerophospholipids	Glycerophosphoserines
AllCCS00001917	N-Acetyl Sulfamethoxazole	C12H13N3O4S	[M-H]-	295.063	294.055	172.053	164.817	0.555135	3	CC1=CC(=NO1)NS(C2=CC=C(C=C2)N=C(C)O)(=O)=O	GXPIUNZCALHVBA-UHFFFAOYSA-N	Organic compounds	Benzenoids	Benzene and substituted derivatives	Benzenesulfonamides
AllCCS00002118	Mannose 6-Phosphate	C6H13O9P	[M-H]-	260.03	259.022	146.1	147.163	0.995918	1	C(C1(C(C(C(C(O)(O1)[H])(O)[H])(O)[H])(O)[H])[H])OP(O)(O)=O	NBSCHQHZLSJFNQ-QTVWNMPRSA-N	Organic compounds	Organic oxygen compounds	Organooxygen compounds	Carbohydrates and carbohydrate conjugates
AllCCS00002087	Coenzyme A	C21H36N7O16P3S	[M-H]-	767.115	766.108	243.7	243.821	0.979532	1	CC(C)(COP(O)(=O)OP(O)(=O)OCC1(C(C(C(N2C=NC3=C(N)N=CN=C32)(O1)[H])(O)[H])(OP(O)(O)=O)[H])[H])C(C(=NCCC(=NCCS)O)O)(O)[H]	RGJOEKWQDUBAIZ-IBOSZNHHSA-N	Organic compounds	Nucleosides, nucleotides, and analogues	Purine nucleotides	Purine ribonucleotides
AllCCS00000126	5'-Phosphoribosyl-5-amino-4-imidazolecarboxamide (AICAR)	C9H15N4O8P	[M+Na-2H]-	338.063	359.037	172.44	167.431	0.853046	3	C(C1(C(C(C(N2C=NC(=C2N)C(=N)O)(O1)[H])(O)[H])(O)[H])[H])OP(O)(O)=O	NOTGFIUVDGNKRI-UUOKFMHZSA-N	Organic compounds	Nucleosides, nucleotides, and analogues	Imidazole ribonucleosides and ribonucleotides	1-ribosyl-imidazolecarboxamides
AllCCS00000346	3-Methylxanthine	C6H6N4O2	[M-H]-	166.049	165.042	124.484	130.556	0.934493	3	CN1C2=C(C(=NC1=O)O)N=CN2	GMSNIKWWOQHZGF-UHFFFAOYSA-N	Organic compounds	Organoheterocyclic compounds	Imidazopyrimidines	Purines and purine derivatives
AllCCS00000371	Dulcitol	C6H14O6	[M-H]-	182.079	181.072	130.2	132.925	0.946416	2	C(C(C(C(C(CO)(O)[H])(O)[H])(O)[H])(O)[H])O	FBPFZTCFMRRESA-GUCUJZIJSA-N	Organic compounds	Organic oxygen compounds	Organooxygen compounds	Carbohydrates and carbohydrate conjugates
AllCCS00000577	PEp(36:3)	C41H76NO7P	[M-H]-	725.536	724.529	267.1	267.202	1	2	[H][C@@](CO\C=C/CCCCCCCCCCCCCC)(COP(O)(=O)OCCN)OC(=O)CCCCCC\C=C/C\C=C/C\C=C/CCCCC		Organic compounds	Lipids and lipid-like molecules	Glycerophospholipids	Glycerophosphoethanolamines
AllCCS00000044	_x000D__x000D_ _x000D__x000D_ N-Acetyl-L-glutamate	C7H11NO5	[M+Na-2H]-	189.064	210.038	141.004	138.951	0.877887	3	CC(=NC(CCC(=O)O)C(=O)O)O	RFMMMVDNIPUKGG-UHFFFAOYSA-N	Organic compounds	Organic acids and derivatives	Carboxylic acids and derivatives	Amino acids, peptides, and analogues
AllCCS00000343	5-Hydroxytryptophol (5HTOL)	C10H11NO2	[M-H]-	177.079	176.072	134.491	138.905	0.911314	3	C1=CC2=C(C=C1O)C(CCO)=CN2	KQROHCSYOGBQGJ-UHFFFAOYSA-N	Organic compounds	Organoheterocyclic compounds	Indoles and derivatives	Hydroxyindoles
AllCCS00001826	Maltopentaose	C30H52O26	[M-H]-	828.275	827.267	254.896	244.786	0.979068	3	C(C1(C(C(C(C(O1)(OC2(C(CO)(OC(C(C2(O)[H])(O)[H])(OC3(C(CO)(OC(C(C3(O)[H])(O)[H])(OC4(C(CO)(OC(C(C4(O)[H])(O)[H])(OC5(C(CO)(OC(C(C5(O)[H])(O)[H])(O)[H])[H])[H])[H])[H])[H])[H])[H])[H])[H])[H])[H])[H])(O)[H])(O)[H])(O)[H])[H])O	FTNIPWXXIGNQQF-DWTFCAFKSA-N	Organic compounds	Organic oxygen compounds	Organooxygen compounds	Carbohydrates and carbohydrate conjugates
AllCCS00000605	PA(38:6)	C41H69O8P	[M-H]-	720.473	719.466	260.9	267.421	1	3	[H][C@@](COC(=O)CCCCCCCCCCCCCCC)(COP(O)(O)=O)OC(=O)CC\C=C/C\C=C/C\C=C/C\C=C/C\C=C/C\C=C/CC		Organic compounds	Lipids and lipid-like molecules	Glycerophospholipids	Glycerophosphates
AllCCS00000432	4-Hydroxycinnamic acid	C9H8O3	[M-H]-	164.047	163.04	130.8	132.715	0.892697	2	C=1C=C(C=CC1C(=C(C(=O)O)[H])[H])O	NGSWKAQJJWESNS-ZZXKWVIFSA-N	Organic compounds	Phenylpropanoids and polyketides	Cinnamic acids and derivatives	Hydroxycinnamic acids and derivatives
AllCCS00000331	Oxypurinol	C5H4N4O2	[M-H]-	152.033	151.026	120.103	125.496	0.634265	3	C1=C2C(=NC(N=C2O)=O)NN1	HXNFUBHNUDHIGC-UHFFFAOYSA-N	Organic compounds	Organoheterocyclic compounds	Imidazopyrimidines	Purines and purine derivatives
AllCCS00000150	Inosine 5'-monophosphate (IMP)	C10H13N4O8P	[M+Na-2H]-	348.047	369.022	166.55	168.899	0.994521	3	C(C1(C(C(C(N2C=NC3=C2N=CN=C3O)(O1)[H])(O)[H])(O)[H])[H])OP(O)(O)=O	GRSZFWQUAKGDAV-KQYNXXCUSA-N	Organic compounds	Nucleosides, nucleotides, and analogues	Purine nucleotides	Purine ribonucleotides
AllCCS00000056	5-Aminopentanoic acid	C5H11NO2	[M-H]-	117.079	116.072	124.492	126.639	0.804086	3	C(CCN)CC(=O)O	JJMDCOVWQOJGCB-UHFFFAOYSA-N	Organic compounds	Organic acids and derivatives	Carboxylic acids and derivatives	Amino acids, peptides, and analogues
AllCCS00000330	Indole	C8H7N	[M-H]-	117.058	116.051	117.085	118.707	0.883338	3	C1=CC=C2C(=C1)C=CN2	SIKJAQJRHWYJAI-UHFFFAOYSA-N	Organic compounds	Organoheterocyclic compounds	Indoles and derivatives	Indoles
AllCCS00001791	L-Ascorbic Acid	C6H8O6	[M-H]-	176.032	175.025	128.9	129.8	0.570882	2	C(C(C1(C(=C(C(=O)O1)O)O)[H])(O)[H])O	CIWBSHSKHKDKBQ-JLAZNSOCSA-N	Organic compounds	Organoheterocyclic compounds	Dihydrofurans	Furanones
AllCCS00001897	2-(β-Glucosyl)glycerol	C9H18O8	[M-H]-	254.1	253.093	157.267	153.154	0.9375	3	C(C(CO)OC1(C(C(C(C(CO)(O1)[H])(O)[H])(O)[H])(O)[H])[H])O	AQTKXCPRNZDOJU-KRQWFDNZSA-N	Organic compounds	Lipids and lipid-like molecules	Glycerolipids	Glycosylglycerols
AllCCS00001298	Acetyltryptophan	C13H14N2O3	[M-H]-	246.1	245.093	158.9	157.883	0.943351	1	CC(=NC(CC1=CNC2=CC=CC=C12)C(=O)O)O	DZTHIGRZJZPRDV-UHFFFAOYSA-N	Organic compounds	Organic acids and derivatives	Carboxylic acids and derivatives	Amino acids, peptides, and analogues
AllCCS00000010	N6-Acetyl-L-lysine	C8H16N2O3	[M+Na-2H]-	188.116	209.091	139.567	143.383	0.909084	3	CC(=NCCCCC(C(=O)O)(N)[H])O	DTERQYGMUDWYAZ-ZETCQYMHSA-N	Organic compounds	Organic acids and derivatives	Carboxylic acids and derivatives	Amino acids, peptides, and analogues
AllCCS00001768	4,6-Dioxoheptanoic Acid	C7H10O4	[M-H]-	158.058	157.051	131.436	132.648	0.803465	3	CC(CC(CCC(=O)O)=O)=O	WYEPBHZLDUPIOD-UHFFFAOYSA-N	Organic compounds	Organic acids and derivatives	Keto acids and derivatives	Medium-chain keto acids and derivatives
AllCCS00002147	Itaconate	C5H6O4	[M-H]-	130.027	129.019	119.5	123.492	0.728098	2	C=C(CC(=O)O)C(=O)O	LVHBHZANLOWSRM-UHFFFAOYSA-N	Organic compounds	Lipids and lipid-like molecules	Fatty Acyls	Fatty acids and conjugates
