# Supplementary material for: Ion mobility collision cross-section atlas for known and unknown metabolite annotation in untargeted metabolomics
Source: Nat Commun. 2020 Aug 28;11:4334. doi: 10.1038/s41467-020-18171-8 (PMC7455731; doi:10.1038/s41467-020-18171-8)
Supplement: Supplementary file 6 — Supplementary Data 3 [file 41467_2020_18171_MOESM6_ESM.xlsx]

## Sheet: Positive_mode
id_zhulab	name	formula	adduct	monoisotope_mass	mz	mz_measure1	ccs_measure1	mz_measure2	ccs_measure2	mz_measure3	ccs_measure3	avg_ccs	rsd	pred_ccs	rss	smiles	inchikey	kingdom	superclass	class	subclass
L0608	Vanatone	C9H10O2	[M+H]+	150.068	151.075	151.074	130.064	151.075	130.043	151.075	129.891	130	0.000727132	133.369	0.878522	CCC(=O)c1ccc(O)cc1	RARSHUDCJQSEFJ-UHFFFAOYSA-N	Organic compounds	Organic oxygen compounds	Organooxygen compounds	Carbonyl compounds
L0614	Pimaricin	C33H47NO13	[M+H]+	665.305	666.312	666.309	261.174	666.309	260.875	666.312	261.125	261.058	0.00061385	258.809	0.716278	[C@@]12(O[C@H]([C@@H]([C@H](C1)O)C(=O)O)C[C@@H](O[C@H]1[C@H]([C@H]([C@@H]([C@H](O1)C)O)N)O)/C=C/C=C/C=C/C=C/C[C@H](OC(=O)/C=C/[C@H]1O[C@@H]1C[C@@H](C2)O)C)O	NCXMLFZGDNKEPB-FFPOYIOWSA-N	Organic compounds	Organic oxygen compounds	Organooxygen compounds	Carbohydrates and carbohydrate conjugates
L0621	Cyromazine	C6H10N6	[M+H]+	166.097	167.104	167.104	135.981	167.103	136.032	167.103	135.754	135.922	0.00109034	138.876	0.563606	Nc1nc(NC2CC2)nc(N)n1	LVQDKIWDGQRHTE-UHFFFAOYSA-N	Organic compounds	Organoheterocyclic compounds	Triazines	Aminotriazines
L0622	Altrenogest	C21H26O2	[M+H]+	310.193	311.201	311.199	179.014	311.198	179.05	311.202	178.503	178.856	0.0017096	180.208	0.89455	C12=C3[C@@H](CCC1=CC(=O)CC2)[C@H]1[C@](C=C3)([C@](CC1)(O)CC=C)C	VWAUPFMBXBWEQY-ANULTFPQSA-N	Organic compounds	Lipids and lipid-like molecules	Steroids and steroid derivatives	Estrane steroids
L0625	Carbendazim	C9H9N3O2	[M+H]+	191.069	192.077	192.077	139.005	192.076	138.881	192.078	138.547	138.811	0.00170721	143.654	0.74176	COC(=O)Nc1nc2c([nH]1)cccc2	TWFZGCMQGLPBSX-UHFFFAOYSA-N	Organic compounds	Organoheterocyclic compounds	Benzimidazoles	2-benzimidazolylcarbamic acid esters
L0626	Benodanil	C13H10INO	[M+H]+	322.981	323.988	323.987	152.688	323.987	152.775	323.989	152.396	152.62	0.00130265	167.293	0.776608	C1=CC=C(C=C1)NC(=O)C2=CC=CC=C2I	LJOZMWRYMKECFF-UHFFFAOYSA-N	Organic compounds	Benzenoids	Benzene and substituted derivatives	Anilides
L0628	Anisomycin	C14H19NO4	[M+H]+	265.131	266.139			266.139	164.425	266.141	163.94	164.182	0.00208474	164.532	0.782725	C(=O)(C)O[C@H]1[C@H](NC[C@@H]1O)Cc1ccc(cc1)OC	YKJYKKNCCRKFSL-RDBSUJKOSA-N	Organic compounds	Benzenoids	Phenol ethers	Anisoles
L0632	Triclocarban	C13H9Cl3N2O	[M+H]+	313.978	314.985	314.983	174.157	314.983	173.791	314.986	173.543	173.83	0.00177635	163.257	0.608566	Clc1ccc(NC(=O)Nc2ccc(Cl)c(Cl)c2)cc1	ICUTUKXCWQYESQ-UHFFFAOYSA-N	Organic compounds	Benzenoids	Benzene and substituted derivatives	Halobenzenes
L0633	Tris(2-chloroethyl) phosphate	C6H12Cl3O4P	[M+H]+	283.954	284.961	284.959	151.371	284.96	150.886	284.962	150.985	151.081	0.00169504	153.34	0.544839	ClCCOP(=O)(OCCCl)OCCCl	HQUQLFOMPYWACS-UHFFFAOYSA-N	Organic compounds	Organic acids and derivatives	Organic phosphoric acids and derivatives	Phosphate esters
L0637	DI-N-OCTYL PHTHALATE	C24H38O4	[M+H]+	390.277	391.284	391.282	211.426	391.282	210.905	391.284	210.656	210.995	0.00186348	200.588	0.822935	O=C(OCCCCCCCC)c1ccccc1C(=O)OCCCCCCCC	MQIUGAXCHLFZKX-UHFFFAOYSA-N	Organic compounds	Benzenoids	Benzene and substituted derivatives	Benzoic acids and derivatives
L0638	Iprodione	C13H13Cl2N3O3	[M+H]+	329.033	330.041	330.037	180.562			330.041	179.978	180.27	0.00228997	168.696	0.594226	O=C1CN(C(=O)NC(C)C)C(=O)N1c1cc(Cl)cc(Cl)c1	ONUFESLQCSAYKA-UHFFFAOYSA-N	Organic compounds	Organoheterocyclic compounds	Azolidines	Imidazolidines
L0640	Meglumine	C7H17NO5	[M+H]+	195.111	196.118	196.119	141.268	196.118	141.053	196.12	140.818	141.046	0.00159606	145.524	0.748128	N(C[C@H](O)[C@@H](O)[C@H](O)[C@H](O)CO)C	MBBZMMPHUWSWHV-BDVNFPICSA-N	Organic compounds	Organic oxygen compounds	Organooxygen compounds	Carbohydrates and carbohydrate conjugates
L0642	Sulfaquinoxaline sodium	C14H11N4NaO2S	[M+H]+	322.05	323.057	323.055	185.15	323.055	184.516	323.058	184.419	184.695	0.00214729	174.869	0.764571	[Na+].Nc1ccc(cc1)S(=O)(=O)[N-]c1nc2ccccc2nc1	WXUQBKOBXREBBX-UHFFFAOYSA-N	Organic compounds	Organoheterocyclic compounds	Diazanaphthalenes	Benzodiazines
L0643	Ethopabate	C12H15NO4	[M+H]+	237.1	238.107	238.106	151.282	238.106	151.211	238.107	150.886	151.126	0.00139563	154.733	0.734769	CCOc1c(ccc(NC(=O)C)c1)C(=O)OC	GOVWOKSKFSBNGD-UHFFFAOYSA-N	Organic compounds	Benzenoids	Benzene and substituted derivatives	Benzoic acids and derivatives
L0645	Dimetridazole	C5H7N3O2	[M+H]+	141.054	142.061	142.062	127.863	142.062	127.59	142.062	127.417	127.623	0.001762	132.156	0.7217	Cn1c(C)ncc1[N+](=O)[O-]	IBXPYPUJPLLOIN-UHFFFAOYSA-N	Organic compounds	Organoheterocyclic compounds	Azoles	Imidazoles
L0647	(2,6,6-Trimethyl-2-hydroxycyclohexylidene)acetic acid lactone	C11H16O2	[M+H]+	180.115	181.122	181.122	139.203			181.123	138.654	138.928	0.00279663	137.933	0.64616	CC1(CCC[C@@]2(C1=CC(=O)O2)C)C	IMKHDCBNRDRUEB-LLVKDONJSA-N	Organic compounds	Organoheterocyclic compounds	Benzofurans
L0648	Alnustone	C19H18O	[M+H]+	262.136	263.143	263.142	169.17	263.142	168.649	263.144	168.358	168.726	0.00244	165.81	0.838355	C1=CC=C(C=C1)CCC(=O)C=CC=CC2=CC=CC=C2	OWMJDOUOHDOUFG-UHFFFAOYSA-N	Organic compounds	Phenylpropanoids and polyketides	Diarylheptanoids	Linear diarylheptanoids
L0650	Pinocembrin	C15H12O4	[M+H]+	256.074	257.081	257.08	158.409	257.08	157.827	257.082	157.632	157.956	0.00256044	159.114	0.904233	C1[C@H](Oc2cc(cc(c2C1=O)O)O)c1ccccc1	URFCJEUYXNAHFI-ZDUSSCGKSA-N	Organic compounds	Phenylpropanoids and polyketides	Flavonoids	Flavans
L0651	Kaempferitrin	C27H30O14	[M+H]+	578.164	579.171	579.168	242.959	579.167	242.181	579.17	242.147	242.429	0.00189365	226.814	0.879958	C[C@H]1[C@@H]([C@H]([C@H]([C@@H](O1)Oc1cc(c2c(c1)oc(c(c2=O)O[C@H]1[C@@H]([C@@H]([C@H]([C@@H](O1)C)O)O)O)c1ccc(O)cc1)O)O)O)O	PUPKKEQDLNREIM-QNSQPKOQSA-N	Organic compounds	Phenylpropanoids and polyketides	Flavonoids	Flavonoid glycosides
L0654	Amygdalin	C20H27NO11	[M+H]+	457.158	458.166	458.163	214.938			458.166	214.435	214.687	0.00165559	204.577	0.64854	c1ccc(cc1)[C@H](C#N)O[C@H]1[C@@H]([C@H]([C@@H]([C@H](O1)CO[C@H]1[C@@H]([C@H]([C@@H]([C@H](O1)CO)O)O)O)O)O)O	XUCIJNAGGSZNQT-JHSLDZJXSA-N	Organic compounds	Organic oxygen compounds	Organooxygen compounds	Carbohydrates and carbohydrate conjugates
L0656	Elemicin	C12H16O3	[M+H]+	208.11	209.117	209.116	144.662	209.116	144.786	209.118	144.846	144.765	0.000648879	148.058	0.876968	COc1cc(cc(c1OC)OC)CC=C	BPLQKQKXWHCZSS-UHFFFAOYSA-N	Organic compounds	Benzenoids	Phenol ethers	Anisoles
L0657	N-trans-Feruloyltyramine	C18H19NO4	[M+H]+	313.131	314.139	314.137	181.33	314.137	181.343	314.139	181.182	181.285	0.000493904	175.542	0.802692	COC1=C(C=CC(=C1)C=CC(=O)NCCC2=CC=C(C=C2)O)O	NPNNKDMSXVRADT-UHFFFAOYSA-N	Organic compounds	Phenylpropanoids and polyketides	Cinnamic acids and derivatives	Hydroxycinnamic acids and derivatives
L0658	Obtusifolin	C16H12O5	[M+H]+	284.068	285.076			285.074	158.746	285.076	158.753	158.749	3.10942e-05	163.291	0.867244	CC1=C(C(=C2C(=C1)C(=O)C3=C(C2=O)C(=CC=C3)O)OC)O	NYRXUBDGDSRBGB-UHFFFAOYSA-N	Organic compounds	Benzenoids	Anthracenes	Anthraquinones
L0659	Shionone	C30H50O	[M+H]+	426.386	427.393	427.39	211.339	427.39	211.227	427.393	211.455	211.34	0.000537794	218.431	0.785093	CC1C(=O)CCC2C1(CCC3C2(CCC4(C3(CCC(C4)(C)CCC=C(C)C)C)C)C)C	HXPXUNQUXCHJLL-UHFFFAOYSA-N	Organic compounds	Lipids and lipid-like molecules	Prenol lipids	Diterpenoids
L0663	trans-4-phenylbut-3-en-2-one	C10H10O	[M+H]+	146.073	147.08	147.08	131.281	147.08	131.252	147.08	131.194	131.242	0.00033529	129.152	0.751489	CC(=O)C=CC1=CC=CC=C1	BWHOZHOGCMHOBV-UHFFFAOYSA-N	Organic compounds	Benzenoids	Benzene and substituted derivatives	Styrenes
L0665	Nomilin	C28H34O9	[M+H]+	514.22	515.228			515.224	222.002	515.227	212.297	217.15	0.031603	216.371	0.773435	CC(=O)OC5CC(=O)O[C@@](C)(C)[C@@H]6CC(=O)[C@]3(C)[C@H](CC[C@@]2(C)[C@@H](OC(=O)[C@H]1O[C@]123)c4ccoc4)[C@@]56C	KPDOJFFZKAUIOE-BIYZDVJRSA-N
L0666	7-Methoxycoumarin	C10H8O3	[M+H]+	176.047	177.055			177.054	131.412	177.055	131.368	131.39	0.000233932	138.972	0.898755	COc1ccc2ccc(=O)oc2c1	LIIALPBMIOVAHH-UHFFFAOYSA-N	Organic compounds	Phenylpropanoids and polyketides	Coumarins and derivatives
L0667	Neosperidin dihydrochalcone	C28H36O15	[M+H]+	612.205	613.213	613.21	234.588	613.21	233.889	613.213	233.394	233.957	0.00256304	233.747	0.918497	C[C@H]1[C@@H]([C@H]([C@H]([C@@H](O1)O[C@@H]1[C@H]([C@@H]([C@H](O[C@H]1Oc1cc(c(c(c1)O)C(=O)CCc1cc(c(cc1)OC)O)O)CO)O)O)O)O)O	ITVGXXMINPYUHD-CUVHLRMHSA-N	Organic compounds	Phenylpropanoids and polyketides	Flavonoids	Phenylpropanoids and polyketides
L0672	Vitexin-2''-O-rhamnoside	C27H30O14	[M+H]+	578.164	579.171	579.17	221.654	579.169	221.45	579.172	221.516	221.54	0.000468796	225.158	0.859967	[C@@H]1([C@H](O)[C@@H]([C@H](O[C@@H]2[C@H]([C@@H]([C@H](O[C@H]2c2c(cc(c3c2oc(cc3=O)c2ccc(cc2)O)O)O)CO)O)O)O[C@@H]1C)O)O	LYGPBZVKGHHTIE-NQQFNCMQSA-N	Organic compounds	Phenylpropanoids and polyketides	Flavonoids	Flavonoid glycosides
L0678	Luteolin-7-O-glucoside	C21H20O11	[M+H]+	448.101	449.108	449.105	209.122	449.104	208.965	449.108	208.933	209.007	0.000483252	202.778	0.948303	C1=CC(=C(C=C1C2=CC(=O)C3=C(C=C(C=C3O2)O[C@H]4[C@@H]([C@H]([C@@H]([C@H](O4)CO)O)O)O)O)O)O	PEFNSGRTCBGNAN-QNDFHXLGSA-N	Organic compounds	Phenylpropanoids and polyketides	Flavonoids	Flavonoid glycosides
L0679	Dioscin	C45H72O16	[M+H]+	868.482	869.489	869.485	330.607	869.485	330.377	869.488	330.491	330.492	0.00034786	280.23	0.780318	C[C@H]1CC[C@]2([C@H]([C@H]3[C@@H](O2)C[C@@H]2[C@@]3(CC[C@H]3[C@H]2CC=C2[C@@]3(CC[C@@H](C2)O[C@H]2[C@@H]([C@H]([C@@H]([C@H](O2)CO)O[C@H]2[C@@H]([C@@H]([C@H]([C@@H](O2)C)O)O)O)O)O[C@H]2[C@@H]([C@@H]([C@H]([C@@H](O2)C)O)O)O)C)C)C)OC1	VNONINPVFQTJOC-SXCAMOPPSA-N	Organic compounds	Lipids and lipid-like molecules	Steroids and steroid derivatives	Steroidal glycosides
L0680	Diosgenin	C27H42O3	[M+H]+	414.313	415.321	415.318	209.737	415.318	209.626	415.321	209.595	209.653	0.000353954	208.444	0.807746	O1[C@@H]2[C@H]([C@@H]([C@@]31CC[C@@H](CO3)C)C)[C@@]1([C@@H](C2)[C@H]2[C@H](CC1)[C@@]1(C(=CC2)C[C@H](CC1)O)C)C	WQLVFSAGQJTQCK-INULWVDGSA-N
L0681	4'-Demethylpodophyllotoxin	C21H20O8	[M+H]+	400.116	401.123	401.121	199.536	401.12	188.93	401.124	199.496	195.987	0.0311863	192.044	0.882755	COC1=CC(=CC(=C1O)OC)C2C3C(COC3=O)C(C4=CC5=C(C=C24)OCO5)O	YVCVYCSAAZQOJI-UHFFFAOYSA-N	Organic compounds	Lignans, neolignans and related compounds	Lignan lactones	Podophyllotoxins
L0682	Wedelolactone	C16H10O7	[M+H]+	314.043	315.05	315.048	168.099	315.048	167.846	315.05	167.839	167.928	0.000881675	169.837	0.845402	COc1cc(c2c(c1)oc(=O)c1c2oc2cc(c(cc12)O)O)O	XQDCKJKKMFWXGB-UHFFFAOYSA-N	Organic compounds	Phenylpropanoids and polyketides	Isoflavonoids	Coumestans
L0684	Bergapten	C12H8O4	[M+H]+	216.042	217.05	217.049	139.911	217.049	139.955	217.05	139.899	139.922	0.000210156	147.753	0.873406	COc1c2ccc(=O)oc2cc2c1cco2	BGEBZHIAGXMEMV-UHFFFAOYSA-N	Organic compounds	Phenylpropanoids and polyketides	Coumarins and derivatives	Furanocoumarins
L0689	Bilobetin	C31H20O10	[M+H]+	552.106	553.113	553.111	230.438	553.111	230.488	553.114	230.534	230.487	0.000207736	223.74	0.875033	Oc1cc(O)cc2OC(=CC(=O)c12)c6cc(c5c(O)cc(O)c3c5OC(=CC3=O)c4ccc(O)cc4)c(OC)cc6	IWEIJEPIYMAGTH-UHFFFAOYSA-N	Organic compounds	Phenylpropanoids and polyketides	Flavonoids	Biflavonoids and polyflavonoids
L0691	Sciadopitysin	C33H24O10	[M+H]+	580.137	581.144	581.142	235.274	581.141	235.46			235.367	0.000559792	233.53	0.869313	Oc1cc(OC)cc2OC(=CC(=O)c12)c6cc(c5c(O)cc(O)c3c5OC(=CC3=O)c4ccc(OC)cc4)c(OC)cc6	YCXRBCHEOFVYEN-UHFFFAOYSA-N	Organic compounds	Phenylpropanoids and polyketides	Flavonoids	Biflavonoids and polyflavonoids
L0692	Isoginkgetin	C32H22O10	[M+H]+	566.121	567.129	567.127	231.513	567.127	231.48	567.129	231.534	231.509	0.000116951	240	0.923826	COC1=CC=C(C=C1)C2=CC(=O)C3=C(O2)C(=C(C=C3O)O)C4=C(C=CC(=C4)C5=CC(=O)C6=C(C=C(C=C6O5)O)O)OC	HUOOMAOYXQFIDQ-UHFFFAOYSA-N	Organic compounds	Phenylpropanoids and polyketides	Flavonoids	Biflavonoids and polyflavonoids
L0697	Ethyl coumarin-3-carboxylate	C12H10O4	[M+H]+	218.058	219.065	219.064	141.846	219.064	141.972	219.065	141.931	141.916	0.000452156	146.371	0.904093	CCOC(=O)C1=CC2=CC=CC=C2OC1=O	XKHPEMKBJGUYCM-UHFFFAOYSA-N	Organic compounds	Phenylpropanoids and polyketides	Coumarins and derivatives
L0698	7-hydroxy-4-methyl-8-nitrocoumarin	C10H7NO5	[M+H]+	221.032	222.04	222.038	144.666	222.038	144.455	222.04	144.6	144.574	0.000748018	144.239	0.741604	CC1=CC(=O)OC2=C1C=CC(=C2[N+](=O)[O-])O	BGUBUSIGKOWDPO-UHFFFAOYSA-N	Organic compounds	Phenylpropanoids and polyketides	Coumarins and derivatives	Hydroxycoumarins
L0699	5,7-Dihydroxy-4-methylcoumarin	C10H8O4	[M+H]+	192.042	193.05	193.05	136.853	193.049	136.817	193.05	136.987	136.886	0.000652814	138.807	0.919549	CC1=CC(=O)OC2=CC(=CC(=C12)O)O	QNVWGEJMXOQQPM-UHFFFAOYSA-N	Organic compounds	Phenylpropanoids and polyketides	Coumarins and derivatives	Hydroxycoumarins
L0701	4-Methyl-6,7-dihydroxycoumarin	C10H8O4	[M+H]+	192.042	193.05	193.05	136.769	193.049	136.817	193.05	136.817	136.801	0.000204513	139.234	0.917613	CC1=CC(=O)OC2=CC(=C(C=C12)O)O	KVOJTUXGYQVLAJ-UHFFFAOYSA-N	Organic compounds	Phenylpropanoids and polyketides	Coumarins and derivatives	Hydroxycoumarins
L0702	6-Hydroxycoumarin	C9H6O3	[M+H]+	162.032	163.039	163.038	129.481	163.038	129.539	163.039	129.734	129.585	0.00102327	132.533	0.865966	C1=CC2=C(C=CC(=O)O2)C=C1O	CJIJXIFQYOPWTF-UHFFFAOYSA-N	Organic compounds	Phenylpropanoids and polyketides	Coumarins and derivatives	Hydroxycoumarins
L0703	7,8-Dihydroxy-4-phenylcoumarin	C15H10O4	[M+H]+	254.058	255.065			255.064	156.427	255.066	156.579	156.503	0.000686815	156.334	0.925859	C1=CC=C(C=C1)C2=CC(=O)OC3=C2C=CC(=C3O)O	JRVIIPJSVKTPBK-UHFFFAOYSA-N	Organic compounds	Phenylpropanoids and polyketides	Neoflavonoids	Neoflavones
L0704	Echinatin	C16H14O4	[M+H]+	270.089	271.097	271.096	167.45	271.095	167.465	271.097	167.447	167.454	5.74602e-05	163.508	0.912404	COc2cc(O)ccc2/C=C/C(=O)c1ccc(O)cc1	QJKMIJNRNRLQSS-WEVVVXLNSA-N	Organic compounds	Phenylpropanoids and polyketides	Linear 1,3-diarylpropanoids	Chalcones and dihydrochalcones
L0705	Licochalcone B	C16H14O5	[M+H]+	286.084	287.091	287.091	170.398	287.09	170.327			170.362	0.000293069	167.13	0.93244	COC1=C(C=CC(=C1O)O)C=CC(=O)C2=CC=C(C=C2)O	DRDRYGIIYOPBBZ-UHFFFAOYSA-N	Organic compounds	Phenylpropanoids and polyketides	Linear 1,3-diarylpropanoids	Chalcones and dihydrochalcones
L0706	Licochalcone A	C21H22O4	[M+H]+	338.152	339.159	339.158	191.209	339.156	191.281	339.16	191.277	191.256	0.00021127	183.686	0.870073	CC(C)(C=C)c1c(cc(c(c1)/C=C/C(=O)c1ccc(cc1)O)OC)O	KAZSKMJFUPEHHW-DHZHZOJOSA-N	Organic compounds	Phenylpropanoids and polyketides	Linear 1,3-diarylpropanoids	Chalcones and dihydrochalcones
L0707	Glycyrrhizic acid	C42H62O16	[M+H]+	822.404	823.411	823.408	287.696	823.409	287.577	823.41	287.75	287.674	0.000307707	275.999	0.814085	CC1([C@@H]2CC[C@@]3([C@@H]([C@]2(CC[C@@H]1O[C@@H]1[C@@H]([C@H]([C@@H]([C@H](O1)C(=O)O)O)O)OC1[C@@H]([C@H]([C@@H]([C@H](O1)C(=O)O)O)O)O)C)C(=O)C=C1[C@]3(CC[C@@]2([C@H]1C[C@@](CC2)(C)C(=O)O)C)C)C)C	LPLVUJXQOOQHMX-KFRVXJINSA-N
L0708	Liquiritigenin	C15H12O4	[M+H]+	256.074	257.081	257.08	162.066	257.079	161.985	257.082	161.941	161.997	0.000392506	159.397	0.908745	C1[C@H](Oc2c(C1=O)ccc(c2)O)c1ccc(cc1)O	FURUXTVZLHCCNA-AWEZNQCLSA-N	Organic compounds	Phenylpropanoids and polyketides	Flavonoids	Flavans
L0709	Glabridin	C20H20O4	[M+H]+	324.136	325.143	325.142	180.681			325.144	180.576	180.628	0.000410042	179.207	0.790564	CC1(C=Cc2c(O1)ccc1c2OC[C@H](C1)c1c(cc(cc1)O)O)C	LBQIJVLKGVZRIW-ZDUSSCGKSA-N	Organic compounds	Phenylpropanoids and polyketides	Isoflavonoids	Pyranoisoflavonoids
L0713	Cardamonin	C16H14O4	[M+H]+	270.089	271.097	271.097	164.055	271.095	164.135	271.098	163.859	164.017	0.000866097	163.374	0.93629	COc1cc(cc(c1C(=O)/C=C/c1ccccc1)O)O	NYSZJNUIVUBQMM-BQYQJAHWSA-N	Organic compounds	Phenylpropanoids and polyketides	Linear 1,3-diarylpropanoids	Chalcones and dihydrochalcones
L0716	Parthenolide	C15H20O3	[M+H]+	248.141	249.149	249.147	154.09	249.147	154.435	249.148	154.174	154.233	0.00116876	159.309	0.743491	C1(=O)C(=C)[C@H]2[C@H](O1)[C@H]1[C@](CC/C=C(\CC2)/C)(C)O1	KTEXNACQROZXEV-QLIGOWBFSA-N	Organic compounds	Lipids and lipid-like molecules	Prenol lipids	Terpene lactones
L0717	Crotaline	C16H23NO6	[M+H]+	325.153	326.16	326.158	176.552	326.158	176.364	326.159	176.096	176.337	0.00129819	174.262	0.705804	O1[C@H]2[C@@H]3N(CC2)CC=C3COC(=O)[C@](O)([C@](O)([C@H](C1=O)C)C)C	QVCMHGGNRFRMAD-XFGHUUIASA-N	Organic compounds	Organoheterocyclic compounds	Pyrrolizines	Organoheterocyclic compounds
L0718	Genkwanin	C16H12O5	[M+H]+	284.068	285.076			285.074	163.593	285.077	163.483	163.538	0.000477859	164.858	0.970027	COC1=CC(=C2C(=C1)OC(=CC2=O)C3=CC=C(C=C3)O)O	JPMYFOBNRRGFNO-UHFFFAOYSA-N	Organic compounds	Phenylpropanoids and polyketides	Flavonoids	Phenylpropanoids and polyketides
L0720	Dauricine	C38H44N2O6	[M+H]+	624.32	625.327	625.326	247.781	625.326	247.966	625.324	248.356	248.035	0.0011836	254.381	0.861556	CN1CCC2=CC(=C(C=C2C1CC3=CC=C(C=C3)OC4=C(C=CC(=C4)CC5C6=CC(=C(C=C6CCN5C)OC)OC)O)OC)OC	AQASRZOCERRGBL-UHFFFAOYSA-N	Organic compounds	Organoheterocyclic compounds	Isoquinolines and derivatives	Benzylisoquinolines
L0722	Ampelopsin	C15H12O8	[M+H]+	320.053	321.061	321.058	173.775			321.06	173.481	173.628	0.00119937	173.622	0.94903	C1=C(C=C(C(=C1O)O)O)[C@@H]2[C@H](C(=O)C3=C(C=C(C=C3O2)O)O)O	KJXSIXMJHKAJOD-LSDHHAIUSA-N	Organic compounds	Phenylpropanoids and polyketides	Flavonoids	Flavans
L0725	Neferine	C38H44N2O6	[M+H]+	624.32	625.327	625.322	243.438	625.326	242.737	625.328	242.527	242.901	0.00196393	253.954	0.861556	CN1CCC2=CC(=C(C=C2C1CC3=CC=C(C=C3)OC)OC4=C(C=CC(=C4)CC5C6=CC(=C(C=C6CCN5C)OC)OC)O)OC	MIBATSHDJRIUJK-UHFFFAOYSA-N	Organic compounds	Organoheterocyclic compounds	Isoquinolines and derivatives	Benzylisoquinolines
L0726	Isoliensinine	C37H42N2O6	[M+H]+	610.304	611.312	611.306	238.64	611.311	238.43	611.309	238.11	238.393	0.00111997	250.908	0.861556	CN1CCC2=CC(=C(C=C2C1CC3=CC=C(C=C3)OC)OC4=C(C=CC(=C4)CC5C6=CC(=C(C=C6CCN5C)OC)O)O)OC	AJPXZTKPPINUKN-UHFFFAOYSA-N	Organic compounds	Organoheterocyclic compounds	Isoquinolines and derivatives	Benzylisoquinolines
L0727	Nuciferine	C19H21NO2	[M+H]+	295.157	296.165	296.162	172.381	296.164	172.623	296.162	172.242	172.415	0.00111779	172.298	0.826679	c12c(cccc1)C[C@@H]1c3c2c(c(cc3CCN1C)OC)OC	ORJVQPIHKOARKV-OAHLLOKOSA-N	Organic compounds	Alkaloids and derivatives	Aporphines
L0733	Panaxadiol	C30H52O3	[M+H]+	460.392	461.399	461.397	218.816	461.397	218.886	461.401	218.75	218.817	0.000310425	216.732	0.803428	O[C@H]1[C@H]2[C@]([C@]3([C@@H]([C@@]4([C@@H](CC3)C([C@@H](O)CC4)(C)C)C)C1)C)(CC[C@@H]2[C@@]1(OC(CCC1)(C)C)C)C	PVLHOJXLNBFHDX-XHJPDDKBSA-N	Organic compounds	Lipids and lipid-like molecules	Prenol lipids	Terpene glycosides
L0740	Pinostilbene	C15H14O3	[M+H]+	242.094	243.102	243.1	160.179			243.101	159.972	160.075	0.000912267	157.26	0.77891	COc1cc(cc(c1)O)/C=C/c1ccc(cc1)O	KUWZXOMQXYWKBS-NSCUHMNNSA-N	Organic compounds	Phenylpropanoids and polyketides	Stilbenes
L0742	Abietic acid	C20H30O2	[M+H]+	302.225	303.232	303.229	174.926	303.229	175.081	303.232	174.883	174.963	0.000593898	175.963	0.80189	CC(C)C1=CC2=CC[C@@H]3[C@@]([C@H]2CC1)(CCC[C@@]3(C)C(=O)O)C	RSWGJHLUYNHPMX-ONCXSQPRSA-N	Organic compounds	Lipids and lipid-like molecules	Prenol lipids	Diterpenoids
L0743	Piperlongumine	C17H19NO5	[M+H]+	317.126	318.134	318.131	179.431			318.132	179.494	179.463	0.000246667	175.347	0.791347	COc1cc(cc(c1OC)OC)/C=C/C(=O)N1CCC=CC1=O	VABYUUZNAVQNPG-BQYQJAHWSA-N	Organic compounds	Phenylpropanoids and polyketides	Cinnamic acids and derivatives
L0745	Flavokawain A	C18H18O5	[M+H]+	314.115	315.123	315.122	176.292	315.121	176.526	315.124	176.257	176.358	0.00082793	175.629	0.973797	COC1=CC=C(C=C1)C=CC(=O)C2=C(C=C(C=C2OC)OC)O	CGIBCVBDFUTMPT-UHFFFAOYSA-N	Organic compounds	Phenylpropanoids and polyketides	Linear 1,3-diarylpropanoids	Phenylpropanoids and polyketides
L0746	yangonin	C15H14O4	[M+H]+	258.089	259.097	259.095	163.401			259.094	163.213	163.307	0.00081412	158.82	0.867218	COC1=CC=C(C=C1)C=CC2=CC(=CC(=O)O2)OC	XLHIYUYCSMZCCC-UHFFFAOYSA-N	Organic compounds	Phenylpropanoids and polyketides	Kavalactones
L0747	Kawain	C14H14O3	[M+H]+	230.094	231.102	231.1	150.423	231.1	150.71	231.102	150.419	150.518	0.00110872	153.666	0.743258	COC1=CC(=O)O[C@H](C1)\C=C\c1ccccc1	XEAQIWGXBXCYFX-GUOLPTJISA-N	Organic compounds	Phenylpropanoids and polyketides	Kavalactones
L0748	Dihydrokavain	C14H16O3	[M+H]+	232.11	233.117	233.116	149.018	233.116	149.307	233.118	149.008	149.111	0.00114057	154.989	0.741786	COC1=CC(=O)O[C@@H](CCc2ccccc2)C1	VOOYTQRREPYRIW-LBPRGKRZSA-N	Organic compounds	Phenylpropanoids and polyketides	Kavalactones
L0749	Piperine	C17H19NO3	[M+H]+	285.136	286.144			286.144	177.171	286.144	177.233	177.202	0.000245924	168.368	0.811113	C1CCN(CC1)C(=O)/C=C/C=C/c1cc2c(cc1)OCO2	MXXWOMGUGJBKIW-YPCIICBESA-N	Organic compounds	Alkaloids and derivatives
L0752	Perillartine	C10H15NO	[M+H]+	165.115	166.123	166.122	135.844	166.122	141.613			138.728	0.0294044	137.454	0.464079	CC(=C)C1CCC(=CC1)C=NO	XCOJIVIDDFTHGB-UHFFFAOYSA-N	Organic compounds	Lipids and lipid-like molecules	Prenol lipids	Monoterpenoids
L0759	Silybin	C25H22O10	[M+H]+	482.121	483.129	483.125	208.317	483.124	208.612	483.128	208.698	208.542	0.000958426	209.998	0.890528	[C@@H]1(c2cc(c(cc2)O)OC)[C@H](Oc2c(O1)cc(cc2)[C@H]1Oc2c(C(=O)[C@@H]1O)c(cc(c2)O)O)CO	SEBFKMXJBCUCAI-HKTJVKLFSA-N	Organic compounds	Lignans, neolignans and related compounds	Flavonolignans
L0760	Isosilybin	C25H22O10	[M+H]+	482.121	483.129	483.125	214.398	483.125	214.438			214.418	0.000130108	210.055	0.890528	C1(C(C(=O)c2c(cc(cc2O1)O)O)O)c1cc2OC(C(Oc2cc1)c1cc(c(cc1)O)OC)CO	FDQAOULAVFHKBX-UHFFFAOYSA-N	Organic compounds	Lignans, neolignans and related compounds	Flavonolignans
L0761	Genistin	C21H20O10	[M+H]+	432.106	433.113	433.11	207.233	433.11	206.998	433.113	206.988	207.073	0.000669077	197.8	0.86385	c1cc(ccc1c1coc2cc(cc(c2c1=O)O)O[C@H]1[C@@H]([C@H]([C@@H]([C@H](O1)CO)O)O)O)O	ZCOLJUOHXJRHDI-CMWLGVBASA-N	Organic compounds	Phenylpropanoids and polyketides	Isoflavonoids	Isoflavonoid O-glycosides
L0762	Stevioside	C20H30O3	[M+H]+	318.219	319.227	319.224	179.982			319.226	179.988	179.985	2.37537e-05	179.837	0.763533	CC12CCCC(C1CCC34C2CCC(C3)(C(=C)C4)O)(C)C(=O)O	QFVOYBUQQBFCRH-UHFFFAOYSA-N	Organic compounds	Lipids and lipid-like molecules	Prenol lipids	Diterpenoids
L0763	Isosteviol	C20H30O3	[M+H]+	318.219	319.227	319.224	180.64	319.224	179.856	319.227	180.153	180.216	0.00219581	179.483	0.879885	C[C@]12CCC3[C@@]4(CCC[C@@]([C@H]4CC[C@@]3(C1)CC2=O)(C)C(=O)O)C	KFVUFODCZDRVSS-LBWIARQKSA-N	Organic compounds	Lipids and lipid-like molecules	Prenol lipids	Diterpenoids
L0768	Demethoxycurcumin	C20H18O5	[M+H]+	338.115	339.123	339.12	193.747	339.121	193.181	339.123	193.071	193.333	0.00187391	184.178	0.891783	COC1=C(C=CC(=C1)C=CC(=O)CC(=O)C=CC2=CC=C(C=C2)O)O	HJTVQHVGMGKONQ-UHFFFAOYSA-N	Organic compounds	Phenylpropanoids and polyketides	Diarylheptanoids	Linear diarylheptanoids
L0774	Alpinetin	C16H14O4	[M+H]+	270.089	271.097	271.096	160.895	271.096	160.647	271.098	160.732	160.758	0.00078609	163.39	0.904827	[C@H]1(CC(=O)c2c(O1)cc(cc2OC)O)c1ccccc1	QQQCWVDPMPFUGF-ZDUSSCGKSA-N	Organic compounds	Phenylpropanoids and polyketides	Flavonoids	O-methylated flavonoids
L0776	Spinosin	C28H32O15	[M+H]+	608.174	609.181	609.179	236.057	609.179	235.827	609.182	236.094	235.992	0.000613076	237.155	0.911279	COC1=C(C(=C2C(=C1)OC(=CC2=O)C3=CC=C(C=C3)O)O)C4C(C(C(C(O4)CO)O)O)OC5C(C(C(C(O5)CO)O)O)O	VGGSULWDCMWZPO-UHFFFAOYSA-N	Organic compounds	Phenylpropanoids and polyketides	Flavonoids	Flavonoid glycosides
L0785	Germacrone	C15H22O	[M+H]+	218.167	219.174	219.173	150.226	219.172	149.804	219.174	148.548	149.526	0.0058368	149.274	0.57884	C\1=C(/CC/C=C(/CC(=O)C(=C(C)C)C1)\C)\C	CAULGCQHVOVVRN-SWZPTJTJSA-N	Organic compounds	Lipids and lipid-like molecules	Prenol lipids	Sesquiterpenoids
L0787	Decursin	C19H20O5	[M+H]+	328.131	329.138	329.137	185.876	329.139	185.386	329.136	185.625	185.629	0.00131927	178.022	0.901097	CC(=CC(=O)OC1CC2=C(C=C3C(=C2)C=CC(=O)O3)OC1(C)C)C	CUKSFECWKQBVED-UHFFFAOYSA-N	Organic compounds	Phenylpropanoids and polyketides	Coumarins and derivatives	Pyranocoumarins
L0791	Etoposide	C29H32O13	[M+H]+	588.184	589.192	589.189	250.581	589.19	250.584	589.191	250.45	250.538	0.000304431	229.817	0.857273	COc1cc(cc(OC)c1O)[C@H]1C2C(COC2=O)[C@H](O[C@@H]2O[C@@H]3CO[C@@H](C)O[C@H]3[C@H](O)[C@H]2O)c2cc3c(OCO3)cc12	VJJPUSNTGOMMGY-MEPLCENKSA-N	Organic compounds	Lignans, neolignans and related compounds	Lignan lactones	Podophyllotoxins
L0792	Gemcitabine	C9H11F2N3O4	[M+H]+	263.072	264.079	264.078	155.903	264.079	155.738	264.08	155.936	155.859	0.000678938	158.158	0.848803	Nc1nc(=O)n(cc1)[C@@H]1O[C@H](CO)[C@@H](O)C1(F)F	SDUQYLNIPVEERB-QPPQHZFASA-N	Organic compounds	Nucleosides, nucleotides, and analogues	Pyrimidine nucleosides	Pyrimidine 2'-deoxyribonucleosides
L0793	Clofarabine	C10H11ClFN5O3	[M+H]+	303.053	304.061	304.06	158.213			304.062	158.176	158.195	0.000163502	166.266	0.84653	Nc1nc(Cl)nc2n(cnc12)[C@@H]1O[C@H](CO)[C@@H](O)[C@@H]1F	WDDPHFBMKLOVOX-AYQXTPAHSA-N	Organic compounds	Nucleosides, nucleotides, and analogues	Purine nucleosides	Purine 2'-deoxyribonucleosides
L0796	Indometacin	C19H16ClNO4	[M+H]+	357.077	358.084	358.082	181.192	358.083	181.322	358.084	181.254	181.256	0.000358521	181.212	0.809053	COc1cc2c(cc1)n(C(=O)c1ccc(Cl)cc1)c(C)c2CC(=O)O	CGIGDMFJXJATDK-UHFFFAOYSA-N	Organic compounds	Organoheterocyclic compounds	Indoles and derivatives	Benzoylindoles
L0798	Rifampicin	C43H58N4O12	[M+H]+	822.405	823.412			823.413	284.294	823.412	284.171	284.232	0.000306229	280.354	0.732553	CO[C@H]1C=CO[C@@]2(C)Oc3c(C2=O)c2c(O)c(\C=N\N4CCN(C)CC4)c(NC(=O)\C(C)=C/C=C\[C@H](C)[C@H](O)[C@@H](C)[C@@H](O)[C@@H](C)[C@H](OC(C)=O)[C@@H]1C)c(O)c2c(O)c3C	JQXXHWHPUNPDRT-CHTVYFSYSA-N
L0799	Simvastatin	C25H38O5	[M+H]+	418.272	419.279	419.276	207.594			419.279	207.604	207.599	3.39733e-05	205.405	0.868976	CCC(C)(C)C(=O)O[C@H]1C[C@@H](C)C=C2C=C[C@H](C)[C@H](CC[C@@H]3C[C@@H](O)CC(=O)O3)[C@@H]12	RYMZZMVNJRMUDD-HGQWONQESA-N	Organic compounds	Organoheterocyclic compounds	Lactones	Delta valerolactones
L0800	Sulfisoxazole	C11H13N3O3S	[M+H]+	267.068	268.075	268.074	162.752	268.075	162.662	268.076	162.647	162.687	0.000348993	162.31	0.749747	Cc1noc(NS(=O)(=O)c2ccc(N)cc2)c1C	NHUHCSRWZMLRLA-UHFFFAOYSA-N	Organic compounds	Benzenoids	Benzene and substituted derivatives	Benzenesulfonamides
L0801	Coumarin	C9H6O2	[M+H]+	146.037	147.044	147.044	124.664			147.044	124.719	124.691	0.000312472	132.392	0.837508	O=c1oc2ccccc2cc1	ZYGHJZDHTFUPRJ-UHFFFAOYSA-N	Organic compounds	Phenylpropanoids and polyketides	Coumarins and derivatives	Phenylpropanoids and polyketides
L0803	Acetazolamide	C4H6N4O3S2	[M+H]+	221.988	222.995	222.995	142.886			222.996	142.524	142.705	0.00179229	144.68	0.409719	CC(=O)Nc1nnc(s1)S(=O)(=O)N	BZKPWHYZMXOIDC-UHFFFAOYSA-N	Organic compounds	Organoheterocyclic compounds	Azoles	Thiadiazoles
L0804	Mefenamic acid	C15H15NO2	[M+H]+	241.11	242.118	242.117	154.747	242.117	154.646	242.118	154.856	154.75	0.000678546	156.105	0.842693	Cc1c(C)c(Nc2ccccc2C(=O)O)ccc1	HYYBABOKPJLUIN-UHFFFAOYSA-N	Organic compounds	Benzenoids	Benzene and substituted derivatives	Benzoic acids and derivatives
L0805	Nicotinamide	C6H6N2O	[M+H]+	122.048	123.055	123.056	125.195	123.055	125.132	123.056	125.421	125.249	0.00121038	125.441	0.832242	NC(=O)C1=CN=CC=C1	DFPAKSUCGFBDDF-UHFFFAOYSA-N	Organic compounds	Organoheterocyclic compounds	Pyridines and derivatives	Organoheterocyclic compounds
L0807	Fluorocytosine	C4H4FN3O	[M+H]+	129.034	130.041	130.042	119.789	130.042	120.134	130.042	119.985	119.969	0.00144338	130.519	0.696682	Nc1c(F)cnc(=O)[nH]1	XRECTZIEBJDKEO-UHFFFAOYSA-N	Organic compounds	Organoheterocyclic compounds	Diazines	Pyrimidines and pyrimidine derivatives
L0808	Prednisone	C21H26O5	[M+H]+	358.178	359.185	359.183	185.102	359.183	185.13	359.185	184.892	185.041	0.000701493	186.252	0.967059	[C@H]12[C@H]3[C@@H]([C@@]4(C(=CC(=O)C=C4)CC3)C)C(=O)C[C@@]1([C@](CC2)(C(=O)CO)O)C	XOFYZVNMUHMLCC-ZPOLXVRWSA-N	Organic compounds	Lipids and lipid-like molecules	Steroids and steroid derivatives	Hydroxysteroids
L0812	Theophylline	C7H8N4O2	[M+H]+	180.065	181.072	181.072	137.009	181.072	137.139	181.073	137.212	137.12	0.000748883	139.606	0.77499	Cn1c2c([nH]cn2)c(=O)n(C)c1=O	ZFXYFBGIUFBOJW-UHFFFAOYSA-N	Organic compounds	Organoheterocyclic compounds	Imidazopyrimidines	Purines and purine derivatives
L0819	Tobramycin	C18H37N5O9	[M+H]+	467.259	468.266	468.264	202.692	468.264	202.604			202.648	0.000306665	209.333	0.759001	[C@H]1([C@H]([C@H](O[C@H]2O[C@@H]([C@H](C[C@H]2N)O)CN)[C@H](C[C@H]1N)N)O)O[C@H]1O[C@@H]([C@H]([C@@H]([C@H]1O)N)O)CO	NLVFBUXFDBBNBW-PBSUHMDJSA-N	Organic compounds	Organic oxygen compounds	Organooxygen compounds	Carbohydrates and carbohydrate conjugates
L0826	Aciclovir	C8H11N5O3	[M+H]+	225.086	226.093	226.092	149.373	226.092	148.982	226.093	149.144	149.166	0.00131929	148.905	0.764305	c12c(ncn1COCCO)c(=O)[nH]c(n2)N	MKUXAQIIEYXACX-UHFFFAOYSA-N	Organic compounds	Organoheterocyclic compounds	Imidazopyrimidines	Purines and purine derivatives
L0836	Thioguanine	C5H5N5S	[M+H]+	167.027	168.034	168.034	132.598	168.034	132.495	168.035	132.618	132.57	0.000497468	137.632	0.744723	c1nc2c([nH]1)c(=S)nc([nH]2)N	WYWHKKSPHMUBEB-UHFFFAOYSA-N	Organic compounds	Organoheterocyclic compounds	Imidazopyrimidines	Purines and purine derivatives
L0837	Cidofovir	C8H14N3O6P	[M+H]+	279.062	280.069	280.068	158.118	280.068	157.791	280.07	158.021	157.977	0.00106219	159.295	0.763467	C(P(=O)(O)O)O[C@@H](Cn1c(=O)nc(cc1)N)CO	VWFCHDSQECPREK-LURJTMIESA-N	Organic compounds	Organoheterocyclic compounds	Diazines	Pyrimidines and pyrimidine derivatives
L0839	Osalmid	C13H11NO3	[M+H]+	229.074	230.081	230.08	151.402	230.079	151.256	230.081	151.435	151.365	0.000627955	154.222	0.734963	Oc1ccc(NC(=O)c2ccccc2O)cc1	LGCMKPRGGJRYGM-UHFFFAOYSA-N	Organic compounds	Benzenoids	Benzene and substituted derivatives	Anilides
L0841	Flufenamic acid	C14H10F3NO2	[M+H]+	281.066	282.074	282.072	159.555	282.072	159.143	282.074	159.466	159.388	0.00135987	160.686	0.843612	OC(=O)c1ccccc1Nc1cccc(c1)C(F)(F)F	LPEPZBJOKDYZAD-UHFFFAOYSA-N	Organic compounds	Benzenoids	Benzene and substituted derivatives	Benzoic acids and derivatives
L0846	Theophylline-7-acetic acid	C9H10N4O4	[M+H]+	238.07	239.078	239.076	152.01			239.078	152.047	152.028	0.000171267	150.633	0.753929	Cn1c2c(c(=O)n(c1=O)C)n(cn2)CC(=O)O	HCYFGRCYSCXKNQ-UHFFFAOYSA-N	Organic compounds	Organoheterocyclic compounds	Imidazopyrimidines	Purines and purine derivatives
L0848	Salicylamide	C7H7NO2	[M+H]+	137.048	138.055	138.055	124.692	138.055	124.694	138.055	124.753	124.713	0.000280154	129.155	0.776188	NC(=O)C1=CC=CC=C1O	SKZKKFZAGNVIMN-UHFFFAOYSA-N	Organic compounds	Benzenoids	Phenols	1-hydroxy-4-unsubstituted benzenoids
L0851	Amsacrine	C21H19N3O3S	[M+H]+	393.115	394.122	394.124	196.019	394.123	195.857	394.126	195.942	195.939	0.0004127	194.34	0.751136	COc1c(Nc2c3ccccc3nc3ccccc23)ccc(NS(=O)(=O)C)c1	XCPGHVQEEXUHNC-UHFFFAOYSA-N	Organic compounds	Organoheterocyclic compounds	Quinolines and derivatives	Benzoquinolines
L0856	Emodin	C15H10O5	[M+H]+	270.053	271.06	271.058	156.865	271.058	156.459	271.06	156.762	156.695	0.0013488	160.985	0.878951	Cc1cc(c2c(c1)C(=O)c1cc(cc(c1C2=O)O)O)O	RHMXXJGYXNZAPX-UHFFFAOYSA-N	Organic compounds	Benzenoids	Anthracenes	Anthraquinones
L0859	Rotenone	C23H22O6	[M+H]+	394.142	395.149	395.147	195.676	395.148	195.27	395.15	195.515	195.487	0.00104401	195.289	0.902721	[C@@H]1(Cc2c(O1)ccc1c2O[C@@H]2COc3cc(c(cc3[C@@H]2C1=O)OC)OC)C(=C)C	JUVIOZPCNVVQFO-HBGVWJBISA-N	Organic compounds	Phenylpropanoids and polyketides	Isoflavonoids	Rotenoids
L0862	COH29	C22H16N2O5S	[M+H]+	420.078	421.085	421.084	208.227	421.083	207.551	421.086	207.962	207.913	0.00163673	195.717	0.595159	c1c(ccc(c1O)O)C(=O)Nc1nc(c(s1)c1ccccc1)c1cc(c(cc1)O)O	LGGDLPSXAGQFSG-UHFFFAOYSA-N	Organic compounds	Benzenoids	Benzene and substituted derivatives	Benzoic acids and derivatives
L0863	Tipifarnib	C27H22Cl2N4O	[M+H]+	488.117	489.124	489.123	215.674	489.124	215.065	489.127	215.285	215.342	0.00143221	214.108	0.642673	n1(c(=O)cc(c2cc(ccc12)[C@@](c1cncn1C)(c1ccc(cc1)Cl)N)c1cc(ccc1)Cl)C	PLHJCIYEEKOWNM-HHHXNRCGSA-N	Organic compounds	Phenylpropanoids and polyketides	Diarylheptanoids	Linear diarylheptanoids
L0865	Deguelin	C23H22O6	[M+H]+	394.142	395.149	395.146	196.574			395.15	196.417	196.495	0.000564095	195.622	0.896887	CC1(C=Cc2c(O1)ccc1c2O[C@@H]2COc3cc(c(cc3[C@@H]2C1=O)OC)OC)C	ORDAZKGHSNRHTD-UXHICEINSA-N	Organic compounds	Phenylpropanoids and polyketides	Isoflavonoids	Rotenoids

## Sheet: Negative_mode
id_zhulab	name	formula	adduct	monoisotope_mass	mz	mz_measure1	ccs_measure1	mz_measure2	ccs_measure2	mz_measure3	ccs_measure3	avg_ccs	rsd	pred_ccs	rss	smiles	inchikey	kingdom	superclass	class	subclass
L0608	Vanatone	C9H10O2	[M-H]-	150.068	149.061			149.061	131.86	149.06	131.794	131.827	0.000353362	132.023	0.859576	CCC(=O)c1ccc(O)cc1	RARSHUDCJQSEFJ-UHFFFAOYSA-N	Organic compounds	Organic oxygen compounds	Organooxygen compounds	Carbonyl compounds
L0610	Ethyl vanillin	C9H10O3	[M-H]-	166.063	165.056	165.056	133.782	165.055	133.619	165.055	133.655	133.685	0.000640759	134.355	0.795417	CCOc1c(O)ccc(C=O)c1	CBOQJANXLMLOSS-UHFFFAOYSA-N	Organic compounds	Organic oxygen compounds	Organooxygen compounds	Carbonyl compounds
L0611	Maltitol	C12H24O11	[M-H]-	344.132	343.125	343.126	169.727	343.125	169.472	343.123	169.503	169.568	0.000822394	175.225	0.916667	OC[C@H](O)[C@@H](O)[C@H](O[C@H]1O[C@H](CO)[C@@H](O)[C@H](O)[C@H]1O)[C@H](O)CO	VQHSOMBJVWLPSR-WUJBLJFYSA-N	Organic compounds	Lipids and lipid-like molecules	Fatty Acyls	Fatty acyl glycosides
L0614	Pimaricin	C33H47NO13	[M-H]-	665.305	664.297	664.295	262.697	664.299	261.799	664.295	262.472	262.323	0.00178104	261.755	0.67548	[C@@]12(O[C@H]([C@@H]([C@H](C1)O)C(=O)O)C[C@@H](O[C@H]1[C@H]([C@H]([C@@H]([C@H](O1)C)O)N)O)/C=C/C=C/C=C/C=C/C[C@H](OC(=O)/C=C/[C@H]1O[C@@H]1C[C@@H](C2)O)C)O	NCXMLFZGDNKEPB-FFPOYIOWSA-N	Organic compounds	Organic oxygen compounds	Organooxygen compounds	Carbohydrates and carbohydrate conjugates
L0617	Phenothiazine	C12H9NS	[M-H]-	199.046	198.038	198.039	140.613	198.039	140.465			140.539	0.00074484	138.133	0.578427	N1c2ccccc2Sc2ccccc12	WJFKNYWRSNBZNX-UHFFFAOYSA-N	Organic compounds	Organoheterocyclic compounds	Benzothiazines	Phenothiazines
L0620	Carbaryl	C12H11NO2	[M-H]-	201.079	200.072	200.071	144.667	200.071	144.276	200.071	144.134	144.359	0.00191205	144.971	0.655802	CNC(=O)Oc1cccc2ccccc12	CVXBEEMKQHEXEN-UHFFFAOYSA-N	Organic compounds	Benzenoids	Naphthalenes
L0622	Altrenogest	C21H26O2	[M-H]-	310.193	309.186	309.185	180.883	309.186	180.399	309.185	180.409	180.564	0.00153272	185.535	0.783087	C12=C3[C@@H](CCC1=CC(=O)CC2)[C@H]1[C@](C=C3)([C@](CC1)(O)CC=C)C	VWAUPFMBXBWEQY-ANULTFPQSA-N	Organic compounds	Lipids and lipid-like molecules	Steroids and steroid derivatives	Estrane steroids
L0626	Benodanil	C13H10INO	[M-H]-	322.981	321.973			321.973	156.035	321.973	156.067	156.051	0.000142687	153.337	0.645982	C1=CC=C(C=C1)NC(=O)C2=CC=CC=C2I	LJOZMWRYMKECFF-UHFFFAOYSA-N	Organic compounds	Benzenoids	Benzene and substituted derivatives	Anilides
L0627	Daminozide	C6H12N2O3	[M-H]-	160.085	159.077	159.077	135.913	159.077	135.837	159.077	135.884	135.878	0.000283237	134.463	0.550653	CN(C)NC(=O)CCC(=O)O	NOQGZXFMHARMLW-UHFFFAOYSA-N	Organic compounds	Lipids and lipid-like molecules	Fatty Acyls	Fatty acids and conjugates
L0632	Triclocarban	C13H9Cl3N2O	[M-H]-	313.978	312.971	312.97	169.047	312.97	183.31	312.969	183.664	178.674	0.046669	152.083	0.564489	Clc1ccc(NC(=O)Nc2ccc(Cl)c(Cl)c2)cc1	ICUTUKXCWQYESQ-UHFFFAOYSA-N	Organic compounds	Benzenoids	Benzene and substituted derivatives	Halobenzenes
L0640	Meglumine	C7H17NO5	[M-H]-	195.111	194.103	194.103	139.876	194.103	139.726			139.801	0.000756744	140.29	0.628431	N(C[C@H](O)[C@@H](O)[C@H](O)[C@H](O)CO)C	MBBZMMPHUWSWHV-BDVNFPICSA-N	Organic compounds	Organic oxygen compounds	Organooxygen compounds	Carbohydrates and carbohydrate conjugates
L0643	Ethopabate	C12H15NO4	[M-H]-	237.1	236.093	236.095	158.407			236.094	157.908	158.158	0.00222996	154.951	0.602559	CCOc1c(ccc(NC(=O)C)c1)C(=O)OC	GOVWOKSKFSBNGD-UHFFFAOYSA-N	Organic compounds	Benzenoids	Benzene and substituted derivatives	Benzoic acids and derivatives
L0644	Bithionol	C12H6Cl4O2S	[M-H]-	353.884	352.877			352.878	169.376	352.877	169.326	169.351	0.00020587	124.652	0.540453	Oc1c(Cl)cc(Cl)cc1Sc1cc(Cl)cc(Cl)c1O	JFIOVJDNOJYLKP-UHFFFAOYSA-N	Organic compounds	Organosulfur compounds	Thioethers	Aryl thioethers
L0646	Abrine	C12H14N2O2	[M-H]-	218.106	217.098	217.1	157.491	217.099	157.288	217.098	157.393	157.391	0.000644802	151.635	0.90604	CN1C=C(C2=CC=CC=C21)CC(C(=O)O)N	ZADWXFSZEAPBJS-UHFFFAOYSA-N	Organic compounds	Organoheterocyclic compounds	Indoles and derivatives	Indolyl carboxylic acids and derivatives
L0648	Alnustone	C19H18O	[M-H]-	262.136	261.128			261.128	178.092	261.127	178.163	178.128	0.000281207	166.017	0.770585	C1=CC=C(C=C1)CCC(=O)C=CC=CC2=CC=CC=C2	OWMJDOUOHDOUFG-UHFFFAOYSA-N	Organic compounds	Phenylpropanoids and polyketides	Diarylheptanoids	Linear diarylheptanoids
L0650	Pinocembrin	C15H12O4	[M-H]-	256.074	255.066	255.068	159.988	255.068	159.629	255.068	159.59	159.736	0.00137378	159.097	0.900162	C1[C@H](Oc2cc(cc(c2C1=O)O)O)c1ccccc1	URFCJEUYXNAHFI-ZDUSSCGKSA-N	Organic compounds	Phenylpropanoids and polyketides	Flavonoids	Flavans
L0651	Kaempferitrin	C27H30O14	[M-H]-	578.164	577.156	577.151	239.58	577.159	239.518	577.156	239.657	239.585	0.000289618	215.835	0.83782	C[C@H]1[C@@H]([C@H]([C@H]([C@@H](O1)Oc1cc(c2c(c1)oc(c(c2=O)O[C@H]1[C@@H]([C@@H]([C@H]([C@@H](O1)C)O)O)O)c1ccc(O)cc1)O)O)O)O	PUPKKEQDLNREIM-QNSQPKOQSA-N	Organic compounds	Phenylpropanoids and polyketides	Flavonoids	Flavonoid glycosides
L0654	Amygdalin	C20H27NO11	[M-H]-	457.158	456.151	456.154	205.949	456.151	205.433	456.149	205.685	205.689	0.00125444	198.256	0.620023	c1ccc(cc1)[C@H](C#N)O[C@H]1[C@@H]([C@H]([C@@H]([C@H](O1)CO[C@H]1[C@@H]([C@H]([C@@H]([C@H](O1)CO)O)O)O)O)O)O	XUCIJNAGGSZNQT-JHSLDZJXSA-N	Organic compounds	Organic oxygen compounds	Organooxygen compounds	Carbohydrates and carbohydrate conjugates
L0657	N-trans-Feruloyltyramine	C18H19NO4	[M-H]-	313.131	312.124	312.127	176.326	312.126	176.318	312.125	176.427	176.357	0.000342	177.629	0.777877	COC1=C(C=CC(=C1)C=CC(=O)NCCC2=CC=C(C=C2)O)O	NPNNKDMSXVRADT-UHFFFAOYSA-N	Organic compounds	Phenylpropanoids and polyketides	Cinnamic acids and derivatives	Hydroxycinnamic acids and derivatives
L0658	Obtusifolin	C16H12O5	[M-H]-	284.068	283.061	283.059	160.902	283.059	160.807			160.854	0.000417099	166.424	0.80665	CC1=C(C(=C2C(=C1)C(=O)C3=C(C2=O)C(=CC=C3)O)OC)O	NYRXUBDGDSRBGB-UHFFFAOYSA-N	Organic compounds	Benzenoids	Anthracenes	Anthraquinones
L0661	3,4,5-Trimethoxycinnamic acid	C12H14O5	[M-H]-	238.084	237.077	237.078	167.873	237.077	167.862	237.076	168	167.912	0.000455977	154.726	0.830656	c1c(cc(c(c1OC)OC)OC)/C=C/C(=O)O	YTFVRYKNXDADBI-SNAWJCMRSA-N	Organic compounds	Phenylpropanoids and polyketides	Cinnamic acids and derivatives	Hydroxycinnamic acids and derivatives
L0662	Caffeic acid phenethyl ester	C17H16O4	[M-H]-	284.105	283.098	283.098	176.907	283.1	176.899	283.097	177.006	176.937	0.000339577	169.706	0.843375	c1ccc(cc1)CCOC(=O)/C=C/c1ccc(c(c1)O)O	SWUARLUWKZWEBQ-VQHVLOKHSA-N	Organic compounds	Phenylpropanoids and polyketides	Cinnamic acids and derivatives	Hydroxycinnamic acids and derivatives
L0665	Nomilin	C28H34O9	[M-H]-	514.22	513.213	513.212	219.144	513.212	219.152	513.21	221.408	219.901	0.0059344	217.218	0.684174	CC(=O)OC5CC(=O)O[C@@](C)(C)[C@@H]6CC(=O)[C@]3(C)[C@H](CC[C@@]2(C)[C@@H](OC(=O)[C@H]1O[C@]123)c4ccoc4)[C@@]56C	KPDOJFFZKAUIOE-BIYZDVJRSA-N
L0669	Neohesperidin	C28H34O15	[M-H]-	610.19	609.182	609.184	225.62	609.183	225.473	609.179	237.398	229.497	0.0298178	220.82	0.848229	C[C@H]1[C@@H]([C@H]([C@@H](O)[C@@H](O1)O[C@@H]1[C@@H](O)[C@H](O)[C@@H](CO)O[C@H]1Oc1cc2O[C@@H](CC(=O)c2c(c1)O)c1ccc(c(c1)O)OC)O)O	ARGKVCXINMKCAZ-UZRWAPQLSA-N	Organic compounds	Phenylpropanoids and polyketides	Flavonoids	Flavonoid glycosides
L0671	Crategolic acid	C30H48O4	[M-H]-	472.355	471.348	471.35	222.439	471.352	222.368	471.345	222.799	222.535	0.0010371	214.375	0.749934	C1C(CC[C@@]2(CC[C@]3([C@@]4(CC[C@H]5C([C@H]([C@@H](C[C@@]5([C@H]4CC=C3[C@H]12)C)O)O)(C)C)C)C)C(=O)O)(C)C	MDZKJHQSJHYOHJ-LLICELPBSA-N	Organic compounds	Lipids and lipid-like molecules	Prenol lipids	Triterpenoids
L0672	Vitexin-2''-O-rhamnoside	C27H30O14	[M-H]-	578.164	577.156	577.159	227.641	577.156	227.573	577.156	227.634	227.616	0.000164543	214.934	0.831662	[C@@H]1([C@H](O)[C@@H]([C@H](O[C@@H]2[C@H]([C@@H]([C@H](O[C@H]2c2c(cc(c3c2oc(cc3=O)c2ccc(cc2)O)O)O)CO)O)O)O[C@@H]1C)O)O	LYGPBZVKGHHTIE-NQQFNCMQSA-N	Organic compounds	Phenylpropanoids and polyketides	Flavonoids	Flavonoid glycosides
L0673	Crocin	C44H64O24	[M-H]-	976.379	975.371	975.375	310.85	975.375	310.655	975.367	310.906	310.804	0.000424085	308.628	0.636663	C/C(=C\C=C\C=C(/C)\C=C\C=C(/C)\C(=O)O[C@H]1[C@@H]([C@H]([C@@H]([C@H](O1)CO[C@H]1[C@@H]([C@H]([C@@H]([C@H](O1)CO)O)O)O)O)O)O)/C=C/C=C(\C)/C(=O)O[C@H]1[C@@H]([C@H]([C@@H]([C@H](O1)CO[C@H]1[C@@H]([C@H]([C@@H]([C@H](O1)CO)O)O)O)O)O)O	SEBIKDIMAPSUBY-RTJKDTQDSA-N	Organic compounds	Lipids and lipid-like molecules	Prenol lipids	Diterpenoids
L0674	Crocin II	C38H54O19	[M-H]-	814.326	813.319	813.319	280.892	813.319	281.08	813.313	280.624	280.865	0.000815252	278.372	0.637439	C(=O)(/C(=C/C=C/C(=C/C=C/C=C(/C=C/C=C(/C(=O)O[C@H]1[C@@H]([C@H]([C@@H]([C@H](O1)CO)O)O)O)\C)\C)/C)/C)O[C@H]1[C@@H]([C@@H]([C@@H]([C@H](O1)CO[C@H]1[C@@H]([C@H]([C@@H]([C@H](O1)CO)O)O)O)O)O)O	CZSBHMFVVLYIQQ-JSPPYCERSA-N
L0677	Ethyl Vanillate	C10H12O4	[M-H]-	196.074	195.066	195.067	144.079	195.067	144.058	195.066	144.236	144.124	0.000674225	143.057	0.841513	CCOC(=O)c1cc(OC)c(O)cc1	MWAYRGBWOVHDDZ-UHFFFAOYSA-N	Organic compounds	Benzenoids	Benzene and substituted derivatives	Benzoic acids and derivatives
L0678	Luteolin-7-O-glucoside	C21H20O11	[M-H]-	448.101	447.093	447.095	210.074	447.095	210.135	447.092	210.205	210.138	0.000312909	199.174	0.889888	C1=CC(=C(C=C1C2=CC(=O)C3=C(C=C(C=C3O2)O[C@H]4[C@@H]([C@H]([C@@H]([C@H](O4)CO)O)O)O)O)O)O	PEFNSGRTCBGNAN-QNDFHXLGSA-N	Organic compounds	Phenylpropanoids and polyketides	Flavonoids	Flavonoid glycosides
L0679	Dioscin	C45H72O16	[M-H]-	868.482	867.475	867.478	324.146	867.479	324.025	867.47	324.271	324.147	0.000378883	248.124	0.655298	C[C@H]1CC[C@]2([C@H]([C@H]3[C@@H](O2)C[C@@H]2[C@@]3(CC[C@H]3[C@H]2CC=C2[C@@]3(CC[C@@H](C2)O[C@H]2[C@@H]([C@H]([C@@H]([C@H](O2)CO)O[C@H]2[C@@H]([C@@H]([C@H]([C@@H](O2)C)O)O)O)O)O[C@H]2[C@@H]([C@@H]([C@H]([C@@H](O2)C)O)O)O)C)C)C)OC1	VNONINPVFQTJOC-SXCAMOPPSA-N	Organic compounds	Lipids and lipid-like molecules	Steroids and steroid derivatives	Steroidal glycosides
L0681	4'-Demethylpodophyllotoxin	C21H20O8	[M-H]-	400.116	399.109	399.111	197.347	399.111	197.393	399.109	197.407	197.382	0.000157851	194.956	0.762605	COC1=CC(=CC(=C1O)OC)C2C3C(COC3=O)C(C4=CC5=C(C=C24)OCO5)O	YVCVYCSAAZQOJI-UHFFFAOYSA-N	Organic compounds	Lignans, neolignans and related compounds	Lignan lactones	Podophyllotoxins
L0682	Wedelolactone	C16H10O7	[M-H]-	314.043	313.035	313.033	168.782	313.036	168.55			168.666	0.000971418	169.074	0.793752	COc1cc(c2c(c1)oc(=O)c1c2oc2cc(c(cc12)O)O)O	XQDCKJKKMFWXGB-UHFFFAOYSA-N	Organic compounds	Phenylpropanoids and polyketides	Isoflavonoids	Coumestans
L0683	Ingenol	C20H28O5	[M-H]-	348.194	347.186	347.185	183.89	347.185	183.839	347.184	185.493	184.407	0.00509925	188.725	0.667339	CC1CC2C(C2(C)C)C3C=C(C(C4(C1(C3=O)C=C(C4O)C)O)O)CO	VEBVPUXQAPLADL-UHFFFAOYSA-N	Organic compounds	Lipids and lipid-like molecules	Prenol lipids	Diterpenoids
L0686	8-O-Acetylshanzhiside methyl ester	C19H28O12	[M-H]-	448.158	447.151	447.151	207.916	447.151	207.974	447.148	208.678	208.189	0.00203807	200.808	0.660089	O=C(OC)C2=CO[C@@H](O[C@@H]1O[C@H](CO)[C@@H](O)[C@H](O)[C@H]1O)[C@H]3[C@@H]2[C@H](O)C[C@]3(C)OC(C)=O	ARFRZOLTIRQFCI-NGQYDJQZSA-N	Organic compounds	Lipids and lipid-like molecules	Prenol lipids	Lipids and lipid-like molecules
L0687	Geniposidic acid	C16H22O10	[M-H]-	374.121	373.114	373.115	184.056	373.115	184.086	373.113	184.365	184.169	0.000925461	183.082	0.681189	[C@@H]1([C@H]2[C@@H](C(=CO1)C(=O)O)CC=C2CO)O[C@H]1[C@H](O)[C@@H](O)[C@H](O)[C@H](O1)CO	ZJDOESGVOWAULF-OGJQONSISA-N	Organic compounds	Lipids and lipid-like molecules	Prenol lipids	Terpene glycosides
L0688	Geniposide	C17H24O10	[M-H]-	388.137	387.13			387.129	184.496	387.128	184.696	184.596	0.000768903	187.708	0.692287	COC(=O)C1=CO[C@H]([C@@H]2C(=CC[C@H]12)CO)O[C@H]1[C@@H]([C@H]([C@@H]([C@@H](CO)O1)O)O)O	IBFYXTRXDNAPMM-BVTMAQQCSA-N	Organic compounds	Lipids and lipid-like molecules	Prenol lipids	Terpene glycosides
L0689	Bilobetin	C31H20O10	[M-H]-	552.106	551.098	551.094	221.376	551.096	221.53	551.098	221.413	221.44	0.000363553	192.959	0.871717	Oc1cc(O)cc2OC(=CC(=O)c12)c6cc(c5c(O)cc(O)c3c5OC(=CC3=O)c4ccc(O)cc4)c(OC)cc6	IWEIJEPIYMAGTH-UHFFFAOYSA-N	Organic compounds	Phenylpropanoids and polyketides	Flavonoids	Biflavonoids and polyflavonoids
L0690	Ginkgolic<U+00A0>Acid<U+00A0>C15:0<U+00A0>	C22H36O3	[M-H]-	348.266	347.259	347.261	190.818	347.261	190.936	347.262	190.999	190.918	0.000482662	194.841	0.839159	CCCCCCCCCCCCCCCC1=CC=CC(O)=C1C(O)=O	ADFWQBGTDJIESE-UHFFFAOYSA-N	Organic compounds	Benzenoids	Benzene and substituted derivatives	Benzoic acids and derivatives
L0691	Sciadopitysin	C33H24O10	[M-H]-	580.137	579.13	579.131	235.321	579.131	235.651	579.128	235.515	235.496	0.000703204	196.106	0.865989	Oc1cc(OC)cc2OC(=CC(=O)c12)c6cc(c5c(O)cc(O)c3c5OC(=CC3=O)c4ccc(OC)cc4)c(OC)cc6	YCXRBCHEOFVYEN-UHFFFAOYSA-N	Organic compounds	Phenylpropanoids and polyketides	Flavonoids	Biflavonoids and polyflavonoids
L0692	Isoginkgetin	C32H22O10	[M-H]-	566.121	565.114	565.111	230.771	565.112	231.016	565.111	230.541	230.776	0.00102954	219.755	0.920635	COC1=CC=C(C=C1)C2=CC(=O)C3=C(O2)C(=C(C=C3O)O)C4=C(C=CC(=C4)C5=CC(=O)C6=C(C=C(C=C6O5)O)O)OC	HUOOMAOYXQFIDQ-UHFFFAOYSA-N	Organic compounds	Phenylpropanoids and polyketides	Flavonoids	Biflavonoids and polyflavonoids
L0693	(-)-Bilobalide	C15H18O8	[M-H]-	326.1	325.093	325.093	162.305	325.092	162.39	325.092	162.494	162.396	0.000582276	175.995	0.582381	C1(=O)O[C@H]2[C@@]3([C@]41[C@H](C[C@@]3(O)C(C)(C)C)OC(=O)C4)[C@H](C(=O)O2)O	MOLPUWBMSBJXER-YDGSQGCISA-N	Organic compounds	Lipids and lipid-like molecules	Prenol lipids	Lipids and lipid-like molecules
L0696	Hydrocoumarin	C9H8O2	[M-H]-	148.052	147.045			147.045	127.34	147.044	127.609	127.474	0.00149166	129.557	0.770871	C1CC(=O)OC2=CC=CC=C21	VMUXSMXIQBNMGZ-UHFFFAOYSA-N	Organic compounds	Phenylpropanoids and polyketides	3,4-dihydrocoumarins
L0699	5,7-Dihydroxy-4-methylcoumarin	C10H8O4	[M-H]-	192.042	191.035	191.035	135.141	191.036	135.275	191.033	135.415	135.277	0.00101483	137.409	0.900364	CC1=CC(=O)OC2=CC(=CC(=C12)O)O	QNVWGEJMXOQQPM-UHFFFAOYSA-N	Organic compounds	Phenylpropanoids and polyketides	Coumarins and derivatives	Hydroxycoumarins
L0700	6-Hydroxy-4-methylcoumarin	C10H8O3	[M-H]-	176.047	175.04	175.042	135.26	175.041	135.478	175.039	135.701	135.48	0.00162537	135.195	0.783551	CC1=CC(=O)OC2=C1C=C(C=C2)O	IRUHWRSITUYICV-UHFFFAOYSA-N	Organic compounds	Phenylpropanoids and polyketides	Coumarins and derivatives	Hydroxycoumarins
L0701	4-Methyl-6,7-dihydroxycoumarin	C10H8O4	[M-H]-	192.042	191.035	191.036	135.307	191.037	135.358	191.033	135.332	135.332	0.000189089	138.52	0.857795	CC1=CC(=O)OC2=CC(=C(C=C12)O)O	KVOJTUXGYQVLAJ-UHFFFAOYSA-N	Organic compounds	Phenylpropanoids and polyketides	Coumarins and derivatives	Hydroxycoumarins
L0702	6-Hydroxycoumarin	C9H6O3	[M-H]-	162.032	161.024	161.025	129.436	161.026	129.647	161.025	129.759	129.614	0.00126562	130.799	0.791645	C1=CC2=C(C=CC(=O)O2)C=C1O	CJIJXIFQYOPWTF-UHFFFAOYSA-N	Organic compounds	Phenylpropanoids and polyketides	Coumarins and derivatives	Hydroxycoumarins
L0703	7,8-Dihydroxy-4-phenylcoumarin	C15H10O4	[M-H]-	254.058	253.051			253.051	157.017	253.053	157.009	157.013	3.35483e-05	157.524	0.884657	C1=CC=C(C=C1)C2=CC(=O)OC3=C2C=CC(=C3O)O	JRVIIPJSVKTPBK-UHFFFAOYSA-N	Organic compounds	Phenylpropanoids and polyketides	Neoflavonoids	Neoflavones
L0704	Echinatin	C16H14O4	[M-H]-	270.089	269.082	269.084	171.376	269.084	171.633	269.083	171.608	171.539	0.000827167	165.344	0.844911	COc2cc(O)ccc2/C=C/C(=O)c1ccc(O)cc1	QJKMIJNRNRLQSS-WEVVVXLNSA-N	Organic compounds	Phenylpropanoids and polyketides	Linear 1,3-diarylpropanoids	Chalcones and dihydrochalcones
L0705	Licochalcone B	C16H14O5	[M-H]-	286.084	285.077	285.079	171.084	285.074	171.26	285.077	171.072	171.139	0.000615848	166.528	0.850866	COC1=C(C=CC(=C1O)O)C=CC(=O)C2=CC=C(C=C2)O	DRDRYGIIYOPBBZ-UHFFFAOYSA-N	Organic compounds	Phenylpropanoids and polyketides	Linear 1,3-diarylpropanoids	Chalcones and dihydrochalcones
L0706	Licochalcone A	C21H22O4	[M-H]-	338.152	337.145	337.146	194.419			337.144	194.7	194.56	0.0010216	185.459	0.831662	CC(C)(C=C)c1c(cc(c(c1)/C=C/C(=O)c1ccc(cc1)O)OC)O	KAZSKMJFUPEHHW-DHZHZOJOSA-N	Organic compounds	Phenylpropanoids and polyketides	Linear 1,3-diarylpropanoids	Chalcones and dihydrochalcones
L0707	Glycyrrhizic acid	C42H62O16	[M-H]-	822.404	821.396	821.396	281.266	821.399	280.971	821.393	281.159	281.132	0.000531687	244.126	0.671027	CC1([C@@H]2CC[C@@]3([C@@H]([C@]2(CC[C@@H]1O[C@@H]1[C@@H]([C@H]([C@@H]([C@H](O1)C(=O)O)O)O)OC1[C@@H]([C@H]([C@@H]([C@H](O1)C(=O)O)O)O)O)C)C(=O)C=C1[C@]3(CC[C@@]2([C@H]1C[C@@](CC2)(C)C(=O)O)C)C)C)C	LPLVUJXQOOQHMX-KFRVXJINSA-N
L0708	Liquiritigenin	C15H12O4	[M-H]-	256.074	255.066	255.068	161.791	255.066	161.636	255.064	161.818	161.748	0.000607318	160.049	0.904505	C1[C@H](Oc2c(C1=O)ccc(c2)O)c1ccc(cc1)O	FURUXTVZLHCCNA-AWEZNQCLSA-N	Organic compounds	Phenylpropanoids and polyketides	Flavonoids	Flavans
L0709	Glabridin	C20H20O4	[M-H]-	324.136	323.129	323.129	184.544	323.128	184.555	323.129	184.278	184.459	0.000851806	181.5	0.756831	CC1(C=Cc2c(O1)ccc1c2OC[C@H](C1)c1c(cc(cc1)O)O)C	LBQIJVLKGVZRIW-ZDUSSCGKSA-N	Organic compounds	Phenylpropanoids and polyketides	Isoflavonoids	Pyranoisoflavonoids
L0711	Methyl syringate	C10H12O5	[M-H]-	212.068	211.061	211.063	146.673	211.062	146.184	211.061	146.207	146.355	0.00188616	145.429	0.819519	COc1cc(cc(c1O)OC)C(=O)OC	ZMXJAEGJWHJMGX-UHFFFAOYSA-N	Organic compounds	Benzenoids	Benzene and substituted derivatives	Benzoic acids and derivatives
L0712	4,5-Dicaffeoylquinic acid	C25H24O12	[M-H]-	516.127	515.119	515.121	213.677	515.121	213.372	515.121	213.323	213.457	0.000899781	208.999	0.867773	C1C(C(C(CC1(C(=O)O)O)OC(=O)C=CC2=CC(=C(C=C2)O)O)OC(=O)C=CC3=CC(=C(C=C3)O)O)O	UFCLZKMFXSILNL-UHFFFAOYSA-N	Organic compounds	Organic oxygen compounds	Organooxygen compounds	Alcohols and polyols
L0713	Cardamonin	C16H14O4	[M-H]-	270.089	269.082	269.083	167.575	269.084	167.258	269.084	167.221	167.351	0.0011643	164.502	0.86669	COc1cc(cc(c1C(=O)/C=C/c1ccccc1)O)O	NYSZJNUIVUBQMM-BQYQJAHWSA-N	Organic compounds	Phenylpropanoids and polyketides	Linear 1,3-diarylpropanoids	Chalcones and dihydrochalcones
L0718	Genkwanin	C16H12O5	[M-H]-	284.068	283.061	283.063	166.208	283.059	166.379	283.063	165.768	166.118	0.00189925	165.814	0.967647	COC1=CC(=C2C(=C1)OC(=CC2=O)C3=CC=C(C=C3)O)O	JPMYFOBNRRGFNO-UHFFFAOYSA-N	Organic compounds	Phenylpropanoids and polyketides	Flavonoids	Phenylpropanoids and polyketides
L0719	Secoxyloganin	C17H24O11	[M-H]-	404.132	403.125	403.125	190.788	403.124	190.318	403.124	190.398	190.501	0.00132086	189.315	0.681885	O=C(OC)C2=CO[C@@H](O[C@@H]1O[C@H](CO)[C@@H](O)[C@H](O)[C@H]1O)[C@H](C=C)[C@@H]2CC(=O)O	MQLSOVRLZHTATK-PEYNGXJCSA-N	Organic compounds	Lipids and lipid-like molecules	Prenol lipids	Terpene glycosides
L0720	Dauricine	C38H44N2O6	[M-H]-	624.32	623.313	623.313	259.952	623.314	259.177	623.311	259.66	259.596	0.00150824	237.52	0.703337	CN1CCC2=CC(=C(C=C2C1CC3=CC=C(C=C3)OC4=C(C=CC(=C4)CC5C6=CC(=C(C=C6CCN5C)OC)OC)O)OC)OC	AQASRZOCERRGBL-UHFFFAOYSA-N	Organic compounds	Organoheterocyclic compounds	Isoquinolines and derivatives	Benzylisoquinolines
L0722	Ampelopsin	C15H12O8	[M-H]-	320.053	319.046	319.044	162.851	319.044	162.778	319.044	162.564	162.731	0.000916054	170.603	0.879987	C1=C(C=C(C(=C1O)O)O)[C@@H]2[C@H](C(=O)C3=C(C=C(C=C3O2)O)O)O	KJXSIXMJHKAJOD-LSDHHAIUSA-N	Organic compounds	Phenylpropanoids and polyketides	Flavonoids	Flavans
L0723	Myricitrin	C21H20O12	[M-H]-	464.095	463.088	463.088	199.181	463.088	199.113	463.084	199.398	199.23	0.000745888	197.553	0.84465	C[C@H]1[C@@H]([C@H]([C@H]([C@@H](O1)Oc1c(=O)c2c(cc(cc2oc1c1cc(c(c(c1)O)O)O)O)O)O)O)O	DCYOADKBABEMIQ-OWMUPTOHSA-N	Organic compounds	Phenylpropanoids and polyketides	Flavonoids	Phenylpropanoids and polyketides
L0724	Nardosinone	C15H22O3	[M-H]-	250.157	249.15	249.149	156.411	249.149	156.419	249.149	156.083	156.304	0.00122765	165.737	0.705277	CC1CCC=C2C1(C3C(CC2=O)OOC3(C)C)C	KXGHHSIMRWPVQM-UHFFFAOYSA-N	Organic compounds	Lipids and lipid-like molecules	Prenol lipids	Sesquiterpenoids
L0725	Neferine	C38H44N2O6	[M-H]-	624.32	623.313	623.312	253.125			623.31	252.801	252.963	0.000907503	238.352	0.703337	CN1CCC2=CC(=C(C=C2C1CC3=CC=C(C=C3)OC)OC4=C(C=CC(=C4)CC5C6=CC(=C(C=C6CCN5C)OC)OC)O)OC	MIBATSHDJRIUJK-UHFFFAOYSA-N	Organic compounds	Organoheterocyclic compounds	Isoquinolines and derivatives	Benzylisoquinolines
L0726	Isoliensinine	C37H42N2O6	[M-H]-	610.304	609.297	609.297	232.362	609.298	232.616	609.294	232.02	232.333	0.00128772	234.587	0.703337	CN1CCC2=CC(=C(C=C2C1CC3=CC=C(C=C3)OC)OC4=C(C=CC(=C4)CC5C6=CC(=C(C=C6CCN5C)OC)O)O)OC	AJPXZTKPPINUKN-UHFFFAOYSA-N	Organic compounds	Organoheterocyclic compounds	Isoquinolines and derivatives	Benzylisoquinolines
L0728	Acetovanillone	C9H10O3	[M-H]-	166.063	165.056	165.056	134.015	165.055	133.852	165.055	133.555	133.807	0.00174067	134.064	0.819653	CC(=O)c1cc(c(cc1)O)OC	DFYRUELUNQRZTB-UHFFFAOYSA-N	Organic compounds	Organic oxygen compounds	Organooxygen compounds	Carbonyl compounds
L0729	Oleuropein	C25H32O13	[M-H]-	540.184	539.177	539.178	218.051	539.179	217.667	539.173	218.038	217.919	0.00100104	212.998	0.780776	C1=C([C@H](/C(=C\C)/[C@@H](O1)O[C@@H]1O[C@@H]([C@H]([C@@H]([C@H]1O)O)O)CO)CC(=O)OCCc1cc(c(cc1)O)O)C(=O)OC	RFWGABANNQMHMZ-ZCHJGGQASA-N	Organic compounds	Lipids and lipid-like molecules	Prenol lipids	Lipids and lipid-like molecules
L0730	Ginsenoside F1	C36H62O9	[M-H]-	638.439	637.432	637.431	259.749	637.433	258.895	637.431	258.898	259.181	0.00189961	228.667	0.687075	[C@@]12([C@]3([C@@H]([C@@]4([C@H](C([C@@H](O)CC4)(C)C)[C@H](C3)O)C)C[C@H]([C@@H]1[C@@H]([C@@](O[C@H]1[C@@H]([C@H]([C@@H]([C@H](O1)CO)O)O)O)(CCC=C(C)C)C)CC2)O)C)C	XNGXWSFSJIQMNC-FIYORUNESA-N	Organic compounds	Lipids and lipid-like molecules	Prenol lipids	Lipids and lipid-like molecules
L0735	(20S)-Protopanaxdiol	C30H52O3	[M-H]-	460.392	459.384	459.384	223.544			459.385	222.347	222.945	0.00379631	215.319	0.860457	C1C[C@@H](C([C@@H]2CC[C@]3([C@@]4(CC[C@@H]([C@H]4[C@@H](C[C@@H]3[C@@]12C)O)[C@](C)(CCC=C(C)C)O)C)C)(C)C)O	PYXFVCFISTUSOO-HKUCOEKDSA-N	Organic compounds	Lipids and lipid-like molecules	Prenol lipids	Triterpenoids
L0736	Ginsenoside Ro	C48H76O19	[M-H]-	956.498	955.491			955.492	310.814	955.487	310.112	310.463	0.00159935	255.081	0.648957	O1[C@@H]([C@H]([C@@H]([C@H]([C@@H]1O[C@H]1CC[C@]2([C@H](C1(C)C)CC[C@]1([C@@]3(CC[C@]4(CCC(C[C@H]4C3=CC[C@H]21)(C)C)C(=O)O[C@@H]1O[C@@H]([C@H]([C@@H]([C@H]1O)O)O)CO)C)C)C)O[C@@H]1O[C@@H]([C@H]([C@@H]([C@H]1O)O)O)CO)O)O)C(=O)O	NFZYDZXHKFHPGA-QQHDHSITSA-N	Organic compounds	Lipids and lipid-like molecules	Prenol lipids	Terpene glycosides
L0737	Ginsenoside Compound K	C36H62O8	[M-H]-	622.444	621.437	621.436	258.302	621.438	257.527			257.914	0.00212641	226.33	0.687075	CC(=CCC[C@@](C)([C@H]1CC[C@@]2([C@@H]1[C@@H](C[C@H]1[C@]2(CC[C@@H]2[C@@]1(CC[C@@H](C2(C)C)O)C)C)O)C)O[C@H]1[C@@H]([C@H]([C@@H]([C@H](O1)CO)O)O)O)C	FVIZARNDLVOMSU-IRFFNABBSA-N	Organic compounds	Lipids and lipid-like molecules	Prenol lipids	Terpene glycosides
L0739	Ginsenoside Rh1	C36H62O9	[M-H]-	638.439	637.432	637.431	267.525	637.433	266.275	637.431	266.072	266.624	0.00295112	228.445	0.687075	O1[C@H]([C@@H]([C@H]([C@@H]([C@H]1CO)O)O)O)O[C@@H]1[C@H]2C([C@H](CC[C@@]2([C@@H]2[C@]([C@]3([C@@H]([C@H](CC3)[C@@](O)(CCC=C(C)C)C)[C@@H](C2)O)C)(C1)C)C)O)(C)C	RAQNTCRNSXYLAH-RFCGZQMISA-N	Organic compounds	Lipids and lipid-like molecules	Prenol lipids	Terpene glycosides
L0740	Pinostilbene	C15H14O3	[M-H]-	242.094	241.087			241.086	166.776	241.089	165.743	166.259	0.00439215	159.095	0.788949	COc1cc(cc(c1)O)/C=C/c1ccc(cc1)O	KUWZXOMQXYWKBS-NSCUHMNNSA-N	Organic compounds	Phenylpropanoids and polyketides	Stilbenes
L0742	Abietic acid	C20H30O2	[M-H]-	302.225	301.217	301.219	186.053	301.219	185.821	301.218	185.301	185.725	0.00207364	183.205	0.738336	CC(C)C1=CC2=CC[C@@H]3[C@@]([C@H]2CC1)(CCC[C@@]3(C)C(=O)O)C	RSWGJHLUYNHPMX-ONCXSQPRSA-N	Organic compounds	Lipids and lipid-like molecules	Prenol lipids	Diterpenoids
L0744	Methyl 4-hydroxycinnamate	C10H10O3	[M-H]-	178.063	177.056			177.054	139.712	177.055	139.278	139.495	0.00219763	139.588	0.844728	COC(=O)/C=C/c1ccc(cc1)O	NITWSHWHQAQBAW-QPJJXVBHSA-N	Organic compounds	Phenylpropanoids and polyketides	Cinnamic acids and derivatives	Hydroxycinnamic acids and derivatives
L0745	Flavokawain A	C18H18O5	[M-H]-	314.115	313.108	313.108	185.104	313.108	184.872	313.108	184.269	184.748	0.00233413	176.955	0.908488	COC1=CC=C(C=C1)C=CC(=O)C2=C(C=C(C=C2OC)OC)O	CGIBCVBDFUTMPT-UHFFFAOYSA-N	Organic compounds	Phenylpropanoids and polyketides	Linear 1,3-diarylpropanoids	Phenylpropanoids and polyketides
L0750	Phlorizin	C21H24O10	[M-H]-	436.137	435.13	435.131	193.617			435.129	192.599	193.108	0.00372662	193.675	0.85289	O([C@H]1[C@H](O)[C@@H](O)[C@H](O)[C@H](O1)CO)c1c(c(cc(c1)O)O)C(=O)CCc1ccc(cc1)O	IOUVKUPGCMBWBT-QNDFHXLGSA-N	Organic compounds	Phenylpropanoids and polyketides	Flavonoids	Flavonoid glycosides
L0753	Sclareol	C20H36O2	[M-H]-	308.272	307.264	307.262	179.327	307.264	178.931	307.263	178.545	178.934	0.00218566	185.432	0.654316	O[C@]1([C@@H]([C@@]2([C@H](C(CCC2)(C)C)CC1)C)CC[C@@](O)(C=C)C)C	XVULBTBTFGYVRC-HHUCQEJWSA-N	Organic compounds	Lipids and lipid-like molecules	Prenol lipids	Diterpenoids
L0759	Silybin	C25H22O10	[M-H]-	482.121	481.114	481.114	204.999	481.115	204.387	481.11	204.509	204.631	0.00158311	201.011	0.839139	[C@@H]1(c2cc(c(cc2)O)OC)[C@H](Oc2c(O1)cc(cc2)[C@H]1Oc2c(C(=O)[C@@H]1O)c(cc(c2)O)O)CO	SEBFKMXJBCUCAI-HKTJVKLFSA-N	Organic compounds	Lignans, neolignans and related compounds	Flavonolignans
L0761	Genistin	C21H20O10	[M-H]-	432.106	431.098			431.098	213.528	431.096	213.99	213.759	0.00152725	192.943	0.842809	c1cc(ccc1c1coc2cc(cc(c2c1=O)O)O[C@H]1[C@@H]([C@H]([C@@H]([C@H](O1)CO)O)O)O)O	ZCOLJUOHXJRHDI-CMWLGVBASA-N	Organic compounds	Phenylpropanoids and polyketides	Isoflavonoids	Isoflavonoid O-glycosides
L0762	Stevioside	C20H30O3	[M-H]-	318.219	317.212	317.215	179.205			317.215	179.635	179.42	0.00169442	184.067	0.75342	CC12CCCC(C1CCC34C2CCC(C3)(C(=C)C4)O)(C)C(=O)O	QFVOYBUQQBFCRH-UHFFFAOYSA-N	Organic compounds	Lipids and lipid-like molecules	Prenol lipids	Diterpenoids
L0763	Isosteviol	C20H30O3	[M-H]-	318.219	317.212			317.215	179.822	317.215	180.536	180.179	0.00280195	184.673	0.839526	C[C@]12CCC3[C@@]4(CCC[C@@]([C@H]4CC[C@@]3(C1)CC2=O)(C)C(=O)O)C	KFVUFODCZDRVSS-LBWIARQKSA-N	Organic compounds	Lipids and lipid-like molecules	Prenol lipids	Diterpenoids
L0769	8-Gingerol	C19H30O4	[M-H]-	322.214	321.207	321.207	178.062	321.208	177.708	321.207	178.48	178.083	0.00217161	184.998	0.849899	CCCCCCCC(CC(=O)CCC1=CC(=C(C=C1)O)OC)O	BCIWKKMTBRYQJU-UHFFFAOYSA-N	Organic compounds	Benzenoids	Phenols	Methoxyphenols
L0770	6-Shogaol	C17H24O3	[M-H]-	276.173	275.165	275.166	167.185			275.165	167.232	167.209	0.000200602	172.989	0.865681	CCCCCC=CC(=O)CCC1=CC(=C(C=C1)O)OC	OQWKEEOHDMUXEO-UHFFFAOYSA-N	Organic compounds	Benzenoids	Phenols	Methoxyphenols
L0771	10-Gingerol	C21H34O4	[M-H]-	350.246	349.238	349.238	187.741			349.238	188.266	188.003	0.00197487	190.098	0.82821	C(CC(=O)C[C@H](CCCCCCCCC)O)c1cc(c(cc1)O)OC	AIULWNKTYPZYAN-SFHVURJKSA-N	Organic compounds	Benzenoids	Phenols	Methoxyphenols
L0772	Zingerone	C11H14O3	[M-H]-	194.094	193.087	193.087	146.497	193.086	146.328	193.086	146.881	146.569	0.00193353	144.927	0.8494	CC(=O)CCc1cc(c(cc1)O)OC	OJYLAHXKWMRDGS-UHFFFAOYSA-N	Organic compounds	Benzenoids	Phenols	Methoxyphenols
L0773	6-Gingerol	C17H26O4	[M-H]-	294.183	293.176	293.176	170.043	293.176	169.614	293.175	170.454	170.037	0.00247176	174.945	0.82821	CCCCC[C@@H](CC(=O)CCc1cc(c(cc1)O)OC)O	NLDDIKRKFXEWBK-AWEZNQCLSA-N	Organic compounds	Benzenoids	Phenols	Methoxyphenols
L0775	Tetrahydrocurcumin	C21H24O6	[M-H]-	372.157	371.15	371.151	185.154	371.149	185.52	371.152	185.981	185.551	0.00223248	190.172	0.819852	C(CC(=O)CC(=O)CCc1cc(c(cc1)O)OC)c1cc(c(cc1)O)OC	LBTVHXHERHESKG-UHFFFAOYSA-N	Organic compounds	Phenylpropanoids and polyketides	Diarylheptanoids	Linear diarylheptanoids
L0776	Spinosin	C28H32O15	[M-H]-	608.174	607.167			607.171	238.782	607.166	240.028	239.405	0.00368202	235.668	0.883759	COC1=C(C(=C2C(=C1)OC(=CC2=O)C3=CC=C(C=C3)O)O)C4C(C(C(C(O4)CO)O)O)OC5C(C(C(C(O5)CO)O)O)O	VGGSULWDCMWZPO-UHFFFAOYSA-N	Organic compounds	Phenylpropanoids and polyketides	Flavonoids	Flavonoid glycosides
L0777	Isoeugenol	C10H12O2	[M-H]-	164.084	163.076	163.077	138.104	163.076	137.942			138.023	0.00082988	134.761	0.916504	CC=CC1=CC(=C(C=C1)O)OC	BJIOGJUNALELMI-UHFFFAOYSA-N	Organic compounds	Benzenoids	Phenols	Benzenoids
L0781	Syringic acid	C9H10O5	[M-H]-	198.053	197.046			197.045	148.216	197.045	148.959	148.588	0.00353758	139.467	0.819519	COc1cc(cc(c1O)OC)C(=O)O	JMSVCTWVEWCHDZ-UHFFFAOYSA-N	Organic compounds	Benzenoids	Benzene and substituted derivatives	Benzoic acids and derivatives
L0784	Allitol	C6H14O6	[M-H]-	182.079	181.072	181.072	132.587	181.071	132.346			132.467	0.00128434	132.925	0.927312	C([C@H]([C@H]([C@H]([C@H](CO)O)O)O)O)O	FBPFZTCFMRRESA-FBXFSONDSA-N	Organic compounds	Organic oxygen compounds	Organooxygen compounds	Carbohydrates and carbohydrate conjugates
L0787	Decursin	C19H20O5	[M-H]-	328.131	327.124	327.123	180.765	327.123	180.49	327.121	181.213	180.823	0.00201863	183.481	0.843742	CC(=CC(=O)OC1CC2=C(C=C3C(=C2)C=CC(=O)O3)OC1(C)C)C	CUKSFECWKQBVED-UHFFFAOYSA-N	Organic compounds	Phenylpropanoids and polyketides	Coumarins and derivatives	Pyranocoumarins
L0788	Artesunate	C19H28O8	[M-H]-	384.178	383.171	383.171	185.352	383.171	185.396	383.169	186.508	185.752	0.00352481	191.812	0.605217	O1O[C@]2(O[C@H]3O[C@@H](OC(=O)CCC(=O)O)[C@@H]([C@H]4[C@@]13[C@H]([C@@H](CC4)C)CC2)C)C	FIHJKUPKCHIPAT-AHIGJZGOSA-N	Organic compounds	Lipids and lipid-like molecules	Prenol lipids	Sesquiterpenoids
L0793	Clofarabine	C10H11ClFN5O3	[M-H]-	303.053	302.046	302.046	161.949			302.045	162.113	162.031	0.000713759	161.987	0.846835	Nc1nc(Cl)nc2n(cnc12)[C@@H]1O[C@H](CO)[C@@H](O)[C@@H]1F	WDDPHFBMKLOVOX-AYQXTPAHSA-N	Organic compounds	Nucleosides, nucleotides, and analogues	Purine nucleosides	Purine 2'-deoxyribonucleosides
L0797	Salicylic acid	C7H6O3	[M-H]-	138.032	137.024	137.024	121.175	137.024	120.94	137.024	121.608	121.241	0.00279516	123.577	0.861391	OC(=O)c1ccccc1O	YGSDEFSMJLZEOE-UHFFFAOYSA-N	Organic compounds	Benzenoids	Benzene and substituted derivatives	Benzoic acids and derivatives
L0798	Rifampicin	C43H58N4O12	[M-H]-	822.405	821.398			821.402	284.21	821.398	285.66	284.935	0.00359822	267.868	0.553338	CO[C@H]1C=CO[C@@]2(C)Oc3c(C2=O)c2c(O)c(\C=N\N4CCN(C)CC4)c(NC(=O)\C(C)=C/C=C\[C@H](C)[C@H](O)[C@@H](C)[C@@H](O)[C@@H](C)[C@H](OC(C)=O)[C@@H]1C)c(O)c2c(O)c3C	JQXXHWHPUNPDRT-CHTVYFSYSA-N
L0799	Simvastatin	C25H38O5	[M-H]-	418.272	417.265	417.263	205.699	417.263	205.165	417.262	206.341	205.735	0.0028618	205.586	0.691236	CCC(C)(C)C(=O)O[C@H]1C[C@@H](C)C=C2C=C[C@H](C)[C@H](CC[C@@H]3C[C@@H](O)CC(=O)O3)[C@@H]12	RYMZZMVNJRMUDD-HGQWONQESA-N	Organic compounds	Organoheterocyclic compounds	Lactones	Delta valerolactones
L0800	Sulfisoxazole	C11H13N3O3S	[M-H]-	267.068	266.06	266.063	162.957	266.06	162.451	266.058	163.205	162.871	0.00236171	156.784	0.51644	Cc1noc(NS(=O)(=O)c2ccc(N)cc2)c1C	NHUHCSRWZMLRLA-UHFFFAOYSA-N	Organic compounds	Benzenoids	Benzene and substituted derivatives	Benzenesulfonamides
L0803	Acetazolamide	C4H6N4O3S2	[M-H]-	221.988	220.981	220.982	138.724	220.981	138.233	220.981	138.953	138.637	0.00265347	138.709	0.327312	CC(=O)Nc1nnc(s1)S(=O)(=O)N	BZKPWHYZMXOIDC-UHFFFAOYSA-N	Organic compounds	Organoheterocyclic compounds	Azoles	Thiadiazoles
L0808	Prednisone	C21H26O5	[M-H]-	358.178	357.171	357.169	191.266	357.17	191.045			191.156	0.000820062	191.114	0.883444	[C@H]12[C@H]3[C@@H]([C@@]4(C(=CC(=O)C=C4)CC3)C)C(=O)C[C@@]1([C@](CC2)(C(=O)CO)O)C	XOFYZVNMUHMLCC-ZPOLXVRWSA-N	Organic compounds	Lipids and lipid-like molecules	Steroids and steroid derivatives	Hydroxysteroids
L0816	Chloramphenicol	C11H12Cl2N2O5	[M-H]-	322.012	321.005	321.006	167.28	321.005	166.744	321.004	166.812	166.946	0.00174835	163.067	0.561552	OC[C@@H](NC(=O)C(Cl)Cl)[C@H](O)c1ccc(cc1)[N+]([O-])=O	WIIZWVCIJKGZOK-RKDXNWHRSA-N	Organic compounds	Benzenoids	Benzene and substituted derivatives	Benzenoids
L0819	Tobramycin	C18H37N5O9	[M-H]-	467.259	466.252	466.25	203.539	466.25	203.713	466.248	203.728	203.66	0.000515212	199.596	0.696682	[C@H]1([C@H]([C@H](O[C@H]2O[C@@H]([C@H](C[C@H]2N)O)CN)[C@H](C[C@H]1N)N)O)O[C@H]1O[C@@H]([C@H]([C@@H]([C@H]1O)N)O)CO	NLVFBUXFDBBNBW-PBSUHMDJSA-N	Organic compounds	Organic oxygen compounds	Organooxygen compounds	Carbohydrates and carbohydrate conjugates
L0822	Cytarabine	C9H13N3O5	[M-H]-	243.086	242.078	242.078	151.99	242.077	151.782			151.886	0.000968301	152.527	0.857242	[C@@H]1(n2c(=O)nc(cc2)N)O[C@@H]([C@H]([C@@H]1O)O)CO	UHDGCWIWMRVCDJ-CCXZUQQUSA-N	Organic compounds	Nucleosides, nucleotides, and analogues	Pyrimidine nucleosides
L0826	Aciclovir	C8H11N5O3	[M-H]-	225.086	224.079	224.08	148.505	224.079	148.216	224.079	148.22	148.314	0.00111863	149.081	0.788591	c12c(ncn1COCCO)c(=O)[nH]c(n2)N	MKUXAQIIEYXACX-UHFFFAOYSA-N	Organic compounds	Organoheterocyclic compounds	Imidazopyrimidines	Purines and purine derivatives
L0829	Atovaquone	C22H19ClO3	[M-H]-	366.102	365.095	365.095	193.612	365.097	193.551	365.096	193.404	193.522	0.000554559	185.986	0.686955	C1(=C(C(=O)c2c(C1=O)cccc2)O)[C@@H]1CC[C@H](CC1)c1ccc(cc1)Cl	KUCQYCKVKVOKAY-CTYIDZIISA-N	Organic compounds	Benzenoids	Naphthalenes	Naphthoquinones
L0835	Tacrolimus	C44H69NO12	[M-H]-	803.482	802.475	802.474	281.735	802.476	281.242	802.473	281.411	281.463	0.000889763	259.242	0.662136	O[C@@H]1CC[C@H](C[C@H]1OC)/C=C(\C)/[C@H]1OC(=O)[C@@H]2CCCCN2C(=O)C(=O)[C@]2(O)O[C@H]([C@H](C[C@@H](C)C/C(=C\[C@@H](CC=C)C(=O)C[C@H](O)[C@H]1C)/C)OC)[C@H](C[C@H]2C)OC	QJJXYPPXXYFBGM-LJIGMGMYSA-N	Organic compounds	Phenylpropanoids and polyketides	Macrolide lactams
L0836	Thioguanine	C5H5N5S	[M-H]-	167.027	166.019	166.02	128.873	166.019	128.838	166.019	128.858	128.856	0.000133052	128.919	0.71773	c1nc2c([nH]1)c(=S)nc([nH]2)N	WYWHKKSPHMUBEB-UHFFFAOYSA-N	Organic compounds	Organoheterocyclic compounds	Imidazopyrimidines	Purines and purine derivatives
L0837	Cidofovir	C8H14N3O6P	[M-H]-	279.062	278.055	278.056	158.622	278.055	158.413	278.055	158.334	158.457	0.000939912	155.986	0.759062	C(P(=O)(O)O)O[C@@H](Cn1c(=O)nc(cc1)N)CO	VWFCHDSQECPREK-LURJTMIESA-N	Organic compounds	Organoheterocyclic compounds	Diazines	Pyrimidines and pyrimidine derivatives
L0839	Osalmid	C13H11NO3	[M-H]-	229.074	228.067			228.067	150.949	228.064	150.808	150.879	0.000663052	152.276	0.675398	Oc1ccc(NC(=O)c2ccccc2O)cc1	LGCMKPRGGJRYGM-UHFFFAOYSA-N	Organic compounds	Benzenoids	Benzene and substituted derivatives	Anilides
L0841	Flufenamic acid	C14H10F3NO2	[M-H]-	281.066	280.059			280.061	160.64	280.059	160.741	160.69	0.000445879	156.3	0.713825	OC(=O)c1ccccc1Nc1cccc(c1)C(F)(F)F	LPEPZBJOKDYZAD-UHFFFAOYSA-N	Organic compounds	Benzenoids	Benzene and substituted derivatives	Benzoic acids and derivatives
L0842	Tegafur	C8H9FN2O3	[M-H]-	200.06	199.052	199.053	142.492	199.052	142.286	199.052	142.242	142.34	0.000935798	140.75	0.611829	Fc1cn(C2CCCO2)c(=O)[nH]c1=O	WFWLQNSHRPWKFK-UHFFFAOYSA-N	Organic compounds	Organoheterocyclic compounds	Diazines	Pyrimidines and pyrimidine derivatives
L0848	Salicylamide	C7H7NO2	[M-H]-	137.048	136.04	136.041	122.552			136.04	122.312	122.432	0.00138738	124.334	0.769854	NC(=O)C1=CC=CC=C1O	SKZKKFZAGNVIMN-UHFFFAOYSA-N	Organic compounds	Benzenoids	Phenols	1-hydroxy-4-unsubstituted benzenoids
L0850	Mizoribine	C9H13N3O6	[M-H]-	259.08	258.073	258.071	155.342			258.073	154.946	155.144	0.00180591	154.904	0.721495	n1(cnc(c1O)C(=O)N)[C@H]1[C@@H]([C@@H]([C@H](O1)CO)O)O	HZQDCMWJEBCWBR-UUOKFMHZSA-N	Organic compounds	Nucleosides, nucleotides, and analogues	Imidazole ribonucleosides and ribonucleotides	1-ribosyl-imidazolecarboxamides
L0851	Amsacrine	C21H19N3O3S	[M-H]-	393.115	392.107	392.106	199.966	392.106	199.902	392.108	200.045	199.971	0.000357514	182.928	0.659197	COc1c(Nc2c3ccccc3nc3ccccc23)ccc(NS(=O)(=O)C)c1	XCPGHVQEEXUHNC-UHFFFAOYSA-N	Organic compounds	Organoheterocyclic compounds	Quinolines and derivatives	Benzoquinolines
L0855	Arctiin	C27H34O11	[M-H]-	534.21	533.203	533.202	220.971	533.202	220.132	533.199	220.636	220.58	0.00191416	213.998	0.763415	COc1ccc(C[C@H]2COC(=O)[C@@H]2Cc2ccc(c(c2)OC)O[C@H]2[C@@H]([C@H]([C@@H]([C@@H](CO)O2)O)O)O)cc1OC	XOJVHLIYNSOZOO-SWOBOCGESA-N	Organic compounds	Lignans, neolignans and related compounds	Lignan glycosides
L0856	Emodin	C15H10O5	[M-H]-	270.053	269.046			269.047	154.829	269.043	155.293	155.061	0.00211595	158.551	0.786983	Cc1cc(c2c(c1)C(=O)c1cc(cc(c1C2=O)O)O)O	RHMXXJGYXNZAPX-UHFFFAOYSA-N	Organic compounds	Benzenoids	Anthracenes	Anthraquinones
L0858	Gibberellic acid	C19H22O6	[M-H]-	346.142	345.134	345.131	178.191	345.135	176.993	345.133	177.879	177.688	0.00349758	183.81	0.706194	O1[C@@]23[C@H]([C@@H]([C@]45[C@H]2CC[C@](O)(C4)C(=C)C5)C(=O)O)[C@](C1=O)([C@@H](O)C=C3)C	IXORZMNAPKEEDV-OBDJNFEBSA-N	Organic compounds	Lipids and lipid-like molecules	Prenol lipids	Diterpenoids
L0859	Rotenone	C23H22O6	[M-H]-	394.142	393.134	393.134	198.905	393.135	198.408	393.133	198.815	198.709	0.00133061	194.522	0.823416	[C@@H]1(Cc2c(O1)ccc1c2O[C@@H]2COc3cc(c(cc3[C@@H]2C1=O)OC)OC)C(=C)C	JUVIOZPCNVVQFO-HBGVWJBISA-N	Organic compounds	Phenylpropanoids and polyketides	Isoflavonoids	Rotenoids
L0862	COH29	C22H16N2O5S	[M-H]-	420.078	419.071	419.07	200.579			419.067	200.907	200.743	0.00115273	182.434	0.568845	c1c(ccc(c1O)O)C(=O)Nc1nc(c(s1)c1ccccc1)c1cc(c(cc1)O)O	LGGDLPSXAGQFSG-UHFFFAOYSA-N	Organic compounds	Benzenoids	Benzene and substituted derivatives	Benzoic acids and derivatives
L0863	Tipifarnib	C27H22Cl2N4O	[M-H]-	488.117	487.11			487.108	209.968	487.106	221.397	215.682	0.0374704	191.396	0.605164	n1(c(=O)cc(c2cc(ccc12)[C@@](c1cncn1C)(c1ccc(cc1)Cl)N)c1cc(ccc1)Cl)C	PLHJCIYEEKOWNM-HHHXNRCGSA-N	Organic compounds	Phenylpropanoids and polyketides	Diarylheptanoids	Linear diarylheptanoids
L0865	Deguelin	C23H22O6	[M-H]-	394.142	393.134	393.134	198.262	393.134	198.168	393.133	198.653	198.361	0.00129738	195.249	0.815424	CC1(C=Cc2c(O1)ccc1c2O[C@@H]2COc3cc(c(cc3[C@@H]2C1=O)OC)OC)C	ORDAZKGHSNRHTD-UXHICEINSA-N	Organic compounds	Phenylpropanoids and polyketides	Isoflavonoids	Rotenoids
