# Supplementary material for: Ion mobility collision cross-section atlas for known and unknown metabolite annotation in untargeted metabolomics
Source: Nat Commun. 2020 Aug 28;11:4334. doi: 10.1038/s41467-020-18171-8 (PMC7455731; doi:10.1038/s41467-020-18171-8)
Supplement: Supplementary file 7 — Supplementary Data 4 [file 41467_2020_18171_MOESM7_ESM.xlsx]

## Sheet: Validation_set1_pos
id_allccs	name	formula	adduct	monoisotope_mass	mz	ccs	ccs_allccs	ccs_metccs	ccs_isicle	ccs_deepccs	smiles	inchikey	kingdom	superclass	class	subclass
AllCCS00000021	3,5-Diiodothyronine	C15H13I2NO4	[M+Na]+	524.893	547.883	188.7	198.403	198.3	185.501	199.113	C=1C=C(C=CC1O)OC2=C(C=C(C=C2I)CC(C(=O)O)N)I	ZHSOTLOTTDYIIK-UHFFFAOYSA-N	Organic compounds	Organic acids and derivatives	Carboxylic acids and derivatives	Amino acids, peptides, and analogues
AllCCS00001366	Ergonovine Maleate	C19H23N3O2	[M+H]+	325.179	326.186	178.952	179.609	177.6	182.602	190.388	CC(CO)(N=C(C1(C=C2C=3C=CC=C4C3C(CC2(N(C)C1)[H])=CN4)[H])O)[H]	WVVSZNPYNCNODU-XTQGRXLLSA-N	Organic compounds	Alkaloids and derivatives	Ergoline and derivatives	Lysergic acids and derivatives
AllCCS00000558	PG(38:6)	C44H75O10P	[M+Na]+	794.51	817.499	285.6	287.362	291.8	370.523	276.132	[H][C@](O)(CO)COP(O)(=O)OC[C@@]([H])(COC(=O)CCCCCCCCCCCCCCC)OC(=O)CC\C=C/C\C=C/C\C=C/C\C=C/C\C=C/C\C=C/CC	HUFCXYMYEWLLHT-XNTJBMDASA-N	Organic compounds	Lipids and lipid-like molecules	Glycerophospholipids	Glycerophosphoglycerols
AllCCS00000656	PEp(40:7)	C45H76NO7P	[M+H]+	773.536	774.543	283	284.89	293.5	338.598	249.637	[H][C@@](CO\C=C/CCCCCC\C=C/CCCCCCCC)(COP(O)(=O)OCCN)OC(=O)CC\C=C/C\C=C/C\C=C/C\C=C/C\C=C/C\C=C/CC	UKPNUUDYLNCIOE-IZHHWLPXSA-N	Organic compounds	Lipids and lipid-like molecules	Glycerophospholipids	Glycerophosphoethanolamines
AllCCS00001638	PCp(40:4)	C48H88NO7P	[M+H]+	821.63	822.637	302.2	298.314	291.7	389.175	280.684	[H][C@@](CO\C=C/CCCCCCCCCCCCCCCC)(COP([O-])(=O)OCC[N+](C)(C)C)OC(=O)CCCCC\C=C/C\C=C/C\C=C/C\C=C/CCCCC	VDLGCGQWZPLRIL-PRDDZFMDSA-N	Organic compounds	Lipids and lipid-like molecules	Glycerophospholipids	Glycerophosphoglycerols
AllCCS00000016	3-Methylhistidine	C7H11N3O2	[M+H]+	169.085	170.092	134.5	137.938	137.8	138.212	137.946	CN1C=NC=C1CC(C(=O)O)(N)[H]	JDHILDINMRGULE-LURJTMIESA-N	Organic compounds	Organic acids and derivatives	Carboxylic acids and derivatives	Amino acids, peptides, and analogues
AllCCS00000336	N-Acetylserotonin	C12H14N2O2	[M+Na]+	218.106	241.095	153.9	153.759	153.3	152.38	157.469	CC(=NCCC1=CNC=2C=CC(=CC12)O)O	MVAWJSIDNICKHF-UHFFFAOYSA-N	Organic compounds	Organoheterocyclic compounds	Indoles and derivatives	Hydroxyindoles
AllCCS00002109	Arabitol	C5H12O5	[M+Na]+	152.068	175.058	136.4	140.592	134.1	129.549	151.745	C(C(C(C(CO)(O)[H])O)(O)[H])O	HEBKCHPVOIAQTA-IMJSIDKUSA-N	Organic compounds	Organic oxygen compounds	Organooxygen compounds	Carbohydrates and carbohydrate conjugates
AllCCS00000402	D-Mannose 1-phosphate	C6H13O9P	[M+Na]+	260.03	283.019	158.458	160.639	156.8	148.62	156.921	C(C1(C(C(C(C(O1)(OP(O)(O)=O)[H])(O)[H])(O)[H])(O)[H])[H])O	HXXFSFRBOHSIMQ-QTVWNMPRSA-N	Organic compounds	Organic oxygen compounds	Organooxygen compounds	Carbohydrates and carbohydrate conjugates
AllCCS00000698	Amantadine Hydrochloride	C10H17N	[M+H]+	151.136	152.143	138.594	134.882	129.3	129.542	139.279	C1C2CC3CC1CC(C2)(C3)N	DKNWSYNQZKUICI-UHFFFAOYSA-N	Organic compounds	Organic nitrogen compounds	Organonitrogen compounds	Amines
AllCCS00000715	Carnitine (Dl) Hydrochloride	C7H15NO3	[M+H]+	161.105	162.112	132.924	134.202	140	137.76	135.483	C[N+](C)(C)CC(CC(=O)[O-])O	PHIQHXFUZVPYII-UHFFFAOYSA-N	Organic compounds	Organic nitrogen compounds	Organonitrogen compounds	Quaternary ammonium salts
AllCCS00000900	3-Methoxycatechol	C7H8O3	[M+H]+	140.047	141.055	124.67	129.811	129.8	128.953	130.858	COC1=CC=CC(=C1O)O	LPYUENQFPVNPHY-UHFFFAOYSA-N	Organic compounds	Benzenoids	Phenols	Methoxyphenols
AllCCS00001771	Mevalonic Acid 5-Phosphate	C6H13O7P	[M+Na]+	228.04	251.029	152.281	153.897	150.1	149.062	146.748	CC(CCOP(O)(O)=O)(CC(=O)O)O	OKZYCXHTTZZYSK-ZCFIWIBFSA-N	Organic compounds	Organic acids and derivatives	Organic phosphoric acids and derivatives	Phosphate esters
AllCCS00000956	Zolmitriptan	C16H21N3O2	[M+H]+	287.163	288.171	159.729	169.495	165.1	180.555	174.847	CN(C)CCC1=CNC=2C=CC(CC3(COC(=N3)O)[H])=CC12	ULSDMUVEXKOYBU-ZDUSSCGKSA-N	Organic compounds	Organoheterocyclic compounds	Indoles and derivatives	Tryptamines and derivatives
AllCCS00000058	D-Proline	C5H9NO2	[M+H]+	115.063	116.071	124.949	125.08	123.5	119.009	126.272	C1CC(C(=O)O)(NC1)[H]	ONIBWKKTOPOVIA-SCSAIBSYSA-N	Organic compounds	Organic acids and derivatives	Carboxylic acids and derivatives	Amino acids, peptides, and analogues
AllCCS00000921	Pirenzepine Hydrochloride	C19H21N5O2	[M+H]+	351.17	352.177	181.172	183.022	183	194.993	182.481	CN1CCN(CC1)CC(N2C3=CC=CC=C3C(=NC=4C=CC=NC42)O)=O	RMHMFHUVIITRHF-UHFFFAOYSA-N	Organic compounds	Organoheterocyclic compounds	Benzodiazepines	1,4-benzodiazepines
AllCCS00000351	5-Methoxydimethyltryptamine	C13H18N2O	[M+H]+	218.142	219.149	151.702	149.671	148.9	164.285	150.105	CN(C)CCC1=CNC=2C=CC(=CC12)OC	ZSTKHSQDNIGFLM-UHFFFAOYSA-N	Organic compounds	Organoheterocyclic compounds	Indoles and derivatives	Tryptamines and derivatives
AllCCS00001776	Thyrotropin-releasing hormone	C16H22N6O4	[M+H]+	362.17	363.178	180.1	183.096	182.1	196.962	185.78	C1CC(C(=N)O)(N(C1)C(C(CC2=CN=CN2)(N=C(C3(CCC(=N3)O)[H])O)[H])=O)[H]	XNSAINXGIQZQOO-SRVKXCTJSA-N	Organic compounds	Organic acids and derivatives	Carboxylic acids and derivatives	Amino acids, peptides, and analogues
AllCCS00000767	Fenofibrate	C20H21ClO4	[M+H]+	360.113	361.12	190.511	185.224	197	198.482	195.924	CC(C)OC(C(C)(C)OC1=CC=C(C=C1)C(C2=CC=C(C=C2)Cl)=O)=O	YMTINGFKWWXKFG-UHFFFAOYSA-N	Organic compounds	Benzenoids	Benzene and substituted derivatives	Benzophenones
AllCCS00000808	Butamben	C11H15NO2	[M+H]+	193.11	194.118	159.356	144.577	139.3	150.781	156.507	CCCCOC(C1=CC=C(C=C1)N)=O	IUWVALYLNVXWKX-UHFFFAOYSA-N	Organic compounds	Benzenoids	Benzene and substituted derivatives	Benzoic acids and derivatives
AllCCS00001218	Moxisylyte Hydrochoride	C16H25NO3	[M+H]+	279.183	280.191	166.26	166.595	239.2	179.331	168.907	CC(C)C=1C=C(C(C)=CC1OCCN(C)C)OC(C)=O	VRYMTAVOXVTQEF-UHFFFAOYSA-N	Organic compounds	Lipids and lipid-like molecules	Prenol lipids	Monoterpenoids
AllCCS00001162	Ascorbyl Palmitate	C22H38O7	[M+H]+	414.262	415.269	204.785	208.194	225.3	235.433	209.323	CCCCCCCCCCCCCCCC(=O)OCC(C1(C(=C(C(=O)O1)O)O)[H])(O)[H]	QAQJMLQRFWZOBN-LAUBAEHRSA-N	Organic compounds	Lipids and lipid-like molecules	Fatty Acyls	Fatty acid esters
AllCCS00000460	Acetylcarnitine	C9H17NO4	[M+H]+	203.116	204.123	143.102	145.176	136.3	152.387	146.221	CC(=O)OC(CC(=O)[O-])C[N+](C)(C)C	RDHQFKQIGNGIED-UHFFFAOYSA-N	Organic compounds	Lipids and lipid-like molecules	Fatty Acyls	Fatty acid esters
AllCCS00001329	Tolmetin Sodium	C15H15NO3	[M+H]+	257.105	258.112	158.717	159.564	161.8	176.424	158.258	CC1=CC=C(C=C1)C(C2=CC=C(CC(=O)O)N2C)=O	UPSPUYADGBWSHF-UHFFFAOYSA-N	Organic compounds	Organic oxygen compounds	Organooxygen compounds	Carbonyl compounds
AllCCS00001917	N-Acetyl Sulfamethoxazole	C12H13N3O4S	[M+Na]+	295.063	318.052	178.521	170.898	173.5	183.005	177.965	CC1=CC(=NO1)NS(C2=CC=C(C=C2)N=C(C)O)(=O)=O	GXPIUNZCALHVBA-UHFFFAOYSA-N	Organic compounds	Benzenoids	Benzene and substituted derivatives	Benzenesulfonamides
AllCCS00001435	Citropten	C11H10O4	[M+H]+	206.058	207.065	138.276	142.665	142.7	153.659	141.295	COC1=CC(=C2C=CC(=O)OC2=C1)OC	NXJCRELRQHZBQA-UHFFFAOYSA-N	Organic compounds	Phenylpropanoids and polyketides	Coumarins and derivatives
AllCCS00000079	L-Histidine	C6H9N3O2	[M+H]+	155.069	156.077	132.2	134.444	132.8	135.993	133.199	C(C1=CN=CN1)C(C(=O)O)(N)[H]	HNDVDQJCIGZPNO-YFKPBYRVSA-N	Organic compounds	Organic acids and derivatives	Carboxylic acids and derivatives	Amino acids, peptides, and analogues
AllCCS00000257	Progesterone	C21H30O2	[M+H]+	314.225	315.232	184.3	180.191	181.9	188.304	181.813	CC(C1(CCC2(C3(CCC4=CC(CCC4(C)C3(CCC12C)[H])=O)[H])[H])[H])=O	RJKFOVLPORLFTN-LEKSSAKUSA-N	Organic compounds	Lipids and lipid-like molecules	Steroids and steroid derivatives	Pregnane steroids
AllCCS00000993	Imipramine Hydrochloride	C19H24N2	[M+H]+	280.194	281.201	165.149	167.78	158.8	176.307	165.746	CN(C)CCCN1C2=CC=CC=C2CCC3=CC=CC=C31	BCGWQEUPMDMJNV-UHFFFAOYSA-N	Organic compounds	Organoheterocyclic compounds	Benzazepines	Dibenzazepines
AllCCS00000226	5alpha-Androstane-3,17-dione	C19H28O2	[M+H]+	288.209	289.216	180.954	173.463	176.7	176.817	182.672	CC12CCC(CC2(CCC3(C4(CCC(C4(C)CCC31[H])=O)[H])[H])[H])=O	RAJWOBJTTGJROA-WZNAKSSCSA-N	Organic compounds	Lipids and lipid-like molecules	Steroids and steroid derivatives	Androstane steroids
AllCCS00001163	Medrysone	C22H32O3	[M+H]+	344.235	345.242	183.16	186.079	190.5	191.392	192.436	CC1(CC2(C3(CCC(C(C)=O)(C3(C)CC(C2(C4(C)CCC(C=C14)=O)[H])(O)[H])[H])[H])[H])[H]	GZENKSODFLBBHQ-ILSZZQPISA-N	Organic compounds	Lipids and lipid-like molecules	Steroids and steroid derivatives	Pregnane steroids
AllCCS00000575	PEp(34:1)	C39H76NO7P	[M+H]+	701.536	702.543	274.4	277.717	286.4	339.367	263.971	[H][C@@](CO\C=C/CCCCCCCCCCCCCCCC)(COP(O)(=O)OCCN)OC(=O)CCCCCCC\C=C/CCCCCC	NHHCZYWVBRHSSB-KHOLRTNESA-N	Organic compounds	Lipids and lipid-like molecules	Glycerophospholipids	Glycerophosphoethanolamines
AllCCS00001925	Pendimethalin	C13H19N3O4	[M+H]+	281.138	282.145	162.603	164.818	166.9	176.716	172.431	CCC(CC)NC1=C(C=C(C)C(C)=C1N(=O)=O)N(=O)=O	CHIFOSRWCNZCFN-UHFFFAOYSA-N	Organic compounds	Benzenoids	Benzene and substituted derivatives	Aniline and substituted anilines
AllCCS00000797	Xylometazoline Hydrochloride	C16H24N2	[M+H]+	244.194	245.201	168.905	155.604	152.4	173.843	166.487	CC=1C=C(C=C(C)C1CC2=NCCN2)C(C)(C)C	HUCJFAOMUPXHDK-UHFFFAOYSA-N	Organic compounds	Benzenoids	Benzene and substituted derivatives	Phenylpropanes
AllCCS00000406	L-Iditol	C6H14O6	[M+Na]+	182.079	205.068	143.076	146.122	142.3	138.6	158.706	C(C(C(C(C(CO)(O)[H])(O)[H])(O)[H])(O)[H])O	FBPFZTCFMRRESA-UNTFVMJOSA-N	Organic compounds	Organic oxygen compounds	Organooxygen compounds	Carbohydrates and carbohydrate conjugates
AllCCS00001272	Nafcillin Sodium	C21H22N2O5S	[M+H]+	414.125	415.132	191.496	194.151	204.8	209.213	192.463	CCOC=1C=CC2=CC=CC=C2C1C(=NC3(C(N4C(C(=O)O)(C(C)(C)SC34[H])[H])=O)[H])O	GPXLMGHLHQJAGZ-JTDSTZFVSA-N	Organic compounds	Organic acids and derivatives	Carboxylic acids and derivatives	Amino acids, peptides, and analogues
AllCCS00000705	Betahistine Hydrochloride	C8H12N2	[M+H]+	136.1	137.107	126.022	128.337	124.7	131.708	128.094	CNCCC1=CC=CC=N1	UUQMNUMQCIQDMZ-UHFFFAOYSA-N	Organic compounds	Organic nitrogen compounds	Organonitrogen compounds	Amines
AllCCS00002090	Inosine 5'-Diphosphate	C10H14N4O11P2	[M+H]+	428.013	429.021	186.4	187.208	188.1	191.973	181.628	C(C1(C(C(C(N2C=NC3=C2N=CN=C3O)(O1)[H])(O)[H])(O)[H])[H])OP(O)(=O)OP(O)(O)=O	JPXZQMKKFWMMGK-KQYNXXCUSA-N	Organic compounds	Nucleosides, nucleotides, and analogues	Purine nucleotides	Purine ribonucleotides
AllCCS00001804	D-Ribulose 5-Phosphate	C5H11O8P	[M+Na]+	230.019	253.008	153.253	152.502	149.6	148.68	149.929	C(C(C(C(COP(O)(O)=O)(O)[H])(O)[H])=O)O	FNZLKVNUWIIPSJ-UHNVWZDZSA-N	Organic compounds	Organic oxygen compounds	Organooxygen compounds	Carbohydrates and carbohydrate conjugates
AllCCS00002126	Indole-3-Ethanol	C10H11NO	[M+H]+	161.084	162.091	133.9	134.863	135.1	138.222	128.272	C1=CC=C2C(=C1)C(CCO)=CN2	MBBOMCVGYCRMEA-UHFFFAOYSA-N	Organic compounds	Organoheterocyclic compounds	Indoles and derivatives	Indoles
AllCCS00000163	Deoxythymidine 5'-phosphate (dTMP)	C10H15N2O8P	[M+H]+	322.057	323.064	163.843	169.664	165.6	181.743	162.858	CC1=CN(C2(CC(C(COP(O)(O)=O)(O2)[H])(O)[H])[H])C(N=C1O)=O	GYOZYWVXFNDGLU-XLPZGREQSA-N	Organic compounds	Nucleosides, nucleotides, and analogues	Pyrimidine nucleotides	Pyrimidine deoxyribonucleotides
AllCCS00000904	Antiarol	C9H12O4	[M+H]+	184.074	185.081	133.536	140.295	138.1	150.198	141.353	COC=1C=C(C=C(C1OC)OC)O	VTCDZPUMZAZMSB-UHFFFAOYSA-N	Organic compounds	Benzenoids	Phenols	Methoxyphenols
AllCCS00000152	Uridine diphosphate glucose（UDP-D-Glucose)	C15H24N2O17P2	[M+Na]+	566.055	589.044	209.842	213.898	207.3	216.183	213.755	C1=CN(C2(C(C(C(COP(O)(=O)OP(O)(=O)OC3(C(C(C(C(CO)(O3)[H])(O)[H])(O)[H])(O)[H])[H])(O2)[H])(O)[H])(O)[H])[H])C(N=C1O)=O	HSCJRCZFDFQWRP-LPTOLDDLSA-N	Organic compounds	Nucleosides, nucleotides, and analogues	Pyrimidine nucleotides	Pyrimidine nucleotide sugars
AllCCS00001858	9-HODE	C18H32O3	[M+Na]+	296.235	319.224	189.145	184.728	188.8	211.702	208.425	CCCCCC(=C(C(=C(C(CCCCCCCC(=O)O)O)[H])[H])[H])[H]	NPDSHTNEKLQQIJ-SIGMCMEVSA-N	Organic compounds	Lipids and lipid-like molecules	Fatty Acyls	Lineolic acids and derivatives
AllCCS00001757	N-Acetyl-D-tryptophan	C13H14N2O3	[M+Na]+	246.1	269.09	162.737	160.586	160.5	157.876	163.417	CC(=NC(CC1=CNC2=CC=CC=C12)(C(=O)O)[H])O	DZTHIGRZJZPRDV-GFCCVEGCSA-N	Organic compounds	Organic acids and derivatives	Carboxylic acids and derivatives	Amino acids, peptides, and analogues
AllCCS00001813	Palatinose	C12H22O11	[M+Na]+	342.116	365.106	176.5	179.426	173.5	175.361	189.583	C(C1(C(C(C(C(OCC2(C(C(C(CO)(O)O2)(O)[H])(O)[H])[H])(O1)[H])(O)[H])(O)[H])(O)[H])[H])O	PVXPPJIGRGXGCY-TZLCEDOOSA-N	Organic compounds	Organic oxygen compounds	Organooxygen compounds	Carbohydrates and carbohydrate conjugates
AllCCS00001426	Retusin	C19H18O7	[M+H]+	358.105	359.113	180.799	183.566	200.3	206.111	185.353	COC1=CC(=C2C(=C1)OC(C=3C=CC(=C(C3)OC)OC)=C(C2=O)OC)O	HHGPYJLEJGNWJA-UHFFFAOYSA-N	Organic compounds	Phenylpropanoids and polyketides	Flavonoids	O-methylated flavonoids
AllCCS00000599	PE(40:4)	C45H82NO8P	[M+H]+	795.578	796.585	288.1	291.114	295.3	396.278	290.683	[H][C@@](COC(=O)CCCCCCC\C=C/C\C=C/CCCCC)(COP(O)(=O)OCCN)OC(=O)CCCCCCCCCCC\C=C/C\C=C/CCCCC	ODKCSLGCTVUPMX-JNUKZNIKSA-N	Organic compounds	Lipids and lipid-like molecules	Glycerophospholipids	Glycerophosphoethanolamines
AllCCS00001489	Diosmetin	C16H12O6	[M+H]+	300.063	301.071	164.785	168.506	175.4	186.105	173.572	COC=1C=CC(=CC1O)C2=CC(C3=C(C=C(C=C3O2)O)O)=O	MBNGWHIJMBWFHU-UHFFFAOYSA-N	Organic compounds	Phenylpropanoids and polyketides	Flavonoids	O-methylated flavonoids
AllCCS00000585	PEp(40:6)	C45H78NO7P	[M+H]+	775.552	776.559	284.9	285.635	291.8	344.578	250.155	[H][C@@](CO\C=C/CCCCCCCCCCCCCCCC)(COP(O)(=O)OCCN)OC(=O)CC\C=C/C\C=C/C\C=C/C\C=C/C\C=C/C\C=C/CC	FIJFPUAJUDAZEY-MNDXXDKYSA-N	Organic compounds	Lipids and lipid-like molecules	Glycerophospholipids	Glycerophosphoethanolamines
AllCCS00001927	Sulfanilamide	C6H8N2O2S	[M+Na]+	172.031	195.02	152.767	143.191	142.3	136.445	146.676	C=1C=C(C=CC1N)S(N)(=O)=O	FDDDEECHVMSUSB-UHFFFAOYSA-N	Organic compounds	Benzenoids	Benzene and substituted derivatives	Benzenesulfonamides
AllCCS00002087	Coenzyme A	C21H36N7O16P3S	[M+H]+	767.115	768.123	241.4	242.423	240.2	282.122	242.775	CC(C)(COP(O)(=O)OP(O)(=O)OCC1(C(C(C(N2C=NC3=C(N)N=CN=C32)(O1)[H])(O)[H])(OP(O)(O)=O)[H])[H])C(C(=NCCC(=NCCS)O)O)(O)[H]	RGJOEKWQDUBAIZ-IBOSZNHHSA-N	Organic compounds	Nucleosides, nucleotides, and analogues	Purine nucleotides	Purine ribonucleotides
AllCCS00001972	LPC 13:0	C21H44NO7P	[M+Na]+	453.286	476.275	225.405	221.117	228.2	247.02	226.974	CCCCCCCCCCCCC(=O)OCC(COP(=O)([O-])OCC[N+](C)(C)C)(O)[H]	WNRCJJWBAXNAPE-HXUWFJFHSA-N	Organic compounds	Lipids and lipid-like molecules	Glycerophospholipids	Glycerophosphocholines
AllCCS00000294	Salicyluric acid	C9H9NO4	[M+Na]+	195.053	218.042	154.867	146.86	148.1	144.615	149.1	C1=CC=C(C(=C1)C(=NCC(=O)O)O)O	ONJSZLXSECQROL-UHFFFAOYSA-N	Organic compounds	Benzenoids	Benzene and substituted derivatives	Benzoic acids and derivatives
AllCCS00001791	L-Ascorbic Acid	C6H8O6	[M+Na]+	176.032	199.021	146.115	143.28	144	137.851	145.181	C(C(C1(C(=C(C(=O)O1)O)O)[H])(O)[H])O	CIWBSHSKHKDKBQ-JLAZNSOCSA-N	Organic compounds	Organoheterocyclic compounds	Dihydrofurans	Furanones
AllCCS00002188	3-Methoxytyramine	C9H13NO2	[M+H]+	167.095	168.102	147.1	136.963	134.7	142.145	138.311	COC=1C=C(C=CC1O)CCN	DIVQKHQLANKJQO-UHFFFAOYSA-N	Organic compounds	Benzenoids	Phenols	Methoxyphenols
AllCCS00001918	Hydroquinone	C6H6O2	[M+H]+	110.037	111.044	128.789	123.192	123.7	118.382	126.154	C=1C=C(C=CC1O)O	QIGBRXMKCJKVMJ-UHFFFAOYSA-N	Organic compounds	Benzenoids	Phenols	Benzenediols
AllCCS00001991	18:1 Lyso PC	C26H52NO7P	[M+Na]+	521.348	544.337	239.533	237.796	240.3	263.122	238.816	CCCCCCC(=C(CCCCCCCCCC(=O)OCC(COP(=O)([O-])OCC[N+](C)(C)C)(O)[H])[H])[H]	PZRFVAHZNWPPAC-VBKSFVIKSA-N	Organic compounds	Lipids and lipid-like molecules	Glycerophospholipids	Glycerophosphocholines
AllCCS00001016	Isoxicam	C14H13N3O5S	[M+H]+	335.058	336.065	170.768	175.385	176	177.976	172.314	CC1=CC(=NC(C2=C(C3=CC=CC=C3S(N2C)(=O)=O)O)=O)NO1	YYUAYBYLJSNDCX-UHFFFAOYSA-N	Organic compounds	Organoheterocyclic compounds	Benzothiazines
AllCCS00000613	PS(40:5)	C46H80NO10P	[M+H]+	837.552	838.559	293.4	296.052	318.3	387.45	298.883	[H][C@](N)(COP(O)(=O)OC[C@@]([H])(COC(=O)CCCCCCC\C=C/CCCCCCCC)OC(=O)CCCCC\C=C/C\C=C/C\C=C/C\C=C/CCCCC)C(O)=O	OWSGWCJBVUILEM-RYOSHBBVSA-N	Organic compounds	Lipids and lipid-like molecules	Glycerophospholipids	Glycerophosphoserines
AllCCS00000343	5-Hydroxytryptophol (5HTOL)	C10H11NO2	[M+H]+	177.079	178.086	138.754	138.692	137.8	144.607	133.801	C1=CC2=C(C=C1O)C(CCO)=CN2	KQROHCSYOGBQGJ-UHFFFAOYSA-N	Organic compounds	Organoheterocyclic compounds	Indoles and derivatives	Hydroxyindoles
AllCCS00000506	Dimethylglycine	C4H9NO2	[M+H]+	103.063	104.071	119.615	125.782	120.6	117.377	124.671	CN(C)CC(=O)O	FFDGPVCHZBVARC-UHFFFAOYSA-N	Organic compounds	Organic acids and derivatives	Carboxylic acids and derivatives	Amino acids, peptides, and analogues
AllCCS00001068	Benzoxiquine	C16H11NO2	[M+H]+	249.079	250.086	153.85	156.759	158.3	168.531	158.573	C1=CC=C(C=C1)C(=O)OC2=CC=CC=3C=CC=NC32	BHKPHCKISVSDGV-UHFFFAOYSA-N	Organic compounds	Organoheterocyclic compounds	Quinolines and derivatives
AllCCS00001223	Cortisone	C21H28O5	[M+H]+	360.194	361.201	184.449	186.95	189.6	195.316	196.231	CC12CCC(C=C2CCC3(C4(CCC(C(CO)=O)(C4(C)CC(C31[H])=O)O)[H])[H])=O	MFYSYFVPBJMHGN-YMLCXZJMSA-N	Organic compounds	Lipids and lipid-like molecules	Steroids and steroid derivatives	Hydroxysteroids
AllCCS00000328	Kynurenic acid	C10H7NO3	[M+Na]+	189.043	212.032	152.2	144.558	146.9	144.469	147.495	C1=CC=C2C(=C1)C(C=C(C(=O)O)N2)=O	HCZHHEIFKROPDY-UHFFFAOYSA-N	Organic compounds	Organoheterocyclic compounds	Quinolines and derivatives	Quinoline carboxylic acids
AllCCS00000505	Prephenate	C10H10O6	[M+Na]+	226.048	249.037	155.207	153.846	152.1	155.125	153.364	C1=CC(C=CC1O)(CC(C(O)=O)=O)C(=O)O	FPWMCUPFBRFMLH-UHFFFAOYSA-N	Organic compounds	Organic acids and derivatives	Keto acids and derivatives	Gamma-keto acids and derivatives
AllCCS00000036	Phenylpropionylglycine	C11H13NO3	[M+H]+	207.09	208.097	149.466	145.409	144.8	154.406	146.016	C1=CC=C(C=C1)CCC(=NCC(=O)O)O	YEIQSAXUPKPPBN-UHFFFAOYSA-N	Organic compounds	Organic acids and derivatives	Carboxylic acids and derivatives	Amino acids, peptides, and analogues
AllCCS00000513	D-Ribose	C5H10O5	[M+Na]+	150.053	173.042	135.8	139.548	136.2	130.788	144.955	C(C1(C(C(C(O)(O1)[H])(O)[H])(O)[H])[H])O	HMFHBZSHGGEWLO-SOOFDHNKSA-N	Organic compounds	Organic oxygen compounds	Organooxygen compounds	Carbohydrates and carbohydrate conjugates
AllCCS00000492	N-Acetyl-L-alanine	C5H9NO3	[M+Na]+	131.058	154.048	134.9	136.812	138.5	125.817	139.542	CC(C(=O)O)(N=C(C)O)[H]	KTHDTJVBEPMMGL-VKHMYHEASA-N	Organic compounds	Organic acids and derivatives	Carboxylic acids and derivatives	Amino acids, peptides, and analogues
AllCCS00000390	alpha-D-Glucose 1-phosphate	C6H13O9P	[M+Na]+	260.03	283.019	160	160.639	156.8	154.88	156.921	C(C1(C(C(C(C(O1)(OP(O)(O)=O)[H])(O)[H])(O)[H])(O)[H])[H])O	HXXFSFRBOHSIMQ-GASJEMHNSA-N	Organic compounds	Organic oxygen compounds	Organooxygen compounds	Carbohydrates and carbohydrate conjugates
AllCCS00000989	Quinacrine Hydrochloride	C23H30ClN3O	[M+H]+	399.208	400.215	195.668	196.951	202.8	211.55	201.539	CCN(CC)CCCC(C)N=C1C=2C=CC(=CC2NC=3C=CC(=CC31)OC)Cl	GPKJTRJOBQGKQK-UHFFFAOYSA-N	Organic compounds	Organoheterocyclic compounds	Quinolines and derivatives	Benzoquinolines
AllCCS00002146	Glycochenodeoxycholate	C26H43NO5	[M+Na]+	449.314	472.303	204.1	213.771	207.4	215.153	208.439	CC(CCC(=NCC(=O)O)O)(C1(CCC2(C3(C(CCC12C)(C4(C)CCC(CC4(CC3(O)[H])[H])(O)[H])[H])[H])[H])[H])[H]	GHCZAUBVMUEKKP-GYPHWSFCSA-N	Organic compounds	Lipids and lipid-like molecules	Steroids and steroid derivatives	Bile acids, alcohols and derivatives
AllCCS00000006	L-Cystathionine	C7H14N2O4S	[M+H]+	222.067	223.075	147.3	146.702	147	155.223	152.282	C(CSCC(C(=O)O)(N)[H])C(C(=O)O)(N)[H]	ILRYLPWNYFXEMH-WHFBIAKZSA-N	Organic compounds	Organic acids and derivatives	Carboxylic acids and derivatives	Amino acids, peptides, and analogues
AllCCS00001183	Triamcinolone Acetonide	C24H31FO6	[M+H]+	434.21	435.218	197.066	201.946	218.2	207.505	206.943	CC1(C)OC2(CC3(C4(CCC5=CC(C=CC5(C)C4(C(CC3(C)C2(C(CO)=O)O1)(O)[H])F)=O)[H])[H])[H]	YNDXUCZADRHECN-JNQJZLCISA-N	Organic compounds	Lipids and lipid-like molecules	Steroids and steroid derivatives	Hydroxysteroids
AllCCS00000377	D-Galactarate	C6H10O8	[M+Na]+	210.038	233.027	147.1	150.437	145.9	149.861	156.975	C(C(C(C(=O)O)(O)[H])(O)[H])(C(C(=O)O)(O)[H])(O)[H]	DSLZVSRJTYRBFB-DUHBMQHGSA-N	Organic compounds	Organic oxygen compounds	Organooxygen compounds	Carbohydrates and carbohydrate conjugates
AllCCS00000007	3,4-Dihydroxy-L-phenylalanine(L-DOPA)	C9H11NO4	[M+H]+	197.069	198.076	147.1	143.995	143.2	147.55	145.167	C1=CC(=C(C=C1CC(C(=O)O)(N)[H])O)O	WTDRDQBEARUVNC-LURJTMIESA-N	Organic compounds	Organic acids and derivatives	Carboxylic acids and derivatives	Amino acids, peptides, and analogues
AllCCS00001143	Todralazine Hydrochloride	C11H12N4O2	[M+H]+	232.096	233.103	150.01	152.401	151.9	158.011	148.915	CCOC(=NNC=1C2=CC=CC=C2C=NN1)O	WGZDBVOTUVNQFP-UHFFFAOYSA-N	Organic compounds	Organoheterocyclic compounds	Diazanaphthalenes	Benzodiazines
AllCCS00001999	Kynurenine	C10H12N2O3	[M+H]+	208.085	209.092	151.074	146.957	145.3	152.983	145.522	C1=CC=C(C(=C1)C(CC(C(=O)O)N)=O)N	YGPSJZOEDVAXAB-UHFFFAOYSA-N	Organic compounds	Organic oxygen compounds	Organooxygen compounds	Carbonyl compounds
AllCCS00000187	Pregnenolone	C21H32O2	[M+H]+	316.24	317.248	174.336	181.924	182.5	186.814	185.897	CC(C1(CCC2(C3(CC=C4CC(CCC4(C)C3(CCC12C)[H])(O)[H])[H])[H])[H])=O	ORNBQBCIOKFOEO-STZXPNGSSA-N	Organic compounds	Lipids and lipid-like molecules	Steroids and steroid derivatives	Pregnane steroids
AllCCS00000575	PEp(34:1)	C39H76NO7P	[M+Na]+	701.536	724.525	278.1	277.986	289.2	340.35	270.064	[H][C@@](CO\C=C/CCCCCCCCCCCCCCCC)(COP(O)(=O)OCCN)OC(=O)CCCCCCC\C=C/CCCCCC	NHHCZYWVBRHSSB-KHOLRTNESA-N	Organic compounds	Lipids and lipid-like molecules	Glycerophospholipids	Glycerophosphoethanolamines
AllCCS00001860	12S-HETE	C20H32O3	[M+Na]+	320.235	343.224	193.334	190.375	189.7	225.616	191.691	CCCCCC(=C(CC(C(=C(C(=C(CC(=C(CCCC(=O)O)[H])[H])[H])[H])[H])[H])(O)[H])[H])[H]	ZNHVWPKMFKADKW-LQWMCKPYSA-N	Organic compounds	Lipids and lipid-like molecules	Fatty Acyls	Eicosanoids
AllCCS00001282	Cephapirin Sodium	C17H17N3O6S2	[M+H]+	423.056	424.063	179.888	190.629	195.8	208.298	186.86	CC(=O)OCC=1CSC2(C(C(N2C1C(=O)O)=O)(N=C(CSC3=CC=NC=C3)O)[H])[H]	UQLLWWBDSUHNEB-CZUORRHYSA-N	Organic compounds	Organic acids and derivatives	Carboxylic acids and derivatives	Amino acids, peptides, and analogues
AllCCS00000554	PG(36:4)	C42H75O10P	[M+Na]+	770.51	793.499	281	284.052	289.7	373.489	275.29	[H][C@](O)(CO)COP(O)(=O)OC[C@@]([H])(COC(=O)CCCCCCCCCCCCCCC)OC(=O)CCC\C=C/C\C=C/C\C=C/C\C=C/CCCCC	FBAPNCMXWMGHJY-NYWCEQGFSA-N	Organic compounds	Lipids and lipid-like molecules	Glycerophospholipids	Glycerophosphoglycerols
AllCCS00000468	Lipoamide	C8H15NOS2	[M+Na]+	205.06	228.049	150.7	148.296	151.8	147.773	153.888	C(CCC(=N)O)CC1CCSS1	FCCDDURTIIUXBY-UHFFFAOYSA-N	Organic compounds	Organoheterocyclic compounds	Dithiolanes	Lipoamides
AllCCS00001150	Alpha-Mangostin	C24H26O6	[M+H]+	410.173	411.18	198.784	200.024	203.4	223.314	197.439	CC(C)=CCC=1C(=CC2=C(C1O)C(C3=C(CC=C(C)C)C(=C(C=C3O2)O)OC)=O)O	GNRIZKKCNOBBMO-UHFFFAOYSA-N	Organic compounds	Organoheterocyclic compounds	Benzopyrans	1-benzopyrans
AllCCS00000134	GDP-glucose	C16H25N5O16P2	[M+H]+	605.077	606.084	219.637	218.564	222.8	239.178	208.117	C(C1(C(C(C(C(O1)(OP(O)(=O)OP(O)(=O)OCC2(C(C(C(N3C=NC4=C3NC(=N)N=C4O)(O2)[H])(O)[H])(O)[H])[H])[H])(O)[H])(O)[H])(O)[H])[H])O	MVMSCBBUIHUTGJ-LRJDVEEWSA-N	Organic compounds	Nucleosides, nucleotides, and analogues	Purine nucleotides	Purine nucleotide sugars
AllCCS00001976	PC(18:1(9Z)/16:0)	C42H82NO8P	[M+Na]+	759.578	782.567	293.637	291.385	292.1	356.182	222.384	CCCCCCCCC(=C(CCCCCCCC(=O)OCC(COP(=O)([O-])OCC[N+](C)(C)C)(OC(CCCCCCCCCCCCCCC)=O)[H])[H])[H]	RRVPPYNAZJRZFR-VYOBOKEXSA-N	Organic compounds	Lipids and lipid-like molecules	Glycerophospholipids	Glycerophosphocholines
AllCCS00001831	Lacto-N-Fucopentaose 3 (LNFP 3)	C32H55NO25	[M+Na]+	853.306	876.296	267.798	263.14	240.8	265.277	303.971	CC1(C(C(C(C(O1)(OC2(C(C(OC(CO)(C2(OC3(C(C(C(C(CO)(O3)[H])(O)[H])(O)[H])(O)[H])[H])[H])[H])(OC4(C(C(CO)(OC(C4(O)[H])(OC5(C(CO)(OC(C(C5(O)[H])(O)[H])(O)[H])[H])[H])[H])[H])(O)[H])[H])[H])(N=C(C)O)[H])[H])[H])(O)[H])(O)[H])(O)[H])[H]	CMQZRJBJDCVIEY-JEOLMMCMSA-N	Organic compounds	Organic oxygen compounds	Organooxygen compounds	Carbohydrates and carbohydrate conjugates
AllCCS00000763	Danthron	C14H8O4	[M+H]+	240.042	241.05	148.272	152.184	151.6	157.291	159.037	C1=CC2=C(C(=C1)O)C(C3=C(C=CC=C3O)C2=O)=O	QBPFLULOKWLNNW-UHFFFAOYSA-N	Organic compounds	Benzenoids	Anthracenes	Anthraquinones
AllCCS00001216	Dihydrojasmonic Acid	C12H20O3	[M+H]+	212.141	213.149	147.027	151.001	152	162.293	161.429	CCCCCC1C(CCC1=O)CC(=O)O	PQEYTAGBXNEUQL-UHFFFAOYSA-N	Organic compounds	Lipids and lipid-like molecules	Fatty Acyls	Lineolic acids and derivatives
AllCCS00000364	Adenine	C5H5N5	[M+H]+	135.054	136.062	126.1	128.781	122.4	122.71	126.325	C1=NC2=C(N)N=CNC2=N1	GFFGJBXGBJISGV-UHFFFAOYSA-N	Organic compounds	Organoheterocyclic compounds	Imidazopyrimidines	Purines and purine derivatives
AllCCS00002182	Cortexolone	C21H30O4	[M+Na]+	346.214	369.204	211.8	188.967	193.6	194.165	196.232	CC12CCC(C=C2CCC3(C1(CCC4(C)C3(CCC4(C(CO)=O)O)[H])[H])[H])=O	WHBHBVVOGNECLV-OBQKJFGGSA-N	Organic compounds	Lipids and lipid-like molecules	Steroids and steroid derivatives	Hydroxysteroids
AllCCS00000659	PE(34:2)	C39H74NO8P	[M+H]+	715.515	716.523	271.9	276.866	293.4	346.888	267.505	[H][C@@](COC(=O)CCCCCCCCCCCCCCC)(COP(O)(=O)OCCN)OC(=O)CCCCCCC\C=C/C\C=C/CCCCC	HBZNVZIRJWODIB-NHCUFCNUSA-N	Organic compounds	Lipids and lipid-like molecules	Glycerophospholipids	Glycerophosphoethanolamines
AllCCS00000105	Adenylsuccinic acid	C14H18N5O11P	[M+Na]+	463.074	486.063	196.166	197.68	194.5	225.591	193.363	C(C(C(=O)O)(NC1=C2C(=NC=N1)N(C=N2)C3(C(C(C(COP(O)(O)=O)(O3)[H])(O)[H])(O)[H])[H])[H])C(=O)O	OFBHPPMPBOJXRT-DPXQIYNJSA-N	Organic compounds	Nucleosides, nucleotides, and analogues	Purine nucleotides	Purine ribonucleotides
AllCCS00002051	Cinnamaldehyde	C9H8O	[M+H]+	132.058	133.065	134.251	126.982	122.2	132.588	136.612	C1=CC=C(C=C1)C(=C(C=O)[H])[H]	KJPRLNWUNMBNBZ-QPJJXVBHSA-N	Organic compounds	Phenylpropanoids and polyketides	Cinnamaldehydes
AllCCS00001977	PC (18:1/18:1) (del9-trans)	C44H84NO8P	[M+Na]+	785.593	808.583	300.741	294.377	306.8	375.818	296.159	CCCCCCCCC(=C(CCCCCCCC(=O)OCC(COP(=O)([O-])OCC[N+](C)(C)C)OC(CCCCCCCC(=C(CCCCCCCC)[H])[H])=O)[H])[H]	SNKAWJBJQDLSFF-DQPVQCHKSA-N	Organic compounds	Lipids and lipid-like molecules	Glycerophospholipids	Glycerophosphocholines
AllCCS00001165	Betamethasone Valerate	C27H37FO6	[M+H]+	476.257	477.265	214.015	211.983	234.9	226.991	209.861	CCCCC(=O)OC1(C(C)(CC2(C3(CCC4=CC(C=CC4(C)C3(C(CC21C)(O)[H])F)=O)[H])[H])[H])C(CO)=O	SNHRLVCMMWUAJD-SUYDQAKGSA-N	Organic compounds	Lipids and lipid-like molecules	Steroids and steroid derivatives	Hydroxysteroids
AllCCS00000118	Cytidine monophosphate N-acetylneuraminic acid	C20H31N4O16P	[M+Na]+	614.147	637.137	221.502	226.776	217.4	229.435	202.649	CC(=NC1(C(CC(C(=O)O)(OC1(C(C(CO)(O)[H])(O)[H])[H])OP(O)(=O)OCC2(C(C(C(N3C=CC(=N)N=C3O)(O2)[H])(O)[H])(O)[H])[H])(O)[H])[H])O	TXCIAUNLDRJGJZ-BILDWYJOSA-N	Organic compounds	Nucleosides, nucleotides, and analogues	Pyrimidine nucleotides	Pyrimidine nucleotide sugars
AllCCS00001028	Lobendazole	C10H11N3O2	[M+H]+	205.085	206.092	141.731	144.429	143.1	150.547	143.891	CCOC(=NC1=NC2=CC=CC=C2N1)O	OKOVSTKGUBOSTB-UHFFFAOYSA-N	Organic compounds	Organoheterocyclic compounds	Benzimidazoles	2-benzimidazolylcarbamic acid esters
AllCCS00001483	Sinensetin	C20H20O7	[M+H]+	372.121	373.128	186.413	187.721	203.7	210.703	185.685	COC=1C=CC(=CC1OC)C2=CC(C=3C(=CC(=C(C3OC)OC)OC)O2)=O	LKMNXYDUQXAUCZ-UHFFFAOYSA-N	Organic compounds	Phenylpropanoids and polyketides	Flavonoids	O-methylated flavonoids
AllCCS00000281	Acetyl coenzyme A (Acetyl-CoA)	C23H38N7O17P3S	[M+Na]+	809.126	832.115	263.073	249.427	245.4	255.19	232.948	CC(=O)SCCN=C(CCN=C(C(C(C)(C)COP(O)(=O)OP(O)(=O)OCC1(C(C(C(N2C=NC3=C(N)N=CN=C32)(O1)[H])(O)[H])(OP(O)(O)=O)[H])[H])(O)[H])O)O	ZSLZBFCDCINBPY-ZSJPKINUSA-N	Organic compounds	Lipids and lipid-like molecules	Fatty Acyls	Fatty acyl thioesters
AllCCS00001108	Metolazone	C16H16ClN3O3S	[M+H]+	365.06	366.067	181.235	181.533	187.9	190.878	175.477	CC1=CC=CC=C1N2C(C)NC3=CC(=C(C=C3C2=O)S(N)(=O)=O)Cl	AQCHWTWZEMGIFD-UHFFFAOYSA-N	Organic compounds	Organoheterocyclic compounds	Diazanaphthalenes	Benzodiazines
AllCCS00001966	S-Adenosyl-L-methionine	C15H22N6O5S	[M+H]+	398.137	399.145	186.2	187.413	190.6	204.383	187.572	C[S+](CCC(C(=O)[O-])(N)[H])CC1(C(C(C(N2C=NC3=C(N)N=CN=C32)(O1)[H])(O)[H])(O)[H])[H]	MEFKEPWMEQBLKI-AIRLBKTGSA-N	Organic compounds	Nucleosides, nucleotides, and analogues	5'-deoxyribonucleosides	5'-deoxy-5'-thionucleosides
AllCCS00000158	S-Adenosyl-L-homocysteine	C14H20N6O5S	[M+Na]+	384.122	407.111	189.7	186.477	191	209.568	194.167	C(CSCC1(C(C(C(N2C=NC3=C(N)N=CN=C32)(O1)[H])(O)[H])(O)[H])[H])C(C(=O)O)(N)[H]	ZJUKTBDSGOFHSH-WFMPWKQPSA-N	Organic compounds	Nucleosides, nucleotides, and analogues	5'-deoxyribonucleosides	5'-deoxy-5'-thionucleosides
AllCCS00000041	7,8-Dihydrofolate	C19H21N7O6	[M+H]+	443.155	444.163	194.136	197.403	197.5	238.093	197.128	C=1C=C(C=CC1C(NC(CCC(=O)O)(C(=O)O)[H])=O)NCC=2CNC3=C(C(=NC(=N)N3)O)N2	OZRNSSUDZOLUSN-LBPRGKRZSA-N	Organic compounds	Organic acids and derivatives	Carboxylic acids and derivatives	Amino acids, peptides, and analogues
AllCCS00000592	PE(36:1)	C41H80NO8P	[M+H]+	745.562	746.569	280.6	286.553	293.2	350.391	274.816	[H][C@@](COC(=O)CCCCCCCCCCCCCCCCC)(COP(O)(=O)OCCN)OC(=O)CCCCCCC\C=C/CCCCCCCC	JQKOHRZNEOQNJE-DJEJVYNPSA-N	Organic compounds	Lipids and lipid-like molecules	Glycerophospholipids	Glycerophosphoethanolamines
AllCCS00000482	Pyridoxamine (PM)	C8H12N2O2	[M+H]+	168.09	169.097	134.5	136.517	135.9	139.489	137.43	CC1=C(C(CN)=C(C=N1)CO)O	NHZMQXZHNVQTQA-UHFFFAOYSA-N	Organic compounds	Organoheterocyclic compounds	Pyridines and derivatives	Pyridoxamines
AllCCS00000109	Uridine 5'-diphosphoglucuronic acid (UDP-D-glucuronate)	C15H22N2O18P2	[M+Na]+	580.034	603.024	210.8	214.508	206.3	234.665	204.986	C1=CN(C2(C(C(C(COP(O)(=O)OP(O)(=O)OC3(C(C(C(C(C(=O)O)(O3)[H])(O)[H])(O)[H])(O)[H])[H])(O2)[H])(O)[H])(O)[H])[H])C(N=C1O)=O	HDYANYHVCAPMJV-LXQIFKJMSA-N	Organic compounds	Nucleosides, nucleotides, and analogues	Pyrimidine nucleotides	Pyrimidine nucleotide sugars
AllCCS00001612	LPC(20:0)	C28H58NO7P	[M+H]+	551.395	552.402	244.8	248.755	251.4	293.657	241.351	[H][C@@](O)(COC(=O)CCCCCCCCCCCCCCCCCCC)COP([O-])(=O)OCC[N+](C)(C)C	UATOAILWGVYRQS-HHHXNRCGSA-N	Organic compounds	Lipids and lipid-like molecules	Glycerophospholipids	Glycerophosphocholines
AllCCS00001437	7,2'-Dihydroxyflavone	C15H10O4	[M+H]+	254.058	255.065	152.388	156.831	159	166.833	160.629	C1=CC=C(C(=C1)C2=CC(C=3C=CC(=CC3O2)O)=O)O	NUGPQONICGTVNA-UHFFFAOYSA-N	Organic compounds	Phenylpropanoids and polyketides	Flavonoids	Flavones
AllCCS00001974	PC (11:0/11:0)	C30H60NO8P	[M+H]+	593.406	594.413	257.074	258.047	278.5	277.807	187.858	CCCCCCCCCCC(=O)OCC(COP(=O)([O-])OCC[N+](C)(C)C)(OC(CCCCCCCCCC)=O)[H]	XCCDCYFQYUARAY-MUUNZHRXSA-N	Organic compounds	Lipids and lipid-like molecules	Glycerophospholipids	Glycerophosphocholines
AllCCS00000625	PC(38:5)	C46H82NO8P	[M+H]+	807.578	808.585	291.9	293.094	292.3	395.351	280.977	[H][C@@](COC(=O)CCCCCCCCCCCCCCC)(COP([O-])(=O)OCC[N+](C)(C)C)OC(=O)CC\C=C/C\C=C/C\C=C/C\C=C/C\C=C/CCCCC	MWXAIAMSOXOQJK-JIXVGTEKSA-N	Organic compounds	Lipids and lipid-like molecules	Glycerophospholipids	Glycerophosphocholines
AllCCS00000414	D-Mannitol	C6H14O6	[M+Na]+	182.079	205.068	141.4	146.122	142.2	140.618	158.706	C(C(C(C(C(CO)(O)[H])(O)[H])(O)[H])(O)[H])O	FBPFZTCFMRRESA-KVTDHHQDSA-N	Organic compounds	Organic oxygen compounds	Organooxygen compounds	Carbohydrates and carbohydrate conjugates
AllCCS00001647	SM(35:1)	C40H81N2O6P	[M+Na]+	716.583	739.572	286.8	287.261	246.5	353.264	283.308	[H][C@@](O)(\C=C\CCCCCCCCCCCCC)[C@]([H])(COP([O-])(=O)OCC[N+](C)(C)C)NC(=O)CCCCCCCCCCCCCCCC	YMQZQHIESOAPQH-JXGHDCMNSA-N	Organic compounds	Lipids and lipid-like molecules	Sphingolipids	Phosphosphingolipids
AllCCS00000142	2'-Deoxyinosine 5'-monophosphate	C10H13N4O7P	[M+Na]+	332.052	355.041	167.137	175.123	169.4	183.518	183.989	C1C(C(COP(O)(O)=O)(OC1(N2C=NC3=C2N=CN=C3O)[H])[H])(O)[H]	PHNGFPPXDJJADG-RRKCRQDMSA-N	Organic compounds	Nucleosides, nucleotides, and analogues	Purine nucleotides	Purine deoxyribonucleotides
AllCCS00001877	LPS (16:0/0:0)	C22H44NO9P	[M+H]+	497.275	498.283	222.791	223.575	242.7	250.684	216.403	CCCCCCCCCCCCCCCC(=O)OCC(COP(O)(=O)OCC(C(=O)O)(N)[H])(O)[H]	XIVOBOJQPNEUSC-UXHICEINSA-N	Organic compounds	Lipids and lipid-like molecules	Glycerophospholipids	Glycerophosphoserines
AllCCS00000488	Liothyronine	C15H12I3NO4	[M+H]+	650.79	651.797	209.8	203.723	209.1	188.57	209.088	C1=CC(=C(C=C1OC2=C(C=C(C=C2I)CC(C(=O)O)(N)[H])I)I)O	AUYYCJSJGJYCDS-LBPRGKRZSA-N	Organic compounds	Organic acids and derivatives	Carboxylic acids and derivatives	Amino acids, peptides, and analogues
AllCCS00000433	4-Methoxycinnamic acid	C10H10O3	[M+H]+	178.063	179.07	141.375	138.206	139.4	150.569	146.38	COC1=CC=C(C=C1)C(=C(C(=O)O)[H])[H]	AFDXODALSZRGIH-QPJJXVBHSA-N	Organic compounds	Phenylpropanoids and polyketides	Cinnamic acids and derivatives	Cinnamic acids
AllCCS00000009	L-Anserine	C10H16N4O3	[M+H]+	240.122	241.13	154.6	155.096	153.9	163.246	151.558	CN1C=NC=C1CC(C(=O)O)(N=C(CCN)O)[H]	MYYIAHXIVFADCU-QMMMGPOBSA-N	Organic compounds	Organic acids and derivatives	Peptidomimetics	Hybrid peptides
AllCCS00000994	Diethylcarbamazine Citrate	C10H21N3O	[M+H]+	199.168	200.176	144.64	145.309	148.8	154.028	145.316	CCN(CC)C(N1CCN(C)CC1)=O	RCKMWOKWVGPNJF-UHFFFAOYSA-N	Organic compounds	Organoheterocyclic compounds	Diazinanes	Piperazines
AllCCS00001293	Aliskiren Hemifumarate	C30H53N3O6	[M+H]+	551.393	552.401	226.264	236.381	266.1	271.056	230.276	CC(C)C(CC=1C=CC(=C(C1)OCCCOC)OC)(CC(C(CC(C(C)C)(C(=NCC(C)(C)C(=N)O)O)[H])(O)[H])(N)[H])[H]	UXOWGYHJODZGMF-QORCZRPOSA-N	Organic compounds	Organic acids and derivatives	Carboxylic acids and derivatives	Amino acids, peptides, and analogues
AllCCS00001179	Hydrocortisone Valerate	C26H38O6	[M+H]+	446.267	447.274	212.475	208.249	221.2	219.322	205.24	CCCCC(=O)OC1(CCC2(C3(CCC4=CC(CCC4(C)C3(C(CC21C)(O)[H])[H])=O)[H])[H])C(CO)=O	FZCHYNWYXKICIO-FZNHGJLXSA-N	Organic compounds	Lipids and lipid-like molecules	Steroids and steroid derivatives	Hydroxysteroids
AllCCS00001994	PS (14:0/14:0)	C34H66NO10P	[M+Na]+	679.442	702.432	247.825	270.481	304.7	315.105	255.979	CCCCCCCCCCCCCC(=O)OCC(COP(O)(=O)OCC(C(=O)O)(N)[H])(OC(CCCCCCCCCCCCC)=O)[H]	WKJDWDLHIOUPPL-JSOSNVBQSA-N	Organic compounds	Lipids and lipid-like molecules	Glycerophospholipids	Glycerophosphoserines
AllCCS00001096	Nifenazone	C17H16N4O2	[M+H]+	308.127	309.135	172.541	173.225	171.7	186.722	166.279	CC1=C(C(N(C2=CC=CC=C2)N1C)=O)N=C(C=3C=CC=NC3)O	BRZANEXCSZCZCI-UHFFFAOYSA-N	Organic compounds	Organoheterocyclic compounds	Azoles	Pyrazoles
AllCCS00001400	Tetracycline Hydrochloride	C22H24N2O8	[M+H]+	444.153	445.161	193.678	201.305	188.4	210.358	191.515	CC1(C=2C=CC=C(C2C(C=3C1(CC4(C(C(=C(C(C4(C3O)O)=O)C(=N)O)O)(N(C)C)[H])[H])[H])=O)O)O	OFVLGDICTFRJMM-WESIUVDSSA-N	Organic compounds	Phenylpropanoids and polyketides	Tetracyclines
AllCCS00000372	D-Glucono-1,5-lactone	C6H10O6	[M+H]+	178.048	179.055	127.642	139.869	136.8	135.865	145.04	C(C1(C(C(C(C(=O)O1)(O)[H])(O)[H])(O)[H])[H])O	PHOQVHQSTUBQQK-SQOUGZDYSA-N	Organic compounds	Organic oxygen compounds	Organooxygen compounds	Carbohydrates and carbohydrate conjugates
AllCCS00000892	Cresopirine	C10H10O4	[M+H]+	194.058	195.065	129.129	141.186	143.8	147.508	142.763	CC=1C=CC=C(C1OC(C)=O)C(=O)O	XRBMKGUDDJPAMH-UHFFFAOYSA-N	Organic compounds	Benzenoids	Benzene and substituted derivatives	Benzoic acids and derivatives
AllCCS00000951	Pheniramine Maleate	C16H20N2	[M+H]+	240.163	241.17	155.057	155.022	153.2	169.782	151.668	CN(C)CCC(C1=CC=CC=C1)C2=CC=CC=N2	IJHNSHDBIRRJRN-UHFFFAOYSA-N	Organic compounds	Organoheterocyclic compounds	Pyridines and derivatives	Pheniramines
AllCCS00001262	Stigmasta-4,22-Dien-3-One	C29H46O	[M+H]+	410.355	411.362	218.479	207.334	212.3	214.868	211.797	CCC(C(=C(C(C)(C1(CCC2(C3(CCC4=CC(CCC4(C)C3(CCC12C)[H])=O)[H])[H])[H])[H])[H])[H])(C(C)C)[H]	MKGZDUKUQPPHFM-LPJPOILFSA-N	Organic compounds	Lipids and lipid-like molecules	Steroids and steroid derivatives	Stigmastanes and derivatives
AllCCS00000117	Guanosine diphosphate mannose	C16H25N5O16P2	[M+Na]+	605.077	628.066	222.3	219.849	219.7	248.132	215.488	C(C1(C(C(C(C(O1)(OP(O)(=O)OP(O)(=O)OCC2(C(C(C(N3C=NC4=C3NC(=N)N=C4O)(O2)[H])(O)[H])(O)[H])[H])[H])(O)[H])(O)[H])(O)[H])[H])O	MVMSCBBUIHUTGJ-GDJBGNAASA-N	Organic compounds	Nucleosides, nucleotides, and analogues	Purine nucleotides	Purine nucleotide sugars
AllCCS00001883	PG (18:1/18:1) (del9-cis)	C42H79O10P	[M+Na]+	774.541	797.53	289.313	288.547	286.7	354.715	289.934	CCCCCCCCC(=C(CCCCCCCC(=O)OCC(COP(O)(=O)OCC(CO)(O)[H])(OC(CCCCCCCC(=C(CCCCCCCC)[H])[H])=O)[H])[H])[H]	DSNRWDQKZIEDDB-SQYFZQSCSA-N	Organic compounds	Lipids and lipid-like molecules	Glycerophospholipids	Glycerophosphoglycerols
AllCCS00001340	Chloranil	C6Cl4O2	[M+H]+	243.865	244.873	148.918	144.205	155.7	121.088	151.402	C1(=C(C(C(=C(C1=O)Cl)Cl)=O)Cl)Cl	UGNWTBMOAKPKBL-UHFFFAOYSA-N	Organic compounds	Organic oxygen compounds	Organooxygen compounds	Carbonyl compounds
AllCCS00000851	Sibutramine Hydrochloride	C17H26ClN	[M+H]+	279.175	280.183	167.967	167.408	157.5	169.333	175.88	CC(C)CC(C1(CCC1)C2=CC=C(C=C2)Cl)N(C)C	UNAANXDKBXWMLN-UHFFFAOYSA-N	Organic compounds	Benzenoids	Benzene and substituted derivatives	Halobenzenes
AllCCS00000456	Ubiquinone (Q2)	C19H26O4	[M+H]+	318.183	319.19	174.655	179.479	182.7	195.706	181.032	CC(C)=CCCC(C)=C(CC1=C(C)C(C(=C(C1=O)OC)OC)=O)[H]	SQQWBSBBCSFQGC-JLHYYAGUSA-N	Organic compounds	Lipids and lipid-like molecules	Prenol lipids	Quinone and hydroquinone lipids
AllCCS00000146	Adenosine 3',5'-cyclic phosphate (cAMP)	C10H12N5O6P	[M+H]+	329.053	330.06	179.8	172.297	168.3	181.96	170.972	C1C2(C(C(C(N3C=NC4=C(N)N=CN=C43)(O2)[H])(O)[H])(OP(O)(=O)O1)[H])[H]	IVOMOUWHDPKRLL-KQYNXXCUSA-N	Organic compounds	Nucleosides, nucleotides, and analogues	Purine nucleotides	Cyclic purine nucleotides
AllCCS00000850	Tioconazole	C16H13Cl3N2OS	[M+H]+	385.981	386.989	180.725	180.249	198.6	168.586	172.107	C1=CC(=C(C=C1Cl)Cl)C(CN2C=CN=C2)OCC=3C=CSC3Cl	QXHHHPZILQDDPS-UHFFFAOYSA-N	Organic compounds	Benzenoids	Benzene and substituted derivatives	Benzylethers
AllCCS00001807	Fructose-6-phosphate	C6H13O9P	[M+Na]+	260.03	283.019	156.436	159.795	155.7	157.188	169.966	C(C1(C(C(C(CO)(O)O1)(O)[H])(O)[H])[H])OP(O)(O)=O	BGWGXPAPYGQALX-NQAPHZHOSA-N	Organic compounds	Organic oxygen compounds	Organooxygen compounds	Carbohydrates and carbohydrate conjugates
AllCCS00001369	Berberine Chloride	C20H18NO4	[M+H]+	336.124	337.131	175.882	179.373	166	195.228	182.512	COC=1C=CC2=CC=3C4=CC5=C(C=C4CC[N+]3C=C2C1OC)OCO5	YBHILYKTIRIUTE-UHFFFAOYSA-N	Organic compounds	Alkaloids and derivatives	Protoberberine alkaloids and derivatives
AllCCS00000028	L-Pipecolic acid	C6H11NO2	[M+H]+	129.079	130.086	128.4	127.914	129	124.045	132.59	C1CCNC(C1)(C(=O)O)[H]	HXEACLLIILLPRG-YFKPBYRVSA-N	Organic compounds	Organic acids and derivatives	Carboxylic acids and derivatives	Amino acids, peptides, and analogues
AllCCS00001755	N-Acetyl-L-glutamate	C7H11NO5	[M+H]+	189.064	190.071	139.033	142.722	140.4	142.994	140.337	CC(=NC(CCC(=O)O)(C(=O)O)[H])O	RFMMMVDNIPUKGG-YFKPBYRVSA-N	Organic compounds	Organic acids and derivatives	Carboxylic acids and derivatives	Amino acids, peptides, and analogues
AllCCS00001928	Monoethyl Phthalic Acid	C10H10O4	[M+Na]+	194.058	217.047	155.666	146.623	152	145.298	153.738	CCOC(C1=CC=CC=C1C(=O)O)=O	YWWHKOHZGJFMIE-UHFFFAOYSA-N	Organic compounds	Benzenoids	Benzene and substituted derivatives	Benzoic acids and derivatives
AllCCS00000777	Atenolol	C14H22N2O3	[M+H]+	266.163	267.17	158.962	164.254	167.5	178.119	165.951	CC(C)NCC(COC1=CC=C(C=C1)CC(=N)O)O	METKIMKYRPQLGS-UHFFFAOYSA-N	Organic compounds	Benzenoids	Benzene and substituted derivatives	Phenylacetamides
AllCCS00000749	Losartan	C22H23ClN6O	[M+H]+	422.162	423.169	199.228	201.55	204	213.274	208.889	CCCCC1=NC(=C(CO)N1CC2=CC=C(C=C2)C3=CC=CC=C3C4=NNN=N4)Cl	PSIFNNKUMBGKDQ-UHFFFAOYSA-N	Organic compounds	Benzenoids	Benzene and substituted derivatives	Biphenyls and derivatives
AllCCS00001320	Droperidol	C22H22FN3O2	[M+H]+	379.17	380.177	195.041	191.804	194.3	207.079	192.755	C1=CC=C2C(=C1)N=C(N2C3=CCN(CCCC(C4=CC=C(C=C4)F)=O)CC3)O	RMEDXOLNCUSCGS-UHFFFAOYSA-N	Organic compounds	Organic oxygen compounds	Organooxygen compounds	Carbonyl compounds
AllCCS00001942	Genistein	C15H10O5	[M+H]+	270.053	271.06	163.3	160.988	164.5	173.654	163.904	C=1C=C(C=CC1C2=COC3=CC(=CC(=C3C2=O)O)O)O	TZBJGXHYKVUXJN-UHFFFAOYSA-N	Organic compounds	Phenylpropanoids and polyketides	Isoflavonoids	Isoflav-2-enes
AllCCS00001021	Trimetozine	C14H19NO5	[M+H]+	281.126	282.134	164.53	163.955	166.7	180.594	163.493	COC=1C=C(C=C(C1OC)OC)C(N2CCOCC2)=O	XWVOEFLBOSSYGM-UHFFFAOYSA-N	Organic compounds	Organoheterocyclic compounds	Oxazinanes	Morpholines
AllCCS00000324	Biopterin	C9H11N5O3	[M+H]+	237.086	238.093	153.695	153.131	152.5	158.847	157.315	CC(C(C=1C=NC2=C(C(=NC(=N)N2)O)N1)(O)[H])(O)[H]	LHQIJBMDNUYRAM-DZSWIPIPSA-N	Organic compounds	Organoheterocyclic compounds	Pteridines and derivatives	Pterins and derivatives
AllCCS00000166	3',5'-Cyclic guanosine monophosphate	C10H12N5O7P	[M+H]+	345.047	346.055	172.6	174.111	171.5	185.396	173.481	C1C2(C(C(C(N3C=NC4=C3NC(=N)N=C4O)(O2)[H])(O)[H])(OP(O)(=O)O1)[H])[H]	ZOOGRGPOEVQQDX-UUOKFMHZSA-N	Organic compounds	Nucleosides, nucleotides, and analogues	Purine nucleotides	Cyclic purine nucleotides
AllCCS00000755	Benzocaine	C9H11NO2	[M+H]+	165.079	166.086	145.903	136.058	132.3	142.272	144.785	CCOC(C1=CC=C(C=C1)N)=O	BLFLLBZGZJTVJG-UHFFFAOYSA-N	Organic compounds	Benzenoids	Benzene and substituted derivatives	Benzoic acids and derivatives
AllCCS00000124	Coenzyme A (CoA)	C21H36N7O16P3S	[M+H]+	767.115	768.123	241.274	242.423	252	261.078	242.775	CC(C)(COP(O)(=O)OP(O)(=O)OCC1(C(C(C(N2C=NC3=C(N)N=CN=C32)(O1)[H])(O)[H])(OP(O)(O)=O)[H])[H])C(C(=NCCC(=NCCS)O)O)(O)[H]	RGJOEKWQDUBAIZ-DRCCLKDXSA-N	Organic compounds	Nucleosides, nucleotides, and analogues	Purine nucleotides	Purine ribonucleotides
AllCCS00000863	Ftaxilide	C16H15NO3	[M+H]+	269.105	270.112	159.169	161.321	157.1	172.332	159.719	CC=1C=CC=C(C)C1N=C(C2=CC=CC=C2C(=O)O)O	LLECMGGNFBKPRH-UHFFFAOYSA-N	Organic compounds	Benzenoids	Benzene and substituted derivatives	Anilides
AllCCS00002162	N-Acetyltryptophan	C13H14N2O3	[M+H]+	246.1	247.108	152.2	156.134	153.2	158.604	156.426	CC(=NC(CC1=CNC2=CC=CC=C12)(C(=O)O)[H])O	DZTHIGRZJZPRDV-LBPRGKRZSA-N	Organic compounds	Organic acids and derivatives	Carboxylic acids and derivatives	Amino acids, peptides, and analogues
AllCCS00000756	Phenylethyl Alcohol	C8H10O	[M+H]+	122.073	123.08	121.207	125.389	124.9	124.62	127.328	C1=CC=C(C=C1)CCO	WRMNZCZEMHIOCP-UHFFFAOYSA-N	Organic compounds	Benzenoids	Benzene and substituted derivatives
AllCCS00000750	Salicylanilide	C13H11NO2	[M+H]+	213.079	214.086	143.935	147.891	140.8	149.729	147.55	C1=CC=C(C=C1)N=C(C2=CC=CC=C2O)O	WKEDVNSFRWHDNR-UHFFFAOYSA-N	Organic compounds	Benzenoids	Benzene and substituted derivatives	Anilides
AllCCS00000373	D-Maltose	C12H22O11	[M+Na]+	342.116	365.106	178.472	179.654	177.4	182.232	188.771	C(C1(C(C(C(C(O1)(OC2(C(CO)(OC(C(C2(O)[H])(O)[H])(O)[H])[H])[H])[H])(O)[H])(O)[H])(O)[H])[H])O	GUBGYTABKSRVRQ-DKBJLJRDSA-N	Organic compounds	Organic oxygen compounds	Organooxygen compounds	Carbohydrates and carbohydrate conjugates
AllCCS00001100	Loxapine Succinate	C18H18ClN3O	[M+H]+	327.114	328.121	176.383	175.068	172.4	181.075	178.783	CN1CCN(CC1)C=2C=3C=C(C=CC3OC4=CC=CC=C4N2)Cl	XJGVXQDUIWGIRW-UHFFFAOYSA-N	Organic compounds	Organoheterocyclic compounds	Benzoxazepines	Dibenzoxazepines
AllCCS00000252	Acetoacetyl coenzyme A (Acetoacetyl-CoA)	C25H40N7O18P3S	[M+H]+	851.136	852.144	248.694	255.777	251.7	304.971	235.698	CC(CC(=O)SCCN=C(CCN=C(C(C(C)(C)COP(O)(=O)OP(O)(=O)OCC1(C(C(C(N2C=NC3=C(N)N=CN=C32)(O1)[H])(O)[H])(OP(O)(O)=O)[H])[H])(O)[H])O)O)=O	OJFDKHTZOUZBOS-XBTRWLRFSA-N	Organic compounds	Lipids and lipid-like molecules	Fatty Acyls	Fatty acyl thioesters
AllCCS00001454	Isoliquiritigenin	C15H12O4	[M+Na]+	256.074	279.063	187.368	163.892	163	178.432	170.873	C=1C=C(C=CC1C(=C(C(C=2C=CC(=CC2O)O)=O)[H])[H])O	DXDRHHKMWQZJHT-FPYGCLRLSA-N	Organic compounds	Phenylpropanoids and polyketides	Linear 1,3-diarylpropanoids	Chalcones and dihydrochalcones
AllCCS00001430	Pimpinellin	C13H10O5	[M+H]+	246.053	247.06	146.415	152.611	156.5	159.383	153.414	COC=1C=2C=CC(=O)OC2C=3C=COC3C1OC	BQPRWZCEKZLBHL-UHFFFAOYSA-N	Organic compounds	Phenylpropanoids and polyketides	Coumarins and derivatives	Furanocoumarins
AllCCS00002177	Galactose	C6H12O6	[M+Na]+	180.063	203.053	142.2	145.776	142.4	136.796	154.32	C(C1(C(C(C(C(O)(O1)[H])(O)[H])(O)[H])(O)[H])[H])O	WQZGKKKJIJFFOK-PHYPRBDBSA-N	Organic compounds	Organic oxygen compounds	Organooxygen compounds	Carbohydrates and carbohydrate conjugates
AllCCS00001910	6-keto Prostaglandin F1α	C20H34O6	[M+H]+	370.236	371.243	179.1	197.419	191.7	220.732	194.317	CCCCCC(C(=C(C1(C(CC(CCCCC(=O)O)=O)(C(CC1(O)[H])(O)[H])[H])[H])[H])[H])(O)[H]	KFGOFTHODYBSGM-ZUNNJUQCSA-N	Organic compounds	Lipids and lipid-like molecules	Fatty Acyls	Eicosanoids
AllCCS00000909	Exalamide	C13H19NO2	[M+H]+	221.142	222.149	154.632	152.377	141	161.133	162.304	CCCCCCOC1=CC=CC=C1C(=N)O	CKSJXOVLXUMMFF-UHFFFAOYSA-N	Organic compounds	Benzenoids	Phenol ethers
AllCCS00001235	Tanshinone Iia	C19H18O3	[M+H]+	294.126	295.133	163.992	168.727	173.1	178.395	179.31	CC1=COC=2C=3C=CC4=C(CCCC4(C)C)C3C(C(C12)=O)=O	HYXITZLLTYIPOF-UHFFFAOYSA-N	Organic compounds	Lipids and lipid-like molecules	Prenol lipids	Diterpenoids
AllCCS00001479	Nobiletin	C21H22O8	[M+H]+	402.131	403.139	191.253	194.504	214.6	214.372	195.767	COC=1C=CC(=CC1OC)C2=CC(C3=C(C(=C(C(=C3O2)OC)OC)OC)OC)=O	MRIAQLRQZPPODS-UHFFFAOYSA-N	Organic compounds	Phenylpropanoids and polyketides	Flavonoids	O-methylated flavonoids
AllCCS00000067	Alpha-N-Phenylacetyl-L-glutamine	C13H16N2O4	[M+Na]+	264.111	287.1	171.249	163.421	160.1	170.343	171.038	C1=CC=C(C=C1)CC(=NC(CCC(=N)O)(C(=O)O)[H])O	JFLIEFSWGNOPJJ-JTQLQIEISA-N	Organic compounds	Organic acids and derivatives	Carboxylic acids and derivatives	Amino acids, peptides, and analogues
AllCCS00000868	Clenbuterol Hydrochloride	C12H18Cl2N2O	[M+H]+	276.08	277.087	164.445	158.962	165.7	160.13	163.109	CC(C)(C)NCC(C1=CC(=C(C(=C1)Cl)N)Cl)O	STJMRWALKKWQGH-UHFFFAOYSA-N	Organic compounds	Benzenoids	Benzene and substituted derivatives	Halobenzenes
AllCCS00001440	Gangaleoidin	C18H14Cl2O7	[M+H]+	412.012	413.019	186.415	185.028	220.6	195.168	192.101	CC1=C2C(=C(C(=C1Cl)O)Cl)OC=3C(C)=C(C(=CC3OC2=O)OC)C(=O)OC	RPHAAJGBADUATP-UHFFFAOYSA-N	Organic compounds	Phenylpropanoids and polyketides	Depsides and depsidones
AllCCS00000980	Piroxicam	C15H13N3O4S	[M+H]+	331.063	332.07	170.677	176.264	177.4	177.648	170.175	CN1C(=C(C2=CC=CC=C2S1(=O)=O)O)C(=NC3=CC=CC=N3)O	QYSPLQLAKJAUJT-UHFFFAOYSA-N	Organic compounds	Organoheterocyclic compounds	Benzothiazines
AllCCS00000612	PS(40:6)	C46H78NO10P	[M+Na]+	835.536	858.526	295.1	294.779	321.1	404.581	297.754	[H][C@](N)(COP(O)(=O)OC[C@@]([H])(COC(=O)CCCCCCCCCCCCCCCCC)OC(=O)CC\C=C/C\C=C/C\C=C/C\C=C/C\C=C/C\C=C/CC)C(O)=O	LYYHRRPTEXPVOR-SYEOQEKUSA-N	Organic compounds	Lipids and lipid-like molecules	Glycerophospholipids	Glycerophosphoserines
AllCCS00000906	Plumbagin	C11H8O3	[M+H]+	188.047	189.055	124.114	138.833	138.1	144.152	139.026	CC1=CC(C2=C(C=CC=C2O)C1=O)=O	VCMMXZQDRFWYSE-UHFFFAOYSA-N	Organic compounds	Benzenoids	Naphthalenes	Naphthoquinones
AllCCS00001304	Kainic Acid	C10H15NO4	[M+H]+	213.1	214.107	144.23	147.346	148.7	152.642	157.007	C=C(C)C1(CNC(C1(CC(=O)O)[H])(C(=O)O)[H])[H]	VLSMHEGGTFMBBZ-OOZYFLPDSA-N	Organic compounds	Organic acids and derivatives	Carboxylic acids and derivatives	Amino acids, peptides, and analogues
AllCCS00000347	Theophylline	C7H8N4O2	[M+Na]+	180.065	203.054	148.1	142.891	146.8	138.026	140.894	CN1C2=C(C(N(C)C1=O)=O)N=CN2	ZFXYFBGIUFBOJW-UHFFFAOYSA-N	Organic compounds	Organoheterocyclic compounds	Imidazopyrimidines	Purines and purine derivatives
AllCCS00001450	6,3'-Dimethoxyflavone	C17H14O4	[M+H]+	282.089	283.097	162.134	165.404	169.8	183.971	173.055	COC1=CC=CC(=C1)C2=CC(C=3C=C(C=CC3O2)OC)=O	LLLIKVGWTVPYAL-UHFFFAOYSA-N	Organic compounds	Phenylpropanoids and polyketides	Flavonoids	O-methylated flavonoids
AllCCS00002015	Acetochlor	C14H20ClNO2	[M+Na]+	269.118	292.108	174.6	164.898	170.8	163.367	168.928	CCC1=CC=CC(C)=C1N(COCC)C(CCl)=O	VTNQPKFIQCLBDU-UHFFFAOYSA-N	Organic compounds	Benzenoids	Benzene and substituted derivatives	Anilides
AllCCS00000946	Griseofulvin	C17H17ClO6	[M+H]+	352.071	353.079	178.628	178.334	193.5	189.93	182.279	CC1(CC(C=C(C12C(C=3C(=CC(=C(C3O2)Cl)OC)OC)=O)OC)=O)[H]	DDUHZTYCFQRHIY-RBHXEPJQSA-N	Organic compounds	Organoheterocyclic compounds	Benzofurans
AllCCS00000941	Amoxicillin	C16H19N3O5S	[M+H]+	365.105	366.112	187.388	180.384	184.5	189.44	181.912	CC1(C)C(C(=O)O)(N2C(C(C2(S1)[H])(N=C(C(C3=CC=C(C=C3)O)(N)[H])O)[H])=O)[H]	LSQZJLSUYDQPKJ-NJBDSQKTSA-N	Organic compounds	Organoheterocyclic compounds	Lactams	Beta lactams
AllCCS00000143	Cytidine 2',3'-cyclic phosphate	C9H12N3O7P	[M+H]+	305.041	306.049	162.482	165.888	163.1	174.718	173.032	C1=CN(C2(C3(C(C(CO)(O2)[H])(OP(O)(=O)O3)[H])[H])[H])C(=NC1=N)O	NMPZCCZXCOMSDQ-ZRTZXPPTSA-N	Organic compounds	Nucleosides, nucleotides, and analogues	Pyrimidine nucleotides	Cyclic pyrimidine nucleotides
AllCCS00001061	Perphenazine	C21H26ClN3OS	[M+H]+	403.149	404.156	191.979	192.764	202	203.972	188.37	C1=CC=C2C(=C1)N(CCCN3CCN(CC3)CCO)C=4C=C(C=CC4S2)Cl	RGCVKNLCSQQDEP-UHFFFAOYSA-N	Organic compounds	Organoheterocyclic compounds	Benzothiazines	Phenothiazines
AllCCS00000478	1-Methyltryptamine	C11H14N2	[M+H]+	174.116	175.123	143	138.433	137.4	143.895	136.748	CNCCC1=CNC2=CC=CC=C12	NCIKQJBVUNUXLW-UHFFFAOYSA-N	Organic compounds	Organoheterocyclic compounds	Indoles and derivatives	Tryptamines and derivatives
AllCCS00001002	Ketoconazole	C26H28Cl2N4O4	[M+H]+	530.149	531.156	214.519	219.394	245.5	212.469	221.907	CC(N1CCN(CC1)C2=CC=C(C=C2)OCC3(COC(CN4C=CN=C4)(C=5C=CC(=CC5Cl)Cl)O3)[H])=O	XMAYWYJOQHXEEK-OZXSUGGESA-N	Organic compounds	Organoheterocyclic compounds	Diazinanes	Piperazines
AllCCS00001923	Diuron	C9H10Cl2N2O	[M+H]+	232.017	233.024	153.32	145.882	154.5	142.108	154.421	CN(C)C(=NC=1C=CC(=C(C1)Cl)Cl)O	XMTQQYYKAHVGBJ-UHFFFAOYSA-N	Organic compounds	Benzenoids	Benzene and substituted derivatives	N-phenylureas
AllCCS00000087	L-Glutamine	C5H10N2O3	[M+Na]+	146.069	169.058	133.684	139.004	134.5	132.568	142.176	C(CC(=N)O)C(C(=O)O)(N)[H]	ZDXPYRJPNDTMRX-VKHMYHEASA-N	Organic compounds	Organic acids and derivatives	Carboxylic acids and derivatives	Amino acids, peptides, and analogues
AllCCS00000501	N2-Acetyl-L-ornithine	C7H14N2O3	[M+H]+	174.1	175.108	136.936	140.137	139.5	140.532	141.521	CC(=NC(CCCN)(C(=O)O)[H])O	JRLGPAXAGHMNOL-LURJTMIESA-N	Organic compounds	Organic acids and derivatives	Carboxylic acids and derivatives	Amino acids, peptides, and analogues
AllCCS00001408	Irigenol	C15H10O8	[M+H]+	318.038	319.045	166.498	171.065	175.2	184.871	170.507	C1=C(C=C(C(=C1O)O)O)C2=COC=3C=C(C(=C(C3C2=O)O)O)O	DFURNQJNFBMYHM-UHFFFAOYSA-N	Organic compounds	Phenylpropanoids and polyketides	Isoflavonoids	Isoflav-2-enes
AllCCS00001971	Methyl Tetracosanoate	C25H50O2	[M+H]+	382.381	383.388	187.536	217.326	202.5	253.72	194.873	CCCCCCCCCCCCCCCCCCCCCCCC(=O)OC	XUDJZDNUVZHSKZ-UHFFFAOYSA-N	Organic compounds	Lipids and lipid-like molecules	Fatty Acyls	Fatty acid esters
AllCCS00000006	L-Cystathionine	C7H14N2O4S	[M+Na]+	222.067	245.057	147.3	150.64	149.8	154.883	158.729	C(CSCC(C(=O)O)(N)[H])C(C(=O)O)(N)[H]	ILRYLPWNYFXEMH-WHFBIAKZSA-N	Organic compounds	Organic acids and derivatives	Carboxylic acids and derivatives	Amino acids, peptides, and analogues
AllCCS00000001	1-Methylhistidine	C7H11N3O2	[M+H]+	169.085	170.092	133.594	138.137	138.8	142.156	135.363	CN1C=C(CC(C(=O)O)(N)[H])N=C1	BRMWTNUJHUMWMS-LURJTMIESA-N	Organic compounds	Organic acids and derivatives	Carboxylic acids and derivatives	Amino acids, peptides, and analogues
AllCCS00001448	Hieracin	C15H10O7	[M+H]+	302.043	303.05	163.351	167.923	171.6	184.288	167.54	C1=C(C=C2C(=C1O)C(C=C(C3=CC(=C(C=C3O)O)O)O2)=O)O	DSNIERNBMAVNJI-UHFFFAOYSA-N	Organic compounds	Phenylpropanoids and polyketides	Flavonoids	Flavones
AllCCS00000375	D-Sorbitol	C6H14O6	[M+Na]+	182.079	205.068	143	146.122	142.2	140.448	158.706	C(C(C(C(C(CO)(O)[H])(O)[H])(O)[H])(O)[H])O	FBPFZTCFMRRESA-JGWLITMVSA-N	Organic compounds	Organic oxygen compounds	Organooxygen compounds	Carbohydrates and carbohydrate conjugates
AllCCS00001819	Melezitose	C18H32O16	[M+Na]+	504.169	527.158	203.233	209.669	207.5	205.924	222.148	C(C1(C(C(C(C(O1)(OC2(C(C(CO)(OC2(CO)OC3(C(C(C(C(CO)(O3)[H])(O)[H])(O)[H])(O)[H])[H])[H])(O)[H])[H])[H])(O)[H])(O)[H])(O)[H])[H])O	QWIZNVHXZXRPDR-WSCXOGSTSA-N	Organic compounds	Organic oxygen compounds	Organooxygen compounds	Carbohydrates and carbohydrate conjugates
AllCCS00000093	Glutathione disulfide	C20H32N6O12S2	[M+H]+	612.152	613.159	225.466	227.764	232.3	245.956	223.094	C(CC(=NC(CSSCC(C(=NCC(=O)O)O)N=C(CCC(C(=O)O)N)O)C(=NCC(=O)O)O)O)C(C(=O)O)N	YPZRWBKMTBYPTK-UHFFFAOYSA-N	Organic compounds	Organic acids and derivatives	Carboxylic acids and derivatives	Amino acids, peptides, and analogues
AllCCS00000410	Sucrose	C12H22O11	[M+Na]+	342.116	365.106	174	178.995	177.2	182.328	188.964	C(C1(C(C(C(C(O1)(OC2(CO)C(C(C(CO)(O2)[H])(O)[H])(O)[H])[H])(O)[H])(O)[H])(O)[H])[H])O	CZMRCDWAGMRECN-UGDNZRGBSA-N	Organic compounds	Organic oxygen compounds	Organooxygen compounds	Carbohydrates and carbohydrate conjugates
AllCCS00000337	Melatonin	C13H16N2O2	[M+Na]+	232.121	255.11	157.8	157.86	158.9	158.675	163.325	CC(=NCCC1=CNC=2C=CC(=CC12)OC)O	DRLFMBDRBRZALE-UHFFFAOYSA-N	Organic compounds	Organoheterocyclic compounds	Indoles and derivatives	Indoles
AllCCS00000987	Desipramine Hydrochloride	C18H22N2	[M+H]+	266.178	267.186	162.136	164.633	153.3	175.663	163.614	CNCCCN1C2=CC=CC=C2CCC3=CC=CC=C31	HCYAFALTSJYZDH-UHFFFAOYSA-N	Organic compounds	Organoheterocyclic compounds	Benzazepines	Dibenzazepines
AllCCS00000579	PEp(36:1)	C41H80NO7P	[M+H]+	729.567	730.575	280.5	284.254	287.5	349.811	272.588	[H][C@@](CO\C=C/CCCCCCCCCCCCCCCC)(COP(O)(=O)OCCN)OC(=O)CCCCCCC\C=C/CCCCCCCC	XVYPOHCSLJZFED-QZEVRULJSA-N	Organic compounds	Lipids and lipid-like molecules	Glycerophospholipids	Glycerophosphoethanolamines
AllCCS00001365	Emetine	C29H40N2O4	[M+H]+	480.299	481.306	219.605	218.396	238.7	226.363	219.863	CCC1(CN2CCC3=CC(=C(C=C3C2(CC1(CC4(C5=CC(=C(C=C5CCN4)OC)OC)[H])[H])[H])OC)OC)[H]	AUVVAXYIELKVAI-CKBKHPSWSA-N	Organic compounds	Alkaloids and derivatives	Emetine alkaloids
AllCCS00002157	3-Nitro-L-Tyrosine	C9H10N2O5	[M+H]+	226.059	227.066	158.9	149.014	149.2	156.251	149.803	C1=CC(=C(C=C1CC(C(=O)O)(N)[H])N(=O)=O)O	FBTSQILOGYXGMD-LURJTMIESA-N	Organic compounds	Organic acids and derivatives	Carboxylic acids and derivatives	Amino acids, peptides, and analogues
AllCCS00000345	1,7-Dimethylxanthine	C7H8N4O2	[M+Na]+	180.065	203.054	149.4	143.636	145	138.449	145.113	CN1C=NC2=C1C(N(C)C(=N2)O)=O	QUNWUDVFRNGTCO-UHFFFAOYSA-N	Organic compounds	Organoheterocyclic compounds	Imidazopyrimidines	Purines and purine derivatives
AllCCS00001504	Asarinin (-)	C20H18O6	[M+H]+	354.11	355.118	171.005	185.787	199	194.576	189.646	C1=CC2=C(C=C1C3C4COC(C=5C=CC6=C(C5)OCO6)C4CO3)OCO2	PEYUIKBAABKQKQ-UHFFFAOYSA-N	Organic compounds	Lignans, neolignans and related compounds	Furanoid lignans
AllCCS00001226	Avocadyne Acetate	C19H34O4	[M+Na]+	326.246	349.235	183.98	193.558	196	213.884	193.022	C#CCCCCCCCCCCCC(CC(COC(C)=O)O)O	JAKAZHIACKJNNB-UHFFFAOYSA-N	Organic compounds	Lipids and lipid-like molecules	Fatty Acyls	Fatty alcohols
AllCCS00000446	Stearoylcarnitine	C25H49NO4	[M+H]+	427.366	428.373	221.857	226.458	220.4	251.377	219.35	CCCCCCCCCCCCCCCCCC(=O)OC(CC(=O)[O-])C[N+](C)(C)C	FNPHNLNTJNMAEE-UHFFFAOYSA-N	Organic compounds	Lipids and lipid-like molecules	Fatty Acyls	Fatty acid esters
AllCCS00000150	Inosine 5'-monophosphate (IMP)	C10H13N4O8P	[M+H]+	348.047	349.054	175.4	174.592	167.7	189.26	175.825	C(C1(C(C(C(N2C=NC3=C2N=CN=C3O)(O1)[H])(O)[H])(O)[H])[H])OP(O)(O)=O	GRSZFWQUAKGDAV-KQYNXXCUSA-N	Organic compounds	Nucleosides, nucleotides, and analogues	Purine nucleotides	Purine ribonucleotides
AllCCS00000769	Mefenamic Acid	C15H15NO2	[M+H]+	241.11	242.118	153.308	153.651	156.2	166.713	152.027	CC=1C=CC=C(C1C)NC2=CC=CC=C2C(=O)O	HYYBABOKPJLUIN-UHFFFAOYSA-N	Organic compounds	Benzenoids	Benzene and substituted derivatives	Benzoic acids and derivatives
AllCCS00000315	Sepiapterin	C9H11N5O3	[M+H]+	237.086	238.093	153.025	152.177	149.4	160.375	154.731	CC(C(C=1CNC2=C(C(=NC(=N)N2)O)N1)=O)(O)[H]	VPVOXUSPXFPWBN-VKHMYHEASA-N	Organic compounds	Organoheterocyclic compounds	Pteridines and derivatives	Pterins and derivatives
AllCCS00000653	PI(40:6)	C49H83O13P	[M+Na]+	910.557	933.546	299.8	303.484	311	417.652	285.539	[H][C@@](COC(=O)CCCCCCCCCCCCCCCCC)(COP(O)(=O)O[C@H]1C(O)C(O)C(O)[C@@H](O)C1O)OC(=O)CC\C=C/C\C=C/C\C=C/C\C=C/C\C=C/C\C=C/CC	DJVOKHFQPGWUPK-CZUMARSRSA-N	Organic compounds	Lipids and lipid-like molecules	Glycerophospholipids	Glycerophosphoglycerophosphates
AllCCS00000983	Primidone	C12H14N2O2	[M+H]+	218.106	219.113	146.879	148.578	148	153.714	146.942	CCC1(C2=CC=CC=C2)C(=NCN=C1O)O	DQMZLTXERSFNPB-UHFFFAOYSA-N	Organic compounds	Organoheterocyclic compounds	Diazines	Pyrimidines and pyrimidine derivatives
AllCCS00001780	Glufosinate	C5H12NO4P	[M+Na]+	181.05	204.04	142.696	143.249	143.6	141.158	142.535	CP(CCC(C(=O)O)N)(O)=O	IAJOBQBIJHVGMQ-UHFFFAOYSA-N	Organic compounds	Organic acids and derivatives	Carboxylic acids and derivatives	Amino acids, peptides, and analogues
AllCCS00001883	PG (18:1/18:1) (del9-cis)	C42H79O10P	[M+H]+	774.541	775.548	294.474	288.601	283.7	357.803	284.193	CCCCCCCCC(=C(CCCCCCCC(=O)OCC(COP(O)(=O)OCC(CO)(O)[H])(OC(CCCCCCCC(=C(CCCCCCCC)[H])[H])=O)[H])[H])[H]	DSNRWDQKZIEDDB-SQYFZQSCSA-N	Organic compounds	Lipids and lipid-like molecules	Glycerophospholipids	Glycerophosphoglycerols
AllCCS00000484	3-Ureidopropionate	C4H8N2O3	[M+Na]+	132.053	155.043	133.4	135.711	136.7	124.066	136.644	C(CNC(=N)O)C(=O)O	JSJWCHRYRHKBBW-UHFFFAOYSA-N	Organic compounds	Organic acids and derivatives	Organic carbonic acids and derivatives	Ureas
AllCCS00000092	NG,NG-dimethyl-L-arginine(ADMA)	C8H18N4O2	[M+H]+	202.143	203.15	143.615	146.974	144.4	159.365	152.658	CN(C)C(=N)NCCCC(C(=O)O)(N)[H]	YDGMGEXADBMOMJ-LURJTMIESA-N	Organic compounds	Organic acids and derivatives	Carboxylic acids and derivatives	Amino acids, peptides, and analogues
AllCCS00000050	N8-Acetylspermidine	C9H21N3O	[M+H]+	187.168	188.176	142.856	143.435	146.1	153.876	142.077	CC(=NCCCCNCCCN)O	FONIWJIDLJEJTL-UHFFFAOYSA-N	Organic compounds	Organic acids and derivatives	Carboximidic acids and derivatives	Carboximidic acids
AllCCS00001496	Vidarabine	C10H13N5O4	[M+H]+	267.097	268.104	156.391	160.422	159.4	169.381	167.97	C(C1(C(C(C(N2C=NC3=C(N)N=CN=C32)(O1)[H])(O)[H])(O)[H])[H])O	OIRDTQYFTABQOQ-UHTZMRCNSA-N	Organic compounds	Nucleosides, nucleotides, and analogues	Purine nucleosides
AllCCS00000719	Sulfadimethoxine	C12H14N4O4S	[M+H]+	310.074	311.081	167.748	170.578	175.9	188.842	174.572	COC=1C=C(N=C(N1)OC)NS(C2=CC=C(C=C2)N)(=O)=O	ZZORFUFYDOWNEF-UHFFFAOYSA-N	Organic compounds	Benzenoids	Benzene and substituted derivatives	Benzenesulfonamides
AllCCS00002016	Metolachlor	C15H22ClNO2	[M+Na]+	283.134	306.123	175.84	170.038	176.4	167.73	170.117	CCC1=CC=CC(C)=C1N(C(C)COC)C(CCl)=O	WVQBLGZPHOPPFO-UHFFFAOYSA-N	Organic compounds	Benzenoids	Benzene and substituted derivatives	Anilides
AllCCS00001332	Tartaric Acid	C4H6O6	[M+H]+	150.016	151.024	124.357	134.882	129.8	129.91	121.934	C(C(C(=O)O)O)(C(=O)O)O	FEWJPZIEWOKRBE-UHFFFAOYSA-N	Organic compounds	Organic oxygen compounds	Organooxygen compounds	Carbohydrates and carbohydrate conjugates
AllCCS00000969	Chlorothiazide	C7H6ClN3O4S2	[M+H]+	294.949	295.956	161.037	160.036	168.5	159.674	149.904	C1=C(C(=CC2=C1N=CNS2(=O)=O)S(N)(=O)=O)Cl	JBMKAUGHUNFTOL-UHFFFAOYSA-N	Organic compounds	Organoheterocyclic compounds	Thiadiazines	Benzothiadiazines
AllCCS00000131	5'-Deoxyadenosine	C10H13N5O3	[M+Na]+	251.102	274.091	168.8	161.983	162.9	164.355	176.522	CC1(C(C(C(N2C=NC3=C(N)N=CN=C32)(O1)[H])(O)[H])(O)[H])[H]	XGYIMTFOTBMPFP-KQYNXXCUSA-N	Organic compounds	Nucleosides, nucleotides, and analogues	5'-deoxyribonucleosides
AllCCS00001874	5-iPF2α-VI	C20H34O5	[M+Na]+	354.241	377.23	205.533	197.489	193.3	221.802	192.063	CCCCCC(=C(CC1(C(C(=C(C(CCCC(=O)O)(O)[H])[H])[H])(C(CC1(O)[H])(O)[H])[H])[H])[H])[H]	RZCPXIZGLPAGEV-SUHLLOIRSA-N	Organic compounds	Lipids and lipid-like molecules	Fatty Acyls	Eicosanoids
AllCCS00001805	D-Xylulose 5-Phosphate	C5H11O8P	[M+Na]+	230.019	253.008	151.4	153.644	150.5	144.51	153.875	C(C(C(C(COP(O)(O)=O)(O)[H])(O)[H])(O)[H])=O	PPQRONHOSHZGFQ-VPENINKCSA-N	Organic compounds	Organic oxygen compounds	Organooxygen compounds	Carbohydrates and carbohydrate conjugates
AllCCS00001462	7,8-Dihydroxyflavone	C15H10O4	[M+H]+	254.058	255.065	151.95	156.907	159.2	166.485	163.953	C1=CC=C(C=C1)C2=CC(C=3C=CC(=C(C3O2)O)O)=O	COCYGNDCWFKTMF-UHFFFAOYSA-N	Organic compounds	Phenylpropanoids and polyketides	Flavonoids	Flavones
AllCCS00000897	Difucol Hexamethyl Ether	C18H22O6	[M+H]+	334.142	335.149	175.202	178.716	192.2	195.451	180.395	COC1=CC(=C(C(=C1)OC)C2=C(C=C(C=C2OC)OC)OC)OC	PKTVMNKLPFVXBH-UHFFFAOYSA-N	Organic compounds	Benzenoids	Benzene and substituted derivatives	Biphenyls and derivatives
AllCCS00002186	Glyceryl Trimyristate	C45H86O6	[M+Na]+	722.642	745.632	291	296.416	257.3	359.749	289.858	CCCCCCCCCCCCCC(=O)OCC(COC(CCCCCCCCCCCCC)=O)OC(CCCCCCCCCCCCC)=O	DUXYWXYOBMKGIN-UHFFFAOYSA-N	Organic compounds	Lipids and lipid-like molecules	Glycerolipids	Triradylcglycerols
AllCCS00001581	PI(38:2)	C47H87O13P	[M+Na]+	890.588	913.578	304.5	304.978	307.6	388.353	308.221	[H][C@@](COC(=O)CCCCCCCCCCCCCCC)(COP(O)(=O)O[C@H]1C(O)C(O)C(O)[C@@H](O)C1O)OC(=O)CCCCCCCCCCC\C=C/C\C=C/CCCCC	LVTHUJDMZSSKKX-HOPZLNLWSA-N	Organic compounds	Lipids and lipid-like molecules	Glycerophospholipids	Glycerophosphoglycerophosphates
AllCCS00000843	Oxethazaine	C28H41N3O3	[M+H]+	467.315	468.322	213.681	219.598	220.7	221.216	209.094	CC(C)(CC1=CC=CC=C1)N(C)C(CN(CCO)CC(N(C)C(C)(C)CC2=CC=CC=C2)=O)=O	FTLDJPRFCGDUFH-UHFFFAOYSA-N	Organic compounds	Benzenoids	Benzene and substituted derivatives	Phenethylamines
AllCCS00000947	Benzthiazide	C15H14ClN3O4S3	[M+H]+	430.983	431.991	186.734	189.735	209.8	202.367	190.23	C1=CC=C(C=C1)CSCC2=NC=3C=C(C(=CC3S(N2)(=O)=O)S(N)(=O)=O)Cl	NDTSRXAMMQDVSW-UHFFFAOYSA-N	Organic compounds	Organoheterocyclic compounds	Thiadiazines	Benzothiadiazines
AllCCS00000416	Trehalose	C12H22O11	[M+Na]+	342.116	365.106	175.4	179.649	176.6	179.495	192.183	C(C1(C(C(C(C(O1)(OC2(C(C(C(C(CO)(O2)[H])(O)[H])(O)[H])(O)[H])[H])[H])(O)[H])(O)[H])(O)[H])[H])O	HDTRYLNUVZCQOY-LIZSDCNHSA-N	Organic compounds	Organic oxygen compounds	Organooxygen compounds	Carbohydrates and carbohydrate conjugates
AllCCS00000738	Ketoprofen	C16H14O3	[M+H]+	254.094	255.102	157.528	158.091	162.6	175.747	157.005	CC(C=1C=CC=C(C1)C(C2=CC=CC=C2)=O)C(=O)O	DKYWVDODHFEZIM-UHFFFAOYSA-N	Organic compounds	Benzenoids	Benzene and substituted derivatives	Benzophenones
AllCCS00001169	Flurandrenolide	C24H33FO6	[M+H]+	436.226	437.233	201.176	202.784	216.4	209.402	211.039	CC1(C)OC2(CC3(C4(CC(C5=CC(CCC5(C)C4(C(CC3(C)C2(C(CO)=O)O1)(O)[H])[H])=O)(F)[H])[H])[H])[H]	POPFMWWJOGLOIF-XWCQMRHXSA-N	Organic compounds	Lipids and lipid-like molecules	Steroids and steroid derivatives	Hydroxysteroids
AllCCS00000623	PC(36:1)	C44H86NO8P	[M+Na]+	787.609	810.598	298.4	296.268	292.6	369.871	302.81	[H][C@@](COC(=O)CCCCCCCCCCCCCCCCC)(COP([O-])(=O)OCC[N+](C)(C)C)OC(=O)CCCCCCCCC\C=C/CCCCCC	AEAMHDRXCYEOCU-HTDYWKJCSA-N	Organic compounds	Lipids and lipid-like molecules	Glycerophospholipids	Glycerophosphocholines
AllCCS00001978	Vitamin K2	C31H40O2	[M+H]+	444.303	445.31	198.662	220.817	217.5	220.674	209.749	CC(C)=CCCC(C)=C(CCC(C)=C(CCC(C)=C(CC1=C(C)C(C2=CC=CC=C2C1=O)=O)[H])[H])[H]	DKHGMERMDICWDU-GHDNBGIDSA-N	Organic compounds	Lipids and lipid-like molecules	Prenol lipids	Quinone and hydroquinone lipids
AllCCS00001870	Lipoxin A4	C20H32O5	[M+Na]+	352.225	375.214	197.891	197.785	196.2	229.05	197.163	CCCCCC(C(=C(C(=C(C(=C(C(=C(C(C(CCCC(=O)O)(O)[H])(O)[H])[H])[H])[H])[H])[H])[H])[H])[H])(O)[H]	IXAQOQZEOGMIQS-SSQFXEBMSA-N	Organic compounds	Lipids and lipid-like molecules	Fatty Acyls	Eicosanoids
AllCCS00000832	Fenoterol Hydrobromide	C17H21NO4	[M+H]+	303.147	304.154	170.001	174.879	170.6	176.503	169.43	CC(CC1=CC=C(C=C1)O)NCC(C2=CC(=CC(=C2)O)O)O	LSLYOANBFKQKPT-UHFFFAOYSA-N	Organic compounds	Benzenoids	Benzene and substituted derivatives	Phenethylamines
AllCCS00001111	Enrofloxacin	C19H22FN3O3	[M+H]+	359.165	360.172	190.627	183.9	191.2	202.333	184.042	CCN1CCN(CC1)C=2C=C3C(=CC2F)C(C(=CN3C4CC4)C(=O)O)=O	SPFYMRJSYKOXGV-UHFFFAOYSA-N	Organic compounds	Organoheterocyclic compounds	Quinolines and derivatives	Quinoline carboxylic acids
AllCCS00000543	Naringin	C27H32O14	[M+Na]+	580.179	603.169	234.018	229.879	244.1	242.352	248.972	CC1(C(C(C(C(O1)(OC2(C(C(C(CO)(OC2(OC3=CC(=C4C(CC(C5=CC=C(C=C5)O)(OC4=C3)[H])=O)O)[H])[H])(O)[H])(O)[H])[H])[H])(O)[H])(O)[H])(O)[H])[H]	DFPMSGMNTNDNHN-ZPHOTFPESA-N	Organic compounds	Phenylpropanoids and polyketides	Flavonoids	Flavonoid glycosides
AllCCS00001465	Primuletin	C15H10O3	[M+H]+	238.063	239.07	147.278	152.991	151.9	162.081	162.499	C1=CC=C(C=C1)C2=CC(C3=C(C=CC=C3O2)O)=O	IYBLVRRCNVHZQJ-UHFFFAOYSA-N	Organic compounds	Phenylpropanoids and polyketides	Flavonoids	Flavones
AllCCS00000558	PG(38:6)	C44H75O10P	[M+H]+	794.51	795.517	290.5	287.297	288.9	373.408	270.219	[H][C@](O)(CO)COP(O)(=O)OC[C@@]([H])(COC(=O)CCCCCCCCCCCCCCC)OC(=O)CC\C=C/C\C=C/C\C=C/C\C=C/C\C=C/C\C=C/CC	HUFCXYMYEWLLHT-XNTJBMDASA-N	Organic compounds	Lipids and lipid-like molecules	Glycerophospholipids	Glycerophosphoglycerols
AllCCS00000063	N-Acetylglutamine	C7H12N2O4	[M+Na]+	188.08	211.069	144.613	147.503	146.7	144.366	149.753	CC(=NC(CCC(=N)O)C(=O)O)O	KSMRODHGGIIXDV-UHFFFAOYSA-N	Organic compounds	Organic acids and derivatives	Carboxylic acids and derivatives	Amino acids, peptides, and analogues
AllCCS00000997	Indomethacin	C19H16ClNO4	[M+H]+	357.077	358.084	181.3	181.445	197.7	192.271	189.527	CC1=C(CC(=O)O)C=2C=C(C=CC2N1C(C3=CC=C(C=C3)Cl)=O)OC	CGIGDMFJXJATDK-UHFFFAOYSA-N	Organic compounds	Organoheterocyclic compounds	Indoles and derivatives	Benzoylindoles
AllCCS00000707	Dipyridamole	C24H40N8O4	[M+H]+	504.317	505.325	223.924	215.911	253.5	235.735	224.365	C1CCN(CC1)C=2C3=C(C(=NC(=N3)N(CCO)CCO)N4CCCCC4)N=C(N2)N(CCO)CCO	IZEKFCXSFNUWAM-UHFFFAOYSA-N	Organic compounds	Organic nitrogen compounds	Organonitrogen compounds	Amines
AllCCS00000533	Sphinganine	C18H39NO2	[M+Na]+	301.298	324.287	190.6	191.122	197.3	206.519	201.159	CCCCCCCCCCCCCCCC(C(CO)(N)[H])(O)[H]	OTKJDMGTUTTYMP-ZWKOTPCHSA-N	Organic compounds	Organic nitrogen compounds	Organonitrogen compounds	Amines
AllCCS00000357	L-Gulonic gamma-lactone	C6H10O6	[M+Na]+	178.048	201.037	141	144.741	141.9	136.443	152.31	C(C(C1(C(C(C(=O)O1)(O)[H])(O)[H])[H])(O)[H])O	SXZYCXMUPBBULW-SKNVOMKLSA-N	Organic compounds	Organoheterocyclic compounds	Lactones	Gamma butyrolactones
AllCCS00000421	D-Glucose 6-phosphate	C6H13O9P	[M+Na]+	260.03	283.019	159.7	160.542	157.2	153.773	165.751	C(C1(C(C(C(C(O)(O1)[H])(O)[H])(O)[H])(O)[H])[H])OP(O)(O)=O	NBSCHQHZLSJFNQ-GASJEMHNSA-N	Organic compounds	Organic oxygen compounds	Organooxygen compounds	Carbohydrates and carbohydrate conjugates
AllCCS00000748	Anthralin	C14H10O3	[M+H]+	226.063	227.07	142.558	149.521	148.7	155.174	149.758	C1=CC=2CC=3C=CC=C(C3C(C2C(=C1)O)=O)O	NUZWLKWWNNJHPT-UHFFFAOYSA-N	Organic compounds	Benzenoids	Anthracenes
AllCCS00001027	Oxcarbazepine	C15H12N2O2	[M+H]+	252.09	253.097	152.743	156.821	153.2	162.956	159.447	C1=CC=C2C(=C1)CC(C3=CC=CC=C3N2C(=N)O)=O	CTRLABGOLIVAIY-UHFFFAOYSA-N	Organic compounds	Organoheterocyclic compounds	Benzazepines	Dibenzazepines
AllCCS00001441	Diosmin	C28H32O15	[M+H]+	608.174	609.181	242.482	233.124	246	247.056	235.59	CC1(C(C(C(C(OCC2(C(C(C(C(OC3=CC(=C4C(C=C(C=5C=CC(=C(C5)O)OC)OC4=C3)=O)O)(O2)[H])(O)[H])(O)[H])(O)[H])[H])(O1)[H])(O)[H])(O)[H])(O)[H])[H]	GZSOSUNBTXMUFQ-YFAPSIMESA-N	Organic compounds	Phenylpropanoids and polyketides	Flavonoids	Flavonoid glycosides
AllCCS00001747	L-Asparagine	C4H8N2O3	[M+Na]+	132.053	155.043	131.939	136.918	130.2	123.68	135.298	C(C(C(=O)O)(N)[H])C(=N)O	DCXYFEDJOCDNAF-REOHCLBHSA-N	Organic compounds	Organic acids and derivatives	Carboxylic acids and derivatives	Amino acids, peptides, and analogues
AllCCS00000103	UDP-N-acetylglucosamine	C17H27N3O17P2	[M+Na]+	607.082	630.071	217.6	221.274	212	227.767	215.705	CC(=NC1(C(C(C(CO)(OC1(OP(O)(=O)OP(O)(=O)OCC2(C(C(C(N3C=CC(=NC3=O)O)(O2)[H])(O)[H])(O)[H])[H])[H])[H])(O)[H])(O)[H])[H])O	LFTYTUAZOPRMMI-CFRASDGPSA-N	Organic compounds	Nucleosides, nucleotides, and analogues	Pyrimidine nucleotides	Pyrimidine nucleotide sugars
AllCCS00000071	Ciliatine	C2H8NO3P	[M+H]+	125.024	126.031	129.9	128.72	124.8	119.771	122.078	C(CP(O)(O)=O)N	QQVDJLLNRSOCEL-UHFFFAOYSA-N	Organic compounds	Organic acids and derivatives	Organic phosphonic acids and derivatives	Organic phosphonic acids
AllCCS00000785	Chlorpropamide	C10H13ClN2O3S	[M+H]+	276.034	277.041	158.493	158.813	164.2	162.486	162.673	CCCN=C(NS(C1=CC=C(C=C1)Cl)(=O)=O)O	RKWGIWYCVPQPMF-UHFFFAOYSA-N	Organic compounds	Benzenoids	Benzene and substituted derivatives	Benzenesulfonamides
AllCCS00001847	D-(+)-Turanose	C12H22O11	[M+Na]+	342.116	365.106	177	176.992	176.5	178.057	193.781	C(C(C(C(C(CO)=O)(OC1(C(C(C(C(CO)(O1)[H])(O)[H])(O)[H])(O)[H])[H])[H])(O)[H])(O)[H])O	RULSWEULPANCDV-PIXUTMIVSA-N	Organic compounds	Lipids and lipid-like molecules	Fatty Acyls	Fatty acyl glycosides
AllCCS00000536	Spermine	C10H26N4	[M+Na]+	202.216	225.205	151.2	149.27	155.7	157.267	155.376	C(CCNCCCN)CNCCCN	PFNFFQXMRSDOHW-UHFFFAOYSA-N	Organic compounds	Organic nitrogen compounds	Organonitrogen compounds	Amines
AllCCS00000166	3',5'-Cyclic guanosine monophosphate	C10H12N5O7P	[M+Na]+	345.047	368.037	184.1	177.726	175.2	185.375	179.394	C1C2(C(C(C(N3C=NC4=C3NC(=N)N=C4O)(O2)[H])(O)[H])(OP(O)(=O)O1)[H])[H]	ZOOGRGPOEVQQDX-UUOKFMHZSA-N	Organic compounds	Nucleosides, nucleotides, and analogues	Purine nucleotides	Cyclic purine nucleotides
AllCCS00001244	Solasodine	C27H43NO2	[M+H]+	413.329	414.337	207.818	207.888	202.7	209.849	207.333	CC1(CCC2(C(C)(C3(C(CC4(C5(CC=C6CC(CCC6(C)C5(CCC43C)[H])(O)[H])[H])[H])(O2)[H])[H])[H])NC1)[H]	KWVISVAMQJWJSZ-VKROHFNGSA-N	Organic compounds	Lipids and lipid-like molecules	Steroids and steroid derivatives	Steroidal alkaloids
AllCCS00000136	N6-methyladenosine	C11H15N5O4	[M+Na]+	281.112	304.102	170.705	168.994	172.1	175.233	186.207	CNC1=C2C(=NC=N1)N(C=N2)C3(C(C(C(CO)(O3)[H])(O)[H])(O)[H])[H]	VQAYFKKCNSOZKM-IOSLPCCCSA-N	Organic compounds	Nucleosides, nucleotides, and analogues	Purine nucleosides
AllCCS00000469	Pyridoxine 5-phosphate	C8H12NO6P	[M+H]+	249.04	250.048	150.628	153.663	153.2	156.713	144.842	CC1=C(C(CO)=C(C=N1)COP(O)(O)=O)O	WHOMFKWHIQZTHY-UHFFFAOYSA-N	Organic compounds	Organoheterocyclic compounds	Pyridines and derivatives	Pyridoxines
AllCCS00000510	D-Xylose	C5H10O5	[M+Na]+	150.053	173.042	134.2	139.488	136.9	124.382	146.005	C1C(C(C(C(O)(O1)[H])(O)[H])(O)[H])(O)[H]	SRBFZHDQGSBBOR-IOVATXLUSA-N	Organic compounds	Organic oxygen compounds	Organooxygen compounds	Carbohydrates and carbohydrate conjugates
AllCCS00000614	LPEp(16:0)	C21H44NO6P	[M+Na]+	437.291	460.28	214.7	214.273	235.2	236.031	194.999	[H][C@@](O)(CO\C=C/CCCCCCCCCCCCCC)COP(O)(=O)OCCN	QYTPGOPLNFESQC-NUTQULCTSA-N	Organic compounds	Lipids and lipid-like molecules	Glycerophospholipids	Glycerophosphoethanolamines
AllCCS00000915	Bisphenol A	C15H16O2	[M+H]+	228.115	229.122	147.126	150.941	142	163.522	160.475	CC(C)(C1=CC=C(C=C1)O)C2=CC=C(C=C2)O	IISBACLAFKSPIT-UHFFFAOYSA-N	Organic compounds	Benzenoids	Benzene and substituted derivatives	Diphenylmethanes
AllCCS00000412	D-gluconate	C6H12O7	[M+H]+	196.058	197.066	141.892	143.869	141.9	144.43	145.603	C(C(C(C(C(C(=O)O)(O)[H])(O)[H])(O)[H])(O)[H])O	RGHNJXZEOKUKBD-SQOUGZDYSA-N	Organic compounds	Organic oxygen compounds	Organooxygen compounds	Carbohydrates and carbohydrate conjugates
AllCCS00001765	4-Acetamidobutanoic Acid	C6H11NO3	[M+Na]+	145.074	168.063	136.7	138.062	141	130.279	139.02	CC(=NCCCC(=O)O)O	UZTFMUBKZQVKLK-UHFFFAOYSA-N	Organic compounds	Organic acids and derivatives	Carboxylic acids and derivatives	Amino acids, peptides, and analogues
AllCCS00000744	Succinylsulfathiazole	C13H13N3O5S2	[M+H]+	355.03	356.037	182.447	175.632	185.4	195.799	173.965	C=1C=C(C=CC1NC(CCC(=O)O)=O)S(NC2=NC=CS2)(=O)=O	SKVLYVHULOWXTD-UHFFFAOYSA-N	Organic compounds	Benzenoids	Benzene and substituted derivatives	Benzenesulfonamides
AllCCS00001067	Nisoldipine	C20H24N2O6	[M+H]+	388.163	389.171	187.231	190.278	200.8	201.782	195.33	CC(C)COC(C1=C(C)NC(C)=C(C1C2=CC=CC=C2N(=O)=O)C(=O)OC)=O	VKQFCGNPDRICFG-UHFFFAOYSA-N	Organic compounds	Organoheterocyclic compounds	Pyridines and derivatives	Hydropyridines
AllCCS00000318	Riboflavin (Vitamin B2)	C17H20N4O6	[M+H]+	376.138	377.146	189.6	185.99	183.9	201.449	188.397	CC1=CC2=C(C=C1C)N(CC(C(C(CO)(O)[H])(O)[H])(O)[H])C=3C(C(=NC(N3)=O)O)=N2	AUNGANRZJHBGPY-SCRDCRAPSA-N	Organic compounds	Organoheterocyclic compounds	Pteridines and derivatives	Alloxazines and isoalloxazines
AllCCS00000621	PC(36:4)	C44H80NO8P	[M+H]+	781.562	782.569	286	289.648	291.1	360.312	269.383	[H][C@@](COC(=O)CCCCCCCCCCCCCCC)(COP([O-])(=O)OCC[N+](C)(C)C)OC(=O)CCC\C=C/C\C=C/C\C=C/C\C=C/CCCCC	IIZPXYDJLKNOIY-JXPKJXOSSA-N	Organic compounds	Lipids and lipid-like molecules	Glycerophospholipids	Glycerophosphocholines
AllCCS00000838	Glipizide	C21H27N5O4S	[M+H]+	445.178	446.186	196.545	203.793	206.9	210.53	200.748	CC1=CN=C(C=N1)C(=NCCC2=CC=C(C=C2)S(NC(=NC3CCCCC3)O)(=O)=O)O	ZJJXGWJIGJFDTL-UHFFFAOYSA-N	Organic compounds	Benzenoids	Benzene and substituted derivatives	Benzenesulfonamides
AllCCS00001056	Alfluzosin	C19H27N5O4	[M+H]+	389.206	390.214	193.903	193.018	211.3	204.086	196.04	CN(CCCN=C(C1CCCO1)O)C2=NC3=CC(=C(C=C3C(=N)N2)OC)OC	WNMJYKCGWZFFKR-UHFFFAOYSA-N	Organic compounds	Organoheterocyclic compounds	Diazanaphthalenes	Benzodiazines
AllCCS00000451	Retinene	C20H28O	[M+H]+	284.214	285.221	170.463	174.537	171.9	202.629	184.292	CC(=C(C(=C(C(C)=C(C=O)[H])[H])[H])[H])C(=C(C1=C(C)CCCC1(C)C)[H])[H]	NCYCYZXNIZJOKI-OVSJKPMPSA-N	Organic compounds	Lipids and lipid-like molecules	Prenol lipids	Retinoids
AllCCS00000445	PC(16:0/16:0)	C40H80NO8P	[M+H]+	733.562	734.569	286.588	290.2	288.6	327.942	212.897	CCCCCCCCCCCCCCCC(=O)OCC(COP(=O)([O-])OCC[N+](C)(C)C)(OC(CCCCCCCCCCCCCCC)=O)[H]	KILNVBDSWZSGLL-KXQOOQHDSA-N	Organic compounds	Lipids and lipid-like molecules	Glycerophospholipids	Glycerophosphocholines
AllCCS00001958	Guanine	C5H5N5O	[M+Na]+	151.049	174.039	137.5	137.85	134.7	128.459	138.524	C1=NC2=C(N1)NC(=N)N=C2O	UYTPUPDQBNUYGX-UHFFFAOYSA-N	Organic compounds	Organoheterocyclic compounds	Imidazopyrimidines	Purines and purine derivatives
AllCCS00001550	LPE(17:0)	C22H46NO7P	[M+H]+	467.301	468.308	217.8	219.876	241.3	253.134	191.334	[H][C@@](O)(COC(=O)CCCCCCCCCCCCCCCC)COP(O)(=O)OCCN	RVNBVQKDPQVSOY-OAQYLSRUSA-N	Organic compounds	Lipids and lipid-like molecules	Glycerophospholipids	Glycerophosphoethanolamines
AllCCS00000616	LPE(16:0)	C21H44NO7P	[M+Na]+	453.286	476.275	219.7	217.519	240.1	249.973	172.086	[H][C@@](CO)(COP(O)(=O)OCCN)OC(=O)CCCCCCCCCCCCCCC	CKPBBEOJHAPPBT-HXUWFJFHSA-N	Organic compounds	Lipids and lipid-like molecules	Glycerophospholipids	Glycerophosphoethanolamines
AllCCS00001836	D-Pantothenic Acid	C9H17NO5	[M+H]+	219.111	220.118	150.167	149.659	149.2	147.039	150.607	CC(C)(CO)C(C(=NCCC(=O)O)O)(O)[H]	GHOKWGTUZJEAQD-ZETCQYMHSA-N	Organic compounds	Organic oxygen compounds	Organooxygen compounds	Alcohols and polyols
AllCCS00001443	3,7-Dimethoxyflavone	C17H14O4	[M+H]+	282.089	283.097	160.712	164.273	169.9	179.128	175.166	COC=1C=CC2=C(C1)OC(C3=CC=CC=C3)=C(C2=O)OC	CNDZOPXQZSXGSK-UHFFFAOYSA-N	Organic compounds	Phenylpropanoids and polyketides	Flavonoids	O-methylated flavonoids
AllCCS00000630	Cer(42:2)	C42H81NO3	[M+H]+	647.622	648.629	276.8	278.048	257.6	367.962	272.297	[H][C@@](O)(\C=C\CCCCCCCCCCCCC)[C@]([H])(CO)NC(=O)CCCCCCCCCCCCC\C=C/CCCCCCCC	VJSBNBBOSZJDKB-KPEYJIHVSA-N	Organic compounds	Lipids and lipid-like molecules	Sphingolipids	Ceramides
AllCCS00001042	Nicotinyl Alcohol Tartrate	C6H7NO	[M+H]+	109.053	110.06	119.942	122.394	121.6	117.884	122.421	C1=CC(=CN=C1)CO	MVQVNTPHUGQQHK-UHFFFAOYSA-N	Organic compounds	Organoheterocyclic compounds	Pyridines and derivatives
AllCCS00001522	Eletriptan Hydrobromide	C22H26N2O2S	[M+H]+	382.171	383.179	185.234	194.797	190.6	205.25	196.487	CN1CCCC1(CC2=CNC=3C=CC(CCS(C4=CC=CC=C4)(=O)=O)=CC23)[H]	PWVXXGRKLHYWKM-LJQANCHMSA-N
AllCCS00000257	Progesterone	C21H30O2	[M+Na]+	314.225	337.214	169.033	183.64	188.7	188.221	189.966	CC(C1(CCC2(C3(CCC4=CC(CCC4(C)C3(CCC12C)[H])=O)[H])[H])[H])=O	RJKFOVLPORLFTN-LEKSSAKUSA-N	Organic compounds	Lipids and lipid-like molecules	Steroids and steroid derivatives	Pregnane steroids
AllCCS00001055	Albendazole	C12H15N3O2S	[M+H]+	265.088	266.096	161.991	159.34	161.2	176.101	165.674	CCCSC=1C=CC2=C(C1)NC(=N2)N=C(O)OC	HXHWSAZORRCQMX-UHFFFAOYSA-N	Organic compounds	Organoheterocyclic compounds	Benzimidazoles	2-benzimidazolylcarbamic acid esters
AllCCS00001029	Meloxicam Sodium	C14H13N3O4S2	[M+H]+	351.035	352.042	174.521	177.814	184.8	179.786	172.161	CC1=CN=C(N=C(C2=C(C3=CC=CC=C3S(N2C)(=O)=O)O)O)S1	ZRVUJXDFFKFLMG-UHFFFAOYSA-N	Organic compounds	Organoheterocyclic compounds	Benzothiazines
AllCCS00000887	Dinitolmide	C8H7N3O5	[M+H]+	225.039	226.046	143.675	146.019	139.9	157.251	149.779	CC1=C(C=C(C=C1N(=O)=O)N(=O)=O)C(=N)O	ZEFNOZRLAWVAQF-UHFFFAOYSA-N	Organic compounds	Benzenoids	Benzene and substituted derivatives	Toluenes
AllCCS00001477	Ononetin	C15H14O4	[M+H]+	258.089	259.097	157.384	159.904	159.6	175.684	160.318	COC1=CC=C(C=C1)CC(C=2C=CC(=CC2O)O)=O	XHBZOAYMBBUURD-UHFFFAOYSA-N	Organic compounds	Phenylpropanoids and polyketides	Stilbenes
AllCCS00001303	Pantethine	C22H42N4O8S2	[M+H]+	554.244	555.252	222.51	223.738	226.3	210.039	215.199	CC(C)(CO)C(C(=NCCC(=NCCSSCCN=C(CCN=C(C(C(C)(C)CO)(O)[H])O)O)O)O)(O)[H]	DJWYOLJPSHDSAL-ROUUACIJSA-N	Organic compounds	Organic acids and derivatives	Carboxylic acids and derivatives	Amino acids, peptides, and analogues
AllCCS00000709	Levocarnitine	C7H15NO3	[M+H]+	161.105	162.112	132.9	134.202	133	137.766	138.014	C[N+](C)(C)CC(CC(=O)[O-])(O)[H]	PHIQHXFUZVPYII-ZCFIWIBFSA-N	Organic compounds	Organic nitrogen compounds	Organonitrogen compounds	Quaternary ammonium salts
AllCCS00000752	Oxymetazoline Hydrochloride	C16H24N2O	[M+H]+	260.189	261.196	169.894	159.745	156.7	174.865	165.92	CC1=CC(=C(C(C)=C1CC2=NCCN2)O)C(C)(C)C	WYWIFABBXFUGLM-UHFFFAOYSA-N	Organic compounds	Benzenoids	Benzene and substituted derivatives	Xylenes
AllCCS00000070	gamma-L-Glutamyl-L-glutamic acid	C10H16N2O7	[M+H]+	276.096	277.103	162.889	159.804	159.4	169.798	158.566	C(CC(=NC(CCC(=O)O)(C(=O)O)[H])O)C(C(=O)O)(N)[H]	OWQDWQKWSLFFFR-WDSKDSINSA-N	Organic compounds	Organic acids and derivatives	Carboxylic acids and derivatives	Amino acids, peptides, and analogues
AllCCS00001065	Paroxetine Hydrochloride	C19H20FNO3	[M+H]+	329.143	330.15	181.07	177.627	175.6	186.371	180.695	C=1C=C(C=CC1C2(CCNCC2(COC=3C=CC4=C(C3)OCO4)[H])[H])F	AHOUBRCZNHFOSL-YOEHRIQHSA-N	Organic compounds	Organoheterocyclic compounds	Piperidines	Phenylpiperidines
AllCCS00001121	Larixinic Acid	C6H6O3	[M+H]+	126.032	127.039	117.742	124.162	125.8	120.247	129.784	CC1=C(C(C=CO1)=O)O	XPCTZQVDEJYUGT-UHFFFAOYSA-N	Organic compounds	Organoheterocyclic compounds	Pyrans	Pyranones and derivatives
AllCCS00001571	PEp(34:0)	C39H78NO7P	[M+H]+	703.552	704.559	275.7	281.266	286.3	316.026	261.343	[H][C@@](CO\C=C/CCCCCCCCCCCCCC)(COP(O)(=O)OCCN)OC(=O)CCCCCCCCCCCCCCCCC	UQIDVGMGKVCWIS-WBXWDXDJSA-N	Organic compounds	Lipids and lipid-like molecules	Glycerophospholipids	Glycerophosphoethanolamines
AllCCS00001392	Dicumarol	C19H12O6	[M+H]+	336.063	337.071	181.981	178.815	160.1	187.557	176.417	C1=CC=C2C(=C1)C(=C(CC3=C(C4=CC=CC=C4OC3=O)O)C(=O)O2)O	DOBMPNYZJYQDGZ-UHFFFAOYSA-N	Organic compounds	Phenylpropanoids and polyketides	Coumarins and derivatives	Hydroxycoumarins
AllCCS00000300	Aminohippuric acid	C9H10N2O3	[M+H]+	194.069	195.076	155.338	142.313	141.5	153.597	143.495	C=1C=C(C=CC1C(NCC(=O)O)=O)N	HSMNQINEKMPTIC-UHFFFAOYSA-N	Organic compounds	Benzenoids	Benzene and substituted derivatives	Benzoic acids and derivatives
AllCCS00001005	Methenamine	C6H12N4	[M+H]+	140.106	141.113	126.842	130.421	131.5	121.164	129.773	C1N2CN3CN1CN(C2)C3	VKYKSIONXSXAKP-UHFFFAOYSA-N	Organic compounds	Organoheterocyclic compounds	Triazinanes	1,3,5-triazinanes
AllCCS00000327	Indolelactic acid	C11H11NO3	[M+H]+	205.074	206.081	143.926	146.025	143.5	153.777	142.16	C1=CC=C2C(=C1)C(CC(C(=O)O)O)=CN2	XGILAAMKEQUXLS-UHFFFAOYSA-N	Organic compounds	Organoheterocyclic compounds	Indoles and derivatives	Indolyl carboxylic acids and derivatives
AllCCS00000010	N6-Acetyl-L-lysine	C8H16N2O3	[M+H]+	188.116	189.123	142.438	143.046	144.6	151.24	146.206	CC(=NCCCCC(C(=O)O)(N)[H])O	DTERQYGMUDWYAZ-ZETCQYMHSA-N	Organic compounds	Organic acids and derivatives	Carboxylic acids and derivatives	Amino acids, peptides, and analogues
AllCCS00001215	Desonide	C24H32O6	[M+H]+	416.22	417.227	198.541	200.13	210.9	207.695	206.969	CC1(C)OC2(CC3(C4(CCC5=CC(C=CC5(C)C4(C(CC3(C)C2(C(CO)=O)O1)(O)[H])[H])=O)[H])[H])[H]	WBGKWQHBNHJJPZ-LECWWXJVSA-N	Organic compounds	Lipids and lipid-like molecules	Steroids and steroid derivatives	Hydroxysteroids
AllCCS00000757	Parachlorophenol	C6H5ClO	[M+H]+	128.003	129.01	108.752	124.715	127.8	113.027	127.654	C=1C=C(C=CC1Cl)O	WXNZTHHGJRFXKQ-UHFFFAOYSA-N	Organic compounds	Benzenoids	Phenols	Halophenols
AllCCS00000208	Glycolithocholic acid	C26H43NO4	[M+H]+	433.319	434.327	201.431	209.574	206.9	213.464	197.114	CC(CCC(=NCC(=O)O)O)(C1(CCC2(C3(CCC4(CC(CCC4(C)C3(CCC12C)[H])(O)[H])[H])[H])[H])[H])[H]	XBSQTYHEGZTYJE-OETIFKLTSA-N	Organic compounds	Lipids and lipid-like molecules	Steroids and steroid derivatives	Bile acids, alcohols and derivatives
AllCCS00001937	5-7-Dihydroxy-3-4-5-Trimethoxyflavone	C18H16O7	[M+Na]+	344.09	367.079	209.989	183.423	202.2	199.371	189.965	COC=1C=C(C=C(C1OC)OC)C2=CC(C3=C(C=C(C=C3O2)O)O)=O	CPCPHNWWTJLXKQ-UHFFFAOYSA-N	Organic compounds	Phenylpropanoids and polyketides	Flavonoids	O-methylated flavonoids
AllCCS00000384	Fructose 1-phosphate	C6H13O9P	[M+Na]+	260.03	283.019	155.642	159.792	156.7	159.507	162.67	C(C1(C(C(C(COP(O)(O)=O)(O)O1)(O)[H])(O)[H])[H])O	RHKKZBWRNHGJEZ-ARQDHWQXSA-N	Organic compounds	Organic oxygen compounds	Organooxygen compounds	Carbohydrates and carbohydrate conjugates
AllCCS00000543	Naringin	C27H32O14	[M+H]+	580.179	581.187	239.5	228.49	241.3	241.551	242.321	CC1(C(C(C(C(O1)(OC2(C(C(C(CO)(OC2(OC3=CC(=C4C(CC(C5=CC=C(C=C5)O)(OC4=C3)[H])=O)O)[H])[H])(O)[H])(O)[H])[H])[H])(O)[H])(O)[H])(O)[H])[H]	DFPMSGMNTNDNHN-ZPHOTFPESA-N	Organic compounds	Phenylpropanoids and polyketides	Flavonoids	Flavonoid glycosides
AllCCS00000953	Phenytoin Sodium	C15H12N2O2	[M+H]+	252.09	253.097	158.381	157.554	153	166.23	164.296	C1=CC=C(C=C1)C2(C3=CC=CC=C3)C(=NC(=N2)O)O	CXOFVDLJLONNDW-UHFFFAOYSA-N	Organic compounds	Organoheterocyclic compounds	Azolidines	Imidazolidines
AllCCS00001059	Lansoprazole	C16H14F3N3O2S	[M+H]+	369.076	370.083	185.83	181.644	194.8	191.504	181.234	CC1=C(CS(C2=NC3=CC=CC=C3N2)=O)N=CC=C1OCC(F)(F)F	MJIHNNLFOKEZEW-UHFFFAOYSA-N	Organic compounds	Organoheterocyclic compounds	Benzimidazoles	Sulfinylbenzimidazoles
AllCCS00002184	Dipalmitoylglycerol	C35H68O5	[M+Na]+	568.507	591.496	252.2	261.9	249.5	312.016	250.408	CCCCCCCCCCCCCCCC(=O)OCC(COC(CCCCCCCCCCCCCCC)=O)O	GFAZGHREJPXDMH-UHFFFAOYSA-N	Organic compounds	Lipids and lipid-like molecules	Glycerolipids	Diradylglycerols
AllCCS00001967	Nicotinamide Hypoxanthine Dinucleotide	C21H27N6O15P2	[M+H]+	665.101	666.108	222.791	229.043	218.8	273.981	227.908	C1=CC(=C[N+](=C1)C2(C(C(C(COP(=O)(O)OP(=O)(O)OCC3(C(C(C(N4C=NC5=C4N=CN=C5O)(O3)[H])(O)[H])(O)[H])[H])(O2)[H])(O)[H])(O)[H])[H])C(=N)O	DGVSIBCCYUVRNA-NNYOXOHSSA-O	Organic compounds	Nucleosides, nucleotides, and analogues	(5'->5')-dinucleotides
AllCCS00002157	3-Nitro-L-Tyrosine	C9H10N2O5	[M+Na]+	226.059	249.048	154.8	153.596	152.9	155.453	155.962	C1=CC(=C(C=C1CC(C(=O)O)(N)[H])N(=O)=O)O	FBTSQILOGYXGMD-LURJTMIESA-N	Organic compounds	Organic acids and derivatives	Carboxylic acids and derivatives	Amino acids, peptides, and analogues
AllCCS00001178	Fenretinide	C26H33NO2	[M+H]+	391.251	392.258	200.541	203.67	195.8	223.754	206.391	CC(=C(C(=C(C(C)=C(C(NC1=CC=C(C=C1)O)=O)[H])[H])[H])[H])C(=C(C2=C(C)CCCC2(C)C)[H])[H]	AKJHMTWEGVYYSE-FXILSDISSA-N	Organic compounds	Lipids and lipid-like molecules	Prenol lipids	Retinoids
AllCCS00001972	LPC 13:0	C21H44NO7P	[M+H]+	453.286	454.293	220.713	219.21	223.6	249.123	218.161	CCCCCCCCCCCCC(=O)OCC(COP(=O)([O-])OCC[N+](C)(C)C)(O)[H]	WNRCJJWBAXNAPE-HXUWFJFHSA-N	Organic compounds	Lipids and lipid-like molecules	Glycerophospholipids	Glycerophosphocholines
AllCCS00000587	PEp(40:4)	C45H82NO7P	[M+Na]+	779.583	802.572	290.1	289.215	292.6	371.487	278.423	[H][C@@](CO\C=C/CCCCCCCCCCCCCCCC)(COP(O)(=O)OCCN)OC(=O)CCCCC\C=C/C\C=C/C\C=C/C\C=C/CCCCC	TVTRPEJBOGUHBJ-IKHSQHJKSA-N	Organic compounds	Lipids and lipid-like molecules	Glycerophospholipids	Glycerophosphoethanolamines
AllCCS00000370	Cytidine triphosphate (CTP)	C9H16N3O14P3	[M+H]+	482.985	483.992	188.6	193.606	193.3	213.498	171.745	C1=CN(C2(C(C(C(COP(O)(=O)OP(O)(=O)OP(O)(O)=O)(O2)[H])(O)[H])(O)[H])[H])C(=NC1=N)O	PCDQPRRSZKQHHS-XVFCMESISA-N	Organic compounds	Organic oxygen compounds	Organooxygen compounds	Carbohydrates and carbohydrate conjugates
AllCCS00000725	Metaproterenol	C11H17NO3	[M+H]+	211.121	212.128	149.923	149.351	149.9	159.726	149.127	CC(C)NCC(C1=CC(=CC(=C1)O)O)O	LMOINURANNBYCM-UHFFFAOYSA-N	Organic compounds	Benzenoids	Phenols	Benzenediols
AllCCS00000503	O-Phospho-L-homoserine	C4H10NO6P	[M+Na]+	199.025	222.014	141.648	147.333	145.5	142.977	141.101	C(COP(O)(O)=O)C(C(=O)O)(N)[H]	FXDNYOANAXWZHG-VKHMYHEASA-N	Organic compounds	Organic acids and derivatives	Carboxylic acids and derivatives	Amino acids, peptides, and analogues
AllCCS00000751	Orphenadrine Citrate	C18H23NO	[M+H]+	269.178	270.185	166.063	163.158	156.8	169.632	167.621	CC1=CC=CC=C1C(C2=CC=CC=C2)OCCN(C)C	QVYRGXJJSLMXQH-UHFFFAOYSA-N	Organic compounds	Benzenoids	Benzene and substituted derivatives	Diphenylmethanes
AllCCS00000101	Thymidine	C10H14N2O5	[M+Na]+	242.09	265.08	162.9	158.852	162.9	165.124	168.899	CC1=CN(C2(CC(C(CO)(O2)[H])(O)[H])[H])C(N=C1O)=O	IQFYYKKMVGJFEH-XLPZGREQSA-N	Organic compounds	Nucleosides, nucleotides, and analogues	Pyrimidine nucleosides	Pyrimidine 2'-deoxyribonucleosides
AllCCS00000544	Flavone	C15H10O2	[M+H]+	222.068	223.075	146.798	148.912	148.5	157.451	156.251	C1=CC=C(C=C1)C2=CC(C3=CC=CC=C3O2)=O	VHBFFQKBGNRLFZ-UHFFFAOYSA-N	Organic compounds	Phenylpropanoids and polyketides	Flavonoids	Flavones
AllCCS00000880	Mesalamine	C7H7NO3	[M+H]+	153.043	154.05	134.722	133.095	130.7	133.007	131.808	C1=CC(=C(C=C1N)C(=O)O)O	KBOPZPXVLCULAV-UHFFFAOYSA-N	Organic compounds	Benzenoids	Benzene and substituted derivatives	Benzoic acids and derivatives
AllCCS00001256	Desacetylcolforsin	C20H32O6	[M+Na]+	368.22	391.209	185.588	190.135	196.3	188.592	199.558	C=CC1(C)CC(C2(C3(C)C(CCC(C)(C)C3(C(C(C2(C)O1)(O)[H])(O)[H])[H])(O)[H])O)=O	WPDITXOBNLYZHH-KAACEJSMSA-N	Organic compounds	Lipids and lipid-like molecules	Prenol lipids	Triterpenoids
AllCCS00001020	Ethoxzolamide	C9H10N2O3S2	[M+H]+	258.013	259.021	152.69	154.424	160.8	162.807	164.583	CCOC=1C=CC2=C(C1)SC(=N2)S(N)(=O)=O	OUZWUKMCLIBBOG-UHFFFAOYSA-N	Organic compounds	Organoheterocyclic compounds	Benzothiazoles
AllCCS00001487	Resveratrol 4'-Methyl Ether	C15H14O3	[M+H]+	242.094	243.102	157.277	155.391	153.6	176.221	166.592	COC1=CC=C(C(=C(C2=CC(=CC(=C2)O)O)[H])[H])C=C1	IHVRWFJGOIWMGC-NSCUHMNNSA-N	Organic compounds	Phenylpropanoids and polyketides	Stilbenes
AllCCS00001987	LPC 14:0	C22H46NO7P	[M+Na]+	467.301	490.29	225.767	225.547	220.2	247.624	245.972	CCCCCCCCCCCCCC(=O)OCC(COP(=O)([O-])OCC[N+](C)(C)C)(O)[H]	VXUOFDJKYGDUJI-OAQYLSRUSA-N	Organic compounds	Lipids and lipid-like molecules	Glycerophospholipids	Glycerophosphocholines
AllCCS00001110	Carbadox	C11H10N4O4	[M+H]+	262.07	263.078	153.904	155.92	153.5	169.374	154.286	COC(=NN=C(C=1C=N(C2=CC=CC=C2N1=O)=O)[H])O	OVGGLBAWFMIPPY-WUXMJOGZSA-N	Organic compounds	Organoheterocyclic compounds	Diazanaphthalenes	Benzodiazines
AllCCS00000002	3-Iodo-L-tyrosine (MIT)	C9H10INO3	[M+H]+	306.971	307.978	159.066	162.427	162.7	148.305	155.82	C1=CC(=C(C=C1CC(C(=O)O)(N)[H])I)O	UQTZMGFTRHFAAM-ZETCQYMHSA-N	Organic compounds	Organic acids and derivatives	Carboxylic acids and derivatives	Amino acids, peptides, and analogues
AllCCS00000741	Amitriptyline Hydrochloride	C20H23N	[M+H]+	277.183	278.19	166.272	167.797	147.9	183.092	166.892	CN(C)CCC=C1C2=CC=CC=C2CCC3=CC=CC=C31	KRMDCWKBEZIMAB-UHFFFAOYSA-N	Organic compounds	Benzenoids	Dibenzocycloheptenes
AllCCS00000062	N-(omega)-Hydroxyarginine	C6H14N4O3	[M+H]+	190.107	191.114	139.035	141.585	139.8	152.04	139.33	C(CC(C(=O)O)N)CNC(=N)NO	FQWRAVYMZULPNK-UHFFFAOYSA-N	Organic compounds	Organic acids and derivatives	Carboxylic acids and derivatives	Amino acids, peptides, and analogues
AllCCS00000201	Cholic acid	C24H40O5	[M+Na]+	408.288	431.277	197.9	205.423	200	206.633	200.86	CC(CCC(=O)O)(C1(CCC2(C3(C(CC(C12C)(O)[H])(C4(C)CCC(CC4(CC3(O)[H])[H])(O)[H])[H])[H])[H])[H])[H]	BHQCQFFYRZLCQQ-OELDTZBJSA-N	Organic compounds	Lipids and lipid-like molecules	Steroids and steroid derivatives	Bile acids, alcohols and derivatives
AllCCS00001899	13-OxoODE	C18H30O3	[M+Na]+	294.219	317.209	193.367	182.746	190.9	212.302	207.169	CCCCCC(C(=C(C(=C(CCCCCCCC(=O)O)[H])[H])[H])[H])=O	JHXAZBBVQSRKJR-BSZOFBHHSA-N	Organic compounds	Lipids and lipid-like molecules	Fatty Acyls	Lineolic acids and derivatives
AllCCS00000688	LPC(18:1)	C26H52NO7P	[M+H]+	521.348	522.355	232.4	236.28	236.1	261.415	238.896	[H][C@@](O)(COC(=O)CCCCCCCCC\C=C/CCCCCC)COP([O-])(=O)OCC[N+](C)(C)C	PZRFVAHZNWPPAC-VBKSFVIKSA-N	Organic compounds	Lipids and lipid-like molecules	Glycerophospholipids	Glycerophosphocholines
AllCCS00000742	Bumetanide	C17H20N2O5S	[M+H]+	364.109	365.117	185.061	183.746	189.4	202.658	183.425	CCCCNC=1C=C(C=C(C1OC2=CC=CC=C2)S(N)(=O)=O)C(=O)O	MAEIEVLCKWDQJH-UHFFFAOYSA-N	Organic compounds	Benzenoids	Benzene and substituted derivatives	Diphenylethers
AllCCS00001873	8-iso-Prostaglandin F2 alpha	C20H34O5	[M+Na]+	354.241	377.23	199.031	197.349	193.2	214.089	195.959	CCCCCC(C(=C(C1(C(CC(=C(CCCC(=O)O)[H])[H])(C(CC1(O)[H])(O)[H])[H])[H])[H])[H])(O)[H]	PXGPLTODNUVGFL-NAPLMKITSA-N	Organic compounds	Lipids and lipid-like molecules	Fatty Acyls	Eicosanoids
AllCCS00001862	8(9)-EET	C20H32O3	[M+Na]+	320.235	343.224	186.833	192.11	200.3	214.269	198.17	CCCCCC(=C(CC(=C(CC1C(CC(=C(CCCC(=O)O)[H])[H])O1)[H])[H])[H])[H]	DBWQSCSXHFNTMO-TYAUOURKSA-N	Organic compounds	Lipids and lipid-like molecules	Fatty Acyls	Fatty acids and conjugates
AllCCS00000443	Glycerophosphocholine	C8H20NO6P	[M+H]+	257.103	258.11	155.725	155.553	152.8	167.401	162.51	C[N+](C)(C)CCOP(=O)([O-])OCC(CO)(O)[H]	SUHOQUVVVLNYQR-QMMMGPOBSA-N	Organic compounds	Lipids and lipid-like molecules	Glycerophospholipids	Glycerophosphocholines
AllCCS00001990	16:0 Lyso PC	C24H50NO7P	[M+H]+	495.332	496.34	233.3	232.564	228.7	267.077	252.334	CCCCCCCCCCCCCCCC(=O)OCC(COP(=O)([O-])OCC[N+](C)(C)C)(O)[H]	ASWBNKHCZGQVJV-HSZRJFAPSA-N	Organic compounds	Lipids and lipid-like molecules	Glycerophospholipids	Glycerophosphocholines
AllCCS00000676	PC(40:5)	C48H86NO8P	[M+H]+	835.609	836.616	297.8	298.601	292	384.946	282.518	[H][C@@](COC(=O)CCCCCCCCCCCCCCCCC)(COP([O-])(=O)OCC[N+](C)(C)C)OC(=O)CC\C=C/C\C=C/C\C=C/C\C=C/C\C=C/CCCCC	GLPAGCOJQYNMCC-NEEAVLKMSA-N	Organic compounds	Lipids and lipid-like molecules	Glycerophospholipids	Glycerophosphocholines
AllCCS00000677	PC(40:4)	C48H88NO8P	[M+H]+	837.625	838.632	298.8	300.208	291.3	358.239	279.266	[H][C@@](COC(=O)CCCCCCCCCCCCCCCCC)(COP([O-])(=O)OCC[N+](C)(C)C)OC(=O)CCCCC\C=C/C\C=C/C\C=C/C\C=C/CCCCC	AXZGUCXCTZMPTR-UVGACIQRSA-N	Organic compounds	Lipids and lipid-like molecules	Glycerophospholipids	Glycerophosphocholines
AllCCS00001420	Baicalein	C15H10O5	[M+H]+	270.053	271.06	153.83	161.054	164	172.72	166.063	C1=CC=C(C=C1)C2=CC(C3=C(C=C(C(=C3O)O)O)O2)=O	FXNFHKRTJBSTCS-UHFFFAOYSA-N	Organic compounds	Phenylpropanoids and polyketides	Flavonoids	Flavones
AllCCS00001975	SM (d18:1/17:0)	C40H81N2O6P	[M+Na]+	716.583	739.573	291.894	287.179	292.6	353.264	249.432	CCCCCCCCCCCCCCCCC(=NC(COP([O-])(=O)OCC[N+](C)(C)C)(C(C(=C(CCCCCCCCCCCCC)[H])[H])(O)[H])[H])O	YMQZQHIESOAPQH-JXGHDCMNSA-N	Organic compounds	Lipids and lipid-like molecules	Sphingolipids	Phosphosphingolipids
AllCCS00000467	5-Hydroxyindoleacetate	C10H9NO3	[M+Na]+	191.058	214.048	148.8	146.305	147.1	146.977	146.345	C1=CC2=C(C=C1O)C(CC(=O)O)=CN2	DUUGKQCEGZLZNO-UHFFFAOYSA-N	Organic compounds	Organoheterocyclic compounds	Indoles and derivatives	Indolyl carboxylic acids and derivatives
AllCCS00002180	Tartrate	C4H6O6	[M+Na]+	150.016	173.006	137.6	139.715	135.7	126.244	137.45	C(C(C(=O)O)(O)[H])(C(=O)O)(O)[H]	FEWJPZIEWOKRBE-LWMBPPNESA-N	Organic compounds	Organic oxygen compounds	Organooxygen compounds	Carbohydrates and carbohydrate conjugates
AllCCS00001899	13-OxoODE	C18H30O3	[M+H]+	294.219	295.227	179.4	179.148	183.3	211.527	198.354	CCCCCC(C(=C(C(=C(CCCCCCCC(=O)O)[H])[H])[H])[H])=O	JHXAZBBVQSRKJR-BSZOFBHHSA-N	Organic compounds	Lipids and lipid-like molecules	Fatty Acyls	Lineolic acids and derivatives
AllCCS00001983	Lyso PC(P-18:0)	C26H54NO6P	[M+H]+	507.369	508.376	236.8	237.84	236.8	259.077	220.601	CCCCCCCCCCCCCCCCC(=C(OCC(COP(=O)([O-])OCC[N+](C)(C)C)(O)[H])[H])[H]	WBOMIOWRFSPZMC-AYICAFKVSA-N	Organic compounds	Lipids and lipid-like molecules	Glycerophospholipids	Glycerophosphocholines
AllCCS00000854	Tiapride Hydrochloride	C15H24N2O4S	[M+H]+	328.146	329.153	181.639	177.133	187.3	185.981	174.395	CCN(CC)CCN=C(C=1C=C(C=CC1OC)S(C)(=O)=O)O	JTVPZMFULRWINT-UHFFFAOYSA-N	Organic compounds	Benzenoids	Benzene and substituted derivatives	Benzenesulfonyl compounds
AllCCS00000672	PC(38:2)	C46H88NO8P	[M+H]+	813.625	814.632	296	298.807	290.5	386.448	295.358	[H][C@@](COC(=O)CCCCCCCCCCCCCCCCC)(COP([O-])(=O)OCC[N+](C)(C)C)OC(=O)CCCCCCCCC\C=C/C\C=C/CCCCC	ZQLPLCXRBVPKGP-UHKGRJRRSA-N	Organic compounds	Lipids and lipid-like molecules	Glycerophospholipids	Glycerophosphocholines

## Sheet: Validation_set1_neg
id_allccs	name	formula	adduct	monoisotope_mass	mz	ccs	ccs_allccs	ccs_metccs	ccs_isicle	ccs_deepccs	smiles	inchikey	kingdom	superclass	class	subclass
AllCCS00000011	O-Phosphoethanolamine	C2H8NO4P	[M-H]-	141.019	140.012	123.1	127.361	122.1	121.785	122.51	C(COP(O)(O)=O)N	SUHOOTKUPISOBE-UHFFFAOYSA-N	Organic compounds	Organic acids and derivatives	Organic phosphoric acids and derivatives	Phosphate esters
AllCCS00000389	N-Acetylglucosamine 1-phosphate	C8H16NO9P	[M-H]-	301.056	300.049	156.418	158.642	154.7	170.148	163.492	CC(=NC1(C(C(C(CO)(OC1(OP(O)(O)=O)[H])[H])(O)[H])(O)[H])[H])O	FZLJPEPAYPUMMR-RTRLPJTCSA-N	Organic compounds	Organic oxygen compounds	Organooxygen compounds	Carbohydrates and carbohydrate conjugates
AllCCS00000214	Azelaic acid	C9H16O4	[M-H]-	188.105	187.098	139.3	143.779	141.6	149.066	139.433	C(CCCC(=O)O)CCCC(=O)O	BDJRBEYXGGNYIS-UHFFFAOYSA-N	Organic compounds	Lipids and lipid-like molecules	Fatty Acyls	Fatty acids and conjugates
AllCCS00000279	3-Isopropylmalate	C7H12O5	[M-H]-	176.068	175.061	127.46	134.454	130.6	139.576	139.085	CC(C)C(C(C(=O)O)(O)[H])(C(=O)O)[H]	RNQHMTFBUSSBJQ-CRCLSJGQSA-N	Organic compounds	Lipids and lipid-like molecules	Fatty Acyls	Fatty acids and conjugates
AllCCS00000128	2'-Deoxyadenosine 5'-triphosphate (dATP)	C10H16N5O12P3	[M-H]-	491.001	489.994	185.4	188.129	187.3	221.026	167.922	C1C(C(COP(O)(=O)OP(O)(=O)OP(O)(O)=O)(OC1(N2C=NC3=C(N)N=CN=C32)[H])[H])(O)[H]	SUYVUBYJARFZHO-RRKCRQDMSA-N	Organic compounds	Nucleosides, nucleotides, and analogues	Purine nucleotides	Purine deoxyribonucleotides
AllCCS00001837	L-Threonic Acid	C4H8O5	[M-H]-	136.037	135.03	122.2	122.433	118.3	122.742	127.296	C(C(C(C(=O)O)(O)[H])(O)[H])O	JPIJQSOTBSSVTP-STHAYSLISA-N	Organic compounds	Organic oxygen compounds	Organooxygen compounds	Carbohydrates and carbohydrate conjugates
AllCCS00000150	Inosine 5'-monophosphate (IMP)	C10H13N4O8P	[M-H]-	348.047	347.04	171.3	169.333	165.4	189.769	172.996	C(C1(C(C(C(N2C=NC3=C2N=CN=C3O)(O1)[H])(O)[H])(O)[H])[H])OP(O)(O)=O	GRSZFWQUAKGDAV-KQYNXXCUSA-N	Organic compounds	Nucleosides, nucleotides, and analogues	Purine nucleotides	Purine ribonucleotides
AllCCS00001853	Adrenic Acid	C22H36O2	[M-H]-	332.272	331.264	190.921	191.806	188	236.346	191.422	CCCCCC(=C(CC(=C(CC(=C(CC(=C(CCCCCC(=O)O)[H])[H])[H])[H])[H])[H])[H])[H]	TWSWSIQAPQLDBP-DOFZRALJSA-N	Organic compounds	Lipids and lipid-like molecules	Fatty Acyls	Fatty acids and conjugates
AllCCS00000308	Vanillin	C8H8O3	[M-H]-	152.047	151.04	124.301	128.78	128.1	134.42	129.011	COC=1C=C(C=CC1O)C=O	MWOOGOJBHIARFG-UHFFFAOYSA-N	Organic compounds	Benzenoids	Phenols	Methoxyphenols
AllCCS00000317	Protoporphyrin IX	C34H34N4O4	[M-H]-	562.258	561.251	245.232	230.792	247.9	250.34	232.45	C=CC1=C(C)C2=C(C=3C(C)=C(CCC(=O)O)C(=C(C4=C(CCC(=O)O)C(C)=C(C(=C5C(C=C)=C(C)C(C(=C1N2)[H])=N5)[H])N4)[H])N3)[H]	KSFOVUSSGSKXFI-UJJXFSCMSA-N	Organic compounds	Organoheterocyclic compounds	Tetrapyrroles and derivatives	Porphyrins
AllCCS00001868	17(S)-HDHA	C22H32O3	[M-H]-	344.235	343.228	194.842	188.767	189.4	241.129	180.307	CCC(=C(CC(C(=C(C(=C(CC(=C(CC(=C(CC(=C(CCC(=O)O)[H])[H])[H])[H])[H])[H])[H])[H])[H])[H])(O)[H])[H])[H]	SWTYBBUBEPPYCX-YTQNUIGOSA-N	Organic compounds	Lipids and lipid-like molecules	Fatty Acyls	Fatty acids and conjugates
AllCCS00000420	6-Phospho-D-gluconate	C6H13O10P	[M-H]-	276.025	275.017	144.4	149.452	146.2	161.075	156.482	C(C(C(C(C(C(=O)O)(O)[H])(O)[H])(O)[H])(O)[H])OP(O)(O)=O	BIRSGZKFKXLSJQ-SQOUGZDYSA-N	Organic compounds	Organic oxygen compounds	Organooxygen compounds	Carbohydrates and carbohydrate conjugates
AllCCS00000405	Ethyl glucuronide	C8H14O7	[M-H]-	222.074	221.067	143.967	145.104	142.2	155.028	154.894	CCOC1(C(C(C(C(C(=O)O)(O1)[H])(O)[H])(O)[H])(O)[H])[H]	IWJBVMJWSPZNJH-UQGZVRACSA-N	Organic compounds	Organic oxygen compounds	Organooxygen compounds	Carbohydrates and carbohydrate conjugates
AllCCS00001756	3-Methoxy-L-Tyrosine	C10H13NO4	[M-H]-	211.084	210.077	153.267	146.057	143	156.101	149.223	COC=1C=C(C=CC1O)CC(C(=O)O)(N)[H]	PFDUUKDQEHURQC-ZETCQYMHSA-N	Organic compounds	Organic acids and derivatives	Carboxylic acids and derivatives	Amino acids, peptides, and analogues
AllCCS00002083	1-Methyladenosine	C11H15N5O4	[M-H]-	281.112	280.105	162.9	164.409	160.4	174.463	172.856	CN1C=NC2=C(C1=N)N=CN2C3(C(C(C(CO)(O3)[H])(O)[H])(O)[H])[H]	GFYLSDSUCHVORB-IOSLPCCCSA-N	Organic compounds	Nucleosides, nucleotides, and analogues	Purine nucleosides
AllCCS00001866	Leukotriene B4	C20H32O4	[M-H]-	336.23	335.223	187.435	187.881	181.8	223.002	184.527	CCCCCC(=C(CC(C(=C(C(=C(C(=C(C(CCCC(=O)O)(O)[H])[H])[H])[H])[H])[H])[H])(O)[H])[H])[H]	VNYSSYRCGWBHLG-AMOLWHMGSA-N	Organic compounds	Lipids and lipid-like molecules	Fatty Acyls	Eicosanoids
AllCCS00000422	Raffinose	C18H32O16	[M-H]-	504.169	503.162	194.7	206.496	201.2	206.164	216.013	C(C1(C(C(C(C(OCC2(C(C(C(C(O2)(OC3(CO)C(C(C(CO)(O3)[H])(O)[H])(O)[H])[H])(O)[H])(O)[H])(O)[H])[H])(O1)[H])(O)[H])(O)[H])(O)[H])[H])O	MUPFEKGTMRGPLJ-BQCSWRFHSA-N	Organic compounds	Organic oxygen compounds	Organooxygen compounds	Carbohydrates and carbohydrate conjugates
AllCCS00000337	Melatonin	C13H16N2O2	[M-H]-	232.121	231.114	155.2	157.775	152.3	159.686	154.88	CC(=NCCC1=CNC=2C=CC(=CC12)OC)O	DRLFMBDRBRZALE-UHFFFAOYSA-N	Organic compounds	Organoheterocyclic compounds	Indoles and derivatives	Indoles
AllCCS00000352	5-methoxytryptophan	C12H14N2O3	[M-H]-	234.1	233.093	154.356	154.85	151.2	164.316	152.865	COC=1C=CC2=C(C1)C(CC(C(=O)O)(N)[H])=CN2	KVNPSKDDJARYKK-JTQLQIEISA-N	Organic compounds	Organoheterocyclic compounds	Indoles and derivatives	Tryptamines and derivatives
AllCCS00002103	Mandelate	C8H8O3	[M-H]-	152.047	151.04	131.1	128.858	128.7	132.631	134.473	C1=CC=C(C=C1)C(C(=O)O)(O)[H]	IWYDHOAUDWTVEP-ZETCQYMHSA-N	Organic compounds	Benzenoids	Benzene and substituted derivatives
AllCCS00000590	PE(36:3)	C41H76NO8P	[M-H]-	741.531	740.524	268	269.482	291.5	378.123	276.264	[H][C@@](COC(=O)CCCCCCC\C=C/CCCCCCCC)(COP(O)(=O)OCCN)OC(=O)CCCCCCC\C=C/C\C=C/CCCCC	GKAFCSRKMWFPSJ-RJXNKANHSA-N	Organic compounds	Lipids and lipid-like molecules	Glycerophospholipids	Glycerophosphoethanolamines
AllCCS00001925	Pendimethalin	C13H19N3O4	[M-H]-	281.138	280.13	167.462	166.551	160	176.05	170.073	CCC(CC)NC1=C(C=C(C)C(C)=C1N(=O)=O)N(=O)=O	CHIFOSRWCNZCFN-UHFFFAOYSA-N	Organic compounds	Benzenoids	Benzene and substituted derivatives	Aniline and substituted anilines
AllCCS00001797	Halosulfuron-methyl	C13H15ClN6O7S	[M-H]-	434.041	433.034	195.344	189.363	192.6	210.23	191.071	CN1C(=C(C(Cl)=N1)C(=O)OC)S(NC(=NC2=NC(=CC(=N2)OC)OC)O)(=O)=O	FMGZEUWROYGLAY-UHFFFAOYSA-N	Organic compounds	Organoheterocyclic compounds	Azoles	Pyrazoles
AllCCS00001827	3-alpha,6-alpha-Mannopentaose	C30H52O26	[M-H]-	828.275	827.267	252.148	249.798	232.8	238.495	269.035	C(C(C(C(C(COC1(C(C(C(C(COC2(C(C(C(C(CO)(O2)[H])(O)[H])(O)[H])(O)[H])[H])(O1)[H])(O)[H])(OC3(C(C(C(C(CO)(O3)[H])(O)[H])(O)[H])(O)[H])[H])[H])(O)[H])[H])(O)[H])(O)[H])(OC4(C(C(C(C(CO)(O4)[H])(O)[H])(O)[H])(O)[H])[H])[H])(O)[H])=O	YPQGRSSAXDUGEC-LHCUGFEVSA-N	Organic compounds	Organic oxygen compounds	Organooxygen compounds	Carbohydrates and carbohydrate conjugates
AllCCS00000208	Glycolithocholic acid	C26H43NO4	[M-H]-	433.319	432.312	197.357	203.187	207.9	215.937	194.935	CC(CCC(=NCC(=O)O)O)(C1(CCC2(C3(CCC4(CC(CCC4(C)C3(CCC12C)[H])(O)[H])[H])[H])[H])[H])[H]	XBSQTYHEGZTYJE-OETIFKLTSA-N	Organic compounds	Lipids and lipid-like molecules	Steroids and steroid derivatives	Bile acids, alcohols and derivatives
AllCCS00002131	N6-(Delta2-Isopentenyl)-Adenine	C10H13N5	[M-H]-	203.117	202.11	151.2	148.227	146.4	154.671	139.255	CC(C)=CCNC1=C2C(=NC=N2)NC=N1	HYVABZIGRDEKCD-UHFFFAOYSA-N	Organic compounds	Organoheterocyclic compounds	Imidazopyrimidines	Purines and purine derivatives
AllCCS00001804	D-Ribulose 5-Phosphate	C5H11O8P	[M-H]-	230.019	229.012	140.853	140.125	137.9	150.311	140.117	C(C(C(C(COP(O)(O)=O)(O)[H])(O)[H])=O)O	FNZLKVNUWIIPSJ-UHNVWZDZSA-N	Organic compounds	Organic oxygen compounds	Organooxygen compounds	Carbohydrates and carbohydrate conjugates
AllCCS00000427	3,4-Dihydroxyhydrocinnamic acid	C9H10O4	[M-H]-	182.058	181.051	133.047	137.876	133.7	143.754	137.61	C1=CC(=C(C=C1CCC(=O)O)O)O	DZAUWHJDUNRCTF-UHFFFAOYSA-N	Organic compounds	Phenylpropanoids and polyketides	Phenylpropanoic acids
AllCCS00000096	Adenosine 3',5'-diphosphate (PAP)	C10H15N5O10P2	[M-H]-	427.029	426.022	184.2	179.311	179.2	196.332	172.687	C(C1(C(C(C(N2C=NC3=C(N)N=CN=C32)(O1)[H])(O)[H])(OP(O)(O)=O)[H])[H])OP(O)(O)=O	WHTCPDAXWFLDIH-KQYNXXCUSA-N	Organic compounds	Nucleosides, nucleotides, and analogues	Purine nucleotides	Purine ribonucleotides
AllCCS00000585	PEp(40:6)	C45H78NO7P	[M-H]-	775.552	774.544	274.4	280.901	295.6	346.252	247.358	[H][C@@](CO\C=C/CCCCCCCCCCCCCCCC)(COP(O)(=O)OCCN)OC(=O)CC\C=C/C\C=C/C\C=C/C\C=C/C\C=C/C\C=C/CC	FIJFPUAJUDAZEY-MNDXXDKYSA-N	Organic compounds	Lipids and lipid-like molecules	Glycerophospholipids	Glycerophosphoethanolamines
AllCCS00000117	Guanosine diphosphate mannose	C16H25N5O16P2	[M-H]-	605.077	604.07	209.1	214.204	209.4	244.704	205.721	C(C1(C(C(C(C(O1)(OP(O)(=O)OP(O)(=O)OCC2(C(C(C(N3C=NC4=C3NC(=N)N=C4O)(O2)[H])(O)[H])(O)[H])[H])[H])(O)[H])(O)[H])(O)[H])[H])O	MVMSCBBUIHUTGJ-GDJBGNAASA-N	Organic compounds	Nucleosides, nucleotides, and analogues	Purine nucleotides	Purine nucleotide sugars
AllCCS00001921	Emodin	C15H10O5	[M-H]-	270.053	269.046	156.906	161.069	152.1	170.845	163.361	CC1=CC2=C(C(=C1)O)C(C3=C(C=C(C=C3O)O)C2=O)=O	RHMXXJGYXNZAPX-UHFFFAOYSA-N	Organic compounds	Benzenoids	Anthracenes	Anthraquinones
AllCCS00000341	Folinic acid	C20H23N7O7	[M-H]-	473.166	472.159	196.259	199.697	199.2	244.657	197.327	C=1C=C(C=CC1C(NC(CCC(=O)O)C(=O)O)=O)NCC2CNC3=C(C(=NC(=N)N3)O)N2C=O	VVIAGPKUTFNRDU-UHFFFAOYSA-N	Organic compounds	Organoheterocyclic compounds	Pteridines and derivatives	Pterins and derivatives
AllCCS00000149	Guanosine	C10H13N5O5	[M-H]-	283.092	282.084	164.379	161.241	156.6	173.602	169.348	C(C1(C(C(C(N2C=NC3=C2NC(=N)N=C3O)(O1)[H])(O)[H])(O)[H])[H])O	NYHBQMYGNKIUIF-UUOKFMHZSA-N	Organic compounds	Nucleosides, nucleotides, and analogues	Purine nucleosides
AllCCS00000303	3-Aminosalicylic acid	C7H7NO3	[M-H]-	153.043	152.035	122.068	126.842	125.4	130.67	133.749	C1=CC(=C(C(=C1)N)O)C(=O)O	IQGMRVWUTCYCST-UHFFFAOYSA-N	Organic compounds	Benzenoids	Benzene and substituted derivatives	Benzoic acids and derivatives
AllCCS00002136	2-Acetamido-2-Deoxy-Beta-D-Glucosylamine	C8H16N2O5	[M-H]-	220.106	219.099	155.3	146.811	142.6	153.573	162.201	CC(=NC1(C(C(C(CO)(OC1(N)[H])[H])(O)[H])(O)[H])[H])O	MCGXOCXFFNKASF-FMDGEEDCSA-N
AllCCS00002100	3-Hydroxybenzyl Alcohol	C7H8O2	[M-H]-	124.052	123.045	123.6	122.939	119.7	124.036	124.2	C1=CC(=CC(=C1)O)CO	OKVJCVWFVRATSG-UHFFFAOYSA-N	Organic compounds	Benzenoids	Benzene and substituted derivatives	Benzyl alcohols
AllCCS00000070	gamma-L-Glutamyl-L-glutamic acid	C10H16N2O7	[M-H]-	276.096	275.088	152.43	159.54	153.7	170.186	156.208	C(CC(=NC(CCC(=O)O)(C(=O)O)[H])O)C(C(=O)O)(N)[H]	OWQDWQKWSLFFFR-WDSKDSINSA-N	Organic compounds	Organic acids and derivatives	Carboxylic acids and derivatives	Amino acids, peptides, and analogues
AllCCS00000387	2'-Deoxycytidine diphosphate (dCDP)	C9H15N3O10P2	[M-H]-	387.023	386.016	172.9	173.19	170.9	197.459	160.343	C1=CN(C2(CC(C(COP(O)(=O)OP(O)(O)=O)(O2)[H])(O)[H])[H])C(=NC1=N)O	FTDHDKPUHBLBTL-SHYZEUOFSA-N	Organic compounds	Organic oxygen compounds	Organic oxoanionic compounds	Organic pyrophosphates
AllCCS00000065	DL-O-tyrosine	C9H11NO3	[M-H]-	181.074	180.067	134.252	137.768	136.4	141.605	140.493	C1=CC=C(C(=C1)CC(C(=O)O)N)O	WRFPVMFCRNYQNR-UHFFFAOYSA-N	Organic compounds	Organic acids and derivatives	Carboxylic acids and derivatives	Amino acids, peptides, and analogues
AllCCS00001885	γ- + β-Tocopherol	C28H48O2	[M-H]-	416.365	415.358	209.755	211.715	205	227.331	208.964	CC(C)CCCC(C)(CCCC(C)(CCCC1(C)CCC2=C(C)C(=CC(C)=C2O1)O)[H])[H]	WGVKWNUPNGFDFJ-DQCZWYHMSA-N	Organic compounds	Lipids and lipid-like molecules	Prenol lipids	Quinone and hydroquinone lipids
AllCCS00001840	2-Keto-D-gluconic Acid	C6H10O7	[M-H]-	194.043	193.035	133.433	133.015	150.2	144.417	141.552	C(C(C(C(C(C(O)=O)=O)(O)[H])(O)[H])(O)[H])O	VBUYCZFBVCCYFD-JJYYJPOSSA-N	Organic compounds	Organic oxygen compounds	Organooxygen compounds	Carbohydrates and carbohydrate conjugates
AllCCS00002107	3-Hydroxybenzaldehyde	C7H6O2	[M-H]-	122.037	121.029	119.3	120.665	120.9	122.689	124.146	C1=CC(=CC(=C1)O)C=O	IAVREABSGIHHMO-UHFFFAOYSA-N	Organic compounds	Organic oxygen compounds	Organooxygen compounds	Carbonyl compounds
AllCCS00000224	Suberic acid	C8H14O4	[M-H]-	174.089	173.082	135.3	139.149	136.6	146.291	134.733	C(CCCC(=O)O)CCC(=O)O	TYFQFVWCELRYAO-UHFFFAOYSA-N	Organic compounds	Lipids and lipid-like molecules	Fatty Acyls	Fatty acids and conjugates
AllCCS00001911	Prostaglandin G2	C20H32O6	[M-H]-	368.22	367.213	194.3	194.934	186.8	223.253	186.508	CCCCCC(C(=C(C1(C(CC(=C(CCCC(=O)O)[H])[H])(C2(CC1(OO2)[H])[H])[H])[H])[H])[H])(OO)[H]	SGUKUZOVHSFKPH-YNNPMVKQSA-N	Organic compounds	Lipids and lipid-like molecules	Fatty Acyls	Eicosanoids
AllCCS00001935	Hesperetin	C16H14O6	[M-H]-	302.079	301.072	178.488	171.131	159.9	186.738	173.996	COC=1C=CC(=CC1O)C2(CC(C3=C(C=C(C=C3O2)O)O)=O)[H]	AIONOLUJZLIMTK-AWEZNQCLSA-N	Organic compounds	Phenylpropanoids and polyketides	Flavonoids	O-methylated flavonoids
AllCCS00000112	Deoxycytidine 5'-triphosphate (dCTP)	C9H16N3O13P3	[M-H]-	466.99	465.982	176.922	183.583	181.2	213.344	156.894	C1=CN(C2(CC(C(COP(O)(=O)OP(O)(=O)OP(O)(O)=O)(O2)[H])(O)[H])[H])C(=NC1=N)O	RGWHQCVHVJXOKC-SHYZEUOFSA-N	Organic compounds	Nucleosides, nucleotides, and analogues	Pyrimidine nucleotides	Pyrimidine deoxyribonucleotides
AllCCS00001850	Icosadienoic Acid (C20:2)	C20H36O2	[M-H]-	308.272	307.264	182.375	186.32	181.5	221.341	200.145	CCCCCC(=C(CC(=C(CCCCCCCCCC(=O)O)[H])[H])[H])[H]	XSXIVVZCUAHUJO-HZJYTTRNSA-N	Organic compounds	Lipids and lipid-like molecules	Fatty Acyls	Fatty acids and conjugates
AllCCS00000125	Deoxyguanosine triphosphate (dGTP)	C10H16N5O13P3	[M-H]-	506.996	505.988	191.3	189.966	189.1	226.53	174.43	C1C(C(COP(O)(=O)OP(O)(=O)OP(O)(O)=O)(OC1(N2C=NC3=C2NC(=N)N=C3O)[H])[H])(O)[H]	HAAZLUGHYHWQIW-KVQBGUIXSA-N	Organic compounds	Nucleosides, nucleotides, and analogues	Purine nucleotides	Purine deoxyribonucleotides
AllCCS00000199	Caproic acid	C6H12O2	[M-H]-	116.084	115.076	128.538	129.662	125	123.698	133.446	CCCCCC(=O)O	FUZZWVXGSFPDMH-UHFFFAOYSA-N	Organic compounds	Lipids and lipid-like molecules	Fatty Acyls	Fatty acids and conjugates
AllCCS00000287	Norepinephrine	C8H11NO3	[M-H]-	169.074	168.067	133.7	134.928	132.1	141.031	149.61	C1=CC(=C(C=C1C(CN)(O)[H])O)O	SFLSHLFXELFNJZ-QMMMGPOBSA-N	Organic compounds	Benzenoids	Phenols	Benzenediols
AllCCS00000597	PE(40:6)	C45H78NO8P	[M-H]-	791.547	790.539	277.4	280.982	298.9	396.325	248.156	[H][C@@](COC(=O)CCCCCCCCCCCCCCCCC)(COP(O)(=O)OCCN)OC(=O)CC\C=C/C\C=C/C\C=C/C\C=C/C\C=C/C\C=C/CC	XYYHNDVKALDFHQ-OXHZBIAZSA-N	Organic compounds	Lipids and lipid-like molecules	Glycerophospholipids	Glycerophosphoethanolamines
AllCCS00000426	3-(3-Hydroxyphenyl)propanoic acid	C9H10O3	[M-H]-	166.063	165.056	136.114	134.132	134	138.762	133.815	C1=CC(CCC(=O)O)=CC(=C1)O	QVWAEZJXDYOKEH-UHFFFAOYSA-N	Organic compounds	Phenylpropanoids and polyketides	Phenylpropanoic acids
AllCCS00000237	Stearoyl-CoA	C39H70N7O17P3S	[M-H]-	1033.38	1032.37	301.81	301.408	302.5	375.305	281.365	CCCCCCCCCCCCCCCCCC(=O)SCCN=C(CCN=C(C(C(C)(C)COP(O)(=O)OP(O)(=O)OCC1(C(C(C(N2C=NC3=C(N)N=CN=C32)(O1)[H])(O)[H])(OP(O)(O)=O)[H])[H])(O)[H])O)O	SIARJEKBADXQJG-KBEKLFCESA-N	Organic compounds	Lipids and lipid-like molecules	Fatty Acyls	Fatty acyl thioesters
AllCCS00000126	5'-Phosphoribosyl-5-amino-4-imidazolecarboxamide (AICAR)	C9H15N4O8P	[M-H]-	338.063	337.055	167.615	167.631	163.6	185.889	170.592	C(C1(C(C(C(N2C=NC(=C2N)C(=N)O)(O1)[H])(O)[H])(O)[H])[H])OP(O)(O)=O	NOTGFIUVDGNKRI-UUOKFMHZSA-N	Organic compounds	Nucleosides, nucleotides, and analogues	Imidazole ribonucleosides and ribonucleotides	1-ribosyl-imidazolecarboxamides
AllCCS00000186	Testosterone	C19H28O2	[M-H]-	288.209	287.202	175.645	178.51	171.7	176.937	177.701	CC12CCC(C=C2CCC3(C4(CCC(C4(C)CCC31[H])(O)[H])[H])[H])=O	MUMGGOZAMZWBJJ-DYKIIFRCSA-N	Organic compounds	Lipids and lipid-like molecules	Steroids and steroid derivatives	Androstane steroids
AllCCS00000180	Glycocholic acid	C26H43NO6	[M-H]-	465.309	464.302	200.577	207.597	204.3	230.263	203.559	CC(CCC(=NCC(=O)O)O)(C1(CCC2(C3(C(CC(C12C)(O)[H])(C4(C)CCC(CC4(CC3(O)[H])[H])(O)[H])[H])[H])[H])[H])[H]	RFDAIACWWDREDC-MZMBZMQMSA-N	Organic compounds	Lipids and lipid-like molecules	Steroids and steroid derivatives	Bile acids, alcohols and derivatives
AllCCS00000480	Uracil	C4H4N2O2	[M-H]-	112.027	111.02	114	117.165	109.6	115.177	121.692	C1=CN=C(N=C1O)O	ISAKRJDGNUQOIC-UHFFFAOYSA-N	Organic compounds	Organoheterocyclic compounds	Diazines	Pyrimidines and pyrimidine derivatives
AllCCS00000178	trans-Dehydroandrosterone	C19H28O2	[M-H]-	288.209	287.202	175.343	178.499	172.7	176.785	179.597	CC12CCC(CC2=CCC3(C4(CCC(C4(C)CCC31[H])=O)[H])[H])(O)[H]	FMGSKLZLMKYGDP-INNQQZFDSA-N	Organic compounds	Lipids and lipid-like molecules	Steroids and steroid derivatives	Androstane steroids
AllCCS00001764	D-Malic Acid	C4H6O5	[M-H]-	134.022	133.014	120.679	122.689	116.6	122.269	122.805	C(C(C(=O)O)(O)[H])C(=O)O	BJEPYKJPYRNKOW-UWTATZPHSA-N	Organic compounds	Organic acids and derivatives	Hydroxy acids and derivatives	Beta hydroxy acids and derivatives
AllCCS00000181	Estrone	C18H22O2	[M-H]-	270.162	269.155	170.629	173.791	170.4	173.139	172.555	CC12CCC3(C4=CC=C(C=C4CCC3(C2(CCC1=O)[H])[H])O)[H]	DNXHEGUUPJUMQT-CBZIJGRNSA-N	Organic compounds	Lipids and lipid-like molecules	Steroids and steroid derivatives	Estrane steroids
AllCCS00001787	1-Methyladenine	C6H7N5	[M-H]-	149.07	148.063	130.967	128.497	123.6	128.174	126.598	CN1C=NC=2C(=C1N)N=CN2	HPZMWTNATZPBIH-UHFFFAOYSA-N	Organic compounds	Organoheterocyclic compounds	Imidazopyrimidines	Purines and purine derivatives
AllCCS00000171	11-Deoxycortisol	C21H30O4	[M-H]-	346.214	345.207	183.123	189.967	181.2	194.528	184.828	CC12CCC(C=C2CCC3(C1(CCC4(C)C3(CCC4(C(CO)=O)O)[H])[H])[H])=O	WHBHBVVOGNECLV-HMGFGKNBSA-N	Organic compounds	Lipids and lipid-like molecules	Steroids and steroid derivatives	Hydroxysteroids
AllCCS00000138	N2,N2-Dimethylguanosine	C12H17N5O5	[M-H]-	311.123	310.116	169.162	170.98	165.9	182.292	178.802	CN(C)C1=NC2=C(C(=N1)O)N=CN2C3(C(C(C(CO)(O3)[H])(O)[H])(O)[H])[H]	RSPURTUNRHNVGF-IOSLPCCCSA-N	Organic compounds	Nucleosides, nucleotides, and analogues	Purine nucleosides
AllCCS00000206	Linoleic acid	C18H32O2	[M-H]-	280.24	279.233	174.3	178.476	175.1	207.803	193.021	CCCCCC(=C(CC(=C(CCCCCCCC(=O)O)[H])[H])[H])[H]	OYHQOLUKZRVURQ-HZJYTTRNSA-N	Organic compounds	Lipids and lipid-like molecules	Fatty Acyls	Lineolic acids and derivatives
AllCCS00000575	PEp(34:1)	C39H76NO7P	[M-H]-	701.536	700.529	263.5	266.885	284.6	339.557	261.613	[H][C@@](CO\C=C/CCCCCCCCCCCCCCCC)(COP(O)(=O)OCCN)OC(=O)CCCCCCC\C=C/CCCCCC	NHHCZYWVBRHSSB-KHOLRTNESA-N	Organic compounds	Lipids and lipid-like molecules	Glycerophospholipids	Glycerophosphoethanolamines
AllCCS00000134	GDP-glucose	C16H25N5O16P2	[M-H]-	605.077	604.07	208.725	214.204	212.7	238.649	205.721	C(C1(C(C(C(C(O1)(OP(O)(=O)OP(O)(=O)OCC2(C(C(C(N3C=NC4=C3NC(=N)N=C4O)(O2)[H])(O)[H])(O)[H])[H])[H])(O)[H])(O)[H])(O)[H])[H])O	MVMSCBBUIHUTGJ-LRJDVEEWSA-N	Organic compounds	Nucleosides, nucleotides, and analogues	Purine nucleotides	Purine nucleotide sugars
AllCCS00000557	PG(36:1)	C42H81O10P	[M-H]-	776.557	775.549	277.6	281.946	288.4	357.707	282.432	[H][C@](O)(CO)COP(O)(=O)OC[C@@]([H])(COC(=O)CCCCCCCCCCCCCCCCC)OC(=O)CCCCCCC\C=C/CCCCCCCC	ZEFGRNLJASLRBZ-QIJYXWHJSA-N	Organic compounds	Lipids and lipid-like molecules	Glycerophospholipids	Glycerophosphoglycerols
AllCCS00002114	Glucose 1-Phosphate	C6H13O9P	[M-H]-	260.03	259.022	148.6	146.166	143	157.699	146.255	C(C1(C(C(C(C(O1)(OP(O)(O)=O)[H])(O)[H])(O)[H])(O)[H])[H])O	HXXFSFRBOHSIMQ-VFUOTHLCSA-N	Organic compounds	Organic oxygen compounds	Organooxygen compounds	Carbohydrates and carbohydrate conjugates
AllCCS00001931	Rifampicin	C43H58N4O12	[M-H]-	822.405	821.398	288.84	262.35	274.5	317.423	288.812	CC1(C(=C(C(=C(C)C(=NC=2C(=C(NN3CCN(C)CC3)[H])C(C4=C(C(=C(C)C5=C4C(C(C)(OC(=C(C(C(C)(C(C(C)(C(C(C)(C1(O)[H])[H])(O)[H])[H])(OC(C)=O)[H])[H])(OC)[H])[H])[H])O5)=O)O)C2O)=O)O)[H])[H])[H])[H]	FZYOVNIOYYPUPY-ZTWDQPHTSA-N	Organic compounds	Phenylpropanoids and polyketides	Macrolactams
AllCCS00000075	L-Glutamate	C5H9NO4	[M-H]-	147.053	146.046	125.3	126.642	124.5	131.864	127.254	C(CC(=O)O)C(C(=O)O)(N)[H]	WHUUTDBJXJRKMK-VKHMYHEASA-N	Organic compounds	Organic acids and derivatives	Carboxylic acids and derivatives	Amino acids, peptides, and analogues
AllCCS00001858	9-HODE	C18H32O3	[M-H]-	296.235	295.228	180.632	180.019	176.3	212.694	195.59	CCCCCC(=C(C(=C(C(CCCCCCCC(=O)O)O)[H])[H])[H])[H]	NPDSHTNEKLQQIJ-SIGMCMEVSA-N	Organic compounds	Lipids and lipid-like molecules	Fatty Acyls	Lineolic acids and derivatives
AllCCS00000611	PS(38:4)	C44H78NO10P	[M-H]-	811.536	810.529	282.6	283.831	308.3	362.351	284.373	[H][C@](N)(COP(O)(=O)OC[C@@]([H])(COC(=O)CCCCCCCCCCCCCCCCC)OC(=O)CCC\C=C/C\C=C/C\C=C/C\C=C/CCCCC)C(O)=O	SVOUGFFDROZBJI-DNALCEECSA-N	Organic compounds	Lipids and lipid-like molecules	Glycerophospholipids	Glycerophosphoserines
AllCCS00002089	Dtdp-D-Glucose	C16H26N2O16P2	[M-H]-	564.076	563.068	209.5	209.179	202.9	245.754	207.855	CC1=CN(C2(CC(C(COP(O)(=O)OP(O)(=O)OC3(C(C(C(C(CO)(O3)[H])(O)[H])(O)[H])(O)[H])[H])(O2)[H])(O)[H])[H])C(N=C1O)=O	YSYKRGRSMLTJNL-URARBOGNSA-N	Organic compounds	Nucleosides, nucleotides, and analogues	Pyrimidine nucleotides	Pyrimidine nucleotide sugars
AllCCS00000163	Deoxythymidine 5'-phosphate (dTMP)	C10H15N2O8P	[M-H]-	322.057	321.049	164.1	166.102	162.6	181.336	160.011	CC1=CN(C2(CC(C(COP(O)(O)=O)(O2)[H])(O)[H])[H])C(N=C1O)=O	GYOZYWVXFNDGLU-XLPZGREQSA-N	Organic compounds	Nucleosides, nucleotides, and analogues	Pyrimidine nucleotides	Pyrimidine deoxyribonucleotides
AllCCS00000556	PG(36:2)	C42H79O10P	[M-H]-	774.541	773.534	276.2	279.156	284.2	336.786	284.983	[H][C@](O)(CO)COP(O)(=O)OC[C@@]([H])(COC(=O)CCCCCCC\C=C\CCCCCCCC)OC(=O)CCCCCCC\C=C\CCCCCCCC	DSNRWDQKZIEDDB-ZQXBMSQTSA-N	Organic compounds	Lipids and lipid-like molecules	Glycerophospholipids	Glycerophosphoglycerols
AllCCS00000239	Prostaglandin E2	C20H32O5	[M-H]-	352.225	351.218	192.06	191.177	185.9	217.899	187.573	CCCCCC(C(=C(C1(C(CC(=C(CCCC(=O)O)[H])[H])(C(CC1(O)[H])=O)[H])[H])[H])[H])(O)[H]	XEYBRNLFEZDVAW-ARSRFYASSA-N	Organic compounds	Lipids and lipid-like molecules	Fatty Acyls	Eicosanoids
AllCCS00001777	Oxytocin	C43H66N12O12S2	[M-H]-	1006.44	1005.43	298.965	248.139	311.4	346.58	316.096	CCC(C)(C1(C(=NC(CCC(=N)O)(C(=NC(CC(=N)O)(C(=NC(CSSCC(C(=NC(CC2=CC=C(C=C2)O)(C(=N1)O)[H])O)(N)[H])(C(N3CCCC3(C(=NC(CC(C)C)(C(=NCC(=N)O)O)[H])O)[H])=O)[H])O)[H])O)[H])O)[H])[H]	XNOPRXBHLZRZKH-DSZYJQQASA-N	Organic compounds	Organic acids and derivatives	Carboxylic acids and derivatives	Amino acids, peptides, and analogues
AllCCS00001839	Inositol	C6H12O6	[M-H]-	180.063	179.056	144.271	129.531	127.6	134.638	136.226	C1(C(C(C(C(C1O)O)O)O)O)O	CDAISMWEOUEBRE-UHFFFAOYSA-N	Organic compounds	Organic oxygen compounds	Organooxygen compounds	Alcohols and polyols
AllCCS00000311	4-Aminobenzoate	C7H7NO2	[M-H]-	137.048	136.04	128.1	125.719	124.9	127.685	130.314	C=1C=C(C=CC1C(O)=O)N	ALYNCZNDIQEVRV-UHFFFAOYSA-N	Organic compounds	Benzenoids	Benzene and substituted derivatives	Benzoic acids and derivatives
AllCCS00000083	Taurine	C2H7NO3S	[M-H]-	125.015	124.007	117.9	125.912	119.7	117.386	124.821	C(CS(O)(=O)=O)N	XOAAWQZATWQOTB-UHFFFAOYSA-N	Organic compounds	Organic acids and derivatives	Organic sulfonic acids and derivatives	Organosulfonic acids and derivatives
AllCCS00000580	PEp(38:6)	C43H74NO7P	[M-H]-	747.52	746.513	268.1	273.874	292.8	377.001	252.319	[H][C@@](CO\C=C/CCCCCCCCCCCCCC)(COP(O)(=O)OCCN)OC(=O)CC\C=C/C\C=C/C\C=C/C\C=C/C\C=C/C\C=C/CC	WVGALBKSWOUIEZ-XNHMFJFDSA-N	Organic compounds	Lipids and lipid-like molecules	Glycerophospholipids	Glycerophosphoethanolamines
AllCCS00000288	DL-Vanillylmandelic acid	C9H10O5	[M-H]-	198.053	197.046	140.904	139.896	136.9	149.663	141.97	COC=1C=C(C=CC1O)C(C(=O)O)(O)[H]	CGQCWMIAEPEHNQ-QMMMGPOBSA-N	Organic compounds	Benzenoids	Phenols	Methoxyphenols
AllCCS00000257	Progesterone	C21H30O2	[M-H]-	314.225	313.217	182.13	186.972	181.6	187.358	178.776	CC(C1(CCC2(C3(CCC4=CC(CCC4(C)C3(CCC12C)[H])=O)[H])[H])[H])=O	RJKFOVLPORLFTN-LEKSSAKUSA-N	Organic compounds	Lipids and lipid-like molecules	Steroids and steroid derivatives	Pregnane steroids
AllCCS00001795	Mangiferin	C19H18O11	[M-H]-	422.085	421.078	195.814	196.003	181.9	186.885	194.535	C=1C2=C(C=C(C1O)O)OC=3C=C(C(=C(C3C2=O)O)C4(C(C(C(C(CO)(O4)[H])(O)[H])(O)[H])(O)[H])[H])O	AEDDIBAIWPIIBD-ZJKJAXBQSA-N	Organic compounds	Organoheterocyclic compounds	Benzopyrans	1-benzopyrans
AllCCS00000041	7,8-Dihydrofolate	C19H21N7O6	[M-H]-	443.155	442.148	196.418	195.276	192.6	238.573	194.733	C=1C=C(C=CC1C(NC(CCC(=O)O)(C(=O)O)[H])=O)NCC=2CNC3=C(C(=NC(=N)N3)O)N2	OZRNSSUDZOLUSN-LBPRGKRZSA-N	Organic compounds	Organic acids and derivatives	Carboxylic acids and derivatives	Amino acids, peptides, and analogues
AllCCS00001938	Astilbin	C21H22O11	[M-H]-	450.116	449.109	198.327	201.101	193.1	212.804	199.895	CC1(C(C(C(C(O1)(OC2(C(C3=C(C=C(C=C3OC2(C=4C=CC(=C(C4)O)O)[H])O)O)=O)[H])[H])(O)[H])(O)[H])(O)[H])[H]	ZROGCCBNZBKLEL-MPRHSVQHSA-N	Organic compounds	Phenylpropanoids and polyketides	Flavonoids	Flavonoid glycosides
AllCCS00002088	Deoxyuridine Triphosphate	C9H15N2O14P3	[M-H]-	467.974	466.966	178.4	182.853	180.5	210.144	153.185	C1=CN(C2(CC(C(COP(O)(=O)OP(O)(=O)OP(O)(O)=O)(O2)[H])(O)[H])[H])C(N=C1O)=O	AHCYMLUZIRLXAA-SHYZEUOFSA-N	Organic compounds	Nucleosides, nucleotides, and analogues	Pyrimidine nucleotides	Pyrimidine deoxyribonucleotides
AllCCS00002069	Hypotaurine	C2H7NO2S	[M-H]-	109.02	108.012	133.1	129.482	119.9	113.924	121.683	C(CS(O)=O)N	VVIUBCNYACGLLV-UHFFFAOYSA-N	Organic compounds	Organic acids and derivatives	Sulfinic acids and derivatives	Sulfinic acids
AllCCS00000047	Aspartame	C14H18N2O5	[M-H]-	294.122	293.114	166.713	167.836	165.3	172.374	163.92	COC(C(CC1=CC=CC=C1)(N=C(C(CC(=O)O)(N)[H])O)[H])=O	IAOZJIPTCAWIRG-QWRGUYRKSA-N	Organic compounds	Organic acids and derivatives	Carboxylic acids and derivatives	Amino acids, peptides, and analogues
AllCCS00000416	Trehalose	C12H22O11	[M-H]-	342.116	341.109	169.9	174.376	171.1	178.322	183.629	C(C1(C(C(C(C(O1)(OC2(C(C(C(C(CO)(O2)[H])(O)[H])(O)[H])(O)[H])[H])[H])(O)[H])(O)[H])(O)[H])[H])O	HDTRYLNUVZCQOY-LIZSDCNHSA-N	Organic compounds	Organic oxygen compounds	Organooxygen compounds	Carbohydrates and carbohydrate conjugates
AllCCS00001765	4-Acetamidobutanoic Acid	C6H11NO3	[M-H]-	145.074	144.067	132.6	131.492	129.7	131.325	127.986	CC(=NCCCC(=O)O)O	UZTFMUBKZQVKLK-UHFFFAOYSA-N	Organic compounds	Organic acids and derivatives	Carboxylic acids and derivatives	Amino acids, peptides, and analogues
AllCCS00001538	(3'-sulfo)Galbeta-Cer(d18:1/22:0)	C46H89NO11S	[M-H]-	863.616	862.608	295.5	296.226	312.3	381.818	285.595	[H][C@@](CO[C@@H]1O[C@H](CO)[C@H](O)C(OS(O)(=O)=O)C1O)(NC(=O)CCCCCCCCCCCCCCCCCCCCC)[C@]([H])(O)\C=C\CCCCCCCCCCCCC	UAKYQMHTPLVMJD-GJOJTGTQSA-N	Organic compounds	Lipids and lipid-like molecules	Sphingolipids	Glycosphingolipids
AllCCS00002074	N-Acetylserine	C5H9NO4	[M-H]-	147.053	146.046	127.8	127.172	124.5	129.287	136.235	CC(=NC(CO)(C(=O)O)[H])O	JJIHLJJYMXLCOY-BYPYZUCNSA-N	Organic compounds	Organic acids and derivatives	Carboxylic acids and derivatives	Amino acids, peptides, and analogues
AllCCS00001774	Ophthalmic Acid	C11H19N3O6	[M-H]-	289.127	288.12	161.8	165.452	158.9	172.338	167.025	CCC(C(=NCC(=O)O)O)(N=C(CCC(C(=O)O)(N)[H])O)[H]	JCMUOFQHZLPHQP-BQBZGAKWSA-N	Organic compounds	Organic acids and derivatives	Carboxylic acids and derivatives	Amino acids, peptides, and analogues
AllCCS00000472	Pyridoxal (Vitamin B6)	C8H9NO3	[M-H]-	167.058	166.051	130.4	133.135	131.2	138.443	131.979	CC1=C(C(C=O)=C(C=N1)CO)O	RADKZDMFGJYCBB-UHFFFAOYSA-N	Organic compounds	Organoheterocyclic compounds	Pyridines and derivatives	Pyridine carboxaldehydes
AllCCS00001887	Ursocholic Acid	C24H40O5	[M-H]-	408.288	407.28	205.097	200.947	198.3	207.283	192.878	CC(CCC(=O)O)(C1(CCC2(C3(C(CC(C12C)(O)[H])(C4(C)CCC(CC4(CC3(O)[H])[H])(O)[H])[H])[H])[H])[H])[H]	BHQCQFFYRZLCQQ-UTLSPDKDSA-N	Organic compounds	Lipids and lipid-like molecules	Steroids and steroid derivatives	Bile acids, alcohols and derivatives
AllCCS00000013	L-Thyroxine	C15H11I4NO4	[M-H]-	776.687	775.679	206.155	212.656	198.1	188.319	215.181	C1=C(C=C(C(=C1I)OC2=CC(=C(C(=C2)I)O)I)I)CC(C(=O)O)(N)[H]	XUIIKFGFIJCVMT-LBPRGKRZSA-N	Organic compounds	Organic acids and derivatives	Carboxylic acids and derivatives	Amino acids, peptides, and analogues
AllCCS00000216	Pristanic acid	C19H38O2	[M-H]-	298.287	297.28	178.788	183.051	181.9	191.418	180.734	CC(C)CCCC(C)CCCC(C)CCCC(C)C(=O)O	PAHGJZDQXIOYTH-UHFFFAOYSA-N	Organic compounds	Lipids and lipid-like molecules	Prenol lipids	Diterpenoids
AllCCS00002058	2,3-Diaminopropionate	C3H8N2O2	[M-H]-	104.059	103.051	118.9	119.807	114.2	114.296	120.115	C(C(C(=O)O)(N)[H])N	PECYZEOJVXMISF-REOHCLBHSA-N	Organic compounds	Organic acids and derivatives	Carboxylic acids and derivatives	Amino acids, peptides, and analogues
AllCCS00002077	Omega-Hydroxydodecanoate	C12H24O3	[M-H]-	216.173	215.165	152.8	155.812	155.1	169.066	150.607	C(CCCCCC(=O)O)CCCCCO	ZDHCZVWCTKTBRY-UHFFFAOYSA-N	Organic compounds	Organic acids and derivatives	Hydroxy acids and derivatives	Medium-chain hydroxy acids and derivatives
AllCCS00001926	Indaziflam	C16H20FN5	[M-H]-	301.17	300.163	180.666	176.233	166.7	181.535	179.963	CC=1C=CC=2CC(C)(C(C2C1)(N=C3NC(C(C)(F)[H])=NC(=N)N3)[H])[H]	YFONKFDEZLYQDH-BOURZNODSA-N	Organic compounds	Benzenoids	Indanes
AllCCS00000140	N4-Acetylcytidine	C11H15N3O6	[M-H]-	285.096	284.089	161.403	163.629	159.7	177.625	168.306	CC(=NC=1C=CN(C2(C(C(C(CO)(O2)[H])(O)[H])(O)[H])[H])C(N1)=O)O	NIDVTARKFBZMOT-PEBGCTIMSA-N	Organic compounds	Nucleosides, nucleotides, and analogues	Pyrimidine nucleosides
AllCCS00002091	Nadph	C21H30N7O17P3	[M-H]-	745.091	744.084	246.7	234.04	238.8	284.645	229.857	C=1CC(=CN(C1)C2(C(C(C(COP(O)(=O)OP(O)(=O)OCC3(C(C(C(N4C=NC5=C(N)N=CN=C54)(O3)[H])(OP(O)(O)=O)[H])(O)[H])[H])(O2)[H])(O)[H])(O)[H])[H])C(=N)O	ACFIXJIJDZMPPO-NNYOXOHSSA-N	Organic compounds	Nucleosides, nucleotides, and analogues	(5'->5')-dinucleotides
AllCCS00001920	Juglone	C10H6O3	[M-H]-	174.032	173.024	131.201	132.735	131.8	137.185	128.869	C1=CC=2C(C=CC(C2C(=C1)O)=O)=O	KQPYUDDGWXQXHS-UHFFFAOYSA-N	Organic compounds	Benzenoids	Naphthalenes	Naphthoquinones
AllCCS00001741	L-Serine	C3H7NO3	[M-H]-	105.043	104.035	136.664	120.32	113.4	113.955	119.302	C(C(C(=O)O)(N)[H])O	MTCFGRXMJLQNBG-REOHCLBHSA-N	Organic compounds	Organic acids and derivatives	Carboxylic acids and derivatives	Amino acids, peptides, and analogues
AllCCS00000278	2-Oleoyl-1-palmitoyl-sn-glycero-3-phosphocholine	C42H82NO8P	[M-H]-	759.578	758.571	272.172	282.335	275.4	346.958	270.769	CCCCCCCCC(=C(CCCCCCCC(=O)OC(COC(CCCCCCCCCCCCCCC)=O)(COP(=O)([O-])OCC[N+](C)(C)C)[H])[H])[H]	WTJKGGKOPKCXLL-VYOBOKEXSA-N	Organic compounds	Lipids and lipid-like molecules	Glycerophospholipids	Glycerophosphocholines
AllCCS00000055	Nicotinuric acid	C8H8N2O3	[M-H]-	180.053	179.046	138.075	136.983	137.5	141.145	135.607	C1=CC(=CN=C1)C(=NCC(=O)O)O	ZBSGKPYXQINNGF-UHFFFAOYSA-N	Organic compounds	Organic acids and derivatives	Carboxylic acids and derivatives	Amino acids, peptides, and analogues
AllCCS00000005	Cysteinylglycine	C5H10N2O3S	[M-H]-	178.041	177.034	131.774	135.66	135.7	137.804	146.149	C(C(=O)O)N=C(C(CS)(N)[H])O	ZUKPVRWZDMRIEO-VKHMYHEASA-N	Organic compounds	Organic acids and derivatives	Carboxylic acids and derivatives	Amino acids, peptides, and analogues
AllCCS00000391	D-galacturonic acid	C6H10O7	[M-H]-	194.043	193.035	128.296	132.643	132.2	140.18	144.116	C(C(C(C(C(C(=O)O)(O)[H])(O)[H])(O)[H])(O)[H])=O	IAJILQKETJEXLJ-RSJOWCBRSA-N	Organic compounds	Organic oxygen compounds	Organooxygen compounds	Carbohydrates and carbohydrate conjugates
AllCCS00000362	7-Methyluric acid	C6H6N4O3	[M-H]-	182.044	181.037	129.348	134.236	129.7	138.637	130.678	CN1C2=C(N=C(N=C2O)O)N=C1O	YHNNPKUFPWLTOP-UHFFFAOYSA-N	Organic compounds	Organoheterocyclic compounds	Imidazopyrimidines	Purines and purine derivatives
AllCCS00000594	PE(38:5)	C43H76NO8P	[M-H]-	765.531	764.524	272	273.115	296.3	383.153	280.625	[H][C@@](COC(=O)CCCCCCC\C=C/CCCCCC)(COP(O)(=O)OCCN)OC(=O)CCCCC\C=C/C\C=C/C\C=C/C\C=C/CCCCC	RPHOMZKEMREJMO-FUFXABRCSA-N	Organic compounds	Lipids and lipid-like molecules	Glycerophospholipids	Glycerophosphoethanolamines
AllCCS00001854	2-Methoxyestrone	C19H24O3	[M-H]-	300.173	299.165	184.553	180.081	176.6	183.574	176.423	CC12CCC3(C(CCC4=CC(=C(C=C43)OC)O)(C2(CCC1=O)[H])[H])[H]	WHEUWNKSCXYKBU-QPWUGHHJSA-N	Organic compounds	Lipids and lipid-like molecules	Steroids and steroid derivatives	Estrane steroids
AllCCS00000213	pregnenolone sulfate	C21H32O5S	[M-H]-	396.197	395.19	203.907	195.644	204.9	206.35	186.64	CC(C1(CCC2(C3(CC=C4CC(CCC4(C)C3(CCC12C)[H])(OS(O)(=O)=O)[H])[H])[H])[H])=O	DIJBBUIOWGGQOP-OZIWPBGVSA-N	Organic compounds	Lipids and lipid-like molecules	Steroids and steroid derivatives	Sulfated steroids
AllCCS00001937	5-7-Dihydroxy-3-4-5-Trimethoxyflavone	C18H16O7	[M-H]-	344.09	343.082	191.658	181.77	179.2	198.793	180.959	COC=1C=C(C=C(C1OC)OC)C2=CC(C3=C(C=C(C=C3O2)O)O)=O	CPCPHNWWTJLXKQ-UHFFFAOYSA-N	Organic compounds	Phenylpropanoids and polyketides	Flavonoids	O-methylated flavonoids
AllCCS00000217	Phytanic acid	C20H40O2	[M-H]-	312.303	311.296	183.172	186.413	185.5	192.505	185.623	CC(C)CCCC(C)CCCC(C)CCCC(C)CC(=O)O	RLCKHJSFHOZMDR-UHFFFAOYSA-N	Organic compounds	Lipids and lipid-like molecules	Prenol lipids	Diterpenoids
AllCCS00000613	PS(40:5)	C46H80NO10P	[M-H]-	837.552	836.545	287.1	289.668	309.6	391.799	296.488	[H][C@](N)(COP(O)(=O)OC[C@@]([H])(COC(=O)CCCCCCC\C=C/CCCCCCCC)OC(=O)CCCCC\C=C/C\C=C/C\C=C/C\C=C/CCCCC)C(O)=O	OWSGWCJBVUILEM-RYOSHBBVSA-N	Organic compounds	Lipids and lipid-like molecules	Glycerophospholipids	Glycerophosphoserines
AllCCS00001917	N-Acetyl Sulfamethoxazole	C12H13N3O4S	[M-H]-	295.063	294.055	172.053	164.817	165.1	183.41	169.513	CC1=CC(=NO1)NS(C2=CC=C(C=C2)N=C(C)O)(=O)=O	GXPIUNZCALHVBA-UHFFFAOYSA-N	Organic compounds	Benzenoids	Benzene and substituted derivatives	Benzenesulfonamides
AllCCS00002087	Coenzyme A	C21H36N7O16P3S	[M-H]-	767.115	766.108	243.7	243.821	241.1	280.791	240.879	CC(C)(COP(O)(=O)OP(O)(=O)OCC1(C(C(C(N2C=NC3=C(N)N=CN=C32)(O1)[H])(O)[H])(OP(O)(O)=O)[H])[H])C(C(=NCCC(=NCCS)O)O)(O)[H]	RGJOEKWQDUBAIZ-IBOSZNHHSA-N	Organic compounds	Nucleosides, nucleotides, and analogues	Purine nucleotides	Purine ribonucleotides
AllCCS00000346	3-Methylxanthine	C6H6N4O2	[M-H]-	166.049	165.042	124.484	130.556	127.2	133.184	126.083	CN1C2=C(C(=NC1=O)O)N=CN2	GMSNIKWWOQHZGF-UHFFFAOYSA-N	Organic compounds	Organoheterocyclic compounds	Imidazopyrimidines	Purines and purine derivatives
AllCCS00000371	Dulcitol	C6H14O6	[M-H]-	182.079	181.072	130.2	132.925	132.7	141.192	147.895	C(C(C(C(C(CO)(O)[H])(O)[H])(O)[H])(O)[H])O	FBPFZTCFMRRESA-GUCUJZIJSA-N	Organic compounds	Organic oxygen compounds	Organooxygen compounds	Carbohydrates and carbohydrate conjugates
AllCCS00000577	PEp(36:3)	C41H76NO7P	[M-H]-	725.536	724.529	267.1	267.202	289.1	332.828	269.618	[H][C@@](CO\C=C/CCCCCCCCCCCCCC)(COP(O)(=O)OCCN)OC(=O)CCCCCC\C=C/C\C=C/C\C=C/CCCCC	OFLIDIBZDKQXPD-UKFMZXQISA-N	Organic compounds	Lipids and lipid-like molecules	Glycerophospholipids	Glycerophosphoethanolamines
AllCCS00000343	5-Hydroxytryptophol (5HTOL)	C10H11NO2	[M-H]-	177.079	176.072	134.491	138.905	135.6	143.275	130.14	C1=CC2=C(C=C1O)C(CCO)=CN2	KQROHCSYOGBQGJ-UHFFFAOYSA-N	Organic compounds	Organoheterocyclic compounds	Indoles and derivatives	Hydroxyindoles
AllCCS00001826	Maltopentaose	C30H52O26	[M-H]-	828.275	827.267	254.896	244.786	233.9	236.571	280.892	C(C1(C(C(C(C(O1)(OC2(C(CO)(OC(C(C2(O)[H])(O)[H])(OC3(C(CO)(OC(C(C3(O)[H])(O)[H])(OC4(C(CO)(OC(C(C4(O)[H])(O)[H])(OC5(C(CO)(OC(C(C5(O)[H])(O)[H])(O)[H])[H])[H])[H])[H])[H])[H])[H])[H])[H])[H])[H])[H])(O)[H])(O)[H])(O)[H])[H])O	FTNIPWXXIGNQQF-DWTFCAFKSA-N	Organic compounds	Organic oxygen compounds	Organooxygen compounds	Carbohydrates and carbohydrate conjugates
AllCCS00000605	PA(38:6)	C41H69O8P	[M-H]-	720.473	719.466	260.9	267.421	280.1	358.608	253.806	[H][C@@](COC(=O)CCCCCCCCCCCCCCC)(COP(O)(O)=O)OC(=O)CC\C=C/C\C=C/C\C=C/C\C=C/C\C=C/C\C=C/CC	NXXSEGVRTTVEEI-QPKMWZFCSA-N	Organic compounds	Lipids and lipid-like molecules	Glycerophospholipids	Glycerophosphates
AllCCS00000432	4-Hydroxycinnamic acid	C9H8O3	[M-H]-	164.047	163.04	130.8	132.715	133.1	142.55	139.978	C=1C=C(C=CC1C(=C(C(=O)O)[H])[H])O	NGSWKAQJJWESNS-ZZXKWVIFSA-N	Organic compounds	Phenylpropanoids and polyketides	Cinnamic acids and derivatives	Hydroxycinnamic acids and derivatives
AllCCS00000331	Oxypurinol	C5H4N4O2	[M-H]-	152.033	151.026	120.103	125.496	126.9	127.544	119.353	C1=C2C(=NC(N=C2O)=O)NN1	HXNFUBHNUDHIGC-UHFFFAOYSA-N	Organic compounds	Organoheterocyclic compounds	Imidazopyrimidines	Purines and purine derivatives
AllCCS00000056	5-Aminopentanoic acid	C5H11NO2	[M-H]-	117.079	116.072	124.492	126.639	123.2	124.409	126.316	C(CCN)CC(=O)O	JJMDCOVWQOJGCB-UHFFFAOYSA-N	Organic compounds	Organic acids and derivatives	Carboxylic acids and derivatives	Amino acids, peptides, and analogues
AllCCS00000330	Indole	C8H7N	[M-H]-	117.058	116.051	117.085	118.707	116.4	117.966	115.432	C1=CC=C2C(=C1)C=CN2	SIKJAQJRHWYJAI-UHFFFAOYSA-N	Organic compounds	Organoheterocyclic compounds	Indoles and derivatives	Indoles
AllCCS00001791	L-Ascorbic Acid	C6H8O6	[M-H]-	176.032	175.025	128.9	129.8	128.2	137.527	136.554	C(C(C1(C(=C(C(=O)O1)O)O)[H])(O)[H])O	CIWBSHSKHKDKBQ-JLAZNSOCSA-N	Organic compounds	Organoheterocyclic compounds	Dihydrofurans	Furanones
AllCCS00001897	2-(β-Glucosyl)glycerol	C9H18O8	[M-H]-	254.1	253.093	157.267	153.154	146.1	154.697	174.721	C(C(CO)OC1(C(C(C(C(CO)(O1)[H])(O)[H])(O)[H])(O)[H])[H])O	AQTKXCPRNZDOJU-KRQWFDNZSA-N	Organic compounds	Lipids and lipid-like molecules	Glycerolipids	Glycosylglycerols
AllCCS00001768	4,6-Dioxoheptanoic Acid	C7H10O4	[M-H]-	158.058	157.051	131.436	132.648	131.7	139.028	125.2	CC(CC(CCC(=O)O)=O)=O	WYEPBHZLDUPIOD-UHFFFAOYSA-N	Organic compounds	Organic acids and derivatives	Keto acids and derivatives	Medium-chain keto acids and derivatives
AllCCS00002147	Itaconate	C5H6O4	[M-H]-	130.027	129.019	119.5	123.492	118.3	124.068	123.74	C=C(CC(=O)O)C(=O)O	LVHBHZANLOWSRM-UHFFFAOYSA-N	Organic compounds	Lipids and lipid-like molecules	Fatty Acyls	Fatty acids and conjugates

## Sheet: Validation_set2_pos
id_zhulab	name	formula	adduct	monoisotope_mass	mz	ccs	ccs_allccs	ccs_metccs	ccs_isicle	ccs_deepccs	smiles	inchikey	kingdom	superclass	class	subclass
L0608	Vanatone	C9H10O2	[M+H]+	150.068	151.075	130	133.369	132.2	137.317	133.675	CCC(=O)c1ccc(O)cc1	RARSHUDCJQSEFJ-UHFFFAOYSA-N	Organic compounds	Organic oxygen compounds	Organooxygen compounds	Carbonyl compounds
L0614	Pimaricin	C33H47NO13	[M+H]+	665.305	666.312	261.058	258.809	231.6	269	246.112	[C@@]12(O[C@H]([C@@H]([C@H](C1)O)C(=O)O)C[C@@H](O[C@H]1[C@H]([C@H]([C@@H]([C@H](O1)C)O)N)O)/C=C/C=C/C=C/C=C/C[C@H](OC(=O)/C=C/[C@H]1O[C@@H]1C[C@@H](C2)O)C)O	NCXMLFZGDNKEPB-FFPOYIOWSA-N	Organic compounds	Organic oxygen compounds	Organooxygen compounds	Carbohydrates and carbohydrate conjugates
L0621	Cyromazine	C6H10N6	[M+H]+	166.097	167.104	135.922	138.876	130.7	140.398	134.695	Nc1nc(NC2CC2)nc(N)n1	LVQDKIWDGQRHTE-UHFFFAOYSA-N	Organic compounds	Organoheterocyclic compounds	Triazines	Aminotriazines
L0622	Altrenogest	C21H26O2	[M+H]+	310.193	311.201	178.856	180.208	177.9	187.835	182.176	C12=C3[C@@H](CCC1=CC(=O)CC2)[C@H]1[C@](C=C3)([C@](CC1)(O)CC=C)C	VWAUPFMBXBWEQY-ANULTFPQSA-N	Organic compounds	Lipids and lipid-like molecules	Steroids and steroid derivatives	Estrane steroids
L0625	Carbendazim	C9H9N3O2	[M+H]+	191.069	192.077	138.811	143.654	140	145.209	136.657	COC(=O)Nc1nc2c([nH]1)cccc2	TWFZGCMQGLPBSX-UHFFFAOYSA-N	Organic compounds	Organoheterocyclic compounds	Benzimidazoles	2-benzimidazolylcarbamic acid esters
L0626	Benodanil	C13H10INO	[M+H]+	322.981	323.988	152.62	167.293	171.6	156.515	157.666	C1=CC=C(C=C1)NC(=O)C2=CC=CC=C2I	LJOZMWRYMKECFF-UHFFFAOYSA-N	Organic compounds	Benzenoids	Benzene and substituted derivatives	Anilides
L0628	Anisomycin	C14H19NO4	[M+H]+	265.131	266.139	164.182	164.532	164.3	177.584	163.267	C(=O)(C)O[C@H]1[C@H](NC[C@@H]1O)Cc1ccc(cc1)OC	YKJYKKNCCRKFSL-RDBSUJKOSA-N	Organic compounds	Benzenoids	Phenol ethers	Anisoles
L0632	Triclocarban	C13H9Cl3N2O	[M+H]+	313.978	314.985	173.83	163.257	175.1	166.92	161.063	Clc1ccc(NC(=O)Nc2ccc(Cl)c(Cl)c2)cc1	ICUTUKXCWQYESQ-UHFFFAOYSA-N	Organic compounds	Benzenoids	Benzene and substituted derivatives	Halobenzenes
L0633	Tris(2-chloroethyl) phosphate	C6H12Cl3O4P	[M+H]+	283.954	284.961	151.081	153.34	171.1	147.079	153.762	ClCCOP(=O)(OCCCl)OCCCl	HQUQLFOMPYWACS-UHFFFAOYSA-N	Organic compounds	Organic acids and derivatives	Organic phosphoric acids and derivatives	Phosphate esters
L0637	DI-N-OCTYL PHTHALATE	C24H38O4	[M+H]+	390.277	391.284	210.995	200.588	218.6	216.7	195.179	O=C(OCCCCCCCC)c1ccccc1C(=O)OCCCCCCCC	MQIUGAXCHLFZKX-UHFFFAOYSA-N	Organic compounds	Benzenoids	Benzene and substituted derivatives	Benzoic acids and derivatives
L0638	Iprodione	C13H13Cl2N3O3	[M+H]+	329.033	330.041	180.27	168.696	180.9	172.518	169.976	O=C1CN(C(=O)NC(C)C)C(=O)N1c1cc(Cl)cc(Cl)c1	ONUFESLQCSAYKA-UHFFFAOYSA-N	Organic compounds	Organoheterocyclic compounds	Azolidines	Imidazolidines
L0640	Meglumine	C7H17NO5	[M+H]+	195.111	196.118	141.046	145.524	140.5	146.955	146.067	N(C[C@H](O)[C@@H](O)[C@H](O)[C@H](O)CO)C	MBBZMMPHUWSWHV-BDVNFPICSA-N	Organic compounds	Organic oxygen compounds	Organooxygen compounds	Carbohydrates and carbohydrate conjugates
L0643	Ethopabate	C12H15NO4	[M+H]+	237.1	238.107	151.126	154.733	153	168.634	146.918	CCOc1c(ccc(NC(=O)C)c1)C(=O)OC	GOVWOKSKFSBNGD-UHFFFAOYSA-N	Organic compounds	Benzenoids	Benzene and substituted derivatives	Benzoic acids and derivatives
L0650	Pinocembrin	C15H12O4	[M+H]+	256.074	257.081	157.956	159.114	159	169.741	158.463	C1[C@H](Oc2cc(cc(c2C1=O)O)O)c1ccccc1	URFCJEUYXNAHFI-ZDUSSCGKSA-N	Organic compounds	Phenylpropanoids and polyketides	Flavonoids	Flavans
L0654	Amygdalin	C20H27NO11	[M+H]+	457.158	458.166	214.687	204.577	204.9	210.654	197.119	c1ccc(cc1)[C@H](C#N)O[C@H]1[C@@H]([C@H]([C@@H]([C@H](O1)CO[C@H]1[C@@H]([C@H]([C@@H]([C@H](O1)CO)O)O)O)O)O)O	XUCIJNAGGSZNQT-JHSLDZJXSA-N	Organic compounds	Organic oxygen compounds	Organooxygen compounds	Carbohydrates and carbohydrate conjugates
L0656	Elemicin	C12H16O3	[M+H]+	208.11	209.117	144.765	148.058	147.1	161.889	147.179	COc1cc(cc(c1OC)OC)CC=C	BPLQKQKXWHCZSS-UHFFFAOYSA-N	Organic compounds	Benzenoids	Phenol ethers	Anisoles
L0657	N-trans-Feruloyltyramine	C18H19NO4	[M+H]+	313.131	314.139	181.285	175.542	171.7	180.252	174.96	COC1=C(C=CC(=C1)C=CC(=O)NCCC2=CC=C(C=C2)O)O	NPNNKDMSXVRADT-UHFFFAOYSA-N	Organic compounds	Phenylpropanoids and polyketides	Cinnamic acids and derivatives	Hydroxycinnamic acids and derivatives
L0658	Obtusifolin	C16H12O5	[M+H]+	284.068	285.076	158.749	163.291	168.4	174.591	173.209	CC1=C(C(=C2C(=C1)C(=O)C3=C(C2=O)C(=CC=C3)O)OC)O	NYRXUBDGDSRBGB-UHFFFAOYSA-N	Organic compounds	Benzenoids	Anthracenes	Anthraquinones
L0663	trans-4-phenylbut-3-en-2-one	C10H10O	[M+H]+	146.073	147.08	131.242	129.152	128.5	139.225	131.369	CC(=O)C=CC1=CC=CC=C1	BWHOZHOGCMHOBV-UHFFFAOYSA-N	Organic compounds	Benzenoids	Benzene and substituted derivatives	Styrenes
L0667	Neosperidin dihydrochalcone	C28H36O15	[M+H]+	612.205	613.213	233.957	233.747	246	245.113	229.74	C[C@H]1[C@@H]([C@H]([C@H]([C@@H](O1)O[C@@H]1[C@H]([C@@H]([C@H](O[C@H]1Oc1cc(c(c(c1)O)C(=O)CCc1cc(c(cc1)OC)O)O)CO)O)O)O)O)O	ITVGXXMINPYUHD-CUVHLRMHSA-N	Organic compounds	Phenylpropanoids and polyketides	Flavonoids	Phenylpropanoids and polyketides
L0678	Luteolin-7-O-glucoside	C21H20O11	[M+H]+	448.101	449.108	209.007	202.778	213.9	214.194	207.626	C1=CC(=C(C=C1C2=CC(=O)C3=C(C=C(C=C3O2)O[C@H]4[C@@H]([C@H]([C@@H]([C@H](O4)CO)O)O)O)O)O)O	PEFNSGRTCBGNAN-QNDFHXLGSA-N	Organic compounds	Phenylpropanoids and polyketides	Flavonoids	Flavonoid glycosides
L0689	Bilobetin	C31H20O10	[M+H]+	552.106	553.113	230.487	223.74	253.3	259.349	217.916	Oc1cc(O)cc2OC(=CC(=O)c12)c6cc(c5c(O)cc(O)c3c5OC(=CC3=O)c4ccc(O)cc4)c(OC)cc6	IWEIJEPIYMAGTH-UHFFFAOYSA-N	Organic compounds	Phenylpropanoids and polyketides	Flavonoids	Biflavonoids and polyflavonoids
L0691	Sciadopitysin	C33H24O10	[M+H]+	580.137	581.144	235.367	233.53	275.2	268.407	222.62	Oc1cc(OC)cc2OC(=CC(=O)c12)c6cc(c5c(O)cc(O)c3c5OC(=CC3=O)c4ccc(OC)cc4)c(OC)cc6	YCXRBCHEOFVYEN-UHFFFAOYSA-N	Organic compounds	Phenylpropanoids and polyketides	Flavonoids	Biflavonoids and polyflavonoids
L0692	Isoginkgetin	C32H22O10	[M+H]+	566.121	567.129	231.509	240	266.1	254.634	229.851	COC1=CC=C(C=C1)C2=CC(=O)C3=C(O2)C(=C(C=C3O)O)C4=C(C=CC(=C4)C5=CC(=O)C6=C(C=C(C=C6O5)O)O)OC	HUOOMAOYXQFIDQ-UHFFFAOYSA-N	Organic compounds	Phenylpropanoids and polyketides	Flavonoids	Biflavonoids and polyflavonoids
L0697	Ethyl coumarin-3-carboxylate	C12H10O4	[M+H]+	218.058	219.065	141.916	146.371	149.1	154.368	142.929	CCOC(=O)C1=CC2=CC=CC=C2OC1=O	XKHPEMKBJGUYCM-UHFFFAOYSA-N	Organic compounds	Phenylpropanoids and polyketides	Coumarins and derivatives
L0698	7-hydroxy-4-methyl-8-nitrocoumarin	C10H7NO5	[M+H]+	221.032	222.04	144.574	144.239	147.6	151.797	142.582	CC1=CC(=O)OC2=C1C=CC(=C2[N+](=O)[O-])O	BGUBUSIGKOWDPO-UHFFFAOYSA-N	Organic compounds	Phenylpropanoids and polyketides	Coumarins and derivatives	Hydroxycoumarins
L0699	5,7-Dihydroxy-4-methylcoumarin	C10H8O4	[M+H]+	192.042	193.05	136.886	138.807	140.1	144.942	142.601	CC1=CC(=O)OC2=CC(=CC(=C12)O)O	QNVWGEJMXOQQPM-UHFFFAOYSA-N	Organic compounds	Phenylpropanoids and polyketides	Coumarins and derivatives	Hydroxycoumarins
L0701	4-Methyl-6,7-dihydroxycoumarin	C10H8O4	[M+H]+	192.042	193.05	136.801	139.234	140	146.817	141.193	CC1=CC(=O)OC2=CC(=C(C=C12)O)O	KVOJTUXGYQVLAJ-UHFFFAOYSA-N	Organic compounds	Phenylpropanoids and polyketides	Coumarins and derivatives	Hydroxycoumarins
L0702	6-Hydroxycoumarin	C9H6O3	[M+H]+	162.032	163.039	129.585	132.533	132.4	134.493	135.049	C1=CC2=C(C=CC(=O)O2)C=C1O	CJIJXIFQYOPWTF-UHFFFAOYSA-N	Organic compounds	Phenylpropanoids and polyketides	Coumarins and derivatives	Hydroxycoumarins
L0703	7,8-Dihydroxy-4-phenylcoumarin	C15H10O4	[M+H]+	254.058	255.065	156.503	156.334	153.8	166.761	160.043	C1=CC=C(C=C1)C2=CC(=O)OC3=C2C=CC(=C3O)O	JRVIIPJSVKTPBK-UHFFFAOYSA-N	Organic compounds	Phenylpropanoids and polyketides	Neoflavonoids	Neoflavones
L0704	Echinatin	C16H14O4	[M+H]+	270.089	271.097	167.454	163.508	162.8	182.068	162.134	COc2cc(O)ccc2/C=C/C(=O)c1ccc(O)cc1	QJKMIJNRNRLQSS-WEVVVXLNSA-N	Organic compounds	Phenylpropanoids and polyketides	Linear 1,3-diarylpropanoids	Chalcones and dihydrochalcones
L0706	Licochalcone A	C21H22O4	[M+H]+	338.152	339.159	191.256	183.686	184.8	205.982	185.56	CC(C)(C=C)c1c(cc(c(c1)/C=C/C(=O)c1ccc(cc1)O)OC)O	KAZSKMJFUPEHHW-DHZHZOJOSA-N	Organic compounds	Phenylpropanoids and polyketides	Linear 1,3-diarylpropanoids	Chalcones and dihydrochalcones
L0708	Liquiritigenin	C15H12O4	[M+H]+	256.074	257.081	161.997	159.397	159.9	171.426	159.76	C1[C@H](Oc2c(C1=O)ccc(c2)O)c1ccc(cc1)O	FURUXTVZLHCCNA-AWEZNQCLSA-N	Organic compounds	Phenylpropanoids and polyketides	Flavonoids	Flavans
L0709	Glabridin	C20H20O4	[M+H]+	324.136	325.143	180.628	179.207	179.8	196.657	171.118	CC1(C=Cc2c(O1)ccc1c2OC[C@H](C1)c1c(cc(cc1)O)O)C	LBQIJVLKGVZRIW-ZDUSSCGKSA-N	Organic compounds	Phenylpropanoids and polyketides	Isoflavonoids	Pyranoisoflavonoids
L0713	Cardamonin	C16H14O4	[M+H]+	270.089	271.097	164.017	163.374	162	179.891	160.759	COc1cc(cc(c1C(=O)/C=C/c1ccccc1)O)O	NYSZJNUIVUBQMM-BQYQJAHWSA-N	Organic compounds	Phenylpropanoids and polyketides	Linear 1,3-diarylpropanoids	Chalcones and dihydrochalcones
L0716	Parthenolide	C15H20O3	[M+H]+	248.141	249.149	154.233	159.309	160.6	162.298	164.187	C1(=O)C(=C)[C@H]2[C@H](O1)[C@H]1[C@](CC/C=C(\CC2)/C)(C)O1	KTEXNACQROZXEV-QLIGOWBFSA-N	Organic compounds	Lipids and lipid-like molecules	Prenol lipids	Terpene lactones
L0717	Crotaline	C16H23NO6	[M+H]+	325.153	326.16	176.337	174.262	183.9	176.614	183.84	O1[C@H]2[C@@H]3N(CC2)CC=C3COC(=O)[C@](O)([C@](O)([C@H](C1=O)C)C)C	QVCMHGGNRFRMAD-XFGHUUIASA-N	Organic compounds	Organoheterocyclic compounds	Pyrrolizines	Organoheterocyclic compounds
L0718	Genkwanin	C16H12O5	[M+H]+	284.068	285.076	163.538	164.858	170.4	184.013	168.205	COC1=CC(=C2C(=C1)OC(=CC2=O)C3=CC=C(C=C3)O)O	JPMYFOBNRRGFNO-UHFFFAOYSA-N	Organic compounds	Phenylpropanoids and polyketides	Flavonoids	Phenylpropanoids and polyketides
L0722	Ampelopsin	C15H12O8	[M+H]+	320.053	321.061	173.628	173.622	174.6	190.335	177.131	C1=C(C=C(C(=C1O)O)O)[C@@H]2[C@H](C(=O)C3=C(C=C(C=C3O2)O)O)O	KJXSIXMJHKAJOD-LSDHHAIUSA-N	Organic compounds	Phenylpropanoids and polyketides	Flavonoids	Flavans
L0725	Neferine	C38H44N2O6	[M+H]+	624.32	625.327	242.901	253.954	261.2	284.596	251.671	CN1CCC2=CC(=C(C=C2C1CC3=CC=C(C=C3)OC)OC4=C(C=CC(=C4)CC5C6=CC(=C(C=C6CCN5C)OC)OC)O)OC	MIBATSHDJRIUJK-UHFFFAOYSA-N	Organic compounds	Organoheterocyclic compounds	Isoquinolines and derivatives	Benzylisoquinolines
L0726	Isoliensinine	C37H42N2O6	[M+H]+	610.304	611.312	238.393	250.908	249.7	281.578	247.987	CN1CCC2=CC(=C(C=C2C1CC3=CC=C(C=C3)OC)OC4=C(C=CC(=C4)CC5C6=CC(=C(C=C6CCN5C)OC)O)O)OC	AJPXZTKPPINUKN-UHFFFAOYSA-N	Organic compounds	Organoheterocyclic compounds	Isoquinolines and derivatives	Benzylisoquinolines
L0727	Nuciferine	C19H21NO2	[M+H]+	295.157	296.165	172.415	172.298	173.6	180.345	171.797	c12c(cccc1)C[C@@H]1c3c2c(c(cc3CCN1C)OC)OC	ORJVQPIHKOARKV-OAHLLOKOSA-N	Organic compounds	Alkaloids and derivatives	Aporphines
L0733	Panaxadiol	C30H52O3	[M+H]+	460.392	461.399	218.817	216.732	219.2	224.004	216.661	O[C@H]1[C@H]2[C@]([C@]3([C@@H]([C@@]4([C@@H](CC3)C([C@@H](O)CC4)(C)C)C)C1)C)(CC[C@@H]2[C@@]1(OC(CCC1)(C)C)C)C	PVLHOJXLNBFHDX-XHJPDDKBSA-N	Organic compounds	Lipids and lipid-like molecules	Prenol lipids	Terpene glycosides
L0740	Pinostilbene	C15H14O3	[M+H]+	242.094	243.102	160.075	157.26	153.5	180.497	156.365	COc1cc(cc(c1)O)/C=C/c1ccc(cc1)O	KUWZXOMQXYWKBS-NSCUHMNNSA-N	Organic compounds	Phenylpropanoids and polyketides	Stilbenes
L0743	Piperlongumine	C17H19NO5	[M+H]+	317.126	318.134	179.463	175.347	177.9	197.838	171.751	COc1cc(cc(c1OC)OC)/C=C/C(=O)N1CCC=CC1=O	VABYUUZNAVQNPG-BQYQJAHWSA-N	Organic compounds	Phenylpropanoids and polyketides	Cinnamic acids and derivatives
L0745	Flavokawain A	C18H18O5	[M+H]+	314.115	315.123	176.358	175.629	181.9	202.353	180.527	COC1=CC=C(C=C1)C=CC(=O)C2=C(C=C(C=C2OC)OC)O	CGIBCVBDFUTMPT-UHFFFAOYSA-N	Organic compounds	Phenylpropanoids and polyketides	Linear 1,3-diarylpropanoids	Phenylpropanoids and polyketides
L0747	Kawain	C14H14O3	[M+H]+	230.094	231.102	150.518	153.666	150.7	168.131	153.622	COC1=CC(=O)O[C@H](C1)\C=C\c1ccccc1	XEAQIWGXBXCYFX-GUOLPTJISA-N	Organic compounds	Phenylpropanoids and polyketides	Kavalactones
L0748	Dihydrokavain	C14H16O3	[M+H]+	232.11	233.117	149.111	154.989	152.4	160.878	153.53	COC1=CC(=O)O[C@@H](CCc2ccccc2)C1	VOOYTQRREPYRIW-LBPRGKRZSA-N	Organic compounds	Phenylpropanoids and polyketides	Kavalactones
L0749	Piperine	C17H19NO3	[M+H]+	285.136	286.144	177.202	168.368	172.8	193.056	169.135	C1CCN(CC1)C(=O)/C=C/C=C/c1cc2c(cc1)OCO2	MXXWOMGUGJBKIW-YPCIICBESA-N	Organic compounds	Alkaloids and derivatives
L0759	Silybin	C25H22O10	[M+H]+	482.121	483.129	208.542	209.998	229.5	247.676	207.129	[C@@H]1(c2cc(c(cc2)O)OC)[C@H](Oc2c(O1)cc(cc2)[C@H]1Oc2c(C(=O)[C@@H]1O)c(cc(c2)O)O)CO	SEBFKMXJBCUCAI-HKTJVKLFSA-N	Organic compounds	Lignans, neolignans and related compounds	Flavonolignans
L0760	Isosilybin	C25H22O10	[M+H]+	482.121	483.129	214.418	210.055	231.6	244.041	195.64	C1(C(C(=O)c2c(cc(cc2O1)O)O)O)c1cc2OC(C(Oc2cc1)c1cc(c(cc1)O)OC)CO	FDQAOULAVFHKBX-UHFFFAOYSA-N	Organic compounds	Lignans, neolignans and related compounds	Flavonolignans
L0762	Stevioside	C20H30O3	[M+H]+	318.219	319.227	179.985	179.837	177.1	182.658	183.192	CC12CCCC(C1CCC34C2CCC(C3)(C(=C)C4)O)(C)C(=O)O	QFVOYBUQQBFCRH-UHFFFAOYSA-N	Organic compounds	Lipids and lipid-like molecules	Prenol lipids	Diterpenoids
L0768	Demethoxycurcumin	C20H18O5	[M+H]+	338.115	339.123	193.333	184.178	186.1	218.797	179.631	COC1=C(C=CC(=C1)C=CC(=O)CC(=O)C=CC2=CC=C(C=C2)O)O	HJTVQHVGMGKONQ-UHFFFAOYSA-N	Organic compounds	Phenylpropanoids and polyketides	Diarylheptanoids	Linear diarylheptanoids
L0774	Alpinetin	C16H14O4	[M+H]+	270.089	271.097	160.758	163.39	166.4	176.619	160.038	[C@H]1(CC(=O)c2c(O1)cc(cc2OC)O)c1ccccc1	QQQCWVDPMPFUGF-ZDUSSCGKSA-N	Organic compounds	Phenylpropanoids and polyketides	Flavonoids	O-methylated flavonoids
L0785	Germacrone	C15H22O	[M+H]+	218.167	219.174	149.526	149.274	151.8	156.998	160.167	C\1=C(/CC/C=C(/CC(=O)C(=C(C)C)C1)\C)\C	CAULGCQHVOVVRN-SWZPTJTJSA-N	Organic compounds	Lipids and lipid-like molecules	Prenol lipids	Sesquiterpenoids
L0792	Gemcitabine	C9H11F2N3O4	[M+H]+	263.072	264.079	155.859	158.158	161.2	158.415	158.869	Nc1nc(=O)n(cc1)[C@@H]1O[C@H](CO)[C@@H](O)C1(F)F	SDUQYLNIPVEERB-QPPQHZFASA-N	Organic compounds	Nucleosides, nucleotides, and analogues	Pyrimidine nucleosides	Pyrimidine 2'-deoxyribonucleosides
L0793	Clofarabine	C10H11ClFN5O3	[M+H]+	303.053	304.061	158.195	166.266	172.9	167.247	164.595	Nc1nc(Cl)nc2n(cnc12)[C@@H]1O[C@H](CO)[C@@H](O)[C@@H]1F	WDDPHFBMKLOVOX-AYQXTPAHSA-N	Organic compounds	Nucleosides, nucleotides, and analogues	Purine nucleosides	Purine 2'-deoxyribonucleosides
L0796	Indometacin	C19H16ClNO4	[M+H]+	357.077	358.084	181.256	181.212	197.7	192.271	172.632	COc1cc2c(cc1)n(C(=O)c1ccc(Cl)cc1)c(C)c2CC(=O)O	CGIGDMFJXJATDK-UHFFFAOYSA-N	Organic compounds	Organoheterocyclic compounds	Indoles and derivatives	Benzoylindoles
L0799	Simvastatin	C25H38O5	[M+H]+	418.272	419.279	207.599	205.405	208.8	216.712	205.424	CCC(C)(C)C(=O)O[C@H]1C[C@@H](C)C=C2C=C[C@H](C)[C@H](CC[C@@H]3C[C@@H](O)CC(=O)O3)[C@@H]12	RYMZZMVNJRMUDD-HGQWONQESA-N	Organic compounds	Organoheterocyclic compounds	Lactones	Delta valerolactones
L0804	Mefenamic acid	C15H15NO2	[M+H]+	241.11	242.118	154.75	156.105	156.2	166.713	149.922	Cc1c(C)c(Nc2ccccc2C(=O)O)ccc1	HYYBABOKPJLUIN-UHFFFAOYSA-N	Organic compounds	Benzenoids	Benzene and substituted derivatives	Benzoic acids and derivatives
L0805	Nicotinamide	C6H6N2O	[M+H]+	122.048	123.055	125.249	125.441	122.4	121.841	125.548	NC(=O)C1=CN=CC=C1	DFPAKSUCGFBDDF-UHFFFAOYSA-N	Organic compounds	Organoheterocyclic compounds	Pyridines and derivatives	Organoheterocyclic compounds
L0807	Fluorocytosine	C4H4FN3O	[M+H]+	129.034	130.041	119.969	130.519	121.2	115.45	132.766	Nc1c(F)cnc(=O)[nH]1	XRECTZIEBJDKEO-UHFFFAOYSA-N	Organic compounds	Organoheterocyclic compounds	Diazines	Pyrimidines and pyrimidine derivatives
L0808	Prednisone	C21H26O5	[M+H]+	358.178	359.185	185.041	186.252	189.7	194.686	192.737	[C@H]12[C@H]3[C@@H]([C@@]4(C(=CC(=O)C=C4)CC3)C)C(=O)C[C@@]1([C@](CC2)(C(=O)CO)O)C	XOFYZVNMUHMLCC-ZPOLXVRWSA-N	Organic compounds	Lipids and lipid-like molecules	Steroids and steroid derivatives	Hydroxysteroids
L0819	Tobramycin	C18H37N5O9	[M+H]+	467.259	468.266	202.648	209.333	226.6	210.029	201.264	[C@H]1([C@H]([C@H](O[C@H]2O[C@@H]([C@H](C[C@H]2N)O)CN)[C@H](C[C@H]1N)N)O)O[C@H]1O[C@@H]([C@H]([C@@H]([C@H]1O)N)O)CO	NLVFBUXFDBBNBW-PBSUHMDJSA-N	Organic compounds	Organic oxygen compounds	Organooxygen compounds	Carbohydrates and carbohydrate conjugates
L0826	Aciclovir	C8H11N5O3	[M+H]+	225.086	226.093	149.166	148.905	148.8	158.454	152.643	c12c(ncn1COCCO)c(=O)[nH]c(n2)N	MKUXAQIIEYXACX-UHFFFAOYSA-N	Organic compounds	Organoheterocyclic compounds	Imidazopyrimidines	Purines and purine derivatives
L0836	Thioguanine	C5H5N5S	[M+H]+	167.027	168.034	132.57	137.632	134	130.36	134.657	c1nc2c([nH]1)c(=S)nc([nH]2)N	WYWHKKSPHMUBEB-UHFFFAOYSA-N	Organic compounds	Organoheterocyclic compounds	Imidazopyrimidines	Purines and purine derivatives
L0839	Osalmid	C13H11NO3	[M+H]+	229.074	230.081	151.365	154.222	147.2	166.158	147.25	Oc1ccc(NC(=O)c2ccccc2O)cc1	LGCMKPRGGJRYGM-UHFFFAOYSA-N	Organic compounds	Benzenoids	Benzene and substituted derivatives	Anilides
L0841	Flufenamic acid	C14H10F3NO2	[M+H]+	281.066	282.074	159.388	160.686	171.2	166.089	160.339	OC(=O)c1ccccc1Nc1cccc(c1)C(F)(F)F	LPEPZBJOKDYZAD-UHFFFAOYSA-N	Organic compounds	Benzenoids	Benzene and substituted derivatives	Benzoic acids and derivatives
L0848	Salicylamide	C7H7NO2	[M+H]+	137.048	138.055	124.713	129.155	125.6	126.984	129.435	NC(=O)C1=CC=CC=C1O	SKZKKFZAGNVIMN-UHFFFAOYSA-N	Organic compounds	Benzenoids	Phenols	1-hydroxy-4-unsubstituted benzenoids
L0851	Amsacrine	C21H19N3O3S	[M+H]+	393.115	394.122	195.939	194.34	196.9	212.46	183.32	COc1c(Nc2c3ccccc3nc3ccccc23)ccc(NS(=O)(=O)C)c1	XCPGHVQEEXUHNC-UHFFFAOYSA-N	Organic compounds	Organoheterocyclic compounds	Quinolines and derivatives	Benzoquinolines
L0856	Emodin	C15H10O5	[M+H]+	270.053	271.06	156.695	160.985	161	172.141	155.643	Cc1cc(c2c(c1)C(=O)c1cc(cc(c1C2=O)O)O)O	RHMXXJGYXNZAPX-UHFFFAOYSA-N	Organic compounds	Benzenoids	Anthracenes	Anthraquinones
L0859	Rotenone	C23H22O6	[M+H]+	394.142	395.149	195.487	195.289	210.8	210.938	192.615	[C@@H]1(Cc2c(O1)ccc1c2O[C@@H]2COc3cc(c(cc3[C@@H]2C1=O)OC)OC)C(=C)C	JUVIOZPCNVVQFO-HBGVWJBISA-N	Organic compounds	Phenylpropanoids and polyketides	Isoflavonoids	Rotenoids
L0865	Deguelin	C23H22O6	[M+H]+	394.142	395.149	196.495	195.622	210.1	214.108	196.467	CC1(C=Cc2c(O1)ccc1c2O[C@@H]2COc3cc(c(cc3[C@@H]2C1=O)OC)OC)C	ORDAZKGHSNRHTD-UXHICEINSA-N	Organic compounds	Phenylpropanoids and polyketides	Isoflavonoids	Rotenoids

## Sheet: Validation_set2_neg
id_zhulab	name	formula	adduct	monoisotope_mass	mz	ccs	ccs_allccs	ccs_metccs	ccs_isicle	ccs_deepccs	smiles	inchikey	kingdom	superclass	class	subclass
L0608	Vanatone	C9H10O2	[M-H]-	150.068	149.061	131.827	132.023	134.5	136.685	129.848	CCC(=O)c1ccc(O)cc1	RARSHUDCJQSEFJ-UHFFFAOYSA-N	Organic compounds	Organic oxygen compounds	Organooxygen compounds	Carbonyl compounds
L0610	Ethyl vanillin	C9H10O3	[M-H]-	166.063	165.056	133.685	134.355	134.1	141.211	130.945	CCOc1c(O)ccc(C=O)c1	CBOQJANXLMLOSS-UHFFFAOYSA-N	Organic compounds	Organic oxygen compounds	Organooxygen compounds	Carbonyl compounds
L0611	Maltitol	C12H24O11	[M-H]-	344.132	343.125	169.568	175.225	170.5	180.181	172.927	OC[C@H](O)[C@@H](O)[C@H](O[C@H]1O[C@H](CO)[C@@H](O)[C@H](O)[C@H]1O)[C@H](O)CO	VQHSOMBJVWLPSR-WUJBLJFYSA-N	Organic compounds	Lipids and lipid-like molecules	Fatty Acyls	Fatty acyl glycosides
L0614	Pimaricin	C33H47NO13	[M-H]-	665.305	664.297	262.323	261.755	231.5	267.239	244.452	[C@@]12(O[C@H]([C@@H]([C@H](C1)O)C(=O)O)C[C@@H](O[C@H]1[C@H]([C@H]([C@@H]([C@H](O1)C)O)N)O)/C=C/C=C/C=C/C=C/C[C@H](OC(=O)/C=C/[C@H]1O[C@@H]1C[C@@H](C2)O)C)O	NCXMLFZGDNKEPB-FFPOYIOWSA-N	Organic compounds	Organic oxygen compounds	Organooxygen compounds	Carbohydrates and carbohydrate conjugates
L0617	Phenothiazine	C12H9NS	[M-H]-	199.046	198.038	140.539	138.133	146.4	140.655	129.935	N1c2ccccc2Sc2ccccc12	WJFKNYWRSNBZNX-UHFFFAOYSA-N	Organic compounds	Organoheterocyclic compounds	Benzothiazines	Phenothiazines
L0620	Carbaryl	C12H11NO2	[M-H]-	201.079	200.072	144.359	144.971	146.9	150.395	131.735	CNC(=O)Oc1cccc2ccccc12	CVXBEEMKQHEXEN-UHFFFAOYSA-N	Organic compounds	Benzenoids	Naphthalenes
L0622	Altrenogest	C21H26O2	[M-H]-	310.193	309.186	180.564	185.535	178.9	187.658	179.781	C12=C3[C@@H](CCC1=CC(=O)CC2)[C@H]1[C@](C=C3)([C@](CC1)(O)CC=C)C	VWAUPFMBXBWEQY-ANULTFPQSA-N	Organic compounds	Lipids and lipid-like molecules	Steroids and steroid derivatives	Estrane steroids
L0626	Benodanil	C13H10INO	[M-H]-	322.981	321.973	156.051	153.337	167.2	155.164	155.271	C1=CC=C(C=C1)NC(=O)C2=CC=CC=C2I	LJOZMWRYMKECFF-UHFFFAOYSA-N	Organic compounds	Benzenoids	Benzene and substituted derivatives	Anilides
L0627	Daminozide	C6H12N2O3	[M-H]-	160.085	159.077	135.878	134.463	131.3	138.535	132.794	CN(C)NC(=O)CCC(=O)O	NOQGZXFMHARMLW-UHFFFAOYSA-N	Organic compounds	Lipids and lipid-like molecules	Fatty Acyls	Fatty acids and conjugates
L0632	Triclocarban	C13H9Cl3N2O	[M-H]-	313.978	312.971	178.674	152.083	165.1	159.843	158.705	Clc1ccc(NC(=O)Nc2ccc(Cl)c(Cl)c2)cc1	ICUTUKXCWQYESQ-UHFFFAOYSA-N	Organic compounds	Benzenoids	Benzene and substituted derivatives	Halobenzenes
L0640	Meglumine	C7H17NO5	[M-H]-	195.111	194.103	139.801	140.29	140.4	146.637	143.672	N(C[C@H](O)[C@@H](O)[C@H](O)[C@H](O)CO)C	MBBZMMPHUWSWHV-BDVNFPICSA-N	Organic compounds	Organic oxygen compounds	Organooxygen compounds	Carbohydrates and carbohydrate conjugates
L0643	Ethopabate	C12H15NO4	[M-H]-	237.1	236.093	158.158	154.951	155.4	167.796	144.56	CCOc1c(ccc(NC(=O)C)c1)C(=O)OC	GOVWOKSKFSBNGD-UHFFFAOYSA-N	Organic compounds	Benzenoids	Benzene and substituted derivatives	Benzoic acids and derivatives
L0644	Bithionol	C12H6Cl4O2S	[M-H]-	353.884	352.877	169.351	124.652	187.5	157.622	153.95	Oc1c(Cl)cc(Cl)cc1Sc1cc(Cl)cc(Cl)c1O	JFIOVJDNOJYLKP-UHFFFAOYSA-N	Organic compounds	Organosulfur compounds	Thioethers	Aryl thioethers
L0650	Pinocembrin	C15H12O4	[M-H]-	256.074	255.066	159.736	159.097	155.1	169.719	156.067	C1[C@H](Oc2cc(cc(c2C1=O)O)O)c1ccccc1	URFCJEUYXNAHFI-ZDUSSCGKSA-N	Organic compounds	Phenylpropanoids and polyketides	Flavonoids	Flavans
L0654	Amygdalin	C20H27NO11	[M-H]-	457.158	456.151	205.689	198.256	197.3	209.823	195.294	c1ccc(cc1)[C@H](C#N)O[C@H]1[C@@H]([C@H]([C@@H]([C@H](O1)CO[C@H]1[C@@H]([C@H]([C@@H]([C@H](O1)CO)O)O)O)O)O)O	XUCIJNAGGSZNQT-JHSLDZJXSA-N	Organic compounds	Organic oxygen compounds	Organooxygen compounds	Carbohydrates and carbohydrate conjugates
L0657	N-trans-Feruloyltyramine	C18H19NO4	[M-H]-	313.131	312.124	176.357	177.629	170	178.877	172.602	COC1=C(C=CC(=C1)C=CC(=O)NCCC2=CC=C(C=C2)O)O	NPNNKDMSXVRADT-UHFFFAOYSA-N	Organic compounds	Phenylpropanoids and polyketides	Cinnamic acids and derivatives	Hydroxycinnamic acids and derivatives
L0658	Obtusifolin	C16H12O5	[M-H]-	284.068	283.061	160.854	166.424	162.3	173.672	170.851	CC1=C(C(=C2C(=C1)C(=O)C3=C(C2=O)C(=CC=C3)O)OC)O	NYRXUBDGDSRBGB-UHFFFAOYSA-N	Organic compounds	Benzenoids	Anthracenes	Anthraquinones
L0661	3,4,5-Trimethoxycinnamic acid	C12H14O5	[M-H]-	238.084	237.077	167.912	154.726	157.1	171.398	151.864	c1c(cc(c(c1OC)OC)OC)/C=C/C(=O)O	YTFVRYKNXDADBI-SNAWJCMRSA-N	Organic compounds	Phenylpropanoids and polyketides	Cinnamic acids and derivatives	Hydroxycinnamic acids and derivatives
L0662	Caffeic acid phenethyl ester	C17H16O4	[M-H]-	284.105	283.098	176.937	169.706	165.5	174.453	166.403	c1ccc(cc1)CCOC(=O)/C=C/c1ccc(c(c1)O)O	SWUARLUWKZWEBQ-VQHVLOKHSA-N	Organic compounds	Phenylpropanoids and polyketides	Cinnamic acids and derivatives	Hydroxycinnamic acids and derivatives
L0669	Neohesperidin	C28H34O15	[M-H]-	610.19	609.182	229.497	220.82	228.5	248.333	225.192	C[C@H]1[C@@H]([C@H]([C@@H](O)[C@@H](O1)O[C@@H]1[C@@H](O)[C@H](O)[C@@H](CO)O[C@H]1Oc1cc2O[C@@H](CC(=O)c2c(c1)O)c1ccc(c(c1)O)OC)O)O	ARGKVCXINMKCAZ-UZRWAPQLSA-N	Organic compounds	Phenylpropanoids and polyketides	Flavonoids	Flavonoid glycosides
L0671	Crategolic acid	C30H48O4	[M-H]-	472.355	471.348	222.535	214.375	223.5	223.166	225.771	C1C(CC[C@@]2(CC[C@]3([C@@]4(CC[C@H]5C([C@H]([C@@H](C[C@@]5([C@H]4CC=C3[C@H]12)C)O)O)(C)C)C)C)C(=O)O)(C)C	MDZKJHQSJHYOHJ-LLICELPBSA-N	Organic compounds	Lipids and lipid-like molecules	Prenol lipids	Triterpenoids
L0673	Crocin	C44H64O24	[M-H]-	976.379	975.371	310.804	308.628	288	380.865	284.995	C/C(=C\C=C\C=C(/C)\C=C\C=C(/C)\C(=O)O[C@H]1[C@@H]([C@H]([C@@H]([C@H](O1)CO[C@H]1[C@@H]([C@H]([C@@H]([C@H](O1)CO)O)O)O)O)O)O)/C=C/C=C(\C)/C(=O)O[C@H]1[C@@H]([C@H]([C@@H]([C@H](O1)CO[C@H]1[C@@H]([C@H]([C@@H]([C@H](O1)CO)O)O)O)O)O)O	SEBIKDIMAPSUBY-RTJKDTQDSA-N	Organic compounds	Lipids and lipid-like molecules	Prenol lipids	Diterpenoids
L0677	Ethyl Vanillate	C10H12O4	[M-H]-	196.074	195.066	144.124	143.057	141.2	149.816	138.98	CCOC(=O)c1cc(OC)c(O)cc1	MWAYRGBWOVHDDZ-UHFFFAOYSA-N	Organic compounds	Benzenoids	Benzene and substituted derivatives	Benzoic acids and derivatives
L0678	Luteolin-7-O-glucoside	C21H20O11	[M-H]-	448.101	447.093	210.138	199.174	191.8	216.961	205.73	C1=CC(=C(C=C1C2=CC(=O)C3=C(C=C(C=C3O2)O[C@H]4[C@@H]([C@H]([C@@H]([C@H](O4)CO)O)O)O)O)O)O	PEFNSGRTCBGNAN-QNDFHXLGSA-N	Organic compounds	Phenylpropanoids and polyketides	Flavonoids	Flavonoid glycosides
L0679	Dioscin	C45H72O16	[M-H]-	868.482	867.475	324.147	248.124	278.2	289.74	278.431	C[C@H]1CC[C@]2([C@H]([C@H]3[C@@H](O2)C[C@@H]2[C@@]3(CC[C@H]3[C@H]2CC=C2[C@@]3(CC[C@@H](C2)O[C@H]2[C@@H]([C@H]([C@@H]([C@H](O2)CO)O[C@H]2[C@@H]([C@@H]([C@H]([C@@H](O2)C)O)O)O)O)O[C@H]2[C@@H]([C@@H]([C@H]([C@@H](O2)C)O)O)O)C)C)C)OC1	VNONINPVFQTJOC-SXCAMOPPSA-N	Organic compounds	Lipids and lipid-like molecules	Steroids and steroid derivatives	Steroidal glycosides
L0686	8-O-Acetylshanzhiside methyl ester	C19H28O12	[M-H]-	448.158	447.151	208.189	200.808	193.2	209.147	205.859	O=C(OC)C2=CO[C@@H](O[C@@H]1O[C@H](CO)[C@@H](O)[C@H](O)[C@H]1O)[C@H]3[C@@H]2[C@H](O)C[C@]3(C)OC(C)=O	ARFRZOLTIRQFCI-NGQYDJQZSA-N	Organic compounds	Lipids and lipid-like molecules	Prenol lipids	Lipids and lipid-like molecules
L0687	Geniposidic acid	C16H22O10	[M-H]-	374.121	373.114	184.169	183.082	175.8	182.692	187.563	[C@@H]1([C@H]2[C@@H](C(=CO1)C(=O)O)CC=C2CO)O[C@H]1[C@H](O)[C@@H](O)[C@H](O)[C@H](O1)CO	ZJDOESGVOWAULF-OGJQONSISA-N	Organic compounds	Lipids and lipid-like molecules	Prenol lipids	Terpene glycosides
L0688	Geniposide	C17H24O10	[M-H]-	388.137	387.13	184.596	187.708	183.1	189.412	184.15	COC(=O)C1=CO[C@H]([C@@H]2C(=CC[C@H]12)CO)O[C@H]1[C@@H]([C@H]([C@@H]([C@@H](CO)O1)O)O)O	IBFYXTRXDNAPMM-BVTMAQQCSA-N	Organic compounds	Lipids and lipid-like molecules	Prenol lipids	Terpene glycosides
L0689	Bilobetin	C31H20O10	[M-H]-	552.106	551.098	221.44	192.959	225.3	258.042	215.52	Oc1cc(O)cc2OC(=CC(=O)c12)c6cc(c5c(O)cc(O)c3c5OC(=CC3=O)c4ccc(O)cc4)c(OC)cc6	IWEIJEPIYMAGTH-UHFFFAOYSA-N	Organic compounds	Phenylpropanoids and polyketides	Flavonoids	Biflavonoids and polyflavonoids
L0690	Ginkgolic<U+00A0>Acid<U+00A0>C15:0<U+00A0>	C22H36O3	[M-H]-	348.266	347.259	190.918	194.841	185.9	219.231	188.128	CCCCCCCCCCCCCCCC1=CC=CC(O)=C1C(O)=O	ADFWQBGTDJIESE-UHFFFAOYSA-N	Organic compounds	Benzenoids	Benzene and substituted derivatives	Benzoic acids and derivatives
L0691	Sciadopitysin	C33H24O10	[M-H]-	580.137	579.13	235.496	196.106	229.2	270.754	220.225	Oc1cc(OC)cc2OC(=CC(=O)c12)c6cc(c5c(O)cc(O)c3c5OC(=CC3=O)c4ccc(OC)cc4)c(OC)cc6	YCXRBCHEOFVYEN-UHFFFAOYSA-N	Organic compounds	Phenylpropanoids and polyketides	Flavonoids	Biflavonoids and polyflavonoids
L0692	Isoginkgetin	C32H22O10	[M-H]-	566.121	565.114	230.776	219.755	233.1	252.676	228.026	COC1=CC=C(C=C1)C2=CC(=O)C3=C(O2)C(=C(C=C3O)O)C4=C(C=CC(=C4)C5=CC(=O)C6=C(C=C(C=C6O5)O)O)OC	HUOOMAOYXQFIDQ-UHFFFAOYSA-N	Organic compounds	Phenylpropanoids and polyketides	Flavonoids	Biflavonoids and polyflavonoids
L0693	(-)-Bilobalide	C15H18O8	[M-H]-	326.1	325.093	162.396	175.995	169.6	171.461	172.663	C1(=O)O[C@H]2[C@@]3([C@]41[C@H](C[C@@]3(O)C(C)(C)C)OC(=O)C4)[C@H](C(=O)O2)O	MOLPUWBMSBJXER-YDGSQGCISA-N	Organic compounds	Lipids and lipid-like molecules	Prenol lipids	Lipids and lipid-like molecules
L0696	Hydrocoumarin	C9H8O2	[M-H]-	148.052	147.045	127.474	129.557	128.3	130.332	118.271	C1CC(=O)OC2=CC=CC=C21	VMUXSMXIQBNMGZ-UHFFFAOYSA-N	Organic compounds	Phenylpropanoids and polyketides	3,4-dihydrocoumarins
L0699	5,7-Dihydroxy-4-methylcoumarin	C10H8O4	[M-H]-	192.042	191.035	135.277	137.409	135.1	143.896	140.243	CC1=CC(=O)OC2=CC(=CC(=C12)O)O	QNVWGEJMXOQQPM-UHFFFAOYSA-N	Organic compounds	Phenylpropanoids and polyketides	Coumarins and derivatives	Hydroxycoumarins
L0700	6-Hydroxy-4-methylcoumarin	C10H8O3	[M-H]-	176.047	175.04	135.48	135.195	136.5	139.677	138.11	CC1=CC(=O)OC2=C1C=C(C=C2)O	IRUHWRSITUYICV-UHFFFAOYSA-N	Organic compounds	Phenylpropanoids and polyketides	Coumarins and derivatives	Hydroxycoumarins
L0701	4-Methyl-6,7-dihydroxycoumarin	C10H8O4	[M-H]-	192.042	191.035	135.332	138.52	135.1	144.561	138.826	CC1=CC(=O)OC2=CC(=C(C=C12)O)O	KVOJTUXGYQVLAJ-UHFFFAOYSA-N	Organic compounds	Phenylpropanoids and polyketides	Coumarins and derivatives	Hydroxycoumarins
L0702	6-Hydroxycoumarin	C9H6O3	[M-H]-	162.032	161.024	129.614	130.799	128.4	133.392	132.683	C1=CC2=C(C=CC(=O)O2)C=C1O	CJIJXIFQYOPWTF-UHFFFAOYSA-N	Organic compounds	Phenylpropanoids and polyketides	Coumarins and derivatives	Hydroxycoumarins
L0703	7,8-Dihydroxy-4-phenylcoumarin	C15H10O4	[M-H]-	254.058	253.051	157.013	157.524	156.4	165.706	157.685	C1=CC=C(C=C1)C2=CC(=O)OC3=C2C=CC(=C3O)O	JRVIIPJSVKTPBK-UHFFFAOYSA-N	Organic compounds	Phenylpropanoids and polyketides	Neoflavonoids	Neoflavones
L0704	Echinatin	C16H14O4	[M-H]-	270.089	269.082	171.539	165.344	160.9	181.702	159.776	COc2cc(O)ccc2/C=C/C(=O)c1ccc(O)cc1	QJKMIJNRNRLQSS-WEVVVXLNSA-N	Organic compounds	Phenylpropanoids and polyketides	Linear 1,3-diarylpropanoids	Chalcones and dihydrochalcones
L0706	Licochalcone A	C21H22O4	[M-H]-	338.152	337.145	194.56	185.459	180.8	206.752	183.202	CC(C)(C=C)c1c(cc(c(c1)/C=C/C(=O)c1ccc(cc1)O)OC)O	KAZSKMJFUPEHHW-DHZHZOJOSA-N	Organic compounds	Phenylpropanoids and polyketides	Linear 1,3-diarylpropanoids	Chalcones and dihydrochalcones
L0708	Liquiritigenin	C15H12O4	[M-H]-	256.074	255.066	161.748	160.049	157.2	171.639	157.364	C1[C@H](Oc2c(C1=O)ccc(c2)O)c1ccc(cc1)O	FURUXTVZLHCCNA-AWEZNQCLSA-N	Organic compounds	Phenylpropanoids and polyketides	Flavonoids	Flavans
L0709	Glabridin	C20H20O4	[M-H]-	324.136	323.129	184.459	181.5	175.9	194.484	168.76	CC1(C=Cc2c(O1)ccc1c2OC[C@H](C1)c1c(cc(cc1)O)O)C	LBQIJVLKGVZRIW-ZDUSSCGKSA-N	Organic compounds	Phenylpropanoids and polyketides	Isoflavonoids	Pyranoisoflavonoids
L0711	Methyl syringate	C10H12O5	[M-H]-	212.068	211.061	146.355	145.429	145.9	158.688	132.664	COc1cc(cc(c1O)OC)C(=O)OC	ZMXJAEGJWHJMGX-UHFFFAOYSA-N	Organic compounds	Benzenoids	Benzene and substituted derivatives	Benzoic acids and derivatives
L0713	Cardamonin	C16H14O4	[M-H]-	270.089	269.082	167.351	164.502	159.8	180.11	158.401	COc1cc(cc(c1C(=O)/C=C/c1ccccc1)O)O	NYSZJNUIVUBQMM-BQYQJAHWSA-N	Organic compounds	Phenylpropanoids and polyketides	Linear 1,3-diarylpropanoids	Chalcones and dihydrochalcones
L0718	Genkwanin	C16H12O5	[M-H]-	284.068	283.061	166.118	165.814	163.4	179.437	165.847	COC1=CC(=C2C(=C1)OC(=CC2=O)C3=CC=C(C=C3)O)O	JPMYFOBNRRGFNO-UHFFFAOYSA-N	Organic compounds	Phenylpropanoids and polyketides	Flavonoids	Phenylpropanoids and polyketides
L0719	Secoxyloganin	C17H24O11	[M-H]-	404.132	403.125	190.501	189.315	179.1	206.52	186.151	O=C(OC)C2=CO[C@@H](O[C@@H]1O[C@H](CO)[C@@H](O)[C@H](O)[C@H]1O)[C@H](C=C)[C@@H]2CC(=O)O	MQLSOVRLZHTATK-PEYNGXJCSA-N	Organic compounds	Lipids and lipid-like molecules	Prenol lipids	Terpene glycosides
L0722	Ampelopsin	C15H12O8	[M-H]-	320.053	319.046	162.731	170.603	157.1	186.96	174.735	C1=C(C=C(C(=C1O)O)O)[C@@H]2[C@H](C(=O)C3=C(C=C(C=C3O2)O)O)O	KJXSIXMJHKAJOD-LSDHHAIUSA-N	Organic compounds	Phenylpropanoids and polyketides	Flavonoids	Flavans
L0725	Neferine	C38H44N2O6	[M-H]-	624.32	623.313	252.963	238.352	233.9	283.483	249.775	CN1CCC2=CC(=C(C=C2C1CC3=CC=C(C=C3)OC)OC4=C(C=CC(=C4)CC5C6=CC(=C(C=C6CCN5C)OC)OC)O)OC	MIBATSHDJRIUJK-UHFFFAOYSA-N	Organic compounds	Organoheterocyclic compounds	Isoquinolines and derivatives	Benzylisoquinolines
L0726	Isoliensinine	C37H42N2O6	[M-H]-	610.304	609.297	232.333	234.587	228.6	282.451	245.802	CN1CCC2=CC(=C(C=C2C1CC3=CC=C(C=C3)OC)OC4=C(C=CC(=C4)CC5C6=CC(=C(C=C6CCN5C)OC)O)O)OC	AJPXZTKPPINUKN-UHFFFAOYSA-N	Organic compounds	Organoheterocyclic compounds	Isoquinolines and derivatives	Benzylisoquinolines
L0728	Acetovanillone	C9H10O3	[M-H]-	166.063	165.056	133.807	134.064	133.8	141.001	123.974	CC(=O)c1cc(c(cc1)O)OC	DFYRUELUNQRZTB-UHFFFAOYSA-N	Organic compounds	Organic oxygen compounds	Organooxygen compounds	Carbonyl compounds
L0729	Oleuropein	C25H32O13	[M-H]-	540.184	539.177	217.919	212.998	214.1	227.963	228.055	C1=C([C@H](/C(=C\C)/[C@@H](O1)O[C@@H]1O[C@@H]([C@H]([C@@H]([C@H]1O)O)O)CO)CC(=O)OCCc1cc(c(cc1)O)O)C(=O)OC	RFWGABANNQMHMZ-ZCHJGGQASA-N	Organic compounds	Lipids and lipid-like molecules	Prenol lipids	Lipids and lipid-like molecules
L0730	Ginsenoside F1	C36H62O9	[M-H]-	638.439	637.432	259.181	228.667	241.5	249.797	228.496	[C@@]12([C@]3([C@@H]([C@@]4([C@H](C([C@@H](O)CC4)(C)C)[C@H](C3)O)C)C[C@H]([C@@H]1[C@@H]([C@@](O[C@H]1[C@@H]([C@H]([C@@H]([C@H](O1)CO)O)O)O)(CCC=C(C)C)C)CC2)O)C)C	XNGXWSFSJIQMNC-FIYORUNESA-N	Organic compounds	Lipids and lipid-like molecules	Prenol lipids	Lipids and lipid-like molecules
L0735	(20S)-Protopanaxdiol	C30H52O3	[M-H]-	460.392	459.384	222.945	215.319	214	231.203	225.166	C1C[C@@H](C([C@@H]2CC[C@]3([C@@]4(CC[C@@H]([C@H]4[C@@H](C[C@@H]3[C@@]12C)O)[C@](C)(CCC=C(C)C)O)C)C)(C)C)O	PYXFVCFISTUSOO-HKUCOEKDSA-N	Organic compounds	Lipids and lipid-like molecules	Prenol lipids	Triterpenoids
L0736	Ginsenoside Ro	C48H76O19	[M-H]-	956.498	955.491	310.463	255.081	292.4	306.279	287.618	O1[C@@H]([C@H]([C@@H]([C@H]([C@@H]1O[C@H]1CC[C@]2([C@H](C1(C)C)CC[C@]1([C@@]3(CC[C@]4(CCC(C[C@H]4C3=CC[C@H]21)(C)C)C(=O)O[C@@H]1O[C@@H]([C@H]([C@@H]([C@H]1O)O)O)CO)C)C)C)O[C@@H]1O[C@@H]([C@H]([C@@H]([C@H]1O)O)O)CO)O)O)C(=O)O	NFZYDZXHKFHPGA-QQHDHSITSA-N	Organic compounds	Lipids and lipid-like molecules	Prenol lipids	Terpene glycosides
L0737	Ginsenoside Compound K	C36H62O8	[M-H]-	622.444	621.437	257.914	226.33	239.2	257.35	240.141	CC(=CCC[C@@](C)([C@H]1CC[C@@]2([C@@H]1[C@@H](C[C@H]1[C@]2(CC[C@@H]2[C@@]1(CC[C@@H](C2(C)C)O)C)C)O)C)O[C@H]1[C@@H]([C@H]([C@@H]([C@H](O1)CO)O)O)O)C	FVIZARNDLVOMSU-IRFFNABBSA-N	Organic compounds	Lipids and lipid-like molecules	Prenol lipids	Terpene glycosides
L0739	Ginsenoside Rh1	C36H62O9	[M-H]-	638.439	637.432	266.624	228.445	241.6	255.147	235.316	O1[C@H]([C@@H]([C@H]([C@@H]([C@H]1CO)O)O)O)O[C@@H]1[C@H]2C([C@H](CC[C@@]2([C@@H]2[C@]([C@]3([C@@H]([C@H](CC3)[C@@](O)(CCC=C(C)C)C)[C@@H](C2)O)C)(C1)C)C)O)(C)C	RAQNTCRNSXYLAH-RFCGZQMISA-N	Organic compounds	Lipids and lipid-like molecules	Prenol lipids	Terpene glycosides
L0740	Pinostilbene	C15H14O3	[M-H]-	242.094	241.087	166.259	159.095	156.1	175.698	154.006	COc1cc(cc(c1)O)/C=C/c1ccc(cc1)O	KUWZXOMQXYWKBS-NSCUHMNNSA-N	Organic compounds	Phenylpropanoids and polyketides	Stilbenes
L0742	Abietic acid	C20H30O2	[M-H]-	302.225	301.217	185.725	183.205	186.7	185.792	174.783	CC(C)C1=CC2=CC[C@@H]3[C@@]([C@H]2CC1)(CCC[C@@]3(C)C(=O)O)C	RSWGJHLUYNHPMX-ONCXSQPRSA-N	Organic compounds	Lipids and lipid-like molecules	Prenol lipids	Diterpenoids
L0744	Methyl 4-hydroxycinnamate	C10H10O3	[M-H]-	178.063	177.056	139.495	139.588	137.2	149.736	140.442	COC(=O)/C=C/c1ccc(cc1)O	NITWSHWHQAQBAW-QPJJXVBHSA-N	Organic compounds	Phenylpropanoids and polyketides	Cinnamic acids and derivatives	Hydroxycinnamic acids and derivatives
L0745	Flavokawain A	C18H18O5	[M-H]-	314.115	313.108	184.748	176.955	173.1	189.204	178.169	COC1=CC=C(C=C1)C=CC(=O)C2=C(C=C(C=C2OC)OC)O	CGIBCVBDFUTMPT-UHFFFAOYSA-N	Organic compounds	Phenylpropanoids and polyketides	Linear 1,3-diarylpropanoids	Phenylpropanoids and polyketides
L0750	Phlorizin	C21H24O10	[M-H]-	436.137	435.13	193.108	193.675	189.7	213.153	199.601	O([C@H]1[C@H](O)[C@@H](O)[C@H](O)[C@H](O1)CO)c1c(c(cc(c1)O)O)C(=O)CCc1ccc(cc1)O	IOUVKUPGCMBWBT-QNDFHXLGSA-N	Organic compounds	Phenylpropanoids and polyketides	Flavonoids	Flavonoid glycosides
L0753	Sclareol	C20H36O2	[M-H]-	308.272	307.264	178.934	185.432	176.8	183.822	183.548	O[C@]1([C@@H]([C@@]2([C@H](C(CCC2)(C)C)CC1)C)CC[C@@](O)(C=C)C)C	XVULBTBTFGYVRC-HHUCQEJWSA-N	Organic compounds	Lipids and lipid-like molecules	Prenol lipids	Diterpenoids
L0759	Silybin	C25H22O10	[M-H]-	482.121	481.114	204.631	201.011	198.8	244.785	205.234	[C@@H]1(c2cc(c(cc2)O)OC)[C@H](Oc2c(O1)cc(cc2)[C@H]1Oc2c(C(=O)[C@@H]1O)c(cc(c2)O)O)CO	SEBFKMXJBCUCAI-HKTJVKLFSA-N	Organic compounds	Lignans, neolignans and related compounds	Flavonolignans
L0762	Stevioside	C20H30O3	[M-H]-	318.219	317.212	179.42	184.067	184.5	182.503	180.769	CC12CCCC(C1CCC34C2CCC(C3)(C(=C)C4)O)(C)C(=O)O	QFVOYBUQQBFCRH-UHFFFAOYSA-N	Organic compounds	Lipids and lipid-like molecules	Prenol lipids	Diterpenoids
L0769	8-Gingerol	C19H30O4	[M-H]-	322.214	321.207	178.083	184.998	176.9	207.988	185.204	CCCCCCCC(CC(=O)CCC1=CC(=C(C=C1)O)OC)O	BCIWKKMTBRYQJU-UHFFFAOYSA-N	Organic compounds	Benzenoids	Phenols	Methoxyphenols
L0770	6-Shogaol	C17H24O3	[M-H]-	276.173	275.165	167.209	172.989	166.5	193.334	167.497	CCCCCC=CC(=O)CCC1=CC(=C(C=C1)O)OC	OQWKEEOHDMUXEO-UHFFFAOYSA-N	Organic compounds	Benzenoids	Phenols	Methoxyphenols
L0771	10-Gingerol	C21H34O4	[M-H]-	350.246	349.238	188.003	190.098	179.2	213.218	186.478	C(CC(=O)C[C@H](CCCCCCCCC)O)c1cc(c(cc1)O)OC	AIULWNKTYPZYAN-SFHVURJKSA-N	Organic compounds	Benzenoids	Phenols	Methoxyphenols
L0772	Zingerone	C11H14O3	[M-H]-	194.094	193.087	146.569	144.927	142.9	150.82	134.038	CC(=O)CCc1cc(c(cc1)O)OC	OJYLAHXKWMRDGS-UHFFFAOYSA-N	Organic compounds	Benzenoids	Phenols	Methoxyphenols
L0773	6-Gingerol	C17H26O4	[M-H]-	294.183	293.176	170.037	174.945	159.9	188.517	176.486	CCCCC[C@@H](CC(=O)CCc1cc(c(cc1)O)OC)O	NLDDIKRKFXEWBK-AWEZNQCLSA-N	Organic compounds	Benzenoids	Phenols	Methoxyphenols
L0775	Tetrahydrocurcumin	C21H24O6	[M-H]-	372.157	371.15	185.551	190.172	180	217.253	181.604	C(CC(=O)CC(=O)CCc1cc(c(cc1)O)OC)c1cc(c(cc1)O)OC	LBTVHXHERHESKG-UHFFFAOYSA-N	Organic compounds	Phenylpropanoids and polyketides	Diarylheptanoids	Linear diarylheptanoids
L0777	Isoeugenol	C10H12O2	[M-H]-	164.084	163.076	138.023	134.761	134	144.125	128.975	CC=CC1=CC(=C(C=C1)O)OC	BJIOGJUNALELMI-UHFFFAOYSA-N	Organic compounds	Benzenoids	Phenols	Benzenoids
L0781	Syringic acid	C9H10O5	[M-H]-	198.053	197.046	148.588	139.467	139.4	150.355	137.446	COc1cc(cc(c1O)OC)C(=O)O	JMSVCTWVEWCHDZ-UHFFFAOYSA-N	Organic compounds	Benzenoids	Benzene and substituted derivatives	Benzoic acids and derivatives
L0784	Allitol	C6H14O6	[M-H]-	182.079	181.072	132.467	132.925	131	139.189	134.408	C([C@H]([C@H]([C@H]([C@H](CO)O)O)O)O)O	FBPFZTCFMRRESA-FBXFSONDSA-N	Organic compounds	Organic oxygen compounds	Organooxygen compounds	Carbohydrates and carbohydrate conjugates
L0788	Artesunate	C19H28O8	[M-H]-	384.178	383.171	185.752	191.812	194.6	197.99	191.922	O1O[C@]2(O[C@H]3O[C@@H](OC(=O)CCC(=O)O)[C@@H]([C@H]4[C@@]13[C@H]([C@@H](CC4)C)CC2)C)C	FIHJKUPKCHIPAT-AHIGJZGOSA-N	Organic compounds	Lipids and lipid-like molecules	Prenol lipids	Sesquiterpenoids
L0793	Clofarabine	C10H11ClFN5O3	[M-H]-	303.053	302.046	162.031	161.987	158.5	167.344	162.237	Nc1nc(Cl)nc2n(cnc12)[C@@H]1O[C@H](CO)[C@@H](O)[C@@H]1F	WDDPHFBMKLOVOX-AYQXTPAHSA-N	Organic compounds	Nucleosides, nucleotides, and analogues	Purine nucleosides	Purine 2'-deoxyribonucleosides
L0797	Salicylic acid	C7H6O3	[M-H]-	138.032	137.024	121.241	123.577	122.3	125.53	127.561	OC(=O)c1ccccc1O	YGSDEFSMJLZEOE-UHFFFAOYSA-N	Organic compounds	Benzenoids	Benzene and substituted derivatives	Benzoic acids and derivatives
L0799	Simvastatin	C25H38O5	[M-H]-	418.272	417.265	205.735	205.586	204.8	215.873	203.599	CCC(C)(C)C(=O)O[C@H]1C[C@@H](C)C=C2C=C[C@H](C)[C@H](CC[C@@H]3C[C@@H](O)CC(=O)O3)[C@@H]12	RYMZZMVNJRMUDD-HGQWONQESA-N	Organic compounds	Organoheterocyclic compounds	Lactones	Delta valerolactones
L0808	Prednisone	C21H26O5	[M-H]-	358.178	357.171	191.156	191.114	184	192.993	190.388	[C@H]12[C@H]3[C@@H]([C@@]4(C(=CC(=O)C=C4)CC3)C)C(=O)C[C@@]1([C@](CC2)(C(=O)CO)O)C	XOFYZVNMUHMLCC-ZPOLXVRWSA-N	Organic compounds	Lipids and lipid-like molecules	Steroids and steroid derivatives	Hydroxysteroids
L0816	Chloramphenicol	C11H12Cl2N2O5	[M-H]-	322.012	321.005	166.946	163.067	162.9	170.284	160.645	OC[C@@H](NC(=O)C(Cl)Cl)[C@H](O)c1ccc(cc1)[N+]([O-])=O	WIIZWVCIJKGZOK-RKDXNWHRSA-N	Organic compounds	Benzenoids	Benzene and substituted derivatives	Benzenoids
L0819	Tobramycin	C18H37N5O9	[M-H]-	467.259	466.252	203.66	199.596	193.8	208.898	199.359	[C@H]1([C@H]([C@H](O[C@H]2O[C@@H]([C@H](C[C@H]2N)O)CN)[C@H](C[C@H]1N)N)O)O[C@H]1O[C@@H]([C@H]([C@@H]([C@H]1O)N)O)CO	NLVFBUXFDBBNBW-PBSUHMDJSA-N	Organic compounds	Organic oxygen compounds	Organooxygen compounds	Carbohydrates and carbohydrate conjugates
L0822	Cytarabine	C9H13N3O5	[M-H]-	243.086	242.078	151.886	152.527	147	161.017	151.393	[C@@H]1(n2c(=O)nc(cc2)N)O[C@@H]([C@H]([C@@H]1O)O)CO	UHDGCWIWMRVCDJ-CCXZUQQUSA-N	Organic compounds	Nucleosides, nucleotides, and analogues	Pyrimidine nucleosides
L0826	Aciclovir	C8H11N5O3	[M-H]-	225.086	224.079	148.314	149.081	144.4	157.481	150.33	c12c(ncn1COCCO)c(=O)[nH]c(n2)N	MKUXAQIIEYXACX-UHFFFAOYSA-N	Organic compounds	Organoheterocyclic compounds	Imidazopyrimidines	Purines and purine derivatives
L0829	Atovaquone	C22H19ClO3	[M-H]-	366.102	365.095	193.522	185.986	191.6	193.616	178.856	C1(=C(C(=O)c2c(C1=O)cccc2)O)[C@@H]1CC[C@H](CC1)c1ccc(cc1)Cl	KUCQYCKVKVOKAY-CTYIDZIISA-N	Organic compounds	Benzenoids	Naphthalenes	Naphthoquinones
L0835	Tacrolimus	C44H69NO12	[M-H]-	803.482	802.475	281.463	259.242	275.5	278.878	268.338	O[C@@H]1CC[C@H](C[C@H]1OC)/C=C(\C)/[C@H]1OC(=O)[C@@H]2CCCCN2C(=O)C(=O)[C@]2(O)O[C@H]([C@H](C[C@@H](C)C/C(=C\[C@@H](CC=C)C(=O)C[C@H](O)[C@H]1C)/C)OC)[C@H](C[C@H]2C)OC	QJJXYPPXXYFBGM-LJIGMGMYSA-N	Organic compounds	Phenylpropanoids and polyketides	Macrolide lactams
L0836	Thioguanine	C5H5N5S	[M-H]-	167.027	166.019	128.856	128.919	128	130.863	132.261	c1nc2c([nH]1)c(=S)nc([nH]2)N	WYWHKKSPHMUBEB-UHFFFAOYSA-N	Organic compounds	Organoheterocyclic compounds	Imidazopyrimidines	Purines and purine derivatives
L0839	Osalmid	C13H11NO3	[M-H]-	229.074	228.067	150.879	152.276	149.6	162.834	144.668	Oc1ccc(NC(=O)c2ccccc2O)cc1	LGCMKPRGGJRYGM-UHFFFAOYSA-N	Organic compounds	Benzenoids	Benzene and substituted derivatives	Anilides
L0841	Flufenamic acid	C14H10F3NO2	[M-H]-	281.066	280.059	160.69	156.3	152.1	159.976	157.981	OC(=O)c1ccccc1Nc1cccc(c1)C(F)(F)F	LPEPZBJOKDYZAD-UHFFFAOYSA-N	Organic compounds	Benzenoids	Benzene and substituted derivatives	Benzoic acids and derivatives
L0848	Salicylamide	C7H7NO2	[M-H]-	137.048	136.04	122.432	124.334	121.3	126.073	127.046	NC(=O)C1=CC=CC=C1O	SKZKKFZAGNVIMN-UHFFFAOYSA-N	Organic compounds	Benzenoids	Phenols	1-hydroxy-4-unsubstituted benzenoids
L0850	Mizoribine	C9H13N3O6	[M-H]-	259.08	258.073	155.144	154.904	149.3	167.055	161.139	n1(cnc(c1O)C(=O)N)[C@H]1[C@@H]([C@@H]([C@H](O1)CO)O)O	HZQDCMWJEBCWBR-UUOKFMHZSA-N	Organic compounds	Nucleosides, nucleotides, and analogues	Imidazole ribonucleosides and ribonucleotides	1-ribosyl-imidazolecarboxamides
L0851	Amsacrine	C21H19N3O3S	[M-H]-	393.115	392.107	199.971	182.928	181.4	211.022	180.531	COc1c(Nc2c3ccccc3nc3ccccc23)ccc(NS(=O)(=O)C)c1	XCPGHVQEEXUHNC-UHFFFAOYSA-N	Organic compounds	Organoheterocyclic compounds	Quinolines and derivatives	Benzoquinolines
L0855	Arctiin	C27H34O11	[M-H]-	534.21	533.203	220.58	213.998	217.2	253.248	215.4	COc1ccc(C[C@H]2COC(=O)[C@@H]2Cc2ccc(c(c2)OC)O[C@H]2[C@@H]([C@H]([C@@H]([C@@H](CO)O2)O)O)O)cc1OC	XOJVHLIYNSOZOO-SWOBOCGESA-N	Organic compounds	Lignans, neolignans and related compounds	Lignan glycosides
L0856	Emodin	C15H10O5	[M-H]-	270.053	269.046	155.061	158.551	152.1	170.845	153.285	Cc1cc(c2c(c1)C(=O)c1cc(cc(c1C2=O)O)O)O	RHMXXJGYXNZAPX-UHFFFAOYSA-N	Organic compounds	Benzenoids	Anthracenes	Anthraquinones
L0858	Gibberellic acid	C19H22O6	[M-H]-	346.142	345.134	177.688	183.81	198.4	184.651	185.272	O1[C@@]23[C@H]([C@@H]([C@]45[C@H]2CC[C@](O)(C4)C(=C)C5)C(=O)O)[C@](C1=O)([C@@H](O)C=C3)C	IXORZMNAPKEEDV-OBDJNFEBSA-N	Organic compounds	Lipids and lipid-like molecules	Prenol lipids	Diterpenoids
L0859	Rotenone	C23H22O6	[M-H]-	394.142	393.134	198.709	194.522	197.1	211.208	190.257	[C@@H]1(Cc2c(O1)ccc1c2O[C@@H]2COc3cc(c(cc3[C@@H]2C1=O)OC)OC)C(=C)C	JUVIOZPCNVVQFO-HBGVWJBISA-N	Organic compounds	Phenylpropanoids and polyketides	Isoflavonoids	Rotenoids
L0865	Deguelin	C23H22O6	[M-H]-	394.142	393.134	198.361	195.249	192.2	213.573	194.109	CC1(C=Cc2c(O1)ccc1c2O[C@@H]2COc3cc(c(cc3[C@@H]2C1=O)OC)OC)C	ORDAZKGHSNRHTD-UXHICEINSA-N	Organic compounds	Phenylpropanoids and polyketides	Isoflavonoids	Rotenoids
