# Supplementary material for: Ion mobility collision cross-section atlas for known and unknown metabolite annotation in untargeted metabolomics
Source: Nat Commun. 2020 Aug 28;11:4334. doi: 10.1038/s41467-020-18171-8 (PMC7455731; doi:10.1038/s41467-020-18171-8)
Supplement: Supplementary file 8 — Supplementary Data 5 [file 41467_2020_18171_MOESM8_ESM.zip]

Archive with 551 entries (366 files):
- 01_positive_mode/
- 01_positive_mode/L0608/
- 01_positive_mode/L0608/cfmid_pred_spec.msp
- 01_positive_mode/L0608/cfmid_result.txt
- 01_positive_mode/L0614/
- 01_positive_mode/L0614/cfmid_pred_spec.msp
- 01_positive_mode/L0614/cfmid_result.txt
- 01_positive_mode/L0621/
- 01_positive_mode/L0621/cfmid_pred_spec.msp
- 01_positive_mode/L0621/cfmid_result.txt
- 01_positive_mode/L0622/
- 01_positive_mode/L0622/cfmid_pred_spec.msp
- 01_positive_mode/L0622/cfmid_result.txt
- 01_positive_mode/L0625/
- 01_positive_mode/L0625/cfmid_pred_spec.msp
- 01_positive_mode/L0625/cfmid_result.txt
- 01_positive_mode/L0626/
- 01_positive_mode/L0626/cfmid_pred_spec.msp
- 01_positive_mode/L0626/cfmid_result.txt
- 01_positive_mode/L0628/
- 01_positive_mode/L0628/cfmid_pred_spec.msp
- 01_positive_mode/L0628/cfmid_result.txt
- 01_positive_mode/L0632/
- 01_positive_mode/L0632/cfmid_pred_spec.msp
- 01_positive_mode/L0632/cfmid_result.txt
- 01_positive_mode/L0633/
- 01_positive_mode/L0633/cfmid_pred_spec.msp
- 01_positive_mode/L0633/cfmid_result.txt
- 01_positive_mode/L0637/
- 01_positive_mode/L0637/cfmid_pred_spec.msp
- 01_positive_mode/L0637/cfmid_result.txt
- 01_positive_mode/L0638/
- 01_positive_mode/L0638/cfmid_pred_spec.msp
- 01_positive_mode/L0638/cfmid_result.txt
- 01_positive_mode/L0640/
- 01_positive_mode/L0640/cfmid_pred_spec.msp
- 01_positive_mode/L0640/cfmid_result.txt
- 01_positive_mode/L0642/
- 01_positive_mode/L0642/cfmid_pred_spec.msp
- 01_positive_mode/L0642/cfmid_result.txt
- 01_positive_mode/L0643/
- 01_positive_mode/L0643/cfmid_pred_spec.msp
- 01_positive_mode/L0643/cfmid_result.txt
- 01_positive_mode/L0645/
- 01_positive_mode/L0645/cfmid_pred_spec.msp
- 01_positive_mode/L0645/cfmid_result.txt
- 01_positive_mode/L0647/
- 01_positive_mode/L0647/cfmid_pred_spec.msp
- 01_positive_mode/L0647/cfmid_result.txt
- 01_positive_mode/L0648/
- 01_positive_mode/L0648/cfmid_pred_spec.msp
- 01_positive_mode/L0648/cfmid_result.txt
- 01_positive_mode/L0650/
- 01_positive_mode/L0650/cfmid_pred_spec.msp
- 01_positive_mode/L0650/cfmid_result.txt
- 01_positive_mode/L0651/
- 01_positive_mode/L0651/cfmid_pred_spec.msp
- 01_positive_mode/L0651/cfmid_result.txt
- 01_positive_mode/L0654/
- 01_positive_mode/L0654/cfmid_pred_spec.msp
- 01_positive_mode/L0654/cfmid_result.txt
- 01_positive_mode/L0656/
- 01_positive_mode/L0656/cfmid_pred_spec.msp
- 01_positive_mode/L0656/cfmid_result.txt
- 01_positive_mode/L0657/
- 01_positive_mode/L0657/cfmid_pred_spec.msp
- 01_positive_mode/L0657/cfmid_result.txt
- 01_positive_mode/L0658/
- 01_positive_mode/L0658/cfmid_pred_spec.msp
- 01_positive_mode/L0658/cfmid_result.txt
- 01_positive_mode/L0659/
- 01_positive_mode/L0659/cfmid_pred_spec.msp
- 01_positive_mode/L0659/cfmid_result.txt
- 01_positive_mode/L0663/
- 01_positive_mode/L0663/cfmid_pred_spec.msp
- 01_positive_mode/L0663/cfmid_result.txt
- 01_positive_mode/L0665/
- 01_positive_mode/L0665/cfmid_pred_spec.msp
- 01_positive_mode/L0665/cfmid_result.txt
- 01_positive_mode/L0666/
- 01_positive_mode/L0666/cfmid_pred_spec.msp
- 01_positive_mode/L0666/cfmid_result.txt
- 01_positive_mode/L0667/
- 01_positive_mode/L0667/cfmid_pred_spec.msp
- 01_positive_mode/L0667/cfmid_result.txt
- 01_positive_mode/L0672/
- 01_positive_mode/L0672/cfmid_pred_spec.msp
- 01_positive_mode/L0672/cfmid_result.txt
- 01_positive_mode/L0678/
- 01_positive_mode/L0678/cfmid_pred_spec.msp
- 01_positive_mode/L0678/cfmid_result.txt
- 01_positive_mode/L0679/
- 01_positive_mode/L0679/cfmid_pred_spec.msp
- 01_positive_mode/L0679/cfmid_result.txt
- 01_positive_mode/L0680/
- 01_positive_mode/L0680/cfmid_pred_spec.msp
- 01_positive_mode/L0680/cfmid_result.txt
- 01_positive_mode/L0681/
- 01_positive_mode/L0681/cfmid_pred_spec.msp
- 01_positive_mode/L0681/cfmid_result.txt
- 01_positive_mode/L0682/
- 01_positive_mode/L0682/cfmid_pred_spec.msp
- 01_positive_mode/L0682/cfmid_result.txt
- 01_positive_mode/L0684/
- 01_positive_mode/L0684/cfmid_pred_spec.msp
- 01_positive_mode/L0684/cfmid_result.txt
- 01_positive_mode/L0689/
- 01_positive_mode/L0689/cfmid_pred_spec.msp
- 01_positive_mode/L0689/cfmid_result.txt
- 01_positive_mode/L0692/
- 01_positive_mode/L0692/cfmid_pred_spec.msp
- 01_positive_mode/L0692/cfmid_result.txt
- 01_positive_mode/L0697/
- 01_positive_mode/L0697/cfmid_pred_spec.msp
- 01_positive_mode/L0697/cfmid_result.txt
- 01_positive_mode/L0698/
- 01_positive_mode/L0698/cfmid_pred_spec.msp
- 01_positive_mode/L0698/cfmid_result.txt
- 01_positive_mode/L0699/
- 01_positive_mode/L0699/cfmid_pred_spec.msp
- 01_positive_mode/L0699/cfmid_result.txt
- 01_positive_mode/L0701/
- 01_positive_mode/L0701/cfmid_pred_spec.msp
- 01_positive_mode/L0701/cfmid_result.txt
- 01_positive_mode/L0702/
- 01_positive_mode/L0702/cfmid_pred_spec.msp
- 01_positive_mode/L0702/cfmid_result.txt
- 01_positive_mode/L0703/
- 01_positive_mode/L0703/cfmid_pred_spec.msp
- 01_positive_mode/L0703/cfmid_result.txt
- 01_positive_mode/L0704/
- 01_positive_mode/L0704/cfmid_pred_spec.msp
- 01_positive_mode/L0704/cfmid_result.txt
- 01_positive_mode/L0705/
- 01_positive_mode/L0705/cfmid_pred_spec.msp
- 01_positive_mode/L0705/cfmid_result.txt
- 01_positive_mode/L0706/
- 01_positive_mode/L0706/cfmid_pred_spec.msp
- 01_positive_mode/L0706/cfmid_result.txt
- 01_positive_mode/L0707/
- 01_positive_mode/L0707/cfmid_pred_spec.msp
- 01_positive_mode/L0707/cfmid_result.txt
- 01_positive_mode/L0708/
- 01_positive_mode/L0708/cfmid_pred_spec.msp
- 01_positive_mode/L0708/cfmid_result.txt
- 01_positive_mode/L0709/
- 01_positive_mode/L0709/cfmid_pred_spec.msp
- 01_positive_mode/L0709/cfmid_result.txt
- 01_positive_mode/L0713/
- 01_positive_mode/L0713/cfmid_pred_spec.msp
- 01_positive_mode/L0713/cfmid_result.txt
- 01_positive_mode/L0716/
- 01_positive_mode/L0716/cfmid_pred_spec.msp
- 01_positive_mode/L0716/cfmid_result.txt
- 01_positive_mode/L0717/
- 01_positive_mode/L0717/cfmid_pred_spec.msp
- 01_positive_mode/L0717/cfmid_result.txt
- 01_positive_mode/L0718/
- 01_positive_mode/L0718/cfmid_pred_spec.msp
- 01_positive_mode/L0718/cfmid_result.txt
- 01_positive_mode/L0720/
- 01_positive_mode/L0720/cfmid_pred_spec.msp
- 01_positive_mode/L0720/cfmid_result.txt
- 01_positive_mode/L0722/
- 01_positive_mode/L0722/cfmid_pred_spec.msp
- 01_positive_mode/L0722/cfmid_result.txt
- 01_positive_mode/L0725/
- 01_positive_mode/L0725/cfmid_pred_spec.msp
- 01_positive_mode/L0725/cfmid_result.txt
- 01_positive_mode/L0726/
- 01_positive_mode/L0726/cfmid_pred_spec.msp
- 01_positive_mode/L0726/cfmid_result.txt
- 01_positive_mode/L0727/
- 01_positive_mode/L0727/cfmid_pred_spec.msp
- 01_positive_mode/L0727/cfmid_result.txt
- 01_positive_mode/L0733/
- 01_positive_mode/L0733/cfmid_pred_spec.msp
- 01_positive_mode/L0733/cfmid_result.txt
- 01_positive_mode/L0740/
- 01_positive_mode/L0740/cfmid_pred_spec.msp
- 01_positive_mode/L0740/cfmid_result.txt
- 01_positive_mode/L0742/
- 01_positive_mode/L0742/cfmid_pred_spec.msp
- 01_positive_mode/L0742/cfmid_result.txt
- 01_positive_mode/L0743/
- 01_positive_mode/L0743/cfmid_pred_spec.msp
- 01_positive_mode/L0743/cfmid_result.txt
- 01_positive_mode/L0745/
- 01_positive_mode/L0745/cfmid_pred_spec.msp
- 01_positive_mode/L0745/cfmid_result.txt
- 01_positive_mode/L0746/
- 01_positive_mode/L0746/cfmid_pred_spec.msp
- 01_positive_mode/L0746/cfmid_result.txt
- 01_positive_mode/L0747/
- 01_positive_mode/L0747/cfmid_pred_spec.msp
- 01_positive_mode/L0747/cfmid_result.txt
- 01_positive_mode/L0748/
- 01_positive_mode/L0748/cfmid_pred_spec.msp
- 01_positive_mode/L0748/cfmid_result.txt
- 01_positive_mode/L0749/
- 01_positive_mode/L0749/cfmid_pred_spec.msp
- 01_positive_mode/L0749/cfmid_result.txt
- 01_positive_mode/L0752/
- 01_positive_mode/L0752/cfmid_pred_spec.msp
- 01_positive_mode/L0752/cfmid_result.txt
- 01_positive_mode/L0759/
- 01_positive_mode/L0759/cfmid_pred_spec.msp
- 01_positive_mode/L0759/cfmid_result.txt
- 01_positive_mode/L0760/
- 01_positive_mode/L0760/cfmid_pred_spec.msp
- 01_positive_mode/L0760/cfmid_result.txt
- 01_positive_mode/L0761/
- 01_positive_mode/L0761/cfmid_pred_spec.msp
- 01_positive_mode/L0761/cfmid_result.txt
- 01_positive_mode/L0762/
- 01_positive_mode/L0762/cfmid_pred_spec.msp
- 01_positive_mode/L0762/cfmid_result.txt
- 01_positive_mode/L0763/
- 01_positive_mode/L0763/cfmid_pred_spec.msp
- 01_positive_mode/L0763/cfmid_result.txt
- 01_positive_mode/L0768/
- 01_positive_mode/L0768/cfmid_pred_spec.msp
- 01_positive_mode/L0768/cfmid_result.txt
- 01_positive_mode/L0774/
- 01_positive_mode/L0774/cfmid_pred_spec.msp
- 01_positive_mode/L0774/cfmid_result.txt
- 01_positive_mode/L0776/
- 01_positive_mode/L0776/cfmid_pred_spec.msp
- 01_positive_mode/L0776/cfmid_result.txt
- 01_positive_mode/L0785/
- 01_positive_mode/L0785/cfmid_pred_spec.msp
- 01_positive_mode/L0785/cfmid_result.txt
- 01_positive_mode/L0787/
- 01_positive_mode/L0787/cfmid_pred_spec.msp
- 01_positive_mode/L0787/cfmid_result.txt
- 01_positive_mode/L0791/
- 01_positive_mode/L0791/cfmid_pred_spec.msp
- 01_positive_mode/L0791/cfmid_result.txt
- 01_positive_mode/L0792/
- 01_positive_mode/L0792/cfmid_pred_spec.msp
- 01_positive_mode/L0792/cfmid_result.txt
- 01_positive_mode/L0793/
- 01_positive_mode/L0793/cfmid_pred_spec.msp
- 01_positive_mode/L0793/cfmid_result.txt
- 01_positive_mode/L0796/
- 01_positive_mode/L0796/cfmid_pred_spec.msp
- 01_positive_mode/L0796/cfmid_result.txt
- 01_positive_mode/L0798/
- 01_positive_mode/L0798/cfmid_pred_spec.msp
- 01_positive_mode/L0798/cfmid_result.txt
- 01_positive_mode/L0799/
- 01_positive_mode/L0799/cfmid_pred_spec.msp
- 01_positive_mode/L0799/cfmid_result.txt
- 01_positive_mode/L0800/
- 01_positive_mode/L0800/cfmid_pred_spec.msp
- 01_positive_mode/L0800/cfmid_result.txt
- 01_positive_mode/L0801/
- 01_positive_mode/L0801/cfmid_pred_spec.msp
- 01_positive_mode/L0801/cfmid_result.txt
- 01_positive_mode/L0803/
- 01_positive_mode/L0803/cfmid_pred_spec.msp
- 01_positive_mode/L0803/cfmid_result.txt
- 01_positive_mode/L0804/
- 01_positive_mode/L0804/cfmid_pred_spec.msp
- 01_positive_mode/L0804/cfmid_result.txt
- 01_positive_mode/L0805/
- 01_positive_mode/L0805/cfmid_pred_spec.msp
- 01_positive_mode/L0805/cfmid_result.txt
- 01_positive_mode/L0807/
- 01_positive_mode/L0807/cfmid_pred_spec.msp
- 01_positive_mode/L0807/cfmid_result.txt
- 01_positive_mode/L0808/
- 01_positive_mode/L0808/cfmid_pred_spec.msp
- 01_positive_mode/L0808/cfmid_result.txt
- 01_positive_mode/L0812/
- 01_positive_mode/L0812/cfmid_pred_spec.msp
- 01_positive_mode/L0812/cfmid_result.txt
- 01_positive_mode/L0819/
- 01_positive_mode/L0819/cfmid_pred_spec.msp
- 01_positive_mode/L0819/cfmid_result.txt
- 01_positive_mode/L0826/
- 01_positive_mode/L0826/cfmid_pred_spec.msp
- 01_positive_mode/L0826/cfmid_result.txt
- 01_positive_mode/L0836/
- 01_positive_mode/L0836/cfmid_pred_spec.msp
- 01_positive_mode/L0836/cfmid_result.txt
- 01_positive_mode/L0837/
- 01_positive_mode/L0837/cfmid_pred_spec.msp
- 01_positive_mode/L0837/cfmid_result.txt
- 01_positive_mode/L0839/
- 01_positive_mode/L0839/cfmid_pred_spec.msp
- 01_positive_mode/L0839/cfmid_result.txt
- 01_positive_mode/L0841/
- 01_positive_mode/L0841/cfmid_pred_spec.msp
- 01_positive_mode/L0841/cfmid_result.txt
- 01_positive_mode/L0846/
- 01_positive_mode/L0846/cfmid_pred_spec.msp
- 01_positive_mode/L0846/cfmid_result.txt
- 01_positive_mode/L0848/
- 01_positive_mode/L0848/cfmid_pred_spec.msp
[truncated: 251 more entries]
