# Supplementary material for: Ion mobility collision cross-section atlas for known and unknown metabolite annotation in untargeted metabolomics
Source: Nat Commun. 2020 Aug 28;11:4334. doi: 10.1038/s41467-020-18171-8 (PMC7455731; doi:10.1038/s41467-020-18171-8)
Supplement: Supplementary file 8 — Supplementary Data 5 [file 41467_2020_18171_MOESM8_ESM.zip › 01_positive_mode/L0608/cfmid_pred_spec.msp]

Name: +ve in-silico MS/MS by CFM-ID for CKLJMWTZIZZHCS-REOHCLBHSA-N
ID: CKLJMWTZIZZHCS-REOHCLBHSA-N
Comment: Energy0
Num peaks: 7
70.02874017 10.30393676
88.03930485 21.48307566
98.02365479 4.703578527
99.00767038 3.926764416
116.0342195 15.98431037
117.0182351 6.534486167
134.0447842 19.43579753

Name: +ve in-silico MS/MS by CFM-ID for CKLJMWTZIZZHCS-REOHCLBHSA-N
ID: CKLJMWTZIZZHCS-REOHCLBHSA-N
Comment: Energy1
Num peaks: 9
28.01817548 7.129513295
42.03382555 3.045225423
56.0130901 2.872720943
59.01275576 3.746646235
70.02874017 10.70662156
71.01275576 8.72093549
72.04439023 3.318177533
74.02365479 23.52059932
88.03930485 17.84059341

Name: +ve in-silico MS/MS by CFM-ID for CKLJMWTZIZZHCS-REOHCLBHSA-N
ID: CKLJMWTZIZZHCS-REOHCLBHSA-N
Comment: Energy2
Num peaks: 9
15.02292652 2.98125927
41.00219107 8.293847501
42.03382555 33.13047416
43.01784114 5.147442902
44.04947561 8.180207886
59.01275576 7.541901542
70.02874017 5.28996831
71.01275576 4.973004395
88.03930485 5.932434137

Name: +ve in-silico MS/MS by CFM-ID for CKLJMWTZIZZHCS-UWTATZPHSA-N
ID: CKLJMWTZIZZHCS-UWTATZPHSA-N
Comment: Energy0
Num peaks: 7
70.02874017 10.30393676
88.03930485 21.48307566
98.02365479 4.703578527
99.00767038 3.926764416
116.0342195 15.98431037
117.0182351 6.534486167
134.0447842 19.43579753

Name: +ve in-silico MS/MS by CFM-ID for CKLJMWTZIZZHCS-UWTATZPHSA-N
ID: CKLJMWTZIZZHCS-UWTATZPHSA-N
Comment: Energy1
Num peaks: 9
28.01817548 7.129513295
42.03382555 3.045225423
56.0130901 2.872720943
59.01275576 3.746646235
70.02874017 10.70662156
71.01275576 8.72093549
72.04439023 3.318177533
74.02365479 23.52059932
88.03930485 17.84059341

Name: +ve in-silico MS/MS by CFM-ID for CKLJMWTZIZZHCS-UWTATZPHSA-N
ID: CKLJMWTZIZZHCS-UWTATZPHSA-N
Comment: Energy2
Num peaks: 9
15.02292652 2.98125927
41.00219107 8.293847501
42.03382555 33.13047416
43.01784114 5.147442902
44.04947561 8.180207886
59.01275576 7.541901542
70.02874017 5.28996831
71.01275576 4.973004395
88.03930485 5.932434137

Name: +ve in-silico MS/MS by CFM-ID for CDJJKTLOZJAGIZ-UHFFFAOYSA-N
ID: CDJJKTLOZJAGIZ-UHFFFAOYSA-N
Comment: Energy0
Num peaks: 6
15.02292652 0.9389300199
43.01784114 2.44414992
91.05422664 16.42701215
109.0647913 23.70325921
133.0647913 2.111824109
151.075356 49.52885552

Name: +ve in-silico MS/MS by CFM-ID for CDJJKTLOZJAGIZ-UHFFFAOYSA-N
ID: CDJJKTLOZJAGIZ-UHFFFAOYSA-N
Comment: Energy1
Num peaks: 6
43.01784114 2.801963135
65.03857658 1.611992804
91.05422664 42.02893383
109.0647913 27.57257493
133.0647913 1.817890386
151.075356 13.99527611

Name: +ve in-silico MS/MS by CFM-ID for CDJJKTLOZJAGIZ-UHFFFAOYSA-N
ID: CDJJKTLOZJAGIZ-UHFFFAOYSA-N
Comment: Energy2
Num peaks: 13
43.01784114 2.909253319
49.00727645 2.319029571
51.02292652 3.169701499
63.02292652 1.887177958
65.03857658 6.617738855
67.05422664 2.215932588
75.02292652 4.789260301
77.03857658 3.13758452
79.05422664 4.995085152
81.0334912 1.953112832
81.06987671 5.157342691
91.05422664 34.84271178
109.0647913 6.972964634

Name: +ve in-silico MS/MS by CFM-ID for PTNLHDGQWUGONS-OWOJBTEDSA-N
ID: PTNLHDGQWUGONS-OWOJBTEDSA-N
Comment: Energy0
Num peaks: 6
45.0334912 1.970802094
105.0334912 6.324429028
107.0491413 3.331514367
119.0491413 3.21378113
133.0647913 39.1293696
151.075356 35.54604862

Name: +ve in-silico MS/MS by CFM-ID for PTNLHDGQWUGONS-OWOJBTEDSA-N
ID: PTNLHDGQWUGONS-OWOJBTEDSA-N
Comment: Energy1
Num peaks: 11
39.02292652 3.803868861
41.00219107 3.302789712
43.01784114 2.24035302
57.0334912 2.260730107
105.0334912 7.231366924
105.0698767 2.194593822
107.0491413 3.455802439
115.0542266 1.699798999
119.0491413 2.612897772
133.0647913 37.17512953
151.075356 14.39195643

Name: +ve in-silico MS/MS by CFM-ID for PTNLHDGQWUGONS-OWOJBTEDSA-N
ID: PTNLHDGQWUGONS-OWOJBTEDSA-N
Comment: Energy2
Num peaks: 22
25.00727645 2.847285312
27.02292652 2.312611245
39.02292652 5.888613534
41.00219107 1.907410045
43.01784114 1.836444434
49.00727645 1.919279433
51.02292652 2.023503428
63.02292652 1.926871573
65.03857658 2.413312402
75.02292652 2.888547314
77.03857658 6.043768505
79.01784114 1.82171959
79.05422664 3.245154491
89.03857658 3.498983845
91.05422664 6.436043058
101.0385766 3.676636498
103.0542266 3.696862405
105.0334912 7.511421087
105.0698767 6.87667636
107.0491413 3.938247277
115.0542266 2.766948371
133.0647913 5.335609645

Name: +ve in-silico MS/MS by CFM-ID for XMIIGOLPHOKFCH-UHFFFAOYSA-N
ID: XMIIGOLPHOKFCH-UHFFFAOYSA-N
Comment: Energy0
Num peaks: 6
91.05422664 7.135141919
103.0542266 1.013160539
105.0698767 9.925295237
115.0542266 4.215463879
133.0647913 29.17733178
151.075356 41.4883744

Name: +ve in-silico MS/MS by CFM-ID for XMIIGOLPHOKFCH-UHFFFAOYSA-N
ID: XMIIGOLPHOKFCH-UHFFFAOYSA-N
Comment: Energy1
Num peaks: 6
91.05422664 13.70501129
105.0698767 29.19483776
107.0855268 2.62763126
115.0542266 5.183147798
133.0647913 17.24931397
151.075356 13.46763801

Name: +ve in-silico MS/MS by CFM-ID for XMIIGOLPHOKFCH-UHFFFAOYSA-N
ID: XMIIGOLPHOKFCH-UHFFFAOYSA-N
Comment: Energy2
Num peaks: 17
27.02292652 3.949622249
39.02292652 1.790861416
41.00219107 2.972373703
49.00727645 3.608221628
51.02292652 2.616534581
59.01275576 2.39054679
63.02292652 2.276103323
65.03857658 4.27361026
68.99710569 3.05523446
75.02292652 3.177618576
77.03857658 1.789714786
79.05422664 4.139094342
89.03857658 2.086248313
91.05422664 23.12957177
103.0542266 4.331384937
105.0698767 12.43206458
107.0855268 2.843221312

Name: +ve in-silico MS/MS by CFM-ID for VCANKBLUHKRQLL-UHFFFAOYSA-O
ID: VCANKBLUHKRQLL-UHFFFAOYSA-O
Comment: Energy0
Num peaks: 6
60.08077574 2.243809995
84.08077574 1.945556379
88.11207587 6.555076995
109.0049071 12.64944418
111.0205572 2.002771517
168.0784064 67.1907987

Name: +ve in-silico MS/MS by CFM-ID for VCANKBLUHKRQLL-UHFFFAOYSA-O
ID: VCANKBLUHKRQLL-UHFFFAOYSA-O
Comment: Energy1
Num peaks: 7
60.08077574 6.512808479
80.97360697 16.3518205
82.98925704 4.642364731
88.11207587 3.404509676
109.0049071 19.21414865
150.0678417 6.331794209
168.0784064 25.06802708

Name: +ve in-silico MS/MS by CFM-ID for VCANKBLUHKRQLL-UHFFFAOYSA-O
ID: VCANKBLUHKRQLL-UHFFFAOYSA-O
Comment: Energy2
Num peaks: 10
15.02292652 7.095131501
29.03857658 6.237283564
58.06512568 6.726397229
60.08077574 12.42755493
72.08077574 7.232252908
84.08077574 4.619956212
86.0964258 5.697813838
88.11207587 17.8609317
94.98925704 3.520846715
109.0049071 12.08528716

Name: +ve in-silico MS/MS by CFM-ID for OAPHLAAOJMTMLY-GQCTYLIASA-N
ID: OAPHLAAOJMTMLY-GQCTYLIASA-N
Comment: Energy0
Num peaks: 6
55.05422664 3.051702902
83.04914126 19.15462844
99.04405588 1.199177284
101.0597059 7.301458241
111.0804414 1.619200795
129.0910061 58.44936629

Name: +ve in-silico MS/MS by CFM-ID for OAPHLAAOJMTMLY-GQCTYLIASA-N
ID: OAPHLAAOJMTMLY-GQCTYLIASA-N
Comment: Energy1
Num peaks: 11
25.00727645 4.877316283
47.04914126 3.101965291
53.03857658 2.475924473
55.05422664 16.67468911
65.03857658 2.58405811
83.04914126 22.32116951
99.04405588 2.420318178
101.0597059 4.209286059
103.075356 3.040715379
111.0804414 2.411044585
129.0910061 17.24084766

Name: +ve in-silico MS/MS by CFM-ID for OAPHLAAOJMTMLY-GQCTYLIASA-N
ID: OAPHLAAOJMTMLY-GQCTYLIASA-N
Comment: Energy2
Num peaks: 10
25.00727645 5.360921324
27.02292652 5.333741771
29.03857658 4.042206541
39.02292652 5.794047335
53.03857658 15.33294415
55.05422664 28.33814413
57.06987671 3.832593262
65.03857658 4.351740314
67.01784114 3.858205159
83.04914126 6.79506178

Name: +ve in-silico MS/MS by CFM-ID for NZNMSOFKMUBTKW-UHFFFAOYSA-N
ID: NZNMSOFKMUBTKW-UHFFFAOYSA-N
Comment: Energy0
Num peaks: 6
69.06987671 1.122246055
81.06987671 2.238798804
83.08552677 18.97787455
85.10117684 2.689809846
111.0804414 16.7950771
129.0910061 52.24474656

Name: +ve in-silico MS/MS by CFM-ID for NZNMSOFKMUBTKW-UHFFFAOYSA-N
ID: NZNMSOFKMUBTKW-UHFFFAOYSA-N
Comment: Energy1
Num peaks: 7
41.03857658 3.227415487
55.05422664 2.645452686
81.06987671 3.086552859
83.08552677 33.37075422
85.10117684 5.643513231
111.0804414 16.39692124
129.0910061 15.98377726

Name: +ve in-silico MS/MS by CFM-ID for NZNMSOFKMUBTKW-UHFFFAOYSA-N
ID: NZNMSOFKMUBTKW-UHFFFAOYSA-N
Comment: Energy2
Num peaks: 11
39.02292652 7.458898201
41.03857658 17.51845665
43.05422664 6.612829236
53.03857658 7.601883729
55.05422664 17.74357243
57.06987671 3.902121357
59.08552677 1.94044339
67.05422664 2.271763936
69.06987671 6.787000967
81.06987671 2.757123649
83.08552677 6.985596124

Name: +ve in-silico MS/MS by CFM-ID for CQEYYJKEWSMYFG-UHFFFAOYSA-N
ID: CQEYYJKEWSMYFG-UHFFFAOYSA-N
Comment: Energy0
Num peaks: 6
55.01784114 18.60990014
55.05422664 1.782832795
57.06987671 14.98458992
75.08044139 2.608497953
111.0804414 4.85503158
129.0910061 48.60981245

Name: +ve in-silico MS/MS by CFM-ID for CQEYYJKEWSMYFG-UHFFFAOYSA-N
ID: CQEYYJKEWSMYFG-UHFFFAOYSA-N
Comment: Energy1
Num peaks: 6
55.01784114 25.92992391
55.05422664 2.99576108
57.06987671 41.21658639
75.08044139 5.720857612
111.0804414 1.824760891
129.0910061 8.078984784

Name: +ve in-silico MS/MS by CFM-ID for CQEYYJKEWSMYFG-UHFFFAOYSA-N
ID: CQEYYJKEWSMYFG-UHFFFAOYSA-N
Comment: Energy2
Num peaks: 8
27.02292652 5.849177997
39.02292652 4.98507378
41.03857658 12.36698246
43.05422664 6.92766534
53.03857658 3.403600399
55.01784114 14.97710472
55.05422664 4.77736135
57.06987671 27.85535454

Name: +ve in-silico MS/MS by CFM-ID for IYBOGQYZTIIPNI-UHFFFAOYSA-N
ID: IYBOGQYZTIIPNI-UHFFFAOYSA-N
Comment: Energy0
Num peaks: 6
55.05422664 4.364473824
83.08552677 7.143815599
85.10117684 4.059452581
97.06479133 2.172746148
111.0804414 2.993722381
129.0910061 67.77604956

Name: +ve in-silico MS/MS by CFM-ID for IYBOGQYZTIIPNI-UHFFFAOYSA-N
ID: IYBOGQYZTIIPNI-UHFFFAOYSA-N
Comment: Energy1
Num peaks: 10
53.03857658 10.85708566
55.05422664 15.73833315
57.06987671 3.635491066
71.08552677 2.581110803
81.06987671 3.013933507
83.08552677 6.862901127
85.10117684 11.82572195
101.0960915 2.790367551
111.0804414 4.061993205
129.0910061 20.15428639

Name: +ve in-silico MS/MS by CFM-ID for IYBOGQYZTIIPNI-UHFFFAOYSA-N
ID: IYBOGQYZTIIPNI-UHFFFAOYSA-N
Comment: Energy2
Num peaks: 11
27.02292652 2.512986328
29.03857658 1.787160984
39.02292652 4.462755951
41.03857658 17.45830171
43.05422664 8.914618692
53.03857658 3.625251164
55.05422664 17.52757339
57.06987671 3.364911586
69.06987671 8.380588661
71.08552677 9.829718414
83.08552677 2.545224713

Name: +ve in-silico MS/MS by CFM-ID for WAQITWDITIAIFA-UHFFFAOYSA-N
ID: WAQITWDITIAIFA-UHFFFAOYSA-N
Comment: Energy0
Num peaks: 6
69.06987671 7.256193282
83.08552677 14.73600118
87.04405588 3.131442034
93.06987671 3.491690348
111.0804414 24.00527336
129.0910061 33.86813368

Name: +ve in-silico MS/MS by CFM-ID for WAQITWDITIAIFA-UHFFFAOYSA-N
ID: WAQITWDITIAIFA-UHFFFAOYSA-N
Comment: Energy1
Num peaks: 8
39.02292652 4.027973459
43.05422664 5.160148773
67.05422664 3.900627374
69.06987671 9.224947203
83.08552677 37.07572934
85.10117684 3.685897458
111.0804414 10.76571544
129.0910061 8.208653657

Name: +ve in-silico MS/MS by CFM-ID for WAQITWDITIAIFA-UHFFFAOYSA-N
ID: WAQITWDITIAIFA-UHFFFAOYSA-N
Comment: Energy2
Num peaks: 8
39.02292652 4.024942986
41.03857658 4.922238134
51.02292652 5.1177206
53.03857658 10.80148621
67.05422664 23.47452591
69.06987671 13.42369988
81.06987671 3.866359182
83.08552677 17.21324139

Name: +ve in-silico MS/MS by CFM-ID for RARSHUDCJQSEFJ-UHFFFAOYSA-N
ID: RARSHUDCJQSEFJ-UHFFFAOYSA-N
Comment: Energy0
Num peaks: 6
57.0334912 1.890558322
121.0284058 3.868791828
123.0440559 1.550595308
125.0597059 1.227934159
133.0647913 12.60277319
151.075356 71.12869264

Name: +ve in-silico MS/MS by CFM-ID for RARSHUDCJQSEFJ-UHFFFAOYSA-N
ID: RARSHUDCJQSEFJ-UHFFFAOYSA-N
Comment: Energy1
Num peaks: 10
39.02292652 2.416175303
57.0334912 8.634592836
95.04914126 4.198939298
105.0334912 1.837406696
107.0491413 2.009665757
121.0284058 7.279143353
123.0440559 2.475858979
123.0804414 2.061214211
133.0647913 11.91118179
151.075356 37.88224527

Name: +ve in-silico MS/MS by CFM-ID for RARSHUDCJQSEFJ-UHFFFAOYSA-N
ID: RARSHUDCJQSEFJ-UHFFFAOYSA-N
Comment: Energy2
Num peaks: 23
29.03857658 2.216785234
39.02292652 6.523780847
49.00727645 2.847342208
51.02292652 4.031886285
53.00219107 4.657361399
55.01784114 4.124172302
57.0334912 4.404367982
63.02292652 7.552923533
65.03857658 6.049091695
67.05422664 1.722022462
77.00219107 6.139877678
79.01784114 2.291466425
79.05422664 1.728420926
93.0334912 3.617403133
95.04914126 2.529600683
105.0334912 3.116310903
105.0698767 1.951942915
107.0491413 3.047352813
115.0542266 1.788257184
117.0334912 1.873494455
121.0284058 2.011164478
133.0647913 4.469436135
135.0440559 1.468019974

Name: +ve in-silico MS/MS by CFM-ID for DRTXQTMTWPIHLI-UHFFFAOYSA-N
ID: DRTXQTMTWPIHLI-UHFFFAOYSA-N
Comment: Energy0
Num peaks: 6
69.06987671 7.296146714
71.08552677 11.00024359
83.08552677 4.188255271
85.10117684 2.551914116
111.0804414 2.474164877
129.0910061 56.15493962

Name: +ve in-silico MS/MS by CFM-ID for DRTXQTMTWPIHLI-UHFFFAOYSA-N
ID: DRTXQTMTWPIHLI-UHFFFAOYSA-N
Comment: Energy1
Num peaks: 12
29.03857658 3.780377575
55.05422664 4.884167066
57.06987671 3.851614624
67.05422664 5.960035733
69.06987671 7.908623738
71.08552677 6.046751614
81.06987671 5.829705444
83.08552677 7.354366142
85.10117684 9.368426552
101.0960915 3.496349466
111.0804414 3.585175671
129.0910061 20.73386185

Name: +ve in-silico MS/MS by CFM-ID for DRTXQTMTWPIHLI-UHFFFAOYSA-N
ID: DRTXQTMTWPIHLI-UHFFFAOYSA-N
Comment: Energy2
Num peaks: 11
27.02292652 4.459540754
29.03857658 3.268032579
39.02292652 3.239416285
41.03857658 5.708526821
53.03857658 6.551250522
55.05422664 21.17515394
57.06987671 5.803643063
59.08552677 5.091028254
67.05422664 6.071980323
69.06987671 10.83336892
71.08552677 10.4594875

Name: +ve in-silico MS/MS by CFM-ID for CHDAMWZEYINXCG-UHFFFAOYSA-N
ID: CHDAMWZEYINXCG-UHFFFAOYSA-N
Comment: Energy0
Num peaks: 6
69.06987671 4.942052844
71.08552677 7.1989377
83.08552677 4.54480382
85.10117684 2.64604685
111.0804414 6.760412087
129.0910061 59.24696204

Name: +ve in-silico MS/MS by CFM-ID for CHDAMWZEYINXCG-UHFFFAOYSA-N
ID: CHDAMWZEYINXCG-UHFFFAOYSA-N
Comment: Energy1
Num peaks: 10
29.03857658 2.944131635
67.05422664 2.773618395
69.06987671 5.516645788
71.08552677 13.23771604
81.06987671 7.002207678
83.08552677 8.674016087
85.10117684 9.403439748
101.0960915 4.87319855
111.0804414 5.974743811
129.0910061 20.43287708

Name: +ve in-silico MS/MS by CFM-ID for CHDAMWZEYINXCG-UHFFFAOYSA-N
ID: CHDAMWZEYINXCG-UHFFFAOYSA-N
Comment: Energy2
Num peaks: 12
27.02292652 4.618127853
29.03857658 3.487248721
39.02292652 2.204887194
41.03857658 4.590510064
51.02292652 2.472628351
53.03857658 4.325747228
55.05422664 25.21273898
57.06987671 2.012032875
67.05422664 3.27986427
69.06987671 8.500169665
71.08552677 17.27548043
83.08552677 3.295873386

Name: +ve in-silico MS/MS by CFM-ID for QUKGYYKBILRGFE-UHFFFAOYSA-N
ID: QUKGYYKBILRGFE-UHFFFAOYSA-N
Comment: Energy0
Num peaks: 6
41.00219107 1.211483271
43.01784114 4.03686655
91.05422664 31.03158439
109.0647913 6.281352663
133.0647913 2.10527999
151.075356 50.75839629

Name: +ve in-silico MS/MS by CFM-ID for QUKGYYKBILRGFE-UHFFFAOYSA-N
ID: QUKGYYKBILRGFE-UHFFFAOYSA-N
Comment: Energy1
Num peaks: 6
43.01784114 2.428847695
65.03857658 0.8867476307
91.05422664 67.70965928
109.0647913 9.25181709
133.0647913 1.528151868
151.075356 12.20972544

Name: +ve in-silico MS/MS by CFM-ID for QUKGYYKBILRGFE-UHFFFAOYSA-N
ID: QUKGYYKBILRGFE-UHFFFAOYSA-N
Comment: Energy2
Num peaks: 7
43.01784114 3.034209676
49.00727645 3.409786755
51.02292652 3.928942308
63.02292652 5.264878432
65.03857658 7.948993054
75.02292652 5.827944505
91.05422664 51.08948053

Name: +ve in-silico MS/MS by CFM-ID for KNZAVOVKKCNCEG-BJMVGYQFSA-N
ID: KNZAVOVKKCNCEG-BJMVGYQFSA-N
Comment: Energy0
Num peaks: 8
45.04472458 12.91330645
56.02432348 3.691627696
58.03997355 3.510840955
125.0457872 5.44620679
138.0410362 6.65409376
140.0566862 4.211704233
152.0566862 13.15013798
169.0832353 33.85869081

Name: +ve in-silico MS/MS by CFM-ID for KNZAVOVKKCNCEG-BJMVGYQFSA-N
ID: KNZAVOVKKCNCEG-BJMVGYQFSA-N
Comment: Energy1
Num peaks: 14
43.02907452 1.684763617
45.04472458 22.16783431
97.05087258 5.093302366
121.0144871 2.562122728
123.0301371 2.24799893
124.0617716 6.973849944
125.0457872 5.872791982
126.0774217 4.495135341
127.0614373 2.151518249
138.0410362 4.976098193
140.0566862 2.60925748
142.0723363 1.950798464
152.0566862 11.42310426
169.0832353 6.90557849

Name: +ve in-silico MS/MS by CFM-ID for KNZAVOVKKCNCEG-BJMVGYQFSA-N
ID: KNZAVOVKKCNCEG-BJMVGYQFSA-N
Comment: Energy2
Num peaks: 23
15.02292652 5.118257139
26.00252542 2.84538014
29.01342445 5.514123847
40.01817548 2.052570683
41.00219107 1.951142998
43.02907452 5.547422797
45.04472458 11.27826688
54.00867342 2.002010865
56.02432348 5.898226734
58.02874017 10.7107653
58.03997355 4.269660456
68.0130901 1.579124177
71.02398914 1.376858511
73.0396392 1.351357091
74.07127368 1.271201076
83.02398914 1.213404922
95.03522252 1.025381768
97.05087258 1.619747179
98.03488817 1.096814739
107.0352225 2.910811209
108.0192381 2.410324008
125.0457872 6.406251327
138.0410362 1.304344185

Name: +ve in-silico MS/MS by CFM-ID for CKLJMWTZIZZHCS-UHFFFAOYSA-N
ID: CKLJMWTZIZZHCS-UHFFFAOYSA-N
Comment: Energy0
Num peaks: 7
70.02874017 10.30393676
88.03930485 21.48307566
98.02365479 4.703578527
99.00767038 3.926764416
116.0342195 15.98431037
117.0182351 6.534486167
134.0447842 19.43579753

Name: +ve in-silico MS/MS by CFM-ID for CKLJMWTZIZZHCS-UHFFFAOYSA-N
ID: CKLJMWTZIZZHCS-UHFFFAOYSA-N
Comment: Energy1
Num peaks: 9
28.01817548 7.129513295
42.03382555 3.045225423
56.0130901 2.872720943
59.01275576 3.746646235
70.02874017 10.70662156
71.01275576 8.72093549
72.04439023 3.318177533
74.02365479 23.52059932
88.03930485 17.84059341

Name: +ve in-silico MS/MS by CFM-ID for CKLJMWTZIZZHCS-UHFFFAOYSA-N
ID: CKLJMWTZIZZHCS-UHFFFAOYSA-N
Comment: Energy2
Num peaks: 9
15.02292652 2.98125927
41.00219107 8.293847501
42.03382555 33.13047416
43.01784114 5.147442902
44.04947561 8.180207886
59.01275576 7.541901542
70.02874017 5.28996831
71.01275576 4.973004395
88.03930485 5.932434137

Name: +ve in-silico MS/MS by CFM-ID for REEQXZCFSBLNDH-UHFFFAOYSA-N
ID: REEQXZCFSBLNDH-UHFFFAOYSA-N
Comment: Energy0
Num peaks: 6
43.01784114 1.571361609
57.0334912 1.576752938
107.0491413 2.47302927
121.0647913 3.963721679
133.0647913 19.368874
151.075356 61.21899586

Name: +ve in-silico MS/MS by CFM-ID for REEQXZCFSBLNDH-UHFFFAOYSA-N
ID: REEQXZCFSBLNDH-UHFFFAOYSA-N
Comment: Energy1
Num peaks: 12
43.01784114 6.467658027
45.0334912 2.3076633
55.01784114 1.785300989
57.0334912 4.353317839
95.04914126 1.603359068
105.0334912 2.735831609
107.0491413 7.457731523
109.0647913 2.588605299
121.0647913 7.379651783
123.0804414 2.921667319
133.0647913 16.83639015
151.075356 25.11569598

Name: +ve in-silico MS/MS by CFM-ID for REEQXZCFSBLNDH-UHFFFAOYSA-N
ID: REEQXZCFSBLNDH-UHFFFAOYSA-N
Comment: Energy2
Num peaks: 26
25.00727645 3.512135776
27.02292652 2.896947281
29.00219107 1.5998156
39.02292652 3.368453504
41.00219107 3.07154782
43.01784114 5.414786384
49.00727645 2.343928712
51.02292652 2.162451395
53.00219107 4.303504587
55.01784114 3.337647071
57.0334912 2.385120293
63.02292652 2.023271282
65.03857658 3.054666675
75.02292652 2.631080143
77.03857658 5.623348247
79.01784114 1.879860429
79.05422664 6.279454222
91.05422664 4.536333743
93.06987671 3.461393402
103.0542266 2.048182433
105.0334912 3.615706296
105.0698767 1.858673372
107.0491413 3.229501156
109.0647913 1.837216659
121.0647913 2.250464254
133.0647913 2.071070971

Name: +ve in-silico MS/MS by CFM-ID for YOMSJEATGXXYPX-UHFFFAOYSA-N
ID: YOMSJEATGXXYPX-UHFFFAOYSA-N
Comment: Energy0
Num peaks: 6
119.0491413 1.796144235
121.0647913 1.270784392
123.0804414 1.609070489
125.0597059 1.400687667
135.0440559 1.740054884
151.075356 85.98043522

Name: +ve in-silico MS/MS by CFM-ID for YOMSJEATGXXYPX-UHFFFAOYSA-N
ID: YOMSJEATGXXYPX-UHFFFAOYSA-N
Comment: Energy1
Num peaks: 11
51.02292652 1.425675547
65.03857658 1.383758948
91.05422664 2.19029574
107.0491413 2.367624692
119.0491413 4.623227243
121.0647913 6.601034402
123.0440559 1.703214157
123.0804414 5.605273585
125.0597059 1.46237808
135.0440559 4.863934339
151.075356 48.19659231

Name: +ve in-silico MS/MS by CFM-ID for YOMSJEATGXXYPX-UHFFFAOYSA-N
ID: YOMSJEATGXXYPX-UHFFFAOYSA-N
Comment: Energy2
Num peaks: 18
15.02292652 1.36491908
39.02292652 3.537517499
41.03857658 2.279237085
49.00727645 13.52187489
51.02292652 10.70602087
53.03857658 4.279317252
63.02292652 3.36758042
65.03857658 4.396392827
75.02292652 6.988602188
77.03857658 9.179000709
79.05422664 3.579179243
89.03857658 2.103572194
91.05422664 3.732265367
105.0334912 1.90067136
107.0491413 2.122678118
117.0334912 1.558487412
119.0491413 1.439796869
135.0440559 4.223504023

Name: +ve in-silico MS/MS by CFM-ID for FQYUMYWMJTYZTK-UHFFFAOYSA-N
ID: FQYUMYWMJTYZTK-UHFFFAOYSA-N
Comment: Energy0
Num peaks: 6
17.03857658 0.8005780532
43.01784114 1.164287403
55.01784114 0.9080418165
57.0334912 7.48878704
95.04914126 11.36316443
151.075356 69.65946896

Name: +ve in-silico MS/MS by CFM-ID for FQYUMYWMJTYZTK-UHFFFAOYSA-N
ID: FQYUMYWMJTYZTK-UHFFFAOYSA-N
Comment: Energy1
Num peaks: 6
39.02292652 3.709047389
55.01784114 4.842803543
57.0334912 30.57203547
95.04914126 15.17651738
133.0647913 2.664825037
151.075356 29.05713188

Name: +ve in-silico MS/MS by CFM-ID for FQYUMYWMJTYZTK-UHFFFAOYSA-N
ID: FQYUMYWMJTYZTK-UHFFFAOYSA-N
Comment: Energy2
Num peaks: 13
39.02292652 2.468452608
43.01784114 4.560319428
45.0334912 3.8003617
49.00727645 6.462826746
51.02292652 4.477263722
53.03857658 4.488017118
55.01784114 2.616443629
57.0334912 13.45584076
63.02292652 4.630857184
65.03857658 7.671683048
67.05422664 11.63378277
79.05422664 4.101681329
95.04914126 10.94944369

Name: +ve in-silico MS/MS by CFM-ID for NBZBKCUXIYYUSX-UHFFFAOYSA-N
ID: NBZBKCUXIYYUSX-UHFFFAOYSA-N
Comment: Energy0
Num peaks: 6
42.03382555 2.52618799
59.01275576 4.082607973
88.03930485 29.89305341
90.05495492 2.329972043
116.0342195 2.267747696
134.0447842 51.11287196

Name: +ve in-silico MS/MS by CFM-ID for NBZBKCUXIYYUSX-UHFFFAOYSA-N
ID: NBZBKCUXIYYUSX-UHFFFAOYSA-N
Comment: Energy1
Num peaks: 6
42.03382555 6.868200659
44.04947561 4.999225049
59.01275576 6.614464463
88.03930485 44.2125743
90.05495492 4.306105734
134.0447842 19.8068903

Name: +ve in-silico MS/MS by CFM-ID for NBZBKCUXIYYUSX-UHFFFAOYSA-N
ID: NBZBKCUXIYYUSX-UHFFFAOYSA-N
Comment: Energy2
Num peaks: 6
28.01817548 5.960645497
41.00219107 10.94807925
42.03382555 38.28556912
44.04947561 12.61030809
59.01275576 13.86615797
88.03930485 3.575433987

Name: +ve in-silico MS/MS by CFM-ID for HLZZDTVXNYNFKH-BNFXUGDESA-N
ID: HLZZDTVXNYNFKH-BNFXUGDESA-N
Comment: Energy0
Num peaks: 11
81.0334912 1.796923681
95.04914126 1.787392378
105.0334912 1.812712945
107.0491413 6.095303399
109.0647913 3.76005969
115.0542266 2.953968811
119.0491413 2.014611209
121.0647913 5.638248051
123.0804414 2.692551089
133.0647913 18.5185192
151.075356 33.24398144

Name: +ve in-silico MS/MS by CFM-ID for HLZZDTVXNYNFKH-BNFXUGDESA-N
ID: HLZZDTVXNYNFKH-BNFXUGDESA-N
Comment: Energy1
Num peaks: 22
49.00727645 1.382170186
53.00219107 1.822477604
55.01784114 5.126505812
65.00219107 2.992630449
65.03857658 1.802218555
67.01784114 3.327946396
69.0334912 1.963166494
79.01784114 5.566193507
81.0334912 2.720732939
89.03857658 1.623104681
91.01784114 2.099376101
91.05422664 1.297944235
93.0334912 3.689609707
95.04914126 5.221503509
105.0334912 2.465154406
107.0491413 6.041003559
109.0647913 2.307760096
115.0542266 2.417351895
121.0647913 2.588253219
123.0804414 1.902203346
133.0647913 11.71954469
151.075356 10.87431384

Name: +ve in-silico MS/MS by CFM-ID for HLZZDTVXNYNFKH-BNFXUGDESA-N
ID: HLZZDTVXNYNFKH-BNFXUGDESA-N
Comment: Energy2
Num peaks: 22
25.00727645 2.320837232
39.02292652 6.241340723
41.00219107 2.603730594
41.03857658 1.566430359
43.01784114 1.722432329
49.00727645 3.713325452
51.02292652 5.033572996
53.00219107 5.41022851
53.03857658 4.869182741
55.01784114 6.48579996
63.02292652 2.052339497
65.00219107 1.665803376
65.03857658 12.20118607
67.01784114 1.51816797
67.05422664 3.463729401
79.01784114 3.173016019
79.05422664 5.985170321
81.0334912 2.253357541
89.03857658 1.61616363
91.05422664 3.816029563
93.0334912 1.644203222
105.0334912 1.655604449

Name: +ve in-silico MS/MS by CFM-ID for OEGPRYNGFWGMMV-UHFFFAOYSA-N
ID: OEGPRYNGFWGMMV-UHFFFAOYSA-N
Comment: Energy0
Num peaks: 6
121.0647913 0.7058090291
137.0597059 3.520682005
139.075356 1.411185215
151.075356 42.63798708
153.0546206 0.6674285793
169.0859207 46.08381347

Name: +ve in-silico MS/MS by CFM-ID for OEGPRYNGFWGMMV-UHFFFAOYSA-N
ID: OEGPRYNGFWGMMV-UHFFFAOYSA-N
Comment: Energy1
Num peaks: 6
107.0491413 2.007583748
121.0647913 3.712838145
137.0597059 5.382145967
139.075356 2.165436508
151.075356 50.3359587
169.0859207 17.6127815

Name: +ve in-silico MS/MS by CFM-ID for OEGPRYNGFWGMMV-UHFFFAOYSA-N
ID: OEGPRYNGFWGMMV-UHFFFAOYSA-N
Comment: Energy2
Num peaks: 21
15.02292652 1.606444512
39.02292652 1.807023385
49.00727645 2.752687252
51.02292652 4.734572573
55.01784114 2.387243147
65.03857658 2.334010479
67.05422664 2.015511713
79.01784114 1.911609785
81.0334912 5.571625251
93.0334912 4.871099029
95.04914126 5.219567097
105.0334912 4.448556924
107.0491413 5.950131755
121.0647913 8.724187124
123.0440559 3.480283267
123.0804414 2.487598291
125.0597059 1.637126257
135.0440559 5.937162118
137.0597059 2.528601096
151.075356 8.625609894
153.0546206 1.792702082

Name: +ve in-silico MS/MS by CFM-ID for ZQVKTHRQIXSMGY-UHFFFAOYSA-N
ID: ZQVKTHRQIXSMGY-UHFFFAOYSA-N
Comment: Energy0
Num peaks: 6
103.0542266 1.904619955
105.0698767 15.88894506
107.0855268 2.223488877
115.0542266 1.595881323
133.0647913 35.054232
151.075356 39.67807942

Name: +ve in-silico MS/MS by CFM-ID for ZQVKTHRQIXSMGY-UHFFFAOYSA-N
ID: ZQVKTHRQIXSMGY-UHFFFAOYSA-N
Comment: Energy1
Num peaks: 6
103.0542266 2.933840431
105.0698767 29.52004154
107.0855268 4.933401238
115.0542266 4.634146907
133.0647913 32.47538198
151.075356 13.00831773

Name: +ve in-silico MS/MS by CFM-ID for ZQVKTHRQIXSMGY-UHFFFAOYSA-N
ID: ZQVKTHRQIXSMGY-UHFFFAOYSA-N
Comment: Energy2
Num peaks: 14
49.00727645 3.182681914
51.02292652 6.251049213
53.03857658 2.682651758
63.02292652 4.686108578
65.03857658 2.728536713
77.03857658 5.934134557
79.05422664 6.349464975
89.03857658 8.958843185
91.05422664 6.780152445
103.0542266 6.296939105
105.0698767 16.58099348
107.0855268 3.2907668
115.0542266 3.232208235
133.0647913 5.149641676

Name: +ve in-silico MS/MS by CFM-ID for GJMPSRSMBJLKKB-UHFFFAOYSA-N
ID: GJMPSRSMBJLKKB-UHFFFAOYSA-N
Comment: Energy0
Num peaks: 6
91.05422664 5.662259871
105.0698767 11.39497066
107.0855268 1.135378809
115.0542266 8.386815733
133.0647913 50.08358236
151.075356 20.46785879

Name: +ve in-silico MS/MS by CFM-ID for GJMPSRSMBJLKKB-UHFFFAOYSA-N
ID: GJMPSRSMBJLKKB-UHFFFAOYSA-N
Comment: Energy1
Num peaks: 6
91.05422664 10.28321222
105.0698767 42.79403524
107.0855268 4.078763426
115.0542266 6.94243538
133.0647913 20.77681142
151.075356 7.694877458

Name: +ve in-silico MS/MS by CFM-ID for GJMPSRSMBJLKKB-UHFFFAOYSA-N
ID: GJMPSRSMBJLKKB-UHFFFAOYSA-N
Comment: Energy2
Num peaks: 12
49.00727645 2.038415615
63.02292652 3.773253829
65.03857658 6.613892277
75.02292652 2.294969757
79.05422664 3.164508193
89.03857658 2.45229417
91.05422664 24.62912585
105.0698767 24.69107859
107.0855268 2.992340128
115.0542266 3.150653087
117.0334912 2.325252585
133.0647913 3.747043167

Name: +ve in-silico MS/MS by CFM-ID for OPVAJFQBSDUNQA-UHFFFAOYSA-N
ID: OPVAJFQBSDUNQA-UHFFFAOYSA-N
Comment: Energy0
Num peaks: 6
103.0542266 1.91382103
105.0698767 16.00319185
107.0855268 2.222544996
133.0647913 36.91919154
135.0440559 0.5654272863
151.075356 39.76355135

Name: +ve in-silico MS/MS by CFM-ID for OPVAJFQBSDUNQA-UHFFFAOYSA-N
ID: OPVAJFQBSDUNQA-UHFFFAOYSA-N
Comment: Energy1
Num peaks: 6
77.03857658 1.263139824
103.0542266 2.952763394
105.0698767 30.14845299
107.0855268 4.832596282
133.0647913 36.88081143
151.075356 12.76940148

Name: +ve in-silico MS/MS by CFM-ID for OPVAJFQBSDUNQA-UHFFFAOYSA-N
ID: OPVAJFQBSDUNQA-UHFFFAOYSA-N
Comment: Energy2
Num peaks: 13
51.02292652 7.862392127
53.03857658 3.085039583
63.02292652 2.857776306
65.03857658 3.352971798
75.02292652 3.507219952
77.03857658 10.04262634
79.05422664 7.193232956
81.06987671 3.058085807
91.05422664 7.343110882
103.0542266 6.19845593
105.0698767 18.2076458
117.0334912 2.762330582
133.0647913 5.89444183

Name: +ve in-silico MS/MS by CFM-ID for YPGCWEMNNLXISK-UHFFFAOYSA-N
ID: YPGCWEMNNLXISK-UHFFFAOYSA-N
Comment: Energy0
Num peaks: 6
79.05422664 2.109451465
103.0542266 1.880921139
105.0698767 15.62813273
107.0855268 2.175386205
133.0647913 35.79565919
151.075356 38.87387379

Name: +ve in-silico MS/MS by CFM-ID for YPGCWEMNNLXISK-UHFFFAOYSA-N
ID: YPGCWEMNNLXISK-UHFFFAOYSA-N
Comment: Energy1
Num peaks: 6
55.01784114 2.975696627
79.05422664 5.89448734
105.0698767 28.2327278
107.0855268 4.710282776
133.0647913 31.10740112
151.075356 12.29275836

Name: +ve in-silico MS/MS by CFM-ID for YPGCWEMNNLXISK-UHFFFAOYSA-N
ID: YPGCWEMNNLXISK-UHFFFAOYSA-N
Comment: Energy2
Num peaks: 14
49.00727645 4.401759298
51.02292652 3.265825081
53.03857658 2.705533235
63.02292652 2.673634376
65.03857658 2.189554267
77.03857658 2.423240019
79.05422664 15.65338462
89.03857658 2.325407974
91.05422664 5.711962754
103.0542266 6.999287581
105.0698767 18.94246132
107.0855268 2.717330065
117.0334912 4.143125967
133.0647913 6.61519719

Name: +ve in-silico MS/MS by CFM-ID for VAIFYHGFLAPCON-UHFFFAOYSA-N
ID: VAIFYHGFLAPCON-UHFFFAOYSA-N
Comment: Energy0
Num peaks: 6
71.04914126 1.06406985
85.06479133 1.702970368
93.06987671 10.30748191
111.0804414 28.39312275
113.0597059 1.258106964
129.0910061 50.46212869

Name: +ve in-silico MS/MS by CFM-ID for VAIFYHGFLAPCON-UHFFFAOYSA-N
ID: VAIFYHGFLAPCON-UHFFFAOYSA-N
Comment: Energy1
Num peaks: 7
53.03857658 5.463476667
57.0334912 4.108874226
69.0334912 3.713859636
71.04914126 7.668007411
93.06987671 11.216288
111.0804414 24.58463815
129.0910061 26.90789564

Name: +ve in-silico MS/MS by CFM-ID for VAIFYHGFLAPCON-UHFFFAOYSA-N
ID: VAIFYHGFLAPCON-UHFFFAOYSA-N
Comment: Energy2
Num peaks: 15
39.02292652 6.962462119
41.03857658 6.109368165
43.01784114 4.166350316
43.05422664 2.880996451
51.02292652 8.609983631
53.03857658 13.18389415
57.0334912 3.883490913
67.05422664 3.778639402
69.0334912 4.58381987
69.06987671 3.087591741
71.04914126 6.479326102
85.06479133 2.350736542
93.06987671 8.820945344
95.04914126 3.009220767
111.0804414 4.207622436

Name: +ve in-silico MS/MS by CFM-ID for XXIKYCPRDXIMQM-UHFFFAOYSA-N
ID: XXIKYCPRDXIMQM-UHFFFAOYSA-N
Comment: Energy0
Num peaks: 6
43.01784114 4.174153824
61.02840582 4.057653858
67.05422664 3.13108153
69.06987671 24.11676799
87.08044139 5.159720218
129.0910061 45.23274963

Name: +ve in-silico MS/MS by CFM-ID for XXIKYCPRDXIMQM-UHFFFAOYSA-N
ID: XXIKYCPRDXIMQM-UHFFFAOYSA-N
Comment: Energy1
Num peaks: 7
39.02292652 4.209055087
41.03857658 5.701078424
61.02840582 2.781870565
67.05422664 3.109275787
69.06987671 54.94036257
87.08044139 4.732555558
129.0910061 6.318873745

Name: +ve in-silico MS/MS by CFM-ID for XXIKYCPRDXIMQM-UHFFFAOYSA-N
ID: XXIKYCPRDXIMQM-UHFFFAOYSA-N
Comment: Energy2
Num peaks: 10
25.00727645 2.637916232
39.02292652 5.773815366
41.03857658 5.439564279
43.01784114 7.534441565
43.05422664 2.892218181
53.03857658 13.08943556
55.05422664 18.84846632
57.06987671 5.617765606
67.05422664 5.018909334
69.06987671 15.74861994

Name: +ve in-silico MS/MS by CFM-ID for ZFBNNSOJNZBLLS-UHFFFAOYSA-N
ID: ZFBNNSOJNZBLLS-UHFFFAOYSA-N
Comment: Energy0
Num peaks: 6
15.02292652 0.4173146195
137.0597059 1.732854397
139.075356 0.870844402
141.0910061 0.3202231414
153.0546206 0.9841213727
169.0859207 93.18666865

Name: +ve in-silico MS/MS by CFM-ID for ZFBNNSOJNZBLLS-UHFFFAOYSA-N
ID: ZFBNNSOJNZBLLS-UHFFFAOYSA-N
Comment: Energy1
Num peaks: 6
95.04914126 1.849893937
109.0647913 3.711080429
137.0597059 8.547344329
139.075356 11.55576958
141.0910061 8.382539142
169.0859207 46.0666905

Name: +ve in-silico MS/MS by CFM-ID for ZFBNNSOJNZBLLS-UHFFFAOYSA-N
ID: ZFBNNSOJNZBLLS-UHFFFAOYSA-N
Comment: Energy2
Num peaks: 23
15.02292652 2.522882232
39.02292652 4.619525136
41.03857658 1.968131332
53.03857658 1.795828559
55.01784114 1.687143321
65.03857658 10.78476017
67.05422664 5.115918626
79.01784114 2.25107638
81.0334912 3.348800449
83.04914126 1.916784219
95.04914126 6.712454212
97.06479133 4.260251651
107.0491413 2.241021624
109.0647913 2.528264966
121.0647913 1.848297867
123.0440559 4.568980455
125.0597059 3.426286117
137.0233204 2.530038686
137.0597059 2.877760921
139.075356 1.992913857
151.075356 2.042492738
153.0546206 6.595443668
169.0859207 2.631542243

Name: +ve in-silico MS/MS by CFM-ID for PEPJPZZZBHWOCM-UHFFFAOYSA-N
ID: PEPJPZZZBHWOCM-UHFFFAOYSA-N
Comment: Energy0
Num peaks: 6
55.05422664 3.257002217
83.04914126 3.81034085
97.06479133 6.837997096
99.08044139 2.145111081
111.0804414 6.406735438
129.0910061 65.40712294

Name: +ve in-silico MS/MS by CFM-ID for PEPJPZZZBHWOCM-UHFFFAOYSA-N
ID: PEPJPZZZBHWOCM-UHFFFAOYSA-N
Comment: Energy1
Num peaks: 11
29.03857658 1.902034339
45.0334912 2.949070676
53.03857658 6.230844682
55.05422664 15.98868678
57.06987671 12.02443832
59.08552677 1.901727525
79.05422664 1.769586885
83.04914126 3.009056847
97.06479133 8.82888705
111.0804414 4.099360967
129.0910061 22.18541419

Name: +ve in-silico MS/MS by CFM-ID for PEPJPZZZBHWOCM-UHFFFAOYSA-N
ID: PEPJPZZZBHWOCM-UHFFFAOYSA-N
Comment: Energy2
Num peaks: 14
15.02292652 2.06640229
39.02292652 3.243630384
41.03857658 1.939710058
45.0334912 6.834534307
47.04914126 1.894642197
51.02292652 2.184911797
53.03857658 18.44610578
55.05422664 20.08171964
57.06987671 6.927349917
65.03857658 3.513894214
67.05422664 3.333022345
79.05422664 1.636739246
81.06987671 2.418442531
83.04914126 6.162566127

Name: +ve in-silico MS/MS by CFM-ID for RJYQLMILDVERHH-UHFFFAOYSA-N
ID: RJYQLMILDVERHH-UHFFFAOYSA-N
Comment: Energy0
Num peaks: 6
83.04914126 2.230231797
95.01275576 4.845008186
123.0440559 1.718504745
133.0647913 5.456294959
151.075356 51.0506335
169.0859207 18.7054152

Name: +ve in-silico MS/MS by CFM-ID for RJYQLMILDVERHH-UHFFFAOYSA-N
ID: RJYQLMILDVERHH-UHFFFAOYSA-N
Comment: Energy1
Num peaks: 20
39.02292652 1.855916398
41.03857658 2.380620181
55.05422664 2.168160047
57.0334912 1.542193648
59.04914126 2.902246195
69.0334912 1.545190314
81.0334912 1.759828476
83.04914126 8.135891231
95.01275576 18.73485857
97.02840582 1.992021301
97.06479133 2.072694613
101.0597059 4.021782631
109.0284058 4.60119237
111.0440559 1.716946345
119.0491413 1.75586595
123.0804414 3.508755819
133.0647913 3.674575372
141.0910061 1.506735214
151.075356 10.87887458
169.0859207 3.575188816

Name: +ve in-silico MS/MS by CFM-ID for RJYQLMILDVERHH-UHFFFAOYSA-N
ID: RJYQLMILDVERHH-UHFFFAOYSA-N
Comment: Energy2
Num peaks: 23
39.02292652 2.300926861
41.00219107 3.350791981
41.03857658 2.780894767
53.00219107 1.976579686
53.03857658 2.607354974
55.01784114 1.767316594
55.05422664 6.885180999
57.06987671 2.797498246
67.01784114 2.57534039
69.0334912 4.518661336
73.06479133 1.523883411
79.01784114 1.735284458
81.0334912 3.816882977
83.04914126 3.789366349
93.0334912 2.951268532
95.01275576 20.12248272
95.04914126 1.539845042
105.0334912 3.017143634
107.0491413 2.299991283
109.0284058 2.003535266
121.0647913 1.571766726
133.0647913 2.596474072
151.075356 1.564703757

Name: +ve in-silico MS/MS by CFM-ID for IGGLYMZTLQKWGT-UHFFFAOYSA-N
ID: IGGLYMZTLQKWGT-UHFFFAOYSA-N
Comment: Energy0
Num peaks: 6
83.04914126 1.154643724
97.02840582 2.237195487
101.0597059 1.160337492
133.0647913 14.13311385
151.075356 41.63201003
169.0859207 25.27707022

Name: +ve in-silico MS/MS by CFM-ID for IGGLYMZTLQKWGT-UHFFFAOYSA-N
ID: IGGLYMZTLQKWGT-UHFFFAOYSA-N
Comment: Energy1
Num peaks: 19
39.02292652 1.491345029
53.03857658 1.750514334
57.0334912 5.392406318
59.04914126 2.342973633
69.0334912 5.022328979
71.04914126 2.253761993
81.0334912 2.881872053
83.04914126 3.954643182
91.01784114 1.930618244
93.0334912 3.299940144
97.02840582 7.041613934
99.04405588 1.773588297
101.0597059 1.887867838
109.0284058 1.625193314
111.0440559 2.675023074
123.0804414 1.684890391
133.0647913 11.9521689
151.075356 15.02586736
169.0859207 6.56290518

Name: +ve in-silico MS/MS by CFM-ID for IGGLYMZTLQKWGT-UHFFFAOYSA-N
ID: IGGLYMZTLQKWGT-UHFFFAOYSA-N
Comment: Energy2
Num peaks: 21
39.02292652 3.350423592
41.00219107 2.605035513
41.03857658 2.202218341
43.01784114 2.209261553
51.02292652 2.795014677
53.03857658 5.196529914
55.05422664 2.633167143
57.0334912 2.867055149
67.01784114 5.522861592
69.0334912 8.639848786
71.04914126 2.951390139
81.0334912 4.748690693
83.04914126 4.189229202
91.01784114 2.053666035
93.0334912 3.540269126
95.01275576 3.577525127
97.02840582 8.639948838
105.0334912 3.467756123
107.0491413 3.08541241
133.0647913 3.862913836
151.075356 1.906947778

Name: +ve in-silico MS/MS by CFM-ID for HAXARIVGMMVELD-UHFFFAOYSA-N
ID: HAXARIVGMMVELD-UHFFFAOYSA-N
Comment: Energy0
Num peaks: 6
69.06987671 13.58872486
83.08552677 4.240284858
85.10117684 4.213983494
87.08044139 1.879550137
111.0804414 7.81181021
129.0910061 54.15546312

Name: +ve in-silico MS/MS by CFM-ID for HAXARIVGMMVELD-UHFFFAOYSA-N
ID: HAXARIVGMMVELD-UHFFFAOYSA-N
Comment: Energy1
Num peaks: 13
55.05422664 2.952315772
57.06987671 4.336196251
67.05422664 7.311746392
69.06987671 8.403793321
81.06987671 3.217326622
83.04914126 2.297699094
83.08552677 5.275723642
85.06479133 5.621062962
85.10117684 7.664766112
87.08044139 4.231168449
101.0960915 9.652505842
111.0804414 4.9452832
129.0910061 14.54332494

Name: +ve in-silico MS/MS by CFM-ID for HAXARIVGMMVELD-UHFFFAOYSA-N
ID: HAXARIVGMMVELD-UHFFFAOYSA-N
Comment: Energy2
Num peaks: 21
27.02292652 3.451646566
29.03857658 1.778483193
39.02292652 2.10559667
41.03857658 5.532862147
43.01784114 1.783312189
43.05422664 1.481292929
45.0334912 4.451929317
53.03857658 6.362245231
55.01784114 1.239396659
55.05422664 9.614932602
57.06987671 9.897618079
59.01275576 2.294133584
67.05422664 4.278549797
69.06987671 12.55791521
71.04914126 3.024593418
81.06987671 1.419244788
83.08552677 2.459410139
85.06479133 1.672922844
85.10117684 3.053685928
87.08044139 1.299030435
113.0597059 1.320675127

Name: +ve in-silico MS/MS by CFM-ID for VUXKVKAHWOVIDN-UHFFFAOYSA-N
ID: VUXKVKAHWOVIDN-UHFFFAOYSA-N
Comment: Energy0
Num peaks: 6
81.06987671 2.245872351
83.08552677 12.61415228
85.10117684 1.010994103
101.0960915 42.87729768
111.0804414 1.082752886
129.0910061 29.93537376

Name: +ve in-silico MS/MS by CFM-ID for VUXKVKAHWOVIDN-UHFFFAOYSA-N
ID: VUXKVKAHWOVIDN-UHFFFAOYSA-N
Comment: Energy1
Num peaks: 7
29.00219107 3.161114268
41.03857658 2.889260777
43.05422664 2.908576606
81.06987671 3.693420746
83.08552677 29.31390258
101.0960915 24.67438539
129.0910061 13.67158191

Name: +ve in-silico MS/MS by CFM-ID for VUXKVKAHWOVIDN-UHFFFAOYSA-N
ID: VUXKVKAHWOVIDN-UHFFFAOYSA-N
Comment: Energy2
Num peaks: 11
39.02292652 4.73593776
41.03857658 14.03134731
43.05422664 13.78390896
53.03857658 3.007045666
55.05422664 9.478059212
57.06987671 4.665371492
69.06987671 6.147207413
71.08552677 9.106184838
81.06987671 2.477209685
83.08552677 10.92394681
101.0960915 3.411056764

Name: +ve in-silico MS/MS by CFM-ID for FJPGAMCQJNLTJC-UHFFFAOYSA-N
ID: FJPGAMCQJNLTJC-UHFFFAOYSA-N
Comment: Energy0
Num peaks: 6
43.05422664 1.429346519
57.06987671 2.730324778
85.06479133 3.79451689
93.06987671 4.426282281
111.0804414 28.76110157
129.0910061 46.39691839

Name: +ve in-silico MS/MS by CFM-ID for FJPGAMCQJNLTJC-UHFFFAOYSA-N
ID: FJPGAMCQJNLTJC-UHFFFAOYSA-N
Comment: Energy1
Num peaks: 11
39.02292652 2.323376369
41.03857658 3.909242166
43.01784114 1.832437306
43.05422664 9.327885572
53.00219107 2.235181595
55.05422664 2.757700766
57.06987671 20.84881121
71.01275576 3.813915098
93.06987671 3.584699674
111.0804414 16.15244099
129.0910061 14.26584071

Name: +ve in-silico MS/MS by CFM-ID for FJPGAMCQJNLTJC-UHFFFAOYSA-N
ID: FJPGAMCQJNLTJC-UHFFFAOYSA-N
Comment: Energy2
Num peaks: 14
27.02292652 1.892264666
39.02292652 8.036310471
41.00219107 1.818099791
41.03857658 12.49011756
43.01784114 3.493179337
43.05422664 9.790098699
53.00219107 2.550286222
53.03857658 5.204270197
55.01784114 1.97798792
55.05422664 7.541684815
57.06987671 18.69489851
67.01784114 2.561624771
69.0334912 2.047539613
93.06987671 3.290813877

Name: +ve in-silico MS/MS by CFM-ID for LBCCPKFTHIBIKU-UHFFFAOYSA-N
ID: LBCCPKFTHIBIKU-UHFFFAOYSA-N
Comment: Energy0
Num peaks: 6
43.05422664 3.230461253
57.0334912 3.219555854
71.04914126 3.200393407
101.0597059 1.754623656
111.0804414 12.75016564
129.0910061 63.49512341

Name: +ve in-silico MS/MS by CFM-ID for LBCCPKFTHIBIKU-UHFFFAOYSA-N
ID: LBCCPKFTHIBIKU-UHFFFAOYSA-N
Comment: Energy1
Num peaks: 12
29.03857658 2.800987897
39.02292652 3.516559397
41.03857658 3.290752688
43.05422664 21.73949136
45.06987671 3.029532517
53.03857658 2.414355864
57.0334912 8.73696841
67.01784114 2.611987199
71.04914126 8.178104662
85.02840582 3.301350641
111.0804414 6.509424833
129.0910061 14.97230506

Name: +ve in-silico MS/MS by CFM-ID for LBCCPKFTHIBIKU-UHFFFAOYSA-N
ID: LBCCPKFTHIBIKU-UHFFFAOYSA-N
Comment: Energy2
Num peaks: 13
27.02292652 3.324901756
29.03857658 3.487444965
39.02292652 10.56642058
41.00219107 2.898449227
41.03857658 9.448748077
43.05422664 24.28593929
45.06987671 3.471538625
51.02292652 2.059717257
53.03857658 3.056851101
55.01784114 4.883447703
55.05422664 2.098777313
57.0334912 7.135360563
71.04914126 4.046021635

Name: +ve in-silico MS/MS by CFM-ID for YURNCBVQZBJDAJ-AATRIKPKSA-N
ID: YURNCBVQZBJDAJ-AATRIKPKSA-N
Comment: Energy0
Num peaks: 6
67.05422664 1.942820315
69.06987671 3.374945615
83.08552677 6.656332162
93.06987671 8.005634551
111.0804414 49.24098804
129.0910061 21.08032871

Name: +ve in-silico MS/MS by CFM-ID for YURNCBVQZBJDAJ-AATRIKPKSA-N
ID: YURNCBVQZBJDAJ-AATRIKPKSA-N
Comment: Energy1
Num peaks: 9
39.02292652 2.320680156
43.05422664 2.148740051
57.06987671 2.038583947
67.05422664 8.816927827
69.06987671 15.35976775
83.08552677 19.75697248
93.06987671 5.303888064
111.0804414 17.54020621
129.0910061 7.666421961

Name: +ve in-silico MS/MS by CFM-ID for YURNCBVQZBJDAJ-AATRIKPKSA-N
ID: YURNCBVQZBJDAJ-AATRIKPKSA-N
Comment: Energy2
Num peaks: 12
25.00727645 3.210754685
39.02292652 14.48249167
41.00219107 2.128141267
41.03857658 13.00561521
43.05422664 7.308232693
51.02292652 2.149802828
53.03857658 7.342984265
55.05422664 4.452267928
57.06987671 4.32295949
67.05422664 8.609013576
69.06987671 8.700232909
83.08552677 4.850832813

Name: +ve in-silico MS/MS by CFM-ID for GFUGBRNILVVWIE-AATRIKPKSA-N
ID: GFUGBRNILVVWIE-AATRIKPKSA-N
Comment: Energy0
Num peaks: 6
55.05422664 4.338877917
79.05422664 4.972352912
97.06479133 32.86259735
99.08044139 3.482366035
111.0804414 3.504719396
129.0910061 33.56375125

Name: +ve in-silico MS/MS by CFM-ID for GFUGBRNILVVWIE-AATRIKPKSA-N
ID: GFUGBRNILVVWIE-AATRIKPKSA-N
Comment: Energy1
Num peaks: 8
53.03857658 12.31102262
55.05422664 20.48019771
57.06987671 7.593463449
69.06987671 9.338525759
79.05422664 3.59076626
97.06479133 12.19998726
111.0804414 2.899885787
129.0910061 12.78350801

Name: +ve in-silico MS/MS by CFM-ID for GFUGBRNILVVWIE-AATRIKPKSA-N
ID: GFUGBRNILVVWIE-AATRIKPKSA-N
Comment: Energy2
Num peaks: 14
25.00727645 3.014247796
27.02292652 1.751063642
39.02292652 9.783926422
41.00219107 2.113147807
41.03857658 8.103914416
43.05422664 6.701097124
53.03857658 14.86297791
55.01784114 2.350199629
55.05422664 14.23240644
57.06987671 6.135604746
59.01275576 1.3962808
67.05422664 2.387510589
69.06987671 6.787636549
97.06479133 1.379432501

Name: +ve in-silico MS/MS by CFM-ID for XEAIHUDTEINXFG-PLNGDYQASA-N
ID: XEAIHUDTEINXFG-PLNGDYQASA-N
Comment: Energy0
Num peaks: 6
55.05422664 3.334504317
79.05422664 4.981907053
97.06479133 33.24846563
99.08044139 3.528968436
111.0804414 3.579962821
129.0910061 34.37481154

Name: +ve in-silico MS/MS by CFM-ID for XEAIHUDTEINXFG-PLNGDYQASA-N
ID: XEAIHUDTEINXFG-PLNGDYQASA-N
Comment: Energy1
Num peaks: 11
39.02292652 5.105048792
41.03857658 3.939140437
43.05422664 2.509565056
53.03857658 3.266199627
55.05422664 13.38259506
69.06987671 11.1616578
79.05422664 4.229444914
85.02840582 2.304779593
97.06479133 15.11306777
111.0804414 3.669138744
129.0910061 16.8319505

Name: +ve in-silico MS/MS by CFM-ID for XEAIHUDTEINXFG-PLNGDYQASA-N
ID: XEAIHUDTEINXFG-PLNGDYQASA-N
Comment: Energy2
Num peaks: 16
15.02292652 1.2864965
25.00727645 1.408635528
27.02292652 1.98214899
39.02292652 10.17979299
41.03857658 9.20343572
43.01784114 1.931822027
43.05422664 4.331129935
53.03857658 12.96679125
55.01784114 5.678040178
55.05422664 10.5366748
57.0334912 1.56175842
57.06987671 5.866153045
59.01275576 1.825881554
67.05422664 2.526467174
69.06987671 7.263950362
97.06479133 1.47267845

Name: +ve in-silico MS/MS by CFM-ID for PQCLJXVUAWLNSV-UHFFFAOYSA-N
ID: PQCLJXVUAWLNSV-UHFFFAOYSA-N
Comment: Energy0
Num peaks: 6
57.06987671 7.717221449
85.06479133 3.423274089
87.04405588 3.652719266
93.06987671 3.952934856
111.0804414 25.6666911
129.0910061 41.40443005

Name: +ve in-silico MS/MS by CFM-ID for PQCLJXVUAWLNSV-UHFFFAOYSA-N
ID: PQCLJXVUAWLNSV-UHFFFAOYSA-N
Comment: Energy1
Num peaks: 10
39.02292652 3.26509881
41.03857658 4.317647595
43.05422664 6.2127276
53.00219107 3.390716287
57.06987671 26.36963368
71.01275576 6.006285689
87.04405588 3.928870282
93.06987671 3.046411513
111.0804414 13.39293974
129.0910061 11.88626929

Name: +ve in-silico MS/MS by CFM-ID for PQCLJXVUAWLNSV-UHFFFAOYSA-N
ID: PQCLJXVUAWLNSV-UHFFFAOYSA-N
Comment: Energy2
Num peaks: 9
15.02292652 3.546673891
39.02292652 2.610319305
41.03857658 12.82713542
43.01784114 2.991565531
43.05422664 3.56478665
53.00219107 4.354997148
55.05422664 9.93929905
57.06987671 38.24768983
93.06987671 2.871440346

Name: +ve in-silico MS/MS by CFM-ID for PTVSRINJXWDIKP-UHFFFAOYSA-N
ID: PTVSRINJXWDIKP-UHFFFAOYSA-N
Comment: Energy0
Num peaks: 6
41.03857658 4.117254065
83.04914126 16.69378724
101.0597059 4.321086777
111.0804414 4.843693228
113.0597059 3.835453583
129.0910061 48.02853574

Name: +ve in-silico MS/MS by CFM-ID for PTVSRINJXWDIKP-UHFFFAOYSA-N
ID: PTVSRINJXWDIKP-UHFFFAOYSA-N
Comment: Energy1
Num peaks: 9
39.02292652 2.763288155
41.03857658 11.69929101
47.04914126 11.54602263
55.05422664 10.36073741
65.03857658 6.452101048
83.04914126 21.70599002
111.0804414 2.581339933
113.0597059 2.795049485
129.0910061 11.68687922

Name: +ve in-silico MS/MS by CFM-ID for PTVSRINJXWDIKP-UHFFFAOYSA-N
ID: PTVSRINJXWDIKP-UHFFFAOYSA-N
Comment: Energy2
Num peaks: 16
15.02292652 1.871533265
27.02292652 2.767862356
29.03857658 3.303164039
39.02292652 15.21395038
41.00219107 2.120587273
41.03857658 16.52440352
43.01784114 2.042105016
43.05422664 7.576841043
47.04914126 3.577480664
53.03857658 4.463815733
55.05422664 11.51200494
57.06987671 1.475351766
65.03857658 1.766255075
67.01784114 1.374315303
69.0334912 2.125130904
83.04914126 2.63570594

Name: +ve in-silico MS/MS by CFM-ID for VLSVVMPLPMNWBH-UHFFFAOYSA-N
ID: VLSVVMPLPMNWBH-UHFFFAOYSA-N
Comment: Energy0
Num peaks: 6
67.05422664 3.761036865
69.06987671 13.90489282
83.08552677 3.172780099
85.10117684 3.299626984
111.0804414 7.014085907
129.0910061 57.92037448

Name: +ve in-silico MS/MS by CFM-ID for VLSVVMPLPMNWBH-UHFFFAOYSA-N
ID: VLSVVMPLPMNWBH-UHFFFAOYSA-N
Comment: Energy1
Num peaks: 13
53.03857658 6.761278752
55.05422664 7.584534995
57.06987671 3.216062776
59.08552677 2.848371662
67.05422664 7.876023425
69.06987671 8.731525381
81.06987671 4.175909607
83.08552677 3.289032399
85.02840582 4.488759693
85.10117684 5.095759659
101.0960915 3.955882177
111.0804414 5.312241258
129.0910061 17.35802616

Name: +ve in-silico MS/MS by CFM-ID for VLSVVMPLPMNWBH-UHFFFAOYSA-N
ID: VLSVVMPLPMNWBH-UHFFFAOYSA-N
Comment: Energy2
Num peaks: 14
27.02292652 3.693214198
39.02292652 6.653453568
41.03857658 15.74684519
43.05422664 12.70699525
45.06987671 3.105281434
51.02292652 2.676970514
53.03857658 5.252000386
55.05422664 3.871522936
57.06987671 4.049900692
59.08552677 2.191606167
67.05422664 5.260000566
69.06987671 11.00677334
83.08552677 1.666781906
85.10117684 3.164261561

Name: +ve in-silico MS/MS by CFM-ID for AMZORBZSQRUXNC-UHFFFAOYSA-N
ID: AMZORBZSQRUXNC-UHFFFAOYSA-N
Comment: Energy0
Num peaks: 6
43.01784114 2.385590828
91.05422664 16.0061478
109.0647913 23.02755045
125.0597059 1.675302964
133.0647913 2.057674875
151.075356 47.78818261

Name: +ve in-silico MS/MS by CFM-ID for AMZORBZSQRUXNC-UHFFFAOYSA-N
ID: AMZORBZSQRUXNC-UHFFFAOYSA-N
Comment: Energy1
Num peaks: 6
43.01784114 2.794787573
65.03857658 1.523628846
91.05422664 41.65565954
109.0647913 26.94614808
133.0647913 1.801954239
151.075356 13.87291559

Name: +ve in-silico MS/MS by CFM-ID for AMZORBZSQRUXNC-UHFFFAOYSA-N
ID: AMZORBZSQRUXNC-UHFFFAOYSA-N
Comment: Energy2
Num peaks: 13
39.02292652 2.238584226
43.01784114 2.988416342
49.00727645 2.929934267
51.02292652 3.015994326
63.02292652 7.795283056
65.03857658 7.097752632
67.05422664 1.938370189
75.02292652 4.283484258
77.03857658 2.709473121
79.05422664 4.220829793
81.06987671 4.579721057
91.05422664 30.66554398
109.0647913 6.25856999

Name: +ve in-silico MS/MS by CFM-ID for VOFRQXZPJRQJIW-UHFFFAOYSA-N
ID: VOFRQXZPJRQJIW-UHFFFAOYSA-N
Comment: Energy0
Num peaks: 6
55.05422664 3.288167129
57.06987671 2.360586533
85.02840582 0.7683798014
125.0597059 0.6993269655
151.075356 9.889235153
169.0859207 76.92574028

Name: +ve in-silico MS/MS by CFM-ID for VOFRQXZPJRQJIW-UHFFFAOYSA-N
ID: VOFRQXZPJRQJIW-UHFFFAOYSA-N
Comment: Energy1
Num peaks: 8
55.01784114 1.999872411
55.05422664 6.855938397
57.06987671 5.331561192
83.04914126 3.875295619
85.06479133 4.048141406
141.0910061 7.630144173
151.075356 9.664432674
169.0859207 41.23377617

Name: +ve in-silico MS/MS by CFM-ID for VOFRQXZPJRQJIW-UHFFFAOYSA-N
ID: VOFRQXZPJRQJIW-UHFFFAOYSA-N
Comment: Energy2
Num peaks: 14
39.02292652 7.953029606
41.00219107 2.280318379
41.03857658 7.479668234
55.01784114 3.733616036
55.05422664 20.99658272
57.0334912 1.972073924
57.06987671 9.046306795
59.08552677 3.072307884
65.03857658 2.028398975
69.0334912 4.639205675
79.01784114 2.063423243
81.0334912 3.224936627
83.04914126 8.421692767
85.06479133 3.522684011

Name: +ve in-silico MS/MS by CFM-ID for OCUAPVNNQFAQSM-UHFFFAOYSA-N
ID: OCUAPVNNQFAQSM-UHFFFAOYSA-N
Comment: Energy0
Num peaks: 6
43.01784114 4.446678426
69.06987671 15.47857334
87.08044139 5.457666461
89.05970595 3.905384302
111.0804414 2.103380573
129.0910061 52.41576072

Name: +ve in-silico MS/MS by CFM-ID for OCUAPVNNQFAQSM-UHFFFAOYSA-N
ID: OCUAPVNNQFAQSM-UHFFFAOYSA-N
Comment: Energy1
Num peaks: 9
39.02292652 5.73768761
41.03857658 9.375858231
43.01784114 2.867258614
43.05422664 5.40254075
61.02840582 3.136454818
69.06987671 36.28677614
87.08044139 4.25316788
89.05970595 6.032840351
129.0910061 8.169598981

Name: +ve in-silico MS/MS by CFM-ID for OCUAPVNNQFAQSM-UHFFFAOYSA-N
ID: OCUAPVNNQFAQSM-UHFFFAOYSA-N
Comment: Energy2
Num peaks: 11
25.00727645 3.178964671
27.02292652 2.843008448
39.02292652 13.15655898
41.00219107 2.441111272
41.03857658 7.502561517
43.01784114 6.107926046
43.05422664 3.199639399
53.03857658 11.01789084
55.05422664 12.16710559
57.06987671 5.32122954
69.06987671 15.18311362

Name: +ve in-silico MS/MS by CFM-ID for LVHDNIMNOMRZMF-UHFFFAOYSA-N
ID: LVHDNIMNOMRZMF-UHFFFAOYSA-N
Comment: Energy0
Num peaks: 6
43.01784114 4.403026095
69.06987671 16.13322804
87.08044139 5.466112032
111.0804414 2.144058333
113.0597059 4.606825781
129.0910061 52.64454537

Name: +ve in-silico MS/MS by CFM-ID for LVHDNIMNOMRZMF-UHFFFAOYSA-N
ID: LVHDNIMNOMRZMF-UHFFFAOYSA-N
Comment: Energy1
Num peaks: 6
61.02840582 3.598909508
67.05422664 3.399058997
69.06987671 51.10817476
87.08044139 6.735372125
113.0597059 3.949206646
129.0910061 12.14254073

Name: +ve in-silico MS/MS by CFM-ID for LVHDNIMNOMRZMF-UHFFFAOYSA-N
ID: LVHDNIMNOMRZMF-UHFFFAOYSA-N
Comment: Energy2
Num peaks: 12
15.02292652 3.091480679
25.00727645 3.084165287
27.02292652 2.312372672
39.02292652 12.42043943
41.00219107 2.464190845
41.03857658 12.68172346
43.01784114 6.939415087
43.05422664 3.836992172
53.03857658 7.916156541
55.05422664 3.683552772
67.05422664 2.59399002
69.06987671 19.61739003

Name: +ve in-silico MS/MS by CFM-ID for DWPLEOPKBWNPQV-UHFFFAOYSA-N
ID: DWPLEOPKBWNPQV-UHFFFAOYSA-N
Comment: Energy0
Num peaks: 6
107.0491413 2.177739197
109.0647913 2.307343046
119.0491413 3.869543321
133.0647913 11.08567494
135.0440559 3.633330001
151.075356 72.30692322

Name: +ve in-silico MS/MS by CFM-ID for DWPLEOPKBWNPQV-UHFFFAOYSA-N
ID: DWPLEOPKBWNPQV-UHFFFAOYSA-N
Comment: Energy1
Num peaks: 8
43.01784114 2.784738141
51.02292652 1.495130546
107.0491413 3.75814425
109.0647913 6.82624149
119.0491413 6.039522713
133.0647913 12.02006628
135.0440559 2.986194772
151.075356 45.56954334

Name: +ve in-silico MS/MS by CFM-ID for DWPLEOPKBWNPQV-UHFFFAOYSA-N
ID: DWPLEOPKBWNPQV-UHFFFAOYSA-N
Comment: Energy2
Num peaks: 24
15.02292652 2.368214152
25.00727645 1.825597026
39.02292652 2.984647954
41.00219107 2.838453243
43.01784114 2.266207408
49.00727645 6.291608937
51.02292652 6.425214401
63.02292652 2.397808553
75.02292652 2.221621011
77.03857658 1.860765952
79.01784114 2.353018845
79.05422664 1.876749192
87.02292652 2.862298767
91.01784114 3.294250508
93.0334912 2.418943368
101.0385766 6.104939081
103.0542266 5.337439083
105.0334912 4.18389466
105.0698767 2.013641333
107.0491413 3.210630861
117.0334912 2.250494005
119.0491413 5.215169954
133.0647913 3.205623215
135.0440559 4.353576618

Name: +ve in-silico MS/MS by CFM-ID for NTPLXRHDUXRPNE-UHFFFAOYSA-N
ID: NTPLXRHDUXRPNE-UHFFFAOYSA-N
Comment: Energy0
Num peaks: 6
107.0491413 3.602730188
109.0647913 2.201470006
119.0491413 3.812226802
133.0647913 10.86679542
135.0440559 3.552072756
151.075356 70.88307234

Name: +ve in-silico MS/MS by CFM-ID for NTPLXRHDUXRPNE-UHFFFAOYSA-N
ID: NTPLXRHDUXRPNE-UHFFFAOYSA-N
Comment: Energy1
Num peaks: 6
107.0491413 6.748404208
109.0647913 6.182900074
119.0491413 6.378483957
133.0647913 13.22706429
135.0440559 3.195789998
151.075356 49.82291247

Name: +ve in-silico MS/MS by CFM-ID for NTPLXRHDUXRPNE-UHFFFAOYSA-N
ID: NTPLXRHDUXRPNE-UHFFFAOYSA-N
Comment: Energy2
Num peaks: 22
15.02292652 1.927842027
39.02292652 2.640242501
49.00727645 2.553895644
51.02292652 3.714076906
63.02292652 6.497965393
65.03857658 2.978013168
69.0334912 1.803485292
75.02292652 2.2239495
79.05422664 2.308122906
87.02292652 2.095156149
89.03857658 1.999466492
91.01784114 3.166084442
93.0334912 5.00716655
101.0385766 5.925325248
103.0542266 5.824911833
105.0334912 4.78812755
105.0698767 2.289679301
107.0491413 7.893322415
117.0334912 2.42556052
119.0491413 4.948128406
133.0647913 3.610675554
135.0440559 4.24393308

Name: +ve in-silico MS/MS by CFM-ID for YNPDFBFVMJNGKZ-UHFFFAOYSA-N
ID: YNPDFBFVMJNGKZ-UHFFFAOYSA-N
Comment: Energy0
Num peaks: 6
105.0334912 0.7980572652
107.0491413 2.239959261
109.0647913 2.404179675
133.0647913 13.11002347
135.0440559 3.830806315
151.075356 74.06214266

Name: +ve in-silico MS/MS by CFM-ID for YNPDFBFVMJNGKZ-UHFFFAOYSA-N
ID: YNPDFBFVMJNGKZ-UHFFFAOYSA-N
Comment: Energy1
Num peaks: 11
43.01784114 2.697681012
65.03857658 2.637203614
105.0334912 1.623612344
107.0491413 3.40116474
109.0647913 5.587051424
121.0647913 1.251499232
123.0804414 2.036680371
125.0597059 1.715527243
133.0647913 13.02742786
135.0440559 3.207550934
151.075356 43.62354251

Name: +ve in-silico MS/MS by CFM-ID for YNPDFBFVMJNGKZ-UHFFFAOYSA-N
ID: YNPDFBFVMJNGKZ-UHFFFAOYSA-N
Comment: Energy2
Num peaks: 25
25.00727645 1.968001199
39.02292652 4.256139623
41.00219107 2.605567358
43.01784114 2.58784534
49.00727645 2.722611058
51.02292652 3.300829198
53.03857658 2.06569609
65.03857658 7.010662557
67.01784114 2.156612922
67.05422664 1.527890489
77.03857658 2.028722909
79.01784114 1.452681043
79.05422664 2.417653342
89.03857658 2.794759009
91.05422664 4.092841564
93.0334912 1.800940741
101.0385766 1.522331989
103.0542266 1.949081273
105.0334912 2.202088543
105.0698767 3.563331156
107.0491413 5.322893111
115.0542266 3.685451341
117.0334912 2.959070152
133.0647913 8.94071434
135.0440559 5.816752367

Name: +ve in-silico MS/MS by CFM-ID for CRZQGDNQQAALAY-UHFFFAOYSA-N
ID: CRZQGDNQQAALAY-UHFFFAOYSA-N
Comment: Energy0
Num peaks: 6
91.05422664 4.849603389
101.0385766 5.506395318
119.0491413 36.10819391
121.0647913 3.723104329
133.0647913 3.840610266
151.075356 36.51826722

Name: +ve in-silico MS/MS by CFM-ID for CRZQGDNQQAALAY-UHFFFAOYSA-N
ID: CRZQGDNQQAALAY-UHFFFAOYSA-N
Comment: Energy1
Num peaks: 6
79.05422664 4.951319935
91.05422664 22.18433007
101.0385766 6.248751326
119.0491413 21.76869616
133.0647913 5.353740388
151.075356 23.57961623

Name: +ve in-silico MS/MS by CFM-ID for CRZQGDNQQAALAY-UHFFFAOYSA-N
ID: CRZQGDNQQAALAY-UHFFFAOYSA-N
Comment: Energy2
Num peaks: 14
41.00219107 1.536502052
49.00727645 3.044904933
51.02292652 2.851856584
63.02292652 3.393429175
65.03857658 4.255317202
75.02292652 2.864921854
77.03857658 1.774330521
79.05422664 11.98963941
91.05422664 31.3856241
93.0334912 1.537807144
93.06987671 4.566699341
101.0385766 4.584332214
103.0542266 2.599475372
119.0491413 4.394193773

Name: +ve in-silico MS/MS by CFM-ID for OWIWZQQFSTZZIG-UHFFFAOYSA-N
ID: OWIWZQQFSTZZIG-UHFFFAOYSA-N
Comment: Energy0
Num peaks: 6
47.04914126 3.204974023
87.04405588 3.001740444
123.0440559 17.21482569
141.0546206 3.908910014
151.075356 5.087979989
169.0859207 49.56137801

Name: +ve in-silico MS/MS by CFM-ID for OWIWZQQFSTZZIG-UHFFFAOYSA-N
ID: OWIWZQQFSTZZIG-UHFFFAOYSA-N
Comment: Energy1
Num peaks: 18
41.00219107 2.219769862
47.04914126 9.418308928
51.02292652 0.9972542239
55.01784114 1.076241192
81.0334912 13.5187362
83.01275576 1.49424334
83.04914126 3.376576652
85.02840582 1.201244542
87.04405588 2.482714364
95.04914126 8.417699744
101.0597059 1.072162775
105.0334912 4.552847405
123.0440559 14.89726904
137.0597059 1.527220022
141.0546206 1.625876774
141.0910061 2.623959882
151.075356 2.204770162
169.0859207 7.823630611

Name: +ve in-silico MS/MS by CFM-ID for OWIWZQQFSTZZIG-UHFFFAOYSA-N
ID: OWIWZQQFSTZZIG-UHFFFAOYSA-N
Comment: Energy2
Num peaks: 31
15.02292652 1.359860931
27.02292652 3.178276066
29.03857658 3.265401441
39.02292652 3.256255022
41.00219107 3.65204992
41.03857658 2.014966822
43.01784114 1.841191074
45.0334912 1.21029742
47.04914126 3.521650562
49.00727645 1.193669214
51.02292652 2.320582072
53.03857658 2.663823194
55.01784114 3.374381928
57.0334912 1.049624621
59.01275576 3.516173101
61.02840582 1.413908423
63.02292652 1.738992387
65.03857658 4.186347384
67.05422664 2.532347693
69.0334912 3.83533374
71.04914126 1.564186721
73.02840582 1.436868774
81.0334912 2.881564505
83.01275576 1.719484235
83.04914126 1.435884614
87.04405588 2.008237513
93.0334912 2.663305667
95.04914126 8.370588938
97.06479133 1.038803865
105.0334912 1.814815051
123.0440559 2.845364416

Name: +ve in-silico MS/MS by CFM-ID for KFXPOIKSDYRVKS-ARJAWSKDSA-N
ID: KFXPOIKSDYRVKS-ARJAWSKDSA-N
Comment: Energy0
Num peaks: 6
41.03857658 1.016059017
69.06987671 2.505487396
83.08552677 6.720313089
93.06987671 7.961439675
111.0804414 49.2270389
129.0910061 21.24145084

Name: +ve in-silico MS/MS by CFM-ID for KFXPOIKSDYRVKS-ARJAWSKDSA-N
ID: KFXPOIKSDYRVKS-ARJAWSKDSA-N
Comment: Energy1
Num peaks: 11
39.02292652 3.926136945
41.03857658 4.222578216
43.05422664 2.002070783
55.05422664 2.272829414
67.05422664 2.518379704
69.06987671 8.958280506
83.08552677 21.75368472
85.10117684 1.881798164
93.06987671 5.679672343
111.0804414 19.31623006
129.0910061 8.781447656

Name: +ve in-silico MS/MS by CFM-ID for KFXPOIKSDYRVKS-ARJAWSKDSA-N
ID: KFXPOIKSDYRVKS-ARJAWSKDSA-N
Comment: Energy2
Num peaks: 15
25.00727645 1.651719442
27.02292652 5.06098475
29.03857658 1.638119243
39.02292652 12.08277508
41.03857658 16.68419652
43.01784114 1.365512785
43.05422664 4.79621209
53.03857658 8.053768121
55.05422664 5.609626744
59.01275576 1.919561868
67.05422664 7.654363407
69.0334912 1.4452906
69.06987671 6.454154033
81.06987671 1.268339059
83.08552677 4.764692303

Name: +ve in-silico MS/MS by CFM-ID for MTZQAGJQAFMTAQ-UHFFFAOYSA-N
ID: MTZQAGJQAFMTAQ-UHFFFAOYSA-N
Comment: Energy0
Num peaks: 6
29.03857658 0.8689507815
47.04914126 0.8269716095
105.0334912 22.22631366
123.0440559 5.740183046
133.0647913 1.809263601
151.075356 63.90990791

Name: +ve in-silico MS/MS by CFM-ID for MTZQAGJQAFMTAQ-UHFFFAOYSA-N
ID: MTZQAGJQAFMTAQ-UHFFFAOYSA-N
Comment: Energy1
Num peaks: 6
47.04914126 3.386791612
79.05422664 1.871911439
105.0334912 44.48131062
123.0440559 5.241668842
133.0647913 4.285767432
151.075356 27.43835433

Name: +ve in-silico MS/MS by CFM-ID for MTZQAGJQAFMTAQ-UHFFFAOYSA-N
ID: MTZQAGJQAFMTAQ-UHFFFAOYSA-N
Comment: Energy2
Num peaks: 10
39.02292652 3.298355531
49.00727645 11.50195479
51.02292652 11.46621608
63.02292652 11.9155497
65.03857658 2.654372998
79.01784114 3.170019546
79.05422664 6.413812556
91.05422664 2.444487781
105.0334912 24.85146146
107.0491413 2.892416437

Name: +ve in-silico MS/MS by CFM-ID for JRHHJNMASOIRDS-UHFFFAOYSA-N
ID: JRHHJNMASOIRDS-UHFFFAOYSA-N
Comment: Energy0
Num peaks: 6
105.0334912 7.508079477
107.0491413 0.9867350683
121.0647913 2.992726963
123.0440559 7.506816586
133.0647913 8.006038328
151.075356 65.11851262

Name: +ve in-silico MS/MS by CFM-ID for JRHHJNMASOIRDS-UHFFFAOYSA-N
ID: JRHHJNMASOIRDS-UHFFFAOYSA-N
Comment: Energy1
Num peaks: 7
95.04914126 2.296464037
105.0334912 16.75908914
107.0491413 2.13388292
121.0647913 4.489077277
123.0440559 11.66418702
133.0647913 10.1561123
151.075356 33.52016516

Name: +ve in-silico MS/MS by CFM-ID for JRHHJNMASOIRDS-UHFFFAOYSA-N
ID: JRHHJNMASOIRDS-UHFFFAOYSA-N
Comment: Energy2
Num peaks: 16
29.03857658 1.660817384
39.02292652 2.040850973
49.00727645 2.964335737
51.02292652 4.721134101
63.02292652 14.23185111
65.03857658 4.668121341
77.00219107 1.724179548
77.03857658 2.29234737
79.01784114 8.976906606
79.05422664 2.331776338
81.0334912 2.691937227
93.0334912 2.132013461
95.04914126 4.35465684
105.0334912 17.72914347
107.0491413 5.760846962
123.0440559 2.496694464

Name: +ve in-silico MS/MS by CFM-ID for RUDZCBJWUDOPTP-UHFFFAOYSA-N
ID: RUDZCBJWUDOPTP-UHFFFAOYSA-N
Comment: Energy0
Num peaks: 6
79.05422664 2.202051794
103.0542266 2.291473803
105.0698767 12.80109881
123.0804414 43.43846961
133.0647913 1.074806184
151.075356 30.73404219

Name: +ve in-silico MS/MS by CFM-ID for RUDZCBJWUDOPTP-UHFFFAOYSA-N
ID: RUDZCBJWUDOPTP-UHFFFAOYSA-N
Comment: Energy1
Num peaks: 6
29.00219107 3.353880949
79.05422664 4.148950575
103.0542266 4.125147984
105.0698767 32.28412752
123.0804414 27.18883299
151.075356 15.01666014

Name: +ve in-silico MS/MS by CFM-ID for RUDZCBJWUDOPTP-UHFFFAOYSA-N
ID: RUDZCBJWUDOPTP-UHFFFAOYSA-N
Comment: Energy2
Num peaks: 14
29.00219107 1.940472457
49.00727645 5.2670851
51.02292652 2.922367086
53.03857658 1.616881795
63.02292652 3.472925468
65.03857658 1.891098478
79.05422664 8.926017745
91.05422664 3.408503464
103.0542266 5.995567651
105.0698767 25.60511783
107.0491413 7.854327641
107.0855268 1.927106327
121.0647913 1.677431276
123.0804414 7.539780962

Name: +ve in-silico MS/MS by CFM-ID for IXISGRHWGVGCAK-UHFFFAOYSA-N
ID: IXISGRHWGVGCAK-UHFFFAOYSA-N
Comment: Energy0
Num peaks: 6
69.0334912 2.53452904
71.04914126 13.34016588
81.0334912 22.65481539
99.04405588 2.603534124
151.075356 4.235694259
169.0859207 38.39588069

Name: +ve in-silico MS/MS by CFM-ID for IXISGRHWGVGCAK-UHFFFAOYSA-N
ID: IXISGRHWGVGCAK-UHFFFAOYSA-N
Comment: Energy1
Num peaks: 8
29.03857658 3.618122297
43.05422664 7.085389883
53.03857658 7.177152404
69.0334912 2.363906706
71.04914126 15.18470071
81.0334912 32.56912426
99.04405588 6.26921672
169.0859207 6.257107702

Name: +ve in-silico MS/MS by CFM-ID for IXISGRHWGVGCAK-UHFFFAOYSA-N
ID: IXISGRHWGVGCAK-UHFFFAOYSA-N
Comment: Energy2
Num peaks: 17
25.00727645 3.672701014
27.02292652 3.392665076
29.03857658 2.593246612
39.02292652 7.504773068
41.03857658 5.557496804
43.05422664 12.91529013
49.00727645 2.343966992
51.02292652 4.613052602
53.00219107 2.990218231
53.03857658 7.76865346
55.01784114 3.121005011
55.05422664 1.668332785
67.01784114 1.736224348
69.0334912 4.047531068
71.04914126 4.665451701
81.0334912 9.705807777
83.04914126 1.9099899

Name: +ve in-silico MS/MS by CFM-ID for SLWYMCAVYPZTRN-SNAWJCMRSA-N
ID: SLWYMCAVYPZTRN-SNAWJCMRSA-N
Comment: Energy0
Num peaks: 6
47.01275576 3.184867548
55.05422664 2.395605893
81.06987671 5.470855074
83.08552677 31.03421703
101.0960915 8.849951147
129.0910061 32.59511074

Name: +ve in-silico MS/MS by CFM-ID for SLWYMCAVYPZTRN-SNAWJCMRSA-N
ID: SLWYMCAVYPZTRN-SNAWJCMRSA-N
Comment: Energy1
Num peaks: 8
39.02292652 3.282879722
41.03857658 2.965688353
47.01275576 5.429065196
55.05422664 3.881155228
81.06987671 4.07439358
83.08552677 50.88820531
101.0960915 4.176015815
129.0910061 7.790645307

Name: +ve in-silico MS/MS by CFM-ID for SLWYMCAVYPZTRN-SNAWJCMRSA-N
ID: SLWYMCAVYPZTRN-SNAWJCMRSA-N
Comment: Energy2
Num peaks: 12
29.00219107 4.224445242
39.02292652 14.1582187
41.03857658 14.6737075
43.05422664 6.671561724
53.03857658 5.66724099
55.05422664 9.737372998
57.06987671 4.843410626
67.05422664 3.68795262
69.06987671 4.384131394
81.06987671 2.416654622
83.08552677 8.391929394
85.10117684 2.168690637

Name: +ve in-silico MS/MS by CFM-ID for UCPFCQBLYDXPTR-SOFGYWHQSA-N
ID: UCPFCQBLYDXPTR-SOFGYWHQSA-N
Comment: Energy0
Num peaks: 6
69.0334912 7.475613137
81.0334912 4.204831182
83.04914126 3.616664577
121.0647913 2.785587869
133.0647913 7.771772946
151.075356 61.39812835

Name: +ve in-silico MS/MS by CFM-ID for UCPFCQBLYDXPTR-SOFGYWHQSA-N
ID: UCPFCQBLYDXPTR-SOFGYWHQSA-N
Comment: Energy1
Num peaks: 12
49.00727645 1.935098305
51.02292652 4.330471051
67.01784114 8.374502209
69.0334912 10.61563764
81.0334912 6.745097912
83.04914126 5.300534121
119.0491413 4.56197207
121.0647913 3.375117221
123.0804414 8.439894328
133.0647913 6.460683834
135.0440559 2.018213898
151.075356 19.09834569

Name: +ve in-silico MS/MS by CFM-ID for UCPFCQBLYDXPTR-SOFGYWHQSA-N
ID: UCPFCQBLYDXPTR-SOFGYWHQSA-N
Comment: Energy2
Num peaks: 13
39.02292652 6.314359559
41.03857658 7.192830035
49.00727645 6.780254286
51.02292652 13.37367001
53.00219107 2.68866695
53.03857658 16.75223784
55.05422664 3.297398996
65.03857658 3.404385085
67.01784114 3.233160124
69.0334912 4.152408733
79.01784114 7.583176761
81.0334912 3.353170808
83.04914126 3.495343536

Name: +ve in-silico MS/MS by CFM-ID for XHUBSJRBOQIZNI-UHFFFAOYSA-N
ID: XHUBSJRBOQIZNI-UHFFFAOYSA-N
Comment: Energy0
Num peaks: 6
123.0440559 3.013133872
125.0597059 1.80873178
137.0597059 3.321797106
139.075356 1.438527534
151.075356 42.60189671
169.0859207 40.58264085

Name: +ve in-silico MS/MS by CFM-ID for XHUBSJRBOQIZNI-UHFFFAOYSA-N
ID: XHUBSJRBOQIZNI-UHFFFAOYSA-N
Comment: Energy1
Num peaks: 12
45.0334912 3.267402537
109.0647913 1.294834287
119.0491413 3.210015129
121.0647913 4.487462637
123.0440559 2.610191483
123.0804414 7.420507512
125.0597059 1.723907305
137.0597059 3.577932325
139.075356 3.026242752
141.0910061 1.903455238
151.075356 33.1055997
169.0859207 15.54470301

Name: +ve in-silico MS/MS by CFM-ID for XHUBSJRBOQIZNI-UHFFFAOYSA-N
ID: XHUBSJRBOQIZNI-UHFFFAOYSA-N
Comment: Energy2
Num peaks: 27
15.02292652 1.451737486
39.02292652 3.596694898
41.03857658 1.544774886
49.00727645 6.507221838
51.02292652 4.778877951
53.03857658 2.930522852
65.03857658 2.946580288
75.02292652 3.871163515
77.03857658 1.591629034
79.01784114 1.381840283
79.05422664 2.763314983
81.06987671 1.48864583
93.0334912 1.982454941
95.04914126 3.194457902
105.0334912 2.156197397
107.0491413 4.400585514
109.0284058 2.511720726
109.0647913 2.535848545
119.0491413 3.086159656
121.0647913 4.044141482
123.0440559 4.28712688
123.0804414 2.951662604
125.0597059 1.520764201
133.0647913 2.251003878
135.0440559 3.832297384
137.0597059 1.520553512
151.075356 5.197564188

Name: +ve in-silico MS/MS by CFM-ID for DMHLGGQHOSTMJG-GQCTYLIASA-N
ID: DMHLGGQHOSTMJG-GQCTYLIASA-N
Comment: Energy0
Num peaks: 6
55.05422664 5.793986959
81.06987671 2.290880624
83.08552677 14.29476343
87.04405588 2.075646342
111.0804414 29.6387021
129.0910061 31.99657961

Name: +ve in-silico MS/MS by CFM-ID for DMHLGGQHOSTMJG-GQCTYLIASA-N
ID: DMHLGGQHOSTMJG-GQCTYLIASA-N
Comment: Energy1
Num peaks: 9
39.02292652 3.124732282
43.05422664 2.102523941
55.05422664 15.68462911
57.06987671 6.661835444
81.06987671 3.024268234
83.08552677 20.86716139
85.10117684 3.028122516
111.0804414 18.90805516
129.0910061 7.934255365

Name: +ve in-silico MS/MS by CFM-ID for DMHLGGQHOSTMJG-GQCTYLIASA-N
ID: DMHLGGQHOSTMJG-GQCTYLIASA-N
Comment: Energy2
Num peaks: 10
27.02292652 2.892305214
39.02292652 7.855499746
41.03857658 6.774125234
55.05422664 19.68423073
57.06987671 9.859863935
65.03857658 2.882425261
67.05422664 13.82706901
69.06987671 2.834261849
81.06987671 5.681361073
83.08552677 10.33994239

Name: +ve in-silico MS/MS by CFM-ID for XJHQVZQZUGLZLS-ARJAWSKDSA-N
ID: XJHQVZQZUGLZLS-ARJAWSKDSA-N
Comment: Energy0
Num peaks: 6
29.00219107 2.160858552
81.06987671 3.851627462
83.08552677 24.82205023
85.10117684 1.818221903
101.0960915 10.15794331
129.0910061 41.90494377

Name: +ve in-silico MS/MS by CFM-ID for XJHQVZQZUGLZLS-ARJAWSKDSA-N
ID: XJHQVZQZUGLZLS-ARJAWSKDSA-N
Comment: Energy1
Num peaks: 8
29.00219107 2.620930945
39.02292652 3.803828955
41.03857658 5.301352369
47.01275576 7.320767044
81.06987671 4.083223473
83.08552677 42.97483075
101.0960915 4.340483621
129.0910061 10.30811185

Name: +ve in-silico MS/MS by CFM-ID for XJHQVZQZUGLZLS-ARJAWSKDSA-N
ID: XJHQVZQZUGLZLS-ARJAWSKDSA-N
Comment: Energy2
Num peaks: 11
29.00219107 3.796071399
39.02292652 11.60617443
41.03857658 21.55045526
43.05422664 5.344496579
53.03857658 8.873227538
55.05422664 7.182803325
57.06987671 2.129533244
67.05422664 3.83761731
69.06987671 3.004716461
81.06987671 1.851794851
83.08552677 11.50988783

Name: +ve in-silico MS/MS by CFM-ID for IKDIJXDZEYHZSD-UHFFFAOYSA-N
ID: IKDIJXDZEYHZSD-UHFFFAOYSA-N
Comment: Energy0
Num peaks: 6
29.00219107 2.250316062
103.0542266 4.056980192
105.0698767 26.01111323
107.0855268 1.889445814
123.0804414 10.68218424
151.075356 43.89097708

Name: +ve in-silico MS/MS by CFM-ID for IKDIJXDZEYHZSD-UHFFFAOYSA-N
ID: IKDIJXDZEYHZSD-UHFFFAOYSA-N
Comment: Energy1
Num peaks: 6
47.01275576 8.082076273
79.05422664 3.699869124
103.0542266 4.88363183
105.0698767 47.18338469
123.0804414 4.75862671
151.075356 11.55641514

Name: +ve in-silico MS/MS by CFM-ID for IKDIJXDZEYHZSD-UHFFFAOYSA-N
ID: IKDIJXDZEYHZSD-UHFFFAOYSA-N
Comment: Energy2
Num peaks: 16
29.00219107 4.099676424
31.01784114 1.904894914
49.00727645 2.933786374
51.02292652 3.029891453
53.03857658 1.959448313
63.02292652 2.270837659
65.03857658 3.35628617
75.02292652 1.918888931
77.03857658 3.023685973
79.05422664 10.45335163
89.03857658 3.018027339
91.05422664 10.57114172
93.06987671 3.275971963
103.0542266 4.504715122
105.0698767 21.82581831
107.0855268 2.385522682

Name: +ve in-silico MS/MS by CFM-ID for RMZIOVJHUJAAEY-UHFFFAOYSA-N
ID: RMZIOVJHUJAAEY-UHFFFAOYSA-N
Comment: Energy0
Num peaks: 6
59.04914126 2.976081832
69.0334912 2.981590253
71.04914126 18.05616918
89.05970595 3.781885377
111.0804414 5.166631534
129.0910061 53.19647639

Name: +ve in-silico MS/MS by CFM-ID for RMZIOVJHUJAAEY-UHFFFAOYSA-N
ID: RMZIOVJHUJAAEY-UHFFFAOYSA-N
Comment: Energy1
Num peaks: 8
29.03857658 6.087171205
41.03857658 5.093559585
43.05422664 11.60454661
53.03857658 7.377710153
59.04914126 9.989968575
69.0334912 2.725615906
71.04914126 25.03014824
129.0910061 13.67943513

Name: +ve in-silico MS/MS by CFM-ID for RMZIOVJHUJAAEY-UHFFFAOYSA-N
ID: RMZIOVJHUJAAEY-UHFFFAOYSA-N
Comment: Energy2
Num peaks: 12
25.00727645 3.348672553
27.02292652 7.218325519
29.03857658 5.655940089
31.05422664 1.929408363
39.02292652 5.035985837
41.03857658 17.64854288
43.05422664 23.04977907
45.06987671 2.885936581
53.03857658 3.856689225
55.01784114 1.912352191
69.0334912 1.910741046
71.04914126 5.735344937

Name: +ve in-silico MS/MS by CFM-ID for JWRBBXQUYVJOLN-UHFFFAOYSA-N
ID: JWRBBXQUYVJOLN-UHFFFAOYSA-N
Comment: Energy0
Num peaks: 6
39.02292652 2.535036445
107.0127558 8.054660483
109.0284058 7.912091062
121.0647913 1.853634766
133.0647913 7.47483299
151.075356 62.00182624

Name: +ve in-silico MS/MS by CFM-ID for JWRBBXQUYVJOLN-UHFFFAOYSA-N
ID: JWRBBXQUYVJOLN-UHFFFAOYSA-N
Comment: Energy1
Num peaks: 9
39.02292652 25.75583045
41.03857658 15.81202343
43.05422664 4.215608282
107.0127558 6.527153137
111.0440559 4.15362511
119.0491413 2.697651522
123.0804414 5.414044113
133.0647913 3.915012135
151.075356 13.332003

Name: +ve in-silico MS/MS by CFM-ID for JWRBBXQUYVJOLN-UHFFFAOYSA-N
ID: JWRBBXQUYVJOLN-UHFFFAOYSA-N
Comment: Energy2
Num peaks: 15
39.02292652 28.67055581
41.03857658 12.92400965
43.05422664 5.321706816
51.02292652 1.373070164
55.05422664 1.390312493
65.03857658 2.681535544
67.01784114 1.782412076
69.0334912 10.99995992
81.0334912 1.895735806
83.04914126 1.839616277
91.05422664 2.925556942
105.0334912 1.647566393
105.0698767 2.123587416
121.0647913 1.929605393
133.0647913 3.469667025

Name: +ve in-silico MS/MS by CFM-ID for LXBHHIZIQVZGFN-UHFFFAOYSA-N
ID: LXBHHIZIQVZGFN-UHFFFAOYSA-N
Comment: Energy0
Num peaks: 6
105.0334912 1.338306408
107.0491413 3.431689294
109.0647913 2.27659365
133.0647913 12.44354315
135.0440559 3.44217415
151.075356 69.96824217

Name: +ve in-silico MS/MS by CFM-ID for LXBHHIZIQVZGFN-UHFFFAOYSA-N
ID: LXBHHIZIQVZGFN-UHFFFAOYSA-N
Comment: Energy1
Num peaks: 9
93.0334912 2.790579809
95.04914126 1.721935337
105.0334912 2.377917903
107.0491413 5.514627791
109.0647913 6.315241969
123.0804414 2.166479193
133.0647913 13.42504551
135.0440559 2.654520323
151.075356 43.11389415

Name: +ve in-silico MS/MS by CFM-ID for LXBHHIZIQVZGFN-UHFFFAOYSA-N
ID: LXBHHIZIQVZGFN-UHFFFAOYSA-N
Comment: Energy2
Num peaks: 24
39.02292652 5.426211166
41.03857658 2.106450316
49.00727645 2.268560428
51.02292652 2.076259325
53.00219107 1.409384069
55.01784114 1.38172309
63.02292652 1.430960368
65.03857658 1.741594211
75.02292652 4.445484545
77.03857658 5.717716063
79.01784114 3.428036951
79.05422664 4.728775665
81.0334912 3.303619762
91.01784114 1.260639939
91.05422664 2.806642844
93.0334912 4.56359504
103.0542266 1.381297665
105.0334912 4.791489924
105.0698767 3.002146539
107.0491413 9.577874854
115.0542266 2.75214836
117.0334912 1.266433467
133.0647913 6.294072449
135.0440559 3.045324319

Name: +ve in-silico MS/MS by CFM-ID for REYDLGVIKHOSMB-YFKPBYRVSA-N
ID: REYDLGVIKHOSMB-YFKPBYRVSA-N
Comment: Energy0
Num peaks: 6
55.05422664 5.891117657
69.06987671 5.59212048
71.08552677 7.075053225
83.08552677 4.326797428
111.0804414 2.656908121
129.0910061 59.70794758

Name: +ve in-silico MS/MS by CFM-ID for REYDLGVIKHOSMB-YFKPBYRVSA-N
ID: REYDLGVIKHOSMB-YFKPBYRVSA-N
Comment: Energy1
Num peaks: 8
55.05422664 15.58765985
57.06987671 4.65610047
69.06987671 7.591564471
71.08552677 12.15436899
81.06987671 6.432432304
83.08552677 7.385013033
85.10117684 8.574986656
129.0910061 17.85850172

Name: +ve in-silico MS/MS by CFM-ID for REYDLGVIKHOSMB-YFKPBYRVSA-N
ID: REYDLGVIKHOSMB-YFKPBYRVSA-N
Comment: Energy2
Num peaks: 10
27.02292652 3.076395764
39.02292652 4.566778158
41.03857658 7.200855028
43.05422664 3.636862688
51.02292652 4.024994779
53.03857658 5.489546531
55.05422664 28.55367337
67.05422664 7.262839384
69.06987671 10.2542997
71.08552677 8.494799872

Name: +ve in-silico MS/MS by CFM-ID for LKUDPHPHKOZXCD-UHFFFAOYSA-N
ID: LKUDPHPHKOZXCD-UHFFFAOYSA-N
Comment: Energy0
Num peaks: 6
15.02292652 0.4187831408
57.0334912 0.1640370033
137.0597059 4.839992508
139.075356 1.27399379
153.0546206 0.5331300148
169.0859207 92.02387473

Name: +ve in-silico MS/MS by CFM-ID for LKUDPHPHKOZXCD-UHFFFAOYSA-N
ID: LKUDPHPHKOZXCD-UHFFFAOYSA-N
Comment: Energy1
Num peaks: 6
111.0440559 3.036559465
115.075356 2.712287468
137.0597059 9.298104289
139.075356 1.218443456
153.0546206 2.952779828
169.0859207 75.09279231

Name: +ve in-silico MS/MS by CFM-ID for LKUDPHPHKOZXCD-UHFFFAOYSA-N
ID: LKUDPHPHKOZXCD-UHFFFAOYSA-N
Comment: Energy2
Num peaks: 12
15.02292652 4.188717802
57.0334912 7.227715667
81.0334912 9.432639706
83.04914126 3.589173602
107.0491413 9.23274205
109.0647913 2.567638334
123.0440559 12.21442011
125.0597059 3.158150759
137.0597059 13.10152957
139.075356 4.769349619
153.0546206 8.168549797
169.0859207 4.028596899

Name: +ve in-silico MS/MS by CFM-ID for MGSHXMOLUWTMGP-UHFFFAOYSA-N
ID: MGSHXMOLUWTMGP-UHFFFAOYSA-N
Comment: Energy0
Num peaks: 6
39.02292652 1.671858038
57.0334912 1.210200738
105.0334912 1.122664061
123.0440559 1.370756951
133.0647913 43.53526659
151.075356 40.00278035

Name: +ve in-silico MS/MS by CFM-ID for MGSHXMOLUWTMGP-UHFFFAOYSA-N
ID: MGSHXMOLUWTMGP-UHFFFAOYSA-N
Comment: Energy1
Num peaks: 7
95.04914126 2.066224242
105.0334912 15.60665842
107.0491413 13.8946209
121.0284058 8.303660879
123.0440559 19.43173759
133.0647913 11.11128625
151.075356 9.929289926

Name: +ve in-silico MS/MS by CFM-ID for MGSHXMOLUWTMGP-UHFFFAOYSA-N
ID: MGSHXMOLUWTMGP-UHFFFAOYSA-N
Comment: Energy2
Num peaks: 19
25.00727645 2.619660818
27.02292652 5.703051052
39.02292652 11.32001633
49.00727645 3.164140409
51.02292652 2.09870042
53.00219107 2.985358247
55.01784114 7.407660064
57.0334912 1.931832067
63.02292652 1.759120497
79.05422664 6.182272625
81.06987671 5.542763193
83.08552677 3.93168909
91.05422664 5.506031253
101.0385766 2.759695807
103.0542266 4.441071604
105.0334912 4.203847244
105.0698767 1.851453707
107.0491413 3.17759708
133.0647913 4.106761037

Name: +ve in-silico MS/MS by CFM-ID for WTOALSNXZAGLOW-UHFFFAOYSA-N
ID: WTOALSNXZAGLOW-UHFFFAOYSA-N
Comment: Energy0
Num peaks: 6
137.0597059 1.768805575
139.075356 0.9286990533
141.0910061 1.019324743
151.075356 2.738971297
153.0546206 1.273930746
169.0859207 83.34523311

Name: +ve in-silico MS/MS by CFM-ID for WTOALSNXZAGLOW-UHFFFAOYSA-N
ID: WTOALSNXZAGLOW-UHFFFAOYSA-N
Comment: Energy1
Num peaks: 19
29.03857658 2.302789456
39.02292652 0.9921159519
41.03857658 2.169564919
43.05422664 1.826659416
45.0334912 1.033620043
45.06987671 1.337713202
53.03857658 1.028562858
55.01784114 1.967407038
93.0334912 1.048092853
109.0647913 1.323861533
125.0597059 2.085316377
137.0597059 4.525357804
139.0389705 0.992003338
139.075356 5.505270309
141.0546206 1.734976359
141.0910061 6.515279965
151.075356 2.572893614
153.0546206 2.219955806
169.0859207 39.34793151

Name: +ve in-silico MS/MS by CFM-ID for WTOALSNXZAGLOW-UHFFFAOYSA-N
ID: WTOALSNXZAGLOW-UHFFFAOYSA-N
Comment: Energy2
Num peaks: 29
39.02292652 4.744321167
41.03857658 3.31363971
43.05422664 3.194428705
49.00727645 3.255700277
51.02292652 11.86053319
53.03857658 9.79152407
55.01784114 1.619053504
55.05422664 3.553332887
57.06987671 0.9042945139
67.05422664 0.9725151009
69.0334912 1.788460591
75.02292652 2.864609135
79.01784114 2.144435483
81.0334912 1.128554393
83.04914126 2.150957917
93.0334912 5.236680602
95.04914126 4.490786204
97.06479133 2.544101277
105.0334912 1.025559456
109.0647913 1.900542536
121.0647913 1.067406349
123.0440559 0.9302172723
123.0804414 1.537901677
125.0597059 2.363084048
127.075356 0.932418857
135.0440559 1.012411736
141.0910061 0.9481291149
151.075356 1.064878985
153.0546206 1.754037677

Name: +ve in-silico MS/MS by CFM-ID for NCYDYIPWQYAXJH-UHFFFAOYSA-N
ID: NCYDYIPWQYAXJH-UHFFFAOYSA-N
Comment: Energy0
Num peaks: 6
137.0597059 2.230982334
139.075356 1.986056857
141.0546206 1.338539603
141.0910061 2.866935613
153.0546206 1.123684937
169.0859207 84.09247992

Name: +ve in-silico MS/MS by CFM-ID for NCYDYIPWQYAXJH-UHFFFAOYSA-N
ID: NCYDYIPWQYAXJH-UHFFFAOYSA-N
Comment: Energy1
Num peaks: 18
51.02292652 1.241179671
53.03857658 2.720341296
55.05422664 2.454935191
57.06987671 1.137266608
71.01275576 1.23527357
75.04405588 2.323292007
107.0491413 1.251284801
109.0647913 3.505850531
111.0804414 1.470142084
113.0960915 1.168995302
137.0597059 4.405916504
139.0389705 1.541914092
139.075356 5.107882416
141.0546206 1.362632671
141.0910061 3.828586341
151.075356 1.352186517
153.0546206 2.531914633
169.0859207 41.9587337

Name: +ve in-silico MS/MS by CFM-ID for NCYDYIPWQYAXJH-UHFFFAOYSA-N
ID: NCYDYIPWQYAXJH-UHFFFAOYSA-N
Comment: Energy2
Num peaks: 26
39.02292652 2.96538588
41.03857658 1.227478516
43.05422664 1.201441
49.00727645 1.804455863
51.02292652 8.480617354
53.03857658 14.12367174
55.05422664 3.903503133
65.03857658 2.369331927
67.05422664 3.734979721
75.02292652 2.08943495
77.03857658 1.888274917
79.05422664 6.427755709
81.0334912 1.78758442
81.06987671 2.318086753
83.04914126 1.189351076
93.0334912 1.350530135
95.04914126 4.000357042
97.06479133 2.157455923
107.0491413 2.583538454
109.0647913 4.30963548
111.0804414 1.122026397
121.0647913 1.525596549
123.0440559 1.559079346
125.0597059 2.354866661
151.075356 1.414220059
153.0546206 2.616816642

Name: +ve in-silico MS/MS by CFM-ID for JYUMPCCBZLRYNV-UHFFFAOYSA-N
ID: JYUMPCCBZLRYNV-UHFFFAOYSA-N
Comment: Energy0
Num peaks: 6
119.0491413 4.529544283
121.0647913 1.308548925
125.0597059 1.385987543
133.0647913 1.924348802
135.0440559 1.278604502
151.075356 84.09827561

Name: +ve in-silico MS/MS by CFM-ID for JYUMPCCBZLRYNV-UHFFFAOYSA-N
ID: JYUMPCCBZLRYNV-UHFFFAOYSA-N
Comment: Energy1
Num peaks: 11
51.02292652 2.784420514
53.03857658 2.594714961
107.0491413 2.433483552
119.0491413 6.592871616
121.0647913 2.427081658
123.0440559 1.84718255
123.0804414 2.671986829
125.0597059 1.836577867
133.0647913 2.752251514
135.0440559 1.896805684
151.075356 53.00961551

Name: +ve in-silico MS/MS by CFM-ID for JYUMPCCBZLRYNV-UHFFFAOYSA-N
ID: JYUMPCCBZLRYNV-UHFFFAOYSA-N
Comment: Energy2
Num peaks: 20
39.02292652 2.729022707
49.00727645 12.3363731
51.02292652 12.61649565
53.03857658 3.793997581
65.03857658 3.806055686
67.05422664 2.170330121
73.00727645 3.240885321
75.02292652 2.947548292
77.03857658 6.451586953
89.03857658 4.128516418
91.01784114 1.871309779
91.05422664 7.492814707
101.0385766 1.788022226
103.0542266 1.531568618
107.0491413 1.924127752
117.0334912 2.586801982
119.0491413 3.308214786
121.0647913 1.697214717
133.0647913 1.529902526
135.0440559 3.29810077

Name: +ve in-silico MS/MS by CFM-ID for RSBDFZVSPPQNOZ-UHFFFAOYSA-N
ID: RSBDFZVSPPQNOZ-UHFFFAOYSA-N
Comment: Energy0
Num peaks: 6
137.0597059 1.926591604
139.075356 1.283604808
141.0910061 2.144828502
151.075356 1.688811716
153.0546206 1.143289845
169.0859207 86.35654623

Name: +ve in-silico MS/MS by CFM-ID for RSBDFZVSPPQNOZ-UHFFFAOYSA-N
ID: RSBDFZVSPPQNOZ-UHFFFAOYSA-N
Comment: Energy1
Num peaks: 19
29.03857658 2.33880035
41.03857658 2.058767467
43.05422664 1.862906419
45.06987671 1.358704434
53.03857658 2.693240509
55.05422664 2.367429904
57.06987671 1.084151447
71.01275576 1.198611066
75.04405588 2.251401991
95.04914126 1.932117509
97.02840582 1.137582848
125.0597059 1.467522418
137.0597059 3.648198008
139.075356 4.354300579
141.0546206 1.890490509
141.0910061 4.659779386
151.075356 1.362126898
153.0546206 2.126330128
169.0859207 40.24146348

Name: +ve in-silico MS/MS by CFM-ID for RSBDFZVSPPQNOZ-UHFFFAOYSA-N
ID: RSBDFZVSPPQNOZ-UHFFFAOYSA-N
Comment: Energy2
Num peaks: 28
39.02292652 6.385687554
41.03857658 4.759325611
43.05422664 5.361329949
49.00727645 1.898849916
51.02292652 5.93679881
53.00219107 1.227011613
53.03857658 5.987009466
55.01784114 1.512415513
55.05422664 1.214930141
63.02292652 4.983443974
65.03857658 2.77794092
67.05422664 3.702557448
69.06987671 2.445689062
75.02292652 2.665131159
79.05422664 1.233496186
93.0334912 2.211123071
95.04914126 5.449109719
97.06479133 1.499886874
105.0334912 1.481657547
107.0491413 2.652713834
109.0647913 2.488070719
119.0491413 1.232814093
121.0647913 1.395009554
135.0440559 1.817132515
137.0597059 2.412538574
141.0910061 1.53798661
151.075356 1.401834349
153.0546206 2.345724459

Name: +ve in-silico MS/MS by CFM-ID for BPRRKSUPVYPJRD-UHFFFAOYSA-N
ID: BPRRKSUPVYPJRD-UHFFFAOYSA-N
Comment: Energy0
Num peaks: 6
137.0597059 4.448501158
139.075356 1.246140998
143.0702706 1.221916961
151.075356 3.739085303
153.0546206 1.296073595
169.0859207 82.46123309

Name: +ve in-silico MS/MS by CFM-ID for BPRRKSUPVYPJRD-UHFFFAOYSA-N
ID: BPRRKSUPVYPJRD-UHFFFAOYSA-N
Comment: Energy1
Num peaks: 7
111.0440559 2.294244641
115.075356 2.436347049
137.0597059 7.690288223
139.075356 2.101594119
151.075356 5.686857731
153.0546206 2.018262193
169.0859207 57.97127335

Name: +ve in-silico MS/MS by CFM-ID for BPRRKSUPVYPJRD-UHFFFAOYSA-N
ID: BPRRKSUPVYPJRD-UHFFFAOYSA-N
Comment: Energy2
Num peaks: 31
15.02292652 1.24460929
45.0334912 1.433711161
53.00219107 2.319048102
53.03857658 1.538215576
55.01784114 6.470246112
57.0334912 9.512694743
69.0334912 3.865619957
71.04914126 1.845759408
77.00219107 2.554479685
79.01784114 3.150499854
81.0334912 4.3019142
83.04914126 1.078305023
85.02840582 1.220441439
92.99710569 1.129759386
93.0334912 1.296664799
95.04914126 1.703416834
107.0491413 1.664670099
109.0284058 1.906016666
109.0647913 2.009434005
111.0440559 1.362113952
119.0491413 2.404535045
121.0284058 1.934307591
121.0647913 2.935531335
123.0440559 2.073028686
123.0804414 1.199108397
135.0440559 5.160917434
137.0597059 2.838186438
139.075356 2.164559116
141.0910061 1.440057878
151.075356 2.616249479
153.0546206 3.933086268

Name: +ve in-silico MS/MS by CFM-ID for LXUHYMCTFZFCCV-UHFFFAOYSA-N
ID: LXUHYMCTFZFCCV-UHFFFAOYSA-N
Comment: Energy0
Num peaks: 6
137.0597059 8.596112667
139.075356 2.282378889
143.0702706 0.9340842465
151.075356 1.834701046
153.0546206 1.474286244
169.0859207 80.05669608

Name: +ve in-silico MS/MS by CFM-ID for LXUHYMCTFZFCCV-UHFFFAOYSA-N
ID: LXUHYMCTFZFCCV-UHFFFAOYSA-N
Comment: Energy1
Num peaks: 8
111.0440559 3.696543705
115.075356 5.279660568
125.0597059 1.767180752
137.0597059 13.16965946
139.075356 2.107028765
151.075356 2.438040158
153.0546206 3.200328111
169.0859207 48.69973307

Name: +ve in-silico MS/MS by CFM-ID for LXUHYMCTFZFCCV-UHFFFAOYSA-N
ID: LXUHYMCTFZFCCV-UHFFFAOYSA-N
Comment: Energy2
Num peaks: 27
39.02292652 1.795684495
45.0334912 2.264748804
53.00219107 1.819616319
53.03857658 1.526115655
55.01784114 4.788367613
57.0334912 7.271193439
69.0334912 1.847758893
71.04914126 1.521483297
79.01784114 1.470435021
81.0334912 5.215387848
83.04914126 1.919578011
93.0334912 2.561343064
95.04914126 4.227152595
99.04405588 1.432466365
105.0334912 2.756066881
107.0491413 4.594752341
109.0647913 2.886472792
111.0440559 1.572010604
113.0597059 1.483204588
121.0284058 3.005489524
121.0647913 2.139519337
123.0440559 6.795390597
125.0597059 2.805349197
135.0440559 2.831887557
137.0597059 4.06578238
139.075356 1.812521574
153.0546206 3.768146733

Name: +ve in-silico MS/MS by CFM-ID for GVJHMXWXZBNGRQ-UHFFFAOYSA-N
ID: GVJHMXWXZBNGRQ-UHFFFAOYSA-N
Comment: Energy0
Num peaks: 6
43.01784114 1.540674013
57.0334912 2.44877517
107.0491413 2.431353432
121.0647913 3.908152209
133.0647913 19.03677628
151.075356 59.85186317

Name: +ve in-silico MS/MS by CFM-ID for GVJHMXWXZBNGRQ-UHFFFAOYSA-N
ID: GVJHMXWXZBNGRQ-UHFFFAOYSA-N
Comment: Energy1
Num peaks: 16
39.02292652 2.858558776
43.01784114 5.532746769
45.0334912 1.981173215
51.02292652 1.503742256
53.00219107 1.707925159
53.03857658 1.724859697
55.01784114 2.769984686
57.0334912 7.506346951
95.04914126 1.561791409
105.0334912 2.317149677
107.0491413 6.472548381
109.0647913 2.248410232
121.0647913 6.184154374
123.0804414 2.508566691
133.0647913 13.99700068
151.075356 20.24376931

Name: +ve in-silico MS/MS by CFM-ID for GVJHMXWXZBNGRQ-UHFFFAOYSA-N
ID: GVJHMXWXZBNGRQ-UHFFFAOYSA-N
Comment: Energy2
Num peaks: 25
25.00727645 3.480437987
27.02292652 3.793804289
29.00219107 1.490710025
39.02292652 6.741951354
41.00219107 2.881717553
43.01784114 3.93225827
49.00727645 5.662157473
51.02292652 2.694796581
53.00219107 7.641698271
53.03857658 1.917964947
55.01784114 6.191306701
57.0334912 4.155674481
63.02292652 1.793531787
77.03857658 3.465899659
79.05422664 4.391757487
89.03857658 1.519079028
91.05422664 3.73292288
93.06987671 2.525871562
103.0542266 1.699655222
105.0334912 2.265563681
107.0491413 2.651585913
109.0647913 1.517159301
119.0491413 1.749468388
121.0647913 1.730902713
133.0647913 1.484298333

Name: +ve in-silico MS/MS by CFM-ID for FDIWLEOZUNUOCT-UHFFFAOYSA-N
ID: FDIWLEOZUNUOCT-UHFFFAOYSA-N
Comment: Energy0
Num peaks: 6
45.0334912 1.975645728
105.0334912 6.332628599
107.0491413 3.347883265
119.0491413 3.177841217
133.0647913 39.56683913
151.075356 35.79747608

Name: +ve in-silico MS/MS by CFM-ID for FDIWLEOZUNUOCT-UHFFFAOYSA-N
ID: FDIWLEOZUNUOCT-UHFFFAOYSA-N
Comment: Energy1
Num peaks: 16
39.02292652 6.08573833
41.00219107 2.912489431
43.01784114 1.973759689
49.00727645 1.82151447
51.02292652 1.841385324
57.0334912 2.8318571
95.04914126 1.800849266
103.0542266 2.167306678
105.0334912 5.363231445
105.0698767 5.502468307
107.0491413 2.500630529
119.0491413 2.274765055
121.0647913 2.472467277
123.0804414 2.137360925
133.0647913 27.96935168
151.075356 11.79744543

Name: +ve in-silico MS/MS by CFM-ID for FDIWLEOZUNUOCT-UHFFFAOYSA-N
ID: FDIWLEOZUNUOCT-UHFFFAOYSA-N
Comment: Energy2
Num peaks: 23
25.00727645 3.665874687
27.02292652 2.125338085
39.02292652 9.286838618
41.00219107 1.677417555
43.01784114 1.613323336
49.00727645 6.015497308
51.02292652 4.220537321
53.00219107 2.797454255
53.03857658 3.075890314
63.02292652 2.092137767
75.02292652 2.017223827
77.03857658 3.328988053
79.05422664 3.014770656
87.02292652 1.640696435
89.03857658 2.694401236
91.05422664 5.446571212
101.0385766 3.40338602
103.0542266 2.619104001
105.0334912 5.060638927
105.0698767 6.312086681
107.0491413 2.508815941
115.0542266 1.957599228
133.0647913 3.445447245

Name: +ve in-silico MS/MS by CFM-ID for FHEHIXJLCWUPCZ-UHFFFAOYSA-N
ID: FHEHIXJLCWUPCZ-UHFFFAOYSA-N
Comment: Energy0
Num peaks: 6
41.03857658 2.141810959
109.0284058 1.971220554
123.0804414 1.667943385
133.0647913 1.553900163
135.0440559 6.347681467
151.075356 76.41181149

Name: +ve in-silico MS/MS by CFM-ID for FHEHIXJLCWUPCZ-UHFFFAOYSA-N
ID: FHEHIXJLCWUPCZ-UHFFFAOYSA-N
Comment: Energy1
Num peaks: 16
39.02292652 2.425664294
41.03857658 7.365355045
67.05422664 1.811836632
79.05422664 1.621294602
91.05422664 1.248213287
109.0284058 3.820197984
111.0440559 1.289210872
119.0491413 1.427942184
121.0284058 1.309322026
121.0647913 4.782585397
123.0440559 1.598123372
123.0804414 5.082266626
125.0597059 1.202437116
133.0647913 1.319303995
135.0440559 8.95638778
151.075356 35.17125931

Name: +ve in-silico MS/MS by CFM-ID for FHEHIXJLCWUPCZ-UHFFFAOYSA-N
ID: FHEHIXJLCWUPCZ-UHFFFAOYSA-N
Comment: Energy2
Num peaks: 22
27.02292652 1.143476039
39.02292652 8.321520603
41.03857658 7.907475149
49.00727645 9.861332766
51.02292652 8.914599786
53.03857658 3.568675422
55.05422664 1.22345642
63.02292652 3.695126836
65.03857658 5.084993888
67.05422664 1.151529054
75.02292652 2.759037901
77.03857658 3.269724124
79.01784114 1.674569478
79.05422664 3.286484347
81.0334912 1.950734981
89.03857658 2.263258188
91.05422664 2.805404569
105.0698767 2.113602358
107.0491413 1.347037767
109.0284058 3.476048021
133.0647913 1.351671103
135.0440559 2.969221428

Name: +ve in-silico MS/MS by CFM-ID for NGXPBXCMBMHKRQ-UHFFFAOYSA-N
ID: NGXPBXCMBMHKRQ-UHFFFAOYSA-N
Comment: Energy0
Num peaks: 6
59.01275576 2.371443572
91.05422664 6.978122749
115.0542266 5.133882337
121.0647913 6.648667952
133.0647913 27.13040002
151.075356 41.62582349

Name: +ve in-silico MS/MS by CFM-ID for NGXPBXCMBMHKRQ-UHFFFAOYSA-N
ID: NGXPBXCMBMHKRQ-UHFFFAOYSA-N
Comment: Energy1
Num peaks: 8
59.01275576 6.118794557
73.02840582 3.542703176
91.05422664 11.76585787
103.0542266 3.330595146
115.0542266 8.532881233
121.0647913 4.500867213
133.0647913 21.01190571
151.075356 21.36173061

Name: +ve in-silico MS/MS by CFM-ID for NGXPBXCMBMHKRQ-UHFFFAOYSA-N
ID: NGXPBXCMBMHKRQ-UHFFFAOYSA-N
Comment: Energy2
Num peaks: 16
29.00219107 2.229503418
41.00219107 4.832175892
49.00727645 1.926599729
51.02292652 1.832023733
56.99710569 2.223132012
59.01275576 5.448461541
63.02292652 2.267203446
65.03857658 3.893572434
75.02292652 2.484890656
79.05422664 6.041679857
91.05422664 26.50329635
93.06987671 6.679448825
103.0542266 6.136370149
105.0698767 2.2675091
115.0542266 3.203619589
133.0647913 2.082586209

Name: +ve in-silico MS/MS by CFM-ID for GSXXASFBNUNZBP-UHFFFAOYSA-N
ID: GSXXASFBNUNZBP-UHFFFAOYSA-N
Comment: Energy0
Num peaks: 6
43.01784114 1.801947231
105.0334912 1.744146225
107.0491413 4.715420247
115.0542266 7.495188114
133.0647913 42.87191867
151.075356 32.33888219

Name: +ve in-silico MS/MS by CFM-ID for GSXXASFBNUNZBP-UHFFFAOYSA-N
ID: GSXXASFBNUNZBP-UHFFFAOYSA-N
Comment: Energy1
Num peaks: 9
43.01784114 6.942140669
45.0334912 3.909457878
79.05422664 5.352201656
103.0542266 2.427698584
105.0334912 2.47579975
107.0491413 8.046104428
115.0542266 11.08855112
133.0647913 26.62967224
151.075356 13.81297949

Name: +ve in-silico MS/MS by CFM-ID for GSXXASFBNUNZBP-UHFFFAOYSA-N
ID: GSXXASFBNUNZBP-UHFFFAOYSA-N
Comment: Energy2
Num peaks: 19
25.00727645 2.74114958
27.02292652 2.300901789
29.00219107 2.47335512
41.00219107 3.580597146
43.01784114 4.287356574
45.0334912 2.045334041
49.00727645 4.972420932
51.02292652 3.820750009
53.00219107 2.526225228
55.01784114 2.916489155
63.02292652 6.324275283
79.05422664 6.224068096
91.05422664 8.684637821
103.0542266 5.552104687
105.0334912 5.208276045
105.0698767 3.150463175
107.0491413 5.299938625
115.0542266 4.010908862
133.0647913 4.06205648

Name: +ve in-silico MS/MS by CFM-ID for AMQRNDIFPLIQBP-UHFFFAOYSA-N
ID: AMQRNDIFPLIQBP-UHFFFAOYSA-N
Comment: Energy0
Num peaks: 6
43.01784114 1.575103336
57.0334912 1.581138694
107.0491413 2.579184172
121.0647913 3.984042315
133.0647913 19.48573608
151.075356 61.58756371

Name: +ve in-silico MS/MS by CFM-ID for AMQRNDIFPLIQBP-UHFFFAOYSA-N
ID: AMQRNDIFPLIQBP-UHFFFAOYSA-N
Comment: Energy1
Num peaks: 12
39.02292652 2.049679697
43.01784114 6.272632508
55.01784114 1.765043757
57.0334912 4.232047671
95.04914126 1.568020285
107.0491413 8.526919886
109.0647913 3.683266666
119.0491413 1.406610298
121.0647913 7.09579785
123.0804414 2.729859024
133.0647913 16.43826132
151.075356 24.30617297

Name: +ve in-silico MS/MS by CFM-ID for AMQRNDIFPLIQBP-UHFFFAOYSA-N
ID: AMQRNDIFPLIQBP-UHFFFAOYSA-N
Comment: Energy2
Num peaks: 24
25.00727645 3.649958876
39.02292652 5.161983733
41.00219107 3.198382822
43.01784114 5.157839757
49.00727645 2.758122307
51.02292652 3.12781818
53.00219107 4.576575723
55.01784114 3.642605229
57.0334912 2.369493723
63.02292652 3.32119027
65.03857658 5.108604015
79.01784114 1.577285638
79.05422664 7.285970302
81.0334912 1.421734771
89.03857658 2.550221237
91.05422664 5.336587237
93.06987671 2.944555079
103.0542266 2.007270847
105.0698767 2.053800679
107.0491413 4.51712784
109.0647913 2.388962177
121.0647913 2.158551561
133.0647913 2.07938069
135.0440559 1.907672082

Name: +ve in-silico MS/MS by CFM-ID for DLIYAKCMSBOEGO-DUXPYHPUSA-N
ID: DLIYAKCMSBOEGO-DUXPYHPUSA-N
Comment: Energy0
Num peaks: 6
107.0491413 3.621896774
109.0647913 1.417868182
119.0491413 3.450355508
121.0647913 1.300061009
133.0647913 42.20097932
151.075356 39.00109741

Name: +ve in-silico MS/MS by CFM-ID for DLIYAKCMSBOEGO-DUXPYHPUSA-N
ID: DLIYAKCMSBOEGO-DUXPYHPUSA-N
Comment: Energy1
Num peaks: 12
39.02292652 4.256697841
41.00219107 3.389746382
43.01784114 2.299789303
57.0334912 2.310810054
91.05422664 2.252982437
105.0698767 2.244817783
107.0491413 4.17258431
109.0647913 2.080552959
115.0542266 1.737646962
119.0491413 2.678613126
133.0647913 38.33980051
151.075356 14.98977739

Name: +ve in-silico MS/MS by CFM-ID for DLIYAKCMSBOEGO-DUXPYHPUSA-N
ID: DLIYAKCMSBOEGO-DUXPYHPUSA-N
Comment: Energy2
Num peaks: 21
25.00727645 3.143564579
39.02292652 7.294836747
41.00219107 2.118351911
43.01784114 2.041461855
49.00727645 4.367145107
51.02292652 3.256083078
53.00219107 2.070923242
55.01784114 1.659247595
63.02292652 3.015762483
65.03857658 2.962100229
77.03857658 1.908034112
79.05422664 3.664156778
89.03857658 5.125897969
91.05422664 9.229773373
103.0542266 3.924415642
105.0698767 7.410002797
107.0491413 4.834840759
115.0542266 2.966510318
117.0334912 2.55338039
119.0491413 1.80507248
133.0647913 5.919103278

Name: +ve in-silico MS/MS by CFM-ID for PVALSANGMFRTQM-UHFFFAOYSA-N
ID: PVALSANGMFRTQM-UHFFFAOYSA-N
Comment: Energy0
Num peaks: 6
79.05422664 1.584910912
91.05422664 1.688237445
93.06987671 1.137295201
105.0334912 1.736522401
133.0647913 12.78929226
151.075356 74.71443208

Name: +ve in-silico MS/MS by CFM-ID for PVALSANGMFRTQM-UHFFFAOYSA-N
ID: PVALSANGMFRTQM-UHFFFAOYSA-N
Comment: Energy1
Num peaks: 9
73.02840582 2.453519362
79.05422664 5.012117335
91.05422664 10.35825464
95.08552677 2.34239653
105.0334912 2.357657445
107.0491413 4.352291107
115.0542266 3.552751009
133.0647913 22.31269521
151.075356 29.21846403

Name: +ve in-silico MS/MS by CFM-ID for PVALSANGMFRTQM-UHFFFAOYSA-N
ID: PVALSANGMFRTQM-UHFFFAOYSA-N
Comment: Energy2
Num peaks: 14
39.02292652 1.578697652
49.00727645 7.663765734
51.02292652 5.544173648
53.03857658 1.736487059
63.02292652 9.912588123
65.03857658 2.777239315
79.01784114 2.006075513
79.05422664 5.696177622
91.05422664 18.05353713
93.06987671 3.39563109
105.0334912 10.85403589
107.0491413 4.047831487
109.0647913 1.841803748
133.0647913 5.237717858

Name: +ve in-silico MS/MS by CFM-ID for PTNLHDGQWUGONS-UHFFFAOYSA-N
ID: PTNLHDGQWUGONS-UHFFFAOYSA-N
Comment: Energy0
Num peaks: 6
45.0334912 1.972127525
105.0334912 6.328580026
107.0491413 3.333702045
119.0491413 3.21594904
133.0647913 39.15603359
151.075356 35.58071167

Name: +ve in-silico MS/MS by CFM-ID for PTNLHDGQWUGONS-UHFFFAOYSA-N
ID: PTNLHDGQWUGONS-UHFFFAOYSA-N
Comment: Energy1
Num peaks: 11
39.02292652 3.812591303
41.00219107 3.312450858
43.01784114 2.246955865
57.0334912 2.268446023
105.0334912 7.252208037
105.0698767 2.199626124
107.0491413 3.465880749
115.0542266 1.703696714
119.0491413 2.620817235
133.0647913 37.29072485
151.075356 14.45803491

Name: +ve in-silico MS/MS by CFM-ID for PTNLHDGQWUGONS-UHFFFAOYSA-N
ID: PTNLHDGQWUGONS-UHFFFAOYSA-N
Comment: Energy2
Num peaks: 22
25.00727645 2.859407272
27.02292652 2.322456897
39.02292652 5.913683567
41.00219107 1.915803813
43.01784114 1.844595606
49.00727645 1.927450524
51.02292652 2.03211824
63.02292652 2.030170622
65.03857658 2.423586776
75.02292652 2.900844942
77.03857658 6.069499091
79.01784114 1.829691112
79.05422664 3.258970329
89.03857658 3.51388033
91.05422664 6.463443704
101.0385766 3.692289316
103.0542266 3.712601333
105.0334912 7.545233067
105.0698767 6.905952947
107.0491413 3.956214871
115.0542266 2.778728307
133.0647913 5.363334786

Name: +ve in-silico MS/MS by CFM-ID for AKOVMBAFZSPEQU-WAYWQWQTSA-N
ID: AKOVMBAFZSPEQU-WAYWQWQTSA-N
Comment: Energy0
Num peaks: 6
53.03857658 2.411069033
55.05422664 3.559721436
81.06987671 2.76871212
83.08552677 17.68598255
111.0804414 13.7939714
129.0910061 42.5791034

Name: +ve in-silico MS/MS by CFM-ID for AKOVMBAFZSPEQU-WAYWQWQTSA-N
ID: AKOVMBAFZSPEQU-WAYWQWQTSA-N
Comment: Energy1
Num peaks: 10
39.02292652 4.272849939
43.05422664 5.221524491
53.03857658 6.350648854
55.05422664 15.48059604
57.06987671 6.069120542
81.06987671 2.929141387
83.08552677 21.84218345
85.10117684 3.316094909
111.0804414 7.965881896
129.0910061 8.201278097

Name: +ve in-silico MS/MS by CFM-ID for AKOVMBAFZSPEQU-WAYWQWQTSA-N
ID: AKOVMBAFZSPEQU-WAYWQWQTSA-N
Comment: Energy2
Num peaks: 9
27.02292652 4.346296328
39.02292652 14.86690873
41.03857658 12.88050021
43.05422664 14.78051007
53.03857658 9.064258104
55.05422664 10.5757929
57.06987671 5.726104804
67.05422664 4.830937254
83.08552677 5.402793328

Name: +ve in-silico MS/MS by CFM-ID for AKOVMBAFZSPEQU-AATRIKPKSA-N
ID: AKOVMBAFZSPEQU-AATRIKPKSA-N
Comment: Energy0
Num peaks: 6
53.03857658 2.411533233
55.05422664 3.367097947
81.06987671 2.77691668
83.08552677 17.89763006
111.0804414 13.7939714
129.0910061 42.5791034

Name: +ve in-silico MS/MS by CFM-ID for AKOVMBAFZSPEQU-AATRIKPKSA-N
ID: AKOVMBAFZSPEQU-AATRIKPKSA-N
Comment: Energy1
Num peaks: 10
39.02292652 4.08300188
43.05422664 4.694008832
53.03857658 6.047152586
55.05422664 15.83935344
57.06987671 5.880664067
81.06987671 2.92174541
83.08552677 22.80838964
85.10117684 3.363858339
111.0804414 7.965881896
129.0910061 8.201278097

Name: +ve in-silico MS/MS by CFM-ID for AKOVMBAFZSPEQU-AATRIKPKSA-N
ID: AKOVMBAFZSPEQU-AATRIKPKSA-N
Comment: Energy2
Num peaks: 9
27.02292652 3.870751545
39.02292652 19.7526712
41.03857658 14.75109764
43.05422664 10.02366038
53.03857658 10.19832181
55.05422664 8.161377887
57.06987671 4.074253321
67.05422664 4.003149279
83.08552677 7.50339112

Name: +ve in-silico MS/MS by CFM-ID for HCLVGAZUVMWYLF-UHFFFAOYSA-N
ID: HCLVGAZUVMWYLF-UHFFFAOYSA-N
Comment: Energy0
Num peaks: 6
69.06987671 3.523527909
83.08552677 8.525176498
93.06987671 3.769628607
111.0804414 26.09803587
113.0597059 3.689628701
129.0910061 37.12052929

Name: +ve in-silico MS/MS by CFM-ID for HCLVGAZUVMWYLF-UHFFFAOYSA-N
ID: HCLVGAZUVMWYLF-UHFFFAOYSA-N
Comment: Energy1
Num peaks: 12
41.03857658 2.609012434
55.05422664 5.76136017
67.05422664 3.928499087
69.06987671 10.31650582
73.02840582 2.742914698
83.08552677 21.41731924
85.10117684 1.927668169
93.06987671 3.577909278
95.04914126 2.61484546
111.0804414 12.53178707
113.0597059 3.744214918
129.0910061 10.48235018

Name: +ve in-silico MS/MS by CFM-ID for HCLVGAZUVMWYLF-UHFFFAOYSA-N
ID: HCLVGAZUVMWYLF-UHFFFAOYSA-N
Comment: Energy2
Num peaks: 14
27.02292652 6.831971522
39.02292652 7.762117234
41.03857658 7.826405701
43.05422664 2.409616364
51.02292652 4.788429343
53.03857658 7.93088926
55.01784114 2.74547428
55.05422664 6.141273978
59.01275576 1.893009789
65.03857658 2.132350488
67.05422664 13.19851381
69.06987671 9.696241952
73.02840582 2.556880765
83.08552677 4.826748617

Name: +ve in-silico MS/MS by CFM-ID for FEUFEGJTJIHPOF-UHFFFAOYSA-N
ID: FEUFEGJTJIHPOF-UHFFFAOYSA-N
Comment: Energy0
Num peaks: 6
57.06987671 2.654120596
81.06987671 2.961207217
83.08552677 18.90411502
85.10117684 2.443084175
111.0804414 14.81436846
129.0910061 45.61470691

Name: +ve in-silico MS/MS by CFM-ID for FEUFEGJTJIHPOF-UHFFFAOYSA-N
ID: FEUFEGJTJIHPOF-UHFFFAOYSA-N
Comment: Energy1
Num peaks: 10
39.02292652 3.907916343
43.05422664 6.202435717
55.05422664 2.640921608
57.06987671 9.609820703
81.06987671 3.42431638
83.08552677 26.59619805
85.02840582 2.744728636
85.10117684 3.981962792
111.0804414 10.67520594
129.0910061 10.50904343

Name: +ve in-silico MS/MS by CFM-ID for FEUFEGJTJIHPOF-UHFFFAOYSA-N
ID: FEUFEGJTJIHPOF-UHFFFAOYSA-N
Comment: Energy2
Num peaks: 10
39.02292652 14.81662424
41.03857658 13.42320047
43.05422664 16.20078328
53.03857658 8.971430369
55.05422664 6.381603729
57.06987671 6.673279651
59.08552677 3.201365169
67.05422664 3.069670315
81.06987671 3.204071416
83.08552677 5.951326152

Name: +ve in-silico MS/MS by CFM-ID for RPVPMVHPERYZNF-SNAWJCMRSA-N
ID: RPVPMVHPERYZNF-SNAWJCMRSA-N
Comment: Energy0
Num peaks: 6
55.01784114 1.093750445
71.01275576 1.195128257
73.02840582 1.990898257
83.08552677 10.61377937
111.0804414 35.30247491
129.0910061 45.24055433

Name: +ve in-silico MS/MS by CFM-ID for RPVPMVHPERYZNF-SNAWJCMRSA-N
ID: RPVPMVHPERYZNF-SNAWJCMRSA-N
Comment: Energy1
Num peaks: 6
71.01275576 1.318178845
81.06987671 2.239911389
83.08552677 36.89222299
85.10117684 3.199354398
111.0804414 27.83375778
129.0910061 18.67898453

Name: +ve in-silico MS/MS by CFM-ID for RPVPMVHPERYZNF-SNAWJCMRSA-N
ID: RPVPMVHPERYZNF-SNAWJCMRSA-N
Comment: Energy2
Num peaks: 8
55.05422664 5.599364717
57.06987671 3.062868278
65.03857658 3.088222759
67.05422664 25.48101482
69.06987671 4.465916285
81.06987671 9.600548415
83.08552677 25.96755193
85.10117684 5.653321789

Name: +ve in-silico MS/MS by CFM-ID for RPVPMVHPERYZNF-PLNGDYQASA-N
ID: RPVPMVHPERYZNF-PLNGDYQASA-N
Comment: Energy0
Num peaks: 6
55.01784114 1.093750445
71.01275576 1.195128257
73.02840582 1.990898257
83.08552677 10.61377937
111.0804414 35.30247491
129.0910061 45.24055433

Name: +ve in-silico MS/MS by CFM-ID for RPVPMVHPERYZNF-PLNGDYQASA-N
ID: RPVPMVHPERYZNF-PLNGDYQASA-N
Comment: Energy1
Num peaks: 6
71.01275576 1.318178845
81.06987671 2.239911389
83.08552677 36.89222299
85.10117684 3.199354398
111.0804414 27.83375778
129.0910061 18.67898453

Name: +ve in-silico MS/MS by CFM-ID for RPVPMVHPERYZNF-PLNGDYQASA-N
ID: RPVPMVHPERYZNF-PLNGDYQASA-N
Comment: Energy2
Num peaks: 8
55.05422664 5.599364717
57.06987671 3.062868278
65.03857658 3.088222759
67.05422664 25.48101482
69.06987671 4.465916285
81.06987671 9.600548415
83.08552677 25.96755193
85.10117684 5.653321789

Name: +ve in-silico MS/MS by CFM-ID for BGUAPYRHJPWVEM-UHFFFAOYSA-N
ID: BGUAPYRHJPWVEM-UHFFFAOYSA-N
Comment: Energy0
Num peaks: 6
41.03857658 2.797841999
81.06987671 2.937626133
83.08552677 18.66210646
111.0804414 15.697196
113.0597059 3.458371508
129.0910061 45.77449291

Name: +ve in-silico MS/MS by CFM-ID for BGUAPYRHJPWVEM-UHFFFAOYSA-N
ID: BGUAPYRHJPWVEM-UHFFFAOYSA-N
Comment: Energy1
Num peaks: 8
39.02292652 4.186917521
41.03857658 12.19796455
81.06987671 3.568068663
83.08552677 28.24024498
85.10117684 4.26304829
111.0804414 14.40325338
113.0597059 2.874455861
129.0910061 12.4835442

Name: +ve in-silico MS/MS by CFM-ID for BGUAPYRHJPWVEM-UHFFFAOYSA-N
ID: BGUAPYRHJPWVEM-UHFFFAOYSA-N
Comment: Energy2
Num peaks: 9
39.02292652 11.4555257
41.03857658 13.98165429
43.05422664 6.131046308
55.05422664 6.682112625
65.03857658 5.541662283
67.05422664 16.68168878
69.06987671 6.727880738
81.06987671 5.599741471
83.08552677 10.35406766

Name: +ve in-silico MS/MS by CFM-ID for KPEWEFZCRAOPHV-GQCTYLIASA-N
ID: KPEWEFZCRAOPHV-GQCTYLIASA-N
Comment: Energy0
Num peaks: 6
81.06987671 2.058233242
83.08552677 17.222503
85.10117684 2.437953107
87.04405588 3.349742955
111.0804414 15.01792613
129.0910061 47.54616375

Name: +ve in-silico MS/MS by CFM-ID for KPEWEFZCRAOPHV-GQCTYLIASA-N
ID: KPEWEFZCRAOPHV-GQCTYLIASA-N
Comment: Energy1
Num peaks: 10
25.00727645 2.39456944
39.02292652 3.487857509
41.03857658 4.273920142
43.05422664 9.543241442
45.06987671 3.168100114
81.06987671 2.459273168
83.08552677 26.17987441
85.10117684 4.538169861
111.0804414 11.43144862
129.0910061 12.6893371

Name: +ve in-silico MS/MS by CFM-ID for KPEWEFZCRAOPHV-GQCTYLIASA-N
ID: KPEWEFZCRAOPHV-GQCTYLIASA-N
Comment: Energy2
Num peaks: 10
25.00727645 6.620573983
39.02292652 6.144021169
41.03857658 13.48219861
43.05422664 9.437960455
45.06987671 2.777569982
55.05422664 11.66355882
57.06987671 3.500951774
67.05422664 12.92350902
81.06987671 4.072642768
83.08552677 10.09385823

Name: +ve in-silico MS/MS by CFM-ID for BCYXFRMDZWKZSF-SNAWJCMRSA-N
ID: BCYXFRMDZWKZSF-SNAWJCMRSA-N
Comment: Energy0
Num peaks: 6
55.05422664 1.225721455
69.06987671 3.598018723
83.08552677 9.602009416
93.06987671 3.97905321
111.0804414 28.06130751
129.0910061 40.75299476

Name: +ve in-silico MS/MS by CFM-ID for BCYXFRMDZWKZSF-SNAWJCMRSA-N
ID: BCYXFRMDZWKZSF-SNAWJCMRSA-N
Comment: Energy1
Num peaks: 11
39.02292652 2.733919003
43.05422664 2.477603026
53.03857658 4.101299862
55.05422664 3.102562898
67.05422664 2.76531826
69.06987671 10.10242461
83.08552677 24.81839516
85.10117684 2.199792397
93.06987671 3.734927165
111.0804414 13.31236623
129.0910061 11.38012388

Name: +ve in-silico MS/MS by CFM-ID for BCYXFRMDZWKZSF-SNAWJCMRSA-N
ID: BCYXFRMDZWKZSF-SNAWJCMRSA-N
Comment: Energy2
Num peaks: 12
25.00727645 2.045795601
27.02292652 3.78239768
39.02292652 17.36258987
41.00219107 1.823666313
41.03857658 12.68196177
43.05422664 7.04048804
53.03857658 7.970554222
55.05422664 5.276182958
57.06987671 2.740836961
67.05422664 8.184092896
69.06987671 6.630266298
83.08552677 4.89159888

Name: +ve in-silico MS/MS by CFM-ID for KFXPOIKSDYRVKS-ONEGZZNKSA-N
ID: KFXPOIKSDYRVKS-ONEGZZNKSA-N
Comment: Energy0
Num peaks: 6
41.03857658 1.275034265
69.06987671 3.59798594
83.08552677 9.645126513
93.06987671 3.974875169
111.0804414 28.03576459
129.0910061 40.72219864

Name: +ve in-silico MS/MS by CFM-ID for KFXPOIKSDYRVKS-ONEGZZNKSA-N
ID: KFXPOIKSDYRVKS-ONEGZZNKSA-N
Comment: Energy1
Num peaks: 11
39.02292652 4.196515472
41.03857658 4.588988156
43.05422664 2.136135682
55.05422664 2.413086304
67.05422664 2.772320703
69.06987671 10.10922473
83.08552677 25.04548194
85.10117684 2.213432621
93.06987671 3.704431893
111.0804414 13.24408956
129.0910061 11.36392569

Name: +ve in-silico MS/MS by CFM-ID for KFXPOIKSDYRVKS-ONEGZZNKSA-N
ID: KFXPOIKSDYRVKS-ONEGZZNKSA-N
Comment: Energy2
Num peaks: 12
25.00727645 1.792204212
27.02292652 5.146139161
29.03857658 1.667554146
39.02292652 13.21108499
41.00219107 1.814638163
41.03857658 18.46137569
43.05422664 5.042483061
53.03857658 8.521653512
55.05422664 5.594962415
67.05422664 8.005384226
69.06987671 6.611505895
83.08552677 4.533359407

Name: +ve in-silico MS/MS by CFM-ID for KPSZWAJWFMFMFF-NSCUHMNNSA-N
ID: KPSZWAJWFMFMFF-NSCUHMNNSA-N
Comment: Energy0
Num peaks: 6
69.06987671 3.630185132
83.08552677 9.682762287
93.06987671 4.011926082
99.04405588 1.018953059
111.0804414 28.21713082
129.0910061 40.85720757

Name: +ve in-silico MS/MS by CFM-ID for KPSZWAJWFMFMFF-NSCUHMNNSA-N
ID: KPSZWAJWFMFMFF-NSCUHMNNSA-N
Comment: Energy1
Num peaks: 10
39.02292652 2.778143675
41.03857658 4.054272728
55.05422664 2.676826763
67.05422664 2.854963598
69.06987671 10.54953798
83.08552677 25.03206228
85.10117684 2.280359131
93.06987671 4.058796563
111.0804414 14.29628892
129.0910061 12.04340761

Name: +ve in-silico MS/MS by CFM-ID for KPSZWAJWFMFMFF-NSCUHMNNSA-N
ID: KPSZWAJWFMFMFF-NSCUHMNNSA-N
Comment: Energy2
Num peaks: 12
25.00727645 2.093970843
27.02292652 4.951652922
39.02292652 11.30463355
41.00219107 1.780949658
41.03857658 20.40182234
43.05422664 5.776370126
53.03857658 7.120470011
55.05422664 6.594889465
59.01275576 1.43000996
67.05422664 8.153167201
69.06987671 6.659788287
83.08552677 4.434904005

Name: +ve in-silico MS/MS by CFM-ID for RWNJOXUVHRXHSD-UHFFFAOYSA-N
ID: RWNJOXUVHRXHSD-UHFFFAOYSA-N
Comment: Energy0
Num peaks: 6
69.06987671 3.62159903
83.08552677 9.356938839
93.06987671 3.969407792
111.0804414 27.72065497
113.0597059 2.692501146
129.0910061 39.82034157

Name: +ve in-silico MS/MS by CFM-ID for RWNJOXUVHRXHSD-UHFFFAOYSA-N
ID: RWNJOXUVHRXHSD-UHFFFAOYSA-N
Comment: Energy1
Num peaks: 11
39.02292652 2.778523082
41.03857658 4.00671543
55.05422664 2.597417459
67.05422664 2.995380101
69.06987671 10.74164497
83.08552677 23.66856709
85.10117684 2.157708445
93.06987671 3.831439916
111.0804414 13.52775963
113.0597059 2.536328955
129.0910061 11.43007597

Name: +ve in-silico MS/MS by CFM-ID for RWNJOXUVHRXHSD-UHFFFAOYSA-N
ID: RWNJOXUVHRXHSD-UHFFFAOYSA-N
Comment: Energy2
Num peaks: 13
15.02292652 1.749803374
25.00727645 1.954769593
27.02292652 5.259778424
39.02292652 9.341373942
41.00219107 1.717355267
41.03857658 19.57341658
43.05422664 5.539482243
51.02292652 3.329186028
53.03857658 7.244935498
55.05422664 6.451582437
67.05422664 6.987792778
69.06987671 7.183750331
83.08552677 3.988945128

Name: +ve in-silico MS/MS by CFM-ID for NTWSIWWJPQHFTO-AATRIKPKSA-N
ID: NTWSIWWJPQHFTO-AATRIKPKSA-N
Comment: Energy0
Num peaks: 6
67.05422664 8.360639058
69.06987671 11.77023819
83.08552677 13.22361252
93.06987671 3.264056921
111.0804414 22.04270746
129.0910061 30.44409821

Name: +ve in-silico MS/MS by CFM-ID for NTWSIWWJPQHFTO-AATRIKPKSA-N
ID: NTWSIWWJPQHFTO-AATRIKPKSA-N
Comment: Energy1
Num peaks: 6
39.02292652 3.308590805
67.05422664 23.36347351
69.06987671 28.22511525
83.08552677 20.08901344
111.0804414 4.77646185
129.0910061 3.343833294

Name: +ve in-silico MS/MS by CFM-ID for NTWSIWWJPQHFTO-AATRIKPKSA-N
ID: NTWSIWWJPQHFTO-AATRIKPKSA-N
Comment: Energy2
Num peaks: 7
39.02292652 11.84282201
41.03857658 12.10689578
43.05422664 8.415199639
51.02292652 4.851565384
53.03857658 4.431507245
67.05422664 21.50563462
69.06987671 17.92063663

Name: +ve in-silico MS/MS by CFM-ID for NTWSIWWJPQHFTO-WAYWQWQTSA-N
ID: NTWSIWWJPQHFTO-WAYWQWQTSA-N
Comment: Energy0
Num peaks: 6
67.05422664 8.360639058
69.06987671 11.77023819
83.08552677 13.22361252
93.06987671 3.264056921
111.0804414 22.04270746
129.0910061 30.44409821

Name: +ve in-silico MS/MS by CFM-ID for NTWSIWWJPQHFTO-WAYWQWQTSA-N
ID: NTWSIWWJPQHFTO-WAYWQWQTSA-N
Comment: Energy1
Num peaks: 6
39.02292652 3.308590805
67.05422664 23.36347351
69.06987671 28.22511525
83.08552677 20.08901344
111.0804414 4.77646185
129.0910061 3.343833294

Name: +ve in-silico MS/MS by CFM-ID for NTWSIWWJPQHFTO-WAYWQWQTSA-N
ID: NTWSIWWJPQHFTO-WAYWQWQTSA-N
Comment: Energy2
Num peaks: 7
39.02292652 11.84282201
41.03857658 12.10689578
43.05422664 8.415199639
51.02292652 4.851565384
53.03857658 4.431507245
67.05422664 21.50563462
69.06987671 17.92063663

Name: +ve in-silico MS/MS by CFM-ID for OOLBRPUFHUSCOS-UHFFFAOYSA-N
ID: OOLBRPUFHUSCOS-UHFFFAOYSA-N
Comment: Energy0
Num peaks: 6
43.01784114 1.114399368
85.06479133 1.306621093
93.06987671 2.326454925
99.08044139 3.288212922
111.0804414 16.5539672
129.0910061 67.21615172

Name: +ve in-silico MS/MS by CFM-ID for OOLBRPUFHUSCOS-UHFFFAOYSA-N
ID: OOLBRPUFHUSCOS-UHFFFAOYSA-N
Comment: Energy1
Num peaks: 13
43.01784114 4.531803011
45.0334912 3.784488971
55.01784114 2.307057694
57.0334912 3.276901417
69.0334912 1.799248271
71.04914126 2.889773949
83.04914126 1.915328736
85.06479133 4.299324271
93.06987671 2.464757419
99.08044139 5.460182923
101.0960915 1.507079008
111.0804414 14.51225784
129.0910061 32.6349028

Name: +ve in-silico MS/MS by CFM-ID for OOLBRPUFHUSCOS-UHFFFAOYSA-N
ID: OOLBRPUFHUSCOS-UHFFFAOYSA-N
Comment: Energy2
Num peaks: 20
25.00727645 3.789614237
27.02292652 4.251461406
29.00219107 2.082961365
29.03857658 1.665133742
39.02292652 6.107541188
41.00219107 4.073701011
41.03857658 9.883866431
43.01784114 8.047940489
43.05422664 3.995010879
45.0334912 2.627179408
51.02292652 1.823046197
53.03857658 2.76085082
55.01784114 5.448535293
55.05422664 7.060817643
57.0334912 5.760314534
57.06987671 2.850539915
65.03857658 1.6256387
69.06987671 3.624365771
71.04914126 2.486578231
83.08552677 1.572204998

Name: +ve in-silico MS/MS by CFM-ID for QVPKQLPQAUWJAE-RITPCOANSA-N
ID: QVPKQLPQAUWJAE-RITPCOANSA-N
Comment: Energy0
Num peaks: 6
55.05422664 13.12802999
57.06987671 2.711142046
83.08552677 5.57275835
85.10117684 3.292749753
111.0804414 3.739834217
129.0910061 54.32210206

Name: +ve in-silico MS/MS by CFM-ID for QVPKQLPQAUWJAE-RITPCOANSA-N
ID: QVPKQLPQAUWJAE-RITPCOANSA-N
Comment: Energy1
Num peaks: 11
41.03857658 5.415513959
43.05422664 4.242352326
53.03857658 11.87040224
55.05422664 15.29561305
57.06987671 2.862496539
81.06987671 4.110235066
83.08552677 9.731275307
85.10117684 10.91384086
101.0960915 3.041085981
111.0804414 2.897811144
129.0910061 11.47198921

Name: +ve in-silico MS/MS by CFM-ID for QVPKQLPQAUWJAE-RITPCOANSA-N
ID: QVPKQLPQAUWJAE-RITPCOANSA-N
Comment: Energy2
Num peaks: 17
25.00727645 2.563996441
27.02292652 5.508541472
29.03857658 1.873768311
39.02292652 7.968637634
41.03857658 14.92636062
43.01784114 1.31305208
43.05422664 7.069647059
45.0334912 3.320670117
45.06987671 1.752047801
53.03857658 4.066169572
55.05422664 14.81461752
57.0334912 2.011328478
57.06987671 5.362488338
59.04914126 2.718353243
69.06987671 1.381541716
83.08552677 2.455977363
113.0597059 1.546349299

Name: +ve in-silico MS/MS by CFM-ID for HGRGPAAXHOTBAM-UHFFFAOYSA-N
ID: HGRGPAAXHOTBAM-UHFFFAOYSA-N
Comment: Energy0
Num peaks: 6
57.0334912 2.860470752
85.06479133 2.155098485
93.06987671 5.563306283
111.0804414 34.58227152
113.0597059 1.588007669
129.0910061 41.41056598

Name: +ve in-silico MS/MS by CFM-ID for HGRGPAAXHOTBAM-UHFFFAOYSA-N
ID: HGRGPAAXHOTBAM-UHFFFAOYSA-N
Comment: Energy1
Num peaks: 10
39.02292652 5.244344164
41.03857658 3.101503015
53.03857658 5.298182917
57.0334912 16.68348791
59.04914126 4.294657137
69.0334912 5.488463534
71.04914126 6.543484984
93.06987671 3.781172405
111.0804414 17.64029727
129.0910061 12.94120918

Name: +ve in-silico MS/MS by CFM-ID for HGRGPAAXHOTBAM-UHFFFAOYSA-N
ID: HGRGPAAXHOTBAM-UHFFFAOYSA-N
Comment: Energy2
Num peaks: 18
27.02292652 2.205719002
29.03857658 4.312520034
39.02292652 9.984909361
41.00219107 3.345305191
41.03857658 5.94930455
43.01784114 2.504410304
43.05422664 2.652179484
51.02292652 3.232007602
53.03857658 5.787567449
55.01784114 5.71453754
55.05422664 5.709912143
57.0334912 9.15071464
69.0334912 2.354822787
71.04914126 3.298391732
85.06479133 3.064404625
93.06987671 6.116164718
95.04914126 3.042411411
111.0804414 3.195591476

Name: +ve in-silico MS/MS by CFM-ID for BLROLNSSBGCUAD-GQCTYLIASA-N
ID: BLROLNSSBGCUAD-GQCTYLIASA-N
Comment: Energy0
Num peaks: 6
67.05422664 9.878854444
69.06987671 12.37023443
83.08552677 12.98623782
93.06987671 3.056538214
111.0804414 20.51742248
129.0910061 28.12966549

Name: +ve in-silico MS/MS by CFM-ID for BLROLNSSBGCUAD-GQCTYLIASA-N
ID: BLROLNSSBGCUAD-GQCTYLIASA-N
Comment: Energy1
Num peaks: 7
39.02292652 4.092427004
43.05422664 4.298907651
67.05422664 13.36103096
69.06987671 16.80494643
83.08552677 29.20331573
111.0804414 7.637336759
129.0910061 5.6157787

Name: +ve in-silico MS/MS by CFM-ID for BLROLNSSBGCUAD-GQCTYLIASA-N
ID: BLROLNSSBGCUAD-GQCTYLIASA-N
Comment: Energy2
Num peaks: 6
41.03857658 4.918178092
51.02292652 9.38277242
53.03857658 12.78376978
67.05422664 27.18767518
69.06987671 18.46110273
83.08552677 10.87108653

Name: +ve in-silico MS/MS by CFM-ID for FXEIWOUGVRUQNK-UHFFFAOYSA-N
ID: FXEIWOUGVRUQNK-UHFFFAOYSA-N
Comment: Energy0
Num peaks: 6
119.0491413 1.81762314
121.0647913 1.276958568
123.0440559 1.073853797
123.0804414 1.601509871
125.0597059 1.493143144
151.075356 86.85754541

Name: +ve in-silico MS/MS by CFM-ID for FXEIWOUGVRUQNK-UHFFFAOYSA-N
ID: FXEIWOUGVRUQNK-UHFFFAOYSA-N
Comment: Energy1
Num peaks: 12
49.00727645 1.77933625
51.02292652 2.544960351
53.03857658 2.442138339
65.03857658 1.409763947
91.05422664 1.935971517
107.0491413 2.287773982
119.0491413 4.619277764
121.0647913 6.194306255
123.0440559 2.040218357
123.0804414 5.201974301
125.0597059 1.694845403
151.075356 48.16412663

Name: +ve in-silico MS/MS by CFM-ID for FXEIWOUGVRUQNK-UHFFFAOYSA-N
ID: FXEIWOUGVRUQNK-UHFFFAOYSA-N
Comment: Energy2
Num peaks: 20
15.02292652 1.494304097
39.02292652 3.423606175
41.03857658 2.555625068
49.00727645 12.73570638
51.02292652 11.5663525
53.03857658 3.689798897
63.02292652 3.230117858
65.03857658 3.809792512
67.05422664 1.317565784
75.02292652 7.584733695
77.03857658 9.997259131
79.05422664 3.665904583
89.03857658 2.143351414
91.05422664 4.071945335
107.0491413 1.457299764
117.0334912 1.362077981
119.0491413 1.665519428
121.0647913 1.354968912
133.0647913 1.130034774
135.0440559 2.262921151

Name: +ve in-silico MS/MS by CFM-ID for PIYCCGIPUXJHIW-IMTBSYHQSA-N
ID: PIYCCGIPUXJHIW-IMTBSYHQSA-N
Comment: Energy0
Num peaks: 6
123.0440559 5.471353378
125.0597059 2.508977948
127.075356 1.335145784
133.0647913 3.256926606
151.075356 29.11039323
169.0859207 50.36349447

Name: +ve in-silico MS/MS by CFM-ID for PIYCCGIPUXJHIW-IMTBSYHQSA-N
ID: PIYCCGIPUXJHIW-IMTBSYHQSA-N
Comment: Energy1
Num peaks: 10
57.0334912 1.860031631
75.04405588 2.683982244
95.04914126 8.304184738
107.0491413 1.581661171
123.0440559 5.636127096
123.0804414 1.744057045
125.0597059 2.883772284
133.0647913 5.574025589
151.075356 27.53456733
169.0859207 23.66645857

Name: +ve in-silico MS/MS by CFM-ID for PIYCCGIPUXJHIW-IMTBSYHQSA-N
ID: PIYCCGIPUXJHIW-IMTBSYHQSA-N
Comment: Energy2
Num peaks: 20
51.02292652 1.723973868
55.01784114 1.644390684
57.0334912 1.669711849
63.02292652 2.40224597
65.03857658 4.047369878
79.01784114 2.885799915
81.0334912 2.25716315
93.0334912 2.002362005
95.04914126 8.782093212
99.08044139 1.405433937
105.0334912 4.05264673
107.0491413 3.460611298
109.0647913 2.841170805
119.0491413 2.033699024
121.0647913 3.119880151
123.0440559 5.193160518
123.0804414 8.041410453
133.0647913 14.07101142
135.0440559 2.35734949
151.075356 6.181439463

Name: +ve in-silico MS/MS by CFM-ID for NRIVMXXOUOBRAG-UHFFFAOYSA-N
ID: NRIVMXXOUOBRAG-UHFFFAOYSA-N
Comment: Energy0
Num peaks: 6
107.0491413 2.91567791
119.0491413 3.206088185
121.0647913 5.357000669
123.0804414 0.9543927196
133.0647913 18.0146702
151.075356 61.9802437

Name: +ve in-silico MS/MS by CFM-ID for NRIVMXXOUOBRAG-UHFFFAOYSA-N
ID: NRIVMXXOUOBRAG-UHFFFAOYSA-N
Comment: Energy1
Num peaks: 8
43.01784114 5.490726569
45.0334912 2.545685257
107.0491413 8.266963593
109.0647913 3.032833046
119.0491413 4.023519777
121.0647913 9.395779033
133.0647913 18.57950326
151.075356 30.34079856

Name: +ve in-silico MS/MS by CFM-ID for NRIVMXXOUOBRAG-UHFFFAOYSA-N
ID: NRIVMXXOUOBRAG-UHFFFAOYSA-N
Comment: Energy2
Num peaks: 25
15.02292652 1.739953184
39.02292652 1.977463988
41.00219107 1.69520904
43.01784114 2.35604013
49.00727645 5.759932587
51.02292652 3.441631807
63.02292652 7.806926744
65.00219107 3.099784396
65.03857658 5.437181069
75.02292652 2.241959473
77.03857658 4.366031546
79.05422664 3.219067579
81.0334912 1.769058058
91.01784114 1.473992553
91.05422664 5.15421766
93.0334912 2.884728121
101.0385766 3.158553274
103.0542266 3.605317203
105.0334912 2.544320567
107.0491413 5.631254166
109.0647913 1.626249231
117.0334912 1.759707886
119.0491413 2.869795599
121.0647913 3.313654154
133.0647913 1.628221938

Name: +ve in-silico MS/MS by CFM-ID for MWZGBLCWNBDPCZ-UHFFFAOYSA-N
ID: MWZGBLCWNBDPCZ-UHFFFAOYSA-N
Comment: Energy0
Num peaks: 6
41.03857658 3.868548438
69.0334912 15.78384487
83.04914126 22.37686495
151.075356 6.455530388
153.0546206 2.326735779
169.0859207 38.22911436

Name: +ve in-silico MS/MS by CFM-ID for MWZGBLCWNBDPCZ-UHFFFAOYSA-N
ID: MWZGBLCWNBDPCZ-UHFFFAOYSA-N
Comment: Energy1
Num peaks: 6
41.03857658 15.66275415
65.03857658 7.618113671
69.0334912 16.46593952
83.04914126 32.43553163
127.075356 3.319210637
169.0859207 5.759633799

Name: +ve in-silico MS/MS by CFM-ID for MWZGBLCWNBDPCZ-UHFFFAOYSA-N
ID: MWZGBLCWNBDPCZ-UHFFFAOYSA-N
Comment: Energy2
Num peaks: 6
39.02292652 17.24010605
41.03857658 21.08954447
53.00219107 6.262113027
65.03857658 10.40423465
69.0334912 16.67004091
83.04914126 9.286515632

Name: +ve in-silico MS/MS by CFM-ID for GFOVBQGKFYLJIJ-SNAWJCMRSA-N
ID: GFOVBQGKFYLJIJ-SNAWJCMRSA-N
Comment: Energy0
Num peaks: 6
67.05422664 3.040667582
69.0334912 2.606326835
71.04914126 3.475477674
93.06987671 21.5327571
111.0804414 43.19220767
129.0910061 15.18377019

Name: +ve in-silico MS/MS by CFM-ID for GFOVBQGKFYLJIJ-SNAWJCMRSA-N
ID: GFOVBQGKFYLJIJ-SNAWJCMRSA-N
Comment: Energy1
Num peaks: 6
51.02292652 2.228687557
69.0334912 2.931095009
71.04914126 5.358155826
93.06987671 33.34639769
111.0804414 32.94829634
129.0910061 9.875862948

Name: +ve in-silico MS/MS by CFM-ID for GFOVBQGKFYLJIJ-SNAWJCMRSA-N
ID: GFOVBQGKFYLJIJ-SNAWJCMRSA-N
Comment: Energy2
Num peaks: 10
51.02292652 4.371204982
53.03857658 5.001959607
65.03857658 3.622320555
67.05422664 13.1652378
69.0334912 4.057079694
69.06987671 7.159742989
71.04914126 2.875952882
93.06987671 25.4601345
95.04914126 9.648202926
111.0804414 7.367128963

Name: +ve in-silico MS/MS by CFM-ID for ABFVSIMRPXYNKY-GQCTYLIASA-N
ID: ABFVSIMRPXYNKY-GQCTYLIASA-N
Comment: Energy0
Num peaks: 6
101.0385766 1.744235542
105.0334912 0.9556636962
115.0542266 8.138271606
119.0491413 2.428526809
133.0647913 32.84104
151.075356 41.99229871

Name: +ve in-silico MS/MS by CFM-ID for ABFVSIMRPXYNKY-GQCTYLIASA-N
ID: ABFVSIMRPXYNKY-GQCTYLIASA-N
Comment: Energy1
Num peaks: 20
39.02292652 1.56392701
45.0334912 2.461902032
47.04914126 1.915332394
49.00727645 1.402830221
51.02292652 1.546468361
55.01784114 1.516970983
57.0334912 1.637638379
63.02292652 1.513123338
69.0334912 1.677983426
75.02292652 1.525176713
81.0334912 1.619265451
87.02292652 1.693992754
93.0334912 1.636201611
101.0385766 2.616447405
103.0542266 1.571303417
105.0334912 2.139757457
115.0542266 13.33599348
119.0491413 2.022438836
133.0647913 22.3839448
151.075356 14.77256293

Name: +ve in-silico MS/MS by CFM-ID for ABFVSIMRPXYNKY-GQCTYLIASA-N
ID: ABFVSIMRPXYNKY-GQCTYLIASA-N
Comment: Energy2
Num peaks: 27
25.00727645 2.719713048
27.02292652 1.506364449
39.02292652 5.768841911
41.00219107 1.814948532
41.03857658 1.663642459
45.0334912 2.801324774
49.00727645 9.05142813
51.02292652 4.950891385
53.00219107 2.557372031
53.03857658 1.485253002
55.01784114 2.581784167
57.0334912 2.238544944
63.02292652 3.996192776
65.00219107 3.145087567
65.03857658 1.521375203
69.0334912 2.32909243
73.00727645 3.417862874
75.02292652 3.752811198
77.03857658 1.48004041
81.0334912 1.622253142
87.02292652 3.48478376
89.03857658 3.232496189
93.0334912 1.687953314
101.0385766 4.170417572
103.0542266 3.496975587
115.0542266 2.806906717
133.0647913 1.790068379

Name: +ve in-silico MS/MS by CFM-ID for DUIFRYBBRGMHII-FNCVBFRFSA-N
ID: DUIFRYBBRGMHII-FNCVBFRFSA-N
Comment: Energy0
Num peaks: 6
31.01784114 0.7006025701
137.0597059 1.163509019
139.075356 0.9043298381
151.075356 8.755721883
153.0546206 3.299941274
169.0859207 82.73600677

Name: +ve in-silico MS/MS by CFM-ID for DUIFRYBBRGMHII-FNCVBFRFSA-N
ID: DUIFRYBBRGMHII-FNCVBFRFSA-N
Comment: Energy1
Num peaks: 6
125.0597059 2.389681612
141.0546206 2.235667101
141.0910061 2.060085225
151.075356 14.10060636
153.0546206 2.931375429
169.0859207 64.52593373

Name: +ve in-silico MS/MS by CFM-ID for DUIFRYBBRGMHII-FNCVBFRFSA-N
ID: DUIFRYBBRGMHII-FNCVBFRFSA-N
Comment: Energy2
Num peaks: 25
39.02292652 3.171867515
43.01784114 1.334176259
45.0334912 3.614417217
49.00727645 4.034403138
51.02292652 2.778796278
53.03857658 2.045863063
55.01784114 1.609523395
57.0334912 1.480478752
63.02292652 2.356177358
93.0334912 1.458465346
109.0284058 1.319574924
109.0647913 1.358560216
119.0491413 1.473781682
121.0647913 5.251263132
123.0440559 2.283084703
123.0804414 2.005131302
125.0597059 3.178582216
133.0647913 4.749397375
135.0440559 8.110861511
137.0597059 1.581084805
139.075356 2.208466397
141.0546206 1.648980724
151.075356 13.87059747
153.0546206 4.552908003
169.0859207 2.978723873

Name: +ve in-silico MS/MS by CFM-ID for QKLTYJCFWAJSON-UHFFFAOYSA-N
ID: QKLTYJCFWAJSON-UHFFFAOYSA-N
Comment: Energy0
Num peaks: 6
123.0440559 25.00372395
125.0597059 1.960810078
141.0546206 2.491976128
141.0910061 1.392217849
151.075356 1.219827022
169.0859207 60.34469757

Name: +ve in-silico MS/MS by CFM-ID for QKLTYJCFWAJSON-UHFFFAOYSA-N
ID: QKLTYJCFWAJSON-UHFFFAOYSA-N
Comment: Energy1
Num peaks: 11
29.03857658 1.46000739
45.0334912 1.313657232
47.04914126 2.994228335
93.0334912 2.44219477
95.04914126 8.206368622
113.0597059 1.37164551
123.0440559 30.87579714
139.075356 2.809222892
141.0546206 3.69698876
141.0910061 3.162255764
169.0859207 22.31130785

Name: +ve in-silico MS/MS by CFM-ID for QKLTYJCFWAJSON-UHFFFAOYSA-N
ID: QKLTYJCFWAJSON-UHFFFAOYSA-N
Comment: Energy2
Num peaks: 21
29.03857658 1.679830021
39.02292652 1.823602226
49.00727645 2.274823755
51.02292652 3.11106571
65.03857658 13.34465456
67.05422664 5.815009129
69.0334912 1.012890806
79.01784114 1.655303371
81.0334912 2.999021585
91.01784114 1.546426537
93.0334912 6.172982922
95.04914126 11.10354884
97.06479133 1.452299093
105.0334912 3.986122057
107.0491413 1.966518711
109.0284058 1.270668672
109.0647913 2.410449612
111.0440559 0.9290566894
123.0440559 13.34111608
125.0597059 1.768499884
127.075356 0.9879655098

Name: +ve in-silico MS/MS by CFM-ID for XTFLBVQDKFPSCS-LURJTMIESA-N
ID: XTFLBVQDKFPSCS-LURJTMIESA-N
Comment: Energy0
Num peaks: 6
67.05422664 3.590530992
69.06987671 13.01302537
73.06479133 4.312806901
85.10117684 2.883892855
111.0804414 6.654319857
129.0910061 54.32877929

Name: +ve in-silico MS/MS by CFM-ID for XTFLBVQDKFPSCS-LURJTMIESA-N
ID: XTFLBVQDKFPSCS-LURJTMIESA-N
Comment: Energy1
Num peaks: 12
39.02292652 2.129349549
55.05422664 9.283072239
57.06987671 4.188808155
59.08552677 3.295682604
67.05422664 7.888703887
69.06987671 8.837980531
81.06987671 4.368628919
83.08552677 3.385371046
85.10117684 5.034120521
101.0960915 4.43819882
111.0804414 6.305916095
129.0910061 21.01928523

Name: +ve in-silico MS/MS by CFM-ID for XTFLBVQDKFPSCS-LURJTMIESA-N
ID: XTFLBVQDKFPSCS-LURJTMIESA-N
Comment: Energy2
Num peaks: 15
27.02292652 3.447453803
39.02292652 3.497069662
41.03857658 8.897024236
43.05422664 6.3969039
51.02292652 3.122915158
53.03857658 6.367776898
55.01784114 2.033714938
55.05422664 9.724478545
57.06987671 8.808041881
59.08552677 2.465510856
67.05422664 6.725797376
69.0334912 2.314241559
69.06987671 11.75323567
71.04914126 2.728215653
73.06479133 2.321164929

Name: +ve in-silico MS/MS by CFM-ID for XHFTUEUYCQGDGX-LURJTMIESA-N
ID: XHFTUEUYCQGDGX-LURJTMIESA-N
Comment: Energy0
Num peaks: 6
41.03857658 1.950180967
43.05422664 1.526309317
123.0440559 1.902238629
125.0597059 1.781004551
151.075356 57.98909634
169.0859207 21.4416913

Name: +ve in-silico MS/MS by CFM-ID for XHFTUEUYCQGDGX-LURJTMIESA-N
ID: XHFTUEUYCQGDGX-LURJTMIESA-N
Comment: Energy1
Num peaks: 15
39.02292652 2.65179701
41.03857658 5.906070871
43.05422664 2.008588649
57.0334912 3.416337812
59.04914126 9.21528159
61.06479133 1.817540965
109.0284058 3.001093123
111.0440559 2.132277335
121.0647913 3.597762634
123.0440559 1.83247151
123.0804414 7.100320467
125.0597059 1.898749506
141.0910061 1.300467002
151.075356 25.65498018
169.0859207 8.591265458

Name: +ve in-silico MS/MS by CFM-ID for XHFTUEUYCQGDGX-LURJTMIESA-N
ID: XHFTUEUYCQGDGX-LURJTMIESA-N
Comment: Energy2
Num peaks: 25
25.00727645 1.966881473
39.02292652 5.531770389
41.03857658 5.870629901
43.05422664 6.051299154
49.00727645 1.157515232
51.02292652 5.443279232
53.03857658 2.656312434
55.05422664 2.942101051
63.02292652 2.425889387
65.03857658 1.844935166
67.01784114 3.037232968
67.05422664 1.237310658
81.0334912 1.756807386
89.03857658 6.404504362
91.05422664 2.771660753
93.06987671 3.27115781
95.04914126 1.448119167
95.08552677 2.736484053
119.0491413 2.557534742
121.0647913 3.486014086
123.0440559 1.260423929
123.0804414 7.08237249
133.0647913 3.049709248
135.0440559 1.671617133
151.075356 2.778511899

Name: +ve in-silico MS/MS by CFM-ID for HIJVMLFHDZCRLU-DTWKUNHWSA-N
ID: HIJVMLFHDZCRLU-DTWKUNHWSA-N
Comment: Energy0
Num peaks: 7
107.0491413 1.524896655
119.0491413 1.01595845
133.0647913 7.293393833
137.0597059 3.610483805
139.0389705 1.194068091
151.075356 29.51412395
169.0859207 36.50384043

Name: +ve in-silico MS/MS by CFM-ID for HIJVMLFHDZCRLU-DTWKUNHWSA-N
ID: HIJVMLFHDZCRLU-DTWKUNHWSA-N
Comment: Energy1
Num peaks: 29
29.03857658 0.8933903812
49.00727645 1.03046322
53.00219107 0.835691411
55.01784114 1.097523056
57.0334912 1.260996534
59.04914126 3.606977295
61.02840582 1.035288856
67.01784114 1.776817381
69.0334912 0.8148945526
71.04914126 0.8204426366
77.00219107 1.069069905
79.01784114 2.559088959
80.99710569 1.081633853
81.0334912 1.753864337
83.04914126 1.876642522
85.02840582 1.045037395
91.01784114 3.002723822
93.0334912 3.863263571
95.01275576 1.362809603
95.04914126 3.59137485
97.02840582 2.780668537
107.0491413 4.686685212
109.0284058 2.426275612
109.0647913 2.029266516
111.0440559 0.9596084422
133.0647913 7.585383637
137.0597059 0.9621875599
151.075356 15.27367979
169.0859207 9.63881911

Name: +ve in-silico MS/MS by CFM-ID for HIJVMLFHDZCRLU-DTWKUNHWSA-N
ID: HIJVMLFHDZCRLU-DTWKUNHWSA-N
Comment: Energy2
Num peaks: 31
29.03857658 1.271590016
39.02292652 2.635380533
41.03857658 1.843341398
49.00727645 3.110307798
51.02292652 1.453450855
53.00219107 3.186482831
53.03857658 1.662749099
55.01784114 3.242166502
57.0334912 2.581313504
59.04914126 2.110927978
63.02292652 1.352855378
65.00219107 3.130244744
65.03857658 1.577761699
67.01784114 5.119080826
69.0334912 1.165889837
75.02292652 1.939514085
77.00219107 3.261187191
77.03857658 2.101088445
79.01784114 5.295703419
79.05422664 1.352771041
81.0334912 3.601817508
83.04914126 1.943757126
89.03857658 1.46083068
91.01784114 5.653114846
91.05422664 1.419432799
93.0334912 3.929457207
95.04914126 2.364295913
107.0491413 1.529030083
119.0491413 1.240648759
133.0647913 4.090087768
151.075356 1.240866582

Name: +ve in-silico MS/MS by CFM-ID for MSSXOMSJDRHRMC-UHFFFAOYSA-N
ID: MSSXOMSJDRHRMC-UHFFFAOYSA-N
Comment: Energy0
Num peaks: 6
18.03382555 0.2468954206
82.03997355 0.06692375483
109.0508726 0.346034236
124.0617716 0.301249302
134.0461215 11.36258184
151.0726706 87.61380344

Name: +ve in-silico MS/MS by CFM-ID for MSSXOMSJDRHRMC-UHFFFAOYSA-N
ID: MSSXOMSJDRHRMC-UHFFFAOYSA-N
Comment: Energy1
Num peaks: 6
82.03997355 1.120141604
107.0352225 1.797317146
109.0508726 2.743186125
124.0617716 2.313684703
134.0461215 30.71353893
151.0726706 60.49975547

Name: +ve in-silico MS/MS by CFM-ID for MSSXOMSJDRHRMC-UHFFFAOYSA-N
ID: MSSXOMSJDRHRMC-UHFFFAOYSA-N
Comment: Energy2
Num peaks: 11
42.03382555 3.269364285
53.01342445 4.456701926
55.02907452 8.140898815
80.02432348 5.846120855
82.03997355 10.22377748
92.02432348 3.459279256
107.0352225 10.34596331
109.0508726 6.310153647
124.0617716 4.289933604
134.0461215 21.64541457
151.0726706 3.434970208

Name: +ve in-silico MS/MS by CFM-ID for VDSLRUXHXCOXFF-LGVBSRDVSA-N
ID: VDSLRUXHXCOXFF-LGVBSRDVSA-N
Comment: Energy0
Num peaks: 12
41.03857658 1.39671994
51.02292652 2.657369903
53.03857658 3.000724078
55.05422664 1.589583441
73.02840582 1.530961144
95.04914126 4.873013535
97.06479133 1.283379324
125.0597059 3.924046032
127.075356 1.635112899
133.0647913 4.46339061
151.075356 23.14664995
169.0859207 31.69421922

Name: +ve in-silico MS/MS by CFM-ID for VDSLRUXHXCOXFF-LGVBSRDVSA-N
ID: VDSLRUXHXCOXFF-LGVBSRDVSA-N
Comment: Energy1
Num peaks: 21
41.03857658 3.414752294
43.01784114 1.342305671
51.02292652 9.742656113
53.00219107 2.251379468
53.03857658 13.3578624
55.01784114 5.618291163
55.05422664 5.411616794
57.0334912 2.500362153
57.06987671 1.301234253
71.01275576 1.943926926
73.02840582 8.236664364
75.04405588 1.357403796
93.0334912 1.471711296
95.04914126 3.391059487
97.06479133 1.821461126
111.0076704 1.23006378
125.0597059 1.373355802
127.0389705 1.17501885
133.0647913 2.549638228
151.075356 6.572800137
169.0859207 4.7629769

Name: +ve in-silico MS/MS by CFM-ID for VDSLRUXHXCOXFF-LGVBSRDVSA-N
ID: VDSLRUXHXCOXFF-LGVBSRDVSA-N
Comment: Energy2
Num peaks: 21
25.00727645 1.157159221
39.02292652 6.38881524
41.00219107 4.075799942
41.03857658 8.871135006
43.01784114 2.919957405
49.00727645 1.195683587
51.02292652 10.63830815
53.00219107 6.192176469
53.03857658 9.579536588
55.01784114 5.044372014
55.05422664 4.129067561
65.03857658 4.537117161
67.01784114 1.585131781
67.05422664 2.362529221
75.02292652 1.497610023
77.03857658 1.960671881
79.05422664 2.154418008
93.0334912 1.442941883
95.04914126 2.540842252
97.02840582 1.176662086
133.0647913 1.205848029

Name: +ve in-silico MS/MS by CFM-ID for VLSVVMPLPMNWBH-LURJTMIESA-N
ID: VLSVVMPLPMNWBH-LURJTMIESA-N
Comment: Energy0
Num peaks: 6
67.05422664 3.761036865
69.06987671 13.90489282
83.08552677 3.172780099
85.10117684 3.299626984
111.0804414 7.014085907
129.0910061 57.92037448

Name: +ve in-silico MS/MS by CFM-ID for VLSVVMPLPMNWBH-LURJTMIESA-N
ID: VLSVVMPLPMNWBH-LURJTMIESA-N
Comment: Energy1
Num peaks: 13
53.03857658 6.761278752
55.05422664 7.584534995
57.06987671 3.216062776
59.08552677 2.848371662
67.05422664 7.876023425
69.06987671 8.731525381
81.06987671 4.175909607
83.08552677 3.289032399
85.02840582 4.488759693
85.10117684 5.095759659
101.0960915 3.955882177
111.0804414 5.312241258
129.0910061 17.35802616

Name: +ve in-silico MS/MS by CFM-ID for VLSVVMPLPMNWBH-LURJTMIESA-N
ID: VLSVVMPLPMNWBH-LURJTMIESA-N
Comment: Energy2
Num peaks: 14
27.02292652 3.693214198
39.02292652 6.653453568
41.03857658 15.74684519
43.05422664 12.70699525
45.06987671 3.105281434
51.02292652 2.676970514
53.03857658 5.252000386
55.05422664 3.871522936
57.06987671 4.049900692
59.08552677 2.191606167
67.05422664 5.260000566
69.06987671 11.00677334
83.08552677 1.666781906
85.10117684 3.164261561

Name: +ve in-silico MS/MS by CFM-ID for PIYCCGIPUXJHIW-RCOVLWMOSA-N
ID: PIYCCGIPUXJHIW-RCOVLWMOSA-N
Comment: Energy0
Num peaks: 6
123.0440559 5.471353378
125.0597059 2.508977948
127.075356 1.335145784
133.0647913 3.256926606
151.075356 29.11039323
169.0859207 50.36349447

Name: +ve in-silico MS/MS by CFM-ID for PIYCCGIPUXJHIW-RCOVLWMOSA-N
ID: PIYCCGIPUXJHIW-RCOVLWMOSA-N
Comment: Energy1
Num peaks: 10
57.0334912 1.860031631
75.04405588 2.683982244
95.04914126 8.304184738
107.0491413 1.581661171
123.0440559 5.636127096
123.0804414 1.744057045
125.0597059 2.883772284
133.0647913 5.574025589
151.075356 27.53456733
169.0859207 23.66645857

Name: +ve in-silico MS/MS by CFM-ID for PIYCCGIPUXJHIW-RCOVLWMOSA-N
ID: PIYCCGIPUXJHIW-RCOVLWMOSA-N
Comment: Energy2
Num peaks: 20
51.02292652 1.723973868
55.01784114 1.644390684
57.0334912 1.669711849
63.02292652 2.40224597
65.03857658 4.047369878
79.01784114 2.885799915
81.0334912 2.25716315
93.0334912 2.002362005
95.04914126 8.782093212
99.08044139 1.405433937
105.0334912 4.05264673
107.0491413 3.460611298
109.0647913 2.841170805
119.0491413 2.033699024
121.0647913 3.119880151
123.0440559 5.193160518
123.0804414 8.041410453
133.0647913 14.07101142
135.0440559 2.35734949
151.075356 6.181439463

Name: +ve in-silico MS/MS by CFM-ID for QGYTVSTZPARCLA-PHDIDXHHSA-N
ID: QGYTVSTZPARCLA-PHDIDXHHSA-N
Comment: Energy0
Num peaks: 6
55.05422664 2.409793374
57.06987671 1.180250344
59.08552677 0.7552647216
93.06987671 3.306689444
111.0804414 41.8446539
129.0910061 39.95925367

Name: +ve in-silico MS/MS by CFM-ID for QGYTVSTZPARCLA-PHDIDXHHSA-N
ID: QGYTVSTZPARCLA-PHDIDXHHSA-N
Comment: Energy1
Num peaks: 17
41.03857658 1.923962063
53.03857658 4.395179187
55.05422664 4.947306114
57.06987671 2.101377409
59.08552677 1.508409015
67.01784114 4.345479385
67.05422664 1.564119864
69.0334912 1.80937476
69.06987671 1.505838614
71.04914126 1.814489571
79.05422664 4.208148527
83.04914126 1.831214996
83.08552677 1.561661127
93.06987671 5.7385865
101.0960915 1.659604608
111.0804414 27.31070129
129.0910061 11.81152064

Name: +ve in-silico MS/MS by CFM-ID for QGYTVSTZPARCLA-PHDIDXHHSA-N
ID: QGYTVSTZPARCLA-PHDIDXHHSA-N
Comment: Energy2
Num peaks: 19
39.02292652 5.754277593
41.03857658 6.351465567
43.05422664 1.706869857
45.0334912 1.558245926
51.02292652 3.034305986
53.03857658 10.44962823
55.05422664 12.38028588
57.06987671 5.154226751
59.08552677 3.776754419
65.03857658 2.168724398
67.01784114 6.461251966
69.0334912 3.246447558
69.06987671 1.9302637
71.04914126 6.08813924
83.08552677 1.499657842
85.06479133 1.967071998
93.06987671 2.371149004
95.04914126 1.520589184
111.0804414 2.607126821

Name: +ve in-silico MS/MS by CFM-ID for MMHXUZUVNFJVET-SVRRBLITSA-N
ID: MMHXUZUVNFJVET-SVRRBLITSA-N
Comment: Energy0
Num peaks: 7
121.0647913 2.099990651
123.0804414 3.751249573
125.0960915 2.035545299
133.0647913 2.093469101
137.0597059 2.430076819
151.075356 33.26024434
169.0859207 35.97871915

Name: +ve in-silico MS/MS by CFM-ID for MMHXUZUVNFJVET-SVRRBLITSA-N
ID: MMHXUZUVNFJVET-SVRRBLITSA-N
Comment: Energy1
Num peaks: 23
51.02292652 2.030667256
53.03857658 1.201252329
79.05422664 1.626403457
91.05422664 1.517456826
93.06987671 1.738279488
95.04914126 1.266621529
97.06479133 1.415435081
103.0542266 2.527205259
105.0698767 4.46162559
107.0491413 2.028800238
107.0855268 4.892768562
109.0647913 1.866586623
111.0804414 1.103949019
121.0647913 2.428571756
123.0804414 6.03385598
125.0597059 1.35622988
125.0960915 5.258870861
133.0647913 2.638374956
137.0597059 1.369078841
139.075356 1.692110712
141.0910061 2.82764526
151.075356 21.30227808
169.0859207 7.922484047

Name: +ve in-silico MS/MS by CFM-ID for MMHXUZUVNFJVET-SVRRBLITSA-N
ID: MMHXUZUVNFJVET-SVRRBLITSA-N
Comment: Energy2
Num peaks: 31
39.02292652 6.354193661
41.03857658 4.582992033
49.00727645 3.953680668
51.02292652 6.725064869
53.00219107 1.622896893
53.03857658 4.512495666
55.05422664 4.912497564
65.03857658 2.94817425
67.05422664 2.991615912
77.03857658 1.618154537
79.05422664 5.367554661
81.0334912 1.332174584
81.06987671 1.669208671
83.04914126 1.389211009
91.05422664 0.9803425738
93.0334912 1.072270256
93.06987671 4.741958461
95.04914126 2.042641769
97.06479133 1.597410601
107.0491413 1.151560614
107.0855268 1.912127774
109.0647913 2.074696409
119.0491413 1.222021737
121.0647913 1.861075776
123.0440559 1.322945237
123.0804414 1.57297718
125.0597059 1.328260056
133.0647913 1.868013498
135.0440559 1.294550649
139.075356 0.9078557399
151.075356 1.614820257

Name: +ve in-silico MS/MS by CFM-ID for PILZQFAVBOKECT-UHFFFAOYSA-N
ID: PILZQFAVBOKECT-UHFFFAOYSA-N
Comment: Energy0
Num peaks: 6
67.01784114 1.0610153
109.0647913 2.422211587
123.0804414 5.764639026
133.0647913 11.15863682
151.075356 45.33773793
169.0859207 18.88859241

Name: +ve in-silico MS/MS by CFM-ID for PILZQFAVBOKECT-UHFFFAOYSA-N
ID: PILZQFAVBOKECT-UHFFFAOYSA-N
Comment: Energy1
Num peaks: 29
39.02292652 1.666284752
41.03857658 0.9285073135
53.03857658 1.42783309
55.01784114 1.252981325
55.05422664 1.18211763
67.01784114 2.304366428
67.05422664 1.129030531
69.06987671 0.9981445426
73.02840582 1.0065633
77.03857658 1.20541123
81.0334912 1.067230691
81.06987671 2.482445765
87.04405588 0.8561800781
91.05422664 3.121090022
95.08552677 6.714556393
97.06479133 1.051267159
101.0597059 1.107236357
109.0647913 2.389797967
115.075356 0.9187569783
119.0491413 3.812229158
121.0647913 1.951644563
123.0804414 12.49335418
133.0647913 2.835422799
137.0597059 3.748648057
139.075356 2.121183205
141.0910061 11.30312262
151.075356 5.926673727
153.0546206 1.07477615
169.0859207 2.376622541

Name: +ve in-silico MS/MS by CFM-ID for PILZQFAVBOKECT-UHFFFAOYSA-N
ID: PILZQFAVBOKECT-UHFFFAOYSA-N
Comment: Energy2
Num peaks: 31
25.00727645 1.176961349
27.02292652 2.286648431
39.02292652 6.748412044
41.03857658 6.659591473
51.02292652 2.532231979
53.03857658 5.628499907
55.01784114 2.210708222
55.05422664 6.340388213
59.01275576 2.339603741
65.03857658 1.908516372
67.01784114 7.834646111
67.05422664 2.959800506
68.99710569 1.633063901
69.06987671 3.364389876
71.01275576 1.085831601
73.02840582 1.512946683
77.03857658 0.9168456535
79.01784114 2.579942062
79.05422664 1.410012234
81.0334912 2.497171197
81.06987671 2.28191568
91.05422664 1.160237978
93.0334912 1.208832155
95.04914126 1.337076344
95.08552677 1.295032761
97.02840582 0.9916180225
97.06479133 0.9904026597
107.0491413 1.19375624
107.0855268 0.9786532401
109.0647913 1.070019966
123.0804414 1.545909963

Name: +ve in-silico MS/MS by CFM-ID for UBZQAEZHQYZZJG-UHFFFAOYSA-N
ID: UBZQAEZHQYZZJG-UHFFFAOYSA-N
Comment: Energy0
Num peaks: 6
55.05422664 6.041140139
79.05422664 4.788129738
97.06479133 31.24453607
99.08044139 3.299440865
111.0804414 3.283632418
129.0910061 31.39165218

Name: +ve in-silico MS/MS by CFM-ID for UBZQAEZHQYZZJG-UHFFFAOYSA-N
ID: UBZQAEZHQYZZJG-UHFFFAOYSA-N
Comment: Energy1
Num peaks: 10
39.02292652 3.844840311
55.05422664 15.78710266
69.06987671 11.35080137
73.02840582 2.526239241
79.05422664 4.657706145
85.02840582 2.766108247
89.05970595 2.41659561
97.06479133 16.17747829
111.0804414 3.950920817
129.0910061 17.45086668

Name: +ve in-silico MS/MS by CFM-ID for UBZQAEZHQYZZJG-UHFFFAOYSA-N
ID: UBZQAEZHQYZZJG-UHFFFAOYSA-N
Comment: Energy2
Num peaks: 13
39.02292652 4.165275826
41.00219107 2.333602279
41.03857658 4.526155203
53.03857658 6.326003676
55.01784114 3.743922812
55.05422664 25.83381522
57.06987671 12.06493167
67.05422664 3.778588034
69.06987671 9.504645317
73.02840582 1.823317714
79.05422664 2.206186673
81.0334912 1.942645719
97.06479133 2.354451097

Name: +ve in-silico MS/MS by CFM-ID for LYKDOWJROLHYOT-UHFFFAOYSA-N
ID: LYKDOWJROLHYOT-UHFFFAOYSA-N
Comment: Energy0
Num peaks: 6
43.01784114 0.3476096727
107.0491413 2.271288094
109.0647913 2.424427082
133.0647913 13.19938768
135.0440559 4.047906827
151.075356 74.86210869

Name: +ve in-silico MS/MS by CFM-ID for LYKDOWJROLHYOT-UHFFFAOYSA-N
ID: LYKDOWJROLHYOT-UHFFFAOYSA-N
Comment: Energy1
Num peaks: 8
43.01784114 2.812530108
65.03857658 2.874739733
107.0491413 3.775714782
109.0647913 5.859814941
123.0804414 2.211323627
133.0647913 14.1647085
135.0440559 3.524097003
151.075356 46.02040901

Name: +ve in-silico MS/MS by CFM-ID for LYKDOWJROLHYOT-UHFFFAOYSA-N
ID: LYKDOWJROLHYOT-UHFFFAOYSA-N
Comment: Energy2
Num peaks: 20
39.02292652 3.607471697
41.00219107 3.038787812
43.01784114 2.632627007
49.00727645 8.838927891
51.02292652 2.808844575
65.00219107 2.244924199
65.03857658 5.921046531
67.01784114 1.998591285
79.05422664 2.510874418
89.03857658 2.562531114
91.01784114 5.074688684
91.05422664 3.495299026
103.0542266 2.244658616
105.0334912 3.474929141
105.0698767 3.99544513
107.0491413 5.657054756
115.0542266 3.074082093
117.0334912 4.755501255
133.0647913 7.92528307
135.0440559 4.963659866

Name: +ve in-silico MS/MS by CFM-ID for QVPKQLPQAUWJAE-NTSWFWBYSA-N
ID: QVPKQLPQAUWJAE-NTSWFWBYSA-N
Comment: Energy0
Num peaks: 6
55.05422664 12.92759359
57.06987671 2.684086431
83.08552677 5.549821553
85.10117684 3.279526089
111.0804414 3.712441991
129.0910061 54.01973168

Name: +ve in-silico MS/MS by CFM-ID for QVPKQLPQAUWJAE-NTSWFWBYSA-N
ID: QVPKQLPQAUWJAE-NTSWFWBYSA-N
Comment: Energy1
Num peaks: 11
41.03857658 2.934805671
53.03857658 12.40105518
55.05422664 15.96880807
57.06987671 3.022390904
71.04914126 1.902267695
81.06987671 4.336731718
83.08552677 10.23788931
85.10117684 11.53358872
101.0960915 3.257835093
111.0804414 3.066155001
129.0910061 12.49616172

Name: +ve in-silico MS/MS by CFM-ID for QVPKQLPQAUWJAE-NTSWFWBYSA-N
ID: QVPKQLPQAUWJAE-NTSWFWBYSA-N
Comment: Energy2
Num peaks: 19
25.00727645 2.341806943
27.02292652 5.52492871
29.03857658 2.168302913
39.02292652 6.985364257
41.03857658 13.73774799
43.01784114 1.492185016
43.05422664 4.262255859
44.99710569 1.352705949
45.0334912 3.77370034
45.06987671 1.900063772
53.03857658 4.482266326
55.05422664 14.81108954
57.0334912 2.271380118
57.06987671 5.345358037
59.04914126 3.095318174
69.06987671 1.568369766
71.04914126 1.400886303
83.08552677 2.734960372
113.0597059 1.773941908

Name: +ve in-silico MS/MS by CFM-ID for KWILSPRXWBUXIR-IUCAKERBSA-N
ID: KWILSPRXWBUXIR-IUCAKERBSA-N
Comment: Energy0
Num peaks: 6
81.0334912 1.342563942
93.0334912 1.209270726
105.0334912 1.329147129
119.0491413 2.899195313
133.0647913 39.02159612
151.075356 39.39657344

Name: +ve in-silico MS/MS by CFM-ID for KWILSPRXWBUXIR-IUCAKERBSA-N
ID: KWILSPRXWBUXIR-IUCAKERBSA-N
Comment: Energy1
Num peaks: 21
39.02292652 1.819648924
45.0334912 1.728536255
49.00727645 2.071071402
51.02292652 1.81558183
57.0334912 3.85199557
63.02292652 3.885169954
69.0334912 1.824029212
75.02292652 5.972482168
77.03857658 3.890106664
79.01784114 2.81407783
81.0334912 3.428786012
87.02292652 1.447280194
91.05422664 1.851446901
93.0334912 4.019783326
95.04914126 1.507407108
105.0334912 2.975421587
107.0491413 1.691120147
115.0542266 4.825710109
119.0491413 1.594103502
133.0647913 18.85078079
151.075356 8.494952807

Name: +ve in-silico MS/MS by CFM-ID for KWILSPRXWBUXIR-IUCAKERBSA-N
ID: KWILSPRXWBUXIR-IUCAKERBSA-N
Comment: Energy2
Num peaks: 22
25.00727645 2.580230318
39.02292652 5.746523509
41.00219107 1.595340246
41.03857658 1.641871325
45.0334912 2.057155422
49.00727645 10.99957106
51.02292652 7.658195166
53.03857658 1.661429385
57.0334912 2.408226984
63.02292652 6.390160772
65.00219107 2.555729375
65.03857658 3.325745448
67.01784114 1.865002283
69.0334912 3.280300519
75.02292652 4.652489725
77.03857658 2.337937862
79.01784114 4.659493739
81.0334912 4.685780182
91.01784114 2.421288924
93.0334912 4.098496985
105.0334912 1.668333534
133.0647913 1.727001638

Name: +ve in-silico MS/MS by CFM-ID for QSSJZLPUHJDYKF-UHFFFAOYSA-N
ID: QSSJZLPUHJDYKF-UHFFFAOYSA-N
Comment: Energy0
Num peaks: 6
91.05422664 5.609814799
119.0491413 21.5030096
121.0647913 2.321592065
133.0647913 1.773739965
135.0440559 0.709846798
151.075356 63.87909213

Name: +ve in-silico MS/MS by CFM-ID for QSSJZLPUHJDYKF-UHFFFAOYSA-N
ID: QSSJZLPUHJDYKF-UHFFFAOYSA-N
Comment: Energy1
Num peaks: 6
91.05422664 17.74397117
93.06987671 1.907115132
119.0491413 25.44722216
121.0647913 1.607044236
133.0647913 5.090292645
151.075356 35.58202616

Name: +ve in-silico MS/MS by CFM-ID for QSSJZLPUHJDYKF-UHFFFAOYSA-N
ID: QSSJZLPUHJDYKF-UHFFFAOYSA-N
Comment: Energy2
Num peaks: 10
49.00727645 4.669329292
51.02292652 3.482880046
63.02292652 3.208110647
65.03857658 9.065551103
75.02292652 12.48188441
77.03857658 5.467017614
91.05422664 27.81551426
93.06987671 5.025352628
103.0542266 3.295611514
119.0491413 6.940885982

Name: +ve in-silico MS/MS by CFM-ID for USDDPDQEVLAOBO-UHFFFAOYSA-N
ID: USDDPDQEVLAOBO-UHFFFAOYSA-N
Comment: Energy0
Num peaks: 6
123.0440559 0.750724197
137.0597059 21.59929311
139.075356 5.543916503
141.0910061 2.062654819
153.0546206 0.7160015052
169.0859207 63.79264151

Name: +ve in-silico MS/MS by CFM-ID for USDDPDQEVLAOBO-UHFFFAOYSA-N
ID: USDDPDQEVLAOBO-UHFFFAOYSA-N
Comment: Energy1
Num peaks: 9
95.04914126 1.348747039
105.0334912 1.453670725
107.0491413 2.660948798
109.0647913 5.774208344
125.0597059 2.508828763
137.0597059 23.55733324
139.075356 5.580953308
141.0910061 4.390272537
169.0859207 33.79984515

Name: +ve in-silico MS/MS by CFM-ID for USDDPDQEVLAOBO-UHFFFAOYSA-N
ID: USDDPDQEVLAOBO-UHFFFAOYSA-N
Comment: Energy2
Num peaks: 22
15.02292652 1.811611374
49.00727645 2.191436617
51.02292652 3.608204708
53.03857658 2.178064446
55.01784114 2.513321581
57.0334912 1.996553617
65.03857658 6.689635115
67.05422664 2.400352964
79.01784114 3.221171002
81.0334912 2.589412682
93.0334912 2.966314071
95.04914126 6.340234847
105.0334912 3.700479062
107.0491413 6.070338428
109.0284058 2.230838022
109.0647913 6.330394084
121.0284058 3.790274842
121.0647913 1.562900126
123.0440559 5.324755332
125.0597059 3.298048624
137.0597059 7.395955165
153.0546206 2.011132722

Name: +ve in-silico MS/MS by CFM-ID for RJYQLMILDVERHH-ZETCQYMHSA-N
ID: RJYQLMILDVERHH-ZETCQYMHSA-N
Comment: Energy0
Num peaks: 6
83.04914126 2.230231797
95.01275576 4.845008186
123.0440559 1.718504745
133.0647913 5.456294959
151.075356 51.0506335
169.0859207 18.7054152

Name: +ve in-silico MS/MS by CFM-ID for RJYQLMILDVERHH-ZETCQYMHSA-N
ID: RJYQLMILDVERHH-ZETCQYMHSA-N
Comment: Energy1
Num peaks: 20
39.02292652 1.855916398
41.03857658 2.380620181
55.05422664 2.168160047
57.0334912 1.542193648
59.04914126 2.902246195
69.0334912 1.545190314
81.0334912 1.759828476
83.04914126 8.135891231
95.01275576 18.73485857
97.02840582 1.992021301
97.06479133 2.072694613
101.0597059 4.021782631
109.0284058 4.60119237
111.0440559 1.716946345
119.0491413 1.75586595
123.0804414 3.508755819
133.0647913 3.674575372
141.0910061 1.506735214
151.075356 10.87887458
169.0859207 3.575188816

Name: +ve in-silico MS/MS by CFM-ID for RJYQLMILDVERHH-ZETCQYMHSA-N
ID: RJYQLMILDVERHH-ZETCQYMHSA-N
Comment: Energy2
Num peaks: 23
39.02292652 2.300926861
41.00219107 3.350791981
41.03857658 2.780894767
53.00219107 1.976579686
53.03857658 2.607354974
55.01784114 1.767316594
55.05422664 6.885180999
57.06987671 2.797498246
67.01784114 2.57534039
69.0334912 4.518661336
73.06479133 1.523883411
79.01784114 1.735284458
81.0334912 3.816882977
83.04914126 3.789366349
93.0334912 2.951268532
95.01275576 20.12248272
95.04914126 1.539845042
105.0334912 3.017143634
107.0491413 2.299991283
109.0284058 2.003535266
121.0647913 1.571766726
133.0647913 2.596474072
151.075356 1.564703757

Name: +ve in-silico MS/MS by CFM-ID for SZGDLYGGRGFSLD-UHFFFAOYSA-N
ID: SZGDLYGGRGFSLD-UHFFFAOYSA-N
Comment: Energy0
Num peaks: 6
59.04914126 1.58504078
123.0440559 2.580842078
137.0597059 3.508844944
139.075356 1.379141019
151.075356 39.25758972
169.0859207 38.18735169

Name: +ve in-silico MS/MS by CFM-ID for SZGDLYGGRGFSLD-UHFFFAOYSA-N
ID: SZGDLYGGRGFSLD-UHFFFAOYSA-N
Comment: Energy1
Num peaks: 20
39.02292652 2.227433702
41.00219107 0.9755181256
41.03857658 6.550040894
43.05422664 1.187327231
45.0334912 2.278598558
55.01784114 1.151060233
55.05422664 0.9581573956
57.0334912 1.319724838
59.04914126 4.035559127
109.0284058 1.309799046
111.0440559 1.166203712
121.0647913 2.844288866
123.0440559 2.556020485
123.0804414 6.801167843
133.0647913 0.981338619
137.0597059 2.421495325
139.075356 2.443657477
141.0910061 2.29130338
151.075356 24.62381507
169.0859207 12.12238624

Name: +ve in-silico MS/MS by CFM-ID for SZGDLYGGRGFSLD-UHFFFAOYSA-N
ID: SZGDLYGGRGFSLD-UHFFFAOYSA-N
Comment: Energy2
Num peaks: 31
25.00727645 1.348190716
27.02292652 3.510537944
39.02292652 8.233269498
41.03857658 9.338237773
43.05422664 5.516461577
45.0334912 1.562887799
51.02292652 3.591961548
53.03857658 2.072065895
55.01784114 2.877608559
55.05422664 1.56691626
59.04914126 1.73655042
63.02292652 2.646902015
65.03857658 2.556089298
67.05422664 1.445294109
79.05422664 2.269360492
89.03857658 1.992324482
91.05422664 1.134922684
93.06987671 2.119568639
95.04914126 1.635546157
95.08552677 1.320097884
107.0491413 2.252273141
109.0284058 1.667452274
109.0647913 1.517569228
111.0440559 1.216402749
119.0491413 1.851714876
121.0647913 1.672042584
123.0440559 1.663263772
123.0804414 2.933300697
133.0647913 1.827810887
137.0597059 1.480592238
151.075356 2.281712256

Name: +ve in-silico MS/MS by CFM-ID for UGNPXYBKDPBTAZ-VIFPVBQESA-N
ID: UGNPXYBKDPBTAZ-VIFPVBQESA-N
Comment: Energy0
Num peaks: 6
105.0334912 1.615869175
121.0284058 1.180653014
123.0440559 1.662082743
133.0647913 45.37817545
135.0440559 1.480057199
151.075356 40.24394774

Name: +ve in-silico MS/MS by CFM-ID for UGNPXYBKDPBTAZ-VIFPVBQESA-N
ID: UGNPXYBKDPBTAZ-VIFPVBQESA-N
Comment: Energy1
Num peaks: 9
39.02292652 3.187547562
95.04914126 5.688622591
105.0334912 2.646797812
105.0698767 2.011578395
107.0491413 2.352748531
117.0334912 3.792312769
133.0647913 35.11975808
135.0440559 3.630065516
151.075356 22.03178992

Name: +ve in-silico MS/MS by CFM-ID for UGNPXYBKDPBTAZ-VIFPVBQESA-N
ID: UGNPXYBKDPBTAZ-VIFPVBQESA-N
Comment: Energy2
Num peaks: 18
27.02292652 2.435009384
39.02292652 5.634806162
49.00727645 2.764373633
51.02292652 3.200310913
53.00219107 1.661254972
63.02292652 7.096560567
65.03857658 5.139143316
79.01784114 2.344724805
91.05422664 2.008479527
95.04914126 3.288788036
101.0385766 2.466837764
103.0542266 3.631823618
105.0334912 8.034208796
105.0698767 7.973512406
107.0491413 4.854925367
115.0542266 5.058103415
117.0334912 4.733895504
133.0647913 7.758572262

Name: +ve in-silico MS/MS by CFM-ID for ONKSNFHANJTFMD-QMMMGPOBSA-N
ID: ONKSNFHANJTFMD-QMMMGPOBSA-N
Comment: Energy0
Num peaks: 6
91.05422664 3.563580633
107.0491413 10.86224575
109.0647913 25.54033388
133.0647913 2.19496002
151.075356 19.16453619
169.0859207 19.38781028

Name: +ve in-silico MS/MS by CFM-ID for ONKSNFHANJTFMD-QMMMGPOBSA-N
ID: ONKSNFHANJTFMD-QMMMGPOBSA-N
Comment: Energy1
Num peaks: 18
39.02292652 4.571088957
41.03857658 3.305167566
43.05422664 2.03293725
51.02292652 2.821914325
57.0334912 4.87980758
59.04914126 1.967984908
65.03857658 3.77227518
67.05422664 2.078143312
81.0334912 5.242106424
83.04914126 3.879259994
91.05422664 6.125984717
97.02840582 6.018247952
107.0491413 2.540397352
109.0647913 13.87747498
111.0440559 2.622722482
121.0647913 1.760711116
151.075356 8.068051904
169.0859207 4.448043595

Name: +ve in-silico MS/MS by CFM-ID for ONKSNFHANJTFMD-QMMMGPOBSA-N
ID: ONKSNFHANJTFMD-QMMMGPOBSA-N
Comment: Energy2
Num peaks: 24
25.00727645 1.253286642
39.02292652 11.75961856
41.00219107 2.396306417
41.03857658 6.605563463
43.01784114 2.783700213
51.02292652 4.335180596
53.03857658 5.279340698
55.01784114 1.143394895
57.0334912 4.733005796
65.00219107 1.919570647
65.03857658 3.465365638
67.01784114 7.534645123
67.05422664 3.36421534
69.0334912 3.174250532
71.04914126 2.000206253
81.0334912 2.147563159
83.04914126 1.455568444
91.05422664 4.004301798
97.02840582 2.810684529
105.0698767 1.097953836
107.0491413 3.535908947
107.0855268 1.470235784
123.0804414 1.1809902
133.0647913 1.326917689

Name: +ve in-silico MS/MS by CFM-ID for PTNLHDGQWUGONS-UPHRSURJSA-N
ID: PTNLHDGQWUGONS-UPHRSURJSA-N
Comment: Energy0
Num peaks: 6
45.0334912 1.972127525
105.0334912 6.328580026
107.0491413 3.333702045
119.0491413 3.21594904
133.0647913 39.15603359
151.075356 35.58071167

Name: +ve in-silico MS/MS by CFM-ID for PTNLHDGQWUGONS-UPHRSURJSA-N
ID: PTNLHDGQWUGONS-UPHRSURJSA-N
Comment: Energy1
Num peaks: 11
39.02292652 3.812591303
41.00219107 3.312450858
43.01784114 2.246955865
57.0334912 2.268446023
105.0334912 7.252208037
105.0698767 2.199626124
107.0491413 3.465880749
115.0542266 1.703696714
119.0491413 2.620817235
133.0647913 37.29072485
151.075356 14.45803491

Name: +ve in-silico MS/MS by CFM-ID for PTNLHDGQWUGONS-UPHRSURJSA-N
ID: PTNLHDGQWUGONS-UPHRSURJSA-N
Comment: Energy2
Num peaks: 22
25.00727645 2.859407272
27.02292652 2.322456897
39.02292652 5.913683567
41.00219107 1.915803813
43.01784114 1.844595606
49.00727645 1.927450524
51.02292652 2.03211824
63.02292652 2.030170622
65.03857658 2.423586776
75.02292652 2.900844942
77.03857658 6.069499091
79.01784114 1.829691112
79.05422664 3.258970329
89.03857658 3.51388033
91.05422664 6.463443704
101.0385766 3.692289316
103.0542266 3.712601333
105.0334912 7.545233067
105.0698767 6.905952947
107.0491413 3.956214871
115.0542266 2.778728307
133.0647913 5.363334786

Name: +ve in-silico MS/MS by CFM-ID for XTFLBVQDKFPSCS-ZCFIWIBFSA-N
ID: XTFLBVQDKFPSCS-ZCFIWIBFSA-N
Comment: Energy0
Num peaks: 6
67.05422664 3.590530992
69.06987671 13.01302537
73.06479133 4.312806901
85.10117684 2.883892855
111.0804414 6.654319857
129.0910061 54.32877929

Name: +ve in-silico MS/MS by CFM-ID for XTFLBVQDKFPSCS-ZCFIWIBFSA-N
ID: XTFLBVQDKFPSCS-ZCFIWIBFSA-N
Comment: Energy1
Num peaks: 12
39.02292652 2.129349549
55.05422664 9.283072239
57.06987671 4.188808155
59.08552677 3.295682604
67.05422664 7.888703887
69.06987671 8.837980531
81.06987671 4.368628919
83.08552677 3.385371046
85.10117684 5.034120521
101.0960915 4.43819882
111.0804414 6.305916095
129.0910061 21.01928523

Name: +ve in-silico MS/MS by CFM-ID for XTFLBVQDKFPSCS-ZCFIWIBFSA-N
ID: XTFLBVQDKFPSCS-ZCFIWIBFSA-N
Comment: Energy2
Num peaks: 15
27.02292652 3.447453803
39.02292652 3.497069662
41.03857658 8.897024236
43.05422664 6.3969039
51.02292652 3.122915158
53.03857658 6.367776898
55.01784114 2.033714938
55.05422664 9.724478545
57.06987671 8.808041881
59.08552677 2.465510856
67.05422664 6.725797376
69.0334912 2.314241559
69.06987671 11.75323567
71.04914126 2.728215653
73.06479133 2.321164929

Name: +ve in-silico MS/MS by CFM-ID for PZUYCBPAARZYQH-SMMXGFFBSA-N
ID: PZUYCBPAARZYQH-SMMXGFFBSA-N
Comment: Energy0
Num peaks: 6
41.03857658 1.556431823
77.03857658 10.2131596
79.05422664 25.80532144
81.06987671 6.30463492
151.075356 3.361338959
169.0859207 33.25147499

Name: +ve in-silico MS/MS by CFM-ID for PZUYCBPAARZYQH-SMMXGFFBSA-N
ID: PZUYCBPAARZYQH-SMMXGFFBSA-N
Comment: Energy1
Num peaks: 14
41.03857658 1.432364727
49.00727645 2.607285476
51.02292652 7.203101788
53.03857658 8.853232427
55.05422664 2.387947719
57.06987671 1.423543176
69.0334912 1.688358767
77.03857658 12.11363453
79.05422664 17.23779031
81.06987671 13.49916329
121.0647913 1.645835012
127.0389705 4.049809183
141.0910061 2.590320727
169.0859207 3.930677971

Name: +ve in-silico MS/MS by CFM-ID for PZUYCBPAARZYQH-SMMXGFFBSA-N
ID: PZUYCBPAARZYQH-SMMXGFFBSA-N
Comment: Energy2
Num peaks: 16
25.00727645 1.719696187
27.02292652 2.728512273
39.02292652 7.043934191
41.03857658 12.47979207
43.05422664 2.043333868
49.00727645 5.845769691
51.02292652 12.17370258
53.03857658 7.372755661
55.05422664 7.848034192
57.06987671 3.16661041
65.00219107 1.870761954
69.0334912 1.723511584
71.04914126 2.054393227
77.03857658 7.72162544
79.05422664 2.612104825
81.06987671 1.747220462

Name: +ve in-silico MS/MS by CFM-ID for JFVQYQDTHWLYHG-LURJTMIESA-N
ID: JFVQYQDTHWLYHG-LURJTMIESA-N
Comment: Energy0
Num peaks: 6
69.06987671 14.50528993
81.06987671 1.726026047
83.08552677 4.480972953
85.10117684 4.442622341
111.0804414 8.152047972
129.0910061 56.73124606

Name: +ve in-silico MS/MS by CFM-ID for JFVQYQDTHWLYHG-LURJTMIESA-N
ID: JFVQYQDTHWLYHG-LURJTMIESA-N
Comment: Energy1
Num peaks: 11
39.02292652 10.16936838
41.03857658 24.05309668
43.05422664 10.63914378
45.06987671 3.52724144
55.05422664 3.273512885
67.05422664 4.654573299
69.06987671 5.28875517
83.08552677 3.030884555
85.10117684 4.471625877
101.0960915 5.577122394
129.0910061 6.540862457

Name: +ve in-silico MS/MS by CFM-ID for JFVQYQDTHWLYHG-LURJTMIESA-N
ID: JFVQYQDTHWLYHG-LURJTMIESA-N
Comment: Energy2
Num peaks: 17
27.02292652 2.972530947
29.03857658 2.339045337
39.02292652 8.465433091
41.03857658 14.61658834
43.05422664 10.96993379
45.06987671 1.956705663
51.02292652 1.288871873
53.03857658 6.116471589
55.05422664 6.296656586
57.06987671 3.237632362
59.01275576 1.747829667
67.05422664 2.214553338
69.06987671 9.428920793
73.06479133 1.294063649
81.06987671 1.366974869
83.08552677 2.92662102
85.10117684 3.784062879

Name: +ve in-silico MS/MS by CFM-ID for QNBDJTKBKITRJI-UHFFFAOYSA-N
ID: QNBDJTKBKITRJI-UHFFFAOYSA-N
Comment: Energy0
Num peaks: 6
43.05422664 4.435440436
69.0334912 2.417521439
71.04914126 20.61426804
89.05970595 4.397900259
111.0804414 1.62279762
129.0910061 59.86689159

Name: +ve in-silico MS/MS by CFM-ID for QNBDJTKBKITRJI-UHFFFAOYSA-N
ID: QNBDJTKBKITRJI-UHFFFAOYSA-N
Comment: Energy1
Num peaks: 6
39.02292652 4.914845705
41.03857658 4.623831076
43.05422664 26.10428766
45.06987671 3.308477801
71.04914126 27.16376223
129.0910061 17.29350336

Name: +ve in-silico MS/MS by CFM-ID for QNBDJTKBKITRJI-UHFFFAOYSA-N
ID: QNBDJTKBKITRJI-UHFFFAOYSA-N
Comment: Energy2
Num peaks: 7
27.02292652 4.195998766
41.03857658 18.75816943
43.05422664 23.35918132
55.01784114 10.34172361
55.05422664 3.172158398
69.0334912 4.214827761
71.04914126 17.36238417

Name: +ve in-silico MS/MS by CFM-ID for XEAIHUDTEINXFG-SNAWJCMRSA-N
ID: XEAIHUDTEINXFG-SNAWJCMRSA-N
Comment: Energy0
Num peaks: 6
55.05422664 3.334504317
79.05422664 4.981907053
97.06479133 33.24846563
99.08044139 3.528968436
111.0804414 3.579962821
129.0910061 34.37481154

Name: +ve in-silico MS/MS by CFM-ID for XEAIHUDTEINXFG-SNAWJCMRSA-N
ID: XEAIHUDTEINXFG-SNAWJCMRSA-N
Comment: Energy1
Num peaks: 11
39.02292652 5.105048792
41.03857658 3.939140437
43.05422664 2.509565056
53.03857658 3.266199627
55.05422664 13.38259506
69.06987671 11.1616578
79.05422664 4.229444914
85.02840582 2.304779593
97.06479133 15.11306777
111.0804414 3.669138744
129.0910061 16.8319505

Name: +ve in-silico MS/MS by CFM-ID for XEAIHUDTEINXFG-SNAWJCMRSA-N
ID: XEAIHUDTEINXFG-SNAWJCMRSA-N
Comment: Energy2
Num peaks: 16
15.02292652 1.2864965
25.00727645 1.408635528
27.02292652 1.98214899
39.02292652 10.17979299
41.03857658 9.20343572
43.01784114 1.931822027
43.05422664 4.331129935
53.03857658 12.96679125
55.01784114 5.678040178
55.05422664 10.5366748
57.0334912 1.56175842
57.06987671 5.866153045
59.01275576 1.825881554
67.05422664 2.526467174
69.06987671 7.263950362
97.06479133 1.47267845

Name: +ve in-silico MS/MS by CFM-ID for ZJVWGOLNVKJRDF-UHFFFAOYSA-N
ID: ZJVWGOLNVKJRDF-UHFFFAOYSA-N
Comment: Energy0
Num peaks: 6
43.01784114 2.525127299
61.02840582 4.195815324
67.05422664 4.305162892
69.06987671 24.38324314
87.08044139 16.68235554
129.0910061 39.73832467

Name: +ve in-silico MS/MS by CFM-ID for ZJVWGOLNVKJRDF-UHFFFAOYSA-N
ID: ZJVWGOLNVKJRDF-UHFFFAOYSA-N
Comment: Energy1
Num peaks: 6
53.03857658 3.168157345
61.02840582 3.811567618
67.05422664 6.519491034
69.06987671 54.45130292
87.08044139 11.07136906
129.0910061 4.857803312

Name: +ve in-silico MS/MS by CFM-ID for ZJVWGOLNVKJRDF-UHFFFAOYSA-N
ID: ZJVWGOLNVKJRDF-UHFFFAOYSA-N
Comment: Energy2
Num peaks: 8
25.00727645 3.057478943
41.03857658 3.043933321
43.01784114 4.545686249
53.03857658 12.69679949
67.05422664 8.538550106
69.06987671 38.32324232
71.04914126 4.365205564
87.08044139 6.125503845

Name: +ve in-silico MS/MS by CFM-ID for YUNQCBQEPWAQCZ-NSCUHMNNSA-N
ID: YUNQCBQEPWAQCZ-NSCUHMNNSA-N
Comment: Energy0
Num peaks: 6
41.03857658 1.830876772
121.0284058 3.579969145
123.0440559 1.966680915
125.0597059 1.261002387
133.0647913 3.74746126
151.075356 80.22494365

Name: +ve in-silico MS/MS by CFM-ID for YUNQCBQEPWAQCZ-NSCUHMNNSA-N
ID: YUNQCBQEPWAQCZ-NSCUHMNNSA-N
Comment: Energy1
Num peaks: 14
25.00727645 1.620332589
39.02292652 2.419616354
41.03857658 10.91186395
49.00727645 2.195729603
55.05422664 1.621364493
107.0491413 1.982825312
111.0440559 4.316717708
121.0284058 3.098064317
121.0647913 2.925999307
123.0440559 2.800440775
123.0804414 4.359547203
125.0597059 1.656352476
133.0647913 3.894565808
151.075356 36.70558282

Name: +ve in-silico MS/MS by CFM-ID for YUNQCBQEPWAQCZ-NSCUHMNNSA-N
ID: YUNQCBQEPWAQCZ-NSCUHMNNSA-N
Comment: Energy2
Num peaks: 25
25.00727645 1.3329037
39.02292652 10.85253123
41.03857658 13.17258572
49.00727645 6.274166592
51.02292652 2.530111705
53.03857658 2.686455558
55.05422664 3.510343866
63.02292652 5.127020025
65.03857658 3.580374059
67.01784114 1.556226074
67.05422664 1.211016504
75.02292652 1.213052068
79.05422664 2.365079111
81.0334912 1.591238045
101.0385766 1.790808675
103.0542266 1.505176753
105.0334912 2.336583648
105.0698767 3.701048618
107.0491413 3.778687671
111.0440559 1.601128589
117.0334912 1.28277278
121.0284058 1.761937574
123.0440559 1.329252624
133.0647913 2.220840366
135.0440559 1.974123228

Name: +ve in-silico MS/MS by CFM-ID for NBHAZVWKRHTWRW-UHFFFAOYSA-N
ID: NBHAZVWKRHTWRW-UHFFFAOYSA-N
Comment: Energy0
Num peaks: 10
51.02292652 1.482327852
53.03857658 1.657738991
57.06987671 3.153329634
97.06479133 1.908140712
107.0491413 1.479612978
109.0647913 3.033487454
115.0542266 1.775985165
123.0804414 1.865506834
133.0647913 15.14365644
151.075356 49.45923262

Name: +ve in-silico MS/MS by CFM-ID for NBHAZVWKRHTWRW-UHFFFAOYSA-N
ID: NBHAZVWKRHTWRW-UHFFFAOYSA-N
Comment: Energy1
Num peaks: 24
41.03857658 1.315919477
43.05422664 5.244755398
51.02292652 7.347587444
53.00219107 1.569702947
53.03857658 3.022451309
55.01784114 1.460634415
55.05422664 3.827337152
57.06987671 4.05854161
65.03857658 1.967683776
67.01784114 1.289373979
67.05422664 2.586687392
69.06987671 2.474612885
79.01784114 1.238417349
81.0334912 1.792555117
93.0334912 2.709314643
95.04914126 3.950809962
97.06479133 4.060026501
107.0491413 1.491626804
109.0284058 1.820829242
109.0647913 1.645719661
119.0491413 1.380212058
123.0804414 6.60623604
133.0647913 6.822352089
151.075356 10.5635671

Name: +ve in-silico MS/MS by CFM-ID for NBHAZVWKRHTWRW-UHFFFAOYSA-N
ID: NBHAZVWKRHTWRW-UHFFFAOYSA-N
Comment: Energy2
Num peaks: 15
25.00727645 2.014350706
39.02292652 7.583401741
41.00219107 1.333689396
41.03857658 6.084285973
43.05422664 4.071445181
49.00727645 1.722404859
51.02292652 14.31344861
53.00219107 2.06417365
53.03857658 8.084541588
55.05422664 6.267983006
57.06987671 10.511169
63.02292652 1.750071959
65.03857658 4.725714909
67.05422664 7.106639211
69.06987671 3.028916032

Name: +ve in-silico MS/MS by CFM-ID for QVPKQLPQAUWJAE-PHDIDXHHSA-N
ID: QVPKQLPQAUWJAE-PHDIDXHHSA-N
Comment: Energy0
Num peaks: 6
55.05422664 12.92759359
57.06987671 2.684086431
83.08552677 5.549821553
85.10117684 3.279526089
111.0804414 3.712441991
129.0910061 54.01973168

Name: +ve in-silico MS/MS by CFM-ID for QVPKQLPQAUWJAE-PHDIDXHHSA-N
ID: QVPKQLPQAUWJAE-PHDIDXHHSA-N
Comment: Energy1
Num peaks: 11
41.03857658 2.934805671
53.03857658 12.40105518
55.05422664 15.96880807
57.06987671 3.022390904
71.04914126 1.902267695
81.06987671 4.336731718
83.08552677 10.23788931
85.10117684 11.53358872
101.0960915 3.257835093
111.0804414 3.066155001
129.0910061 12.49616172

Name: +ve in-silico MS/MS by CFM-ID for QVPKQLPQAUWJAE-PHDIDXHHSA-N
ID: QVPKQLPQAUWJAE-PHDIDXHHSA-N
Comment: Energy2
Num peaks: 19
25.00727645 2.341806943
27.02292652 5.52492871
29.03857658 2.168302913
39.02292652 6.985364257
41.03857658 13.73774799
43.01784114 1.492185016
43.05422664 4.262255859
44.99710569 1.352705949
45.0334912 3.77370034
45.06987671 1.900063772
53.03857658 4.482266326
55.05422664 14.81108954
57.0334912 2.271380118
57.06987671 5.345358037
59.04914126 3.095318174
69.06987671 1.568369766
71.04914126 1.400886303
83.08552677 2.734960372
113.0597059 1.773941908

Name: +ve in-silico MS/MS by CFM-ID for AIISKGPIMSRMOR-LURJTMIESA-N
ID: AIISKGPIMSRMOR-LURJTMIESA-N
Comment: Energy0
Num peaks: 6
41.03857658 0.9029846399
111.0440559 0.9178748078
123.0440559 1.929175534
125.0597059 1.651028301
151.075356 66.19253078
169.0859207 23.01012382

Name: +ve in-silico MS/MS by CFM-ID for AIISKGPIMSRMOR-LURJTMIESA-N
ID: AIISKGPIMSRMOR-LURJTMIESA-N
Comment: Energy1
Num peaks: 8
41.03857658 3.318318134
59.04914126 2.651860208
123.0440559 3.185390095
123.0804414 2.328731753
125.0597059 3.500799261
133.0647913 2.253070392
151.075356 49.95587946
169.0859207 14.34116759

Name: +ve in-silico MS/MS by CFM-ID for AIISKGPIMSRMOR-LURJTMIESA-N
ID: AIISKGPIMSRMOR-LURJTMIESA-N
Comment: Energy2
Num peaks: 17
39.02292652 6.984531442
41.03857658 7.31196914
51.02292652 2.902931821
63.02292652 3.959887681
81.0334912 2.243698359
81.06987671 3.592960243
105.0334912 3.017503401
107.0491413 3.56988729
109.0647913 2.670476924
111.0440559 4.356690628
121.0647913 2.208699982
123.0440559 5.779222434
123.0804414 6.459511042
125.0597059 3.004363541
133.0647913 5.852111738
135.0440559 7.939821819
151.075356 10.18804409

Name: +ve in-silico MS/MS by CFM-ID for YKXXBEOXRPZVCC-IUCAKERBSA-N
ID: YKXXBEOXRPZVCC-IUCAKERBSA-N
Comment: Energy0
Num peaks: 6
41.03857658 0.273326374
79.05422664 0.2876022507
81.06987671 0.3679579593
91.05422664 0.3298708238
133.0647913 22.06444982
151.075356 73.49188274

Name: +ve in-silico MS/MS by CFM-ID for YKXXBEOXRPZVCC-IUCAKERBSA-N
ID: YKXXBEOXRPZVCC-IUCAKERBSA-N
Comment: Energy1
Num peaks: 9
79.05422664 2.885713119
91.05422664 8.568680458
93.06987671 3.280937018
103.0542266 5.425360114
105.0698767 4.806873507
121.0647913 12.62823489
123.0804414 8.387036255
133.0647913 15.15203072
151.075356 19.69953578

Name: +ve in-silico MS/MS by CFM-ID for YKXXBEOXRPZVCC-IUCAKERBSA-N
ID: YKXXBEOXRPZVCC-IUCAKERBSA-N
Comment: Energy2
Num peaks: 18
39.02292652 3.006473284
41.03857658 2.079447986
49.00727645 5.495900816
51.02292652 2.587771742
53.03857658 2.089111061
65.03857658 1.662692134
79.05422664 4.781284624
81.06987671 5.551836864
91.05422664 6.311407833
93.06987671 2.555692749
95.08552677 1.645762907
101.0385766 2.105970971
103.0542266 3.719845246
105.0334912 2.404624524
105.0698767 9.464649117
107.0491413 4.030175986
117.0334912 5.418989131
133.0647913 15.87189094

Name: +ve in-silico MS/MS by CFM-ID for HAXARIVGMMVELD-RITPCOANSA-N
ID: HAXARIVGMMVELD-RITPCOANSA-N
Comment: Energy0
Num peaks: 6
69.06987671 13.58872486
83.08552677 4.240284858
85.10117684 4.213983494
87.08044139 1.879550137
111.0804414 7.81181021
129.0910061 54.15546312

Name: +ve in-silico MS/MS by CFM-ID for HAXARIVGMMVELD-RITPCOANSA-N
ID: HAXARIVGMMVELD-RITPCOANSA-N
Comment: Energy1
Num peaks: 13
55.05422664 2.952315772
57.06987671 4.336196251
67.05422664 7.311746392
69.06987671 8.403793321
81.06987671 3.217326622
83.04914126 2.297699094
83.08552677 5.275723642
85.06479133 5.621062962
85.10117684 7.664766112
87.08044139 4.231168449
101.0960915 9.652505842
111.0804414 4.9452832
129.0910061 14.54332494

Name: +ve in-silico MS/MS by CFM-ID for HAXARIVGMMVELD-RITPCOANSA-N
ID: HAXARIVGMMVELD-RITPCOANSA-N
Comment: Energy2
Num peaks: 21
27.02292652 3.451646566
29.03857658 1.778483193
39.02292652 2.10559667
41.03857658 5.532862147
43.01784114 1.783312189
43.05422664 1.481292929
45.0334912 4.451929317
53.03857658 6.362245231
55.01784114 1.239396659
55.05422664 9.614932602
57.06987671 9.897618079
59.01275576 2.294133584
67.05422664 4.278549797
69.06987671 12.55791521
71.04914126 3.024593418
81.06987671 1.419244788
83.08552677 2.459410139
85.06479133 1.672922844
85.10117684 3.053685928
87.08044139 1.299030435
113.0597059 1.320675127

Name: +ve in-silico MS/MS by CFM-ID for ATLVVGJKPIISGK-UHFFFAOYSA-N
ID: ATLVVGJKPIISGK-UHFFFAOYSA-N
Comment: Energy0
Num peaks: 6
139.0389705 1.556790768
141.0546206 2.447831941
143.0702706 2.750830901
151.075356 6.65938423
153.0546206 1.253199935
169.0859207 79.38149204

Name: +ve in-silico MS/MS by CFM-ID for ATLVVGJKPIISGK-UHFFFAOYSA-N
ID: ATLVVGJKPIISGK-UHFFFAOYSA-N
Comment: Energy1
Num peaks: 14
39.02292652 3.597069743
41.03857658 7.7361044
43.05422664 6.592736346
55.01784114 1.510949625
67.05422664 1.845736022
93.0334912 1.613664393
95.04914126 2.352054411
97.06479133 3.017347646
99.08044139 4.985405182
139.0389705 2.275010884
141.0546206 1.595248196
151.075356 7.984891209
153.0546206 1.779783983
169.0859207 34.11586546

Name: +ve in-silico MS/MS by CFM-ID for ATLVVGJKPIISGK-UHFFFAOYSA-N
ID: ATLVVGJKPIISGK-UHFFFAOYSA-N
Comment: Energy2
Num peaks: 24
39.02292652 4.259943415
41.03857658 4.631794264
43.05422664 3.228026516
53.00219107 3.700797048
55.01784114 9.856747743
57.0334912 8.749121758
65.03857658 7.074012901
67.05422664 6.016032818
69.06987671 3.039982857
83.01275576 1.69782756
83.04914126 1.50793067
85.02840582 1.981679376
85.06479133 2.047746412
93.0334912 2.315995032
95.04914126 1.982001269
97.06479133 3.263856829
109.0284058 1.976060877
111.0440559 1.424164233
113.0597059 1.307258271
115.075356 1.263481589
133.0647913 1.514163579
135.0440559 2.377606233
151.075356 2.166976993
153.0546206 2.794021551

Name: +ve in-silico MS/MS by CFM-ID for OIPQGYXJLOKPOX-MUWHJKNJSA-N
ID: OIPQGYXJLOKPOX-MUWHJKNJSA-N
Comment: Energy0
Num peaks: 6
95.04914126 1.813768039
121.0647913 0.5082251998
123.0804414 1.215598898
133.0647913 3.461650906
135.0440559 0.640060859
151.075356 87.63364821

Name: +ve in-silico MS/MS by CFM-ID for OIPQGYXJLOKPOX-MUWHJKNJSA-N
ID: OIPQGYXJLOKPOX-MUWHJKNJSA-N
Comment: Energy1
Num peaks: 8
57.0334912 3.131281726
95.04914126 5.079727882
105.0334912 5.99477227
107.0491413 6.85794068
121.0284058 5.162650225
123.0440559 10.84309673
133.0647913 13.67682243
151.075356 29.65677859

Name: +ve in-silico MS/MS by CFM-ID for OIPQGYXJLOKPOX-MUWHJKNJSA-N
ID: OIPQGYXJLOKPOX-MUWHJKNJSA-N
Comment: Energy2
Num peaks: 21
25.00727645 2.608813503
39.02292652 2.263223417
49.00727645 4.298668376
51.02292652 3.134614192
55.01784114 2.66797167
57.0334912 2.025409243
63.02292652 10.35388818
65.03857658 10.86333221
67.05422664 2.923259591
77.03857658 1.934795451
79.01784114 3.714371381
79.05422664 2.02266361
83.04914126 1.758148055
91.05422664 1.726722478
95.04914126 4.079742055
105.0334912 5.339935955
107.0491413 6.554439662
109.0647913 1.713110687
123.0804414 3.36853595
133.0647913 5.73670477
135.0440559 1.8172868

Name: +ve in-silico MS/MS by CFM-ID for YVHAIVPPUIZFBA-UHFFFAOYSA-N
ID: YVHAIVPPUIZFBA-UHFFFAOYSA-N
Comment: Energy0
Num peaks: 6
67.05422664 1.734194225
69.06987671 5.355216791
83.08552677 10.63055627
93.06987671 7.611320816
111.0804414 45.96583143
129.0910061 19.1275867

Name: +ve in-silico MS/MS by CFM-ID for YVHAIVPPUIZFBA-UHFFFAOYSA-N
ID: YVHAIVPPUIZFBA-UHFFFAOYSA-N
Comment: Energy1
Num peaks: 8
57.06987671 2.302154994
67.05422664 4.108835703
69.06987671 8.812204579
83.08552677 35.03107212
85.10117684 3.680256729
93.06987671 5.059072873
111.0804414 15.9388225
129.0910061 6.463529784

Name: +ve in-silico MS/MS by CFM-ID for YVHAIVPPUIZFBA-UHFFFAOYSA-N
ID: YVHAIVPPUIZFBA-UHFFFAOYSA-N
Comment: Energy2
Num peaks: 14
27.02292652 1.722679419
39.02292652 11.09321198
41.03857658 12.02688327
43.05422664 5.954132925
45.06987671 1.51063849
53.00219107 1.58145511
53.03857658 7.163165166
55.01784114 1.597436502
55.05422664 6.795918329
57.06987671 3.742455891
67.05422664 12.21063354
69.06987671 8.775023874
81.06987671 1.479283324
83.08552677 4.893652336

Name: +ve in-silico MS/MS by CFM-ID for UHDDGONMYAQWBV-SECBINFHSA-N
ID: UHDDGONMYAQWBV-SECBINFHSA-N
Comment: Energy0
Num peaks: 6
95.04914126 2.139392526
137.0597059 2.57777146
139.075356 1.358491744
141.0910061 1.314401187
151.075356 13.44511125
169.0859207 73.98412171

Name: +ve in-silico MS/MS by CFM-ID for UHDDGONMYAQWBV-SECBINFHSA-N
ID: UHDDGONMYAQWBV-SECBINFHSA-N
Comment: Energy1
Num peaks: 8
95.04914126 4.071626354
121.0647913 2.098759972
123.0804414 2.28743783
137.0597059 4.141396438
139.075356 2.142326784
141.0910061 1.890064149
151.075356 27.36151805
169.0859207 36.63638455

Name: +ve in-silico MS/MS by CFM-ID for UHDDGONMYAQWBV-SECBINFHSA-N
ID: UHDDGONMYAQWBV-SECBINFHSA-N
Comment: Energy2
Num peaks: 23
15.02292652 1.356814755
49.00727645 1.230850148
63.02292652 2.939734745
65.03857658 3.719751284
79.01784114 2.333374525
81.0334912 2.149863567
83.04914126 1.351929657
95.04914126 6.775803725
105.0334912 2.547974958
107.0491413 6.173142152
109.0647913 7.999665108
119.0491413 4.595271925
121.0647913 7.581475292
123.0440559 2.212770478
123.0804414 7.006529886
125.0597059 3.033072197
133.0647913 2.500698094
135.0440559 3.67939768
137.0597059 2.417253734
139.075356 1.386621734
141.0910061 1.569405485
151.075356 4.883532104
153.0546206 1.728766368

Name: +ve in-silico MS/MS by CFM-ID for DPTPQXXDBLPEOP-UHFFFAOYSA-N
ID: DPTPQXXDBLPEOP-UHFFFAOYSA-N
Comment: Energy0
Num peaks: 6
109.0284058 1.488380892
123.0440559 2.640786158
137.0597059 3.541651523
139.075356 1.391816963
151.075356 40.35586599
169.0859207 38.74039383

Name: +ve in-silico MS/MS by CFM-ID for DPTPQXXDBLPEOP-UHFFFAOYSA-N
ID: DPTPQXXDBLPEOP-UHFFFAOYSA-N
Comment: Energy1
Num peaks: 17
39.02292652 1.409637943
41.03857658 3.077156072
45.0334912 2.464997651
59.04914126 2.174628824
95.04914126 1.152886704
109.0284058 2.85775086
111.0440559 1.166328195
119.0491413 1.114332776
121.0647913 3.251350998
123.0440559 2.858228017
123.0804414 7.89436788
133.0647913 1.120730564
137.0597059 2.669064951
139.075356 2.690280265
141.0910061 2.509848741
151.075356 28.77507606
169.0859207 13.75466248

Name: +ve in-silico MS/MS by CFM-ID for DPTPQXXDBLPEOP-UHFFFAOYSA-N
ID: DPTPQXXDBLPEOP-UHFFFAOYSA-N
Comment: Energy2
Num peaks: 31
27.02292652 1.984628256
39.02292652 5.041019049
41.03857658 3.947177938
43.05422664 2.047095653
45.0334912 1.707804759
49.00727645 2.127941002
51.02292652 4.403447841
53.03857658 2.186208007
55.01784114 1.408448874
65.03857658 4.8657748
67.05422664 2.165413948
79.05422664 3.023557324
81.06987671 1.449147113
89.03857658 2.662742705
91.05422664 1.414414041
93.0334912 1.555849576
93.06987671 2.316342734
95.04914126 2.124899093
95.08552677 1.726821699
105.0334912 1.4843376
107.0491413 2.78750571
109.0284058 4.678772238
109.0647913 2.164217587
111.0440559 1.394470239
119.0491413 2.162255819
121.0647913 2.141797544
123.0440559 2.366704413
123.0804414 3.721751868
133.0647913 2.354049632
137.0597059 1.690069378
151.075356 3.146146673

Name: +ve in-silico MS/MS by CFM-ID for QDYRHGGXBLRFHS-OVCGOVNKSA-N
ID: QDYRHGGXBLRFHS-OVCGOVNKSA-N
Comment: Energy0
Num peaks: 6
67.05422664 6.446025418
69.06987671 9.310788789
83.08552677 8.66521536
93.06987671 3.586466771
111.0804414 24.91195387
129.0910061 35.5676633

Name: +ve in-silico MS/MS by CFM-ID for QDYRHGGXBLRFHS-OVCGOVNKSA-N
ID: QDYRHGGXBLRFHS-OVCGOVNKSA-N
Comment: Energy1
Num peaks: 8
53.03857658 3.495847825
55.05422664 2.656068338
67.05422664 10.46223243
69.06987671 16.39357329
83.08552677 23.01602047
93.06987671 3.402162032
111.0804414 11.87299987
129.0910061 9.885408159

Name: +ve in-silico MS/MS by CFM-ID for QDYRHGGXBLRFHS-OVCGOVNKSA-N
ID: QDYRHGGXBLRFHS-OVCGOVNKSA-N
Comment: Energy2
Num peaks: 8
41.03857658 3.206220807
51.02292652 6.839245653
53.03857658 17.42902499
55.05422664 8.63694182
57.06987671 5.663568052
67.05422664 20.10056818
69.06987671 13.72384657
83.08552677 4.67800069

Name: +ve in-silico MS/MS by CFM-ID for AGEUQNZXCIVHPB-UHFFFAOYSA-N
ID: AGEUQNZXCIVHPB-UHFFFAOYSA-N
Comment: Energy0
Num peaks: 6
83.01275576 11.71658827
85.02840582 4.235317518
88.03930485 5.685069243
101.0233204 19.56513845
116.0342195 16.72771563
134.0447842 23.15295237

Name: +ve in-silico MS/MS by CFM-ID for AGEUQNZXCIVHPB-UHFFFAOYSA-N
ID: AGEUQNZXCIVHPB-UHFFFAOYSA-N
Comment: Energy1
Num peaks: 12
27.02292652 2.773756775
55.01784114 11.17524777
57.0334912 5.6847954
73.02840582 10.16444452
74.02365479 4.99644189
83.01275576 8.153932862
85.02840582 4.087660858
88.03930485 9.209626285
98.02365479 3.417824477
101.0233204 10.69358203
116.0342195 7.162182706
134.0447842 5.032636541

Name: +ve in-silico MS/MS by CFM-ID for AGEUQNZXCIVHPB-UHFFFAOYSA-N
ID: AGEUQNZXCIVHPB-UHFFFAOYSA-N
Comment: Energy2
Num peaks: 11
15.02292652 2.298763425
27.02292652 22.93992762
29.03857658 6.680664871
41.00219107 4.615464054
43.01784114 4.687468368
55.01784114 14.45820765
57.0334912 4.914932487
59.01275576 3.788664832
70.02874017 2.582752989
73.02840582 8.855081408
88.03930485 4.673414728

Name: +ve in-silico MS/MS by CFM-ID for SZDUUCCXZRJZRL-NKWVEPMBSA-N
ID: SZDUUCCXZRJZRL-NKWVEPMBSA-N
Comment: Energy0
Num peaks: 6
107.0855268 2.197409372
121.0647913 2.156925527
123.0804414 3.390044985
133.0647913 2.513822125
151.075356 37.31018848
169.0859207 34.16569697

Name: +ve in-silico MS/MS by CFM-ID for SZDUUCCXZRJZRL-NKWVEPMBSA-N
ID: SZDUUCCXZRJZRL-NKWVEPMBSA-N
Comment: Energy1
Num peaks: 27
39.02292652 5.620965124
41.03857658 2.184459956
43.05422664 2.55174907
51.02292652 3.461527558
53.03857658 2.005004627
55.05422664 2.128286312
91.05422664 1.055821053
97.02840582 4.303494382
99.04405588 5.030379346
101.0597059 1.496824338
103.0542266 1.785842081
103.075356 1.270345944
105.0698767 2.937023579
107.0491413 1.715428682
107.0855268 2.171550569
109.0647913 1.36062389
121.0647913 1.743162525
123.0804414 3.895155371
125.0233204 2.468726043
125.0597059 1.389814675
125.0960915 3.773175116
133.0647913 1.72957865
137.0597059 1.02824784
139.075356 1.410738584
141.0910061 3.127979105
151.075356 11.78164808
169.0859207 6.823634279

Name: +ve in-silico MS/MS by CFM-ID for SZDUUCCXZRJZRL-NKWVEPMBSA-N
ID: SZDUUCCXZRJZRL-NKWVEPMBSA-N
Comment: Energy2
Num peaks: 31
39.02292652 6.275993571
41.03857658 4.219972454
43.05422664 1.849372737
51.02292652 2.641939635
53.00219107 1.393964903
53.03857658 3.156424955
55.05422664 1.413324317
67.01784114 3.645280691
67.05422664 1.596804829
69.0334912 2.186009509
73.02840582 1.352973067
77.03857658 1.781866532
79.05422664 4.046883537
81.0334912 1.500441326
81.06987671 3.01689803
83.04914126 1.529334857
85.06479133 1.632539434
91.05422664 1.746924799
93.06987671 6.184039111
95.04914126 1.812292597
107.0855268 2.321471228
109.0284058 1.62440762
109.0647913 2.668846779
111.0804414 1.20839847
121.0284058 1.376025618
121.0647913 2.092421838
123.0804414 1.784286253
125.0597059 1.548937222
133.0647913 2.200062128
135.0440559 2.003363662
151.075356 1.969276056

Name: +ve in-silico MS/MS by CFM-ID for CPXCDEMFNPKOEF-UHFFFAOYSA-N
ID: CPXCDEMFNPKOEF-UHFFFAOYSA-N
Comment: Energy0
Num peaks: 6
91.05422664 5.701195262
119.0491413 21.86655854
121.0647913 2.479281062
123.0804414 0.6720059133
135.0440559 0.9057227111
151.075356 65.16492013

Name: +ve in-silico MS/MS by CFM-ID for CPXCDEMFNPKOEF-UHFFFAOYSA-N
ID: CPXCDEMFNPKOEF-UHFFFAOYSA-N
Comment: Energy1
Num peaks: 6
65.03857658 2.446832854
91.05422664 18.5321107
93.06987671 1.985554319
119.0491413 26.5729844
121.0647913 1.833552569
151.075356 37.58905749

Name: +ve in-silico MS/MS by CFM-ID for CPXCDEMFNPKOEF-UHFFFAOYSA-N
ID: CPXCDEMFNPKOEF-UHFFFAOYSA-N
Comment: Energy2
Num peaks: 9
39.02292652 3.105804412
49.00727645 4.499395508
51.02292652 1.940546027
63.02292652 10.79939341
65.03857658 16.18635351
67.05422664 2.03014277
91.05422664 29.7407911
93.06987671 4.755017415
119.0491413 8.062560065

Name: +ve in-silico MS/MS by CFM-ID for SRGRIOXSONGZCM-UHFFFAOYSA-N
ID: SRGRIOXSONGZCM-UHFFFAOYSA-N
Comment: Energy0
Num peaks: 6
125.0233204 1.060412502
127.0389705 1.101963927
129.0546206 0.8778803141
151.075356 6.861576484
153.0546206 1.435728365
169.0859207 81.93854633

Name: +ve in-silico MS/MS by CFM-ID for SRGRIOXSONGZCM-UHFFFAOYSA-N
ID: SRGRIOXSONGZCM-UHFFFAOYSA-N
Comment: Energy1
Num peaks: 14
43.05422664 1.637904026
53.00219107 2.670605394
55.01784114 3.248098338
55.05422664 7.967375103
57.0334912 2.924175164
67.05422664 1.547048627
93.0334912 2.128297656
95.04914126 2.878051084
97.06479133 2.684606069
99.08044139 5.232768858
121.0647913 1.576659813
151.075356 8.493835138
153.0546206 1.752063449
169.0859207 35.86982842

Name: +ve in-silico MS/MS by CFM-ID for SRGRIOXSONGZCM-UHFFFAOYSA-N
ID: SRGRIOXSONGZCM-UHFFFAOYSA-N
Comment: Energy2
Num peaks: 28
39.02292652 2.485713578
41.00219107 2.324787318
41.03857658 3.672268067
43.05422664 2.884116144
49.00727645 1.276607228
53.00219107 1.728429331
55.01784114 4.050266333
55.05422664 8.427638783
65.03857658 7.08975822
67.05422664 5.991583397
68.99710569 1.485105816
69.0334912 1.772808454
69.06987671 3.764660347
71.04914126 2.713540166
83.01275576 1.329437604
83.04914126 2.393045056
85.02840582 1.731833345
85.06479133 3.918528048
93.0334912 2.075464302
95.04914126 1.589276742
97.06479133 2.098060434
109.0284058 1.991605736
111.0440559 2.461563706
115.075356 1.142939139
133.0647913 1.94119399
135.0440559 3.466161953
151.075356 3.64705709
153.0546206 1.570746783

Name: +ve in-silico MS/MS by CFM-ID for YPGCWEMNNLXISK-SSDOTTSWSA-N
ID: YPGCWEMNNLXISK-SSDOTTSWSA-N
Comment: Energy0
Num peaks: 6
79.05422664 2.454998221
103.0542266 2.248415365
105.0698767 18.94237549
107.0855268 2.68429175
133.0647913 17.78375612
151.075356 52.4118735

Name: +ve in-silico MS/MS by CFM-ID for YPGCWEMNNLXISK-SSDOTTSWSA-N
ID: YPGCWEMNNLXISK-SSDOTTSWSA-N
Comment: Energy1
Num peaks: 6
79.05422664 6.48265008
103.0542266 3.348422752
105.0698767 34.57358289
107.0855268 5.880462356
133.0647913 21.08059649
151.075356 17.32915947

Name: +ve in-silico MS/MS by CFM-ID for YPGCWEMNNLXISK-SSDOTTSWSA-N
ID: YPGCWEMNNLXISK-SSDOTTSWSA-N
Comment: Energy2
Num peaks: 13
39.02292652 2.453607349
49.00727645 4.951635372
51.02292652 3.831763552
53.03857658 3.178942818
63.02292652 3.048180954
65.03857658 2.573903201
77.03857658 3.092507907
79.05422664 16.79670937
89.03857658 2.967655903
91.05422664 7.120086556
103.0542266 7.71584281
105.0698767 19.60708009
107.0855268 3.604919788

Name: +ve in-silico MS/MS by CFM-ID for HNMQDFMUEKXHGH-UHFFFAOYSA-N
ID: HNMQDFMUEKXHGH-UHFFFAOYSA-N
Comment: Energy0
Num peaks: 6
97.02840582 0.9832770117
137.0597059 4.123619192
139.075356 1.146787963
151.075356 4.90204456
153.0546206 1.442641767
169.0859207 77.05814972

Name: +ve in-silico MS/MS by CFM-ID for HNMQDFMUEKXHGH-UHFFFAOYSA-N
ID: HNMQDFMUEKXHGH-UHFFFAOYSA-N
Comment: Energy1
Num peaks: 17
39.02292652 5.993233269
41.03857658 7.209733231
43.05422664 10.32712239
53.00219107 2.804719965
53.03857658 1.711669948
55.01784114 3.672142059
57.0334912 5.832298129
67.05422664 1.327432534
93.0334912 2.931305741
95.04914126 2.190330109
97.06479133 2.349644585
99.08044139 3.837142779
111.0440559 1.382904047
137.0597059 2.969896627
151.075356 4.367002352
153.0546206 2.072521719
169.0859207 20.15007266

Name: +ve in-silico MS/MS by CFM-ID for HNMQDFMUEKXHGH-UHFFFAOYSA-N
ID: HNMQDFMUEKXHGH-UHFFFAOYSA-N
Comment: Energy2
Num peaks: 27
25.00727645 3.638600078
27.02292652 1.946250054
29.03857658 0.950013586
39.02292652 4.351216272
41.03857658 3.961220635
43.05422664 1.752931244
44.99710569 1.784127331
45.0334912 4.640399837
49.00727645 1.85198465
51.02292652 11.59832565
53.03857658 4.404930469
55.01784114 4.355451628
55.05422664 1.952925103
57.0334912 4.558779493
61.06479133 2.322617239
67.01784114 2.652510993
68.99710569 1.660633421
69.0334912 3.131666258
71.04914126 4.865886124
83.04914126 1.658038062
95.01275576 2.768664526
99.04405588 2.214659749
119.0491413 0.9201431293
121.0647913 1.947236456
123.0804414 0.9541737135
135.0440559 1.280675965
153.0546206 1.931135632

Name: +ve in-silico MS/MS by CFM-ID for CMBANAGVBLPIPT-UHFFFAOYSA-N
ID: CMBANAGVBLPIPT-UHFFFAOYSA-N
Comment: Energy0
Num peaks: 14
39.02292652 1.667657838
43.05422664 2.317680336
67.05422664 2.179676428
69.06987671 3.017078684
81.0334912 1.432638479
85.06479133 2.555731414
91.01784114 1.678197835
93.0334912 2.315800956
95.04914126 3.296649819
97.06479133 3.726092469
99.08044139 2.728008905
115.0542266 1.518773981
133.0647913 12.5949053
151.075356 39.85633361

Name: +ve in-silico MS/MS by CFM-ID for CMBANAGVBLPIPT-UHFFFAOYSA-N
ID: CMBANAGVBLPIPT-UHFFFAOYSA-N
Comment: Energy1
Num peaks: 23
39.02292652 2.325922199
41.03857658 3.731702765
43.05422664 1.800161829
53.00219107 1.454513468
55.01784114 1.828136451
65.03857658 4.124671214
67.05422664 4.311279348
69.06987671 2.315074578
77.00219107 1.268696195
79.01784114 1.865595198
81.0334912 1.251442752
91.01784114 1.514772163
93.0334912 4.764374117
95.04914126 6.825117451
97.06479133 5.790488389
107.0491413 1.54329829
109.0647913 1.876272885
119.0491413 1.830096222
121.0647913 1.603547172
123.0440559 2.152339818
123.0804414 9.892754071
133.0647913 6.354071025
151.075356 10.14784141

Name: +ve in-silico MS/MS by CFM-ID for CMBANAGVBLPIPT-UHFFFAOYSA-N
ID: CMBANAGVBLPIPT-UHFFFAOYSA-N
Comment: Energy2
Num peaks: 20
25.00727645 2.27664529
27.02292652 1.233454179
39.02292652 13.07948561
41.03857658 9.589080969
43.05422664 10.88859213
49.00727645 2.105831923
53.00219107 1.580220761
55.01784114 1.555952601
63.02292652 2.508710413
65.03857658 7.702339557
67.05422664 10.51343092
69.06987671 4.206880726
77.00219107 2.960679353
77.03857658 1.343603832
79.01784114 1.627443027
79.05422664 2.2386657
81.06987671 1.079459206
91.01784114 1.763624087
93.0334912 1.602619923
97.06479133 1.130662445

Name: +ve in-silico MS/MS by CFM-ID for SSMMTPZRMUMKMC-ZCFIWIBFSA-N
ID: SSMMTPZRMUMKMC-ZCFIWIBFSA-N
Comment: Energy0
Num peaks: 6
125.0597059 1.23350368
133.0647913 1.32268869
135.0440559 1.266280773
151.075356 46.14022877
153.0546206 1.76251988
169.0859207 40.68297479

Name: +ve in-silico MS/MS by CFM-ID for SSMMTPZRMUMKMC-ZCFIWIBFSA-N
ID: SSMMTPZRMUMKMC-ZCFIWIBFSA-N
Comment: Energy1
Num peaks: 10
119.0491413 2.019515075
121.0647913 3.525882728
123.0804414 9.420943713
125.0597059 3.502970057
133.0647913 2.558011077
135.0440559 1.949688362
139.075356 3.260823101
141.0910061 3.559079936
151.075356 29.4246615
169.0859207 21.03774869

Name: +ve in-silico MS/MS by CFM-ID for SSMMTPZRMUMKMC-ZCFIWIBFSA-N
ID: SSMMTPZRMUMKMC-ZCFIWIBFSA-N
Comment: Energy2
Num peaks: 27
25.00727645 1.222120243
27.02292652 1.153160402
39.02292652 2.25339425
41.03857658 1.422543248
45.0334912 1.208722113
53.00219107 1.52334174
55.01784114 2.422642734
57.0334912 1.507312772
63.02292652 3.182043927
79.01784114 4.382103948
81.0334912 4.088358194
83.04914126 4.903321311
85.06479133 2.93963018
91.01784114 2.712433001
93.0334912 3.145630439
95.04914126 2.858140002
97.06479133 3.289694916
107.0491413 1.266162612
109.0647913 1.289868217
119.0491413 2.842538484
121.0647913 2.773233
123.0804414 8.585204206
125.0597059 2.714866542
133.0647913 4.45585682
135.0440559 7.479368465
151.075356 3.717376212
153.0546206 1.516929921

Name: +ve in-silico MS/MS by CFM-ID for BUVQAVHZKJNWBR-UHFFFAOYSA-N
ID: BUVQAVHZKJNWBR-UHFFFAOYSA-N
Comment: Energy0
Num peaks: 6
123.0440559 1.194399355
123.0804414 1.346232848
125.0597059 2.131292888
133.0647913 3.695367999
135.0440559 1.695005117
151.075356 79.94012195

Name: +ve in-silico MS/MS by CFM-ID for BUVQAVHZKJNWBR-UHFFFAOYSA-N
ID: BUVQAVHZKJNWBR-UHFFFAOYSA-N
Comment: Energy1
Num peaks: 13
63.02292652 2.869914347
65.03857658 2.447447919
93.0334912 2.19892821
95.04914126 3.030898951
97.06479133 2.558157382
119.0491413 2.140114116
121.0284058 2.287972775
121.0647913 9.310465859
123.0804414 10.09651768
125.0597059 3.490873261
133.0647913 3.486484636
135.0440559 3.284991152
151.075356 33.80766958

Name: +ve in-silico MS/MS by CFM-ID for BUVQAVHZKJNWBR-UHFFFAOYSA-N
ID: BUVQAVHZKJNWBR-UHFFFAOYSA-N
Comment: Energy2
Num peaks: 22
25.00727645 2.036973874
27.02292652 1.502003159
39.02292652 10.27039881
41.03857658 4.329062284
45.06987671 1.528075183
53.00219107 1.468917601
55.01784114 2.581119641
63.02292652 11.04517529
65.03857658 14.14479157
67.05422664 7.249170679
69.06987671 1.419385515
77.00219107 1.55289456
79.01784114 5.29191249
81.0334912 1.361152625
91.01784114 2.628087355
93.0334912 1.717078396
95.04914126 1.738877951
105.0698767 2.334063412
107.0491413 2.435405669
123.0804414 1.403565126
133.0647913 1.437706389
135.0440559 1.474626608

Name: +ve in-silico MS/MS by CFM-ID for DUIFRYBBRGMHII-MAUMQABQSA-N
ID: DUIFRYBBRGMHII-MAUMQABQSA-N
Comment: Energy0
Num peaks: 6
31.01784114 0.7006025701
137.0597059 1.163509019
139.075356 0.9043298381
151.075356 8.755721883
153.0546206 3.299941274
169.0859207 82.73600677

Name: +ve in-silico MS/MS by CFM-ID for DUIFRYBBRGMHII-MAUMQABQSA-N
ID: DUIFRYBBRGMHII-MAUMQABQSA-N
Comment: Energy1
Num peaks: 6
125.0597059 2.389681612
141.0546206 2.235667101
141.0910061 2.060085225
151.075356 14.10060636
153.0546206 2.931375429
169.0859207 64.52593373

Name: +ve in-silico MS/MS by CFM-ID for DUIFRYBBRGMHII-MAUMQABQSA-N
ID: DUIFRYBBRGMHII-MAUMQABQSA-N
Comment: Energy2
Num peaks: 25
39.02292652 3.171867515
43.01784114 1.334176259
45.0334912 3.614417217
49.00727645 4.034403138
51.02292652 2.778796278
53.03857658 2.045863063
55.01784114 1.609523395
57.0334912 1.480478752
63.02292652 2.356177358
93.0334912 1.458465346
109.0284058 1.319574924
109.0647913 1.358560216
119.0491413 1.473781682
121.0647913 5.251263132
123.0440559 2.283084703
123.0804414 2.005131302
125.0597059 3.178582216
133.0647913 4.749397375
135.0440559 8.110861511
137.0597059 1.581084805
139.075356 2.208466397
141.0546206 1.648980724
151.075356 13.87059747
153.0546206 4.552908003
169.0859207 2.978723873

Name: +ve in-silico MS/MS by CFM-ID for JUIQOKRNPGGIPV-UHFFFAOYSA-N
ID: JUIQOKRNPGGIPV-UHFFFAOYSA-N
Comment: Energy0
Num peaks: 7
39.02292652 1.699639991
107.0491413 1.584809365
109.0647913 1.766605446
115.0542266 1.902291416
123.0804414 1.518555347
133.0647913 16.66783894
151.075356 56.04548515

Name: +ve in-silico MS/MS by CFM-ID for JUIQOKRNPGGIPV-UHFFFAOYSA-N
ID: JUIQOKRNPGGIPV-UHFFFAOYSA-N
Comment: Energy1
Num peaks: 22
39.02292652 3.966370986
41.03857658 3.675709287
51.02292652 3.199553748
53.03857658 3.040999429
55.05422664 2.497775055
65.00219107 2.066070801
67.01784114 2.68522473
69.0334912 5.009137976
79.01784114 3.625635641
81.0334912 4.297569436
83.04914126 3.895069908
93.0334912 4.238711233
95.04914126 1.628480412
105.0334912 1.344314461
107.0491413 1.717667924
119.0491413 1.662506558
121.0647913 1.483418961
123.0440559 2.131513358
123.0804414 10.17623602
133.0647913 6.176297219
135.0440559 1.710853733
151.075356 10.43796953

Name: +ve in-silico MS/MS by CFM-ID for JUIQOKRNPGGIPV-UHFFFAOYSA-N
ID: JUIQOKRNPGGIPV-UHFFFAOYSA-N
Comment: Energy2
Num peaks: 17
25.00727645 2.482115053
39.02292652 20.21646411
41.03857658 10.68607738
49.00727645 3.632369026
51.02292652 11.55066749
53.00219107 1.732188641
53.03857658 10.86977151
55.05422664 5.621678773
65.03857658 1.142519177
67.01784114 1.352539869
67.05422664 1.381562488
69.0334912 2.730546445
79.01784114 1.309702424
81.0334912 1.982650541
105.0698767 1.149932292
115.0542266 1.336239495
135.0440559 1.253850073

Name: +ve in-silico MS/MS by CFM-ID for KPSZWAJWFMFMFF-UHFFFAOYSA-N
ID: KPSZWAJWFMFMFF-UHFFFAOYSA-N
Comment: Energy0
Num peaks: 6
69.06987671 3.629164513
83.08552677 9.6800288
93.06987671 4.009915209
99.04405588 1.018643589
111.0804414 28.20447212
129.0910061 40.84126914

Name: +ve in-silico MS/MS by CFM-ID for KPSZWAJWFMFMFF-UHFFFAOYSA-N
ID: KPSZWAJWFMFMFF-UHFFFAOYSA-N
Comment: Energy1
Num peaks: 10
39.02292652 2.775290256
41.03857658 4.04994757
55.05422664 2.673637993
67.05422664 2.85176678
69.06987671 10.53767703
83.08552677 25.0041701
85.10117684 2.277952399
93.06987671 4.048676946
111.0804414 14.2659992
129.0910061 12.02354426

Name: +ve in-silico MS/MS by CFM-ID for KPSZWAJWFMFMFF-UHFFFAOYSA-N
ID: KPSZWAJWFMFMFF-UHFFFAOYSA-N
Comment: Energy2
Num peaks: 12
25.00727645 2.084884694
27.02292652 4.930288335
39.02292652 11.25496969
41.00219107 1.773058074
41.03857658 20.31236294
43.05422664 5.751227145
53.03857658 7.088830686
55.05422664 6.56490756
59.01275576 1.423295169
67.05422664 8.115808428
69.06987671 6.628357603
83.08552677 4.412097179

Name: +ve in-silico MS/MS by CFM-ID for HAXARIVGMMVELD-WDSKDSINSA-N
ID: HAXARIVGMMVELD-WDSKDSINSA-N
Comment: Energy0
Num peaks: 6
69.06987671 13.58872486
83.08552677 4.240284858
85.10117684 4.213983494
87.08044139 1.879550137
111.0804414 7.81181021
129.0910061 54.15546312

Name: +ve in-silico MS/MS by CFM-ID for HAXARIVGMMVELD-WDSKDSINSA-N
ID: HAXARIVGMMVELD-WDSKDSINSA-N
Comment: Energy1
Num peaks: 13
55.05422664 2.952315772
57.06987671 4.336196251
67.05422664 7.311746392
69.06987671 8.403793321
81.06987671 3.217326622
83.04914126 2.297699094
83.08552677 5.275723642
85.06479133 5.621062962
85.10117684 7.664766112
87.08044139 4.231168449
101.0960915 9.652505842
111.0804414 4.9452832
129.0910061 14.54332494

Name: +ve in-silico MS/MS by CFM-ID for HAXARIVGMMVELD-WDSKDSINSA-N
ID: HAXARIVGMMVELD-WDSKDSINSA-N
Comment: Energy2
Num peaks: 21
27.02292652 3.451646566
29.03857658 1.778483193
39.02292652 2.10559667
41.03857658 5.532862147
43.01784114 1.783312189
43.05422664 1.481292929
45.0334912 4.451929317
53.03857658 6.362245231
55.01784114 1.239396659
55.05422664 9.614932602
57.06987671 9.897618079
59.01275576 2.294133584
67.05422664 4.278549797
69.06987671 12.55791521
71.04914126 3.024593418
81.06987671 1.419244788
83.08552677 2.459410139
85.06479133 1.672922844
85.10117684 3.053685928
87.08044139 1.299030435
113.0597059 1.320675127

Name: +ve in-silico MS/MS by CFM-ID for RPGJIQZXDGEQNQ-UHFFFAOYSA-N
ID: RPGJIQZXDGEQNQ-UHFFFAOYSA-N
Comment: Energy0
Num peaks: 6
123.0440559 6.659526598
125.0597059 1.199810407
141.0546206 4.899654891
141.0910061 0.5577776133
151.075356 37.21984507
169.0859207 39.36569057

Name: +ve in-silico MS/MS by CFM-ID for RPGJIQZXDGEQNQ-UHFFFAOYSA-N
ID: RPGJIQZXDGEQNQ-UHFFFAOYSA-N
Comment: Energy1
Num peaks: 15
67.01784114 1.207476185
79.01784114 0.8638054146
95.04914126 1.552459065
97.06479133 1.280098615
107.0491413 2.629888941
109.0647913 1.134486393
111.0440559 1.033746369
123.0440559 13.23232453
123.0804414 1.694331045
125.0597059 6.647271369
133.0647913 1.260312038
139.075356 1.380232326
141.0546206 3.520644649
151.075356 30.40106237
169.0859207 12.93784192

Name: +ve in-silico MS/MS by CFM-ID for RPGJIQZXDGEQNQ-UHFFFAOYSA-N
ID: RPGJIQZXDGEQNQ-UHFFFAOYSA-N
Comment: Energy2
Num peaks: 27
29.03857658 1.392575545
53.00219107 1.230874747
55.01784114 2.058848142
57.0334912 1.316162775
65.00219107 1.790483739
67.01784114 5.745238481
69.0334912 2.125581536
79.01784114 1.614154052
81.0334912 3.792535786
83.04914126 1.363925889
91.01784114 2.524706888
93.0334912 3.011436644
95.04914126 8.459767378
97.02840582 1.809533972
99.08044139 1.498908171
105.0334912 1.656827743
107.0491413 4.970527273
109.0647913 2.708921047
111.0440559 3.872315486
113.0597059 1.518136484
121.0284058 2.147793496
123.0440559 14.2501706
123.0804414 1.896482485
125.0597059 3.831834135
141.0546206 1.201218651
151.075356 1.552472004
153.0546206 1.205264958

Name: +ve in-silico MS/MS by CFM-ID for BSRFZJMVFOPNKR-UHFFFAOYSA-N
ID: BSRFZJMVFOPNKR-UHFFFAOYSA-N
Comment: Energy0
Num peaks: 6
55.05422664 2.302842125
57.06987671 2.986847252
85.02840582 2.326616728
141.0910061 2.833912088
151.075356 16.04980764
169.0859207 55.88586976

Name: +ve in-silico MS/MS by CFM-ID for BSRFZJMVFOPNKR-UHFFFAOYSA-N
ID: BSRFZJMVFOPNKR-UHFFFAOYSA-N
Comment: Energy1
Num peaks: 19
55.01784114 1.344502155
55.05422664 5.251408267
57.06987671 3.570915714
80.99710569 1.136397791
81.0334912 1.336530779
83.01275576 2.865432848
83.04914126 2.017024349
85.02840582 3.065474561
85.06479133 5.878932038
87.08044139 1.639242983
95.04914126 1.566522331
109.0647913 1.386802614
111.0440559 1.163400833
111.0804414 1.568125223
113.0960915 1.135428143
139.075356 2.996766528
141.0910061 8.438677843
151.075356 12.66471566
169.0859207 21.40460922

Name: +ve in-silico MS/MS by CFM-ID for BSRFZJMVFOPNKR-UHFFFAOYSA-N
ID: BSRFZJMVFOPNKR-UHFFFAOYSA-N
Comment: Energy2
Num peaks: 22
39.02292652 6.141735439
41.00219107 2.373677958
41.03857658 6.585961826
43.01784114 1.136296556
43.05422664 1.773971028
53.00219107 3.833040552
55.01784114 5.157538741
55.05422664 14.27428239
57.0334912 1.984721403
57.06987671 9.916293152
59.08552677 1.242197647
65.03857658 1.577829932
67.05422664 1.66556694
69.0334912 3.622766023
69.06987671 1.514740476
79.01784114 1.398422315
81.0334912 2.926930252
83.01275576 1.261280559
83.04914126 4.089616785
85.02840582 1.901235674
85.06479133 4.740175877
95.08552677 1.175290194

Name: +ve in-silico MS/MS by CFM-ID for OHHCFPNVYBOGQI-HLTSFMKQSA-N
ID: OHHCFPNVYBOGQI-HLTSFMKQSA-N
Comment: Energy0
Num peaks: 6
119.0491413 1.990619285
133.0647913 12.59023957
137.0597059 2.469772188
139.075356 1.775726591
151.075356 41.67735987
169.0859207 25.12840549

Name: +ve in-silico MS/MS by CFM-ID for OHHCFPNVYBOGQI-HLTSFMKQSA-N
ID: OHHCFPNVYBOGQI-HLTSFMKQSA-N
Comment: Energy1
Num peaks: 16
67.01784114 1.521863533
81.0334912 1.930582721
83.04914126 1.700776867
85.02840582 1.853392274
119.0491413 2.548513185
121.0284058 4.691790277
121.0647913 1.924109621
123.0440559 3.229738599
123.0804414 1.67084869
125.0597059 2.122219925
133.0647913 19.80678562
135.0440559 1.50244182
137.0597059 1.430765019
143.0702706 1.846252764
151.075356 26.54877197
169.0859207 6.120765266

Name: +ve in-silico MS/MS by CFM-ID for OHHCFPNVYBOGQI-HLTSFMKQSA-N
ID: OHHCFPNVYBOGQI-HLTSFMKQSA-N
Comment: Energy2
Num peaks: 21
39.02292652 1.620401758
41.00219107 1.535812342
43.01784114 2.694443567
53.00219107 3.259769711
55.01784114 6.847828874
57.0334912 1.715309224
67.01784114 5.85080973
69.0334912 8.879716635
71.04914126 2.128335841
79.01784114 9.294227789
81.0334912 5.693614829
83.04914126 6.363396302
97.02840582 1.826125347
105.0334912 2.603916419
107.0491413 2.428744815
109.0647913 2.2068388
119.0491413 3.909395877
121.0647913 3.201345136
123.0804414 2.099285808
133.0647913 4.155160594
151.075356 2.231261714

Name: +ve in-silico MS/MS by CFM-ID for DCFKHNIGBAHNSS-UHFFFAOYSA-N
ID: DCFKHNIGBAHNSS-UHFFFAOYSA-N
Comment: Energy0
Num peaks: 6
15.02292652 0.1769450227
115.0937534 0.9887246008
121.023481 0.4476948815
123.039131 1.783328522
135.039131 0.1823490171
151.0704311 95.98941656

Name: +ve in-silico MS/MS by CFM-ID for DCFKHNIGBAHNSS-UHFFFAOYSA-N
ID: DCFKHNIGBAHNSS-UHFFFAOYSA-N
Comment: Energy1
Num peaks: 7
29.03857658 16.75439816
85.04680324 5.406541427
87.0624533 27.6161943
89.07810337 8.895686778
115.0937534 6.938006275
121.023481 5.272099256
123.039131 13.3785718

Name: +ve in-silico MS/MS by CFM-ID for DCFKHNIGBAHNSS-UHFFFAOYSA-N
ID: DCFKHNIGBAHNSS-UHFFFAOYSA-N
Comment: Energy2
Num peaks: 6
15.02292652 7.086424551
29.03857658 3.82194822
115.0937534 4.381821532
123.039131 4.218766149
135.039131 13.18718161
151.0704311 56.5552844

Name: +ve in-silico MS/MS by CFM-ID for QDYRHGGXBLRFHS-BMMSZFGTSA-N
ID: QDYRHGGXBLRFHS-BMMSZFGTSA-N
Comment: Energy0
Num peaks: 6
67.05422664 6.446025418
69.06987671 9.310788789
83.08552677 8.66521536
93.06987671 3.586466771
111.0804414 24.91195387
129.0910061 35.5676633

Name: +ve in-silico MS/MS by CFM-ID for QDYRHGGXBLRFHS-BMMSZFGTSA-N
ID: QDYRHGGXBLRFHS-BMMSZFGTSA-N
Comment: Energy1
Num peaks: 8
53.03857658 3.495847825
55.05422664 2.656068338
67.05422664 10.46223243
69.06987671 16.39357329
83.08552677 23.01602047
93.06987671 3.402162032
111.0804414 11.87299987
129.0910061 9.885408159

Name: +ve in-silico MS/MS by CFM-ID for QDYRHGGXBLRFHS-BMMSZFGTSA-N
ID: QDYRHGGXBLRFHS-BMMSZFGTSA-N
Comment: Energy2
Num peaks: 8
41.03857658 3.206220807
51.02292652 6.839245653
53.03857658 17.42902499
55.05422664 8.63694182
57.06987671 5.663568052
67.05422664 20.10056818
69.06987671 13.72384657
83.08552677 4.67800069

Name: +ve in-silico MS/MS by CFM-ID for DUVJMSPTZMCSTQ-UHFFFAOYSA-N
ID: DUVJMSPTZMCSTQ-UHFFFAOYSA-N
Comment: Energy0
Num peaks: 6
105.0334912 7.853479732
107.0491413 0.9799916305
121.0647913 1.494180988
123.0440559 7.700063037
133.0647913 8.177583078
151.075356 66.90070013

Name: +ve in-silico MS/MS by CFM-ID for DUVJMSPTZMCSTQ-UHFFFAOYSA-N
ID: DUVJMSPTZMCSTQ-UHFFFAOYSA-N
Comment: Energy1
Num peaks: 10
51.02292652 2.200962933
79.01784114 1.650331009
95.04914126 1.809389402
105.0334912 16.6563249
107.0491413 1.572806887
121.0647913 2.087411779
123.0440559 11.61545277
123.0804414 1.895172787
133.0647913 9.292552447
151.075356 31.85991342

Name: +ve in-silico MS/MS by CFM-ID for DUVJMSPTZMCSTQ-UHFFFAOYSA-N
ID: DUVJMSPTZMCSTQ-UHFFFAOYSA-N
Comment: Energy2
Num peaks: 20
29.03857658 1.796768901
39.02292652 3.701292717
49.00727645 7.920490291
51.02292652 10.69849648
53.03857658 2.362416264
63.02292652 5.651976773
65.00219107 1.593773092
65.03857658 2.176402605
77.00219107 1.961730966
79.01784114 3.667214113
79.05422664 1.745241332
89.00219107 1.227188418
91.01784114 1.09431452
91.05422664 1.572238312
95.04914126 1.99352322
105.0334912 20.09386471
107.0491413 5.665399628
121.0284058 1.295606564
123.0440559 3.019396576
135.0440559 1.796472719

Name: +ve in-silico MS/MS by CFM-ID for YBYTXDYYDLJVKY-UGLWGPHMSA-N
ID: YBYTXDYYDLJVKY-UGLWGPHMSA-N
Comment: Energy0
Num peaks: 13
41.03857658 2.241474548
55.01784114 2.007938814
55.05422664 2.09257126
93.06987671 1.971363174
95.04914126 2.477680772
95.08552677 6.093571982
97.10117684 10.83498099
121.0647913 2.4322018
123.0804414 6.723357984
125.0233204 2.351313215
125.0960915 5.285051898
151.075356 2.658416183
169.0859207 34.41827715

Name: +ve in-silico MS/MS by CFM-ID for YBYTXDYYDLJVKY-UGLWGPHMSA-N
ID: YBYTXDYYDLJVKY-UGLWGPHMSA-N
Comment: Energy1
Num peaks: 20
39.02292652 7.051961059
41.03857658 6.025102467
43.05422664 2.25444609
53.03857658 2.037672107
55.05422664 9.08389166
67.05422664 2.562008324
69.06987671 1.398257925
71.08552677 1.427880676
91.05422664 3.915960768
93.06987671 2.175026719
95.08552677 5.229350857
97.10117684 5.543271816
121.0647913 2.586411005
123.0804414 2.231765016
125.0233204 4.434991984
125.0960915 3.468326414
127.0389705 3.15699456
141.0910061 1.659855821
151.075356 3.975693052
169.0859207 10.01736141

Name: +ve in-silico MS/MS by CFM-ID for YBYTXDYYDLJVKY-UGLWGPHMSA-N
ID: YBYTXDYYDLJVKY-UGLWGPHMSA-N
Comment: Energy2
Num peaks: 17
25.00727645 1.587871723
39.02292652 9.027905339
41.03857658 12.518226
43.05422664 7.579392426
51.02292652 6.44698435
53.00219107 3.460723049
53.03857658 9.481731085
55.01784114 2.182595843
55.05422664 7.100098981
57.06987671 1.433393925
65.03857658 2.331292192
67.05422664 4.804543263
69.0334912 1.41946638
69.06987671 2.441305137
81.06987671 2.009566903
95.08552677 2.599862137
97.10117684 3.742578288

Name: +ve in-silico MS/MS by CFM-ID for UEFJTAUSZUHPLN-QMMMGPOBSA-N
ID: UEFJTAUSZUHPLN-QMMMGPOBSA-N
Comment: Energy0
Num peaks: 6
61.02840582 1.972979785
107.0491413 8.720454863
109.0647913 3.68334297
137.0597059 7.55166228
151.075356 14.52616529
169.0859207 54.13675465

Name: +ve in-silico MS/MS by CFM-ID for UEFJTAUSZUHPLN-QMMMGPOBSA-N
ID: UEFJTAUSZUHPLN-QMMMGPOBSA-N
Comment: Energy1
Num peaks: 11
43.01784114 2.532233347
61.02840582 22.81457243
63.02292652 1.791592985
65.03857658 1.788370087
107.0491413 4.463737349
109.0647913 3.183317798
123.0804414 1.4547548
133.0647913 3.26233851
137.0597059 3.791246156
151.075356 17.94900208
169.0859207 17.56299807

Name: +ve in-silico MS/MS by CFM-ID for UEFJTAUSZUHPLN-QMMMGPOBSA-N
ID: UEFJTAUSZUHPLN-QMMMGPOBSA-N
Comment: Energy2
Num peaks: 25
31.01784114 1.51142757
39.02292652 1.630588669
41.00219107 2.07156075
43.01784114 3.289819493
49.00727645 1.911523463
56.99710569 2.616712886
59.01275576 1.264603802
61.02840582 4.149477061
63.02292652 4.729948933
65.03857658 5.499268453
67.05422664 1.440089456
79.05422664 9.981226507
91.01784114 2.682216536
91.05422664 2.676107043
93.0334912 1.483912874
107.0491413 5.19001404
109.0647913 3.887405141
119.0491413 4.283211249
121.0284058 1.199217494
121.0647913 2.955074591
123.0804414 3.376677306
133.0647913 5.27073461
135.0440559 2.669249811
137.0597059 2.089818322
151.075356 2.775670213

Name: +ve in-silico MS/MS by CFM-ID for RCKBJIXCWVUPOX-UHFFFAOYSA-N
ID: RCKBJIXCWVUPOX-UHFFFAOYSA-N
Comment: Energy0
Num peaks: 6
125.0233204 1.690739646
137.0597059 3.736943358
139.075356 1.036231516
141.0546206 1.472528535
151.075356 9.323427374
169.0859207 70.70923333

Name: +ve in-silico MS/MS by CFM-ID for RCKBJIXCWVUPOX-UHFFFAOYSA-N
ID: RCKBJIXCWVUPOX-UHFFFAOYSA-N
Comment: Energy1
Num peaks: 23
29.03857658 2.674384019
41.00219107 1.763457723
41.03857658 1.012541903
43.01784114 2.742004615
43.05422664 3.337988452
45.06987671 1.015838489
51.02292652 6.341633298
53.03857658 4.123681311
55.05422664 4.555025144
65.03857658 2.608997709
67.05422664 4.15681201
69.06987671 1.02992143
71.08552677 1.480411346
107.0491413 3.638660997
109.0647913 3.117943309
111.0440559 1.312740915
121.0647913 1.319141821
125.0233204 4.902486798
137.0597059 2.712530005
141.0546206 1.097477418
151.075356 5.865083329
153.0546206 1.506382202
169.0859207 18.48183116

Name: +ve in-silico MS/MS by CFM-ID for RCKBJIXCWVUPOX-UHFFFAOYSA-N
ID: RCKBJIXCWVUPOX-UHFFFAOYSA-N
Comment: Energy2
Num peaks: 31
25.00727645 2.880339296
27.02292652 1.845313851
29.03857658 1.854997054
39.02292652 3.860964107
41.03857658 2.131143264
43.05422664 4.53239502
45.0334912 1.582563587
51.02292652 6.106005357
53.03857658 2.87428773
55.01784114 1.451964135
55.05422664 2.463315454
57.0334912 3.285003423
65.03857658 5.519925636
67.05422664 2.28473356
68.99710569 6.777233377
69.06987671 2.21189197
81.0334912 1.711346341
83.04914126 1.123590749
85.06479133 2.332622969
93.06987671 1.924551312
97.02840582 1.800464332
107.0127558 2.115011033
109.0284058 2.448647632
111.0440559 1.980837443
119.0491413 1.67919584
121.0647913 2.253112029
125.0233204 3.130719586
127.0389705 0.9959921821
135.0440559 1.592163594
137.0597059 1.255939435
153.0546206 1.113707156

Name: +ve in-silico MS/MS by CFM-ID for PIYCCGIPUXJHIW-HZGVNTEJSA-N
ID: PIYCCGIPUXJHIW-HZGVNTEJSA-N
Comment: Energy0
Num peaks: 6
123.0440559 5.471353378
125.0597059 2.508977948
127.075356 1.335145784
133.0647913 3.256926606
151.075356 29.11039323
169.0859207 50.36349447

Name: +ve in-silico MS/MS by CFM-ID for PIYCCGIPUXJHIW-HZGVNTEJSA-N
ID: PIYCCGIPUXJHIW-HZGVNTEJSA-N
Comment: Energy1
Num peaks: 10
57.0334912 1.860031631
75.04405588 2.683982244
95.04914126 8.304184738
107.0491413 1.581661171
123.0440559 5.636127096
123.0804414 1.744057045
125.0597059 2.883772284
133.0647913 5.574025589
151.075356 27.53456733
169.0859207 23.66645857

Name: +ve in-silico MS/MS by CFM-ID for PIYCCGIPUXJHIW-HZGVNTEJSA-N
ID: PIYCCGIPUXJHIW-HZGVNTEJSA-N
Comment: Energy2
Num peaks: 20
51.02292652 1.723973868
55.01784114 1.644390684
57.0334912 1.669711849
63.02292652 2.40224597
65.03857658 4.047369878
79.01784114 2.885799915
81.0334912 2.25716315
93.0334912 2.002362005
95.04914126 8.782093212
99.08044139 1.405433937
105.0334912 4.05264673
107.0491413 3.460611298
109.0647913 2.841170805
119.0491413 2.033699024
121.0647913 3.119880151
123.0440559 5.193160518
123.0804414 8.041410453
133.0647913 14.07101142
135.0440559 2.35734949
151.075356 6.181439463

Name: +ve in-silico MS/MS by CFM-ID for HZSPPNGQCJIGRP-BGLKIOTKSA-N
ID: HZSPPNGQCJIGRP-BGLKIOTKSA-N
Comment: Energy0
Num peaks: 6
47.01275576 1.637649808
121.0647913 1.102881005
123.0804414 0.9494030104
125.0960915 0.2796765874
151.075356 5.107033044
169.0859207 89.70400981

Name: +ve in-silico MS/MS by CFM-ID for HZSPPNGQCJIGRP-BGLKIOTKSA-N
ID: HZSPPNGQCJIGRP-BGLKIOTKSA-N
Comment: Energy1
Num peaks: 6
121.0647913 6.836790237
123.0804414 8.18798378
125.0960915 6.416996231
139.075356 2.781285512
151.075356 22.3949088
169.0859207 46.7472306

Name: +ve in-silico MS/MS by CFM-ID for HZSPPNGQCJIGRP-BGLKIOTKSA-N
ID: HZSPPNGQCJIGRP-BGLKIOTKSA-N
Comment: Energy2
Num peaks: 9
29.00219107 3.098522049
47.01275576 3.68123844
91.05422664 2.450042231
93.06987671 6.068173006
121.0647913 5.065660217
123.0804414 10.01492752
133.0647913 7.195798597
151.075356 35.88291432
169.0859207 7.863375458

Name: +ve in-silico MS/MS by CFM-ID for UGNPXYBKDPBTAZ-SECBINFHSA-N
ID: UGNPXYBKDPBTAZ-SECBINFHSA-N
Comment: Energy0
Num peaks: 6
105.0334912 1.615869175
121.0284058 1.180653014
123.0440559 1.662082743
133.0647913 45.37817545
135.0440559 1.480057199
151.075356 40.24394774

Name: +ve in-silico MS/MS by CFM-ID for UGNPXYBKDPBTAZ-SECBINFHSA-N
ID: UGNPXYBKDPBTAZ-SECBINFHSA-N
Comment: Energy1
Num peaks: 9
39.02292652 3.187547562
95.04914126 5.688622591
105.0334912 2.646797812
105.0698767 2.011578395
107.0491413 2.352748531
117.0334912 3.792312769
133.0647913 35.11975808
135.0440559 3.630065516
151.075356 22.03178992

Name: +ve in-silico MS/MS by CFM-ID for UGNPXYBKDPBTAZ-SECBINFHSA-N
ID: UGNPXYBKDPBTAZ-SECBINFHSA-N
Comment: Energy2
Num peaks: 18
27.02292652 2.435009384
39.02292652 5.634806162
49.00727645 2.764373633
51.02292652 3.200310913
53.00219107 1.661254972
63.02292652 7.096560567
65.03857658 5.139143316
79.01784114 2.344724805
91.05422664 2.008479527
95.04914126 3.288788036
101.0385766 2.466837764
103.0542266 3.631823618
105.0334912 8.034208796
105.0698767 7.973512406
107.0491413 4.854925367
115.0542266 5.058103415
117.0334912 4.733895504
133.0647913 7.758572262

Name: +ve in-silico MS/MS by CFM-ID for DYUMLJSJISTVPV-UHFFFAOYSA-N
ID: DYUMLJSJISTVPV-UHFFFAOYSA-N
Comment: Energy0
Num peaks: 6
39.02292652 2.644428107
55.01784114 2.793031582
57.0334912 18.16513576
95.04914126 13.85683832
133.0647913 5.320908308
151.075356 48.74402916

Name: +ve in-silico MS/MS by CFM-ID for DYUMLJSJISTVPV-UHFFFAOYSA-N
ID: DYUMLJSJISTVPV-UHFFFAOYSA-N
Comment: Energy1
Num peaks: 6
29.03857658 5.799193243
39.02292652 8.653910044
57.0334912 24.52791893
95.04914126 32.35487792
133.0647913 3.753410943
151.075356 10.62235445

Name: +ve in-silico MS/MS by CFM-ID for DYUMLJSJISTVPV-UHFFFAOYSA-N
ID: DYUMLJSJISTVPV-UHFFFAOYSA-N
Comment: Energy2
Num peaks: 13
29.03857658 5.931514722
39.02292652 11.2000582
41.00219107 3.462853699
49.00727645 5.616654715
51.02292652 4.842703441
53.03857658 3.616937609
55.01784114 3.982673658
57.0334912 8.159010078
63.02292652 3.947520975
65.03857658 6.212948493
67.05422664 10.95250104
79.05422664 3.529483457
95.04914126 9.327619049

Name: +ve in-silico MS/MS by CFM-ID for OUARJKDCCMXOEF-GQCTYLIASA-N
ID: OUARJKDCCMXOEF-GQCTYLIASA-N
Comment: Energy0
Num peaks: 7
55.05422664 7.006185075
69.06987671 4.139413684
79.05422664 4.659221183
97.06479133 30.14923297
99.08044139 3.215331817
111.0804414 3.234433703
129.0910061 29.98930452

Name: +ve in-silico MS/MS by CFM-ID for OUARJKDCCMXOEF-GQCTYLIASA-N
ID: OUARJKDCCMXOEF-GQCTYLIASA-N
Comment: Energy1
Num peaks: 7
53.03857658 12.23909241
55.05422664 23.29418925
57.06987671 5.191011475
69.06987671 13.20042219
79.05422664 3.293469233
97.06479133 11.23587115
129.0910061 11.86618509

Name: +ve in-silico MS/MS by CFM-ID for OUARJKDCCMXOEF-GQCTYLIASA-N
ID: OUARJKDCCMXOEF-GQCTYLIASA-N
Comment: Energy2
Num peaks: 8
39.02292652 5.642043986
41.03857658 4.074754406
51.02292652 3.361930641
53.03857658 31.24225329
55.05422664 15.76664488
57.06987671 8.982905315
67.05422664 2.569574247
69.06987671 9.882034891

Name: +ve in-silico MS/MS by CFM-ID for OQPFDUQISZRPAU-UHFFFAOYSA-N
ID: OQPFDUQISZRPAU-UHFFFAOYSA-N
Comment: Energy0
Num peaks: 6
137.0597059 3.906284356
139.075356 1.084275513
141.0546206 1.031153603
151.075356 9.750075309
153.0546206 1.156598428
169.0859207 75.35355841

Name: +ve in-silico MS/MS by CFM-ID for OQPFDUQISZRPAU-UHFFFAOYSA-N
ID: OQPFDUQISZRPAU-UHFFFAOYSA-N
Comment: Energy1
Num peaks: 20
29.03857658 2.349658629
65.03857658 3.507933138
67.05422664 5.275171383
69.06987671 1.515783995
71.08552677 1.789201514
81.0334912 1.243470704
83.04914126 1.287773451
107.0491413 5.040596318
109.0647913 5.562098412
121.0647913 1.838882832
123.0440559 3.043024507
123.0804414 1.374657859
125.0597059 3.073930831
125.0960915 1.663138357
127.075356 3.641718797
137.0597059 3.098799625
141.0910061 1.054760341
151.075356 6.913460822
153.0546206 2.908551446
169.0859207 23.8474074

Name: +ve in-silico MS/MS by CFM-ID for OQPFDUQISZRPAU-UHFFFAOYSA-N
ID: OQPFDUQISZRPAU-UHFFFAOYSA-N
Comment: Energy2
Num peaks: 31
25.00727645 1.58851144
27.02292652 1.518882712
29.03857658 1.177040058
39.02292652 4.433925597
41.03857658 2.204322498
43.05422664 4.292580433
49.00727645 4.690762851
51.02292652 2.542139893
53.03857658 6.342736687
55.05422664 1.386418088
57.0334912 1.827579573
63.02292652 1.193649309
65.03857658 7.604925866
67.05422664 7.327891256
68.99710569 1.093202535
69.06987671 3.441145589
71.01275576 1.061077348
79.01784114 1.133503109
81.0334912 1.931208579
83.04914126 2.249899125
85.02840582 1.25814937
85.06479133 3.369924906
109.0647913 1.324804662
119.0491413 1.317006518
121.0284058 1.229499476
121.0647913 1.923550662
123.0440559 1.351168712
135.0440559 2.237881917
137.0597059 1.145350574
151.075356 1.254230601
153.0546206 1.771257079

Name: +ve in-silico MS/MS by CFM-ID for MDXYNRAMDATLBT-NSCUHMNNSA-N
ID: MDXYNRAMDATLBT-NSCUHMNNSA-N
Comment: Energy0
Num peaks: 6
41.03857658 2.192354234
109.0284058 1.989944573
121.0284058 3.451711678
123.0440559 1.736716253
123.0804414 1.694786582
151.075356 78.31130462

Name: +ve in-silico MS/MS by CFM-ID for MDXYNRAMDATLBT-NSCUHMNNSA-N
ID: MDXYNRAMDATLBT-NSCUHMNNSA-N
Comment: Energy1
Num peaks: 17
25.00727645 1.631363141
39.02292652 2.563316173
41.03857658 7.827080913
67.05422664 1.986624218
79.05422664 1.577111333
91.05422664 1.351737957
109.0284058 3.942109071
111.0440559 1.327556763
119.0491413 1.3754486
121.0284058 2.920251446
121.0647913 4.943236696
123.0440559 2.332242421
123.0804414 5.37335643
125.0597059 1.501023379
133.0647913 1.411031725
135.0440559 1.361973403
151.075356 37.6823477

Name: +ve in-silico MS/MS by CFM-ID for MDXYNRAMDATLBT-NSCUHMNNSA-N
ID: MDXYNRAMDATLBT-NSCUHMNNSA-N
Comment: Energy2
Num peaks: 22
39.02292652 9.232519979
41.03857658 8.924420835
43.05422664 1.493830271
49.00727645 10.57589288
51.02292652 8.713361511
53.03857658 3.551487357
55.05422664 1.243821676
63.02292652 3.714303136
65.03857658 5.656671474
75.02292652 1.480142369
77.03857658 1.876533252
79.01784114 2.410630529
79.05422664 2.077795054
81.0334912 2.107706243
89.03857658 2.447551643
91.05422664 3.01269361
105.0698767 2.369782096
107.0491413 1.705375387
109.0284058 3.478148635
121.0284058 1.434563134
133.0647913 1.528142277
135.0440559 1.721440129

Name: +ve in-silico MS/MS by CFM-ID for BHEAKUVYOCUIDH-XNPJLODASA-N
ID: BHEAKUVYOCUIDH-XNPJLODASA-N
Comment: Energy0
Num peaks: 8
51.02292652 2.927218348
77.03857658 14.01006502
79.05422664 17.57749129
81.06987671 5.83555476
107.0491413 3.678046571
109.0647913 3.446378434
151.075356 9.76988958
169.0859207 23.66514109

Name: +ve in-silico MS/MS by CFM-ID for BHEAKUVYOCUIDH-XNPJLODASA-N
ID: BHEAKUVYOCUIDH-XNPJLODASA-N
Comment: Energy1
Num peaks: 17
39.02292652 1.933915291
49.00727645 9.18610545
51.02292652 8.287462386
53.03857658 4.424728092
55.05422664 15.28828984
77.03857658 5.512164344
79.05422664 3.978020012
81.06987671 1.863435581
83.04914126 1.697777418
95.01275576 4.137417775
97.02840582 2.11338832
99.04405588 1.472594063
101.0597059 2.134614512
107.0491413 1.523971964
127.0389705 4.830445294
151.075356 5.791251092
169.0859207 6.361500352

Name: +ve in-silico MS/MS by CFM-ID for BHEAKUVYOCUIDH-XNPJLODASA-N
ID: BHEAKUVYOCUIDH-XNPJLODASA-N
Comment: Energy2
Num peaks: 15
25.00727645 1.260261451
27.02292652 1.470928166
39.02292652 10.28623789
41.03857658 7.831508808
49.00727645 8.96436681
51.02292652 11.75785789
53.00219107 1.558625801
53.03857658 4.380246686
55.01784114 2.191319511
55.05422664 4.791051636
63.02292652 1.347434837
65.00219107 3.264506967
77.03857658 13.52583177
79.05422664 5.934845065
81.06987671 2.531554756

Name: +ve in-silico MS/MS by CFM-ID for SXERDDNDADXSNW-UHFFFAOYSA-N
ID: SXERDDNDADXSNW-UHFFFAOYSA-N
Comment: Energy0
Num peaks: 6
43.01784114 3.921239962
74.02365479 3.45573997
76.03930485 41.34342421
92.03421947 9.297813436
102.0185694 2.405853028
134.0447842 26.50634242

Name: +ve in-silico MS/MS by CFM-ID for SXERDDNDADXSNW-UHFFFAOYSA-N
ID: SXERDDNDADXSNW-UHFFFAOYSA-N
Comment: Energy1
Num peaks: 9
43.01784114 10.21860254
58.02874017 4.411732509
59.01275576 9.072260349
60.00800472 9.717106249
74.02365479 4.320355142
76.03930485 7.004671097
92.03421947 20.93203412
102.0185694 5.969717007
134.0447842 12.1184469

Name: +ve in-silico MS/MS by CFM-ID for SXERDDNDADXSNW-UHFFFAOYSA-N
ID: SXERDDNDADXSNW-UHFFFAOYSA-N
Comment: Energy2
Num peaks: 6
15.02292652 10.17944376
32.0130901 4.575230179
43.01784114 9.518187576
58.02874017 33.35027685
60.00800472 5.601053952
76.03930485 22.53552225

Name: +ve in-silico MS/MS by CFM-ID for YDUMDNFZGQAOJB-WDSKDSINSA-N
ID: YDUMDNFZGQAOJB-WDSKDSINSA-N
Comment: Energy0
Num peaks: 6
69.06987671 1.168917077
81.06987671 2.200196639
83.08552677 18.48348042
85.10117684 2.623387453
111.0804414 16.45455499
129.0910061 51.17860943

Name: +ve in-silico MS/MS by CFM-ID for YDUMDNFZGQAOJB-WDSKDSINSA-N
ID: YDUMDNFZGQAOJB-WDSKDSINSA-N
Comment: Energy1
Num peaks: 9
41.03857658 3.342289951
55.05422664 2.594954572
67.05422664 2.08093325
81.06987671 2.951492587
83.08552677 31.1381384
85.10117684 5.34137399
93.06987671 2.047973752
111.0804414 15.96636468
129.0910061 15.55336086

Name: +ve in-silico MS/MS by CFM-ID for YDUMDNFZGQAOJB-WDSKDSINSA-N
ID: YDUMDNFZGQAOJB-WDSKDSINSA-N
Comment: Energy2
Num peaks: 12
39.02292652 10.8569937
41.03857658 14.7542509
43.05422664 5.196876844
45.06987671 2.925436712
53.03857658 7.388200769
55.05422664 13.9487209
57.06987671 3.832614935
59.08552677 3.524435507
67.05422664 6.877208222
69.06987671 5.074105362
81.06987671 2.196389888
83.08552677 4.774306859

Name: +ve in-silico MS/MS by CFM-ID for BAYUSCHCCGXLAY-UHFFFAOYSA-N
ID: BAYUSCHCCGXLAY-UHFFFAOYSA-N
Comment: Energy0
Num peaks: 6
107.0491413 3.527942922
109.0647913 2.167960073
119.0491413 3.755019685
133.0647913 10.69874278
135.0440559 3.828842926
151.075356 69.60852319

Name: +ve in-silico MS/MS by CFM-ID for BAYUSCHCCGXLAY-UHFFFAOYSA-N
ID: BAYUSCHCCGXLAY-UHFFFAOYSA-N
Comment: Energy1
Num peaks: 6
107.0491413 6.528500203
109.0647913 5.935434214
119.0491413 6.187179484
133.0647913 12.44427192
135.0440559 4.702432613
151.075356 47.40461113

Name: +ve in-silico MS/MS by CFM-ID for BAYUSCHCCGXLAY-UHFFFAOYSA-N
ID: BAYUSCHCCGXLAY-UHFFFAOYSA-N
Comment: Energy2
Num peaks: 21
39.02292652 4.145959339
49.00727645 3.962560441
51.02292652 8.901147342
63.02292652 3.926453699
65.03857658 2.510361317
67.01784114 2.030713224
75.02292652 3.139684685
77.03857658 2.490707493
79.01784114 3.74931523
79.05422664 2.971365188
81.0334912 2.459261959
91.01784114 2.153220178
93.0334912 3.693598315
101.0385766 4.979982546
103.0542266 5.027918979
105.0334912 2.837075654
107.0491413 7.012289
117.0334912 2.682743447
119.0491413 4.092618825
133.0647913 3.043306718
135.0440559 4.484752492

Name: +ve in-silico MS/MS by CFM-ID for QLUHWZADTAIBKK-UHFFFAOYSA-N
ID: QLUHWZADTAIBKK-UHFFFAOYSA-N
Comment: Energy0
Num peaks: 6
119.0491413 4.260484447
121.0647913 2.754113346
123.0804414 0.7918654175
133.0647913 9.219395704
135.0440559 1.048310625
151.075356 77.28401723

Name: +ve in-silico MS/MS by CFM-ID for QLUHWZADTAIBKK-UHFFFAOYSA-N
ID: QLUHWZADTAIBKK-UHFFFAOYSA-N
Comment: Energy1
Num peaks: 9
63.02292652 1.663352179
65.03857658 2.098358339
81.0334912 1.063415635
119.0491413 6.681532207
121.0647913 3.963043383
123.0804414 2.9010084
133.0647913 13.18410243
135.0440559 2.134065218
151.075356 47.02122099

Name: +ve in-silico MS/MS by CFM-ID for QLUHWZADTAIBKK-UHFFFAOYSA-N
ID: QLUHWZADTAIBKK-UHFFFAOYSA-N
Comment: Energy2
Num peaks: 24
15.02292652 1.280501365
39.02292652 4.536823481
49.00727645 6.913092623
51.02292652 6.971251385
53.03857658 2.550779881
63.02292652 6.718991469
65.00219107 2.844187044
65.03857658 6.231346252
75.02292652 3.118331809
77.03857658 3.75443962
79.01784114 1.411310552
79.05422664 2.561414938
91.01784114 2.304255144
91.05422664 4.163866389
93.0334912 1.282651307
103.0542266 4.718811127
105.0334912 2.457442437
105.0698767 1.89301155
107.0491413 2.300398559
117.0334912 1.351450582
119.0491413 3.745609039
121.0647913 2.278642847
133.0647913 2.623202997
135.0440559 2.57297452

Name: +ve in-silico MS/MS by CFM-ID for CRUILBNAQILVHZ-UHFFFAOYSA-N
ID: CRUILBNAQILVHZ-UHFFFAOYSA-N
Comment: Energy0
Num peaks: 6
15.02292652 0.4152318575
125.0597059 0.1829153453
137.0597059 3.269239006
139.075356 1.199783764
153.0546206 0.943419541
169.0859207 92.50840702

Name: +ve in-silico MS/MS by CFM-ID for CRUILBNAQILVHZ-UHFFFAOYSA-N
ID: CRUILBNAQILVHZ-UHFFFAOYSA-N
Comment: Energy1
Num peaks: 7
81.0334912 3.330391894
85.06479133 2.078132378
95.04914126 2.196558462
123.0440559 4.933096725
125.0597059 10.30234329
137.0597059 6.440167468
169.0859207 52.46556478

Name: +ve in-silico MS/MS by CFM-ID for CRUILBNAQILVHZ-UHFFFAOYSA-N
ID: CRUILBNAQILVHZ-UHFFFAOYSA-N
Comment: Energy2
Num peaks: 15
15.02292652 2.036447089
39.02292652 2.378691672
49.00727645 3.170253717
51.02292652 17.03365345
53.03857658 4.354693578
79.01784114 7.176841729
81.0334912 8.00769555
83.04914126 4.539154829
93.0334912 4.517979491
95.04914126 4.407847377
107.0491413 3.534580126
123.0440559 7.285374637
137.0597059 5.011402532
139.075356 2.475505125
153.0546206 4.99324762

Name: +ve in-silico MS/MS by CFM-ID for YPGCWEMNNLXISK-ZETCQYMHSA-N
ID: YPGCWEMNNLXISK-ZETCQYMHSA-N
Comment: Energy0
Num peaks: 6
79.05422664 2.454998221
103.0542266 2.248415365
105.0698767 18.94237549
107.0855268 2.68429175
133.0647913 17.78375612
151.075356 52.4118735

Name: +ve in-silico MS/MS by CFM-ID for YPGCWEMNNLXISK-ZETCQYMHSA-N
ID: YPGCWEMNNLXISK-ZETCQYMHSA-N
Comment: Energy1
Num peaks: 6
79.05422664 6.48265008
103.0542266 3.348422752
105.0698767 34.57358289
107.0855268 5.880462356
133.0647913 21.08059649
151.075356 17.32915947

Name: +ve in-silico MS/MS by CFM-ID for YPGCWEMNNLXISK-ZETCQYMHSA-N
ID: YPGCWEMNNLXISK-ZETCQYMHSA-N
Comment: Energy2
Num peaks: 13
39.02292652 2.453607349
49.00727645 4.951635372
51.02292652 3.831763552
53.03857658 3.178942818
63.02292652 3.048180954
65.03857658 2.573903201
77.03857658 3.092507907
79.05422664 16.79670937
89.03857658 2.967655903
91.05422664 7.120086556
103.0542266 7.71584281
105.0698767 19.60708009
107.0855268 3.604919788

Name: +ve in-silico MS/MS by CFM-ID for GFUGBRNILVVWIE-WAYWQWQTSA-N
ID: GFUGBRNILVVWIE-WAYWQWQTSA-N
Comment: Energy0
Num peaks: 6
55.05422664 4.338877917
79.05422664 4.972352912
97.06479133 32.86259735
99.08044139 3.482366035
111.0804414 3.504719396
129.0910061 33.56375125

Name: +ve in-silico MS/MS by CFM-ID for GFUGBRNILVVWIE-WAYWQWQTSA-N
ID: GFUGBRNILVVWIE-WAYWQWQTSA-N
Comment: Energy1
Num peaks: 8
53.03857658 12.31102262
55.05422664 20.48019771
57.06987671 7.593463449
69.06987671 9.338525759
79.05422664 3.59076626
97.06479133 12.19998726
111.0804414 2.899885787
129.0910061 12.78350801

Name: +ve in-silico MS/MS by CFM-ID for GFUGBRNILVVWIE-WAYWQWQTSA-N
ID: GFUGBRNILVVWIE-WAYWQWQTSA-N
Comment: Energy2
Num peaks: 14
25.00727645 3.014247796
27.02292652 1.751063642
39.02292652 9.783926422
41.00219107 2.113147807
41.03857658 8.103914416
43.05422664 6.701097124
53.03857658 14.86297791
55.01784114 2.350199629
55.05422664 14.23240644
57.06987671 6.135604746
59.01275576 1.3962808
67.05422664 2.387510589
69.06987671 6.787636549
97.06479133 1.379432501

Name: +ve in-silico MS/MS by CFM-ID for ZFUSOVIZZGBORZ-UHFFFAOYSA-N
ID: ZFUSOVIZZGBORZ-UHFFFAOYSA-N
Comment: Energy0
Num peaks: 6
107.0491413 2.319430236
109.0647913 2.418274857
125.0597059 0.4371639434
133.0647913 13.18914956
135.0440559 4.033500194
151.075356 74.63377706

Name: +ve in-silico MS/MS by CFM-ID for ZFUSOVIZZGBORZ-UHFFFAOYSA-N
ID: ZFUSOVIZZGBORZ-UHFFFAOYSA-N
Comment: Energy1
Num peaks: 8
43.01784114 2.775317499
63.02292652 3.175142231
65.03857658 2.767417161
107.0491413 3.615405474
109.0647913 5.735048025
133.0647913 14.26015336
135.0440559 3.46224539
151.075356 45.41379366

Name: +ve in-silico MS/MS by CFM-ID for ZFUSOVIZZGBORZ-UHFFFAOYSA-N
ID: ZFUSOVIZZGBORZ-UHFFFAOYSA-N
Comment: Energy2
Num peaks: 20
25.00727645 1.841311853
39.02292652 5.5464643
41.00219107 2.932657942
41.03857658 2.629616097
43.01784114 2.407499793
49.00727645 5.653211812
51.02292652 3.059754662
63.02292652 9.256291594
65.00219107 2.483143369
65.03857658 5.649311728
79.05422664 2.309535208
89.03857658 2.512434867
91.01784114 4.592875324
91.05422664 3.105684903
105.0698767 3.108250719
107.0491413 4.738276956
115.0542266 2.972611319
117.0334912 4.365359399
133.0647913 7.761985778
135.0440559 4.478375471

Name: +ve in-silico MS/MS by CFM-ID for YUBJKXYXGZMUGT-SECBINFHSA-N
ID: YUBJKXYXGZMUGT-SECBINFHSA-N
Comment: Energy0
Num peaks: 6
107.0491413 9.124783124
109.0647913 3.381964588
133.0647913 7.72473671
137.0597059 3.093485178
151.075356 23.08223816
169.0859207 41.0919799

Name: +ve in-silico MS/MS by CFM-ID for YUBJKXYXGZMUGT-SECBINFHSA-N
ID: YUBJKXYXGZMUGT-SECBINFHSA-N
Comment: Energy1
Num peaks: 12
57.0334912 2.247422916
61.02840582 4.158190549
75.04405588 2.097310632
95.04914126 2.005670239
107.0491413 10.42540431
109.0647913 4.122115577
119.0491413 1.472826561
121.0647913 1.465309613
123.0804414 1.634760082
133.0647913 16.48235133
151.075356 19.76898901
169.0859207 14.75603254

Name: +ve in-silico MS/MS by CFM-ID for YUBJKXYXGZMUGT-SECBINFHSA-N
ID: YUBJKXYXGZMUGT-SECBINFHSA-N
Comment: Energy2
Num peaks: 22
41.00219107 2.116468576
43.01784114 2.781327273
45.0334912 2.094108332
57.0334912 1.750575285
61.02840582 1.85477955
65.03857658 4.106096771
75.02292652 1.681010108
77.03857658 4.976691928
79.01784114 1.321626083
79.05422664 10.94363672
81.0334912 1.474715967
81.06987671 1.526180141
91.05422664 2.789778333
95.04914126 1.647095103
105.0334912 1.871897394
107.0491413 7.989836248
109.0647913 5.862861285
119.0491413 5.153069005
121.0647913 3.357546509
123.0804414 3.807797317
133.0647913 9.702806553
151.075356 2.203351141

Name: +ve in-silico MS/MS by CFM-ID for UHDDGONMYAQWBV-VIFPVBQESA-N
ID: UHDDGONMYAQWBV-VIFPVBQESA-N
Comment: Energy0
Num peaks: 6
95.04914126 2.139392526
137.0597059 2.57777146
139.075356 1.358491744
141.0910061 1.314401187
151.075356 13.44511125
169.0859207 73.98412171

Name: +ve in-silico MS/MS by CFM-ID for UHDDGONMYAQWBV-VIFPVBQESA-N
ID: UHDDGONMYAQWBV-VIFPVBQESA-N
Comment: Energy1
Num peaks: 8
95.04914126 4.071626354
121.0647913 2.098759972
123.0804414 2.28743783
137.0597059 4.141396438
139.075356 2.142326784
141.0910061 1.890064149
151.075356 27.36151805
169.0859207 36.63638455

Name: +ve in-silico MS/MS by CFM-ID for UHDDGONMYAQWBV-VIFPVBQESA-N
ID: UHDDGONMYAQWBV-VIFPVBQESA-N
Comment: Energy2
Num peaks: 23
15.02292652 1.356814755
49.00727645 1.230850148
63.02292652 2.939734745
65.03857658 3.719751284
79.01784114 2.333374525
81.0334912 2.149863567
83.04914126 1.351929657
95.04914126 6.775803725
105.0334912 2.547974958
107.0491413 6.173142152
109.0647913 7.999665108
119.0491413 4.595271925
121.0647913 7.581475292
123.0440559 2.212770478
123.0804414 7.006529886
125.0597059 3.033072197
133.0647913 2.500698094
135.0440559 3.67939768
137.0597059 2.417253734
139.075356 1.386621734
141.0910061 1.569405485
151.075356 4.883532104
153.0546206 1.728766368

Name: +ve in-silico MS/MS by CFM-ID for QIXDHVDGPXBRRD-UHFFFAOYSA-N
ID: QIXDHVDGPXBRRD-UHFFFAOYSA-N
Comment: Energy0
Num peaks: 7
53.03857658 2.141446573
55.05422664 3.594061086
93.0334912 4.919151386
95.04914126 3.189893273
97.06479133 2.276444461
133.0647913 16.12886695
151.075356 48.64048612

Name: +ve in-silico MS/MS by CFM-ID for QIXDHVDGPXBRRD-UHFFFAOYSA-N
ID: QIXDHVDGPXBRRD-UHFFFAOYSA-N
Comment: Energy1
Num peaks: 18
51.02292652 4.452502612
53.03857658 4.25072787
55.05422664 2.507159272
65.00219107 2.052045945
67.01784114 2.65204632
69.0334912 4.843000232
79.01784114 2.895293385
81.0334912 3.88765951
83.04914126 3.708352802
91.01784114 2.019133261
93.0334912 9.767061649
95.04914126 3.67081334
97.06479133 3.235111775
119.0491413 1.866069644
121.0647913 1.95879746
123.0804414 8.871837779
133.0647913 6.794616106
151.075356 11.13953738

Name: +ve in-silico MS/MS by CFM-ID for QIXDHVDGPXBRRD-UHFFFAOYSA-N
ID: QIXDHVDGPXBRRD-UHFFFAOYSA-N
Comment: Energy2
Num peaks: 17
25.00727645 3.339223919
27.02292652 1.549820187
39.02292652 12.34895442
41.03857658 5.615999094
49.00727645 3.270801791
51.02292652 14.42727878
53.00219107 1.773631291
53.03857658 13.53152926
55.05422664 7.675102435
65.03857658 1.561127757
67.01784114 1.37722768
69.0334912 2.188175235
79.05422664 1.792821887
81.0334912 1.862862375
91.01784114 3.693043684
93.0334912 2.024894848
135.0440559 2.15285395

Name: +ve in-silico MS/MS by CFM-ID for MFJCFSDSJMSMQK-UHFFFAOYSA-N
ID: MFJCFSDSJMSMQK-UHFFFAOYSA-N
Comment: Energy0
Num peaks: 6
105.0334912 1.483055694
107.0491413 3.576786997
109.0647913 2.324543468
133.0647913 12.43597468
135.0440559 3.514109739
151.075356 70.11621431

Name: +ve in-silico MS/MS by CFM-ID for MFJCFSDSJMSMQK-UHFFFAOYSA-N
ID: MFJCFSDSJMSMQK-UHFFFAOYSA-N
Comment: Energy1
Num peaks: 9
53.03857658 1.583015219
105.0334912 2.877208444
107.0491413 5.878784121
109.0647913 5.475687253
121.0647913 1.52548498
123.0804414 2.067554009
133.0647913 13.46076001
135.0440559 3.814328307
151.075356 43.76363231

Name: +ve in-silico MS/MS by CFM-ID for MFJCFSDSJMSMQK-UHFFFAOYSA-N
ID: MFJCFSDSJMSMQK-UHFFFAOYSA-N
Comment: Energy2
Num peaks: 21
39.02292652 3.722429774
49.00727645 6.977255806
51.02292652 4.568031302
53.03857658 4.416158775
55.05422664 1.796633746
67.01784114 2.494729148
75.02292652 3.650225148
77.03857658 6.05485053
79.01784114 2.508173573
79.05422664 5.036992239
89.03857658 1.316314363
91.05422664 2.66632094
93.0334912 2.884060548
103.0542266 1.225822745
105.0334912 5.692370824
105.0698767 2.659726865
107.0491413 8.696225064
115.0542266 2.348771832
117.0334912 2.800797509
133.0647913 6.057147598
135.0440559 2.856963822

Name: +ve in-silico MS/MS by CFM-ID for LHJUMZACQNBHRC-RITPCOANSA-N
ID: LHJUMZACQNBHRC-RITPCOANSA-N
Comment: Energy0
Num peaks: 6
69.06987671 1.15577603
81.06987671 2.165089732
83.08552677 18.19704685
85.10117684 2.593974669
111.0804414 16.2333488
129.0910061 50.24331638

Name: +ve in-silico MS/MS by CFM-ID for LHJUMZACQNBHRC-RITPCOANSA-N
ID: LHJUMZACQNBHRC-RITPCOANSA-N
Comment: Energy1
Num peaks: 9
41.03857658 2.145692955
55.05422664 4.575618195
57.06987671 2.357033699
81.06987671 2.885020103
83.08552677 30.38953876
85.10117684 5.287388984
93.06987671 2.024364921
111.0804414 15.70810254
129.0910061 15.20088999

Name: +ve in-silico MS/MS by CFM-ID for LHJUMZACQNBHRC-RITPCOANSA-N
ID: LHJUMZACQNBHRC-RITPCOANSA-N
Comment: Energy2
Num peaks: 11
39.02292652 10.394305
41.03857658 9.812054446
43.05422664 3.490624649
53.03857658 8.331704842
55.05422664 18.97423754
57.06987671 5.92484142
59.08552677 7.123797117
67.05422664 6.015919443
69.06987671 5.242865279
81.06987671 1.747747614
83.08552677 4.035187581

Name: +ve in-silico MS/MS by CFM-ID for YDUMDNFZGQAOJB-PHDIDXHHSA-N
ID: YDUMDNFZGQAOJB-PHDIDXHHSA-N
Comment: Energy0
Num peaks: 6
69.06987671 1.168917077
81.06987671 2.200196639
83.08552677 18.48348042
85.10117684 2.623387453
111.0804414 16.45455499
129.0910061 51.17860943

Name: +ve in-silico MS/MS by CFM-ID for YDUMDNFZGQAOJB-PHDIDXHHSA-N
ID: YDUMDNFZGQAOJB-PHDIDXHHSA-N
Comment: Energy1
Num peaks: 9
41.03857658 3.342289951
55.05422664 2.594954572
67.05422664 2.08093325
81.06987671 2.951492587
83.08552677 31.1381384
85.10117684 5.34137399
93.06987671 2.047973752
111.0804414 15.96636468
129.0910061 15.55336086

Name: +ve in-silico MS/MS by CFM-ID for YDUMDNFZGQAOJB-PHDIDXHHSA-N
ID: YDUMDNFZGQAOJB-PHDIDXHHSA-N
Comment: Energy2
Num peaks: 12
39.02292652 10.8569937
41.03857658 14.7542509
43.05422664 5.196876844
45.06987671 2.925436712
53.03857658 7.388200769
55.05422664 13.9487209
57.06987671 3.832614935
59.08552677 3.524435507
67.05422664 6.877208222
69.06987671 5.074105362
81.06987671 2.196389888
83.08552677 4.774306859

Name: +ve in-silico MS/MS by CFM-ID for VWMVAQHMFFZQGD-UHFFFAOYSA-N
ID: VWMVAQHMFFZQGD-UHFFFAOYSA-N
Comment: Energy0
Num peaks: 6
57.0334912 0.9019947289
107.0491413 3.451942837
109.0647913 1.654814023
133.0647913 38.25637281
135.0440559 1.741505011
151.075356 48.08378991

Name: +ve in-silico MS/MS by CFM-ID for VWMVAQHMFFZQGD-UHFFFAOYSA-N
ID: VWMVAQHMFFZQGD-UHFFFAOYSA-N
Comment: Energy1
Num peaks: 7
57.0334912 4.383480126
107.0491413 6.968368404
109.0647913 3.928488405
115.0542266 2.564772097
123.0804414 1.389618204
133.0647913 35.24801256
151.075356 26.84494942

Name: +ve in-silico MS/MS by CFM-ID for VWMVAQHMFFZQGD-UHFFFAOYSA-N
ID: VWMVAQHMFFZQGD-UHFFFAOYSA-N
Comment: Energy2
Num peaks: 20
25.00727645 1.944258079
39.02292652 5.610666514
41.00219107 2.453021426
43.01784114 3.191585453
49.00727645 1.573503657
63.02292652 6.487918263
65.03857658 3.467593732
75.02292652 1.925629226
77.03857658 4.378979566
79.05422664 4.935723312
89.03857658 2.932237576
91.05422664 3.268226186
101.0385766 1.642547575
103.0542266 2.693877413
105.0334912 2.881014594
105.0698767 5.035164032
107.0491413 7.455998648
115.0542266 5.355289544
117.0334912 4.302622235
133.0647913 9.072844077

Name: +ve in-silico MS/MS by CFM-ID for YNJBEZAZHBOGTK-UHFFFAOYSA-N
ID: YNJBEZAZHBOGTK-UHFFFAOYSA-N
Comment: Energy0
Num peaks: 6
123.0440559 5.382115515
137.0597059 1.499940488
139.075356 0.9276528754
141.0546206 4.645673081
151.075356 38.12656456
169.0859207 40.74187166

Name: +ve in-silico MS/MS by CFM-ID for YNJBEZAZHBOGTK-UHFFFAOYSA-N
ID: YNJBEZAZHBOGTK-UHFFFAOYSA-N
Comment: Energy1
Num peaks: 13
57.0334912 1.52518842
107.0491413 2.330183248
119.0491413 1.840797662
121.0647913 2.640003686
123.0440559 9.872000464
123.0804414 5.852331901
125.0597059 6.251120881
137.0597059 1.636482886
139.075356 2.414884871
141.0546206 3.316859467
141.0910061 1.770544291
151.075356 28.86806629
169.0859207 12.89617142

Name: +ve in-silico MS/MS by CFM-ID for YNJBEZAZHBOGTK-UHFFFAOYSA-N
ID: YNJBEZAZHBOGTK-UHFFFAOYSA-N
Comment: Energy2
Num peaks: 25
29.03857658 2.38307637
39.02292652 1.588285274
49.00727645 1.438562973
51.02292652 2.518789931
53.00219107 1.434918704
53.03857658 1.1049848
65.03857658 1.631893319
67.01784114 1.904101763
79.01784114 3.213865626
81.0334912 4.203592185
83.04914126 1.144666237
93.0334912 2.787475726
95.04914126 6.999754226
97.02840582 1.514214472
105.0334912 1.573427316
107.0491413 7.853040861
109.0284058 3.028355974
109.0647913 3.115645242
111.0440559 1.830734085
121.0284058 2.294900821
123.0440559 16.86387374
123.0804414 1.252839158
125.0597059 4.600223503
141.0546206 1.551198398
151.075356 2.297624423

Name: +ve in-silico MS/MS by CFM-ID for PKDCAGDBZNELSK-UHFFFAOYSA-N
ID: PKDCAGDBZNELSK-UHFFFAOYSA-N
Comment: Energy0
Num peaks: 6
119.0491413 0.3679208794
123.0440559 1.486199442
123.0804414 1.722555528
133.0647913 0.8592370919
135.0440559 0.6180662979
151.075356 91.7449477

Name: +ve in-silico MS/MS by CFM-ID for PKDCAGDBZNELSK-UHFFFAOYSA-N
ID: PKDCAGDBZNELSK-UHFFFAOYSA-N
Comment: Energy1
Num peaks: 13
29.00219107 1.146322966
63.02292652 1.169453461
79.05422664 1.063403327
81.06987671 1.38668755
89.03857658 2.351071172
93.06987671 3.016115903
95.08552677 1.369467475
107.0491413 1.563286356
121.0647913 4.479722001
123.0440559 1.483017698
123.0804414 4.395413445
135.0440559 1.529141609
151.075356 55.1493106

Name: +ve in-silico MS/MS by CFM-ID for PKDCAGDBZNELSK-UHFFFAOYSA-N
ID: PKDCAGDBZNELSK-UHFFFAOYSA-N
Comment: Energy2
Num peaks: 22
39.02292652 3.012495996
49.00727645 2.137917919
51.02292652 3.900163339
53.03857658 3.835279309
63.02292652 6.689119819
65.03857658 6.57635692
67.05422664 3.325851349
69.06987671 3.896734189
77.03857658 3.603125706
79.05422664 4.668506926
81.06987671 2.041216963
89.03857658 7.764831276
91.05422664 4.208969338
93.06987671 3.821055458
95.08552677 4.808005458
105.0698767 1.714041575
107.0491413 2.033362497
115.0542266 2.174755521
123.0804414 1.785560631
133.0647913 2.887462478
135.0440559 3.598579227
151.075356 2.424233905

Name: +ve in-silico MS/MS by CFM-ID for BLROLNSSBGCUAD-XQRVVYSFSA-N
ID: BLROLNSSBGCUAD-XQRVVYSFSA-N
Comment: Energy0
Num peaks: 6
67.05422664 9.878854444
69.06987671 12.37023443
83.08552677 12.98623782
93.06987671 3.056538214
111.0804414 20.51742248
129.0910061 28.12966549

Name: +ve in-silico MS/MS by CFM-ID for BLROLNSSBGCUAD-XQRVVYSFSA-N
ID: BLROLNSSBGCUAD-XQRVVYSFSA-N
Comment: Energy1
Num peaks: 7
39.02292652 4.092427004
43.05422664 4.298907651
67.05422664 13.36103096
69.06987671 16.80494643
83.08552677 29.20331573
111.0804414 7.637336759
129.0910061 5.6157787

Name: +ve in-silico MS/MS by CFM-ID for BLROLNSSBGCUAD-XQRVVYSFSA-N
ID: BLROLNSSBGCUAD-XQRVVYSFSA-N
Comment: Energy2
Num peaks: 6
41.03857658 4.918178092
51.02292652 9.38277242
53.03857658 12.78376978
67.05422664 27.18767518
69.06987671 18.46110273
83.08552677 10.87108653

Name: +ve in-silico MS/MS by CFM-ID for YFAOEGBKRWIHAP-VKHMYHEASA-N
ID: YFAOEGBKRWIHAP-VKHMYHEASA-N
Comment: Energy0
Num peaks: 6
88.03930485 7.771352777
98.02365479 9.123559821
99.00767038 2.493165239
116.0342195 29.46350083
117.0182351 4.940571466
134.0447842 34.90395198

Name: +ve in-silico MS/MS by CFM-ID for YFAOEGBKRWIHAP-VKHMYHEASA-N
ID: YFAOEGBKRWIHAP-VKHMYHEASA-N
Comment: Energy1
Num peaks: 11
30.03382555 7.024260334
58.02874017 11.68292638
60.04439023 4.479695819
70.02874017 4.049989976
71.01275576 5.630364969
88.03930485 6.311111954
98.02365479 8.697095873
99.00767038 7.419611214
116.0342195 12.17965152
117.0182351 5.904807303
134.0447842 7.181223158

Name: +ve in-silico MS/MS by CFM-ID for YFAOEGBKRWIHAP-VKHMYHEASA-N
ID: YFAOEGBKRWIHAP-VKHMYHEASA-N
Comment: Energy2
Num peaks: 19
28.01817548 2.728960116
29.00219107 3.074474853
30.03382555 9.202597767
41.00219107 3.216453678
42.03382555 3.280103251
44.04947561 1.999470551
44.99710569 2.776445981
56.0130901 2.499192081
56.99710569 4.178759123
58.02874017 4.500542172
59.01275576 4.857306879
61.02840582 2.975519367
70.02874017 7.599334706
71.01275576 4.175372445
72.04439023 5.195073727
75.00767038 4.801616454
98.02365479 5.325370811
99.00767038 5.133927469
116.0342195 3.169141499

Name: +ve in-silico MS/MS by CFM-ID for HFSLRPOLEJCQSY-KPDBFRNYSA-N
ID: HFSLRPOLEJCQSY-KPDBFRNYSA-N
Comment: Energy0
Num peaks: 7
75.02292652 2.400536706
77.03857658 4.142792946
101.0385766 4.697364614
119.0491413 30.91778687
121.0647913 3.291874067
133.0647913 3.36234958
151.075356 31.43869066

Name: +ve in-silico MS/MS by CFM-ID for HFSLRPOLEJCQSY-KPDBFRNYSA-N
ID: HFSLRPOLEJCQSY-KPDBFRNYSA-N
Comment: Energy1
Num peaks: 15
39.02292652 1.523637394
41.03857658 2.301587581
49.00727645 2.50297925
51.02292652 1.46750825
53.03857658 2.141405372
63.02292652 1.370845862
65.03857658 1.996268158
75.02292652 10.51805709
77.03857658 17.50433245
79.05422664 6.227790619
91.05422664 7.473938204
101.0385766 2.859421215
119.0491413 9.705187726
133.0647913 2.465785979
151.075356 10.21891885

Name: +ve in-silico MS/MS by CFM-ID for HFSLRPOLEJCQSY-KPDBFRNYSA-N
ID: HFSLRPOLEJCQSY-KPDBFRNYSA-N
Comment: Energy2
Num peaks: 19
25.00727645 4.687503747
39.02292652 7.229204202
41.00219107 1.370763692
41.03857658 5.987980524
49.00727645 11.51077055
51.02292652 6.326862539
53.00219107 1.141542392
53.03857658 5.142755173
55.01784114 1.812847207
59.01275576 1.187268641
63.02292652 3.953570878
65.03857658 3.411970842
67.01784114 1.146496857
75.02292652 8.936842769
77.03857658 9.285957489
79.01784114 1.312784647
79.05422664 2.394958332
89.03857658 1.08207249
91.05422664 2.805776227

Name: +ve in-silico MS/MS by CFM-ID for YKPMLSJXUUXDMF-UHFFFAOYSA-N
ID: YKPMLSJXUUXDMF-UHFFFAOYSA-N
Comment: Energy0
Num peaks: 6
137.0597059 3.889395088
139.0389705 0.681785744
139.075356 1.071467773
151.075356 9.724144438
153.0546206 1.343552129
169.0859207 75.05271579

Name: +ve in-silico MS/MS by CFM-ID for YKPMLSJXUUXDMF-UHFFFAOYSA-N
ID: YKPMLSJXUUXDMF-UHFFFAOYSA-N
Comment: Energy1
Num peaks: 18
39.02292652 3.169238239
41.03857658 6.69720224
43.05422664 5.562268813
45.06987671 1.870128552
65.03857658 3.419591899
67.05422664 5.204749586
69.06987671 1.121957919
71.08552677 1.914737302
97.02840582 2.24733255
109.0647913 4.262739914
121.0647913 1.383521412
123.0440559 1.431321179
125.0960915 1.184058961
137.0597059 3.474796315
139.0389705 1.440424898
151.075356 7.255135671
153.0546206 2.536042876
169.0859207 26.09928274

Name: +ve in-silico MS/MS by CFM-ID for YKPMLSJXUUXDMF-UHFFFAOYSA-N
ID: YKPMLSJXUUXDMF-UHFFFAOYSA-N
Comment: Energy2
Num peaks: 31
25.00727645 2.089579485
27.02292652 1.552124882
29.00219107 1.055387818
39.02292652 8.985841065
41.00219107 1.286801443
41.03857658 5.382196475
43.05422664 3.15630139
45.0334912 3.021797866
49.00727645 1.486580321
53.00219107 2.828629565
53.03857658 1.610338177
55.01784114 3.071606462
57.0334912 4.502207644
65.03857658 5.462987328
67.05422664 4.008257069
69.0334912 2.650866694
69.06987671 2.466168346
71.04914126 2.078784586
83.04914126 1.208344043
85.02840582 1.326240066
85.06479133 1.751629368
93.06987671 1.052008238
109.0284058 2.248008258
111.0440559 1.268461629
119.0491413 1.816359626
121.0284058 1.472484059
121.0647913 2.131843367
123.0804414 1.160814889
135.0440559 2.031844864
137.0597059 1.403502497
153.0546206 1.690371894

Name: +ve in-silico MS/MS by CFM-ID for IGGLYMZTLQKWGT-VIFPVBQESA-N
ID: IGGLYMZTLQKWGT-VIFPVBQESA-N
Comment: Energy0
Num peaks: 6
83.04914126 1.154643724
97.02840582 2.237195487
101.0597059 1.160337492
133.0647913 14.13311385
151.075356 41.63201003
169.0859207 25.27707022

Name: +ve in-silico MS/MS by CFM-ID for IGGLYMZTLQKWGT-VIFPVBQESA-N
ID: IGGLYMZTLQKWGT-VIFPVBQESA-N
Comment: Energy1
Num peaks: 19
39.02292652 1.491345029
53.03857658 1.750514334
57.0334912 5.392406318
59.04914126 2.342973633
69.0334912 5.022328979
71.04914126 2.253761993
81.0334912 2.881872053
83.04914126 3.954643182
91.01784114 1.930618244
93.0334912 3.299940144
97.02840582 7.041613934
99.04405588 1.773588297
101.0597059 1.887867838
109.0284058 1.625193314
111.0440559 2.675023074
123.0804414 1.684890391
133.0647913 11.9521689
151.075356 15.02586736
169.0859207 6.56290518

Name: +ve in-silico MS/MS by CFM-ID for IGGLYMZTLQKWGT-VIFPVBQESA-N
ID: IGGLYMZTLQKWGT-VIFPVBQESA-N
Comment: Energy2
Num peaks: 21
39.02292652 3.350423592
41.00219107 2.605035513
41.03857658 2.202218341
43.01784114 2.209261553
51.02292652 2.795014677
53.03857658 5.196529914
55.05422664 2.633167143
57.0334912 2.867055149
67.01784114 5.522861592
69.0334912 8.639848786
71.04914126 2.951390139
81.0334912 4.748690693
83.04914126 4.189229202
91.01784114 2.053666035
93.0334912 3.540269126
95.01275576 3.577525127
97.02840582 8.639948838
105.0334912 3.467756123
107.0491413 3.08541241
133.0647913 3.862913836
151.075356 1.906947778

Name: +ve in-silico MS/MS by CFM-ID for CRTWVYYKVHLMDK-VIFPVBQESA-N
ID: CRTWVYYKVHLMDK-VIFPVBQESA-N
Comment: Energy0
Num peaks: 6
107.0491413 3.82895209
109.0647913 2.516419072
137.0597059 10.76090829
139.075356 2.120324293
151.075356 13.9188378
169.0859207 57.82609346

Name: +ve in-silico MS/MS by CFM-ID for CRTWVYYKVHLMDK-VIFPVBQESA-N
ID: CRTWVYYKVHLMDK-VIFPVBQESA-N
Comment: Energy1
Num peaks: 7
61.02840582 1.662683237
107.0491413 8.834092236
109.0647913 8.148568797
133.0647913 3.539782836
137.0597059 8.411496917
151.075356 23.25767866
169.0859207 26.31416907

Name: +ve in-silico MS/MS by CFM-ID for CRTWVYYKVHLMDK-VIFPVBQESA-N
ID: CRTWVYYKVHLMDK-VIFPVBQESA-N
Comment: Energy2
Num peaks: 22
39.02292652 1.513198002
49.00727645 1.723008306
51.02292652 2.689762056
63.02292652 6.379701241
65.03857658 3.580779717
69.0334912 1.600196571
79.05422664 1.890457639
81.0334912 3.689923863
91.01784114 1.477403371
93.0334912 5.12336195
95.04914126 4.589354723
105.0334912 4.810936422
107.0491413 11.92922734
109.0647913 3.724579399
119.0491413 3.490901751
121.0284058 1.600322062
121.0647913 5.376109356
123.0804414 1.606447527
133.0647913 4.427991313
135.0440559 3.604393463
137.0597059 3.123802948
151.075356 2.908336457

Name: +ve in-silico MS/MS by CFM-ID for AGIQIOSHSMJYJP-UHFFFAOYSA-N
ID: AGIQIOSHSMJYJP-UHFFFAOYSA-N
Comment: Energy0
Num peaks: 6
111.0440559 0.559469471
113.0597059 0.6229032354
137.0597059 7.536906258
139.075356 2.50733259
153.0546206 1.287685417
169.0859207 84.73617764

Name: +ve in-silico MS/MS by CFM-ID for AGIQIOSHSMJYJP-UHFFFAOYSA-N
ID: AGIQIOSHSMJYJP-UHFFFAOYSA-N
Comment: Energy1
Num peaks: 6
101.0597059 2.577084574
111.0440559 3.073570798
125.0597059 3.9923302
137.0597059 14.84941165
139.075356 2.921756539
169.0859207 53.4916215

Name: +ve in-silico MS/MS by CFM-ID for AGIQIOSHSMJYJP-UHFFFAOYSA-N
ID: AGIQIOSHSMJYJP-UHFFFAOYSA-N
Comment: Energy2
Num peaks: 20
45.0334912 1.772916078
51.02292652 3.163062867
53.03857658 2.410031028
55.01784114 5.757067771
57.0334912 2.396303813
69.0334912 8.617705973
81.0334912 11.14578991
83.04914126 5.455427912
85.02840582 2.035293029
93.0334912 5.305510246
95.04914126 4.815185786
97.02840582 2.040785158
107.0491413 2.757219425
111.0440559 2.356317628
113.0597059 1.933992623
123.0440559 6.543771956
125.0597059 2.479718163
137.0597059 4.287568463
139.075356 2.025470152
153.0546206 3.393095589

Name: +ve in-silico MS/MS by CFM-ID for YKXXBEOXRPZVCC-DTWKUNHWSA-N
ID: YKXXBEOXRPZVCC-DTWKUNHWSA-N
Comment: Energy0
Num peaks: 6
41.03857658 0.273326374
79.05422664 0.2876022507
81.06987671 0.3679579593
91.05422664 0.3298708238
133.0647913 22.06444982
151.075356 73.49188274

Name: +ve in-silico MS/MS by CFM-ID for YKXXBEOXRPZVCC-DTWKUNHWSA-N
ID: YKXXBEOXRPZVCC-DTWKUNHWSA-N
Comment: Energy1
Num peaks: 9
79.05422664 2.885713119
91.05422664 8.568680458
93.06987671 3.280937018
103.0542266 5.425360114
105.0698767 4.806873507
121.0647913 12.62823489
123.0804414 8.387036255
133.0647913 15.15203072
151.075356 19.69953578

Name: +ve in-silico MS/MS by CFM-ID for YKXXBEOXRPZVCC-DTWKUNHWSA-N
ID: YKXXBEOXRPZVCC-DTWKUNHWSA-N
Comment: Energy2
Num peaks: 18
39.02292652 3.006473284
41.03857658 2.079447986
49.00727645 5.495900816
51.02292652 2.587771742
53.03857658 2.089111061
65.03857658 1.662692134
79.05422664 4.781284624
81.06987671 5.551836864
91.05422664 6.311407833
93.06987671 2.555692749
95.08552677 1.645762907
101.0385766 2.105970971
103.0542266 3.719845246
105.0334912 2.404624524
105.0698767 9.464649117
107.0491413 4.030175986
117.0334912 5.418989131
133.0647913 15.87189094

Name: +ve in-silico MS/MS by CFM-ID for VXUCMXVCGIAHHR-UHFFFAOYSA-N
ID: VXUCMXVCGIAHHR-UHFFFAOYSA-N
Comment: Energy0
Num peaks: 6
41.03857658 3.404130757
123.0440559 1.116323312
125.0597059 1.347944313
133.0647913 3.547596938
135.0440559 6.840422781
151.075356 76.40844813

Name: +ve in-silico MS/MS by CFM-ID for VXUCMXVCGIAHHR-UHFFFAOYSA-N
ID: VXUCMXVCGIAHHR-UHFFFAOYSA-N
Comment: Energy1
Num peaks: 13
39.02292652 4.308541044
41.03857658 14.30767377
49.00727645 1.64918388
65.03857658 1.62546931
67.05422664 1.643876908
107.0491413 1.875677942
111.0440559 1.523570178
121.0647913 3.028534852
123.0440559 1.672486183
123.0804414 3.652507125
133.0647913 3.428789642
135.0440559 8.766956147
151.075356 32.91496473

Name: +ve in-silico MS/MS by CFM-ID for VXUCMXVCGIAHHR-UHFFFAOYSA-N
ID: VXUCMXVCGIAHHR-UHFFFAOYSA-N
Comment: Energy2
Num peaks: 21
25.00727645 1.348066309
39.02292652 17.54626968
41.03857658 18.3452761
49.00727645 2.536797929
51.02292652 2.396219942
53.03857658 1.657854697
63.02292652 5.441768313
65.03857658 4.208326081
75.02292652 1.053317096
79.05422664 1.262992902
81.0334912 1.303287361
101.0385766 1.746931623
103.0542266 1.33935209
105.0334912 2.522036726
105.0698767 3.401432104
107.0491413 3.604312832
109.0647913 1.527744341
117.0334912 2.023494645
123.0804414 1.04913031
133.0647913 2.027790882
135.0440559 3.694778031

Name: +ve in-silico MS/MS by CFM-ID for XZRHNAFEYMSXRG-UHFFFAOYSA-N
ID: XZRHNAFEYMSXRG-UHFFFAOYSA-N
Comment: Energy0
Num peaks: 6
103.0542266 2.292351646
105.0698767 19.45581804
107.0855268 2.75050554
133.0647913 18.21434764
135.0440559 0.7036878309
151.075356 53.78621907

Name: +ve in-silico MS/MS by CFM-ID for XZRHNAFEYMSXRG-UHFFFAOYSA-N
ID: XZRHNAFEYMSXRG-UHFFFAOYSA-N
Comment: Energy1
Num peaks: 6
79.05422664 1.261225185
103.0542266 3.491424254
105.0698767 37.31670634
107.0855268 6.120898989
133.0647913 22.95371434
151.075356 18.26878954

Name: +ve in-silico MS/MS by CFM-ID for XZRHNAFEYMSXRG-UHFFFAOYSA-N
ID: XZRHNAFEYMSXRG-UHFFFAOYSA-N
Comment: Energy2
Num peaks: 11
39.02292652 4.433064601
49.00727645 3.920767883
65.03857658 4.735163514
75.02292652 4.616689732
77.03857658 11.71847006
79.05422664 8.967636727
89.03857658 4.405621706
91.05422664 6.994643951
103.0542266 7.215042005
105.0698767 19.89502697
107.0855268 3.936680438

Name: +ve in-silico MS/MS by CFM-ID for UYGBSRJODQHNLQ-UHFFFAOYSA-N
ID: UYGBSRJODQHNLQ-UHFFFAOYSA-N
Comment: Energy0
Num peaks: 6
119.0491413 0.9645365986
121.0647913 3.872078533
123.0804414 1.923151929
125.0597059 0.9885557467
133.0647913 11.21707331
151.075356 77.4185616

Name: +ve in-silico MS/MS by CFM-ID for UYGBSRJODQHNLQ-UHFFFAOYSA-N
ID: UYGBSRJODQHNLQ-UHFFFAOYSA-N
Comment: Energy1
Num peaks: 6
39.02292652 2.304904475
93.0334912 2.356818974
121.0647913 8.143507132
123.0804414 4.930623006
133.0647913 17.02272968
151.075356 48.20396623

Name: +ve in-silico MS/MS by CFM-ID for UYGBSRJODQHNLQ-UHFFFAOYSA-N
ID: UYGBSRJODQHNLQ-UHFFFAOYSA-N
Comment: Energy2
Num peaks: 19
39.02292652 7.154359359
41.03857658 4.189448239
63.02292652 2.184665346
65.03857658 3.624691085
69.0334912 2.517933488
77.00219107 1.673976282
79.05422664 2.64966492
81.0334912 2.150045982
91.05422664 5.96726486
93.0334912 6.243608877
93.06987671 5.265842699
95.04914126 1.708525422
103.0542266 2.251941838
105.0698767 9.08422343
109.0647913 2.384591794
119.0491413 2.15783814
121.0647913 4.702977406
123.0804414 2.671731599
133.0647913 11.95817822

Name: +ve in-silico MS/MS by CFM-ID for XMWIQROFOJZOAJ-UHFFFAOYSA-N
ID: XMWIQROFOJZOAJ-UHFFFAOYSA-N
Comment: Energy0
Num peaks: 6
63.00767038 1.067858741
105.0698767 7.523375794
107.0855268 20.26797386
123.0804414 3.418704154
125.0960915 12.92972143
169.0859207 42.64822533

Name: +ve in-silico MS/MS by CFM-ID for XMWIQROFOJZOAJ-UHFFFAOYSA-N
ID: XMWIQROFOJZOAJ-UHFFFAOYSA-N
Comment: Energy1
Num peaks: 17
39.02292652 1.455348535
41.03857658 1.52420105
43.05422664 2.466734666
53.03857658 1.52693718
55.05422664 3.221607194
57.06987671 3.813215038
63.00767038 3.769712204
79.05422664 1.694633335
81.06987671 1.610606458
91.05422664 1.863404268
105.0698767 3.357453937
107.0855268 20.71939551
123.0804414 1.955635424
125.0960915 10.43264117
139.0389705 1.903627526
153.0546206 2.741913521
169.0859207 16.59172825

Name: +ve in-silico MS/MS by CFM-ID for XMWIQROFOJZOAJ-UHFFFAOYSA-N
ID: XMWIQROFOJZOAJ-UHFFFAOYSA-N
Comment: Energy2
Num peaks: 13
39.02292652 7.628701539
41.03857658 8.440635429
43.05422664 7.35451817
51.02292652 5.630270295
53.03857658 10.68299057
55.05422664 6.703393256
57.06987671 3.618454999
65.03857658 5.374755357
67.05422664 8.942124314
69.06987671 5.11735023
71.08552677 6.034883043
79.05422664 2.473106697
107.0855268 3.590774234

Name: +ve in-silico MS/MS by CFM-ID for DDPVIZAUPGMSPP-UHFFFAOYSA-N
ID: DDPVIZAUPGMSPP-UHFFFAOYSA-N
Comment: Energy0
Num peaks: 6
125.0597059 1.361280142
135.0440559 1.353946615
137.0597059 1.926763171
151.075356 45.19691384
153.0546206 1.802159443
169.0859207 40.19139744

Name: +ve in-silico MS/MS by CFM-ID for DDPVIZAUPGMSPP-UHFFFAOYSA-N
ID: DDPVIZAUPGMSPP-UHFFFAOYSA-N
Comment: Energy1
Num peaks: 10
119.0491413 2.350466737
121.0647913 1.977571812
123.0440559 2.211367384
125.0597059 5.386298279
133.0647913 1.598139056
135.0440559 2.500156884
137.0597059 2.767903974
151.075356 35.73579129
153.0546206 1.770658181
169.0859207 23.84904104

Name: +ve in-silico MS/MS by CFM-ID for DDPVIZAUPGMSPP-UHFFFAOYSA-N
ID: DDPVIZAUPGMSPP-UHFFFAOYSA-N
Comment: Energy2
Num peaks: 31
15.02292652 1.284452534
25.00727645 1.437339545
41.03857658 1.516516945
43.01784114 1.274381197
45.0334912 1.95455208
49.00727645 2.587439501
51.02292652 1.811907949
55.01784114 1.748462568
57.0334912 1.342757759
67.05422664 1.686006376
69.0334912 1.651254265
81.0334912 1.632960334
91.01784114 1.363701813
93.0334912 1.624532849
95.04914126 2.693083524
105.0334912 3.593788221
107.0491413 2.948065126
109.0284058 1.299675168
109.0647913 1.581880519
111.0440559 1.475672643
119.0491413 6.546564112
121.0284058 1.870600621
121.0647913 5.798185755
123.0440559 2.56682224
123.0804414 2.868864484
125.0597059 2.440266994
133.0647913 2.533923386
135.0440559 11.66270942
137.0597059 1.189729539
151.075356 4.413976201
153.0546206 1.904549572

Name: +ve in-silico MS/MS by CFM-ID for BDMPANHAJGKVBO-UHFFFAOYSA-N
ID: BDMPANHAJGKVBO-UHFFFAOYSA-N
Comment: Energy0
Num peaks: 6
125.0597059 2.223549121
137.0597059 9.306131765
139.075356 3.116219561
151.075356 9.909057392
153.0546206 2.915776961
169.0859207 56.54980813

Name: +ve in-silico MS/MS by CFM-ID for BDMPANHAJGKVBO-UHFFFAOYSA-N
ID: BDMPANHAJGKVBO-UHFFFAOYSA-N
Comment: Energy1
Num peaks: 21
43.01784114 2.027764074
51.02292652 1.888089803
57.0334912 2.437851305
67.01784114 2.559450172
69.0334912 4.710257818
81.0334912 1.946375954
83.04914126 1.343994897
85.02840582 1.299079725
99.04405588 2.70758518
101.0597059 1.334801873
109.0284058 1.534644817
111.0440559 2.031264104
119.0491413 1.650004593
123.0440559 1.424531343
125.0597059 2.354887356
127.075356 3.835725961
137.0597059 7.287415517
139.075356 1.718412731
151.075356 7.842675054
153.0546206 1.79743907
169.0859207 26.34318319

Name: +ve in-silico MS/MS by CFM-ID for BDMPANHAJGKVBO-UHFFFAOYSA-N
ID: BDMPANHAJGKVBO-UHFFFAOYSA-N
Comment: Energy2
Num peaks: 30
39.02292652 5.380181436
41.00219107 3.188535253
41.03857658 2.821097238
43.01784114 1.833964137
43.05422664 1.261454912
49.00727645 3.739039823
51.02292652 2.87431502
53.03857658 4.757988153
55.01784114 3.214054021
57.0334912 4.471451253
65.00219107 2.062786134
65.03857658 1.267113801
67.01784114 3.759686358
69.0334912 4.480471528
71.04914126 1.494179973
79.01784114 1.693363014
81.0334912 5.375866655
83.01275576 0.937122479
83.04914126 2.697319272
93.0334912 1.339297498
95.04914126 2.081529576
107.0491413 2.108323853
109.0284058 3.027678792
111.0440559 2.025281454
121.0284058 1.258040892
121.0647913 1.727748248
123.0440559 2.629462748
125.0597059 2.65943053
135.0440559 2.12034188
153.0546206 1.741619652

Name: +ve in-silico MS/MS by CFM-ID for ZJTBQZPAXCWXFJ-UHFFFAOYSA-N
ID: ZJTBQZPAXCWXFJ-UHFFFAOYSA-N
Comment: Energy0
Num peaks: 6
125.0597059 2.270802041
127.075356 2.207089745
137.0597059 3.28682578
151.075356 11.01409474
153.0546206 3.805607187
169.0859207 61.28419117

Name: +ve in-silico MS/MS by CFM-ID for ZJTBQZPAXCWXFJ-UHFFFAOYSA-N
ID: ZJTBQZPAXCWXFJ-UHFFFAOYSA-N
Comment: Energy1
Num peaks: 21
43.01784114 1.664012653
53.03857658 2.682016973
57.0334912 2.839403553
67.01784114 2.078985806
69.0334912 3.141112049
71.04914126 3.759180878
81.0334912 5.701676482
83.01275576 2.567585648
83.04914126 2.476562423
85.02840582 1.554957326
85.06479133 1.955427871
97.02840582 2.001538748
99.04405588 4.604600712
111.0440559 3.593496459
123.0440559 1.484368571
125.0597059 2.6943255
127.075356 3.765035248
137.0597059 3.20238707
151.075356 6.525576236
153.0546206 1.857662187
169.0859207 21.0386069

Name: +ve in-silico MS/MS by CFM-ID for ZJTBQZPAXCWXFJ-UHFFFAOYSA-N
ID: ZJTBQZPAXCWXFJ-UHFFFAOYSA-N
Comment: Energy2
Num peaks: 31
25.00727645 1.889069427
39.02292652 4.44991696
41.00219107 2.591549605
41.03857658 4.029449544
43.01784114 1.319180761
45.0334912 1.871871587
49.00727645 1.563837979
51.02292652 4.316360105
53.00219107 1.592356068
53.03857658 3.431707913
55.01784114 5.733276598
57.0334912 4.752830056
65.00219107 1.474308142
67.01784114 5.907885334
67.05422664 1.785883075
69.0334912 6.538306156
69.06987671 1.188353994
71.04914126 1.571341114
81.0334912 4.278615652
83.01275576 1.639396048
83.04914126 2.393131797
85.02840582 2.369979095
93.0334912 1.612502667
95.04914126 1.677569693
97.02840582 1.110036201
107.0491413 1.635266809
109.0284058 1.341999197
111.0440559 1.576827714
123.0440559 1.327333296
125.0597059 1.113363898
153.0546206 1.424958817

Name: +ve in-silico MS/MS by CFM-ID for SVRVCZONVXGHAM-UHFFFAOYSA-N
ID: SVRVCZONVXGHAM-UHFFFAOYSA-N
Comment: Energy0
Num peaks: 6
107.0491413 2.180392582
133.0647913 3.50730132
135.0440559 1.756399458
151.075356 39.35399058
153.0546206 1.867999431
169.0859207 34.03444603

Name: +ve in-silico MS/MS by CFM-ID for SVRVCZONVXGHAM-UHFFFAOYSA-N
ID: SVRVCZONVXGHAM-UHFFFAOYSA-N
Comment: Energy1
Num peaks: 18
43.01784114 1.336988046
51.02292652 1.477640418
57.0334912 1.666916816
67.01784114 1.9683685
69.0334912 3.551249538
71.04914126 1.512020763
81.0334912 8.67143155
83.04914126 3.963258327
85.06479133 1.311144371
99.04405588 1.285233588
101.0597059 1.322779755
107.0491413 1.851153376
109.0647913 2.26971913
127.075356 1.721238335
133.0647913 6.139796969
135.0440559 1.686826132
151.075356 24.66165303
169.0859207 14.86860311

Name: +ve in-silico MS/MS by CFM-ID for SVRVCZONVXGHAM-UHFFFAOYSA-N
ID: SVRVCZONVXGHAM-UHFFFAOYSA-N
Comment: Energy2
Num peaks: 29
25.00727645 1.611333985
39.02292652 3.445021919
41.00219107 2.097051904
41.03857658 1.777302241
43.01784114 1.908659454
43.05422664 1.266065305
49.00727645 3.695877492
51.02292652 3.64295822
53.03857658 1.651432529
55.01784114 2.395275479
57.0334912 3.052685206
67.01784114 3.796719198
69.0334912 3.140151818
79.01784114 1.623627602
81.0334912 7.36171693
83.01275576 1.306736477
83.04914126 7.480031328
93.0334912 2.831324065
95.04914126 1.888473418
105.0334912 1.151235933
107.0491413 4.905203601
111.0440559 1.652119116
119.0491413 2.779815664
121.0647913 2.84397732
123.0440559 1.204677295
133.0647913 1.412458728
135.0440559 5.300287564
151.075356 1.903528135
153.0546206 1.363267318

Name: +ve in-silico MS/MS by CFM-ID for NSMPFGWDOGVQDR-UHFFFAOYSA-N
ID: NSMPFGWDOGVQDR-UHFFFAOYSA-N
Comment: Energy0
Num peaks: 6
70.02874017 4.407950189
72.04439023 25.48899292
73.02840582 4.723181454
90.05495492 21.36910692
116.0342195 18.92814378
134.0447842 9.717239079

Name: +ve in-silico MS/MS by CFM-ID for NSMPFGWDOGVQDR-UHFFFAOYSA-N
ID: NSMPFGWDOGVQDR-UHFFFAOYSA-N
Comment: Energy1
Num peaks: 8
44.04947561 7.340151235
72.04439023 24.5509077
73.02840582 12.69268719
74.02365479 3.566595038
88.03930485 5.21937619
90.05495492 14.53824649
116.0342195 8.922474314
134.0447842 4.905457942

Name: +ve in-silico MS/MS by CFM-ID for NSMPFGWDOGVQDR-UHFFFAOYSA-N
ID: NSMPFGWDOGVQDR-UHFFFAOYSA-N
Comment: Energy2
Num peaks: 9
27.02292652 12.93467345
29.03857658 3.237292171
42.03382555 17.13097927
44.04947561 9.854416577
46.06512568 2.704455316
55.01784114 3.023109507
72.04439023 11.1918785
73.02840582 17.28320837
90.05495492 2.847871576

Name: +ve in-silico MS/MS by CFM-ID for PAXQETGAVVOTSQ-UHFFFAOYSA-N
ID: PAXQETGAVVOTSQ-UHFFFAOYSA-N
Comment: Energy0
Num peaks: 6
39.02292652 1.525374247
57.0334912 10.19125163
95.04914126 2.956670652
107.0491413 1.904720362
133.0647913 16.90182656
151.075356 55.47259262

Name: +ve in-silico MS/MS by CFM-ID for PAXQETGAVVOTSQ-UHFFFAOYSA-N
ID: PAXQETGAVVOTSQ-UHFFFAOYSA-N
Comment: Energy1
Num peaks: 7
39.02292652 6.198743442
57.0334912 18.82362284
95.04914126 11.44924766
121.0647913 5.119847422
123.0804414 3.883835024
133.0647913 14.72307612
151.075356 20.5269304

Name: +ve in-silico MS/MS by CFM-ID for PAXQETGAVVOTSQ-UHFFFAOYSA-N
ID: PAXQETGAVVOTSQ-UHFFFAOYSA-N
Comment: Energy2
Num peaks: 16
25.00727645 2.0018351
27.02292652 5.159639736
29.03857658 2.826118305
39.02292652 16.94273654
49.00727645 4.310007069
51.02292652 3.230155429
53.00219107 3.180649675
53.03857658 3.428668505
55.01784114 2.740519238
57.0334912 13.52093228
63.02292652 3.166835262
65.03857658 4.239898551
67.05422664 5.271006437
79.05422664 5.969919675
95.04914126 3.84330877
109.0647913 1.862037579

Name: +ve in-silico MS/MS by CFM-ID for MWVNSIGOBUYMLI-UHFFFAOYSA-N
ID: MWVNSIGOBUYMLI-UHFFFAOYSA-N
Comment: Energy0
Num peaks: 6
57.0334912 8.52348729
95.04914126 5.324425252
119.0491413 1.754309205
121.0647913 2.02712928
133.0647913 19.42452841
151.075356 53.76095453

Name: +ve in-silico MS/MS by CFM-ID for MWVNSIGOBUYMLI-UHFFFAOYSA-N
ID: MWVNSIGOBUYMLI-UHFFFAOYSA-N
Comment: Energy1
Num peaks: 7
39.02292652 5.846499705
57.0334912 28.41297011
95.04914126 10.86086531
119.0491413 8.639163939
121.0647913 4.747592946
133.0647913 7.673385194
151.075356 14.18958342

Name: +ve in-silico MS/MS by CFM-ID for MWVNSIGOBUYMLI-UHFFFAOYSA-N
ID: MWVNSIGOBUYMLI-UHFFFAOYSA-N
Comment: Energy2
Num peaks: 16
25.00727645 3.034132103
27.02292652 4.013754519
39.02292652 18.43815078
49.00727645 5.414044995
51.02292652 3.963729183
53.00219107 2.55575977
53.03857658 3.617370878
55.01784114 2.780467825
57.0334912 6.580715373
63.02292652 3.606117785
65.03857658 5.610288724
67.05422664 6.509327836
79.05422664 6.775922855
81.06987671 2.128954139
95.04914126 4.245329489
133.0647913 2.636620477

Name: +ve in-silico MS/MS by CFM-ID for LCRFUELPWWJZNS-UHFFFAOYSA-N
ID: LCRFUELPWWJZNS-UHFFFAOYSA-N
Comment: Energy0
Num peaks: 6
95.04914126 1.131676135
109.0647913 4.099815858
123.0804414 5.686106045
133.0647913 9.769678184
151.075356 43.81381182
169.0859207 18.02130444

Name: +ve in-silico MS/MS by CFM-ID for LCRFUELPWWJZNS-UHFFFAOYSA-N
ID: LCRFUELPWWJZNS-UHFFFAOYSA-N
Comment: Energy1
Num peaks: 31
39.02292652 1.176501139
41.00219107 0.9253063089
51.02292652 0.964469095
53.03857658 1.148564017
55.01784114 1.360514913
57.0334912 1.003473293
59.01275576 1.18395619
65.03857658 1.357362296
67.01784114 0.9804246462
69.0334912 1.293580774
71.04914126 1.048132612
73.02840582 1.466367357
79.01784114 2.517251269
79.05422664 1.300603644
81.0334912 1.87988692
83.04914126 1.349084112
85.06479133 1.289101652
91.05422664 1.194887647
95.04914126 1.937562483
97.06479133 1.233437542
105.0698767 1.750707002
107.0491413 1.621084335
109.0284058 0.8781949006
109.0647913 6.499507024
121.0647913 1.18615775
123.0440559 0.8744347659
123.0804414 12.79632921
125.0960915 1.370909164
133.0647913 5.213766166
151.075356 13.91685704
169.0859207 6.009638517

Name: +ve in-silico MS/MS by CFM-ID for LCRFUELPWWJZNS-UHFFFAOYSA-N
ID: LCRFUELPWWJZNS-UHFFFAOYSA-N
Comment: Energy2
Num peaks: 31
27.02292652 2.223889985
39.02292652 6.418915385
41.00219107 2.239578642
41.03857658 2.084758164
43.01784114 1.426597093
49.00727645 3.119002252
51.02292652 5.781818215
53.03857658 6.220353372
55.05422664 3.70045371
59.01275576 1.53388506
63.02292652 1.176965681
65.03857658 5.542225238
67.01784114 1.464756503
67.05422664 4.992538678
68.99710569 1.395755218
69.06987671 1.183624573
77.00219107 1.77500697
79.01784114 1.581243664
79.05422664 4.086578839
81.0334912 2.12129553
81.06987671 1.311809561
83.04914126 1.21957609
91.05422664 4.268439488
93.06987671 1.245846611
95.01275576 1.086675245
95.04914126 1.08692807
105.0698767 3.496509433
107.0491413 1.311225851
107.0855268 2.106840793
109.0647913 1.573754716
123.0804414 1.244866815

Name: +ve in-silico MS/MS by CFM-ID for PTCTWVMSVHAZKL-UHFFFAOYSA-N
ID: PTCTWVMSVHAZKL-UHFFFAOYSA-N
Comment: Energy0
Num peaks: 6
95.04914126 1.141417957
109.0647913 4.653442571
123.0804414 6.745246396
133.0647913 7.539847825
151.075356 44.55029785
169.0859207 19.10393216

Name: +ve in-silico MS/MS by CFM-ID for PTCTWVMSVHAZKL-UHFFFAOYSA-N
ID: PTCTWVMSVHAZKL-UHFFFAOYSA-N
Comment: Energy1
Num peaks: 27
41.03857658 1.16263482
53.00219107 1.17874451
55.01784114 1.827657696
55.05422664 1.178150318
57.0334912 1.016758774
59.01275576 1.242243532
67.01784114 1.347319769
67.05422664 1.050709981
69.0334912 1.593072186
73.02840582 1.552254638
79.01784114 1.201780381
81.0334912 3.367163654
83.04914126 3.50638409
85.02840582 0.9131598832
87.04405588 0.9266520062
95.04914126 2.049191321
97.06479133 1.308520375
107.0491413 1.725948258
109.0284058 1.053595051
109.0647913 7.566708334
111.0440559 1.096586845
121.0647913 1.291537297
123.0804414 14.10942058
125.0960915 1.701501382
133.0647913 4.576501152
151.075356 14.43857618
169.0859207 6.551624286

Name: +ve in-silico MS/MS by CFM-ID for PTCTWVMSVHAZKL-UHFFFAOYSA-N
ID: PTCTWVMSVHAZKL-UHFFFAOYSA-N
Comment: Energy2
Num peaks: 31
27.02292652 2.180281873
39.02292652 5.216787277
41.03857658 4.152203524
49.00727645 1.020415526
51.02292652 4.809207819
53.00219107 1.581665903
53.03857658 6.358704862
55.01784114 1.542530054
55.05422664 4.923806748
57.0334912 1.193451892
59.01275576 1.64767719
65.03857658 3.507103229
67.01784114 1.855795747
67.05422664 6.249897149
68.99710569 1.484331251
69.0334912 1.082546685
77.03857658 0.9935029496
79.01784114 3.570687729
79.05422664 2.657950642
81.0334912 3.749785164
81.06987671 3.061072667
83.04914126 3.05668049
91.05422664 1.18299112
93.06987671 1.805985659
95.04914126 1.122561678
97.06479133 1.292542009
105.0698767 1.073712892
107.0491413 1.76872044
109.0647913 2.007706651
123.0804414 1.668079359
125.0960915 1.871988996

Name: +ve in-silico MS/MS by CFM-ID for RMVARJLBXBNPJT-UHFFFAOYSA-N
ID: RMVARJLBXBNPJT-UHFFFAOYSA-N
Comment: Energy0
Num peaks: 6
105.0698767 2.969792691
109.0647913 2.376054144
123.0804414 3.51027625
133.0647913 19.24064986
151.075356 42.18359165
169.0859207 13.26900064

Name: +ve in-silico MS/MS by CFM-ID for RMVARJLBXBNPJT-UHFFFAOYSA-N
ID: RMVARJLBXBNPJT-UHFFFAOYSA-N
Comment: Energy1
Num peaks: 26
39.02292652 1.063149663
51.02292652 0.8346192693
53.03857658 1.073466709
55.01784114 1.136738398
59.01275576 1.191303623
65.03857658 1.729738257
67.05422664 1.241020205
69.0334912 0.9183489184
73.02840582 1.587070998
79.01784114 1.975644623
79.05422664 1.008933403
81.0334912 1.308245942
83.04914126 0.8037482265
91.05422664 4.553444075
95.04914126 1.580421203
103.0542266 0.9294786965
105.0698767 8.151061604
107.0491413 1.267696182
107.0855268 1.569608244
109.0284058 1.433985491
109.0647913 4.199938613
121.0647913 0.9222095207
123.0804414 8.016848637
133.0647913 10.9246219
151.075356 16.25226638
169.0859207 4.779659325

Name: +ve in-silico MS/MS by CFM-ID for RMVARJLBXBNPJT-UHFFFAOYSA-N
ID: RMVARJLBXBNPJT-UHFFFAOYSA-N
Comment: Energy2
Num peaks: 31
27.02292652 1.699858959
39.02292652 5.698357259
41.03857658 1.470763873
49.00727645 3.572855828
51.02292652 5.209395634
53.03857658 5.467043617
55.05422664 0.9651028508
59.01275576 1.68392623
63.02292652 1.920772148
65.03857658 7.712264415
67.05422664 3.650133771
68.99710569 1.253776973
77.00219107 1.587281706
77.03857658 1.794091948
79.01784114 1.39974562
79.05422664 5.73072647
81.0334912 1.877162187
81.06987671 1.269249532
83.04914126 1.095513904
91.05422664 6.157953788
93.06987671 2.183680901
95.01275576 1.172716458
95.04914126 1.25804098
103.0542266 2.028618981
105.0698767 4.208671538
107.0491413 1.370298147
107.0855268 2.075746121
109.0647913 1.644073666
121.0647913 1.148155201
123.0804414 1.043303569
133.0647913 1.077962802

Name: +ve in-silico MS/MS by CFM-ID for VYUKCVLHGXBZDF-UHFFFAOYSA-N
ID: VYUKCVLHGXBZDF-UHFFFAOYSA-N
Comment: Energy0
Num peaks: 6
85.06479133 1.504528549
87.08044139 1.218003721
97.06479133 10.51336361
99.08044139 3.414624781
111.0804414 9.016124156
129.0910061 62.32384562

Name: +ve in-silico MS/MS by CFM-ID for VYUKCVLHGXBZDF-UHFFFAOYSA-N
ID: VYUKCVLHGXBZDF-UHFFFAOYSA-N
Comment: Energy1
Num peaks: 12
39.02292652 4.855810842
41.03857658 4.008792241
43.05422664 1.880655509
55.01784114 3.045383442
57.0334912 6.14653868
69.0334912 2.105646043
71.04914126 1.752872303
97.06479133 9.3767537
99.08044139 2.25321259
101.0960915 4.079470982
111.0804414 8.601724795
129.0910061 32.54479058

Name: +ve in-silico MS/MS by CFM-ID for VYUKCVLHGXBZDF-UHFFFAOYSA-N
ID: VYUKCVLHGXBZDF-UHFFFAOYSA-N
Comment: Energy2
Num peaks: 20
15.02292652 2.190890708
25.00727645 1.750815684
27.02292652 2.82076002
39.02292652 9.83179963
41.00219107 2.925657975
41.03857658 12.56711312
43.01784114 1.599495204
43.05422664 10.61802547
47.04914126 2.086564567
51.02292652 2.822385127
53.03857658 2.834151935
55.01784114 5.314398132
55.05422664 8.152812027
57.0334912 4.471937842
61.06479133 1.959991516
65.03857658 1.534784775
67.05422664 2.131867301
69.0334912 2.017883455
69.06987671 2.150599505
83.04914126 1.633441228

Name: +ve in-silico MS/MS by CFM-ID for FCZLJRREBMZCJV-UHFFFAOYSA-N
ID: FCZLJRREBMZCJV-UHFFFAOYSA-N
Comment: Energy0
Num peaks: 11
107.0491413 6.282428155
109.0647913 6.484275881
121.0647913 1.528731755
123.0440559 1.646542017
123.0804414 5.661557789
125.0597059 4.053439864
127.075356 2.457521636
133.0647913 6.95764191
139.075356 1.874378166
151.075356 20.93184513
169.0859207 22.38012636

Name: +ve in-silico MS/MS by CFM-ID for FCZLJRREBMZCJV-UHFFFAOYSA-N
ID: FCZLJRREBMZCJV-UHFFFAOYSA-N
Comment: Energy1
Num peaks: 26
41.00219107 2.308350759
41.03857658 1.426680635
43.01784114 1.182171283
43.05422664 3.604132533
45.0334912 1.031498435
65.03857658 1.035641178
67.05422664 1.126930174
71.01275576 1.586833865
81.06987671 1.632782426
91.05422664 2.38725211
93.0334912 3.503754695
93.06987671 1.015179084
95.04914126 1.401584774
97.06479133 1.053927456
105.0698767 3.155290395
107.0491413 7.203466198
107.0855268 1.426588703
109.0647913 8.087221905
121.0647913 1.0804697
123.0440559 1.18861014
123.0804414 10.51756028
125.0597059 1.857019669
125.0960915 1.156601007
133.0647913 4.617641974
151.075356 10.269252
169.0859207 6.019325363

Name: +ve in-silico MS/MS by CFM-ID for FCZLJRREBMZCJV-UHFFFAOYSA-N
ID: FCZLJRREBMZCJV-UHFFFAOYSA-N
Comment: Energy2
Num peaks: 27
25.00727645 2.100399955
39.02292652 4.026475835
41.00219107 1.319720961
41.03857658 3.913460803
43.01784114 1.515852723
43.05422664 4.590325157
53.00219107 1.403454198
53.03857658 1.099606534
59.01275576 1.854221064
63.02292652 1.401798319
65.00219107 4.88791658
65.03857658 5.324709716
67.01784114 4.579756951
67.05422664 6.517959342
71.01275576 1.835311779
79.01784114 3.002862166
79.05422664 4.589855813
81.0334912 1.576805513
81.06987671 6.658723066
83.01275576 1.207124783
89.03857658 2.20573873
91.05422664 2.17601594
93.0334912 1.216759589
93.06987671 5.852376071
107.0491413 3.377592286
109.0647913 1.546955707
123.0804414 1.096755501

Name: +ve in-silico MS/MS by CFM-ID for REOYKRDMVBXLRN-UHFFFAOYSA-N
ID: REOYKRDMVBXLRN-UHFFFAOYSA-N
Comment: Energy0
Num peaks: 6
83.04914126 1.665065684
85.06479133 3.753266662
93.06987671 3.808183698
99.08044139 5.496534377
111.0804414 24.82393179
129.0910061 46.44081642

Name: +ve in-silico MS/MS by CFM-ID for REOYKRDMVBXLRN-UHFFFAOYSA-N
ID: REOYKRDMVBXLRN-UHFFFAOYSA-N
Comment: Energy1
Num peaks: 16
39.02292652 2.110577051
41.03857658 2.876520182
43.01784114 5.737134779
45.0334912 2.596233978
55.01784114 2.261288565
55.05422664 2.967817851
57.0334912 2.544809696
67.05422664 2.709062531
69.0334912 2.215648799
83.04914126 5.936355192
85.06479133 7.524692752
87.08044139 2.564858147
93.06987671 2.990423835
99.08044139 6.216039847
111.0804414 15.05073642
129.0910061 14.58047632

Name: +ve in-silico MS/MS by CFM-ID for REOYKRDMVBXLRN-UHFFFAOYSA-N
ID: REOYKRDMVBXLRN-UHFFFAOYSA-N
Comment: Energy2
Num peaks: 19
25.00727645 2.678032635
27.02292652 2.575188718
39.02292652 4.982609546
41.00219107 2.883936278
41.03857658 11.15212868
43.01784114 7.287211066
43.05422664 4.03903472
45.0334912 2.246633841
51.02292652 2.360526088
53.03857658 3.203287186
55.01784114 2.745084719
55.05422664 11.84238338
57.06987671 4.816558682
65.03857658 3.12287668
67.05422664 2.555288383
69.0334912 2.747350326
69.06987671 5.046106194
71.04914126 2.201255195
83.04914126 2.725364503

Name: +ve in-silico MS/MS by CFM-ID for BHYLAGXLVFPDAR-UHFFFAOYSA-N
ID: BHYLAGXLVFPDAR-UHFFFAOYSA-N
Comment: Energy0
Num peaks: 6
107.0491413 2.956144069
109.0647913 1.127487205
121.0647913 4.960263078
123.0804414 1.736557361
133.0647913 19.89996849
151.075356 63.25168656

Name: +ve in-silico MS/MS by CFM-ID for BHYLAGXLVFPDAR-UHFFFAOYSA-N
ID: BHYLAGXLVFPDAR-UHFFFAOYSA-N
Comment: Energy1
Num peaks: 9
43.01784114 5.169621593
107.0491413 9.33169606
109.0647913 4.780649815
115.0542266 1.284234812
119.0491413 1.375947575
121.0647913 9.029457969
123.0804414 3.482348396
133.0647913 18.30342204
151.075356 27.59806438

Name: +ve in-silico MS/MS by CFM-ID for BHYLAGXLVFPDAR-UHFFFAOYSA-N
ID: BHYLAGXLVFPDAR-UHFFFAOYSA-N
Comment: Energy2
Num peaks: 23
29.00219107 1.592874838
39.02292652 2.22935322
41.00219107 1.421454946
43.01784114 2.277594928
49.00727645 2.25249184
51.02292652 1.812865796
63.02292652 3.019683672
65.00219107 2.588559837
65.03857658 5.197759932
79.05422664 9.679976617
91.05422664 9.130797368
93.06987671 4.747962956
103.0542266 3.637971602
105.0334912 3.244783452
105.0698767 3.921174271
107.0491413 6.406978975
109.0647913 2.801180222
115.0542266 1.491310535
119.0491413 1.698328182
121.0647913 3.657239861
123.0804414 1.624690822
133.0647913 3.631728814
135.0440559 2.313110224

Name: +ve in-silico MS/MS by CFM-ID for BUACKZOZMOQLGI-UHFFFAOYSA-N
ID: BUACKZOZMOQLGI-UHFFFAOYSA-N
Comment: Energy0
Num peaks: 6
105.0334912 1.250699253
107.0491413 2.818064575
121.0647913 4.819356973
123.0804414 1.679031932
133.0647913 19.31796424
151.075356 61.01627311

Name: +ve in-silico MS/MS by CFM-ID for BUACKZOZMOQLGI-UHFFFAOYSA-N
ID: BUACKZOZMOQLGI-UHFFFAOYSA-N
Comment: Energy1
Num peaks: 12
43.01784114 4.825978491
45.0334912 2.229853882
93.0334912 1.610157336
95.04914126 1.610726155
105.0334912 5.060181781
107.0491413 7.251566775
109.0647913 3.231179359
119.0491413 1.238453234
121.0647913 8.351390275
123.0804414 3.157409379
133.0647913 16.5758249
151.075356 24.95671522

Name: +ve in-silico MS/MS by CFM-ID for BUACKZOZMOQLGI-UHFFFAOYSA-N
ID: BUACKZOZMOQLGI-UHFFFAOYSA-N
Comment: Energy2
Num peaks: 26
29.00219107 1.339875556
39.02292652 2.256670213
43.01784114 1.822285959
49.00727645 6.339916005
51.02292652 2.836172775
63.02292652 3.2434389
65.00219107 3.279917294
65.03857658 2.892070118
75.02292652 3.612362024
77.03857658 6.372331646
79.01784114 3.126211008
79.05422664 6.262454205
81.0334912 1.854669792
89.03857658 1.693385571
91.01784114 1.227309977
91.05422664 5.627429534
93.0334912 1.845351248
93.06987671 3.493630604
95.04914126 1.271832122
105.0334912 4.948396785
105.0698767 2.846232717
107.0491413 3.557705384
109.0647913 1.719103786
115.0542266 1.424789065
121.0647913 2.702758435
133.0647913 2.882902674

Name: +ve in-silico MS/MS by CFM-ID for UMVOQQDNEYOJOK-UHFFFAOYSA-N
ID: UMVOQQDNEYOJOK-UHFFFAOYSA-N
Comment: Energy0
Num peaks: 6
105.0698767 16.51873507
107.0855268 2.292114241
125.0597059 0.219906783
133.0647913 38.49168916
135.0440559 0.3166616751
151.075356 41.43348541

Name: +ve in-silico MS/MS by CFM-ID for UMVOQQDNEYOJOK-UHFFFAOYSA-N
ID: UMVOQQDNEYOJOK-UHFFFAOYSA-N
Comment: Energy1
Num peaks: 6
79.05422664 1.147657081
105.0698767 32.89374918
107.0855268 5.273290488
125.0597059 0.733943373
133.0647913 42.49629073
151.075356 14.02573464

Name: +ve in-silico MS/MS by CFM-ID for UMVOQQDNEYOJOK-UHFFFAOYSA-N
ID: UMVOQQDNEYOJOK-UHFFFAOYSA-N
Comment: Energy2
Num peaks: 6
63.02292652 5.621982591
65.03857658 5.056259639
79.05422664 11.76724214
105.0698767 38.52641423
107.0855268 4.818966793
133.0647913 15.29341497

Name: +ve in-silico MS/MS by CFM-ID for POGDOWNILMAROH-UHFFFAOYSA-N
ID: POGDOWNILMAROH-UHFFFAOYSA-N
Comment: Energy0
Num peaks: 9
53.00219107 1.409786202
93.06987671 1.667782969
105.0698767 3.78374612
121.0647913 2.107083511
123.0804414 10.5263668
133.0647913 4.008674773
139.075356 2.610589909
151.075356 24.93058654
169.0859207 29.24369971

Name: +ve in-silico MS/MS by CFM-ID for POGDOWNILMAROH-UHFFFAOYSA-N
ID: POGDOWNILMAROH-UHFFFAOYSA-N
Comment: Energy1
Num peaks: 31
39.02292652 1.087949615
41.00219107 1.992804642
41.03857658 1.110343699
51.02292652 0.9363786139
53.00219107 3.249527832
53.03857658 1.265752344
55.01784114 3.294631652
55.05422664 1.83518765
67.01784114 1.848817606
69.0334912 2.101738678
79.05422664 1.391826774
81.0334912 1.633402339
81.06987671 3.246865728
83.04914126 2.120741789
93.06987671 1.255504366
95.04914126 1.096717458
97.06479133 1.019185499
103.0542266 1.056557076
105.0698767 3.446430241
107.0855268 1.558588991
109.0647913 0.9746638888
121.0647913 1.730180629
123.0440559 1.410584423
123.0804414 10.58745747
125.0597059 0.8734290403
125.0960915 1.830864168
127.0389705 0.9235968501
127.075356 1.376449132
133.0647913 4.144012944
151.075356 11.53279867
169.0859207 6.496657313

Name: +ve in-silico MS/MS by CFM-ID for POGDOWNILMAROH-UHFFFAOYSA-N
ID: POGDOWNILMAROH-UHFFFAOYSA-N
Comment: Energy2
Num peaks: 31
25.00727645 1.724558724
39.02292652 5.826261921
41.00219107 0.970507718
41.03857658 4.171371606
43.05422664 1.454487088
49.00727645 1.508790318
51.02292652 2.737376395
53.00219107 8.373800209
53.03857658 4.906711329
55.01784114 2.468036528
55.05422664 5.9236027
57.06987671 1.435636475
63.02292652 1.240074084
65.00219107 3.341802564
65.03857658 1.567489043
67.01784114 3.440142768
67.05422664 2.174684772
69.0334912 0.7832730364
77.03857658 0.8545731716
79.01784114 0.869940659
79.05422664 1.240575674
81.0334912 2.247245497
81.06987671 4.229680458
93.06987671 5.042409297
95.04914126 2.635227964
101.0597059 0.875913715
105.0698767 1.789630863
107.0491413 0.9155337482
123.0440559 1.569715486
125.0597059 0.8149879665
153.0546206 1.404275023

Name: +ve in-silico MS/MS by CFM-ID for XPEUTONKFADCGE-UHFFFAOYSA-N
ID: XPEUTONKFADCGE-UHFFFAOYSA-N
Comment: Energy0
Num peaks: 6
55.05422664 2.02688541
57.06987671 0.9067796885
81.06987671 1.345291789
93.06987671 2.877989831
111.0804414 44.52017905
129.0910061 38.09723968

Name: +ve in-silico MS/MS by CFM-ID for XPEUTONKFADCGE-UHFFFAOYSA-N
ID: XPEUTONKFADCGE-UHFFFAOYSA-N
Comment: Energy1
Num peaks: 12
39.02292652 2.785740248
41.03857658 2.636356293
43.05422664 1.740326427
53.03857658 2.418416545
55.05422664 2.717263985
69.0334912 1.907208969
71.04914126 2.649729395
81.06987671 2.291848595
93.06987671 6.493802355
99.08044139 1.951233056
111.0804414 32.69174575
129.0910061 20.20291654

Name: +ve in-silico MS/MS by CFM-ID for XPEUTONKFADCGE-UHFFFAOYSA-N
ID: XPEUTONKFADCGE-UHFFFAOYSA-N
Comment: Energy2
Num peaks: 21
27.02292652 1.955011682
39.02292652 6.755354003
41.00219107 2.376615855
41.03857658 8.093239142
43.01784114 1.927083369
43.05422664 5.870008445
51.02292652 2.103895747
53.03857658 8.363624319
55.01784114 1.759982973
55.05422664 15.67571289
57.0334912 1.450383541
57.06987671 4.304224917
59.08552677 1.744187461
69.0334912 2.622988342
71.04914126 1.652956973
81.0334912 1.800087166
81.06987671 3.472561422
83.04914126 2.489405593
83.08552677 1.901048665
93.06987671 1.690095183
111.0804414 2.553234341

Name: +ve in-silico MS/MS by CFM-ID for IHDHQUMHJZWXSK-NSCUHMNNSA-N
ID: IHDHQUMHJZWXSK-NSCUHMNNSA-N
Comment: Energy0
Num peaks: 7
83.04914126 2.590010806
85.06479133 4.938971468
93.06987671 5.661681944
97.06479133 2.345305499
99.08044139 2.90155479
111.0804414 34.88838581
129.0910061 28.44139568

Name: +ve in-silico MS/MS by CFM-ID for IHDHQUMHJZWXSK-NSCUHMNNSA-N
ID: IHDHQUMHJZWXSK-NSCUHMNNSA-N
Comment: Energy1
Num peaks: 15
41.00219107 2.921178233
53.03857658 2.405267879
55.01784114 3.22099129
55.05422664 2.042722101
65.03857658 1.888409737
67.05422664 2.955816975
69.06987671 1.727477473
81.06987671 2.40714446
83.04914126 3.101821371
85.06479133 3.605998479
93.06987671 10.69835352
97.06479133 1.842005801
99.08044139 2.134673197
111.0804414 28.861103
129.0910061 11.62525661

Name: +ve in-silico MS/MS by CFM-ID for IHDHQUMHJZWXSK-NSCUHMNNSA-N
ID: IHDHQUMHJZWXSK-NSCUHMNNSA-N
Comment: Energy2
Num peaks: 17
39.02292652 3.647504363
41.00219107 3.155825219
41.03857658 7.399383806
43.01784114 2.982874604
43.05422664 2.379210854
53.03857658 8.785572122
55.01784114 2.684556217
55.05422664 11.47770642
57.06987671 3.635062776
65.03857658 4.27269078
67.05422664 8.459859688
69.06987671 7.929332642
81.06987671 4.775911087
83.04914126 1.913183979
83.08552677 2.37032909
85.06479133 2.178611639
111.0804414 2.022356244

Name: +ve in-silico MS/MS by CFM-ID for OUWVVARDNHISPI-UHFFFAOYSA-N
ID: OUWVVARDNHISPI-UHFFFAOYSA-N
Comment: Energy0
Num peaks: 6
69.0334912 0.874160732
83.04914126 2.060900887
85.06479133 1.899677306
93.06987671 12.67060056
111.0804414 25.71367019
129.0910061 50.45961769

Name: +ve in-silico MS/MS by CFM-ID for OUWVVARDNHISPI-UHFFFAOYSA-N
ID: OUWVVARDNHISPI-UHFFFAOYSA-N
Comment: Energy1
Num peaks: 6
51.02292652 3.555484183
69.0334912 5.49084003
85.06479133 2.209929266
93.06987671 21.6178874
111.0804414 21.39550151
129.0910061 31.63328246

Name: +ve in-silico MS/MS by CFM-ID for OUWVVARDNHISPI-UHFFFAOYSA-N
ID: OUWVVARDNHISPI-UHFFFAOYSA-N
Comment: Energy2
Num peaks: 14
39.02292652 7.207900958
41.03857658 6.329289286
51.02292652 14.43651028
53.03857658 6.396074647
59.04914126 3.414783096
65.03857658 5.108565841
67.05422664 5.310333039
69.0334912 6.291115279
69.06987671 2.726638023
71.04914126 2.375980117
83.04914126 2.669687559
93.06987671 10.26502205
95.04914126 3.638368513
111.0804414 4.038543315

Name: +ve in-silico MS/MS by CFM-ID for IHZYAXBRHOYWLM-UHFFFAOYSA-N
ID: IHZYAXBRHOYWLM-UHFFFAOYSA-N
Comment: Energy0
Num peaks: 6
43.05422664 1.513499144
53.03857658 3.180625076
55.05422664 9.540597398
57.06987671 2.517822175
111.0804414 28.35951384
129.0910061 48.32078156

Name: +ve in-silico MS/MS by CFM-ID for IHZYAXBRHOYWLM-UHFFFAOYSA-N
ID: IHZYAXBRHOYWLM-UHFFFAOYSA-N
Comment: Energy1
Num peaks: 7
41.03857658 4.497446937
43.05422664 9.716884503
53.03857658 10.02317638
55.05422664 19.0928155
57.06987671 19.82538485
111.0804414 10.19774021
129.0910061 9.802967566

Name: +ve in-silico MS/MS by CFM-ID for IHZYAXBRHOYWLM-UHFFFAOYSA-N
ID: IHZYAXBRHOYWLM-UHFFFAOYSA-N
Comment: Energy2
Num peaks: 9
39.02292652 7.117174345
41.03857658 10.11073547
43.01784114 3.79573826
43.05422664 10.00514819
53.03857658 16.39217953
55.05422664 19.46750759
57.06987671 9.438599035
67.01784114 2.676530667
69.0334912 2.468693485

Name: +ve in-silico MS/MS by CFM-ID for QOYYKMIZBZDSFD-UHFFFAOYSA-N
ID: QOYYKMIZBZDSFD-UHFFFAOYSA-N
Comment: Energy0
Num peaks: 7
44.99710569 3.684762172
58.02874017 4.191626641
73.02840582 8.132388689
74.02365479 6.057060998
90.05495492 42.19394614
102.0185694 3.73815143
134.0447842 15.62484208

Name: +ve in-silico MS/MS by CFM-ID for QOYYKMIZBZDSFD-UHFFFAOYSA-N
ID: QOYYKMIZBZDSFD-UHFFFAOYSA-N
Comment: Energy1
Num peaks: 9
28.01817548 4.310981656
58.02874017 9.893788663
62.02365479 4.490543133
73.02840582 24.9020016
74.02365479 4.897253498
88.03930485 2.830007717
90.05495492 22.24829065
102.0185694 3.230834619
134.0447842 5.939743661

Name: +ve in-silico MS/MS by CFM-ID for QOYYKMIZBZDSFD-UHFFFAOYSA-N
ID: QOYYKMIZBZDSFD-UHFFFAOYSA-N
Comment: Energy2
Num peaks: 8
28.01817548 35.78169082
30.03382555 4.766029611
44.99710569 7.737241028
58.02874017 12.0013422
72.04439023 6.307862707
73.02840582 3.877969487
74.02365479 7.096189491
90.05495492 4.664426533

Name: +ve in-silico MS/MS by CFM-ID for JYJURPHZXCLFDX-UHFFFAOYSA-N
ID: JYJURPHZXCLFDX-UHFFFAOYSA-N
Comment: Energy0
Num peaks: 6
57.0334912 0.9241202579
97.06479133 1.698949701
99.08044139 1.122692314
101.0960915 1.206051088
111.0804414 7.950945649
129.0910061 77.78878183

Name: +ve in-silico MS/MS by CFM-ID for JYJURPHZXCLFDX-UHFFFAOYSA-N
ID: JYJURPHZXCLFDX-UHFFFAOYSA-N
Comment: Energy1
Num peaks: 14
39.02292652 2.484865434
41.03857658 5.082271762
43.05422664 5.799221941
47.04914126 1.649366839
55.05422664 3.124072444
57.06987671 2.614669958
69.06987671 2.274792547
85.06479133 2.241359278
87.04405588 2.574851788
97.06479133 3.945837369
99.08044139 3.95080926
101.0960915 8.891696748
111.0804414 6.642734241
129.0910061 28.96562931

Name: +ve in-silico MS/MS by CFM-ID for JYJURPHZXCLFDX-UHFFFAOYSA-N
ID: JYJURPHZXCLFDX-UHFFFAOYSA-N
Comment: Energy2
Num peaks: 18
15.02292652 2.068410547
27.02292652 2.090171734
39.02292652 7.957830995
41.00219107 2.54963321
41.03857658 17.81259176
43.01784114 1.43312675
43.05422664 8.858963209
45.0334912 1.666547872
53.03857658 6.222418937
55.01784114 2.622539394
55.05422664 10.39586378
57.0334912 2.615523251
57.06987671 6.390514528
59.08552677 1.99515975
69.0334912 1.753130336
69.06987671 1.573884324
71.04914126 1.382171743
85.06479133 1.418350028

Name: +ve in-silico MS/MS by CFM-ID for ANNMBUSPRIWDTK-UHFFFAOYSA-N
ID: ANNMBUSPRIWDTK-UHFFFAOYSA-N
Comment: Energy0
Num peaks: 6
62.02365479 22.36043689
73.02840582 9.486237797
91.0389705 5.756350874
116.0342195 10.68791685
117.0182351 3.362497542
134.0447842 29.69281536

Name: +ve in-silico MS/MS by CFM-ID for ANNMBUSPRIWDTK-UHFFFAOYSA-N
ID: ANNMBUSPRIWDTK-UHFFFAOYSA-N
Comment: Energy1
Num peaks: 10
44.0130901 7.602541971
53.00219107 1.747204295
55.01784114 6.031387168
62.02365479 9.422926017
73.02840582 26.03863299
91.0389705 6.315106733
98.02365479 3.919799611
116.0342195 9.253529168
117.0182351 4.093796942
134.0447842 7.121771718

Name: +ve in-silico MS/MS by CFM-ID for ANNMBUSPRIWDTK-UHFFFAOYSA-N
ID: ANNMBUSPRIWDTK-UHFFFAOYSA-N
Comment: Energy2
Num peaks: 12
41.00219107 2.745928008
43.01784114 2.813628185
44.0130901 21.98114934
44.99710569 7.187488437
53.00219107 2.617448971
55.01784114 4.397319326
58.02874017 3.266653596
59.01275576 4.088571644
62.02365479 22.1865584
73.02840582 4.303905654
74.02365479 3.071283755
76.03930485 1.977803336

Name: +ve in-silico MS/MS by CFM-ID for QWAVNXZAQASOML-UHFFFAOYSA-N
ID: QWAVNXZAQASOML-UHFFFAOYSA-N
Comment: Energy0
Num peaks: 6
39.02292652 1.107732393
43.01784114 1.28636536
57.0334912 7.09687924
79.05422664 0.647956728
133.0647913 10.07561151
151.075356 75.57566408

Name: +ve in-silico MS/MS by CFM-ID for QWAVNXZAQASOML-UHFFFAOYSA-N
ID: QWAVNXZAQASOML-UHFFFAOYSA-N
Comment: Energy1
Num peaks: 6
39.02292652 6.728420598
43.01784114 1.983312104
51.02292652 1.296134818
57.0334912 27.49216632
133.0647913 23.97774997
151.075356 27.35579948

Name: +ve in-silico MS/MS by CFM-ID for QWAVNXZAQASOML-UHFFFAOYSA-N
ID: QWAVNXZAQASOML-UHFFFAOYSA-N
Comment: Energy2
Num peaks: 10
39.02292652 33.79946962
41.00219107 2.809891276
49.00727645 5.772711187
51.02292652 3.97476055
53.03857658 4.102958818
57.0334912 11.65092014
63.02292652 3.807896222
65.03857658 5.000006428
79.05422664 8.015122962
133.0647913 2.84427643

Name: +ve in-silico MS/MS by CFM-ID for UTXVCHVLDOLVPC-UHFFFAOYSA-N
ID: UTXVCHVLDOLVPC-UHFFFAOYSA-N
Comment: Energy0
Num peaks: 7
39.02292652 5.604162204
41.03857658 3.72816671
55.05422664 4.971586507
83.04914126 15.4380376
101.0597059 3.39310974
111.0804414 4.423466019
129.0910061 43.18762842

Name: +ve in-silico MS/MS by CFM-ID for UTXVCHVLDOLVPC-UHFFFAOYSA-N
ID: UTXVCHVLDOLVPC-UHFFFAOYSA-N
Comment: Energy1
Num peaks: 6
39.02292652 32.18731223
41.03857658 25.11327535
43.05422664 5.939994715
47.04914126 5.364798543
55.05422664 6.107874729
83.04914126 6.775976662

Name: +ve in-silico MS/MS by CFM-ID for UTXVCHVLDOLVPC-UHFFFAOYSA-N
ID: UTXVCHVLDOLVPC-UHFFFAOYSA-N
Comment: Energy2
Num peaks: 7
29.03857658 2.637647344
39.02292652 33.57914023
41.03857658 18.3979688
43.05422664 6.36831353
55.05422664 15.05784609
57.06987671 2.455894467
83.04914126 2.40146636

Name: +ve in-silico MS/MS by CFM-ID for JSVCFJVCVCQLMO-UHFFFAOYSA-N
ID: JSVCFJVCVCQLMO-UHFFFAOYSA-N
Comment: Energy0
Num peaks: 6
67.05422664 1.975705756
85.06479133 2.085437448
87.08044139 1.971855598
93.06987671 12.31483897
111.0804414 40.3054142
129.0910061 25.56687186

Name: +ve in-silico MS/MS by CFM-ID for JSVCFJVCVCQLMO-UHFFFAOYSA-N
ID: JSVCFJVCVCQLMO-UHFFFAOYSA-N
Comment: Energy1
Num peaks: 10
41.03857658 1.773909891
51.02292652 3.176517981
53.03857658 3.678463836
57.0334912 2.054414343
69.0334912 4.151226816
69.06987671 1.545470956
71.04914126 4.120837142
93.06987671 22.09076836
111.0804414 28.37265437
129.0910061 10.0580716

Name: +ve in-silico MS/MS by CFM-ID for JSVCFJVCVCQLMO-UHFFFAOYSA-N
ID: JSVCFJVCVCQLMO-UHFFFAOYSA-N
Comment: Energy2
Num peaks: 18
27.02292652 1.934929902
39.02292652 8.490654452
41.03857658 9.556804976
43.05422664 2.422317646
51.02292652 7.184348415
53.03857658 8.721928013
55.01784114 1.971135026
55.05422664 2.16029423
57.0334912 2.568243083
65.03857658 4.062676568
67.05422664 6.216523986
69.0334912 3.669962653
69.06987671 4.156629724
71.04914126 2.512897504
79.05422664 2.417338801
81.06987671 2.078338208
93.06987671 7.522021912
111.0804414 3.229624988

Name: +ve in-silico MS/MS by CFM-ID for NJWNAAUGIFXGHP-SNAWJCMRSA-N
ID: NJWNAAUGIFXGHP-SNAWJCMRSA-N
Comment: Energy0
Num peaks: 6
67.05422664 2.106534213
85.06479133 1.905115147
87.08044139 1.933372373
93.06987671 13.79626712
111.0804414 41.3992821
129.0910061 25.62330619

Name: +ve in-silico MS/MS by CFM-ID for NJWNAAUGIFXGHP-SNAWJCMRSA-N
ID: NJWNAAUGIFXGHP-SNAWJCMRSA-N
Comment: Energy1
Num peaks: 9
41.03857658 2.566552787
51.02292652 3.254848584
57.0334912 3.928012457
59.04914126 2.729694563
69.0334912 3.965878202
71.04914126 2.170946092
93.06987671 20.59227094
111.0804414 28.17829411
129.0910061 13.43087762

Name: +ve in-silico MS/MS by CFM-ID for NJWNAAUGIFXGHP-SNAWJCMRSA-N
ID: NJWNAAUGIFXGHP-SNAWJCMRSA-N
Comment: Energy2
Num peaks: 17
29.03857658 2.391684017
39.02292652 8.160478635
41.03857658 6.231347076
51.02292652 10.81128347
53.03857658 7.421440332
55.01784114 2.65454408
57.0334912 3.65982865
59.04914126 2.422108856
65.03857658 2.796210165
67.05422664 6.301116726
69.0334912 4.589215395
69.06987671 3.925703269
81.0334912 2.14633613
85.06479133 2.411579615
93.06987671 7.593088889
95.04914126 2.626802659
111.0804414 3.975440452

Name: +ve in-silico MS/MS by CFM-ID for PWQOIZZJCSSHEV-UHFFFAOYSA-N
ID: PWQOIZZJCSSHEV-UHFFFAOYSA-N
Comment: Energy0
Num peaks: 6
43.05422664 2.196404895
57.0334912 4.045363709
71.04914126 4.365185619
93.06987671 3.354744015
111.0804414 34.14646229
129.0910061 36.83867389

Name: +ve in-silico MS/MS by CFM-ID for PWQOIZZJCSSHEV-UHFFFAOYSA-N
ID: PWQOIZZJCSSHEV-UHFFFAOYSA-N
Comment: Energy1
Num peaks: 11
39.02292652 3.407420112
41.03857658 5.328092466
43.01784114 2.548996897
43.05422664 12.60099841
45.06987671 4.694338435
57.0334912 11.51993744
69.0334912 5.972387605
71.04914126 7.629393048
93.06987671 3.383444836
111.0804414 14.63434698
129.0910061 9.416641436

Name: +ve in-silico MS/MS by CFM-ID for PWQOIZZJCSSHEV-UHFFFAOYSA-N
ID: PWQOIZZJCSSHEV-UHFFFAOYSA-N
Comment: Energy2
Num peaks: 15
25.00727645 2.074828505
27.02292652 2.190214257
29.03857658 2.213562714
39.02292652 15.36120292
41.00219107 3.00426687
41.03857658 10.74111422
43.01784114 2.744842255
43.05422664 17.76213863
45.06987671 4.364897982
51.02292652 3.613946038
57.0334912 4.086148903
67.01784114 4.291483374
69.0334912 3.113886873
93.06987671 3.691405726
111.0804414 2.548474898

Name: +ve in-silico MS/MS by CFM-ID for LUKVZMPPDJEFRW-UHFFFAOYSA-N
ID: LUKVZMPPDJEFRW-UHFFFAOYSA-N
Comment: Energy0
Num peaks: 6
55.05422664 5.328549579
57.06987671 2.491007739
85.06479133 4.138681498
87.08044139 1.459597722
111.0804414 27.08444839
129.0910061 47.03086168

Name: +ve in-silico MS/MS by CFM-ID for LUKVZMPPDJEFRW-UHFFFAOYSA-N
ID: LUKVZMPPDJEFRW-UHFFFAOYSA-N
Comment: Energy1
Num peaks: 8
41.03857658 2.391712594
43.05422664 4.421351994
53.03857658 13.12869979
55.05422664 24.77174515
57.06987671 14.13417618
71.01275576 3.101668433
111.0804414 9.705477164
129.0910061 8.943223524

Name: +ve in-silico MS/MS by CFM-ID for LUKVZMPPDJEFRW-UHFFFAOYSA-N
ID: LUKVZMPPDJEFRW-UHFFFAOYSA-N
Comment: Energy2
Num peaks: 12
25.00727645 2.160610553
27.02292652 2.04180037
39.02292652 10.80458779
41.03857658 12.37032468
43.01784114 3.209195804
43.05422664 12.3028945
53.03857658 4.976101178
55.01784114 1.612942359
55.05422664 17.75312562
57.06987671 9.874683237
67.01784114 2.268320471
111.0804414 1.630139053

Name: +ve in-silico MS/MS by CFM-ID for VHRWJVUHEFNKND-UHFFFAOYSA-N
ID: VHRWJVUHEFNKND-UHFFFAOYSA-N
Comment: Energy0
Num peaks: 6
55.05422664 2.060356496
69.06987671 1.831327145
93.06987671 5.696099848
97.06479133 5.907538564
111.0804414 28.73670969
129.0910061 40.16899684

Name: +ve in-silico MS/MS by CFM-ID for VHRWJVUHEFNKND-UHFFFAOYSA-N
ID: VHRWJVUHEFNKND-UHFFFAOYSA-N
Comment: Energy1
Num peaks: 14
39.02292652 1.603811023
41.03857658 1.585774455
43.05422664 2.676202133
53.03857658 6.310101792
55.05422664 8.593050164
57.06987671 3.54422346
67.05422664 1.382127644
69.06987671 7.705859743
71.08552677 3.1943454
81.06987671 1.621273456
93.06987671 7.635206626
97.06479133 2.839575565
111.0804414 17.94798604
129.0910061 13.68650018

Name: +ve in-silico MS/MS by CFM-ID for VHRWJVUHEFNKND-UHFFFAOYSA-N
ID: VHRWJVUHEFNKND-UHFFFAOYSA-N
Comment: Energy2
Num peaks: 18
39.02292652 8.126835749
41.00219107 1.506904204
41.03857658 8.844480346
43.05422664 8.479911954
45.06987671 1.326887773
53.00219107 3.760214159
53.03857658 6.115173493
55.01784114 2.721787017
55.05422664 9.622246433
57.06987671 6.476591268
67.01784114 3.539160296
67.05422664 3.358405056
69.0334912 1.95642061
69.06987671 5.829906255
71.08552677 1.957337326
81.06987671 2.318081003
93.06987671 2.424892021
111.0804414 1.64037859

Name: +ve in-silico MS/MS by CFM-ID for JWJOAFSCMQCXBQ-UHFFFAOYSA-N
ID: JWJOAFSCMQCXBQ-UHFFFAOYSA-N
Comment: Energy0
Num peaks: 7
105.0334912 1.845533985
123.0440559 11.96895266
123.0804414 13.07428357
125.0960915 1.925880078
141.0546206 3.952858197
151.075356 11.41090637
169.0859207 36.14849249

Name: +ve in-silico MS/MS by CFM-ID for JWJOAFSCMQCXBQ-UHFFFAOYSA-N
ID: JWJOAFSCMQCXBQ-UHFFFAOYSA-N
Comment: Energy1
Num peaks: 21
39.02292652 2.312243958
43.05422664 1.188018159
47.04914126 2.225140531
51.02292652 1.964574073
79.05422664 4.232160736
81.0334912 1.441278019
95.01275576 1.129703818
95.04914126 2.135453486
97.02840582 1.257404964
97.06479133 4.827460972
105.0334912 2.709610963
107.0491413 1.711960091
121.0647913 1.81326354
123.0440559 9.158111864
123.0804414 15.19030609
125.0597059 1.231465447
125.0960915 2.846545819
133.0647913 1.169773821
141.0546206 3.243136213
151.075356 9.466049844
169.0859207 9.692011852

Name: +ve in-silico MS/MS by CFM-ID for JWJOAFSCMQCXBQ-UHFFFAOYSA-N
ID: JWJOAFSCMQCXBQ-UHFFFAOYSA-N
Comment: Energy2
Num peaks: 30
25.00727645 1.767239301
29.03857658 1.111529896
39.02292652 3.349930873
41.00219107 1.977637233
41.03857658 2.299473973
43.01784114 0.9542043068
45.0334912 0.9208228337
49.00727645 2.899984606
51.02292652 5.330177729
53.03857658 8.806903089
59.01275576 1.53379834
63.02292652 1.149945353
65.00219107 1.198039982
65.03857658 7.969022544
67.01784114 1.177794745
67.05422664 3.67333733
68.99710569 1.523423773
69.0334912 0.9077901178
71.04914126 1.138187641
79.05422664 4.694105073
81.0334912 1.095961964
83.04914126 1.188046749
95.04914126 7.101899822
97.02840582 2.584606393
97.06479133 2.193084263
105.0334912 1.646487906
107.0491413 1.981530273
123.0440559 5.600513729
125.0597059 1.778357976
141.0546206 1.016234268

Name: +ve in-silico MS/MS by CFM-ID for UXSPLCGINANVQO-UHFFFAOYSA-N
ID: UXSPLCGINANVQO-UHFFFAOYSA-N
Comment: Energy0
Num peaks: 9
93.0334912 3.108156652
95.04914126 2.149768857
97.06479133 3.871094363
123.0440559 4.55058822
123.0804414 13.70782733
125.0960915 1.99524188
141.0546206 4.298256035
151.075356 11.59045753
169.0859207 36.02890342

Name: +ve in-silico MS/MS by CFM-ID for UXSPLCGINANVQO-UHFFFAOYSA-N
ID: UXSPLCGINANVQO-UHFFFAOYSA-N
Comment: Energy1
Num peaks: 18
39.02292652 2.015068371
79.01784114 1.363917472
79.05422664 2.390718288
81.0334912 1.922885337
83.04914126 0.9366413214
95.04914126 2.972660108
97.06479133 5.891235609
105.0334912 1.807683163
107.0491413 1.365907057
121.0647913 2.127284864
123.0440559 6.808684598
123.0804414 18.70571444
125.0597059 1.321544604
125.0960915 3.330738354
133.0647913 1.39515486
141.0546206 3.9792731
151.075356 11.08575201
169.0859207 11.08299289

Name: +ve in-silico MS/MS by CFM-ID for UXSPLCGINANVQO-UHFFFAOYSA-N
ID: UXSPLCGINANVQO-UHFFFAOYSA-N
Comment: Energy2
Num peaks: 30
25.00727645 1.227547295
29.03857658 1.197163995
39.02292652 11.76145328
41.00219107 0.8330006012
41.03857658 2.906794016
43.01784114 1.431842118
43.05422664 0.8300818283
49.00727645 2.859821978
51.02292652 5.73082392
53.03857658 5.691446155
55.05422664 1.105842297
57.0334912 0.9008455964
65.00219107 1.600234637
65.03857658 6.787058995
67.01784114 1.677287299
67.05422664 3.522128451
69.0334912 3.277020246
71.01275576 0.9067671571
71.04914126 0.9399674276
79.05422664 3.471936813
83.04914126 1.497302637
93.0334912 1.418656415
95.01275576 0.8568412527
95.04914126 5.073222171
97.02840582 1.432733521
97.06479133 3.60526349
105.0334912 0.9489105895
107.0491413 1.800100233
123.0440559 3.427198241
125.0597059 1.551049734

Name: +ve in-silico MS/MS by CFM-ID for DZARJOQTEVUMPM-UHFFFAOYSA-N
ID: DZARJOQTEVUMPM-UHFFFAOYSA-N
Comment: Energy0
Num peaks: 9
85.02840582 2.158750571
93.0334912 2.088817816
105.0334912 1.790895869
123.0440559 11.46902569
123.0804414 12.8061921
125.0960915 1.858396355
141.0546206 3.634386627
151.075356 10.84934605
169.0859207 34.37593445

Name: +ve in-silico MS/MS by CFM-ID for DZARJOQTEVUMPM-UHFFFAOYSA-N
ID: DZARJOQTEVUMPM-UHFFFAOYSA-N
Comment: Energy1
Num peaks: 24
39.02292652 1.995568657
41.03857658 1.808524716
47.04914126 2.056604742
51.02292652 1.365568603
68.99710569 2.685693262
71.01275576 0.9382693902
73.02840582 1.025562067
79.05422664 4.170067915
81.0334912 0.8897001604
83.04914126 1.51702382
85.02840582 1.127696571
95.04914126 1.975250371
97.06479133 4.672687403
105.0334912 2.639863189
107.0491413 1.563192345
121.0647913 1.639527411
123.0440559 8.663846631
123.0804414 14.8150959
125.0597059 1.106682773
125.0960915 2.617201046
133.0647913 1.065577488
141.0546206 2.900407977
151.075356 8.61390318
169.0859207 8.807775957

Name: +ve in-silico MS/MS by CFM-ID for DZARJOQTEVUMPM-UHFFFAOYSA-N
ID: DZARJOQTEVUMPM-UHFFFAOYSA-N
Comment: Energy2
Num peaks: 26
39.02292652 12.11171501
41.00219107 1.566320811
41.03857658 3.644316829
45.0334912 1.114095614
49.00727645 2.763437378
51.02292652 10.80479602
53.03857658 4.396629373
59.01275576 0.9838070448
63.02292652 3.54845149
65.03857658 8.147861962
67.01784114 2.235067898
67.05422664 1.592215545
69.0334912 1.369642438
71.04914126 1.678478954
79.05422664 3.384920311
83.01275576 0.9991641333
83.04914126 0.9737953577
85.02840582 1.801743819
93.0334912 1.416821251
95.04914126 4.818391534
97.02840582 1.252161184
97.06479133 1.831065005
105.0334912 1.245411913
107.0491413 1.401910534
123.0440559 4.155685125
125.0597059 1.420074157

Name: +ve in-silico MS/MS by CFM-ID for HLGXHIGMXWCSHH-UHFFFAOYSA-N
ID: HLGXHIGMXWCSHH-UHFFFAOYSA-N
Comment: Energy0
Num peaks: 6
79.05422664 4.826180232
105.0698767 5.438303303
123.0804414 4.311141304
133.0647913 4.836556099
151.075356 33.28602925
169.0859207 30.98826729

Name: +ve in-silico MS/MS by CFM-ID for HLGXHIGMXWCSHH-UHFFFAOYSA-N
ID: HLGXHIGMXWCSHH-UHFFFAOYSA-N
Comment: Energy1
Num peaks: 20
39.02292652 2.114092451
41.03857658 1.05595714
51.02292652 1.26474684
53.03857658 1.254350179
65.03857658 2.354675056
67.05422664 2.025620395
71.01275576 1.060085318
79.05422664 8.812157479
81.06987671 2.989591695
85.02840582 0.9379862325
103.0542266 2.306331882
105.0698767 8.894724911
107.0855268 3.671812128
111.0440559 1.079527165
123.0804414 4.673276005
125.0233204 0.8780601733
125.0960915 1.4919825
133.0647913 7.92523199
151.075356 19.29617996
169.0859207 6.320610727

Name: +ve in-silico MS/MS by CFM-ID for HLGXHIGMXWCSHH-UHFFFAOYSA-N
ID: HLGXHIGMXWCSHH-UHFFFAOYSA-N
Comment: Energy2
Num peaks: 30
39.02292652 6.323335404
41.03857658 3.733614651
49.00727645 4.347643015
51.02292652 5.923957646
53.03857658 3.535613993
55.01784114 1.505048455
57.0334912 1.588640653
57.06987671 1.130159116
63.02292652 3.336604818
65.03857658 3.04627825
67.05422664 1.358853501
71.04914126 1.705680293
79.05422664 2.991891627
81.06987671 2.930022029
83.01275576 1.491360197
83.04914126 3.412917916
85.02840582 2.009092536
87.04405588 1.206504413
95.01275576 2.274608222
97.02840582 1.826394935
99.00767038 1.123910646
99.04405588 2.110082978
103.0542266 1.289106247
105.0698767 9.192142663
107.0855268 2.768614675
111.0440559 1.538381364
123.0440559 1.703587048
125.0597059 2.546559964
151.075356 1.337967221
153.0546206 1.315987469

Name: +ve in-silico MS/MS by CFM-ID for RMUZUBJYIVUMFI-UHFFFAOYSA-N
ID: RMUZUBJYIVUMFI-UHFFFAOYSA-N
Comment: Energy0
Num peaks: 6
105.0698767 8.570922723
123.0804414 7.170600873
125.0960915 2.508474631
133.0647913 4.236118271
151.075356 30.07689294
169.0859207 28.75070335

Name: +ve in-silico MS/MS by CFM-ID for RMUZUBJYIVUMFI-UHFFFAOYSA-N
ID: RMUZUBJYIVUMFI-UHFFFAOYSA-N
Comment: Energy1
Num peaks: 20
39.02292652 1.429755631
41.03857658 1.477962186
53.03857658 1.096526332
55.01784114 1.254651078
63.02292652 1.434280105
65.03857658 1.146812637
69.06987671 1.288979645
79.05422664 9.834062084
81.06987671 4.149540602
91.05422664 1.069677664
103.0542266 1.461720118
105.0698767 12.73568686
107.0855268 4.507764048
111.0440559 1.092559613
121.0647913 1.280183545
123.0804414 5.700080323
125.0960915 2.147825216
133.0647913 6.268674943
151.075356 15.43678715
169.0859207 5.266437938

Name: +ve in-silico MS/MS by CFM-ID for RMUZUBJYIVUMFI-UHFFFAOYSA-N
ID: RMUZUBJYIVUMFI-UHFFFAOYSA-N
Comment: Energy2
Num peaks: 31
39.02292652 5.894510377
41.03857658 4.320679888
49.00727645 1.857831704
51.02292652 4.526523097
53.03857658 4.830466226
55.01784114 4.924950444
55.05422664 2.497712733
59.08552677 1.017900452
63.02292652 1.275004742
65.03857658 2.450298318
67.01784114 1.171423283
67.05422664 1.184276647
69.0334912 1.74607842
69.06987671 1.442302746
79.05422664 1.326187952
81.0334912 3.990920969
83.04914126 1.618645904
85.02840582 1.328935995
92.99710569 1.247004937
95.01275576 1.871369918
95.04914126 1.150901942
97.02840582 1.980364118
99.04405588 1.0608583
103.0542266 1.241244487
105.0698767 12.40699577
107.0855268 2.722416012
109.0284058 1.615635605
111.0440559 3.072928492
123.0440559 1.52520663
125.0597059 2.068040277
151.075356 1.455230029

Name: +ve in-silico MS/MS by CFM-ID for XZEOVXCADOPEGV-UHFFFAOYSA-N
ID: XZEOVXCADOPEGV-UHFFFAOYSA-N
Comment: Energy0
Num peaks: 6
105.0698767 8.586589433
123.0804414 7.183432537
125.0960915 2.50716835
133.0647913 4.238597296
151.075356 30.07405201
169.0859207 28.7304879

Name: +ve in-silico MS/MS by CFM-ID for XZEOVXCADOPEGV-UHFFFAOYSA-N
ID: XZEOVXCADOPEGV-UHFFFAOYSA-N
Comment: Energy1
Num peaks: 21
39.02292652 1.8709706
41.03857658 1.101672505
53.03857658 1.116619725
55.01784114 1.251091253
55.05422664 1.061096834
63.02292652 1.428490262
65.03857658 1.146961124
69.06987671 1.290767335
79.05422664 9.749369381
81.06987671 4.117247186
91.05422664 1.173354864
103.0542266 1.45981326
105.0698767 12.7276946
107.0855268 4.497114203
111.0440559 1.01408007
121.0647913 1.128122945
123.0804414 5.680046374
125.0960915 2.137880365
133.0647913 6.220298175
151.075356 15.34843728
169.0859207 5.233555576

Name: +ve in-silico MS/MS by CFM-ID for XZEOVXCADOPEGV-UHFFFAOYSA-N
ID: XZEOVXCADOPEGV-UHFFFAOYSA-N
Comment: Energy2
Num peaks: 30
39.02292652 5.209377083
41.03857658 2.834857382
43.05422664 1.947901608
49.00727645 1.992031756
51.02292652 4.77447514
53.03857658 4.928791852
55.01784114 4.959816389
55.05422664 2.700133852
63.02292652 1.285138335
65.03857658 2.629317177
67.01784114 1.180761908
69.0334912 2.240034605
69.06987671 1.506980724
79.05422664 1.160341425
81.0334912 3.368733485
83.04914126 1.468587251
85.02840582 1.341894348
92.99710569 1.252559679
95.01275576 1.887037787
95.04914126 1.756370401
97.02840582 1.995689572
103.0542266 1.258904856
105.0698767 12.66544553
107.0855268 2.754358608
109.0284058 1.862541323
111.0440559 3.325980906
123.0440559 1.90188841
125.0597059 1.138679259
151.075356 1.474118226
153.0546206 1.655415938

Name: +ve in-silico MS/MS by CFM-ID for YADDFZQHAGNLOD-UHFFFAOYSA-N
ID: YADDFZQHAGNLOD-UHFFFAOYSA-N
Comment: Energy0
Num peaks: 6
119.0491413 1.629836361
121.0647913 0.7918297456
125.0597059 1.071261891
133.0647913 43.95708854
135.0440559 0.7804060258
151.075356 45.96347706

Name: +ve in-silico MS/MS by CFM-ID for YADDFZQHAGNLOD-UHFFFAOYSA-N
ID: YADDFZQHAGNLOD-UHFFFAOYSA-N
Comment: Energy1
Num peaks: 13
65.03857658 1.474308695
79.01784114 1.374125486
103.0542266 2.470999547
105.0698767 7.24379824
107.0491413 2.958339482
115.0542266 1.728113175
119.0491413 1.989213866
121.0647913 2.951483588
123.0804414 2.274986126
125.0597059 1.330580622
133.0647913 39.47876888
135.0440559 1.567469178
151.075356 13.87754095

Name: +ve in-silico MS/MS by CFM-ID for YADDFZQHAGNLOD-UHFFFAOYSA-N
ID: YADDFZQHAGNLOD-UHFFFAOYSA-N
Comment: Energy2
Num peaks: 22
25.00727645 1.543657203
39.02292652 2.900359497
41.03857658 4.718239195
49.00727645 3.297276339
51.02292652 4.515811412
63.02292652 2.358248873
65.03857658 2.781405761
67.05422664 1.754432026
69.0334912 1.681110848
79.01784114 1.818637406
87.02292652 2.93864209
89.03857658 4.434302945
91.05422664 5.087940678
93.0334912 1.660000125
103.0542266 4.978753671
105.0334912 2.645919325
105.0698767 12.99269614
107.0491413 2.496329606
115.0542266 4.402577976
117.0334912 2.644123114
133.0647913 8.321073547
135.0440559 1.348615147

Name: +ve in-silico MS/MS by CFM-ID for IBNFKXNFQAFXND-UHFFFAOYSA-N
ID: IBNFKXNFQAFXND-UHFFFAOYSA-N
Comment: Energy0
Num peaks: 6
65.03857658 2.211759282
83.04914126 8.054410785
85.06479133 3.820705495
87.08044139 3.625442951
111.0804414 29.118203
129.0910061 38.66847824

Name: +ve in-silico MS/MS by CFM-ID for IBNFKXNFQAFXND-UHFFFAOYSA-N
ID: IBNFKXNFQAFXND-UHFFFAOYSA-N
Comment: Energy1
Num peaks: 9
47.04914126 4.880166994
65.03857658 12.96765187
67.05422664 4.991461581
69.0334912 5.962432346
71.04914126 5.972563266
83.04914126 17.23935357
101.0597059 2.440038398
111.0804414 14.55381957
129.0910061 12.34456105

Name: +ve in-silico MS/MS by CFM-ID for IBNFKXNFQAFXND-UHFFFAOYSA-N
ID: IBNFKXNFQAFXND-UHFFFAOYSA-N
Comment: Energy2
Num peaks: 18
29.03857658 4.187541274
39.02292652 11.68395857
41.00219107 2.300539952
41.03857658 7.430412803
45.0334912 2.325837772
47.04914126 2.031036187
51.02292652 3.106389131
53.03857658 2.084619721
57.0334912 3.538353271
59.04914126 2.093029017
65.03857658 13.39866704
67.01784114 2.364504914
67.05422664 6.706643915
69.0334912 2.877536794
69.06987671 2.962684661
71.04914126 2.239504525
83.04914126 7.135792322
85.06479133 3.237572967

Name: +ve in-silico MS/MS by CFM-ID for LBHSPGVVTCCSOH-UHFFFAOYSA-N
ID: LBHSPGVVTCCSOH-UHFFFAOYSA-N
Comment: Energy0
Num peaks: 6
89.02332044 4.651109574
98.02365479 8.43051957
99.00767038 9.762520769
116.0342195 35.55803504
117.0182351 13.71380404
134.0447842 14.06415846

Name: +ve in-silico MS/MS by CFM-ID for LBHSPGVVTCCSOH-UHFFFAOYSA-N
ID: LBHSPGVVTCCSOH-UHFFFAOYSA-N
Comment: Energy1
Num peaks: 10
56.99710569 5.373140777
71.01275576 9.202115656
74.02365479 5.496315448
88.03930485 4.845684921
89.02332044 3.063759272
98.02365479 7.721424884
99.00767038 13.94969169
116.0342195 13.85377502
117.0182351 12.86736667
134.0447842 4.848588584

Name: +ve in-silico MS/MS by CFM-ID for LBHSPGVVTCCSOH-UHFFFAOYSA-N
ID: LBHSPGVVTCCSOH-UHFFFAOYSA-N
Comment: Energy2
Num peaks: 14
15.02292652 2.875503843
41.00219107 4.580301525
43.01784114 16.76888826
44.0130901 3.021533178
45.0334912 3.999250658
59.01275576 7.575180189
70.02874017 8.814066144
71.01275576 10.42869757
72.04439023 3.64928779
73.02840582 3.217000574
74.02365479 2.784522287
89.02332044 3.78812638
98.02365479 5.177649702
116.0342195 3.500861985

Name: +ve in-silico MS/MS by CFM-ID for RTTYFXMXRFYCHM-UHFFFAOYSA-N
ID: RTTYFXMXRFYCHM-UHFFFAOYSA-N
Comment: Energy0
Num peaks: 6
71.01275576 4.870710382
88.03930485 9.927622869
99.00767038 10.56641612
116.0342195 14.86594691
117.0182351 21.2724148
134.0447842 18.53865294

Name: +ve in-silico MS/MS by CFM-ID for RTTYFXMXRFYCHM-UHFFFAOYSA-N
ID: RTTYFXMXRFYCHM-UHFFFAOYSA-N
Comment: Energy1
Num peaks: 11
41.00219107 5.665552923
43.01784114 4.62097114
58.02874017 6.756484164
60.04439023 5.246431661
71.01275576 10.99573359
88.03930485 6.222346144
98.02365479 5.647632909
99.00767038 12.36747222
116.0342195 7.088671078
117.0182351 12.53033233
134.0447842 3.636710234

Name: +ve in-silico MS/MS by CFM-ID for RTTYFXMXRFYCHM-UHFFFAOYSA-N
ID: RTTYFXMXRFYCHM-UHFFFAOYSA-N
Comment: Energy2
Num peaks: 16
29.00219107 5.171632492
41.00219107 3.070960268
43.01784114 8.726325863
44.0130901 2.335814941
44.99710569 2.618035003
45.0334912 3.695043771
56.99710569 6.542282973
58.02874017 5.039787639
60.04439023 2.503251025
70.02874017 13.54981362
71.01275576 5.904223271
72.04439023 3.986083062
72.99202031 2.490994899
73.02840582 2.294512548
75.00767038 7.417385475
88.03930485 5.095864507

Name: +ve in-silico MS/MS by CFM-ID for DJJDVURDQUREHS-UHFFFAOYSA-N
ID: DJJDVURDQUREHS-UHFFFAOYSA-N
Comment: Energy0
Num peaks: 7
28.01817548 3.253991966
74.02365479 12.14296753
88.03930485 24.45024687
102.0185694 8.102063838
116.0342195 4.994648348
117.0182351 5.841264553
134.0447842 21.49566817

Name: +ve in-silico MS/MS by CFM-ID for DJJDVURDQUREHS-UHFFFAOYSA-N
ID: DJJDVURDQUREHS-UHFFFAOYSA-N
Comment: Energy1
Num peaks: 10
28.01817548 6.816927226
56.0130901 4.725247312
58.02874017 6.898241371
74.02365479 6.463393755
88.03930485 28.74647585
99.00767038 4.406439351
102.0185694 4.134431516
116.0342195 3.387556599
117.0182351 6.730191543
134.0447842 7.869334804

Name: +ve in-silico MS/MS by CFM-ID for DJJDVURDQUREHS-UHFFFAOYSA-N
ID: DJJDVURDQUREHS-UHFFFAOYSA-N
Comment: Energy2
Num peaks: 11
28.01817548 32.75938524
30.03382555 3.97478516
56.0130901 14.84887059
58.02874017 7.702001594
59.01275576 3.996572934
72.00800472 1.686252447
74.02365479 6.618835749
76.03930485 1.726925961
86.02365479 1.883534884
88.03930485 3.557083009
102.0185694 1.832288915

Name: +ve in-silico MS/MS by CFM-ID for ITQUMGFEEPUNIW-UHFFFAOYSA-N
ID: ITQUMGFEEPUNIW-UHFFFAOYSA-N
Comment: Energy0
Num peaks: 6
15.02292652 2.717238847
84.99202031 4.48726115
88.03930485 11.25764603
103.002585 11.03870908
116.0342195 7.580145293
134.0447842 51.60266213

Name: +ve in-silico MS/MS by CFM-ID for ITQUMGFEEPUNIW-UHFFFAOYSA-N
ID: ITQUMGFEEPUNIW-UHFFFAOYSA-N
Comment: Energy1
Num peaks: 8
42.03382555 3.366734683
70.02874017 2.887621819
72.04439023 3.173362187
84.99202031 4.661099168
88.03930485 23.32382431
103.002585 11.33049662
116.0342195 6.473107996
134.0447842 26.86703642

Name: +ve in-silico MS/MS by CFM-ID for ITQUMGFEEPUNIW-UHFFFAOYSA-N
ID: ITQUMGFEEPUNIW-UHFFFAOYSA-N
Comment: Energy2
Num peaks: 11
15.02292652 9.911174319
42.03382555 11.51203357
59.01275576 7.67916102
72.00800472 12.95147883
74.02365479 4.292205319
84.99202031 9.310786766
87.00767038 6.006746927
88.03930485 3.79395082
103.002585 9.001520832
105.0182351 2.987607466
118.013484 5.251536676

Name: +ve in-silico MS/MS by CFM-ID for PRVNNGRJMVCARJ-UHFFFAOYSA-N
ID: PRVNNGRJMVCARJ-UHFFFAOYSA-N
Comment: Energy0
Num peaks: 6
57.0334912 2.097885775
121.0284058 9.114867827
123.0440559 3.00042217
125.0597059 1.34489317
133.0647913 3.432076687
151.075356 72.9749411

Name: +ve in-silico MS/MS by CFM-ID for PRVNNGRJMVCARJ-UHFFFAOYSA-N
ID: PRVNNGRJMVCARJ-UHFFFAOYSA-N
Comment: Energy1
Num peaks: 9
57.0334912 10.48828886
95.04914126 4.462281484
107.0491413 2.556497391
121.0284058 6.689079772
123.0440559 4.311827331
123.0804414 2.242483175
125.0597059 4.336806042
133.0647913 4.371136664
151.075356 40.67382523

Name: +ve in-silico MS/MS by CFM-ID for PRVNNGRJMVCARJ-UHFFFAOYSA-N
ID: PRVNNGRJMVCARJ-UHFFFAOYSA-N
Comment: Energy2
Num peaks: 21
25.00727645 2.094942797
27.02292652 4.136196358
29.03857658 1.786614745
39.02292652 7.058630073
49.00727645 3.076441885
51.02292652 5.272870142
53.00219107 5.518112785
55.01784114 4.529447405
57.0334912 6.866997435
63.02292652 8.924888303
65.03857658 7.583687872
67.05422664 2.095543211
79.01784114 2.623316826
79.05422664 1.917127595
93.0334912 2.118712127
95.04914126 3.429742751
105.0334912 3.330352594
107.0491413 1.777822103
121.0284058 2.110465265
123.0440559 1.74912127
133.0647913 3.186978424

Name: +ve in-silico MS/MS by CFM-ID for UXVFSYBOWZOABD-UHFFFAOYSA-N
ID: UXVFSYBOWZOABD-UHFFFAOYSA-N
Comment: Energy0
Num peaks: 7
74.02365479 6.524675754
88.03930485 14.64109867
98.02365479 3.538523744
99.00767038 4.870618482
116.0342195 15.68567041
117.0182351 8.346697348
134.0447842 28.83931493

Name: +ve in-silico MS/MS by CFM-ID for UXVFSYBOWZOABD-UHFFFAOYSA-N
ID: UXVFSYBOWZOABD-UHFFFAOYSA-N
Comment: Energy1
Num peaks: 12
28.01817548 6.722835567
56.0130901 2.365884332
58.02874017 2.565972137
59.01275576 5.777475257
70.02874017 8.620773083
71.01275576 6.849769725
72.04439023 2.958583732
74.02365479 17.28197693
76.03930485 3.366380213
88.03930485 17.28364763
116.0342195 4.21034866
134.0447842 3.386262275

Name: +ve in-silico MS/MS by CFM-ID for UXVFSYBOWZOABD-UHFFFAOYSA-N
ID: UXVFSYBOWZOABD-UHFFFAOYSA-N
Comment: Energy2
Num peaks: 16
28.01817548 17.33176846
30.03382555 3.474150002
31.01784114 1.787830772
41.00219107 4.467699697
43.01784114 6.319016647
56.0130901 4.8080006
58.02874017 3.578073236
59.01275576 8.921354913
60.04439023 2.002996065
70.02874017 8.162951047
71.01275576 2.029080754
72.04439023 6.609667327
74.02365479 3.56900805
88.03930485 2.484433574
98.02365479 3.637931854
116.0342195 2.458293295

Name: +ve in-silico MS/MS by CFM-ID for BDRRAMWDUCXAKG-UHFFFAOYSA-N
ID: BDRRAMWDUCXAKG-UHFFFAOYSA-N
Comment: Energy0
Num peaks: 6
123.0440559 1.768653715
125.0597059 1.971805087
135.0440559 1.269174369
151.075356 45.65813215
153.0546206 1.740278809
169.0859207 40.64909155

Name: +ve in-silico MS/MS by CFM-ID for BDRRAMWDUCXAKG-UHFFFAOYSA-N
ID: BDRRAMWDUCXAKG-UHFFFAOYSA-N
Comment: Energy1
Num peaks: 11
119.0491413 3.002115024
121.0647913 3.982574467
123.0440559 2.857625642
123.0804414 6.41994419
125.0597059 5.420498643
135.0440559 1.928032218
137.0597059 1.958640899
139.075356 2.597110514
141.0910061 2.057116378
151.075356 29.81560616
169.0859207 21.51172136

Name: +ve in-silico MS/MS by CFM-ID for BDRRAMWDUCXAKG-UHFFFAOYSA-N
ID: BDRRAMWDUCXAKG-UHFFFAOYSA-N
Comment: Energy2
Num peaks: 26
39.02292652 1.5841658
49.00727645 3.984283135
51.02292652 3.666306733
53.03857658 2.064645398
55.01784114 1.400750962
65.03857658 2.146377904
75.02292652 3.796333179
77.03857658 1.928030029
79.01784114 1.475430047
79.05422664 2.942665731
81.06987671 1.604118419
93.0334912 1.946134802
95.04914126 3.700130558
105.0334912 1.364259746
107.0491413 3.107203773
109.0284058 2.091402786
109.0647913 2.249544004
119.0491413 3.889968829
121.0647913 4.148648193
123.0440559 2.884500525
123.0804414 2.99719548
125.0597059 2.081721032
133.0647913 2.411889832
135.0440559 12.94884936
151.075356 5.450303954
153.0546206 2.280034364

Name: +ve in-silico MS/MS by CFM-ID for FGWMNAWYCHPNKV-UHFFFAOYSA-N
ID: FGWMNAWYCHPNKV-UHFFFAOYSA-N
Comment: Energy0
Num peaks: 9
93.0334912 1.536630224
105.0334912 1.812819725
107.0491413 3.515800087
109.0647913 3.677918038
115.0542266 6.700969587
121.0647913 2.274120045
123.0804414 1.161441726
133.0647913 29.42385324
151.075356 30.63010602

Name: +ve in-silico MS/MS by CFM-ID for FGWMNAWYCHPNKV-UHFFFAOYSA-N
ID: FGWMNAWYCHPNKV-UHFFFAOYSA-N
Comment: Energy1
Num peaks: 22
49.00727645 1.651143153
51.02292652 1.981508796
53.00219107 1.292988395
55.01784114 2.10271461
57.0334912 1.52807643
63.02292652 1.968553797
65.00219107 3.391479526
67.01784114 3.18234807
69.0334912 2.640781754
75.02292652 1.878893253
77.00219107 1.390228247
81.0334912 3.172463823
83.04914126 1.512449357
89.03857658 1.659590585
91.01784114 5.526793022
93.0334912 5.862132218
105.0334912 1.280450265
107.0491413 3.027203434
109.0647913 2.099260403
115.0542266 5.539228983
133.0647913 17.68749489
151.075356 10.73141009

Name: +ve in-silico MS/MS by CFM-ID for FGWMNAWYCHPNKV-UHFFFAOYSA-N
ID: FGWMNAWYCHPNKV-UHFFFAOYSA-N
Comment: Energy2
Num peaks: 24
25.00727645 1.816309983
39.02292652 8.514101234
41.00219107 2.017363154
49.00727645 5.821905288
51.02292652 10.2934993
53.00219107 3.08082735
53.03857658 2.270539657
55.01784114 3.817772417
63.02292652 5.369086586
65.00219107 2.223955454
65.03857658 4.829315389
67.01784114 3.269437684
69.0334912 2.733072741
75.02292652 2.281504592
77.00219107 1.868710277
77.03857658 4.811982094
79.05422664 1.60686016
81.0334912 2.077423365
89.03857658 2.453054143
91.01784114 2.536612106
91.05422664 2.241289179
93.0334912 1.701942421
103.0542266 1.712839025
105.0698767 1.735633781

Name: +ve in-silico MS/MS by CFM-ID for BNMCPQJHABZPMJ-UHFFFAOYSA-N
ID: BNMCPQJHABZPMJ-UHFFFAOYSA-N
Comment: Energy0
Num peaks: 6
85.02840582 1.229823507
87.04405588 1.527933694
137.0597059 3.04404285
139.075356 1.360722733
151.075356 1.830200221
169.0859207 80.84669092

Name: +ve in-silico MS/MS by CFM-ID for BNMCPQJHABZPMJ-UHFFFAOYSA-N
ID: BNMCPQJHABZPMJ-UHFFFAOYSA-N
Comment: Energy1
Num peaks: 12
55.01784114 1.732190777
83.01275576 1.14366756
85.02840582 1.230740644
111.0440559 1.646488143
115.075356 1.195299117
125.0597059 4.150321597
137.0597059 7.548956568
139.075356 3.446403424
141.0910061 2.794284404
151.075356 2.599563144
153.0546206 2.195899429
169.0859207 51.12683029

Name: +ve in-silico MS/MS by CFM-ID for BNMCPQJHABZPMJ-UHFFFAOYSA-N
ID: BNMCPQJHABZPMJ-UHFFFAOYSA-N
Comment: Energy2
Num peaks: 27
39.02292652 3.142437952
41.03857658 1.894042043
45.0334912 1.489302259
53.00219107 2.387864067
53.03857658 1.292831485
55.01784114 9.755426387
57.0334912 4.849931373
69.0334912 6.892143613
79.01784114 1.33334651
81.0334912 7.909534426
83.04914126 6.362840653
85.02840582 1.211892241
85.06479133 1.146043488
87.04405588 1.644282996
93.0334912 1.695342992
95.04914126 4.107692555
105.0334912 1.738919247
107.0491413 2.412072572
109.0284058 2.380628353
109.0647913 1.912922086
111.0440559 1.483979858
113.0597059 1.780848317
123.0440559 2.847374637
125.0597059 3.155645956
135.0440559 1.39466251
137.0597059 1.39244149
153.0546206 2.717247009

Name: +ve in-silico MS/MS by CFM-ID for XBFQZUPPEMZVRQ-UHFFFAOYSA-N
ID: XBFQZUPPEMZVRQ-UHFFFAOYSA-N
Comment: Energy0
Num peaks: 6
55.01784114 1.405706021
85.02840582 1.19454922
87.04405588 1.469837149
137.0597059 5.751958245
139.075356 1.880757006
169.0859207 78.25116405

Name: +ve in-silico MS/MS by CFM-ID for XBFQZUPPEMZVRQ-UHFFFAOYSA-N
ID: XBFQZUPPEMZVRQ-UHFFFAOYSA-N
Comment: Energy1
Num peaks: 9
55.01784114 2.181213014
85.02840582 1.213314928
109.0647913 2.380939313
125.0597059 3.232196579
137.0597059 10.32746135
139.075356 5.111568475
141.0910061 5.500291741
153.0546206 2.032717831
169.0859207 48.26173162

Name: +ve in-silico MS/MS by CFM-ID for XBFQZUPPEMZVRQ-UHFFFAOYSA-N
ID: XBFQZUPPEMZVRQ-UHFFFAOYSA-N
Comment: Energy2
Num peaks: 31
15.02292652 1.268161301
39.02292652 5.398866243
41.00219107 1.452786077
41.03857658 1.097229155
45.0334912 2.546044945
53.00219107 1.840165129
53.03857658 1.866571449
55.01784114 6.917519267
57.0334912 4.081925488
65.03857658 2.37848587
67.05422664 1.896647404
69.0334912 1.90144059
81.0334912 1.822715006
83.04914126 3.152566455
85.02840582 1.138187836
95.04914126 3.325609431
97.02840582 1.097015668
97.06479133 2.622985708
105.0334912 2.377723823
107.0491413 3.696490049
109.0284058 1.573195462
109.0647913 3.979724894
111.0440559 1.360377451
121.0284058 1.805770642
121.0647913 1.172579259
123.0440559 4.747347222
125.0597059 3.085812434
135.0440559 1.836999167
137.0597059 3.081835542
139.075356 1.49485514
153.0546206 3.131535863

Name: +ve in-silico MS/MS by CFM-ID for DGNUEAQKPQKCCI-UHFFFAOYSA-N
ID: DGNUEAQKPQKCCI-UHFFFAOYSA-N
Comment: Energy0
Num peaks: 6
55.01784114 1.151848227
137.0597059 5.663628192
139.075356 2.277543508
141.0910061 1.585253897
143.0702706 1.141416962
169.0859207 78.57854602

Name: +ve in-silico MS/MS by CFM-ID for DGNUEAQKPQKCCI-UHFFFAOYSA-N
ID: DGNUEAQKPQKCCI-UHFFFAOYSA-N
Comment: Energy1
Num peaks: 9
99.04405588 2.651634838
103.075356 1.412208729
109.0647913 3.236511428
125.0597059 3.002556182
137.0597059 9.109933223
139.075356 7.169785754
141.0910061 5.452881633
153.0546206 1.835934799
169.0859207 46.62554753

Name: +ve in-silico MS/MS by CFM-ID for DGNUEAQKPQKCCI-UHFFFAOYSA-N
ID: DGNUEAQKPQKCCI-UHFFFAOYSA-N
Comment: Energy2
Num peaks: 29
15.02292652 1.296894873
39.02292652 5.03672762
41.03857658 2.857699188
45.0334912 1.366278093
55.01784114 3.222225734
57.0334912 2.012340296
65.03857658 1.971237137
67.01784114 1.628160652
67.05422664 1.547123643
69.0334912 6.251804789
71.04914126 1.425801857
81.0334912 5.964483749
83.04914126 4.201564976
85.02840582 1.289624923
85.06479133 1.861505905
91.01784114 2.008584032
93.0334912 4.330337677
95.04914126 6.077107318
97.02840582 1.742572862
97.06479133 3.000173642
107.0491413 1.60037315
109.0647913 2.674776168
111.0440559 1.777239651
113.0597059 2.059465495
121.0284058 1.606104196
123.0440559 3.986776453
125.0597059 3.477290104
137.0597059 2.239465467
153.0546206 2.458164207

Name: +ve in-silico MS/MS by CFM-ID for MDDIIDJMXJWSOH-UHFFFAOYSA-N
ID: MDDIIDJMXJWSOH-UHFFFAOYSA-N
Comment: Energy0
Num peaks: 6
57.0334912 1.931477307
125.0597059 3.766085806
127.075356 1.982457861
151.075356 14.1413575
153.0546206 3.327158837
169.0859207 59.53432713

Name: +ve in-silico MS/MS by CFM-ID for MDDIIDJMXJWSOH-UHFFFAOYSA-N
ID: MDDIIDJMXJWSOH-UHFFFAOYSA-N
Comment: Energy1
Num peaks: 21
45.0334912 1.527315289
47.04914126 1.448201667
55.01784114 2.041860067
57.0334912 3.362762611
67.01784114 1.948530964
69.0334912 2.874128319
81.0334912 1.767502074
83.04914126 2.33413205
93.0334912 1.349948315
99.04405588 1.501491282
111.0440559 2.778229551
123.0440559 2.066127752
125.0597059 4.829697595
127.075356 3.225079936
133.0647913 1.530636672
137.0597059 2.832987709
139.075356 3.884002124
141.0910061 1.489801113
151.075356 11.07260946
153.0546206 2.204553117
169.0859207 24.75064934

Name: +ve in-silico MS/MS by CFM-ID for MDDIIDJMXJWSOH-UHFFFAOYSA-N
ID: MDDIIDJMXJWSOH-UHFFFAOYSA-N
Comment: Energy2
Num peaks: 31
39.02292652 8.353770599
41.03857658 2.513191104
43.05422664 1.912390188
45.0334912 2.370803576
49.00727645 2.469958461
51.02292652 2.600875433
53.03857658 1.197846719
55.01784114 3.359886034
55.05422664 1.306343792
57.0334912 7.463188483
65.03857658 3.196796507
67.01784114 3.259272952
69.0334912 2.4180804
71.04914126 1.623460751
75.02292652 1.847631731
77.03857658 1.145983356
79.01784114 1.919456003
79.05422664 1.218637021
81.0334912 4.385329352
83.04914126 5.548139922
93.0334912 4.176588556
95.04914126 2.623222912
97.06479133 1.237562825
99.04405588 1.546838263
107.0491413 1.703074529
109.0284058 1.018377961
121.0647913 1.033696728
123.0440559 1.653204768
125.0597059 1.891685144
135.0440559 2.668473984
153.0546206 1.223500897

Name: +ve in-silico MS/MS by CFM-ID for SVCKZTMEVWZSDQ-UHFFFAOYSA-N
ID: SVCKZTMEVWZSDQ-UHFFFAOYSA-N
Comment: Energy0
Num peaks: 6
123.0440559 1.593382273
125.0597059 3.414592785
127.075356 2.188970962
151.075356 10.21492467
153.0546206 3.339354092
169.0859207 60.81121624

Name: +ve in-silico MS/MS by CFM-ID for SVCKZTMEVWZSDQ-UHFFFAOYSA-N
ID: SVCKZTMEVWZSDQ-UHFFFAOYSA-N
Comment: Energy1
Num peaks: 19
51.02292652 2.252424836
53.03857658 1.709064072
57.0334912 2.345210662
67.01784114 3.683829378
69.0334912 4.503687869
71.04914126 4.077209722
83.04914126 4.995753807
95.04914126 2.057414756
97.06479133 1.751386241
99.04405588 1.756464828
111.0440559 1.587001245
123.0440559 1.913201446
125.0597059 5.203427638
127.075356 3.6369401
137.0597059 2.363895644
139.075356 1.589287478
151.075356 7.647768629
153.0546206 2.067989356
169.0859207 26.32152305

Name: +ve in-silico MS/MS by CFM-ID for SVCKZTMEVWZSDQ-UHFFFAOYSA-N
ID: SVCKZTMEVWZSDQ-UHFFFAOYSA-N
Comment: Energy2
Num peaks: 28
25.00727645 1.545850108
27.02292652 1.526124585
39.02292652 4.137121885
41.00219107 1.172376968
41.03857658 2.898265023
43.01784114 1.358087602
43.05422664 1.176810788
49.00727645 1.507439205
51.02292652 6.119511184
53.03857658 5.074215725
55.01784114 3.834062066
55.05422664 2.06935019
57.0334912 4.979557999
63.02292652 4.338843173
65.03857658 2.917069274
67.01784114 6.757381386
69.0334912 3.018326924
71.04914126 1.308964875
77.03857658 1.973984338
79.05422664 1.328784134
81.0334912 5.495247075
81.06987671 1.330964573
83.04914126 4.63734273
93.0334912 2.311294043
95.04914126 3.841834701
97.06479133 1.777686905
107.0491413 1.268071717
109.0284058 1.452065704

Name: +ve in-silico MS/MS by CFM-ID for WTJAUCORQIRQNI-UHFFFAOYSA-N
ID: WTJAUCORQIRQNI-UHFFFAOYSA-N
Comment: Energy0
Num peaks: 6
123.0440559 1.965893338
125.0597059 3.623239524
127.075356 4.346806074
151.075356 10.36641022
153.0546206 3.214542432
169.0859207 61.13872545

Name: +ve in-silico MS/MS by CFM-ID for WTJAUCORQIRQNI-UHFFFAOYSA-N
ID: WTJAUCORQIRQNI-UHFFFAOYSA-N
Comment: Energy1
Num peaks: 23
45.0334912 1.149175762
55.01784114 1.60412767
57.0334912 2.090996917
67.01784114 1.178973515
69.0334912 2.44466248
81.0334912 2.713513498
83.04914126 2.088043388
85.06479133 1.718535103
95.04914126 2.227427445
97.06479133 2.458383088
99.04405588 2.376679247
101.0597059 1.972693653
109.0284058 1.444238175
111.0440559 3.140501723
123.0440559 1.781265195
125.0597059 3.256259155
127.075356 5.134786251
137.0597059 2.596863171
139.075356 2.451242354
141.0910061 2.129825287
151.075356 7.412481379
153.0546206 2.015310919
169.0859207 25.52473892

Name: +ve in-silico MS/MS by CFM-ID for WTJAUCORQIRQNI-UHFFFAOYSA-N
ID: WTJAUCORQIRQNI-UHFFFAOYSA-N
Comment: Energy2
Num peaks: 27
39.02292652 6.995184095
41.03857658 2.763584569
49.00727645 6.749852846
51.02292652 6.72756901
53.00219107 1.772193871
53.03857658 4.257360578
55.01784114 5.926254236
55.05422664 2.94188075
57.0334912 3.940055632
63.02292652 1.848344386
65.03857658 1.479078948
67.01784114 2.142711617
67.05422664 1.515974214
69.0334912 2.780707904
77.03857658 2.652085057
79.01784114 2.271063555
79.05422664 1.953222006
81.0334912 3.180316054
81.06987671 1.680854607
83.04914126 1.995357979
93.0334912 2.191984911
95.04914126 3.355891822
97.06479133 1.783125402
109.0647913 2.560489851
111.0440559 1.235642612
125.0597059 2.100107277
135.0440559 1.256973545

Name: +ve in-silico MS/MS by CFM-ID for IAMNVCJECQWBLZ-UHFFFAOYSA-N
ID: IAMNVCJECQWBLZ-UHFFFAOYSA-N
Comment: Energy0
Num peaks: 6
107.0491413 3.648674286
109.0647913 2.444626827
123.0804414 0.9744883491
133.0647913 12.76798308
135.0440559 4.024025392
151.075356 72.17971955

Name: +ve in-silico MS/MS by CFM-ID for IAMNVCJECQWBLZ-UHFFFAOYSA-N
ID: IAMNVCJECQWBLZ-UHFFFAOYSA-N
Comment: Energy1
Num peaks: 6
107.0491413 7.656903337
109.0647913 8.489507117
123.0804414 2.320035239
133.0647913 14.38346724
135.0440559 3.278911432
151.075356 45.72785825

Name: +ve in-silico MS/MS by CFM-ID for IAMNVCJECQWBLZ-UHFFFAOYSA-N
ID: IAMNVCJECQWBLZ-UHFFFAOYSA-N
Comment: Energy2
Num peaks: 20
25.00727645 1.802524301
39.02292652 3.721968319
63.02292652 1.876959397
65.00219107 2.780525225
65.03857658 2.60925632
79.05422664 5.647093435
89.03857658 2.309003684
91.01784114 8.382604
91.05422664 4.409258213
93.0334912 3.459553484
103.0542266 2.18234566
105.0334912 5.785965455
105.0698767 4.636781941
107.0491413 12.05041122
109.0647913 1.763479668
115.0542266 2.452318931
117.0334912 3.241738976
123.0804414 1.766809712
133.0647913 6.391108105
135.0440559 3.627998955

Name: +ve in-silico MS/MS by CFM-ID for AXUPXYBCWWSXGN-UHFFFAOYSA-N
ID: AXUPXYBCWWSXGN-UHFFFAOYSA-N
Comment: Energy0
Num peaks: 6
79.05422664 1.126127177
91.05422664 6.764727823
105.0698767 6.23985637
115.0542266 7.37384953
133.0647913 45.09701829
151.075356 19.13910971

Name: +ve in-silico MS/MS by CFM-ID for AXUPXYBCWWSXGN-UHFFFAOYSA-N
ID: AXUPXYBCWWSXGN-UHFFFAOYSA-N
Comment: Energy1
Num peaks: 18
39.02292652 2.246263229
41.03857658 1.456834282
51.02292652 1.207613278
53.00219107 1.395112725
53.03857658 1.350466453
55.05422664 1.243361128
63.02292652 2.566007547
65.03857658 2.712081886
67.05422664 1.134479686
71.01275576 1.613484496
79.05422664 2.400437894
91.05422664 13.71462317
93.0334912 1.131185429
105.0698767 17.23662454
107.0855268 1.762432831
115.0542266 4.632679565
133.0647913 15.55267715
151.075356 6.945214573

Name: +ve in-silico MS/MS by CFM-ID for AXUPXYBCWWSXGN-UHFFFAOYSA-N
ID: AXUPXYBCWWSXGN-UHFFFAOYSA-N
Comment: Energy2
Num peaks: 18
25.00727645 2.438478227
39.02292652 9.755622091
41.00219107 1.858528404
41.03857658 3.703597554
43.05422664 1.461921187
49.00727645 7.973008076
51.02292652 9.68509349
53.03857658 4.987236631
55.05422664 2.164234688
63.02292652 6.896270689
65.03857658 9.798361599
77.03857658 2.852118106
79.05422664 3.613877187
91.05422664 6.689800123
92.99710569 1.416358203
93.0334912 1.292193496
105.0698767 2.090482316
107.0855268 2.187882924

Name: +ve in-silico MS/MS by CFM-ID for KJBYDOBMZHMKBD-UHFFFAOYSA-N
ID: KJBYDOBMZHMKBD-UHFFFAOYSA-N
Comment: Energy0
Num peaks: 6
79.05422664 1.123149694
91.05422664 6.844345383
105.0698767 6.331323354
115.0542266 7.456751431
133.0647913 45.64475297
151.075356 19.3981045

Name: +ve in-silico MS/MS by CFM-ID for KJBYDOBMZHMKBD-UHFFFAOYSA-N
ID: KJBYDOBMZHMKBD-UHFFFAOYSA-N
Comment: Energy1
Num peaks: 17
39.02292652 2.300843006
41.03857658 1.389365368
51.02292652 2.003712635
53.00219107 1.379290596
53.03857658 1.796534681
65.03857658 3.826634915
67.05422664 2.286939996
71.01275576 1.596487474
79.05422664 2.261747369
91.05422664 13.68426889
103.0542266 1.16362615
105.0698767 17.16549372
107.0855268 1.745545318
109.0284058 1.215623025
115.0542266 4.56925452
133.0647913 15.32598831
151.075356 6.835373561

Name: +ve in-silico MS/MS by CFM-ID for KJBYDOBMZHMKBD-UHFFFAOYSA-N
ID: KJBYDOBMZHMKBD-UHFFFAOYSA-N
Comment: Energy2
Num peaks: 17
25.00727645 2.408072234
39.02292652 9.040717037
41.00219107 1.835716051
41.03857658 5.252771607
49.00727645 6.847651815
51.02292652 10.07291962
53.03857658 6.53562845
55.05422664 1.249213817
63.02292652 4.710515026
65.03857658 12.69116077
67.05422664 1.207332881
77.00219107 1.184359476
77.03857658 0.9753321078
79.05422664 4.527386719
91.05422664 7.450228495
105.0698767 2.13818327
107.0855268 2.159970871

Name: +ve in-silico MS/MS by CFM-ID for KSEQKLUIMYFIKJ-UHFFFAOYSA-N
ID: KSEQKLUIMYFIKJ-UHFFFAOYSA-N
Comment: Energy0
Num peaks: 6
79.05422664 1.126496015
91.05422664 6.764526872
105.0698767 6.235199697
115.0542266 7.401425064
133.0647913 45.21652375
151.075356 19.15780496

Name: +ve in-silico MS/MS by CFM-ID for KSEQKLUIMYFIKJ-UHFFFAOYSA-N
ID: KSEQKLUIMYFIKJ-UHFFFAOYSA-N
Comment: Energy1
Num peaks: 18
39.02292652 2.095597367
41.03857658 2.285784835
51.02292652 1.334714026
53.00219107 1.402032606
53.03857658 1.357557212
55.05422664 1.246915593
63.02292652 2.116969439
65.03857658 2.580665972
67.05422664 1.150508343
71.01275576 1.626868088
79.05422664 2.397714582
91.05422664 13.88351899
103.0542266 1.144948175
105.0698767 17.20993476
107.0855268 1.775716017
115.0542266 4.651596367
133.0647913 15.67068255
151.075356 7.032014035

Name: +ve in-silico MS/MS by CFM-ID for KSEQKLUIMYFIKJ-UHFFFAOYSA-N
ID: KSEQKLUIMYFIKJ-UHFFFAOYSA-N
Comment: Energy2
Num peaks: 18
25.00727645 2.445607584
39.02292652 11.28007777
41.00219107 1.867119218
41.03857658 7.180081962
49.00727645 7.352294965
51.02292652 11.43860254
53.03857658 5.07981371
55.05422664 2.0127919
63.02292652 2.994671787
65.03857658 8.853029908
75.02292652 1.340951583
77.03857658 2.190051553
79.05422664 3.99373606
91.05422664 6.295543921
92.99710569 1.274531001
93.0334912 1.414146069
105.0698767 2.044071296
107.0855268 2.194429827

Name: +ve in-silico MS/MS by CFM-ID for YSVHIKSKCCPTGF-UHFFFAOYSA-N
ID: YSVHIKSKCCPTGF-UHFFFAOYSA-N
Comment: Energy0
Num peaks: 6
72.04439023 6.809525582
74.02365479 6.658464166
88.03930485 10.87720604
90.05495492 38.10283104
116.0342195 5.759140315
134.0447842 16.65094156

Name: +ve in-silico MS/MS by CFM-ID for YSVHIKSKCCPTGF-UHFFFAOYSA-N
ID: YSVHIKSKCCPTGF-UHFFFAOYSA-N
Comment: Energy1
Num peaks: 6
44.04947561 8.141859537
59.01275576 12.80933371
72.04439023 18.69601926
74.02365479 6.264575637
88.03930485 9.418352811
90.05495492 26.93013627

Name: +ve in-silico MS/MS by CFM-ID for YSVHIKSKCCPTGF-UHFFFAOYSA-N
ID: YSVHIKSKCCPTGF-UHFFFAOYSA-N
Comment: Energy2
Num peaks: 6
42.03382555 34.01911781
44.04947561 6.32163957
59.01275576 6.032231302
72.04439023 12.4970536
74.02365479 25.75714687
90.05495492 4.196962358

Name: +ve in-silico MS/MS by CFM-ID for XJVZJFBKRYJAAK-UHFFFAOYSA-N
ID: XJVZJFBKRYJAAK-UHFFFAOYSA-N
Comment: Energy0
Num peaks: 11
57.0334912 3.476328722
69.0334912 4.739976029
109.0284058 2.197159942
109.0647913 3.305508658
111.0440559 5.86814596
113.0597059 3.493095296
137.0597059 12.14514876
139.075356 3.677221244
141.0910061 1.803300982
151.075356 5.551465235
169.0859207 34.39930113

Name: +ve in-silico MS/MS by CFM-ID for XJVZJFBKRYJAAK-UHFFFAOYSA-N
ID: XJVZJFBKRYJAAK-UHFFFAOYSA-N
Comment: Energy1
Num peaks: 22
25.00727645 3.807483405
27.02292652 3.421158661
39.02292652 3.173137998
41.03857658 1.459034206
53.00219107 5.81635227
53.03857658 1.684362589
55.01784114 2.860424435
69.0334912 11.23891567
71.04914126 1.729616546
81.0334912 2.328930508
109.0284058 1.963786297
109.0647913 4.96154656
111.0440559 6.142131317
113.0597059 2.136737127
115.075356 1.238611533
119.0491413 1.310403875
137.0597059 6.174090917
139.0389705 1.312283074
139.075356 1.765847325
141.0910061 1.568278136
151.075356 4.801677615
169.0859207 9.646400134

Name: +ve in-silico MS/MS by CFM-ID for XJVZJFBKRYJAAK-UHFFFAOYSA-N
ID: XJVZJFBKRYJAAK-UHFFFAOYSA-N
Comment: Energy2
Num peaks: 20
25.00727645 2.735967332
27.02292652 1.923206914
39.02292652 10.88773953
41.03857658 3.54883427
51.02292652 3.541340682
53.00219107 3.678949361
53.03857658 3.879448434
55.01784114 4.094498848
57.0334912 2.778440996
69.0334912 9.220177135
71.04914126 2.711694069
79.01784114 1.471438642
79.05422664 11.6891321
81.0334912 4.797404265
81.06987671 1.652463723
93.0334912 2.130646945
93.06987671 1.560473036
107.0491413 3.461257031
109.0647913 2.926350549
121.0647913 1.941160356

Name: +ve in-silico MS/MS by CFM-ID for OXEGETAABDGYQN-UHFFFAOYSA-N
ID: OXEGETAABDGYQN-UHFFFAOYSA-N
Comment: Energy0
Num peaks: 6
98.03488817 0.5039181875
124.0617716 0.2167657537
127.0614373 2.380910839
151.0726706 4.074521853
152.0566862 8.763564138
169.0832353 83.1654377

Name: +ve in-silico MS/MS by CFM-ID for OXEGETAABDGYQN-UHFFFAOYSA-N
ID: OXEGETAABDGYQN-UHFFFAOYSA-N
Comment: Energy1
Num peaks: 11
98.03488817 2.582359525
110.0348882 2.764355393
125.0457872 3.887873815
126.0774217 8.556282429
127.0614373 3.388454984
140.0566862 9.760328517
141.0883207 4.916825625
142.0723363 3.097202177
151.0726706 6.456937673
152.0566862 9.105758221
169.0832353 27.87460826

Name: +ve in-silico MS/MS by CFM-ID for OXEGETAABDGYQN-UHFFFAOYSA-N
ID: OXEGETAABDGYQN-UHFFFAOYSA-N
Comment: Energy2
Num peaks: 23
40.01817548 2.666013858
42.03382555 1.754786084
43.02907452 3.879832597
45.04472458 4.060959804
55.02907452 4.022377531
57.04472458 2.797605661
70.03997355 4.168119507
72.05562361 2.550229471
80.02432348 2.308565345
82.03997355 3.344670657
83.02398914 3.357768353
84.05562361 5.107658557
85.0396392 2.41887118
98.03488817 1.834970066
109.0508726 5.133344071
110.0348882 6.770843369
124.0617716 4.670224623
125.0457872 2.033261965
126.0774217 2.037421047
127.0614373 3.045483154
134.0461215 2.504098389
151.0726706 2.1250404
152.0566862 9.136489479

Name: +ve in-silico MS/MS by CFM-ID for YOOOEIQDAHWBQJ-UHFFFAOYSA-N
ID: YOOOEIQDAHWBQJ-UHFFFAOYSA-N
Comment: Energy0
Num peaks: 6
91.05422664 9.342420631
93.06987671 2.287014812
119.0491413 9.792512772
121.0647913 1.57267589
133.0647913 17.79452345
151.075356 53.76825485

Name: +ve in-silico MS/MS by CFM-ID for YOOOEIQDAHWBQJ-UHFFFAOYSA-N
ID: YOOOEIQDAHWBQJ-UHFFFAOYSA-N
Comment: Energy1
Num peaks: 6
59.01275576 4.431285437
91.05422664 10.36369853
115.0542266 4.407010053
119.0491413 9.765721021
133.0647913 21.72121688
151.075356 29.75333034

Name: +ve in-silico MS/MS by CFM-ID for YOOOEIQDAHWBQJ-UHFFFAOYSA-N
ID: YOOOEIQDAHWBQJ-UHFFFAOYSA-N
Comment: Energy2
Num peaks: 12
49.00727645 3.030552644
51.02292652 1.961646661
59.01275576 1.59359104
63.02292652 9.337546435
65.03857658 12.80459302
67.05422664 2.008034803
79.05422664 1.643608048
91.05422664 30.39954235
93.06987671 7.996831699
115.0542266 3.463792418
119.0491413 3.977951345
133.0647913 3.348161022

Name: +ve in-silico MS/MS by CFM-ID for BFOWHGYYZRTDOV-UHFFFAOYSA-N
ID: BFOWHGYYZRTDOV-UHFFFAOYSA-N
Comment: Energy0
Num peaks: 6
91.05422664 9.337147425
93.06987671 2.28865941
115.0542266 1.501072953
119.0491413 9.775656626
133.0647913 17.58906037
151.075356 53.81907837

Name: +ve in-silico MS/MS by CFM-ID for BFOWHGYYZRTDOV-UHFFFAOYSA-N
ID: BFOWHGYYZRTDOV-UHFFFAOYSA-N
Comment: Energy1
Num peaks: 6
59.01275576 4.493571804
91.05422664 10.43072505
115.0542266 4.252411575
119.0491413 9.92516764
133.0647913 21.61794795
151.075356 30.35940332

Name: +ve in-silico MS/MS by CFM-ID for BFOWHGYYZRTDOV-UHFFFAOYSA-N
ID: BFOWHGYYZRTDOV-UHFFFAOYSA-N
Comment: Energy2
Num peaks: 12
49.00727645 3.192253349
51.02292652 2.644724076
63.02292652 2.243982496
65.03857658 7.545258853
75.02292652 12.25665056
77.03857658 3.997524777
91.05422664 28.00104165
93.06987671 8.312160698
103.0542266 3.066775565
115.0542266 2.747151304
119.0491413 3.349956848
133.0647913 2.763738782

Name: +ve in-silico MS/MS by CFM-ID for CEJINNSYZFLSCS-UHFFFAOYSA-N
ID: CEJINNSYZFLSCS-UHFFFAOYSA-N
Comment: Energy0
Num peaks: 6
91.05422664 9.30101348
93.06987671 2.2784994
115.0542266 1.499439863
119.0491413 9.764882147
133.0647913 17.55572849
151.075356 53.66048793

Name: +ve in-silico MS/MS by CFM-ID for CEJINNSYZFLSCS-UHFFFAOYSA-N
ID: CEJINNSYZFLSCS-UHFFFAOYSA-N
Comment: Energy1
Num peaks: 7
59.01275576 4.3857682
91.05422664 10.11360557
93.06987671 3.044172274
115.0542266 4.149954085
119.0491413 9.674663769
133.0647913 20.98287219
151.075356 29.31215857

Name: +ve in-silico MS/MS by CFM-ID for CEJINNSYZFLSCS-UHFFFAOYSA-N
ID: CEJINNSYZFLSCS-UHFFFAOYSA-N
Comment: Energy2
Num peaks: 13
49.00727645 3.393490901
51.02292652 2.02802627
63.02292652 7.702737082
65.03857658 9.526801002
75.02292652 10.45268508
77.03857658 3.87319382
79.05422664 1.905706548
91.05422664 23.8406926
93.06987671 7.117455745
103.0542266 3.044343967
115.0542266 2.475741519
119.0491413 3.02532647
133.0647913 2.499639441

Name: +ve in-silico MS/MS by CFM-ID for YRNDGUSDBCARGC-UHFFFAOYSA-N
ID: YRNDGUSDBCARGC-UHFFFAOYSA-N
Comment: Energy0
Num peaks: 6
79.05422664 2.809329413
105.0334912 4.124148255
119.0491413 7.524120455
121.0647913 2.339877378
133.0647913 6.924324217
151.075356 69.85557261

Name: +ve in-silico MS/MS by CFM-ID for YRNDGUSDBCARGC-UHFFFAOYSA-N
ID: YRNDGUSDBCARGC-UHFFFAOYSA-N
Comment: Energy1
Num peaks: 7
45.0334912 4.369200902
73.02840582 4.49906125
79.05422664 4.028241249
105.0334912 5.264723691
119.0491413 14.96705837
133.0647913 7.8876898
151.075356 39.70489957

Name: +ve in-silico MS/MS by CFM-ID for YRNDGUSDBCARGC-UHFFFAOYSA-N
ID: YRNDGUSDBCARGC-UHFFFAOYSA-N
Comment: Energy2
Num peaks: 14
15.02292652 1.639771445
39.02292652 2.124065159
45.0334912 7.440856383
47.04914126 2.315064012
49.00727645 9.232480043
51.02292652 6.7101197
63.02292652 7.058038384
79.05422664 15.05467514
101.0385766 3.740120061
103.0542266 5.250402567
105.0334912 13.37753339
105.0698767 2.798676241
107.0491413 1.786542827
119.0491413 2.66830074

Name: +ve in-silico MS/MS by CFM-ID for BKYWPNROPGQIFZ-UHFFFAOYSA-N
ID: BKYWPNROPGQIFZ-UHFFFAOYSA-N
Comment: Energy0
Num peaks: 6
105.0698767 19.86561002
107.0855268 2.80753245
125.0597059 0.4928602033
133.0647913 18.60934664
135.0440559 0.6286973731
151.075356 55.39792563

Name: +ve in-silico MS/MS by CFM-ID for BKYWPNROPGQIFZ-UHFFFAOYSA-N
ID: BKYWPNROPGQIFZ-UHFFFAOYSA-N
Comment: Energy1
Num peaks: 6
65.03857658 1.093429541
79.05422664 1.03033113
105.0698767 38.84215006
107.0855268 6.392195281
133.0647913 23.83544976
151.075356 19.3500105

Name: +ve in-silico MS/MS by CFM-ID for BKYWPNROPGQIFZ-UHFFFAOYSA-N
ID: BKYWPNROPGQIFZ-UHFFFAOYSA-N
Comment: Energy2
Num peaks: 9
39.02292652 4.589574869
49.00727645 5.349322026
63.02292652 7.00372931
65.03857658 7.931957153
79.05422664 8.637352529
89.03857658 9.387789581
91.05422664 7.332601904
105.0698767 24.91058499
107.0855268 4.896089676

Name: +ve in-silico MS/MS by CFM-ID for XBKXOOGFZLCYFE-UHFFFAOYSA-N
ID: XBKXOOGFZLCYFE-UHFFFAOYSA-N
Comment: Energy0
Num peaks: 6
87.06652264 0.142146819
127.0614373 0.9006125138
140.0566862 1.066349339
142.0723363 0.3262130874
152.0566862 4.217042624
169.0832353 92.9883189

Name: +ve in-silico MS/MS by CFM-ID for XBKXOOGFZLCYFE-UHFFFAOYSA-N
ID: XBKXOOGFZLCYFE-UHFFFAOYSA-N
Comment: Energy1
Num peaks: 6
83.02398914 3.07197493
125.0457872 8.488781416
127.0614373 5.19748768
142.0723363 3.655573631
152.0566862 9.282008215
169.0832353 61.91609059

Name: +ve in-silico MS/MS by CFM-ID for XBKXOOGFZLCYFE-UHFFFAOYSA-N
ID: XBKXOOGFZLCYFE-UHFFFAOYSA-N
Comment: Energy2
Num peaks: 6
43.02907452 11.08941764
45.04472458 8.538383834
68.02432348 4.053718497
70.03997355 17.79775736
85.05087258 30.19173896
87.06652264 12.99214151

Name: +ve in-silico MS/MS by CFM-ID for WDCCXADRWCXXOR-UHFFFAOYSA-N
ID: WDCCXADRWCXXOR-UHFFFAOYSA-N
Comment: Energy0
Num peaks: 6
55.05422664 2.976543813
83.04914126 18.4113027
101.0597059 5.402744535
103.075356 1.586648112
113.0597059 6.638934105
129.0910061 55.76637402

Name: +ve in-silico MS/MS by CFM-ID for WDCCXADRWCXXOR-UHFFFAOYSA-N
ID: WDCCXADRWCXXOR-UHFFFAOYSA-N
Comment: Energy1
Num peaks: 11
47.04914126 2.810746117
53.03857658 2.48883691
55.05422664 16.49585206
57.0334912 1.719750222
65.03857658 2.674234713
83.04914126 22.43846477
101.0597059 3.705660146
103.075356 2.849177013
111.0804414 2.311158124
113.0597059 6.058199544
129.0910061 16.94997491

Name: +ve in-silico MS/MS by CFM-ID for WDCCXADRWCXXOR-UHFFFAOYSA-N
ID: WDCCXADRWCXXOR-UHFFFAOYSA-N
Comment: Energy2
Num peaks: 11
25.00727645 3.698174014
27.02292652 4.022344653
39.02292652 8.389761721
41.03857658 2.829561261
53.03857658 14.880808
55.05422664 25.26126812
57.06987671 3.295023718
65.03857658 4.08020773
67.01784114 3.619893076
69.0334912 4.698049263
83.04914126 6.2593633

Name: +ve in-silico MS/MS by CFM-ID for PFRLBQIXJJVRJO-UHFFFAOYSA-N
ID: PFRLBQIXJJVRJO-UHFFFAOYSA-N
Comment: Energy0
Num peaks: 6
83.01275576 5.152800633
88.03930485 4.562422079
98.02365479 4.165849353
101.0233204 8.140808541
116.0342195 24.02775455
134.0447842 44.08913583

Name: +ve in-silico MS/MS by CFM-ID for PFRLBQIXJJVRJO-UHFFFAOYSA-N
ID: PFRLBQIXJJVRJO-UHFFFAOYSA-N
Comment: Energy1
Num peaks: 9
43.01784114 7.736980121
57.0334912 3.584783843
70.02874017 7.938758193
72.04439023 6.160797751
83.01275576 5.902923721
88.03930485 14.87836257
101.0233204 5.153418265
116.0342195 15.73384749
134.0447842 14.07253578

Name: +ve in-silico MS/MS by CFM-ID for PFRLBQIXJJVRJO-UHFFFAOYSA-N
ID: PFRLBQIXJJVRJO-UHFFFAOYSA-N
Comment: Energy2
Num peaks: 11
25.00727645 5.226856306
27.02292652 8.090650538
41.00219107 2.665160341
43.01784114 8.003416678
70.02874017 7.82769526
72.04439023 10.78917984
83.01275576 3.839797142
85.02840582 4.91010247
98.02365479 10.62866269
100.0029193 2.902580801
116.0342195 15.74560857

Name: +ve in-silico MS/MS by CFM-ID for PINZHTJTNAWYJX-UHFFFAOYSA-N
ID: PINZHTJTNAWYJX-UHFFFAOYSA-N
Comment: Energy0
Num peaks: 6
127.0614373 2.411968893
136.0617716 3.737764651
138.0410362 0.3903654775
151.0726706 1.913346129
152.0566862 2.59001965
169.0832353 87.76382344

Name: +ve in-silico MS/MS by CFM-ID for PINZHTJTNAWYJX-UHFFFAOYSA-N
ID: PINZHTJTNAWYJX-UHFFFAOYSA-N
Comment: Energy1
Num peaks: 9
94.03997355 3.798870926
110.0348882 3.452719041
124.0617716 4.991051435
127.0614373 6.927091816
136.0617716 19.80844431
142.0723363 4.391955853
151.0726706 11.56652819
152.0566862 4.082846649
169.0832353 23.6293356

Name: +ve in-silico MS/MS by CFM-ID for PINZHTJTNAWYJX-UHFFFAOYSA-N
ID: PINZHTJTNAWYJX-UHFFFAOYSA-N
Comment: Energy2
Num peaks: 26
43.02907452 2.119985897
45.04472458 3.350708932
69.00833907 4.234768022
73.0396392 1.560999711
82.03997355 1.622854433
83.02398914 1.686428896
85.0396392 1.555451442
86.03488817 1.85487066
94.03997355 1.452634304
100.0505382 3.752295673
107.0352225 1.727831122
109.0508726 4.657172718
110.0348882 5.451224129
121.0508726 1.577826575
124.0617716 5.895658718
125.0457872 6.396821631
127.0614373 4.005221963
134.0461215 2.878346645
135.0301371 3.214962236
136.0617716 1.683630421
138.0410362 1.539249052
140.0566862 2.310334816
142.0723363 1.662636448
151.0726706 6.214695223
152.0566862 7.563046976
169.0832353 1.409318069

Name: +ve in-silico MS/MS by CFM-ID for KQGHOIDFMNQZPQ-UHFFFAOYSA-N
ID: KQGHOIDFMNQZPQ-UHFFFAOYSA-N
Comment: Energy0
Num peaks: 6
91.05422664 13.8887958
95.04914126 2.292060854
105.0698767 4.24961048
107.0855268 4.06003595
133.0647913 7.645889615
151.075356 51.7466657

Name: +ve in-silico MS/MS by CFM-ID for KQGHOIDFMNQZPQ-UHFFFAOYSA-N
ID: KQGHOIDFMNQZPQ-UHFFFAOYSA-N
Comment: Energy1
Num peaks: 17
39.02292652 2.196708783
49.00727645 2.558494527
51.02292652 6.272598039
53.03857658 4.052277712
55.05422664 2.432652037
79.05422664 4.998699069
91.05422664 8.479181887
95.04914126 2.194675628
103.0542266 2.971678829
105.0334912 1.733440081
105.0698767 4.162585931
107.0491413 4.628596554
107.0855268 5.288702928
109.0647913 3.285592488
123.0804414 7.502477893
133.0647913 4.515813266
151.075356 13.15542189

Name: +ve in-silico MS/MS by CFM-ID for KQGHOIDFMNQZPQ-UHFFFAOYSA-N
ID: KQGHOIDFMNQZPQ-UHFFFAOYSA-N
Comment: Energy2
Num peaks: 18
39.02292652 16.15221997
41.03857658 6.07104689
43.05422664 2.873952825
49.00727645 8.24049201
51.02292652 6.937370408
53.00219107 1.850383543
53.03857658 7.625174348
55.05422664 3.105573303
63.02292652 2.680447493
65.03857658 5.247737087
67.05422664 1.931654791
79.05422664 4.755185818
81.06987671 3.020557752
83.04914126 1.259970701
91.05422664 4.855719538
105.0698767 1.17109607
125.0597059 1.257015608
135.0440559 1.681089739

Name: +ve in-silico MS/MS by CFM-ID for GBGLRFMVDMEDBL-UHFFFAOYSA-N
ID: GBGLRFMVDMEDBL-UHFFFAOYSA-N
Comment: Energy0
Num peaks: 6
91.05422664 14.31979958
95.04914126 1.905071586
105.0698767 4.40962108
107.0855268 4.270829952
133.0647913 7.958393238
151.075356 54.18219281

Name: +ve in-silico MS/MS by CFM-ID for GBGLRFMVDMEDBL-UHFFFAOYSA-N
ID: GBGLRFMVDMEDBL-UHFFFAOYSA-N
Comment: Energy1
Num peaks: 15
39.02292652 4.646154025
41.03857658 4.490081066
49.00727645 7.336510041
51.02292652 4.921560372
53.03857658 6.675770527
55.05422664 4.230146939
91.05422664 6.818631458
103.0542266 2.81464411
105.0698767 3.888694364
107.0491413 4.207303691
107.0855268 5.047737942
109.0647913 3.2116844
123.0804414 7.307602113
133.0647913 3.846717792
151.075356 10.56829561

Name: +ve in-silico MS/MS by CFM-ID for GBGLRFMVDMEDBL-UHFFFAOYSA-N
ID: GBGLRFMVDMEDBL-UHFFFAOYSA-N
Comment: Energy2
Num peaks: 12
39.02292652 12.25347618
41.03857658 14.89970866
49.00727645 14.80632097
51.02292652 10.8910217
53.03857658 8.913163211
55.05422664 4.182827761
65.03857658 2.362529308
67.05422664 2.230648855
79.05422664 1.731443975
81.06987671 1.548589537
91.05422664 4.718899058
123.0440559 1.628014226

Name: +ve in-silico MS/MS by CFM-ID for YALDYGIDJDWGPK-UHFFFAOYSA-N
ID: YALDYGIDJDWGPK-UHFFFAOYSA-N
Comment: Energy0
Num peaks: 6
91.05422664 14.03353314
95.04914126 1.874134027
105.0698767 4.317473387
107.0855268 4.167413062
133.0647913 7.789688104
151.075356 52.79995959

Name: +ve in-silico MS/MS by CFM-ID for YALDYGIDJDWGPK-UHFFFAOYSA-N
ID: YALDYGIDJDWGPK-UHFFFAOYSA-N
Comment: Energy1
Num peaks: 14
41.03857658 2.1835805
53.03857658 3.50222223
55.05422664 3.31905317
79.05422664 3.23486837
91.05422664 9.341298014
103.0542266 3.598857787
105.0334912 2.183956047
105.0698767 5.251644144
107.0491413 5.998573271
107.0855268 6.947727326
109.0647913 4.34767241
123.0804414 9.688829251
133.0647913 5.368562868
151.075356 15.23521652

Name: +ve in-silico MS/MS by CFM-ID for YALDYGIDJDWGPK-UHFFFAOYSA-N
ID: YALDYGIDJDWGPK-UHFFFAOYSA-N
Comment: Energy2
Num peaks: 16
27.02292652 1.37126854
39.02292652 8.780411857
41.03857658 6.724630595
49.00727645 6.245578773
51.02292652 16.58919364
53.00219107 1.698075577
53.03857658 10.45799558
55.05422664 6.700117496
63.02292652 1.924445058
65.03857658 5.025387263
67.05422664 2.310416246
79.05422664 2.558814949
91.05422664 5.622902341
105.0698767 1.542468623
121.0284058 1.462638302
135.0440559 1.852375491

Name: +ve in-silico MS/MS by CFM-ID for LKHDADQAIOUOBP-UHFFFAOYSA-N
ID: LKHDADQAIOUOBP-UHFFFAOYSA-N
Comment: Energy0
Num peaks: 6
125.0233204 1.867281135
127.0389705 6.696507503
139.075356 1.12358964
141.0910061 2.556397414
151.075356 1.865371392
169.0859207 79.95270531

Name: +ve in-silico MS/MS by CFM-ID for LKHDADQAIOUOBP-UHFFFAOYSA-N
ID: LKHDADQAIOUOBP-UHFFFAOYSA-N
Comment: Energy1
Num peaks: 15
39.02292652 1.270580948
41.03857658 1.734934729
43.05422664 5.034765319
45.06987671 1.123659325
55.05422664 1.278991549
99.04405588 2.672521097
109.0647913 1.756818571
125.0233204 5.168297582
127.0389705 17.23244801
129.0546206 1.58437472
137.0597059 1.226144584
139.075356 3.673354238
141.0910061 4.121525495
151.075356 1.519171266
169.0859207 30.8469194

Name: +ve in-silico MS/MS by CFM-ID for LKHDADQAIOUOBP-UHFFFAOYSA-N
ID: LKHDADQAIOUOBP-UHFFFAOYSA-N
Comment: Energy2
Num peaks: 22
39.02292652 2.649872613
41.03857658 4.546935562
43.05422664 2.312386926
53.00219107 1.650721776
55.01784114 1.317591858
55.05422664 15.86762202
57.06987671 5.023258501
65.00219107 1.873923583
65.03857658 3.009168637
67.01784114 2.517027431
67.05422664 4.839679166
79.05422664 3.219048324
81.06987671 6.33218907
89.03857658 5.643902669
91.05422664 1.663389417
93.0334912 1.410222235
93.06987671 2.147628292
95.08552677 1.73916818
107.0491413 3.398914907
109.0647913 5.013502709
111.0804414 1.359167848
123.0804414 2.466721265

Name: +ve in-silico MS/MS by CFM-ID for RZWGTXHSYZGXKF-UHFFFAOYSA-N
ID: RZWGTXHSYZGXKF-UHFFFAOYSA-N
Comment: Energy0
Num peaks: 6
91.05422664 5.603182954
105.0698767 11.2380137
107.0855268 1.123603731
115.0542266 8.239735553
133.0647913 49.22361599
151.075356 20.12866112

Name: +ve in-silico MS/MS by CFM-ID for RZWGTXHSYZGXKF-UHFFFAOYSA-N
ID: RZWGTXHSYZGXKF-UHFFFAOYSA-N
Comment: Energy1
Num peaks: 6
91.05422664 9.872746477
105.0698767 40.20380024
107.0855268 4.026179973
115.0542266 6.525800919
133.0647913 19.58634037
151.075356 7.293567809

Name: +ve in-silico MS/MS by CFM-ID for RZWGTXHSYZGXKF-UHFFFAOYSA-N
ID: RZWGTXHSYZGXKF-UHFFFAOYSA-N
Comment: Energy2
Num peaks: 14
49.00727645 2.641245269
51.02292652 2.233133717
63.02292652 4.828006894
65.03857658 5.953915008
75.02292652 3.799652454
77.03857658 5.025466613
79.05422664 4.349873921
91.05422664 20.65722617
103.0542266 3.666951399
105.0698767 16.93501358
107.0855268 2.530955804
115.0542266 2.489862475
117.0334912 2.043449893
133.0647913 2.995812832

Name: +ve in-silico MS/MS by CFM-ID for YURNCBVQZBJDAJ-UHFFFAOYSA-N
ID: YURNCBVQZBJDAJ-UHFFFAOYSA-N
Comment: Energy0
Num peaks: 6
67.05422664 2.797624549
69.06987671 4.694015674
83.08552677 9.519257659
93.06987671 3.951265617
111.0804414 27.80369255
129.0910061 40.27983618

Name: +ve in-silico MS/MS by CFM-ID for YURNCBVQZBJDAJ-UHFFFAOYSA-N
ID: YURNCBVQZBJDAJ-UHFFFAOYSA-N
Comment: Energy1
Num peaks: 9
39.02292652 2.500739999
43.05422664 2.254330244
57.06987671 2.130232806
67.05422664 9.797641584
69.06987671 16.79650494
83.08552677 22.42392077
93.06987671 3.40843653
111.0804414 11.80328261
129.0910061 9.729739437

Name: +ve in-silico MS/MS by CFM-ID for YURNCBVQZBJDAJ-UHFFFAOYSA-N
ID: YURNCBVQZBJDAJ-UHFFFAOYSA-N
Comment: Energy2
Num peaks: 11
25.00727645 3.151391445
39.02292652 15.42597435
41.03857658 13.88987755
43.05422664 7.426481262
51.02292652 2.297072874
53.03857658 7.717371991
55.05422664 4.511971876
57.06987671 4.139179654
67.05422664 9.040880195
69.06987671 8.747745306
83.08552677 4.584918661

Name: +ve in-silico MS/MS by CFM-ID for MYLBIQHZWFWSMH-UHFFFAOYSA-N
ID: MYLBIQHZWFWSMH-UHFFFAOYSA-N
Comment: Energy0
Num peaks: 6
119.0491413 4.341564759
121.0647913 4.578506515
123.0440559 2.023247586
123.0804414 0.9791254646
125.0597059 2.478094949
151.075356 79.37097934

Name: +ve in-silico MS/MS by CFM-ID for MYLBIQHZWFWSMH-UHFFFAOYSA-N
ID: MYLBIQHZWFWSMH-UHFFFAOYSA-N
Comment: Energy1
Num peaks: 7
79.01784114 1.930158817
93.0334912 2.180056046
119.0491413 7.668022997
121.0647913 8.164017498
123.0804414 3.310476662
125.0597059 1.857790983
151.075356 56.38162859

Name: +ve in-silico MS/MS by CFM-ID for MYLBIQHZWFWSMH-UHFFFAOYSA-N
ID: MYLBIQHZWFWSMH-UHFFFAOYSA-N
Comment: Energy2
Num peaks: 22
15.02292652 1.49062598
39.02292652 4.892552893
49.00727645 2.47544576
51.02292652 4.807499684
53.00219107 2.768064213
55.01784114 1.584371263
63.02292652 2.900261765
65.00219107 1.508418944
65.03857658 7.08944348
77.00219107 2.395121074
77.03857658 3.69676777
79.01784114 5.739378247
79.05422664 2.539346887
81.0334912 2.421533196
91.05422664 5.462399581
93.0334912 7.929993995
95.04914126 3.653304161
105.0334912 3.674108952
107.0491413 2.924346979
119.0491413 4.481583149
121.0647913 3.545023466
135.0440559 3.059311774

Name: +ve in-silico MS/MS by CFM-ID for WICYVKGMEJSDAO-UHFFFAOYSA-N
ID: WICYVKGMEJSDAO-UHFFFAOYSA-N
Comment: Energy0
Num peaks: 6
119.0491413 4.065309759
121.0647913 4.278790758
123.0804414 0.9188584873
133.0647913 8.774312685
135.0440559 1.08877457
151.075356 72.79221355

Name: +ve in-silico MS/MS by CFM-ID for WICYVKGMEJSDAO-UHFFFAOYSA-N
ID: WICYVKGMEJSDAO-UHFFFAOYSA-N
Comment: Energy1
Num peaks: 7
95.04914126 1.792226191
119.0491413 6.565425089
121.0647913 7.126103936
123.0804414 2.87788211
133.0647913 13.37678822
135.0440559 2.282082663
151.075356 46.4890607

Name: +ve in-silico MS/MS by CFM-ID for WICYVKGMEJSDAO-UHFFFAOYSA-N
ID: WICYVKGMEJSDAO-UHFFFAOYSA-N
Comment: Energy2
Num peaks: 24
39.02292652 7.425914577
41.03857658 1.756592639
51.02292652 3.325395553
53.03857658 1.662879355
63.02292652 1.924275275
65.03857658 4.442573701
67.01784114 1.905691177
75.02292652 4.319490534
77.03857658 5.49936868
79.01784114 3.225096399
79.05422664 3.431195379
81.0334912 1.924680972
91.01784114 4.170526787
91.05422664 3.698352165
93.0334912 4.439201692
95.04914126 2.185252238
103.0542266 4.18878591
105.0334912 4.702157534
105.0698767 1.772309804
107.0491413 4.830484165
119.0491413 2.472157097
121.0647913 2.707589743
133.0647913 2.342730842
135.0440559 2.965519145

Name: +ve in-silico MS/MS by CFM-ID for LNEJHTVPIHUSAL-UHFFFAOYSA-N
ID: LNEJHTVPIHUSAL-UHFFFAOYSA-N
Comment: Energy0
Num peaks: 6
89.02332044 3.883706306
98.02365479 3.304590219
99.00767038 5.590023406
116.0342195 16.61770553
117.0182351 29.11747341
134.0447842 30.35246756

Name: +ve in-silico MS/MS by CFM-ID for LNEJHTVPIHUSAL-UHFFFAOYSA-N
ID: LNEJHTVPIHUSAL-UHFFFAOYSA-N
Comment: Energy1
Num peaks: 10
41.00219107 2.11655702
43.01784114 2.172700453
44.0130901 2.585915892
59.01275576 14.46804589
61.02840582 7.352184619
98.02365479 7.639417429
99.00767038 14.89728727
116.0342195 10.78390865
117.0182351 14.53834989
134.0447842 5.46608047

Name: +ve in-silico MS/MS by CFM-ID for LNEJHTVPIHUSAL-UHFFFAOYSA-N
ID: LNEJHTVPIHUSAL-UHFFFAOYSA-N
Comment: Energy2
Num peaks: 15
31.01784114 4.74610879
41.00219107 5.907127434
43.01784114 7.239645809
44.0130901 3.805943791
45.0334912 3.702040335
56.99710569 7.045305931
58.02874017 2.959503359
59.01275576 15.04995162
61.02840582 5.912502389
71.01275576 4.761093726
73.02840582 3.240182225
84.00800472 2.453090073
86.02365479 2.327557999
98.02365479 7.750762006
116.0342195 4.565748048

Name: +ve in-silico MS/MS by CFM-ID for JMLIGXVTUNUJHG-UHFFFAOYSA-N
ID: JMLIGXVTUNUJHG-UHFFFAOYSA-N
Comment: Energy0
Num peaks: 6
125.0597059 2.817742005
137.0597059 1.778172922
139.075356 5.049592109
141.0910061 1.992187406
151.075356 17.13461647
169.0859207 56.41821624

Name: +ve in-silico MS/MS by CFM-ID for JMLIGXVTUNUJHG-UHFFFAOYSA-N
ID: JMLIGXVTUNUJHG-UHFFFAOYSA-N
Comment: Energy1
Num peaks: 22
39.02292652 1.731857151
41.03857658 1.387880834
43.01784114 3.993087659
45.0334912 2.382135348
55.01784114 1.463164857
69.0334912 2.029997255
71.04914126 1.787195625
79.01784114 1.17719838
81.0334912 2.502115083
83.04914126 1.485914623
99.04405588 1.269683976
109.0284058 1.302804896
111.0440559 2.387860462
113.0597059 2.397517062
123.0440559 3.632748797
125.0597059 5.749598709
127.075356 2.260035679
137.0597059 2.515559509
139.075356 6.954744717
141.0910061 2.276754001
151.075356 10.93096106
169.0859207 18.50505325

Name: +ve in-silico MS/MS by CFM-ID for JMLIGXVTUNUJHG-UHFFFAOYSA-N
ID: JMLIGXVTUNUJHG-UHFFFAOYSA-N
Comment: Energy2
Num peaks: 30
25.00727645 1.579038775
27.02292652 1.252678376
29.00219107 1.135593206
39.02292652 9.891191219
41.03857658 6.579852879
43.01784114 1.827926503
45.0334912 1.318014166
49.00727645 4.14830547
51.02292652 5.736030338
53.03857658 5.525156004
55.01784114 5.383048122
55.05422664 2.733420608
57.0334912 2.878080897
65.00219107 1.95072493
65.03857658 1.077602296
67.01784114 1.4478928
67.05422664 2.242093637
69.0334912 1.93250618
79.01784114 1.389785772
81.0334912 3.818064351
95.04914126 1.800536329
99.04405588 0.9828394196
109.0284058 1.765468031
111.0440559 2.65215164
121.0647913 1.007236943
123.0440559 2.073760501
125.0597059 2.283672158
127.075356 1.205759613
137.0597059 1.747385273
139.075356 1.296869332

Name: +ve in-silico MS/MS by CFM-ID for YIRJJQPQFLHMQL-UHFFFAOYSA-N
ID: YIRJJQPQFLHMQL-UHFFFAOYSA-N
Comment: Energy0
Num peaks: 6
123.0440559 1.981169363
125.0597059 3.874091129
139.075356 4.977102891
141.0910061 1.967404125
151.075356 16.87554339
169.0859207 54.52555347

Name: +ve in-silico MS/MS by CFM-ID for YIRJJQPQFLHMQL-UHFFFAOYSA-N
ID: YIRJJQPQFLHMQL-UHFFFAOYSA-N
Comment: Energy1
Num peaks: 28
39.02292652 1.70006763
43.01784114 3.204705551
45.0334912 1.681657065
51.02292652 1.377589597
53.00219107 2.299770679
55.01784114 1.772999828
57.0334912 2.694802064
67.01784114 1.296792437
73.06479133 1.619462385
79.01784114 1.671379516
81.0334912 3.594627357
83.04914126 3.176492713
85.02840582 1.627079419
87.04405588 1.630982243
95.04914126 1.355457727
99.04405588 1.333310509
101.0597059 1.561391573
109.0284058 2.833538158
111.0440559 1.941622203
115.075356 1.679598557
123.0440559 3.77410657
125.0597059 5.739071709
127.075356 1.625865962
137.0597059 1.743409191
139.075356 5.393781849
141.0910061 1.728040646
151.075356 7.849189005
169.0859207 12.11183795

Name: +ve in-silico MS/MS by CFM-ID for YIRJJQPQFLHMQL-UHFFFAOYSA-N
ID: YIRJJQPQFLHMQL-UHFFFAOYSA-N
Comment: Energy2
Num peaks: 30
25.00727645 2.052896255
27.02292652 2.371739847
39.02292652 7.176671945
41.00219107 1.068029287
41.03857658 1.886172633
43.01784114 1.633727854
45.0334912 1.969206852
49.00727645 3.208865613
51.02292652 4.815542802
53.00219107 2.707752685
53.03857658 2.878015326
55.01784114 4.546504475
57.0334912 3.366486443
59.04914126 1.732355329
65.00219107 4.65615621
65.03857658 3.130686486
67.01784114 3.203715004
69.0334912 2.099692685
79.01784114 3.093531949
81.0334912 6.804260506
83.04914126 3.309461807
93.0334912 0.865776603
95.04914126 3.00250618
107.0491413 1.569269303
111.0440559 1.376361383
123.0440559 1.378391946
125.0597059 1.875670938
137.0597059 1.106725318
139.075356 0.8642147331
153.0546206 0.8676979238

Name: +ve in-silico MS/MS by CFM-ID for ICEPZVYYIWJYRP-UHFFFAOYSA-N
ID: ICEPZVYYIWJYRP-UHFFFAOYSA-N
Comment: Energy0
Num peaks: 6
123.0440559 1.214457679
125.0597059 2.800362953
137.0597059 1.770272566
139.075356 4.856136316
151.075356 20.54737307
169.0859207 54.53028735

Name: +ve in-silico MS/MS by CFM-ID for ICEPZVYYIWJYRP-UHFFFAOYSA-N
ID: ICEPZVYYIWJYRP-UHFFFAOYSA-N
Comment: Energy1
Num peaks: 24
43.01784114 3.637362163
45.0334912 2.172888076
67.01784114 1.67957292
69.0334912 1.732159916
79.01784114 1.263254665
81.0334912 2.253768847
83.04914126 3.552668161
101.0597059 1.054907421
107.0491413 1.176681166
109.0284058 1.579077067
111.0440559 1.958349602
113.0597059 1.140709173
115.075356 1.589293902
121.0647913 1.17918854
123.0440559 3.523009905
123.0804414 1.059239492
125.0597059 5.06809539
127.075356 1.549473467
133.0647913 1.982826835
137.0597059 2.978599669
139.075356 8.009261097
141.0910061 2.315002733
151.075356 11.96168872
169.0859207 15.59856807

Name: +ve in-silico MS/MS by CFM-ID for ICEPZVYYIWJYRP-UHFFFAOYSA-N
ID: ICEPZVYYIWJYRP-UHFFFAOYSA-N
Comment: Energy2
Num peaks: 30
25.00727645 1.40368432
39.02292652 8.601239938
41.03857658 3.628816954
43.01784114 1.822413279
43.05422664 1.041984835
45.0334912 1.404185882
49.00727645 4.262528263
51.02292652 5.916754033
53.00219107 1.182668221
53.03857658 4.629635904
55.01784114 3.336340827
55.05422664 2.034624198
57.0334912 2.834324978
65.00219107 4.946881846
65.03857658 3.104430895
67.01784114 2.305084504
73.06479133 1.276167065
79.01784114 1.653500204
81.0334912 2.67403329
83.04914126 2.103506587
95.04914126 1.359303029
107.0491413 1.867832285
109.0284058 2.711328125
109.0647913 1.554545872
111.0440559 2.407880916
113.0597059 1.373187009
121.0647913 2.308552995
123.0440559 2.172600324
125.0597059 2.074020445
137.0597059 2.046958687

Name: +ve in-silico MS/MS by CFM-ID for QNDLINHBDLXTRM-UHFFFAOYSA-N
ID: QNDLINHBDLXTRM-UHFFFAOYSA-N
Comment: Energy0
Num peaks: 6
71.01275576 5.377792923
88.03930485 5.250876036
99.00767038 4.837316272
116.0342195 10.61026732
117.0182351 27.48783874
134.0447842 36.40663913

Name: +ve in-silico MS/MS by CFM-ID for QNDLINHBDLXTRM-UHFFFAOYSA-N
ID: QNDLINHBDLXTRM-UHFFFAOYSA-N
Comment: Energy1
Num peaks: 13
59.01275576 2.546558555
68.99710569 2.219059089
70.02874017 2.669220224
71.01275576 18.8720492
72.04439023 7.60789499
73.02840582 8.013422192
88.03930485 5.807646091
90.05495492 7.072535858
99.00767038 4.822557865
103.002585 2.411836928
116.0342195 3.418215992
117.0182351 11.9190937
134.0447842 4.043241944

Name: +ve in-silico MS/MS by CFM-ID for QNDLINHBDLXTRM-UHFFFAOYSA-N
ID: QNDLINHBDLXTRM-UHFFFAOYSA-N
Comment: Energy2
Num peaks: 8
28.01817548 3.280661768
30.03382555 3.583021012
40.01817548 7.17289999
71.01275576 39.18645477
72.04439023 3.937552818
73.02840582 9.994032506
99.00767038 6.919187998
117.0182351 7.9174184

Name: +ve in-silico MS/MS by CFM-ID for AAIBHIYBGXKHAG-HWKANZROSA-N
ID: AAIBHIYBGXKHAG-HWKANZROSA-N
Comment: Energy0
Num peaks: 6
43.01784114 2.042748862
81.06987671 2.545479714
93.06987671 6.931630633
99.08044139 2.354999424
111.0804414 39.95445148
129.0910061 30.79437793

Name: +ve in-silico MS/MS by CFM-ID for AAIBHIYBGXKHAG-HWKANZROSA-N
ID: AAIBHIYBGXKHAG-HWKANZROSA-N
Comment: Energy1
Num peaks: 17
39.02292652 1.556497601
41.00219107 5.976487183
41.03857658 1.928474116
43.01784114 3.251410022
43.05422664 6.42104905
45.06987671 2.46199788
55.01784114 5.74215126
55.05422664 2.058909141
57.0334912 1.875947072
67.01784114 1.587917499
67.05422664 2.743570311
81.06987671 1.612768396
85.02840582 1.668217034
85.06479133 1.711153902
93.06987671 8.721488049
111.0804414 20.4975816
129.0910061 10.78324729

Name: +ve in-silico MS/MS by CFM-ID for AAIBHIYBGXKHAG-HWKANZROSA-N
ID: AAIBHIYBGXKHAG-HWKANZROSA-N
Comment: Energy2
Num peaks: 17
25.00727645 3.89000819
27.02292652 2.043597109
39.02292652 10.71365387
41.00219107 3.364206843
41.03857658 7.267513857
43.01784114 3.571842941
43.05422664 15.70603926
45.06987671 3.74924537
55.01784114 8.836736649
55.05422664 2.173993462
57.0334912 1.702620109
67.05422664 3.18392315
69.06987671 3.317895437
81.06987671 4.959663904
83.08552677 2.05325574
93.06987671 1.77626776
111.0804414 2.044983521

Name: +ve in-silico MS/MS by CFM-ID for ADXMFHMYYFZEGM-UHFFFAOYSA-N
ID: ADXMFHMYYFZEGM-UHFFFAOYSA-N
Comment: Energy0
Num peaks: 6
41.03857658 1.957751832
57.0334912 3.45218181
71.04914126 3.478010697
111.0804414 11.85553698
113.0597059 2.25057167
129.0910061 66.23705515

Name: +ve in-silico MS/MS by CFM-ID for ADXMFHMYYFZEGM-UHFFFAOYSA-N
ID: ADXMFHMYYFZEGM-UHFFFAOYSA-N
Comment: Energy1
Num peaks: 12
39.02292652 4.583204583
41.03857658 19.48992977
43.05422664 7.040240732
53.03857658 2.105488615
57.0334912 9.488636849
69.0334912 2.190698931
71.04914126 9.81825927
87.04405588 2.625707237
95.04914126 1.763548338
111.0804414 5.396608558
113.0597059 2.831748562
129.0910061 14.25800582

Name: +ve in-silico MS/MS by CFM-ID for ADXMFHMYYFZEGM-UHFFFAOYSA-N
ID: ADXMFHMYYFZEGM-UHFFFAOYSA-N
Comment: Energy2
Num peaks: 11
25.00727645 2.008961019
27.02292652 4.114591687
39.02292652 15.86015115
41.03857658 23.90297985
43.05422664 6.377718412
53.03857658 5.543588486
55.01784114 5.271538873
55.05422664 2.243979407
57.0334912 9.234041385
69.0334912 2.496038851
71.04914126 4.714834668

Name: +ve in-silico MS/MS by CFM-ID for RIZUCYSQUWMQLX-UHFFFAOYSA-N
ID: RIZUCYSQUWMQLX-UHFFFAOYSA-N
Comment: Energy0
Num peaks: 6
103.0542266 1.914680548
105.0698767 15.99984211
107.0855268 2.224670325
133.0647913 36.86758498
135.0440559 0.5051458123
151.075356 39.78001137

Name: +ve in-silico MS/MS by CFM-ID for RIZUCYSQUWMQLX-UHFFFAOYSA-N
ID: RIZUCYSQUWMQLX-UHFFFAOYSA-N
Comment: Energy1
Num peaks: 6
79.05422664 1.155214522
103.0542266 2.949593361
105.0698767 29.80617483
107.0855268 4.884129886
133.0647913 36.563101
151.075356 12.76779952

Name: +ve in-silico MS/MS by CFM-ID for RIZUCYSQUWMQLX-UHFFFAOYSA-N
ID: RIZUCYSQUWMQLX-UHFFFAOYSA-N
Comment: Energy2
Num peaks: 14
39.02292652 2.829452367
49.00727645 2.592203747
51.02292652 7.084962904
53.03857658 5.585473892
63.02292652 6.310130929
65.03857658 4.578890553
75.02292652 2.764416942
77.03857658 9.40286609
79.05422664 6.752440167
89.03857658 5.826709022
91.05422664 4.88317891
103.0542266 5.213471448
105.0698767 14.29643097
133.0647913 4.292462939

Name: +ve in-silico MS/MS by CFM-ID for OAPHLAAOJMTMLY-UHFFFAOYSA-N
ID: OAPHLAAOJMTMLY-UHFFFAOYSA-N
Comment: Energy0
Num peaks: 6
55.05422664 3.051702902
83.04914126 19.15462844
99.04405588 1.199177284
101.0597059 7.301458241
111.0804414 1.619200795
129.0910061 58.44936629

Name: +ve in-silico MS/MS by CFM-ID for OAPHLAAOJMTMLY-UHFFFAOYSA-N
ID: OAPHLAAOJMTMLY-UHFFFAOYSA-N
Comment: Energy1
Num peaks: 11
25.00727645 4.877316283
47.04914126 3.101965291
53.03857658 2.475924473
55.05422664 16.67468911
65.03857658 2.58405811
83.04914126 22.32116951
99.04405588 2.420318178
101.0597059 4.209286059
103.075356 3.040715379
111.0804414 2.411044585
129.0910061 17.24084766

Name: +ve in-silico MS/MS by CFM-ID for OAPHLAAOJMTMLY-UHFFFAOYSA-N
ID: OAPHLAAOJMTMLY-UHFFFAOYSA-N
Comment: Energy2
Num peaks: 10
25.00727645 5.360921324
27.02292652 5.333741771
29.03857658 4.042206541
39.02292652 5.794047335
53.03857658 15.33294415
55.05422664 28.33814413
57.06987671 3.832593262
65.03857658 4.351740314
67.01784114 3.858205159
83.04914126 6.79506178

Name: +ve in-silico MS/MS by CFM-ID for LRHFAIBMHJARNQ-UHFFFAOYSA-N
ID: LRHFAIBMHJARNQ-UHFFFAOYSA-N
Comment: Energy0
Num peaks: 7
74.02365479 6.594017277
88.03930485 14.87264806
98.02365479 3.186982836
99.00767038 4.803213497
116.0342195 15.18028776
117.0182351 8.602135427
134.0447842 29.37268788

Name: +ve in-silico MS/MS by CFM-ID for LRHFAIBMHJARNQ-UHFFFAOYSA-N
ID: LRHFAIBMHJARNQ-UHFFFAOYSA-N
Comment: Energy1
Num peaks: 12
28.01817548 6.761028093
30.03382555 2.074855174
58.02874017 3.112289119
59.01275576 5.560809141
70.02874017 8.567703466
71.01275576 7.152383598
72.04439023 2.611906468
74.02365479 17.39949068
76.03930485 3.383425568
88.03930485 17.50706243
116.0342195 4.107983146
134.0447842 3.412459166

Name: +ve in-silico MS/MS by CFM-ID for LRHFAIBMHJARNQ-UHFFFAOYSA-N
ID: LRHFAIBMHJARNQ-UHFFFAOYSA-N
Comment: Energy2
Num peaks: 15
28.01817548 17.63988775
30.03382555 3.403564651
41.00219107 4.377132732
43.01784114 4.446858059
58.02874017 6.364265518
59.01275576 9.825422204
60.04439023 2.759815579
61.02840582 3.057633372
70.02874017 12.19026239
71.01275576 1.979877792
72.04439023 4.241601284
74.02365479 3.532311213
88.03930485 2.224748551
98.02365479 3.037888384
116.0342195 2.108780335

Name: +ve in-silico MS/MS by CFM-ID for LPALMAWWRGRZTM-UHFFFAOYSA-N
ID: LPALMAWWRGRZTM-UHFFFAOYSA-N
Comment: Energy0
Num peaks: 6
123.0440559 0.9514309184
123.0804414 2.746269049
125.0597059 2.198166045
133.0647913 1.683279813
135.0440559 1.553273479
151.075356 84.55282967

Name: +ve in-silico MS/MS by CFM-ID for LPALMAWWRGRZTM-UHFFFAOYSA-N
ID: LPALMAWWRGRZTM-UHFFFAOYSA-N
Comment: Energy1
Num peaks: 20
27.02292652 2.193674929
39.02292652 1.573563952
41.03857658 1.232724881
51.02292652 1.4533328
65.03857658 1.345889189
67.01784114 1.327735909
79.01784114 1.299474534
81.0334912 1.402438767
91.05422664 1.604072397
93.06987671 1.291664134
95.08552677 1.28796823
119.0491413 1.268585125
121.0284058 2.635640781
121.0647913 5.277971809
123.0440559 1.752872805
123.0804414 5.986910604
125.0597059 5.136850395
133.0647913 1.377070159
135.0440559 3.644395967
151.075356 37.68107297

Name: +ve in-silico MS/MS by CFM-ID for LPALMAWWRGRZTM-UHFFFAOYSA-N
ID: LPALMAWWRGRZTM-UHFFFAOYSA-N
Comment: Energy2
Num peaks: 23
39.02292652 11.05068048
41.03857658 6.067733183
45.06987671 1.287027763
49.00727645 8.502387368
51.02292652 5.361321771
53.03857658 3.486315333
63.02292652 6.502123057
65.00219107 1.428070712
65.03857658 7.040571451
67.05422664 2.524211782
73.00727645 1.088482928
75.02292652 1.320102857
77.03857658 1.092760393
79.01784114 2.420280461
79.05422664 2.383203716
81.0334912 1.262637233
89.03857658 5.753592929
91.05422664 4.396295847
93.0334912 1.236110263
93.06987671 1.847216158
105.0698767 2.77716725
107.0491413 1.0609815
133.0647913 1.058124418

Name: +ve in-silico MS/MS by CFM-ID for RKJPSPAGOVEVLY-UHFFFAOYSA-N
ID: RKJPSPAGOVEVLY-UHFFFAOYSA-N
Comment: Energy0
Num peaks: 6
109.0284058 1.889427281
111.0440559 6.878006749
121.0647913 0.8177565507
123.0804414 2.61941975
133.0647913 1.659273514
151.075356 81.49778257

Name: +ve in-silico MS/MS by CFM-ID for RKJPSPAGOVEVLY-UHFFFAOYSA-N
ID: RKJPSPAGOVEVLY-UHFFFAOYSA-N
Comment: Energy1
Num peaks: 12
39.02292652 2.052453618
41.03857658 5.086253005
55.05422664 1.329910482
79.01784114 2.086611623
81.0334912 3.150919409
83.04914126 2.983768985
91.05422664 1.492125418
109.0284058 4.811127804
111.0440559 17.12005964
121.0647913 4.582200827
123.0804414 5.044137804
151.075356 31.30543701

Name: +ve in-silico MS/MS by CFM-ID for RKJPSPAGOVEVLY-UHFFFAOYSA-N
ID: RKJPSPAGOVEVLY-UHFFFAOYSA-N
Comment: Energy2
Num peaks: 19
39.02292652 11.37983677
41.03857658 4.679202784
49.00727645 6.188929489
51.02292652 4.28422741
55.05422664 7.273926995
65.00219107 3.303017544
65.03857658 4.23715517
67.05422664 2.228763377
73.00727645 3.421664489
75.02292652 1.933041249
77.03857658 1.309226684
79.05422664 2.478269615
81.0334912 1.738482594
89.03857658 8.446675766
91.05422664 7.876458437
93.06987671 3.285361895
105.0698767 3.842190365
123.0804414 1.505546929
133.0647913 1.519366105

Name: +ve in-silico MS/MS by CFM-ID for UFIIACHMWNIMAN-UHFFFAOYSA-N
ID: UFIIACHMWNIMAN-UHFFFAOYSA-N
Comment: Energy0
Num peaks: 6
119.0491413 1.822578318
121.0647913 1.320507532
123.0440559 0.9400301364
123.0804414 1.696192476
125.0597059 2.01836524
151.075356 86.66461534

Name: +ve in-silico MS/MS by CFM-ID for UFIIACHMWNIMAN-UHFFFAOYSA-N
ID: UFIIACHMWNIMAN-UHFFFAOYSA-N
Comment: Energy1
Num peaks: 15
27.02292652 2.402677285
39.02292652 1.454383614
51.02292652 1.855844994
77.03857658 1.919227917
79.01784114 1.851537548
81.0334912 2.036817124
95.04914126 1.226747168
97.06479133 1.260063256
107.0491413 2.797651788
119.0491413 4.216989595
121.0647913 5.751661519
123.0440559 1.964330887
123.0804414 4.728539341
125.0597059 4.591352457
151.075356 42.80744334

Name: +ve in-silico MS/MS by CFM-ID for UFIIACHMWNIMAN-UHFFFAOYSA-N
ID: UFIIACHMWNIMAN-UHFFFAOYSA-N
Comment: Energy2
Num peaks: 19
25.00727645 2.987569455
27.02292652 2.272510035
39.02292652 5.837723374
41.03857658 1.419057196
49.00727645 12.72208826
51.02292652 9.171060159
53.03857658 3.644145681
63.02292652 3.311432681
65.00219107 1.480184301
75.02292652 10.62227017
77.03857658 10.12135716
79.01784114 1.932629724
79.05422664 4.195488332
87.02292652 1.257832876
89.03857658 2.626820842
91.05422664 2.69981652
105.0334912 1.374902299
107.0491413 1.540982538
135.0440559 1.50516076

Name: +ve in-silico MS/MS by CFM-ID for HDTGQKDLDFQBKM-UHFFFAOYSA-N
ID: HDTGQKDLDFQBKM-UHFFFAOYSA-N
Comment: Energy0
Num peaks: 6
123.0440559 0.9443648252
123.0804414 2.796566141
125.0597059 2.136234411
133.0647913 1.700391603
135.0440559 1.54507858
151.075356 85.27828072

Name: +ve in-silico MS/MS by CFM-ID for HDTGQKDLDFQBKM-UHFFFAOYSA-N
ID: HDTGQKDLDFQBKM-UHFFFAOYSA-N
Comment: Energy1
Num peaks: 16
27.02292652 2.291729152
39.02292652 1.561547139
51.02292652 1.492148382
81.0334912 1.679392928
91.05422664 1.79524752
93.06987671 1.490654499
95.08552677 1.315667646
119.0491413 1.520599613
121.0284058 2.6551095
121.0647913 6.057929141
123.0440559 1.874246529
123.0804414 6.605623417
125.0597059 4.982389811
133.0647913 1.483710117
135.0440559 4.073658548
151.075356 40.14798531

Name: +ve in-silico MS/MS by CFM-ID for HDTGQKDLDFQBKM-UHFFFAOYSA-N
ID: HDTGQKDLDFQBKM-UHFFFAOYSA-N
Comment: Energy2
Num peaks: 20
25.00727645 1.757998063
39.02292652 9.14952014
41.03857658 6.344446484
49.00727645 6.814961796
51.02292652 4.770883116
53.03857658 2.187669801
55.05422664 1.402477786
65.03857658 3.510574335
67.01784114 1.582128589
73.00727645 4.251849119
75.02292652 3.735872821
77.03857658 4.634758503
79.05422664 3.024411626
81.0334912 1.692012103
89.03857658 9.701015815
91.05422664 6.814099732
93.06987671 3.129828735
105.0698767 3.088806851
107.0491413 1.837374434
135.0440559 1.951676996

Name: +ve in-silico MS/MS by CFM-ID for UZGQDPUKGCHYDI-UHFFFAOYSA-N
ID: UZGQDPUKGCHYDI-UHFFFAOYSA-N
Comment: Energy0
Num peaks: 6
41.03857658 1.797012418
109.0284058 1.680527001
121.0284058 3.446737385
123.0440559 1.801072336
123.0804414 2.662385211
151.075356 77.59528051

Name: +ve in-silico MS/MS by CFM-ID for UZGQDPUKGCHYDI-UHFFFAOYSA-N
ID: UZGQDPUKGCHYDI-UHFFFAOYSA-N
Comment: Energy1
Num peaks: 20
25.00727645 1.45967468
39.02292652 2.481437095
41.03857658 10.16997247
49.00727645 1.67571718
79.01784114 1.326746795
81.0334912 1.696267779
91.05422664 1.499038776
93.06987671 1.165537979
95.08552677 1.196136826
109.0284058 3.833377997
111.0440559 3.301477143
119.0491413 1.400831206
121.0284058 2.464183344
121.0647913 4.855787645
123.0440559 2.139805912
123.0804414 5.374509703
125.0597059 1.329786964
133.0647913 1.26831326
135.0440559 1.227650728
151.075356 31.29592834

Name: +ve in-silico MS/MS by CFM-ID for UZGQDPUKGCHYDI-UHFFFAOYSA-N
ID: UZGQDPUKGCHYDI-UHFFFAOYSA-N
Comment: Energy2
Num peaks: 19
39.02292652 9.361670636
41.03857658 10.80855778
43.05422664 3.260662355
49.00727645 11.70862924
51.02292652 6.59597428
53.03857658 4.764386297
55.05422664 2.944513738
63.02292652 5.819062112
65.00219107 1.519531814
65.03857658 2.148441838
73.00727645 1.62318642
77.03857658 1.983432512
79.01784114 2.267119594
81.0334912 2.56463713
89.03857658 4.354733128
91.05422664 3.569915341
93.06987671 1.51582957
105.0698767 2.157559211
107.0491413 1.176064898

Name: +ve in-silico MS/MS by CFM-ID for KFWWAXJKHVQTCE-UHFFFAOYSA-N
ID: KFWWAXJKHVQTCE-UHFFFAOYSA-N
Comment: Energy0
Num peaks: 6
123.0440559 1.212692241
123.0804414 2.809778536
125.0597059 2.373093161
133.0647913 1.691382153
135.0440559 1.266498069
151.075356 84.90547913

Name: +ve in-silico MS/MS by CFM-ID for KFWWAXJKHVQTCE-UHFFFAOYSA-N
ID: KFWWAXJKHVQTCE-UHFFFAOYSA-N
Comment: Energy1
Num peaks: 16
27.02292652 2.322491846
39.02292652 1.700885072
41.03857658 1.413878711
51.02292652 1.394078398
91.05422664 1.977848479
93.06987671 1.424929956
95.08552677 1.51848596
119.0491413 1.483456894
121.0284058 2.696149726
121.0647913 5.743922265
123.0440559 1.887740475
123.0804414 6.476816322
125.0597059 4.848513038
133.0647913 1.465986425
135.0440559 3.726976445
151.075356 40.78163513

Name: +ve in-silico MS/MS by CFM-ID for KFWWAXJKHVQTCE-UHFFFAOYSA-N
ID: KFWWAXJKHVQTCE-UHFFFAOYSA-N
Comment: Energy2
Num peaks: 20
25.00727645 1.891079283
27.02292652 1.400412858
39.02292652 14.66108909
41.03857658 7.073909608
49.00727645 10.3161427
51.02292652 5.237001791
53.03857658 4.145172035
63.02292652 4.86181099
65.00219107 1.736699377
65.03857658 3.658915189
67.05422664 1.404876827
69.0334912 1.925925802
73.00727645 1.239802728
75.02292652 1.421043912
77.03857658 1.416073391
89.03857658 5.570910052
91.05422664 5.726915691
93.06987671 2.233154034
105.0698767 2.867013477
135.0440559 1.694625819

Name: +ve in-silico MS/MS by CFM-ID for ZMAYRLMREZOVLE-UHFFFAOYSA-N
ID: ZMAYRLMREZOVLE-UHFFFAOYSA-N
Comment: Energy0
Num peaks: 6
119.0491413 1.871967946
121.0647913 1.104692598
123.0804414 1.61269607
125.0597059 2.069507391
135.0440559 1.660784152
151.075356 85.51318307

Name: +ve in-silico MS/MS by CFM-ID for ZMAYRLMREZOVLE-UHFFFAOYSA-N
ID: ZMAYRLMREZOVLE-UHFFFAOYSA-N
Comment: Energy1
Num peaks: 17
27.02292652 2.104977781
39.02292652 1.407058278
41.03857658 1.181977616
51.02292652 2.046595851
77.03857658 1.616851459
79.01784114 1.954345719
81.0334912 2.501016153
81.06987671 0.9928508645
91.05422664 2.367775831
107.0491413 1.081560979
119.0491413 4.178921045
121.0647913 6.898221923
123.0440559 1.973047734
123.0804414 6.99045135
125.0597059 4.003484518
135.0440559 3.490154985
151.075356 35.49037307

Name: +ve in-silico MS/MS by CFM-ID for ZMAYRLMREZOVLE-UHFFFAOYSA-N
ID: ZMAYRLMREZOVLE-UHFFFAOYSA-N
Comment: Energy2
Num peaks: 19
15.02292652 1.141995713
25.00727645 2.936395677
27.02292652 1.484778722
39.02292652 8.21697934
41.03857658 6.101987826
49.00727645 7.372424349
51.02292652 8.216336365
53.03857658 2.414687844
63.02292652 3.513459474
65.00219107 1.399130394
65.03857658 2.889945598
75.02292652 10.86273565
77.03857658 8.104779663
79.01784114 1.396865558
79.05422664 3.629909382
89.03857658 1.916320027
91.05422664 4.389679372
107.0491413 2.047821277
135.0440559 1.971412481

Name: +ve in-silico MS/MS by CFM-ID for SQXNYHYJWZKNNU-UHFFFAOYSA-N
ID: SQXNYHYJWZKNNU-UHFFFAOYSA-N
Comment: Energy0
Num peaks: 6
43.01784114 1.220365544
55.05422664 2.098019513
85.06479133 2.021697475
93.06987671 6.861284927
111.0804414 40.15369938
129.0910061 31.26341795

Name: +ve in-silico MS/MS by CFM-ID for SQXNYHYJWZKNNU-UHFFFAOYSA-N
ID: SQXNYHYJWZKNNU-UHFFFAOYSA-N
Comment: Energy1
Num peaks: 15
39.02292652 4.85149998
41.03857658 3.261446264
43.01784114 4.337396964
45.0334912 5.427676605
55.01784114 2.423646662
55.05422664 9.726609637
57.06987671 4.442215264
67.01784114 2.150143873
67.05422664 2.53924954
73.02840582 3.541887331
81.06987671 2.004562506
85.06479133 1.827278637
93.06987671 7.336049246
111.0804414 17.66002292
129.0910061 9.427734835

Name: +ve in-silico MS/MS by CFM-ID for SQXNYHYJWZKNNU-UHFFFAOYSA-N
ID: SQXNYHYJWZKNNU-UHFFFAOYSA-N
Comment: Energy2
Num peaks: 18
29.00219107 2.605403706
39.02292652 4.079143087
41.00219107 2.558274127
41.03857658 4.087225538
43.01784114 5.207389398
45.0334912 3.068778411
53.00219107 3.194171407
55.01784114 3.847041344
55.05422664 20.05849442
57.06987671 5.4675461
65.03857658 4.359158912
67.05422664 5.170457171
69.06987671 3.702001517
81.06987671 3.920037973
83.08552677 2.073147177
93.06987671 2.203331723
95.04914126 2.382962298
111.0804414 2.652096524

Name: +ve in-silico MS/MS by CFM-ID for WLVPRARCUSRDNI-UHFFFAOYSA-N
ID: WLVPRARCUSRDNI-UHFFFAOYSA-N
Comment: Energy0
Num peaks: 6
79.05422664 1.569959042
105.0334912 6.115924545
107.0491413 2.514887057
115.0542266 3.268742331
133.0647913 31.37859946
151.075356 50.1128669

Name: +ve in-silico MS/MS by CFM-ID for WLVPRARCUSRDNI-UHFFFAOYSA-N
ID: WLVPRARCUSRDNI-UHFFFAOYSA-N
Comment: Energy1
Num peaks: 7
73.02840582 6.654679599
79.05422664 5.258438789
105.0334912 7.665366929
107.0491413 4.684814266
115.0542266 6.412859786
133.0647913 25.07810129
151.075356 28.80986556

Name: +ve in-silico MS/MS by CFM-ID for WLVPRARCUSRDNI-UHFFFAOYSA-N
ID: WLVPRARCUSRDNI-UHFFFAOYSA-N
Comment: Energy2
Num peaks: 14
27.02292652 3.017477429
39.02292652 2.033489266
45.0334912 3.313393189
49.00727645 7.407491826
51.02292652 5.269980526
53.00219107 3.767892196
55.01784114 3.40965356
63.02292652 5.552816048
65.03857658 2.361036762
79.05422664 20.26560109
91.05422664 1.988658641
105.0334912 6.293249518
115.0542266 9.230368942
133.0647913 6.286549996

Name: +ve in-silico MS/MS by CFM-ID for CGMMPMYKMDITEA-UHFFFAOYSA-N
ID: CGMMPMYKMDITEA-UHFFFAOYSA-N
Comment: Energy0
Num peaks: 6
103.0542266 2.290015736
105.0698767 19.35526988
107.0855268 2.751574422
123.0440559 0.9954044641
133.0647913 17.36247059
151.075356 53.74506812

Name: +ve in-silico MS/MS by CFM-ID for CGMMPMYKMDITEA-UHFFFAOYSA-N
ID: CGMMPMYKMDITEA-UHFFFAOYSA-N
Comment: Energy1
Num peaks: 6
103.0542266 3.38572806
105.0698767 35.47381807
107.0855268 6.049100398
115.0542266 2.607423114
133.0647913 19.53025045
151.075356 17.94051037

Name: +ve in-silico MS/MS by CFM-ID for CGMMPMYKMDITEA-UHFFFAOYSA-N
ID: CGMMPMYKMDITEA-UHFFFAOYSA-N
Comment: Energy2
Num peaks: 13
39.02292652 5.941323333
41.03857658 2.612570481
49.00727645 4.456515368
51.02292652 8.493467231
53.03857658 5.538776469
63.02292652 3.439524628
77.03857658 5.947280685
79.05422664 6.586231733
89.03857658 6.609104752
91.05422664 6.240955787
103.0542266 6.401777152
105.0698767 15.58967634
107.0855268 3.416474326

Name: +ve in-silico MS/MS by CFM-ID for LNRPKMWJRUTTNC-UHFFFAOYSA-N
ID: LNRPKMWJRUTTNC-UHFFFAOYSA-N
Comment: Energy0
Num peaks: 6
51.02292652 1.73792234
53.03857658 0.8672022349
117.0334912 0.4796873838
133.0647913 52.08874076
135.0440559 0.6485025368
151.075356 38.99045475

Name: +ve in-silico MS/MS by CFM-ID for LNRPKMWJRUTTNC-UHFFFAOYSA-N
ID: LNRPKMWJRUTTNC-UHFFFAOYSA-N
Comment: Energy1
Num peaks: 13
39.02292652 2.396824051
41.03857658 1.753580462
49.00727645 2.153183661
51.02292652 3.877930955
53.00219107 3.9041842
55.01784114 4.015753771
79.05422664 2.214594683
95.04914126 2.288338558
101.0385766 4.844982776
105.0698767 1.850889517
123.0804414 2.410055013
133.0647913 31.09445616
151.075356 18.39588419

Name: +ve in-silico MS/MS by CFM-ID for LNRPKMWJRUTTNC-UHFFFAOYSA-N
ID: LNRPKMWJRUTTNC-UHFFFAOYSA-N
Comment: Energy2
Num peaks: 14
39.02292652 4.399083592
41.03857658 2.363921914
49.00727645 15.43856166
51.02292652 21.2041076
53.03857658 7.051565609
79.05422664 3.250231554
81.0334912 2.730358741
83.04914126 2.357535633
93.0334912 2.751605215
105.0334912 4.130302556
105.0698767 2.371288501
107.0491413 4.730175791
117.0334912 2.518351552
133.0647913 4.745466775

Name: +ve in-silico MS/MS by CFM-ID for IANNIZTXFQUIPY-UHFFFAOYSA-N
ID: IANNIZTXFQUIPY-UHFFFAOYSA-N
Comment: Energy0
Num peaks: 7
109.0647913 2.198406148
111.0804414 6.884606102
133.0647913 3.018802267
139.075356 8.947644834
141.0910061 1.842064368
151.075356 16.19172901
169.0859207 42.45502043

Name: +ve in-silico MS/MS by CFM-ID for IANNIZTXFQUIPY-UHFFFAOYSA-N
ID: IANNIZTXFQUIPY-UHFFFAOYSA-N
Comment: Energy1
Num peaks: 31
39.02292652 0.9214931941
41.00219107 0.9014304393
41.03857658 1.331676308
51.02292652 1.257655077
53.03857658 2.879512359
55.05422664 3.680300201
56.99710569 3.099876726
57.06987671 1.175300962
65.00219107 1.256474159
67.01784114 1.44459679
69.0334912 1.257791513
71.04914126 1.34617851
80.99710569 1.352751708
83.01275576 1.025174554
85.02840582 1.293672514
85.06479133 1.311792557
95.01275576 1.743605269
97.02840582 1.193005925
99.04405588 1.605348792
109.0647913 1.20004165
111.0076704 1.350768604
111.0804414 3.628049784
113.0233204 1.46565588
113.0960915 1.359149206
121.0647913 1.297584373
133.0647913 3.620712988
137.0597059 1.060505396
139.075356 5.178718977
141.0910061 2.745046627
151.075356 13.14145698
169.0859207 13.70933856

Name: +ve in-silico MS/MS by CFM-ID for IANNIZTXFQUIPY-UHFFFAOYSA-N
ID: IANNIZTXFQUIPY-UHFFFAOYSA-N
Comment: Energy2
Num peaks: 31
39.02292652 5.764518
41.00219107 3.633757604
41.03857658 3.373716353
43.01784114 1.291797441
45.0334912 1.531673401
51.02292652 2.847376846
53.00219107 2.732485967
53.03857658 4.656079757
55.01784114 5.053958013
55.05422664 6.071271568
56.99710569 1.595050408
57.0334912 2.264031784
57.06987671 1.169926974
59.04914126 2.066404776
65.00219107 1.97152076
65.03857658 1.509855426
67.01784114 2.818175205
67.05422664 1.198094932
69.0334912 1.829581831
69.06987671 1.32274849
80.99710569 1.512273761
81.0334912 1.567029985
81.06987671 4.479536507
83.01275576 1.344669993
83.04914126 1.386091076
83.08552677 1.617658246
95.04914126 1.460167273
95.08552677 1.657155262
97.02840582 1.658315554
109.0647913 1.421187422
111.0804414 1.233745444

Name: +ve in-silico MS/MS by CFM-ID for ARKZIAMGPSJSEG-UHFFFAOYSA-N
ID: ARKZIAMGPSJSEG-UHFFFAOYSA-N
Comment: Energy0
Num peaks: 6
60.04439023 4.031637865
61.02840582 8.400466897
73.0396392 4.538949053
91.05020388 17.30496796
133.0607686 10.87363158
151.0713333 36.70565426

Name: +ve in-silico MS/MS by CFM-ID for ARKZIAMGPSJSEG-UHFFFAOYSA-N
ID: ARKZIAMGPSJSEG-UHFFFAOYSA-N
Comment: Energy1
Num peaks: 7
43.01784114 3.783550436
45.00833907 2.733061001
45.0334912 12.77123984
60.04439023 7.02071743
61.02840582 19.20108465
73.0396392 18.96390228
91.05020388 15.79980664

Name: +ve in-silico MS/MS by CFM-ID for ARKZIAMGPSJSEG-UHFFFAOYSA-N
ID: ARKZIAMGPSJSEG-UHFFFAOYSA-N
Comment: Energy2
Num peaks: 9
45.00833907 18.20077182
45.0334912 6.063812958
47.02398914 2.538434769
58.02874017 2.714305871
60.04439023 25.96903099
61.02840582 2.669058552
73.0396392 15.68059035
89.03455382 3.975512974
91.05020388 3.605560963

Name: +ve in-silico MS/MS by CFM-ID for RUZOAIWYGOGZND-UHFFFAOYSA-N
ID: RUZOAIWYGOGZND-UHFFFAOYSA-N
Comment: Energy0
Num peaks: 7
19.01784114 3.287143283
89.03455382 2.267103825
91.05020388 4.88243907
103.0502039 7.045787175
107.0451185 3.945737676
133.0607686 21.31834786
151.0713333 38.12837863

Name: +ve in-silico MS/MS by CFM-ID for RUZOAIWYGOGZND-UHFFFAOYSA-N
ID: RUZOAIWYGOGZND-UHFFFAOYSA-N
Comment: Energy1
Num peaks: 13
43.01784114 2.587855265
45.0334912 15.2837499
61.02840582 16.34018377
73.0396392 2.036850217
89.03455382 2.772321665
91.05020388 2.109657945
102.0549549 2.692795377
103.0502039 2.256895304
107.0451185 4.226675618
115.0502039 3.430182187
120.0655196 5.077390243
133.0607686 15.00829255
151.0713333 6.303196797

Name: +ve in-silico MS/MS by CFM-ID for RUZOAIWYGOGZND-UHFFFAOYSA-N
ID: RUZOAIWYGOGZND-UHFFFAOYSA-N
Comment: Energy2
Num peaks: 13
45.00833907 15.53229906
45.0334912 5.079456922
47.02398914 2.766518102
58.02874017 1.656010773
59.02398914 5.953089377
60.04439023 12.6870672
61.02840582 5.508147284
72.04439023 5.125737536
73.0396392 10.86510942
74.0600403 2.092266951
76.03930485 7.323857642
89.03455382 4.221059777
91.05020388 1.98487845

Name: +ve in-silico MS/MS by CFM-ID for OTGAJXHVYJBGRI-UHFFFAOYSA-N
ID: OTGAJXHVYJBGRI-UHFFFAOYSA-N
Comment: Energy0
Num peaks: 10
45.0334912 2.663543781
60.04439023 2.559684694
61.02840582 2.463354811
73.0396392 2.340545574
91.05020388 12.42144507
103.0502039 9.238250915
107.0451185 1.456701171
121.0607686 7.260210615
133.0607686 10.79964217
151.0713333 29.44478284

Name: +ve in-silico MS/MS by CFM-ID for OTGAJXHVYJBGRI-UHFFFAOYSA-N
ID: OTGAJXHVYJBGRI-UHFFFAOYSA-N
Comment: Energy1
Num peaks: 12
31.01784114 2.073954945
45.00833907 2.4031972
45.0334912 11.15928903
47.02398914 2.167896017
49.02840582 1.434118047
60.04439023 5.075698939
61.02840582 16.03390811
73.0396392 16.55058474
91.05020388 16.30086865
103.0502039 2.750680387
133.0607686 3.052793708
151.0713333 1.842263593

Name: +ve in-silico MS/MS by CFM-ID for OTGAJXHVYJBGRI-UHFFFAOYSA-N
ID: OTGAJXHVYJBGRI-UHFFFAOYSA-N
Comment: Energy2
Num peaks: 21
27.02292652 1.718669308
29.00219107 1.289905227
31.01784114 2.157295946
45.00833907 8.17067705
45.0334912 10.82678613
47.02398914 1.373678446
57.00833907 1.344761199
58.02874017 1.399231275
59.02398914 7.973707825
60.04439023 11.90078064
61.02840582 2.091017373
61.0396392 1.597780718
72.04439023 1.362412814
73.0396392 11.42483692
74.0600403 2.048310363
75.05528926 2.283553681
76.03930485 1.447814707
89.03455382 2.632676702
90.05495492 2.527421752
91.05020388 3.015131712
103.0502039 2.70216441

Name: +ve in-silico MS/MS by CFM-ID for DCAILDUGOQONMF-UHFFFAOYSA-N
ID: DCAILDUGOQONMF-UHFFFAOYSA-N
Comment: Energy0
Num peaks: 9
49.00727645 1.052560859
53.03857658 1.834769764
95.04914126 1.057897904
97.06479133 1.151258148
109.0647913 3.895235846
123.0804414 5.243820895
133.0647913 9.071397822
151.075356 40.41687946
169.0859207 16.46704558

Name: +ve in-silico MS/MS by CFM-ID for DCAILDUGOQONMF-UHFFFAOYSA-N
ID: DCAILDUGOQONMF-UHFFFAOYSA-N
Comment: Energy1
Num peaks: 31
39.02292652 1.484211258
41.03857658 2.575924297
43.05422664 0.8514948748
49.00727645 2.962168624
51.02292652 5.58947909
53.03857658 3.427165848
55.01784114 1.720829863
55.05422664 2.694732334
57.06987671 0.9680795124
59.01275576 0.9603740614
67.01784114 0.8985751099
67.05422664 1.010803945
69.0334912 1.348795994
73.02840582 1.632672241
81.0334912 0.9030329435
83.01275576 1.596861726
85.02840582 1.36886343
87.04405588 1.500864913
95.04914126 1.646679738
97.06479133 2.30794786
101.0597059 0.8997120983
105.0698767 1.266296695
107.0491413 1.216709291
109.0284058 1.667639214
109.0647913 4.975474276
121.0647913 0.9503033126
123.0804414 8.985660146
125.0960915 1.070661873
133.0647913 3.553704202
151.075356 9.403889372
169.0859207 4.00003834

Name: +ve in-silico MS/MS by CFM-ID for DCAILDUGOQONMF-UHFFFAOYSA-N
ID: DCAILDUGOQONMF-UHFFFAOYSA-N
Comment: Energy2
Num peaks: 31
25.00727645 1.204565709
27.02292652 2.371976623
39.02292652 6.953153549
41.03857658 8.201446201
43.05422664 2.444711243
49.00727645 7.016682601
51.02292652 3.956165071
53.03857658 6.749292026
55.05422664 3.757646886
57.06987671 0.9664448473
59.01275576 1.491876852
63.02292652 0.830333236
65.00219107 3.284195301
65.03857658 1.116474754
67.01784114 1.486536554
67.05422664 2.876727036
68.99710569 2.564983143
69.0334912 1.834222831
73.06479133 1.306229358
79.01784114 1.307155594
79.05422664 1.428645861
81.0334912 0.8023529007
81.06987671 1.416377678
83.01275576 1.983797653
85.02840582 1.436974625
91.05422664 2.104345967
93.06987671 1.274483449
97.02840582 1.084907339
105.0698767 1.52432001
107.0855268 1.19479523
109.0647913 1.134963981

Name: +ve in-silico MS/MS by CFM-ID for ONIBDYVNDNFTKK-UHFFFAOYSA-N
ID: ONIBDYVNDNFTKK-UHFFFAOYSA-N
Comment: Energy0
Num peaks: 6
105.0698767 3.282789882
109.0647913 3.094604367
123.0804414 4.548107757
133.0647913 14.84614397
151.075356 33.65015678
169.0859207 21.4959977

Name: +ve in-silico MS/MS by CFM-ID for ONIBDYVNDNFTKK-UHFFFAOYSA-N
ID: ONIBDYVNDNFTKK-UHFFFAOYSA-N
Comment: Energy1
Num peaks: 27
39.02292652 1.59840012
41.03857658 1.127209116
49.00727645 2.42594976
51.02292652 4.66883296
53.03857658 2.88102895
55.01784114 1.555988514
55.05422664 2.001293625
59.01275576 1.171385901
65.03857658 0.9147115174
68.99710569 0.7262686994
71.01275576 0.839068807
73.02840582 2.583339229
79.05422664 0.9348434761
91.05422664 4.459216926
95.04914126 0.9664116588
97.02840582 0.6194731116
103.0542266 0.8777385423
105.0698767 8.527755115
107.0491413 1.080517817
107.0855268 1.518980539
109.0284058 0.8129761397
109.0647913 3.659992811
121.0647913 0.7677871397
123.0804414 8.249446683
133.0647913 8.608944358
151.075356 11.96575044
169.0859207 4.916439747

Name: +ve in-silico MS/MS by CFM-ID for ONIBDYVNDNFTKK-UHFFFAOYSA-N
ID: ONIBDYVNDNFTKK-UHFFFAOYSA-N
Comment: Energy2
Num peaks: 31
25.00727645 0.9207913111
27.02292652 3.493384109
39.02292652 4.906184836
41.00219107 1.091451006
41.03857658 2.822255844
49.00727645 5.316037092
51.02292652 5.741250313
53.00219107 1.104279332
53.03857658 9.355669501
55.01784114 1.442849612
55.05422664 1.661889307
57.0334912 0.8175707794
59.01275576 1.052022234
63.02292652 1.985766708
65.03857658 4.491966187
67.05422664 0.9282899569
68.99710569 2.739981749
73.02840582 1.281316283
77.00219107 0.959758174
77.03857658 1.801127282
79.05422664 4.868900146
91.05422664 5.604941497
93.06987671 2.787069332
95.01275576 0.8347494132
103.0542266 1.2592914
105.0698767 4.626042349
107.0491413 0.9447565459
107.0855268 1.645498551
109.0647913 0.9099276747
123.0804414 1.107567846
153.0546206 0.8499346057

Name: +ve in-silico MS/MS by CFM-ID for AZSDIEAUBDOCSR-UHFFFAOYSA-N
ID: AZSDIEAUBDOCSR-UHFFFAOYSA-N
Comment: Energy0
Num peaks: 9
73.02840582 1.218117838
107.0491413 1.235868146
109.0647913 5.911136859
121.0647913 1.083233989
123.0804414 8.688416343
133.0647913 3.847129244
141.0910061 1.167203373
151.075356 24.02377594
169.0859207 33.09443381

Name: +ve in-silico MS/MS by CFM-ID for AZSDIEAUBDOCSR-UHFFFAOYSA-N
ID: AZSDIEAUBDOCSR-UHFFFAOYSA-N
Comment: Energy1
Num peaks: 31
27.02292652 0.850304556
39.02292652 3.413579601
41.03857658 2.367328487
43.05422664 1.079287313
49.00727645 0.9583930202
51.02292652 1.549667988
53.03857658 3.364032619
55.01784114 2.559720245
55.05422664 4.173923273
57.0334912 1.722259752
59.01275576 1.216127128
67.05422664 0.9988263965
68.99710569 0.7892472392
69.0334912 1.106980056
71.01275576 0.9037956688
73.02840582 2.778441178
81.0334912 1.181821227
81.06987671 0.8139136733
95.04914126 1.272240677
97.06479133 1.085504314
99.04405588 1.190288626
107.0491413 1.509382083
109.0284058 0.7767858952
109.0647913 7.022259235
113.0597059 0.9544486226
121.0647913 1.095402255
123.0804414 13.10299726
125.0960915 1.668483283
133.0647913 2.743310869
151.075356 8.095032149
169.0859207 6.569201186

Name: +ve in-silico MS/MS by CFM-ID for AZSDIEAUBDOCSR-UHFFFAOYSA-N
ID: AZSDIEAUBDOCSR-UHFFFAOYSA-N
Comment: Energy2
Num peaks: 31
25.00727645 0.9989196454
27.02292652 3.80509312
39.02292652 8.867613903
41.00219107 1.041830762
41.03857658 3.612884376
43.05422664 2.024581112
49.00727645 3.407633137
51.02292652 10.14240303
53.00219107 1.220635044
53.03857658 7.422353584
55.01784114 2.023740657
55.05422664 4.017432143
57.0334912 1.444853679
57.06987671 1.023676475
59.08552677 1.164633568
65.03857658 1.357960321
67.05422664 3.691796812
68.99710569 2.759862859
69.0334912 0.9368050695
77.00219107 0.9406772258
79.05422664 2.09030683
81.0334912 1.75242368
81.06987671 3.131196546
83.04914126 1.165220115
91.05422664 1.194641739
93.06987671 2.561703472
95.08552677 0.8415774727
105.0698767 0.9806989263
107.0491413 1.4208327
109.0647913 1.253872473
123.0804414 1.172191921

Name: +ve in-silico MS/MS by CFM-ID for NHSDXMPPGYANBX-UHFFFAOYSA-N
ID: NHSDXMPPGYANBX-UHFFFAOYSA-N
Comment: Energy0
Num peaks: 8
41.03857658 2.47286828
73.02840582 1.923876334
125.0597059 1.471089535
127.0389705 3.678726992
143.0702706 1.853205721
151.075356 11.19555666
153.0546206 4.719612126
169.0859207 52.85855621

Name: +ve in-silico MS/MS by CFM-ID for NHSDXMPPGYANBX-UHFFFAOYSA-N
ID: NHSDXMPPGYANBX-UHFFFAOYSA-N
Comment: Energy1
Num peaks: 27
27.02292652 1.967642757
39.02292652 1.13982928
41.03857658 14.91140469
43.05422664 1.118339717
53.00219107 1.707944574
55.01784114 1.71204021
67.01784114 1.255107479
68.99710569 1.636129028
69.0334912 2.56845377
71.01275576 3.084823746
71.04914126 1.410535573
73.02840582 2.394973854
73.06479133 1.083838126
97.02840582 1.255484825
99.04405588 2.748859654
109.0284058 1.486316751
111.0440559 2.489641846
125.0233204 2.94632122
125.0597059 1.753393582
127.0389705 7.249024136
129.0546206 2.303867161
139.075356 1.126894584
141.0546206 1.188943219
143.0702706 1.469821395
151.075356 5.180208421
153.0546206 3.281323793
169.0859207 10.58652491

Name: +ve in-silico MS/MS by CFM-ID for NHSDXMPPGYANBX-UHFFFAOYSA-N
ID: NHSDXMPPGYANBX-UHFFFAOYSA-N
Comment: Energy2
Num peaks: 28
25.00727645 4.068333867
27.02292652 1.891738637
39.02292652 5.769528965
41.00219107 2.187725615
41.03857658 10.82964122
43.01784114 2.333944612
43.05422664 1.217284524
49.00727645 3.705625161
51.02292652 2.487023247
53.00219107 3.271638041
53.03857658 3.395630516
55.01784114 6.12739549
55.05422664 3.79186371
57.0334912 3.072874543
57.06987671 2.361386781
59.04914126 0.8789701767
65.00219107 1.060704987
67.01784114 6.066944132
69.0334912 2.211383669
71.01275576 2.206662141
71.04914126 1.330055459
73.02840582 2.632780402
75.08044139 0.9540813241
81.0334912 1.110988279
83.04914126 1.29431041
99.04405588 0.9538447879
109.0284058 1.527873465
111.0440559 1.652857694

Name: +ve in-silico MS/MS by CFM-ID for FODKEBSGIZTTGG-UHFFFAOYSA-N
ID: FODKEBSGIZTTGG-UHFFFAOYSA-N
Comment: Energy0
Num peaks: 6
41.03857658 2.940788568
55.05422664 2.562213815
139.075356 2.073305652
151.075356 9.074061371
153.0546206 5.081834749
169.0859207 59.28746378

Name: +ve in-silico MS/MS by CFM-ID for FODKEBSGIZTTGG-UHFFFAOYSA-N
ID: FODKEBSGIZTTGG-UHFFFAOYSA-N
Comment: Energy1
Num peaks: 28
39.02292652 2.84738039
41.03857658 9.017127608
49.00727645 5.059637805
51.02292652 2.599718216
53.03857658 4.68284024
55.05422664 3.690040995
57.06987671 2.699732136
59.01275576 0.6864593843
61.02840582 0.6885787704
63.02292652 1.405227279
65.03857658 2.519704471
67.05422664 4.897797372
79.01784114 0.834086323
79.05422664 0.6674311888
80.99710569 0.7896404345
83.08552677 0.9859196487
109.0647913 1.213394529
125.0233204 1.481365673
127.0389705 1.223280115
129.0546206 0.8352899725
135.0440559 0.8011706473
139.0389705 0.7520053045
139.075356 2.281535408
141.0546206 1.150258582
141.0910061 1.5636886
151.075356 5.824982309
153.0546206 4.051262916
169.0859207 15.04203845

Name: +ve in-silico MS/MS by CFM-ID for FODKEBSGIZTTGG-UHFFFAOYSA-N
ID: FODKEBSGIZTTGG-UHFFFAOYSA-N
Comment: Energy2
Num peaks: 22
15.02292652 0.8357010168
25.00727645 1.578301926
27.02292652 1.045987117
39.02292652 11.86933395
41.03857658 10.41872915
43.05422664 1.13001627
49.00727645 4.614511969
51.02292652 8.592509863
53.00219107 1.25006284
53.03857658 7.319290857
55.01784114 1.462804274
55.05422664 9.018944932
63.02292652 5.603937986
65.03857658 4.922489231
67.05422664 1.586398235
77.03857658 1.699779749
79.05422664 1.2175894
81.06987671 1.58123594
93.06987671 0.8796541901
109.0284058 0.8485722194
109.0647913 1.82233079
137.0597059 1.026811987

Name: +ve in-silico MS/MS by CFM-ID for INHVTWWOTJEYEZ-UHFFFAOYSA-N
ID: INHVTWWOTJEYEZ-UHFFFAOYSA-N
Comment: Energy0
Num peaks: 6
41.03857658 1.64977444
53.03857658 1.512117817
55.05422664 2.156594366
151.075356 24.6088295
153.0546206 3.808742657
169.0859207 46.55834888

Name: +ve in-silico MS/MS by CFM-ID for INHVTWWOTJEYEZ-UHFFFAOYSA-N
ID: INHVTWWOTJEYEZ-UHFFFAOYSA-N
Comment: Energy1
Num peaks: 26
39.02292652 1.807861247
41.03857658 4.657810646
49.00727645 3.872965151
51.02292652 3.245423129
53.03857658 3.17408073
55.05422664 3.295051228
63.02292652 1.373551381
65.03857658 2.737613183
67.05422664 4.980432365
77.03857658 1.16478494
79.05422664 2.33012302
81.06987671 1.489782556
91.05422664 1.07604225
93.06987671 0.9902729458
103.0389705 0.9036388695
109.0284058 0.9013366084
121.0647913 1.251466876
123.0804414 3.436984095
127.0389705 1.848163115
133.0647913 1.669880138
135.0440559 1.869280387
139.075356 0.9728180207
141.0546206 0.8636841106
151.075356 13.08578284
153.0546206 3.560483077
169.0859207 14.11250107

Name: +ve in-silico MS/MS by CFM-ID for INHVTWWOTJEYEZ-UHFFFAOYSA-N
ID: INHVTWWOTJEYEZ-UHFFFAOYSA-N
Comment: Energy2
Num peaks: 21
25.00727645 2.053262097
39.02292652 8.170785804
41.03857658 5.917044197
43.01784114 1.052089881
49.00727645 6.507322967
51.02292652 12.96997804
53.03857658 6.415281911
55.01784114 0.8452077328
55.05422664 3.254364858
63.02292652 5.774843555
65.03857658 8.737892788
67.01784114 1.419127545
67.05422664 1.50284104
71.08552677 0.9556160263
77.03857658 3.789730832
79.05422664 3.304042683
81.06987671 2.654076138
91.05422664 2.179464805
109.0284058 1.134178617
111.0440559 0.910100081
133.0647913 0.9102880734

Name: +ve in-silico MS/MS by CFM-ID for UGNPXYBKDPBTAZ-UHFFFAOYSA-N
ID: UGNPXYBKDPBTAZ-UHFFFAOYSA-N
Comment: Energy0
Num peaks: 6
105.0334912 1.614406277
121.0284058 1.179448417
123.0440559 1.660249261
133.0647913 45.33105129
135.0440559 1.478430179
151.075356 40.18486528

Name: +ve in-silico MS/MS by CFM-ID for UGNPXYBKDPBTAZ-UHFFFAOYSA-N
ID: UGNPXYBKDPBTAZ-UHFFFAOYSA-N
Comment: Energy1
Num peaks: 10
39.02292652 3.1697926
57.0334912 1.839222164
95.04914126 5.645496334
105.0334912 2.601906728
105.0698767 2.0003737
107.0491413 2.337293382
117.0334912 3.771189203
133.0647913 34.84156064
135.0440559 3.598541689
151.075356 21.78703488

Name: +ve in-silico MS/MS by CFM-ID for UGNPXYBKDPBTAZ-UHFFFAOYSA-N
[truncated: 1,253,220 more chars]
