# Supplementary material for: Ion mobility collision cross-section atlas for known and unknown metabolite annotation in untargeted metabolomics
Source: Nat Commun. 2020 Aug 28;11:4334. doi: 10.1038/s41467-020-18171-8 (PMC7455731; doi:10.1038/s41467-020-18171-8)
Supplement: Supplementary file 8 — Supplementary Data 5 [file 41467_2020_18171_MOESM8_ESM.zip › 01_positive_mode/L0608/cfmid_result.txt]

1 0.32 KHKYIHFNQHBFAM-UHFFFAOYSA-N [H]C12CCC([H])(C=C1)C(=C2)C(O)=O
2 0.32 PMQAHQLDAUBTSN-UHFFFAOYSA-N CC(=O)C(=O)C1=CC=CCC1
3 0.32 KJBYDOBMZHMKBD-UHFFFAOYSA-N OC(=O)C=CC1CC=CC=C1
4 0.32 KSEQKLUIMYFIKJ-UHFFFAOYSA-N OC(=O)C=CC1=CCCC=C1
5 0.32 XMIIGOLPHOKFCH-UHFFFAOYSA-N C1=CC=C(C=C1)CCC(=O)O
6 0.32 HXUSUAKIRZZMGP-UHFFFAOYSA-N CCC1=CC(=CC=C1)C(O)=O
7 0.32 KPQCYFPPETYXOG-UHFFFAOYSA-N CC(O)C1=CC=C(C=O)C=C1
8 0.32 FUQXBIVRQRQWJQ-UHFFFAOYSA-N [H]C12CC([H])(C=C1)C(C=C2)C(O)=O
9 0.32 FVOOPOSZDXPIMS-UHFFFAOYSA-N OC1CCC2=CC=CC=C2O1
10 0.32 NLWFCKQPQYXSRW-UHFFFAOYSA-N [H]C12CC3([H])CC1C2C=C3C(O)=O
11 0.32 QFOXLNLKYBZOGT-UHFFFAOYSA-N [H]C12CC([H])(C=C1)C(=C)C2C(O)=O
12 0.32 WLVPRARCUSRDNI-UHFFFAOYSA-N CC(C(=O)c1ccccc1)O
13 0.32 YPGCWEMNNLXISK-SSDOTTSWSA-N CC(C(=O)O)c1ccccc1
14 0.32 AXUPXYBCWWSXGN-UHFFFAOYSA-N OC(=O)C=CC1=CC=CCC1
15 0.32 QWAVNXZAQASOML-UHFFFAOYSA-N CC(=O)COc1ccccc1
16 0.32 RUDZCBJWUDOPTP-UHFFFAOYSA-N CC(OC=O)C1=CC=CC=C1
17 0.32 XMKBNWBWVVVYRW-UHFFFAOYSA-N OC(=O)C1C2CC=CC=CC12
18 0.32 REEQXZCFSBLNDH-UHFFFAOYSA-N C1=CC(=CC=C1CCC=O)O
19 0.32 JNZQNHYKPZYESI-UHFFFAOYSA-N CCCCC#CC#CC(O)=O
20 0.32 SVWITNOIWNGQDS-UHFFFAOYSA-N CC(=O)C(=O)C1=CCCC=C1
21 0.32 GJTLYAUDSRBBLC-UHFFFAOYSA-N CC12C3CC4C(C13)C24C(O)=O
22 0.32 DGNQXQJVAILJBW-UHFFFAOYSA-N OCC(c1ccccc1)C=O
23 0.32 ZQVKTHRQIXSMGY-UHFFFAOYSA-N CCC1=CC=C(C=C1)C(O)=O
24 0.32 OSCWBUQAANCSNH-UHFFFAOYSA-N [H]C12CC(C(O)=O)C([H])(C=C1)C=C2
25 0.32 IEBXBLFYIBAZNA-UHFFFAOYSA-N [H]C12CC3([H])CC1C(=O)C(=O)C3([H])C2
26 0.32 YPGCWEMNNLXISK-UHFFFAOYSA-N CC(C(O)=O)C1=CC=CC=C1
27 0.32 JCOSSNMLWZBNLW-UHFFFAOYSA-N CC(=O)C(=O)C1CC=CC=C1
28 0.32 GVJHMXWXZBNGRQ-UHFFFAOYSA-N OC1=CC=CC=C1CCC=O
29 0.32 WIMHGKDTXQGFLJ-UHFFFAOYSA-N OC(C=Cc1ccccc1)O
30 0.32 GSXXASFBNUNZBP-UHFFFAOYSA-N OC(CC=O)C1=CC=CC=C1
31 0.32 AMQRNDIFPLIQBP-UHFFFAOYSA-N OC1=CC=CC(CCC=O)=C1
32 0.32 YPGCWEMNNLXISK-ZETCQYMHSA-N CC(C(=O)O)c1ccccc1
33 0.32 ZBFFNPODXBJBPW-UHFFFAOYSA-N OC(c1ccccc1)C(=O)C
34 0.32 FKIOICDQRSBEFF-UHFFFAOYSA-N [H]C12CC([H])(C=C1)C=C(C2)C(O)=O
35 0.30769231 JPKOYHRCOJFSOM-UHFFFAOYSA-N O=CC=CC1=CCC(C=C1)O
36 0.2962963 FWRZNNZFHPLWAZ-UHFFFAOYSA-N CC(=O)C=CC(=O)CCC#C
37 0.2962963 BHEAKUVYOCUIDH-XNPJLODASA-N CC=CC1=C(C)C(=O)C(C)(O)O1
38 0.28571429 FGWMNAWYCHPNKV-UHFFFAOYSA-N O=CC=CC=CC=CC(=O)C
39 0.27586207 HYDUXYWRIMFLJL-UHFFFAOYSA-N CC1OC(=O)C(C)=C1C=C=C
40 0.27586207 PHAKBALDVPKIPN-UHFFFAOYSA-N CC1=C(CC=C)C(=O)CC1=O
41 0.24242424 CMBANAGVBLPIPT-UHFFFAOYSA-N CCC1=C(C)C(=O)C=CC1=O
42 0.24 OPVAJFQBSDUNQA-UHFFFAOYSA-N CC1=C(C)C=C(C=C1)C(O)=O
43 0.24 JWOILLKILSILKB-UHFFFAOYSA-N OC1CC2=CC=CC=C2CO1
44 0.24 ISFGTDAAYLSOFY-UHFFFAOYSA-N CC1=C(CC#C)C(=O)CC1O
45 0.24 YKXXBEOXRPZVCC-IUCAKERBSA-N OC1Cc2ccccc2C1O
46 0.24 OWXXTXZKQXMYEX-UHFFFAOYSA-N C=C1C2CCC=CC2OC1=O
47 0.24 JWOILLKILSILKB-UHFFFAOYSA-N OC1CC2=CC=CC=C2CO1
48 0.24 LIPNIATZCHXPPF-UHFFFAOYSA-N CCOC1=CC=CC=CC1=O
49 0.24 VKQKGJHUFQGOIX-UHFFFAOYSA-N COC1=CC=CC=C1CC=O
50 0.24 HLGXHIGMXWCSHH-UHFFFAOYSA-N OCC(C1CC=CC=C1)C(=O)O
51 0.24 KMROWUMWXXGKAD-UHFFFAOYSA-N OC(=O)C1C2C1C1CC2C=C1
52 0.24 WTGLUTWWFHCWDL-UHFFFAOYSA-N CC1=CCC2=C1CCOC2=O
53 0.24 BHAIDFCOUGGIRI-UHFFFAOYSA-N OC1(COC1)C1=CC=CC=C1
54 0.24 BIOFUQLEOKVEKX-UHFFFAOYSA-N CC1=CCC2=C1C(=O)OCC2
55 0.24 CMKUZHLDWINKJK-UHFFFAOYSA-N [H]C12CC3CC(=O)C(C1)C3([H])C2=O
56 0.24 GXXXUZIRGXYDFP-UHFFFAOYSA-N OC(=O)Cc1ccc(cc1)C
57 0.24 UTXHRHBBERJKPB-UHFFFAOYSA-N O=C1OCC2C(C1)C=CC=C2
58 0.24 RTHHOGDPVBJHPX-UHFFFAOYSA-N O=C1OCC2=C(C1)C=CCC2
59 0.24 ITSABWDSZOKEKB-UHFFFAOYSA-N O=C1CC(C2C1C=CC=C2)O
60 0.24 ISFGTDAAYLSOFY-UHFFFAOYSA-N CC1=C(CC#C)C(=O)CC1O
61 0.24 DCLCESIIRIWAOV-UHFFFAOYSA-N O=C1CC(=O)C2CC=CCC12
62 0.24 LIPNIATZCHXPPF-UHFFFAOYSA-N CCOC1=CC=CC=CC1=O
63 0.24 HCVOPFJFJCPIPT-UHFFFAOYSA-N CC(=O)Cc1cccc(c1)O
64 0.24 FBFKQKZVPUYPEO-UHFFFAOYSA-N O=C1OCC2=C(C1)CCC=C2
65 0.24 QGSGBYNWNYLAMZ-UHFFFAOYSA-N OC(=O)CCCC#CCC#C
66 0.24 KODHWKWBVFRNJE-UHFFFAOYSA-N OCC=CC12C=CC=CC2O1
67 0.24 OECHJYCWIFNPOG-UHFFFAOYSA-N [H]C12CCC([H])(C1)C(C=O)=C2C=O
68 0.24 PLAHSDAQRXGBAS-UHFFFAOYSA-N CC(=O)CC1=CC2C(C=C1)O2
69 0.24 HVDBVWZKUQYGPL-UHFFFAOYSA-N CC(=O)C1=CC=CC(CO)=C1
70 0.24 DRFMLAZZDQXPIP-UHFFFAOYSA-N OCC=C(c1ccccc1)O
71 0.24 LYKDOWJROLHYOT-UHFFFAOYSA-N CC(=O)c1ccc(C)cc1O
72 0.24 QTBHNNGDZFDLPW-UHFFFAOYSA-N CC1(COO1)C1=CC=CC=C1
73 0.24 YTFPKBCCYMXRTG-UHFFFAOYSA-N CC(=O)CC1=CC=CC2C1O2
74 0.24 YOXQUFXICPQFSW-UHFFFAOYSA-N OCC1=CC=CC(CC=O)=C1
75 0.24 QYEZILDCSDBLJN-UHFFFAOYSA-N CC(=O)CC12C=CC=CC2O1
76 0.24 QIQXDYOGHLDJMS-UHFFFAOYSA-N OC1CC(=O)C2=C1C=CCC2
77 0.24 CGMMPMYKMDITEA-UHFFFAOYSA-N CCc1ccccc1C(=O)O
78 0.24 FEWRVBVKPCBBRF-UHFFFAOYSA-N OC1OCCC2=CC=CC=C12
79 0.24 CVLVWIQERGOODJ-UHFFFAOYSA-N CC(=O)C1=CC2C(C=C1)(O2)C
80 0.24 PQCFUZMQHVIOSM-UHFFFAOYSA-N OCCC(=O)C1=CC=CC=C1
81 0.24 KOFVTRKZZDKQDX-UHFFFAOYSA-N OC1CC(c2c1cccc2)O
82 0.24 OCKHLUBUCIHKRG-UHFFFAOYSA-N CC(=O)Cc1ccccc1O
83 0.24 VWMVAQHMFFZQGD-UHFFFAOYSA-N CC(=O)Cc1ccc(O)cc1
84 0.24 KMROWUMWXXGKAD-UHFFFAOYSA-N OC(=O)C1C2C1C1CC2C=C1
85 0.24 IJWYBELOSCFEJV-UHFFFAOYSA-N OC1CC(=O)C2=C1CCC=C2
86 0.24 RRENWXJYWGKSKD-UHFFFAOYSA-N OCc1ccc(cc1)C(=O)C
87 0.24 RZWGTXHSYZGXKF-UHFFFAOYSA-N OC(=O)Cc1ccccc1C
88 0.24 DCLCESIIRIWAOV-UHFFFAOYSA-N O=C1CC(=O)C2CC=CCC12
89 0.24 HHNXTTRUDPKPIR-UHFFFAOYSA-N OCC1=CC=CC=C1OC=C
90 0.24 HVJIPPWJTCWEJS-UHFFFAOYSA-N OC1CC23OC2(C1)C=CC=C3
91 0.24 YKXXBEOXRPZVCC-DTWKUNHWSA-N OC1Cc2ccccc2C1O
92 0.24 FITDIVULGGFZSV-UHFFFAOYSA-N CC1=CC=C(C=CC1)C(O)=O
93 0.24 XZRHNAFEYMSXRG-UHFFFAOYSA-N Cc1ccc(C)c(c1)C(=O)O
94 0.24 PZUYCBPAARZYQH-SMMXGFFBSA-N COC1=C(C)C(OC1=O)C=CC
95 0.24 VNBKGHXNKRBOPE-UHFFFAOYSA-N OC(=O)C1(CC1)C#CC1CC1
96 0.24 FEWRVBVKPCBBRF-UHFFFAOYSA-N OC1OCCC2=CC=CC=C12
97 0.24 GJMPSRSMBJLKKB-UHFFFAOYSA-N CC1=CC(CC(O)=O)=CC=C1
98 0.24 AZXMRFVZSIBHEQ-UHFFFAOYSA-N O=C(OC1CCCC=C1)C#C
99 0.24 RIZUCYSQUWMQLX-UHFFFAOYSA-N OC(=O)c1cccc(c1C)C
100 0.24 GQEQGLUVVXGSFZ-UHFFFAOYSA-N OC(=O)C1CC2C=CC=CC12
101 0.24 PAXQETGAVVOTSQ-UHFFFAOYSA-N O=CCCOc1ccccc1
102 0.24 OSGILAPULBCHIA-UHFFFAOYSA-N OC(=O)C1CC(=C)C=CC1=C
103 0.23076923 GDGNHDGKAYWQIG-UHFFFAOYSA-N CC=CC=CC(=O)OCC#C
104 0.23076923 VEYAKHNPIVIJJU-UHFFFAOYSA-N O=CC=CC1CC=C(C=C1)O
105 0.23076923 JUIQOKRNPGGIPV-UHFFFAOYSA-N CCC1=CC(=O)C(=CC1=O)C
106 0.23076923 RUZOAIWYGOGZND-UHFFFAOYSA-N OCCN(CC(O)O)N=O
107 0.22222222 BVONZWWVIYUHQH-UHFFFAOYSA-N OC(C(=O)O)CC1=CC=CCC1
108 0.22222222 BDVAMJCQVNJYEH-UHFFFAOYSA-N OC(=O)C(CC1=CCCC=C1)O
109 0.22222222 SFXXBPQPSFCWAT-UHFFFAOYSA-N OC1=CC=C(CC1)C=CC=O
110 0.20689655 ZYUGXBZTUPRCQT-UHFFFAOYSA-N O=CC=CC=CCCCC(=O)O
111 0.20689655 IHVOOROEOUKWKU-UHFFFAOYSA-N COC(=O)C=CC=CC=C=C
112 0.20689655 OTGAJXHVYJBGRI-UHFFFAOYSA-N OCOCN(CCO)N=O
113 0.20689655 NBHAZVWKRHTWRW-UHFFFAOYSA-N CCCC1=CC(=O)C=CC1=O
114 0.2 HLZZDTVXNYNFKH-BNFXUGDESA-N C/C(=C\C=C\C=O)/C=C/C=O
115 0.2 HLZZDTVXNYNFKH-UHFFFAOYSA-N O=CC=CC=C(C=CC=O)C
116 0.16 WMHPYZJGUKCADC-UHFFFAOYSA-N OC1CCc2c1cccc2O
117 0.16 MRLKTTBPWZXARX-UHFFFAOYSA-N CCC(OC(C)=O)C=C
118 0.16 CDJJKTLOZJAGIZ-UHFFFAOYSA-N CC1=CC=C(C=C1)OC(=O)C
119 0.16 PTNLHDGQWUGONS-OWOJBTEDSA-N C1=CC(=CC=C1/C=C/CO)O
120 0.16 GQURZXWOXDVWTD-UHFFFAOYSA-N CCOC(=O)C(F)C(C)O
121 0.16 ITMGMSZDAOAVNO-UHFFFAOYSA-N OCC1CC2=CC=CC=C2O1
122 0.16 SVRVCZONVXGHAM-UHFFFAOYSA-N COC1=CC=C(C(C1)O)C(=O)C
123 0.16 ORIVNYGTKVLPCD-UHFFFAOYSA-N CC(=O)OC1CCC(C)=CC1=O
124 0.16 WKGRWJCXJGXZFB-UHFFFAOYSA-N CCC(=C)COC(C)=O
125 0.16 MWVNSIGOBUYMLI-UHFFFAOYSA-N OC=CCOc1ccccc1
126 0.16 RARSHUDCJQSEFJ-UHFFFAOYSA-N CCC(=O)C1=CC=C(C=C1)O
127 0.16 NEJUIKPOEAWJBL-UHFFFAOYSA-N CCP(CC)CCS
128 0.16 JXBNWSXFXIUPHP-UHFFFAOYSA-N CC=C(C(C)=O)C1=CC=CO1
129 0.16 QUKGYYKBILRGFE-UHFFFAOYSA-N CC(=O)OCC1=CC=CC=C1
130 0.16 VNUQSKBTRIFRSF-UHFFFAOYSA-N OCC(O)C1=CC=CC=C1CO
131 0.16 LCGHMBIKWJXFOY-UHFFFAOYSA-N CC(=O)C1C=CC=C1C(C)=O
132 0.16 FQYUMYWMJTYZTK-UHFFFAOYSA-N C1C(O1)COC2=CC=CC=C2
133 0.16 NWSZNFOIAPGEPV-UHFFFAOYSA-N O=C1C2CCCC(C=C2)C1=O
134 0.16 KYCRATASIVVMCZ-UHFFFAOYSA-N C1CC2=CC3OC3C=C(C1)O2
135 0.16 RMVARJLBXBNPJT-UHFFFAOYSA-N OC(=O)CCC1=CCC(C=C1)O
136 0.16 XXIKYCPRDXIMQM-UHFFFAOYSA-N CC(C)=CCOC(C)=O
137 0.16 VHBVURHYXATORH-UHFFFAOYSA-N CC1CCOC(O1)C=C
138 0.16 WOJWXGGCIZZKFQ-UHFFFAOYSA-N O=C1OCC2C3CC(C=C3)C12
139 0.16 JAIRKHCPVDKYCX-UHFFFAOYSA-N COC1=CC=CC=C1C1CO1
140 0.16 AVRZSCIPLARXEM-UHFFFAOYSA-N C=C1CC2CCC(=O)C=C2O1
141 0.16 BHYLAGXLVFPDAR-UHFFFAOYSA-N O=CCc1ccc(cc1C)O
142 0.16 BUACKZOZMOQLGI-UHFFFAOYSA-N O=CCc1ccc(c(c1)C)O
143 0.16 UMVOQQDNEYOJOK-UHFFFAOYSA-N OC(=O)c1cc(C)cc(c1)C
144 0.16 RUALOJPMDIKFQU-UHFFFAOYSA-N OC1=CC=CC=C1CC1CO1
145 0.16 AXMUMWUDWVIQMZ-UHFFFAOYSA-N CC(=O)CC1C(=O)CCCC1=O
146 0.16 ORIVNYGTKVLPCD-UHFFFAOYSA-N CC(=O)OC1CCC(C)=CC1=O
147 0.16 WUSKTBRXXKPOJJ-UHFFFAOYSA-N CC1=COC2=C1CCC(=O)C2
148 0.16 DCHQTFRJLMMNSF-UHFFFAOYSA-N CC(C(C)=O)C1(O)CC1
149 0.16 WTNQHMJTIHJURG-UHFFFAOYSA-N CCP(=S)(CC)CC
150 0.16 HBLDKCGIBIGVPC-UHFFFAOYSA-N OC1COC2=CC=CC=C2C1
151 0.16 AMZORBZSQRUXNC-UHFFFAOYSA-N CC(=O)OC1=CC=CC=C1C
152 0.16 LHKUVIRLOYVRHW-UHFFFAOYSA-N COCC1=CC=C(C=O)C=C1
153 0.16 DFYYBHIUTDAALI-UHFFFAOYSA-N CC1=CC2=C(CCCC2=O)O1
154 0.16 RMUZUBJYIVUMFI-UHFFFAOYSA-N OCC(C1=CCCC=C1)C(=O)O
155 0.16 DWPLEOPKBWNPQV-UHFFFAOYSA-N COC1=CC=CC=C1C(C)=O
156 0.16 NTPLXRHDUXRPNE-UHFFFAOYSA-N COC1=CC=C(C=C1)C(C)=O
157 0.16 YNPDFBFVMJNGKZ-UHFFFAOYSA-N CC(=O)C1=C(O)C=CC(C)=C1
158 0.16 XZEOVXCADOPEGV-UHFFFAOYSA-N OCC(C1=CC=CCC1)C(=O)O
159 0.16 BLLCEPOZXPTCMS-UHFFFAOYSA-N CCC(=O)C=CC1=CC=CO1
160 0.16 WLRSFKOXUMHAFS-UHFFFAOYSA-N CC=CCOCC1CO1
161 0.16 MTZQAGJQAFMTAQ-UHFFFAOYSA-N CCOC(=O)C1=CC=CC=C1
162 0.16 JRHHJNMASOIRDS-UHFFFAOYSA-N CCOC1=CC=C(C=O)C=C1
163 0.16 PRVNNGRJMVCARJ-UHFFFAOYSA-N CC=C(c1ccc(cc1)O)O
164 0.16 BOHBUILIWXCLNW-UHFFFAOYSA-N OC(=O)C1CC=CC=CC=C1
165 0.16 IAMNVCJECQWBLZ-UHFFFAOYSA-N Oc1ccc(c(c1)C)C(=O)C
166 0.16 UDWRUDHPUPSLCD-UHFFFAOYSA-N CC1OC1C1=CC=CC=C1O
167 0.16 BFOWHGYYZRTDOV-UHFFFAOYSA-N OCC(=O)c1ccc(cc1)C
168 0.16 IKDIJXDZEYHZSD-UHFFFAOYSA-N O=COCCC1=CC=CC=C1
169 0.16 CEJINNSYZFLSCS-UHFFFAOYSA-N OCC(=O)c1ccccc1C
170 0.16 YRNDGUSDBCARGC-UHFFFAOYSA-N COCC(=O)c1ccccc1
171 0.16 LXBHHIZIQVZGFN-UHFFFAOYSA-N [H]OC1=C(C([H])=C(C([H])=C1[H])C(=O)C([H])([H])[H])C([H])([H])[H]
172 0.16 BKYWPNROPGQIFZ-UHFFFAOYSA-N Cc1ccc(c(c1)C)C(=O)O
173 0.16 PEEPIBIDYIDKMS-UHFFFAOYSA-N O=C(OCC#C)C1=CCCC1
174 0.16 MGSHXMOLUWTMGP-UHFFFAOYSA-N OC1CCOC2=CC=CC=C12
175 0.16 HBWPCCHMFSTFOY-UHFFFAOYSA-N CC(=O)C1=C(C)C(C)(O)CC1=O
176 0.16 KQGHOIDFMNQZPQ-UHFFFAOYSA-N O=C1CCC2C(=CC=CC2)O1
177 0.16 GBGLRFMVDMEDBL-UHFFFAOYSA-N O=C1CCC2=CC=CCC2O1
178 0.16 YALDYGIDJDWGPK-UHFFFAOYSA-N O=C1CCC2=CCCC=C2O1
179 0.16 CCFAGRVEHSCROQ-UHFFFAOYSA-N OCC(O)C(O)C1=CC=CC=C1
180 0.16 DSMFQJYOFIRTLQ-UHFFFAOYSA-N CC(=O)C1=C(C)OC(C=C)=C1
181 0.16 FDIWLEOZUNUOCT-UHFFFAOYSA-N OCC=CC1=CC=CC=C1O
182 0.16 AAIBHIYBGXKHAG-HWKANZROSA-N CCCC(/C=C/C=O)O
183 0.16 NGXPBXCMBMHKRQ-UHFFFAOYSA-N OC(CC1=CC=CC=C1)C=O
184 0.16 DLIYAKCMSBOEGO-DUXPYHPUSA-N [H]\C(CO)=C(\[H])C1=CC(O)=CC=C1
185 0.16 PVALSANGMFRTQM-UHFFFAOYSA-N OCC1OC1C1=CC=CC=C1
186 0.16 PTNLHDGQWUGONS-UHFFFAOYSA-N OCC=CC1=CC=C(O)C=C1
187 0.16 YHGQCZMBABIDKJ-UHFFFAOYSA-N OCC(O)(CO)C1=CC=CC=C1
188 0.16 ONIBDYVNDNFTKK-UHFFFAOYSA-N OC1CC=CC=C1CCC(=O)O
189 0.16 BIKJIDSOXMAEJJ-UHFFFAOYSA-N OC(=C)Cc1ccc(cc1)O
190 0.16 DFTIORCOZJOMGW-UHFFFAOYSA-N Oc1ccc(cc1)CC1OC1
191 0.16 FKGPXXGPALLSPI-UHFFFAOYSA-N C(OCC1CO1)C1CC1
192 0.16 OTGAHJPFNKQGAE-UHFFFAOYSA-N CC(=O)Oc1cccc(c1)C
193 0.16 FLHISVDCSFSARC-UHFFFAOYSA-N [H]C12C=CC([H])(C=C1)C2OC(C)=O
194 0.16 VKXIDQVDUOXVQT-UHFFFAOYSA-N OCC=COC1=CC=CC=C1
195 0.16 QGWGKSCBHMYZEU-UHFFFAOYSA-N OC1C=CC2=C(C1O)C(O)CC2
196 0.16 UGIKAYYEGMAJEL-UHFFFAOYSA-N OC1C=CC2=C(C1O)CCC2O
197 0.16 JUHOSLPNBFWFBZ-UHFFFAOYSA-N OC1CCC2(C1(O)C=CC=C2)O
198 0.16 LOAOFROQFAJMEY-UHFFFAOYSA-N OC1CCc2c1c(O)ccc2
199 0.16 YKXXBEOXRPZVCC-UHFFFAOYSA-N OC1C(O)Cc2c1cccc2
200 0.16 GCBVTWNEWLJIDO-UHFFFAOYSA-N Oc1ccc2c(c1)C(O)CC2
201 0.16 XCJWKDZITVFRQJ-UHFFFAOYSA-N Oc1ccc2c(c1)CCC2O
202 0.16 YAQDQEOJEMJVOM-UHFFFAOYSA-N OC1CCC23C1(C=CC=C3)O2
203 0.16 DCWIECBHGZXZPE-UHFFFAOYSA-N OC1CCC2=C1C1OC1C=C2
204 0.16 WRELNXPYEFUDJY-UHFFFAOYSA-N OC1CCC2=C1C=CC1C2O1
205 0.16 NRIVMXXOUOBRAG-UHFFFAOYSA-N COc1ccc(CC=O)cc1
206 0.16 IXFIRBDJVKBOFO-UHFFFAOYSA-N OC1COCc2c1cccc2
207 0.16 ZKWQSBFSGZJNFP-UHFFFAOYSA-N CP(C)CCP(C)C
208 0.16 ABFVSIMRPXYNKY-GQCTYLIASA-N OCCC#CC#CC=CCO
209 0.16 YXOGDBMOFMQLEU-UHFFFAOYSA-N CCC(=O)C1=CC(O)=CC=C1
210 0.16 SZXRTXTUDRVBPH-UHFFFAOYSA-N CC1=C(CO)C=C(CC#C)O1
211 0.16 NZNQBGHDPNBRGK-UHFFFAOYSA-N OCCN(CCO)[N+]([O-])=O
212 0.16 VPKXUXMJVPZFBB-UHFFFAOYSA-N OCC1=CC2=C(COC2)C=C1
213 0.16 BSEPFOQVDPRWCU-UHFFFAOYSA-N OCCC1=CC(C=O)=CC=C1
214 0.16 CBBPFVKQVTWROV-UHFFFAOYSA-N O=C1CCC2=C(O1)CCC=C2
215 0.16 QPBQLMZFVMJOBS-UHFFFAOYSA-N O=C1CCC2=C(O1)C=CCC2
216 0.16 SEMFINHFXLOIIY-UHFFFAOYSA-N O=C1CCC2C(O1)C=CC=C2
217 0.16 RTIOXGGACMUKBM-UHFFFAOYSA-N CC(=O)CC1=CC=CC(C1O)O
218 0.16 SZEBDPDKSSZLMR-UHFFFAOYSA-N CC(=O)CC1(O)C=CC=CC1O
219 0.16 IEAGXQUAKGSSHK-UHFFFAOYSA-N OCC(CO)OC1=CC=CC=C1
220 0.16 REGMEVOPDWWMPQ-UHFFFAOYSA-N CC=C(c1cccc(c1)O)O
221 0.16 VNVVFWYCFVNBMI-UHFFFAOYSA-N OCCC1=CC=C(C=O)C=C1
222 0.16 BIJAVMAZHUQEJX-UHFFFAOYSA-N CC1(CCC(O)O1)C=C
223 0.16 KWILSPRXWBUXIR-IUCAKERBSA-N CC1OC1C#CC#CCCO
224 0.16 HUJBGDFRUMBKDH-UHFFFAOYSA-N CC(=Cc1ccc(cc1)O)O
225 0.16 WEBVILAGOSUQOJ-UHFFFAOYSA-N NCC(C(=O)O)(C(O)O)N
226 0.16 FVHPSTXJJAONSV-UHFFFAOYSA-N CC=CC12C=CC(=CC2O1)O
227 0.16 GMFJQFQIZNHVQP-UHFFFAOYSA-N OC(=O)CCC1=CC(CC=C1)O
228 0.16 ONKSNFHANJTFMD-QMMMGPOBSA-N CC(=O)CCC1OC(=O)C=C1C
229 0.16 PTNLHDGQWUGONS-UPHRSURJSA-N OCC=C/c1ccc(O)cc1
230 0.16 MJCYUVOCINOVJH-UHFFFAOYSA-N CC1COC2=CC=CC=C2O1
231 0.16 XRHJAGCIBRFHSE-UHFFFAOYSA-N COC(O)C(O)C1=CC=CC=C1
232 0.16 QWSJYCQAFJUYJW-UHFFFAOYSA-N CC1CC2=C(CC=C2)C(=O)O1
233 0.16 ARCCEJWATCFYLE-UHFFFAOYSA-N C=COCOC1=CC=CC=C1
234 0.16 ZJVWGOLNVKJRDF-UHFFFAOYSA-N CC(=O)OC(C)(C)C=C
235 0.16 HCBHQDKBSKYGCK-UHFFFAOYSA-N OC(=O)c1c(C)cccc1C
236 0.16 INCGIVOCRPACTP-UHFFFAOYSA-N CC(O)(O)CC1=CC=C(O)C=C1
237 0.16 QNERPLVDUSLUGK-UHFFFAOYSA-N CC(=CC=O)C1=CC=C(C)O1
238 0.16 QLCZRWKIQPLYFS-UHFFFAOYSA-N OCC(=O)Cc1ccccc1
239 0.16 HPSRCRQFUTWGJS-UHFFFAOYSA-N O=COCc1ccccc1C
240 0.16 MWCCNIVWHAWABQ-UHFFFAOYSA-N O=COCc1ccc(cc1)C
241 0.16 GUGXENROMIJRPN-UHFFFAOYSA-N CC(=O)c1cccc(c1O)C
242 0.16 DELKCHMCSIXEHO-UHFFFAOYSA-N O=CCc1cccc(c1)OC
243 0.16 PJQIEJJBPIMEAP-UHFFFAOYSA-N OC(=O)C(C1=CCC(C=C1)O)C
244 0.16 RHLUPPPCURNTJW-UHFFFAOYSA-N C=CC1OCCCCO1
245 0.16 DNNMAQHRNZJPAU-UHFFFAOYSA-N CC(C1=CC=CCC1)(C(=O)O)O
246 0.16 NLWKJNRJTJTQMY-UHFFFAOYSA-N OC(=O)C(C1=CCCC=C1)(O)C
247 0.16 ZKWQSBFSGZJNFP-UHFFFAOYSA-N CP(C)CCP(C)C
248 0.16 UBKNUDWDMKZRDV-UHFFFAOYSA-N OC(=O)C(C1CC=CC=C1)(O)C
249 0.16 QQGJPZKGFLTKJL-UHFFFAOYSA-N CC(=C)C1COCOC1
250 0.16 HTIGGDUSWKLPKV-UHFFFAOYSA-N OC(=O)CCC1=CCCCC1=O
251 0.16 NJZTXVORRIAUPQ-UHFFFAOYSA-N CC(=C)C1COC(O)C1
252 0.16 MAMXBEAJLYRPCS-UHFFFAOYSA-N CC1=CC(C(C(=C1)C)C(=O)O)O
253 0.16 RBCYZOSOXPUWBK-UHFFFAOYSA-N CC1C=C(C)C2=CC1OC2=O
254 0.16 HIASIPIFMQUWIR-UHFFFAOYSA-N CCOC12C=CC1C=CC2=O
255 0.16 LRLPAFLBOGECPQ-UHFFFAOYSA-N CC1=CC=C(C2C1O2)C(=O)C
256 0.16 DUVJMSPTZMCSTQ-UHFFFAOYSA-N CCOc1ccccc1C=O
257 0.16 LQZDDWKUQKQXGC-UHFFFAOYSA-N CC(=C)COCC1CO1
258 0.16 ITEQLWNKPHNJLS-UHFFFAOYSA-N COC1=CC(=CC#C1)CCO
259 0.16 DLIYAKCMSBOEGO-UHFFFAOYSA-N OCC=Cc1cccc(c1)O
260 0.16 VGGHCKCSKKHBRM-UHFFFAOYSA-N OCC(=Cc1ccccc1)O
261 0.16 ILDCPFQZKBJLKV-UHFFFAOYSA-N OCC=CC1=CC2C(C=C1)O2
262 0.16 DYUMLJSJISTVPV-UHFFFAOYSA-N CCC(=O)Oc1ccccc1
263 0.16 ZLVHQSVKJORKDR-UHFFFAOYSA-N OCC=CC1=CC=CC2C1O2
264 0.16 IFFPWBSCFATCDW-UHFFFAOYSA-N CC1=CC2=C(COC2)C=C1O
265 0.16 UPFUWFOIAGXIBP-UHFFFAOYSA-N COC(=O)C1CC11C=CC=C1
266 0.16 IJFQNCSYGCGEBS-UHFFFAOYSA-N CC1(C)C2COC(O)C12
267 0.16 USRYHFPJVIKINJ-UHFFFAOYSA-N CCC1(OCCO1)C=C
268 0.16 BAYUSCHCCGXLAY-UHFFFAOYSA-N COc1cccc(c1)C(=O)C
269 0.16 VVLFCUCMWZQIFR-UHFFFAOYSA-N O=CC=C1CC(O)CC(C1=C)O
270 0.16 SIYBBCGOUMSVIG-UHFFFAOYSA-N CC=CC(C)=CC(F)(F)F
271 0.16 NFNOAHXEQXMCGT-UHFFFAOYSA-N O=CCOCC1=CC=CC=C1
272 0.16 ZFUSOVIZZGBORZ-UHFFFAOYSA-N CC(=O)c1c(C)cccc1O
273 0.16 YUBJKXYXGZMUGT-SECBINFHSA-N OCC(O)Cc1ccc(O)cc1
274 0.16 KDUWXMIHHIVXER-UHFFFAOYSA-N CCC(=O)C1=CC=CC=C1O
275 0.16 WBVQDYOZNNSTQY-UHFFFAOYSA-N CC1(O)COC2=CC=CC=C12
276 0.16 MFJCFSDSJMSMQK-UHFFFAOYSA-N CC(=O)c1ccc(C)c(O)c1
277 0.16 YFPCLQKFNXUAAK-UHFFFAOYSA-N CC(=O)OC1CCCC1
278 0.16 SSIZYDVAXPXFAA-UHFFFAOYSA-N CC(=O)OC1C=CCCC1C=O
279 0.16 KWNAUDMYKHHEOA-UHFFFAOYSA-N CC1=CC=C(OCC=O)C=C1
280 0.16 NLOWZUTUCRHACT-UHFFFAOYSA-N CC(=O)CC1(C)C(=O)CCC1=O
281 0.16 MZVAVYNBLGDYCB-UHFFFAOYSA-N [H]C12CC(OC(C)=O)C([H])(C1)C1OC21
282 0.16 NUSYYNLVUKHOQB-UHFFFAOYSA-N CC(=O)C1=C(C)C=CC(O)=C1
283 0.16 MXTVFVQEKZRVHS-UHFFFAOYSA-N COC1=CCC(O)CC1
284 0.16 WOWKTMXTTIYGBN-UHFFFAOYSA-N CC(=O)OCC1CCC1
285 0.16 QOYBXUIKQOIDQO-UHFFFAOYSA-N C=COCCCOC=C
286 0.16 WOJWXGGCIZZKFQ-UHFFFAOYSA-N O=C1OCC2C3CC(C=C3)C12
287 0.16 HOMANNWVKGBSBS-UHFFFAOYSA-N CCC1(CC)OC=CO1
288 0.16 GPWBSZYCZARIHN-UHFFFAOYSA-N COCC1=CC=CC=C1C=O
289 0.16 ZKWNQHSKSYRZBG-UHFFFAOYSA-N CC(=C)OC(=O)C1=CC=CC1
290 0.16 NOBNSZMIUHKZAT-UHFFFAOYSA-N CC(=O)OC1C2C3C2C2C3C12
291 0.15384615 HIJVMLFHDZCRLU-DTWKUNHWSA-N CCC(O)C#CC#CC(O)CO
292 0.15384615 HFSLRPOLEJCQSY-KPDBFRNYSA-N COC(=O)C=C/C#CC=C/C
293 0.15384615 NQDVXWSFXIVVAF-UHFFFAOYSA-N CC=CC1CCOCO1
294 0.15384615 QIXDHVDGPXBRRD-UHFFFAOYSA-N CC1=CC(=O)C(=C(C)C1=O)C
295 0.15384615 UVBDAPBCVWHZKS-UHFFFAOYSA-N CCC(=O)C1C=CC(=CC1O)O
296 0.15384615 JVCNJUNTMSQVOL-UHFFFAOYSA-N CC(C)C(O)C=CC=O
297 0.15384615 RBWVBCLITWSLOA-UHFFFAOYSA-N OC(=O)C(CC1CC=CC=C1)O
298 0.15384615 YIISOWBWPWUZDX-UHFFFAOYSA-N CC(=O)C1CC=CCC1C(O)=O
299 0.15384615 ZWWRNGMSLPQRIL-UHFFFAOYSA-N OC1OCCC1CC=C
300 0.15384615 YTWHJDYNISBQOH-UHFFFAOYSA-N CC1(CCOCO1)C=C
301 0.15384615 GCFDUENSDPVSFP-UHFFFAOYSA-N CC(=O)C1=C(C)OC(C1)C#C
302 0.15384615 GECSABNZXSFDII-UHFFFAOYSA-N CC1=C(C=C=C)C(=O)CC1O
303 0.15384615 QWHBRQPFUKGDTK-UHFFFAOYSA-N OC1CCCC2OC(=O)C(=C)C12
304 0.15384615 NOUBONGQJPPQIM-UHFFFAOYSA-N C=CC1CC1C(=O)OCC1CO1
305 0.15384615 BTDPSVNWTSBYOZ-UHFFFAOYSA-N COC(=O)C#CCCCC#C
306 0.15384615 QEDULHQCLKXNTQ-UHFFFAOYSA-N CC(=O)OCC1=CCCCC1=O
307 0.14814815 NOQYXTYMYYOSQL-UHFFFAOYSA-N O=C1OC2(CCCCC2)OC=C1
308 0.14814815 BDJOWUSSQPQXSW-UHFFFAOYSA-N CCOC(=O)CC(O)CF
309 0.14285714 POGDOWNILMAROH-UHFFFAOYSA-N OC#CC1CCCCC1C(=O)O
310 0.14285714 FBVFNJVAQSWLOP-UHFFFAOYSA-N CCC1=CC(=O)C=C(C)C1=O
311 0.14285714 KIOFFGZFBVGOFP-UHFFFAOYSA-N OCC=CC1=CC=CC(C1O)O
312 0.14285714 AZSDIEAUBDOCSR-UHFFFAOYSA-N OC1=CCCC=C1CCC(=O)O
313 0.13793103 AVNANMSIFNUHNY-UHFFFAOYSA-N CC=CC=CC(=O)OCC1CO1
314 0.13793103 OMUICZUXOFISCV-UHFFFAOYSA-N NC(C(=O)O)C(CON)O
315 0.13793103 BCTQUQMCQLANMM-UHFFFAOYSA-N NOC(CC(C(=O)O)N)O
316 0.13793103 VSTIIHOAMGINQO-UHFFFAOYSA-N CC(=O)OCCC1=CCCC1=O
317 0.13333333 FCZLJRREBMZCJV-UHFFFAOYSA-N CCCC(=CC=O)C=CC(=O)O
318 0.13333333 JJOWQNNNAVZICH-UHFFFAOYSA-N CC(=O)OC1CCCC(C=O)=C1
319 0.12121212 SXHGPNHQPKCLKA-UHFFFAOYSA-N NC(C(=O)O)COCON
320 0.08 NDKGTMNEPYJOMV-UHFFFAOYSA-N CC1(C)C2C=CC1C(=O)C2=O
321 0.08 VLSVVMPLPMNWBH-UHFFFAOYSA-N CCCC1CCC(=O)O1
322 0.08 SLQFYMAWZYTVFZ-UHFFFAOYSA-N [H]C(=C(C)CC)C(=O)OC
323 0.08 OCUAPVNNQFAQSM-UHFFFAOYSA-N CC(=C)CCOC(C)=O
324 0.08 LVHDNIMNOMRZMF-UHFFFAOYSA-N CC(=O)OCCCC=C
325 0.08 CRZQGDNQQAALAY-UHFFFAOYSA-N COC(=O)CC1=CC=CC=C1
326 0.08 CJNWCYZELLHABH-UHFFFAOYSA-N CC1(C)CCCOC1=O
327 0.08 HMFXLRRRGHKBCH-UHFFFAOYSA-N CCCCC1C(=O)CC(=O)C1=O
328 0.08 QWWBCQNZFMNNKJ-UHFFFAOYSA-N C(CC1CO1)CC1CO1
329 0.08 SLWYMCAVYPZTRN-SNAWJCMRSA-N CCC\C=C\COC=O
330 0.08 UCPFCQBLYDXPTR-SOFGYWHQSA-N CC\C(C=O)=C/C1=CC=CO1
331 0.08 DMHLGGQHOSTMJG-GQCTYLIASA-N CC(C)\C=C(/C)C(O)=O
332 0.08 XJHQVZQZUGLZLS-ARJAWSKDSA-N CC\C=C/CCOC=O
333 0.08 ABYXLSPPPNXLTQ-UHFFFAOYSA-N COC(=O)C1=CC2CC1C=C2
334 0.08 JWRBBXQUYVJOLN-UHFFFAOYSA-N CC(C)=C(C=O)C1=CC=CO1
335 0.08 UCZBMKTXCFBYEX-UHFFFAOYSA-N CCCOSOCCC
336 0.08 LKUDPHPHKOZXCD-UHFFFAOYSA-N COC1=CC(OC)=CC(OC)=C1
337 0.08 ASKDFGVMJZMYEM-UHFFFAOYSA-N COC(=O)CCCC=C
338 0.08 UWOAWSLEKWLDNR-UHFFFAOYSA-N CC1(C)CC(C1)C(O)=O
339 0.08 JYUMPCCBZLRYNV-UHFFFAOYSA-N COC1=CC(C=C)=CC(O)=C1
340 0.08 SGBMCPLPBYSHKJ-UHFFFAOYSA-N O=CC1=CCCC2CC12C=O
341 0.08 DGCTVLNZTFDPDJ-UHFFFAOYSA-N CCC(=O)CC(=O)CC
342 0.08 FHEHIXJLCWUPCZ-UHFFFAOYSA-N OC1=C(O)C=C(CC=C)C=C1
343 0.08 AKOVMBAFZSPEQU-AATRIKPKSA-N CCC/C=C(\C)/C(=O)O
344 0.08 MEZYCNMPBPQTLK-UHFFFAOYSA-N COC(=O)CCC=CC
345 0.08 FEUFEGJTJIHPOF-UHFFFAOYSA-N C=C(CCCC)C(=O)O
346 0.08 OVISQPFXRZOZFI-UHFFFAOYSA-N CCC(=O)CON(=O)=O
347 0.08 BGUAPYRHJPWVEM-UHFFFAOYSA-N C=CCC(C)(C)C(=O)O
348 0.08 KPEWEFZCRAOPHV-GQCTYLIASA-N C/C=C(\C(C)C)/C(=O)O
349 0.08 PARWTEYYJSDGQM-UHFFFAOYSA-N OC1=CC=CC(CC=C)=C1O
350 0.08 WWEYASFDEMMECU-UHFFFAOYSA-N COC1=CC(C)=CC=CC1=O
351 0.08 YCOMZEIONMPCNR-UHFFFAOYSA-N O=C1C2CCC(C1=O)C21CC1
352 0.08 NTWSIWWJPQHFTO-AATRIKPKSA-N C(/C=C(\C)/CCC)(=O)O
353 0.08 NTWSIWWJPQHFTO-WAYWQWQTSA-N C(/C=C(/C)\CCC)(=O)O
354 0.08 OOLBRPUFHUSCOS-UHFFFAOYSA-N C(=O)([H])CCCCCC([H])=O
355 0.08 MNIBBVOEXUQHFF-UHFFFAOYSA-N CC1(CCCC1)C(O)=O
356 0.08 HGRGPAAXHOTBAM-UHFFFAOYSA-N CC(=O)CCC(=O)CC
357 0.08 BLROLNSSBGCUAD-GQCTYLIASA-N CC(C)C(=CC(=O)O)C
358 0.08 QRQVZZMTKYXEKC-UHFFFAOYSA-N OCCCSCCCO
359 0.08 PIYCCGIPUXJHIW-IMTBSYHQSA-N CC(O)C(O)c1ccc(O)cc1
360 0.08 XEAIHUDTEINXFG-UHFFFAOYSA-N CCC=CCC(=O)OC
361 0.08 GFOVBQGKFYLJIJ-SNAWJCMRSA-N CC(=O)C=CC(C)(C)O
362 0.08 MVEQBILLHRZAJK-UHFFFAOYSA-N CC=C(C)CCOC=O
363 0.08 QKBBTQJLUGADEG-UHFFFAOYSA-N CCOC(C)OCC#C
364 0.08 XTFLBVQDKFPSCS-LURJTMIESA-N CC(C)C1CCC(=O)O1
365 0.08 XEAIHUDTEINXFG-UHFFFAOYSA-N CCC=CCC(=O)OC
366 0.08 WGLYLHNRGWWZMW-UHFFFAOYSA-N CC(O)CSCC(C)O
367 0.08 DUFCZJRMDGJQRR-UHFFFAOYSA-N CC(CO)SC(C)CO
368 0.08 VLSVVMPLPMNWBH-LURJTMIESA-N CCCC1CCC(=O)O1
369 0.08 PIYCCGIPUXJHIW-RCOVLWMOSA-N CC(O)C(O)c1ccc(O)cc1
370 0.08 HNMVZUWXQLASRL-UHFFFAOYSA-N OC1C(O)C2CCC1C2
371 0.08 PILZQFAVBOKECT-UHFFFAOYSA-N OC(=O)CCCCCC1=CC1=O
372 0.08 UBZQAEZHQYZZJG-UHFFFAOYSA-N COC(=O)CC=C(C)C
373 0.08 QSSJZLPUHJDYKF-UHFFFAOYSA-N COC(=O)c1ccc(C)cc1
374 0.08 JFVQYQDTHWLYHG-UHFFFAOYSA-N CCC1CCCC(=O)O1
375 0.08 RJYQLMILDVERHH-ZETCQYMHSA-N CC(O)CCC(=O)c1cocc1
376 0.08 UGNPXYBKDPBTAZ-VIFPVBQESA-N OC(C=C)c1ccc(O)cc1
377 0.08 XTFLBVQDKFPSCS-ZCFIWIBFSA-N CC(C)C1CCC(=O)O1
378 0.08 JFVQYQDTHWLYHG-LURJTMIESA-N CCC1CCCC(=O)O1
379 0.08 XEAIHUDTEINXFG-SNAWJCMRSA-N CCC=CCC(=O)OC
380 0.08 YUNQCBQEPWAQCZ-NSCUHMNNSA-N CC=Cc1ccc(O)cc1O
381 0.08 OIPQGYXJLOKPOX-MUWHJKNJSA-N CC1OC1c2ccc(O)cc2
382 0.08 YVHAIVPPUIZFBA-UHFFFAOYSA-N OC(=O)CC1CCCC1
383 0.08 XQIHFGYUMFFCFG-UHFFFAOYSA-N CC(C)CC(=C)C(O)=O
384 0.08 CFFJWXKNBGSSCZ-UHFFFAOYSA-N OC1CCCCC2OC12
385 0.08 QDYRHGGXBLRFHS-OVCGOVNKSA-N CCC(C)C=CC(=O)O
386 0.08 SZDUUCCXZRJZRL-NKWVEPMBSA-N CC1=C2[C@@H](CCOC2=O)[C@H](O)C1
387 0.08 SQAMZFDWYRVIMG-UHFFFAOYSA-N OCC1=CC(CO)=CC(CO)=C1
388 0.08 SSMMTPZRMUMKMC-ZCFIWIBFSA-N C[C@@H](O)c1c(C)c(O)ccc1O
389 0.08 BUVQAVHZKJNWBR-UHFFFAOYSA-N Cc1c(O)ccc(O)c1C=C
390 0.08 ASTNJMFEEJRLIZ-UHFFFAOYSA-N COC1=CC=CC=CCC1=O
391 0.08 COBYLHJUQZYACV-UHFFFAOYSA-N OCC1=CC=C(CCC#C)O1
392 0.08 VLJKEQYDVMCGHW-UHFFFAOYSA-N CC(C)(C)C(=O)CC=O
393 0.08 OHHCFPNVYBOGQI-HLTSFMKQSA-N OCC1C2C=COC2C=C1CO
394 0.08 LKVYIXPRBOWDFH-UHFFFAOYSA-N O=C1CCC2(CCCC(=O)C2)O1
395 0.08 QDYRHGGXBLRFHS-BMMSZFGTSA-N CCC(C)C=CC(=O)O
396 0.08 AKOVMBAFZSPEQU-WAYWQWQTSA-N C(/C)(=C\CCC)\C(=O)O
397 0.08 UEFJTAUSZUHPLN-QMMMGPOBSA-N Cc1cccc(O)c1C(O)CO
398 0.08 PIYCCGIPUXJHIW-HZGVNTEJSA-N CC(O)C(O)c1ccc(O)cc1
399 0.08 QZMGMXBYJZVAJN-UHFFFAOYSA-N CCOC1=CC=CC(C=O)=C1
400 0.08 UGNPXYBKDPBTAZ-SECBINFHSA-N OC(C=C)c1ccc(O)cc1
401 0.08 QBEOGDDXOQMTPC-UHFFFAOYSA-N CC1(C)CCOC(=O)C1
402 0.08 HZYVVYNYPWZFOX-UHFFFAOYSA-N CC(C)C(=O)C(C)C=O
403 0.08 SXERDDNDADXSNW-UHFFFAOYSA-N COC(=O)N(O)C(=O)C
404 0.08 YDUMDNFZGQAOJB-WDSKDSINSA-N CC1CCCC1C(=O)O
405 0.08 QLUHWZADTAIBKK-UHFFFAOYSA-N COc1cccc(C)c1C=O
406 0.08 GFUGBRNILVVWIE-WAYWQWQTSA-N CCCC=C/C(=O)OC
407 0.08 OWEQLIYXIFJUBI-UHFFFAOYSA-N CC=C(C)C=CC(F)(F)F
408 0.08 LHJUMZACQNBHRC-RITPCOANSA-N CC1CCC(C1)C(=O)O
409 0.08 YDUMDNFZGQAOJB-PHDIDXHHSA-N CC1CCCC1C(=O)O
410 0.08 YAMCOXRGEIUXEU-UHFFFAOYSA-N COC1=CC=CC=C1C(O)CO
411 0.08 PKDCAGDBZNELSK-UHFFFAOYSA-N CCC1=CC=C(O)C(=O)C=C1
412 0.08 BLROLNSSBGCUAD-XQRVVYSFSA-N CC(C)C(=C/C(=O)O)C
413 0.08 HBYUFURHUIOACM-UHFFFAOYSA-N CC12CCC(O)CC1O2
414 0.08 IGGLYMZTLQKWGT-VIFPVBQESA-N CC(=O)CCC(O)c1cocc1
415 0.08 CRTWVYYKVHLMDK-VIFPVBQESA-N COc1ccc(cc1)C(O)CO
416 0.08 YZTWNDWTZVMVCQ-UHFFFAOYSA-N [H]C12CC3C(=O)C(=O)C(C1)C3([H])C2
417 0.08 VXUCMXVCGIAHHR-UHFFFAOYSA-N Oc1ccc(CC=C)c(O)c1
418 0.08 UYGBSRJODQHNLQ-UHFFFAOYSA-N Cc1cc(C=O)cc(C)c1O
419 0.08 XMWIQROFOJZOAJ-UHFFFAOYSA-N C#CC1(CCCCC1)OC(=O)O
420 0.08 XCOWGEAIBVSRDR-UHFFFAOYSA-N CCC(=O)OCC(C)=C
421 0.08 LCRFUELPWWJZNS-UHFFFAOYSA-N OC(=O)CCC1=CC=C(CC1)O
422 0.08 PTCTWVMSVHAZKL-UHFFFAOYSA-N OC(=O)CCC1CC=C(C=C1)O
423 0.08 XPEUTONKFADCGE-UHFFFAOYSA-N O=CC1CCCCC1O
424 0.08 RGIBVXKPZFPOCX-UHFFFAOYSA-N CC(C=O)=CC(C)(C)O
425 0.08 JYJURPHZXCLFDX-UHFFFAOYSA-N COC1CCCCC1=O
426 0.08 IPDKPXPVAMHCAY-UHFFFAOYSA-N COCOCCCC#C
427 0.08 TYSYUUIDELSMQE-UHFFFAOYSA-N C1OC2CCCCC2O1
428 0.08 TYDNHVNHAKRBJB-UHFFFAOYSA-N CC(=C)c1ccc(c(c1)O)O
429 0.08 UPMJCBJKDZVWNI-UHFFFAOYSA-N OCCC1C=CCC1O
430 0.08 PIYCCGIPUXJHIW-UHFFFAOYSA-N CC(C(c1ccc(cc1)O)O)O
431 0.08 RWRCJBIEGCHXGW-UHFFFAOYSA-N O=COCc1cccc(c1)C
432 0.08 RYNNQBQENNRWDW-UHFFFAOYSA-N CC(CC1CC1)C(O)=O
433 0.08 OPIPPEZQABSGQE-UHFFFAOYSA-N O=Cc1ccc(c(c1O)C)C
434 0.08 DSXKMMAQDSAZAC-UHFFFAOYSA-N O=Cc1cc(C)cc(c1O)C
435 0.08 WTHUWXPBPNTSHJ-UHFFFAOYSA-N O=Cc1c(C)ccc(c1O)C
436 0.08 MPILTDSEMVRRRA-UHFFFAOYSA-N OC(=O)CCC1=CCC(=O)CC1
437 0.08 UPMJCBJKDZVWNI-UHFFFAOYSA-N OCCC1C=CCC1O
438 0.08 UUCWTFWRHJUYHU-UHFFFAOYSA-N CC1=CC2=C(O[B]O2)C=C1
439 0.08 PWRCOONECNWDBH-UHFFFAOYSA-N C=CCOc1ccc(cc1)O
440 0.08 MQHOSRCBTSIQJG-UHFFFAOYSA-N CCC(=C(F)F)C1=CC=CC=C1
441 0.08 OPLKTKYNMNKXMA-UHFFFAOYSA-N OC1C(C)CC=CC1O
442 0.08 XJKPURSDYKHDGX-UHFFFAOYSA-N CCC=CCC(C=O)O
443 0.08 WVWZECQNFWFVFW-UHFFFAOYSA-N COC(=O)c1ccccc1C
444 0.08 GVFTYTSWBXLQDB-UHFFFAOYSA-N OC(=O)C(C1=CC=C(CC1)O)C
445 0.08 YUNQCBQEPWAQCZ-UHFFFAOYSA-N CC=Cc1ccc(cc1O)O
446 0.08 CDIOPFIUDCSTHQ-UHFFFAOYSA-N COC[Si](C)(OC)OC
447 0.08 KFWWAXJKHVQTCE-UHFFFAOYSA-N C=Cc1ccc(c(c1O)O)C
448 0.08 SYKSRBWOTOSLBT-UHFFFAOYSA-N CC1CC(C)OC(=C)O1
449 0.08 VMJLUQDSYMOIGF-UHFFFAOYSA-N OCC1=C2CCOC2=CC=C1
450 0.08 GZCJJOLJSBCUNR-UHFFFAOYSA-N OC1=CC2=C(OCCC2)C=C1
451 0.08 RZXUCEISQDQBBF-UHFFFAOYSA-N CCC1=C(C=O)C(O)=CC=C1
452 0.08 VGXVOFKVMRTZLS-UHFFFAOYSA-N CC(C)(CCC=O)C=O
453 0.08 HDTGQKDLDFQBKM-UHFFFAOYSA-N C=Cc1cc(C)cc(c1O)O
454 0.08 AJDDVJNFIYETMN-UHFFFAOYSA-N COC1=CC=C(C=C1)C(C)OO
455 0.08 WVZCTHYCDFIHAA-UHFFFAOYSA-N COC1=CC=CC(CO)=C1CO
456 0.08 WNAWGKVHQOCDSF-UHFFFAOYSA-N COC1=CC(=CCC1O)C(=O)C
457 0.08 DLBZBWXENGYIRS-UHFFFAOYSA-N COC(=O)C1=CC(C)CCC1=O
458 0.08 GEVILTWPAPSGDK-UHFFFAOYSA-N CC1=C(O)C=CC(C=O)=C1C
459 0.08 NKVRHHKKXMGBJV-UHFFFAOYSA-N CCC1=C(C=O)C=CC=C1O
460 0.08 GFUGBRNILVVWIE-UHFFFAOYSA-N CCCC=CC(=O)OC
461 0.08 RKJPSPAGOVEVLY-UHFFFAOYSA-N CC(=C)c1cccc(c1O)O
462 0.08 XTGKGIPJJRHXNE-UHFFFAOYSA-N OCCCC(CCO)S
463 0.08 PUFQELZYWMMMND-UHFFFAOYSA-N OCCC(CC(O)C)S
464 0.08 IGXAMVCCSIFSOZ-UHFFFAOYSA-N OCCC(C(CC)O)S
465 0.08 JZWNHFCQVXVALG-UHFFFAOYSA-N CCCC(C(CO)O)S
466 0.08 FYOTXWSHUIKOOJ-UHFFFAOYSA-N CCCC(CC(O)O)S
467 0.08 COKPAOGJFCFVHQ-UHFFFAOYSA-N OCCC(COCC)S
468 0.08 LPALMAWWRGRZTM-UHFFFAOYSA-N C=Cc1c(C)ccc(c1O)O
469 0.08 GDNXVYSZGHBVNK-UHFFFAOYSA-N CCCCC1CC(=O)O1
470 0.08 CTTFERSMKGDHRN-UHFFFAOYSA-N OCCCCC=CC=O
471 0.08 HCDSZSLQFBDFCH-UHFFFAOYSA-N CC(CCC=CC=O)O
472 0.08 NWAIOHPZEQWKOQ-UHFFFAOYSA-N CCC(CC=CC=O)O
473 0.08 IINIFHFLRPYKPK-UHFFFAOYSA-N CCCCC(=CC=O)O
474 0.08 JSGLRFSEKUNPRD-UHFFFAOYSA-N CCCCC1OC1C=O
475 0.08 NSBGRQGYTRBWNG-UHFFFAOYSA-N CC1=CC(CO)=CC(CO)=C1O
476 0.08 ZKCLSXWBQFWERT-UHFFFAOYSA-N CCCOCC=CC=O
477 0.08 ADXMFHMYYFZEGM-UHFFFAOYSA-N CC=CC(C(C=C)O)O
478 0.08 BBDTVGAGSDPVHT-UHFFFAOYSA-N C(OC1CO1)C1=CC=CC=C1
479 0.08 CNCPHMYEULHDIF-UHFFFAOYSA-N CC(CO)C(=C)C(C)=O
480 0.08 WICYVKGMEJSDAO-UHFFFAOYSA-N COc1ccc(c(c1)C)C=O
481 0.08 SMFIRZJXOHPQBQ-UHFFFAOYSA-N CSCCC(C(O)C)O
482 0.08 IJUUWUSPXYGGKY-UHFFFAOYSA-N COC1=CC(=CC=C1)C1CO1
483 0.08 HVXIXLZOMVQEPY-UHFFFAOYSA-N CC1=COC2=C1C(=O)CCC2
484 0.08 FBTKZMIMAJTLNU-UHFFFAOYSA-N CC1CCC2=C(C=CO2)C1=O
485 0.08 BNTLPZXIKVNRMC-UHFFFAOYSA-N CC1(C)COCCC1=O
486 0.08 YURNCBVQZBJDAJ-UHFFFAOYSA-N CCCCC=CC(=O)O
487 0.08 ALSLMZLSIBDVQU-UHFFFAOYSA-N CC1=C(C=O)C(C)=C(O)C=C1
488 0.08 XJBNELXWSXDUFP-UHFFFAOYSA-N OCNC(=O)N(CO)CO
489 0.08 MTFCCCUGTFIYNH-UHFFFAOYSA-N CC1=CC=C(C(C1O)O)C(=O)C
490 0.08 HCLRSBYNYZHMJH-UHFFFAOYSA-N CC1=CC(C)=C(C)C(=O)C1=O
491 0.08 XOJCEXOGXISZKO-UHFFFAOYSA-N CC(=O)CC1=CC(C(C=C1)O)O
492 0.08 VOBXGRUVMYAPIL-UHFFFAOYSA-N CC1(C)OC(=O)C1(C)C
493 0.08 QNVSSMAXNQIZKG-UHFFFAOYSA-N CC1=CC2C(C=C1)(O2)C(=O)C
494 0.08 ZSHPCWUZVWMHCO-UHFFFAOYSA-N COC(=O)C1C2C=CC=CC12
495 0.08 LKPHRBYGDJESOA-UHFFFAOYSA-N FC1CCC2=CC=CC=C2C1F
496 0.08 VLJKEQYDVMCGHW-UHFFFAOYSA-N CC(C)(C)C(=O)CC=O
497 0.08 FNQIYTUXOKTMDM-UHFFFAOYSA-N OCC(COc1ccccc1)O
498 0.08 DYHIMFGJFXJZEF-UHFFFAOYSA-N [H]C12CCC([H])(O1)C(=C2)C(=O)OCC
499 0.08 MVIQIFZDZBNCAW-UHFFFAOYSA-N COC(=O)C1C2C3C2C2C3C12
500 0.08 ILPANMHRERLRDE-UHFFFAOYSA-N OCC1C(C1(C)C)C=O
501 0.08 WUXXIPOWZJYRNE-UHFFFAOYSA-N OCC1=CC=CC2=C1OCC2
502 0.08 ZJBYQXGOTCUMND-UHFFFAOYSA-N OCC=CC1(O)C=CC=CC1O
503 0.08 NZNMSOFKMUBTKW-UHFFFAOYSA-N C1CCC(CC1)C(=O)O
504 0.08 UWKOCPDDTXCKJJ-UHFFFAOYSA-N OCCC1=CCOCC1
505 0.08 FFNZRKNDZQVLMX-UHFFFAOYSA-N OC1=CC(OCC=C)=CC=C1
506 0.08 ONKKMSVOTHQXSC-UHFFFAOYSA-N CC(=O)NOCC(O)=O
507 0.08 SXMQEVFLAYQXBD-UHFFFAOYSA-N C=CCC12C=CC(=CC2O1)O
508 0.08 YOOOEIQDAHWBQJ-UHFFFAOYSA-N OCC(=O)c1cccc(c1)C
509 0.08 MWAGTVBYERBJKC-UHFFFAOYSA-N OC1=CC=C(C2C1O2)CC=C
510 0.08 GLAICQQVLWXDOO-UHFFFAOYSA-N COC1OC=C2CC=CC=C12
511 0.08 KLXPYYRGOMBVIQ-UHFFFAOYSA-N C=CCC1=CC2C(C=C1)(O2)O
512 0.08 XIYXYRDBPBSZBE-UHFFFAOYSA-N CC1(OCCO)C=CC(=O)C=C1
513 0.08 MJFDQFVZHVJKFU-UHFFFAOYSA-N CCC1(C)CCC(=O)O1
514 0.08 DWGPKVSAWGQTPQ-UHFFFAOYSA-N CC(O)CC1=CC(O)=C(O)C=C1
515 0.08 WPKMOJBRCDNCCR-UHFFFAOYSA-N CC1=C(C)C=C(CCC(O)=O)O1
516 0.08 RGJXNGZGCGSZQI-UHFFFAOYSA-N COCOCCC#CC
517 0.08 WQUFPWFQPKBPHQ-UHFFFAOYSA-N CC(C)C1=CC(C(O)=O)=C(C)O1
518 0.08 DLJJSKTZKULLGR-UHFFFAOYSA-N OCC1=CC2=C(CCO2)C=C1
519 0.08 MDDIIDJMXJWSOH-UHFFFAOYSA-N COC1C=C(C=CC1O)C(=O)C
520 0.08 ZLASDIPTJBGRBZ-UHFFFAOYSA-N CC(=O)C1CCC(C(C)=O)C1=O
521 0.08 HFAXNGJLZXRBRG-UHFFFAOYSA-N CC(C(=O)O)CC=CC
522 0.08 XTFLBVQDKFPSCS-UHFFFAOYSA-N CC(C)C1CCC(=O)O1
523 0.08 ZLWLIRSKIAHRKA-UHFFFAOYSA-N COC(C)(C)OCC#C
524 0.08 CEWPCSNLSDYPDF-UHFFFAOYSA-N CC=CC1=CC(C(C=C1)(O)O)O
525 0.08 VYDFLMCRLHTTEX-UHFFFAOYSA-N CCC(=O)C(=O)C(C)C
526 0.08 BLROLNSSBGCUAD-UHFFFAOYSA-N CC(C(=CC(=O)O)C)C
527 0.08 SOSZJZOUVDHZLE-UHFFFAOYSA-N CCC1=CC(C=O)=CC(O)=C1
528 0.08 UWIRUBNNNRGFPR-UHFFFAOYSA-N Oc1cccc(c1O)C(O)(C)C
529 0.08 GHEXSNDGNYQALO-UHFFFAOYSA-N CCC(=O)C(=C)C(C)O
530 0.08 MYMOGOMFKWEWEQ-UHFFFAOYSA-N CC=CC1=CC2C(C=C1)(O2)O
531 0.08 DZADSGCGEMLCAT-UHFFFAOYSA-N CCOCC=C(C)C=O
532 0.08 VUVSSLDCCMJFTM-UHFFFAOYSA-N COC1=CC=CC(C=O)=C1C
533 0.08 JJMWHYBOLLLFEI-UHFFFAOYSA-N COC1=CC(=O)C=CC(C)=C1
534 0.08 IMOWDNBBECSYQH-UHFFFAOYSA-N COC1=CC(=O)C=C(C)C=C1
535 0.08 ZAXXTXNUKUKYJT-UHFFFAOYSA-N CCCC(=C)CC(O)=O
536 0.08 HOXPMFBXNMYFSM-UHFFFAOYSA-N NNC1=NC=C2NC=NC2=N1
537 0.08 MZEISNATEDYFNX-UHFFFAOYSA-N CC(=O)N(O)CC(O)=O
538 0.08 KHJZSHCMTBYQFG-UHFFFAOYSA-N CCC1CC(C1)C(O)=O
539 0.08 LKGOBWHJXOZFIA-UHFFFAOYSA-N CC(=C)C(O)CC(C)=O
540 0.08 KWXUBRNMQIKAAW-UHFFFAOYSA-N CC=CC1=CC=C(C2C1O2)O
541 0.08 ORYDRYMEZOIOGV-UHFFFAOYSA-N O=C1C2C(C3CCC2C3)C1=O
542 0.08 CBXMULHQEVXJDI-UHFFFAOYSA-N C1COC2=CC=CC=C2OC1
543 0.08 MYGHRGDHIRSOKL-UHFFFAOYSA-N OC1=C(O)C=C2CCCC2=C1
544 0.08 YDUMDNFZGQAOJB-UHFFFAOYSA-N CC1CCCC1C(O)=O
545 0.08 VEFOQWJSOOJGHW-UHFFFAOYSA-N COCOC1=CC=CC(CO)=C1
546 0.08 ATUZCCJUSJYINN-UHFFFAOYSA-N [H]C12CC(C(=O)OCC)C([H])(O1)C=C2
547 0.08 XJHQVZQZUGLZLS-UHFFFAOYSA-N CCC=CCCOC=O
548 0.08 XJHQVZQZUGLZLS-UHFFFAOYSA-N CCC=CCCOC=O
549 0.08 RUOLGPCSCIUTDG-UHFFFAOYSA-N CC1CC(=O)C(C(C)=O)C(=O)C1
550 0.08 FKRAVPLPZSXNDO-UHFFFAOYSA-N CC(C)(C)C#CC(F)(F)F
551 0.08 JWCVESWTXHVKSQ-UHFFFAOYSA-N COC(OC)OC1=CC=CC=C1
552 0.08 SGWNPHJYVLYFGL-UHFFFAOYSA-N OC1=CC=CC(O)=C1CC=C
553 0.08 XLIMLVMYIYSMIQ-UHFFFAOYSA-N CC1=CC(C=O)=C(C)C=C1O
554 0.08 NGZBCWWJDDVXAQ-UHFFFAOYSA-N COC1=CC=CC=C1OCCO
555 0.08 FQFQWTFNRFUWKM-UHFFFAOYSA-N CCC1(CC)COC1=O
556 0.08 LYINTWKRUWVLBA-UHFFFAOYSA-N C1COC(O1)C1=CC=CC=C1
557 0.08 OIPQGYXJLOKPOX-UHFFFAOYSA-N CC1OC1c1ccc(cc1)O
558 0.08 RJYQLMILDVERHH-UHFFFAOYSA-N CC(O)CCC(=O)C1=COC=C1
559 0.08 WGUIRZRLOCLOOE-UHFFFAOYSA-N C1COC2(O1)C1C=CC=CC21
560 0.08 OOWGFJQYZCXHEY-UHFFFAOYSA-N COC1=CC=C(OCCO)C=C1
561 0.08 ONQSSUGMZDNKRU-UHFFFAOYSA-N COC1(CC(C)=O)CC1
562 0.08 YDUMDNFZGQAOJB-UHFFFAOYSA-N CC1CCCC1C(O)=O
563 0.08 IGGLYMZTLQKWGT-UHFFFAOYSA-N CC(=O)CCC(O)C1=COC=C1
564 0.08 UGNPXYBKDPBTAZ-UHFFFAOYSA-N C=CC(c1ccc(cc1)O)O
565 0.08 CAVUEALRYKNYRW-UHFFFAOYSA-N CCC(=O)C(C)C(C)=O
566 0.08 SNOQFGDRFDBUTQ-UHFFFAOYSA-N CCC(CC(O)=O)=CC
567 0.08 GLRZIUBEUWKWHQ-UHFFFAOYSA-N CC1=C(OCCO)C=CC(O)=C1
568 0.08 BSIXIXXDCMNDNR-UHFFFAOYSA-N [H]C12C=CC([H])(C=C1)C2C(=O)OC
569 0.08 TUCYOPUMAOACER-UHFFFAOYSA-N O=C1OC2=C(CCCC2)C=C1
570 0.08 DMHLGGQHOSTMJG-UHFFFAOYSA-N CC(C)C=C(C)C(O)=O
571 0.08 MGCMGVSCUAVGLK-UHFFFAOYSA-N COC1=CC(CO)=C(CO)C=C1
572 0.08 BPADEIVDGUQIMG-UHFFFAOYSA-N COC1=CC(OC=C)=CC=C1
573 0.08 VUXKVKAHWOVIDN-UHFFFAOYSA-N O=COC1CCCCC1
574 0.08 RGPYMYQHGXCBPN-UHFFFAOYSA-N COCOC1=CC=CC=C1OC
575 0.08 YADDFZQHAGNLOD-UHFFFAOYSA-N OCc1ccc(c(c1)O)C=C
576 0.08 NHONMDAFARLXAU-UHFFFAOYSA-N CCC1=C(C=O)C=CC(O)=C1
577 0.08 XLUXAKJPHJEFKL-UHFFFAOYSA-N CCC1(CCC1)C(O)=O
578 0.08 SGXHANSUXZAOSN-UHFFFAOYSA-N COC(=O)CC1CCC1
579 0.08 JHAGPHILORZPEC-UHFFFAOYSA-N CC1OCC(=O)C1(C)C
580 0.08 YULWSLAMZJCJNR-UHFFFAOYSA-N CC1=CCOC(CO)C1
581 0.08 PBSVJBWXMJTDDG-UHFFFAOYSA-N [H]C12CCC([H])(C1)C(=O)C2C(=O)OC
582 0.08 APOWWZJDUYUAPY-UHFFFAOYSA-N CCCCC1=CC=C(O1)C(O)=O
583 0.08 KUMMBDBTERQYCG-UHFFFAOYSA-N CC1=CC(CO)=C(O)C(CO)=C1
584 0.08 NJVKEBFNKRTBBN-UHFFFAOYSA-N OC(=O)CCC1C=CC=C(C1)O
585 0.08 KCNWLXKETMYSEK-UHFFFAOYSA-N CC1(C)CCC(=O)OC1
586 0.08 BUWFWZNBFVSGOJ-UHFFFAOYSA-N OC(=O)CCC1=CC(=CCC1)O
587 0.08 NLYACRFEAFZTNA-UHFFFAOYSA-N O=C1OC(C=C1)C1CCCCO1
588 0.08 ZHGFJJLXHRNYSP-UHFFFAOYSA-N COCCC#CCOC
589 0.08 ARHIWOBUUAPVTB-UHFFFAOYSA-N COC1=CC=C(C=C1)C1CO1
590 0.08 TVDHPUFLDYYBPO-UHFFFAOYSA-N COC1=C(C)C=CC(C=O)=C1
591 0.08 SBQQUBMTHFCTBP-UHFFFAOYSA-N OC1(CCOCC1)C=C
592 0.08 ZCEYVMICIGLTMC-UHFFFAOYSA-N COC1=CC(C=O)=C(C)C=C1
593 0.08 DMHLGGQHOSTMJG-UHFFFAOYSA-N CC(C)C=C(C)C(O)=O
594 0.08 JEXYCADTAFPULN-UHFFFAOYSA-N CCCS(=O)(=O)CCC
595 0.08 REVYMWLDXAUASZ-UHFFFAOYSA-N CC(=O)NC1=NC(N)=NC(N)=N1
596 0.08 NFTBDNOELIDQRC-UHFFFAOYSA-N COCC(=O)CCC=C
597 0.08 NCTKBYROEJKJCQ-UHFFFAOYSA-N OC(=O)CCC1=CC(=O)CCC1
598 0.08 JKVVJLQZSNHQLN-UHFFFAOYSA-N CC1=C2O[B]OC2=CC=C1
599 0.08 PWQOIZZJCSSHEV-UHFFFAOYSA-N CCCC(=CC(=O)C)O
600 0.08 YPDDZGPRXUBSCX-UHFFFAOYSA-N CCC1CCOC(=O)C1
601 0.08 LBCCPKFTHIBIKU-UHFFFAOYSA-N CCCC(=O)C(=O)CC
602 0.08 GCHUEJRSHGIMQI-UHFFFAOYSA-N CCC1C(=O)C(=O)C(C)(C)C1=O
603 0.08 BALPZBRZKJGPBI-UHFFFAOYSA-N CCC1=C(C=O)C=C(O)C=C1
604 0.08 LLVWVIIOKIWERJ-UHFFFAOYSA-N OC1=CC2=C(CCCO2)C=C1
605 0.08 WQBDUHHOENCMGP-UHFFFAOYSA-N CC(CC(C)=C)C(O)=O
606 0.08 MXOSTENCGSDMRE-UHFFFAOYSA-N CCCC[Si](C)(C)Cl
607 0.08 GUAZTQZHLVAYRM-UHFFFAOYSA-N OC1=CC(CC=C)=C(O)C=C1
608 0.08 BFGZKGCPOPBPCY-UHFFFAOYSA-N CC1=C(C)CC2OC(=O)OC2C1
609 0.08 RGUXEWWHSQGVRZ-UHFFFAOYSA-N CCOC(OCC)C#C
610 0.08 MNMHTBMXCUARLR-UHFFFAOYSA-N CCC1CCCOC1=O
611 0.08 RGUXEWWHSQGVRZ-UHFFFAOYSA-N CCOC(OCC)C#C
612 0.08 FTHUQCQZQRXJLF-UHFFFAOYSA-N CC(CC=CC(=O)O)C
613 0.08 BNVVMTWQTHBCCH-UHFFFAOYSA-N OB(C=C)C1=CC(F)=CC=C1
614 0.08 ARGITQZGLVBTTI-UHFFFAOYSA-N CCC1=CC2=C(OCO2)C=C1
615 0.08 XEAIHUDTEINXFG-UHFFFAOYSA-N CCC=CCC(=O)OC
616 0.08 GURNOUFKCXPLSC-UHFFFAOYSA-N OCC1=CC(CO)=C(CO)C=C1
617 0.08 JCIXLSHBTLKMCB-UHFFFAOYSA-N COC1=CC=CC=C1OC=C
618 0.08 QDYRHGGXBLRFHS-UHFFFAOYSA-N CCC(C)C=CC(O)=O
619 0.08 AFFRQAKAWIYTRI-UHFFFAOYSA-N O=C1CCCC(OCC#C)=C1
620 0.08 WGNAUWVQWMSSEV-UHFFFAOYSA-N CCCCCC1OC1=O
621 0.08 VNXMFQWTDCWMDQ-UHFFFAOYSA-N CC1CCOC(=O)CC1
622 0.08 YURNCBVQZBJDAJ-AATRIKPKSA-N CCCC\C=C\C(O)=O
623 0.08 SURPMABZUKKSNC-UHFFFAOYSA-N CCOC(C)OC=C=C
624 0.08 GFUGBRNILVVWIE-AATRIKPKSA-N CCC\C=C\C(=O)OC
625 0.08 SVVJQMROYBGZEN-UHFFFAOYSA-N O=CCC(C(=O)O)NO
626 0.08 APNUEDCZMXPTFS-UHFFFAOYSA-N COCOC1=CC=CC(OC)=C1
627 0.08 WZRNGGFHDMOCEA-UHFFFAOYSA-N CC1CCCCC(=O)O1
628 0.08 RWGUJCCQJVSVNS-UHFFFAOYSA-N CCC1=C(O)C=C(C=O)C=C1
629 0.08 HHFOTZJVYJNYJC-UHFFFAOYSA-N COC1OCC2=CC=CC=C12
630 0.08 KZSGEGRJWKIRMC-UHFFFAOYSA-N CC(C)C1CC(=O)CO1
631 0.08 LQCXAPHLYVLUKY-UHFFFAOYSA-N CC1(CC#C)C(=O)CCC1=O
632 0.08 ARKZIAMGPSJSEG-UHFFFAOYSA-N OCCN(C(CO)O)N=O
633 0.08 VGADNHRPSLPIFM-UHFFFAOYSA-N COC1=CC(O)=C(C=C)C=C1
634 0.08 YPDDZGPRXUBSCX-UHFFFAOYSA-N CCC1CCOC(=O)C1
635 0.08 GTGLSKYONBFMMS-UHFFFAOYSA-N COC(=O)CCC(C)=C
636 0.08 XLTSBDOZTUSCMX-UHFFFAOYSA-N CC(C)C1=CC(=O)C=CC1=O
637 0.08 WZRNGGFHDMOCEA-UHFFFAOYSA-N CC1CCCCC(=O)O1
638 0.08 DMDYEWLAYWQSNX-UHFFFAOYSA-N COC(=O)CCC1CC1
639 0.08 WMAWBFFTFBALHM-UHFFFAOYSA-N CC=CC(C)(C)C(O)=O
640 0.08 NJWNAAUGIFXGHP-SNAWJCMRSA-N CCC(/C=C/C(=O)C)O
641 0.08 LNRPKMWJRUTTNC-UHFFFAOYSA-N O=C1CCC2(C1C=CC=C2)O
642 0.08 JSVCFJVCVCQLMO-UHFFFAOYSA-N CC(=O)C=CCCCO
643 0.08 SQXNYHYJWZKNNU-UHFFFAOYSA-N O=CCC(C=C(C)C)O
644 0.08 MKBDCDKRYYXCRS-UHFFFAOYSA-N CC1=C(O)C=C2CCOC2=C1
645 0.08 BYRFJFGDUSGZJJ-UHFFFAOYSA-N FC1(F)CCC2=CC=CC=C2C1
646 0.08 PVYBKZHBCCMBPS-UHFFFAOYSA-N CCC(=O)C(C)(C)C=O
647 0.08 MNSSPGUFOSPVSY-UHFFFAOYSA-N CC1COC(=O)CC1C
648 0.08 XEAIHUDTEINXFG-PLNGDYQASA-N CC\C=C/CC(=O)OC
649 0.08 SVXBKNDEIGMGEE-UHFFFAOYSA-N C1CC2=CC=CC=C2OCO1
650 0.08 DVLHCJHTXAHANV-UHFFFAOYSA-N CCC(=O)C1C(=O)CCCC1=O
651 0.08 XXTRGLCPRZQPHJ-UHFFFAOYSA-N CC1=CC(O)=CC(C)=C1C=O
652 0.08 QJDSREBWOROHEM-UHFFFAOYSA-N CCC(O)C(=C)C(C)=O
653 0.08 DVLHCJHTXAHANV-UHFFFAOYSA-N CCC(=O)C1C(=O)CCCC1=O
654 0.08 FYYOTZLMLLTWAP-UHFFFAOYSA-N CC(C)(CC(O)=O)C=C
655 0.08 ZITGPTGJLDPAHF-UHFFFAOYSA-N C=Cc1cc(O)c(cc1C)O
656 0.08 YBFNAIRUPOFXGX-UHFFFAOYSA-N OCC1OC11CCCC1
657 0.08 GHKLSRUKZUYUAD-UHFFFAOYSA-N CCC1=CC(O)=C(C=O)C=C1
658 0.08 DGCTVLNZTFDPDJ-UHFFFAOYSA-N CCC(=O)CC(=O)CC
659 0.08 ODMABXQDXMUNAU-UHFFFAOYSA-N C=Cc1cc(C)c(c(c1)O)O
660 0.08 FKCLNCHKLVJVFS-UHFFFAOYSA-N CC(=O)C1=C(C)C(C)(C)OC1=O
661 0.08 RKPDVCWTSQFIPR-UHFFFAOYSA-N OC(COCC#C)COCC#C
662 0.08 KUPNVVVHHOOCAE-UHFFFAOYSA-N CC1C=CC(C)=CC(=O)C1=O
663 0.08 PWFKERWVXUISSK-UHFFFAOYSA-N CC1=CC(O)=C(C=O)C=C1C
664 0.08 SQXNZBLNWGWIHZ-UHFFFAOYSA-N CC1(C)OCC(O1)C=C
665 0.08 SQXNZBLNWGWIHZ-UHFFFAOYSA-N CC1(C)OCC(O1)C=C
666 0.08 SQAMZFDWYRVIMG-UHFFFAOYSA-N OCC1=CC(CO)=CC(CO)=C1
667 0.08 XSTCLZHMZASDDK-UHFFFAOYSA-N CCC1=CC(C=O)=C(O)C=C1
668 0.08 AKOVMBAFZSPEQU-UHFFFAOYSA-N CCCC=C(C)C(O)=O
669 0.08 KVTOUUODKAHJCM-UHFFFAOYSA-N COC1=C(C=O)C=CC(C)=C1
670 0.08 XQDNBMXUZGAWSZ-UHFFFAOYSA-N OCC1=CC2=C(OCC2)C=C1
671 0.08 HYWZUSXZLJZYNO-UHFFFAOYSA-N C=Cc1ccc(c(c1C)O)O
672 0.08 UZGPURGSQJRXRX-UHFFFAOYSA-N CNC1=NC=NC2=NNN=C12
673 0.076923077 AIFFWMXMBCHYFL-UHFFFAOYSA-N CCC(=O)C(C)=COC
674 0.076923077 OUARJKDCCMXOEF-UHFFFAOYSA-N COC(=O)CC(C)=CC
675 0.076923077 UTGDXIDACVOQRG-UHFFFAOYSA-N CC(=O)OC1CC(=O)C(C)=C1C
676 0.076923077 OMAPZBVFCHUIJF-UHFFFAOYSA-N OC(=O)C1(CC1)C(=O)C1CCC1
677 0.076923077 MMHXUZUVNFJVET-SVRRBLITSA-N OCC1=CCC2CCOC(=O)C12
678 0.076923077 OUARJKDCCMXOEF-GQCTYLIASA-N COC(=O)CC(=CC)C
679 0.076923077 IANNIZTXFQUIPY-UHFFFAOYSA-N O=CC(=O)C1CCC(C1C=O)C
680 0.076923077 ONEFUALKUXLZOW-UHFFFAOYSA-N OCC=CC1=CC=C(C(C1)O)O
681 0.076923077 NKRMCRMCMGRKHS-UHFFFAOYSA-N CCC(=O)OC1=C(C)CCC1=O
682 0.076923077 GQMBGMAOHBMXQU-UHFFFAOYSA-N CC1CCOC(O1)C1=CC=CO1
683 0.076923077 FRVPNSQRZFCGDB-UHFFFAOYSA-N CC(C)(C)S(=O)CCO
684 0.076923077 JVTCUFUKBFIIBA-UHFFFAOYSA-N COC1CC(C)C=CO1
685 0.076923077 RAZCWQWIJJKSCC-UHFFFAOYSA-N O=C1CC(=O)C2(CCCCC2)O1
686 0.076923077 VXXRANYGCLFEHF-UHFFFAOYSA-N NOCCC(C(=O)O)NO
687 0.074074074 SWLOOJBRBYCHCE-UHFFFAOYSA-N COC(=O)CC1(C)CC(=O)C=C1
688 0.074074074 BQZFEOYUIRGBAQ-UHFFFAOYSA-N CC(=C)CCOC1=CC(=O)OC1
689 0.074074074 NXCLUSCJXNFGTA-UHFFFAOYSA-N OCC=CC1=CC(C(C=C1)O)O
690 0.074074074 HMPVJVIMGFWAGQ-UHFFFAOYSA-N C=CCCCOC1=CC(=O)OC1
691 0.074074074 MDFHBDYVWRXHOV-UHFFFAOYSA-N OCC=CC1=CCC(C(=C1)O)O
692 0.074074074 YMCSAYVUHVKCMT-UHFFFAOYSA-N CCOC=CC(=O)CC
693 0.074074074 BOPKPKMYKRSADW-UHFFFAOYSA-N O=CCCCC1(OCCO1)C#C
694 0.074074074 ITUSTTSHPKQYLO-UHFFFAOYSA-N OC(=O)C1(CCC1)C(=O)C1CC1
695 0.071428571 RHSSQVDHAKRQNF-UHFFFAOYSA-N COC(=O)C1C(CCC1=O)C=C
696 0.071428571 RHSSQVDHAKRQNF-UHFFFAOYSA-N COC(=O)C1C(CCC1=O)C=C
697 0.071428571 DCAILDUGOQONMF-UHFFFAOYSA-N OC(=O)CCC1CC=CC=C1O
698 0.071428571 DZARJOQTEVUMPM-UHFFFAOYSA-N CCOC1C=CC=C(C1)C(=O)O
699 0.071428571 UXSPLCGINANVQO-UHFFFAOYSA-N CCOC1=CC(CC=C1)C(=O)O
700 0.071428571 CWHGOASYADTDLY-UHFFFAOYSA-N COC(=O)OCCC1=CC=CC1
701 0.068965517 DSBDZNXGSRQPPT-UHFFFAOYSA-N CCCCC1=C(C)C(=O)OC1=O
702 0.068965517 LXKHHXXNMKKGOS-UHFFFAOYSA-N COC1=CC(=O)OC1CCC=C
703 0.068965517 VSVKHQUQRGKIII-UHFFFAOYSA-N COC=CC#CC(=O)CCCO
704 0.066666667 OXXSLNITOTUVQY-UHFFFAOYSA-N CC1=C(COC1=O)OCCC=C
705 0.066666667 VYAQWWHPFSOTTH-UHFFFAOYSA-N COC(=O)C#CCC(O)C(C)=C
706 0.066666667 XJVZJFBKRYJAAK-UHFFFAOYSA-N CC=C(C(=O)OC)C=C(C=O)C
707 0.066666667 MSICNJRDCWOKGE-UHFFFAOYSA-N CC(C)=CCC1C(=O)COC1=O
708 0.064516129 JSPULTSBGJVCAA-UHFFFAOYSA-N COC(=O)CC(=O)CCC#CC
709 0.064516129 XZYQADHEGPTTIQ-UHFFFAOYSA-N C=CCCCC1C(=O)COC1=O
710 0.064516129 OCOUACQTRWLIJK-UHFFFAOYSA-N COC(=O)C(=CC=CC)C(C)=O
711 0.064516129 VDSLRUXHXCOXFF-LGVBSRDVSA-N CC=CC=C(C=O)/C(O)C(=O)C
712 0.0625 SWAXFISHRLVROH-UHFFFAOYSA-N CCC1=C(C)C(=O)C(C)C(=O)O1
713 0.0625 VGUJJUUXBHDZFM-UHFFFAOYSA-N CC1OC(=O)C(C1C=C)C(C)=O
714 0 HREFXRBIIBMQEQ-UHFFFAOYSA-N C[Si](C)(C)C1=CC=CC(F)=C1
715 0 JWYSLVLBKXDZCW-UHFFFAOYSA-N CCOC(=O)C1CC1C
716 0 MIASZRJCZPRMBI-UHFFFAOYSA-N O=C1CC2(CCCCC2)C(=O)O1
717 0 BCNZYOJHNLTNEZ-UHFFFAOYSA-N CC(C)(C)[Si](C)(C)Cl
718 0 VNMXIOWPBADSIC-UHFFFAOYSA-N CC(=O)C1CCOCC1
719 0 PXQZSIPSLMSSMH-UHFFFAOYSA-N NC(N)=NC1=C(C=NN1)C#N
720 0 BWMNOXJVRHGUQM-UHFFFAOYSA-N CC1(C)CC(=O)CCO1
721 0 NJAKRNRJVHIIDT-UHFFFAOYSA-N CCS(=O)(=O)CC(C)C
722 0 NIJZFHNDUJXJMR-UHFFFAOYSA-N OCC1CCC2OC2C1
723 0 CJCSXIURLVVZLZ-UHFFFAOYSA-N C=C1OC(=O)OC11CCCCC1
724 0 GBHAVVFDMNIKED-UHFFFAOYSA-N CC1(C)OC2CC(=O)C=CC2O1
725 0 SBRXLTRZCJVAPH-UHFFFAOYSA-N CC[Si](OC)(OC)OC
726 0 CJVIGQCGJUDKOE-UHFFFAOYSA-N COC1=C(C=O)C=C(C)C=C1
727 0 WTXWGJHLNCVWJH-UHFFFAOYSA-N CCOC(=O)C1C2CCC(=O)C12
728 0 IXSYJRDNEMKUIE-UHFFFAOYSA-N OCCCCOCC#C
729 0 ICIWIKLINLQALI-UHFFFAOYSA-N CCOC(=O)C1=CCCCC1=O
730 0 GJWLOODNSXOUKV-UHFFFAOYSA-N CCCC1CCOC1=O
731 0 GAUDXMCZQNKKEF-UHFFFAOYSA-N CC1(C)OC2C=CC3OC3C2O1
732 0 OLANXPMNBKEJQQ-UHFFFAOYSA-N N\C(=N\C#N)C(C#N)C#N
733 0 QDZGZPRWPPKMSE-UHFFFAOYSA-N NC1=NC=C2C=NC(N)=NN12
734 0 GUTQTHVYODVCQP-UHFFFAOYSA-N CCOC(CS)OCC
735 0 XCDWWOSKYYHGNI-UHFFFAOYSA-N CC1(C)OCC(O1)C1=COC=C1
736 0 HFGCWCDEYXAAQR-UHFFFAOYSA-N COC(=O)C1=CC(C)(C)CC1=O
737 0 BWOOCDCUQZRSIG-UHFFFAOYSA-N COC(=O)C1(CC1C=C)C(C)=O
738 0 FMFMDOJFLHYBOM-UHFFFAOYSA-N COC1=C(C)C(OC)=C(O)C=C1
739 0 UNKNYSCZBWOGBE-UHFFFAOYSA-N COC(=O)C1=CCCCCC1=O
740 0 DAMHRAUQYOUUKT-UHFFFAOYSA-N CC1=NN=CN1N1C=NN=C1
741 0 MVPZVULCKPPSHO-UHFFFAOYSA-N COC1(OC)C=CC(=O)C=C1C
742 0 HNBVTSVBPNYGQN-UHFFFAOYSA-N COCC1=C(O)C=C(OC)C=C1
743 0 QVPKQLPQAUWJAE-UHFFFAOYSA-N CC1CCC(C)C(=O)O1
744 0 VAMUJZGXPJBNCL-UHFFFAOYSA-N CC(=O)CCCCC=O
745 0 JBVYBVWYOSXHFO-UHFFFAOYSA-N C=CCOC(=O)C1CCCC1=O
746 0 AGOJIHXCXNTMPM-UHFFFAOYSA-N COC(=O)C1CCC(=O)C=C1C
747 0 OAHLKGAYIMZHDH-UHFFFAOYSA-N CC(C)(C)C(=O)OC1=CC=CO1
748 0 VIKYPMJFVSDSPN-UHFFFAOYSA-N CCOC(=O)C1=CC(=O)CCC1
749 0 UKPBLUSMWYHMCH-UHFFFAOYSA-N CCOC(=O)C1=C(C)OC=C1C
750 0 AKQAIASNJCTKGQ-UHFFFAOYSA-N CC(C)(C)C(C=O)C=O
751 0 YTALMPUNNICJOM-UHFFFAOYSA-N CCC1CC(C)C(=O)O1
752 0 BILVBEQFRBOGAV-UHFFFAOYSA-N COC(OC)C1=CC=C(O)C=C1
753 0 QVPKQLPQAUWJAE-UHFFFAOYSA-N CC1CCC(C)C(=O)O1
754 0 DMXIKMKVKNFYNI-UHFFFAOYSA-N COC(=O)CCC1=CCCC1=O
755 0 KSHNENOHFJQWJE-UHFFFAOYSA-N CC(C)C1COC(=O)C1
756 0 AGEOJPQWDHZBRF-UHFFFAOYSA-N COC1=CC(C)=CC(C=O)=C1
757 0 XYSBPHCATQICBN-UHFFFAOYSA-N COC(OC)C1=CC=CC=C1O
758 0 RWIUMHPJIQXCJI-UHFFFAOYSA-N CC(=C)C(O)C(O)C1=CC=CO1
759 0 FNJJTCRDPIXDRK-UHFFFAOYSA-N CCOC(=O)C1=C(C)OC(=C)C1
760 0 LHYVBWMBMGJLLI-UHFFFAOYSA-N CC(=O)CC1CCCO1
761 0 WTXWGJHLNCVWJH-UHFFFAOYSA-N CCOC(=O)C1C2CCC(=O)C12
762 0 PDCCLRAOJRADOX-UHFFFAOYSA-N CC(=O)C1(O)CCCC1
763 0 KGVGYHPHMLHEME-UHFFFAOYSA-N COC(=O)CCC1=CC(=O)CC1
764 0 QJDWGGQFMAZCDR-UHFFFAOYSA-N CCCCCC1=CC(=O)OC1=O
765 0 NAHSJLXFTUUCOO-UHFFFAOYSA-N C[Si](C)(C)CC=C(F)F
766 0 BNTVLKCRDTXUOL-UHFFFAOYSA-N CC1COC(=O)C(C)C1
767 0 QEYGAMYURHNUMI-UHFFFAOYSA-N CC(C)OC(=O)C1CC1
768 0 SUFKNMKUIYHURJ-UHFFFAOYSA-N OC(=O)CCC[N+]([O-])=O
769 0 PVOVDKWDSQCJAA-UHFFFAOYSA-N COC(=O)CC[N+]([O-])=O
770 0 WUVULQQNELULBI-UHFFFAOYSA-N OC1(CCCCC1)C(F)(F)F
771 0 CJTUFUALQDKYIB-UHFFFAOYSA-N COC(OC)C1=CC(O)=CC=C1
772 0 KWZJUYRNLOMDTH-UHFFFAOYSA-N COCCOC1=CC=CC=C1O
773 0 QORMLGRJGANSMB-UHFFFAOYSA-N O=CC#CCOC1CCCCO1
774 0 UHXOPEVCNMQIAA-UHFFFAOYSA-N COC(=O)C(C)[N+]([O-])=O
775 0 CHXLFXLPKLZALY-UHFFFAOYSA-N CC1CCCOC(=O)C1
776 0 CKLSVNJAXXVWMK-UHFFFAOYSA-N CC1=CC(C)(OO)C=C(C)C1=O
777 0 BNTVLKCRDTXUOL-UHFFFAOYSA-N CC1COC(=O)C(C)C1
778 0 PAQFGLVSGZKRTG-UHFFFAOYSA-N CCOC(=O)CC1=CCCC1=O
779 0 NALPFDQXLZMHJD-UHFFFAOYSA-N CC1(C)CCCC(=O)O1
780 0 BEIQQQIMSIGXJM-UHFFFAOYSA-N CC1OC(=O)C=C1OCCC=C
781 0 XADCKKKOYZJNAR-UHFFFAOYSA-N COC1CCC(=O)CC1
782 0 UVYUXEAOOPEVQO-UHFFFAOYSA-N CC1CCC(=O)C(O)C1
783 0 IJMWNARRWGXIEF-UHFFFAOYSA-N COC(=O)C(=C)C(C)C
784 0 SLXSYFSPLZPELJ-UHFFFAOYSA-N CCC(=C)CCC(O)=O
785 0 AZHZKKLTFVPMMB-UHFFFAOYSA-N C=CCOC1CCCO1
786 0 PVSJGAIWOIMZFG-UHFFFAOYSA-N CCCCS(=O)(=O)CC
787 0 SBJKLBMVVHKFNQ-UHFFFAOYSA-N COC(=O)NCC(O)=O
788 0 BYUNYALHUMSCSA-UHFFFAOYSA-N C=COC1CCCCO1
789 0 QXDDDCNYAAJLBT-UHFFFAOYSA-N C[Si](C)(C)CCCCl
790 0 BOQSSGDQNWEFSX-UHFFFAOYSA-N CC(C)OC(=O)C(C)=C
791 0 HAYWTRUNHVDULK-UHFFFAOYSA-N OC(COCC=C)C=C
792 0 HOMNCSGKPKMVGP-UHFFFAOYSA-N COC(=O)C1=C(C)CCCC1=O
793 0 PPVROFVPKBPJNS-UHFFFAOYSA-N CCCC1(C)COC1=O
794 0 SEPYLLHVJDBTNY-UHFFFAOYSA-N COC(=O)C1CC=CCCC1=O
795 0 UYDXASYCPKOQOG-UHFFFAOYSA-N COC(=O)C1=C(C)OC(C1)C=C
796 0 QPYLDNSXXUKCRZ-UHFFFAOYSA-N COC1=C(C)C(=O)C(C)=C(C)O1
797 0 YJFXAKDYLWSIIN-UHFFFAOYSA-N O=CC1=CCCC2(C1)OCCO2
798 0 BOZGGOONTTZMOI-UHFFFAOYSA-N COC1=CC(C)=CC(CO)=C1O
799 0 BDVYCPCRSZEUMD-UHFFFAOYSA-N NC1=C2C(=NN1)N=CN=C2N
800 0 FAVKNDGCGWRAJR-UHFFFAOYSA-N CCOC#CC(C)(C)O
801 0 KCGDUNUNVYODAD-UHFFFAOYSA-N OCCC1CCCC1=O
802 0 IPVABZOEFKUFHY-UHFFFAOYSA-N CC1OC(C)(C)CC1=O
803 0 ZOCJJXFFDQZWMV-UHFFFAOYSA-N C(N1C=NC=N1)N1C=NC=N1
804 0 UYWDQIHJFVTRHC-UHFFFAOYSA-N COC(=O)CC1CCC(=O)C=C1
805 0 ZPICOUKAFAPIOK-UHFFFAOYSA-N NC1=NNC(C#N)=C1C#N
806 0 FDOKOSVBJIGECW-UHFFFAOYSA-N CC1=C2CCCCC2(O)OC1=O
807 0 SUXFTQHLBSWETF-UHFFFAOYSA-N COC(=O)C(C)=C(C)C
808 0 UBJGGGFAOWYKDO-UHFFFAOYSA-N C1CCOC(OC1)C1=CC=CO1
809 0 XZLBWBDRTATHIS-UHFFFAOYSA-N NC1=NN=NN1N1C=CC=C1
810 0 YXTCGMZRVAMAJM-UHFFFAOYSA-N CC12CCCC(O)C1O2
811 0 YXTCGMZRVAMAJM-UHFFFAOYSA-N CC12CCCC(O)C1O2
812 0 HDDVEPXUPDKDDH-UHFFFAOYSA-N CCOC(=O)C1=CC=C(CC)O1
813 0 BCLWMXWJSISZSY-UHFFFAOYSA-N CCCC1(CO1)C(C)=O
814 0 POJLCQLDAGLUSH-UHFFFAOYSA-N CC(=O)C1CCCCO1
815 0 PEKPVYJQBUZWHS-UHFFFAOYSA-N CCOC(=O)C1=COC(CC)=C1
816 0 FTKASJMIPSSXBP-UHFFFAOYSA-N CCOC(=O)C[N+]([O-])=O
817 0 OJMFTZQFNWZUCT-UHFFFAOYSA-N CC1(C)OC(=CC1=O)C(=C)CO
818 0 YLHLFVJTPKYKTH-UHFFFAOYSA-N NC1=NC(N)=C(NC=O)C(N)=N1
819 0 GBMZQRPFWXTRNJ-UHFFFAOYSA-N CCOC=C(CC)C=O
820 0 NPRLTZBYFRFJBB-UHFFFAOYSA-N CC1CC(CCO1)C=O
821 0 SXQZRYBURBSQNP-UHFFFAOYSA-N CCC1=CC(O)=C(O)C(O)=C1C
822 0 RMLMTLCQCHBROG-UHFFFAOYSA-N CC1(O)CCCCC1=O
823 0 AYTGARGOCPEHGL-UHFFFAOYSA-N CC1=CC2=C(OCCO2)C=C1
824 0 USOSDFNWMSOOBL-UHFFFAOYSA-N CC(C)C1OC1C(C)=O
825 0 MCEBMFWJKMJTPD-UHFFFAOYSA-N CCC(CC=C)C(O)=O
826 0 XSUWCACPYJYAQL-UHFFFAOYSA-N COC(=O)C1C=CCC=C1OC
827 0 BWBIFYYKIWPTRV-UHFFFAOYSA-N CC1(C)OC2=CC=CC=C2O1
828 0 CUKNTVKPOHXQLM-UHFFFAOYSA-N NC1=CC2=NNN=C2C(N)=N1
829 0 JOAYFOUJVVWJOK-UHFFFAOYSA-N CCOC(=O)C1(C)CC=CC1=O
830 0 BKYLKYCUGLTFMT-UHFFFAOYSA-N COC(=O)CC1=C(C)CCC1=O
831 0 ILDLIVMDJYNLSH-UHFFFAOYSA-N COCC1=CC(C(C)=O)=C(C)O1
832 0 AUALHRBQAJTKPR-UHFFFAOYSA-N CC1(CO)CCCC1=O
833 0 SEIFYNNOMSTCRV-UHFFFAOYSA-N CC(C)OSOC(C)C
834 0 KIVGGMYXTNLRQF-UHFFFAOYSA-N CCCCOS(=O)CC
835 0 MACQXAUZAJMYSO-UHFFFAOYSA-N COCC1=C(O)C(OC)=CC=C1
836 0 DHIFZAIOHPEBAT-UHFFFAOYSA-N CC[Si](C)(CC)CCl
837 0 KKLINDFMKIJPJU-UHFFFAOYSA-N CCC[Si](C)(C)CCl
838 0 ZCSAKPRSAHJALM-UHFFFAOYSA-N CC1(C)CC(=O)C(C=O)C(=O)C1
839 0 NAGASGZGPPRZKI-UHFFFAOYSA-N NNC1=NC=NC2=C1C=NN2
840 0 PMYVWIREDVGFIM-UHFFFAOYSA-N NN1C=NC2=C(N)N=CN=C12
841 0 WZPYRYLJVNIBPQ-UHFFFAOYSA-N CC1CCCC(O)C1=O
842 0 PYEFVTIOUDAUAC-UHFFFAOYSA-N CC(=O)CC(C)(C)C=O
843 0 SVRHDMOUJKJELT-UHFFFAOYSA-N COC(=O)C1(C)CCC(=O)C=C1
844 0 PJBPUIKGUZFWNA-UHFFFAOYSA-N C=CCOCOCC=C
845 0 OJEAXIMJLLYVQH-UHFFFAOYSA-N CCC(CCC=O)C=O
846 0 ZTAWTRPFJHKMRU-UHFFFAOYSA-N NC1=NC2=C(NN=C2)C(N)=N1
847 0 HPUBBRSYEOCRSK-UHFFFAOYSA-N CC1OC(OC1C)C1=CC=CO1
848 0 JNYOEANNGJUISB-UHFFFAOYSA-N NNC(=O)C1=CN=C(NN)N=C1
849 0 PENIUDYLCHLONT-UHFFFAOYSA-N CC1OC1CCC(C)=O
850 0 VKKXEIQIGGPMHT-UHFFFAOYSA-N NC1=NC2=NC(N)=NC=C2N1
851 0 KPHGYJYPXDUVLU-UHFFFAOYSA-N CC(=O)CC(C)(O)C=C
852 0 ACHFKTLOIJKHGY-UHFFFAOYSA-N CC1=NN2C(=N1)N=CN=C2N
853 0 QLXPVMDADJJSOC-UHFFFAOYSA-N CCCC(=C)C(=O)OC
854 0 XABBSSWNPRYDHZ-UHFFFAOYSA-N CN1N=NC2=NC(N)=NC=C12
855 0 NAQYVIVUCVCWSE-UHFFFAOYSA-N CC1=CC(O)=C(COCO)C=C1
856 0 DEQLACPQYHZVQQ-UHFFFAOYSA-N C=CCOC(=O)C1CCC=CO1
857 0 NXSAXOJMBFFHSG-UHFFFAOYSA-N NC1=NC(N)=C2C=NNC2=N1
858 0 GOPVUFFWLXPUBM-UHFFFAOYSA-N [N-]=[N+]=NCC1(CN=[N+]=[N-])COC1
859 0 PFUVOLUPRFCPMN-UHFFFAOYSA-N NC1=NC2=NC=NC(N)=C2N1
860 0 KJRBBVPGJVQGSG-UHFFFAOYSA-N COC1=CC(OC)=C(O)C(C)=C1
861 0 YHUQPGPXJUVMNN-UHFFFAOYSA-N OC1CC2CC1CC2O
862 0 CYAHRCOFGLBBLW-UHFFFAOYSA-N NC1=NC(CC#N)=NC(N)=N1
863 0 XMNAHPBYJFGDAC-UHFFFAOYSA-N NN\C(N)=N\c1ccc(F)cc1
864 0 CFBDXCCCOMMRPK-UHFFFAOYSA-N COC1=C(OC)C(O)=C(C)C=C1
865 0 TUJLJNHVQDRTQY-UHFFFAOYSA-N C[Si]1(C)NCCS1
866 0 MFRUKTQYPRZEIF-UHFFFAOYSA-N CCC(C(C)=C)C(O)=O
867 0 XSGZBEAQSXKYJO-UHFFFAOYSA-N CC(N(O)C=O)C(O)=O
868 0 UPESWDUCMLTASW-UHFFFAOYSA-N COC(=O)C12C(C)C1CCC2=O
869 0 DSXXJQMKRCLAFV-UHFFFAOYSA-N CN1C=NC(N)=C2N=NN=C12
870 0 JWFAAVYVUOVXIC-UHFFFAOYSA-N OCCC1CCC(=O)C1
871 0 KHMBXNKCMNGLKG-UHFFFAOYSA-N OCC1CCC(=O)CC1
872 0 KLAVXOVKFQHWDE-UHFFFAOYSA-N CC(C)CC1OC=CC(=O)C1=O
873 0 CAIRFCJHLAVTOR-UHFFFAOYSA-N CCOC1(OC)C=CC(=O)C=C1
874 0 RNKOUSCCPHSCFE-UHFFFAOYSA-N COC1=CC(OC)=C(CO)C=C1
875 0 VUCICABZBJVJDA-UHFFFAOYSA-N OCCCC1=C(O)C=C(O)C=C1
876 0 CBFUIDBRXVNSQX-UHFFFAOYSA-N FC1(F)C2=CC=CC=C1CCC2
877 0 JACGHVGDEQRIFL-UHFFFAOYSA-N CC1=C(F)C=CC(B(O)O)=C1C
878 0 KHZGUWAFFHXZLC-UHFFFAOYSA-N CC(C)C(=O)CC(C)=O
879 0 MERKSIJKRHUJNG-UHFFFAOYSA-N CC1CC(C)(C)OC1=O
880 0 KHSPLKDYRUNJGZ-UHFFFAOYSA-N CN1N=NC2=NC=NC2=C1N
881 0 CUWSWPRAIJBOOA-UHFFFAOYSA-N [H]C12CC(OCC)C([H])(O1)C=CC2=O
882 0 BJMFYGZMTROBHR-UHFFFAOYSA-N CC1COC(C)=C(C(C)=O)C1=O
883 0 WHKLHIFXZJXTOQ-UHFFFAOYSA-N CCC1COC(O1)C=C
884 0 WAYGJJPORXLBHU-UHFFFAOYSA-N [O-][N+](=O)C1COCOC1
885 0 FTMHOIXGENAJBF-UHFFFAOYSA-N CC1=C(C)OC(C)(C)O1
886 0 ILPNRWUGFSPGAA-UHFFFAOYSA-N CCCC(=O)CC(C)=O
887 0 ZCSTVJQVEIKAAK-UHFFFAOYSA-N O=C1CC2(CCCCO2)OC=C1
888 0 ZFVVNICAOVAXKJ-UHFFFAOYSA-N CC1CCC2(CC(=O)C=CO2)O1
889 0 WXCGLGCWNDKDBY-UHFFFAOYSA-N CC1CCOC11CC(=O)C=CO1
890 0 XSCVJHCFMXPRNY-UHFFFAOYSA-N NC1=NC2=CC=NN2C(N)=N1
891 0 LJXIKCDIZHIMBM-UHFFFAOYSA-N COC1C=CCC(=C1)C(=O)OC
892 0 IZPYNZLFBUQGCZ-UHFFFAOYSA-N CCOC(=O)C1(C)CC1
893 0 LIAMZAFGRCLLJR-UHFFFAOYSA-N CCOCCOCCS
894 0 OGUAQTDZTVYRGM-UHFFFAOYSA-N CC(CO)C(=O)C(C)=C
895 0 AUDBREYGQOXIFT-UHFFFAOYSA-N COC1=CC(OC)=CC(CO)=C1
896 0 NHVIQKCLFILTEE-UHFFFAOYSA-N CC(=O)C(=O)C(C)(C)C
897 0 VNCXJXZUMVHKNG-UHFFFAOYSA-N OC(=O)CCC1CCC1
898 0 PSQYDSJYOAXUHY-UHFFFAOYSA-N C(C1=NC=CN1)C1=NNN=N1
899 0 UMLCZSAOYUCVKU-UHFFFAOYSA-N NC1=NN=C(N)C2=C1NC=N2
900 0 BHHGXZXSPYWZRE-UHFFFAOYSA-N CN1N=NC2=C(N)N=CN=C12
901 0 PCDWJNVETVCPSE-UHFFFAOYSA-N COC(=O)C(C)CC=C
902 0 SZWUNATWHPNXKD-UHFFFAOYSA-N CC(C)C(=O)OCC1=CC=CO1
903 0 GDSFQFFLGYMQAF-UHFFFAOYSA-N COC(=O)C(C)C(C)=C
904 0 GJWLOODNSXOUKV-UHFFFAOYSA-N CCCC1CCOC1=O
905 0 BVXAFTQHYKDKLK-UHFFFAOYSA-N COC(C)(CC=C)C=O
906 0 YCVOGPHTDVZENI-UHFFFAOYSA-N CC1(CCC(O)=O)CC1
907 0 BLQPHJHXSPUSGW-UHFFFAOYSA-N CCOC(C=O)=C(C)C
908 0 URXHZCLNFPWRMV-UHFFFAOYSA-N NC(=N)N(C(N)=N)c1ccon1
909 0 DXBLIKWIRLTTDK-UHFFFAOYSA-N CC1(O)CCCC(=O)C1
910 0 VXFILLHPSWSOGO-UHFFFAOYSA-N COC(=O)C1(CC=CC1)C(C)=O
911 0 LQNVQZBMRCPASE-UHFFFAOYSA-N O=NC(C(=O)O)C(O)C
912 0 HWOCOELJTFMTRT-UHFFFAOYSA-N CCCCOC(=C)C=O
913 0 GWRMJCJLGILZOH-UHFFFAOYSA-N CC(=CCO)CCC=O
914 0 NIGIGWPNXVNZRK-UHFFFAOYSA-N COCCOC1=CC=C(O)C=C1
915 0 VCHVBPWQIQAHRK-UHFFFAOYSA-N CNN=Nc1c(nc[nH]1)C#N
916 0 MVBPAIHFZZKRGD-UHFFFAOYSA-N CNN=Nc1c(nc[nH]1)C(=O)N
917 0 REYDLGVIKHOSMB-UHFFFAOYSA-N CC1C(=O)OCC1(C)C
918 0 FNEJKCGACRPXBT-UHFFFAOYSA-N OC1=CC=CC=C1OCC=C
919 0 RRPYYNJRQUGMDD-UHFFFAOYSA-N O=CCCC(C=C)(O)C
920 0 JWNNCIWQLWDRBF-UHFFFAOYSA-N NOCCC(=O)C(=O)O
921 0 JCVPWRQVQNVNGU-UHFFFAOYSA-N OC(=O)NC(C(=O)O)C
922 0 GUBNFBYCBZWEES-UHFFFAOYSA-N CCCCCS(C)(=O)=O
923 0 ILJDSLLXQSVCFV-UHFFFAOYSA-N CCCC(C)S(C)(=O)=O
924 0 NDZVCUSXTHAQIP-UHFFFAOYSA-N C1C2=CC=CC=C2C2=CC=CC=[N+]12
925 0 URRYFCLLPGIYQS-UHFFFAOYSA-N CCC(=C(C(=O)O)C)C
926 0 PDBWEHKCAUAROT-UHFFFAOYSA-N CCCC(=O)OC(C)=C
927 0 ACPFNEOPZYERID-UHFFFAOYSA-N OCC1(CO)CC1C=C
928 0 LBKWASASKFKHGF-UHFFFAOYSA-N COc1c(O)ccc(c1CC)O
929 0 HQYVBGIRQSCYGF-UHFFFAOYSA-N CCCCC1=C(OC)C(=O)C1=O
930 0 OUGJKAQEYOUGKG-UHFFFAOYSA-N CCOC(=O)C(=C)CC
931 0 CFVWNXQPGQOHRJ-UHFFFAOYSA-N C=CC(=O)OCC(C)C
932 0 WXAWRSTZTFPUOM-UHFFFAOYSA-N CC1=CC(C(C=C1)(O)C(=O)C)O
933 0 RESRXHNESRQRHG-UHFFFAOYSA-N [H]C12CC(=O)C([H])(C=C1)C2(OC)OC
934 0 UEYYCXSIYCPQFA-UHFFFAOYSA-N CC(=O)C1=CC(C(C=C1)(C)O)O
935 0 ABUQPIALHKNFHF-UHFFFAOYSA-N CCOc1ccc(c(c1)OC)O
936 0 DYOZDCMNRONESP-UHFFFAOYSA-N CCC1=CC=C(C2(C1O2)OC)O
937 0 NVTUTJMZAZZKAZ-UHFFFAOYSA-N CCCC1COC(=O)C1
938 0 NVTUTJMZAZZKAZ-UHFFFAOYSA-N CCCC1COC(=O)C1
939 0 UVPDFYNNAVDCJM-UHFFFAOYSA-N CCOC1CCCC1=O
940 0 ISXSCDLOGDJUNJ-UHFFFAOYSA-N CC(C)(C)OC(=O)C=C
941 0 MMKDFJFLFBKBOZ-UHFFFAOYSA-N CCCC1=CC=C(O1)C(=O)OC
942 0 FPEHKCOQNTUVEJ-UHFFFAOYSA-N COC1=CC2(CC)OC2C=C1O
943 0 XTSTYCDEGFHEFD-UHFFFAOYSA-N CCC1=CC2C(C(=C1)OC)(O2)O
944 0 TUZVLAQOBQQCJD-UHFFFAOYSA-N COC(=O)C1C=CCC(OC)=C1
945 0 ANDWZAKFRDMSAF-UHFFFAOYSA-N COC=C1CCOCC1
946 0 UGRJWSIPFKDUFL-UHFFFAOYSA-N CCOC(=O)C1=CCC(=O)CC1
947 0 LWFAXJFXPQOTBP-UHFFFAOYSA-N COC(OCC=C)C=C
948 0 BOONDTAUJBJWNE-UHFFFAOYSA-N NN1C=NC2=NC=NC2=C1N
949 0 BSSXPZSFKIABFR-UHFFFAOYSA-N CC1CC(=O)CCC1O
950 0 YBMCRFHVTAHDOC-UHFFFAOYSA-N OCOc1cc(CC)ccc1O
951 0 PVNABQXJWGCCGH-UHFFFAOYSA-N CCOC(=O)C1=CC(C)=C(C)O1
952 0 GRSVJLFQCOOFSN-UHFFFAOYSA-N CC(=C)C(CO)C(C)=O
953 0 ZHDCHCTZRODSEN-UHFFFAOYSA-N CCCOC(=O)C=CC
954 0 GSBGJESRYYSADP-UHFFFAOYSA-N CS(=O)OCC(C)(C)C
955 0 URKOXBDVSBIUED-UHFFFAOYSA-N CCC(=CC)C(=O)OC
956 0 HYUCBECUJARJLP-UHFFFAOYSA-N CC(C)OCC(O)CS
957 0 SUAWXOQFWMLUMR-UHFFFAOYSA-N CCC(=C(C)C)C(=O)O
958 0 OFDWHCHZRXEXJD-UHFFFAOYSA-N CCOCCC=CC=O
959 0 HRYLAOATCQWLOU-UHFFFAOYSA-N CCCCC=C(C=O)O
960 0 ULCZGZGLABEWDG-UHFFFAOYSA-N CCOc1cc(CO)ccc1O
961 0 CHXLFXLPKLZALY-UHFFFAOYSA-N CC1CCCOC(=O)C1
962 0 PZHLHCXQYZCQCF-UHFFFAOYSA-N COC1=C(C)C=CC(O)=C1OC
963 0 YOOSDEANEQYKNM-UHFFFAOYSA-N CCCC(COCO)S
964 0 NCHQMEOXQMCVJJ-UHFFFAOYSA-N CC(C(=C)C(=O)O)CC
965 0 RUHAWWJUERMTEW-UHFFFAOYSA-N OCC1(CO)CC=CC1
966 0 YDEYIGXPFPCDAT-UHFFFAOYSA-N CCOC(=O)C1=CCC(C=C1)O
967 0 QETONQYPWZQPRJ-UHFFFAOYSA-N CCOC(=O)C1=CC=C(CC1)O
968 0 ZOPLVDJFZYYQLR-UHFFFAOYSA-N CCOC(=O)C1CC=C(C=C1)O
969 0 LHDZRIZQHRKLPC-UHFFFAOYSA-N CCO[P+](=O)CCNC
970 0 CPJZRDZYUFQOPC-UHFFFAOYSA-N CCOC(=O)C1C2OC(C)=CC12
971 0 GZGQVPASOBQUKB-UHFFFAOYSA-N CC1CCCC(=O)OC1
972 0 VDSWHBJHAYNKJH-UHFFFAOYSA-N COC1=CC(CC=C1O)C(=O)C
973 0 NHARPDSAXCBDDR-UHFFFAOYSA-N CCCOC(=O)C(C)=C
974 0 SFXHJHVUVSLSCS-UHFFFAOYSA-N COC1CC(=CC=C1O)C(=O)C
975 0 AGMKVZDPATUSMS-UHFFFAOYSA-N CCC=CC(=O)OCC
976 0 ISJNNJVCONLLIM-UHFFFAOYSA-N CCOC1C=C(C=O)C=CC1O
977 0 HEOAQUISQDINQN-UHFFFAOYSA-N CCOC1=C(O)CCC(=C1)C=O
978 0 UAFTUQCCPRMUPP-UHFFFAOYSA-N CCOC1CCC(=O)C1
979 0 QKRFMMNPNXDDGT-UHFFFAOYSA-N CCC[SiH](Cl)CCC
980 0 XRJMOIUGLCJSCG-UHFFFAOYSA-N CCOC1=C(O)C=CC(C1)C=O
981 0 CACIHTRUBCBPJP-UHFFFAOYSA-N COc1ccc(c(c1O)OC)C
982 0 DCOTVZDTEMQWRJ-UHFFFAOYSA-N OC(=O)C(C1CC=C(C=C1)O)C
983 0 BXTPJLHVYGSCQJ-UHFFFAOYSA-N OC1C(O)CCC=C1C
984 0 SWARFNQCGSACIU-UHFFFAOYSA-N O=CC1=CCCCC11OCCO1
985 0 IYSVFYOTYXDKKV-UHFFFAOYSA-N CCOCOc1ccc(cc1)O
986 0 FFZVPXMJDFPNJP-UHFFFAOYSA-N CCCCC1COC1=O
987 0 VNSQYSFEIBZPHF-UHFFFAOYSA-N COc1c(C=O)cccc1C
988 0 XBGHSBRNXBJICG-UHFFFAOYSA-N COc1cc(C)cc(c1OC)O
989 0 LXSVCBDMOGLGFA-UHFFFAOYSA-N CC(COC=C)OC=C
990 0 GPADJARWTDXBKK-UHFFFAOYSA-N OCC(C(=O)O)(C=O)N
991 0 CEEUQJTVUVSHAT-UHFFFAOYSA-N CCOC(=O)C1CC=CC(=O)C1
992 0 WKLSEUJXOQXFGE-UHFFFAOYSA-N CCCC(O)C#CCO
993 0 WUBXQJSPFXBARX-UHFFFAOYSA-N CC(C)C(O)C#CCO
994 0 ALEFDSRFZLLWNS-UHFFFAOYSA-N COC1C=C(C=O)C=CC1OC
995 0 ISXSCDLOGDJUNJ-UHFFFAOYSA-N CC(C)(C)OC(=O)C=C
996 0 PQIOZTCJOZUCMI-UHFFFAOYSA-N CC1=CC(=CC(C)=C1F)B(O)O
997 0 FLXJTRXIQNTPMG-UHFFFAOYSA-N CC1=C(C)C(F)=CC(=C1)B(O)O
998 0 AUCJQPPZTFKDHI-UHFFFAOYSA-N O=CCC1CCOCC1
999 0 NCYIUYHRAPMVOF-UHFFFAOYSA-N COC1=C(OC)CCC(=C1)C=O
1000 0 ADUYNUPCONSLJA-UHFFFAOYSA-N CC1(OCCO1)C1CC1
1001 0 LHFYBLUVSJGZAZ-UHFFFAOYSA-N COC1=C(OC)C=CC(C1)C=O
1002 0 DNGHNLPQAQCIRR-UHFFFAOYSA-N CC(C)(O)C(C)(O)C#C
1003 0 MDXYNRAMDATLBT-UHFFFAOYSA-N CC=Cc1ccc(c(c1)O)O
1004 0 KTRUOLQCWPPATM-UHFFFAOYSA-N CC=CC1=CC=C(C(C1O)O)O
1005 0 QVLXHUNQMZIVJF-UHFFFAOYSA-N CC=CC1(O)C=CC(=CC1O)O
1006 0 UXLZVPFLHGRGRS-UHFFFAOYSA-N OC1C=CC(C(C1)C)O
1007 0 UYXNRGBCOOUFRQ-UHFFFAOYSA-N CCCC1=C(O)C(O)=C(O)C=C1
1008 0 WKOYIPAWDKQNLE-UHFFFAOYSA-N OC(=N)CCOC(=O)O
1009 0 QMGXDKSCHLFBQD-UHFFFAOYSA-N FC(F)(F)CC1CCCCO1
1010 0 MKOPEOKHXIVNMO-UHFFFAOYSA-N CCCCOC1=CC=C(O1)C=O
1011 0 BGWBYNJRMSLSKB-UHFFFAOYSA-N OC(=O)CCOC(=N)O
1012 0 QTFPLPYKIHFSLC-UHFFFAOYSA-N OC(=O)CCCC1CC1
1013 0 WBZVQGYKIVWFGQ-UHFFFAOYSA-N OC(=N)COCC(=O)O
1014 0 MOLVBKBUIUHRRR-UHFFFAOYSA-N C1=NC=C2N=NC=NC2=N1
1015 0 VCTFYMKANZNZGJ-UHFFFAOYSA-N CCC(O)C1=CC=CC(O)=C1O
1016 0 WZZPVFWYFOZMQS-UHFFFAOYSA-N [H]C12CCC(O)(C1)C(O)C2
1017 0 PEPQKMRLFUYFBE-UHFFFAOYSA-N COc1cc(CO)c(cc1O)C
1018 0 HWHPNCYVVJDMOE-UHFFFAOYSA-N COC(=O)C1(C)CCC1
1019 0 QZSSVTWAPSWEKH-UHFFFAOYSA-N COc1cc(CO)cc(c1O)C
1020 0 SJHPCESDWYKTTA-UHFFFAOYSA-N CCCCC(C=O)C=O
1021 0 AENJYVYSNHRWSR-UHFFFAOYSA-N COc1c(O)ccc(c1C)CO
1022 0 UWYZCVZVKZJALZ-UHFFFAOYSA-N CC(C)OC1=CC(O)=C(O)C=C1
1023 0 PPUFZEKAOXNVLU-UHFFFAOYSA-N OCCc1ccc(c(c1)O)OC
1024 0 IXVISWTWGFRZDM-UHFFFAOYSA-N OC1CCC(C(=O)C1)C
1025 0 XZWKQAMCAQYQGL-UHFFFAOYSA-N CC1(CCOCC1)C=O
1026 0 BNYOSIKNPOOYIQ-UHFFFAOYSA-N COC(CCSC)OC
1027 0 MUBFCJNYZJUCIT-UHFFFAOYSA-N CN(C(=O)O)C(=O)OC
1028 0 KZOSWWXBPPTWQM-UHFFFAOYSA-N CC(C1=CC2OC2C(=C1O)O)C
1029 0 QITKLVUTCQQMFA-UHFFFAOYSA-N CC(C1=CC=CC2(C1(O)O2)O)C
1030 0 IDDQJCWCDUYIIP-UHFFFAOYSA-N CCCOCC(O)CS
1031 0 WMFDMTYKWXKOSY-UHFFFAOYSA-N CC(C12OC1C=CC(=C2O)O)C
1032 0 WUOKVKOLOJWKSI-UHFFFAOYSA-N FC1=C2CCCCC2=C(F)C=C1
1033 0 VDBRMRZJIVWPOG-UHFFFAOYSA-N Oc1cc(O)c(c(c1)C(C)C)O
1034 0 JJNGRGGTMWDXDD-UHFFFAOYSA-N NC1=NN=C2C=CC(N)=NN12
1035 0 VWILQZJHTFJKAS-UHFFFAOYSA-N OCC(c1cccc(c1O)O)C
1036 0 PTJCZZCRPVUGBF-UHFFFAOYSA-N Oc1ccc(c(c1O)C(C)C)O
1037 0 XSGZBEAQSXKYJO-UHFFFAOYSA-N CC(N(O)C=O)C(O)=O
1038 0 UAROCWWNIPLGMK-UHFFFAOYSA-N O=CNC(C(=O)O)CO
1039 0 CKLJMWTZIZZHCS-REOHCLBHSA-N C([C@@H](C(=O)O)N)C(=O)O
1040 0 YJJLHGCCADOOPZ-UHFFFAOYSA-N OC(=O)CCC=C(C)C
1041 0 CUSMSMHSBMMCNS-UHFFFAOYSA-N CC(=O)C(C(C)=O)C(=O)C(C)=C
1042 0 AGWPQYITEMWXPA-UHFFFAOYSA-N ONC=C(C(=O)OO)C
1043 0 GJGPVMWIAVGXAX-UHFFFAOYSA-N NC=C(OC(=O)OO)C
1044 0 OMXQCGKNMSNBFH-UHFFFAOYSA-N NN1C=C2N=CN=C2N=C1N
1045 0 HXBPUWYPCGHLHJ-UHFFFAOYSA-N O=C1CC2CCCCC2C(=O)O1
1046 0 RMTQZVYAQOPGQS-UHFFFAOYSA-N OOC(=O)C(=C(O)N)C
1047 0 HONVZHGOWSOUOV-UHFFFAOYSA-N CCCC[Si](O)(O)OC
1048 0 CKLJMWTZIZZHCS-UWTATZPHSA-N C([C@H](C(=O)O)N)C(=O)O
1049 0 QFTQPFAIVFBZJO-UHFFFAOYSA-N COC(=O)C1CC1(C)C
1050 0 OHRJFZAMQQRVOF-UHFFFAOYSA-N FC1=CC(CCC=C)=CC(F)=C1
1051 0 XWGPENILVLJXLK-UHFFFAOYSA-N NC=C(C(=O)OO)CO
1052 0 YXBLXZBOHWWOHD-UHFFFAOYSA-N CC1(OC1N)C(=O)OO
1053 0 BHLJGBJTTKEYDM-UHFFFAOYSA-N C[N+](C)(N)CCS(N)(=O)=O
1054 0 PCYFZURJSUWGQU-UHFFFAOYSA-N O=C1NC(=NC2(C1N=CN2)N)N
1055 0 VCYGRUJYOJHIQL-UHFFFAOYSA-N CC1=CC=C(C=C1)C1CC1(F)F
1056 0 FVXHGSRNAXKCJE-UHFFFAOYSA-N OCC=CC1CC=C(C(=C1)O)O
1057 0 VCANKBLUHKRQLL-UHFFFAOYSA-O C[N+](C)(C)CCP(=O)(O)O
1058 0 LGCRPSSTNIJLAY-UHFFFAOYSA-N CCCCCC(=O)C=O
1059 0 JJKJGICTNBUYGQ-UHFFFAOYSA-N CCCOC(=O)C1=CC=C(C)O1
1060 0 NWGYTBFAOAGKPV-UHFFFAOYSA-N NC1=NC2=CN=CN2C(N)=N1
1061 0 UDPYVYQYYOZYJE-UHFFFAOYSA-N NN1C=NC2=NC=NC(N)=C12
1062 0 YALCFYFPLXNAOZ-UHFFFAOYSA-N CC1(C)OC(C#C)C(O1)C#C
1063 0 WDTXJNGHBZOTMX-UHFFFAOYSA-N OCC(=C(C(=O)O)N)O
1064 0 INHVTWWOTJEYEZ-UHFFFAOYSA-N C=CCC1=CC(C(C=C1)(O)O)O
1065 0 LLYAVTKYMSBOTF-UHFFFAOYSA-N C1=NC=C2C=NN=NC2=N1
1066 0 QNQCJTHZJJOUGL-UHFFFAOYSA-N C1=NC=C2N=NN=CC2=N1
1067 0 FODKEBSGIZTTGG-UHFFFAOYSA-N OC1C(O)C(=CC=C1CC=C)O
1068 0 NHSDXMPPGYANBX-UHFFFAOYSA-N C=CCC1(O)C=CC(=CC1O)O
1069 0 OAPHLAAOJMTMLY-GQCTYLIASA-N CCOC(=O)/C(=C/C)/C
1070 0 ZMAYRLMREZOVLE-UHFFFAOYSA-N COc1cccc(c1O)C=C
1071 0 UZGQDPUKGCHYDI-UHFFFAOYSA-N CC=Cc1cccc(c1O)O
1072 0 UFIIACHMWNIMAN-UHFFFAOYSA-N COc1c(C=C)cccc1O
1073 0 LRHFAIBMHJARNQ-UHFFFAOYSA-N O=CC(C(C(=O)O)N)O
1074 0 OAPHLAAOJMTMLY-UHFFFAOYSA-N CCOC(=O)C(=CC)C
1075 0 QNDLINHBDLXTRM-UHFFFAOYSA-N NC=C(C(=O)O)C(O)O
1076 0 ICEPZVYYIWJYRP-UHFFFAOYSA-N COC1=CC(=CCC1O)CC=O
1077 0 YIRJJQPQFLHMQL-UHFFFAOYSA-N O=CCC1=CC=C(C(C1)OC)O
1078 0 JMLIGXVTUNUJHG-UHFFFAOYSA-N COC1=CC(CC=O)CC=C1O
1079 0 LNEJHTVPIHUSAL-UHFFFAOYSA-N NC(=O)C(C(=O)CO)O
1080 0 MYLBIQHZWFWSMH-UHFFFAOYSA-N O=Cc1ccc(c(c1)C)OC
1081 0 LKHDADQAIOUOBP-UHFFFAOYSA-N CC(c1ccc(c(c1O)O)O)C
1082 0 PINZHTJTNAWYJX-UHFFFAOYSA-N ONC1NC(=N)Nc2c1nc[nH]2
1083 0 PAVMKVSUENDXOG-UHFFFAOYSA-N NC1(OCCO1)C(O)=O
1084 0 PFRLBQIXJJVRJO-UHFFFAOYSA-N ONC(C(=O)O)C(=O)C
1085 0 WDCCXADRWCXXOR-UHFFFAOYSA-N CC(C(=O)OCC)C=C
1086 0 XBKXOOGFZLCYFE-UHFFFAOYSA-N N=C1NC(N)C23C(N1)(NC=N3)O2
1087 0 OXEGETAABDGYQN-UHFFFAOYSA-N NC1NC(=N)Nc2c1nc([nH]2)O
1088 0 RULWEZHAZHPQIP-UHFFFAOYSA-N NCC1=NN2N=NN=C2C=C1
1089 0 TYGWWGGVOZRRMW-UHFFFAOYSA-N NNC1=NC=CN2N=CN=C12
1090 0 KBIVFPSKZCITMG-UHFFFAOYSA-N C1CCC2OC2COC1
1091 0 CQEYYJKEWSMYFG-UHFFFAOYSA-N CCCCOC(=O)C=C
1092 0 FQKLIGKQQGNVHW-UHFFFAOYSA-N F[B-](F)(F)CN1CCOCC1
1093 0 VZEWNOKICGAJPJ-UHFFFAOYSA-N CC1=CC(F)=C(C)C=C1B(O)O
1094 0 OXBKPLFFXBNIHW-UHFFFAOYSA-N NC1=NC(N)=C(C#N)C(N)=N1
1095 0 SMVBADCAMQOTOV-UHFFFAOYSA-N CCOC(=O)C1CCC1
1096 0 YSVHIKSKCCPTGF-UHFFFAOYSA-N OC(=O)CN(C(=O)O)C
1097 0 RNRZJTDDHBOEBA-UHFFFAOYSA-N CCC1=CC(B(O)O)=C(F)C=C1
1098 0 QXBYUPMEYVDXIQ-UHFFFAOYSA-N CC1CCCC2C1C(=O)OC2=O
1099 0 GUARKOVVHJSMRW-UHFFFAOYSA-N CCC(C(C)=O)C(C)=O
1100 0 ISXSCDLOGDJUNJ-UHFFFAOYSA-N CC(C)(C)OC(=O)C=C
1101 0 WTJAUCORQIRQNI-UHFFFAOYSA-N COC1=C(O)CCC(=C1)C(=O)C
1102 0 ZCSAKPRSAHJALM-UHFFFAOYSA-N CC1(C)CC(=O)C(C=O)C(=O)C1
1103 0 SVCKZTMEVWZSDQ-UHFFFAOYSA-N COC1=C(O)C=CC(C1)C(=O)C
1104 0 KHYHMEVBVZNXLZ-UHFFFAOYSA-N NNC1=NN2C=NN=C2C=C1
1105 0 FLSPIPSBDQWROJ-UHFFFAOYSA-N NNC(=O)C1=NC=CN=C1NN
1106 0 RBLPVXMAVRBHLI-UHFFFAOYSA-N CC1=C(C)C(O)=C(O)C(O)=C1C
1107 0 OJYREKZWVYDWKO-UHFFFAOYSA-N COC1CC(=O)C1(C)C
1108 0 DGNUEAQKPQKCCI-UHFFFAOYSA-N COc1cc(OC)c(cc1C)O
1109 0 ARYJURLFRJCKLP-UHFFFAOYSA-N C1=CN=C2N=NN=CC2=N1
1110 0 BPASVHIRBZGNGI-UHFFFAOYSA-N C[Si](C)(C)NC=S
1111 0 XBFQZUPPEMZVRQ-UHFFFAOYSA-N COc1cc(O)c(cc1C)OC
1112 0 BNMCPQJHABZPMJ-UHFFFAOYSA-N COc1cc(O)c(cc1OC)C
1113 0 SQKVCLUVKIDLNQ-UHFFFAOYSA-N CCOC(=O)CC(C)=C
1114 0 KPEWEFZCRAOPHV-UHFFFAOYSA-N CC=C(C(C)C)C(O)=O
1115 0 BDRRAMWDUCXAKG-UHFFFAOYSA-N COc1cc(ccc1O)C(O)C
1116 0 UXVFSYBOWZOABD-UHFFFAOYSA-N OCC(=O)C(C(=O)O)N
1117 0 ITQUMGFEEPUNIW-UHFFFAOYSA-N CNC(C(=O)O)C(=O)O
1118 0 YPLUXBXMFZMAKX-UHFFFAOYSA-N CCOC(=O)C(C)=CC=CC=O
1119 0 JPARUJIPOTZGIB-UHFFFAOYSA-N NC1=NC=NC1C1=NNC=N1
1120 0 QFWVNEBRTUUHIE-UHFFFAOYSA-N COC1=CC(CO)=CC(CO)=C1
1121 0 XSCVJHCFMXPRNY-UHFFFAOYSA-N NC1=NC2=CC=NN2C(N)=N1
1122 0 HHBWLQXIURSBBJ-UHFFFAOYSA-N OCCCC1=CC(O)=CC(O)=C1
1123 0 FAUYSAUDMBLMFS-UHFFFAOYSA-N CC(C)[Si](C)(C)CCl
1124 0 IIHIJFJSXPDTNO-UHFFFAOYSA-N COC(=O)C1CCCC1
1125 0 DJJDVURDQUREHS-UHFFFAOYSA-N COC(=O)C(C(=O)O)N
1126 0 SROHPBMGBBQICW-UHFFFAOYSA-N OCC=CCOCC=C
1127 0 RTTYFXMXRFYCHM-UHFFFAOYSA-N NC(=O)CC(C(=O)O)O
1128 0 LBHSPGVVTCCSOH-UHFFFAOYSA-N OC(=O)CC(C(=O)N)O
1129 0 ZFYVBMVMEOCSBU-UHFFFAOYSA-N C1=CC2=C(N=C1)N=NN=N2
1130 0 GRFZROGXADXJPC-UHFFFAOYSA-N C1=CN=C2N=NC=NC2=N1
1131 0 NWCBQXNSDNIULR-UHFFFAOYSA-N NC1=C(C=NN1CN=N)C#N
1132 0 WKBITUOFBUHMFE-UHFFFAOYSA-N C1COC2(O1)C1C3C1C1C3C21
1133 0 YHUQPGPXJUVMNN-UHFFFAOYSA-N OC1CC2CC1CC2O
1134 0 KPVYGLFZWUGNOJ-UHFFFAOYSA-N COC(=O)C1CC2(C1)CC(=O)C2
1135 0 CCGJNDCCSQEAMT-UHFFFAOYSA-N CC(F)C1=CC=C(C=C1)B(O)O
1136 0 AOHOANSNSRDDMO-UHFFFAOYSA-N CC1=C(C)C=C(B(O)O)C(F)=C1
1137 0 IBNFKXNFQAFXND-UHFFFAOYSA-N CCOCC=CC(=O)C
1138 0 YXTCGMZRVAMAJM-UHFFFAOYSA-N CC12CCCC(O)C1O2
1139 0 MLOXIXGLIZLPDP-UHFFFAOYSA-N NC1=NC(C#N)=C(N1)C#N
1140 0 MWPFUOPQTLMIGQ-UHFFFAOYSA-N CCOC1=CC(CO)=CC(O)=C1
1141 0 JWJOAFSCMQCXBQ-UHFFFAOYSA-N CCOC1=CC(=CCC1)C(=O)O
1142 0 MLOFDZNGZCHPEZ-UHFFFAOYSA-N C1=NN=NC2=CN=NC=C12
1143 0 MACNVPBGMHPCML-UHFFFAOYSA-N CC1(O)CCC(=O)CC1
1144 0 VHRWJVUHEFNKND-UHFFFAOYSA-N CCCC=CC(=O)CO
1145 0 AFKZHVHNHANXEI-UHFFFAOYSA-N NC1=C(C=CC=C1)C1=[C-]C=CC=C1
1146 0 TVSURRUHJZSEFC-UHFFFAOYSA-N CCC1CC(C)OC1=O
1147 0 YVSCOIUNVKGTND-UHFFFAOYSA-N C1COC2(C1)CCCO2
1148 0 LUKVZMPPDJEFRW-UHFFFAOYSA-N CCCC=C(C(=O)C)O
1149 0 DBYHFPFFIOMUBV-UHFFFAOYSA-N CC(=C)C1OCCCO1
1150 0 WZVDQPYGHWVMGO-UHFFFAOYSA-N COC(=O)C1CC(C)C1
1151 0 GRSRWONPBFSVMD-UHFFFAOYSA-N COC(=O)C=C1CCCCC1=O
1152 0 UTXVCHVLDOLVPC-UHFFFAOYSA-N CCOC(=O)C=C(C)C
1153 0 AFKZHVHNHANXEI-UHFFFAOYSA-N NC1=C(C=CC=C1)C1=[C-]C=CC=C1
1154 0 AFKZHVHNHANXEI-UHFFFAOYSA-N NC1=C(C=CC=C1)C1=[C-]C=CC=C1
1155 0 AFKZHVHNHANXEI-UHFFFAOYSA-N NC1=C(C=CC=C1)C1=[C-]C=CC=C1
1156 0 AFKZHVHNHANXEI-UHFFFAOYSA-N NC1=C(C=CC=C1)C1=[C-]C=CC=C1
1157 0 HXWJRIURTLGMLW-UHFFFAOYSA-N FC(F)=CCCC1=CC=CC=C1
1158 0 RUXSRUTZNHADGG-UHFFFAOYSA-N CCOC(=O)C=C1CC=C(C)O1
1159 0 AKQAIASNJCTKGQ-UHFFFAOYSA-N CC(C)(C)C(C=O)C=O
1160 0 ANNMBUSPRIWDTK-UHFFFAOYSA-N O=CC(COC(=O)N)O
1161 0 POCAIUXGJJEUJE-UHFFFAOYSA-N O=C(C[N+]#N)CN1C=CC=C1
1162 0 QOYYKMIZBZDSFD-UHFFFAOYSA-N COC(=O)CNC(=O)O
1163 0 IHZYAXBRHOYWLM-UHFFFAOYSA-N CCCC1OC1C(=O)C
1164 0 JWZMCIVGRRFEEX-UHFFFAOYSA-N CC(C)(C)C1=CC=C(O1)C(O)=O
1165 0 BXWXMHNZDGGRGX-UHFFFAOYSA-N CC1(C)C(=O)C(=O)C(=O)C1(C)C
1166 0 VBRSHLUUVVOPEV-UHFFFAOYSA-N NC(=S)NNCN=N
1167 0 IJRKCRICHQXRSC-UHFFFAOYSA-N COCCC(=O)C=CC
1168 0 DJFLZANYOGGBGB-UHFFFAOYSA-N CCOC(=O)C#CC(O)C=CC
1169 0 LYPWHKKGJQRZDS-UHFFFAOYSA-N CCC(N)C(=O)C[N+]#N
1170 0 LWLACEZMENHSSL-UHFFFAOYSA-N C=CC1COCCCO1
1171 0 IHKNDKWQEITUPW-UHFFFAOYSA-N COC(=O)C1=CCC(=O)CCC1
1172 0 KGBHHCMWDORDGR-UHFFFAOYSA-N COC1=C(CO)C=CC=C1CO
1173 0 XFHZACLUDXFJSN-UHFFFAOYSA-N CC1(C)COCC(=O)C1
1174 0 OQDFQJVNGGPWAI-UHFFFAOYSA-N OC1CCCC(=O)CC1
1175 0 YNUNHZUCDLLCCM-UHFFFAOYSA-N COCC1=CC=C(OC)C(O)=C1
1176 0 SCJURFDIMGDIKU-UHFFFAOYSA-N CC(C)=CC(O)CC(F)(F)F
1177 0 OUWVVARDNHISPI-UHFFFAOYSA-N CC(CC=CC(=O)C)O
1178 0 JVSKXQCDCUAOBN-UHFFFAOYSA-N CC(=CC1=CC=CC=C1)C(F)F
1179 0 IHDHQUMHJZWXSK-NSCUHMNNSA-N CC(/C=C/C=O)CCO
1180 0 GHLRIOGPBCXWPZ-UHFFFAOYSA-N CC1(CCO)CC(=O)C1
1181 0 PJQFWMDKQVWHCT-UHFFFAOYSA-N CC(CCO)OCC#C
1182 0 YLIIPLMEKWSIEG-UHFFFAOYSA-N O=C1CCCCCOC(=O)C=C1
1183 0 TUIZLBYIOPBXHH-UHFFFAOYSA-N C[SiH](C)CC1=CC=CC(F)=C1
1184 0 AUDBREYGQOXIFT-UHFFFAOYSA-N COC1=CC(OC)=CC(CO)=C1
1185 0 NXGDOUSRNPWZMB-UHFFFAOYSA-N C1C2=CC=CC=C2[N+]2=CC=CC=C12
1186 0 FPNAZNJWODRJLA-UHFFFAOYSA-N CC(C)OCC#CCO
1187 0 REOYKRDMVBXLRN-UHFFFAOYSA-N O=CCCC(CC=O)C
1188 0 VYUKCVLHGXBZDF-UHFFFAOYSA-N COC1CCCC(=O)C1
1189 0 RESRXHNESRQRHG-UHFFFAOYSA-N [H]C12CC(=O)C([H])(C=C1)C2(OC)OC
1190 0 VYKXQOYUCMREIS-UHFFFAOYSA-N CC12CCCCC1C(=O)OC2=O
1191 0 PIMQZWOUMJNIRN-UHFFFAOYSA-N CCC=CCC1CC(=O)OC1=O
1192 0 RJNYZXPNIVCZKI-UHFFFAOYSA-N CCCCC[Si](O)(O)O
1193 0 CJVNFKYHHWMSNT-UHFFFAOYSA-N CCOC(OCC)[SiH2]O
1194 0 DLGGSPUWRUTPCK-UHFFFAOYSA-N CN\N=N\C1N=NC=C1C(N)=O
1195 0 NSMPFGWDOGVQDR-UHFFFAOYSA-N OC(=O)CCNC(=O)O
1196 0 ZJTBQZPAXCWXFJ-UHFFFAOYSA-N COC1=CCC(C(=C1)O)C(=O)C
1197 0 BDMPANHAJGKVBO-UHFFFAOYSA-N COC1CC=C(C(=C1)O)C(=O)C
1198 0 DDPVIZAUPGMSPP-UHFFFAOYSA-N COc1ccc(c(c1)O)C(O)C
1199 0 AGIQIOSHSMJYJP-UHFFFAOYSA-N COc1ccc(OC)c(OC)c1
1200 0 LNHCZGAXKGDCMB-UHFFFAOYSA-N CC12OC1C(=O)C(C)(C)CC2=O
1201 0 ZNIJGQSAHPHXKM-UHFFFAOYSA-N OCC(OCC=C)C=C
1202 0 XSGZBEAQSXKYJO-UHFFFAOYSA-N CC(N(O)C=O)C(O)=O
1203 0 YKPMLSJXUUXDMF-UHFFFAOYSA-N CCC1=C(C)C(=CC(=O)O1)OC
1204 0 MYJQGKPYQZVYQP-UHFFFAOYSA-N CC1(C)OCC2=COC=C2CO1
1205 0 TVSURRUHJZSEFC-UHFFFAOYSA-N CCC1CC(C)OC1=O
1206 0 KJRBBVPGJVQGSG-UHFFFAOYSA-N COC1=CC(OC)=C(O)C(C)=C1
1207 0 LGYSUFIWGMAVSS-UHFFFAOYSA-N CN1N=C(C#N)C(=N1)C#N
1208 0 OKZUORQAVNTKAV-UHFFFAOYSA-N CCOC=CC(C)C=O
1209 0 YFAOEGBKRWIHAP-VKHMYHEASA-N NCC(=O)C(O)C(=O)O
1210 0 FYSHSPKHZYZKHL-UHFFFAOYSA-N CC(CC(O)=O)ON=O
1211 0 CLJGBHOTQFISLS-UHFFFAOYSA-N COCC1(C=CCC=C1)C(O)=O
1212 0 YNJBEZAZHBOGTK-UHFFFAOYSA-N CCOc1ccc(CO)cc1O
1213 0 XGIQVCROEADMLS-UHFFFAOYSA-N COC1=C(CC=C)C(=O)C(O)C1
1214 0 WGZGFRDYYXKLRB-UHFFFAOYSA-N OC1CCCC(C1)C(F)(F)F
1215 0 UHDDGONMYAQWBV-VIFPVBQESA-N COC(CO)c1ccc(O)cc1
1216 0 CRUILBNAQILVHZ-UHFFFAOYSA-N COc1cccc(OC)c1OC
1217 0 YKOPQTIXXGNDEX-UHFFFAOYSA-N CC1CC(=O)C(C)CO1
1218 0 CRIPQTZUCLDKLS-UHFFFAOYSA-N CCOC1=CC=CC=C1C(O)O
1219 0 ORPOYSWGYYEGGC-UHFFFAOYSA-N CC1(C)OCC(O1)C1=CC=CO1
1220 0 GYWJATJLCFDJBN-UHFFFAOYSA-N COC1=CCCCC1O
1221 0 ANZSVWBHNLOYGX-UHFFFAOYSA-N CCOC=C1C=C(CC)OC1=O
1222 0 CGNLPVYQLRYECL-UHFFFAOYSA-N CC(C)CC(=O)CC=O
1223 0 MDXYNRAMDATLBT-NSCUHMNNSA-N CC=Cc1ccc(O)c(O)c1
1224 0 OQPFDUQISZRPAU-UHFFFAOYSA-N CCC1=C(C)OC(=O)C=C1OC
1225 0 JWFAAVYVUOVXIC-UHFFFAOYSA-N OCCC1CCC(=O)C1
1226 0 HZSPPNGQCJIGRP-BGLKIOTKSA-N OC1OC2OC3CC4CC3C2C14
1227 0 XCMMTQBGASDSTH-UHFFFAOYSA-N CC1=CC(O)=C(CCO)C=C1O
1228 0 GJZJYEVWJDDBCV-UHFFFAOYSA-N COC1=C(CCC1)OC
1229 0 AEEARSPWTPKKPQ-UHFFFAOYSA-N COC1CCC=C1OC
1230 0 RCKBJIXCWVUPOX-UHFFFAOYSA-N CCCC1=CC(=CC(=O)O1)OC
1231 0 BCNZYOJHNLTNEZ-UHFFFAOYSA-N CC(C)(C)[Si](C)(C)Cl
1232 0 YBYTXDYYDLJVKY-UGLWGPHMSA-N CCC=CC1C(C)C(=O)OC1=O
1233 0 DCFKHNIGBAHNSS-UHFFFAOYSA-N CC[Si](Cl)(CC)CC
1234 0 BSRFZJMVFOPNKR-UHFFFAOYSA-N CC1=C(O)C(=O)CC(C)(C)C1=O
1235 0 ZUJNLNPBXSEWSI-UHFFFAOYSA-N NC1=NC2=NNN=C2C(N)=C1
1236 0 RPGJIQZXDGEQNQ-UHFFFAOYSA-N CCOc1ccc(O)cc1CO
1237 0 UGQWNZIXJKIMRE-UHFFFAOYSA-N CC12CCC(=O)C1CC(=O)OC2
1238 0 HAXARIVGMMVELD-WDSKDSINSA-N CC1CCC(=O)OC1C
1239 0 KPSZWAJWFMFMFF-UHFFFAOYSA-N CC=CCCCC(=O)O
1240 0 DUIFRYBBRGMHII-MAUMQABQSA-N O[C@]12CO[C@H]3OCC[C@H](C=C1)[C@H]23
1241 0 HNMQDFMUEKXHGH-UHFFFAOYSA-N CCC1=CC(=C(C)C(=O)O1)OC
1242 0 SRGRIOXSONGZCM-UHFFFAOYSA-N CC(C)C1=CC(=C(C)C(=O)O1)O
1243 0 BILVBEQFRBOGAV-UHFFFAOYSA-N COC(OC)C1=CC=C(O)C=C1
1244 0 UVOUQDFBZQZUQN-UHFFFAOYSA-N COC(=O)C1CC=CCC1C=O
1245 0 IPLXTRMYBBOEKU-UHFFFAOYSA-N COC(=O)C1CCC1C
1246 0 CPXCDEMFNPKOEF-UHFFFAOYSA-N COC(=O)c1cccc(C)c1
1247 0 AGEUQNZXCIVHPB-UHFFFAOYSA-N ONC(=O)CCC(=O)O
1248 0 DPTPQXXDBLPEOP-UHFFFAOYSA-N OCCCc1ccc(O)c(O)c1
1249 0 BGAGPUHWVOHHTP-UHFFFAOYSA-N OC1CCCCC1C(F)(F)F
1250 0 GZSJMGMUMMGFGQ-UHFFFAOYSA-N COC(=C=C)C(C)(C)O
1251 0 UHDDGONMYAQWBV-SECBINFHSA-N COC(CO)c1ccc(O)cc1
1252 0 SSPOXSNYHJFUIL-UHFFFAOYSA-N CC(O)(CCCO)C#C
1253 0 HASUZBYQAHYXHI-UHFFFAOYSA-N C1=NC=C2N=CN=NC2=N1
1254 0 CEIDCILOVCXUFB-UHFFFAOYSA-N CC(CO)(CO)CC#C
1255 0 ATLVVGJKPIISGK-UHFFFAOYSA-N CCC1=C(C)C(=C(C)C(=O)O1)O
1256 0 KOJGDBGFQJISPU-UHFFFAOYSA-N COC1=C(CO)C=C(CO)C=C1
1257 0 HAXARIVGMMVELD-RITPCOANSA-N CC1CCC(=O)OC1C
1258 0 PCJHHFVNOJKKGZ-UHFFFAOYSA-N CC=C(C(C)=O)C(=O)OCC=C
1259 0 VWYRPJMOFBORIY-UHFFFAOYSA-N COC(CO)C(C)C#C
1260 0 AIISKGPIMSRMOR-LURJTMIESA-N CC(O)Cc1cc(O)cc(O)c1
1261 0 QVPKQLPQAUWJAE-PHDIDXHHSA-N CC1CCC(C)C(=O)O1
1262 0 LOKRWPDQXOYZCF-UHFFFAOYSA-N COCC1=C(OC)C(O)=CC=C1
1263 0 QNBDJTKBKITRJI-UHFFFAOYSA-N CC(C)C(=O)OCC=C
1264 0 SZGDLYGGRGFSLD-UHFFFAOYSA-N OCCCc1cccc(O)c1O
1265 0 RWQLZEBWDMDQNB-UHFFFAOYSA-N CN1N=NC(=N1)N1C=CN=C1
1266 0 SFSURLOVKBVPAD-UHFFFAOYSA-N CC(C)C[Si](C)(C)Cl
1267 0 RNOOHTVUSNIPCJ-UHFFFAOYSA-N CCC(C)OC(=O)C=C
1268 0 USDDPDQEVLAOBO-UHFFFAOYSA-N COCc1ccc(O)c(OC)c1
1269 0 WBHTXOSVODIGTN-UHFFFAOYSA-N CC(=O)C1(C)OC1(C)C
1270 0 QVPKQLPQAUWJAE-NTSWFWBYSA-N CC1CCC(C)C(=O)O1
1271 0 PRUUDNOIZWXFSZ-UHFFFAOYSA-N OC1CC2CCC1C2O
1272 0 CIBMDQOEVWDTDT-UHFFFAOYSA-N CC(C)C=CCC(O)=O
1273 0 QGYTVSTZPARCLA-PHDIDXHHSA-N CC1CCC(=O)C1CO
1274 0 OOSDUXXDBSQAJP-UHFFFAOYSA-N CCCC1OC(C)=CC(=O)C1=O
1275 0 DNYLSCDHFCSDRM-UHFFFAOYSA-N CCOC(=O)C1=C(C)OC(C)=C1
1276 0 VZJFPIXCMVSTID-UHFFFAOYSA-N CCOC1CCC=CO1
1277 0 CGXYLRTYLIHXEE-UHFFFAOYSA-N CC(C)[SiH](Cl)C(C)C
1278 0 CHBOWGWPYAAYFF-UHFFFAOYSA-N COC1=CC=CC(OC)=C1CO
1279 0 YCUBDDIKWLELPD-UHFFFAOYSA-N CC(C)(C)C(=O)OC=C
1280 0 YHUQPGPXJUVMNN-UHFFFAOYSA-N OC1CC2CC1CC2O
1281 0 MSSXOMSJDRHRMC-UHFFFAOYSA-N Nc1nc(N)c2nc[nH]c2n1
1282 0 XHFTUEUYCQGDGX-LURJTMIESA-N CC(O)Cc1cccc(O)c1O
1283 0 QKLTYJCFWAJSON-UHFFFAOYSA-N CCOCc1ccc(O)c(O)c1
1284 0 QJFORPWQNFEZSW-UHFFFAOYSA-N C[N+]1(CCl)CCOCC1
1285 0 DUIFRYBBRGMHII-FNCVBFRFSA-N OC12COC3OCCC(C=C1)C23
1286 0 MWZGBLCWNBDPCZ-UHFFFAOYSA-N CC(=C)C(=O)OCC(=C)C(=O)C
1287 0 RCIREBHCXAIKEN-UHFFFAOYSA-N C[N+]1(CCCl)CCCO1
1288 0 FXEIWOUGVRUQNK-UHFFFAOYSA-N COc1ccc(C=C)cc1O
1289 0 FZXBJPDVINOGBR-UHFFFAOYSA-N CC1CC(=O)CC(C)O1
1290 0 SWGDHTSWHSSMLE-UHFFFAOYSA-N CC(=O)C(C)(C)C(C)=O
1291 0 QVPKQLPQAUWJAE-RITPCOANSA-N C1C[C@H](C)OC(=O)[C@@H]1C
1292 0 RWNJOXUVHRXHSD-UHFFFAOYSA-N C(C=C)CCCC(=O)O
1293 0 KPSZWAJWFMFMFF-NSCUHMNNSA-N C(=C/C)\CCCC(=O)O
1294 0 KFXPOIKSDYRVKS-ONEGZZNKSA-N C(/CC)=C\CCC(=O)O
1295 0 BCYXFRMDZWKZSF-SNAWJCMRSA-N C(CC)/C=C/CC(=O)O
1296 0 KFRUNLQRYXGRRS-UHFFFAOYSA-N CC(ON(=O)=O)C(C)=O
1297 0 RPVPMVHPERYZNF-PLNGDYQASA-N C(=C/C(C)(C)C)/C(=O)O
1298 0 WGQMUABRZGUAOS-UHFFFAOYSA-N COC1=CC(CO)=C(OC)C=C1
1299 0 IWBJRASWKFJRHS-UHFFFAOYSA-N CC12COC(CCC1)O2
1300 0 RPVPMVHPERYZNF-SNAWJCMRSA-N CC(C)(C)/C=C/C(=O)O
1301 0 HCLVGAZUVMWYLF-UHFFFAOYSA-N C=C(C)CCCC(=O)O
1302 0 KZEVXIKUQDJKLO-UHFFFAOYSA-N CC1=CC(=CC=C1)[Si](C)(C)F
1303 0 QFNZIBZPILTKHX-UHFFFAOYSA-N CC1=CC=C(C=C1)[Si](C)(C)F
1304 0 INLAPHKWYICSSF-UHFFFAOYSA-N CCS(=O)(=O)C(C)(C)C
1305 0 QYEVFNRONKBUNY-UHFFFAOYSA-N CCOC(C)=CC(C)=O
1306 0 LXUHYMCTFZFCCV-UHFFFAOYSA-N COC1=CC(O)=C(C)C(OC)=C1
1307 0 BPRRKSUPVYPJRD-UHFFFAOYSA-N COC1=C(C)C(O)=C(C)C(O)=C1
1308 0 RSBDFZVSPPQNOZ-UHFFFAOYSA-N CCC1=C(O)C(OC)=C(O)C=C1
1309 0 BFFSYTDZBBOZFW-UHFFFAOYSA-N CN1N=NC2=NC=NC(N)=C12
1310 0 TVSURRUHJZSEFC-UHFFFAOYSA-N CCC1CC(C)OC1=O
1311 0 JWYSLVLBKXDZCW-UHFFFAOYSA-N CCOC(=O)C1CC1C
1312 0 NCYDYIPWQYAXJH-UHFFFAOYSA-N CCC1=CC(O)=C(O)C(OC)=C1
1313 0 WTOALSNXZAGLOW-UHFFFAOYSA-N CCC1=CC(OC)=C(O)C=C1O
1314 0 POVJSJMXWVTKRR-UHFFFAOYSA-N OCOCOCC1=CC=CC=C1
1315 0 VLWNCJPMUMKUMF-UHFFFAOYSA-N CCC(O)C1=CC(O)=C(O)C=C1
1316 0 BAZMMINIUZRUTE-UHFFFAOYSA-N CC1C(=O)C(=O)CC(C)(C)C1=O
1317 0 XXNKHBFCIGOWEC-UHFFFAOYSA-N C1CC2CCCC1OO2
1318 0 VJUJYNJEPPWWHS-UHFFFAOYSA-N OC1CCC(CC1)C(F)(F)F
1319 0 WGXZSNDFPXPYMT-UHFFFAOYSA-N CCC1=C(O)C=C(OC)C=C1O
1320 0 REYDLGVIKHOSMB-YFKPBYRVSA-N C[C@H]1C(=O)OCC1(C)C
1321 0 GOQVKGQOIKOQHV-UHFFFAOYSA-N COC(=O)C(C)C=CC
1322 0 RMZIOVJHUJAAEY-UHFFFAOYSA-N CCCC(=O)OCC=C
1323 0 KSFJZYURRNSMGO-UHFFFAOYSA-N CC1CC(C)OC(=O)C1
1324 0 QVPKQLPQAUWJAE-UHFFFAOYSA-N CC1CCC(C)C(=O)O1
1325 0 XHUBSJRBOQIZNI-UHFFFAOYSA-N COC1=C(O)C=CC(CCO)=C1
1326 0 IXISGRHWGVGCAK-UHFFFAOYSA-N CCCC(=O)OCC1=CC=CO1
1327 0 ZPMJPLRFVUUDDF-UHFFFAOYSA-N C=CC(=O)OCC1CCC=CO1
1328 0 KFXPOIKSDYRVKS-ARJAWSKDSA-N CC\C=C/CCC(O)=O
1329 0 VYKXQOYUCMREIS-UHFFFAOYSA-N CC12CCCCC1C(=O)OC2=O
1330 0 OWIWZQQFSTZZIG-UHFFFAOYSA-N CCOC(=O)CCC1=CC=CO1
1331 0 QPSCQKRZWLJYDG-UHFFFAOYSA-N CCOC1OCCC=C1
1332 0 DTVARWVRNUFXLQ-UHFFFAOYSA-N CCC(O)C#CC(C)O
1333 0 VOFRQXZPJRQJIW-UHFFFAOYSA-N CC12OC1C(=O)CC(C)(C)C2=O
1334 0 PIMJFZHNWROFJH-UHFFFAOYSA-N CC(C)N1C=C(N)[O+]=N1
1335 0 PTVSRINJXWDIKP-UHFFFAOYSA-N CCOC(=O)CCC=C
1336 0 BLZSRIYYOIZLJL-UHFFFAOYSA-N CCCCC(=O)OC=C
1337 0 PQCLJXVUAWLNSV-UHFFFAOYSA-N CC(C)CC(=O)C(C)=O
1338 0 FJPGAMCQJNLTJC-UHFFFAOYSA-N CCCCC(=O)C(C)=O
1339 0 HAXARIVGMMVELD-UHFFFAOYSA-N CC1CCC(=O)OC1C
1340 0 DLJAEWOKYGDLHW-UHFFFAOYSA-N OCC[N+]1(CCCl)CC1
1341 0 PEPJPZZZBHWOCM-UHFFFAOYSA-N CCC(=C)C(=O)COC
1342 0 YYXJGWHFSNJMDX-UHFFFAOYSA-N CCOC1=C(OC)C=CC(O)=C1
1343 0 ZFBNNSOJNZBLLS-UHFFFAOYSA-N COC1=CC(C)=CC(OC)=C1O
1344 0 YFAOEGBKRWIHAP-UHFFFAOYSA-N NCC(=O)C(O)C(O)=O
1345 0 VAIFYHGFLAPCON-UHFFFAOYSA-N CC(=O)CCCC(C)=O
1346 0 OEGPRYNGFWGMMV-UHFFFAOYSA-N COC1=C(C=C(C=C1)CO)OC
1347 0 NBZBKCUXIYYUSX-UHFFFAOYSA-N C(C(=O)O)NCC(=O)O
1348 0 LKNKAJUDGBRRBI-UHFFFAOYSA-N C1C2CCCCC1OO2
1349 0 YOMSJEATGXXYPX-UHFFFAOYSA-N COC1=C(C=CC(=C1)C=C)O
1350 0 CKKWNMGRCAUPGV-UHFFFAOYSA-N NC1=NC(=N)NC2=NC=NC12
1351 0 HCWMOGDFRDCBQN-UHFFFAOYSA-N CCCOCC#CCO
1352 0 CKLJMWTZIZZHCS-UHFFFAOYSA-N C(C(C(=O)O)N)C(=O)O
1353 0 KNZAVOVKKCNCEG-BJMVGYQFSA-N CNN/N=C/1\C(=NC=N1)C(=O)N
1354 0 CHDAMWZEYINXCG-UHFFFAOYSA-N CCC1(CC(=O)OC1)C
1355 0 GDTPFKPPIYKGSI-UHFFFAOYSA-N COC(=O)C1=CC(=O)CCCC1
1356 0 MNBSXKSWDLYJHN-UHFFFAOYSA-N CC1=C(O)C(C)=C(O)C(C)=C1O
1357 0 VZKFVPRKXHZBQO-UHFFFAOYSA-N C[Si](C)(C)C1=CC=C(F)C=C1
1358 0 IIHIJFJSXPDTNO-UHFFFAOYSA-N COC(=O)C1CCCC1
1359 0 ITMOJECVKOLGSQ-UHFFFAOYSA-N CCCCC1OC=CC(=O)C1=O
1360 0 DRTXQTMTWPIHLI-UHFFFAOYSA-N CCC1(CCOC1=O)C
1361 0 IYENBEYPOIXIHY-UHFFFAOYSA-N OCCNC(=O)C(O)=O
1362 0 FKBMTBAXDISZGN-UHFFFAOYSA-N CC1CCC2C(C1)C(=O)OC2=O
1363 0 WAQITWDITIAIFA-UHFFFAOYSA-N CC(C)C(=C)CC(=O)O
1364 0 BTLSLHNLDQCWKS-UHFFFAOYSA-N O=C1CCCCCCO1
1365 0 IUEISQYNCXVHTJ-UHFFFAOYSA-N NNC1=NC=NC2=C1NC=N2
1366 0 IYBOGQYZTIIPNI-UHFFFAOYSA-N CC1CCCCOC1=O
1367 0 CRLBBOBKCLYCJK-UHFFFAOYSA-N COC1=CC=CC(CO)=C1OC
1368 0 GFWLMILMVMCJDI-UHFFFAOYSA-N O=C1CC2(CCCC2)CC(=O)O1
1369 0 MGBZGBGWTZISIG-UHFFFAOYSA-N CCOC(=O)CCC1=COC=C1
1370 0 PAMQYEWNNPDBLM-UHFFFAOYSA-N CCCCOC(=O)C1=CC=CO1
1371 0 ZDULHUHNYHJYKA-UHFFFAOYSA-N CC(C)S(=O)(=O)C(C)C
