# Supplementary material for: Ion mobility collision cross-section atlas for known and unknown metabolite annotation in untargeted metabolomics
Source: Nat Commun. 2020 Aug 28;11:4334. doi: 10.1038/s41467-020-18171-8 (PMC7455731; doi:10.1038/s41467-020-18171-8)
Supplement: Supplementary file 8 — Supplementary Data 5 [file 41467_2020_18171_MOESM8_ESM.zip › 01_positive_mode/L0614/cfmid_pred_spec.msp]

Name: +ve in-silico MS/MS by CFM-ID for NCXMLFZGDNKEPB-BQGNJOPGSA-N
ID: NCXMLFZGDNKEPB-BQGNJOPGSA-N
Comment: Energy0
Num peaks: 9
485.2169944 6.203363554
503.2275591 18.12956079
505.2432092 1.834614649
521.2381238 9.133425798
602.295973 3.596601726
630.2908876 12.21839031
631.2749032 3.068658
648.3014523 18.11420549
666.312017 8.141017489

Name: +ve in-silico MS/MS by CFM-ID for NCXMLFZGDNKEPB-BQGNJOPGSA-N
ID: NCXMLFZGDNKEPB-BQGNJOPGSA-N
Comment: Energy1
Num peaks: 10
146.0811697 3.061810759
473.2169944 2.685466174
475.2326445 1.449539569
485.2169944 6.126692863
503.2275591 37.83150793
505.2432092 4.722378377
521.2381238 10.61531747
602.295973 1.507446016
630.2908876 8.109242739
648.3014523 4.677336664

Name: +ve in-silico MS/MS by CFM-ID for NCXMLFZGDNKEPB-BQGNJOPGSA-N
ID: NCXMLFZGDNKEPB-BQGNJOPGSA-N
Comment: Energy2
Num peaks: 31
27.02292652 0.7055935996
39.02292652 0.5885126563
41.00219107 0.8182909047
43.01784114 0.8418159828
55.01784114 0.5878607347
58.02874017 1.513502294
60.04439023 1.074855279
68.04947561 0.6153785772
70.02874017 1.675447875
72.04439023 1.270927871
86.0600403 1.269410775
88.03930485 0.612360486
88.07569036 1.060198982
126.0549549 0.880140592
128.070605 1.336020519
130.086255 1.632232768
146.0811697 1.49066436
433.2220798 0.8991452362
457.2220798 1.08999442
459.2013444 1.315522362
461.2169944 0.7483716937
463.2326445 1.653840693
473.2169944 5.208242909
475.2326445 1.404563706
485.2169944 2.878842137
501.2119091 3.430309201
503.2275591 31.6870866
505.2432092 2.168287833
507.2588592 1.09376498
521.2381238 5.173200114
630.2908876 1.354732171

Name: +ve in-silico MS/MS by CFM-ID for NCXMLFZGDNKEPB-FFPOYIOWSA-N
ID: NCXMLFZGDNKEPB-FFPOYIOWSA-N
Comment: Energy0
Num peaks: 9
485.2169944 6.141369791
501.2119091 1.862902671
503.2275591 18.6722935
521.2381238 8.299266039
602.295973 3.429841501
630.2908876 13.74819014
631.2749032 3.106081317
648.3014523 18.97712535
666.312017 7.142803547

Name: +ve in-silico MS/MS by CFM-ID for NCXMLFZGDNKEPB-FFPOYIOWSA-N
ID: NCXMLFZGDNKEPB-FFPOYIOWSA-N
Comment: Energy1
Num peaks: 10
128.070605 1.376936728
146.0811697 2.97470358
473.2169944 2.378263423
485.2169944 5.918908189
503.2275591 39.33442823
505.2432092 4.572440547
521.2381238 9.640514592
602.295973 1.447062333
630.2908876 8.465464415
648.3014523 4.994947807

Name: +ve in-silico MS/MS by CFM-ID for NCXMLFZGDNKEPB-FFPOYIOWSA-N
ID: NCXMLFZGDNKEPB-FFPOYIOWSA-N
Comment: Energy2
Num peaks: 31
27.02292652 0.6791412599
39.02292652 0.5664811126
41.00219107 0.7886096754
43.01784114 0.8112814466
58.02874017 1.167863568
60.04439023 1.034577604
68.04947561 0.5923412817
70.02874017 1.612725854
72.04439023 1.22334945
86.0600403 1.221704871
88.03930485 0.5891934854
88.07569036 1.020429893
126.0549549 0.847191673
128.070605 1.286005292
130.086255 1.571128547
146.0811697 1.516171246
433.2220798 0.8647734527
457.2220798 1.071680977
459.2013444 1.267874874
461.2169944 0.7183936563
463.2326445 1.591927558
473.2169944 5.019448671
475.2326445 1.350599287
485.2169944 2.777207264
501.2119091 3.580064771
503.2275591 32.19329353
505.2432092 2.111776106
507.2588592 1.052774512
509.2745093 1.22932425
521.2381238 4.967839264
630.2908876 1.477352004

Name: +ve in-silico MS/MS by CFM-ID for RSIYXEAXVGYFPE-WOEAOWLDSA-N
ID: RSIYXEAXVGYFPE-WOEAOWLDSA-N
Comment: Energy0
Num peaks: 31
43.01784114 0.6556256814
389.1230941 0.6205199475
515.2275591 0.968563507
531.2224737 1.849356097
533.2381238 0.9055393793
547.2173884 0.7626589323
547.2537739 1.270087052
555.2224737 1.201665615
557.2381238 2.888571878
559.2537739 1.022653565
563.2486885 1.951789275
569.2381238 1.351328472
571.2537739 3.362599372
573.2330384 0.7821714319
575.2486885 4.080674887
577.2643386 0.6890004659
581.2592532 0.8210302513
587.2486885 1.055679784
589.227953 1.011661818
589.2643386 9.853410479
591.2436031 1.524220624
599.2486885 4.283324585
601.2643386 1.460171454
603.2799886 0.6930346269
607.2749032 7.980326596
613.2643386 1.899406225
617.2592532 5.468642921
619.2749032 1.16778818
621.2905533 0.847918804
631.2749032 10.04729318
649.2854679 6.08108492

Name: +ve in-silico MS/MS by CFM-ID for RSIYXEAXVGYFPE-WOEAOWLDSA-N
ID: RSIYXEAXVGYFPE-WOEAOWLDSA-N
Comment: Energy1
Num peaks: 31
379.1751296 1.147956634
383.2064298 1.197536382
421.1856943 1.385423851
423.2013444 1.205204559
515.2275591 1.767383222
517.2432092 1.21591194
529.2068237 1.58435242
529.2432092 1.439298019
531.2224737 2.560105336
533.2381238 1.158023481
547.2173884 1.178598307
547.2537739 3.499163951
549.2330384 1.687792098
557.2381238 2.073736625
559.2537739 1.316418568
563.2486885 1.930756871
565.2643386 2.763974879
569.2381238 1.351568632
571.2537739 5.175063182
575.2486885 2.668572139
587.2486885 1.183607981
589.227953 1.362936329
589.2643386 10.64086923
591.2436031 1.114740051
599.2486885 1.149764051
607.2749032 3.362643574
613.2643386 1.309794367
617.2592532 1.505101714
621.2905533 1.821003678
631.2749032 3.413874593
649.2854679 0.7963835537

Name: +ve in-silico MS/MS by CFM-ID for RSIYXEAXVGYFPE-WOEAOWLDSA-N
ID: RSIYXEAXVGYFPE-WOEAOWLDSA-N
Comment: Energy2
Num peaks: 31
81.0334912 3.890609924
83.04914126 0.9804951043
85.06479133 1.243866935
95.01275576 3.724992298
97.02840582 1.411831851
185.1172208 1.181681002
369.1907797 1.59092841
383.2064298 1.199457752
411.2013444 1.079924786
505.2068237 1.486898522
507.2224737 0.9330452677
509.2381238 1.798300373
515.2275591 1.324202885
517.2432092 1.58183874
531.2224737 0.9099194553
533.2381238 1.943186228
535.2537739 1.054061001
539.2486885 3.089276961
545.2381238 1.850993679
547.2537739 2.0623119
555.2224737 1.487127667
557.2381238 0.879294493
559.2537739 0.86655787
561.2330384 1.551662696
563.2486885 2.67631771
569.2381238 1.876891592
571.2537739 0.8667115544
575.2486885 1.090359425
589.2643386 1.556815763
605.2592532 0.92782414
631.2749032 1.336507089

Name: +ve in-silico MS/MS by CFM-ID for LERGIFKZIYQODU-KNIUGVHDSA-N
ID: LERGIFKZIYQODU-KNIUGVHDSA-N
Comment: Energy0
Num peaks: 12
105.0334912 6.113796112
507.2224737 1.051062234
509.2381238 3.25027599
527.2486885 2.490599388
547.2537739 1.323380895
569.2381238 2.869465526
571.2537739 9.714341437
589.2643386 12.79585808
607.2749032 4.947442466
613.2643386 13.78361639
631.2749032 17.08693715
649.2854679 5.30143918

Name: +ve in-silico MS/MS by CFM-ID for LERGIFKZIYQODU-KNIUGVHDSA-N
ID: LERGIFKZIYQODU-KNIUGVHDSA-N
Comment: Energy1
Num peaks: 28
51.02292652 1.031677935
69.0334912 0.9277379971
105.0334912 10.5051699
485.2381238 1.134473152
509.2381238 2.852569702
527.2486885 2.034356553
529.2432092 0.6862407256
531.2224737 0.5963114953
547.2537739 2.040509331
557.2017383 0.8613072416
561.2330384 0.5855313455
565.2643386 1.154990876
569.2381238 1.785632801
571.2173884 1.605647017
571.2537739 11.17797592
573.2330384 1.912166412
575.212303 0.5985235302
575.2486885 1.305232523
579.2436031 0.564091926
589.227953 1.593756734
589.2643386 14.70043418
591.2436031 1.335537599
607.2749032 2.520841414
613.2643386 7.57348357
619.2749032 0.8985346309
621.2905533 0.8317077194
631.2749032 6.452319361
649.2854679 0.8181045542

Name: +ve in-silico MS/MS by CFM-ID for LERGIFKZIYQODU-KNIUGVHDSA-N
ID: LERGIFKZIYQODU-KNIUGVHDSA-N
Comment: Energy2
Num peaks: 31
43.01784114 1.993620643
49.00727645 1.845816185
51.02292652 2.389724409
61.02840582 1.05253515
63.02292652 1.834494215
67.01784114 1.043879284
79.05422664 0.8663507474
105.0334912 14.14378938
465.2119091 1.813345283
467.2275591 2.220517386
483.2224737 1.268836648
485.2381238 4.286551236
501.2330384 0.6511229271
507.2224737 1.3277615
509.2381238 1.251070897
527.2275591 1.919153819
527.2486885 1.60817545
529.2432092 2.058516864
545.2381238 2.094790214
547.2537739 4.373485432
561.2330384 0.7043506574
563.2486885 0.9377309564
569.2381238 3.649433762
571.2537739 3.705258417
575.2486885 0.9746890187
589.2643386 3.730175497
605.2592532 0.6999563488
613.2643386 1.47259174
619.2749032 0.6533752703
631.2749032 1.801811306
633.2541678 0.8693305425

Name: +ve in-silico MS/MS by CFM-ID for BGEJBAMYTJMJPW-LTTXGFGHSA-N
ID: BGEJBAMYTJMJPW-LTTXGFGHSA-N
Comment: Energy0
Num peaks: 16
43.05422664 1.61826879
57.06987671 3.474283702
67.05422664 1.638510795
83.04914126 1.624564508
85.06479133 11.98979371
545.2049055 1.581992285
547.2205556 9.304042229
565.2311203 6.17556019
588.2722568 4.866975009
605.2988059 1.832577472
606.2828215 3.826243976
607.241685 1.436825641
617.2624204 1.425800092
621.2937205 1.481099389
631.2780705 5.553710764
649.2886352 22.89711488

Name: +ve in-silico MS/MS by CFM-ID for BGEJBAMYTJMJPW-LTTXGFGHSA-N
ID: BGEJBAMYTJMJPW-LTTXGFGHSA-N
Comment: Energy1
Num peaks: 22
39.02292652 4.868320952
41.03857658 4.757853468
43.05422664 13.42080736
45.0334912 1.540951777
45.06987671 3.599812814
57.06987671 6.729166371
67.05422664 2.461084392
85.06479133 10.12489592
502.1990919 1.189749359
504.2147419 0.944845099
522.2253066 0.9616220284
529.2099909 1.50725655
533.2049055 0.9801837212
537.2362057 0.9414240189
547.2205556 6.986471043
549.1998201 2.933005122
549.2362057 0.9048313038
565.2311203 7.156830022
588.2722568 1.414278822
621.2937205 1.30748777
631.2780705 2.661616058
649.2886352 2.722471536

Name: +ve in-silico MS/MS by CFM-ID for BGEJBAMYTJMJPW-LTTXGFGHSA-N
ID: BGEJBAMYTJMJPW-LTTXGFGHSA-N
Comment: Energy2
Num peaks: 31
39.02292652 2.418952622
41.03857658 10.59585164
43.05422664 4.797177021
45.06987671 1.760663799
55.05422664 2.380890021
57.06987671 9.852076659
59.08552677 1.400477881
67.05422664 1.123195895
69.0334912 1.005489814
85.06479133 6.004642772
453.2020131 1.293303431
455.2176631 2.482628385
457.2333132 2.847417145
459.2489633 1.362065918
471.2125778 1.900004915
473.2282278 1.875935716
475.2438779 2.619867088
486.2041773 2.119993295
488.2198273 1.722416651
498.2850144 1.154300394
502.1990919 1.817268611
504.2147419 2.047144121
506.230392 1.932432458
517.2099909 0.9252757281
529.2099909 0.9070399715
533.2049055 1.892459617
547.2205556 3.1136345
549.1998201 3.74121
549.2362057 1.24590302
561.3170428 0.8570277737
565.2311203 1.311776104

Name: +ve in-silico MS/MS by CFM-ID for IOJOTLQWYLTKTH-OZZXJUMRSA-N
ID: IOJOTLQWYLTKTH-OZZXJUMRSA-N
Comment: Energy0
Num peaks: 24
43.01784114 0.8404937599
57.06987671 0.974851811
85.06479133 6.478070159
105.0334912 7.433787178
467.2275591 0.9995335733
483.2224737 0.8412737186
485.2381238 1.660539606
487.196259 1.635967668
505.2068237 1.292463429
509.2381238 1.145224639
527.2486885 2.887118977
529.2068237 1.539605115
529.2432092 1.013913143
545.2381238 1.682547437
545.2592532 0.8397023706
547.2173884 3.895122782
547.2537739 2.822489529
563.2486885 1.350835655
571.2537739 3.506762445
587.2486885 2.482444297
589.2643386 11.29030798
607.2749032 9.650988564
631.2749032 6.31438555
649.2854679 7.897718933

Name: +ve in-silico MS/MS by CFM-ID for IOJOTLQWYLTKTH-OZZXJUMRSA-N
ID: IOJOTLQWYLTKTH-OZZXJUMRSA-N
Comment: Energy1
Num peaks: 31
29.03857658 1.155425785
43.01784114 0.7723767103
53.03857658 0.621658675
57.06987671 4.471694358
67.05422664 0.736803848
85.06479133 6.539475532
105.0334912 11.35005029
427.196259 0.8144606058
485.1806089 0.6799317233
485.2381238 1.713530676
487.196259 1.539168978
489.2119091 1.748365202
503.1911736 0.5903553773
505.2068237 4.054014334
509.2381238 1.057314121
527.2486885 1.58498479
529.2068237 3.881979258
531.2224737 0.9981415147
545.2381238 0.5812699582
547.2173884 3.987366009
547.2537739 2.850041905
563.2486885 1.352182046
565.2643386 3.176547624
571.2537739 2.993215393
577.2643386 0.7506251646
587.2486885 1.579371823
589.2643386 8.584031666
607.2749032 4.09683576
621.2541678 0.9281519125
631.2749032 3.611452979
649.2854679 1.026887047

Name: +ve in-silico MS/MS by CFM-ID for IOJOTLQWYLTKTH-OZZXJUMRSA-N
ID: IOJOTLQWYLTKTH-OZZXJUMRSA-N
Comment: Energy2
Num peaks: 31
43.01784114 1.044640071
49.00727645 1.744258167
51.02292652 1.427903684
55.05422664 2.140530285
57.06987671 5.4156948
63.02292652 1.733577333
69.0334912 0.8609239309
79.05422664 0.9025529545
85.06479133 3.469998118
105.0334912 11.5793287
345.1332648 1.384744819
427.196259 1.164257949
443.1911736 1.302988204
467.2275591 1.041260861
485.1806089 0.9087836705
485.2381238 2.799091497
487.196259 1.813176162
489.2119091 1.162612826
503.1911736 0.9382172104
505.2068237 2.346714486
529.2432092 1.007766036
545.2381238 1.219844916
547.2537739 3.578470548
549.2330384 1.108190685
563.2486885 2.163152114
571.2537739 1.02343916
587.2486885 2.680617833
589.2643386 1.534210297
605.2592532 0.9919329773
631.2749032 1.364631723
633.2541678 1.108101762

Name: +ve in-silico MS/MS by CFM-ID for VPPDBUBHQLJNRY-QEJNALEQSA-N
ID: VPPDBUBHQLJNRY-QEJNALEQSA-N
Comment: Energy0
Num peaks: 18
41.03857658 1.364579419
83.04914126 7.667991305
505.2068237 1.392752127
507.2224737 3.031959265
523.2173884 1.88391724
527.2275591 1.029935233
529.2432092 1.944412004
545.2381238 3.666717911
547.2537739 6.329737277
549.2330384 2.662784088
563.2486885 3.067006982
567.2436031 2.034215425
587.2486885 3.130651513
589.2643386 12.43628854
607.2749032 14.47284795
631.2749032 5.217229788
633.2541678 1.559930328
649.2854679 8.009350926

Name: +ve in-silico MS/MS by CFM-ID for VPPDBUBHQLJNRY-QEJNALEQSA-N
ID: VPPDBUBHQLJNRY-QEJNALEQSA-N
Comment: Energy1
Num peaks: 25
41.03857658 2.944402207
55.05422664 2.835778018
65.03857658 1.984884802
83.04914126 9.600786431
487.196259 0.8799904377
489.2119091 1.206749064
491.2275591 1.699782169
505.2068237 1.104937157
507.2224737 7.829122339
509.2381238 1.927290127
523.2173884 3.414808219
525.2330384 4.375202288
529.2432092 0.8862951413
545.2381238 1.214258715
547.2537739 6.423667298
549.2330384 3.448530411
563.2486885 2.72274455
565.2643386 6.204112634
567.2436031 1.888003777
587.2486885 1.971555258
589.2643386 6.151935222
607.2749032 4.953059565
621.2905533 0.8267904579
631.2749032 2.78962315
649.2854679 0.8793967646

Name: +ve in-silico MS/MS by CFM-ID for VPPDBUBHQLJNRY-QEJNALEQSA-N
ID: VPPDBUBHQLJNRY-QEJNALEQSA-N
Comment: Energy2
Num peaks: 31
39.02292652 2.165138777
41.03857658 4.315227923
53.03857658 0.7614838757
55.05422664 2.62369587
73.02840582 0.9051580293
83.04914126 3.881957997
87.04405588 3.021769921
127.075356 0.919883932
145.0859207 0.9862567284
231.1590856 0.7533364831
451.196259 0.9361774049
491.2275591 0.7976155045
495.2224737 0.8062647317
505.2068237 1.801721421
507.2224737 7.107195822
521.2017383 0.971044882
523.2173884 4.459690078
525.2330384 0.8193143044
527.2275591 1.523634828
529.2432092 1.842959889
545.2381238 2.76396568
547.2173884 0.8396242839
547.2537739 8.404742037
561.1966529 0.9134563493
563.2486885 4.752334445
565.227953 0.983729608
565.2643386 0.9250857074
587.2486885 2.753460166
605.2592532 1.379794193
631.2749032 2.078644728
633.2541678 0.8866302003

Name: +ve in-silico MS/MS by CFM-ID for YQJGFEMAMZRZOE-FGICSGBJSA-N
ID: YQJGFEMAMZRZOE-FGICSGBJSA-N
Comment: Energy0
Num peaks: 31
57.06987671 0.7699425137
71.08552677 0.7594202546
91.05422664 1.112719769
109.1011768 2.716660273
111.1168269 3.919606504
113.132477 0.9977234085
115.148127 0.8669851968
125.132477 0.5244694248
135.1168269 0.8482702419
149.0960915 0.7687343853
151.1117415 0.9952244763
153.1273916 6.16034492
171.1168269 1.369938318
185.132477 0.8584580029
189.1273916 2.354853375
203.1430416 0.9473335465
461.1442234 2.25447569
463.1598735 1.052281028
479.1547881 4.791084383
481.1704382 0.8546038118
497.1653528 2.129490887
529.1915675 0.7336960941
537.1602674 0.601532883
553.227953 0.6117059135
571.2385177 0.6284876441
585.2694239 3.570769057
603.2799886 2.773695518
605.2956387 0.7962742422
613.2643386 7.089895551
631.2749032 16.44512665
649.2854679 7.842203337

Name: +ve in-silico MS/MS by CFM-ID for YQJGFEMAMZRZOE-FGICSGBJSA-N
ID: YQJGFEMAMZRZOE-FGICSGBJSA-N
Comment: Energy1
Num peaks: 31
53.03857658 1.534564367
55.05422664 1.547793861
57.06987671 1.317891873
67.05422664 1.12208442
71.08552677 1.543435476
91.05422664 2.669375904
109.1011768 1.985559184
111.1168269 3.58929222
113.132477 1.486963566
119.0855268 1.270981982
125.132477 1.85977157
135.1168269 1.177597643
153.1273916 4.934628535
171.1168269 2.325912676
185.132477 1.630855835
189.1273916 3.692044114
203.1430416 2.098610258
461.1442234 0.7579970128
471.1497027 0.764755291
473.1653528 0.7484400122
479.1547881 5.453873167
481.1704382 1.698036147
497.1653528 1.848020486
529.1915675 0.9992419101
553.227953 0.8487900908
585.2694239 1.74486671
603.2799886 1.93681894
605.2956387 1.383779207
613.2643386 4.389229749
631.2749032 4.254119014
649.2854679 0.7528796982

Name: +ve in-silico MS/MS by CFM-ID for YQJGFEMAMZRZOE-FGICSGBJSA-N
ID: YQJGFEMAMZRZOE-FGICSGBJSA-N
Comment: Energy2
Num peaks: 31
39.02292652 0.8864699655
41.03857658 0.7960841005
51.02292652 2.013167638
53.03857658 5.009528118
55.05422664 7.388698887
57.06987671 4.091502717
91.05422664 3.095928762
95.04914126 0.8031087887
97.06479133 0.9330249864
109.0647913 0.7778982469
109.1011768 1.130582661
111.1168269 1.579653792
115.0542266 1.292039392
117.0698767 1.663034689
119.0855268 2.23710292
121.1011768 0.8861252865
125.0960915 0.8363877173
149.0960915 0.8736646694
171.1168269 1.240187441
173.132477 0.9480665336
185.0960915 1.092435323
185.132477 0.8739210899
189.1273916 2.174241029
203.1430416 1.2231649
463.1598735 1.251507838
477.139138 0.9757516608
479.1547881 1.74679726
497.1653528 0.921357725
529.1915675 0.9392095629
559.1810029 1.138189906
631.2749032 1.691215322

Name: +ve in-silico MS/MS by CFM-ID for LGRASIFZQRFFTM-MYPBTXRYSA-N
ID: LGRASIFZQRFFTM-MYPBTXRYSA-N
Comment: Energy0
Num peaks: 27
29.03857658 1.62418654
46.06512568 0.7193632389
145.0971541 2.301158209
161.0920687 1.963868604
179.1026334 0.5509941531
190.1073844 1.519408017
233.1131981 0.9577398791
263.1237627 0.6881295497
293.1343274 1.408589482
316.1866974 1.290000671
317.1707129 0.6759351206
334.197262 8.679606387
335.1812776 2.512718215
352.2078267 14.27869931
420.197656 1.396969484
437.2242051 2.882575737
448.2289561 0.7098914349
449.2129717 0.6021218241
455.2347697 0.9206406999
466.2395208 3.065400863
484.2500855 1.179650942
599.2770285 0.5379105452
609.2977639 3.882549266
610.2817795 2.481731641
626.324313 8.517981137
627.3083286 6.759756194
644.3348777 8.274181191

Name: +ve in-silico MS/MS by CFM-ID for LGRASIFZQRFFTM-MYPBTXRYSA-N
ID: LGRASIFZQRFFTM-MYPBTXRYSA-N
Comment: Energy1
Num peaks: 27
30.03382555 0.6870546081
43.01784114 0.6195326791
133.0495352 1.095326146
144.0655196 2.027598681
145.0971541 2.747541587
147.1128041 0.6509727374
161.0920687 12.24948728
163.1077188 2.985874117
172.0968197 1.188160812
190.1073844 3.770014695
277.1394128 1.41038404
293.1343274 4.754007682
295.1499775 0.8326030687
334.197262 11.62908597
335.1812776 1.460506494
336.2129121 0.6463935156
352.2078267 10.03387725
420.197656 0.6310124927
437.2242051 4.471037039
438.2082206 2.070504054
455.2347697 1.691546153
466.2395208 5.938492224
484.2500855 2.077385769
609.2977639 1.331609178
614.324313 0.8525779361
626.324313 1.553380581
627.3083286 0.7350209998

Name: +ve in-silico MS/MS by CFM-ID for LGRASIFZQRFFTM-MYPBTXRYSA-N
ID: LGRASIFZQRFFTM-MYPBTXRYSA-N
Comment: Energy2
Num peaks: 31
29.03857658 2.751010282
40.01817548 0.8240009704
42.03382555 1.830321392
43.01784114 1.478564649
44.04947561 1.202181242
45.0334912 0.736702037
46.06512568 4.9833584
56.04947561 1.437866548
57.0334912 0.9463229833
71.06037464 1.94170862
73.07602471 0.9694166429
75.09167477 0.6697214054
102.0549549 0.6867141029
115.0865894 1.353014374
117.0546206 0.7329428443
133.0495352 1.396398463
144.0655196 0.6312220223
145.0971541 6.466150511
147.1128041 1.005923983
161.0920687 4.854760043
163.1077188 0.9876114736
190.1073844 3.000699183
277.1394128 1.873893306
290.1710473 0.824486665
293.1343274 0.999871836
307.1499775 2.53255419
334.197262 5.381571336
335.1812776 1.117603419
352.2078267 7.71411049
466.2395208 0.7743473323
626.324313 0.620380876

Name: +ve in-silico MS/MS by CFM-ID for LAPDSIDJFKMDJP-XULXQWJVSA-N
ID: LAPDSIDJFKMDJP-XULXQWJVSA-N
Comment: Energy0
Num peaks: 8
485.2169944 6.342591057
503.2275591 17.18492902
521.2381238 6.899485623
602.295973 4.125846817
630.2908876 19.28482
631.2749032 3.011753087
648.3014523 19.2241633
666.312017 6.281127538

Name: +ve in-silico MS/MS by CFM-ID for LAPDSIDJFKMDJP-XULXQWJVSA-N
ID: LAPDSIDJFKMDJP-XULXQWJVSA-N
Comment: Energy1
Num peaks: 9
146.0811697 2.962476265
473.2169944 2.038390009
485.2169944 6.451864011
503.2275591 38.05865002
505.2432092 5.027242764
521.2381238 8.751888775
602.295973 1.863761395
630.2908876 11.59992446
648.3014523 4.939510832

Name: +ve in-silico MS/MS by CFM-ID for LAPDSIDJFKMDJP-XULXQWJVSA-N
ID: LAPDSIDJFKMDJP-XULXQWJVSA-N
Comment: Energy2
Num peaks: 22
58.02874017 1.192304767
60.04439023 1.056226597
70.02874017 1.646439133
72.04439023 1.248922998
86.0600403 1.24734516
88.07569036 1.041805132
126.0549549 0.8649018183
128.070605 1.31288863
130.086255 1.600696645
146.0811697 1.622948726
457.2220798 1.026386247
473.2169944 4.919805532
475.2326445 1.415055654
485.2169944 3.849141838
501.2119091 4.114801736
503.2275591 37.87636058
505.2432092 3.792888733
507.2588592 1.103465458
509.2745093 1.282643978
521.2381238 4.874087218
602.295973 0.7366965074
630.2908876 2.200418959

Name: +ve in-silico MS/MS by CFM-ID for HZUBWSRMDOJYPS-WPCVKUBSSA-N
ID: HZUBWSRMDOJYPS-WPCVKUBSSA-N
Comment: Energy0
Num peaks: 31
43.01784114 0.8399876596
43.05422664 1.523497892
71.04914126 8.421887515
501.2119091 1.05867554
519.2224737 0.8121515118
529.2068237 1.019510842
531.2224737 1.422224722
549.2330384 0.9456536868
557.2381238 0.9275521038
559.2173884 0.866277766
561.2330384 3.52603872
563.2486885 0.8981530383
573.2330384 0.854898832
573.2694239 0.8715283424
575.2486885 2.986717525
577.2643386 0.7409368653
579.2436031 1.490770392
581.2592532 1.16257606
587.2486885 1.07986739
589.2643386 5.957281034
599.2486885 2.436924679
601.2643386 0.7801668383
603.2799886 0.9651660909
605.2956387 0.9612182327
607.2749032 4.151944442
617.2592532 8.557183424
619.2749032 2.092373352
621.2905533 1.610796211
631.2749032 9.100695486
633.2541678 0.7348546854
649.2854679 9.170838869

Name: +ve in-silico MS/MS by CFM-ID for HZUBWSRMDOJYPS-WPCVKUBSSA-N
ID: HZUBWSRMDOJYPS-WPCVKUBSSA-N
Comment: Energy1
Num peaks: 31
39.02292652 0.9384386281
43.05422664 6.368346157
55.01784114 0.7301496641
71.04914126 10.46511128
97.06479133 0.8829783188
125.0597059 0.9746084889
127.075356 0.8353484039
419.1336587 0.8905757185
501.2119091 1.167746422
519.2224737 1.071500514
521.2381238 0.9045131896
529.2432092 1.094020808
531.2224737 1.041632229
545.2381238 0.770595103
553.2643386 0.9086957314
559.2173884 0.7653833449
561.2330384 1.693281021
563.2486885 0.7554121125
571.2537739 0.7327549998
573.2694239 0.6913503381
575.2486885 1.79015101
587.2486885 1.40683771
589.2643386 4.888809117
601.2643386 0.7072504481
607.2749032 2.274131982
617.2592532 1.866997029
619.2749032 0.7096252041
621.2905533 1.986258468
631.2749032 5.029101471
633.2541678 0.8302989163
649.2854679 0.9402750653

Name: +ve in-silico MS/MS by CFM-ID for HZUBWSRMDOJYPS-WPCVKUBSSA-N
ID: HZUBWSRMDOJYPS-WPCVKUBSSA-N
Comment: Energy2
Num peaks: 31
41.03857658 2.333217856
43.05422664 4.41109969
55.01784114 3.292904947
55.05422664 0.8994844739
71.04914126 18.08444433
81.0334912 1.294057657
97.02840582 0.6734740483
97.06479133 1.498176611
105.0334912 0.6872905694
121.0647913 0.8988646801
125.0597059 0.9419676682
487.196259 1.053378522
491.1911736 0.8199204235
501.2119091 3.582684717
505.2068237 1.138025092
511.2173884 0.9789504363
517.2068237 2.012293125
519.2224737 1.487992249
521.2381238 2.88482175
539.2486885 0.7640602642
545.2381238 0.7157901011
547.2173884 0.8648510781
561.2330384 1.316802505
563.2486885 0.7833369985
565.2643386 1.035677854
577.2643386 0.7124918393
587.2486885 1.017412797
589.2643386 0.9598730711
591.2799886 0.8854968934
631.2749032 2.159063814
633.2541678 0.8340441004

Name: +ve in-silico MS/MS by CFM-ID for PKGHSLPELYWQSF-NFKXOPCVSA-N
ID: PKGHSLPELYWQSF-NFKXOPCVSA-N
Comment: Energy0
Num peaks: 24
43.01784114 0.843499372
57.06987671 0.9760572872
85.06479133 6.559388388
105.0334912 7.445568471
467.2275591 0.9215081128
483.2224737 0.8490408156
485.1806089 0.8716284255
485.2381238 1.643269254
487.196259 1.661985124
505.2068237 1.305680482
509.2381238 1.167967082
527.2486885 2.899117522
529.2068237 1.556502134
529.2432092 1.347865274
545.2381238 1.732727285
547.2173884 3.952899369
547.2537739 2.730462985
563.2486885 1.204586364
571.2537739 3.713994089
587.2486885 2.162881299
589.2643386 10.93725541
607.2749032 9.786761099
631.2749032 6.460027686
649.2854679 8.044224217

Name: +ve in-silico MS/MS by CFM-ID for PKGHSLPELYWQSF-NFKXOPCVSA-N
ID: PKGHSLPELYWQSF-NFKXOPCVSA-N
Comment: Energy1
Num peaks: 30
29.03857658 1.165735246
43.01784114 0.7778674706
53.03857658 0.6271258074
57.06987671 4.448485403
67.05422664 0.742994126
85.06479133 6.589877265
105.0334912 11.35141715
427.196259 0.8211954462
485.1806089 1.020044653
485.2381238 1.699861579
487.196259 1.662266718
489.2119091 1.613384587
505.2068237 4.083215231
509.2381238 1.074864816
527.2486885 1.570618555
529.2068237 3.907090487
531.2224737 1.10740402
545.2381238 0.6236640137
547.2173884 4.027995557
547.2537739 2.786994607
549.2330384 0.994280128
563.2486885 1.345261251
565.2643386 3.332972258
571.2537739 3.144339991
587.2486885 1.359273471
589.2643386 8.478478503
607.2749032 4.147326998
621.2541678 0.9365388991
631.2749032 3.710876606
649.2854679 1.043940086

Name: +ve in-silico MS/MS by CFM-ID for PKGHSLPELYWQSF-NFKXOPCVSA-N
ID: PKGHSLPELYWQSF-NFKXOPCVSA-N
Comment: Energy2
Num peaks: 31
49.00727645 1.844062007
51.02292652 1.509605426
55.05422664 2.263406487
57.06987671 5.653653546
63.02292652 1.832751129
69.0334912 1.35764241
79.05422664 0.9562984304
85.06479133 4.246894762
105.0334912 12.06058631
387.1438295 1.545286734
427.196259 1.230826869
443.1911736 1.105320902
467.2275591 1.021546533
485.1806089 1.552969907
485.2381238 2.845114225
487.196259 1.882254439
489.2119091 0.9914178515
503.1911736 1.000072995
505.2068237 2.515755158
527.2275591 1.169617083
529.2432092 1.414746717
545.2381238 1.313591323
547.2537739 3.717927822
549.2330384 1.172856675
563.2486885 1.803727319
571.2537739 1.00375684
587.2486885 2.022083592
589.2643386 1.644349428
605.2592532 1.268936818
631.2749032 1.44483976
633.2541678 1.171776647

Name: +ve in-silico MS/MS by CFM-ID for OOWUHRQISTYBRO-RRNCYJSUSA-N
ID: OOWUHRQISTYBRO-RRNCYJSUSA-N
Comment: Energy0
Num peaks: 31
103.0389705 0.6220104293
163.0600999 2.463668968
319.1176147 0.8304318444
329.1594796 0.6580676273
401.1958651 1.286279688
409.2009504 2.516309247
437.1958651 1.260108427
441.2271652 0.6702615427
451.2115151 1.493933131
453.2271652 0.8005523556
455.2064298 0.6997215108
469.2220798 11.48605091
471.2377299 1.01782292
487.2326445 2.336637087
563.2486885 0.5981032704
571.2537739 1.265015369
577.227953 1.132056571
579.2436031 0.9096729415
581.2592532 1.587476602
589.2643386 1.781643047
599.2486885 0.8655551745
601.2643386 0.6168971411
603.2799886 0.7624228275
605.2956387 0.7748833195
613.2643386 0.9587433256
617.2592532 4.320689499
619.2749032 1.443768235
621.2905533 0.8566385691
631.2749032 14.21334943
633.2541678 0.6368991784
649.2854679 12.45270831

Name: +ve in-silico MS/MS by CFM-ID for OOWUHRQISTYBRO-RRNCYJSUSA-N
ID: OOWUHRQISTYBRO-RRNCYJSUSA-N
Comment: Energy1
Num peaks: 31
43.01784114 0.7193218415
81.0334912 0.8758639459
145.0495352 2.082499781
163.0600999 3.058188518
163.1117415 1.069140862
181.1223062 0.9699262569
319.1176147 0.8743895853
345.1332648 0.9318556038
357.1332648 1.079081402
369.1332648 0.6992906274
409.2009504 1.863310464
419.2064298 0.6961077588
425.1958651 1.816630344
437.1958651 0.6410739659
439.2115151 1.422955766
441.2271652 1.419997605
451.2115151 1.776736088
455.2064298 1.250920529
457.2220798 0.6177239075
459.2377299 0.8301913422
469.2220798 10.03408268
487.2326445 5.15581919
595.2749032 0.6504306688
603.2799886 0.6140641668
605.2956387 0.8225642778
613.2643386 0.8857903161
617.2592532 1.723203807
619.2749032 0.9941396503
621.2905533 2.687039454
631.2749032 4.093391089
649.2854679 0.9075268369

Name: +ve in-silico MS/MS by CFM-ID for OOWUHRQISTYBRO-RRNCYJSUSA-N
ID: OOWUHRQISTYBRO-RRNCYJSUSA-N
Comment: Energy2
Num peaks: 31
43.01784114 1.22337694
45.0334912 1.169007681
69.0334912 0.8916817602
81.0334912 3.665962083
83.04914126 1.413318524
85.06479133 1.360177241
87.08044139 1.446118971
95.01275576 2.79092074
97.02840582 1.667614086
147.0651853 0.9349399467
163.0600999 0.8603029624
163.1117415 1.269041568
299.1277855 1.104402752
343.1176147 0.7702801245
345.1332648 0.8696648406
399.180215 1.242275258
401.1958651 1.621546544
403.2115151 0.7403807396
409.2009504 3.007250788
417.1907797 1.134800906
419.2064298 2.126144364
427.2115151 0.7066926335
441.2271652 0.9774696952
455.2064298 0.8896199581
469.2220798 1.770099525
521.2381238 2.30468996
571.2537739 1.335224073
573.2694239 0.8883758577
587.2486885 1.069696588
619.2749032 1.144460542
631.2749032 2.170134295

Name: +ve in-silico MS/MS by CFM-ID for LAPDSIDJFKMDJP-KPNIYYQWSA-N
ID: LAPDSIDJFKMDJP-KPNIYYQWSA-N
Comment: Energy0
Num peaks: 8
485.2169944 6.342591057
503.2275591 17.18492902
521.2381238 6.899485623
602.295973 4.125846817
630.2908876 19.28482
631.2749032 3.011753087
648.3014523 19.2241633
666.312017 6.281127538

Name: +ve in-silico MS/MS by CFM-ID for LAPDSIDJFKMDJP-KPNIYYQWSA-N
ID: LAPDSIDJFKMDJP-KPNIYYQWSA-N
Comment: Energy1
Num peaks: 9
146.0811697 2.962476265
473.2169944 2.038390009
485.2169944 6.451864011
503.2275591 38.05865002
505.2432092 5.027242764
521.2381238 8.751888775
602.295973 1.863761395
630.2908876 11.59992446
648.3014523 4.939510832

Name: +ve in-silico MS/MS by CFM-ID for LAPDSIDJFKMDJP-KPNIYYQWSA-N
ID: LAPDSIDJFKMDJP-KPNIYYQWSA-N
Comment: Energy2
Num peaks: 22
58.02874017 1.192304767
60.04439023 1.056226597
70.02874017 1.646439133
72.04439023 1.248922998
86.0600403 1.24734516
88.07569036 1.041805132
126.0549549 0.8649018183
128.070605 1.31288863
130.086255 1.600696645
146.0811697 1.622948726
457.2220798 1.026386247
473.2169944 4.919805532
475.2326445 1.415055654
485.2169944 3.849141838
501.2119091 4.114801736
503.2275591 37.87636058
505.2432092 3.792888733
507.2588592 1.103465458
509.2745093 1.282643978
521.2381238 4.874087218
602.295973 0.7366965074
630.2908876 2.200418959

Name: +ve in-silico MS/MS by CFM-ID for NCXMLFZGDNKEPB-CXKOFJEASA-N
ID: NCXMLFZGDNKEPB-CXKOFJEASA-N
Comment: Energy0
Num peaks: 9
485.2169944 6.178145105
503.2275591 18.04890293
505.2432092 1.830497603
521.2381238 9.078324084
602.295973 3.581980511
630.2908876 12.17901671
631.2749032 3.056183027
648.3014523 18.00538333
666.312017 8.074960899

Name: +ve in-silico MS/MS by CFM-ID for NCXMLFZGDNKEPB-CXKOFJEASA-N
ID: NCXMLFZGDNKEPB-CXKOFJEASA-N
Comment: Energy1
Num peaks: 10
146.0811697 3.011625921
473.2169944 2.677036125
475.2326445 1.444989264
485.2169944 6.107460329
503.2275591 37.71036
505.2432092 4.725055469
521.2381238 10.57032022
602.295973 1.502713935
630.2908876 8.10127545
648.3014523 4.659064435

Name: +ve in-silico MS/MS by CFM-ID for NCXMLFZGDNKEPB-CXKOFJEASA-N
ID: NCXMLFZGDNKEPB-CXKOFJEASA-N
Comment: Energy2
Num peaks: 31
27.02292652 0.6961018184
39.02292652 0.580607452
41.00219107 0.8072704213
43.01784114 0.8304786711
58.02874017 1.197019585
60.04439023 1.060402773
68.04947561 0.6071124961
70.02874017 1.652942398
72.04439023 1.253856115
86.0600403 1.252291628
88.03930485 0.6040456935
88.07569036 1.045928604
126.0549549 0.8683180916
128.070605 1.318074405
130.086255 1.61030778
146.0811697 1.41416647
433.2220798 0.8870674556
457.2220798 1.075353055
459.2013444 1.29785159
461.2169944 0.7383191808
463.2326445 1.631625455
473.2169944 5.138283115
475.2326445 1.385696885
485.2169944 2.840172051
501.2119091 3.384231526
503.2275591 31.2609948
505.2432092 2.188330362
507.2588592 1.07905667
509.2745093 1.260043193
521.2381238 5.100284016
630.2908876 1.342136903

Name: +ve in-silico MS/MS by CFM-ID for FZBWVXCNRRALKQ-BYFQJWACSA-N
ID: FZBWVXCNRRALKQ-BYFQJWACSA-N
Comment: Energy0
Num peaks: 31
55.05422664 1.248557633
81.0334912 0.8123945337
83.04914126 8.842324578
433.1856943 2.006944411
435.2013444 2.429670643
437.2169944 0.6259810405
439.2326445 0.5984577829
451.196259 1.457481784
453.2119091 4.345917653
455.2275591 0.605504591
511.2326445 1.080403074
527.2275591 0.6802553183
529.2068237 0.7004005072
529.2432092 1.761764124
531.2224737 2.013214277
533.2381238 0.6036471647
547.2173884 0.6480177883
547.2537739 1.049685973
549.2330384 3.890404642
567.2436031 0.9896434285
571.2537739 1.265843045
589.2643386 1.170193025
599.2486885 1.523276897
613.2643386 1.674917596
615.2436031 0.6384278515
617.2592532 3.685962394
619.2749032 1.065037958
621.2541678 0.7063679549
631.2749032 14.47885277
633.2541678 1.118040303
649.2854679 12.35112729

Name: +ve in-silico MS/MS by CFM-ID for FZBWVXCNRRALKQ-BYFQJWACSA-N
ID: FZBWVXCNRRALKQ-BYFQJWACSA-N
Comment: Energy1
Num peaks: 31
25.00727645 1.411639904
27.02292652 2.615285787
29.03857658 0.8162987404
51.02292652 0.9248293551
55.05422664 5.475642772
65.03857658 0.9479007293
83.04914126 9.285401356
141.0546206 0.8187891716
143.0702706 1.43311613
145.0859207 2.025815447
213.0757499 1.012895137
335.1489149 1.434110991
337.1645649 1.642735884
415.1751296 1.360645584
417.1907797 1.604158977
431.2064298 2.349875838
433.1856943 0.9482291287
433.2220798 1.882678129
435.2013444 0.838154103
509.2169944 1.655961846
511.2326445 2.157929921
515.2639446 1.712626037
527.2275591 1.140649849
529.2432092 1.940466574
531.2224737 1.885150414
531.2588592 0.8895460271
549.2330384 3.507320266
613.2643386 1.914604327
617.2592532 1.115216595
631.2749032 4.028195524
649.2854679 2.02550119

Name: +ve in-silico MS/MS by CFM-ID for FZBWVXCNRRALKQ-BYFQJWACSA-N
ID: FZBWVXCNRRALKQ-BYFQJWACSA-N
Comment: Energy2
Num peaks: 31
25.00727645 0.8821523043
27.02292652 1.150288276
39.02292652 0.8700113456
51.02292652 0.68230541
53.03857658 4.981643047
55.05422664 9.253525222
57.06987671 0.9079259554
59.01275576 0.7153387246
65.03857658 1.064142565
67.01784114 0.9744487739
81.0334912 0.8607254809
83.04914126 17.00001535
331.1540003 1.045728236
337.1645649 0.6778726017
347.1489149 0.6891232965
349.1645649 1.469466971
351.180215 2.301495137
353.1594796 1.786270143
353.1958651 1.152916423
373.1645649 0.7944288239
389.1594796 1.392300029
391.1751296 0.6795877714
393.1907797 2.063401749
395.2064298 1.130283071
489.2119091 2.25355767
505.2068237 1.296784232
507.2224737 1.006066933
545.2381238 0.728951055
547.2537739 1.078951828
571.2537739 1.493644229
631.2749032 1.260943009

Name: +ve in-silico MS/MS by CFM-ID for NRWPMBORGQKPHP-UHFFFAOYSA-N
ID: NRWPMBORGQKPHP-UHFFFAOYSA-N
Comment: Energy0
Num peaks: 31
15.02292652 0.4623673267
43.01784114 1.379724477
159.0287997 0.4662904472
177.0393644 1.57651407
204.086649 1.43254781
251.1794272 0.8434405701
257.1899918 0.5998983966
267.1743418 2.832908096
269.1899918 3.089192667
271.2056419 0.9931913934
285.1849065 0.7874784733
427.2115151 2.331023865
429.2271652 0.5363070324
430.2587997 0.4699172704
431.2428153 0.5159885981
433.2220798 0.5759777668
443.2064298 0.6995837857
445.2220798 4.943803783
446.2537143 2.436863332
447.2377299 0.5296328908
448.2693644 0.5022260508
463.2326445 1.019089704
470.2537143 0.9022570792
472.2693644 7.4173385
490.279929 11.95071128
606.2908876 2.785471081
607.2749032 0.7146917045
624.3014523 2.886706266
630.2908876 1.72682828
648.3014523 10.72774081
666.312017 8.436819082

Name: +ve in-silico MS/MS by CFM-ID for NRWPMBORGQKPHP-UHFFFAOYSA-N
ID: NRWPMBORGQKPHP-UHFFFAOYSA-N
Comment: Energy1
Num peaks: 31
43.01784114 0.8571805488
60.04439023 0.6112102136
121.0647913 0.7223776358
159.0287997 1.294383112
162.0760843 1.058122451
177.0393644 2.224954785
186.0760843 0.939951981
189.1273916 0.6234221646
204.086649 3.771166263
229.1586917 0.53374207
253.1950772 0.7463605774
267.1743418 1.688206792
269.1899918 7.551715306
271.2056419 2.04104069
283.1692564 0.7668607959
285.1849065 12.85945405
287.2005565 3.881649266
356.2067641 0.5210852803
427.2115151 0.7086668558
429.2271652 0.72277376
430.2587997 0.6417950152
445.2220798 4.745438141
446.2537143 3.136702068
448.2693644 1.297149033
463.2326445 2.93909072
472.2693644 8.598732004
474.2850144 0.5430455323
490.279929 6.635683002
606.2908876 1.213565043
630.2908876 0.7065315702
648.3014523 1.761959179

Name: +ve in-silico MS/MS by CFM-ID for NRWPMBORGQKPHP-UHFFFAOYSA-N
ID: NRWPMBORGQKPHP-UHFFFAOYSA-N
Comment: Energy2
Num peaks: 31
41.00219107 0.7808862168
43.01784114 2.505354982
60.04439023 0.7215516727
87.00767038 0.8780311182
89.02332044 0.7810578756
100.0393049 0.7551211042
159.0287997 0.5835860035
161.0444498 0.8701355393
161.0960915 1.134506457
162.0760843 1.58068743
177.0393644 1.487337537
189.1273916 1.928066433
204.086649 2.149896214
229.1586917 1.525801132
239.1794272 0.6523937156
255.1743418 0.6455267449
257.1899918 7.716713931
267.1743418 1.561313858
269.1899918 3.676316417
271.2056419 0.8155069503
285.1849065 3.980686123
326.1598139 0.6336660492
328.175464 0.6070538362
431.2428153 1.276465212
446.2537143 2.643443085
472.2693644 4.294890175
474.2850144 0.6177426475
490.279929 2.108609215
604.2752376 0.9114503466
606.2908876 0.9636791308
648.3014523 1.224685434

Name: +ve in-silico MS/MS by CFM-ID for NPZZXHFKVBGBLV-UHFFFAOYSA-N
ID: NPZZXHFKVBGBLV-UHFFFAOYSA-N
Comment: Energy0
Num peaks: 31
43.01784114 1.374370605
159.0287997 0.4648991668
177.0393644 1.570547434
204.086649 1.426846462
251.1794272 0.8409239791
257.1899918 0.5979205766
267.1743418 2.818496243
269.1899918 3.078616781
271.2056419 0.9884205458
285.1849065 0.783967392
370.2224142 0.4750052585
427.2115151 2.324068742
429.2271652 0.5346664351
430.2587997 0.4685151686
431.2428153 0.5143813898
433.2220798 0.5736501752
443.2064298 0.6967321331
445.2220798 4.923756239
446.2537143 2.426263315
447.2377299 0.5276232263
448.2693644 0.4732137346
463.2326445 1.014703411
470.2537143 0.8990699028
472.2693644 7.383954405
490.279929 11.88705661
606.2908876 2.776955724
607.2749032 0.711987182
624.3014523 2.873390107
630.2908876 1.721675907
648.3014523 10.68213741
666.312017 8.386547971

Name: +ve in-silico MS/MS by CFM-ID for NPZZXHFKVBGBLV-UHFFFAOYSA-N
ID: NPZZXHFKVBGBLV-UHFFFAOYSA-N
Comment: Energy1
Num peaks: 31
43.01784114 0.8550110163
60.04439023 0.6091050137
121.0647913 0.720751428
159.0287997 1.293003127
162.0760843 1.058913658
177.0393644 2.222374872
186.0760843 0.9389498669
189.1273916 0.6222849844
204.086649 3.755272625
229.1586917 0.5317321221
253.1950772 0.7455648576
267.1743418 1.675776253
269.1899918 7.528277995
271.2056419 2.03682777
283.1692564 0.7628067193
285.1849065 12.78317232
287.2005565 3.864516217
384.2380642 0.5193782384
427.2115151 0.7079113225
429.2271652 0.7179463387
430.2587997 0.6411107762
445.2220798 4.739964008
446.2537143 3.116842601
448.2693644 1.239034549
463.2326445 2.935021833
472.2693644 8.541106864
474.2850144 0.542461114
490.279929 6.605565868
606.2908876 1.212253843
630.2908876 0.7057783134
648.3014523 1.759423257

Name: +ve in-silico MS/MS by CFM-ID for NPZZXHFKVBGBLV-UHFFFAOYSA-N
ID: NPZZXHFKVBGBLV-UHFFFAOYSA-N
Comment: Energy2
Num peaks: 31
41.00219107 0.778607511
43.01784114 2.4990298
60.04439023 0.7192397677
87.00767038 0.8762222602
89.02332044 0.7794514765
100.0393049 0.7530171334
159.0287997 0.5823875622
161.0444498 0.8683486453
161.0960915 1.132176656
162.0760843 1.627703056
177.0393644 1.484248404
189.1273916 1.923574754
204.086649 2.140431048
229.1586917 1.522446441
239.1794272 0.6510539721
255.1743418 0.6419525751
257.1899918 7.698832348
267.1743418 1.555206867
269.1899918 3.667099886
271.2056419 0.8123602632
285.1849065 3.965969448
326.1598139 0.6316514765
328.175464 0.60512387
431.2428153 1.273060073
446.2537143 2.632421865
472.2693644 4.277347963
474.2850144 0.6164705012
490.279929 2.103480729
604.2752376 0.9095714573
606.2908876 0.9616942455
648.3014523 1.222129974

Name: +ve in-silico MS/MS by CFM-ID for WYTADGQBGFSXJL-UHFFFAOYSA-N
ID: WYTADGQBGFSXJL-UHFFFAOYSA-N
Comment: Energy0
Num peaks: 31
43.01784114 1.374370605
159.0287997 0.4648991668
177.0393644 1.570547434
204.086649 1.426846462
251.1794272 0.8409239791
257.1899918 0.5979205766
267.1743418 2.818496243
269.1899918 3.078616781
271.2056419 0.9884205458
285.1849065 0.783967392
370.2224142 0.4750052585
427.2115151 2.324068742
429.2271652 0.5346664351
430.2587997 0.4685151686
431.2428153 0.5143813898
433.2220798 0.5736501752
443.2064298 0.6967321331
445.2220798 4.923756239
446.2537143 2.426263315
447.2377299 0.5276232263
448.2693644 0.4732137346
463.2326445 1.014703411
470.2537143 0.8990699028
472.2693644 7.383954405
490.279929 11.88705661
606.2908876 2.776955724
607.2749032 0.711987182
624.3014523 2.873390107
630.2908876 1.721675907
648.3014523 10.68213741
666.312017 8.386547971

Name: +ve in-silico MS/MS by CFM-ID for WYTADGQBGFSXJL-UHFFFAOYSA-N
ID: WYTADGQBGFSXJL-UHFFFAOYSA-N
Comment: Energy1
Num peaks: 31
43.01784114 0.8550110163
60.04439023 0.6091050137
121.0647913 0.720751428
159.0287997 1.293003127
162.0760843 1.058913658
177.0393644 2.222374872
186.0760843 0.9389498669
189.1273916 0.6222849844
204.086649 3.755272625
229.1586917 0.5317321221
253.1950772 0.7455648576
267.1743418 1.675776253
269.1899918 7.528277995
271.2056419 2.03682777
283.1692564 0.7628067193
285.1849065 12.78317232
287.2005565 3.864516217
384.2380642 0.5193782384
427.2115151 0.7079113225
429.2271652 0.7179463387
430.2587997 0.6411107762
445.2220798 4.739964008
446.2537143 3.116842601
448.2693644 1.239034549
463.2326445 2.935021833
472.2693644 8.541106864
474.2850144 0.542461114
490.279929 6.605565868
606.2908876 1.212253843
630.2908876 0.7057783134
648.3014523 1.759423257

Name: +ve in-silico MS/MS by CFM-ID for WYTADGQBGFSXJL-UHFFFAOYSA-N
ID: WYTADGQBGFSXJL-UHFFFAOYSA-N
Comment: Energy2
Num peaks: 31
41.00219107 0.778607511
43.01784114 2.4990298
60.04439023 0.7192397677
87.00767038 0.8762222602
89.02332044 0.7794514765
100.0393049 0.7530171334
159.0287997 0.5823875622
161.0444498 0.8683486453
161.0960915 1.132176656
162.0760843 1.627703056
177.0393644 1.484248404
189.1273916 1.923574754
204.086649 2.140431048
229.1586917 1.522446441
239.1794272 0.6510539721
255.1743418 0.6419525751
257.1899918 7.698832348
267.1743418 1.555206867
269.1899918 3.667099886
271.2056419 0.8123602632
285.1849065 3.965969448
326.1598139 0.6316514765
328.175464 0.60512387
431.2428153 1.273060073
446.2537143 2.632421865
472.2693644 4.277347963
474.2850144 0.6164705012
490.279929 2.103480729
604.2752376 0.9095714573
606.2908876 0.9616942455
648.3014523 1.222129974

Name: +ve in-silico MS/MS by CFM-ID for SYFZYAPEICFUHN-UHFFFAOYSA-N
ID: SYFZYAPEICFUHN-UHFFFAOYSA-N
Comment: Energy0
Num peaks: 31
43.01784114 0.4596307908
117.0182351 0.4351048586
159.0287997 0.4802316791
177.0393644 1.628029985
218.102299 1.544842294
237.1637771 0.8933893798
243.1743418 0.6218560209
253.1586917 3.097972455
255.1743418 3.215454554
257.1899918 1.062498685
271.1692564 0.8328466014
384.2380642 0.4303128787
413.1958651 2.436944278
415.2115151 0.5560711826
417.1907797 0.4800899088
419.2064298 0.566869294
429.1907797 0.7284111596
431.2064298 5.117051316
433.2220798 0.5530265781
446.2537143 1.976588772
448.2693644 0.4357364835
449.2169944 0.9669317946
470.2537143 0.9231440347
472.2693644 7.947500544
474.2850144 0.4473930923
490.279929 12.79281212
606.2908876 2.35348694
624.3014523 2.535071445
630.2908876 1.798527299
648.3014523 11.36737129
666.312017 8.948851692

Name: +ve in-silico MS/MS by CFM-ID for SYFZYAPEICFUHN-UHFFFAOYSA-N
ID: SYFZYAPEICFUHN-UHFFFAOYSA-N
Comment: Energy1
Num peaks: 31
107.0491413 0.6199360845
119.0338851 0.7373759152
159.0287997 1.284365072
175.1117415 0.6158723354
176.0917343 1.479225853
177.0393644 2.187775258
200.0917343 0.8580897731
215.1430416 0.5213023047
218.102299 3.25034869
239.1794272 0.7170280667
253.1586917 1.6603348
255.1743418 7.308749171
257.1899918 1.993603656
269.1536063 0.7422627321
271.1692564 12.32782468
273.1849065 3.776674592
403.2115151 0.5103885316
413.1958651 0.6984376179
428.2431496 0.5949370015
430.2587997 1.293553372
431.2064298 4.640940021
446.2537143 3.890428559
448.2693644 1.147356265
449.2169944 2.602271066
472.2693644 8.118723451
474.2486289 0.5878405355
474.2850144 0.4932472416
490.279929 6.417066042
606.2908876 1.753951376
630.2908876 0.6717317462
648.3014523 1.623086482

Name: +ve in-silico MS/MS by CFM-ID for SYFZYAPEICFUHN-UHFFFAOYSA-N
ID: SYFZYAPEICFUHN-UHFFFAOYSA-N
Comment: Energy2
Num peaks: 31
41.00219107 1.027673619
43.01784114 1.223373031
74.0600403 0.6436326905
87.00767038 0.8712610914
89.02332044 0.7750455368
114.0549549 1.156132476
147.0804414 1.125786536
161.0444498 0.8627207285
175.1117415 1.909799714
176.0917343 2.602089228
177.0393644 1.556032435
215.1430416 1.512640053
218.102299 1.995408653
225.1637771 0.6284493078
241.1586917 0.6260009439
243.1743418 7.644223447
253.1586917 1.670938106
255.1743418 3.58218661
257.1899918 0.7889015297
271.1692564 3.578636449
340.175464 0.624184801
342.191114 0.5979707741
430.2587997 1.190989719
444.2380642 0.8124726463
446.2537143 4.898773033
448.2693644 0.7938738699
472.2693644 4.093432245
474.2850144 0.5970395755
490.279929 2.065202344
606.2908876 1.223101048
648.3014523 1.302969342

Name: +ve in-silico MS/MS by CFM-ID for NTAHZYGQSGYDSV-UHFFFAOYSA-N
ID: NTAHZYGQSGYDSV-UHFFFAOYSA-N
Comment: Energy0
Num peaks: 31
15.02292652 0.4649247482
43.01784114 1.387487779
159.0287997 0.4683939646
177.0393644 1.586822952
218.102299 1.444026234
237.1637771 0.8472454773
243.1743418 0.6029951169
253.1586917 2.906231163
255.1743418 3.105951988
257.1899918 1.001428074
271.1692564 0.7898299347
413.1958651 2.34153952
415.2115151 0.5234764779
417.1907797 0.4635169064
419.2064298 0.5801180099
429.1907797 0.7039039691
431.2064298 4.9795157
433.2220798 0.5326762414
446.2537143 2.512370647
448.2693644 0.5091742483
449.2169944 1.027093715
470.2537143 0.9070814914
472.2693644 6.699820834
474.2486289 0.4708145723
490.279929 12.05521292
606.2908876 2.659411035
607.2749032 0.7232894651
624.3014523 2.932202308
630.2908876 1.734618303
648.3014523 10.27690877
666.312017 8.513110696

Name: +ve in-silico MS/MS by CFM-ID for NTAHZYGQSGYDSV-UHFFFAOYSA-N
ID: NTAHZYGQSGYDSV-UHFFFAOYSA-N
Comment: Energy1
Num peaks: 31
43.01784114 0.9114411047
60.04439023 0.5884018993
73.02840582 0.5759498294
107.0491413 0.7087347813
159.0287997 1.268294208
175.1117415 0.6113629693
176.0917343 1.053004371
177.0393644 2.179498229
200.0917343 0.9337717683
215.1430416 0.524527747
218.102299 3.720665813
239.1794272 0.731317327
253.1586917 1.716910987
255.1743418 7.415988588
257.1899918 2.002084475
269.1536063 0.7548712945
271.1692564 12.62885828
273.1849065 3.81733271
413.1958651 0.6943833402
430.2587997 0.5140534297
431.2064298 4.64857077
446.2537143 3.222799677
448.2693644 1.2948799
449.2169944 2.877099275
472.2693644 7.001408375
474.2850144 0.5319989552
490.279929 6.486865229
606.2908876 1.127562493
630.2908876 0.6922910922
636.3014523 0.692517028
648.3014523 1.544895535

Name: +ve in-silico MS/MS by CFM-ID for NTAHZYGQSGYDSV-UHFFFAOYSA-N
ID: NTAHZYGQSGYDSV-UHFFFAOYSA-N
Comment: Energy2
Num peaks: 31
41.00219107 0.7869453226
43.01784114 2.49770909
45.0334912 0.6809816516
73.02840582 0.6180885716
74.0600403 0.6639283072
87.00767038 0.8788245465
89.02332044 0.7817624949
114.0549549 0.6492099143
147.0804414 1.13552838
161.0444498 0.870919326
175.1117415 1.934032481
176.0917343 1.803633539
177.0393644 1.49016698
215.1430416 1.528934304
218.102299 2.211279803
225.1637771 0.6529813683
241.1586917 0.6639756759
243.1743418 7.739833068
253.1586917 1.791464662
255.1743418 3.69287372
257.1899918 0.8279382929
271.1692564 3.848819141
340.175464 0.6398795094
431.2428153 1.280372547
446.2537143 2.930218803
472.2693644 3.677221945
474.2486289 0.6653550488
474.2850144 0.6183006546
490.279929 2.115642963
606.2908876 0.7174652434
648.3014523 1.22206505

Name: +ve in-silico MS/MS by CFM-ID for YTMDXLHXISHLTJ-UHFFFAOYSA-N
ID: YTMDXLHXISHLTJ-UHFFFAOYSA-N
Comment: Energy0
Num peaks: 31
43.01784114 1.381470611
159.0287997 0.4684485986
177.0393644 1.585784459
218.102299 1.440948633
237.1637771 0.8440386392
243.1743418 0.6029060656
253.1586917 2.853350551
255.1743418 3.104517511
257.1899918 0.9998880418
271.1692564 0.7925519734
413.1958651 2.34181264
415.2115151 0.5235375368
419.2064298 0.5795955353
429.1907797 0.7040163151
430.2587997 0.4703052076
431.2064298 4.974964223
433.2220798 0.5327553636
446.2537143 2.487578013
448.2693644 0.5055681927
449.2169944 1.025909649
470.2537143 0.9072068845
472.2693644 6.698392041
474.2486289 0.4698170487
490.279929 12.04501934
606.2908876 2.615393403
607.2749032 0.7188937296
624.3014523 2.907417965
630.2908876 1.73482063
634.2858023 0.4987722497
648.3014523 10.25933718
666.312017 8.515096769

Name: +ve in-silico MS/MS by CFM-ID for YTMDXLHXISHLTJ-UHFFFAOYSA-N
ID: YTMDXLHXISHLTJ-UHFFFAOYSA-N
Comment: Energy1
Num peaks: 31
43.01784114 0.8255349168
60.04439023 0.6038058604
107.0491413 0.7158404575
159.0287997 1.286369313
175.1117415 0.6184226994
176.0917343 1.053480851
177.0393644 2.209978995
200.0917343 0.9341325402
215.1430416 0.5269621301
218.102299 3.717306621
239.1794272 0.7404914091
253.1586917 1.652113824
255.1743418 7.462773505
257.1899918 2.022436964
269.1536063 0.7543066472
271.1692564 12.62891689
273.1849065 3.826274309
370.2224142 0.5149912448
403.2115151 0.5112363131
413.1958651 0.70427935
430.2587997 0.7921515289
431.2064298 4.713661316
446.2537143 3.173577787
448.2693644 1.275496355
449.2169944 2.915489899
472.2693644 7.722071629
474.2850144 0.5396518824
490.279929 6.532200996
606.2908876 1.274275079
630.2908876 0.7021572844
648.3014523 1.666352018

Name: +ve in-silico MS/MS by CFM-ID for YTMDXLHXISHLTJ-UHFFFAOYSA-N
ID: YTMDXLHXISHLTJ-UHFFFAOYSA-N
Comment: Energy2
Num peaks: 31
41.00219107 0.5877271194
43.01784114 2.257872799
60.04439023 0.728395717
87.00767038 0.8785056873
89.02332044 0.7814793261
100.0393049 0.7598302379
147.0804414 1.135117695
161.0444498 0.8706043421
175.1117415 1.933262976
176.0917343 1.631931317
177.0393644 1.488148014
215.1430416 1.528352215
218.102299 2.169972803
225.1637771 0.6436403842
241.1586917 0.6634396948
243.1743418 7.736766109
253.1586917 1.584814921
255.1743418 3.664828652
257.1899918 0.8222492297
271.1692564 4.033936002
340.175464 0.6395540846
342.191114 0.6126945904
386.2325849 1.2223467
431.2428153 1.279806349
446.2537143 2.916100943
472.2693644 3.556129342
474.2486289 0.6648179542
474.2850144 0.6180764054
490.279929 2.114765496
606.2908876 0.6452568399
648.3014523 1.220291578

Name: +ve in-silico MS/MS by CFM-ID for DOIJERFUVRSULZ-UHFFFAOYSA-N
ID: DOIJERFUVRSULZ-UHFFFAOYSA-N
Comment: Energy0
Num peaks: 31
15.02292652 0.5337550341
43.01784114 1.363174043
45.0334912 0.620409672
177.0393644 1.587511829
218.102299 1.481129391
237.1637771 0.8873470876
243.1743418 0.6050294011
253.1586917 2.941110628
255.1743418 3.130093024
257.1899918 1.027996045
271.1692564 0.8093598455
413.1958651 2.382152906
415.2115151 0.5355061274
419.2064298 0.5806611033
429.1907797 0.7028078796
431.2064298 4.992748663
433.2220798 0.5344265225
446.2537143 2.574554735
448.2693644 0.526933793
449.2169944 0.9836258573
458.2537143 0.508019569
470.2537143 0.6993061333
472.2693644 5.530818781
490.279929 12.27919021
606.2908876 2.567393976
607.2749032 0.7327896748
624.3014523 2.986325577
630.2908876 1.087563867
634.2858023 0.6356416673
648.3014523 9.383669845
666.312017 8.493739455

Name: +ve in-silico MS/MS by CFM-ID for DOIJERFUVRSULZ-UHFFFAOYSA-N
ID: DOIJERFUVRSULZ-UHFFFAOYSA-N
Comment: Energy1
Num peaks: 31
43.01784114 0.7692377798
57.0334912 0.6816038175
60.04439023 0.6264365881
107.0491413 0.7324302394
159.0287997 1.29775247
175.1117415 0.6295558938
176.0917343 1.219516147
177.0393644 2.241382358
215.1430416 0.5488868283
218.102299 3.831607433
236.1128637 0.7370007379
239.1794272 0.7776145023
253.1586917 1.794085432
255.1743418 7.837455676
257.1899918 2.090553827
269.1536063 0.7997537173
271.1692564 13.49026002
273.1849065 4.0158052
370.2224142 0.5332434267
413.1958651 0.7174538822
430.2587997 0.6868259139
431.2064298 4.819885551
446.2537143 3.417886962
448.2693644 1.410435206
449.2169944 2.617460792
458.2537143 1.334889677
472.2693644 4.555743588
490.279929 6.901996802
606.2908876 0.7951802013
624.3014523 0.5182256388
648.3014523 1.426739113

Name: +ve in-silico MS/MS by CFM-ID for DOIJERFUVRSULZ-UHFFFAOYSA-N
ID: DOIJERFUVRSULZ-UHFFFAOYSA-N
Comment: Energy2
Num peaks: 31
43.01784114 1.931338562
45.0334912 1.647544698
47.04914126 0.7677741361
57.0334912 2.128813319
59.04914126 0.6554086689
60.04439023 0.694252745
87.00767038 0.8556706441
89.02332044 0.7611993554
100.0393049 0.7073529299
147.0804414 1.105704124
161.0444498 0.8480620576
175.1117415 1.873362959
176.0917343 1.069547803
177.0393644 1.450516753
215.1430416 1.484671703
218.102299 1.990011897
222.1335992 0.678596051
243.1743418 7.498806316
253.1586917 1.49031323
255.1743418 3.576742443
257.1899918 0.7811989843
271.1692564 3.808893435
431.2428153 1.232204526
444.2380642 0.762682653
446.2537143 2.527223713
458.2537143 0.918979395
472.2693644 2.314326861
490.279929 2.052606135
604.2752376 0.84270243
606.2908876 0.8418331653
648.3014523 1.177783175

Name: +ve in-silico MS/MS by CFM-ID for KWGURXNOQHDSMB-UHFFFAOYSA-N
ID: KWGURXNOQHDSMB-UHFFFAOYSA-N
Comment: Energy0
Num peaks: 31
43.01784114 1.414447539
161.0444498 0.5128672543
191.0550145 1.615829681
204.086649 1.420890227
237.1637771 0.8614266113
243.1743418 0.6334304242
253.1586917 2.899507568
255.1743418 3.161026051
257.1899918 1.035795606
271.1692564 0.8450614766
417.2271652 0.5466474384
427.2115151 1.639048784
431.2064298 0.5900941118
432.2380642 2.754450387
433.2220798 0.6223194272
434.2537143 0.5442206819
443.2064298 0.7197324293
445.2220798 4.825465626
447.2377299 0.5244320992
456.2380642 0.9247158866
458.2537143 7.430485859
463.2326445 1.110341681
476.264279 12.16110014
606.2908876 1.679723521
607.2749032 0.7801572874
624.3014523 3.241725085
630.2908876 0.7711113655
634.2858023 1.488332574
636.3014523 0.634325163
648.3014523 8.551930302
666.312017 8.793973583

Name: +ve in-silico MS/MS by CFM-ID for KWGURXNOQHDSMB-UHFFFAOYSA-N
ID: KWGURXNOQHDSMB-UHFFFAOYSA-N
Comment: Energy1
Num peaks: 31
43.01784114 0.8551642217
60.04439023 0.6099396089
107.0491413 0.7206775109
161.0444498 0.6569807181
162.0760843 1.055169375
173.0444498 0.8341792579
175.1117415 0.6218566679
186.0760843 0.9373287033
191.0550145 2.183185831
204.086649 3.695314176
215.1430416 0.5327842438
239.1794272 0.7462010484
253.1586917 1.69507843
255.1743418 7.570708141
257.1899918 2.136183075
269.1536063 0.7782268237
271.1692564 12.99927776
273.1849065 3.949884035
415.2115151 0.82884172
416.2431496 0.6474280124
417.2271652 0.9224073865
431.2064298 0.694386745
432.2380642 3.302504755
434.2537143 1.330618216
445.2220798 3.484857311
458.2537143 8.492555922
460.2693644 0.5415156999
463.2326445 2.989287033
476.264279 6.649112332
606.2908876 0.8944871347
648.3014523 1.520894001

Name: +ve in-silico MS/MS by CFM-ID for KWGURXNOQHDSMB-UHFFFAOYSA-N
ID: KWGURXNOQHDSMB-UHFFFAOYSA-N
Comment: Energy2
Num peaks: 31
41.00219107 0.7894082591
43.01784114 2.530242823
45.0334912 0.6114316966
60.04439023 0.7299457271
73.02840582 0.8885373041
100.0393049 0.7631165056
101.0233204 0.6614122568
103.0389705 0.8848457311
147.0804414 1.144439611
161.0444498 0.7301776497
162.0760843 1.594527115
175.0600999 0.6859354986
175.1117415 1.94627436
191.0550145 1.496321324
204.086649 2.057680667
215.1430416 1.539712005
225.1637771 0.6699045312
241.1586917 0.6567838145
243.1743418 7.888449131
253.1586917 1.581254318
255.1743418 3.709695593
257.1899918 0.8444615549
271.1692564 4.026544194
326.1598139 0.6409983277
328.175464 0.6140781794
417.2271652 1.427103438
432.2380642 2.925877542
458.2537143 4.254964436
460.2693644 0.623166633
476.264279 2.23075993
648.3014523 1.216369932

Name: +ve in-silico MS/MS by CFM-ID for IHOUGBAEWLVLGM-UHFFFAOYSA-N
ID: IHOUGBAEWLVLGM-UHFFFAOYSA-N
Comment: Energy0
Num peaks: 31
43.01784114 1.377801276
173.0444498 0.4719442528
191.0550145 1.595369698
204.086649 1.445083858
237.1637771 0.8493778084
243.1743418 0.6041864448
253.1586917 2.85489283
255.1743418 3.111389296
257.1899918 1.000809767
271.1692564 0.7931968425
416.2431496 0.473225163
417.2271652 0.5383781206
427.2115151 2.348657831
429.2271652 0.5254149409
432.2380642 2.455172013
433.2220798 0.5814835555
434.2537143 0.50611804
443.2064298 0.7063296414
445.2220798 4.959878374
447.2377299 0.5345421155
456.2380642 0.9097881312
458.2537143 7.480238915
463.2326445 1.029210875
476.264279 11.87467283
606.2908876 2.694020584
607.2749032 0.7210858864
624.3014523 2.918233807
630.2908876 1.739969281
634.2858023 0.5002402688
648.3014523 10.22201414
666.312017 8.556015885

Name: +ve in-silico MS/MS by CFM-ID for IHOUGBAEWLVLGM-UHFFFAOYSA-N
ID: IHOUGBAEWLVLGM-UHFFFAOYSA-N
Comment: Energy1
Num peaks: 31
43.01784114 1.046737764
60.04439023 0.6105328625
107.0491413 0.7213438115
162.0760843 1.058062694
173.0444498 1.297973592
175.1117415 0.622431604
186.0760843 0.9381953082
191.0550145 2.226010997
204.086649 3.767939829
215.1430416 0.5332768281
239.1794272 0.7449657069
253.1586917 1.68883815
255.1743418 7.54292624
257.1899918 2.03797862
269.1536063 0.7663421467
271.1692564 12.85505131
273.1849065 3.877499788
415.2115151 0.6869220547
416.2431496 0.6405955669
417.2271652 0.9231670353
427.2115151 0.707364224
432.2380642 3.136940604
434.2537143 1.296792522
445.2220798 4.541736931
458.2537143 8.599751863
460.2693644 0.5420210742
463.2326445 2.931219854
476.264279 6.360849648
606.2908876 1.180545265
630.2908876 0.7052951974
648.3014523 1.668334919

Name: +ve in-silico MS/MS by CFM-ID for IHOUGBAEWLVLGM-UHFFFAOYSA-N
ID: IHOUGBAEWLVLGM-UHFFFAOYSA-N
Comment: Energy2
Num peaks: 31
41.00219107 0.6641079492
43.01784114 2.285236512
45.0334912 1.126139038
47.04914126 0.8031736531
60.04439023 0.722021227
73.02840582 0.6470876457
100.0393049 0.7548398057
101.0233204 1.695406491
103.0389705 2.161572317
105.0546206 0.7456058478
147.0804414 1.132047978
162.0760843 1.627518059
175.0600999 0.8682874858
175.1117415 1.925200712
191.0550145 1.409821526
204.086649 2.157631944
215.1430416 1.523040487
225.1637771 0.6509799764
241.1586917 0.6496723655
243.1743418 7.705008966
253.1586917 1.564860808
255.1743418 3.672218114
257.1899918 0.8173693841
271.1692564 3.98341543
417.2271652 1.412191733
432.2380642 2.651505347
458.2537143 4.307044007
476.264279 3.46545146
590.2595875 0.6889151115
606.2908876 0.66423879
648.3014523 1.214040501

Name: +ve in-silico MS/MS by CFM-ID for GBYPTXVGEDISPL-UHFFFAOYSA-N
ID: GBYPTXVGEDISPL-UHFFFAOYSA-N
Comment: Energy0
Num peaks: 31
43.01784114 1.328749252
101.0233204 0.4742805086
103.0389705 0.489381293
191.0550145 1.578483886
204.086649 1.426864542
237.1637771 0.8411897962
243.1743418 0.59830566
253.1586917 2.825582169
255.1743418 3.080987503
257.1899918 0.9906192053
271.1692564 0.7852016473
417.2271652 0.5323801709
427.2115151 2.312501867
429.2271652 0.5134998085
432.2380642 2.452605337
433.2220798 0.5745056344
434.2537143 0.5038695112
443.2064298 0.6970331253
445.2220798 4.89749551
447.2377299 0.5262513338
456.2380642 0.8994064111
458.2537143 7.391368141
463.2326445 1.016257034
476.264279 11.65444027
606.2908876 2.726060767
607.2749032 0.7167427204
624.3014523 2.899923908
630.2908876 1.712326823
634.2858023 0.4943371294
648.3014523 10.0486007
666.312017 8.391850805

Name: +ve in-silico MS/MS by CFM-ID for GBYPTXVGEDISPL-UHFFFAOYSA-N
ID: GBYPTXVGEDISPL-UHFFFAOYSA-N
Comment: Energy1
Num peaks: 31
43.01784114 0.7140262924
60.04439023 0.6103266902
107.0491413 0.7213385234
162.0760843 1.058439762
173.0444498 1.2967911
175.1117415 0.6225086066
186.0760843 0.9385296585
191.0550145 2.228566705
204.086649 3.76515432
215.1430416 0.5330252769
239.1794272 0.7452311948
253.1586917 1.686182001
255.1743418 7.540898922
257.1899918 2.038080654
269.1536063 0.765623355
271.1692564 12.84045601
273.1849065 3.874899123
415.2115151 0.6859033247
416.2431496 0.5238336868
417.2271652 0.9232957688
427.2115151 0.7070048102
432.2380642 3.170633488
434.2537143 1.313846984
445.2220798 4.546490092
458.2537143 8.58726295
460.2693644 0.5422160581
463.2326445 2.947447849
476.264279 6.35132668
606.2908876 1.220024281
630.2908876 0.7031878239
648.3014523 1.667931688

Name: +ve in-silico MS/MS by CFM-ID for GBYPTXVGEDISPL-UHFFFAOYSA-N
ID: GBYPTXVGEDISPL-UHFFFAOYSA-N
Comment: Energy2
Num peaks: 31
43.01784114 1.893911762
45.0334912 0.7350525348
57.0334912 0.8364332706
60.04439023 0.714646839
71.01275576 1.009617142
100.0393049 0.7476291874
119.0338851 0.709854307
145.0495352 0.8997403711
147.0804414 1.122550053
162.0760843 1.61386312
173.0444498 0.9371332924
175.0600999 0.8607787774
175.1117415 1.908210287
191.0550145 1.633468401
204.086649 2.131366044
215.1430416 1.509913667
225.1637771 0.6455182297
243.1743418 7.637160382
253.1586917 1.547164894
255.1743418 3.638783786
257.1899918 0.8081942442
271.1692564 3.93969513
417.2271652 1.398936915
432.2380642 2.632639877
458.2537143 4.257005205
476.264279 1.097714229
546.2697583 0.7946058473
548.2854083 0.7659193232
562.2646729 0.6925288134
606.2908876 0.8315659662
648.3014523 1.203682977

Name: +ve in-silico MS/MS by CFM-ID for SJFAYHQYAREFGG-UHFFFAOYSA-N
ID: SJFAYHQYAREFGG-UHFFFAOYSA-N
Comment: Energy0
Num peaks: 31
43.01784114 1.340758815
131.0338851 0.4915962251
191.0550145 1.693314839
204.086649 1.416989252
237.1637771 0.8518239171
243.1743418 0.6989226973
253.1586917 2.850809237
255.1743418 3.206930683
257.1899918 1.022768834
271.1692564 0.7885575887
413.1958651 0.7752691574
427.2115151 0.8147015247
431.2064298 0.6642710161
432.2380642 2.50780538
433.2220798 0.6208338263
434.2537143 0.5107105716
443.2064298 0.6974369216
445.2220798 4.837016208
456.2380642 0.9140000038
458.2537143 7.388775035
463.2326445 1.02983519
476.264279 12.26299598
592.2752376 0.5048028513
606.2908876 2.283389254
607.2749032 0.7294694659
624.3014523 2.971200376
634.2858023 2.831118208
636.3014523 0.7018533269
638.3171024 0.5807229848
648.3014523 8.169283792
666.312017 8.398966045

Name: +ve in-silico MS/MS by CFM-ID for SJFAYHQYAREFGG-UHFFFAOYSA-N
ID: SJFAYHQYAREFGG-UHFFFAOYSA-N
Comment: Energy1
Num peaks: 31
43.01784114 0.7593625705
60.04439023 0.6169794053
107.0491413 0.7294631661
162.0760843 1.071477498
173.0444498 0.6116731325
175.1117415 0.6297566894
186.0760843 0.9500903562
191.0550145 2.29789962
204.086649 3.775171595
215.1430416 0.5740264467
239.1794272 0.7569144943
253.1586917 1.698917336
255.1743418 7.647598396
257.1899918 2.166832084
269.1536063 0.7690993912
271.1692564 12.90485469
273.1849065 3.892509203
356.2067641 0.5260534848
415.2115151 0.724187616
416.2431496 0.6499229234
431.2064298 0.7379141462
432.2380642 3.181813656
434.2537143 1.318685471
445.2220798 3.740893156
458.2537143 8.603594391
460.2693644 0.5445913166
463.2326445 2.977809519
476.264279 6.79552547
606.2908876 1.263633641
624.3014523 0.505124226
648.3014523 1.476943235

Name: +ve in-silico MS/MS by CFM-ID for SJFAYHQYAREFGG-UHFFFAOYSA-N
ID: SJFAYHQYAREFGG-UHFFFAOYSA-N
Comment: Energy2
Num peaks: 31
43.01784114 2.102928303
57.0334912 0.6299526516
59.01275576 0.9993092501
60.04439023 0.688693318
61.02840582 0.9055548913
71.01275576 0.9119861439
73.02840582 0.8496916229
100.0393049 0.7216521793
103.0389705 0.7287339505
131.0338851 1.27662679
147.0804414 1.086641215
162.0760843 1.562237851
175.0600999 0.7757907121
175.1117415 1.845214224
191.0550145 1.319023503
204.086649 2.064453271
215.1430416 1.73463365
241.1586917 0.6119277686
243.1743418 7.397002054
253.1586917 1.473302836
255.1743418 3.443278052
257.1899918 0.7814196427
271.1692564 3.756282523
417.2271652 1.232734178
432.2380642 2.519315294
458.2537143 4.067097998
476.264279 3.044310659
546.2697583 0.654661937
604.2752376 0.9936465785
606.2908876 0.8768722348
648.3014523 1.17315119

Name: +ve in-silico MS/MS by CFM-ID for ACTJANFUVPPLRK-UHFFFAOYSA-N
ID: ACTJANFUVPPLRK-UHFFFAOYSA-N
Comment: Energy0
Num peaks: 31
59.01275576 0.4091026198
166.9644852 0.5174300415
256.9961793 1.354968879
329.2838922 0.4763753494
331.2631568 0.4325625936
333.2788068 0.5355402413
345.2788068 0.9009198302
347.2944569 0.8214417231
355.2631568 0.9341320523
357.2788068 4.658564882
359.2944569 0.5368817697
361.2737215 0.4022672813
361.310107 0.4826113301
363.2893715 0.6242342219
369.2424213 0.4870819994
371.2580714 0.5080433966
373.2737215 1.555586886
375.2893715 14.26830457
377.3050216 1.62843295
387.252986 0.854167489
393.2999362 8.179966612
547.2207595 0.5243647616
551.3214595 0.5138012115
571.257145 0.8743697561
585.2727951 1.514160818
589.2677097 0.838074562
603.2833597 1.297340981
605.2990098 0.3980307859
613.2677097 10.59855268
631.2782744 14.43351667
649.288839 6.262101514

Name: +ve in-silico MS/MS by CFM-ID for ACTJANFUVPPLRK-UHFFFAOYSA-N
ID: ACTJANFUVPPLRK-UHFFFAOYSA-N
Comment: Energy1
Num peaks: 31
73.02840582 0.5959334955
80.96409131 0.6553356306
177.0393644 0.8916950273
197.1536063 0.4888290347
238.9856146 1.216798724
256.9961793 1.649468358
291.2318567 0.5688453667
315.2682422 0.6038715144
329.2838922 0.9213042951
331.2631568 1.511732294
333.2788068 1.544387318
345.2788068 2.262094164
347.2944569 2.435358867
349.310107 1.06333317
355.2631568 0.4928172514
357.2788068 3.193403118
363.2893715 0.6317489925
371.2580714 0.6886846372
373.2737215 1.192931183
375.2893715 19.30807271
377.3050216 1.707134474
393.2999362 10.72357426
551.3214595 3.061724801
569.3320242 0.6976796094
571.257145 0.5401738215
585.2727951 1.66157874
603.2833597 0.968639682
605.2990098 0.7102274629
613.2677097 3.863384586
631.2782744 2.714076029
649.288839 0.5537439653

Name: +ve in-silico MS/MS by CFM-ID for ACTJANFUVPPLRK-UHFFFAOYSA-N
ID: ACTJANFUVPPLRK-UHFFFAOYSA-N
Comment: Energy2
Num peaks: 31
55.05422664 0.6638588814
59.01275576 0.9744995685
68.99710569 0.9306844415
71.01275576 0.8632836049
87.00767038 0.7010605533
89.02332044 0.9499641667
183.1379563 0.9415386761
211.1692564 0.9415386761
233.1536063 0.6774984715
235.1692564 0.6299250638
241.0012647 0.8055164584
251.2005565 0.7344698093
315.2682422 0.6387222658
317.2838922 2.136574388
319.2631568 0.7527486834
329.2838922 0.7187206917
331.2631568 1.899014056
333.2788068 2.813673676
343.2631568 0.9474787911
345.2788068 3.534848024
347.2580714 0.7632092351
347.2944569 2.218044151
361.2737215 0.777952264
363.2893715 1.922992717
369.2424213 2.555775922
371.2580714 0.8702554157
373.2737215 1.65941171
375.2893715 4.855261732
393.2999362 6.333549139
465.3210656 0.6976549832
631.2782744 0.8438748076

Name: +ve in-silico MS/MS by CFM-ID for NVNADZXNNHGMOS-UHFFFAOYSA-N
ID: NVNADZXNNHGMOS-UHFFFAOYSA-N
Comment: Energy0
Num peaks: 31
68.99710569 0.7093973981
87.00767038 0.8931900842
196.9750499 0.4498169899
256.9961793 1.317999452
329.2838922 0.4686977376
331.2631568 0.4257708896
333.2788068 0.5275510317
345.2788068 0.8857973007
347.2944569 0.7049683222
355.2631568 0.9132699171
357.2788068 4.561793202
359.2944569 0.5194055918
361.2737215 0.393234438
361.310107 0.4682543691
363.2893715 0.5482023439
369.2424213 0.4784878783
371.2580714 0.4964159818
373.2737215 1.514659587
375.2893715 13.95532289
377.3050216 1.580059149
387.252986 0.8356086629
393.2999362 7.948574687
547.2207595 0.5142494623
551.3214595 0.5022142345
571.257145 0.8554947883
585.2727951 1.479137799
589.2677097 0.7998697294
603.2833597 1.266025098
613.2677097 10.26844707
631.2782744 13.98852429
649.288839 6.061878918

Name: +ve in-silico MS/MS by CFM-ID for NVNADZXNNHGMOS-UHFFFAOYSA-N
ID: NVNADZXNNHGMOS-UHFFFAOYSA-N
Comment: Energy1
Num peaks: 31
73.02840582 0.6070758853
80.96409131 0.6483430493
177.0393644 0.8886783946
197.1536063 0.4837555637
238.9856146 1.212682255
256.9961793 1.632656115
291.2318567 0.5631651407
315.2682422 0.6065758075
329.2838922 0.9121045777
331.2631568 1.503197887
333.2788068 1.610298354
345.2788068 2.239412322
347.2944569 2.207349902
349.310107 1.052715219
355.2631568 0.4869587306
357.2788068 3.157894766
363.2893715 0.5001552619
371.2580714 0.6814319544
373.2737215 1.177797143
375.2893715 19.07787707
377.3050216 1.662336535
393.2999362 10.59858684
551.3214595 3.023460892
569.3320242 0.6875264989
571.257145 0.5701048883
585.2727951 1.643901632
603.2833597 0.9545779299
605.2990098 0.7026491731
613.2677097 3.801287607
631.2782744 2.669287709
649.288839 0.5427403188

Name: +ve in-silico MS/MS by CFM-ID for NVNADZXNNHGMOS-UHFFFAOYSA-N
ID: NVNADZXNNHGMOS-UHFFFAOYSA-N
Comment: Energy2
Num peaks: 31
43.01784114 1.36343173
55.05422664 0.6405227817
68.99710569 1.132518798
71.01275576 0.6658927671
84.99202031 0.7554615802
87.00767038 1.074160965
117.0182351 1.046152607
183.1379563 0.9084068463
209.1536063 0.7124429461
211.1692564 0.9084068463
233.1536063 0.6536023415
241.0012647 0.7772928618
251.2005565 0.7085942665
317.2838922 2.061469099
319.2631568 0.7262879116
329.2838922 0.6934560787
331.2631568 1.833449404
333.2788068 2.719260524
343.2631568 0.9141728277
345.2788068 3.410298104
347.2580714 0.7363467306
347.2944569 1.731942359
361.2737215 0.7503856774
363.2893715 1.400673206
369.2424213 2.465911692
371.2580714 0.8347783282
373.2737215 1.591602864
375.2893715 4.452512181
393.2999362 2.706202266
507.2952448 0.8526006692
631.2782744 0.8133214455

Name: +ve in-silico MS/MS by CFM-ID for YJMCVSQFEAEAON-UHFFFAOYSA-N
ID: YJMCVSQFEAEAON-UHFFFAOYSA-N
Comment: Energy0
Num peaks: 31
98.974656 0.3682276134
256.9961793 1.13564355
329.2838922 0.4465475605
333.2788068 0.4454163137
345.2788068 0.8269194514
347.2944569 0.5916466455
355.2631568 1.071339968
357.2788068 4.498547219
359.2944569 0.5483687021
361.310107 0.7295349489
363.2893715 0.4184041193
369.2424213 0.403412735
371.2580714 0.7781395189
373.2737215 1.914139701
375.2893715 14.93859618
377.3050216 1.121428853
387.252986 0.6873342541
393.2999362 6.377964224
531.2952448 1.856913013
533.3108948 2.135190208
535.3265449 1.939299917
547.2207595 0.4270142612
549.3058094 0.6951207684
551.3214595 2.206494021
571.257145 0.7440895214
585.2727951 1.342217583
589.2677097 0.7057801219
603.2833597 0.9807024037
613.2677097 9.599977888
631.2782744 15.5362332
649.288839 4.430088037

Name: +ve in-silico MS/MS by CFM-ID for YJMCVSQFEAEAON-UHFFFAOYSA-N
ID: YJMCVSQFEAEAON-UHFFFAOYSA-N
Comment: Energy1
Num peaks: 31
73.02840582 0.5203187259
80.96409131 0.8812125153
98.974656 0.6657400013
177.0393644 0.695269991
238.9856146 0.7537248826
256.9961793 1.461002521
291.2318567 0.5054333732
315.2682422 0.5951284734
329.2838922 0.8926245407
331.2631568 1.279825349
333.2788068 1.438552492
345.2788068 1.91538127
347.2944569 1.983640484
349.310107 0.9444872662
357.2788068 2.789430303
371.2580714 0.7007132776
373.2737215 1.151629171
375.2893715 20.25257087
377.3050216 1.60318494
393.2999362 10.62154835
531.2952448 0.7142639464
533.3108948 1.660135654
535.3265449 0.8441356484
551.3214595 3.735507385
569.3320242 0.6156017316
571.257145 0.5204145124
585.2727951 1.364757949
603.2833597 0.8493612604
605.2990098 0.6452128225
613.2677097 2.891631954
631.2782744 2.787497887

Name: +ve in-silico MS/MS by CFM-ID for YJMCVSQFEAEAON-UHFFFAOYSA-N
ID: YJMCVSQFEAEAON-UHFFFAOYSA-N
Comment: Energy2
Num peaks: 31
55.05422664 0.628939554
59.01275576 1.050412378
117.0182351 1.129886608
119.0338851 0.8534430664
157.0131497 0.7553755291
161.0444498 0.8924618924
181.1223062 0.7078991322
183.1379563 0.8980950132
209.1536063 0.7078991322
211.1692564 0.8980950132
233.1536063 0.6417433146
241.0012647 0.6881031869
317.2838922 1.821961644
319.2631568 0.7179188526
329.2838922 0.6968182993
331.2631568 1.836623004
333.2788068 2.686411318
343.2631568 0.9411579792
345.2788068 3.58750849
347.2580714 0.7340478521
347.2944569 1.678233057
361.2737215 1.047778443
363.2893715 1.705436997
369.2424213 2.421306841
371.2580714 0.8769190625
373.2737215 1.658477155
375.2893715 4.972262253
393.2999362 4.082228599
399.252986 0.916862024
535.3265449 0.6885698289
631.2782744 1.085209007

Name: +ve in-silico MS/MS by CFM-ID for LBFOSQKQHOMQDE-UHFFFAOYSA-N
ID: LBFOSQKQHOMQDE-UHFFFAOYSA-N
Comment: Energy0
Num peaks: 31
177.0393644 1.374741038
355.2631568 0.469891434
357.2788068 0.5299538875
371.2580714 0.6080667492
373.2737215 0.5945885377
375.2893715 1.257914742
409.2407071 0.6106953505
413.2356217 0.6320919109
425.2356217 0.9390088439
427.2512718 0.8710044272
435.2199716 0.8573785558
437.2356217 2.823825438
439.2512718 0.4513314784
441.2669218 0.6004392405
451.2148863 0.5607708489
453.2305363 1.833140396
455.2461864 13.8017896
457.2618365 1.094354002
473.2567511 7.255680344
521.3108948 0.94146324
531.2952448 1.692713036
533.3108948 1.323073297
547.2207595 0.4805232488
549.3058094 0.6409091384
551.3214595 1.467223494
585.2727951 0.7391990623
589.2677097 0.9304749225
603.2833597 1.2877029
613.2677097 6.774018668
631.2782744 15.92784844
649.288839 5.410341779

Name: +ve in-silico MS/MS by CFM-ID for LBFOSQKQHOMQDE-UHFFFAOYSA-N
ID: LBFOSQKQHOMQDE-UHFFFAOYSA-N
Comment: Energy1
Num peaks: 31
41.03857658 0.5738739155
159.0287997 1.124460462
177.0393644 2.22706537
355.2631568 0.7185898801
357.2788068 1.286993966
359.2944569 2.102472037
371.2580714 2.069545975
373.2737215 2.550829899
375.2893715 12.97942652
377.3050216 4.199981069
391.2842861 3.594486936
393.2999362 1.692667356
411.2199716 0.7636339717
413.2356217 1.071308467
425.2356217 1.139550447
427.2512718 1.617668361
429.2669218 0.6907495924
437.2356217 0.8342771295
453.2305363 0.733329066
455.2461864 8.037671972
457.2618365 1.096556819
473.2567511 4.851304196
505.3159802 1.168414242
507.3316303 1.062272544
531.2952448 0.804990606
533.3108948 2.482499188
535.3265449 1.404713727
551.3214595 4.205768495
603.2833597 0.6639184737
613.2677097 1.351928254
631.2782744 1.974729066

Name: +ve in-silico MS/MS by CFM-ID for LBFOSQKQHOMQDE-UHFFFAOYSA-N
ID: LBFOSQKQHOMQDE-UHFFFAOYSA-N
Comment: Energy2
Num peaks: 31
55.05422664 0.9569514934
59.01275576 0.6485151467
87.00767038 0.8377985646
89.02332044 0.745325806
95.08552677 0.8657187588
125.0597059 0.5837599718
161.0444498 0.830736469
179.1066561 0.6111620171
189.0216062 0.9322888676
207.1379563 0.6111620171
233.1536063 0.6095480135
345.2788068 2.537410064
347.2580714 0.8357946541
361.2737215 1.870382255
363.2893715 5.034913589
371.2580714 0.932646407
375.2893715 1.956451085
397.2407071 1.870541322
399.2199716 1.158302462
409.2407071 0.587525013
411.2199716 1.810961851
413.2356217 2.937661283
423.2199716 0.6279761351
425.2356217 2.783359061
427.2512718 2.265462237
443.2461864 0.5924550545
451.2148863 0.5986616602
453.2305363 1.07335298
455.2461864 2.635424343
473.2567511 1.48225004
631.2782744 1.205926618

Name: +ve in-silico MS/MS by CFM-ID for ZBVWRFYDWZYZCN-UXZDFTMUSA-N
ID: ZBVWRFYDWZYZCN-UXZDFTMUSA-N
Comment: Energy0
Num peaks: 12
43.05422664 2.862489632
71.04914126 14.19105363
559.2205556 1.842674985
561.2362057 10.26476318
579.2467703 2.176458731
588.2722568 6.368039824
605.2988059 2.290659521
606.2828215 4.716806242
617.2624204 1.65938912
621.2937205 1.854456913
631.2780705 4.250709103
649.2886352 29.1374111

Name: +ve in-silico MS/MS by CFM-ID for ZBVWRFYDWZYZCN-UXZDFTMUSA-N
ID: ZBVWRFYDWZYZCN-UXZDFTMUSA-N
Comment: Energy1
Num peaks: 19
39.02292652 2.707728722
41.03857658 1.621338714
43.05422664 16.2608291
45.06987671 1.66186847
55.01784114 1.14389718
71.04914126 20.3163247
500.2198273 1.315779211
543.225641 2.202143769
561.2362057 7.91090586
579.2467703 1.593322358
586.2566068 1.243252658
588.2722568 3.290053389
605.2988059 1.292593757
606.2828215 1.484661268
617.2624204 1.286537492
621.2937205 3.072052668
631.2780705 4.539995323
633.257335 1.510140227
649.2886352 6.006917625

Name: +ve in-silico MS/MS by CFM-ID for ZBVWRFYDWZYZCN-UXZDFTMUSA-N
ID: ZBVWRFYDWZYZCN-UXZDFTMUSA-N
Comment: Energy2
Num peaks: 24
41.03857658 7.800940396
43.05422664 11.50726888
55.01784114 5.439622084
55.05422664 0.9844836628
69.0334912 2.770686812
71.04914126 24.99177248
467.2176631 1.361553561
469.2333132 2.636763387
471.2489633 3.042374175
473.2646133 1.456945986
489.2595279 1.052792271
498.2850144 1.624270965
500.2198273 2.277965096
502.2354774 1.960930951
516.2147419 1.11642939
518.230392 1.276787611
520.2460421 0.9786374979
531.225641 1.102728448
543.225641 0.9396238138
545.241291 0.9390904427
547.2205556 1.25710918
561.2362057 1.622879011
563.2154702 1.101384027
633.257335 1.264034779

Name: +ve in-silico MS/MS by CFM-ID for WZFSFWTXDGINCY-UXZDFTMUSA-N
ID: WZFSFWTXDGINCY-UXZDFTMUSA-N
Comment: Energy0
Num peaks: 11
43.05422664 2.888443113
71.04914126 14.29096622
559.2205556 1.860324362
561.2362057 10.34653887
579.2467703 2.199025947
588.2722568 6.431601979
605.2988059 2.314117419
606.2828215 4.764917201
621.2937205 1.873717383
631.2780705 4.206927807
649.2886352 29.54745439

Name: +ve in-silico MS/MS by CFM-ID for WZFSFWTXDGINCY-UXZDFTMUSA-N
ID: WZFSFWTXDGINCY-UXZDFTMUSA-N
Comment: Energy1
Num peaks: 19
39.02292652 2.708733777
41.03857658 1.621840268
43.05422664 16.26582703
45.06987671 1.662521866
55.01784114 1.144275753
71.04914126 20.26393219
500.2198273 1.305120964
543.225641 2.183696802
561.2362057 7.871112675
579.2467703 1.594068619
586.2566068 1.270752269
588.2722568 3.291568481
605.2988059 1.293196816
606.2828215 1.485353489
617.2624204 1.287137113
621.2937205 3.073508632
631.2780705 4.460606601
633.257335 1.659241016
649.2886352 6.010894256

Name: +ve in-silico MS/MS by CFM-ID for WZFSFWTXDGINCY-UXZDFTMUSA-N
ID: WZFSFWTXDGINCY-UXZDFTMUSA-N
Comment: Energy2
Num peaks: 24
41.03857658 7.806633599
43.05422664 11.51580534
45.06987671 0.9316993428
55.01784114 5.444197097
55.05422664 0.9853116662
69.0334912 2.772280714
71.04914126 24.78512251
467.2176631 1.347961593
469.2333132 2.617777994
471.2489633 3.026208561
473.2646133 1.442327491
489.2595279 1.052754867
498.2850144 1.625637063
500.2198273 2.255533264
502.2354774 1.962580199
516.2147419 1.115686908
518.230392 1.274074042
520.2460421 0.9794605844
531.225641 1.095517866
545.241291 1.167788029
547.2205556 1.258166476
561.2362057 1.619014472
563.2154702 1.102310349
633.257335 1.427333995

Name: +ve in-silico MS/MS by CFM-ID for MBAWHYAORDHHKX-UHFFFAOYSA-N
ID: MBAWHYAORDHHKX-UHFFFAOYSA-N
Comment: Energy0
Num peaks: 11
43.05422664 2.891266004
71.04914126 14.30510406
559.2205556 1.862244476
561.2362057 10.37908354
579.2467703 2.201482139
588.2722568 6.438518618
605.2988059 2.316670385
606.2828215 4.770153095
621.2937205 1.875813691
631.2780705 4.211442662
649.2886352 29.59214423

Name: +ve in-silico MS/MS by CFM-ID for MBAWHYAORDHHKX-UHFFFAOYSA-N
ID: MBAWHYAORDHHKX-UHFFFAOYSA-N
Comment: Energy1
Num peaks: 19
39.02292652 2.712361549
41.03857658 1.62403232
43.05422664 16.28804725
45.06987671 1.664880496
55.01784114 1.145641994
71.04914126 20.29246722
500.2198273 1.3177862
543.225641 2.205502751
561.2362057 7.926914362
579.2467703 1.59676303
586.2566068 1.2728321
588.2722568 3.297038688
605.2988059 1.295374179
606.2828215 1.487852774
617.2624204 1.28930206
621.2937205 3.078765524
631.2780705 4.467763568
633.257335 1.512939678
649.2886352 6.025256587

Name: +ve in-silico MS/MS by CFM-ID for MBAWHYAORDHHKX-UHFFFAOYSA-N
ID: MBAWHYAORDHHKX-UHFFFAOYSA-N
Comment: Energy2
Num peaks: 24
41.03857658 7.819735824
43.05422664 11.53504324
55.01784114 5.452942431
55.05422664 0.9868944303
69.0334912 2.777210863
71.04914126 24.82878217
467.2176631 1.364887684
469.2333132 2.64334552
471.2489633 3.048104001
473.2646133 1.460513702
489.2595279 1.054445969
498.2850144 1.62824842
500.2198273 2.283543293
502.2354774 1.965732807
516.2147419 1.119163261
518.230392 1.279914162
520.2460421 0.9810339495
531.225641 1.105428769
543.225641 0.9419247301
545.241291 1.169663915
547.2205556 1.260187543
561.2362057 1.627117838
563.2154702 1.104081055
633.257335 1.267207726

Name: +ve in-silico MS/MS by CFM-ID for LUFSWIGBXPPBOC-PYCKDPEPSA-N
ID: LUFSWIGBXPPBOC-PYCKDPEPSA-N
Comment: Energy0
Num peaks: 11
43.05422664 2.888477339
71.04914126 14.30394414
559.2205556 1.860347323
561.2362057 10.34481322
579.2467703 2.199055316
588.2722568 6.431684685
605.2988059 2.314147946
606.2828215 4.764979809
621.2937205 1.873742449
631.2780705 4.292852614
649.2886352 29.54798869

Name: +ve in-silico MS/MS by CFM-ID for LUFSWIGBXPPBOC-PYCKDPEPSA-N
ID: LUFSWIGBXPPBOC-PYCKDPEPSA-N
Comment: Energy1
Num peaks: 19
39.02292652 2.709878947
41.03857658 1.622548681
43.05422664 16.27302137
45.06987671 1.663266379
55.01784114 1.144707069
71.04914126 20.32170677
500.2198273 1.304435284
543.225641 2.182484357
561.2362057 7.870460439
579.2467703 1.59491903
586.2566068 1.271408718
588.2722568 3.293295005
605.2988059 1.293884037
606.2828215 1.486142316
617.2624204 1.287820415
621.2937205 3.075167802
631.2780705 4.544294241
633.257335 1.613061753
649.2886352 6.015426531

Name: +ve in-silico MS/MS by CFM-ID for LUFSWIGBXPPBOC-PYCKDPEPSA-N
ID: LUFSWIGBXPPBOC-PYCKDPEPSA-N
Comment: Energy2
Num peaks: 24
41.03857658 7.8012511
43.05422664 11.50768657
45.06987671 0.9309138841
55.01784114 5.43966099
55.05422664 0.9844907043
69.0334912 2.770922938
71.04914126 24.98867834
467.2176631 1.344627146
469.2333132 2.613209194
471.2489633 3.021135205
473.2646133 1.438748347
489.2595279 1.051877712
498.2850144 1.624282582
500.2198273 2.25000054
502.2354774 1.960944977
516.2147419 1.114505012
518.230392 1.272444176
520.2460421 0.9786444976
531.225641 1.093383956
545.241291 0.9390971595
547.2205556 1.257118171
561.2362057 1.616777247
563.2154702 1.101391904
633.257335 1.510387434

Name: +ve in-silico MS/MS by CFM-ID for SRBAJSMFNIJYMJ-HNYIIJDWSA-N
ID: SRBAJSMFNIJYMJ-HNYIIJDWSA-N
Comment: Energy0
Num peaks: 11
43.05422664 2.888477339
71.04914126 14.30394414
559.2205556 1.860347323
561.2362057 10.34481322
579.2467703 2.199055316
588.2722568 6.431684685
605.2988059 2.314147946
606.2828215 4.764979809
621.2937205 1.873742449
631.2780705 4.292852614
649.2886352 29.54798869

Name: +ve in-silico MS/MS by CFM-ID for SRBAJSMFNIJYMJ-HNYIIJDWSA-N
ID: SRBAJSMFNIJYMJ-HNYIIJDWSA-N
Comment: Energy1
Num peaks: 19
39.02292652 2.709878947
41.03857658 1.622548681
43.05422664 16.27302137
45.06987671 1.663266379
55.01784114 1.144707069
71.04914126 20.32170677
500.2198273 1.304435284
543.225641 2.182484357
561.2362057 7.870460439
579.2467703 1.59491903
586.2566068 1.271408718
588.2722568 3.293295005
605.2988059 1.293884037
606.2828215 1.486142316
617.2624204 1.287820415
621.2937205 3.075167802
631.2780705 4.544294241
633.257335 1.613061753
649.2886352 6.015426531

Name: +ve in-silico MS/MS by CFM-ID for SRBAJSMFNIJYMJ-HNYIIJDWSA-N
ID: SRBAJSMFNIJYMJ-HNYIIJDWSA-N
Comment: Energy2
Num peaks: 24
41.03857658 7.8012511
43.05422664 11.50768657
45.06987671 0.9309138841
55.01784114 5.43966099
55.05422664 0.9844907043
69.0334912 2.770922938
71.04914126 24.98867834
467.2176631 1.344627146
469.2333132 2.613209194
471.2489633 3.021135205
473.2646133 1.438748347
489.2595279 1.051877712
498.2850144 1.624282582
500.2198273 2.25000054
502.2354774 1.960944977
516.2147419 1.114505012
518.230392 1.272444176
520.2460421 0.9786444976
531.225641 1.093383956
545.241291 0.9390971595
547.2205556 1.257118171
561.2362057 1.616777247
563.2154702 1.101391904
633.257335 1.510387434

Name: +ve in-silico MS/MS by CFM-ID for XSPWXQZUGQZPFH-FXYDHVJNSA-N
ID: XSPWXQZUGQZPFH-FXYDHVJNSA-N
Comment: Energy0
Num peaks: 10
43.05422664 3.090251173
71.04914126 15.28513029
559.2205556 2.066762797
561.2362057 12.49765008
574.2566068 2.26194978
579.2467703 2.674013643
605.2988059 1.697572436
617.2624204 1.77646615
631.2780705 4.272210631
649.2886352 35.74166182

Name: +ve in-silico MS/MS by CFM-ID for XSPWXQZUGQZPFH-FXYDHVJNSA-N
ID: XSPWXQZUGQZPFH-FXYDHVJNSA-N
Comment: Energy1
Num peaks: 20
39.02292652 2.803136131
41.03857658 1.630524345
43.05422664 15.97835415
45.06987671 1.740926529
55.01784114 1.158384772
69.0334912 1.035178885
71.04914126 20.06156454
486.2041773 1.737005638
488.2198273 1.954056089
490.2354774 1.230309351
543.225641 1.574447145
561.2362057 7.000864775
574.2566068 3.806652582
579.2467703 1.541918505
605.2988059 1.193013105
617.2624204 1.167825981
621.2937205 3.470954438
631.2780705 3.44039572
633.257335 1.520387253
649.2886352 6.160037795

Name: +ve in-silico MS/MS by CFM-ID for XSPWXQZUGQZPFH-FXYDHVJNSA-N
ID: XSPWXQZUGQZPFH-FXYDHVJNSA-N
Comment: Energy2
Num peaks: 22
41.03857658 6.996822599
43.05422664 10.61047321
45.06987671 0.9639661169
55.01784114 4.82610511
69.0334912 2.568264568
71.04914126 24.36989051
469.2333132 1.476067122
471.2489633 1.968763655
473.2646133 0.9564106963
482.2537143 1.073130765
484.2693644 3.650316353
486.2041773 2.40876023
486.2850144 2.175648967
488.2198273 5.834019862
490.2354774 1.464357348
502.1990919 0.9336923412
504.2147419 2.023891491
506.230392 2.057081805
544.2460421 0.8786904838
547.2205556 0.9431970185
563.2154702 0.9872667022
633.257335 1.423977059

Name: +ve in-silico MS/MS by CFM-ID for GPIUUHWOFOERCO-FXYDHVJNSA-N
ID: GPIUUHWOFOERCO-FXYDHVJNSA-N
Comment: Energy0
Num peaks: 11
43.05422664 2.955252774
71.04914126 14.66295404
561.2362057 10.80402346
579.2467703 2.27642522
588.2722568 5.69033246
605.2988059 2.592797366
606.2828215 3.184727919
617.2624204 2.072556232
621.2937205 2.099262674
631.2780705 3.317313608
649.2886352 31.2186102

Name: +ve in-silico MS/MS by CFM-ID for GPIUUHWOFOERCO-FXYDHVJNSA-N
ID: GPIUUHWOFOERCO-FXYDHVJNSA-N
Comment: Energy1
Num peaks: 19
39.02292652 2.658063921
41.03857658 1.623093126
43.05422664 16.13872383
45.06987671 1.634567833
71.04914126 20.66727975
500.2198273 1.372895266
531.225641 1.370372989
543.225641 1.72982703
561.2362057 7.242249002
579.2467703 1.497020041
586.2566068 2.167711403
588.2722568 3.322455313
605.2988059 1.343946281
606.2828215 1.732145646
617.2624204 2.267472118
621.2937205 3.375599024
631.2780705 3.098048869
633.257335 1.542322714
649.2886352 5.74735446

Name: +ve in-silico MS/MS by CFM-ID for GPIUUHWOFOERCO-FXYDHVJNSA-N
ID: GPIUUHWOFOERCO-FXYDHVJNSA-N
Comment: Energy2
Num peaks: 22
27.02292652 0.9470667531
41.03857658 7.954878835
43.05422664 11.68383311
55.01784114 5.601182344
55.05422664 1.052880958
69.0334912 2.752504317
71.04914126 25.64231158
467.2176631 1.446826376
469.2333132 2.781947298
471.2489633 3.209376738
473.2646133 1.532532572
489.2595279 1.305385558
498.2850144 1.181911561
500.2198273 2.152033959
502.2354774 1.885261656
516.2147419 0.9448643424
518.230392 1.561744432
531.225641 1.378614023
547.2205556 1.511161508
561.2362057 1.1933759
563.2154702 1.337310522
633.257335 1.224558385

Name: +ve in-silico MS/MS by CFM-ID for AQTMSVRHMOCJJO-UHFFFAOYSA-N
ID: AQTMSVRHMOCJJO-UHFFFAOYSA-N
Comment: Energy0
Num peaks: 31
59.01275576 0.5092694309
136.0756904 0.6608629886
242.0659135 0.5687702012
244.0815636 0.6868448194
246.0972137 0.8067871906
257.1648397 0.6629529786
402.181218 0.4513664091
429.1921171 0.7255688605
433.2234172 0.4532821449
541.2445466 1.027285784
543.2601966 1.213818745
545.2758467 0.7278966983
555.2601966 1.888730708
557.2758467 0.6580795894
575.2500259 0.5739929143
583.2551113 3.221837486
585.2707613 2.1016359
587.2500259 0.533928872
587.2864114 1.023096679
589.2656759 2.842537284
601.2656759 6.576043044
603.281326 4.636282728
605.2969761 0.9346880913
606.2809917 0.5144256634
613.2656759 6.825920296
621.2555052 0.5560397706
621.2918907 1.411235819
631.2762406 18.73983446
632.2602562 1.190463185
633.2555052 0.7605760401
649.2868053 16.4824752

Name: +ve in-silico MS/MS by CFM-ID for AQTMSVRHMOCJJO-UHFFFAOYSA-N
ID: AQTMSVRHMOCJJO-UHFFFAOYSA-N
Comment: Energy1
Num peaks: 31
122.0600403 1.386152458
136.0756904 1.074146393
222.0396988 0.8069183299
236.0553488 1.743328208
240.086649 1.465745768
243.1491896 1.443830646
257.1648397 1.084206343
258.0972137 0.8248684922
264.0502635 1.577820893
268.0815636 1.269259679
270.0972137 1.006845915
286.0921283 1.317603764
512.2027413 0.8033902196
526.2336475 0.8495960264
528.2492976 0.9196323431
530.2649477 1.040405486
555.2601966 0.9427840571
575.2500259 1.13648278
577.2656759 2.542567195
585.2707613 1.960781332
589.2292904 0.9576435567
589.2656759 1.195059045
595.2762406 0.976183865
601.2656759 0.9978327177
603.281326 4.086465514
605.2969761 1.110111059
613.2656759 2.310466174
621.2918907 3.232346489
631.2762406 4.334221454
632.2602562 1.012966033
649.2868053 0.9603802757

Name: +ve in-silico MS/MS by CFM-ID for AQTMSVRHMOCJJO-UHFFFAOYSA-N
ID: AQTMSVRHMOCJJO-UHFFFAOYSA-N
Comment: Energy2
Num peaks: 31
51.02292652 1.386156391
65.03857658 1.153610122
67.05422664 1.677032172
109.0284058 2.337457813
111.0440559 3.537980886
113.0597059 7.610838512
115.075356 1.025068955
127.075356 2.346851768
130.0651257 1.108625965
140.070605 0.8130036471
150.0549549 3.520598381
152.070605 0.8254502057
194.0447842 0.8144401438
200.0917343 1.283797911
254.0659135 0.8387440733
373.1030273 0.8322121673
412.165568 1.107681884
414.181218 2.62873942
416.1968681 1.56817553
418.2125182 0.8188151848
420.2281682 0.9626204242
482.2074328 0.8207225674
494.1921767 0.8322121673
499.2703674 1.011432068
515.2288965 0.9255160967
517.2809321 1.318285976
520.2078267 0.9116066604
541.2445466 0.9148383089
543.2601966 0.9817769555
601.2656759 0.8681950069
631.2762406 0.8409214208

Name: +ve in-silico MS/MS by CFM-ID for HNABYGRCPDVHLF-UHFFFAOYSA-N
ID: HNABYGRCPDVHLF-UHFFFAOYSA-N
Comment: Energy0
Num peaks: 26
136.0756904 0.6493754024
200.0917343 0.7292601818
242.0659135 0.6566614098
244.0815636 0.7602625442
246.0972137 0.8897344615
257.1648397 0.6515849341
405.1292421 0.6515849341
429.1921171 0.7032463244
526.2183914 0.6515849341
529.2445466 0.7179556979
543.2601966 1.390731844
545.2758467 0.7148475513
555.2601966 3.393454949
557.2758467 2.930657933
583.2551113 1.988318405
585.2707613 4.623899423
587.2864114 2.182840252
601.2656759 0.7868013275
603.281326 15.53874593
605.2969761 2.144733329
613.2656759 3.456405278
621.2918907 1.521433089
631.2762406 12.17013567
632.2602562 1.344766271
633.2555052 0.9234546678
649.2868053 18.4219024

Name: +ve in-silico MS/MS by CFM-ID for HNABYGRCPDVHLF-UHFFFAOYSA-N
ID: HNABYGRCPDVHLF-UHFFFAOYSA-N
Comment: Energy1
Num peaks: 31
122.0600403 1.587736624
136.0756904 1.034237481
188.0917343 1.469093619
236.0553488 2.221141048
240.086649 2.181465339
243.1491896 1.646072631
257.1648397 1.044412165
270.0972137 0.9546522074
284.0764782 1.093103516
286.0921283 1.252884868
405.1292421 1.044412165
497.2547173 1.264597269
526.2183914 1.044412165
529.2445466 1.206146426
543.2601966 1.441600548
547.2551113 1.080808357
555.2601966 3.401895567
557.2758467 2.60748035
575.2864114 1.622984731
577.2656759 0.9529252005
583.2551113 1.249394448
585.2707613 2.95801146
587.2864114 2.364419996
591.2449405 1.038908604
603.281326 5.027369251
605.2969761 1.311886061
613.2656759 1.133662122
621.2918907 2.9125993
631.2762406 2.318527083
632.2602562 1.0372973
649.2868053 0.9824114409

Name: +ve in-silico MS/MS by CFM-ID for HNABYGRCPDVHLF-UHFFFAOYSA-N
ID: HNABYGRCPDVHLF-UHFFFAOYSA-N
Comment: Energy2
Num peaks: 31
67.05422664 1.803717723
122.0600403 0.8043240856
130.0651257 1.354385493
155.0338851 3.854752969
157.0495352 1.465677839
159.0651853 3.824343725
165.1121354 1.734575621
171.0651853 1.304669345
198.0760843 1.676336074
200.0917343 2.831565772
208.0604342 0.889951049
210.0760843 1.040456608
212.0917343 1.316111796
246.0972137 1.141244893
254.0659135 2.89214271
345.1081127 0.8498172576
403.2128525 1.017479951
412.165568 1.411633785
414.181218 2.598837665
415.2128525 0.8571641865
416.1968681 1.339148479
420.2281682 1.239189771
466.197262 1.080216952
494.2285622 1.101916434
556.2442122 0.8510333052
575.2864114 0.9965746952
576.270427 0.834950739
587.2864114 1.410351891
589.2656759 1.105471965
619.2762406 1.08803953
633.2555052 0.8098653731

Name: +ve in-silico MS/MS by CFM-ID for HSQYSCJAGHOEBA-UHFFFAOYSA-N
ID: HSQYSCJAGHOEBA-UHFFFAOYSA-N
Comment: Energy0
Num peaks: 27
43.01784114 1.030238871
111.0440559 1.021017459
137.0233204 0.7180898675
139.0389705 7.420263509
478.2435435 1.179459689
480.2591936 0.785382289
490.2435435 0.774483488
492.2591936 2.217463763
494.2748437 0.9795463472
510.2697583 3.577187292
528.280323 0.7633825857
574.2646729 1.14325178
586.2646729 0.7738333381
588.280323 1.969906953
604.2752376 0.931479033
606.2908876 5.752087777
608.2701522 0.7227408223
616.2752376 4.525266126
618.2908876 1.643459955
619.2749032 0.8946140802
624.3014523 3.903754334
630.2908876 3.256119424
634.2858023 6.785643594
636.3014523 2.64547664
637.2854679 0.880915174
648.3014523 13.62029237
666.312017 10.32558191

Name: +ve in-silico MS/MS by CFM-ID for HSQYSCJAGHOEBA-UHFFFAOYSA-N
ID: HSQYSCJAGHOEBA-UHFFFAOYSA-N
Comment: Energy1
Num peaks: 31
43.01784114 1.115295234
44.04947561 1.039409221
111.0440559 1.572619202
121.0284058 2.096230045
137.0233204 0.6661792189
139.0389705 11.31015223
468.2591936 1.127117767
478.2435435 0.8690603416
480.2591936 2.030185015
492.2591936 2.410077666
494.2748437 0.6955233734
510.2697583 3.228418214
574.2646729 0.7827646537
576.280323 1.065938401
588.280323 1.897515312
592.2752376 1.922298566
594.2908876 0.5578120098
604.2752376 1.309944129
606.2908876 6.991687378
608.2701522 1.514709316
616.2752376 3.287329833
617.2592532 0.6297544637
618.2908876 2.466520595
624.3014523 2.73086867
630.2908876 4.077455191
634.2858023 4.072797491
636.3014523 2.089320472
638.3171024 1.500316299
648.3014523 6.353206193
650.2807169 0.6307088945
666.312017 2.328571376

Name: +ve in-silico MS/MS by CFM-ID for HSQYSCJAGHOEBA-UHFFFAOYSA-N
ID: HSQYSCJAGHOEBA-UHFFFAOYSA-N
Comment: Energy2
Num peaks: 31
39.02292652 1.310695625
43.01784114 1.460863713
45.0334912 2.599836386
47.04914126 1.176722951
65.00219107 0.9188231012
77.00219107 1.386380573
79.01784114 1.181634024
81.0334912 1.765807419
111.0440559 1.017789603
121.0284058 2.770342119
123.0440559 0.9715072955
139.0389705 12.60236498
448.2329788 1.64544256
450.2486289 1.704447317
452.264279 1.093713501
466.2435435 1.066339508
468.2591936 3.265471841
478.2435435 0.8973119458
480.2591936 1.00260286
484.2541082 1.063398792
492.2591936 0.9763662398
504.2228081 0.8637451528
592.2752376 1.632379837
604.2752376 0.8792742164
606.2908876 1.791531968
608.2701522 1.190244337
620.2701522 0.9223688711
622.2858023 1.204663025
630.2908876 3.138839352
648.3014523 0.8658332307
650.2807169 1.945599352

Name: +ve in-silico MS/MS by CFM-ID for YZYINQRRRWDIKH-UHFFFAOYSA-N
ID: YZYINQRRRWDIKH-UHFFFAOYSA-N
Comment: Energy0
Num peaks: 27
43.01784114 1.0209821
111.0440559 2.003224527
139.0389705 6.974986771
468.2591936 0.7059329228
478.2435435 1.160549086
480.2591936 0.756255263
490.2435435 0.7711761352
492.2591936 2.185596749
494.2748437 0.9649532051
510.2697583 3.549846975
528.280323 0.8089967917
574.2646729 1.137783037
586.2646729 0.7968539887
588.280323 1.95536906
592.2752376 0.7131683982
604.2752376 0.9580539055
606.2908876 5.748367614
616.2752376 4.448294457
618.2908876 1.701002999
619.2749032 0.9083675638
624.3014523 3.809807653
630.2908876 3.20953989
634.2858023 6.714833682
636.3014523 2.770263813
637.2854679 0.9228414282
648.3014523 13.33601941
666.312017 10.03890931

Name: +ve in-silico MS/MS by CFM-ID for YZYINQRRRWDIKH-UHFFFAOYSA-N
ID: YZYINQRRRWDIKH-UHFFFAOYSA-N
Comment: Energy1
Num peaks: 31
43.01784114 1.081610404
44.04947561 1.023559413
109.0284058 1.049417173
111.0440559 4.130683617
121.0284058 2.090966791
139.0389705 10.70722179
468.2591936 1.113518664
478.2435435 0.8529535387
480.2591936 1.868132211
492.2591936 2.370104944
494.2748437 0.6669821388
510.2697583 3.232699613
574.2646729 0.7977677268
576.280323 1.316620753
588.280323 1.838139522
592.2752376 2.064316349
604.2752376 1.365327503
606.2908876 7.041770696
608.2701522 1.481273963
616.2752376 3.176638498
617.2592532 0.6212780203
618.2908876 2.846137205
624.3014523 2.655231434
630.2908876 3.996617653
634.2858023 4.226717675
636.3014523 2.496820562
637.2854679 0.6289355179
638.3171024 1.831257574
648.3014523 6.181846238
650.2807169 0.6209886542
666.312017 2.266308483

Name: +ve in-silico MS/MS by CFM-ID for YZYINQRRRWDIKH-UHFFFAOYSA-N
ID: YZYINQRRRWDIKH-UHFFFAOYSA-N
Comment: Energy2
Num peaks: 31
43.01784114 1.745135059
45.0334912 2.070240617
47.04914126 1.080865595
53.00219107 1.080280618
55.01784114 1.411930548
57.0334912 1.079756613
67.01784114 1.103820599
79.01784114 2.122571981
80.99710569 0.9280904974
81.0334912 0.9814760842
85.02840582 1.53473559
109.0284058 1.221453627
111.0440559 3.146558375
121.0284058 2.616359633
139.0389705 8.523411978
448.2329788 1.536969539
450.2486289 1.539553431
452.264279 0.9683568194
466.2435435 1.076692205
468.2591936 3.083056099
484.2541082 1.113845572
572.2490228 1.160622623
592.2752376 1.797297316
604.2752376 0.9991172518
606.2908876 1.995641984
608.2701522 1.230902139
618.2908876 1.026401081
620.2701522 0.9873305068
622.2858023 1.092755275
630.2908876 2.886421435
650.2807169 1.796068219

Name: +ve in-silico MS/MS by CFM-ID for XXGNJORDYUHLKV-UHFFFAOYSA-N
ID: XXGNJORDYUHLKV-UHFFFAOYSA-N
Comment: Energy0
Num peaks: 28
43.01784114 1.073641574
111.0440559 2.836057323
139.0389705 5.147429387
468.2591936 1.068903966
478.2435435 1.140293691
480.2591936 0.7337559855
490.2435435 0.7900769233
492.2591936 2.183945794
494.2748437 0.9772328134
496.2541082 1.145910272
508.2541082 0.7989224551
510.2697583 4.946400104
528.280323 1.64306642
574.2646729 1.083326839
586.2646729 0.7501468189
588.280323 1.894448777
604.2752376 0.8339240665
606.2908876 5.524622389
616.2752376 4.325603621
618.2908876 1.493575264
619.2749032 0.8911716891
624.3014523 3.845626714
630.2908876 2.574185091
634.2858023 6.524231434
636.3014523 2.381917096
637.2854679 0.9057368752
648.3014523 12.68891702
666.312017 10.33516176

Name: +ve in-silico MS/MS by CFM-ID for XXGNJORDYUHLKV-UHFFFAOYSA-N
ID: XXGNJORDYUHLKV-UHFFFAOYSA-N
Comment: Energy1
Num peaks: 31
39.02292652 0.649362371
43.01784114 1.308999789
44.04947561 1.164220002
111.0440559 2.15136286
139.0389705 8.568002741
468.2591936 1.277514019
478.2435435 0.9455526074
480.2591936 2.077008439
492.2591936 2.608173679
494.2748437 0.8022242526
508.2541082 0.6471486719
510.2697583 3.725322396
574.2646729 0.8786139713
576.280323 1.197249721
588.280323 2.139457152
592.2752376 1.903022666
604.2752376 1.459280049
606.2908876 7.91229803
608.2701522 1.424623356
616.2752376 3.711892001
617.2592532 0.7142456161
618.2908876 2.520811551
624.3014523 3.178460084
630.2908876 3.738194694
634.2858023 4.360471816
636.3014523 1.486723471
637.2854679 0.6761667294
638.3171024 1.262497043
648.3014523 6.691963387
650.2807169 0.6960369094
666.312017 2.781610619

Name: +ve in-silico MS/MS by CFM-ID for XXGNJORDYUHLKV-UHFFFAOYSA-N
ID: XXGNJORDYUHLKV-UHFFFAOYSA-N
Comment: Energy2
Num peaks: 31
39.02292652 1.277046475
41.03857658 1.067207043
43.01784114 1.176726998
45.0334912 2.600731825
47.04914126 1.186043859
49.00727645 3.414938042
51.02292652 6.77150785
53.03857658 2.492324967
55.01784114 1.038733442
55.05422664 1.331384185
67.01784114 0.8269537733
111.0440559 1.014633511
139.0389705 3.326031643
440.2278935 1.465847078
464.2278935 0.8506426095
466.2435435 2.74432701
468.2591936 5.992734274
484.2541082 5.562938815
485.2381238 1.014318008
490.2435435 0.9391101021
494.2384582 1.175217962
496.2541082 3.183745074
499.2537739 1.480235231
504.2228081 0.8913788661
506.2384582 1.119512762
510.2697583 5.158481277
512.2490228 3.819251709
592.2752376 0.8420845745
606.2908876 1.142050331
630.2908876 0.8833758175
650.2807169 1.360489069

Name: +ve in-silico MS/MS by CFM-ID for QGFUYIUCDWYZRC-UHFFFAOYSA-N
ID: QGFUYIUCDWYZRC-UHFFFAOYSA-N
Comment: Energy0
Num peaks: 26
58.06512568 0.6795133009
72.08077574 0.7900728778
135.0440559 2.354063429
145.0284058 0.911512104
162.0549549 0.6730603474
163.0389705 8.070624047
180.0655196 6.30860668
197.0920687 0.955722164
220.0968197 0.7749053824
234.1124698 2.984239994
237.1233688 2.40497044
291.170319 1.347131561
306.181218 4.258244251
308.1968681 1.002075976
323.2077671 1.579099959
453.2020131 3.152918062
468.2129121 0.6801953637
470.2285622 10.24706978
487.2551113 7.326658067
513.2343758 0.7292731336
527.2500259 0.7647410079
539.2500259 1.426249485
621.2918907 1.515826363
631.2762406 3.313086349
632.2602562 5.682415084
649.2868053 10.72717435

Name: +ve in-silico MS/MS by CFM-ID for QGFUYIUCDWYZRC-UHFFFAOYSA-N
ID: QGFUYIUCDWYZRC-UHFFFAOYSA-N
Comment: Energy1
Num peaks: 31
58.06512568 1.292949162
72.08077574 1.352450129
121.0284058 3.658787071
123.0440559 0.6830313579
134.0236548 0.6798464863
135.0440559 4.183307307
138.0549549 2.335666058
145.0284058 1.019268903
152.070605 1.715613144
162.0549549 0.7775474344
163.0389705 5.645319113
180.0655196 4.042871096
234.1124698 1.349771297
237.1233688 1.056721996
249.1233688 1.155528698
274.1437699 0.8313841757
289.154669 2.053747949
291.170319 4.441649966
306.181218 11.25946677
308.1968681 1.587474874
323.2077671 3.273498911
360.1917827 0.8433103932
442.2336475 0.6963405606
453.2020131 2.528546599
470.2285622 5.969085869
487.2551113 2.512465595
539.2500259 0.857269074
619.2762406 1.944192436
621.2918907 2.180169641
631.2762406 1.756849008
649.2868053 0.7816035088

Name: +ve in-silico MS/MS by CFM-ID for QGFUYIUCDWYZRC-UHFFFAOYSA-N
ID: QGFUYIUCDWYZRC-UHFFFAOYSA-N
Comment: Energy2
Num peaks: 31
44.04947561 0.7154578494
58.06512568 5.54884846
65.03857658 0.6965256029
72.08077574 4.838663045
107.0491413 0.7380380728
109.0284058 1.172079514
121.0284058 1.410598381
123.0440559 1.083978826
135.0440559 6.176987096
137.0597059 0.6172333986
152.070605 2.014972241
163.0389705 2.77253433
178.0498695 0.630580062
180.0655196 2.660136675
197.0920687 0.685992268
234.1124698 2.405720485
237.1233688 1.90066055
249.1233688 1.283244571
277.154669 0.971412448
291.170319 8.70907975
293.1859691 0.6723493998
306.181218 6.292601127
308.1968681 2.809301696
323.2077671 3.16315325
334.1761327 0.9700890042
470.2285622 1.045691894
587.2500259 0.9549978952
589.2656759 0.9495304378
591.281326 0.6355404164
621.2918907 0.7345308727
631.2762406 1.842517506

Name: +ve in-silico MS/MS by CFM-ID for XUJJGGJCOLUAFK-UHFFFAOYSA-N
ID: XUJJGGJCOLUAFK-UHFFFAOYSA-N
Comment: Energy0
Num peaks: 22
72.08077574 0.858417729
135.0440559 2.564366952
145.0284058 0.9903619935
163.0389705 8.236599748
180.0655196 2.656634613
220.0968197 0.7658910718
234.1124698 3.268788606
306.181218 3.796142168
308.1968681 1.673528288
323.2077671 2.780381583
453.2020131 1.061503875
468.2129121 0.8780318682
470.2285622 12.6381815
485.2394612 0.7885495897
487.2551113 9.900060806
513.2343758 1.00287076
527.2500259 0.8486276505
539.2500259 1.669596651
621.2918907 1.682101721
631.2762406 3.676508328
632.2602562 6.172030108
649.2868053 12.66334357

Name: +ve in-silico MS/MS by CFM-ID for XUJJGGJCOLUAFK-UHFFFAOYSA-N
ID: XUJJGGJCOLUAFK-UHFFFAOYSA-N
Comment: Energy1
Num peaks: 31
72.08077574 1.453508129
109.0284058 0.6655066344
121.0284058 3.940755295
123.0440559 0.7336934778
134.0236548 0.7351062415
135.0440559 4.690808596
138.0549549 2.611858545
145.0284058 1.09543088
152.070605 1.607618693
163.0389705 5.827836373
180.0655196 1.928515592
220.0968197 0.6587779445
234.1124698 1.265851841
249.1233688 0.7900708775
266.1499179 1.01014771
291.170319 2.781521709
306.181218 8.851704714
308.1968681 3.867323497
323.2077671 7.950402352
377.2183318 1.165572449
453.2020131 1.10076216
457.2445466 1.280151212
459.2601966 1.371742892
470.2285622 7.09882011
487.2551113 4.354433245
513.2343758 0.9279445346
539.2500259 0.9986727166
619.2762406 2.102148658
621.2918907 2.357297868
631.2762406 1.899584483
649.2868053 0.9027737251

Name: +ve in-silico MS/MS by CFM-ID for XUJJGGJCOLUAFK-UHFFFAOYSA-N
ID: XUJJGGJCOLUAFK-UHFFFAOYSA-N
Comment: Energy2
Num peaks: 31
58.06512568 1.221783173
65.03857658 0.7969791414
72.08077574 5.536499309
107.0491413 0.8838848755
109.0284058 1.284565553
121.0284058 1.627631983
123.0440559 1.252961174
135.0440559 7.207195067
137.0597059 0.691820545
152.070605 1.653028313
163.0389705 3.588711466
180.0655196 0.9438122498
220.0968197 2.227387328
234.1124698 2.341634427
249.1233688 0.9636972795
266.1499179 1.042248349
291.170319 5.767305538
294.181218 1.11151041
306.181218 7.625522385
308.1968681 7.258283206
323.2077671 3.722604561
334.1761327 0.8857239917
377.2183318 0.8159423407
470.2285622 1.43105331
513.2343758 1.221062826
561.2343758 0.7022100123
587.2500259 1.093271794
589.2656759 1.087012705
591.281326 0.7275601493
621.2918907 0.8408834082
631.2762406 2.10929514

Name: +ve in-silico MS/MS by CFM-ID for AKEUXOLCMZHMSB-UHFFFAOYSA-N
ID: AKEUXOLCMZHMSB-UHFFFAOYSA-N
Comment: Energy0
Num peaks: 26
58.06512568 0.8286582182
121.0284058 0.6616809127
135.0440559 2.348811364
145.0284058 0.911512104
162.0549549 0.6730603474
163.0389705 7.985931183
180.0655196 6.374295256
197.0920687 0.9562664973
220.0968197 2.987713237
234.1124698 0.6718584031
251.1390189 2.403312538
291.170319 1.347131561
306.181218 4.248835931
308.1968681 1.00021438
323.2077671 1.58605206
453.2020131 3.146105297
468.2129121 0.6801953637
470.2285622 10.22954707
487.2551113 7.350141565
513.2343758 0.7292731336
527.2500259 0.7647410079
539.2500259 1.426249485
621.2918907 1.515826363
631.2762406 3.313086349
632.2602562 5.682415084
649.2868053 10.72717435

Name: +ve in-silico MS/MS by CFM-ID for AKEUXOLCMZHMSB-UHFFFAOYSA-N
ID: AKEUXOLCMZHMSB-UHFFFAOYSA-N
Comment: Energy1
Num peaks: 31
58.06512568 1.434032076
72.08077574 1.212106784
121.0284058 3.658891002
123.0440559 0.6830555161
135.0440559 4.106791187
138.0549549 2.336187972
145.0284058 1.019268903
152.070605 1.751049708
162.0549549 0.7775474344
163.0389705 5.522103943
180.0655196 4.129222082
220.0968197 1.34994828
235.1077188 0.8211707432
249.1233688 1.507825769
251.1390189 1.056618842
274.1437699 0.8313841757
289.154669 2.05338065
291.170319 4.441649966
306.181218 11.25224962
308.1968681 1.587009232
323.2077671 3.278412824
360.1917827 0.8433103932
442.2336475 0.6944588154
453.2020131 2.525739703
470.2285622 5.970045795
487.2551113 2.514526717
539.2500259 0.857269074
619.2762406 1.944192436
621.2918907 2.180169641
631.2762406 1.756849008
649.2868053 0.7816035088

Name: +ve in-silico MS/MS by CFM-ID for AKEUXOLCMZHMSB-UHFFFAOYSA-N
ID: AKEUXOLCMZHMSB-UHFFFAOYSA-N
Comment: Energy2
Num peaks: 31
44.04947561 0.7154578494
58.06512568 5.42487928
65.03857658 0.6965256029
72.08077574 4.957213293
107.0491413 0.7380380728
109.0284058 1.172079514
121.0284058 1.414463865
123.0440559 1.089032007
135.0440559 5.772140472
152.070605 2.304447336
163.0389705 2.583246825
178.0498695 0.630580062
180.0655196 2.837181721
197.0920687 0.6811876655
220.0968197 2.403114596
235.1077188 0.8682505211
249.1233688 1.427935308
251.1390189 1.902669822
277.154669 1.321179807
291.170319 8.70907975
293.1859691 0.6723493998
306.181218 6.281745383
308.1968681 2.808436698
323.2077671 3.171728759
334.1761327 0.9700890042
470.2285622 1.04676479
587.2500259 0.9549978952
589.2656759 0.9495304378
591.281326 0.6355404164
621.2918907 0.7345308727
631.2762406 1.842517506

Name: +ve in-silico MS/MS by CFM-ID for ZPCVBBTUVMFFKY-UHFFFAOYSA-N
ID: ZPCVBBTUVMFFKY-UHFFFAOYSA-N
Comment: Energy0
Num peaks: 31
58.06512568 0.6316032056
72.04439023 0.6856663445
72.08077574 0.752027161
109.0284058 0.77601501
135.0440559 1.441609271
138.0549549 0.8355390684
140.070605 0.7316824359
152.070605 0.760711729
163.0389705 4.203846765
180.0655196 5.728768542
197.0920687 0.7982295724
220.0968197 0.7213370255
234.1124698 2.977481121
237.1233688 2.209256789
291.170319 1.231239417
306.181218 4.155789467
308.1968681 0.8175098654
323.2077671 1.512388037
453.2020131 3.128303177
468.2129121 0.6400477998
470.2285622 10.11617044
487.2551113 6.825515497
513.2343758 0.8390934411
527.2500259 0.7096428435
539.2500259 0.7102218097
576.2340415 1.178864564
578.2496915 2.121751242
621.2918907 1.25086703
631.2762406 3.074384652
632.2602562 5.282175957
649.2868053 9.509478132

Name: +ve in-silico MS/MS by CFM-ID for ZPCVBBTUVMFFKY-UHFFFAOYSA-N
ID: ZPCVBBTUVMFFKY-UHFFFAOYSA-N
Comment: Energy1
Num peaks: 31
58.06512568 1.459809478
72.08077574 1.411231379
109.0284058 0.8093310253
121.0284058 1.671760763
135.0440559 2.892160206
138.0549549 1.682907598
152.070605 0.7659834863
162.0549549 0.939838932
163.0389705 4.224239229
180.0655196 4.508560809
234.1124698 1.447270464
237.1233688 1.155157848
249.1233688 1.207599633
274.1437699 0.8748212505
289.154669 2.209600297
291.170319 4.501425117
306.181218 12.14739757
308.1968681 1.634092952
323.2077671 3.379770503
360.1917827 0.8621814238
440.2179975 0.6845295364
442.2336475 0.7335059462
453.2020131 2.701467208
470.2285622 6.469776732
487.2551113 2.68008956
513.2343758 0.9456625212
536.2391268 0.9057303826
619.2762406 1.327540797
621.2918907 1.597805423
631.2762406 1.799427378
649.2868053 0.8169752839

Name: +ve in-silico MS/MS by CFM-ID for ZPCVBBTUVMFFKY-UHFFFAOYSA-N
ID: ZPCVBBTUVMFFKY-UHFFFAOYSA-N
Comment: Energy2
Num peaks: 31
41.03857658 0.7126554092
44.04947561 0.6228532671
58.06512568 4.663113959
67.01784114 1.104642964
69.0334912 1.372829565
72.08077574 4.462031278
109.0284058 0.92821028
121.0284058 0.7144703349
123.0440559 1.479335264
135.0440559 3.75963996
152.070605 1.037743136
163.0389705 2.130431702
166.086255 0.7774026602
180.0655196 2.256562576
234.1124698 2.952155349
237.1233688 1.706628871
249.1233688 1.114863756
277.154669 1.144552422
291.170319 6.88481514
306.181218 5.986290092
308.1968681 2.439857455
323.2077671 2.576473553
334.1761327 0.6327336972
374.2074328 2.033516754
399.1914484 0.8504675272
453.2020131 1.34954544
470.2285622 1.366763384
513.2343758 1.024598709
536.2391268 0.6091263591
574.2183914 0.9504297041
631.2762406 1.603317373

Name: +ve in-silico MS/MS by CFM-ID for MDKJKGGUKHNMFV-UHFFFAOYSA-N
ID: MDKJKGGUKHNMFV-UHFFFAOYSA-N
Comment: Energy0
Num peaks: 31
72.08077574 0.8800240583
109.0284058 0.7043988749
121.0284058 0.5856722099
135.0440559 2.45510008
138.0549549 0.9720871782
140.070605 1.131124437
145.0284058 1.004289984
163.0389705 7.827758612
180.0655196 2.714518681
220.0968197 0.6478644369
234.1124698 3.218409131
291.170319 0.6330123218
306.181218 3.824603804
308.1968681 1.734887741
323.2077671 2.894882396
453.2020131 0.6384430391
456.2129121 0.6634511857
468.2129121 0.5395539186
469.2445466 0.5780893937
470.2285622 10.72346485
485.2394612 0.8481986543
487.2551113 10.21091055
496.2078267 0.6870913943
513.2343758 1.020728417
523.2187258 0.5570736602
527.2500259 0.8637387719
539.2500259 0.9601863983
621.2918907 1.376011579
631.2762406 3.50195526
632.2602562 2.505966129
649.2868053 13.02203091

Name: +ve in-silico MS/MS by CFM-ID for MDKJKGGUKHNMFV-UHFFFAOYSA-N
ID: MDKJKGGUKHNMFV-UHFFFAOYSA-N
Comment: Energy1
Num peaks: 31
72.08077574 1.394947885
109.0284058 0.7203176222
121.0284058 1.503594379
128.070605 0.7120632394
135.0440559 4.008851509
138.0549549 1.598543349
140.070605 0.8139844875
145.0284058 1.030053404
163.0389705 5.301350885
180.0655196 1.968256947
234.1124698 1.189410958
249.1233688 0.7793504462
266.1499179 1.018289514
291.170319 2.857790907
306.181218 8.840717082
308.1968681 3.811478581
323.2077671 8.456816151
377.2183318 1.096008785
386.2074328 2.202586428
415.2339819 0.678495748
459.2601966 0.724986762
470.2285622 5.527307202
487.2551113 4.155086513
513.2343758 0.8680443149
536.2391268 0.8944233007
575.2500259 0.6880434231
591.281326 0.7547374963
619.2762406 1.851905696
621.2918907 1.835798545
631.2762406 1.691693937
649.2868053 0.7982307149

Name: +ve in-silico MS/MS by CFM-ID for MDKJKGGUKHNMFV-UHFFFAOYSA-N
ID: MDKJKGGUKHNMFV-UHFFFAOYSA-N
Comment: Energy2
Num peaks: 31
58.06512568 1.0554686
72.08077574 5.006564632
107.0491413 0.8399213685
109.0284058 1.007882973
121.0284058 1.053760841
123.0440559 1.282422475
135.0440559 5.671922223
140.070605 1.754694875
163.0389705 2.828797018
220.0968197 1.895854007
234.1124698 1.994287465
249.1233688 0.8374158205
266.1499179 0.9031726368
291.170319 5.224748743
294.181218 1.284230279
306.181218 6.191299005
308.1968681 5.537286538
323.2077671 3.521059325
334.1761327 1.261925837
374.2074328 2.442215451
386.2074328 1.159259145
468.2129121 0.9927676095
470.2285622 0.7811291862
513.2343758 1.041805074
560.2391268 0.7602018841
561.2343758 1.111303827
565.2656759 0.7768645932
587.2500259 1.239344326
589.2656759 1.273079716
591.281326 1.112769194
631.2762406 1.629189191

Name: +ve in-silico MS/MS by CFM-ID for VCMVOGUNVJJMOK-UHFFFAOYSA-N
ID: VCMVOGUNVJJMOK-UHFFFAOYSA-N
Comment: Energy0
Num peaks: 31
58.06512568 0.8779295851
72.08077574 0.7474473401
109.0284058 0.6376933359
135.0440559 1.474523247
138.0549549 1.09670445
140.070605 1.05004575
152.070605 1.011942083
162.0549549 0.7826472118
163.0389705 3.530162907
178.0498695 0.5441084547
180.0655196 6.919440741
197.0920687 0.9296387467
220.0968197 3.079723548
251.1390189 2.737011623
291.170319 1.410974087
306.181218 4.675945801
308.1968681 1.116618425
323.2077671 1.676728941
453.2020131 3.064547723
470.2285622 9.079888727
485.2394612 0.6811449364
487.2551113 8.078896007
496.2078267 0.5198953428
513.2343758 0.9668775072
523.2187258 0.5273891222
527.2500259 0.8177131055
539.2500259 0.829420177
621.2918907 1.302688658
631.2762406 3.315348117
632.2602562 2.387717743
649.2868053 11.93876436

Name: +ve in-silico MS/MS by CFM-ID for VCMVOGUNVJJMOK-UHFFFAOYSA-N
ID: VCMVOGUNVJJMOK-UHFFFAOYSA-N
Comment: Energy1
Num peaks: 31
58.06512568 1.412164895
72.08077574 1.353255233
121.0284058 1.200730279
135.0440559 2.585826966
138.0549549 1.73615926
140.070605 0.7412895486
152.070605 1.196032719
162.0549549 0.879113532
163.0389705 2.96290305
180.0655196 4.249903182
220.0968197 1.302642954
235.1077188 0.8378767088
249.1233688 1.480102823
251.1390189 1.107735474
274.1437699 0.8421124466
289.154669 2.140814766
291.170319 4.320613749
306.181218 11.71455611
308.1968681 1.658627901
323.2077671 3.279883497
360.1917827 0.8197133922
386.2074328 1.979096332
415.2339819 1.074559364
453.2020131 2.147579926
470.2285622 4.691584123
487.2551113 2.509487088
513.2343758 0.8954114822
536.2391268 0.8576012754
619.2762406 1.7756656
621.2918907 1.760221555
631.2762406 1.622049512

Name: +ve in-silico MS/MS by CFM-ID for VCMVOGUNVJJMOK-UHFFFAOYSA-N
ID: VCMVOGUNVJJMOK-UHFFFAOYSA-N
Comment: Energy2
Num peaks: 31
41.03857658 0.9716202007
58.06512568 4.902782401
64.01817548 0.7265849016
72.08077574 4.523615415
109.0284058 0.7728835407
123.0440559 1.208388808
135.0440559 3.501324866
140.070605 1.843244635
152.070605 1.201710486
163.0389705 1.640806255
180.0655196 2.692720491
220.0968197 2.118033054
235.1077188 0.7705264039
249.1233688 1.274755679
251.1390189 1.716823802
277.154669 1.167538346
291.170319 6.996924618
306.181218 6.03390201
308.1968681 2.566473774
323.2077671 2.526915937
374.2074328 2.076000654
386.2074328 1.048148154
513.2343758 1.045238635
560.2391268 0.6909144557
561.2343758 1.010015754
563.2500259 0.6891506989
565.2656759 0.7060584679
587.2500259 1.126386199
589.2656759 1.157046828
591.281326 1.011347562
631.2762406 1.480699254

Name: +ve in-silico MS/MS by CFM-ID for NCXMLFZGDNKEPB-CEKYNTTHSA-N
ID: NCXMLFZGDNKEPB-CEKYNTTHSA-N
Comment: Energy0
Num peaks: 9
485.2169944 6.18854461
503.2275591 18.08215749
505.2432092 1.833811766
521.2381238 9.10102898
602.295973 3.588009962
630.2908876 12.19951732
631.2749032 3.061327417
648.3014523 18.05318274
666.312017 8.102168506

Name: +ve in-silico MS/MS by CFM-ID for NCXMLFZGDNKEPB-CEKYNTTHSA-N
ID: NCXMLFZGDNKEPB-CEKYNTTHSA-N
Comment: Energy1
Num peaks: 10
146.0811697 3.015459613
473.2169944 2.680061595
475.2326445 1.446622328
485.2169944 6.114362714
503.2275591 37.75383719
505.2432092 4.730408908
521.2381238 10.58646087
602.295973 1.504412237
630.2908876 8.110431158
648.3014523 4.667182186

Name: +ve in-silico MS/MS by CFM-ID for NCXMLFZGDNKEPB-CEKYNTTHSA-N
ID: NCXMLFZGDNKEPB-CEKYNTTHSA-N
Comment: Energy2
Num peaks: 31
27.02292652 0.7023966531
41.00219107 0.8145790344
43.01784114 0.8379973998
58.02874017 1.506648671
60.04439023 1.069987521
68.04947561 0.6125944981
70.02874017 1.667867859
72.04439023 0.9465997353
73.02840582 0.6755394197
86.0600403 1.26364471
88.03930485 0.609559729
88.07569036 1.055392521
90.05495492 0.6448666302
126.0549549 0.8761586838
128.070605 1.329976131
130.086255 1.624848265
146.0811697 1.42743086
433.2220798 0.8950773476
457.2220798 1.085063097
459.2013444 1.309570712
461.2169944 0.7449859307
463.2326445 1.646358431
473.2169944 5.184679917
475.2326445 1.398209217
485.2169944 2.865817758
501.2119091 3.414789889
503.2275591 31.54357425
505.2432092 2.208116667
507.2588592 1.088811059
521.2381238 5.148630994
630.2908876 1.354255905

Name: +ve in-silico MS/MS by CFM-ID for VSPABJHEKJCIFV-YJQVRUCRSA-N
ID: VSPABJHEKJCIFV-YJQVRUCRSA-N
Comment: Energy0
Num peaks: 31
139.0389705 0.9073323371
146.0811697 0.8801352765
157.0495352 1.089935206
221.1536063 1.402516337
309.1696503 0.5179809954
313.0917939 0.4688686768
334.2012848 0.494298508
346.2012848 1.758805992
350.2325849 0.710670965
360.1805494 0.6869166761
362.1961994 1.653538523
364.2118495 1.858094486
370.2587997 0.5524877094
372.2744497 0.5386755492
434.2173288 2.013353279
452.2278935 1.090869621
493.2432092 0.5274070704
503.2275591 3.876587383
519.2224737 1.085623728
521.2381238 8.914745326
523.2537739 1.118402743
539.2486885 2.305723553
552.280323 0.8633468992
620.3065377 3.307051309
638.3171024 0.9681337586
640.3327525 0.5614844963
648.3014523 15.83968778
649.2854679 1.39963156
666.312017 10.77769089
667.2960326 0.6410890535
684.3225817 2.047029372

Name: +ve in-silico MS/MS by CFM-ID for VSPABJHEKJCIFV-YJQVRUCRSA-N
ID: VSPABJHEKJCIFV-YJQVRUCRSA-N
Comment: Energy1
Num peaks: 31
128.070605 0.6536010395
131.0855268 0.5492792907
139.0389705 1.10933334
146.0811697 1.190643421
157.0495352 1.235254204
217.1223062 0.7422550921
221.1536063 3.152016191
313.0917939 0.6497073649
331.1023586 0.5197190792
344.1856347 0.8032422523
346.2012848 2.069061964
364.2118495 0.8749429865
411.2013444 0.8770246362
425.2169944 1.808529205
439.2326445 2.380570437
481.2432092 1.391439262
491.2275591 0.8858697168
493.2432092 1.388859051
503.2275591 2.708810237
519.2224737 0.6066245238
521.2381238 12.10223737
523.2537739 1.846717406
539.2486885 2.258808977
554.295973 0.6656728498
564.280323 0.7158313238
604.2752376 0.9466351147
606.2908876 1.993134906
620.3065377 1.865681494
640.3327525 0.600613205
648.3014523 5.753546294
666.312017 3.344849016

Name: +ve in-silico MS/MS by CFM-ID for VSPABJHEKJCIFV-YJQVRUCRSA-N
ID: VSPABJHEKJCIFV-YJQVRUCRSA-N
Comment: Energy2
Num peaks: 31
43.01784114 1.072999452
67.01784114 1.67233697
81.0334912 0.7889778247
111.0440559 0.7611224892
128.070605 0.7202134868
146.0811697 1.769613242
193.1223062 0.7943942172
207.1379563 1.277695907
215.1066561 0.7487359231
221.1536063 6.010864357
285.0968793 1.027127727
309.1696503 2.271717622
311.0761439 0.7827628151
315.107444 0.7792661607
318.1699847 0.7570246872
322.2012848 0.7103513758
327.0710585 0.9100915709
331.1023586 0.7295775158
367.1751296 1.75331177
381.1907797 0.8381053635
411.2013444 1.334365505
425.2169944 1.981940076
439.2326445 1.457936828
491.2275591 1.067072444
493.2432092 1.106823994
503.2275591 0.8812000951
519.2224737 1.748640286
521.2381238 6.051905979
539.2486885 0.7876593424
648.3014523 0.9781958363
666.312017 1.199651227

Name: +ve in-silico MS/MS by CFM-ID for GBSSYJAZJCIYPT-CEKYNTTHSA-N
ID: GBSSYJAZJCIYPT-CEKYNTTHSA-N
Comment: Energy0
Num peaks: 8
503.2275591 6.371337923
521.2381238 18.00666705
539.2486885 7.879491327
620.3065377 3.737556327
648.3014523 15.74258859
649.2854679 2.92807531
666.312017 18.31578107
684.3225817 7.318961902

Name: +ve in-silico MS/MS by CFM-ID for GBSSYJAZJCIYPT-CEKYNTTHSA-N
ID: GBSSYJAZJCIYPT-CEKYNTTHSA-N
Comment: Energy1
Num peaks: 9
146.0811697 2.953073597
491.2275591 2.134092982
503.2275591 6.414580321
521.2381238 39.41437155
523.2537739 4.462078979
539.2486885 9.160305752
620.3065377 1.685307007
648.3014523 9.508487416
666.312017 4.703600095

Name: +ve in-silico MS/MS by CFM-ID for GBSSYJAZJCIYPT-CEKYNTTHSA-N
ID: GBSSYJAZJCIYPT-CEKYNTTHSA-N
Comment: Energy2
Num peaks: 31
27.02292652 0.678821928
41.00219107 0.6374316037
43.01784114 0.7388513709
58.02874017 1.170637863
60.04439023 0.8934586694
70.02874017 1.787766244
72.04439023 0.9249759741
73.02840582 0.6563936976
86.0600403 1.22800163
88.03930485 0.5961631767
88.07569036 1.025215958
90.05495492 0.6309991483
126.0549549 0.8467938922
128.070605 1.309306953
130.086255 1.566975637
146.0811697 1.585945113
451.2326445 0.8287797532
475.2326445 0.8894173073
477.2119091 0.9340081376
479.2275591 0.619907858
481.2432092 1.591180102
491.2275591 4.325306225
493.2432092 1.272412539
503.2275591 3.285263656
519.2224737 4.125098161
521.2381238 34.3631924
523.2537739 2.687775006
525.2694239 1.020587923
539.2486885 4.804181455
620.3065377 0.6418678293
648.3014523 1.846427844

Name: +ve in-silico MS/MS by CFM-ID for NLDWUQQBLBVBHB-CCNRTYNBSA-N
ID: NLDWUQQBLBVBHB-CCNRTYNBSA-N
Comment: Energy0
Num peaks: 16
55.01784114 1.102829607
57.0334912 7.39538267
60.04439023 2.18167883
75.04405588 14.83485504
473.2169944 1.111070953
485.2169944 4.39130395
501.2119091 1.403444886
503.2275591 13.30451262
505.2432092 1.421101258
521.2381238 6.36200103
592.2752376 1.982409677
602.295973 2.208564141
630.2908876 6.175108889
631.2749032 1.421255271
648.3014523 11.09717126
666.312017 4.682338229

Name: +ve in-silico MS/MS by CFM-ID for NLDWUQQBLBVBHB-CCNRTYNBSA-N
ID: NLDWUQQBLBVBHB-CCNRTYNBSA-N
Comment: Energy1
Num peaks: 13
30.03382555 2.091818977
39.02292652 1.621847302
57.0334912 13.69860139
75.04405588 19.34304873
473.2169944 1.690833021
485.2169944 3.68822282
503.2275591 22.77398568
505.2432092 2.022904735
521.2381238 6.322799386
574.2646729 1.275019001
630.2908876 2.413434411
631.2749032 1.493127457
648.3014523 1.946177215

Name: +ve in-silico MS/MS by CFM-ID for NLDWUQQBLBVBHB-CCNRTYNBSA-N
ID: NLDWUQQBLBVBHB-CCNRTYNBSA-N
Comment: Energy2
Num peaks: 25
27.02292652 1.224645329
30.03382555 1.327415846
39.02292652 0.8626721634
42.03382555 1.290535102
43.01784114 2.955804608
44.04947561 1.015265522
45.0334912 1.042166623
55.01784114 1.585770645
56.0130901 1.09139192
57.0334912 18.33498038
59.04914126 0.9934311107
60.04439023 1.582614938
73.02840582 0.8426331663
74.0600403 0.7773256789
75.04405588 8.871621723
473.2169944 3.328354097
475.2326445 0.8150167767
485.2169944 1.804455007
499.196259 0.8329449147
501.2119091 1.724852334
503.2275591 18.62972195
505.2432092 0.787768072
521.2381238 5.952197792
574.2646729 1.250960125
576.280323 1.14671

Name: +ve in-silico MS/MS by CFM-ID for BCRPYAHZVKROEI-CCNRTYNBSA-N
ID: BCRPYAHZVKROEI-CCNRTYNBSA-N
Comment: Energy0
Num peaks: 15
29.00219107 1.673901529
70.06512568 1.33396552
88.07569036 6.881166303
106.086255 11.8937118
146.0811697 1.312902675
485.2169944 4.821075048
501.2119091 1.16437619
503.2275591 12.47963752
505.2432092 1.402435181
521.2381238 6.279822832
602.295973 2.811161817
630.2908876 8.918536554
631.2749032 1.792031141
648.3014523 12.6538146
666.312017 5.402029842

Name: +ve in-silico MS/MS by CFM-ID for BCRPYAHZVKROEI-CCNRTYNBSA-N
ID: BCRPYAHZVKROEI-CCNRTYNBSA-N
Comment: Energy1
Num peaks: 17
70.06512568 2.525384493
71.04914126 0.992668045
88.07569036 11.9492146
89.05970595 3.340876751
106.086255 8.907072079
146.0811697 1.167220098
473.2169944 1.177279495
485.2169944 5.866044116
503.2275591 18.20752642
505.2432092 2.147996946
521.2381238 5.210164432
543.2224737 1.16406686
561.2330384 1.823298126
602.295973 1.396312088
630.2908876 6.649992627
631.2749032 3.170870441
648.3014523 4.314059393

Name: +ve in-silico MS/MS by CFM-ID for BCRPYAHZVKROEI-CCNRTYNBSA-N
ID: BCRPYAHZVKROEI-CCNRTYNBSA-N
Comment: Energy2
Num peaks: 26
29.00219107 1.720941793
30.03382555 0.7726618807
41.00219107 0.8034405748
43.01784114 1.396041336
45.0334912 0.8479449623
59.01275576 0.815709966
70.06512568 2.67576148
82.02874017 2.185747424
86.0600403 1.209217942
87.04405588 1.35060571
88.07569036 21.42770571
89.05970595 1.627033697
106.086255 4.526269844
457.2220798 0.7175108935
459.2013444 0.701560541
473.2169944 3.234679046
485.2169944 1.56122968
501.2119091 1.41326502
503.2275591 19.23964646
505.2432092 1.222733542
509.2745093 0.7903404391
515.2275591 0.7701359269
521.2381238 6.14740186
543.2224737 1.509708629
545.2381238 0.720624891
561.2330384 0.7910450327

Name: +ve in-silico MS/MS by CFM-ID for UWFFKZIPWMISAK-UHFFFAOYSA-N
ID: UWFFKZIPWMISAK-UHFFFAOYSA-N
Comment: Energy0
Num peaks: 9
503.2275591 6.305426609
521.2381238 18.07871186
523.2537739 2.076356612
539.2486885 8.455445562
620.3065377 3.648619191
648.3014523 13.93250198
649.2854679 2.994066199
666.312017 18.2346568
684.3225817 7.701776096

Name: +ve in-silico MS/MS by CFM-ID for UWFFKZIPWMISAK-UHFFFAOYSA-N
ID: UWFFKZIPWMISAK-UHFFFAOYSA-N
Comment: Energy1
Num peaks: 10
128.070605 1.426749283
146.0811697 2.956862917
491.2275591 2.392767402
503.2275591 6.314439346
521.2381238 38.84533771
523.2537739 4.643112315
539.2486885 9.874478281
620.3065377 1.596779304
648.3014523 8.531631528
666.312017 4.669848275

Name: +ve in-silico MS/MS by CFM-ID for UWFFKZIPWMISAK-UHFFFAOYSA-N
ID: UWFFKZIPWMISAK-UHFFFAOYSA-N
Comment: Energy2
Num peaks: 31
27.02292652 0.6906724863
41.00219107 0.7602946233
43.01784114 0.7821523639
58.02874017 1.187686353
60.04439023 1.052135808
68.04947561 0.6023841207
70.02874017 1.640068784
72.04439023 0.9308223482
73.02840582 0.6642799121
86.0600403 1.242499939
88.07569036 1.037766001
90.05495492 0.6339978927
126.0549549 0.8615553681
128.070605 1.307808844
130.086255 1.59598517
146.0811697 1.490804782
451.2326445 0.8591243471
475.2326445 0.9672387675
477.2119091 1.181778748
479.2275591 0.6745575151
481.2432092 1.618917863
491.2275591 4.687276755
493.2432092 1.327583231
503.2275591 3.079703358
519.2224737 3.731667795
521.2381238 32.99385843
523.2537739 2.689873022
525.2694239 1.057794394
539.2486885 4.928855729
620.3065377 0.6021338387
648.3014523 1.590219561

Name: +ve in-silico MS/MS by CFM-ID for GTLVRLVMOKWMGU-ZWDKFLTGSA-N
ID: GTLVRLVMOKWMGU-ZWDKFLTGSA-N
Comment: Energy0
Num peaks: 8
485.2169944 6.565950417
503.2275591 18.58008068
521.2381238 7.512828576
602.295973 2.954519689
630.2908876 17.02124039
631.2749032 3.308381553
648.3014523 20.07441347
666.312017 6.671788314

Name: +ve in-silico MS/MS by CFM-ID for GTLVRLVMOKWMGU-ZWDKFLTGSA-N
ID: GTLVRLVMOKWMGU-ZWDKFLTGSA-N
Comment: Energy1
Num peaks: 10
146.0811697 2.998463357
473.2169944 2.280311234
475.2326445 2.303614275
485.2169944 5.940542485
503.2275591 37.44502252
505.2432092 4.887019008
521.2381238 9.384945614
602.295973 1.810048061
630.2908876 9.650609584
648.3014523 4.846901105

Name: +ve in-silico MS/MS by CFM-ID for GTLVRLVMOKWMGU-ZWDKFLTGSA-N
ID: GTLVRLVMOKWMGU-ZWDKFLTGSA-N
Comment: Energy2
Num peaks: 24
27.02292652 0.7133489722
58.02874017 1.226667793
60.04439023 1.086663737
70.02874017 1.693835576
72.04439023 0.961337734
73.02840582 0.6860571695
86.0600403 1.283399042
88.07569036 1.071858933
90.05495492 0.6550230423
126.0549549 0.889799957
128.070605 1.350683074
130.086255 1.647998271
146.0811697 1.423957587
457.2220798 1.346416904
473.2169944 5.988208673
475.2326445 2.133510187
485.2169944 3.415780014
501.2119091 3.839626252
503.2275591 37.20777381
505.2432092 2.771072927
507.2588592 1.105782473
521.2381238 5.410268358
602.295973 0.9392372906
630.2908876 1.704421794

Name: +ve in-silico MS/MS by CFM-ID for YYQGNGYORJFKQS-UHFFFAOYSA-N
ID: YYQGNGYORJFKQS-UHFFFAOYSA-N
Comment: Energy0
Num peaks: 9
485.2169944 6.18512347
503.2275591 18.06179752
505.2432092 1.843595428
521.2381238 9.099571926
602.295973 3.585852549
630.2908876 12.22310149
631.2749032 3.059513856
648.3014523 18.07288619
666.312017 8.093078991

Name: +ve in-silico MS/MS by CFM-ID for YYQGNGYORJFKQS-UHFFFAOYSA-N
ID: YYQGNGYORJFKQS-UHFFFAOYSA-N
Comment: Energy1
Num peaks: 10
146.0811697 2.961442447
473.2169944 2.694781903
475.2326445 1.454062528
485.2169944 6.114027597
503.2275591 38.03426654
505.2432092 4.558911464
521.2381238 10.65895
602.295973 1.517052233
630.2908876 7.865871079
648.3014523 4.606284536

Name: +ve in-silico MS/MS by CFM-ID for YYQGNGYORJFKQS-UHFFFAOYSA-N
ID: YYQGNGYORJFKQS-UHFFFAOYSA-N
Comment: Energy2
Num peaks: 31
27.02292652 0.70224542
41.00219107 0.8149534262
43.01784114 0.838382555
58.02874017 1.506324457
60.04439023 1.069757249
68.04947561 0.612462795
70.02874017 1.66750928
72.04439023 0.9463962236
73.02840582 0.675394184
86.0600403 1.263371947
88.03930485 0.6094272438
88.07569036 1.05516515
90.05495492 0.644726409
126.0549549 0.8759703164
128.070605 1.329690197
130.086255 1.624498935
146.0811697 1.394038361
433.2220798 0.8952761429
457.2220798 1.08446032
459.2013444 1.312550504
461.2169944 0.745904752
463.2326445 1.646004477
473.2169944 5.196162114
475.2326445 1.398669294
485.2169944 2.865984171
501.2119091 3.404725062
503.2275591 31.51992017
505.2432092 2.255747707
507.2588592 1.088576711
521.2381238 5.148777005
630.2908876 1.359845909

Name: +ve in-silico MS/MS by CFM-ID for HDTPUKFEILELRC-PJWWVCSWSA-N
ID: HDTPUKFEILELRC-PJWWVCSWSA-N
Comment: Energy0
Num peaks: 9
485.2169944 6.080725225
503.2275591 17.73615643
505.2432092 2.065732806
521.2381238 8.78133533
602.295973 3.489845246
630.2908876 13.195055
631.2749032 2.978903979
648.3014523 18.48059611
666.312017 7.816444877

Name: +ve in-silico MS/MS by CFM-ID for HDTPUKFEILELRC-PJWWVCSWSA-N
ID: HDTPUKFEILELRC-PJWWVCSWSA-N
Comment: Energy1
Num peaks: 10
146.0811697 3.006910133
473.2169944 2.666147414
475.2326445 1.450130871
485.2169944 6.150151092
503.2275591 38.06221018
505.2432092 4.488326835
521.2381238 10.61403181
602.295973 1.512715732
630.2908876 7.880141342
648.3014523 4.588292437

Name: +ve in-silico MS/MS by CFM-ID for HDTPUKFEILELRC-PJWWVCSWSA-N
ID: HDTPUKFEILELRC-PJWWVCSWSA-N
Comment: Energy2
Num peaks: 31
27.02292652 0.6951080485
41.00219107 0.7788111632
43.01784114 0.8012012366
58.02874017 1.19531126
60.04439023 1.058889615
68.04947561 0.6062470355
70.02874017 1.65058607
72.04439023 0.9367914421
73.02840582 0.6685397466
86.0600403 1.250499356
88.07569036 1.044434538
90.05495492 0.638109406
126.0549549 0.8670802729
128.070605 1.316195443
130.086255 1.608012228
146.0811697 1.572042512
433.2220798 0.8707206356
457.2220798 1.02248456
459.2013444 1.223036427
461.2169944 0.6956707379
463.2326445 1.629299514
473.2169944 4.849132273
475.2326445 1.354396588
485.2169944 2.944936844
487.2326445 0.6781164877
501.2119091 3.429723021
503.2275591 31.81654848
505.2432092 2.937594614
507.2588592 1.051645819
521.2381238 5.042230106
630.2908876 1.494148688

Name: +ve in-silico MS/MS by CFM-ID for VOHMFSNAHAUAGG-UHFFFAOYSA-N
ID: VOHMFSNAHAUAGG-UHFFFAOYSA-N
Comment: Energy0
Num peaks: 9
485.2169944 6.284076346
503.2275591 18.21671914
505.2432092 1.794885902
521.2381238 8.733626038
602.295973 3.491798549
630.2908876 13.00043295
631.2749032 2.986545192
648.3014523 18.34950868
666.312017 7.815845344

Name: +ve in-silico MS/MS by CFM-ID for VOHMFSNAHAUAGG-UHFFFAOYSA-N
ID: VOHMFSNAHAUAGG-UHFFFAOYSA-N
Comment: Energy1
Num peaks: 10
146.0811697 2.97403614
473.2169944 2.653432506
475.2326445 1.451435612
485.2169944 6.148960544
503.2275591 38.7008802
505.2432092 4.22071533
521.2381238 10.62108294
602.295973 1.524891123
630.2908876 7.54035105
648.3014523 4.544088848

Name: +ve in-silico MS/MS by CFM-ID for VOHMFSNAHAUAGG-UHFFFAOYSA-N
ID: VOHMFSNAHAUAGG-UHFFFAOYSA-N
Comment: Energy2
Num peaks: 31
27.02292652 0.6912350995
41.00219107 0.7599392558
43.01784114 0.7817867799
58.02874017 1.188653509
60.04439023 1.052992473
68.04947561 0.6028741025
70.02874017 1.641402823
72.04439023 0.931579483
73.02840582 0.6648202402
86.0600403 1.243514583
88.03930485 0.5997832659
88.07569036 1.038611845
90.05495492 0.6345193749
126.0549549 0.8622561609
128.070605 1.308872621
130.086255 1.599065846
146.0811697 1.36530868
433.2220798 0.8591210335
457.2220798 0.9691175997
459.2013444 1.178732469
461.2169944 0.6731697764
463.2326445 1.620234698
473.2169944 4.67731264
475.2326445 1.333726812
485.2169944 3.087055574
501.2119091 3.777387007
503.2275591 33.09122295
505.2432092 2.210680992
507.2588592 1.04578825
521.2381238 4.990203434
630.2908876 1.535022242

Name: +ve in-silico MS/MS by CFM-ID for QUZCXKVXMSRFFH-LZGACTLLSA-N
ID: QUZCXKVXMSRFFH-LZGACTLLSA-N
Comment: Energy0
Num peaks: 9
485.2169944 6.187369031
503.2275591 18.24638911
505.2432092 1.797397887
521.2381238 9.093807556
602.295973 3.598256531
630.2908876 11.94119754
631.2749032 3.067589447
648.3014523 18.18394335
666.312017 8.088896386

Name: +ve in-silico MS/MS by CFM-ID for QUZCXKVXMSRFFH-LZGACTLLSA-N
ID: QUZCXKVXMSRFFH-LZGACTLLSA-N
Comment: Energy1
Num peaks: 10
146.0811697 3.00128574
473.2169944 2.706254599
475.2326445 1.465642633
485.2169944 6.098160529
503.2275591 38.7607804
505.2432092 4.126956025
521.2381238 10.7706236
602.295973 1.542675842
630.2908876 7.214361296
648.3014523 4.511112678

Name: +ve in-silico MS/MS by CFM-ID for QUZCXKVXMSRFFH-LZGACTLLSA-N
ID: QUZCXKVXMSRFFH-LZGACTLLSA-N
Comment: Energy2
Num peaks: 31
27.02292652 0.6998719121
41.00219107 0.8053352716
43.01784114 0.8284878877
58.02874017 1.203500494
60.04439023 1.066143267
68.04947561 0.6103957865
70.02874017 1.661881582
72.04439023 0.943202219
73.02840582 0.6731147876
86.0600403 1.259091139
88.03930485 0.6073480411
88.07569036 1.051596708
90.05495492 0.6425258018
126.0549549 0.873013993
128.070605 1.325202608
130.086255 1.619016393
146.0811697 1.389776243
433.2220798 0.8886025126
457.2220798 1.065698847
459.2013444 1.292944791
461.2169944 0.7333149891
463.2326445 1.640449355
473.2169944 5.120008626
475.2326445 1.386847915
485.2169944 2.88899313
501.2119091 3.394625954
503.2275591 32.12850693
505.2432092 2.048699567
507.2588592 1.058850806
521.2381238 5.118328403
630.2908876 1.323386509

Name: +ve in-silico MS/MS by CFM-ID for CDJIXQKJAWPDBO-UHFFFAOYSA-N
ID: CDJIXQKJAWPDBO-UHFFFAOYSA-N
Comment: Energy0
Num peaks: 19
95.04914126 1.921699508
105.0334912 1.901900988
123.0440559 4.336169448
508.2541082 2.484130895
510.2697583 1.086277874
526.2646729 2.966452022
586.2646729 1.110477085
588.280323 3.205031755
606.2908876 5.082950167
616.2752376 7.525155568
618.2908876 1.444237339
619.2749032 1.051584351
621.2905533 0.9216971621
624.3014523 2.371087742
630.2908876 13.23364522
634.2858023 3.926151471
636.3014523 2.127288419
648.3014523 17.89873351
666.312017 6.226847688

Name: +ve in-silico MS/MS by CFM-ID for CDJIXQKJAWPDBO-UHFFFAOYSA-N
ID: CDJIXQKJAWPDBO-UHFFFAOYSA-N
Comment: Energy1
Num peaks: 31
43.01784114 0.8386040002
44.04947561 0.8694684568
49.00727645 0.6168986898
51.02292652 0.8749675849
95.04914126 2.192050733
105.0334912 4.129441023
123.0440559 6.853155101
484.2541082 0.7111114253
496.2541082 1.255756251
508.2541082 2.970247283
510.2697583 0.8702327242
526.2646729 3.262333183
576.280323 0.6189121866
586.2646729 0.6894394515
588.280323 3.345246359
592.2752376 0.9973103402
606.2908876 7.685554139
608.2701522 0.8953152643
616.2752376 6.005114428
617.2592532 0.7929889848
618.2908876 3.179230651
622.2858023 0.6716491117
624.3014523 1.801386177
630.2908876 10.11316039
634.2858023 2.595889086
636.3014523 1.384290167
637.2854679 0.8104262147
638.3171024 0.9548458249
648.3014523 8.835713942
650.2807169 0.5915331893
666.312017 1.695724482

Name: +ve in-silico MS/MS by CFM-ID for CDJIXQKJAWPDBO-UHFFFAOYSA-N
ID: CDJIXQKJAWPDBO-UHFFFAOYSA-N
Comment: Energy2
Num peaks: 31
39.02292652 1.924978068
41.03857658 1.136449185
43.01784114 1.288813977
45.0334912 2.124097611
47.04914126 1.329991179
49.00727645 1.740566163
51.02292652 4.151059187
53.03857658 1.459597941
65.00219107 1.295402085
79.05422664 1.50907751
95.04914126 1.734530313
105.0334912 4.731923815
123.0440559 8.611824027
464.2278935 1.407630542
466.2435435 1.541511237
484.2541082 3.050650303
500.2490228 1.076991044
506.2384582 1.188020314
508.2541082 1.376534603
510.2697583 1.095918251
526.2646729 1.832124434
586.2646729 1.238529312
588.280323 1.673298202
592.2752376 1.504078009
606.2908876 2.431276248
616.2752376 1.283003818
620.2701522 1.477288718
622.2858023 1.816261792
630.2908876 1.323568829
648.3014523 1.836024928
650.2807169 1.852508793

Name: +ve in-silico MS/MS by CFM-ID for NQYQJHPGAIGAMH-UHFFFAOYSA-L
ID: NQYQJHPGAIGAMH-UHFFFAOYSA-L
Comment: Energy0
Num peaks: 9
571.2554091 5.366742148
585.2710592 2.365675528
589.2659738 3.701971216
599.2503237 4.172304364
603.2816238 3.394323569
613.2659738 13.897741
617.2608884 4.307246645
631.2765385 26.9509498
649.2871032 16.48546823

Name: +ve in-silico MS/MS by CFM-ID for NQYQJHPGAIGAMH-UHFFFAOYSA-L
ID: NQYQJHPGAIGAMH-UHFFFAOYSA-L
Comment: Energy1
Num peaks: 25
59.01275576 1.122637043
529.2448444 1.38316423
543.2604945 2.239276389
557.239759 1.947904353
559.2554091 1.998215009
569.239759 1.19312025
571.2554091 6.899866145
573.2710592 1.872557524
575.2503237 1.249504271
577.2659738 1.586439318
585.2710592 6.397735163
587.2503237 1.538587088
587.2867092 1.432250838
589.2659738 3.99285638
599.2503237 3.460916789
601.2659738 1.942434981
603.2452383 1.516547503
603.2816238 6.468090329
605.2608884 1.942930577
613.2659738 9.911381254
615.2452383 1.037581742
617.2608884 2.278597122
631.2765385 10.8093682
633.255803 1.678080864
649.2871032 4.197486263

Name: +ve in-silico MS/MS by CFM-ID for NQYQJHPGAIGAMH-UHFFFAOYSA-L
ID: NQYQJHPGAIGAMH-UHFFFAOYSA-L
Comment: Energy2
Num peaks: 31
41.03857658 1.636464815
51.02292652 0.9733813274
67.05422664 1.111011888
69.06987671 1.660039827
461.2186297 1.855139523
485.2186297 1.978302363
487.2342797 0.9653626754
489.2135443 1.819046692
503.2655799 1.501220157
505.2084589 1.037316379
515.2291944 2.028216729
527.2291944 2.600562724
529.2448444 6.607915428
531.224109 1.456697196
531.2604945 2.349921426
533.2033735 1.527269324
543.2604945 5.515240858
545.239759 1.159305448
547.2190236 1.081324753
547.2554091 1.412161773
555.224109 1.58441013
557.239759 2.098764991
559.2554091 1.35712798
561.2346737 1.664540946
569.239759 1.301822944
571.2554091 5.304053888
573.2346737 2.493520685
573.2710592 1.970989557
599.2503237 0.9859992364
601.2659738 1.143314951
633.255803 1.324640838

Name: +ve in-silico MS/MS by CFM-ID for QXZWJXIXGUCGSC-UHFFFAOYSA-L
ID: QXZWJXIXGUCGSC-UHFFFAOYSA-L
Comment: Energy0
Num peaks: 9
571.2554091 5.366742148
585.2710592 2.365675528
589.2659738 3.701971216
599.2503237 4.172304364
603.2816238 3.394323569
613.2659738 13.897741
617.2608884 4.307246645
631.2765385 26.9509498
649.2871032 16.48546823

Name: +ve in-silico MS/MS by CFM-ID for QXZWJXIXGUCGSC-UHFFFAOYSA-L
ID: QXZWJXIXGUCGSC-UHFFFAOYSA-L
Comment: Energy1
Num peaks: 25
59.01275576 1.122637043
529.2448444 1.38316423
543.2604945 2.239276389
557.239759 1.947904353
559.2554091 1.998215009
569.239759 1.19312025
571.2554091 6.899866145
573.2710592 1.872557524
575.2503237 1.249504271
577.2659738 1.586439318
585.2710592 6.397735163
587.2503237 1.538587088
587.2867092 1.432250838
589.2659738 3.99285638
599.2503237 3.460916789
601.2659738 1.942434981
603.2452383 1.516547503
603.2816238 6.468090329
605.2608884 1.942930577
613.2659738 9.911381254
615.2452383 1.037581742
617.2608884 2.278597122
631.2765385 10.8093682
633.255803 1.678080864
649.2871032 4.197486263

Name: +ve in-silico MS/MS by CFM-ID for QXZWJXIXGUCGSC-UHFFFAOYSA-L
ID: QXZWJXIXGUCGSC-UHFFFAOYSA-L
Comment: Energy2
Num peaks: 31
41.03857658 1.636464815
51.02292652 0.9733813274
67.05422664 1.111011888
69.06987671 1.660039827
461.2186297 1.543466991
485.2186297 1.978302363
487.2342797 0.9653626754
489.2135443 1.819046692
503.2655799 1.501220157
505.2084589 1.037316379
515.2291944 2.028216729
527.2291944 2.600562724
529.2448444 6.607915428
531.224109 1.661149142
531.2604945 2.349921426
533.2033735 1.527269324
543.2604945 5.515240858
545.239759 1.159305448
547.2190236 1.081324753
547.2554091 1.412161773
555.224109 1.58441013
557.239759 2.098764991
559.2554091 1.35712798
561.2346737 1.664540946
569.239759 1.301822944
571.2554091 5.304053888
573.2346737 2.493520685
573.2710592 1.970989557
599.2503237 0.9859992364
601.2659738 1.143314951
633.255803 1.324640838

Name: +ve in-silico MS/MS by CFM-ID for LGDURWZYDWRDNJ-UHFFFAOYSA-L
ID: LGDURWZYDWRDNJ-UHFFFAOYSA-L
Comment: Energy0
Num peaks: 9
571.2554091 5.366742148
585.2710592 2.365675528
589.2659738 3.701971216
599.2503237 4.172304364
603.2816238 3.394323569
613.2659738 13.897741
617.2608884 4.307246645
631.2765385 26.9509498
649.2871032 16.48546823

Name: +ve in-silico MS/MS by CFM-ID for LGDURWZYDWRDNJ-UHFFFAOYSA-L
ID: LGDURWZYDWRDNJ-UHFFFAOYSA-L
Comment: Energy1
Num peaks: 25
59.01275576 1.122637043
529.2448444 1.38316423
543.2604945 2.239276389
557.239759 1.947904353
559.2554091 1.998215009
569.239759 1.19312025
571.2554091 6.899866145
573.2710592 1.872557524
575.2503237 1.249504271
577.2659738 1.586439318
585.2710592 6.397735163
587.2503237 1.538587088
587.2867092 1.432250838
589.2659738 3.99285638
599.2503237 3.460916789
601.2659738 1.942434981
603.2452383 1.516547503
603.2816238 6.468090329
605.2608884 1.942930577
613.2659738 9.911381254
615.2452383 1.037581742
617.2608884 2.278597122
631.2765385 10.8093682
633.255803 1.678080864
649.2871032 4.197486263

Name: +ve in-silico MS/MS by CFM-ID for LGDURWZYDWRDNJ-UHFFFAOYSA-L
ID: LGDURWZYDWRDNJ-UHFFFAOYSA-L
Comment: Energy2
Num peaks: 31
41.03857658 1.636464815
51.02292652 0.9733813274
67.05422664 1.111011888
69.06987671 1.660039827
461.2186297 1.855139523
485.2186297 1.978302363
487.2342797 0.9653626754
489.2135443 1.819046692
503.2655799 1.501220157
505.2084589 1.037316379
515.2291944 2.028216729
527.2291944 2.600562724
529.2448444 6.607915428
531.224109 1.456697196
531.2604945 2.349921426
533.2033735 1.527269324
543.2604945 5.515240858
545.239759 1.159305448
547.2190236 1.081324753
547.2554091 1.412161773
555.224109 1.58441013
557.239759 2.098764991
559.2554091 1.35712798
561.2346737 1.664540946
569.239759 1.301822944
571.2554091 5.304053888
573.2346737 2.493520685
573.2710592 1.970989557
599.2503237 0.9859992364
601.2659738 1.143314951
633.255803 1.324640838

Name: +ve in-silico MS/MS by CFM-ID for PROCETQXHUYPQB-UHFFFAOYSA-M
ID: PROCETQXHUYPQB-UHFFFAOYSA-M
Comment: Energy0
Num peaks: 11
557.239759 4.117070231
571.2554091 3.625818709
575.2503237 2.194753744
589.2659738 2.220997811
599.2503237 10.90505184
601.2659738 3.594525489
613.2659738 3.031136933
617.2608884 16.22203335
619.2765385 2.046209027
631.2765385 18.01159548
649.2871032 14.55765653

Name: +ve in-silico MS/MS by CFM-ID for PROCETQXHUYPQB-UHFFFAOYSA-M
ID: PROCETQXHUYPQB-UHFFFAOYSA-M
Comment: Energy1
Num peaks: 29
73.02840582 1.117742649
515.2291944 1.408219639
529.2448444 1.166282948
543.224109 2.328090046
545.239759 2.258953164
555.224109 1.190116895
557.239759 5.667551554
559.2554091 2.319238624
561.2346737 1.118366042
563.2503237 0.9172119173
571.2554091 5.249806633
573.2346737 1.106146549
573.2710592 1.134068015
575.2503237 3.315940851
577.2659738 1.188665917
587.2503237 1.197413469
589.2659738 4.209656997
599.2503237 7.068021765
601.2659738 3.213241319
603.2452383 1.40938036
603.2816238 1.339286833
605.2608884 2.12633748
613.2659738 4.613429633
617.2608884 6.508562428
621.255803 0.9420052201
621.2921885 0.9798074333
631.2765385 8.866091887
633.255803 1.810267819
649.2871032 5.000004372

Name: +ve in-silico MS/MS by CFM-ID for PROCETQXHUYPQB-UHFFFAOYSA-M
ID: PROCETQXHUYPQB-UHFFFAOYSA-M
Comment: Energy2
Num peaks: 31
51.02292652 1.336076233
97.06479133 1.500814046
447.2029796 2.211285285
471.2029796 2.424008097
473.2186297 1.325093932
475.1978942 0.8626470472
475.2342797 0.9218684788
501.2135443 2.412039106
513.2135443 1.248720906
515.2291944 7.365151118
517.2084589 1.513230195
517.2448444 2.314349047
529.2448444 4.706296739
533.2033735 1.901126258
533.239759 1.164450173
541.2084589 0.8541644438
543.224109 1.648436448
545.239759 2.74621444
547.2190236 0.8551350062
555.224109 1.195556368
557.239759 4.177977973
559.2554091 2.551261477
571.2554091 2.780510316
573.2346737 2.631134193
573.2710592 1.280833624
575.2139382 1.724778223
591.2452383 1.318730339
599.2503237 1.085982136
601.2659738 2.271631076
603.2816238 0.8400230911
633.255803 1.305389294

Name: +ve in-silico MS/MS by CFM-ID for OIBDOTCSLLRIQD-UHFFFAOYSA-L
ID: OIBDOTCSLLRIQD-UHFFFAOYSA-L
Comment: Energy0
Num peaks: 13
543.2604945 1.161697515
557.239759 1.616336536
571.2554091 2.286657595
589.2659738 5.216144092
599.2503237 4.932231121
601.2659738 3.181156803
603.2816238 4.71501817
613.2659738 5.178277969
617.2608884 9.128678329
619.2765385 1.851983277
631.2765385 17.89584168
633.255803 1.205639434
649.2871032 22.28020885

Name: +ve in-silico MS/MS by CFM-ID for OIBDOTCSLLRIQD-UHFFFAOYSA-L
ID: OIBDOTCSLLRIQD-UHFFFAOYSA-L
Comment: Energy1
Num peaks: 31
59.01275576 1.164880584
59.04914126 1.556898452
515.2291944 1.233182386
529.2448444 1.761490609
543.2604945 3.444766112
557.239759 2.654396824
559.2554091 1.627842025
571.2554091 4.017471068
573.2346737 1.443863382
573.2710592 3.007533112
575.2503237 2.100565686
575.2867092 0.8865312793
577.2659738 2.668959849
585.2710592 1.652290622
587.2503237 1.157765829
587.2867092 0.9290360958
589.2659738 5.121131771
599.2503237 3.445345069
601.2659738 2.501361519
603.2452383 0.8063850105
603.2816238 8.019802582
605.2972739 1.061654568
613.2659738 3.525771563
615.2452383 1.088536076
617.2608884 4.416471062
621.255803 1.161802992
621.2921885 1.114460414
623.2714531 1.005661107
631.2765385 8.040180252
633.255803 1.46751992
649.2871032 5.203737466

Name: +ve in-silico MS/MS by CFM-ID for OIBDOTCSLLRIQD-UHFFFAOYSA-L
ID: OIBDOTCSLLRIQD-UHFFFAOYSA-L
Comment: Energy2
Num peaks: 31
41.03857658 1.650177346
51.02292652 1.043146415
55.01784114 0.9254327642
59.04914126 3.504527656
69.06987671 1.655657081
461.2186297 1.476897148
485.2186297 1.892120433
487.2342797 0.9890606454
489.2135443 1.481961284
503.2655799 1.972536281
513.2135443 1.062893066
515.2291944 2.120024881
517.2448444 0.9704026065
527.2291944 1.762168757
529.2448444 6.202877748
531.224109 2.25317411
531.2604945 1.711992899
533.2033735 1.990400134
543.224109 0.9366961159
543.2604945 5.99547272
547.2190236 1.400761408
547.2554091 1.249475222
555.224109 1.380638415
557.239759 3.068302645
561.2346737 1.90153921
571.2554091 2.613548216
573.2346737 2.664024348
573.2710592 1.452118675
575.2139382 1.169212335
575.2503237 0.9479474499
633.255803 0.9555521003

Name: +ve in-silico MS/MS by CFM-ID for QWYMGTFVBPBFPW-UHFFFAOYSA-N
ID: QWYMGTFVBPBFPW-UHFFFAOYSA-N
Comment: Energy0
Num peaks: 6
119.0855268 5.412578271
179.0855268 4.441397927
255.1168269 5.471901209
464.2372764 3.091054505
566.2842266 2.685898919
644.3311768 71.69740511

Name: +ve in-silico MS/MS by CFM-ID for QWYMGTFVBPBFPW-UHFFFAOYSA-N
ID: QWYMGTFVBPBFPW-UHFFFAOYSA-N
Comment: Energy1
Num peaks: 6
119.0855268 20.27331024
179.0855268 12.29023779
255.1168269 20.96254307
464.2372764 5.989008974
566.2842266 3.22488162
644.3311768 22.27476577

Name: +ve in-silico MS/MS by CFM-ID for QWYMGTFVBPBFPW-UHFFFAOYSA-N
ID: QWYMGTFVBPBFPW-UHFFFAOYSA-N
Comment: Energy2
Num peaks: 16
49.00727645 2.136292776
63.02292652 2.746168469
79.05422664 2.290235937
101.0385766 3.59335904
103.0542266 1.771142915
119.0855268 19.75685337
179.0855268 5.054102207
203.0855268 1.60473043
229.1011768 3.576481219
239.0855268 4.176881281
255.1168269 21.52491187
386.1903262 1.942709162
464.2372764 2.107513732
616.2998766 2.227997498
618.3155267 3.514201349
628.2998766 3.481819716

Name: +ve in-silico MS/MS by CFM-ID for YVMQKTKXPOOGGE-UHFFFAOYSA-N
ID: YVMQKTKXPOOGGE-UHFFFAOYSA-N
Comment: Energy0
Num peaks: 29
60.05562361 3.127813676
130.0651257 1.499538545
142.0651257 2.195726891
157.0760247 0.967170272
159.0916748 11.04797946
170.0600403 1.08513205
187.0865894 5.585261587
188.070605 0.8442382473
204.1131385 0.8126252497
205.0971541 2.124195419
256.1444386 0.7242665322
284.1393532 1.479430188
302.1499179 2.867135078
315.1927858 1.610896569
328.1291825 0.8368106741
343.1877004 1.394912677
412.2455496 3.089050403
440.2404642 5.044109265
441.2244798 0.8987333506
458.2510289 2.131560146
581.2983135 0.867471555
585.2819947 0.9690296118
598.3248626 4.470367685
600.2928937 1.597783973
609.2932281 1.031275399
615.3037928 0.8173456075
626.3197772 6.666481454
627.3037928 3.684409425
644.3303419 11.20735289

Name: +ve in-silico MS/MS by CFM-ID for YVMQKTKXPOOGGE-UHFFFAOYSA-N
ID: YVMQKTKXPOOGGE-UHFFFAOYSA-N
Comment: Energy1
Num peaks: 31
60.05562361 5.176619619
70.06512568 2.022152246
98.0600403 0.7201606976
129.1134728 4.890282078
130.0651257 1.893717461
142.0651257 10.25143578
157.0760247 1.991769616
159.0916748 14.01909257
161.1073248 0.7021704918
170.0600403 1.189027086
187.0865894 3.481132979
205.0971541 2.109451922
226.1662367 1.73817472
256.1444386 2.691830268
284.1393532 1.230082069
298.1662367 0.726617449
302.1499179 0.9821661086
315.1927858 3.87641908
353.1972025 0.8992281794
395.2190005 0.9694093373
399.2026818 0.9583309808
412.2455496 3.813397364
440.2404642 1.994332563
441.2244798 1.106615254
458.2510289 1.138358273
539.2765154 0.9361153418
585.2819947 0.6961008101
598.3248626 1.435510805
617.3194428 0.67556184
626.3197772 0.7828530161
627.3037928 1.330962964

Name: +ve in-silico MS/MS by CFM-ID for YVMQKTKXPOOGGE-UHFFFAOYSA-N
ID: YVMQKTKXPOOGGE-UHFFFAOYSA-N
Comment: Energy2
Num peaks: 31
40.01817548 0.8744132827
43.02907452 1.90228255
60.05562361 6.46804539
68.04947561 2.839394924
70.06512568 7.450924964
72.05562361 0.6460771553
96.04439023 1.994191018
98.0600403 1.094341225
103.0542266 0.6622277867
118.0651257 0.7122856718
128.0494756 1.056485686
129.1134728 5.151175209
130.0651257 8.980801135
132.0807757 2.676171385
142.0651257 6.565209249
153.0447246 0.6723145257
157.0760247 1.380004518
159.0916748 12.6373357
161.1073248 0.6784695246
187.0865894 1.07189822
209.1396876 1.100200359
224.1505866 1.031925879
226.1662367 2.590775987
252.1455012 0.6561891791
254.1287886 0.7425649366
256.1444386 0.9602081935
315.1927858 1.553009936
353.1972025 1.727701262
395.2190005 0.7541494049
399.2026818 0.8151449534
626.3197772 0.5896387017

Name: +ve in-silico MS/MS by CFM-ID for OTYWSHHEXAQTCH-UHFFFAOYSA-N
ID: OTYWSHHEXAQTCH-UHFFFAOYSA-N
Comment: Energy0
Num peaks: 31
71.03115317 1.514866066
73.04680324 0.7362396857
91.05736792 0.6880576399
149.0233204 8.194057039
167.0338851 3.380087747
193.0495352 0.8590249273
237.0757499 0.8491895288
249.1156861 0.5360816376
263.1313361 4.860212287
281.1019647 0.8771778245
281.1419008 0.7111037918
307.1575509 0.9543720003
325.1281794 0.8833662757
325.1681155 0.837610438
351.1837656 0.9603986617
369.1543942 0.6250731977
369.1943303 0.8217966991
395.2099804 0.9891882641
413.220545 0.837610438
439.2361951 0.9891882641
457.2467598 0.8043307964
481.2467598 1.090988318
483.2624099 7.742295778
559.2389271 0.7963276554
575.2338417 0.5639987176
577.2494917 1.310799553
601.2678892 0.7727433612
603.2835392 5.249672504
605.2991893 0.9495671867
631.2784538 10.05387159
649.2890185 10.78131189

Name: +ve in-silico MS/MS by CFM-ID for OTYWSHHEXAQTCH-UHFFFAOYSA-N
ID: OTYWSHHEXAQTCH-UHFFFAOYSA-N
Comment: Energy1
Num peaks: 31
71.03115317 1.566191226
73.04680324 2.064172834
75.0624533 1.734575828
89.04171786 5.727684244
91.05736792 6.415144483
105.0334912 1.550706265
149.0233204 7.419542401
173.0812446 0.8344140494
191.0918093 1.150915618
193.0495352 0.9379025455
221.0843859 0.8073794416
237.0757499 0.972541585
261.1156861 0.9816617508
263.1313361 7.037623451
281.1019647 0.9942708983
307.1575509 0.7762172676
325.1281794 1.05297253
351.1837656 0.8780203489
369.1543942 1.002946439
381.1907797 0.909736246
395.2099804 0.9511247187
427.196259 0.9839118839
439.2361951 0.9511247187
483.2624099 2.409214042
513.2334478 0.9726540638
541.2283624 0.7981751191
559.2389271 3.132777285
603.2835392 1.921784574
605.2991893 1.165257482
631.2784538 2.671459124
649.2890185 1.0108885

Name: +ve in-silico MS/MS by CFM-ID for OTYWSHHEXAQTCH-UHFFFAOYSA-N
ID: OTYWSHHEXAQTCH-UHFFFAOYSA-N
Comment: Energy2
Num peaks: 31
45.0334912 1.452757827
51.02292652 0.715393909
71.03115317 0.9198995887
105.0334912 3.921526021
147.0440559 0.8864900291
149.0233204 8.504342862
163.0389705 0.9219427437
167.0338851 0.7601183419
177.0546206 0.940294401
191.0702706 0.7372097621
207.0651853 0.7020446309
221.0808353 0.7118637706
235.0964854 1.004816479
245.0843859 0.6665208222
247.100036 0.8677468274
249.1156861 1.360235847
251.0914 1.126246532
263.1313361 13.22915392
279.1227001 1.004816479
295.1176147 1.32333546
307.1575509 0.8271967054
311.1125294 0.7599412329
323.1489149 0.9889188414
355.1387441 0.7599412329
381.1943303 0.7599412329
383.2099804 0.7006964614
399.1649589 0.8027602931
425.220545 0.7599412329
427.2361951 0.7006964614
457.2467598 1.035947541
601.2678892 0.6859862462
