# Supplementary material for: Ion mobility collision cross-section atlas for known and unknown metabolite annotation in untargeted metabolomics
Source: Nat Commun. 2020 Aug 28;11:4334. doi: 10.1038/s41467-020-18171-8 (PMC7455731; doi:10.1038/s41467-020-18171-8)
Supplement: Supplementary file 8 — Supplementary Data 5 [file 41467_2020_18171_MOESM8_ESM.zip › 01_positive_mode/L0614/cfmid_result.txt]

1 0.031007752 ZPCVBBTUVMFFKY-UHFFFAOYSA-N O=C(C=CC1C=C(O)C(=CC1N)O)NCCCN(C(=O)C=Cc1ccc(c(c1)O)O)CCCCNC(=O)C=Cc1ccc(c(c1)O)O
2 0.02739726 AKEUXOLCMZHMSB-UHFFFAOYSA-N O=C(C=Cc1ccc(c(c1)O)O)NCCCN(C(=O)C=Cc1ccc(c(c1)O)O)CCCCNC(=O)CC(c1ccc(c(c1)O)O)N
3 0.023483366 QGFUYIUCDWYZRC-UHFFFAOYSA-N O=C(C=Cc1ccc(c(c1)O)O)NCCCCN(C(=O)C=Cc1ccc(c(c1)O)O)CCCNC(=O)CC(c1ccc(c(c1)O)O)N
4 0.023255814 YQJGFEMAMZRZOE-FGICSGBJSA-N CCC(C)CC(C)C=CC(=O)OC1C(O)C2(CCC(=C)C(O)C(C)Cc3ccccc3)OC(C(=O)O)C(O)(C(=O)O)C1(O2)C(=O)O
5 0.023255814 VCMVOGUNVJJMOK-UHFFFAOYSA-N O=C(C=CC1C=CC(=C(C1N)O)O)NCCCCN(C(=O)C=Cc1ccc(c(c1)O)O)CCCNC(=O)C=Cc1ccc(c(c1)O)O
6 0.023255814 MDKJKGGUKHNMFV-UHFFFAOYSA-N O=C(C=Cc1ccc(c(c1)O)O)NCCCCN(C(=O)C=CC1C=CC(=C(C1N)O)O)CCCNC(=O)C=Cc1ccc(c(c1)O)O
7 0.01996008 NLDWUQQBLBVBHB-CCNRTYNBSA-N O=CC(OC(C(CN)O)OC1/C=C/C=CC=CC=CCC(C)OC(=O)C=CC2C(CC(CC3(OC(C1)C(C(=O)O)C(C3)O)O)O)O2)C
8 0.019379845 OTYWSHHEXAQTCH-UHFFFAOYSA-N C[Si](C)(C)O[Si](C)(CCCOCCOCCOCCOCCOCCOC(=O)C1=C(C=CC=C1)C(O)=O)O[Si](C)(C)C
9 0.015625 YZYINQRRRWDIKH-UHFFFAOYSA-N COCC12CN(C)C3C4(C2C(OC)C3C2(C3C4CC(C3OC(=O)C3=CC(C(C=C3)O)O)(C(C2O)OC)O)OC(=O)C)C(CC1O)OC
10 0.015625 HSQYSCJAGHOEBA-UHFFFAOYSA-N COCC12CN(C)C3C4(C2C(OC)C3C2(C3C4CC(C3OC(=O)C3=CC=CC(C3O)O)(C(C2O)OC)O)OC(=O)C)C(CC1O)OC
11 0.015594542 XXGNJORDYUHLKV-UHFFFAOYSA-N COCC12CN(C)C3C4(C2C(OC)C3C2(C3C4CC(C3OC(=O)C3(O)C=CC=CC3O)(C(C2O)OC)O)OC(=O)C)C(CC1O)OC
12 0.012 BCRPYAHZVKROEI-CCNRTYNBSA-N O=CC(OC(C(CN)O)C)OC1/C=C/C=CC=CC=CCC(C)OC(=O)C=CC2C(CC(CC3(OC(C1)C(C(=O)O)C(C3)O)O)O)O2
13 0.011904762 CDJIXQKJAWPDBO-UHFFFAOYSA-N COCC12CN(C)C3C4(C2C(OC)C3C2(C3C4(O)CC(C3OC(=O)C3C=CC=CC3O)(C(C2O)OC)O)OC(=O)C)C(CC1O)OC
14 0.01183432 XUJJGGJCOLUAFK-UHFFFAOYSA-N O=C(C=Cc1ccc(c(c1)O)O)NCCCCN(C(=O)CC(c1ccc(c(c1)O)O)N)CCCNC(=O)C=Cc1ccc(c(c1)O)O
15 0.011627907 FZBWVXCNRRALKQ-BYFQJWACSA-N COC(=O)C1(OC)OCC23C(O)CC(OC(=O)C(=CC)C)C4(C)COC(C5OC6(C)C7CC(OC8OC=CC78O)C6(O)C5(C)C12)C34
16 0.011627907 VSPABJHEKJCIFV-YJQVRUCRSA-N OC(CC1(O)CC(O)C(C(O1)CC(OC1OC(C)C(C(C1O)N)O)/C=C\C=CC=CC=CCC(O)C)C(=O)O)CC1OC1/C=C/C(=O)O
17 0.0081466395 QWYMGTFVBPBFPW-UHFFFAOYSA-N CC1=CC(C)=C(N(C2=CC=C(C=C(C3=CC=CC=C3)C3=CC=CC=C3)C=C2)C2=CC=C(C=C(C3=CC=CC=C3)C3=CC=CC=C3)C=C2)C(C)=C1
18 0.0081135903 LAPDSIDJFKMDJP-XULXQWJVSA-N C[C@@H]1CC=CC=CC=CC=C[C@@H](C[C@H](O)[C@@H]([C@H](O)CC(=O)C[C@H](O)C[C@@H]2O[C@H]2C=CC(=O)O1)C(=O)O)O[C@@H]3O[C@H](C)[C@@H](O)[C@H](N)[C@@H]3O
19 0.0081135903 LAPDSIDJFKMDJP-KPNIYYQWSA-N CC1CC=CC=C/C=C/C=C/C(CC(O)C(C(O)CC(=O)CC(O)CC2OC2C=CC(=O)O1)C(=O)O)OC3OC(C)C(O)C(N)C3O
20 0.0081135903 GTLVRLVMOKWMGU-ZWDKFLTGSA-N CC1CC=CC=CC=CC=CC(CC=C(C(CC(CC(CC2C(/C=C/C(=O)O1)O2)O)(O)O)O)C(=O)O)OC1OC(C)C(C(C1O)N)O
21 0.008097166 NCXMLFZGDNKEPB-BQGNJOPGSA-N C[C@@H]1C/C=C/C=C/C=C/C=C/[C@@H](C[C@H]2[C@@H]([C@H](C[C@](O2)(C[C@H](C[C@@H]3[C@H](O3)/C=C/C(=O)O1)O)O)O)C(=O)O)OC4[C@H]([C@H]([C@@H]([C@H](O4)C)O)N)O
22 0.008097166 NCXMLFZGDNKEPB-FFPOYIOWSA-N [H][C@@]12C[C@H](O)C[C@]3(O)C[C@H](O)[C@@H](C(O)=O)[C@]([H])(C[C@@H](O[C@]4([H])O[C@H](C)[C@@H](O)[C@H](N)[C@@H]4O)\C=C\C=C\C=C\C=C\C[C@@H](C)OC(=O)\C=C\[C@@]1([H])O2)O3
23 0.008097166 NCXMLFZGDNKEPB-CXKOFJEASA-N CC1CC=CC=CC=CC=CC(CC2OC(O)(CC(O)CC3OC3C=CC(=O)O1)CC(O)C2C(=O)O)OC4OC(C)C(O)C(N)C4O
24 0.008097166 QUZCXKVXMSRFFH-LZGACTLLSA-N OC1=CCC(O)CC2(O)CC(O)C(C(O2)CC(/C=C\C=CC=CC=CCC(OC(=O)C=C1)C)OC1OC(C)C(C(C1O)N)O)C(=O)O
25 0.008097166 VOHMFSNAHAUAGG-UHFFFAOYSA-N OC1CC(=CC=CC(=O)OC(C)CC=CC=CC=CC=CC(CC2OC(C1)(O)CC(O)C2C(=O)O)OC1OC(C)C(C(C1O)N)O)O
26 0.008097166 HDTPUKFEILELRC-PJWWVCSWSA-N O=C1CCC(O)CC2(O)CC(O)C(C(O2)CC(/C=C\C=CC=CC=CCC(OC(=O)C=C1)C)OC1OC(C)C(C(C1O)N)O)C(=O)O
27 0.008097166 YYQGNGYORJFKQS-UHFFFAOYSA-N CC1CC=CC=CC=CC=CC(OC2OC(C)C(C(C2O)N)O)CC2OC(CC(CC3C(=CCC(=O)O1)O3)O)(O)CC(C2C(=O)O)O
28 0.008097166 NCXMLFZGDNKEPB-CEKYNTTHSA-N CC1CC=CC=CC=CC=CC(OC2OC(C)C(C(C2O)N)O)CC2OC(CC(CC3C(/C=C\C(=O)O1)O3)O)(O)CC(C2C(=O)O)O
29 0.0079840319 BGEJBAMYTJMJPW-LTTXGFGHSA-N COC1C=CC=C(/C)Cc2cc(OC)c(Cl)c(c2)N(C)C(=O)CC(OC(=O)CC(C)C)C3(C)OC3C(C)C4CC1(O)NC(=O)O4
30 0.0079522863 VPPDBUBHQLJNRY-QEJNALEQSA-N CC1C(CC(OC(=O)C)C2(C)C(OC(=O)C)C(CC(=C/C3OC(=O)C4(C)OC34C(OC(=O)C)C12)C)OC(=O)C)OC(=O)CCC=C
31 0.0078125 LGRASIFZQRFFTM-MYPBTXRYSA-N CCNC1C(O)C(O)C(CO)OC1OC2C(N)CC(N)C(O)C2OC3OC(CO)C(OC4OC(CN)C(O)C(O)C4N)C3O
32 0.007751938 RSIYXEAXVGYFPE-WOEAOWLDSA-N COC(=O)CC(OC(=O)C)C1(C)C(CC(OC(=O)C)C2(C)C1C(CC3(C)C(OC(=O)C4OC234)c5cocc5)OC(=O)C)C(C)(C)O
33 0.007751938 GBYPTXVGEDISPL-UHFFFAOYSA-N COC1C(OC(C(C1O)O)Oc1ccc2c(c1)CCC1C2CCC2(C1CCC2OC1OC(CO)C(C(C1NC(=O)C)O)O)C)C(=O)O
34 0.007751938 HZUBWSRMDOJYPS-WPCVKUBSSA-N COC(=O)C[C@H]1C(C)(C)[C@H](OC(=O)C(C)C)[C@]2(O)C(=O)[C@@H](O)[C@]3(O)[C@@H]4CC(=O)O[C@@H](c5cocc5)[C@]4(C)C[C@@H](OC(=O)C)[C@@H]3[C@]12C
35 0.007751938 OOWUHRQISTYBRO-RRNCYJSUSA-N COC(=O)C1(C)C(CCC2(C)C(OC(=O)C3OC123)c4cocc4)C5(C)C=CC(=O)C(C)(C)C5COC6OC(CO)C(O)C(O)C6O
36 0.007751938 NRWPMBORGQKPHP-UHFFFAOYSA-N OCC1OC(OC2CCC3C2(C)CCC2C3CCc3c2c(C)cc(c3)OC2OC(C(=O)O)C(C(C2O)O)O)C(C(C1O)O)NC(=O)C
37 0.007751938 NPZZXHFKVBGBLV-UHFFFAOYSA-N OCC1OC(OC2CCC3C2(C)CCC2C3CCc3c2ccc(c3C)OC2OC(C(=O)O)C(C(C2O)O)O)C(C(C1O)O)NC(=O)C
38 0.007751938 WYTADGQBGFSXJL-UHFFFAOYSA-N OCC1OC(OC2CCC3C2(C)CCC2C3CCc3c2cc(C)c(c3)OC2OC(C(=O)O)C(C(C2O)O)O)C(C(C1O)O)NC(=O)C
39 0.0040567951 GBSSYJAZJCIYPT-CEKYNTTHSA-N CC1CC=CC=CC=CC=CC(OC2OC(C)C(C(C2O)N)O)CC2OC(CC(CC(C(/C=C\C(=O)O1)O)O)O)(O)CC(C2C(=O)O)O
40 0.004048583 UWFFKZIPWMISAK-UHFFFAOYSA-N CC1CC=CC=CC=CC=CC(OC2OC(C)C(C(C2O)N)O)CC2OC(CC(CC3C(C(CC(=O)O1)O)O3)O)(O)CC(C2C(=O)O)O
41 0.004040404 XSPWXQZUGQZPFH-FXYDHVJNSA-N COC1/C=C\C=C(C)Cc2cc(OC)c(c(c2)N(C(=O)CC(C2(C(C(C3CC1(O)N(C)C(=O)O3)C)O2)C)OC(=O)C(C)C)C)Cl
42 0.0040322581 SRBAJSMFNIJYMJ-HNYIIJDWSA-N COC1/C=C\C(=C(C)Cc2cc(OC)c(c(c2)N(C(=O)CC(C2(C(C(C3CC1(O)NC(=O)O3)C)O2)C)OC(=O)C(C)C)C)Cl)C
43 0.0040322581 GPIUUHWOFOERCO-FXYDHVJNSA-N COC1/C=C\C=C(C)Cc2cc(OC)c(c(c2)N(C(=O)CC(C2(C(C(C3CC1(OC)NC(=O)O3)C)O2)C)OC(=O)C(C)C)C)Cl
44 0.0040322581 MBAWHYAORDHHKX-UHFFFAOYSA-N COC1C(=CC=C(C)Cc2cc(OC)c(c(c2)N(C(=O)CC(C2(C(C(C3CC1(O)NC(=O)O3)C)O2)C)OC(=O)C(C)C)C)Cl)C
45 0.0040322581 WZFSFWTXDGINCY-UXZDFTMUSA-N COC1/C=C\C=C(C)Cc2cc(OC)c(c(c2C)N(C(=O)CC(C2(C(C(C3CC1(O)NC(=O)O3)C)O2)C)OC(=O)C(C)C)C)Cl
46 0.0040322581 LUFSWIGBXPPBOC-PYCKDPEPSA-N COC1/C=C(/C)\C=C(C)Cc2cc(OC)c(c(c2)N(C(=O)CC(C2(C(C(C3CC1(O)NC(=O)O3)C)O2)C)OC(=O)C(C)C)C)Cl
47 0.0040241449 ZBVWRFYDWZYZCN-UXZDFTMUSA-N COC1/C=C\C=C(C)Cc2cc(N(C(=O)CC(C3(C(C(C4CC1(O)NC(=O)O4)C)O3)C)OC(=O)C(C)C)C)c(c(c2C)OC)Cl
48 0.0039292731 PKGHSLPELYWQSF-NFKXOPCVSA-N CCC(C)C(=O)OCC12C(OC(=O)C)C(O)CC(C)(O)C13OC(C)(C)C(C(OC(=O)C)C2OC(=O)c4ccccc4)C3OC(=O)C
49 0.0039292731 IOJOTLQWYLTKTH-OZZXJUMRSA-N CCC(C)C(=O)OCC12C(OC(=O)C)C(CC(C)(O)C13OC(C)(C)C(C(OC(=O)C)C2OC(=O)c4ccccc4)C3O)OC(=O)C
50 0.0039138943 HNABYGRCPDVHLF-UHFFFAOYSA-N C=CC1=C(C)C(=O)NC1Cc1[nH]c(c(c1C)CC)Cc1[nH]c2c(c1C)c(=O)c(=O)c2=C1NC(C(C1CC(C(=O)O)C(O)O)C)C(=O)O
51 0.0038910506 YVMQKTKXPOOGGE-UHFFFAOYSA-N NC(CC1=CNC2=CC=CC=C12)C(=O)NC(CCCN=C(N)N)C(=O)N1CCCC1C(=O)NC(CC1=CNC2=CC=CC=C12)C(O)=O
52 0.003875969 AQTMSVRHMOCJJO-UHFFFAOYSA-N C=CC1=C(C)C(=O)NC1Cc1[nH]c(c(c1C)CC)Cc1[nH]c2c(c1C)c(=O)c(=O)c2=C1NC(C(C1CCC(=O)O)C)(C(O)O)C(=O)O
53 0.003875969 IHOUGBAEWLVLGM-UHFFFAOYSA-N OCC1OC(OC2CCC3C2(C)CCC2C3CCc3c2ccc(c3)OC2OC(C(=O)O)C(C(C2O)OC)O)C(C(C1O)O)NC(=O)C
54 0.003875969 DOIJERFUVRSULZ-UHFFFAOYSA-N COCC1OC(OC2CCC3C2(C)CCC2C3CCc3c2ccc(c3)OC2OC(C(=O)O)C(C(C2O)O)O)C(C(C1O)O)NC(=O)C
55 0.003875969 YTMDXLHXISHLTJ-UHFFFAOYSA-N OCC1OC(OC2CCC3C2(C)CCC2C3CCc3c2ccc(c3)OC2OC(C(=O)O)C(C(C2O)O)O)C(C(C1OC)O)NC(=O)C
56 0.003875969 NTAHZYGQSGYDSV-UHFFFAOYSA-N OCC1OC(OC2CCC3C2(C)CCC2C3CCc3c2ccc(c3)OC2OC(C(=O)O)C(C(C2O)O)O)C(C(C1O)OC)NC(=O)C
57 0.003875969 SYFZYAPEICFUHN-UHFFFAOYSA-N OCC1OC(OC2CCC3C2(C)CCC2C3CCc3c2ccc(c3)OC2OC(C(=O)O)C(C(C2O)O)O)C(C(C1O)O)N(C(=O)C)C
58 0.003875969 NVNADZXNNHGMOS-UHFFFAOYSA-N OC1CCC2(C(C1)C(OC1OC(C(=O)O)C(C(C1O)OS(=O)(=O)O)O)CC1C2CCC2(C1CCC2C(CCC(=O)O)C)C)C
59 0.003875969 SJFAYHQYAREFGG-UHFFFAOYSA-N COC(=O)C1OC(Oc2ccc3c(c2)CCC2C3CCC3(C2CCC3OC2OC(CO)C(C(C2NC(=O)C)O)O)C)C(C(C1O)O)O
60 0.003875969 KWGURXNOQHDSMB-UHFFFAOYSA-N OCC1OC(OC2CCC3C2(C)CCC2C3CCc3c2ccc(c3)OC2OC(C(=O)O)C(C(C2OC)O)O)C(C(C1O)O)NC(=O)C
61 0 LERGIFKZIYQODU-KNIUGVHDSA-N CC(=O)OCC1(O)C(CC(OC(=O)C)C2(C)C(OC(=O)c3ccccc3)C(O)C4=C(C)C(O)CC4(C(O)C12)C(C)(C)O)OC(=O)C
62 0 ACTJANFUVPPLRK-UHFFFAOYSA-N OC1CCC2(C(C1)C(OC1OC(C(=O)O)C(C(C1O)O)OS(=O)(=O)O)CC1C2CCC2(C1CCC2C(CCC(=O)O)C)C)C
63 0 YJMCVSQFEAEAON-UHFFFAOYSA-N OC(=O)CCC(C1CCC2C1(C)CCC1C2CC(C2C1(C)CCC(C2)O)OC1OC(C(=O)O)C(C(C1OS(=O)(=O)O)O)O)C
64 0 LBFOSQKQHOMQDE-UHFFFAOYSA-N OC(=O)CCC(C1CCC2C1(C)CCC1C2CC(C2C1(C)CCC(C2)OS(=O)(=O)O)OC1OC(C(=O)O)C(C(C1O)O)O)C
65 0 NQYQJHPGAIGAMH-UHFFFAOYSA-L CCC1C(C)C2=Cc3c(C(O)C)c(c4n3[Mg]n3c(=C(C1=N2)C)c(C)c1c3=C(C(C1=O)C(=O)OC)C1=NC(=C4)C(C1CCC(=O)O)C)C
66 0 QXZWJXIXGUCGSC-UHFFFAOYSA-L CCC1C2=NC(=Cc3c(C(O)C)c(c4n3[Mg]n3c(=C2)c(C)c2c3=C(C(C2=O)C(=O)OC)C2=NC(=C4C)C(C2CCC(=O)O)C)C)C1C
67 0 LGDURWZYDWRDNJ-UHFFFAOYSA-L CCC1C2=NC(=C(C)c3c(C(O)C)c(c4n3[Mg]n3c(=C2)c(C)c2c3=C(C(C2=O)C(=O)OC)C2=NC(=C4)C(C2CCC(=O)O)C)C)C1C
68 0 PROCETQXHUYPQB-UHFFFAOYSA-M COC(=O)CCC1C(C)C2=Cc3n4[Mg]n5c6=C(C1=N2)C(C(=O)OC)C(=O)c6c(c5=CC1=NC(=Cc4c(c3C)C(O)C)C(C1CC)C)C
69 0 OIBDOTCSLLRIQD-UHFFFAOYSA-L COC(=O)C1C2=c3c(C1=O)c(c1=CC4=NC(=Cc5n([Mg]n31)c(C=C1N=C2C(CCC(=O)O)C1C)c(c5C(OC)C)C)C(C4CC)C)C
