# Supplementary material for: Ion mobility collision cross-section atlas for known and unknown metabolite annotation in untargeted metabolomics
Source: Nat Commun. 2020 Aug 28;11:4334. doi: 10.1038/s41467-020-18171-8 (PMC7455731; doi:10.1038/s41467-020-18171-8)
Supplement: Supplementary file 8 — Supplementary Data 5 [file 41467_2020_18171_MOESM8_ESM.zip › 01_positive_mode/L0621/cfmid_pred_spec.msp]

Name: +ve in-silico MS/MS by CFM-ID for FSASIHFSFGAIJM-UHFFFAOYSA-N
ID: FSASIHFSFGAIJM-UHFFFAOYSA-N
Comment: Energy0
Num peaks: 6
15.02292652 0.3213196592
53.01342445 0.2059882683
123.0665226 1.891178886
133.0508726 4.958153497
134.0461215 0.2591042165
150.0774217 92.10169826

Name: +ve in-silico MS/MS by CFM-ID for FSASIHFSFGAIJM-UHFFFAOYSA-N
ID: FSASIHFSFGAIJM-UHFFFAOYSA-N
Comment: Energy1
Num peaks: 6
96.05562361 0.9864266691
106.0399735 1.626167611
121.0508726 1.496861648
123.0665226 23.90451272
133.0508726 10.39464472
150.0774217 56.69552833

Name: +ve in-silico MS/MS by CFM-ID for FSASIHFSFGAIJM-UHFFFAOYSA-N
ID: FSASIHFSFGAIJM-UHFFFAOYSA-N
Comment: Energy2
Num peaks: 14
40.01817548 5.160559585
42.03382555 5.905993204
53.01342445 13.57675527
54.03382555 2.830461984
55.02907452 13.51183197
67.02907452 3.588966091
69.04472458 5.620708505
71.06037464 4.562450495
80.02432348 3.688720678
94.03997355 4.083435806
96.05562361 3.10670526
123.0665226 4.463569486
133.0508726 7.580206001
134.0461215 3.429578829

Name: +ve in-silico MS/MS by CFM-ID for HPZMWTNATZPBIH-UHFFFAOYSA-N
ID: HPZMWTNATZPBIH-UHFFFAOYSA-N
Comment: Energy0
Num peaks: 6
15.02292652 0.312138432
69.04472458 0.8685440833
71.06037464 0.3433306701
123.0665226 6.250136924
133.0508726 3.278933624
150.0774217 87.83197609

Name: +ve in-silico MS/MS by CFM-ID for HPZMWTNATZPBIH-UHFFFAOYSA-N
ID: HPZMWTNATZPBIH-UHFFFAOYSA-N
Comment: Energy1
Num peaks: 6
107.0352225 3.10252538
108.0556236 5.266463587
119.0352225 3.570674954
123.0665226 27.60231417
133.0508726 6.749716335
150.0774217 44.27967089

Name: +ve in-silico MS/MS by CFM-ID for HPZMWTNATZPBIH-UHFFFAOYSA-N
ID: HPZMWTNATZPBIH-UHFFFAOYSA-N
Comment: Energy2
Num peaks: 13
15.02292652 2.599208022
42.03382555 4.573046483
43.02907452 2.368259199
52.01817548 7.606766374
53.01342445 11.97531266
55.02907452 6.390782083
57.04472458 3.935861799
67.02907452 8.227586759
69.04472458 7.819771853
82.03997355 1.884383193
94.03997355 20.04345961
119.0352225 2.524615281
123.0665226 1.796445818

Name: +ve in-silico MS/MS by CFM-ID for HCGHYQLFMPXSDU-UHFFFAOYSA-N
ID: HCGHYQLFMPXSDU-UHFFFAOYSA-N
Comment: Energy0
Num peaks: 6
15.02292652 0.6586740794
96.05562361 0.1558524141
121.0508726 0.3803866245
123.0665226 8.102483469
133.0508726 4.835892866
150.0774217 85.55578901

Name: +ve in-silico MS/MS by CFM-ID for HCGHYQLFMPXSDU-UHFFFAOYSA-N
ID: HCGHYQLFMPXSDU-UHFFFAOYSA-N
Comment: Energy1
Num peaks: 6
81.04472458 1.491685289
108.0556236 2.8695495
123.0665226 13.68493788
133.0508726 12.0549427
134.0461215 1.111047756
150.0774217 63.13751031

Name: +ve in-silico MS/MS by CFM-ID for HCGHYQLFMPXSDU-UHFFFAOYSA-N
ID: HCGHYQLFMPXSDU-UHFFFAOYSA-N
Comment: Energy2
Num peaks: 16
42.03382555 4.593404183
43.02907452 2.829976161
52.01817548 2.513711757
54.03382555 2.818730182
67.02907452 3.714596966
69.04472458 4.567647348
79.02907452 5.471153487
81.04472458 6.054818213
82.03997355 3.862942647
94.03997355 3.49388486
96.05562361 9.657582273
106.0399735 12.34461388
121.0508726 2.697620628
123.0665226 7.755981416
133.0508726 5.773320871
134.0461215 2.548520493

Name: +ve in-silico MS/MS by CFM-ID for UDIUFGIXIGLRSM-UHFFFAOYSA-N
ID: UDIUFGIXIGLRSM-UHFFFAOYSA-N
Comment: Energy0
Num peaks: 6
123.0804414 1.938966515
125.0960915 1.770627193
137.0960915 1.069657373
139.1117415 2.522670919
149.0960915 21.6682005
167.1066561 68.14622409

Name: +ve in-silico MS/MS by CFM-ID for UDIUFGIXIGLRSM-UHFFFAOYSA-N
ID: UDIUFGIXIGLRSM-UHFFFAOYSA-N
Comment: Energy1
Num peaks: 8
67.05422664 2.310133595
123.0804414 2.182971383
125.0960915 2.26618407
135.0804414 2.900377245
137.0960915 4.368788689
139.1117415 13.61596761
149.0960915 20.5485527
167.1066561 32.19391706

Name: +ve in-silico MS/MS by CFM-ID for UDIUFGIXIGLRSM-UHFFFAOYSA-N
ID: UDIUFGIXIGLRSM-UHFFFAOYSA-N
Comment: Energy2
Num peaks: 23
41.00219107 1.953175783
65.03857658 14.63353086
67.01784114 2.586127918
67.05422664 2.746956948
69.06987671 2.243567844
81.0334912 2.355412767
81.06987671 3.239625842
83.04914126 1.750765634
83.08552677 2.149031382
93.06987671 2.056653864
95.04914126 1.874231469
97.06479133 1.998544964
97.10117684 2.536394357
99.08044139 1.763390596
107.0855268 8.681667379
111.1168269 2.602831878
119.0855268 1.679660415
121.0647913 2.688629396
121.1011768 2.85614593
123.0804414 4.490025192
133.0647913 4.392028896
139.1117415 2.642109108
149.0960915 7.025994229

Name: +ve in-silico MS/MS by CFM-ID for CLHVOQQIYBCJNZ-PRZNWYJVSA-N
ID: CLHVOQQIYBCJNZ-PRZNWYJVSA-N
Comment: Energy0
Num peaks: 6
107.0855268 4.244489543
139.1117415 3.105001744
141.1273916 2.469878754
149.0960915 4.355395118
167.1066561 38.83226123
185.1172208 34.60281205

Name: +ve in-silico MS/MS by CFM-ID for CLHVOQQIYBCJNZ-PRZNWYJVSA-N
ID: CLHVOQQIYBCJNZ-PRZNWYJVSA-N
Comment: Energy1
Num peaks: 14
107.0855268 6.278702758
119.0855268 2.447902088
121.1011768 2.981845554
123.0804414 2.201601132
123.1168269 3.191716852
125.0960915 2.661451213
137.0960915 2.373553197
139.1117415 5.863033464
141.1273916 3.924408809
143.1066561 1.966829
149.0960915 4.332715015
157.1223062 9.904796282
167.1066561 20.64083202
185.1172208 12.67950801

Name: +ve in-silico MS/MS by CFM-ID for CLHVOQQIYBCJNZ-PRZNWYJVSA-N
ID: CLHVOQQIYBCJNZ-PRZNWYJVSA-N
Comment: Energy2
Num peaks: 22
41.00219107 2.112612389
65.03857658 8.313665421
67.01784114 1.933340148
67.05422664 2.455217127
69.0334912 1.304780955
71.08552677 1.32825846
81.06987671 2.956784977
83.08552677 2.337757419
85.10117684 0.9079187824
107.0855268 7.398312316
119.0855268 2.084831501
121.1011768 2.810497597
123.1168269 8.803824905
125.0960915 4.443883148
137.0960915 1.675914374
139.1117415 6.499907969
141.0910061 1.350387693
141.1273916 1.159119254
149.0960915 6.901743704
151.075356 5.791400107
157.1223062 0.9923035109
167.1066561 6.630556808

Name: +ve in-silico MS/MS by CFM-ID for KAUZXNDCPVMFCH-UHFFFAOYSA-N
ID: KAUZXNDCPVMFCH-UHFFFAOYSA-N
Comment: Energy0
Num peaks: 6
17.03857658 0.193018165
19.01784114 0.2977336752
149.0960915 0.08442921984
167.1066561 8.157881959
169.0859207 0.8641155536
185.1172208 90.14780264

Name: +ve in-silico MS/MS by CFM-ID for KAUZXNDCPVMFCH-UHFFFAOYSA-N
ID: KAUZXNDCPVMFCH-UHFFFAOYSA-N
Comment: Energy1
Num peaks: 6
19.01784114 0.2537481037
125.0597059 0.7065107542
127.075356 0.695725398
167.1066561 13.70020702
169.0859207 1.489591814
185.1172208 81.63853947

Name: +ve in-silico MS/MS by CFM-ID for KAUZXNDCPVMFCH-UHFFFAOYSA-N
ID: KAUZXNDCPVMFCH-UHFFFAOYSA-N
Comment: Energy2
Num peaks: 9
39.02292652 3.156461098
125.0960915 3.175637508
127.075356 4.718397575
149.0960915 3.373853326
151.075356 11.81084275
153.0546206 2.810418357
167.1066561 13.99575024
169.0859207 21.44143763
185.1172208 17.35553546

Name: +ve in-silico MS/MS by CFM-ID for AWQSAIIDOMEEOD-UHFFFAOYSA-N
ID: AWQSAIIDOMEEOD-UHFFFAOYSA-N
Comment: Energy0
Num peaks: 14
81.06987671 1.313961603
97.06479133 2.385598868
99.08044139 3.744714759
107.0855268 1.388982673
123.0804414 1.323390325
125.0960915 3.007369078
127.075356 1.789359911
139.1117415 1.664027479
141.0910061 1.531873062
141.1273916 1.648161562
149.0960915 2.703711862
157.1223062 1.255833843
167.1066561 26.50094146
185.1172208 30.32877837

Name: +ve in-silico MS/MS by CFM-ID for AWQSAIIDOMEEOD-UHFFFAOYSA-N
ID: AWQSAIIDOMEEOD-UHFFFAOYSA-N
Comment: Energy1
Num peaks: 29
39.02292652 1.411847483
53.03857658 2.105489475
55.05422664 1.380015556
57.0334912 3.510859948
65.03857658 1.681209183
67.05422664 2.198761979
71.04914126 2.27942206
79.05422664 1.617703595
81.06987671 1.83759256
83.04914126 1.456385505
83.08552677 2.242059607
95.04914126 2.392026659
97.06479133 4.353705234
99.08044139 1.798439481
101.0960915 1.948696376
113.0597059 1.536803382
115.075356 1.412515839
123.0804414 2.132657414
125.0597059 2.368567725
125.0960915 2.209714516
127.075356 5.773731845
137.0960915 2.138863851
139.1117415 1.794779704
141.1273916 1.768693692
143.1066561 1.58066679
149.0960915 2.363061045
157.1223062 2.026925435
167.1066561 12.97716995
185.1172208 8.151190143

Name: +ve in-silico MS/MS by CFM-ID for AWQSAIIDOMEEOD-UHFFFAOYSA-N
ID: AWQSAIIDOMEEOD-UHFFFAOYSA-N
Comment: Energy2
Num peaks: 22
39.02292652 6.948030066
41.00219107 2.143626457
41.03857658 5.125404615
43.01784114 2.727197728
51.02292652 1.9092163
53.03857658 2.726898844
55.05422664 4.451026613
57.0334912 3.367028011
65.00219107 1.607357475
65.03857658 13.11753319
67.01784114 2.622596238
67.05422664 7.144074961
69.0334912 2.226665529
79.05422664 2.640755199
81.0334912 4.508600371
81.06987671 4.176491344
83.04914126 3.032397187
83.08552677 3.691786376
85.06479133 1.489754259
95.04914126 1.709653939
97.06479133 1.702027599
99.08044139 1.630811601

Name: +ve in-silico MS/MS by CFM-ID for WWZKQHOCKIZLMA-UHFFFAOYSA-N
ID: WWZKQHOCKIZLMA-UHFFFAOYSA-N
Comment: Energy0
Num peaks: 6
85.10117684 3.595729009
97.10117684 0.9898930192
99.1168269 9.655273267
109.1011768 4.018192382
127.1117415 28.39369492
145.1223062 41.32626002

Name: +ve in-silico MS/MS by CFM-ID for WWZKQHOCKIZLMA-UHFFFAOYSA-N
ID: WWZKQHOCKIZLMA-UHFFFAOYSA-N
Comment: Energy1
Num peaks: 12
41.03857658 2.682365953
43.05422664 3.45015798
55.05422664 2.735701904
57.06987671 3.05619747
71.08552677 2.36249813
83.08552677 2.580276317
85.10117684 9.690073057
99.1168269 24.32431392
101.132477 2.251181198
109.1011768 3.749228072
127.1117415 13.48021277
145.1223062 11.64554543

Name: +ve in-silico MS/MS by CFM-ID for WWZKQHOCKIZLMA-UHFFFAOYSA-N
ID: WWZKQHOCKIZLMA-UHFFFAOYSA-N
Comment: Energy2
Num peaks: 14
27.02292652 2.737729253
39.02292652 3.122801895
41.00219107 1.643589533
41.03857658 17.01945674
43.05422664 15.35165827
45.06987671 1.910293641
55.05422664 11.10894129
57.06987671 8.260528253
59.01275576 1.495039044
69.06987671 4.597916599
71.08552677 3.247525128
83.08552677 4.167397303
85.10117684 3.536073712
99.1168269 3.091587724

Name: +ve in-silico MS/MS by CFM-ID for NIJJYAXOARWZEE-UHFFFAOYSA-N
ID: NIJJYAXOARWZEE-UHFFFAOYSA-N
Comment: Energy0
Num peaks: 6
43.05422664 3.107762885
97.10117684 2.155492432
99.1168269 18.21084605
101.132477 2.614010418
127.1117415 16.37626912
145.1223062 50.87036104

Name: +ve in-silico MS/MS by CFM-ID for NIJJYAXOARWZEE-UHFFFAOYSA-N
ID: NIJJYAXOARWZEE-UHFFFAOYSA-N
Comment: Energy1
Num peaks: 7
41.03857658 4.289402486
43.05422664 15.91314467
55.05422664 2.545024834
99.1168269 26.31807789
101.132477 4.835389181
127.1117415 14.53188444
145.1223062 13.99483829

Name: +ve in-silico MS/MS by CFM-ID for NIJJYAXOARWZEE-UHFFFAOYSA-N
ID: NIJJYAXOARWZEE-UHFFFAOYSA-N
Comment: Energy2
Num peaks: 9
39.02292652 2.550098084
41.03857658 14.59060898
43.05422664 25.23945047
45.06987671 9.989756009
55.05422664 8.940326797
57.06987671 5.568226094
69.06987671 4.084275496
83.08552677 3.583278411
99.1168269 6.732902421

Name: +ve in-silico MS/MS by CFM-ID for CKOMXBHMKXXTNW-UHFFFAOYSA-N
ID: CKOMXBHMKXXTNW-UHFFFAOYSA-N
Comment: Energy0
Num peaks: 6
15.02292652 0.7683820201
121.0508726 0.8712016778
123.0665226 11.02657578
133.0508726 0.1285005947
134.0461215 0.6981453743
150.0774217 86.22033626

Name: +ve in-silico MS/MS by CFM-ID for CKOMXBHMKXXTNW-UHFFFAOYSA-N
ID: CKOMXBHMKXXTNW-UHFFFAOYSA-N
Comment: Energy1
Num peaks: 6
15.02292652 1.25771493
45.04472458 4.690815902
106.0399735 3.039942491
121.0508726 4.194879968
123.0665226 17.72052422
150.0774217 61.86485913

Name: +ve in-silico MS/MS by CFM-ID for CKOMXBHMKXXTNW-UHFFFAOYSA-N
ID: CKOMXBHMKXXTNW-UHFFFAOYSA-N
Comment: Energy2
Num peaks: 16
15.02292652 3.863966985
40.01817548 3.019562161
42.03382555 4.06035404
53.01342445 6.90609157
55.02907452 3.638684483
67.02907452 3.140215943
69.04472458 4.405112702
81.04472458 3.799686568
82.03997355 3.985089791
94.03997355 6.280075645
96.05562361 8.122885382
106.0399735 11.01849359
121.0508726 3.361230337
123.0665226 7.358736694
133.0508726 4.305259597
134.0461215 3.708365728

Name: +ve in-silico MS/MS by CFM-ID for BORBLDJNKYHVJP-FXBDTBDDSA-N
ID: BORBLDJNKYHVJP-FXBDTBDDSA-N
Comment: Energy0
Num peaks: 7
109.0647913 2.879665661
111.0804414 3.480457255
113.0960915 3.107607024
137.0960915 4.343948274
139.1117415 2.09106715
149.0960915 12.76568048
167.1066561 53.41882565

Name: +ve in-silico MS/MS by CFM-ID for BORBLDJNKYHVJP-FXBDTBDDSA-N
ID: BORBLDJNKYHVJP-FXBDTBDDSA-N
Comment: Energy1
Num peaks: 31
39.02292652 2.039274724
41.03857658 1.726113879
43.01784114 1.18140126
53.00219107 1.377814196
53.03857658 2.165772239
55.01784114 2.742790911
55.05422664 2.859569308
57.0334912 1.234573278
57.06987671 1.303514736
67.01784114 1.251158284
69.0334912 1.698793291
71.04914126 1.73111519
79.01784114 1.063227108
81.0334912 2.555836932
81.06987671 1.107281143
83.04914126 1.362861821
93.0334912 1.586675598
95.04914126 2.282563829
97.06479133 1.551879245
99.08044139 1.151802265
107.0491413 4.266618729
109.0647913 3.401156492
111.0440559 1.252822411
111.0804414 2.975386234
113.0960915 1.501251232
135.0804414 1.121535103
137.0960915 3.209363434
139.1117415 2.661816094
149.0960915 8.155857392
151.075356 1.149427087
167.1066561 13.16586505

Name: +ve in-silico MS/MS by CFM-ID for BORBLDJNKYHVJP-FXBDTBDDSA-N
ID: BORBLDJNKYHVJP-FXBDTBDDSA-N
Comment: Energy2
Num peaks: 31
27.02292652 1.282044031
39.02292652 6.951777433
41.00219107 1.228395861
41.03857658 5.051021244
43.05422664 1.615032686
45.0334912 0.9977453348
49.00727645 1.360509122
51.02292652 4.287596433
53.00219107 1.096212553
53.03857658 9.019056123
55.05422664 6.26328171
57.06987671 2.193366182
65.03857658 2.741537618
67.05422664 3.156623294
69.0334912 1.944194021
69.06987671 1.167065281
71.04914126 1.230424223
79.01784114 1.817316004
79.05422664 1.026255772
81.0334912 2.845268307
81.06987671 2.963305173
93.0334912 1.368509061
95.04914126 2.866076447
95.08552677 1.875398806
107.0855268 1.674710361
123.0804414 1.284618966
131.0855268 1.085460822
135.0804414 1.658597665
139.075356 1.092717946
139.1117415 1.059169517
151.075356 2.385623198

Name: +ve in-silico MS/MS by CFM-ID for ZDKZHVNKFOXMND-NBEYISGCSA-N
ID: ZDKZHVNKFOXMND-NBEYISGCSA-N
Comment: Energy0
Num peaks: 6
121.1011768 5.811235712
123.1168269 3.351818802
137.0960915 4.679582304
149.0960915 4.076367548
151.075356 4.198588431
167.1066561 59.88881106

Name: +ve in-silico MS/MS by CFM-ID for ZDKZHVNKFOXMND-NBEYISGCSA-N
ID: ZDKZHVNKFOXMND-NBEYISGCSA-N
Comment: Energy1
Num peaks: 17
53.03857658 1.497086089
55.05422664 2.604892716
57.06987671 1.448777759
65.03857658 1.702439858
79.05422664 3.012689072
81.06987671 4.25105542
83.08552677 1.961680203
105.0698767 2.531583911
107.0855268 2.953029339
109.1011768 3.906714665
119.0855268 4.750637765
121.1011768 9.524678486
123.1168269 11.54863465
135.0804414 1.340111303
139.1117415 5.451394653
149.0960915 4.226421656
167.1066561 17.81759433

Name: +ve in-silico MS/MS by CFM-ID for ZDKZHVNKFOXMND-NBEYISGCSA-N
ID: ZDKZHVNKFOXMND-NBEYISGCSA-N
Comment: Energy2
Num peaks: 22
39.02292652 9.28897772
41.03857658 4.459182002
43.05422664 1.625732126
51.02292652 5.986484541
53.03857658 9.429606124
55.05422664 10.75440412
57.06987671 2.760230725
65.03857658 4.170927434
67.05422664 4.313902987
73.02840582 1.345798888
79.05422664 5.221165072
81.06987671 7.037314368
83.08552677 2.961634778
93.06987671 1.392805821
95.04914126 1.19663264
95.08552677 1.273868449
105.0698767 1.183301241
109.0647913 1.478830235
119.0855268 0.9543189858
121.1011768 1.621804915
137.0597059 0.8842175709
151.075356 0.9856092936

Name: +ve in-silico MS/MS by CFM-ID for ZDKZHVNKFOXMND-ZQARSLAVSA-N
ID: ZDKZHVNKFOXMND-ZQARSLAVSA-N
Comment: Energy0
Num peaks: 6
121.1011768 5.811235712
123.1168269 3.351818802
137.0960915 4.679582304
149.0960915 4.076367548
151.075356 4.198588431
167.1066561 59.88881106

Name: +ve in-silico MS/MS by CFM-ID for ZDKZHVNKFOXMND-ZQARSLAVSA-N
ID: ZDKZHVNKFOXMND-ZQARSLAVSA-N
Comment: Energy1
Num peaks: 17
53.03857658 1.497086089
55.05422664 2.604892716
57.06987671 1.448777759
65.03857658 1.702439858
79.05422664 3.012689072
81.06987671 4.25105542
83.08552677 1.961680203
105.0698767 2.531583911
107.0855268 2.953029339
109.1011768 3.906714665
119.0855268 4.750637765
121.1011768 9.524678486
123.1168269 11.54863465
135.0804414 1.340111303
139.1117415 5.451394653
149.0960915 4.226421656
167.1066561 17.81759433

Name: +ve in-silico MS/MS by CFM-ID for ZDKZHVNKFOXMND-ZQARSLAVSA-N
ID: ZDKZHVNKFOXMND-ZQARSLAVSA-N
Comment: Energy2
Num peaks: 22
39.02292652 9.28897772
41.03857658 4.459182002
43.05422664 1.625732126
51.02292652 5.986484541
53.03857658 9.429606124
55.05422664 10.75440412
57.06987671 2.760230725
65.03857658 4.170927434
67.05422664 4.313902987
73.02840582 1.345798888
79.05422664 5.221165072
81.06987671 7.037314368
83.08552677 2.961634778
93.06987671 1.392805821
95.04914126 1.19663264
95.08552677 1.273868449
105.0698767 1.183301241
109.0647913 1.478830235
119.0855268 0.9543189858
121.1011768 1.621804915
137.0597059 0.8842175709
151.075356 0.9856092936

Name: +ve in-silico MS/MS by CFM-ID for YGMNGQDLUQECTO-SFGNSQDASA-N
ID: YGMNGQDLUQECTO-SFGNSQDASA-N
Comment: Energy0
Num peaks: 6
67.05422664 1.359857714
123.0440559 2.509719483
125.0597059 2.323561931
127.075356 5.420303571
149.0960915 8.310269943
167.1066561 74.50078505

Name: +ve in-silico MS/MS by CFM-ID for YGMNGQDLUQECTO-SFGNSQDASA-N
ID: YGMNGQDLUQECTO-SFGNSQDASA-N
Comment: Energy1
Num peaks: 16
41.03857658 1.482526936
55.05422664 2.1271872
65.03857658 1.834341446
67.05422664 4.141468723
69.06987671 4.746256056
81.06987671 3.210696937
83.08552677 1.235868107
99.04405588 2.760018677
109.0647913 1.180588539
111.0440559 1.246495375
123.0440559 6.777092683
125.0597059 3.481458405
127.075356 5.345218693
139.1117415 2.391620695
149.0960915 8.921098347
167.1066561 30.28830764

Name: +ve in-silico MS/MS by CFM-ID for YGMNGQDLUQECTO-SFGNSQDASA-N
ID: YGMNGQDLUQECTO-SFGNSQDASA-N
Comment: Energy2
Num peaks: 18
39.02292652 3.253498503
41.00219107 2.342745197
49.00727645 2.591696583
51.02292652 5.901959904
53.03857658 3.057822189
55.01784114 1.528352767
55.05422664 4.104938438
65.03857658 10.83534994
67.05422664 17.81896977
69.0334912 2.278064662
69.06987671 4.591720833
79.05422664 1.425480184
81.06987671 9.105078297
83.08552677 3.890640013
91.05422664 2.139045278
93.0334912 1.792042813
93.06987671 2.047189304
109.0647913 2.006138393

Name: +ve in-silico MS/MS by CFM-ID for NEMBFIOCFSUBLI-AEJSXWLSSA-N
ID: NEMBFIOCFSUBLI-AEJSXWLSSA-N
Comment: Energy0
Num peaks: 6
79.05422664 1.599819711
107.0491413 1.623594825
109.0647913 3.02572005
131.0855268 16.712384
149.0960915 37.92003831
167.1066561 20.40921537

Name: +ve in-silico MS/MS by CFM-ID for NEMBFIOCFSUBLI-AEJSXWLSSA-N
ID: NEMBFIOCFSUBLI-AEJSXWLSSA-N
Comment: Energy1
Num peaks: 23
39.02292652 1.243664028
41.03857658 2.201878478
55.05422664 3.792981465
63.02292652 1.45083942
65.03857658 1.166969998
79.01784114 1.477245836
79.05422664 4.279808678
81.06987671 2.729774648
91.05422664 1.776482238
95.08552677 1.063679817
105.0334912 1.467310445
107.0491413 4.345260511
107.0855268 1.017352174
109.0647913 7.620092491
111.0804414 1.193179365
121.1011768 1.046703544
123.0440559 1.820352086
123.0804414 0.9720023558
127.075356 2.725204994
131.0855268 11.53265777
137.0960915 1.441729674
149.0960915 17.12090443
167.1066561 6.673575967

Name: +ve in-silico MS/MS by CFM-ID for NEMBFIOCFSUBLI-AEJSXWLSSA-N
ID: NEMBFIOCFSUBLI-AEJSXWLSSA-N
Comment: Energy2
Num peaks: 27
25.00727645 1.443224155
39.02292652 5.5247491
41.00219107 0.981747523
41.03857658 1.610458305
55.05422664 11.50816992
57.06987671 3.793342509
59.08552677 3.486308497
63.02292652 2.954974765
65.00219107 1.055698711
65.03857658 3.790167394
67.05422664 1.706379799
79.01784114 2.369905436
79.05422664 11.53036201
81.0334912 1.37685164
81.06987671 5.063125512
89.03857658 0.9933429089
93.06987671 1.415730068
95.08552677 1.877746896
105.0698767 1.664159325
109.0647913 2.053110868
119.0855268 3.068862
121.0647913 1.133744852
121.1011768 1.035199854
123.0804414 1.982861195
131.0855268 3.831641322
133.0647913 1.309781728
149.0960915 1.492240054

Name: +ve in-silico MS/MS by CFM-ID for AKASWINDKIEEBO-ZJUUUORDSA-N
ID: AKASWINDKIEEBO-ZJUUUORDSA-N
Comment: Energy0
Num peaks: 6
43.05422664 0.6191579177
55.05422664 1.579347554
123.0440559 4.650482287
125.0597059 3.281736805
149.0960915 8.359926269
167.1066561 74.87820291

Name: +ve in-silico MS/MS by CFM-ID for AKASWINDKIEEBO-ZJUUUORDSA-N
ID: AKASWINDKIEEBO-ZJUUUORDSA-N
Comment: Energy1
Num peaks: 12
39.02292652 3.810768413
41.03857658 4.464481951
55.05422664 13.64805504
57.06987671 1.906538966
67.05422664 2.990884394
69.06987671 5.576549848
109.0647913 2.412738165
123.0440559 8.365605074
125.0597059 4.341713946
127.075356 7.652107841
149.0960915 6.015307658
167.1066561 18.96654654

Name: +ve in-silico MS/MS by CFM-ID for AKASWINDKIEEBO-ZJUUUORDSA-N
ID: AKASWINDKIEEBO-ZJUUUORDSA-N
Comment: Energy2
Num peaks: 16
39.02292652 6.386306223
41.03857658 4.848614621
49.00727645 2.483572605
51.02292652 3.249664429
53.03857658 2.070080064
55.05422664 15.22021268
57.06987671 4.088312369
59.08552677 5.091796138
65.03857658 9.413899546
67.05422664 9.564631282
69.06987671 2.398256437
79.05422664 2.059728288
81.0334912 3.404403304
81.06987671 6.274899165
83.08552677 2.427356153
91.05422664 2.043616668

Name: +ve in-silico MS/MS by CFM-ID for NJOIWWRMLFSDTM-SECBINFHSA-N
ID: NJOIWWRMLFSDTM-SECBINFHSA-N
Comment: Energy0
Num peaks: 9
107.0855268 1.524647272
121.1011768 2.633796426
123.0804414 1.91566868
125.0960915 3.756549749
127.075356 1.96990916
139.1117415 6.785728673
149.0960915 13.17024433
167.1066561 27.19404927
185.1172208 21.2871534

Name: +ve in-silico MS/MS by CFM-ID for NJOIWWRMLFSDTM-SECBINFHSA-N
ID: NJOIWWRMLFSDTM-SECBINFHSA-N
Comment: Energy1
Num peaks: 22
53.03857658 1.036634128
57.0334912 3.137680393
65.03857658 2.31284681
67.05422664 2.108908604
71.04914126 1.643215357
81.06987671 4.394147332
97.06479133 2.270872397
107.0855268 2.490370438
109.0647913 1.173517887
119.0855268 1.073634291
121.1011768 9.901727719
123.0440559 2.270599023
123.0804414 2.085497296
123.1168269 3.411746143
125.0597059 1.866145356
125.0960915 3.025246402
127.075356 3.117123031
139.1117415 11.58352053
141.1273916 1.446318654
149.0960915 5.940166273
167.1066561 9.774195937
185.1172208 4.399017437

Name: +ve in-silico MS/MS by CFM-ID for NJOIWWRMLFSDTM-SECBINFHSA-N
ID: NJOIWWRMLFSDTM-SECBINFHSA-N
Comment: Energy2
Num peaks: 26
39.02292652 4.091589413
41.00219107 1.634523232
41.03857658 2.026944816
43.01784114 2.001681971
51.02292652 1.653106415
53.03857658 2.383714316
55.05422664 2.5348655
57.0334912 3.35911212
65.03857658 7.66900811
67.01784114 3.48482129
67.05422664 10.52376897
69.0334912 1.587336064
69.06987671 1.346133893
71.04914126 1.32688299
79.05422664 1.425649839
81.06987671 10.610137
83.08552677 1.738714296
95.08552677 2.782173531
97.06479133 1.37515188
105.0698767 2.944903016
107.0855268 3.654674795
109.0647913 1.84060678
121.1011768 2.461010964
123.0804414 2.529855471
123.1168269 2.644654177
127.075356 1.464689659

Name: +ve in-silico MS/MS by CFM-ID for NJOIWWRMLFSDTM-VIFPVBQESA-N
ID: NJOIWWRMLFSDTM-VIFPVBQESA-N
Comment: Energy0
Num peaks: 9
107.0855268 1.524647272
121.1011768 2.633796426
123.0804414 1.91566868
125.0960915 3.756549749
127.075356 1.96990916
139.1117415 6.785728673
149.0960915 13.17024433
167.1066561 27.19404927
185.1172208 21.2871534

Name: +ve in-silico MS/MS by CFM-ID for NJOIWWRMLFSDTM-VIFPVBQESA-N
ID: NJOIWWRMLFSDTM-VIFPVBQESA-N
Comment: Energy1
Num peaks: 22
53.03857658 1.036634128
57.0334912 3.137680393
65.03857658 2.31284681
67.05422664 2.108908604
71.04914126 1.643215357
81.06987671 4.394147332
97.06479133 2.270872397
107.0855268 2.490370438
109.0647913 1.173517887
119.0855268 1.073634291
121.1011768 9.901727719
123.0440559 2.270599023
123.0804414 2.085497296
123.1168269 3.411746143
125.0597059 1.866145356
125.0960915 3.025246402
127.075356 3.117123031
139.1117415 11.58352053
141.1273916 1.446318654
149.0960915 5.940166273
167.1066561 9.774195937
185.1172208 4.399017437

Name: +ve in-silico MS/MS by CFM-ID for NJOIWWRMLFSDTM-VIFPVBQESA-N
ID: NJOIWWRMLFSDTM-VIFPVBQESA-N
Comment: Energy2
Num peaks: 26
39.02292652 4.091589413
41.00219107 1.634523232
41.03857658 2.026944816
43.01784114 2.001681971
51.02292652 1.653106415
53.03857658 2.383714316
55.05422664 2.5348655
57.0334912 3.35911212
65.03857658 7.66900811
67.01784114 3.48482129
67.05422664 10.52376897
69.0334912 1.587336064
69.06987671 1.346133893
71.04914126 1.32688299
79.05422664 1.425649839
81.06987671 10.610137
83.08552677 1.738714296
95.08552677 2.782173531
97.06479133 1.37515188
105.0698767 2.944903016
107.0855268 3.654674795
109.0647913 1.84060678
121.1011768 2.461010964
123.0804414 2.529855471
123.1168269 2.644654177
127.075356 1.464689659

Name: +ve in-silico MS/MS by CFM-ID for CDSMSBUVCWHORP-UHFFFAOYSA-N
ID: CDSMSBUVCWHORP-UHFFFAOYSA-N
Comment: Energy0
Num peaks: 6
119.0855268 1.933852105
121.1011768 15.87721544
123.1168269 2.348622575
127.075356 2.917019487
149.0960915 14.73657504
167.1066561 45.2332252

Name: +ve in-silico MS/MS by CFM-ID for CDSMSBUVCWHORP-UHFFFAOYSA-N
ID: CDSMSBUVCWHORP-UHFFFAOYSA-N
Comment: Energy1
Num peaks: 21
39.02292652 1.329961989
53.03857658 1.13639572
55.05422664 3.861146168
67.05422664 2.107893413
69.06987671 1.768333151
79.05422664 5.072654791
81.06987671 3.816904655
85.02840582 1.311707036
95.08552677 1.490153429
105.0334912 2.402106155
107.0855268 1.153183356
111.0440559 1.287302058
119.0855268 1.938671773
121.1011768 19.67441907
123.0440559 2.389665876
123.1168269 3.93788367
125.0597059 1.354413732
127.075356 1.695808877
131.0855268 1.267730928
149.0960915 10.55848419
167.1066561 11.2031571

Name: +ve in-silico MS/MS by CFM-ID for CDSMSBUVCWHORP-UHFFFAOYSA-N
ID: CDSMSBUVCWHORP-UHFFFAOYSA-N
Comment: Energy2
Num peaks: 19
39.02292652 5.051716546
41.03857658 1.257824279
49.00727645 2.256980745
51.02292652 8.000567518
53.03857658 8.905481935
55.05422664 6.072088681
57.06987671 1.175286314
65.03857658 8.351626072
67.05422664 7.166033767
69.06987671 3.390742456
79.05422664 3.824745098
81.06987671 6.203765976
91.05422664 1.452817836
93.06987671 3.511782857
95.08552677 4.109743748
105.0698767 3.229090631
107.0855268 2.318767981
121.1011768 1.566118426
123.1168269 2.711733937

Name: +ve in-silico MS/MS by CFM-ID for XPHVDOXZJRTIMV-UHFFFAOYSA-N
ID: XPHVDOXZJRTIMV-UHFFFAOYSA-N
Comment: Energy0
Num peaks: 6
119.0855268 2.343764206
121.1011768 19.85105386
123.1168269 2.799336077
131.0855268 0.7537835528
149.0960915 17.80168738
167.1066561 55.6674396

Name: +ve in-silico MS/MS by CFM-ID for XPHVDOXZJRTIMV-UHFFFAOYSA-N
ID: XPHVDOXZJRTIMV-UHFFFAOYSA-N
Comment: Energy1
Num peaks: 6
119.0855268 3.684967295
121.1011768 39.395844
123.1168269 6.486047139
131.0855268 2.640702965
149.0960915 20.75543038
167.1066561 20.44702495

Name: +ve in-silico MS/MS by CFM-ID for XPHVDOXZJRTIMV-UHFFFAOYSA-N
ID: XPHVDOXZJRTIMV-UHFFFAOYSA-N
Comment: Energy2
Num peaks: 8
39.02292652 4.736583295
81.06987671 9.265245805
93.06987671 6.461208339
95.08552677 9.945995269
105.0698767 14.00679016
119.0855268 12.18606035
121.1011768 22.2087222
123.1168269 3.940384325

Name: +ve in-silico MS/MS by CFM-ID for LVQDKIWDGQRHTE-UHFFFAOYSA-N
ID: LVQDKIWDGQRHTE-UHFFFAOYSA-N
Comment: Energy0
Num peaks: 6
18.03382555 0.239224828
41.03857658 4.342255352
114.0774217 0.2314703859
127.0726706 3.225151561
150.0774217 6.427448889
167.1039708 83.95760987

Name: +ve in-silico MS/MS by CFM-ID for LVQDKIWDGQRHTE-UHFFFAOYSA-N
ID: LVQDKIWDGQRHTE-UHFFFAOYSA-N
Comment: Energy1
Num peaks: 6
41.03857658 14.03114485
85.05087258 3.684637261
125.0821727 4.09325654
127.0726706 10.94770747
150.0774217 14.05281561
167.1039708 42.07280384

Name: +ve in-silico MS/MS by CFM-ID for LVQDKIWDGQRHTE-UHFFFAOYSA-N
ID: LVQDKIWDGQRHTE-UHFFFAOYSA-N
Comment: Energy2
Num peaks: 9
28.01817548 1.885624391
41.03857658 25.0223509
43.02907452 14.96286898
45.04472458 4.415476091
68.02432348 5.925665626
70.03997355 1.855272537
85.05087258 5.584518631
110.0461215 5.418703288
127.0726706 16.15777954

Name: +ve in-silico MS/MS by CFM-ID for MBGGFXOXUIDRJD-UHFFFAOYSA-N
ID: MBGGFXOXUIDRJD-UHFFFAOYSA-N
Comment: Energy0
Num peaks: 6
55.05422664 1.522967418
57.06987671 13.58828364
111.0440559 3.304534892
139.075356 1.198050882
149.0960915 1.638677029
167.1066561 66.02304519

Name: +ve in-silico MS/MS by CFM-ID for MBGGFXOXUIDRJD-UHFFFAOYSA-N
ID: MBGGFXOXUIDRJD-UHFFFAOYSA-N
Comment: Energy1
Num peaks: 12
29.03857658 1.289801973
43.05422664 1.482237896
51.02292652 1.405702378
55.05422664 4.076506431
57.06987671 29.19156656
109.0284058 1.298279609
111.0440559 12.27463061
137.0960915 1.06158069
139.075356 1.214084479
139.1117415 1.399392963
149.0960915 1.535872927
167.1066561 24.42150757

Name: +ve in-silico MS/MS by CFM-ID for MBGGFXOXUIDRJD-UHFFFAOYSA-N
ID: MBGGFXOXUIDRJD-UHFFFAOYSA-N
Comment: Energy2
Num peaks: 16
39.02292652 2.206214557
41.03857658 10.42876141
43.05422664 3.100991891
51.02292652 3.623030211
53.03857658 3.242497652
55.05422664 3.651057344
57.06987671 28.77389232
65.03857658 3.019964844
67.01784114 1.724377713
79.01784114 2.118612771
81.0334912 4.397207918
83.04914126 4.524455023
95.04914126 3.076502268
99.08044139 1.280897661
109.0284058 1.876779999
111.0440559 4.05124415

Name: +ve in-silico MS/MS by CFM-ID for VNQXSTWCDUXYEZ-UHFFFAOYSA-N
ID: VNQXSTWCDUXYEZ-UHFFFAOYSA-N
Comment: Energy0
Num peaks: 6
109.1011768 2.3731544
111.1168269 1.781136528
137.0960915 2.791659344
139.1117415 5.655493366
149.0960915 14.96445782
167.1066561 67.45428616

Name: +ve in-silico MS/MS by CFM-ID for VNQXSTWCDUXYEZ-UHFFFAOYSA-N
ID: VNQXSTWCDUXYEZ-UHFFFAOYSA-N
Comment: Energy1
Num peaks: 10
67.05422664 1.653255619
81.0334912 2.768345993
95.04914126 1.581028206
107.0855268 2.774897069
109.1011768 3.345489562
111.1168269 2.372208339
137.0960915 4.22403542
139.1117415 12.68827444
149.0960915 15.77364236
167.1066561 34.17149152

Name: +ve in-silico MS/MS by CFM-ID for VNQXSTWCDUXYEZ-UHFFFAOYSA-N
ID: VNQXSTWCDUXYEZ-UHFFFAOYSA-N
Comment: Energy2
Num peaks: 24
39.02292652 1.22717936
51.02292652 4.370283048
55.05422664 2.18862887
57.06987671 1.331129887
65.03857658 12.09969079
67.05422664 6.91316864
69.06987671 4.773702328
71.08552677 1.717780525
81.06987671 4.909556562
83.08552677 3.307968873
93.06987671 2.256817199
95.04914126 1.694496086
95.08552677 2.265862656
97.06479133 1.502291715
107.0855268 5.852015343
109.1011768 3.936271059
111.0804414 1.314925699
111.1168269 2.005173279
119.0855268 1.732317602
121.1011768 2.648753863
123.0804414 3.749283214
133.0647913 2.703364593
139.1117415 1.763434305
149.0960915 4.719083208

Name: +ve in-silico MS/MS by CFM-ID for GRHWFPUCRVCMRY-TXFIJWAUSA-N
ID: GRHWFPUCRVCMRY-TXFIJWAUSA-N
Comment: Energy0
Num peaks: 14
57.0334912 2.902481936
69.0334912 2.139839901
83.04914126 2.327517065
97.06479133 1.684852942
109.0647913 1.973273195
111.0804414 1.982218597
123.0804414 4.675871343
125.0960915 3.869712178
131.0855268 1.48492644
135.0804414 2.062304199
137.0960915 5.482230309
139.1117415 3.156147861
149.0960915 13.93824441
167.1066561 33.65141018

Name: +ve in-silico MS/MS by CFM-ID for GRHWFPUCRVCMRY-TXFIJWAUSA-N
ID: GRHWFPUCRVCMRY-TXFIJWAUSA-N
Comment: Energy1
Num peaks: 30
39.02292652 1.377191228
41.00219107 1.48496437
43.01784114 1.189836742
51.02292652 1.202330608
53.00219107 2.910097152
55.01784114 1.396631918
65.00219107 1.9747164
65.03857658 2.167960358
67.01784114 1.986535961
67.05422664 2.963459928
69.0334912 5.454676471
71.04914126 1.153081942
79.05422664 1.138930278
81.0334912 2.787829626
83.04914126 6.191937125
91.05422664 1.552025881
93.0334912 2.061156922
95.04914126 2.081317376
97.06479133 4.06740385
107.0491413 1.19503721
109.0647913 4.331968831
111.0804414 1.555815731
121.0647913 1.78116816
123.0804414 4.051156005
125.0960915 1.095274353
131.0855268 1.092377627
137.0960915 2.203429397
139.1117415 2.548215062
149.0960915 6.937530547
167.1066561 8.071258594

Name: +ve in-silico MS/MS by CFM-ID for GRHWFPUCRVCMRY-TXFIJWAUSA-N
ID: GRHWFPUCRVCMRY-TXFIJWAUSA-N
Comment: Energy2
Num peaks: 21
39.02292652 9.237256098
41.03857658 3.147030353
49.00727645 1.766027876
51.02292652 4.596402691
53.00219107 2.331290006
53.03857658 9.052287464
55.01784114 2.408273109
55.05422664 4.722718953
57.0334912 1.807904481
65.00219107 2.34980924
65.03857658 3.140241736
67.01784114 3.810084153
67.05422664 6.961980459
69.0334912 6.876130772
69.06987671 2.276855391
79.01784114 1.667785956
81.0334912 2.806425939
83.04914126 3.250187311
93.06987671 2.523521089
95.08552677 2.118696793
107.0855268 3.860477448

Name: +ve in-silico MS/MS by CFM-ID for SFUCGABQOMYVJW-UHFFFAOYSA-N
ID: SFUCGABQOMYVJW-UHFFFAOYSA-N
Comment: Energy0
Num peaks: 6
55.05422664 1.165394937
107.0491413 2.302456962
121.0647913 2.047133201
123.0804414 1.671782511
149.0960915 60.28299935
167.1066561 21.57902388

Name: +ve in-silico MS/MS by CFM-ID for SFUCGABQOMYVJW-UHFFFAOYSA-N
ID: SFUCGABQOMYVJW-UHFFFAOYSA-N
Comment: Energy1
Num peaks: 14
39.02292652 2.911421131
41.03857658 2.862916533
53.03857658 1.888601509
55.05422664 3.809752052
59.04914126 2.561513183
73.06479133 1.505880404
107.0491413 9.861774788
109.0647913 1.814019408
121.0647913 1.608913313
121.1011768 2.031140835
123.0804414 1.763264212
131.0855268 1.630348862
149.0960915 35.14391606
167.1066561 11.30938078

Name: +ve in-silico MS/MS by CFM-ID for SFUCGABQOMYVJW-UHFFFAOYSA-N
ID: SFUCGABQOMYVJW-UHFFFAOYSA-N
Comment: Energy2
Num peaks: 23
39.02292652 5.149908268
41.03857658 6.974727586
43.05422664 3.761592503
51.02292652 2.318534853
53.03857658 3.695385267
55.05422664 4.666292631
65.03857658 2.204789362
77.03857658 3.651341681
79.05422664 5.872368131
91.05422664 2.503374433
93.06987671 2.529197866
103.0542266 1.609391673
105.0334912 2.771709717
105.0698767 1.623703309
107.0491413 9.000905826
109.0647913 1.816355891
117.0698767 1.755320549
119.0855268 2.254775847
121.0647913 2.347453911
121.1011768 5.33122975
131.0855268 2.37304089
133.0647913 2.803713881
149.0960915 3.896041372

Name: +ve in-silico MS/MS by CFM-ID for GVTFSJLFFJEHAD-CSMHCCOUSA-N
ID: GVTFSJLFFJEHAD-CSMHCCOUSA-N
Comment: Energy0
Num peaks: 6
69.06987671 3.25328587
95.04914126 3.812004532
97.06479133 3.487449771
131.0855268 3.532079925
149.0960915 38.6725999
167.1066561 31.43557463

Name: +ve in-silico MS/MS by CFM-ID for GVTFSJLFFJEHAD-CSMHCCOUSA-N
ID: GVTFSJLFFJEHAD-CSMHCCOUSA-N
Comment: Energy1
Num peaks: 19
39.02292652 1.868080315
67.05422664 4.082925579
69.0334912 1.570866784
69.06987671 4.302158364
93.06987671 1.195121149
95.04914126 2.767145586
95.08552677 1.206282223
97.06479133 2.59245594
109.0647913 3.382759031
117.0698767 1.271974596
121.0647913 1.803550305
121.1011768 2.231467326
123.0804414 1.469594192
131.0855268 5.697955962
135.0804414 1.545688026
137.0960915 2.651400974
139.1117415 5.904914533
149.0960915 21.66278474
167.1066561 12.99132184

Name: +ve in-silico MS/MS by CFM-ID for GVTFSJLFFJEHAD-CSMHCCOUSA-N
ID: GVTFSJLFFJEHAD-CSMHCCOUSA-N
Comment: Energy2
Num peaks: 21
25.00727645 1.338692619
39.02292652 3.640772506
41.03857658 1.851298269
51.02292652 2.587710867
53.00219107 3.075563945
53.03857658 3.489628452
55.01784114 2.346569715
55.05422664 3.120676583
67.05422664 21.72743418
69.0334912 2.000980347
69.06987671 12.55886569
71.08552677 1.982051975
81.0334912 1.484576041
81.06987671 3.018685651
91.05422664 2.807974517
93.06987671 1.701604752
95.04914126 3.908062022
95.08552677 1.395753453
97.06479133 2.489397947
109.0647913 1.899894288
121.1011768 1.739217705

Name: +ve in-silico MS/MS by CFM-ID for CSHZYWUPJWVTMQ-UHFFFAOYSA-N
ID: CSHZYWUPJWVTMQ-UHFFFAOYSA-N
Comment: Energy0
Num peaks: 6
43.05422664 2.289652638
57.06987671 3.401532474
123.0440559 2.199971757
149.0960915 3.567121424
151.075356 1.128701813
167.1066561 76.79976417

Name: +ve in-silico MS/MS by CFM-ID for CSHZYWUPJWVTMQ-UHFFFAOYSA-N
ID: CSHZYWUPJWVTMQ-UHFFFAOYSA-N
Comment: Energy1
Num peaks: 16
39.02292652 2.396720442
41.03857658 2.62118488
43.05422664 8.699891174
53.03857658 2.173056917
55.05422664 3.424432407
57.06987671 12.00936537
81.06987671 1.386204229
83.08552677 1.398206781
111.0440559 1.381501647
123.0440559 7.554730399
123.0804414 1.326113423
125.0597059 1.56275295
137.0960915 2.708324141
139.1117415 3.168040231
149.0960915 2.706605989
167.1066561 26.14600452

Name: +ve in-silico MS/MS by CFM-ID for CSHZYWUPJWVTMQ-UHFFFAOYSA-N
ID: CSHZYWUPJWVTMQ-UHFFFAOYSA-N
Comment: Energy2
Num peaks: 20
27.02292652 1.376768857
39.02292652 8.302303285
41.03857658 10.62775023
43.05422664 13.10497235
51.02292652 2.286290344
53.03857658 9.368175158
55.05422664 7.063793219
57.06987671 8.199435971
79.05422664 1.261408936
81.06987671 1.414879288
93.0334912 1.485704895
95.04914126 3.116826887
105.0334912 2.544284119
107.0491413 1.706115613
121.0647913 1.184178157
121.1011768 1.476870199
123.0440559 2.004465869
125.0960915 1.298503643
137.0597059 1.342128335
151.075356 1.311005768

Name: +ve in-silico MS/MS by CFM-ID for DLKVHFJZTKTFRS-UHFFFAOYSA-N
ID: DLKVHFJZTKTFRS-UHFFFAOYSA-N
Comment: Energy0
Num peaks: 6
123.0804414 0.6108325893
137.0960915 1.599276552
139.1117415 0.9421108051
149.0960915 20.13016408
151.075356 0.7350856018
167.1066561 72.20867838

Name: +ve in-silico MS/MS by CFM-ID for DLKVHFJZTKTFRS-UHFFFAOYSA-N
ID: DLKVHFJZTKTFRS-UHFFFAOYSA-N
Comment: Energy1
Num peaks: 6
121.0647913 3.934962048
135.0804414 2.937551324
137.0960915 3.568552995
139.1117415 6.407909835
149.0960915 24.42135965
167.1066561 42.12664506

Name: +ve in-silico MS/MS by CFM-ID for DLKVHFJZTKTFRS-UHFFFAOYSA-N
ID: DLKVHFJZTKTFRS-UHFFFAOYSA-N
Comment: Energy2
Num peaks: 22
27.02292652 1.299382682
29.00219107 1.513923524
39.02292652 1.399578005
41.00219107 2.406185144
47.04914126 2.210277093
51.02292652 1.397905109
55.05422664 1.864531232
65.03857658 10.11782302
67.05422664 3.678289707
69.06987671 2.284262038
81.0334912 1.293965342
81.06987671 1.337634007
95.08552677 1.441082668
107.0855268 3.478354198
119.0855268 4.936910352
121.0647913 3.737394661
121.1011768 11.04056714
123.0804414 4.604300821
133.0647913 4.229869402
137.0960915 1.439245299
149.0960915 13.62348402
151.075356 1.615184386

Name: +ve in-silico MS/MS by CFM-ID for ZZVPZXLETLTSEB-HNHGDDPOSA-N
ID: ZZVPZXLETLTSEB-HNHGDDPOSA-N
Comment: Energy0
Num peaks: 10
107.0855268 2.546898672
109.0647913 2.453920452
121.1011768 2.506893982
123.0804414 4.199496463
125.0960915 7.032707837
139.1117415 5.28938549
141.1273916 3.646407885
145.0859207 2.04877271
167.1066561 18.40887233
185.1172208 32.51339972

Name: +ve in-silico MS/MS by CFM-ID for ZZVPZXLETLTSEB-HNHGDDPOSA-N
ID: ZZVPZXLETLTSEB-HNHGDDPOSA-N
Comment: Energy1
Num peaks: 28
41.03857658 0.9251129632
51.02292652 0.9323789558
53.03857658 0.9545252885
65.03857658 1.009579465
67.05422664 1.46058219
81.06987671 3.559816231
83.08552677 1.401516544
95.04914126 0.9838473596
95.08552677 2.021254066
97.10117684 2.829186113
99.1168269 1.455928259
107.0855268 1.517949914
109.0647913 3.202842226
123.0440559 1.473325501
123.0804414 2.824051874
123.1168269 1.155058936
125.0597059 1.723300934
125.0960915 2.888372786
127.075356 1.763924618
139.1117415 1.674792102
141.0546206 3.405710486
141.1273916 1.970824164
143.0702706 1.907990301
145.0859207 2.270770308
149.0960915 2.48131518
157.1223062 1.479341259
167.1066561 16.80660772
185.1172208 14.81068779

Name: +ve in-silico MS/MS by CFM-ID for ZZVPZXLETLTSEB-HNHGDDPOSA-N
ID: ZZVPZXLETLTSEB-HNHGDDPOSA-N
Comment: Energy2
Num peaks: 21
51.02292652 1.415075938
53.03857658 4.390995304
55.05422664 3.546062962
57.06987671 1.490463551
65.03857658 4.734734739
67.05422664 8.481900271
69.0334912 0.9897817789
69.06987671 3.218926144
71.04914126 0.9992034908
79.05422664 3.982771443
81.06987671 16.19265373
83.08552677 4.105952241
95.08552677 6.240232975
97.10117684 7.143897333
105.0698767 1.266666444
107.0855268 2.491391678
109.0647913 2.109115021
121.1011768 1.184125042
123.1168269 2.023068995
125.0960915 3.021741894
149.0960915 1.063160059

Name: +ve in-silico MS/MS by CFM-ID for ZZVPZXLETLTSEB-PEHGTWAWSA-N
ID: ZZVPZXLETLTSEB-PEHGTWAWSA-N
Comment: Energy0
Num peaks: 10
107.0855268 2.546898672
109.0647913 2.453920452
121.1011768 2.506893982
123.0804414 4.199496463
125.0960915 7.032707837
139.1117415 5.28938549
141.1273916 3.646407885
145.0859207 2.04877271
167.1066561 18.40887233
185.1172208 32.51339972

Name: +ve in-silico MS/MS by CFM-ID for ZZVPZXLETLTSEB-PEHGTWAWSA-N
ID: ZZVPZXLETLTSEB-PEHGTWAWSA-N
Comment: Energy1
Num peaks: 28
41.03857658 0.9251129632
51.02292652 0.9323789558
53.03857658 0.9545252885
65.03857658 1.009579465
67.05422664 1.46058219
81.06987671 3.559816231
83.08552677 1.401516544
95.04914126 0.9838473596
95.08552677 2.021254066
97.10117684 2.829186113
99.1168269 1.455928259
107.0855268 1.517949914
109.0647913 3.202842226
123.0440559 1.473325501
123.0804414 2.824051874
123.1168269 1.155058936
125.0597059 1.723300934
125.0960915 2.888372786
127.075356 1.763924618
139.1117415 1.674792102
141.0546206 3.405710486
141.1273916 1.970824164
143.0702706 1.907990301
145.0859207 2.270770308
149.0960915 2.48131518
157.1223062 1.479341259
167.1066561 16.80660772
185.1172208 14.81068779

Name: +ve in-silico MS/MS by CFM-ID for ZZVPZXLETLTSEB-PEHGTWAWSA-N
ID: ZZVPZXLETLTSEB-PEHGTWAWSA-N
Comment: Energy2
Num peaks: 21
51.02292652 1.415075938
53.03857658 4.390995304
55.05422664 3.546062962
57.06987671 1.490463551
65.03857658 4.734734739
67.05422664 8.481900271
69.0334912 0.9897817789
69.06987671 3.218926144
71.04914126 0.9992034908
79.05422664 3.982771443
81.06987671 16.19265373
83.08552677 4.105952241
95.08552677 6.240232975
97.10117684 7.143897333
105.0698767 1.266666444
107.0855268 2.491391678
109.0647913 2.109115021
121.1011768 1.184125042
123.1168269 2.023068995
125.0960915 3.021741894
149.0960915 1.063160059

Name: +ve in-silico MS/MS by CFM-ID for VWRMUTKBDQWLAX-BYPYZUCNSA-N
ID: VWRMUTKBDQWLAX-BYPYZUCNSA-N
Comment: Energy0
Num peaks: 6
43.05422664 2.130219586
101.0597059 1.753626285
104.070605 13.05225605
106.086255 1.806743743
132.0655196 15.36430058
150.0760843 55.83528308

Name: +ve in-silico MS/MS by CFM-ID for VWRMUTKBDQWLAX-BYPYZUCNSA-N
ID: VWRMUTKBDQWLAX-BYPYZUCNSA-N
Comment: Energy1
Num peaks: 6
43.05422664 32.7400138
45.06987671 20.57836471
55.05422664 9.06619691
104.070605 13.57394589
132.0655196 3.114994807
150.0760843 4.617263006

Name: +ve in-silico MS/MS by CFM-ID for VWRMUTKBDQWLAX-BYPYZUCNSA-N
ID: VWRMUTKBDQWLAX-BYPYZUCNSA-N
Comment: Energy2
Num peaks: 8
41.03857658 9.185873814
43.05422664 18.86702078
45.06987671 5.432882276
55.05422664 3.779092169
86.0600403 16.72875095
114.0549549 10.04008878
116.0342195 7.900769097
132.0655196 9.7534004

Name: +ve in-silico MS/MS by CFM-ID for PCEVUTCFZAQRKV-UHFFFAOYSA-N
ID: PCEVUTCFZAQRKV-UHFFFAOYSA-N
Comment: Energy0
Num peaks: 6
123.0804414 0.6040462162
125.0960915 0.6815696895
139.1117415 0.3309332672
149.0960915 12.59821752
151.075356 0.797991281
167.1066561 83.43903786

Name: +ve in-silico MS/MS by CFM-ID for PCEVUTCFZAQRKV-UHFFFAOYSA-N
ID: PCEVUTCFZAQRKV-UHFFFAOYSA-N
Comment: Energy1
Num peaks: 6
121.0647913 5.424194584
123.0804414 3.018784908
135.0804414 2.392624508
139.1117415 4.817297138
149.0960915 14.59425961
167.1066561 55.63474017

Name: +ve in-silico MS/MS by CFM-ID for PCEVUTCFZAQRKV-UHFFFAOYSA-N
ID: PCEVUTCFZAQRKV-UHFFFAOYSA-N
Comment: Energy2
Num peaks: 18
27.02292652 2.064631123
41.00219107 4.235926784
43.01784114 2.094781812
65.03857658 7.176004563
67.01784114 3.95455487
67.05422664 4.365754987
97.10117684 1.488459808
107.0855268 6.557829131
119.0855268 4.30248161
121.0647913 4.563540231
121.1011768 7.831831102
123.0804414 3.216672459
125.0960915 1.482274952
133.0647913 6.050642966
139.1117415 1.920030081
149.0960915 13.27989399
151.075356 3.610347172
167.1066561 2.495568536

Name: +ve in-silico MS/MS by CFM-ID for VRCGDJCVKWWRME-MLWJPKLSSA-N
ID: VRCGDJCVKWWRME-MLWJPKLSSA-N
Comment: Energy0
Num peaks: 6
123.0804414 2.314557271
125.0960915 6.129614167
139.1117415 12.04589894
149.0960915 6.648060598
167.1066561 23.83656167
185.1172208 29.49552703

Name: +ve in-silico MS/MS by CFM-ID for VRCGDJCVKWWRME-MLWJPKLSSA-N
ID: VRCGDJCVKWWRME-MLWJPKLSSA-N
Comment: Energy1
Num peaks: 31
67.01784114 1.518062489
67.05422664 0.9285775398
69.0334912 1.506901432
69.06987671 1.5080519
71.04914126 1.658994123
71.08552677 1.357618358
81.06987671 3.179363655
83.08552677 2.733596061
85.10117684 1.715183757
93.06987671 1.577284704
97.10117684 1.527162567
107.0491413 1.100522138
107.0855268 3.386717302
109.0647913 1.280591282
111.1168269 1.794598116
113.0960915 1.37664807
121.1011768 2.471110754
123.0804414 2.696915993
123.1168269 1.075385009
125.0597059 1.760675389
125.0960915 3.760786453
127.075356 1.275681463
135.0804414 1.195716435
137.0960915 1.142936666
139.1117415 13.59419658
141.1273916 1.817824605
149.0960915 2.486214019
153.0910061 0.9159542563
157.1223062 1.326785909
167.1066561 6.01322209
185.1172208 4.250156784

Name: +ve in-silico MS/MS by CFM-ID for VRCGDJCVKWWRME-MLWJPKLSSA-N
ID: VRCGDJCVKWWRME-MLWJPKLSSA-N
Comment: Energy2
Num peaks: 31
25.00727645 1.257806829
27.02292652 1.867490666
39.02292652 2.853381118
41.03857658 3.455051133
51.02292652 2.900635815
53.00219107 1.759177661
53.03857658 1.674248736
55.05422664 5.913708876
57.0334912 1.144865465
65.00219107 1.415728335
65.03857658 3.65056672
67.01784114 3.065662693
67.05422664 7.321876486
68.99710569 2.024896322
69.0334912 2.255257571
69.06987671 5.554060433
71.01275576 0.9618016102
71.08552677 2.639688109
73.06479133 1.369852554
81.06987671 2.219049808
83.01275576 0.981059225
83.08552677 2.768982418
93.06987671 1.3617423
95.04914126 0.9843569722
95.08552677 2.144856164
97.10117684 2.588503809
107.0855268 1.601389804
109.0647913 1.408648326
111.1168269 1.662560732
123.0804414 2.013591523
123.1168269 1.498771667

Name: +ve in-silico MS/MS by CFM-ID for OEVMNXDFKAZCIM-HWQSCIPKSA-N
ID: OEVMNXDFKAZCIM-HWQSCIPKSA-N
Comment: Energy0
Num peaks: 6
42.03382555 1.628885405
72.04439023 2.185855926
115.0389705 3.776342551
132.0655196 17.83696394
133.0495352 11.90528135
150.0760843 43.72267442

Name: +ve in-silico MS/MS by CFM-ID for OEVMNXDFKAZCIM-HWQSCIPKSA-N
ID: OEVMNXDFKAZCIM-HWQSCIPKSA-N
Comment: Energy1
Num peaks: 12
74.0600403 1.380333459
86.0600403 1.475648069
102.0549549 3.25387444
104.070605 5.483609302
114.0549549 3.046426781
115.0389705 9.486950926
118.0498695 1.951318959
120.0655196 6.055446696
122.0811697 2.269429954
132.0655196 18.57349634
133.0495352 8.261016227
150.0760843 20.12241753

Name: +ve in-silico MS/MS by CFM-ID for OEVMNXDFKAZCIM-HWQSCIPKSA-N
ID: OEVMNXDFKAZCIM-HWQSCIPKSA-N
Comment: Energy2
Num peaks: 26
25.00727645 1.118524711
27.02292652 2.473654569
29.00219107 2.667370862
31.01784114 4.313622537
40.01817548 1.594640068
42.03382555 11.63622726
44.04947561 10.22710494
46.06512568 3.941248593
55.01784114 1.845437388
57.0334912 1.590951686
58.02874017 1.526469914
59.01275576 3.031633625
60.04439023 3.403148825
61.02840582 3.364248543
71.01275576 2.341058558
72.04439023 4.607949338
73.02840582 4.227829106
74.0600403 2.632391871
75.04405588 2.625552387
84.04439023 1.32298605
86.0600403 1.890520542
87.04405588 1.260522284
88.03930485 1.456103258
89.02332044 1.583273137
90.05495492 1.439001984
115.0389705 2.214420014

Name: +ve in-silico MS/MS by CFM-ID for NQWBFQXRASPNLB-UHFFFAOYSA-N
ID: NQWBFQXRASPNLB-UHFFFAOYSA-N
Comment: Energy0
Num peaks: 7
91.05422664 2.624051634
93.06987671 7.348472083
111.0804414 2.774481724
121.1011768 3.291708364
123.1168269 3.308913533
149.0960915 2.915204181
167.1066561 59.23625443

Name: +ve in-silico MS/MS by CFM-ID for NQWBFQXRASPNLB-UHFFFAOYSA-N
ID: NQWBFQXRASPNLB-UHFFFAOYSA-N
Comment: Energy1
Num peaks: 21
39.02292652 1.959548976
41.03857658 1.93456603
43.05422664 1.542679702
51.02292652 2.661122971
53.03857658 3.247565969
55.05422664 3.243443945
65.03857658 2.673193525
67.05422664 3.147433385
69.06987671 1.627373417
91.05422664 6.546804602
93.06987671 7.973767387
95.08552677 2.347899038
97.10117684 2.184894738
111.0804414 1.59788822
119.0855268 3.44363248
121.1011768 3.426819458
123.0440559 1.775435543
123.1168269 4.146198378
139.1117415 3.546653891
149.0960915 3.77527226
167.1066561 17.36054629

Name: +ve in-silico MS/MS by CFM-ID for NQWBFQXRASPNLB-UHFFFAOYSA-N
ID: NQWBFQXRASPNLB-UHFFFAOYSA-N
Comment: Energy2
Num peaks: 18
39.02292652 10.04140933
41.03857658 5.819399485
43.05422664 7.408907768
49.00727645 2.54261462
51.02292652 9.534360773
53.00219107 2.250736719
53.03857658 5.091771062
55.05422664 10.95124859
57.06987671 1.524469798
65.03857658 6.872181263
67.05422664 3.021116682
69.06987671 2.288823474
83.08552677 1.14296263
91.05422664 3.762186185
93.06987671 3.238606459
95.08552677 1.983871329
97.10117684 1.127713598
151.075356 1.619596885

Name: +ve in-silico MS/MS by CFM-ID for AOGQPLXWSUTHQB-UHFFFAOYSA-N
ID: AOGQPLXWSUTHQB-UHFFFAOYSA-N
Comment: Energy0
Num peaks: 6
43.01784114 4.452962167
83.08552677 1.863756704
85.10117684 16.51363985
103.1117415 5.72570629
127.1117415 2.227953416
145.1223062 55.35318669

Name: +ve in-silico MS/MS by CFM-ID for AOGQPLXWSUTHQB-UHFFFAOYSA-N
ID: AOGQPLXWSUTHQB-UHFFFAOYSA-N
Comment: Energy1
Num peaks: 8
41.03857658 3.439650744
43.01784114 2.747626482
43.05422664 3.478555853
61.02840582 3.440330534
83.08552677 3.001528479
85.10117684 47.76066182
103.1117415 6.704983001
145.1223062 12.05683293

Name: +ve in-silico MS/MS by CFM-ID for AOGQPLXWSUTHQB-UHFFFAOYSA-N
ID: AOGQPLXWSUTHQB-UHFFFAOYSA-N
Comment: Energy2
Num peaks: 14
15.02292652 2.046229131
25.00727645 1.766389027
39.02292652 1.875482606
41.03857658 15.73498463
43.01784114 5.521416827
43.05422664 13.1601714
45.06987671 1.894806736
55.05422664 9.622588451
57.06987671 7.599466737
59.04914126 1.58035315
59.08552677 2.310287572
69.06987671 4.053673004
71.08552677 2.167892502
85.10117684 11.98916411

Name: +ve in-silico MS/MS by CFM-ID for QTHIKVMVWXLPKQ-ARJAWSKDSA-N
ID: QTHIKVMVWXLPKQ-ARJAWSKDSA-N
Comment: Energy0
Num peaks: 6
69.06987671 1.086210096
95.08552677 1.185906652
99.08044139 1.248755468
109.1011768 15.72191719
127.1117415 44.20833734
145.1223062 24.25448656

Name: +ve in-silico MS/MS by CFM-ID for QTHIKVMVWXLPKQ-ARJAWSKDSA-N
ID: QTHIKVMVWXLPKQ-ARJAWSKDSA-N
Comment: Energy1
Num peaks: 16
41.03857658 2.66571515
43.05422664 1.711569196
45.0334912 3.600566918
47.04914126 4.559986913
55.05422664 4.276973989
57.0334912 2.030562964
69.06987671 5.295801232
71.04914126 1.06989404
71.08552677 2.139748371
81.06987671 2.188549235
83.04914126 1.339955456
95.08552677 1.256945511
99.08044139 1.619976147
109.1011768 15.83867795
127.1117415 22.92561205
145.1223062 7.505712076

Name: +ve in-silico MS/MS by CFM-ID for QTHIKVMVWXLPKQ-ARJAWSKDSA-N
ID: QTHIKVMVWXLPKQ-ARJAWSKDSA-N
Comment: Energy2
Num peaks: 24
27.02292652 1.61086304
29.03857658 1.54015248
39.02292652 4.294774604
41.03857658 6.781662636
43.05422664 4.095122365
45.0334912 2.525933104
53.03857658 3.979545873
55.01784114 2.24116137
55.05422664 8.138248646
57.0334912 3.432989891
57.06987671 1.81298695
67.05422664 1.753753407
69.0334912 1.74301242
69.06987671 7.603783224
71.04914126 3.180669366
71.08552677 2.596622297
73.06479133 1.555116079
81.06987671 1.523474898
83.04914126 2.621763498
85.06479133 4.050605064
95.08552677 3.290423827
97.10117684 1.60911445
109.1011768 6.482526764
127.1117415 2.837064785

Name: +ve in-silico MS/MS by CFM-ID for MAUFTTLGOUBZNA-UHFFFAOYSA-N
ID: MAUFTTLGOUBZNA-UHFFFAOYSA-N
Comment: Energy0
Num peaks: 6
57.06987671 1.727218175
107.0855268 1.240663243
137.0597059 0.9694422794
139.075356 1.528726852
149.0960915 9.664978361
167.1066561 72.73091559

Name: +ve in-silico MS/MS by CFM-ID for MAUFTTLGOUBZNA-UHFFFAOYSA-N
ID: MAUFTTLGOUBZNA-UHFFFAOYSA-N
Comment: Energy1
Num peaks: 20
39.02292652 2.321656515
41.03857658 2.003867031
43.05422664 2.848990435
51.02292652 2.742517284
53.03857658 2.622496573
55.05422664 3.493295351
57.06987671 8.502154914
71.08552677 3.234597507
79.05422664 3.576452441
81.06987671 5.106037871
83.08552677 1.908859832
107.0855268 8.136008123
109.0284058 2.290219911
119.0855268 2.233698352
121.1011768 2.806500176
123.0440559 1.50877755
123.1168269 2.445846033
139.1117415 3.836288537
149.0960915 4.701242062
167.1066561 13.99664337

Name: +ve in-silico MS/MS by CFM-ID for MAUFTTLGOUBZNA-UHFFFAOYSA-N
ID: MAUFTTLGOUBZNA-UHFFFAOYSA-N
Comment: Energy2
Num peaks: 29
27.02292652 1.135973932
39.02292652 6.381888748
41.03857658 10.29101785
43.05422664 8.188268886
45.06987671 1.18620556
49.00727645 0.8189316271
51.02292652 3.683037964
53.03857658 7.900200893
55.05422664 6.102583663
57.06987671 7.480717283
63.02292652 0.904669523
65.03857658 2.436241199
67.05422664 0.9149871364
71.08552677 3.000195957
73.02840582 0.8205698257
79.05422664 1.785124118
81.0334912 1.148333577
83.01275576 1.469579587
91.01784114 0.9763253646
93.0334912 1.089264615
97.02840582 1.31816882
105.0334912 2.28930322
107.0491413 0.9874202106
109.0284058 1.421917406
123.0440559 1.462874777
137.0597059 1.00312051
139.075356 1.694594786
141.0910061 1.373315409
151.075356 1.090725896

Name: +ve in-silico MS/MS by CFM-ID for OBETXYAYXDNJHR-UHFFFAOYSA-N
ID: OBETXYAYXDNJHR-UHFFFAOYSA-N
Comment: Energy0
Num peaks: 6
57.06987671 2.559660411
97.10117684 1.699441508
99.1168269 14.16652032
101.132477 2.024929017
127.1117415 29.69032344
145.1223062 35.46156391

Name: +ve in-silico MS/MS by CFM-ID for OBETXYAYXDNJHR-UHFFFAOYSA-N
ID: OBETXYAYXDNJHR-UHFFFAOYSA-N
Comment: Energy1
Num peaks: 12
41.03857658 2.165100884
43.05422664 5.87470802
55.05422664 5.072718336
57.06987671 12.05661231
59.08552677 1.90532726
97.10117684 1.82514323
99.1168269 19.91299177
101.0597059 1.98563579
101.132477 3.574920533
109.1011768 2.053345954
127.1117415 16.70021817
145.1223062 8.394273993

Name: +ve in-silico MS/MS by CFM-ID for OBETXYAYXDNJHR-UHFFFAOYSA-N
ID: OBETXYAYXDNJHR-UHFFFAOYSA-N
Comment: Energy2
Num peaks: 11
39.02292652 2.253391095
41.03857658 14.44513776
43.05422664 18.01478324
45.06987671 2.495336327
55.05422664 15.72317142
57.06987671 11.8528104
59.08552677 4.289680478
69.06987671 3.070433956
83.04914126 1.800912201
83.08552677 2.917545961
99.1168269 3.599615845

Name: +ve in-silico MS/MS by CFM-ID for VGFJNJIGFHOBEJ-UHFFFAOYSA-N
ID: VGFJNJIGFHOBEJ-UHFFFAOYSA-N
Comment: Energy0
Num peaks: 6
45.0334912 1.720984216
71.08552677 1.672921628
99.08044139 3.605447911
109.1011768 3.346892926
127.1117415 39.11201625
145.1223062 34.77322853

Name: +ve in-silico MS/MS by CFM-ID for VGFJNJIGFHOBEJ-UHFFFAOYSA-N
ID: VGFJNJIGFHOBEJ-UHFFFAOYSA-N
Comment: Energy1
Num peaks: 17
41.03857658 1.459013514
43.05422664 2.314708885
45.0334912 2.772069279
47.04914126 1.540608147
55.01784114 3.015736187
55.05422664 3.037651727
57.0334912 2.123935775
57.06987671 7.789175385
69.0334912 2.492202939
71.04914126 1.443351651
71.08552677 7.068431924
73.02840582 4.496097586
81.06987671 1.694647464
99.08044139 5.559168747
109.1011768 4.622542595
127.1117415 19.93750169
145.1223062 8.802027692

Name: +ve in-silico MS/MS by CFM-ID for VGFJNJIGFHOBEJ-UHFFFAOYSA-N
ID: VGFJNJIGFHOBEJ-UHFFFAOYSA-N
Comment: Energy2
Num peaks: 25
27.02292652 1.975573234
29.00219107 1.463786853
29.03857658 1.567315659
31.01784114 1.683709023
39.02292652 1.601600682
41.03857658 7.052647481
43.01784114 2.129436536
43.05422664 8.072063782
45.0334912 5.18044334
53.03857658 2.225278826
55.01784114 2.570107242
55.05422664 5.805388158
57.0334912 2.372693943
57.06987671 7.156549162
59.08552677 2.373842622
69.0334912 3.231435341
69.06987671 2.801569768
71.04914126 1.900656763
71.08552677 9.219982377
73.02840582 1.271683934
83.04914126 2.478169718
85.06479133 1.517090914
99.08044139 1.37106296
109.1011768 1.734397481
127.1117415 1.870703145

Name: +ve in-silico MS/MS by CFM-ID for XNCNNDVCAUWAIT-UHFFFAOYSA-N
ID: XNCNNDVCAUWAIT-UHFFFAOYSA-N
Comment: Energy0
Num peaks: 6
71.08552677 3.31568708
95.08552677 4.937310578
113.0960915 33.25424278
115.1117415 3.568642271
127.1117415 3.626586337
145.1223062 34.77367516

Name: +ve in-silico MS/MS by CFM-ID for XNCNNDVCAUWAIT-UHFFFAOYSA-N
ID: XNCNNDVCAUWAIT-UHFFFAOYSA-N
Comment: Energy1
Num peaks: 13
41.03857658 2.557179098
43.05422664 3.346378482
55.05422664 2.131055675
57.06987671 2.968409078
69.06987671 3.132061633
71.08552677 13.15742018
73.10117684 1.763025624
85.10117684 10.68156631
87.04405588 1.577751979
95.08552677 4.006426526
113.0960915 14.77280219
127.1117415 3.633911389
145.1223062 17.03594036

Name: +ve in-silico MS/MS by CFM-ID for XNCNNDVCAUWAIT-UHFFFAOYSA-N
ID: XNCNNDVCAUWAIT-UHFFFAOYSA-N
Comment: Energy2
Num peaks: 19
27.02292652 2.977795099
29.03857658 1.646811388
39.02292652 1.965106522
41.03857658 13.58867766
43.01784114 1.257907238
43.05422664 12.17799793
45.06987671 1.585573951
53.03857658 1.236666932
55.01784114 1.955445089
55.05422664 7.072964547
57.0334912 2.196440257
57.06987671 6.744749713
59.01275576 1.800713804
67.05422664 1.133490328
69.0334912 1.209141023
69.06987671 6.648524231
71.08552677 6.613853751
73.10117684 4.228394855
85.10117684 4.511661215

Name: +ve in-silico MS/MS by CFM-ID for HZPKNSYIDSNZKW-UHFFFAOYSA-N
ID: HZPKNSYIDSNZKW-UHFFFAOYSA-N
Comment: Energy0
Num peaks: 6
43.05422664 3.000864909
71.08552677 2.984568044
99.08044139 18.20889395
117.0910061 5.755518718
127.1117415 1.590654203
145.1223062 56.7809914

Name: +ve in-silico MS/MS by CFM-ID for HZPKNSYIDSNZKW-UHFFFAOYSA-N
ID: HZPKNSYIDSNZKW-UHFFFAOYSA-N
Comment: Energy1
Num peaks: 10
41.03857658 4.129135548
43.05422664 12.9570995
45.06987671 2.453138777
47.04914126 2.616236736
71.08552677 15.54848535
81.06987671 2.352987687
99.08044139 20.22526071
117.0910061 3.09783452
127.1117415 2.365851856
145.1223062 15.83699636

Name: +ve in-silico MS/MS by CFM-ID for HZPKNSYIDSNZKW-UHFFFAOYSA-N
ID: HZPKNSYIDSNZKW-UHFFFAOYSA-N
Comment: Energy2
Num peaks: 13
27.02292652 2.767042953
29.03857658 2.466963561
39.02292652 2.747857556
41.03857658 12.24479543
43.05422664 10.90291515
45.06987671 6.883166454
55.05422664 4.518664564
57.0334912 2.809448877
69.06987671 7.717076148
71.08552677 17.30265957
73.10117684 2.732668198
83.04914126 3.075371171
99.08044139 3.891589488

Name: +ve in-silico MS/MS by CFM-ID for NKBWMBRPILTCRD-UHFFFAOYSA-N
ID: NKBWMBRPILTCRD-UHFFFAOYSA-N
Comment: Energy0
Num peaks: 6
71.08552677 2.223815159
97.10117684 2.45119113
99.1168269 15.59942355
101.132477 1.997055135
127.1117415 28.93651213
145.1223062 34.12362673

Name: +ve in-silico MS/MS by CFM-ID for NKBWMBRPILTCRD-UHFFFAOYSA-N
ID: NKBWMBRPILTCRD-UHFFFAOYSA-N
Comment: Energy1
Num peaks: 13
41.03857658 2.887340828
43.05422664 3.102688095
55.05422664 2.8404433
57.06987671 5.631941349
69.06987671 2.664161347
71.08552677 8.232522176
87.04405588 1.827987078
97.10117684 2.774396362
99.1168269 21.90615346
101.132477 3.313617369
109.1011768 2.060031189
127.1117415 16.29629366
145.1223062 7.899893685

Name: +ve in-silico MS/MS by CFM-ID for NKBWMBRPILTCRD-UHFFFAOYSA-N
ID: NKBWMBRPILTCRD-UHFFFAOYSA-N
Comment: Energy2
Num peaks: 12
27.02292652 2.449328409
39.02292652 2.158627622
41.03857658 13.8702746
43.05422664 14.92275723
45.06987671 2.475335396
55.05422664 12.6339273
57.06987671 11.71257546
69.06987671 5.436034006
71.08552677 3.998125526
73.10117684 2.853598766
83.08552677 2.898143644
99.1168269 5.405404603

Name: +ve in-silico MS/MS by CFM-ID for OEOIWYCWCDBOPA-UHFFFAOYSA-N
ID: OEOIWYCWCDBOPA-UHFFFAOYSA-N
Comment: Energy0
Num peaks: 6
85.06479133 1.692995234
85.10117684 2.328156128
99.1168269 6.197242917
109.1011768 7.377499325
127.1117415 46.52365714
145.1223062 20.65969351

Name: +ve in-silico MS/MS by CFM-ID for OEOIWYCWCDBOPA-UHFFFAOYSA-N
ID: OEOIWYCWCDBOPA-UHFFFAOYSA-N
Comment: Energy1
Num peaks: 13
41.03857658 2.114596539
55.05422664 4.002071094
57.06987671 7.618916131
59.08552677 2.283551714
69.0334912 1.784026106
71.08552677 2.035999533
83.08552677 2.499253227
85.10117684 7.654369172
87.04405588 2.059323118
99.1168269 17.90866702
109.1011768 5.119432825
127.1117415 17.85288772
145.1223062 8.389214719

Name: +ve in-silico MS/MS by CFM-ID for OEOIWYCWCDBOPA-UHFFFAOYSA-N
ID: OEOIWYCWCDBOPA-UHFFFAOYSA-N
Comment: Energy2
Num peaks: 14
27.02292652 3.027847597
39.02292652 1.80297391
41.03857658 11.92687212
43.05422664 5.470137046
55.05422664 10.61531571
57.06987671 16.27778358
59.01275576 1.789661932
59.08552677 2.538844491
67.05422664 2.503282933
69.06987671 6.851059313
71.08552677 3.100172038
83.08552677 6.936813075
85.10117684 4.42412598
99.1168269 2.970409141

Name: +ve in-silico MS/MS by CFM-ID for VMHVFMBDCWCBHO-UHFFFAOYSA-N
ID: VMHVFMBDCWCBHO-UHFFFAOYSA-N
Comment: Energy0
Num peaks: 7
71.08552677 3.218599213
95.08552677 4.577559975
103.075356 1.863637968
113.0960915 31.19985239
115.1117415 3.422756692
127.1117415 3.486766434
145.1223062 33.10791338

Name: +ve in-silico MS/MS by CFM-ID for VMHVFMBDCWCBHO-UHFFFAOYSA-N
ID: VMHVFMBDCWCBHO-UHFFFAOYSA-N
Comment: Energy1
Num peaks: 14
41.03857658 1.366782022
55.05422664 3.266730925
57.0334912 1.2726641
57.06987671 7.385059719
59.08552677 1.55510092
69.06987671 3.048107684
71.08552677 11.9653608
73.10117684 1.657276845
85.10117684 9.778100409
87.04405588 3.794552518
95.08552677 3.613498897
113.0960915 13.37331098
127.1117415 3.360947663
145.1223062 15.50918784

Name: +ve in-silico MS/MS by CFM-ID for VMHVFMBDCWCBHO-UHFFFAOYSA-N
ID: VMHVFMBDCWCBHO-UHFFFAOYSA-N
Comment: Energy2
Num peaks: 18
27.02292652 3.808588998
41.03857658 5.045165851
43.01784114 1.318611127
43.05422664 2.7595851
53.03857658 2.318481075
55.01784114 3.022875059
55.05422664 10.63306037
57.0334912 3.658150706
57.06987671 13.8398547
59.01275576 1.685389979
59.08552677 1.649192471
67.05422664 1.852994647
69.06987671 11.24310456
71.08552677 6.972538929
73.02840582 1.334490181
73.10117684 3.579018599
83.08552677 1.463918088
85.10117684 5.026049726

Name: +ve in-silico MS/MS by CFM-ID for TWSRVQVEYJNFKQ-UHFFFAOYSA-N
ID: TWSRVQVEYJNFKQ-UHFFFAOYSA-N
Comment: Energy0
Num peaks: 6
39.02292652 2.223760529
57.0334912 16.07826654
71.08552677 14.49078071
89.09609146 2.517657015
127.1117415 4.940355971
145.1223062 47.1203896

Name: +ve in-silico MS/MS by CFM-ID for TWSRVQVEYJNFKQ-UHFFFAOYSA-N
ID: TWSRVQVEYJNFKQ-UHFFFAOYSA-N
Comment: Energy1
Num peaks: 6
39.02292652 6.282777452
57.0334912 19.30535724
69.06987671 2.938909083
71.08552677 40.05460175
89.09609146 5.535512063
145.1223062 7.967471386

Name: +ve in-silico MS/MS by CFM-ID for TWSRVQVEYJNFKQ-UHFFFAOYSA-N
ID: TWSRVQVEYJNFKQ-UHFFFAOYSA-N
Comment: Energy2
Num peaks: 11
29.03857658 3.927813096
39.02292652 5.801082975
41.00219107 2.211429351
41.03857658 14.26443689
43.05422664 12.26605873
45.06987671 3.126978172
55.05422664 6.950257878
57.0334912 9.026716581
57.06987671 4.10392083
69.06987671 2.698439357
71.08552677 17.5906344

Name: +ve in-silico MS/MS by CFM-ID for HQLKZWRSOHTERR-UHFFFAOYSA-N
ID: HQLKZWRSOHTERR-UHFFFAOYSA-N
Comment: Energy0
Num peaks: 6
43.01784114 3.601326923
83.08552677 3.329729698
85.10117684 36.91904307
103.1117415 4.848277882
127.1117415 1.765727086
145.1223062 42.58041452

Name: +ve in-silico MS/MS by CFM-ID for HQLKZWRSOHTERR-UHFFFAOYSA-N
ID: HQLKZWRSOHTERR-UHFFFAOYSA-N
Comment: Energy1
Num peaks: 6
43.01784114 2.306059834
69.06987671 2.681530978
83.08552677 2.83852082
85.10117684 61.08784323
103.1117415 5.86379205
145.1223062 9.917061787

Name: +ve in-silico MS/MS by CFM-ID for HQLKZWRSOHTERR-UHFFFAOYSA-N
ID: HQLKZWRSOHTERR-UHFFFAOYSA-N
Comment: Energy2
Num peaks: 6
43.01784114 3.361376727
55.05422664 18.56541623
57.06987671 10.28744038
69.06987671 17.95632646
83.08552677 2.78230751
85.10117684 28.50331894

Name: +ve in-silico MS/MS by CFM-ID for ZOIRKXLFEHOVER-UHFFFAOYSA-N
ID: ZOIRKXLFEHOVER-UHFFFAOYSA-N
Comment: Energy0
Num peaks: 6
57.06987671 5.062789727
61.06479133 11.2912107
85.06479133 18.37500645
103.075356 12.29686879
127.1117415 3.827656566
145.1223062 36.54537345

Name: +ve in-silico MS/MS by CFM-ID for ZOIRKXLFEHOVER-UHFFFAOYSA-N
ID: ZOIRKXLFEHOVER-UHFFFAOYSA-N
Comment: Energy1
Num peaks: 8
41.03857658 6.287769444
43.05422664 19.06709713
45.06987671 4.342615129
57.06987671 11.93027012
61.06479133 17.57713879
85.06479133 12.68541562
103.075356 6.431273775
145.1223062 4.384720355

Name: +ve in-silico MS/MS by CFM-ID for ZOIRKXLFEHOVER-UHFFFAOYSA-N
ID: ZOIRKXLFEHOVER-UHFFFAOYSA-N
Comment: Energy2
Num peaks: 8
41.03857658 16.8936328
43.05422664 23.52848142
45.06987671 2.719170703
55.05422664 4.469459584
57.06987671 18.72706131
59.08552677 3.367936886
61.06479133 8.442884278
85.06479133 3.29290697

Name: +ve in-silico MS/MS by CFM-ID for LSJMDWFAADPNAX-UHFFFAOYSA-N
ID: LSJMDWFAADPNAX-UHFFFAOYSA-N
Comment: Energy0
Num peaks: 6
43.05422664 14.43006887
57.06987671 4.913220634
85.06479133 14.72478512
103.075356 3.155667021
127.1117415 4.470621189
145.1223062 44.32774544

Name: +ve in-silico MS/MS by CFM-ID for LSJMDWFAADPNAX-UHFFFAOYSA-N
ID: LSJMDWFAADPNAX-UHFFFAOYSA-N
Comment: Energy1
Num peaks: 6
41.03857658 4.262089729
43.05422664 41.08913689
57.06987671 10.76900513
61.06479133 5.453189693
85.06479133 12.38911457
145.1223062 6.955252618

Name: +ve in-silico MS/MS by CFM-ID for LSJMDWFAADPNAX-UHFFFAOYSA-N
ID: LSJMDWFAADPNAX-UHFFFAOYSA-N
Comment: Energy2
Num peaks: 7
39.02292652 2.673940281
41.03857658 18.08405387
43.05422664 34.59770607
55.05422664 4.568230023
57.06987671 16.1542246
59.08552677 2.805195919
85.06479133 2.261081347

Name: +ve in-silico MS/MS by CFM-ID for BGNXCDMCOKJUMV-UHFFFAOYSA-N
ID: BGNXCDMCOKJUMV-UHFFFAOYSA-N
Comment: Energy0
Num peaks: 6
109.0284058 1.876325806
111.0440559 6.794553265
139.1117415 1.72418455
149.0960915 3.758064274
151.075356 0.6252115054
167.1066561 79.85022717

Name: +ve in-silico MS/MS by CFM-ID for BGNXCDMCOKJUMV-UHFFFAOYSA-N
ID: BGNXCDMCOKJUMV-UHFFFAOYSA-N
Comment: Energy1
Num peaks: 12
55.05422664 1.748376143
57.06987671 5.00883308
81.0334912 2.776026152
81.06987671 1.497281459
83.04914126 3.624983815
109.0284058 4.48656057
111.0440559 15.14383892
125.0960915 1.526281314
137.0960915 5.61751232
139.1117415 6.181400749
149.0960915 3.442989257
167.1066561 29.51824254

Name: +ve in-silico MS/MS by CFM-ID for BGNXCDMCOKJUMV-UHFFFAOYSA-N
ID: BGNXCDMCOKJUMV-UHFFFAOYSA-N
Comment: Energy2
Num peaks: 19
39.02292652 1.317529985
53.00219107 2.173698568
55.01784114 2.33202131
55.05422664 5.685429093
57.06987671 3.037480978
67.01784114 1.346227361
71.08552677 10.68254348
81.0334912 1.436207497
81.06987671 17.61038048
83.08552677 9.638730045
85.10117684 2.171431141
107.0855268 1.831546738
111.0804414 1.936571547
121.1011768 5.159417206
123.0804414 3.929869728
133.0647913 1.600432306
137.0960915 1.341595981
139.1117415 3.157901707
149.0960915 3.892296265

Name: +ve in-silico MS/MS by CFM-ID for PXIKRTCSSLJURC-UHFFFAOYSA-N
ID: PXIKRTCSSLJURC-UHFFFAOYSA-N
Comment: Energy0
Num peaks: 6
43.05422664 2.236792368
123.0440559 2.064953251
135.0804414 1.707741678
139.075356 1.29261493
139.1117415 1.51125296
167.1066561 79.66337755

Name: +ve in-silico MS/MS by CFM-ID for PXIKRTCSSLJURC-UHFFFAOYSA-N
ID: PXIKRTCSSLJURC-UHFFFAOYSA-N
Comment: Energy1
Num peaks: 18
29.03857658 1.113600742
39.02292652 1.790628855
41.03857658 2.412478387
43.05422664 7.854169982
67.05422664 1.049858954
79.05422664 0.9647717345
81.06987671 1.085393642
107.0491413 1.40053783
107.0855268 1.792277258
123.0440559 3.724813177
123.0804414 2.020267105
125.0597059 1.126255347
135.0804414 3.848791939
137.0597059 1.6110538
137.0960915 5.060726714
139.1117415 4.527965342
151.075356 1.984386511
167.1066561 36.77184322

Name: +ve in-silico MS/MS by CFM-ID for PXIKRTCSSLJURC-UHFFFAOYSA-N
ID: PXIKRTCSSLJURC-UHFFFAOYSA-N
Comment: Energy2
Num peaks: 30
15.02292652 1.152905957
39.02292652 9.625200901
41.03857658 7.358182575
43.05422664 9.32083975
45.06987671 1.307813386
49.00727645 4.016157879
51.02292652 6.055876316
53.03857658 3.486749868
55.05422664 0.9794619243
57.06987671 1.086424121
63.02292652 1.287035964
65.03857658 4.288422565
67.05422664 2.634594061
69.06987671 0.9546654487
79.01784114 1.277184474
79.05422664 1.876740508
81.06987671 1.547423244
91.05422664 1.339019367
93.06987671 2.855345908
95.04914126 1.839651424
95.08552677 1.074106054
105.0698767 1.17127995
107.0491413 1.10143509
107.0855268 2.195951183
109.0284058 1.683039961
109.0647913 0.9590231564
121.0647913 1.244647659
123.0440559 3.322785072
123.0804414 1.438512888
151.075356 2.249123826

Name: +ve in-silico MS/MS by CFM-ID for PDVLTWPJDBXATJ-UHFFFAOYSA-N
ID: PDVLTWPJDBXATJ-UHFFFAOYSA-N
Comment: Energy0
Num peaks: 6
43.05422664 2.943454277
57.06987671 9.290522833
75.04405588 2.657331429
101.0597059 1.66117425
103.075356 4.456847849
145.1223062 65.01224147

Name: +ve in-silico MS/MS by CFM-ID for PDVLTWPJDBXATJ-UHFFFAOYSA-N
ID: PDVLTWPJDBXATJ-UHFFFAOYSA-N
Comment: Energy1
Num peaks: 6
41.03857658 6.132903881
43.05422664 33.67201816
45.06987671 10.4906722
57.06987671 12.72189035
103.075356 3.803382222
145.1223062 18.28137841

Name: +ve in-silico MS/MS by CFM-ID for PDVLTWPJDBXATJ-UHFFFAOYSA-N
ID: PDVLTWPJDBXATJ-UHFFFAOYSA-N
Comment: Energy2
Num peaks: 10
15.02292652 2.270555554
41.03857658 8.991576022
43.05422664 9.657864427
45.06987671 4.524521518
55.05422664 3.659829009
57.0334912 3.013620641
57.06987671 34.40321912
59.08552677 7.241249119
71.08552677 4.061834336
73.10117684 3.676113758

Name: +ve in-silico MS/MS by CFM-ID for OSVRJMZINDGZFB-VOTSOKGWSA-N
ID: OSVRJMZINDGZFB-VOTSOKGWSA-N
Comment: Energy0
Num peaks: 6
33.0334912 1.667111958
55.05422664 5.394828447
57.06987671 3.343761024
69.06987671 4.12565793
113.0960915 6.788478289
145.1223062 64.5812656

Name: +ve in-silico MS/MS by CFM-ID for OSVRJMZINDGZFB-VOTSOKGWSA-N
ID: OSVRJMZINDGZFB-VOTSOKGWSA-N
Comment: Energy1
Num peaks: 8
43.05422664 3.862218072
55.05422664 20.82324674
57.06987671 8.344339375
59.08552677 3.16673787
69.06987671 5.682801267
101.0597059 3.34509248
113.0960915 6.722405228
145.1223062 30.96344163

Name: +ve in-silico MS/MS by CFM-ID for OSVRJMZINDGZFB-VOTSOKGWSA-N
ID: OSVRJMZINDGZFB-VOTSOKGWSA-N
Comment: Energy2
Num peaks: 11
25.00727645 3.848433887
27.02292652 2.79804631
29.03857658 2.49413669
39.02292652 8.033538162
41.03857658 10.88129209
43.05422664 8.523820534
53.03857658 5.982912341
55.05422664 12.00057858
57.06987671 6.47926735
69.06987671 14.28864959
71.08552677 6.436754287

Name: +ve in-silico MS/MS by CFM-ID for OFQRUTMGVBMTFQ-UHFFFAOYSA-N
ID: OFQRUTMGVBMTFQ-UHFFFAOYSA-N
Comment: Energy0
Num peaks: 6
47.04914126 3.08596696
57.06987671 7.615976525
99.08044139 15.7301527
117.0910061 3.596400178
127.1117415 4.686159765
145.1223062 45.69230795

Name: +ve in-silico MS/MS by CFM-ID for OFQRUTMGVBMTFQ-UHFFFAOYSA-N
ID: OFQRUTMGVBMTFQ-UHFFFAOYSA-N
Comment: Energy1
Num peaks: 10
47.04914126 11.37516516
55.05422664 2.264332927
57.06987671 12.9524993
59.08552677 1.872977735
71.08552677 9.820780515
81.06987671 5.879301442
99.08044139 20.54958101
117.0910061 2.100426781
127.1117415 2.56203854
145.1223062 11.6240332

Name: +ve in-silico MS/MS by CFM-ID for OFQRUTMGVBMTFQ-UHFFFAOYSA-N
ID: OFQRUTMGVBMTFQ-UHFFFAOYSA-N
Comment: Energy2
Num peaks: 14
29.03857658 2.740489483
41.03857658 5.073894942
43.01784114 2.144099763
43.05422664 2.708318622
47.04914126 3.15537131
55.05422664 17.24141478
57.06987671 20.45545365
59.01275576 1.156472412
59.08552677 10.51489723
69.06987671 3.038722804
71.08552677 7.445194741
81.06987671 1.344397017
83.04914126 1.121656896
99.08044139 2.239149578

Name: +ve in-silico MS/MS by CFM-ID for QWEHQNZGVUHHME-UHFFFAOYSA-N
ID: QWEHQNZGVUHHME-UHFFFAOYSA-N
Comment: Energy0
Num peaks: 6
71.08552677 1.642167266
101.0960915 3.989455917
103.1117415 1.25074275
109.1011768 2.875902031
127.1117415 29.84676627
145.1223062 47.90750217

Name: +ve in-silico MS/MS by CFM-ID for QWEHQNZGVUHHME-UHFFFAOYSA-N
ID: QWEHQNZGVUHHME-UHFFFAOYSA-N
Comment: Energy1
Num peaks: 13
41.03857658 1.891242801
43.01784114 1.776545046
43.05422664 2.860094836
55.05422664 3.347985221
57.06987671 5.943869648
69.06987671 2.977307516
71.08552677 17.88502084
73.02840582 2.51667414
73.10117684 6.94928897
101.0960915 1.66533034
109.1011768 3.828435198
127.1117415 15.63099921
145.1223062 14.38371366

Name: +ve in-silico MS/MS by CFM-ID for QWEHQNZGVUHHME-UHFFFAOYSA-N
ID: QWEHQNZGVUHHME-UHFFFAOYSA-N
Comment: Energy2
Num peaks: 19
27.02292652 1.843817279
29.03857658 1.661030515
39.02292652 1.583419321
41.03857658 10.54180356
43.01784114 3.165407549
43.05422664 11.01439377
55.01784114 1.600543832
55.05422664 9.460152984
57.0334912 2.072545493
57.06987671 9.879431481
59.08552677 2.235374211
69.0334912 2.5683977
69.06987671 3.328390383
71.08552677 8.157922979
73.10117684 2.662930928
83.04914126 3.299815147
85.06479133 1.857888603
109.1011768 1.955042154
127.1117415 1.628675669

Name: +ve in-silico MS/MS by CFM-ID for YUAYWSBSIJVIBS-UHFFFAOYSA-N
ID: YUAYWSBSIJVIBS-UHFFFAOYSA-N
Comment: Energy0
Num peaks: 6
57.06987671 1.714311251
71.08552677 3.299428764
95.01275576 1.871198145
99.08044139 2.013205543
149.0960915 7.666057919
167.1066561 69.9825311

Name: +ve in-silico MS/MS by CFM-ID for YUAYWSBSIJVIBS-UHFFFAOYSA-N
ID: YUAYWSBSIJVIBS-UHFFFAOYSA-N
Comment: Energy1
Num peaks: 18
39.02292652 1.866886861
41.03857658 1.893287477
43.05422664 2.654672781
53.03857658 2.0713667
55.05422664 3.541008803
57.06987671 8.136703893
69.0334912 2.338092576
69.06987671 2.48811089
71.08552677 18.69822536
73.10117684 2.724895255
95.01275576 5.515423905
99.08044139 2.30882176
109.0284058 1.574000982
123.0440559 1.476035506
135.0804414 2.450484512
139.1117415 4.297224659
149.0960915 3.488230054
167.1066561 13.08268091

Name: +ve in-silico MS/MS by CFM-ID for YUAYWSBSIJVIBS-UHFFFAOYSA-N
ID: YUAYWSBSIJVIBS-UHFFFAOYSA-N
Comment: Energy2
Num peaks: 20
29.03857658 1.20683682
39.02292652 6.625276529
41.03857658 10.98506708
43.05422664 10.55559245
45.06987671 1.201601906
51.02292652 1.529513489
53.00219107 2.950888965
53.03857658 5.756566786
55.01784114 2.951068438
55.05422664 6.628314166
57.06987671 5.856987293
67.05422664 2.080075582
69.0334912 3.930144654
69.06987671 3.115544061
71.04914126 1.440432143
71.08552677 8.347653284
73.10117684 1.87593062
91.01784114 1.410782841
95.01275576 1.059772495
95.04914126 1.124835566

Name: +ve in-silico MS/MS by CFM-ID for WTZJUXYVLRJTMQ-UHFFFAOYSA-N
ID: WTZJUXYVLRJTMQ-UHFFFAOYSA-N
Comment: Energy0
Num peaks: 6
43.05422664 3.670458501
57.06987671 4.531542418
73.10117684 1.726276415
75.04405588 2.815153753
103.075356 1.334960008
145.1223062 71.03808413

Name: +ve in-silico MS/MS by CFM-ID for WTZJUXYVLRJTMQ-UHFFFAOYSA-N
ID: WTZJUXYVLRJTMQ-UHFFFAOYSA-N
Comment: Energy1
Num peaks: 7
41.03857658 9.269152349
43.05422664 17.80392714
45.06987671 1.844858238
57.0334912 2.903049422
57.06987671 6.894761799
59.04914126 3.424930718
145.1223062 38.89029376

Name: +ve in-silico MS/MS by CFM-ID for WTZJUXYVLRJTMQ-UHFFFAOYSA-N
ID: WTZJUXYVLRJTMQ-UHFFFAOYSA-N
Comment: Energy2
Num peaks: 10
27.02292652 2.870081546
41.03857658 10.88365178
43.05422664 14.97357742
45.06987671 4.683846324
57.0334912 2.864180225
57.06987671 19.67208035
59.08552677 7.351030602
69.06987671 2.938834926
71.08552677 6.549906069
73.10117684 9.238182358

Name: +ve in-silico MS/MS by CFM-ID for WNJSKZBEWNVKGU-UHFFFAOYSA-N
ID: WNJSKZBEWNVKGU-UHFFFAOYSA-N
Comment: Energy0
Num peaks: 6
33.0334912 1.743593365
79.05422664 2.985376732
91.05422664 9.688907522
135.0804414 7.314245453
137.0960915 1.490318836
167.1066561 68.68698209

Name: +ve in-silico MS/MS by CFM-ID for WNJSKZBEWNVKGU-UHFFFAOYSA-N
ID: WNJSKZBEWNVKGU-UHFFFAOYSA-N
Comment: Energy1
Num peaks: 6
33.0334912 2.80931012
79.05422664 7.126349063
91.05422664 21.87028407
93.06987671 2.480946645
135.0804414 8.74408817
167.1066561 40.81437934

Name: +ve in-silico MS/MS by CFM-ID for WNJSKZBEWNVKGU-UHFFFAOYSA-N
ID: WNJSKZBEWNVKGU-UHFFFAOYSA-N
Comment: Energy2
Num peaks: 12
39.02292652 1.31612456
45.0334912 2.704509437
49.00727645 2.528842425
51.02292652 2.805949325
63.02292652 3.931334034
65.03857658 6.006119259
75.02292652 3.88423812
77.03857658 1.961021244
79.05422664 11.12174639
91.05422664 34.70594584
93.06987671 7.320672831
105.0698767 2.582221108

Name: +ve in-silico MS/MS by CFM-ID for RGFNRWTWDWVHDD-UHFFFAOYSA-N
ID: RGFNRWTWDWVHDD-UHFFFAOYSA-N
Comment: Energy0
Num peaks: 6
55.05422664 3.223425711
57.06987671 32.53392105
71.04914126 12.34896486
75.08044139 2.483394725
127.1117415 3.601995078
145.1223062 34.43617686

Name: +ve in-silico MS/MS by CFM-ID for RGFNRWTWDWVHDD-UHFFFAOYSA-N
ID: RGFNRWTWDWVHDD-UHFFFAOYSA-N
Comment: Energy1
Num peaks: 6
43.05422664 7.181131436
53.03857658 4.656485542
57.06987671 46.26503174
71.04914126 13.76911862
75.08044139 4.198571498
145.1223062 5.625310227

Name: +ve in-silico MS/MS by CFM-ID for RGFNRWTWDWVHDD-UHFFFAOYSA-N
ID: RGFNRWTWDWVHDD-UHFFFAOYSA-N
Comment: Energy2
Num peaks: 6
27.02292652 2.700757592
29.03857658 2.68328282
41.03857658 24.77201546
43.05422664 12.68035357
55.05422664 4.817160354
57.06987671 33.29311814

Name: +ve in-silico MS/MS by CFM-ID for XAOGXQMKWQFZEM-UHFFFAOYSA-N
ID: XAOGXQMKWQFZEM-UHFFFAOYSA-N
Comment: Energy0
Num peaks: 6
29.03857658 2.484396955
57.0334912 15.95912774
71.08552677 14.40037096
89.09609146 2.523886236
127.1117415 4.714966167
145.1223062 46.76325025

Name: +ve in-silico MS/MS by CFM-ID for XAOGXQMKWQFZEM-UHFFFAOYSA-N
ID: XAOGXQMKWQFZEM-UHFFFAOYSA-N
Comment: Energy1
Num peaks: 8
29.03857658 5.10737457
39.02292652 5.984936738
41.03857658 2.807534858
43.05422664 2.620476285
57.0334912 18.29939581
71.08552677 34.74299308
89.09609146 4.755351543
145.1223062 6.812305959

Name: +ve in-silico MS/MS by CFM-ID for XAOGXQMKWQFZEM-UHFFFAOYSA-N
ID: XAOGXQMKWQFZEM-UHFFFAOYSA-N
Comment: Energy2
Num peaks: 10
27.02292652 2.866121064
29.03857658 7.323869472
39.02292652 5.862577361
41.03857658 6.703585766
43.05422664 3.631220246
55.05422664 18.19963179
57.0334912 8.293193347
57.06987671 7.649258617
69.06987671 3.490804079
71.08552677 17.07596873

Name: +ve in-silico MS/MS by CFM-ID for TXAWGHYFBQBVNK-UHFFFAOYSA-N
ID: TXAWGHYFBQBVNK-UHFFFAOYSA-N
Comment: Energy0
Num peaks: 6
57.06987671 8.765816495
71.08552677 4.968713317
99.08044139 15.14542706
117.0910061 4.523150956
127.1117415 4.512810668
145.1223062 43.11786294

Name: +ve in-silico MS/MS by CFM-ID for TXAWGHYFBQBVNK-UHFFFAOYSA-N
ID: TXAWGHYFBQBVNK-UHFFFAOYSA-N
Comment: Energy1
Num peaks: 8
47.04914126 8.9639972
55.05422664 10.54417483
57.06987671 19.52803409
59.08552677 4.145085256
71.08552677 11.47311899
81.06987671 4.327772205
99.08044139 15.05318538
145.1223062 8.323302038

Name: +ve in-silico MS/MS by CFM-ID for TXAWGHYFBQBVNK-UHFFFAOYSA-N
ID: TXAWGHYFBQBVNK-UHFFFAOYSA-N
Comment: Energy2
Num peaks: 9
29.03857658 2.861119747
41.03857658 6.043522621
43.05422664 3.150459746
53.03857658 3.057582556
55.05422664 30.71637434
57.06987671 15.22275288
59.08552677 8.775375151
69.06987671 2.400318816
71.08552677 8.585329645

Name: +ve in-silico MS/MS by CFM-ID for XEAMDSXSXYAICO-UHFFFAOYSA-N
ID: XEAMDSXSXYAICO-UHFFFAOYSA-N
Comment: Energy0
Num peaks: 6
29.00219107 2.180208068
97.10117684 3.86216333
99.1168269 24.84837214
101.132477 1.83152472
117.1273916 10.28888426
145.1223062 42.53962006

Name: +ve in-silico MS/MS by CFM-ID for XEAMDSXSXYAICO-UHFFFAOYSA-N
ID: XEAMDSXSXYAICO-UHFFFAOYSA-N
Comment: Energy1
Num peaks: 9
29.00219107 2.638215988
43.05422664 3.821904536
47.01275576 7.372952551
55.05422664 3.035977906
57.06987671 3.518287031
97.10117684 3.805029552
99.1168269 41.05835635
117.1273916 4.397196144
145.1223062 10.45729621

Name: +ve in-silico MS/MS by CFM-ID for XEAMDSXSXYAICO-UHFFFAOYSA-N
ID: XEAMDSXSXYAICO-UHFFFAOYSA-N
Comment: Energy2
Num peaks: 14
29.00219107 3.396161319
39.02292652 2.118109873
41.03857658 12.09589108
43.05422664 16.24807091
45.0334912 1.544064611
45.06987671 1.862158965
55.05422664 9.661782517
57.06987671 9.362835632
69.06987671 4.902339691
71.08552677 4.321726629
73.10117684 1.593959505
83.08552677 2.51637709
85.10117684 1.85526138
99.1168269 8.554282954

Name: +ve in-silico MS/MS by CFM-ID for QHDPITNBVDSMQH-UHFFFAOYSA-N
ID: QHDPITNBVDSMQH-UHFFFAOYSA-N
Comment: Energy0
Num peaks: 6
119.0855268 1.923050193
121.1011768 16.07718578
123.1168269 2.253569121
131.0855268 1.60544223
149.0960915 35.61400222
167.1066561 40.86299014

Name: +ve in-silico MS/MS by CFM-ID for QHDPITNBVDSMQH-UHFFFAOYSA-N
ID: QHDPITNBVDSMQH-UHFFFAOYSA-N
Comment: Energy1
Num peaks: 6
119.0855268 2.909294906
121.1011768 30.78794855
123.1168269 5.183708952
131.0855268 4.606481373
149.0960915 33.29722834
167.1066561 14.08692434

Name: +ve in-silico MS/MS by CFM-ID for QHDPITNBVDSMQH-UHFFFAOYSA-N
ID: QHDPITNBVDSMQH-UHFFFAOYSA-N
Comment: Energy2
Num peaks: 10
91.05422664 3.604810197
93.06987671 12.14484394
95.08552677 7.13538551
103.0542266 3.553147722
105.0698767 19.27569415
119.0855268 5.733459186
121.1011768 14.97476888
131.0855268 3.231445369
133.0647913 5.739116985
149.0960915 6.317478167

Name: +ve in-silico MS/MS by CFM-ID for ZDKZHVNKFOXMND-UHFFFAOYSA-N
ID: ZDKZHVNKFOXMND-UHFFFAOYSA-N
Comment: Energy0
Num peaks: 6
121.1011768 5.811235712
123.1168269 3.351818802
137.0960915 4.679582304
149.0960915 4.076367548
151.075356 4.198588431
167.1066561 59.88881106

Name: +ve in-silico MS/MS by CFM-ID for ZDKZHVNKFOXMND-UHFFFAOYSA-N
ID: ZDKZHVNKFOXMND-UHFFFAOYSA-N
Comment: Energy1
Num peaks: 17
53.03857658 1.497086089
55.05422664 2.604892716
57.06987671 1.448777759
65.03857658 1.702439858
79.05422664 3.012689072
81.06987671 4.25105542
83.08552677 1.961680203
105.0698767 2.531583911
107.0855268 2.953029339
109.1011768 3.906714665
119.0855268 4.750637765
121.1011768 9.524678486
123.1168269 11.54863465
135.0804414 1.340111303
139.1117415 5.451394653
149.0960915 4.226421656
167.1066561 17.81759433

Name: +ve in-silico MS/MS by CFM-ID for ZDKZHVNKFOXMND-UHFFFAOYSA-N
ID: ZDKZHVNKFOXMND-UHFFFAOYSA-N
Comment: Energy2
Num peaks: 22
39.02292652 9.28897772
41.03857658 4.459182002
43.05422664 1.625732126
51.02292652 5.986484541
53.03857658 9.429606124
55.05422664 10.75440412
57.06987671 2.760230725
65.03857658 4.170927434
67.05422664 4.313902987
73.02840582 1.345798888
79.05422664 5.221165072
81.06987671 7.037314368
83.08552677 2.961634778
93.06987671 1.392805821
95.04914126 1.19663264
95.08552677 1.273868449
105.0698767 1.183301241
109.0647913 1.478830235
119.0855268 0.9543189858
121.1011768 1.621804915
137.0597059 0.8842175709
151.075356 0.9856092936

Name: +ve in-silico MS/MS by CFM-ID for VNIDZLOWFDROIW-SIRUGEDZSA-N
ID: VNIDZLOWFDROIW-SIRUGEDZSA-N
Comment: Energy0
Num peaks: 6
105.0698767 1.769201606
107.0855268 3.034030316
121.1011768 6.032263511
131.0855268 7.128972183
149.0960915 44.17671765
167.1066561 19.12474553

Name: +ve in-silico MS/MS by CFM-ID for VNIDZLOWFDROIW-SIRUGEDZSA-N
ID: VNIDZLOWFDROIW-SIRUGEDZSA-N
Comment: Energy1
Num peaks: 25
39.02292652 4.432066594
41.03857658 3.118328811
43.05422664 1.812191228
49.00727645 0.993992369
51.02292652 1.714037697
53.03857658 1.611722815
55.05422664 1.953462744
63.02292652 1.68409301
65.03857658 2.359769565
67.05422664 1.349357638
69.06987671 1.813047857
79.05422664 3.007043548
81.06987671 1.858547407
83.01275576 0.8295113393
83.08552677 1.133454093
91.05422664 0.9870051364
95.08552677 1.324729447
105.0698767 5.585978941
107.0855268 9.341396653
119.0855268 0.8396975893
121.1011768 11.95076291
123.1168269 1.306922097
131.0855268 3.284922733
149.0960915 11.28064775
167.1066561 5.195569769

Name: +ve in-silico MS/MS by CFM-ID for VNIDZLOWFDROIW-SIRUGEDZSA-N
ID: VNIDZLOWFDROIW-SIRUGEDZSA-N
Comment: Energy2
Num peaks: 22
25.00727645 2.690382321
39.02292652 10.55346345
41.00219107 1.201998519
41.03857658 7.991354111
43.05422664 4.150618209
49.00727645 3.048682804
51.02292652 8.707945441
53.03857658 6.743568911
55.05422664 4.761770416
63.02292652 2.833920121
65.03857658 7.190048904
67.05422664 2.528648909
69.06987671 3.062128045
71.01275576 0.954326841
77.03857658 1.430926223
79.05422664 3.871687688
81.06987671 1.444945935
91.05422664 1.516966966
95.08552677 0.9104258849
105.0698767 2.099122824
107.0855268 1.444431047
121.1011768 1.163911747

Name: +ve in-silico MS/MS by CFM-ID for LVHLZMUFIYAEQB-UHFFFAOYSA-N
ID: LVHLZMUFIYAEQB-UHFFFAOYSA-N
Comment: Energy0
Num peaks: 6
57.06987671 2.895530468
95.01275576 6.843264373
99.08044139 3.513813254
125.0597059 3.003929957
149.0960915 9.145186643
167.1066561 55.82049039

Name: +ve in-silico MS/MS by CFM-ID for LVHLZMUFIYAEQB-UHFFFAOYSA-N
ID: LVHLZMUFIYAEQB-UHFFFAOYSA-N
Comment: Energy1
Num peaks: 20
41.00219107 1.228306149
55.05422664 2.503250117
57.06987671 7.572118013
69.0334912 1.964418375
71.08552677 4.0938326
81.06987671 3.166704356
95.01275576 20.70595015
95.08552677 1.095070216
97.02840582 1.789230111
97.06479133 2.167546345
99.08044139 8.486489641
107.0491413 1.472252368
109.0284058 2.466671157
113.0960915 2.61740173
135.0804414 3.151825379
137.0960915 1.503529007
139.1117415 4.765506671
149.0960915 2.482806472
151.075356 1.398147095
167.1066561 6.283789282

Name: +ve in-silico MS/MS by CFM-ID for LVHLZMUFIYAEQB-UHFFFAOYSA-N
ID: LVHLZMUFIYAEQB-UHFFFAOYSA-N
Comment: Energy2
Num peaks: 24
39.02292652 1.963345994
41.00219107 5.099255796
41.03857658 3.106019891
53.00219107 3.260345643
55.01784114 1.362601383
55.05422664 8.880539669
57.06987671 9.581014032
65.00219107 1.165475099
67.01784114 2.340419718
67.05422664 1.448524482
69.0334912 4.131381196
69.06987671 1.966250529
71.08552677 4.053452936
81.0334912 1.991358775
83.04914126 1.399991048
91.01784114 2.128726286
91.05422664 1.768506976
93.0334912 1.403741879
95.01275576 16.77811142
95.04914126 1.498762792
95.08552677 1.019924853
105.0698767 1.307454604
107.0491413 1.233661765
109.0284058 1.569953537

Name: +ve in-silico MS/MS by CFM-ID for BVEYJWQCMOVMAR-UHFFFAOYSA-N
ID: BVEYJWQCMOVMAR-UHFFFAOYSA-N
Comment: Energy0
Num peaks: 6
43.05422664 2.084380389
45.06987671 0.5919187482
71.04914126 3.783951158
101.0597059 0.6916702001
127.1117415 6.755334988
145.1223062 81.7662457

Name: +ve in-silico MS/MS by CFM-ID for BVEYJWQCMOVMAR-UHFFFAOYSA-N
ID: BVEYJWQCMOVMAR-UHFFFAOYSA-N
Comment: Energy1
Num peaks: 7
41.03857658 4.1490421
43.05422664 26.0770911
45.06987671 9.433967194
53.03857658 3.235921853
71.04914126 11.20706398
127.1117415 3.335728148
145.1223062 23.96196589

Name: +ve in-silico MS/MS by CFM-ID for BVEYJWQCMOVMAR-UHFFFAOYSA-N
ID: BVEYJWQCMOVMAR-UHFFFAOYSA-N
Comment: Energy2
Num peaks: 10
27.02292652 3.19813224
29.03857658 2.668863118
41.03857658 11.08709295
43.05422664 30.5886236
45.06987671 6.900382459
53.03857658 7.648286042
55.01784114 2.109007278
55.05422664 5.148504312
57.06987671 2.797517178
71.04914126 9.617025506

Name: +ve in-silico MS/MS by CFM-ID for VOJBXZDIFIJUKD-PLNGDYQASA-N
ID: VOJBXZDIFIJUKD-PLNGDYQASA-N
Comment: Energy0
Num peaks: 11
55.05422664 4.407861112
91.05422664 2.375122005
93.06987671 6.483535958
111.0440559 2.376528344
121.1011768 2.878598277
123.0440559 1.650966134
123.1168269 2.8440527
125.0597059 1.888967732
127.075356 2.927012134
149.0960915 2.640567777
167.1066561 50.78448285

Name: +ve in-silico MS/MS by CFM-ID for VOJBXZDIFIJUKD-PLNGDYQASA-N
ID: VOJBXZDIFIJUKD-PLNGDYQASA-N
Comment: Energy1
Num peaks: 22
39.02292652 2.336313217
41.03857658 2.26253398
45.06987671 4.258689148
51.02292652 1.883179761
55.05422664 7.935603273
65.03857658 1.475847216
67.05422664 2.454239789
79.05422664 2.742591603
81.06987671 1.951897484
91.05422664 5.025729828
93.06987671 7.211033976
95.08552677 1.948163623
97.10117684 1.606831141
99.04405588 3.176172585
109.0284058 3.906614903
111.0440559 4.275396146
119.0855268 2.680200371
121.1011768 2.185680864
123.1168269 2.878076567
139.1117415 2.011881921
149.0960915 3.170034451
167.1066561 13.67180485

Name: +ve in-silico MS/MS by CFM-ID for VOJBXZDIFIJUKD-PLNGDYQASA-N
ID: VOJBXZDIFIJUKD-PLNGDYQASA-N
Comment: Energy2
Num peaks: 17
39.02292652 10.45313734
41.03857658 9.363530851
43.05422664 3.295063692
45.06987671 1.470017193
49.00727645 2.696867728
51.02292652 5.43084195
53.03857658 3.2079037
55.05422664 14.12500862
65.03857658 6.33654579
67.05422664 6.102251653
75.02292652 1.547546346
77.03857658 1.871584013
79.05422664 2.926937299
81.06987671 3.672802497
91.05422664 3.247148855
93.06987671 3.10210348
121.1011768 1.342263455

Name: +ve in-silico MS/MS by CFM-ID for VUVQBYIJRDUVHT-UHFFFAOYSA-N
ID: VUVQBYIJRDUVHT-UHFFFAOYSA-N
Comment: Energy0
Num peaks: 7
91.05422664 9.898184639
93.06987671 18.58515307
95.08552677 9.011909398
115.1117415 2.268625218
121.1011768 2.389503684
123.1168269 2.408968398
167.1066561 37.00585355

Name: +ve in-silico MS/MS by CFM-ID for VUVQBYIJRDUVHT-UHFFFAOYSA-N
ID: VUVQBYIJRDUVHT-UHFFFAOYSA-N
Comment: Energy1
Num peaks: 14
41.03857658 1.727254825
55.05422664 2.553026282
57.06987671 3.268728979
71.08552677 1.813221834
91.05422664 3.342630248
93.06987671 22.96241533
95.08552677 6.408425858
97.10117684 23.40119524
109.0647913 2.162703353
113.0960915 3.556612503
119.0855268 1.806651482
123.1168269 2.128983511
149.0960915 1.741974909
167.1066561 4.088230974

Name: +ve in-silico MS/MS by CFM-ID for VUVQBYIJRDUVHT-UHFFFAOYSA-N
ID: VUVQBYIJRDUVHT-UHFFFAOYSA-N
Comment: Energy2
Num peaks: 16
39.02292652 9.010016687
41.03857658 9.987282988
43.05422664 2.426061197
51.02292652 4.961972957
53.03857658 4.295939569
55.05422664 10.52633158
57.06987671 7.021876526
65.03857658 5.260421014
67.05422664 8.932486231
69.06987671 3.8308523
71.08552677 2.63146375
91.05422664 4.600706371
93.06987671 1.65776908
107.0855268 1.539895941
121.1011768 2.317770002
151.075356 1.868030816

Name: +ve in-silico MS/MS by CFM-ID for RGTMAXSVLBZNEL-UHFFFAOYSA-N
ID: RGTMAXSVLBZNEL-UHFFFAOYSA-N
Comment: Energy0
Num peaks: 7
137.0960915 2.245837044
139.1117415 11.68900983
141.1273916 1.698062233
149.0960915 2.847178448
155.1066561 1.414797284
167.1066561 29.70569114
185.1172208 31.65766097

Name: +ve in-silico MS/MS by CFM-ID for RGTMAXSVLBZNEL-UHFFFAOYSA-N
ID: RGTMAXSVLBZNEL-UHFFFAOYSA-N
Comment: Energy1
Num peaks: 31
39.02292652 1.470332279
41.03857658 1.54631654
53.03857658 1.071352405
55.01784114 1.028330185
55.05422664 2.047998186
57.0334912 2.299692119
59.04914126 1.905359067
69.0334912 1.508284522
79.05422664 1.592681759
81.0334912 1.42200329
81.06987671 5.116498368
83.04914126 1.288888846
83.08552677 1.122979933
85.06479133 1.116111316
95.04914126 1.116604452
97.06479133 1.339055441
99.08044139 1.178643316
107.0491413 1.309301628
109.0647913 2.780121218
109.1011768 1.38504643
111.0804414 1.463017781
121.1011768 1.131226403
123.0804414 1.224665983
125.0597059 1.5926344
127.075356 2.233994081
137.0960915 1.801985548
139.1117415 9.457506067
141.1273916 1.990589271
149.0960915 2.696593106
167.1066561 11.99168856
185.1172208 6.143347526

Name: +ve in-silico MS/MS by CFM-ID for RGTMAXSVLBZNEL-UHFFFAOYSA-N
ID: RGTMAXSVLBZNEL-UHFFFAOYSA-N
Comment: Energy2
Num peaks: 31
39.02292652 4.247941873
41.03857658 5.939004193
43.01784114 0.7966328848
43.05422664 1.805564882
51.02292652 2.431914324
53.03857658 6.321856639
55.01784114 1.007405557
55.05422664 8.823398796
57.06987671 1.942678173
59.08552677 1.404568353
65.00219107 0.7625478818
65.03857658 1.835432262
67.05422664 2.239320961
69.0334912 3.282081198
69.06987671 2.581402681
71.04914126 1.738198203
73.06479133 1.248027931
79.05422664 1.780006454
81.0334912 2.746025081
81.06987671 4.646951246
83.04914126 2.336420925
83.08552677 1.791722054
85.06479133 0.8309098835
95.04914126 1.993804345
97.06479133 1.937697713
109.1011768 3.55265295
111.0804414 1.215831926
123.0804414 2.763450542
123.1168269 1.254044783
137.0960915 0.8654585912
139.1117415 1.015356465

Name: +ve in-silico MS/MS by CFM-ID for MHOXVRWQBOAOAU-UHFFFAOYSA-N
ID: MHOXVRWQBOAOAU-UHFFFAOYSA-N
Comment: Energy0
Num peaks: 6
57.06987671 2.547169837
83.08552677 2.027483389
109.1011768 2.715412332
127.1117415 35.93081633
129.0910061 1.680356231
145.1223062 37.16880481

Name: +ve in-silico MS/MS by CFM-ID for MHOXVRWQBOAOAU-UHFFFAOYSA-N
ID: MHOXVRWQBOAOAU-UHFFFAOYSA-N
Comment: Energy1
Num peaks: 13
43.01784114 1.98237208
43.05422664 6.051596549
55.05422664 3.618629075
57.06987671 13.08558284
59.08552677 2.100441106
69.0334912 2.635050789
83.04914126 3.451790606
83.08552677 2.092787455
85.10117684 2.484986785
101.0597059 2.238847817
109.1011768 5.289755497
127.1117415 24.78676157
145.1223062 10.25838155

Name: +ve in-silico MS/MS by CFM-ID for MHOXVRWQBOAOAU-UHFFFAOYSA-N
ID: MHOXVRWQBOAOAU-UHFFFAOYSA-N
Comment: Energy2
Num peaks: 18
39.02292652 2.60070841
41.03857658 9.688846031
43.05422664 14.05846836
45.06987671 1.438229417
53.03857658 2.089284382
55.05422664 6.163936523
57.06987671 8.422269471
59.08552677 4.373696176
69.0334912 5.137167022
71.04914126 2.908951258
73.06479133 1.320302171
83.04914126 5.542265232
83.08552677 4.053355429
85.06479133 3.185208124
85.10117684 3.131401405
109.1011768 1.763199114
111.0804414 2.576763101
127.1117415 2.43616287

Name: +ve in-silico MS/MS by CFM-ID for RWPXEQVVWFZXTC-UHFFFAOYSA-N
ID: RWPXEQVVWFZXTC-UHFFFAOYSA-N
Comment: Energy0
Num peaks: 6
109.0284058 0.133940665
123.0440559 4.26738176
125.0597059 3.687472816
127.075356 3.148886296
151.075356 2.207592265
167.1066561 85.92496025

Name: +ve in-silico MS/MS by CFM-ID for RWPXEQVVWFZXTC-UHFFFAOYSA-N
ID: RWPXEQVVWFZXTC-UHFFFAOYSA-N
Comment: Energy1
Num peaks: 6
41.03857658 2.245075834
105.0334912 2.819538762
123.0440559 5.709831594
125.0597059 8.523726867
127.075356 12.53078016
167.1066561 58.64060996

Name: +ve in-silico MS/MS by CFM-ID for RWPXEQVVWFZXTC-UHFFFAOYSA-N
ID: RWPXEQVVWFZXTC-UHFFFAOYSA-N
Comment: Energy2
Num peaks: 9
91.05422664 5.720148608
93.06987671 3.22856177
109.0284058 4.621969016
117.0698767 5.96528015
119.0855268 8.994405024
123.0440559 11.02412758
125.0597059 6.881895362
151.075356 21.66694049
167.1066561 13.90509241

Name: +ve in-silico MS/MS by CFM-ID for CJWLGOWMMDDXLV-UHFFFAOYSA-N
ID: CJWLGOWMMDDXLV-UHFFFAOYSA-N
Comment: Energy0
Num peaks: 6
83.04914126 0.2522896324
109.0647913 0.5189930379
127.075356 0.306962679
149.0960915 1.486654612
151.075356 0.3943102528
167.1066561 95.79431963

Name: +ve in-silico MS/MS by CFM-ID for CJWLGOWMMDDXLV-UHFFFAOYSA-N
ID: CJWLGOWMMDDXLV-UHFFFAOYSA-N
Comment: Energy1
Num peaks: 6
81.0334912 7.200104972
83.04914126 3.221442236
125.0597059 3.210387461
127.075356 10.25744678
149.0960915 8.014518341
167.1066561 51.84443318

Name: +ve in-silico MS/MS by CFM-ID for CJWLGOWMMDDXLV-UHFFFAOYSA-N
ID: CJWLGOWMMDDXLV-UHFFFAOYSA-N
Comment: Energy2
Num peaks: 18
25.00727645 3.165844247
27.02292652 3.270096629
51.02292652 2.163908196
53.03857658 3.439583983
55.01784114 4.518186741
55.05422664 6.623508019
57.0334912 1.885008264
65.00219107 3.090409175
79.05422664 2.150678331
81.0334912 13.8745985
81.06987671 3.469514585
83.04914126 8.019017026
85.06479133 2.194139643
109.0647913 11.94705334
111.0804414 2.645652312
149.0960915 1.766162512
151.075356 3.197702531
167.1066561 3.187274159

Name: +ve in-silico MS/MS by CFM-ID for BFYWJELXORKNFO-UHFFFAOYSA-N
ID: BFYWJELXORKNFO-UHFFFAOYSA-N
Comment: Energy0
Num peaks: 6
121.1011768 7.301795473
127.075356 3.02861389
139.1117415 6.395320319
149.0960915 8.57777667
167.1066561 36.41256178
185.1172208 20.73691246

Name: +ve in-silico MS/MS by CFM-ID for BFYWJELXORKNFO-UHFFFAOYSA-N
ID: BFYWJELXORKNFO-UHFFFAOYSA-N
Comment: Energy1
Num peaks: 16
53.03857658 1.189678445
79.05422664 5.468695876
81.06987671 3.196514461
107.0491413 3.347468406
109.0647913 5.704217322
111.0440559 1.1885344
119.0855268 1.601629192
121.1011768 8.442099805
123.1168269 2.284164721
125.0597059 2.344426555
127.075356 5.128830168
139.1117415 7.489037755
141.1273916 1.174199683
149.0960915 9.35508281
167.1066561 17.04407698
185.1172208 5.316704957

Name: +ve in-silico MS/MS by CFM-ID for BFYWJELXORKNFO-UHFFFAOYSA-N
ID: BFYWJELXORKNFO-UHFFFAOYSA-N
Comment: Energy2
Num peaks: 31
39.02292652 3.848576046
51.02292652 4.394798541
53.03857658 8.724938684
55.05422664 3.054699861
65.03857658 4.0276708
67.05422664 4.569174204
69.06987671 1.050187803
79.01784114 1.125323945
79.05422664 3.143110033
81.0334912 1.115774462
81.06987671 3.029687273
83.04914126 1.585641675
93.0334912 1.72752352
93.06987671 1.628052655
95.08552677 2.703775635
97.10117684 1.451432475
99.08044139 1.620573001
107.0491413 0.8761921791
107.0855268 1.049953622
109.0647913 1.217942548
111.0440559 1.210811656
111.0804414 1.18123141
113.0960915 2.098168932
119.0855268 1.961085249
121.1011768 8.777547906
123.0804414 3.00830293
123.1168269 2.820292524
139.1117415 1.379924718
149.0960915 2.667305482
151.075356 1.219200706
167.1066561 1.504091172

Name: +ve in-silico MS/MS by CFM-ID for IQBZOAYOGMNFPL-UHFFFAOYSA-N
ID: IQBZOAYOGMNFPL-UHFFFAOYSA-N
Comment: Energy0
Num peaks: 10
55.05422664 2.585284376
67.05422664 2.515116008
69.06987671 2.81657373
95.04914126 3.331597825
97.06479133 3.051507604
109.0647913 1.710115396
127.075356 2.26451979
131.0855268 2.980806638
149.0960915 32.77928842
167.1066561 27.43952671

Name: +ve in-silico MS/MS by CFM-ID for IQBZOAYOGMNFPL-UHFFFAOYSA-N
ID: IQBZOAYOGMNFPL-UHFFFAOYSA-N
Comment: Energy1
Num peaks: 26
39.02292652 1.494446831
41.03857658 2.728008238
55.05422664 2.477690402
65.03857658 1.895487175
67.05422664 2.768893696
69.0334912 2.433398666
69.06987671 2.752855962
83.04914126 0.9912421083
95.04914126 2.401073387
97.06479133 2.234728165
99.08044139 1.196529797
105.0334912 2.061505596
107.0491413 2.645568791
109.0647913 6.538732259
121.0647913 1.184806256
121.1011768 1.534198253
123.0440559 2.191576712
125.0597059 1.492400127
125.0960915 1.163621233
127.075356 4.113781127
131.0855268 4.178559047
135.0804414 1.052786429
137.0960915 1.776549266
139.1117415 3.971022993
149.0960915 14.58407203
167.1066561 8.326140735

Name: +ve in-silico MS/MS by CFM-ID for IQBZOAYOGMNFPL-UHFFFAOYSA-N
ID: IQBZOAYOGMNFPL-UHFFFAOYSA-N
Comment: Energy2
Num peaks: 21
25.00727645 1.664305928
39.02292652 9.833070629
41.03857658 3.808916713
49.00727645 4.285556621
51.02292652 2.646534104
53.00219107 2.031388446
53.03857658 2.534958956
55.01784114 1.554779118
55.05422664 11.34998988
57.06987671 1.986998638
65.03857658 11.23971759
67.05422664 8.955182611
69.0334912 2.725484239
69.06987671 4.540781909
79.05422664 1.805854665
81.06987671 1.580442483
91.05422664 1.605080392
93.0334912 1.469777266
95.04914126 1.78197808
97.06479133 1.367761819
121.1011768 1.233584685

Name: +ve in-silico MS/MS by CFM-ID for XPEAPCMHDFIXFL-UHFFFAOYSA-N
ID: XPEAPCMHDFIXFL-UHFFFAOYSA-N
Comment: Energy0
Num peaks: 7
67.05422664 1.830219948
83.08552677 2.500668352
123.0440559 1.947278618
125.0597059 1.936551515
127.075356 4.376134324
149.0960915 8.386940153
167.1066561 59.80610331

Name: +ve in-silico MS/MS by CFM-ID for XPEAPCMHDFIXFL-UHFFFAOYSA-N
ID: XPEAPCMHDFIXFL-UHFFFAOYSA-N
Comment: Energy1
Num peaks: 20
41.03857658 1.452633185
49.00727645 2.088564529
55.05422664 1.784491827
65.03857658 3.181016036
67.01784114 4.808670172
67.05422664 5.013233052
69.0334912 1.368531245
69.06987671 2.84188684
71.04914126 1.715373379
81.06987671 3.451654318
83.08552677 4.990761205
85.10117684 1.233273763
111.0440559 1.707351847
123.0440559 5.487075209
125.0597059 3.445149916
127.075356 4.392187024
139.1117415 1.759687094
149.0960915 3.807637812
151.075356 1.399549743
167.1066561 24.28370315

Name: +ve in-silico MS/MS by CFM-ID for XPEAPCMHDFIXFL-UHFFFAOYSA-N
ID: XPEAPCMHDFIXFL-UHFFFAOYSA-N
Comment: Energy2
Num peaks: 21
39.02292652 2.580135473
41.00219107 2.031613704
43.01784114 1.246486237
49.00727645 3.772871781
51.02292652 3.107838822
53.03857658 2.610346375
55.01784114 2.231961163
55.05422664 4.175272236
65.03857658 9.566598603
67.01784114 1.636495789
67.05422664 10.26081085
69.06987671 3.914405369
81.06987671 11.10027595
83.08552677 11.89305238
85.10117684 1.328396669
91.05422664 1.210680888
93.0334912 2.810507254
93.06987671 1.105542221
107.0491413 1.080020429
111.0440559 1.579068622
151.075356 1.171956844

Name: +ve in-silico MS/MS by CFM-ID for AKASWINDKIEEBO-UHFFFAOYSA-N
ID: AKASWINDKIEEBO-UHFFFAOYSA-N
Comment: Energy0
Num peaks: 6
43.05422664 0.6191579177
55.05422664 1.579347554
123.0440559 4.650482287
125.0597059 3.281736805
149.0960915 8.359926269
167.1066561 74.87820291

Name: +ve in-silico MS/MS by CFM-ID for AKASWINDKIEEBO-UHFFFAOYSA-N
ID: AKASWINDKIEEBO-UHFFFAOYSA-N
Comment: Energy1
Num peaks: 12
39.02292652 3.810768413
41.03857658 4.464481951
55.05422664 13.64805504
57.06987671 1.906538966
67.05422664 2.990884394
69.06987671 5.576549848
109.0647913 2.412738165
123.0440559 8.365605074
125.0597059 4.341713946
127.075356 7.652107841
149.0960915 6.015307658
167.1066561 18.96654654

Name: +ve in-silico MS/MS by CFM-ID for AKASWINDKIEEBO-UHFFFAOYSA-N
ID: AKASWINDKIEEBO-UHFFFAOYSA-N
Comment: Energy2
Num peaks: 16
39.02292652 6.386306223
41.03857658 4.848614621
49.00727645 2.483572605
51.02292652 3.249664429
53.03857658 2.070080064
55.05422664 15.22021268
57.06987671 4.088312369
59.08552677 5.091796138
65.03857658 9.413899546
67.05422664 9.564631282
69.06987671 2.398256437
79.05422664 2.059728288
81.0334912 3.404403304
81.06987671 6.274899165
83.08552677 2.427356153
91.05422664 2.043616668

Name: +ve in-silico MS/MS by CFM-ID for AOKPDATZUBLDMG-UHFFFAOYSA-N
ID: AOKPDATZUBLDMG-UHFFFAOYSA-N
Comment: Energy0
Num peaks: 10
55.05422664 0.9446740808
109.0647913 5.118668151
111.0804414 3.800492632
141.0910061 1.328519132
149.0960915 4.722337037
153.0910061 1.164188056
157.0859207 1.145328885
159.1015708 1.639701062
167.1066561 18.61640472
185.1172208 41.58587345

Name: +ve in-silico MS/MS by CFM-ID for AOKPDATZUBLDMG-UHFFFAOYSA-N
ID: AOKPDATZUBLDMG-UHFFFAOYSA-N
Comment: Energy1
Num peaks: 31
39.02292652 1.886608064
41.03857658 2.143760796
51.02292652 2.717415473
53.03857658 3.390258658
55.05422664 2.323461815
69.0334912 1.302696901
75.04405588 0.735483538
81.0334912 1.635799964
81.06987671 1.218938494
83.04914126 2.509133267
83.08552677 0.8823025544
85.06479133 0.8230389871
91.05422664 1.070929865
95.04914126 0.7830370341
99.08044139 0.9881208203
103.075356 0.9970101
109.0647913 4.967183796
111.0440559 1.039336551
111.0804414 4.714672115
113.0597059 1.900679442
113.0960915 0.7515941126
115.075356 1.267010649
117.0910061 1.804009688
125.0597059 0.8181328326
135.0804414 1.031003399
139.1117415 1.034242114
149.0960915 9.065554729
153.0910061 0.8357316637
157.1223062 3.443779978
167.1066561 11.31410511
185.1172208 8.291170329

Name: +ve in-silico MS/MS by CFM-ID for AOKPDATZUBLDMG-UHFFFAOYSA-N
ID: AOKPDATZUBLDMG-UHFFFAOYSA-N
Comment: Energy2
Num peaks: 31
39.02292652 3.655008594
41.00219107 1.294225631
41.03857658 2.424984818
43.05422664 1.20793097
49.00727645 1.104068026
51.02292652 3.143777539
53.03857658 9.058968221
55.05422664 5.982634287
57.0334912 1.971971968
65.03857658 1.188502319
67.05422664 1.534673791
69.0334912 4.511375237
69.06987671 1.056086284
71.04914126 2.637297632
73.06479133 2.51071732
79.05422664 1.443859227
81.0334912 2.684157085
81.06987671 1.048438899
83.04914126 1.916125114
83.08552677 1.482579455
85.06479133 2.757367311
87.04405588 2.242023153
87.08044139 1.903094017
93.06987671 1.094856875
97.06479133 1.035772977
99.08044139 2.320853726
109.0647913 1.746654217
111.0804414 1.243429514
113.0960915 1.408458437
135.0804414 1.300294049
149.0960915 2.105724025

Name: +ve in-silico MS/MS by CFM-ID for DIRDKDDFAMNBNY-UHFFFAOYSA-N
ID: DIRDKDDFAMNBNY-UHFFFAOYSA-N
Comment: Energy0
Num peaks: 6
57.06987671 3.552725284
61.06479133 4.185484762
85.06479133 18.52376935
103.075356 14.71369389
127.1117415 1.383769648
145.1223062 48.35915001

Name: +ve in-silico MS/MS by CFM-ID for DIRDKDDFAMNBNY-UHFFFAOYSA-N
ID: DIRDKDDFAMNBNY-UHFFFAOYSA-N
Comment: Energy1
Num peaks: 10
29.03857658 4.949419844
43.05422664 2.704751812
55.05422664 2.339815995
57.06987671 16.42633767
59.04914126 2.264947309
61.06479133 4.580213529
75.04405588 2.475726948
85.06479133 21.59006052
103.075356 13.15565128
145.1223062 10.47494817

Name: +ve in-silico MS/MS by CFM-ID for DIRDKDDFAMNBNY-UHFFFAOYSA-N
ID: DIRDKDDFAMNBNY-UHFFFAOYSA-N
Comment: Energy2
Num peaks: 10
27.02292652 3.868823248
29.03857658 3.185644291
41.03857658 5.423899097
43.05422664 8.39184282
55.05422664 12.2476435
57.06987671 25.6959527
61.06479133 4.248519843
67.05422664 4.721004446
69.0334912 6.722567423
85.06479133 7.674734491

Name: +ve in-silico MS/MS by CFM-ID for YGMNGQDLUQECTO-UHFFFAOYSA-N
ID: YGMNGQDLUQECTO-UHFFFAOYSA-N
Comment: Energy0
Num peaks: 6
67.05422664 1.359857714
123.0440559 2.509719483
125.0597059 2.323561931
127.075356 5.420303571
149.0960915 8.310269943
167.1066561 74.50078505

Name: +ve in-silico MS/MS by CFM-ID for YGMNGQDLUQECTO-UHFFFAOYSA-N
ID: YGMNGQDLUQECTO-UHFFFAOYSA-N
Comment: Energy1
Num peaks: 16
41.03857658 1.482526936
55.05422664 2.1271872
65.03857658 1.834341446
67.05422664 4.141468723
69.06987671 4.746256056
81.06987671 3.210696937
83.08552677 1.235868107
99.04405588 2.760018677
109.0647913 1.180588539
111.0440559 1.246495375
123.0440559 6.777092683
125.0597059 3.481458405
127.075356 5.345218693
139.1117415 2.391620695
149.0960915 8.921098347
167.1066561 30.28830764

Name: +ve in-silico MS/MS by CFM-ID for YGMNGQDLUQECTO-UHFFFAOYSA-N
ID: YGMNGQDLUQECTO-UHFFFAOYSA-N
Comment: Energy2
Num peaks: 18
39.02292652 3.253498503
41.00219107 2.342745197
49.00727645 2.591696583
51.02292652 5.901959904
53.03857658 3.057822189
55.01784114 1.528352767
55.05422664 4.104938438
65.03857658 10.83534994
67.05422664 17.81896977
69.0334912 2.278064662
69.06987671 4.591720833
79.05422664 1.425480184
81.06987671 9.105078297
83.08552677 3.890640013
91.05422664 2.139045278
93.0334912 1.792042813
93.06987671 2.047189304
109.0647913 2.006138393

Name: +ve in-silico MS/MS by CFM-ID for XUPYJHCZDLZNFP-UHFFFAOYSA-N
ID: XUPYJHCZDLZNFP-UHFFFAOYSA-N
Comment: Energy0
Num peaks: 6
53.03857658 2.207415876
55.05422664 1.889345937
57.06987671 15.04808554
71.04914126 16.42749268
127.1117415 5.170554781
145.1223062 50.12247826

Name: +ve in-silico MS/MS by CFM-ID for XUPYJHCZDLZNFP-UHFFFAOYSA-N
ID: XUPYJHCZDLZNFP-UHFFFAOYSA-N
Comment: Energy1
Num peaks: 6
43.05422664 2.824765438
53.03857658 6.139453308
55.05422664 3.225092851
57.06987671 43.61749031
71.04914126 20.05165433
145.1223062 9.778885519

Name: +ve in-silico MS/MS by CFM-ID for XUPYJHCZDLZNFP-UHFFFAOYSA-N
ID: XUPYJHCZDLZNFP-UHFFFAOYSA-N
Comment: Energy2
Num peaks: 8
27.02292652 2.90293787
29.03857658 2.365161688
41.03857658 13.34877232
43.05422664 14.34684705
53.03857658 3.277801801
55.05422664 6.06593147
57.06987671 33.63601306
71.04914126 6.086614287

Name: +ve in-silico MS/MS by CFM-ID for GIFAYASOTQVRTG-UHFFFAOYSA-N
ID: GIFAYASOTQVRTG-UHFFFAOYSA-N
Comment: Energy0
Num peaks: 6
43.01784114 2.295550438
123.0804414 2.220866749
125.0960915 14.08020807
143.1066561 19.42031199
167.1066561 6.731609176
185.1172208 40.89197582

Name: +ve in-silico MS/MS by CFM-ID for GIFAYASOTQVRTG-UHFFFAOYSA-N
ID: GIFAYASOTQVRTG-UHFFFAOYSA-N
Comment: Energy1
Num peaks: 15
39.02292652 1.435503816
41.03857658 1.846749457
43.01784114 2.94725032
43.05422664 3.016478859
55.05422664 2.899032417
57.06987671 4.047614644
81.06987671 1.695583605
97.06479133 1.509197954
107.0855268 2.426420157
123.0804414 1.788986962
125.0960915 15.06332128
141.0910061 1.488166324
143.1066561 22.2800589
167.1066561 5.497659377
185.1172208 13.12685208

Name: +ve in-silico MS/MS by CFM-ID for GIFAYASOTQVRTG-UHFFFAOYSA-N
ID: GIFAYASOTQVRTG-UHFFFAOYSA-N
Comment: Energy2
Num peaks: 18
39.02292652 6.59931601
41.03857658 11.74931023
43.01784114 3.151756961
43.05422664 11.15401
45.06987671 1.252074112
51.02292652 2.536529961
53.03857658 7.975077924
55.05422664 6.935405445
57.06987671 2.693741945
65.03857658 1.570299551
67.05422664 5.402478651
69.06987671 6.676316527
71.08552677 2.229688291
81.06987671 2.746923978
107.0855268 1.282725489
125.0960915 4.156613272
143.1066561 1.214827371
169.0859207 1.787975414

Name: +ve in-silico MS/MS by CFM-ID for NEBQMYHKOREVAL-UHFFFAOYSA-N
ID: NEBQMYHKOREVAL-UHFFFAOYSA-N
Comment: Energy0
Num peaks: 6
135.0804414 3.102019787
137.0597059 1.024460104
137.0960915 1.36155703
139.075356 1.488824221
151.075356 1.647820798
167.1066561 85.94070235

Name: +ve in-silico MS/MS by CFM-ID for NEBQMYHKOREVAL-UHFFFAOYSA-N
ID: NEBQMYHKOREVAL-UHFFFAOYSA-N
Comment: Energy1
Num peaks: 12
53.03857658 1.496611148
79.05422664 1.523320834
83.08552677 1.005262928
109.0647913 2.61426593
121.0647913 1.034057191
123.0804414 3.46561807
135.0804414 7.073132459
137.0597059 2.048994708
137.0960915 1.996649732
139.075356 2.345792202
151.075356 4.062442588
167.1066561 51.4641478

Name: +ve in-silico MS/MS by CFM-ID for NEBQMYHKOREVAL-UHFFFAOYSA-N
ID: NEBQMYHKOREVAL-UHFFFAOYSA-N
Comment: Energy2
Num peaks: 21
39.02292652 5.06468412
41.03857658 2.121774816
43.05422664 1.919132986
49.00727645 3.932899236
51.02292652 12.06924328
53.03857658 7.07637191
55.05422664 3.169844193
63.02292652 2.056406372
65.03857658 3.910005778
67.05422664 2.952147793
77.03857658 3.937721187
79.05422664 8.450841661
81.06987671 2.45760757
91.05422664 2.584131775
93.06987671 2.599087571
105.0698767 1.834328584
107.0491413 1.958590833
121.0647913 4.73452652
135.0440559 1.687507923
135.0804414 1.769025768
151.075356 4.434891761

Name: +ve in-silico MS/MS by CFM-ID for SHZIWNPUGXLXDT-UHFFFAOYSA-N
ID: SHZIWNPUGXLXDT-UHFFFAOYSA-N
Comment: Energy0
Num peaks: 6
47.04914126 3.249593534
57.06987671 4.229230186
99.08044139 17.20471866
117.0910061 4.566863887
127.1117415 5.061133889
145.1223062 50.36902789

Name: +ve in-silico MS/MS by CFM-ID for SHZIWNPUGXLXDT-UHFFFAOYSA-N
ID: SHZIWNPUGXLXDT-UHFFFAOYSA-N
Comment: Energy1
Num peaks: 10
43.05422664 2.631904306
47.04914126 11.43526604
55.05422664 2.746568333
57.06987671 11.23832246
71.08552677 9.932925605
81.06987671 5.897508178
99.08044139 20.70046843
117.0910061 2.288621088
127.1117415 2.634120438
145.1223062 11.79671415

Name: +ve in-silico MS/MS by CFM-ID for SHZIWNPUGXLXDT-UHFFFAOYSA-N
ID: SHZIWNPUGXLXDT-UHFFFAOYSA-N
Comment: Energy2
Num peaks: 18
27.02292652 3.06751167
29.03857658 3.387439481
39.02292652 2.000894757
41.03857658 10.49005173
43.01784114 1.368939348
43.05422664 9.937830802
45.0334912 1.209736995
45.06987671 1.172945829
47.04914126 3.392177911
55.01784114 1.229301201
55.05422664 11.68726796
57.0334912 1.472678226
57.06987671 10.94353485
59.08552677 5.49865978
69.06987671 2.450601573
71.08552677 7.278960993
73.10117684 1.443552065
99.08044139 2.418725796

Name: +ve in-silico MS/MS by CFM-ID for JSLCOZYBKYHZNL-UHFFFAOYSA-N
ID: JSLCOZYBKYHZNL-UHFFFAOYSA-N
Comment: Energy0
Num peaks: 6
55.05422664 1.987068899
57.06987671 15.67822078
71.04914126 18.91112628
89.05970595 1.002669208
127.1117415 1.519635716
145.1223062 54.60843597

Name: +ve in-silico MS/MS by CFM-ID for JSLCOZYBKYHZNL-UHFFFAOYSA-N
ID: JSLCOZYBKYHZNL-UHFFFAOYSA-N
Comment: Energy1
Num peaks: 6
41.03857658 1.712814343
43.05422664 4.062354685
55.05422664 3.677197833
57.06987671 46.58292369
71.04914126 20.09513714
145.1223062 10.90500058

Name: +ve in-silico MS/MS by CFM-ID for JSLCOZYBKYHZNL-UHFFFAOYSA-N
ID: JSLCOZYBKYHZNL-UHFFFAOYSA-N
Comment: Energy2
Num peaks: 6
41.03857658 14.67036589
43.05422664 16.56436354
55.01784114 9.357258277
55.05422664 6.45495147
57.06987671 22.91774487
71.04914126 17.22016476

Name: +ve in-silico MS/MS by CFM-ID for RXGUIWHIADMCFC-UHFFFAOYSA-N
ID: RXGUIWHIADMCFC-UHFFFAOYSA-N
Comment: Energy0
Num peaks: 6
55.05422664 3.30925598
57.06987671 35.09757321
59.08552677 2.192414358
71.04914126 14.91637948
127.1117415 1.152583634
145.1223062 39.65464

Name: +ve in-silico MS/MS by CFM-ID for RXGUIWHIADMCFC-UHFFFAOYSA-N
ID: RXGUIWHIADMCFC-UHFFFAOYSA-N
Comment: Energy1
Num peaks: 6
41.03857658 2.752552307
43.05422664 4.597071791
55.05422664 3.059411417
57.06987671 55.73906315
71.04914126 16.40524136
145.1223062 8.177616556

Name: +ve in-silico MS/MS by CFM-ID for RXGUIWHIADMCFC-UHFFFAOYSA-N
ID: RXGUIWHIADMCFC-UHFFFAOYSA-N
Comment: Energy2
Num peaks: 6
41.03857658 12.65602225
43.05422664 9.824417921
55.01784114 7.274524414
55.05422664 6.030100569
57.06987671 40.76171679
71.04914126 11.62161196

Name: +ve in-silico MS/MS by CFM-ID for ROJKPKOYARNFNB-UHFFFAOYSA-N
ID: ROJKPKOYARNFNB-UHFFFAOYSA-N
Comment: Energy0
Num peaks: 6
43.05422664 5.255370967
61.06479133 2.86187561
67.05422664 2.2474244
85.06479133 17.15938218
127.1117415 5.470572509
145.1223062 54.24411817

Name: +ve in-silico MS/MS by CFM-ID for ROJKPKOYARNFNB-UHFFFAOYSA-N
ID: ROJKPKOYARNFNB-UHFFFAOYSA-N
Comment: Energy1
Num peaks: 7
41.03857658 3.286237693
43.05422664 17.11448883
57.06987671 10.82288913
61.06479133 8.008102563
67.05422664 6.623363734
85.06479133 23.11189584
145.1223062 12.7914154

Name: +ve in-silico MS/MS by CFM-ID for ROJKPKOYARNFNB-UHFFFAOYSA-N
ID: ROJKPKOYARNFNB-UHFFFAOYSA-N
Comment: Energy2
Num peaks: 10
39.02292652 2.748127591
41.03857658 18.36031711
43.05422664 27.16535
45.06987671 8.194094899
55.05422664 4.492003502
57.06987671 11.8571389
59.08552677 1.851344548
67.05422664 1.692452146
69.06987671 1.525069908
85.06479133 2.945245274

Name: +ve in-silico MS/MS by CFM-ID for MJGSLNIPTRPYJV-UHFFFAOYSA-N
ID: MJGSLNIPTRPYJV-UHFFFAOYSA-N
Comment: Energy0
Num peaks: 6
71.08552677 5.470341936
99.08044139 19.34194255
115.075356 0.9561102136
117.0910061 6.117342889
127.1117415 1.640062938
145.1223062 58.94525023

Name: +ve in-silico MS/MS by CFM-ID for MJGSLNIPTRPYJV-UHFFFAOYSA-N
ID: MJGSLNIPTRPYJV-UHFFFAOYSA-N
Comment: Energy1
Num peaks: 7
47.04914126 3.016658421
71.08552677 14.02083187
81.06987671 3.480958196
99.08044139 29.82619928
117.0910061 4.872800449
127.1117415 3.258292144
145.1223062 23.09802723

Name: +ve in-silico MS/MS by CFM-ID for MJGSLNIPTRPYJV-UHFFFAOYSA-N
ID: MJGSLNIPTRPYJV-UHFFFAOYSA-N
Comment: Energy2
Num peaks: 12
29.03857658 5.49782408
41.03857658 7.336862641
43.05422664 5.458743975
55.05422664 4.053951552
69.0334912 2.721814464
69.06987671 6.641954473
71.08552677 20.45541685
73.10117684 3.308088202
81.06987671 7.351220703
83.04914126 3.847736526
83.08552677 2.970237885
99.08044139 10.81266228

Name: +ve in-silico MS/MS by CFM-ID for YUAQBOMIASXPQW-FNORWQNLSA-N
ID: YUAQBOMIASXPQW-FNORWQNLSA-N
Comment: Energy0
Num peaks: 6
125.0960915 2.040431191
139.1117415 4.947613741
149.0960915 9.635987654
155.1066561 1.655302912
167.1066561 46.57148774
185.1172208 16.51268768

Name: +ve in-silico MS/MS by CFM-ID for YUAQBOMIASXPQW-FNORWQNLSA-N
ID: YUAQBOMIASXPQW-FNORWQNLSA-N
Comment: Energy1
Num peaks: 31
39.02292652 0.9409765473
41.00219107 1.141709333
41.03857658 1.120995898
43.01784114 0.9602838287
53.00219107 1.630331833
53.03857658 0.9225889928
55.01784114 2.275009442
55.05422664 1.015521718
67.01784114 1.488737627
69.0334912 1.835049588
69.06987671 0.9842061232
73.02840582 0.8806605916
81.0334912 1.101466202
83.04914126 1.653571211
95.04914126 1.024563243
97.06479133 1.489359405
107.0855268 1.41666517
109.0647913 0.9228662851
109.1011768 0.993104775
111.0804414 1.315772516
121.1011768 2.636554323
123.0804414 1.658245964
123.1168269 1.372919925
125.0960915 4.136289455
137.0960915 1.103070901
139.1117415 9.442622395
141.0910061 1.112316352
141.1273916 1.108895675
149.0960915 5.835643622
167.1066561 16.5612416
185.1172208 5.326935087

Name: +ve in-silico MS/MS by CFM-ID for YUAQBOMIASXPQW-FNORWQNLSA-N
ID: YUAQBOMIASXPQW-FNORWQNLSA-N
Comment: Energy2
Num peaks: 31
25.00727645 1.479583157
27.02292652 2.243673902
39.02292652 4.365415498
41.00219107 1.362025048
41.03857658 5.790249856
43.01784114 1.523768964
43.05422664 1.210667847
53.00219107 2.373183409
53.03857658 3.406519069
55.01784114 3.840894057
55.05422664 4.273957099
57.06987671 0.9779096449
59.01275576 1.268942847
67.01784114 1.18443068
67.05422664 2.426327031
68.99710569 1.022937261
69.0334912 1.971505485
69.06987671 3.998990175
73.02840582 1.44751225
79.05422664 1.017959337
81.0334912 1.139258377
81.06987671 2.952067712
83.04914126 1.658210464
83.08552677 3.254334326
93.06987671 1.045923006
95.08552677 2.588391238
97.10117684 2.047861019
109.1011768 5.529116863
123.1168269 1.027920953
125.0960915 1.227500869
139.1117415 1.122531429

Name: +ve in-silico MS/MS by CFM-ID for LASOZNWHPDFLML-UHFFFAOYSA-N
ID: LASOZNWHPDFLML-UHFFFAOYSA-N
Comment: Energy0
Num peaks: 6
121.1011768 4.097330467
123.1168269 4.085795845
139.1117415 2.231074532
149.0960915 3.684054031
151.075356 1.504820369
167.1066561 80.89986191

Name: +ve in-silico MS/MS by CFM-ID for LASOZNWHPDFLML-UHFFFAOYSA-N
ID: LASOZNWHPDFLML-UHFFFAOYSA-N
Comment: Energy1
Num peaks: 8
39.02292652 2.228188567
51.02292652 1.945314425
121.1011768 5.55967642
123.1168269 8.02980525
139.1117415 6.059745499
149.0960915 7.319005183
151.075356 2.910595728
167.1066561 46.08635379

Name: +ve in-silico MS/MS by CFM-ID for LASOZNWHPDFLML-UHFFFAOYSA-N
ID: LASOZNWHPDFLML-UHFFFAOYSA-N
Comment: Energy2
Num peaks: 25
39.02292652 10.89646446
41.03857658 2.90857105
51.02292652 1.653216022
53.03857658 4.239630976
55.05422664 7.0823412
57.06987671 5.763046026
59.08552677 1.220950974
63.02292652 2.045910993
65.03857658 4.016969171
67.05422664 3.053287878
79.05422664 4.908661833
81.06987671 4.836907944
83.08552677 2.394860587
95.08552677 3.2899217
97.06479133 1.253179684
97.10117684 2.069772067
107.0855268 3.504702071
121.1011768 2.826894391
123.1168269 2.662476612
125.0597059 1.801603658
133.0647913 1.709730383
139.075356 1.164889468
139.1117415 1.353856185
149.0960915 1.557804935
151.075356 2.434277536

Name: +ve in-silico MS/MS by CFM-ID for CGYLWHVYZDSTDR-UHFFFAOYSA-N
ID: CGYLWHVYZDSTDR-UHFFFAOYSA-N
Comment: Energy0
Num peaks: 11
55.05422664 1.586087617
81.06987671 2.004163019
83.08552677 2.10170798
107.0491413 1.544046916
109.0647913 1.865448233
119.0855268 1.474812087
127.075356 2.293598952
131.0855268 2.349969625
137.0960915 1.352228062
149.0960915 34.6915761
167.1066561 29.28346481

Name: +ve in-silico MS/MS by CFM-ID for CGYLWHVYZDSTDR-UHFFFAOYSA-N
ID: CGYLWHVYZDSTDR-UHFFFAOYSA-N
Comment: Energy1
Num peaks: 27
39.02292652 1.329473929
41.03857658 2.518755964
55.05422664 5.833319398
57.06987671 1.141019959
65.03857658 1.299321952
67.05422664 2.613792637
69.0334912 1.474284912
69.06987671 2.79359588
79.01784114 2.39319542
79.05422664 1.348494305
81.0334912 2.774578421
81.06987671 2.485912799
83.04914126 1.587170351
83.08552677 2.696235225
105.0334912 1.952900122
107.0491413 2.415525953
109.0647913 6.386992209
121.0647913 1.294205598
121.1011768 1.169925446
123.0440559 1.981553503
125.0597059 1.13621659
127.075356 3.578954685
131.0855268 3.429472619
137.0960915 1.758853371
139.1117415 1.331214999
149.0960915 13.97924356
167.1066561 7.485461756

Name: +ve in-silico MS/MS by CFM-ID for CGYLWHVYZDSTDR-UHFFFAOYSA-N
ID: CGYLWHVYZDSTDR-UHFFFAOYSA-N
Comment: Energy2
Num peaks: 26
25.00727645 1.297033034
39.02292652 6.248925684
41.03857658 2.97127558
49.00727645 2.756944623
51.02292652 4.099304112
53.00219107 1.332669774
53.03857658 3.561016408
55.05422664 11.0928756
57.06987671 4.066650007
59.08552677 3.502572276
65.03857658 5.405475826
67.05422664 4.560410284
69.0334912 1.522221944
69.06987671 1.430723175
79.01784114 3.266941868
79.05422664 2.737188345
81.0334912 2.306538983
81.06987671 4.861027703
83.08552677 1.754982219
91.05422664 2.279500864
93.06987671 2.016239823
95.08552677 1.123099243
105.0698767 1.568229162
107.0855268 2.036511222
119.0855268 1.473886527
121.1011768 1.323526247

Name: +ve in-silico MS/MS by CFM-ID for BJQJGDGEKXRYBA-UHFFFAOYSA-N
ID: BJQJGDGEKXRYBA-UHFFFAOYSA-N
Comment: Energy0
Num peaks: 6
87.04405588 2.248848779
89.05970595 9.872265552
103.075356 2.339554247
113.0960915 1.317644804
127.1117415 8.591319074
145.1223062 61.32301052

Name: +ve in-silico MS/MS by CFM-ID for BJQJGDGEKXRYBA-UHFFFAOYSA-N
ID: BJQJGDGEKXRYBA-UHFFFAOYSA-N
Comment: Energy1
Num peaks: 16
39.02292652 2.002579094
41.03857658 5.148850248
43.05422664 2.013603113
55.05422664 6.868597051
59.04914126 1.868316431
69.06987671 8.022018382
71.04914126 6.801162526
73.06479133 6.165891515
83.04914126 1.796851882
85.06479133 3.203059581
87.04405588 2.032446896
89.05970595 7.277395001
101.0597059 2.662619357
103.075356 3.543060026
127.1117415 9.747500918
145.1223062 10.92068837

Name: +ve in-silico MS/MS by CFM-ID for BJQJGDGEKXRYBA-UHFFFAOYSA-N
ID: BJQJGDGEKXRYBA-UHFFFAOYSA-N
Comment: Energy2
Num peaks: 20
39.02292652 2.783293661
41.03857658 7.308100667
43.05422664 3.723377087
55.05422664 11.09437718
57.0334912 2.185803327
57.06987671 9.766317485
59.04914126 1.494578525
69.0334912 3.267625072
69.06987671 1.293800566
71.04914126 9.640034487
71.08552677 1.262555424
73.06479133 1.931807413
75.04405588 1.41219627
83.04914126 3.5561626
85.06479133 8.170872804
87.08044139 4.541859384
89.05970595 2.102837816
103.075356 1.961294475
111.0804414 2.279337032
127.1117415 1.428883976

Name: +ve in-silico MS/MS by CFM-ID for OBETXYAYXDNJHR-UHFFFAOYSA-N
ID: OBETXYAYXDNJHR-UHFFFAOYSA-N
Comment: Energy0
Num peaks: 6
57.06987671 2.559660411
97.10117684 1.699441508
99.1168269 14.16652032
101.132477 2.024929017
127.1117415 29.69032344
145.1223062 35.46156391

Name: +ve in-silico MS/MS by CFM-ID for OBETXYAYXDNJHR-UHFFFAOYSA-N
ID: OBETXYAYXDNJHR-UHFFFAOYSA-N
Comment: Energy1
Num peaks: 12
41.03857658 2.165100884
43.05422664 5.87470802
55.05422664 5.072718336
57.06987671 12.05661231
59.08552677 1.90532726
97.10117684 1.82514323
99.1168269 19.91299177
101.0597059 1.98563579
101.132477 3.574920533
109.1011768 2.053345954
127.1117415 16.70021817
145.1223062 8.394273993

Name: +ve in-silico MS/MS by CFM-ID for OBETXYAYXDNJHR-UHFFFAOYSA-N
ID: OBETXYAYXDNJHR-UHFFFAOYSA-N
Comment: Energy2
Num peaks: 11
39.02292652 2.253391095
41.03857658 14.44513776
43.05422664 18.01478324
45.06987671 2.495336327
55.05422664 15.72317142
57.06987671 11.8528104
59.08552677 4.289680478
69.06987671 3.070433956
83.04914126 1.800912201
83.08552677 2.917545961
99.1168269 3.599615845

Name: +ve in-silico MS/MS by CFM-ID for BFXOWZOXTDBCHP-UHFFFAOYSA-N
ID: BFXOWZOXTDBCHP-UHFFFAOYSA-N
Comment: Energy0
Num peaks: 6
107.0491413 3.7151467
109.0647913 6.676593332
117.0698767 1.129645182
135.0804414 1.851266818
149.0960915 42.98539197
167.1066561 38.19755862

Name: +ve in-silico MS/MS by CFM-ID for BFXOWZOXTDBCHP-UHFFFAOYSA-N
ID: BFXOWZOXTDBCHP-UHFFFAOYSA-N
Comment: Energy1
Num peaks: 6
107.0491413 9.439490761
109.0647913 25.73819031
117.0698767 1.890836458
135.0804414 2.234946022
149.0960915 29.73898567
167.1066561 17.94689449

Name: +ve in-silico MS/MS by CFM-ID for BFXOWZOXTDBCHP-UHFFFAOYSA-N
ID: BFXOWZOXTDBCHP-UHFFFAOYSA-N
Comment: Energy2
Num peaks: 19
39.02292652 1.705135892
51.02292652 2.138427454
63.02292652 3.465224698
65.03857658 3.229822343
91.05422664 1.829371891
93.06987671 3.231863039
103.0542266 5.403440096
105.0698767 7.946185872
107.0491413 2.688971647
109.0647913 2.153096572
117.0698767 10.10695183
119.0855268 7.621629609
121.0647913 1.82660721
121.1011768 2.117382531
123.0804414 2.582186408
133.0647913 12.13599973
135.0804414 2.107884432
149.0960915 7.037819135
151.075356 1.853950346

Name: +ve in-silico MS/MS by CFM-ID for CDQDCHVJLUPXEF-UHFFFAOYSA-N
ID: CDQDCHVJLUPXEF-UHFFFAOYSA-N
Comment: Energy0
Num peaks: 6
135.0804414 4.522955178
137.0597059 0.9423894848
137.0960915 1.21830764
139.075356 1.372513458
151.075356 1.188685289
167.1066561 86.85339813

Name: +ve in-silico MS/MS by CFM-ID for CDQDCHVJLUPXEF-UHFFFAOYSA-N
ID: CDQDCHVJLUPXEF-UHFFFAOYSA-N
Comment: Energy1
Num peaks: 7
53.03857658 1.737209542
109.0647913 2.451483608
135.0804414 7.672331391
137.0597059 2.015567734
139.075356 1.967321417
151.075356 4.768857746
167.1066561 60.82234554

Name: +ve in-silico MS/MS by CFM-ID for CDQDCHVJLUPXEF-UHFFFAOYSA-N
ID: CDQDCHVJLUPXEF-UHFFFAOYSA-N
Comment: Energy2
Num peaks: 23
15.02292652 1.383462102
39.02292652 4.257679847
41.03857658 1.898022532
49.00727645 1.776233404
51.02292652 11.86664625
53.03857658 11.4165188
55.05422664 3.456025246
67.05422664 3.431111694
75.02292652 1.626710176
77.03857658 1.602538988
79.05422664 6.940139855
89.03857658 1.807442436
91.05422664 2.888916887
93.06987671 3.43952174
95.04914126 1.429262932
105.0698767 1.825409512
107.0491413 2.946591278
111.0804414 1.265182542
119.0491413 1.698780448
121.0647913 5.122339783
133.0647913 1.508148166
135.0804414 2.52458733
151.075356 4.824281638

Name: +ve in-silico MS/MS by CFM-ID for NIIDHUCLROLCBU-UHFFFAOYSA-N
ID: NIIDHUCLROLCBU-UHFFFAOYSA-N
Comment: Energy0
Num peaks: 6
107.0491413 1.548681621
121.0647913 2.64953844
135.0804414 5.132606192
137.0960915 1.524263285
149.0960915 38.741246
167.1066561 38.00778551

Name: +ve in-silico MS/MS by CFM-ID for NIIDHUCLROLCBU-UHFFFAOYSA-N
ID: NIIDHUCLROLCBU-UHFFFAOYSA-N
Comment: Energy1
Num peaks: 13
39.02292652 1.755872256
41.03857658 3.705478739
45.0334912 2.642963611
59.04914126 2.344747448
107.0491413 3.675141449
109.0647913 1.673250403
117.0698767 1.779593895
119.0855268 1.759661167
121.0647913 4.290325912
123.0804414 1.48810362
135.0804414 4.360457307
149.0960915 35.65705925
167.1066561 15.28446415

Name: +ve in-silico MS/MS by CFM-ID for NIIDHUCLROLCBU-UHFFFAOYSA-N
ID: NIIDHUCLROLCBU-UHFFFAOYSA-N
Comment: Energy2
Num peaks: 29
15.02292652 1.140342228
27.02292652 2.084554972
39.02292652 3.593945641
41.03857658 3.920288958
43.05422664 2.130306136
45.0334912 1.842480504
51.02292652 1.063323687
55.01784114 1.564643419
63.02292652 3.406285603
65.03857658 3.118222248
75.02292652 1.185710119
77.03857658 3.248171631
79.05422664 3.209087861
89.03857658 1.762834387
91.05422664 5.92847119
93.06987671 3.603923284
103.0542266 4.13705966
105.0334912 1.110894589
105.0698767 5.061988517
107.0491413 6.212966761
109.0647913 1.308321444
117.0698767 2.891522258
119.0491413 1.076701708
119.0855268 3.330716597
121.0647913 3.518453022
123.0804414 1.943966263
133.0647913 2.716261301
135.0804414 1.555003245
149.0960915 2.935078152

Name: +ve in-silico MS/MS by CFM-ID for DVESMWJFKVAFSP-UHFFFAOYSA-N
ID: DVESMWJFKVAFSP-UHFFFAOYSA-N
Comment: Energy0
Num peaks: 6
83.08552677 2.910672967
85.10117684 7.190162115
99.1168269 13.67717922
109.1011768 3.477975357
127.1117415 23.88945747
145.1223062 33.66926486

Name: +ve in-silico MS/MS by CFM-ID for DVESMWJFKVAFSP-UHFFFAOYSA-N
ID: DVESMWJFKVAFSP-UHFFFAOYSA-N
Comment: Energy1
Num peaks: 9
41.03857658 3.254542188
43.05422664 6.526792226
55.05422664 5.334146833
57.06987671 4.880464058
83.08552677 7.699912166
85.10117684 13.66810749
99.1168269 25.66004368
127.1117415 7.425870924
145.1223062 5.896983444

Name: +ve in-silico MS/MS by CFM-ID for DVESMWJFKVAFSP-UHFFFAOYSA-N
ID: DVESMWJFKVAFSP-UHFFFAOYSA-N
Comment: Energy2
Num peaks: 8
39.02292652 4.948571696
41.03857658 20.99547671
43.05422664 19.07555912
55.05422664 12.06241854
57.06987671 7.680886268
69.06987671 2.67813415
83.08552677 8.256055577
85.10117684 4.936145197

Name: +ve in-silico MS/MS by CFM-ID for OJTHHBCWUMTZEY-UHFFFAOYSA-N
ID: OJTHHBCWUMTZEY-UHFFFAOYSA-N
Comment: Energy0
Num peaks: 6
71.08552677 1.748226595
85.10117684 3.4804084
99.1168269 9.0164201
109.1011768 3.848013504
127.1117415 27.24842428
145.1223062 39.75114708

Name: +ve in-silico MS/MS by CFM-ID for OJTHHBCWUMTZEY-UHFFFAOYSA-N
ID: OJTHHBCWUMTZEY-UHFFFAOYSA-N
Comment: Energy1
Num peaks: 13
55.05422664 3.624592728
57.06987671 2.650495072
69.06987671 3.58056106
71.08552677 5.90895187
73.02840582 2.706565738
73.10117684 1.746754059
83.08552677 3.178870941
85.10117684 9.340666683
99.1168269 20.58902378
101.132477 2.027185926
109.1011768 3.329604116
127.1117415 12.1832285
145.1223062 10.74409865

Name: +ve in-silico MS/MS by CFM-ID for OJTHHBCWUMTZEY-UHFFFAOYSA-N
ID: OJTHHBCWUMTZEY-UHFFFAOYSA-N
Comment: Energy2
Num peaks: 13
27.02292652 4.20410653
41.03857658 5.722738418
43.05422664 2.334040745
53.03857658 2.243912411
55.01784114 2.393158672
55.05422664 20.24301141
57.06987671 14.00228684
59.08552677 2.273288853
69.06987671 9.287600215
71.08552677 4.804539955
83.08552677 6.871870615
85.10117684 4.535280972
99.1168269 2.117007066

Name: +ve in-silico MS/MS by CFM-ID for KJYXVWHRKCNYKU-UHFFFAOYSA-N
ID: KJYXVWHRKCNYKU-UHFFFAOYSA-N
Comment: Energy0
Num peaks: 6
71.08552677 1.456315658
85.10117684 6.671450659
99.1168269 9.482276242
109.1011768 3.935567654
127.1117415 27.56451296
145.1223062 39.72611128

Name: +ve in-silico MS/MS by CFM-ID for KJYXVWHRKCNYKU-UHFFFAOYSA-N
ID: KJYXVWHRKCNYKU-UHFFFAOYSA-N
Comment: Energy1
Num peaks: 8
69.06987671 3.72096652
71.08552677 2.978393081
83.08552677 2.479295203
85.10117684 11.98641766
99.1168269 27.39063945
109.1011768 4.169409826
127.1117415 14.81383642
145.1223062 12.61446594

Name: +ve in-silico MS/MS by CFM-ID for KJYXVWHRKCNYKU-UHFFFAOYSA-N
ID: KJYXVWHRKCNYKU-UHFFFAOYSA-N
Comment: Energy2
Num peaks: 13
27.02292652 2.576052016
41.00219107 2.450128265
41.03857658 2.153858851
55.05422664 10.65212741
57.06987671 5.476768124
67.05422664 2.378400844
69.06987671 13.1581084
71.08552677 5.840599352
83.08552677 10.44788127
85.10117684 9.590270439
97.10117684 3.185963286
99.1168269 10.50107763
101.132477 2.672432122

Name: +ve in-silico MS/MS by CFM-ID for YTTWDTVYXAEAJA-UHFFFAOYSA-N
ID: YTTWDTVYXAEAJA-UHFFFAOYSA-N
Comment: Energy0
Num peaks: 6
57.06987671 3.160913201
97.10117684 2.816769494
99.1168269 17.84906886
101.132477 2.369536635
127.1117415 14.99671963
145.1223062 46.25621632

Name: +ve in-silico MS/MS by CFM-ID for YTTWDTVYXAEAJA-UHFFFAOYSA-N
ID: YTTWDTVYXAEAJA-UHFFFAOYSA-N
Comment: Energy1
Num peaks: 9
43.05422664 7.484737324
55.05422664 7.20743333
57.06987671 12.64591715
97.10117684 3.008156714
99.1168269 22.34993161
101.0597059 2.894947407
101.132477 3.626770517
127.1117415 11.31228237
145.1223062 11.31628845

Name: +ve in-silico MS/MS by CFM-ID for YTTWDTVYXAEAJA-UHFFFAOYSA-N
ID: YTTWDTVYXAEAJA-UHFFFAOYSA-N
Comment: Energy2
Num peaks: 7
41.03857658 14.30736245
43.05422664 18.67544748
55.05422664 19.78438218
57.06987671 13.83523901
59.08552677 5.64552352
83.08552677 5.526914824
99.1168269 3.685964464

Name: +ve in-silico MS/MS by CFM-ID for WUWPVNVBYOKSSZ-UHFFFAOYSA-N
ID: WUWPVNVBYOKSSZ-UHFFFAOYSA-N
Comment: Energy0
Num peaks: 6
43.05422664 3.036971746
97.10117684 2.014958932
99.1168269 17.0712015
101.132477 2.506200644
127.1117415 15.87104826
145.1223062 49.33620665

Name: +ve in-silico MS/MS by CFM-ID for WUWPVNVBYOKSSZ-UHFFFAOYSA-N
ID: WUWPVNVBYOKSSZ-UHFFFAOYSA-N
Comment: Energy1
Num peaks: 10
41.03857658 4.037359283
43.05422664 14.99393871
45.06987671 2.41404276
55.05422664 2.764082696
69.06987671 2.55269513
97.10117684 1.930354506
99.1168269 21.48822007
101.132477 4.192527878
127.1117415 13.17140865
145.1223062 13.28311862

Name: +ve in-silico MS/MS by CFM-ID for WUWPVNVBYOKSSZ-UHFFFAOYSA-N
ID: WUWPVNVBYOKSSZ-UHFFFAOYSA-N
Comment: Energy2
Num peaks: 10
41.03857658 10.86648043
43.05422664 18.13600892
45.06987671 8.209567945
55.05422664 10.85333451
57.06987671 5.024086815
69.06987671 7.312798019
71.08552677 3.744851027
83.08552677 10.10516022
85.10117684 2.191660714
99.1168269 4.90266123

Name: +ve in-silico MS/MS by CFM-ID for DVESMWJFKVAFSP-SSDOTTSWSA-N
ID: DVESMWJFKVAFSP-SSDOTTSWSA-N
Comment: Energy0
Num peaks: 6
83.08552677 3.028485864
85.10117684 7.292228139
99.1168269 13.68304001
109.1011768 3.477975357
127.1117415 23.88945747
145.1223062 33.66926486

Name: +ve in-silico MS/MS by CFM-ID for DVESMWJFKVAFSP-SSDOTTSWSA-N
ID: DVESMWJFKVAFSP-SSDOTTSWSA-N
Comment: Energy1
Num peaks: 9
43.05422664 4.834239656
55.05422664 5.343398492
57.06987671 4.99715978
83.08552677 8.514240577
85.10117684 13.97515312
99.1168269 26.7069288
101.132477 3.105771109
127.1117415 7.425870924
145.1223062 5.896983444

Name: +ve in-silico MS/MS by CFM-ID for DVESMWJFKVAFSP-SSDOTTSWSA-N
ID: DVESMWJFKVAFSP-SSDOTTSWSA-N
Comment: Energy2
Num peaks: 9
39.02292652 5.303066336
41.03857658 16.83167697
43.05422664 20.50836295
55.05422664 11.65104703
57.06987671 8.735822859
69.06987671 2.739279981
83.08552677 8.689841025
85.10117684 4.823749286
99.1168269 2.023021933

Name: +ve in-silico MS/MS by CFM-ID for VBYOTISTNZJGRH-DTFLGMRGSA-N
ID: VBYOTISTNZJGRH-DTFLGMRGSA-N
Comment: Energy0
Num peaks: 8
53.03857658 1.188799829
59.01275576 1.276891497
105.0698767 2.559099668
107.0855268 4.18645885
121.1011768 8.516640705
131.0855268 3.462221277
149.0960915 24.33230635
167.1066561 35.2022232

Name: +ve in-silico MS/MS by CFM-ID for VBYOTISTNZJGRH-DTFLGMRGSA-N
ID: VBYOTISTNZJGRH-DTFLGMRGSA-N
Comment: Energy1
Num peaks: 24
39.02292652 2.311818018
41.03857658 2.616548267
51.02292652 4.192254288
53.03857658 3.821392008
55.05422664 2.092106207
63.02292652 1.327024247
65.03857658 1.445890038
67.05422664 2.756688057
77.03857658 1.321810345
79.05422664 1.581606616
81.06987671 2.001076981
91.05422664 1.683485676
93.06987671 0.9320341063
95.08552677 1.397479952
105.0698767 6.539833243
107.0855268 10.01009844
109.0284058 1.481015355
111.0440559 0.8794346112
119.0855268 0.9458707471
121.1011768 14.02758889
123.1168269 1.515809404
131.0855268 2.117213234
149.0960915 7.479047142
167.1066561 6.323257497

Name: +ve in-silico MS/MS by CFM-ID for VBYOTISTNZJGRH-DTFLGMRGSA-N
ID: VBYOTISTNZJGRH-DTFLGMRGSA-N
Comment: Energy2
Num peaks: 19
25.00727645 2.80727364
39.02292652 11.95903858
41.03857658 10.84869005
51.02292652 5.427045124
53.03857658 10.90282032
55.05422664 4.252928497
59.01275576 1.228931479
63.02292652 4.326906056
65.03857658 4.628647384
67.05422664 6.396480418
71.01275576 0.9198790686
77.03857658 2.085006409
79.05422664 4.898718647
81.06987671 2.995887364
91.05422664 0.9059357298
93.06987671 1.212444155
105.0698767 2.195282283
107.0855268 1.270170456
121.1011768 1.054013251

Name: +ve in-silico MS/MS by CFM-ID for VBYOTISTNZJGRH-IPKGEKJZSA-N
ID: VBYOTISTNZJGRH-IPKGEKJZSA-N
Comment: Energy0
Num peaks: 8
53.03857658 1.188799829
59.01275576 1.276891497
105.0698767 2.559099668
107.0855268 4.18645885
121.1011768 8.516640705
131.0855268 3.462221277
149.0960915 24.33230635
167.1066561 35.2022232

Name: +ve in-silico MS/MS by CFM-ID for VBYOTISTNZJGRH-IPKGEKJZSA-N
ID: VBYOTISTNZJGRH-IPKGEKJZSA-N
Comment: Energy1
Num peaks: 24
39.02292652 2.311818018
41.03857658 2.616548267
51.02292652 4.192254288
53.03857658 3.821392008
55.05422664 2.092106207
63.02292652 1.327024247
65.03857658 1.445890038
67.05422664 2.756688057
77.03857658 1.321810345
79.05422664 1.581606616
81.06987671 2.001076981
91.05422664 1.683485676
93.06987671 0.9320341063
95.08552677 1.397479952
105.0698767 6.539833243
107.0855268 10.01009844
109.0284058 1.481015355
111.0440559 0.8794346112
119.0855268 0.9458707471
121.1011768 14.02758889
123.1168269 1.515809404
131.0855268 2.117213234
149.0960915 7.479047142
167.1066561 6.323257497

Name: +ve in-silico MS/MS by CFM-ID for VBYOTISTNZJGRH-IPKGEKJZSA-N
ID: VBYOTISTNZJGRH-IPKGEKJZSA-N
Comment: Energy2
Num peaks: 19
25.00727645 2.80727364
39.02292652 11.95903858
41.03857658 10.84869005
51.02292652 5.427045124
53.03857658 10.90282032
55.05422664 4.252928497
59.01275576 1.228931479
63.02292652 4.326906056
65.03857658 4.628647384
67.05422664 6.396480418
71.01275576 0.9198790686
77.03857658 2.085006409
79.05422664 4.898718647
81.06987671 2.995887364
91.05422664 0.9059357298
93.06987671 1.212444155
105.0698767 2.195282283
107.0855268 1.270170456
121.1011768 1.054013251

Name: +ve in-silico MS/MS by CFM-ID for FELONIKRCJBDIO-AOXGSFFOSA-N
ID: FELONIKRCJBDIO-AOXGSFFOSA-N
Comment: Energy0
Num peaks: 8
55.05422664 1.133674847
59.01275576 1.277599434
105.0698767 2.546881106
107.0855268 4.136440179
121.1011768 8.406113337
131.0855268 3.423471609
149.0960915 24.23425556
167.1066561 35.34128598

Name: +ve in-silico MS/MS by CFM-ID for FELONIKRCJBDIO-AOXGSFFOSA-N
ID: FELONIKRCJBDIO-AOXGSFFOSA-N
Comment: Energy1
Num peaks: 25
39.02292652 2.649326812
41.03857658 1.157004495
43.05422664 2.312882854
49.00727645 1.571897937
51.02292652 1.923096252
53.03857658 3.568029682
55.05422664 2.999513998
57.06987671 1.785893388
65.03857658 1.902055175
67.05422664 1.197388809
69.06987671 1.887510364
77.03857658 0.9897525237
79.05422664 2.940209529
81.06987671 2.34945845
83.01275576 0.9879497769
83.08552677 1.196721402
91.05422664 1.639177135
95.08552677 1.347929516
105.0698767 6.29014341
107.0855268 9.5704041
121.1011768 12.93713468
123.1168269 1.482460713
131.0855268 2.059186706
149.0960915 7.3999138
167.1066561 6.388832107

Name: +ve in-silico MS/MS by CFM-ID for FELONIKRCJBDIO-AOXGSFFOSA-N
ID: FELONIKRCJBDIO-AOXGSFFOSA-N
Comment: Energy2
Num peaks: 20
25.00727645 2.728125904
39.02292652 12.51820284
41.03857658 5.461094157
43.05422664 7.800240225
49.00727645 3.065326748
51.02292652 8.812294284
53.03857658 4.475662173
55.05422664 5.542823076
57.06987671 2.599028765
59.01275576 1.126972522
63.02292652 3.092111485
65.03857658 5.347246683
67.05422664 2.465526258
69.06987671 3.365312627
77.03857658 3.330240828
79.05422664 2.050554922
81.06987671 1.804203574
91.05422664 1.335427931
105.0698767 2.156096081
107.0855268 1.176474474

Name: +ve in-silico MS/MS by CFM-ID for FELONIKRCJBDIO-AYTOVCQNSA-N
ID: FELONIKRCJBDIO-AYTOVCQNSA-N
Comment: Energy0
Num peaks: 8
55.05422664 1.133674847
59.01275576 1.277599434
105.0698767 2.546881106
107.0855268 4.136440179
121.1011768 8.406113337
131.0855268 3.423471609
149.0960915 24.23425556
167.1066561 35.34128598

Name: +ve in-silico MS/MS by CFM-ID for FELONIKRCJBDIO-AYTOVCQNSA-N
ID: FELONIKRCJBDIO-AYTOVCQNSA-N
Comment: Energy1
Num peaks: 25
39.02292652 2.649326812
41.03857658 1.157004495
43.05422664 2.312882854
49.00727645 1.571897937
51.02292652 1.923096252
53.03857658 3.568029682
55.05422664 2.999513998
57.06987671 1.785893388
65.03857658 1.902055175
67.05422664 1.197388809
69.06987671 1.887510364
77.03857658 0.9897525237
79.05422664 2.940209529
81.06987671 2.34945845
83.01275576 0.9879497769
83.08552677 1.196721402
91.05422664 1.639177135
95.08552677 1.347929516
105.0698767 6.29014341
107.0855268 9.5704041
121.1011768 12.93713468
123.1168269 1.482460713
131.0855268 2.059186706
149.0960915 7.3999138
167.1066561 6.388832107

Name: +ve in-silico MS/MS by CFM-ID for FELONIKRCJBDIO-AYTOVCQNSA-N
ID: FELONIKRCJBDIO-AYTOVCQNSA-N
Comment: Energy2
Num peaks: 20
25.00727645 2.728125904
39.02292652 12.51820284
41.03857658 5.461094157
43.05422664 7.800240225
49.00727645 3.065326748
51.02292652 8.812294284
53.03857658 4.475662173
55.05422664 5.542823076
57.06987671 2.599028765
59.01275576 1.126972522
63.02292652 3.092111485
65.03857658 5.347246683
67.05422664 2.465526258
69.06987671 3.365312627
77.03857658 3.330240828
79.05422664 2.050554922
81.06987671 1.804203574
91.05422664 1.335427931
105.0698767 2.156096081
107.0855268 1.176474474

Name: +ve in-silico MS/MS by CFM-ID for FVIISBOXJVOMEB-CQXHLCGLSA-N
ID: FVIISBOXJVOMEB-CQXHLCGLSA-N
Comment: Energy0
Num peaks: 7
41.03857658 0.9304687311
67.05422664 0.9066315436
107.0855268 2.282429473
121.1011768 6.002146234
131.0855268 7.082381754
149.0960915 44.02412038
167.1066561 19.14622296

Name: +ve in-silico MS/MS by CFM-ID for FVIISBOXJVOMEB-CQXHLCGLSA-N
ID: FVIISBOXJVOMEB-CQXHLCGLSA-N
Comment: Energy1
Num peaks: 28
39.02292652 3.876393964
41.03857658 2.880044119
43.05422664 1.747704548
49.00727645 1.166970388
51.02292652 1.552895376
53.03857658 1.945462585
55.05422664 1.842955325
63.02292652 0.8641541239
65.03857658 3.68774491
67.05422664 2.603899542
68.99710569 1.915421519
69.06987671 1.537317782
71.01275576 0.9307277573
77.03857658 1.188821993
79.05422664 1.608071289
81.06987671 1.802876345
91.05422664 2.413617031
93.06987671 1.774267262
95.01275576 1.30166744
95.08552677 1.214317341
105.0698767 1.497209623
107.0855268 5.18054273
119.0855268 0.8654432581
121.1011768 12.71467092
123.1168269 1.35400172
131.0855268 3.428602465
149.0960915 11.85329758
167.1066561 5.50779426

Name: +ve in-silico MS/MS by CFM-ID for FVIISBOXJVOMEB-CQXHLCGLSA-N
ID: FVIISBOXJVOMEB-CQXHLCGLSA-N
Comment: Energy2
Num peaks: 25
27.02292652 1.177909785
39.02292652 11.97010862
41.03857658 7.630369062
43.05422664 3.312954258
49.00727645 3.132226065
51.02292652 6.508048007
53.00219107 1.00230409
53.03857658 7.23809159
55.01784114 1.244217136
55.05422664 5.993468188
59.01275576 1.183043845
63.02292652 2.510806898
65.03857658 5.624762736
67.05422664 3.386354954
68.99710569 0.954675149
69.06987671 1.435612121
71.01275576 0.8598948085
77.03857658 2.582709711
79.05422664 3.915104225
81.06987671 2.517321261
91.05422664 1.487675023
93.06987671 0.86786674
105.0698767 1.904310496
107.0855268 1.03942108
121.1011768 1.220166395

Name: +ve in-silico MS/MS by CFM-ID for FVIISBOXJVOMEB-GFCVGDSUSA-N
ID: FVIISBOXJVOMEB-GFCVGDSUSA-N
Comment: Energy0
Num peaks: 11
41.03857658 1.12913769
67.05422664 1.096937035
93.06987671 1.083815651
105.0698767 0.8425734582
107.0855268 3.192119557
119.0855268 0.8744488071
121.1011768 8.391719344
123.1168269 0.8523132804
131.0855268 3.394036624
149.0960915 24.11916954
167.1066561 35.32272724

Name: +ve in-silico MS/MS by CFM-ID for FVIISBOXJVOMEB-GFCVGDSUSA-N
ID: FVIISBOXJVOMEB-GFCVGDSUSA-N
Comment: Energy1
Num peaks: 28
39.02292652 4.119024734
41.03857658 3.0272079
43.05422664 1.837930127
49.00727645 1.282738236
51.02292652 1.64986561
53.03857658 2.142140584
55.05422664 1.925298175
63.02292652 0.94997918
65.03857658 3.916167034
67.05422664 2.725150405
68.99710569 2.16246782
69.06987671 1.605169548
71.01275576 1.114988568
77.03857658 1.256988669
79.05422664 1.767974062
81.06987671 1.880956951
91.05422664 2.490449638
93.06987671 1.813920812
95.01275576 1.478586659
95.08552677 1.247819268
97.02840582 0.9533928083
105.0698767 1.593720267
107.0855268 5.637669795
121.1011768 14.1309947
123.1168269 1.532292769
131.0855268 2.090108989
149.0960915 7.646312531
167.1066561 6.741549558

Name: +ve in-silico MS/MS by CFM-ID for FVIISBOXJVOMEB-GFCVGDSUSA-N
ID: FVIISBOXJVOMEB-GFCVGDSUSA-N
Comment: Energy2
Num peaks: 21
27.02292652 1.687790546
39.02292652 12.61809471
41.00219107 1.086296211
41.03857658 7.937454954
43.05422664 3.409851657
49.00727645 3.316511723
51.02292652 6.914692908
53.03857658 7.792495691
55.05422664 6.180343781
63.02292652 2.741046345
65.03857658 5.925146354
67.05422664 3.427225761
68.99710569 1.021025598
69.06987671 1.406009836
71.01275576 0.9651866969
77.03857658 2.647092147
79.05422664 4.182371473
81.06987671 2.469965983
91.05422664 1.48531714
105.0698767 1.867197819
121.1011768 1.035683361

Name: +ve in-silico MS/MS by CFM-ID for INJRDZMWIAYEMM-SOFGYWHQSA-N
ID: INJRDZMWIAYEMM-SOFGYWHQSA-N
Comment: Energy0
Num peaks: 7
121.1011768 1.823861387
123.0804414 2.664182488
125.0960915 2.589327491
139.1117415 4.626376906
149.0960915 14.41091173
167.1066561 30.74946503
185.1172208 24.71860662

Name: +ve in-silico MS/MS by CFM-ID for INJRDZMWIAYEMM-SOFGYWHQSA-N
ID: INJRDZMWIAYEMM-SOFGYWHQSA-N
Comment: Energy1
Num peaks: 30
39.02292652 1.319081697
41.03857658 0.9795313975
53.03857658 1.53153252
57.0334912 1.908183798
59.04914126 1.03643289
67.01784114 1.239938695
67.05422664 1.437986247
69.0334912 0.93374269
71.04914126 1.139539595
79.05422664 1.409192552
81.0334912 1.194911061
81.06987671 2.832804707
83.04914126 0.9098381711
85.06479133 0.9981357972
95.04914126 1.065180592
95.08552677 1.041415324
105.0698767 1.333548533
107.0855268 4.159019046
109.0647913 2.070746877
121.1011768 5.259098965
123.0804414 4.773572312
123.1168269 2.287081621
125.0597059 0.9831464853
125.0960915 5.908760145
127.075356 2.046046116
139.1117415 6.426291683
141.1273916 0.8883976884
149.0960915 6.700449293
167.1066561 11.26470129
185.1172208 4.934878513

Name: +ve in-silico MS/MS by CFM-ID for INJRDZMWIAYEMM-SOFGYWHQSA-N
ID: INJRDZMWIAYEMM-SOFGYWHQSA-N
Comment: Energy2
Num peaks: 31
25.00727645 2.659534546
39.02292652 7.101843886
41.00219107 1.093629721
41.03857658 4.347165289
43.01784114 1.596748786
51.02292652 2.698090105
53.03857658 7.085609117
55.05422664 3.306708043
57.0334912 2.34932147
59.01275576 1.099189555
65.03857658 3.047781326
67.01784114 2.587069527
67.05422664 5.104435427
69.0334912 1.810581559
69.06987671 1.624726083
71.01275576 1.112957194
71.04914126 2.738352972
79.05422664 2.0751852
81.0334912 1.925703578
81.06987671 5.59347462
83.04914126 1.328148295
83.08552677 1.366403965
85.06479133 1.663305965
95.04914126 1.133150465
95.08552677 3.457407438
97.10117684 1.235198177
105.0698767 1.607195076
107.0855268 2.611298142
121.1011768 1.49471078
123.0804414 1.791984071
123.1168269 2.006213136

Name: +ve in-silico MS/MS by CFM-ID for INJRDZMWIAYEMM-VURMDHGXSA-N
ID: INJRDZMWIAYEMM-VURMDHGXSA-N
Comment: Energy0
Num peaks: 7
121.1011768 1.823861387
123.0804414 2.664182488
125.0960915 2.589327491
139.1117415 4.626376906
149.0960915 14.41091173
167.1066561 30.74946503
185.1172208 24.71860662

Name: +ve in-silico MS/MS by CFM-ID for INJRDZMWIAYEMM-VURMDHGXSA-N
ID: INJRDZMWIAYEMM-VURMDHGXSA-N
Comment: Energy1
Num peaks: 30
39.02292652 1.319081697
41.03857658 0.9795313975
53.03857658 1.53153252
57.0334912 1.908183798
59.04914126 1.03643289
67.01784114 1.239938695
67.05422664 1.437986247
69.0334912 0.93374269
71.04914126 1.139539595
79.05422664 1.409192552
81.0334912 1.194911061
81.06987671 2.832804707
83.04914126 0.9098381711
85.06479133 0.9981357972
95.04914126 1.065180592
95.08552677 1.041415324
105.0698767 1.333548533
107.0855268 4.159019046
109.0647913 2.070746877
121.1011768 5.259098965
123.0804414 4.773572312
123.1168269 2.287081621
125.0597059 0.9831464853
125.0960915 5.908760145
127.075356 2.046046116
139.1117415 6.426291683
141.1273916 0.8883976884
149.0960915 6.700449293
167.1066561 11.26470129
185.1172208 4.934878513

Name: +ve in-silico MS/MS by CFM-ID for INJRDZMWIAYEMM-VURMDHGXSA-N
ID: INJRDZMWIAYEMM-VURMDHGXSA-N
Comment: Energy2
Num peaks: 31
25.00727645 2.659534546
39.02292652 7.101843886
41.00219107 1.093629721
41.03857658 4.347165289
43.01784114 1.596748786
51.02292652 2.698090105
53.03857658 7.085609117
55.05422664 3.306708043
57.0334912 2.34932147
59.01275576 1.099189555
65.03857658 3.047781326
67.01784114 2.587069527
67.05422664 5.104435427
69.0334912 1.810581559
69.06987671 1.624726083
71.01275576 1.112957194
71.04914126 2.738352972
79.05422664 2.0751852
81.0334912 1.925703578
81.06987671 5.59347462
83.04914126 1.328148295
83.08552677 1.366403965
85.06479133 1.663305965
95.04914126 1.133150465
95.08552677 3.457407438
97.10117684 1.235198177
105.0698767 1.607195076
107.0855268 2.611298142
121.1011768 1.49471078
123.0804414 1.791984071
123.1168269 2.006213136

Name: +ve in-silico MS/MS by CFM-ID for XDXKSZVTGHYJAD-ONEGZZNKSA-N
ID: XDXKSZVTGHYJAD-ONEGZZNKSA-N
Comment: Energy0
Num peaks: 11
41.03857658 1.198742939
55.05422664 1.15141289
69.06987671 1.524477028
87.04405588 0.8596183084
97.06479133 1.506187761
115.0389705 0.8828838236
125.0960915 2.694914706
139.1117415 6.990194535
149.0960915 6.852505203
167.1066561 25.14800355
185.1172208 32.02911213

Name: +ve in-silico MS/MS by CFM-ID for XDXKSZVTGHYJAD-ONEGZZNKSA-N
ID: XDXKSZVTGHYJAD-ONEGZZNKSA-N
Comment: Energy1
Num peaks: 31
27.02292652 1.021773009
39.02292652 3.115135782
41.03857658 3.520163417
43.05422664 1.946414387
51.02292652 1.387650091
53.00219107 1.035448327
53.03857658 2.209090159
55.01784114 2.203520184
55.05422664 5.560844909
57.0334912 0.9438422829
57.06987671 0.9462788659
69.0334912 2.478409716
69.06987671 5.20173598
71.01275576 1.060282629
71.04914126 1.420009124
71.08552677 0.949199605
73.02840582 2.259355953
79.05422664 0.9445224561
83.04914126 1.059555407
87.04405588 1.933031261
95.04914126 0.9343194919
97.02840582 1.338657493
97.06479133 4.483417773
115.0389705 1.756694076
121.1011768 1.237716587
125.0960915 3.0525084
139.1117415 6.96142547
141.1273916 0.9877380454
149.0960915 2.649206438
167.1066561 6.525595177
185.1172208 4.692825771

Name: +ve in-silico MS/MS by CFM-ID for XDXKSZVTGHYJAD-ONEGZZNKSA-N
ID: XDXKSZVTGHYJAD-ONEGZZNKSA-N
Comment: Energy2
Num peaks: 31
25.00727645 1.204369692
27.02292652 3.44246899
29.03857658 0.8045210723
39.02292652 3.641671211
41.00219107 1.030247431
41.03857658 11.93531471
43.05422664 5.229182023
51.02292652 4.525466674
53.00219107 2.121313545
53.03857658 4.335896057
55.01784114 2.7369633
55.05422664 5.648576338
57.0334912 1.18696871
57.06987671 1.359594831
65.03857658 1.22261975
67.01784114 1.095005787
67.05422664 1.698341797
68.99710569 2.025860078
69.0334912 3.669952922
69.06987671 7.12236615
71.04914126 1.134286984
71.08552677 0.7707051484
73.02840582 0.8039067443
81.0334912 0.7705699708
83.04914126 2.634420359
87.04405588 1.652071422
93.06987671 0.8175102365
97.06479133 2.319967659
105.0698767 0.7174562422
107.0855268 0.8860404937
123.1168269 1.202618705

Name: +ve in-silico MS/MS by CFM-ID for YUVPWZLAEQGNKX-HBTKVFPESA-N
ID: YUVPWZLAEQGNKX-HBTKVFPESA-N
Comment: Energy0
Num peaks: 5
15.02292652 0.02332029914
19.01784114 0.2994220299
149.0960915 8.437079817
151.075356 0.4043827577
167.1066561 90.8357951

Name: +ve in-silico MS/MS by CFM-ID for YUVPWZLAEQGNKX-HBTKVFPESA-N
ID: YUVPWZLAEQGNKX-HBTKVFPESA-N
Comment: Energy1
Num peaks: 5
15.02292652 0.07917686593
19.01784114 0.2551106111
149.0960915 16.25583242
151.075356 1.176433214
167.1066561 82.23344689

Name: +ve in-silico MS/MS by CFM-ID for YUVPWZLAEQGNKX-HBTKVFPESA-N
ID: YUVPWZLAEQGNKX-HBTKVFPESA-N
Comment: Energy2
Num peaks: 5
15.02292652 0.4776420146
19.01784114 0.9940156733
149.0960915 42.58248256
151.075356 26.16700054
167.1066561 29.77885922

Name: +ve in-silico MS/MS by CFM-ID for GEZUGFBWAPDBGZ-NKWVEPMBSA-N
ID: GEZUGFBWAPDBGZ-NKWVEPMBSA-N
Comment: Energy0
Num peaks: 6
57.0334912 4.351866645
87.08044139 3.98713141
109.1011768 1.700447324
115.075356 2.653898176
127.1117415 8.336102443
145.1223062 67.36865038

Name: +ve in-silico MS/MS by CFM-ID for GEZUGFBWAPDBGZ-NKWVEPMBSA-N
ID: GEZUGFBWAPDBGZ-NKWVEPMBSA-N
Comment: Energy1
Num peaks: 9
39.02292652 7.894643949
57.0334912 27.5838182
59.04914126 2.754891528
87.08044139 3.256965773
97.06479133 2.278314336
109.1011768 2.093483638
115.075356 3.494011273
127.1117415 4.616210745
145.1223062 27.25093051

Name: +ve in-silico MS/MS by CFM-ID for GEZUGFBWAPDBGZ-NKWVEPMBSA-N
ID: GEZUGFBWAPDBGZ-NKWVEPMBSA-N
Comment: Energy2
Num peaks: 14
27.02292652 3.71569437
29.03857658 5.206674152
39.02292652 5.583842966
41.00219107 2.044174405
57.0334912 7.569380371
59.04914126 3.717239973
67.05422664 10.07296685
69.06987671 18.74703311
71.04914126 2.549133873
71.08552677 6.776467289
85.06479133 2.542678748
87.08044139 6.85141946
97.06479133 2.663687463
111.0804414 2.524897502

Name: +ve in-silico MS/MS by CFM-ID for SLBRLDSZDNWJSU-UHFFFAOYSA-N
ID: SLBRLDSZDNWJSU-UHFFFAOYSA-N
Comment: Energy0
Num peaks: 6
55.05422664 2.576311716
71.04914126 6.997782386
87.08044139 2.666288701
109.1011768 4.969702829
127.1117415 47.35419729
145.1223062 17.20337713

Name: +ve in-silico MS/MS by CFM-ID for SLBRLDSZDNWJSU-UHFFFAOYSA-N
ID: SLBRLDSZDNWJSU-UHFFFAOYSA-N
Comment: Energy1
Num peaks: 13
43.05422664 5.574574522
53.03857658 5.157946765
55.05422664 3.070240865
57.06987671 2.370802373
69.06987671 2.141417399
71.04914126 17.08918263
73.06479133 3.228717352
83.04914126 4.551360595
85.06479133 3.365707318
87.08044139 6.516699505
109.1011768 4.993006597
127.1117415 16.93125709
145.1223062 5.289144941

Name: +ve in-silico MS/MS by CFM-ID for SLBRLDSZDNWJSU-UHFFFAOYSA-N
ID: SLBRLDSZDNWJSU-UHFFFAOYSA-N
Comment: Energy2
Num peaks: 15
27.02292652 2.818252117
29.03857658 2.19924702
39.02292652 4.491022033
41.03857658 5.991947251
43.05422664 13.45129685
53.03857658 5.017655432
55.05422664 12.46479054
57.0334912 3.401183789
57.06987671 8.033110811
59.04914126 2.099164853
71.04914126 8.759381734
73.06479133 3.309280342
83.04914126 2.942280133
109.1011768 2.530049849
111.0804414 2.727651659

Name: +ve in-silico MS/MS by CFM-ID for BNHJODMDMOKFFL-ZETCQYMHSA-N
ID: BNHJODMDMOKFFL-ZETCQYMHSA-N
Comment: Energy0
Num peaks: 6
57.06987671 1.422882948
71.08552677 2.708206618
99.08044139 4.104256095
109.1011768 2.966106563
127.1117415 28.38720542
145.1223062 46.44561454

Name: +ve in-silico MS/MS by CFM-ID for BNHJODMDMOKFFL-ZETCQYMHSA-N
ID: BNHJODMDMOKFFL-ZETCQYMHSA-N
Comment: Energy1
Num peaks: 14
41.03857658 1.722372074
43.05422664 2.627509916
45.0334912 1.848631326
55.01784114 1.716641277
55.05422664 3.480614825
57.06987671 8.660453683
69.06987671 2.471937541
71.08552677 19.85392828
73.02840582 4.632939519
73.10117684 2.957646314
87.04405588 2.147115318
109.1011768 3.148563972
127.1117415 11.59254992
145.1223062 13.87843527

Name: +ve in-silico MS/MS by CFM-ID for BNHJODMDMOKFFL-ZETCQYMHSA-N
ID: BNHJODMDMOKFFL-ZETCQYMHSA-N
Comment: Energy2
Num peaks: 18
27.02292652 2.620668114
29.03857658 1.804985932
39.02292652 2.020689879
41.03857658 8.36519204
43.05422664 11.32696949
45.0334912 2.938700317
45.06987671 2.148585503
53.03857658 2.85162475
55.01784114 3.264672228
55.05422664 7.583107856
57.06987671 8.836102808
59.08552677 2.241601368
69.0334912 2.7108943
69.06987671 3.619396871
71.08552677 12.12585232
73.10117684 2.14389802
83.04914126 2.529497714
109.1011768 1.671632905

Name: +ve in-silico MS/MS by CFM-ID for QWEHQNZGVUHHME-MRVPVSSYSA-N
ID: QWEHQNZGVUHHME-MRVPVSSYSA-N
Comment: Energy0
Num peaks: 6
71.08552677 1.652345628
101.0960915 3.989455917
103.1117415 1.25074275
109.1011768 2.875902031
127.1117415 29.84676627
145.1223062 47.90750217

Name: +ve in-silico MS/MS by CFM-ID for QWEHQNZGVUHHME-MRVPVSSYSA-N
ID: QWEHQNZGVUHHME-MRVPVSSYSA-N
Comment: Energy1
Num peaks: 13
41.03857658 1.774131507
43.01784114 1.773927645
43.05422664 2.82166971
55.05422664 3.152780962
57.06987671 5.927805674
69.06987671 2.822832266
71.08552677 18.09121537
73.02840582 2.51667414
73.10117684 7.013708826
101.0960915 1.66533034
109.1011768 3.828435198
127.1117415 15.63099921
145.1223062 14.38371366

Name: +ve in-silico MS/MS by CFM-ID for QWEHQNZGVUHHME-MRVPVSSYSA-N
ID: QWEHQNZGVUHHME-MRVPVSSYSA-N
Comment: Energy2
Num peaks: 20
27.02292652 1.800259825
39.02292652 2.476806515
41.03857658 9.038004343
43.01784114 3.210196479
43.05422664 11.48107646
45.06987671 1.930268343
53.03857658 1.658955695
55.01784114 1.600543832
55.05422664 8.206201807
57.0334912 2.072545493
57.06987671 10.56819262
59.08552677 2.152946659
69.0334912 2.351919184
69.06987671 3.164553472
71.08552677 8.5897208
73.10117684 2.488013183
83.04914126 3.299815147
85.06479133 1.857888603
109.1011768 1.955042154
127.1117415 1.628675669

Name: +ve in-silico MS/MS by CFM-ID for BNHJODMDMOKFFL-UHFFFAOYSA-N
ID: BNHJODMDMOKFFL-UHFFFAOYSA-N
Comment: Energy0
Num peaks: 6
57.06987671 1.422882948
71.08552677 2.708206618
99.08044139 4.104256095
109.1011768 2.966106563
127.1117415 28.38720542
145.1223062 46.44561454

Name: +ve in-silico MS/MS by CFM-ID for BNHJODMDMOKFFL-UHFFFAOYSA-N
ID: BNHJODMDMOKFFL-UHFFFAOYSA-N
Comment: Energy1
Num peaks: 14
41.03857658 1.722372074
43.05422664 2.627509916
45.0334912 1.848631326
55.01784114 1.716641277
55.05422664 3.480614825
57.06987671 8.660453683
69.06987671 2.471937541
71.08552677 19.85392828
73.02840582 4.632939519
73.10117684 2.957646314
87.04405588 2.147115318
109.1011768 3.148563972
127.1117415 11.59254992
145.1223062 13.87843527

Name: +ve in-silico MS/MS by CFM-ID for BNHJODMDMOKFFL-UHFFFAOYSA-N
ID: BNHJODMDMOKFFL-UHFFFAOYSA-N
Comment: Energy2
Num peaks: 18
27.02292652 2.620668114
29.03857658 1.804985932
39.02292652 2.020689879
41.03857658 8.36519204
43.05422664 11.32696949
45.0334912 2.938700317
45.06987671 2.148585503
53.03857658 2.85162475
55.01784114 3.264672228
55.05422664 7.583107856
57.06987671 8.836102808
59.08552677 2.241601368
69.0334912 2.7108943
69.06987671 3.619396871
71.08552677 12.12585232
73.10117684 2.14389802
83.04914126 2.529497714
109.1011768 1.671632905

Name: +ve in-silico MS/MS by CFM-ID for UDIUFGIXIGLRSM-LHLIQPBNSA-N
ID: UDIUFGIXIGLRSM-LHLIQPBNSA-N
Comment: Energy0
Num peaks: 6
123.0804414 1.938979156
125.0960915 1.770627193
137.0960915 1.070165706
139.1117415 2.524474597
149.0960915 21.6682005
167.1066561 68.14622409

Name: +ve in-silico MS/MS by CFM-ID for UDIUFGIXIGLRSM-LHLIQPBNSA-N
ID: UDIUFGIXIGLRSM-LHLIQPBNSA-N
Comment: Energy1
Num peaks: 8
67.05422664 2.344973866
123.0804414 2.183529562
125.0960915 2.26618407
135.0804414 2.970216766
137.0960915 4.41543066
139.1117415 13.65339061
149.0960915 20.5485527
167.1066561 32.19391706

Name: +ve in-silico MS/MS by CFM-ID for UDIUFGIXIGLRSM-LHLIQPBNSA-N
ID: UDIUFGIXIGLRSM-LHLIQPBNSA-N
Comment: Energy2
Num peaks: 23
41.00219107 1.953175783
65.03857658 14.72616193
67.01784114 2.620231355
67.05422664 2.764491955
69.06987671 2.256774495
81.0334912 2.355412767
81.06987671 3.260922839
83.04914126 1.750765634
83.08552677 2.005986508
93.06987671 2.091923365
95.04914126 1.895355527
97.06479133 2.010052693
97.10117684 2.541833906
99.08044139 1.770265963
107.0855268 8.683543419
111.1168269 2.612965884
119.0855268 1.696513059
121.0647913 2.688629396
121.1011768 2.864672176
123.0804414 4.494779509
133.0647913 4.392028896
139.1117415 2.6464567
149.0960915 7.025994229

Name: +ve in-silico MS/MS by CFM-ID for VNQXSTWCDUXYEZ-QUBYGPBYSA-N
ID: VNQXSTWCDUXYEZ-QUBYGPBYSA-N
Comment: Energy0
Num peaks: 6
109.1011768 2.382526208
111.1168269 1.785654474
137.0960915 2.794947124
139.1117415 5.657053002
149.0960915 14.96445782
167.1066561 67.45428616

Name: +ve in-silico MS/MS by CFM-ID for VNQXSTWCDUXYEZ-QUBYGPBYSA-N
ID: VNQXSTWCDUXYEZ-QUBYGPBYSA-N
Comment: Energy1
Num peaks: 9
81.0334912 2.741172619
95.04914126 1.598293274
107.0855268 3.193433596
109.1011768 3.674596259
111.1168269 2.61781911
137.0960915 4.234749547
139.1117415 12.71609495
149.0960915 15.77364236
167.1066561 34.17149152

Name: +ve in-silico MS/MS by CFM-ID for VNQXSTWCDUXYEZ-QUBYGPBYSA-N
ID: VNQXSTWCDUXYEZ-QUBYGPBYSA-N
Comment: Energy2
Num peaks: 23
39.02292652 1.242276172
51.02292652 4.920292814
55.05422664 2.342602192
65.03857658 9.824573971
67.05422664 8.225619884
69.06987671 4.890028631
71.08552677 1.733646076
81.06987671 5.380669552
83.08552677 3.536240363
93.06987671 2.535915537
95.04914126 1.696449387
95.08552677 2.329268853
97.06479133 1.534195318
107.0855268 6.101161061
109.1011768 4.13064187
111.0804414 1.297470867
111.1168269 2.052425596
119.0855268 1.732317602
121.1011768 2.648753863
123.0804414 3.715140766
133.0647913 2.703364593
139.1117415 1.770261354
149.0960915 4.719083208

Name: +ve in-silico MS/MS by CFM-ID for VNQXSTWCDUXYEZ-LDWIPMOCSA-N
ID: VNQXSTWCDUXYEZ-LDWIPMOCSA-N
Comment: Energy0
Num peaks: 6
109.1011768 2.382526208
111.1168269 1.785654474
137.0960915 2.794947124
139.1117415 5.657053002
149.0960915 14.96445782
167.1066561 67.45428616

Name: +ve in-silico MS/MS by CFM-ID for VNQXSTWCDUXYEZ-LDWIPMOCSA-N
ID: VNQXSTWCDUXYEZ-LDWIPMOCSA-N
Comment: Energy1
Num peaks: 9
81.0334912 2.741172619
95.04914126 1.598293274
107.0855268 3.193433596
109.1011768 3.674596259
111.1168269 2.61781911
137.0960915 4.234749547
139.1117415 12.71609495
149.0960915 15.77364236
167.1066561 34.17149152

Name: +ve in-silico MS/MS by CFM-ID for VNQXSTWCDUXYEZ-LDWIPMOCSA-N
ID: VNQXSTWCDUXYEZ-LDWIPMOCSA-N
Comment: Energy2
Num peaks: 23
39.02292652 1.242276172
51.02292652 4.920292814
55.05422664 2.342602192
65.03857658 9.824573971
67.05422664 8.225619884
69.06987671 4.890028631
71.08552677 1.733646076
81.06987671 5.380669552
83.08552677 3.536240363
93.06987671 2.535915537
95.04914126 1.696449387
95.08552677 2.329268853
97.06479133 1.534195318
107.0855268 6.101161061
109.1011768 4.13064187
111.0804414 1.297470867
111.1168269 2.052425596
119.0855268 1.732317602
121.1011768 2.648753863
123.0804414 3.715140766
133.0647913 2.703364593
139.1117415 1.770261354
149.0960915 4.719083208

Name: +ve in-silico MS/MS by CFM-ID for UDIUFGIXIGLRSM-WKEGUHRASA-N
ID: UDIUFGIXIGLRSM-WKEGUHRASA-N
Comment: Energy0
Num peaks: 6
123.0804414 1.938979156
125.0960915 1.770627193
137.0960915 1.070165706
139.1117415 2.524474597
149.0960915 21.6682005
167.1066561 68.14622409

Name: +ve in-silico MS/MS by CFM-ID for UDIUFGIXIGLRSM-WKEGUHRASA-N
ID: UDIUFGIXIGLRSM-WKEGUHRASA-N
Comment: Energy1
Num peaks: 8
67.05422664 2.344973866
123.0804414 2.183529562
125.0960915 2.26618407
135.0804414 2.970216766
137.0960915 4.41543066
139.1117415 13.65339061
149.0960915 20.5485527
167.1066561 32.19391706

Name: +ve in-silico MS/MS by CFM-ID for UDIUFGIXIGLRSM-WKEGUHRASA-N
ID: UDIUFGIXIGLRSM-WKEGUHRASA-N
Comment: Energy2
Num peaks: 23
41.00219107 1.953175783
65.03857658 14.72616193
67.01784114 2.620231355
67.05422664 2.764491955
69.06987671 2.256774495
81.0334912 2.355412767
81.06987671 3.260922839
83.04914126 1.750765634
83.08552677 2.005986508
93.06987671 2.091923365
95.04914126 1.895355527
97.06479133 2.010052693
97.10117684 2.541833906
99.08044139 1.770265963
107.0855268 8.683543419
111.1168269 2.612965884
119.0855268 1.696513059
121.0647913 2.688629396
121.1011768 2.864672176
123.0804414 4.494779509
133.0647913 4.392028896
139.1117415 2.6464567
149.0960915 7.025994229

Name: +ve in-silico MS/MS by CFM-ID for FGPMBONEKHYAHO-UHFFFAOYSA-N
ID: FGPMBONEKHYAHO-UHFFFAOYSA-N
Comment: Energy0
Num peaks: 6
57.0334912 1.55369725
85.06479133 4.01589549
87.08044139 5.462547952
109.1011768 5.259017762
127.1117415 50.61893735
145.1223062 18.62909466

Name: +ve in-silico MS/MS by CFM-ID for FGPMBONEKHYAHO-UHFFFAOYSA-N
ID: FGPMBONEKHYAHO-UHFFFAOYSA-N
Comment: Energy1
Num peaks: 12
53.03857658 5.081859646
55.05422664 5.261403892
57.0334912 6.43825673
67.05422664 2.753674082
69.06987671 4.893602623
71.04914126 6.625462909
73.06479133 5.685045103
85.06479133 3.566836558
87.08044139 7.06612227
109.1011768 5.788444173
127.1117415 20.93512404
145.1223062 7.16452278

Name: +ve in-silico MS/MS by CFM-ID for FGPMBONEKHYAHO-UHFFFAOYSA-N
ID: FGPMBONEKHYAHO-UHFFFAOYSA-N
Comment: Energy2
Num peaks: 15
29.03857658 2.763503348
39.02292652 3.454647123
53.03857658 6.036399716
55.05422664 8.688137431
57.0334912 6.860307384
57.06987671 6.01597656
67.05422664 6.177304153
69.06987671 14.4062482
71.04914126 4.995407236
71.08552677 5.921900906
85.06479133 2.078186907
87.08044139 2.574587534
109.1011768 3.754281615
111.0804414 4.670338866
127.1117415 2.861411224

Name: +ve in-silico MS/MS by CFM-ID for KHVCOYGKHDJPBZ-WDCZJNDASA-N
ID: KHVCOYGKHDJPBZ-WDCZJNDASA-N
Comment: Energy0
Num peaks: 11
43.01784114 3.67847289
45.0334912 1.423918074
74.02365479 1.496456234
101.0597059 1.303459702
104.0342195 1.376306726
106.0498695 1.713548691
114.0549549 6.512311652
117.0546206 1.414550961
121.0495352 1.442353371
132.0655196 24.62492439
150.0760843 35.16979351

Name: +ve in-silico MS/MS by CFM-ID for KHVCOYGKHDJPBZ-WDCZJNDASA-N
ID: KHVCOYGKHDJPBZ-WDCZJNDASA-N
Comment: Energy1
Num peaks: 13
43.01784114 3.126426387
59.01275576 6.851425321
61.02840582 2.415165176
71.01275576 8.142404199
73.02840582 4.975961587
89.02332044 10.35418587
91.0389705 10.63421951
103.0389705 4.892379548
105.0546206 4.122472964
114.0549549 3.331303515
121.0495352 9.903067606
132.0655196 6.734348209
150.0760843 4.948315039

Name: +ve in-silico MS/MS by CFM-ID for KHVCOYGKHDJPBZ-WDCZJNDASA-N
ID: KHVCOYGKHDJPBZ-WDCZJNDASA-N
Comment: Energy2
Num peaks: 18
25.00727645 4.730821991
27.02292652 2.204949613
31.01784114 1.768446634
41.00219107 2.464380874
43.01784114 27.31125974
45.0334912 10.43324294
47.04914126 3.338213834
58.02874017 2.711871712
60.04439023 2.138703277
73.02840582 2.18659801
74.02365479 1.49858423
75.04405588 2.125525916
85.02840582 3.003268032
87.04405588 2.208242643
89.05970595 1.544082594
99.04405588 2.245533307
101.0597059 4.472959196
114.0549549 3.687252434

Name: +ve in-silico MS/MS by CFM-ID for ICSVRXLISHBJRU-MRVPVSSYSA-N
ID: ICSVRXLISHBJRU-MRVPVSSYSA-N
Comment: Energy0
Num peaks: 6
121.1011768 1.623861283
125.0960915 2.242625116
127.075356 1.987817515
149.0960915 2.627594747
167.1066561 26.83441396
185.1172208 47.8700134

Name: +ve in-silico MS/MS by CFM-ID for ICSVRXLISHBJRU-MRVPVSSYSA-N
ID: ICSVRXLISHBJRU-MRVPVSSYSA-N
Comment: Energy1
Num peaks: 23
39.02292652 1.29105553
43.01784114 1.313376921
55.05422664 2.176146557
67.05422664 1.590836119
69.06987671 2.007736884
73.06479133 1.659843623
79.05422664 2.272971809
81.06987671 2.181476318
97.06479133 1.89274706
99.08044139 1.383008816
107.0855268 1.387370625
117.0910061 1.509034223
119.0855268 1.220187012
123.1168269 1.415654806
125.0597059 1.150819268
125.0960915 1.862782321
139.1117415 1.357643334
141.1273916 1.094419877
149.0960915 4.643838902
151.075356 1.467413131
157.1223062 4.195724917
167.1066561 21.72895556
185.1172208 19.84928669

Name: +ve in-silico MS/MS by CFM-ID for ICSVRXLISHBJRU-MRVPVSSYSA-N
ID: ICSVRXLISHBJRU-MRVPVSSYSA-N
Comment: Energy2
Num peaks: 27
39.02292652 5.174823197
41.03857658 3.611400532
43.05422664 1.310025996
51.02292652 3.070419796
53.03857658 3.373599772
55.05422664 7.116738557
57.0334912 1.95399836
59.04914126 2.893622436
65.03857658 1.622905747
67.05422664 7.66555049
69.06987671 7.278270124
71.04914126 1.251852433
73.06479133 1.948463518
81.06987671 1.904022324
93.0334912 1.414943808
97.06479133 2.089803111
99.04405588 1.212362667
99.08044139 1.147906597
101.0597059 1.516673869
119.0855268 1.945489953
121.1011768 2.311463588
123.1168269 4.654676279
125.0597059 1.460619537
139.1117415 1.662586366
149.0960915 3.572780148
151.075356 4.011571505
167.1066561 2.89122469

Name: +ve in-silico MS/MS by CFM-ID for TXAWGHYFBQBVNK-SSDOTTSWSA-N
ID: TXAWGHYFBQBVNK-SSDOTTSWSA-N
Comment: Energy0
Num peaks: 6
57.06987671 8.765816495
71.08552677 4.968713317
99.08044139 15.14542706
117.0910061 4.523150956
127.1117415 4.512810668
145.1223062 43.11786294

Name: +ve in-silico MS/MS by CFM-ID for TXAWGHYFBQBVNK-SSDOTTSWSA-N
ID: TXAWGHYFBQBVNK-SSDOTTSWSA-N
Comment: Energy1
Num peaks: 8
47.04914126 8.9639972
55.05422664 10.54417483
57.06987671 19.52803409
59.08552677 4.145085256
71.08552677 11.47311899
81.06987671 4.327772205
99.08044139 15.05318538
145.1223062 8.323302038

Name: +ve in-silico MS/MS by CFM-ID for TXAWGHYFBQBVNK-SSDOTTSWSA-N
ID: TXAWGHYFBQBVNK-SSDOTTSWSA-N
Comment: Energy2
Num peaks: 9
29.03857658 2.861119747
41.03857658 6.043522621
43.05422664 3.150459746
53.03857658 3.057582556
55.05422664 30.71637434
57.06987671 15.22275288
59.08552677 8.775375151
69.06987671 2.400318816
71.08552677 8.585329645

Name: +ve in-silico MS/MS by CFM-ID for POWIZHOBIKYRGK-NXEZZACHSA-N
ID: POWIZHOBIKYRGK-NXEZZACHSA-N
Comment: Energy0
Num peaks: 6
141.0546206 3.357352126
143.0702706 2.50843346
149.0960915 1.850343954
155.1066561 1.523684324
167.1066561 19.22403638
185.1172208 57.00877414

Name: +ve in-silico MS/MS by CFM-ID for POWIZHOBIKYRGK-NXEZZACHSA-N
ID: POWIZHOBIKYRGK-NXEZZACHSA-N
Comment: Energy1
Num peaks: 23
39.02292652 3.157535636
41.03857658 3.872258072
45.06987671 1.305917587
55.05422664 11.81419637
57.06987671 1.52753972
59.08552677 1.029398671
65.03857658 1.12156055
67.05422664 2.546852216
69.06987671 4.674149788
81.06987671 1.002165446
83.04914126 0.9556098398
123.0440559 2.545297763
125.0597059 1.351849876
127.075356 3.686750772
139.1117415 1.073690797
141.0546206 4.223256155
143.0702706 2.855053696
145.0859207 4.14380038
149.0960915 3.099844629
155.1066561 0.927070699
157.1223062 1.183164115
167.1066561 9.525313601
185.1172208 12.91869131

Name: +ve in-silico MS/MS by CFM-ID for POWIZHOBIKYRGK-NXEZZACHSA-N
ID: POWIZHOBIKYRGK-NXEZZACHSA-N
Comment: Energy2
Num peaks: 28
39.02292652 2.953506506
41.03857658 2.718652078
49.00727645 1.550825221
51.02292652 3.054402172
53.03857658 3.495881628
55.05422664 11.09226318
57.06987671 2.534525297
59.08552677 3.377626066
65.03857658 5.992112128
67.05422664 7.144070609
69.06987671 1.437446679
71.04914126 2.05483043
81.0334912 1.226274919
81.06987671 6.774738829
91.05422664 3.749440799
93.06987671 1.745096646
95.04914126 2.016405329
95.08552677 1.091235594
105.0698767 1.576563818
107.0855268 1.383645535
109.0647913 2.62516257
109.1011768 1.652487335
111.1168269 1.079599974
137.0960915 2.18821839
139.1117415 1.166110408
149.0960915 1.90327375
151.075356 1.661727282
167.1066561 1.169534017

Name: +ve in-silico MS/MS by CFM-ID for OPYIDDKLXUUEPE-RKDXNWHRSA-N
ID: OPYIDDKLXUUEPE-RKDXNWHRSA-N
Comment: Energy0
Num peaks: 15
53.03857658 1.3429845
55.05422664 1.390380715
69.0334912 1.362038019
71.04914126 0.9943335428
83.04914126 1.00894561
85.06479133 0.8988491832
109.0647913 1.802922309
111.0804414 0.9080665733
123.0804414 1.715075221
131.0855268 0.9511091673
135.0804414 1.261831711
137.0960915 4.199638248
139.1117415 1.968259244
149.0960915 11.86859057
167.1066561 48.95175961

Name: +ve in-silico MS/MS by CFM-ID for OPYIDDKLXUUEPE-RKDXNWHRSA-N
ID: OPYIDDKLXUUEPE-RKDXNWHRSA-N
Comment: Energy1
Num peaks: 31
39.02292652 1.626760607
41.03857658 1.601691234
51.02292652 2.790572742
53.00219107 1.927643155
53.03857658 3.020255455
55.01784114 1.242492928
55.05422664 2.04204753
57.0334912 2.557954965
57.06987671 1.589361289
59.04914126 2.086150509
67.01784114 2.250301218
69.0334912 2.788942077
71.04914126 1.774083624
79.05422664 1.26181427
81.0334912 1.846782141
83.04914126 1.686165368
93.0334912 1.385475275
95.04914126 1.397451878
97.06479133 1.651335852
99.08044139 1.064604846
107.0491413 4.161492503
109.0284058 1.923901651
109.0647913 4.686271901
111.0804414 2.312425708
113.0597059 1.033417749
123.0440559 1.648182171
127.075356 1.055532663
137.0960915 2.86516789
139.1117415 2.208458291
149.0960915 6.833128603
167.1066561 10.98769304

Name: +ve in-silico MS/MS by CFM-ID for OPYIDDKLXUUEPE-RKDXNWHRSA-N
ID: OPYIDDKLXUUEPE-RKDXNWHRSA-N
Comment: Energy2
Num peaks: 28
39.02292652 7.97612192
41.03857658 6.488587321
43.05422664 2.011987006
51.02292652 5.599064983
53.00219107 1.578906718
53.03857658 9.656088858
55.01784114 1.697322847
55.05422664 6.853632593
57.0334912 1.128037436
57.06987671 2.574021942
65.00219107 2.244248652
65.03857658 1.737173663
67.01784114 1.077656947
67.05422664 3.659169037
69.0334912 5.026789854
69.06987671 2.044020904
71.04914126 1.654704896
79.01784114 1.214384579
79.05422664 2.91101086
81.0334912 3.777763316
83.04914126 1.105666414
93.0334912 1.161865212
95.04914126 1.601355261
95.08552677 1.531895964
107.0855268 0.9411515771
137.0597059 0.8947626367
139.075356 0.9095920652
151.075356 1.556948838

Name: +ve in-silico MS/MS by CFM-ID for ADNDAPRXIIPWCD-NRXAELRXSA-N
ID: ADNDAPRXIIPWCD-NRXAELRXSA-N
Comment: Energy0
Num peaks: 7
109.0647913 5.933996547
123.0804414 3.890345522
125.0960915 3.646996697
131.0855268 4.613095516
149.0960915 27.77277023
151.075356 2.442367703
167.1066561 32.31499346

Name: +ve in-silico MS/MS by CFM-ID for ADNDAPRXIIPWCD-NRXAELRXSA-N
ID: ADNDAPRXIIPWCD-NRXAELRXSA-N
Comment: Energy1
Num peaks: 18
39.02292652 1.368621816
51.02292652 2.439922057
57.0334912 3.625406109
65.03857658 1.414482533
69.0334912 2.049314055
81.0334912 2.063103381
83.04914126 1.92761557
91.05422664 2.94363928
93.0334912 3.059451287
95.04914126 1.837641374
97.06479133 1.795472617
107.0491413 9.670907702
109.0647913 11.19469305
123.0804414 2.260445595
125.0960915 2.964068839
131.0855268 3.25001236
149.0960915 15.61545975
167.1066561 11.80645078

Name: +ve in-silico MS/MS by CFM-ID for ADNDAPRXIIPWCD-NRXAELRXSA-N
ID: ADNDAPRXIIPWCD-NRXAELRXSA-N
Comment: Energy2
Num peaks: 23
39.02292652 6.854211001
41.03857658 2.728526735
49.00727645 1.830738631
51.02292652 4.870684006
53.03857658 4.162245803
57.0334912 3.461433657
59.04914126 2.65216284
63.02292652 5.419800838
65.03857658 4.498279126
67.01784114 1.525613295
67.05422664 4.279859189
69.0334912 1.665094684
79.05422664 3.020561115
81.0334912 3.06396529
89.03857658 2.478199489
91.05422664 7.896651227
93.0334912 3.131520853
97.06479133 1.454947635
107.0491413 3.960493663
109.0647913 5.056980177
123.0804414 2.054767162
131.0855268 2.602467656
133.0647913 2.697697035

Name: +ve in-silico MS/MS by CFM-ID for XCLSBVYYHMTGKX-MAUMQABQSA-N
ID: XCLSBVYYHMTGKX-MAUMQABQSA-N
Comment: Energy0
Num peaks: 6
41.03857658 2.187821798
111.0804414 4.998276227
139.1117415 2.284236404
141.1273916 2.334257791
167.1066561 3.988201899
185.1172208 72.5977156

Name: +ve in-silico MS/MS by CFM-ID for XCLSBVYYHMTGKX-MAUMQABQSA-N
ID: XCLSBVYYHMTGKX-MAUMQABQSA-N
Comment: Energy1
Num peaks: 10
39.02292652 8.463418844
41.03857658 17.68188737
43.05422664 7.382146247
45.06987671 3.825250034
55.01784114 2.491238905
109.0647913 2.284022365
111.0804414 3.039533256
141.1273916 1.636175816
167.1066561 5.281100312
185.1172208 28.83524289

Name: +ve in-silico MS/MS by CFM-ID for XCLSBVYYHMTGKX-MAUMQABQSA-N
ID: XCLSBVYYHMTGKX-MAUMQABQSA-N
Comment: Energy2
Num peaks: 24
25.00727645 2.400255951
27.02292652 3.979846907
29.03857658 1.882114835
39.02292652 7.756869034
41.03857658 18.65255394
43.01784114 1.1343914
43.05422664 9.483559099
44.99710569 1.456045431
45.0334912 3.358104182
45.06987671 1.812092944
51.02292652 2.382849289
53.03857658 1.623499189
55.01784114 1.193961584
55.05422664 2.47941714
57.0334912 2.663502942
57.06987671 2.173488985
59.04914126 4.054167781
69.0334912 3.372751426
71.04914126 1.971885294
79.05422664 1.224794356
83.08552677 1.869269315
111.0804414 1.427987778
157.0859207 1.068033928
169.0859207 1.51160673

Name: +ve in-silico MS/MS by CFM-ID for LJEYGIUEZKHQIW-YTPBJJJYSA-N
ID: LJEYGIUEZKHQIW-YTPBJJJYSA-N
Comment: Energy0
Num peaks: 6
15.02292652 0.1101139856
17.03857658 0.08624047455
19.01784114 0.2991026214
149.0960915 8.426110808
151.075356 0.372862765
167.1066561 90.70556935

Name: +ve in-silico MS/MS by CFM-ID for LJEYGIUEZKHQIW-YTPBJJJYSA-N
ID: LJEYGIUEZKHQIW-YTPBJJJYSA-N
Comment: Energy1
Num peaks: 6
15.02292652 0.0644515837
17.03857658 0.05435449749
19.01784114 0.2545124007
149.0960915 16.21839462
151.075356 1.436129405
167.1066561 81.97215749

Name: +ve in-silico MS/MS by CFM-ID for LJEYGIUEZKHQIW-YTPBJJJYSA-N
ID: LJEYGIUEZKHQIW-YTPBJJJYSA-N
Comment: Energy2
Num peaks: 6
15.02292652 2.286535275
17.03857658 0.7225890435
19.01784114 0.9019151762
149.0960915 38.17832752
151.075356 32.14095254
167.1066561 25.76968045

Name: +ve in-silico MS/MS by CFM-ID for BORBLDJNKYHVJP-QNSHHTMESA-N
ID: BORBLDJNKYHVJP-QNSHHTMESA-N
Comment: Energy0
Num peaks: 7
109.0647913 2.879665661
111.0804414 3.480457255
113.0960915 3.107607024
137.0960915 4.343948274
139.1117415 2.09106715
149.0960915 12.76568048
167.1066561 53.41882565

Name: +ve in-silico MS/MS by CFM-ID for BORBLDJNKYHVJP-QNSHHTMESA-N
ID: BORBLDJNKYHVJP-QNSHHTMESA-N
Comment: Energy1
Num peaks: 31
39.02292652 2.039274724
41.03857658 1.726113879
43.01784114 1.18140126
53.00219107 1.377814196
53.03857658 2.165772239
55.01784114 2.742790911
55.05422664 2.859569308
57.0334912 1.234573278
57.06987671 1.303514736
67.01784114 1.251158284
69.0334912 1.698793291
71.04914126 1.73111519
79.01784114 1.063227108
81.0334912 2.555836932
81.06987671 1.107281143
83.04914126 1.362861821
93.0334912 1.586675598
95.04914126 2.282563829
97.06479133 1.551879245
99.08044139 1.151802265
107.0491413 4.266618729
109.0647913 3.401156492
111.0440559 1.252822411
111.0804414 2.975386234
113.0960915 1.501251232
135.0804414 1.121535103
137.0960915 3.209363434
139.1117415 2.661816094
149.0960915 8.155857392
151.075356 1.149427087
167.1066561 13.16586505

Name: +ve in-silico MS/MS by CFM-ID for BORBLDJNKYHVJP-QNSHHTMESA-N
ID: BORBLDJNKYHVJP-QNSHHTMESA-N
Comment: Energy2
Num peaks: 31
27.02292652 1.282044031
39.02292652 6.951777433
41.00219107 1.228395861
41.03857658 5.051021244
43.05422664 1.615032686
45.0334912 0.9977453348
49.00727645 1.360509122
51.02292652 4.287596433
53.00219107 1.096212553
53.03857658 9.019056123
55.05422664 6.26328171
57.06987671 2.193366182
65.03857658 2.741537618
67.05422664 3.156623294
69.0334912 1.944194021
69.06987671 1.167065281
71.04914126 1.230424223
79.01784114 1.817316004
79.05422664 1.026255772
81.0334912 2.845268307
81.06987671 2.963305173
93.0334912 1.368509061
95.04914126 2.866076447
95.08552677 1.875398806
107.0855268 1.674710361
123.0804414 1.284618966
131.0855268 1.085460822
135.0804414 1.658597665
139.075356 1.092717946
139.1117415 1.059169517
151.075356 2.385623198

Name: +ve in-silico MS/MS by CFM-ID for UNNQYEJIPIBHFS-UHFFFAOYSA-N
ID: UNNQYEJIPIBHFS-UHFFFAOYSA-N
Comment: Energy0
Num peaks: 6
107.0491413 0.9119234791
125.0597059 1.521869257
135.0804414 1.676699727
137.0960915 0.9586502656
149.0960915 42.91532401
167.1066561 45.36630022

Name: +ve in-silico MS/MS by CFM-ID for UNNQYEJIPIBHFS-UHFFFAOYSA-N
ID: UNNQYEJIPIBHFS-UHFFFAOYSA-N
Comment: Energy1
Num peaks: 15
39.02292652 1.165050274
41.03857658 1.340753457
43.05422664 2.128443062
107.0491413 5.012498689
109.0647913 4.50749204
121.1011768 2.118107018
123.0440559 1.95262599
125.0597059 2.575102384
131.0855268 1.660408918
133.0647913 1.3390398
135.0804414 1.69955066
137.0960915 1.827581429
139.1117415 1.173687723
149.0960915 38.58075943
167.1066561 13.83257558

Name: +ve in-silico MS/MS by CFM-ID for UNNQYEJIPIBHFS-UHFFFAOYSA-N
ID: UNNQYEJIPIBHFS-UHFFFAOYSA-N
Comment: Energy2
Num peaks: 25
39.02292652 1.436998425
41.03857658 1.407649531
49.00727645 2.387005372
51.02292652 3.725276199
55.05422664 2.035980076
57.06987671 1.370528133
65.03857658 3.818569157
67.05422664 2.79688359
69.0334912 1.348966158
79.01784114 1.124261418
79.05422664 1.920670953
81.06987671 1.535832355
83.08552677 1.151574179
103.0542266 2.340990461
105.0698767 4.503678171
107.0855268 5.358273458
109.0647913 1.315408961
117.0698767 1.405399407
119.0855268 5.069519685
121.0647913 1.804012251
121.1011768 10.11520211
123.0804414 1.612302393
131.0855268 4.858193733
133.0647913 7.184307465
149.0960915 9.419825536

Name: +ve in-silico MS/MS by CFM-ID for DZJPPPIUXJAURL-IONNQARKSA-N
ID: DZJPPPIUXJAURL-IONNQARKSA-N
Comment: Energy0
Num peaks: 6
55.05422664 2.125427421
83.04914126 2.49927172
85.06479133 2.326624564
149.0960915 6.815866205
167.1066561 22.02590209
185.1172208 46.11231356

Name: +ve in-silico MS/MS by CFM-ID for DZJPPPIUXJAURL-IONNQARKSA-N
ID: DZJPPPIUXJAURL-IONNQARKSA-N
Comment: Energy1
Num peaks: 20
39.02292652 2.393472062
41.03857658 1.43047541
55.05422664 3.882268918
57.06987671 3.822634242
59.08552677 1.034389613
69.0334912 2.356741489
71.04914126 1.391781383
83.04914126 1.491007412
85.06479133 1.650143514
87.08044139 1.850782161
111.0440559 0.8966106082
113.0597059 1.327929847
115.075356 1.11739597
117.0910061 1.163417
123.0804414 2.426431145
125.0960915 1.667034771
149.0960915 12.65247484
157.1223062 2.478299888
167.1066561 17.78214516
185.1172208 17.74468394

Name: +ve in-silico MS/MS by CFM-ID for DZJPPPIUXJAURL-IONNQARKSA-N
ID: DZJPPPIUXJAURL-IONNQARKSA-N
Comment: Energy2
Num peaks: 24
39.02292652 11.71801219
41.03857658 8.073963432
43.05422664 1.427061941
53.03857658 1.304438662
55.05422664 13.80812971
57.06987671 7.496124916
59.08552677 1.123855696
65.03857658 1.586605171
67.01784114 1.085183908
67.05422664 1.503928311
69.0334912 5.577154028
71.04914126 2.426771114
71.08552677 1.197901941
73.06479133 0.9389026224
81.0334912 1.96589943
83.04914126 3.190854427
85.06479133 5.637887169
87.08044139 2.842042416
97.06479133 1.266842066
99.08044139 1.020136044
109.0647913 0.9168532614
139.1117415 1.311670085
149.0960915 2.298908643
151.075356 0.9815801886

Name: +ve in-silico MS/MS by CFM-ID for ZDKZHVNKFOXMND-XVYDVKMFSA-N
ID: ZDKZHVNKFOXMND-XVYDVKMFSA-N
Comment: Energy0
Num peaks: 6
121.1011768 5.811235712
123.1168269 3.351818802
137.0960915 4.679582304
149.0960915 4.076367548
151.075356 4.198588431
167.1066561 59.88881106

Name: +ve in-silico MS/MS by CFM-ID for ZDKZHVNKFOXMND-XVYDVKMFSA-N
ID: ZDKZHVNKFOXMND-XVYDVKMFSA-N
Comment: Energy1
Num peaks: 17
53.03857658 1.497086089
55.05422664 2.604892716
57.06987671 1.448777759
65.03857658 1.702439858
79.05422664 3.012689072
81.06987671 4.25105542
83.08552677 1.961680203
105.0698767 2.531583911
107.0855268 2.953029339
109.1011768 3.906714665
119.0855268 4.750637765
121.1011768 9.524678486
123.1168269 11.54863465
135.0804414 1.340111303
139.1117415 5.451394653
149.0960915 4.226421656
167.1066561 17.81759433

Name: +ve in-silico MS/MS by CFM-ID for ZDKZHVNKFOXMND-XVYDVKMFSA-N
ID: ZDKZHVNKFOXMND-XVYDVKMFSA-N
Comment: Energy2
Num peaks: 22
39.02292652 9.28897772
41.03857658 4.459182002
43.05422664 1.625732126
51.02292652 5.986484541
53.03857658 9.429606124
55.05422664 10.75440412
57.06987671 2.760230725
65.03857658 4.170927434
67.05422664 4.313902987
73.02840582 1.345798888
79.05422664 5.221165072
81.06987671 7.037314368
83.08552677 2.961634778
93.06987671 1.392805821
95.04914126 1.19663264
95.08552677 1.273868449
105.0698767 1.183301241
109.0647913 1.478830235
119.0855268 0.9543189858
121.1011768 1.621804915
137.0597059 0.8842175709
151.075356 0.9856092936

Name: +ve in-silico MS/MS by CFM-ID for RGTMAXSVLBZNEL-JQCXWYLXSA-N
ID: RGTMAXSVLBZNEL-JQCXWYLXSA-N
Comment: Energy0
Num peaks: 7
137.0960915 2.275865871
139.1117415 13.78991295
141.1273916 2.053972976
149.0960915 2.458177542
155.1066561 1.648431234
167.1066561 17.02434241
185.1172208 41.37132556

Name: +ve in-silico MS/MS by CFM-ID for RGTMAXSVLBZNEL-JQCXWYLXSA-N
ID: RGTMAXSVLBZNEL-JQCXWYLXSA-N
Comment: Energy1
Num peaks: 31
39.02292652 1.652640668
41.03857658 1.723049698
53.03857658 1.182420901
55.01784114 1.127490485
55.05422664 2.256428909
57.0334912 2.500900997
57.06987671 1.063091618
59.04914126 2.075728431
69.0334912 1.590518658
79.05422664 1.790497305
81.06987671 5.869488275
83.04914126 1.353026383
83.08552677 1.251178659
95.04914126 1.062691467
97.06479133 1.436030782
99.08044139 1.138327574
109.0647913 1.083511988
109.1011768 1.531725846
111.0804414 1.132946761
121.1011768 1.272396935
123.0804414 1.35188303
125.0597059 1.925635131
127.075356 2.427147403
129.0910061 1.251856919
137.0960915 1.918976606
139.1117415 11.03980737
141.1273916 2.331858997
149.0960915 2.144962613
155.1066561 1.102038587
167.1066561 8.780153339
185.1172208 7.782429871

Name: +ve in-silico MS/MS by CFM-ID for RGTMAXSVLBZNEL-JQCXWYLXSA-N
ID: RGTMAXSVLBZNEL-JQCXWYLXSA-N
Comment: Energy2
Num peaks: 31
39.02292652 4.467203612
41.03857658 6.146986524
43.01784114 1.039813183
43.05422664 2.021766072
51.02292652 2.519348441
53.03857658 6.536548963
55.01784114 1.058100932
55.05422664 9.223302946
57.0334912 0.7437109922
57.06987671 1.97799063
59.08552677 1.433360956
65.00219107 0.7192247056
65.03857658 1.953402758
67.05422664 2.390389647
69.0334912 3.223882042
69.06987671 2.759251082
71.04914126 2.009804094
73.06479133 0.9302259961
79.05422664 1.900815343
81.0334912 2.546437105
81.06987671 4.998096822
83.04914126 2.277487535
83.08552677 1.919422557
85.06479133 0.8774126881
95.04914126 1.728036915
97.06479133 1.84544885
109.1011768 3.789286858
111.0804414 1.102778232
123.0804414 2.889123575
123.1168269 1.316743379
139.1117415 0.7616133711

Name: +ve in-silico MS/MS by CFM-ID for YLKLJBPHNWWPSF-CDAZIORVSA-N
ID: YLKLJBPHNWWPSF-CDAZIORVSA-N
Comment: Energy0
Num peaks: 10
41.03857658 1.483614645
55.05422664 1.139531827
65.03857658 1.486369957
69.06987671 1.666667934
107.0491413 2.087805964
131.0855268 3.403005751
137.0597059 1.519513414
139.075356 1.226249504
149.0960915 36.8115178
167.1066561 30.20005485

Name: +ve in-silico MS/MS by CFM-ID for YLKLJBPHNWWPSF-CDAZIORVSA-N
ID: YLKLJBPHNWWPSF-CDAZIORVSA-N
Comment: Energy1
Num peaks: 31
39.02292652 1.055353745
41.03857658 3.162415042
51.02292652 3.347043863
53.03857658 2.632795514
55.05422664 4.345028684
63.02292652 7.443701764
65.03857658 1.848378805
67.01784114 3.166904982
67.05422664 2.157854284
69.0334912 2.646978711
69.06987671 4.630662318
71.04914126 1.121847189
71.08552677 2.662297671
73.10117684 0.9791222158
75.02292652 0.9971265336
89.03857658 1.262561724
91.05422664 2.558892788
93.0334912 5.152145599
93.06987671 1.94599347
95.04914126 1.782121999
95.08552677 1.139421164
97.06479133 1.856659388
99.08044139 1.179514305
105.0334912 1.185736711
107.0491413 4.476450171
109.0647913 1.082225643
125.0597059 1.064354341
131.0855268 1.480537039
139.1117415 1.279358093
149.0960915 5.152823399
167.1066561 3.352467524

Name: +ve in-silico MS/MS by CFM-ID for YLKLJBPHNWWPSF-CDAZIORVSA-N
ID: YLKLJBPHNWWPSF-CDAZIORVSA-N
Comment: Energy2
Num peaks: 20
39.02292652 8.022019062
41.03857658 7.168987416
43.05422664 1.452584144
49.00727645 2.283198687
51.02292652 3.760561445
53.03857658 4.037150359
55.05422664 2.974103522
57.06987671 1.388164426
63.02292652 17.40877228
65.03857658 6.637497405
67.01784114 1.731362234
67.05422664 2.754704037
69.06987671 8.070747723
73.10117684 3.239503747
91.05422664 1.278178374
93.0334912 1.736048989
93.06987671 1.5158299
95.08552677 1.59531808
105.0334912 1.341672124
107.0491413 2.32841882

Name: +ve in-silico MS/MS by CFM-ID for AQQLNCPOJXZEMK-UHFFFAOYSA-N
ID: AQQLNCPOJXZEMK-UHFFFAOYSA-N
Comment: Energy0
Num peaks: 6
57.06987671 1.654768134
95.01275576 1.63490143
109.0284058 0.9005616039
137.0960915 1.560200806
149.0960915 12.04430427
167.1066561 69.08811227

Name: +ve in-silico MS/MS by CFM-ID for AQQLNCPOJXZEMK-UHFFFAOYSA-N
ID: AQQLNCPOJXZEMK-UHFFFAOYSA-N
Comment: Energy1
Num peaks: 17
39.02292652 2.539378735
41.03857658 2.107698421
43.05422664 3.266381462
53.03857658 2.826940205
55.05422664 4.369794806
57.06987671 10.15071951
59.08552677 1.799874846
71.08552677 3.480414675
95.01275576 5.646986432
109.0284058 3.375464626
109.1011768 1.408289436
111.0440559 1.621362058
111.1168269 1.985206794
123.0440559 2.142972037
137.0960915 2.891549499
149.0960915 10.34272708
167.1066561 20.46895978

Name: +ve in-silico MS/MS by CFM-ID for AQQLNCPOJXZEMK-UHFFFAOYSA-N
ID: AQQLNCPOJXZEMK-UHFFFAOYSA-N
Comment: Energy2
Num peaks: 27
39.02292652 5.981687538
41.03857658 7.057842762
43.05422664 8.214215667
49.00727645 1.004804509
51.02292652 1.931036589
53.00219107 4.984925877
53.03857658 7.686552993
55.01784114 1.737292102
55.05422664 5.564599695
57.0334912 1.992587533
57.06987671 6.518435372
59.08552677 1.786279726
65.00219107 2.378578914
65.03857658 1.161848061
67.01784114 3.51946812
67.05422664 1.291143657
69.0334912 1.5106706
69.06987671 1.427348715
71.08552677 3.360332762
79.01784114 0.9887376662
81.0334912 3.039149577
83.04914126 1.286739063
91.05422664 0.9570937304
93.0334912 1.230170188
95.01275576 2.065645535
95.04914126 1.315257671
95.08552677 0.9578062913

Name: +ve in-silico MS/MS by CFM-ID for YIVMCXYIUTUOOZ-SNVBAGLBSA-N
ID: YIVMCXYIUTUOOZ-SNVBAGLBSA-N
Comment: Energy0
Num peaks: 8
71.04914126 2.046242129
81.0334912 2.696104313
107.0491413 1.950876799
109.0647913 1.478352989
123.0804414 3.033947764
125.0597059 1.759693251
149.0960915 34.52048444
167.1066561 32.62352856

Name: +ve in-silico MS/MS by CFM-ID for YIVMCXYIUTUOOZ-SNVBAGLBSA-N
ID: YIVMCXYIUTUOOZ-SNVBAGLBSA-N
Comment: Energy1
Num peaks: 22
39.02292652 1.912335909
41.03857658 3.843957946
43.05422664 3.232945115
55.05422664 2.160252734
65.03857658 1.804908939
67.05422664 2.12000805
69.0334912 2.019096996
71.04914126 6.715702303
79.05422664 1.747595466
81.0334912 7.871181303
81.06987671 3.979565192
83.04914126 1.802209411
95.04914126 5.321084507
97.06479133 2.444149919
99.08044139 2.877408538
105.0698767 1.534302612
121.1011768 2.032747085
133.0647913 1.610655703
135.0804414 2.112122486
139.1117415 1.754061733
149.0960915 13.61640542
167.1066561 8.925984481

Name: +ve in-silico MS/MS by CFM-ID for YIVMCXYIUTUOOZ-SNVBAGLBSA-N
ID: YIVMCXYIUTUOOZ-SNVBAGLBSA-N
Comment: Energy2
Num peaks: 17
39.02292652 7.742769932
41.03857658 7.450719673
43.05422664 2.006499326
49.00727645 8.839222942
51.02292652 3.864983504
53.03857658 5.137695631
55.05422664 2.178636301
65.03857658 2.787260008
67.05422664 3.002579374
69.0334912 5.08181561
71.04914126 10.65589978
79.05422664 1.973682918
81.0334912 8.123353667
81.06987671 2.269288977
83.04914126 2.436537374
103.0542266 5.665209466
105.0698767 2.104039496

Name: +ve in-silico MS/MS by CFM-ID for RGTMAXSVLBZNEL-UYXSQOIJSA-N
ID: RGTMAXSVLBZNEL-UYXSQOIJSA-N
Comment: Energy0
Num peaks: 7
137.0960915 2.275865871
139.1117415 13.78991295
141.1273916 2.053972976
149.0960915 2.458177542
155.1066561 1.648431234
167.1066561 17.02434241
185.1172208 41.37132556

Name: +ve in-silico MS/MS by CFM-ID for RGTMAXSVLBZNEL-UYXSQOIJSA-N
ID: RGTMAXSVLBZNEL-UYXSQOIJSA-N
Comment: Energy1
Num peaks: 31
39.02292652 1.652640668
41.03857658 1.723049698
53.03857658 1.182420901
55.01784114 1.127490485
55.05422664 2.256428909
57.0334912 2.500900997
57.06987671 1.063091618
59.04914126 2.075728431
69.0334912 1.590518658
79.05422664 1.790497305
81.06987671 5.869488275
83.04914126 1.353026383
83.08552677 1.251178659
95.04914126 1.062691467
97.06479133 1.436030782
99.08044139 1.138327574
109.0647913 1.083511988
109.1011768 1.531725846
111.0804414 1.132946761
121.1011768 1.272396935
123.0804414 1.35188303
125.0597059 1.925635131
127.075356 2.427147403
129.0910061 1.251856919
137.0960915 1.918976606
139.1117415 11.03980737
141.1273916 2.331858997
149.0960915 2.144962613
155.1066561 1.102038587
167.1066561 8.780153339
185.1172208 7.782429871

Name: +ve in-silico MS/MS by CFM-ID for RGTMAXSVLBZNEL-UYXSQOIJSA-N
ID: RGTMAXSVLBZNEL-UYXSQOIJSA-N
Comment: Energy2
Num peaks: 31
39.02292652 4.467203612
41.03857658 6.146986524
43.01784114 1.039813183
43.05422664 2.021766072
51.02292652 2.519348441
53.03857658 6.536548963
55.01784114 1.058100932
55.05422664 9.223302946
57.0334912 0.7437109922
57.06987671 1.97799063
59.08552677 1.433360956
65.00219107 0.7192247056
65.03857658 1.953402758
67.05422664 2.390389647
69.0334912 3.223882042
69.06987671 2.759251082
71.04914126 2.009804094
73.06479133 0.9302259961
79.05422664 1.900815343
81.0334912 2.546437105
81.06987671 4.998096822
83.04914126 2.277487535
83.08552677 1.919422557
85.06479133 0.8774126881
95.04914126 1.728036915
97.06479133 1.84544885
109.1011768 3.789286858
111.0804414 1.102778232
123.0804414 2.889123575
123.1168269 1.316743379
139.1117415 0.7616133711

Name: +ve in-silico MS/MS by CFM-ID for PYRJTDVTJSCEQR-UHFFFAOYSA-N
ID: PYRJTDVTJSCEQR-UHFFFAOYSA-N
Comment: Energy0
Num peaks: 6
57.06987671 5.130190755
81.0334912 5.605610497
109.0284058 11.16517727
125.0597059 4.377417324
149.0960915 8.305014225
167.1066561 50.91891037

Name: +ve in-silico MS/MS by CFM-ID for PYRJTDVTJSCEQR-UHFFFAOYSA-N
ID: PYRJTDVTJSCEQR-UHFFFAOYSA-N
Comment: Energy1
Num peaks: 15
39.02292652 3.056904883
41.03857658 3.011101766
43.05422664 4.394514511
45.0334912 1.266872503
57.06987671 8.967422456
67.05422664 2.412402246
81.0334912 4.58123794
83.04914126 2.925152578
85.06479133 7.009808074
109.0284058 30.15831723
123.0440559 1.206572417
125.0597059 2.216250813
139.1117415 1.833837236
149.0960915 2.287394722
167.1066561 5.519489365

Name: +ve in-silico MS/MS by CFM-ID for PYRJTDVTJSCEQR-UHFFFAOYSA-N
ID: PYRJTDVTJSCEQR-UHFFFAOYSA-N
Comment: Energy2
Num peaks: 15
39.02292652 4.982910532
41.03857658 6.706168091
43.05422664 2.186502932
51.02292652 1.316099521
53.00219107 1.518950457
53.03857658 2.40488028
55.01784114 2.452242829
55.05422664 2.626856481
57.06987671 12.84196477
77.00219107 2.283007369
79.01784114 1.469102684
81.0334912 19.18585896
83.01275576 7.621076649
83.04914126 1.862187438
109.0284058 11.21709689

Name: +ve in-silico MS/MS by CFM-ID for NQWBFQXRASPNLB-CIUDSAMLSA-N
ID: NQWBFQXRASPNLB-CIUDSAMLSA-N
Comment: Energy0
Num peaks: 7
91.05422664 2.624051634
93.06987671 7.348472083
111.0804414 2.774481724
121.1011768 3.280774259
123.1168269 3.308913533
149.0960915 2.915204181
167.1066561 59.23625443

Name: +ve in-silico MS/MS by CFM-ID for NQWBFQXRASPNLB-CIUDSAMLSA-N
ID: NQWBFQXRASPNLB-CIUDSAMLSA-N
Comment: Energy1
Num peaks: 21
39.02292652 1.950915662
41.03857658 1.935641021
43.05422664 1.341986474
51.02292652 2.994729555
53.03857658 3.464165144
55.05422664 3.243443945
65.03857658 2.674109818
67.05422664 2.883983832
69.06987671 1.587709755
91.05422664 6.546804602
93.06987671 7.973767387
95.08552677 2.347899038
97.10117684 2.184894738
111.0804414 1.59788822
119.0855268 3.46233629
121.1011768 3.275607447
123.0440559 1.775435543
123.1168269 4.146198378
139.1117415 3.546653891
149.0960915 3.77527226
167.1066561 17.36054629

Name: +ve in-silico MS/MS by CFM-ID for NQWBFQXRASPNLB-CIUDSAMLSA-N
ID: NQWBFQXRASPNLB-CIUDSAMLSA-N
Comment: Energy2
Num peaks: 18
39.02292652 10.02079968
41.03857658 5.861094996
43.05422664 6.603855194
49.00727645 2.557582383
51.02292652 9.304326884
53.00219107 2.250736719
53.03857658 5.543864949
55.05422664 10.95124859
57.06987671 1.524469798
65.03857658 6.912933009
67.05422664 3.359953649
69.06987671 2.258292089
83.08552677 1.14296263
91.05422664 3.762186185
93.06987671 3.238606459
95.08552677 1.983871329
97.10117684 1.127713598
151.075356 1.619596885

Name: +ve in-silico MS/MS by CFM-ID for JOTRMYCCALXLNJ-SSDOTTSWSA-N
ID: JOTRMYCCALXLNJ-SSDOTTSWSA-N
Comment: Energy0
Num peaks: 6
83.08552677 2.322683609
85.10117684 7.253719692
99.1168269 13.43367625
109.1011768 3.602089824
127.1117415 24.65987562
145.1223062 34.61967896

Name: +ve in-silico MS/MS by CFM-ID for JOTRMYCCALXLNJ-SSDOTTSWSA-N
ID: JOTRMYCCALXLNJ-SSDOTTSWSA-N
Comment: Energy1
Num peaks: 9
55.05422664 4.542789532
59.08552677 5.145376483
83.08552677 4.920677258
85.10117684 9.094031693
99.1168269 30.76683841
101.132477 3.52171964
109.1011768 3.303930825
127.1117415 10.83505838
145.1223062 8.280504739

Name: +ve in-silico MS/MS by CFM-ID for JOTRMYCCALXLNJ-SSDOTTSWSA-N
ID: JOTRMYCCALXLNJ-SSDOTTSWSA-N
Comment: Energy2
Num peaks: 9
41.03857658 4.632323856
43.05422664 3.346002273
55.05422664 11.57287736
57.06987671 8.027543515
67.05422664 4.869026124
69.06987671 12.43216503
83.08552677 18.33693138
85.10117684 9.79950336
99.1168269 7.965082246

Name: +ve in-silico MS/MS by CFM-ID for HEBWYFWQEUKRPQ-PQSAUHCHSA-N
ID: HEBWYFWQEUKRPQ-PQSAUHCHSA-N
Comment: Energy0
Num peaks: 10
53.03857658 1.44423067
55.05422664 1.273881626
57.0334912 1.283117585
67.05422664 1.047568295
71.04914126 1.068061002
75.04405588 1.923921863
95.04914126 3.398305453
149.0960915 14.90496907
167.1066561 35.64626433
185.1172208 18.08255512

Name: +ve in-silico MS/MS by CFM-ID for HEBWYFWQEUKRPQ-PQSAUHCHSA-N
ID: HEBWYFWQEUKRPQ-PQSAUHCHSA-N
Comment: Energy1
Num peaks: 31
39.02292652 0.7876514888
41.03857658 1.374680941
43.01784114 1.047560508
45.0334912 2.284436594
47.04914126 2.821907657
51.02292652 2.959431305
53.00219107 0.9565994567
53.03857658 4.709859657
55.01784114 1.721731183
55.05422664 1.648579176
57.0334912 3.61165969
59.04914126 1.480188227
67.05422664 3.035308014
69.0334912 0.7662028963
69.06987671 1.319412216
71.04914126 1.535062016
73.02840582 1.073612696
73.06479133 0.8431969967
75.04405588 2.420056418
77.03857658 2.698913994
91.05422664 1.298932967
95.04914126 9.068857883
97.06479133 0.7266874096
99.04405588 1.322215352
109.0647913 1.640581097
111.0804414 1.655061222
121.0647913 1.269594467
139.075356 0.7323734407
149.0960915 9.011845768
167.1066561 10.06566538
185.1172208 3.097989818

Name: +ve in-silico MS/MS by CFM-ID for HEBWYFWQEUKRPQ-PQSAUHCHSA-N
ID: HEBWYFWQEUKRPQ-PQSAUHCHSA-N
Comment: Energy2
Num peaks: 31
39.02292652 4.213094839
41.00219107 1.246082272
41.03857658 3.988999425
43.01784114 1.875143014
45.0334912 1.960398546
51.02292652 3.34914355
53.00219107 2.195723749
53.03857658 6.079935214
55.01784114 3.691692194
55.05422664 2.969027903
57.0334912 4.33654574
59.04914126 1.857374815
63.02292652 1.125317522
65.03857658 2.3243144
67.01784114 1.731480513
67.05422664 6.671798129
69.0334912 1.986110944
69.06987671 1.064571926
71.04914126 4.896348305
73.02840582 0.9420452967
73.06479133 2.302680281
75.04405588 1.416376196
91.05422664 1.430551433
93.06987671 1.518549236
95.04914126 2.357750558
111.0440559 1.088047779
113.0597059 1.069476904
125.0597059 0.9422745805
135.0804414 1.146383662
149.0960915 3.210223529
167.1066561 1.036208381

Name: +ve in-silico MS/MS by CFM-ID for YOOGDQUSAKDEKI-JGVFFNPUSA-N
ID: YOOGDQUSAKDEKI-JGVFFNPUSA-N
Comment: Energy0
Num peaks: 8
91.05422664 1.37332968
93.06987671 11.02245346
95.08552677 3.630962904
119.0855268 1.587717036
121.1011768 4.103697677
123.1168269 3.979749801
149.0960915 3.858492306
167.1066561 51.65162567

Name: +ve in-silico MS/MS by CFM-ID for YOOGDQUSAKDEKI-JGVFFNPUSA-N
ID: YOOGDQUSAKDEKI-JGVFFNPUSA-N
Comment: Energy1
Num peaks: 23
41.03857658 1.648700338
51.02292652 4.161552914
53.03857658 3.612349788
55.05422664 2.26196214
57.06987671 1.551283151
65.03857658 1.294738715
79.05422664 1.434039958
91.05422664 7.174063028
93.06987671 7.161449466
95.08552677 1.35696517
107.0855268 1.409170437
109.0284058 2.83028356
109.0647913 1.599892227
109.1011768 3.114277946
119.0855268 2.433798265
121.1011768 3.978032099
123.0440559 3.347256159
123.1168269 5.788723064
127.075356 1.589636315
137.0960915 1.514011297
139.1117415 4.765468732
149.0960915 3.504183795
167.1066561 12.90918238

Name: +ve in-silico MS/MS by CFM-ID for YOOGDQUSAKDEKI-JGVFFNPUSA-N
ID: YOOGDQUSAKDEKI-JGVFFNPUSA-N
Comment: Energy2
Num peaks: 22
27.02292652 1.511471266
39.02292652 10.15444394
41.03857658 5.860700801
43.05422664 3.013866986
49.00727645 1.914547243
51.02292652 8.811866928
53.03857658 12.7334063
55.05422664 4.754713497
57.06987671 1.658697427
65.03857658 5.195920961
67.05422664 4.236228127
69.06987671 1.178176047
79.05422664 3.941266452
81.06987671 1.113711409
91.05422664 1.661912557
93.06987671 3.90116064
95.08552677 1.848957064
97.10117684 1.129472038
107.0855268 1.519682633
137.0597059 1.259994396
139.075356 1.470472986
151.075356 2.059704497

Name: +ve in-silico MS/MS by CFM-ID for BDXDSAWGUGHUQP-JGVFFNPUSA-N
ID: BDXDSAWGUGHUQP-JGVFFNPUSA-N
Comment: Energy0
Num peaks: 6
119.0855268 2.080762071
121.1011768 5.886131658
123.1168269 3.472840314
135.0804414 2.031032646
149.0960915 4.252112462
167.1066561 62.78047916

Name: +ve in-silico MS/MS by CFM-ID for BDXDSAWGUGHUQP-JGVFFNPUSA-N
ID: BDXDSAWGUGHUQP-JGVFFNPUSA-N
Comment: Energy1
Num peaks: 19
41.03857658 2.364996324
51.02292652 2.080343659
53.03857658 7.404269287
55.05422664 2.154780859
57.06987671 3.059564025
65.03857658 1.622578057
79.05422664 4.068833791
81.06987671 2.690103347
105.0698767 1.850680208
107.0855268 2.542782564
109.0284058 3.239497441
109.1011768 2.111188923
119.0855268 3.702648079
121.1011768 7.843625808
123.0440559 3.953865564
123.1168269 8.953401756
139.1117415 3.787542511
149.0960915 3.265931551
167.1066561 13.71717324

Name: +ve in-silico MS/MS by CFM-ID for BDXDSAWGUGHUQP-JGVFFNPUSA-N
ID: BDXDSAWGUGHUQP-JGVFFNPUSA-N
Comment: Energy2
Num peaks: 21
39.02292652 4.066262743
41.03857658 2.872343658
51.02292652 17.33891686
53.03857658 8.8532983
55.05422664 6.641815773
57.06987671 1.838604267
65.03857658 4.375209404
67.05422664 2.690008315
77.03857658 2.838007531
79.05422664 8.35956265
81.06987671 4.727658515
83.08552677 2.226383978
93.06987671 1.801939562
107.0855268 2.409648865
109.0647913 1.046392519
109.1011768 1.359206586
121.1011768 1.16527815
137.0597059 1.168363098
137.0960915 1.274951156
141.0910061 1.104063233
151.075356 1.885914357

Name: +ve in-silico MS/MS by CFM-ID for DMSLPCPZNHHRMJ-SNVBAGLBSA-N
ID: DMSLPCPZNHHRMJ-SNVBAGLBSA-N
Comment: Energy0
Num peaks: 6
71.04914126 1.246100914
73.06479133 1.132502837
143.0702706 1.092486576
157.1223062 2.524000951
167.1066561 9.51955956
185.1172208 73.09196559

Name: +ve in-silico MS/MS by CFM-ID for DMSLPCPZNHHRMJ-SNVBAGLBSA-N
ID: DMSLPCPZNHHRMJ-SNVBAGLBSA-N
Comment: Energy1
Num peaks: 23
39.02292652 1.151016496
43.05422664 4.239940709
45.06987671 1.992459827
51.02292652 1.167682091
55.05422664 1.541648471
56.99710569 2.606695586
59.08552677 1.369480285
69.0334912 1.130537595
71.04914126 3.909146507
73.06479133 1.922788184
75.08044139 1.329453686
83.04914126 1.773713558
85.06479133 2.866963808
113.0597059 1.536927187
123.0440559 1.504723186
125.0597059 3.259201454
127.075356 1.564292474
141.0546206 5.451412142
143.0702706 13.1421487
145.0859207 1.239448581
157.1223062 1.117843348
167.1066561 5.998005927
185.1172208 18.33865093

Name: +ve in-silico MS/MS by CFM-ID for DMSLPCPZNHHRMJ-SNVBAGLBSA-N
ID: DMSLPCPZNHHRMJ-SNVBAGLBSA-N
Comment: Energy2
Num peaks: 21
39.02292652 1.333421386
41.03857658 5.234832894
43.05422664 3.270635824
51.02292652 6.370364395
53.00219107 1.313796448
53.03857658 7.441216947
55.01784114 1.844199136
55.05422664 13.69065851
57.06987671 9.511317743
59.08552677 1.73019334
69.0334912 5.527752985
69.06987671 1.467297849
71.04914126 6.618963345
73.06479133 2.468007859
81.0334912 1.620057702
81.06987671 1.09389157
83.04914126 3.493022464
85.06479133 1.478409051
97.06479133 1.295501534
99.08044139 2.268539545
169.0859207 1.300108364

Name: +ve in-silico MS/MS by CFM-ID for AOKPDATZUBLDMG-WPRPVWTQSA-N
ID: AOKPDATZUBLDMG-WPRPVWTQSA-N
Comment: Energy0
Num peaks: 10
55.05422664 0.9446740808
109.0647913 5.118668151
111.0804414 3.800492632
141.0910061 1.328519132
149.0960915 4.722337037
153.0910061 1.164188056
157.0859207 1.145328885
159.1015708 1.639701062
167.1066561 18.61640472
185.1172208 41.58587345

Name: +ve in-silico MS/MS by CFM-ID for AOKPDATZUBLDMG-WPRPVWTQSA-N
ID: AOKPDATZUBLDMG-WPRPVWTQSA-N
Comment: Energy1
Num peaks: 31
39.02292652 1.886608064
41.03857658 2.143760796
51.02292652 2.717415473
53.03857658 3.390258658
55.05422664 2.323461815
69.0334912 1.302696901
75.04405588 0.735483538
81.0334912 1.635799964
81.06987671 1.218938494
83.04914126 2.509133267
83.08552677 0.8823025544
85.06479133 0.8230389871
91.05422664 1.070929865
95.04914126 0.7830370341
99.08044139 0.9881208203
103.075356 0.9970101
109.0647913 4.967183796
111.0440559 1.039336551
111.0804414 4.714672115
113.0597059 1.900679442
113.0960915 0.7515941126
115.075356 1.267010649
117.0910061 1.804009688
125.0597059 0.8181328326
135.0804414 1.031003399
139.1117415 1.034242114
149.0960915 9.065554729
153.0910061 0.8357316637
157.1223062 3.443779978
167.1066561 11.31410511
185.1172208 8.291170329

Name: +ve in-silico MS/MS by CFM-ID for AOKPDATZUBLDMG-WPRPVWTQSA-N
ID: AOKPDATZUBLDMG-WPRPVWTQSA-N
Comment: Energy2
Num peaks: 31
39.02292652 3.655008594
41.00219107 1.294225631
41.03857658 2.424984818
43.05422664 1.20793097
49.00727645 1.104068026
51.02292652 3.143777539
53.03857658 9.058968221
55.05422664 5.982634287
57.0334912 1.971971968
65.03857658 1.188502319
67.05422664 1.534673791
69.0334912 4.511375237
69.06987671 1.056086284
71.04914126 2.637297632
73.06479133 2.51071732
79.05422664 1.443859227
81.0334912 2.684157085
81.06987671 1.048438899
83.04914126 1.916125114
83.08552677 1.482579455
85.06479133 2.757367311
87.04405588 2.242023153
87.08044139 1.903094017
93.06987671 1.094856875
97.06479133 1.035772977
99.08044139 2.320853726
109.0647913 1.746654217
111.0804414 1.243429514
113.0960915 1.408458437
135.0804414 1.300294049
149.0960915 2.105724025

Name: +ve in-silico MS/MS by CFM-ID for DIRDKDDFAMNBNY-SSDOTTSWSA-N
ID: DIRDKDDFAMNBNY-SSDOTTSWSA-N
Comment: Energy0
Num peaks: 6
57.06987671 3.552725284
61.06479133 4.185484762
85.06479133 18.52376935
103.075356 14.71369389
127.1117415 1.383769648
145.1223062 48.35915001

Name: +ve in-silico MS/MS by CFM-ID for DIRDKDDFAMNBNY-SSDOTTSWSA-N
ID: DIRDKDDFAMNBNY-SSDOTTSWSA-N
Comment: Energy1
Num peaks: 10
29.03857658 4.949419844
43.05422664 2.704751812
55.05422664 2.339815995
57.06987671 16.42633767
59.04914126 2.264947309
61.06479133 4.580213529
75.04405588 2.475726948
85.06479133 21.59006052
103.075356 13.15565128
145.1223062 10.47494817

Name: +ve in-silico MS/MS by CFM-ID for DIRDKDDFAMNBNY-SSDOTTSWSA-N
ID: DIRDKDDFAMNBNY-SSDOTTSWSA-N
Comment: Energy2
Num peaks: 10
27.02292652 3.868823248
29.03857658 3.185644291
41.03857658 5.423899097
43.05422664 8.39184282
55.05422664 12.2476435
57.06987671 25.6959527
61.06479133 4.248519843
67.05422664 4.721004446
69.0334912 6.722567423
85.06479133 7.674734491

Name: +ve in-silico MS/MS by CFM-ID for YLKLJBPHNWWPSF-TYRPZCRBSA-N
ID: YLKLJBPHNWWPSF-TYRPZCRBSA-N
Comment: Energy0
Num peaks: 10
41.03857658 1.483614645
55.05422664 1.139531827
65.03857658 1.486369957
69.06987671 1.666667934
107.0491413 2.087805964
131.0855268 3.403005751
137.0597059 1.519513414
139.075356 1.226249504
149.0960915 36.8115178
167.1066561 30.20005485

Name: +ve in-silico MS/MS by CFM-ID for YLKLJBPHNWWPSF-TYRPZCRBSA-N
ID: YLKLJBPHNWWPSF-TYRPZCRBSA-N
Comment: Energy1
Num peaks: 31
39.02292652 1.055353745
41.03857658 3.162415042
51.02292652 3.347043863
53.03857658 2.632795514
55.05422664 4.345028684
63.02292652 7.443701764
65.03857658 1.848378805
67.01784114 3.166904982
67.05422664 2.157854284
69.0334912 2.646978711
69.06987671 4.630662318
71.04914126 1.121847189
71.08552677 2.662297671
73.10117684 0.9791222158
75.02292652 0.9971265336
89.03857658 1.262561724
91.05422664 2.558892788
93.0334912 5.152145599
93.06987671 1.94599347
95.04914126 1.782121999
95.08552677 1.139421164
97.06479133 1.856659388
99.08044139 1.179514305
105.0334912 1.185736711
107.0491413 4.476450171
109.0647913 1.082225643
125.0597059 1.064354341
131.0855268 1.480537039
139.1117415 1.279358093
149.0960915 5.152823399
167.1066561 3.352467524

Name: +ve in-silico MS/MS by CFM-ID for YLKLJBPHNWWPSF-TYRPZCRBSA-N
ID: YLKLJBPHNWWPSF-TYRPZCRBSA-N
Comment: Energy2
Num peaks: 20
39.02292652 8.022019062
41.03857658 7.168987416
43.05422664 1.452584144
49.00727645 2.283198687
51.02292652 3.760561445
53.03857658 4.037150359
55.05422664 2.974103522
57.06987671 1.388164426
63.02292652 17.40877228
65.03857658 6.637497405
67.01784114 1.731362234
67.05422664 2.754704037
69.06987671 8.070747723
73.10117684 3.239503747
91.05422664 1.278178374
93.0334912 1.736048989
93.06987671 1.5158299
95.08552677 1.59531808
105.0334912 1.341672124
107.0491413 2.32841882

Name: +ve in-silico MS/MS by CFM-ID for BYWPUNIXQZJWRS-COQVWMOOSA-N
ID: BYWPUNIXQZJWRS-COQVWMOOSA-N
Comment: Energy0
Num peaks: 6
139.075356 0.1482500733
149.0960915 0.5359337176
151.075356 0.1640054779
167.1066561 15.85205593
169.0859207 0.4164873713
185.1172208 82.20366397

Name: +ve in-silico MS/MS by CFM-ID for BYWPUNIXQZJWRS-COQVWMOOSA-N
ID: BYWPUNIXQZJWRS-COQVWMOOSA-N
Comment: Energy1
Num peaks: 6
151.075356 0.9397519991
155.1066561 0.7163001947
157.1223062 1.42890497
167.1066561 29.17792874
169.0859207 0.8029302484
185.1172208 63.04737529

Name: +ve in-silico MS/MS by CFM-ID for BYWPUNIXQZJWRS-COQVWMOOSA-N
ID: BYWPUNIXQZJWRS-COQVWMOOSA-N
Comment: Energy2
Num peaks: 6
137.0960915 5.218918511
149.0960915 18.25551223
151.075356 20.60384712
167.1066561 31.32703106
169.0859207 4.200121438
185.1172208 5.097848257

Name: +ve in-silico MS/MS by CFM-ID for CLJPRXFHCRIUKW-MRVPVSSYSA-N
ID: CLJPRXFHCRIUKW-MRVPVSSYSA-N
Comment: Energy0
Num peaks: 6
109.0647913 0.7634407463
135.0804414 1.030234854
137.0960915 0.6972289283
149.0960915 43.72359292
151.075356 0.7135769578
167.1066561 46.273361

Name: +ve in-silico MS/MS by CFM-ID for CLJPRXFHCRIUKW-MRVPVSSYSA-N
ID: CLJPRXFHCRIUKW-MRVPVSSYSA-N
Comment: Energy1
Num peaks: 15
39.02292652 2.13244641
41.03857658 7.442852632
55.01784114 3.579675983
57.0334912 2.860672846
59.04914126 7.481010288
65.03857658 1.345459324
67.05422664 1.268589669
107.0491413 6.484405049
109.0647913 9.548520414
121.1011768 1.535721212
131.0855268 1.198510001
133.0647913 1.21615997
137.0960915 1.124132641
149.0960915 25.28001823
167.1066561 8.281498282

Name: +ve in-silico MS/MS by CFM-ID for CLJPRXFHCRIUKW-MRVPVSSYSA-N
ID: CLJPRXFHCRIUKW-MRVPVSSYSA-N
Comment: Energy2
Num peaks: 24
39.02292652 2.865099959
41.03857658 2.436539135
49.00727645 2.026275793
51.02292652 2.594669615
53.03857658 1.934778363
55.05422664 2.175855247
65.03857658 2.981590378
67.05422664 2.23499563
71.04914126 1.861410176
79.05422664 1.586226017
81.0334912 1.23731309
81.06987671 1.042722568
103.0542266 1.16642725
105.0698767 3.046211522
107.0855268 4.55529496
119.0491413 1.680785687
119.0855268 4.5131178
121.0647913 1.464863396
121.1011768 9.862310279
123.0804414 1.672101069
131.0855268 4.814714937
133.0647913 12.93224387
149.0960915 9.139916519
151.075356 1.133305423

Name: +ve in-silico MS/MS by CFM-ID for CBXWAUXGOHHAIT-OPRDCNLKSA-N
ID: CBXWAUXGOHHAIT-OPRDCNLKSA-N
Comment: Energy0
Num peaks: 6
119.0855268 1.784792673
131.0855268 2.726761124
137.0960915 2.147906236
139.1117415 1.221462429
149.0960915 41.58790782
167.1066561 35.42761385

Name: +ve in-silico MS/MS by CFM-ID for CBXWAUXGOHHAIT-OPRDCNLKSA-N
ID: CBXWAUXGOHHAIT-OPRDCNLKSA-N
Comment: Energy1
Num peaks: 19
39.02292652 1.181782803
41.03857658 2.210839541
43.05422664 1.488731142
67.05422664 6.447760013
69.06987671 3.446253441
93.06987671 1.51602727
107.0491413 2.255254301
111.0804414 1.522147096
113.0960915 1.117281075
119.0855268 1.482985702
121.0647913 2.023144049
121.1011768 1.56343046
123.0804414 1.968202135
131.0855268 5.423791545
135.0804414 1.082936038
137.0960915 2.200135834
139.1117415 1.77259808
149.0960915 26.0670185
167.1066561 16.09752035

Name: +ve in-silico MS/MS by CFM-ID for CBXWAUXGOHHAIT-OPRDCNLKSA-N
ID: CBXWAUXGOHHAIT-OPRDCNLKSA-N
Comment: Energy2
Num peaks: 26
39.02292652 12.03274474
41.03857658 7.561173925
43.05422664 3.921310587
45.06987671 1.89086825
51.02292652 1.801455454
53.03857658 3.865078112
67.05422664 11.61323308
69.06987671 4.271930569
71.08552677 1.25721444
79.01784114 1.554256596
91.05422664 1.203330772
93.06987671 2.499445153
95.08552677 1.361764449
105.0334912 1.636409799
105.0698767 1.250480966
107.0491413 1.655162525
107.0855268 2.55081315
109.0647913 1.525234194
117.0698767 1.567157937
119.0491413 1.123300222
119.0855268 3.228599129
121.0647913 2.363325049
121.1011768 2.784376379
123.0804414 1.875951049
133.0647913 2.431210812
149.0960915 1.617355376

Name: +ve in-silico MS/MS by CFM-ID for QGCSRXXUIPOZJS-JTQLQIEISA-N
ID: QGCSRXXUIPOZJS-JTQLQIEISA-N
Comment: Energy0
Num peaks: 6
73.06479133 1.09498388
125.0597059 3.258013553
127.075356 5.279897759
149.0960915 4.145414887
167.1066561 41.16536464
185.1172208 32.18529498

Name: +ve in-silico MS/MS by CFM-ID for QGCSRXXUIPOZJS-JTQLQIEISA-N
ID: QGCSRXXUIPOZJS-JTQLQIEISA-N
Comment: Energy1
Num peaks: 19
55.05422664 1.498803079
65.03857658 1.192260501
67.05422664 1.884763022
73.06479133 1.459880508
81.06987671 1.140426779
83.04914126 1.170857543
85.06479133 1.69642449
99.08044139 2.149910169
109.0647913 3.866395839
111.0440559 1.825071844
123.0440559 0.9194381163
125.0597059 6.030483458
127.075356 14.52585
139.1117415 0.966354294
149.0960915 6.071344481
151.075356 1.244051931
157.1223062 1.591788445
167.1066561 20.12331165
185.1172208 11.06175895

Name: +ve in-silico MS/MS by CFM-ID for QGCSRXXUIPOZJS-JTQLQIEISA-N
ID: QGCSRXXUIPOZJS-JTQLQIEISA-N
Comment: Energy2
Num peaks: 26
49.00727645 1.582042835
51.02292652 5.95306958
53.03857658 5.828186956
55.05422664 5.842276217
65.03857658 3.167576291
67.01784114 1.70325513
67.05422664 3.267465266
69.0334912 1.942985553
69.06987671 1.751081882
71.04914126 1.455514531
71.08552677 1.827153393
73.06479133 1.505937366
79.05422664 2.503813677
81.06987671 3.991039368
83.04914126 3.098143658
91.05422664 4.482499584
93.0334912 3.510533785
93.06987671 4.63088695
95.04914126 1.739065311
95.08552677 4.016940927
97.06479133 1.51431581
109.0647913 3.522936577
111.0804414 3.079035967
149.0960915 3.479727775
151.075356 3.168825421
167.1066561 2.126919177

Name: +ve in-silico MS/MS by CFM-ID for TVUVOOZJWJBNHB-SIRMYOPLSA-N
ID: TVUVOOZJWJBNHB-SIRMYOPLSA-N
Comment: Energy0
Num peaks: 12
43.01784114 1.104214691
93.0334912 1.319379924
95.04914126 1.522318837
107.0491413 0.9490427463
119.0855268 2.250832953
123.0804414 1.497622549
125.0960915 1.063225643
131.0855268 5.989101056
137.0960915 2.103680582
139.1117415 1.026678852
149.0960915 34.66144026
167.1066561 26.84700188

Name: +ve in-silico MS/MS by CFM-ID for TVUVOOZJWJBNHB-SIRMYOPLSA-N
ID: TVUVOOZJWJBNHB-SIRMYOPLSA-N
Comment: Energy1
Num peaks: 31
39.02292652 1.548833307
41.03857658 1.684868182
51.02292652 2.289838184
53.03857658 1.673631397
59.04914126 1.338261317
65.00219107 2.904002831
65.03857658 1.342269405
67.01784114 2.13919992
67.05422664 1.04171214
69.0334912 1.769409743
75.02292652 1.180833571
77.03857658 2.288675423
79.01784114 1.07065705
79.05422664 1.67831347
81.0334912 1.762849927
85.06479133 1.024990353
89.03857658 1.170873247
91.05422664 1.157690778
93.0334912 4.281591043
95.04914126 3.075006154
97.06479133 1.551689559
99.08044139 1.035177082
105.0698767 1.276166096
107.0491413 3.406993222
109.0647913 1.82837835
111.0804414 0.9904454772
119.0855268 1.121655538
123.0804414 1.527833825
131.0855268 5.741139311
149.0960915 14.32628038
167.1066561 7.984819124

Name: +ve in-silico MS/MS by CFM-ID for TVUVOOZJWJBNHB-SIRMYOPLSA-N
ID: TVUVOOZJWJBNHB-SIRMYOPLSA-N
Comment: Energy2
Num peaks: 31
25.00727645 1.219059606
39.02292652 8.875190527
41.00219107 1.551724266
41.03857658 2.583848103
43.01784114 1.433950289
49.00727645 2.223153223
51.02292652 8.487665633
53.00219107 1.268484773
53.03857658 5.143025658
55.01784114 2.105013026
55.05422664 1.753221744
59.04914126 1.703267984
63.02292652 3.279614589
65.00219107 1.816263153
65.03857658 6.475493108
67.01784114 1.712280008
67.05422664 2.650176527
77.03857658 4.062479314
79.01784114 1.038641976
79.05422664 3.106739585
81.0334912 1.529813265
81.06987671 1.621740202
85.06479133 1.3582088
91.05422664 1.466019801
93.0334912 0.997105922
93.06987671 1.209181316
95.08552677 1.282321384
107.0491413 1.15814566
107.0855268 1.592608674
119.0855268 1.88039259
121.1011768 1.224152292

Name: +ve in-silico MS/MS by CFM-ID for QMLNYDORMWTLNR-UHFFFAOYSA-N
ID: QMLNYDORMWTLNR-UHFFFAOYSA-N
Comment: Energy0
Num peaks: 6
57.06987671 2.795619595
109.0284058 2.069886441
123.0440559 2.279036284
125.0597059 5.460321333
149.0960915 11.48424861
167.1066561 66.18600684

Name: +ve in-silico MS/MS by CFM-ID for QMLNYDORMWTLNR-UHFFFAOYSA-N
ID: QMLNYDORMWTLNR-UHFFFAOYSA-N
Comment: Energy1
Num peaks: 12
39.02292652 4.85031631
41.03857658 5.11592367
43.05422664 7.835921222
45.06987671 3.145726956
57.06987671 5.886829205
59.08552677 2.000082886
109.0284058 10.63955072
123.0440559 3.317682223
125.0597059 5.265691515
137.0960915 2.860582234
149.0960915 9.699903071
167.1066561 20.24543456

Name: +ve in-silico MS/MS by CFM-ID for QMLNYDORMWTLNR-UHFFFAOYSA-N
ID: QMLNYDORMWTLNR-UHFFFAOYSA-N
Comment: Energy2
Num peaks: 21
39.02292652 6.959347083
41.03857658 8.395240384
43.05422664 4.255658026
45.06987671 1.427279555
49.00727645 4.207434787
51.02292652 1.198857867
53.03857658 1.672494977
55.05422664 5.749808036
57.06987671 14.7179927
59.08552677 2.218436544
65.00219107 5.0156766
65.03857658 1.700854068
67.01784114 4.51116776
69.0334912 2.037329429
79.05422664 1.379545529
81.0334912 4.767633932
83.04914126 2.715015298
93.0334912 1.602247647
105.0698767 1.037215566
109.0284058 3.630455898
121.0647913 1.69667677

Name: +ve in-silico MS/MS by CFM-ID for GOQNKTANMSZXTF-YIZRAAEISA-N
ID: GOQNKTANMSZXTF-YIZRAAEISA-N
Comment: Energy0
Num peaks: 6
119.0855268 1.99038946
131.0855268 3.114823021
137.0960915 1.312407012
139.1117415 0.8925608049
149.0960915 48.31133708
167.1066561 41.28545746

Name: +ve in-silico MS/MS by CFM-ID for GOQNKTANMSZXTF-YIZRAAEISA-N
ID: GOQNKTANMSZXTF-YIZRAAEISA-N
Comment: Energy1
Num peaks: 6
119.0855268 2.17658539
121.1011768 2.099692652
131.0855268 8.792286769
139.1117415 1.399238168
149.0960915 47.45682304
167.1066561 29.37355196

Name: +ve in-silico MS/MS by CFM-ID for GOQNKTANMSZXTF-YIZRAAEISA-N
ID: GOQNKTANMSZXTF-YIZRAAEISA-N
Comment: Energy2
Num peaks: 12
81.06987671 2.401002927
83.08552677 3.790848362
93.06987671 6.869793903
95.08552677 3.877321213
97.10117684 2.856730834
107.0855268 6.430638008
117.0698767 4.329405291
119.0855268 16.45628254
121.1011768 6.11863978
131.0855268 8.435832255
133.0647913 5.464248559
149.0960915 13.90659144

Name: +ve in-silico MS/MS by CFM-ID for TVUVOOZJWJBNHB-DIFQMIRQSA-N
ID: TVUVOOZJWJBNHB-DIFQMIRQSA-N
Comment: Energy0
Num peaks: 12
43.01784114 1.104214691
93.0334912 1.319379924
95.04914126 1.522318837
107.0491413 0.9490427463
119.0855268 2.250832953
123.0804414 1.497622549
125.0960915 1.063225643
131.0855268 5.989101056
137.0960915 2.103680582
139.1117415 1.026678852
149.0960915 34.66144026
167.1066561 26.84700188

Name: +ve in-silico MS/MS by CFM-ID for TVUVOOZJWJBNHB-DIFQMIRQSA-N
ID: TVUVOOZJWJBNHB-DIFQMIRQSA-N
Comment: Energy1
Num peaks: 31
39.02292652 1.548833307
41.03857658 1.684868182
51.02292652 2.289838184
53.03857658 1.673631397
59.04914126 1.338261317
65.00219107 2.904002831
65.03857658 1.342269405
67.01784114 2.13919992
67.05422664 1.04171214
69.0334912 1.769409743
75.02292652 1.180833571
77.03857658 2.288675423
79.01784114 1.07065705
79.05422664 1.67831347
81.0334912 1.762849927
85.06479133 1.024990353
89.03857658 1.170873247
91.05422664 1.157690778
93.0334912 4.281591043
95.04914126 3.075006154
97.06479133 1.551689559
99.08044139 1.035177082
105.0698767 1.276166096
107.0491413 3.406993222
109.0647913 1.82837835
111.0804414 0.9904454772
119.0855268 1.121655538
123.0804414 1.527833825
131.0855268 5.741139311
149.0960915 14.32628038
167.1066561 7.984819124

Name: +ve in-silico MS/MS by CFM-ID for TVUVOOZJWJBNHB-DIFQMIRQSA-N
ID: TVUVOOZJWJBNHB-DIFQMIRQSA-N
Comment: Energy2
Num peaks: 31
25.00727645 1.219059606
39.02292652 8.875190527
41.00219107 1.551724266
41.03857658 2.583848103
43.01784114 1.433950289
49.00727645 2.223153223
51.02292652 8.487665633
53.00219107 1.268484773
53.03857658 5.143025658
55.01784114 2.105013026
55.05422664 1.753221744
59.04914126 1.703267984
63.02292652 3.279614589
65.00219107 1.816263153
65.03857658 6.475493108
67.01784114 1.712280008
67.05422664 2.650176527
77.03857658 4.062479314
79.01784114 1.038641976
79.05422664 3.106739585
81.0334912 1.529813265
81.06987671 1.621740202
85.06479133 1.3582088
91.05422664 1.466019801
93.0334912 0.997105922
93.06987671 1.209181316
95.08552677 1.282321384
107.0491413 1.15814566
107.0855268 1.592608674
119.0855268 1.88039259
121.1011768 1.224152292

Name: +ve in-silico MS/MS by CFM-ID for OQIOHYHRGZNZCW-UHFFFAOYSA-N
ID: OQIOHYHRGZNZCW-UHFFFAOYSA-N
Comment: Energy0
Num peaks: 6
123.0440559 1.867342707
125.0597059 6.684266285
139.1117415 1.645012883
149.0960915 3.534134395
151.075356 0.7596738835
167.1066561 78.1957316

Name: +ve in-silico MS/MS by CFM-ID for OQIOHYHRGZNZCW-UHFFFAOYSA-N
ID: OQIOHYHRGZNZCW-UHFFFAOYSA-N
Comment: Energy1
Num peaks: 15
39.02292652 1.571280689
41.03857658 1.596380184
43.05422664 4.61442057
55.05422664 1.621474886
69.0334912 2.416521848
93.0334912 1.831842409
95.04914126 3.849970776
97.06479133 5.224664472
123.0440559 4.051394875
125.0597059 12.46715749
137.0960915 4.868202601
139.1117415 5.304760163
149.0960915 2.640971101
151.075356 1.554565477
167.1066561 26.53572422

Name: +ve in-silico MS/MS by CFM-ID for OQIOHYHRGZNZCW-UHFFFAOYSA-N
ID: OQIOHYHRGZNZCW-UHFFFAOYSA-N
Comment: Energy2
Num peaks: 21
39.02292652 5.584330037
41.03857658 4.087414268
43.05422664 1.852077915
49.00727645 1.931288282
55.05422664 9.466879248
57.06987671 6.254675713
65.03857658 9.420460411
67.05422664 11.37152858
69.0334912 4.948381242
69.06987671 4.723224597
83.04914126 1.050989382
93.0334912 1.156204378
95.04914126 2.473421869
97.06479133 2.045891507
119.0855268 1.046346392
121.1011768 3.029404416
123.0804414 2.193500314
133.0647913 1.468965441
139.1117415 1.933057654
149.0960915 2.388332072
151.075356 1.710351547

Name: +ve in-silico MS/MS by CFM-ID for PLWVFYKDQKCFIY-JTPBWFLFSA-N
ID: PLWVFYKDQKCFIY-JTPBWFLFSA-N
Comment: Energy0
Num peaks: 6
109.0647913 11.35386282
137.0960915 6.232779947
139.1117415 8.296958723
141.1273916 3.844447316
167.1066561 5.18558984
185.1172208 46.00053897

Name: +ve in-silico MS/MS by CFM-ID for PLWVFYKDQKCFIY-JTPBWFLFSA-N
ID: PLWVFYKDQKCFIY-JTPBWFLFSA-N
Comment: Energy1
Num peaks: 23
39.02292652 1.142908225
53.03857658 1.835297246
55.05422664 2.474014132
57.06987671 1.326267992
67.05422664 1.10533377
79.05422664 1.522970732
81.06987671 4.483247179
83.08552677 1.268739891
107.0855268 2.112189815
109.0647913 3.333536886
109.1011768 5.491464526
111.1168269 6.126383581
113.132477 2.745559295
121.1011768 1.03443256
123.1168269 1.563502399
129.0546206 1.192146052
137.0960915 3.828940523
139.1117415 6.40558361
141.1273916 4.060183976
155.1066561 1.417815701
157.1223062 1.486867446
167.1066561 8.903764927
185.1172208 15.88480606

Name: +ve in-silico MS/MS by CFM-ID for PLWVFYKDQKCFIY-JTPBWFLFSA-N
ID: PLWVFYKDQKCFIY-JTPBWFLFSA-N
Comment: Energy2
Num peaks: 25
39.02292652 5.651276183
41.03857658 3.587302773
43.05422664 1.855105732
51.02292652 1.938052355
53.03857658 6.824529684
55.05422664 8.932144984
57.06987671 2.898178537
59.08552677 2.271855735
65.03857658 1.992604311
67.05422664 3.231922455
69.06987671 3.165719519
71.08552677 0.9951119322
79.05422664 1.942001386
81.06987671 8.451791343
83.08552677 5.348603284
85.10117684 2.243922805
91.05422664 1.378559704
93.06987671 1.103830876
95.08552677 4.026774573
109.0647913 1.147921579
109.1011768 4.054122847
111.1168269 1.825161157
123.1168269 1.499467545
157.0859207 1.634778013
169.0859207 2.166280422

Name: +ve in-silico MS/MS by CFM-ID for XEXSBXKKNKXLTA-QMMMGPOBSA-N
ID: XEXSBXKKNKXLTA-QMMMGPOBSA-N
Comment: Energy0
Num peaks: 6
95.08552677 1.604652812
99.08044139 1.196600357
109.1011768 15.20279146
113.0960915 1.584936397
127.1117415 42.81065667
145.1223062 23.54573899

Name: +ve in-silico MS/MS by CFM-ID for XEXSBXKKNKXLTA-QMMMGPOBSA-N
ID: XEXSBXKKNKXLTA-QMMMGPOBSA-N
Comment: Energy1
Num peaks: 15
39.02292652 1.524208194
41.03857658 2.033708415
53.03857658 2.155222574
55.05422664 3.433374624
67.05422664 3.042023626
69.06987671 4.077981734
71.04914126 1.875819575
71.08552677 2.469279278
73.06479133 2.321398197
85.06479133 2.08732583
87.08044139 2.815769045
109.1011768 16.47949967
111.0804414 2.881438604
127.1117415 25.07509145
145.1223062 8.633283523

Name: +ve in-silico MS/MS by CFM-ID for XEXSBXKKNKXLTA-QMMMGPOBSA-N
ID: XEXSBXKKNKXLTA-QMMMGPOBSA-N
Comment: Energy2
Num peaks: 20
27.02292652 2.213824661
39.02292652 3.483440294
41.03857658 10.08001927
43.05422664 5.954680702
53.03857658 5.065144529
55.05422664 8.620742776
57.0334912 2.511461869
57.06987671 5.208781586
59.04914126 1.695408962
67.05422664 5.870767611
69.06987671 6.41678663
71.04914126 2.007873066
71.08552677 3.846794554
73.06479133 1.582883927
81.06987671 1.902252546
85.06479133 2.724246828
87.08044139 1.584450359
95.08552677 2.905916704
109.1011768 5.057608009
127.1117415 2.314925438

Name: +ve in-silico MS/MS by CFM-ID for RGTMAXSVLBZNEL-XSPKLOCKSA-N
ID: RGTMAXSVLBZNEL-XSPKLOCKSA-N
Comment: Energy0
Num peaks: 7
137.0960915 2.275865871
139.1117415 13.78991295
141.1273916 2.053972976
149.0960915 2.458177542
155.1066561 1.648431234
167.1066561 17.02434241
185.1172208 41.37132556

Name: +ve in-silico MS/MS by CFM-ID for RGTMAXSVLBZNEL-XSPKLOCKSA-N
ID: RGTMAXSVLBZNEL-XSPKLOCKSA-N
Comment: Energy1
Num peaks: 31
39.02292652 1.652640668
41.03857658 1.723049698
53.03857658 1.182420901
55.01784114 1.127490485
55.05422664 2.256428909
57.0334912 2.500900997
57.06987671 1.063091618
59.04914126 2.075728431
69.0334912 1.590518658
79.05422664 1.790497305
81.06987671 5.869488275
83.04914126 1.353026383
83.08552677 1.251178659
95.04914126 1.062691467
97.06479133 1.436030782
99.08044139 1.138327574
109.0647913 1.083511988
109.1011768 1.531725846
111.0804414 1.132946761
121.1011768 1.272396935
123.0804414 1.35188303
125.0597059 1.925635131
127.075356 2.427147403
129.0910061 1.251856919
137.0960915 1.918976606
139.1117415 11.03980737
141.1273916 2.331858997
149.0960915 2.144962613
155.1066561 1.102038587
167.1066561 8.780153339
185.1172208 7.782429871

Name: +ve in-silico MS/MS by CFM-ID for RGTMAXSVLBZNEL-XSPKLOCKSA-N
ID: RGTMAXSVLBZNEL-XSPKLOCKSA-N
Comment: Energy2
Num peaks: 31
39.02292652 4.467203612
41.03857658 6.146986524
43.01784114 1.039813183
43.05422664 2.021766072
51.02292652 2.519348441
53.03857658 6.536548963
55.01784114 1.058100932
55.05422664 9.223302946
57.0334912 0.7437109922
57.06987671 1.97799063
59.08552677 1.433360956
65.00219107 0.7192247056
65.03857658 1.953402758
67.05422664 2.390389647
69.0334912 3.223882042
69.06987671 2.759251082
71.04914126 2.009804094
73.06479133 0.9302259961
79.05422664 1.900815343
81.0334912 2.546437105
81.06987671 4.998096822
83.04914126 2.277487535
83.08552677 1.919422557
85.06479133 0.8774126881
95.04914126 1.728036915
97.06479133 1.84544885
109.1011768 3.789286858
111.0804414 1.102778232
123.0804414 2.889123575
123.1168269 1.316743379
139.1117415 0.7616133711

Name: +ve in-silico MS/MS by CFM-ID for HZPKNSYIDSNZKW-SSDOTTSWSA-N
ID: HZPKNSYIDSNZKW-SSDOTTSWSA-N
Comment: Energy0
Num peaks: 6
43.05422664 3.000864909
71.08552677 2.984568044
99.08044139 18.20889395
117.0910061 5.755518718
127.1117415 1.590654203
145.1223062 56.7809914

Name: +ve in-silico MS/MS by CFM-ID for HZPKNSYIDSNZKW-SSDOTTSWSA-N
ID: HZPKNSYIDSNZKW-SSDOTTSWSA-N
Comment: Energy1
Num peaks: 10
41.03857658 4.129135548
43.05422664 12.9570995
45.06987671 2.453138777
47.04914126 2.616236736
71.08552677 15.54848535
81.06987671 2.352987687
99.08044139 20.22526071
117.0910061 3.09783452
127.1117415 2.365851856
145.1223062 15.83699636

Name: +ve in-silico MS/MS by CFM-ID for HZPKNSYIDSNZKW-SSDOTTSWSA-N
ID: HZPKNSYIDSNZKW-SSDOTTSWSA-N
Comment: Energy2
Num peaks: 13
27.02292652 2.767042953
29.03857658 2.466963561
39.02292652 2.747857556
41.03857658 12.24479543
43.05422664 10.90291515
45.06987671 6.883166454
55.05422664 4.518664564
57.0334912 2.809448877
69.06987671 7.717076148
71.08552677 17.30265957
73.10117684 2.732668198
83.04914126 3.075371171
99.08044139 3.891589488

Name: +ve in-silico MS/MS by CFM-ID for MNEGOIQRDZMOLW-IMJSIDKUSA-N
ID: MNEGOIQRDZMOLW-IMJSIDKUSA-N
Comment: Energy0
Num peaks: 7
86.0600403 11.10535568
104.070605 20.92376962
114.0549549 5.098733245
115.0389705 4.597430252
132.0655196 14.1436518
133.0495352 5.63501259
150.0760843 19.85419113

Name: +ve in-silico MS/MS by CFM-ID for MNEGOIQRDZMOLW-IMJSIDKUSA-N
ID: MNEGOIQRDZMOLW-IMJSIDKUSA-N
Comment: Energy1
Num peaks: 12
28.01817548 3.167539151
42.03382555 2.096244345
44.04947561 2.282799793
74.02365479 10.79224143
75.04405588 2.655865339
86.0600403 24.60135349
87.04405588 6.563116851
104.070605 16.36549019
114.0549549 4.209371706
115.0389705 2.138150992
132.0655196 3.777296193
150.0760843 2.086478281

Name: +ve in-silico MS/MS by CFM-ID for MNEGOIQRDZMOLW-IMJSIDKUSA-N
ID: MNEGOIQRDZMOLW-IMJSIDKUSA-N
Comment: Energy2
Num peaks: 17
42.03382555 8.113071683
43.01784114 3.089507352
44.04947561 4.567700886
45.0334912 2.42773727
55.01784114 2.387791096
57.0334912 8.666807951
59.04914126 5.135689428
61.02840582 2.912408958
72.04439023 5.386171101
74.0600403 1.512772452
75.04405588 1.698526883
84.04439023 1.672578221
86.0600403 21.47432974
88.07569036 3.733427927
100.0393049 1.78656564
104.070605 1.758847988
114.0549549 4.165025838

Name: +ve in-silico MS/MS by CFM-ID for ZXIXPJWAJGFLEJ-PGBBXKAQSA-N
ID: ZXIXPJWAJGFLEJ-PGBBXKAQSA-N
Comment: Energy0
Num peaks: 7
65.03857658 2.139621295
67.05422664 7.116082846
69.06987671 1.922614467
83.04914126 10.83791313
85.06479133 12.46523521
167.1066561 24.78145832
185.1172208 22.54436479

Name: +ve in-silico MS/MS by CFM-ID for ZXIXPJWAJGFLEJ-PGBBXKAQSA-N
ID: ZXIXPJWAJGFLEJ-PGBBXKAQSA-N
Comment: Energy1
Num peaks: 15
25.00727645 2.123157238
27.02292652 3.810504437
39.02292652 2.977283518
41.03857658 4.955651528
51.02292652 1.45434423
53.03857658 1.30119436
55.05422664 7.84213064
65.03857658 1.866962512
67.05422664 12.8284195
69.06987671 2.503006295
83.04914126 9.545593976
85.06479133 14.95958564
141.0910061 6.483878706
167.1066561 5.373669917
185.1172208 3.016390587

Name: +ve in-silico MS/MS by CFM-ID for ZXIXPJWAJGFLEJ-PGBBXKAQSA-N
ID: ZXIXPJWAJGFLEJ-PGBBXKAQSA-N
Comment: Energy2
Num peaks: 13
25.00727645 2.61181937
27.02292652 2.970646308
39.02292652 6.397142429
41.03857658 2.807060286
51.02292652 2.477903106
53.03857658 9.616491292
55.05422664 15.44107958
65.03857658 5.676323609
67.05422664 14.26150286
69.0334912 2.913383625
69.06987671 4.99523741
83.04914126 4.793620234
85.06479133 5.405682999

Name: +ve in-silico MS/MS by CFM-ID for PLWVFYKDQKCFIY-CBHQDSPSSA-N
ID: PLWVFYKDQKCFIY-CBHQDSPSSA-N
Comment: Energy0
Num peaks: 6
109.0647913 11.35386282
137.0960915 6.232779947
139.1117415 8.296958723
141.1273916 3.844447316
167.1066561 5.18558984
185.1172208 46.00053897

Name: +ve in-silico MS/MS by CFM-ID for PLWVFYKDQKCFIY-CBHQDSPSSA-N
ID: PLWVFYKDQKCFIY-CBHQDSPSSA-N
Comment: Energy1
Num peaks: 23
39.02292652 1.142908225
53.03857658 1.835297246
55.05422664 2.474014132
57.06987671 1.326267992
67.05422664 1.10533377
79.05422664 1.522970732
81.06987671 4.483247179
83.08552677 1.268739891
107.0855268 2.112189815
109.0647913 3.333536886
109.1011768 5.491464526
111.1168269 6.126383581
113.132477 2.745559295
121.1011768 1.03443256
123.1168269 1.563502399
129.0546206 1.192146052
137.0960915 3.828940523
139.1117415 6.40558361
141.1273916 4.060183976
155.1066561 1.417815701
157.1223062 1.486867446
167.1066561 8.903764927
185.1172208 15.88480606

Name: +ve in-silico MS/MS by CFM-ID for PLWVFYKDQKCFIY-CBHQDSPSSA-N
ID: PLWVFYKDQKCFIY-CBHQDSPSSA-N
Comment: Energy2
Num peaks: 25
39.02292652 5.651276183
41.03857658 3.587302773
43.05422664 1.855105732
51.02292652 1.938052355
53.03857658 6.824529684
55.05422664 8.932144984
57.06987671 2.898178537
59.08552677 2.271855735
65.03857658 1.992604311
67.05422664 3.231922455
69.06987671 3.165719519
71.08552677 0.9951119322
79.05422664 1.942001386
81.06987671 8.451791343
83.08552677 5.348603284
85.10117684 2.243922805
91.05422664 1.378559704
93.06987671 1.103830876
95.08552677 4.026774573
109.0647913 1.147921579
109.1011768 4.054122847
111.1168269 1.825161157
123.1168269 1.499467545
157.0859207 1.634778013
169.0859207 2.166280422

Name: +ve in-silico MS/MS by CFM-ID for IVZCQNFSZAFCLM-BNICOGTQSA-N
ID: IVZCQNFSZAFCLM-BNICOGTQSA-N
Comment: Energy0
Num peaks: 10
79.05422664 2.035624181
91.05422664 4.110008853
93.06987671 5.818862657
119.0855268 2.139494498
121.1011768 13.34224064
123.1168269 1.730985584
127.075356 3.013131513
149.0960915 11.15978865
151.075356 4.448606475
167.1066561 33.02980391

Name: +ve in-silico MS/MS by CFM-ID for IVZCQNFSZAFCLM-BNICOGTQSA-N
ID: IVZCQNFSZAFCLM-BNICOGTQSA-N
Comment: Energy1
Num peaks: 21
39.02292652 1.689298159
49.00727645 1.673748688
51.02292652 1.384867656
53.00219107 1.453585787
68.99710569 4.409783452
71.01275576 1.795321678
79.05422664 5.763886154
81.06987671 5.177000001
85.02840582 1.321994175
91.05422664 4.221157814
93.06987671 10.27202536
95.08552677 4.188548682
105.0698767 1.440039242
107.0855268 1.278644315
119.0855268 1.957541601
121.1011768 13.6687056
123.1168269 1.857106962
127.075356 1.597032951
149.0960915 6.309678221
151.075356 2.833559125
167.1066561 6.407545373

Name: +ve in-silico MS/MS by CFM-ID for IVZCQNFSZAFCLM-BNICOGTQSA-N
ID: IVZCQNFSZAFCLM-BNICOGTQSA-N
Comment: Energy2
Num peaks: 15
27.02292652 2.257122409
39.02292652 6.500163423
41.03857658 3.384157563
51.02292652 3.929727144
53.03857658 2.001240728
65.03857658 3.119029779
79.05422664 9.999172977
81.06987671 8.99573493
91.05422664 7.725170076
93.06987671 10.92222681
95.08552677 3.506737946
105.0698767 7.844189496
107.0855268 4.805725024
119.0855268 2.483858442
121.1011768 3.923580475

Name: +ve in-silico MS/MS by CFM-ID for HIZMOSZXHSNYFG-VIFPVBQESA-N
ID: HIZMOSZXHSNYFG-VIFPVBQESA-N
Comment: Energy0
Num peaks: 6
149.0960915 3.765882015
153.0910061 1.825551432
155.1066561 1.563895876
157.1223062 1.386702835
167.1066561 39.86287269
185.1172208 36.17556412

Name: +ve in-silico MS/MS by CFM-ID for HIZMOSZXHSNYFG-VIFPVBQESA-N
ID: HIZMOSZXHSNYFG-VIFPVBQESA-N
Comment: Energy1
Num peaks: 31
49.00727645 0.9508893085
51.02292652 1.074233818
53.03857658 1.71536875
55.05422664 3.629315571
57.06987671 3.575633185
69.0334912 0.7060422692
69.06987671 0.7385230332
71.01275576 0.8407575426
71.04914126 1.536238941
73.02840582 1.250926779
81.0334912 0.8384288128
81.06987671 0.9549270665
83.04914126 1.041406058
83.08552677 1.425161823
85.06479133 0.6978261418
97.02840582 1.998657735
97.06479133 1.424740022
99.04405588 0.8648611138
101.0597059 0.7642782443
109.0647913 0.7119510486
109.1011768 0.7742222332
125.0960915 0.6973227171
137.0960915 1.790599285
139.1117415 2.410792615
149.0960915 6.784958489
151.075356 0.8509877648
153.0910061 1.834930611
155.1066561 2.987716445
157.1223062 3.128000399
167.1066561 23.42735709
185.1172208 8.191693746

Name: +ve in-silico MS/MS by CFM-ID for HIZMOSZXHSNYFG-VIFPVBQESA-N
ID: HIZMOSZXHSNYFG-VIFPVBQESA-N
Comment: Energy2
Num peaks: 31
39.02292652 4.002963365
41.00219107 1.362998795
49.00727645 3.431187615
51.02292652 1.35502452
53.03857658 1.843021838
55.05422664 11.43905792
57.06987671 5.990661045
65.03857658 1.33708975
67.01784114 1.694265504
67.05422664 1.922638075
69.0334912 1.465711836
69.06987671 1.217129338
79.01784114 1.222663482
81.0334912 2.034837649
81.06987671 1.959842769
83.04914126 2.345427376
83.08552677 1.760300567
85.06479133 1.152636162
95.08552677 2.863044892
97.02840582 1.159790562
97.06479133 1.124903414
107.0855268 2.17806275
109.1011768 3.261501879
111.0804414 1.248205117
111.1168269 2.010607474
123.0804414 2.61646122
125.0960915 3.288570682
137.0960915 1.571382762
139.1117415 2.616327146
149.0960915 2.735741263
167.1066561 1.414527623

Name: +ve in-silico MS/MS by CFM-ID for MVJLYXCJBPXRCY-ZETCQYMHSA-N
ID: MVJLYXCJBPXRCY-ZETCQYMHSA-N
Comment: Energy0
Num peaks: 6
57.0334912 12.93993472
69.06987671 3.050407742
71.08552677 32.9674686
89.09609146 2.087052389
127.1117415 3.70753618
145.1223062 35.64862918

Name: +ve in-silico MS/MS by CFM-ID for MVJLYXCJBPXRCY-ZETCQYMHSA-N
ID: MVJLYXCJBPXRCY-ZETCQYMHSA-N
Comment: Energy1
Num peaks: 6
39.02292652 5.473505553
55.05422664 3.169340204
57.0334912 15.96719005
71.08552677 45.78352329
89.09609146 4.357651244
145.1223062 6.069289464

Name: +ve in-silico MS/MS by CFM-ID for MVJLYXCJBPXRCY-ZETCQYMHSA-N
ID: MVJLYXCJBPXRCY-ZETCQYMHSA-N
Comment: Energy2
Num peaks: 7
39.02292652 4.590130794
41.03857658 4.103009165
55.05422664 32.63521876
57.0334912 5.706095806
57.06987671 6.039988067
69.06987671 3.798302637
71.08552677 23.72593776

Name: +ve in-silico MS/MS by CFM-ID for SEGYPOKUPWNPPY-NRPADANISA-N
ID: SEGYPOKUPWNPPY-NRPADANISA-N
Comment: Energy0
Num peaks: 22
65.03857658 1.321990359
67.05422664 3.455491474
69.06987671 2.037732869
73.02840582 1.340845876
75.04405588 1.384672515
79.05422664 1.758419607
81.06987671 2.500073913
83.04914126 1.766669333
83.08552677 1.004870134
85.06479133 5.810269454
85.10117684 1.024842291
87.08044139 2.88711036
87.1168269 0.9632074549
99.04405588 0.9933504622
111.0804414 1.828064079
117.0546206 1.840097024
137.0960915 0.9505947865
139.1117415 5.657979505
141.1273916 1.335896588
167.1066561 9.54842119
169.0859207 1.523745523
185.1172208 29.98591578

Name: +ve in-silico MS/MS by CFM-ID for SEGYPOKUPWNPPY-NRPADANISA-N
ID: SEGYPOKUPWNPPY-NRPADANISA-N
Comment: Energy1
Num peaks: 31
39.02292652 1.544982613
41.03857658 1.340503432
51.02292652 1.392860841
53.03857658 1.80611681
57.0334912 0.9943634495
65.03857658 2.810611844
67.05422664 6.653833828
69.06987671 1.645955304
71.08552677 1.958564296
79.05422664 2.474367589
81.06987671 2.095507871
83.04914126 1.089863117
83.08552677 0.7904419062
85.02840582 1.759700588
85.06479133 3.534306075
93.0334912 1.407032438
95.04914126 1.690253309
97.06479133 1.702685501
99.08044139 1.978004592
103.0389705 1.112190663
111.0440559 4.606099284
111.0804414 2.388365277
113.0597059 2.858488601
137.0960915 1.311567865
139.1117415 6.992591442
141.1273916 2.472411453
149.0960915 1.107843723
151.075356 1.387750353
167.1066561 7.146902598
169.0859207 2.520015607
185.1172208 7.353108564

Name: +ve in-silico MS/MS by CFM-ID for SEGYPOKUPWNPPY-NRPADANISA-N
ID: SEGYPOKUPWNPPY-NRPADANISA-N
Comment: Energy2
Num peaks: 26
25.00727645 1.708054517
27.02292652 3.43199079
29.03857658 1.263304361
39.02292652 2.188946819
41.03857658 5.135730681
43.05422664 1.827795645
49.00727645 1.165553776
51.02292652 6.130623162
53.03857658 9.310861813
55.05422664 3.527045505
57.0334912 1.333008112
57.06987671 7.524467147
63.02292652 1.239618016
65.03857658 3.307796273
67.05422664 4.873865275
69.06987671 4.743379083
71.04914126 2.77129244
71.08552677 2.230660968
79.05422664 5.236989643
81.06987671 2.505839627
83.08552677 1.152735484
85.06479133 1.812177444
85.10117684 1.400496491
87.08044139 1.419290497
87.1168269 2.673424218
101.0597059 1.19104632

Name: +ve in-silico MS/MS by CFM-ID for BORBLDJNKYHVJP-SFGNSQDASA-N
ID: BORBLDJNKYHVJP-SFGNSQDASA-N
Comment: Energy0
Num peaks: 7
109.0647913 2.879665661
111.0804414 3.480457255
113.0960915 3.107607024
137.0960915 4.343948274
139.1117415 2.09106715
149.0960915 12.76568048
167.1066561 53.41882565

Name: +ve in-silico MS/MS by CFM-ID for BORBLDJNKYHVJP-SFGNSQDASA-N
ID: BORBLDJNKYHVJP-SFGNSQDASA-N
Comment: Energy1
Num peaks: 31
39.02292652 2.039274724
41.03857658 1.726113879
43.01784114 1.18140126
53.00219107 1.377814196
53.03857658 2.165772239
55.01784114 2.742790911
55.05422664 2.859569308
57.0334912 1.234573278
57.06987671 1.303514736
67.01784114 1.251158284
69.0334912 1.698793291
71.04914126 1.73111519
79.01784114 1.063227108
81.0334912 2.555836932
81.06987671 1.107281143
83.04914126 1.362861821
93.0334912 1.586675598
95.04914126 2.282563829
97.06479133 1.551879245
99.08044139 1.151802265
107.0491413 4.266618729
109.0647913 3.401156492
111.0440559 1.252822411
111.0804414 2.975386234
113.0960915 1.501251232
135.0804414 1.121535103
137.0960915 3.209363434
139.1117415 2.661816094
149.0960915 8.155857392
151.075356 1.149427087
167.1066561 13.16586505

Name: +ve in-silico MS/MS by CFM-ID for BORBLDJNKYHVJP-SFGNSQDASA-N
ID: BORBLDJNKYHVJP-SFGNSQDASA-N
Comment: Energy2
Num peaks: 31
27.02292652 1.282044031
39.02292652 6.951777433
41.00219107 1.228395861
41.03857658 5.051021244
43.05422664 1.615032686
45.0334912 0.9977453348
49.00727645 1.360509122
51.02292652 4.287596433
53.00219107 1.096212553
53.03857658 9.019056123
55.05422664 6.26328171
57.06987671 2.193366182
65.03857658 2.741537618
67.05422664 3.156623294
69.0334912 1.944194021
69.06987671 1.167065281
71.04914126 1.230424223
79.01784114 1.817316004
79.05422664 1.026255772
81.0334912 2.845268307
81.06987671 2.963305173
93.0334912 1.368509061
95.04914126 2.866076447
95.08552677 1.875398806
107.0855268 1.674710361
123.0804414 1.284618966
131.0855268 1.085460822
135.0804414 1.658597665
139.075356 1.092717946
139.1117415 1.059169517
151.075356 2.385623198

Name: +ve in-silico MS/MS by CFM-ID for QWEHQNZGVUHHME-QMMMGPOBSA-N
ID: QWEHQNZGVUHHME-QMMMGPOBSA-N
Comment: Energy0
Num peaks: 6
71.08552677 1.642167266
101.0960915 3.989455917
103.1117415 1.25074275
109.1011768 2.875902031
127.1117415 29.84676627
145.1223062 47.90750217

Name: +ve in-silico MS/MS by CFM-ID for QWEHQNZGVUHHME-QMMMGPOBSA-N
ID: QWEHQNZGVUHHME-QMMMGPOBSA-N
Comment: Energy1
Num peaks: 13
41.03857658 1.891242801
43.01784114 1.776545046
43.05422664 2.860094836
55.05422664 3.347985221
57.06987671 5.943869648
69.06987671 2.977307516
71.08552677 17.88502084
73.02840582 2.51667414
73.10117684 6.94928897
101.0960915 1.66533034
109.1011768 3.828435198
127.1117415 15.63099921
145.1223062 14.38371366

Name: +ve in-silico MS/MS by CFM-ID for QWEHQNZGVUHHME-QMMMGPOBSA-N
ID: QWEHQNZGVUHHME-QMMMGPOBSA-N
Comment: Energy2
Num peaks: 19
27.02292652 1.843817279
29.03857658 1.661030515
39.02292652 1.583419321
41.03857658 10.54180356
43.01784114 3.165407549
43.05422664 11.01439377
55.01784114 1.600543832
55.05422664 9.460152984
57.0334912 2.072545493
57.06987671 9.879431481
59.08552677 2.235374211
69.0334912 2.5683977
69.06987671 3.328390383
71.08552677 8.157922979
73.10117684 2.662930928
83.04914126 3.299815147
85.06479133 1.857888603
109.1011768 1.955042154
127.1117415 1.628675669

Name: +ve in-silico MS/MS by CFM-ID for ZZILIIPCYHUSQC-SNVBAGLBSA-N
ID: ZZILIIPCYHUSQC-SNVBAGLBSA-N
Comment: Energy0
Num peaks: 6
121.1011768 6.346965642
139.1117415 3.813735472
143.0702706 1.651082357
149.0960915 6.332489312
167.1066561 34.73683447
185.1172208 29.18854993

Name: +ve in-silico MS/MS by CFM-ID for ZZILIIPCYHUSQC-SNVBAGLBSA-N
ID: ZZILIIPCYHUSQC-SNVBAGLBSA-N
Comment: Energy1
Num peaks: 20
39.02292652 2.072187317
43.05422664 1.24318567
51.02292652 1.794504253
53.03857658 6.246726339
55.05422664 2.094343983
57.06987671 1.651113873
99.08044139 1.031739728
119.0855268 1.779979494
121.1011768 7.766726889
123.0440559 1.752991927
123.1168269 3.161107014
125.0597059 1.910143315
127.075356 1.651147781
139.1117415 6.291231308
141.0546206 0.9423428097
141.1273916 2.025515297
143.0702706 1.679039937
149.0960915 8.990202722
167.1066561 17.53702648
185.1172208 9.060631338

Name: +ve in-silico MS/MS by CFM-ID for ZZILIIPCYHUSQC-SNVBAGLBSA-N
ID: ZZILIIPCYHUSQC-SNVBAGLBSA-N
Comment: Energy2
Num peaks: 31
39.02292652 6.977326025
41.03857658 3.353084174
43.05422664 1.851606766
51.02292652 15.30299025
53.03857658 6.440671407
55.05422664 6.185422194
57.06987671 2.242716113
65.03857658 1.253940006
67.05422664 1.475314495
69.0334912 1.555470121
71.04914126 1.6397396
81.06987671 1.378834569
83.04914126 1.054403496
93.06987671 0.9771957474
95.08552677 1.932059274
97.10117684 0.8728198549
107.0855268 0.8958515481
109.0284058 0.9554808891
111.0440559 1.368363551
119.0855268 1.273336697
121.1011768 7.311142193
123.0440559 0.9757313163
123.1168269 1.989528516
127.075356 0.971146306
137.0597059 1.185755046
139.075356 1.133679791
143.0702706 0.8961280365
149.0960915 0.8970626848
151.075356 1.569657717
167.1066561 1.25689317
169.0859207 0.9559627574

Name: +ve in-silico MS/MS by CFM-ID for ZWXWVUKJWCNMRG-UHFFFAOYSA-N
ID: ZWXWVUKJWCNMRG-UHFFFAOYSA-N
Comment: Energy0
Num peaks: 6
105.0698767 2.34431735
107.0855268 12.0413705
121.1011768 5.689128563
123.1168269 5.251525001
149.0960915 6.766630356
167.1066561 48.95700752

Name: +ve in-silico MS/MS by CFM-ID for ZWXWVUKJWCNMRG-UHFFFAOYSA-N
ID: ZWXWVUKJWCNMRG-UHFFFAOYSA-N
Comment: Energy1
Num peaks: 22
39.02292652 5.567048832
41.03857658 2.828775576
43.05422664 1.410693108
51.02292652 1.674124722
55.05422664 10.47114442
57.06987671 2.038471303
65.03857658 1.584408273
67.05422664 1.646950475
69.0334912 1.629796661
69.06987671 1.916768351
71.04914126 2.932015754
79.05422664 3.527001349
81.0334912 2.140838223
81.06987671 4.574859843
83.08552677 1.94373943
99.08044139 1.913910546
107.0855268 2.901958698
121.1011768 1.808214087
123.1168269 3.270046726
139.1117415 3.432464861
149.0960915 5.255499849
167.1066561 16.24891691

Name: +ve in-silico MS/MS by CFM-ID for ZWXWVUKJWCNMRG-UHFFFAOYSA-N
ID: ZWXWVUKJWCNMRG-UHFFFAOYSA-N
Comment: Energy2
Num peaks: 18
39.02292652 4.319728025
41.03857658 3.610720275
51.02292652 8.789091747
53.03857658 7.772705356
55.05422664 14.94190311
57.06987671 2.233929724
65.03857658 5.203027484
67.01784114 2.091484773
67.05422664 6.895442538
69.0334912 1.493293344
69.06987671 5.482691822
71.04914126 2.186553997
79.05422664 4.894469436
81.06987671 4.113354596
93.0334912 1.684507885
107.0855268 1.665338653
123.1168269 1.481403975
151.075356 1.61905543

Name: +ve in-silico MS/MS by CFM-ID for CGYLWHVYZDSTDR-VHSXEESVSA-N
ID: CGYLWHVYZDSTDR-VHSXEESVSA-N
Comment: Energy0
Num peaks: 11
55.05422664 1.57867359
81.06987671 1.998834378
83.08552677 2.095857684
107.0491413 1.537790961
109.0647913 1.860140344
119.0855268 1.469163229
127.075356 2.287155126
131.0855268 2.341820663
137.0960915 1.350323132
149.0960915 34.55065426
167.1066561 29.17497878

Name: +ve in-silico MS/MS by CFM-ID for CGYLWHVYZDSTDR-VHSXEESVSA-N
ID: CGYLWHVYZDSTDR-VHSXEESVSA-N
Comment: Energy1
Num peaks: 28
39.02292652 1.317905821
41.03857658 2.49502586
55.05422664 5.561744794
57.06987671 1.148861277
65.03857658 1.242369838
67.05422664 2.6009377
69.0334912 1.460485752
69.06987671 2.765513641
79.01784114 2.329215634
79.05422664 1.335200614
81.0334912 2.766504403
81.06987671 2.482293624
83.04914126 1.570746686
83.08552677 2.668912106
105.0334912 1.952360705
107.0491413 2.389542988
109.0647913 6.328622586
121.0647913 1.351657853
121.1011768 1.159588242
123.0440559 1.960175722
123.0804414 1.073300458
125.0597059 1.123474488
127.075356 3.536277284
131.0855268 3.394542882
137.0960915 1.820519556
139.1117415 1.316964243
149.0960915 13.78799954
167.1066561 7.367731341

Name: +ve in-silico MS/MS by CFM-ID for CGYLWHVYZDSTDR-VHSXEESVSA-N
ID: CGYLWHVYZDSTDR-VHSXEESVSA-N
Comment: Energy2
Num peaks: 27
25.00727645 1.275074898
39.02292652 6.143024689
41.03857658 2.920732158
43.05422664 0.9775384076
49.00727645 2.699656898
51.02292652 4.0031827
53.00219107 1.306288365
53.03857658 3.547478234
55.05422664 10.41089613
57.06987671 4.174707898
59.08552677 3.438765312
65.03857658 5.119344622
67.05422664 4.587175686
69.0334912 1.495371645
69.06987671 1.404093671
79.01784114 3.267543042
79.05422664 2.687629421
81.0334912 2.284715147
81.06987671 4.837625489
83.08552677 1.721379934
91.05422664 2.239156474
93.06987671 2.12315007
95.08552677 1.102539803
105.0698767 1.540849103
107.0855268 2.11815184
119.0855268 1.444636455
121.1011768 1.299975426

Name: +ve in-silico MS/MS by CFM-ID for VOJBXZDIFIJUKD-VJIGKBMESA-N
ID: VOJBXZDIFIJUKD-VJIGKBMESA-N
Comment: Energy0
Num peaks: 11
55.05422664 4.387074492
91.05422664 2.364036636
93.06987671 6.457008625
111.0440559 2.365122149
121.1011768 2.864943376
123.0440559 1.642876446
123.1168269 2.823780475
125.0597059 1.87970598
127.075356 2.912744747
149.0960915 2.627964351
167.1066561 50.44550423

Name: +ve in-silico MS/MS by CFM-ID for VOJBXZDIFIJUKD-VJIGKBMESA-N
ID: VOJBXZDIFIJUKD-VJIGKBMESA-N
Comment: Energy1
Num peaks: 22
39.02292652 2.434834984
41.03857658 2.28781453
45.06987671 4.197424193
51.02292652 1.859338945
55.05422664 7.820301521
67.05422664 2.410534559
79.05422664 2.857641522
81.06987671 1.849063267
91.05422664 4.94980681
93.06987671 7.111794573
95.08552677 1.892105297
97.10117684 1.583716741
99.04405588 3.125865566
109.0284058 3.848798913
111.0440559 4.21163884
119.0855268 2.636936222
121.1011768 2.151848027
123.1168269 2.810107405
139.1117415 1.980160449
149.0960915 3.122973599
151.075356 1.859975832
167.1066561 13.36357831

Name: +ve in-silico MS/MS by CFM-ID for VOJBXZDIFIJUKD-VJIGKBMESA-N
ID: VOJBXZDIFIJUKD-VJIGKBMESA-N
Comment: Energy2
Num peaks: 17
39.02292652 10.52821412
41.03857658 9.40663139
43.05422664 3.412128306
45.06987671 1.454699467
49.00727645 2.963392911
51.02292652 4.845025455
53.03857658 3.363399093
55.05422664 13.85093826
65.03857658 6.501127968
67.05422664 6.404764582
77.03857658 1.335132738
79.05422664 3.687281269
81.06987671 3.71349435
91.05422664 3.212300632
93.06987671 3.289340742
95.08552677 1.282403637
121.1011768 1.328122263

Name: +ve in-silico MS/MS by CFM-ID for DPGVHXHAHQPSNB-VIFPVBQESA-N
ID: DPGVHXHAHQPSNB-VIFPVBQESA-N
Comment: Energy0
Num peaks: 7
57.06987671 1.370765268
123.0804414 1.408072736
125.0960915 4.338259119
139.1117415 7.334364453
149.0960915 6.748027544
167.1066561 27.23572344
185.1172208 31.81658474

Name: +ve in-silico MS/MS by CFM-ID for DPGVHXHAHQPSNB-VIFPVBQESA-N
ID: DPGVHXHAHQPSNB-VIFPVBQESA-N
Comment: Energy1
Num peaks: 31
39.02292652 2.919709126
41.03857658 2.609482638
43.05422664 4.636726824
51.02292652 2.210196553
53.03857658 1.127681564
55.05422664 0.9167720656
57.06987671 5.122141123
59.08552677 2.37114843
67.01784114 1.622167909
73.02840582 1.302195503
79.01784114 0.8541211902
81.0334912 2.373220637
83.01275576 0.8802519117
83.04914126 1.298930715
85.02840582 1.479850893
85.06479133 0.8290733989
87.08044139 2.813648978
95.04914126 0.8866097045
97.02840582 1.63741223
99.04405588 0.7852172661
109.0284058 0.913440176
111.0804414 1.241988926
121.1011768 1.349293185
123.0804414 1.992945577
125.0960915 5.966419292
127.0389705 1.127424784
139.1117415 10.7826208
141.1273916 1.047836427
149.0960915 3.563318833
167.1066561 8.254576231
185.1172208 5.850160463

Name: +ve in-silico MS/MS by CFM-ID for DPGVHXHAHQPSNB-VIFPVBQESA-N
ID: DPGVHXHAHQPSNB-VIFPVBQESA-N
Comment: Energy2
Num peaks: 31
27.02292652 1.842442015
39.02292652 10.2400213
41.00219107 0.8138564152
41.03857658 8.312409191
43.05422664 7.471098613
45.06987671 1.243249127
51.02292652 6.734280866
53.03857658 6.882982974
55.01784114 0.6980265374
55.05422664 3.787386998
57.06987671 10.33623227
59.08552677 1.662819316
67.01784114 1.119976571
68.99710569 1.125789922
69.0334912 0.6384329861
73.02840582 0.6642523608
79.01784114 0.6824676789
81.0334912 2.244189961
81.06987671 0.7553607552
83.04914126 1.400958138
85.06479133 1.063437513
87.08044139 0.6724897946
91.05422664 0.6556384295
95.04914126 1.083739958
97.02840582 0.9071024593
105.0698767 1.203464982
107.0855268 1.141842424
109.0647913 0.8161838321
121.1011768 2.153087066
123.0804414 1.20341745
123.1168269 1.038468848

Name: +ve in-silico MS/MS by CFM-ID for YGMNGQDLUQECTO-UJNFCWOMSA-N
ID: YGMNGQDLUQECTO-UJNFCWOMSA-N
Comment: Energy0
Num peaks: 6
67.05422664 1.359857714
123.0440559 2.509719483
125.0597059 2.323561931
127.075356 5.420303571
149.0960915 8.310269943
167.1066561 74.50078505

Name: +ve in-silico MS/MS by CFM-ID for YGMNGQDLUQECTO-UJNFCWOMSA-N
ID: YGMNGQDLUQECTO-UJNFCWOMSA-N
Comment: Energy1
Num peaks: 16
41.03857658 1.482526936
55.05422664 2.1271872
65.03857658 1.834341446
67.05422664 4.141468723
69.06987671 4.746256056
81.06987671 3.210696937
83.08552677 1.235868107
99.04405588 2.760018677
109.0647913 1.180588539
111.0440559 1.246495375
123.0440559 6.777092683
125.0597059 3.481458405
127.075356 5.345218693
139.1117415 2.391620695
149.0960915 8.921098347
167.1066561 30.28830764

Name: +ve in-silico MS/MS by CFM-ID for YGMNGQDLUQECTO-UJNFCWOMSA-N
ID: YGMNGQDLUQECTO-UJNFCWOMSA-N
Comment: Energy2
Num peaks: 18
39.02292652 3.253498503
41.00219107 2.342745197
49.00727645 2.591696583
51.02292652 5.901959904
53.03857658 3.057822189
55.01784114 1.528352767
55.05422664 4.104938438
65.03857658 10.83534994
67.05422664 17.81896977
69.0334912 2.278064662
69.06987671 4.591720833
79.05422664 1.425480184
81.06987671 9.105078297
83.08552677 3.890640013
91.05422664 2.139045278
93.0334912 1.792042813
93.06987671 2.047189304
109.0647913 2.006138393

Name: +ve in-silico MS/MS by CFM-ID for GEZUGFBWAPDBGZ-BQBZGAKWSA-N
ID: GEZUGFBWAPDBGZ-BQBZGAKWSA-N
Comment: Energy0
Num peaks: 6
59.04914126 2.208549378
85.06479133 1.96757157
97.06479133 2.163650089
109.1011768 2.268791679
127.1117415 37.82978177
145.1223062 40.60967019

Name: +ve in-silico MS/MS by CFM-ID for GEZUGFBWAPDBGZ-BQBZGAKWSA-N
ID: GEZUGFBWAPDBGZ-BQBZGAKWSA-N
Comment: Energy1
Num peaks: 10
41.03857658 6.870959068
43.05422664 3.028581021
57.0334912 4.470515207
59.04914126 6.326781634
67.05422664 3.23041158
85.06479133 4.730896979
87.08044139 6.93809617
109.1011768 2.652219021
127.1117415 21.67307067
145.1223062 20.68196229

Name: +ve in-silico MS/MS by CFM-ID for GEZUGFBWAPDBGZ-BQBZGAKWSA-N
ID: GEZUGFBWAPDBGZ-BQBZGAKWSA-N
Comment: Energy2
Num peaks: 14
29.03857658 3.844933384
39.02292652 5.712638697
41.03857658 7.8906796
43.05422664 3.952214674
57.0334912 5.088838117
59.04914126 6.461313816
67.05422664 8.731838791
69.06987671 15.11459008
71.08552677 9.041852245
85.06479133 4.224669806
87.08044139 2.355414298
97.06479133 2.653199994
111.0804414 2.874734214
127.1117415 3.593511909

Name: +ve in-silico MS/MS by CFM-ID for PPVMQLLEEDOGLH-NBEYISGCSA-N
ID: PPVMQLLEEDOGLH-NBEYISGCSA-N
Comment: Energy0
Num peaks: 6
119.0855268 1.970537702
121.1011768 4.949053045
123.1168269 4.806617503
141.0910061 1.649631115
149.0960915 4.768182852
167.1066561 69.20783432

Name: +ve in-silico MS/MS by CFM-ID for PPVMQLLEEDOGLH-NBEYISGCSA-N
ID: PPVMQLLEEDOGLH-NBEYISGCSA-N
Comment: Energy1
Num peaks: 18
53.03857658 1.715264001
55.05422664 2.982270118
57.06987671 1.636188052
65.03857658 1.676473504
79.05422664 2.583395384
81.06987671 4.349821418
83.08552677 1.878667235
107.0855268 1.900389489
109.1011768 4.696453791
111.0440559 1.496261417
119.0855268 3.953808262
121.1011768 5.463520761
123.1168269 8.006961909
137.0960915 2.152416572
139.1117415 6.511648152
149.0960915 5.123767216
151.075356 1.916980011
167.1066561 22.25588262

Name: +ve in-silico MS/MS by CFM-ID for PPVMQLLEEDOGLH-NBEYISGCSA-N
ID: PPVMQLLEEDOGLH-NBEYISGCSA-N
Comment: Energy2
Num peaks: 20
39.02292652 8.204373828
41.03857658 4.141019173
43.05422664 1.469517302
51.02292652 5.064762753
53.03857658 9.455688436
55.05422664 10.51829211
57.06987671 3.280063912
65.03857658 3.865136281
67.05422664 4.74672242
69.06987671 1.248152182
79.05422664 5.243451332
81.06987671 9.870152182
83.08552677 3.396627116
93.06987671 1.860404193
95.08552677 1.499528103
107.0855268 1.521603403
109.0647913 1.231911699
121.1011768 1.129065699
137.0597059 1.045312553
151.075356 1.385913883

Name: +ve in-silico MS/MS by CFM-ID for GDFJZYRQAYBNLM-NKWVEPMBSA-N
ID: GDFJZYRQAYBNLM-NKWVEPMBSA-N
Comment: Energy0
Num peaks: 6
55.05422664 2.324201382
85.06479133 3.243791492
87.08044139 4.380487869
103.075356 2.958325187
127.1117415 21.93157195
145.1223062 48.22452642

Name: +ve in-silico MS/MS by CFM-ID for GDFJZYRQAYBNLM-NKWVEPMBSA-N
ID: GDFJZYRQAYBNLM-NKWVEPMBSA-N
Comment: Energy1
Num peaks: 15
53.03857658 2.027103043
55.05422664 5.362715784
57.06987671 3.209770006
71.04914126 3.319766956
73.06479133 1.838392827
81.06987671 2.449223606
85.06479133 1.756183214
85.10117684 2.099468493
87.04405588 1.91629718
87.08044139 2.118914258
89.05970595 5.32139424
99.08044139 1.75946218
101.0960915 3.304049569
127.1117415 20.58653893
145.1223062 23.71090122

Name: +ve in-silico MS/MS by CFM-ID for GDFJZYRQAYBNLM-NKWVEPMBSA-N
ID: GDFJZYRQAYBNLM-NKWVEPMBSA-N
Comment: Energy2
Num peaks: 16
39.02292652 3.886202778
41.03857658 9.389702082
43.05422664 3.355405984
53.03857658 8.471562634
55.05422664 9.481876685
57.06987671 9.525271176
59.04914126 5.467495905
59.08552677 2.581145074
73.06479133 1.648009474
75.08044139 2.987866512
83.04914126 3.146182694
83.08552677 2.989513665
85.06479133 5.805224804
87.08044139 6.081789828
111.0804414 3.283752223
127.1117415 2.582329706

Name: +ve in-silico MS/MS by CFM-ID for ILWXLUGUJRYVST-UHFFFAOYSA-N
ID: ILWXLUGUJRYVST-UHFFFAOYSA-N
Comment: Energy0
Num peaks: 6
43.05422664 2.171296856
123.0440559 2.005799528
135.0804414 4.260346491
149.0960915 1.775303156
151.075356 1.570735642
167.1066561 76.69350603

Name: +ve in-silico MS/MS by CFM-ID for ILWXLUGUJRYVST-UHFFFAOYSA-N
ID: ILWXLUGUJRYVST-UHFFFAOYSA-N
Comment: Energy1
Num peaks: 16
39.02292652 1.820009488
41.03857658 2.506294211
43.05422664 7.779519974
67.05422664 2.16926762
69.06987671 1.96731146
109.0647913 1.38843189
123.0440559 4.446117613
123.0804414 2.097512331
125.0597059 1.452993771
135.0804414 5.37716276
137.0597059 1.961674301
137.0960915 1.989900015
139.1117415 2.083194186
149.0960915 2.098303272
151.075356 2.54220742
167.1066561 38.50255404

Name: +ve in-silico MS/MS by CFM-ID for ILWXLUGUJRYVST-UHFFFAOYSA-N
ID: ILWXLUGUJRYVST-UHFFFAOYSA-N
Comment: Energy2
Num peaks: 30
39.02292652 8.719343167
41.03857658 6.167311444
43.05422664 6.972445773
45.06987671 1.216526995
51.02292652 1.835368397
53.03857658 2.429929207
65.03857658 4.761066809
67.01784114 1.322886712
67.05422664 6.811770261
69.06987671 1.401121559
79.05422664 0.945140615
81.0334912 2.290654345
81.06987671 2.237924432
83.08552677 0.8515952803
89.03857658 2.358484141
91.05422664 0.845607888
93.06987671 2.75390979
95.04914126 2.973047862
103.0542266 1.62852913
105.0698767 1.784145228
107.0491413 2.430069288
107.0855268 3.344260353
109.0647913 1.285211695
119.0491413 1.004837317
121.0647913 1.494256517
123.0440559 3.135802266
123.0804414 1.910657573
135.0804414 1.433451437
137.0960915 0.8209869742
151.075356 3.523360479

Name: +ve in-silico MS/MS by CFM-ID for PCOPLOBNIDKMHD-NKWVEPMBSA-N
ID: PCOPLOBNIDKMHD-NKWVEPMBSA-N
Comment: Energy0
Num peaks: 6
55.05422664 3.823797781
85.06479133 1.792165981
89.05970595 3.560560009
103.075356 2.836224269
127.1117415 11.56131993
145.1223062 60.52689804

Name: +ve in-silico MS/MS by CFM-ID for PCOPLOBNIDKMHD-NKWVEPMBSA-N
ID: PCOPLOBNIDKMHD-NKWVEPMBSA-N
Comment: Energy1
Num peaks: 19
41.03857658 1.920021465
55.05422664 9.926146787
57.06987671 5.334477096
59.04914126 1.991917106
67.05422664 2.890426564
71.04914126 4.365163531
73.06479133 2.144816398
83.04914126 2.15455048
85.06479133 6.682910405
87.04405588 1.959173815
87.08044139 3.312745751
89.05970595 5.337952713
99.08044139 2.780408809
101.0597059 1.849467907
103.075356 3.477272716
115.075356 2.072977217
117.0910061 2.091889315
127.1117415 5.973655773
145.1223062 14.93878725

Name: +ve in-silico MS/MS by CFM-ID for PCOPLOBNIDKMHD-NKWVEPMBSA-N
ID: PCOPLOBNIDKMHD-NKWVEPMBSA-N
Comment: Energy2
Num peaks: 22
27.02292652 2.083566382
39.02292652 3.785480233
41.03857658 6.70256817
43.05422664 2.020109442
45.0334912 1.706180475
53.03857658 1.839719067
55.05422664 9.956037881
57.0334912 2.767257422
57.06987671 5.269835272
59.04914126 3.707154068
69.06987671 2.461154857
71.04914126 2.612555141
73.06479133 1.869710031
83.04914126 4.696938928
83.08552677 2.906701784
85.06479133 10.20967156
87.08044139 6.280925849
89.05970595 1.960921435
99.08044139 1.72205106
103.075356 1.732955531
111.0804414 1.76747946
127.1117415 2.086799442

Name: +ve in-silico MS/MS by CFM-ID for XFFXOBLWEOSPMX-BIIVOSGPSA-N
ID: XFFXOBLWEOSPMX-BIIVOSGPSA-N
Comment: Energy0
Num peaks: 6
107.0855268 1.094561676
119.0855268 2.127983685
121.1011768 17.70314402
123.1168269 2.51706327
149.0960915 16.02601669
167.1066561 49.52990611

Name: +ve in-silico MS/MS by CFM-ID for XFFXOBLWEOSPMX-BIIVOSGPSA-N
ID: XFFXOBLWEOSPMX-BIIVOSGPSA-N
Comment: Energy1
Num peaks: 13
67.05422664 2.275715005
69.06987671 2.222002492
81.06987671 2.568915436
93.06987671 7.445098596
95.08552677 1.884416109
97.10117684 1.445072635
105.0698767 1.295336008
119.0855268 2.517699813
121.1011768 25.89282785
123.1168269 4.49506141
131.0855268 1.718051804
149.0960915 13.50272764
167.1066561 13.30096077

Name: +ve in-silico MS/MS by CFM-ID for XFFXOBLWEOSPMX-BIIVOSGPSA-N
ID: XFFXOBLWEOSPMX-BIIVOSGPSA-N
Comment: Energy2
Num peaks: 16
39.02292652 4.292088233
41.03857658 1.986395291
51.02292652 8.160606811
53.03857658 8.860819129
55.05422664 2.383809214
65.03857658 1.777245611
67.05422664 11.74102089
69.06987671 5.742973832
79.05422664 3.171571433
81.06987671 5.057794462
91.05422664 3.375885857
93.06987671 9.952025477
95.08552677 5.069415077
105.0698767 3.09201524
107.0855268 2.914668885
121.1011768 2.470835466

Name: +ve in-silico MS/MS by CFM-ID for BFYWJELXORKNFO-MRVPVSSYSA-N
ID: BFYWJELXORKNFO-MRVPVSSYSA-N
Comment: Energy0
Num peaks: 6
121.1011768 7.711473579
127.075356 3.494044635
139.1117415 7.43645853
149.0960915 6.182396921
167.1066561 32.25879515
185.1172208 25.67872332

Name: +ve in-silico MS/MS by CFM-ID for BFYWJELXORKNFO-MRVPVSSYSA-N
ID: BFYWJELXORKNFO-MRVPVSSYSA-N
Comment: Energy1
Num peaks: 17
53.03857658 1.419298359
79.05422664 6.496450969
81.06987671 3.667069581
85.02840582 1.198051366
107.0491413 1.139660073
109.0647913 3.474527104
111.0440559 1.354722868
119.0855268 1.73781327
121.1011768 9.285621142
123.1168269 2.510686719
125.0597059 2.621118615
127.075356 6.580387469
139.1117415 8.628597676
141.1273916 1.382444186
149.0960915 8.091578406
167.1066561 14.41760582
185.1172208 6.618893593

Name: +ve in-silico MS/MS by CFM-ID for BFYWJELXORKNFO-MRVPVSSYSA-N
ID: BFYWJELXORKNFO-MRVPVSSYSA-N
Comment: Energy2
Num peaks: 30
39.02292652 4.294850711
41.03857658 0.9435105201
51.02292652 4.873298997
53.03857658 9.610102432
55.05422664 3.409556505
65.03857658 4.343464828
67.05422664 4.746047097
69.06987671 1.150942965
79.05422664 3.442351405
81.06987671 3.323463365
83.04914126 1.356938586
85.02840582 0.8790317062
93.0334912 1.664323275
93.06987671 1.779599427
95.08552677 2.963097033
97.10117684 1.588746785
99.08044139 1.399583923
107.0855268 1.152708629
109.0647913 0.9527565763
111.0440559 1.282850867
111.0804414 0.9930357373
113.0960915 1.840065015
119.0855268 2.15102263
121.1011768 9.577406754
123.0804414 3.089963486
123.1168269 3.087669075
139.1117415 1.162657416
149.0960915 0.9431265516
151.075356 1.159494161
167.1066561 1.095732201

Name: +ve in-silico MS/MS by CFM-ID for MZBLACMUNJCJEH-HLQBBKRNSA-N
ID: MZBLACMUNJCJEH-HLQBBKRNSA-N
Comment: Energy0
Num peaks: 11
73.06479133 2.217820546
107.0491413 1.743600172
109.0647913 1.665644209
111.0440559 1.736410639
125.0597059 2.100358134
127.075356 2.545752061
139.075356 1.400895593
141.0910061 1.642294219
149.0960915 18.67197606
167.1066561 36.06676259
185.1172208 10.88528988

Name: +ve in-silico MS/MS by CFM-ID for MZBLACMUNJCJEH-HLQBBKRNSA-N
ID: MZBLACMUNJCJEH-HLQBBKRNSA-N
Comment: Energy1
Num peaks: 22
41.00219107 3.616909943
43.01784114 7.52403815
45.0334912 3.419220366
47.04914126 2.684406225
53.03857658 1.342125133
55.05422664 2.195730175
67.01784114 1.29841964
67.05422664 1.214072829
71.04914126 1.429574255
73.06479133 3.143288067
81.0334912 2.337373895
93.0334912 3.385608552
99.04405588 2.606447116
107.0491413 1.719238241
109.0647913 2.405253212
111.0440559 3.065235687
121.0647913 3.22474985
127.075356 1.208076059
139.075356 1.249569341
149.0960915 15.73174122
167.1066561 12.63034237
185.1172208 2.826744508

Name: +ve in-silico MS/MS by CFM-ID for MZBLACMUNJCJEH-HLQBBKRNSA-N
ID: MZBLACMUNJCJEH-HLQBBKRNSA-N
Comment: Energy2
Num peaks: 27
39.02292652 4.661499708
41.03857658 2.043131627
51.02292652 1.888735369
53.03857658 3.341842785
55.05422664 5.38892059
57.0334912 1.330473819
65.03857658 2.915459996
67.01784114 3.207287004
67.05422664 7.123536174
69.0334912 5.22924737
69.06987671 2.31777214
71.04914126 4.399037117
73.06479133 2.180806169
79.01784114 1.82533739
81.0334912 2.503270346
83.04914126 2.293626895
85.06479133 2.928227177
93.0334912 4.051667538
99.04405588 2.339679053
107.0491413 1.549901003
109.0647913 1.672080523
121.0647913 2.23135459
123.0804414 2.311622114
135.0804414 1.9429112
149.0960915 6.036359198
151.075356 1.694479823
167.1066561 1.345229485

Name: +ve in-silico MS/MS by CFM-ID for SFUCGABQOMYVJW-QMMMGPOBSA-N
ID: SFUCGABQOMYVJW-QMMMGPOBSA-N
Comment: Energy0
Num peaks: 6
55.05422664 1.16385736
107.0491413 2.298671978
121.0647913 2.043760209
123.0804414 1.66900985
149.0960915 60.17510881
167.1066561 21.52212039

Name: +ve in-silico MS/MS by CFM-ID for SFUCGABQOMYVJW-QMMMGPOBSA-N
ID: SFUCGABQOMYVJW-QMMMGPOBSA-N
Comment: Energy1
Num peaks: 14
39.02292652 2.900420182
41.03857658 2.852098861
53.03857658 1.881465334
55.05422664 3.795356715
59.04914126 2.548918689
73.06479133 1.49693162
107.0491413 9.816586201
109.0647913 1.805618818
121.0647913 1.601225017
121.1011768 2.023466068
123.0804414 1.754428982
131.0855268 1.624188507
149.0960915 34.95721282
167.1066561 11.22407614

Name: +ve in-silico MS/MS by CFM-ID for SFUCGABQOMYVJW-QMMMGPOBSA-N
ID: SFUCGABQOMYVJW-QMMMGPOBSA-N
Comment: Energy2
Num peaks: 23
39.02292652 5.105410798
41.03857658 6.914462875
43.05422664 4.374788762
51.02292652 2.298501693
53.03857658 3.663455514
55.05422664 4.625973812
65.03857658 2.185739013
77.03857658 3.619792484
79.05422664 5.82162829
91.05422664 2.481744178
93.06987671 2.507344484
103.0542266 1.595485822
105.0334912 2.747760927
105.0698767 1.609673799
107.0491413 8.920693331
109.0647913 1.79995021
117.0698767 1.740153808
119.0855268 2.235293593
121.0647913 2.326272953
121.1011768 5.285165583
131.0855268 2.352536774
133.0647913 2.779488561
149.0960915 3.851025282

Name: +ve in-silico MS/MS by CFM-ID for GAGPGLNKJBDMHP-FPQCLNLHSA-N
ID: GAGPGLNKJBDMHP-FPQCLNLHSA-N
Comment: Energy0
Num peaks: 11
59.01275576 1.000318412
83.01275576 1.071950946
99.08044139 1.654657178
121.1011768 2.95634459
123.0804414 1.609118259
125.0960915 2.198520178
137.0597059 1.123235015
139.1117415 3.92621275
149.0960915 13.67808243
167.1066561 31.35721042
185.1172208 20.29960556

Name: +ve in-silico MS/MS by CFM-ID for GAGPGLNKJBDMHP-FPQCLNLHSA-N
ID: GAGPGLNKJBDMHP-FPQCLNLHSA-N
Comment: Energy1
Num peaks: 31
39.02292652 2.183963093
41.03857658 1.066512749
51.02292652 1.872805771
67.05422664 1.656872876
69.06987671 1.347494993
79.01784114 1.044309713
79.05422664 4.027711852
81.0334912 0.9985433475
81.06987671 2.882222262
83.01275576 1.797374153
83.04914126 1.023444423
83.08552677 1.184908889
85.06479133 1.142613917
97.02840582 1.792096962
97.06479133 2.450117077
99.08044139 2.052747334
101.0960915 1.566478256
105.0698767 2.455722728
107.0491413 1.250290114
107.0855268 3.636106643
109.0647913 1.600898613
121.1011768 5.172805318
123.0804414 2.335757551
123.1168269 1.127761791
125.0597059 1.717582092
125.0960915 3.854887353
127.075356 1.073310878
139.1117415 5.084145176
149.0960915 6.214615037
167.1066561 8.839180738
185.1172208 3.721766429

Name: +ve in-silico MS/MS by CFM-ID for GAGPGLNKJBDMHP-FPQCLNLHSA-N
ID: GAGPGLNKJBDMHP-FPQCLNLHSA-N
Comment: Energy2
Num peaks: 31
25.00727645 2.488909778
39.02292652 8.753800186
41.03857658 2.957948484
51.02292652 3.054804043
53.03857658 3.362200924
55.01784114 1.174765991
55.05422664 1.272118294
57.0334912 0.9688676447
59.01275576 1.284411235
59.04914126 1.308891829
63.02292652 0.9898184993
65.03857658 3.715519359
67.05422664 4.477172268
69.06987671 2.773300045
71.01275576 1.106709228
71.04914126 1.384620275
79.05422664 6.505290088
81.06987671 3.984089974
83.01275576 1.433523894
83.04914126 1.092911673
83.08552677 2.658577136
85.02840582 0.9965898708
95.08552677 0.9937674996
97.06479133 1.887104198
99.08044139 2.002102087
105.0698767 1.559534221
107.0855268 1.824909877
109.0647913 1.806850307
121.1011768 3.919834196
123.0804414 1.341345475
123.1168269 1.389504045

Name: +ve in-silico MS/MS by CFM-ID for YLKLJBPHNWWPSF-ZBJFTSOASA-N
ID: YLKLJBPHNWWPSF-ZBJFTSOASA-N
Comment: Energy0
Num peaks: 10
41.03857658 1.483614645
55.05422664 1.139531827
65.03857658 1.486369957
69.06987671 1.666667934
107.0491413 2.087805964
131.0855268 3.403005751
137.0597059 1.519513414
139.075356 1.226249504
149.0960915 36.8115178
167.1066561 30.20005485

Name: +ve in-silico MS/MS by CFM-ID for YLKLJBPHNWWPSF-ZBJFTSOASA-N
ID: YLKLJBPHNWWPSF-ZBJFTSOASA-N
Comment: Energy1
Num peaks: 31
39.02292652 1.055353745
41.03857658 3.162415042
51.02292652 3.347043863
53.03857658 2.632795514
55.05422664 4.345028684
63.02292652 7.443701764
65.03857658 1.848378805
67.01784114 3.166904982
67.05422664 2.157854284
69.0334912 2.646978711
69.06987671 4.630662318
71.04914126 1.121847189
71.08552677 2.662297671
73.10117684 0.9791222158
75.02292652 0.9971265336
89.03857658 1.262561724
91.05422664 2.558892788
93.0334912 5.152145599
93.06987671 1.94599347
95.04914126 1.782121999
95.08552677 1.139421164
97.06479133 1.856659388
99.08044139 1.179514305
105.0334912 1.185736711
107.0491413 4.476450171
109.0647913 1.082225643
125.0597059 1.064354341
131.0855268 1.480537039
139.1117415 1.279358093
149.0960915 5.152823399
167.1066561 3.352467524

Name: +ve in-silico MS/MS by CFM-ID for YLKLJBPHNWWPSF-ZBJFTSOASA-N
ID: YLKLJBPHNWWPSF-ZBJFTSOASA-N
Comment: Energy2
Num peaks: 20
39.02292652 8.022019062
41.03857658 7.168987416
43.05422664 1.452584144
49.00727645 2.283198687
51.02292652 3.760561445
53.03857658 4.037150359
55.05422664 2.974103522
57.06987671 1.388164426
63.02292652 17.40877228
65.03857658 6.637497405
67.01784114 1.731362234
67.05422664 2.754704037
69.06987671 8.070747723
73.10117684 3.239503747
91.05422664 1.278178374
93.0334912 1.736048989
93.06987671 1.5158299
95.08552677 1.59531808
105.0334912 1.341672124
107.0491413 2.32841882

Name: +ve in-silico MS/MS by CFM-ID for ORSRMFUEDMCTJU-NQMVMOMDSA-N
ID: ORSRMFUEDMCTJU-NQMVMOMDSA-N
Comment: Energy0
Num peaks: 6
93.06987671 7.4710641
111.0804414 2.778215065
121.1011768 3.308482773
123.1168269 3.239812175
149.0960915 2.947704815
167.1066561 60.492312

Name: +ve in-silico MS/MS by CFM-ID for ORSRMFUEDMCTJU-NQMVMOMDSA-N
ID: ORSRMFUEDMCTJU-NQMVMOMDSA-N
Comment: Energy1
Num peaks: 17
39.02292652 1.671575815
43.05422664 1.724315374
51.02292652 8.651062106
53.03857658 5.455280739
55.05422664 2.334696716
57.06987671 1.725349072
63.02292652 1.650427659
91.05422664 7.177724835
93.06987671 8.102526221
95.08552677 2.747524607
97.10117684 3.024565584
119.0855268 3.341785106
121.1011768 2.896956854
123.1168269 3.725576923
139.1117415 2.954851953
149.0960915 3.838897145
167.1066561 19.66385281

Name: +ve in-silico MS/MS by CFM-ID for ORSRMFUEDMCTJU-NQMVMOMDSA-N
ID: ORSRMFUEDMCTJU-NQMVMOMDSA-N
Comment: Energy2
Num peaks: 18
39.02292652 8.71167629
41.03857658 6.667928274
43.05422664 5.418022791
45.06987671 2.916959878
49.00727645 1.957833844
51.02292652 8.743454429
53.00219107 2.71315174
53.03857658 4.610286928
55.05422664 2.392945486
63.02292652 6.001561996
65.03857658 7.502987037
67.05422664 2.851196564
69.06987671 3.693304384
91.05422664 4.542556459
93.06987671 4.834482857
95.08552677 2.770733044
97.10117684 3.480249155
151.075356 1.722295057

Name: +ve in-silico MS/MS by CFM-ID for OPYIDDKLXUUEPE-DTWKUNHWSA-N
ID: OPYIDDKLXUUEPE-DTWKUNHWSA-N
Comment: Energy0
Num peaks: 15
53.03857658 1.3429845
55.05422664 1.390380715
69.0334912 1.362038019
71.04914126 0.9943335428
83.04914126 1.00894561
85.06479133 0.8988491832
109.0647913 1.802922309
111.0804414 0.9080665733
123.0804414 1.715075221
131.0855268 0.9511091673
135.0804414 1.261831711
137.0960915 4.199638248
139.1117415 1.968259244
149.0960915 11.86859057
167.1066561 48.95175961

Name: +ve in-silico MS/MS by CFM-ID for OPYIDDKLXUUEPE-DTWKUNHWSA-N
ID: OPYIDDKLXUUEPE-DTWKUNHWSA-N
Comment: Energy1
Num peaks: 31
39.02292652 1.626760607
41.03857658 1.601691234
51.02292652 2.790572742
53.00219107 1.927643155
53.03857658 3.020255455
55.01784114 1.242492928
55.05422664 2.04204753
57.0334912 2.557954965
57.06987671 1.589361289
59.04914126 2.086150509
67.01784114 2.250301218
69.0334912 2.788942077
71.04914126 1.774083624
79.05422664 1.26181427
81.0334912 1.846782141
83.04914126 1.686165368
93.0334912 1.385475275
95.04914126 1.397451878
97.06479133 1.651335852
99.08044139 1.064604846
107.0491413 4.161492503
109.0284058 1.923901651
109.0647913 4.686271901
111.0804414 2.312425708
113.0597059 1.033417749
123.0440559 1.648182171
127.075356 1.055532663
137.0960915 2.86516789
139.1117415 2.208458291
149.0960915 6.833128603
167.1066561 10.98769304

Name: +ve in-silico MS/MS by CFM-ID for OPYIDDKLXUUEPE-DTWKUNHWSA-N
ID: OPYIDDKLXUUEPE-DTWKUNHWSA-N
Comment: Energy2
Num peaks: 28
39.02292652 7.97612192
41.03857658 6.488587321
43.05422664 2.011987006
51.02292652 5.599064983
53.00219107 1.578906718
53.03857658 9.656088858
55.01784114 1.697322847
55.05422664 6.853632593
57.0334912 1.128037436
57.06987671 2.574021942
65.00219107 2.244248652
65.03857658 1.737173663
67.01784114 1.077656947
67.05422664 3.659169037
69.0334912 5.026789854
69.06987671 2.044020904
71.04914126 1.654704896
79.01784114 1.214384579
79.05422664 2.91101086
81.0334912 3.777763316
83.04914126 1.105666414
93.0334912 1.161865212
95.04914126 1.601355261
95.08552677 1.531895964
107.0855268 0.9411515771
137.0597059 0.8947626367
139.075356 0.9095920652
151.075356 1.556948838

Name: +ve in-silico MS/MS by CFM-ID for XAZOEZDWXXKFEO-ZZXKWVIFSA-N
ID: XAZOEZDWXXKFEO-ZZXKWVIFSA-N
Comment: Energy0
Num peaks: 6
93.0334912 3.356704286
103.0542266 1.980694724
107.0491413 4.270423123
109.0647913 5.067057064
149.0960915 50.00412185
167.1066561 18.16275784

Name: +ve in-silico MS/MS by CFM-ID for XAZOEZDWXXKFEO-ZZXKWVIFSA-N
ID: XAZOEZDWXXKFEO-ZZXKWVIFSA-N
Comment: Energy1
Num peaks: 18
39.02292652 2.388967928
65.03857658 2.564552971
67.05422664 3.388249813
73.06479133 1.920785339
79.05422664 2.472671479
81.0334912 4.953881862
81.06987671 5.151458444
91.01784114 1.582905641
93.0334912 9.879077843
99.08044139 1.658966321
103.0542266 1.943632562
105.0698767 2.175529987
107.0491413 3.529719292
109.0647913 4.396961828
121.1011768 2.339666312
133.0647913 2.572248501
149.0960915 20.36859108
167.1066561 6.723821106

Name: +ve in-silico MS/MS by CFM-ID for XAZOEZDWXXKFEO-ZZXKWVIFSA-N
ID: XAZOEZDWXXKFEO-ZZXKWVIFSA-N
Comment: Energy2
Num peaks: 17
39.02292652 5.09164562
41.03857658 1.674651997
49.00727645 9.537021504
55.05422664 3.500216746
63.02292652 3.114134521
65.03857658 7.548526926
67.05422664 6.313911314
79.05422664 2.376710729
81.0334912 5.703225008
81.06987671 3.030327493
93.0334912 4.492177182
103.0542266 15.4503604
105.0698767 5.566798019
107.0491413 1.824098456
119.0855268 1.650690239
133.0647913 2.969031278
149.0960915 1.772330733

Name: +ve in-silico MS/MS by CFM-ID for MCGLCWJFRQHBEQ-YVRRMWDWSA-N
ID: MCGLCWJFRQHBEQ-YVRRMWDWSA-N
Comment: Energy0
Num peaks: 9
67.05422664 2.069719027
105.0698767 6.80070102
107.0855268 9.503678457
121.1011768 11.65425313
123.0440559 2.141325982
125.0597059 2.189925154
131.0855268 2.670475597
149.0960915 18.15578567
167.1066561 25.27973673

Name: +ve in-silico MS/MS by CFM-ID for MCGLCWJFRQHBEQ-YVRRMWDWSA-N
ID: MCGLCWJFRQHBEQ-YVRRMWDWSA-N
Comment: Energy1
Num peaks: 11
39.02292652 3.598139191
55.05422664 6.523863395
65.03857658 7.991353071
67.05422664 3.818651596
79.05422664 2.076998908
89.03857658 3.335984261
105.0698767 13.19924373
107.0855268 17.24975647
121.1011768 16.70513214
149.0960915 3.415832962
167.1066561 2.513139981

Name: +ve in-silico MS/MS by CFM-ID for MCGLCWJFRQHBEQ-YVRRMWDWSA-N
ID: MCGLCWJFRQHBEQ-YVRRMWDWSA-N
Comment: Energy2
Num peaks: 11
39.02292652 10.74218216
41.03857658 2.635965901
49.00727645 7.4159622
51.02292652 6.052214718
55.05422664 18.72883889
65.03857658 14.95800008
67.05422664 6.11875674
79.05422664 3.130860449
91.05422664 2.654354142
105.0698767 5.540283119
107.0855268 3.189984045

Name: +ve in-silico MS/MS by CFM-ID for KHQMPLDSNBIPLK-SCZZXKLOSA-N
ID: KHQMPLDSNBIPLK-SCZZXKLOSA-N
Comment: Energy0
Num peaks: 8
123.0804414 2.653926763
125.0960915 5.799184119
139.1117415 10.68079097
141.1273916 1.21732771
143.0702706 1.791928074
149.0960915 6.56786544
167.1066561 23.46048307
185.1172208 28.82518147

Name: +ve in-silico MS/MS by CFM-ID for KHQMPLDSNBIPLK-SCZZXKLOSA-N
ID: KHQMPLDSNBIPLK-SCZZXKLOSA-N
Comment: Energy1
Num peaks: 28
57.0334912 4.921430823
67.01784114 1.329142947
67.05422664 1.146071056
69.0334912 1.430240572
69.06987671 1.046783749
71.04914126 3.629560111
81.0334912 0.9617033005
81.06987671 2.046036419
93.06987671 0.9556502565
95.04914126 2.768182072
95.08552677 1.860920041
97.06479133 1.235486413
99.08044139 2.063063802
107.0855268 0.8539004696
113.0597059 0.9194480025
121.1011768 3.417131985
123.0804414 3.424894146
123.1168269 1.015333849
125.0597059 1.329894255
125.0960915 4.851552047
127.075356 1.079004112
137.0960915 0.917114225
139.1117415 17.60858644
141.1273916 2.084513789
143.0702706 0.8677226522
149.0960915 3.443678354
167.1066561 8.033729918
185.1172208 5.507310588

Name: +ve in-silico MS/MS by CFM-ID for KHQMPLDSNBIPLK-SCZZXKLOSA-N
ID: KHQMPLDSNBIPLK-SCZZXKLOSA-N
Comment: Energy2
Num peaks: 27
39.02292652 1.218101523
41.03857658 3.223388412
43.01784114 1.42010579
55.05422664 6.423522602
57.0334912 1.492388739
57.06987671 1.858220004
59.04914126 1.465564688
65.03857658 6.803048538
67.05422664 5.656121213
69.06987671 6.883243872
71.08552677 1.613485711
79.05422664 1.936224171
81.06987671 6.042187714
83.08552677 3.154926455
95.04914126 1.570428771
95.08552677 4.196527511
97.10117684 1.484941877
105.0698767 1.723185398
107.0491413 2.459025994
107.0855268 2.36261444
109.0647913 3.103941503
113.0597059 1.159138697
121.1011768 1.63491768
123.0804414 5.362045732
123.1168269 2.091925108
125.0960915 2.097979819
139.1117415 1.680632052

Name: +ve in-silico MS/MS by CFM-ID for SSKWMOQUUQAJGV-PCGIRMHASA-N
ID: SSKWMOQUUQAJGV-PCGIRMHASA-N
Comment: Energy0
Num peaks: 15
67.05422664 0.9504213739
73.02840582 1.687183175
99.04405588 1.423096469
109.0647913 1.241764452
111.0804414 1.920492385
121.1011768 6.874834935
123.1168269 1.323471266
137.0960915 1.097075996
139.1117415 7.24449621
141.1273916 1.014825084
149.0960915 5.123215144
151.075356 1.315960958
167.1066561 26.81849762
169.0859207 1.255328586
185.1172208 21.46837535

Name: +ve in-silico MS/MS by CFM-ID for SSKWMOQUUQAJGV-PCGIRMHASA-N
ID: SSKWMOQUUQAJGV-PCGIRMHASA-N
Comment: Energy1
Num peaks: 31
27.02292652 1.163682383
39.02292652 1.5161529
41.03857658 1.326272594
51.02292652 1.890624373
53.03857658 3.776202265
65.03857658 1.976202699
67.05422664 4.52378543
68.99710569 2.229375077
69.0334912 1.001501252
69.06987671 2.005017018
81.06987671 1.347801559
85.02840582 1.576526413
91.05422664 1.667284555
93.06987671 3.933836121
95.04914126 1.362638621
95.08552677 1.250815366
97.06479133 1.528967985
99.04405588 2.209747989
99.08044139 1.69074876
109.0647913 1.464141923
111.0804414 4.549578296
113.0597059 1.68691339
113.0960915 1.958373888
119.0855268 1.109923033
121.1011768 6.001436595
123.1168269 1.529056417
139.1117415 5.40714989
149.0960915 4.198850313
151.075356 2.43459721
167.1066561 7.566688399
185.1172208 3.546517428

Name: +ve in-silico MS/MS by CFM-ID for SSKWMOQUUQAJGV-PCGIRMHASA-N
ID: SSKWMOQUUQAJGV-PCGIRMHASA-N
Comment: Energy2
Num peaks: 24
27.02292652 1.577358115
39.02292652 4.606322086
41.03857658 3.093114471
51.02292652 3.987981415
53.03857658 19.22931092
55.05422664 4.847881438
65.03857658 2.40824556
67.05422664 8.989982304
69.0334912 2.110930952
69.06987671 3.05778778
71.04914126 1.959664746
79.05422664 2.066366612
81.06987671 2.606005185
83.04914126 1.2052308
95.04914126 1.311885755
95.08552677 1.175296264
97.06479133 1.363199557
99.08044139 1.521089984
111.0804414 1.900359462
119.0855268 1.510603098
121.1011768 5.829063105
123.0804414 1.713772329
123.1168269 1.68342581
151.075356 1.081444501

Name: +ve in-silico MS/MS by CFM-ID for FXFCWLXDQUYZSE-KKQCNMDGSA-N
ID: FXFCWLXDQUYZSE-KKQCNMDGSA-N
Comment: Energy0
Num peaks: 6
91.0389705 1.688222738
114.0549549 1.008711412
115.0389705 4.025398495
132.0655196 18.12802249
133.0495352 14.17131903
150.0760843 49.87563108

Name: +ve in-silico MS/MS by CFM-ID for FXFCWLXDQUYZSE-KKQCNMDGSA-N
ID: FXFCWLXDQUYZSE-KKQCNMDGSA-N
Comment: Energy1
Num peaks: 15
55.01784114 2.478768782
57.0334912 2.58114667
73.02840582 4.31921308
75.04405588 5.072817217
88.03930485 2.202009585
90.05495492 2.27558916
102.0549549 1.989669851
104.070605 2.798766426
114.0549549 2.13276044
115.0389705 7.357367242
120.0655196 5.223445394
122.0811697 2.342130512
132.0655196 14.72136372
133.0495352 7.238872504
150.0760843 18.00774348

Name: +ve in-silico MS/MS by CFM-ID for FXFCWLXDQUYZSE-KKQCNMDGSA-N
ID: FXFCWLXDQUYZSE-KKQCNMDGSA-N
Comment: Energy2
Num peaks: 30
28.01817548 2.161186004
29.00219107 2.033367383
30.03382555 1.510425592
31.01784114 3.327472433
42.03382555 1.660056277
43.01784114 3.055805006
44.04947561 1.37817189
44.99710569 1.372887079
45.0334912 3.071404375
47.01275576 2.915086359
55.01784114 1.584805576
57.0334912 1.315559449
58.02874017 6.158222942
59.01275576 2.890180972
60.04439023 4.485799464
61.02840582 7.251557016
71.01275576 2.439935091
72.04439023 1.192687767
73.02840582 6.137246908
75.04405588 2.207942462
86.0600403 1.130058426
87.00767038 1.346445893
88.03930485 1.366267595
89.02332044 1.835956141
91.0389705 3.340553878
103.0389705 1.138290453
114.0549549 2.490268233
115.0389705 5.982484544
132.0655196 1.868500124
133.0495352 1.617951621

Name: +ve in-silico MS/MS by CFM-ID for SSKWMOQUUQAJGV-BJPMOSCESA-N
ID: SSKWMOQUUQAJGV-BJPMOSCESA-N
Comment: Energy0
Num peaks: 15
67.05422664 0.9504213739
73.02840582 1.687183175
99.04405588 1.423096469
109.0647913 1.241764452
111.0804414 1.920492385
121.1011768 6.874834935
123.1168269 1.323471266
137.0960915 1.097075996
139.1117415 7.24449621
141.1273916 1.014825084
149.0960915 5.123215144
151.075356 1.315960958
167.1066561 26.81849762
169.0859207 1.255328586
185.1172208 21.46837535

Name: +ve in-silico MS/MS by CFM-ID for SSKWMOQUUQAJGV-BJPMOSCESA-N
ID: SSKWMOQUUQAJGV-BJPMOSCESA-N
Comment: Energy1
Num peaks: 31
27.02292652 1.163682383
39.02292652 1.5161529
41.03857658 1.326272594
51.02292652 1.890624373
53.03857658 3.776202265
65.03857658 1.976202699
67.05422664 4.52378543
68.99710569 2.229375077
69.0334912 1.001501252
69.06987671 2.005017018
81.06987671 1.347801559
85.02840582 1.576526413
91.05422664 1.667284555
93.06987671 3.933836121
95.04914126 1.362638621
95.08552677 1.250815366
97.06479133 1.528967985
99.04405588 2.209747989
99.08044139 1.69074876
109.0647913 1.464141923
111.0804414 4.549578296
113.0597059 1.68691339
113.0960915 1.958373888
119.0855268 1.109923033
121.1011768 6.001436595
123.1168269 1.529056417
139.1117415 5.40714989
149.0960915 4.198850313
151.075356 2.43459721
167.1066561 7.566688399
185.1172208 3.546517428

Name: +ve in-silico MS/MS by CFM-ID for SSKWMOQUUQAJGV-BJPMOSCESA-N
ID: SSKWMOQUUQAJGV-BJPMOSCESA-N
Comment: Energy2
Num peaks: 24
27.02292652 1.577358115
39.02292652 4.606322086
41.03857658 3.093114471
51.02292652 3.987981415
53.03857658 19.22931092
55.05422664 4.847881438
65.03857658 2.40824556
67.05422664 8.989982304
69.0334912 2.110930952
69.06987671 3.05778778
71.04914126 1.959664746
79.05422664 2.066366612
81.06987671 2.606005185
83.04914126 1.2052308
95.04914126 1.311885755
95.08552677 1.175296264
97.06479133 1.363199557
99.08044139 1.521089984
111.0804414 1.900359462
119.0855268 1.510603098
121.1011768 5.829063105
123.0804414 1.713772329
123.1168269 1.68342581
151.075356 1.081444501

Name: +ve in-silico MS/MS by CFM-ID for RWPMUILWEWHZKN-VGMNWLOBSA-N
ID: RWPMUILWEWHZKN-VGMNWLOBSA-N
Comment: Energy0
Num peaks: 11
65.03857658 2.041128027
67.05422664 5.509496655
69.06987671 7.191047597
71.04914126 2.559849025
93.06987671 5.492640343
111.0804414 2.039222032
121.1011768 2.43301966
123.1168269 2.389241827
149.0960915 2.350673003
151.075356 5.900907471
167.1066561 42.24360968

Name: +ve in-silico MS/MS by CFM-ID for RWPMUILWEWHZKN-VGMNWLOBSA-N
ID: RWPMUILWEWHZKN-VGMNWLOBSA-N
Comment: Energy1
Num peaks: 26
27.02292652 1.174664605
41.03857658 1.007314815
45.06987671 1.46657857
51.02292652 1.363798365
55.05422664 4.043521393
63.02292652 2.075175943
65.03857658 3.350010219
67.05422664 3.309606351
69.0334912 1.910205093
69.06987671 3.566542346
71.04914126 2.673740049
79.05422664 1.064956788
91.05422664 4.977328075
93.06987671 6.618697241
95.08552677 1.488682187
97.10117684 1.638285981
111.0804414 0.930775437
119.0855268 2.891403241
121.1011768 2.187456302
123.1168269 3.241227471
125.0597059 1.007335181
139.1117415 2.643568501
141.0910061 1.410093638
149.0960915 3.247472489
151.075356 7.333501147
167.1066561 13.70303958

Name: +ve in-silico MS/MS by CFM-ID for RWPMUILWEWHZKN-VGMNWLOBSA-N
ID: RWPMUILWEWHZKN-VGMNWLOBSA-N
Comment: Energy2
Num peaks: 17
25.00727645 2.864799522
27.02292652 1.655660675
29.03857658 1.730270071
39.02292652 11.6982177
41.03857658 7.06887477
45.06987671 5.971504179
49.00727645 4.030278244
51.02292652 4.185534439
53.00219107 1.798702032
53.03857658 5.254744536
55.05422664 6.927104195
63.02292652 4.409564834
65.03857658 7.803314734
67.05422664 6.952343711
69.06987671 4.89834623
71.04914126 1.819209893
79.05422664 1.65126062

Name: +ve in-silico MS/MS by CFM-ID for ASAFWGADVGGPDB-HBJGMSRDSA-N
ID: ASAFWGADVGGPDB-HBJGMSRDSA-N
Comment: Energy0
Num peaks: 12
47.04914126 2.76554376
77.03857658 2.763185682
79.05422664 4.634617795
81.06987671 1.80951366
87.04405588 1.369122903
93.06987671 1.344294719
103.0542266 1.855852689
121.0647913 14.46358705
137.0597059 1.406563542
139.075356 4.297201042
149.0960915 4.412088986
167.1066561 40.16392372

Name: +ve in-silico MS/MS by CFM-ID for ASAFWGADVGGPDB-HBJGMSRDSA-N
ID: ASAFWGADVGGPDB-HBJGMSRDSA-N
Comment: Energy1
Num peaks: 22
39.02292652 1.850163893
41.03857658 1.808200986
47.04914126 7.476225043
51.02292652 3.251184322
53.03857658 2.461979646
55.05422664 1.326559552
63.02292652 1.698285333
65.03857658 0.9702087779
67.01784114 1.572714887
67.05422664 1.570403596
77.03857658 7.868229688
79.05422664 12.22207665
81.06987671 4.255454106
83.08552677 0.9503426524
93.06987671 5.542052287
103.0542266 3.278312886
109.0284058 1.176897992
111.0440559 0.9126204726
121.0647913 11.28628688
139.075356 1.41872303
149.0960915 1.780233038
167.1066561 5.923302619

Name: +ve in-silico MS/MS by CFM-ID for ASAFWGADVGGPDB-HBJGMSRDSA-N
ID: ASAFWGADVGGPDB-HBJGMSRDSA-N
Comment: Energy2
Num peaks: 27
25.00727645 3.989455399
27.02292652 1.271311317
29.03857658 1.772336629
39.02292652 11.58396493
41.00219107 2.07308998
41.03857658 7.254700254
43.05422664 0.748356647
47.04914126 2.075974222
49.00727645 1.975816285
51.02292652 7.129903038
53.03857658 6.019452814
55.01784114 0.8650559054
55.05422664 2.034191223
63.02292652 3.100851175
65.00219107 0.8249288172
65.03857658 2.060758323
67.01784114 2.668701035
67.05422664 2.540808129
71.01275576 0.7851621641
77.03857658 7.727759514
79.05422664 4.771086056
81.06987671 1.212936629
93.0334912 1.027543555
93.06987671 1.982654372
105.0698767 1.129641702
107.0855268 0.7539257391
121.0647913 1.22677697

Name: +ve in-silico MS/MS by CFM-ID for PUQVGCRZEYMXOC-SNVBAGLBSA-N
ID: PUQVGCRZEYMXOC-SNVBAGLBSA-N
Comment: Energy0
Num peaks: 6
55.05422664 1.811146895
57.06987671 2.887858378
143.0702706 2.289971731
157.1223062 2.020342645
167.1066561 9.320986318
185.1172208 69.42158457

Name: +ve in-silico MS/MS by CFM-ID for PUQVGCRZEYMXOC-SNVBAGLBSA-N
ID: PUQVGCRZEYMXOC-SNVBAGLBSA-N
Comment: Energy1
Num peaks: 26
39.02292652 1.759702845
41.03857658 1.509237679
43.05422664 2.92388729
55.05422664 5.666161816
56.99710569 2.584334025
57.06987671 4.615077284
59.08552677 3.178586437
65.03857658 2.839838139
67.05422664 4.585382603
69.06987671 3.583494267
71.04914126 1.028564404
79.05422664 0.8691844307
83.04914126 0.949683854
83.08552677 0.7024497614
85.06479133 0.8463429008
99.08044139 0.7061530039
125.0597059 1.728597859
127.075356 0.9371853839
141.0546206 2.491913624
143.0702706 5.876876511
145.0859207 0.901493172
149.0960915 1.107780737
157.1223062 1.071380863
167.1066561 6.817199931
169.0859207 1.147101429
185.1172208 20.25403788

Name: +ve in-silico MS/MS by CFM-ID for PUQVGCRZEYMXOC-SNVBAGLBSA-N
ID: PUQVGCRZEYMXOC-SNVBAGLBSA-N
Comment: Energy2
Num peaks: 22
39.02292652 4.967653446
41.03857658 5.04096302
51.02292652 1.494178326
53.03857658 4.167218642
55.05422664 10.87824978
57.06987671 14.02475821
59.08552677 1.024829152
65.03857658 5.058085206
67.05422664 4.747358568
69.06987671 5.512129862
71.04914126 2.339903786
79.05422664 3.062688636
81.0334912 1.181560731
81.06987671 2.360083669
83.08552677 2.787951907
85.10117684 2.449501218
91.05422664 2.080316819
95.04914126 1.04629407
97.06479133 2.402222169
109.1011768 1.206485559
111.0804414 1.858327652
111.1168269 1.307230582

Name: +ve in-silico MS/MS by CFM-ID for IQBZOAYOGMNFPL-SCZZXKLOSA-N
ID: IQBZOAYOGMNFPL-SCZZXKLOSA-N
Comment: Energy0
Num peaks: 10
55.05422664 2.585284376
67.05422664 2.515116008
69.06987671 2.81657373
95.04914126 3.331597825
97.06479133 3.051507604
109.0647913 1.710115396
127.075356 2.26451979
131.0855268 2.980806638
149.0960915 32.77928842
167.1066561 27.43952671

Name: +ve in-silico MS/MS by CFM-ID for IQBZOAYOGMNFPL-SCZZXKLOSA-N
ID: IQBZOAYOGMNFPL-SCZZXKLOSA-N
Comment: Energy1
Num peaks: 26
39.02292652 1.494446831
41.03857658 2.728008238
55.05422664 2.477690402
65.03857658 1.895487175
67.05422664 2.768893696
69.0334912 2.433398666
69.06987671 2.752855962
83.04914126 0.9912421083
95.04914126 2.401073387
97.06479133 2.234728165
99.08044139 1.196529797
105.0334912 2.061505596
107.0491413 2.645568791
109.0647913 6.538732259
121.0647913 1.184806256
121.1011768 1.534198253
123.0440559 2.191576712
125.0597059 1.492400127
125.0960915 1.163621233
127.075356 4.113781127
131.0855268 4.178559047
135.0804414 1.052786429
137.0960915 1.776549266
139.1117415 3.971022993
149.0960915 14.58407203
167.1066561 8.326140735

Name: +ve in-silico MS/MS by CFM-ID for IQBZOAYOGMNFPL-SCZZXKLOSA-N
ID: IQBZOAYOGMNFPL-SCZZXKLOSA-N
Comment: Energy2
Num peaks: 21
25.00727645 1.664305928
39.02292652 9.833070629
41.03857658 3.808916713
49.00727645 4.285556621
51.02292652 2.646534104
53.00219107 2.031388446
53.03857658 2.534958956
55.01784114 1.554779118
55.05422664 11.34998988
57.06987671 1.986998638
65.03857658 11.23971759
67.05422664 8.955182611
69.0334912 2.725484239
69.06987671 4.540781909
79.05422664 1.805854665
81.06987671 1.580442483
91.05422664 1.605080392
93.0334912 1.469777266
95.04914126 1.78197808
97.06479133 1.367761819
121.1011768 1.233584685

Name: +ve in-silico MS/MS by CFM-ID for UTCMCSUBKUIIOP-UHFFFAOYSA-N
ID: UTCMCSUBKUIIOP-UHFFFAOYSA-N
Comment: Energy0
Num peaks: 6
107.0491413 3.161365865
109.0647913 1.481109355
135.0804414 22.17824223
137.0960915 5.095400677
139.1117415 2.243574495
167.1066561 53.54156063

Name: +ve in-silico MS/MS by CFM-ID for UTCMCSUBKUIIOP-UHFFFAOYSA-N
ID: UTCMCSUBKUIIOP-UHFFFAOYSA-N
Comment: Energy1
Num peaks: 18
41.03857658 2.054433526
43.05422664 1.396816508
55.01784114 1.454165545
59.04914126 3.572836426
71.04914126 1.213627995
73.06479133 3.829239601
95.04914126 1.361617298
107.0491413 5.114271052
107.0855268 1.569375552
109.0647913 1.443197046
121.0647913 1.794603071
123.0804414 1.586932575
125.0960915 1.156457721
135.0804414 21.42941371
137.0960915 2.657720965
139.1117415 2.959053307
149.0960915 1.170444594
167.1066561 24.48156122

Name: +ve in-silico MS/MS by CFM-ID for UTCMCSUBKUIIOP-UHFFFAOYSA-N
ID: UTCMCSUBKUIIOP-UHFFFAOYSA-N
Comment: Energy2
Num peaks: 31
15.02292652 1.274169503
27.02292652 1.056475935
39.02292652 4.549753357
41.03857658 6.045616868
43.05422664 2.588115366
45.0334912 2.792910626
55.01784114 1.169160127
57.0334912 1.269123767
59.04914126 2.279990944
63.02292652 1.260022681
65.03857658 2.790541857
67.05422664 2.406820801
69.0334912 1.099864663
73.06479133 1.141366939
77.03857658 3.146381106
79.05422664 6.200237361
91.05422664 3.416816546
93.06987671 4.947515991
95.04914126 1.472470052
103.0542266 2.24753069
105.0698767 2.930927773
107.0491413 3.30997074
107.0855268 5.974306696
109.0647913 1.834516854
113.0960915 1.035399673
117.0698767 1.71798628
121.0647913 1.546963649
123.0804414 1.327626664
135.0804414 3.609697547
137.0960915 0.9582257261
139.1117415 1.116112548

Name: +ve in-silico MS/MS by CFM-ID for SSICLPRUDVLZGR-UTLUCORTSA-N
ID: SSICLPRUDVLZGR-UTLUCORTSA-N
Comment: Energy0
Num peaks: 7
109.0647913 1.93828411
137.0960915 5.039959754
139.1117415 1.415206651
141.0910061 1.13464854
149.0960915 13.40188698
151.075356 1.482815376
167.1066561 56.3555461

Name: +ve in-silico MS/MS by CFM-ID for SSICLPRUDVLZGR-UTLUCORTSA-N
ID: SSICLPRUDVLZGR-UTLUCORTSA-N
Comment: Energy1
Num peaks: 31
39.02292652 3.572727205
41.03857658 1.506948113
49.00727645 1.018089207
51.02292652 1.733288724
53.00219107 1.306415095
53.03857658 2.765807993
55.01784114 1.069220077
55.05422664 1.221595352
57.0334912 2.268063517
59.04914126 1.853243376
65.00219107 3.48868816
67.01784114 4.306145623
69.0334912 2.262386759
71.04914126 2.80898808
79.05422664 1.669417844
81.0334912 1.511454058
83.04914126 1.914410637
93.0334912 1.854934595
95.04914126 2.684572435
97.06479133 1.648470897
99.08044139 1.532759075
107.0491413 2.881456115
109.0647913 3.464569101
111.0804414 2.072616142
113.0597059 1.077949443
135.0804414 1.000407202
137.0960915 3.325867183
139.1117415 1.832928056
141.0910061 1.657782003
149.0960915 6.227907317
167.1066561 9.25200531

Name: +ve in-silico MS/MS by CFM-ID for SSICLPRUDVLZGR-UTLUCORTSA-N
ID: SSICLPRUDVLZGR-UTLUCORTSA-N
Comment: Energy2
Num peaks: 31
27.02292652 1.461442374
39.02292652 6.842828731
41.00219107 1.346346889
41.03857658 5.450744997
49.00727645 2.236812333
51.02292652 6.555912245
53.00219107 1.246674726
53.03857658 6.610561344
55.01784114 1.096094388
55.05422664 4.583457431
57.06987671 1.86068226
59.08552677 0.9710206023
65.00219107 2.20370399
65.03857658 3.380712732
67.01784114 0.9757401187
67.05422664 3.978554206
69.0334912 3.926013397
69.06987671 1.070625472
71.04914126 1.022012495
79.05422664 3.234234176
81.0334912 2.90251908
81.06987671 1.22214366
83.04914126 1.19859157
93.0334912 2.203500055
93.06987671 1.175144048
95.08552677 1.287408634
97.06479133 1.068127791
107.0855268 1.497132118
131.0855268 1.060738393
135.0804414 1.010562154
151.075356 1.478537453

Name: +ve in-silico MS/MS by CFM-ID for JOTRMYCCALXLNJ-ZETCQYMHSA-N
ID: JOTRMYCCALXLNJ-ZETCQYMHSA-N
Comment: Energy0
Num peaks: 6
83.08552677 2.322683609
85.10117684 7.253719692
99.1168269 13.43367625
109.1011768 3.602089824
127.1117415 24.65987562
145.1223062 34.61967896

Name: +ve in-silico MS/MS by CFM-ID for JOTRMYCCALXLNJ-ZETCQYMHSA-N
ID: JOTRMYCCALXLNJ-ZETCQYMHSA-N
Comment: Energy1
Num peaks: 9
55.05422664 4.542789532
59.08552677 5.145376483
83.08552677 4.920677258
85.10117684 9.094031693
99.1168269 30.76683841
101.132477 3.52171964
109.1011768 3.303930825
127.1117415 10.83505838
145.1223062 8.280504739

Name: +ve in-silico MS/MS by CFM-ID for JOTRMYCCALXLNJ-ZETCQYMHSA-N
ID: JOTRMYCCALXLNJ-ZETCQYMHSA-N
Comment: Energy2
Num peaks: 9
41.03857658 4.632323856
43.05422664 3.346002273
55.05422664 11.57287736
57.06987671 8.027543515
67.05422664 4.869026124
69.06987671 12.43216503
83.08552677 18.33693138
85.10117684 9.79950336
99.1168269 7.965082246

Name: +ve in-silico MS/MS by CFM-ID for NKBWMBRPILTCRD-SSDOTTSWSA-N
ID: NKBWMBRPILTCRD-SSDOTTSWSA-N
Comment: Energy0
Num peaks: 6
71.08552677 2.590238266
97.10117684 2.872511111
99.1168269 18.56823842
101.132477 2.425168769
127.1117415 14.55597668
145.1223062 45.08595997

Name: +ve in-silico MS/MS by CFM-ID for NKBWMBRPILTCRD-SSDOTTSWSA-N
ID: NKBWMBRPILTCRD-SSDOTTSWSA-N
Comment: Energy1
Num peaks: 11
41.03857658 3.215125419
43.05422664 3.392047243
55.05422664 3.12139151
57.06987671 6.033314448
69.06987671 2.853901592
71.08552677 9.123586007
97.10117684 3.096707975
99.1168269 25.3973017
101.132477 3.926018172
127.1117415 10.04866789
145.1223062 10.35295086

Name: +ve in-silico MS/MS by CFM-ID for NKBWMBRPILTCRD-SSDOTTSWSA-N
ID: NKBWMBRPILTCRD-SSDOTTSWSA-N
Comment: Energy2
Num peaks: 11
27.02292652 2.462989344
41.03857658 14.80610281
43.05422664 15.85645096
45.06987671 2.634260375
55.05422664 13.31148343
57.06987671 11.94235471
69.06987671 5.68654947
71.08552677 4.118147154
73.10117684 2.901501535
83.08552677 3.169123616
99.1168269 5.050111407

Name: +ve in-silico MS/MS by CFM-ID for SSKWMOQUUQAJGV-QEHWCHDUSA-N
ID: SSKWMOQUUQAJGV-QEHWCHDUSA-N
Comment: Energy0
Num peaks: 15
67.05422664 0.9504213739
73.02840582 1.687183175
99.04405588 1.423096469
109.0647913 1.241764452
111.0804414 1.920492385
121.1011768 6.874834935
123.1168269 1.323471266
137.0960915 1.097075996
139.1117415 7.24449621
141.1273916 1.014825084
149.0960915 5.123215144
151.075356 1.315960958
167.1066561 26.81849762
169.0859207 1.255328586
185.1172208 21.46837535

Name: +ve in-silico MS/MS by CFM-ID for SSKWMOQUUQAJGV-QEHWCHDUSA-N
ID: SSKWMOQUUQAJGV-QEHWCHDUSA-N
Comment: Energy1
Num peaks: 31
27.02292652 1.163682383
39.02292652 1.5161529
41.03857658 1.326272594
51.02292652 1.890624373
53.03857658 3.776202265
65.03857658 1.976202699
67.05422664 4.52378543
68.99710569 2.229375077
69.0334912 1.001501252
69.06987671 2.005017018
81.06987671 1.347801559
85.02840582 1.576526413
91.05422664 1.667284555
93.06987671 3.933836121
95.04914126 1.362638621
95.08552677 1.250815366
97.06479133 1.528967985
99.04405588 2.209747989
99.08044139 1.69074876
109.0647913 1.464141923
111.0804414 4.549578296
113.0597059 1.68691339
113.0960915 1.958373888
119.0855268 1.109923033
121.1011768 6.001436595
123.1168269 1.529056417
139.1117415 5.40714989
149.0960915 4.198850313
151.075356 2.43459721
167.1066561 7.566688399
185.1172208 3.546517428

Name: +ve in-silico MS/MS by CFM-ID for SSKWMOQUUQAJGV-QEHWCHDUSA-N
ID: SSKWMOQUUQAJGV-QEHWCHDUSA-N
Comment: Energy2
Num peaks: 24
27.02292652 1.577358115
39.02292652 4.606322086
41.03857658 3.093114471
51.02292652 3.987981415
53.03857658 19.22931092
55.05422664 4.847881438
65.03857658 2.40824556
67.05422664 8.989982304
69.0334912 2.110930952
69.06987671 3.05778778
71.04914126 1.959664746
79.05422664 2.066366612
81.06987671 2.606005185
83.04914126 1.2052308
95.04914126 1.311885755
95.08552677 1.175296264
97.06479133 1.363199557
99.08044139 1.521089984
111.0804414 1.900359462
119.0855268 1.510603098
121.1011768 5.829063105
123.0804414 1.713772329
123.1168269 1.68342581
151.075356 1.081444501

Name: +ve in-silico MS/MS by CFM-ID for KHQMPLDSNBIPLK-WPRPVWTQSA-N
ID: KHQMPLDSNBIPLK-WPRPVWTQSA-N
Comment: Energy0
Num peaks: 8
123.0804414 2.653926763
125.0960915 5.799184119
139.1117415 10.68079097
141.1273916 1.21732771
143.0702706 1.791928074
149.0960915 6.56786544
167.1066561 23.46048307
185.1172208 28.82518147

Name: +ve in-silico MS/MS by CFM-ID for KHQMPLDSNBIPLK-WPRPVWTQSA-N
ID: KHQMPLDSNBIPLK-WPRPVWTQSA-N
Comment: Energy1
Num peaks: 28
57.0334912 4.921430823
67.01784114 1.329142947
67.05422664 1.146071056
69.0334912 1.430240572
69.06987671 1.046783749
71.04914126 3.629560111
81.0334912 0.9617033005
81.06987671 2.046036419
93.06987671 0.9556502565
95.04914126 2.768182072
95.08552677 1.860920041
97.06479133 1.235486413
99.08044139 2.063063802
107.0855268 0.8539004696
113.0597059 0.9194480025
121.1011768 3.417131985
123.0804414 3.424894146
123.1168269 1.015333849
125.0597059 1.329894255
125.0960915 4.851552047
127.075356 1.079004112
137.0960915 0.917114225
139.1117415 17.60858644
141.1273916 2.084513789
143.0702706 0.8677226522
149.0960915 3.443678354
167.1066561 8.033729918
185.1172208 5.507310588

Name: +ve in-silico MS/MS by CFM-ID for KHQMPLDSNBIPLK-WPRPVWTQSA-N
ID: KHQMPLDSNBIPLK-WPRPVWTQSA-N
Comment: Energy2
Num peaks: 27
39.02292652 1.218101523
41.03857658 3.223388412
43.01784114 1.42010579
55.05422664 6.423522602
57.0334912 1.492388739
57.06987671 1.858220004
59.04914126 1.465564688
65.03857658 6.803048538
67.05422664 5.656121213
69.06987671 6.883243872
71.08552677 1.613485711
79.05422664 1.936224171
81.06987671 6.042187714
83.08552677 3.154926455
95.04914126 1.570428771
95.08552677 4.196527511
97.10117684 1.484941877
105.0698767 1.723185398
107.0491413 2.459025994
107.0855268 2.36261444
109.0647913 3.103941503
113.0597059 1.159138697
121.1011768 1.63491768
123.0804414 5.362045732
123.1168269 2.091925108
125.0960915 2.097979819
139.1117415 1.680632052

Name: +ve in-silico MS/MS by CFM-ID for IHLVXCQOQKQHDN-RXKWGBCNSA-N
ID: IHLVXCQOQKQHDN-RXKWGBCNSA-N
Comment: Energy0
Num peaks: 6
53.03857658 0.3385773193
149.0960915 0.9390784667
151.075356 1.091074884
167.1066561 48.58189741
169.0859207 1.01021342
185.1172208 44.90882582

Name: +ve in-silico MS/MS by CFM-ID for IHLVXCQOQKQHDN-RXKWGBCNSA-N
ID: IHLVXCQOQKQHDN-RXKWGBCNSA-N
Comment: Energy1
Num peaks: 6
53.03857658 2.914246821
111.0440559 1.78465831
113.0597059 3.198991152
151.075356 1.646963424
167.1066561 43.70600299
185.1172208 31.66985935

Name: +ve in-silico MS/MS by CFM-ID for IHLVXCQOQKQHDN-RXKWGBCNSA-N
ID: IHLVXCQOQKQHDN-RXKWGBCNSA-N
Comment: Energy2
Num peaks: 17
39.02292652 5.706124756
41.03857658 2.032748988
53.03857658 16.29453258
55.05422664 5.030393049
57.06987671 4.321955714
79.05422664 2.242802501
81.06987671 3.645790449
111.0440559 4.504015819
113.0597059 1.558389213
125.0597059 3.529815607
137.0597059 1.614063513
139.075356 2.277025028
141.0910061 1.74304665
149.0960915 2.207221136
151.075356 12.30118319
167.1066561 8.959399905
169.0859207 2.131547604

Name: +ve in-silico MS/MS by CFM-ID for IVZCQNFSZAFCLM-JGAIRUGNSA-N
ID: IVZCQNFSZAFCLM-JGAIRUGNSA-N
Comment: Energy0
Num peaks: 10
79.05422664 2.035624181
91.05422664 4.110008853
93.06987671 5.818862657
119.0855268 2.139494498
121.1011768 13.34224064
123.1168269 1.730985584
127.075356 3.013131513
149.0960915 11.15978865
151.075356 4.448606475
167.1066561 33.02980391

Name: +ve in-silico MS/MS by CFM-ID for IVZCQNFSZAFCLM-JGAIRUGNSA-N
ID: IVZCQNFSZAFCLM-JGAIRUGNSA-N
Comment: Energy1
Num peaks: 21
39.02292652 1.689298159
49.00727645 1.673748688
51.02292652 1.384867656
53.00219107 1.453585787
68.99710569 4.409783452
71.01275576 1.795321678
79.05422664 5.763886154
81.06987671 5.177000001
85.02840582 1.321994175
91.05422664 4.221157814
93.06987671 10.27202536
95.08552677 4.188548682
105.0698767 1.440039242
107.0855268 1.278644315
119.0855268 1.957541601
121.1011768 13.6687056
123.1168269 1.857106962
127.075356 1.597032951
149.0960915 6.309678221
151.075356 2.833559125
167.1066561 6.407545373

Name: +ve in-silico MS/MS by CFM-ID for IVZCQNFSZAFCLM-JGAIRUGNSA-N
ID: IVZCQNFSZAFCLM-JGAIRUGNSA-N
Comment: Energy2
Num peaks: 15
27.02292652 2.257122409
39.02292652 6.500163423
41.03857658 3.384157563
51.02292652 3.929727144
53.03857658 2.001240728
65.03857658 3.119029779
79.05422664 9.999172977
81.06987671 8.99573493
91.05422664 7.725170076
93.06987671 10.92222681
95.08552677 3.506737946
105.0698767 7.844189496
107.0855268 4.805725024
119.0855268 2.483858442
121.1011768 3.923580475

Name: +ve in-silico MS/MS by CFM-ID for CETOKVXUOWMMMU-UHFFFAOYSA-N
ID: CETOKVXUOWMMMU-UHFFFAOYSA-N
Comment: Energy0
Num peaks: 6
81.06987671 1.350563591
83.08552677 1.638804883
125.0960915 1.406498875
135.0804414 1.503767142
149.0960915 41.19811798
167.1066561 35.09608709

Name: +ve in-silico MS/MS by CFM-ID for CETOKVXUOWMMMU-UHFFFAOYSA-N
ID: CETOKVXUOWMMMU-UHFFFAOYSA-N
Comment: Energy1
Num peaks: 21
39.02292652 1.752703474
41.03857658 1.877049794
53.00219107 1.176223839
55.01784114 1.603437975
55.05422664 1.74786253
57.06987671 1.710890312
65.03857658 1.307834344
69.0334912 1.026279487
79.05422664 1.786748855
81.0334912 1.613789183
81.06987671 3.844025171
83.04914126 3.797260965
83.08552677 2.60604052
99.08044139 1.363285224
109.0647913 1.824845402
125.0960915 1.231545958
135.0804414 1.619509449
137.0960915 1.552281993
139.1117415 1.390632882
149.0960915 35.89987882
167.1066561 10.20413245

Name: +ve in-silico MS/MS by CFM-ID for CETOKVXUOWMMMU-UHFFFAOYSA-N
ID: CETOKVXUOWMMMU-UHFFFAOYSA-N
Comment: Energy2
Num peaks: 29
39.02292652 3.282673486
41.00219107 1.503933478
41.03857658 2.050561774
49.00727645 1.980815797
51.02292652 1.331276212
55.01784114 1.243162539
55.05422664 4.12799501
57.06987671 2.013082269
65.03857658 4.798526884
67.01784114 1.539056552
67.05422664 2.88373586
69.0334912 1.213228559
79.05422664 2.063478527
81.0334912 2.274731211
81.06987671 13.24611841
83.08552677 4.854660205
95.04914126 2.21216024
97.06479133 4.309807685
97.10117684 1.197219141
105.0698767 1.988823676
107.0491413 2.274317996
107.0855268 1.789239429
109.0647913 3.420692952
111.0804414 1.866078422
121.1011768 2.398791963
123.0804414 2.257931152
133.0647913 2.930423163
137.0960915 1.143894449
149.0960915 2.47523595

Name: +ve in-silico MS/MS by CFM-ID for PCOPLOBNIDKMHD-BQBZGAKWSA-N
ID: PCOPLOBNIDKMHD-BQBZGAKWSA-N
Comment: Energy0
Num peaks: 6
55.05422664 3.823797781
85.06479133 1.792165981
89.05970595 3.560560009
103.075356 2.836224269
127.1117415 11.56131993
145.1223062 60.52689804

Name: +ve in-silico MS/MS by CFM-ID for PCOPLOBNIDKMHD-BQBZGAKWSA-N
ID: PCOPLOBNIDKMHD-BQBZGAKWSA-N
Comment: Energy1
Num peaks: 19
41.03857658 1.920021465
55.05422664 9.926146787
57.06987671 5.334477096
59.04914126 1.991917106
67.05422664 2.890426564
71.04914126 4.365163531
73.06479133 2.144816398
83.04914126 2.15455048
85.06479133 6.682910405
87.04405588 1.959173815
87.08044139 3.312745751
89.05970595 5.337952713
99.08044139 2.780408809
101.0597059 1.849467907
103.075356 3.477272716
115.075356 2.072977217
117.0910061 2.091889315
127.1117415 5.973655773
145.1223062 14.93878725

Name: +ve in-silico MS/MS by CFM-ID for PCOPLOBNIDKMHD-BQBZGAKWSA-N
ID: PCOPLOBNIDKMHD-BQBZGAKWSA-N
Comment: Energy2
Num peaks: 22
27.02292652 2.083566382
39.02292652 3.785480233
41.03857658 6.70256817
43.05422664 2.020109442
45.0334912 1.706180475
53.03857658 1.839719067
55.05422664 9.956037881
57.0334912 2.767257422
57.06987671 5.269835272
59.04914126 3.707154068
69.06987671 2.461154857
71.04914126 2.612555141
73.06479133 1.869710031
83.04914126 4.696938928
83.08552677 2.906701784
85.06479133 10.20967156
87.08044139 6.280925849
89.05970595 1.960921435
99.08044139 1.72205106
103.075356 1.732955531
111.0804414 1.76747946
127.1117415 2.086799442

Name: +ve in-silico MS/MS by CFM-ID for PIHNRUOHMJCRDT-UHFFFAOYSA-N
ID: PIHNRUOHMJCRDT-UHFFFAOYSA-N
Comment: Energy0
Num peaks: 6
119.0855268 2.221384339
121.1011768 18.68374567
123.1168269 2.680413476
149.0960915 17.43760523
151.075356 0.6173010767
167.1066561 51.84528438

Name: +ve in-silico MS/MS by CFM-ID for PIHNRUOHMJCRDT-UHFFFAOYSA-N
ID: PIHNRUOHMJCRDT-UHFFFAOYSA-N
Comment: Energy1
Num peaks: 6
95.08552677 2.104088764
119.0855268 3.168955681
121.1011768 32.82848376
123.1168269 5.850248211
149.0960915 19.7602138
167.1066561 16.6443882

Name: +ve in-silico MS/MS by CFM-ID for PIHNRUOHMJCRDT-UHFFFAOYSA-N
ID: PIHNRUOHMJCRDT-UHFFFAOYSA-N
Comment: Energy2
Num peaks: 19
39.02292652 9.205011919
41.03857658 2.519638193
51.02292652 5.000145875
53.03857658 2.565051362
55.05422664 6.716069124
57.06987671 2.580541968
63.02292652 3.204157757
65.03857658 8.508333035
67.05422664 4.555826012
71.08552677 5.064620936
79.05422664 3.857119438
81.06987671 4.556949494
93.06987671 2.174636947
95.08552677 6.054326478
97.10117684 1.871549215
105.0698767 4.028985899
107.0855268 2.226253859
119.0855268 1.859734633
121.1011768 3.462904596

Name: +ve in-silico MS/MS by CFM-ID for ZDKZHVNKFOXMND-YEPSODPASA-N
ID: ZDKZHVNKFOXMND-YEPSODPASA-N
Comment: Energy0
Num peaks: 6
121.1011768 5.811235712
123.1168269 3.351818802
137.0960915 4.679582304
149.0960915 4.076367548
151.075356 4.198588431
167.1066561 59.88881106

Name: +ve in-silico MS/MS by CFM-ID for ZDKZHVNKFOXMND-YEPSODPASA-N
ID: ZDKZHVNKFOXMND-YEPSODPASA-N
Comment: Energy1
Num peaks: 17
53.03857658 1.497086089
55.05422664 2.604892716
57.06987671 1.448777759
65.03857658 1.702439858
79.05422664 3.012689072
81.06987671 4.25105542
83.08552677 1.961680203
105.0698767 2.531583911
107.0855268 2.953029339
109.1011768 3.906714665
119.0855268 4.750637765
121.1011768 9.524678486
123.1168269 11.54863465
135.0804414 1.340111303
139.1117415 5.451394653
149.0960915 4.226421656
167.1066561 17.81759433

Name: +ve in-silico MS/MS by CFM-ID for ZDKZHVNKFOXMND-YEPSODPASA-N
ID: ZDKZHVNKFOXMND-YEPSODPASA-N
Comment: Energy2
Num peaks: 22
39.02292652 9.28897772
41.03857658 4.459182002
43.05422664 1.625732126
51.02292652 5.986484541
53.03857658 9.429606124
55.05422664 10.75440412
57.06987671 2.760230725
65.03857658 4.170927434
67.05422664 4.313902987
73.02840582 1.345798888
79.05422664 5.221165072
81.06987671 7.037314368
83.08552677 2.961634778
93.06987671 1.392805821
95.04914126 1.19663264
95.08552677 1.273868449
105.0698767 1.183301241
109.0647913 1.478830235
119.0855268 0.9543189858
121.1011768 1.621804915
137.0597059 0.8842175709
151.075356 0.9856092936

Name: +ve in-silico MS/MS by CFM-ID for WHYBHJWYBIXOPS-WPRPVWTQSA-N
ID: WHYBHJWYBIXOPS-WPRPVWTQSA-N
Comment: Energy0
Num peaks: 6
91.05422664 9.269214717
93.06987671 2.23635763
121.0647913 2.816424292
131.0855268 9.572058878
149.0960915 22.22597199
167.1066561 40.79670459

Name: +ve in-silico MS/MS by CFM-ID for WHYBHJWYBIXOPS-WPRPVWTQSA-N
ID: WHYBHJWYBIXOPS-WPRPVWTQSA-N
Comment: Energy1
Num peaks: 7
57.0334912 3.490111951
75.04405588 3.627878132
91.05422664 34.76144007
93.06987671 11.79802073
131.0855268 8.752893589
149.0960915 10.45185873
167.1066561 8.333647552

Name: +ve in-silico MS/MS by CFM-ID for WHYBHJWYBIXOPS-WPRPVWTQSA-N
ID: WHYBHJWYBIXOPS-WPRPVWTQSA-N
Comment: Energy2
Num peaks: 19
45.0334912 1.621305049
49.00727645 1.492487459
51.02292652 1.450481823
55.01784114 2.909648918
57.0334912 4.488181672
63.02292652 2.027741533
65.03857658 3.785963302
69.0334912 1.215665938
71.04914126 1.89632281
75.02292652 2.299222247
77.03857658 1.627096339
79.05422664 4.584977099
91.05422664 25.62209598
93.06987671 9.401708169
97.10117684 1.931809915
103.0542266 2.245370857
105.0698767 1.661311302
131.0855268 7.917946083
149.0960915 2.12151626

Name: +ve in-silico MS/MS by CFM-ID for GTUFHYHOPUHIKF-HTRCEHHLSA-N
ID: GTUFHYHOPUHIKF-HTRCEHHLSA-N
Comment: Energy0
Num peaks: 6
107.0491413 1.093663491
109.0647913 1.133496004
127.075356 1.577631965
149.0960915 20.49081605
167.1066561 41.7369698
185.1172208 21.21922556

Name: +ve in-silico MS/MS by CFM-ID for GTUFHYHOPUHIKF-HTRCEHHLSA-N
ID: GTUFHYHOPUHIKF-HTRCEHHLSA-N
Comment: Energy1
Num peaks: 22
39.02292652 1.276798001
41.03857658 1.687782054
51.02292652 0.8659700508
65.03857658 1.476782787
67.01784114 2.101044165
67.05422664 0.9616795415
69.0334912 2.706740158
71.04914126 1.33439435
73.06479133 1.19097218
83.04914126 2.900570922
85.06479133 1.259165912
97.06479133 1.464414465
107.0491413 1.760076875
109.0647913 6.816631415
125.0597059 1.227723817
127.075356 5.6952455
135.0804414 1.08585548
139.1117415 1.474231161
149.0960915 16.14491408
157.1223062 0.9940367239
167.1066561 19.05991892
185.1172208 7.135148218

Name: +ve in-silico MS/MS by CFM-ID for GTUFHYHOPUHIKF-HTRCEHHLSA-N
ID: GTUFHYHOPUHIKF-HTRCEHHLSA-N
Comment: Energy2
Num peaks: 31
39.02292652 3.82436361
41.03857658 3.962463008
43.05422664 1.778907386
55.05422664 7.572539011
57.0334912 2.199044812
57.06987671 1.398302816
65.03857658 3.608959544
67.01784114 1.727722874
67.05422664 4.271481498
69.0334912 2.12306235
71.04914126 1.848567448
73.06479133 3.044724496
83.04914126 4.614070892
85.06479133 2.567129305
93.0334912 1.221577425
95.04914126 1.354216767
97.06479133 2.033007968
99.08044139 1.206987821
109.0647913 1.252434529
113.0597059 1.238643651
121.0647913 1.326835591
123.0804414 1.361027505
125.0597059 1.17129289
125.0960915 1.238646611
137.0960915 2.636962457
139.075356 1.868202884
139.1117415 2.891706774
141.0910061 1.646329343
149.0960915 6.234150653
151.075356 3.19833723
167.1066561 2.058927632

Name: +ve in-silico MS/MS by CFM-ID for PHAVIMQABDNJRU-JTQLQIEISA-N
ID: PHAVIMQABDNJRU-JTQLQIEISA-N
Comment: Energy0
Num peaks: 6
67.05422664 1.350449999
69.0334912 1.32527481
69.06987671 1.053250175
127.075356 1.33947301
149.0960915 12.90508184
167.1066561 69.06452074

Name: +ve in-silico MS/MS by CFM-ID for PHAVIMQABDNJRU-JTQLQIEISA-N
ID: PHAVIMQABDNJRU-JTQLQIEISA-N
Comment: Energy1
Num peaks: 20
41.03857658 4.116856169
43.05422664 1.780285711
51.02292652 1.801722859
53.03857658 2.193736075
55.05422664 5.51623681
67.05422664 1.88962165
69.0334912 4.196890016
69.06987671 2.404325725
71.04914126 1.993355055
95.04914126 1.881564553
97.06479133 3.803012831
99.08044139 1.434027127
107.0491413 1.696393996
109.0647913 2.924348681
123.0440559 4.461389539
125.0597059 4.12210344
127.075356 11.45490115
139.1117415 2.701695806
149.0960915 5.955820551
167.1066561 15.06161647

Name: +ve in-silico MS/MS by CFM-ID for PHAVIMQABDNJRU-JTQLQIEISA-N
ID: PHAVIMQABDNJRU-JTQLQIEISA-N
Comment: Energy2
Num peaks: 16
39.02292652 6.418704363
41.03857658 3.353358321
49.00727645 5.213093203
51.02292652 7.862656401
53.03857658 8.771639951
55.05422664 10.89769727
65.03857658 9.63609274
67.01784114 1.657552851
67.05422664 10.1453165
69.0334912 3.531519745
69.06987671 3.46425639
71.04914126 2.983615218
71.08552677 1.853693277
77.03857658 1.380616596
79.05422664 1.691350087
81.06987671 2.119159124

Name: +ve in-silico MS/MS by CFM-ID for KHQMPLDSNBIPLK-WCBMZHEXSA-N
ID: KHQMPLDSNBIPLK-WCBMZHEXSA-N
Comment: Energy0
Num peaks: 8
123.0804414 2.653926763
125.0960915 5.799184119
139.1117415 10.68079097
141.1273916 1.21732771
143.0702706 1.791928074
149.0960915 6.56786544
167.1066561 23.46048307
185.1172208 28.82518147

Name: +ve in-silico MS/MS by CFM-ID for KHQMPLDSNBIPLK-WCBMZHEXSA-N
ID: KHQMPLDSNBIPLK-WCBMZHEXSA-N
Comment: Energy1
Num peaks: 28
57.0334912 4.921430823
67.01784114 1.329142947
67.05422664 1.146071056
69.0334912 1.430240572
69.06987671 1.046783749
71.04914126 3.629560111
81.0334912 0.9617033005
81.06987671 2.046036419
93.06987671 0.9556502565
95.04914126 2.768182072
95.08552677 1.860920041
97.06479133 1.235486413
99.08044139 2.063063802
107.0855268 0.8539004696
113.0597059 0.9194480025
121.1011768 3.417131985
123.0804414 3.424894146
123.1168269 1.015333849
125.0597059 1.329894255
125.0960915 4.851552047
127.075356 1.079004112
137.0960915 0.917114225
139.1117415 17.60858644
141.1273916 2.084513789
143.0702706 0.8677226522
149.0960915 3.443678354
167.1066561 8.033729918
185.1172208 5.507310588

Name: +ve in-silico MS/MS by CFM-ID for KHQMPLDSNBIPLK-WCBMZHEXSA-N
ID: KHQMPLDSNBIPLK-WCBMZHEXSA-N
Comment: Energy2
Num peaks: 27
39.02292652 1.218101523
41.03857658 3.223388412
43.01784114 1.42010579
55.05422664 6.423522602
57.0334912 1.492388739
57.06987671 1.858220004
59.04914126 1.465564688
65.03857658 6.803048538
67.05422664 5.656121213
69.06987671 6.883243872
71.08552677 1.613485711
79.05422664 1.936224171
81.06987671 6.042187714
83.08552677 3.154926455
95.04914126 1.570428771
95.08552677 4.196527511
97.10117684 1.484941877
105.0698767 1.723185398
107.0491413 2.459025994
107.0855268 2.36261444
109.0647913 3.103941503
113.0597059 1.159138697
121.1011768 1.63491768
123.0804414 5.362045732
123.1168269 2.091925108
125.0960915 2.097979819
139.1117415 1.680632052

Name: +ve in-silico MS/MS by CFM-ID for GEZUGFBWAPDBGZ-RNFRBKRXSA-N
ID: GEZUGFBWAPDBGZ-RNFRBKRXSA-N
Comment: Energy0
Num peaks: 6
59.04914126 2.208549378
85.06479133 1.96757157
97.06479133 2.163650089
109.1011768 2.268791679
127.1117415 37.82978177
145.1223062 40.60967019

Name: +ve in-silico MS/MS by CFM-ID for GEZUGFBWAPDBGZ-RNFRBKRXSA-N
ID: GEZUGFBWAPDBGZ-RNFRBKRXSA-N
Comment: Energy1
Num peaks: 10
41.03857658 6.870959068
43.05422664 3.028581021
57.0334912 4.470515207
59.04914126 6.326781634
67.05422664 3.23041158
85.06479133 4.730896979
87.08044139 6.93809617
109.1011768 2.652219021
127.1117415 21.67307067
145.1223062 20.68196229

Name: +ve in-silico MS/MS by CFM-ID for GEZUGFBWAPDBGZ-RNFRBKRXSA-N
ID: GEZUGFBWAPDBGZ-RNFRBKRXSA-N
Comment: Energy2
Num peaks: 14
29.03857658 3.844933384
39.02292652 5.712638697
41.03857658 7.8906796
43.05422664 3.952214674
57.0334912 5.088838117
59.04914126 6.461313816
67.05422664 8.731838791
69.06987671 15.11459008
71.08552677 9.041852245
85.06479133 4.224669806
87.08044139 2.355414298
97.06479133 2.653199994
111.0804414 2.874734214
127.1117415 3.593511909

Name: +ve in-silico MS/MS by CFM-ID for RWPMUILWEWHZKN-XHNCKOQMSA-N
ID: RWPMUILWEWHZKN-XHNCKOQMSA-N
Comment: Energy0
Num peaks: 11
65.03857658 2.041128027
67.05422664 5.509496655
69.06987671 7.191047597
71.04914126 2.559849025
93.06987671 5.492640343
111.0804414 2.039222032
121.1011768 2.43301966
123.1168269 2.389241827
149.0960915 2.350673003
151.075356 5.900907471
167.1066561 42.24360968

Name: +ve in-silico MS/MS by CFM-ID for RWPMUILWEWHZKN-XHNCKOQMSA-N
ID: RWPMUILWEWHZKN-XHNCKOQMSA-N
Comment: Energy1
Num peaks: 26
27.02292652 1.174664605
41.03857658 1.007314815
45.06987671 1.46657857
51.02292652 1.363798365
55.05422664 4.043521393
63.02292652 2.075175943
65.03857658 3.350010219
67.05422664 3.309606351
69.0334912 1.910205093
69.06987671 3.566542346
71.04914126 2.673740049
79.05422664 1.064956788
91.05422664 4.977328075
93.06987671 6.618697241
95.08552677 1.488682187
97.10117684 1.638285981
111.0804414 0.930775437
119.0855268 2.891403241
121.1011768 2.187456302
123.1168269 3.241227471
125.0597059 1.007335181
139.1117415 2.643568501
141.0910061 1.410093638
149.0960915 3.247472489
151.075356 7.333501147
167.1066561 13.70303958

Name: +ve in-silico MS/MS by CFM-ID for RWPMUILWEWHZKN-XHNCKOQMSA-N
ID: RWPMUILWEWHZKN-XHNCKOQMSA-N
Comment: Energy2
Num peaks: 17
25.00727645 2.864799522
27.02292652 1.655660675
29.03857658 1.730270071
39.02292652 11.6982177
41.03857658 7.06887477
45.06987671 5.971504179
49.00727645 4.030278244
51.02292652 4.185534439
53.00219107 1.798702032
53.03857658 5.254744536
55.05422664 6.927104195
63.02292652 4.409564834
65.03857658 7.803314734
67.05422664 6.952343711
69.06987671 4.89834623
71.04914126 1.819209893
79.05422664 1.65126062

Name: +ve in-silico MS/MS by CFM-ID for OPYIDDKLXUUEPE-BDAKNGLRSA-N
ID: OPYIDDKLXUUEPE-BDAKNGLRSA-N
Comment: Energy0
Num peaks: 15
53.03857658 1.3429845
55.05422664 1.390380715
69.0334912 1.362038019
71.04914126 0.9943335428
83.04914126 1.00894561
85.06479133 0.8988491832
109.0647913 1.802922309
111.0804414 0.9080665733
123.0804414 1.715075221
131.0855268 0.9511091673
135.0804414 1.261831711
137.0960915 4.199638248
139.1117415 1.968259244
149.0960915 11.86859057
167.1066561 48.95175961

Name: +ve in-silico MS/MS by CFM-ID for OPYIDDKLXUUEPE-BDAKNGLRSA-N
ID: OPYIDDKLXUUEPE-BDAKNGLRSA-N
Comment: Energy1
Num peaks: 31
39.02292652 1.626760607
41.03857658 1.601691234
51.02292652 2.790572742
53.00219107 1.927643155
53.03857658 3.020255455
55.01784114 1.242492928
55.05422664 2.04204753
57.0334912 2.557954965
57.06987671 1.589361289
59.04914126 2.086150509
67.01784114 2.250301218
69.0334912 2.788942077
71.04914126 1.774083624
79.05422664 1.26181427
81.0334912 1.846782141
83.04914126 1.686165368
93.0334912 1.385475275
95.04914126 1.397451878
97.06479133 1.651335852
99.08044139 1.064604846
107.0491413 4.161492503
109.0284058 1.923901651
109.0647913 4.686271901
111.0804414 2.312425708
113.0597059 1.033417749
123.0440559 1.648182171
127.075356 1.055532663
137.0960915 2.86516789
139.1117415 2.208458291
149.0960915 6.833128603
167.1066561 10.98769304

Name: +ve in-silico MS/MS by CFM-ID for OPYIDDKLXUUEPE-BDAKNGLRSA-N
ID: OPYIDDKLXUUEPE-BDAKNGLRSA-N
Comment: Energy2
Num peaks: 28
39.02292652 7.97612192
41.03857658 6.488587321
43.05422664 2.011987006
51.02292652 5.599064983
53.00219107 1.578906718
53.03857658 9.656088858
55.01784114 1.697322847
55.05422664 6.853632593
57.0334912 1.128037436
57.06987671 2.574021942
65.00219107 2.244248652
65.03857658 1.737173663
67.01784114 1.077656947
67.05422664 3.659169037
69.0334912 5.026789854
69.06987671 2.044020904
71.04914126 1.654704896
79.01784114 1.214384579
79.05422664 2.91101086
81.0334912 3.777763316
83.04914126 1.105666414
93.0334912 1.161865212
95.04914126 1.601355261
95.08552677 1.531895964
107.0855268 0.9411515771
137.0597059 0.8947626367
139.075356 0.9095920652
151.075356 1.556948838

Name: +ve in-silico MS/MS by CFM-ID for OEVMNXDFKAZCIM-LECHCGJUSA-N
ID: OEVMNXDFKAZCIM-LECHCGJUSA-N
Comment: Energy0
Num peaks: 6
61.02840582 1.695920536
72.04439023 2.187487533
115.0389705 3.774390547
132.0655196 17.82709306
133.0495352 11.90119667
150.0760843 43.70299318

Name: +ve in-silico MS/MS by CFM-ID for OEVMNXDFKAZCIM-LECHCGJUSA-N
ID: OEVMNXDFKAZCIM-LECHCGJUSA-N
Comment: Energy1
Num peaks: 11
86.0600403 1.488992859
102.0549549 3.292179625
104.070605 5.551579137
114.0549549 3.075183102
115.0389705 9.576661818
118.0498695 1.975107947
120.0655196 6.13718876
122.0811697 2.300132486
132.0655196 18.83129304
133.0495352 8.365573059
150.0760843 20.47461834

Name: +ve in-silico MS/MS by CFM-ID for OEVMNXDFKAZCIM-LECHCGJUSA-N
ID: OEVMNXDFKAZCIM-LECHCGJUSA-N
Comment: Energy2
Num peaks: 27
25.00727645 1.12286007
27.02292652 2.483242358
29.00219107 2.863256109
31.01784114 2.980884393
40.01817548 1.600972832
42.03382555 11.6821963
44.04947561 10.26766104
46.06512568 3.956963692
55.01784114 1.852590231
57.0334912 1.597118153
58.02874017 1.234773371
59.01275576 3.38633556
60.04439023 3.214580222
61.02840582 3.738967875
70.02874017 1.506952834
71.01275576 2.224226226
72.04439023 4.760593916
73.02840582 4.23165951
74.0600403 2.945663338
75.04405588 2.442602724
84.04439023 1.328212097
86.0600403 1.898110063
87.04405588 1.26540802
88.03930485 1.176884156
89.02332044 1.617341075
90.05495492 1.423212885
115.0389705 2.223322051

Name: +ve in-silico MS/MS by CFM-ID for QJFAWOFPAJPFOE-SSDOTTSWSA-N
ID: QJFAWOFPAJPFOE-SSDOTTSWSA-N
Comment: Energy0
Num peaks: 8
69.06987671 2.092539008
71.08552677 3.454911321
97.06479133 3.580944798
99.08044139 3.109297048
109.0647913 2.280386015
111.0804414 1.893678526
149.0960915 16.09182949
167.1066561 48.41469257

Name: +ve in-silico MS/MS by CFM-ID for QJFAWOFPAJPFOE-SSDOTTSWSA-N
ID: QJFAWOFPAJPFOE-SSDOTTSWSA-N
Comment: Energy1
Num peaks: 19
41.03857658 1.202065552
67.01784114 1.999993604
67.05422664 3.787995711
69.0334912 3.047539261
69.06987671 4.163281354
71.04914126 1.482896431
71.08552677 2.449714007
81.06987671 1.28158429
95.04914126 5.564463281
97.06479133 8.747196829
99.08044139 6.682082454
109.0647913 2.696534544
111.0804414 2.049187771
113.0960915 1.640151827
135.0804414 1.916835377
137.0960915 1.767108619
139.1117415 10.12376431
149.0960915 7.92419714
167.1066561 12.00867638

Name: +ve in-silico MS/MS by CFM-ID for QJFAWOFPAJPFOE-SSDOTTSWSA-N
ID: QJFAWOFPAJPFOE-SSDOTTSWSA-N
Comment: Energy2
Num peaks: 24
25.00727645 1.511175645
27.02292652 1.738932214
39.02292652 9.268605592
41.03857658 7.790246808
43.05422664 2.124283954
51.02292652 2.517289839
53.03857658 1.658837665
55.05422664 4.478957595
57.06987671 1.152499552
65.03857658 1.722755055
67.01784114 1.156016584
67.05422664 8.800377152
69.0334912 2.427818516
69.06987671 12.7704943
71.04914126 1.181625847
71.08552677 5.459425599
77.03857658 1.211322248
81.06987671 2.462670705
93.0334912 2.007054039
95.04914126 2.216065716
97.06479133 1.915538251
99.08044139 2.080015228
109.0647913 1.883457346
151.075356 1.338568522

Name: +ve in-silico MS/MS by CFM-ID for PCOPLOBNIDKMHD-RQJHMYQMSA-N
ID: PCOPLOBNIDKMHD-RQJHMYQMSA-N
Comment: Energy0
Num peaks: 6
55.05422664 3.823797781
85.06479133 1.792165981
89.05970595 3.560560009
103.075356 2.836224269
127.1117415 11.56131993
145.1223062 60.52689804

Name: +ve in-silico MS/MS by CFM-ID for PCOPLOBNIDKMHD-RQJHMYQMSA-N
ID: PCOPLOBNIDKMHD-RQJHMYQMSA-N
Comment: Energy1
Num peaks: 19
41.03857658 1.920021465
55.05422664 9.926146787
57.06987671 5.334477096
59.04914126 1.991917106
67.05422664 2.890426564
71.04914126 4.365163531
73.06479133 2.144816398
83.04914126 2.15455048
85.06479133 6.682910405
87.04405588 1.959173815
87.08044139 3.312745751
89.05970595 5.337952713
99.08044139 2.780408809
101.0597059 1.849467907
103.075356 3.477272716
115.075356 2.072977217
117.0910061 2.091889315
127.1117415 5.973655773
145.1223062 14.93878725

Name: +ve in-silico MS/MS by CFM-ID for PCOPLOBNIDKMHD-RQJHMYQMSA-N
ID: PCOPLOBNIDKMHD-RQJHMYQMSA-N
Comment: Energy2
Num peaks: 22
27.02292652 2.083566382
39.02292652 3.785480233
41.03857658 6.70256817
43.05422664 2.020109442
45.0334912 1.706180475
53.03857658 1.839719067
55.05422664 9.956037881
57.0334912 2.767257422
57.06987671 5.269835272
59.04914126 3.707154068
69.06987671 2.461154857
71.04914126 2.612555141
73.06479133 1.869710031
83.04914126 4.696938928
83.08552677 2.906701784
85.06479133 10.20967156
87.08044139 6.280925849
89.05970595 1.960921435
99.08044139 1.72205106
103.075356 1.732955531
111.0804414 1.76747946
127.1117415 2.086799442

Name: +ve in-silico MS/MS by CFM-ID for QBMOXZAUNMFTMZ-FVOAXITGSA-N
ID: QBMOXZAUNMFTMZ-FVOAXITGSA-N
Comment: Energy0
Num peaks: 6
19.01784114 0.2213295381
149.0960915 3.688508045
151.075356 0.1446331234
167.1066561 51.90151546
169.0859207 0.1549094219
185.1172208 43.7456541

Name: +ve in-silico MS/MS by CFM-ID for QBMOXZAUNMFTMZ-FVOAXITGSA-N
ID: QBMOXZAUNMFTMZ-FVOAXITGSA-N
Comment: Energy1
Num peaks: 6
19.01784114 0.1780906588
149.0960915 8.864141708
151.075356 0.7618972976
167.1066561 56.9565724
169.0859207 0.4602734799
185.1172208 32.69801221

Name: +ve in-silico MS/MS by CFM-ID for QBMOXZAUNMFTMZ-FVOAXITGSA-N
ID: QBMOXZAUNMFTMZ-FVOAXITGSA-N
Comment: Energy2
Num peaks: 6
15.02292652 1.183236744
149.0960915 29.82042937
151.075356 13.93978661
167.1066561 51.14870945
169.0859207 1.403241673
185.1172208 1.387885708

Name: +ve in-silico MS/MS by CFM-ID for OFOTZVNSRRCRCX-VMPITWQZSA-N
ID: OFOTZVNSRRCRCX-VMPITWQZSA-N
Comment: Energy0
Num peaks: 10
91.05422664 3.987016084
93.06987671 11.19955613
95.08552677 6.723821411
97.10117684 4.151963129
111.0804414 2.70227113
115.1117415 5.123840264
121.1011768 3.124502352
123.1168269 3.047482181
149.0960915 2.985238628
167.1066561 38.64277251

Name: +ve in-silico MS/MS by CFM-ID for OFOTZVNSRRCRCX-VMPITWQZSA-N
ID: OFOTZVNSRRCRCX-VMPITWQZSA-N
Comment: Energy1
Num peaks: 21
39.02292652 3.153772039
41.03857658 3.072402008
49.00727645 4.215997948
51.02292652 2.624884222
53.00219107 1.30326452
53.03857658 3.443030847
55.05422664 5.016486475
77.03857658 1.32456768
79.05422664 4.188390759
81.06987671 3.947542302
93.06987671 8.206111776
95.08552677 3.579982825
97.10117684 11.03109923
109.0647913 3.839023546
113.0960915 3.007318109
119.0855268 1.625337202
121.1011768 2.232992173
123.1168269 3.060089674
139.1117415 3.050728748
149.0960915 1.904267745
167.1066561 6.91682941

Name: +ve in-silico MS/MS by CFM-ID for OFOTZVNSRRCRCX-VMPITWQZSA-N
ID: OFOTZVNSRRCRCX-VMPITWQZSA-N
Comment: Energy2
Num peaks: 20
39.02292652 10.265143
41.03857658 8.665191883
49.00727645 2.216383855
51.02292652 6.118168174
53.03857658 5.328912142
55.05422664 2.329910207
57.0334912 2.337924745
59.04914126 5.0098595
65.03857658 1.691555007
79.05422664 7.512571604
81.06987671 8.173913834
91.05422664 2.326751762
93.06987671 3.687660309
95.04914126 1.83830157
95.08552677 2.876297307
97.10117684 3.801965514
99.08044139 1.407793603
107.0855268 1.332334951
111.0804414 2.21836561
151.075356 1.420337741

Name: +ve in-silico MS/MS by CFM-ID for BKLAIYZBALVMQV-SFYZADRCSA-N
ID: BKLAIYZBALVMQV-SFYZADRCSA-N
Comment: Energy0
Num peaks: 6
85.02840582 0.9355281023
119.0855268 2.111309644
121.1011768 17.55136796
123.1168269 2.493409819
149.0960915 15.87739903
167.1066561 48.98385295

Name: +ve in-silico MS/MS by CFM-ID for BKLAIYZBALVMQV-SFYZADRCSA-N
ID: BKLAIYZBALVMQV-SFYZADRCSA-N
Comment: Energy1
Num peaks: 13
39.02292652 1.445160501
67.05422664 2.248065487
69.06987671 2.224105933
81.06987671 3.298425069
93.06987671 5.867122191
95.08552677 2.916948783
97.10117684 2.069346509
119.0855268 2.499992554
121.1011768 25.69878707
123.1168269 4.38651533
131.0855268 1.720220072
149.0960915 13.44772274
167.1066561 13.14960901

Name: +ve in-silico MS/MS by CFM-ID for BKLAIYZBALVMQV-SFYZADRCSA-N
ID: BKLAIYZBALVMQV-SFYZADRCSA-N
Comment: Energy2
Num peaks: 15
39.02292652 6.801305002
51.02292652 5.673791248
53.03857658 8.945126038
55.05422664 4.508107085
67.05422664 11.26588174
69.06987671 6.201665993
79.05422664 3.742757549
81.06987671 5.01961645
91.05422664 2.538492841
93.06987671 8.66530896
95.08552677 7.246208887
97.10117684 1.683122429
105.0698767 3.71569539
107.0855268 2.003513606
121.1011768 2.472433846

Name: +ve in-silico MS/MS by CFM-ID for IJTFWVKHFTZVSR-ZETCQYMHSA-N
ID: IJTFWVKHFTZVSR-ZETCQYMHSA-N
Comment: Energy0
Num peaks: 6
121.1011768 8.209291865
137.0960915 1.419342846
139.1117415 7.918748319
149.0960915 6.31104163
167.1066561 33.07973617
185.1172208 26.17856477

Name: +ve in-silico MS/MS by CFM-ID for IJTFWVKHFTZVSR-ZETCQYMHSA-N
ID: IJTFWVKHFTZVSR-ZETCQYMHSA-N
Comment: Energy1
Num peaks: 21
39.02292652 1.261088131
55.05422664 1.843796015
57.06987671 0.8326134692
65.03857658 1.458171436
67.05422664 2.524130023
69.06987671 1.906721818
81.06987671 3.442548053
83.01275576 0.9789413813
83.04914126 2.708912413
107.0491413 1.087033007
109.0647913 0.7989460094
121.1011768 10.96553374
123.1168269 2.918660471
125.0597059 3.918130757
127.075356 0.8938982171
137.0960915 1.733536913
139.1117415 10.00656118
141.1273916 1.542850592
149.0960915 7.688552824
167.1066561 14.90410037
185.1172208 6.917565842

Name: +ve in-silico MS/MS by CFM-ID for IJTFWVKHFTZVSR-ZETCQYMHSA-N
ID: IJTFWVKHFTZVSR-ZETCQYMHSA-N
Comment: Energy2
Num peaks: 31
39.02292652 4.315181038
41.00219107 1.861685047
41.03857658 1.703701748
45.0334912 0.8251242553
51.02292652 0.8363484588
53.03857658 2.099345366
55.05422664 8.263011946
57.06987671 1.661145754
59.01275576 0.8901671519
65.03857658 2.965692765
67.05422664 6.619984356
69.06987671 8.064263507
71.08552677 3.143102789
79.05422664 1.515178407
81.0334912 1.34769101
81.06987671 4.199789444
83.01275576 2.398350233
83.04914126 1.284274611
85.02840582 0.7709369265
95.08552677 2.530519003
107.0855268 1.019864814
109.1011768 2.284118496
111.0804414 2.34949575
121.1011768 6.941886187
123.0804414 1.016032152
123.1168269 1.996737515
127.075356 0.9569405224
139.075356 0.9536208295
139.1117415 0.9679255145
141.0910061 1.133026023
167.1066561 0.7448193952

Name: +ve in-silico MS/MS by CFM-ID for YKZUKQIUWWXFKK-NBEYISGCSA-N
ID: YKZUKQIUWWXFKK-NBEYISGCSA-N
Comment: Energy0
Num peaks: 7
91.05422664 2.416908739
95.08552677 12.39297825
97.10117684 2.514459412
121.1011768 5.275621198
123.1168269 3.042000182
149.0960915 3.689207623
167.1066561 51.0647032

Name: +ve in-silico MS/MS by CFM-ID for YKZUKQIUWWXFKK-NBEYISGCSA-N
ID: YKZUKQIUWWXFKK-NBEYISGCSA-N
Comment: Energy1
Num peaks: 20
39.02292652 1.57198375
51.02292652 2.092198976
53.03857658 2.440243848
55.05422664 1.69731692
65.03857658 1.759785102
79.05422664 1.751748862
81.06987671 1.643488309
91.05422664 1.820496993
93.06987671 9.374190979
95.08552677 11.15452946
97.10117684 2.688056781
105.0698767 1.866570451
107.0855268 3.321875299
109.1011768 5.902678742
119.0855268 2.955636905
121.1011768 6.530470727
123.1168269 6.881788582
139.1117415 3.013771881
149.0960915 2.970790406
167.1066561 9.274759904

Name: +ve in-silico MS/MS by CFM-ID for YKZUKQIUWWXFKK-NBEYISGCSA-N
ID: YKZUKQIUWWXFKK-NBEYISGCSA-N
Comment: Energy2
Num peaks: 22
25.00727645 1.37208831
39.02292652 5.646878785
41.03857658 3.343484299
49.00727645 1.299039648
51.02292652 4.970765875
53.03857658 9.1276544
55.05422664 4.62983211
57.06987671 2.617367338
65.03857658 3.974039367
67.05422664 4.865622447
69.06987671 2.685826312
79.05422664 4.7634927
81.06987671 8.126625382
83.08552677 1.452672958
91.05422664 2.428327967
93.06987671 6.780208618
95.08552677 3.476989188
97.10117684 1.974524935
107.0855268 2.062699896
109.1011768 1.776580382
121.1011768 1.474227752
151.075356 1.171848875

Name: +ve in-silico MS/MS by CFM-ID for QUTUSZBTKJKDDB-BIIVOSGPSA-N
ID: QUTUSZBTKJKDDB-BIIVOSGPSA-N
Comment: Energy0
Num peaks: 6
123.0804414 0.2592588966
131.0855268 4.562737874
133.0647913 0.4573780061
149.0960915 51.39380007
151.075356 0.4406125272
167.1066561 42.11425833

Name: +ve in-silico MS/MS by CFM-ID for QUTUSZBTKJKDDB-BIIVOSGPSA-N
ID: QUTUSZBTKJKDDB-BIIVOSGPSA-N
Comment: Energy1
Num peaks: 6
51.02292652 1.127705975
121.1011768 2.28587156
131.0855268 11.02145991
133.0647913 2.081693368
149.0960915 48.53417625
167.1066561 31.16322241

Name: +ve in-silico MS/MS by CFM-ID for QUTUSZBTKJKDDB-BIIVOSGPSA-N
ID: QUTUSZBTKJKDDB-BIIVOSGPSA-N
Comment: Energy2
Num peaks: 9
49.00727645 7.437767112
97.06479133 4.768003455
109.0647913 3.698017349
121.0647913 6.28350555
121.1011768 6.385720284
123.0804414 8.085946207
131.0855268 14.49936198
133.0647913 11.16183182
149.0960915 18.88246812

Name: +ve in-silico MS/MS by CFM-ID for USIRNZCLLFKXAN-RMKNXTFCSA-N
ID: USIRNZCLLFKXAN-RMKNXTFCSA-N
Comment: Energy0
Num peaks: 9
107.0855268 3.457311493
121.1011768 2.456357098
123.0804414 7.128771887
125.0960915 6.393405735
127.075356 1.240404497
139.1117415 6.113473193
149.0960915 11.77842024
167.1066561 23.96614012
185.1172208 18.51282349

Name: +ve in-silico MS/MS by CFM-ID for USIRNZCLLFKXAN-RMKNXTFCSA-N
ID: USIRNZCLLFKXAN-RMKNXTFCSA-N
Comment: Energy1
Num peaks: 22
57.0334912 3.032180863
65.03857658 1.261634768
67.05422664 1.288008129
71.04914126 1.388675079
81.06987671 3.871964333
95.04914126 1.681077684
99.08044139 1.367952411
105.0698767 2.191991658
107.0491413 1.67927713
107.0855268 5.386846462
109.0647913 1.274551588
121.1011768 8.35287351
123.0804414 7.460356591
123.1168269 3.017738401
125.0597059 1.413722263
125.0960915 6.874105687
127.075356 2.317841931
139.1117415 9.385794193
141.1273916 1.282076421
149.0960915 5.11512998
167.1066561 8.006326864
185.1172208 3.383593187

Name: +ve in-silico MS/MS by CFM-ID for USIRNZCLLFKXAN-RMKNXTFCSA-N
ID: USIRNZCLLFKXAN-RMKNXTFCSA-N
Comment: Energy2
Num peaks: 23
39.02292652 2.864673731
41.00219107 1.766330572
41.03857658 2.087531116
43.01784114 1.847661355
51.02292652 1.271541632
53.03857658 1.845914615
55.05422664 6.348230775
57.0334912 4.002182436
65.03857658 5.07353698
67.01784114 4.335745601
67.05422664 7.617291099
69.0334912 2.050882472
81.06987671 9.362773031
83.08552677 2.070950299
95.08552677 2.856411831
105.0698767 5.603371807
107.0491413 1.394339932
107.0855268 7.429055646
109.0647913 1.746462211
121.1011768 1.882556237
123.0804414 3.995460068
123.1168269 1.947129319
125.0960915 1.710627942

Name: +ve in-silico MS/MS by CFM-ID for FGYKCTBCCDITGJ-IONOHQLYSA-N
ID: FGYKCTBCCDITGJ-IONOHQLYSA-N
Comment: Energy0
Num peaks: 6
125.0960915 1.104721127
149.0960915 3.920053708
155.1066561 1.467040296
157.1223062 1.833430328
167.1066561 42.91911882
185.1172208 39.91978714

Name: +ve in-silico MS/MS by CFM-ID for FGYKCTBCCDITGJ-IONOHQLYSA-N
ID: FGYKCTBCCDITGJ-IONOHQLYSA-N
Comment: Energy1
Num peaks: 9
109.1011768 2.27697274
111.1168269 2.56002687
137.0960915 2.437236234
139.1117415 4.867816284
149.0960915 9.795480817
155.1066561 3.513953819
157.1223062 5.043428139
167.1066561 37.535018
185.1172208 13.23596591

Name: +ve in-silico MS/MS by CFM-ID for FGYKCTBCCDITGJ-IONOHQLYSA-N
ID: FGYKCTBCCDITGJ-IONOHQLYSA-N
Comment: Energy2
Num peaks: 24
41.00219107 1.307313895
65.03857658 2.784372011
67.05422664 2.562109996
69.06987671 1.732826264
81.0334912 3.430307297
81.06987671 1.141747155
83.04914126 2.030440566
85.06479133 1.286083319
87.08044139 1.197262112
107.0855268 5.615279876
109.1011768 5.504134208
111.1168269 5.38599809
123.0804414 1.769950568
125.0960915 1.7914153
135.0804414 2.226345324
137.0597059 2.70436873
137.0960915 4.231222327
139.075356 2.713930179
139.1117415 6.919784047
141.0910061 3.671971619
149.0960915 9.612438855
151.075356 3.410702774
153.0910061 1.044392952
167.1066561 6.236671842

Name: +ve in-silico MS/MS by CFM-ID for ASMNARPOFDJRQZ-SFYZADRCSA-N
ID: ASMNARPOFDJRQZ-SFYZADRCSA-N
Comment: Energy0
Num peaks: 6
131.0855268 3.667690814
133.0647913 0.3585260908
135.0804414 1.441056496
137.0960915 0.6693949037
149.0960915 47.18504047
167.1066561 45.42761569

Name: +ve in-silico MS/MS by CFM-ID for ASMNARPOFDJRQZ-SFYZADRCSA-N
ID: ASMNARPOFDJRQZ-SFYZADRCSA-N
Comment: Energy1
Num peaks: 6
83.08552677 1.966454421
131.0855268 11.349725
135.0804414 1.802253896
137.0960915 1.718960997
149.0960915 52.79947922
167.1066561 20.17870521

Name: +ve in-silico MS/MS by CFM-ID for ASMNARPOFDJRQZ-SFYZADRCSA-N
ID: ASMNARPOFDJRQZ-SFYZADRCSA-N
Comment: Energy2
Num peaks: 11
65.00219107 2.060564022
81.06987671 9.487344225
83.08552677 12.76304004
93.06987671 2.249494941
105.0698767 8.744151486
107.0855268 7.999464227
109.0647913 2.466781091
121.1011768 3.730162341
131.0855268 10.55988846
133.0647913 7.184968345
149.0960915 14.75448127

Name: +ve in-silico MS/MS by CFM-ID for TZUORCZPIKYDQG-UHFFFAOYSA-N
ID: TZUORCZPIKYDQG-UHFFFAOYSA-N
Comment: Energy0
Num peaks: 6
43.05422664 2.232051666
123.0440559 2.064832117
135.0804414 1.709673121
139.075356 1.416358813
139.1117415 1.516447204
167.1066561 79.92877416

Name: +ve in-silico MS/MS by CFM-ID for TZUORCZPIKYDQG-UHFFFAOYSA-N
ID: TZUORCZPIKYDQG-UHFFFAOYSA-N
Comment: Energy1
Num peaks: 18
29.03857658 1.124142031
39.02292652 1.859235343
41.03857658 2.421780086
43.05422664 7.705636497
81.06987671 1.149402785
93.06987671 0.9972412353
95.04914126 0.9206166289
107.0855268 1.690384446
123.0440559 3.752593433
123.0804414 2.084486346
125.0597059 1.138208826
135.0804414 3.865206914
137.0597059 1.912393468
137.0960915 4.937078079
139.075356 1.436994466
139.1117415 4.397020507
151.075356 2.005876529
167.1066561 37.27800891

Name: +ve in-silico MS/MS by CFM-ID for TZUORCZPIKYDQG-UHFFFAOYSA-N
ID: TZUORCZPIKYDQG-UHFFFAOYSA-N
Comment: Energy2
Num peaks: 31
15.02292652 1.189006365
39.02292652 9.114260492
41.03857658 7.290256543
43.05422664 9.087067765
45.06987671 1.370284672
49.00727645 3.119958067
51.02292652 6.33840406
53.03857658 3.402739452
55.05422664 1.027217069
57.06987671 1.139212899
65.03857658 2.371015777
67.05422664 3.515213932
77.03857658 1.170898179
79.01784114 1.099498576
79.05422664 1.8994638
81.06987671 1.717115703
91.05422664 1.324661275
93.06987671 3.874331949
95.04914126 2.217843061
95.08552677 0.9120057132
105.0698767 1.225704487
107.0491413 1.007272832
107.0855268 2.306225508
109.0284058 1.704409239
121.0647913 1.075261685
123.0440559 3.363523378
123.0804414 1.105313937
135.0804414 0.932279752
137.0597059 0.8777282734
139.1117415 0.8036072469
151.075356 2.451912934

Name: +ve in-silico MS/MS by CFM-ID for QHDPITNBVDSMQH-GWUDXMQCSA-N
ID: QHDPITNBVDSMQH-GWUDXMQCSA-N
Comment: Energy0
Num peaks: 6
119.0855268 2.319790248
121.1011768 19.64621314
123.1168269 2.799476958
131.0855268 0.7531896757
149.0960915 17.77614668
167.1066561 55.54506955

Name: +ve in-silico MS/MS by CFM-ID for QHDPITNBVDSMQH-GWUDXMQCSA-N
ID: QHDPITNBVDSMQH-GWUDXMQCSA-N
Comment: Energy1
Num peaks: 6
119.0855268 3.510633751
121.1011768 38.41678599
123.1168269 6.599709043
131.0855268 2.812367411
149.0960915 21.51214543
167.1066561 20.3933906

Name: +ve in-silico MS/MS by CFM-ID for QHDPITNBVDSMQH-GWUDXMQCSA-N
ID: QHDPITNBVDSMQH-GWUDXMQCSA-N
Comment: Energy2
Num peaks: 8
93.06987671 10.77232486
95.08552677 7.814551355
103.0542266 4.896380551
105.0698767 26.51020976
107.0855268 4.400605481
119.0855268 7.206674855
121.1011768 17.91186994
123.1168269 4.720809339

Name: +ve in-silico MS/MS by CFM-ID for HZPKNSYIDSNZKW-ZETCQYMHSA-N
ID: HZPKNSYIDSNZKW-ZETCQYMHSA-N
Comment: Energy0
Num peaks: 6
43.05422664 3.000864909
71.08552677 2.984568044
99.08044139 18.20889395
117.0910061 5.755518718
127.1117415 1.590654203
145.1223062 56.7809914

Name: +ve in-silico MS/MS by CFM-ID for HZPKNSYIDSNZKW-ZETCQYMHSA-N
ID: HZPKNSYIDSNZKW-ZETCQYMHSA-N
Comment: Energy1
Num peaks: 10
41.03857658 4.129135548
43.05422664 12.9570995
45.06987671 2.453138777
47.04914126 2.616236736
71.08552677 15.54848535
81.06987671 2.352987687
99.08044139 20.22526071
117.0910061 3.09783452
127.1117415 2.365851856
145.1223062 15.83699636

Name: +ve in-silico MS/MS by CFM-ID for HZPKNSYIDSNZKW-ZETCQYMHSA-N
ID: HZPKNSYIDSNZKW-ZETCQYMHSA-N
Comment: Energy2
Num peaks: 13
27.02292652 2.767042953
29.03857658 2.466963561
39.02292652 2.747857556
41.03857658 12.24479543
43.05422664 10.90291515
45.06987671 6.883166454
55.05422664 4.518664564
57.0334912 2.809448877
69.06987671 7.717076148
71.08552677 17.30265957
73.10117684 2.732668198
83.04914126 3.075371171
99.08044139 3.891589488

Name: +ve in-silico MS/MS by CFM-ID for HKSZOCZVPKOCDI-NBEYISGCSA-N
ID: HKSZOCZVPKOCDI-NBEYISGCSA-N
Comment: Energy0
Num peaks: 8
125.0960915 3.665706589
141.0910061 2.332560476
143.1066561 1.394359396
153.0910061 13.97052834
155.1066561 1.716650613
167.1066561 8.503647512
169.0859207 2.7997354
185.1172208 46.40512307

Name: +ve in-silico MS/MS by CFM-ID for HKSZOCZVPKOCDI-NBEYISGCSA-N
ID: HKSZOCZVPKOCDI-NBEYISGCSA-N
Comment: Energy1
Num peaks: 31
39.02292652 1.029408514
41.03857658 1.455267408
51.02292652 1.621682411
53.03857658 3.137349702
55.05422664 3.897544083
57.0334912 1.98576266
57.06987671 1.347187772
67.01784114 2.388747987
69.0334912 2.387273441
71.04914126 2.509991321
81.0334912 1.220311485
81.06987671 1.288214485
83.04914126 1.326854129
85.06479133 1.959011941
95.01275576 0.845852633
97.02840582 0.9716883165
109.0284058 0.9893919107
109.0647913 1.115850045
111.0804414 0.9052739423
125.0960915 5.369258924
127.0389705 1.184620651
129.0546206 1.522783706
135.0804414 1.82862838
137.0960915 1.093442627
139.075356 0.8696117697
141.0910061 1.867372584
143.1066561 1.777498475
153.0910061 7.552206368
167.1066561 6.557665511
169.0859207 1.455782387
185.1172208 14.38779089

Name: +ve in-silico MS/MS by CFM-ID for HKSZOCZVPKOCDI-NBEYISGCSA-N
ID: HKSZOCZVPKOCDI-NBEYISGCSA-N
Comment: Energy2
Num peaks: 31
39.02292652 4.158580339
41.03857658 4.729341797
43.05422664 1.191265664
51.02292652 3.972242428
53.03857658 4.780604999
55.05422664 7.111969944
57.0334912 2.327754403
57.06987671 1.333186856
59.04914126 1.914016939
59.08552677 1.04875717
65.03857658 2.937653481
67.01784114 3.966623728
69.0334912 4.300767266
71.04914126 0.9671569146
73.02840582 1.744020483
73.06479133 1.557015106
81.0334912 1.750616008
81.06987671 3.456280673
83.04914126 2.096215461
97.02840582 1.468767613
97.06479133 1.341104004
109.0284058 0.9160134114
109.0647913 4.362781274
109.1011768 1.188875779
111.0440559 0.8874078866
111.0804414 1.057518193
113.0597059 1.846312276
117.0910061 1.405121525
125.0960915 0.9529007903
137.0960915 2.258571045
169.0859207 1.067943369

Name: +ve in-silico MS/MS by CFM-ID for CGEVOYRUHMDHSE-YUMQZZPRSA-N
ID: CGEVOYRUHMDHSE-YUMQZZPRSA-N
Comment: Energy0
Num peaks: 6
121.1011768 3.776290364
123.1168269 3.724298638
139.075356 2.951635156
141.0910061 4.981513368
149.0960915 3.410488056
167.1066561 73.88422673

Name: +ve in-silico MS/MS by CFM-ID for CGEVOYRUHMDHSE-YUMQZZPRSA-N
ID: CGEVOYRUHMDHSE-YUMQZZPRSA-N
Comment: Energy1
Num peaks: 8
39.02292652 1.939338106
41.03857658 2.133506858
51.02292652 1.995930346
121.1011768 5.93154113
123.1168269 8.46014286
139.1117415 6.234265956
149.0960915 7.683108538
167.1066561 47.41485579

Name: +ve in-silico MS/MS by CFM-ID for CGEVOYRUHMDHSE-YUMQZZPRSA-N
ID: CGEVOYRUHMDHSE-YUMQZZPRSA-N
Comment: Energy2
Num peaks: 24
39.02292652 5.654461833
41.03857658 6.340339317
51.02292652 1.608662271
53.03857658 4.106009649
55.05422664 8.944264504
57.06987671 5.507111567
59.08552677 3.178500679
63.02292652 1.430635696
65.03857658 5.888199347
67.05422664 3.365715631
79.05422664 6.251124411
81.0334912 1.179320177
81.06987671 6.654496112
83.08552677 3.603096327
95.08552677 2.06503526
97.10117684 1.129378633
107.0855268 1.857972779
121.1011768 2.617903425
123.0804414 1.333965021
123.1168269 2.320094747
137.0597059 1.267070171
139.075356 1.192335757
139.1117415 1.26575682
149.0960915 1.638559215

Name: +ve in-silico MS/MS by CFM-ID for MCGLCWJFRQHBEQ-ADIUVMHLSA-N
ID: MCGLCWJFRQHBEQ-ADIUVMHLSA-N
Comment: Energy0
Num peaks: 9
67.05422664 2.069719027
105.0698767 6.80070102
107.0855268 9.503678457
121.1011768 11.65425313
123.0440559 2.141325982
125.0597059 2.189925154
131.0855268 2.670475597
149.0960915 18.15578567
167.1066561 25.27973673

Name: +ve in-silico MS/MS by CFM-ID for MCGLCWJFRQHBEQ-ADIUVMHLSA-N
ID: MCGLCWJFRQHBEQ-ADIUVMHLSA-N
Comment: Energy1
Num peaks: 11
39.02292652 3.598139191
55.05422664 6.523863395
65.03857658 7.991353071
67.05422664 3.818651596
79.05422664 2.076998908
89.03857658 3.335984261
105.0698767 13.19924373
107.0855268 17.24975647
121.1011768 16.70513214
149.0960915 3.415832962
167.1066561 2.513139981

Name: +ve in-silico MS/MS by CFM-ID for MCGLCWJFRQHBEQ-ADIUVMHLSA-N
ID: MCGLCWJFRQHBEQ-ADIUVMHLSA-N
Comment: Energy2
Num peaks: 11
39.02292652 10.74218216
41.03857658 2.635965901
49.00727645 7.4159622
51.02292652 6.052214718
55.05422664 18.72883889
65.03857658 14.95800008
67.05422664 6.11875674
79.05422664 3.130860449
91.05422664 2.654354142
105.0698767 5.540283119
107.0855268 3.189984045

Name: +ve in-silico MS/MS by CFM-ID for CGYLWHVYZDSTDR-ZJUUUORDSA-N
ID: CGYLWHVYZDSTDR-ZJUUUORDSA-N
Comment: Energy0
Num peaks: 11
55.05422664 1.57867359
81.06987671 1.998834378
83.08552677 2.095857684
107.0491413 1.537790961
109.0647913 1.860140344
119.0855268 1.469163229
127.075356 2.287155126
131.0855268 2.341820663
137.0960915 1.350323132
149.0960915 34.55065426
167.1066561 29.17497878

Name: +ve in-silico MS/MS by CFM-ID for CGYLWHVYZDSTDR-ZJUUUORDSA-N
ID: CGYLWHVYZDSTDR-ZJUUUORDSA-N
Comment: Energy1
Num peaks: 28
39.02292652 1.317905821
41.03857658 2.49502586
55.05422664 5.561744794
57.06987671 1.148861277
65.03857658 1.242369838
67.05422664 2.6009377
69.0334912 1.460485752
69.06987671 2.765513641
79.01784114 2.329215634
79.05422664 1.335200614
81.0334912 2.766504403
81.06987671 2.482293624
83.04914126 1.570746686
83.08552677 2.668912106
105.0334912 1.952360705
107.0491413 2.389542988
109.0647913 6.328622586
121.0647913 1.351657853
121.1011768 1.159588242
123.0440559 1.960175722
123.0804414 1.073300458
125.0597059 1.123474488
127.075356 3.536277284
131.0855268 3.394542882
137.0960915 1.820519556
139.1117415 1.316964243
149.0960915 13.78799954
167.1066561 7.367731341

Name: +ve in-silico MS/MS by CFM-ID for CGYLWHVYZDSTDR-ZJUUUORDSA-N
ID: CGYLWHVYZDSTDR-ZJUUUORDSA-N
Comment: Energy2
Num peaks: 27
25.00727645 1.275074898
39.02292652 6.143024689
41.03857658 2.920732158
43.05422664 0.9775384076
49.00727645 2.699656898
51.02292652 4.0031827
53.00219107 1.306288365
53.03857658 3.547478234
55.05422664 10.41089613
57.06987671 4.174707898
59.08552677 3.438765312
65.03857658 5.119344622
67.05422664 4.587175686
69.0334912 1.495371645
69.06987671 1.404093671
79.01784114 3.267543042
79.05422664 2.687629421
81.0334912 2.284715147
81.06987671 4.837625489
83.08552677 1.721379934
91.05422664 2.239156474
93.06987671 2.12315007
95.08552677 1.102539803
105.0698767 1.540849103
107.0855268 2.11815184
119.0855268 1.444636455
121.1011768 1.299975426

Name: +ve in-silico MS/MS by CFM-ID for ADBMMOURWGZZKA-MTMYIVCTSA-N
ID: ADBMMOURWGZZKA-MTMYIVCTSA-N
Comment: Energy0
Num peaks: 21
41.03857658 1.26217883
57.0334912 1.112238514
59.04914126 2.67784568
67.05422664 0.8749759283
71.04914126 2.467532645
85.06479133 1.336869304
111.0804414 1.49031059
113.0597059 2.208598903
113.0960915 1.686326369
121.1011768 1.08099838
123.1168269 1.007809379
125.0597059 2.443285213
127.075356 2.441971448
137.0960915 0.8652194758
139.1117415 2.51518574
141.1273916 1.199761936
149.0960915 1.088776027
153.0910061 2.382037554
155.1066561 1.193808917
167.1066561 23.47957822
185.1172208 26.0261541

Name: +ve in-silico MS/MS by CFM-ID for ADBMMOURWGZZKA-MTMYIVCTSA-N
ID: ADBMMOURWGZZKA-MTMYIVCTSA-N
Comment: Energy1
Num peaks: 31
39.02292652 5.522228295
41.03857658 5.418345648
43.05422664 1.482668355
53.03857658 1.537145018
55.01784114 1.694449032
55.05422664 1.431969246
65.03857658 2.153654767
67.05422664 4.777289755
69.0334912 1.230180153
69.06987671 2.161641627
71.04914126 5.46252644
81.06987671 1.06430189
83.08552677 1.169166684
85.06479133 2.644412602
95.04914126 0.9940071964
97.10117684 1.150145323
111.0440559 1.049920215
113.0597059 3.743408876
119.0855268 1.588499237
121.1011768 1.563569214
123.1168269 1.616739851
125.0597059 3.251044258
127.075356 1.688907959
137.0960915 1.223696339
139.1117415 2.147836823
141.1273916 1.661337974
149.0960915 1.078215938
155.1066561 1.035112774
157.1223062 1.376862801
167.1066561 8.405198421
185.1172208 3.547228158

Name: +ve in-silico MS/MS by CFM-ID for ADBMMOURWGZZKA-MTMYIVCTSA-N
ID: ADBMMOURWGZZKA-MTMYIVCTSA-N
Comment: Energy2
Num peaks: 30
25.00727645 0.7674958835
39.02292652 8.975357269
41.03857658 8.526664602
43.05422664 1.398599444
53.03857658 4.209050325
55.01784114 1.880492025
55.05422664 4.538934083
57.0334912 2.327836833
59.04914126 2.314874989
63.02292652 0.7507034034
65.03857658 3.913402715
67.05422664 4.827559752
69.0334912 2.100755267
69.06987671 5.691688981
71.04914126 3.829156137
79.05422664 1.986717409
81.06987671 4.441953168
83.08552677 3.843000894
85.06479133 0.8683472269
91.05422664 1.506935727
95.04914126 1.135440209
95.08552677 2.04521615
97.02840582 1.006484974
97.06479133 1.483788388
99.1168269 0.8037852861
101.0960915 0.7428345289
111.0440559 0.9102075176
113.0597059 1.085171706
123.1168269 0.7547708742
139.1117415 1.577039998

Name: +ve in-silico MS/MS by CFM-ID for CPLJYHROMJLAPW-WEVVVXLNSA-N
ID: CPLJYHROMJLAPW-WEVVVXLNSA-N
Comment: Energy0
Num peaks: 13
55.05422664 1.668750879
79.05422664 3.065487627
81.06987671 3.292688464
83.08552677 1.662765329
107.0855268 4.287043226
109.1011768 5.306367044
121.1011768 3.4096198
123.0440559 4.373035326
123.1168269 1.982586063
125.0597059 3.979336103
135.0804414 1.587361007
149.0960915 2.143311102
167.1066561 43.42456945

Name: +ve in-silico MS/MS by CFM-ID for CPLJYHROMJLAPW-WEVVVXLNSA-N
ID: CPLJYHROMJLAPW-WEVVVXLNSA-N
Comment: Energy1
Num peaks: 22
39.02292652 5.089576229
41.03857658 1.610470473
55.05422664 5.296695256
63.02292652 1.951949716
65.03857658 3.281934126
67.05422664 2.00066773
69.06987671 3.752691592
79.05422664 8.966376186
81.06987671 11.44154175
83.08552677 4.916599179
95.08552677 1.300811438
97.02840582 2.298426348
105.0698767 1.566188858
107.0855268 2.893611517
109.1011768 4.527924254
111.0440559 1.714150697
119.0855268 2.135671
121.1011768 3.106739009
123.1168269 2.895575666
139.1117415 1.591160759
149.0960915 1.58588863
167.1066561 6.284731537

Name: +ve in-silico MS/MS by CFM-ID for CPLJYHROMJLAPW-WEVVVXLNSA-N
ID: CPLJYHROMJLAPW-WEVVVXLNSA-N
Comment: Energy2
Num peaks: 16
39.02292652 6.34691131
41.03857658 2.904558176
49.00727645 6.706685013
51.02292652 6.315429629
53.03857658 7.666496919
55.05422664 14.13676812
63.02292652 2.42122528
65.03857658 7.879038629
67.05422664 6.300960274
69.06987671 4.03180727
79.05422664 4.989985728
81.06987671 3.487555729
89.03857658 1.761614095
93.06987671 2.474996348
107.0855268 2.502130972
109.1011768 1.784550245

Name: +ve in-silico MS/MS by CFM-ID for WHYBHJWYBIXOPS-PSASIEDQSA-N
ID: WHYBHJWYBIXOPS-PSASIEDQSA-N
Comment: Energy0
Num peaks: 6
91.05422664 9.269214717
93.06987671 2.23635763
121.0647913 2.816424292
131.0855268 9.572058878
149.0960915 22.22597199
167.1066561 40.79670459

Name: +ve in-silico MS/MS by CFM-ID for WHYBHJWYBIXOPS-PSASIEDQSA-N
ID: WHYBHJWYBIXOPS-PSASIEDQSA-N
Comment: Energy1
Num peaks: 7
57.0334912 3.490111951
75.04405588 3.627878132
91.05422664 34.76144007
93.06987671 11.79802073
131.0855268 8.752893589
149.0960915 10.45185873
167.1066561 8.333647552

Name: +ve in-silico MS/MS by CFM-ID for WHYBHJWYBIXOPS-PSASIEDQSA-N
ID: WHYBHJWYBIXOPS-PSASIEDQSA-N
Comment: Energy2
Num peaks: 19
45.0334912 1.621305049
49.00727645 1.492487459
51.02292652 1.450481823
55.01784114 2.909648918
57.0334912 4.488181672
63.02292652 2.027741533
65.03857658 3.785963302
69.0334912 1.215665938
71.04914126 1.89632281
75.02292652 2.299222247
77.03857658 1.627096339
79.05422664 4.584977099
91.05422664 25.62209598
93.06987671 9.401708169
97.10117684 1.931809915
103.0542266 2.245370857
105.0698767 1.661311302
131.0855268 7.917946083
149.0960915 2.12151626

Name: +ve in-silico MS/MS by CFM-ID for NQWBFQXRASPNLB-DJLDLDEBSA-N
ID: NQWBFQXRASPNLB-DJLDLDEBSA-N
Comment: Energy0
Num peaks: 7
91.05422664 2.624051634
93.06987671 7.348472083
111.0804414 2.774481724
121.1011768 3.280774259
123.1168269 3.308913533
149.0960915 2.915204181
167.1066561 59.23625443

Name: +ve in-silico MS/MS by CFM-ID for NQWBFQXRASPNLB-DJLDLDEBSA-N
ID: NQWBFQXRASPNLB-DJLDLDEBSA-N
Comment: Energy1
Num peaks: 21
39.02292652 1.950915662
41.03857658 1.935641021
43.05422664 1.341986474
51.02292652 2.994729555
53.03857658 3.464165144
55.05422664 3.243443945
65.03857658 2.674109818
67.05422664 2.883983832
69.06987671 1.587709755
91.05422664 6.546804602
93.06987671 7.973767387
95.08552677 2.347899038
97.10117684 2.184894738
111.0804414 1.59788822
119.0855268 3.46233629
121.1011768 3.275607447
123.0440559 1.775435543
123.1168269 4.146198378
139.1117415 3.546653891
149.0960915 3.77527226
167.1066561 17.36054629

Name: +ve in-silico MS/MS by CFM-ID for NQWBFQXRASPNLB-DJLDLDEBSA-N
ID: NQWBFQXRASPNLB-DJLDLDEBSA-N
Comment: Energy2
Num peaks: 18
39.02292652 10.02079968
41.03857658 5.861094996
43.05422664 6.603855194
49.00727645 2.557582383
51.02292652 9.304326884
53.00219107 2.250736719
53.03857658 5.543864949
55.05422664 10.95124859
57.06987671 1.524469798
65.03857658 6.912933009
67.05422664 3.359953649
69.06987671 2.258292089
83.08552677 1.14296263
91.05422664 3.762186185
93.06987671 3.238606459
95.08552677 1.983871329
97.10117684 1.127713598
151.075356 1.619596885

Name: +ve in-silico MS/MS by CFM-ID for UAWJLLPOCRBNTR-VIFPVBQESA-N
ID: UAWJLLPOCRBNTR-VIFPVBQESA-N
Comment: Energy0
Num peaks: 6
67.05422664 1.007310935
69.06987671 1.419014688
95.04914126 1.923172156
97.06479133 1.230859207
149.0960915 46.41433393
167.1066561 34.14575028

Name: +ve in-silico MS/MS by CFM-ID for UAWJLLPOCRBNTR-VIFPVBQESA-N
ID: UAWJLLPOCRBNTR-VIFPVBQESA-N
Comment: Energy1
Num peaks: 17
39.02292652 1.461274838
41.03857658 1.194181751
55.05422664 2.577387129
65.03857658 1.680539526
67.05422664 1.31638283
69.06987671 2.478989207
71.04914126 1.125293233
81.06987671 1.068628675
93.0334912 4.639663405
95.04914126 3.322042584
95.08552677 1.028119025
97.06479133 2.269081112
99.08044139 1.195024856
137.0960915 1.436899139
139.1117415 1.533398237
149.0960915 35.37873766
167.1066561 16.76977291

Name: +ve in-silico MS/MS by CFM-ID for UAWJLLPOCRBNTR-VIFPVBQESA-N
ID: UAWJLLPOCRBNTR-VIFPVBQESA-N
Comment: Energy2
Num peaks: 25
25.00727645 1.674141679
39.02292652 8.019077132
41.03857658 5.15662024
49.00727645 3.115777784
51.02292652 3.028950015
53.00219107 1.987799678
53.03857658 4.478020737
55.05422664 5.69065842
57.06987671 3.535875037
65.03857658 5.41425851
67.05422664 11.02856359
69.0334912 2.018443711
69.06987671 5.740413484
73.10117684 1.291446018
79.01784114 1.224336856
81.0334912 1.286853605
81.06987671 2.034441257
91.05422664 1.801136316
93.0334912 2.724629176
93.06987671 1.216178445
95.04914126 2.322500198
95.08552677 1.620774896
121.1011768 1.459525882
133.0647913 1.260818796
149.0960915 1.208257908

Name: +ve in-silico MS/MS by CFM-ID for MCGLCWJFRQHBEQ-UHFFFAOYSA-N
ID: MCGLCWJFRQHBEQ-UHFFFAOYSA-N
Comment: Energy0
Num peaks: 9
67.05422664 2.069719027
105.0698767 6.80070102
107.0855268 9.503678457
121.1011768 11.65425313
123.0440559 2.141325982
125.0597059 2.189925154
131.0855268 2.670475597
149.0960915 18.15578567
167.1066561 25.27973673

Name: +ve in-silico MS/MS by CFM-ID for MCGLCWJFRQHBEQ-UHFFFAOYSA-N
ID: MCGLCWJFRQHBEQ-UHFFFAOYSA-N
Comment: Energy1
Num peaks: 11
39.02292652 3.598139191
55.05422664 6.523863395
65.03857658 7.991353071
67.05422664 3.818651596
79.05422664 2.076998908
89.03857658 3.335984261
105.0698767 13.19924373
107.0855268 17.24975647
121.1011768 16.70513214
149.0960915 3.415832962
167.1066561 2.513139981

Name: +ve in-silico MS/MS by CFM-ID for MCGLCWJFRQHBEQ-UHFFFAOYSA-N
ID: MCGLCWJFRQHBEQ-UHFFFAOYSA-N
Comment: Energy2
Num peaks: 11
39.02292652 10.74218216
41.03857658 2.635965901
49.00727645 7.4159622
51.02292652 6.052214718
55.05422664 18.72883889
65.03857658 14.95800008
67.05422664 6.11875674
79.05422664 3.130860449
91.05422664 2.654354142
105.0698767 5.540283119
107.0855268 3.189984045

Name: +ve in-silico MS/MS by CFM-ID for UWIWTVMSDDWOMV-MRTMQBJTSA-N
ID: UWIWTVMSDDWOMV-MRTMQBJTSA-N
Comment: Energy0
Num peaks: 6
44.99710569 1.434205512
69.06987671 1.628963488
129.0546206 4.193256923
167.1066561 7.183913463
169.0859207 1.250598044
185.1172208 69.03127061

Name: +ve in-silico MS/MS by CFM-ID for UWIWTVMSDDWOMV-MRTMQBJTSA-N
ID: UWIWTVMSDDWOMV-MRTMQBJTSA-N
Comment: Energy1
Num peaks: 20
39.02292652 1.275079137
41.03857658 1.740456161
51.02292652 1.020634667
55.05422664 1.2085963
67.05422664 15.49300237
69.06987671 15.31354007
71.08552677 3.821882188
85.06479133 2.409025916
115.0389705 1.010273117
123.0804414 0.9204744611
129.0546206 2.554952957
137.0960915 3.266840564
139.075356 0.8772944116
139.1117415 2.295016769
141.1273916 2.608253788
143.0702706 1.252929605
157.0859207 1.037772403
157.1223062 2.04254864
167.1066561 4.832793732
185.1172208 15.27715364

Name: +ve in-silico MS/MS by CFM-ID for UWIWTVMSDDWOMV-MRTMQBJTSA-N
ID: UWIWTVMSDDWOMV-MRTMQBJTSA-N
Comment: Energy2
Num peaks: 31
25.00727645 1.461409665
27.02292652 1.515882417
29.03857658 1.026556507
39.02292652 4.308352286
41.00219107 4.694579475
41.03857658 8.861847615
43.05422664 4.024731552
44.99710569 1.108114264
45.0334912 1.099869156
47.04914126 2.502310349
51.02292652 3.677248427
53.03857658 4.273152383
55.05422664 5.555847339
57.06987671 3.435748145
65.03857658 1.152016257
67.01784114 1.607747042
67.05422664 1.73974016
69.0334912 2.120377525
69.06987671 3.452791159
71.08552677 1.090082325
83.04914126 1.594203579
85.06479133 1.868993337
97.10117684 0.9218893139
111.0440559 1.393126059
113.0233204 1.587665166
113.0597059 1.769273662
127.075356 1.407148047
129.0546206 2.218840231
141.0910061 1.019195727
167.1066561 1.138131579
169.0859207 2.088987043

Name: +ve in-silico MS/MS by CFM-ID for SIZDUQQDBXJXLQ-SFYZADRCSA-N
ID: SIZDUQQDBXJXLQ-SFYZADRCSA-N
Comment: Energy0
Num peaks: 6
123.0804414 2.882834148
125.0960915 6.338853459
139.1117415 11.57404868
149.0960915 6.92582849
167.1066561 24.70298298
185.1172208 30.23258546

Name: +ve in-silico MS/MS by CFM-ID for SIZDUQQDBXJXLQ-SFYZADRCSA-N
ID: SIZDUQQDBXJXLQ-SFYZADRCSA-N
Comment: Energy1
Num peaks: 27
39.02292652 1.124860701
41.03857658 1.087303642
57.0334912 4.29475685
67.05422664 0.9280122186
69.0334912 1.462355709
71.04914126 1.443961105
73.02840582 1.091128167
81.06987671 1.786488098
93.06987671 1.288095909
95.08552677 2.257556023
97.06479133 0.8668660998
97.10117684 1.032853029
99.08044139 1.707481417
107.0855268 1.090049127
109.0647913 1.183585099
111.0804414 1.009269402
113.0960915 1.267750222
121.1011768 4.142600028
123.0804414 3.76422729
123.1168269 1.183164189
125.0960915 5.601717104
137.0960915 1.074675367
139.1117415 19.85023066
141.1273916 2.646553431
149.0960915 3.607861337
167.1066561 8.224348338
185.1172208 5.466598799

Name: +ve in-silico MS/MS by CFM-ID for SIZDUQQDBXJXLQ-SFYZADRCSA-N
ID: SIZDUQQDBXJXLQ-SFYZADRCSA-N
Comment: Energy2
Num peaks: 30
27.02292652 1.154312514
39.02292652 3.763383108
41.00219107 1.236508942
41.03857658 5.496597422
43.01784114 1.240999124
55.05422664 2.579394401
57.0334912 3.633462005
59.04914126 1.716646479
65.00219107 0.9340172168
65.03857658 4.210796599
67.01784114 1.574641604
67.05422664 2.586198041
68.99710569 0.9122649539
69.0334912 0.837567271
69.06987671 2.409510703
81.06987671 7.119008553
83.08552677 2.802651977
93.06987671 1.469784439
95.08552677 5.916677638
97.10117684 2.366281886
105.0698767 2.114322088
107.0491413 2.558097311
107.0855268 2.686531461
109.0647913 3.892297609
121.1011768 1.85051759
123.0804414 6.019355462
123.1168269 2.362528931
125.0960915 2.427965355
127.075356 1.148141072
139.1117415 1.801326819

Name: +ve in-silico MS/MS by CFM-ID for IVZCQNFSZAFCLM-SECBINFHSA-N
ID: IVZCQNFSZAFCLM-SECBINFHSA-N
Comment: Energy0
Num peaks: 10
79.05422664 2.035624181
91.05422664 4.110008853
93.06987671 5.818862657
119.0855268 2.139494498
121.1011768 13.34224064
123.1168269 1.730985584
127.075356 3.013131513
149.0960915 11.15978865
151.075356 4.448606475
167.1066561 33.02980391

Name: +ve in-silico MS/MS by CFM-ID for IVZCQNFSZAFCLM-SECBINFHSA-N
ID: IVZCQNFSZAFCLM-SECBINFHSA-N
Comment: Energy1
Num peaks: 21
39.02292652 1.689298159
49.00727645 1.673748688
51.02292652 1.384867656
53.00219107 1.453585787
68.99710569 4.409783452
71.01275576 1.795321678
79.05422664 5.763886154
81.06987671 5.177000001
85.02840582 1.321994175
91.05422664 4.221157814
93.06987671 10.27202536
95.08552677 4.188548682
105.0698767 1.440039242
107.0855268 1.278644315
119.0855268 1.957541601
121.1011768 13.6687056
123.1168269 1.857106962
127.075356 1.597032951
149.0960915 6.309678221
151.075356 2.833559125
167.1066561 6.407545373

Name: +ve in-silico MS/MS by CFM-ID for IVZCQNFSZAFCLM-SECBINFHSA-N
ID: IVZCQNFSZAFCLM-SECBINFHSA-N
Comment: Energy2
Num peaks: 15
27.02292652 2.257122409
39.02292652 6.500163423
41.03857658 3.384157563
51.02292652 3.929727144
53.03857658 2.001240728
65.03857658 3.119029779
79.05422664 9.999172977
81.06987671 8.99573493
91.05422664 7.725170076
93.06987671 10.92222681
95.08552677 3.506737946
105.0698767 7.844189496
107.0855268 4.805725024
119.0855268 2.483858442
121.1011768 3.923580475

Name: +ve in-silico MS/MS by CFM-ID for UPLYFEVRLSBCHR-SECBINFHSA-N
ID: UPLYFEVRLSBCHR-SECBINFHSA-N
Comment: Energy0
Num peaks: 12
57.0334912 1.392687706
107.0855268 1.382271056
121.1011768 2.463134966
123.0804414 1.995803203
125.0597059 2.151855472
125.0960915 3.933037889
127.075356 2.956099846
139.1117415 6.2833462
143.1066561 1.322197454
149.0960915 12.18372669
167.1066561 25.04758477
185.1172208 19.52189526

Name: +ve in-silico MS/MS by CFM-ID for UPLYFEVRLSBCHR-SECBINFHSA-N
ID: UPLYFEVRLSBCHR-SECBINFHSA-N
Comment: Energy1
Num peaks: 24
57.0334912 1.170639446
67.05422664 1.510640937
69.0334912 1.827712399
69.06987671 1.098093022
83.08552677 2.064355033
95.04914126 1.901183577
99.08044139 1.910468685
107.0491413 1.223423836
107.0855268 2.681999379
109.0647913 1.692169431
111.0440559 1.323733083
119.0855268 1.094177505
121.1011768 10.51331406
123.0440559 1.095897458
123.0804414 2.158137687
123.1168269 3.545887499
125.0597059 3.912995301
125.0960915 3.158390278
127.075356 3.258125239
139.1117415 11.8614386
141.1273916 1.609454705
149.0960915 6.004034475
167.1066561 9.740954838
185.1172208 4.311846898

Name: +ve in-silico MS/MS by CFM-ID for UPLYFEVRLSBCHR-SECBINFHSA-N
ID: UPLYFEVRLSBCHR-SECBINFHSA-N
Comment: Energy2
Num peaks: 28
39.02292652 2.700685376
41.00219107 1.401847089
41.03857658 1.299886108
49.00727645 1.569970401
51.02292652 2.270421432
55.05422664 4.193326989
57.0334912 2.156158828
59.01275576 1.527341804
65.03857658 4.40036573
67.01784114 2.523109923
67.05422664 5.268636303
69.0334912 2.558389046
69.06987671 5.75623978
79.05422664 1.99631741
81.06987671 6.801399984
83.01275576 1.092002085
83.08552677 4.963906573
95.04914126 1.199048283
95.08552677 4.513047856
105.0698767 2.692112266
107.0491413 2.102387679
107.0855268 3.353755981
109.0647913 2.40571959
121.1011768 2.741181049
123.0804414 2.586542791
123.1168269 2.54199341
125.0597059 1.73683989
127.075356 1.874308629

Name: +ve in-silico MS/MS by CFM-ID for ZPNNJYNIHQZIJX-JTQLQIEISA-N
ID: ZPNNJYNIHQZIJX-JTQLQIEISA-N
Comment: Energy0
Num peaks: 6
105.0698767 3.731580442
107.0855268 2.471600343
131.0855268 1.438948222
135.0804414 7.838932059
149.0960915 14.11459641
167.1066561 59.33764984

Name: +ve in-silico MS/MS by CFM-ID for ZPNNJYNIHQZIJX-JTQLQIEISA-N
ID: ZPNNJYNIHQZIJX-JTQLQIEISA-N
Comment: Energy1
Num peaks: 11
61.02840582 1.658229789
79.05422664 1.129774211
105.0698767 8.366995702
107.0855268 7.927991423
131.0855268 3.457227595
133.0647913 1.069973951
135.0804414 4.936007985
139.075356 1.25892761
149.0960915 23.29777711
151.075356 1.621076904
167.1066561 26.21098141

Name: +ve in-silico MS/MS by CFM-ID for ZPNNJYNIHQZIJX-JTQLQIEISA-N
ID: ZPNNJYNIHQZIJX-JTQLQIEISA-N
Comment: Energy2
Num peaks: 26
39.02292652 1.901477382
49.00727645 2.018019153
51.02292652 3.930846649
53.03857658 2.278988183
63.02292652 1.308159176
65.03857658 1.982089592
77.03857658 5.442946431
79.05422664 4.268619619
81.06987671 2.554576061
89.03857658 1.756800467
91.05422664 4.145471147
103.0542266 1.786183467
105.0698767 9.188219397
107.0855268 4.857920199
111.1168269 1.131304547
117.0698767 4.289775069
119.0491413 2.412059557
119.0855268 2.668627112
121.0647913 0.9799150549
121.1011768 1.687425886
131.0855268 5.978804868
133.0647913 3.921641216
135.0804414 2.836993912
139.1117415 1.104239458
149.0960915 3.846568542
151.075356 1.765653736

Name: +ve in-silico MS/MS by CFM-ID for HQSINGOZEKLUTA-JEZHCXPESA-N
ID: HQSINGOZEKLUTA-JEZHCXPESA-N
Comment: Energy0
Num peaks: 6
107.0855268 4.09553377
125.0960915 3.580466158
139.1117415 2.11178933
149.0960915 3.691945792
167.1066561 35.95442197
185.1172208 33.32972127

Name: +ve in-silico MS/MS by CFM-ID for HQSINGOZEKLUTA-JEZHCXPESA-N
ID: HQSINGOZEKLUTA-JEZHCXPESA-N
Comment: Energy1
Num peaks: 22
65.03857658 2.660837882
67.05422664 3.639710386
69.06987671 2.11162392
105.0698767 2.121287741
107.0855268 4.778715405
111.0440559 2.455627676
113.0597059 2.16669121
119.0855268 2.830761824
121.1011768 2.038444865
123.0804414 2.264646054
123.1168269 1.858634787
125.0597059 2.320440551
125.0960915 2.741910024
127.075356 1.572300938
137.0960915 2.19273042
139.1117415 3.265001216
141.1273916 2.450314009
143.1066561 1.664718794
149.0960915 3.346432024
157.1223062 3.928948821
167.1066561 16.5578034
185.1172208 12.37182655

Name: +ve in-silico MS/MS by CFM-ID for HQSINGOZEKLUTA-JEZHCXPESA-N
ID: HQSINGOZEKLUTA-JEZHCXPESA-N
Comment: Energy2
Num peaks: 29
39.02292652 2.625310094
41.03857658 1.012626937
43.05422664 1.087718867
51.02292652 2.986000199
53.03857658 2.80744956
55.05422664 7.29099722
57.06987671 2.33750317
65.03857658 10.69222979
67.05422664 7.981255236
69.06987671 6.166809676
81.06987671 1.253084845
83.04914126 2.279051941
85.06479133 1.034986923
95.01275576 1.286282553
97.02840582 1.145126327
97.06479133 1.643192266
105.0698767 2.969592704
107.0855268 2.50817691
109.0647913 1.158734536
111.0440559 3.529058155
123.0804414 1.06079062
123.1168269 2.098922423
125.0597059 0.999719619
125.0960915 2.218417302
139.1117415 2.910756515
141.0910061 1.354121375
149.0960915 1.459008224
151.075356 2.812596124
167.1066561 1.669448037

Name: +ve in-silico MS/MS by CFM-ID for INJRDZMWIAYEMM-UHFFFAOYSA-N
ID: INJRDZMWIAYEMM-UHFFFAOYSA-N
Comment: Energy0
Num peaks: 7
121.1011768 1.823861387
123.0804414 2.665677962
125.0960915 2.590248021
139.1117415 4.62706135
149.0960915 14.44061578
167.1066561 30.77541601
185.1172208 24.71860662

Name: +ve in-silico MS/MS by CFM-ID for INJRDZMWIAYEMM-UHFFFAOYSA-N
ID: INJRDZMWIAYEMM-UHFFFAOYSA-N
Comment: Energy1
Num peaks: 30
39.02292652 1.319081697
41.03857658 0.9795313975
53.03857658 1.53153252
57.0334912 1.909086556
59.04914126 1.036907888
67.01784114 1.240711288
67.05422664 1.437986247
69.0334912 0.9348519047
71.04914126 1.140244894
79.05422664 1.409192552
81.0334912 1.195683655
81.06987671 2.832804707
83.04914126 0.9109473857
85.06479133 0.9988410963
95.04914126 1.065953185
95.08552677 1.041415324
105.0698767 1.333548533
107.0855268 4.159019046
109.0647913 2.072101518
121.1011768 5.259098965
123.0804414 4.775720527
123.1168269 2.287081621
125.0597059 0.9831464853
125.0960915 5.912495939
127.075356 2.046046116
139.1117415 6.427913457
141.1273916 0.8883976884
149.0960915 6.726933153
167.1066561 11.28138628
185.1172208 4.934878513

Name: +ve in-silico MS/MS by CFM-ID for INJRDZMWIAYEMM-UHFFFAOYSA-N
ID: INJRDZMWIAYEMM-UHFFFAOYSA-N
Comment: Energy2
Num peaks: 31
25.00727645 2.659534546
39.02292652 7.101843886
41.00219107 1.093711654
41.03857658 4.347165289
43.01784114 1.585194411
51.02292652 2.698090105
53.03857658 7.085609117
55.05422664 3.306708043
57.0334912 2.349436492
59.01275576 1.099189555
65.03857658 3.047781326
67.01784114 2.587243508
67.05422664 5.104435427
69.0334912 1.810827814
69.06987671 1.624726083
71.01275576 1.112957194
71.04914126 2.738505529
79.05422664 2.0751852
81.0334912 1.925877559
81.06987671 5.59347462
83.04914126 1.328394549
83.08552677 1.366403965
85.06479133 1.663458522
95.04914126 1.133324447
95.08552677 3.457407438
97.10117684 1.235198177
105.0698767 1.607195076
107.0855268 2.611298142
121.1011768 1.49471078
123.0804414 1.792256771
123.1168269 2.006213136

Name: +ve in-silico MS/MS by CFM-ID for SPYNQWDBZDOAGZ-SECBINFHSA-N
ID: SPYNQWDBZDOAGZ-SECBINFHSA-N
Comment: Energy0
Num peaks: 6
107.0491413 2.666585814
109.0647913 3.28274445
111.0804414 2.672436891
131.0855268 2.980827251
149.0960915 36.774897
167.1066561 33.9385665

Name: +ve in-silico MS/MS by CFM-ID for SPYNQWDBZDOAGZ-SECBINFHSA-N
ID: SPYNQWDBZDOAGZ-SECBINFHSA-N
Comment: Energy1
Num peaks: 28
39.02292652 2.158342174
41.03857658 2.079977006
51.02292652 1.471533097
53.00219107 2.046390051
53.03857658 2.226272733
55.05422664 3.343420885
71.04914126 1.292661533
79.05422664 1.005303154
81.06987671 1.811886874
83.04914126 1.689780213
91.05422664 1.018905701
93.0334912 1.142736663
93.06987671 1.080865119
95.04914126 2.517470639
97.06479133 2.209918305
99.08044139 1.414636851
105.0334912 3.001418844
107.0491413 4.519816454
109.0647913 3.439595946
111.0804414 1.66348315
117.0698767 1.341225423
121.1011768 2.049044825
131.0855268 4.51574196
135.0804414 1.391337269
137.0960915 1.503844638
139.1117415 3.261338605
149.0960915 18.45688805
167.1066561 6.66402108

Name: +ve in-silico MS/MS by CFM-ID for SPYNQWDBZDOAGZ-SECBINFHSA-N
ID: SPYNQWDBZDOAGZ-SECBINFHSA-N
Comment: Energy2
Num peaks: 31
39.02292652 4.458696906
41.03857658 1.866510633
49.00727645 1.863112127
51.02292652 5.147491309
53.03857658 8.071837148
55.05422664 6.696623701
65.03857658 3.986895353
67.05422664 2.765821183
69.06987671 1.076158607
71.04914126 1.045811206
79.01784114 1.079000896
79.05422664 4.217849283
81.0334912 1.683681421
81.06987671 5.134488672
83.04914126 2.033453019
91.05422664 3.515812758
93.0334912 1.587690272
93.06987671 2.829934648
95.04914126 1.909935839
95.08552677 2.192651316
97.06479133 2.036342745
107.0491413 1.109637212
107.0855268 1.041586117
117.0698767 1.66058461
121.0647913 1.314711626
121.1011768 1.615691655
123.0804414 1.820954115
131.0855268 1.565201266
133.0647913 1.252565981
149.0960915 1.70902387
151.075356 1.201808081

Name: +ve in-silico MS/MS by CFM-ID for FELONIKRCJBDIO-ZAJAATJQSA-N
ID: FELONIKRCJBDIO-ZAJAATJQSA-N
Comment: Energy0
Num peaks: 8
55.05422664 1.132019202
59.01275576 1.277277875
105.0698767 2.489345763
107.0855268 4.125397555
121.1011768 8.36870227
131.0855268 3.418551701
149.0960915 24.2118414
167.1066561 35.32846342

Name: +ve in-silico MS/MS by CFM-ID for FELONIKRCJBDIO-ZAJAATJQSA-N
ID: FELONIKRCJBDIO-ZAJAATJQSA-N
Comment: Energy1
Num peaks: 25
39.02292652 2.185450874
41.03857658 1.47990101
43.05422664 2.337730609
49.00727645 1.617886521
51.02292652 1.96317076
53.03857658 3.524183441
55.05422664 3.141218935
57.06987671 1.816711368
65.03857658 2.316614455
67.05422664 0.9594661642
69.06987671 1.896071733
77.03857658 1.002143006
79.05422664 2.648428991
81.06987671 2.343226153
83.01275576 0.9871432817
83.08552677 1.180404807
91.05422664 1.036031733
95.08552677 1.382411803
105.0698767 6.134138887
107.0855268 10.05718176
121.1011768 13.08112635
123.1168269 1.481366623
131.0855268 2.051627125
149.0960915 7.381059321
167.1066561 6.381154841

Name: +ve in-silico MS/MS by CFM-ID for FELONIKRCJBDIO-ZAJAATJQSA-N
ID: FELONIKRCJBDIO-ZAJAATJQSA-N
Comment: Energy2
Num peaks: 20
25.00727645 2.720929711
39.02292652 11.6056116
41.03857658 6.81986699
43.05422664 7.634791075
49.00727645 3.003646247
51.02292652 8.786221717
53.03857658 4.936601412
55.05422664 5.513310363
57.06987671 2.454732116
59.01275576 1.123908606
63.02292652 2.95815556
65.03857658 6.532010486
67.05422664 1.394427946
69.06987671 2.990276734
77.03857658 3.292658316
79.05422664 1.94292193
81.06987671 1.687303121
91.05422664 1.472325463
105.0698767 2.027756785
107.0855268 1.166005456

Name: +ve in-silico MS/MS by CFM-ID for SSKWMOQUUQAJGV-SNVBAGLBSA-N
ID: SSKWMOQUUQAJGV-SNVBAGLBSA-N
Comment: Energy0
Num peaks: 15
67.05422664 0.9504213739
73.02840582 1.687183175
99.04405588 1.423096469
109.0647913 1.241764452
111.0804414 1.920492385
121.1011768 6.874834935
123.1168269 1.323471266
137.0960915 1.097075996
139.1117415 7.24449621
141.1273916 1.014825084
149.0960915 5.123215144
151.075356 1.315960958
167.1066561 26.81849762
169.0859207 1.255328586
185.1172208 21.46837535

Name: +ve in-silico MS/MS by CFM-ID for SSKWMOQUUQAJGV-SNVBAGLBSA-N
ID: SSKWMOQUUQAJGV-SNVBAGLBSA-N
Comment: Energy1
Num peaks: 31
27.02292652 1.163682383
39.02292652 1.5161529
41.03857658 1.326272594
51.02292652 1.890624373
53.03857658 3.776202265
65.03857658 1.976202699
67.05422664 4.52378543
68.99710569 2.229375077
69.0334912 1.001501252
69.06987671 2.005017018
81.06987671 1.347801559
85.02840582 1.576526413
91.05422664 1.667284555
93.06987671 3.933836121
95.04914126 1.362638621
95.08552677 1.250815366
97.06479133 1.528967985
99.04405588 2.209747989
99.08044139 1.69074876
109.0647913 1.464141923
111.0804414 4.549578296
113.0597059 1.68691339
113.0960915 1.958373888
119.0855268 1.109923033
121.1011768 6.001436595
123.1168269 1.529056417
139.1117415 5.40714989
149.0960915 4.198850313
151.075356 2.43459721
167.1066561 7.566688399
185.1172208 3.546517428

Name: +ve in-silico MS/MS by CFM-ID for SSKWMOQUUQAJGV-SNVBAGLBSA-N
ID: SSKWMOQUUQAJGV-SNVBAGLBSA-N
Comment: Energy2
Num peaks: 24
27.02292652 1.577358115
39.02292652 4.606322086
41.03857658 3.093114471
51.02292652 3.987981415
53.03857658 19.22931092
55.05422664 4.847881438
65.03857658 2.40824556
67.05422664 8.989982304
69.0334912 2.110930952
69.06987671 3.05778778
71.04914126 1.959664746
79.05422664 2.066366612
81.06987671 2.606005185
83.04914126 1.2052308
95.04914126 1.311885755
95.08552677 1.175296264
97.06479133 1.363199557
99.08044139 1.521089984
111.0804414 1.900359462
119.0855268 1.510603098
121.1011768 5.829063105
123.0804414 1.713772329
123.1168269 1.68342581
151.075356 1.081444501

Name: +ve in-silico MS/MS by CFM-ID for HQSINGOZEKLUTA-FKTZTGRPSA-N
ID: HQSINGOZEKLUTA-FKTZTGRPSA-N
Comment: Energy0
Num peaks: 6
107.0855268 4.09553377
125.0960915 3.580466158
139.1117415 2.11178933
149.0960915 3.691945792
167.1066561 35.95442197
185.1172208 33.32972127

Name: +ve in-silico MS/MS by CFM-ID for HQSINGOZEKLUTA-FKTZTGRPSA-N
ID: HQSINGOZEKLUTA-FKTZTGRPSA-N
Comment: Energy1
Num peaks: 22
65.03857658 2.660837882
67.05422664 3.639710386
69.06987671 2.11162392
105.0698767 2.121287741
107.0855268 4.778715405
111.0440559 2.455627676
113.0597059 2.16669121
119.0855268 2.830761824
121.1011768 2.038444865
123.0804414 2.264646054
123.1168269 1.858634787
125.0597059 2.320440551
125.0960915 2.741910024
127.075356 1.572300938
137.0960915 2.19273042
139.1117415 3.265001216
141.1273916 2.450314009
143.1066561 1.664718794
149.0960915 3.346432024
157.1223062 3.928948821
167.1066561 16.5578034
185.1172208 12.37182655

Name: +ve in-silico MS/MS by CFM-ID for HQSINGOZEKLUTA-FKTZTGRPSA-N
ID: HQSINGOZEKLUTA-FKTZTGRPSA-N
Comment: Energy2
Num peaks: 29
39.02292652 2.625310094
41.03857658 1.012626937
43.05422664 1.087718867
51.02292652 2.986000199
53.03857658 2.80744956
55.05422664 7.29099722
57.06987671 2.33750317
65.03857658 10.69222979
67.05422664 7.981255236
69.06987671 6.166809676
81.06987671 1.253084845
83.04914126 2.279051941
85.06479133 1.034986923
95.01275576 1.286282553
97.02840582 1.145126327
97.06479133 1.643192266
105.0698767 2.969592704
107.0855268 2.50817691
109.0647913 1.158734536
111.0440559 3.529058155
123.0804414 1.06079062
123.1168269 2.098922423
125.0597059 0.999719619
125.0960915 2.218417302
139.1117415 2.910756515
141.0910061 1.354121375
149.0960915 1.459008224
151.075356 2.812596124
167.1066561 1.669448037

Name: +ve in-silico MS/MS by CFM-ID for VNIDZLOWFDROIW-OORNVTMFSA-N
ID: VNIDZLOWFDROIW-OORNVTMFSA-N
Comment: Energy0
Num peaks: 8
41.03857658 1.140583156
59.01275576 1.275331826
105.0698767 2.490361566
107.0855268 4.121907401
121.1011768 8.420964851
131.0855268 3.400501447
149.0960915 24.11962434
167.1066561 35.25088411

Name: +ve in-silico MS/MS by CFM-ID for VNIDZLOWFDROIW-OORNVTMFSA-N
ID: VNIDZLOWFDROIW-OORNVTMFSA-N
Comment: Energy1
Num peaks: 24
39.02292652 4.772112319
41.03857658 3.298765482
43.05422664 1.906764931
49.00727645 1.077663188
51.02292652 1.827913364
53.03857658 1.706195815
55.05422664 2.045463007
63.02292652 1.856056321
65.03857658 2.561049082
67.05422664 1.417141143
69.06987671 1.890738764
79.05422664 3.185730379
81.06987671 1.907537823
83.01275576 0.987938952
83.08552677 1.158859264
91.05422664 1.031618941
95.08552677 1.352656956
105.0698767 6.054797423
107.0855268 9.943819161
121.1011768 13.21547938
123.1168269 1.47098676
131.0855268 2.028945788
149.0960915 7.298329178
167.1066561 6.308463656

Name: +ve in-silico MS/MS by CFM-ID for VNIDZLOWFDROIW-OORNVTMFSA-N
ID: VNIDZLOWFDROIW-OORNVTMFSA-N
Comment: Energy2
Num peaks: 20
25.00727645 2.672790662
39.02292652 11.436471
41.03857658 8.367062631
43.05422664 4.28537759
49.00727645 3.189354289
51.02292652 8.960340309
53.03857658 7.005888259
55.05422664 4.844732948
59.01275576 1.103424897
63.02292652 3.06716244
65.03857658 7.536490974
67.05422664 2.54126762
69.06987671 3.038460626
77.03857658 1.503427434
79.05422664 4.115496392
81.06987671 1.360822771
91.05422664 1.498584094
105.0698767 2.086728592
107.0855268 1.245649654
121.1011768 0.9706631309

Name: +ve in-silico MS/MS by CFM-ID for ZQOVBWRDZJTKFG-BKFJMODKSA-N
ID: ZQOVBWRDZJTKFG-BKFJMODKSA-N
Comment: Energy0
Num peaks: 6
135.0804414 0.5769301021
149.0960915 19.72295095
151.075356 0.814275383
153.0910061 0.6045653448
167.1066561 47.70590391
185.1172208 25.23961562

Name: +ve in-silico MS/MS by CFM-ID for ZQOVBWRDZJTKFG-BKFJMODKSA-N
ID: ZQOVBWRDZJTKFG-BKFJMODKSA-N
Comment: Energy1
Num peaks: 8
121.0647913 2.54287093
125.0960915 2.725008133
135.0804414 5.728443864
139.1117415 4.529118628
149.0960915 24.73814458
157.1223062 3.540768309
167.1066561 29.53901369
185.1172208 8.741377693

Name: +ve in-silico MS/MS by CFM-ID for ZQOVBWRDZJTKFG-BKFJMODKSA-N
ID: ZQOVBWRDZJTKFG-BKFJMODKSA-N
Comment: Energy2
Num peaks: 12
69.0334912 2.259497581
81.0334912 4.104098856
83.04914126 2.574464259
121.0647913 4.734933452
123.0804414 6.195523874
125.0960915 6.144154361
135.0804414 4.046758274
137.0960915 5.543287923
139.1117415 8.107680579
149.0960915 22.07646799
151.075356 9.362968618
167.1066561 6.606621666

Name: +ve in-silico MS/MS by CFM-ID for USIRNZCLLFKXAN-UHFFFAOYSA-N
ID: USIRNZCLLFKXAN-UHFFFAOYSA-N
Comment: Energy0
Num peaks: 9
107.0855268 3.457311493
121.1011768 2.456357098
123.0804414 7.128771887
125.0960915 6.393405735
127.075356 1.240404497
139.1117415 6.113473193
149.0960915 11.77842024
167.1066561 23.96614012
185.1172208 18.51282349

Name: +ve in-silico MS/MS by CFM-ID for USIRNZCLLFKXAN-UHFFFAOYSA-N
ID: USIRNZCLLFKXAN-UHFFFAOYSA-N
Comment: Energy1
Num peaks: 22
57.0334912 3.032180863
65.03857658 1.261634768
67.05422664 1.288008129
71.04914126 1.388675079
81.06987671 3.871964333
95.04914126 1.681077684
99.08044139 1.367952411
105.0698767 2.191991658
107.0491413 1.67927713
107.0855268 5.386846462
109.0647913 1.274551588
121.1011768 8.35287351
123.0804414 7.460356591
123.1168269 3.017738401
125.0597059 1.413722263
125.0960915 6.874105687
127.075356 2.317841931
139.1117415 9.385794193
141.1273916 1.282076421
149.0960915 5.11512998
167.1066561 8.006326864
185.1172208 3.383593187

Name: +ve in-silico MS/MS by CFM-ID for USIRNZCLLFKXAN-UHFFFAOYSA-N
ID: USIRNZCLLFKXAN-UHFFFAOYSA-N
Comment: Energy2
Num peaks: 23
39.02292652 2.864673731
41.00219107 1.766330572
41.03857658 2.087531116
43.01784114 1.847661355
51.02292652 1.271541632
53.03857658 1.845914615
55.05422664 6.348230775
57.0334912 4.002182436
65.03857658 5.07353698
67.01784114 4.335745601
67.05422664 7.617291099
69.0334912 2.050882472
81.06987671 9.362773031
83.08552677 2.070950299
95.08552677 2.856411831
105.0698767 5.603371807
107.0491413 1.394339932
107.0855268 7.429055646
109.0647913 1.746462211
121.1011768 1.882556237
123.0804414 3.995460068
123.1168269 1.947129319
125.0960915 1.710627942

Name: +ve in-silico MS/MS by CFM-ID for YLKLJBPHNWWPSF-SECBINFHSA-N
ID: YLKLJBPHNWWPSF-SECBINFHSA-N
Comment: Energy0
Num peaks: 10
41.03857658 1.483614645
55.05422664 1.139531827
65.03857658 1.486369957
69.06987671 1.666667934
107.0491413 2.087805964
131.0855268 3.403005751
137.0597059 1.519513414
139.075356 1.226249504
149.0960915 36.8115178
167.1066561 30.20005485

Name: +ve in-silico MS/MS by CFM-ID for YLKLJBPHNWWPSF-SECBINFHSA-N
ID: YLKLJBPHNWWPSF-SECBINFHSA-N
Comment: Energy1
Num peaks: 31
39.02292652 1.055353745
41.03857658 3.162415042
51.02292652 3.347043863
53.03857658 2.632795514
55.05422664 4.345028684
63.02292652 7.443701764
65.03857658 1.848378805
67.01784114 3.166904982
67.05422664 2.157854284
69.0334912 2.646978711
69.06987671 4.630662318
71.04914126 1.121847189
71.08552677 2.662297671
73.10117684 0.9791222158
75.02292652 0.9971265336
89.03857658 1.262561724
91.05422664 2.558892788
93.0334912 5.152145599
93.06987671 1.94599347
95.04914126 1.782121999
95.08552677 1.139421164
97.06479133 1.856659388
99.08044139 1.179514305
105.0334912 1.185736711
107.0491413 4.476450171
109.0647913 1.082225643
125.0597059 1.064354341
131.0855268 1.480537039
139.1117415 1.279358093
149.0960915 5.152823399
167.1066561 3.352467524

Name: +ve in-silico MS/MS by CFM-ID for YLKLJBPHNWWPSF-SECBINFHSA-N
ID: YLKLJBPHNWWPSF-SECBINFHSA-N
Comment: Energy2
Num peaks: 20
39.02292652 8.022019062
41.03857658 7.168987416
43.05422664 1.452584144
49.00727645 2.283198687
51.02292652 3.760561445
53.03857658 4.037150359
55.05422664 2.974103522
57.06987671 1.388164426
63.02292652 17.40877228
65.03857658 6.637497405
67.01784114 1.731362234
67.05422664 2.754704037
69.06987671 8.070747723
73.10117684 3.239503747
91.05422664 1.278178374
93.0334912 1.736048989
93.06987671 1.5158299
95.08552677 1.59531808
105.0334912 1.341672124
107.0491413 2.32841882

Name: +ve in-silico MS/MS by CFM-ID for KCIYXMDQXNFJBA-BDNRQGISSA-N
ID: KCIYXMDQXNFJBA-BDNRQGISSA-N
Comment: Energy0
Num peaks: 8
93.06987671 3.099102855
95.08552677 2.335584444
111.0804414 7.01262988
123.1168269 1.782180043
139.1117415 3.02404235
149.0960915 2.056077889
167.1066561 31.19340998
185.1172208 30.68614278

Name: +ve in-silico MS/MS by CFM-ID for KCIYXMDQXNFJBA-BDNRQGISSA-N
ID: KCIYXMDQXNFJBA-BDNRQGISSA-N
Comment: Energy1
Num peaks: 26
39.02292652 1.175801564
53.03857658 1.393541494
67.05422664 1.370904573
69.0334912 1.179748879
91.05422664 4.128446005
93.06987671 7.339264216
95.08552677 0.9921285308
97.10117684 2.374305737
109.0647913 5.025333062
109.1011768 1.096303888
111.0804414 5.774888015
113.0597059 1.325069759
113.0960915 1.386518063
117.0910061 1.087067019
119.0855268 1.858025842
121.1011768 2.839446668
123.1168269 2.435465448
125.0597059 0.9784698854
127.075356 1.542254785
137.0960915 1.956807421
139.1117415 4.602404225
141.1273916 4.923172109
149.0960915 1.954896572
157.1223062 2.421748676
167.1066561 11.44159249
185.1172208 8.178224032

Name: +ve in-silico MS/MS by CFM-ID for KCIYXMDQXNFJBA-BDNRQGISSA-N
ID: KCIYXMDQXNFJBA-BDNRQGISSA-N
Comment: Energy2
Num peaks: 31
27.02292652 2.633842733
39.02292652 4.729185757
41.03857658 3.505737384
43.05422664 1.573091216
51.02292652 5.107351678
53.03857658 5.359085431
55.05422664 2.868342597
57.0334912 1.504265056
67.01784114 1.176909196
67.05422664 1.494469121
69.0334912 1.489569303
69.06987671 1.310870297
79.01784114 1.107178687
83.04914126 1.861443033
85.02840582 1.548532297
91.05422664 1.25352947
93.06987671 2.70415715
95.04914126 1.147550346
95.08552677 3.266209246
97.06479133 1.655269633
97.10117684 1.485595518
109.0647913 2.924894564
109.1011768 1.708776661
111.0804414 5.347543653
113.0960915 1.99863961
123.1168269 1.71450357
137.0960915 1.253673141
139.1117415 1.349160792
149.0960915 2.296708741
151.075356 2.798818037
167.1066561 1.983716145

Name: +ve in-silico MS/MS by CFM-ID for BZXGPQUFLVYDLO-BYULHYEWSA-N
ID: BZXGPQUFLVYDLO-BYULHYEWSA-N
Comment: Energy0
Num peaks: 6
149.0960915 1.503748213
153.0910061 1.755467119
155.1066561 0.6826895464
167.1066561 19.29285462
169.0859207 0.299151516
185.1172208 74.47005367

Name: +ve in-silico MS/MS by CFM-ID for BZXGPQUFLVYDLO-BYULHYEWSA-N
ID: BZXGPQUFLVYDLO-BYULHYEWSA-N
Comment: Energy1
Num peaks: 6
135.0804414 1.483627261
149.0960915 7.630526191
153.0910061 2.06712406
155.1066561 1.589703106
167.1066561 36.21434803
185.1172208 41.42156005

Name: +ve in-silico MS/MS by CFM-ID for BZXGPQUFLVYDLO-BYULHYEWSA-N
ID: BZXGPQUFLVYDLO-BYULHYEWSA-N
Comment: Energy2
Num peaks: 12
81.06987671 6.250096395
93.06987671 9.761687464
95.08552677 17.54682958
97.10117684 7.924205434
105.0698767 2.394105551
107.0855268 4.948069231
109.1011768 3.051520973
121.0647913 1.975957059
123.0804414 3.344913947
125.0960915 5.569854789
149.0960915 5.392926903
167.1066561 11.92588574

Name: +ve in-silico MS/MS by CFM-ID for UWRRYLNXMGBJKK-UHFFFAOYSA-N
ID: UWRRYLNXMGBJKK-UHFFFAOYSA-N
Comment: Energy0
Num peaks: 6
107.0491413 1.042739806
109.0647913 3.314816199
133.0647913 0.9705649144
149.0960915 48.19707911
151.075356 1.083296214
167.1066561 41.85890341

Name: +ve in-silico MS/MS by CFM-ID for UWRRYLNXMGBJKK-UHFFFAOYSA-N
ID: UWRRYLNXMGBJKK-UHFFFAOYSA-N
Comment: Energy1
Num peaks: 8
65.03857658 2.216533478
79.05422664 2.400568091
81.06987671 3.35150892
107.0491413 3.656004461
109.0647913 16.78391736
121.1011768 4.376014648
149.0960915 29.33485759
167.1066561 19.11196504

Name: +ve in-silico MS/MS by CFM-ID for UWRRYLNXMGBJKK-UHFFFAOYSA-N
ID: UWRRYLNXMGBJKK-UHFFFAOYSA-N
Comment: Energy2
Num peaks: 17
39.02292652 6.16464398
41.03857658 3.231301181
49.00727645 2.895670636
51.02292652 2.016374017
55.05422664 1.521304233
57.0334912 1.85868499
65.03857658 3.575796077
103.0542266 2.437991457
105.0698767 2.009013221
107.0855268 2.253575216
119.0855268 4.886129783
121.1011768 12.98100765
123.0804414 1.943578146
131.0855268 6.461906641
133.0647913 15.14178734
149.0960915 9.797634499
151.075356 1.876417419

Name: +ve in-silico MS/MS by CFM-ID for VPXAKEICIWYNGX-OYNCUSHFSA-N
ID: VPXAKEICIWYNGX-OYNCUSHFSA-N
Comment: Energy0
Num peaks: 6
53.03857658 1.248071566
123.0804414 1.181748152
131.0855268 3.865207803
141.0910061 1.317783951
149.0960915 42.73800424
167.1066561 35.6795726

Name: +ve in-silico MS/MS by CFM-ID for VPXAKEICIWYNGX-OYNCUSHFSA-N
ID: VPXAKEICIWYNGX-OYNCUSHFSA-N
Comment: Energy1
Num peaks: 19
39.02292652 1.311041363
51.02292652 8.911304694
53.03857658 6.870350791
55.05422664 2.968516468
57.06987671 2.006323388
67.01784114 1.151497478
71.04914126 1.07764665
77.03857658 1.667986776
93.0334912 2.631051528
95.04914126 1.45743083
97.06479133 1.527067199
109.0284058 1.239751366
113.0597059 1.256984287
117.0698767 3.039689309
121.1011768 1.227066386
131.0855268 5.125860385
139.1117415 1.85504195
149.0960915 20.70010704
167.1066561 14.72597912

Name: +ve in-silico MS/MS by CFM-ID for VPXAKEICIWYNGX-OYNCUSHFSA-N
ID: VPXAKEICIWYNGX-OYNCUSHFSA-N
Comment: Energy2
Num peaks: 29
25.00727645 1.57052187
39.02292652 4.184121513
41.03857658 1.899912081
51.02292652 14.08067083
53.00219107 1.798512916
53.03857658 7.044195593
55.05422664 4.663134205
57.06987671 1.221271461
67.01784114 4.784306763
69.0334912 1.462118992
77.03857658 2.681446178
79.05422664 1.260963415
81.06987671 1.271574308
91.05422664 2.449560791
93.0334912 3.044222271
93.06987671 1.74306806
95.04914126 2.071873224
95.08552677 1.676791105
97.06479133 1.560411
99.08044139 1.489227116
103.0542266 1.153813757
105.0698767 1.440434863
107.0855268 1.340862683
119.0491413 2.106641145
121.0647913 2.064162079
123.0804414 2.955986567
131.0855268 1.908294797
133.0647913 3.175303207
149.0960915 2.258210295

Name: +ve in-silico MS/MS by CFM-ID for CJWLGOWMMDDXLV-ZYUZMQFOSA-N
ID: CJWLGOWMMDDXLV-ZYUZMQFOSA-N
Comment: Energy0
Num peaks: 6
83.04914126 0.2522896324
109.0647913 0.5189930379
127.075356 0.306962679
149.0960915 1.486654612
151.075356 0.3943102528
167.1066561 95.79431963

Name: +ve in-silico MS/MS by CFM-ID for CJWLGOWMMDDXLV-ZYUZMQFOSA-N
ID: CJWLGOWMMDDXLV-ZYUZMQFOSA-N
Comment: Energy1
Num peaks: 6
81.0334912 7.200104972
83.04914126 3.221442236
125.0597059 3.210387461
127.075356 10.25744678
149.0960915 8.014518341
167.1066561 51.84443318

Name: +ve in-silico MS/MS by CFM-ID for CJWLGOWMMDDXLV-ZYUZMQFOSA-N
ID: CJWLGOWMMDDXLV-ZYUZMQFOSA-N
Comment: Energy2
Num peaks: 18
25.00727645 3.165844247
27.02292652 3.270096629
51.02292652 2.163908196
53.03857658 3.439583983
55.01784114 4.518186741
55.05422664 6.623508019
57.0334912 1.885008264
65.00219107 3.090409175
79.05422664 2.150678331
81.0334912 13.8745985
81.06987671 3.469514585
83.04914126 8.019017026
85.06479133 2.194139643
109.0647913 11.94705334
111.0804414 2.645652312
149.0960915 1.766162512
151.075356 3.197702531
167.1066561 3.187274159

Name: +ve in-silico MS/MS by CFM-ID for HMGSPQHNDSWPPQ-ZETCQYMHSA-N
ID: HMGSPQHNDSWPPQ-ZETCQYMHSA-N
Comment: Energy0
Num peaks: 6
99.04405588 1.34223285
121.1011768 8.08243504
139.1117415 7.880586234
149.0960915 6.130399752
167.1066561 32.27724268
185.1172208 25.79188498

Name: +ve in-silico MS/MS by CFM-ID for HMGSPQHNDSWPPQ-ZETCQYMHSA-N
ID: HMGSPQHNDSWPPQ-ZETCQYMHSA-N
Comment: Energy1
Num peaks: 30
39.02292652 0.6645218173
53.03857658 1.206738916
55.05422664 1.806313197
57.06987671 0.9677181095
65.03857658 1.00127364
67.05422664 3.444334957
68.99710569 1.750215598
69.06987671 1.243634648
71.08552677 0.9919565749
81.06987671 3.347335988
83.08552677 1.888916488
85.10117684 1.061739666
95.01275576 0.7875090984
95.08552677 0.7427055438
97.02840582 1.342303909
99.04405588 2.066047691
101.0960915 0.8282416997
109.1011768 0.7782033467
119.0855268 1.816205618
121.1011768 9.332369578
123.0804414 0.6362155947
123.1168269 2.722987311
137.0960915 1.340351427
139.1117415 9.020198616
141.0910061 0.8578017875
141.1273916 1.450512905
149.0960915 7.069832403
155.1066561 0.8705159404
167.1066561 13.25732459
185.1172208 6.177893962

Name: +ve in-silico MS/MS by CFM-ID for HMGSPQHNDSWPPQ-ZETCQYMHSA-N
ID: HMGSPQHNDSWPPQ-ZETCQYMHSA-N
Comment: Energy2
Num peaks: 31
39.02292652 3.205889848
41.00219107 1.584716196
41.03857658 0.8258936098
51.02292652 2.687274058
53.03857658 5.732010703
55.05422664 5.587323845
57.0334912 0.8065626029
57.06987671 2.0889909
65.03857658 8.422350178
67.05422664 6.893073381
69.0334912 1.41134993
69.06987671 4.090903177
71.08552677 0.8884301243
79.05422664 1.686232958
81.06987671 4.423098454
83.08552677 2.62518789
85.10117684 1.361560946
93.06987671 1.117704458
95.01275576 1.014590393
95.08552677 2.969417306
97.02840582 1.140986481
99.04405588 1.084759755
107.0855268 1.053036638
109.1011768 1.879748274
111.0804414 1.036281745
119.0855268 1.933779143
121.1011768 5.758277907
123.0804414 1.763103307
123.1168269 2.685356256
139.1117415 0.8587659489
141.0910061 0.8607377415

Name: +ve in-silico MS/MS by CFM-ID for CTYQZNRISQHJGF-APPZFPTMSA-N
ID: CTYQZNRISQHJGF-APPZFPTMSA-N
Comment: Energy0
Num peaks: 6
107.0491413 1.532665657
109.0647913 1.255226477
127.075356 1.553275586
149.0960915 19.14737371
167.1066561 39.62685188
185.1172208 20.45607507

Name: +ve in-silico MS/MS by CFM-ID for CTYQZNRISQHJGF-APPZFPTMSA-N
ID: CTYQZNRISQHJGF-APPZFPTMSA-N
Comment: Energy1
Num peaks: 21
39.02292652 1.204940977
41.03857658 0.9325091715
59.04914126 1.045545409
69.0334912 1.528711592
83.04914126 1.208821846
95.04914126 1.027882246
97.06479133 1.339399073
99.08044139 1.958512868
107.0491413 1.782867884
109.0647913 7.735018338
111.0804414 1.028396415
113.0960915 1.02398623
115.075356 1.354036464
125.0597059 1.21756813
127.075356 6.2571569
135.0804414 1.371575869
139.1117415 2.360805961
149.0960915 16.93806626
157.1223062 2.777594311
167.1066561 19.46366625
185.1172208 7.124873124

Name: +ve in-silico MS/MS by CFM-ID for CTYQZNRISQHJGF-APPZFPTMSA-N
ID: CTYQZNRISQHJGF-APPZFPTMSA-N
Comment: Energy2
Num peaks: 31
39.02292652 4.703899976
41.00219107 2.735001162
41.03857658 1.926197158
49.00727645 1.71026803
51.02292652 1.373526389
53.00219107 1.512791416
55.05422664 2.381810942
57.0334912 2.794490476
57.06987671 2.136630172
65.03857658 8.261081813
67.01784114 2.047191431
67.05422664 2.786361727
69.0334912 2.533812481
69.06987671 3.318650909
71.08552677 1.443672133
83.04914126 4.250532534
85.06479133 2.490856127
93.0334912 2.234056281
95.04914126 1.856433923
97.06479133 3.828382527
99.08044139 3.840947183
109.0647913 2.73630631
111.0804414 1.564320813
113.0960915 1.247759266
121.0647913 1.597452964
123.0804414 1.679348242
125.0960915 1.707555688
139.1117415 1.864341077
149.0960915 3.723448273
151.075356 1.842009452
167.1066561 1.314298162

Name: +ve in-silico MS/MS by CFM-ID for VTYZRIHEJNGHHM-KPMZXABDSA-N
ID: VTYZRIHEJNGHHM-KPMZXABDSA-N
Comment: Energy0
Num peaks: 6
117.0698767 1.783125409
121.0647913 0.8662082787
131.0855268 7.95144882
135.0804414 2.65911644
149.0960915 32.4613684
167.1066561 41.90562759

Name: +ve in-silico MS/MS by CFM-ID for VTYZRIHEJNGHHM-KPMZXABDSA-N
ID: VTYZRIHEJNGHHM-KPMZXABDSA-N
Comment: Energy1
Num peaks: 25
39.02292652 1.466522563
41.03857658 2.569727631
45.0334912 1.81206388
47.04914126 1.30300132
51.02292652 1.181385763
53.03857658 1.332956019
57.0334912 1.387955884
59.04914126 2.080205493
65.03857658 1.378808868
67.01784114 1.168034989
69.0334912 1.269195435
71.04914126 1.482754268
79.01784114 1.163085199
83.04914126 1.522664242
89.03857658 1.582785009
95.04914126 1.518029114
103.0542266 1.998127053
107.0491413 1.595648049
117.0698767 2.027810932
119.0855268 1.186883697
121.0647913 2.645498331
131.0855268 11.34875514
135.0804414 1.373544706
149.0960915 20.11829693
167.1066561 13.76915268

Name: +ve in-silico MS/MS by CFM-ID for VTYZRIHEJNGHHM-KPMZXABDSA-N
ID: VTYZRIHEJNGHHM-KPMZXABDSA-N
Comment: Energy2
Num peaks: 31
27.02292652 1.562606522
39.02292652 6.282023988
41.03857658 4.338595679
43.05422664 1.341906529
45.0334912 1.47231626
49.00727645 2.796499117
51.02292652 6.459526937
53.03857658 3.118266607
55.01784114 1.984859436
55.05422664 1.186268644
57.0334912 2.147271449
63.02292652 4.139049135
65.03857658 3.583976598
67.05422664 1.186268644
69.0334912 1.286710001
71.04914126 1.376707825
75.02292652 2.687418314
77.03857658 2.735632106
79.05422664 1.543481724
83.04914126 1.949033533
89.03857658 2.749828906
91.05422664 2.395162035
95.04914126 1.901097788
103.0542266 3.097432688
105.0698767 3.080409146
107.0491413 1.238483172
107.0855268 1.158656503
117.0698767 3.805211733
119.0855268 3.220494501
131.0855268 2.453846608
149.0960915 1.697681294

Name: +ve in-silico MS/MS by CFM-ID for PHYRDHNRZZXQPO-BDAKNGLRSA-N
ID: PHYRDHNRZZXQPO-BDAKNGLRSA-N
Comment: Energy0
Num peaks: 17
55.05422664 2.806302018
57.06987671 0.8428559362
67.05422664 0.9728684835
85.02840582 1.149576144
97.02840582 1.350048572
99.04405588 1.90607212
101.0597059 0.7863261673
137.0960915 1.611625345
139.1117415 12.03478379
141.0546206 1.336455074
141.1273916 1.89941457
143.0702706 1.686397915
149.0960915 0.8087184072
153.0910061 1.036270421
167.1066561 12.25476971
169.0859207 1.173041303
185.1172208 36.6669771

Name: +ve in-silico MS/MS by CFM-ID for PHYRDHNRZZXQPO-BDAKNGLRSA-N
ID: PHYRDHNRZZXQPO-BDAKNGLRSA-N
Comment: Energy1
Num peaks: 31
39.02292652 3.726711914
41.03857658 3.320517746
43.01784114 0.9944762994
51.02292652 1.007645204
53.03857658 2.048713375
55.05422664 3.255302218
57.06987671 2.042065398
65.03857658 1.37228097
67.05422664 3.707123193
69.06987671 3.440794497
71.01275576 1.915572087
79.05422664 1.39095738
81.06987671 3.782343521
83.04914126 2.371483431
85.02840582 1.404053162
87.04405588 1.011305249
97.02840582 1.605972967
97.06479133 1.409121487
99.04405588 2.189913406
101.0597059 0.9750341495
111.0440559 1.131569898
117.0546206 0.9749912675
129.0546206 2.47660345
137.0960915 1.034274356
139.1117415 7.983216572
141.0546206 0.9978994592
141.1273916 2.031490509
149.0960915 1.093971979
167.1066561 5.643185925
169.0859207 1.006798165
185.1172208 5.082389826

Name: +ve in-silico MS/MS by CFM-ID for PHYRDHNRZZXQPO-BDAKNGLRSA-N
ID: PHYRDHNRZZXQPO-BDAKNGLRSA-N
Comment: Energy2
Num peaks: 28
39.02292652 4.981398371
41.03857658 7.273043947
43.01784114 1.705658401
43.05422664 1.379339063
49.00727645 2.008648774
51.02292652 4.088578099
53.03857658 4.137628555
55.05422664 12.63483417
57.06987671 3.802698867
61.02840582 0.6166922747
65.03857658 6.052634001
67.05422664 5.753874396
69.0334912 0.9846394595
69.06987671 2.978032121
71.04914126 1.210587886
71.08552677 2.799383574
73.10117684 1.369942457
79.05422664 2.490692178
81.06987671 1.769837178
83.04914126 2.576932637
83.08552677 0.8231981186
85.02840582 1.480371809
87.1168269 0.7250059048
95.08552677 1.500536855
109.1011768 1.563396093
123.0804414 2.304017645
125.0960915 0.6604370149
139.075356 0.9245231973

Name: +ve in-silico MS/MS by CFM-ID for OCAIYHCKLADPEG-UHFFFAOYSA-N
ID: OCAIYHCKLADPEG-UHFFFAOYSA-N
Comment: Energy0
Num peaks: 6
43.05422664 4.039181399
61.06479133 11.5741008
85.06479133 19.13026183
103.075356 11.22710853
127.1117415 4.017626304
145.1223062 38.17507028

Name: +ve in-silico MS/MS by CFM-ID for OCAIYHCKLADPEG-UHFFFAOYSA-N
ID: OCAIYHCKLADPEG-UHFFFAOYSA-N
Comment: Energy1
Num peaks: 7
43.05422664 11.21659436
57.06987671 10.01607112
61.06479133 21.57713783
67.05422664 5.237731022
85.06479133 20.11125463
103.075356 9.251001717
145.1223062 6.169260719

Name: +ve in-silico MS/MS by CFM-ID for OCAIYHCKLADPEG-UHFFFAOYSA-N
ID: OCAIYHCKLADPEG-UHFFFAOYSA-N
Comment: Energy2
Num peaks: 9
39.02292652 2.748726601
41.03857658 13.9373791
43.05422664 29.36329848
45.06987671 4.97735287
55.05422664 3.159737047
57.06987671 9.259162968
59.04914126 2.857451479
61.06479133 10.62890933
85.06479133 3.228091006

Name: +ve in-silico MS/MS by CFM-ID for SFUCGABQOMYVJW-MRVPVSSYSA-N
ID: SFUCGABQOMYVJW-MRVPVSSYSA-N
Comment: Energy0
Num peaks: 6
55.05422664 1.16385736
107.0491413 2.298671978
121.0647913 2.043760209
123.0804414 1.66900985
149.0960915 60.17510881
167.1066561 21.52212039

Name: +ve in-silico MS/MS by CFM-ID for SFUCGABQOMYVJW-MRVPVSSYSA-N
ID: SFUCGABQOMYVJW-MRVPVSSYSA-N
Comment: Energy1
Num peaks: 14
39.02292652 2.900420182
41.03857658 2.852098861
53.03857658 1.881465334
55.05422664 3.795356715
59.04914126 2.548918689
73.06479133 1.49693162
107.0491413 9.816586201
109.0647913 1.805618818
121.0647913 1.601225017
121.1011768 2.023466068
123.0804414 1.754428982
131.0855268 1.624188507
149.0960915 34.95721282
167.1066561 11.22407614

Name: +ve in-silico MS/MS by CFM-ID for SFUCGABQOMYVJW-MRVPVSSYSA-N
ID: SFUCGABQOMYVJW-MRVPVSSYSA-N
Comment: Energy2
Num peaks: 23
39.02292652 5.105410798
41.03857658 6.914462875
43.05422664 4.374788762
51.02292652 2.298501693
53.03857658 3.663455514
55.05422664 4.625973812
65.03857658 2.185739013
77.03857658 3.619792484
79.05422664 5.82162829
91.05422664 2.481744178
93.06987671 2.507344484
103.0542266 1.595485822
105.0334912 2.747760927
105.0698767 1.609673799
107.0491413 8.920693331
109.0647913 1.79995021
117.0698767 1.740153808
119.0855268 2.235293593
121.0647913 2.326272953
121.1011768 5.285165583
131.0855268 2.352536774
133.0647913 2.779488561
149.0960915 3.851025282

Name: +ve in-silico MS/MS by CFM-ID for JHKNAYGQYUKKDQ-YUMQZZPRSA-N
ID: JHKNAYGQYUKKDQ-YUMQZZPRSA-N
Comment: Energy0
Num peaks: 6
121.1011768 3.821068153
123.1168269 3.821055368
139.075356 2.744545591
141.0910061 4.481720063
149.0960915 3.447264442
167.1066561 73.61117226

Name: +ve in-silico MS/MS by CFM-ID for JHKNAYGQYUKKDQ-YUMQZZPRSA-N
ID: JHKNAYGQYUKKDQ-YUMQZZPRSA-N
Comment: Energy1
Num peaks: 10
39.02292652 3.129298282
41.03857658 2.855875115
55.05422664 2.845400089
57.06987671 2.665696851
109.0284058 3.972285012
121.1011768 5.219573501
123.1168269 7.319378048
139.1117415 5.667425826
149.0960915 6.567583744
167.1066561 40.834026

Name: +ve in-silico MS/MS by CFM-ID for JHKNAYGQYUKKDQ-YUMQZZPRSA-N
ID: JHKNAYGQYUKKDQ-YUMQZZPRSA-N
Comment: Energy2
Num peaks: 21
39.02292652 9.088898211
41.03857658 9.266806551
43.05422664 1.32570342
51.02292652 1.219800528
53.00219107 2.604387814
55.01784114 1.810089754
55.05422664 12.07949949
57.06987671 3.652788879
59.08552677 1.641493305
65.03857658 8.364906856
67.05422664 3.291054987
69.0334912 1.121673018
79.05422664 1.820460169
81.06987671 8.823874655
83.08552677 4.784580283
95.08552677 2.070144219
97.10117684 1.146682577
107.0855268 1.171805713
109.0284058 1.361072782
121.1011768 2.342542959
123.1168269 1.896001981

Name: +ve in-silico MS/MS by CFM-ID for VUVQBYIJRDUVHT-HZGVNTEJSA-N
ID: VUVQBYIJRDUVHT-HZGVNTEJSA-N
Comment: Energy0
Num peaks: 7
91.05422664 9.898184639
93.06987671 18.58515307
95.08552677 9.011909398
115.1117415 2.268625218
121.1011768 2.389503684
123.1168269 2.408968398
167.1066561 37.00585355

Name: +ve in-silico MS/MS by CFM-ID for VUVQBYIJRDUVHT-HZGVNTEJSA-N
ID: VUVQBYIJRDUVHT-HZGVNTEJSA-N
Comment: Energy1
Num peaks: 14
41.03857658 1.727254825
55.05422664 2.553026282
57.06987671 3.268728979
71.08552677 1.813221834
91.05422664 3.342630248
93.06987671 22.96241533
95.08552677 6.408425858
97.10117684 23.40119524
109.0647913 2.162703353
113.0960915 3.556612503
119.0855268 1.806651482
123.1168269 2.128983511
149.0960915 1.741974909
167.1066561 4.088230974

Name: +ve in-silico MS/MS by CFM-ID for VUVQBYIJRDUVHT-HZGVNTEJSA-N
ID: VUVQBYIJRDUVHT-HZGVNTEJSA-N
Comment: Energy2
Num peaks: 16
39.02292652 9.010016687
41.03857658 9.987282988
43.05422664 2.426061197
51.02292652 4.961972957
53.03857658 4.295939569
55.05422664 10.52633158
57.06987671 7.021876526
65.03857658 5.260421014
67.05422664 8.932486231
69.06987671 3.8308523
71.08552677 2.63146375
91.05422664 4.600706371
93.06987671 1.65776908
107.0855268 1.539895941
121.1011768 2.317770002
151.075356 1.868030816

Name: +ve in-silico MS/MS by CFM-ID for RXTNIJMLAQNTEG-ZETCQYMHSA-N
ID: RXTNIJMLAQNTEG-ZETCQYMHSA-N
Comment: Energy0
Num peaks: 6
43.01784114 2.414214165
83.08552677 2.968093026
85.10117684 21.97109321
103.1117415 15.86945312
127.1117415 1.817703679
145.1223062 43.3298576

Name: +ve in-silico MS/MS by CFM-ID for RXTNIJMLAQNTEG-ZETCQYMHSA-N
ID: RXTNIJMLAQNTEG-ZETCQYMHSA-N
Comment: Energy1
Num peaks: 6
43.05422664 5.21078646
61.02840582 6.117989099
83.08552677 5.796346928
85.10117684 46.28518006
103.1117415 11.63766026
145.1223062 7.216862566

Name: +ve in-silico MS/MS by CFM-ID for RXTNIJMLAQNTEG-ZETCQYMHSA-N
ID: RXTNIJMLAQNTEG-ZETCQYMHSA-N
Comment: Energy2
Num peaks: 12
41.03857658 11.74647731
43.01784114 4.100283739
43.05422664 13.85609736
45.0334912 2.510489362
45.06987671 2.704624385
55.05422664 4.645459648
57.06987671 4.917332997
59.04914126 2.440651459
59.08552677 2.790474352
69.06987671 2.685076581
83.08552677 2.487529856
85.10117684 25.85772042

Name: +ve in-silico MS/MS by CFM-ID for RWPMUILWEWHZKN-HRDYMLBCSA-N
ID: RWPMUILWEWHZKN-HRDYMLBCSA-N
Comment: Energy0
Num peaks: 11
65.03857658 2.041128027
67.05422664 5.509496655
69.06987671 7.191047597
71.04914126 2.559849025
93.06987671 5.492640343
111.0804414 2.039222032
121.1011768 2.43301966
123.1168269 2.389241827
149.0960915 2.350673003
151.075356 5.900907471
167.1066561 42.24360968

Name: +ve in-silico MS/MS by CFM-ID for RWPMUILWEWHZKN-HRDYMLBCSA-N
ID: RWPMUILWEWHZKN-HRDYMLBCSA-N
Comment: Energy1
Num peaks: 26
27.02292652 1.174664605
41.03857658 1.007314815
45.06987671 1.46657857
51.02292652 1.363798365
55.05422664 4.043521393
63.02292652 2.075175943
65.03857658 3.350010219
67.05422664 3.309606351
69.0334912 1.910205093
69.06987671 3.566542346
71.04914126 2.673740049
79.05422664 1.064956788
91.05422664 4.977328075
93.06987671 6.618697241
95.08552677 1.488682187
97.10117684 1.638285981
111.0804414 0.930775437
119.0855268 2.891403241
121.1011768 2.187456302
123.1168269 3.241227471
125.0597059 1.007335181
139.1117415 2.643568501
141.0910061 1.410093638
149.0960915 3.247472489
151.075356 7.333501147
167.1066561 13.70303958

Name: +ve in-silico MS/MS by CFM-ID for RWPMUILWEWHZKN-HRDYMLBCSA-N
ID: RWPMUILWEWHZKN-HRDYMLBCSA-N
Comment: Energy2
Num peaks: 17
25.00727645 2.864799522
27.02292652 1.655660675
29.03857658 1.730270071
39.02292652 11.6982177
41.03857658 7.06887477
45.06987671 5.971504179
49.00727645 4.030278244
51.02292652 4.185534439
53.00219107 1.798702032
53.03857658 5.254744536
55.05422664 6.927104195
63.02292652 4.409564834
65.03857658 7.803314734
67.05422664 6.952343711
69.06987671 4.89834623
71.04914126 1.819209893
79.05422664 1.65126062

Name: +ve in-silico MS/MS by CFM-ID for NKLGQYGFHSRLPK-UWVGGRQHSA-N
ID: NKLGQYGFHSRLPK-UWVGGRQHSA-N
Comment: Energy0
Num peaks: 6
139.075356 1.123722282
141.0546206 2.203164699
141.0910061 2.700270064
143.0702706 4.940417974
167.1066561 9.821251934
185.1172208 69.56368565

Name: +ve in-silico MS/MS by CFM-ID for NKLGQYGFHSRLPK-UWVGGRQHSA-N
ID: NKLGQYGFHSRLPK-UWVGGRQHSA-N
Comment: Energy1
Num peaks: 18
39.02292652 1.365990798
43.05422664 1.351841624
55.05422664 2.876348285
65.03857658 1.757213844
67.05422664 4.138677122
69.06987671 7.981289975
81.06987671 1.808668694
83.08552677 1.120014879
109.0647913 1.16966838
139.075356 1.00778226
141.0546206 4.05686486
141.0910061 1.047724627
143.0702706 5.352134846
143.1066561 1.195292398
149.0960915 2.388380157
167.1066561 8.410096951
169.0859207 1.148172139
185.1172208 32.05024516

Name: +ve in-silico MS/MS by CFM-ID for NKLGQYGFHSRLPK-UWVGGRQHSA-N
ID: NKLGQYGFHSRLPK-UWVGGRQHSA-N
Comment: Energy2
Num peaks: 24
41.00219107 1.587667111
49.00727645 2.251179623
51.02292652 2.85535684
55.05422664 4.463428908
65.03857658 8.882508212
67.05422664 10.88172107
69.06987671 4.922333596
81.06987671 10.30305149
83.08552677 1.800262245
91.05422664 2.653731104
93.0334912 1.128751084
93.06987671 1.476386972
95.04914126 3.086826137
97.06479133 3.17705079
99.08044139 2.091598131
109.0647913 3.729730128
111.0804414 5.213037433
113.0960915 1.422008951
123.0804414 1.615795792
125.0960915 1.54442403
141.0910061 1.959258576
151.075356 1.133031225
167.1066561 1.199663103
169.0859207 1.493214854

Name: +ve in-silico MS/MS by CFM-ID for RWPMUILWEWHZKN-HLTSFMKQSA-N
ID: RWPMUILWEWHZKN-HLTSFMKQSA-N
Comment: Energy0
[truncated: 2,509,659 more chars]
