# Supplementary material for: Ion mobility collision cross-section atlas for known and unknown metabolite annotation in untargeted metabolomics
Source: Nat Commun. 2020 Aug 28;11:4334. doi: 10.1038/s41467-020-18171-8 (PMC7455731; doi:10.1038/s41467-020-18171-8)
Supplement: Supplementary file 8 — Supplementary Data 5 [file 41467_2020_18171_MOESM8_ESM.zip › 01_positive_mode/L0621/cfmid_result.txt]

1 0.4 NXUJLMSOHYVBMB-UHFFFAOYSA-N NC1=NC(NCC=C)=NC(N)=N1
2 0.26666667 CEVDQIXIUFBEEK-UHFFFAOYSA-N COC1(OC)C2C=CC1C1CC21
3 0.26666667 ZFQQYVTYYMXTES-UHFFFAOYSA-N CCC1(CC=C)C(=O)CCC1=O
4 0.26666667 QFMIFKWIXIVZJQ-UHFFFAOYSA-N Cn1cnc2c1NC(=N)NC2N
5 0.26666667 KARNDKPZZHTGQC-UHFFFAOYSA-N CN1C(=N)NC(c2c1[nH]cn2)N
6 0.26666667 LVQDKIWDGQRHTE-UHFFFAOYSA-N C1CC1NC2=NC(=NC(=N2)N)N
7 0.26666667 AVVVTKHOXNTUSE-UHFFFAOYSA-N CNC1NC(=N)Nc2c1nc[nH]2
8 0.25 QUFVSAZDPAWYBF-UHFFFAOYSA-N COC1=C(CC=C)C(=O)CCC1
9 0.25 YXPJKZWLTXSXNA-UHFFFAOYSA-N CCC(C)(C(C)=O)C(=O)OCC=C
10 0.24242424 MHJXLCSXIYELFB-UHFFFAOYSA-N CCOC1=CC(CC)C(=C)C1=O
11 0.23529412 ISCBKQOCQRFVKZ-UHFFFAOYSA-N C=CCCC=CC(=O)OCC=C
12 0.23529412 SBULUNGLBKRUSH-UHFFFAOYSA-N CC1(C)CC(COCC=C)OC1=O
13 0.21621622 HFCATGAPXVWBIV-UHFFFAOYSA-N CCC1CC(COCC=C)OC1=O
14 0.2 WUXCLEQMRQFLOO-UHFFFAOYSA-N CCC1=C(OC)C(OC)=CC=C1
15 0.2 OEXXCPGDMQDJGV-UHFFFAOYSA-N CCc1cc(OC)c(cc1C)O
16 0.2 YRBYHGOQFSICMA-UHFFFAOYSA-N CC\N=C(/N)C1=C(N)N=NC=N1
17 0.2 NJXUAHIAILUDOY-UHFFFAOYSA-N C#CC=CCOC1CCCCO1
18 0.2 VYKZJCJOQZWKAH-UHFFFAOYSA-N CC1=NC=CN1\C(N)=N\C#N
19 0.2 NKLQMDRHIHPQBP-UHFFFAOYSA-N CC1=CC(=O)C(C(C1)O)C(=C)C
20 0.2 XRJYMHASJFSHRH-UHFFFAOYSA-N CCC1=C(OC)C=C(OC)C=C1
21 0.2 BZJZEMLSZUMFAS-UHFFFAOYSA-N CC1(CC=C)C(=O)CCCC1=O
22 0.2 CXYJCQMKGSGTJI-UHFFFAOYSA-N CCC1=CC(O)=CC(CC)=C1O
23 0.2 PTAICDOPZSZXSE-UHFFFAOYSA-N CC(C12CCC(OO1)(C=C2)C)CO
24 0.2 RWPXEQVVWFZXTC-UHFFFAOYSA-N CC(=C)C12CCC(C)(OO1)C=C2
25 0.2 CJWLGOWMMDDXLV-UHFFFAOYSA-N CC(=C)C12CCC3(C)OC3C1O2
26 0.2 CYBADDFCERFJIT-UHFFFAOYSA-N [H]C12CCC([H])(C=CC1)C21OCCO1
27 0.2 JYSKXUBQBIFMLK-UHFFFAOYSA-N CC12CCC(OO1)(C=C2)C(O)(C)C
28 0.2 BYWPUNIXQZJWRS-COQVWMOOSA-N CC1C2CC(O)C3(C)OC1OCC23
29 0.2 ROEHHIZFOGEJRN-UHFFFAOYSA-N CC1=C(C#N)C(N)=NC(N)=N1
30 0.2 LTUWXBXVKKDINJ-UHFFFAOYSA-N [H]C12CC([H])(C(O)C1O)C1C=CCC21
31 0.2 HBRDOXOFIWBGDP-UHFFFAOYSA-N CC1=C(OCC=C)C(=O)CCC1
32 0.2 GBTLORBXOUWQIY-UHFFFAOYSA-N CC1=CC(=O)C(CCO1)C(=C)C
33 0.2 OGRORDCCINVZKC-UHFFFAOYSA-N C=CCOC(OCC=C)OCC=C
34 0.2 PHAVIMQABDNJRU-UHFFFAOYSA-N CC1=CC(=O)C(CC1)(O)C(=C)C
35 0.2 GJVMMAJMKGPWPH-UHFFFAOYSA-N C=CCOCC=CCOCC#C
36 0.2 NEBQMYHKOREVAL-UHFFFAOYSA-N CCC1=CC(OC)=C(OC)C=C1
37 0.2 CTHULFBOKPTPEV-UHFFFAOYSA-N CC1CCC23C(C1)(OC=C3C)O2
38 0.2 KIYBAEKWSLEXHK-UHFFFAOYSA-N N=C1Nc2[nH]cnc2C(N1C)N
39 0.2 BGRKRQSDUDWDQB-UHFFFAOYSA-N CCC1=C(O)C(CC)=C(O)C=C1
40 0.2 KUUQVVNKTZWOTC-UHFFFAOYSA-N NNC1=NC(=NC(N)=N1)C1CC1
41 0.2 LFUKZFVMPZVLII-UHFFFAOYSA-N COC1=C(C)C(C)=C(C)C(O)=C1
42 0.2 GTAGBLIBQSOQHG-UHFFFAOYSA-N COC1=CC(C)=C(OC)C=C1C
43 0.2 NRSUXTOMXLLYSM-UHFFFAOYSA-N COC1=C(C)C(C)=CC(O)=C1C
44 0.2 WCHZTJMYPRSTPF-UHFFFAOYSA-N CC1=NC2=NC=NN2C(N)=C1
45 0.2 OVTTYRISIGFFNC-UHFFFAOYSA-N OCC1=C(C=O)C(CC=C1)(C)C
46 0.2 CCZCWRYUYQRBPE-UHFFFAOYSA-N CCC1=C(OC)C=CC(OC)=C1
47 0.2 NRBWXANUEOGAPE-UHFFFAOYSA-N CCC(c1c(O)cccc1O)C
48 0.2 CDQDCHVJLUPXEF-UHFFFAOYSA-N CCC1=CC(OC)=CC(OC)=C1
49 0.2 HPOXRYKDXRXQTM-UHFFFAOYSA-N C#CCOCCCCOCC#C
50 0.2 QOFRRWWZQIIACS-UHFFFAOYSA-N CCOC1=C(OC)C=C(C)C=C1
51 0.2 UACZNFSEKRCDDO-UHFFFAOYSA-N CCC1=CC(CC)=C(O)C=C1O
52 0.2 JWUHIJDEQODJJM-UHFFFAOYSA-N CCC(C12OC2C=CC=C1O)C
53 0.2 FCCGTJAGEHZPBF-UHFFFAOYSA-N CCOC(=O)C1CC2CC1C=C2
54 0.2 YZDIUKPBJDYTOM-UHFFFAOYSA-N CCC1=CC(O)=C(CC)C=C1O
55 0.2 MKGFYMKFBCWNCP-UHFFFAOYSA-N CCOC1=CC(OCC)=CC=C1
56 0.2 CJWLGOWMMDDXLV-ZYUZMQFOSA-N CC(=C)C12CCC3(C)OC3C1O2
57 0.2 URXBEYYNDKKDIX-UHFFFAOYSA-N CC1CC(=O)C2C(C1)OC=C2C
58 0.2 YXJGWDBCRDWHLV-UHFFFAOYSA-N CCc1cc(OC)c(c(c1)C)O
59 0.2 BUFBFKYGLFTXQZ-UHFFFAOYSA-N COC1=CC=CCC(=O)C1(C)C
60 0.2 NJXUAHIAILUDOY-UHFFFAOYSA-N C#CC=CCOC1CCCCO1
61 0.2 HDIKKPMNDXCMIW-UHFFFAOYSA-N CCC1=C(O)C(C)=CC(C)=C1O
62 0.2 BYWPUNIXQZJWRS-GWRHWDGRSA-N CC1C2CC(O)C3(C)OC1OCC23
63 0.2 JVJFVMOQYXFIPC-UHFFFAOYSA-N CC1=C(C)C(O)=C(C)C(O)=C1C
64 0.19354839 UOSVWXJMXKEOON-UHFFFAOYSA-N OC(=O)C(CC=C)C1CCC=C1
65 0.19354839 NRCLOGBODAARDM-UHFFFAOYSA-N O=C1OC=C(CCC1C)C(=C)C
66 0.19354839 KCZLIZFEWQFJJU-UHFFFAOYSA-N CC(=C=C)C1(O)CCCCC1=O
67 0.19354839 DYMTZUJTJPJRPD-UHFFFAOYSA-N CC(=C)C1(CCC#C)OCCO1
68 0.19354839 QPTUNFKAXPSLGW-UHFFFAOYSA-N COC1=CC(=CCC1O)CC=C
69 0.1875 YNUMBQDWSDPKQR-UHFFFAOYSA-N COC1=CC(CC=C)CC=C1O
70 0.1875 YGFVKGKCEIYDLD-UHFFFAOYSA-N CC=CC1=CCC(C(=C1)OC)O
71 0.1875 YWONWFZKKZXGCN-UHFFFAOYSA-N C=CCC1=CC=C(C(C1)OC)O
72 0.18181818 NSSOZUWJZRJGTN-UHFFFAOYSA-N COC(=C)C(CC#CC)C(C)=O
73 0.18181818 RZDKFMQCGVUOFC-UHFFFAOYSA-N C=CCC1CCCC(C=O)C1=O
74 0.18181818 MRBVBFWASRMXEC-UHFFFAOYSA-N COC1=CC(=O)C(CC=C)C1C
75 0.18181818 PXYPRVZRJBDXOA-UHFFFAOYSA-N CC=CC1=CC=C(C(C1)OC)O
76 0.17647059 JXXMFAGRMYXHTA-UHFFFAOYSA-N CCOC(=O)CCCC(=O)C1CC1
77 0.17647059 IVZCQNFSZAFCLM-ORZBULNSSA-N CC(=C)C(C=C)C=C(/C)C(=O)O
78 0.17647059 YLKLJBPHNWWPSF-TYRPZCRBSA-N CC=C/CC1=C(C)C(O)CC1=O
79 0.17647059 KFUPGVPITSMUEA-UHFFFAOYSA-N COC1=CC(=O)C(C)C1CC=C
80 0.17647059 YLKLJBPHNWWPSF-SECBINFHSA-N CC=CCC1=C(C)[C@H](O)CC1=O
81 0.17647059 YLKLJBPHNWWPSF-ZBJFTSOASA-N CC=C/CC1=C(C)C(O)CC1=O
82 0.17647059 SGGWFBYUWQRNRU-UHFFFAOYSA-N CCOC(=O)C(CC)C=CC(C)=O
83 0.17647059 YLKLJBPHNWWPSF-UHFFFAOYSA-N CC=CCC1=C(C)C(CC1=O)O
84 0.17647059 IVZCQNFSZAFCLM-JGAIRUGNSA-N CC(=C)C(C=C)C=C(C)/C(=O)O
85 0.17647059 YLKLJBPHNWWPSF-CDAZIORVSA-N CC=CCC1=C(C)C(O)CC1=O
86 0.17647059 IVZCQNFSZAFCLM-SECBINFHSA-N CC(=C)[C@H](C=C)C=C(C)C(=O)O
87 0.17647059 VFPPXDMSUHWFIZ-UHFFFAOYSA-N OC(=O)CC1=CCCC1CC=C
88 0.17647059 OPFHUMVZYNJJAU-UHFFFAOYSA-N CC1CCC(CC=C)C(=O)C1=O
89 0.17647059 IVZCQNFSZAFCLM-BNICOGTQSA-N CC(=C)C(C=C)C=C(/C)C(=O)O
90 0.17142857 ZGVAUNNURDRDRD-UHFFFAOYSA-N O=C1CCC2(CC1)OCCCCO2
91 0.17142857 MWJNWMYLSXFICF-UHFFFAOYSA-N CCOC(=O)CC=CC=CC=C
92 0.17142857 FJBMSAMPYWVRAE-UHFFFAOYSA-N CCOC(=O)C(CC)=CCC(C)=O
93 0.17142857 MZBLACMUNJCJEH-HLQBBKRNSA-N CC(=C/CO)C(=O)C=CC(C)(C)O
94 0.16666667 BPAVWQVDPUAEQS-UHFFFAOYSA-N OCCCC(=O)OCCC=CC=C
95 0.16666667 VDSQBAITHBFOJT-UHFFFAOYSA-N CC(=C)C(CC(=O)O)CC1OC1C
96 0.16216216 IMEWFXLXXCQRNH-UHFFFAOYSA-N CCOCC(=O)OCCC=CC=C
97 0.16216216 IGSFFTSBCVRRIY-UHFFFAOYSA-N OCC(=CCCC(C=C)(O)C)C=O
98 0.16216216 FOHQSBOCWOGKPU-UHFFFAOYSA-N CCOC(=O)C(C)C(=O)CCC=C
99 0.15789474 AQGIXJDBFOHCNW-UHFFFAOYSA-N CCOC(=O)C1=C(C)OC(CC)C1
100 0.15789474 HBAYIVHNRIYKCS-UHFFFAOYSA-N O=CC(=CCCC(C(=C)O)(O)C)C
101 0.15789474 ORCNGIBKLOASEC-UHFFFAOYSA-N CC(=CC(=O)O)CCC(=C(C)C)O
102 0.15789474 IWGKMCQQSXHBDW-UHFFFAOYSA-N O=CC(=C(CCC(C=C)(O)C)O)C
103 0.15384615 PXFJOONVPHECNJ-UHFFFAOYSA-N OCC=C(CCC(=C(C=O)C)O)C
104 0.15384615 OQHZVIMXEWEBOV-UHFFFAOYSA-N CC(=C(C(=O)O)CCC1(C)CO1)C
105 0.14285714 MCYBYTIPMYLHAK-UHFFFAOYSA-N [H]C12CC3(O)CC(O)(C1)CC(O)(C2)C3
106 0.13793103 YUVPWZLAEQGNKX-HBTKVFPESA-N C1(C)=CCOC(=O)CC=CCC1
107 0.13333333 BRNBAXIUWJFENA-UHFFFAOYSA-N CCCc1cccc(c1O)OC
108 0.13333333 ZQOVBWRDZJTKFG-BKFJMODKSA-N C[C@@]1(CO)[C@@H]2CC(=O)[C@@]1(C)C[C@@H]2O
109 0.13333333 MRMZKURHWMWDRU-UHFFFAOYSA-N CC1=CC(=CC=C1)C(C)(C)OO
110 0.13333333 QTYZWFQTOYXFBL-UHFFFAOYSA-N CC(O)CC(O)C1=CC=CC=C1
111 0.13333333 YWKPWLJSBOBTGE-UHFFFAOYSA-N CC1=CC(=O)C(=C(C)C)COC1
112 0.13333333 KMUHHGKRQUPPAW-UHFFFAOYSA-N CC1(C)CC2=C(O1)C(=O)CCC2
113 0.13333333 ZDKZHVNKFOXMND-UHFFFAOYSA-N CC1CCC2C1C(=O)OC=C2C
114 0.13333333 BUUUVRTWWLXNMT-UHFFFAOYSA-N CCc1ccc(c(c1C)OC)O
115 0.13333333 PMHODFQTVFDQPV-UHFFFAOYSA-N CC1=CC=CC=C1C(C)(C)OO
116 0.13333333 LOXNCRDWFKQBNN-UHFFFAOYSA-N CC1C(=O)C2CCCCC2C1=O
117 0.13333333 DGZPXPGGCPVPOO-UHFFFAOYSA-N CC1=CC2OC1(O)C1C2C1(C)C
118 0.13333333 GQKYHUVICRHXFE-UHFFFAOYSA-N O=C1OCC(=CCC1C)C(=C)C
119 0.13333333 BFYWJELXORKNFO-UHFFFAOYSA-N CC(C)(O)C1CCC(=CC1)C(O)=O
120 0.13333333 JHKNAYGQYUKKDQ-HTQZYQBOSA-N CC1=CC(C)(C)C2CC1OC2=O
121 0.13333333 PDDFOALNECLUEO-UHFFFAOYSA-N C[Si](C)(C#CCN)C#CCN
122 0.13333333 MUWYQFOVWMBJDF-UHFFFAOYSA-N CN1N=CC2=C(N)N=NC=C12
123 0.13333333 VGIJZDWQVCXVNL-UHFFFAOYSA-N CCCCOC1=CC=CC(O)=C1
124 0.13333333 YGMNGQDLUQECTO-UHFFFAOYSA-N CC(=C)C1CC2OC2(C)C(=O)C1
125 0.13333333 OTBXPRJLIYBQHF-UHFFFAOYSA-N CCC(O)C1=CC=CC(OC)=C1
126 0.13333333 RBRSROXEBKPPQB-UHFFFAOYSA-N CCCOC1=CC=C(OC)C=C1
127 0.13333333 FVNIOLGSUAIZPP-UHFFFAOYSA-N COC1=C(C)C(C)=C(CO)C=C1
128 0.13333333 IDRPIMGBGAFXLA-UHFFFAOYSA-N NC1=NC=C2CN=CNC2=N1
129 0.13333333 IDXVHCVIZRQSRA-UHFFFAOYSA-N CCOC(=O)C1CCCC(C1)C=O
130 0.13333333 CRIIPKLNFKGQHC-UHFFFAOYSA-N COC1=CC(C)=C(OC)C(C)=C1
131 0.13333333 LASOZNWHPDFLML-UHFFFAOYSA-N CC1(C)C2CCC(=C)C1C(=O)O2
132 0.13333333 YSOHCCUHDUKAGE-UHFFFAOYSA-N CCC(c1ccc(cc1O)O)C
133 0.13333333 WQZRKYNWKFMPMT-UHFFFAOYSA-N CC(C(c1ccccc1O)C)O
134 0.13333333 ZEJUDLQZXRJWAM-UHFFFAOYSA-N CCC(c1ccccc1O)CO
135 0.13333333 NZTXXGMVALDTNZ-UHFFFAOYSA-N CC(C1=CC=CC2C1(O)O2)CC
136 0.13333333 XKSUVRWJZCEYQQ-UHFFFAOYSA-N COC(C)(OC)C1=CC=CC=C1
137 0.13333333 MCZSDTLZJNZORX-UHFFFAOYSA-N COCC(OC)C1=CC=CC=C1
138 0.13333333 FPKROJQUJYKRPV-UHFFFAOYSA-N CCC1=CC=C(OCCO)C=C1
139 0.13333333 VSVGERRGVUVKFX-UHFFFAOYSA-N CC(CO)C(C)C(O)C1=CC=CO1
140 0.13333333 CGEVOYRUHMDHSE-UHFFFAOYSA-N CC1=CCC2C(C1OC2=O)(C)C
141 0.13333333 NVAVSBGZWXIRRK-UHFFFAOYSA-N CC1=NN=C2N=C(C)C=NN12
142 0.13333333 MKZGLAOLSFUPRT-UHFFFAOYSA-N COC(OC)C1=CC=C(C)C=C1
143 0.13333333 WLRKIBSDLSRLRA-UHFFFAOYSA-N CC1=CC(O)C2C(=O)C1C2(C)C
144 0.13333333 UWRRYLNXMGBJKK-UHFFFAOYSA-N Cc1ccc(c(O)c1)C(C)(C)O
145 0.13333333 MUBQZHWBIXXFQW-UHFFFAOYSA-N O=C1C2C(=CCC1(C2(C)C)O)C
146 0.13333333 AEBDJCUTXUYLDC-UHFFFAOYSA-N [H]C12CC([H])(C=C1)C(C)(C2)C(=O)OC
147 0.13333333 YNTOEUGPNLOIEP-UHFFFAOYSA-N CC(=C)C1CC=C(C(=O)C1O)C
148 0.13333333 GIUXLBFXMAOOQJ-UHFFFAOYSA-N COC1=CC(C)=CC(OC)=C1C
149 0.13333333 HZXKDBNTDXFOIG-UHFFFAOYSA-N COC1=C(OC(C)C)C=CC=C1
150 0.13333333 FUCYABRIJPUVAT-UHFFFAOYSA-N OCCCOCC1=CC=CC=C1
151 0.13333333 BHCGGVIVFXWATI-UHFFFAOYSA-N CC(O)C1=CC=C(C=C1)C(C)O
152 0.13333333 ICSVRXLISHBJRU-MRVPVSSYSA-N CC1=CC(=O)OC(CC1)C(C)(C)O
153 0.13333333 QVVROXDRDUXCOW-UHFFFAOYSA-N CC1CCC2=C1C(O)OC=C2C
154 0.13333333 QPQMSGAMXJIEKO-UHFFFAOYSA-N CC1CC=C2C1C(O)OC=C2C
155 0.13333333 CUNKIUSAFDPIAA-UHFFFAOYSA-N CC1=C(C)C=C(OCCO)C=C1
156 0.13333333 XCLSBVYYHMTGKX-MAUMQABQSA-N CC1CC2CCC(O2)C(C)C(=O)O1
157 0.13333333 LJEYGIUEZKHQIW-YTPBJJJYSA-N CC1CCCC=CC=C/C(=O)O1
158 0.13333333 SJIRRMZHJWPOCJ-UHFFFAOYSA-N COC1=C(C)C(C)=C(O)C(C)=C1
159 0.13333333 VWGNFIQXBYRDCH-UHFFFAOYSA-N CCOC1=CC=C(OCC)C=C1
160 0.13333333 ZDKZHVNKFOXMND-XVYDVKMFSA-N CC1CCC2C1C(=O)OC=C2C
161 0.13333333 BHSGCVYJNNQTBZ-UHFFFAOYSA-N CC1=CCC2C(=O)C1(O)C2(C)C
162 0.13333333 UULIJAHJPAENFH-UHFFFAOYSA-N CCCC1=C(O)C=CC(OC)=C1
163 0.13333333 CDSMSBUVCWHORP-MRVPVSSYSA-N CC(=C)C1CCC(=CC1)C(=O)O
164 0.13333333 MJKUEDLCFFNGOC-UHFFFAOYSA-N O=C1C2CC3C(C1C2(C)C)(C)O3
165 0.13333333 VYOCSVXNNCRJHP-UHFFFAOYSA-N OCC1(C)C2CC=C(C1C2=O)C
166 0.13333333 MKRBAWHVHOVBOQ-UHFFFAOYSA-N CCOC(=O)C1CCCCCC1=O
167 0.13333333 DNYIFPBDEVYGGJ-UHFFFAOYSA-N CC1CCc2c(C1O)occ2C
168 0.13333333 CWAINCBOQQCYQY-UHFFFAOYSA-N CC1CCOC(=O)CCCCC1=O
169 0.13333333 BBYHXLMEGFYDTP-UHFFFAOYSA-N CC1CCC(=O)OCCCC(=O)C1
170 0.13333333 UYWQRBZEOLFRRI-UHFFFAOYSA-N CCOC1=CC=CC=C1CCO
171 0.13333333 CLJPRXFHCRIUKW-MRVPVSSYSA-N CC(CO)c1ccc(C)cc1O
172 0.13333333 XPSZILAWCRPMER-UHFFFAOYSA-N OCC(C(C(=O)O)NO)C
173 0.13333333 QGCSRXXUIPOZJS-JTQLQIEISA-N CC(C)(O)C1=CC(=O)C(C)(O)CC1
174 0.13333333 AVSCZKDRAXQLRI-UHFFFAOYSA-N CCOC(=O)C1(C)CCCC(=O)C1
175 0.13333333 GOOJWBBMMCPOGX-UHFFFAOYSA-N Cc1coc2c1CCC(C2)(C)O
176 0.13333333 ZVFOERMFRFPDRR-UHFFFAOYSA-N CC(O)C(C)(O)C1=CC=CC=C1
177 0.13333333 DEYIKSBEIOIJCD-UHFFFAOYSA-N CCOCC1=CC=CC=C1OC
178 0.13333333 OQIOHYHRGZNZCW-UHFFFAOYSA-N CC(C)c1cc(O)c(C)cc1O
179 0.13333333 BNBJSIGRGDMPEZ-UHFFFAOYSA-N COCCCOC1=CC=CC=C1
180 0.13333333 MAJJDGWXCUOAJY-UHFFFAOYSA-N CCOCC1=CC=C(OC)C=C1
181 0.13333333 LYEDQZYQZIRPDT-UHFFFAOYSA-N COC1=CC(OC(C)C)=CC=C1
182 0.13333333 JUANJZAFSKJFAL-UHFFFAOYSA-N O=C1OCC2CC1C1CCCC21
183 0.13333333 VZYLWUFNOMSQSJ-UHFFFAOYSA-N CCC(O)C1=CC=CC=C1OC
184 0.13333333 KBNOGTODZGUQNV-UHFFFAOYSA-N OC1CC2(C(C1C#CO2)(C)C)C
185 0.13333333 SCVHSGMZAPHRIW-UHFFFAOYSA-N CC(=O)C1(CO)CC2CC1C=C2
186 0.13333333 SNCJRRZMGMKMBW-UHFFFAOYSA-N CC(CC(C)=O)C1=CC=C(C)O1
187 0.13333333 WSFDNTMCFUSSDT-UHFFFAOYSA-N COC1=C(C)C(C)=C(OC)C=C1
188 0.13333333 RQROCSGRAXVVFN-UHFFFAOYSA-N CC1=CC=CC=C1OCCCO
189 0.13333333 PYZWMDZMYMERHM-UHFFFAOYSA-N O=CC12OC2(C)CC(CC1(C)C)O
190 0.13333333 ALUFYZNLZVVCAA-UHFFFAOYSA-N CC1C(=O)CC(CC1=O)C(C)=C
191 0.13333333 YGMNGQDLUQECTO-UJNFCWOMSA-N CC(=C)C1CC2OC2(C)C(=O)C1
192 0.13333333 BIAIRQIXOFYRHV-UHFFFAOYSA-N CCOC(O)CC1=CC=CC=C1
193 0.13333333 SNZDPDXTEQSXAR-UHFFFAOYSA-N COC(OC)C1C=CC=CC=C1
194 0.13333333 UVXQPTDNXSOQAG-UHFFFAOYSA-N CSC1=NC(C)(C)C=C(C)N1C
195 0.13333333 ILWXLUGUJRYVST-UHFFFAOYSA-N CCCc1cc(O)cc(OC)c1
196 0.13333333 KCBDCCLIAJJJAT-UHFFFAOYSA-N COC1=C(C)C=C(C)C(O)=C1C
197 0.13333333 BZFVGPPELIFTQP-UHFFFAOYSA-N CC12CCC(CC1=O)C2(C)C=O
198 0.13333333 BFYWJELXORKNFO-MRVPVSSYSA-N CC(C)(O)C1CCC(=CC1)C(=O)O
199 0.13333333 YQJCMJPWVZEDPX-UHFFFAOYSA-N CC(C)(OCC1CO1)C#CC=C
200 0.13333333 NCDNOKVFSOMXCA-UHFFFAOYSA-N COC(=O)C1C(C)C2CC1C=C2
201 0.13333333 FFVHHWOJYFCNJP-UHFFFAOYSA-N CCOC(=O)C1CCC(C)CC1=O
202 0.13333333 XSBXONDDSWGYMG-UHFFFAOYSA-N CCOCC(O)C1=CC=CC=C1
203 0.13333333 WDAPDTRODNUPPB-UHFFFAOYSA-N CCOC(C)OC1=CC=CC=C1
204 0.13333333 FTPCIKTTWXMUCG-UHFFFAOYSA-N CC1=C(O)C(=O)C(CC1)C(O)(C)C
205 0.13333333 YCCHNFGPIFYNTF-UHFFFAOYSA-N Cc1ccc(cc1)C(C)(C)OO
206 0.13333333 QUTUSZBTKJKDDB-PRJMDXOYSA-N CC1(C)C2CC(O)C(=C)C1C2=O
207 0.13333333 XMQKWCDUSZWLLN-UHFFFAOYSA-N CC1CCCCC(O)C=CC(=O)O1
208 0.13333333 XEEIPUQPOONKRF-UHFFFAOYSA-N CC(c1c(C)ccc(c1O)O)C
209 0.13333333 QABFKEJISCIPFL-UHFFFAOYSA-N CC(=C)C(=O)OCCC=CC=C
210 0.13333333 HCPUROQJUSURGE-UHFFFAOYSA-N Cc1cc(O)c(c(c1)C(C)C)O
211 0.13333333 FUCYABRIJPUVAT-UHFFFAOYSA-N OCCCOCC1=CC=CC=C1
212 0.13333333 IHLVXCQOQKQHDN-RXKWGBCNSA-N CC1(O)CCC2C3COC(OC3)C12
213 0.13333333 PIHNRUOHMJCRDT-UHFFFAOYSA-N CC1(C)CC=CC(=CC1)C(=O)O
214 0.13333333 ZDKZHVNKFOXMND-YEPSODPASA-N CC1CCC2C1C(=O)OC=C2C
215 0.13333333 GTUFHYHOPUHIKF-HTRCEHHLSA-N CC1CC(=O)C(=CC1O)C(C)(C)O
216 0.13333333 PHAVIMQABDNJRU-JTQLQIEISA-N CC(=C)C1(O)CCC(=CC1=O)C
217 0.13333333 CIICLJLSRUHUBY-UHFFFAOYSA-N CC(C)(C)OC1=CC=C(O)C=C1
218 0.13333333 FTZJTMSBSVYHJL-UHFFFAOYSA-N CC1=CCC(CC1=O)(O)C(=C)C
219 0.13333333 VDNOFKUMNFEUSJ-UHFFFAOYSA-N CC1(C)C2CC(=O)C1(C)C1OC21
220 0.13333333 FUSNPDLRFAWRHH-UHFFFAOYSA-N [H]C12C=CC3([H])CC(O)C1CCC2O3
221 0.13333333 ZCSQROHNFGOIGE-UHFFFAOYSA-N CCOC(=O)C1CCC(O)C=C1C
222 0.13333333 FFVHHWOJYFCNJP-UHFFFAOYSA-N CCOC(=O)C1CCC(C)CC1=O
223 0.13333333 QBMOXZAUNMFTMZ-FVOAXITGSA-N CC1CCCC=CC(O)CC(=O)O1
224 0.13333333 SIJOPCPGZQCNKF-UHFFFAOYSA-N CC[Si](CC)(CC)C(F)F
225 0.13333333 CYTWEEZRSDMSSS-UHFFFAOYSA-N CNC(C(=O)O)(C(O)O)C
226 0.13333333 FNCJXUJBIPTJLF-UHFFFAOYSA-N CC1=CC(=O)C=C(O1)C(C)(C)C
227 0.13333333 PVVGAZYPSGZTKH-UHFFFAOYSA-N CC1=NC2=NN=NN2C(C)=C1
228 0.13333333 QUTUSZBTKJKDDB-BIIVOSGPSA-N CC1(C)C2CC(O)C(=C)C1C2=O
229 0.13333333 AYFKHTYBIXPONQ-ZJDVBMNYSA-N CC1CCC2(O)C3COC(OC3)C12
230 0.13333333 QZYDOKBVZJLQCK-UHFFFAOYSA-N CCOC1=CC=CC=C1OCC
231 0.13333333 TUWRZVAMHVWRER-UHFFFAOYSA-N Cc1cc(O)c(c(c1)O)C(C)C
232 0.13333333 TZUORCZPIKYDQG-UHFFFAOYSA-N CCCc1ccc(OC)c(O)c1
233 0.13333333 OPBBCLSNXHPEHS-UHFFFAOYSA-N O=C1C=C(C)C2CC1(O)C2(C)C
234 0.13333333 CWRLCLCMTABQAO-UHFFFAOYSA-N [H]C12CC([H])(C=C1)C1CC(O)OCC21
235 0.13333333 CTYQZNRISQHJGF-APPZFPTMSA-N CC1=CC(O)C(CC1=O)C(C)(C)O
236 0.13333333 CGEVOYRUHMDHSE-YUMQZZPRSA-N CC1=CCC2C(=O)OC1C2(C)C
237 0.13333333 CNMVSNTVPZWQMI-UHFFFAOYSA-N CCOC1=CC=C(CCO)C=C1
238 0.13333333 NKLGQYGFHSRLPK-UWVGGRQHSA-N CC(C)C1=CC(=O)C(C)(O)C(O)C1
239 0.13333333 ADBMMOURWGZZKA-MTMYIVCTSA-N C[C@H]1C[C@H](CC=C(C)/CO)C(=O)O1
240 0.13333333 HUFJZFBEGMJNQW-UHFFFAOYSA-N CC(=O)CC(=O)CC(=O)C(C)(C)C
241 0.13333333 IQYBQMRQQGTYNW-UHFFFAOYSA-N CCC(=C)C(=O)C1=CCCCO1
242 0.13333333 QBUFZUDLOMVZAE-UHFFFAOYSA-N CC(=C)C1CC=C(C)OC(=O)C1
243 0.13333333 OGMYCWZEBQQBNL-UHFFFAOYSA-N CC=C(C)C(=O)C1=CCCCO1
244 0.13333333 ALAPGPZJWYPTNL-UHFFFAOYSA-N CCOC(=O)C1CC(=C)C1=CC
245 0.13333333 FAZVMCOEZIXWMK-UHFFFAOYSA-N O=C1C2CC(C2(C)C)C2(C1O2)C
246 0.13333333 QEWDVFCBGMYBHO-UHFFFAOYSA-N CC1(C)CC(=O)C2=C1CCCO2
247 0.13333333 HYVLESPXRSSIOF-UHFFFAOYSA-N CC1=CC2C(C(=C1)O)(O2)C(C)C
248 0.13333333 DGCCDZOSPLZZSR-UHFFFAOYSA-N OCC12CC(C(C2(C)C)CC1=O)O
249 0.13333333 VTOVIJQMFYQNSX-UHFFFAOYSA-N CC(O)COC1=CC=C(C)C=C1
250 0.13333333 QZMZUIGZTVFXKD-UHFFFAOYSA-N CCOC1=CC=C(COC)C=C1
251 0.13333333 BVLNAIUCTCIIOR-UHFFFAOYSA-N O=C1C=C(C)C2(CC1C2(C)C)O
252 0.13333333 ZQOVBWRDZJTKFG-UHFFFAOYSA-N OCC1(C)C2CC(=O)C1(C)CC2O
253 0.13333333 SWFLJBVLNHOYOI-UHFFFAOYSA-N O=C1CCC2(CCOCC2)C=C1
254 0.13333333 ZDKZHVNKFOXMND-VDAHYXPESA-N CC1CCC2C1C(=O)OC=C2C
255 0.13333333 IWUPUYREUUUUHF-MRVPVSSYSA-N CC1(C)CC(C=CC1=C)C(=O)O
256 0.13333333 TUIYSUGBTVNXML-UHFFFAOYSA-N OC1CC2(C(C1(O)CC2=O)(C)C)C
257 0.13333333 GKGQWBJLOYXULB-UHFFFAOYSA-N CCOC1=CC=C(C=C1)C(C)O
258 0.13333333 MRYSCWJXIPDFSA-UHFFFAOYSA-N CC(C)C1=C(OO)C=C(C)C=C1
259 0.13333333 CDSMSBUVCWHORP-QMMMGPOBSA-N CC(=C)C1CCC(=CC1)C(=O)O
260 0.13333333 AFWWNHLDHNSVSD-UHFFFAOYSA-N CC1=C2NC=NC2=NC(N)=N1
261 0.13333333 AXIMVSIAIDDSGF-UHFFFAOYSA-N NC1=NC2=C(NC=N2)C(N)=C1
262 0.13333333 VKDMNNPYTXNZQZ-COKDONQUSA-N CC1CC=CC(O)CCCC(=O)O1
263 0.13333333 ZDKZHVNKFOXMND-NBEYISGCSA-N C[C@H]1CC[C@H]2[C@@H]1C(=O)OC=C2C
264 0.13333333 XBUWUYIGNZJLMR-JMOVZRAMSA-N CC1(C)C2CC1(O)CC(=O)C2(C)O
265 0.13333333 BOXSHJOQEQOGML-UHFFFAOYSA-N CCOC(=O)C1(CCCCC1)C=O
266 0.13333333 GQJWTOYPOHWVKC-UHFFFAOYSA-N CCOC(=O)C1CCC2(CO2)CC1
267 0.13333333 ZDKZHVNKFOXMND-ZQARSLAVSA-N C[C@H]1CC[C@H]2[C@H]1C(=O)OC=C2C
268 0.13333333 AOOIPJVCCZPHBP-UHFFFAOYSA-N CC1=NC(N)=C(C#N)C(N)=N1
269 0.13333333 JPZANUHBLDNRJV-UHFFFAOYSA-N CCOC(=O)C1(C)CCCCC1=O
270 0.13333333 QBMOXZAUNMFTMZ-OGSWXMBVSA-N CC1CCCC=CC(O)CC(=O)O1
271 0.13333333 YGMNGQDLUQECTO-SFGNSQDASA-N CC(=C)[C@@H]1C[C@@H]2[C@@](O2)(C(=O)C1)C
272 0.13333333 LEFYBEIQEDWBCT-UHFFFAOYSA-N CC1=CC(=O)C2C(C1C2(C)C)O
273 0.13333333 SJGVIHKTOWKNQQ-QNSHHTMESA-N CC1(CO)C2CCC(CO)(C2)C1=O
274 0.13333333 VKDMNNPYTXNZQZ-YQRQKROXSA-N CC1CC=CC(O)CCCC(=O)O1
275 0.13333333 GYDKHYAZKCAMAS-UHFFFAOYSA-N CCOC(=O)C1(C)CCC(=O)CC1
276 0.13333333 HPAVFDCKWKAAOA-MRVPVSSYSA-N CC1(C)C=CCC(C=C1)C(=O)O
277 0.13333333 MQZCKBGYCXUUFC-UHFFFAOYSA-N NOC(N)C(CO)(CO)CO
278 0.13333333 CTYQZNRISQHJGF-CBAPKCEASA-N CC1=CC(O)C(CC1=O)C(C)(C)O
279 0.13333333 FYNAEZFARGBYAW-UHFFFAOYSA-N CCC1=CC=CC=C1C(C)OO
280 0.13333333 QGCSRXXUIPOZJS-SNVBAGLBSA-N CC(C)(O)C1=CC(=O)C(C)(O)CC1
281 0.13333333 MLTATVWFXRRDSQ-UHFFFAOYSA-N OC1C=CC=C(C1(O)C(C)(C)C)O
282 0.13333333 YGRMINYKFUISMH-UHFFFAOYSA-N OC(=O)C1(CC#C)CCCCC1
283 0.13333333 ZTYHURDOUHIBAC-UHFFFAOYSA-N CCOCC1=CC(OC)=CC=C1
284 0.13333333 YBKODUYVZRLSOK-UHFFFAOYSA-N Oc1ccc(c(c1)O)C(C)(C)C
285 0.13333333 BAKOSPCCAAZZSP-UHFFFAOYSA-N Oc1cccc(c1C(C)(C)C)O
286 0.13333333 WENKUOBYVZCMLU-UHFFFAOYSA-N OCC(c1ccccc1O)(C)C
287 0.13333333 YGOHUILHIZKQDA-UHFFFAOYSA-N CCCOC1=CC(O)=C(C)C=C1
288 0.13333333 MMHHRSORTRFIHL-UHFFFAOYSA-N OC1=CC=CC2C1(O2)C(C)(C)C
289 0.13333333 DKMHWSZORFJMGI-UHFFFAOYSA-N OC(CCCCC(O)C#C)C#C
290 0.13333333 MZECKEXPGDGPKL-UHFFFAOYSA-N OCC(=C)C1CCC(C(=O)C1)(C)O
291 0.13333333 KACXPYLKQSPOBD-UHFFFAOYSA-N O=C1CC(CCC1(C)O)C1(C)OC1
292 0.13333333 FRIHECHBOYPTBN-UHFFFAOYSA-N CC(C)OC1=CC(O)=C(C)C=C1
293 0.13333333 RLNAXOBDOQJJMG-UHFFFAOYSA-N CC(=C)C1=CC(=O)C(CC1)(C)O
294 0.13333333 GVXIJXXIZORXIM-UHFFFAOYSA-N NC1=C(NC=N1)C1=NC=CN1
295 0.13333333 WCMFTGVKMDTZJD-UHFFFAOYSA-N C=CCNC(=S)NC1CCCC1
296 0.13333333 JRPDKCFLRRAJJW-UHFFFAOYSA-N COCCNC1=NC(N)=NC(N)=N1
297 0.13333333 YBXUGQVLPFDEGK-UHFFFAOYSA-N CCC1=CC=C(C=C1)C(C)OO
298 0.13333333 VCFFLBDRLPCAPF-UHFFFAOYSA-N COC1=C(OC)C=C(C)C(C)=C1
299 0.13333333 LETMOHPMBKYRPT-UHFFFAOYSA-N NC1=NC(NCCCO)=NC(N)=N1
300 0.13333333 CDSMSBUVCWHORP-UHFFFAOYSA-N CC(=C)C1CCC(=CC1)C(=O)O
301 0.13333333 OSTLTGVACAQBLT-UHFFFAOYSA-N CC(=C)C1C#COC(CC1)(C)O
302 0.13333333 AMQHAVJCLLXEHS-UHFFFAOYSA-N OC1C=CC=C2C1(O)CCCC2
303 0.13333333 MBGGFXOXUIDRJD-UHFFFAOYSA-N CCCCOC1=CC=C(C=C1)O
304 0.13333333 XNGRANIQDCWDOC-UHFFFAOYSA-N COC1=C(O)C=C(C)C(C)=C1C
305 0.13333333 FRAVHBFYZBSRBG-UHFFFAOYSA-N CCC(CC(C)=O)C1=CC=CO1
306 0.13333333 BSEAQQZQZPOZSB-UHFFFAOYSA-N CC(C)OC(=O)C1C=CCC=C1
307 0.13333333 IMIOGAXNSIMJRI-UHFFFAOYSA-N O=C1CCC2CCCCC(=O)C12
308 0.13333333 BKPXUQIBODXZIL-UHFFFAOYSA-N CCOC(C)C1=CC=C(O)C=C1
309 0.13333333 DXPQSMYASPEWEK-UHFFFAOYSA-N CC(c1cc(O)c(c(c1)O)C)C
310 0.13333333 SFQKRXAORPUHSH-UHFFFAOYSA-N CC(=C)C(=O)OC1CCCC=C1
311 0.13333333 YWUPUQUVRIHHRZ-UHFFFAOYSA-N CC(=O)CCC(C)(C(C)=O)C(C)=O
312 0.13333333 QFLXYNGMNOYRGI-UHFFFAOYSA-N COOC(C)(C)C1=CC=CC=C1
313 0.13333333 INJBVMRSCRVAAS-UHFFFAOYSA-N CC12CC3(CCCC(=O)C13)OC2
314 0.13333333 FVNKAGJXIRRMPC-UHFFFAOYSA-N CC(C1=CC=C(C2(C1O2)O)C)C
315 0.13333333 UFQWIPVRGBRMBK-UHFFFAOYSA-N CC(C1=CC2C(C(=C1)O)(O2)C)C
316 0.13333333 YZZAPGQHAYCEDP-UHFFFAOYSA-N Cc1ccc(cc1O)C(O)(C)C
317 0.13333333 JIZPIPUXKHCOSK-UHFFFAOYSA-N O=C1CC2CC(C1=C)(C2(C)C)O
318 0.13333333 KPGIPUCXUXRFOR-UHFFFAOYSA-N O=C1C(CCC2(C1O2)C)C(O)(C)C
319 0.13333333 CSHZYWUPJWVTMQ-UHFFFAOYSA-N CCCCC1=C(C=C(C=C1)O)O
320 0.13333333 HLWLJEWYYBROBW-UHFFFAOYSA-N CC(=C)C1CCC(C=C1)C(=O)O
321 0.13333333 RKSCQZRJWVRECY-UHFFFAOYSA-N O=C(CCC(=O)C1CC1)C1CC1
322 0.13333333 WWKIJYXBDWKHHU-UHFFFAOYSA-N CC(C)(C)C1=CC=CC=C1OO
323 0.13333333 OJBWQEUIJIWVHK-UHFFFAOYSA-N CCOC12CC(C)(C)CC(=O)C1O2
324 0.13333333 VXGCIHLEMBDKCU-UHFFFAOYSA-N CC(C(c1ccc(cc1)O)C)O
325 0.13333333 KWHXBRYAZIFDLE-UHFFFAOYSA-N CCC(c1ccc(cc1)O)CO
326 0.13333333 JOZMGUQZTOWLAS-UHFFFAOYSA-N CCCCC1=CC(O)=CC(O)=C1
327 0.13333333 SIAXJAZJFHRGPP-UHFFFAOYSA-N CC1=CC(=O)OC(=C1)C(C)(C)C
328 0.13333333 SGCHWYVARUODIN-UHFFFAOYSA-N CC(=O)C1=CCC(C)(C)CC1=O
329 0.13333333 DLKVHFJZTKTFRS-UHFFFAOYSA-N CC1(C2CCC1(C(=O)C2)C=O)C
330 0.13333333 QQDOLCURULDLRF-UHFFFAOYSA-N CCC(c1ccc(cc1)O)(O)C
331 0.13333333 UHNHLOAZZDJVQT-UHFFFAOYSA-N CC1(C)CC(=O)C2(CC2)C(=O)C1
332 0.13333333 LSKCTDOPSVEIPU-UHFFFAOYSA-N CN1C=NC2=CN=C(N)N=C12
333 0.13333333 OYORJLDSVLYYBK-UHFFFAOYSA-N CCOC(=O)C1CCCCC(=O)C1
334 0.13333333 QBOXJOHLMGPLOZ-UHFFFAOYSA-N OCC1(C)C2CC(=O)C(=C)C1C2
335 0.13333333 SLSBCEYVCUZPCU-UHFFFAOYSA-N O=C1CC2CC(C31CO3)C2(C)C
336 0.13333333 PCEVUTCFZAQRKV-UHFFFAOYSA-N CC1(C2CC(=O)C1(C(=O)C2)C)C
337 0.13333333 GRBSRSDJCAPFCB-UHFFFAOYSA-N OC1C2CC(=O)C(=C)C1C2(C)C
338 0.13333333 MRSOTBITSOSJOU-UHFFFAOYSA-N OC1=CC(C)(C)CC(=O)C(=C1)C
339 0.13333333 AFOUYUQYOCBPEH-UHFFFAOYSA-N O=C1CC2(O)CC(C1=C)C2(C)C
340 0.13333333 RNKIAFLADMOAPJ-UHFFFAOYSA-N O=C1C(O)C2CC(C1=C)C2(C)C
341 0.13333333 QFZGCQZDEAOLJG-UHFFFAOYSA-N O=C1OC(=C)C2CC(C1)C2(C)C
342 0.13333333 GKGQWBJLOYXULB-UHFFFAOYSA-N CCOC1=CC=C(C=C1)C(C)O
343 0.13333333 KFPMOANXODOIIW-UHFFFAOYSA-N CC12OC#CC(CC1)C(O2)(C)C
344 0.13333333 ODJNFFWBHMBEMA-UHFFFAOYSA-N CCC(C)OC1=CC=C(O)C=C1
345 0.13333333 NTIIYMFJLLQONW-UHFFFAOYSA-N CCOC(=O)C1C(C)CCCC1=O
346 0.13333333 PRZDWMBBAYQZOR-UHFFFAOYSA-N CCOC(=O)C1CCC(CC1)C=O
347 0.13333333 DRYPLHYCMMUGTN-UHFFFAOYSA-N COC(OC)C1=CC=CC=C1C
348 0.13333333 NCIPSGOXMXGQBJ-UHFFFAOYSA-N CCOC(OCC)C#CC#CC
349 0.13333333 VOSYWBFRXUHESA-UHFFFAOYSA-N O=CC12CCC(CC2O1)C(=C)C
350 0.13333333 GUYIUOLTWGRRJK-UHFFFAOYSA-N OC12C=CC(=CC2O1)C(C)(C)C
351 0.13333333 RVMIUGHXIGLEOD-UHFFFAOYSA-N O=CC1=CCC(COC1)C(=C)C
352 0.13333333 HRGINNGZZAQSRB-UHFFFAOYSA-N O=CC1=CCC(CCO1)C(=C)C
353 0.13333333 FWPASDJOIKHVME-UHFFFAOYSA-N O=CC1=CCC(CC1)(O)C(=C)C
354 0.13333333 AJTLKEDVFDWONF-UHFFFAOYSA-N CC1CCC(=CC(=O)O1)C(=C)C
355 0.13333333 SUGGAOUJMDWLQY-UHFFFAOYSA-N CC1CC=C(CC(=O)O1)C(=C)C
356 0.13333333 NZLUMAURWDONCO-UHFFFAOYSA-N COC(=O)C1(CC#CC)CCC1
357 0.13333333 JZOZOEHORYDJRU-UHFFFAOYSA-N OCC=C1CCCCC11OCCO1
358 0.13333333 RSHKWPIEJYAPCL-UHFFFAOYSA-N CCC1(COC(=O)C(C)=C)COC1
359 0.13333333 AVRPPMLLJZHKKW-UHFFFAOYSA-N COC1=CC(C)(C)C(=O)C(C)=C1
360 0.13333333 BIAGJSBERMOBDO-UHFFFAOYSA-N COCC1=C(OC)C=CC(C)=C1
361 0.13333333 HTNMIOPWKNKLTE-UHFFFAOYSA-N CC(=O)CCC1=CCC(=O)CC1
362 0.13333333 TUHAKCDQBOUVED-UHFFFAOYSA-N CCC1=CC(=CC=C1)C(C)OO
363 0.13333333 JVKTYRHUJYKUKM-UHFFFAOYSA-N OC1C(C)C(=O)C2C(C1O)C2(C)C
364 0.13333333 BZYHLAGRPUBUTF-UHFFFAOYSA-N O=C1CC2(C(C1=C)C2)C(O)(C)C
365 0.13333333 MAUFTTLGOUBZNA-UHFFFAOYSA-N CCCCCC1=CC=CC(=O)O1
366 0.13333333 NVVWFVYXFDXGTA-UHFFFAOYSA-N COC1=C(C)C(C)=C(O)C=C1C
367 0.13333333 YVIFGTHXDVXARW-UHFFFAOYSA-N CC(=C)C1CC1C(=O)OCC=C
368 0.13333333 SCKIDOOHGWDNOE-UHFFFAOYSA-N CC(=O)C1(CCCC1=C)C(C)=O
369 0.13333333 OUFWHZGHEAVZCD-UHFFFAOYSA-N CC(c1ccc(c(c1C)O)O)C
370 0.13333333 SYDZRBSJVHUIPY-UHFFFAOYSA-N CC(c1cc(O)c(cc1C)O)C
371 0.13333333 FBSIDCYWGKQYRW-UHFFFAOYSA-N Oc1cc(C)c(c(c1)O)C(C)C
372 0.13333333 YZZOVFNEKVMBSX-UHFFFAOYSA-N OCC(c1ccc(cc1C)O)C
373 0.13333333 YWZGMENFGHQCFG-UHFFFAOYSA-N CC(=O)C(CCCC#C)C(C)=O
374 0.13333333 XOIZPYZCDNKYBW-UHFFFAOYSA-N CC(c1cc(O)cc(c1)O)(C)C
375 0.13333333 AZRWXOGFZJRIIU-UHFFFAOYSA-N CC(C1=C(C)C=C(C2C1O2)O)C
376 0.13333333 RPIZVLPSMHDYAY-UHFFFAOYSA-N Oc1ccc(c(c1)C)C(O)(C)C
377 0.13333333 VQOIXUDPFMOECD-UHFFFAOYSA-N CC12CCC(=O)C=C1CCC2O
378 0.13333333 JPBHATLHRQIZJW-UHFFFAOYSA-N [H]C12CC(OCC)C([H])(O1)C(C)CC2=O
379 0.13333333 MBKRTIZDLPAITE-UHFFFAOYSA-N [H]C12OC(C)(CC(=O)C1(C)C)C=C2
380 0.13333333 JSYWFZSGEYORRR-UHFFFAOYSA-N CCOC(=O)C1C(C(C)=O)C1(C)C
381 0.13333333 NIDZGDOKMMTJHN-UHFFFAOYSA-N CCOC(=O)C1C2CCC=CC12
382 0.13333333 FOOQLCOVVJONLH-UHFFFAOYSA-N COC(OC)C1CC(=O)C(C)C=C1
383 0.13333333 SQWDXJRSXAMTBK-UHFFFAOYSA-N CC(=O)CCC1(C)C(O)CCC1=O
384 0.13333333 UGBOSWCQTOZPAL-UHFFFAOYSA-N CC(=C)C1CCC(=C(C1=O)O)C
385 0.13333333 ZHSOLIOSYCMSOH-UHFFFAOYSA-N CC(=C)C1CC(O)C(=CC1=O)C
386 0.13333333 CEDFISJRLGHBTE-UHFFFAOYSA-N OCC1=CC(=O)C(CC1)C(=C)C
387 0.13333333 UEDYUDDEZSBHGW-UHFFFAOYSA-N OCC1=CC=C(CCCC=C)O1
388 0.13333333 YHQDPIZXFSJDLQ-UHFFFAOYSA-N OCC1=CC=CC(CC1=O)(C)C
389 0.13333333 ARKZOKLBLYEKEU-UHFFFAOYSA-N O=CC12OC2(C)C=CCC1(C)C
390 0.13333333 WYMUAFWBUYRNSF-UHFFFAOYSA-N CC1=CC(=O)C(=C(C)C)C(C1)O
391 0.13333333 CEKCLKQPEYBZRU-UHFFFAOYSA-N COC(OC)C1(CCC1=O)C1CC1
392 0.13333333 IMUILKBLXUSRGP-UHFFFAOYSA-N CC1=CC(=O)C2(C1C2)C(O)(C)C
393 0.13333333 OYEGIJFKCHMYHJ-UHFFFAOYSA-N O=CC12OC1CC1CC2C1(C)C
394 0.13333333 BUTJYVHZTWZETH-UHFFFAOYSA-N CC1=CC(C)=C(C(O)O)C(C)=C1
395 0.13333333 OWNNDOZSFNEMPY-UHFFFAOYSA-N COC(C)C1=CC=C(OC)C=C1
396 0.13333333 AOVXQXNZYDFGHG-UHFFFAOYSA-N NC1=NC(N)=C2N=CNC2=C1
397 0.13333333 UYVBWZVKGXWRKW-UHFFFAOYSA-N O=C1CC(C)(C)C=CC2C1(C)O2
398 0.13333333 ZMSBZAUFTDYOEH-UHFFFAOYSA-N [H]C12CCC(OC)(C=C1C)C(=O)C2
399 0.13333333 ZTMXCTDRYVPSDS-UHFFFAOYSA-N CC(C)(C)OC1=CC=CC(O)=C1
400 0.13333333 DKEHCMYDLZLZKN-UHFFFAOYSA-N CC(=O)C1=CC=C(O1)C(C)(C)C
401 0.13333333 FIYKNHYRVZWGKY-UHFFFAOYSA-N OCCCC1C=CC(=C(C1)OC)O
402 0.13333333 GRYMCFAZXDSUGS-UHFFFAOYSA-N CC(C1=CC2OC2C(=C1)O)(C)C
403 0.13333333 HOANENBTQIYYIH-UHFFFAOYSA-N COC1=CCC=CC1(C)C(C)=O
404 0.13333333 BUTVYCRYWLFDDS-UHFFFAOYSA-N OC12C=CC=C(C2O1)C(C)(C)C
405 0.13333333 NWAIJPRVFIQKLE-UHFFFAOYSA-N CC(=O)CCC1C#COC1(C)C
406 0.13333333 JIPZQYMKXPLEKF-UHFFFAOYSA-N CC(=O)CC(C)(C)OC(=O)C(C)=C
407 0.13333333 VTOVIJQMFYQNSX-UHFFFAOYSA-N CC(O)COC1=CC=C(C)C=C1
408 0.13333333 PGNRDRLKFUESIU-UHFFFAOYSA-N CC(=C)C1CCC2(C(C1=O)O2)C
409 0.13333333 DKTVQFUMIUPSGI-UHFFFAOYSA-N CC(O)COC1=CC=CC(C)=C1
410 0.13333333 GYFWRWMDWDPNLF-UHFFFAOYSA-N CCCC1CC2=C(C=C1)OCO2
411 0.13333333 DCNMHZIUXXXJIC-UHFFFAOYSA-N CC(O)C(CO)C1=CC=CC=C1
412 0.13333333 UVKQNPAZXMYMJN-UHFFFAOYSA-N CC1=NN2C=C(C)N=NC2=N1
413 0.13333333 WYNUSTDRYJIPAY-UHFFFAOYSA-N CC1=CC(=O)C(COC1)C(=C)C
414 0.13333333 JHKNAYGQYUKKDQ-YUMQZZPRSA-N CC1=CC(C)(C)C2CC1OC2=O
415 0.13333333 NOZNTRLHZKWWRG-UHFFFAOYSA-N CCCOCc1ccc(cc1)O
416 0.13333333 PVJBTJCXIGHIAO-UHFFFAOYSA-N CCOCCc1ccc(cc1)O
417 0.13333333 LASOZNWHPDFLML-HTQZYQBOSA-N CC1(C)C2CCC(=C)C1C(=O)O2
418 0.13333333 IKFNWQALQAHIMJ-UHFFFAOYSA-N OC1CC2CC(=O)C1(C)OC2(C)C
419 0.13333333 GRBSRSDJCAPFCB-NBEYISGCSA-N CC1(C)C2CC(=O)C(=C)C1C2O
420 0.13333333 QKHBWSJEJJSBRT-UHFFFAOYSA-N OC1CC2(C)OC(C1CC2=O)(C)C
421 0.13333333 MYUWJOPVXHEEAX-UHFFFAOYSA-N O=C1CC2(O)CCC1(C)OC2(C)C
422 0.13333333 BGNXCDMCOKJUMV-UHFFFAOYSA-N CC(C)(C)C1=CC(O)=CC=C1O
423 0.13333333 PXIKRTCSSLJURC-UHFFFAOYSA-N CCCC1=CC(OC)=C(O)C=C1
424 0.13333333 XVTARVYKZCLFGX-UHFFFAOYSA-N NC1=NC(N)=C2C=CNC2=N1
425 0.13333333 ANEJEEOZPSVNPX-UHFFFAOYSA-N CC(=C)C(=O)OC1CCC(O)CC1
426 0.13333333 JGIQEVHETWHZKL-UHFFFAOYSA-N CCCc1cccc(c1OC)O
427 0.13333333 NXNVTCNWVWUMLQ-UHFFFAOYSA-N CCC(C(=O)O)(C(O)O)N
428 0.13333333 OCCPQARHPSNWMR-UHFFFAOYSA-N O=C1C=C2CCC1(C)OC2(C)C
429 0.13333333 HFZRPEPMHGBEEH-UHFFFAOYSA-N OCC12C(O)CC(C2(C)C)CC1=O
430 0.13333333 QWQMSMSOFHZOIJ-UHFFFAOYSA-N OCC1(C)C2CC(C1(C)C(=O)C2)O
431 0.13333333 VJTWRCVKEPMXKN-UHFFFAOYSA-N CC1=CC(OCCCO)=CC=C1
432 0.13333333 CFGVWIJNGLFFHH-UHFFFAOYSA-N OC1CC2(C(C1(C)C(=O)C2)(C)C)O
433 0.13333333 GZWKUDWNLSHLEL-UHFFFAOYSA-N CC(=O)C#CC1(O)CCCCC1
434 0.13333333 RHRDXGJDVBRBCW-UHFFFAOYSA-N OCC1(C)C2CC1C(=O)C=C2C
435 0.13333333 XUNHRWOLRPWIIC-UHFFFAOYSA-N CCCOC1=CC=CC=C1CO
436 0.13333333 ZHHQLOVMOWVKCE-UHFFFAOYSA-N OC1CC2=CC(=O)C1(C)C2(C)C
437 0.13333333 CLJPRXFHCRIUKW-UHFFFAOYSA-N OCC(c1ccc(cc1O)C)C
438 0.12903226 GBZGCTZZZLGCDJ-UHFFFAOYSA-N CCOC(=O)C(C)(C)C(=O)C(C)=C
439 0.12903226 VBAZTDQXLNSBOH-UHFFFAOYSA-N CCOC(=O)C(C)(CC=C)C(C)=O
440 0.12903226 MAOUXDYQHDQFFV-UHFFFAOYSA-N CCOC(=O)C(=O)C1CCCCC1
441 0.12903226 VBAZTDQXLNSBOH-UHFFFAOYSA-N CCOC(=O)C(C)(CC=C)C(C)=O
442 0.12903226 VBAZTDQXLNSBOH-UHFFFAOYSA-N CCOC(=O)C(C)(CC=C)C(C)=O
443 0.12903226 NMIBFWMSKZDRPK-UHFFFAOYSA-N CC#CCC1(CCCC1)C(O)=O
444 0.12903226 DNURYTBPJFXXHY-UHFFFAOYSA-N O=CC(C1CC(C(C1C=O)C)O)C
445 0.12903226 GBDMEGIGIUEANF-UHFFFAOYSA-N OCC1CCC(COC1=O)C(=C)C
446 0.12903226 XPEAPCMHDFIXFL-UHFFFAOYSA-N CC(=C)C1CC(O)=C(C)C(=O)C1
447 0.12903226 UBNKZSFNPZMURJ-UHFFFAOYSA-N CC=CC=CCOC(=O)C1CC1
448 0.12903226 NPSABFJBHULOEV-UHFFFAOYSA-N O=CC(C1(O)CCC(C1C=O)C)C
449 0.12903226 FVIISBOXJVOMEB-CQXHLCGLSA-N C(O)(=O)C/C=C\C=C\C=C\CC
450 0.12903226 FEJWXJKKSRPXLY-UHFFFAOYSA-N CC(=O)C(CC=CC=C)C(C)=O
451 0.12903226 ADNDAPRXIIPWCD-NRXAELRXSA-N CC1C(C=CC(=O)C)C1C(=O)C
452 0.12903226 TXKLTBBNQOEKTF-UHFFFAOYSA-N O=CC1CCC(CC1=O)C(=C)C
453 0.12903226 YAAUGHRZFUTFJS-UHFFFAOYSA-N CC(=C)C(C#CO)CCC(=O)C
454 0.12903226 FBVMQIWEYYTVJR-UHFFFAOYSA-N CCOC1CCC2CC=COC2O1
455 0.12903226 TYVSMPTVFCZWFR-UHFFFAOYSA-N CC(C1CCC(=C(C1=O)O)C)CO
456 0.12903226 CBOHJKPCEKSUJY-UHFFFAOYSA-N CCOC(=O)C1=C(C)CC(O)CC1
457 0.12903226 VUPRVQIBIXTMKI-UHFFFAOYSA-N CC=C(COC(=O)C(=C(O)C)C)C
458 0.12903226 WUPWZPFWAXBNCS-UHFFFAOYSA-N CC(=C)C1COCC(C(=O)C1)(C)O
459 0.12903226 FVIISBOXJVOMEB-UHFFFAOYSA-N CCC=CC=CC=CCC(O)=O
460 0.12903226 SSICLPRUDVLZGR-UTLUCORTSA-N CC(C=O)C1CC=C(C)C1C=O
461 0.12903226 OPSMYCCDENKRHZ-UHFFFAOYSA-N OCC1=CCC(CC1=O)C(=C)C
462 0.12903226 UPPBLFBZDBKTNR-QMMMGPOBSA-N CC1=CC(OC1=O)C(C)(C)C=C
463 0.12903226 PTMJSBUAXWTMBY-UHFFFAOYSA-N OC(=O)CC=CCC=CCC=C
464 0.12903226 TXAAUKKBIMJGHY-UHFFFAOYSA-N OC(=O)CCCCCC(=O)C1CC1
465 0.12903226 POZMOHUCPZIZCS-UHFFFAOYSA-N CCOC(=O)C1(CCCC1)C(C)=O
466 0.12903226 XPEAPCMHDFIXFL-MRVPVSSYSA-N CC(=C)C1CC(=C(C)C(=O)C1)O
467 0.12903226 VVKFTEGBPUKJLB-UHFFFAOYSA-N C=CCCC(=O)C1CCCC1=O
468 0.12903226 SLJOISSFRPVUJK-UHFFFAOYSA-N CC(=C1CCC(=C(O)C1=O)C)C
469 0.125 LYAKCSIPFXYESX-UHFFFAOYSA-N CC(=C)C1=CCC(C(=O)C1)(C)O
470 0.125 OYAAWIZXJBJMCR-UHFFFAOYSA-N CC(=O)C1CC11CCCCC1=O
471 0.125 ODVJXVPVVSGXFQ-UHFFFAOYSA-N CC(=C)C1CCC(=C)C(=O)OC1
472 0.125 MCDVWMVLLDSWNW-UHFFFAOYSA-N CCC=CCC1C(=O)CCC1=O
473 0.125 CPOHXRNUHARBNQ-UHFFFAOYSA-N CC1CCC(CC(=O)O1)C1(C)CO1
474 0.125 CEFBFPOUURHYRM-UHFFFAOYSA-N OCCCC1=CC(C(C=C1)O)OC
475 0.125 AOERWCPAMPPNEM-UHFFFAOYSA-N OCCCC1=CC(=C(CC1)O)OC
476 0.125 XCHXCUADLJCQMI-UHFFFAOYSA-N CC1=CC(=O)C(=C(C)C)CCO1
477 0.125 VNIDZLOWFDROIW-OORNVTMFSA-N CCC=C/CC=C/C=C/C(=O)O
478 0.125 CMNUUEVIFBTCTC-UHFFFAOYSA-N CC=C(C(=O)OCC(=C(O)C)C)C
479 0.125 OLIFFHOFHVOINO-UHFFFAOYSA-N CCOC(=O)C#CC(=C)C(C)C
480 0.125 WBYKUWFXNAGXBO-UHFFFAOYSA-N CCCOC(=O)C1CCC(C)C1=O
481 0.125 MTXVHYDVSKFXMU-UHFFFAOYSA-N CCOC#CCCCC(=O)OCC
482 0.125 FZDKNEOUCWHORQ-UHFFFAOYSA-N OCC=C1CCC2(CC1)OCCO2
483 0.125 PUNGPROSJHEDNL-UHFFFAOYSA-N CC(=CCO)C(=O)OCC(=CC)C
484 0.125 RENPIZOHAOHJED-UHFFFAOYSA-N CCOC(=O)C1=C(CCC1)OCC
485 0.125 JQZGRJNLJUFGHN-UHFFFAOYSA-N CCOC(=O)C=C(C)C1OC1(C)C
486 0.125 KXJYRUOUFDNBPU-UHFFFAOYSA-N OCC(=C)C1CCC(OC(=O)C1)C
487 0.125 SXVVXYJRWNFCMB-UHFFFAOYSA-N COC1CC2C(CCC2C#C)O1
488 0.125 NRLQYBQNOWJMLK-UHFFFAOYSA-N C=CC1=CCCCC11OCCO1
489 0.12121212 USIRNZCLLFKXAN-RMKNXTFCSA-N CC(C)C(=CC(=O)O)CCC(=O)C
490 0.12121212 VNPBALUQOIJITD-UHFFFAOYSA-N CCOC(=O)C=C1CCCC=C1
491 0.12121212 DXLABOSXZRDKLY-UHFFFAOYSA-N CC(=C)C1COC(=O)C(CC1)(C)O
492 0.12121212 BGJGWAWDYUMXTF-UHFFFAOYSA-N CC(=C)C1CC(CC(=O)O1)C=C
493 0.12121212 CADACZUVKIOTRQ-UHFFFAOYSA-N CC(=C)C1COC(=O)C(C(C1)O)C
494 0.12121212 JGHISFYGKUQKGK-UHFFFAOYSA-N CC(=C)C1COC(=O)C(=CC1)C
495 0.12121212 BGJGWAWDYUMXTF-UHFFFAOYSA-N CC(=C)C1CC(CC(=O)O1)C=C
496 0.12121212 MZHSDNVNWQVFMZ-UHFFFAOYSA-N CCOC(=O)CC1(O)CCCC=C1
497 0.12121212 MUDKQMLLCRJCEY-UHFFFAOYSA-N CCOC(=O)CC(=O)C1CCCC1
498 0.12121212 IHCFRDHWZZNTBT-UHFFFAOYSA-N CCOC(=O)C(C(C)C=C)C(C)=O
499 0.12121212 XHNJFNLTFMAPQB-UHFFFAOYSA-N CCOC(=O)CC1CCC(=O)CC1
500 0.12121212 RZDHEOSXBXBGLU-UHFFFAOYSA-N OC1(CCC2OCCO2)CCC=C1
501 0.12121212 NJOIWWRMLFSDTM-VIFPVBQESA-N CC(=C)[C@@H](CCC(=O)C)CC(=O)O
502 0.12121212 USIRNZCLLFKXAN-UHFFFAOYSA-N CC(C)C(=CC(=O)O)CCC(=O)C
503 0.12121212 SKFUYLYVTXEYRE-UHFFFAOYSA-N O=CC1=CCC(CC1O)C(=C)C
504 0.12121212 ZNRIRAVVDMOEQI-UHFFFAOYSA-N O=CC1=C(O)CC(CC1)C(=C)C
505 0.12121212 IFNKALMGJYKNAU-UHFFFAOYSA-N CC=CC1CC=C(C(=C1)OC)O
506 0.12121212 QQVIZRUCIJHJBU-UHFFFAOYSA-N CC(=C)C(CC(=O)O)CC#CC
507 0.12121212 QOSMWSHMMCTSMQ-UHFFFAOYSA-N CCC(C(=O)OCCC=CC=C)O
508 0.12121212 HMEICDIGPORGFI-UHFFFAOYSA-N C(CC1CO1)CC1OC1CC1CO1
509 0.12121212 NJOIWWRMLFSDTM-UHFFFAOYSA-N CC(=O)CCC(C(=C)C)CC(=O)O
510 0.12121212 KHAFJIWMWPWOEH-UHFFFAOYSA-N CCOC1OC(C(C)C)C(=O)C=C1
511 0.12121212 NJOIWWRMLFSDTM-SECBINFHSA-N CC(=C)[C@H](CCC(=O)C)CC(=O)O
512 0.12121212 NCYIQMIMRJMRMM-UHFFFAOYSA-N CCOC(=O)C1=C(CCCC1)OC
513 0.12121212 OAMYWSLUMOMHMO-UHFFFAOYSA-N CC=CC(=O)OCCC=CC=C
514 0.11764706 GYDNZKYKQMXPLK-UHFFFAOYSA-N CC1=CCC(CC1=O)C1(C)CO1
515 0.11764706 WHMFVZQSFRISKT-UHFFFAOYSA-N OC=C(C1CCC(C1C(=O)O)C)C
516 0.11764706 RMSDQRJXPLMFHM-UHFFFAOYSA-N CCC(=O)C(C)(C)C=CC(=O)OC
517 0.11764706 XRONFQYHFLNTFG-UHFFFAOYSA-N CCOC(=O)C=CC(C)(C)CC=O
518 0.11764706 IQBZOAYOGMNFPL-SCZZXKLOSA-N CC(=C)C1CC(=O)C(=CC1O)C
519 0.11764706 NWGFLJCTAGUEKK-UHFFFAOYSA-N CCOC(=O)CCC1CCC(=O)C1
520 0.11764706 GVUFMJOYCXERRW-UHFFFAOYSA-N CC(CC=C(C(=C)C)CC(=O)O)O
521 0.11764706 UCMAHFMOIJCKKO-UHFFFAOYSA-N CCOC(=O)CCC(=O)C1CCC1
522 0.11764706 IQBZOAYOGMNFPL-WCBMZHEXSA-N CC(=C)C1CC(=O)C(=CC1O)C
523 0.11764706 HPFGMNPZLRHTIP-UHFFFAOYSA-N CCOC(=O)CC(=O)C(C)(C)C=C
524 0.11764706 DVIFNSDZOSQUGX-UHFFFAOYSA-N CCOC(=O)C(CC(C)=C)C(C)=O
525 0.11764706 WLBGRUAOICKWMU-UHFFFAOYSA-N CC(=O)OCCC1=CCCC=C1
526 0.11764706 ZVWRWECDBYVZQW-UHFFFAOYSA-N CC(=O)OCCC1=CC=CCC1
527 0.11764706 MOMJGXZCQMFTRN-UHFFFAOYSA-N O=COC=CC=CCC=CCC
528 0.11764706 FTPWJGVRXGRCNQ-UHFFFAOYSA-N OC(=O)CCC(=O)CCCCC=C
529 0.11764706 BOGWBOVLDFSVSI-UHFFFAOYSA-N CCOC(=O)CC1CCCC(=O)C1
530 0.11764706 UCSKSEXLBVBVLC-UHFFFAOYSA-N O=CC1=C(C)C(=CCC1(C)C)O
531 0.11764706 QONGBIWATKSONN-UHFFFAOYSA-N C#CCCC(C(=C)C)CC(=O)O
532 0.11764706 IQBZOAYOGMNFPL-UHFFFAOYSA-N CC(=C)C1CC(=O)C(C)=CC1O
533 0.11764706 QKLMTFIMSQOQIF-UHFFFAOYSA-N CC=CC=CC(=O)C(O)C(C)(C)O
534 0.11764706 HXOQEFGICXWEDZ-UHFFFAOYSA-N CCOC(=O)C#CC(C)(O)C(C)C
535 0.11764706 KKLXOEXBMWUGST-UHFFFAOYSA-N CC(=C)C1COC(=O)C(CC1O)C
536 0.11764706 VYPONAGZHAJHGT-ZBJFTSOASA-N CCC=C/CC1CC=CC(=O)O1
537 0.11428571 SEZBAGOHVJZJAK-UHFFFAOYSA-N CCOC(=O)CC(=O)CC1CCC1
538 0.11428571 RWPMUILWEWHZKN-VGMNWLOBSA-N CC1C(C=C)C(OC1=O)C(=C)C
539 0.11428571 CGYLWHVYZDSTDR-UHFFFAOYSA-N CC(=C)C1CCC(C=O)=CC1O
540 0.11428571 BBXFIXDNXBOAAF-UHFFFAOYSA-N CCOC(=O)CCC=CCCC=O
541 0.11428571 OYMWCVFOKIBYIS-UHFFFAOYSA-N CCOC(=O)C=CCCCC(C)=O
542 0.11428571 CGYLWHVYZDSTDR-ZJUUUORDSA-N CC(=C)C1CCC(=CC1O)C=O
543 0.11428571 ZHTLJBDOMMYSHF-UHFFFAOYSA-N CC(=C)C1CC(=O)C(CC1O)(C)O
544 0.11428571 WZRLPVYOXLUBAK-UHFFFAOYSA-N CC1CC(=O)OC1C=CC(C)=C
545 0.11428571 RWPMUILWEWHZKN-HRDYMLBCSA-N CC1C(C=C)C(OC1=O)C(=C)C
546 0.11428571 RWPMUILWEWHZKN-HLTSFMKQSA-N CC1C(C=C)C(OC1=O)C(=C)C
547 0.11428571 BKYLSYMANOZWHL-UHFFFAOYSA-N CC=CC1=C(CO)CCCC1=O
548 0.11428571 FBTXWODVODNNLD-UHFFFAOYSA-N CC(=O)CC1CCC(C1)OC(C)=O
549 0.11428571 CGYLWHVYZDSTDR-VHSXEESVSA-N CC(=C)C1CCC(=CC1O)C=O
550 0.11428571 VOJBXZDIFIJUKD-VJIGKBMESA-N CC1CC(OC1=O)C=CC(=C)C
551 0.11428571 CBYUPGZTQHQYGS-UHFFFAOYSA-N CC(=O)C(C)=CC1COC(C)(C)O1
552 0.11428571 YGJSPJBGGRAEEB-UHFFFAOYSA-N O=CC(C(C(=C)C)CCC(=O)C)O
553 0.11428571 ZWKZMTFHYAULDO-UHFFFAOYSA-N CCCC(=O)OCCC=C(C=C)O
554 0.11428571 FVIISBOXJVOMEB-GFCVGDSUSA-N C(C/C=C/C=C\C=C\CC)(=O)O
555 0.11428571 RWPMUILWEWHZKN-XHNCKOQMSA-N CC1C(C=C)C(OC1=O)C(=C)C
556 0.11428571 VOJBXZDIFIJUKD-PLNGDYQASA-N CC1CC(OC1=O)\C=C/C(C)=C
557 0.11428571 KEKNBPJDFBTSNE-UHFFFAOYSA-N CCCC(=O)OCCC=CC(=C)O
558 0.11428571 XDXKSZVTGHYJAD-ONEGZZNKSA-N C(CCCC(=O)C/C=C/CC)(=O)O
559 0.11428571 FRKQOTHZPTXCJI-UHFFFAOYSA-N O=CC1=C(C)C(=O)CCC1(C)C
560 0.11428571 CHVQNHUQWYWPKZ-UHFFFAOYSA-N CC#CCC1CC(=O)OC1(C)C
561 0.11428571 IKJLZNBIGWQCOI-GQCTYLIASA-N OC/C(=C/C1C(C1(C)C)C(=O)O)/C
562 0.11428571 RALHBGNZVSDWEN-UHFFFAOYSA-N CCOC(=O)CCCCC(=O)C=C
563 0.11428571 QQGRKXOXTHCAOY-UHFFFAOYSA-N CCOC(=O)CC1(C)CCCC1=O
564 0.11428571 QQGRKXOXTHCAOY-UHFFFAOYSA-N CCOC(=O)CC1(C)CCCC1=O
565 0.11428571 XKKZCWNYWVBBJL-UHFFFAOYSA-N CCC(=O)C(C)CC1CCC(=O)O1
566 0.11428571 OAYPFXAFZSCAFX-UHFFFAOYSA-N CC(=C)CC1CCCC(=O)C1=O
567 0.11428571 VOJBXZDIFIJUKD-HOMPQPGZSA-N CC1CC(OC1=O)C=CC(=C)C
568 0.11428571 VOJBXZDIFIJUKD-HYNBTVFTSA-N CC1CC(OC1=O)C=CC(=C)C
569 0.11111111 ASAFWGADVGGPDB-UHFFFAOYSA-N CCOC(=O)C=CC=CC=CC
570 0.11111111 XFSNWLRHXJRJKF-UHFFFAOYSA-N CCC1CCC2(O1)OC(OC)C=C2
571 0.11111111 MNSKOLGDHZUMBD-UHFFFAOYSA-N O=CC1=CCC(C(C1)O)C(=C)C
572 0.11111111 QQCBAVHSAVKSFD-UHFFFAOYSA-N O=CCC=CCCCC(=O)OCC
573 0.11111111 UPLYFEVRLSBCHR-SECBINFHSA-N CC(C)[C@@H](CC(=O)O)C=CC(=O)C
574 0.11111111 ITVBSMFQLOZYLL-UHFFFAOYSA-N O=CC(=O)C(C(C)C)CCC(=O)C
575 0.11111111 ASAFWGADVGGPDB-HBJGMSRDSA-N CCOC(=O)C=CC=CC=CC
576 0.11111111 UPLYFEVRLSBCHR-XNPJLODASA-N CC(C)C(CC(=O)O)C=CC(=O)C
577 0.11111111 XOAZNFCMWBWSQZ-UHFFFAOYSA-N OCC(C(=C)C)CCC(=C)C(=O)O
578 0.11111111 OTTCQBDJAJNQRJ-UHFFFAOYSA-N CC(=C)C(=C)CC=C(C(=O)O)C
579 0.11111111 WNHHINNWWYXMMA-UHFFFAOYSA-N OC(=O)C(=CCC(=C)C(O)(C)C)C
580 0.11111111 BMQITXSRUIKOPY-UHFFFAOYSA-N O=CCCCC(C(=C)C)CC(=O)O
581 0.11111111 LWGNEHQDVIFBPL-UHFFFAOYSA-N CCCC(=O)OCCC1OC1C=C
582 0.11111111 CZAWVOUEWDHSEJ-UHFFFAOYSA-N CC(=O)CCC1C(=O)OCC1(C)C
583 0.10810811 BIKXECDMWIYRPC-UHFFFAOYSA-N CCOC(=O)CCC(=O)CC(C)=C
584 0.10810811 QADVHKNRWRFULC-UHFFFAOYSA-N CC(=CCO)C(CC=C(C=O)C)O
585 0.10810811 YQSJTRUNHXSMNA-UHFFFAOYSA-N OCC=C(CCC=C(C=O)C)CO
586 0.10810811 BQDMURAEYVGWHT-UHFFFAOYSA-N CC(=O)CCC1CC(O)OCC1=C
587 0.10810811 BEDDBBCLHNGXGD-UHFFFAOYSA-N CCOC(=O)C(=O)CCC=C(C)C
588 0.10810811 RABUJYVCZWMFTQ-UHFFFAOYSA-N OCC(=CCCC(=CC(=O)O)C)C
589 0.10810811 NAGXNBZJOIPXPL-UHFFFAOYSA-N CCC=CCC=CC(C(=O)O)CO
590 0.10810811 RKKSRVMVAHNLHC-UHFFFAOYSA-N CC1CC(C)OC(O1)C(C)=CC=O
591 0.10810811 JNVRVIMKDQMSDI-UHFFFAOYSA-N O=CC(=CCCC(C=C)(CO)O)C
592 0.10810811 HLNSCECLAIWTQU-UHFFFAOYSA-N CC(C=O)=CCCC1(C)OCCO1
593 0.10810811 WTVCBUPYJRLDGP-FELDOJJISA-N CC(=CCO)CC(/C=C(/C=O)\C)O
594 0.10810811 XQISERJSEDCGAH-UHFFFAOYSA-N CCCC(=O)OCCC=CC1CO1
595 0.10526316 XEERFIAVUMSSAZ-UHFFFAOYSA-N O=CC(C1CC(C(O1)(C)C=C)O)C
596 0.10526316 KLSKVQOZAJEPOJ-UHFFFAOYSA-N O=CC(=CCCC(C1CO1)(O)C)C
597 0.10526316 BCBNUZBNFRBGSX-UHFFFAOYSA-N OCC(=C(CCC=C(C=O)C)C)O
598 0.10526316 AWQSAIIDOMEEOD-UHFFFAOYSA-N CC(=O)CCC1CC(=O)OC1(C)C
599 0.10526316 XVFVWZDVSACNSX-UHFFFAOYSA-N O=CC=C(CCC=C(CO)C)CO
600 0.10526316 HSWRQLYXLULIST-UHFFFAOYSA-N COC(=O)CC(=O)C(C)CCC=C
601 0.10526316 HNYFTVJVFGEEDD-UHFFFAOYSA-N CCOC(=O)CC(=O)C=CC(C)C
602 0.10526316 PVVHMEYSWUTDHT-UHFFFAOYSA-N O=CC(=CCC(C(C=C)(O)C)O)C
603 0.10526316 FGYMERGAABRAGA-UHFFFAOYSA-N O=CC=C(CCC1OC1(C)CO)C
604 0.10526316 JEXXCWCETQNIAF-UHFFFAOYSA-N OCC1OC1(C)CCC=C(C=O)C
605 0.10526316 YMHBTCZJILAPRO-UHFFFAOYSA-N CCOC=CCCC(=C)C(=O)OC
606 0.10526316 UABOTAKVXBLKBT-VMPITWQZSA-N O=C/C(=C/C(CC(C=C)(O)C)O)/C
607 0.10526316 FBTOVPVEHBZPRJ-UHFFFAOYSA-N O=CC=C(C=CC(C(O)(C)C)O)C
608 0.10526316 DWHBVLGEVMILOG-UHFFFAOYSA-N OCC(C(=C)C)CC=C(C(=O)O)C
609 0.10526316 QAEIUDFTDHXPCU-LDPJEHJDSA-N CCC=CCC(C(/C=C/C=O)O)O
610 0.1025641 ZVRCBQYGUREDLI-UHFFFAOYSA-N OCC=C(CCC1OC1(C)C=O)C
611 0.1025641 SSKWMOQUUQAJGV-PCGIRMHASA-N CC(=C/CCC(C)(O)C=C)C(=O)O
612 0.1025641 ACCIJLQMJBXAAM-UHFFFAOYSA-N CC(=O)OCCCCC=C(C)C=O
613 0.1025641 SSKWMOQUUQAJGV-BJPMOSCESA-N CC(=CCCC(C)(O)C=C)C(=O)O
614 0.1025641 QXVBWNDMYUXDLA-UHFFFAOYSA-N OCC(=CCC(C(=O)O)C)C(=C)C
615 0.1025641 SSKWMOQUUQAJGV-UHFFFAOYSA-N C=CC(CCC=C(C(=O)O)C)(O)C
616 0.1025641 PFPSRVQOBKALIY-UHFFFAOYSA-N CC(C1(OC1)CC=C(C(=O)O)C)C
617 0.1025641 SSKWMOQUUQAJGV-SNVBAGLBSA-N CC(=CCC[C@](C)(O)C=C)C(=O)O
618 0.1025641 KFNUAZMTZPYFTC-UHFFFAOYSA-N O=CCC(CCC=C(C=O)C)(O)C
619 0.1025641 SSKWMOQUUQAJGV-QEHWCHDUSA-N CC(=C/CCC(C)(O)C=C)C(=O)O
620 0.1 FKQVNXMXEOFGDR-UHFFFAOYSA-N OCC=C(CCC=C(C=O)CO)C
621 0.1 YSPBVAGXLIYUOK-UHFFFAOYSA-N OCC(=CCCC(=C(C=O)O)C)C
622 0.1 NUWHMRGFLGTKPJ-UHFFFAOYSA-N CC(=CCO)OCCC=C(C=O)C
623 0.1 AIODUTCADHYBDL-UHFFFAOYSA-N CCOC(=O)C1CC(C)=C(C)CO1
624 0.097560976 IVWJKSNWISGARK-UHFFFAOYSA-N CC(=CC=O)OCCC=C(CO)C
625 0.097560976 RCUGPGLRHFRTCM-UHFFFAOYSA-N O=CC1OC1(C)CCC=C(CO)C
626 0.097560976 OYQQZVUMBYFNNX-UHFFFAOYSA-N O=CC(=C)C1CCC(O1)(C)C=C
627 0.095238095 FIJPLQKCEYNUKS-UHFFFAOYSA-N CC(=C)C1COCC(C(=O)OC1)C
628 0.095238095 SMFMBDDFGPDMMD-UHFFFAOYSA-N OCC=C(CCC=C(C(=O)O)C)C
629 0.095238095 SMFMBDDFGPDMMD-RFSWUZDDSA-N CC(=C/CO)CCC=C(/C)C(=O)O
630 0.074074074 ILDYNZGVBDWDFK-UHFFFAOYSA-N O=C1CCCC=CCCCC1=O
631 0.071428571 KITKBQHYNLJQSF-UHFFFAOYSA-N O=C1CCCCOC(=O)CCCC1
632 0.071428571 LRNASRXWMRNIMS-UHFFFAOYSA-N O=C1CCCCCC(=O)OCCC1
633 0.071428571 YOURXVGYNVXQKT-UHFFFAOYSA-N O=C1CCCCCCCCC(=O)O1
634 0.066666667 HPZMWTNATZPBIH-UHFFFAOYSA-N CN1C=NC2=NC=NC2=C1N
635 0.066666667 HCGHYQLFMPXSDU-UHFFFAOYSA-N CN1C=NC2=C1C(=NC=N2)N
636 0.066666667 UDIUFGIXIGLRSM-UHFFFAOYSA-N CC1(C2CC(=O)C1(CC2=O)C)C
637 0.066666667 CLHVOQQIYBCJNZ-PRZNWYJVSA-N CC1(C2CC(=O)OC1(C[C@H]2O)C)C
638 0.066666667 KAUZXNDCPVMFCH-UHFFFAOYSA-N CC1(C2CCC(O1)(OC(=O)C2)C)C
639 0.066666667 VHORVPOGUGAROC-UHFFFAOYSA-N [H]C12CCC3(O)C(CCC3C1=O)C2
640 0.066666667 MNXJGFBOMMOTPS-UHFFFAOYSA-N CC(C12OC2C=CC(=C1)O)(C)C
641 0.066666667 CKOMXBHMKXXTNW-UHFFFAOYSA-N CNC1=NC=NC2=C1NC=N2
642 0.066666667 DYVNJCHLIMFNAY-UHFFFAOYSA-N O=CC1=CCC2CC1(O)C2(C)C
643 0.066666667 NEMBFIOCFSUBLI-AEJSXWLSSA-N CC(=C)[C@@H]1[C@@H](C=C[C@@H](C1=C)O)O
644 0.066666667 AKASWINDKIEEBO-ZJUUUORDSA-N CC(=C1CC[C@]2([C@@H](C1=O)O2)C)C
645 0.066666667 XPHVDOXZJRTIMV-UHFFFAOYSA-N CC1(C2CC=C(C1C2)C(=O)O)C
646 0.066666667 VNQXSTWCDUXYEZ-UHFFFAOYSA-N CC1(C2CCC1(C(=O)C2=O)C)C
647 0.066666667 QWEDBUUPMLVCDP-UHFFFAOYSA-N OCCCCc1ccc(cc1)O
648 0.066666667 SFUCGABQOMYVJW-UHFFFAOYSA-N CC(CCC1=CC=C(C=C1)O)O
649 0.066666667 GVTFSJLFFJEHAD-CSMHCCOUSA-N CC1=C[C@H]([C@H]2[C@@H](C1=O)C2(C)C)O
650 0.066666667 LUBWUSMZFMBOIQ-UHFFFAOYSA-N COC(=O)C12CCC(O)(CC1)CC2
651 0.066666667 QKJMGVSWKABCIJ-UHFFFAOYSA-N COC(=O)C1(CCCC1=O)C(C)C
652 0.066666667 VWRMUTKBDQWLAX-BYPYZUCNSA-N CC(C)[C@@H](C(=O)O)N(O)O
653 0.066666667 VRCGDJCVKWWRME-MLWJPKLSSA-N CC1C(=O)C[C@H](C1(C)C)CC(=O)O
654 0.066666667 OEVMNXDFKAZCIM-HWQSCIPKSA-N C1[C@@H]([C@@H]([C@H](C(O1)O)O)O)N
655 0.066666667 YOZNFBAWELBSTG-UHFFFAOYSA-N COC(OC)(OC)C(N)=O
656 0.066666667 ZCHFOZPKILTRNQ-UHFFFAOYSA-N CCC(Cc1ccc(cc1)O)O
657 0.066666667 GXNGGBMNYUHZOZ-UHFFFAOYSA-N CCCC(c1ccc(cc1)O)O
658 0.066666667 LAVPWYRENKSWJM-UHFFFAOYSA-N CCCCc1ccc(c(c1)O)O
659 0.066666667 BVDKYMGISZDCIY-UHFFFAOYSA-N OCCC(CO)C1=CC=CC=C1
660 0.066666667 YMBQOCFYSFYZFF-UHFFFAOYSA-N CC(C)(CO)COCC=C
661 0.066666667 VUUMPYAFQHBWAL-UHFFFAOYSA-N O=CC1=CCC2CC1C2(C)CO
662 0.066666667 KZARCDPVYJPIFH-UHFFFAOYSA-N OCC1(C)OC2(C)CCC1CC2=O
663 0.066666667 YNPKJBQBTRZLAH-UHFFFAOYSA-N CCC(OC1=CC(=O)CC1)C=C
664 0.066666667 DLBDAPLFRGILPT-UHFFFAOYSA-N COC12CCC(CC1)(CC2)C(O)=O
665 0.066666667 TWSRVQVEYJNFKQ-UHFFFAOYSA-N CCCCCOC(=O)CC
666 0.066666667 AQTSJVBWRKDYFE-UHFFFAOYSA-N OCC12CCC(C(O1)(C)C)CC2=O
667 0.066666667 ZJSZACLOYIXLBT-UHFFFAOYSA-N CC1=CC(=O)C(CC1)C(=C)CO
668 0.066666667 SCFJMEUTGBQXLX-UHFFFAOYSA-N OCc1ccc(cc1)C(O)(C)C
669 0.066666667 APSYVGIRVKDAGX-UHFFFAOYSA-N COC(OC)C1CC=C(C)C(=O)C1
670 0.066666667 QZWRBLUSNZGHGS-UHFFFAOYSA-N OCOc1ccc(cc1)C(C)C
671 0.066666667 YVWLGURSQWWKDH-UHFFFAOYSA-N COC(=O)C1(C)C=CCC(C)=C1
672 0.066666667 LXXQJAXZJHCIOJ-UHFFFAOYSA-N OC1CCC2=C(C1)CC(=O)CC2
673 0.066666667 YUAYWSBSIJVIBS-UHFFFAOYSA-N CCCCCC(=O)C1=CC=CO1
674 0.066666667 MBDZRSUBLWCISK-UHFFFAOYSA-N O=CC12CCC(CC1)(CC2)C=O
675 0.066666667 WNJSKZBEWNVKGU-UHFFFAOYSA-N COC(CC1=CC=CC=C1)OC
676 0.066666667 OTZIGGJXYRJVNX-UHFFFAOYSA-N OCC12C=CC(=CC2O1)C(C)C
677 0.066666667 PEWRLHJGJUCYKZ-UHFFFAOYSA-N OCC1=CC=C(C2C1O2)C(C)C
678 0.066666667 RELLLNVFFUWXHI-UHFFFAOYSA-N CCC(O)C1=CC=C(OC)C=C1
679 0.066666667 AVOLJPNVQOYZJV-UHFFFAOYSA-N OCC1=CC2C(C=C1)(O2)C(C)C
680 0.066666667 QHDPITNBVDSMQH-UHFFFAOYSA-N CC12C3CC(CC13)C2(C)C(O)=O
681 0.066666667 VNIDZLOWFDROIW-SIRUGEDZSA-N CC\C=C\C\C=C\C=C\C(O)=O
682 0.066666667 LVHLZMUFIYAEQB-UHFFFAOYSA-N CC(C)CCC(=O)C1=COC=C1
683 0.066666667 VEJRIXSICNHQLP-UHFFFAOYSA-N CC(c1ccc(cc1)C(O)O)C
684 0.066666667 RPLWCXFKFITSJU-UHFFFAOYSA-N OCc1ccc(cc1)C(CO)C
685 0.066666667 LMGODTHSMIDPLS-UHFFFAOYSA-N OCC(c1cccc(c1)O)(C)C
686 0.066666667 JIGUICYYOYEXFS-UHFFFAOYSA-N Oc1cccc(c1O)C(C)(C)C
687 0.066666667 AKASWINDKIEEBO-UHFFFAOYSA-N CC(C)=C1CCC2(C)OC2C1=O
688 0.066666667 XESZUVZBAMCAEJ-UHFFFAOYSA-N Oc1ccc(cc1O)C(C)(C)C
689 0.066666667 ZAPUTAXOHTWENR-UHFFFAOYSA-N OCC1=CC(C(C=C1)(O)C(C)C)O
690 0.066666667 YBRKTTNXOXPVDD-UHFFFAOYSA-N OCC1=CC=C(C(C1O)O)C(C)C
691 0.066666667 GIFAYASOTQVRTG-UHFFFAOYSA-N CC(=O)OC1(CCCCC1)C(C)=O
692 0.066666667 SNSWHGVBOXMHAS-UHFFFAOYSA-N CC1=CN=C(C)C(N=[N+]=[N-])=N1
693 0.066666667 BPFZNZMTZDOWIF-UHFFFAOYSA-N COC(C)(CCC=C)OC
694 0.066666667 YNAORWONHPHXIG-UHFFFAOYSA-N [H]C12CCC([H])(C1)C(=O)CCCC2=O
695 0.066666667 GUFNSSREBFXHHP-UHFFFAOYSA-N CC(=O)OCC1CCCCCC1=O
696 0.066666667 ZACKKCOROOKCPA-UHFFFAOYSA-N CC(CO)OC1=CC=C(C)C=C1
697 0.066666667 YUAQBOMIASXPQW-FNORWQNLSA-N OC(=O)CCCCCC\C=C\C=O
698 0.066666667 YVMRSLWTKSOZBK-UHFFFAOYSA-N CCCCC#CC(=C)CC(O)=O
699 0.066666667 HFAJEKGBJVNFEH-UHFFFAOYSA-N CCN(CC)C1=NC(C)=CCS1
700 0.066666667 BFXOWZOXTDBCHP-UHFFFAOYSA-N COC1=CC=C(C=C1)C(C)(C)O
701 0.066666667 NIIDHUCLROLCBU-UHFFFAOYSA-N COC1=CC=C(CCCO)C=C1
702 0.066666667 DNJNZJPMEZJNKB-UHFFFAOYSA-N O=C1CC(=O)C2(C1)CCCCC2
703 0.066666667 IRSHQOIUDVCAQD-UHFFFAOYSA-N O=C1CCCCCCC11OCCO1
704 0.066666667 FJPLIMZTAATSKM-UHFFFAOYSA-N CC(C)N(CCC#N)CC1CS1
705 0.066666667 KMZPWWIVZVTDRT-UHFFFAOYSA-N OCCOCCC1=CC=CC=C1
706 0.066666667 OUYXXIFZOVVVFD-UHFFFAOYSA-N CC(C12CC2C2(C(=O)C1)OC2)C
707 0.066666667 RECJPMPRIAHKAI-UHFFFAOYSA-N CC1(CCC=CC1)C(=O)OCCO
708 0.066666667 WHJYGWLVTHVJRE-UHFFFAOYSA-N CC1(C)C2CC(C)(C)OC(=O)C12O
709 0.066666667 VEUQLUPXQJDUJB-UHFFFAOYSA-N CC1=C(CO)C(CO)=C(C)C=C1
710 0.066666667 HKANTSYLKJQDHJ-UHFFFAOYSA-N OC1C=C(C=C(C1O)O)C(C)(C)C
711 0.066666667 SLTNUPVDQUHWHC-UHFFFAOYSA-N OC1CCCC2=C1CCCC2=O
712 0.066666667 ZLPBWAJPTCJOGV-UHFFFAOYSA-N O=C1CCC(=O)C2CCCCC12
713 0.066666667 RORUQTSBSBFHMA-UHFFFAOYSA-N OC1C(=CC=CC1(O)O)C(C)(C)C
714 0.066666667 LJEOYPGNSITYSA-UHFFFAOYSA-N OC1=CC(C(C=C1)O)(O)C(C)(C)C
715 0.066666667 RQTHDNNKVOUVMD-UHFFFAOYSA-N C=C1C(=O)C(C2(C1C2)C(C)C)O
716 0.066666667 DAYWTOQVRNDMDR-UHFFFAOYSA-N O=C1CC2(C(C1=C)C2O)C(C)C
717 0.066666667 RFYRREKRRFLBNC-UHFFFAOYSA-N OC1=CC2C(C=C1)(O2)C(C)(C)C
718 0.066666667 FWANXXHIBKBYBP-UHFFFAOYSA-N CC(C)CCOC(=O)C#CC=C
719 0.066666667 UDIUFGIXIGLRSM-LHLIQPBNSA-N C1([C@]2(CC([C@@H](C1)C2(C)C)=O)C)=O
720 0.066666667 VNQXSTWCDUXYEZ-QUBYGPBYSA-N [C@@H]12C(C(=O)[C@](CC1)(C)C2(C)C)=O
721 0.066666667 VNQXSTWCDUXYEZ-LDWIPMOCSA-N [C@H]12C(C(=O)[C@@](CC1)(C)C2(C)C)=O
722 0.066666667 UDIUFGIXIGLRSM-WKEGUHRASA-N C1([C@@]2(CC([C@H](C1)C2(C)C)=O)C)=O
723 0.066666667 SDZFAYPTPQSLSE-UHFFFAOYSA-N CC(C1=CC=C(C2C1O2)O)(C)C
724 0.066666667 OSRMVNCPCOQYNI-UHFFFAOYSA-N CC1CC(=O)C2=C(CCCC2)O1
725 0.066666667 VNWMHOBVNSDICP-UHFFFAOYSA-N OCC(c1ccc(cc1)O)(C)C
726 0.066666667 POWIZHOBIKYRGK-NXEZZACHSA-N CC(=C1CCC(C)(O)C(O)C1=O)C
727 0.066666667 DLDHSVKYOQURCS-UHFFFAOYSA-N OCCCOC1CCCC1
728 0.066666667 ZTGKGFLREVSCEW-UHFFFAOYSA-N OC1=CC=C(C(C1O)O)C(C)(C)C
729 0.066666667 UNNQYEJIPIBHFS-UHFFFAOYSA-N CC(C)c1ccc(CO)cc1O
730 0.066666667 DZJPPPIUXJAURL-IONNQARKSA-N CC1=CC(O)C(O)C(C)(C)CC1=O
731 0.066666667 WEWIMSMABWAMPT-UHFFFAOYSA-N OC1C=C(C=CC1(O)O)C(C)(C)C
732 0.066666667 AQQLNCPOJXZEMK-UHFFFAOYSA-N CCCCCc1oc(C=O)cc1
733 0.066666667 FKBVLCQXWQNAGE-UHFFFAOYSA-N [H]C12CCC([H])(C(=O)CC1=O)C2(C)C
734 0.066666667 XAKPUROAAZZFNL-UHFFFAOYSA-N OC1=CC(C(C=C1)(O)C(C)(C)C)O
735 0.066666667 PYRJTDVTJSCEQR-UHFFFAOYSA-N CC(C)CC(=O)c1coc(C)c1
736 0.066666667 XUDHRWBCYJWQRK-UHFFFAOYSA-N CCC(C)(OC(=O)CC(C)=O)C=C
737 0.066666667 VWGRUBYATPOSGE-UHFFFAOYSA-N CC(C)(C)OC(=O)C1CCC(=O)C1
738 0.066666667 GDPFPWQRYZWZSR-UHFFFAOYSA-N CCC12CCC(O)C1OC(=O)CC2
739 0.066666667 FGGPTATZXKPMAH-UHFFFAOYSA-N OCC#CCCCCC#CCO
740 0.066666667 BDXDSAWGUGHUQP-JGVFFNPUSA-N CC1COC(=O)C2=C(C)CCC12
741 0.066666667 DMSLPCPZNHHRMJ-SNVBAGLBSA-N CC(C)C1(O)CCC(=C(O)C1=O)C
742 0.066666667 VPGLNKYYPCCYTK-UHFFFAOYSA-N CC1(C)CCCC2=C1C(=O)OC2
743 0.066666667 BSOFNUCRQYLFCZ-UHFFFAOYSA-N COCCC1(CCC1)OC
744 0.066666667 CBXWAUXGOHHAIT-OPRDCNLKSA-N OC1CC=C(C=O)C2CCCC12
745 0.066666667 NPJAKMWDAFVWDY-UHFFFAOYSA-N CC(C(C(=O)O)C(O)N)O
746 0.066666667 QMLNYDORMWTLNR-UHFFFAOYSA-N CC(C)Cc1oc(C=O)c(C)c1
747 0.066666667 GOQNKTANMSZXTF-YIZRAAEISA-N CC1(C)C2CC=C(C=O)C1C2O
748 0.066666667 UUSMORJRYZFLSS-UHFFFAOYSA-N OCC1OC(C(C1O)O)N
749 0.066666667 PLWVFYKDQKCFIY-JTPBWFLFSA-N CC1CCC2C(C)C(O)OC(=O)C12
750 0.066666667 IYHNFMYMLHDBHH-UHFFFAOYSA-N OCC(C(O)C)NC(=O)O
751 0.066666667 ZXTBAOOAZXAAEE-UHFFFAOYSA-N CC(C1=CC=C(C2C1O2)O)CC
752 0.066666667 LNGZPVUURAGLPI-UHFFFAOYSA-N COC1=CC=CC(O)=C1C(C)C
753 0.066666667 ZGLCEHHZNCDMJX-UHFFFAOYSA-N CC1(C)OC1CCC1=COC=C1
754 0.066666667 RMFXWFCAMJFFEQ-UHFFFAOYSA-N CCC(C1=CC2C(C=C1)(O2)O)C
755 0.066666667 PLWVFYKDQKCFIY-CBHQDSPSSA-N CC1CCC2C(C)C(O)OC(=O)C12
756 0.066666667 HIZMOSZXHSNYFG-VIFPVBQESA-N CC1=C(CO)C(C)(C)CC(=O)C1O
757 0.066666667 XWVLGFWKRMLTJS-UHFFFAOYSA-N COCC1=CC=CC=C1CCO
758 0.066666667 IRAYHCPHDUDZKJ-UHFFFAOYSA-N CCC(C12C=CC(=CC2O1)O)C
759 0.066666667 WYPMHOTVLCEWGP-UHFFFAOYSA-N CC1=CC=C(CCCCC=O)O1
760 0.066666667 OLPXGGJSTXGTRN-UHFFFAOYSA-N CCOC(OCC)C(O)CF
761 0.066666667 ZZILIIPCYHUSQC-SNVBAGLBSA-N CC(C)C1(O)CCCC=C1C(=O)O
762 0.066666667 ZWXWVUKJWCNMRG-UHFFFAOYSA-N CC(=C1CCC(=CC(=O)O1)C)C
763 0.066666667 CJPIZRDTIONGFI-UHFFFAOYSA-N OCCC(c1ccc(cc1)O)C
764 0.066666667 YSSOLBYREPEDHZ-UHFFFAOYSA-N CCC(C1(O)C=CC(=CC1O)O)C
765 0.066666667 PPVMQLLEEDOGLH-NBEYISGCSA-N CC1CCC2C1C(=O)OCC2=C
766 0.066666667 KHOKWNSPYNIINT-UHFFFAOYSA-N CCC(CO)OC1=CC=CC=C1
767 0.066666667 FHYGNLPVFSYUOA-UHFFFAOYSA-N CC(C1=CC=C(C(C1O)O)O)CC
768 0.066666667 XFFXOBLWEOSPMX-BIIVOSGPSA-N CC1(C)C2CC(C=CC12)C(=O)O
769 0.066666667 SFUCGABQOMYVJW-QMMMGPOBSA-N CC(O)CCc1ccc(O)cc1
770 0.066666667 ZQPZPBDNEWSIFG-UHFFFAOYSA-N OC(=O)CC1(C)C(=O)CCC1(C)C
771 0.066666667 ORSRMFUEDMCTJU-NQMVMOMDSA-N CC1C2CC=C(C)C2(C)OC1=O
772 0.066666667 TWPJZYCGOXNRPN-UHFFFAOYSA-N COCOCCCCC#CC#C
773 0.066666667 XAZOEZDWXXKFEO-ZZXKWVIFSA-N CC(C)(O)C=CCc1cocc1
774 0.066666667 WWFUGKCPYBZQPD-UHFFFAOYSA-N CCOC(OCC)=C(C)C
775 0.066666667 OINIRNUCDSJIRG-UHFFFAOYSA-N CC1CC(=O)C2C(C1=O)C2(C)C
776 0.066666667 FXFCWLXDQUYZSE-KKQCNMDGSA-N NC1C(O)OCC(O)C1O
777 0.066666667 PUQVGCRZEYMXOC-SNVBAGLBSA-N CC(C)C1=C(O)C(=O)C(C)(O)CC1
778 0.066666667 UTCMCSUBKUIIOP-UHFFFAOYSA-N COCCCc1ccc(O)cc1
779 0.066666667 UBCIRVNMMUIDME-UHFFFAOYSA-N OC(=O)C1CC(=O)C(C1(C)C)(C)C
780 0.066666667 FFDLHDJJMLFOSV-UHFFFAOYSA-N O=C1CC(C(C1C)(C)C)(C)C(=O)O
781 0.066666667 CPAQBJHECUWPEN-UHFFFAOYSA-N OCC1NC(O)C(O)C1O
782 0.066666667 CETOKVXUOWMMMU-UHFFFAOYSA-N CC1=CC(C)(C)C(=CC1=O)CO
783 0.066666667 POWIZHOBIKYRGK-UHFFFAOYSA-N CC(=C1CCC(C(C1=O)O)(C)O)C
784 0.066666667 WHYBHJWYBIXOPS-WPRPVWTQSA-N CC(O)C(O)Cc1ccccc1
785 0.066666667 SHBKBGXZURNPEV-UHFFFAOYSA-N CC(C)C1=CC=C(COO)C=C1
786 0.066666667 BECGEKFSBFSXGZ-UHFFFAOYSA-N COC1=CC(C)=C(CCO)C=C1
787 0.066666667 DLPULOZUFWPIIV-UHFFFAOYSA-N C[Si](C)=NC1=CC=CC=C1
788 0.066666667 OEVMNXDFKAZCIM-LECHCGJUSA-N NC1COC(O)C(O)C1O
789 0.066666667 NEMBFIOCFSUBLI-UHFFFAOYSA-N OC1C=CC(C(C1=C)C(=C)C)O
790 0.066666667 PLKYXQAISWJLLF-UHFFFAOYSA-N O=C1C=CC(=CCC1O)C(C)C
791 0.066666667 PNFZIEOWPDFJBH-UHFFFAOYSA-N NC1=C2N=CC=C(N)N2N=C1
792 0.066666667 BKLAIYZBALVMQV-SFYZADRCSA-N CC1(C)C2CCC(=CC12)C(=O)O
793 0.066666667 IJTFWVKHFTZVSR-ZETCQYMHSA-N CC1=C(C(=O)O)C(C)(C)CCC1O
794 0.066666667 LZQCKNVPSJRBKE-UHFFFAOYSA-N COC(=O)C1CCCC(=O)CCC1
795 0.066666667 FGYKCTBCCDITGJ-IONOHQLYSA-N CC1(C)C2CCC1(CO)C(O)C2=O
796 0.066666667 ASMNARPOFDJRQZ-SFYZADRCSA-N CC1(C)C2CC1C(=O)C=C2CO
797 0.066666667 QHDPITNBVDSMQH-GWUDXMQCSA-N CC12C3CC(CC13)C2(C)C(=O)O
798 0.066666667 UQEWFBQJIIGYRJ-UHFFFAOYSA-N CC(C1CC=C(C(=O)C=C1)O)C
799 0.066666667 UZOYKBBAMVVEMJ-UHFFFAOYSA-N CC1=CC(=CC=C1)C(O)CCO
800 0.066666667 BVFULMNNRVECNI-UHFFFAOYSA-N CCC(O)OC1=CC=CC=C1C
801 0.066666667 XKNHUDNNORYPKE-UHFFFAOYSA-N CC(C1=CC=C(C(=O)CC1)O)C
802 0.066666667 WHYBHJWYBIXOPS-PSASIEDQSA-N CC(O)C(O)Cc1ccccc1
803 0.066666667 BNRLOWAKMZMBQK-UHFFFAOYSA-N CC(C1=CC=C(C(C=C1)O)O)C
804 0.066666667 UAWJLLPOCRBNTR-VIFPVBQESA-N CC1=C[C@H](O)C(C)(C)C=CC1=O
805 0.066666667 NKDXWKRXGZNKFF-UHFFFAOYSA-N CC(C)(CO)OC1=CC=CC=C1
806 0.066666667 UWIWTVMSDDWOMV-MRTMQBJTSA-N C[C@@H]1CCC[C@@H]2CC(=O)O[C@]2(C)O1
807 0.066666667 SIZDUQQDBXJXLQ-SFYZADRCSA-N CC(=O)[C@@H]1C[C@H](CC(=O)O)C1(C)C
808 0.066666667 ZPNNJYNIHQZIJX-JTQLQIEISA-N CCc1cccc(c1)[C@@H](O)CO
809 0.066666667 HQSINGOZEKLUTA-JEZHCXPESA-N C[C@]1(O)CC[C@@H]2CC(=O)O[C@@]2(C)C1
810 0.066666667 QNIVQDSHQYDARG-UHFFFAOYSA-N OC1C2C(C2(C)C)C2C(C1(C)O)O2
811 0.066666667 SPYNQWDBZDOAGZ-SECBINFHSA-N CC1=CC[C@H](CC1=O)C(=C)CO
812 0.066666667 PLMALMMKIARHRN-UHFFFAOYSA-N COC1=CC(C(C)C)=C(O)C=C1
813 0.066666667 HQSINGOZEKLUTA-FKTZTGRPSA-N C[C@]1(O)CC[C@@H]2CC(=O)O[C@]2(C)C1
814 0.066666667 HOYHKDKMKABFBG-UHFFFAOYSA-N CC(CO)COC1=CC=CC=C1
815 0.066666667 BZXGPQUFLVYDLO-BYULHYEWSA-N CC1(C)[C@H]2C[C@@H]1[C@@](O)(CO)C(=O)C2
816 0.066666667 VPXAKEICIWYNGX-OYNCUSHFSA-N CC1C2CC=C(C)C2(O)CC1=O
817 0.066666667 HMGSPQHNDSWPPQ-ZETCQYMHSA-N CC1=C(CC(O)CC1(C)C)C(=O)O
818 0.066666667 VTYZRIHEJNGHHM-KPMZXABDSA-N OCCCC#CC=CC=CCO
819 0.066666667 WNZKNBDUNNEISZ-UHFFFAOYSA-N CCC(C)C1=CC=CC=C1OO
820 0.066666667 ITOYGIKOYXIXPG-UHFFFAOYSA-N CCC#CCC1(CCC1)C(O)=O
821 0.066666667 SFUCGABQOMYVJW-MRVPVSSYSA-N CC(O)CCc1ccc(O)cc1
822 0.066666667 GWJDKGXQBGVSAV-UHFFFAOYSA-N CC#CCCC1(CCC1)C(O)=O
823 0.066666667 GNDDRZTXLYGPFO-UHFFFAOYSA-N CC(C1=CC=CC2C1(O)O2)(C)C
824 0.066666667 GFMJTKMWLNEZHB-WCBMZHEXSA-N CC(C)C12CC1C(=CC2=O)CO
825 0.066666667 BFOOFSGFXUZVQC-UHFFFAOYSA-N OC1=CC2OC2C=C1C(C)(C)C
826 0.066666667 GYRRMKITZTYRNV-UHFFFAOYSA-N OC1C=C(O)C(=CC1O)C(C)(C)C
827 0.066666667 KPVFSIYUPVBNMT-RQJHMYQMSA-N CC1C(=CC(O)CC1(C)C)C(=O)O
828 0.066666667 QRUHRKDTXIPFTO-UHFFFAOYSA-N CC1(C)C(C(O)=O)C11CCC=C1
829 0.066666667 UEGBHCVGODIHNE-UHFFFAOYSA-N OC1C=CC=C(C1(O)O)C(C)(C)C
830 0.066666667 TZFQMSDUSOTCJC-SSDOTTSWSA-N CCCOC(=O)C(C)CC
831 0.066666667 NEMBFIOCFSUBLI-KXUCPTDWSA-N CC(=C)C1C(O)C=CC(O)C1=C
832 0.066666667 BMSMPHILHSWJIO-HTQZYQBOSA-N CC1=CC(O)C(O)CC(C)(C)C1=O
833 0.066666667 FFNJDUZBKSGSIV-UHFFFAOYSA-N NC1=C2N=C(N)C=CN2N=C1
834 0.066666667 VALVZMYXOGXJRP-UHFFFAOYSA-N CC(=C)C(=O)OC1CCCCC1O
835 0.066666667 GZMRUYPUKPHWRG-JTQLQIEISA-N CC1=CCOC12OC(C)(C)C=C2
836 0.066666667 LYUBXLHGANLIMX-UHFFFAOYSA-N CC(C)c1ccc(C)c(O)c1O
837 0.066666667 XPHVDOXZJRTIMV-HTRCEHHLSA-N CC1(C)C2CC=C(C1C2)C(=O)O
838 0.066666667 CKSIWMCJGLFKSZ-SFYZADRCSA-N CC1(C)C2CC=C(CC12)C(=O)O
839 0.066666667 IRTLURZRAZUXNA-WUPOKIBASA-N CC1(C)C2CC3C(C2)C13C(=O)O
840 0.066666667 QSTPIUZFQYYZCK-UHFFFAOYSA-N CC(C)C1=C(O)C=CC(CO)=C1
841 0.066666667 GAABNFSJPGJRNI-UHFFFAOYSA-N CC(C)C(=O)CCC1=CC=CO1
842 0.066666667 SATCOUWSAZBIJO-ALCCZGGFSA-N CN1C=Nc2nc[nH]c2C1=N
843 0.066666667 ZIZHFHJRQIYLAK-UHFFFAOYSA-N COCCCC1=CC=CC=C1O
844 0.066666667 OJVKTXHVIHRJMB-UHFFFAOYSA-N COC1=C(CCO)C=C(C)C=C1
845 0.066666667 IJTFWVKHFTZVSR-SSDOTTSWSA-N CC1=C(C(=O)O)C(C)(C)CCC1O
846 0.066666667 WCTXPCHGTVGRON-SNVBAGLBSA-N Cc1coc(CC(C)(O)C=C)c1
847 0.066666667 PBQMCXSYTJGSET-WKFQBHICSA-N CC1(C)OC2(CCC1CC2)C(=O)O
848 0.066666667 GVTFSJLFFJEHAD-FXQIFTODSA-N CC1=CC(O)C2C(C1=O)C2(C)C
849 0.066666667 JPFJQHYDGYXING-SECBINFHSA-N CC1(C)CC(=O)C=C(CO)C1CO
850 0.066666667 YWLJWXAYVDGYOX-UHFFFAOYSA-N CCC(O)OC1=CC=C(C)C=C1
851 0.066666667 MYPGRLGQLDFZMK-UHFFFAOYSA-N CC(C)CC(=O)c1occc1C
852 0.066666667 HAVRFPKUVJJVCT-UHFFFAOYSA-N CCC(O)OC1=CC=CC(C)=C1
853 0.066666667 MXMDZXIALPKANE-RYPBNFRJSA-N CC1CC2CCCC(O)C2C(=O)O1
854 0.066666667 ORSRMFUEDMCTJU-QXFUBDJGSA-N CC1C2CC=C(C)C2(C)OC1=O
855 0.066666667 BIWDGZWQFCZYHO-UHFFFAOYSA-N CCC1(CO)CCCC1O
856 0.066666667 GXQVJCFTHJAGRK-QMMMGPOBSA-N CC1=C(CO)C(C)(C)CC(O)C1=O
857 0.066666667 CKTSPAXEVIBYFI-MGCNEYSASA-N NC1C(O)C(O)OC1CO
858 0.066666667 MXMDZXIALPKANE-KDXUFGMBSA-N CC1CC2CCCC(O)C2C(=O)O1
859 0.066666667 TZLLGFFVHJMWOO-UHFFFAOYSA-N CC1(C)CCC=C(C=C1)C(=O)O
860 0.066666667 FJSIPPDQJADXEE-VGMNWLOBSA-N CC1(C)C2CC1C(=CC2O)C=O
861 0.066666667 WGUJUIMHWNHXGB-UHFFFAOYSA-N [H]C12CCC(CC1)(C2)OC(=O)C=C
862 0.066666667 WEMWRQSEKYYLOZ-UHFFFAOYSA-N CCC(O)C(CO)[N+]([O-])=O
863 0.066666667 CHLDALNTQGWQLM-VIFPVBQESA-N CC1=CC(C)(C)C(=CC1O)C=O
864 0.066666667 CCPNLZBISLASNP-ZJUUUORDSA-N CC(C)C1=CC(O)C(C)(O)CC1=O
865 0.066666667 XOESZZWAIZMVCI-UHFFFAOYSA-N CC1=C(C)C(C)(C)C(=C1)C(=O)O
866 0.066666667 YDOIHIWSLMXTHV-RKDXNWHRSA-N CC1=C(C=O)C(C)(C)C(O)C(O)C1
867 0.066666667 WEMWRQSEKYYLOZ-UHFFFAOYSA-N CCC(O)C(CO)[N+]([O-])=O
868 0.066666667 SMADWRYCYBUIKH-UHFFFAOYSA-N Cc1nc(N)c2nc[nH]c2n1
869 0.066666667 IJJFSGHIHZCQGI-UHFFFAOYSA-N CCCCC1=C(C)OC(=O)C=C1
870 0.066666667 NIRYFHPBAWKZBA-UHFFFAOYSA-N OC(=O)CCCCC(=O)C1CCC1
871 0.066666667 CBXWAUXGOHHAIT-BBBLOLIVSA-N OC1CC=C(C=O)C2CCCC12
872 0.066666667 VPXAKEICIWYNGX-KHQFGBGNSA-N CC1C2CC=C(C)C2(O)CC1=O
873 0.066666667 YDOIHIWSLMXTHV-BDAKNGLRSA-N CC1=C(C=O)C(C)(C)C(O)C(O)C1
874 0.066666667 ORSRMFUEDMCTJU-WEDXCCLWSA-N CC1C2CC=C(C)C2(C)OC1=O
875 0.066666667 SATCOUWSAZBIJO-UHFFFAOYSA-N Cn1cnc2c(c1=N)nc[nH]2
876 0.066666667 SKKJFAMGIMASCI-UHFFFAOYSA-N OCC1(O)CCC(CC1=O)C(=C)C
877 0.066666667 RCVYMFJOLZWVFY-UHFFFAOYSA-N CC(=C)C1CCC(C(=O)C1O)(C)O
878 0.066666667 CLDXQPNYZOSIOS-UHFFFAOYSA-N CC(=C)C1(O)CCC(C(=O)C1)(C)O
879 0.066666667 BDMGHVMVOVZVIX-UHFFFAOYSA-N OCC(C(=O)O)(C(O)C)N
880 0.066666667 AGNXFKMFMZZKDW-UHFFFAOYSA-N CC1CCC(C1(C)C)C(=O)C(=O)O
881 0.066666667 OWWAZUZFQUFUSV-UHFFFAOYSA-N O=CC1CCC(C1(C)C)(C)C(=O)O
882 0.066666667 JNULWAKHWPQJGC-UHFFFAOYSA-N O=CC1(C)CCC(C1(C)C)C(=O)O
883 0.066666667 WRBHASTVFSANHY-UHFFFAOYSA-N OC(=O)C(=O)C1(C)CCCC1(C)C
884 0.066666667 NWUVKMCIKWOALD-UHFFFAOYSA-N CCNC(C(=O)O)C(O)O
885 0.066666667 IKVRVMOAIPYAJU-UHFFFAOYSA-N [H]C12CCC(CC(=O)OC)(O1)C2(C)C
886 0.066666667 SGFBPPHVKLFHLR-UHFFFAOYSA-N CC1(C)CC(=O)CC(C)(C1)C(O)=O
887 0.066666667 DIKWAMBDVLEPON-UHFFFAOYSA-N OC1C=C2CCCCC2=CC1O
888 0.066666667 NKRSULMKNYDBPT-UHFFFAOYSA-N NCC1OC(C(C1O)O)O
889 0.066666667 JFLASKWIEUYLBW-UHFFFAOYSA-N NCC(C(=O)O)(C(O)O)C
890 0.066666667 XPFAJOCQMZKZPE-UHFFFAOYSA-N CC(C1=CC=C(C(C1O)(O)O)C)C
891 0.066666667 PIOHTIMNACPUMD-UHFFFAOYSA-N CC1=CC(O)C(C=C1O)(O)C(C)C
892 0.066666667 LDYDMKZEDPIXOY-UHFFFAOYSA-N CC(C1=CC(O)C(C(=C1)O)(C)O)C
893 0.066666667 VHOPRFFVGRPDLW-UHFFFAOYSA-N OCC(c1ccc(c(c1)O)C)C
894 0.066666667 XAZMRAYQQJAAJE-UHFFFAOYSA-N OCc1ccc(cc1O)C(C)C
895 0.066666667 NSKXYUHDFOQPNX-UHFFFAOYSA-N CC1=CC(=CC(C)(C)C1)C(O)=O
896 0.066666667 LYVMTUXATBAEDY-UHFFFAOYSA-N CC1=CC2OC2(C=C1O)C(C)C
897 0.066666667 JXMBOGYVAIKZLH-UHFFFAOYSA-N CCOC(c1occ(c1)C)OCC
898 0.066666667 FBPFQHDGWGCQEZ-UHFFFAOYSA-N CCOC(c1occc1C)OCC
899 0.066666667 NIZWXLCKPIEGOH-UHFFFAOYSA-N CC(=O)OCC1CCC(CC1)C=O
900 0.066666667 ZEZXJXHYTCWXCZ-UHFFFAOYSA-N CCCOC1=CC=CC(CO)=C1
901 0.066666667 MKIFFVCLZZRCQL-UHFFFAOYSA-N O=C1CCCC2C1CCCC2=O
902 0.066666667 HOMUOSQJZVAILN-UHFFFAOYSA-N O=CC1(CCC(C1(C)C)C)C(=O)O
903 0.066666667 CGGOSWNBWDSTET-UHFFFAOYSA-N NCCOC(C(C=O)O)O
904 0.066666667 FXFCWLXDQUYZSE-UHFFFAOYSA-N NC1C(O)OCC(O)C1O
905 0.066666667 RWBZBZPUFHHHCU-UHFFFAOYSA-N NC1C(O)COC(O)C1O
906 0.066666667 VIPJFOHAGFXMQH-UHFFFAOYSA-N O=C1CC2CC(C(O1)(C2(C)C)C)O
907 0.066666667 HKCMFWSIZRHONW-UHFFFAOYSA-N OCC12CCC(C2(C)C)CC(=O)O1
908 0.066666667 KPSBVWSDAKFISI-UHFFFAOYSA-N OCC1(C)C2CCC1(C)OC(=O)C2
909 0.066666667 HNMQVMQEZUFNLC-UHFFFAOYSA-N O=C1OC2(C)CCC(C1O)C2(C)C
910 0.066666667 IDDZTXDWVABNBA-UHFFFAOYSA-N CN1C(C#N)C(N=C1N)C#N
911 0.066666667 VSCRJCDPCBGWOI-UHFFFAOYSA-N O=C1CC2COCC(O1)(C2(C)C)C
912 0.066666667 NSIVDXVIVAIMCN-UHFFFAOYSA-N O=C1OCC2C(C(O1)(C)CC2)(C)C
913 0.066666667 GFTFVCHOEQUHGS-UHFFFAOYSA-N O=C1CC2(O)CCC(O1)(C2(C)C)C
914 0.066666667 CKTSPAXEVIBYFI-UHFFFAOYSA-N NC1C(CO)OC(O)C1O
915 0.066666667 NMKACEPSUGRCPW-UHFFFAOYSA-N CC(C)C1=CCC(=CC1)C(O)=O
916 0.066666667 DAPCLEGDEAYWRQ-UHFFFAOYSA-N O=C1C=C2CCC(O1)(C2(C)C)C
917 0.066666667 BVLVJCDLEVEUDD-UHFFFAOYSA-N COCCC1=CC=CC=C1CO
918 0.066666667 HNINLNSOSQUTPL-UHFFFAOYSA-N OCC1=COC(C2C1CCC2C)O
919 0.066666667 FELHYNZKVDMRSU-UHFFFAOYSA-N NCC1=C2NC=NC2=NC=N1
920 0.066666667 WGGXNHOXAQXOAQ-UHFFFAOYSA-N CCC(c1ccc(c(c1)O)O)C
921 0.066666667 FWCDUHQGYRQKEB-UHFFFAOYSA-N OC(=O)CC(O)(C=C)C1CCCC1
922 0.066666667 BNZYZTGFPIWRFY-UHFFFAOYSA-N C1CCC2(CC1)OC=CC=CO2
923 0.066666667 PWCJNLPJZLJFPT-UHFFFAOYSA-N COC1=C(C)C=C(CCO)C=C1
924 0.066666667 VMSBPBZZRIYJQW-UHFFFAOYSA-N OCC1CCC(CC(=O)O1)C(=C)C
925 0.066666667 FKHRGSNYQYOEIS-UHFFFAOYSA-N CN=C(N(C)C)N(C)Cl
926 0.066666667 GMONJVAEPKLGHI-UHFFFAOYSA-N O=CC1=CCC(CC1)C1(C)CO1
927 0.066666667 JXWKNEPCQRBDPP-UHFFFAOYSA-N CC1=CC=CC=C1C(O)CCO
928 0.066666667 KMGVYWXLTFCNRI-UHFFFAOYSA-N CC(C)CC1=CC=CC=C1OO
929 0.066666667 MEAONJBNSODGKA-UHFFFAOYSA-N CC(CO)=CC#CC=C(C)CO
930 0.066666667 KOJGQOMKJLGGPI-UHFFFAOYSA-N CCCOCC1CCCO1
931 0.066666667 WPOAVUONCJXJCO-UHFFFAOYSA-N OCC12CCC(OO1)(C=C2)C(C)C
932 0.066666667 OBKUFMIGIUQZRU-UHFFFAOYSA-N CC(C12CCC(OO1)(C1C2O1)C)C
933 0.066666667 BPHVAMRVZOATIR-UHFFFAOYSA-N CC(C12OOC(C=C1)(C(C2)O)C)C
934 0.066666667 JEQDNOJKHAPGGM-UHFFFAOYSA-N CC(C12OOC(C=C1)(CC2O)C)C
935 0.066666667 VWRMUTKBDQWLAX-UHFFFAOYSA-N CC(C(C(=O)O)N(O)O)C
936 0.066666667 WRXCXOUDSPTXNX-UHFFFAOYSA-N Nc1ncnc2c1ncn2C
937 0.066666667 XOYAFSGHHPMXMP-UHFFFAOYSA-N CCC(C)(CC)C(=O)C=CC(O)=O
938 0.066666667 WWOFHLIDXGDERX-UHFFFAOYSA-N NNC1=NC2=C(C=NN2)C=C1
939 0.066666667 LCAUUCTWLHTBAF-UHFFFAOYSA-N OC1=CC(C(C=C1)(O)C(C)C)(C)O
940 0.066666667 DZNWDYBZGXLNNP-UHFFFAOYSA-N OC1=CC(=C(C(C1O)O)C(C)C)C
941 0.066666667 UAHSMGXFVRPFLW-UHFFFAOYSA-N CC(C1=C(C)C(C(C=C1)(O)O)O)C
942 0.066666667 MCBGXHDEWPJRRV-UHFFFAOYSA-N OCc1cc(O)ccc1C(C)C
943 0.066666667 FSLNFMXXZRDIHG-UHFFFAOYSA-N CC(C1=C(C)C2C(C=C1)(O2)O)C
944 0.066666667 URYRTVUUFNCHHN-UHFFFAOYSA-N OC1=CC2(C(C=C1)(O2)C(C)C)C
945 0.066666667 UZRPHUBESHEGEH-UHFFFAOYSA-N NNC1=NC=CC2=C1NN=C2
946 0.066666667 NUBIDARDRGBEGL-UHFFFAOYSA-N OC1C=C(C(C1CC(=O)O)(C)C)C
947 0.066666667 JKJRENITJLTGTR-UHFFFAOYSA-N CN1C=NC2=NN=CC2=C1N
948 0.066666667 FXNSHIYEGKRYPG-UHFFFAOYSA-N COC1CC(=C(C=C1OC)C)OC
949 0.066666667 FQUCGPDYDKCBHL-UHFFFAOYSA-N COC1C=C(OC)C(=CC1C)OC
950 0.066666667 OVWCDRINGXCJST-UHFFFAOYSA-N COC1=CC(=C(CC1OC)C)OC
951 0.066666667 UCALBPWVULQMJC-UHFFFAOYSA-N OC1=CC(=CC=CC1O)C(C)C
952 0.066666667 MTXQHCRFXJLWAQ-UHFFFAOYSA-N CC1=CC=C(C(CC1=O)(C)C)O
953 0.066666667 GNSAYTLLNHYIAF-UHFFFAOYSA-N O=C1CC(C)(C)C=CC(=C1C)O
954 0.066666667 OFIUMPASHSRETN-UHFFFAOYSA-N CC1=CC=CC(C(C1=O)O)(C)C
955 0.066666667 AMFRAWZKUFCSBE-UHFFFAOYSA-N OCC1(C)C=CC=C(C(=O)C1)C
956 0.066666667 YECZZWUIAXEARY-UHFFFAOYSA-N OCC(C(C(C=O)O)O)N
957 0.066666667 PNQPTOKCXYSIDN-UHFFFAOYSA-N O=C1CC(C)(C)C2C(C=C1C)O2
958 0.066666667 QAQICDPDOLTYMB-UHFFFAOYSA-N CNC1=NC=C(C#N)C(N)=N1
959 0.066666667 OKCGDMOBVLXQLI-UHFFFAOYSA-N CC1=CC=CC(COC1=O)(C)C
960 0.066666667 BFBWRUHVHKBBJK-UHFFFAOYSA-N CC(C)N=C1SC(C)=C(C)N1C
961 0.066666667 DMVNPTFNXHSLHU-UHFFFAOYSA-N O=C1C=CC=C(CC1O)C(C)C
962 0.066666667 ODTIDDRLTXTTRD-UHFFFAOYSA-N CC(C1CC=CC(=O)C(=C1)O)C
963 0.066666667 LWEBIQJSPPKPIF-UHFFFAOYSA-N CC(C1=CCCC(=O)C(=C1)O)C
964 0.066666667 OCQZFKXTCVZKAY-UHFFFAOYSA-N CC(=O)OC1CC(C)(C)CCC1=O
965 0.066666667 BJMJMUGBOYOEAG-UHFFFAOYSA-N OC1CC2(C(C1=CC2=O)(C)C)C
966 0.066666667 YNTNKDBKKSTIDW-UHFFFAOYSA-N OC1CC2(C(C1COC2=O)(C)C)C
967 0.066666667 DCDISHARGWMOMM-UHFFFAOYSA-N OCCC(O)CC1=CC=CC=C1
968 0.066666667 NQYJZVIUIWEHNX-UHFFFAOYSA-N CC(C)C1=CC(CO)=C(O)C=C1
969 0.066666667 MZIQAKZDGHOALD-UHFFFAOYSA-N COCC1=CC(C)=CC(CO)=C1
970 0.066666667 VPYXJRSVAMHMCE-UHFFFAOYSA-N OC1CC2(C(C1C(C2=O)O)(C)C)C
971 0.066666667 NYGVRJPOFSHBNQ-UHFFFAOYSA-N OC1C=C(C(C)C)C(=O)C(=C1)C
972 0.066666667 BTZVAMUHERCMHI-UHFFFAOYSA-N CCC1(CCC(=O)CC1)C(=O)OC
973 0.066666667 PZUMMYBARXMIOE-UHFFFAOYSA-N CCCC1=CC2=C(CC1)OCO2
974 0.066666667 JVPNETSRERZNGK-UHFFFAOYSA-N CCCC1=CC2C(C=C1)OCO2
975 0.066666667 VRCGDJCVKWWRME-UHFFFAOYSA-N OC(=O)CC1CC(=O)C(C1(C)C)C
976 0.066666667 FDMPOUIBMTZNTO-UHFFFAOYSA-N O=CCC1C(=O)C=C(C1(C)C)C
977 0.066666667 PGDZTMCCZRWMDC-UHFFFAOYSA-N CC(=C1CC(=O)C(=CC1O)C)C
978 0.066666667 OHUGWZFSXMXEDV-UHFFFAOYSA-N CC1C#CC(C1(C)C)CC(=O)O
979 0.066666667 YDOIHIWSLMXTHV-UHFFFAOYSA-N O=CC1=C(C)CC(C(C1(C)C)O)O
980 0.066666667 ZPQDMAPTCLVITI-UHFFFAOYSA-N CC1=CC=C(CCC=CCO)O1
981 0.066666667 QWOGLSLFIMJKRY-UHFFFAOYSA-N CC=CC=CC(=O)OCC1CC1
982 0.066666667 FSASIHFSFGAIJM-UHFFFAOYSA-N CN1C=NC(=C2C1=NC=N2)N
983 0.066666667 FYFDQCIZMANZJF-UHFFFAOYSA-N OC(=O)C1C(C1(C)C)C1OC1(C)C
984 0.066666667 AWTBGARUELMSPY-UHFFFAOYSA-N CC(=CC1=C(C1(C)C)C(=O)O)C
985 0.066666667 OEVMNXDFKAZCIM-UHFFFAOYSA-N NC1COC(C(C1O)O)O
986 0.066666667 NBHCOZLQXWSBTP-UHFFFAOYSA-N OC1C(=O)C2(C(C1CC2O)(C)C)C
987 0.066666667 YNZKZYLZHAHCBP-UHFFFAOYSA-N OC1C(O)C2(C(C1CC2=O)(C)C)C
988 0.066666667 YJQRIEVFLAOMDV-UHFFFAOYSA-N OC1CC2C(C1(C)C(=O)OC2)(C)C
989 0.066666667 OWQHLAFIEBKGOC-UHFFFAOYSA-N CC(C1=CC=C(CC1)C(=O)O)C
990 0.066666667 GOIHTQZDAFNYKF-UHFFFAOYSA-N CC(C1CC=C(C=C1)C(=O)O)C
991 0.066666667 ZGUFSKWDONDQRX-UHFFFAOYSA-N OC(=O)C1CC=C(C=C1)C(C)C
992 0.066666667 ZFDCWRYDOFHHBF-UHFFFAOYSA-N OC1=CC(C)C(=O)C2C1C2(C)C
993 0.066666667 WADKTSKUGOTKKJ-UHFFFAOYSA-N CC=CC(C1C(C1(C)C)C(=O)O)O
994 0.066666667 LODRGECCKZZTEQ-UHFFFAOYSA-N OCC(CO)CC1=CC=CC=C1
995 0.066666667 GVTFSJLFFJEHAD-UHFFFAOYSA-N OC1C=C(C)C(=O)C2C1C2(C)C
996 0.066666667 CLFZSVVENFIKRX-UHFFFAOYSA-N COC1=CC(C)=C(CO)C(C)=C1
997 0.066666667 IPQVLSMWHGNIOO-UHFFFAOYSA-N CC(=C)C1CCC(O)(CC1)C(O)=O
998 0.066666667 IFVWLEMMYISKHW-UHFFFAOYSA-N CC(C)CC1=C(O)C=C(O)C=C1
999 0.066666667 KUXZIIDWYHVMQC-UHFFFAOYSA-N O=C1OC2C(C1C(=CC2)C)(C)C
1000 0.066666667 ZGPHAZHLWWSPMV-UHFFFAOYSA-N OCC(C(C(=O)CN)O)O
1001 0.066666667 NNDJASKUMOJPJP-UHFFFAOYSA-N OCC1=CCC2C(=O)C1C2(C)C
1002 0.066666667 CHCHSUBRFDFMBF-UHFFFAOYSA-N CN(C(C(=O)O)C(O)O)C
1003 0.066666667 AWZXQUIKQBZJDZ-UHFFFAOYSA-N CC1=CC=C(C(C1O)(O)O)C(C)C
1004 0.066666667 SPYNQWDBZDOAGZ-UHFFFAOYSA-N OCC(=C)C1CC=C(C(=O)C1)C
1005 0.066666667 ZDRYPNTZRDIHHL-UHFFFAOYSA-N CC1=C(CCC2(C)CO2)OC=C1
1006 0.066666667 DKMDMRJOWJAOMI-UHFFFAOYSA-N CC(C)=C1CC=C(C)C(=O)C1O
1007 0.066666667 KBSSJTTXRHNTTQ-UHFFFAOYSA-N COC1C(=O)C(=O)C(C)(C)C1(C)C
1008 0.066666667 HCRKPOLTSCSWCM-UHFFFAOYSA-N O=CC1=C(C)C=C(CC1(C)C)O
1009 0.066666667 YBUYFSNORSRZBI-UHFFFAOYSA-N O=CC1=C(C)C=CCC1(C)CO
1010 0.066666667 KEKWJMVAZROFBL-UHFFFAOYSA-N OC(=O)C1=C(C)C=CCC1(C)C
1011 0.066666667 ATTNBEACWNGOJM-UHFFFAOYSA-N O=CC1=C(C)C2OC2CC1(C)C
1012 0.066666667 MJAQIMNGHKZMHU-UHFFFAOYSA-N CNC(C(=O)O)(CO)CO
1013 0.066666667 AIIRPYLDRNUKEW-UHFFFAOYSA-N OCC(C(=O)OC)(CO)N
1014 0.066666667 SBPLOZYETJDBKI-UHFFFAOYSA-N NCC(C(CC(=O)O)O)O
1015 0.066666667 HDIMHESGHBVVOE-UHFFFAOYSA-N OC1C=C(C)CC(C1C(=O)O)(C)C
1016 0.066666667 MNVIDPGYOHJYFQ-UHFFFAOYSA-N CC1=C(C(=O)O)C(CC(C1)(C)C)O
1017 0.066666667 WJXSNJWIZZUVJS-UHFFFAOYSA-N [H]C12CC(COC3CO3)C([H])(C1)C=C2
1018 0.066666667 FXGDHPNGQUQYNS-UHFFFAOYSA-N OCCCCCC(O)C1=CC=CO1
1019 0.066666667 LBZZJNPUANNABV-UHFFFAOYSA-N OCCC1=CC=C(CCO)C=C1
1020 0.066666667 IHAYMIVQKCTBBS-UHFFFAOYSA-N OCCC1=CC=CC=C1CCO
1021 0.066666667 MTJCWONYZOGINU-UHFFFAOYSA-N CC(=O)C=CCCC=CC(C)=O
1022 0.066666667 AAVGYMUJBSFQCO-UHFFFAOYSA-N CC1CCC2=C1C(=O)OCC2C
1023 0.066666667 MAPNNKKHMDMRJL-UHFFFAOYSA-N CCC1OC(CO)CC=CCC1=O
1024 0.066666667 VGMJBFPSVVWODC-UHFFFAOYSA-N CC1C(C=O)C(C)(C)CC(O)C1=O
1025 0.066666667 KQEXYFBCZINWTP-UHFFFAOYSA-N CC1(CO1)C1CCC2(CO)OC2C1
1026 0.066666667 KQEXYFBCZINWTP-UHFFFAOYSA-N CC1(CO1)C1CCC2(CO)OC2C1
1027 0.066666667 HKGAYJXWYGUIRD-UHFFFAOYSA-N COC(=O)C1=CC2CCCCC12
1028 0.066666667 HLJPCEYHJKOJJE-UHFFFAOYSA-N O=C1OCC(CCC1C)(O)C(=C)C
1029 0.066666667 POHJXBUHHVFIEW-UHFFFAOYSA-N OCCCCCOCC=C
1030 0.066666667 CMAFCINQNNFLLM-UHFFFAOYSA-N CC(C)C(OO)C1=CC=CC=C1
1031 0.066666667 YSGNURNGKGAYOX-UHFFFAOYSA-N CCCCCC1=COC(=O)C=C1
1032 0.066666667 MTEGPWHCOVGBCW-UHFFFAOYSA-N CC1=CC2OC(=O)CC2(C)CC1
1033 0.066666667 XINCYEXLJNFQGQ-UHFFFAOYSA-N COC1=CC=C(OC(C)C)C=C1
1034 0.066666667 VFPLGFPNRHQYEZ-UHFFFAOYSA-N [H]C12CCCC([H])(C1)C(=CC2)C(O)=O
1035 0.066666667 PFWOHJKIAVVHDZ-UHFFFAOYSA-N C[Si](C)(C)C#CC=CC#N
1036 0.066666667 QMYIFOYBFLOHRR-UHFFFAOYSA-N CC=CC=CC(=O)C1OC1(C)C
1037 0.066666667 CKSIWMCJGLFKSZ-UHFFFAOYSA-N CC1(C)C2CC=C(CC12)C(O)=O
1038 0.066666667 UQVISRAJQOJTAK-UHFFFAOYSA-N CCC(C1(O)C(O)C=CC=C1O)C
1039 0.066666667 BVTFYXCUXKHNRR-UHFFFAOYSA-N CC(c1cccc(c1O)O)CC
1040 0.066666667 FVUAMBRGAQSGFR-UHFFFAOYSA-N CC(c1cc(O)ccc1O)CC
1041 0.066666667 MHJZQOLIHNOCCF-UHFFFAOYSA-N OCCC(c1ccccc1O)C
1042 0.066666667 KGZWVKASYOPUET-UHFFFAOYSA-N CC12CC(=O)CC1(C)CC(=O)C2
1043 0.066666667 GZFJUJIXNIIKQF-UHFFFAOYSA-N CCC(c1ccccc1O)(O)C
1044 0.066666667 GTDVIPXIUQJEPY-UHFFFAOYSA-N C=C[SiH2]NC1=CC=CC=C1
1045 0.066666667 AOCXKOLJFNFWAQ-UHFFFAOYSA-N COCC(C)(CO)[N+]([O-])=O
1046 0.066666667 OIJNXWXAACMAMF-UHFFFAOYSA-N COC(C(C(=O)O)N)CO
1047 0.066666667 BYZZTZLYCTXTAC-UHFFFAOYSA-N CC=C(COC(=O)C1(C)OC1C)C
1048 0.066666667 HHQWCULHFMHQDS-UHFFFAOYSA-N OC1CC2CC(C1C(=O)O)C2(C)C
1049 0.066666667 WSIWSLHMYUTUBN-UHFFFAOYSA-N OC(=O)C1C=CC2CC1C2(C)C
1050 0.066666667 RKZAHNJQQWASAN-UHFFFAOYSA-N CC(C12CC2C2(C(C1=O)O2)C)C
1051 0.066666667 CKVWIEREOYIKNC-UHFFFAOYSA-N CC(C)(O)C#CC#CC(C)(C)O
1052 0.066666667 QHMIKDWRCOBYRY-UHFFFAOYSA-N O=C1CC2CCCCC2C(=O)C1
1053 0.066666667 YPFQXQNMEIJOAD-UHFFFAOYSA-N C1CCC(CC1)C12COOCC1O2
1054 0.066666667 OXVHBTPQFAVVQW-UHFFFAOYSA-N CC1CCC2C1C(O)OC(=C2C)O
1055 0.066666667 ICVYXPGGWYHGIT-UHFFFAOYSA-N [H]C12CCC3([H])C([H])(CC(=O)OC3([H])C1)C2
1056 0.066666667 AZRNGKQZTBDSOI-UHFFFAOYSA-N CC1CCC2C1C(O)OC1C2(C)O1
1057 0.066666667 USGLOBLTQVEPRF-UHFFFAOYSA-N OCCCCC1CCCO1
1058 0.066666667 HIYSPAWULXEQNS-UHFFFAOYSA-N CC1=COC(C2(C1CCC2C)O)O
1059 0.066666667 JORZSZQSRBVTLL-UHFFFAOYSA-N CC1CCC2(C1C(O)OC=C2C)O
1060 0.066666667 FFXKQRCUNQYMBD-UHFFFAOYSA-N OC1OC=C(C2C1C(C)(O)CC2)C
1061 0.066666667 WGICUVKKKWIRFA-UHFFFAOYSA-N CC=C(COC(=O)C(=CC)C)CO
1062 0.066666667 ULXPTNLFARGTHR-UHFFFAOYSA-N NCCC(C(=O)O)C(O)O
1063 0.066666667 ZKPRLXDJMNVJCD-UHFFFAOYSA-N CC=C(COC(=O)C(=CC)CO)C
1064 0.066666667 SNTRCQHOTZRUBW-UHFFFAOYSA-N O=CC1C(=CC(=O)CC1(C)C)C
1065 0.066666667 ZLCITKRJBDSPOZ-UHFFFAOYSA-N OC1CNC(C(C1O)O)O
1066 0.066666667 VWHQLKYPXYFKOM-UHFFFAOYSA-N CC(C)=CC(=O)C1=CCCCO1
1067 0.066666667 KJDDHGGAKKKBQA-UHFFFAOYSA-N O=CC1=C(C)C(O)C(CC1(C)C)O
1068 0.066666667 FWHYTDLJEHGOTP-UHFFFAOYSA-N CC1CCc2c(C1)oc(c2C)O
1069 0.066666667 ABAJJVKTCJVBOH-UHFFFAOYSA-N OCc1coc2c1CCC(C2)C
1070 0.066666667 IZSFJFHBFPWJCZ-UHFFFAOYSA-N CC1Cc2occ(c2CC1O)C
1071 0.066666667 TWXVUQQICFEBJT-UHFFFAOYSA-N OCC1CCc2c(C1)occ2C
1072 0.066666667 NRHNJWUXKNYHIK-UHFFFAOYSA-N CC1CCC2=C(C1)OC1C2(C)O1
1073 0.066666667 IGAMWNJALFBOJR-UHFFFAOYSA-N CC1COCc2c(C1)occ2C
1074 0.066666667 GFMJTKMWLNEZHB-UHFFFAOYSA-N OCC1=CC(=O)C2(C1C2)C(C)C
1075 0.066666667 DSEUPFIUQUYRGM-UHFFFAOYSA-N CC(C)C1CCCOC1O
1076 0.066666667 KPGVEBXTNMFUDD-UHFFFAOYSA-N CC(CC(C=C(C)C)O)O
1077 0.066666667 QGCOCBYXTJQBDK-UHFFFAOYSA-N CNC1=NC(C#N)C(N1)C#N
1078 0.066666667 AKLPRXPJUDFBRW-UHFFFAOYSA-N CC1CC(O)C2(OC2(C)C)C(=O)C1
1079 0.066666667 WTBFCHGHSSMFSH-UHFFFAOYSA-N O=CCCC1(CCC=CC1)C=O
1080 0.066666667 XOBQNLCSYCFLQG-UHFFFAOYSA-N COC1=CC=CC(CCCO)=C1
1081 0.066666667 MRXYVMXWTBRRSB-UHFFFAOYSA-N NC(N)=NCCN=C(N)N
1082 0.066666667 WBTFUMUXXHWTLD-UHFFFAOYSA-N CC(O)CCOC1=CC=CC=C1
1083 0.066666667 NEKSXZQJBNJVPD-UHFFFAOYSA-N CC(C12CC1C(=CC2=O)C)CO
1084 0.066666667 VQXHGXDVBHJJJU-UHFFFAOYSA-N CC1=C2C(=NN1)N=CN=C2N
1085 0.066666667 CKQUGJFXOKFYKJ-UHFFFAOYSA-N CC1=C2N=CN=C(N)C2=NN1
1086 0.066666667 ORUIZIXJCCIGAI-UHFFFAOYSA-N CC1=NC2=NC=NC(N)=C2N1
1087 0.066666667 BQLGTGPKWAIGFH-UHFFFAOYSA-N CC1=C(O)C(=O)C2(C1C2)C(C)C
1088 0.066666667 MFKPLBUNJMEBRQ-UHFFFAOYSA-N CC(C)C1OCCCCO1
1089 0.066666667 VBJHAKMMUGNPNH-UHFFFAOYSA-N CCOCC(C)(O)CC=C
1090 0.066666667 JBLNBMHKAAHKDC-UHFFFAOYSA-N CC(O)CCC1CCCO1
1091 0.066666667 MRXYVMXWTBRRSB-UHFFFAOYSA-N NC(N)=NCCN=C(N)N
1092 0.066666667 WMTWDBHGPOSLDD-UHFFFAOYSA-N COC(=O)C1(CCCC1)C1(C)CO1
1093 0.066666667 FAADEEISKNEKDP-UHFFFAOYSA-N COC(=O)C1CCCCCCC1=O
1094 0.066666667 VKOZUVNQTVSZFT-UHFFFAOYSA-N CC1=CC(=O)C2(C1C2O)C(C)C
1095 0.066666667 TZBDEVBNMSLVKT-UHFFFAOYSA-N OC12CC3CC(C1)C(=O)C(C3)C2
1096 0.066666667 CFSKFULACOJDJN-UHFFFAOYSA-N CC1CC2CCCC=C2C(=O)O1
1097 0.066666667 FENIJGMBOJIMQL-UHFFFAOYSA-N CC1CC2=C(CCCC2)C(=O)O1
1098 0.066666667 PPDFKJFJYCJAHE-UHFFFAOYSA-N CC1=CC(OCCO)=C(C)C=C1
1099 0.066666667 BSNPMAYSWLNHNW-UHFFFAOYSA-N CCCCC(=O)OC1CCC2OC12
1100 0.066666667 XPTOEZHFSNIFGD-UHFFFAOYSA-N O=C1CC2CCCCC2CC1=O
1101 0.066666667 IFOPEPYULLNVJQ-UHFFFAOYSA-N OCC(C12CC(=O)C(=C)C2C1)C
1102 0.066666667 UQKQSXOYKDUHAR-UHFFFAOYSA-N CCOC(OCC)C1CC1
1103 0.066666667 DYIIVRQAFUMTIT-UHFFFAOYSA-N CC(CO)=C1CC=C(C)C(=O)C1
1104 0.066666667 PEMAOPRCFREIPY-UHFFFAOYSA-N ONC(C(O)(C)C)C(=O)O
1105 0.066666667 XPTOEZHFSNIFGD-UHFFFAOYSA-N O=C1CC2CCCCC2CC1=O
1106 0.066666667 BDNXUVOJBGHQFD-UHFFFAOYSA-N OC1CCCC(O)CCC1
1107 0.066666667 JQLMMHBTCISNGE-UHFFFAOYSA-N CC1CCC(CC1)OC(=O)C(C)=O
1108 0.066666667 DHWYRDKJPIXHPV-UHFFFAOYSA-N CC(=O)OC1C(=O)CCCC1(C)C
1109 0.066666667 QYSLBQOEWQZYPF-UHFFFAOYSA-N CCCCOC(=O)C1CCCC1=O
1110 0.066666667 MYBYPPLYNXJIRJ-UHFFFAOYSA-N CC(O)CCC1=CC=CC=C1O
1111 0.066666667 ZNJLQCPPAZECMW-UHFFFAOYSA-N CC(C)OC1=CC=C(CO)C=C1
1112 0.066666667 HDOIBVZWOIBSHI-UHFFFAOYSA-N CCCC1(C)OCCCO1
1113 0.066666667 IHAYMIVQKCTBBS-UHFFFAOYSA-N OCCC1=CC=CC=C1CCO
1114 0.066666667 SIBFGSCVWUMISO-UHFFFAOYSA-N [H]C12CCC([H])(C1)C1(C)C2COC1=O
1115 0.066666667 YAVVQFFTCWUMCU-UHFFFAOYSA-N CC(=O)OC1CCC(C)(C)CC1=O
1116 0.066666667 KCJSIKPCRQDRNX-UHFFFAOYSA-N COC1=CC=CC=C1CCCO
1117 0.066666667 PRCYIYOCMALJCX-UHFFFAOYSA-N CCOC(CC=C)OCC
1118 0.066666667 RBQYRBFCQFHDHR-UHFFFAOYSA-N OC1CC(OC2CCCCO2)C=C1
1119 0.066666667 PDGFFHAPQLYXFP-UHFFFAOYSA-N OC(=O)CCC1CCCCC(=O)C1
1120 0.066666667 SVQYCWCFQLUSIL-UHFFFAOYSA-N CC(C)CC1=C(O)C=CC(O)=C1
1121 0.066666667 RDANWOSYMKOLJZ-UHFFFAOYSA-N CC1=CC(O)CC(C)(C)C1C(O)=O
1122 0.066666667 XDHKYJMADYAFIJ-UHFFFAOYSA-N [H]C12CCC(C)(CC1)OC2(C)C(O)=O
1123 0.066666667 NIWBCIHQXLXXOM-UHFFFAOYSA-N CC1=CC(CCCO)=C(O)C=C1
1124 0.066666667 LTNRUEYIFXGDFX-UHFFFAOYSA-N CCC=C(C)C(OC)OC
1125 0.066666667 BWCRDMRLKBPUTD-UHFFFAOYSA-N CC(CO)OCC1=CC=CC=C1
1126 0.066666667 FJSIPPDQJADXEE-UHFFFAOYSA-N O=CC1=CC(O)C2CC1C2(C)C
1127 0.066666667 BHEIMYVOVVBWRL-UHFFFAOYSA-N CC(CO)(CO)C1=CC=CC=C1
1128 0.066666667 KKXXASQDIOSCIH-UHFFFAOYSA-N O=CC1=CCC2(CC1C2(C)C)O
1129 0.066666667 BWCRDMRLKBPUTD-UHFFFAOYSA-N CC(CO)OCC1=CC=CC=C1
1130 0.066666667 UVWJLHYLMSDQAK-UHFFFAOYSA-N COc1cccc(c1O)C(C)C
1131 0.066666667 MKIFFVCLZZRCQL-UHFFFAOYSA-N O=C1CCCC2C1CCCC2=O
1132 0.066666667 ZXWMKNHOSAYZHZ-UHFFFAOYSA-N O=C1CCC2CCCC2C(=O)C1
1133 0.066666667 GOQNKTANMSZXTF-UHFFFAOYSA-N O=CC1=CCC2C(C1C2(C)C)O
1134 0.066666667 ZXWMKNHOSAYZHZ-UHFFFAOYSA-N O=C1CCC2CCCC2C(=O)C1
1135 0.066666667 MWQHOOMZLJTKGL-UHFFFAOYSA-N CN1N=C(N)C2=NC=CN=C12
1136 0.066666667 GXXFJEKPMJKPBF-UHFFFAOYSA-N COC(=O)C1(CCCCCC1)C=O
1137 0.066666667 JMYJYCLCOQMNOY-UHFFFAOYSA-N COc1c(O)cccc1C(C)C
1138 0.066666667 OBJNRAIEXAXEPB-UHFFFAOYSA-N [H]C12CCC([H])(C=C1)C(C2)C(=O)OC
1139 0.066666667 IZMBKVNMJVJRHZ-UHFFFAOYSA-N CCCOCCCCC=O
1140 0.066666667 WBRGULTYGDIGPY-UHFFFAOYSA-N CC(C1C=CC(=C(C1=O)O)C)C
1141 0.066666667 QULIYULVQQVVIC-UHFFFAOYSA-N CC1=CCCC(C)(C)C1(O)C(O)=O
1142 0.066666667 RZKZENSUUJRSKD-UHFFFAOYSA-N CC1(CCC(O)=O)CCCCC1=O
1143 0.066666667 IVLLSPWXSARWTH-UHFFFAOYSA-N OC(=O)C1C2CCCCC=CC12
1144 0.066666667 CPVMAYNPSFMOGK-UHFFFAOYSA-N OCC12CCC(CC1)(CC2)C(O)=O
1145 0.066666667 ZYSVPAWEBQISSZ-UHFFFAOYSA-N CC(C1=CCC(=C(C1=O)O)C)C
1146 0.066666667 ZWOUWTVDUAXLPT-UHFFFAOYSA-N CC1=CC(OCCO)=CC(C)=C1
1147 0.066666667 IEIPIEQZEBWQNY-UHFFFAOYSA-N CC(C)(C)C1OCCCO1
1148 0.066666667 RSYXRFWGQHXTOS-UHFFFAOYSA-N NNC1=C2C=NNC2=NC=C1
1149 0.066666667 VIPNDDUFWVYIPH-UHFFFAOYSA-N COC1=CC=C(C=C1)C(C)CO
1150 0.066666667 UJKHBCRAMCZJTJ-UHFFFAOYSA-N CCC(=O)CCC1=CC(C)=CO1
1151 0.066666667 CPAWXRWDKTWXJD-UHFFFAOYSA-N CC12CCCCC1C(=C)C(=O)O2
1152 0.066666667 BSOZJUHUDHIRSI-UHFFFAOYSA-N NNC1=NN2C=CN=C2C=C1
1153 0.066666667 QJKSHWFYNQVJSP-UHFFFAOYSA-N CC1=NN=C2N1C=CN=C2N
1154 0.066666667 NBFFJUBLMVGICW-UHFFFAOYSA-N CC(CO)CCOCC=C
1155 0.066666667 NBFFJUBLMVGICW-UHFFFAOYSA-N CC(CO)CCOCC=C
1156 0.066666667 BWCRDMRLKBPUTD-UHFFFAOYSA-N CC(CO)OCC1=CC=CC=C1
1157 0.066666667 UPFQJMVQJWHPOL-UHFFFAOYSA-N CC(C)(O)C(O)C1=CC=CC=C1
1158 0.066666667 BUJZENMUXBWWFE-UHFFFAOYSA-N CCCOC1=CC=C(CO)C=C1
1159 0.066666667 YASSLXHVJQGNOK-UHFFFAOYSA-N CC(=O)OC1(CCCCC1)C#C
1160 0.066666667 USCXXKRPGNJTMM-UHFFFAOYSA-N CC(C)COC1=CC=C(O)C=C1
1161 0.066666667 DMSLPCPZNHHRMJ-UHFFFAOYSA-N CC1=C(O)C(=O)C(CC1)(O)C(C)C
1162 0.066666667 ZUMISMXLQDKQDS-UHFFFAOYSA-N CCOC(OCC)C=CC
1163 0.066666667 JOVXDZIPAXYGSA-UHFFFAOYSA-N [H]C12CC([H])(C1(C)C)C(O)(CC2)C(O)=O
1164 0.066666667 MHCQWHPTAZHNSX-UHFFFAOYSA-N O=C1CC2CC(O1)C1CCCC21
1165 0.066666667 SIZDUQQDBXJXLQ-UHFFFAOYSA-N CC(=O)C1CC(CC(O)=O)C1(C)C
1166 0.066666667 INAIBHXNHIEDAM-UHFFFAOYSA-N CCCCCCC(O)C(F)(F)F
1167 0.066666667 RELLLNVFFUWXHI-UHFFFAOYSA-N CCC(O)C1=CC=C(OC)C=C1
1168 0.066666667 RUJZRPIQXVTWCD-UHFFFAOYSA-N OCCNC(=O)OCCO
1169 0.066666667 JHPLUQZQEHCSIP-UHFFFAOYSA-N CC(=O)OCC1CC2CC1C=C2
1170 0.066666667 FOKLVOHHYNATHU-UHFFFAOYSA-N CC(=C)C(=O)OCC1CCCCO1
1171 0.066666667 AIFDKYGVVMSLMZ-UHFFFAOYSA-N CCC=CCC(OC)OC
1172 0.066666667 IQYMRQZTDOLQHC-UHFFFAOYSA-N C=CC(=O)OC1CC2CCC1C2
1173 0.066666667 BOICCJPODWMTEY-UHFFFAOYSA-N C(OCC1CCC2OC2C1)C1CO1
1174 0.066666667 OOLNWDDAWUWWTK-UHFFFAOYSA-N CC1CC2OC2CC1COC(C)=O
1175 0.066666667 BZUHOFKURSUWEM-UHFFFAOYSA-N OCC1(O)C=CC(=CC1O)C(C)C
1176 0.066666667 XBSQOKFFZZKPFM-UHFFFAOYSA-N COCCOCC1=CC=CC=C1
1177 0.066666667 CZDWEPMNMRFZOA-UHFFFAOYSA-N CC1=CCC2(C)C(C1)C2C(O)=O
1178 0.066666667 MDHZLHGRJCMNLA-UHFFFAOYSA-N [H]C12CC3([H])CC([H])(C1)C(=O)C([H])(C2)C3O
1179 0.066666667 CVJABEWGAMVRHV-UHFFFAOYSA-N O=C1CCCC11OC11CCCC1
1180 0.066666667 VZHGZYXZMCMDJH-UHFFFAOYSA-N CC1=CC2C(C(O)=O)C2(C)CC1
1181 0.066666667 YADISKICBOYXFS-UHFFFAOYSA-N CCC(CO)(CO)[N+]([O-])=O
1182 0.066666667 KOEQXYGBUANMMK-UHFFFAOYSA-N CC(C1CCOC(=C(C1=O)O)C)C
1183 0.066666667 MRXYVMXWTBRRSB-UHFFFAOYSA-N NC(N)=NCCN=C(N)N
1184 0.066666667 RWQFKYRYAQYIQR-UHFFFAOYSA-N OC1CC2C3CC(CC3O)C2C1O
1185 0.066666667 KFWMFWPJZPGWEC-UHFFFAOYSA-N CC1=CC(COCCO)=CC=C1
1186 0.066666667 DOMMDPHTJGBKEL-UHFFFAOYSA-N O=C1CCC2CCC(=O)CC2C1
1187 0.066666667 MQTLTQMOALIWRO-UHFFFAOYSA-N COC1CCCC(C1)OC
1188 0.066666667 CKYBKCVRJUHXQO-UHFFFAOYSA-N CC(=CC(=O)O)CCC1OC1(C)C
1189 0.066666667 GPKRWHGIASNHBE-UHFFFAOYSA-N CC1CC(C)OC(C)(C)O1
1190 0.066666667 BENAZTRLOLUZEY-UHFFFAOYSA-N CC1CC(=O)C2=C(C1)OCC2C
1191 0.066666667 XJMBCVYXXKKDIR-UHFFFAOYSA-N CC1CC(O)c2c(C1)occ2C
1192 0.066666667 WDYDNTLAZMLWFW-UHFFFAOYSA-N CC(C1CCC2(C(C1=O)(O)O2)C)C
1193 0.066666667 YUIHSLYOPKDRCJ-UHFFFAOYSA-N CC(C)(C)OC1CCCO1
1194 0.066666667 OYQUCYCSSADEIC-UHFFFAOYSA-N OCCCCOC1=CC=CC=C1
1195 0.066666667 BWCRDMRLKBPUTD-UHFFFAOYSA-N CC(CO)OCC1=CC=CC=C1
1196 0.066666667 QECPEEPMROOYAL-UHFFFAOYSA-N CC(C)OCOC1=CC=CC=C1
1197 0.066666667 YQYPBVVXPDWKMV-UHFFFAOYSA-N CCOCC(OCC)C1=CC=CO1
1198 0.066666667 BUSYRFUTPZQDCX-UHFFFAOYSA-N C\N=C1\NC2=NC=NC2C=N1
1199 0.066666667 UQIVAZLWXPNJDX-UHFFFAOYSA-N CC(CN(=O)=O)OCCO
1200 0.066666667 JZNPQQWPQNPMGP-UHFFFAOYSA-N CC1CC(=O)C(C1(C)C)(C)C(=O)O
1201 0.066666667 ROVATSABYKBNCG-UHFFFAOYSA-N COC1=CC=CC=C1CC(C)O
1202 0.066666667 WFSOUGZEVPHHSM-UHFFFAOYSA-N CCC(O)C(O)C1=CC=CC=C1
1203 0.066666667 KVDVGZIDWZIHNE-UHFFFAOYSA-N CC(=C)C1CC(O)C(C(=O)C1)(C)O
1204 0.066666667 QYYDUDRFMJMOSJ-UHFFFAOYSA-N COCC1=CC(C)=C(O)C(C)=C1
1205 0.066666667 HUXLEEUBQNQIPG-UHFFFAOYSA-N OC12CCC(C1)C1CC3OC3C21
1206 0.066666667 HOBGXJDUXFFMIC-UHFFFAOYSA-N CC1=C(C)N2C=NN=C2N=N1
1207 0.066666667 BTOYIVCJRDZGOP-UHFFFAOYSA-N CC1=NN2N=CN=C2N=C1C
1208 0.066666667 DMMXGBPXMFDYOM-UHFFFAOYSA-N CC1=NN2C=NN=C2N=C1C
1209 0.066666667 TXIWFQCAXKAOBZ-UHFFFAOYSA-N COC1=CC=C(CC(C)O)C=C1
1210 0.066666667 IGMIPLUCQOIYOJ-UHFFFAOYSA-N CC1(C)C2CC(C)(CC2=O)C1=O
1211 0.066666667 GRGUGHOMWLKRBP-UHFFFAOYSA-N OC1CC2CC1C1CC3OC3C21
1212 0.066666667 WHVJMEKNSSSAFO-UHFFFAOYSA-N CC(=O)OC1C2CCC1C1CC21
1213 0.066666667 PBVUSKGIFXCUMR-UHFFFAOYSA-N CC(C)COC1=CC=CC=C1O
1214 0.066666667 HSXBBSHKSJIRJB-UHFFFAOYSA-N CC(=O)OC1CC2CCC1C=C2
1215 0.066666667 ISIQEWJJVXFCDP-UHFFFAOYSA-N CC(O)COC1=CC=CC=C1C
1216 0.066666667 BLPYWBZRUNDXJH-UHFFFAOYSA-N OCCCC#CC#CCCCO
1217 0.066666667 RUGUAVWZSRINHW-UHFFFAOYSA-N CC(C)OC1=CC=CC(CO)=C1
1218 0.066666667 QLMNBUGTGFMBBM-UHFFFAOYSA-N CCCCCCC(F)=C(F)F
1219 0.066666667 INAIBHXNHIEDAM-UHFFFAOYSA-N CCCCCCC(O)C(F)(F)F
1220 0.066666667 ZLPBWAJPTCJOGV-UHFFFAOYSA-N O=C1CCC(=O)C2CCCCC12
1221 0.066666667 KDSNMBNNCZRNPP-UHFFFAOYSA-N CC1=CC(C)=C(CO)C=C1CO
1222 0.066666667 RMHCFKAQRVCMAH-UHFFFAOYSA-N CC(C1C(O)CC(=C(C1=O)O)C)C
1223 0.066666667 WHYBHJWYBIXOPS-UHFFFAOYSA-N CC(O)C(O)CC1=CC=CC=C1
1224 0.066666667 DMMLIWIXFIVKFJ-UHFFFAOYSA-N CC1=CC(C)=C(OCCO)C=C1
1225 0.066666667 VQSLYBNAHOGNCE-UHFFFAOYSA-N CCC(CC)OC(=O)CC
1226 0.066666667 RMVJRVKBWWOYPN-UHFFFAOYSA-N CC1=C(C)C(=O)C(C)=C(C)C1O
1227 0.066666667 RNZJRDIKDNXKIJ-UHFFFAOYSA-N NC(C=O)C(O)C(O)CO
1228 0.066666667 MSVYFKULKOQBHT-UHFFFAOYSA-N OC1CC2C3CCC(C3)C2C1(O)O
1229 0.066666667 HZGOREPCCSVKGA-UHFFFAOYSA-N [H]C12CC(O)C([H])(C1)C1C3OC3CC21
1230 0.066666667 AQFCIMZHLZBDBG-UHFFFAOYSA-N CN(C)CCNCC1=CSC=C1
1231 0.066666667 OSKDRFHEYJSVBB-UHFFFAOYSA-N O=C1CC(=O)CC2(CCCC2)C1
1232 0.066666667 MOKDVDXMMSCFHC-UHFFFAOYSA-N COC(CC[N+]([O-])=O)OC
1233 0.066666667 LBZZJNPUANNABV-UHFFFAOYSA-N OCCC1=CC=C(CCO)C=C1
1234 0.066666667 HGMLVNKQIMLJSW-UHFFFAOYSA-N [H]C12CC(=O)CC([H])(C1)CC1(CO1)C2
1235 0.066666667 DBHOMRLXWBGKHO-UHFFFAOYSA-N CCC1(CC)OCCCO1
1236 0.066666667 BHMOBBBEXFZLKW-UHFFFAOYSA-N COC(=O)C1CCC(C)(C)CC1=O
1237 0.066666667 MOHVJYKHEMEIFS-UHFFFAOYSA-N O=CC(C1CCC(C1C=O)(C)O)C
1238 0.066666667 VMVVNNQXNCQADS-UHFFFAOYSA-N CC(=O)OC1CC=CCCC=C1
1239 0.066666667 IQYBXSCHVAVLSR-UHFFFAOYSA-N OC(=O)C1CC2CC=CCC2C1
1240 0.066666667 PLPYAAFHJOWBBY-UHFFFAOYSA-N CN1NC=NC2=CN=CN=C12
1241 0.066666667 MATDIXOGHXOZDW-UHFFFAOYSA-N CCCCOC1CCCO1
1242 0.066666667 BORBLDJNKYHVJP-UHFFFAOYSA-N O=CC(=C)C1CCC(C1C=O)C
1243 0.066666667 BPJINPBZQICULW-UHFFFAOYSA-N COCC1=CC(COC)=CC=C1
1244 0.066666667 RRKLJMXLXFEHEC-UHFFFAOYSA-N CC12CCC(=O)C1(C)CCC2=O
1245 0.066666667 UPFQJMVQJWHPOL-UHFFFAOYSA-N CC(C)(O)C(O)C1=CC=CC=C1
1246 0.066666667 INAIBHXNHIEDAM-UHFFFAOYSA-N CCCCCCC(O)C(F)(F)F
1247 0.066666667 VSODREOTHFONSP-UHFFFAOYSA-N CC1=CC(CO)=C(CO)C=C1C
1248 0.066666667 GZCDSGZXNMKSRQ-UHFFFAOYSA-N OC12CC=CCC1(O)CC=CC2
1249 0.066666667 CLHVOQQIYBCJNZ-UHFFFAOYSA-N O=C1CC2C(CC(O1)(C2(C)C)C)O
1250 0.066666667 RSUFFRMDHXYFOG-UHFFFAOYSA-N CC1=CC(=O)C(=C(C)C)OCC1
1251 0.066666667 NONIZMDNNJZGFQ-UHFFFAOYSA-N CCCOC#CCC(=O)OCCC
1252 0.066666667 XRCRJFOGPCJKPF-UHFFFAOYSA-N CCCCC1=C(O)C=CC(O)=C1
1253 0.066666667 GIOUWYTUDWPQJM-UHFFFAOYSA-N CC1=CC(=O)C2(CC1)OC2(C)C
1254 0.066666667 HOOBJJGPFMVJNG-UHFFFAOYSA-N O=CC(C1CCC(C1C=O)CO)C
1255 0.066666667 DZJPPPIUXJAURL-UHFFFAOYSA-N CC1=CC(O)C(O)C(C)(C)CC1=O
1256 0.066666667 UACLYCNQKAPZIW-UHFFFAOYSA-N OCC(C1CCC(C1C=O)C)C=O
1257 0.066666667 DOSUSQYYROSQFJ-UHFFFAOYSA-N COCCOC1=CC=C(C)C=C1
1258 0.066666667 VCSQSPVHFDOWER-UHFFFAOYSA-N OCCCC1=CC=CC=C1CO
1259 0.066666667 RQBSUMJKSOSGJJ-UHFFFAOYSA-N NC1OCC(O)C(O)C1O
1260 0.066666667 KGETUZCFAZDDSL-UHFFFAOYSA-N CCCC1(CCCC1=O)C(=O)OC
1261 0.066666667 AKMSEFVQQNUOFA-UHFFFAOYSA-N OC1CC2C3CC(O)C(C3)C2C1O
1262 0.066666667 ALFOIJKNJMEHML-UHFFFAOYSA-N OCCCC1=CC=C(CCCO)O1
1263 0.066666667 YMCOUVYRSCHSPI-UHFFFAOYSA-N O=CC(C1C(O)CC(C1C=O)C)C
1264 0.066666667 JVSJDMWWPVKLEI-UHFFFAOYSA-N CC1=CC=C(C=C1)C(C)(O)CO
1265 0.066666667 VFUWTUIVNISCGA-UHFFFAOYSA-N CC1=CC=C(C=C1)C(CO)CO
1266 0.066666667 IKHXAQXDRKSBCU-UHFFFAOYSA-N NCC(C(C(C=O)O)O)O
1267 0.066666667 AIWROPDBVWQZOH-UHFFFAOYSA-N OC(=O)CCC(=O)C1CCCCC1
1268 0.066666667 QMKUYPGVVVLYSR-UHFFFAOYSA-N CCCOC(=O)C(C)(C)C
1269 0.066666667 SUNVJLYYDZCIIK-UHFFFAOYSA-N CC1=C(C)C(O)=C(C)C(C)=C1O
1270 0.066666667 GBUIUJOMOFDXGX-UHFFFAOYSA-N C=CC1=CCC2(CC1)OCCO2
1271 0.066666667 MWXVYSSQLIUPGP-UHFFFAOYSA-N CC1=C(CCO)C(CO)=CC=C1
1272 0.066666667 BBEHITOHXPPLSS-UHFFFAOYSA-N CC1=NC(N)=C2C=NNC2=N1
1273 0.066666667 HLXAZHMWFQNFFH-UHFFFAOYSA-N OCC(=C1CCC(=CC1=O)C)C
1274 0.066666667 JBMTUXVKTGBMLE-UHFFFAOYSA-N CN1N=CC2=C(N)N=CN=C12
1275 0.066666667 UTTAPTYWBUUIPU-UHFFFAOYSA-N COC1=C(O)C=CC(=C1)C(C)C
1276 0.066666667 OSRXXHFYYBJIOW-UHFFFAOYSA-N CC(=O)OC12CCC(O)(CC1)CC2
1277 0.066666667 KJBPYIUAQLPHJG-UHFFFAOYSA-N CC(O)COCC1=CC=CC=C1
1278 0.066666667 DAJPMKAQEUGECW-UHFFFAOYSA-N COCC1=CC=C(COC)C=C1
1279 0.066666667 KXZLVOUJNRRRFT-UHFFFAOYSA-N COCCOC(=C)C(C)C
1280 0.066666667 KLODWNPIDJBOSI-UHFFFAOYSA-N OC(=O)CC(C1CC=CC=C1)C
1281 0.066666667 OORNQIYALLTQOK-UHFFFAOYSA-N OC(=O)CC(C1=CCCC=C1)C
1282 0.066666667 OIBXRZXMYKDUEM-UHFFFAOYSA-N O=C1OCC2=C1CCCCCC2
1283 0.066666667 NTXPNZZGKQFVJR-UHFFFAOYSA-N CC1(C)C(=O)CCCC11OCCO1
1284 0.066666667 CKVWIEREOYIKNC-UHFFFAOYSA-N CC(C)(O)C#CC#CC(C)(C)O
1285 0.066666667 JVNBJLUJOYZINW-UHFFFAOYSA-N FCCCCCCCCCl
1286 0.066666667 OGIKPUCMXHEUMK-UHFFFAOYSA-N CC(C)(C)OC(=O)C1CCCC1=O
1287 0.066666667 DYTSLGCVWCVGLQ-UHFFFAOYSA-N CC1=CC=CC(C)=C1OCCO
1288 0.066666667 GXQVJCFTHJAGRK-UHFFFAOYSA-N CC1=C(CO)C(C)(C)CC(O)C1=O
1289 0.066666667 VNMZUQPYTXUYJM-UHFFFAOYSA-N CC1=CC(CO)=C(C)C=C1CO
1290 0.066666667 BWCRDMRLKBPUTD-UHFFFAOYSA-N CC(CO)OCC1=CC=CC=C1
1291 0.066666667 LYXSXZDJRAMQLD-UHFFFAOYSA-N CC(=O)OC(C1CC=CC=C1)C
1292 0.066666667 VETIKUWARJNEHR-UHFFFAOYSA-N CC(=O)OC(C1=CCCC=C1)C
1293 0.066666667 NXSRSXNCGZXGLN-UHFFFAOYSA-N CC(C1=CC=CCC1)OC(=O)C
1294 0.066666667 SCZPAWWSCDSDKR-UHFFFAOYSA-N CC(C)CCC(=O)C1=CC=CO1
1295 0.066666667 ADCQEPDJMQFARS-UHFFFAOYSA-N CCC(O)COC1=CC=CC=C1
1296 0.066666667 HOLRRRVDKVZVNG-UHFFFAOYSA-N OCCCC1=CC=C(CO)C=C1
1297 0.066666667 MUEWGQPDSSHYTJ-UHFFFAOYSA-N CCCCC1OCCCO1
1298 0.066666667 RVKRCCNVKQNDMK-UHFFFAOYSA-N O=CCCCC#CCCCC=O
1299 0.066666667 BQNJVHGCZBNKBG-UHFFFAOYSA-N CC(O)(CCO)C1=CC=CC=C1
1300 0.066666667 CNTLRGJEUYZYKC-UHFFFAOYSA-N COC1=C(C=C(O)C=C1)C(C)C
1301 0.066666667 HQSNKSNRCZKXGY-UHFFFAOYSA-N CC(C)C1CCC(C)(O)C(=O)C1=O
1302 0.066666667 POHJXBUHHVFIEW-UHFFFAOYSA-N OCCCCCOCC=C
1303 0.066666667 BWCRDMRLKBPUTD-UHFFFAOYSA-N CC(CO)OCC1=CC=CC=C1
1304 0.066666667 QKROGXVJSLUOLG-UHFFFAOYSA-N OC1(CCC1)C1CCC=CC1=O
1305 0.066666667 WOHVUWAWUVBELH-UHFFFAOYSA-N O=C1OCC2(C(C1C)CCC2C)O
1306 0.066666667 YQHHAGHIXKCAJO-UHFFFAOYSA-N CC(C)C1(O)CCC(C)C(=O)C1=O
1307 0.066666667 PEJNOMFZIJQFHQ-UHFFFAOYSA-N COCCC1=CC(OC)=CC=C1
1308 0.066666667 RMCJPUDBPFRSIF-UHFFFAOYSA-N CC12CCC(=O)CC1CCC2=O
1309 0.066666667 LVRRGMFLSBNYAV-UHFFFAOYSA-N COC(=O)C1C(=O)CCCC1(C)C
1310 0.066666667 MJFVNAMNTGFSAN-UHFFFAOYSA-N CC(C1=CC2OC2(C=C1O)C)C
1311 0.066666667 JHVYAMCVIJJBSM-UHFFFAOYSA-N CC1=CC=C(C2(C1O2)O)C(C)C
1312 0.066666667 QPEGLRPZJGPWQR-UHFFFAOYSA-N CC(C)OC1=CC=CC=C1CO
1313 0.066666667 HXJMFCTYJUZUBA-UHFFFAOYSA-N CC1CCC2C1C(O)OC(=O)C2C
1314 0.066666667 BQNJVHGCZBNKBG-UHFFFAOYSA-N CC(O)(CCO)C1=CC=CC=C1
1315 0.066666667 ASMNARPOFDJRQZ-UHFFFAOYSA-N OCC1=CC(=O)C2CC1C2(C)C
1316 0.066666667 OFAUXSSKVSWFBT-UHFFFAOYSA-N COC(=O)C1C(C)CCC(C)C1=O
1317 0.066666667 SWTZHIIZOJHLBX-UHFFFAOYSA-N CCC1=C2CCCCC2OC1=O
1318 0.066666667 PAEMRQJTDNAWAS-UHFFFAOYSA-N CCCC1OCCCCO1
1319 0.066666667 YYIHXKUQRUJGEB-UHFFFAOYSA-N CCN1C(C)=CC(C)(C)NC1=S
1320 0.066666667 JRVRVGPJKXJKLR-UHFFFAOYSA-N CCCCC1=CC(C)=CC(=O)O1
1321 0.066666667 DRLJGCXABGDQMI-UHFFFAOYSA-N OC(=O)CCCC(=O)C1CCCC1
1322 0.066666667 IHGXYVRBCMDFET-UHFFFAOYSA-N CC(C)C1=CC=CC=C1COO
1323 0.066666667 GIYQUSPCZAESOC-UHFFFAOYSA-N CC1=CC(O)C(C(=C1)O)(O)C(C)C
1324 0.066666667 ABEOPMQHSDSGMK-UHFFFAOYSA-N CC(C)C12CC1C(O)(CC2)C(O)=O
1325 0.066666667 SKGXLWPYROMHDN-UHFFFAOYSA-N O=C1CCCOC2=C1CCCC2
1326 0.066666667 MICGFUFHVOJCKX-UHFFFAOYSA-N OC1C2CCC(C1=O)(OC2(C)C)C
1327 0.066666667 DZBNYUZVWWINTH-UHFFFAOYSA-N CC1=NN=C2N=CC(C)=NN12
1328 0.066666667 NIFYFYGTVVJYPU-UHFFFAOYSA-N CCCCC1=CC2C(C=C1)(O2)O
1329 0.066666667 ATOSPHAWYJYPGM-UHFFFAOYSA-N CC1=C(C)N2N=CN=C2N=N1
1330 0.066666667 SZVJKMFSNZWOCJ-UHFFFAOYSA-N CCCCC12C=CC(=CC2O1)O
1331 0.066666667 BQNJVHGCZBNKBG-UHFFFAOYSA-N CC(O)(CCO)C1=CC=CC=C1
1332 0.066666667 NHZWHRFRNQDLQE-UHFFFAOYSA-N O=C1CCCCCC11COCOC1
1333 0.066666667 CKNWHYYXKXXZNQ-UHFFFAOYSA-N CCCCC1=CC=C(C2C1O2)O
1334 0.066666667 SFXQJROVECIHKO-UHFFFAOYSA-N COC(=O)C1CC(C)(C)CCC1=O
1335 0.066666667 IMBCVDQLTSJVDX-UHFFFAOYSA-N [H]C12CC([H])(C=C1)C(COCCO)=C2
1336 0.066666667 MLEUOWDRIRXUBJ-UHFFFAOYSA-N O=C1CCC2CC(=O)CCCC12
1337 0.064516129 GJOSRMAVDXJBCZ-UHFFFAOYSA-N CC(=O)CC(=O)OC1CCCCC1
1338 0.064516129 NKMYXGPETCHPEX-UHFFFAOYSA-N CC(C)(C)OC(=O)C=C1CCCO1
1339 0.064516129 BORBLDJNKYHVJP-FXBDTBDDSA-N C[C@H]1CC[C@@H]([C@@H]1C=O)C(=C)C=O
1340 0.064516129 BMTVBNYXQDEBEJ-UHFFFAOYSA-N CCCCCCC=CC(=O)C(=O)O
1341 0.064516129 ZGGMCPBKEBLVBW-UHFFFAOYSA-N OCC(=C)C1CCC(=CC1)C=O
1342 0.064516129 GCJKHOIFRBZTAN-UHFFFAOYSA-N CC(=O)C=CC1=CCC(O)CC1
1343 0.064516129 NQWBFQXRASPNLB-UHFFFAOYSA-N CC1C2CCC(C)=CC2OC1=O
1344 0.064516129 YKZUKQIUWWXFKK-UHFFFAOYSA-N CC1CCC2C1COC(=O)C2=C
1345 0.064516129 YKZUKQIUWWXFKK-NBEYISGCSA-N CC1CCC2C1COC(=O)C2=C
1346 0.064516129 MFTFUNZFQGBPOV-UHFFFAOYSA-N CC1CCC(CC(=O)O1)(O)C(=C)C
1347 0.064516129 FHFPIVOQHUCCJC-UHFFFAOYSA-N CC1(C)CCC(O1)c1cocc1
1348 0.064516129 ANOSRWTZBIUTCO-UHFFFAOYSA-N CC1CCCC2OC(=O)C(C)=C12
1349 0.064516129 RGVYVXKQBZIAEU-UHFFFAOYSA-N CCOC1CC2(CCC12)C(=O)OC
1350 0.064516129 ARWYXZSAQMFYOY-UHFFFAOYSA-N CCC1OCCC(C)(C)O1
1351 0.064516129 NQWBFQXRASPNLB-DJLDLDEBSA-N C[C@H]1[C@H]2CCC(=C[C@H]2OC1=O)C
1352 0.064516129 PGWQEZWHMIFUBX-UHFFFAOYSA-N O=C1OC(=C)C2C(C1)(C2)C(C)C
1353 0.064516129 INJRDZMWIAYEMM-UHFFFAOYSA-N CC(=O)CCCCCC=CC(=O)O
1354 0.064516129 BWSCJDRVGJUNFM-UHFFFAOYSA-N CNC(C(CO)O)C(=O)O
1355 0.064516129 AABUNZBAERLSJP-UHFFFAOYSA-N COCC(C(C(=O)O)N)O
1356 0.064516129 PDIQBJWPOIJXHK-UHFFFAOYSA-N O=CC1=C(C)C=CC(C1(C)C)O
1357 0.064516129 OYBRQKQGDJNVCX-UHFFFAOYSA-N O=CC1C(C)CCC1C(=CO)CO
1358 0.064516129 XRLKXHIZPZMZBO-UHFFFAOYSA-N OC1OC=C(C2C1C(C)CC2O)C
1359 0.064516129 JGNLEAIKBZUCEM-UHFFFAOYSA-N OC1CC2C(C1C)C(O)OC=C2C
1360 0.064516129 LDWXDXLBXFIXSQ-UHFFFAOYSA-N OCC1CCC2C1C(O)OC=C2C
1361 0.064516129 QQSQGJPTALGCLH-DAGBOUIGSA-N CC=C(C)/C(=O)OCC(C)(O)C=C
1362 0.064516129 DNYKRWKNDQNFNC-UHFFFAOYSA-N OCC(CCC(=O)O)(O)N
1363 0.064516129 VCAMRVRKOTYSLK-UHFFFAOYSA-N CC=C1C2CCCCC2OC1=O
1364 0.064516129 ZHPXPIBNJOTROP-UHFFFAOYSA-N NCCC(C(C(=O)O)O)O
1365 0.064516129 NGARFRFINJZMBY-UHFFFAOYSA-N O=CC(=O)C1(C)CC(CC1(C)C)O
1366 0.064516129 VUVQBYIJRDUVHT-UHFFFAOYSA-N CC1CCC2=C(C)C(=O)OC2C1
1367 0.064516129 RGTMAXSVLBZNEL-UHFFFAOYSA-N CC(C=O)C1CCC(C)C1C(O)=O
1368 0.064516129 MHROAZAXGZYZCI-UHFFFAOYSA-N CC(=CC(CC(=CC(=O)O)C)O)C
1369 0.064516129 KNJFFLQWUURWDC-UHFFFAOYSA-N COC(=O)C#CC1CCCCC1
1370 0.064516129 YBQWHQCHKADBAN-UHFFFAOYSA-N CC=CC(=O)CC(=O)OC(C)(C)C
1371 0.064516129 GOVCVPZDRYHSNC-UHFFFAOYSA-N COC(=O)C(=C)C1CCCC=C1
1372 0.064516129 GVWLWKOBGSTYTA-UHFFFAOYSA-N CC1=C(CC(O)C(C)(C)O)OC=C1
1373 0.064516129 VUVQBYIJRDUVHT-HZGVNTEJSA-N CC1CCC2=C(C)C(=O)OC2C1
1374 0.064516129 MNEGOIQRDZMOLW-UHFFFAOYSA-N OCC(CC(C(=O)O)N)O
1375 0.064516129 LBTJBUKTDKJACY-UHFFFAOYSA-N CCCCC1=CC=C(C(C1O)O)O
1376 0.064516129 OKPVFKWOMZJRAI-UHFFFAOYSA-N CC(C(=C)CC1OC1(C)C(=O)O)C
1377 0.064516129 MAQKQZMHDCFYTD-CIUDSAMLSA-N CC1C2CC=C(C)CC2OC1=O
1378 0.064516129 BORBLDJNKYHVJP-SFGNSQDASA-N CC1CCC(C1C=O)C(=C)C=O
1379 0.064516129 BLQCRPVVVAHWGF-UHFFFAOYSA-N CC(=CCCC1(C)OC1C(=O)O)C
1380 0.064516129 GVWLWKOBGSTYTA-VIFPVBQESA-N Cc1ccoc1CC(O)C(C)(C)O
1381 0.064516129 ZERBAVAPQBRAGH-UHFFFAOYSA-N CC1(C)OC1CCC1(C)OC1C=O
1382 0.064516129 XTUXFHPUXDXBKV-UHFFFAOYSA-N CCC#CCC1CCCC(=O)O1
1383 0.064516129 ILBJDAVLMFRRBR-UHFFFAOYSA-N CC1CCC2(C1COC(=O)C2C)O
1384 0.064516129 LFQJLNAMVQXXEH-UHFFFAOYSA-N CC1=CC(=O)C(CC1)C1(C)CO1
1385 0.064516129 BSCCCERFVWKCAX-UHFFFAOYSA-N OCC1=CC(=O)C(=C(C)C)CC1
1386 0.064516129 PSFRKFUFTXMMCO-UHFFFAOYSA-N CC1CCC2=C(C(=O)OCC12)C
1387 0.064516129 ODWUDVQXQOKFSM-UHFFFAOYSA-N CC(CC=CC=C)OC(=O)C=C
1388 0.064516129 VUVQBYIJRDUVHT-MUWHJKNJSA-N CC1CCC2=C(C)C(=O)OC2C1
1389 0.064516129 INJRDZMWIAYEMM-SOFGYWHQSA-N C(/C=C/CCCCCC(=O)C)(=O)O
1390 0.064516129 INJRDZMWIAYEMM-VURMDHGXSA-N C(/C=C\CCCCCC(=O)C)(=O)O
1391 0.064516129 UKPVUZWEVBZTLQ-UHFFFAOYSA-N OCC#CCCCCCCC(O)=O
1392 0.064516129 QQSQGJPTALGCLH-UHFFFAOYSA-N CC=C(C)C(=O)OCC(C)(O)C=C
1393 0.064516129 DCJJWQSHJAOFKZ-UHFFFAOYSA-N O=CC(=C1CCC(C1C=O)C)C
1394 0.064516129 QTBVZOOLWLGLEY-UHFFFAOYSA-N CC(C1=CC(=O)C(=CC1O)C)C
1395 0.064516129 BOZRMZJATHZERH-UHFFFAOYSA-N OC(=O)CCCC1=CCC=CC1
1396 0.064516129 LUOHZHGZZNEZKF-UHFFFAOYSA-N O=C1OCC2(C(C1=C)C2)C(C)C
1397 0.064516129 OORQVNDBKIXGJD-UHFFFAOYSA-N CCCCOC(=O)C1CC=CCO1
1398 0.064516129 LNCLODBGYIDARX-UHFFFAOYSA-N OCCC(C(=O)O)(CO)N
1399 0.064516129 LDEFGOAGKSGODS-UHFFFAOYSA-N OC#CCCCCCCCC(=O)O
1400 0.064516129 BORBLDJNKYHVJP-QNSHHTMESA-N CC1CCC(C1C=O)C(=C)C=O
1401 0.064516129 RGTMAXSVLBZNEL-JQCXWYLXSA-N CC(C=O)C1CCC(C)C1C(=O)O
1402 0.064516129 MYINPIFJBYJQKQ-UHFFFAOYSA-N CC(=C)C1CCC(C(C1)O)C(=O)O
1403 0.064516129 RGTMAXSVLBZNEL-UYXSQOIJSA-N CC(C=O)C1CCC(C)C1C(=O)O
1404 0.064516129 NQWBFQXRASPNLB-CIUDSAMLSA-N CC1C2CCC(=CC2OC1=O)C
1405 0.064516129 HFUXJIQAGCHKTQ-UHFFFAOYSA-N O=CC1CCC(C1(C)C)CC(=O)O
1406 0.064516129 OUNYGIXTYVQPLW-UHFFFAOYSA-N CC1=C(C=O)C(C)(C)C=CC1O
1407 0.064516129 HLSPYFHEXJCCJB-UHFFFAOYSA-N COC(=O)C(=C)CC(=O)C(C)(C)C
1408 0.064516129 GYGVFCLOAGUWRB-UHFFFAOYSA-N C[Si](C)(C)C=CCB1OCCO1
1409 0.064516129 JJLBSSWUHIBONW-UHFFFAOYSA-N CC(=O)CC(=O)OC1(C)CCCC1
1410 0.064516129 PPPUJLUFLGEGPF-UHFFFAOYSA-N COC(=O)C(C)=CC(=O)C(C)(C)C
1411 0.064516129 ROJFKZDYSYKZDD-UHFFFAOYSA-N CC1(C)CC(C2OCCO2)C(=O)C1
1412 0.064516129 CMWFGWOSPOUPOG-UHFFFAOYSA-N CC(C1=CC=CCC1)CC(=O)O
1413 0.064516129 RGTMAXSVLBZNEL-XSPKLOCKSA-N CC(C=O)C1CCC(C)C1C(=O)O
1414 0.064516129 XJIAQVGBHUSOCS-UHFFFAOYSA-N CC1CCC2C1COC(=O)C2(C)O
1415 0.064516129 MNEGOIQRDZMOLW-IMJSIDKUSA-N NC(CC(O)CO)C(=O)O
1416 0.064516129 ZXIXPJWAJGFLEJ-PGBBXKAQSA-N CC=C(C)/C(=O)OCC(=C)C(C)O
1417 0.064516129 IDGIFQIVZUNQFJ-UHFFFAOYSA-N CCC(C1=CC(C(C=C1)(O)O)O)C
1418 0.064516129 RLKQKJJLGDCNPM-UHFFFAOYSA-N CCCCC(OC=CC(O)=O)C=C
1419 0.064516129 XYEUXSNKBOGLRU-UHFFFAOYSA-N CC1=C2CCCCC2COC1=O
1420 0.064516129 DPGVHXHAHQPSNB-VIFPVBQESA-N CCCCC(O)C#CCCC(=O)O
1421 0.064516129 BLHFXHPNTCCTRC-UHFFFAOYSA-N CC1OCC(C)C(C)(C)O1
1422 0.064516129 CSLCLLUJTJKWCG-UHFFFAOYSA-N NCC(CC(C(=O)O)O)O
1423 0.064516129 MJSTYUCVEILYDP-UHFFFAOYSA-N O=CC1C(C)CCC1C(C=O)(O)C
1424 0.064516129 YQRSVCLVNTXQGP-UHFFFAOYSA-N CCC1CC(CC)C(O)O1
1425 0.064516129 LKUHWOYEUDSBAP-UHFFFAOYSA-N CC1C(=O)CC(C1(C)C)C#CO
1426 0.064516129 OEWDXSUINYCVFU-UHFFFAOYSA-N CC(C)=CC(=O)C(C)(C)OC(C)=O
1427 0.064516129 ZGPVVTGLGNLTTI-UHFFFAOYSA-N CCOC(=O)C=C(OCC)C(C)=C
1428 0.0625 BGLMMOMALFSWEQ-UHFFFAOYSA-N CC1CCC(C(C(=O)O1)O)C(=C)C
1429 0.0625 IYAHRWGFKGAYID-UHFFFAOYSA-N CCCCC(=O)C#CC=CCO
1430 0.0625 CIMIDJSFNKWOHG-UHFFFAOYSA-N COC(=O)CC1CCCCCC1=O
1431 0.0625 OHFFBEGGDPLGFG-UHFFFAOYSA-N CC(CCC(=CC(=O)O)C(=C)C)O
1432 0.0625 WLTLARNFQBVFTQ-UHFFFAOYSA-N CC(=C)C1CCC(C(=O)OC1O)C
1433 0.0625 DRVOINGLDWAOAW-UHFFFAOYSA-N COCC(C(=O)O)(CO)N
1434 0.0625 YJIFZJCYWCLQPK-UHFFFAOYSA-N CCC(C1=CC=CC(C1(O)O)O)C
1435 0.0625 AZHXFTBGJKYTMK-UHFFFAOYSA-N CC(C1=CC2OC2C=C1O)CC
1436 0.0625 CHTJIEDSFPRHEW-UHFFFAOYSA-N COC(=O)C(C(CO)O)N
1437 0.0625 OINLGCNLEFXILQ-UHFFFAOYSA-N CC1COCC2C1C(O)OC=C2C
1438 0.0625 FELONIKRCJBDIO-UHFFFAOYSA-N CCCC=CC=CC=CC(=O)O
1439 0.0625 YHSXSRBGFMAKIX-UHFFFAOYSA-N CC(C1=CC(O)C(C=C1O)(C)O)C
1440 0.0625 BKBSPGXQUZWXTM-UHFFFAOYSA-N OC(=O)C1C(C1(C)C)C(=C(C)C)O
1441 0.0625 WBKMHCWAPIPKMY-UHFFFAOYSA-N CC1CCC(C(C1)C(O)=O)C(C)=O
1442 0.0625 CEMVKEHNNARFAA-UHFFFAOYSA-N O=CC1C=CC(=CC1O)C(C)C
1443 0.0625 JLOKBAYSOJFFBL-UHFFFAOYSA-N CC(=C)C(CC1OC1(C)C(=O)O)C
1444 0.0625 XVEBKOOSJPPGHP-UHFFFAOYSA-N COC(=O)C(C(C)=O)C(C)(C)C=C
1445 0.0625 VBYOTISTNZJGRH-DTFLGMRGSA-N C(/C=C/CC/C=C/C=C/C)(=O)O
1446 0.0625 VBYOTISTNZJGRH-IPKGEKJZSA-N C(/C=C/CC/C=C\C=C\C)(=O)O
1447 0.0625 FELONIKRCJBDIO-AOXGSFFOSA-N C(/C=C\C=C\C=C/CCC)(=O)O
1448 0.0625 FELONIKRCJBDIO-AYTOVCQNSA-N C(/C=C/C=C/C=C\CCC)(=O)O
1449 0.0625 AWFTWXYWQXPBMR-UHFFFAOYSA-N CC(C)CC(=O)C(C(C)=O)C(C)=O
1450 0.0625 JXVHGKLCTWBYLV-UHFFFAOYSA-N COCCOC(=O)NCO
1451 0.0625 ASASTBTYPQPWMY-UHFFFAOYSA-N COC(=O)C1CCC(O)C(C)=C1C
1452 0.0625 RIHKUHPWQQLZLG-UHFFFAOYSA-N CC(C)=CCCC1=CC(=O)OC1
1453 0.0625 YIVMCXYIUTUOOZ-SNVBAGLBSA-N CC(=C)C(O)CCc1cocc1
1454 0.0625 MRIGINXKYMHQIZ-UHFFFAOYSA-N OCC1(C)C(C1C=C(C)C)C(=O)O
1455 0.0625 GOZWJLJXUGYJOV-UHFFFAOYSA-N CC(=O)OCCC1CC=CC=C1
1456 0.0625 YOOGDQUSAKDEKI-JGVFFNPUSA-N CC1C2CCC(=C2COC1=O)C
1457 0.0625 BBVXLWUIRNDEEA-UHFFFAOYSA-N CC(C)C(OC(=O)CC(C)=O)C=C
1458 0.0625 FVRGZTORRHOYCJ-UHFFFAOYSA-N CCCCC1=CC(C(C=C1)(O)O)O
1459 0.0625 KHQMPLDSNBIPLK-SCZZXKLOSA-N CC(C)C1(CC(=O)O)CC1C(=O)C
1460 0.0625 VFZSBDWDBGNHLW-UHFFFAOYSA-N CCCCC#CC=CC(=O)OC
1461 0.0625 QJFAWOFPAJPFOE-SSDOTTSWSA-N CC1C(=O)C=C(C)C(=O)C1(C)C
1462 0.0625 RIFUVSZJCTUHMX-UHFFFAOYSA-N CC1CC(=O)C(C1(C)C)CC(=O)O
1463 0.0625 WNNKBIAODJJMCA-UHFFFAOYSA-N CC(=C)C1=CCC(CC(O)=O)C1
1464 0.0625 KCIYXMDQXNFJBA-BDNRQGISSA-N C[C@@H]1[C@H]2CC[C@@](C)(O)[C@H]2COC1=O
1465 0.0625 FELONIKRCJBDIO-ZAJAATJQSA-N CCCC=CC=CC=CC(=O)O
1466 0.0625 YOOGDQUSAKDEKI-HTQZYQBOSA-N CC1C2CCC(=C2COC1=O)C
1467 0.0625 KCIYXMDQXNFJBA-UHFFFAOYSA-N O=C1OCC2C(C1C)CCC2(C)O
1468 0.0625 KHQMPLDSNBIPLK-WPRPVWTQSA-N CC(C)C1(CC(=O)O)CC1C(=O)C
1469 0.0625 HKRIFSZXSLZQIE-UHFFFAOYSA-N OC1(CCCCC1)C1=COCCO1
1470 0.0625 PUCQQLYULNUHJO-UHFFFAOYSA-N CC(=O)OCC(=O)C1CCCCC1
1471 0.0625 KHQMPLDSNBIPLK-WCBMZHEXSA-N CC(C)C1(CC(=O)O)CC1C(=O)C
1472 0.0625 OKNHGXUPNOETTM-UHFFFAOYSA-N NC(COCCO)C(O)=O
1473 0.0625 OWXGCULHKDQVDN-UHFFFAOYSA-N OCC1C(=O)OCC2C1CCC2C
1474 0.0625 RCXMMLFHJZAHAP-UHFFFAOYSA-N CCOC(=O)COC1=CCCCC1
1475 0.0625 PMECKFNSJUTILP-UHFFFAOYSA-N OCC=C(COC(=O)C(=CC)C)C
1476 0.0625 HKSZOCZVPKOCDI-NBEYISGCSA-N COC(=O)C1C(C)CCC1C(=O)C
1477 0.0625 ZYJXERACFBLAME-UHFFFAOYSA-N OC(=O)C1CCC(CC#C)CC1
1478 0.0625 NKHRDOLARQOPGO-UHFFFAOYSA-N O=CC1C(C)CCC1C(C(=O)O)C
1479 0.0625 VKQGABOHCZRGOR-UHFFFAOYSA-N CCC1C(=O)OC(=O)C1(CC)CC
1480 0.0625 OWXGCULHKDQVDN-LURQLKTLSA-N CC1CCC2C1COC(=O)C2CO
1481 0.0625 KROXGAICMXQQGD-GQCTYLIASA-N OC(C1CC1(C)C)/C=C(/C(=O)O)\C
1482 0.0625 GQNUOWMXNITYLS-UHFFFAOYSA-N O=CCCCCCCC=CC(=O)O
1483 0.0625 MOBOEVYAKOWYQI-UHFFFAOYSA-N O=C1OC(C)C(CC(C1)C(=C)C)O
1484 0.060606061 NNWMZGBAYUGJMX-UHFFFAOYSA-N CC1C(C)C2(CCC1=O)OCCO2
1485 0.060606061 PFSRAWZVXMRECH-UHFFFAOYSA-N COC(=O)C=CC1=CCCCC1
1486 0.060606061 SYJZDASKYCEVHM-UHFFFAOYSA-N OCC1=C(O)C(=O)C(CC1)C(C)C
1487 0.060606061 ZUSSOFIPMZWXGE-UHFFFAOYSA-N CC(C1CC(O)C(=C(C1=O)O)C)C
1488 0.060606061 SRRIUYBHHVLHRM-UHFFFAOYSA-N CCCC(=O)OC(CC=CC=C)O
1489 0.060606061 UPOVSWVIQVHMOK-UHFFFAOYSA-N CCOC(=O)N(CO)CO
1490 0.060606061 MQDWIKCPFSTYNG-UHFFFAOYSA-N CC(O)C#CCOC1CCCCO1
1491 0.060606061 HETFNZZRAUNROM-UHFFFAOYSA-N CC1=CC(=O)C(=C(C)C)CC1O
1492 0.060606061 OJRYIFQDTMXTIL-UHFFFAOYSA-N O=CCC=CCCCCCC(=O)O
1493 0.060606061 WQAWFRFKWGDNIA-UHFFFAOYSA-N CC(=O)CCCC1CCCC(=O)O1
1494 0.060606061 MCGLCWJFRQHBEQ-YVRRMWDWSA-N CC(=CC=CC(=C/C(=O)O)C)C
1495 0.060606061 FZPVNAGBBKWXPC-UHFFFAOYSA-N COC1=CCC2=C(CC(C)O2)C1
1496 0.060606061 JGFHHUILGOMHJW-UHFFFAOYSA-N O=CC(C1CCC(C1(O)C=O)C)C
1497 0.060606061 MCGLCWJFRQHBEQ-ADIUVMHLSA-N CC(=CC=CC(=CC(=O)O)C)C
1498 0.060606061 MCGLCWJFRQHBEQ-UHFFFAOYSA-N CC(=CC=CC(=CC(=O)O)C)C
1499 0.060606061 SCOUWBAKHRYTBW-SECBINFHSA-N CC1=CC=C(C=O)C(C)(C)C1O
1500 0.060606061 VNYSFQVUCPNMDZ-UHFFFAOYSA-N O=CCC(C(=C)C)CC(C(=O)C)O
1501 0.060606061 HFBXIQKLVPRBAO-UHFFFAOYSA-N OC(=O)CCCC1CCCCC1=O
1502 0.060606061 TZLSMESVUPRVCH-UHFFFAOYSA-N CC1OC(=O)CC(C(C1)O)C(=C)C
1503 0.060606061 QGMANNYLVWXDNX-UHFFFAOYSA-N OCCC#CCOC1CCCCO1
1504 0.060606061 ZXEKRGHNCVDXPC-UHFFFAOYSA-N O=C1CC2(CCCCC2)OC=C1
1505 0.060606061 DLVMUWCUPGOEBG-UHFFFAOYSA-N CCCCC1(O)C=CC(=CC1O)O
1506 0.060606061 XEUVMTLZWDXBTI-UHFFFAOYSA-N CC=CCOCCOC(=O)C=CC
1507 0.060606061 GSCCIOAREZBETK-UHFFFAOYSA-N OCC(=C)C1CCC(C(=O)OC1)C
1508 0.060606061 GYFKPACOQLMRMT-UHFFFAOYSA-N O=C1OCC(CCC1C)C1(C)CO1
1509 0.060606061 XZBKTWSLXFAUMX-UHFFFAOYSA-N COC(=O)C=CC1CCC=CC1
1510 0.060606061 JMANYKMPZNCEIO-UHFFFAOYSA-N CC(C)=CC=CC(=O)CC(C)=O
1511 0.060606061 ROGDKLWYZFAVIU-UHFFFAOYSA-N O=C1OCCC1=C1CCCCC1
1512 0.060606061 CQGUCOWIKFTIQC-UHFFFAOYSA-N O=CC=CCC1CCCC(=O)C1
1513 0.060606061 DRDMFMDUAOGCSN-UHFFFAOYSA-N CC1(C)CC(CC11OCCO1)C=O
1514 0.060606061 KMDAHFRGYOSRAA-UHFFFAOYSA-N CCCC(=O)CC#CC=CCO
1515 0.060606061 DHMLSVJKHYQRKM-UHFFFAOYSA-N CCCC#CC(=O)CC=CCO
1516 0.060606061 LILLHEMIGHUZEC-UHFFFAOYSA-N CCOC1OCCC(CC)(O1)C#C
1517 0.060606061 ARJTZOQLGIQFDU-UHFFFAOYSA-N CCCCC1(C)CC(=O)OC(=O)C1
1518 0.060606061 HCZOVERUSAYONP-UHFFFAOYSA-N COC(=O)C#CCCC=C(C)C
1519 0.060606061 JZRZYAXMHJINNK-UHFFFAOYSA-N CC(=C)C1CC(O)OC(C1)C(C)=O
1520 0.060606061 PVKFDXCOJHGGTA-UHFFFAOYSA-N CC1(CC2CCC(=O)C2)OCCO1
1521 0.060606061 UTBNLRYDIWSISN-UHFFFAOYSA-N COC#CCCCCCC(=O)OC
1522 0.060606061 QCQNYKHPUOAKEV-UHFFFAOYSA-N CCCC(=O)OC=CC=CC=C
1523 0.060606061 FZCUXHAEOIAFHZ-UHFFFAOYSA-N CC(=CCOCC(=CC(=O)O)C)C
1524 0.060606061 BIYZUSJYVZCSRS-UHFFFAOYSA-N CCCC(=O)OCCC(=CC=C)O
1525 0.058823529 SDRWSRBIKSAEJQ-UHFFFAOYSA-N CC(CCCC=CC=O)OC(C)=O
1526 0.058823529 FMWGNJQOIMQJOB-UHFFFAOYSA-N CCCCC1CC1(C(C)=O)C(O)=O
1527 0.058823529 ZZVPZXLETLTSEB-HNHGDDPOSA-N CC(=C)[C@@H]1CCC(OC(=O)C1)(C)O
1528 0.058823529 ZZVPZXLETLTSEB-PEHGTWAWSA-N CC(=C)[C@H]1CCC(OC(=O)C1)(C)O
1529 0.058823529 SSNIKVRJASRLNC-UHFFFAOYSA-N CCCCCC1OC(O)C=CC1=O
1530 0.058823529 LCXIRSFXDHYWLB-UHFFFAOYSA-N CC1CCC(COC(=O)O1)C(=C)C
1531 0.058823529 OATJZRYQCRIPTK-UHFFFAOYSA-N CC1=CC[Si](C)(C)[Si](C)(C)C1
1532 0.058823529 VMWUNJSHZLWODD-QEKUZXLOSA-N CCC(/C=C/C=CCC(C=O)O)O
1533 0.058823529 GELLXDOJHLCCNR-UHFFFAOYSA-N COC(=O)CC(O)(CC=C)CC=C
1534 0.058823529 AOKPDATZUBLDMG-UHFFFAOYSA-N CC1=CCC(CC1=O)C(C)(O)CO
1535 0.058823529 VSTCQFXHURPYIL-UHFFFAOYSA-N OCC1CCC2C1COC(=O)C2C
1536 0.058823529 ULGZZSDAVBPQEL-JTQLQIEISA-N CCCCCC1(O)OC(=O)C(=C1)C
1537 0.058823529 MPPAWTUIQNLZHO-UHFFFAOYSA-N CC(C(C)=O)C(=O)OCC=C(C)C
1538 0.058823529 OFOTZVNSRRCRCX-VMPITWQZSA-N CC=C1/C=C(C)C(=O)OC1(C)C
1539 0.058823529 QNYFBSABYYASCB-UHFFFAOYSA-N COCN(CO)C(=O)OC
1540 0.058823529 MIOOVIILBQHHNK-UHFFFAOYSA-N COC(=O)CC(=O)C1CCCCC1
1541 0.058823529 RZDWITBWMNETDN-UHFFFAOYSA-N O=CC(C1COCC(C1C=O)C)C
1542 0.058823529 BRELZCFJFJQMLY-UHFFFAOYSA-N CC(CC(=O)OCCC=CC=C)O
1543 0.058823529 AOKPDATZUBLDMG-WCBMZHEXSA-N CC1=CCC(CC1=O)C(C)(O)CO
1544 0.058823529 KFJFUCUVVHTXHH-UHFFFAOYSA-N OCC#CCCOC1CCCCO1
1545 0.058823529 ZMRRVTWWWYNQMZ-UHFFFAOYSA-N CCC=CC=CC(C)(O)C(=O)OC
1546 0.058823529 KFJFUCUVVHTXHH-UHFFFAOYSA-N OCC#CCCOC1CCCCO1
1547 0.058823529 LXIPGUNSTUEJPR-UHFFFAOYSA-N CC(=C)C(=O)CCC(C)=CC=O
1548 0.058823529 SSCDQXZQJMAFOQ-UHFFFAOYSA-N CC(C1COCC(=C(C1=O)O)C)C
1549 0.058823529 MNNDPZPOEAWHCE-UHFFFAOYSA-N CCCC(CC)C1CC(=O)OC1=O
1550 0.058823529 VRGUWCAOPMLFDR-UHFFFAOYSA-N CC(=CCC(C(=CC(=O)O)C)O)C
1551 0.058823529 ATBJWHYEJAHPHD-UHFFFAOYSA-N CCCCC1OC(OC)C=CC1=O
1552 0.058823529 XVEBFRQUOXNXPO-UHFFFAOYSA-N COC(=O)CCC1(C)CCCC1=O
1553 0.058823529 IIBYNQIZDCDJIS-UHFFFAOYSA-N C=C1CC2(CCCCC2)OC1=O
1554 0.058823529 ZZVPZXLETLTSEB-UHFFFAOYSA-N O=C1CC(CCC(O1)(C)O)C(=C)C
1555 0.058823529 AOKPDATZUBLDMG-PSASIEDQSA-N CC1=CCC(CC1=O)C(C)(O)CO
1556 0.058823529 ZGXIYUFQMXVXGH-UHFFFAOYSA-N CCC1(CC(=O)OC)CCCC1=O
1557 0.058823529 XIRBFDSNZRDKOE-UHFFFAOYSA-N CCCOC(=O)OCCC=CC=C
1558 0.058823529 HEBWYFWQEUKRPQ-PQSAUHCHSA-N CC=CC=CC(=O)CC(O)CCO
1559 0.058823529 AOKPDATZUBLDMG-WPRPVWTQSA-N CC1=CCC(CC1=O)C(C)(O)CO
1560 0.058823529 AGSVOAJXAGKHPL-UHFFFAOYSA-N CC1(CCCC(=O)C=C)OCCO1
1561 0.058823529 CENLJTMOTNVTOL-UHFFFAOYSA-N CCCC(OC(C)=O)C(=C)C(C)=O
1562 0.058823529 YUAQBOMIASXPQW-UHFFFAOYSA-N O=CC=CCCCCCCC(=O)O
1563 0.058823529 JCPGKFSGEPVXMI-UHFFFAOYSA-N CCC=CCCOC(=O)CC(C)=O
1564 0.058823529 AWWHVAIXORIRFB-UHFFFAOYSA-N O=CC(C1CCC(O1)(C)C1CO1)C
1565 0.057142857 OTRLIUMTLOFHFY-UHFFFAOYSA-N C#CCCC1CC(=O)OC1(C)C
1566 0.057142857 HXYZMSJZMGRLQJ-UHFFFAOYSA-N COC(=O)C=COC1CCCCC1
1567 0.057142857 KLOYQOMNPAFGGY-UHFFFAOYSA-N CCCC#CCC(=O)C=CCO
1568 0.057142857 YNGYDOWRRHOSEM-UHFFFAOYSA-N OC1C=C(C)C(=O)C(=C(C)C)C1
1569 0.057142857 OAVNOOOADRTJDO-UHFFFAOYSA-N O=CC(=CCOCC(C=C)(O)C)C
1570 0.057142857 JGPUFOOIPFJNQW-UHFFFAOYSA-N COC(=O)C=CCC(C)(C)CC=O
1571 0.057142857 SECXMYPJRIHFHB-UHFFFAOYSA-N OCC=C(COCC=C(C=O)C)C
1572 0.057142857 SUFIZAZPTXWBNH-UHFFFAOYSA-N CCCC1CCC(C(=O)OC)C1=O
1573 0.057142857 NTUIKGUMDLSOBX-UHFFFAOYSA-N CCCCCCC1CC(=O)OC1=O
1574 0.057142857 LOYZBBLQYMGMQS-UHFFFAOYSA-N CCCCC=CC=C(C(=O)O)CO
1575 0.057142857 GAGPGLNKJBDMHP-FPQCLNLHSA-N CCC(O)C(C)C=CC=CC(=O)O
1576 0.057142857 HNRKNPZLCXHTQS-UHFFFAOYSA-N CC(CC=CCCC#C)C(O)=O
1577 0.057142857 SLWKAAHNZBFOOO-UHFFFAOYSA-N CC1COCC2C1COC(=O)C2C
1578 0.057142857 FKWKQGSJRNKDRA-UHFFFAOYSA-N CC1(C)OC1CCC1=CCOOC1
1579 0.057142857 KHVCOYGKHDJPBZ-WDCZJNDASA-N OC[C@H]1ONC[C@@H](O)[C@@H]1O
1580 0.057142857 MTOBAGIWNJPZEG-UHFFFAOYSA-N COC(=O)C=C=CCOC(C)(C)C
1581 0.057142857 CJJRKLRCAVRHEH-UHFFFAOYSA-N CC1C(=C)C(=O)OC11CCCC1
1582 0.057142857 JITYURMCMOPJJC-UHFFFAOYSA-N O=C1OCC2C(C1C)CC(C2C)O
1583 0.057142857 CFYVVQZFPWGXEB-UHFFFAOYSA-N CC1CCC(=C(C)C=O)C(=O)C1
1584 0.057142857 NBVYTCZKOIGYGF-FNORWQNLSA-N CCCC(=O)OCC(/C=C/C=C)O
1585 0.057142857 VIWRJTDDMWWEPI-UHFFFAOYSA-N CC(=CCCC(=C(C(=O)O)O)C)C
1586 0.057142857 DSMOCXGKAYMOCG-UHFFFAOYSA-N COC(=O)CC(C)(C)C=CC(C)=O
1587 0.057142857 RHJINNSLKNNIBD-FNORWQNLSA-N C=C(C(/C=C(/C(=O)O)\C)O)C(C)C
1588 0.057142857 GAGPGLNKJBDMHP-ZWAIYACTSA-N CCC(O)C(C)C=CC=CC(=O)O
1589 0.057142857 AXWJPFFYFKSXQW-UHFFFAOYSA-N OC1CC(C2C1C(C)C(=O)OC2)C
1590 0.055555556 WCMMDWDLOBIHLI-UHFFFAOYSA-N CCC(C(C)=C)C(=O)CC(=O)OC
1591 0.055555556 GQMCPJMMYFQVRU-UHFFFAOYSA-N CC=C1CC2(CCCC2)OC1=O
1592 0.055555556 PYEUKBBWDRDROE-UHFFFAOYSA-N O=CC=C(COCC=C(CO)C)C
1593 0.055555556 AAXUUNJLMGBWNB-UHFFFAOYSA-N O=CC=C(CC=CC(C=O)C)C
1594 0.055555556 RVPVIRGXRNNDBW-UHFFFAOYSA-N COC(=O)C(CCC(C)=C)C(C)=O
1595 0.055555556 WYKUMHMYAREHRM-UHFFFAOYSA-N COC(=O)CCC(C=O)C(C)C=C
1596 0.055555556 GTVFMNJQWQDWFU-UHFFFAOYSA-N O=CCOC(=O)CCC1CCCC1
1597 0.055555556 NYUXNQYPEPSSAT-UHFFFAOYSA-N COC(=O)CCC1CCCCC1=O
1598 0.055555556 ZZNQDTBEKTYCOP-UHFFFAOYSA-N CC(=CCCOC(=CC(=O)O)C)C
1599 0.055555556 GVMQUKGTKMJQAG-UHFFFAOYSA-N CCCCCC1CC(=O)CC(=O)O1
1600 0.055555556 NYUXNQYPEPSSAT-UHFFFAOYSA-N COC(=O)CCC1CCCCC1=O
1601 0.055555556 HGZHNKUOXPGATM-UHFFFAOYSA-N COC(=O)C=CC=CC=C(C)C
1602 0.055555556 TVUVOOZJWJBNHB-DIFQMIRQSA-N CCC(O)C=CC=CC=CC=O
1603 0.055555556 SMXSHIIAZMJGAE-UHFFFAOYSA-N O=CCC(C(=C)C)CCC(=O)CO
1604 0.055555556 NKRRVZJCHKQIGE-UHFFFAOYSA-N O=CC=C(C=CCC(C=O)C)C
1605 0.055555556 LYHHJMYEWMBIDD-UHFFFAOYSA-N CCC(C1=CC(O)C(C=C1O)O)C
1606 0.055555556 APTOLPKPSCNPHE-FELDOJJISA-N CC(=CC=O)CC(/C=C(/CO)\C)O
1607 0.055555556 HYEGRTGOMYHARP-UHFFFAOYSA-N CC(CC(O)=O)C(=O)CCC(C)=C
1608 0.055555556 XXTSLPDJULQVJT-UHFFFAOYSA-N OC1(CCCCC1)C1CCOC1=O
1609 0.055555556 RYIDDWWEKTWQFG-UHFFFAOYSA-N C=C(C(C)C)OCC=C(C(=O)O)C
1610 0.055555556 UOVHPQCTXBEEOA-UHFFFAOYSA-N OCC(=CC(=O)O)CCC=C(C)C
1611 0.055555556 UBEHJNYVHDFPMS-UHFFFAOYSA-N O=CC(=CCCC(=CC(O)O)C)C
1612 0.055555556 VKSWKRYWLKQDKN-UHFFFAOYSA-N COC(=O)C=CCCC(C)CC=O
1613 0.055555556 TVUVOOZJWJBNHB-SIRMYOPLSA-N CCC(O)C=C/C=CC=CC=O
1614 0.055555556 OKGJOSMGYCYYCT-UHFFFAOYSA-N OCC1C(C)CCC1C(=CO)C=O
1615 0.055555556 BSLCVYNEHLIWFF-UHFFFAOYSA-N COC(=O)C=CC=C1CCCC1
1616 0.055555556 OAMXXXQYXVSZTL-UHFFFAOYSA-N CCC=CCCC=C(C(=O)O)CO
1617 0.054054054 PIOVUAVAYRHSGB-UHFFFAOYSA-N CC(=CC=O)C(CC=C(CO)C)O
1618 0.054054054 GRHWFPUCRVCMRY-UHFFFAOYSA-N O=CC=C(CCC=C(C=O)C)C
1619 0.054054054 FHFUFUVLTHECDN-UHFFFAOYSA-N O=CC=C(CCC(C(C=O)C)O)C
1620 0.054054054 BZDXICZLRPLJBC-UHFFFAOYSA-N CC(C)=CCCC1=CCOC1=O
1621 0.054054054 IRSPNSYTCXSHMJ-UHFFFAOYSA-N O=CC(C1CCC(O1)(C)C(=C)O)C
1622 0.054054054 NAJKWSCVJAFHAO-UHFFFAOYSA-N CCC=CCCC(=O)CC(=O)OC
1623 0.054054054 WFMDNHSSEXHQAN-BJMVGYQFSA-N CC(=CCC=C(/CC=O)C=O)C
1624 0.054054054 IKEVITAHLMAQGY-UHFFFAOYSA-N O=CCC(=C)CCC=C(C=O)C
1625 0.054054054 FBEOBFIDNOQTHL-UHFFFAOYSA-N COC(=O)C=CC(C)C(C)CC=O
1626 0.054054054 CPLJYHROMJLAPW-WEVVVXLNSA-N CC(=CCC=C1/CCOC1=O)C
1627 0.054054054 HPHCFMCQPOUXOK-UHFFFAOYSA-N O=CC(C(=C)C)CCC(C(=O)O)C
1628 0.054054054 WRQVRHSDOIQQFX-UHFFFAOYSA-N O=C1CCC(CC2CCCCO2)O1
1629 0.054054054 UEDBDFAWORTIDK-UHFFFAOYSA-N O=CC(C1=C(C=O)C(CC1)C)C
1630 0.054054054 RZUYNBNUYOKGPO-UXBLZVDNSA-N CC(=CCCC(=C/C=O)C=O)C
1631 0.052631579 GRHWFPUCRVCMRY-TXFIJWAUSA-N C/C(=C\C=O)/CC/C=C(\C)/C=O
1632 0.052631579 DNXNIWJOCSYMQM-UHFFFAOYSA-N OC=C(C(=C)C)CCC(C(=O)O)C
1633 0.052631579 GXOSPBACQAVEAS-DHUIFLATSA-N O=CCC(/C=C/C=C(C=O)C)C
1634 0.052631579 BTFOVQPKFWTHCS-UHFFFAOYSA-N COC(=O)C=C(C)CCC=CCO
1635 0.052631579 DYSZWYLXQYWNAN-UHFFFAOYSA-N O=CC=C(CCC=C(CO)CO)C
1636 0.052631579 ZFMZYOKZRBLKTP-UHFFFAOYSA-N CCOCCOC(=O)C=CC=CC
1637 0.052631579 OPYIDDKLXUUEPE-UHFFFAOYSA-N O=CC(C1CCC(=C1C=O)C)C
1638 0.052631579 LDEDENSNCQGIRT-UHFFFAOYSA-N CC(C(=O)O)C(=O)CC(=C)C(C)C
1639 0.052631579 ZRJMFTGPOLFQLC-UHFFFAOYSA-N C=CC(CCC1OC1(C)C=O)(O)C
1640 0.052631579 IEMQABJPBQMZMW-ZJRYPJFSSA-N O=CC(=C/C=C/C(C=C)(O)C)C
1641 0.052631579 KPJBPSFQKXOUSJ-UHFFFAOYSA-N COC(=O)CC(=O)CCCC(C)=C
1642 0.052631579 URLQUXFLYFIQMI-UHFFFAOYSA-N O=CCC(=CCC=C(C=O)C)C
1643 0.051282051 BDPQEKOXSJWJHX-UHFFFAOYSA-N OCC=C(C=CC=C(C=O)C)C
1644 0.051282051 WQGOJBJEQAOZBW-UHFFFAOYSA-N O=CC=C(CCC(=C(CO)C)O)C
1645 0.051282051 OPYIDDKLXUUEPE-DTWKUNHWSA-N CC(C=O)C1CCC(=C1C=O)C
1646 0.051282051 DQMRSZIGMMOWOS-UHFFFAOYSA-N OCOC(=CCCC(=CC=O)C)C
1647 0.051282051 OPYIDDKLXUUEPE-IUCAKERBSA-N CC(C=O)C1CCC(=C1C=O)C
1648 0.051282051 NEBMUHXPHLFPGQ-UHFFFAOYSA-N CCCCC1CC(C(C)=O)C(=O)O1
1649 0.051282051 OPYIDDKLXUUEPE-BDAKNGLRSA-N CC(C=O)C1CCC(=C1C=O)C
1650 0.051282051 RNTBDGQPHOJYPM-UHFFFAOYSA-N O=CC=C(C=CC=C(CO)C)C
1651 0.051282051 OPYIDDKLXUUEPE-RKDXNWHRSA-N CC(C=O)C1CCC(=C1C=O)C
1652 0.051282051 KBSCGAWMTGHTPV-UHFFFAOYSA-N COC(=O)CC(=O)CCC=C(C)C
1653 0.051282051 POXKHBJJKNQHQK-UHFFFAOYSA-N OCC(C(=C)CC=C(C(=O)O)C)C
1654 0.051282051 UARDYIYTWDJSLC-UHFFFAOYSA-N C=C(C(C)C)CC(=C(C(=O)O)C)O
1655 0.051282051 DHIQTPMDPMEUDZ-UHFFFAOYSA-N OCC(=CCC(=C)C(C)C)C(=O)O
1656 0.051282051 DRZDZXUPJHBQKK-FNORWQNLSA-N CCCCCC(C(=O)O)/C=C/C=O
1657 0.05 WUFWUDWCCFIHKU-UHFFFAOYSA-N CC1CC(CC(O)C(C)=C)OC1=O
1658 0.05 JTOJVRXZZUDURY-UHFFFAOYSA-N CC1COCC(CC(=O)O1)C(=C)C
1659 0.05 PKTZRUQXWNBFJX-UHFFFAOYSA-N O=CC(C1CCC(O1)(CO)C=C)C
1660 0.05 GTFOPCDBZAODDS-UHFFFAOYSA-N O=CC(=C1CCC(O1)(C)C=C)C
1661 0.048780488 PHYRDHNRZZXQPO-BDAKNGLRSA-N CC(=CC1CC(CCO1)C(=O)O)C
1662 0.048780488 GBKJRSQMTRDEBN-UHFFFAOYSA-N O=CC(C1COCC(O1)(C)C=C)C
1663 0.047619048 PXPNIOAYOYHOCP-UHFFFAOYSA-N O=CC(C1CCC(O1)(C)C=C)(O)C
1664 0.047619048 BJOKEJFYKBPUQP-UHFFFAOYSA-N CCCC=CC(O)C1CCOC1=O
1665 0.047619048 URNGTVMVAZRCME-UHFFFAOYSA-N O=CC(C1OC(CC1O)(C)C=C)C
1666 0.047619048 ZZABKWHGZQKBAU-UHFFFAOYSA-N O=CC=C(CCC=C(C(O)O)C)C
1667 0.045454545 SEGYPOKUPWNPPY-UHFFFAOYSA-N C=CC1(C)CCC(O1)C(C(=O)O)C
1668 0.044444444 QRXVJKYWJXUOHL-UHFFFAOYSA-N OCC(C1CCC(O1)(C)C=C)C=O
1669 0.043478261 SEGYPOKUPWNPPY-NRPADANISA-N CC(C1CCC(C)(O1)C=C)C(=O)O
1670 0.043478261 SEGYPOKUPWNPPY-NQMVMOMDSA-N CC(C1CCC(C)(O1)C=C)C(=O)O
1671 0 ATFQEPRHSWIAQL-UHFFFAOYSA-N CN(N=NC1NC=NC1C(=O)N)C
1672 0 CTYJNDUGDSUOCY-UHFFFAOYSA-N CN(N=NC1=C(NCN1)C(=O)N)C
1673 0 AADCBDJWBDBJPU-UHFFFAOYSA-N CN(NNc1[nH]cnc1C(=O)N)C
1674 0 QSHOOPIYPOINNH-UHFFFAOYSA-N CCC1OCC(C)(C)CO1
1675 0 ZDEVQPCYUARWNW-UHFFFAOYSA-N CCCCCCC1=CN=C(N)S1
1676 0 IPCWFHVHMBOKPA-UHFFFAOYSA-N CCC(C)(C)CC(=O)OC
1677 0 CPEMSVQIDGEZCG-UHFFFAOYSA-N CC(C)(O)C=CC(C)(C)O
1678 0 HUSOFJYAGDTKSK-UHFFFAOYSA-N OC1CCCCCCC1O
1679 0 LIECUACEMWISFW-UHFFFAOYSA-N C[Si](C)(C)C(C#C)[Si](C)(C)C
1680 0 OZMMQWRIAMEIJS-UHFFFAOYSA-N CC(C)C(O)C(C)(C)C=O
1681 0 DTMZBUVZQPKYDT-UHFFFAOYSA-N OOC1CCCCCCC1
1682 0 ZHZUUUXZIMHEKC-UHFFFAOYSA-N OCCCCC(O)CC=C
1683 0 ZXXFBCPKEVLRTI-UHFFFAOYSA-N OCC(O)C1CCCCC1
1684 0 XUWIXDMDHOHGHO-UHFFFAOYSA-N CC(C)C1(O)CCOCC1
1685 0 BDPBIUDBBLLCPA-UHFFFAOYSA-N CCC(CC)CC(=O)OC
1686 0 DKSVJNVVHZQCEX-UHFFFAOYSA-N COCCCC(=O)C(C)C
1687 0 RRIGVQQUVAETIG-UHFFFAOYSA-N C1NNCN2CNNCN12
1688 0 ORLQHILJRHBSAY-UHFFFAOYSA-N OCC1(CO)CCCCC1
1689 0 MNQCELSIBNJMDF-UHFFFAOYSA-N CCC(O)CCCC(C)=O
1690 0 ROWCCMVNIMQWQV-UHFFFAOYSA-N CC(C)C1CCOC(O)C1
1691 0 JKDKOQSRGRRGQO-UHFFFAOYSA-N CC1(C)OC(CO)C1(C)C
1692 0 YIMQCDZDWXUDCA-UHFFFAOYSA-N OCC1CCC(CO)CC1
1693 0 LUSFFPXRDZKBMF-UHFFFAOYSA-N OCC1CCCC(CO)C1
1694 0 YKDCATRNPVJHMY-UHFFFAOYSA-N CCOC(=O)C(C)(C)CC
1695 0 IPNQEKDRLAFQKQ-UHFFFAOYSA-N CC1(O)CCCCC1(C)O
1696 0 IGMPDPPHKYVAKH-UHFFFAOYSA-N CCOC1(OCC)OC(=C)C(C)=C1
1697 0 UOLDHHQOKRYISV-UHFFFAOYSA-N CCOC(=O)C(C)C(C)C
1698 0 NIJJYAXOARWZEE-UHFFFAOYSA-N CCCC(CCC)C(=O)O
1699 0 AOGQPLXWSUTHQB-UHFFFAOYSA-N CCCCCCOC(C)=O
1700 0 QTHIKVMVWXLPKQ-ARJAWSKDSA-N CC\C=C/CC(O)CCO
1701 0 OBETXYAYXDNJHR-UHFFFAOYSA-N CCCCC(CC)C(O)=O
1702 0 VGFJNJIGFHOBEJ-UHFFFAOYSA-N CCCCCC(=O)CCO
1703 0 JTPMVCMMYOHLGD-UHFFFAOYSA-N CC(O)C(C)CCC(C)=O
1704 0 QDSWKHGIZCQXIT-UHFFFAOYSA-N CC(=O)CC(O)C(C)(C)C
1705 0 XNCNNDVCAUWAIT-UHFFFAOYSA-N CCCCCCC(=O)OC
1706 0 HZPKNSYIDSNZKW-UHFFFAOYSA-N CCCC(C)C(=O)OCC
1707 0 NKBWMBRPILTCRD-UHFFFAOYSA-N CCCCCC(C)C(O)=O
1708 0 OEOIWYCWCDBOPA-UHFFFAOYSA-N CC(C)CCCCC(O)=O
1709 0 HBBPRPVKRROESO-UHFFFAOYSA-N CC(C)(O)CC(C)(C)C=O
1710 0 OGQRKWZQPRDYJS-UHFFFAOYSA-N C[N+](C)(C)CCOCCCl
1711 0 XKHUVODMZXFAIK-UHFFFAOYSA-N C[N+](C)(CCO)CCCCl
1712 0 MCZVVWJPNXWAEL-UHFFFAOYSA-N COCc1ccc(cc1)[N+]#N
1713 0 NLGKUUBHOZCNAL-UHFFFAOYSA-N CCOC1=CC=C(C=C1)[N+]#N
1714 0 VMHVFMBDCWCBHO-UHFFFAOYSA-N COC(=O)CCCC(C)C
1715 0 SFPZMWMDWBIPNP-UHFFFAOYSA-N CCN(CC)C1=NC=CC(C)S1
1716 0 LBZCVTNSIMOZNZ-UHFFFAOYSA-N CCC1(C)N=C(SC1=C)N(C)C
1717 0 HUPIZVUTBJPVAP-UHFFFAOYSA-N CCOCCCC(=O)CC
1718 0 ZBLRYGOHEXQWFT-UHFFFAOYSA-N COC(CCCC=C)OC
1719 0 HQLKZWRSOHTERR-UHFFFAOYSA-N CCC(CC)COC(C)=O
1720 0 ZOIRKXLFEHOVER-UHFFFAOYSA-N CC(C)CC(=O)OC(C)C
1721 0 LSJMDWFAADPNAX-UHFFFAOYSA-N CCCOC(=O)CC(C)C
1722 0 YIMQCDZDWXUDCA-UHFFFAOYSA-N OCC1CCC(CO)CC1
1723 0 XOIOOCRFRWUXNR-UHFFFAOYSA-N CCC(=C)C(=O)OCC1(CC)CO1
1724 0 URJGFCJEALZCES-UHFFFAOYSA-N CCC(C)=C(CC#N)SCCN
1725 0 PDVLTWPJDBXATJ-UHFFFAOYSA-N CC(C)CC1OCC(C)O1
1726 0 BOISLSFEJMMDDU-UHFFFAOYSA-N COC(CC1CCC1)OC
1727 0 OSVRJMZINDGZFB-VOTSOKGWSA-N CCC\C=C\C(OC)OC
1728 0 OFQRUTMGVBMTFQ-UHFFFAOYSA-N CCOC(=O)CCC(C)C
1729 0 GDLDCLRYRGRPCU-UHFFFAOYSA-N CCCOCCC(=O)CC
1730 0 URVKCTMOWQXEOP-UHFFFAOYSA-N CC(C)C1(COO1)C(C)C
1731 0 AMFNDFLEDGDQLQ-UHFFFAOYSA-N CCCCOCC(=O)CC
1732 0 DSWFUOQBRIBDGN-UHFFFAOYSA-N OCCCCCC(=O)CC
1733 0 SMQSHSFPVVAMBY-UHFFFAOYSA-N CC(C)(C)C(O)C(O)C=C
1734 0 QWEHQNZGVUHHME-UHFFFAOYSA-N CCCCCC(O)C(C)=O
1735 0 YKCJEAUNMDSCBY-UHFFFAOYSA-N CCN(CC)C1=NC=C(C)CS1
1736 0 WTZJUXYVLRJTMQ-UHFFFAOYSA-N CCCCC1OCC(C)O1
1737 0 RGFNRWTWDWVHDD-UHFFFAOYSA-N CCCC(=O)OCC(C)C
1738 0 XAOGXQMKWQFZEM-UHFFFAOYSA-N CCC(=O)OCCC(C)C
1739 0 TXAWGHYFBQBVNK-UHFFFAOYSA-N CCOC(=O)CC(C)CC
1740 0 XEAMDSXSXYAICO-UHFFFAOYSA-N CCCCCCCOC=O
1741 0 YLCOXJTXIOKWNV-UHFFFAOYSA-N CC(CCCCO)=CCO
1742 0 NQORAOWGAVMMJT-UHFFFAOYSA-N CCCC(O)C(C)C(C)=O
1743 0 JSLPVOWQFXBZJF-UHFFFAOYSA-N CCC(=O)C(O)C(C)(C)C
1744 0 YDJZPOPHPSWRQV-UHFFFAOYSA-N CCCCCC1=CC(F)=CC(F)=C1
1745 0 YFBDMUJOFKYAGE-UHFFFAOYSA-N CCC(=O)CCCC(O)C
1746 0 VJDZJBNTVLGPEM-UHFFFAOYSA-N CCC(CCC(=O)CC)O
1747 0 KELMAQQLJLWUAY-UHFFFAOYSA-N OCCC1CCCCC1O
1748 0 PFEZFCUFFWFUKS-UHFFFAOYSA-N CCCCCC1OC1CO
1749 0 PORHTZWIYAATQO-UHFFFAOYSA-N CCCCC1CCOCO1
1750 0 BVEYJWQCMOVMAR-UHFFFAOYSA-N CCCC(O)C(=O)CCC
1751 0 MHOXVRWQBOAOAU-UHFFFAOYSA-N CCCCC(CO)C(C)=O
1752 0 DIRDKDDFAMNBNY-UHFFFAOYSA-N CCC(C)C(=O)OC(C)C
1753 0 PGABBSFKAKVBJC-UHFFFAOYSA-N CCCC(CC(=O)CC)O
1754 0 XUPYJHCZDLZNFP-UHFFFAOYSA-N CCCCOC(=O)CCC
1755 0 SHZIWNPUGXLXDT-UHFFFAOYSA-N CCCCCC(=O)OCC
1756 0 SAWISPQERKUOFG-UHFFFAOYSA-N CCCCC(C(=O)CC)O
1757 0 JSLCOZYBKYHZNL-UHFFFAOYSA-N CCCCOC(=O)C(C)C
1758 0 RXGUIWHIADMCFC-UHFFFAOYSA-N CC(C)COC(=O)C(C)C
1759 0 ROJKPKOYARNFNB-UHFFFAOYSA-N CCCCC(=O)OCCC
1760 0 MJGSLNIPTRPYJV-UHFFFAOYSA-N CCOC(=O)C(CC)CC
1761 0 UELRWOKPKBXZQB-UHFFFAOYSA-N CC=C(OCOC(=O)C(=CC)C)C
1762 0 BJQJGDGEKXRYBA-UHFFFAOYSA-N CC1CCC(C)(CO)OC1
1763 0 OBETXYAYXDNJHR-UHFFFAOYSA-N CCCCC(CC)C(O)=O
1764 0 XJBCATQTHPETKS-UHFFFAOYSA-N CC=C(COC(=O)OC(=CC)C)C
1765 0 DVESMWJFKVAFSP-UHFFFAOYSA-N CCCCC(C)CC(=O)O
1766 0 SUWKNQLDJQKKOF-UHFFFAOYSA-N CC=C(C(=O)OCC1(C)OC1C)C
1767 0 NHBUGGCJRMEOCC-UHFFFAOYSA-N CC(C)CC(C)(C)C(O)=O
1768 0 VBOJPPOOYFVALJ-UHFFFAOYSA-N CCN=C1CC(=S)NC(C)(C)C1
1769 0 KMZVODCTGQDGME-UHFFFAOYSA-N CC(C)OC=COC(C)C
1770 0 OJTHHBCWUMTZEY-UHFFFAOYSA-N CCC(C)CCCC(=O)O
1771 0 KJYXVWHRKCNYKU-UHFFFAOYSA-N CCC(CC)CCC(=O)O
1772 0 HDVLUJUXSWZYQA-UHFFFAOYSA-N CC(C)C(C)(C)CC(O)=O
1773 0 YIMQCDZDWXUDCA-UHFFFAOYSA-N OCC1CCC(CO)CC1
1774 0 HKFYWOSUJNGFPO-UHFFFAOYSA-N CCC1(CC)CCOC1O
1775 0 YTTWDTVYXAEAJA-UHFFFAOYSA-N CCCCC(C)(C)C(=O)O
1776 0 WUWPVNVBYOKSSZ-UHFFFAOYSA-N CCCC(C)(CC)C(=O)O
1777 0 BIYRBPAUTLBNTB-UHFFFAOYSA-N OC1CCCCC(O)CC1
1778 0 DVESMWJFKVAFSP-SSDOTTSWSA-N C(C[C@H](C)CCCC)(=O)O
1779 0 GEZUGFBWAPDBGZ-NKWVEPMBSA-N CCC(=O)[C@@H](C)[C@H](O)CC
1780 0 SLBRLDSZDNWJSU-UHFFFAOYSA-N CC(C)(O)CC(=O)CCC
1781 0 IZWQYFKUYCAWEP-UHFFFAOYSA-N CCCCC(=O)CCOC
1782 0 NCHJRCMIGDFPBX-UHFFFAOYSA-N COC1CCC(CO)CC1
1783 0 DUPUXONPNLEQPD-UHFFFAOYSA-N C[Si](C)(C)CC#C[Si](C)(C)C
1784 0 CPEMSVQIDGEZCG-UHFFFAOYSA-N CC(C)(O)C=CC(C)(C)O
1785 0 OXMSPSXLDBKPIX-UHFFFAOYSA-N CCCC(C)C(C)C(O)=O
1786 0 BNHJODMDMOKFFL-ZETCQYMHSA-N C[C@H](O)C(=O)CCCCC
1787 0 ZLNRMTGJPXGCLV-UHFFFAOYSA-N CCCC(CC(C)=O)OC
1788 0 HRVFPDSMIPAUPO-UHFFFAOYSA-N CC(C)OC1CCCC1O
1789 0 XGYGHXMCMADXEK-UHFFFAOYSA-N CCC(CCO)CCC=O
1790 0 JKTNSKJWAQOIRU-UHFFFAOYSA-N CC=C(C(OC(=O)C(=CC)C)O)C
1791 0 QWEHQNZGVUHHME-MRVPVSSYSA-N CC(=O)[C@H](O)CCCCC
1792 0 BNHJODMDMOKFFL-UHFFFAOYSA-N CC(O)C(=O)CCCCC
1793 0 FGPMBONEKHYAHO-UHFFFAOYSA-N CCC(=O)CCC(C)(C)O
1794 0 TXAWGHYFBQBVNK-SSDOTTSWSA-N CCOC(=O)CC(C)CC
1795 0 JOTRMYCCALXLNJ-SSDOTTSWSA-N CCC(CC(=O)O)C(C)C
1796 0 DIRDKDDFAMNBNY-SSDOTTSWSA-N CCC(C)C(=O)OC(C)C
1797 0 DGJGBYDRZGFUPX-UHFFFAOYSA-N CCCCC(CC(=O)C)O
1798 0 DOGXRKXNNGOCNR-UHFFFAOYSA-N CCC(=O)C(O)(CC)CC
1799 0 ARDBBZOQTPBBRI-UHFFFAOYSA-N OCCC1(CCO)CCC1
1800 0 XEXSBXKKNKXLTA-QMMMGPOBSA-N OCCCCCC(O)C=C
1801 0 RWPVTNWSHPSZRA-UHFFFAOYSA-N CCCCOCCC(C)=O
1802 0 OYXCTVXXUDRCJD-UHFFFAOYSA-N CC1CCCC(C)(O)CO1
1803 0 KWGQMMAUPVIDIG-UHFFFAOYSA-N CC1(C)CCC(C)(C)OO1
1804 0 HZPKNSYIDSNZKW-SSDOTTSWSA-N CCCC(C)C(=O)OCC
1805 0 ZVJYRWZHXCWWPC-UHFFFAOYSA-N CC(C)CC(O)CC(C)=O
1806 0 MVJLYXCJBPXRCY-ZETCQYMHSA-N CCC(C)COC(=O)CC
1807 0 QWEHQNZGVUHHME-QMMMGPOBSA-N CCCCCC(O)C(=O)C
1808 0 BEJWMUTUTLEVMI-UHFFFAOYSA-N CC(O)CC(C)(C)C(C)=O
1809 0 XXGRVFSXEFSXRE-UHFFFAOYSA-N CCOCCC=COCC
1810 0 ZIVZPISSSGMNFL-UHFFFAOYSA-N CCC1(OCCO1)C(C)C
1811 0 CAIDJWGPYYYJRV-UHFFFAOYSA-N CCOC(C)(C)CC(C)=O
1812 0 OGQRKWZQPRDYJS-UHFFFAOYSA-N C[N+](C)(C)CCOCCCl
1813 0 KGQUOVMJHUFVGC-UHFFFAOYSA-N CC1(C)COCC(C)(C)O1
1814 0 HDMAPSJTZNTETO-UHFFFAOYSA-N CCC(O)C(=O)C(C)(C)C
1815 0 GEZUGFBWAPDBGZ-BQBZGAKWSA-N CCC(O)C(C)C(=O)CC
1816 0 ORLQHILJRHBSAY-UHFFFAOYSA-N OCC1(CO)CCCCC1
1817 0 GDFJZYRQAYBNLM-NKWVEPMBSA-N CC1CCC(O1)C(C)(C)O
1818 0 JGHOJNUPGMAIRW-UHFFFAOYSA-N CC(C)C12COC(OC1)(OC2)C=C
1819 0 RXGNLXFTAIDOBZ-UHFFFAOYSA-N CCCC(C)(C)CC(O)=O
1820 0 PCOPLOBNIDKMHD-NKWVEPMBSA-N CC1CCC(O)C(C)(C)O1
1821 0 TWBUVVYSQBFVGZ-UHFFFAOYSA-N CCCC(=O)OC(C)(C)C
1822 0 CIFLVRHMLVEGJA-UHFFFAOYSA-N COC(C)CCCC(C)=O
1823 0 XOIJLNVFXHCJES-UHFFFAOYSA-N COC(CC(C)=O)C(C)C
1824 0 BDKJAPPUGXLAHC-UHFFFAOYSA-N CC(=O)CCCC(O)(C)C
1825 0 WWZKQHOCKIZLMA-UHFFFAOYSA-N CCCCCCCC(=O)O
1826 0 JOTRMYCCALXLNJ-ZETCQYMHSA-N CCC(CC(=O)O)C(C)C
1827 0 VSAYOWOTHVIVSV-UHFFFAOYSA-N CCC1CCOC(O)CC1
1828 0 BZTRLOJUDTVVMK-UHFFFAOYSA-N CC(C)C(=O)CC(C)(C)O
1829 0 NKBWMBRPILTCRD-SSDOTTSWSA-N CCCCCC(C)C(=O)O
1830 0 IVXBRWXFBRDPSL-UHFFFAOYSA-N CCCCCCSC1=NC=CN1
1831 0 AUDNFHXZPGAVRI-UHFFFAOYSA-N CCCC(O)(CC)C(C)=O
1832 0 AMONDPRIVREWOC-UHFFFAOYSA-N CC(C)(C)C1(CO)COC1
1833 0 PCOPLOBNIDKMHD-BQBZGAKWSA-N CC1CCC(O)C(C)(C)O1
1834 0 GEZUGFBWAPDBGZ-RNFRBKRXSA-N CCC(O)C(C)C(=O)CC
1835 0 PCOPLOBNIDKMHD-RQJHMYQMSA-N CC1CCC(O)C(C)(C)O1
1836 0 HZPKNSYIDSNZKW-ZETCQYMHSA-N CCCC(C)C(=O)OCC
1837 0 OCAIYHCKLADPEG-UHFFFAOYSA-N CCCCC(=O)OC(C)C
1838 0 BWCRALGQCFTKLI-UHFFFAOYSA-N COC(=O)OCC1CCC(=C)CC1
1839 0 FMBAIQMSJGQWLF-UHFFFAOYSA-N CCCC(C(C=O)CC)O
1840 0 RXTNIJMLAQNTEG-ZETCQYMHSA-N CCCCC(C)OC(=O)C
1841 0 PCOPLOBNIDKMHD-RNFRBKRXSA-N CC1CCC(O)C(C)(C)O1
1842 0 OBETXYAYXDNJHR-SSDOTTSWSA-N CCCCC(CC)C(=O)O
1843 0 ZFLQRMNQASYFSB-UHFFFAOYSA-N CCCCCC(CC=O)O
1844 0 KCWUFPUAFGOJOZ-UHFFFAOYSA-N CCCC(=O)OCOCC=CC=C
1845 0 GJOZWJMPOHJSSB-UHFFFAOYSA-N C=CC(CCCC(O)C)O
1846 0 CMKUPIVSEGCWSI-UHFFFAOYSA-N CCCCCC(C(=C)O)O
1847 0 DUXWQUOUAIBDDA-UHFFFAOYSA-N CCCC(CC(C=C)O)O
1848 0 OTOLBWRSIUFKOJ-UHFFFAOYSA-N CCC(C)CCC(=O)OC
1849 0 DUPUXONPNLEQPD-UHFFFAOYSA-N C[Si](C)(C)CC#C[Si](C)(C)C
1850 0 YIMQCDZDWXUDCA-UHFFFAOYSA-N OCC1CCC(CO)CC1
1851 0 YKJZXZCURACYRG-UHFFFAOYSA-N CCC(CCC(C=C)O)O
1852 0 LDHHCYCOENSXIM-UHFFFAOYSA-N COC(=O)OC1CCCC=CCC1
1853 0 MCHAYKJDQCJGKR-UHFFFAOYSA-N CCOC(C)OC=CCC
1854 0 VBHRLSQLJDHSCO-UHFFFAOYSA-N CC(C)(C)CCCC(O)=O
1855 0 JYWGXKRWDHPQHA-UHFFFAOYSA-N CCCCC(OO)C(C)=C
1856 0 WWGMPADTMAUHJW-UHFFFAOYSA-N CCB(CC)SC(C)C
1857 0 KFAOGKKVHLIVEY-UHFFFAOYSA-N CCCCC(=C)C(O)CO
1858 0 XEXSBXKKNKXLTA-UHFFFAOYSA-N OCCCCCC(C=C)O
1859 0 BIYRBPAUTLBNTB-UHFFFAOYSA-N OC1CCCCC(O)CC1
1860 0 HUSOFJYAGDTKSK-UHFFFAOYSA-N OC1CCCCCCC1O
1861 0 FHHJAZSGOVDVTP-UHFFFAOYSA-N CCCCCC(C1CO1)O
1862 0 UCKCITHTMXTYNC-UHFFFAOYSA-N CCOC1CCC1OCC
1863 0 UCKCITHTMXTYNC-UHFFFAOYSA-N CCOC1CCC1OCC
1864 0 DMVYGZCRUAGVQI-UHFFFAOYSA-N CCCCCC(C=O)(O)C
1865 0 DVRJCMLOAVLPPD-UHFFFAOYSA-N OCC(CO)CCCC=C
1866 0 GDIZNISUIBLMRM-UHFFFAOYSA-N CCCCOCC(C=C)O
1867 0 FSQXTURTITWAAE-UHFFFAOYSA-N CCCOC1CCCCO1
1868 0 WMPHTPIXTOZLGU-UHFFFAOYSA-N CCCOCCC(C=C)O
1869 0 FYUAXEILBPJRPK-UHFFFAOYSA-N CCOCCCC(C=C)O
1870 0 OXFBKFHNOBSGRN-UHFFFAOYSA-N COC1CCC(C)CC1O
1871 0 FGWQPRUQOJWITB-UHFFFAOYSA-N OCCCC1CCOCC1
1872 0 XGVXKNHRNPDGNA-UHFFFAOYSA-N CC(C(=C)CC=C(OC(=O)O)C)C
1873 0 IUPOQZQYWZEIPA-UHFFFAOYSA-N CC(C)CCC(O)C(C)=O
1874 0 LOJWTGBSBQXAKS-UHFFFAOYSA-N CN1C(=S)NCC11CCCCC1
1875 0 MPTCXCHFVQCTFK-UHFFFAOYSA-N CCCC1OOC1CCC
1876 0 KXUYLUMVUPFPKD-UHFFFAOYSA-N OCCCCCCCC=O
1877 0 OGCKUGCNRAHIPG-UHFFFAOYSA-N CCCCCCC(=O)CO
1878 0 QKUACYKHLMFAGS-UHFFFAOYSA-N CCCCCCC(C=O)O
1879 0 BYEAKDMXKORVIB-UHFFFAOYSA-N CCC(C)C(C)CC(O)=O
1880 0 PWNJGTGRUWEMBR-UHFFFAOYSA-N CC(CCC(=C(C)C)O)O
1881 0 ZGGILHZWXMUILN-UHFFFAOYSA-N OCC(=CCCC(O)C)C
1882 0 NHBUGGCJRMEOCC-UHFFFAOYSA-N CC(C)CC(C)(C)C(O)=O
1883 0 JYBGMFCPBCGCMQ-UHFFFAOYSA-N COC(=O)OC1CCC2CCCC12
1884 0 YIMQCDZDWXUDCA-UHFFFAOYSA-N OCC1CCC(CO)CC1
1885 0 YIMQCDZDWXUDCA-UHFFFAOYSA-N OCC1CCC(CO)CC1
1886 0 CPIVYSAVIPTCCX-UHFFFAOYSA-N CC(C)CC(C)OC(C)=O
1887 0 HUSOFJYAGDTKSK-UHFFFAOYSA-N OC1CCCCCCC1O
1888 0 GHXNRYVDXNZXID-UHFFFAOYSA-N CCC(CC)(CC)C(O)=O
1889 0 ZRKDAOBWBAZESR-UHFFFAOYSA-N CCC1(C)OC(C)C(C)O1
1890 0 CWMQKYRQDSQHFB-UHFFFAOYSA-N OCCCC1(O)CCCC1
1891 0 NBVDHASIUAQTKO-UHFFFAOYSA-N CCCCC#C[B-](F)(F)F
1892 0 YIBHANDRZWPYTI-UHFFFAOYSA-N CC1(C)COC(C)(C)OC1
1893 0 AHJYOYDRGYJRDR-UHFFFAOYSA-N CCCC1OCCC(C)O1
1894 0 MVJLYXCJBPXRCY-UHFFFAOYSA-N CCC(C)COC(=O)CC
1895 0 PFMNVTAJBBIDDU-UHFFFAOYSA-N F[B-](F)(F)CN1CCCCC1
1896 0 RFHPMEOKJKCEFR-UHFFFAOYSA-N OCCOC1CCCCC1
1897 0 RXTNIJMLAQNTEG-UHFFFAOYSA-N CCCCC(C)OC(C)=O
1898 0 BVYUAISSKQVRJV-UHFFFAOYSA-N CC(C)CC(C)(O)C(C)=O
1899 0 NGVUNKBOBWPIOQ-UHFFFAOYSA-N CCC(=O)CC(C)(O)CC
1900 0 LUSFFPXRDZKBMF-UHFFFAOYSA-N OCC1CCCC(CO)C1
1901 0 SGPSHLUFQAXIAO-UHFFFAOYSA-N CCC(C(O)=O)C(C)(C)C
1902 0 PEYFAVXZJITYMY-UHFFFAOYSA-N CN(C)C1=NC(=CS1)C(C)(C)C
1903 0 HYQVJTPIWPMTLK-UHFFFAOYSA-N CC1(O)CCC(C)(O)CC1
1904 0 XTCNGAJYWUIFFB-UHFFFAOYSA-N CCC(CC(C)C)C(O)=O
1905 0 ODPKTGAWWHZBOY-UHFFFAOYSA-N CCCC(C(C)C)C(O)=O
1906 0 SMYRRYXXNJLYLY-UHFFFAOYSA-N CC(C)C(O)C(=O)C(C)C
1907 0 TUCJCWKFPMYQTI-UHFFFAOYSA-N CC(C)(C)C1(C)OCCO1
1908 0 AHGRFYSCQIEEFX-UHFFFAOYSA-N CC(O)C1(O)CCCCC1
1909 0 VPROXMOZLPCRJN-UHFFFAOYSA-N CCCC(C)CC(=O)OC
1910 0 BAZLGOXNXOSVHC-UHFFFAOYSA-N CCC(C=O)C(O)C(C)C
1911 0 IRJSJMHKZSVVPT-UHFFFAOYSA-N OC1CCCCCCCO1
1912 0 MLWQSNXVTYZRLJ-UHFFFAOYSA-N OCC1(O)CCCCCC1
1913 0 QSGQDHBXWPACTQ-UHFFFAOYSA-N CCCC(C)C1OCCO1
1914 0 OSVRJMZINDGZFB-UHFFFAOYSA-N CCCC=CC(OC)OC
1915 0 MHLPUDQXLUBKRS-UHFFFAOYSA-N CCCC1(C)COCOC1
1916 0 YCBYRNSHRDBJBA-UHFFFAOYSA-N CC(C)(C)C1OC1(C)CO
1917 0 PIBUNTNSFAPZPC-UHFFFAOYSA-N CC(C)(C)C(C)(C)C(O)=O
1918 0 OXFKWFMRSQUZND-UHFFFAOYSA-N CCCC1OC(C)C(C)O1
1919 0 BIYRBPAUTLBNTB-UHFFFAOYSA-N OC1CCCCC(O)CC1
1920 0 BJRVNLMGJUBQLM-UHFFFAOYSA-N CCOC(CC=O)C(C)C
1921 0 XPDNYCQECCKURY-UHFFFAOYSA-N CCC(C)COCC1CO1
1922 0 ZGXPHCSAAJGIJC-UHFFFAOYSA-N CC(C)OC1CCCCO1
1923 0 KNMNJFDLLVQHSG-UHFFFAOYSA-N COC(=O)OC1C2CCC1CCC2
1924 0 KTWWTCBUJPAASC-UHFFFAOYSA-N CC(C)CC(C)CC(O)=O
1925 0 IQXDWNLDENVLFP-UHFFFAOYSA-N CCCC(OCOC)C=C
1926 0 CNWQSIZKPYDPQD-UHFFFAOYSA-N CC1CCC(C)(CC1)OO
1927 0 XVWAQJOKTZKRTI-UHFFFAOYSA-N CCCCO[P+](=O)CC
1928 0 HLKQGJVFPKYPQN-UHFFFAOYSA-N COC(=O)C(C)C(C)(C)C
1929 0 NFRLIWVWHYQONX-UHFFFAOYSA-N FC(F)C(=O)N1CCCC1
1930 0 LDJFUTSVFHJIAC-UHFFFAOYSA-N CC1(C)CC(O)CC(O)C1
1931 0 GSZKHLKKYPBXKM-UHFFFAOYSA-N CC(C)C(C(C)C)C(O)=O
1932 0 XPIJMQVLTXAGME-UHFFFAOYSA-N COC1(CCCCC1)OC
1933 0 RWJKYJZSUKHVAN-UHFFFAOYSA-N CC(C)C(C)C(C)C(O)=O
1934 0 YIMQCDZDWXUDCA-UHFFFAOYSA-N OCC1CCC(CO)CC1
1935 0 SZIBVWWQOOVXHS-UHFFFAOYSA-N OCCC1CCC(O)CC1
1936 0 LXHFVSWWDNNDPW-UHFFFAOYSA-N CCCC(C)CCC(O)=O
1937 0 RTIAQOLKVLAEAU-UHFFFAOYSA-N CCCC(CC)OC(C)=O
1938 0 DMPFIPJASXNDQL-UHFFFAOYSA-N CC(C)(O)C1(O)CCCC1
1939 0 ASGJWJIFWZSCDB-UHFFFAOYSA-N CCCC1OCC(C)(C)O1
1940 0 LXVANNOZOKMRGM-UHFFFAOYSA-N CCCCC(C)(O)C(C)=O
1941 0 AVXZMWDBEBBNOE-UHFFFAOYSA-N CC(=O)OCCC(C)(C)C
1942 0 ITUPVOZAYWZFTF-UHFFFAOYSA-N CCCC(=O)C(CO)CC
1943 0 PXZBONIIVQBUBP-UHFFFAOYSA-N CCC1(CC)COCOC1
1944 0 YIMQCDZDWXUDCA-UHFFFAOYSA-N OCC1CCC(CO)CC1
1945 0 YHSJEDVJYGRFHX-UHFFFAOYSA-N OCCC1(O)CCCCC1
1946 0 XDODWINGEHBYRT-UHFFFAOYSA-N OCC1CCCCC1CO
1947 0 PMLQQFUMAMPEQP-UHFFFAOYSA-N CCCC(OCC)C(C)=O
1948 0 JOSCERLNIVOBSE-UHFFFAOYSA-N COC1=C(OC)C=C(CC1OC)C
1949 0 JKHHOCFXQHRUDO-UHFFFAOYSA-N COC1=C(OC)CC(C=C1OC)C
1950 0 QLPPJSYDXNHJMH-UHFFFAOYSA-N COCOC1CCCCC1
1951 0 PZBWZKZALKNSLV-UHFFFAOYSA-N C1CSC2(CN3CCC2CC3)N1
1952 0 BRELZELLORCNHH-UHFFFAOYSA-N COC1C(OC)C=C(C=C1OC)C
1953 0 ICCTYERDPTXYLD-UHFFFAOYSA-N CCOCCCCCC=O
1954 0 XMIVUKIYJUWUOZ-UHFFFAOYSA-N CN(C)C1=CC(=S)NC(C)(C)C1
1955 0 HLKQGJVFPKYPQN-UHFFFAOYSA-N COC(=O)C(C)C(C)(C)C
1956 0 ZBIZLXMISNHYIG-UHFFFAOYSA-N CCCC(C)(C)OC(C)=O
1957 0 IHXUJOUBCCPWGV-UHFFFAOYSA-N CC1(C)CC(CO)CCO1
1958 0 SVASHMIUDJIIOL-UHFFFAOYSA-N CC1CCCC(C)(CO)O1
1959 0 NNBJGVGKBIFRHE-UHFFFAOYSA-N CCCCCCOCC=O
1960 0 FHIWTXPKOJZHEG-UHFFFAOYSA-N CCCCCOCCC=O
1961 0 GXLCAMYCQRAOMY-UHFFFAOYSA-N CCCCCC1OCCO1
1962 0 MVNDLBVMQJUQOA-UHFFFAOYSA-N CCC(C)C(CC)C(O)=O
1963 0 WEIHTWYIJMCQOT-UHFFFAOYSA-N CCCCCCC1=CSC(N)=N1
1964 0 KUFAMFIGLZITMN-UHFFFAOYSA-N CCCC1COC(C)OC1
1965 0 HLIYSUDZNWPHKZ-UHFFFAOYSA-N CCC(C)OC(=O)C(C)C
1966 0 MVYIQVQYQBTWRR-UHFFFAOYSA-N CC(O)C1CCCCC1O
1967 0 YIMQCDZDWXUDCA-UHFFFAOYSA-N OCC1CCC(CO)CC1
1968 0 KVXADUFVDCQARL-UHFFFAOYSA-N CCOC1CC(C)CCO1
1969 0 HXZAHJCDQZCFMZ-UHFFFAOYSA-N CC1COC(O1)C(C)(C)C
1970 0 CVYCFVLBJTXEBR-UHFFFAOYSA-N CC1OCC(O1)C(C)(C)C
1971 0 ORLQHILJRHBSAY-UHFFFAOYSA-N OCC1(CO)CCCCC1
1972 0 LNZWAKZTVCIJRH-UHFFFAOYSA-N CC(=O)C(C)(O)C(C)(C)C
1973 0 MIRVINBPUOUWBD-UHFFFAOYSA-N CCCCOCCCC=O
1974 0 PKOQGLKMAXRWPD-UHFFFAOYSA-N CCOC1CCCCC1O
1975 0 HXHXCPKOFVYRBD-UHFFFAOYSA-N CCC1(CC)CC(O)CO1
1976 0 VWZROJWIDGHRRX-UHFFFAOYSA-N CCCC1(C)CC(O)CO1
1977 0 YKCGOADDFIPXPB-UHFFFAOYSA-N CCC1OC(C)(C)CC1O
1978 0 CXYOPONFFFZKNL-UHFFFAOYSA-N CCC1(C)CC(O)C(C)O1
1979 0 BSGBGTJQKZSUTQ-UHFFFAOYSA-N COC1CCCCC1OC
1980 0 YJNHYCOHQAJMDX-UHFFFAOYSA-N CCOCC(=O)CC(C)C
1981 0 RJZPZAZVVNXBTC-UHFFFAOYSA-N O=CCCCCCC(O)C
1982 0 GANYRHWKEUTWCO-UHFFFAOYSA-N O=CCCCCC(CC)O
1983 0 QVGWQEOFNGJAOO-UHFFFAOYSA-N CCCC(CCCC=O)O
1984 0 LXHFVSWWDNNDPW-UHFFFAOYSA-N CCCC(C)CCC(O)=O
1985 0 LJZWYGDVUXDZNP-UHFFFAOYSA-O CC1CCCCC1[N+]1=NC(=O)ON1
1986 0 UQNDRPKPYHCNNN-UHFFFAOYSA-N CCC(=O)OCC(C)(C)C
1987 0 NFYJZIICTJCGOR-UHFFFAOYSA-N CCC(C)CCOC(C)=O
1988 0 KIGYBYSJPVVQCQ-UHFFFAOYSA-N CCCCC(CCC=O)O
1989 0 PYSAJDICZJMKGG-UHFFFAOYSA-N CC(C)C(=O)C(C)(C)CO
1990 0 UWWDUVVCVCAPNU-UHFFFAOYSA-N CCCC(CC)CC(O)=O
1991 0 GMWSHXONQKXRHS-UHFFFAOYSA-N CCC(C)CC(C)C(O)=O
1992 0 MFASXWKINCTMCP-UHFFFAOYSA-N CCC(C)(C)OCC1CO1
1993 0 HUSOFJYAGDTKSK-UHFFFAOYSA-N OC1CCCCCCC1O
1994 0 XPIJMQVLTXAGME-UHFFFAOYSA-N COC1(CCCCC1)OC
1995 0 YQAWVBKCTSREPP-UHFFFAOYSA-N CC[P+](=O)OCC(C)C
1996 0 NCFJODHIQVLMQF-UHFFFAOYSA-N CCCCC(C)C(=O)OC
1997 0 OTOLBWRSIUFKOJ-UHFFFAOYSA-N CCC(C)CCC(=O)OC
1998 0 RUFXPLNQCKJCCF-UHFFFAOYSA-N CCC(C)(CC)C(=O)OC
1999 0 IPOOKKJSFZYCSH-UHFFFAOYSA-N OCCCC=CCCCO
2000 0 BIYRBPAUTLBNTB-UHFFFAOYSA-N OC1CCCCC(O)CC1
2001 0 IPVKBEOJURLVER-UHFFFAOYSA-N CCCC(C)OC(=O)CC
2002 0 PEOZDWIZJHOFKZ-UHFFFAOYSA-N CCCCC(C(C=C)O)O
2003 0 FSQXTURTITWAAE-UHFFFAOYSA-N CCCOC1CCCCO1
2004 0 CDDLKCXJAFKTMW-UHFFFAOYSA-N CCC(C)(C)CCC(O)=O
2005 0 RHSLWHLBYFOBAF-UHFFFAOYSA-N CCC(=O)OC(C)(C)CC
2006 0 YIMQCDZDWXUDCA-UHFFFAOYSA-N OCC1CCC(CO)CC1
2007 0 RYYMZRUXQWULCT-UHFFFAOYSA-N CCC(=O)OC(C)C(C)C
2008 0 PILVFCJUANNAIR-UHFFFAOYSA-N CCCC1C(CCC)C(=O)OC1=O
2009 0 MQZVWFKZBQTGMS-UHFFFAOYSA-N CCC(C)C1OCC(C)O1
2010 0 QTHIKVMVWXLPKQ-UHFFFAOYSA-N CCC=CCC(O)CCO
2011 0 YANXWVZZCXIZDQ-UHFFFAOYSA-N CCCC1(C)OCC(C)O1
2012 0 OVCAIYGWLZKIOR-UHFFFAOYSA-N CCC(C)OCCC(C)=O
2013 0 SSDWZTRJPNXQRL-UHFFFAOYSA-N CCC1(C)OCCC(C)O1
2014 0 ZLOYAACRUBLTLP-UHFFFAOYSA-N CC(C)C1OCCC(C)O1
2015 0 RWPVTNWSHPSZRA-UHFFFAOYSA-N CCCCOCCC(C)=O
2016 0 WFDGVYOPMMQGAR-UHFFFAOYSA-N CC(C)C(C)COC(C)=O
2017 0 YIMQCDZDWXUDCA-UHFFFAOYSA-N OCC1CCC(CO)CC1
2018 0 GEZUGFBWAPDBGZ-UHFFFAOYSA-N CCC(O)C(C)C(=O)CC
2019 0 VDVQAHFUWSAGRT-UHFFFAOYSA-N CC(C)COCCC(C)=O
2020 0 GLESBSXIWORDRL-UHFFFAOYSA-N CCC(OC(C)=O)C(C)C
2021 0 WLBGHZBIFQNGCH-UHFFFAOYSA-N CC(CC(O)=O)C(C)(C)C
2022 0 SSEFJDBQTYREQJ-UHFFFAOYSA-N ONCC[N+]1=CC=CC=C1CNO
2023 0 XTGAENOYYJUUMF-UHFFFAOYSA-N CCCCC=CC(O)CO
2024 0 VSHXAKJGKGGKKE-UHFFFAOYSA-N CCCC1OC1(CC)CO
2025 0 LMLHGBBCODDHGT-UHFFFAOYSA-N C[N+]1(C)CCN(CC1)N=O
2026 0 YYUBOZUOXQHNSZ-UHFFFAOYSA-N CC(C)(C)C(CO)CC=O
2027 0 IVNZXKXOTJLKHM-UHFFFAOYSA-N CCCC(CC)C(=O)OC
2028 0 MVCCEYGWUOQXGR-UHFFFAOYSA-N CC(C=NN)N=NC(N)=NC(C)=O
2029 0 NHBUGGCJRMEOCC-UHFFFAOYSA-N CC(C)CC(C)(C)C(O)=O
2030 0 NHBUGGCJRMEOCC-UHFFFAOYSA-N CC(C)CC(C)(C)C(O)=O
2031 0 QRVXEZHTOOKHIF-UHFFFAOYSA-N CC1(C)COCC(C)(C)C(=O)C1=O
2032 0 ASAHZDPKCCONIV-UHFFFAOYSA-N CC(C)CCC(C)C(O)=O
2033 0 FADJPUADLYMXMA-UHFFFAOYSA-N CC(COCC=C(C)C)O
2034 0 DOBVFICVGYWCSU-UHFFFAOYSA-N F[B-](F)(F)C1=CCCCC1
2035 0 GXZPUBSSSITOLV-UHFFFAOYSA-N CC(CCC1OC1(C)C)O
2036 0 UXGHWJFURBQKCJ-UHFFFAOYSA-N OCC(O)CCCCC=C
2037 0 LTQRLPBCWUEVFY-UHFFFAOYSA-N COC(C)(C)C(C)C(C)=O
2038 0 UNMYKPSSIFZORM-UHFFFAOYSA-N CCCCOCCOC=C
2039 0 BVRDPBHMGKJNEJ-UHFFFAOYSA-N CC(C)CC1(C)OCCO1
2040 0 HJIHUVZKGHMBFT-UHFFFAOYSA-N CC(C)(C)OC(=O)OC(C)(C)C#C
2041 0 WPNRGSXMXKEVEJ-UHFFFAOYSA-N CCCCC1(C)OCCO1
2042 0 SHNUAJCQFNVFIE-UHFFFAOYSA-O CCCCCC[P+](O)=O
2043 0 PMFKTHJAJBPRNM-UHFFFAOYSA-N CC(C)OC(=O)C(C)(C)C
2044 0 YVRSBVTZWFNBRU-UHFFFAOYSA-N COC(=O)C(C)CC(C)C
2045 0 RRSVNXZHFCGASC-UHFFFAOYSA-N OCC(CCC=C(C)C)O
2046 0 YSXGGWIXNLJFTM-UHFFFAOYSA-N CCC(C(C(=O)OC)C)C
2047 0 NCFJODHIQVLMQF-UHFFFAOYSA-N CCCCC(C)C(=O)OC
2048 0 JWMNHAMYTBAUPI-UHFFFAOYSA-N CCOC(=O)CC(C)(C)C
2049 0 YXGIMDJXGXLIGP-UHFFFAOYSA-N OCCCCCC=CCO
2050 0 MPTCXCHFVQCTFK-UHFFFAOYSA-N CCCC1OOC1CCC
2051 0 IVFWJDNCXHUNHP-UHFFFAOYSA-N CC(=CCC(C(O)C)O)C
2052 0 MCZVVWJPNXWAEL-UHFFFAOYSA-N COCc1ccc(cc1)[N+]#N
2053 0 YIMQCDZDWXUDCA-UHFFFAOYSA-N OCC1CCC(CO)CC1
2054 0 FQXGHZNSUOHCLO-UHFFFAOYSA-N CC1(C)C(O)C(C)(C)C1O
2055 0 OXTKWAWYNCOFFJ-UHFFFAOYSA-N CCC(C)CO[P+](C)=O
2056 0 OWBXTFYQRHZMCO-UHFFFAOYSA-N CCCCCO[P+](C)=O
