# Supplementary material for: Ion mobility collision cross-section atlas for known and unknown metabolite annotation in untargeted metabolomics
Source: Nat Commun. 2020 Aug 28;11:4334. doi: 10.1038/s41467-020-18171-8 (PMC7455731; doi:10.1038/s41467-020-18171-8)
Supplement: Supplementary file 8 — Supplementary Data 5 [file 41467_2020_18171_MOESM8_ESM.zip › 01_positive_mode/L0622/cfmid_pred_spec.msp]

Name: +ve in-silico MS/MS by CFM-ID for MUMGGOZAMZWBJJ-DYKIIFRCSA-N
ID: MUMGGOZAMZWBJJ-DYKIIFRCSA-N
Comment: Energy0
Num peaks: 17
109.0647913 0.6192500887
113.0960915 0.6510903788
123.0804414 0.98438407
137.0960915 0.5797845764
163.1117415 0.6384666622
167.1430416 0.6510903788
177.1273916 0.9856941046
191.1430416 0.5591642083
219.1743418 0.547807598
245.1899918 0.6273371169
247.2056419 0.643245096
253.1950772 3.476594299
259.2056419 0.6817669822
261.221292 0.8769122074
271.2056419 36.87342032
273.1849065 0.9966546489
289.2162066 30.05610467

Name: +ve in-silico MS/MS by CFM-ID for MUMGGOZAMZWBJJ-DYKIIFRCSA-N
ID: MUMGGOZAMZWBJJ-DYKIIFRCSA-N
Comment: Energy1
Num peaks: 31
67.01784114 1.203853493
107.0491413 0.9543027377
109.0647913 1.352215608
121.0647913 1.030327336
123.0804414 1.457352834
137.0960915 1.065563601
161.0960915 1.079278086
163.1117415 1.279801515
175.1117415 1.055045505
177.1273916 1.462333899
189.1273916 1.422880769
191.1430416 1.664936973
213.1637771 0.9206406827
215.1430416 1.071169842
217.1586917 1.142882045
229.1586917 1.710410805
229.1950772 1.120045765
231.1743418 1.917863839
233.1899918 1.623705426
239.1794272 1.006029587
243.1743418 1.817110716
243.2107273 2.74087658
245.1899918 1.308844118
247.2056419 1.302826593
253.1950772 3.71550689
257.1899918 1.054388647
259.2056419 1.713303352
261.221292 6.181423909
271.2056419 11.8633361
273.1849065 1.044409186
289.2162066 6.96592419

Name: +ve in-silico MS/MS by CFM-ID for MUMGGOZAMZWBJJ-DYKIIFRCSA-N
ID: MUMGGOZAMZWBJJ-DYKIIFRCSA-N
Comment: Energy2
Num peaks: 31
39.02292652 2.778716585
41.03857658 1.31830279
51.02292652 1.63274822
53.03857658 1.51547792
95.08552677 1.362560705
109.1011768 1.154112784
119.0855268 1.985550593
123.0804414 1.564435517
135.1168269 1.154112784
137.0960915 1.332261186
149.132477 1.362560705
159.1168269 1.405149063
161.132477 1.735881882
163.1117415 1.496535883
163.148127 1.154112784
171.1168269 2.154840764
177.1273916 1.901458576
191.1430416 1.553994587
199.148127 2.054194116
201.1637771 1.96700076
203.1794272 1.1923717
213.1637771 1.457348224
215.1794272 1.428897811
227.1794272 1.615722829
229.1586917 1.311055554
229.1950772 1.764047724
231.1743418 1.312599041
243.1743418 1.967639958
243.2107273 2.915627703
259.2056419 1.988068941
273.1849065 1.815821068

Name: +ve in-silico MS/MS by CFM-ID for RAJWOBJTTGJROA-WZNAKSSCSA-N
ID: RAJWOBJTTGJROA-WZNAKSSCSA-N
Comment: Energy0
Num peaks: 12
111.0804414 1.56315413
125.0960915 1.610500108
165.1273916 1.614638317
179.1430416 1.614638317
233.1899918 1.226693752
245.1899918 2.22142723
247.2056419 2.629757338
253.1950772 1.80228831
261.221292 2.603891552
271.2056419 15.01528628
273.1849065 1.426645229
289.2162066 47.77166841

Name: +ve in-silico MS/MS by CFM-ID for RAJWOBJTTGJROA-WZNAKSSCSA-N
ID: RAJWOBJTTGJROA-WZNAKSSCSA-N
Comment: Energy1
Num peaks: 31
55.01784114 0.8918532759
57.0334912 1.609871915
109.0647913 1.652906078
111.0804414 1.845533491
123.0804414 1.440592103
125.0960915 1.983208984
139.1117415 1.008076535
151.1117415 1.008076535
163.1117415 1.656551113
165.1273916 2.293217013
177.1273916 1.656551113
179.1430416 2.293217013
191.1430416 1.579618664
193.1586917 1.122270196
217.1586917 1.579618664
219.1743418 1.122270196
229.1586917 2.306911426
231.1743418 2.546916927
233.1899918 3.233469937
233.2263773 0.9301877438
243.1743418 3.531873883
243.2107273 0.8921293468
245.1899918 3.707645731
247.2056419 2.021181878
253.1950772 1.297877305
257.1899918 3.005588043
259.2056419 2.601630049
261.221292 8.738714497
271.2056419 6.647682349
273.1849065 2.060260226
289.2162066 8.111977604

Name: +ve in-silico MS/MS by CFM-ID for RAJWOBJTTGJROA-WZNAKSSCSA-N
ID: RAJWOBJTTGJROA-WZNAKSSCSA-N
Comment: Energy2
Num peaks: 31
39.02292652 1.562418064
51.02292652 2.220320758
53.03857658 1.527551089
57.06987671 1.489796232
83.08552677 1.161366908
91.05422664 1.817121547
119.0855268 1.799057482
125.0960915 1.1074833
135.0804414 1.397605147
145.1011768 1.707719002
159.1168269 2.551912551
161.0960915 1.616929778
165.1273916 2.054138687
173.132477 1.809646568
175.1117415 1.78546751
179.1430416 2.054138687
189.1273916 1.93772647
199.148127 1.883348486
213.1637771 3.071719067
215.1794272 1.34292075
227.1794272 2.933499556
229.1586917 3.25861661
233.1899918 1.958375799
233.2263773 2.372411686
241.1950772 2.092688097
243.1743418 3.668987289
243.2107273 1.989296691
247.2056419 3.749446029
253.1950772 1.247335463
257.1899918 1.19765558
273.1849065 2.267419859

Name: +ve in-silico MS/MS by CFM-ID for FMGSKLZLMKYGDP-USOAJAOKSA-N
ID: FMGSKLZLMKYGDP-USOAJAOKSA-N
Comment: Energy0
Num peaks: 13
111.0804414 1.181595931
125.0960915 1.123093797
165.1273916 1.216537591
177.1273916 0.8834088802
179.1430416 1.014930314
231.1743418 1.001956494
245.1899918 0.9989764042
253.1950772 3.443530441
259.2056419 1.254426079
261.221292 0.9898613812
271.2056419 36.57259382
273.1849065 0.9414005589
289.2162066 29.82335658

Name: +ve in-silico MS/MS by CFM-ID for FMGSKLZLMKYGDP-USOAJAOKSA-N
ID: FMGSKLZLMKYGDP-USOAJAOKSA-N
Comment: Energy1
Num peaks: 31
97.06479133 1.055649441
109.0647913 1.618802043
111.0804414 1.474516474
123.0804414 1.132614494
125.0960915 1.585190613
151.1117415 1.056354622
163.1117415 1.364869566
165.1273916 1.989130338
173.132477 1.266958982
175.1117415 1.651733697
177.1273916 1.252824527
179.1430416 1.425148502
211.148127 1.094378926
215.1430416 1.447101205
217.1586917 1.663061749
225.1637771 1.529046199
227.1794272 1.180275319
229.1586917 2.122894877
231.1743418 2.559335245
239.1794272 2.515987918
241.1950772 0.916277489
243.1743418 2.581631316
243.2107273 1.961130766
245.1899918 2.076511645
253.1950772 3.474373838
257.1899918 1.416442073
259.2056419 1.679584837
261.221292 3.76810033
271.2056419 11.22654946
273.1849065 1.044313684
289.2162066 7.107408522

Name: +ve in-silico MS/MS by CFM-ID for FMGSKLZLMKYGDP-USOAJAOKSA-N
ID: FMGSKLZLMKYGDP-USOAJAOKSA-N
Comment: Energy2
Num peaks: 31
39.02292652 1.309125224
51.02292652 2.923626125
53.03857658 1.554023869
57.06987671 1.688823954
91.05422664 2.567283391
93.06987671 1.367376949
117.0698767 1.353421981
119.0855268 1.715195426
145.1011768 1.835774264
151.1117415 1.236774401
157.1011768 2.045439596
159.1168269 1.358126308
165.1273916 1.375962459
171.1168269 1.541909666
173.132477 1.555252481
175.1117415 1.581529582
197.132477 1.807508177
211.148127 2.85290439
215.1794272 1.232369617
217.1586917 1.44338321
225.1637771 2.337909748
229.1586917 1.36831201
231.1743418 2.361540432
231.2107273 1.208981442
239.1794272 1.751903087
241.1950772 1.806403725
243.1743418 1.517562241
243.2107273 4.056467556
245.1899918 2.309169776
255.1743418 1.139030553
273.1849065 1.392469608

Name: +ve in-silico MS/MS by CFM-ID for RAJWOBJTTGJROA-QJISAEMRSA-N
ID: RAJWOBJTTGJROA-QJISAEMRSA-N
Comment: Energy0
Num peaks: 12
111.0804414 1.56315413
125.0960915 1.610500108
165.1273916 1.614638317
179.1430416 1.614638317
233.1899918 1.226693752
245.1899918 2.22142723
247.2056419 2.629757338
253.1950772 1.80228831
261.221292 2.603891552
271.2056419 15.01528628
273.1849065 1.426645229
289.2162066 47.77166841

Name: +ve in-silico MS/MS by CFM-ID for RAJWOBJTTGJROA-QJISAEMRSA-N
ID: RAJWOBJTTGJROA-QJISAEMRSA-N
Comment: Energy1
Num peaks: 31
55.01784114 0.8918532759
57.0334912 1.609871915
109.0647913 1.652906078
111.0804414 1.845533491
123.0804414 1.440592103
125.0960915 1.983208984
139.1117415 1.008076535
151.1117415 1.008076535
163.1117415 1.656551113
165.1273916 2.293217013
177.1273916 1.656551113
179.1430416 2.293217013
191.1430416 1.579618664
193.1586917 1.122270196
217.1586917 1.579618664
219.1743418 1.122270196
229.1586917 2.306911426
231.1743418 2.546916927
233.1899918 3.233469937
233.2263773 0.9301877438
243.1743418 3.531873883
243.2107273 0.8921293468
245.1899918 3.707645731
247.2056419 2.021181878
253.1950772 1.297877305
257.1899918 3.005588043
259.2056419 2.601630049
261.221292 8.738714497
271.2056419 6.647682349
273.1849065 2.060260226
289.2162066 8.111977604

Name: +ve in-silico MS/MS by CFM-ID for RAJWOBJTTGJROA-QJISAEMRSA-N
ID: RAJWOBJTTGJROA-QJISAEMRSA-N
Comment: Energy2
Num peaks: 31
39.02292652 1.562418064
51.02292652 2.220320758
53.03857658 1.527551089
57.06987671 1.489796232
83.08552677 1.161366908
91.05422664 1.817121547
119.0855268 1.799057482
125.0960915 1.1074833
135.0804414 1.397605147
145.1011768 1.707719002
159.1168269 2.551912551
161.0960915 1.616929778
165.1273916 2.054138687
173.132477 1.809646568
175.1117415 1.78546751
179.1430416 2.054138687
189.1273916 1.93772647
199.148127 1.883348486
213.1637771 3.071719067
215.1794272 1.34292075
227.1794272 2.933499556
229.1586917 3.25861661
233.1899918 1.958375799
233.2263773 2.372411686
241.1950772 2.092688097
243.1743418 3.668987289
243.2107273 1.989296691
247.2056419 3.749446029
253.1950772 1.247335463
257.1899918 1.19765558
273.1849065 2.267419859

Name: +ve in-silico MS/MS by CFM-ID for FFMULFMLARAIRH-OUZKAEIWSA-N
ID: FFMULFMLARAIRH-OUZKAEIWSA-N
Comment: Energy0
Num peaks: 7
123.0804414 1.455872447
285.1849065 3.13595747
287.2005565 2.835204512
293.1899918 2.034888796
311.2005565 16.30865402
313.1798211 3.979339378
329.2111212 50.85430427

Name: +ve in-silico MS/MS by CFM-ID for FFMULFMLARAIRH-OUZKAEIWSA-N
ID: FFMULFMLARAIRH-OUZKAEIWSA-N
Comment: Energy1
Num peaks: 31
51.02292652 2.343448025
53.03857658 1.324093179
57.0334912 1.380961945
57.06987671 1.037929473
105.0334912 0.990926375
107.0491413 3.305226393
109.0647913 2.148304154
119.0491413 1.964672131
121.0647913 3.157766214
123.0804414 3.618390886
125.0960915 1.707576299
129.1273916 0.9652625823
135.0804414 2.047300947
137.0960915 1.743246519
191.1066561 1.002303283
243.1379563 0.8625997055
255.1379563 1.733891993
257.1536063 2.669745182
259.1692564 1.478596413
261.1849065 1.230920477
269.1536063 1.868116692
271.1692564 2.181428226
283.1692564 1.800946579
285.1849065 2.155804298
287.2005565 3.078146211
293.1899918 2.549620786
297.1849065 0.8363476266
301.2162066 3.09248049
311.2005565 8.059159833
313.1798211 1.581584073
329.2111212 6.120439998

Name: +ve in-silico MS/MS by CFM-ID for FFMULFMLARAIRH-OUZKAEIWSA-N
ID: FFMULFMLARAIRH-OUZKAEIWSA-N
Comment: Energy2
Num peaks: 31
39.02292652 3.10842484
41.03857658 2.335687499
49.00727645 1.233658398
51.02292652 10.02488668
53.03857658 4.830331056
55.01784114 1.123548482
55.05422664 1.789847428
57.06987671 6.749971183
65.03857658 3.202357819
67.05422664 1.456879183
79.05422664 2.038294131
81.06987671 1.307250414
91.05422664 0.9730882668
95.08552677 1.180404136
103.0542266 1.299942933
105.0334912 3.638387327
105.0698767 1.583460046
107.0491413 1.276518834
109.1011768 1.129558939
119.0491413 1.06026174
121.0647913 1.937296323
123.0804414 3.262441123
125.0960915 1.19499267
135.0804414 1.352525443
139.1117415 1.183265385
259.1692564 1.075910056
269.1536063 1.278147187
271.1692564 0.9750828948
273.1849065 1.260757679
283.1692564 1.110527725
313.1798211 2.433238045

Name: +ve in-silico MS/MS by CFM-ID for VBGLYOIFKLUMQG-UHFFFAOYSA-N
ID: VBGLYOIFKLUMQG-UHFFFAOYSA-N
Comment: Energy0
Num peaks: 9
57.06987671 1.90979566
71.08552677 1.793637229
131.0855268 2.543640802
149.0960915 4.25448636
239.1066561 1.664325209
253.1223062 1.896806142
269.1536063 3.463946762
293.1899918 1.958565434
311.2005565 60.99231768

Name: +ve in-silico MS/MS by CFM-ID for VBGLYOIFKLUMQG-UHFFFAOYSA-N
ID: VBGLYOIFKLUMQG-UHFFFAOYSA-N
Comment: Energy1
Num peaks: 27
39.02292652 1.293742295
41.03857658 1.528499681
43.05422664 2.534604354
53.03857658 1.65030937
55.05422664 1.649071441
57.06987671 4.59837816
67.05422664 1.075868329
69.06987671 1.19907072
71.08552677 3.089295775
91.05422664 1.578764055
131.0855268 1.357524128
149.0960915 3.35747916
161.0960915 1.10200464
179.1066561 1.51250472
199.075356 1.248521521
213.0910061 2.638547105
239.1066561 1.210231452
241.1586917 1.497739018
251.1430416 2.513157106
253.1223062 3.098664029
253.1586917 2.144774341
267.1379563 5.886123838
269.1536063 17.19066317
271.1692564 2.20374376
293.1899918 1.866195547
295.1692564 1.262714596
311.2005565 10.11998952

Name: +ve in-silico MS/MS by CFM-ID for VBGLYOIFKLUMQG-UHFFFAOYSA-N
ID: VBGLYOIFKLUMQG-UHFFFAOYSA-N
Comment: Energy2
Num peaks: 31
39.02292652 4.491267524
41.03857658 5.559218847
43.05422664 5.463934618
53.03857658 4.186940658
55.05422664 4.920791648
57.06987671 4.450059059
67.05422664 1.901392635
69.06987671 1.234428722
71.08552677 0.9771094581
91.05422664 4.612171997
117.0334912 1.075674957
117.0698767 0.965403002
131.0855268 2.919841693
133.0647913 1.083344437
133.1011768 1.574099708
135.1168269 1.297165144
137.132477 1.334983815
139.148127 1.042313768
149.0960915 1.101008132
161.0960915 0.9630750178
199.075356 2.327379232
213.0910061 3.504561157
225.0910061 1.76568098
227.1066561 1.215926656
241.1586917 1.234017579
253.1223062 1.643213372
253.1586917 2.032977696
255.1379563 1.31202506
269.1536063 1.387597756
293.1899918 1.251143873
295.1692564 1.804582091

Name: +ve in-silico MS/MS by CFM-ID for ROVGZAWFACYCSP-VUMXUWRFSA-N
ID: ROVGZAWFACYCSP-VUMXUWRFSA-N
Comment: Energy0
Num peaks: 27
53.03857658 1.046847939
55.05422664 2.472154787
67.05422664 1.347455519
75.02292652 0.8444337582
77.03857658 1.191193038
81.06987671 1.446680026
107.0855268 1.1779755
109.0647913 0.7545346152
109.1011768 2.354130353
113.132477 1.008275134
117.0334912 1.017151029
119.0491413 1.237296841
123.1168269 2.561021237
149.0960915 1.253756034
151.1117415 9.460482497
159.0804414 1.366105548
161.0960915 7.767841148
179.1066561 2.135915375
273.148521 1.472949915
275.164171 0.868915215
285.148521 3.639565833
287.164171 2.66848439
289.1798211 1.85822126
301.1798211 0.8424683316
303.1954711 1.302528712
311.2005565 4.972073343
329.2111212 22.345589

Name: +ve in-silico MS/MS by CFM-ID for ROVGZAWFACYCSP-VUMXUWRFSA-N
ID: ROVGZAWFACYCSP-VUMXUWRFSA-N
Comment: Energy1
Num peaks: 31
39.02292652 1.577671185
51.02292652 1.483630071
53.03857658 2.57316129
55.05422664 4.371022464
67.05422664 2.716890895
75.02292652 4.86372904
77.03857658 1.140614986
79.05422664 1.111244933
81.06987671 3.163629736
83.08552677 1.527303918
101.0385766 1.325382451
103.0178411 3.263102619
103.0542266 1.513183169
105.0334912 2.707692693
105.0698767 1.53596078
107.0855268 1.40016695
109.0647913 2.335439974
109.1011768 1.127762056
117.0334912 4.181137211
119.0491413 2.070033407
123.0804414 1.481990273
123.1168269 1.983699811
151.1117415 6.52727883
161.0960915 3.641642728
219.1379563 1.105520932
261.148521 1.090501418
271.1328709 1.157417407
285.148521 1.098050942
289.1798211 1.150544016
311.2005565 1.195257346
329.2111212 1.222880734

Name: +ve in-silico MS/MS by CFM-ID for ROVGZAWFACYCSP-VUMXUWRFSA-N
ID: ROVGZAWFACYCSP-VUMXUWRFSA-N
Comment: Energy2
Num peaks: 31
39.02292652 4.421720581
41.03857658 2.544776226
49.00727645 3.794669175
51.02292652 3.821770485
53.03857658 4.081927335
55.05422664 3.862774019
63.02292652 1.828919791
65.03857658 2.546141606
67.01784114 1.396800417
67.05422664 7.065930493
69.06987671 1.528796121
75.02292652 7.074233085
77.03857658 3.147570191
79.05422664 0.6780058649
81.06987671 3.91062151
85.10117684 0.783981071
95.04914126 2.736573738
101.0385766 1.449407001
103.0542266 1.262021023
105.0698767 2.156302552
107.0855268 1.716483444
109.1011768 3.344199758
113.132477 0.6995989884
117.0334912 1.120637264
121.1011768 1.209265277
123.1168269 1.426298642
129.0698767 0.7226001117
133.1011768 1.601939645
135.0804414 1.272515148
151.1117415 5.267978597
313.1798211 0.8059104703

Name: +ve in-silico MS/MS by CFM-ID for IMSSROKUHAOUJS-MJCUULBUSA-N
ID: IMSSROKUHAOUJS-MJCUULBUSA-N
Comment: Energy0
Num peaks: 13
107.0491413 0.9674734549
121.0647913 1.620965478
135.0804414 1.406496974
137.0960915 1.090591701
175.1117415 1.402684888
191.1430416 1.406647799
243.1743418 1.050003936
279.1743418 3.080441796
283.1692564 2.111733224
285.1849065 1.735820164
293.1899918 11.61266584
295.1692564 1.776125641
311.2005565 51.65237981

Name: +ve in-silico MS/MS by CFM-ID for IMSSROKUHAOUJS-MJCUULBUSA-N
ID: IMSSROKUHAOUJS-MJCUULBUSA-N
Comment: Energy1
Num peaks: 31
107.0491413 2.391194442
121.0647913 4.279321423
123.0804414 1.239088906
133.0647913 1.163175239
135.0804414 3.111152134
137.0960915 1.173822657
159.0804414 1.254066483
161.0960915 1.123925266
173.0960915 1.387888062
175.1117415 2.355520887
177.1273916 1.770775805
187.1117415 2.808299662
189.1273916 2.39958439
191.1430416 2.707762853
203.1430416 1.18371005
205.1586917 1.852120122
229.1586917 1.393376232
237.1273916 1.384018073
241.1586917 1.90666096
243.1743418 2.26202419
251.1430416 1.182545287
253.1586917 2.65782069
255.1743418 2.245323294
257.1899918 2.92463455
279.1743418 1.96411783
281.1536063 3.999392942
283.1692564 2.057594227
285.1849065 1.879346129
293.1899918 3.856179875
295.1692564 3.386118314
311.2005565 9.76613719

Name: +ve in-silico MS/MS by CFM-ID for IMSSROKUHAOUJS-MJCUULBUSA-N
ID: IMSSROKUHAOUJS-MJCUULBUSA-N
Comment: Energy2
Num peaks: 31
51.02292652 2.736552953
53.03857658 1.119386967
57.06987671 1.458917122
65.03857658 2.528490422
79.05422664 1.718598459
93.06987671 2.416638398
95.08552677 1.344675225
103.0542266 1.180607861
119.0855268 1.705554993
121.0647913 1.345567623
129.0698767 1.970032402
157.0647913 2.722043596
157.1011768 2.119586097
159.0804414 2.612611073
175.1117415 1.30854118
185.0960915 1.459808544
187.1117415 1.777537888
189.1273916 1.345681241
197.132477 1.909013147
225.1637771 1.279580236
227.1430416 1.428718995
229.1586917 1.635364686
237.1273916 1.929933929
239.1430416 1.208988289
241.1586917 2.303297747
243.1743418 2.385431097
251.1430416 1.162581376
253.1586917 2.290997025
255.1743418 3.630060979
283.1692564 1.113734353
295.1692564 3.299143568

Name: +ve in-silico MS/MS by CFM-ID for YBBLVLTVTVSKRW-UHFFFAOYSA-N
ID: YBBLVLTVTVSKRW-UHFFFAOYSA-N
Comment: Energy0
Num peaks: 6
225.138625 12.60112597
240.149524 1.287307661
252.149524 1.054733471
267.160423 3.997413018
278.1400219 0.9717869109
294.1713221 73.27465679

Name: +ve in-silico MS/MS by CFM-ID for YBBLVLTVTVSKRW-UHFFFAOYSA-N
ID: YBBLVLTVTVSKRW-UHFFFAOYSA-N
Comment: Energy1
Num peaks: 6
68.04947561 2.235019162
225.138625 32.16963291
236.1182239 3.698607841
240.149524 4.775700299
252.149524 44.50325988
267.160423 2.899274511

Name: +ve in-silico MS/MS by CFM-ID for YBBLVLTVTVSKRW-UHFFFAOYSA-N
ID: YBBLVLTVTVSKRW-UHFFFAOYSA-N
Comment: Energy2
Num peaks: 15
66.03382555 2.502567425
68.04947561 1.572543006
132.0807757 1.545265182
158.0964258 6.881690016
169.0760247 1.681514986
171.0916748 2.389561795
173.1073248 2.164794218
185.1073248 1.362508988
198.1277259 7.50054885
209.1073248 12.33403598
211.1229749 5.139849931
213.138625 2.109793742
224.1182239 1.904928634
225.138625 27.32993448
240.149524 4.261642039

Name: +ve in-silico MS/MS by CFM-ID for ZXSWTMLNIIZPET-ZOFHRBRSSA-N
ID: ZXSWTMLNIIZPET-ZOFHRBRSSA-N
Comment: Energy0
Num peaks: 14
95.04914126 0.5868683118
109.0647913 0.9011194212
127.1117415 0.6598304384
149.0960915 0.5868683118
163.1117415 1.000977841
177.1273916 0.6256330805
219.1743418 0.6811484195
245.1899918 0.597048691
247.2056419 0.6697686367
253.1950772 3.527955075
255.1743418 0.7950429569
271.2056419 37.58123616
273.1849065 1.452926904
289.2162066 30.75424221

Name: +ve in-silico MS/MS by CFM-ID for ZXSWTMLNIIZPET-ZOFHRBRSSA-N
ID: ZXSWTMLNIIZPET-ZOFHRBRSSA-N
Comment: Energy1
Num peaks: 31
57.0334912 1.021436083
95.04914126 0.976417621
107.0491413 1.073807007
109.0647913 1.246718212
123.0804414 1.032390981
127.1117415 0.9271570626
149.0960915 0.976417621
161.0960915 1.08793059
163.1117415 1.538629308
175.1117415 1.666864796
177.1273916 1.740072823
201.1637771 0.9309890574
211.148127 0.9658001398
213.1637771 0.9476291799
215.1430416 2.170729004
217.1586917 1.985886716
219.1743418 1.195578817
227.1794272 0.920057823
229.1586917 2.497482386
229.1950772 1.47518188
231.1743418 1.949562455
233.1899918 1.324301624
243.1743418 2.049381744
243.2107273 2.346730299
245.1899918 1.452324207
247.2056419 2.383647796
253.1950772 3.806296645
261.221292 4.71729399
271.2056419 12.32574814
273.1849065 1.083274385
289.2162066 7.405226058

Name: +ve in-silico MS/MS by CFM-ID for ZXSWTMLNIIZPET-ZOFHRBRSSA-N
ID: ZXSWTMLNIIZPET-ZOFHRBRSSA-N
Comment: Energy2
Num peaks: 31
39.02292652 4.802373426
41.03857658 1.83481325
51.02292652 1.935790034
53.03857658 1.277822906
79.05422664 1.582713961
81.06987671 1.329246085
105.0698767 1.439021013
107.0855268 1.383677994
109.1011768 1.292001695
121.1011768 1.569708295
123.1168269 1.257716648
149.132477 2.289061429
157.1011768 2.053845635
159.1168269 1.438105205
163.1117415 2.16689788
175.148127 1.25452795
177.1637771 1.257716648
199.148127 1.827790402
201.1637771 2.144077665
203.1794272 1.299584686
211.148127 1.373399385
213.1637771 1.587688822
215.1794272 1.556587129
227.1794272 1.760858003
229.1586917 1.480786364
229.1950772 2.095905596
231.1743418 1.259200519
243.1743418 1.83385793
243.2107273 1.776703257
255.1743418 2.377582703
273.1849065 1.658630413

Name: +ve in-silico MS/MS by CFM-ID for LHNVKVKZPHUYQO-SRWWVFQWSA-N
ID: LHNVKVKZPHUYQO-SRWWVFQWSA-N
Comment: Energy0
Num peaks: 19
109.0647913 0.6562808454
123.0804414 0.953601675
137.0960915 0.6556191477
153.0910061 0.9338653622
163.1117415 0.6556191477
177.1273916 0.953601675
207.1379563 0.9489456396
229.1586917 0.6735520194
243.1743418 2.762820222
245.1899918 1.413139908
259.1692564 1.035617615
273.1849065 0.7316210694
285.1849065 1.095006261
287.2005565 1.756299179
293.1899918 1.240109285
301.2162066 0.7536812138
311.2005565 13.19044514
313.1798211 2.048124953
329.2111212 47.54421647

Name: +ve in-silico MS/MS by CFM-ID for LHNVKVKZPHUYQO-SRWWVFQWSA-N
ID: LHNVKVKZPHUYQO-SRWWVFQWSA-N
Comment: Energy1
Num peaks: 31
67.01784114 1.114014197
109.0647913 0.9490861781
123.0804414 1.189294046
153.0910061 0.9759229658
173.132477 1.178466914
177.1273916 1.189294046
189.1273916 1.457643679
191.1430416 1.038570711
207.1379563 1.084094896
225.1637771 0.951007388
227.1430416 0.9532494096
229.1586917 2.030624043
231.1743418 1.773434335
241.1586917 2.982193781
243.1743418 3.852266274
245.1899918 1.363742018
255.1379563 1.147065658
257.1536063 1.30663241
259.1692564 0.9600116149
269.1536063 1.052780447
271.1692564 1.597543826
273.1849065 1.706526916
283.1692564 1.313204559
285.1849065 1.830410034
287.2005565 2.642052916
293.1899918 1.137509006
299.2005565 0.9683100098
301.2162066 4.865500067
311.2005565 6.057858429
313.1798211 1.869420601
329.2111212 7.141243449

Name: +ve in-silico MS/MS by CFM-ID for LHNVKVKZPHUYQO-SRWWVFQWSA-N
ID: LHNVKVKZPHUYQO-SRWWVFQWSA-N
Comment: Energy2
Num peaks: 31
39.02292652 1.509582943
51.02292652 4.096612718
53.03857658 2.307979044
65.03857658 2.223426879
67.05422664 1.287078396
91.05422664 2.550900577
93.06987671 1.345755354
105.0334912 1.228860261
105.0698767 1.730870895
107.0491413 1.407089075
107.0855268 0.965802719
109.0647913 1.222871474
119.0855268 4.457551345
121.1011768 1.028358339
133.0647913 1.033396592
137.0960915 0.9775129528
159.1168269 4.718222667
163.1117415 0.9775129528
171.1168269 2.921844556
173.132477 4.241762911
177.1273916 0.9608262993
187.148127 1.729643126
203.1794272 1.75253934
211.148127 1.423341397
213.1637771 2.089269594
225.1637771 1.740024916
241.1586917 1.287023172
245.1899918 1.362539481
299.2005565 0.9644483913
301.1798211 0.9959094281
313.1798211 2.428475089

Name: +ve in-silico MS/MS by CFM-ID for XFFZLECPCHQJIR-GFEQUFNTSA-N
ID: XFFZLECPCHQJIR-GFEQUFNTSA-N
Comment: Energy0
Num peaks: 20
109.0647913 0.6397522609
113.0960915 0.6585041287
123.0804414 0.9946381354
163.1117415 0.6361835406
167.1430416 0.6585041287
177.1273916 0.9933844433
201.1637771 0.5969247214
217.1586917 1.064787398
219.1743418 1.708058715
231.1743418 1.132449916
239.1794272 1.362240688
241.1950772 0.6191906966
245.1899918 0.6919380661
255.1743418 0.6266756306
257.1899918 1.95107652
259.2056419 1.370123688
261.1849065 0.6229992798
271.2056419 32.57431769
273.1849065 0.900196589
289.2162066 30.26816888

Name: +ve in-silico MS/MS by CFM-ID for XFFZLECPCHQJIR-GFEQUFNTSA-N
ID: XFFZLECPCHQJIR-GFEQUFNTSA-N
Comment: Energy1
Num peaks: 31
85.06479133 1.200299461
107.0491413 1.101262712
109.0647913 1.696002941
113.0960915 1.081864211
121.0647913 1.349356273
123.0804414 1.657316817
137.0960915 1.204381303
161.0960915 1.330463428
163.1117415 1.419042121
167.1430416 1.081864211
175.1117415 1.343360441
177.1273916 1.655073163
185.132477 1.485594983
189.1273916 1.855655002
191.1430416 1.878341969
197.132477 1.211733089
199.148127 1.508566043
213.1637771 1.45605398
215.1794272 1.13107771
217.1586917 1.129804358
219.1743418 1.297837649
229.1586917 2.542298235
231.1743418 2.210520889
233.1899918 1.454150556
243.1743418 1.219423745
245.1899918 1.444932036
257.1899918 1.573148235
259.2056419 1.519532854
261.221292 1.627234318
271.2056419 11.65144957
289.2162066 8.446815605

Name: +ve in-silico MS/MS by CFM-ID for XFFZLECPCHQJIR-GFEQUFNTSA-N
ID: XFFZLECPCHQJIR-GFEQUFNTSA-N
Comment: Energy2
Num peaks: 31
39.02292652 3.652457937
41.03857658 1.202489659
53.03857658 1.620798766
91.05422664 1.796890926
93.06987671 1.857144106
105.0698767 1.119619031
107.0855268 1.327179318
117.0698767 1.305570055
119.0855268 2.696243502
121.1011768 1.655963944
123.0804414 2.045342304
137.0960915 1.145384887
151.1117415 1.117225085
177.1273916 1.642842136
185.132477 1.438692297
191.1430416 1.339624154
199.148127 1.783837679
201.1637771 2.479348744
211.148127 1.149985927
213.1637771 2.178287727
215.1794272 1.51746714
227.1794272 1.884008403
229.1586917 1.176920218
231.1743418 1.548669339
239.1794272 1.838429223
243.1743418 1.161534545
245.1899918 1.472133302
255.1743418 1.51330787
257.1899918 1.120716789
259.2056419 1.511299955
273.1849065 1.685416609

Name: +ve in-silico MS/MS by CFM-ID for OPWRVUYZIIWQJW-WEEZVYGMSA-N
ID: OPWRVUYZIIWQJW-WEEZVYGMSA-N
Comment: Energy0
Num peaks: 15
139.1117415 0.9152082216
191.1066561 0.9152082216
191.1430416 1.182243781
193.1586917 1.497025408
271.1692564 0.9703473909
283.1692564 1.152257723
285.1849065 2.947229267
287.2005565 2.444822157
293.1899918 1.797505933
297.1849065 1.67777971
299.2005565 0.9101797186
301.2162066 1.106812831
311.2005565 14.56152498
313.1798211 3.215116763
329.2111212 44.84201934

Name: +ve in-silico MS/MS by CFM-ID for OPWRVUYZIIWQJW-WEEZVYGMSA-N
ID: OPWRVUYZIIWQJW-WEEZVYGMSA-N
Comment: Energy1
Num peaks: 31
57.0334912 1.671696775
71.04914126 0.9082490068
85.06479133 0.9082490068
125.0960915 1.026448411
139.1117415 1.308561757
151.075356 1.024639475
153.1273916 1.026448411
175.075356 0.9332673565
177.0910061 1.026448411
177.1273916 1.202578453
189.1273916 1.657401015
191.1066561 1.308561757
191.1430416 1.846995428
205.1223062 1.026448411
243.1379563 1.048670114
255.1379563 1.568438258
257.1536063 2.757554246
259.1692564 1.449577895
269.1536063 2.28753599
271.1692564 2.71353261
283.1692564 2.065182761
285.1849065 3.441241869
287.2005565 3.654053131
293.1899918 1.556641717
295.1692564 1.285700292
297.1849065 1.25217286
299.2005565 1.8319309
301.2162066 6.180712987
311.2005565 7.336296407
313.1798211 3.067490216
329.2111212 8.355146376

Name: +ve in-silico MS/MS by CFM-ID for OPWRVUYZIIWQJW-WEEZVYGMSA-N
ID: OPWRVUYZIIWQJW-WEEZVYGMSA-N
Comment: Energy2
Num peaks: 31
39.02292652 3.142411644
41.03857658 2.917599365
51.02292652 1.076295969
53.03857658 1.866371928
59.04914126 3.289319431
91.05422664 1.055385031
105.0698767 2.22883002
119.0855268 1.227873236
125.0960915 1.050411654
135.1168269 1.851536789
153.1273916 1.050411654
173.132477 1.057208447
175.148127 1.059072123
177.0910061 1.050411654
191.1430416 1.039102948
205.1223062 1.050411654
239.1430416 1.28264609
253.1586917 2.035450799
255.1379563 2.629836964
259.1692564 1.456023677
261.1849065 1.311600616
269.1536063 2.40649117
271.1692564 1.099950449
273.1849065 1.485926463
279.1743418 1.241985803
283.1692564 1.073832082
285.1849065 1.664430149
287.2005565 1.168521301
299.2005565 1.15192348
301.1798211 1.034373974
313.1798211 2.552287685

Name: +ve in-silico MS/MS by CFM-ID for WHJDKVBASZLKNZ-LBZTYHDASA-N
ID: WHJDKVBASZLKNZ-LBZTYHDASA-N
Comment: Energy0
Num peaks: 11
121.0647913 1.296785538
123.0804414 2.401643442
125.0960915 1.180547255
259.1692564 1.127160246
283.1692564 1.181265024
285.1849065 3.425737678
287.2005565 2.819936119
293.1899918 2.401193653
311.2005565 16.59933828
313.1798211 3.586110522
329.2111212 44.93531485

Name: +ve in-silico MS/MS by CFM-ID for WHJDKVBASZLKNZ-LBZTYHDASA-N
ID: WHJDKVBASZLKNZ-LBZTYHDASA-N
Comment: Energy1
Num peaks: 31
57.0334912 1.168434971
81.0334912 1.158600855
85.06479133 0.8558134147
107.0491413 1.649045603
109.0647913 1.303398504
119.0491413 0.9128632495
121.0647913 1.725500923
123.0804414 3.046065906
125.0960915 1.235681681
135.0804414 1.303564343
137.0960915 1.465345058
161.0960915 1.748447223
245.1536063 0.9680247175
255.1379563 1.601629332
257.1536063 2.157494934
259.1692564 1.971889166
261.1849065 1.066623004
267.1743418 0.9317558377
269.1536063 1.468282936
271.1692564 2.058643293
273.1849065 1.610234906
283.1692564 2.028175743
283.2056419 1.098014542
285.1849065 3.171799592
287.2005565 4.072825851
293.1899918 3.625432236
297.1849065 0.941871341
301.2162066 4.369244276
311.2005565 11.43538427
313.1798211 1.751974857
329.2111212 7.453157307

Name: +ve in-silico MS/MS by CFM-ID for WHJDKVBASZLKNZ-LBZTYHDASA-N
ID: WHJDKVBASZLKNZ-LBZTYHDASA-N
Comment: Energy2
Num peaks: 31
39.02292652 4.868983009
41.03857658 2.685459421
51.02292652 6.431306095
53.03857658 2.797388796
59.04914126 1.046394839
65.03857658 1.95613804
67.01784114 2.338203586
81.0334912 2.7938485
91.05422664 1.55220907
93.06987671 1.234056682
95.08552677 0.9286311081
103.0542266 0.8791408109
105.0334912 1.681754888
105.0698767 2.089856325
107.0491413 1.049819617
121.0647913 4.836069574
123.0804414 2.383041515
135.1168269 1.146562388
143.0855268 1.017763917
159.0804414 1.446954898
261.1849065 1.261388529
267.1743418 2.143758228
269.1536063 1.793330196
271.1692564 1.04516426
273.1849065 0.9065118806
283.1692564 1.200919874
285.1849065 1.932018023
287.2005565 2.376596695
295.1692564 0.8569886099
301.1798211 0.9391048265
313.1798211 2.627266418

Name: +ve in-silico MS/MS by CFM-ID for GVKVGOGUDSJCLX-YQPXSLGVSA-N
ID: GVKVGOGUDSJCLX-YQPXSLGVSA-N
Comment: Energy0
Num peaks: 15
39.02292652 0.9270328121
41.03857658 8.143327105
129.0910061 0.7472331646
133.0647913 0.7357377366
147.0804414 1.127479021
183.1379563 1.025731133
197.1536063 0.7402829355
201.1273916 0.7618125223
253.1586917 1.455704053
267.1743418 0.9680553948
271.1692564 4.552465996
289.1798211 3.059144799
293.1899918 5.04613153
311.2005565 13.06744267
329.2111212 37.9957726

Name: +ve in-silico MS/MS by CFM-ID for GVKVGOGUDSJCLX-YQPXSLGVSA-N
ID: GVKVGOGUDSJCLX-YQPXSLGVSA-N
Comment: Energy1
Num peaks: 31
39.02292652 2.459930137
41.03857658 26.50427849
129.0910061 0.8021974321
131.0491413 0.8285220194
133.0647913 1.447126704
143.1066561 0.6136962989
145.0647913 1.016426428
147.0804414 2.002797281
151.1117415 0.5773181207
161.0960915 0.9024240606
163.1117415 0.5780434711
165.1273916 0.6219045246
169.1223062 1.1619065
183.1379563 1.618950546
197.1536063 1.541138946
201.1273916 0.6362985432
213.1273916 1.009115289
215.1430416 0.8246549206
253.1586917 2.494562328
255.1743418 1.001873604
267.1743418 1.21256209
269.1536063 0.7411652802
271.1692564 5.601725103
273.221292 0.7783515738
289.1798211 2.444696508
293.1899918 3.76212854
301.1798211 0.6476252397
301.2162066 0.7411793196
311.2005565 5.155591498
313.1798211 1.420344866
329.2111212 5.45145964

Name: +ve in-silico MS/MS by CFM-ID for GVKVGOGUDSJCLX-YQPXSLGVSA-N
ID: GVKVGOGUDSJCLX-YQPXSLGVSA-N
Comment: Energy2
Num peaks: 31
25.00727645 1.086982807
39.02292652 1.985031055
41.03857658 22.97439905
43.05422664 0.7571162412
65.03857658 0.8951427131
67.05422664 1.180593254
111.0804414 0.9535876097
125.0960915 0.7302206366
129.0698767 1.19634345
139.075356 0.7464427488
141.0910061 0.7353731628
143.0855268 0.8962594015
147.0804414 0.7891800419
157.1011768 1.981141215
195.1168269 0.9946641639
197.132477 1.76337599
211.148127 0.7811307701
213.1273916 0.9658678376
225.1273916 0.8369318062
241.1586917 0.7462084653
243.1743418 2.354267847
245.1536063 0.8309594507
247.1692564 1.209715985
251.1430416 1.615993706
253.1586917 2.30759242
255.1379563 0.8260022499
255.1743418 2.123159816
269.1536063 1.039949043
271.1692564 4.078990904
293.1899918 1.116358385
313.1798211 1.521280641

Name: +ve in-silico MS/MS by CFM-ID for KJERLNHLVKUCEM-VMBOHXENSA-N
ID: KJERLNHLVKUCEM-VMBOHXENSA-N
Comment: Energy0
Num peaks: 18
109.0647913 0.6144745808
113.0960915 0.6455909466
123.0804414 0.9741119608
137.0960915 0.5753743589
163.1117415 0.6335767781
167.1430416 0.6493200743
177.1273916 0.9781154901
191.1430416 0.5549199235
205.1586917 0.5429034693
231.1743418 0.6381791049
253.1950772 3.456777323
255.1743418 0.5828422702
259.2056419 0.6761882379
261.1849065 0.5687034753
261.221292 0.8606937255
271.2056419 36.56620687
273.1849065 0.9414572798
289.2162066 29.69938386

Name: +ve in-silico MS/MS by CFM-ID for KJERLNHLVKUCEM-VMBOHXENSA-N
ID: KJERLNHLVKUCEM-VMBOHXENSA-N
Comment: Energy1
Num peaks: 31
41.03857658 1.051163352
107.0491413 0.9056900566
109.0647913 1.260696077
121.0647913 0.9827849386
123.0804414 1.216388053
137.0960915 0.9944238507
161.0960915 1.005747779
163.1117415 1.192179217
175.1117415 0.9827849386
177.1273916 1.363647693
189.1273916 1.365188985
191.1430416 1.555166319
201.1273916 0.9918134021
201.1637771 0.9031310181
203.1430416 1.061244952
211.148127 1.56029402
213.1637771 1.893307298
217.1586917 1.218062339
219.1743418 1.359775096
229.1586917 1.962596621
231.1743418 1.961810952
233.1899918 1.276658311
239.1794272 0.9413529645
243.1743418 1.36146935
243.2107273 2.41019329
253.1950772 3.469172224
257.1899918 0.9798171955
259.2056419 1.597819451
261.221292 5.482279432
271.2056419 10.8062681
289.2162066 6.236306566

Name: +ve in-silico MS/MS by CFM-ID for KJERLNHLVKUCEM-VMBOHXENSA-N
ID: KJERLNHLVKUCEM-VMBOHXENSA-N
Comment: Energy2
Num peaks: 31
39.02292652 3.711243161
41.03857658 2.168042506
53.03857658 1.04354159
95.08552677 2.069870513
105.0698767 1.45105031
107.0855268 1.01920097
109.1011768 1.112972096
123.0804414 1.061354413
135.1168269 1.112972096
137.0960915 1.284103072
143.0855268 1.096572251
149.132477 1.02577793
159.1168269 1.092762464
161.132477 1.534695361
163.1117415 1.44220193
163.148127 1.112972096
171.1168269 2.639839979
177.1273916 1.831868815
185.132477 1.981417443
187.148127 1.897286533
191.1430416 1.497687066
199.148127 1.405007642
201.1637771 1.993648758
211.148127 1.24823787
227.1794272 1.185250031
229.1950772 1.235038327
231.1743418 1.168229578
243.1743418 1.732341204
243.2107273 2.308681474
259.2056419 1.914631075
273.1849065 1.791352371

Name: +ve in-silico MS/MS by CFM-ID for FIMYJWIQTVIDQB-PKJGFKEFSA-N
ID: FIMYJWIQTVIDQB-PKJGFKEFSA-N
Comment: Energy0
Num peaks: 16
45.0334912 0.8604554812
119.0491413 0.9798008184
121.0647913 1.072503566
265.1586917 1.637187388
267.1743418 1.193986306
269.1899918 0.8918613067
279.1743418 1.038005732
283.1692564 3.872373912
285.1849065 2.420819276
287.2005565 1.121094476
293.1899918 14.30796682
297.1849065 1.208450603
299.2005565 0.6840252917
311.2005565 32.330998
313.1798211 0.9043698011
329.2111212 15.51846412

Name: +ve in-silico MS/MS by CFM-ID for FIMYJWIQTVIDQB-PKJGFKEFSA-N
ID: FIMYJWIQTVIDQB-PKJGFKEFSA-N
Comment: Energy1
Num peaks: 31
41.00219107 1.080882144
43.01784114 1.201462545
105.0334912 1.175476212
107.0491413 1.43864684
119.0491413 1.086409796
121.0647913 1.418618754
125.0960915 0.9893311819
133.0647913 1.114030828
135.0804414 1.79046236
159.0804414 1.456687658
161.0960915 2.088703206
241.1586917 0.8141292339
253.1586917 1.372329051
257.1536063 0.9550465263
257.1899918 0.8098015036
259.1692564 0.8670214214
265.1586917 2.069991411
267.1743418 1.254278846
269.1899918 1.334576378
271.1692564 0.8249931322
279.1743418 1.150424712
281.1899918 1.246782185
283.1692564 2.29919415
283.2056419 1.25765684
285.1849065 1.392194255
293.1899918 12.64905661
297.1849065 1.12015408
299.2005565 1.090343744
301.2162066 1.299224836
311.2005565 13.0580606
329.2111212 3.694900549

Name: +ve in-silico MS/MS by CFM-ID for FIMYJWIQTVIDQB-PKJGFKEFSA-N
ID: FIMYJWIQTVIDQB-PKJGFKEFSA-N
Comment: Energy2
Num peaks: 31
39.02292652 2.391055264
49.00727645 1.419367167
51.02292652 2.599072562
53.03857658 1.440762586
79.05422664 1.868132627
103.0542266 1.964937341
105.0334912 1.988592356
107.0491413 1.189317705
119.0491413 1.658832918
121.1011768 1.087739788
131.0491413 1.460996736
133.0647913 1.189316633
135.0804414 0.9917028564
157.0647913 1.108536048
161.0960915 1.184891896
241.1586917 1.639509233
243.1743418 1.10899117
253.1586917 1.333375864
255.1743418 1.374667119
257.1536063 1.329867297
257.1899918 1.616291242
265.1586917 1.553278701
267.1743418 4.095085918
269.1536063 1.112606183
269.1899918 1.929448063
279.1743418 1.658771547
281.1899918 1.82663404
283.1692564 1.372488458
283.2056419 1.662027482
293.1899918 1.96757978
313.1798211 1.708527941

Name: +ve in-silico MS/MS by CFM-ID for IHHKCVMULSSIQO-RHNZQBAGSA-N
ID: IHHKCVMULSSIQO-RHNZQBAGSA-N
Comment: Energy0
Num peaks: 16
111.0804414 1.145817073
125.0960915 1.091603119
165.1273916 1.178088831
177.1273916 0.8915635498
179.1430416 0.9838370892
231.1743418 1.416171209
243.1743418 0.8219162383
245.1899918 1.308479448
247.2056419 0.9453007344
253.1950772 3.286995769
257.1899918 0.6837179694
259.2056419 1.224972581
261.221292 1.01217313
271.2056419 34.79147237
273.1849065 1.10014958
289.2162066 28.64184757

Name: +ve in-silico MS/MS by CFM-ID for IHHKCVMULSSIQO-RHNZQBAGSA-N
ID: IHHKCVMULSSIQO-RHNZQBAGSA-N
Comment: Energy1
Num peaks: 31
57.0334912 1.885080378
109.0647913 1.672440735
111.0804414 1.509039966
123.0804414 1.258490449
125.0960915 1.775233292
163.1117415 1.286745078
165.1273916 1.881897568
175.1117415 1.560015023
177.1273916 1.3307136
179.1430416 1.349941054
211.148127 1.277369299
213.1637771 1.896213034
215.1430416 1.382646142
217.1586917 1.575883063
225.1637771 2.594087124
227.1794272 2.206265144
229.1586917 2.320903435
229.1950772 1.245624317
231.1743418 2.915716983
239.1794272 2.308907043
243.1743418 3.305486892
243.2107273 1.703759433
245.1899918 2.656940705
247.2056419 1.066770607
253.1950772 3.227674653
257.1899918 1.340820989
259.2056419 1.679653717
261.221292 3.732039969
271.2056419 10.23219804
273.1849065 1.574575484
289.2162066 6.55928848

Name: +ve in-silico MS/MS by CFM-ID for IHHKCVMULSSIQO-RHNZQBAGSA-N
ID: IHHKCVMULSSIQO-RHNZQBAGSA-N
Comment: Energy2
Num peaks: 31
41.03857658 1.988224556
51.02292652 1.723231999
53.03857658 1.042900103
91.05422664 1.698964794
93.06987671 1.303876853
105.0698767 1.843073825
125.0960915 1.281303284
131.0855268 0.9885177638
145.1011768 1.691904866
147.1168269 0.9833177963
151.1117415 1.135446412
165.1273916 1.264453718
175.1117415 1.453659133
177.1273916 1.438750813
197.132477 2.211166849
211.148127 3.810522002
213.1637771 1.742539955
217.1586917 1.327727529
225.1637771 2.923319433
227.1794272 1.195420045
229.1586917 1.481163181
229.1950772 1.815945392
231.1743418 2.763529925
239.1794272 1.628301042
241.1950772 2.418519175
243.1743418 2.259899461
243.2107273 3.14505245
245.1899918 2.381921549
259.2056419 1.26154993
261.221292 1.167365687
273.1849065 1.885750599

Name: +ve in-silico MS/MS by CFM-ID for OKJCFMUGMSVJBG-ABEVXSGRSA-N
ID: OKJCFMUGMSVJBG-ABEVXSGRSA-N
Comment: Energy0
Num peaks: 13
113.0960915 0.6649354209
123.0804414 1.00113773
163.1117415 0.6513228694
167.1430416 0.6649354209
177.1273916 1.005556813
245.1899918 0.6406936797
247.2056419 0.6572255945
253.1950772 3.539844428
259.2056419 0.6956860258
261.221292 0.8954414499
271.2056419 37.758907
273.1849065 1.082971072
289.2162066 30.95029448

Name: +ve in-silico MS/MS by CFM-ID for OKJCFMUGMSVJBG-ABEVXSGRSA-N
ID: OKJCFMUGMSVJBG-ABEVXSGRSA-N
Comment: Energy1
Num peaks: 31
107.0491413 0.9548127405
109.0647913 1.36960731
113.0960915 0.9340579956
121.0647913 1.067078829
123.0804414 1.316281213
137.0960915 1.077452599
161.0960915 1.092157628
163.1117415 1.296159021
175.1117415 1.067078829
177.1273916 1.479657766
189.1273916 1.472573136
191.1430416 1.687199049
201.1637771 1.321744803
213.1637771 1.323042424
229.1586917 1.757542983
229.1950772 1.121302145
231.1743418 2.048617317
233.1899918 1.007705862
235.2056419 1.937435153
239.1794272 1.004393445
243.1743418 1.846016851
243.2107273 2.768804733
245.1899918 1.32729597
247.2056419 1.327692069
253.1950772 3.698116966
257.1899918 1.074517877
259.2056419 1.74439348
261.221292 6.296338458
271.2056419 11.88857195
273.1849065 1.114603224
289.2162066 7.166315285

Name: +ve in-silico MS/MS by CFM-ID for OKJCFMUGMSVJBG-ABEVXSGRSA-N
ID: OKJCFMUGMSVJBG-ABEVXSGRSA-N
Comment: Energy2
Num peaks: 31
39.02292652 2.485432084
41.03857658 1.329174074
53.03857658 1.404572833
95.08552677 2.165815178
109.1011768 1.162495234
117.0698767 1.148076929
119.0855268 1.536672429
135.1168269 1.162495234
137.0960915 1.342322964
143.0855268 1.148076929
149.132477 1.373897456
159.1168269 1.141702531
161.132477 1.749102045
163.1117415 1.508133438
163.148127 1.162495234
171.1168269 2.169340273
177.1273916 1.916882542
191.1430416 1.56608082
201.1637771 1.6868241
203.1794272 1.173192354
213.1637771 1.506618873
217.1950772 2.114684252
227.1794272 1.627246498
229.1586917 1.42122003
229.1950772 1.776228782
231.1743418 1.35873671
243.1743418 1.984027684
243.2107273 2.940716222
255.1743418 1.151630163
259.2056419 2.006316454
273.1849065 1.708349768

Name: +ve in-silico MS/MS by CFM-ID for LKABUQNJWMHBKS-FIAUESIKSA-N
ID: LKABUQNJWMHBKS-FIAUESIKSA-N
Comment: Energy0
Num peaks: 19
109.0647913 0.5979101461
113.0960915 0.6273587282
123.0804414 0.9509792748
137.0960915 0.5600093371
163.1117415 0.6166332994
167.1430416 0.631013859
177.1273916 0.9519367975
231.1743418 0.7430471578
233.1899918 0.838170328
243.1743418 0.7304009813
245.1899918 1.004963478
253.1950772 3.373447824
259.2056419 0.6578304302
261.1849065 1.116782265
261.221292 0.8450788872
263.2005565 1.172602839
271.2056419 35.40783462
273.1849065 0.6793054268
289.2162066 28.53243102

Name: +ve in-silico MS/MS by CFM-ID for LKABUQNJWMHBKS-FIAUESIKSA-N
ID: LKABUQNJWMHBKS-FIAUESIKSA-N
Comment: Energy1
Num peaks: 31
81.0334912 1.354192567
109.0647913 1.263509112
121.0647913 0.985124226
123.0804414 1.36721579
137.0960915 0.9967240287
161.0960915 1.008083997
163.1117415 1.194892839
167.1430416 0.8899117097
175.1117415 0.985124226
177.1273916 1.366780584
189.1273916 1.368185571
191.1430416 1.558442906
201.1273916 0.9935890262
203.1430416 1.06329894
213.1637771 1.051923479
215.1794272 1.451930073
229.1586917 3.012056374
231.1743418 1.977636437
233.1899918 2.198529805
235.2056419 0.997420504
239.1794272 0.9443109002
243.1743418 1.24302809
243.2107273 2.590851797
245.1899918 0.9948566708
253.1950772 3.481214595
257.1899918 0.9816942045
259.2056419 1.600732372
261.221292 5.765863716
271.2056419 10.85097238
273.1849065 0.9621991933
289.2162066 6.254416541

Name: +ve in-silico MS/MS by CFM-ID for LKABUQNJWMHBKS-FIAUESIKSA-N
ID: LKABUQNJWMHBKS-FIAUESIKSA-N
Comment: Energy2
Num peaks: 31
39.02292652 2.115901435
41.03857658 1.2303093
51.02292652 1.544554182
95.08552677 1.272065715
105.0698767 1.401841597
109.1011768 1.071967541
123.0804414 1.755751784
135.1168269 1.071967541
137.0960915 1.237495945
143.0855268 1.065761241
149.132477 0.9924477968
159.1168269 1.053620767
161.132477 1.615086013
163.1117415 1.390993839
163.148127 1.071967541
171.1168269 2.565666903
177.1273916 1.769478401
185.132477 1.902269637
187.148127 1.821864212
189.1637771 1.105712808
191.1430416 1.444999849
213.1637771 2.968520091
215.1794272 2.793257304
217.1950772 1.507756085
229.1586917 2.020333532
231.1743418 1.451537287
243.1743418 1.759147535
243.2107273 2.725723111
245.1899918 1.132870911
259.2056419 1.859858639
273.1849065 1.77977701

Name: +ve in-silico MS/MS by CFM-ID for GVKVGOGUDSJCLX-OFELHODLSA-N
ID: GVKVGOGUDSJCLX-OFELHODLSA-N
Comment: Energy0
Num peaks: 15
39.02292652 0.9270328121
41.03857658 8.143327105
129.0910061 0.7472331646
133.0647913 0.7357377366
147.0804414 1.127479021
183.1379563 1.025731133
197.1536063 0.7402829355
201.1273916 0.7618125223
253.1586917 1.455704053
267.1743418 0.9680553948
271.1692564 4.552465996
289.1798211 3.059144799
293.1899918 5.04613153
311.2005565 13.06744267
329.2111212 37.9957726

Name: +ve in-silico MS/MS by CFM-ID for GVKVGOGUDSJCLX-OFELHODLSA-N
ID: GVKVGOGUDSJCLX-OFELHODLSA-N
Comment: Energy1
Num peaks: 31
39.02292652 2.459930137
41.03857658 26.50427849
129.0910061 0.8021974321
131.0491413 0.8285220194
133.0647913 1.447126704
143.1066561 0.6136962989
145.0647913 1.016426428
147.0804414 2.002797281
151.1117415 0.5773181207
161.0960915 0.9024240606
163.1117415 0.5780434711
165.1273916 0.6219045246
169.1223062 1.1619065
183.1379563 1.618950546
197.1536063 1.541138946
201.1273916 0.6362985432
213.1273916 1.009115289
215.1430416 0.8246549206
253.1586917 2.494562328
255.1743418 1.001873604
267.1743418 1.21256209
269.1536063 0.7411652802
271.1692564 5.601725103
273.221292 0.7783515738
289.1798211 2.444696508
293.1899918 3.76212854
301.1798211 0.6476252397
301.2162066 0.7411793196
311.2005565 5.155591498
313.1798211 1.420344866
329.2111212 5.45145964

Name: +ve in-silico MS/MS by CFM-ID for GVKVGOGUDSJCLX-OFELHODLSA-N
ID: GVKVGOGUDSJCLX-OFELHODLSA-N
Comment: Energy2
Num peaks: 31
25.00727645 1.086982807
39.02292652 1.985031055
41.03857658 22.97439905
43.05422664 0.7571162412
65.03857658 0.8951427131
67.05422664 1.180593254
111.0804414 0.9535876097
125.0960915 0.7302206366
129.0698767 1.19634345
139.075356 0.7464427488
141.0910061 0.7353731628
143.0855268 0.8962594015
147.0804414 0.7891800419
157.1011768 1.981141215
195.1168269 0.9946641639
197.132477 1.76337599
211.148127 0.7811307701
213.1273916 0.9658678376
225.1273916 0.8369318062
241.1586917 0.7462084653
243.1743418 2.354267847
245.1536063 0.8309594507
247.1692564 1.209715985
251.1430416 1.615993706
253.1586917 2.30759242
255.1379563 0.8260022499
255.1743418 2.123159816
269.1536063 1.039949043
271.1692564 4.078990904
293.1899918 1.116358385
313.1798211 1.521280641

Name: +ve in-silico MS/MS by CFM-ID for FMGSKLZLMKYGDP-INNQQZFDSA-N
ID: FMGSKLZLMKYGDP-INNQQZFDSA-N
Comment: Energy0
Num peaks: 13
111.0804414 1.180150647
125.0960915 1.121698756
165.1273916 1.215082098
177.1273916 0.8823476237
179.1430416 1.013656733
231.1743418 1.000827246
245.1899918 0.9978035635
253.1950772 3.441575832
259.2056419 1.252774021
261.221292 0.9885204087
271.2056419 36.53379019
273.1849065 0.9401229603
289.2162066 29.76674542

Name: +ve in-silico MS/MS by CFM-ID for FMGSKLZLMKYGDP-INNQQZFDSA-N
ID: FMGSKLZLMKYGDP-INNQQZFDSA-N
Comment: Energy1
Num peaks: 31
97.06479133 1.052460887
109.0647913 1.613599973
111.0804414 1.469769537
123.0804414 1.128812104
125.0960915 1.580125265
151.1117415 1.053212156
163.1117415 1.360489624
165.1273916 1.983053156
173.132477 1.263676874
175.1117415 1.646684662
177.1273916 1.248765046
179.1430416 1.420705123
211.148127 1.091519407
215.1430416 1.44263583
217.1586917 1.658104517
225.1637771 1.52517397
227.1794272 1.177202364
229.1586917 2.11620713
231.1743418 2.551504201
239.1794272 2.509221941
241.1950772 0.9139571828
243.1743418 2.573315398
243.2107273 1.956153645
245.1899918 2.070040395
253.1950772 3.465228907
257.1899918 1.411641235
259.2056419 1.674107728
261.221292 3.756008169
271.2056419 11.18357487
273.1849065 1.041052166
289.2162066 7.072311198

Name: +ve in-silico MS/MS by CFM-ID for FMGSKLZLMKYGDP-INNQQZFDSA-N
ID: FMGSKLZLMKYGDP-INNQQZFDSA-N
Comment: Energy2
Num peaks: 31
41.03857658 1.287145608
51.02292652 2.900691671
53.03857658 1.542146024
57.06987671 1.675651578
91.05422664 2.547415023
93.06987671 1.357047075
117.0698767 1.307491696
119.0855268 1.702033022
145.1011768 1.821650832
151.1117415 1.227241852
157.1011768 2.029252979
159.1168269 1.347627901
165.1273916 1.365200034
171.1168269 1.530585998
173.132477 1.543476776
175.1117415 1.569256627
197.132477 1.793102108
211.148127 2.830710442
215.1794272 1.22285121
217.1586917 1.432182567
225.1637771 2.319776013
229.1586917 1.357481408
231.1743418 2.343076031
231.2107273 1.199345707
239.1794272 1.738040589
241.1950772 1.792286212
243.1743418 1.506043043
243.2107273 4.024429249
245.1899918 2.291385493
255.1743418 1.130615465
273.1849065 1.381129036

Name: +ve in-silico MS/MS by CFM-ID for MUMGGOZAMZWBJJ-KZYORJDKSA-N
ID: MUMGGOZAMZWBJJ-KZYORJDKSA-N
Comment: Energy0
Num peaks: 17
109.0647913 0.6190337139
113.0960915 0.6510903788
123.0804414 0.98438407
137.0960915 0.5797845764
163.1117415 0.6384666622
167.1430416 0.6510903788
177.1273916 0.9856941046
191.1430416 0.5591642083
219.1743418 0.547807598
245.1899918 0.6273371169
247.2056419 0.643245096
253.1950772 3.476594299
259.2056419 0.6817669822
261.221292 0.8769122074
271.2056419 36.87342032
273.1849065 0.9966546489
289.2162066 30.05610467

Name: +ve in-silico MS/MS by CFM-ID for MUMGGOZAMZWBJJ-KZYORJDKSA-N
ID: MUMGGOZAMZWBJJ-KZYORJDKSA-N
Comment: Energy1
Num peaks: 31
67.01784114 1.203853493
107.0491413 0.9543027377
109.0647913 1.297345641
121.0647913 1.030327336
123.0804414 1.457352834
137.0960915 1.065563601
161.0960915 1.079278086
163.1117415 1.279801515
175.1117415 1.055045505
177.1273916 1.462333899
189.1273916 1.422880769
191.1430416 1.664936973
213.1637771 0.9206406827
215.1430416 1.071169842
217.1586917 1.142882045
229.1586917 1.710410805
229.1950772 1.120045765
231.1743418 1.917863839
233.1899918 1.623705426
239.1794272 1.006029587
243.1743418 1.817110716
243.2107273 2.74087658
245.1899918 1.308844118
247.2056419 1.302826593
253.1950772 3.71550689
257.1899918 1.054388647
259.2056419 1.713303352
261.221292 6.181423909
271.2056419 11.8633361
273.1849065 1.044409186
289.2162066 6.96592419

Name: +ve in-silico MS/MS by CFM-ID for MUMGGOZAMZWBJJ-KZYORJDKSA-N
ID: MUMGGOZAMZWBJJ-KZYORJDKSA-N
Comment: Energy2
Num peaks: 31
39.02292652 3.037775039
41.03857658 1.31830279
51.02292652 1.63274822
53.03857658 1.51547792
95.08552677 1.362560705
109.1011768 1.154112784
119.0855268 1.985550593
123.0804414 1.564435517
135.1168269 1.154112784
137.0960915 1.332261186
149.132477 1.362560705
159.1168269 1.405149063
161.132477 1.735881882
163.1117415 1.496535883
163.148127 1.154112784
171.1168269 2.154840764
177.1273916 1.901458576
191.1430416 1.553994587
199.148127 2.054194116
201.1637771 1.96700076
203.1794272 1.1923717
213.1637771 1.457348224
215.1794272 1.428897811
227.1794272 1.615722829
229.1586917 1.311055554
229.1950772 1.764047724
231.1743418 1.312599041
243.1743418 1.967639958
243.2107273 2.915627703
259.2056419 1.988068941
273.1849065 1.815821068

Name: +ve in-silico MS/MS by CFM-ID for FMGSKLZLMKYGDP-HKQXQEGQSA-N
ID: FMGSKLZLMKYGDP-HKQXQEGQSA-N
Comment: Energy0
Num peaks: 13
111.0804414 1.18025707
125.0960915 1.121799737
165.1273916 1.21518923
177.1273916 0.8824260985
179.1430416 1.013748463
231.1743418 1.00091332
245.1899918 0.9978905206
253.1950772 3.441802546
259.2056419 1.252888494
261.221292 0.9886133247
271.2056419 36.53724562
273.1849065 0.9402114851
289.2162066 29.77066731

Name: +ve in-silico MS/MS by CFM-ID for FMGSKLZLMKYGDP-HKQXQEGQSA-N
ID: FMGSKLZLMKYGDP-HKQXQEGQSA-N
Comment: Energy1
Num peaks: 31
97.06479133 1.052170029
109.0647913 1.647773978
111.0804414 1.469335029
123.0804414 1.12846379
125.0960915 1.579659994
151.1117415 1.052925161
163.1117415 1.360088033
165.1273916 1.982495225
173.132477 1.263386272
175.1117415 1.646222459
177.1273916 1.248392528
179.1430416 1.420295604
211.148127 1.091268396
215.1430416 1.442225966
217.1586917 1.657649202
225.1637771 1.524823233
227.1794272 1.176931648
229.1586917 2.11559428
231.1743418 2.55078576
239.1794272 2.508644907
241.1950772 0.9137470044
243.1743418 2.57254805
243.2107273 1.955703797
245.1899918 2.069444924
253.1950772 3.464432024
257.1899918 1.411196075
259.2056419 1.673599821
261.221292 3.754886793
271.2056419 11.17975324
273.1849065 1.040749689
289.2162066 7.0690588

Name: +ve in-silico MS/MS by CFM-ID for FMGSKLZLMKYGDP-HKQXQEGQSA-N
ID: FMGSKLZLMKYGDP-HKQXQEGQSA-N
Comment: Energy2
Num peaks: 31
39.02292652 1.096061841
51.02292652 2.868737726
53.03857658 1.52258459
57.06987671 1.676714067
91.05422664 2.549030275
93.06987671 1.357907544
117.0698767 1.308320744
119.0855268 1.703112239
145.1011768 1.822805895
151.1117415 1.228029096
157.1011768 2.030539677
159.1168269 1.348482398
165.1273916 1.366083679
171.1168269 1.531556504
173.132477 1.544455456
175.1117415 1.570265544
197.132477 1.794239069
211.148127 2.832505324
215.1794272 1.223626589
217.1586917 1.433101449
225.1637771 2.321246925
229.1586917 1.35838712
231.1743418 2.344584095
231.2107273 1.200106181
239.1794272 1.739142636
241.1950772 1.793422656
243.1743418 1.507023557
243.2107273 4.026981038
245.1899918 2.292858122
255.1743418 1.13133236
273.1849065 1.382023919

Name: +ve in-silico MS/MS by CFM-ID for OKJCFMUGMSVJBG-MISPCMORSA-N
ID: OKJCFMUGMSVJBG-MISPCMORSA-N
Comment: Energy0
Num peaks: 13
113.0960915 0.6640384372
123.0804414 0.9998997247
163.1117415 0.6505210105
167.1430416 0.6640384372
177.1273916 1.004314629
245.1899918 0.6398491349
247.2056419 0.6563131595
253.1950772 3.536497245
259.2056419 0.6947781414
261.221292 0.8942324601
271.2056419 37.70756639
273.1849065 1.081550433
289.2162066 30.89179059

Name: +ve in-silico MS/MS by CFM-ID for OKJCFMUGMSVJBG-MISPCMORSA-N
ID: OKJCFMUGMSVJBG-MISPCMORSA-N
Comment: Energy1
Num peaks: 31
107.0491413 0.9689704883
109.0647913 1.311510754
113.0960915 0.9322196536
121.0647913 1.065113286
123.0804414 1.313830595
137.0960915 1.075519784
161.0960915 1.09014646
163.1117415 1.293743053
175.1117415 1.065113286
177.1273916 1.476959396
189.1273916 1.469818829
191.1430416 1.684146626
201.1637771 1.319740451
213.1637771 1.321036104
229.1586917 1.754277303
229.1950772 1.119601753
231.1743418 2.044554242
233.1899918 1.005649906
235.2056419 1.933668586
239.1794272 1.002870338
243.1743418 1.842541637
243.2107273 2.764605995
245.1899918 1.32468444
247.2056419 1.325005651
253.1950772 3.692508978
257.1899918 1.072343148
259.2056419 1.741036192
261.221292 6.283926412
271.2056419 11.86220337
273.1849065 1.112479641
289.2162066 7.144597129

Name: +ve in-silico MS/MS by CFM-ID for OKJCFMUGMSVJBG-MISPCMORSA-N
ID: OKJCFMUGMSVJBG-MISPCMORSA-N
Comment: Energy2
Num peaks: 31
39.02292652 2.72281866
41.03857658 1.322135989
53.03857658 1.389099565
95.08552677 2.15434701
109.1011768 1.156339727
117.0698767 1.141997769
119.0855268 1.528535623
135.1168269 1.156339727
137.0960915 1.335125604
143.0855268 1.141997769
149.132477 1.366622557
159.1168269 1.135657123
161.132477 1.739840407
163.1117415 1.500024531
163.148127 1.156339727
171.1168269 2.15785344
177.1273916 1.906523419
191.1430416 1.557681962
201.1637771 1.677892229
203.1794272 1.166980205
213.1637771 1.498641203
217.1950772 2.103486826
227.1794272 1.618630095
229.1586917 1.413553648
229.1950772 1.766823506
231.1743418 1.351340584
243.1743418 1.973403639
243.2107273 2.92514489
255.1743418 1.145532188
259.2056419 1.995486508
273.1849065 1.699113693

Name: +ve in-silico MS/MS by CFM-ID for JBVNBBXAMBZTMQ-CEGNMAFCSA-N
ID: JBVNBBXAMBZTMQ-CEGNMAFCSA-N
Comment: Energy0
Num peaks: 22
109.0647913 0.6014478357
123.0804414 0.8307982322
135.0804414 0.6003204087
155.1066561 0.8614288564
161.0960915 0.6003204087
175.1117415 0.8995002912
195.1379563 0.5976105293
209.1536063 0.8307982322
229.1586917 0.831331194
255.1743418 0.7705376975
257.1899918 0.646224015
259.1692564 0.9104203176
267.1743418 0.6160903221
273.1849065 0.6701599753
283.1692564 1.354847548
285.1849065 4.0587889
287.2005565 2.794459149
293.1899918 2.010855793
301.2162066 0.6661658009
311.2005565 15.30532405
313.1798211 2.167348884
329.2111212 41.79562339

Name: +ve in-silico MS/MS by CFM-ID for JBVNBBXAMBZTMQ-CEGNMAFCSA-N
ID: JBVNBBXAMBZTMQ-CEGNMAFCSA-N
Comment: Energy1
Num peaks: 31
67.01784114 1.153835694
107.0491413 0.8929602218
109.0647913 0.9184411291
119.0491413 0.9771203842
135.0804414 0.9064863942
161.0960915 0.9064863942
175.1117415 1.201685975
187.1117415 1.392847302
189.1273916 0.9930160283
227.1430416 1.181727625
229.1586917 1.661789451
241.1586917 1.163966586
243.1743418 1.748631095
253.1586917 1.896695228
255.1379563 1.005365264
255.1743418 1.571105641
257.1536063 1.374948783
257.1899918 3.546456651
259.1692564 1.139175109
269.1536063 0.9497037759
271.1692564 1.690090175
273.1849065 1.638039604
283.1692564 1.521009546
285.1849065 2.430868983
287.2005565 3.139394417
293.1899918 2.209906843
299.2005565 0.9104939454
301.2162066 4.492101769
311.2005565 6.231146933
313.1798211 1.883475455
329.2111212 6.448490483

Name: +ve in-silico MS/MS by CFM-ID for JBVNBBXAMBZTMQ-CEGNMAFCSA-N
ID: JBVNBBXAMBZTMQ-CEGNMAFCSA-N
Comment: Energy2
Num peaks: 31
49.00727645 1.105660584
51.02292652 2.633695252
65.03857658 1.47258835
79.05422664 1.086525857
93.06987671 1.183234495
105.0334912 1.375387748
107.0491413 2.022302597
109.0647913 1.216415799
117.0698767 1.791315884
119.0855268 2.641638915
135.0804414 1.057582485
145.1011768 2.570481286
159.0804414 1.827764792
161.0960915 1.057582485
169.1011768 1.295217561
171.1168269 1.872276776
185.132477 3.103081778
187.148127 1.269666764
197.132477 1.829584716
209.132477 1.201045701
223.148127 2.334047667
225.1637771 1.136836626
229.1586917 1.407469758
229.1950772 1.860436711
237.1637771 2.676334027
239.1794272 1.825387918
243.1743418 1.479075891
253.1586917 1.386284483
257.1899918 1.365507051
287.2005565 1.339715255
313.1798211 1.920479242

Name: +ve in-silico MS/MS by CFM-ID for SIGSPDASOTUPFS-XUDSTZEESA-N
ID: SIGSPDASOTUPFS-XUDSTZEESA-N
Comment: Energy0
Num peaks: 18
109.0647913 0.8477986225
147.0804414 0.794564658
149.0960915 1.491754717
163.1117415 1.493537166
203.1430416 0.8873731264
239.1430416 0.8658147647
241.1586917 1.768834943
243.1743418 1.018376596
255.1743418 0.9372382721
267.1743418 0.802217697
269.1899918 0.9721485716
275.1794272 1.136994562
281.1536063 0.9122266022
283.1692564 2.810420649
285.1849065 1.538790418
293.1899918 17.04722719
295.1692564 2.318119545
311.2005565 42.90433473

Name: +ve in-silico MS/MS by CFM-ID for SIGSPDASOTUPFS-XUDSTZEESA-N
ID: SIGSPDASOTUPFS-XUDSTZEESA-N
Comment: Energy1
Num peaks: 31
67.01784114 0.8687589453
147.0804414 1.373683363
149.0960915 1.53628005
161.0960915 1.183300186
163.1117415 1.608241255
175.1117415 1.392931622
177.1273916 0.9151860266
203.1430416 1.048003068
225.1637771 0.9388712194
231.1743418 0.9366923089
237.1273916 1.220619123
239.1430416 4.838632571
241.1586917 2.827321525
243.1743418 2.445650351
251.1430416 1.712849172
253.1586917 3.545710449
255.1743418 2.556595287
257.1899918 2.04059955
259.2056419 1.721602564
265.1586917 2.017908843
267.1743418 1.425480317
269.1899918 1.69168846
275.1794272 1.003603004
277.1586917 0.9009097049
281.1536063 3.745844191
283.1692564 2.486045124
283.2056419 4.259400063
285.1849065 1.524632799
293.1899918 4.75323444
295.1692564 2.488931068
311.2005565 5.786349908

Name: +ve in-silico MS/MS by CFM-ID for SIGSPDASOTUPFS-XUDSTZEESA-N
ID: SIGSPDASOTUPFS-XUDSTZEESA-N
Comment: Energy2
Num peaks: 31
39.02292652 2.190227672
43.05422664 5.391597727
51.02292652 2.239194302
65.03857658 1.632730899
67.05422664 1.154023103
105.0698767 2.549559169
119.0491413 1.111546588
131.0855268 2.664245983
145.0647913 1.469490506
147.0804414 0.97640813
149.0960915 0.9983943599
157.1011768 1.489787438
159.1168269 2.274380085
163.1117415 0.9840005539
171.1168269 2.114330956
185.132477 1.027190886
197.132477 1.212148492
221.132477 1.018854112
223.148127 0.9789276372
225.1637771 2.350825403
229.1950772 1.375140465
231.1743418 1.110552647
237.1637771 1.752010873
239.1794272 1.05832701
241.1950772 1.89389451
251.1430416 3.138009764
253.1586917 2.152209958
265.1586917 1.175693499
269.1899918 1.435746115
283.1692564 1.04746754
295.1692564 2.057521456

Name: +ve in-silico MS/MS by CFM-ID for RNKTVAMGERKTEZ-JXAWBTAJSA-N
ID: RNKTVAMGERKTEZ-JXAWBTAJSA-N
Comment: Energy0
Num peaks: 15
57.06987671 4.667611916
67.05422664 1.815173099
83.04914126 1.777574795
85.06479133 10.69859095
91.05422664 3.742839109
185.132477 1.795864508
187.148127 17.11432286
195.1379563 1.308076657
197.1536063 2.385038764
205.1586917 1.726707043
211.1692564 1.600884144
245.1536063 1.043814872
247.1692564 1.775248584
271.2056419 3.112741306
289.2162066 25.93699366

Name: +ve in-silico MS/MS by CFM-ID for RNKTVAMGERKTEZ-JXAWBTAJSA-N
ID: RNKTVAMGERKTEZ-JXAWBTAJSA-N
Comment: Energy1
Num peaks: 26
39.02292652 1.36581651
41.03857658 2.165574999
43.05422664 3.937898192
45.0334912 1.421675921
53.03857658 1.048389559
55.05422664 1.252714054
57.06987671 9.557862178
67.05422664 3.578048112
69.06987671 2.432757723
71.08552677 3.496433358
83.04914126 0.9836704342
85.06479133 9.274998772
91.05422664 4.172040543
93.06987671 1.442432048
97.10117684 0.8981715775
107.0855268 1.787037427
109.1011768 2.26596032
115.0542266 0.9222495627
131.0855268 1.455552565
187.148127 16.66468666
195.1379563 1.214437682
205.1586917 2.615942677
211.1692564 1.318566605
231.1379563 0.9210516242
271.2056419 0.9955077066
289.2162066 2.961233189

Name: +ve in-silico MS/MS by CFM-ID for RNKTVAMGERKTEZ-JXAWBTAJSA-N
ID: RNKTVAMGERKTEZ-JXAWBTAJSA-N
Comment: Energy2
Num peaks: 25
39.02292652 2.561448763
41.03857658 10.25549007
43.05422664 5.794731401
53.03857658 2.756519047
55.05422664 5.302139545
57.06987671 13.60309169
59.08552677 1.642714025
65.03857658 1.200778597
67.05422664 2.389043121
69.06987671 1.673835756
71.08552677 1.835854043
85.06479133 3.809017951
91.05422664 3.811923307
95.08552677 2.429834594
97.10117684 1.385624337
107.0855268 2.098469866
109.1011768 1.800330368
115.0542266 2.85289703
117.0698767 1.966249839
131.0855268 2.124892135
143.0855268 1.363198878
145.1011768 1.019285257
171.1168269 1.419197377
173.132477 1.802425717
187.148127 3.295896458

Name: +ve in-silico MS/MS by CFM-ID for NRKDGGOZWKDHMW-UHFFFAOYSA-N
ID: NRKDGGOZWKDHMW-UHFFFAOYSA-N
Comment: Energy0
Num peaks: 6
285.148521 2.080450422
285.221292 2.112676712
287.164171 6.174339208
311.2005565 2.367137443
313.1798211 1.415377808
329.2111212 71.75619759

Name: +ve in-silico MS/MS by CFM-ID for NRKDGGOZWKDHMW-UHFFFAOYSA-N
ID: NRKDGGOZWKDHMW-UHFFFAOYSA-N
Comment: Energy1
Num peaks: 29
39.02292652 1.005871666
41.03857658 1.257812722
43.05422664 3.613233116
45.06987671 0.756184241
55.05422664 0.7234734438
57.06987671 1.142742732
229.1223062 0.6871678228
231.1379563 0.6383659521
243.1743418 1.355853052
257.1536063 0.8522903678
259.1692564 2.396253845
269.1536063 0.8994535197
271.1328709 1.758439469
273.148521 1.24844492
273.221292 1.228748284
281.1899918 1.343229887
283.2056419 1.538141355
285.148521 3.333013297
285.1849065 1.282781978
285.221292 4.232977192
287.164171 9.005015842
289.1798211 0.9974947697
297.1849065 1.762032103
299.2005565 2.006090174
301.1798211 0.9468753247
301.2162066 11.55961566
311.2005565 3.236809077
313.1798211 2.277404005
329.2111212 16.9568022

Name: +ve in-silico MS/MS by CFM-ID for NRKDGGOZWKDHMW-UHFFFAOYSA-N
ID: NRKDGGOZWKDHMW-UHFFFAOYSA-N
Comment: Energy2
Num peaks: 31
39.02292652 1.838923979
41.03857658 5.498635411
43.05422664 1.612838977
49.00727645 1.135762954
55.05422664 6.563413289
57.06987671 8.578344947
65.03857658 3.111033907
67.05422664 2.352899973
69.06987671 1.659918756
197.0960915 3.069910861
199.1117415 3.540207926
201.1273916 2.160845913
203.1430416 1.402404909
225.1637771 1.430692853
227.1066561 2.289714558
229.1223062 0.883703239
231.1379563 0.9344507895
239.1794272 1.089272704
241.1586917 1.505439874
241.1950772 0.9698979968
253.1950772 3.170718655
273.1849065 1.870420613
281.1899918 2.76596409
283.2056419 2.336703342
285.221292 0.9870801287
293.1899918 1.138728818
297.1849065 1.033949595
299.164171 1.884656549
301.2162066 0.9088482076
311.2005565 1.004683177
313.1798211 6.055462137

Name: +ve in-silico MS/MS by CFM-ID for CZHYZLLLSCZMRL-NTCAYCPXSA-N
ID: CZHYZLLLSCZMRL-NTCAYCPXSA-N
Comment: Energy0
Num peaks: 19
55.05422664 1.663321958
69.06987671 1.612952943
107.0855268 1.113006406
109.1011768 2.210144387
111.1168269 1.721304155
123.1168269 3.425503827
137.132477 1.090611497
173.0597059 1.122010585
187.075356 3.82393002
199.075356 1.624891247
201.0910061 1.399731783
227.1066561 0.9676843346
241.1223062 1.436956754
255.1379563 1.351682262
267.1379563 4.520975714
269.1536063 4.177062591
271.1692564 1.124916671
293.1899918 2.471071618
311.2005565 43.68374658

Name: +ve in-silico MS/MS by CFM-ID for CZHYZLLLSCZMRL-NTCAYCPXSA-N
ID: CZHYZLLLSCZMRL-NTCAYCPXSA-N
Comment: Energy1
Num peaks: 31
39.02292652 1.821458799
55.05422664 4.764485474
65.03857658 2.45925453
67.05422664 2.638896123
69.06987671 3.413487527
79.05422664 1.30959302
81.06987671 2.247631149
83.08552677 1.669024272
107.0855268 2.411182034
109.1011768 1.533867324
119.0855268 2.064891873
121.1011768 1.349877791
123.1168269 6.416145097
137.132477 1.830356973
159.0804414 1.392356568
171.0440559 1.053119811
173.0597059 1.025975636
183.0440559 2.509308348
185.0597059 1.72630812
187.075356 7.636743865
197.0597059 1.42909577
199.075356 2.007417678
201.0910061 1.238177339
241.1223062 1.864180875
255.1379563 1.396475117
267.1379563 1.144925193
271.1692564 1.118737694
281.1899918 2.646393819
283.2056419 2.873265336
293.1899918 1.358405035
311.2005565 5.121048613

Name: +ve in-silico MS/MS by CFM-ID for CZHYZLLLSCZMRL-NTCAYCPXSA-N
ID: CZHYZLLLSCZMRL-NTCAYCPXSA-N
Comment: Energy2
Num peaks: 31
39.02292652 2.84242024
41.03857658 2.560538807
49.00727645 1.163360666
51.02292652 2.975127829
53.03857658 4.68417523
55.05422664 11.62240271
57.06987671 0.9080376771
63.02292652 1.268439841
65.03857658 7.003618312
67.05422664 6.340432298
69.06987671 4.411347441
79.05422664 2.467194121
81.06987671 1.95063846
105.0334912 1.100748584
107.0855268 0.9515868393
119.0855268 0.9323009419
123.1168269 1.071382863
129.0334912 2.171686474
145.0647913 1.509872305
155.0491413 1.41850484
157.0647913 1.174379665
159.0804414 1.392362644
175.148127 1.282765959
183.0440559 1.033832396
185.0597059 1.561406093
187.075356 2.923726087
205.1586917 1.315277513
279.1743418 1.037779648
281.1899918 1.413818011
293.1899918 2.134236348
295.1692564 1.881612147

Name: +ve in-silico MS/MS by CFM-ID for PTHXJDIHJNGHDK-HWKANZROSA-N
ID: PTHXJDIHJNGHDK-HWKANZROSA-N
Comment: Energy0
Num peaks: 22
91.05422664 1.212545548
105.0698767 0.4552771154
119.0855268 0.4473712469
131.0855268 0.8157606231
133.1011768 0.6026365087
145.1011768 0.4435709059
159.1168269 0.4467483046
173.132477 0.4511353441
179.1430416 0.5917697292
187.148127 0.4541473351
193.1586917 0.5885783929
197.1536063 0.6053882341
201.1637771 0.4541473351
211.1692564 0.6018654223
227.1794272 0.5567657717
229.1950772 2.168637088
241.1950772 0.6361685417
243.2107273 5.130124139
245.2263773 0.5427757053
253.1950772 6.192816476
271.2056419 39.29349783
289.2162066 17.60108293

Name: +ve in-silico MS/MS by CFM-ID for PTHXJDIHJNGHDK-HWKANZROSA-N
ID: PTHXJDIHJNGHDK-HWKANZROSA-N
Comment: Energy1
Num peaks: 31
41.03857658 0.7310635313
83.08552677 0.7199218924
91.05422664 4.268450051
103.0542266 0.7160476446
105.0698767 1.274331792
119.0855268 1.143849974
129.0698767 1.957456854
131.0855268 1.508844194
133.1011768 0.9302468382
135.1168269 1.079108657
137.132477 1.207952577
145.1011768 1.01954889
151.148127 1.017189373
153.0910061 1.091877555
159.1168269 1.100483596
165.1637771 0.9014781466
173.132477 1.168784066
179.1430416 0.809344937
187.148127 1.250330015
197.1536063 1.083056854
201.1637771 1.250330015
211.1692564 0.9623065658
215.1794272 1.108663954
227.1794272 0.9919573492
229.1950772 4.1477359
241.1950772 0.807432156
243.2107273 5.856994466
245.2263773 1.188791161
253.1950772 1.922574755
271.2056419 7.094792831
289.2162066 3.568984155

Name: +ve in-silico MS/MS by CFM-ID for PTHXJDIHJNGHDK-HWKANZROSA-N
ID: PTHXJDIHJNGHDK-HWKANZROSA-N
Comment: Energy2
Num peaks: 31
27.02292652 1.253657758
39.02292652 1.877201033
41.03857658 3.16716665
51.02292652 0.8711705485
53.03857658 1.071546926
55.05422664 1.691623599
67.05422664 0.938797455
69.06987671 1.733150459
83.08552677 2.138345476
91.05422664 10.06535599
97.10117684 1.825914319
101.0385766 0.9385288983
103.0542266 1.095344525
105.0698767 2.02988704
111.1168269 1.541288613
115.0542266 0.9385288983
119.0855268 0.8447301018
123.1168269 2.385352758
135.1168269 2.571040547
137.132477 3.771495592
151.148127 3.022477385
165.1637771 1.922836266
171.1168269 1.095344525
185.132477 1.095344525
187.148127 1.783417467
199.148127 1.095344525
201.1637771 1.783417467
213.1637771 1.003512536
215.1794272 1.633898507
241.1950772 1.447038112
245.2263773 1.044153519

Name: +ve in-silico MS/MS by CFM-ID for KBNIXBSMLHDPTH-OWOJBTEDSA-N
ID: KBNIXBSMLHDPTH-OWOJBTEDSA-N
Comment: Energy0
Num peaks: 25
59.01275576 0.572022522
79.05422664 0.5285786387
91.05422664 1.468484506
105.0698767 0.5483801432
119.0855268 0.539326556
127.075356 0.5773557868
129.0910061 0.5072652139
133.1011768 0.5356941456
147.1168269 0.5356941456
159.1168269 0.9860308797
161.132477 0.7373508558
173.132477 0.5443557973
187.148127 0.5483801432
197.1536063 0.7737586298
201.1637771 0.5483801432
211.1692564 0.7535436516
215.1794272 0.5276489066
227.1794272 0.7507607504
229.1950772 2.982109715
241.1950772 0.8332410487
243.2107273 7.066995277
245.2263773 0.7972455315
253.1950772 3.176225494
271.2056419 22.03686525
289.2162066 31.42119273

Name: +ve in-silico MS/MS by CFM-ID for KBNIXBSMLHDPTH-OWOJBTEDSA-N
ID: KBNIXBSMLHDPTH-OWOJBTEDSA-N
Comment: Energy1
Num peaks: 31
41.03857658 0.7675164082
83.08552677 0.7857319166
91.05422664 4.575139695
93.06987671 0.9590977728
105.0698767 1.296901258
119.0855268 1.182547312
125.0597059 1.164462931
133.1011768 1.067949902
135.1168269 1.130880056
137.132477 1.209082444
147.1168269 1.067949902
151.148127 1.025071536
157.1011768 1.913733464
159.1168269 1.585850771
161.132477 1.091353502
165.1637771 0.9096758494
173.132477 1.209325211
187.148127 1.296901258
197.1536063 1.120603234
199.148127 0.742718386
201.1637771 1.296901258
211.1692564 0.9583809608
215.1794272 1.146723311
227.1794272 1.041711411
229.1950772 4.423187264
241.1950772 0.8573933101
243.2107273 6.285009299
245.2263773 1.291700353
253.1950772 1.389682537
271.2056419 4.891091095
289.2162066 4.116333067

Name: +ve in-silico MS/MS by CFM-ID for KBNIXBSMLHDPTH-OWOJBTEDSA-N
ID: KBNIXBSMLHDPTH-OWOJBTEDSA-N
Comment: Energy2
Num peaks: 31
27.02292652 1.110869913
39.02292652 2.147739837
41.03857658 3.175979882
53.03857658 1.019807477
55.05422664 2.124355614
69.06987671 1.34620951
83.08552677 1.43081312
91.05422664 11.03820937
95.08552677 2.082769431
101.0385766 0.9158323604
103.0542266 1.068855699
105.0698767 1.740288904
109.1011768 2.18660998
115.0542266 0.9158323604
123.1168269 2.342367606
129.0698767 0.9158323604
135.1168269 2.703233906
137.132477 3.739670962
151.148127 2.954742956
161.132477 1.013295952
165.1637771 1.87000195
171.1168269 1.068855699
185.132477 1.068855699
187.148127 1.740288904
199.148127 1.068855699
201.1637771 1.740288904
207.1379563 0.8317430052
213.1637771 0.978187287
215.1794272 1.592664457
241.1950772 1.450277202
245.2263773 1.061407767

Name: +ve in-silico MS/MS by CFM-ID for FBYZQDCRLYHHHP-ZOFHRBRSSA-N
ID: FBYZQDCRLYHHHP-ZOFHRBRSSA-N
Comment: Energy0
Num peaks: 17
109.0647913 0.8800898472
123.0804414 0.6305438254
127.1117415 0.6466107694
149.0960915 0.5748784604
163.1117415 0.976618826
177.1273916 0.6126999579
181.1586917 0.6607346729
243.1743418 0.8037172695
245.1899918 0.7192634972
247.2056419 0.6389583308
253.1950772 3.429092674
259.2056419 0.6774954739
261.1849065 0.8245184194
261.221292 0.8712285705
271.2056419 36.3663999
273.1849065 0.9395810825
289.2162066 29.78288562

Name: +ve in-silico MS/MS by CFM-ID for FBYZQDCRLYHHHP-ZOFHRBRSSA-N
ID: FBYZQDCRLYHHHP-ZOFHRBRSSA-N
Comment: Energy1
Num peaks: 31
57.0334912 0.9536385183
67.01784114 1.161992425
107.0491413 1.101188183
109.0647913 1.165265903
121.0647913 0.9847716058
123.0804414 1.170826871
149.0960915 1.030986993
161.0960915 1.019902175
163.1117415 1.412709354
175.1117415 1.582328319
177.1273916 1.817888428
181.1586917 0.9772518593
213.1637771 0.9460439658
215.1430416 1.036865485
217.1586917 1.103270334
229.1586917 1.65258292
229.1950772 1.085927861
231.1743418 1.853195809
233.1899918 1.570033194
239.1794272 0.9744318625
243.1743418 2.235467584
243.2107273 2.665952601
245.1899918 1.386333549
247.2056419 1.258139083
253.1950772 3.594897897
257.1899918 1.018213271
259.2056419 1.657342406
261.221292 5.974737898
271.2056419 11.34413391
273.1849065 0.9568104481
289.2162066 6.609418589

Name: +ve in-silico MS/MS by CFM-ID for FBYZQDCRLYHHHP-ZOFHRBRSSA-N
ID: FBYZQDCRLYHHHP-ZOFHRBRSSA-N
Comment: Energy2
Num peaks: 31
39.02292652 3.308018707
51.02292652 1.761068224
105.0698767 2.307985361
107.0855268 1.431117308
109.1011768 1.366005671
123.1168269 1.159803523
129.0698767 1.1389451
147.1168269 1.346151527
149.0960915 1.338315886
149.132477 1.159803523
157.1011768 2.156946184
159.1168269 1.358590925
163.1117415 1.536587302
163.148127 1.451867969
175.148127 1.157619781
177.1273916 1.724710303
177.1637771 1.159803523
199.148127 2.067207107
201.1637771 1.979290181
203.1794272 1.199154692
213.1637771 1.503861989
215.1794272 1.432933296
227.1794272 1.624170409
229.1586917 1.314796337
229.1950772 1.774181053
231.1743418 1.315964038
243.1743418 2.033523548
243.2107273 2.921112911
255.1743418 1.178552337
259.2056419 1.990049047
273.1849065 1.47044912

Name: +ve in-silico MS/MS by CFM-ID for YSGQGNQWBLYHPE-CFUSNLFHSA-N
ID: YSGQGNQWBLYHPE-CFUSNLFHSA-N
Comment: Energy0
Num peaks: 18
95.04914126 0.6496031464
109.0647913 0.8651872362
113.0960915 0.6018469072
137.0960915 0.5751533495
163.1117415 0.5751533495
177.1273916 0.8948092008
191.1430416 0.6958327264
231.1743418 0.6004001466
243.1743418 0.5605506113
245.1899918 0.821363895
247.2056419 0.6381491538
253.1950772 3.445516157
259.2056419 0.6766889855
261.1849065 0.6344672775
261.221292 0.8701556049
271.2056419 36.48414797
273.1849065 0.9263314143
289.2162066 29.73136362

Name: +ve in-silico MS/MS by CFM-ID for YSGQGNQWBLYHPE-CFUSNLFHSA-N
ID: YSGQGNQWBLYHPE-CFUSNLFHSA-N
Comment: Energy1
Num peaks: 31
67.01784114 1.181828077
95.04914126 0.9991484615
107.0491413 1.032030002
109.0647913 1.513748683
113.0960915 1.00347396
137.0960915 1.047262829
163.1117415 1.047262829
175.1117415 1.122917404
177.1273916 1.544984584
189.1273916 1.520998601
191.1430416 1.738118704
201.1637771 0.8926192616
213.1637771 0.9072019999
215.1430416 1.052566037
217.1586917 1.121383868
229.1586917 1.971196388
229.1950772 1.102645712
231.1743418 1.974068992
233.1899918 1.59458916
239.1794272 0.9900839817
243.1743418 1.845930304
243.2107273 2.701144782
245.1899918 1.427576733
247.2056419 1.278575978
253.1950772 3.655315648
257.1899918 1.034757273
259.2056419 1.682948987
261.221292 6.069288078
271.2056419 11.59746678
273.1849065 0.9601975581
289.2162066 6.771871642

Name: +ve in-silico MS/MS by CFM-ID for YSGQGNQWBLYHPE-CFUSNLFHSA-N
ID: YSGQGNQWBLYHPE-CFUSNLFHSA-N
Comment: Energy2
Num peaks: 31
39.02292652 3.287227488
41.03857658 1.922374443
51.02292652 1.68506126
53.03857658 1.53520779
81.06987671 1.283984241
109.1011768 1.13320888
119.0855268 1.943156958
135.1168269 1.13320888
137.0960915 1.307346434
161.132477 1.377196496
163.1117415 1.307346434
171.1168269 2.108832602
173.132477 1.455515262
175.148127 1.13092975
177.1273916 1.445665808
177.1637771 1.509309115
189.1273916 1.19272995
191.1430416 1.875766511
199.148127 2.019349834
201.1637771 1.933495254
203.1794272 1.171514976
213.1637771 1.428898706
215.1794272 1.400551215
227.1794272 1.586851757
229.1586917 1.942557613
229.1950772 1.73327185
231.1743418 1.338703662
243.1743418 2.11209607
243.2107273 2.855535446
259.2056419 1.944817506
273.1849065 1.646327519

Name: +ve in-silico MS/MS by CFM-ID for VWAUPFMBXBWEQY-ANULTFPQSA-N
ID: VWAUPFMBXBWEQY-ANULTFPQSA-N
Comment: Energy0
Num peaks: 24
41.03857658 0.8819283159
95.04914126 0.4936742084
109.0647913 0.7488876211
121.0647913 0.5797662721
147.0804414 0.5379932852
153.1273916 0.4499398296
161.0960915 0.8814906287
213.1273916 0.709693434
217.1586917 0.4971132859
225.1273916 0.4639784935
227.1430416 0.5252569578
241.1586917 0.5902875187
251.1430416 0.7444786575
265.1586917 0.6375869699
267.1743418 0.657157498
269.1536063 0.7486171498
269.1899918 0.5219577896
275.1794272 3.187623739
277.1586917 1.540259754
283.1692564 0.5725170161
285.1849065 0.4729585004
293.1899918 33.45232018
295.1692564 3.140204043
311.2005565 27.34323817

Name: +ve in-silico MS/MS by CFM-ID for VWAUPFMBXBWEQY-ANULTFPQSA-N
ID: VWAUPFMBXBWEQY-ANULTFPQSA-N
Comment: Energy1
Num peaks: 31
41.03857658 2.257996262
49.00727645 0.9020121764
67.01784114 0.950443298
119.0491413 0.9311323144
157.0647913 0.911447944
171.0804414 1.134672196
209.0960915 0.9218960327
211.1117415 0.9183756025
213.1273916 2.097206044
215.1430416 1.13490681
217.1586917 0.8750099919
225.1273916 0.9183600923
227.1430416 1.322447657
237.1273916 2.985310562
239.1430416 1.719843424
241.1586917 1.461912382
243.1743418 0.9817779225
249.1273916 0.9382732437
251.1430416 2.072127674
253.1586917 1.662309395
255.1743418 0.9832167791
265.1586917 1.024667434
265.1950772 1.662176187
267.1743418 1.273612568
269.1536063 1.075528613
275.1794272 2.632811483
277.1586917 2.004592523
283.2056419 3.264231935
293.1899918 7.809618151
295.1692564 2.022472333
311.2005565 4.658618857

Name: +ve in-silico MS/MS by CFM-ID for VWAUPFMBXBWEQY-ANULTFPQSA-N
ID: VWAUPFMBXBWEQY-ANULTFPQSA-N
Comment: Energy2
Num peaks: 31
39.02292652 2.106870227
41.03857658 1.647077928
49.00727645 2.431163796
51.02292652 1.98666639
77.03857658 1.088900672
101.0385766 1.246554701
103.0542266 1.389565557
119.0855268 1.104736992
145.0647913 1.091137991
153.0698767 1.264480133
155.0855268 1.286242942
169.1011768 1.574566911
171.1168269 1.357750795
197.132477 1.181270857
199.148127 1.345466467
207.1168269 1.453847246
213.1273916 1.773908437
221.132477 1.943068986
223.148127 1.69796697
235.148127 1.285391671
237.1637771 1.263714218
241.1586917 1.13629823
249.1273916 1.418542133
249.1637771 1.404920402
251.1430416 3.495676998
251.1794272 1.528264439
253.1586917 1.383975924
265.1586917 1.29492023
265.1950772 1.227307813
277.1586917 2.315704896
295.1692564 1.658490646

Name: +ve in-silico MS/MS by CFM-ID for KZUIYQJTUIACIG-YBZCJVABSA-N
ID: KZUIYQJTUIACIG-YBZCJVABSA-N
Comment: Energy0
Num peaks: 24
95.04914126 0.5877101832
123.0804414 0.8151478063
135.0804414 0.5890258606
155.1066561 0.848631249
161.0960915 0.5890258606
175.1117415 0.8549106446
209.1536063 0.8151478063
229.1586917 0.8156707283
235.1692564 0.5877672018
255.1743418 0.7554855387
257.1899918 0.634039803
259.1692564 0.8965970948
267.1743418 0.6077246846
273.1849065 0.6575271221
283.1692564 1.328938404
285.1849065 3.981042115
287.2005565 2.736450577
293.1899918 1.980799602
301.1798211 0.6645856237
301.2162066 0.6516477896
303.1954711 1.216970276
311.2005565 14.98843471
313.1798211 1.88209676
329.2111212 40.66827837

Name: +ve in-silico MS/MS by CFM-ID for KZUIYQJTUIACIG-YBZCJVABSA-N
ID: KZUIYQJTUIACIG-YBZCJVABSA-N
Comment: Energy1
Num peaks: 31
67.01784114 1.048307768
119.0491413 0.967630678
155.1066561 0.9411548129
175.1117415 1.059408779
187.1117415 1.317887229
189.1273916 0.9412831037
205.1223062 0.9353006385
227.1430416 1.118835838
229.1586917 1.574300669
229.1950772 1.105559836
241.1586917 1.100584645
243.1743418 1.656570332
253.1586917 1.813334674
255.1379563 1.028771981
255.1743418 1.483963744
257.1536063 1.298873158
257.1899918 3.348337937
259.1692564 1.102829295
259.2056419 2.019999253
269.1536063 0.9015965456
271.1692564 1.711160412
273.1849065 1.550756875
283.1692564 1.489722578
285.1849065 2.356147574
287.2005565 2.879533968
293.1899918 2.072210651
299.2005565 0.8625588678
301.2162066 4.070170292
311.2005565 5.770251535
313.1798211 1.603238202
329.2111212 5.89216687

Name: +ve in-silico MS/MS by CFM-ID for KZUIYQJTUIACIG-YBZCJVABSA-N
ID: KZUIYQJTUIACIG-YBZCJVABSA-N
Comment: Energy2
Num peaks: 31
51.02292652 2.134789318
65.03857658 2.01898481
67.05422664 1.074053897
79.05422664 1.281418792
81.06987671 1.117162042
119.0855268 2.430533043
133.0647913 1.360437826
135.0804414 1.060512386
157.0647913 1.382703443
159.0804414 1.21854614
159.1168269 2.244900778
161.0960915 1.060512386
169.1011768 1.150508768
171.1168269 1.113873014
185.132477 3.068478639
187.148127 1.342889895
189.1637771 1.856871249
197.132477 1.77162135
209.132477 1.150021372
223.148127 2.246384309
229.1586917 1.364008544
229.1950772 2.769550678
237.1637771 2.558961611
239.1794272 1.749252879
241.1950772 2.723910905
243.1743418 1.433403553
253.1586917 1.384164725
257.1899918 1.317502136
271.1692564 1.246915818
285.1849065 1.333395898
313.1798211 1.678031574

Name: +ve in-silico MS/MS by CFM-ID for MUMGGOZAMZWBJJ-JQSYSRDDSA-N
ID: MUMGGOZAMZWBJJ-JQSYSRDDSA-N
Comment: Energy0
Num peaks: 18
113.0960915 0.8711880696
123.0804414 0.7682245374
127.1117415 0.8252037183
153.1273916 0.8513419749
177.1273916 0.8491258442
231.1743418 0.6158624727
233.1899918 1.232239517
243.1743418 0.719922293
245.1899918 0.6339502829
247.2056419 0.92886184
253.1950772 1.793030319
259.2056419 0.7758558923
261.221292 0.8397893341
269.1899918 2.615335917
271.2056419 33.2747239
273.1849065 0.8320049278
287.2005565 2.653784081
289.2162066 29.20748596

Name: +ve in-silico MS/MS by CFM-ID for MUMGGOZAMZWBJJ-JQSYSRDDSA-N
ID: MUMGGOZAMZWBJJ-JQSYSRDDSA-N
Comment: Energy1
Num peaks: 31
39.02292652 0.89297473
93.06987671 0.8839368267
95.08552677 0.7757191848
107.0855268 0.8680331727
109.0647913 0.8995619836
113.0960915 1.287282551
127.1117415 0.984065436
163.1117415 0.9830313427
175.1117415 0.9497835866
177.1273916 2.089920748
189.1273916 0.7447311655
191.1430416 1.295756144
229.1586917 2.339030611
231.1743418 2.172099579
233.1899918 0.8682538918
239.1794272 0.7700434702
241.1586917 1.369912433
243.1743418 2.124655606
243.2107273 2.215773889
245.1899918 1.460597232
247.2056419 0.7861269678
253.1950772 1.271495462
255.1743418 0.7461302983
257.1899918 1.736927035
259.1692564 0.991613939
259.2056419 2.090837593
261.1849065 0.766536246
261.221292 7.266336641
269.1899918 1.032798043
271.2056419 20.1345266
289.2162066 13.52846567

Name: +ve in-silico MS/MS by CFM-ID for MUMGGOZAMZWBJJ-JQSYSRDDSA-N
ID: MUMGGOZAMZWBJJ-JQSYSRDDSA-N
Comment: Energy2
Num peaks: 31
39.02292652 3.167936928
41.03857658 2.659667122
43.05422664 1.18896588
51.02292652 1.555633503
53.03857658 1.829931051
91.05422664 1.432270522
109.1011768 1.221047095
123.0804414 1.370530717
125.0960915 1.291397908
133.1011768 1.35820356
135.1168269 1.922412643
137.132477 1.6227926
149.0960915 2.811995821
151.1117415 1.324672486
153.1273916 1.512579843
177.1273916 1.195939162
189.1273916 1.101627184
199.148127 1.097107874
203.1794272 2.100706596
213.1637771 2.650360654
215.1794272 2.378557354
227.1430416 1.214092683
229.1586917 2.522242549
231.1743418 4.325067924
243.1743418 1.825903122
245.1899918 1.173013703
255.1743418 1.705998117
257.1899918 1.063112557
269.1899918 5.197088035
273.1849065 1.964060472
285.1849065 1.791085516

Name: +ve in-silico MS/MS by CFM-ID for SFLXYFZGKSGFKA-XUDSTZEESA-N
ID: SFLXYFZGKSGFKA-XUDSTZEESA-N
Comment: Energy0
Num peaks: 23
41.03857658 0.6458691053
95.04914126 0.6014686606
109.0647913 0.8646050021
123.0804414 0.5968907355
149.0960915 0.5968907355
163.1117415 0.8681808748
167.1066561 0.8600608313
217.1586917 0.8266334981
221.1536063 0.8643126456
235.1692564 0.5942312549
255.1743418 0.7433802422
257.1899918 0.6266926637
259.1692564 0.9093688321
267.1743418 0.6135876087
273.1849065 0.6663704597
283.1692564 1.347297911
285.1849065 4.035980763
287.2005565 2.778303794
293.1899918 2.002687192
301.2162066 0.6623045759
311.2005565 15.21481233
313.1798211 2.004935571
329.2111212 41.45674449

Name: +ve in-silico MS/MS by CFM-ID for SFLXYFZGKSGFKA-XUDSTZEESA-N
ID: SFLXYFZGKSGFKA-XUDSTZEESA-N
Comment: Energy1
Num peaks: 31
67.01784114 0.9638130606
107.0491413 0.9184234372
109.0647913 0.9930282937
163.1117415 1.141674182
167.1066561 0.9820769904
175.1117415 1.375291357
177.1273916 0.9809122823
213.1273916 1.334227481
215.1430416 1.577003469
217.1586917 1.64133565
221.1536063 1.027619846
225.1273916 1.040933302
229.1586917 1.149134167
231.1743418 1.727108421
253.1586917 1.876480607
255.1379563 1.080761949
255.1743418 1.390844748
257.1536063 1.357137797
257.1899918 3.172588493
259.1692564 1.200775482
269.1536063 0.9472900913
271.1692564 1.736361846
273.1849065 1.617626771
283.1692564 1.553611159
285.1849065 2.459716913
287.2005565 3.10000336
293.1899918 2.187248256
301.2162066 4.432791394
311.2005565 6.147353451
313.1798211 2.013281674
329.2111212 6.31693325

Name: +ve in-silico MS/MS by CFM-ID for SFLXYFZGKSGFKA-XUDSTZEESA-N
ID: SFLXYFZGKSGFKA-XUDSTZEESA-N
Comment: Energy2
Num peaks: 31
39.02292652 2.080760839
41.03857658 1.02369151
51.02292652 2.648333593
67.05422664 1.107279757
77.03857658 1.126015411
91.05422664 1.397613025
93.06987671 1.346387522
105.0698767 3.090180546
119.0491413 1.173677623
131.0855268 2.151410781
133.1011768 1.253924445
145.0647913 1.227518248
145.1011768 1.800754228
147.0804414 1.113876268
157.1011768 1.245546863
159.1168269 4.71700861
185.132477 2.875022332
197.132477 3.164740588
211.148127 2.244538553
213.1273916 2.183094802
215.1430416 2.618830744
217.1586917 1.352983531
225.1273916 1.334081042
229.1950772 1.122249807
231.1743418 1.421817633
237.1637771 1.841058162
239.1794272 1.138754177
253.1586917 1.323623022
285.1849065 1.32257006
287.2005565 1.287763391
313.1798211 1.885691214

Name: +ve in-silico MS/MS by CFM-ID for VKRYMBMEZLTVEX-FBWYZNFGSA-N
ID: VKRYMBMEZLTVEX-FBWYZNFGSA-N
Comment: Energy0
Num peaks: 31
39.02292652 0.5124114924
41.03857658 0.6670057795
55.01784114 0.5627651511
57.0334912 1.040825558
61.06479133 0.5428290983
75.04405588 0.739307719
115.0389705 0.6996436221
115.0542266 0.8903455492
117.0698767 0.6631241185
129.0546206 1.137588722
171.1168269 0.5032144545
199.148127 1.32221825
211.1328709 0.8575130246
213.148521 0.6631241185
213.1637771 2.302823924
225.1637771 0.8143019861
227.1794272 0.7039603176
229.1950772 1.217384517
239.1794272 1.104307212
241.1950772 1.38431136
261.148521 0.4931764793
273.148521 0.6186105286
281.1899918 0.5986677533
283.2056419 1.12135242
285.221292 1.074819624
297.1849065 0.9329081884
301.2162066 1.530950499
303.1954711 0.5116557728
311.2005565 7.597656045
313.1798211 3.360244331
329.2111212 34.2405889

Name: +ve in-silico MS/MS by CFM-ID for VKRYMBMEZLTVEX-FBWYZNFGSA-N
ID: VKRYMBMEZLTVEX-FBWYZNFGSA-N
Comment: Energy1
Num peaks: 31
39.02292652 1.924903562
41.03857658 1.035343614
43.05422664 1.227336664
55.01784114 1.488282569
55.05422664 1.461568465
103.0542266 0.8589757371
113.0385766 1.269541767
115.0542266 1.087479655
125.0233204 1.176760375
129.0546206 1.486754641
155.0855268 0.9028296994
157.1011768 0.8589757371
171.1168269 1.275711532
199.148127 2.36418195
209.1172208 0.8678928678
211.148127 1.315398284
213.1637771 4.677114486
223.148127 1.167894433
225.1637771 1.426243547
227.1794272 1.394994116
239.1794272 1.177476745
241.1950772 1.515989675
243.2107273 1.224293432
249.148521 0.8589757371
261.148521 0.8589757371
273.148521 0.9296976968
287.164171 0.9650858142
301.2162066 1.172249956
311.2005565 3.877230291
313.1798211 1.456243351
329.2111212 2.999988869

Name: +ve in-silico MS/MS by CFM-ID for VKRYMBMEZLTVEX-FBWYZNFGSA-N
ID: VKRYMBMEZLTVEX-FBWYZNFGSA-N
Comment: Energy2
Num peaks: 31
39.02292652 1.851227359
41.03857658 1.56458311
49.00727645 1.857164844
51.02292652 1.979091358
63.02292652 0.8874078758
97.02840582 1.118131955
103.0542266 0.9897210065
129.0698767 0.9897210065
143.0855268 0.9897210065
155.0855268 1.234151839
157.1011768 0.9897210065
169.1011768 0.9411955054
171.1168269 1.416566297
185.132477 0.9897210065
197.132477 1.071296999
199.148127 2.138571586
211.148127 1.191459567
213.1637771 2.600049516
215.1794272 0.9204895626
223.148127 2.288096897
225.148521 0.9897210065
225.1637771 3.534493695
227.1794272 3.878077623
229.1950772 2.434578631
237.148521 0.9897210065
237.1637771 1.826471286
239.1794272 4.457710904
241.1950772 3.054108731
249.148521 0.9897210065
261.148521 0.9897210065
297.1849065 1.149790791

Name: +ve in-silico MS/MS by CFM-ID for WVTBXBYPYMHVRA-KTKRTIGZSA-N
ID: WVTBXBYPYMHVRA-KTKRTIGZSA-N
Comment: Energy0
Num peaks: 24
55.05422664 6.715348554
57.06987671 2.162277089
59.08552677 1.725400029
69.06987671 1.327428793
79.05422664 1.441925413
95.04914126 1.871210069
97.06479133 8.78041504
107.0855268 1.696206754
121.1011768 1.589615352
207.1015708 1.219496866
213.1273916 1.632780782
215.1430416 14.51862068
217.1586917 0.8953672252
233.1536063 1.593402374
273.148521 1.544900273
275.164171 0.8308002239
285.148521 1.283410209
287.164171 2.071056032
289.1798211 0.9915368153
301.1798211 0.8847079109
303.1954711 1.767955788
311.2005565 2.703315982
313.1798211 1.009821494
329.2111212 20.44045677

Name: +ve in-silico MS/MS by CFM-ID for WVTBXBYPYMHVRA-KTKRTIGZSA-N
ID: WVTBXBYPYMHVRA-KTKRTIGZSA-N
Comment: Energy1
Num peaks: 31
51.02292652 0.7789512293
53.03857658 0.8075147674
55.05422664 8.129901344
57.06987671 3.01137854
67.05422664 0.9645916415
69.06987671 4.141209035
79.05422664 2.29970493
81.06987671 0.8540632229
91.05422664 0.7685259109
95.04914126 3.328439296
97.06479133 8.135992998
103.0542266 1.314587547
105.0698767 1.467017656
107.0491413 0.8100628219
107.0855268 2.658817025
121.1011768 0.9421660411
133.1011768 1.050694721
147.0804414 0.7237789536
161.0960915 0.8218515414
207.1015708 2.718412209
213.1273916 0.7568943289
215.1430416 9.527237645
233.1536063 2.446515423
271.1328709 1.241851271
273.148521 0.8094750176
285.148521 1.317970176
287.164171 0.7549935665
303.1954711 1.351055357
311.2005565 0.7743636909
313.1798211 1.300246631
329.2111212 1.675907577

Name: +ve in-silico MS/MS by CFM-ID for WVTBXBYPYMHVRA-KTKRTIGZSA-N
ID: WVTBXBYPYMHVRA-KTKRTIGZSA-N
Comment: Energy2
Num peaks: 31
39.02292652 1.302255811
43.01784114 1.069209221
49.00727645 1.091593683
53.03857658 3.188714
55.05422664 10.67362177
57.06987671 2.804533082
59.08552677 1.174041871
65.03857658 1.336281755
67.05422664 2.196362883
69.06987671 3.273172816
79.05422664 1.030034626
83.08552677 0.8078639981
95.04914126 9.207802206
97.06479133 3.805267901
103.0542266 0.9865813695
105.0698767 1.682993421
107.0855268 2.826565337
109.1011768 0.9626363728
111.0440559 2.759455462
121.1011768 2.057359401
133.0647913 2.033365495
147.0804414 1.41455308
161.0960915 2.474659085
211.1117415 0.8133266742
215.1430416 0.9992994585
271.1328709 0.8932254908
273.148521 0.9590947688
285.148521 1.026041698
299.164171 0.9499754891
301.1798211 1.032616158
313.1798211 1.606795102

Name: +ve in-silico MS/MS by CFM-ID for HHZXUCYNPCWYJI-XZXHNHHKSA-N
ID: HHZXUCYNPCWYJI-XZXHNHHKSA-N
Comment: Energy0
Num peaks: 24
43.05422664 0.7701810208
57.06987671 0.5290801368
59.01275576 0.8459676557
71.08552677 0.7269474541
85.10117684 0.5286528949
99.04405588 0.9019767161
125.132477 0.5295139865
139.148127 0.6345957086
151.148127 0.5745846937
177.1637771 0.5295139865
189.1637771 0.7505283095
191.1794272 0.6826805166
203.1794272 0.7391443946
205.1950772 0.8725930512
227.1794272 7.865748064
229.1950772 9.491723205
241.1950772 0.8117404517
243.2107273 9.63654302
245.2263773 1.195883051
247.1692564 0.5467568079
253.1950772 2.394963325
271.2056419 16.02367077
273.1849065 0.9156414713
289.2162066 21.87949634

Name: +ve in-silico MS/MS by CFM-ID for HHZXUCYNPCWYJI-XZXHNHHKSA-N
ID: HHZXUCYNPCWYJI-XZXHNHHKSA-N
Comment: Energy1
Num peaks: 31
39.02292652 1.136254041
41.03857658 1.108490916
43.05422664 1.353800938
55.05422664 1.332213695
57.06987671 1.047927822
69.06987671 1.072031366
71.08552677 1.187079815
85.10117684 1.057057631
91.05422664 1.033884872
123.1168269 1.014404464
125.132477 1.061934458
147.1168269 1.193077337
149.132477 1.44191479
175.148127 1.188553903
177.1637771 1.061934458
187.148127 1.486580326
189.1637771 1.954035617
191.1794272 1.040983785
201.1637771 1.079034615
203.1794272 1.969814586
205.1950772 1.182000936
211.148127 1.319231217
217.1950772 1.331547974
219.2107273 1.202768846
227.1794272 6.791499187
229.1950772 7.066488849
243.2107273 11.69681949
245.2263773 2.335367808
253.1950772 1.056245907
271.2056419 3.524754944
289.2162066 2.762738691

Name: +ve in-silico MS/MS by CFM-ID for HHZXUCYNPCWYJI-XZXHNHHKSA-N
ID: HHZXUCYNPCWYJI-XZXHNHHKSA-N
Comment: Energy2
Num peaks: 31
39.02292652 3.224023713
41.03857658 1.713707139
43.05422664 1.399683328
51.02292652 1.609073272
53.03857658 2.206986934
55.05422664 2.567718382
57.06987671 1.2764394
67.05422664 1.342596702
69.06987671 1.337438469
81.06987671 1.424916745
83.08552677 1.355583358
91.05422664 2.829752463
105.0698767 1.534958268
121.1011768 1.845231074
123.1168269 1.840501588
125.132477 1.423991604
143.0855268 1.233299909
147.1168269 1.644951845
149.132477 1.644979853
159.1168269 1.709149576
171.1168269 1.306438208
173.132477 2.688042032
175.148127 1.90388238
177.1637771 1.423991604
187.148127 2.274863378
189.1637771 2.46088665
201.1637771 3.891070326
203.1794272 2.527891272
205.1950772 1.739384496
217.1950772 1.270762563
273.1849065 2.723726665

Name: +ve in-silico MS/MS by CFM-ID for MUMGGOZAMZWBJJ-MGYGNFHQSA-N
ID: MUMGGOZAMZWBJJ-MGYGNFHQSA-N
Comment: Energy0
Num peaks: 17
109.0647913 0.618059362
113.0960915 0.6497287639
123.0804414 0.9824977217
137.0960915 0.5786841978
163.1117415 0.637247692
167.1430416 0.6497287639
177.1273916 0.9838058309
191.1430416 0.5581048524
219.1743418 0.5465947675
245.1899918 0.6260549434
247.2056419 0.6418607029
253.1950772 3.471484585
259.2056419 0.6803877022
261.221292 0.8750768099
271.2056419 36.79563536
273.1849065 0.9946339905
289.2162066 29.96781985

Name: +ve in-silico MS/MS by CFM-ID for MUMGGOZAMZWBJJ-MGYGNFHQSA-N
ID: MUMGGOZAMZWBJJ-MGYGNFHQSA-N
Comment: Energy1
Num peaks: 31
57.0334912 0.9753841808
67.01784114 1.189779275
107.0491413 0.9436100141
109.0647913 1.336790102
121.0647913 1.018548768
123.0804414 1.440912855
137.0960915 1.053743425
161.0960915 1.066993254
163.1117415 1.265057683
175.1117415 1.043034251
177.1273916 1.44584703
189.1273916 1.406366122
191.1430416 1.646307455
215.1430416 1.05867361
217.1586917 1.128437473
229.1586917 1.689848435
229.1950772 1.109502147
231.1743418 1.894616279
233.1899918 1.604145619
239.1794272 0.9965592675
243.1743418 1.795959471
243.2107273 2.715075175
245.1899918 1.292938854
247.2056419 1.286533264
253.1950772 3.680530743
257.1899918 1.041198849
259.2056419 1.692912716
261.221292 6.106089813
271.2056419 11.70173241
273.1849065 1.032212304
289.2162066 6.835393188

Name: +ve in-silico MS/MS by CFM-ID for MUMGGOZAMZWBJJ-MGYGNFHQSA-N
ID: MUMGGOZAMZWBJJ-MGYGNFHQSA-N
Comment: Energy2
Num peaks: 31
39.02292652 2.782378559
41.03857658 1.316611202
51.02292652 1.630653149
53.03857658 1.513533326
95.08552677 1.360812327
109.1011768 1.152631877
119.0855268 1.983002821
123.0804414 1.562378136
135.1168269 1.152631877
137.0960915 1.330530262
149.132477 1.360812327
159.1168269 1.403346037
161.132477 1.733654474
163.1117415 1.494586147
163.148127 1.152631877
171.1168269 2.152075767
177.1273916 1.898968742
191.1430416 1.551975157
199.148127 2.051558264
201.1637771 1.964476791
203.1794272 1.190841701
213.1637771 1.455478219
215.1794272 1.427064312
227.1794272 1.613649604
229.1586917 1.309332793
229.1950772 1.761784175
231.1743418 1.3108678
243.1743418 1.965086859
243.2107273 2.911886497
259.2056419 1.985468626
273.1849065 1.813447698

Name: +ve in-silico MS/MS by CFM-ID for GHWYBNMQXBDDDB-NRFANRHFSA-N
ID: GHWYBNMQXBDDDB-NRFANRHFSA-N
Comment: Energy0
Num peaks: 8
281.1899918 2.521417131
283.2056419 21.33530345
285.221292 4.887754376
287.164171 1.425717818
297.1849065 1.714938736
311.2005565 11.60217554
313.1798211 0.9375895562
329.2111212 36.45146398

Name: +ve in-silico MS/MS by CFM-ID for GHWYBNMQXBDDDB-NRFANRHFSA-N
ID: GHWYBNMQXBDDDB-NRFANRHFSA-N
Comment: Energy1
Num peaks: 31
41.03857658 0.9000770106
43.05422664 1.785373868
71.08552677 1.347926986
83.08552677 1.367817551
85.10117684 2.84612481
107.0855268 0.9731144147
147.0804414 1.558395496
149.0960915 5.517470536
161.0960915 1.158601998
163.1117415 4.240272175
171.0804414 0.9520049758
173.0960915 1.711728543
175.1117415 1.554117298
177.1273916 0.8477049467
213.1273916 0.8014409846
239.1430416 3.30360134
241.1586917 0.9955033861
243.1743418 1.899129243
251.1794272 0.9542322993
255.1743418 1.113591113
267.1743418 0.8692440736
269.1536063 1.11354975
281.1899918 2.525902451
283.2056419 12.45754245
285.148521 1.048283816
285.221292 3.752672956
287.164171 2.070884065
297.1849065 0.7894781011
311.2005565 5.351591095
313.1798211 1.067285032
329.2111212 5.639325631

Name: +ve in-silico MS/MS by CFM-ID for GHWYBNMQXBDDDB-NRFANRHFSA-N
ID: GHWYBNMQXBDDDB-NRFANRHFSA-N
Comment: Energy2
Num peaks: 31
41.03857658 1.780701677
55.05422664 2.709892732
65.03857658 1.210102749
67.05422664 1.05587654
71.08552677 1.255224135
79.05422664 1.546276636
81.06987671 1.653930246
83.08552677 1.397471425
107.0855268 1.154925197
117.0698767 1.589701255
119.0855268 1.047561736
131.0855268 1.265363416
133.1011768 1.231720334
141.0698767 1.201456144
143.0855268 1.030880173
145.1011768 1.786897775
161.0960915 2.101443672
171.0804414 1.294812453
171.1168269 1.599926889
175.1117415 1.152116761
213.1273916 2.508046661
227.1430416 3.027987399
239.1794272 2.57557066
241.1586917 1.737335359
251.1794272 4.516865095
255.1743418 3.806233108
267.1743418 3.742364312
269.1536063 1.153485232
269.1899918 3.259595398
281.1899918 2.952769007
313.1798211 2.091838944

Name: +ve in-silico MS/MS by CFM-ID for MFSQGLQSRFRBTC-ZDUSSCGKSA-N
ID: MFSQGLQSRFRBTC-ZDUSSCGKSA-N
Comment: Energy0
Num peaks: 12
57.06987671 5.93889902
85.06479133 2.835563122
229.1223062 2.599391742
243.1379563 4.328072295
271.1328709 3.329038693
273.148521 1.432160875
285.148521 1.610444903
287.164171 4.373338068
297.1849065 1.447608995
311.2005565 7.413203676
313.1798211 1.472811945
329.2111212 44.3913281

Name: +ve in-silico MS/MS by CFM-ID for MFSQGLQSRFRBTC-ZDUSSCGKSA-N
ID: MFSQGLQSRFRBTC-ZDUSSCGKSA-N
Comment: Energy1
Num peaks: 31
39.02292652 2.106729675
41.03857658 2.889683316
43.05422664 3.88779412
45.06987671 1.256885379
55.05422664 1.711853715
57.06987671 11.84405852
59.08552677 1.766909318
67.05422664 1.60001708
69.06987671 2.348371406
71.08552677 1.507232346
85.06479133 4.354438279
201.0910061 0.9168336892
227.1066561 2.274583046
229.1223062 3.077213248
243.1379563 5.259404526
245.1536063 1.4857201
253.1223062 1.456360924
259.1328709 0.8969467246
271.1328709 4.699382088
273.148521 1.542967411
285.148521 1.702530636
285.1849065 1.152776173
287.164171 3.911253639
297.1849065 1.825780607
299.164171 1.260269448
301.1798211 1.835112073
301.2162066 1.443385812
303.1954711 1.765046
311.2005565 1.756358018
313.1798211 1.940650205
329.2111212 4.605820966

Name: +ve in-silico MS/MS by CFM-ID for MFSQGLQSRFRBTC-ZDUSSCGKSA-N
ID: MFSQGLQSRFRBTC-ZDUSSCGKSA-N
Comment: Energy2
Num peaks: 31
39.02292652 2.571098267
41.03857658 11.20903933
43.05422664 3.832171866
51.02292652 0.8288496665
55.05422664 3.317035828
57.06987671 12.69889327
59.08552677 1.007391341
65.03857658 1.327313653
67.05422664 4.769352004
69.0334912 0.7821074139
69.06987671 3.029269959
71.08552677 0.8807091994
81.0334912 0.7920645796
85.06479133 1.123959065
91.05422664 2.8558591
95.08552677 0.7057304211
183.0804414 0.8426256052
197.0960915 0.9834327923
201.0910061 0.7271483039
213.1273916 1.283405218
215.1066561 1.841298272
227.1066561 2.492864922
229.1223062 2.158090874
243.1379563 2.967537732
283.1692564 0.7714508429
285.1849065 0.959182446
297.1849065 1.787441758
299.164171 1.405937466
299.2005565 0.7226497254
301.1798211 0.9847560776
313.1798211 2.743931945

Name: +ve in-silico MS/MS by CFM-ID for RQRBUFOWUWHSOT-OMCAQQSRSA-N
ID: RQRBUFOWUWHSOT-OMCAQQSRSA-N
Comment: Energy0
Num peaks: 31
55.05422664 1.506268651
69.06987671 1.060384963
79.05422664 0.7878096413
81.06987671 1.408271063
83.08552677 1.344401895
107.0491413 0.7660831088
109.1011768 1.164144813
145.1011768 1.399514423
147.1168269 0.8478120166
219.1015708 1.108933379
221.1172208 0.7445349627
233.1536063 1.942744297
243.1015708 1.161637713
245.1172208 1.899534015
247.1328709 1.112599563
247.1692564 0.5706568545
255.1743418 0.5930125636
259.1328709 0.9056367725
269.1899918 2.406909837
273.148521 0.9715872237
279.1743418 0.9342590302
285.148521 2.878332312
287.164171 2.85877729
289.1798211 1.038467278
297.1849065 8.454768839
299.2005565 1.407251641
301.2162066 0.7567066004
303.1954711 0.5946495048
311.2005565 5.517387621
313.1798211 1.642524935
329.2111212 23.59971066

Name: +ve in-silico MS/MS by CFM-ID for RQRBUFOWUWHSOT-OMCAQQSRSA-N
ID: RQRBUFOWUWHSOT-OMCAQQSRSA-N
Comment: Energy1
Num peaks: 31
39.02292652 1.063190067
51.02292652 3.505325604
53.03857658 1.40114811
55.05422664 3.45053672
57.06987671 1.041156617
69.06987671 1.869958031
79.05422664 1.013694251
81.06987671 1.406040437
109.0647913 0.9153434205
109.1011768 0.8656088522
145.1011768 0.9845124308
147.1168269 3.35773841
149.132477 0.9135373702
151.148127 1.289505904
175.0389705 1.421482693
177.0546206 1.487238183
181.0859207 0.9632271452
233.1536063 1.002808604
243.1015708 1.336962235
243.1379563 1.102694757
245.1536063 0.9862925508
247.1692564 1.021381248
259.1328709 1.306910251
269.1899918 1.773227467
273.148521 1.63392
285.148521 1.184773698
289.1798211 1.267043611
297.1849065 2.181335283
301.2162066 1.724344759
311.2005565 1.888750883
329.2111212 1.808836597

Name: +ve in-silico MS/MS by CFM-ID for RQRBUFOWUWHSOT-OMCAQQSRSA-N
ID: RQRBUFOWUWHSOT-OMCAQQSRSA-N
Comment: Energy2
Num peaks: 31
51.02292652 2.451054724
53.03857658 1.290459256
55.05422664 5.018065377
65.03857658 2.332195516
67.05422664 1.22510541
69.06987671 1.876599363
99.04405588 1.024586684
107.0491413 1.162845021
119.0491413 1.312265537
145.1011768 5.001011305
147.1168269 1.592177599
159.1168269 0.9584438855
161.0597059 1.34206929
161.132477 1.099313142
173.132477 1.388857095
183.1168269 1.790219921
185.132477 1.319884553
187.148127 2.488470972
189.1637771 2.01989731
199.1117415 2.170284168
211.148127 0.957430601
213.1273916 2.690301691
215.1430416 2.14179691
227.1430416 2.162259929
227.1794272 1.183971409
241.1586917 0.977704774
253.2162066 1.613138174
271.1692564 1.17387408
271.2056419 1.096708226
299.2005565 1.183115938
313.1798211 1.567520415

Name: +ve in-silico MS/MS by CFM-ID for VMYTXBKVYDESSJ-IJPPCXMXSA-N
ID: VMYTXBKVYDESSJ-IJPPCXMXSA-N
Comment: Energy0
Num peaks: 13
111.0804414 1.170327804
125.0960915 1.113454454
165.1273916 1.206418543
179.1430416 1.116702983
217.1586917 0.8357184538
231.1743418 0.798063132
245.1899918 1.460821048
253.1950772 3.429451465
259.2056419 1.24318746
261.221292 0.9807400235
271.2056419 36.28709095
273.1849065 1.009688692
289.2162066 29.43871251

Name: +ve in-silico MS/MS by CFM-ID for VMYTXBKVYDESSJ-IJPPCXMXSA-N
ID: VMYTXBKVYDESSJ-IJPPCXMXSA-N
Comment: Energy1
Num peaks: 31
51.02292652 1.109961496
97.06479133 1.037163578
109.0647913 1.25913582
111.0804414 1.638992013
123.0804414 1.110256862
125.0960915 1.555125303
151.1117415 1.038060103
163.1117415 1.339031104
165.1273916 1.953115896
173.132477 1.249845032
177.1273916 1.309330547
179.1430416 1.840894537
215.1430416 1.790200741
217.1586917 1.260005364
225.1637771 1.349667387
227.1794272 1.343222171
229.1586917 2.715029459
231.1743418 1.969836058
239.1794272 2.485538366
241.1950772 0.9031404827
243.1743418 2.820734426
243.2107273 1.93318651
245.1899918 2.074476025
247.2056419 1.355483847
253.1950772 3.430357962
257.1899918 1.387035443
259.2056419 1.646023507
261.221292 3.693993226
271.2056419 10.99964323
273.1849065 1.034908508
289.2162066 6.893055884

Name: +ve in-silico MS/MS by CFM-ID for VMYTXBKVYDESSJ-IJPPCXMXSA-N
ID: VMYTXBKVYDESSJ-IJPPCXMXSA-N
Comment: Energy2
Num peaks: 31
39.02292652 2.508270001
51.02292652 2.986609143
53.03857658 1.841036196
57.06987671 1.580317519
91.05422664 1.904329595
93.06987671 1.370242637
121.1011768 2.03311163
145.1011768 1.774966214
151.1117415 1.196222284
159.1168269 1.759959371
165.1273916 1.329875304
171.1168269 1.717019723
173.132477 1.505516604
175.1117415 1.761064167
175.148127 1.048330873
179.1430416 1.34766533
199.148127 1.690904762
211.148127 2.387523832
215.1794272 1.191198982
219.1743418 1.164989625
225.1637771 1.536235975
227.1794272 1.49348272
229.1586917 2.670354168
231.1743418 2.114565837
231.2107273 1.16579367
239.1794272 1.690263684
241.1950772 1.744501958
243.1743418 2.017574419
243.2107273 4.093199339
245.1899918 1.891166912
273.1849065 1.585765772

Name: +ve in-silico MS/MS by CFM-ID for AJSGWTLZEUBGFV-JQFCIGGWSA-N
ID: AJSGWTLZEUBGFV-JQFCIGGWSA-N
Comment: Energy0
Num peaks: 8
135.0804414 0.9066555378
141.1273916 0.9450539209
149.0960915 1.391088363
229.1586917 1.419126583
247.1692564 1.222363342
259.2056419 1.141533813
271.2056419 38.04635262
289.2162066 35.12543974

Name: +ve in-silico MS/MS by CFM-ID for AJSGWTLZEUBGFV-JQFCIGGWSA-N
ID: AJSGWTLZEUBGFV-JQFCIGGWSA-N
Comment: Energy1
Num peaks: 31
41.03857658 0.9424125689
43.05422664 1.897650037
57.06987671 0.9603456494
121.1011768 0.9361872751
123.1168269 1.06780569
127.1117415 1.438712603
133.0647913 1.372811926
135.0804414 2.65801908
141.1273916 2.190815829
147.0804414 1.905436701
149.0960915 3.336613877
155.1430416 1.459164917
161.0960915 1.340363678
163.1117415 2.227286062
187.1117415 1.846907413
189.1273916 1.971476635
201.1273916 1.390537286
203.1430416 1.144577138
227.1430416 1.81844446
229.1586917 4.077131825
231.1743418 3.224355145
243.1743418 2.618261414
245.1536063 0.9498200118
245.1899918 1.54673462
247.1692564 2.184137394
255.1743418 1.036925153
259.2056419 1.139677696
261.221292 1.285102194
271.2056419 12.80026259
273.1849065 0.8874977595
289.2162066 9.011438496

Name: +ve in-silico MS/MS by CFM-ID for AJSGWTLZEUBGFV-JQFCIGGWSA-N
ID: AJSGWTLZEUBGFV-JQFCIGGWSA-N
Comment: Energy2
Num peaks: 31
55.05422664 2.162389322
67.05422664 1.255456521
71.08552677 1.355531571
79.05422664 1.242454555
81.06987671 2.673630201
121.1011768 1.396923337
133.0647913 1.541267177
135.0804414 1.150661013
135.1168269 1.509894855
137.132477 1.208478817
147.0804414 1.563291051
149.0960915 1.421842889
161.0960915 1.826768258
171.1168269 1.251915856
173.0960915 1.790822366
187.1117415 2.131231837
189.1273916 1.577232989
191.1430416 1.301788677
201.1273916 2.856892664
203.1430416 2.97303671
229.1586917 1.676582685
231.1743418 1.912520681
241.1950772 1.475825587
243.1743418 5.247538251
243.2107273 1.16014952
245.1899918 3.423165479
253.1950772 1.829325091
255.1743418 2.651022737
261.221292 1.65619844
271.2056419 1.251794998
273.1849065 1.790678825

Name: +ve in-silico MS/MS by CFM-ID for QEJKEESCYPSTGS-NTZAIGSNSA-N
ID: QEJKEESCYPSTGS-NTZAIGSNSA-N
Comment: Energy0
Num peaks: 6
41.03857658 3.655061088
69.0334912 17.64801939
201.1637771 2.318797508
203.1794272 14.6917326
221.1899918 3.898690811
289.2162066 48.66335299

Name: +ve in-silico MS/MS by CFM-ID for QEJKEESCYPSTGS-NTZAIGSNSA-N
ID: QEJKEESCYPSTGS-NTZAIGSNSA-N
Comment: Energy1
Num peaks: 6
41.03857658 17.78976199
69.0334912 20.32752119
201.1637771 2.564920104
203.1794272 28.63174475
221.1899918 3.744430796
289.2162066 9.151140672

Name: +ve in-silico MS/MS by CFM-ID for QEJKEESCYPSTGS-NTZAIGSNSA-N
ID: QEJKEESCYPSTGS-NTZAIGSNSA-N
Comment: Energy2
Num peaks: 10
25.00727645 1.713476907
39.02292652 11.33588029
41.03857658 17.44182851
53.00219107 10.10251404
69.0334912 17.42881058
187.148127 6.433504838
201.1637771 2.655559856
203.1794272 10.02333641
205.1586917 1.782247855
221.1899918 2.293023184

Name: +ve in-silico MS/MS by CFM-ID for UEFGHYCIOXYTOG-ZDUSSCGKSA-N
ID: UEFGHYCIOXYTOG-ZDUSSCGKSA-N
Comment: Energy0
Num peaks: 22
57.06987671 1.619259539
71.08552677 1.479257277
107.0491413 0.9108416915
147.0804414 1.037878349
149.0960915 1.807764988
151.1117415 0.8857580358
159.0804414 1.524245394
167.1066561 1.473863069
257.1172208 1.259857987
269.1536063 0.7380219838
271.1328709 1.453372576
271.1692564 1.562494249
273.1849065 0.9633554745
285.148521 0.9820523079
287.164171 2.767172616
299.164171 0.8918376585
299.2005565 0.6832563516
301.1798211 0.9399136183
301.2162066 1.515168439
311.2005565 9.162654753
313.1798211 0.6955904547
329.2111212 45.90614535

Name: +ve in-silico MS/MS by CFM-ID for UEFGHYCIOXYTOG-ZDUSSCGKSA-N
ID: UEFGHYCIOXYTOG-ZDUSSCGKSA-N
Comment: Energy1
Num peaks: 31
41.03857658 1.140481914
43.05422664 1.438697598
53.03857658 1.044761179
55.05422664 1.706629445
57.06987671 4.053943024
67.05422664 0.9409179541
69.06987671 0.9344024917
71.08552677 2.618435368
107.0491413 1.886867928
109.0647913 1.870581853
111.0804414 1.549615526
139.1117415 1.318708814
151.1117415 1.536273598
161.0960915 1.195074829
163.1117415 1.355028249
167.1066561 2.460416751
189.0910061 1.522361271
191.1066561 5.255816898
255.1379563 0.9581337559
257.1172208 0.9895950531
259.1692564 2.033363537
269.1536063 2.035653376
271.1328709 2.512357998
271.1692564 2.546595074
273.148521 1.343019244
285.148521 2.617594897
287.164171 5.516173825
299.2005565 1.352493681
301.2162066 3.497445734
311.2005565 4.109703976
329.2111212 6.754253617

Name: +ve in-silico MS/MS by CFM-ID for UEFGHYCIOXYTOG-ZDUSSCGKSA-N
ID: UEFGHYCIOXYTOG-ZDUSSCGKSA-N
Comment: Energy2
Num peaks: 31
39.02292652 1.880656103
41.03857658 3.181200373
43.05422664 1.822610604
51.02292652 1.465962009
53.03857658 2.33267932
55.05422664 4.286524079
57.06987671 2.356548715
65.03857658 1.705421045
67.05422664 1.31532347
81.06987671 1.148370765
91.05422664 1.641440427
93.06987671 1.890077396
107.0491413 1.121718226
111.0804414 1.45063325
115.1117415 1.07647193
117.0334912 1.055648279
119.0491413 1.18716877
131.0855268 1.854334075
147.0804414 1.542577544
157.1586917 1.235573003
159.0804414 1.31403435
171.0804414 1.146835893
189.0910061 2.245253142
191.1066561 6.000536258
259.1692564 1.351794905
267.1379563 1.177525385
271.1692564 2.702963934
299.164171 1.109509748
301.2162066 1.192944576
311.2005565 1.637513139
313.1798211 1.166614035

Name: +ve in-silico MS/MS by CFM-ID for OUVJYKGXRDAJAR-JCZGSWPSSA-N
ID: OUVJYKGXRDAJAR-JCZGSWPSSA-N
Comment: Energy0
Num peaks: 12
137.0960915 1.159998636
151.1117415 0.8993620294
231.1743418 1.159161037
233.1899918 1.215164083
243.1743418 1.166334874
245.1899918 1.207862917
253.1950772 2.804022382
257.1899918 1.301168167
261.1849065 1.181345484
263.2005565 1.272102672
271.2056419 34.51594018
289.2162066 32.47643221

Name: +ve in-silico MS/MS by CFM-ID for OUVJYKGXRDAJAR-JCZGSWPSSA-N
ID: OUVJYKGXRDAJAR-JCZGSWPSSA-N
Comment: Energy1
Num peaks: 31
55.01784114 0.8212895097
81.0334912 1.575165094
121.0647913 0.9955514001
123.0804414 0.9696536085
135.0804414 1.132373253
137.0960915 1.95151104
149.0960915 1.14042993
151.1117415 1.655179548
153.1273916 0.7945089994
187.148127 1.072049568
189.1637771 0.8603615482
201.1273916 1.013670248
203.1430416 1.126977384
213.1637771 1.094830356
215.1794272 2.026875653
217.1950772 1.120534844
229.1586917 2.720056405
231.1743418 1.909303519
233.1899918 1.894966696
239.1794272 1.304533299
243.1743418 1.397531353
243.2107273 3.031594095
245.1899918 1.449152657
253.1950772 4.64930324
255.1743418 0.8321715085
257.1899918 1.38383763
259.2056419 1.559914311
261.221292 4.240023397
271.2056419 18.15490878
273.1849065 1.114592476
289.2162066 6.608815251

Name: +ve in-silico MS/MS by CFM-ID for OUVJYKGXRDAJAR-JCZGSWPSSA-N
ID: OUVJYKGXRDAJAR-JCZGSWPSSA-N
Comment: Energy2
Num peaks: 31
93.06987671 1.274074886
107.0855268 1.149983823
117.0698767 1.751656485
121.1011768 2.12321892
135.1168269 1.207118093
137.0960915 2.026862992
145.1011768 2.250566791
149.132477 1.338379196
151.1117415 1.811580351
159.1168269 1.445548071
173.132477 2.322139975
185.132477 1.504914849
187.148127 2.161693553
189.1637771 1.371063121
201.1637771 1.978511205
211.148127 2.009713983
213.1637771 2.945169799
215.1794272 4.714526483
217.1950772 2.354131465
225.1637771 2.580880145
227.1794272 1.432448888
229.1586917 1.085396615
229.1950772 1.70855487
231.1743418 1.979514241
237.221292 1.290996967
243.1743418 3.015446596
243.2107273 2.271078778
245.1899918 2.260869746
253.1950772 1.10639748
259.1692564 1.100036135
273.1849065 2.23427727

Name: +ve in-silico MS/MS by CFM-ID for HTVMYQKUUWKVRO-CCEZHUSRSA-N
ID: HTVMYQKUUWKVRO-CCEZHUSRSA-N
Comment: Energy0
Num peaks: 31
33.0334912 0.4431894275
43.05422664 0.4906875134
57.06987671 0.4835302622
71.08552677 0.4752066794
73.02840582 0.5786222004
85.10117684 0.4769722538
99.1168269 0.5940050829
113.0597059 0.5836988736
113.132477 0.4590669824
115.075356 0.4363907946
125.132477 0.4814680911
137.132477 0.4814680911
149.132477 0.4814680911
161.132477 0.4814680911
173.132477 0.8721178461
175.075356 0.4510284697
175.148127 0.647381043
187.148127 0.4814680911
201.1637771 0.4814680911
213.1637771 0.6828473085
215.1794272 2.725918511
217.1950772 0.4615202955
229.1950772 1.14167365
239.1794272 3.527409398
241.1950772 0.8489890431
257.1899918 24.59162085
259.2056419 3.035145492
261.1849065 0.4274432368
261.221292 1.505105726
271.2056419 3.168155517
289.2162066 26.25239727

Name: +ve in-silico MS/MS by CFM-ID for HTVMYQKUUWKVRO-CCEZHUSRSA-N
ID: HTVMYQKUUWKVRO-CCEZHUSRSA-N
Comment: Energy1
Num peaks: 31
41.03857658 1.329176352
43.05422664 1.34370392
53.03857658 0.8583114181
57.06987671 1.225515386
71.08552677 1.169879609
83.04914126 0.9204695946
85.10117684 1.08181626
99.1168269 1.093724071
111.0440559 1.194522066
113.0597059 0.8662907802
113.132477 1.828003306
115.0542266 0.9363036763
125.132477 1.156101274
129.0698767 0.8168362161
137.132477 1.156101274
149.132477 1.156101274
161.132477 1.156101274
171.1168269 1.995757314
173.132477 1.516055466
175.148127 0.9728691115
185.132477 0.8283337654
187.148127 1.156101274
189.0910061 1.038070155
201.1637771 1.156101274
213.1637771 1.259510911
215.1794272 5.302126906
229.1950772 4.486974836
239.1794272 0.9408699863
257.1899918 3.739558687
271.2056419 1.931972423
289.2162066 4.438485343

Name: +ve in-silico MS/MS by CFM-ID for HTVMYQKUUWKVRO-CCEZHUSRSA-N
ID: HTVMYQKUUWKVRO-CCEZHUSRSA-N
Comment: Energy2
Num peaks: 31
27.02292652 1.046928372
39.02292652 1.351314992
41.03857658 5.180571073
43.05422664 3.092913098
53.03857658 1.376648724
55.05422664 1.378981926
57.06987671 1.679979759
67.05422664 1.600928452
71.08552677 1.094704383
79.05422664 1.241623862
83.04914126 1.079930198
91.05422664 1.110797107
103.0542266 1.110797107
115.0542266 2.603174962
125.132477 1.448010689
129.0698767 2.384307866
137.132477 1.448010689
149.132477 1.448010689
157.1011768 1.805189132
161.132477 1.448010689
171.1168269 1.727879121
173.132477 1.172864299
185.132477 1.932512492
187.148127 1.448010689
201.1637771 1.448010689
213.1637771 2.921866522
215.1794272 2.046293438
217.1950772 2.153611881
227.1794272 1.115436605
229.1950772 1.723029895
241.1950772 1.138081242

Name: +ve in-silico MS/MS by CFM-ID for PHULLDGGFWVHPH-LFZOWFCLSA-N
ID: PHULLDGGFWVHPH-LFZOWFCLSA-N
Comment: Energy0
Num peaks: 6
283.1692564 0.2972679885
283.2056419 0.2842758157
285.1849065 0.5285545719
293.1899918 2.128646692
295.1692564 1.441458624
311.2005565 94.54739092

Name: +ve in-silico MS/MS by CFM-ID for PHULLDGGFWVHPH-LFZOWFCLSA-N
ID: PHULLDGGFWVHPH-LFZOWFCLSA-N
Comment: Energy1
Num peaks: 6
267.1743418 1.404706004
281.1899918 8.149993834
283.2056419 12.91636141
293.1899918 3.179693829
295.1692564 4.423305674
311.2005565 64.42043173

Name: +ve in-silico MS/MS by CFM-ID for PHULLDGGFWVHPH-LFZOWFCLSA-N
ID: PHULLDGGFWVHPH-LFZOWFCLSA-N
Comment: Energy2
Num peaks: 15
241.1586917 1.952284667
253.1586917 5.778518033
255.1743418 6.447604924
257.1899918 4.277125301
263.1430416 2.67002257
265.1586917 10.56277759
267.1743418 17.07724321
269.1536063 2.121973788
277.1586917 5.261233439
279.1379563 2.12090049
279.1743418 2.971024403
281.1899918 2.289585327
283.2056419 8.137053584
293.1899918 4.09088839
295.1692564 5.731008926

Name: +ve in-silico MS/MS by CFM-ID for UQBKEKGILPGMIT-KMUUWMLLSA-N
ID: UQBKEKGILPGMIT-KMUUWMLLSA-N
Comment: Energy0
Num peaks: 9
81.0334912 4.043952568
247.1692564 3.16111063
269.1899918 3.638899914
283.1692564 1.708534646
285.1849065 4.201101606
297.1849065 14.34073223
299.2005565 3.075851313
313.1798211 1.951303683
329.2111212 44.22810393

Name: +ve in-silico MS/MS by CFM-ID for UQBKEKGILPGMIT-KMUUWMLLSA-N
ID: UQBKEKGILPGMIT-KMUUWMLLSA-N
Comment: Energy1
Num peaks: 28
81.0334912 13.05396579
83.04914126 1.09546616
95.04914126 2.839383015
185.132477 1.415534323
187.148127 2.572633776
201.1637771 1.632661315
213.1273916 1.168417706
215.1430416 1.290813956
217.1586917 1.227336347
229.1223062 2.203079142
229.1586917 1.234635077
231.1379563 1.247590799
233.1536063 1.09987643
239.1794272 1.547911056
243.1379563 2.995791653
245.1536063 1.340804774
247.1692564 6.887794358
257.1536063 1.39601729
259.1692564 1.769064434
261.1849065 2.97099963
269.1899918 3.945088689
283.1692564 1.265837376
285.1849065 1.244177387
297.1849065 7.20706192
301.2162066 2.977387461
311.2005565 2.022740869
313.1798211 2.313533167
329.2111212 8.102261636

Name: +ve in-silico MS/MS by CFM-ID for UQBKEKGILPGMIT-KMUUWMLLSA-N
ID: UQBKEKGILPGMIT-KMUUWMLLSA-N
Comment: Energy2
Num peaks: 28
39.02292652 2.268206903
49.00727645 3.665237233
51.02292652 1.725466511
53.03857658 1.657946166
81.0334912 10.42517684
83.04914126 1.193815473
91.01784114 1.628889554
95.04914126 0.9501568763
171.1168269 1.623346395
173.132477 5.576761792
185.132477 3.94786467
187.148127 10.47007906
189.1637771 0.990991808
199.148127 1.512204613
201.1637771 3.908002569
213.1273916 1.890381324
213.1637771 1.186582924
215.1430416 1.945506586
223.148127 5.076295153
225.1637771 2.521303123
227.1794272 2.291323448
231.1379563 0.953313606
233.1536063 1.081931359
239.1794272 1.876982826
243.1379563 0.9204745849
251.1430416 2.352604205
253.1586917 2.465131691
255.1743418 4.591331478

Name: +ve in-silico MS/MS by CFM-ID for LTXWQSYUEDMABQ-UEXGIBASSA-N
ID: LTXWQSYUEDMABQ-UEXGIBASSA-N
Comment: Energy0
Num peaks: 6
285.148521 1.256269353
287.164171 3.192180255
297.1849065 3.698394229
311.2005565 2.010393346
313.1798211 1.582462598
329.2111212 74.52285205

Name: +ve in-silico MS/MS by CFM-ID for LTXWQSYUEDMABQ-UEXGIBASSA-N
ID: LTXWQSYUEDMABQ-UEXGIBASSA-N
Comment: Energy1
Num peaks: 22
39.02292652 1.466770023
41.03857658 1.971401304
43.05422664 3.625408862
57.06987671 1.036929843
83.08552677 2.738355759
85.10117684 1.532379732
231.1379563 0.8073412252
243.1015708 1.126165587
245.1172208 1.753616732
257.1172208 2.02326931
259.1328709 2.079928328
259.1692564 1.030262561
271.1328709 2.348741277
271.1692564 0.7983730905
273.148521 2.175503659
285.148521 4.623861436
287.164171 8.151306865
289.1798211 1.479524699
297.1849065 3.470402231
311.2005565 3.841278572
313.1798211 2.634243039
329.2111212 29.47293503

Name: +ve in-silico MS/MS by CFM-ID for LTXWQSYUEDMABQ-UEXGIBASSA-N
ID: LTXWQSYUEDMABQ-UEXGIBASSA-N
Comment: Energy2
Num peaks: 31
39.02292652 2.777584545
41.03857658 4.344005696
43.05422664 2.077883792
55.05422664 4.846384472
57.06987671 1.398998141
59.08552677 0.9034507183
65.03857658 4.119487031
67.05422664 4.423692147
69.06987671 1.781640671
79.05422664 1.865529215
81.06987671 3.265972576
83.08552677 5.901055491
213.0910061 1.051030014
213.1273916 0.9215551786
215.1066561 1.585640241
217.1223062 1.86743777
219.1379563 0.9849821758
227.1066561 2.67776453
227.1430416 0.9878770878
229.1223062 1.706689849
231.1379563 1.051216427
241.1223062 1.589779785
253.1950772 1.297780412
269.1536063 2.117359549
271.1692564 1.085643015
273.1849065 1.367618984
285.148521 1.449412878
287.164171 1.29003067
289.1798211 1.080411685
299.164171 1.328929086
313.1798211 5.791254708

Name: +ve in-silico MS/MS by CFM-ID for KVFDRBBZULOEMU-BGTLSDLQSA-N
ID: KVFDRBBZULOEMU-BGTLSDLQSA-N
Comment: Energy0
Num peaks: 17
55.05422664 1.521598983
69.06987671 2.15142692
81.06987671 1.275442007
83.08552677 1.574047939
157.1011768 1.431142064
161.132477 7.812141475
163.148127 1.280445646
167.1794272 1.43054398
169.1950772 1.424012701
233.1536063 1.203500389
241.1950772 1.553051262
243.2107273 4.375034792
245.2263773 2.551128623
257.1899918 1.846153547
271.2056419 3.209054704
273.1849065 4.669566548
289.2162066 40.97045411

Name: +ve in-silico MS/MS by CFM-ID for KVFDRBBZULOEMU-BGTLSDLQSA-N
ID: KVFDRBBZULOEMU-BGTLSDLQSA-N
Comment: Energy1
Num peaks: 29
41.03857658 1.657353581
53.03857658 1.021240379
55.05422664 3.533604276
69.06987671 6.001954711
79.05422664 1.131668143
81.06987671 2.2661028
83.08552677 1.2226652
145.1011768 1.881781408
147.1168269 1.288609384
157.1011768 1.539256413
159.1168269 9.275514513
161.132477 12.49487849
163.148127 1.770903589
167.1794272 1.38874899
169.1950772 1.279482796
175.148127 1.21547548
177.1273916 1.049215206
227.1794272 1.297287364
229.1950772 2.128593731
231.1379563 1.048687346
231.2107273 3.203323607
233.1536063 1.677081746
241.1950772 1.812430945
243.2107273 3.927287691
245.2263773 4.012003247
261.221292 1.894516245
271.2056419 1.799344215
273.1849065 2.814872291
289.2162066 5.058378929

Name: +ve in-silico MS/MS by CFM-ID for KVFDRBBZULOEMU-BGTLSDLQSA-N
ID: KVFDRBBZULOEMU-BGTLSDLQSA-N
Comment: Energy2
Num peaks: 26
39.02292652 8.569085104
41.03857658 10.66389148
43.05422664 2.874243189
51.02292652 2.408016146
53.03857658 3.790124059
55.05422664 4.875384431
63.02292652 1.625443625
65.03857658 2.856764673
67.05422664 2.094005924
69.06987671 3.204045363
71.08552677 1.162034428
77.03857658 1.890044699
79.05422664 3.7724348
81.06987671 2.410783225
83.08552677 3.276702076
85.10117684 1.634975831
87.1168269 1.363115664
145.1011768 3.185078547
147.1168269 3.739181584
157.1011768 1.52730149
159.1168269 2.076521846
161.132477 7.229327438
163.148127 1.078735078
167.1794272 0.8776965485
175.148127 1.548737268
189.1637771 0.8196876625

Name: +ve in-silico MS/MS by CFM-ID for LOCMLXSTDCXZFJ-YHELAOLJSA-N
ID: LOCMLXSTDCXZFJ-YHELAOLJSA-N
Comment: Energy0
Num peaks: 19
43.05422664 0.9194307871
71.08552677 0.9023184508
121.0284058 0.8620203166
137.0233204 10.41894095
139.0389705 1.405721111
141.0546206 0.83830741
203.1794272 0.7701280785
217.1586917 1.397845567
221.1899918 2.580454726
259.1328709 0.8597387321
269.1899918 0.9026883733
285.1849065 0.862842017
287.164171 1.349981721
287.2005565 1.673685592
301.1798211 0.8420690366
301.2162066 1.176777406
311.2005565 6.408868112
313.1798211 1.564274535
329.2111212 44.28188023

Name: +ve in-silico MS/MS by CFM-ID for LOCMLXSTDCXZFJ-YHELAOLJSA-N
ID: LOCMLXSTDCXZFJ-YHELAOLJSA-N
Comment: Energy1
Num peaks: 31
41.03857658 1.316143111
43.05422664 1.492474408
55.05422664 1.158313854
57.06987671 1.139057779
71.08552677 1.325700997
85.02840582 2.110929751
109.0284058 1.902628359
123.1168269 2.24599751
125.0233204 2.113271212
125.132477 1.27857791
137.0233204 4.922627294
149.132477 1.850245388
151.148127 2.452441925
203.1794272 2.398519578
205.0859207 1.169631984
205.1950772 1.178924247
217.1586917 1.153742577
219.1743418 4.437616666
221.1899918 1.201219537
241.1586917 1.299228772
243.1743418 1.42349407
245.1172208 1.072983038
257.1172208 1.10040038
259.1328709 1.240186307
259.2056419 1.127886793
285.148521 1.581628143
287.164171 1.919250028
301.2162066 1.633211503
311.2005565 3.931759595
313.1798211 1.929759893
329.2111212 8.981120741

Name: +ve in-silico MS/MS by CFM-ID for LOCMLXSTDCXZFJ-YHELAOLJSA-N
ID: LOCMLXSTDCXZFJ-YHELAOLJSA-N
Comment: Energy2
Num peaks: 31
39.02292652 1.117000241
41.03857658 2.589916684
43.05422664 1.332794656
55.01784114 1.204892727
55.05422664 3.166063814
65.03857658 2.70023559
69.0334912 1.956089533
81.06987671 2.170719124
83.04914126 1.129908271
121.0284058 2.198075462
121.1011768 2.610166347
123.1168269 1.920579224
137.0233204 3.980392806
137.132477 1.450474318
149.132477 1.636835592
151.148127 1.376159942
201.1637771 1.302984176
243.1743418 1.127129316
245.1172208 1.136665718
257.1899918 1.427253654
269.1899918 1.182592282
271.2056419 1.452748223
273.148521 1.136665718
285.148521 1.88821757
285.1849065 1.157827897
287.164171 1.977777907
287.2005565 1.137660849
299.164171 1.561483881
301.1798211 1.908038986
311.2005565 1.702731113
313.1798211 2.772460352

Name: +ve in-silico MS/MS by CFM-ID for ZTDAXWJYRPVTPO-GGLFOPPFSA-N
ID: ZTDAXWJYRPVTPO-GGLFOPPFSA-N
Comment: Energy0
Num peaks: 13
121.0647913 0.8929184574
123.0804414 1.507466977
265.1586917 0.714460883
267.1743418 2.305147314
269.1899918 1.424816264
283.1692564 1.085737374
285.1849065 1.66828602
287.2005565 2.354713677
293.1899918 6.277794809
295.1692564 1.456288226
311.2005565 33.15768996
313.1798211 2.259169641
329.2111212 25.28528714

Name: +ve in-silico MS/MS by CFM-ID for ZTDAXWJYRPVTPO-GGLFOPPFSA-N
ID: ZTDAXWJYRPVTPO-GGLFOPPFSA-N
Comment: Energy1
Num peaks: 31
57.0334912 1.097187497
119.0491413 1.195681923
121.0647913 1.997250672
123.0804414 2.905165059
161.0960915 1.077315688
163.1117415 1.301880195
173.0960915 1.334798487
175.1117415 0.9491827878
239.1430416 1.097549545
241.1586917 1.328237827
243.1743418 0.9438929026
253.1586917 1.760831891
255.1379563 1.407316357
257.1536063 1.127096381
261.1849065 1.022151443
265.1586917 0.9876083678
267.1743418 1.407245081
269.1536063 2.309020822
269.1899918 2.303449195
271.1692564 2.213991999
273.1849065 0.9871170946
283.1692564 1.605371523
283.2056419 2.009134823
285.1849065 2.319560596
287.2005565 2.177987543
293.1899918 5.893211475
299.2005565 1.773829461
301.2162066 4.177119201
311.2005565 9.69768423
313.1798211 1.214653191
329.2111212 4.687934389

Name: +ve in-silico MS/MS by CFM-ID for ZTDAXWJYRPVTPO-GGLFOPPFSA-N
ID: ZTDAXWJYRPVTPO-GGLFOPPFSA-N
Comment: Energy2
Num peaks: 31
39.02292652 2.483670041
51.02292652 2.024612504
53.03857658 1.626207056
91.05422664 1.398185177
103.0542266 2.00707667
107.0491413 1.26781553
119.0491413 3.501396623
123.0804414 1.395146943
143.0855268 1.261571832
163.1117415 1.266579372
173.0960915 1.633704041
175.1117415 1.228661481
177.1273916 1.300649879
187.1117415 1.315751315
239.1430416 2.723457753
241.1586917 2.13148363
243.1743418 1.325052108
253.1586917 2.820927507
255.1743418 1.171722776
265.1586917 1.474530514
267.1743418 2.144817366
269.1536063 1.927448796
269.1899918 1.586145615
279.1743418 1.176512151
283.1692564 1.371689587
283.2056419 1.430618985
285.1849065 1.22374031
293.1899918 2.670720435
295.1692564 2.20323499
299.2005565 1.479899995
313.1798211 2.092800761

Name: +ve in-silico MS/MS by CFM-ID for IUZINAVFFVNRAB-NTZUZEMLSA-N
ID: IUZINAVFFVNRAB-NTZUZEMLSA-N
Comment: Energy0
Num peaks: 15
55.05422664 0.693597348
97.06479133 0.5463514293
99.08044139 0.9147000515
239.1794272 0.513646804
243.1743418 0.7005159448
245.1899918 0.669241005
253.1950772 13.04206202
255.1743418 1.590133084
257.1899918 0.7371435014
259.2056419 0.8198956058
261.1849065 0.6894565935
263.2005565 0.7327201887
271.2056419 35.60948052
273.1849065 3.291460867
289.2162066 19.77880322

Name: +ve in-silico MS/MS by CFM-ID for IUZINAVFFVNRAB-NTZUZEMLSA-N
ID: IUZINAVFFVNRAB-NTZUZEMLSA-N
Comment: Energy1
Num peaks: 31
51.02292652 1.015708275
53.03857658 1.167877144
55.05422664 1.077250152
67.05422664 1.252108115
69.06987671 0.9402978072
81.06987671 0.8082221702
95.04914126 0.968869655
97.06479133 0.9032213131
107.0491413 0.8069392124
107.0855268 1.37817546
109.0647913 0.9079179524
109.1011768 1.31295119
117.0698767 0.8253502435
119.0855268 1.215318062
121.1011768 0.8921364153
185.132477 1.792775963
187.148127 0.8167310779
201.1273916 1.252608007
203.1430416 2.657933229
205.1586917 1.017217111
215.1430416 0.9362441005
217.1586917 1.059444631
229.1586917 1.109843191
241.1950772 0.817333245
243.1743418 1.257367911
245.1899918 1.5700043
253.1950772 9.978072532
255.1743418 3.161506773
271.2056419 13.25597088
273.1849065 2.148593564
289.2162066 3.631046254

Name: +ve in-silico MS/MS by CFM-ID for IUZINAVFFVNRAB-NTZUZEMLSA-N
ID: IUZINAVFFVNRAB-NTZUZEMLSA-N
Comment: Energy2
Num peaks: 31
39.02292652 3.437800107
41.03857658 1.39790158
49.00727645 1.235914929
51.02292652 1.829593004
53.03857658 1.683742896
55.05422664 1.869094838
65.03857658 4.005425295
67.05422664 2.010183573
69.06987671 1.329143849
79.05422664 1.461657069
81.06987671 1.244211214
91.05422664 1.524847601
93.06987671 1.179651857
107.0855268 2.284630187
109.1011768 1.265005886
119.0855268 1.435710185
171.1168269 1.177487872
183.1168269 1.369430539
185.132477 1.786021392
187.148127 1.536195127
199.1117415 1.122730414
201.1273916 2.677421473
203.1430416 1.830247307
215.1430416 1.234471791
217.1586917 1.435395378
229.1586917 1.529923602
239.1794272 1.292506403
241.1950772 2.297159273
255.1743418 2.62193967
261.1849065 1.387891756
273.1849065 2.529451203

Name: +ve in-silico MS/MS by CFM-ID for ZKBWAFISIUQUEX-KRZXBLKESA-N
ID: ZKBWAFISIUQUEX-KRZXBLKESA-N
Comment: Energy0
Num peaks: 13
131.0855268 1.105414935
197.132477 1.197013598
251.1794272 2.891927292
269.1536063 1.323093543
269.1899918 1.969555873
271.1692564 1.285452119
279.1743418 4.046249525
289.1798211 1.881495888
297.1849065 7.966889206
299.2005565 1.759056361
311.2005565 28.01848165
313.1798211 1.113699696
329.2111212 26.42414679

Name: +ve in-silico MS/MS by CFM-ID for ZKBWAFISIUQUEX-KRZXBLKESA-N
ID: ZKBWAFISIUQUEX-KRZXBLKESA-N
Comment: Energy1
Num peaks: 31
41.03857658 1.044306852
99.04405588 1.001154214
117.0698767 2.299808527
131.0855268 3.392163506
143.0855268 1.299255939
145.1011768 2.2293215
179.1066561 0.8365227618
183.1168269 1.54757552
185.1172208 1.130216986
185.132477 0.8705593073
197.132477 1.626811989
209.132477 1.015897176
227.1430416 1.267126491
251.1794272 3.811392472
267.1379563 1.357623589
269.1536063 1.689995983
269.1899918 3.017135505
271.1692564 2.280310383
279.1743418 3.858575565
281.1899918 1.660061336
283.1692564 1.105096334
285.148521 1.715527158
287.164171 0.9577152437
289.1798211 1.100884058
293.1899918 1.438455508
295.1692564 0.9765545141
297.1849065 4.968288988
299.2005565 1.045402955
311.2005565 11.12910139
313.1798211 1.883732395
329.2111212 7.85409909

Name: +ve in-silico MS/MS by CFM-ID for ZKBWAFISIUQUEX-KRZXBLKESA-N
ID: ZKBWAFISIUQUEX-KRZXBLKESA-N
Comment: Energy2
Num peaks: 31
39.02292652 1.468000532
41.03857658 0.9321876999
53.00219107 0.9019727912
55.01784114 2.810961873
57.0334912 0.9623657148
117.0698767 1.462046267
131.0855268 2.02789203
141.0698767 2.31829486
143.0855268 1.488704543
153.0910061 1.321741079
157.1011768 1.113231065
181.1011768 2.683250319
183.1168269 4.299381613
185.132477 1.16021082
189.1637771 0.9409820289
197.132477 4.547676772
199.148127 4.041656523
223.148127 0.8701735933
225.1637771 2.1769378
227.1430416 0.8944464649
239.1794272 2.91438747
249.1637771 1.934214771
251.1794272 6.352707396
253.1586917 2.112410724
253.1950772 1.924400279
267.1743418 2.005462426
269.1899918 1.057239883
279.1743418 1.643995137
281.1899918 2.245715143
283.1692564 1.29967061
313.1798211 2.198402708

Name: +ve in-silico MS/MS by CFM-ID for PXYGDTSYXNAVPM-XZXHNHHKSA-N
ID: PXYGDTSYXNAVPM-XZXHNHHKSA-N
Comment: Energy0
Num peaks: 23
43.05422664 0.7738626818
57.06987671 0.5316099543
59.01275576 0.8485099285
71.08552677 0.7305590772
85.10117684 0.5311813396
99.04405588 0.8048366352
125.132477 0.5320451979
139.148127 0.6372850991
177.1637771 0.6087997793
189.1637771 0.6222190199
191.1794272 0.6858137024
203.1794272 0.6584445916
205.1950772 0.939499373
227.1794272 7.892325038
229.1950772 9.574128764
241.1950772 0.8540577371
243.2107273 9.714330163
245.2263773 1.200953865
247.1692564 0.5419881006
253.1950772 2.40507106
271.2056419 16.10714861
273.1849065 0.9195239977
289.2162066 22.02031962

Name: +ve in-silico MS/MS by CFM-ID for PXYGDTSYXNAVPM-XZXHNHHKSA-N
ID: PXYGDTSYXNAVPM-XZXHNHHKSA-N
Comment: Energy1
Num peaks: 31
39.02292652 1.011460747
41.03857658 1.102238645
43.05422664 1.346042924
55.05422664 1.191612999
57.06987671 1.04185052
69.06987671 1.065800331
71.08552677 1.182046805
83.08552677 0.988190779
85.10117684 1.050975011
123.1168269 1.008591377
125.132477 1.055848998
137.132477 0.9697123301
173.132477 1.578162908
175.148127 1.605972041
187.148127 1.967971519
189.1637771 2.019921325
191.1794272 1.03638012
201.1637771 1.771610555
203.1794272 2.323277648
205.1950772 1.108603606
211.148127 1.294274243
217.1950772 1.261763296
219.2107273 1.200241312
227.1794272 6.697131689
229.1950772 7.042319674
241.1950772 0.9488721124
243.2107273 11.60333021
245.2263773 2.333813758
253.1950772 1.039817923
271.2056419 3.490875924
289.2162066 2.759521189

Name: +ve in-silico MS/MS by CFM-ID for PXYGDTSYXNAVPM-XZXHNHHKSA-N
ID: PXYGDTSYXNAVPM-XZXHNHHKSA-N
Comment: Energy2
Num peaks: 31
39.02292652 2.762345784
41.03857658 1.765075157
43.05422664 1.44366053
53.03857658 1.774059469
55.05422664 2.434886731
57.06987671 1.317500006
65.03857658 1.837941176
69.06987671 1.379421337
81.06987671 1.305168316
83.08552677 1.401315642
91.05422664 2.388200728
103.0542266 1.559646558
105.0698767 1.87356522
121.1011768 1.905683286
123.1168269 1.898329033
125.132477 1.468732558
143.0855268 1.271994228
149.132477 1.981548566
151.148127 1.570679757
159.1168269 1.394613232
171.1168269 1.34920488
173.132477 1.951385171
175.148127 1.76357397
177.1637771 1.414919364
187.148127 2.31190771
189.1637771 2.341937453
201.1637771 4.070603526
203.1794272 2.480595229
205.1950772 1.750721171
243.1743418 1.569643924
273.1849065 2.792375694

Name: +ve in-silico MS/MS by CFM-ID for ZRYKVDWGQVQRPG-RUMBLXRPSA-N
ID: ZRYKVDWGQVQRPG-RUMBLXRPSA-N
Comment: Energy0
Num peaks: 30
51.02292652 1.416624065
53.03857658 2.513141303
55.05422664 1.891014591
67.05422664 1.270102789
69.0334912 0.5835970085
95.08552677 1.877225914
112.0393049 1.652397984
119.0491413 1.877101393
121.0647913 1.771714741
123.0804414 10.38764851
125.0960915 0.9704361735
126.0549549 1.305971524
127.1117415 0.5940418153
137.0960915 0.8026752905
138.0549549 0.8709258065
152.070605 0.645546626
156.0655196 1.720372167
220.0968197 0.631512886
236.0917343 0.9474223481
238.1073844 1.420375785
240.1230345 0.8575296548
248.1645054 0.6934269477
252.15942 0.7454085888
258.1488553 2.531629929
264.15942 0.6696701189
266.17507 1.970927297
268.1543346 0.5930692459
276.15942 20.81516791
278.1386845 0.6238249103
294.1699847 15.85202208

Name: +ve in-silico MS/MS by CFM-ID for ZRYKVDWGQVQRPG-RUMBLXRPSA-N
ID: ZRYKVDWGQVQRPG-RUMBLXRPSA-N
Comment: Energy1
Num peaks: 31
51.02292652 5.770402447
53.00219107 1.838625845
53.03857658 3.677334602
55.01784114 1.334491264
55.05422664 0.9946834141
65.03857658 1.316511289
67.05422664 4.06357566
69.0334912 3.253425591
69.06987671 1.071601925
95.08552677 2.616620587
105.0698767 1.626966205
112.0393049 1.076356032
119.0491413 1.270005943
121.0647913 1.578410324
123.0804414 13.21805979
125.0960915 1.023908914
126.0549549 3.320527518
128.070605 1.25581885
135.0804414 0.8555532761
137.0960915 1.074674408
138.0549549 2.228521176
139.1117415 1.052602334
149.0960915 0.9753675705
156.0655196 1.651320088
180.0655196 1.166038057
208.0968197 0.8558502256
220.0968197 0.898524062
258.1488553 1.284440534
266.17507 0.9476536877
276.15942 3.081129312
294.1699847 1.61239489

Name: +ve in-silico MS/MS by CFM-ID for ZRYKVDWGQVQRPG-RUMBLXRPSA-N
ID: ZRYKVDWGQVQRPG-RUMBLXRPSA-N
Comment: Energy2
Num peaks: 31
39.02292652 1.293252195
41.03857658 1.292169282
49.00727645 0.7594914361
51.02292652 9.258600866
53.00219107 1.723894334
53.03857658 10.79182362
55.01784114 1.076091762
55.05422664 4.223479816
58.02874017 1.736056439
65.03857658 1.960656026
67.05422664 4.00372853
69.0334912 3.967783895
69.06987671 1.586556371
84.00800472 1.352648192
93.06987671 1.739484437
95.04914126 0.8343945504
95.08552677 4.956896808
105.0698767 0.6649687051
107.0491413 1.010263176
107.0855268 0.7308546414
112.0393049 2.5640658
114.0549549 0.9502817358
119.0491413 0.7024137063
121.0647913 0.8696829044
123.0804414 6.688107398
126.0549549 2.314835016
134.0236548 0.783257192
136.0393049 0.9458686814
138.0549549 1.250359857
152.070605 1.436852001
208.0968197 0.7054120069

Name: +ve in-silico MS/MS by CFM-ID for VFORKMIYKGJSEC-AVBXNWRJSA-N
ID: VFORKMIYKGJSEC-AVBXNWRJSA-N
Comment: Energy0
Num peaks: 14
111.0804414 1.055296569
123.0804414 0.7107444281
125.0960915 0.7264420877
127.1117415 0.7437166039
163.1117415 0.9891577196
177.1273916 0.8388070895
231.1743418 1.003500074
245.1899918 0.8961203619
253.1950772 3.452139464
259.2056419 1.255809405
261.221292 0.9909842645
271.2056419 36.6637043
273.1849065 0.9424703774
289.2162066 29.87077739

Name: +ve in-silico MS/MS by CFM-ID for VFORKMIYKGJSEC-AVBXNWRJSA-N
ID: VFORKMIYKGJSEC-AVBXNWRJSA-N
Comment: Energy1
Num peaks: 31
97.06479133 1.058572114
109.0647913 0.9829524367
111.0804414 1.474963392
121.0647913 1.266199841
123.0804414 0.9504177801
125.0960915 1.031699888
127.1117415 1.072698994
149.0960915 0.9711002591
161.0960915 1.75298878
163.1117415 2.130280541
173.132477 1.271167797
175.1117415 1.075877962
177.1273916 1.539655874
211.148127 1.095834013
215.1430416 1.450849586
217.1586917 1.667186094
225.1637771 1.532949866
227.1794272 1.184400086
229.1586917 2.136239597
231.1743418 2.565957454
239.1794272 2.527631522
243.1743418 2.559911946
243.2107273 1.966278672
245.1899918 1.805682483
253.1950772 3.487827412
257.1899918 1.419853162
259.2056419 1.683475957
261.221292 3.776690557
271.2056419 11.27900634
273.1849065 1.046630447
289.2162066 7.132369998

Name: +ve in-silico MS/MS by CFM-ID for VFORKMIYKGJSEC-AVBXNWRJSA-N
ID: VFORKMIYKGJSEC-AVBXNWRJSA-N
Comment: Energy2
Num peaks: 31
39.02292652 2.245173033
51.02292652 2.521890272
53.03857658 1.157135348
55.05422664 1.878780555
95.08552677 1.088648272
119.0855268 1.241470518
121.1011768 1.861699171
123.1168269 1.088648272
145.1011768 1.285301421
157.1011768 2.866041012
159.1168269 1.457049609
161.0960915 1.336036758
163.1117415 1.425531801
173.132477 1.57968358
175.148127 1.099716286
177.1273916 1.631735748
197.132477 1.829288133
211.148127 3.107125676
215.1794272 1.250007849
217.1586917 1.465022589
225.1637771 2.370668549
229.1586917 1.404894614
231.1743418 2.39631592
231.2107273 1.223549322
239.1794272 1.773934692
241.1950772 1.830738733
243.1743418 1.744009815
243.2107273 4.108029951
245.1899918 2.040476354
255.1743418 1.158843595
273.1849065 1.409622356

Name: +ve in-silico MS/MS by CFM-ID for XRJHEOJYSXFNPW-HMNNTPEWSA-N
ID: XRJHEOJYSXFNPW-HMNNTPEWSA-N
Comment: Energy0
Num peaks: 6
249.1637771 0.02596074357
275.1794272 2.274440781
277.1586917 0.2268486453
293.1899918 21.13971299
295.1692564 0.9385930576
311.2005565 75.3209698

Name: +ve in-silico MS/MS by CFM-ID for XRJHEOJYSXFNPW-HMNNTPEWSA-N
ID: XRJHEOJYSXFNPW-HMNNTPEWSA-N
Comment: Energy1
Num peaks: 6
267.1743418 0.2245320205
275.1794272 3.743839171
277.1586917 2.103011904
293.1899918 28.79681978
295.1692564 2.143980124
311.2005565 62.09076236

Name: +ve in-silico MS/MS by CFM-ID for XRJHEOJYSXFNPW-HMNNTPEWSA-N
ID: XRJHEOJYSXFNPW-HMNNTPEWSA-N
Comment: Energy2
Num peaks: 6
249.1637771 3.487735787
265.1950772 3.660443497
275.1794272 31.54062017
277.1586917 14.67760964
293.1899918 22.00583843
295.1692564 4.89521925

Name: +ve in-silico MS/MS by CFM-ID for MUMGGOZAMZWBJJ-RSQDCSKSSA-N
ID: MUMGGOZAMZWBJJ-RSQDCSKSSA-N
Comment: Energy0
Num peaks: 17
109.0647913 0.618059362
113.0960915 0.6497287639
123.0804414 0.9824977217
137.0960915 0.5786841978
163.1117415 0.637247692
167.1430416 0.6497287639
177.1273916 0.9838058309
191.1430416 0.5581048524
219.1743418 0.5465947675
245.1899918 0.6260549434
247.2056419 0.6418607029
253.1950772 3.471484585
259.2056419 0.6803877022
261.221292 0.8750768099
271.2056419 36.79563536
273.1849065 0.9946339905
289.2162066 29.96781985

Name: +ve in-silico MS/MS by CFM-ID for MUMGGOZAMZWBJJ-RSQDCSKSSA-N
ID: MUMGGOZAMZWBJJ-RSQDCSKSSA-N
Comment: Energy1
Num peaks: 31
57.0334912 0.9753841808
67.01784114 1.189779275
107.0491413 0.9436100141
109.0647913 1.336790102
121.0647913 1.018548768
123.0804414 1.440912855
137.0960915 1.053743425
161.0960915 1.066993254
163.1117415 1.265057683
175.1117415 1.043034251
177.1273916 1.44584703
189.1273916 1.406366122
191.1430416 1.646307455
215.1430416 1.05867361
217.1586917 1.128437473
229.1586917 1.689848435
229.1950772 1.109502147
231.1743418 1.894616279
233.1899918 1.604145619
239.1794272 0.9965592675
243.1743418 1.795959471
243.2107273 2.715075175
245.1899918 1.292938854
247.2056419 1.286533264
253.1950772 3.680530743
257.1899918 1.041198849
259.2056419 1.692912716
261.221292 6.106089813
271.2056419 11.70173241
273.1849065 1.032212304
289.2162066 6.835393188

Name: +ve in-silico MS/MS by CFM-ID for MUMGGOZAMZWBJJ-RSQDCSKSSA-N
ID: MUMGGOZAMZWBJJ-RSQDCSKSSA-N
Comment: Energy2
Num peaks: 31
39.02292652 2.782378559
41.03857658 1.316611202
51.02292652 1.630653149
53.03857658 1.513533326
95.08552677 1.360812327
109.1011768 1.152631877
119.0855268 1.983002821
123.0804414 1.562378136
135.1168269 1.152631877
137.0960915 1.330530262
149.132477 1.360812327
159.1168269 1.403346037
161.132477 1.733654474
163.1117415 1.494586147
163.148127 1.152631877
171.1168269 2.152075767
177.1273916 1.898968742
191.1430416 1.551975157
199.148127 2.051558264
201.1637771 1.964476791
203.1794272 1.190841701
213.1637771 1.455478219
215.1794272 1.427064312
227.1794272 1.613649604
229.1586917 1.309332793
229.1950772 1.761784175
231.1743418 1.3108678
243.1743418 1.965086859
243.2107273 2.911886497
259.2056419 1.985468626
273.1849065 1.813447698

Name: +ve in-silico MS/MS by CFM-ID for AIBBWOAHJMGWDA-BCRCDCHUSA-N
ID: AIBBWOAHJMGWDA-BCRCDCHUSA-N
Comment: Energy0
Num peaks: 15
43.05422664 0.8018223416
53.03857658 0.779127197
55.05422664 1.043886733
71.08552677 0.7979522176
83.08552677 1.174215059
125.132477 0.8590935524
243.1743418 0.9099578505
247.1692564 0.7811824952
253.1950772 3.269166129
255.1743418 1.889044987
259.2056419 1.063123188
261.221292 0.8210567829
271.2056419 34.55411693
273.1849065 3.873768996
289.2162066 27.96123302

Name: +ve in-silico MS/MS by CFM-ID for AIBBWOAHJMGWDA-BCRCDCHUSA-N
ID: AIBBWOAHJMGWDA-BCRCDCHUSA-N
Comment: Energy1
Num peaks: 31
41.03857658 1.026049435
43.05422664 1.170451641
51.02292652 0.9619097128
53.03857658 3.61719209
55.05422664 4.02715391
57.06987671 1.213009534
69.06987671 0.917434055
71.08552677 1.137302597
81.06987671 1.940973911
83.08552677 2.058506451
85.10117684 1.049977898
109.1011768 1.238871366
119.0855268 1.238153936
121.1011768 1.378255961
123.1168269 2.554904737
125.132477 3.201107221
187.1117415 1.391689873
201.1273916 0.9217595693
213.1273916 0.8759213261
219.1379563 1.041734663
243.1743418 1.690683232
243.2107273 1.661991132
245.1899918 1.533655868
247.1692564 0.9789716797
253.1950772 3.002875228
255.1743418 3.080650208
259.2056419 1.191411057
261.221292 3.969474705
271.2056419 9.468088588
273.1849065 2.913251475
289.2162066 5.545659433

Name: +ve in-silico MS/MS by CFM-ID for AIBBWOAHJMGWDA-BCRCDCHUSA-N
ID: AIBBWOAHJMGWDA-BCRCDCHUSA-N
Comment: Energy2
Num peaks: 31
39.02292652 1.180439345
41.03857658 2.055237631
43.05422664 1.077095249
51.02292652 6.105180851
53.03857658 6.082155995
55.05422664 6.179688502
57.06987671 1.440078871
65.03857658 3.77142411
67.05422664 3.034438134
69.06987671 1.031369101
81.06987671 3.705639989
83.08552677 2.812326216
109.1011768 1.725548823
119.0855268 1.094017518
121.1011768 1.438212685
123.1168269 1.854092893
125.132477 1.600086207
185.0960915 1.171999103
187.1117415 1.471254397
191.1430416 1.057978732
201.1273916 1.411709293
213.1273916 1.512044019
215.1430416 1.341433039
227.1430416 1.175377532
229.1586917 1.55344282
239.1794272 1.53651645
243.1743418 2.327211959
243.2107273 1.141970747
245.1899918 1.836069785
255.1743418 2.398789444
273.1849065 1.728101374

Name: +ve in-silico MS/MS by CFM-ID for VMYTXBKVYDESSJ-HKQXQEGQSA-N
ID: VMYTXBKVYDESSJ-HKQXQEGQSA-N
Comment: Energy0
Num peaks: 13
111.0804414 1.170327804
125.0960915 1.113454454
165.1273916 1.206418543
179.1430416 1.116702983
217.1586917 0.8357184538
231.1743418 0.798063132
245.1899918 1.460821048
253.1950772 3.429451465
259.2056419 1.24318746
261.221292 0.9807400235
271.2056419 36.28709095
273.1849065 1.009688692
289.2162066 29.43871251

Name: +ve in-silico MS/MS by CFM-ID for VMYTXBKVYDESSJ-HKQXQEGQSA-N
ID: VMYTXBKVYDESSJ-HKQXQEGQSA-N
Comment: Energy1
Num peaks: 31
51.02292652 1.109961496
97.06479133 1.037163578
109.0647913 1.25913582
111.0804414 1.638992013
123.0804414 1.110256862
125.0960915 1.555125303
151.1117415 1.038060103
163.1117415 1.339031104
165.1273916 1.953115896
173.132477 1.249845032
177.1273916 1.309330547
179.1430416 1.840894537
215.1430416 1.790200741
217.1586917 1.260005364
225.1637771 1.349667387
227.1794272 1.343222171
229.1586917 2.715029459
231.1743418 1.969836058
239.1794272 2.485538366
241.1950772 0.9031404827
243.1743418 2.820734426
243.2107273 1.93318651
245.1899918 2.074476025
247.2056419 1.355483847
253.1950772 3.430357962
257.1899918 1.387035443
259.2056419 1.646023507
261.221292 3.693993226
271.2056419 10.99964323
273.1849065 1.034908508
289.2162066 6.893055884

Name: +ve in-silico MS/MS by CFM-ID for VMYTXBKVYDESSJ-HKQXQEGQSA-N
ID: VMYTXBKVYDESSJ-HKQXQEGQSA-N
Comment: Energy2
Num peaks: 31
39.02292652 2.508270001
51.02292652 2.986609143
53.03857658 1.841036196
57.06987671 1.580317519
91.05422664 1.904329595
93.06987671 1.370242637
121.1011768 2.03311163
145.1011768 1.774966214
151.1117415 1.196222284
159.1168269 1.759959371
165.1273916 1.329875304
171.1168269 1.717019723
173.132477 1.505516604
175.1117415 1.761064167
175.148127 1.048330873
179.1430416 1.34766533
199.148127 1.690904762
211.148127 2.387523832
215.1794272 1.191198982
219.1743418 1.164989625
225.1637771 1.536235975
227.1794272 1.49348272
229.1586917 2.670354168
231.1743418 2.114565837
231.2107273 1.16579367
239.1794272 1.690263684
241.1950772 1.744501958
243.1743418 2.017574419
243.2107273 4.093199339
245.1899918 1.891166912
273.1849065 1.585765772

Name: +ve in-silico MS/MS by CFM-ID for CZVZMXDHIOAILF-JJXUHFIVSA-N
ID: CZVZMXDHIOAILF-JJXUHFIVSA-N
Comment: Energy0
Num peaks: 31
57.06987671 0.7188200234
69.0334912 0.4568582008
81.0334912 3.373140637
83.04914126 0.682985482
95.04914126 1.23941458
151.075356 0.5900549384
151.1117415 0.5196027826
165.0910061 0.6798432647
165.1273916 0.7557651199
177.1273916 0.5945623805
179.1066561 0.5078843758
215.1430416 0.7020722358
231.1379563 0.4520968552
233.1536063 1.021679824
239.1430416 0.4843054481
245.1536063 0.5530592452
247.1692564 2.622331521
255.1743418 0.7112750361
261.1849065 0.8836649896
269.1899918 3.083486906
275.164171 0.6642596541
279.1743418 0.4934175488
283.1692564 1.423732189
285.1849065 3.616588434
297.1849065 11.93324901
299.2005565 2.809054954
301.1798211 0.67657651
301.2162066 0.5465318309
311.2005565 1.418024234
313.1798211 1.590627654
329.2111212 34.00988154

Name: +ve in-silico MS/MS by CFM-ID for CZVZMXDHIOAILF-JJXUHFIVSA-N
ID: CZVZMXDHIOAILF-JJXUHFIVSA-N
Comment: Energy1
Num peaks: 31
81.0334912 9.077506629
95.04914126 1.750295436
121.0647913 1.349968931
123.0804414 1.055552794
175.1117415 1.096906949
185.132477 1.071259461
187.148127 1.866569606
201.1637771 1.380046931
205.1223062 0.9488113522
207.1379563 0.980319651
213.1273916 1.180813371
215.1430416 1.10385527
217.1586917 1.507026884
229.1223062 1.31864042
229.1586917 1.106782686
231.1743418 0.9860927574
239.1794272 1.19928911
241.1586917 1.327659195
243.1379563 1.808222623
245.1536063 0.9904052504
247.1692564 4.29163258
257.1536063 1.119472129
259.1692564 1.480676164
261.1849065 2.098526967
269.1899918 2.13737586
297.1849065 4.506640484
299.2005565 0.930619737
301.2162066 2.101984669
311.2005565 1.682871209
313.1798211 1.449660574
329.2111212 3.949484614

Name: +ve in-silico MS/MS by CFM-ID for CZVZMXDHIOAILF-JJXUHFIVSA-N
ID: CZVZMXDHIOAILF-JJXUHFIVSA-N
Comment: Energy2
Num peaks: 31
39.02292652 2.430986232
49.00727645 1.719237968
51.02292652 1.370458753
53.03857658 1.587297267
81.0334912 9.129895895
93.06987671 0.9515798321
105.0698767 1.154280795
119.0855268 1.469929981
147.0804414 1.286276431
147.1168269 0.8895937521
173.132477 3.149936614
175.1117415 1.554345072
185.132477 3.70975967
187.148127 5.615188818
201.1637771 2.301101627
213.1273916 2.013191083
215.1430416 1.931319548
223.148127 3.135363235
225.1637771 1.846118622
227.1794272 1.492482622
229.1586917 1.532484627
239.1794272 1.004286008
241.1586917 1.063784514
243.1743418 1.672142388
251.1430416 1.193930874
255.1743418 3.494329382
257.1536063 1.145807422
299.164171 0.9150600922
299.2005565 1.152546318
301.1798211 1.021476408
313.1798211 1.698193908

Name: +ve in-silico MS/MS by CFM-ID for VFORKMIYKGJSEC-PYQRTKFDSA-N
ID: VFORKMIYKGJSEC-PYQRTKFDSA-N
Comment: Energy0
Num peaks: 14
111.0804414 1.055296569
123.0804414 0.7107444281
125.0960915 0.7264420877
127.1117415 0.7437166039
163.1117415 0.9891577196
177.1273916 0.8388070895
231.1743418 1.003500074
245.1899918 0.8961203619
253.1950772 3.452139464
259.2056419 1.255809405
261.221292 0.9909842645
271.2056419 36.6637043
273.1849065 0.9424703774
289.2162066 29.87077739

Name: +ve in-silico MS/MS by CFM-ID for VFORKMIYKGJSEC-PYQRTKFDSA-N
ID: VFORKMIYKGJSEC-PYQRTKFDSA-N
Comment: Energy1
Num peaks: 31
97.06479133 1.058572114
109.0647913 0.9829524367
111.0804414 1.474963392
121.0647913 1.266199841
123.0804414 0.9504177801
125.0960915 1.031699888
127.1117415 1.072698994
149.0960915 0.9711002591
161.0960915 1.75298878
163.1117415 2.130280541
173.132477 1.271167797
175.1117415 1.075877962
177.1273916 1.539655874
211.148127 1.095834013
215.1430416 1.450849586
217.1586917 1.667186094
225.1637771 1.532949866
227.1794272 1.184400086
229.1586917 2.136239597
231.1743418 2.565957454
239.1794272 2.527631522
243.1743418 2.559911946
243.2107273 1.966278672
245.1899918 1.805682483
253.1950772 3.487827412
257.1899918 1.419853162
259.2056419 1.683475957
261.221292 3.776690557
271.2056419 11.27900634
273.1849065 1.046630447
289.2162066 7.132369998

Name: +ve in-silico MS/MS by CFM-ID for VFORKMIYKGJSEC-PYQRTKFDSA-N
ID: VFORKMIYKGJSEC-PYQRTKFDSA-N
Comment: Energy2
Num peaks: 31
39.02292652 2.245173033
51.02292652 2.521890272
53.03857658 1.157135348
55.05422664 1.878780555
95.08552677 1.088648272
119.0855268 1.241470518
121.1011768 1.861699171
123.1168269 1.088648272
145.1011768 1.285301421
157.1011768 2.866041012
159.1168269 1.457049609
161.0960915 1.336036758
163.1117415 1.425531801
173.132477 1.57968358
175.148127 1.099716286
177.1273916 1.631735748
197.132477 1.829288133
211.148127 3.107125676
215.1794272 1.250007849
217.1586917 1.465022589
225.1637771 2.370668549
229.1586917 1.404894614
231.1743418 2.39631592
231.2107273 1.223549322
239.1794272 1.773934692
241.1950772 1.830738733
243.1743418 1.744009815
243.2107273 4.108029951
245.1899918 2.040476354
255.1743418 1.158843595
273.1849065 1.409622356

Name: +ve in-silico MS/MS by CFM-ID for OUVJYKGXRDAJAR-CZAUZLFCSA-N
ID: OUVJYKGXRDAJAR-CZAUZLFCSA-N
Comment: Energy0
Num peaks: 12
137.0960915 1.159998636
151.1117415 0.8993620294
231.1743418 1.159161037
233.1899918 1.215164083
243.1743418 1.166334874
245.1899918 1.207862917
253.1950772 2.804022382
257.1899918 1.301168167
261.1849065 1.181345484
263.2005565 1.272102672
271.2056419 34.51594018
289.2162066 32.47643221

Name: +ve in-silico MS/MS by CFM-ID for OUVJYKGXRDAJAR-CZAUZLFCSA-N
ID: OUVJYKGXRDAJAR-CZAUZLFCSA-N
Comment: Energy1
Num peaks: 31
55.01784114 0.8212895097
81.0334912 1.575165094
121.0647913 0.9955514001
123.0804414 0.9696536085
135.0804414 1.132373253
137.0960915 1.95151104
149.0960915 1.14042993
151.1117415 1.655179548
153.1273916 0.7945089994
187.148127 1.072049568
189.1637771 0.8603615482
201.1273916 1.013670248
203.1430416 1.126977384
213.1637771 1.094830356
215.1794272 2.026875653
217.1950772 1.120534844
229.1586917 2.720056405
231.1743418 1.909303519
233.1899918 1.894966696
239.1794272 1.304533299
243.1743418 1.397531353
243.2107273 3.031594095
245.1899918 1.449152657
253.1950772 4.64930324
255.1743418 0.8321715085
257.1899918 1.38383763
259.2056419 1.559914311
261.221292 4.240023397
271.2056419 18.15490878
273.1849065 1.114592476
289.2162066 6.608815251

Name: +ve in-silico MS/MS by CFM-ID for OUVJYKGXRDAJAR-CZAUZLFCSA-N
ID: OUVJYKGXRDAJAR-CZAUZLFCSA-N
Comment: Energy2
Num peaks: 31
93.06987671 1.274074886
107.0855268 1.149983823
117.0698767 1.751656485
121.1011768 2.12321892
135.1168269 1.207118093
137.0960915 2.026862992
145.1011768 2.250566791
149.132477 1.338379196
151.1117415 1.811580351
159.1168269 1.445548071
173.132477 2.322139975
185.132477 1.504914849
187.148127 2.161693553
189.1637771 1.371063121
201.1637771 1.978511205
211.148127 2.009713983
213.1637771 2.945169799
215.1794272 4.714526483
217.1950772 2.354131465
225.1637771 2.580880145
227.1794272 1.432448888
229.1586917 1.085396615
229.1950772 1.70855487
231.1743418 1.979514241
237.221292 1.290996967
243.1743418 3.015446596
243.2107273 2.271078778
245.1899918 2.260869746
253.1950772 1.10639748
259.1692564 1.100036135
273.1849065 2.23427727

Name: +ve in-silico MS/MS by CFM-ID for QZNCBAHJSVQHFJ-QGMNODDXSA-N
ID: QZNCBAHJSVQHFJ-QGMNODDXSA-N
Comment: Energy0
Num peaks: 6
57.06987671 2.147498374
245.1536063 1.908404701
247.1692564 4.45025173
271.2056419 12.99795356
273.1849065 1.626329183
289.2162066 62.06761277

Name: +ve in-silico MS/MS by CFM-ID for QZNCBAHJSVQHFJ-QGMNODDXSA-N
ID: QZNCBAHJSVQHFJ-QGMNODDXSA-N
Comment: Energy1
Num peaks: 23
55.05422664 2.27443709
57.06987671 3.973778886
59.08552677 2.022232807
65.03857658 2.534897467
67.05422664 2.377568809
69.06987671 3.815824984
71.08552677 1.306829627
189.1273916 1.984567429
191.1430416 2.09611995
193.1586917 1.812175178
227.1430416 1.549615685
231.1379563 1.29406537
243.1743418 1.48816142
243.2107273 1.108824687
245.1536063 2.053795615
247.1692564 3.23553353
247.2056419 1.248619906
253.1950772 1.85054938
257.1899918 1.857494162
259.2056419 1.028806047
261.221292 6.817103126
271.2056419 15.11765499
289.2162066 17.70918057

Name: +ve in-silico MS/MS by CFM-ID for QZNCBAHJSVQHFJ-QGMNODDXSA-N
ID: QZNCBAHJSVQHFJ-QGMNODDXSA-N
Comment: Energy2
Num peaks: 26
39.02292652 1.924656137
41.03857658 1.651714899
49.00727645 2.001530873
51.02292652 0.9843287191
53.03857658 1.290340194
55.05422664 10.02311352
57.06987671 11.55275624
59.08552677 1.035377168
65.03857658 7.116539637
67.05422664 3.874232625
69.06987671 3.293773035
71.08552677 1.252960592
73.10117684 1.930181929
173.0960915 2.088735141
177.1273916 1.612019416
187.1117415 2.14407247
189.1273916 9.762166237
191.1430416 4.520212386
193.1586917 2.421155582
197.1899918 1.146584165
213.1273916 1.151348201
215.1430416 1.129464835
231.1379563 1.074655116
245.1899918 2.559930824
255.1743418 1.604650431
261.221292 1.349996687

Name: +ve in-silico MS/MS by CFM-ID for QMYSZGIYXFGVDV-RVFMQVMDSA-N
ID: QMYSZGIYXFGVDV-RVFMQVMDSA-N
Comment: Energy0
Num peaks: 22
91.05422664 2.346936409
93.06987671 1.176499088
127.0542266 2.726558344
129.0698767 6.661854849
131.0855268 6.07023833
133.1011768 1.056509882
143.0855268 2.780327623
145.1011768 1.978094908
179.1066561 1.972660093
181.1223062 1.380902767
201.1273916 2.126970745
217.1223062 2.079256804
219.1379563 3.412930339
237.1637771 5.744731304
239.1794272 2.021343703
255.1743418 3.238755963
263.1794272 0.9843906166
265.1950772 2.479424919
267.2107273 2.286053442
283.2056419 1.043731252
293.1899918 2.477171977
311.2005565 24.6175947

Name: +ve in-silico MS/MS by CFM-ID for QMYSZGIYXFGVDV-RVFMQVMDSA-N
ID: QMYSZGIYXFGVDV-RVFMQVMDSA-N
Comment: Energy1
Num peaks: 31
51.02292652 1.487907457
53.03857658 2.783496763
79.05422664 1.366297663
81.06987671 1.822142424
83.08552677 1.225602113
91.05422664 3.992641318
93.06987671 1.718517057
103.0542266 1.29501001
127.0542266 6.321118906
129.0698767 7.672212621
133.1011768 1.394428142
145.1011768 1.130125987
167.1066561 1.375259269
177.0910061 1.295192207
179.1066561 2.028527216
181.1011768 1.406933988
181.1223062 1.537547417
183.1168269 1.760322255
201.0910061 1.562525816
203.1066561 1.429336935
217.1223062 3.558899053
219.1379563 2.918614186
233.1536063 1.1396504
235.148127 1.568290336
237.1637771 1.24230916
263.1794272 1.388851726
265.1950772 1.578305034
267.2107273 1.592091275
283.2056419 1.865060822
293.1899918 1.566869007
311.2005565 3.143096135

Name: +ve in-silico MS/MS by CFM-ID for QMYSZGIYXFGVDV-RVFMQVMDSA-N
ID: QMYSZGIYXFGVDV-RVFMQVMDSA-N
Comment: Energy2
Num peaks: 31
39.02292652 2.942512769
49.00727645 3.922903398
51.02292652 5.246683724
53.03857658 6.32187908
55.05422664 1.351040763
65.03857658 2.015435519
67.05422664 1.923289804
79.05422664 2.761427194
81.06987671 2.145105565
83.08552677 3.829897034
91.05422664 6.341194783
93.06987671 1.362607993
95.08552677 0.92200987
101.0385766 2.812155813
103.0542266 2.469869223
107.0491413 1.613875324
111.0804414 0.8209333201
127.0542266 4.564911108
129.0698767 9.214084455
131.0855268 2.770677163
133.1011768 0.9545220553
135.1168269 0.8611002765
143.0855268 2.614828577
145.1011768 1.386920095
147.1168269 1.445072101
173.132477 0.9683081244
189.1637771 0.8238841981
203.1066561 0.8189970928
229.1223062 0.7237081148
293.1899918 1.043893234
295.1692564 0.8087405327

Name: +ve in-silico MS/MS by CFM-ID for NYEXXEJYGVAGEE-BHIYHBOVSA-N
ID: NYEXXEJYGVAGEE-BHIYHBOVSA-N
Comment: Energy0
Num peaks: 6
211.148127 2.710632768
213.1637771 1.980369853
231.1743418 3.344304649
253.1950772 16.85387316
271.2056419 38.99747056
289.2162066 21.40070505

Name: +ve in-silico MS/MS by CFM-ID for NYEXXEJYGVAGEE-BHIYHBOVSA-N
ID: NYEXXEJYGVAGEE-BHIYHBOVSA-N
Comment: Energy1
Num peaks: 25
39.02292652 1.330508592
41.03857658 1.14788928
43.05422664 0.9131422696
105.0698767 0.7692204216
127.1117415 1.413735173
131.0855268 0.7736234055
135.0804414 1.640449559
139.1117415 0.9464539515
143.0855268 1.073711305
145.1011768 1.04460248
149.0960915 1.994106618
153.1273916 0.9130390435
161.0960915 0.8655853874
163.1117415 1.725364974
183.1168269 0.9064806948
211.148127 5.504243197
213.1637771 8.033307142
227.1430416 0.8024328724
229.1586917 3.859305774
231.1743418 6.829754233
253.1950772 11.10920983
255.1743418 2.026314538
271.2056419 17.04952123
273.1849065 1.029652252
289.2162066 6.860990508

Name: +ve in-silico MS/MS by CFM-ID for NYEXXEJYGVAGEE-BHIYHBOVSA-N
ID: NYEXXEJYGVAGEE-BHIYHBOVSA-N
Comment: Energy2
Num peaks: 31
39.02292652 2.533633803
41.03857658 3.056484812
43.05422664 3.245721425
53.03857658 1.078351595
69.06987671 1.29023272
117.0698767 1.219929575
121.1011768 1.445880636
131.0855268 1.27434775
133.1011768 1.221605533
135.1168269 1.189624683
143.0855268 2.501938957
145.1011768 2.32395899
147.1168269 1.205710018
149.0960915 1.659382116
153.1273916 1.097281894
183.1168269 2.386680656
185.132477 3.111558663
197.132477 2.189271958
199.148127 2.0741754
201.1273916 1.411689276
211.148127 2.669869112
213.1637771 3.091545695
215.1430416 1.077994375
227.1794272 1.44559626
243.1743418 1.273079512
245.1899918 1.312086723
253.1950772 4.583184786
255.1743418 8.089904402
261.1849065 1.21396084
271.2056419 1.882082818
273.1849065 2.031249467

Name: +ve in-silico MS/MS by CFM-ID for TZGCPIWXEWYCLJ-YFWFAHHUSA-N
ID: TZGCPIWXEWYCLJ-YFWFAHHUSA-N
Comment: Energy0
Num peaks: 28
57.0334912 0.5148585307
59.01275576 0.5073793331
109.0647913 0.4970622856
123.0804414 0.6893532514
135.0804414 0.4970622856
155.1066561 0.6924421995
161.0960915 0.4970622856
169.1223062 0.4970622856
175.1117415 0.7411787928
189.1273916 0.4970622856
195.1379563 0.4970622856
209.1536063 0.5053941793
221.1536063 0.4970622856
259.1692564 0.6780460532
267.1743418 1.636750469
269.1899918 5.69200441
271.2056419 1.500427116
273.1849065 0.5574052542
279.1743418 0.7211126219
287.2005565 0.7087534013
293.1899918 2.682921478
297.1849065 6.311131003
299.2005565 1.322509556
301.1798211 0.5241042258
301.2162066 0.8740054115
311.2005565 16.67459826
313.1798211 1.453051789
329.2111212 31.86954742

Name: +ve in-silico MS/MS by CFM-ID for TZGCPIWXEWYCLJ-YFWFAHHUSA-N
ID: TZGCPIWXEWYCLJ-YFWFAHHUSA-N
Comment: Energy1
Num peaks: 31
55.01784114 0.8762348374
57.0334912 1.072883633
59.01275576 1.362034575
67.01784114 1.461517071
73.02840582 0.8786734109
155.1066561 0.9036219031
175.1117415 1.1379576
227.1430416 0.8607532219
239.1430416 0.864514083
241.1586917 0.9059196083
253.1586917 1.113586496
255.1743418 0.9840815542
257.1536063 1.129526144
259.1692564 0.9676942462
269.1536063 0.8681512304
269.1899918 2.352774166
271.1692564 1.398859729
271.2056419 0.9595596454
273.1849065 1.549453059
279.1743418 0.8950120928
283.1692564 1.038065132
283.2056419 0.9278940531
285.1849065 1.146958394
287.2005565 1.385451057
293.1899918 3.345713706
297.1849065 3.07143064
299.2005565 1.709661554
301.2162066 4.127599858
311.2005565 7.560987252
313.1798211 1.358127686
329.2111212 5.207550871

Name: +ve in-silico MS/MS by CFM-ID for TZGCPIWXEWYCLJ-YFWFAHHUSA-N
ID: TZGCPIWXEWYCLJ-YFWFAHHUSA-N
Comment: Energy2
Num peaks: 31
39.02292652 0.8335575193
49.00727645 1.027835573
51.02292652 0.9532782295
53.00219107 1.090701444
55.01784114 1.067978136
57.0334912 2.001250591
81.06987671 2.018456129
95.08552677 1.255237149
105.0334912 0.8906103983
107.0491413 1.492706762
109.1011768 1.673051544
135.1168269 1.673051544
147.1168269 1.203056238
159.0804414 1.292747855
161.132477 0.8829755883
175.1117415 0.8021037721
185.0960915 1.349419733
197.132477 2.197317217
199.148127 5.052286639
201.1637771 1.397636832
225.1273916 2.028558312
227.1794272 1.588092719
237.1637771 1.493374641
239.1430416 1.696518889
253.1586917 1.045011447
253.1950772 2.635649302
273.1849065 0.9962162164
293.1899918 1.10470272
299.2005565 1.118635049
301.1798211 1.117531622
313.1798211 1.867175495

Name: +ve in-silico MS/MS by CFM-ID for IAJLWFBMALYGIU-XGOVTYORSA-N
ID: IAJLWFBMALYGIU-XGOVTYORSA-N
Comment: Energy0
Num peaks: 31
109.0284058 0.9828091664
111.0440559 0.6578542147
121.0284058 0.6368602044
123.0440559 3.280352814
125.0597059 0.7035722385
133.0284058 0.6412481927
135.0440559 1.475608252
137.0597059 1.27738462
137.0960915 1.15845112
149.0960915 0.6503722709
151.1117415 2.914897049
153.1273916 0.7035722385
163.075356 0.8203321866
165.1273916 0.6988443442
177.0910061 2.96792058
179.1066561 0.7035722385
189.1273916 0.992174825
191.1066561 1.194552406
191.1430416 1.787474608
193.1586917 1.52347434
203.1430416 0.6214900143
205.1586917 2.777850412
207.1743418 0.7035722385
219.1743418 0.8967892335
231.1379563 0.8763886314
285.1849065 0.771711041
287.2005565 1.108266447
301.2162066 1.656663624
311.2005565 8.462922959
313.1798211 1.131021101
329.2111212 35.35781263

Name: +ve in-silico MS/MS by CFM-ID for IAJLWFBMALYGIU-XGOVTYORSA-N
ID: IAJLWFBMALYGIU-XGOVTYORSA-N
Comment: Energy1
Num peaks: 31
39.02292652 1.007665207
55.05422664 1.445618459
57.06987671 1.086653554
65.03857658 1.311412913
67.05422664 1.431195898
121.0284058 1.184463901
123.0440559 5.814725605
133.0284058 1.128818114
135.0440559 1.673640331
137.0597059 1.017573453
137.0960915 0.9970744247
149.0960915 1.86537998
151.1117415 4.135841379
173.0597059 1.339487532
177.0910061 3.888364874
189.1273916 1.815131757
191.1430416 1.004668639
201.1273916 1.419602915
203.1066561 1.025637985
203.1430416 0.9862211783
205.1223062 1.059697556
205.1586917 3.251217482
219.1743418 1.076035839
245.1536063 1.04493801
283.1692564 1.043657491
285.1849065 1.085519082
287.2005565 1.486121063
299.2005565 2.330152045
301.2162066 3.946802744
311.2005565 2.117894267
329.2111212 2.643313193

Name: +ve in-silico MS/MS by CFM-ID for IAJLWFBMALYGIU-XGOVTYORSA-N
ID: IAJLWFBMALYGIU-XGOVTYORSA-N
Comment: Energy2
Num peaks: 31
39.02292652 2.632515733
41.03857658 1.737685158
51.02292652 2.106407941
53.03857658 1.124594418
55.05422664 3.567948747
57.06987671 1.507318642
63.02292652 1.533053872
65.03857658 4.886305379
67.05422664 2.321581801
79.05422664 1.289751749
81.0334912 0.9870867803
93.0334912 1.408980787
95.04914126 1.874093738
105.0698767 2.161366931
107.0855268 1.13331031
119.0855268 1.243272618
123.0440559 4.715629822
137.0960915 1.365326038
149.0960915 1.279895146
151.1117415 1.351678813
177.0910061 0.9903825583
193.1586917 1.339494403
231.1379563 1.298934121
245.1536063 0.9922249545
283.1692564 1.484270887
285.1849065 1.396754985
287.2005565 1.562142021
299.2005565 1.670887534
301.2162066 2.389052176
311.2005565 1.573880213
313.1798211 1.166835863

Name: +ve in-silico MS/MS by CFM-ID for VFORKMIYKGJSEC-MBOQCRCKSA-N
ID: VFORKMIYKGJSEC-MBOQCRCKSA-N
Comment: Energy0
Num peaks: 14
111.0804414 1.055296569
123.0804414 0.7107444281
125.0960915 0.7264420877
127.1117415 0.7437166039
163.1117415 0.9891577196
177.1273916 0.8388070895
231.1743418 1.003500074
245.1899918 0.8961203619
253.1950772 3.452139464
259.2056419 1.255809405
261.221292 0.9909842645
271.2056419 36.6637043
273.1849065 0.9424703774
289.2162066 29.87077739

Name: +ve in-silico MS/MS by CFM-ID for VFORKMIYKGJSEC-MBOQCRCKSA-N
ID: VFORKMIYKGJSEC-MBOQCRCKSA-N
Comment: Energy1
Num peaks: 31
97.06479133 1.058572114
109.0647913 0.9829524367
111.0804414 1.474963392
121.0647913 1.266199841
123.0804414 0.9504177801
125.0960915 1.031699888
127.1117415 1.072698994
149.0960915 0.9711002591
161.0960915 1.75298878
163.1117415 2.130280541
173.132477 1.271167797
175.1117415 1.075877962
177.1273916 1.539655874
211.148127 1.095834013
215.1430416 1.450849586
217.1586917 1.667186094
225.1637771 1.532949866
227.1794272 1.184400086
229.1586917 2.136239597
231.1743418 2.565957454
239.1794272 2.527631522
243.1743418 2.559911946
243.2107273 1.966278672
245.1899918 1.805682483
253.1950772 3.487827412
257.1899918 1.419853162
259.2056419 1.683475957
261.221292 3.776690557
271.2056419 11.27900634
273.1849065 1.046630447
289.2162066 7.132369998

Name: +ve in-silico MS/MS by CFM-ID for VFORKMIYKGJSEC-MBOQCRCKSA-N
ID: VFORKMIYKGJSEC-MBOQCRCKSA-N
Comment: Energy2
Num peaks: 31
39.02292652 2.245173033
51.02292652 2.521890272
53.03857658 1.157135348
55.05422664 1.878780555
95.08552677 1.088648272
119.0855268 1.241470518
121.1011768 1.861699171
123.1168269 1.088648272
145.1011768 1.285301421
157.1011768 2.866041012
159.1168269 1.457049609
161.0960915 1.336036758
163.1117415 1.425531801
173.132477 1.57968358
175.148127 1.099716286
177.1273916 1.631735748
197.132477 1.829288133
211.148127 3.107125676
215.1794272 1.250007849
217.1586917 1.465022589
225.1637771 2.370668549
229.1586917 1.404894614
231.1743418 2.39631592
231.2107273 1.223549322
239.1794272 1.773934692
241.1950772 1.830738733
243.1743418 1.744009815
243.2107273 4.108029951
245.1899918 2.040476354
255.1743418 1.158843595
273.1849065 1.409622356

Name: +ve in-silico MS/MS by CFM-ID for BNNYBSQTXXCEER-RZZDJWKDSA-N
ID: BNNYBSQTXXCEER-RZZDJWKDSA-N
Comment: Energy0
Num peaks: 31
43.01784114 2.463668715
55.05422664 1.192828666
61.02840582 2.283352743
69.06987671 1.146492083
87.04405588 1.169883541
99.04405588 0.7362735697
107.0855268 1.061401294
109.1011768 4.235757987
111.1168269 3.324926309
113.132477 0.6387542259
123.1168269 1.001700526
135.1168269 0.6288783293
137.132477 4.72316143
175.075356 2.699576129
193.0859207 2.030635006
219.1015708 0.6741844378
227.1430416 0.808659863
229.1586917 0.9349744464
239.1430416 1.01783248
241.1586917 3.611725249
243.1743418 1.894453307
245.1899918 0.798462827
259.1328709 0.7556435201
267.1743418 1.68079972
269.1899918 9.918426366
273.148521 0.7454493173
285.148521 2.478850719
287.164171 2.149277159
287.2005565 2.717256442
311.2005565 1.155319131
329.2111212 19.41903326

Name: +ve in-silico MS/MS by CFM-ID for BNNYBSQTXXCEER-RZZDJWKDSA-N
ID: BNNYBSQTXXCEER-RZZDJWKDSA-N
Comment: Energy1
Num peaks: 31
39.02292652 1.519160123
43.01784114 1.120048747
55.05422664 3.916360256
61.02840582 1.269817609
65.03857658 1.31017669
67.05422664 1.476592007
69.06987671 3.221178711
79.05422664 1.19721263
81.06987671 1.436710856
83.01275576 1.050483417
83.08552677 1.841663316
107.0855268 1.648648142
109.1011768 4.155003092
111.1168269 0.9688341598
133.0647913 2.25281597
135.0804414 1.236811242
135.1168269 1.6583923
137.132477 10.79600487
175.075356 2.392629328
193.0859207 1.506611232
199.1117415 0.961966384
225.1273916 1.537011806
227.1430416 1.856899311
229.1586917 1.02639468
241.1586917 1.246363536
259.1328709 0.9800315201
267.1743418 1.070626477
269.1899918 9.615187669
273.148521 0.9598086532
287.2005565 1.699497991
329.2111212 1.990262667

Name: +ve in-silico MS/MS by CFM-ID for BNNYBSQTXXCEER-RZZDJWKDSA-N
ID: BNNYBSQTXXCEER-RZZDJWKDSA-N
Comment: Energy2
Num peaks: 31
39.02292652 1.258748963
41.03857658 1.369702307
43.01784114 2.819323811
51.02292652 1.60123141
53.03857658 3.263391247
55.05422664 9.211116633
65.03857658 2.456218918
67.05422664 5.614155419
69.06987671 3.791880538
79.05422664 1.604794892
81.06987671 1.246817998
83.08552677 1.278149074
101.0385766 1.400878573
103.0542266 0.9526378358
105.0698767 0.9790027614
107.0855268 0.8813094044
109.1011768 4.55778295
115.0542266 0.9459531146
117.0698767 0.9779265253
119.0855268 0.9215515971
121.1011768 0.8196525491
123.1168269 1.347827928
133.0647913 1.730240541
135.1168269 1.09263263
137.132477 4.312764901
149.0597059 0.8430064426
175.075356 4.396460661
193.0859207 1.241608457
239.1430416 1.00445991
257.1172208 0.9502203357
313.1798211 1.21546766

Name: +ve in-silico MS/MS by CFM-ID for UCVPOURGKLBZGG-ZRSDGFGRSA-N
ID: UCVPOURGKLBZGG-ZRSDGFGRSA-N
Comment: Energy0
Num peaks: 6
248.1645054 3.008171108
250.1801554 2.771643228
258.1488553 9.033667347
266.17507 1.780953619
276.15942 22.41631685
294.1699847 53.22565747

Name: +ve in-silico MS/MS by CFM-ID for UCVPOURGKLBZGG-ZRSDGFGRSA-N
ID: UCVPOURGKLBZGG-ZRSDGFGRSA-N
Comment: Energy1
Num peaks: 16
220.1332052 5.405690872
228.1382906 3.292196449
230.1539407 2.260290852
232.0968197 2.350113905
232.1332052 2.916936323
232.1695907 2.128197115
234.1488553 2.275843194
246.1488553 2.45025245
248.1645054 2.908529511
250.1073844 1.395407841
250.1801554 3.102345579
252.1230345 2.166416945
258.1488553 13.18620079
266.17507 2.658283634
276.15942 17.2812172
294.1699847 14.54123578

Name: +ve in-silico MS/MS by CFM-ID for UCVPOURGKLBZGG-ZRSDGFGRSA-N
ID: UCVPOURGKLBZGG-ZRSDGFGRSA-N
Comment: Energy2
Num peaks: 31
39.02292652 3.548340108
41.03857658 4.641196174
43.01784114 1.32646482
43.05422664 2.746192398
45.06987671 1.935023947
51.02292652 1.041511343
134.0964258 0.9799105752
148.1120759 0.9616674717
188.1069905 2.946705622
190.1226406 1.901866192
192.1382906 1.547104505
206.1175552 1.892198623
208.1332052 2.737832793
218.1175552 1.720649052
220.1332052 4.01837736
228.1382906 2.252226212
230.1539407 1.902842434
232.0968197 0.916689861
232.1332052 1.905918817
232.1695907 5.237495885
234.1124698 1.059569448
234.1488553 0.9260448299
236.1281199 1.424785977
246.1488553 2.258083881
248.1645054 5.228339925
250.1437699 1.153276317
258.1488553 13.2866372
260.1281199 1.993588243
262.1437699 0.8675252263
266.1386845 0.8625281872
276.15942 3.487469648

Name: +ve in-silico MS/MS by CFM-ID for VFORKMIYKGJSEC-NRNRTASOSA-N
ID: VFORKMIYKGJSEC-NRNRTASOSA-N
Comment: Energy0
Num peaks: 14
111.0804414 1.055296569
123.0804414 0.7107444281
125.0960915 0.7264420877
127.1117415 0.7437166039
163.1117415 0.9891577196
177.1273916 0.8388070895
231.1743418 1.003500074
245.1899918 0.8961203619
253.1950772 3.452139464
259.2056419 1.255809405
261.221292 0.9909842645
271.2056419 36.6637043
273.1849065 0.9424703774
289.2162066 29.87077739

Name: +ve in-silico MS/MS by CFM-ID for VFORKMIYKGJSEC-NRNRTASOSA-N
ID: VFORKMIYKGJSEC-NRNRTASOSA-N
Comment: Energy1
Num peaks: 31
97.06479133 1.058572114
109.0647913 0.9829524367
111.0804414 1.474963392
121.0647913 1.266199841
123.0804414 0.9504177801
125.0960915 1.031699888
127.1117415 1.072698994
149.0960915 0.9711002591
161.0960915 1.75298878
163.1117415 2.130280541
173.132477 1.271167797
175.1117415 1.075877962
177.1273916 1.539655874
211.148127 1.095834013
215.1430416 1.450849586
217.1586917 1.667186094
225.1637771 1.532949866
227.1794272 1.184400086
229.1586917 2.136239597
231.1743418 2.565957454
239.1794272 2.527631522
243.1743418 2.559911946
243.2107273 1.966278672
245.1899918 1.805682483
253.1950772 3.487827412
257.1899918 1.419853162
259.2056419 1.683475957
261.221292 3.776690557
271.2056419 11.27900634
273.1849065 1.046630447
289.2162066 7.132369998

Name: +ve in-silico MS/MS by CFM-ID for VFORKMIYKGJSEC-NRNRTASOSA-N
ID: VFORKMIYKGJSEC-NRNRTASOSA-N
Comment: Energy2
Num peaks: 31
39.02292652 2.245173033
51.02292652 2.521890272
53.03857658 1.157135348
55.05422664 1.878780555
95.08552677 1.088648272
119.0855268 1.241470518
121.1011768 1.861699171
123.1168269 1.088648272
145.1011768 1.285301421
157.1011768 2.866041012
159.1168269 1.457049609
161.0960915 1.336036758
163.1117415 1.425531801
173.132477 1.57968358
175.148127 1.099716286
177.1273916 1.631735748
197.132477 1.829288133
211.148127 3.107125676
215.1794272 1.250007849
217.1586917 1.465022589
225.1637771 2.370668549
229.1586917 1.404894614
231.1743418 2.39631592
231.2107273 1.223549322
239.1794272 1.773934692
241.1950772 1.830738733
243.1743418 1.744009815
243.2107273 4.108029951
245.1899918 2.040476354
255.1743418 1.158843595
273.1849065 1.409622356

Name: +ve in-silico MS/MS by CFM-ID for CGIFUIBNTRTMHC-CMNABDBJSA-N
ID: CGIFUIBNTRTMHC-CMNABDBJSA-N
Comment: Energy0
Num peaks: 24
55.05422664 2.038983599
69.06987671 0.9789538316
105.0698767 0.9557232973
107.0855268 1.254865708
109.1011768 1.17539792
121.1011768 0.731170347
123.0804414 1.160760469
125.0960915 2.012096728
127.1117415 1.98767144
139.1117415 0.7924095201
149.0960915 1.151826254
159.0804414 1.915947466
161.0960915 4.208996553
163.1117415 2.996296396
189.1273916 1.288789604
201.1273916 0.6796318799
219.1379563 0.974230146
227.1430416 1.019231499
229.1586917 0.7660395109
245.1536063 2.085125206
247.1692564 2.159836759
253.1950772 2.494212138
271.2056419 25.49296642
289.2162066 20.2466359

Name: +ve in-silico MS/MS by CFM-ID for CGIFUIBNTRTMHC-CMNABDBJSA-N
ID: CGIFUIBNTRTMHC-CMNABDBJSA-N
Comment: Energy1
Num peaks: 31
39.02292652 1.288013061
49.00727645 1.810881385
51.02292652 2.108734078
53.03857658 1.727972678
55.05422664 3.840685566
69.06987671 2.077890802
79.01784114 0.9768009013
81.06987671 0.9147576448
105.0698767 5.292968979
107.0855268 5.977591284
109.1011768 3.438119248
111.1168269 2.967132972
113.132477 1.298245414
121.1011768 1.382972741
135.1168269 1.892496464
139.1117415 1.469112821
147.0804414 2.961959195
149.0960915 1.357579256
151.1117415 0.9718228068
153.1273916 1.250978888
159.0804414 2.198721059
161.0960915 3.090270732
163.1117415 1.975536028
165.1273916 1.008644443
189.1273916 1.015970939
191.1430416 1.065476328
201.1273916 1.266986867
253.1950772 1.055464079
261.221292 1.179282385
271.2056419 3.044989859
289.2162066 1.773943482

Name: +ve in-silico MS/MS by CFM-ID for CGIFUIBNTRTMHC-CMNABDBJSA-N
ID: CGIFUIBNTRTMHC-CMNABDBJSA-N
Comment: Energy2
Num peaks: 31
39.02292652 3.120327691
41.03857658 1.363123194
49.00727645 4.96003319
51.02292652 7.477158691
53.03857658 6.757756733
55.05422664 9.68967723
57.06987671 1.321448632
65.03857658 3.066303808
67.05422664 1.81996092
69.0334912 0.7598953181
69.06987671 3.716483371
77.03857658 0.7381040035
79.01784114 1.975742446
79.05422664 3.27115766
81.0334912 0.9499593417
81.06987671 1.114066801
83.04914126 0.8251380644
83.08552677 1.049616403
105.0698767 3.425308993
107.0855268 1.246208945
109.1011768 1.381445338
119.0855268 1.115926199
121.1011768 1.801669131
123.1168269 0.7585443195
131.0855268 1.259640992
135.1168269 1.605151744
147.0804414 0.8839108315
161.132477 0.804212665
203.1430416 0.7134343502
243.2107273 0.9543090886
273.1849065 1.188620952

Name: +ve in-silico MS/MS by CFM-ID for FJVJQPVMJALOMF-HZPDHXFCSA-N
ID: FJVJQPVMJALOMF-HZPDHXFCSA-N
Comment: Energy0
Num peaks: 27
57.06987671 1.436836764
71.08552677 1.280316457
107.0491413 1.920101805
109.0647913 0.9875885568
145.0647913 1.088074695
147.0804414 1.831052674
149.0960915 4.091916661
151.1117415 1.825632465
155.1430416 1.067709197
157.1586917 1.102427974
159.0804414 0.6873704321
167.1066561 1.679547448
257.1172208 1.079802656
259.1692564 0.7854410354
261.1849065 1.615764072
269.1536063 0.8678261798
271.1328709 1.229590431
271.1692564 1.332302166
285.148521 0.826981676
285.1849065 1.125493235
287.164171 2.40599421
287.2005565 0.9563036661
299.164171 0.814771017
301.1798211 1.599022602
303.1954711 1.53348749
311.2005565 7.844928139
329.2111212 37.37909709

Name: +ve in-silico MS/MS by CFM-ID for FJVJQPVMJALOMF-HZPDHXFCSA-N
ID: FJVJQPVMJALOMF-HZPDHXFCSA-N
Comment: Energy1
Num peaks: 31
43.05422664 1.192151447
53.03857658 0.977145756
55.05422664 1.023207527
57.06987671 3.10563522
71.08552677 2.052412328
99.08044139 1.282429186
105.0334912 1.399907889
107.0491413 4.239982754
109.0647913 3.014394586
149.0960915 1.096228214
151.1117415 1.426395917
165.0910061 1.198284995
167.1066561 3.091873932
189.0910061 1.093862685
193.1223062 1.190369977
219.1379563 1.049253446
231.1015708 1.316151697
233.1536063 1.445971492
257.1536063 2.163333146
259.1692564 2.935106642
267.1379563 0.9991353437
269.1536063 3.354008895
271.1328709 1.338567891
271.1692564 3.209361091
285.148521 3.016677088
287.164171 6.141562552
289.1798211 1.220797027
299.2005565 1.196686919
301.2162066 2.852298535
311.2005565 2.549812399
329.2111212 4.161416246

Name: +ve in-silico MS/MS by CFM-ID for FJVJQPVMJALOMF-HZPDHXFCSA-N
ID: FJVJQPVMJALOMF-HZPDHXFCSA-N
Comment: Energy2
Num peaks: 31
39.02292652 2.778038467
41.03857658 3.728733552
43.05422664 1.552780449
49.00727645 1.474421692
51.02292652 1.700130904
53.03857658 2.422540101
55.05422664 2.986204412
57.06987671 3.029875722
65.03857658 3.20312612
67.05422664 1.07574677
69.06987671 0.9781563362
79.05422664 1.028453466
81.06987671 1.366884787
83.08552677 2.915650806
93.06987671 1.522784224
99.08044139 1.638168089
105.0334912 1.291480332
107.0491413 2.081768354
135.1168269 0.9945829526
147.0804414 1.323234437
173.0960915 1.231356969
185.0960915 2.205580991
205.1223062 1.271075448
219.1379563 1.338902874
233.1536063 2.009001671
245.1536063 2.121176057
259.1692564 1.622266014
271.1692564 3.960765145
283.1692564 1.50098313
287.164171 0.9685379443
299.2005565 0.9975807215

Name: +ve in-silico MS/MS by CFM-ID for NJJCMBJNEBNBQQ-PZMUVPOTSA-N
ID: NJJCMBJNEBNBQQ-PZMUVPOTSA-N
Comment: Energy0
Num peaks: 18
151.075356 2.488849728
188.1069905 1.406493281
190.1226406 2.029412419
192.1382906 1.528237436
196.1332052 2.065027378
218.1175552 5.209946598
218.1539407 1.040654545
220.1332052 9.031917352
222.1488553 4.403430667
244.1332052 3.648501931
246.1488553 1.370516038
248.1645054 1.369274461
250.1801554 1.166690267
262.1437699 18.50979634
264.15942 2.307282809
266.17507 1.320144513
276.15942 3.099876341
294.1699847 18.23364335

Name: +ve in-silico MS/MS by CFM-ID for NJJCMBJNEBNBQQ-PZMUVPOTSA-N
ID: NJJCMBJNEBNBQQ-PZMUVPOTSA-N
Comment: Energy1
Num peaks: 31
39.02292652 1.542774583
43.05422664 1.111069915
53.00219107 1.370615141
57.0334912 1.290664485
79.05422664 2.30205251
95.01275576 1.43049785
146.0964258 2.066549894
148.1120759 3.223212266
150.1277259 1.461844816
151.075356 2.079553401
156.1019051 1.29935631
162.1277259 1.166028425
176.143376 1.193030887
180.1019051 1.228507208
184.1332052 0.934367224
190.1226406 1.057517315
192.1382906 4.595669982
194.1175552 1.253897699
194.1539407 1.181634231
204.1382906 0.9665478162
206.1539407 1.543064049
208.1332052 1.328219345
218.1175552 2.269702154
218.1539407 0.9756319022
220.1332052 12.35204898
222.1488553 2.581420486
224.1645054 7.687350199
246.1488553 1.349388428
262.1437699 2.212998283
276.15942 1.289538116
294.1699847 2.029817616

Name: +ve in-silico MS/MS by CFM-ID for NJJCMBJNEBNBQQ-PZMUVPOTSA-N
ID: NJJCMBJNEBNBQQ-PZMUVPOTSA-N
Comment: Energy2
Num peaks: 31
39.02292652 2.683406589
41.03857658 2.316471914
49.00727645 1.164629353
51.02292652 1.900443166
53.03857658 1.390727042
55.05422664 2.552784755
59.01275576 2.3595724
65.03857658 1.244560663
67.05422664 1.299689162
77.03857658 1.277214784
79.05422664 2.47796135
82.06512568 1.838940009
84.08077574 1.008804425
92.04947561 0.8783624107
96.08077574 1.840805127
107.0855268 1.508613571
110.0964258 1.502035161
112.0756904 1.134118407
124.1120759 3.030276967
138.1277259 0.9776478757
142.086255 1.891128801
151.075356 3.64715191
162.1277259 3.080104951
166.1226406 2.149726343
178.1226406 1.223090012
196.1332052 0.8042729851
218.1175552 1.131879029
218.1539407 1.903910265
236.1645054 0.8661044968
246.1488553 1.295853465
248.1645054 0.7859583837

Name: +ve in-silico MS/MS by CFM-ID for URPBIQPJABGDJD-SESVDKBCSA-N
ID: URPBIQPJABGDJD-SESVDKBCSA-N
Comment: Energy0
Num peaks: 9
269.1899918 3.702850712
279.1743418 1.392875951
285.148521 1.565439645
287.164171 3.28045882
297.1849065 13.97460525
299.2005565 1.921098887
311.2005565 8.225961428
313.1798211 1.340031747
329.2111212 44.85317186

Name: +ve in-silico MS/MS by CFM-ID for URPBIQPJABGDJD-SESVDKBCSA-N
ID: URPBIQPJABGDJD-SESVDKBCSA-N
Comment: Energy1
Num peaks: 31
41.03857658 0.8749953895
117.0698767 2.066276917
119.0855268 3.88266804
123.1168269 0.938550849
145.0647913 1.286318384
147.0804414 2.695286919
151.1117415 1.525674616
161.0960915 1.622932174
167.1066561 1.379664284
169.1223062 1.44036996
179.1066561 1.35910662
181.1223062 1.744473067
183.1379563 3.610774241
211.1328709 0.9800246265
225.1273916 1.136647006
227.1430416 1.039617541
229.1586917 0.9666029134
241.1950772 0.9031846228
255.1743418 0.8764136313
269.1899918 4.197477332
279.1743418 1.138630333
285.148521 1.418303707
285.1849065 1.488425533
287.164171 1.810719765
287.2005565 1.096168393
297.1849065 5.088585538
299.2005565 1.943939366
301.2162066 6.012470563
311.2005565 3.739902166
313.1798211 2.112004427
329.2111212 6.730899168

Name: +ve in-silico MS/MS by CFM-ID for URPBIQPJABGDJD-SESVDKBCSA-N
ID: URPBIQPJABGDJD-SESVDKBCSA-N
Comment: Energy2
Num peaks: 31
41.03857658 1.56217203
55.01784114 1.198684564
65.03857658 1.608197947
67.05422664 1.377410572
69.06987671 1.308846003
105.0698767 1.972923675
107.0855268 1.426252377
109.1011768 2.410709409
117.0698767 1.666168659
119.0855268 2.525448296
123.1168269 1.51693519
137.0960915 2.173606915
151.1117415 1.654594065
181.1011768 1.15084842
185.132477 1.24692536
197.0960915 2.127485695
199.1117415 2.081959162
201.1273916 1.206664799
223.148127 1.640946031
225.1273916 1.509658821
227.1794272 1.852610987
241.1586917 1.444604909
241.1950772 1.317131051
253.1586917 2.201872422
253.1950772 1.485011625
255.1743418 2.415427878
269.1899918 1.866804578
281.1899918 2.49096644
299.164171 1.345810975
301.1798211 1.148425444
313.1798211 2.151162308

Name: +ve in-silico MS/MS by CFM-ID for YUROPXDMNXQDNI-CXZXTQPDSA-N
ID: YUROPXDMNXQDNI-CXZXTQPDSA-N
Comment: Energy0
Num peaks: 21
71.08552677 1.633308844
85.10117684 1.115598222
121.0647913 0.7841535078
125.132477 1.375838526
137.132477 1.267273478
139.148127 1.395601038
163.075356 0.8611970842
219.1379563 0.8129685394
233.1536063 1.117862426
243.1743418 3.029340689
245.1899918 4.45891427
247.1692564 1.26251212
247.2056419 0.8129429557
257.1899918 3.398323551
259.1692564 2.066360725
259.2056419 3.942385252
261.1849065 1.506045682
261.221292 1.952703813
271.2056419 7.176618009
273.1849065 2.338653466
289.2162066 37.81897876

Name: +ve in-silico MS/MS by CFM-ID for YUROPXDMNXQDNI-CXZXTQPDSA-N
ID: YUROPXDMNXQDNI-CXZXTQPDSA-N
Comment: Energy1
Num peaks: 31
39.02292652 1.833735588
41.03857658 1.129333395
71.08552677 1.98839011
83.08552677 1.527146832
85.10117684 1.473355653
97.10117684 1.509837496
99.1168269 1.452427961
119.0491413 1.329100532
121.0647913 1.498631368
125.132477 1.854100734
137.132477 3.695268659
139.148127 3.346230079
177.1637771 1.708150782
179.1794272 1.832098626
189.0910061 1.062690249
191.1066561 1.286962146
217.1223062 1.387641677
221.1899918 1.144925966
231.1379563 1.097972154
233.1536063 1.486321255
243.1743418 3.909466671
245.1536063 1.26990773
245.1899918 3.109177214
247.1692564 1.802771983
257.1899918 1.98829505
259.1692564 1.080222543
259.2056419 2.689178837
261.221292 4.990974649
271.2056419 2.984734439
273.1849065 2.763521162
289.2162066 4.881916626

Name: +ve in-silico MS/MS by CFM-ID for YUROPXDMNXQDNI-CXZXTQPDSA-N
ID: YUROPXDMNXQDNI-CXZXTQPDSA-N
Comment: Energy2
Num peaks: 31
39.02292652 3.942282865
41.03857658 3.176507353
55.05422664 3.235636535
57.06987671 1.526907049
65.03857658 1.047973209
67.05422664 1.690844754
69.06987671 1.100596827
71.08552677 2.005470983
79.05422664 1.779693286
81.06987671 4.237168933
83.08552677 2.714897515
95.08552677 2.026353582
97.10117684 1.937147482
105.0334912 1.298187017
125.132477 2.735773955
137.132477 5.936219158
139.148127 3.060957516
141.1637771 2.107177778
161.132477 1.519352834
175.148127 1.416206048
177.1637771 1.026135357
213.1273916 0.9577769195
217.1223062 0.954601239
233.1536063 1.62312559
245.1536063 1.524321529
245.1899918 1.466863218
247.1692564 1.846245676
247.2056419 0.9983265181
259.2056419 1.991322188
261.1849065 1.075505389
273.1849065 2.456517168

Name: +ve in-silico MS/MS by CFM-ID for LOCMLXSTDCXZFJ-FMWKFLBASA-N
ID: LOCMLXSTDCXZFJ-FMWKFLBASA-N
Comment: Energy0
Num peaks: 19
43.05422664 0.9194307871
71.08552677 0.9023184508
121.0284058 0.8620203166
137.0233204 10.41894095
139.0389705 1.405721111
141.0546206 0.83830741
203.1794272 0.7701280785
217.1586917 1.397845567
221.1899918 2.580454726
259.1328709 0.8597387321
269.1899918 0.9026883733
285.1849065 0.862842017
287.164171 1.349981721
287.2005565 1.673685592
301.1798211 0.8420690366
301.2162066 1.176777406
311.2005565 6.408868112
313.1798211 1.564274535
329.2111212 44.28188023

Name: +ve in-silico MS/MS by CFM-ID for LOCMLXSTDCXZFJ-FMWKFLBASA-N
ID: LOCMLXSTDCXZFJ-FMWKFLBASA-N
Comment: Energy1
Num peaks: 31
41.03857658 1.316143111
43.05422664 1.492474408
55.05422664 1.158313854
57.06987671 1.139057779
71.08552677 1.325700997
85.02840582 2.110929751
109.0284058 1.902628359
123.1168269 2.24599751
125.0233204 2.113271212
125.132477 1.27857791
137.0233204 4.922627294
149.132477 1.850245388
151.148127 2.452441925
203.1794272 2.398519578
205.0859207 1.169631984
205.1950772 1.178924247
217.1586917 1.153742577
219.1743418 4.437616666
221.1899918 1.201219537
241.1586917 1.299228772
243.1743418 1.42349407
245.1172208 1.072983038
257.1172208 1.10040038
259.1328709 1.240186307
259.2056419 1.127886793
285.148521 1.581628143
287.164171 1.919250028
301.2162066 1.633211503
311.2005565 3.931759595
313.1798211 1.929759893
329.2111212 8.981120741

Name: +ve in-silico MS/MS by CFM-ID for LOCMLXSTDCXZFJ-FMWKFLBASA-N
ID: LOCMLXSTDCXZFJ-FMWKFLBASA-N
Comment: Energy2
Num peaks: 31
39.02292652 1.117000241
41.03857658 2.589916684
43.05422664 1.332794656
55.01784114 1.204892727
55.05422664 3.166063814
65.03857658 2.70023559
69.0334912 1.956089533
81.06987671 2.170719124
83.04914126 1.129908271
121.0284058 2.198075462
121.1011768 2.610166347
123.1168269 1.920579224
137.0233204 3.980392806
137.132477 1.450474318
149.132477 1.636835592
151.148127 1.376159942
201.1637771 1.302984176
243.1743418 1.127129316
245.1172208 1.136665718
257.1899918 1.427253654
269.1899918 1.182592282
271.2056419 1.452748223
273.148521 1.136665718
285.148521 1.88821757
285.1849065 1.157827897
287.164171 1.977777907
287.2005565 1.137660849
299.164171 1.561483881
301.1798211 1.908038986
311.2005565 1.702731113
313.1798211 2.772460352

Name: +ve in-silico MS/MS by CFM-ID for BWHZURYINQNHCL-VMASUYHGSA-N
ID: BWHZURYINQNHCL-VMASUYHGSA-N
Comment: Energy0
Num peaks: 31
41.03857658 0.5682996666
45.0334912 0.8524953161
55.05422664 0.5448240281
57.0334912 0.6343359773
67.05422664 0.9855881402
69.06987671 0.7151026474
75.04405588 0.855256996
115.0389705 0.8265182504
117.0698767 0.545130023
129.0546206 1.334063364
129.0698767 0.6823393245
157.1011768 0.5439831528
171.1168269 0.5439831528
185.1172208 0.6809007604
185.132477 0.5439831528
199.148127 1.462181941
213.1637771 2.434802363
235.1328709 0.5439831528
247.1328709 0.5439831528
259.1328709 0.9853558819
261.148521 0.7314386713
273.148521 0.5439831528
283.2056419 1.124695097
285.221292 0.7012540326
287.164171 0.5439831528
299.164171 0.5889229904
301.1798211 0.7970761611
303.1954711 0.6813195744
311.2005565 6.024346361
313.1798211 3.867400362
329.2111212 39.4792171

Name: +ve in-silico MS/MS by CFM-ID for BWHZURYINQNHCL-VMASUYHGSA-N
ID: BWHZURYINQNHCL-VMASUYHGSA-N
Comment: Energy1
Num peaks: 31
39.02292652 0.8608518779
41.03857658 0.9586857145
55.05422664 0.8589884249
65.03857658 1.527030476
67.05422664 1.469328928
93.06987671 1.257800468
105.0698767 1.064467936
117.0698767 1.120758034
125.0233204 1.17913612
129.0546206 1.528438815
129.0698767 0.9150709132
143.0855268 1.463720942
199.1328709 0.987108952
199.148127 2.546735823
211.148127 1.294703335
213.1637771 4.409445427
223.148127 2.638967621
225.1637771 3.556551117
227.1794272 2.867032401
229.1950772 2.63855228
231.2107273 1.67004202
247.1328709 0.8454616107
257.1172208 1.337926442
259.1328709 1.10869759
287.164171 0.8454616107
299.2005565 1.270232845
301.1798211 0.8828913779
301.2162066 1.506576338
311.2005565 2.651436952
313.1798211 1.912783415
329.2111212 2.918155792

Name: +ve in-silico MS/MS by CFM-ID for BWHZURYINQNHCL-VMASUYHGSA-N
ID: BWHZURYINQNHCL-VMASUYHGSA-N
Comment: Energy2
Num peaks: 31
39.02292652 3.870304843
41.03857658 3.077908741
43.05422664 1.101537196
51.02292652 1.859846899
53.00219107 0.9716495759
53.03857658 1.113355026
55.05422664 1.343787488
65.03857658 1.2196981
67.05422664 1.57936042
79.05422664 1.17386618
93.06987671 1.203181816
105.0698767 1.209884573
117.0698767 2.051723755
129.0698767 1.027893859
143.0855268 1.129758408
157.1011768 1.16989045
171.1168269 1.16989045
185.132477 1.16989045
197.132477 1.266316588
199.148127 3.176479228
211.148127 1.408353627
215.1794272 1.08805607
223.148127 1.726780189
225.1637771 2.281372309
227.1794272 2.685211946
229.1950772 1.663604546
235.1328709 1.16989045
247.1328709 1.16989045
259.1328709 0.9475915839
273.148521 1.16989045
287.164171 1.16989045

Name: +ve in-silico MS/MS by CFM-ID for DWGFCVWXMWMPHS-HZJYTTRNSA-N
ID: DWGFCVWXMWMPHS-HZJYTTRNSA-N
Comment: Energy0
Num peaks: 27
43.05422664 0.7128644379
57.06987671 0.6984517801
71.08552677 0.686892895
83.08552677 1.241200803
85.10117684 0.923144117
97.10117684 0.6811025778
111.0440559 0.6803160513
123.0440559 1.817154779
123.1168269 1.251157212
125.132477 0.9287454264
137.0597059 0.6851422749
137.132477 0.6907234811
151.148127 0.6907234811
163.075356 1.238965205
165.0910061 0.91453017
165.1637771 1.749285099
179.1794272 1.702040444
203.1066561 1.241473713
205.1223062 0.9287454264
217.1223062 0.6907234811
231.1379563 0.6907234811
245.1536063 0.6907234811
259.1692564 0.6800169141
261.1849065 0.716604849
271.2056419 1.462131339
273.1849065 0.8177095529
289.2162066 55.44742535

Name: +ve in-silico MS/MS by CFM-ID for DWGFCVWXMWMPHS-HZJYTTRNSA-N
ID: DWGFCVWXMWMPHS-HZJYTTRNSA-N
Comment: Energy1
Num peaks: 31
39.02292652 1.221254075
41.03857658 1.393988049
43.05422664 1.854329056
57.06987671 1.663719056
71.08552677 1.595163396
81.06987671 2.224279759
83.08552677 1.715265513
85.10117684 1.198379886
97.10117684 1.374228133
111.1168269 1.346551892
121.1011768 2.399705699
123.0440559 4.749449572
123.1168269 1.988560688
125.132477 1.276080798
137.0597059 1.412257743
137.132477 1.516420471
151.075356 1.31951398
151.148127 1.516420471
161.0597059 2.230063885
163.075356 1.79458237
165.0910061 1.095246744
165.1637771 3.180391292
177.0910061 1.200208887
179.1794272 2.746010207
191.1066561 1.29415916
203.1066561 1.829947569
205.1223062 1.276080798
217.1223062 1.516420471
231.1379563 1.516420471
245.1536063 1.516420471
289.2162066 7.851987923

Name: +ve in-silico MS/MS by CFM-ID for DWGFCVWXMWMPHS-HZJYTTRNSA-N
ID: DWGFCVWXMWMPHS-HZJYTTRNSA-N
Comment: Energy2
Num peaks: 31
39.02292652 3.969382269
41.03857658 5.432625282
43.05422664 5.266126661
53.03857658 2.52977828
55.05422664 1.454735376
57.06987671 2.503443589
67.05422664 1.808055863
71.08552677 1.724654475
107.0855268 1.011499738
109.1011768 1.180507816
123.0440559 7.903855597
123.1168269 1.556851322
125.132477 1.119144326
133.1011768 1.011499738
135.1168269 1.180507816
137.0597059 0.9164349345
137.132477 1.922078588
147.1168269 1.011499738
149.132477 1.180507816
151.148127 1.922078588
161.132477 1.585243651
163.148127 2.080502495
175.148127 1.01375283
177.1637771 1.004818018
179.1794272 1.524408092
201.1637771 0.9535685328
205.1223062 1.119144326
217.1223062 1.922078588
231.1379563 1.922078588
245.1536063 1.922078588
271.2056419 1.185284462

Name: +ve in-silico MS/MS by CFM-ID for KVIOVSOUWUNPCR-IHWMJMDHSA-N
ID: KVIOVSOUWUNPCR-IHWMJMDHSA-N
Comment: Energy0
Num peaks: 6
57.06987671 2.125829593
71.08552677 1.992464675
257.1172208 1.65028377
271.1328709 1.877225328
311.2005565 10.53268591
329.2111212 66.99121401

Name: +ve in-silico MS/MS by CFM-ID for KVIOVSOUWUNPCR-IHWMJMDHSA-N
ID: KVIOVSOUWUNPCR-IHWMJMDHSA-N
Comment: Energy1
Num peaks: 18
39.02292652 1.716628644
41.03857658 2.015363735
43.05422664 3.244239299
53.03857658 2.143354303
55.05422664 2.245724859
57.06987671 8.237828558
69.06987671 1.667312124
71.08552677 5.475438509
257.1172208 2.177592037
269.1536063 2.984596383
271.1328709 5.26636716
271.1692564 3.383245326
273.148521 1.38883842
285.148521 2.851219881
287.164171 4.910638773
311.2005565 6.606310863
313.1798211 1.667321411
329.2111212 22.22452855

Name: +ve in-silico MS/MS by CFM-ID for KVIOVSOUWUNPCR-IHWMJMDHSA-N
ID: KVIOVSOUWUNPCR-IHWMJMDHSA-N
Comment: Energy2
Num peaks: 31
39.02292652 5.142908834
41.03857658 7.906793203
43.05422664 7.16120608
45.06987671 0.8395953779
51.02292652 1.473283647
53.03857658 4.980310162
55.05422664 5.874884851
57.06987671 9.088138658
59.04914126 0.8403680844
59.08552677 0.8652598546
67.05422664 1.71469549
69.06987671 1.520629249
71.08552677 2.171446522
93.06987671 0.8495980484
213.0910061 1.226239274
215.0702706 1.145654239
217.0859207 1.420249694
229.0859207 2.063786554
231.1015708 1.85241564
239.1066561 1.220489604
243.1015708 1.051909629
253.1223062 1.63399274
255.1379563 1.26066035
257.1172208 0.8628778682
267.1379563 1.919225053
269.1536063 2.898695032
271.1328709 1.404028969
271.1692564 3.585938302
273.148521 1.23876656
287.164171 0.9895435575
313.1798211 1.839791792

Name: +ve in-silico MS/MS by CFM-ID for JEBNOJUZOAUCLW-JKIFEVAISA-N
ID: JEBNOJUZOAUCLW-JKIFEVAISA-N
Comment: Energy0
Num peaks: 21
55.05422664 3.84755541
57.06987671 1.877111414
83.04914126 2.664291016
125.0960915 1.48899481
163.075356 1.187041127
167.1430416 1.09282555
177.0910061 0.76196328
201.0910061 0.8321593595
203.1066561 1.739209072
205.1223062 1.219689364
231.1379563 2.250196408
245.1536063 3.647744214
273.148521 1.632521533
285.148521 1.396333
287.164171 1.92808003
299.2005565 3.65701812
301.1798211 0.7786627341
301.2162066 1.001792675
311.2005565 6.918060577
313.1798211 1.04836857
329.2111212 39.1538035

Name: +ve in-silico MS/MS by CFM-ID for JEBNOJUZOAUCLW-JKIFEVAISA-N
ID: JEBNOJUZOAUCLW-JKIFEVAISA-N
Comment: Energy1
Num peaks: 31
39.02292652 2.96525878
41.03857658 2.481942174
53.03857658 1.184782903
55.05422664 8.304290925
57.06987671 3.888617177
65.03857658 1.569093869
83.04914126 4.816658565
125.0960915 0.9455278352
135.0440559 1.473249395
137.0960915 1.297072671
139.1117415 2.119601195
163.075356 1.935129312
167.1430416 1.103958333
177.0910061 1.099607532
189.0910061 2.096447382
191.1066561 2.931091152
199.075356 1.54202849
201.0910061 1.682975738
203.1066561 1.631351754
227.1066561 1.482264554
229.1223062 1.655734556
231.1379563 1.85385592
245.1536063 3.32405749
247.1692564 1.551742327
273.148521 2.553982977
285.148521 1.498165342
287.164171 1.592324459
299.2005565 1.430962861
311.2005565 1.915871641
313.1798211 1.309501626
329.2111212 3.909984837

Name: +ve in-silico MS/MS by CFM-ID for JEBNOJUZOAUCLW-JKIFEVAISA-N
ID: JEBNOJUZOAUCLW-JKIFEVAISA-N
Comment: Energy2
Num peaks: 31
39.02292652 2.685817321
41.03857658 2.648713345
53.03857658 1.034971969
55.05422664 25.14400717
57.06987671 2.860904515
65.03857658 2.055290145
67.01784114 0.9022976736
67.05422664 0.9819612944
69.06987671 1.276363282
81.0334912 1.227755882
83.04914126 3.085431244
93.06987671 1.073889972
107.0855268 1.255874231
131.0855268 0.9673045386
157.1011768 1.713643673
161.0597059 0.7726572922
171.1168269 1.6085139
183.1168269 1.089481079
185.132477 1.325025035
197.132477 1.129878932
199.148127 2.564686005
203.1066561 1.065760852
215.1430416 1.884845334
245.1536063 1.107477157
247.1692564 1.389224866
255.1379563 1.002318026
271.1328709 1.496608114
273.148521 0.8683039831
301.1798211 1.115189773
301.2162066 1.560430194
313.1798211 2.545654868

Name: +ve in-silico MS/MS by CFM-ID for IUZINAVFFVNRAB-LTFXXXRZSA-N
ID: IUZINAVFFVNRAB-LTFXXXRZSA-N
Comment: Energy0
Num peaks: 15
55.05422664 0.693597348
97.06479133 0.5463514293
99.08044139 0.9147000515
239.1794272 0.513646804
243.1743418 0.7005159448
245.1899918 0.669241005
253.1950772 13.04206202
255.1743418 1.590133084
257.1899918 0.7371435014
259.2056419 0.8198956058
261.1849065 0.6894565935
263.2005565 0.7327201887
271.2056419 35.60948052
273.1849065 3.291460867
289.2162066 19.77880322

Name: +ve in-silico MS/MS by CFM-ID for IUZINAVFFVNRAB-LTFXXXRZSA-N
ID: IUZINAVFFVNRAB-LTFXXXRZSA-N
Comment: Energy1
Num peaks: 31
51.02292652 1.015708275
53.03857658 1.167877144
55.05422664 1.077250152
67.05422664 1.252108115
69.06987671 0.9402978072
81.06987671 0.8082221702
95.04914126 0.968869655
97.06479133 0.9032213131
107.0491413 0.8069392124
107.0855268 1.37817546
109.0647913 0.9079179524
109.1011768 1.31295119
117.0698767 0.8253502435
119.0855268 1.215318062
121.1011768 0.8921364153
185.132477 1.792775963
187.148127 0.8167310779
201.1273916 1.252608007
203.1430416 2.657933229
205.1586917 1.017217111
215.1430416 0.9362441005
217.1586917 1.059444631
229.1586917 1.109843191
241.1950772 0.817333245
243.1743418 1.257367911
245.1899918 1.5700043
253.1950772 9.978072532
255.1743418 3.161506773
271.2056419 13.25597088
273.1849065 2.148593564
289.2162066 3.631046254

Name: +ve in-silico MS/MS by CFM-ID for IUZINAVFFVNRAB-LTFXXXRZSA-N
ID: IUZINAVFFVNRAB-LTFXXXRZSA-N
Comment: Energy2
Num peaks: 31
39.02292652 3.437800107
41.03857658 1.39790158
49.00727645 1.235914929
51.02292652 1.829593004
53.03857658 1.683742896
55.05422664 1.869094838
65.03857658 4.005425295
67.05422664 2.010183573
69.06987671 1.329143849
79.05422664 1.461657069
81.06987671 1.244211214
91.05422664 1.524847601
93.06987671 1.179651857
107.0855268 2.284630187
109.1011768 1.265005886
119.0855268 1.435710185
171.1168269 1.177487872
183.1168269 1.369430539
185.132477 1.786021392
187.148127 1.536195127
199.1117415 1.122730414
201.1273916 2.677421473
203.1430416 1.830247307
215.1430416 1.234471791
217.1586917 1.435395378
229.1586917 1.529923602
239.1794272 1.292506403
241.1950772 2.297159273
255.1743418 2.62193967
261.1849065 1.387891756
273.1849065 2.529451203

Name: +ve in-silico MS/MS by CFM-ID for SMMDHWDLQAVOMO-IATRPDGNSA-N
ID: SMMDHWDLQAVOMO-IATRPDGNSA-N
Comment: Energy0
Num peaks: 31
55.05422664 1.469322305
65.03857658 0.9267386385
67.05422664 1.788587962
69.06987671 1.403767434
81.06987671 1.120182063
99.04405588 2.861945202
109.1011768 1.367603938
199.148127 0.7156598375
201.1637771 1.599681972
203.1794272 1.894085789
217.0859207 0.6787105563
219.1015708 1.348902738
221.1172208 0.9720986469
231.1743418 0.7213940822
247.1328709 0.9661572973
257.1172208 1.099285559
259.1328709 1.943145099
261.148521 1.143957623
269.1536063 1.118300334
271.1692564 0.6837612727
273.148521 1.340689139
285.148521 3.215587166
287.164171 3.416648973
289.1798211 0.7903785892
293.1899918 0.9282157451
297.1849065 1.016953614
299.2005565 0.741477403
301.2162066 0.78607287
311.2005565 9.285188336
313.1798211 1.17008099
329.2111212 30.84726513

Name: +ve in-silico MS/MS by CFM-ID for SMMDHWDLQAVOMO-IATRPDGNSA-N
ID: SMMDHWDLQAVOMO-IATRPDGNSA-N
Comment: Energy1
Num peaks: 31
39.02292652 1.339018129
55.05422664 3.869732842
57.06987671 1.068485828
65.03857658 3.025626807
67.05422664 2.914406908
81.06987671 1.681048646
109.1011768 1.12270102
121.1011768 1.215905332
135.1168269 1.009674743
201.1637771 1.577715558
215.0702706 2.242827442
217.0859207 1.538241443
219.1015708 1.051577175
227.1430416 1.100141471
229.1586917 2.847237161
231.1743418 2.215352702
243.1015708 1.39446054
245.1172208 0.9830737527
257.1172208 2.298640441
259.1328709 1.715278624
261.148521 2.13649462
269.1536063 1.676488616
273.148521 2.487759895
285.148521 1.457460739
287.164171 1.300036239
297.1849065 1.620465626
299.2005565 1.645956109
301.2162066 2.693968042
311.2005565 3.414743476
313.1798211 0.9961625009
329.2111212 3.77191743

Name: +ve in-silico MS/MS by CFM-ID for SMMDHWDLQAVOMO-IATRPDGNSA-N
ID: SMMDHWDLQAVOMO-IATRPDGNSA-N
Comment: Energy2
Num peaks: 31
39.02292652 1.311442316
51.02292652 1.147101398
53.03857658 1.86178861
55.05422664 6.095491556
65.03857658 3.196157296
67.05422664 2.804239937
69.0334912 1.026228084
79.05422664 1.219831224
99.04405588 1.127322166
119.0855268 1.897068808
131.0855268 6.304498343
133.1011768 1.493679402
143.0855268 1.256132468
149.132477 0.9948468914
159.0804414 1.351010157
175.148127 0.9567700662
177.1637771 2.080269949
199.148127 2.252273278
201.1637771 4.493973763
203.1794272 1.124190191
211.148127 1.696435754
213.1637771 1.789913787
227.1430416 1.417471659
229.1586917 1.664159248
231.1743418 1.702452994
239.1430416 1.115899168
245.1172208 0.9635567224
255.1379563 1.129330136
259.1692564 1.643422962
271.1328709 1.487830501
313.1798211 2.439391577

Name: +ve in-silico MS/MS by CFM-ID for RRXQBIYPAMIVGH-UHFFFAOYSA-N
ID: RRXQBIYPAMIVGH-UHFFFAOYSA-N
Comment: Energy0
Num peaks: 31
33.0334912 0.4365131184
41.03857658 0.4955463218
55.05422664 0.4966717774
69.06987671 0.6026098321
73.02840582 0.5697314134
83.08552677 0.4759493317
95.08552677 0.4798798637
107.0855268 0.4798798637
119.0855268 0.4827139448
131.0855268 0.5936785303
143.1066561 0.4383901426
145.1011768 0.4839711291
159.1168269 0.4788582856
173.132477 0.479286988
187.148127 0.479286988
201.1637771 0.4732998775
205.1223062 0.4538666155
213.1637771 0.6689023224
215.1794272 2.647736092
217.1950772 0.4545678459
229.1950772 1.12370332
239.1794272 3.427793231
241.1950772 0.8394087296
243.1743418 0.5423037428
257.1899918 23.9639868
259.2056419 2.987515799
261.221292 1.481379046
263.2005565 0.421004132
271.2056419 3.119128179
273.1849065 2.400684117
289.2162066 25.66325622

Name: +ve in-silico MS/MS by CFM-ID for RRXQBIYPAMIVGH-UHFFFAOYSA-N
ID: RRXQBIYPAMIVGH-UHFFFAOYSA-N
Comment: Energy1
Num peaks: 31
39.02292652 0.9183300233
41.03857658 1.725126953
53.03857658 0.8530751923
55.05422664 1.600551627
67.05422664 1.03647718
69.06987671 1.496402489
81.06987671 0.9045029667
83.08552677 2.541410305
95.08552677 1.198763459
107.0855268 1.198763459
119.0855268 1.265820306
129.0698767 0.8781060083
131.0855268 1.191913155
143.0855268 0.758224555
145.1011768 2.737481218
157.1223062 0.9243510682
159.1168269 1.326073108
173.132477 1.261830921
187.148127 1.261830921
201.1637771 1.101244506
205.1223062 0.7484645114
213.1637771 1.047883136
215.1794272 4.087282002
217.1950772 0.7424424086
219.1379563 1.026155659
229.1950772 4.69586263
239.1794272 0.796510044
257.1899918 3.329749655
271.2056419 1.852427136
273.1849065 2.076480978
289.2162066 4.141243026

Name: +ve in-silico MS/MS by CFM-ID for RRXQBIYPAMIVGH-UHFFFAOYSA-N
ID: RRXQBIYPAMIVGH-UHFFFAOYSA-N
Comment: Energy2
Num peaks: 31
27.02292652 1.078629606
39.02292652 2.650348559
41.03857658 4.970858202
51.02292652 0.9428797023
53.03857658 1.968058838
55.05422664 3.508843411
67.05422664 2.121687103
69.06987671 1.972098158
83.08552677 2.209670997
97.10117684 1.226893097
105.0698767 0.8485031612
109.1011768 1.637201915
119.0855268 1.755892468
121.1011768 1.637201915
129.0698767 1.409342461
131.0855268 1.213832648
133.1011768 1.707455487
145.1011768 3.120015215
159.1168269 2.066280119
171.1168269 0.8485031612
173.132477 2.379079105
185.132477 0.8485031612
187.148127 2.379079105
197.132477 1.068458041
201.1637771 1.381515426
213.1637771 1.76146878
217.1950772 2.058548758
227.1794272 1.042927425
229.1950772 2.892229535
241.1950772 1.088326463
243.1743418 0.9331398734

Name: +ve in-silico MS/MS by CFM-ID for FMGSKLZLMKYGDP-IJPPCXMXSA-N
ID: FMGSKLZLMKYGDP-IJPPCXMXSA-N
Comment: Energy0
Num peaks: 13
111.0804414 1.180150647
125.0960915 1.121698756
165.1273916 1.215082098
177.1273916 0.8823476237
179.1430416 1.013656733
231.1743418 1.000827246
245.1899918 0.9978035635
253.1950772 3.441575832
259.2056419 1.252774021
261.221292 0.9885204087
271.2056419 36.53379019
273.1849065 0.9401229603
289.2162066 29.76674542

Name: +ve in-silico MS/MS by CFM-ID for FMGSKLZLMKYGDP-IJPPCXMXSA-N
ID: FMGSKLZLMKYGDP-IJPPCXMXSA-N
Comment: Energy1
Num peaks: 31
97.06479133 1.052460887
109.0647913 1.613599973
111.0804414 1.469769537
123.0804414 1.128812104
125.0960915 1.580125265
151.1117415 1.053212156
163.1117415 1.360489624
165.1273916 1.983053156
173.132477 1.263676874
175.1117415 1.646684662
177.1273916 1.248765046
179.1430416 1.420705123
211.148127 1.091519407
215.1430416 1.44263583
217.1586917 1.658104517
225.1637771 1.52517397
227.1794272 1.177202364
229.1586917 2.11620713
231.1743418 2.551504201
239.1794272 2.509221941
241.1950772 0.9139571828
243.1743418 2.573315398
243.2107273 1.956153645
245.1899918 2.070040395
253.1950772 3.465228907
257.1899918 1.411641235
259.2056419 1.674107728
261.221292 3.756008169
271.2056419 11.18357487
273.1849065 1.041052166
289.2162066 7.072311198

Name: +ve in-silico MS/MS by CFM-ID for FMGSKLZLMKYGDP-IJPPCXMXSA-N
ID: FMGSKLZLMKYGDP-IJPPCXMXSA-N
Comment: Energy2
Num peaks: 31
41.03857658 1.287145608
51.02292652 2.900691671
53.03857658 1.542146024
57.06987671 1.675651578
91.05422664 2.547415023
93.06987671 1.357047075
117.0698767 1.307491696
119.0855268 1.702033022
145.1011768 1.821650832
151.1117415 1.227241852
157.1011768 2.029252979
159.1168269 1.347627901
165.1273916 1.365200034
171.1168269 1.530585998
173.132477 1.543476776
175.1117415 1.569256627
197.132477 1.793102108
211.148127 2.830710442
215.1794272 1.22285121
217.1586917 1.432182567
225.1637771 2.319776013
229.1586917 1.357481408
231.1743418 2.343076031
231.2107273 1.199345707
239.1794272 1.738040589
241.1950772 1.792286212
243.1743418 1.506043043
243.2107273 4.024429249
245.1899918 2.291385493
255.1743418 1.130615465
273.1849065 1.381129036

Name: +ve in-silico MS/MS by CFM-ID for UAEUNTXALQHLMF-UWJYYQICSA-N
ID: UAEUNTXALQHLMF-UWJYYQICSA-N
Comment: Energy0
Num peaks: 20
99.04405588 0.6759690626
153.0910061 0.6303148883
163.1117415 1.358870172
167.1066561 0.977628379
177.1273916 0.8231170154
181.1223062 0.7448306054
217.1586917 0.630592615
231.1743418 0.9139267299
239.1430416 0.6408715234
267.1743418 0.7502354824
269.1899918 0.7789454415
281.1899918 2.001816392
283.2056419 12.97767128
285.221292 2.04748101
287.164171 1.21998084
297.1849065 1.922632211
303.1954711 0.6515556006
311.2005565 11.84044662
313.1798211 1.05466077
329.2111212 37.61079678

Name: +ve in-silico MS/MS by CFM-ID for UAEUNTXALQHLMF-UWJYYQICSA-N
ID: UAEUNTXALQHLMF-UWJYYQICSA-N
Comment: Energy1
Num peaks: 31
41.03857658 1.083431806
43.05422664 1.70635412
135.1168269 1.152276503
147.0804414 1.012723149
149.0960915 2.280178512
153.0910061 0.968111408
161.0960915 1.646858736
163.1117415 3.329124621
167.1066561 1.412059437
175.1117415 1.135026245
177.1273916 2.026470379
181.1223062 1.473451036
215.1430416 0.9845515554
217.1586917 1.066966225
229.1586917 1.084720858
231.1743418 1.348395248
239.1430416 2.493754873
241.1586917 1.881625074
243.1743418 2.384507901
245.1899918 1.260747473
255.1743418 2.227012671
269.1536063 1.188398001
269.1899918 1.137368688
281.1899918 1.873336649
283.2056419 9.563179007
285.221292 2.810332233
287.164171 1.79885428
297.1849065 0.976827768
311.2005565 5.638439468
313.1798211 1.278257595
329.2111212 6.056134912

Name: +ve in-silico MS/MS by CFM-ID for UAEUNTXALQHLMF-UWJYYQICSA-N
ID: UAEUNTXALQHLMF-UWJYYQICSA-N
Comment: Energy2
Num peaks: 31
39.02292652 7.873880204
41.03857658 1.726899286
43.05422664 2.361350491
51.02292652 1.100330641
53.03857658 1.415797641
65.03857658 1.808953355
67.05422664 3.145573982
79.05422664 0.8955532389
107.0855268 4.945416153
131.0855268 1.340813802
133.1011768 1.963790677
135.1168269 2.211565377
145.1011768 0.9176423389
147.0804414 0.9199821687
161.0960915 1.013244799
175.1117415 0.9315830287
213.1637771 1.014114757
239.1430416 1.332268364
239.1794272 1.687113273
241.1586917 1.41127569
243.1743418 1.272658098
245.1899918 1.440526993
251.1794272 2.964880647
255.1743418 1.227348727
257.1899918 1.096984476
259.2056419 0.9905129717
267.1743418 2.950626853
269.1899918 2.311367234
281.1899918 1.044600488
285.1849065 0.880002746
313.1798211 2.512184803

Name: +ve in-silico MS/MS by CFM-ID for MUMGGOZAMZWBJJ-HMSXXHTOSA-N
ID: MUMGGOZAMZWBJJ-HMSXXHTOSA-N
Comment: Energy0
Num peaks: 17
109.0647913 0.618059362
113.0960915 0.6497287639
123.0804414 0.9824977217
137.0960915 0.5786841978
163.1117415 0.637247692
167.1430416 0.6497287639
177.1273916 0.9838058309
191.1430416 0.5581048524
219.1743418 0.5465947675
245.1899918 0.6260549434
247.2056419 0.6418607029
253.1950772 3.471484585
259.2056419 0.6803877022
261.221292 0.8750768099
271.2056419 36.79563536
273.1849065 0.9946339905
289.2162066 29.96781985

Name: +ve in-silico MS/MS by CFM-ID for MUMGGOZAMZWBJJ-HMSXXHTOSA-N
ID: MUMGGOZAMZWBJJ-HMSXXHTOSA-N
Comment: Energy1
Num peaks: 31
57.0334912 0.9753841808
67.01784114 1.189779275
107.0491413 0.9436100141
109.0647913 1.336790102
121.0647913 1.018548768
123.0804414 1.440912855
137.0960915 1.053743425
161.0960915 1.066993254
163.1117415 1.265057683
175.1117415 1.043034251
177.1273916 1.44584703
189.1273916 1.406366122
191.1430416 1.646307455
215.1430416 1.05867361
217.1586917 1.128437473
229.1586917 1.689848435
229.1950772 1.109502147
231.1743418 1.894616279
233.1899918 1.604145619
239.1794272 0.9965592675
243.1743418 1.795959471
243.2107273 2.715075175
245.1899918 1.292938854
247.2056419 1.286533264
253.1950772 3.680530743
257.1899918 1.041198849
259.2056419 1.692912716
261.221292 6.106089813
271.2056419 11.70173241
273.1849065 1.032212304
289.2162066 6.835393188

Name: +ve in-silico MS/MS by CFM-ID for MUMGGOZAMZWBJJ-HMSXXHTOSA-N
ID: MUMGGOZAMZWBJJ-HMSXXHTOSA-N
Comment: Energy2
Num peaks: 31
39.02292652 2.782378559
41.03857658 1.316611202
51.02292652 1.630653149
53.03857658 1.513533326
95.08552677 1.360812327
109.1011768 1.152631877
119.0855268 1.983002821
123.0804414 1.562378136
135.1168269 1.152631877
137.0960915 1.330530262
149.132477 1.360812327
159.1168269 1.403346037
161.132477 1.733654474
163.1117415 1.494586147
163.148127 1.152631877
171.1168269 2.152075767
177.1273916 1.898968742
191.1430416 1.551975157
199.148127 2.051558264
201.1637771 1.964476791
203.1794272 1.190841701
213.1637771 1.455478219
215.1794272 1.427064312
227.1794272 1.613649604
229.1586917 1.309332793
229.1950772 1.761784175
231.1743418 1.3108678
243.1743418 1.965086859
243.2107273 2.911886497
259.2056419 1.985468626
273.1849065 1.813447698

Name: +ve in-silico MS/MS by CFM-ID for TZGCPIWXEWYCLJ-ZOCXKQACSA-N
ID: TZGCPIWXEWYCLJ-ZOCXKQACSA-N
Comment: Energy0
Num peaks: 28
57.0334912 0.5148585307
59.01275576 0.5073793331
109.0647913 0.4970622856
123.0804414 0.6893532514
135.0804414 0.4970622856
155.1066561 0.6924421995
161.0960915 0.4970622856
169.1223062 0.4970622856
175.1117415 0.7411787928
189.1273916 0.4970622856
195.1379563 0.4970622856
209.1536063 0.5053941793
221.1536063 0.4970622856
259.1692564 0.6780460532
267.1743418 1.636750469
269.1899918 5.69200441
271.2056419 1.500427116
273.1849065 0.5574052542
279.1743418 0.7211126219
287.2005565 0.7087534013
293.1899918 2.682921478
297.1849065 6.311131003
299.2005565 1.322509556
301.1798211 0.5241042258
301.2162066 0.8740054115
311.2005565 16.67459826
313.1798211 1.453051789
329.2111212 31.86954742

Name: +ve in-silico MS/MS by CFM-ID for TZGCPIWXEWYCLJ-ZOCXKQACSA-N
ID: TZGCPIWXEWYCLJ-ZOCXKQACSA-N
Comment: Energy1
Num peaks: 31
55.01784114 0.8762348374
57.0334912 1.072883633
59.01275576 1.362034575
67.01784114 1.461517071
73.02840582 0.8786734109
155.1066561 0.9036219031
175.1117415 1.1379576
227.1430416 0.8607532219
239.1430416 0.864514083
241.1586917 0.9059196083
253.1586917 1.113586496
255.1743418 0.9840815542
257.1536063 1.129526144
259.1692564 0.9676942462
269.1536063 0.8681512304
269.1899918 2.352774166
271.1692564 1.398859729
271.2056419 0.9595596454
273.1849065 1.549453059
279.1743418 0.8950120928
283.1692564 1.038065132
283.2056419 0.9278940531
285.1849065 1.146958394
287.2005565 1.385451057
293.1899918 3.345713706
297.1849065 3.07143064
299.2005565 1.709661554
301.2162066 4.127599858
311.2005565 7.560987252
313.1798211 1.358127686
329.2111212 5.207550871

Name: +ve in-silico MS/MS by CFM-ID for TZGCPIWXEWYCLJ-ZOCXKQACSA-N
ID: TZGCPIWXEWYCLJ-ZOCXKQACSA-N
Comment: Energy2
Num peaks: 31
39.02292652 0.8335575193
49.00727645 1.027835573
51.02292652 0.9532782295
53.00219107 1.090701444
55.01784114 1.067978136
57.0334912 2.001250591
81.06987671 2.018456129
95.08552677 1.255237149
105.0334912 0.8906103983
107.0491413 1.492706762
109.1011768 1.673051544
135.1168269 1.673051544
147.1168269 1.203056238
159.0804414 1.292747855
161.132477 0.8829755883
175.1117415 0.8021037721
185.0960915 1.349419733
197.132477 2.197317217
199.148127 5.052286639
201.1637771 1.397636832
225.1273916 2.028558312
227.1794272 1.588092719
237.1637771 1.493374641
239.1430416 1.696518889
253.1586917 1.045011447
253.1950772 2.635649302
273.1849065 0.9962162164
293.1899918 1.10470272
299.2005565 1.118635049
301.1798211 1.117531622
313.1798211 1.867175495

Name: +ve in-silico MS/MS by CFM-ID for RQEBMLJSOUMSIH-FEHMIHBQSA-N
ID: RQEBMLJSOUMSIH-FEHMIHBQSA-N
Comment: Energy0
Num peaks: 31
45.0334912 0.6724076991
57.06987671 0.7659724877
68.99710569 0.6538964653
71.01275576 1.455794267
123.1168269 0.7670017388
137.0233204 2.624757971
139.0389705 0.926536637
191.1794272 1.927408991
205.1950772 1.69894155
207.1015708 0.7670017388
213.1637771 0.6317087471
231.2107273 1.03417708
267.1743418 0.7916130969
269.1899918 1.05958065
273.148521 1.135968945
275.164171 0.8255597144
285.148521 0.6321759146
285.1849065 0.7981373649
287.164171 1.016143133
287.2005565 1.120573129
289.1798211 1.245281826
293.1899918 0.9808070115
297.1849065 0.6217229034
299.164171 0.7772240774
299.2005565 1.015239281
301.1798211 1.453302165
301.2162066 2.159156458
303.1954711 1.430854151
311.2005565 10.55662353
313.1798211 1.731022788
329.2111212 34.75079083

Name: +ve in-silico MS/MS by CFM-ID for RQEBMLJSOUMSIH-FEHMIHBQSA-N
ID: RQEBMLJSOUMSIH-FEHMIHBQSA-N
Comment: Energy1
Num peaks: 31
68.99710569 2.079734669
71.01275576 2.057838972
137.0233204 4.00092158
163.0389705 1.146027181
163.148127 1.488338341
165.0546206 1.440380851
165.1637771 1.4569453
187.148127 1.744085024
189.1637771 1.181613062
191.1794272 2.774605588
205.1950772 3.68956331
213.1637771 2.091348907
215.1794272 1.668127283
217.1950772 1.271827397
231.2107273 1.253664487
255.1743418 1.059633491
257.1899918 1.931240179
259.2056419 2.037781287
271.1328709 1.097015389
273.148521 1.646840803
285.148521 1.674441599
287.164171 1.785943021
289.1798211 1.126130031
299.164171 1.192984919
299.2005565 1.481389458
301.1798211 1.173278226
301.2162066 3.843772427
303.1954711 1.178823876
311.2005565 4.164238848
313.1798211 1.649330112
329.2111212 4.581877895

Name: +ve in-silico MS/MS by CFM-ID for RQEBMLJSOUMSIH-FEHMIHBQSA-N
ID: RQEBMLJSOUMSIH-FEHMIHBQSA-N
Comment: Energy2
Num peaks: 31
39.02292652 1.166669655
41.00219107 1.480013385
43.01784114 1.305485526
63.02292652 1.960300574
65.03857658 1.098637756
91.05422664 1.337085642
105.0698767 1.331123843
107.0855268 1.562692291
133.1011768 1.331123843
135.1168269 1.275220341
163.148127 1.296452619
189.1637771 1.124004424
191.1794272 1.791856687
201.1637771 1.292206003
205.1950772 2.247642407
211.148127 1.536838152
215.1794272 2.015462279
217.1950772 1.128297743
227.1794272 3.248738684
229.1950772 1.806608078
231.2107273 2.140448088
257.1899918 1.112770191
259.2056419 1.434324485
267.1743418 1.402099698
273.148521 1.415035248
285.148521 1.550905429
287.164171 1.381851322
299.164171 1.770225141
299.2005565 1.184306259
301.1798211 1.936378414
313.1798211 2.315235407

Name: +ve in-silico MS/MS by CFM-ID for NIDVKCKYZAQGOI-GEQRESAMSA-N
ID: NIDVKCKYZAQGOI-GEQRESAMSA-N
Comment: Energy0
Num peaks: 7
95.08552677 0.9906294927
245.1899918 0.9156566326
253.1950772 3.688404171
255.1743418 1.082375054
271.2056419 39.96490887
273.1849065 0.9061442382
289.2162066 33.16525119

Name: +ve in-silico MS/MS by CFM-ID for NIDVKCKYZAQGOI-GEQRESAMSA-N
ID: NIDVKCKYZAQGOI-GEQRESAMSA-N
Comment: Energy1
Num peaks: 31
91.05422664 1.190473331
93.06987671 2.485281563
95.08552677 2.845834637
97.06479133 1.030593577
109.0647913 0.9738067323
111.0804414 1.086371654
123.0804414 0.9075914484
125.0960915 1.166385367
145.1011768 0.8592413055
149.0960915 1.509904675
151.1117415 1.63676031
163.1117415 1.475033837
165.1273916 1.551155557
173.132477 1.426139405
179.1430416 1.08041083
191.1430416 1.032721036
225.1637771 1.591850328
227.1794272 1.376717414
233.1899918 0.8667778184
239.1794272 3.00847887
241.1950772 0.948909355
243.1743418 2.153843406
243.2107273 2.178614779
245.1899918 2.460094312
253.1950772 3.950468995
255.1743418 1.310783032
257.1899918 1.81602789
259.2056419 2.939630166
261.221292 4.598709112
271.2056419 13.93283571
289.2162066 9.183685914

Name: +ve in-silico MS/MS by CFM-ID for NIDVKCKYZAQGOI-GEQRESAMSA-N
ID: NIDVKCKYZAQGOI-GEQRESAMSA-N
Comment: Energy2
Num peaks: 31
41.03857658 1.442149878
51.02292652 5.134549975
53.03857658 2.794771356
57.06987671 1.688777606
65.03857658 1.221076186
91.05422664 8.533054169
93.06987671 4.704388561
95.08552677 1.592405083
105.0698767 1.33935201
121.1011768 1.491519588
123.1168269 1.25712576
131.0855268 1.359710005
133.1011768 1.270093275
137.132477 1.535271433
145.1011768 1.75594055
147.1168269 1.216885326
161.132477 1.090228071
175.1117415 1.035928459
175.148127 1.552802951
213.1637771 1.02799024
215.1794272 1.719156408
225.1637771 2.298801044
229.1950772 1.391058804
239.1794272 1.691214076
241.1950772 1.108317169
243.1743418 1.703339159
243.2107273 2.697433036
245.1899918 1.838192599
255.1743418 2.642255424
259.2056419 2.323640461
273.1849065 1.491048788

Name: +ve in-silico MS/MS by CFM-ID for MUMFSCCFZXNKLU-CKDIOHLVSA-N
ID: MUMFSCCFZXNKLU-CKDIOHLVSA-N
Comment: Energy0
Num peaks: 6
149.0960915 0.9345191639
253.1950772 3.788143455
255.1743418 1.067154659
271.2056419 41.31266532
273.1849065 1.443537133
289.2162066 34.36767505

Name: +ve in-silico MS/MS by CFM-ID for MUMFSCCFZXNKLU-CKDIOHLVSA-N
ID: MUMFSCCFZXNKLU-CKDIOHLVSA-N
Comment: Energy1
Num peaks: 31
39.02292652 1.474035305
41.03857658 1.198631436
43.05422664 0.9839977223
121.1011768 0.9197616161
135.0804414 1.600816128
135.1168269 1.721968645
141.1273916 1.210014326
147.0804414 1.283054444
149.0960915 1.692795756
153.1273916 1.426252645
155.1430416 0.9299977343
161.0960915 1.665312246
163.1117415 1.746504525
201.1273916 1.418529519
203.1430416 1.011338966
213.1637771 1.042890002
215.1430416 1.092927735
215.1794272 0.951853039
217.1586917 0.8618635739
229.1586917 3.399340241
231.1743418 1.812819479
239.1794272 2.124214844
243.1743418 1.009954833
243.2107273 2.490279409
253.1950772 4.452462337
255.1743418 1.669315032
257.1899918 1.02344097
261.221292 5.061404775
271.2056419 16.26118115
273.1849065 1.264996488
289.2162066 10.56059923

Name: +ve in-silico MS/MS by CFM-ID for MUMFSCCFZXNKLU-CKDIOHLVSA-N
ID: MUMFSCCFZXNKLU-CKDIOHLVSA-N
Comment: Energy2
Num peaks: 31
39.02292652 1.535596798
41.03857658 2.111001274
43.05422664 2.224191257
65.03857658 2.717470583
67.05422664 1.693572158
69.06987671 2.56759994
93.06987671 1.63330105
95.08552677 1.295771824
105.0698767 3.144011037
107.0855268 2.30745449
109.1011768 1.347694521
123.1168269 1.158885404
133.1011768 2.018712848
135.1168269 1.344133331
137.132477 1.706813423
143.0855268 1.410124918
145.1011768 2.503538923
147.1168269 1.208333388
189.1637771 1.574032558
211.148127 1.171419358
213.1637771 1.491878262
215.1794272 2.208265117
217.1950772 2.24322161
231.1743418 2.086137847
241.1586917 1.755443687
243.1743418 2.21208205
243.2107273 2.810776062
245.1899918 2.487575721
255.1743418 4.114121455
259.1692564 1.180915501
273.1849065 1.851973317

Name: +ve in-silico MS/MS by CFM-ID for WCHKEOQZUQGPSS-ZTRBTYSCSA-N
ID: WCHKEOQZUQGPSS-ZTRBTYSCSA-N
Comment: Energy0
Num peaks: 31
81.0334912 1.029267349
95.04914126 0.9896725142
97.02840582 0.769198775
107.0491413 1.071349798
109.0647913 0.8384565202
111.0440559 0.6556621406
135.0804414 0.6413180529
149.0960915 0.953068813
151.075356 1.006780588
163.1117415 0.9739233191
165.0910061 0.681840339
175.1117415 1.083225204
177.1273916 0.8679678137
179.1066561 0.7084868042
203.1430416 0.6525380251
217.1586917 0.9866324841
219.1379563 1.073183429
221.1536063 0.6781268456
231.1743418 0.7362281425
233.1536063 0.7519329705
247.1692564 0.7659301069
267.1743418 8.0287377
269.1899918 19.7706808
271.2056419 1.798515355
283.1692564 0.9468867155
283.2056419 1.327462788
285.1849065 2.354108278
285.221292 1.389046919
299.2005565 1.120338548
311.2005565 3.194691727
329.2111212 15.87204807

Name: +ve in-silico MS/MS by CFM-ID for WCHKEOQZUQGPSS-ZTRBTYSCSA-N
ID: WCHKEOQZUQGPSS-ZTRBTYSCSA-N
Comment: Energy1
Num peaks: 31
81.0334912 2.285111732
95.04914126 1.878517658
97.02840582 1.769544368
105.0334912 1.02538423
107.0491413 1.308956338
145.0647913 1.034977199
149.0597059 1.421964661
149.0960915 1.507299835
163.1117415 1.554764547
165.0910061 1.009849382
173.0960915 1.028964922
175.1117415 1.432941054
179.1066561 1.244663611
213.1273916 1.034977199
217.1223062 1.717924908
217.1586917 1.971318311
231.1743418 1.460498725
233.1536063 1.491951199
243.1743418 1.097737617
245.1899918 1.820747898
247.1692564 1.554496554
259.1692564 1.168388109
261.1849065 1.937931397
269.1899918 4.544357821
281.1899918 1.210921263
285.221292 1.391778108
297.1849065 1.463607395
301.2162066 3.339381462
311.2005565 1.722494789
313.1798211 1.086809617
329.2111212 1.631944038

Name: +ve in-silico MS/MS by CFM-ID for WCHKEOQZUQGPSS-ZTRBTYSCSA-N
ID: WCHKEOQZUQGPSS-ZTRBTYSCSA-N
Comment: Energy2
Num peaks: 31
49.00727645 4.517500366
51.02292652 1.400527465
53.03857658 1.204498907
63.02292652 1.743332081
67.05422664 0.8663617739
81.0334912 3.35043486
89.03857658 2.056450716
91.01784114 1.045624702
91.05422664 1.81437083
93.06987671 1.216711345
95.04914126 1.093107242
95.08552677 0.9364781255
97.02840582 1.850051709
103.0542266 3.298720342
117.0698767 5.071836397
157.1011768 2.804868027
159.1168269 1.868446815
163.148127 0.8157178308
171.1168269 4.09689802
185.132477 2.63648796
199.148127 1.569482213
217.1223062 1.181412852
227.1794272 2.932959509
241.1586917 0.8804715651
245.1536063 1.04507612
247.1692564 1.888924226
257.1536063 0.8804715651
261.1849065 0.9653046426
283.1692564 2.784976887
285.221292 1.418750287
299.2005565 0.926003712

Name: +ve in-silico MS/MS by CFM-ID for HKCBAZAJDJFSES-VXFOTIGLSA-N
ID: HKCBAZAJDJFSES-VXFOTIGLSA-N
Comment: Energy0
Num peaks: 10
137.0960915 1.458838253
151.1117415 1.105552492
153.1273916 1.136358888
245.1899918 1.487956841
247.2056419 1.778800365
253.1950772 1.81579787
261.221292 2.685635898
271.2056419 15.70127827
273.1849065 1.337602757
289.2162066 52.064968

Name: +ve in-silico MS/MS by CFM-ID for HKCBAZAJDJFSES-VXFOTIGLSA-N
ID: HKCBAZAJDJFSES-VXFOTIGLSA-N
Comment: Energy1
Num peaks: 31
55.01784114 1.015307153
57.0334912 0.9888556089
99.08044139 1.095688356
123.0804414 1.001538247
135.0804414 1.270719561
137.0960915 2.287765576
139.1117415 1.117680823
149.0960915 1.530303696
151.1117415 1.947118382
153.1273916 1.552960266
165.1273916 0.9765277819
167.1430416 1.146687848
189.1273916 2.255175931
191.1430416 1.276583226
203.1430416 1.146168365
215.1430416 1.62845547
217.1586917 3.736849637
219.1743418 1.945649855
229.1586917 1.246990429
231.1743418 1.178617762
233.1899918 1.828274111
243.1743418 2.827951563
245.1899918 2.682509708
247.2056419 1.47013082
253.1950772 1.159332973
257.1899918 3.337319629
259.2056419 2.693020912
261.221292 8.728327406
271.2056419 6.623095033
273.1849065 1.906804373
289.2162066 10.00091865

Name: +ve in-silico MS/MS by CFM-ID for HKCBAZAJDJFSES-VXFOTIGLSA-N
ID: HKCBAZAJDJFSES-VXFOTIGLSA-N
Comment: Energy2
Num peaks: 31
39.02292652 1.850950165
41.03857658 1.732696473
65.03857658 3.767761153
67.05422664 1.95650923
93.06987671 2.453713043
95.08552677 1.096874721
105.0698767 1.189786545
119.0491413 2.341092698
133.1011768 1.457498362
147.0804414 1.425241677
149.0960915 1.196778725
153.1273916 1.321165964
167.1430416 1.27809178
171.1168269 1.347513377
173.132477 1.296515902
185.132477 1.470719758
187.148127 1.588084045
191.1430416 1.136859457
199.148127 2.515642459
203.1430416 1.640682855
217.1586917 1.198917159
227.1794272 2.056998704
229.1586917 1.17152555
233.2263773 1.950690326
241.1950772 2.300747261
243.1743418 1.237385312
243.2107273 1.591551322
247.2056419 2.375015991
259.1692564 1.140685784
261.1849065 1.302145051
273.1849065 2.571508606

Name: +ve in-silico MS/MS by CFM-ID for CKNMIUIXUQWTEQ-CFMQPCBMSA-N
ID: CKNMIUIXUQWTEQ-CFMQPCBMSA-N
Comment: Energy0
Num peaks: 31
39.02292652 1.236801646
41.03857658 0.7383233838
45.06987671 0.644495415
53.03857658 0.5568368754
61.06479133 0.5641258545
97.02840582 0.7859479949
109.0284058 2.66062578
111.0440559 1.257273516
113.0597059 0.6562898485
175.148127 1.019001835
177.1637771 2.070280809
179.1794272 1.634901822
191.1794272 2.410292561
199.148127 0.8223969213
201.1637771 1.707196153
205.1950772 0.6534185074
215.1794272 1.231974425
217.1950772 2.155274718
219.2107273 0.6582116088
229.1586917 0.5699741316
241.1950772 1.003023215
243.2107273 2.61421079
245.2263773 2.503244911
247.1692564 0.9669439525
249.1849065 0.7177713279
261.1849065 0.650123162
261.221292 1.229930199
263.2005565 0.7223315895
271.2056419 2.232100739
273.1849065 0.5865550972
289.2162066 38.41783341

Name: +ve in-silico MS/MS by CFM-ID for CKNMIUIXUQWTEQ-CFMQPCBMSA-N
ID: CKNMIUIXUQWTEQ-CFMQPCBMSA-N
Comment: Energy1
Num peaks: 31
39.02292652 3.609635684
41.03857658 1.078561892
43.05422664 1.424883917
53.03857658 1.159868798
67.05422664 1.102544437
81.06987671 0.9328325821
95.08552677 0.9370662441
109.0284058 2.11455801
109.1011768 0.9974997699
111.0440559 1.522800267
123.1168269 0.9974997699
165.1637771 0.9174430525
175.148127 2.89077939
177.1637771 2.544874028
189.1637771 1.404932601
191.1794272 5.740380119
193.1223062 0.9174430525
199.148127 3.14232602
205.1950772 4.030838767
207.1379563 0.9174430525
215.1794272 0.9421812468
217.1950772 1.27991417
219.2107273 1.201045973
229.1586917 2.694543785
241.1950772 1.824245288
243.2107273 1.763204463
245.2263773 2.096704992
247.1692564 1.203090582
261.221292 1.168575623
271.2056419 1.121620615
289.2162066 3.363568889

Name: +ve in-silico MS/MS by CFM-ID for CKNMIUIXUQWTEQ-CFMQPCBMSA-N
ID: CKNMIUIXUQWTEQ-CFMQPCBMSA-N
Comment: Energy2
Num peaks: 31
39.02292652 4.345707631
41.03857658 1.288659467
49.00727645 1.43205373
51.02292652 2.464573611
53.03857658 3.742317265
65.03857658 1.342523971
67.05422664 1.59051166
109.1011768 1.413642188
123.1168269 1.413642188
137.132477 1.107132306
151.148127 1.107132306
165.1637771 1.107132306
175.148127 1.259650957
177.1637771 1.726179119
179.1794272 1.276527326
187.148127 2.291991876
189.1637771 1.332803254
191.1794272 2.148386433
193.1223062 1.107132306
201.1637771 2.769953736
203.1794272 1.576590674
205.1950772 3.115605185
207.1379563 1.107132306
213.1637771 2.176693482
215.1794272 2.360883925
217.1950772 5.031969581
219.2107273 1.334243646
221.1536063 1.107132306
221.2263773 1.301775204
243.2107273 1.478428283
245.2263773 1.626876785

Name: +ve in-silico MS/MS by CFM-ID for DJIODRKWAVFRKY-TXZRIEARSA-N
ID: DJIODRKWAVFRKY-TXZRIEARSA-N
Comment: Energy0
Num peaks: 23
55.05422664 0.7049852743
83.04914126 1.946372388
85.06479133 2.112602221
97.06479133 2.070686019
121.1011768 1.094490346
123.1168269 1.274519695
125.0597059 1.083719238
163.148127 3.384125878
165.1637771 0.714074053
167.1066561 1.000963453
189.1273916 0.8200520383
191.1430416 2.289057204
203.1430416 1.673510232
205.1586917 2.12603564
217.1586917 1.501373076
221.1536063 0.7005932145
245.1536063 1.429758828
247.1692564 1.454791989
249.1849065 2.865968342
263.2005565 0.8279101567
271.2056419 7.210845325
273.1849065 5.093256889
289.2162066 36.75431155

Name: +ve in-silico MS/MS by CFM-ID for DJIODRKWAVFRKY-TXZRIEARSA-N
ID: DJIODRKWAVFRKY-TXZRIEARSA-N
Comment: Energy1
Num peaks: 31
53.03857658 1.509949026
55.05422664 3.302313184
67.05422664 1.376044465
71.04914126 3.912334705
73.06479133 1.569885723
79.05422664 1.093288371
83.04914126 3.900539174
85.06479133 1.389336126
97.06479133 1.619991656
121.1011768 1.776210454
123.1168269 1.415541185
125.0597059 1.357241686
135.1168269 2.310297809
137.132477 1.240309468
163.148127 2.051027594
165.1637771 1.061701692
167.1066561 1.225370811
189.1273916 1.056357863
191.1430416 4.131016133
193.1586917 1.314756319
203.1430416 2.478284638
205.1586917 1.600496094
217.1586917 1.160354974
221.1536063 1.368365616
233.1536063 2.036240348
235.1692564 1.332400013
245.1536063 1.370883733
247.1692564 1.490126557
271.2056419 3.492344307
273.1849065 2.347009416
289.2162066 3.933261566

Name: +ve in-silico MS/MS by CFM-ID for DJIODRKWAVFRKY-TXZRIEARSA-N
ID: DJIODRKWAVFRKY-TXZRIEARSA-N
Comment: Energy2
Num peaks: 31
51.02292652 2.612970436
53.03857658 3.31601713
55.05422664 5.446362556
65.03857658 4.967615996
67.05422664 4.588140921
69.0334912 0.8968205544
69.06987671 1.135834956
79.05422664 2.328996547
81.0334912 0.9469269198
81.06987671 1.017446222
83.04914126 1.344592628
95.04914126 1.661421618
95.08552677 1.602514654
97.06479133 4.764757796
107.0855268 1.911457988
109.1011768 1.857122018
119.0491413 1.30297488
121.1011768 1.686892741
123.0804414 0.9201569571
133.1011768 1.748548204
135.1168269 2.329135297
149.132477 1.627625818
161.132477 1.626292479
163.148127 2.486308189
165.1637771 1.061523758
189.1273916 1.359286409
205.1586917 1.400660177
215.1430416 1.103624907
221.1536063 1.085336065
231.1379563 1.031797284
273.1849065 1.351715611

Name: +ve in-silico MS/MS by CFM-ID for XYNIRRMXUOEHCW-UWJYYQICSA-N
ID: XYNIRRMXUOEHCW-UWJYYQICSA-N
Comment: Energy0
Num peaks: 16
113.0597059 0.6909988661
149.0960915 0.7088480713
209.132477 0.7480209833
237.1273916 0.7536210032
251.1794272 2.801607409
269.1536063 2.39039073
269.1899918 1.783635711
271.1692564 4.011999723
279.1743418 3.809694594
281.1899918 1.016075997
295.1692564 0.833679372
297.1849065 7.013635349
299.2005565 0.932087751
311.2005565 27.11306051
313.1798211 1.162637985
329.2111212 24.87034005

Name: +ve in-silico MS/MS by CFM-ID for XYNIRRMXUOEHCW-UWJYYQICSA-N
ID: XYNIRRMXUOEHCW-UWJYYQICSA-N
Comment: Energy1
Num peaks: 31
113.0597059 1.058795811
125.0597059 0.8176266891
131.0855268 0.7718584822
135.0804414 1.464189384
149.0960915 1.612630535
163.1117415 1.018930499
165.0910061 0.90695929
167.1066561 1.672989156
179.1066561 1.385874197
183.1168269 1.222278776
193.1223062 1.014847065
209.132477 3.461882713
211.148127 1.96721731
227.1430416 0.7726080951
229.1586917 0.7904005206
237.1273916 1.06456923
239.1430416 2.241548118
241.1586917 1.764016706
251.1794272 3.20529731
253.1586917 1.117602336
269.1536063 3.001662442
269.1899918 2.236967675
271.1692564 6.990534005
279.1743418 2.869322664
281.1899918 1.483277743
293.1899918 1.293023292
295.1692564 0.8078662242
297.1849065 3.391525191
311.2005565 9.323658402
313.1798211 1.559382429
329.2111212 6.032313587

Name: +ve in-silico MS/MS by CFM-ID for XYNIRRMXUOEHCW-UWJYYQICSA-N
ID: XYNIRRMXUOEHCW-UWJYYQICSA-N
Comment: Energy2
Num peaks: 31
39.02292652 1.717253486
53.03857658 1.524543831
65.03857658 1.440406264
67.05422664 1.672470724
81.0334912 0.9870787875
95.04914126 1.9603862
107.0855268 1.10959772
135.0804414 1.07924581
181.1011768 1.379257629
183.1168269 2.115135939
185.132477 1.273281367
197.132477 1.397305986
199.1117415 1.450572514
201.1273916 1.62980887
209.132477 3.277936955
211.148127 2.177171693
213.1637771 1.276097307
223.148127 1.612816925
225.1637771 1.494069206
227.1430416 1.119933517
229.1586917 1.350480444
239.1430416 1.221088526
241.1586917 1.176666851
249.1637771 1.866800331
251.1794272 5.292059848
253.1586917 3.182522878
253.1950772 2.274533239
279.1743418 1.466157755
281.1536063 0.9831742481
281.1899918 2.018739462
313.1798211 1.928846128

Name: +ve in-silico MS/MS by CFM-ID for DARLMVMUSMRSIS-KZQGYNQESA-N
ID: DARLMVMUSMRSIS-KZQGYNQESA-N
Comment: Energy0
Num peaks: 16
81.0334912 1.67058611
95.04914126 1.580670152
109.0647913 0.9043336665
137.0960915 2.414441629
151.1117415 4.224472772
177.0910061 2.834377977
219.1379563 0.8527760552
233.1536063 1.372939342
247.1692564 1.364597212
261.1849065 1.078476613
283.1692564 1.782094727
285.1849065 4.241170678
299.2005565 1.608339467
311.2005565 8.179470842
313.1798211 0.9877581822
329.2111212 45.67148648

Name: +ve in-silico MS/MS by CFM-ID for DARLMVMUSMRSIS-KZQGYNQESA-N
ID: DARLMVMUSMRSIS-KZQGYNQESA-N
Comment: Energy1
Num peaks: 31
53.03857658 1.165065695
55.05422664 1.713566609
67.05422664 1.396845824
69.06987671 2.009064321
81.0334912 4.698109601
83.08552677 1.029006104
93.0334912 1.163977038
95.04914126 3.642401681
109.0647913 2.005187351
133.0647913 2.420333726
135.0804414 3.281680451
137.0960915 3.486100042
139.1117415 1.205436236
149.0960915 2.068348333
151.1117415 4.918643881
153.1273916 1.717000238
159.0804414 1.06314905
177.0910061 3.811098239
215.1066561 1.23397204
229.1223062 1.228314738
231.1379563 1.301712542
233.1536063 1.688127566
247.1692564 1.414182066
257.1536063 1.304043481
259.1692564 2.250578147
261.1849065 1.887487456
297.1849065 2.40078359
301.2162066 2.897010896
311.2005565 2.346265183
313.1798211 1.904639051
329.2111212 5.12097421

Name: +ve in-silico MS/MS by CFM-ID for DARLMVMUSMRSIS-KZQGYNQESA-N
ID: DARLMVMUSMRSIS-KZQGYNQESA-N
Comment: Energy2
Num peaks: 31
49.00727645 4.444860114
51.02292652 1.539485215
53.03857658 1.714349706
55.05422664 3.297552905
57.06987671 1.479959157
63.02292652 1.568506426
69.0334912 1.585274281
69.06987671 2.568967497
81.0334912 6.686276116
89.03857658 2.774287665
91.01784114 1.675306614
91.05422664 3.575214343
93.0334912 1.09768493
95.04914126 2.382376045
95.08552677 1.386061261
103.0542266 1.369874739
105.0698767 3.803706742
109.1011768 4.254204205
131.0491413 3.105701882
137.0960915 2.039802829
149.0960915 6.657076089
151.1117415 2.363678606
173.0960915 1.841503356
177.0910061 1.946873924
215.1066561 1.178841118
231.1379563 1.305057306
243.1379563 1.414185819
245.1536063 1.856003096
257.1536063 1.563673612
259.1692564 1.387522402
267.1743418 1.244100718

Name: +ve in-silico MS/MS by CFM-ID for ZGODLWLWPALTFR-QJSKAATBSA-N
ID: ZGODLWLWPALTFR-QJSKAATBSA-N
Comment: Energy0
Num peaks: 14
121.0647913 0.6678700503
123.0804414 1.292448995
125.0960915 0.9283432831
259.1692564 0.5753966448
267.1743418 1.898286332
269.1899918 1.21008086
283.1692564 0.9124814888
285.1849065 1.826563464
287.2005565 1.334573752
293.1899918 6.350269342
295.1692564 1.474982841
311.2005565 33.68522253
313.1798211 2.291583621
329.2111212 25.75617142

Name: +ve in-silico MS/MS by CFM-ID for ZGODLWLWPALTFR-QJSKAATBSA-N
ID: ZGODLWLWPALTFR-QJSKAATBSA-N
Comment: Energy1
Num peaks: 31
57.0334912 1.142371875
81.0334912 1.107744829
119.0491413 1.36883477
121.0647913 1.3304469
123.0804414 1.772860848
125.0960915 1.846169486
135.0804414 1.000344226
159.0804414 1.289537824
161.0960915 1.216038847
175.1117415 1.165406389
239.1430416 1.081406862
241.1586917 1.137137777
253.1586917 1.01432518
255.1379563 1.18294749
257.1536063 1.213000768
259.1692564 1.133860615
267.1743418 1.726347189
269.1899918 1.993069449
271.1692564 0.9915771815
273.1849065 1.06640203
283.1692564 2.059407691
283.2056419 2.176799577
285.1849065 2.54304127
287.2005565 1.737378686
293.1899918 6.139733067
297.1849065 1.048924945
299.2005565 1.910926543
301.2162066 4.580024822
311.2005565 10.38917572
313.1798211 1.304717062
329.2111212 5.295199462

Name: +ve in-silico MS/MS by CFM-ID for ZGODLWLWPALTFR-QJSKAATBSA-N
ID: ZGODLWLWPALTFR-QJSKAATBSA-N
Comment: Energy2
Num peaks: 31
39.02292652 2.758441626
41.03857658 1.695416285
49.00727645 1.103700439
51.02292652 3.172533947
53.03857658 1.475853064
67.01784114 1.70756603
81.0334912 1.850504848
105.0334912 1.250706484
107.0491413 1.305270887
109.0647913 1.029387386
121.0647913 2.956492556
123.0804414 1.035045459
135.0804414 1.079730724
173.0960915 1.148792065
175.1117415 2.105684807
201.1273916 1.099187073
239.1430416 2.426687767
241.1586917 1.902654788
253.1586917 1.657696926
255.1743418 1.11949864
267.1743418 2.021504466
269.1536063 1.028964018
269.1899918 1.715563486
283.1692564 1.930385903
283.2056419 1.544239992
285.1849065 1.575656492
293.1899918 2.512745894
295.1692564 2.074979432
297.1849065 1.130713588
299.2005565 1.421759107
313.1798211 1.644540139

Name: +ve in-silico MS/MS by CFM-ID for PKOSXQDNEYPWGG-ZEDHKUJTSA-N
ID: PKOSXQDNEYPWGG-ZEDHKUJTSA-N
Comment: Energy0
Num peaks: 6
258.1488553 1.404758807
261.148521 1.049379085
266.17507 0.996902153
276.15942 16.72630784
278.1386845 1.078940438
294.1699847 67.0840213

Name: +ve in-silico MS/MS by CFM-ID for PKOSXQDNEYPWGG-ZEDHKUJTSA-N
ID: PKOSXQDNEYPWGG-ZEDHKUJTSA-N
Comment: Energy1
Num peaks: 24
41.03857658 2.186861236
43.05422664 0.870549033
55.05422664 3.087896167
57.06987671 4.791080302
69.0334912 1.674125354
71.04914126 1.819771953
150.0549549 1.74392859
208.0968197 0.8394636495
210.1124698 1.244042395
220.0968197 1.12831061
224.1281199 1.38920907
236.0917343 1.170619219
238.1073844 1.406461829
248.1281199 1.651664891
250.1073844 1.2104407
250.1437699 1.846252793
252.1230345 1.537965339
258.1488553 1.43815254
262.1437699 3.668492314
264.15942 3.301385254
266.17507 8.542251239
276.15942 11.18588207
278.1386845 1.585123689
294.1699847 20.7188909

Name: +ve in-silico MS/MS by CFM-ID for PKOSXQDNEYPWGG-ZEDHKUJTSA-N
ID: PKOSXQDNEYPWGG-ZEDHKUJTSA-N
Comment: Energy2
Num peaks: 31
27.02292652 1.084310448
39.02292652 6.99379437
41.00219107 2.424379956
41.03857658 6.889808963
43.01784114 1.119829737
43.05422664 3.010850545
47.04914126 1.123051186
51.02292652 1.820077568
55.05422664 4.914261504
57.06987671 6.569057469
65.03857658 4.641855105
67.05422664 1.121052061
79.05422664 3.348153296
81.0334912 1.151396424
147.0804414 2.415643025
161.0960915 3.221562994
206.0811697 1.017199292
208.0968197 1.730906637
220.0968197 1.153105016
232.0968197 1.734050189
236.1281199 0.9965816934
243.1379563 1.104868224
245.1536063 1.522395491
246.1124698 0.9086812495
247.1328709 1.097839295
250.1437699 1.47287916
252.1230345 1.36272388
258.1488553 2.189466521
266.1386845 1.351300387
276.15942 1.466398985
278.1386845 1.221402349

Name: +ve in-silico MS/MS by CFM-ID for GKABKNNFQVJNPO-YPLLGKAFSA-N
ID: GKABKNNFQVJNPO-YPLLGKAFSA-N
Comment: Energy0
Num peaks: 19
55.05422664 1.538786091
69.06987671 2.154207523
81.06987671 1.28784816
83.08552677 1.590641989
157.1011768 1.45592432
161.132477 7.805270742
163.148127 1.302886271
167.1794272 1.45530562
169.1950772 1.448693203
233.1536063 1.225504755
241.1950772 1.580205368
243.2107273 4.491998349
245.2263773 2.645199233
257.1899918 1.879149444
259.1692564 1.456547654
261.1849065 1.161776982
271.2056419 3.265830971
273.1849065 1.326640268
289.2162066 41.99473197

Name: +ve in-silico MS/MS by CFM-ID for GKABKNNFQVJNPO-YPLLGKAFSA-N
ID: GKABKNNFQVJNPO-YPLLGKAFSA-N
Comment: Energy1
Num peaks: 29
41.03857658 1.705952775
53.03857658 1.10312335
55.05422664 3.399568379
69.06987671 6.072825142
79.05422664 1.117552823
81.06987671 2.407098833
83.08552677 1.241810571
145.1011768 1.954506459
147.1168269 1.325840033
157.1011768 1.569571823
159.1168269 9.205045372
161.132477 12.37845293
163.148127 1.815967444
167.1794272 1.414652672
169.1950772 1.303647282
175.148127 1.274235459
177.1273916 1.072178554
227.1794272 1.168274694
229.1950772 1.806139272
231.1379563 1.069216212
231.2107273 3.373435168
233.1536063 1.713078307
241.1950772 1.848737144
243.2107273 4.106440789
245.2263773 4.228502568
261.221292 1.955132851
271.2056419 1.835342435
273.1849065 1.46740414
289.2162066 5.220689415

Name: +ve in-silico MS/MS by CFM-ID for GKABKNNFQVJNPO-YPLLGKAFSA-N
ID: GKABKNNFQVJNPO-YPLLGKAFSA-N
Comment: Energy2
Num peaks: 26
39.02292652 8.830868814
41.03857658 11.08270541
43.05422664 2.936925743
51.02292652 2.240543118
53.03857658 5.150017447
55.05422664 4.675776767
63.02292652 1.406971347
65.03857658 1.927147505
67.05422664 1.968920377
69.06987671 2.121826376
71.08552677 1.004322444
77.03857658 1.860502146
79.05422664 3.821495083
81.06987671 2.596889654
83.08552677 3.194900999
85.10117684 1.787390033
87.1168269 1.572715031
145.1011768 3.252699721
147.1168269 3.829408525
157.1011768 1.542102238
159.1168269 2.099751564
161.132477 7.263354917
163.148127 1.097034334
167.1794272 0.8837932363
175.148127 1.589068648
273.1849065 1.103394774

Name: +ve in-silico MS/MS by CFM-ID for PWDIOLQNQGTASX-DBDOFBCQSA-N
ID: PWDIOLQNQGTASX-DBDOFBCQSA-N
Comment: Energy0
Num peaks: 12
55.05422664 3.161977476
57.06987671 1.411163405
69.0334912 3.161588939
219.1743418 4.613144741
233.1536063 1.694638194
245.1536063 7.316713495
247.1692564 6.604111729
249.1849065 3.460418638
253.1950772 1.362538595
271.2056419 11.2770103
273.1849065 1.515569235
289.2162066 35.6035468

Name: +ve in-silico MS/MS by CFM-ID for PWDIOLQNQGTASX-DBDOFBCQSA-N
ID: PWDIOLQNQGTASX-DBDOFBCQSA-N
Comment: Energy1
Num peaks: 28
39.02292652 2.603076076
41.03857658 1.640715506
53.03857658 1.187461772
55.05422664 8.453092911
57.06987671 2.8601801
65.03857658 1.338243703
67.05422664 1.985397614
69.0334912 8.365897058
69.06987671 3.42002306
81.06987671 1.106315346
83.08552677 2.09096061
109.1011768 0.8782738421
111.1168269 1.834448461
215.1430416 1.226172665
219.1743418 1.90858426
221.1899918 0.9295611685
227.1430416 0.9725171029
229.1586917 2.145109319
231.1379563 1.941018609
231.1743418 2.552438866
233.1536063 2.855267807
245.1536063 4.105817971
247.1692564 4.469574925
249.1849065 3.759666032
261.221292 2.257695699
271.2056419 4.788742854
273.1849065 1.985390858
289.2162066 6.904700048

Name: +ve in-silico MS/MS by CFM-ID for PWDIOLQNQGTASX-DBDOFBCQSA-N
ID: PWDIOLQNQGTASX-DBDOFBCQSA-N
Comment: Energy2
Num peaks: 31
39.02292652 3.116927574
41.03857658 4.021705078
43.05422664 1.094333015
49.00727645 1.214447177
51.02292652 3.142918989
53.03857658 2.30995086
55.05422664 9.598703582
57.06987671 3.376675224
63.02292652 0.93133033
65.03857658 10.8461443
67.05422664 4.817113278
69.0334912 3.803574305
69.06987671 2.254168072
71.08552677 2.553106824
73.10117684 1.567245101
79.05422664 3.117414757
81.06987671 1.28266651
87.1168269 1.515138581
107.0855268 1.512479879
161.0960915 1.080086789
163.1117415 1.780562333
203.1794272 1.071116277
205.1586917 0.9465754096
217.1586917 1.347867018
229.1586917 1.455950415
245.1536063 1.512194736
247.1692564 0.9685247622
259.1692564 0.9627071519
261.1849065 1.15641259
261.221292 1.567093674
273.1849065 2.998050527

Name: +ve in-silico MS/MS by CFM-ID for ZRYKVDWGQVQRPG-ICABLKIKSA-N
ID: ZRYKVDWGQVQRPG-ICABLKIKSA-N
Comment: Energy0
Num peaks: 30
51.02292652 1.416624065
53.03857658 2.513141303
55.05422664 1.891014591
67.05422664 1.270102789
69.0334912 0.5835970085
95.08552677 1.877225914
112.0393049 1.652397984
119.0491413 1.877101393
121.0647913 1.771714741
123.0804414 10.38764851
125.0960915 0.9704361735
126.0549549 1.305971524
127.1117415 0.5940418153
137.0960915 0.8026752905
138.0549549 0.8709258065
152.070605 0.645546626
156.0655196 1.720372167
220.0968197 0.631512886
236.0917343 0.9474223481
238.1073844 1.420375785
240.1230345 0.8575296548
248.1645054 0.6934269477
252.15942 0.7454085888
258.1488553 2.531629929
264.15942 0.6696701189
266.17507 1.970927297
268.1543346 0.5930692459
276.15942 20.81516791
278.1386845 0.6238249103
294.1699847 15.85202208

Name: +ve in-silico MS/MS by CFM-ID for ZRYKVDWGQVQRPG-ICABLKIKSA-N
ID: ZRYKVDWGQVQRPG-ICABLKIKSA-N
Comment: Energy1
Num peaks: 31
51.02292652 5.770402447
53.00219107 1.838625845
53.03857658 3.677334602
55.01784114 1.334491264
55.05422664 0.9946834141
65.03857658 1.316511289
67.05422664 4.06357566
69.0334912 3.253425591
69.06987671 1.071601925
95.08552677 2.616620587
105.0698767 1.626966205
112.0393049 1.076356032
119.0491413 1.270005943
121.0647913 1.578410324
123.0804414 13.21805979
125.0960915 1.023908914
126.0549549 3.320527518
128.070605 1.25581885
135.0804414 0.8555532761
137.0960915 1.074674408
138.0549549 2.228521176
139.1117415 1.052602334
149.0960915 0.9753675705
156.0655196 1.651320088
180.0655196 1.166038057
208.0968197 0.8558502256
220.0968197 0.898524062
258.1488553 1.284440534
266.17507 0.9476536877
276.15942 3.081129312
294.1699847 1.61239489

Name: +ve in-silico MS/MS by CFM-ID for ZRYKVDWGQVQRPG-ICABLKIKSA-N
ID: ZRYKVDWGQVQRPG-ICABLKIKSA-N
Comment: Energy2
Num peaks: 31
39.02292652 1.293252195
41.03857658 1.292169282
49.00727645 0.7594914361
51.02292652 9.258600866
53.00219107 1.723894334
53.03857658 10.79182362
55.01784114 1.076091762
55.05422664 4.223479816
58.02874017 1.736056439
65.03857658 1.960656026
67.05422664 4.00372853
69.0334912 3.967783895
69.06987671 1.586556371
84.00800472 1.352648192
93.06987671 1.739484437
95.04914126 0.8343945504
95.08552677 4.956896808
105.0698767 0.6649687051
107.0491413 1.010263176
107.0855268 0.7308546414
112.0393049 2.5640658
114.0549549 0.9502817358
119.0491413 0.7024137063
121.0647913 0.8696829044
123.0804414 6.688107398
126.0549549 2.314835016
134.0236548 0.783257192
136.0393049 0.9458686814
138.0549549 1.250359857
152.070605 1.436852001
208.0968197 0.7054120069

Name: +ve in-silico MS/MS by CFM-ID for PBTYSRZFJQTSKR-UHFFFAOYSA-N
ID: PBTYSRZFJQTSKR-UHFFFAOYSA-N
Comment: Energy0
Num peaks: 14
51.02292652 1.522726142
53.03857658 4.162869038
55.05422664 4.134681734
69.06987671 1.736271582
259.1328709 1.54293702
271.1692564 1.278366231
273.148521 3.935279147
283.1692564 2.964962281
285.148521 6.573526718
285.1849065 5.874852967
287.164171 8.888147382
289.1798211 12.90215227
297.1849065 1.85906438
329.2111212 23.08030558

Name: +ve in-silico MS/MS by CFM-ID for PBTYSRZFJQTSKR-UHFFFAOYSA-N
ID: PBTYSRZFJQTSKR-UHFFFAOYSA-N
Comment: Energy1
Num peaks: 25
39.02292652 1.310584797
51.02292652 2.589297494
53.03857658 5.835016206
55.05422664 16.77216103
57.06987671 0.984659718
69.06987671 6.643342722
215.0702706 1.330433886
217.0859207 1.132623141
219.1015708 1.405456577
229.1223062 1.019447794
231.1015708 1.677774055
233.1172208 2.484222563
245.1172208 1.475166251
247.1328709 1.28139474
271.1328709 1.382461897
271.1692564 1.138187251
273.148521 4.561625956
275.164171 5.517463045
285.148521 1.25597891
287.164171 4.095466503
287.2005565 1.734979522
289.1798211 8.045187705
297.1849065 0.9873026693
303.1954711 4.410637574
329.2111212 1.892050645

Name: +ve in-silico MS/MS by CFM-ID for PBTYSRZFJQTSKR-UHFFFAOYSA-N
ID: PBTYSRZFJQTSKR-UHFFFAOYSA-N
Comment: Energy2
Num peaks: 30
39.02292652 1.463972507
49.00727645 2.779215837
51.02292652 4.900034925
53.03857658 5.502912687
55.05422664 17.66593821
57.06987671 1.733412485
59.08552677 1.800691061
65.03857658 3.451305244
67.05422664 1.466089285
69.06987671 4.051882109
71.08552677 0.7930115505
89.03857658 3.133607535
201.0910061 3.704962227
213.0910061 1.028827445
215.0702706 2.166324383
215.1066561 1.897110202
217.0859207 1.075293546
227.1066561 2.056021316
229.1223062 1.83517113
231.1015708 3.127505234
233.1172208 2.198100339
255.1379563 1.246241959
257.1172208 0.949791981
261.148521 1.26177827
269.1536063 0.8243036761
297.1849065 1.79622233
299.2005565 0.8255012295
301.1798211 0.8545361413
311.2005565 1.432914832
313.1798211 3.149167662

Name: +ve in-silico MS/MS by CFM-ID for RBMWDAYVNBNTBQ-OAQYLSRUSA-N
ID: RBMWDAYVNBNTBQ-OAQYLSRUSA-N
Comment: Energy0
Num peaks: 8
71.08552677 1.697683569
149.0960915 1.623225893
153.1273916 1.935099085
287.164171 3.203237694
297.1849065 3.456773105
311.2005565 7.25189783
313.1798211 2.076363701
329.2111212 59.9978301

Name: +ve in-silico MS/MS by CFM-ID for RBMWDAYVNBNTBQ-OAQYLSRUSA-N
ID: RBMWDAYVNBNTBQ-OAQYLSRUSA-N
Comment: Energy1
Num peaks: 31
41.03857658 0.9091021876
43.05422664 2.007111419
55.05422664 0.8998941788
71.08552677 2.27724459
83.08552677 2.329067559
85.10117684 1.264875682
121.1011768 0.8755233298
123.1168269 0.9268727051
147.0804414 4.70427456
149.0960915 4.396021193
151.1117415 2.017326844
153.1273916 2.092943529
175.075356 1.64937291
177.0910061 1.981640569
179.1066561 1.15784728
181.1223062 1.902055642
203.0702706 1.13949042
245.1172208 0.9761196488
259.1692564 1.232743286
269.1899918 0.9714932877
271.1328709 0.8787216878
271.2056419 1.716839439
273.148521 1.061837471
285.148521 2.781864646
287.164171 4.576854919
297.1849065 2.407012801
299.2005565 3.358324725
301.2162066 9.469733342
311.2005565 2.959267178
313.1798211 1.970035666
329.2111212 9.928698266

Name: +ve in-silico MS/MS by CFM-ID for RBMWDAYVNBNTBQ-OAQYLSRUSA-N
ID: RBMWDAYVNBNTBQ-OAQYLSRUSA-N
Comment: Energy2
Num peaks: 31
41.03857658 1.973477796
51.02292652 1.065857957
53.03857658 1.166191419
55.05422664 6.876193734
65.03857658 1.642666121
67.05422664 1.39158193
69.06987671 2.854410647
71.08552677 1.602678403
81.06987671 3.860451688
83.08552677 2.54918093
117.0698767 2.085771002
123.1168269 1.418454797
125.132477 1.929458914
137.132477 1.155761339
147.0804414 2.21541734
149.0960915 1.43533081
171.0804414 3.778232046
173.0960915 2.107642482
177.1273916 1.794498633
229.1223062 1.309514917
257.1899918 1.456141227
271.2056419 2.325187618
273.1849065 1.360976546
283.1692564 1.104271066
287.164171 1.351575126
295.1692564 1.011764921
299.164171 1.555605288
299.2005565 1.952457514
301.1798211 2.08494222
303.1954711 1.056821724
313.1798211 6.844892158

Name: +ve in-silico MS/MS by CFM-ID for CXFWEZQTIXOIEV-VAWYXSNFSA-N
ID: CXFWEZQTIXOIEV-VAWYXSNFSA-N
Comment: Energy0
Num peaks: 20
43.05422664 0.7376467916
47.01275576 0.70143242
57.06987671 0.7265064581
71.08552677 0.7132248273
85.10117684 0.7089695237
99.1168269 0.710959319
113.132477 0.7000559453
123.0440559 0.696045101
135.0440559 1.750043042
137.0597059 0.8688262463
141.1637771 0.6962751638
151.148127 1.305562869
153.1637771 2.645133006
167.1794272 1.741391976
245.1536063 0.7022193527
257.1899918 0.8292322511
259.2056419 4.981940606
261.1849065 0.7331729033
261.221292 1.17292028
289.2162066 57.25016888

Name: +ve in-silico MS/MS by CFM-ID for CXFWEZQTIXOIEV-VAWYXSNFSA-N
ID: CXFWEZQTIXOIEV-VAWYXSNFSA-N
Comment: Energy1
Num peaks: 31
39.02292652 1.212012538
41.03857658 1.609977878
43.05422664 2.407907844
53.03857658 1.065469726
55.05422664 1.438682045
57.06987671 2.244073393
69.06987671 1.334210017
71.08552677 2.136611193
83.08552677 1.252495086
85.10117684 1.996396309
97.10117684 1.215898624
99.1168269 1.927295469
111.1168269 1.277998249
113.132477 1.661291891
127.148127 1.457921249
135.0440559 4.073402435
137.132477 1.217172435
141.1637771 1.606093062
147.0440559 1.422772565
151.148127 4.23455954
153.1637771 3.663401901
161.0597059 1.336418853
167.1794272 3.347903782
175.075356 1.342945837
189.0910061 1.329419757
203.1066561 1.429803393
217.1223062 1.429803393
231.1379563 1.429803393
245.1536063 1.46490377
259.2056419 3.617156247
289.2162066 10.82898846

Name: +ve in-silico MS/MS by CFM-ID for CXFWEZQTIXOIEV-VAWYXSNFSA-N
ID: CXFWEZQTIXOIEV-VAWYXSNFSA-N
Comment: Energy2
Num peaks: 31
39.02292652 2.683204741
41.03857658 5.614711823
43.05422664 6.487309267
53.03857658 1.72831734
55.05422664 3.059074292
57.06987671 3.800374502
69.06987671 1.865759131
71.08552677 2.505198678
83.08552677 1.061500462
85.10117684 1.710063142
99.1168269 1.286704163
109.1011768 1.136790394
111.1168269 1.783048085
123.1168269 1.136790394
125.132477 1.326732865
135.0440559 1.252243151
137.132477 1.200870088
139.148127 1.326732865
157.1011768 1.221258914
163.148127 1.139322568
165.1637771 1.129281034
167.1794272 1.713230771
171.1168269 1.221258914
177.1637771 0.9128387747
185.132477 1.221258914
201.1637771 1.220799752
203.1794272 1.227293794
241.1950772 1.836956466
243.2107273 3.692041063
245.1536063 1.273341937
259.2056419 3.037809019

Name: +ve in-silico MS/MS by CFM-ID for FGWTULMYFMTHTA-PVKYBCDNSA-N
ID: FGWTULMYFMTHTA-PVKYBCDNSA-N
Comment: Energy0
Num peaks: 31
15.02292652 0.7797868439
41.00219107 0.8436211793
43.01784114 3.232087441
43.05422664 0.5115148488
57.06987671 0.5045688684
61.02840582 3.088155658
85.10117684 0.4993380423
87.04405588 0.9259578981
99.1168269 0.4977910256
111.0440559 0.7764962795
111.1168269 0.913289526
113.0597059 0.5462939144
113.132477 0.6779431571
125.132477 0.6324348082
149.0597059 0.5043270532
151.148127 0.5041976457
163.148127 0.5041976457
175.075356 0.8287916621
175.148127 0.913289526
177.0910061 0.5462939144
177.1637771 0.6779431571
189.1637771 0.5041976457
199.148127 0.5255579148
201.1637771 1.942049014
203.1794272 1.601219126
215.1794272 0.5692709022
227.1794272 2.393808548
229.1950772 15.94805962
247.2056419 3.989277387
271.2056419 1.489644754
289.2162066 30.67251787

Name: +ve in-silico MS/MS by CFM-ID for FGWTULMYFMTHTA-PVKYBCDNSA-N
ID: FGWTULMYFMTHTA-PVKYBCDNSA-N
Comment: Energy1
Num peaks: 31
43.01784114 1.279707998
43.05422664 1.215646251
53.03857658 0.9723722436
57.06987671 1.153996629
61.02840582 1.541805301
71.08552677 1.112657357
85.10117684 1.089471412
87.02292652 1.088120532
99.1168269 1.050109207
101.0385766 0.9670726767
103.0542266 1.281031909
109.0284058 1.141639256
109.1011768 1.81424784
111.1168269 1.503410161
113.132477 0.9647544831
125.132477 1.240849553
139.148127 1.984827023
151.148127 1.14645832
163.075356 0.9596873505
163.148127 1.14645832
173.132477 1.55279033
175.075356 1.040689796
175.148127 1.503410161
177.1637771 0.9647544831
185.132477 1.052034797
189.1637771 1.14645832
201.1637771 1.688372823
227.1794272 1.931865388
229.1950772 14.38914377
247.2056419 3.074678371
289.2162066 2.612056433

Name: +ve in-silico MS/MS by CFM-ID for FGWTULMYFMTHTA-PVKYBCDNSA-N
ID: FGWTULMYFMTHTA-PVKYBCDNSA-N
Comment: Energy2
Num peaks: 31
39.02292652 2.232440712
41.03857658 3.692632122
43.01784114 3.675634724
43.05422664 2.985114945
51.02292652 1.175096989
53.03857658 1.614321988
55.05422664 1.371398076
57.06987671 1.593224525
63.02292652 1.324900982
75.02292652 1.393402989
97.10117684 1.021969049
111.1168269 1.347770717
125.132477 1.461985592
129.0698767 1.167076705
139.148127 1.606868745
143.0855268 1.167076705
149.132477 1.021969049
151.148127 1.663949023
157.1011768 1.311523864
161.132477 1.021969049
163.148127 1.663949023
171.1168269 1.311523864
175.075356 1.223103113
175.148127 1.347770717
185.132477 1.961737351
189.1637771 1.663949023
201.1637771 2.105296602
203.1794272 1.636072021
215.1794272 1.980125572
227.1794272 1.512011441
229.1950772 1.20295751

Name: +ve in-silico MS/MS by CFM-ID for SERPESJFVFFAKV-GUDVDZBRSA-N
ID: SERPESJFVFFAKV-GUDVDZBRSA-N
Comment: Energy0
Num peaks: 7
133.1011768 1.589950871
245.1536063 2.21264311
247.1692564 4.816323297
255.2107273 7.443057409
257.2263773 3.2099379
273.1849065 2.89288042
289.2162066 58.68956885

Name: +ve in-silico MS/MS by CFM-ID for SERPESJFVFFAKV-GUDVDZBRSA-N
ID: SERPESJFVFFAKV-GUDVDZBRSA-N
Comment: Energy1
Num peaks: 31
43.05422664 1.466481822
55.05422664 1.170517429
117.0698767 1.51015146
119.0855268 2.783765194
123.1168269 0.9626337077
131.0855268 1.7291606
133.1011768 4.194728199
143.1066561 1.853841444
145.1011768 2.279102549
147.1168269 2.686560356
155.1066561 1.380700398
157.1223062 2.809334025
169.1223062 1.1739699
171.1379563 1.833209431
185.132477 1.692054933
187.148127 1.898568433
199.148127 1.61895449
201.1637771 2.193067508
213.1637771 2.626279899
215.1794272 2.817832322
227.1794272 1.497336407
229.1950772 2.293112085
231.2107273 0.9017965481
245.1536063 2.909181531
247.1692564 3.075314107
255.2107273 6.935129646
257.2263773 3.072702201
261.1849065 0.9247499827
271.2056419 1.175115028
273.1849065 2.466069068
289.2162066 11.96445031

Name: +ve in-silico MS/MS by CFM-ID for SERPESJFVFFAKV-GUDVDZBRSA-N
ID: SERPESJFVFFAKV-GUDVDZBRSA-N
Comment: Energy2
Num peaks: 31
39.02292652 2.638489518
41.03857658 1.903839256
43.05422664 5.583361632
55.05422664 1.447881228
67.05422664 1.238947807
69.06987671 1.433469881
117.0698767 2.796039468
119.0855268 1.439944324
123.1168269 1.732974415
131.0855268 1.794292097
133.1011768 2.537289242
145.1011768 1.747361111
147.1168269 1.13084975
151.148127 1.01797978
157.1011768 4.626312271
159.1168269 1.704264416
161.132477 4.34082484
185.132477 4.277252013
187.148127 2.222782836
193.1950772 1.094153194
213.1637771 1.189115314
215.1794272 1.285193304
227.1794272 1.835042062
229.1950772 2.629705363
231.2107273 1.620957291
233.2263773 1.059010832
241.1950772 1.521607362
259.1692564 1.545882956
261.1849065 1.807039831
271.2056419 1.012621168
273.1849065 6.218025882

Name: +ve in-silico MS/MS by CFM-ID for ZTDAXWJYRPVTPO-IRZCZHAHSA-N
ID: ZTDAXWJYRPVTPO-IRZCZHAHSA-N
Comment: Energy0
Num peaks: 13
121.0647913 0.8929184574
123.0804414 1.507466977
265.1586917 0.714460883
267.1743418 2.305147314
269.1899918 1.424816264
283.1692564 1.085737374
285.1849065 1.66828602
287.2005565 2.354713677
293.1899918 6.277794809
295.1692564 1.456288226
311.2005565 33.15768996
313.1798211 2.259169641
329.2111212 25.28528714

Name: +ve in-silico MS/MS by CFM-ID for ZTDAXWJYRPVTPO-IRZCZHAHSA-N
ID: ZTDAXWJYRPVTPO-IRZCZHAHSA-N
Comment: Energy1
Num peaks: 31
57.0334912 1.097187497
119.0491413 1.195681923
121.0647913 1.997250672
123.0804414 2.905165059
161.0960915 1.077315688
163.1117415 1.301880195
173.0960915 1.334798487
175.1117415 0.9491827878
239.1430416 1.097549545
241.1586917 1.328237827
243.1743418 0.9438929026
253.1586917 1.760831891
255.1379563 1.407316357
257.1536063 1.127096381
261.1849065 1.022151443
265.1586917 0.9876083678
267.1743418 1.407245081
269.1536063 2.309020822
269.1899918 2.303449195
271.1692564 2.213991999
273.1849065 0.9871170946
283.1692564 1.605371523
283.2056419 2.009134823
285.1849065 2.319560596
287.2005565 2.177987543
293.1899918 5.893211475
299.2005565 1.773829461
301.2162066 4.177119201
311.2005565 9.69768423
313.1798211 1.214653191
329.2111212 4.687934389

Name: +ve in-silico MS/MS by CFM-ID for ZTDAXWJYRPVTPO-IRZCZHAHSA-N
ID: ZTDAXWJYRPVTPO-IRZCZHAHSA-N
Comment: Energy2
Num peaks: 31
39.02292652 2.483670041
51.02292652 2.024612504
53.03857658 1.626207056
91.05422664 1.398185177
103.0542266 2.00707667
107.0491413 1.26781553
119.0491413 3.501396623
123.0804414 1.395146943
143.0855268 1.261571832
163.1117415 1.266579372
173.0960915 1.633704041
175.1117415 1.228661481
177.1273916 1.300649879
187.1117415 1.315751315
239.1430416 2.723457753
241.1586917 2.13148363
243.1743418 1.325052108
253.1586917 2.820927507
255.1743418 1.171722776
265.1586917 1.474530514
267.1743418 2.144817366
269.1536063 1.927448796
269.1899918 1.586145615
279.1743418 1.176512151
283.1692564 1.371689587
283.2056419 1.430618985
285.1849065 1.22374031
293.1899918 2.670720435
295.1692564 2.20323499
299.2005565 1.479899995
313.1798211 2.092800761

Name: +ve in-silico MS/MS by CFM-ID for LOCMLXSTDCXZFJ-QIJZPMMNSA-N
ID: LOCMLXSTDCXZFJ-QIJZPMMNSA-N
Comment: Energy0
Num peaks: 19
43.05422664 0.9194307871
71.08552677 0.9023184508
121.0284058 0.8620203166
137.0233204 10.41894095
139.0389705 1.405721111
141.0546206 0.83830741
203.1794272 0.7701280785
217.1586917 1.397845567
221.1899918 2.580454726
259.1328709 0.8597387321
269.1899918 0.9026883733
285.1849065 0.862842017
287.164171 1.349981721
287.2005565 1.673685592
301.1798211 0.8420690366
301.2162066 1.176777406
311.2005565 6.408868112
313.1798211 1.564274535
329.2111212 44.28188023

Name: +ve in-silico MS/MS by CFM-ID for LOCMLXSTDCXZFJ-QIJZPMMNSA-N
ID: LOCMLXSTDCXZFJ-QIJZPMMNSA-N
Comment: Energy1
Num peaks: 31
41.03857658 1.316143111
43.05422664 1.492474408
55.05422664 1.158313854
57.06987671 1.139057779
71.08552677 1.325700997
85.02840582 2.110929751
109.0284058 1.902628359
123.1168269 2.24599751
125.0233204 2.113271212
125.132477 1.27857791
137.0233204 4.922627294
149.132477 1.850245388
151.148127 2.452441925
203.1794272 2.398519578
205.0859207 1.169631984
205.1950772 1.178924247
217.1586917 1.153742577
219.1743418 4.437616666
221.1899918 1.201219537
241.1586917 1.299228772
243.1743418 1.42349407
245.1172208 1.072983038
257.1172208 1.10040038
259.1328709 1.240186307
259.2056419 1.127886793
285.148521 1.581628143
287.164171 1.919250028
301.2162066 1.633211503
311.2005565 3.931759595
313.1798211 1.929759893
329.2111212 8.981120741

Name: +ve in-silico MS/MS by CFM-ID for LOCMLXSTDCXZFJ-QIJZPMMNSA-N
ID: LOCMLXSTDCXZFJ-QIJZPMMNSA-N
Comment: Energy2
Num peaks: 31
39.02292652 1.117000241
41.03857658 2.589916684
43.05422664 1.332794656
55.01784114 1.204892727
55.05422664 3.166063814
65.03857658 2.70023559
69.0334912 1.956089533
81.06987671 2.170719124
83.04914126 1.129908271
121.0284058 2.198075462
121.1011768 2.610166347
123.1168269 1.920579224
137.0233204 3.980392806
137.132477 1.450474318
149.132477 1.636835592
151.148127 1.376159942
201.1637771 1.302984176
243.1743418 1.127129316
245.1172208 1.136665718
257.1899918 1.427253654
269.1899918 1.182592282
271.2056419 1.452748223
273.148521 1.136665718
285.148521 1.88821757
285.1849065 1.157827897
287.164171 1.977777907
287.2005565 1.137660849
299.164171 1.561483881
301.1798211 1.908038986
311.2005565 1.702731113
313.1798211 2.772460352

Name: +ve in-silico MS/MS by CFM-ID for FEGFXBKBZCJHCW-YSTUJMKBSA-N
ID: FEGFXBKBZCJHCW-YSTUJMKBSA-N
Comment: Energy0
Num peaks: 31
41.03857658 0.9717528282
43.05422664 0.6593256927
55.05422664 0.5032973055
69.06987671 0.4489154227
73.02840582 0.5544296875
81.06987671 0.8234988341
83.04914126 0.5356562448
83.08552677 0.6072588221
95.08552677 0.4513421269
109.1011768 0.4589555237
115.075356 1.090505493
121.1011768 0.8313392104
123.1168269 0.6139233248
135.1168269 0.5727124407
149.132477 0.4392436815
161.132477 0.8577043922
165.0910061 0.5644833903
187.148127 0.4392436815
201.1637771 0.4565850274
205.1223062 0.5644833903
213.1637771 0.6195313896
215.1794272 2.483409514
229.1950772 1.047344834
239.1794272 3.2970515
241.1950772 0.8145689077
245.1536063 0.5644833903
257.1899918 22.89591823
259.2056419 2.879125801
261.221292 1.427391381
271.2056419 2.991400043
289.2162066 24.33359526

Name: +ve in-silico MS/MS by CFM-ID for FEGFXBKBZCJHCW-YSTUJMKBSA-N
ID: FEGFXBKBZCJHCW-YSTUJMKBSA-N
Comment: Energy1
Num peaks: 31
39.02292652 2.682161575
41.03857658 3.014276106
43.05422664 1.583375079
53.03857658 1.08083321
55.05422664 2.170359785
69.06987671 0.8916093219
79.05422664 1.729011857
81.06987671 1.147781034
85.06479133 0.9613898766
109.1011768 0.9314992927
111.0440559 0.9868725914
115.075356 1.945819055
119.0855268 1.604936385
121.1011768 1.221523258
127.075356 0.8774669744
135.1168269 0.8920805531
149.132477 1.426946228
157.1011768 1.483333843
159.1168269 1.950114333
161.132477 4.814936478
163.075356 0.9176251718
163.148127 1.126848452
173.132477 2.416507829
187.148127 1.426946228
201.1637771 0.8242201237
203.1066561 0.9176251718
215.1794272 2.303376942
229.1950772 1.957020879
257.1899918 2.093215044
271.2056419 1.184068463
289.2162066 2.543468775

Name: +ve in-silico MS/MS by CFM-ID for FEGFXBKBZCJHCW-YSTUJMKBSA-N
ID: FEGFXBKBZCJHCW-YSTUJMKBSA-N
Comment: Energy2
Num peaks: 31
27.02292652 1.022119658
39.02292652 5.504855949
41.03857658 7.038253962
43.05422664 2.92788499
51.02292652 0.9210498702
53.03857658 2.185712318
55.05422664 3.905519877
57.06987671 0.9260905057
63.02292652 0.9006825069
65.03857658 0.8986708371
67.05422664 0.8870021754
79.05422664 1.779692179
93.06987671 1.91875281
105.0698767 1.203217563
109.1011768 1.508183138
119.0855268 2.215104757
121.1011768 1.22160297
133.1011768 2.364508464
135.0804414 2.086018401
135.1168269 1.240535901
149.132477 1.363473332
159.1168269 1.667069779
161.132477 2.493313506
173.132477 1.308004361
175.1117415 2.086018401
187.148127 1.363473332
199.148127 0.867169486
201.1637771 1.411907553
215.1430416 1.5766656
227.1794272 1.064978817
241.1950772 1.021109456

Name: +ve in-silico MS/MS by CFM-ID for GJWZMUIVNKZCME-ZVMFWVNLSA-N
ID: GJWZMUIVNKZCME-ZVMFWVNLSA-N
Comment: Energy0
Num peaks: 7
257.1536063 9.80018899
269.1536063 2.041037754
299.2005565 4.530247305
301.1798211 1.429718847
301.2162066 1.149510669
311.2005565 3.607293095
329.2111212 57.70196248

Name: +ve in-silico MS/MS by CFM-ID for GJWZMUIVNKZCME-ZVMFWVNLSA-N
ID: GJWZMUIVNKZCME-ZVMFWVNLSA-N
Comment: Energy1
Num peaks: 30
39.02292652 1.106442931
41.03857658 1.938151976
55.05422664 2.270870107
57.0334912 2.430349134
57.06987671 1.827677575
59.04914126 5.564239384
67.05422664 1.294566957
69.06987671 1.412515093
71.04914126 2.551108901
83.04914126 1.033834184
85.06479133 1.792267197
201.0910061 1.267510136
203.1066561 1.745243637
227.1066561 1.174114923
229.1223062 3.090083831
231.1379563 1.95972096
241.1223062 1.257820296
241.1586917 1.24867667
243.1379563 2.518796625
245.1536063 1.445973627
257.1536063 1.001849856
269.1536063 12.36581294
271.1692564 7.235433016
285.148521 2.251538234
287.164171 4.064023882
299.2005565 1.160515899
301.1798211 1.889459174
311.2005565 4.471365865
313.1798211 1.386954212
329.2111212 5.408792267

Name: +ve in-silico MS/MS by CFM-ID for GJWZMUIVNKZCME-ZVMFWVNLSA-N
ID: GJWZMUIVNKZCME-ZVMFWVNLSA-N
Comment: Energy2
Num peaks: 31
39.02292652 3.965476377
41.03857658 2.811471041
43.05422664 1.66923097
53.03857658 2.026837425
55.05422664 3.02040168
57.06987671 2.428090658
65.03857658 1.596331648
67.05422664 1.356947934
71.04914126 1.679480302
83.04914126 1.910633741
157.1011768 1.756514992
161.132477 1.133402517
183.1168269 1.908816004
185.132477 1.536116372
197.132477 2.439195642
209.132477 1.401721973
211.148127 2.428207037
213.1637771 1.26442069
227.1430416 3.149675556
229.1223062 1.70680649
229.1586917 1.303089204
231.1379563 2.071926148
241.1223062 2.869893982
255.1743418 1.809912575
271.2056419 1.111947867
281.1899918 1.626525459
283.2056419 2.159189262
299.164171 2.278030258
301.1798211 2.223371201
303.1954711 1.706062701
313.1798211 2.600773979

Name: +ve in-silico MS/MS by CFM-ID for VCFIMWBIRXENPS-RCWXERKTSA-N
ID: VCFIMWBIRXENPS-RCWXERKTSA-N
Comment: Energy0
Num peaks: 6
267.1379563 6.126706519
269.1536063 3.985302462
269.1899918 2.499690406
275.1794272 1.712562584
293.1899918 15.47808284
311.2005565 53.69917791

Name: +ve in-silico MS/MS by CFM-ID for VCFIMWBIRXENPS-RCWXERKTSA-N
ID: VCFIMWBIRXENPS-RCWXERKTSA-N
Comment: Energy1
Num peaks: 13
39.02292652 4.934540098
55.05422664 5.798287037
237.1273916 2.075669707
249.1273916 2.068887947
253.1586917 2.76216013
255.1379563 5.409219959
267.1379563 5.76213768
269.1536063 4.86655498
271.1692564 4.479516298
283.2056419 2.894311473
293.1899918 12.49348963
295.1692564 2.802423176
311.2005565 24.69886851

Name: +ve in-silico MS/MS by CFM-ID for VCFIMWBIRXENPS-RCWXERKTSA-N
ID: VCFIMWBIRXENPS-RCWXERKTSA-N
Comment: Energy2
Num peaks: 23
39.02292652 3.952531919
41.00219107 3.832594937
41.03857658 1.992442586
55.05422664 10.58100936
57.06987671 2.607864729
211.1117415 4.153662221
225.1273916 2.509662206
227.1430416 2.647629352
235.1117415 2.689682434
237.1273916 6.09119906
239.1066561 2.375626653
249.1273916 1.861031526
251.1430416 1.906360083
253.1223062 1.822835194
253.1586917 2.976570386
255.1379563 2.8537526
263.1794272 1.758500931
265.1586917 3.565192602
265.1950772 2.595532838
267.1743418 3.363922157
275.1794272 6.71258219
277.1586917 5.171689778
293.1899918 3.659093561

Name: +ve in-silico MS/MS by CFM-ID for UQBKEKGILPGMIT-MISDPLDRSA-N
ID: UQBKEKGILPGMIT-MISDPLDRSA-N
Comment: Energy0
Num peaks: 9
81.0334912 4.043952568
247.1692564 3.16111063
269.1899918 3.638899914
283.1692564 1.708534646
285.1849065 4.201101606
297.1849065 14.34073223
299.2005565 3.075851313
313.1798211 1.951303683
329.2111212 44.22810393

Name: +ve in-silico MS/MS by CFM-ID for UQBKEKGILPGMIT-MISDPLDRSA-N
ID: UQBKEKGILPGMIT-MISDPLDRSA-N
Comment: Energy1
Num peaks: 28
81.0334912 13.05396579
83.04914126 1.09546616
95.04914126 2.839383015
185.132477 1.415534323
187.148127 2.572633776
201.1637771 1.632661315
213.1273916 1.168417706
215.1430416 1.290813956
217.1586917 1.227336347
229.1223062 2.203079142
229.1586917 1.234635077
231.1379563 1.247590799
233.1536063 1.09987643
239.1794272 1.547911056
243.1379563 2.995791653
245.1536063 1.340804774
247.1692564 6.887794358
257.1536063 1.39601729
259.1692564 1.769064434
261.1849065 2.97099963
269.1899918 3.945088689
283.1692564 1.265837376
285.1849065 1.244177387
297.1849065 7.20706192
301.2162066 2.977387461
311.2005565 2.022740869
313.1798211 2.313533167
329.2111212 8.102261636

Name: +ve in-silico MS/MS by CFM-ID for UQBKEKGILPGMIT-MISDPLDRSA-N
ID: UQBKEKGILPGMIT-MISDPLDRSA-N
Comment: Energy2
Num peaks: 28
39.02292652 2.268206903
49.00727645 3.665237233
51.02292652 1.725466511
53.03857658 1.657946166
81.0334912 10.42517684
83.04914126 1.193815473
91.01784114 1.628889554
95.04914126 0.9501568763
171.1168269 1.623346395
173.132477 5.576761792
185.132477 3.94786467
187.148127 10.47007906
189.1637771 0.990991808
199.148127 1.512204613
201.1637771 3.908002569
213.1273916 1.890381324
213.1637771 1.186582924
215.1430416 1.945506586
223.148127 5.076295153
225.1637771 2.521303123
227.1794272 2.291323448
231.1379563 0.953313606
233.1536063 1.081931359
239.1794272 1.876982826
243.1379563 0.9204745849
251.1430416 2.352604205
253.1586917 2.465131691
255.1743418 4.591331478

Name: +ve in-silico MS/MS by CFM-ID for KYEPDZAEZNKJIE-INIZCTEOSA-N
ID: KYEPDZAEZNKJIE-INIZCTEOSA-N
Comment: Energy0
Num peaks: 6
267.1379563 2.763547611
269.1536063 8.304483308
271.1692564 0.6615721321
279.1743418 1.404101747
295.1692564 1.494782833
311.2005565 77.04084597

Name: +ve in-silico MS/MS by CFM-ID for KYEPDZAEZNKJIE-INIZCTEOSA-N
ID: KYEPDZAEZNKJIE-INIZCTEOSA-N
Comment: Energy1
Num peaks: 18
43.05422664 1.524299621
227.1066561 3.468799084
229.1223062 1.114471654
239.1430416 1.66724482
241.1586917 1.313101247
243.1379563 1.425272877
251.1430416 2.114208898
253.1586917 1.934966324
255.1379563 1.470553481
267.1379563 6.085840803
267.1743418 1.862266897
269.1536063 13.35998679
271.1692564 2.967082499
279.1743418 1.838866868
283.1692564 1.153393529
285.1849065 1.95476947
295.1692564 2.797889218
311.2005565 33.00856899

Name: +ve in-silico MS/MS by CFM-ID for KYEPDZAEZNKJIE-INIZCTEOSA-N
ID: KYEPDZAEZNKJIE-INIZCTEOSA-N
Comment: Energy2
Num peaks: 31
39.02292652 3.673094278
41.03857658 2.05746358
51.02292652 1.001947825
79.05422664 1.532304776
105.0698767 2.146791391
107.0855268 0.9755705158
131.0855268 2.69814275
133.1011768 2.425746524
195.1168269 3.062021645
197.132477 2.706385334
199.148127 1.391630265
207.1168269 1.358152589
223.1117415 1.686811559
225.0910061 1.671713411
225.1273916 1.169593731
227.1066561 1.190784651
227.1430416 1.443873278
237.1273916 2.78876132
239.1066561 1.126818528
239.1430416 3.782504912
241.1223062 2.537684468
241.1586917 1.668571233
243.1379563 2.576118474
249.1273916 0.9175422764
251.1430416 2.640149692
253.1223062 4.507844239
253.1586917 2.600032778
255.1379563 7.332695703
269.1536063 4.258797309
271.1692564 1.049376988
295.1692564 3.22876781

Name: +ve in-silico MS/MS by CFM-ID for XIQQUONIYVMCKG-RGVSSCMVSA-N
ID: XIQQUONIYVMCKG-RGVSSCMVSA-N
Comment: Energy0
Num peaks: 7
189.1637771 4.134954284
217.1586917 5.196101875
245.1899918 1.669730104
253.1950772 4.811966294
271.2056419 29.19551918
273.1849065 1.929341972
289.2162066 34.71105476

Name: +ve in-silico MS/MS by CFM-ID for XIQQUONIYVMCKG-RGVSSCMVSA-N
ID: XIQQUONIYVMCKG-RGVSSCMVSA-N
Comment: Energy1
Num peaks: 31
39.02292652 1.797869038
41.03857658 1.161036431
53.03857658 1.627175112
57.0334912 6.167394073
59.04914126 2.225977881
69.0334912 0.9970118617
71.04914126 2.850048297
81.0334912 1.57100205
99.04405588 1.318976642
127.075356 1.165121407
147.1168269 1.54269622
149.132477 0.8293540138
159.1168269 1.374801187
161.132477 2.363305245
163.148127 1.164822923
187.148127 0.9770060903
189.1637771 4.199633031
191.1794272 1.314020881
199.148127 2.045079784
201.1637771 0.8267990802
213.1273916 0.8840879785
213.1637771 0.9933245675
215.1430416 2.264872507
217.1586917 14.83979271
219.1743418 1.844104246
229.1586917 2.876890714
231.1743418 4.206658561
245.1899918 0.8735565034
253.1950772 1.663483853
271.2056419 7.395647975
289.2162066 5.340559133

Name: +ve in-silico MS/MS by CFM-ID for XIQQUONIYVMCKG-RGVSSCMVSA-N
ID: XIQQUONIYVMCKG-RGVSSCMVSA-N
Comment: Energy2
Num peaks: 31
39.02292652 2.134198229
41.03857658 1.51582342
51.02292652 1.246364395
53.03857658 3.955349313
55.01784114 1.752056963
57.0334912 1.847304294
67.01784114 1.21533409
69.0334912 1.386312667
71.04914126 3.387396335
81.0334912 1.227557021
107.0491413 1.096936027
111.0804414 1.546938507
143.0855268 1.078317673
145.1011768 4.069532429
147.1168269 3.159001381
157.1011768 1.085524876
159.1168269 2.053842848
161.132477 7.794643677
163.148127 3.22100909
171.1168269 1.072559233
173.132477 4.541810756
185.132477 1.171034437
187.148127 2.83827764
189.1637771 8.574280123
199.148127 1.593894084
201.1273916 2.380092387
201.1637771 1.117680963
215.1430416 1.419338661
217.1586917 3.836842137
253.1950772 1.085321488
255.1743418 1.043520128

Name: +ve in-silico MS/MS by CFM-ID for XRJHEOJYSXFNPW-APPWIHITSA-N
ID: XRJHEOJYSXFNPW-APPWIHITSA-N
Comment: Energy0
Num peaks: 6
249.1637771 0.02596074357
275.1794272 2.274440781
277.1586917 0.2268486453
293.1899918 21.13971299
295.1692564 0.9385930576
311.2005565 75.3209698

Name: +ve in-silico MS/MS by CFM-ID for XRJHEOJYSXFNPW-APPWIHITSA-N
ID: XRJHEOJYSXFNPW-APPWIHITSA-N
Comment: Energy1
Num peaks: 6
267.1743418 0.2245320205
275.1794272 3.743839171
277.1586917 2.103011904
293.1899918 28.79681978
295.1692564 2.143980124
311.2005565 62.09076236

Name: +ve in-silico MS/MS by CFM-ID for XRJHEOJYSXFNPW-APPWIHITSA-N
ID: XRJHEOJYSXFNPW-APPWIHITSA-N
Comment: Energy2
Num peaks: 6
249.1637771 3.487735787
265.1950772 3.660443497
275.1794272 31.54062017
277.1586917 14.67760964
293.1899918 22.00583843
295.1692564 4.89521925

Name: +ve in-silico MS/MS by CFM-ID for HYHHBILBXMKCIP-HACVCEMVSA-N
ID: HYHHBILBXMKCIP-HACVCEMVSA-N
Comment: Energy0
Num peaks: 6
248.1645054 2.788500053
250.1801554 2.543605739
252.1230345 5.499262987
266.17507 4.844996885
276.15942 5.802065896
294.1699847 69.0592478

Name: +ve in-silico MS/MS by CFM-ID for HYHHBILBXMKCIP-HACVCEMVSA-N
ID: HYHHBILBXMKCIP-HACVCEMVSA-N
Comment: Energy1
Num peaks: 20
41.03857658 1.281306244
43.05422664 4.132187685
166.086255 4.860031804
168.1019051 1.451072869
224.1281199 1.701559353
232.0968197 1.034127323
234.1124698 3.160099919
236.0917343 1.330511607
236.1281199 1.398261755
246.1488553 1.571046672
248.1645054 2.153432237
250.1073844 3.335094697
250.1801554 2.447156209
252.1230345 10.24526854
254.1386845 0.9599878762
264.15942 0.9734029767
266.17507 7.38242109
276.15942 8.064546243
278.1386845 1.03412644
294.1699847 22.11043067

Name: +ve in-silico MS/MS by CFM-ID for HYHHBILBXMKCIP-HACVCEMVSA-N
ID: HYHHBILBXMKCIP-HACVCEMVSA-N
Comment: Energy2
Num peaks: 31
15.02292652 1.11946246
39.02292652 2.664467277
41.03857658 4.708049535
42.03382555 3.274469979
43.05422664 1.383357715
55.05422664 3.572669739
57.06987671 2.187439979
58.02874017 1.311409336
65.03857658 8.839564859
67.05422664 1.268597899
166.086255 7.072648608
168.1019051 4.391231912
178.086255 2.404200185
180.1019051 2.675131071
182.1175552 1.874464466
184.1332052 1.300770837
190.086255 0.7860723822
192.1019051 2.090479052
194.1175552 1.212843241
206.1175552 1.114986457
222.1852408 1.456364221
232.1695907 1.051355475
238.1801554 1.100729893
246.1488553 0.7848129414
248.1645054 2.708904579
250.1801554 1.69322545
260.1281199 0.855746789
264.15942 1.136930192
266.17507 1.451776797
276.15942 1.724139753
278.1386845 2.42697302

Name: +ve in-silico MS/MS by CFM-ID for HWMLEMNRBIOEFM-ODRJAYMZSA-N
ID: HWMLEMNRBIOEFM-ODRJAYMZSA-N
Comment: Energy0
Num peaks: 19
81.0334912 1.531114382
95.04914126 1.444486301
107.0491413 1.581341246
149.0960915 1.380032256
159.0804414 1.421541732
161.0960915 3.542958268
163.1117415 1.986120161
175.1117415 1.927653542
201.1273916 3.237217839
203.1430416 3.218954222
215.1430416 1.936150715
217.1586917 1.913473165
229.1586917 1.72607164
243.1743418 1.842347542
265.1586917 1.801262629
267.1743418 4.650402553
281.1899918 2.003570389
295.1692564 1.676479666
311.2005565 41.7849789

Name: +ve in-silico MS/MS by CFM-ID for HWMLEMNRBIOEFM-ODRJAYMZSA-N
ID: HWMLEMNRBIOEFM-ODRJAYMZSA-N
Comment: Energy1
Num peaks: 31
81.0334912 3.414025256
91.05422664 1.025631571
93.06987671 1.046406946
95.04914126 2.548542063
103.0542266 1.270629284
105.0334912 1.431712731
107.0491413 1.786894627
131.0855268 1.28389147
133.0647913 0.9812034389
145.0647913 1.409583618
149.0960915 2.042305024
159.0804414 2.341049892
161.0960915 3.007455848
173.0960915 1.02275275
175.1117415 2.459222799
199.1117415 2.945979316
201.1273916 3.287143616
203.1430416 2.989065911
211.1117415 1.021647062
213.1273916 0.9834773425
215.1430416 2.752194821
217.1586917 2.587629341
227.1430416 1.490982201
229.1586917 3.174752577
239.1430416 1.039892153
241.1586917 1.507206304
243.1743418 4.137942943
279.1743418 2.38538239
283.2056419 4.272152015
295.1692564 2.095432539
311.2005565 2.950733038

Name: +ve in-silico MS/MS by CFM-ID for HWMLEMNRBIOEFM-ODRJAYMZSA-N
ID: HWMLEMNRBIOEFM-ODRJAYMZSA-N
Comment: Energy2
Num peaks: 31
49.00727645 4.720311373
51.02292652 2.543114869
53.03857658 2.842245431
63.02292652 1.508360821
67.05422664 1.651930617
81.0334912 5.383821977
89.03857658 1.97174608
91.01784114 1.604741879
91.05422664 2.529073
93.0334912 1.145037723
93.06987671 3.139502992
95.04914126 2.227242301
95.08552677 2.071621393
103.0542266 3.270506662
105.0698767 1.2752526
107.0855268 1.823562406
117.0698767 3.233549636
119.0855268 1.675142743
129.0698767 1.5226682
131.0855268 2.42516318
133.0647913 2.079630567
135.0804414 1.375161278
149.0960915 1.727974429
157.1011768 3.206417486
159.1168269 3.8106401
161.132477 1.981878574
173.132477 1.671197857
199.148127 2.205825532
215.1430416 1.204100723
229.1586917 1.544561431
281.1899918 1.626432686

Name: +ve in-silico MS/MS by CFM-ID for VKULMRZCHFFXDX-ZUGARUELSA-N
ID: VKULMRZCHFFXDX-ZUGARUELSA-N
Comment: Energy0
Num peaks: 31
41.03857658 0.5290189625
43.01784114 0.7806619678
53.00219107 4.454675276
55.05422664 0.5093269328
59.04914126 0.602345485
67.05422664 0.8946924315
69.06987671 0.6648778949
75.04405588 0.5547580289
93.06987671 0.9034320343
95.08552677 0.6717593236
111.0076704 0.753074086
119.0855268 0.904388743
121.1011768 0.6713360246
125.0233204 1.164209074
203.1794272 1.288664537
207.1015708 0.9007965352
209.1172208 0.6701166615
217.1950772 2.250267099
227.1794272 0.8831437956
233.1172208 0.9007965352
235.1328709 0.6701166615
255.1743418 2.527923836
259.1328709 0.9007965352
261.148521 0.6701166615
283.2056419 1.029743426
285.221292 0.6424626282
301.1798211 0.6274689189
303.1954711 0.7566505186
311.2005565 1.988177344
313.1798211 3.72080591
329.2111212 34.7689469

Name: +ve in-silico MS/MS by CFM-ID for VKULMRZCHFFXDX-ZUGARUELSA-N
ID: VKULMRZCHFFXDX-ZUGARUELSA-N
Comment: Energy1
Num peaks: 31
39.02292652 1.293285894
41.03857658 1.224125737
53.00219107 1.25353224
55.05422664 1.110371015
57.0334912 1.214523122
65.03857658 1.191033033
67.05422664 0.9828769006
81.06987671 0.9704172419
91.05422664 1.188724392
93.06987671 1.081945409
105.0698767 1.093357452
117.0698767 1.259992047
119.0855268 1.044115806
125.0233204 1.416201045
131.0855268 1.093357452
157.1011768 0.9806436457
161.132477 0.9629885496
203.1794272 1.676240642
215.1794272 1.187602426
217.1950772 4.108846585
225.1637771 4.451603104
227.1794272 1.353788666
229.1950772 1.805223951
231.2107273 4.760149086
253.1586917 1.899597567
255.1743418 2.439097432
257.1899918 1.322070809
259.2056419 2.600966648
311.2005565 1.147221694
313.1798211 1.325459916
329.2111212 1.867896067

Name: +ve in-silico MS/MS by CFM-ID for VKULMRZCHFFXDX-ZUGARUELSA-N
ID: VKULMRZCHFFXDX-ZUGARUELSA-N
Comment: Energy2
Num peaks: 31
25.00727645 1.671408604
39.02292652 3.6123854
41.03857658 2.544457747
51.02292652 1.1119705
53.00219107 2.633762001
53.03857658 1.715336635
55.05422664 1.810896874
69.06987671 1.173799353
105.0698767 1.841580361
107.0855268 1.330692112
131.0855268 1.841580361
133.1011768 1.373981918
147.1168269 1.373981918
157.1011768 1.674109184
161.132477 1.373981918
175.148127 1.373981918
189.1637771 1.261778995
195.1015708 1.120871486
201.1637771 1.213257323
203.1794272 2.192903567
211.148127 2.087726486
213.1637771 2.320434808
215.1794272 1.482282506
217.1950772 2.175047265
221.1172208 1.120871486
227.1794272 1.506294547
229.1950772 1.167003258
247.1328709 1.120871486
273.148521 1.120871486
287.164171 1.120871486
311.2005565 1.037328486

Name: +ve in-silico MS/MS by CFM-ID for IGEXBKXEUAAQCD-PBPCOIEGSA-N
ID: IGEXBKXEUAAQCD-PBPCOIEGSA-N
Comment: Energy0
Num peaks: 23
55.05422664 1.022918328
73.02840582 0.5857061405
81.06987671 0.9293927413
107.0855268 0.9214060535
115.075356 0.8266341636
129.0910061 0.7909692412
133.1011768 0.9247327848
157.1223062 0.6150643296
159.1168269 1.121741099
173.132477 1.304278766
183.1379563 0.6150643296
209.1536063 0.6150643296
213.1637771 0.6472073871
215.1794272 2.529839959
229.1950772 1.11045146
235.1692564 0.6150643296
239.1794272 3.68150494
241.1950772 0.8496597083
257.1899918 25.54878828
259.2056419 3.086044183
261.221292 1.530866514
271.2056419 3.195013
289.2162066 27.13249977

Name: +ve in-silico MS/MS by CFM-ID for IGEXBKXEUAAQCD-PBPCOIEGSA-N
ID: IGEXBKXEUAAQCD-PBPCOIEGSA-N
Comment: Energy1
Num peaks: 31
41.03857658 1.205815828
53.03857658 1.195574108
55.05422664 2.649440066
79.05422664 0.9255979308
81.06987671 1.273159796
105.0698767 0.9148659156
107.0855268 1.216204748
111.0804414 0.9276050868
115.075356 1.817330737
129.0910061 1.312275826
133.1011768 1.218552672
141.0910061 1.115618456
143.1066561 1.360677069
145.1011768 1.90325169
147.1168269 2.805606176
157.1011768 1.822020738
159.1168269 1.986521393
171.1168269 1.935374866
173.132477 4.570669105
175.148127 0.9265268343
185.132477 0.9972770786
187.148127 1.741400135
199.148127 0.928805831
201.1637771 1.526349282
213.1637771 1.14106445
215.1794272 5.136272214
229.1950772 4.546765578
239.1794272 1.588245879
257.1899918 6.371870935
271.2056419 2.415809816
289.2162066 7.631156118

Name: +ve in-silico MS/MS by CFM-ID for IGEXBKXEUAAQCD-PBPCOIEGSA-N
ID: IGEXBKXEUAAQCD-PBPCOIEGSA-N
Comment: Energy2
Num peaks: 31
27.02292652 1.293957198
39.02292652 1.061610065
41.03857658 3.847976959
43.05422664 2.261522345
53.03857658 3.397874463
55.05422664 6.128171203
57.06987671 1.954562085
59.01275576 1.025047911
69.06987671 1.529575471
77.03857658 2.257427134
79.05422664 1.520773205
81.06987671 1.819058188
103.0542266 1.795687473
105.0698767 1.418175192
107.0855268 1.45278529
125.0960915 1.514361436
131.0855268 1.237778842
133.1011768 1.609491121
145.1011768 0.9976417584
147.1168269 1.548513269
151.1117415 1.514361436
157.1011768 2.243295708
159.1168269 3.70746447
171.1168269 2.58939422
173.132477 6.977041529
177.1273916 1.514361436
185.132477 1.769019948
187.148127 2.880281958
199.148127 1.540960125
203.1430416 1.514361436
241.1950772 1.084306886

Name: +ve in-silico MS/MS by CFM-ID for DARLMVMUSMRSIS-HQCRTTESSA-N
ID: DARLMVMUSMRSIS-HQCRTTESSA-N
Comment: Energy0
Num peaks: 16
81.0334912 1.67058611
95.04914126 1.580670152
109.0647913 0.9043336665
137.0960915 2.414441629
151.1117415 4.224472772
177.0910061 2.834377977
219.1379563 0.8527760552
233.1536063 1.372939342
247.1692564 1.364597212
261.1849065 1.078476613
283.1692564 1.782094727
285.1849065 4.241170678
299.2005565 1.608339467
311.2005565 8.179470842
313.1798211 0.9877581822
329.2111212 45.67148648

Name: +ve in-silico MS/MS by CFM-ID for DARLMVMUSMRSIS-HQCRTTESSA-N
ID: DARLMVMUSMRSIS-HQCRTTESSA-N
Comment: Energy1
Num peaks: 31
53.03857658 1.165065695
55.05422664 1.713566609
67.05422664 1.396845824
69.06987671 2.009064321
81.0334912 4.698109601
83.08552677 1.029006104
93.0334912 1.163977038
95.04914126 3.642401681
109.0647913 2.005187351
133.0647913 2.420333726
135.0804414 3.281680451
137.0960915 3.486100042
139.1117415 1.205436236
149.0960915 2.068348333
151.1117415 4.918643881
153.1273916 1.717000238
159.0804414 1.06314905
177.0910061 3.811098239
215.1066561 1.23397204
229.1223062 1.228314738
231.1379563 1.301712542
233.1536063 1.688127566
247.1692564 1.414182066
257.1536063 1.304043481
259.1692564 2.250578147
261.1849065 1.887487456
297.1849065 2.40078359
301.2162066 2.897010896
311.2005565 2.346265183
313.1798211 1.904639051
329.2111212 5.12097421

Name: +ve in-silico MS/MS by CFM-ID for DARLMVMUSMRSIS-HQCRTTESSA-N
ID: DARLMVMUSMRSIS-HQCRTTESSA-N
Comment: Energy2
Num peaks: 31
49.00727645 4.444860114
51.02292652 1.539485215
53.03857658 1.714349706
55.05422664 3.297552905
57.06987671 1.479959157
63.02292652 1.568506426
69.0334912 1.585274281
69.06987671 2.568967497
81.0334912 6.686276116
89.03857658 2.774287665
91.01784114 1.675306614
91.05422664 3.575214343
93.0334912 1.09768493
95.04914126 2.382376045
95.08552677 1.386061261
103.0542266 1.369874739
105.0698767 3.803706742
109.1011768 4.254204205
131.0491413 3.105701882
137.0960915 2.039802829
149.0960915 6.657076089
151.1117415 2.363678606
173.0960915 1.841503356
177.0910061 1.946873924
215.1066561 1.178841118
231.1379563 1.305057306
243.1379563 1.414185819
245.1536063 1.856003096
257.1536063 1.563673612
259.1692564 1.387522402
267.1743418 1.244100718

Name: +ve in-silico MS/MS by CFM-ID for TZGCPIWXEWYCLJ-XUJUZBCESA-N
ID: TZGCPIWXEWYCLJ-XUJUZBCESA-N
Comment: Energy0
Num peaks: 28
57.0334912 0.5148585307
59.01275576 0.5073793331
109.0647913 0.4970622856
123.0804414 0.6893532514
135.0804414 0.4970622856
155.1066561 0.6924421995
161.0960915 0.4970622856
169.1223062 0.4970622856
175.1117415 0.7411787928
189.1273916 0.4970622856
195.1379563 0.4970622856
209.1536063 0.5053941793
221.1536063 0.4970622856
259.1692564 0.6780460532
267.1743418 1.636750469
269.1899918 5.69200441
271.2056419 1.500427116
273.1849065 0.5574052542
279.1743418 0.7211126219
287.2005565 0.7087534013
293.1899918 2.682921478
297.1849065 6.311131003
299.2005565 1.322509556
301.1798211 0.5241042258
301.2162066 0.8740054115
311.2005565 16.67459826
313.1798211 1.453051789
329.2111212 31.86954742

Name: +ve in-silico MS/MS by CFM-ID for TZGCPIWXEWYCLJ-XUJUZBCESA-N
ID: TZGCPIWXEWYCLJ-XUJUZBCESA-N
Comment: Energy1
Num peaks: 31
55.01784114 0.8762348374
57.0334912 1.072883633
59.01275576 1.362034575
67.01784114 1.461517071
73.02840582 0.8786734109
155.1066561 0.9036219031
175.1117415 1.1379576
227.1430416 0.8607532219
239.1430416 0.864514083
241.1586917 0.9059196083
253.1586917 1.113586496
255.1743418 0.9840815542
257.1536063 1.129526144
259.1692564 0.9676942462
269.1536063 0.8681512304
269.1899918 2.352774166
271.1692564 1.398859729
271.2056419 0.9595596454
273.1849065 1.549453059
279.1743418 0.8950120928
283.1692564 1.038065132
283.2056419 0.9278940531
285.1849065 1.146958394
287.2005565 1.385451057
293.1899918 3.345713706
297.1849065 3.07143064
299.2005565 1.709661554
301.2162066 4.127599858
311.2005565 7.560987252
313.1798211 1.358127686
329.2111212 5.207550871

Name: +ve in-silico MS/MS by CFM-ID for TZGCPIWXEWYCLJ-XUJUZBCESA-N
ID: TZGCPIWXEWYCLJ-XUJUZBCESA-N
Comment: Energy2
Num peaks: 31
39.02292652 0.8335575193
49.00727645 1.027835573
51.02292652 0.9532782295
53.00219107 1.090701444
55.01784114 1.067978136
57.0334912 2.001250591
81.06987671 2.018456129
95.08552677 1.255237149
105.0334912 0.8906103983
107.0491413 1.492706762
109.1011768 1.673051544
135.1168269 1.673051544
147.1168269 1.203056238
159.0804414 1.292747855
161.132477 0.8829755883
175.1117415 0.8021037721
185.0960915 1.349419733
197.132477 2.197317217
199.148127 5.052286639
201.1637771 1.397636832
225.1273916 2.028558312
227.1794272 1.588092719
237.1637771 1.493374641
239.1430416 1.696518889
253.1586917 1.045011447
253.1950772 2.635649302
273.1849065 0.9962162164
293.1899918 1.10470272
299.2005565 1.118635049
301.1798211 1.117531622
313.1798211 1.867175495

Name: +ve in-silico MS/MS by CFM-ID for NMCMMAFDZMGOMW-JZSPMREGSA-N
ID: NMCMMAFDZMGOMW-JZSPMREGSA-N
Comment: Energy0
Num peaks: 31
91.05422664 2.51057152
93.06987671 1.43005687
123.0440559 2.16041265
125.0597059 3.449392059
127.0542266 1.449263226
127.075356 1.995399531
129.0698767 2.538633497
131.0855268 1.942223084
143.0855268 2.132567556
145.1011768 0.8757375174
167.1066561 1.28446454
177.0910061 1.340249525
179.1066561 2.581622012
181.1011768 2.035671777
181.1223062 1.459321246
183.1168269 3.119959862
185.132477 1.642444197
197.132477 1.208505923
209.132477 1.040739223
217.1223062 1.845191121
219.1379563 3.186502703
235.148127 0.8682929531
237.1637771 2.638914439
239.1794272 3.300127859
241.1950772 1.126083489
255.1743418 1.25789887
265.1950772 1.688265615
267.2107273 1.729512126
283.2056419 1.024618864
293.1899918 1.581176696
311.2005565 22.94903467

Name: +ve in-silico MS/MS by CFM-ID for NMCMMAFDZMGOMW-JZSPMREGSA-N
ID: NMCMMAFDZMGOMW-JZSPMREGSA-N
Comment: Energy1
Num peaks: 31
51.02292652 1.19683398
79.05422664 1.150928225
91.05422664 5.032688812
93.06987671 2.595379552
103.0542266 1.44841536
123.0440559 2.896737676
125.0597059 3.584134011
127.0542266 4.807353508
127.075356 1.323645506
129.0698767 3.076932409
133.1011768 1.344415739
143.0855268 3.521604295
145.1011768 1.360569733
177.0910061 1.834977816
179.1066561 2.095127748
181.1011768 2.880195077
181.1223062 1.880822168
183.1168269 1.767719171
197.132477 1.754584053
201.0910061 1.113988878
203.1066561 1.006060538
217.1223062 3.157863724
219.1379563 2.656267658
237.1637771 0.9588918781
241.1950772 1.023390519
263.1794272 1.642975168
265.1950772 1.155031279
267.2107273 1.450162174
283.2056419 1.48542607
293.1899918 1.418930838
311.2005565 2.803455462

Name: +ve in-silico MS/MS by CFM-ID for NMCMMAFDZMGOMW-JZSPMREGSA-N
ID: NMCMMAFDZMGOMW-JZSPMREGSA-N
Comment: Energy2
Num peaks: 31
39.02292652 1.019020755
41.03857658 1.442455334
49.00727645 1.197250437
51.02292652 1.522182852
53.03857658 1.671957608
55.05422664 1.713848626
65.03857658 1.525647194
67.05422664 1.072031797
79.05422664 2.680109348
81.06987671 1.012451295
91.05422664 8.778552067
93.06987671 2.177853218
101.0385766 1.007342596
103.0542266 3.171664613
105.0698767 2.528938638
107.0855268 2.12564376
117.0698767 3.033461868
119.0855268 3.332724867
121.1011768 1.619795692
127.0542266 4.360412303
129.0698767 6.418721292
131.0855268 3.756460589
133.1011768 2.027309273
141.0698767 1.086038875
143.0855268 2.717878573
145.1011768 3.629819836
147.1168269 2.214102193
149.132477 1.155690762
173.132477 1.207428586
183.1168269 1.184559636
295.1692564 0.997947969

Name: +ve in-silico MS/MS by CFM-ID for TYCYEAVFQIHORZ-ABMGQRHLSA-N
ID: TYCYEAVFQIHORZ-ABMGQRHLSA-N
Comment: Energy0
Num peaks: 24
123.0804414 0.8633030273
137.0960915 0.5935371233
153.0910061 0.7934519305
163.1117415 0.5935371233
177.1273916 0.8633030273
207.1379563 0.8113394261
253.1586917 1.170694427
255.1743418 3.674504342
257.1899918 5.23371181
259.1692564 0.9479383078
259.2056419 1.526676154
261.221292 0.7237039486
273.1849065 0.6255290017
281.1899918 1.024069587
283.1692564 1.171134628
283.2056419 2.169523598
285.1849065 1.215557229
285.221292 2.441306376
287.2005565 1.190903679
301.1798211 0.6608432155
301.2162066 2.045121021
311.2005565 8.927016714
313.1798211 1.288825983
329.2111212 39.61838108

Name: +ve in-silico MS/MS by CFM-ID for TYCYEAVFQIHORZ-ABMGQRHLSA-N
ID: TYCYEAVFQIHORZ-ABMGQRHLSA-N
Comment: Energy1
Num peaks: 31
67.01784114 1.006626984
109.0647913 0.9365340672
123.0804414 1.193934982
137.0960915 0.9365340672
153.0910061 1.06118328
177.1273916 1.193934982
207.1379563 1.113390924
253.1586917 1.056535447
255.1379563 1.050948282
255.1743418 2.01632767
257.1536063 1.539193849
257.1899918 1.20915403
259.1692564 1.428782571
259.2056419 1.891339875
261.221292 1.112213212
269.1536063 1.021754515
271.1692564 1.854708668
273.1849065 1.75264323
281.1899918 2.49189329
283.1692564 1.932627606
283.2056419 1.627536337
285.1849065 2.329183625
285.221292 2.591063002
287.2005565 2.197867941
297.1849065 1.088149505
299.2005565 1.272354536
301.1798211 1.174292335
301.2162066 7.240026491
311.2005565 5.127077812
313.1798211 1.467319915
329.2111212 6.950792522

Name: +ve in-silico MS/MS by CFM-ID for TYCYEAVFQIHORZ-ABMGQRHLSA-N
ID: TYCYEAVFQIHORZ-ABMGQRHLSA-N
Comment: Energy2
Num peaks: 31
39.02292652 1.997073078
67.05422664 1.216684376
81.06987671 1.482677495
91.05422664 2.055506459
93.06987671 1.689045551
95.08552677 2.12460606
105.0334912 1.359893788
107.0491413 1.073800081
117.0698767 1.616451174
119.0855268 1.520784947
121.1011768 2.567916124
133.0647913 1.244596567
135.1168269 1.956888366
147.1168269 1.2598692
149.132477 2.341394028
159.0804414 1.393747465
171.1168269 1.723550604
185.132477 2.105677867
187.1117415 1.585170859
187.148127 1.985364379
201.1637771 3.113414659
229.1950772 3.939515478
237.1637771 1.068811054
241.1950772 2.384235844
255.1743418 1.327324017
259.1692564 1.469316642
285.1849065 1.769601023
287.2005565 1.579368067
299.164171 1.184880602
301.1798211 1.102638009
313.1798211 2.168501621

Name: +ve in-silico MS/MS by CFM-ID for BITNDSYDSKLXKB-ZBWTVIFZSA-N
ID: BITNDSYDSKLXKB-ZBWTVIFZSA-N
Comment: Energy0
Num peaks: 15
133.0647913 0.6860335448
147.0804414 0.9990960573
161.0960915 0.7022427061
183.1379563 0.9371242267
237.1849065 1.125873643
241.1586917 1.032311945
247.1692564 0.8979052325
261.1849065 0.8143316732
269.1899918 4.236814637
297.1849065 15.74416872
299.2005565 2.474770973
301.1798211 0.7593546153
311.2005565 1.468812371
313.1798211 2.332433792
329.2111212 46.38040578

Name: +ve in-silico MS/MS by CFM-ID for BITNDSYDSKLXKB-ZBWTVIFZSA-N
ID: BITNDSYDSKLXKB-ZBWTVIFZSA-N
Comment: Energy1
Num peaks: 31
41.03857658 1.425601369
81.0334912 1.442299406
93.0334912 1.193811597
107.0491413 1.830801599
145.0647913 0.9320272991
147.0804414 1.084328188
159.0804414 0.9681044463
177.1637771 1.003944997
183.1379563 1.130485789
199.1117415 1.034301476
201.1273916 1.088396242
205.1586917 1.895975944
221.1536063 1.358009556
223.1692564 1.417762417
227.1430416 1.466090949
229.1586917 1.073218026
231.1743418 1.122642796
233.1536063 1.387437288
235.1692564 2.375464127
237.1849065 3.752350592
259.1692564 1.646024261
261.1849065 3.552979856
269.1899918 3.836541862
297.1849065 5.138226148
299.2005565 1.070570632
301.1798211 1.189080455
301.2162066 2.353672861
303.1954711 1.854328899
311.2005565 1.894393747
313.1798211 3.401144831
329.2111212 6.565869763

Name: +ve in-silico MS/MS by CFM-ID for BITNDSYDSKLXKB-ZBWTVIFZSA-N
ID: BITNDSYDSKLXKB-ZBWTVIFZSA-N
Comment: Energy2
Num peaks: 31
39.02292652 1.111301746
41.03857658 2.916357235
55.01784114 1.145943555
63.02292652 1.131493836
69.06987671 1.175913703
107.0855268 1.649802605
109.1011768 1.062631682
135.1168269 1.704594949
137.0960915 1.846923651
159.0804414 1.614474369
159.1168269 1.967731308
163.148127 1.372922277
165.1273916 1.944186342
175.148127 2.196443445
177.1637771 2.606001332
191.1430416 2.024787515
199.148127 4.549971291
201.1637771 1.148632555
205.1586917 3.621551181
213.1273916 1.442700585
217.1586917 1.048293959
225.1273916 1.528549139
227.1430416 1.433265859
231.1743418 2.14882425
239.1794272 2.515295855
241.1586917 2.224798915
299.164171 1.581740608
299.2005565 1.390547119
301.1798211 1.721501459
303.1954711 1.09377699
313.1798211 2.435255551

Name: +ve in-silico MS/MS by CFM-ID for AXIMAQIOARWDAI-LYJJHTRHSA-N
ID: AXIMAQIOARWDAI-LYJJHTRHSA-N
Comment: Energy0
Num peaks: 11
123.0804414 0.85195375
259.1692564 0.759136651
283.1692564 1.639129809
285.1849065 2.11897019
287.2005565 1.060714395
293.1899918 6.804442785
295.1692564 1.238954102
301.2162066 1.266428747
311.2005565 35.84442058
313.1798211 2.157696548
329.2111212 26.44095609

Name: +ve in-silico MS/MS by CFM-ID for AXIMAQIOARWDAI-LYJJHTRHSA-N
ID: AXIMAQIOARWDAI-LYJJHTRHSA-N
Comment: Energy1
Num peaks: 31
119.0491413 0.8609119875
127.1117415 0.8569081549
133.0647913 0.8498348381
135.0804414 1.135278374
159.0804414 1.349077185
161.0960915 0.8873392451
171.0804414 0.8325133002
173.0960915 1.099810303
175.1117415 1.965372249
203.1066561 0.911293608
243.1379563 1.214215126
255.1379563 1.594553248
257.1536063 2.092313176
267.1743418 1.796274288
269.1536063 1.347460804
269.1899918 1.165103654
271.1692564 2.182310218
273.1849065 0.9666519809
279.1743418 1.500744429
281.1899918 1.095207447
283.1692564 2.122355916
283.2056419 3.376550234
285.1849065 3.155871661
287.2005565 1.446152318
293.1899918 5.486482242
295.1692564 0.8687281469
299.2005565 0.8829298632
301.2162066 5.576697311
311.2005565 8.923384195
313.1798211 1.435773354
329.2111212 4.534717145

Name: +ve in-silico MS/MS by CFM-ID for AXIMAQIOARWDAI-LYJJHTRHSA-N
ID: AXIMAQIOARWDAI-LYJJHTRHSA-N
Comment: Energy2
Num peaks: 31
39.02292652 1.546575675
49.00727645 1.287850162
51.02292652 2.276041908
53.03857658 1.577046115
65.03857658 1.125329521
105.0334912 1.115615612
107.0491413 1.294490326
109.0647913 1.049497192
109.1011768 1.206015544
123.0804414 2.146100008
135.0804414 1.209602436
173.0960915 1.306428608
175.1117415 1.689835372
177.1273916 1.068123603
201.1273916 1.120522736
239.1430416 1.932203831
241.1586917 1.536356744
253.1586917 1.16057849
255.1743418 1.140704073
265.1586917 1.111896617
267.1743418 2.853787159
269.1536063 1.705800384
269.1899918 2.604909719
273.221292 1.280365954
281.1899918 2.028742927
283.1692564 1.84575181
283.2056419 4.438285619
285.1849065 1.139935742
293.1899918 3.569278899
295.1692564 2.654755812
313.1798211 1.683235651

Name: +ve in-silico MS/MS by CFM-ID for IXJAHNXEZHXBHA-UVNABRGSSA-N
ID: IXJAHNXEZHXBHA-UVNABRGSSA-N
Comment: Energy0
Num peaks: 31
43.05422664 0.5069656396
57.06987671 0.4954381063
71.08552677 0.487242736
83.08552677 0.8874093342
85.10117684 0.6594347205
93.0334912 0.6093824314
97.02840582 1.070875989
97.10117684 0.4869696105
111.0440559 0.4360246633
111.1168269 0.4948264381
123.0440559 0.534644678
123.1168269 0.8935145781
125.0597059 0.4342050352
125.132477 0.6632640326
137.132477 0.4932805357
151.148127 0.487066424
163.075356 0.5330327123
163.148127 0.8822585097
165.0910061 0.4296443471
165.1637771 0.6549085502
175.148127 0.5121968216
177.1637771 2.07906143
191.1794272 0.8556123711
203.1066561 0.534644678
205.1223062 0.4342050352
227.1794272 0.4809035418
245.1899918 0.6523492032
253.1950772 2.98101228
261.1849065 0.4237551938
271.2056419 31.10833241
289.2162066 25.9145572

Name: +ve in-silico MS/MS by CFM-ID for IXJAHNXEZHXBHA-UVNABRGSSA-N
ID: IXJAHNXEZHXBHA-UVNABRGSSA-N
Comment: Energy1
Num peaks: 31
39.02292652 1.20081841
41.03857658 1.030447516
43.05422664 1.343400276
53.00219107 1.445730567
53.03857658 0.994691674
57.06987671 1.258524403
71.08552677 1.138499167
81.06987671 1.734026999
83.08552677 1.398863298
85.10117684 0.9114234554
93.0334912 0.975377701
97.02840582 1.939942844
97.10117684 1.045928098
103.0178411 0.9224218144
111.1168269 1.178678058
121.1011768 1.759314265
123.1168269 1.503317689
125.132477 0.9646951431
137.132477 1.146387804
143.0491413 0.911701905
151.148127 1.07240121
161.132477 1.697053914
163.148127 1.406295239
165.1637771 0.9024347921
173.132477 1.059554866
175.148127 1.069528969
177.1637771 2.811786355
191.1794272 1.902457601
253.1950772 2.239111624
271.2056419 6.157664544
289.2162066 3.690798232

Name: +ve in-silico MS/MS by CFM-ID for IXJAHNXEZHXBHA-UVNABRGSSA-N
ID: IXJAHNXEZHXBHA-UVNABRGSSA-N
Comment: Energy2
Num peaks: 31
39.02292652 3.126289349
41.03857658 3.209035649
43.05422664 3.781848705
53.03857658 2.453603479
55.05422664 1.199937407
57.06987671 2.264579919
69.06987671 1.101919103
71.08552677 1.569328541
79.05422664 1.112179386
93.0334912 1.114879663
93.06987671 1.571943619
95.08552677 1.101919103
97.02840582 2.076482132
97.10117684 1.134339905
105.0334912 1.013037799
105.0698767 1.112179386
109.1011768 1.101919103
111.1168269 2.29812848
119.0855268 1.112179386
123.1168269 1.453208687
125.132477 1.044640701
133.1011768 1.782867276
135.1168269 1.093577965
137.132477 1.79412206
151.148127 1.532853933
163.148127 1.2415859
173.132477 3.703465875
175.148127 1.364292503
185.0960915 1.013037799
187.148127 1.070471586
191.1794272 1.300152501

Name: +ve in-silico MS/MS by CFM-ID for JYGCZJWYAJTITQ-DODVQYCISA-N
ID: JYGCZJWYAJTITQ-DODVQYCISA-N
Comment: Energy0
Num peaks: 25
71.08552677 1.712282455
83.08552677 0.7968656357
85.10117684 1.178074427
125.132477 1.976548017
127.148127 0.8443782333
163.075356 1.789565971
165.0910061 0.8443782333
203.1794272 0.771419418
217.1223062 0.7817244393
219.1379563 0.7916030026
227.1794272 1.549744395
229.1950772 4.063473626
231.2107273 4.767468895
233.1536063 1.114403358
241.1950772 1.201720526
243.2107273 3.301097186
245.2263773 2.02926799
247.1692564 1.273276671
257.1899918 1.564162886
259.1692564 2.388227758
261.1849065 1.701722662
263.2005565 0.8396330331
271.2056419 2.041521202
273.1849065 1.461482183
289.2162066 39.44489038

Name: +ve in-silico MS/MS by CFM-ID for JYGCZJWYAJTITQ-DODVQYCISA-N
ID: JYGCZJWYAJTITQ-DODVQYCISA-N
Comment: Energy1
Num peaks: 31
39.02292652 1.459579059
41.03857658 1.204893518
71.08552677 2.117194854
83.08552677 1.566746724
85.10117684 1.672858494
97.10117684 1.531277481
99.1168269 1.724461777
125.132477 2.22253371
139.148127 1.198561443
163.075356 1.219380148
175.148127 2.969145068
189.0910061 1.360716174
191.1066561 1.238254625
217.1223062 1.451174035
227.1794272 1.580890009
229.1950772 2.476918018
231.1379563 1.351683656
231.2107273 2.902914804
233.1536063 1.363302049
241.1950772 2.460037274
243.2107273 3.922762497
245.1536063 1.359845474
245.2263773 4.379584382
247.1692564 1.784935218
259.1692564 1.560764864
261.1849065 1.12575255
261.221292 1.658514055
263.2005565 1.131630779
271.2056419 2.015993805
273.1849065 1.702258424
289.2162066 5.479409144

Name: +ve in-silico MS/MS by CFM-ID for JYGCZJWYAJTITQ-DODVQYCISA-N
ID: JYGCZJWYAJTITQ-DODVQYCISA-N
Comment: Energy2
Num peaks: 31
39.02292652 6.413631904
41.03857658 2.639016304
51.02292652 1.317253076
55.05422664 2.018625144
67.05422664 1.610319743
69.06987671 1.302761691
71.08552677 1.597769531
77.03857658 2.141821978
79.05422664 1.758361042
81.06987671 4.350367232
83.08552677 2.003114419
85.10117684 1.391865864
131.0855268 1.086012928
147.1168269 2.822396743
149.132477 1.331288838
159.1168269 1.768720476
161.132477 1.161511328
163.148127 1.102433742
171.1168269 1.321300303
173.132477 2.590239649
175.148127 4.028000328
177.1637771 1.510322949
189.1637771 3.634079807
201.1637771 1.546705414
203.1794272 2.30523893
227.1794272 2.173012462
243.2107273 1.224426387
245.1536063 1.514891932
247.1692564 1.102276607
261.1849065 1.225459629
273.1849065 2.233691601

Name: +ve in-silico MS/MS by CFM-ID for KQXBCLPCINRICY-WJPUGNRLSA-N
ID: KQXBCLPCINRICY-WJPUGNRLSA-N
Comment: Energy0
Num peaks: 16
113.0597059 0.837821367
149.0960915 1.511994099
163.1117415 1.190064559
167.1066561 0.7545015217
181.1223062 1.170243815
195.1379563 0.8915794876
217.1586917 0.9913147567
255.1743418 0.9876126377
269.1899918 3.852296066
287.164171 1.597232451
297.1849065 14.54708627
299.2005565 1.979753564
301.2162066 0.8145368365
311.2005565 2.562409847
313.1798211 1.704407115
329.2111212 45.0842173

Name: +ve in-silico MS/MS by CFM-ID for KQXBCLPCINRICY-WJPUGNRLSA-N
ID: KQXBCLPCINRICY-WJPUGNRLSA-N
Comment: Energy1
Num peaks: 31
43.05422664 1.813680322
113.0597059 0.9275437288
135.0804414 2.326676156
147.0804414 1.461347442
149.0960915 3.568737277
161.0960915 1.262969828
163.1117415 3.081297375
165.0910061 0.9374898414
167.1066561 1.482913001
179.1066561 1.078688322
181.1223062 2.162934225
193.1223062 1.344783452
195.1379563 2.256971336
201.1273916 1.134067464
203.1430416 1.1199358
215.1430416 1.1485529
217.1586917 1.427743609
225.1273916 1.816610638
227.1430416 1.331717201
229.1586917 2.174853296
241.1586917 0.9957018809
255.1743418 0.8978631006
269.1899918 3.898051346
285.148521 1.205401741
287.164171 2.632423849
297.1849065 5.288525921
299.2005565 1.014491093
301.2162066 1.018992527
311.2005565 2.67691286
313.1798211 2.194150607
329.2111212 8.203296424

Name: +ve in-silico MS/MS by CFM-ID for KQXBCLPCINRICY-WJPUGNRLSA-N
ID: KQXBCLPCINRICY-WJPUGNRLSA-N
Comment: Energy2
Num peaks: 31
39.02292652 6.862999237
41.03857658 1.65273757
43.05422664 1.883303728
51.02292652 1.194196502
65.03857658 6.277152238
67.05422664 2.217973771
69.06987671 1.46152062
81.0334912 0.9941754974
95.04914126 1.941822384
107.0855268 1.657161007
131.0855268 1.394520056
133.1011768 3.441728236
135.0804414 1.222806436
135.1168269 2.121154365
149.0960915 1.455837861
161.0960915 1.336031845
163.1117415 3.359761734
199.1117415 1.497546402
201.1273916 1.793008034
227.1430416 1.441337329
229.1586917 1.574552543
231.1743418 1.083739417
239.1794272 2.392667166
241.1586917 1.071130361
243.1743418 0.9742977146
251.1794272 1.30843773
253.1586917 1.743525727
255.1743418 0.9227161855
269.1899918 0.9178199648
281.1899918 1.779296544
313.1798211 2.277198104

Name: +ve in-silico MS/MS by CFM-ID for IHPHTXNABFCIOO-GBBGEASQSA-N
ID: IHPHTXNABFCIOO-GBBGEASQSA-N
Comment: Energy0
Num peaks: 21
53.03857658 1.299425893
55.05422664 1.055093334
81.06987671 0.6040627782
83.08552677 1.351265369
95.08552677 0.6005574878
135.1168269 0.767821394
155.1066561 0.534529495
203.1794272 0.7704474883
243.1743418 0.9071458699
245.1899918 1.115788661
247.2056419 0.9156916769
253.1950772 2.415607304
255.1743418 1.664298678
257.1899918 1.331205115
259.2056419 0.9475865084
261.1849065 0.7795158815
261.221292 0.9301147049
263.2005565 0.7791081154
271.2056419 29.40509302
273.1849065 4.410164462
289.2162066 27.51094005

Name: +ve in-silico MS/MS by CFM-ID for IHPHTXNABFCIOO-GBBGEASQSA-N
ID: IHPHTXNABFCIOO-GBBGEASQSA-N
Comment: Energy1
Num peaks: 31
51.02292652 1.605051226
53.03857658 4.021675719
55.05422664 3.141812971
67.05422664 0.9711070591
69.06987671 1.035378582
81.06987671 1.285854317
83.08552677 1.654854961
93.06987671 1.011401357
135.1168269 1.024142189
187.148127 1.323135639
199.148127 0.9974658212
201.1273916 0.9565319461
201.1637771 1.939128623
203.1066561 0.8468625411
203.1794272 2.251245519
215.1430416 0.832949999
219.1379563 1.034174982
227.1794272 1.085082418
229.1950772 0.8435562979
239.1794272 1.118455607
243.1743418 1.250598687
243.2107273 1.653883256
245.1899918 1.661135082
253.1950772 2.809069361
255.1743418 2.744680827
257.1899918 1.199904934
259.2056419 1.358982276
261.221292 2.22456172
271.2056419 10.69154835
273.1849065 2.749755311
289.2162066 3.989956979

Name: +ve in-silico MS/MS by CFM-ID for IHPHTXNABFCIOO-GBBGEASQSA-N
ID: IHPHTXNABFCIOO-GBBGEASQSA-N
Comment: Energy2
Num peaks: 31
39.02292652 1.584470877
41.03857658 0.9404386409
49.00727645 1.286858077
51.02292652 4.189555578
53.03857658 13.47006674
55.05422664 3.929734071
57.06987671 1.076522896
65.03857658 0.9157960167
67.05422664 1.484410225
81.06987671 1.15600799
121.0647913 0.901754954
121.1011768 0.85616977
147.1168269 1.106594883
149.0960915 0.901754954
149.132477 0.85616977
173.0960915 0.8447095474
187.148127 1.670383214
189.1637771 1.050262425
201.1273916 1.019430121
203.1430416 1.13842785
215.1430416 1.084944493
217.1223062 0.9457330766
225.1637771 1.724501054
227.1794272 1.095123106
229.1950772 1.349818444
243.1743418 1.211079345
243.2107273 1.636648369
245.1899918 0.9445968365
255.1743418 1.721097053
259.2056419 0.8531792081
273.1849065 1.87713371

Name: +ve in-silico MS/MS by CFM-ID for WRYKUJXIOXKRKR-YRILPIOLSA-N
ID: WRYKUJXIOXKRKR-YRILPIOLSA-N
Comment: Energy0
Num peaks: 6
241.1586917 1.155749554
269.1536063 1.241555654
279.1743418 3.486885753
293.1899918 10.11174862
295.1692564 2.07565695
311.2005565 63.39594499

Name: +ve in-silico MS/MS by CFM-ID for WRYKUJXIOXKRKR-YRILPIOLSA-N
ID: WRYKUJXIOXKRKR-YRILPIOLSA-N
Comment: Energy1
Num peaks: 31
39.02292652 0.9313568483
41.03857658 1.8880893
55.05422664 1.068811891
69.0334912 1.199150108
71.04914126 0.8128676344
97.10117684 0.744155069
215.1066561 0.8392897508
223.148127 0.7746114015
237.1273916 2.755801573
239.1430416 3.206047207
241.1586917 6.157714181
243.1743418 1.530216705
251.1430416 5.044370159
253.1586917 6.143248553
255.1743418 3.778318054
257.1536063 0.8392897508
257.1899918 1.749440082
259.2056419 1.8542382
267.1379563 2.384740681
267.1743418 0.8500927603
269.1536063 4.049072434
271.1692564 1.931521986
279.1743418 2.804548531
281.1536063 1.110673896
281.1899918 1.739529484
283.1692564 1.173463188
283.2056419 7.06830585
285.1849065 1.478293235
293.1899918 3.093757252
295.1692564 1.727389363
311.2005565 9.781098163

Name: +ve in-silico MS/MS by CFM-ID for WRYKUJXIOXKRKR-YRILPIOLSA-N
ID: WRYKUJXIOXKRKR-YRILPIOLSA-N
Comment: Energy2
Num peaks: 31
39.02292652 1.990922835
41.03857658 2.290719854
55.05422664 0.9936304053
67.05422664 1.579451046
143.0855268 3.782119468
145.1011768 1.238527914
167.0855268 1.639577208
169.1011768 1.907776362
181.1011768 3.390995266
187.148127 1.269006351
209.132477 3.054580678
213.1637771 1.268820049
215.1066561 1.004167062
221.0960915 1.129011254
221.132477 1.993673851
223.148127 2.098711316
227.1430416 1.706769843
237.1273916 2.492348322
239.1430416 2.018629296
241.1586917 1.703062617
243.1743418 1.070885926
249.1273916 1.043965393
257.1536063 1.004167062
263.1430416 1.03138374
263.1794272 1.746418003
269.1536063 1.676690177
271.1692564 1.119576024
277.1586917 2.754475885
283.1692564 1.683781885
285.1849065 1.22154807
295.1692564 3.69444334

Name: +ve in-silico MS/MS by CFM-ID for XZMYHERPNCJEBG-SFTDATJTSA-N
ID: XZMYHERPNCJEBG-SFTDATJTSA-N
Comment: Energy0
Num peaks: 6
149.0597059 1.738087581
151.075356 2.421539366
285.148521 1.995372355
287.164171 6.475159523
311.2005565 1.534340463
329.2111212 72.43930338

Name: +ve in-silico MS/MS by CFM-ID for XZMYHERPNCJEBG-SFTDATJTSA-N
ID: XZMYHERPNCJEBG-SFTDATJTSA-N
Comment: Energy1
Num peaks: 30
39.02292652 0.9986868801
41.03857658 1.316045614
43.05422664 3.706352311
45.06987671 0.8733147679
55.05422664 1.80678593
57.06987671 1.057900231
67.05422664 0.9408857172
69.06987671 0.7219917172
81.06987671 1.46875579
83.08552677 3.847918321
85.10117684 1.317631908
149.0597059 0.7740871336
151.075356 1.874534723
165.0910061 1.418609627
243.1379563 0.8721494967
255.1379563 0.9572250309
257.1536063 3.134388305
259.1692564 2.905147766
271.1328709 0.7050179272
273.148521 1.156405222
283.2056419 0.7211848859
285.148521 3.608666991
287.164171 9.895297196
289.1798211 1.298519226
297.1849065 0.8807843403
299.2005565 3.754869953
301.2162066 6.089637746
311.2005565 1.018846152
313.1798211 1.697237072
329.2111212 19.48540751

Name: +ve in-silico MS/MS by CFM-ID for XZMYHERPNCJEBG-SFTDATJTSA-N
ID: XZMYHERPNCJEBG-SFTDATJTSA-N
Comment: Energy2
Num peaks: 31
39.02292652 1.945844747
41.03857658 2.960854586
43.05422664 1.525917537
55.05422664 10.94335717
57.06987671 7.187353669
65.03857658 4.175775221
67.05422664 4.150796208
69.06987671 2.029695022
79.05422664 1.834814016
81.06987671 6.246896934
83.08552677 3.343408535
85.10117684 1.358346203
89.03857658 2.733534596
91.05422664 2.558679226
97.06479133 1.523516372
119.0491413 1.736712987
123.0804414 0.8998138344
137.0960915 0.8168285639
147.0440559 3.146896047
153.0910061 1.056845719
161.0597059 0.9772954965
169.1223062 0.9803675567
215.1430416 0.9698264103
217.1586917 0.93756861
273.148521 0.9275020356
273.221292 0.8839964168
297.1849065 1.293156317
299.164171 0.8746102574
301.1798211 0.9954212924
311.2005565 2.894906817
313.1798211 3.854091799

Name: +ve in-silico MS/MS by CFM-ID for WMEDLAURVXZWQZ-DGUWLTKGSA-N
ID: WMEDLAURVXZWQZ-DGUWLTKGSA-N
Comment: Energy0
Num peaks: 12
55.05422664 0.9832229971
123.1168269 1.048473081
229.1950772 1.023004646
235.1692564 0.7387138504
241.1950772 1.889462657
243.2107273 14.58527312
245.2263773 2.285132835
247.1692564 0.9950637298
261.1849065 1.029344955
271.2056419 13.08844618
273.1849065 1.468141167
289.2162066 40.96135063

Name: +ve in-silico MS/MS by CFM-ID for WMEDLAURVXZWQZ-DGUWLTKGSA-N
ID: WMEDLAURVXZWQZ-DGUWLTKGSA-N
Comment: Energy1
Num peaks: 31
53.03857658 1.442348144
55.05422664 1.748705954
59.01275576 0.8477070515
67.05422664 1.305592728
69.06987671 1.344279209
107.0855268 1.952632068
109.1011768 1.51909937
119.0855268 0.9617784298
121.1011768 2.108555652
123.1168269 1.94594376
135.1168269 1.947568485
137.132477 1.51909937
167.1066561 0.7986626489
201.1637771 1.078565747
213.1637771 0.8561471727
215.1794272 1.370240189
217.1950772 0.7512090503
227.1794272 1.464419943
229.1950772 1.254262818
235.1692564 0.7986626489
241.1950772 1.897003035
243.2107273 13.84181369
245.1536063 0.8510923957
245.2263773 3.962727291
247.1692564 1.381099752
253.1950772 0.9646982711
259.1692564 0.9202251195
261.1849065 1.043647212
271.2056419 8.019879497
273.1849065 1.822011437
289.2162066 8.490776442

Name: +ve in-silico MS/MS by CFM-ID for WMEDLAURVXZWQZ-DGUWLTKGSA-N
ID: WMEDLAURVXZWQZ-DGUWLTKGSA-N
Comment: Energy2
Num peaks: 31
39.02292652 2.495838267
41.03857658 1.642599751
53.03857658 1.720460873
55.05422664 1.532169438
65.03857658 2.146618636
67.05422664 1.339985505
79.05422664 1.300964014
105.0698767 1.802544462
107.0855268 4.523565181
109.1011768 1.698360198
121.1011768 3.020171793
123.1168269 1.669233869
133.1011768 2.445969212
135.1168269 3.905398605
137.132477 1.698360198
175.148127 2.086837026
189.1637771 1.704571119
201.1637771 1.885934589
213.1637771 1.714362858
215.1794272 3.897259068
217.1950772 2.028760285
219.2107273 1.902244737
227.1794272 0.9368573488
229.1950772 3.140362067
241.1586917 1.925975985
241.1950772 1.984181162
243.1743418 2.859070279
245.2263773 1.80208729
259.1692564 1.192742033
263.2005565 0.8854166096
273.1849065 3.901220319

Name: +ve in-silico MS/MS by CFM-ID for BWHZURYINQNHCL-HPMXEOQNSA-N
ID: BWHZURYINQNHCL-HPMXEOQNSA-N
Comment: Energy0
Num peaks: 31
41.03857658 0.5682996666
45.0334912 0.8524953161
55.05422664 0.5448240281
57.0334912 0.6343359773
67.05422664 0.9855881402
69.06987671 0.7151026474
75.04405588 0.855256996
115.0389705 0.8265182504
117.0698767 0.545130023
129.0546206 1.334063364
129.0698767 0.6823393245
157.1011768 0.5439831528
171.1168269 0.5439831528
185.1172208 0.6809007604
185.132477 0.5439831528
199.148127 1.462181941
213.1637771 2.434802363
235.1328709 0.5439831528
247.1328709 0.5439831528
259.1328709 0.9853558819
261.148521 0.7314386713
273.148521 0.5439831528
283.2056419 1.124695097
285.221292 0.7012540326
287.164171 0.5439831528
299.164171 0.5889229904
301.1798211 0.7970761611
303.1954711 0.6813195744
311.2005565 6.024346361
313.1798211 3.867400362
329.2111212 39.4792171

Name: +ve in-silico MS/MS by CFM-ID for BWHZURYINQNHCL-HPMXEOQNSA-N
ID: BWHZURYINQNHCL-HPMXEOQNSA-N
Comment: Energy1
Num peaks: 31
39.02292652 0.8608518779
41.03857658 0.9586857145
55.05422664 0.8589884249
65.03857658 1.527030476
67.05422664 1.469328928
93.06987671 1.257800468
105.0698767 1.064467936
117.0698767 1.120758034
125.0233204 1.17913612
129.0546206 1.528438815
129.0698767 0.9150709132
143.0855268 1.463720942
199.1328709 0.987108952
199.148127 2.546735823
211.148127 1.294703335
213.1637771 4.409445427
223.148127 2.638967621
225.1637771 3.556551117
227.1794272 2.867032401
229.1950772 2.63855228
231.2107273 1.67004202
247.1328709 0.8454616107
257.1172208 1.337926442
259.1328709 1.10869759
287.164171 0.8454616107
299.2005565 1.270232845
301.1798211 0.8828913779
301.2162066 1.506576338
311.2005565 2.651436952
313.1798211 1.912783415
329.2111212 2.918155792

Name: +ve in-silico MS/MS by CFM-ID for BWHZURYINQNHCL-HPMXEOQNSA-N
ID: BWHZURYINQNHCL-HPMXEOQNSA-N
Comment: Energy2
Num peaks: 31
39.02292652 3.870304843
41.03857658 3.077908741
43.05422664 1.101537196
51.02292652 1.859846899
53.00219107 0.9716495759
53.03857658 1.113355026
55.05422664 1.343787488
65.03857658 1.2196981
67.05422664 1.57936042
79.05422664 1.17386618
93.06987671 1.203181816
105.0698767 1.209884573
117.0698767 2.051723755
129.0698767 1.027893859
143.0855268 1.129758408
157.1011768 1.16989045
171.1168269 1.16989045
185.132477 1.16989045
197.132477 1.266316588
199.148127 3.176479228
211.148127 1.408353627
215.1794272 1.08805607
223.148127 1.726780189
225.1637771 2.281372309
227.1794272 2.685211946
229.1950772 1.663604546
235.1328709 1.16989045
247.1328709 1.16989045
259.1328709 0.9475915839
273.148521 1.16989045
287.164171 1.16989045

Name: +ve in-silico MS/MS by CFM-ID for BWHZURYINQNHCL-FZEFPESISA-N
ID: BWHZURYINQNHCL-FZEFPESISA-N
Comment: Energy0
Num peaks: 31
41.03857658 0.5682996666
45.0334912 0.8524953161
55.05422664 0.5448240281
57.0334912 0.6343359773
67.05422664 0.9855881402
69.06987671 0.7151026474
75.04405588 0.855256996
115.0389705 0.8265182504
117.0698767 0.545130023
129.0546206 1.334063364
129.0698767 0.6823393245
157.1011768 0.5439831528
171.1168269 0.5439831528
185.1172208 0.6809007604
185.132477 0.5439831528
199.148127 1.462181941
213.1637771 2.434802363
235.1328709 0.5439831528
247.1328709 0.5439831528
259.1328709 0.9853558819
261.148521 0.7314386713
273.148521 0.5439831528
283.2056419 1.124695097
285.221292 0.7012540326
287.164171 0.5439831528
299.164171 0.5889229904
301.1798211 0.7970761611
303.1954711 0.6813195744
311.2005565 6.024346361
313.1798211 3.867400362
329.2111212 39.4792171

Name: +ve in-silico MS/MS by CFM-ID for BWHZURYINQNHCL-FZEFPESISA-N
ID: BWHZURYINQNHCL-FZEFPESISA-N
Comment: Energy1
Num peaks: 31
39.02292652 0.8608518779
41.03857658 0.9586857145
55.05422664 0.8589884249
65.03857658 1.527030476
67.05422664 1.469328928
93.06987671 1.257800468
105.0698767 1.064467936
117.0698767 1.120758034
125.0233204 1.17913612
129.0546206 1.528438815
129.0698767 0.9150709132
143.0855268 1.463720942
199.1328709 0.987108952
199.148127 2.546735823
211.148127 1.294703335
213.1637771 4.409445427
223.148127 2.638967621
225.1637771 3.556551117
227.1794272 2.867032401
229.1950772 2.63855228
231.2107273 1.67004202
247.1328709 0.8454616107
257.1172208 1.337926442
259.1328709 1.10869759
287.164171 0.8454616107
299.2005565 1.270232845
301.1798211 0.8828913779
301.2162066 1.506576338
311.2005565 2.651436952
313.1798211 1.912783415
329.2111212 2.918155792

Name: +ve in-silico MS/MS by CFM-ID for BWHZURYINQNHCL-FZEFPESISA-N
ID: BWHZURYINQNHCL-FZEFPESISA-N
Comment: Energy2
Num peaks: 31
39.02292652 3.870304843
41.03857658 3.077908741
43.05422664 1.101537196
51.02292652 1.859846899
53.00219107 0.9716495759
53.03857658 1.113355026
55.05422664 1.343787488
65.03857658 1.2196981
67.05422664 1.57936042
79.05422664 1.17386618
93.06987671 1.203181816
105.0698767 1.209884573
117.0698767 2.051723755
129.0698767 1.027893859
143.0855268 1.129758408
157.1011768 1.16989045
171.1168269 1.16989045
185.132477 1.16989045
197.132477 1.266316588
199.148127 3.176479228
211.148127 1.408353627
215.1794272 1.08805607
223.148127 1.726780189
225.1637771 2.281372309
227.1794272 2.685211946
229.1950772 1.663604546
235.1328709 1.16989045
247.1328709 1.16989045
259.1328709 0.9475915839
273.148521 1.16989045
287.164171 1.16989045

Name: +ve in-silico MS/MS by CFM-ID for BWHZURYINQNHCL-QOJNPXKOSA-N
ID: BWHZURYINQNHCL-QOJNPXKOSA-N
Comment: Energy0
Num peaks: 31
41.03857658 0.5682996666
45.0334912 0.8524953161
55.05422664 0.5448240281
57.0334912 0.6343359773
67.05422664 0.9855881402
69.06987671 0.7151026474
75.04405588 0.855256996
115.0389705 0.8265182504
117.0698767 0.545130023
129.0546206 1.334063364
129.0698767 0.6823393245
157.1011768 0.5439831528
171.1168269 0.5439831528
185.1172208 0.6809007604
185.132477 0.5439831528
199.148127 1.462181941
213.1637771 2.434802363
235.1328709 0.5439831528
247.1328709 0.5439831528
259.1328709 0.9853558819
261.148521 0.7314386713
273.148521 0.5439831528
283.2056419 1.124695097
285.221292 0.7012540326
287.164171 0.5439831528
299.164171 0.5889229904
301.1798211 0.7970761611
303.1954711 0.6813195744
311.2005565 6.024346361
313.1798211 3.867400362
329.2111212 39.4792171

Name: +ve in-silico MS/MS by CFM-ID for BWHZURYINQNHCL-QOJNPXKOSA-N
ID: BWHZURYINQNHCL-QOJNPXKOSA-N
Comment: Energy1
Num peaks: 31
39.02292652 0.8608518779
41.03857658 0.9586857145
55.05422664 0.8589884249
65.03857658 1.527030476
67.05422664 1.469328928
93.06987671 1.257800468
105.0698767 1.064467936
117.0698767 1.120758034
125.0233204 1.17913612
129.0546206 1.528438815
129.0698767 0.9150709132
143.0855268 1.463720942
199.1328709 0.987108952
199.148127 2.546735823
211.148127 1.294703335
213.1637771 4.409445427
223.148127 2.638967621
225.1637771 3.556551117
227.1794272 2.867032401
229.1950772 2.63855228
231.2107273 1.67004202
247.1328709 0.8454616107
257.1172208 1.337926442
259.1328709 1.10869759
287.164171 0.8454616107
299.2005565 1.270232845
301.1798211 0.8828913779
301.2162066 1.506576338
311.2005565 2.651436952
313.1798211 1.912783415
329.2111212 2.918155792

Name: +ve in-silico MS/MS by CFM-ID for BWHZURYINQNHCL-QOJNPXKOSA-N
ID: BWHZURYINQNHCL-QOJNPXKOSA-N
Comment: Energy2
Num peaks: 31
39.02292652 3.870304843
41.03857658 3.077908741
43.05422664 1.101537196
51.02292652 1.859846899
53.00219107 0.9716495759
53.03857658 1.113355026
55.05422664 1.343787488
65.03857658 1.2196981
67.05422664 1.57936042
79.05422664 1.17386618
93.06987671 1.203181816
105.0698767 1.209884573
117.0698767 2.051723755
129.0698767 1.027893859
143.0855268 1.129758408
157.1011768 1.16989045
171.1168269 1.16989045
185.132477 1.16989045
197.132477 1.266316588
199.148127 3.176479228
211.148127 1.408353627
215.1794272 1.08805607
223.148127 1.726780189
225.1637771 2.281372309
227.1794272 2.685211946
229.1950772 1.663604546
235.1328709 1.16989045
247.1328709 1.16989045
259.1328709 0.9475915839
273.148521 1.16989045
287.164171 1.16989045

Name: +ve in-silico MS/MS by CFM-ID for PMASCARXOAUEEW-VOTSOKGWSA-N
ID: PMASCARXOAUEEW-VOTSOKGWSA-N
Comment: Energy0
Num peaks: 6
57.06987671 20.37553192
74.0964258 14.42813175
193.0859207 3.328042109
221.0808353 11.86018972
262.1437699 1.24918612
294.1699847 30.99487654

Name: +ve in-silico MS/MS by CFM-ID for PMASCARXOAUEEW-VOTSOKGWSA-N
ID: PMASCARXOAUEEW-VOTSOKGWSA-N
Comment: Energy1
Num peaks: 13
41.03857658 1.391461386
43.05422664 2.182201868
45.06987671 1.237047162
57.06987671 36.76577137
72.08077574 0.8732345615
74.0964258 17.17544605
167.0702706 1.19001309
177.0546206 1.122238422
193.0859207 5.029795857
221.0808353 8.487207094
250.1437699 0.9253890312
252.1230345 0.9312196944
294.1699847 3.264112842

Name: +ve in-silico MS/MS by CFM-ID for PMASCARXOAUEEW-VOTSOKGWSA-N
ID: PMASCARXOAUEEW-VOTSOKGWSA-N
Comment: Energy2
Num peaks: 17
15.02292652 1.461945812
41.00219107 2.03118282
41.03857658 19.35983625
43.05422664 1.915632341
55.05422664 1.90443867
57.06987671 37.00262717
58.06512568 1.210978493
74.0964258 2.027250524
137.0597059 0.9268863741
161.0597059 0.9802091891
163.075356 1.484567161
167.0702706 2.058373803
177.0546206 1.729958656
179.0702706 1.22296589
191.0702706 1.722237869
193.0859207 2.599909178
221.0808353 1.092118253

Name: +ve in-silico MS/MS by CFM-ID for BFGFXYUDHGJDNW-ZACMJQCDSA-N
ID: BFGFXYUDHGJDNW-ZACMJQCDSA-N
Comment: Energy0
Num peaks: 31
41.03857658 0.8233753818
43.05422664 0.6010757629
55.05422664 0.4453291269
73.02840582 0.5333467817
81.06987671 0.7984191279
83.08552677 0.5918476769
85.02840582 0.5123877144
109.1011768 0.4450155982
121.1011768 0.8060888191
123.1168269 0.5983670932
125.0597059 0.5376120641
135.1168269 0.4450155982
149.132477 0.4450155982
161.132477 0.8060888191
163.148127 0.5983670932
165.0910061 0.5472037253
175.148127 0.4450155982
201.1637771 0.8060888191
203.1794272 0.5983670932
205.1223062 0.5472037253
213.1637771 0.6307240961
215.1794272 2.529100293
229.1950772 1.060084976
239.1794272 3.282440426
241.1950772 0.799579601
245.1536063 0.5472037253
257.1899918 22.38165731
259.2056419 2.792774695
261.221292 1.384387888
271.2056419 2.918551244
289.2162066 23.28564159

Name: +ve in-silico MS/MS by CFM-ID for BFGFXYUDHGJDNW-ZACMJQCDSA-N
ID: BFGFXYUDHGJDNW-ZACMJQCDSA-N
Comment: Energy1
Num peaks: 31
39.02292652 2.220139055
41.03857658 1.492473695
53.03857658 0.9085846422
55.05422664 0.9909277717
69.06987671 0.9372346443
79.05422664 1.825641933
81.06987671 1.204396798
83.01275576 1.036697387
109.1011768 0.9831085169
119.0855268 1.926424099
121.1011768 1.289201106
123.0440559 1.036536642
135.0804414 0.9325283639
135.1168269 0.9831085169
149.132477 0.9831085169
159.1168269 1.7004799
161.132477 1.289201106
163.075356 1.08463007
175.1117415 0.9325283639
175.148127 0.9831085169
189.1637771 0.9831085169
199.148127 1.555749975
201.1637771 1.289201106
203.1066561 1.08463007
205.1223062 0.8987988477
213.1637771 1.071332359
215.1794272 4.944462933
229.1950772 4.178020519
257.1899918 2.989727094
271.2056419 1.634862447
289.2162066 3.363797017

Name: +ve in-silico MS/MS by CFM-ID for BFGFXYUDHGJDNW-ZACMJQCDSA-N
ID: BFGFXYUDHGJDNW-ZACMJQCDSA-N
Comment: Energy2
Num peaks: 31
39.02292652 4.733479822
41.03857658 2.495266133
53.03857658 2.677225026
55.01784114 1.955355249
55.05422664 1.282154163
65.03857658 1.075377386
79.05422664 1.740677282
93.06987671 2.228442241
95.04914126 1.308079765
105.0698767 1.081165017
109.1011768 1.355971071
119.0855268 2.404397032
121.1011768 1.098313757
133.1011768 2.228442241
135.0804414 2.004757489
135.1168269 1.355971071
149.132477 1.355971071
159.1168269 1.620643173
161.132477 1.098313757
173.132477 1.812269473
175.1117415 2.004757489
175.148127 1.355971071
189.1637771 1.355971071
201.1637771 1.098313757
213.1637771 2.739537079
215.1430416 1.514906705
215.1794272 3.408739648
217.1950772 2.020825307
227.1794272 1.023815504
229.1950772 2.838938797
241.1950772 1.068570413

Name: +ve in-silico MS/MS by CFM-ID for BWHZURYINQNHCL-RGOVZJGCSA-N
ID: BWHZURYINQNHCL-RGOVZJGCSA-N
Comment: Energy0
Num peaks: 31
41.03857658 0.5682996666
45.0334912 0.8524953161
55.05422664 0.5448240281
57.0334912 0.6343359773
67.05422664 0.9855881402
69.06987671 0.7151026474
75.04405588 0.855256996
115.0389705 0.8265182504
117.0698767 0.545130023
129.0546206 1.334063364
129.0698767 0.6823393245
157.1011768 0.5439831528
171.1168269 0.5439831528
185.1172208 0.6809007604
185.132477 0.5439831528
199.148127 1.462181941
213.1637771 2.434802363
235.1328709 0.5439831528
247.1328709 0.5439831528
259.1328709 0.9853558819
261.148521 0.7314386713
273.148521 0.5439831528
283.2056419 1.124695097
285.221292 0.7012540326
287.164171 0.5439831528
299.164171 0.5889229904
301.1798211 0.7970761611
303.1954711 0.6813195744
311.2005565 6.024346361
313.1798211 3.867400362
329.2111212 39.4792171

Name: +ve in-silico MS/MS by CFM-ID for BWHZURYINQNHCL-RGOVZJGCSA-N
ID: BWHZURYINQNHCL-RGOVZJGCSA-N
Comment: Energy1
Num peaks: 31
39.02292652 0.8608518779
41.03857658 0.9586857145
55.05422664 0.8589884249
65.03857658 1.527030476
67.05422664 1.469328928
93.06987671 1.257800468
105.0698767 1.064467936
117.0698767 1.120758034
125.0233204 1.17913612
129.0546206 1.528438815
129.0698767 0.9150709132
143.0855268 1.463720942
199.1328709 0.987108952
199.148127 2.546735823
211.148127 1.294703335
213.1637771 4.409445427
223.148127 2.638967621
225.1637771 3.556551117
227.1794272 2.867032401
229.1950772 2.63855228
231.2107273 1.67004202
247.1328709 0.8454616107
257.1172208 1.337926442
259.1328709 1.10869759
287.164171 0.8454616107
299.2005565 1.270232845
301.1798211 0.8828913779
301.2162066 1.506576338
311.2005565 2.651436952
313.1798211 1.912783415
329.2111212 2.918155792

Name: +ve in-silico MS/MS by CFM-ID for BWHZURYINQNHCL-RGOVZJGCSA-N
ID: BWHZURYINQNHCL-RGOVZJGCSA-N
Comment: Energy2
Num peaks: 31
39.02292652 3.870304843
41.03857658 3.077908741
43.05422664 1.101537196
51.02292652 1.859846899
53.00219107 0.9716495759
53.03857658 1.113355026
55.05422664 1.343787488
65.03857658 1.2196981
67.05422664 1.57936042
79.05422664 1.17386618
93.06987671 1.203181816
105.0698767 1.209884573
117.0698767 2.051723755
129.0698767 1.027893859
143.0855268 1.129758408
157.1011768 1.16989045
171.1168269 1.16989045
185.132477 1.16989045
197.132477 1.266316588
199.148127 3.176479228
211.148127 1.408353627
215.1794272 1.08805607
223.148127 1.726780189
225.1637771 2.281372309
227.1794272 2.685211946
229.1950772 1.663604546
235.1328709 1.16989045
247.1328709 1.16989045
259.1328709 0.9475915839
273.148521 1.16989045
287.164171 1.16989045

Name: +ve in-silico MS/MS by CFM-ID for HZVYPEZYCVDZGG-ONEGZZNKSA-N
ID: HZVYPEZYCVDZGG-ONEGZZNKSA-N
Comment: Energy0
Num peaks: 31
57.06987671 1.381202116
59.01275576 0.5449959516
59.08552677 0.4293043953
71.08552677 0.5172068937
85.10117684 0.4938429377
99.1168269 0.5011003814
113.132477 0.5027811038
127.148127 0.5084808433
139.148127 0.9383626477
141.1637771 0.6707937506
147.0440559 0.5494324739
149.0597059 0.4832985891
153.1637771 0.5180397063
165.1637771 0.5180397063
177.1637771 0.5180397063
189.1637771 0.5180397063
201.1637771 0.7940208596
215.1794272 0.4799327613
227.1430416 0.8762815617
227.1794272 0.7472862721
229.1586917 0.8344587638
229.1950772 2.784384756
231.1379563 0.7399205671
241.1950772 0.7915452965
243.2107273 6.54551159
245.1536063 0.8972054153
245.2263773 0.7617111088
247.1692564 1.478820894
253.1950772 2.768039236
271.2056419 19.8566074
289.2162066 29.37664731

Name: +ve in-silico MS/MS by CFM-ID for HZVYPEZYCVDZGG-ONEGZZNKSA-N
ID: HZVYPEZYCVDZGG-ONEGZZNKSA-N
Comment: Energy1
Num peaks: 31
39.02292652 1.044409875
41.03857658 1.404409402
55.05422664 1.374379814
57.06987671 3.936969703
71.08552677 1.175298877
85.10117684 1.077170067
87.04405588 0.799303697
99.1168269 0.9685764694
113.132477 0.9894646413
127.148127 1.030731297
137.132477 1.613434294
139.148127 1.549596047
141.1637771 0.8754627114
153.1637771 1.181678378
165.1637771 1.181678378
171.1168269 1.11226248
177.1637771 1.181678378
185.132477 1.533665394
187.148127 0.8128100456
189.1637771 1.181678378
201.1637771 1.421645178
215.1794272 1.801123579
227.1794272 1.175236192
229.1950772 4.216943445
231.1379563 1.065412134
241.1950772 0.7875448364
243.2107273 5.704885963
245.2263773 1.19892084
253.1950772 0.9999621058
271.2056419 3.866959764
289.2162066 3.621606977

Name: +ve in-silico MS/MS by CFM-ID for HZVYPEZYCVDZGG-ONEGZZNKSA-N
ID: HZVYPEZYCVDZGG-ONEGZZNKSA-N
Comment: Energy2
Num peaks: 31
39.02292652 1.179205469
41.03857658 3.438274125
53.03857658 1.756764265
55.05422664 3.189317021
57.06987671 8.944124846
65.03857658 1.392464537
69.06987671 1.841350091
71.08552677 1.089099916
77.03857658 1.520743642
83.08552677 1.16800354
89.03857658 1.252356629
103.0542266 1.31682653
115.0542266 1.187390349
125.132477 0.9920041126
139.148127 1.308253019
143.0855268 1.246036661
151.148127 0.9920041126
153.1637771 1.615160728
157.1011768 1.246036661
163.148127 0.9920041126
165.1637771 1.615160728
171.1168269 3.348217017
175.148127 0.9920041126
177.1637771 1.615160728
185.132477 2.627685018
187.148127 1.151645337
189.1637771 1.615160728
201.1637771 1.46230115
215.1794272 1.426046875
227.1794272 1.063085698
241.1950772 1.346220898

Name: +ve in-silico MS/MS by CFM-ID for PUOMIIWLYNXGKP-VRZSJZFSSA-N
ID: PUOMIIWLYNXGKP-VRZSJZFSSA-N
Comment: Energy0
Num peaks: 29
53.03857658 3.225248986
55.05422664 1.579149117
57.06987671 0.8467690111
73.02840582 0.6525103454
87.04405588 0.6465082133
147.0804414 0.6081943023
213.1273916 0.5328318825
241.1586917 0.9106908092
253.1586917 0.7760175492
255.1379563 0.6855328043
255.1743418 3.55724736
257.1536063 0.6308245685
257.1899918 0.6879681455
269.1899918 0.9914590837
279.1743418 4.009982929
281.1536063 0.5356832107
281.1899918 1.500687577
283.1692564 0.6973637567
285.148521 0.7460378513
287.164171 0.9694661597
289.1798211 1.89908218
297.1849065 18.61182896
299.2005565 2.615840429
301.1798211 0.5861687641
301.2162066 1.553343027
303.1954711 0.7327609
311.2005565 5.637489463
313.1798211 3.756774056
329.2111212 19.88086987

Name: +ve in-silico MS/MS by CFM-ID for PUOMIIWLYNXGKP-VRZSJZFSSA-N
ID: PUOMIIWLYNXGKP-VRZSJZFSSA-N
Comment: Energy1
Num peaks: 31
51.02292652 1.324733137
53.03857658 3.309580739
55.05422664 4.954663309
57.06987671 1.01040729
59.08552677 0.8654955915
73.02840582 0.8362802688
87.04405588 1.013439314
133.0647913 0.836415058
211.1117415 0.9345828426
213.1273916 2.264129599
215.1430416 1.47414685
239.1430416 1.003868963
241.1586917 1.17659228
243.1379563 1.677049371
255.1743418 2.998316207
269.1899918 3.77108942
271.1328709 1.150142014
273.148521 1.840161066
275.164171 1.775722383
277.1798211 1.117885566
279.1743418 1.287551356
283.1692564 1.060221852
285.148521 1.044522703
287.164171 1.199574291
289.1798211 0.9124958208
297.1849065 3.848438843
299.2005565 0.8833597251
301.2162066 2.659194609
311.2005565 2.543135456
313.1798211 2.863843937
329.2111212 3.617636433

Name: +ve in-silico MS/MS by CFM-ID for PUOMIIWLYNXGKP-VRZSJZFSSA-N
ID: PUOMIIWLYNXGKP-VRZSJZFSSA-N
Comment: Energy2
Num peaks: 31
27.02292652 1.191333456
39.02292652 1.562180543
41.03857658 0.8577427818
49.00727645 1.337223503
51.02292652 3.458759523
53.03857658 11.52207844
55.05422664 2.789031579
57.06987671 0.9985942966
65.03857658 1.387090323
67.05422664 1.393600631
83.04914126 1.122757612
95.08552677 1.140344613
137.0960915 1.663147728
151.1117415 0.8413414748
161.0960915 0.9629469745
165.1273916 1.97909617
213.1273916 0.8698656828
215.1066561 1.066367704
215.1430416 0.9003915765
227.1794272 1.592662198
229.1223062 2.740152061
239.1794272 1.111378349
241.1586917 1.609951819
243.1379563 2.623722347
255.1743418 0.8345509092
267.1743418 1.147895361
269.1899918 2.385967201
281.1899918 1.351157559
283.1692564 1.137963971
287.2005565 0.8403770559
313.1798211 2.713765215

Name: +ve in-silico MS/MS by CFM-ID for AZXOFPGSNGUUQL-LPPZWSRQSA-N
ID: AZXOFPGSNGUUQL-LPPZWSRQSA-N
Comment: Energy0
Num peaks: 21
72.08077574 5.242490115
73.06479133 2.906255087
81.0334912 0.8212033141
83.04914126 0.8363190689
90.09134042 8.991427022
116.070605 0.7426197579
123.0440559 0.6094344542
170.1175552 0.6433699361
177.0910061 0.8091064293
187.075356 2.554612874
189.0910061 1.012777307
205.0859207 4.986151007
232.1332052 0.6781175318
234.1488553 0.754497242
236.1281199 1.058184078
250.1437699 1.190527321
252.15942 1.160056988
258.1488553 7.956000367
276.15942 21.71317604
278.1386845 0.9535171411
294.1699847 14.69082495

Name: +ve in-silico MS/MS by CFM-ID for AZXOFPGSNGUUQL-LPPZWSRQSA-N
ID: AZXOFPGSNGUUQL-LPPZWSRQSA-N
Comment: Energy1
Num peaks: 31
55.05422664 2.844235261
63.02292652 1.079520277
67.01784114 0.7139064668
69.0334912 0.5441238749
72.08077574 17.07996987
73.06479133 6.722758761
77.03857658 0.7773981114
81.0334912 1.929556987
83.04914126 0.8880679383
90.09134042 10.48566977
95.04914126 0.9585922394
105.0334912 1.29744411
123.0440559 1.319986103
136.0756904 0.6519681921
138.0913404 0.9125796179
145.0647913 0.6773066338
152.1069905 0.6665933834
156.1019051 0.7795047677
163.075356 0.9338119888
170.1175552 0.7159982365
177.0910061 0.549775995
187.075356 2.884721826
189.0910061 0.6292083516
205.0859207 2.933688604
216.1019051 0.9325462323
218.1175552 0.9890083769
234.1124698 0.6829587066
236.1281199 1.324162416
258.1488553 4.968116739
276.15942 5.234812043
294.1699847 1.450033336

Name: +ve in-silico MS/MS by CFM-ID for AZXOFPGSNGUUQL-LPPZWSRQSA-N
ID: AZXOFPGSNGUUQL-LPPZWSRQSA-N
Comment: Energy2
Num peaks: 31
39.02292652 2.436060703
41.03857658 1.459071319
49.00727645 0.7802123126
51.02292652 1.982956803
53.03857658 1.44574606
55.05422664 5.040544651
57.0334912 2.774538161
63.02292652 1.183185756
65.03857658 0.9613031255
67.01784114 0.7291041935
69.0334912 0.9711792937
70.06512568 1.66758205
72.08077574 10.44055249
73.06479133 10.04422196
74.0600403 0.7182828657
77.03857658 1.252654466
81.0334912 1.729070178
83.04914126 1.257724258
90.09134042 7.109526999
91.01784114 1.489229697
95.04914126 1.907189059
119.0491413 0.796932064
123.0440559 0.7519022045
133.0647913 1.099375654
147.0440559 0.7173848188
161.0597059 0.7316879134
161.0960915 1.414007382
177.0910061 0.8208175432
187.075356 0.882361118
205.0859207 1.050325568
258.1488553 1.419236174

Name: +ve in-silico MS/MS by CFM-ID for VKRYMBMEZLTVEX-UXHICEINSA-N
ID: VKRYMBMEZLTVEX-UXHICEINSA-N
Comment: Energy0
Num peaks: 31
39.02292652 0.5124114924
41.03857658 0.6670057795
55.01784114 0.5627651511
57.0334912 1.040825558
61.06479133 0.5428290983
75.04405588 0.739307719
115.0389705 0.6996436221
115.0542266 0.8903455492
117.0698767 0.6631241185
129.0546206 1.137588722
171.1168269 0.5032144545
199.148127 1.32221825
211.1328709 0.8575130246
213.148521 0.6631241185
213.1637771 2.302823924
225.1637771 0.8143019861
227.1794272 0.7039603176
229.1950772 1.217384517
239.1794272 1.104307212
241.1950772 1.38431136
261.148521 0.4931764793
273.148521 0.6186105286
281.1899918 0.5986677533
283.2056419 1.12135242
285.221292 1.074819624
297.1849065 0.9329081884
301.2162066 1.530950499
303.1954711 0.5116557728
311.2005565 7.597656045
313.1798211 3.360244331
329.2111212 34.2405889

Name: +ve in-silico MS/MS by CFM-ID for VKRYMBMEZLTVEX-UXHICEINSA-N
ID: VKRYMBMEZLTVEX-UXHICEINSA-N
Comment: Energy1
Num peaks: 31
39.02292652 1.924903562
41.03857658 1.035343614
43.05422664 1.227336664
55.01784114 1.488282569
55.05422664 1.461568465
103.0542266 0.8589757371
113.0385766 1.269541767
115.0542266 1.087479655
125.0233204 1.176760375
129.0546206 1.486754641
155.0855268 0.9028296994
157.1011768 0.8589757371
171.1168269 1.275711532
199.148127 2.36418195
209.1172208 0.8678928678
211.148127 1.315398284
213.1637771 4.677114486
223.148127 1.167894433
225.1637771 1.426243547
227.1794272 1.394994116
239.1794272 1.177476745
241.1950772 1.515989675
243.2107273 1.224293432
249.148521 0.8589757371
261.148521 0.8589757371
273.148521 0.9296976968
287.164171 0.9650858142
301.2162066 1.172249956
311.2005565 3.877230291
313.1798211 1.456243351
329.2111212 2.999988869

Name: +ve in-silico MS/MS by CFM-ID for VKRYMBMEZLTVEX-UXHICEINSA-N
ID: VKRYMBMEZLTVEX-UXHICEINSA-N
Comment: Energy2
Num peaks: 31
39.02292652 1.851227359
41.03857658 1.56458311
49.00727645 1.857164844
51.02292652 1.979091358
63.02292652 0.8874078758
97.02840582 1.118131955
103.0542266 0.9897210065
129.0698767 0.9897210065
143.0855268 0.9897210065
155.0855268 1.234151839
157.1011768 0.9897210065
169.1011768 0.9411955054
171.1168269 1.416566297
185.132477 0.9897210065
197.132477 1.071296999
199.148127 2.138571586
211.148127 1.191459567
213.1637771 2.600049516
215.1794272 0.9204895626
223.148127 2.288096897
225.148521 0.9897210065
225.1637771 3.534493695
227.1794272 3.878077623
229.1950772 2.434578631
237.148521 0.9897210065
237.1637771 1.826471286
239.1794272 4.457710904
241.1950772 3.054108731
249.148521 0.9897210065
261.148521 0.9897210065
297.1849065 1.149790791

Name: +ve in-silico MS/MS by CFM-ID for BFGFXYUDHGJDNW-UHFFFAOYSA-N
ID: BFGFXYUDHGJDNW-UHFFFAOYSA-N
Comment: Energy0
Num peaks: 31
41.03857658 0.8233753818
43.05422664 0.6010757629
55.05422664 0.4453291269
73.02840582 0.5333467817
81.06987671 0.7984191279
83.08552677 0.5918476769
85.02840582 0.5123877144
109.1011768 0.4450155982
121.1011768 0.8060888191
123.1168269 0.5983670932
125.0597059 0.5376120641
135.1168269 0.4450155982
149.132477 0.4450155982
161.132477 0.8060888191
163.148127 0.5983670932
165.0910061 0.5472037253
175.148127 0.4450155982
201.1637771 0.8060888191
203.1794272 0.5983670932
205.1223062 0.5472037253
213.1637771 0.6307240961
215.1794272 2.529100293
229.1950772 1.060084976
239.1794272 3.282440426
241.1950772 0.799579601
245.1536063 0.5472037253
257.1899918 22.38165731
259.2056419 2.792774695
261.221292 1.384387888
271.2056419 2.918551244
289.2162066 23.28564159

Name: +ve in-silico MS/MS by CFM-ID for BFGFXYUDHGJDNW-UHFFFAOYSA-N
ID: BFGFXYUDHGJDNW-UHFFFAOYSA-N
Comment: Energy1
Num peaks: 31
39.02292652 2.220139055
41.03857658 1.492473695
53.03857658 0.9085846422
55.05422664 0.9909277717
69.06987671 0.9372346443
79.05422664 1.825641933
81.06987671 1.204396798
83.01275576 1.036697387
109.1011768 0.9831085169
119.0855268 1.926424099
121.1011768 1.289201106
123.0440559 1.036536642
135.0804414 0.9325283639
135.1168269 0.9831085169
149.132477 0.9831085169
159.1168269 1.7004799
161.132477 1.289201106
163.075356 1.08463007
175.1117415 0.9325283639
175.148127 0.9831085169
189.1637771 0.9831085169
199.148127 1.555749975
201.1637771 1.289201106
203.1066561 1.08463007
205.1223062 0.8987988477
213.1637771 1.071332359
215.1794272 4.944462933
229.1950772 4.178020519
257.1899918 2.989727094
271.2056419 1.634862447
289.2162066 3.363797017

Name: +ve in-silico MS/MS by CFM-ID for BFGFXYUDHGJDNW-UHFFFAOYSA-N
ID: BFGFXYUDHGJDNW-UHFFFAOYSA-N
Comment: Energy2
Num peaks: 31
39.02292652 4.733479822
41.03857658 2.495266133
53.03857658 2.677225026
55.01784114 1.955355249
55.05422664 1.282154163
65.03857658 1.075377386
79.05422664 1.740677282
93.06987671 2.228442241
95.04914126 1.308079765
105.0698767 1.081165017
109.1011768 1.355971071
119.0855268 2.404397032
121.1011768 1.098313757
133.1011768 2.228442241
135.0804414 2.004757489
135.1168269 1.355971071
149.132477 1.355971071
159.1168269 1.620643173
161.132477 1.098313757
173.132477 1.812269473
175.1117415 2.004757489
175.148127 1.355971071
189.1637771 1.355971071
201.1637771 1.098313757
213.1637771 2.739537079
215.1430416 1.514906705
215.1794272 3.408739648
217.1950772 2.020825307
227.1794272 1.023815504
229.1950772 2.838938797
241.1950772 1.068570413

Name: +ve in-silico MS/MS by CFM-ID for KKXACEKAAPMYSG-CTNGQTDRSA-N
ID: KKXACEKAAPMYSG-CTNGQTDRSA-N
Comment: Energy0
Num peaks: 27
43.05422664 0.8608026437
71.08552677 0.856112128
109.0284058 1.366822289
121.0284058 0.645644666
123.0440559 3.115533614
125.0597059 1.037366387
133.0284058 0.7719102046
135.0440559 1.234325258
137.0597059 1.759303991
163.075356 0.649951349
203.1430416 0.6757923002
205.1586917 2.017026094
219.1743418 1.775648403
259.1328709 0.8608026437
271.1692564 0.6467711105
273.1849065 0.7224555468
275.2005565 0.670588795
285.148521 0.6579900274
285.1849065 0.8373060895
287.164171 1.280954791
299.2005565 0.6672029799
301.1798211 1.80462903
301.2162066 1.812961617
303.1954711 1.758669525
311.2005565 9.731615669
313.1798211 1.100733335
329.2111212 41.07217866

Name: +ve in-silico MS/MS by CFM-ID for KKXACEKAAPMYSG-CTNGQTDRSA-N
ID: KKXACEKAAPMYSG-CTNGQTDRSA-N
Comment: Energy1
Num peaks: 31
43.05422664 0.9402944419
109.0284058 1.690529627
121.0284058 1.026353418
123.0440559 4.590228814
123.1168269 1.39313631
131.0127558 1.581211811
133.0284058 1.119229739
135.0440559 1.039585388
135.1168269 1.072495106
137.132477 1.288019414
139.148127 1.669051465
161.0597059 1.119897816
163.075356 1.551924851
201.1273916 1.511803954
203.1430416 1.217399597
205.1586917 2.21966708
219.1743418 2.931187676
269.1536063 1.82318501
271.1692564 1.287749657
273.1849065 1.496037762
283.1692564 1.05031617
285.148521 0.9514338811
285.1849065 1.276650439
287.164171 1.319305797
287.2005565 1.108240139
297.1849065 1.326176823
299.2005565 2.908528812
301.2162066 6.205896941
311.2005565 3.694306264
313.1798211 1.367098299
329.2111212 4.819924875

Name: +ve in-silico MS/MS by CFM-ID for KKXACEKAAPMYSG-CTNGQTDRSA-N
ID: KKXACEKAAPMYSG-CTNGQTDRSA-N
Comment: Energy2
Num peaks: 31
39.02292652 2.172899577
41.03857658 1.799379484
55.05422664 2.057405507
81.0334912 1.125398906
103.0178411 1.728444887
105.0334912 1.631512016
107.0491413 2.101306595
121.1011768 1.717886481
123.0440559 1.457610079
123.1168269 1.734799659
137.132477 1.288609861
139.148127 1.780931579
149.132477 2.266470967
161.132477 1.710024573
203.1430416 1.369180104
217.1586917 1.135015465
221.1899918 1.230527977
243.1743418 1.117842542
269.1536063 1.458399097
273.1849065 1.436481429
275.2005565 1.341865031
283.1692564 1.348445956
283.2056419 1.232826772
285.1849065 1.113266598
287.164171 1.563743402
297.1849065 1.107638626
299.164171 1.163634134
299.2005565 1.718276145
301.1798211 1.487220679
311.2005565 2.084663106
313.1798211 1.855425039

Name: +ve in-silico MS/MS by CFM-ID for UQGLFRBFBQWCIV-LRUHSSMMSA-N
ID: UQGLFRBFBQWCIV-LRUHSSMMSA-N
Comment: Energy0
Num peaks: 31
55.05422664 1.313971454
69.06987671 1.198861385
107.0855268 0.9807988024
109.0284058 3.686847956
109.1011768 1.760970779
111.0440559 1.1574182
111.1168269 1.295139678
123.1168269 1.167957381
137.0233204 2.861850941
137.132477 1.090674954
149.0233204 0.8247144284
151.0389705 0.9491243522
175.148127 1.215124051
177.1637771 3.196998112
179.1794272 3.044947261
191.0702706 0.8670481367
191.1794272 3.242714966
193.1950772 0.9149004561
205.0859207 0.8191435926
217.0859207 0.9227871254
219.1015708 0.9506908921
219.1743418 2.549430421
259.1328709 0.8487446407
273.148521 0.885797578
285.148521 2.716568208
287.164171 2.768116408
289.1798211 0.7182383712
301.2162066 0.7216157298
311.2005565 7.167081404
313.1798211 0.6733463489
329.2111212 25.87549441

Name: +ve in-silico MS/MS by CFM-ID for UQGLFRBFBQWCIV-LRUHSSMMSA-N
ID: UQGLFRBFBQWCIV-LRUHSSMMSA-N
Comment: Energy1
Num peaks: 31
39.02292652 1.126866271
55.05422664 4.204713671
65.03857658 1.275966897
67.05422664 1.489724862
69.06987671 3.037409919
81.06987671 1.278027796
83.08552677 1.176996229
107.0855268 2.511276822
109.0284058 1.734100627
109.1011768 1.854496315
119.0855268 1.465361166
121.1011768 1.210496269
123.1168269 2.546215385
135.1168269 1.188987494
137.0233204 7.311681432
137.132477 1.718084911
149.0233204 1.235760879
151.148127 1.184369201
175.148127 2.100679531
177.1637771 2.513840271
191.0702706 1.413961351
191.1794272 1.466797905
205.0859207 1.108469622
215.0702706 1.054429269
219.1743418 2.467643978
259.1328709 1.221129056
273.148521 1.307170547
289.1798211 0.9279713672
301.2162066 1.157093415
311.2005565 2.596067774
329.2111212 3.029814668

Name: +ve in-silico MS/MS by CFM-ID for UQGLFRBFBQWCIV-LRUHSSMMSA-N
ID: UQGLFRBFBQWCIV-LRUHSSMMSA-N
Comment: Energy2
Num peaks: 31
39.02292652 1.599223617
41.03857658 1.066743493
53.03857658 2.52757406
55.05422664 8.575596694
65.03857658 2.819010262
67.01784114 1.320141295
67.05422664 4.559358836
69.06987671 4.642768392
81.0334912 2.321254908
81.06987671 1.768780172
95.08552677 0.8766085225
105.0698767 1.599839479
107.0127558 1.191765954
107.0855268 4.312055036
109.0284058 3.566485415
109.1011768 2.700837606
111.1168269 0.9679672594
119.0855268 1.382848282
121.0284058 1.231935361
121.1011768 2.696819187
123.1168269 2.426208425
133.1011768 1.141391882
135.0076704 0.9961837049
135.1168269 3.815197479
137.0233204 2.833823714
193.1950772 1.56634053
215.1430416 1.562629104
217.1586917 1.5378468
301.2162066 1.152323441
311.2005565 1.425682892
313.1798211 1.069041729

Name: +ve in-silico MS/MS by CFM-ID for ZGODLWLWPALTFR-HFYYJUFZSA-N
ID: ZGODLWLWPALTFR-HFYYJUFZSA-N
Comment: Energy0
Num peaks: 14
121.0647913 0.6678700503
123.0804414 1.292448995
125.0960915 0.9283432831
259.1692564 0.5753966448
267.1743418 1.898286332
269.1899918 1.21008086
283.1692564 0.9124814888
285.1849065 1.826563464
287.2005565 1.334573752
293.1899918 6.350269342
295.1692564 1.474982841
311.2005565 33.68522253
313.1798211 2.291583621
329.2111212 25.75617142

Name: +ve in-silico MS/MS by CFM-ID for ZGODLWLWPALTFR-HFYYJUFZSA-N
ID: ZGODLWLWPALTFR-HFYYJUFZSA-N
Comment: Energy1
Num peaks: 31
57.0334912 1.142371875
81.0334912 1.107744829
119.0491413 1.36883477
121.0647913 1.3304469
123.0804414 1.772860848
125.0960915 1.846169486
135.0804414 1.000344226
159.0804414 1.289537824
161.0960915 1.216038847
175.1117415 1.165406389
239.1430416 1.081406862
241.1586917 1.137137777
253.1586917 1.01432518
255.1379563 1.18294749
257.1536063 1.213000768
259.1692564 1.133860615
267.1743418 1.726347189
269.1899918 1.993069449
271.1692564 0.9915771815
273.1849065 1.06640203
283.1692564 2.059407691
283.2056419 2.176799577
285.1849065 2.54304127
287.2005565 1.737378686
293.1899918 6.139733067
297.1849065 1.048924945
299.2005565 1.910926543
301.2162066 4.580024822
311.2005565 10.38917572
313.1798211 1.304717062
329.2111212 5.295199462

Name: +ve in-silico MS/MS by CFM-ID for ZGODLWLWPALTFR-HFYYJUFZSA-N
ID: ZGODLWLWPALTFR-HFYYJUFZSA-N
Comment: Energy2
Num peaks: 31
39.02292652 2.758441626
41.03857658 1.695416285
49.00727645 1.103700439
51.02292652 3.172533947
53.03857658 1.475853064
67.01784114 1.70756603
81.0334912 1.850504848
105.0334912 1.250706484
107.0491413 1.305270887
109.0647913 1.029387386
121.0647913 2.956492556
123.0804414 1.035045459
135.0804414 1.079730724
173.0960915 1.148792065
175.1117415 2.105684807
201.1273916 1.099187073
239.1430416 2.426687767
241.1586917 1.902654788
253.1586917 1.657696926
255.1743418 1.11949864
267.1743418 2.021504466
269.1536063 1.028964018
269.1899918 1.715563486
283.1692564 1.930385903
283.2056419 1.544239992
285.1849065 1.575656492
293.1899918 2.512745894
295.1692564 2.074979432
297.1849065 1.130713588
299.2005565 1.421759107
313.1798211 1.644540139

Name: +ve in-silico MS/MS by CFM-ID for YAAKWFANWALQEW-MQXXCAJQSA-N
ID: YAAKWFANWALQEW-MQXXCAJQSA-N
Comment: Energy0
Num peaks: 6
247.1692564 1.088873504
249.1849065 0.8011072489
253.1950772 2.232687542
271.2056419 20.5977186
273.1849065 0.7206439226
289.2162066 72.88198671

Name: +ve in-silico MS/MS by CFM-ID for YAAKWFANWALQEW-MQXXCAJQSA-N
ID: YAAKWFANWALQEW-MQXXCAJQSA-N
Comment: Energy1
Num peaks: 6
245.1536063 2.020563448
247.1692564 3.537176511
253.1950772 3.722466607
271.2056419 27.24674843
273.1849065 1.695141908
289.2162066 56.16377157

Name: +ve in-silico MS/MS by CFM-ID for YAAKWFANWALQEW-MQXXCAJQSA-N
ID: YAAKWFANWALQEW-MQXXCAJQSA-N
Comment: Energy2
Num peaks: 6
227.1430416 4.994801351
229.1586917 8.049030145
231.1743418 7.367088455
253.1950772 32.54572171
255.1743418 12.16927398
271.2056419 19.74000162

Name: +ve in-silico MS/MS by CFM-ID for YAAKWFANWALQEW-XGXDOIJOSA-N
ID: YAAKWFANWALQEW-XGXDOIJOSA-N
Comment: Energy0
Num peaks: 6
247.1692564 1.088873504
249.1849065 0.8011072489
253.1950772 2.232687542
271.2056419 20.5977186
273.1849065 0.7206439226
289.2162066 72.88198671

Name: +ve in-silico MS/MS by CFM-ID for YAAKWFANWALQEW-XGXDOIJOSA-N
ID: YAAKWFANWALQEW-XGXDOIJOSA-N
Comment: Energy1
Num peaks: 6
245.1536063 2.020563448
247.1692564 3.537176511
253.1950772 3.722466607
271.2056419 27.24674843
273.1849065 1.695141908
289.2162066 56.16377157

Name: +ve in-silico MS/MS by CFM-ID for YAAKWFANWALQEW-XGXDOIJOSA-N
ID: YAAKWFANWALQEW-XGXDOIJOSA-N
Comment: Energy2
Num peaks: 6
227.1430416 4.994801351
229.1586917 8.049030145
231.1743418 7.367088455
253.1950772 32.54572171
255.1743418 12.16927398
271.2056419 19.74000162

Name: +ve in-silico MS/MS by CFM-ID for XTXRNWWPYNUCLZ-QMJNHSPCSA-N
ID: XTXRNWWPYNUCLZ-QMJNHSPCSA-N
Comment: Energy0
Num peaks: 13
121.0647913 0.8324573379
125.0960915 0.8878236088
267.1743418 2.1627504
269.1899918 1.399735467
283.1692564 1.09800286
285.1849065 2.250816803
287.2005565 1.772661409
293.1899918 6.310204119
295.1692564 1.537497863
301.2162066 0.9851408193
311.2005565 33.31799923
313.1798211 2.285847289
329.2111212 25.34966233

Name: +ve in-silico MS/MS by CFM-ID for XTXRNWWPYNUCLZ-QMJNHSPCSA-N
ID: XTXRNWWPYNUCLZ-QMJNHSPCSA-N
Comment: Energy1
Num peaks: 31
57.0334912 1.493296232
83.04914126 0.9782673043
119.0491413 1.464164545
121.0647913 2.18945338
123.0804414 1.039263308
125.0960915 1.371103089
163.1117415 1.167900755
165.1273916 1.338129402
227.1430416 0.9838315785
239.1430416 1.382507932
243.1379563 1.557745507
245.1536063 1.445900231
251.1430416 0.9038901771
253.1586917 1.601713176
265.1586917 1.282482052
267.1743418 2.385854689
269.1899918 1.765320055
271.1692564 1.290085511
273.1849065 1.157629223
279.1743418 0.9522880405
283.1692564 1.757196353
283.2056419 1.740244303
285.1849065 2.567071806
287.2005565 1.415700318
293.1899918 5.839153255
297.1849065 1.035771553
299.2005565 2.027862613
301.2162066 3.67108569
311.2005565 9.730108606
313.1798211 1.500442548
329.2111212 4.987828621

Name: +ve in-silico MS/MS by CFM-ID for XTXRNWWPYNUCLZ-QMJNHSPCSA-N
ID: XTXRNWWPYNUCLZ-QMJNHSPCSA-N
Comment: Energy2
Num peaks: 31
39.02292652 2.421247778
91.05422664 2.200354304
119.0491413 1.460194334
125.0960915 1.356008025
135.0804414 1.400208762
145.1011768 1.476596493
165.1273916 1.169414834
171.0804414 1.06871493
173.0960915 1.069284776
179.1430416 1.265248424
187.1117415 1.277362002
199.1117415 1.06871493
227.1430416 1.378209513
239.1430416 2.536036694
241.1586917 1.385054402
243.1379563 1.126356149
253.1586917 2.762665458
255.1743418 1.596978957
265.1586917 2.013380517
267.1743418 3.114256128
269.1536063 1.660649287
269.1899918 2.687323079
281.1899918 1.349492912
283.1692564 2.295609847
283.2056419 3.186604487
285.1849065 1.272495145
293.1899918 3.388473062
295.1692564 2.313944569
297.1849065 1.130097051
299.2005565 1.337690872
313.1798211 1.692283793

Name: +ve in-silico MS/MS by CFM-ID for YAAKWFANWALQEW-BMZDWERTSA-N
ID: YAAKWFANWALQEW-BMZDWERTSA-N
Comment: Energy0
Num peaks: 6
247.1692564 1.088873504
249.1849065 0.8011072489
253.1950772 2.232687542
271.2056419 20.5977186
273.1849065 0.7206439226
289.2162066 72.88198671

Name: +ve in-silico MS/MS by CFM-ID for YAAKWFANWALQEW-BMZDWERTSA-N
ID: YAAKWFANWALQEW-BMZDWERTSA-N
Comment: Energy1
Num peaks: 6
245.1536063 2.020563448
247.1692564 3.537176511
253.1950772 3.722466607
271.2056419 27.24674843
273.1849065 1.695141908
289.2162066 56.16377157

Name: +ve in-silico MS/MS by CFM-ID for YAAKWFANWALQEW-BMZDWERTSA-N
ID: YAAKWFANWALQEW-BMZDWERTSA-N
Comment: Energy2
Num peaks: 6
227.1430416 4.994801351
229.1586917 8.049030145
231.1743418 7.367088455
253.1950772 32.54572171
255.1743418 12.16927398
271.2056419 19.74000162

Name: +ve in-silico MS/MS by CFM-ID for JKVXIAHDSDWTHF-WHDDQCGBSA-N
ID: JKVXIAHDSDWTHF-WHDDQCGBSA-N
Comment: Energy0
Num peaks: 16
83.08552677 0.8535632101
175.148127 1.993091582
177.1637771 2.107124763
247.1328709 0.8292001385
271.1692564 1.217002233
273.148521 0.7351276131
279.1743418 0.8453615015
285.148521 1.546617958
287.164171 1.627575868
289.1798211 3.359969315
293.1899918 1.491698603
297.1849065 6.807759322
299.2005565 2.628286919
311.2005565 12.43834717
313.1798211 2.100355981
329.2111212 39.61227065

Name: +ve in-silico MS/MS by CFM-ID for JKVXIAHDSDWTHF-WHDDQCGBSA-N
ID: JKVXIAHDSDWTHF-WHDDQCGBSA-N
Comment: Energy1
Num peaks: 31
55.05422664 2.667111554
67.05422664 1.104167877
69.06987671 1.105471067
81.06987671 1.055074834
83.08552677 1.296381051
135.1168269 1.108147098
177.1637771 1.548578277
183.0804414 1.381844496
221.1172208 1.237208133
225.1273916 1.749411434
227.1430416 1.452686779
229.1586917 1.729119622
231.1743418 1.830335568
247.1328709 1.258713989
255.1379563 1.468842303
261.148521 0.9873473429
267.1379563 1.430317456
269.1536063 1.685537454
271.1328709 1.148434978
271.1692564 1.493229204
273.148521 2.537145763
275.164171 1.411303939
285.148521 2.381049391
287.164171 2.187654284
289.1798211 2.367145291
297.1849065 3.588965467
299.2005565 1.319771069
301.2162066 3.202105241
311.2005565 5.331703448
313.1798211 2.417664688
329.2111212 8.150859907

Name: +ve in-silico MS/MS by CFM-ID for JKVXIAHDSDWTHF-WHDDQCGBSA-N
ID: JKVXIAHDSDWTHF-WHDDQCGBSA-N
Comment: Energy2
Num peaks: 31
41.03857658 1.536631486
53.03857658 1.023764475
55.05422664 2.529474083
65.03857658 3.696279798
67.05422664 4.812196257
69.06987671 2.049764042
81.06987671 1.152836079
83.08552677 1.203703132
93.06987671 1.751503122
105.0698767 1.954852802
107.0855268 2.923289019
109.1011768 1.487161237
119.0855268 1.318039892
121.1011768 2.542822892
123.1168269 1.406900863
131.0855268 2.614280896
133.1011768 3.325047083
135.1168269 1.651090268
147.1168269 1.827712498
149.132477 2.490919419
157.1011768 1.20983132
171.1168269 1.164966859
173.132477 1.635090634
175.148127 3.54623661
177.1637771 2.73809141
225.1273916 0.9733823697
227.1430416 1.564134633
255.1379563 1.062369062
287.164171 0.9609326541
299.164171 0.9490421391
313.1798211 2.851477681

Name: +ve in-silico MS/MS by CFM-ID for PIJPSWNOKIPSCP-WJFTUGDTSA-N
ID: PIJPSWNOKIPSCP-WJFTUGDTSA-N
Comment: Energy0
Num peaks: 6
227.1430416 1.752481234
229.1586917 1.899715277
247.1692564 1.605240367
253.1950772 17.59143018
271.2056419 40.60364547
289.2162066 22.22854014

Name: +ve in-silico MS/MS by CFM-ID for PIJPSWNOKIPSCP-WJFTUGDTSA-N
ID: PIJPSWNOKIPSCP-WJFTUGDTSA-N
Comment: Energy1
Num peaks: 31
67.05422664 0.737059108
107.0855268 0.9178924633
109.1011768 1.026015782
117.0698767 1.965011637
119.0855268 2.931970072
121.1011768 0.9246808412
123.1168269 0.7934908954
125.0960915 0.8082941971
127.1117415 2.186740148
141.1273916 1.074132914
143.0855268 0.9485817711
145.1011768 1.129841615
161.0960915 0.768687871
163.1117415 2.187342935
183.1168269 0.9340334318
201.1273916 0.7411165902
211.148127 1.591705607
225.1637771 0.7986236658
227.1430416 2.641061407
229.1586917 3.582856381
231.1743418 2.18329286
243.1743418 0.7762328822
245.1536063 0.9179485607
245.1899918 0.8876691646
247.1692564 1.301066206
253.1950772 12.24370174
255.1743418 1.726626474
259.2056419 1.460926572
271.2056419 18.83786256
273.1849065 0.7645238197
289.2162066 7.5982873

Name: +ve in-silico MS/MS by CFM-ID for PIJPSWNOKIPSCP-WJFTUGDTSA-N
ID: PIJPSWNOKIPSCP-WJFTUGDTSA-N
Comment: Energy2
Num peaks: 31
39.02292652 1.919654982
41.03857658 1.752554071
65.03857658 1.817647549
67.05422664 1.690885981
69.06987671 1.363647265
107.0855268 1.5325086
117.0698767 2.137831108
119.0855268 2.066489544
121.1011768 1.401036131
123.1168269 2.004441758
143.0855268 3.311576937
145.1011768 1.834246795
147.1168269 1.564048543
183.1168269 1.220775166
185.132477 2.558701535
187.148127 1.646228277
197.132477 1.151045973
199.148127 2.18975807
211.148127 1.340517342
213.1637771 2.426519865
225.1637771 1.391398487
227.1430416 1.440425649
227.1794272 2.570387237
229.1586917 1.126733861
241.1950772 1.456692945
243.1743418 1.271740626
243.2107273 1.195023223
253.1950772 4.496003514
255.1743418 6.949551427
271.2056419 1.860672528
273.1849065 1.512995252

Name: +ve in-silico MS/MS by CFM-ID for HYCDKITZTVRFKH-UFYUIRFASA-N
ID: HYCDKITZTVRFKH-UFYUIRFASA-N
Comment: Energy0
Num peaks: 31
55.05422664 0.8047288355
57.06987671 1.445091622
67.01784114 0.5829165126
111.0440559 0.6654263161
111.1168269 0.6210267179
123.1168269 0.5687592133
125.0597059 1.002079308
163.148127 1.062492776
177.1637771 2.231869215
179.1794272 0.5871317582
181.1223062 0.6210267179
191.1794272 0.6265958123
217.1950772 1.279259238
219.2107273 0.7148274028
227.1794272 4.096313106
229.1950772 14.71970948
231.1379563 0.6849808963
233.1536063 1.615959212
235.1692564 0.701046441
241.1950772 1.055132252
243.2107273 2.72624192
245.1536063 0.7834827627
245.2263773 2.706404601
247.1692564 1.140440806
249.1849065 0.599064957
259.1692564 0.6824496469
261.1849065 1.096907995
263.2005565 0.6095881906
271.2056419 5.034340419
273.1849065 0.9449720682
289.2162066 27.30970912

Name: +ve in-silico MS/MS by CFM-ID for HYCDKITZTVRFKH-UFYUIRFASA-N
ID: HYCDKITZTVRFKH-UFYUIRFASA-N
Comment: Energy1
Num peaks: 31
39.02292652 1.607793971
41.03857658 1.216446721
53.00219107 1.283846306
53.03857658 1.76025659
55.05422664 1.382799704
57.06987671 1.421098505
97.02840582 1.176213631
149.132477 1.298024594
151.148127 1.341129629
159.1168269 1.435080681
163.148127 1.116412109
173.132477 1.84164306
175.148127 1.373012383
177.1637771 3.914591816
199.148127 1.373670812
201.1637771 4.313732605
203.1794272 5.084187847
205.1950772 3.759891802
215.1794272 1.47873383
217.1950772 3.201915427
219.2107273 1.718781314
229.1950772 4.360977386
231.1379563 1.221876399
233.1536063 1.707831775
241.1950772 1.153837859
243.2107273 1.630038908
245.1536063 1.677086233
245.2263773 1.721991385
261.221292 2.891734433
271.2056419 1.997245058
289.2162066 2.270817911

Name: +ve in-silico MS/MS by CFM-ID for HYCDKITZTVRFKH-UFYUIRFASA-N
ID: HYCDKITZTVRFKH-UFYUIRFASA-N
Comment: Energy2
Num peaks: 31
39.02292652 2.61081852
41.03857658 3.873974777
51.02292652 1.406671495
53.03857658 2.114362592
55.05422664 1.761159019
57.06987671 1.377611737
67.05422664 1.198042918
93.06987671 1.168353559
119.0855268 1.168353559
121.1011768 1.137435514
149.132477 1.137921944
161.132477 1.165158761
163.148127 1.646377933
173.132477 1.519453503
175.148127 1.836113356
177.1637771 4.238503317
187.148127 1.441054187
191.1794272 1.518594754
201.1637771 1.833205918
205.1950772 2.720136154
215.1794272 1.758591019
217.1950772 2.834757034
219.2107273 2.566906125
231.1379563 1.782071174
233.1536063 2.303251797
245.1536063 2.035594209
247.1692564 1.366763538
259.1692564 2.047641743
261.1849065 2.526286734
263.2005565 1.403065705
273.1849065 1.700761519

Name: +ve in-silico MS/MS by CFM-ID for YRFWWATZXBXMJN-MAODMQOUSA-N
ID: YRFWWATZXBXMJN-MAODMQOUSA-N
Comment: Energy0
Num peaks: 31
53.03857658 0.973691938
55.05422664 1.350365019
73.02840582 0.6487586896
83.08552677 0.6036370157
87.04405588 0.6457350758
147.0804414 0.6007808238
161.0960915 0.4354332436
215.1430416 0.5614355252
235.1692564 0.4394945085
241.1586917 0.9549275343
253.1586917 0.7961923053
255.1379563 0.6136870973
255.1743418 3.737705821
257.1536063 0.6578243811
257.1899918 0.7417194837
269.1899918 0.9869800145
279.1743418 4.088897435
281.1899918 1.491494889
283.1692564 0.6392154045
285.148521 0.7717120273
287.164171 0.9639995787
289.1798211 1.98257888
293.1899918 0.4774126046
297.1849065 18.76182627
299.2005565 2.578022796
301.1798211 0.4562874326
301.2162066 1.567955301
303.1954711 0.7273249544
311.2005565 5.601545227
313.1798211 3.508959722
329.2111212 19.70970337

Name: +ve in-silico MS/MS by CFM-ID for YRFWWATZXBXMJN-MAODMQOUSA-N
ID: YRFWWATZXBXMJN-MAODMQOUSA-N
Comment: Energy1
Num peaks: 31
51.02292652 2.76686168
53.03857658 3.771681312
55.05422664 5.03621174
73.02840582 0.7688186027
83.04914126 0.9944295268
87.04405588 0.9362012746
213.1273916 1.763756196
215.1430416 2.506735603
229.1223062 0.9663530399
231.1379563 1.011670196
239.1430416 0.9459352259
241.1586917 1.120698533
243.1379563 1.32565282
245.1536063 1.019777222
247.1692564 0.8608211612
255.1743418 3.442665678
269.1899918 3.57523015
273.148521 1.506784849
279.1743418 1.299968372
283.1692564 0.7776155581
285.148521 0.9270701808
287.164171 1.103843835
287.2005565 0.7755884276
289.1798211 0.9766405125
297.1849065 3.388859451
299.2005565 0.7991230364
301.2162066 2.653672418
303.1954711 1.229802618
311.2005565 2.264996796
313.1798211 2.617233136
329.2111212 3.132441941

Name: +ve in-silico MS/MS by CFM-ID for YRFWWATZXBXMJN-MAODMQOUSA-N
ID: YRFWWATZXBXMJN-MAODMQOUSA-N
Comment: Energy2
Num peaks: 31
25.00727645 1.202798786
27.02292652 1.548979636
39.02292652 2.956252178
41.03857658 0.9697574529
49.00727645 2.326879899
51.02292652 12.69545515
53.03857658 11.34976721
55.05422664 7.198853304
57.06987671 1.363780247
59.08552677 1.010195641
65.03857658 0.8920566223
67.05422664 0.9799862007
83.04914126 0.8779995565
137.0960915 1.876616287
147.1168269 0.6944019739
151.1117415 1.131763338
161.0960915 0.7016046861
165.1273916 1.876616287
189.1273916 1.754277959
215.1066561 1.371947903
215.1430416 2.310875971
229.1223062 2.488644739
235.1692564 0.9555710763
239.1430416 0.8920194143
241.1586917 0.6890852098
243.1379563 1.438437063
267.1743418 0.8193421046
269.1899918 1.252651086
283.1692564 0.7626021945
287.2005565 0.7440722153
313.1798211 1.723340773

Name: +ve in-silico MS/MS by CFM-ID for ZGODLWLWPALTFR-SPKZCENISA-N
ID: ZGODLWLWPALTFR-SPKZCENISA-N
Comment: Energy0
Num peaks: 14
121.0647913 0.6678700503
123.0804414 1.292448995
125.0960915 0.9283432831
259.1692564 0.5753966448
267.1743418 1.898286332
269.1899918 1.21008086
283.1692564 0.9124814888
285.1849065 1.826563464
287.2005565 1.334573752
293.1899918 6.350269342
295.1692564 1.474982841
311.2005565 33.68522253
313.1798211 2.291583621
329.2111212 25.75617142

Name: +ve in-silico MS/MS by CFM-ID for ZGODLWLWPALTFR-SPKZCENISA-N
ID: ZGODLWLWPALTFR-SPKZCENISA-N
Comment: Energy1
Num peaks: 31
57.0334912 1.142371875
81.0334912 1.107744829
119.0491413 1.36883477
121.0647913 1.3304469
123.0804414 1.772860848
125.0960915 1.846169486
135.0804414 1.000344226
159.0804414 1.289537824
161.0960915 1.216038847
175.1117415 1.165406389
239.1430416 1.081406862
241.1586917 1.137137777
253.1586917 1.01432518
255.1379563 1.18294749
257.1536063 1.213000768
259.1692564 1.133860615
267.1743418 1.726347189
269.1899918 1.993069449
271.1692564 0.9915771815
273.1849065 1.06640203
283.1692564 2.059407691
283.2056419 2.176799577
285.1849065 2.54304127
287.2005565 1.737378686
293.1899918 6.139733067
297.1849065 1.048924945
299.2005565 1.910926543
301.2162066 4.580024822
311.2005565 10.38917572
313.1798211 1.304717062
329.2111212 5.295199462

Name: +ve in-silico MS/MS by CFM-ID for ZGODLWLWPALTFR-SPKZCENISA-N
ID: ZGODLWLWPALTFR-SPKZCENISA-N
Comment: Energy2
Num peaks: 31
39.02292652 2.758441626
41.03857658 1.695416285
49.00727645 1.103700439
51.02292652 3.172533947
53.03857658 1.475853064
67.01784114 1.70756603
81.0334912 1.850504848
105.0334912 1.250706484
107.0491413 1.305270887
109.0647913 1.029387386
121.0647913 2.956492556
123.0804414 1.035045459
135.0804414 1.079730724
173.0960915 1.148792065
175.1117415 2.105684807
201.1273916 1.099187073
239.1430416 2.426687767
241.1586917 1.902654788
253.1586917 1.657696926
255.1743418 1.11949864
267.1743418 2.021504466
269.1536063 1.028964018
269.1899918 1.715563486
283.1692564 1.930385903
283.2056419 1.544239992
285.1849065 1.575656492
293.1899918 2.512745894
295.1692564 2.074979432
297.1849065 1.130713588
299.2005565 1.421759107
313.1798211 1.644540139

Name: +ve in-silico MS/MS by CFM-ID for RAJWOBJTTGJROA-UHCFVMHHSA-N
ID: RAJWOBJTTGJROA-UHCFVMHHSA-N
Comment: Energy0
Num peaks: 12
111.0804414 1.56315413
125.0960915 1.610500108
165.1273916 1.614638317
179.1430416 1.614638317
233.1899918 1.226693752
245.1899918 2.22142723
247.2056419 2.629757338
253.1950772 1.80228831
261.221292 2.603891552
271.2056419 15.01528628
273.1849065 1.426645229
289.2162066 47.77166841

Name: +ve in-silico MS/MS by CFM-ID for RAJWOBJTTGJROA-UHCFVMHHSA-N
ID: RAJWOBJTTGJROA-UHCFVMHHSA-N
Comment: Energy1
Num peaks: 31
55.01784114 0.8918532759
57.0334912 1.609871915
109.0647913 1.652906078
111.0804414 1.845533491
123.0804414 1.440592103
125.0960915 1.983208984
139.1117415 1.008076535
151.1117415 1.008076535
163.1117415 1.656551113
165.1273916 2.293217013
177.1273916 1.656551113
179.1430416 2.293217013
191.1430416 1.579618664
193.1586917 1.122270196
217.1586917 1.579618664
219.1743418 1.122270196
229.1586917 2.306911426
231.1743418 2.546916927
233.1899918 3.233469937
233.2263773 0.9301877438
243.1743418 3.531873883
243.2107273 0.8921293468
245.1899918 3.707645731
247.2056419 2.021181878
253.1950772 1.297877305
257.1899918 3.005588043
259.2056419 2.601630049
261.221292 8.738714497
271.2056419 6.647682349
273.1849065 2.060260226
289.2162066 8.111977604

Name: +ve in-silico MS/MS by CFM-ID for RAJWOBJTTGJROA-UHCFVMHHSA-N
ID: RAJWOBJTTGJROA-UHCFVMHHSA-N
Comment: Energy2
Num peaks: 31
39.02292652 1.562418064
51.02292652 2.220320758
53.03857658 1.527551089
57.06987671 1.489796232
83.08552677 1.161366908
91.05422664 1.817121547
119.0855268 1.799057482
125.0960915 1.1074833
135.0804414 1.397605147
145.1011768 1.707719002
159.1168269 2.551912551
161.0960915 1.616929778
165.1273916 2.054138687
173.132477 1.809646568
175.1117415 1.78546751
179.1430416 2.054138687
189.1273916 1.93772647
199.148127 1.883348486
213.1637771 3.071719067
215.1794272 1.34292075
227.1794272 2.933499556
229.1586917 3.25861661
233.1899918 1.958375799
233.2263773 2.372411686
241.1950772 2.092688097
243.1743418 3.668987289
243.2107273 1.989296691
247.2056419 3.749446029
253.1950772 1.247335463
257.1899918 1.19765558
273.1849065 2.267419859

Name: +ve in-silico MS/MS by CFM-ID for QZNCBAHJSVQHFJ-LPGCVXJOSA-N
ID: QZNCBAHJSVQHFJ-LPGCVXJOSA-N
Comment: Energy0
Num peaks: 6
57.06987671 2.147498374
245.1536063 1.908404701
247.1692564 4.45025173
271.2056419 12.99795356
273.1849065 1.626329183
289.2162066 62.06761277

Name: +ve in-silico MS/MS by CFM-ID for QZNCBAHJSVQHFJ-LPGCVXJOSA-N
ID: QZNCBAHJSVQHFJ-LPGCVXJOSA-N
Comment: Energy1
Num peaks: 23
55.05422664 2.27443709
57.06987671 3.973778886
59.08552677 2.022232807
65.03857658 2.534897467
67.05422664 2.377568809
69.06987671 3.815824984
71.08552677 1.306829627
189.1273916 1.984567429
191.1430416 2.09611995
193.1586917 1.812175178
227.1430416 1.549615685
231.1379563 1.29406537
243.1743418 1.48816142
243.2107273 1.108824687
245.1536063 2.053795615
247.1692564 3.23553353
247.2056419 1.248619906
253.1950772 1.85054938
257.1899918 1.857494162
259.2056419 1.028806047
261.221292 6.817103126
271.2056419 15.11765499
289.2162066 17.70918057

Name: +ve in-silico MS/MS by CFM-ID for QZNCBAHJSVQHFJ-LPGCVXJOSA-N
ID: QZNCBAHJSVQHFJ-LPGCVXJOSA-N
Comment: Energy2
Num peaks: 26
39.02292652 1.924656137
41.03857658 1.651714899
49.00727645 2.001530873
51.02292652 0.9843287191
53.03857658 1.290340194
55.05422664 10.02311352
57.06987671 11.55275624
59.08552677 1.035377168
65.03857658 7.116539637
67.05422664 3.874232625
69.06987671 3.293773035
71.08552677 1.252960592
73.10117684 1.930181929
173.0960915 2.088735141
177.1273916 1.612019416
187.1117415 2.14407247
189.1273916 9.762166237
191.1430416 4.520212386
193.1586917 2.421155582
197.1899918 1.146584165
213.1273916 1.151348201
215.1430416 1.129464835
231.1379563 1.074655116
245.1899918 2.559930824
255.1743418 1.604650431
261.221292 1.349996687

Name: +ve in-silico MS/MS by CFM-ID for ROVGZAWFACYCSP-QRQLOZEOSA-N
ID: ROVGZAWFACYCSP-QRQLOZEOSA-N
Comment: Energy0
Num peaks: 27
53.03857658 1.046571662
55.05422664 2.491140464
57.06987671 0.7543450934
67.05422664 1.348971438
75.02292652 0.844201979
77.03857658 1.190876811
81.06987671 1.439103125
107.0855268 1.177570382
109.1011768 2.352416433
113.132477 1.008002124
117.0334912 1.011947448
119.0491413 1.236956721
123.1168269 2.557503093
149.0960915 1.233683276
151.1117415 9.359108252
159.0804414 1.372917811
161.0960915 7.765683926
179.1066561 2.135317662
273.148521 1.472537949
275.164171 0.8686755202
285.148521 3.638524746
287.164171 2.726809886
289.1798211 1.857714287
301.1798211 0.8422412635
303.1954711 1.302177645
311.2005565 4.970668186
329.2111212 22.33647088

Name: +ve in-silico MS/MS by CFM-ID for ROVGZAWFACYCSP-QRQLOZEOSA-N
ID: ROVGZAWFACYCSP-QRQLOZEOSA-N
Comment: Energy1
Num peaks: 31
39.02292652 1.523408569
51.02292652 1.48012627
53.03857658 2.566922173
55.05422664 4.452296886
67.05422664 2.74195638
75.02292652 4.851630447
77.03857658 1.137774526
79.05422664 1.108456316
81.06987671 2.99364701
83.08552677 1.522379425
101.0385766 1.322261574
103.0178411 3.254882707
103.0542266 1.509505954
105.0334912 2.700752428
105.0698767 1.522731189
107.0855268 1.39477425
109.0647913 2.328138932
109.1011768 1.124222129
117.0334912 4.167843291
119.0491413 2.064566731
123.0804414 1.478029186
123.1168269 1.953084249
151.1117415 6.258354797
161.0960915 3.631013687
219.1379563 1.10227035
271.1328709 1.154450126
285.148521 1.095021761
287.164171 1.106703709
289.1798211 1.147544947
311.2005565 1.191984747
329.2111212 1.217245658

Name: +ve in-silico MS/MS by CFM-ID for ROVGZAWFACYCSP-QRQLOZEOSA-N
ID: ROVGZAWFACYCSP-QRQLOZEOSA-N
Comment: Energy2
Num peaks: 31
39.02292652 4.476517347
41.03857658 2.541284558
49.00727645 3.755766981
51.02292652 3.816521577
53.03857658 4.076316569
55.05422664 4.131516907
63.02292652 1.826405162
65.03857658 2.435154586
67.01784114 1.343027285
67.05422664 6.964669351
69.06987671 1.516039583
75.02292652 7.056221959
77.03857658 3.143225628
81.06987671 3.116706368
85.10117684 0.7828921106
95.04914126 2.699765838
101.0385766 1.447410272
103.0542266 1.260270977
105.0698767 1.989853945
107.0855268 1.673099709
109.1011768 3.316228404
113.132477 0.6986276976
117.0334912 1.070721911
121.1011768 1.331487953
123.1168269 1.387720459
129.0698767 0.7216088406
133.1011768 1.58909988
135.0804414 1.251166131
151.1117415 4.67827619
159.0804414 0.947978953
313.1798211 0.804798764

Name: +ve in-silico MS/MS by CFM-ID for YAAKWFANWALQEW-IDKHZZSGSA-N
ID: YAAKWFANWALQEW-IDKHZZSGSA-N
Comment: Energy0
Num peaks: 6
247.1692564 1.088873504
249.1849065 0.8011072489
253.1950772 2.232687542
271.2056419 20.5977186
273.1849065 0.7206439226
289.2162066 72.88198671

Name: +ve in-silico MS/MS by CFM-ID for YAAKWFANWALQEW-IDKHZZSGSA-N
ID: YAAKWFANWALQEW-IDKHZZSGSA-N
Comment: Energy1
Num peaks: 6
245.1536063 2.020563448
247.1692564 3.537176511
253.1950772 3.722466607
271.2056419 27.24674843
273.1849065 1.695141908
289.2162066 56.16377157

Name: +ve in-silico MS/MS by CFM-ID for YAAKWFANWALQEW-IDKHZZSGSA-N
ID: YAAKWFANWALQEW-IDKHZZSGSA-N
Comment: Energy2
Num peaks: 6
227.1430416 4.994801351
229.1586917 8.049030145
231.1743418 7.367088455
253.1950772 32.54572171
255.1743418 12.16927398
271.2056419 19.74000162

Name: +ve in-silico MS/MS by CFM-ID for HYQOIYSTKIXETG-MPVXOSGRSA-N
ID: HYQOIYSTKIXETG-MPVXOSGRSA-N
Comment: Energy0
Num peaks: 6
229.1586917 0.8720375444
231.1743418 1.227615013
247.1692564 0.7419520976
253.1950772 4.123780735
271.2056419 45.87941438
289.2162066 37.76576823

Name: +ve in-silico MS/MS by CFM-ID for HYQOIYSTKIXETG-MPVXOSGRSA-N
ID: HYQOIYSTKIXETG-MPVXOSGRSA-N
Comment: Energy1
Num peaks: 15
39.02292652 2.975661496
41.03857658 2.981204608
215.1430416 4.905288701
217.1586917 3.455237368
219.1743418 1.918502336
221.1899918 2.050494184
227.1430416 5.384827312
229.1586917 4.53259187
231.1743418 4.364723102
247.1692564 1.646791351
253.1950772 5.177819859
259.2056419 1.358964844
261.221292 2.250605583
271.2056419 22.10858344
289.2162066 14.96432888

Name: +ve in-silico MS/MS by CFM-ID for HYQOIYSTKIXETG-MPVXOSGRSA-N
ID: HYQOIYSTKIXETG-MPVXOSGRSA-N
Comment: Energy2
Num peaks: 22
39.02292652 6.053808131
41.03857658 4.711036038
43.05422664 3.60403915
55.05422664 1.370787137
197.132477 1.512050933
201.1637771 2.043739102
211.148127 2.40022717
213.1273916 2.173021993
213.1637771 1.360587972
215.1430416 3.771585721
215.1794272 1.706187769
217.1586917 1.448425111
227.1430416 7.232374777
229.1586917 7.206958179
231.1743418 6.104561069
241.1586917 2.210812986
243.1743418 2.418264791
243.2107273 1.925886373
245.1899918 2.8986544
253.1950772 4.65109633
255.1743418 8.029750414
271.2056419 5.226370839

Name: +ve in-silico MS/MS by CFM-ID for XQXBACZATWJMSK-OAQYLSRUSA-N
ID: XQXBACZATWJMSK-OAQYLSRUSA-N
Comment: Energy0
Num peaks: 6
149.0960915 1.786773501
153.1273916 2.026835151
273.148521 2.664044591
311.2005565 9.355409226
313.1798211 1.647940375
329.2111212 64.80167796

Name: +ve in-silico MS/MS by CFM-ID for XQXBACZATWJMSK-OAQYLSRUSA-N
ID: XQXBACZATWJMSK-OAQYLSRUSA-N
Comment: Energy1
Num peaks: 31
41.03857658 0.9875475862
55.05422664 1.500537246
57.06987671 2.239312143
67.05422664 0.8959674416
69.06987671 2.264526291
81.06987671 1.400033737
83.08552677 3.094784903
85.10117684 1.653470769
121.1011768 0.9781820704
123.1168269 0.9826391331
149.0960915 5.158655449
151.1117415 2.322259881
153.1273916 2.172781586
175.075356 2.036566444
177.0910061 2.069079232
179.1066561 1.227510576
231.1379563 0.9710604189
245.1172208 1.038088613
245.1536063 0.9509643831
271.1328709 2.051283887
271.2056419 1.68965619
273.148521 3.987602259
285.148521 1.100143745
287.164171 1.532701649
287.2005565 0.9764239411
297.1849065 1.071639254
299.2005565 3.842188447
301.2162066 11.20259433
311.2005565 4.238769985
313.1798211 1.23994725
329.2111212 10.90659737

Name: +ve in-silico MS/MS by CFM-ID for XQXBACZATWJMSK-OAQYLSRUSA-N
ID: XQXBACZATWJMSK-OAQYLSRUSA-N
Comment: Energy2
Num peaks: 31
39.02292652 1.854666144
41.03857658 3.382736224
43.05422664 1.937930881
51.02292652 1.800123919
53.03857658 2.798588648
55.05422664 6.743005218
57.06987671 1.089652061
65.03857658 2.812938362
67.05422664 3.339810046
69.06987671 4.826902497
79.05422664 1.139792583
81.06987671 6.138856133
83.08552677 3.755383791
121.1011768 1.403210539
123.0804414 1.339250287
123.1168269 1.608309198
125.132477 1.089425197
133.1011768 1.39472534
149.0960915 2.697975211
173.0960915 2.415888721
175.1117415 1.258697969
177.1273916 1.777593286
229.1223062 1.936963143
283.1692564 1.052760047
285.1849065 1.389773014
297.1849065 1.301641181
299.164171 1.239611655
299.2005565 1.686573754
301.1798211 1.303300449
311.2005565 1.102081812
313.1798211 3.871707902

Name: +ve in-silico MS/MS by CFM-ID for ILEFDVKRZHNRNV-OSJVMJFVSA-N
ID: ILEFDVKRZHNRNV-OSJVMJFVSA-N
Comment: Energy0
Num peaks: 16
121.0647913 1.143997223
135.0804414 0.7802695266
137.0960915 1.05603156
175.1117415 1.062717754
243.1743418 1.456425166
257.1899918 1.299267846
267.1743418 0.948244605
269.1899918 2.526896686
275.1794272 1.760602962
281.1536063 1.529999866
283.1692564 1.96041222
283.2056419 1.832878064
285.1849065 1.00425357
293.1899918 14.41997071
295.1692564 2.307782135
311.2005565 44.96468888

Name: +ve in-silico MS/MS by CFM-ID for ILEFDVKRZHNRNV-OSJVMJFVSA-N
ID: ILEFDVKRZHNRNV-OSJVMJFVSA-N
Comment: Energy1
Num peaks: 31
39.02292652 1.73588693
41.03857658 2.89495674
43.05422664 1.107752962
107.0491413 1.22617485
119.0491413 1.074365945
121.0647913 2.07697941
133.0647913 1.278564133
135.0804414 2.01177183
137.0960915 1.240758482
173.0960915 1.113116846
175.1117415 1.860618381
187.1117415 1.182867798
189.1273916 1.539654204
239.1430416 2.122354868
241.1586917 3.114553933
243.1743418 2.540428178
253.1586917 1.76442378
257.1899918 1.755995013
265.1586917 2.835417505
267.1743418 1.954071127
269.1899918 2.812250028
275.1794272 1.272631926
279.1743418 2.010214304
281.1536063 1.249335711
281.1899918 1.0058462
283.1692564 1.351857206
283.2056419 6.398444462
285.1849065 1.072658429
293.1899918 6.342184802
295.1692564 2.066419976
311.2005565 7.245631312

Name: +ve in-silico MS/MS by CFM-ID for ILEFDVKRZHNRNV-OSJVMJFVSA-N
ID: ILEFDVKRZHNRNV-OSJVMJFVSA-N
Comment: Energy2
Num peaks: 31
39.02292652 2.355737705
41.03857658 1.7341477
51.02292652 3.739479874
53.03857658 1.75624032
65.03857658 2.213250293
79.05422664 1.284602465
105.0334912 1.014844375
105.0698767 1.806217605
133.1011768 1.040260712
159.0804414 1.527980557
161.0960915 1.182194842
175.1117415 1.121695242
185.0960915 1.722691292
189.1273916 1.71265898
209.132477 1.927716689
223.148127 1.75045856
225.1273916 1.690606721
239.1430416 1.262221365
241.1586917 2.361341136
243.1743418 2.571038418
257.1899918 1.670938721
263.1794272 1.225920276
265.1586917 1.348629486
267.1743418 1.462707758
269.1899918 2.390149504
275.1794272 1.702396132
281.1536063 1.217191981
283.1692564 1.547478639
283.2056419 2.160416666
285.1849065 1.107972666
295.1692564 3.497356233

Name: +ve in-silico MS/MS by CFM-ID for DAUCFRXCASFRQA-MAODMQOUSA-N
ID: DAUCFRXCASFRQA-MAODMQOUSA-N
Comment: Energy0
Num peaks: 31
73.02840582 0.6472032327
87.04405588 0.6409803494
147.0804414 0.6232722342
213.1273916 0.5520750468
241.1586917 0.9695463261
253.1586917 0.7955656127
255.1379563 0.7886712151
255.1743418 3.637092625
257.1536063 0.7634549611
257.1899918 0.7106354413
261.1849065 0.753338536
269.1536063 0.495845668
269.1899918 1.120217146
273.1849065 0.7151653399
279.1743418 4.104629053
281.1899918 1.507028905
283.1692564 0.6141585434
285.148521 0.7778955351
287.164171 1.227142671
287.2005565 0.585787245
289.1798211 2.07317985
293.1899918 0.4837981226
297.1849065 18.81067528
299.164171 0.64461036
299.2005565 2.693572558
301.1798211 1.266687336
301.2162066 1.762178873
303.1954711 1.881328463
311.2005565 5.624120165
313.1798211 3.293808234
329.2111212 19.63884543

Name: +ve in-silico MS/MS by CFM-ID for DAUCFRXCASFRQA-MAODMQOUSA-N
ID: DAUCFRXCASFRQA-MAODMQOUSA-N
Comment: Energy1
Num peaks: 31
55.05422664 1.799332442
83.04914126 0.9827027854
87.04405588 1.106686155
133.0647913 0.9949694251
147.0804414 1.013359695
213.1273916 2.20081483
215.1430416 1.656067612
227.1430416 1.324438163
229.1586917 1.177034664
239.1430416 1.157058493
241.1586917 1.43552792
243.1379563 1.054729841
245.1536063 0.939055786
255.1743418 3.928010802
257.1536063 1.65657879
259.1692564 0.959298119
261.1849065 1.632240931
269.1536063 1.201396927
269.1899918 3.984631227
273.148521 0.9998293
273.1849065 1.005047194
279.1743418 1.658772389
285.148521 1.120763514
287.164171 1.418206215
289.1798211 1.192508765
297.1849065 3.911471027
301.2162066 1.34377075
303.1954711 0.9769819704
311.2005565 2.954991751
313.1798211 2.956068986
329.2111212 4.150948973

Name: +ve in-silico MS/MS by CFM-ID for DAUCFRXCASFRQA-MAODMQOUSA-N
ID: DAUCFRXCASFRQA-MAODMQOUSA-N
Comment: Energy2
Num peaks: 31
55.05422664 1.302837271
65.03857658 1.702281851
67.05422664 1.63394813
83.04914126 1.128573772
95.08552677 1.171434205
131.0491413 1.188255973
137.0960915 1.635396883
145.0647913 1.050264212
147.0804414 1.104068666
157.0647913 1.138607536
161.0960915 0.9507641528
165.1273916 1.945351695
171.1168269 1.245832017
187.148127 1.637161378
199.148127 1.433468746
211.1117415 1.055879151
215.1066561 1.046804508
229.1223062 2.515292273
229.1586917 3.459610265
239.1430416 1.284865633
239.1794272 2.096471206
241.1586917 2.719522675
243.1379563 1.769223767
251.1794272 1.434318435
267.1743418 1.098977541
269.1536063 1.203450292
269.1899918 3.066679617
273.1849065 1.173086147
281.1899918 1.428500358
299.164171 1.000588399
313.1798211 1.860728166

Name: +ve in-silico MS/MS by CFM-ID for IHQXZVCCBKQVHK-OHYKSDDYSA-N
ID: IHQXZVCCBKQVHK-OHYKSDDYSA-N
Comment: Energy0
Num peaks: 20
109.0647913 0.5066168727
123.0804414 0.8865138541
135.0804414 0.6237954057
155.1066561 0.4867485179
161.0960915 0.5066168727
175.1117415 0.8565648024
189.1273916 0.6457570201
227.1430416 0.7809771156
241.1586917 1.34756596
243.1743418 0.8704304955
269.1899918 0.5191770927
283.1692564 0.6994948539
285.1849065 1.294938694
287.2005565 0.7895209358
293.1899918 6.54305743
295.1692564 0.8593375917
301.2162066 0.4953220459
311.2005565 34.22262094
313.1798211 2.143416158
329.2111212 25.15602463

Name: +ve in-silico MS/MS by CFM-ID for IHQXZVCCBKQVHK-OHYKSDDYSA-N
ID: IHQXZVCCBKQVHK-OHYKSDDYSA-N
Comment: Energy1
Num peaks: 31
57.0334912 1.128597201
59.04914126 1.261749557
65.00219107 1.025557496
67.01784114 2.046057342
69.0334912 1.098793578
81.0334912 1.247674617
119.0491413 0.9421447803
121.0647913 0.9696349503
135.0804414 1.180720219
175.1117415 1.383821166
189.1273916 1.064592207
225.1273916 1.158777137
227.1430416 1.219307572
239.1430416 2.541002303
241.1586917 2.451386554
243.1743418 1.60532442
265.1586917 1.175274996
267.1743418 1.279923454
269.1536063 1.222124625
269.1899918 1.00816117
271.1692564 1.114656599
279.1743418 1.656331765
283.1692564 1.453225156
283.2056419 2.56562956
285.1849065 2.448469015
287.2005565 1.307078367
293.1899918 4.720752197
301.2162066 3.73077392
311.2005565 7.635034261
313.1798211 1.586741585
329.2111212 4.160204867

Name: +ve in-silico MS/MS by CFM-ID for IHQXZVCCBKQVHK-OHYKSDDYSA-N
ID: IHQXZVCCBKQVHK-OHYKSDDYSA-N
Comment: Energy2
Num peaks: 31
39.02292652 1.572793451
43.05422664 1.212600883
49.00727645 1.13255404
51.02292652 2.064578208
53.03857658 1.075477368
81.0334912 1.471688542
85.06479133 1.543311253
87.08044139 1.122386992
107.0491413 1.384175294
123.0804414 1.383017898
135.0804414 1.389445758
159.0804414 1.184905663
171.1168269 3.025091272
175.1117415 1.880056661
185.0960915 1.236849922
189.1273916 1.285207118
201.1273916 0.9789475764
209.132477 1.498946357
223.148127 2.485554033
225.1273916 1.68201279
239.1430416 2.574325624
241.1586917 2.101490817
243.1743418 2.029407496
253.1586917 1.019942523
255.1743418 1.003869999
267.1743418 1.45782522
269.1899918 1.360154133
283.2056419 1.842100782
293.1899918 2.706240591
295.1692564 2.044444873
313.1798211 1.802878611

Name: +ve in-silico MS/MS by CFM-ID for AIBBWOAHJMGWDA-PQIIZBDJSA-N
ID: AIBBWOAHJMGWDA-PQIIZBDJSA-N
Comment: Energy0
Num peaks: 15
43.05422664 0.8018223416
53.03857658 0.779127197
55.05422664 1.043886733
71.08552677 0.7979522176
83.08552677 1.174215059
125.132477 0.8590935524
243.1743418 0.9099578505
247.1692564 0.7811824952
253.1950772 3.269166129
255.1743418 1.889044987
259.2056419 1.063123188
261.221292 0.8210567829
271.2056419 34.55411693
273.1849065 3.873768996
289.2162066 27.96123302

Name: +ve in-silico MS/MS by CFM-ID for AIBBWOAHJMGWDA-PQIIZBDJSA-N
ID: AIBBWOAHJMGWDA-PQIIZBDJSA-N
Comment: Energy1
Num peaks: 31
41.03857658 1.026049435
43.05422664 1.170451641
51.02292652 0.9619097128
53.03857658 3.61719209
55.05422664 4.02715391
57.06987671 1.213009534
69.06987671 0.917434055
71.08552677 1.137302597
81.06987671 1.940973911
83.08552677 2.058506451
85.10117684 1.049977898
109.1011768 1.238871366
119.0855268 1.238153936
121.1011768 1.378255961
123.1168269 2.554904737
125.132477 3.201107221
187.1117415 1.391689873
201.1273916 0.9217595693
213.1273916 0.8759213261
219.1379563 1.041734663
243.1743418 1.690683232
243.2107273 1.661991132
245.1899918 1.533655868
247.1692564 0.9789716797
253.1950772 3.002875228
255.1743418 3.080650208
259.2056419 1.191411057
261.221292 3.969474705
271.2056419 9.468088588
273.1849065 2.913251475
289.2162066 5.545659433

Name: +ve in-silico MS/MS by CFM-ID for AIBBWOAHJMGWDA-PQIIZBDJSA-N
ID: AIBBWOAHJMGWDA-PQIIZBDJSA-N
Comment: Energy2
Num peaks: 31
39.02292652 1.180439345
41.03857658 2.055237631
43.05422664 1.077095249
51.02292652 6.105180851
53.03857658 6.082155995
55.05422664 6.179688502
57.06987671 1.440078871
65.03857658 3.77142411
67.05422664 3.034438134
69.06987671 1.031369101
81.06987671 3.705639989
83.08552677 2.812326216
109.1011768 1.725548823
119.0855268 1.094017518
121.1011768 1.438212685
123.1168269 1.854092893
125.132477 1.600086207
185.0960915 1.171999103
187.1117415 1.471254397
191.1430416 1.057978732
201.1273916 1.411709293
213.1273916 1.512044019
215.1430416 1.341433039
227.1430416 1.175377532
229.1586917 1.55344282
239.1794272 1.53651645
243.1743418 2.327211959
243.2107273 1.141970747
245.1899918 1.836069785
255.1743418 2.398789444
273.1849065 1.728101374

Name: +ve in-silico MS/MS by CFM-ID for HOKLGVKZDXBQKC-ZQYQINFJSA-N
ID: HOKLGVKZDXBQKC-ZQYQINFJSA-N
Comment: Energy0
Num peaks: 28
81.0334912 3.400402176
83.04914126 0.6874974095
95.04914126 1.245839923
165.0910061 0.6974303824
165.1273916 0.7607537129
215.1430416 0.5581349801
217.1586917 0.5232288125
229.1586917 0.6341659072
233.1536063 1.028578203
233.1899918 0.6697798186
243.1743418 0.5700617136
245.1536063 0.5568169156
247.1692564 2.603791838
253.1586917 0.6535828868
255.1743418 1.113363853
261.1849065 0.8896794703
269.1899918 3.090405482
273.148521 0.6341540268
283.1692564 1.425955053
285.1849065 3.672846215
297.1849065 11.8866996
299.2005565 2.827779577
301.1798211 0.7919212652
301.2162066 0.5501526734
303.1954711 0.5352705907
311.2005565 1.427384213
313.1798211 2.304608022
329.2111212 34.33836085

Name: +ve in-silico MS/MS by CFM-ID for HOKLGVKZDXBQKC-ZQYQINFJSA-N
ID: HOKLGVKZDXBQKC-ZQYQINFJSA-N
Comment: Energy1
Num peaks: 31
81.0334912 9.324312373
95.04914126 1.745579512
121.0647913 1.208892405
123.0804414 1.056817596
185.132477 1.015819581
187.148127 1.720475562
201.1637771 1.423523061
205.1223062 0.949963394
207.1379563 1.087350002
213.1273916 0.9278562384
217.1586917 1.814952449
219.1743418 1.703620361
229.1223062 1.320162969
229.1586917 1.895703471
231.1743418 0.9592647542
239.1794272 1.200476762
243.1379563 1.624883514
245.1536063 0.9916255003
247.1692564 3.933532619
255.1743418 0.9323302255
257.1536063 1.120764712
259.1692564 1.482459982
261.1849065 2.101131765
269.1899918 2.112912095
273.148521 0.9391476764
297.1849065 4.424405339
299.2005565 0.9317167457
301.2162066 2.104507178
311.2005565 1.684814313
313.1798211 1.793152777
329.2111212 3.957310806

Name: +ve in-silico MS/MS by CFM-ID for HOKLGVKZDXBQKC-ZQYQINFJSA-N
ID: HOKLGVKZDXBQKC-ZQYQINFJSA-N
Comment: Energy2
Num peaks: 31
39.02292652 1.767047744
49.00727645 1.622125943
51.02292652 1.098338657
53.03857658 1.11239838
81.0334912 12.46382603
91.05422664 0.875848723
147.0804414 1.131190958
147.1168269 1.27369274
173.132477 3.83679105
175.1117415 1.131682146
175.148127 1.063246721
185.132477 2.821854705
187.148127 4.646886985
199.148127 1.412309606
201.1637771 3.471687475
213.1273916 0.9758941086
215.1430416 1.257984908
217.1586917 0.9068598398
223.148127 2.797359499
225.1637771 1.302385483
227.1794272 1.084042015
239.1794272 0.9475584059
251.1430416 0.9265856427
253.1586917 1.456340223
255.1743418 2.688514321
257.1536063 1.08051719
299.164171 1.208117273
299.2005565 1.086513956
301.1798211 1.860485762
303.1954711 1.073398943
313.1798211 1.667452008

Name: +ve in-silico MS/MS by CFM-ID for SCJKUDFVLTYOSO-KNLKSIEXSA-N
ID: SCJKUDFVLTYOSO-KNLKSIEXSA-N
Comment: Energy0
Num peaks: 11
65.03857658 2.528972948
67.05422664 1.31643254
75.08044139 3.334553083
203.1066561 1.297231284
205.1223062 3.26678009
259.1328709 2.490084545
261.148521 6.375323648
271.1328709 6.227526458
273.148521 6.442217694
313.1798211 1.299578718
329.2111212 45.72764822

Name: +ve in-silico MS/MS by CFM-ID for SCJKUDFVLTYOSO-KNLKSIEXSA-N
ID: SCJKUDFVLTYOSO-KNLKSIEXSA-N
Comment: Energy1
Num peaks: 29
41.03857658 1.21820092
53.03857658 1.053393576
55.05422664 2.948619431
57.06987671 3.060219415
65.03857658 2.189997368
67.05422664 1.491573937
69.0334912 1.642009727
69.06987671 1.00042713
73.06479133 6.602558352
203.1066561 1.240748432
205.1223062 2.50828988
231.1379563 1.246822554
243.1379563 1.004418908
259.1328709 3.902970994
261.148521 4.380036971
269.1536063 1.630722922
271.1328709 4.942645355
273.148521 3.420029345
285.148521 2.264472174
287.164171 3.677919999
297.1849065 2.129694074
299.164171 1.036072055
299.2005565 2.121534449
301.1798211 2.327170068
301.2162066 2.388131139
303.1954711 1.12328456
311.2005565 1.195434985
313.1798211 2.552265196
329.2111212 13.84913318

Name: +ve in-silico MS/MS by CFM-ID for SCJKUDFVLTYOSO-KNLKSIEXSA-N
ID: SCJKUDFVLTYOSO-KNLKSIEXSA-N
Comment: Energy2
Num peaks: 31
25.00727645 0.9041330938
39.02292652 4.982627012
41.03857658 2.844895835
43.05422664 1.598972221
49.00727645 3.428276025
51.02292652 0.9444688792
53.03857658 1.71967761
55.05422664 4.561751987
57.06987671 4.467182348
65.03857658 16.75413632
67.05422664 3.313018191
69.06987671 3.080718144
71.08552677 1.036965321
73.10117684 1.495085461
75.08044139 1.28350753
93.06987671 1.619840866
95.08552677 0.7842607687
129.0698767 2.896957606
131.0855268 1.320050507
161.0597059 1.118910994
185.0597059 0.9624775095
191.1066561 0.9533476086
201.0910061 2.163771644
203.1066561 0.8031459596
255.1379563 1.513015186
285.1849065 0.9223271678
299.164171 1.097520841
301.1798211 1.485090312
303.1954711 1.017010202
311.2005565 1.233505961
313.1798211 2.974398615

Name: +ve in-silico MS/MS by CFM-ID for NJIQCVUBHNDCSR-LAUBAEHRSA-N
ID: NJIQCVUBHNDCSR-LAUBAEHRSA-N
Comment: Energy0
Num peaks: 9
215.1430416 1.15501226
259.2056419 1.547281392
287.164171 2.024875492
293.1899918 1.762605534
297.1849065 3.038649221
299.2005565 1.167630606
311.2005565 15.56840781
313.1798211 1.813782835
329.2111212 52.78438013

Name: +ve in-silico MS/MS by CFM-ID for NJIQCVUBHNDCSR-LAUBAEHRSA-N
ID: NJIQCVUBHNDCSR-LAUBAEHRSA-N
Comment: Energy1
Num peaks: 31
41.03857658 0.9736261657
43.05422664 1.756144818
69.0334912 1.151226361
147.0804414 2.064328771
149.0960915 2.145740801
153.0910061 1.552839296
161.0960915 1.438674081
163.1117415 1.775035716
167.1066561 1.544970746
175.1117415 2.377399015
177.1273916 2.138397549
181.1223062 1.722731884
213.1273916 1.808093697
215.1430416 3.753906186
217.1586917 1.941190129
243.1379563 1.191993791
255.1743418 1.216921229
257.1536063 1.253313279
257.1899918 1.289823571
259.1692564 1.100150189
259.2056419 1.361897595
285.148521 1.584070237
285.1849065 1.018596191
287.164171 3.202813874
293.1899918 0.9855930384
297.1849065 2.38339869
299.2005565 1.096397697
301.2162066 3.299630601
311.2005565 5.909358991
313.1798211 1.989324415
329.2111212 9.623417464

Name: +ve in-silico MS/MS by CFM-ID for NJIQCVUBHNDCSR-LAUBAEHRSA-N
ID: NJIQCVUBHNDCSR-LAUBAEHRSA-N
Comment: Energy2
Num peaks: 31
41.03857658 1.557558024
65.03857658 2.018019275
67.05422664 1.384298178
69.0334912 1.411579745
69.06987671 1.189467501
71.04914126 1.146433376
75.02292652 0.9595277624
117.0698767 1.65383341
131.0855268 1.405332236
145.1011768 2.270985999
173.0960915 1.943848561
185.132477 3.31703742
201.1273916 1.392193943
211.1117415 1.239484308
213.1273916 1.850684805
215.1430416 3.103225512
217.1586917 1.364584826
227.1794272 3.094999508
239.1430416 1.579025754
243.1743418 1.124424219
253.1586917 1.027513068
255.1743418 1.322353011
257.1899918 1.625206304
259.1692564 0.9813389513
259.2056419 1.671476438
283.1692564 1.653689775
285.1849065 2.234294272
287.2005565 1.369863442
299.2005565 2.262841235
301.2162066 1.716699375
313.1798211 4.340185371

Name: +ve in-silico MS/MS by CFM-ID for PQCRZWCSVWBYSC-AGRFSFNASA-N
ID: PQCRZWCSVWBYSC-AGRFSFNASA-N
Comment: Energy0
Num peaks: 15
29.03857658 1.781731471
39.02292652 2.045642449
55.01784114 2.035617003
57.0334912 13.30390933
107.0491413 1.124590571
121.0647913 0.7252366232
161.0960915 0.8023949293
215.1430416 1.094625006
243.1743418 1.191197557
253.1586917 1.708509407
255.1743418 10.32481613
257.1899918 0.7729669419
273.1849065 8.580522006
311.2005565 4.523437985
329.2111212 30.46934488

Name: +ve in-silico MS/MS by CFM-ID for PQCRZWCSVWBYSC-AGRFSFNASA-N
ID: PQCRZWCSVWBYSC-AGRFSFNASA-N
Comment: Energy1
Num peaks: 31
29.03857658 2.883336963
39.02292652 4.852743696
41.03857658 1.006183935
55.01784114 1.366544924
57.0334912 12.07645365
107.0491413 2.550370755
119.0491413 0.9503238717
121.0647913 1.812469787
145.0647913 0.8681891967
147.0804414 1.070559787
155.1066561 0.6342705127
159.0804414 0.9271868079
161.0960915 1.32028217
173.0960915 1.521138918
175.1117415 1.054850752
211.1117415 0.6226528788
213.1273916 1.321176631
215.1430416 1.140077869
221.1536063 0.7487306303
227.1430416 0.9361179473
229.1586917 0.9344224534
239.1430416 0.6583792533
243.1743418 2.269584785
245.1899918 2.838706105
253.1586917 1.600061906
255.1743418 9.910136593
273.1849065 7.482565503
287.2005565 0.938898785
311.2005565 1.656517121
313.1798211 0.7962501683
329.2111212 3.208739083

Name: +ve in-silico MS/MS by CFM-ID for PQCRZWCSVWBYSC-AGRFSFNASA-N
ID: PQCRZWCSVWBYSC-AGRFSFNASA-N
Comment: Energy2
Num peaks: 31
29.03857658 1.463016757
39.02292652 3.414128258
55.01784114 1.147691407
57.0334912 2.322418955
65.03857658 2.805296576
67.05422664 1.360010775
83.08552677 1.483526066
93.06987671 1.577373511
95.08552677 1.260353228
145.0647913 2.481096617
147.0804414 1.950980889
159.0804414 1.484142818
161.0960915 1.607719878
171.0804414 1.626706757
173.0960915 2.628216182
175.1117415 1.175348119
199.1117415 1.275132668
213.1273916 2.233720066
215.1430416 2.096592391
217.1586917 1.066146835
219.1743418 1.471743448
221.1899918 1.35467
225.1273916 1.637991821
227.1430416 2.20217868
227.1794272 2.196558955
229.1586917 2.55369831
243.1743418 2.080409293
245.1899918 1.638067773
247.2056419 1.964220849
253.1586917 2.24026207
255.1743418 1.036687725

Name: +ve in-silico MS/MS by CFM-ID for NIDVKCKYZAQGOI-BTAVXEMNSA-N
ID: NIDVKCKYZAQGOI-BTAVXEMNSA-N
Comment: Energy0
Num peaks: 7
95.08552677 0.9906294927
245.1899918 0.9156566326
253.1950772 3.688404171
255.1743418 1.082375054
271.2056419 39.96490887
273.1849065 0.9061442382
289.2162066 33.16525119

Name: +ve in-silico MS/MS by CFM-ID for NIDVKCKYZAQGOI-BTAVXEMNSA-N
ID: NIDVKCKYZAQGOI-BTAVXEMNSA-N
Comment: Energy1
Num peaks: 31
91.05422664 1.190473331
93.06987671 2.485281563
95.08552677 2.845834637
97.06479133 1.030593577
109.0647913 0.9738067323
111.0804414 1.086371654
123.0804414 0.9075914484
125.0960915 1.166385367
145.1011768 0.8592413055
149.0960915 1.509904675
151.1117415 1.63676031
163.1117415 1.475033837
165.1273916 1.551155557
173.132477 1.426139405
179.1430416 1.08041083
191.1430416 1.032721036
225.1637771 1.591850328
227.1794272 1.376717414
233.1899918 0.8667778184
239.1794272 3.00847887
241.1950772 0.948909355
243.1743418 2.153843406
243.2107273 2.178614779
245.1899918 2.460094312
253.1950772 3.950468995
255.1743418 1.310783032
257.1899918 1.81602789
259.2056419 2.939630166
261.221292 4.598709112
271.2056419 13.93283571
289.2162066 9.183685914

Name: +ve in-silico MS/MS by CFM-ID for NIDVKCKYZAQGOI-BTAVXEMNSA-N
ID: NIDVKCKYZAQGOI-BTAVXEMNSA-N
Comment: Energy2
Num peaks: 31
41.03857658 1.442149878
51.02292652 5.134549975
53.03857658 2.794771356
57.06987671 1.688777606
65.03857658 1.221076186
91.05422664 8.533054169
93.06987671 4.704388561
95.08552677 1.592405083
105.0698767 1.33935201
121.1011768 1.491519588
123.1168269 1.25712576
131.0855268 1.359710005
133.1011768 1.270093275
137.132477 1.535271433
145.1011768 1.75594055
147.1168269 1.216885326
161.132477 1.090228071
175.1117415 1.035928459
175.148127 1.552802951
213.1637771 1.02799024
215.1794272 1.719156408
225.1637771 2.298801044
229.1950772 1.391058804
239.1794272 1.691214076
241.1950772 1.108317169
243.1743418 1.703339159
243.2107273 2.697433036
245.1899918 1.838192599
255.1743418 2.642255424
259.2056419 2.323640461
273.1849065 1.491048788

Name: +ve in-silico MS/MS by CFM-ID for HOKLGVKZDXBQKC-KYPFXXDHSA-N
ID: HOKLGVKZDXBQKC-KYPFXXDHSA-N
Comment: Energy0
Num peaks: 28
81.0334912 3.400402176
83.04914126 0.6874974095
95.04914126 1.245839923
165.0910061 0.6974303824
165.1273916 0.7607537129
215.1430416 0.5581349801
217.1586917 0.5232288125
229.1586917 0.6341659072
233.1536063 1.028578203
233.1899918 0.6697798186
243.1743418 0.5700617136
245.1536063 0.5568169156
247.1692564 2.603791838
253.1586917 0.6535828868
255.1743418 1.113363853
261.1849065 0.8896794703
269.1899918 3.090405482
273.148521 0.6341540268
283.1692564 1.425955053
285.1849065 3.672846215
297.1849065 11.8866996
299.2005565 2.827779577
301.1798211 0.7919212652
301.2162066 0.5501526734
303.1954711 0.5352705907
311.2005565 1.427384213
313.1798211 2.304608022
329.2111212 34.33836085

Name: +ve in-silico MS/MS by CFM-ID for HOKLGVKZDXBQKC-KYPFXXDHSA-N
ID: HOKLGVKZDXBQKC-KYPFXXDHSA-N
Comment: Energy1
Num peaks: 31
81.0334912 9.324312373
95.04914126 1.745579512
121.0647913 1.208892405
123.0804414 1.056817596
185.132477 1.015819581
187.148127 1.720475562
201.1637771 1.423523061
205.1223062 0.949963394
207.1379563 1.087350002
213.1273916 0.9278562384
217.1586917 1.814952449
219.1743418 1.703620361
229.1223062 1.320162969
229.1586917 1.895703471
231.1743418 0.9592647542
239.1794272 1.200476762
243.1379563 1.624883514
245.1536063 0.9916255003
247.1692564 3.933532619
255.1743418 0.9323302255
257.1536063 1.120764712
259.1692564 1.482459982
261.1849065 2.101131765
269.1899918 2.112912095
273.148521 0.9391476764
297.1849065 4.424405339
299.2005565 0.9317167457
301.2162066 2.104507178
311.2005565 1.684814313
313.1798211 1.793152777
329.2111212 3.957310806

Name: +ve in-silico MS/MS by CFM-ID for HOKLGVKZDXBQKC-KYPFXXDHSA-N
ID: HOKLGVKZDXBQKC-KYPFXXDHSA-N
Comment: Energy2
Num peaks: 31
39.02292652 1.767047744
49.00727645 1.622125943
51.02292652 1.098338657
53.03857658 1.11239838
81.0334912 12.46382603
91.05422664 0.875848723
147.0804414 1.131190958
147.1168269 1.27369274
173.132477 3.83679105
175.1117415 1.131682146
175.148127 1.063246721
185.132477 2.821854705
187.148127 4.646886985
199.148127 1.412309606
201.1637771 3.471687475
213.1273916 0.9758941086
215.1430416 1.257984908
217.1586917 0.9068598398
223.148127 2.797359499
225.1637771 1.302385483
227.1794272 1.084042015
239.1794272 0.9475584059
251.1430416 0.9265856427
253.1586917 1.456340223
255.1743418 2.688514321
257.1536063 1.08051719
299.164171 1.208117273
299.2005565 1.086513956
301.1798211 1.860485762
303.1954711 1.073398943
313.1798211 1.667452008

Name: +ve in-silico MS/MS by CFM-ID for OKDKLSPNJQEUHT-BNVNDGBQSA-N
ID: OKDKLSPNJQEUHT-BNVNDGBQSA-N
Comment: Energy0
Num peaks: 13
67.05422664 1.175184314
147.1168269 1.41312201
153.0546206 1.54251378
175.148127 1.376004382
273.148521 1.279294503
289.1798211 1.274617886
297.1849065 1.303843441
299.164171 3.139161743
301.1798211 2.611188231
303.1954711 3.389906724
311.2005565 9.734490516
313.1798211 3.043592577
329.2111212 49.37820782

Name: +ve in-silico MS/MS by CFM-ID for OKDKLSPNJQEUHT-BNVNDGBQSA-N
ID: OKDKLSPNJQEUHT-BNVNDGBQSA-N
Comment: Energy1
Num peaks: 31
55.05422664 1.425555091
65.03857658 3.232323038
67.05422664 3.085882723
69.06987671 2.291736423
91.05422664 1.49504289
93.06987671 1.372476802
105.0698767 1.737023716
107.0855268 1.662972419
145.1011768 1.159476481
153.0546206 3.681253846
177.0546206 1.426030019
179.0702706 2.195311822
181.0859207 3.788163273
183.1168269 1.393576193
187.148127 4.377246183
189.1637771 1.797620721
219.1015708 1.685117854
241.1586917 1.167154529
259.1328709 1.221704272
271.1328709 1.087609478
273.148521 1.458610031
275.164171 1.180185954
285.148521 1.351981199
287.164171 1.095783764
289.1798211 1.183571393
299.164171 1.579533153
301.1798211 1.609577918
303.1954711 2.292617129
311.2005565 3.025640142
313.1798211 1.883640935
329.2111212 6.056307329

Name: +ve in-silico MS/MS by CFM-ID for OKDKLSPNJQEUHT-BNVNDGBQSA-N
ID: OKDKLSPNJQEUHT-BNVNDGBQSA-N
Comment: Energy2
Num peaks: 31
39.02292652 1.380334513
49.00727645 1.785291077
51.02292652 3.137704826
53.03857658 3.100697066
55.05422664 3.644369913
65.03857658 5.303533652
67.05422664 5.871613331
69.06987671 2.531497842
71.08552677 1.678699579
83.01275576 3.872505723
111.0440559 0.8395662803
123.0440559 1.59430914
145.1011768 1.091130237
153.0546206 3.675293673
175.148127 1.136262316
183.1168269 1.092995235
187.148127 2.050001217
201.1273916 0.8461217298
203.1430416 2.509631181
213.1637771 1.219107402
239.1430416 0.8241701097
241.1586917 0.9790896019
243.1743418 1.934405664
261.148521 0.9560554455
285.148521 1.165704703
289.1798211 1.56855639
299.164171 1.177544268
299.2005565 1.253668967
301.1798211 1.047528792
303.1954711 1.198078368
313.1798211 4.88472344

Name: +ve in-silico MS/MS by CFM-ID for XKUCHACUVXUVER-BBTUJRGHSA-N
ID: XKUCHACUVXUVER-BBTUJRGHSA-N
Comment: Energy0
Num peaks: 6
287.164171 2.734415391
297.1849065 3.553605409
299.2005565 1.168547441
311.2005565 10.06347288
313.1798211 1.359232336
329.2111212 66.9733643

Name: +ve in-silico MS/MS by CFM-ID for XKUCHACUVXUVER-BBTUJRGHSA-N
ID: XKUCHACUVXUVER-BBTUJRGHSA-N
Comment: Energy1
Num peaks: 27
39.02292652 1.665547851
41.03857658 1.624335586
43.05422664 3.069906187
55.01784114 2.490309062
55.05422664 0.9356945108
57.0334912 2.08158056
97.06479133 0.9949154685
99.08044139 0.9205674986
229.1223062 1.254434764
231.1379563 1.798190769
257.1172208 1.673695868
259.1328709 1.90747099
267.1379563 0.9540626631
269.1536063 1.478103475
271.1328709 1.755280899
271.1692564 1.699145075
273.148521 2.737010312
273.1849065 1.844524605
285.148521 3.055877387
285.1849065 1.683904662
287.164171 6.77992425
297.1849065 3.581946583
299.2005565 1.197379908
301.2162066 2.479099077
311.2005565 5.401296709
313.1798211 2.390092627
329.2111212 22.78962273

Name: +ve in-silico MS/MS by CFM-ID for XKUCHACUVXUVER-BBTUJRGHSA-N
ID: XKUCHACUVXUVER-BBTUJRGHSA-N
Comment: Energy2
Num peaks: 31
27.02292652 1.137156327
39.02292652 1.406009933
41.00219107 2.421368955
41.03857658 1.087813406
47.04914126 1.051042902
53.00219107 1.008617493
55.01784114 2.498199417
55.05422664 4.909540825
57.0334912 1.244542443
57.06987671 1.186111964
65.03857658 2.692625215
67.05422664 3.435084524
69.06987671 2.17273329
71.08552677 1.379107301
95.04914126 1.372773581
147.0804414 6.682971992
199.1117415 1.423732576
[truncated: 2,267,867 more chars]
