# Supplementary material for: Ion mobility collision cross-section atlas for known and unknown metabolite annotation in untargeted metabolomics
Source: Nat Commun. 2020 Aug 28;11:4334. doi: 10.1038/s41467-020-18171-8 (PMC7455731; doi:10.1038/s41467-020-18171-8)
Supplement: Supplementary file 8 — Supplementary Data 5 [file 41467_2020_18171_MOESM8_ESM.zip › 01_positive_mode/L0622/cfmid_result.txt]

1 0.2739726 AFQJAHRYMBYSMO-DMGGBYGVSA-N CC1CC(=C(C)C1=O)C=C(/C)C=CC=CC=CC=C(/C)C(=O)C
2 0.2739726 ZSPNPFPZEGPSTJ-UHFFFAOYSA-N O=CC(=CC=CC(=CC=CC=C(C=C(C=C(C=O)C)C)C)C)C
3 0.2739726 PSRXRXPCRYMRAK-UHFFFAOYSA-N O=CC(=CC=CC(=CC=CC=C(C(=CC=C(C=O)C)C)C)C)C
4 0.24657534 PUXJCAHHXRRGKK-UHFFFAOYSA-N O=CC(=CC=CC(=CC=CC=C(C=CC(=C(C=O)C)C)C)C)C
5 0.23943662 DJGVGQIBJSMYDF-UHFFFAOYSA-N O=CC(=CC=CC(=CC=CC(=C(C=CC=C(C=O)C)C)C)C)C
6 0.23776224 OQYZUNYGLAVWFM-UHFFFAOYSA-N O=CC(=CC=CC(=CC=C(C=C(C=CC=C(C=O)C)C)C)C)C
7 0.23287671 YDWPUVHDHXXEMK-UHFFFAOYSA-N O=CC(=CC=CC(=CC=CC=C(C=CC=C(C(=O)C)C)C)C)C
8 0.22857143 BHEVSUNIJULAIF-UHFFFAOYSA-N CCCCOC(=O)C=CC(C1CCCCC1=O)[Si](C)(C)C
9 0.20143885 VWAUPFMBXBWEQY-ANULTFPQSA-N [H][C@@]12CC[C@@](O)(CC=C)[C@@]1(C)C=CC1=C3CCC(=O)C=C3CC[C@@]21[H]
10 0.20143885 VWAUPFMBXBWEQY-UHFFFAOYSA-N CC12C=CC3=C4CCC(=O)C=C4CCC3C1CCC2(O)CC=C
11 0.19178082 MOHFMUCRLOUSHZ-UHFFFAOYSA-N O=CC=CC(=CC=CC(=CC=C1C(=CC(=O)CC1(C)C)C)C)C
12 0.19178082 NMCMMAFDZMGOMW-JZSPMREGSA-N CCC(=C/C1C(C)OC(=O)C1C)C=C(/C)C=Cc2ccccc2
13 0.18181818 BMVGTCZAETUVCO-UHFFFAOYSA-N C=CC=CCC1=C(C)C(C#C1)OC(=O)C1C(C1(C)C)C=C(C)C
14 0.171875 OSAIUCWANMOBMV-UHFFFAOYSA-N C=CCC1(O)CCC2C1(C)CC=C1C2CCc2c1ccc(c2)O
15 0.15748031 YVONCWPEUZFKQW-UHFFFAOYSA-N C=CCC1(O)CCC2C1(C)CCC1=C2CCc2c1ccc(c2)O
16 0.15068493 ZXRJFAGODXEEPJ-UHFFFAOYSA-N CC(=CCC1=C(C)C(=O)C2=CCCC=C2C1=O)CCC=C(C)C
17 0.15068493 QTWNNDALGXHMAG-UHFFFAOYSA-N CC(=CCC1=C(C)C(=O)C2=CC=CCC2C1=O)CCC=C(C)C
18 0.15068493 JQIUKBNVDFERFB-UHFFFAOYSA-N CC(=CCC1=C(C)C(=O)C2C(=CC=CC2)C1=O)CCC=C(C)C
19 0.15068493 MBCGAZXMGSDOHK-UHFFFAOYSA-N CC(=CCC1=C(C)C(O)c2c(C1=O)cccc2)CCC=C(C)C
20 0.15037594 YLVGSQUQXRSQSK-UHFFFAOYSA-N COc1ccc2c(c1)CCC1=C2CCC2(C1=C(C)CCC2O)C
21 0.14285714 NIARWGWAXDPFAI-UHFFFAOYSA-N CCC=CCC1=C(C)C(CC1=O)OC(=O)C1=C(C1(C)C)C=C(C)C
22 0.13986014 SVUVBBHNYSARJN-UHFFFAOYSA-N C=CC=CCC1=C(C)C(CC1=O)OC(=O)CC(=C(C)C)C=C(C)C
23 0.13986014 HYTGZASJAIJAIV-UHFFFAOYSA-N C=CC=CCC1=C(C)C(CC1=O)OC(=O)C(=C(C)C)CC=C(C)C
24 0.13888889 DTYVEVZSDLMQGY-UHFFFAOYSA-N C=CC=CCC1=C(C)C(CC1=O)OC(=O)C(=CC=C(C)C)C(C)C
25 0.13740458 OEDVXBJECPHLGZ-UHFFFAOYSA-N COc1ccc2c(c1)CCC1=C2CCC2(C1=CCCC2OC)C
26 0.1369863 BWHZURYINQNHCL-VMASUYHGSA-N CC1OC(=O)C(CCCCCCC#CC#CC=CCCC=C)C1O
27 0.1369863 BWHZURYINQNHCL-RGOVZJGCSA-N C[C@@H]1OC(=O)[C@H](CCCCCCC#CC#CC=CCCC=C)[C@H]1O
28 0.1369863 BWHZURYINQNHCL-QOJNPXKOSA-N C[C@@H]1OC(=O)[C@H](CCCCCCC#CC#CC=C/CCC=C)[C@H]1O
29 0.1369863 QYVJUSRPTLMHSA-UHFFFAOYSA-N OC(=O)C#CCCCCC#CCCCCC#CCCCCC#C
30 0.1369863 BWHZURYINQNHCL-FZEFPESISA-N C[C@H]1OC(=O)[C@@H](CCCCCCC#CC#CC=CCCC=C)[C@H]1O
31 0.1369863 BWHZURYINQNHCL-JCHUFIKGSA-N CC1OC(=O)C(CCCCCCC#CC#CC=CCCC=C)C1O
32 0.1369863 BWHZURYINQNHCL-HPMXEOQNSA-N C[C@H]1OC(=O)[C@@H](CCCCCCC#CC#CC=C/CCC=C)[C@H]1O
33 0.13432836 YTXZSDLSJVIDBJ-UHFFFAOYSA-N O=C1CCC2(C(=C1)C=CC1C2CCC2(C1CC=C2C(=O)C)C)C
34 0.13432836 BGHUUKZHDVMJQZ-UHFFFAOYSA-N CCC(=O)OC1CC2C(C1)(C)CCC1C2CCc2c1ccc(c2)O
35 0.13432836 HMDYHHQZKIYROJ-UHFFFAOYSA-N CC(=O)C1CCC2=C3C=CC4=CC(=O)CCC4(C)C3CCC12C
36 0.12765957 MITRKCZRFPPSQW-UHFFFAOYSA-N CCC=CCC1=C(C)C(=CC1=O)OC(=O)C1C(C1(C)C)C=C(C)C
37 0.12765957 WAWGISCSINKYBB-UHFFFAOYSA-N C=CC=CCC1C(=O)CC(C1=C)OC(=O)C1C(C1(C)C)C=C(C)C
38 0.12676056 ROVGZAWFACYCSP-VUMXUWRFSA-N CC1=C(C(=O)C[C@@H]1OC(=O)[C@@H]2[C@H](C2(C)C)C=C(C)C)C/C=C\C=C
39 0.12598425 XHHNRILPFDXNJD-UHFFFAOYSA-N C=CCC1(O)CCC2C1(C)CCC1C2C=Cc2c1ccc(c2)O
40 0.12587413 ROVGZAWFACYCSP-UHFFFAOYSA-N C=CC=CCC1=C(C)C(CC1=O)OC(=O)C1C(C1(C)C)C=C(C)C
41 0.12328767 VKULMRZCHFFXDX-ZUGARUELSA-N OC1=C(CCCCCCC=C/C=C/C=C/CCC=C)C(=O)OC1=C
42 0.12328767 LAXXYKCCKJNUAI-UHFFFAOYSA-N OC(=O)C=C(C=CC=C(C(=CC1=C(C)C(=O)CCC1(C)C)C)C)C
43 0.12328767 OZSOBCMBCKILKJ-UHFFFAOYSA-N O=CC=C(C=CC=C(C=CC=C(C=CC(=O)C(OC)(C)C)C)C)C
44 0.12328767 AXJKKWOYSAKORJ-UHFFFAOYSA-N OCC#CCCCC#CCCCCC1=C(C)C(C(=C(C1=O)C)C)O
45 0.12307692 JIZBQTQWBXXZAQ-UHFFFAOYSA-N COc1ccc2c(c1)C=CC1C2CCC2(C1CCC2C(=O)C)C
46 0.12307692 IZZHGFYJDSXXTL-UHFFFAOYSA-N COc1cc(C)c2c(c1)CCC1=C2CCC2(C1=CCCC2O)C
47 0.12307692 XPFOCGSOLATHOX-UHFFFAOYSA-N C=CC1(O)CCC2C1(C)CCC1C2C=Cc2c1ccc(c2)OC
48 0.12307692 WXTLYFYHSGDJFK-UHFFFAOYSA-N COc1ccc2c(c1)CCC1=C2CCC2(C1CCC2C(=O)C)C
49 0.12307692 MRDZOACQLFTYCU-UHFFFAOYSA-N C=CC(C1(O)CCC2C1(C)CCC1C2CCc2c1ccc(c2)O)O
50 0.12307692 KIJLZKRIPBDGFS-UHFFFAOYSA-N C=CCC1(O)C(O)CC2C1(C)CCC1C2CCc2c1ccc(c2)O
51 0.1221374 BPPFGRFTQSWEFC-UHFFFAOYSA-N COc1ccc2c(c1)CCC1C2=CCC2(C1CCC2C(=O)C)C
52 0.1221374 WZVOTRYOSPDODU-UHFFFAOYSA-N O=C1CCC2(C(=C1)CCC1C2CCC2(C1=CC=C2C(=O)C)C)C
53 0.1221374 FFYPPZQHHNBUSI-UHFFFAOYSA-N C=CC1(O)CCC2C1(C)CC=C1C2CCc2c1ccc(c2)OC
54 0.1221374 ZVAKQHKKYHQOTL-UHFFFAOYSA-N CCC1(O)CC2C(C1O)(C)CCC1C2C=Cc2c1ccc(c2)OC
55 0.12121212 PRICNICLVRNDSB-UHFFFAOYSA-N COc1ccc2c(c1C)CCC1=C2CCC2(C1=CCCC2O)C
56 0.12121212 WBVNXGGDKUPTMY-UHFFFAOYSA-N COc1cc2CCC3=C(c2cc1C)CCC1(C3=CCCC1O)C
57 0.12030075 URBGCJXRKMEFKN-UHFFFAOYSA-N CCOC(C)(OCC)C=CC(=O)C#C[Si](CC)(CC)CC
58 0.11940299 OJFWPCIVFUNFLW-UHFFFAOYSA-N O=C1CCC2(C(=C1)C=CC1C2C=CC2(C1CCC2C(=O)C)C)C
59 0.11940299 ZYAZEJTUZAPRKJ-UHFFFAOYSA-N C#CC1CCC2C1(C)C1OC1C1C2CCC2=CC(=O)CCC12C
60 0.11851852 IHQXZVCCBKQVHK-OHYKSDDYSA-N C[C@H](O)[C@H]1C(=O)C[C@H]2[C@@H]3C=CC4=CC(=O)CC[C@]4(C)[C@H]3CC[C@]12C
61 0.11851852 FJZMSAXZXBWTBS-UHFFFAOYSA-N C=CCC1(O)COCC2C1(C)CCC1C2CCc2c1ccc(c2)O
62 0.11678832 BBBZCOCHBHDPGY-UHFFFAOYSA-N O=C1CCC2(C(=C1)CCC1C2C=CC2(C1COCC2C(=O)C)C)C
63 0.11678832 QMYSZGIYXFGVDV-RVFMQVMDSA-N CCC1(OC(=O)C(C)C2C(C)C12)C=C(/C)C=Cc3ccccc3
64 0.11510791 YJXNJQHBVKTWCC-UHFFFAOYSA-N CC(C)=CC1C(C(=O)OC2CC(=O)C(C3CCC=C3)=C2C)C1(C)C
65 0.11510791 CGIFUIBNTRTMHC-CMNABDBJSA-N CC(=CCC(O)C(=CC1=C(C)C2CCCC2(C)C1=O)C)C
66 0.11267606 ROVGZAWFACYCSP-LUFMIFDNSA-N CC(=CC1C(C(=O)OC2CC(=O)C(=C2C)CC=C/C=C)C1(C)C)C
67 0.11267606 ROVGZAWFACYCSP-PNUXCVTRSA-N CC(=CC1C(C(=O)OC2CC(=O)C(=C2C)CC=CC=C)C1(C)C)C
68 0.11267606 SGFMAGJOOCDSQD-UHFFFAOYSA-N CCOC(=O)C(SC)=C(C)CCC=C(C)CCC=C(C)C
69 0.11267606 ROVGZAWFACYCSP-QRQLOZEOSA-N CC(=C[C@@H]1[C@@H](C(=O)O[C@@H]2CC(=O)C(=C2C)CC=CC=C)C1(C)C)C
70 0.11267606 CVVLCNYOIIYZKD-UHFFFAOYSA-N C=CC=CCC1=C(C)C(CC1=O)OC(=O)C=C(C(C)C)C=C(C)C
71 0.11188811 YLNAHRSXKAAKFO-UHFFFAOYSA-N C=CC=CCC1C(=O)CC(=C1C)OC(=O)C1C(C1(C)C)C=C(C)C
72 0.11034483 DAXOAMWUYRPNRH-UHFFFAOYSA-N OCC#CCCCC#CCCCCC1=C(C)C(=O)C(=C(C1O)C)C
73 0.11023622 WNBFPAKRCJNBBS-UHFFFAOYSA-N CCCCCC1=CC=C(OC(=O)C2=CC=C(CCC)C=C2)C=C1
74 0.10958904 ACBXMWFVCVLYIW-UHFFFAOYSA-N CC(=CC(=CC(=CC(=O)O)C)C)C=CC1=C(C)C(=O)CCC1(C)C
75 0.10958904 RRXQBIYPAMIVGH-UHFFFAOYSA-N COC(=O)CCCCCCCC#CC#CCCCCC=C
76 0.10958904 ZFWMPBWKORMHAK-UHFFFAOYSA-N CC(=CC=C(C(=CC(=O)O)C)C)C=CC1=C(C)C(=O)CCC1(C)C
77 0.10958904 NHMGAEJMKHPXGA-UHFFFAOYSA-N OCC(=CCCC(=CCc1cc(O)ccc1O)C)C=CC=C(C)C
78 0.10958904 CZTRIZQKBLITCS-UHFFFAOYSA-N CC(=CCC1=C(C)C(=O)c2c(C1O)cccc2)CCC=C(C)C
79 0.10958904 YRFWWATZXBXMJN-MAODMQOUSA-N COC(=O)CC[C@]1(C)[C@H](CCC2=C[C@@](C)(C=C)C(=O)C=C12)C(=C)C
80 0.10958904 RQRBUFOWUWHSOT-OMCAQQSRSA-N COC(=O)C1=CCC(C1C2C(C)C=CC2=O)C(=C/CC=C(C)C)C
81 0.10958904 OSRDDJOKFXWWSQ-UHFFFAOYSA-N CC(=CC=CC(=CC(=O)O)C)C=C(C1=C(C)C(=O)CCC1(C)C)C
82 0.10958904 UEJNSDDZSLEWPA-UHFFFAOYSA-N CCCCCCC#CCC#CCC#CCC#CCCCC(O)=O
83 0.10958904 BNNYBSQTXXCEER-RZZDJWKDSA-N CC(=CCCC(=CCOc1ccc(C=CCOC(=O)C)cc1)C)C
84 0.10958904 SUGGKBPRSXQVOL-UHFFFAOYSA-N OCC#CCCCC#CCCCCC1=C(C)C(=O)C(C(C1=O)C)C
85 0.10958904 OOQRWTLPHHVGST-UHFFFAOYSA-N OCC#CCCCC#CCCCCC1C(C)C(=O)C(=C(C1=O)C)C
86 0.10958904 BIKHZOUBELCLFH-UHFFFAOYSA-N COCCCCCCCC1=C(CCC2=CC=CC=C2)C(=O)CC1=O
87 0.109375 WKMIQIKSLJFCPY-UHFFFAOYSA-N CCC(COCC1=CC=CC=C1)OCOCC[Si](C)(C)C
88 0.109375 VCHGNQGYWKBKKY-UHFFFAOYSA-N COc1ccc(cc1)C(=C(c1ccc(cc1C)OC)CC)CC
89 0.109375 IULJOLHOXIMAPN-UHFFFAOYSA-N COc1ccc(cc1)C(=C(c1ccc(c(c1)C)OC)CC)CC
90 0.109375 BWBNFRWKRBDCKK-UHFFFAOYSA-N OC(=C)CC1(O)CCC2C1(C)CCC1C2CCc2c1ccc(c2)O
91 0.109375 VXQDCRLWUUHJSD-UHFFFAOYSA-N COC1(C#C)CCC2C1(C)CCC1C2CCc2c1ccc(c2)O
92 0.10852713 LVZYEFBXNINQPM-UHFFFAOYSA-N CC(=O)C1CCC2C1(C)C1OC1C1C2CCC2=CC#CCC12C
93 0.10769231 NYAZWWCQQVATHV-UHFFFAOYSA-N CCCCOCC(O)CNC1=CC(NC(C)=O)=CC=C1OC
94 0.10769231 PQCRZWCSVWBYSC-UHFFFAOYSA-N CCC(=O)OC1CCC2C1(C)CCC1C2CCc2c1ccc(c2)O
95 0.10769231 CELJEZMNDZADRJ-UHFFFAOYSA-N O=C1CCC2(C(=C1)CC=C1C2=CCC2(C1CCC2C(=O)C)C)C
96 0.10769231 PQCRZWCSVWBYSC-AGRFSFNASA-N CCC(=O)OC1CCC2C3CCc4cc(O)ccc4C3CCC12C
97 0.10769231 YRZGDIULTBLLCO-UHFFFAOYSA-N C=CC1(O)CCC2C1(C)CCC1=C2CCc2c1ccc(c2)OC
98 0.10687023 ZMHMFNQJFGXFEY-UHFFFAOYSA-N CCOC(=O)C1=CC(=C(C(C1)N)NC(=O)C)OC(CC)CC
99 0.10687023 XKBZMMAUDRASKQ-UHFFFAOYSA-N O=C1CCC2(C(=C1)CCC1C2C=CC2(C1CC=C2C(=O)C)C)C
100 0.10606061 MQMDARRDCDCCHT-UHFFFAOYSA-N O=CCC1(O)CCC2C1(C)CCC1C2CCc2c1ccc(c2)OC
101 0.10606061 PROYTQBBWWDEMQ-UHFFFAOYSA-N COc1ccc2c(c1)CCC1C2CCC2(C1CC=C2C(=O)C)C
102 0.10526316 HAKAGWYZCIQZRA-UHFFFAOYSA-N O=C1CCC2(C(=C1)C=CC1C2CCC2(C1CC(C2C(=O)C)O)C)C
103 0.10526316 UOWHCOUHKMSBCE-UHFFFAOYSA-N C#CC12OC1CC1C2(C)CCC2C1CCC1=CC(=O)CCC21C
104 0.10447761 NKCZILQGXXQQIO-UHFFFAOYSA-N C=CC1(O)COCC2C1(C)CCC1C2CCc2c1ccc(c2)OC
105 0.1037037 QLRBEBWLAMCNRM-UHFFFAOYSA-N CCOC(=O)C1=CC(OC(CC)CC)C(C(C1O)N)NC(=O)C
106 0.10218978 OJGMISWRBRJHLH-GXDHUFHOSA-N CCC(=CC(=O)OCc1c(C)coc1CC2=CCCC(=C2C)C)C
107 0.10071942 WVTBXBYPYMHVRA-KTKRTIGZSA-N CC(C)C=C/C(=O)OCc1c(C)coc1CC2=CCCC(=C2C)C
108 0.10071942 PWOYPXRFSUICCT-UHFFFAOYSA-N CC(=O)OC1CCC2C1(C)CCC1C2C=CC2=CC(=O)CCC12C
109 0.098591549 BGIBNWZALWRTHR-UHFFFAOYSA-N CCCCCC1=CC(O)=C2C3CC(C=O)=CCC3C(C)(C)OC2=C1
110 0.098591549 FJVJQPVMJALOMF-HZPDHXFCSA-N CCCCCc1cc(O)c2C3C=C(C)C(=O)CC3C(C)(C)Oc2c1
111 0.097902098 ZJTLJXALMDUPBY-UHFFFAOYSA-N CCCC1=CC(O)C(C(=C1)O)C1C=C(C)CCC1C(=C)C
112 0.097902098 HQRKNUDGMPVIMO-UHFFFAOYSA-N CCCCCc1cc(O)c2C3C=C(CCC3C(C)(C)Oc2c1)C=O
113 0.097222222 OBWUQMHOBBHQTG-UHFFFAOYSA-N CC(CCC1=C(C)C(=O)c2c(C1=O)cccc2)CCC=C(C)C
114 0.097222222 CXOXYGZFBDGZJN-DYESRHJHSA-N COC(=O)CCC1(C)C(CCc2c(C=C)c(C)c(O)cc12)C(=C)C
115 0.096551724 IJBXYFPGOCBKIM-UHFFFAOYSA-N CC(=CCC1C(C)C(=O)c2c(C1=O)cccc2)CCC=C(C)C
116 0.095890411 CGBCTKQOHNJSHP-UHFFFAOYSA-N CC(=CC=CC(=C(C(=O)O)C)C)C=CC1=C(C)C(=O)CCC1(C)C
117 0.095890411 VTSFDGSDUILKPM-UHFFFAOYSA-N COC(=O)C=C(C=CC=C(C=CC1=C(C)C(=O)CCC1(C)C)C)C
118 0.095890411 UUQKLFLVLBKNEL-BPCMHGFOSA-N O=CC=CC=CC=C/C(=C/C(C(C(=CC(C)C)C)O)C)/C
119 0.095890411 SMMDHWDLQAVOMO-IATRPDGNSA-N COC1=C(C)C(=O)C2=C(C(C)CCC2C(C)C=CC=C(C)C)C1=O
120 0.095890411 VWKCLMGZLXLWGO-VIFBMRGNSA-N CCCC=C/CC#CC=C/CCCCCCC1=C(O)C(=C)OC1=O
121 0.095890411 DAUCFRXCASFRQA-MAODMQOUSA-N COC(=O)CC[C@]1(C)[C@H](CC[C@]2(C=C)C=C(C)C(=O)C=C12)C(=C)C
122 0.095890411 SYTAMSBSQICNPH-UHFFFAOYSA-N OC(=O)C=C(C=CC(=C(C=CC1=C(C)C(=O)CCC1(C)C)C)C)C
123 0.095890411 LNOWBOSAKPCEMX-CLSYNVFISA-N CC(=C/C=C/C1(C)CCCc2ccoc12)CCCC(=C)CC(=O)O
124 0.094488189 MPPUJIMLHBYWCI-UHFFFAOYSA-N O=C1CCC2(C(=C1)C=CC1C2=CCC2(C1CCC2C(=O)C)C)C
125 0.094488189 UKPMQPOEQDPXMG-UHFFFAOYSA-N CCCCCC1=CC=C(C=C1)C1=CC=C(C=C1)C(=O)OCCC
126 0.09375 OPFMDNOUQZKAAD-UHFFFAOYSA-N O=C1CCC2(C(=C1)CCC1=C2C=CC2(C1CCC2C(=O)C)C)C
127 0.093023256 CPTJAUSCYVJRFB-UHFFFAOYSA-N CCOC(=O)C1=CC(OC(CC)CC)C(C(=C1)N)NC(=O)C
128 0.093023256 ICOPBMAHNLLAOL-UHFFFAOYSA-N CCCOC(O)=NC1=CC=CC=C1OCC(O)CNC(C)C
129 0.093023256 MIKQAXPIOUANJX-UHFFFAOYSA-N CCC1(O)CC2C(C1O)(C)CCC1=C2CCc2c1ccc(c2)OC
130 0.093023256 ZBKMFXVASLCFKC-UHFFFAOYSA-N CCCC1=CC=C(C=C1)C(=O)OC1=CC=C(CC(C)CC)C=C1
131 0.093023256 ZBKMFXVASLCFKC-UHFFFAOYSA-N CCCC1=CC=C(C=C1)C(=O)OC1=CC=C(CC(C)CC)C=C1
132 0.093023256 AXRVEOGZUBYJIJ-UHFFFAOYSA-N O=C1CCC2(C(=C1)CCC1=C3C(CC=C21)(C)C(CC3)C(=O)C)C
133 0.092307692 IPISRVVYRUYPRY-UHFFFAOYSA-N CCC1(O)CC2C(C1O)(C)CC=C1C2CCc2c1ccc(c2)OC
134 0.092307692 GVKVGOGUDSJCLX-OFELHODLSA-N C[C@]12CC[C@H]3[C@H]([C@@H]1C[C@@H]([C@@H]2O)O)CCC4=C3C=CC(=C4)OCC=C
135 0.092307692 OHLZLQXSWNZHNC-UHFFFAOYSA-N CCCOC(O)=NC1=CC(OCC(O)CNC(C)C)=CC=C1
136 0.092307692 GVKVGOGUDSJCLX-YQPXSLGVSA-N C[C@]12CC[C@H]3[C@H]([C@@H]1C[C@H]([C@@H]2O)O)CCC4=C3C=CC(=C4)OCC=C
137 0.092307692 GVKVGOGUDSJCLX-UHFFFAOYSA-N C=CCOc1ccc2c(c1)CCC1C2CCC2(C1CC(C2O)O)C
138 0.092307692 VGUTUSVKXLWMPF-UHFFFAOYSA-N CC12CCC3C(C4CC4C4=CC(=O)CCC34C)C1C1CC1C2=O
139 0.091603053 BKBXGURQLGYCFH-UHFFFAOYSA-N COc1ccc2c(c1)CCC1C2CCC2(C1COCC2C(=O)C)C
140 0.091603053 VBGNZTQJEOAEOB-UHFFFAOYSA-N CCCC(=O)Nc1ccc(c(c1)O)OCC(CNC(C)C)O
141 0.090909091 WUAIZVKIMBMIFN-UHFFFAOYSA-N O=C1CCC2(C(=C1)CCC1C2C=CC2(C1CC(C2C(=O)C)O)C)C
142 0.090909091 YBQMKOGJNNSQNZ-IJNRUUFYSA-N CC(=C/C(O)CC(=CCCc1cocc1)C)CCCc2cocc2
143 0.090909091 VEBCUBZTPWFSKE-UHFFFAOYSA-N C#CC1(O)CCC2C1(CC)CCC1C2C=CC2=CC(=O)CCC12
144 0.090225564 YATJKWCPMQAVLS-UHFFFAOYSA-N COc1c(CC=C(CCC=C(C)C)C)cc(c2c1cccc2)O
145 0.090225564 SIGSPDASOTUPFS-UHFFFAOYSA-N CCC12CCC3C(CCC4=CC(=O)CCC34)C1C=CC2(O)C#C
146 0.090225564 FUCPNCMNPVNFQS-UHFFFAOYSA-N CC(=CCc1cc(O)c2c(c1O)cc(cc2)C)CCC=C(C)C
147 0.090225564 DOCQSOGMTQOOAK-UHFFFAOYSA-N CCC1(O)CC2C(C1=O)(C)CCC1C2CCc2c1ccc(c2)OC
148 0.090225564 RPHVDCIYIAMJHR-UHFFFAOYSA-N CC(=CCc1cc(O)c2c(c1O)c(C)ccc2)CCC=C(C)C
149 0.090225564 HVLKSRRHSSYQDH-UHFFFAOYSA-N CCC(=O)OC1CCC2C1(C)CCC1C2C=CC2=CC(=O)CC12C
150 0.090225564 JIAYGQSSVMSDMC-UHFFFAOYSA-N CC(=CCc1cc(O)c2c(c1O)cccc2C)CCC=C(C)C
151 0.090225564 LXAMKNFTUVYDHP-UHFFFAOYSA-N O=C1CCC2(C(=C1)CCC1C2=CCC2(C1COCC2C(=O)C)C)C
152 0.090225564 SIGSPDASOTUPFS-UHFFFAOYSA-N CCC12CCC3C(CCC4=CC(=O)CCC34)C1C=CC2(O)C#C
153 0.090225564 SIGSPDASOTUPFS-XUDSTZEESA-N CC[C@]12CC[C@H]3[C@@H](CCC4=CC(=O)CC[C@H]34)[C@@H]1C=C[C@@]2(O)C#C
154 0.090225564 MIDZNLHVRFYRMN-UHFFFAOYSA-N CC(=CCc1cc(O)c2c(c1O)ccc(c2)C)CCC=C(C)C
155 0.090225564 DYVWPHBXSUTWQP-UHFFFAOYSA-N C=CC1(O)C(O)CC2C1(C)CCC1C2CCc2c1ccc(c2)OC
156 0.090225564 SWJPGCXKLZVOLJ-UHFFFAOYSA-N CC(=CCCC(=C(Cc1cc(O)c2c(c1O)cccc2)C)C)C
157 0.089552239 OYHWUMOSOPMFKA-UHFFFAOYSA-N CCOC(=O)C1=CC(C(C(C1)N)NC(=O)C)OC(C(O)C)CC
158 0.089552239 CZHYZLLLSCZMRL-NTCAYCPXSA-N CC(C)=CCC\C(C)=C\CC1=C(O)C2=CC=CC=C2C(O)=C1C
159 0.089552239 BSIKWJJARZRVBV-UHFFFAOYSA-N CCCCC1=C(C)C(OCC(O)OCCC2=CC=CC=C2)=CC=C1
160 0.089552239 MPHWCDMNNRXOIW-UHFFFAOYSA-N COc1cc(CC=C(CCC=C(C)C)C)c(c2c1cccc2)O
161 0.089552239 CZHYZLLLSCZMRL-UHFFFAOYSA-N CC(=CCc1c(C)c(O)c2c(c1O)cccc2)CCC=C(C)C
162 0.089552239 TXSVIPOXNODKEY-UHFFFAOYSA-N O=C1CCC2(C(=C1)C=CC1C2CCC2(C1C(O)CC2C(=O)C)C)C
163 0.089552239 QKHNOCPLQABYLF-UHFFFAOYSA-N CCC12CCC3=C4CCC(=O)C=C4CCC3C1CCC2(O)C#C
164 0.089552239 HWMLEMNRBIOEFM-ODRJAYMZSA-N CC(=C/CCc1cocc1)CC=CC2(C)CCCc3ccoc23
165 0.088888889 XORRIFKXBOBMHP-UHFFFAOYSA-N CCC(OC1C=C(CC(C1NC(=O)C)N)C(=O)OC(O)C)CC
166 0.088235294 HTQHGCIZFBGRNL-UHFFFAOYSA-N O=C1CCC2(C(=C1)CCC1C2CCC2(C1CC(=C2C(=O)C)O)C)C
167 0.088235294 PIGNQOCLJHWTGZ-UHFFFAOYSA-N CCC12CCC3C4CCC(=O)C=C4CCC3=C1CCC2(O)C#C
168 0.087591241 JBVNBBXAMBZTMQ-UHFFFAOYSA-N O=C1CCC2(C(=C1)C=CC1C2CCC2(C1CCC2(O)C(=O)C)C)C
169 0.087591241 JBVNBBXAMBZTMQ-CEGNMAFCSA-N [H][C@@]12CC[C@](O)(C(C)=O)[C@@]1(C)CC[C@@]1([H])[C@@]2([H])C=CC2=CC(=O)CC[C@]12C
170 0.085714286 OJGRMUYEARISMT-UHFFFAOYSA-N C#CC1(O)COCC2C1(CC)CCC1C2CCC2=CC(=O)CCC12
171 0.085714286 GGEGYPJQFSROPK-UHFFFAOYSA-N C#CC1(O)COCC2C1(C)CCC1C2CCC2=CC(=O)CCC12C
172 0.083916084 TZGCPIWXEWYCLJ-XUJUZBCESA-N CC12CCC3C(C=CC4=CC(=O)CCC34C)C1CCC2C(=O)CO
173 0.083916084 TZGCPIWXEWYCLJ-YFWFAHHUSA-N CC12CCC3C(C=CC4=CC(=O)CCC34C)C1CCC2C(=O)CO
174 0.083916084 TZGCPIWXEWYCLJ-ZOCXKQACSA-N CC12CCC3C(C=CC4=CC(=O)CCC34C)C1CCC2C(=O)CO
175 0.083333333 PUOMIIWLYNXGKP-VRZSJZFSSA-N COC(=O)CC[C@]1(C)[C@H](CC[C@@]23[C@@H](C(=O)C=C12)[C@]3(C)C=C)C(=C)C
176 0.082758621 ZRYKVDWGQVQRPG-ICABLKIKSA-N CC(C=C(C)/C=C)C(=O)CC(O)CC1CC(=O)NC(=O)C1
177 0.082758621 ZRYKVDWGQVQRPG-RUMBLXRPSA-N CC(C=C(/C)C=C)C(=O)CC(O)CC1CC(=O)NC(=O)C1
178 0.082758621 GBTZEPHQCNLHRX-UHFFFAOYSA-N O=CC(C1CCC2C1(C)CCC1C2C=CC2=CC(=O)CCC12C)O
179 0.082191781 FEGFXBKBZCJHCW-YSTUJMKBSA-N CCC=C/CC=C/CC=C/CC#CCCCCC(=O)OC
180 0.082191781 SGANUWYCIFTIGM-SREVYHEPSA-N CCCCC=C/C#CC#CCCCCCCCC(=O)OC
181 0.082191781 VKRYMBMEZLTVEX-UXHICEINSA-N OC[C@@H]1C[C@@H](CCCCCCC=CC#CC#CCCC=C)C(=O)O1
182 0.082191781 VKRYMBMEZLTVEX-FBWYZNFGSA-N OCC1CC(CCCCCCC=CC#CC#CCCC=C)C(=O)O1
183 0.081967213 MTFADJKUFLFIBP-UHFFFAOYSA-N CC(CC(C1=CC=CC=C1)C1=CC=CC=C1)OC1CCCCO1
184 0.08 MJBPHVUKGFZEAM-UHFFFAOYSA-N CCCCOP(=O)(CC(OCC)OCC)OCCCC
185 0.08 IGOCSAIZDKFAAL-UHFFFAOYSA-N CCC(C1CCC(CC1)C1=CC=C(O)C=C1)C1=CC=C(O)C=C1
186 0.079365079 LQPKQNCVPZRKMG-UHFFFAOYSA-N O=C1C=CC2(C(C1)CCC1C2(O)CCC2(C1CCC2)C)C
187 0.079365079 UGLZRWDRJDINHF-UHFFFAOYSA-N C#CC1(O)CCC2C1(C)CCC1(C2CCC2=CC(=O)CCC12C)O
188 0.078740157 FAIBCETZMPSMED-UHFFFAOYSA-N C#CC1CCC2C1(C)CC1OC31C2CCC1=CC(=O)CCC31C
189 0.078740157 GJUXDWYIPYRJJU-UHFFFAOYSA-N C#CC1(O)CCC2C1(C)CCC1C2CCc2c1ccc(c2C)O
190 0.078740157 QFPDNXSOEMFRPX-UHFFFAOYSA-N C#CC1(O)CCC2C1(C)CCC1C2CCc2c1cc(C)c(c2)O
191 0.078740157 GTMMMSQSJCROHE-UHFFFAOYSA-N C#CC1(O)CCC2C1(CC)CCC1(C2CCC2=CC(=O)CCC12)O
192 0.078740157 YGQOICKVIRXMKU-UHFFFAOYSA-N CC(C)C1(O)CC(C)(C)OC2=C1C=CC(=C2)C1CCCC1
193 0.078125 TZEZJENWQRMZIX-UHFFFAOYSA-N O=C1CCC2(C(=C1)CCC1C2=CCC2(C1CC=C2C(=O)C)C)C
194 0.078125 XMJKBVGGQHCBQZ-UHFFFAOYSA-N O=C1CCC2(C(=C1)CCC1C2=CCC2(C1(O)CCC2C(=O)C)C)C
195 0.078125 TXIPFBMRIICZPS-UHFFFAOYSA-N CC(=O)C1CCC2C1(C)CCC1C2CC2C3=CC#CCC13CO2
196 0.078125 IMSSROKUHAOUJS-UHFFFAOYSA-N C#CC1(O)CCC2C1(C)CCC1C2CCc2c1ccc(c2)OC
197 0.078125 PCBWWXMSMXCIOQ-UHFFFAOYSA-N CCCOc1cc(N)ccc1C(=O)OCC(N(CC)CC)O
198 0.078125 IMSSROKUHAOUJS-MJCUULBUSA-N C[C@]12CC[C@H]3[C@H]([C@@H]1CC[C@]2(C#C)O)CCC4=C3C=CC(=C4)OC
199 0.078125 ZTDAXWJYRPVTPO-IRZCZHAHSA-N CC(=O)C1=CCC2C3CCC4=CC(=O)CCC4(C)C3CC(O)C12C
200 0.078125 FONFXFZWMZJFCD-UHFFFAOYSA-N CCC(=O)Oc1ccc2c(c1)CCC1C2CCC2(C1CCC2O)C
201 0.078125 ZTDAXWJYRPVTPO-GGLFOPPFSA-N CC(=O)C1=CCC2C3CCC4=CC(=O)CCC4(C)C3CC(O)C12C
202 0.078125 VNXGYTXMSHJGIJ-UHFFFAOYSA-N O=C1CCC2(C(=C1)CCC1C2(O)C=CC2(C1CCC2C(=O)C)C)C
203 0.07751938 ZTDAXWJYRPVTPO-UHFFFAOYSA-N O=C1CCC2(C(=C1)CCC1C2CC(O)C2(C1CC=C2C(=O)C)C)C
204 0.07751938 ORNKNQSFFUPYQV-UHFFFAOYSA-N O=C1CCC2(C(=C1)CCC1C2(O)CCC2(C1CCC2)C)C
205 0.07751938 PPTPUSGUPHWSAJ-UHFFFAOYSA-N CC(=O)OC1CCC2C1(C)CCC1C2CCc2c1c(C)cc(c2)O
206 0.07751938 HDAVAZAUHNBOBB-UHFFFAOYSA-N C#CC1(O)CCC2C1(CC)CCC1C2CCC2=CC(=O)CC=C12
207 0.07751938 SUJOLEDTNRXPKI-UHFFFAOYSA-N O=C1CCC2(C(=C1)CCC1C2(O)CCC2(C1CC=C2C(=O)C)C)C
208 0.07751938 RVAKBTCCKPPAQG-UHFFFAOYSA-N COc1cc(C)c2c(c1)CCC1=C2CCC2(C1CCCC2=O)C
209 0.07751938 XCESQNFRBAHSGO-UHFFFAOYSA-N O=C1C=CC2(C(=C1)CCC1C2=CCC2(C1CCC2C(=O)C)C)C
210 0.076923077 JYYRBOODNYYYPE-UHFFFAOYSA-N CCCOC(=O)NC1=CC=C(OCC(O)CNC(C)C)C=C1
211 0.076923077 DYGJFNLEHGUOOX-UHFFFAOYSA-N COc1ccc2c(c1C)CCC1=C2CCC2(C1CCCC2=O)C
212 0.076923077 XSJMEKHLULOAEY-UHFFFAOYSA-N COc1cc2CCC3=C(c2cc1C)CCC1(C3CCCC1=O)C
213 0.076923077 FKVGONWYVCRCBJ-UHFFFAOYSA-N OCCCOc1ccc(cc1N)C(=O)OCCN(CC)CC
214 0.076923077 BITNDSYDSKLXKB-ZBWTVIFZSA-N COC(=O)[C@@]1(C)CCC[C@]2(C)[C@H]3Cc4occc4C(=C)[C@@H]3CC[C@@H]12
215 0.076923077 NLWMHHWMOOFZBD-UHFFFAOYSA-N CCC(=O)Oc1ccc2c(c1)CCC1C2CCC2(C1CC(C2)O)C
216 0.076923077 JYYRBOODNYYYPE-UHFFFAOYSA-N CCCOC(=O)NC1=CC=C(OCC(O)CNC(C)C)C=C1
217 0.076923077 CYHIWWJMJIAQOW-UHFFFAOYSA-N O=C1C=CC2(C(=C1)CCC1C2CCC2(C1CC=C2C(=O)C)C)C
218 0.076923077 CLLIBCVJPOQLOJ-UHFFFAOYSA-N O=C1CCC2(C(=C1)CCC1(C2CCC2(C1CC=C2C(=O)C)C)O)C
219 0.076335878 UDWFLDCEAVOYBY-UHFFFAOYSA-N CCCOc1cc(N)ccc1C(=O)OCCN(CCO)CC
220 0.076335878 CFPVVRAOXMEKQV-UHFFFAOYSA-N COc1ccc2c(c1)CCC1C2CCC2(C1CCC2(O)C1CO1)C
221 0.076335878 ZOBCDEJZOQCPSQ-UHFFFAOYSA-N O=C1CCC2(C(=C1)CCC1C2=CCC2(C1C(O)CC2C(=O)C)C)C
222 0.076335878 WURSFVLFUANRBL-UHFFFAOYSA-N C#CC1(O)CCC2C1(C)CCC1C2C=CC2=CC(=O)CCC12C
223 0.075757576 ZWQDHKDKPCVWPK-UHFFFAOYSA-N CC(=O)OC1CCC2C1(C)CCC1C2CCc2c1ccc(c2C)O
224 0.075757576 KMXCVONPRNGLSM-UHFFFAOYSA-N OCC=C1CCC2C1(C)CC(O)C1C2CC=C2C1(C)C=CC(=O)C2
225 0.075757576 FLWZEUSMNMSRNY-UHFFFAOYSA-N OCC(=O)C1CCC2C1(C)CCC1C2CCc2c1ccc(c2)OC
226 0.075757576 TVUVMYKRLPDMMU-UHFFFAOYSA-N OCCCOc1cc(N)ccc1C(=O)OCCN(CC)CC
227 0.075757576 ACALBRJMKAKOMI-UHFFFAOYSA-N COc1ccc2c(c1)CCC1C2CCC2(C1CC(C2C(=O)C)O)C
228 0.075757576 MWSXQWPSEUTILX-UHFFFAOYSA-N CCCOc1cc(N)ccc1C(=O)OCCN(C(O)C)CC
229 0.075757576 AZBQHRPZXDPMGN-UHFFFAOYSA-N CC12CC(O)C3C(CCC4=CC(=O)CCC34C)C1CCC2=CC=O
230 0.075757576 PQJDQGZBHONNPW-UHFFFAOYSA-N CC(=O)OC1CCC2C1(C)CCC1C2CCc2c1cc(C)c(c2)O
231 0.07518797 FMNPCVNWRFPDCA-UHFFFAOYSA-N COc1ccc2c(c1)CCC1C2CCC2(C1CCC2OC(=O)C)C
232 0.07518797 KGLMNOPKEMTZSH-UGIZUQJLSA-N CC(C)C(=O)OCC(=C/CCC(C)c1ccc(C)cc1)C
233 0.07518797 GIZHZQVZOHYVJW-UHFFFAOYSA-N COc1ccc2c(c1)CCC1C2CCC2(C1C(O)CC2C(=O)C)C
234 0.074626866 WHAYZLLTCWNYMP-UHFFFAOYSA-N CC(=CCc1cc(O)c2c(c1O)cccc2)CCC(=C(C)C)C
235 0.074626866 JJGNHNXHHSFGGT-UHFFFAOYSA-N CCOC(=O)C1=CC(C(C(C1)N)NC(=O)CO)OC(CC)CC
236 0.074626866 ZYEPWFOAZRKWFN-UHFFFAOYSA-N COC1=CC=C2C3CCC4(C)C(CCC44OCCO4)C3CCC2=C1
237 0.074626866 GUOQQSYEPWDUGT-UHFFFAOYSA-N COC(C)(C)CCCC(C)C1CCC(=O)C2=CC=CC=C12
238 0.074626866 AEDSOEOVRLJZKR-UHFFFAOYSA-N OCCC(OC1C=C(CC(C1NC(=O)C)N)C(=O)OCC)CC
239 0.074626866 OSULLNMQFTUZQJ-UHFFFAOYSA-N CCCCSCCCCCCCCCCCC(O)=O
240 0.074074074 FADVZXGJVXZIKQ-UHFFFAOYSA-N CCCC=Cc1cc(O)c2c(c1)OC1C2C(CCC1(C)O)C(=C)C
241 0.074074074 IHBAHSFQZFRVJU-UHFFFAOYSA-N CCCCCCCCSCCCCCCCC(O)=O
242 0.074074074 UGENBJKPPGFFAT-UHFFFAOYSA-N COC(=O)NCCC1=CC=C(OCC(O)CNC(C)C)C=C1
243 0.073529412 WEHXAGWLOMQQNN-SRWWVFQWSA-N CC1(O)OCC23CCC4C(C=CC5=CC(=O)CCC45C)C2CCC13
244 0.072992701 UEFGHYCIOXYTOG-ZDUSSCGKSA-N CCCCCc1cc(O)c2C3=C(CCC(C)C3=O)C(C)(C)Oc2c1
245 0.072992701 PTHXJDIHJNGHDK-HWKANZROSA-N C1C=C(CCC/C=C/CCCCCCCC(O)=O)C=CC=1
246 0.072992701 WBCSZPJUPWPWHO-UHFFFAOYSA-N C=CC(=O)OC1CCC2C1(C)CCC1C2CCC2=CC(=O)CC12C
247 0.072463768 SFLXYFZGKSGFKA-XUDSTZEESA-N [H][C@@]12CC(=C)[C@](O)(C(C)=O)[C@@]1(C)CC[C@]1([H])[C@@]3([H])CCC(=O)C=C3CC[C@@]21[H]
248 0.072463768 DWKBXPZICHZLDK-UHFFFAOYSA-N CC=C1CCC2C1(C)CCC1C2CCC2=CC(=O)CCC12C(=O)O
249 0.071942446 KZUIYQJTUIACIG-YBZCJVABSA-N CC(=O)[C@@]1(O)CC[C@H]2[C@@H]3C=C(C)C4=CC(=O)CC[C@@H]4[C@H]3CC[C@]12C
250 0.071942446 CPLFYDXNDVOJDT-UHFFFAOYSA-N C#CC1(O)C(O)CC2C1(CC)CCC1C2CCC2=CC(=O)CCC12
251 0.071942446 SFLXYFZGKSGFKA-UHFFFAOYSA-N CC(=O)C1(O)C(=C)CC2C3CCC4=CC(=O)CCC4C3CCC12C
252 0.071942446 OWUIEBSUMLPULS-UHFFFAOYSA-N CCCCCCCC1COC(OC1)C1=CC=C(C=C)C=C1
253 0.071942446 PPVOLQCPZBGHKH-UHFFFAOYSA-N CCCC(=O)OCC(C)=CCCC(C)C1=CC=C(C)C=C1
254 0.071428571 GQURRQBVMQWXPU-UHFFFAOYSA-N CC(OC(=O)CC=CCCCC=C)C(CC=CC=C)C=C
255 0.071428571 KBNIXBSMLHDPTH-OWOJBTEDSA-N C1C=C(CCCCC/C=C/CCCCCC(=O)O)C=CC=1
256 0.071428571 AWERCIZRJQXHKD-UHFFFAOYSA-N C#CC1(O)C(O)CC2C1(C)CCC1C2CCC2=CC(=O)CCC12C
257 0.070422535 TZGCPIWXEWYCLJ-UHFFFAOYSA-N OCC(=O)C1CCC2C1(C)CCC1C2C=CC2=CC(=O)CCC12C
258 0.06993007 QBYRXRVECRSPRW-UHFFFAOYSA-N CCCCCCCCC(C)(SC(=O)CCC=C)C(=O)OCC
259 0.06993007 AEGSHGKMDHWMKO-UHFFFAOYSA-N OC(=O)CCC1(C)C(=C)CCC2C1CCC1=C(CCC21)C
260 0.069444444 PVNGPZYYZXECAT-UHFFFAOYSA-N CC(CCCC(=CCC1=C(C)C(=O)c2c(C1=O)cccc2)C)C
261 0.068965517 LIZQOLZUTWJRMN-OXXWSWDESA-N CCCC1OC1/C=C/C=CC=CCC=CC=CC(CC)O
262 0.068493151 CZVZMXDHIOAILF-JJXUHFIVSA-N COC(=O)C1=CCCC2C(=CCC(C)C2(C)CCc3cocc3)C1
263 0.068493151 IDVZIULQMIUUJF-UHFFFAOYSA-N OCC(=CC=CC(=CCc1cc(O)ccc1O)C)CCC=C(C)C
264 0.068493151 SMUMRPMMOPMSJD-UHFFFAOYSA-N O=CC(=CCCC(=CCc1cc(O)ccc1O)C)CCC=C(C)C
265 0.068493151 UVBXSJJYMXKMLG-UHFFFAOYSA-N OC1=CC(CCCCCCCCCCCCS)=C(O)C=C1
266 0.068493151 SMUMRPMMOPMSJD-SCNFBCNRSA-N CC(=CCCC(=C/CCC(=CCc1cc(O)ccc1O)C)C=O)C
267 0.066115702 WRYKUJXIOXKRKR-YRILPIOLSA-N COc1c(C)c2[C@H]3[C@@H](CCC(=C)c2c4C(=O)[C@H](C)Cc14)C3(C)C
268 0.066115702 DUPZZRSSDHXTJX-UHFFFAOYSA-N COC1C(=O)C(=NCC(C)C)C(OC)C(=O)C1=NCC(C)C
269 0.06557377 OZPFDERABTZLLO-UHFFFAOYSA-N C=CC1(O)CCC2(C1(C)CCC1C2CCc2c1ccc(c2)OC)O
270 0.06557377 NNIZXDIDZACUHR-UHFFFAOYSA-N C=CCC1(O)CCC2C1(CO)CCC1C2CCc2c1ccc(c2)O
271 0.06557377 ALGBHYKYADLUCO-UHFFFAOYSA-N C=CCC1(O)CCC2C1(C)CCC1C2CC(c2c1ccc(c2)O)O
272 0.06557377 FTZCEBCKLVNNMM-UHFFFAOYSA-N C=CCC1(O)CC(C2C1(C)CCC1C2CCc2c1ccc(c2)O)O
273 0.06504065 SUKBXONJSLNIMX-UHFFFAOYSA-N C=CC1(O)CCC2C1(C)CCC1C2(O)CCc2c1ccc(c2)OC
274 0.064516129 VBGLYOIFKLUMQG-UHFFFAOYSA-N CCCCCC1=CC2=C(C(=C1)O)C3=C(C=CC(=C3)C)C(O2)(C)C
275 0.064516129 PSLACLLQCBVOCC-UHFFFAOYSA-N CCC(=O)OC1=CC=C(C=C1C(C)C1=CC=CC=C1)C(C)(C)C
276 0.064516129 DQWSTIDSZQGOTD-UHFFFAOYSA-N CCCCCCCC(=O)N(CCCC(O)=O)C1=NC(C)=CO1
277 0.064516129 UVOTZLIPVMJDIS-UHFFFAOYSA-N O=C1C=CC2(C(C1)CCC1C2C2OC2C2(C1CCC2C(=O)C)C)C
278 0.064 DNVMUVXCXXCYEH-UHFFFAOYSA-N C#CC1(O)CCC2C1(C)CCC1C2CCc2c1c(C)cc(c2)O
279 0.064 KGJRLCXIOBYRKF-UHFFFAOYSA-N CC1CC2(C)C(CCC2(O)C#C)C2CCC3=CC(O)=CC=C3C12
280 0.064 JFIOMVYHCVPMKZ-UHFFFAOYSA-N CCCCCCCCC(=O)OC1=CC=C(C=C1)C1=CC=CC=C1
281 0.064 AKXSTPQJTLVMAW-UHFFFAOYSA-N CCCOC12OC2C(=CC=C1C(=O)OCCN(CC)CC)N
282 0.063492063 HPMORRIMZGPXSP-UHFFFAOYSA-N O=C1CCC2(C(=C1)CCC1C2COCC2(C1CC=C2C(=O)C)C)C
283 0.063492063 WHJDKVBASZLKNZ-LBZTYHDASA-N CC(=O)[C@H]1CC[C@@H]2[C@@]1([C@H]3[C@H](O3)[C@H]4[C@H]2CCC5=CC(=O)CC[C@]45C)C
284 0.063492063 FJUJRVZBNBIREX-UHFFFAOYSA-N CCCOC1=CC(=CC2C1(O2)C(=O)OCCN(CC)CC)N
285 0.063492063 WHJDKVBASZLKNZ-UHFFFAOYSA-N O=C1CCC2(C(=C1)CCC1C2C2OC2C2(C1CCC2C(=O)C)C)C
286 0.062992126 MWEHQEAHDHIQJO-UHFFFAOYSA-N O=C1CCC2(C(=C1)CCC1C2C=CC2(C1(O)CCC2C(=O)C)C)C
287 0.062992126 VWAIUGUBPYKCPG-UHFFFAOYSA-N COc1ccc2c(c1)CCC1C2CCC2(C1(O)CCC2C(=O)C)C
288 0.062992126 OFAZXLLDBNJYHF-UHFFFAOYSA-N C=CCC1(O)CCC2C1(C)CCC1C2CCc2c1c(O)cc(c2)O
289 0.062992126 GWRJPUCIFUULTR-UHFFFAOYSA-N O=C1C=CC2(C(=C1)CCC1C2(O)CCC2(C1CCC2C(=O)C)C)C
290 0.062992126 HGXRCAUVDCVYCL-UHFFFAOYSA-N COc1ccc2c(c1)CCC1(C2CCC2(C1CCC2C(=O)C)C)O
291 0.062992126 SAUIYYQIVZKCDS-UHFFFAOYSA-N CCCOc1ccc(c(c1N)O)C(=O)OCCN(CC)CC
292 0.062992126 VYIUGXVSISBGNU-UHFFFAOYSA-N CCCOc1cc(O)c(cc1N)C(=O)OCCN(CC)CC
293 0.062992126 YUXZYDNECHIAIX-UHFFFAOYSA-N CCCOc1cc(NO)ccc1C(=O)OCCN(CC)CC
294 0.062992126 QLIGLEQSMGVFSC-UHFFFAOYSA-N CCOC1=CC=CC=C1\C(O)=N\CCCN(CCO)CCO
295 0.062992126 MMLPXZQZMNUTOX-UHFFFAOYSA-N CC(C)NCC(O)COC1=CC=C(NC(=O)OC(C)C)C=C1
296 0.0625 WAMIQPOVEIPWEX-UHFFFAOYSA-N CCN(CCOC(=O)c1ccc(c(c1)N)OCC(O)C)CC
297 0.0625 ZKBWAFISIUQUEX-KRZXBLKESA-N COC(=O)C1(C)CC(O)CC2(C)C1CCc3cc(ccc23)C(=C)C
298 0.0625 BTZYTLXIJYYZQN-UHFFFAOYSA-N CCN(CCOC(=O)c1ccc(c(c1)N)OC(CC)O)CC
299 0.0625 QOSRXXIPOGKCKB-UHFFFAOYSA-N CCCOc1cc(N)cc(c1C(=O)OCCN(CC)CC)O
300 0.0625 OZNOOZWJJUYAQB-UHFFFAOYSA-N CCCOc1cc(N)ccc1C(=O)OC(CN(CC)CC)O
301 0.0625 BDMIPRCUVGQCLZ-UHFFFAOYSA-N CCC(CC1=CC=C(OC)C=C1)C(O)(CC)C1=CC=C(OC)C=C1
302 0.0625 KCUGOUYMWIQNKK-UHFFFAOYSA-N CCCOc1cc(N)c(cc1C(=O)OCCN(CC)CC)O
303 0.0625 OKUWFSWDZQMETE-UHFFFAOYSA-N O=C1C=CC2(C(=C1)C=CC1C2CCC2(C1CCC2C(=O)C)C)C
304 0.0625 BCHKOBFHNXJTGU-UHFFFAOYSA-N O=C1C=CC2(C(=C1)CCC1C2CCC2(C1CC(C2C(=O)C)O)C)C
305 0.062015504 ZGODLWLWPALTFR-SPKZCENISA-N CC(=O)[C@@H]1CC[C@H]2[C@@H]3C=CC4=CC(=O)CC[C@]4(C)[C@H]3C[C@@H](O)[C@]12C
306 0.062015504 BVCKDXQMHVMAQI-UHFFFAOYSA-N O=C1C=CC2(C(=C1C)C(=C)CC1C2CCC2(C1CCC2=O)C)C
307 0.062015504 LGJBEGNBEMQCIP-UHFFFAOYSA-N C#CC1CC(C2C1(C)CC(O)C1C2CCC2=CC(=O)CCC12C)O
308 0.062015504 VCQQPLFNFXDPHX-UHFFFAOYSA-N C#CC1(O)CCC2C1(CC)C(O)CC1C2CCC2=CC(=O)CCC12
309 0.062015504 ZGODLWLWPALTFR-HFYYJUFZSA-N CC(=O)C1CCC2C3C=CC4=CC(=O)CCC4(C)C3CC(O)C12C
310 0.062015504 WWLXLIROYKHGDQ-UHFFFAOYSA-N O=C1C=CC2(C(=C1)CCC1C2C=CC2(C1CCC2C(=O)C)C)C
311 0.062015504 ZGODLWLWPALTFR-ATWVFEABSA-N CC(=O)C1CCC2C3C=CC4=CC(=O)CCC4(C)C3CC(O)C12C
312 0.062015504 YHNMYCFZQLXORI-UHFFFAOYSA-N CC(C)C(=O)C1=CC=CC(COC(=O)C2C(C=C(C)C)C2(C)C)=C1
313 0.062015504 DOXUEJHBRPQOPH-UHFFFAOYSA-N CCCOC1=CC2OC2(C=C1N)C(=O)OCCN(CC)CC
314 0.062015504 XTAINIZHEFVVRK-UHFFFAOYSA-N OC#CC1CCC2C1(C)CC(O)C1C2CCC2=CC(=O)CCC12C
315 0.062015504 XYVVSFGOAQGVRE-UHFFFAOYSA-N O=C1C=CC2(C(=C1)CCC1C2C(O)CC2(C1CCC2C(=O)C)C)C
316 0.062015504 XFUCFGOFZOZILA-UHFFFAOYSA-N O=C1CCC2(C(=C1)CCC1C2=CCC2(C1CC(C2C(=O)C)O)C)C
317 0.062015504 UQHXIRYSKOEWBH-UHFFFAOYSA-N C=CCC1(O)CCC2C1(C)CCC1C2CCC2=C1C=CC1(C2O1)O
318 0.062015504 NVDZWZYVPUXUIU-UHFFFAOYSA-N CCCCCCCCCCCCOP(O)(=O)OCCO
319 0.062015504 UIPUYVOOQFEDLV-UHFFFAOYSA-N CCO\C(O)=N\C1=CC=CC=C1OCC(O)CNC(C)(C)C
320 0.062015504 ZGODLWLWPALTFR-QJSKAATBSA-N CC(=O)C1CCC2C3C=CC4=CC(=O)CCC4(C)C3CC(O)C12C
321 0.061538462 HQMZRWJJWNMEGR-UHFFFAOYSA-N O=C1CCC2(C(=C1)CCC1C2CCC2(C1C(O)C=C2C(=O)C)C)C
322 0.061538462 QFUXGUDNVCHYCC-UHFFFAOYSA-N O=C1C=CC2(C(=C1)CCC1C2CCC2(C1COCC2C(=O)C)C)C
323 0.061538462 RNKTVAMGERKTEZ-UHFFFAOYSA-N CCCCCC(COC(=O)CC(C)C)=CC1=CC=CC=C1
324 0.061538462 JLELACLRSGUXSW-UHFFFAOYSA-N CC(OC(=O)CCCCCCCCC=C)C1=CC=CC=C1
325 0.061538462 FTWFIRSZTATMLH-UHFFFAOYSA-N OCC12CCC3C(C1CCC2C(=O)C)CCc1c3ccc(c1)OC
326 0.061538462 HHMNIRBVPSIKOF-UHFFFAOYSA-N CCCOc1ccc(cc1N)C(=O)OCCN(CCO)CC
327 0.061538462 QYCICJAXAJOASD-UHFFFAOYSA-N CCC=C(C(OC(=O)C1C(C1(C)C)C(=C(C)C)C)C#C)C
328 0.061538462 LXXCBYFAGJKSFV-UHFFFAOYSA-N CCOC(=O)C1=C(O)C(C(C(C1)N)NC(=O)C)OC(CC)CC
329 0.061538462 ALNNYXAQZOULCA-UHFFFAOYSA-N CCCOc1ccc(cc1N)C(=O)OCCN(C(O)C)CC
330 0.061538462 ZCLOMOIJQPAGKB-UHFFFAOYSA-N O=C1CCC2(C(=CCC3C2(O)CCC2(C3CCC2)C)C1)C
331 0.061538462 ZGODLWLWPALTFR-UHFFFAOYSA-N O=C1CCC2(C(=C1)C=CC1C2CC(O)C2(C1CCC2C(=O)C)C)C
332 0.061538462 RNKTVAMGERKTEZ-JXAWBTAJSA-N CCCCC\C(COC(=O)CC(C)C)=C\C1=CC=CC=C1
333 0.061538462 WTNIUZBKXFPULR-UHFFFAOYSA-N C#CC1(O)CC(C2C1(CC)CCC1C2CCC2=CC(=O)CCC12)O
334 0.061538462 NYTHHFQMBUDRGV-UHFFFAOYSA-N CCOC(O)=NC1=CC(OCC(O)CNC(C)(C)C)=CC=C1
335 0.061538462 QZWQKHGKVFERPV-UHFFFAOYSA-N CC1=CC2(C)C(=CC1=O)C(=C)CC1C2CCC2(C1CCC2=O)C
336 0.061538462 BPBYRTDWWMJBLK-UHFFFAOYSA-N CCN(CCOC(=O)c1ccc(cc1OCC(O)C)N)CC
337 0.061538462 NYTHHFQMBUDRGV-UHFFFAOYSA-N CCOC(O)=NC1=CC(OCC(O)CNC(C)(C)C)=CC=C1
338 0.061068702 FIMYJWIQTVIDQB-UHFFFAOYSA-N OCC=C1CCC2C1(C)CC(O)C1C2CCC2=CC(=O)C=CC12C
339 0.061068702 GOEDOVWABRVOHX-UHFFFAOYSA-N OCC12CCC3C(C1CC=C2C(=O)C)CCC1=CC(=O)CCC31C
340 0.061068702 ILEFDVKRZHNRNV-OSJVMJFVSA-N CC=C1/C(=O)C[C@H]2[C@@H]3CCC4=CC(=O)C=C[C@]4(C)[C@H]3CC[C@]12C
341 0.061068702 AVYBRAWAQIJTNO-UHFFFAOYSA-N CCCOc1cc(N)ccc1OC(=O)OCCN(CC)CC
342 0.061068702 PMLZSDPEZAKZAW-UHFFFAOYSA-N CCN(CCOC(=O)c1ccc(cc1OC(CC)O)N)CC
343 0.061068702 GESJYEGFQBGRID-UHFFFAOYSA-N COc1ccc2c(c1)CCC1C2CCC2(C1CCC2(O)C(=O)C)C
344 0.061068702 LZPOVRNTTKDKQY-UHFFFAOYSA-N Oc1ccc2c(c1)CCC1C2CCC2(C1CCC2(O)CC1CO1)C
345 0.061068702 ZBWFILVOUKRSDE-UHFFFAOYSA-N C=CCC1(O)CCC2C1(C)CCC1C2CCC23C1(C=CC(=C3)O)O2
346 0.061068702 APISZDCIHCEINU-UHFFFAOYSA-N O=C1CCC2(C(=C1)CCC1C2C=C(O)C2(C1CCC2C(=O)C)C)C
347 0.061068702 FIMYJWIQTVIDQB-PKJGFKEFSA-N C[C@]1\2C[C@@H]([C@H]3[C@H]([C@@H]1CC/C2=C/CO)CCC4=CC(=O)C=C[C@]34C)O
348 0.061068702 XYNIRRMXUOEHCW-UWJYYQICSA-N COC(=O)C1=C(C)C2CCc3cc(ccc3C2(C)CC1)C(C)(C)O
349 0.060606061 KVFDRBBZULOEMU-BGTLSDLQSA-N CC1=C/CCC(=C)C2COC(=O)C(CCCC=C)C2CC1
350 0.060606061 MRPVKCAISORZMV-UHFFFAOYSA-N CC=C1CC2C(C3(C1=CC(=O)C=C3)C)CCC1(C2CCC1=O)C
351 0.060606061 DGBKERIHODIBRZ-UHFFFAOYSA-N CCOCOc1ccc(cc1N)C(=O)OCCN(CC)CC
352 0.060606061 PNCPLTBLKVAZOD-UHFFFAOYSA-N CCCOc1ccc(cc1N)OC(=O)OCCN(CC)CC
353 0.060606061 WQXLKPUTDRULNT-UHFFFAOYSA-N COc1ccc2c(c1)CCC1C2CCC2(C1CCC2(O)C(=C)O)C
354 0.060606061 ZBPMIZIUBVMUGF-UHFFFAOYSA-N O=C1CC(O)C2(C(=C1)CCC1C2CCC2(C1CC=C2C(=O)C)C)C
355 0.060150376 SQORTTNGFCSJSP-UHFFFAOYSA-N C=CCC1(O)CCC2C1(C)CCC1C2CCc2c1cc(O)c(c2)O
356 0.060150376 ZMRVQARPLYCCAM-UHFFFAOYSA-N C=CCC1(O)CCC2C1(C)CCC1C2CCc2c1ccc(c2O)O
357 0.060150376 YATQKORXGGYEOF-UHFFFAOYSA-N CCOCOc1cc(N)ccc1C(=O)OCCN(CC)CC
358 0.059701493 LHNVKVKZPHUYQO-SRWWVFQWSA-N CC(=O)[C@]12[C@H](O1)C[C@@H]3[C@@]2(CC[C@H]4[C@H]3CCC5=CC(=O)CC[C@]45C)C
359 0.059701493 ZDYFFPNLCUDFDB-UHFFFAOYSA-N OCC(=O)C1CCC2C1(C)CCC1C2CCC2=CC(=O)C=CC12C
360 0.059701493 LHNVKVKZPHUYQO-UHFFFAOYSA-N O=C1CCC2(C(=C1)CCC1C2CCC2(C1CC1C2(O1)C(=O)C)C)C
361 0.059701493 GKABKNNFQVJNPO-YPLLGKAFSA-N CC=C/CCC1C2CCC(=CCCC(=C)C2COC1=O)C
362 0.059701493 AUNGZYRSKXLLTR-UHFFFAOYSA-N C=CCC1(O)CCC2C1(C)CCC1C2CCC2=C1C1OC1C(=C2)O
363 0.059701493 PXGUKCQDAZMJCO-UHFFFAOYSA-N O=C1CCC2(C(=CCC3C2CCC2(C3CC3C2(O3)C(=O)C)C)C1)C
364 0.059259259 OAKMDLWZIGIGPF-UHFFFAOYSA-N C#CC1CCC2C1(C)CCC1C2CC2C3=CC(=O)CCC13CO2
365 0.059259259 JNNDOMGIPKDONS-UHFFFAOYSA-N OC#CC1(O)CCC2C1(C)CCC1C2CCC2=CC(=O)CCC12C
366 0.059259259 GQJWVZYRXPVQLI-UHFFFAOYSA-N CC(=O)OC1CCC2(C)C3CCC4(C)C(C=CC4=O)C3CC=C2C1
367 0.059259259 SLUAZVOMUQETBY-UHFFFAOYSA-N CC(=O)OC1CCC2C3CCC4=CC(=O)CCC4(C)C3=CCC12C
368 0.059259259 PANHTJIDGYRXHD-UHFFFAOYSA-N CCCCCSCCCCCCCCCCC(O)=O
369 0.058823529 OIUWWEICQCSDKK-UHFFFAOYSA-N OC#CC1C(O)CC2C1(C)CCC1C2CCC2=CC(=O)CCC12C
370 0.058823529 NGGRDDDBKYLQCG-UHFFFAOYSA-N O=C1CCC2(C(=C1)CCC1C2C=CC2(C1CCC2(O)C(=O)C)C)C
371 0.058394161 SKTGSARUDQVCMC-UHFFFAOYSA-N OCC(=O)C1CCC2C1(C)CC=C1C2CCC2=CC(=O)CCC12C
372 0.058394161 RVLDXVZXYSTOAY-UHFFFAOYSA-N CC1=C2C=C(C(C)C)C(=O)C(=C2C2(C(C1=O)C(C)(C)CCC2)C)O
373 0.058394161 HLVJLGHOLMVZPQ-UHFFFAOYSA-N O=CC(C1CCC2C1(C)CCC1C2CCC2=CC(=O)C=CC12C)O
374 0.057971014 PRBUQJSPFGQTFO-UHFFFAOYSA-N O=C1CCC2(C(=C1)CCC1C2=CC(C)C2(C1CCC2C(=O)O)C)C
375 0.057553957 VCMWVJRWVOGLFQ-UHFFFAOYSA-N CC(=O)OC1=CCC2C1(C)CCC1C2CCC2=CC(=O)CCC12C
376 0.057553957 ZUHOXBZCDCJTEG-UHFFFAOYSA-N CC12CCC3C(CCC4=CC(=O)CCC34C)C1CC1CC(=O)OC21
377 0.057142857 CSUQFGWSSVEROL-UHFFFAOYSA-N O=C1CCC2(C(=C1)C(CC1C2CCC2=C1CCC2(C)C)C(=O)O)C
378 0.057142857 IKYGBRDCCFGPML-UHFFFAOYSA-N OC#CC1CCC2C1(C)CCC1C2CCC2=CC(=O)C(CC12C)O
379 0.057142857 TVRBFBSVUYCAKT-UHFFFAOYSA-N CCC=CCC1C(CC(=O)NC2(CC2)C(O)=O)CCC1=O
380 0.056338028 WFQNDYFGOYHSIH-UHFFFAOYSA-N CCC1(C)C(=CC(=O)O)CCC2C1CCC1=C(CCC21)C
381 0.056338028 HTGANGPOQQNFAP-UHFFFAOYSA-N CC(=O)OC1CCC2(C)C3CCC4(C)C(CCC4=O)C3C=CC2=C1
382 0.055944056 HOKLGVKZDXBQKC-ZQYQINFJSA-N COC(=O)C1=CC=CC2C(C)(CCc3cocc3)C(C)CCC12C
383 0.055944056 FXJQDFFSUVVCMK-UHFFFAOYSA-N O=CC(=O)C1CCC2C1(C)CCC1C2CCC2=CC(=O)CCC12C
384 0.055944056 HOKLGVKZDXBQKC-KYPFXXDHSA-N COC(=O)C1=CC=CC2C(C)(CCc3cocc3)C(C)CCC12C
385 0.055944056 PQNWXGPSXYSRRL-UHFFFAOYSA-N OCC(=O)C1CCC2C1(C)C=CC1C2CCC2=CC(=O)CCC12C
386 0.055172414 KUTRRKIYJVTIAU-GSUMSCEWSA-N CC1=C(O)C(=O)C2C(C)(C)CCCC2(C)C1C=CC3=CCCC3=O
387 0.054794521 WCHKEOQZUQGPSS-ZTRBTYSCSA-N CC(=C/CCC(=CCCc1cocc1)C)CCCC2=CC(=O)OC2
388 0.054794521 WEOYXWGUTMJDSH-UHFFFAOYSA-N OCC(=O)C1=CCC2C1(C)CCC1C2CCC2=CC(=O)CCC12C
389 0.054794521 UQGLFRBFBQWCIV-LRUHSSMMSA-N CC(=CCCC(=CCCC(=CC(=O)c1cc(O)ccc1O)C)C)C
390 0.054794521 UWLPZCVGHXLSKU-UHFFFAOYSA-N CC=C1CCC2C1(C)CCC1C2CCC2=CC(=O)C(CC12)C(=O)O
391 0.054794521 FAUCECHSIHUSOJ-UHFFFAOYSA-N CC=C1CCC2C1(C)CCC1C2CC(C2=CC(=O)CCC12)C(=O)O
392 0.054794521 KKECIRAXGFHSRB-UHFFFAOYSA-N CCCCCC1=CC(=O)C(C2C=C(C)CCC2C(C)=C)C(=O)C1=O
393 0.054794521 LLUVQDWYLMGGPS-UHFFFAOYSA-N O=CC(=C1CCC2C1(C)CCC1C2CCC2=CC(=O)CCC12C)O
394 0.049586777 JZROAASNVLNJCO-UHFFFAOYSA-N CCN(CC)C(SCC1=CC=CC=C1)=C[Si](C)(C)C
395 0.049586777 CHNMXBYPARGIRD-UHFFFAOYSA-N C=CCC1(O)CCC2C1(C)CCC1C2(O)CCc2c1ccc(c2)O
396 0.049586777 OWIGYIRXMABEKC-UHFFFAOYSA-N CC1CCC(CC1)(OCC1=CC=CC=C1)OCC1=CC=CC=C1
397 0.049586777 XLVCXARRNZPKLD-UHFFFAOYSA-N C=CCC1(O)CCC2(C1(C)CCC1C2CCc2c1ccc(c2)O)O
398 0.049586777 PWBBFICMWVYNPH-UHFFFAOYSA-N CC1=C2CCC3C4CCC(O)(C#C)C4(C)CC(O)C3C2=CC=C1
399 0.049586777 FAXTWGDXSYESOQ-UHFFFAOYSA-N CC1CCCC(C1)(OCC1=CC=CC=C1)OCC1=CC=CC=C1
400 0.049586777 DGPVKBXSSMAXTD-UHFFFAOYSA-N CC1CCCCC1(OCC1=CC=CC=C1)OCC1=CC=CC=C1
401 0.049586777 YDFAVKAVEXBQAX-UHFFFAOYSA-N CC1=C(O)C=CC(=C1)C(C1CCCCC1)C1=CC(C)=C(O)C=C1
402 0.049586777 FOIPWUZJJSHOQI-UHFFFAOYSA-N O=C(OCCN1CCN(CCOC(=O)C2CC2)CC1)C1CC1
403 0.049586777 FSCGDISBKIKQSK-UHFFFAOYSA-N C=CCC1(O)CCC2C1(C)CC(O)C1C2CCc2c1ccc(c2)O
404 0.049586777 FIRHOJPQDACHBK-UHFFFAOYSA-N CC(=C)CC(C1=CC(C)=CC(C)=C1O)C1=CC(C)=CC(C)=C1O
405 0.049586777 VCFIMWBIRXENPS-RCWXERKTSA-N CC(=CC1CC(=CCCC(=CCC2=CC(=O)C=C1C2=O)C)C)C
406 0.049586777 DPBFPXDJKGGWEK-UHFFFAOYSA-N C=CCC1(O)CCC2C1(C)CCC1(C2CCc2c1ccc(c2)O)O
407 0.049586777 YIMUBBAEYWJQAI-UHFFFAOYSA-N C=CCC1(O)CCC2C1(C)C(O)CC1C2CCc2c1ccc(c2)O
408 0.049586777 YAVSWUFWLBWXRL-UHFFFAOYSA-N C=CCC1(O)CCC2C1(C)CCC1C2C(O)Cc2c1ccc(c2)O
409 0.049180328 FFMULFMLARAIRH-OUZKAEIWSA-N CC(=O)[C@H]1CC[C@@H]2[C@@]1(C[C@@H]3[C@]4([C@H]2CCC5=CC(=O)CC[C@@]54C)O3)C
410 0.049180328 FFMULFMLARAIRH-UHFFFAOYSA-N O=C1CCC2(C(=C1)CCC1C32OC3CC2(C1CCC2C(=O)C)C)C
411 0.048780488 KIYDFFROCVXBPN-UHFFFAOYSA-N CCCCCc1cc(O)c(c(c1)O)c1cc(C)ccc1C(O)(C)C
412 0.048780488 CIEKHAREKXPKBI-UHFFFAOYSA-N C=CC1(O)CCC2C1(C)C(O)CC1C2CCc2c1ccc(c2)OC
413 0.048780488 VDCXSNJORMSTKZ-UHFFFAOYSA-N O=C1CCC2(C(=C1)CCC1C2C2CC3(C1CCC3(O2)C(=O)C)C)C
414 0.048780488 XGWQSRFFKSAKGU-UHFFFAOYSA-N CCCCOP(=O)(OCCCC)OCCCCOCC
415 0.048387097 NJIQCVUBHNDCSR-LAUBAEHRSA-N COc1cc2c(CCC3C(C)(C)C(=O)CC(=O)C23C)cc1C(C)C
416 0.048387097 HUHRIIQOQRDQFJ-UHFFFAOYSA-N CCCOc1ccc(cc1NO)C(=O)OCCN(CC)CC
417 0.048387097 FETHSDIPFBDEBW-UHFFFAOYSA-N CCCOC1=CC=C(C2C1(N)O2)C(=O)OCCN(CC)CC
418 0.048387097 NJIQCVUBHNDCSR-DYESRHJHSA-N COc1cc2c(CCC3C(C)(C)C(=O)CC(=O)C23C)cc1C(C)C
419 0.048387097 KFTWMRCMYQTKKW-UHFFFAOYSA-N C=CCC1(O)CCC2C1(C)COCC1C2CCc2c1ccc(c2)O
420 0.048 HNADIMPUCKLBNN-UHFFFAOYSA-N CCCOc1c(N)cc(cc1O)C(=O)OCCN(CC)CC
421 0.048 SGMRHHKDHLKOAL-UHFFFAOYSA-N CCCCCCCCC1=CC=C(C=C1)C(=O)OC1=CC=CC=C1
422 0.048 ZXPYZUWDWLKYNL-UHFFFAOYSA-N OCC12CCC3C(C1CCC2(O)C=C)CCc1c3ccc(c1)OC
423 0.048 UDYYIRJQSOSZAA-UHFFFAOYSA-N CCCCCCCOC1=CC=C(C=C1)C1=CC=C(C=C1)C(C)=O
424 0.048 ROOYACPPSWVUCF-UHFFFAOYSA-N O=C1CCC2(C(=C1)CCC1=C2C(O)CC2(C1CCC2C(=O)C)C)C
425 0.048 IWCSBUBELIDSKW-UHFFFAOYSA-N CC(C)CC(NC(=O)OC(C)(C)C)C(=O)N1CCCC1C(O)=O
426 0.048 KSMRXXQBXMFHNP-UHFFFAOYSA-N C=CC1(O)CC(C2C1(C)CCC1C2CCc2c1ccc(c2)OC)O
427 0.048 DCJANNUGMHLQBR-UHFFFAOYSA-N O=C1CCC2(C(=CCC3C2C2OC2C2(C3CCC2C(=O)C)C)C1)C
428 0.048 NSVIRJBIWGEPEK-UHFFFAOYSA-N CCCOC12OC2C=C(C=C1N)C(=O)OCCN(CC)CC
429 0.048 PRLNHKLVIMSUNG-UHFFFAOYSA-N O=C1CCC2(C(C1)CCC1C2C2OC2C2(C1CC=C2C(=O)C)C)C
430 0.047619048 XEYDJPIWTXGAEZ-UHFFFAOYSA-N O=C1CCC2(C(=C1)C=CC1C2C(O)CC2(C1CCC2C(=O)C)C)C
431 0.047619048 WTXBFDBDFSLONK-UHFFFAOYSA-N CCCC(OC(=O)CC1=CC=CC2=CC=CC=C12)C(C)(O)CCC
432 0.047619048 IRYLMIIWVQGTSJ-UHFFFAOYSA-N CCCCC(CCCC)=C(C=CC1=CC=CC=C1)C(F)(F)F
433 0.047619048 JWMAMQYUVAZWLO-UHFFFAOYSA-N CCCOC1(O)C(=CC(=CC1O)C(=O)OCCN(CC)CC)N
434 0.047619048 YMNJMUUOXMIQOT-UHFFFAOYSA-N CC1CC2=CC(=O)CCC2(O)C2CCC3(C)C(CCC3(O)C#C)C12
435 0.047619048 KJAZYENCCIEFQK-UHFFFAOYSA-N O=C1C=CC2(C(=C1)CCC1C2CC(O)C2(C1CCC2C(=O)C)C)C
436 0.047619048 RIZWEMUKOCBNBQ-UHFFFAOYSA-N CCCOc1ccc(cc1N)C(=O)OCC(N(CC)CC)O
437 0.047619048 AXIMAQIOARWDAI-LYJJHTRHSA-N C[C@@H](O)[C@H]1CC[C@H]2[C@@H]3C=CC4=CC(=O)CC[C@]4(C)[C@H]3CC(=O)[C@]12C
438 0.047619048 BXYSXCRPYKDQJR-UHFFFAOYSA-N O=C1CCC2(C(=C1)CCC1C2=C(O)CC2(C1CCC2C(=O)C)C)C
439 0.047619048 ZFHFIDFBALOTMD-UHFFFAOYSA-N CCCOc1ccc(cc1N)C(=O)OC(CN(CC)CC)O
440 0.047244094 NBKMOQDHRVFQPT-UHFFFAOYSA-N CC(C)(C1=CC=C(C=C1)C1CCCCC1)C1=CC(O)=C(O)C=C1
441 0.047244094 RWGJCQMDSNRMKJ-UHFFFAOYSA-N CC(C)C1OC(OCC1(C)C)C1=CC=C(C=C1)C1=CC=CC=C1
442 0.047244094 YVMJVRXYBPUPKF-UHFFFAOYSA-N C#CC1(O)CCC2C1(C)CC(O)C1C2CCC2=CC(=O)CCC12C
443 0.047244094 LDLLCTHXQYCNLF-UHFFFAOYSA-N OC1CC2(C)C(C3C1C1(C)CC#CC=C1CC3)CCC2(O)C(=O)C
444 0.047244094 WGJIEUFAVOSIIC-UHFFFAOYSA-N CCCOc1c(ccc(c1O)N)C(=O)OCCN(CC)CC
445 0.047244094 GBCAOTGNJKVBGV-UHFFFAOYSA-N C#CC1(O)CCC2C1(C)COCC1C2CCC2=CC(=O)CCC12C
446 0.047244094 NIMJTJZTBUAIIW-UHFFFAOYSA-N C#CC1(O)CCC2(C1(C)CCC1C2CCC2=CC(=O)CCC12C)O
447 0.047244094 VSNQSUWQCOUJKY-UHFFFAOYSA-N C#CC1(O)CCC2C1(CC)CC(O)C1C2CCC2=CC(=O)CCC12
448 0.047244094 ITOWCZXPHDHVAC-UHFFFAOYSA-N C=CCC1(O)CCC2C1(C)CCC1C2COCc2c1ccc(c2)O
449 0.047244094 PDHUOWNSADXTHF-UHFFFAOYSA-N O=C1CCC2(C(=C1)CCC1C2=CC(O)C2(C1CCC2C(=O)C)C)C
450 0.047244094 OJLKFDAIYKHTMW-UHFFFAOYSA-N C#CC1(O)CCC2C1(CC)COCC1C2CCC2=CC(=O)CCC12
451 0.047244094 ITOSSGYOAYPCQH-UHFFFAOYSA-N CCCOC1=CC2(N)OC2C=C1C(=O)OCCN(CC)CC
452 0.047244094 LRWUKVHJSMUAIY-UHFFFAOYSA-N C#CC1(O)CCC2C1(CC)CCC1C2CCC2=CC(=O)C=CC12
453 0.047244094 UHZCXWHTUDWJMC-UHFFFAOYSA-N O=C1CCC2(C(=C1)CCC1C2C(O)CC2(C1CC=C2C(=O)C)C)C
454 0.047244094 RYQVVECJYKRWBC-UHFFFAOYSA-N CCCCCCCCCCCS(=O)(=O)C1=CC=C(C)C=C1
455 0.047244094 QYHQLTCUXDGDNG-UHFFFAOYSA-N O=C1CCC2(C(=C1)C(C)CC1=C2C(=O)CC2(C1CCC2(C)O)C)C
456 0.047244094 NXGHFDHBDXCLKN-UHFFFAOYSA-N CCCOC1(O)C(=CC=C(C1O)N)C(=O)OCCN(CC)CC
457 0.046875 XTXRNWWPYNUCLZ-QMJNHSPCSA-N CC(=O)C1=CC=C2[C@@H]3CC[C@H]4CC(=O)CC[C@]4(C)[C@H]3C[C@@H](O)[C@]12C
458 0.046875 BLNBEPZNCGGRTJ-UHFFFAOYSA-N CC(=O)C12OC1CC1C2(C)CCC2C1CCC1=CC#CCC21C
459 0.046875 AEJNCBALXVNWFE-UHFFFAOYSA-N O=C1CCC2(C(=C1)CCC1C2CCC2(C1(O)CC=C2C(=O)C)C)C
460 0.046875 LWXPTIFZYBYGPN-UHFFFAOYSA-N COC1=CC2=C(C)C(=O)C3C(C2(CC1)C)CCC1(C3CCC1=O)C
461 0.046875 QMHNIDMHGBTBHR-UHFFFAOYSA-N C#CC1(O)CCC2(C1(CC)CCC1C2CCC2=CC(=O)CCC12)O
462 0.046875 NZSZWFHPDWZPMV-UHFFFAOYSA-N O=C1C=C(C)C2(C(=C1)C(=C)CC1C2CCC2(C1CCC2=O)C)C
463 0.046875 SNSPQKOCBWUQGV-UHFFFAOYSA-N CCc1c(OCC(CNC(C)(C)C)O)cccc1NC(=O)O
464 0.046875 JJCZNHJEYNYRRA-UHFFFAOYSA-N CCC(C)(C1CCCCC1)C(=O)COCC1=CC=CC=C1
465 0.046875 MNKHWJVAEIIQRN-UHFFFAOYSA-N CC(C)CC(NC(=O)C1CCCN1C(=O)OC(C)(C)C)C(O)=O
466 0.046875 HDDPEOCLXKUHHO-UHFFFAOYSA-N O=C1C=CC2(C(=C1)CCC1(C2CCC2(C1CCC2C(=O)C)C)O)C
467 0.046875 BDFMJYFTJSHIQO-UHFFFAOYSA-N O=C1CCC2(C(=C1)CCC1C2CC(=O)C2(C1CCC2C(=O)C)C)C
468 0.046875 OKDMLEVIWPMMQD-UHFFFAOYSA-N O=C1CCC2(C(=C1)CC(C1C2=CCC2(C1CCC2C(=O)C)C)O)C
469 0.046875 RTWDBGAMRRSBLB-UHFFFAOYSA-N OCC12CCC(CC1=CCC1C2CCC2(C1CC#C2)C)OC(=O)C
470 0.046875 YDOCPFVWKMHQTL-UHFFFAOYSA-N O=C1CCC2(C(=C1)CCC1(C2C=CC2(C1CCC2C(=O)C)C)O)C
471 0.046875 SOLYIDNWXKOPPW-UHFFFAOYSA-N C#CC1(O)CCC2C1(CC)CCC1C2CCC2=CC(=O)CC(C12)O
472 0.046875 SHGDFILRWGOGPE-UHFFFAOYSA-N C#CC1(O)CCC2C1(C)C(O)CC1C2CCC2=CC(=O)CCC12C
473 0.046875 OKDKLSPNJQEUHT-BNVNDGBQSA-N COC1=C(C)C(=O)C(=C(O1)C2(C)C3C(C(=CC)C)C(=CC23C)C)C
474 0.046511628 OMAQEUNACSOFIM-UHFFFAOYSA-N O=C1CCC2(C(=C1)CC(C1C2C=CC2(C1CCC2C(=O)C)C)O)C
475 0.046511628 AZNJXDLFSZBACY-UHFFFAOYSA-N CCCCOC(=O)C(N)CCC(=O)OCC1=CC=CC=C1
476 0.046511628 VQOYUEFVGXOJJI-UHFFFAOYSA-N O=C1CCC2(C(=C1)CCC1C2CCC2(C1C(=O)CC2C(=O)C)C)C
477 0.046511628 BSSNZGYDNHVTET-UHFFFAOYSA-N COc1ccc2c(c1)CCC1C2CC(O)C2(C1CCC2C(=O)C)C
478 0.046511628 ZMWNESDRYWEMSB-UHFFFAOYSA-N OCC12CCC(=O)C=C1CCC1C2C=CC2(C1CCC2C(=O)C)C
479 0.046511628 HOZDLZVKBSHNIK-UHFFFAOYSA-N O=C1C=CC2(C(=C1)CCC1C2CCC2(C1C(O)CC2C(=O)C)C)C
480 0.046511628 ITXWCVOCJKHMIT-UHFFFAOYSA-N C[N+](C)(C)CC(O)C(C([O-])=O)C(=O)CCC1=CC=CC=C1
481 0.046511628 LEUQYNKDBJFVMX-UHFFFAOYSA-N C#CC1(O)CCC2C1(CCC1C2CCC2=CC(=O)CCC12)C(O)C
482 0.046511628 VBYAGCIBMVAFRE-UHFFFAOYSA-N CCCCCCCC(OCC1=CC=C(F)C=C1)C(=O)OCC
483 0.046511628 RKJNUHXZYAYRCD-UHFFFAOYSA-N C#CC1(O)CC(C2C1(C)CCC1C2CCC2=CC(=O)CCC12C)O
484 0.046153846 UZYHRHMPYOVQDD-UHFFFAOYSA-N CCCCCC1CCC(CC1)C(=O)OC1=CC=C(C)C=C1
485 0.046153846 MXZHEKRLIQQOHP-UHFFFAOYSA-N OCCCCCCCCOC1=CC=C(OCC2=CC=CC=C2)C=C1
486 0.046153846 OWAARTAYHCJMLJ-UHFFFAOYSA-N CCN(CC)CCOC(=O)NC1=CC=CC=C1OCCOC
487 0.046153846 NWGNDVSLADUIQQ-UHFFFAOYSA-N CCN(CC)CCOC(=O)NC1=CC(OCCOC)=CC=C1
488 0.046153846 BQQPJOACIOWMIP-UHFFFAOYSA-N O=C1C=CC2(C(=C1)CC(C1C2CCC2(C1CCC2C(=O)C)C)O)C
489 0.046153846 AAMVRXLDOSOTPO-UHFFFAOYSA-N O=C1CCC2(C(=C1)CC(C1C2CCC2(C1CC=C2C(=O)C)C)O)C
490 0.046153846 YGKISQJWUYJHFE-UHFFFAOYSA-N O=C1CCC2(C(=CCC3C2C(O)CC2(C3CCC2)C)C1)C
491 0.046153846 SIJNSHNWDMCVIZ-UHFFFAOYSA-N CCOC(=O)NC1=CC=C(OCC(O)CNC(C)(C)C)C=C1
492 0.045801527 NEIAHMJNJAKWGD-UHFFFAOYSA-N O=C1CCC2(C(=C1)CCC1C2C=CC2(C1C(O)CC2C(=O)C)C)C
493 0.045801527 UNEDCGRCSSFRIH-UHFFFAOYSA-N OCC12CCC(=O)C=C1CCC1C2CCC2(C1CC=C2C(=O)C)C
494 0.045801527 OVYNIYVJQUPGSW-UHFFFAOYSA-N CCCC1CCCCC1(CCC1=CC=C(C)C=C1)C(O)=O
495 0.045801527 WRDHXYSCUMWTIH-UHFFFAOYSA-N CCCC(=O)C1C(=O)CC(CC1=O)C1=C(C)C(C)=C(C)C(C)=C1C
496 0.045801527 BCLKQUQKXNMDQR-UHFFFAOYSA-N CCC1C2CCC(O)C2(CC)CCC1c1ccc(O)cc1
497 0.045801527 INJKBZLARRQQGV-UHFFFAOYSA-N CCOC(=O)C1=CC(OC(CC)CC)C(C(CO1)N)NC(=O)C
498 0.045801527 ZEBWLSZUVPRAEP-UHFFFAOYSA-N C#CC1(O)CCC2C1(CO)CCC1C2CCC2=CC(=O)CCC12C
499 0.045801527 BCLKQUQKXNMDQR-UHFFFAOYSA-N CCC1C2CCC(O)C2(CC)CCC1c1ccc(O)cc1
500 0.045801527 WRDHXYSCUMWTIH-UHFFFAOYSA-N CCCC(=O)C1C(=O)CC(CC1=O)C1=C(C)C(C)=C(C)C(C)=C1C
501 0.045801527 BCLKQUQKXNMDQR-UHFFFAOYSA-N CCC1C2CCC(O)C2(CC)CCC1c1ccc(O)cc1
502 0.045801527 IOROSPCUCAYLAK-UHFFFAOYSA-N OCCC12CCC3C(C1CCC2(O)C#C)CCC1=CC(=O)CCC31
503 0.045801527 IQJMWEQEDWVYHH-UHFFFAOYSA-N CCCOc1cc(N)ccc1C(=O)OCOCN(CC)CC
504 0.045454545 VKFCRMKFRXPJAV-UHFFFAOYSA-N CC(C)(C)OC(=O)NCC(=O)NC(CC1CCCCC1)C(O)=O
505 0.045454545 ARJWMUSCDIJFLB-UHFFFAOYSA-N O=C1CCC2(C(=C1)CCC1C2=CCC2(C1CCC2(O)C(=O)C)C)C
506 0.045454545 CDCLDPGIAZMAJU-UHFFFAOYSA-N CCCCCc1cc(O)c2c(c1)OC1C2C(=CCC1(C)O)C(=C)C
507 0.045454545 VBFRLBMUMVAEBX-UHFFFAOYSA-N OCC12C=CC3C(C1CCC2C(=O)C)CCC1=CC(=O)CCC31C
508 0.045454545 SMGUDDPYURMUJG-UHFFFAOYSA-N COC1=C2C(=CC(=O)C3C2(C)CCCC3(C)C)C=C(C1=O)C(C)C
509 0.045454545 COPIFQGFBVOZOJ-UHFFFAOYSA-N CCCCCCCCCCC(SCCCC)C(O)=O
510 0.045454545 UWCBNAVPISMFJZ-UHFFFAOYSA-N CNC(=O)COC1=CC=CC=C1OCC(O)CNC(C)(C)C
511 0.045454545 KEUOKMRAZBLDHE-UHFFFAOYSA-N O=C1C=CC2(C(=C1)C(O)CC1C2CCC2(C1CCC2C(=O)C)C)C
512 0.045454545 XNRXEMNRPQONCL-UHFFFAOYSA-N OC(COc1cccc(c1CCC(=O)O)N)CNC(C)(C)C
513 0.045454545 QHZOAYRXPDNKHD-UHFFFAOYSA-N CC(CCOC1=CC=C2C(C)COC2=C1)CCC=C(C)C
514 0.045112782 JEMOZRKCHWLIGM-UHFFFAOYSA-N COC1=CC23C(C=C1)(O3)C1CCC3(C(C1CC2)CCC3(O)C=C)C
515 0.045112782 IVOINMOQAOKBLB-UHFFFAOYSA-N COC1(C#C)CCC2C1(C)CCC1C2CCC2=CC(=O)CCC12O
516 0.045112782 YBYOVXPZADFBCJ-UHFFFAOYSA-N CC=CC1(C)CCC2C(=CC3C4C2(C)CCC(=O)C4(C(=O)O3)C)C1
517 0.045112782 OZOCNCYWWHLHBX-UHFFFAOYSA-N O=C1CCC2(C(=C1)C(O)CC1C2CCC2(C1CC=C2C(=O)C)C)C
518 0.045112782 MAXRCWBADOFYDK-UHFFFAOYSA-N O=C1COCC2(C(=C1)CCC1C2CCC2(C1CC=C2C(=O)C)C)C
519 0.044776119 UAEUNTXALQHLMF-UHFFFAOYSA-N COC1=C(C=CC2=C1CCC1C(C)=C(CCC21C)C(O)=O)C(C)C
520 0.044776119 OYBFOKLIVKJHRZ-UHFFFAOYSA-N OCCOC(=O)C1=CC(C(C(C1)N)NC(=O)C)OC(CC)CC
521 0.044776119 BYGLIDJPCCHCAD-UHFFFAOYSA-N O=C1CCC2(C(C1)(O)CCC1C2CCC2=C(CCC12)C)C
522 0.044776119 KPCDGGNHYODURF-UHFFFAOYSA-N CC(=O)OC1CCC2C1(C)CCC1C2CCC2=CC(=O)C=CC12C
523 0.044776119 QUNNCJHGOBWUHX-UHFFFAOYSA-N CC(C1=C(C)C2=CC(=O)C3C(C2=C(C1=O)O)(C)CCCC3(C)C)C
524 0.044776119 LPNKFHKCJWQLKP-UHFFFAOYSA-N CCCCCc1cc(O)c2c(c1)OC1C2=C(CCC1(C)O)C(=C)C
525 0.044776119 RBGCCCXOAAJQHS-UHFFFAOYSA-N CC12CCC3C(CCC4=CC(OCC5CO5)=CC=C34)C1CCC2O
526 0.044776119 NBQOSYTVMDKNSZ-UHFFFAOYSA-N O=C1CCC2(C(=C1)C(O)CC1C2=CCC2(C1CCC2C(=O)C)C)C
527 0.044776119 DIRKPDDVEMEJPR-UHFFFAOYSA-N CC1=C2CCC3C(CCC4CC(O)CCC34C)C2CC1=O
528 0.044444444 XEQWMWBAYBCVJW-UHFFFAOYSA-N OCC12CCCC2C2C(CC1)C1(C)CCC(=O)C=C1CC2
529 0.044444444 VAYPLBGNZPCLCF-UHFFFAOYSA-N CCC1=CC=C(OCC=C(C)CCC2OC2(C)CC)C=C1
530 0.044444444 ULQDNCKJWYQUHG-UHFFFAOYSA-N CC(=O)C1(O)C(O)CC2C1(C)CCC1C2CCC2=CC#CCC12C
531 0.044444444 YJYIDZLGVYOPGU-XNTDXEJSSA-N CCCc1cc(O)c(CC=C(/C)CCC=C(C)C)c(O)c1
532 0.044444444 XNARTWBRSQHEPT-UHFFFAOYSA-N CCC1=CC(OCC=C(C)CCC2OC2(C)CC)=CC=C1
533 0.044444444 BXLGKICTKQVKQF-UHFFFAOYSA-N C=CCCCCCCCCC(=O)OCCC1=CC=CC=C1
534 0.044444444 NLHNUGSWSDZYKM-UHFFFAOYSA-N CCCCCCC=CC(=O)C(C)(C)C(O)C1=CC=CC=C1
535 0.044117647 JEBNOJUZOAUCLW-JKIFEVAISA-N CC(CC(=O)C=C(C)C)C1CCC(C)c2c3OCOc3c(C)cc12
536 0.044117647 QSRPGCXTLXTCGR-XNTDXEJSSA-N COc1cc(C)c(OC)c(CC=C(/C)CCC=C(C)C)c1
537 0.044117647 IHPHTXNABFCIOO-GBBGEASQSA-N C[C@@]1(CC[C@H]2C(=C1)CC[C@H]3[C@H](CO)CC(=O)C[C@]23C)C=C
538 0.04379562 JTOGOMTYNOUEDB-UHFFFAOYSA-N O=C1CCC2(C(=CCC3C2CCC24C3CCC4C(OC2=O)C)C1)C
539 0.04379562 GCVXWIQSHQJQAX-UHFFFAOYSA-N O=C1CCC2(C(=C1)CCC1C2CCC2(C1CC(=O)C2C(=O)C)C)C
540 0.04379562 BZIYXDPRFCVOKZ-UHFFFAOYSA-N CCC1(C)CCC2=C1CCC1C2CCC2=CC(=O)CCC12C(=O)O
541 0.043478261 IGEXBKXEUAAQCD-PBPCOIEGSA-N COC(=O)CCCCCC1CC2C1C3C4C5CCC5C4C23
542 0.043165468 KAHPAHUULLECRD-UHFFFAOYSA-N O=C1C=CC2C(C1)CCC1C2CCC2(C1CCC12CCC(=O)O1)C
543 0.043165468 TYCYEAVFQIHORZ-ABMGQRHLSA-N CC1OC(=O)C23CCC4C(CCC5=CC(=O)CCC45C)C2CCC13
544 0.043165468 HGQOEFLHSZCDKO-UHFFFAOYSA-N OC(=O)C1CC2(C)C(=CC1=O)CCC1C2CCC2=C1CCC2(C)C
545 0.042857143 GCIGKKQOFSWHOH-UHFFFAOYSA-N CCCC1=CC(=C(C(C1)O)C1C=C(C)CCC1C(=C)C)O
546 0.042553191 CXXAIOQMCGJVHT-UHFFFAOYSA-N O=C1CCC2C(=C1)CCC1C2CCC2(C1CCC12CCC(=O)O1)C
547 0.042253521 PFCUJCKUUCABGO-PWRODBHTSA-N CC(C)C1=CCC2(C)CC3=C(CCC=C3C(CC12)OC(=O)C)C=O
548 0.041958042 AEYYZVVCTFSMEH-UHFFFAOYSA-N O=C1CCC2(C(=C1)CCC1C2CCC2(C1CC1C2C(=O)CO1)C)C
549 0.041666667 QTOLFRLEYSVEDN-UHFFFAOYSA-N CCCCCCCCCCCCCC(=O)CC(=O)SCC=O
550 0.041666667 XGSPRWXTHZYXLL-UHFFFAOYSA-N O=C1CCC2(C(=C1O)CCC1C2CCC2(C1CC=C2C(=O)C)C)C
551 0.04137931 MDYVFCBBZIXLPM-UHFFFAOYSA-N CCC1(C)CCC2=C1CCC1C2CC(C2=CC(=O)CCC12)C(=O)O
552 0.04109589 BFGFXYUDHGJDNW-JEBPEJKESA-N CCC=C/CC=C/CC=C/CC=C/CC=C/CC(=O)OC
553 0.04109589 YCWOGWQKBDCDHR-UHFFFAOYSA-N O=CC=C(CC(=O)O)C=CC=C(C=CC1=C(C)CCCC1(C)C)C
554 0.04109589 HBVQSRKRBUXQHY-UHFFFAOYSA-N OCC(=C(C=CC=C(C=CC1=C(C)C=CCC1(C)C)C)C)C(=O)O
555 0.04109589 VPRRWGQLLHDIDD-UHFFFAOYSA-N COC(CC=CC(=CC=CC(=CC=CC(=O)C)C)C)(C)C
556 0.04109589 BFGFXYUDHGJDNW-ZACMJQCDSA-N CCC=CCC=CCC=CCC=CCC=CCC(=O)OC
557 0.04109589 BFGFXYUDHGJDNW-UHFFFAOYSA-N CCC=CCC=CCC=CCC=CCC=CCC(=O)OC
558 0.04109589 BTWPUBRFEZFSGY-UQASEVPWSA-N CC1=CCC2C(C)(C)CCCC2(C)C1CC3=C(O)C(=O)C=CC3=O
559 0.04109589 RVCDPFRGAAFPLL-UHFFFAOYSA-N CC1CCC2(C)C(CCC=C2C)C1(C)CC1=CC(=O)CC(=O)C1=O
560 0.033057851 FZTCALRITQDFCG-UHFFFAOYSA-N CC(C)(C)C1=CC(=C(OCC2=CC=CC=C2)C=C1)C(C)(C)C=O
561 0.033057851 BUUASPHQYJRDRT-RBAROFTJSA-N COC1CCN2CC3CC(CN4C3CC(O)C(O)C4=O)C2C1
562 0.033057851 QEJKEESCYPSTGS-NTZAIGSNSA-N CC(=C)C(=O)OC1CC=C(/C)CCC2C(C=C1/C)C2(C)C
563 0.033057851 VYMACICHPSDGKU-UHFFFAOYSA-N CC(C)C1=CC=C(OCC(O)COC2=CC=C(C=C2)C(C)C)C=C1
564 0.033057851 DYBYNITZVGOVGU-UHFFFAOYSA-N NC1=NC(=NC(CN2CCCC2)=N1)N1CCC2=CC=CC=C2C1
565 0.033057851 UMPGNGRIGSEMTC-UHFFFAOYSA-N CC1CC(C)(C)CC(C1)(C1=CC=C(O)C=C1)C1=CC=C(O)C=C1
566 0.033057851 QMBZIZMDAWNZQC-UHFFFAOYSA-N CC1=CC2=C(C)C(CC2C(=O)C2(C(CC1=O)C(C)(C)CC2=O)C)C
567 0.033057851 HFEMPWQDQYTNKG-UHFFFAOYSA-N CC(=O)C1CCC2C1(C)CC1OC31C2CCC1=CC#CCC31C
568 0.033057851 SQARCTKQMZGNBG-UHFFFAOYSA-N CCCCN=C1C(OC)C(=O)C(=NCCCC)C(OC)C1=O
569 0.033057851 PEGJDHHVSXASFU-UHFFFAOYSA-N OC1C2CC(C3N1CCCC3)CN1C2CCC(C1O)C(=O)O
570 0.033057851 IVJWTXOJMVZAEA-UHFFFAOYSA-N CC(C)(C)C1=CC(=CC(=C1O)C(C)(C)C)C(=O)C1=CC=CC=C1
571 0.033057851 KIAHSTNOCSDLMX-UHFFFAOYSA-N CC(C)\N=C1/N\C(=N\C(C)C)C2C=NN(C2=N1)C1=CC=CC=C1
572 0.033057851 MKQUQSYBUOOASO-UHFFFAOYSA-N CC(C)(C)CC(C)(C)C1=CC(O)=C(C=C1)C(=O)C1=CC=CC=C1
573 0.033057851 PCFSGQBTZGNFKL-UHFFFAOYSA-N COc1ccc(CN2CCN(CCO)CC2)c(OC)c1OC
574 0.033057851 JTGKLARFVRVNOA-UHFFFAOYSA-N COCC1=C(COC)C(=CC(=C1)C1=CC=C(OC)C=C1)C(C)(C)C
575 0.033057851 NAONCSOPEDFLSL-UHFFFAOYSA-N OC(=O)C1CCC(=O)N(C1O)CC1CCCN2C1CCCC2
576 0.033057851 YCBKPORTSBUCMX-UHFFFAOYSA-N C=CC1(O)CCC2C1(C)CCC1(C2CCc2c1ccc(c2)OC)O
577 0.033057851 XBJJYCQQGSHMNQ-UHFFFAOYSA-N C(NC1=C2N=CN(C3CCCC3)C2=NC=N1)C1=CC=CC=C1
578 0.033057851 MHPLGZGMFSNILZ-UHFFFAOYSA-N C[N+]1(C)C2CCC1CC(C2)=C1C2=CC=CC=C2C=CC2=CC=CC=C12
579 0.033057851 LOOBQKLENOFUNX-UHFFFAOYSA-N OC1CCN2C(C1)C1CC(C2)C2N(C1)C(O)C(CC2)C(=O)O
580 0.033057851 YMWBHCHNTLGWGM-UHFFFAOYSA-N COC1C(=O)C(=NC(C)(C)C)C(OC)C(=O)C1=NC(C)(C)C
581 0.033057851 UVWZTHDIWFBUKB-UHFFFAOYSA-N CC1C=C2C(C1)C(=O)C1(C)C(=O)CC(C1CC(=O)C(=C2C)C)(C)C
582 0.033057851 NRPWIXADSASTAT-UHFFFAOYSA-N CCC1(CC)C(=O)N(CCN2CCOCC2)C=C(CO)C1=O
583 0.033057851 FHDHQZILHHOUCA-UHFFFAOYSA-N C[N+](C)(C)CC1=CC=CC=C1C=C(C1=CC=CC=C1)C1=CC=CC=C1
584 0.033057851 KYEPDZAEZNKJIE-INIZCTEOSA-N COc1c2OC(C)(C)C3CCc(c23)c4ccc(C(C)C)c(C)c14
585 0.033057851 VNGQMWZHHNCMLQ-UHFFFAOYSA-N CCCCCc1cc(O)c2c(oc3c(C)ccc(C(C)C)c23)c1
586 0.033057851 NHPARHIYVDSSNU-UHFFFAOYSA-N CC1=CC(=CC(C)=C1O)C1(CCCC1)C1=CC(C)=C(O)C(C)=C1
587 0.033057851 BCUBRLDXDFLHIC-UHFFFAOYSA-N C(CP1C2CCCC1CCC2)P1C2CCCC1CCC2
588 0.033057851 PJJWLTIUEHQUOL-UHFFFAOYSA-N CCC(C)N=C1C(OC)C(=O)C(=NC(C)CC)C(OC)C1=O
589 0.033057851 LLDDLDXGYAXPNY-UHFFFAOYSA-N OCC1CC(CN2C1CC(O)CC2)C1CCC(C(N1)O)C(=O)O
590 0.033057851 HVZGTYJQAXSGCR-CVVYGQJFSA-N CC1=CCCC(=CCCC(=CC(O)c2cc(O)c(C1)cc2O)C)C
591 0.033057851 XRJHEOJYSXFNPW-HMNNTPEWSA-N CC1=CCCC(=CCCC(=CCC2=CC(=O)C(=CC2=O)C1)C)C
592 0.033057851 XRJHEOJYSXFNPW-APPWIHITSA-N CC1=CCC2=CC(=O)C(=CC2=O)CC(=C/CCC(=CCC1)C)C
593 0.033057851 OQRMHHGVEWBTHZ-UHFFFAOYSA-N CC(C)(C)C1=CC(C(=O)C2=CC=CC=C2)=C(O)C(=C1)C(C)(C)C
594 0.033057851 AMGPHBFCMCMILA-UHFFFAOYSA-N OC(=O)C1CCC2N(C1O)CC1(C3C2CCCN3CCC1)O
595 0.033057851 XCPFVZPDLVYGLN-UHFFFAOYSA-N OC1CC2C3CC(CN2C(C1C(=O)O)O)C1N(C3)CCCC1
596 0.033057851 BENRTSRTJRMLCV-UHFFFAOYSA-N COC1=CC(O[Si](C(C)C)(C(C)C)C(C)C)=CC(OC)=C1
597 0.033057851 PHULLDGGFWVHPH-LFZOWFCLSA-N CC1=CCCC(=CCCC2(C)Oc3cc(C1)c(O)cc3C=C2)C
598 0.032786885 YGYVUDFEXSZYJO-UHFFFAOYSA-N C=CC1(O)CCC2C1(C)CCC1C2C(O)Cc2c1ccc(c2)OC
599 0.032786885 TYGDCCMZJIHMMW-UHFFFAOYSA-N O=C1CCC2(C(=CCC3C42OC4CC2(C3CCC2C(=O)C)C)C1)C
600 0.032786885 GJWZMUIVNKZCME-ZVMFWVNLSA-N CC1CC(C2OC2(C)C)c3c(C)c4OCOc4c5C(C)CCC1c35
601 0.032786885 OXOOIWULQIFUDQ-UHFFFAOYSA-N CC(=O)C1CCC2C3CCC4=CC(=O)CCC44COC(CC12C)C34
602 0.032786885 IOBAESHDYVMOOO-UHFFFAOYSA-N C=CC1(O)CCC2C1(C)CC(O)C1C2CCc2c1ccc(c2)OC
603 0.032520325 XDMKIFRLARGPLV-UHFFFAOYSA-N O=C1CCC2(C(C1)CCC1C2C(=O)CC2(C1CC=C2C(=O)C)C)C
604 0.032520325 FRQJHIPFZWDJKA-UHFFFAOYSA-N C=CC1(O)CCC2C1(C)CCC1C2CC(c2c1ccc(c2)OC)O
605 0.032520325 RNSJTQLRVBYPSJ-UHFFFAOYSA-N OC1CC2(C)C(C3C1C1(C)CC#CC=C1C(C3)O)CCC2C(=O)C
606 0.032520325 LQFPCHAPIWXGIO-UHFFFAOYSA-N CC(=O)C1CCC2C1(C)CCC1C2CCC23C1(C)C=CC(=O)C3O2
607 0.032520325 WKAVAGKRWFGIEA-DADBAOPHSA-N CC(=O)C1CCC2C3CCC4=CC(=O)CCC4(C)C3C(=O)CC12C
608 0.032258065 WKAVAGKRWFGIEA-UHFFFAOYSA-N O=C1CCC2(C(=C1)CCC1C2C(=O)CC2(C1CCC2C(=O)C)C)C
609 0.032258065 QQJJZEHBVYTPKE-UHFFFAOYSA-N CCC(CC)OC1=CC=C(OCC2=CC=C(OC(C)C)C=C2)C=C1
610 0.032258065 YISAMPHRPJXRRO-UHFFFAOYSA-N C#CC1(O)CCC2C1(C)CCC1C2(O)CCC2=CC(=O)CCC12C
611 0.032258065 FDWWCOVCCCVNNN-UHFFFAOYSA-N C#CC1(O)CCC2C1(CC)CCC1C2(O)CCC2=CC(=O)CCC12
612 0.032258065 BYYSBCBRYJDFLV-UHFFFAOYSA-N O=C1CCC2(C(=C1)CCC1(C2=CCC2(C1CCC2C(=O)C)C)O)C
613 0.032258065 UICROARUTNXSHM-UHFFFAOYSA-N OC1CC2(C)C(C3C1C1(C)CC#CC=C1CC3)C(CC2C(=O)C)O
614 0.032258065 PFYWGYJZNXNRNW-UHFFFAOYSA-N CCCCOC(OCCCC)C(SCCCC)=CC
615 0.032258065 XBRNARSKBBORKH-UHFFFAOYSA-N CC(C)C1OC(C)(OCC1(C)C)C1=CC=CC=C1[N+]([O-])=O
616 0.032258065 HYKVVYTYBDIUJM-UHFFFAOYSA-N CC(C)C1OC(C)(OCC1(C)C)C1=CC=C(C=C1)[N+]([O-])=O
617 0.032258065 STPITZRUCBBFIU-UHFFFAOYSA-N CC(=O)C1CCC2C1(C)C=CC1C2CCC23C1(C)CCC(=O)C3O2
618 0.032258065 SGONPVYGYALKRZ-UHFFFAOYSA-N CC(=C)C(=O)OCCCCCCN1C(=O)C(C)=C(C)C1=O
619 0.032258065 PXTHHLLUTFCXQI-IIBYNOLFSA-N COc1ccc2c(CCC3C(C)(C)C(=O)CC(=O)C23C)c1C(C)C
620 0.032258065 HXBKPYIEQLLNBK-UHFFFAOYSA-N CCCCCCCCC1=CC=C(C=C1)C1=CC=C(C=C1)C(O)=O
621 0.032258065 VTTRCQKXDBCSCX-UHFFFAOYSA-N O=C1C=CC2(C(=C1)CCC1C2COCC2(C1CCC2C(=O)C)C)C
622 0.032 SGMGRGOUKKPKPY-UHFFFAOYSA-N OC#CC1CCC2C1(C)CC(=O)C1C2CCC2C1(C)CCC(=O)C2
623 0.032 VYJSNOULURKQGT-UHFFFAOYSA-N CCCCC1=CC(OC)=C2C(C)=C(C)C(C)=C(C)C2=C1OC(C)=O
624 0.032 IKTJJIKNMNUFRG-UHFFFAOYSA-N CCCCC1=C(OC)C2=CC=CC=C2C(OC(C)=O)=C1CCCC
625 0.032 DRPNESNLLASLID-UHFFFAOYSA-N O=C1C=C2CCC3C(C2(C2C1O2)C)CCC1(C3CCC1C(=O)C)C
626 0.032 VPLLXBJRUZPGPL-UHFFFAOYSA-N CCCCCCCCCCOC1=CC2=C(C=C1)C=C(C=C2)C(O)=O
627 0.032 FTZREQDJWMZLON-UHFFFAOYSA-N CCOC(=O)NC1CC2(CCCCC2)C=CN1C(=O)OCC
628 0.032 LMXINVBWNBFAQZ-UHFFFAOYSA-N CCCCCCCCCCCC1=NC(C(O)=O)=C(N1)C(O)=O
629 0.032 VEIFYWXFDSWRAF-UHFFFAOYSA-N CC(=O)C1CCC2C1(C)CC=C1C2CCC23C1(C)CCC(=O)C3O2
630 0.032 BLCYUNKNYOGNCG-UHFFFAOYSA-N CCC(C)C(NC(=O)OC(C)(C)C)C(=O)N1CCCC1C(O)=O
631 0.032 FRVQOMMYLKOGLT-UHFFFAOYSA-N C#CC1CCC2C1(C)CC(O)C1C2CC(C2=CC(=O)CCC12C)O
632 0.032 ZLPCSZZUIXFNSY-UHFFFAOYSA-N C#CC1(O)CCC2C1(C)CCC1C2CCC2=C(C(=O)CCC12O)C
633 0.032 NEJRQZFTRAYLHK-UHFFFAOYSA-N O=C1C=CC2(C(=C1)CCC1C2CCC2(C1(O)CCC2C(=O)C)C)C
634 0.032 NJJJQWNKMBSGBT-UHFFFAOYSA-N O=C1CCC2(C(=C1)CCC1C2C(=O)CC2(C1CC=C2C(O)C)C)C
635 0.032 ZMTZYQYDIREIIA-UHFFFAOYSA-N C#CC1(O)CCC2C1(CC)CCC1C2CCC2=CC(=O)CCC12O
636 0.032 FPLJLUPOIDAKCM-UHFFFAOYSA-N COc1ccc2c(c1)CCC1C2(O)CCC2(C1CCC2C(=O)C)C
637 0.031746032 HXEYTRRNOXXMMJ-UHFFFAOYSA-N CCOC(=O)C12CC(N)C(C(C2O1)OC(CC)CC)NC(=O)C
638 0.031746032 JTOKTGKQTROHRZ-UHFFFAOYSA-N O=C1CCC2(C(=C1)CCC1C2C(=CC2(C1CCC2C(=O)C)C)O)C
639 0.031746032 FOWFCXWOMTYHOZ-UHFFFAOYSA-N CCCCCCCC1=CC=C(C=C1)C1=C(C)C=C(C=C1)C(O)=O
640 0.031746032 PBWYWMUNSHLHRZ-UYAOXDASSA-N CCOC1CC2C(=CC(=O)CC2(C)C)c3cc(O)c(cc13)C(C)C
641 0.031746032 GRXUKZZDEMYTHV-UHFFFAOYSA-N CCON(CC)C(=O)COC1=C(OC)C=C(CC=C)C=C1
642 0.031746032 NZLVZVUMXZOYJX-UHFFFAOYSA-N CCCCC1=C2C(OC(C)=O)=C(CC)C(CC)=C(OC)C2=CC=C1
643 0.031746032 NJKHPMHRDIMMTJ-UHFFFAOYSA-N O=C1CCC2(C(=C1)COCC1C2=CCC2(C1CCC2C(=O)C)C)C
644 0.031746032 OVQFSKNIRQDMGC-UHFFFAOYSA-N CCCCC1=CC2=C(C=C1)C(OC(C)=O)=C(CC)C(CC)=C2OC
645 0.031746032 ZWQVJUXPAQQVEQ-UHFFFAOYSA-N O=C1CCC2(C(=C1)CCC1C2CCC2(C1(O)CCC2)C)C
646 0.031746032 BRMZFYJZMQSPGV-UHFFFAOYSA-N O=C1CCC2(C(=CCC3C2COCC2(C3CCC2)C)C1)C
647 0.031746032 MHJRGDXJDJODRC-UHFFFAOYSA-N COc1ccc2c(c1)CCC1C2C(O)CC2(C1CCC2C(=O)C)C
648 0.031746032 QBXGSQUHKUCTOJ-UHFFFAOYSA-N CC(=O)C1=CCC2C1(C)CCC1C2CCC23C1(C)CCC(=O)C3O2
649 0.031746032 LASCNIPXMJNRGS-UHFFFAOYSA-N CC(=O)C1CCC2C3CC(=O)C4=CC(=O)CCC4(C)C3CCC12C
650 0.031746032 UEQKOCHCPUHFMP-UHFFFAOYSA-N OC1CCC2(C(=C1)CCC1C2C(=O)CC2(C1CC=C2C(=O)C)C)C
651 0.031746032 XAQFGARPBKHKRO-UHFFFAOYSA-N O=C1CCC2(C(=CCC3C2CCC2(C3(O)CCC2)C)C1)C
652 0.031746032 QFVVFTILIXTSFU-UHFFFAOYSA-N CC1=CC(OCC(=O)NCCCCCC(O)=O)=CC(C)=C1
653 0.031496063 SQEDOZSIKIPLII-UHFFFAOYSA-N CCC(=O)C1C(=O)CC(CC1=O)C1=C(CC)C=C(CC)C=C1CC
654 0.031496063 TXNNAKAYUNKSKR-UHFFFAOYSA-N OCC12CCC(=O)C=C1CCC1C2CCC2(C1CCC2(O)C#C)C
655 0.031496063 FEYGQFCLAZFHMW-UHFFFAOYSA-N C#CC1(O)CCC2C1(CC)CCC1C2C(O)CC2=CC(=O)CCC12
656 0.031496063 DPFJWSXDCNAYDI-UHFFFAOYSA-N C#CC1(O)CCC2C1(C)CCC1C2CCC2=CC(=O)C=CC12C
657 0.031496063 MUWQWNVXTAVVHG-UHFFFAOYSA-N COc1ccc2c(c1)CC(C1C2CCC2(C1CCC2C(=O)C)C)O
658 0.031496063 UMBJIHSHCLDUFA-UHFFFAOYSA-N CCCC(NC(=O)OC(C)(C)C)C(OC(C)=O)C(=O)NC1CC1
659 0.031496063 BUXDDNQBJRGXTB-UHFFFAOYSA-N O=C1C=C(O)C2(C(=C1)CCC1C2CCC2(C1CCC2C(=O)C)C)C
660 0.031496063 FRMPNAJICFHEML-UHFFFAOYSA-N O=C1C=CC2(C(=C1)COCC1C2CCC2(C1CCC2C(=O)C)C)C
661 0.031496063 PWDIOLQNQGTASX-DBDOFBCQSA-N CC1CC(C=C(C)C)C2(C1CCC(C)C2=O)C(=O)C(=C)C
662 0.031496063 HUYKTDCAJWMOLY-UHFFFAOYSA-N CCCCCCCC1=CC=C(C=C1)C1=CC(C)=C(C=C1)C(O)=O
663 0.031496063 PWGJSDGHEMNEKH-UHFFFAOYSA-N CCCCC1=CC2=C(OC)C=C(CCCC)C(OC(C)=O)=C2C=C1
664 0.031496063 STOYPUWKTQLYDO-UHFFFAOYSA-N CCCCCCCCCCCCS(=O)(=O)C1=CC=CC=C1
665 0.031496063 SQEDOZSIKIPLII-UHFFFAOYSA-N CCC(=O)C1C(=O)CC(CC1=O)C1=C(CC)C=C(CC)C=C1CC
666 0.031496063 GBTVWZMJUZJPBU-UHFFFAOYSA-N CCCCCC(=O)NC(Cc1ccc(O)cc1)C(=O)OC
667 0.031496063 KUOJGLFYNMZIFJ-UHFFFAOYSA-N O=C1C=CC2(C(C1)CCC1C2C(O)CC2(C1CCC2)C)C
668 0.031496063 MCILRIFWTRKYTE-UHFFFAOYSA-N CCCCCc1cc(O)c2c(c1)oc1c2C(CCC1(C)O)C(=C)C
669 0.03125 RZHXLMQHKHTUHM-UHFFFAOYSA-N OCC12C=CC(=O)C=C1CCC1C2CCC2(C1CCC2C(=O)C)C
670 0.03125 PSQVYWBBEBTAEF-UHFFFAOYSA-N OCC(=O)C1CCC2C1(C)CC(=O)C1C2CCC2C1(C)CCC#C2
671 0.03125 SMSOPRCEPWKUEX-UHFFFAOYSA-N OCC12CCC3C(C1CCC2C(=O)C)CCC1=CC(=O)C=CC31C
672 0.03125 WUUDQYUJVPMKNK-UHFFFAOYSA-N O=C1CCC2(C(=C1)COCC1C2C=CC2(C1CCC2C(=O)C)C)C
673 0.03125 PYECUUAITKPKRS-UHFFFAOYSA-N CCCOC1=CC=C(C(C1(N)O)O)C(=O)OCCN(CC)CC
674 0.03125 CRSWACJXMUTUHR-UHFFFAOYSA-N COC1CC2(C)C(C3C1C1=C(CC3)CC(C=C1)O)CCC2(O)C#C
675 0.03125 UEHPLXHQUSUSLF-UHFFFAOYSA-N C#CC1(O)CCC2C1(C)CCC1C2CCC2=CC(=O)CC(C12C)O
676 0.03125 WJOFQDXIPLJPQK-UHFFFAOYSA-N OCC12CC=C3C(C2CCC1C(=O)C)CCC1=CC(=O)CCC31C
677 0.03125 IQBDYHBGHSXZPB-UHFFFAOYSA-N CCCCCC(OC(C)OCC)C1OC1[Si](C)(C)C
678 0.03125 NISYIMCUPXLRGB-UHFFFAOYSA-N C#CC1(O)CCC2C1(C)CCC1C2C(O)CC2=CC(=O)CCC12C
679 0.03125 RLHYWLZNTLNGQZ-UHFFFAOYSA-N CCOC1=C(OCC)C=C(C=C1)N=C(O)OC(C)CC=C
680 0.03125 KASZBPFABBJBRB-UHFFFAOYSA-N O=C1CCC2(C(=C1)CCC1C2COCC2(C1CCC2)C)C
681 0.031007752 PDUQOTXRMGPYQU-UHFFFAOYSA-N COC1=C(OCCCOC2=C(C=CC(C)=C2)C(C)C)C=CC(C)=C1
682 0.031007752 NGPYQKHTBIUZNY-UHFFFAOYSA-N C#CC1(O)CCC2C1(C)CCC1C2CC(C2=CC(=O)CCC12C)O
683 0.031007752 MLDFCBZSXZRXJZ-UHFFFAOYSA-N CCCC1CCCCC1(CCC1=CC=CC=C1)C(=O)OC
684 0.031007752 YRWRZQNTUUDYAJ-UHFFFAOYSA-N C#CC(C(=C(CC)C)C)OC(=O)C1C(C1(C)C)C=C(C)C
685 0.031007752 YXVAJSOZXALEAF-UHFFFAOYSA-N OCC(=O)C1CCC2C1(C)CC(O)C1C2CCC2=CC#CCC12C
686 0.031007752 ZPYJTCOXOJJCSH-UHFFFAOYSA-N CC(C)(C)OC(=O)C(N)CCC(=O)OCC1=CC=CC=C1
687 0.031007752 HWEPHEMKFBPYGH-UHFFFAOYSA-N O=C1CCC23C(=C(OC2)CC2C3CCC3(C2CCC3C(=O)C)C)C1
688 0.031007752 HNFRYHXUWCECKB-UHFFFAOYSA-N O=C1CCC2(C(=CC(C3C2CCC2(C3CCC2)C)O)C1)C
689 0.031007752 BEXSDXTXNLJGLU-UHFFFAOYSA-N C#CC1(O)CCC2C1(CC)CCC1C2COCC2=CC(=O)CCC12
690 0.031007752 YMQMGDFJIUGQKV-UHFFFAOYSA-N COC12C=CC3=C(C2O1)CCC1C3CCC2(C1CCC2(O)C=C)C
691 0.031007752 JSHRTCQSTUQOFJ-UHFFFAOYSA-N COc1ccc2c(c1)C(O)CC1C2CCC2(C1CCC2C(=O)C)C
692 0.031007752 KDQKQDHSVBOJQK-UHFFFAOYSA-N CCCCCCCCOC1=CC2=CC=C(OCC3CO3)C=C2C=C1
693 0.031007752 YTIMOYZKWLRASH-UHFFFAOYSA-N O=C1CC(O)C2(C(=C1)CCC1C2C=CC2(C1CCC2C(=O)C)C)C
694 0.031007752 VILRLQHQNQPLSL-HAYURNKSSA-N CC1(CCC2C3(C)CCCC(=C)C3CC(=O)C2(O)C1)C=C
695 0.031007752 ZPYJTCOXOJJCSH-UHFFFAOYSA-N CC(C)(C)OC(=O)C(N)CCC(=O)OCC1=CC=CC=C1
696 0.031007752 ZPYJTCOXOJJCSH-UHFFFAOYSA-N CC(C)(C)OC(=O)C(N)CCC(=O)OCC1=CC=CC=C1
697 0.031007752 NDWDILCRWCFMOR-UHFFFAOYSA-N COC1CC2(C)C(C3C1C1=C(CC3)C=C(CC1)O)CCC2(O)C#C
698 0.031007752 DDUHBOYVOPQSLE-UHFFFAOYSA-N O=C1CCC2(C(=C1)COCC1C2CCC2(C1CC=C2C(=O)C)C)C
699 0.031007752 LFMVLAGJUCSZOP-UHFFFAOYSA-N OC1=CC2(C)C(=CC1=O)CCC1C2CCC2(C1CCC2C(=O)C)C
700 0.031007752 FEKCIHOUOJFYQI-UHFFFAOYSA-N C#CC1(O)CCC2C1(C)CCC1C2COCC2=CC(=O)CCC12C
701 0.031007752 QVUKUOYIFGRMBV-UHFFFAOYSA-N C#CC1(O)CCC2C1(C)CCC1C2CCC2=CC(=O)COCC12C
702 0.031007752 OKJCFMUGMSVJBG-UHFFFAOYSA-N O=C1C=CC2(C(C1)CCC1C2CCC2(C1CCC2O)C)C
703 0.031007752 UNACYOIQURUWBQ-UHFFFAOYSA-N OCOc1ccc2c(c1)CCC1C2CCC2(C1CCC2(O)C=C)C
704 0.031007752 ZEUGJAMLEQMHBI-UHFFFAOYSA-N OC1CC2C(C1)(C)CCC1C2CCC2C1(C)C=CC(=O)C2
705 0.031007752 PBTYSRZFJQTSKR-UHFFFAOYSA-N COc1c(CC=C(C)C)c(O)c2CC=C(C)Oc2c1CC=C(C)C
706 0.030769231 MCCJCWQDYXERRX-UHFFFAOYSA-N O=C1CC(O)C2(C(=C1)CCC1C2=CCC2(C1CCC2C(=O)C)C)C
707 0.030769231 ADRWUKNDQZKRCK-UHFFFAOYSA-N CC(C)(C)[Si](C)(C)OC1CC2CC3(CC2C1CO)OCCO3
708 0.030769231 LHBQLXIBSNYOHG-UHFFFAOYSA-N O=C1CC2CCC3C(C2CC1=C)CCC1(C3CCC1O)C
709 0.030769231 LUDPEOWAWHAHEP-UHFFFAOYSA-N C#CC1(O)CCC2C1(CC)CCC1C2CC(C2=CC(=O)CCC12)O
710 0.030769231 OPWRVUYZIIWQJW-UHFFFAOYSA-N O=C1CCC23C(=C1)C(OC2)CC1C3CCC2(C1CCC2C(=O)C)C
711 0.030769231 BLNVXSVELNPOJQ-UHFFFAOYSA-N CCCCC1CCC(CC1)C(=O)OC1=CC=C(CC)C=C1
712 0.030769231 JUFHABKBWMZXKL-UHFFFAOYSA-N CCCCCCCCCCCCOCCOP(=O)(O)O
713 0.030769231 AUPZKCVQHKVTHO-UHFFFAOYSA-N COC1CC2(C)C(C3C1C1C=CC(=CC1CC3)O)CCC2(O)C#C
714 0.030769231 OJBIVEBDBMYBNJ-UHFFFAOYSA-N C#COC1CCC2(C(=CCC3C2CCC2(C3CCC2=O)C)C1)CO
715 0.030769231 OJJFEEAYOBETHH-UHFFFAOYSA-N CCCOc1ccc(cc1N)C(=O)OCOCN(CC)CC
716 0.030769231 RBOOWGJPACIZKK-UHFFFAOYSA-N OCC12CCC(=O)C=C1CCC1C2=CCC2(C1CCC2C(=O)C)C
717 0.030769231 FQGSVKQDUSIVGQ-UHFFFAOYSA-N O=C1CCC2(C(=C1)CCC1C2C(O)CC2(C1CCC2)C)C
718 0.030769231 TZLJBILJSAHPOP-UHFFFAOYSA-N COC1=C(C)C2=CC(=O)C3C(C2(CC1)C)CCC1(C3CCC1=O)C
719 0.030769231 IWSDNSFCGNGTQK-UHFFFAOYSA-N CCOC(OCC)C(CC=C(C)SCC)C(C)CC
720 0.030769231 QAHAOXZOCKWQHX-UHFFFAOYSA-N O=C1COCC2(C(=C1)CCC1C2C=CC2(C1CCC2C(=O)C)C)C
721 0.030769231 OPWRVUYZIIWQJW-WEEZVYGMSA-N CC(=O)[C@H]1CC[C@@H]2[C@@]1(CC[C@H]3[C@H]2C[C@@H]4C5=CC(=O)CC[C@]35CO4)C
722 0.030769231 JQVUIHNKYYECGH-UHFFFAOYSA-N O=C1C=CC2(C(=C1)CCC1C2CCC2(C1CCC2(O)C(=O)C)C)C
723 0.030769231 NCQUUQYTYUFMFJ-UHFFFAOYSA-N C=CC1(C)CCC2C(=C(C)C3C4C2(C)CCC(=O)C4(C(=O)O3)C)C1
724 0.030534351 FSOGILJIHQPDMD-UHFFFAOYSA-N CCCOC1=CC(=CC(C1(O)C(=O)OCCN(CC)CC)O)N
725 0.030534351 OIIIACQGVMBBHJ-UHFFFAOYSA-N O=C1CC2CCC3C(C2C=C1C)CCC1(C3CCC1O)C
726 0.030534351 FBODCCYDWXHFJT-UHFFFAOYSA-N OC1=CC2=C(C(C1)C)C1CCC3(C(C1CC2)CCC3O)C
727 0.030534351 JDUVYTBQFGHXGS-UHFFFAOYSA-N O=C1CCC2(C(=C1)CCC1C2CC(O)C2(C1CCC2)C)C
728 0.030534351 DRJKPCKICCRQEM-UHFFFAOYSA-N O=C1COCC2(C(=C1)CCC1C2=CCC2(C1CCC2C(=O)C)C)C
729 0.030534351 JKVXIAHDSDWTHF-WHDDQCGBSA-N CO[C@@H]1[C@@H](C)C(=O)C2=C1C(=O)[C@H](C)C[C@H]3[C@@H](CCC(=C)[C@H]23)C(=C)C
730 0.030534351 JTGPMTSLXWRDMT-UHFFFAOYSA-N NC(CC(CCCCCC1=CC=CC=C1)C(O)=O)C(O)=O
731 0.030534351 OGLCVSQGINSEPS-UHFFFAOYSA-N CC(=O)C1CCC2C1(C)CC=C1C2CCC2=CC(=O)C(CC12C)O
732 0.030534351 MOHHUCQDXBONIL-UHFFFAOYSA-N CCCOC1=CC(O)C(C=C1N)(O)C(=O)OCCN(CC)CC
733 0.030534351 VIZBWHHVJMDDHD-UHFFFAOYSA-N O=C1CCC2(C(=C1)C(O)CC1C2C=CC2(C1CCC2C(=O)C)C)C
734 0.030534351 SEDRVEWTPRTLOZ-UHFFFAOYSA-N O=C1CCC2(C(=CCC3C2CCC2(C3CCC2O)C)C1)C
735 0.030534351 JUIFKBMVMZAKHA-UHFFFAOYSA-N COC1=CC23C(C=C1)(O3)C1CCC3(C(C1CC2)CCC3C(=O)C)C
736 0.030534351 FWDLDAROBHPRMI-UHFFFAOYSA-N C#CC1(O)CCC2C1(CC)CCC1C2CCC2=CC(=O)COCC12
737 0.030534351 LEICOAFDCTZZJM-UHFFFAOYSA-N OCC(CC1CCCOC1)NC(=O)OCC1=CC=CC=C1
738 0.030534351 VOJYMJJLJDDANC-UHFFFAOYSA-N OC1=CC2=CCC3C(C2(CC1)C)CCC1(C3CCC1O)C
739 0.030534351 FRZLKZQIVFNXTP-UHFFFAOYSA-N CCCOC1=CC(N)(O)C(C=C1C(=O)OCCN(CC)CC)O
740 0.030534351 DARLMVMUSMRSIS-KZQGYNQESA-N CC(CCCc1cocc1)CC(=O)CC(=CCCc2cocc2)C
741 0.030534351 KLIKXDLOXQNPSE-UHFFFAOYSA-N OCC(=O)C1CCC2C1(C)C#CC1C2CCC2C1(C)CCC(=O)C2
742 0.030534351 SWSZRYOCXNGQDU-UHFFFAOYSA-N O=C1CCC2(C(=C1)CCC1C2CCC2(C1C(O)CC2)C)C
743 0.030534351 ZVLPCCGHTJRHDD-UHFFFAOYSA-N COC12CCC(=O)C=C1CCC1C2CCC2(C1CCC2(O)C#C)C
744 0.030534351 HIFKPPXYLJPDQF-UHFFFAOYSA-N OCC12CCCC2C2C(CC1)C1(C)C=CC(=O)CC1CC2
745 0.030534351 DARLMVMUSMRSIS-HQCRTTESSA-N CC(CCCc1cocc1)CC(=O)CC(=CCCc2cocc2)C
746 0.030534351 APUHMMFHVNDITH-UHFFFAOYSA-N OC1CC2C(C1)(C)CCC1C2CC=C2C1(C)CCC(=O)C2
747 0.030534351 QZFWGZFAAUSAGM-UHFFFAOYSA-N O=C1C=CC2(C(C1)C(O)CC1C2CCC2(C1CCC2)C)C
748 0.03030303 MUMGGOZAMZWBJJ-RSQDCSKSSA-N CC12CCC3C(CCC4=CC(=O)CCC34C)C1CCC2O
749 0.03030303 MGSUGTIHYYUXBP-UHFFFAOYSA-N OC1=CC2C(C=C1)C1CCC3(C(C1CC2)CCC3(C)O)C
750 0.03030303 MUMGGOZAMZWBJJ-KZYORJDKSA-N [H][C@@]12CC[C@@H](O)[C@@]1(C)CC[C@@]1([H])[C@@]2([H])CCC2=CC(=O)CC[C@]12C
751 0.03030303 QRPSXEZUXUOKGI-UHFFFAOYSA-N CC(=O)OC1CCC2=C3CCC4(C(C3C=CC2(C1)C)CCC4=O)C
752 0.03030303 FBYZQDCRLYHHHP-ZOFHRBRSSA-N CC[C@]12CC[C@H]3[C@@H](CCC4=CC(=O)CC[C@H]34)[C@@H]1CC[C@@H]2O
753 0.03030303 VNNPLCFHTISJHS-UHFFFAOYSA-N CCCOc1ccc(cc1)C(=O)CCNCC(=O)OCC
754 0.03030303 VQGGGZDKCWIZCQ-UHFFFAOYSA-N CCCCCCCCCCCC1C(=O)C(=O)C2=CC=CC=C2C1=O
755 0.03030303 KCZOIGPEGFQABL-UHFFFAOYSA-N CCCC(=O)CNC(=O)OC1=CC2(C(C(=C1)C(C)C)O2)C
756 0.03030303 AUSDZAHKELUZFI-UHFFFAOYSA-N OCC(=O)C1CCC2C1(C)CC(=O)C1C2CCC2C1(C)CC#CC2
757 0.03030303 MUMGGOZAMZWBJJ-MGYGNFHQSA-N CC12CCC3C(CCC4=CC(=O)CCC34C)C1CCC2O
758 0.03030303 MUMGGOZAMZWBJJ-UHFFFAOYSA-N O=C1CCC2(C(=C1)CCC1C2CCC2(C1CCC2O)C)C
759 0.03030303 MUMGGOZAMZWBJJ-DYKIIFRCSA-N C[C@]12CC[C@H]3[C@H]([C@@H]1CC[C@@H]2O)CCC4=CC(=O)CC[C@]34C
760 0.03030303 PUNMKDQNIAUYOC-UHFFFAOYSA-N OC1CC2C(C1)(C)CCC1C2CC=C2C1(C)CCC(=C2)O
761 0.03030303 MUMGGOZAMZWBJJ-WVXCVLBUSA-N CC12CCC3C(CCC4=CC(=O)CCC34C)C1CCC2O
762 0.03030303 MUMGGOZAMZWBJJ-HMSXXHTOSA-N CC12CCC3C(CCC4=CC(=O)CCC34C)C1CCC2O
763 0.030075188 KECNFDCASLHIHI-OAQYLSRUSA-N COC1=C2C(C)(C)CCCC2(C)C3=C(O)C(=O)C(=CC3=C1)C(C)C
764 0.030075188 KJERLNHLVKUCEM-UHFFFAOYSA-N O=C1C=C2CCC3C(C2CC1C)CCC1(C3CCC1O)C
765 0.030075188 YYKWQHWTWQGDRP-UHFFFAOYSA-N OCC12CCCC2C2C(CC1)C1(C)CCC(=O)CC1=CC2
766 0.030075188 XGFKMIFHDSIMAD-UHFFFAOYSA-N O=C1C=C(C)C2(C(=C1)CCC1C2CCC2(C1CCC2)C)OC(=O)C
767 0.030075188 ZRDNKTVUIWERDQ-UHFFFAOYSA-N CCOC(=O)CNCCC(=O)c1ccc(OC(C)C)cc1
768 0.030075188 GBGADNZZLNSRGK-UHFFFAOYSA-N COC1=CC2=C(C3C1O3)C1C(CC2)C2CCC(C2(CC1)C)(O)C=C
769 0.030075188 XYPRNLWZMIIZFY-UHFFFAOYSA-N OCC(=O)C1C(O)CC2C1(C)CCC1C2CCC2=CC#CCC12C
770 0.030075188 MHBMJFUSNSAUMP-UHFFFAOYSA-N COC1CCC2C1(C)CCC1C2CCC2=CC(=O)CCC12
771 0.030075188 MMJPYZUIWBGNLB-UHFFFAOYSA-N O=C1CCC2=C(C1C)CCC1C2CCC2(C1CCC2O)C
772 0.030075188 QYTQCNXWEQUBHS-UHFFFAOYSA-N OC1CC2C(C1)(C)CCC1C2CCC2=CC(=O)CCC12C
773 0.030075188 MEILQNYHFNYBHS-UHFFFAOYSA-N O=C1OCCC2(C(=C1)CCC1C2=CCC2(C1CCC2C(=O)C)C)C
774 0.030075188 KJERLNHLVKUCEM-VMBOHXENSA-N C[C@@H]1C[C@@H]2[C@H]3CC[C@]4([C@H]([C@@H]3CCC2=CC1=O)CC[C@@H]4O)C
775 0.029850746 HVEYZHVPRIBOSI-UHFFFAOYSA-N CNCCC(C(C(=O)NCCCCC(C(=O)O)N)N)C
776 0.029850746 HMRCFJBSGYEPOF-UHFFFAOYSA-N CCCC(=O)OCNC(=O)Oc1cc(C)cc(c1)C(C)C
777 0.029850746 XSOLFXULYYMEQN-UHFFFAOYSA-N OCC(=O)C1(O)CCC2C1(C)CCC1C2CCC2=CC#CCC12C
778 0.029850746 VBZXNKHFONVBMM-UHFFFAOYSA-N O=C1CCC2C(C1)CCC1C2CCC2(C1CCC12C=CC(=O)O1)C
779 0.029850746 LKABUQNJWMHBKS-FIAUESIKSA-N CC1=C2CC[C@@H]3[C@@H]([C@H]2CCC1=O)CC[C@]4([C@H]3CC[C@@H]4O)C
780 0.029850746 OZNRJHAYHGZSSW-UHFFFAOYSA-N CC1CC2C3CCC4=CC(=O)CCC4C3CCC2(C)C1O
781 0.029850746 XWHCNDPJTGFYEU-UHFFFAOYSA-N OC1=CC2C(C(=C1)C)C1CCC3(C(C1CC2)CCC3O)C
782 0.029850746 PKQKSKAEAAVRAX-UHFFFAOYSA-N O=C1C=CC2(C(=C1O)CCC1C2CCC2(C1CCC2C(=O)C)C)C
783 0.029850746 OHNKHVXVPKMGCI-UHFFFAOYSA-N CC1(C)CCCC2(C)C1CCC1(C)OC3=CC(=O)C(=O)CC3=CC21
784 0.029850746 UCVFKROUPRFRGQ-UHFFFAOYSA-N O=C1CC2=C(CC1C)C1C(CC2)C2CCC(C2(CC1)C)O
785 0.029850746 UAJRIEPJVQVIER-UHFFFAOYSA-N OCOc1ccc2c(c1)CCC1C2CCC2(C1CCC2C(=O)C)C
786 0.029850746 HRDGPYWHDRZWEK-UHFFFAOYSA-N CCCCCCCCCCCCSCCCC(O)=O
787 0.029850746 ZTJIYGPUVWOVGC-UHFFFAOYSA-N O=C1CCC2C(=CCC3C2CCC2(C3CCC2O)C)C1C
788 0.02962963 VLBPRVNXBHCYJP-UHFFFAOYSA-N O=C1CC2=CCC3C(C2CC1C)CCC1(C3CCC1O)C
789 0.02962963 VTHAOHJSOQSEII-UHFFFAOYSA-N OC1=CCC2(C(=C1)CCC1C2CCC2(C1CCC2O)C)C
790 0.02962963 XFFZLECPCHQJIR-UHFFFAOYSA-N COC1=CCC2=C(C1)CCC1C2CCC2(C1CCC2O)C
791 0.02962963 DJRFNRVSOMFEMZ-UWJYYQICSA-N COc1cc2c(CCC3C(=C(CCC23C)C(=O)O)C)cc1C(C)C
792 0.02962963 VQLHSGFEYKWVPP-UHFFFAOYSA-N CC(=O)OC12C=C(C)C(=O)C=C1CCC1C2CCC2(C1CCC2)C
793 0.02962963 XFFZLECPCHQJIR-GFEQUFNTSA-N C[C@]12CC[C@H]3[C@H]([C@@H]1CC[C@@H]2O)CCC4=C3CC=C(C4)OC
794 0.02962963 LKABUQNJWMHBKS-UHFFFAOYSA-N O=C1CCC2C(=C1C)CCC1C2CCC2(C1CCC2O)C
795 0.02962963 IDBDZEMJCLSHBC-UHFFFAOYSA-N C#CC1(O)CCC2C1(C)CCC1C2CCC2=CC(=O)C(CC12C)O
796 0.02962963 FSAKNPWXTLCJDU-UHFFFAOYSA-N O=C(CCCCCC1CCCCC1)OCC1=CC=CC=C1
797 0.02962963 UAEUNTXALQHLMF-UWJYYQICSA-N COc1c2CCC3C(=C(CCC3(C)c2ccc1C(C)C)C(=O)O)C
798 0.029411765 FCPVCXBXIZWHBB-UHFFFAOYSA-N C#CC1(O)CCC2C1(CC)CCC1C2CCC2=CC(=O)C(CC12)O
799 0.029411765 RTCXHGZBNOLROL-UHFFFAOYSA-N C#CC1(O)CCC2C1(CC)CCC1C2CCC2=CC(=O)OCCC12
800 0.029411765 KMBKKCUHYOQNNK-UHFFFAOYSA-N C#CC1(O)CCC2C1(C)CCC1C2CCC2=CC(=O)OCCC12C
801 0.02919708 OITHWLIIYHWRFG-UHFFFAOYSA-N O=C1OCCC2(C(=C1)CCC1C2C=CC2(C1CCC2C(=O)C)C)C
802 0.02919708 FOUWADKAKBXYRU-UHFFFAOYSA-N CC(=O)OC12C=CC(=O)C(=C2CCC2C1CCC1(C2CCC1)C)C
803 0.02919708 ZLWPJAAOUUCAIR-UHFFFAOYSA-N CC(=O)C1CCC2C1(C)C=CC1C2CCC2=CC(=O)C(CC12C)O
804 0.02919708 BMYUNBLUMFAXIL-UHFFFAOYSA-N CC(=O)C1CCC2C1(C)CC=C1C2CCC2=C(C(=O)CCC12C)O
805 0.028985507 DJIODRKWAVFRKY-QNGPQOCMSA-N CC(=C)C1CC(CCC1(C)C=C)C(=O)C=CC2OC2(C)C
806 0.028985507 DJIODRKWAVFRKY-TXZRIEARSA-N CC(=C)C1CC(CCC1(C)C=C)C(=O)C=CC2OC2(C)C
807 0.028985507 HQSMCZUWNSZKIC-UHFFFAOYSA-N CC(=O)OC1CCC2(C)C3CCC4(C)C(CCC4=O)C3=CC=C2C1
808 0.028985507 AZQKSPDTPWQKBD-UHFFFAOYSA-N C#CC1(O)CCC2C1(C)CCC1C2CCC2=C(C(=O)CCC12C)O
809 0.028985507 DKMOUVJNVZOHIG-UHFFFAOYSA-N CC(=O)C1CCC2C1(C)CCC1C2CC=C2C1(C)CCC(=O)C2=O
810 0.028776978 XXWGUVZXPHHONT-OAOYMFHYSA-N CC1CCC2(C)C(CC(=O)C=C2C)C1(C)CCC(=C)C=O
811 0.028776978 KIVMZNQDBSCZSY-UHFFFAOYSA-N OC1CC2(C)C(=CC1=O)CCC1C2CCC2(C1CC=C2C(=O)C)C
812 0.028571429 QYQKINCZHORWEI-UHFFFAOYSA-N O=C1OCCC2(C(=C1)CCC1C2CCC2(C1CC=C2C(=O)C)C)C
813 0.028571429 PJBYTJDCFBVZAM-UHFFFAOYSA-N C#CC1(O)CCC2C1(CC)CCC1C2CCC2=C(C(=O)CCC12)O
814 0.028571429 SRTMRMOPUOSCGP-UHFFFAOYSA-N CC(=O)C1CCC2C1(C)C=CC1C2CCC2=C(C(=O)CCC12C)O
815 0.02739726 NQUSVJPAZAQUCA-UHFFFAOYSA-N CCCCCC#CCC#CCCC=CCCC(=O)OCC
816 0.02739726 XMQRLXUXKVTJHB-UHFFFAOYSA-N CCC1(C)CCC2=C1CCC1C2CCC2=CC(=O)C(CC12)C(=O)O
817 0.02739726 RQEBMLJSOUMSIH-FEHMIHBQSA-N CC1CCC2(C)C(CCC=C2C)C1(C)CC3=CC(=O)C=C(O)C3=O
818 0.016528926 NEVZRLPGIKOXTN-UHFFFAOYSA-N CN(CCCl)CCCCCCCCCN(C)CCCl
819 0.016528926 DQAHCWJRTIMIAN-UHFFFAOYSA-N CCC(C)CC1(CC)N(CC2CO2)C(=O)N(CC2CO2)C1=O
820 0.016528926 HRJAGQUOMGUEBG-STQMWFEESA-N COC(=O)C(C)N(C(C)C(=O)OC)c1c(C)cccc1C
821 0.016528926 JWAJDLYSFBHBSW-QNHDLBPPSA-N CC1=C/C(O)CC(=C)CCC2CCC=C(C(=O)C1)C2(C)C
822 0.016528926 QQUGEGDISIRKGV-UHFFFAOYSA-N CC(C12CCC(O2)(C(C1)OCc1cccc(c1C)C)C)C
823 0.016528926 PIJPSWNOKIPSCP-NCXUSEDFSA-N CC(C)c1ccc2c(c1)C(O)CC3C(C)(O)CCCC23C
824 0.016528926 IICOUKAYMHFSHS-UHFFFAOYSA-N Cc1ccc(c(c1)C)COC1CC2(OC1(C)CC2)C(C)C
825 0.016528926 LTXWQSYUEDMABQ-UEXGIBASSA-N COc1cc2c(cc1C(C)C)C3CC4C(C)(C)CCCC24C(=O)O3
826 0.016528926 AFGZITBDBDKEGX-UHFFFAOYSA-N COC1=NC(CCN2CCN(CC2)C2=CC=CC=C2C)=NC(N)=N1
827 0.016528926 PXSBQFKSGMTHOZ-UHFFFAOYSA-N CC(C)(C)C1=C2OC(OC2=C(C=C1)C(C)(C)C)C1=CC=CC=C1
828 0.016528926 FGCBGECEUHIXKM-UHFFFAOYSA-N COCC(=O)N(c1c(C)cc(cc1C)C)C(C(=O)OC)C
829 0.016528926 JWEABWZKODIRCL-UHFFFAOYSA-N CCOC(=O)C(N(CC)C1=CC=CC(C)=C1)C(=O)OCC
830 0.016528926 QIEIAGVCPDCKKL-UHFFFAOYSA-N NC1=CC=C(C=C1)N1CCOCCOCCOCCOCC1
831 0.016528926 YBBLVLTVTVSKRW-UHFFFAOYSA-N CC(C)(C#N)C1=CC(=CC(=C1)CN2C=NC=N2)C(C)(C)C#N
832 0.016528926 BELRRSWQFBGBFI-UHFFFAOYSA-N N#CC1=NC=CN=C1N1CCN(CCC2=CC=CC=C2)CC1
833 0.016528926 NRKDGGOZWKDHMW-UHFFFAOYSA-N COC1=C(C=C2CCC3C4C(CCC3(C)C)C(=O)OC1=C24)C(C)C
834 0.016528926 VXGJGKSBWSKGDT-UHFFFAOYSA-N Cc1ccc(c(c1)COC1CC2(OC1(C)CC2)C(C)C)C
835 0.016528926 XZMYHERPNCJEBG-SFTDATJTSA-N CC(C)c1cc2c(C[C@@]34CCCC(C)(C)C3=C[C@]2(C)O4)c(O)c1O
836 0.016528926 QMDUBZOTWZCQJF-UHFFFAOYSA-N CCC1=C(OC)C2=C(C)C(C)=C(C)C(C)=C2C(OC(C)=O)=C1CC
837 0.016528926 SRVNMMQHMRWDTR-QVKFZJNVSA-N COc1c(cc2CCC3C(C)(C)CCCC34C(=O)Oc1c24)C(C)C
838 0.016528926 ULZAPTUUAYXQCK-UHFFFAOYSA-N NC(=N)C1=CC=C(NCCCNC2=CC=C(C=C2)C(N)=N)C=C1
839 0.016528926 XQXBACZATWJMSK-OAQYLSRUSA-N CC(C)(C)c1cc2C(=O)C(=C3C(C)(C)CCC[C@]3(C)c2cc1O)O
840 0.016528926 SRVNMMQHMRWDTR-YCRPNKLZSA-N COc1c(cc2CCC3C(C)(C)CCCC34C(=O)Oc1c24)C(C)C
841 0.016528926 YJHJUKUUKLQYLO-UHFFFAOYSA-N CCCC(C)C1(CC)N(CC2CO2)C(=O)N(CC2CO2)C1=O
842 0.016528926 KVIOVSOUWUNPCR-IHWMJMDHSA-N CCCCCc1cc2OC(=C/CCC3C(=O)c2c(OC3(C)C)c1)C
843 0.016528926 XKUCHACUVXUVER-BBTUJRGHSA-N COc1cc2c(cc1C(C)C)C3CC4C(C)(C)CCC(=O)C24CO3
844 0.016528926 BJBJQWLYAGUTIO-UHFFFAOYSA-N COCC1(COC)C2=C(C=C(C)C(C)=C2)C2=C1C=C(C)C(C)=C2
845 0.016528926 VIWSZYCBUARHBT-UHFFFAOYSA-N CC(C12CCC(O2)(C(C1)OCc1c(C)cccc1C)C)C
846 0.016528926 XYOAGSKMMUCLSA-UHFFFAOYSA-N COC1=NC(CCN2CCN(CC2)C2=CC=C(C)C=C2)=NC(N)=N1
847 0.016528926 RXKMKMZMICSBPH-UHFFFAOYSA-N CCOC(=O)C(N(CC)CC1=CC=CC=C1)C(=O)OCC
848 0.016528926 PIJPSWNOKIPSCP-WJFTUGDTSA-N CC(C)c1ccc2c(c1)[C@@H](O)C[C@H]3[C@](C)(O)CCC[C@]23C
849 0.016393443 NIDVKCKYZAQGOI-YIHNILMISA-N CC12CCC3C(CC(O)C45CC4CCC35C)C1CCC2=O
850 0.016393443 XPUONYUXLITPJQ-UHFFFAOYSA-N CCN(C(CC1=CC=CC=C1)C(O)=O)C(=O)OC(C)(C)C
851 0.016393443 GMISKEUWHIRDNK-UHFFFAOYSA-N CC(C)(OC1=CC=CC=C1)C(=O)OCCN1CCOCC1
852 0.016393443 PGSXVEDFRLNRJZ-UHFFFAOYSA-N CC(C)(C)OC(=O)NC(COCC1=CC=CC=C1)C1CO1
853 0.016393443 NIDVKCKYZAQGOI-LCTGDVFESA-N CC12CCC3C(CC(O)C45CC4CCC35C)C1CCC2=O
854 0.016393443 SZENWVCBGBHADK-UHFFFAOYSA-N O=C1C=CC2(C(C1)CCC1C2CCC2(C1(O)CCC2)C)C
855 0.016393443 JFVZYTNGPKQTJH-UHFFFAOYSA-N COCC(=O)N(c1c(C)ccc(c1C)C)C(C(=O)OC)C
856 0.016393443 NIDVKCKYZAQGOI-GEQRESAMSA-N CC12CCC3C(CC(O)C45CC4CCC35C)C1CCC2=O
857 0.016393443 KHHXFEDYRLNDDS-UHFFFAOYSA-N COc1ccc2c(c1)CCC1C2COCC2(C1CCC2C(=O)C)C
858 0.016393443 GMISKEUWHIRDNK-UHFFFAOYSA-N CC(C)(OC1=CC=CC=C1)C(=O)OCCN1CCOCC1
859 0.016393443 FUTRZDQHMATDAI-UHFFFAOYSA-N C#CC1(O)CCC2C1(C)CCC1C2CCC23C1(C)CCC(=O)C3O2
860 0.016393443 PGSXVEDFRLNRJZ-UHFFFAOYSA-N CC(C)(C)OC(=O)NC(COCC1=CC=CC=C1)C1CO1
861 0.016393443 NIDVKCKYZAQGOI-UHFFFAOYSA-N CC12CCC3C(CC(O)C45CC4CCC35C)C1CCC2=O
862 0.016393443 JWYHGTSTWMQTHS-UHFFFAOYSA-N CCOC(=O)CCN(CC(=O)OCC)CC1=CC=CC=C1
863 0.016393443 NIDVKCKYZAQGOI-BTAVXEMNSA-N CC12CCC3C(CC(O)C45CC4CCC35C)C1CCC2=O
864 0.016393443 PGSXVEDFRLNRJZ-UHFFFAOYSA-N CC(C)(C)OC(=O)NC(COCC1=CC=CC=C1)C1CO1
865 0.016260163 GMDAEUCNQZJAIR-UHFFFAOYSA-N COC(=O)CCCN(CCC(=O)OC)CC1=CC=CC=C1
866 0.016260163 JSNKKPKUHIOTRR-UHFFFAOYSA-N COC1=CC(=CC(OC)=C1OC)C1CC(=O)CC(C)(C)N1
867 0.016260163 RBMWDAYVNBNTBQ-OAQYLSRUSA-N COc1cc2C(=O)C(=C3C(C)(C)CCCC3(C)c2cc1C(C)C)O
868 0.016260163 AJSGWTLZEUBGFV-JQFCIGGWSA-N CC(C)c1cc2CCC3C(CC(O)CC3(C)C)c2cc1O
869 0.016260163 JSNKKPKUHIOTRR-UHFFFAOYSA-N COC1=CC(=CC(OC)=C1OC)C1CC(=O)CC(C)(C)N1
870 0.016260163 HHIWFRCZKNXWEA-UHFFFAOYSA-N C=CC1(O)CCC2C1(C)COCC1C2CCc2c1ccc(c2)OC
871 0.016260163 HWIXDIXLHKCHDY-UHFFFAOYSA-N CCCC1=CC(=CC(CCC)=C1CC(C)=C)C(=O)OCC
872 0.016260163 QOOJWPSWXRWQBL-NRFANRHFSA-N COc1c(O)c2c(cc1C(C)C)C(=O)C=C3C(C)(C)CCCC23C
873 0.016260163 OXCLSAYRVAGYJB-UHFFFAOYSA-N CCCCSC1=C2N=CN(CC(C)CC)C2=NC(N)=N1
874 0.016260163 GHWYBNMQXBDDDB-NRFANRHFSA-N COc1cc2c(CC=C3C(C)(C)CCCC23C(=O)O)cc1C(C)C
875 0.016129032 KYDOJEUCHFEHFT-UHFFFAOYSA-N COc1ccc2c(c1)COCC1C2CCC2(C1CCC2C(=O)C)C
876 0.016129032 QAADEDKZKKRMIM-UHFFFAOYSA-N CCC12CCC3C(C1CCC2(O)C#C)CCC12C3CCC(=O)C2O1
877 0.016129032 URPBIQPJABGDJD-SESVDKBCSA-N COC(=O)C1(C)CCCC2(C)C1CC(=O)c3cc(ccc23)C(C)C
878 0.016129032 PCKHPPARUKMUTN-UHFFFAOYSA-N CC(C)(C)OC(=O)N(CCCC(O)=O)CC1=CC=CC=C1
879 0.016129032 STBYSZLOLLNYHQ-UHFFFAOYSA-N COC1=CC=C(OCC(=O)C(=O)N(C(C)C)C(C)C)C=C1
880 0.016129032 HCBKYJZCDGRLRX-UHFFFAOYSA-N COC1(CC(=O)C2=CC=CC=C2)CCC(CC1)C(C)(C)C
881 0.016129032 AVJPLTQARRYWFZ-UHFFFAOYSA-N CC1=CC=C(CC(NC(=O)OC(C)(C)C)C(O)=O)C(C)=C1
882 0.016129032 URPBIQPJABGDJD-UHFFFAOYSA-N COC(=O)C1(C)CCCC2(C)C1CC(=O)C1=C2C=CC(=C1)C(C)C
883 0.016129032 URPBIQPJABGDJD-HMXCVIKNSA-N COC(=O)C1(C)CCCC2(C)C1CC(=O)c3cc(ccc23)C(C)C
884 0.016129032 AVJPLTQARRYWFZ-UHFFFAOYSA-N CC1=CC=C(CC(NC(=O)OC(C)(C)C)C(O)=O)C(C)=C1
885 0.016129032 BLDCPFXYCXULEQ-UHFFFAOYSA-N CC1C(C(C(CC1=O)[Si](C)(C)C)[Si](C)(C)C)[Si](C)(C)C
886 0.016129032 LDVDEVRSGLSUHS-UHFFFAOYSA-N CC(C)(COCC1=CC=CC=C1)C(=O)NC(C)(C)C(O)=O
887 0.016 FFQSWQFBHVKBHI-UHFFFAOYSA-N CCOC1=C(OCC)C=C(NC(=O)OC2CCCC2)C=C1
888 0.016 GSJWJBXUNZYUGF-UHFFFAOYSA-N CCCCC(CC)COC1=CC(C=C)=C(OC)C=C1C=C
889 0.016 DEUBXQBDZQNJRK-UHFFFAOYSA-N O=C1CCC2(C(=CCC3(C2CCC2(C3CCC2)C)O)C1)C
890 0.016 DVFBMOPHPVOXRF-UHFFFAOYSA-N OC1CC2=C(C(=C1)C)C1C(CC2)C2CCC(C2(CC1)C)O
891 0.016 DZFOTOJQDFYOEE-UHFFFAOYSA-N O=C1CCC2(C(C1)CCC1C2C2OC2C2(C1CCC2)C)C
892 0.016 BQPYWFQIEUNZSV-UHFFFAOYSA-N CCN(CC)CCNC(=O)COC1=CC(OC)=CC(OC)=C1
893 0.016 SYYMXVFQUGTREW-UHFFFAOYSA-N CCOC1=C(OCC)C=C(C=C1)N=C(O)OC(CC)C=C
894 0.016 YMQFZSOCSZUBAN-UHFFFAOYSA-N CCCCCCCCCC1=CC=C(OC(=O)C(C)=C)C=C1
895 0.016 LEIBHHVSBSXJQG-UHFFFAOYSA-N O=C1CCC2(C(=C1)CCC1(C2CCC2(C1CCC2)C)O)C
896 0.016 WXYOQJJZVIFCCJ-UHFFFAOYSA-N O=C1C=CC2(C(C1)CCC1C2COCC2(C1CCC2)C)C
897 0.015873016 IMDXFJMGLVQGJL-UHFFFAOYSA-N CC(C)(C)OC(=O)NCCC(CC1=CC=CC=C1)C(O)=O
898 0.015873016 ODMFXVMBWNGUTA-UHFFFAOYSA-N COC1=CC(OC)=C(CNC(=O)CCCCC(C)=O)C=C1
899 0.015873016 ADKUSKGEMZYATO-UHFFFAOYSA-N CC(C)OC1=CC=C(C=C1)C(=O)NCCCCCC(O)=O
900 0.015873016 LCUOUDBPQTXVDC-UHFFFAOYSA-N CCOC(=O)CCNC(CC1=CC=CC=C1)C(=O)OCC
901 0.015873016 XHNHADXCXZJIEU-UHFFFAOYSA-N C=CC1(O)CCC2C1(C)CCC1C2COCc2c1ccc(c2)OC
902 0.015873016 SCJKUDFVLTYOSO-KNLKSIEXSA-N COc1c(C)c2c3C(CCC(C)c3c1O)C(C)C24OC(C)(C)C=C4
903 0.015748031 NIMSPPYFNNQHCP-UHFFFAOYSA-N CC(C)(C)OC(=O)CCC(N)C(=O)OCC1=CC=CC=C1
904 0.015748031 IHMCWCGXYFAJCK-UHFFFAOYSA-N O=C1C=CC2(C(C1)CC(C1C2CCC2(C1CCC2)C)O)C
905 0.015748031 MFSQGLQSRFRBTC-ZDUSSCGKSA-N COc1c2CCCC(C)c2c(CC(=O)CC(C)C)c3c(C)coc13
906 0.015748031 HPZATWUSKPNIHH-UHFFFAOYSA-N OC1CCC2(C(C1)CCC1C2CCC2(C1C=CC2=O)C)C
907 0.015748031 WMEDLAURVXZWQZ-DGUWLTKGSA-N C[C@@]12CCCC(=C)[C@H]1CC[C@@]34C[C@@H](CC[C@@H]23)[C@H](C4)C(=O)O
908 0.015625 DRDLRNGGPFTUKV-UHFFFAOYSA-N CCCOC(=O)CNC(=O)Oc1cc(C)cc(c1)C(C)C
909 0.015625 UYRXEAKYBSQAGY-UHFFFAOYSA-N COc1cc(O)c2c(c1)CCC1C2CCC2(C1CCC2C(=O)C)C
910 0.015625 OYFSXHIBKCTARJ-UHFFFAOYSA-N CC1=CC=C(CN=C(O)C(CCO)C2(C)OCCO2)C=C1
911 0.015625 OKJCFMUGMSVJBG-MISPCMORSA-N [H][C@@]12CC[C@H](O)[C@@]1(C)CC[C@@]1([H])[C@@]2([H])CC[C@]2([H])CC(=O)C=C[C@]12C
912 0.015625 MIFLDVUIYXYQAJ-UHFFFAOYSA-N O=C1C=CC2(C(C1)CCC1C2CC(O)C2(C1CCC2)C)C
913 0.015625 ZRECLHYSGFOAOQ-UHFFFAOYSA-N O=C1C=CC2(C(C1)CCC1C2CCC2(C1CCOC2)C)C
914 0.015625 AZWKCFRMYAQYFN-UHFFFAOYSA-N OCCOC(=O)CCCCCCC(=O)NC1=CC=CC=C1
915 0.015625 PJNBDTDXDOBJRU-UHFFFAOYSA-N O=C1C=CC2(C(C1)CCC1C2CCC2(C1C(O)CC2)C)C
916 0.015625 OKJCFMUGMSVJBG-ABEVXSGRSA-N C[C@]12CC[C@H]3[C@H]([C@@H]1CC[C@@H]2O)CC[C@@H]4[C@@]3(C=CC(=O)C4)C
917 0.015625 XJLIUIDZFXENEV-UHFFFAOYSA-N O=C1C=CC2(C(C1)CCC1C2CCC2(C1COCC2)C)C
918 0.015625 BZFHTTXPHWPAPC-UHFFFAOYSA-N CCCCCCCCCC(=O)C1=C(O)C(O)=C2C=CC(C)=CC2=C1
919 0.015625 WWVPNBBHNLHSBM-UHFFFAOYSA-N OC1=CC2=C(CC1)C1CCC3(C(C1CC2)CCC3(C)O)C
920 0.015625 BTGXWXORQARJRC-UHFFFAOYSA-N O=C1CCC2=C(C1)CCC1C2CCC2(C1CCC2(C)O)C
921 0.015503876 ZXSWTMLNIIZPET-ZOFHRBRSSA-N C[C@]12CC[C@H]3[C@H]([C@@H]1CC[C@]2(C)O)CCC4=CC(=O)CC[C@H]34
922 0.015503876 VFORKMIYKGJSEC-MBOQCRCKSA-N CC12CCC(O)CC1CCC3C4CCC(=O)C4(C)CC=C23
923 0.015503876 RNXVIHLWEBSWLW-UHFFFAOYSA-N COc1cc(O)c2c(c1)CCC1C2CCC2(C1CCC2(O)C=C)C
924 0.015503876 SZAVRTBNARDFOD-UHFFFAOYSA-N OC1CCC2(C(C1)CCC1C2CCC2(C1=CC(=O)C2)C)C
925 0.015503876 PQGSJXHBODDFAY-UHFFFAOYSA-N O=C1CCC2(C(=CCC3C2CCC2(C3COCC2)C)C1)C
926 0.015503876 UUSPHYFBRHRIBB-UHFFFAOYSA-N CC(=C)C1(C)CCC2C(=CC3C4C2(C)CCC(=O)C4(C(=O)O3)C)C1
927 0.015503876 VFORKMIYKGJSEC-AVBXNWRJSA-N CC12CCC(O)CC1CCC3C4CCC(=O)C4(C)CC=C23
928 0.015503876 VFORKMIYKGJSEC-PYQRTKFDSA-N CC12CCC(O)CC1CCC3C4CCC(=O)C4(C)CC=C23
929 0.015503876 VFORKMIYKGJSEC-NRNRTASOSA-N CC12CCC(O)CC1CCC3C4CCC(=O)C4(C)CC=C23
930 0.015503876 RCVUKUSGHJBTER-UHFFFAOYSA-N O=C1CCC2(C(=CCC3C2CCC2(C3CCOC2)C)C1)C
931 0.015503876 RTVIIHQDMSHMMU-UHFFFAOYSA-O CCCCC(CC)CC(NC(C)C1=CC=CC=C1)[P+](O)=O
932 0.015503876 RWLVXTLCBTUUDF-UHFFFAOYSA-N O=C1CCC2(C(=C1)COCC1C2CCC2(C1CCC2)C)C
933 0.015503876 DCJTWTOLYNMCIU-UHFFFAOYSA-N CCCC(=O)C(NC(=O)Oc1cc(C)cc(c1)C(C)C)O
934 0.015503876 VFORKMIYKGJSEC-NQZXKJCSSA-N CC12CCC(O)CC1CCC3C4CCC(=O)C4(C)CC=C23
935 0.015503876 ZXSWTMLNIIZPET-UHFFFAOYSA-N O=C1CCC2C(=C1)CCC1C2CCC2(C1CCC2(C)O)C
936 0.015503876 QLDYNPLUMAABTC-UHFFFAOYSA-N CCCC(=O)CNC(=O)Oc1cc(C)cc(c1)C(O)(C)C
937 0.015384615 AIBBWOAHJMGWDA-PQIIZBDJSA-N CC1(C)CCCC2C1CC(=O)C3=C2C(O)CC(C)(C3)C=C
938 0.015384615 XUMKBYOWOKRNKJ-KJCUYJGMSA-N CC(CCCc1cocc1)CC(=O)C=C(/C)CCCc2cocc2
939 0.015384615 XUMKBYOWOKRNKJ-FDWYHIAWSA-N CC(CCCc1cocc1)CC(=O)C=C(C)/CCCc2cocc2
940 0.015384615 JLRYVZOQGGELOG-UHFFFAOYSA-N O=C1CCC2C(=CCC3C2CCC2(C3CCC2(C)O)C)C1
941 0.015384615 LVJGISGVMKGXAU-UHFFFAOYSA-N COC1CCC2C1(C)CCC1C2CCC2=C1CCC(=O)C2
942 0.015384615 NTSZSDMGUPLVMR-UHFFFAOYSA-N O=C1CCC2(C(=CCC3C2CC(O)C2(C3CCC2)C)C1)C
943 0.015384615 BWYINXMBCOSFKD-UHFFFAOYSA-N O=C1CCC2(C(=CCC3C2CCC2(C3C(O)CC2)C)C1)C
944 0.015384615 YUSABOFHHHPIRD-UHFFFAOYSA-N CCCC(=O)CNC(=O)Oc1cc(C)cc(c1)C(CO)C
945 0.015384615 DWOLQKBVKUDILN-UHFFFAOYSA-N CCOCC(=O)CNC(=O)Oc1cc(C)cc(c1)C(C)C
946 0.015384615 NOFMYKPSFNZILU-UHFFFAOYSA-N C=CC1(O)CCC2C1(C)CCC1C2CCc2c1ccc(c2O)OC
947 0.015384615 MQRLIKVGNMVTRA-UHFFFAOYSA-N COc1ccc2c(c1O)CCC1C2CCC2(C1CCC2C(=O)C)C
948 0.015384615 SZVGBTQOGKILEP-UHFFFAOYSA-N COC12C=CC3=C(C2O1)CCC1C3CCC2(C1CCC2C(=O)C)C
949 0.015384615 BTHFSZMABUNFAS-UHFFFAOYSA-N CCCCCCCCCC(O[Si](C)(C)C)C(=O)OC
950 0.015384615 JMXHUOKPOHIKLM-UHFFFAOYSA-N CCOC(=O)N(CCCCCOC(C)=O)C1=CC=CC=C1
951 0.015384615 MPIRLQBAZQVMLQ-UHFFFAOYSA-N O=C1CCC2(C(=C1)CC(C1C2CCC2(C1CCC2)C)O)C
952 0.015384615 ARYSJXDARDVLJA-UHFFFAOYSA-N OCC12CCC(=O)C=C1CCC1C2CCC2(C1CCC2)C
953 0.015384615 IUZINAVFFVNRAB-NTZUZEMLSA-N CC12CCCC(=C)C1CC(O)C3=CC(CO)(CCC23)C=C
954 0.015384615 AIBBWOAHJMGWDA-BCRCDCHUSA-N CC1(C)CCCC2C1CC(=O)C3=C2C(O)CC(C)(C3)C=C
955 0.015384615 IUZINAVFFVNRAB-LTFXXXRZSA-N CC12CCCC(=C)C1CC(O)C3=CC(CO)(CCC23)C=C
956 0.015267176 LAOPOZRNWPBJCF-UHFFFAOYSA-N COc1cc2CCC3C(c2cc1O)CCC1(C3CCC1C(=O)C)C
957 0.015267176 FANCKQYYUACFDU-UHFFFAOYSA-N O=C1CCC2(C(=C1)CCC1C2CCC2(C1CCOC2)C)C
958 0.015267176 KQXBCLPCINRICY-WJPUGNRLSA-N COC(=O)[C@H]1CC[C@@]2(C)[C@@H](CCc3c(O)c(ccc23)C(C)C)C1=C
959 0.015267176 QCFBWDVMZPNEGJ-UHFFFAOYSA-N C=CC1(O)CCC2C1(C)CCC1C2CCc2c1cc(O)c(c2)OC
960 0.015267176 HQRDWSMMCXUZJP-UHFFFAOYSA-N COC1=CC2=C(C3C1O3)C1C(CC2)C2CCC(C2(CC1)C)C(=O)C
961 0.015151515 QDDBXVCRISSPMX-UHFFFAOYSA-N O=C1CCC2(C(=C1)CCC1C2CCC2(C1COCC2)C)C
962 0.015151515 WBSCGBFNGIFMEG-UHFFFAOYSA-N CCCC(=O)CNC(=O)Oc1cc(CO)cc(c1)C(C)C
963 0.015151515 SBQJMHWEPWADHS-UHFFFAOYSA-N CCCC1CCC(CC1)C1=CC=C(OC(=O)CCC)C=C1
964 0.015151515 RKBUNNDYKVHJKD-UHFFFAOYSA-N CC1C=C2CC(=O)CCC2C2CCC3(C)C(O)CCC3C12
965 0.015151515 YRGPCSISFHPNQG-UHFFFAOYSA-N CC1(OCCO1)C(CCO)C(O)=NCCC1=CC=CC=C1
966 0.015037594 IADMIEQJGFYVBM-UHFFFAOYSA-N CC1CC2C3CCC(O)C3(C)CCC2C2CCC(=O)C=C12
967 0.015037594 ZXFUOTUOYILZPG-UHFFFAOYSA-N NCCC(C(C(=O)NCCCCC(C(=O)O)N)NC)C
968 0.015037594 MJNLAPRQQJZBQN-UHFFFAOYSA-N CCCCCCCCCCCCCOC(=O)CCS
969 0.015037594 MUMGGOZAMZWBJJ-JQSYSRDDSA-N [3H]C1C([3H])C2=CC(=O)C([3H])C([3H])[C@]2(C)[C@H]2CC[C@]3(C)[C@@H](O)CC[C@H]3[C@H]12
970 0.015037594 FXULFACSWSMQBB-UHFFFAOYSA-N CC(C(C(=O)NCCCCC(C(=O)O)NC)N)CCN
971 0.015037594 YSGQGNQWBLYHPE-CFUSNLFHSA-N [H][C@@]12CC[C@H](O)[C@@]1(C)CC[C@]1([H])[C@@]3([H])CCC(=O)C=C3C[C@@H](C)[C@@]21[H]
972 0.015037594 UTPAAARZGVNSFQ-UHFFFAOYSA-N CC12CCC3C(CCC4=CC5(OCCO5)C=CC34C)C1CCC2=O
973 0.015037594 YSGQGNQWBLYHPE-UHFFFAOYSA-N CC1CC2=CC(=O)CCC2C2CCC3(C)C(O)CCC3C12
974 0.015037594 QZYMQHWUHHXSRJ-UHFFFAOYSA-N CC(=O)NCCCNCCCCNCCCNC(=O)O
975 0.014925373 LOCMLXSTDCXZFJ-YHELAOLJSA-N CC1(C)CCCC2(C)C1CCC3(C)OC4=CC(=O)C(=CC4=CC23)O
976 0.014925373 LOCMLXSTDCXZFJ-QIJZPMMNSA-N CC1(C)CCCC2(C)C1CCC3(C)OC4=CC(=O)C(=CC4=CC23)O
977 0.014925373 LOCMLXSTDCXZFJ-FMWKFLBASA-N CC1(C)CCCC2(C)C1CCC3(C)OC4=CC(=O)C(=CC4=CC23)O
978 0.014925373 SMUPHGOXUPPGLL-UHFFFAOYSA-N CCCCCCC1COC(OC1)C1=CC=C(C=C1)N(=O)=O
979 0.014705882 AZXOFPGSNGUUQL-LPPZWSRQSA-N CC(=O)C=CC=CC(=O)CCC=CC(=O)NCC(C)(C)O
980 0.014705882 YUROPXDMNXQDNI-JLWXODRVSA-N CC=C1/C(C(=O)CC2COC=C12)C3(C)CCCC(C)(C)C3
981 0.014705882 YUROPXDMNXQDNI-CXZXTQPDSA-N CC=C1/C(C(=O)CC2COC=C12)C3(C)CCCC(C)(C)C3
982 0.014492754 XXQCMYPZCMWAET-GONKEYIRSA-N CC(CCCc1cocc1)C(=O)CC=C(/C)CCCc2cocc2
983 0.014492754 VSIGYUOJAOCSKU-UHFFFAOYSA-N CCCCCCCCCCCCSCCC(=O)OC
984 0.014184397 UGRXNRIKKZVTLW-MSOXNYIMSA-N CC(=O)C=CC1OC1(C)C2CCC(C)(C=C)C(C2)C(=C)C
985 0.014084507 IZCMRTAKFUCWLR-UHFFFAOYSA-N CCOC(=O)OC1=CC(C(C(C1)N)NC(=O)C)OC(CC)CC
986 0.014084507 KKXACEKAAPMYSG-CTNGQTDRSA-N CC1=C(Cc2cc(O)ccc2O)[C@]3(C)CCCC(C)(C)[C@H]3CC1=O
987 0.013986014 MYYRSDJISSTBCU-UHFFFAOYSA-N C[Si](C)(C)C#CCCCCCCCCCCCCC(Cl)=O
988 0.01369863 HYCDKITZTVRFKH-UHFFFAOYSA-N CC1CCC2C(C1)C=CC(C2CCC1CC=CC(=O)O1)C
989 0.01369863 KEWLJLZIPPQHNO-UHFFFAOYSA-N CC1CCC2C(C1)C=CC(C2CCC1OC#CC(C1)O)C
990 0.01369863 HZVYPEZYCVDZGG-ONEGZZNKSA-N CC(C)CCCCCCC=CC#CC#CCCCC(=O)O
991 0.01369863 CKNMIUIXUQWTEQ-UWWSUYHISA-N CC1OC(=O)C(=C1)C=CCCCCCCCCC=CC=C
992 0.01369863 FGWTULMYFMTHTA-PVKYBCDNSA-N CCCCCCCC=C/CC#CC=CC=CCOC(=O)C
993 0.01369863 CKNMIUIXUQWTEQ-CFMQPCBMSA-N CC1OC(=O)C(=C1)C=CCCCCCCCCC=CC=C
994 0.01369863 HYCDKITZTVRFKH-UFYUIRFASA-N C[C@@H]1CC[C@H]2[C@@H](C1)C=C[C@H](C)[C@@H]2CC[C@@H]3CC=CC(=O)O3
995 0.01369863 IAJLWFBMALYGIU-XGOVTYORSA-N CC(=C/Cc1cc(O)ccc1O)CCC2C(=CC(=O)CC2(C)C)C
996 0 WTDCKQQBWJIIPF-UHFFFAOYSA-N CCCCCCCC1=CC(=O)C2(C(=CC=CC2O)N1O)O
997 0 FSRPHDCRLVCNAS-UHFFFAOYSA-N COC(=O)C1=CC(OC)=C(OCC2CCN(C)CC2)C=C1
998 0 MUCGNJHSMUCASZ-UHFFFAOYSA-N CCCCOC(=O)C1=CC(=CC(N)=C1)C(=O)OCCCC
999 0 QOQFYRGTNAAGSZ-UHFFFAOYSA-N CCCCCCCc1cc(=O)c2=CC(C(C=c2n1O)O)O
1000 0 AIWWZIGZYBTELS-UHFFFAOYSA-N COC1=C(OC)C(OC)=C(NC(=O)C2CCCCC2)C=C1
1001 0 YAUNCTIWDIAWFL-UHFFFAOYSA-N COC1=CC(NC(=O)C2CCCCC2)=CC(OC)=C1OC
1002 0 RFUYOIXKGLXEOG-UHFFFAOYSA-N CCCCCCCC1=CC(=O)C2=CC=CC(C2(N1O)O)O
1003 0 IHHKCVMULSSIQO-UHFFFAOYSA-N OC1CCC2(C(=CCC3C2CCC2(C3CC(=O)C2)C)C1)C
1004 0 CDGFPIZIHYMVMZ-UHFFFAOYSA-N OC1CCC2(C(=CC=C3C2CCC2(C3CCC2O)C)C1)C
1005 0 QLPQPHFALKZQMX-UHFFFAOYSA-N CCN(CC)C1=NC(=CN=C1)C(=S)NCN1CCCC1
1006 0 JDFYZXXJDXCLRT-UHFFFAOYSA-N CCN(CC)CNC(=S)C1=CN=CC(=N1)N1CCCC1
1007 0 CRBOBOBHAQDUJA-UHFFFAOYSA-N OC(COc1cccc2c1C=CC(C2O)O)CNC(C)C
1008 0 VYQOGSZILHKISS-UHFFFAOYSA-N COC1CC(=CC=C1O)C(=O)OC1CC2CCC(C1)N2C
1009 0 KDRBWLZTUVFMCP-UHFFFAOYSA-N COC1=CC(CC=C1O)C(=O)OC1CC2CCC(C1)N2C
1010 0 SWBXCFPWQJBNRY-UHFFFAOYSA-N OC(=O)CCCCCCCCCC1=CC=C(C=C1)[N+]([O-])=O
1011 0 TZVOTYCXLFYAPY-UHFFFAOYSA-N CCCCCCCCCCCCCCC(S)C(O)=O
1012 0 CGYXQXWHQPLWCS-UHFFFAOYSA-N CCOC(=O)C(CC1=CC=C(C=C1)N(C)C)C(=O)OCC
1013 0 XXFHBOYEVWXUBP-UHFFFAOYSA-N COC1=CC(=CCC1O)C(=O)OC1CC2CCC(C1)N2C
1014 0 FPRXRPCZBVWEDS-UHFFFAOYSA-N OC(COC1=CC(O)C(c2c1cccc2)O)CNC(C)C
1015 0 MYJLHMZBCKJCLZ-UHFFFAOYSA-N OC(COC1=CC=CC2(C1(O)C=CC=C2)O)CNC(C)C
1016 0 DTDNQUNGJOJBOE-UHFFFAOYSA-N OC(COc1cccc2c1C(O)C(O)C=C2)CNC(C)C
1017 0 RLNJZVKEMYEQHI-UHFFFAOYSA-N OC(COC1(O)C(O)C=Cc2c1cccc2)CNC(C)C
1018 0 JWJTVAMSXKPSHS-UHFFFAOYSA-N COC(=O)C=Cc1ccc(cc1)OCC(CNC(C)C)O
1019 0 ZGCJFXMXTCMKNH-UHFFFAOYSA-N CCCCCCCCOC1=C(C=C(C=C1)C(N)=O)C(O)=O
1020 0 WLCUURHAQNDZLB-UHFFFAOYSA-N OC(COC1=CC=CC2=CC=CC(C12O)O)CNC(C)C
1021 0 ZSTJUBOJJYMXMK-UHFFFAOYSA-N CCOC1=CC(NC(=O)OC(C)C)=CC(C=C)=C1OCC
1022 0 VBVZAZPMIVGJDF-UHFFFAOYSA-N OC(COC1=CC=CC2(C1=CC=CC2O)O)CNC(C)C
1023 0 DPJBNPAOVFPJIJ-UHFFFAOYSA-N OC(COc1cccc2=CC(C(C=c12)O)O)CNC(C)C
1024 0 GUZNWGBHMAVASZ-UHFFFAOYSA-N COC(=O)CCc1ccc(cc1)OCC(=O)CNC(C)C
1025 0 UDBFMVGEBBQJHA-UHFFFAOYSA-N CCCC(=O)CN(C(=O)Oc1cc(C)cc(c1)C(C)C)O
1026 0 ILUDESCKVSASCE-UHFFFAOYSA-N CCCC(=O)CNC(=O)OC1=CC(=CC2(C1O2)C(C)C)C
1027 0 QNJBRFROTXTBRO-UHFFFAOYSA-N CCCC(=O)CNC(=O)OC12C=C(C=C(C2O1)C)C(C)C
1028 0 VYZXEXYFIRNHPA-UHFFFAOYSA-N C[N+](C)(C)CC1=C(OC(=N1)C1=CC=CC=C1)C1=CC=CC=C1
1029 0 NJLZEPAECLTRBM-UHFFFAOYSA-N OCCCC(=O)CNC(=O)Oc1cc(C)cc(c1)C(C)C
1030 0 VWABTRMCIQAGEC-UHFFFAOYSA-N CC(CC(=O)CNC(=O)Oc1cc(C)cc(c1)C(C)C)O
1031 0 NCHGNHASYVLZDQ-UHFFFAOYSA-N COC(=O)CC1CCCCN1C1=CC(OC)=CC(OC)=C1
1032 0 ZHWVIIOJINAFLX-UHFFFAOYSA-N CCC(C(=O)CNC(=O)Oc1cc(C)cc(c1)C(C)C)O
1033 0 ZAFHBMLWHXMLSL-UHFFFAOYSA-N CCCC(=O)CNC(=O)Oc1cc(C)c(c(c1)C(C)C)O
1034 0 OJLMNIYAYLTAFU-UHFFFAOYSA-N CCCC(=O)CNC(=O)Oc1cc(C)cc(c1O)C(C)C
1035 0 WAGHSLWIFHACNE-UHFFFAOYSA-N CCCC(=O)CNC(=O)Oc1cc(cc(c1O)C)C(C)C
1036 0 BCIWHQMAZCLKQW-UHFFFAOYSA-N OC(=O)C1C2C(C)CCCC2(C2C31CC(=C)C(C3)CC2)C
1037 0 UCLMWBDPGSJVTR-UHFFFAOYSA-N C=C1CC23CC1CCC3C1(C(C2)C(C)(CCC1)C(=O)O)C
1038 0 JWHAUEUERNZTLQ-UHFFFAOYSA-N O=C1CCC2(C(C1)CCC1C2=CCC2(C1CCC2O)C)C
1039 0 FRWUZKJZTRJLDW-UHFFFAOYSA-N OC1CCC2(C(=C1)CCC1C2=CCC2(C1CCC2O)C)C
1040 0 WHQXETBOFLTSJG-UHFFFAOYSA-N CN(C)CCC(CCN(C)C)(C#N)C1=CC=C(Cl)C=C1
1041 0 RAJWOBJTTGJROA-UHFFFAOYSA-N O=C1CCC2(C(C1)CCC1C2CCC2(C1CCC2=O)C)C
1042 0 QAXIGWAZBJFECN-UHFFFAOYSA-N CCOC(=O)C1=CC=C(OCCN2CCC(O)CC2)C=C1
1043 0 BOGAQCBZLYQYFT-UHFFFAOYSA-N O=C1OCCC2(C(=CCC3C2CCC2(C3CCC2)C)C1)C
1044 0 ZPSJKCHZJFRHJD-UHFFFAOYSA-N CCOC(=O)CC1=CC=C(CNC(=O)OC(C)(C)C)C=C1
1045 0 RVACANHMYWJNSY-UHFFFAOYSA-N NCCC(C(C(=O)NCCCCC(C(=O)OC)N)N)C
1046 0 CESNVQQBSIZEMO-UHFFFAOYSA-N CCN(CC)CCOC1=C(C=CC=C1C(O)=O)C(=O)CC
1047 0 PBLDQQULLOXAEC-UHFFFAOYSA-N CN(C(=O)C(C(CCN)C)N)CCCCC(C(=O)O)N
1048 0 YZHHGZXLFRKVBC-UHFFFAOYSA-N O=C1OCC2=CCC3C(C2(CC1)C)CCC1(C3CCC1)C
1049 0 KAANLBHPYTVGKV-UHFFFAOYSA-N COc1ccc2c(c1O)C1(CCNC2)CCC(CC1O)O
1050 0 NJLRXGILCYZEFR-UHFFFAOYSA-N O=C1COCC2(C(=CCC3C2CCC2(C3CCC2)C)C1)C
1051 0 AQWFUXLDHABCIQ-UHFFFAOYSA-N O=C1CCC2(C3(C1)OC3CC1C2CCC2(C1CCC2)C)C
1052 0 QQWZIAHYQRBCIA-UHFFFAOYSA-N O=C1CC2=CCC3C(C2(CC1O)C)CCC1(C3CCC1)C
1053 0 AYBVTLGJPAJZOV-UHFFFAOYSA-N CCCCCCCC1=NC2=C(C(=O)C1O)C(C(C=C2)O)O
1054 0 HWACYMSMQDHNBZ-UHFFFAOYSA-N CN\C(=N\CCNCc1ccc(CN2CCCC2)o1)C(C#N)C#N
1055 0 OJFUCRSZDPOCJC-UHFFFAOYSA-N CCCCCCCC1=NC2=C(C(=O)C1O)C=CC(C2O)O
1056 0 RFWDRKVDQUGOPM-UHFFFAOYSA-N CCCC1CCC(CC1)C1=CC=C(C=C1)C1=C(F)C(F)=C(C)C=C1
1057 0 SENQYKYYGUQWBP-UHFFFAOYSA-N CC1(C)N=C(N)N=C(N)N1C1=CC=C(C=C1)C1=CC=CC=C1
1058 0 BVTVANDLMSRBQT-UHFFFAOYSA-N CC1(C)N=C(N)N=C(N)N1C1=CC=CC(=C1)C1=CC=CC=C1
1059 0 ZLLMUGBKHWIFJC-UHFFFAOYSA-N CC(C)(C)OC(=O)C1=CC(=CC(N)=C1)C(=O)OC(C)(C)C
1060 0 AJASTZDEVUUDKP-UHFFFAOYSA-N CC(C)(C)OC(=O)N1CCC(C(O)C1)C1=CC=C(O)C=C1
1061 0 SGXDCCYBVJDPQT-UHFFFAOYSA-N CC(C)(C)C1=CC(=CC(=C1OC(N)=O)C(C)(C)C)C(O)=O
1062 0 RGQOILLVAVUXRA-UHFFFAOYSA-N CCCCCCCC1=NC2(O)C=CC=CC2(C(=O)C1O)O
1063 0 XHFDESWIXFXUEG-UHFFFAOYSA-N O=C1CCC2(C(=CCC3C2CCC2(C3CCC2)C)C1O)C
1064 0 HUYUPQNBDBTPQQ-UHFFFAOYSA-N C1CC(CCN1)NC1=CC=CC(=N1)C1=CN=C2C=CC=CN12
1065 0 JJPHGZYHLDUGOU-UHFFFAOYSA-N CC1=CC=C(CC(CNC(=O)OC(C)(C)C)C(O)=O)C=C1
1066 0 YGNZLNULMMYLSF-UHFFFAOYSA-N CC1=CC(CC(CNC(=O)OC(C)(C)C)C(O)=O)=CC=C1
1067 0 VWOUUXTUYSWOCT-UHFFFAOYSA-N CC1(C)OB(OC1(C)C)C1=CC=C(CN2CCCC2)S1
1068 0 PZDDROXGSAGTFN-UHFFFAOYSA-N O=C1CCC2(C(=C(O)CC3C2CCC2(C3CCC2)C)C1)C
1069 0 WPLCXMVUVAWRQC-UHFFFAOYSA-N CC12CCC3C(CCC4CC5OC5CC34C)C1CCC2=O
1070 0 VVVACKBAGQRLNQ-UHFFFAOYSA-N OCC12CCC(=O)CC1=CCC1C2CCC2(C1CCC2)C
1071 0 BDTNPHSTJKFHPE-UHFFFAOYSA-N O=C1CC(O)C2(C(=CCC3C2CCC2(C3CCC2)C)C1)C
1072 0 BVWPXNVCXHPUNN-UHFFFAOYSA-N OC1CCC2(C(=C1)C=CC1C2CCC2(C1CCC2O)C)C
1073 0 VMYTXBKVYDESSJ-UHFFFAOYSA-N OC1CCC2(C(=C1)CCC1C2CCC2(C1CCC2=O)C)C
1074 0 BJPGCHIJQUEXDY-UHFFFAOYSA-N CC(C)(C)OC(=O)C(C(=O)OC(C)(C)C)C1=CC=CC=N1
1075 0 SRGLGZSXESBYAT-UHFFFAOYSA-N COC1C=C(C=CC1OC)C(=O)OC1CC2CCC(C1)N2
1076 0 WQJWXUXNAJHACW-UHFFFAOYSA-N COC1=C(OC)C=CC(C1)C(=O)OC1CC2CCC(C1)N2
1077 0 BKLXRWFWTAEDRF-UHFFFAOYSA-N CCCC1CCC(CC1)C1CC2=C(C1)C=C1C=C(F)C(F)=CC1=C2
1078 0 MKBSHWSJBOESEC-UHFFFAOYSA-N COC1=C(OC)CCC(=C1)C(=O)OC1CC2CCC(C1)N2
1079 0 OMNKTPQXVGUUEL-UHFFFAOYSA-N CC12COC#CC1CCC1C2CCC2(C1CCC2(C)O)C
1080 0 ICKCJESLJJRTNG-UHFFFAOYSA-N OC1CCC2(C(C1)CCC1C2C(O)CC2(C1CC#C2)C)C
1081 0 ADQAIISRSVBSFL-UHFFFAOYSA-N O=C1CCC2(C3(C1O3)CCC1C2CCC2(C1CCC2)C)C
1082 0 CNCCUWWNXBUIDS-UHFFFAOYSA-N OC1C=CC2(C(=C1)CCC1C2CCC2(C1CCC2O)C)C
1083 0 FMGSKLZLMKYGDP-UHFFFAOYSA-N OC1CCC2(C(=CCC3C2CCC2(C3CCC2=O)C)C1)C
1084 0 DYMROBVXGSLPAY-UHFFFAOYSA-N CC12CCC3C(CCC4CC(O)C=CC34C)C1CCC2=O
1085 0 DYMROBVXGSLPAY-UHFFFAOYSA-N CC12CCC3C(CCC4CC(O)C=CC34C)C1CCC2=O
1086 0 SHACMKISJXETPY-UHFFFAOYSA-N CC[N+]1=C(OC2=CC=CC=C12)\C=C\C1=CC=C(C=C1)N(C)C
1087 0 HJOZKFMCLDIANR-UHFFFAOYSA-N OC1CC2C(CC34C1CCCN4CC=CC23O)(C)C(=O)O
1088 0 KFEUSWLFECBXJS-UHFFFAOYSA-N COC1=CC=CC(OC)=C1CN1CCC2(CC1)OCCO2
1089 0 YOJPFISTURZHJT-UHFFFAOYSA-N CCCc1cc(O)c(c(c1)O)C1C=C(C)CCC1C(C)C
1090 0 LURPWARMGYBTPS-UHFFFAOYSA-N CCCc1cc(O)c(c(c1)O)C1CC(C)CCC1C(=C)C
1091 0 PBAANQPRSACTGI-UHFFFAOYSA-N CCCC1CC(=C(C(=C1)O)C1C=C(C)CCC1C(=C)C)O
1092 0 JMAKTTASHXONEZ-UHFFFAOYSA-N NC(=O)CC1=CC=C(OCCCCCCCC(O)=O)C=C1
1093 0 RJBPLCXHTGEXCG-UHFFFAOYSA-N CCCCC1=CC(C=C[N+]([O-])=O)=C(OCC)C=C1OCC
1094 0 SJGYWXDYRQHBHA-UHFFFAOYSA-N CCOC(=O)CCC(CCC(=O)OCC)C1=CC=NC=C1
1095 0 CFJWZENZXLDZFP-UHFFFAOYSA-N O=C1C=C2CCC3C(C2(CC1O)C)CCC1(C3CCC1)C
1096 0 LIZMANMTQYKYIK-UHFFFAOYSA-N COC(=O)C1CCC=C(C)CC2C(CC1N)C(=C)C(=O)O2
1097 0 HTHBYWAXSLCQCX-UHFFFAOYSA-N NCC1C(=O)OC2C1CC=C(CCC=C(C2)C)C(=O)OC
1098 0 GARGUUHFANVZMJ-UHFFFAOYSA-N CCCCCCCCCCCCCC(=O)OCSC
1099 0 PJFVMLQEQFZCGA-UHFFFAOYSA-N CC1CC2C(CC1=O)CCC1C2CCC2(C1CCC2=O)C
1100 0 QRYGFLFGMHCGSK-UHFFFAOYSA-N OC1CCC2(C(=CC=C3C2CCC2(C3CC(C2)O)C)C1)C
1101 0 JTOMKVTUSVZZGS-UHFFFAOYSA-N OC1CC2(C)C(=O)C=CC2C2C1C1(C)CCCCC1CC2
1102 0 LZUNAEWDEBPEQH-UHFFFAOYSA-N OC1C=CC2=C(C1)CCC1C2CCC2(C1CCC2(C)O)C
1103 0 RAVRUVQHJXISRT-UHFFFAOYSA-N O=C1CC2(C)C(=O)CCC2C2C1C1(C)CCCCC1CC2
1104 0 AMSBRVKXMYOTLJ-UHFFFAOYSA-N CCC(=O)c1ccc(OC)cc1OCCN1CCOCC1
1105 0 GORDHRIUKIJWLD-UHFFFAOYSA-N O=CC1C2C(C)CCCC2(C2C31CC(=C)C(C3)(O)CC2)C
1106 0 BPRUWMNGNWVDSL-UHFFFAOYSA-N CCN(CC)C(=S)SN(C1CCCCC1)C1CCCCC1
1107 0 KXWXZHVXZZWAPY-UHFFFAOYSA-N OC1CCC2(C(C1)CCC1C2CCC2(C1CC#CO2)C)C
1108 0 KKIFPESEYRZTGA-UHFFFAOYSA-N OC1CC(C)(O)C(C2=CC(=O)C34C12CCCN4CCC3)O
1109 0 GULFKRJEWATGKU-UHFFFAOYSA-N O=C1C2CC(=O)C34C2(CCCN4CCC3)C(CC1(C)O)O
1110 0 DKENTLGGOBTVIK-UHFFFAOYSA-N O=C1CC(C)(O)C(C2C31CCCN1C3(CCC1)C(=O)C2)O
1111 0 BNZMFBWZRAWMQT-UHFFFAOYSA-N CCCCCCCCCCCCCC(=O)OCCS
1112 0 UQBKEKGILPGMIT-KMUUWMLLSA-N COC(=O)C1C(CCC(C(CC=C/C=1)(C)CCc2cocc2)C)=C
1113 0 AKOPGWFMMKKZQH-UHFFFAOYSA-N CCCCOC1=CC=CC(C=C[N+]([O-])=O)=C1OCCCC
1114 0 POUZRLFYYVFDER-NHUKNTKWSA-N CC1C2CCC34CC(CO)(CCC3C2(C)CCC1=O)C=C4
1115 0 QMJXMZSJIGAVQX-UHFFFAOYSA-N COC1=CC(=CC(OC)=C1OC)C(=O)N1CCCCCC1
1116 0 GMQDOBBAMBVMHI-UHFFFAOYSA-N CCOC(=O)CN(c1c(CC)cccc1CC)C(=O)CO
1117 0 INOAASCWQMFJQA-UHFFFAOYSA-N OC(=O)CCCCCCCCCCCCCCCS
1118 0 RAJWOBJTTGJROA-AJZFASEWSA-N CC12CCC(=O)CC1CCC3C2CCC4(C)C3CCC4=O
1119 0 OGNSVYLBLPEYLN-UHFFFAOYSA-N OC1CC(C(=O)O)C23C4(C1CCCN4CC1C3O1)CC2C
1120 0 VZMBERLVYHIOMB-UHFFFAOYSA-N CCCCCCCCCC1(C)CC(=O)C2=CC=CC=C2O1
1121 0 FMGSKLZLMKYGDP-FIAUESIKSA-N CC12CCC3C(CC=C4CC(O)CCC34C)C1CCC2=O
1122 0 FMGSKLZLMKYGDP-HRWPHDMVSA-N CC12CCC3C(CC=C4CC(O)CCC34C)C1CCC2=O
1123 0 DGLUNWVJKVGOEX-UHFFFAOYSA-N CCCCCCCCCCSCC1COC(C)(C)O1
1124 0 SERPESJFVFFAKV-QRVBRYPASA-N CC(C)c1ccc2c(CCC3C(C)(CCCC23C)OO)c1
1125 0 HJTIEBXNTWYKEY-ZFKCKOODSA-N CC1(C)CCC2CC(C)(CCC2(C)C3=CC(=O)OC13)C=C
1126 0 PBIPBMDFKZKXEI-UHFFFAOYSA-N CCCCCC(=CC(=O)C=CC1C=CC(=C(C1N)O)O)O
1127 0 HVLZOUFRVQUWGS-UHFFFAOYSA-N O=C1CC(O)C2(C(=C1)CCC1C2CCC2(C1CCC2)C)C
1128 0 UCVPOURGKLBZGG-UHFFFAOYSA-N OC1CN2CCCC3C42C(C1O)(C(C4)C)C1CC3OC1=O
1129 0 GCXWAGUMYKAWFA-UHFFFAOYSA-N CCCCCC(CC(=O)C=Cc1ccc(c(c1)O)O)(O)N
1130 0 PDLLZRSHNBKYIO-UHFFFAOYSA-N CCOC=CC(OCC)C1=CC=CC=C1NC(=O)OCC
1131 0 VMYTXBKVYDESSJ-JAOLZEGWSA-N CC12CCC3C(CCC4=CC(O)CCC34C)C1CCC2=O
1132 0 DUSNZVOKUGGFJI-UHFFFAOYSA-N CCCCCCCCCC(=O)OC1=CC=CC(=C1)[N+]([O-])=O
1133 0 HPGVUTVMDZKEBU-UHFFFAOYSA-N O=C1CCC2(C(C1)CCC1C2CCC2(C1CC(=O)C2)C)C
1134 0 TUNBJAMJFLUBAR-UHFFFAOYSA-N O=C1CCC2(C(=C1)C(O)CC1C2CCC2(C1CCC2)C)C
1135 0 IIDODHNJCOEOBM-UHFFFAOYSA-N O=C1CCC2(C(=C1O)CCC1C2CCC2(C1CCC2)C)C
1136 0 QESZMNADTFAEIV-UHFFFAOYSA-N CCN(CC)CCCC(C)N1C=NC2=C1NC=NC2=S
1137 0 RAJWOBJTTGJROA-JYMMPCKMSA-N CC12CCC(=O)CC1CCC3C2CCC4(C)C3CCC4=O
1138 0 HYHHBILBXMKCIP-OALISXPBSA-N CC(C)C1C2OC(=O)C1C3CCC4(O)C(=O)N(C)C2C34C
1139 0 ZEMHAMXIEGZOER-UHFFFAOYSA-N O=C1COCC2(C(=C1)CCC1C2CCC2(C1CCC2)C)C
1140 0 HYADZWANZVJZED-UHFFFAOYSA-N O=C1CCC2(C(C1)CCC1C2C(=O)CC2(C1CCC2)C)C
1141 0 CHSAEDXUKBISHS-UHFFFAOYSA-N O=C1OCCC2(C(=C1)CCC1C2CCC2(C1CCC2)C)C
1142 0 UTAUTWBWOHOFPW-UHFFFAOYSA-N CCCCCCCCCCCCSCC(=O)OCC
1143 0 RRNKCSIEGPOIKI-UHFFFAOYSA-N CCCCCCCCCC(=O)OC1=CC=C(C=C1)[N+]([O-])=O
1144 0 LQYWOHZDBYDATA-CTMNZFAUSA-N CC12CCC3C4(C)CC(=O)OC(C)(C)C4CCC3(C1)C=C2
1145 0 FKJXEQVPDULPEI-UHFFFAOYSA-N CCN(CC)C1=CC=C(C=C1)N=NC1=NNC2=CC=CC=C12
1146 0 FMGSKLZLMKYGDP-ROSLGNJOSA-N CC12CCC3C(CC=C4CC(O)CCC34C)C1CCC2=O
1147 0 PYLKIUBYVAMNEF-UHFFFAOYSA-N CCCCN(CC)C1=C(C#N)C2=CC(OCC)=NC(N)=C2C(N)=N1
1148 0 DWGFCVWXMWMPHS-UHFFFAOYSA-N CCCCCC=CCC=CCCCC1=CC(O)=CC(O)=C1
1149 0 HYQOIYSTKIXETG-MPVXOSGRSA-N C[C@H]1C[C@@H]2[C@@H](CC(=C/C[C@H]3[C@@H](C=CC2=O)C3(C)C)C)[C@H]1O
1150 0 NNBSGBPVAGOPQV-UHFFFAOYSA-N CCCCCCCCN1N=CC(=C1N)C1=NNC(=N1)C1=CC=CO1
1151 0 PYKQGYBUHWSEPV-UHFFFAOYSA-N CCCCCCCCN1C=C(C(N)=N1)C1=NNC(=N1)C1=CC=CO1
1152 0 FQCZEFHPJIHIEL-UHFFFAOYSA-N CC(C)C(=O)OC1(CC(C)CC(C)(C)C1)C1=CC=CC=C1
1153 0 YAAKWFANWALQEW-IDKHZZSGSA-N CC1=C/CC(=O)C(=C[C@H]2[C@@H](CCCCC(=O)C1)C2(C)C)C
1154 0 BCCKJMVIONLXLO-UHFFFAOYSA-N C[Si](C)(C)[Si](C)(CN1CCOCC1)C1=CC=CC=C1
1155 0 QZNCBAHJSVQHFJ-LPGCVXJOSA-N CC(C)C1=CC(=O)C2(C)CC=C(/C)CCC3OC3CCC12
1156 0 SAGFCJQXJJTZOW-UHFFFAOYSA-N COC1CC=C2C3(C1)N(CC2)CCC(=C3CC(=O)O)CO
1157 0 RAJWOBJTTGJROA-UHCFVMHHSA-N CC12CCC(=O)CC1CCC3C2CCC4(C)C3CCC4=O
1158 0 IPBCWPPBAWQYOO-UHFFFAOYSA-N CCCCCCCCCCCCCCSCC(O)=O
1159 0 RTXFDLMUIHWYFS-UHFFFAOYSA-N CN1CCC(CC1)(c1cccc(c1)O)C(C(C(=O)O)C)O
1160 0 PJLCAFKQJFVSPF-UHFFFAOYSA-N COCCCNC(=O)C1=C(C)C2=C(CC(C)(C)CC2=O)O1
1161 0 WEIBGLJGFUCXTF-UHFFFAOYSA-N CCCCC1OC(=O)C2=C1C=CC(=C2)N(CCO)CCO
1162 0 HTVMYQKUUWKVRO-CCEZHUSRSA-N CCCCCCCCC#CC#CC=CCCCC(=O)OC
1163 0 YAAKWFANWALQEW-BMZDWERTSA-N CC1=C/CC(=O)C(=C[C@@H]2[C@@H](CCCCC(=O)C1)C2(C)C)C
1164 0 NONJULYIFCKCLE-UHFFFAOYSA-N O=CC1C2C(C)C(O)CCC2(C2C31CC(C(=C)C3)CC2)C
1165 0 OUVJYKGXRDAJAR-JCZGSWPSSA-N CC1=C2CCC34CC(CO)C(CCC3C2(C)CCC1=O)C4
1166 0 MVQOZZBMHPLEMF-UHFFFAOYSA-N CCO[Si](CCCNCCC(O)=O)(OCC)OCC
1167 0 ZAOLJEGWQXEBDV-UHFFFAOYSA-N CC[N+]1=C(CC=NC2=CC=CC=C2)OC2=CC(C)=C(C)C=C12
1168 0 VMYTXBKVYDESSJ-IJPPCXMXSA-N CC12CCC3C(CCC4=CC(O)CCC34C)C1CCC2=O
1169 0 HHZXUCYNPCWYJI-XZXHNHHKSA-N CC1(C)CCCC2(C)C3CCC(=CC(=O)O)CC3=CCC12
1170 0 YAAKWFANWALQEW-XGXDOIJOSA-N CC1=C/CC(=O)C(=C[C@H]2[C@H](CCCCC(=O)C1)C2(C)C)C
1171 0 YAAKWFANWALQEW-MQXXCAJQSA-N CC1=C/CC(=O)C(=C[C@@H]2[C@H](CCCCC(=O)C1)C2(C)C)C
1172 0 JEPWTUCYPWOCQV-UHFFFAOYSA-N CC1COC(C)(O1)C1=CC2=C(C=C1)C(C)(C)CCC2(C)C
1173 0 AIFKBFKJMQTYAM-UHFFFAOYSA-N CC(C)(C)OC(=O)NC(CCCC1=CC=CC=C1)C(O)=O
1174 0 FMGSKLZLMKYGDP-HKQXQEGQSA-N [H][C@@]12CCC(=O)[C@@]1(C)CC[C@@]1([H])[C@@]2([H])CC=C2C[C@H](O)CC[C@]12C
1175 0 XIFDPIUTYVHLFM-UHFFFAOYSA-N CC1=CC(NC(=O)CCCCCCCC(O)=O)=C(O)C=C1
1176 0 PMASCARXOAUEEW-VOTSOKGWSA-N COc1cc(C=CC(=O)NCC(C)C)cc(OC)c1OC
1177 0 JERPHRNGJBSFAP-UHFFFAOYSA-N CC1(CCN(CC1)C1=NC=CC=N1)NCC(=O)N1CCCC1C#N
1178 0 HYHHBILBXMKCIP-UHFFFAOYSA-N CC(C)C1C2OC(=O)C1C1CCC3(O)C(=O)N(C)C2C13C
1179 0 OGNFRUAIVARJCR-UHFFFAOYSA-N COC1=CC2=C(CC3C2=C(C)C2=CN(C)C=CC2=[N+]3C)C=C1
1180 0 JYGCZJWYAJTITQ-DODVQYCISA-N CC=C/1C2C(COC2=O)CC=C1C3(C)CCCC(C)(C)C3
1181 0 BJXQAMLBAONSIX-UHFFFAOYSA-N COc1cc(O)cc(OC)c1C(=O)CCCN1CCCC1
1182 0 YATCJPQIEIYFSH-UHFFFAOYSA-N O=C1CC2CCC3C(C2(C(=C1)O)C)CCC1(C3CCC1)C
1183 0 UGCIHWZOIVCJGP-UHFFFAOYSA-N CC12CCC3C(CCC4=CCCCC34CO)C1CCC2=O
1184 0 BUYOFVAIOJEFNJ-UHFFFAOYSA-N CCCC[N+](C)(C)C1=C(C)N(C)N(C1=O)C1=CC=CC=C1
1185 0 QTCWREYLNOBJQE-UHFFFAOYSA-N OC(=O)CCCCCCCCNC(=O)C1=CC=C(O)C=C1
1186 0 TUJQAWVYHVPJRD-UHFFFAOYSA-N OCC12C=CC(=O)CC1CCC1C2CCC2(C1CCC2)C
1187 0 IXJAHNXEZHXBHA-UVNABRGSSA-N CCCCCC=C/CC=C/CC=C/C[C@]1(O)CC(=O)C=C1
1188 0 HYHHBILBXMKCIP-HACVCEMVSA-N CC(C)C1C2OC(=O)C1C3CCC4(O)C(=O)N(C)C2C34C
1189 0 BGMAVCMWSXWZOC-UHFFFAOYSA-N O=C1C=CC2(C(C1O)CCC1C2CCC2(C1CCC2)C)C
1190 0 MXWUKCIGBJTXIV-UHFFFAOYSA-N O=C1CC2CCC3C(C2(C=C1O)C)CCC1(C3CCC1)C
1191 0 XIQQUONIYVMCKG-RGVSSCMVSA-N CC(=O)CCC(=O)C1(C)CC2C1CCC(=CCCC2=C)C
1192 0 UQBKEKGILPGMIT-MISDPLDRSA-N COC(=O)C1C(CCC(C(CC=C/C=1)(C)CCc2cocc2)C)=C
1193 0 FMGSKLZLMKYGDP-INNQQZFDSA-N C[C@]12CCC3C(CC=C4C[C@@H](O)CC[C@]34C)C1CCC2=O
1194 0 AELKZYLQKXEYRL-UHFFFAOYSA-N O=C1CC2CCC3C(C2(C2C1O2)C)CCC1(C3CCC1)C
1195 0 DOJSVRHVOFCIJE-UHFFFAOYSA-N CCN(CC)C1=CC2=C(C=C1C)N=C1C=CC(=CC1=[O+]2)N(C)C
1196 0 SERPESJFVFFAKV-GUDVDZBRSA-N CC(C)c1ccc2c(CCC3C(C)(CCCC23C)OO)c1
1197 0 QKKTXWDKHAFNPY-UHFFFAOYSA-N CCCC(=O)C1=C(O)C=C(OCCN2CCOCC2)C=C1
1198 0 JKFDAAVMXIZTIP-UHFFFAOYSA-N O=C1C=CC2(C(C1)COCC1C2CCC2(C1CCC2)C)C
1199 0 RFKKMONNEHJXDH-UHFFFAOYSA-N CCN(CC)C(=O)C(O)(CCC(=O)OC)C1=CC=CC=C1
1200 0 HELVHBUMENIROO-UHFFFAOYSA-N CC(C)CCOC(=O)C1N(C)CC(O)C2=C1C=CC(O)=C2
1201 0 VNIPMIWJLNIYHN-UHFFFAOYSA-N O=C1OCC2C(C=C1)(C)C1CCC3(C(C1CC2)CCC3)C
1202 0 IHHKCVMULSSIQO-RHNZQBAGSA-N C[C@]12CC[C@H]3[C@H]([C@@H]1CC(=O)C2)CC=C4[C@@]3(CC[C@@H](C4)O)C
1203 0 CXFWEZQTIXOIEV-VAWYXSNFSA-N CCCCCCCCCCC=Cc1ccc2OCOc2c1
1204 0 PKOSXQDNEYPWGG-ZEDHKUJTSA-N CC1CC2CC(=O)C34CCC(O3)N(O)CCCC24C(=O)C1
1205 0 AXGQQMQUYBJBRQ-UHFFFAOYSA-N CCOC(=O)CCN(CCC(=O)OCC)C1=CC=CC=C1
1206 0 SKBUWAZVBKUDQL-UHFFFAOYSA-N O=C1C=CC2(C(C1)CCC1(C2CCC2(C1CCC2)C)O)C
1207 0 SRDFYDCDZHTOIY-UHFFFAOYSA-N CCOC(=O)N1CCC(O)(CC1)C1=CC=CC=C1CCO
1208 0 RAJWOBJTTGJROA-QJISAEMRSA-N C[C@]12CCC(=O)C[C@H]1CC[C@@H]3[C@@H]2CC[C@]4([C@H]3CCC4=O)C
1209 0 LGVKCJDVUWLUFI-UHFFFAOYSA-N CCN(CC)CCOC(=O)CC1(C)OC2=CC=CC=C2O1
1210 0 PGXNODHAPOYXMW-UHFFFAOYSA-N COC1=NC(CC(C)N2CCN(CC2)C2=CC=CC=C2)=NC(=N)N1
1211 0 KFIQEIKOPSSGLY-UHFFFAOYSA-N O=C1C=CC2(C(C1)(O)CCC1C2CCC2(C1CCC2)C)C
1212 0 HKCBAZAJDJFSES-VXFOTIGLSA-N CC1(C)C2CCC34CC(CCC3C2(C)CCC1=O)C(=O)C4
1213 0 SOBIXRUSPZTLPQ-UHFFFAOYSA-N CC(C)NCC(O)COC1=CC=CC2=C1OC(=C2)C(C)O
1214 0 TUVHFEQLXLIQQF-UHFFFAOYSA-N CC1(CCOCCN2CCOCC2)OC2=CC=CC=C2O1
1215 0 MUMFSCCFZXNKLU-CKDIOHLVSA-N CC1(O)CCCC2(C)C1CCC34CC(CCC23)C(=C)C4=O
1216 0 COMXLJMCXIJWOR-UHFFFAOYSA-N OCC(O)COC1=CC=CC=C1C(O)=NC1CCCCC1
1217 0 MCTRMTHCWARJFG-UHFFFAOYSA-N COC(=O)CC1(C2CCCN2C2=C1CCCC2)C(=O)OC
1218 0 FMGSKLZLMKYGDP-IJPPCXMXSA-N CC12CCC3C(CC=C4CC(O)CCC34C)C1CCC2=O
1219 0 XVWDSSXXHDAYSF-UHFFFAOYSA-N CC1CCCCN1CCCOC(=O)C1=C(O)C=C(O)C=C1
1220 0 ONHYJQLUFUHYOW-UHFFFAOYSA-N CCOC(=O)C(C(C)CN)(C(=O)OCC)C1=CC=CC=C1
1221 0 PSDVQOXQHANDRL-UHFFFAOYSA-N COC1=C(OC)C2=C(C=C1)C(CN1CCOCC1)OCC2
1222 0 WPLFNEXFRSUBLJ-UHFFFAOYSA-N COC1=C(OC)C=C2C(CN3CCOCC3)OCCC2=C1
1223 0 BUYOFVAIOJEFNJ-UHFFFAOYSA-N CCCC[N+](C)(C)C1=C(C)N(C)N(C1=O)C1=CC=CC=C1
1224 0 DWGFCVWXMWMPHS-HZJYTTRNSA-N CCCCCC=C/CC=C/CCCc1cc(O)cc(O)c1
1225 0 ZRYFDBNDGXKORS-UHFFFAOYSA-N CCCC1=C(C(=O)OCC)C(C)=NC(C)=C1C(=O)OCC
1226 0 FMGSKLZLMKYGDP-USOAJAOKSA-N C[C@]12CC[C@H]3[C@H]([C@@H]1CCC2=O)CC=C4[C@@]3(CC[C@@H](C4)O)C
1227 0 RAJWOBJTTGJROA-WZNAKSSCSA-N C[C@]12CCC(=O)C[C@@H]1CC[C@@H]3[C@@H]2CC[C@]4([C@H]3CCC4=O)C
1228 0 WGOOPRFODXOJPT-UHFFFAOYSA-N C(CN(CCOCC1CO1)C1=CC=CC=C1)OCC1CO1
1229 0 NJJCMBJNEBNBQQ-PZMUVPOTSA-N COC(=O)CC1CCCN1CCCC=C/2OC(=O)C(=C2)C
1230 0 JORKPPZTZOSXIM-UHFFFAOYSA-N CC12CCC3C(CCC4CCCCC34C)C1C1OC1C2=O
1231 0 BPWZQWPIHMSFMM-UHFFFAOYSA-N COC1=CC(=CC(OC)=C1OC)C(=O)NC1CCCCC1
1232 0 UCVPOURGKLBZGG-ZRSDGFGRSA-N CC1CC23C4CCCN2CC(O)C(O)C13C5CC4OC5=O
1233 0 VTCDPLUVXURTJB-UHFFFAOYSA-N CCOC(=O)C1=CC(C(C(C1)N)N(C(=O)C)O)OC(CC)CC
1234 0 AGIUUNCWZFFBQQ-UHFFFAOYSA-N CCCCCC(=CC(=O)CC(c1ccc(c(c1)O)O)N)O
1235 0 NYEXXEJYGVAGEE-BHIYHBOVSA-N CC(C)(O)c1ccc2c(CCC3C(C)(O)CCCC23C)c1
1236 0 QZNCBAHJSVQHFJ-QGMNODDXSA-N CC(C)C1=CC(=O)C2(C)CC=C(C)/CCC3OC3CCC12
1237 0 OUVJYKGXRDAJAR-CZAUZLFCSA-N CC1=C2CCC34CC(CO)C(CCC3C2(C)CCC1=O)C4
1238 0 OGXPZWBBWKEKJT-UHFFFAOYSA-N CC(C)(C)CCOC(=O)CCCC1=CC=C(C=C1)[N+]([O-])=O
1239 0 MQEZQVIJMYTDBM-UHFFFAOYSA-N CCCCCCCCCC(=O)N(C)CCS(O)(=O)=O
1240 0 VPUKBWPBMROHJH-UHFFFAOYSA-N CC(C)(C)OC(=O)NC(CCC(O)=O)CC1=CC=CC=C1
1241 0 AIFKBFKJMQTYAM-UHFFFAOYSA-N CC(C)(C)OC(=O)NC(CCCC1=CC=CC=C1)C(O)=O
1242 0 AIFKBFKJMQTYAM-UHFFFAOYSA-N CC(C)(C)OC(=O)NC(CCCC1=CC=CC=C1)C(O)=O
1243 0 JQARIULSQUHIFS-UHFFFAOYSA-N CCOC1=NC(CCN2CCN(CC2)C2=CC=CC=C2)=NC(N)=N1
1244 0 NABPEGNJERKVAA-UHFFFAOYSA-N COC1=NC(CCCN2CCN(CC2)C2=CC=CC=C2)=NC(N)=N1
1245 0 VMYTXBKVYDESSJ-HKQXQEGQSA-N CC12CCC3C(CCC4=CC(O)CCC34C)C1CCC2=O
1246 0 PXYGDTSYXNAVPM-XZXHNHHKSA-N CC1(C)CCCC2(C)C3CCC(=CC(=O)O)C=C3CCC12
1247 0 MVUXVDIFQSGECB-UHFFFAOYSA-N CCOC(=O)NCCC[Si](OCC)(OCC)OCC
1248 0 LXDHBOICPCPCKD-UHFFFAOYSA-N CCCCCCCCCCCCCCOC(=O)CS
