# Supplementary material for: Ion mobility collision cross-section atlas for known and unknown metabolite annotation in untargeted metabolomics
Source: Nat Commun. 2020 Aug 28;11:4334. doi: 10.1038/s41467-020-18171-8 (PMC7455731; doi:10.1038/s41467-020-18171-8)
Supplement: Supplementary file 8 — Supplementary Data 5 [file 41467_2020_18171_MOESM8_ESM.zip › 01_positive_mode/L0625/cfmid_pred_spec.msp]

Name: +ve in-silico MS/MS by CFM-ID for JDHILDINMRGULE-LURJTMIESA-N
ID: JDHILDINMRGULE-LURJTMIESA-N
Comment: Energy0
Num peaks: 6
107.0603746 3.846146018
124.0869237 36.65363606
135.0552893 4.069052921
152.0818384 5.517467566
153.0658539 8.637419133
170.092403 28.03520231

Name: +ve in-silico MS/MS by CFM-ID for JDHILDINMRGULE-LURJTMIESA-N
ID: JDHILDINMRGULE-LURJTMIESA-N
Comment: Energy1
Num peaks: 7
81.04472458 4.636231059
83.06037464 5.033316835
95.06037464 8.021109886
97.07602471 3.102074814
107.0603746 17.56843102
124.0869237 38.71397386
170.092403 3.612513812

Name: +ve in-silico MS/MS by CFM-ID for JDHILDINMRGULE-LURJTMIESA-N
ID: JDHILDINMRGULE-LURJTMIESA-N
Comment: Energy2
Num peaks: 19
15.02292652 1.182125815
28.01817548 1.892676978
39.02292652 2.710498091
42.03382555 3.216292874
52.01817548 2.21396815
54.03382555 5.757638258
64.01817548 1.849081131
66.03382555 14.43086159
68.04947561 9.81748588
81.04472458 5.443592846
83.06037464 2.914637416
93.04472458 1.121184629
95.06037464 14.39812471
97.07602471 4.010760554
100.0393049 1.3385541
107.0603746 3.012410263
108.0556236 1.431358575
110.0712737 1.419276274
124.0869237 2.89319006

Name: +ve in-silico MS/MS by CFM-ID for CYZKJBZEIFWZSR-LURJTMIESA-N
ID: CYZKJBZEIFWZSR-LURJTMIESA-N
Comment: Energy0
Num peaks: 6
121.0396392 3.991702102
124.0869237 17.01732376
139.0502039 10.72008316
152.0818384 6.93260863
153.0658539 2.649943753
170.092403 39.30245283

Name: +ve in-silico MS/MS by CFM-ID for CYZKJBZEIFWZSR-LURJTMIESA-N
ID: CYZKJBZEIFWZSR-LURJTMIESA-N
Comment: Energy1
Num peaks: 10
81.04472458 6.225949542
93.04472458 6.492403231
95.06037464 4.423330352
97.07602471 5.817319411
124.0869237 32.01022745
126.0549549 3.438033995
141.0658539 2.528136313
143.081504 3.991296803
152.0818384 4.577248809
170.092403 11.31915633

Name: +ve in-silico MS/MS by CFM-ID for CYZKJBZEIFWZSR-LURJTMIESA-N
ID: CYZKJBZEIFWZSR-LURJTMIESA-N
Comment: Energy2
Num peaks: 25
15.02292652 2.600132345
39.02292652 2.861791108
40.01817548 1.834859242
42.03382555 3.313549633
44.04947561 1.800331212
52.01817548 3.254686838
54.03382555 6.330701421
56.04947561 1.927394891
66.03382555 3.80590167
68.04947561 3.069257773
78.03382555 1.18977446
79.02907452 2.206840228
81.04472458 11.93604554
82.06512568 1.644433305
83.06037464 4.070914546
93.04472458 7.808825695
95.06037464 4.712490418
97.07602471 2.693510343
108.0556236 3.712565151
109.0760247 1.923099407
110.0712737 2.077391999
114.0549549 1.404302879
124.0869237 2.28723983
126.0549549 1.15249361
139.0502039 1.139864231

Name: +ve in-silico MS/MS by CFM-ID for TWFZGCMQGLPBSX-UHFFFAOYSA-N
ID: TWFZGCMQGLPBSX-UHFFFAOYSA-N
Comment: Energy0
Num peaks: 6
33.0334912 1.729439524
59.01275576 3.414978072
132.0556236 2.120368655
134.0712737 29.59562515
160.0505382 8.809890559
192.076753 50.52793854

Name: +ve in-silico MS/MS by CFM-ID for TWFZGCMQGLPBSX-UHFFFAOYSA-N
ID: TWFZGCMQGLPBSX-UHFFFAOYSA-N
Comment: Energy1
Num peaks: 6
59.01275576 12.408033
107.0603746 1.173232234
132.0556236 2.211628126
134.0712737 40.10720586
160.0505382 27.8943255
192.076753 8.709957139

Name: +ve in-silico MS/MS by CFM-ID for TWFZGCMQGLPBSX-UHFFFAOYSA-N
ID: TWFZGCMQGLPBSX-UHFFFAOYSA-N
Comment: Energy2
Num peaks: 6
51.02292652 5.771856809
53.03857658 5.724751243
107.0603746 24.61522629
118.0399735 3.93431823
132.0556236 5.516866015
134.0712737 38.87562272

Name: +ve in-silico MS/MS by CFM-ID for DMVOXQPQNTYEKQ-UHFFFAOYSA-N
ID: DMVOXQPQNTYEKQ-UHFFFAOYSA-N
Comment: Energy0
Num peaks: 6
139.0542266 0.3332809333
141.0698767 0.5509783807
143.0855268 1.267425371
144.0807757 0.1737352845
154.0651257 0.2924131964
170.0964258 94.7099013

Name: +ve in-silico MS/MS by CFM-ID for DMVOXQPQNTYEKQ-UHFFFAOYSA-N
ID: DMVOXQPQNTYEKQ-UHFFFAOYSA-N
Comment: Energy1
Num peaks: 6
141.0698767 1.039176845
142.0651257 2.254057332
143.0855268 2.6521572
144.0807757 1.469722888
154.0651257 1.653919494
170.0964258 78.99789284

Name: +ve in-silico MS/MS by CFM-ID for DMVOXQPQNTYEKQ-UHFFFAOYSA-N
ID: DMVOXQPQNTYEKQ-UHFFFAOYSA-N
Comment: Energy2
Num peaks: 21
49.00727645 9.244930732
51.02292652 4.728820827
53.03857658 1.792137692
63.02292652 8.994317296
65.03857658 3.183011624
75.02292652 1.533640779
91.05422664 1.494899195
101.0385766 2.67978283
103.0542266 1.966249147
104.0494756 1.607174236
113.0385766 1.969211552
115.0542266 3.689755909
125.0385766 1.531598391
127.0542266 8.260851968
139.0542266 4.788159492
140.0494756 1.611240281
141.0698767 5.679987257
142.0651257 1.967330028
143.0855268 8.531842897
154.0651257 2.162261985
170.0964258 3.459930215

Name: +ve in-silico MS/MS by CFM-ID for DMBHHRLKUKUOEG-UHFFFAOYSA-N
ID: DMBHHRLKUKUOEG-UHFFFAOYSA-N
Comment: Energy0
Num peaks: 6
63.02292652 0.08921270843
65.03857658 0.1720038528
67.05422664 0.1417951264
144.0807757 0.08741350669
154.0651257 0.1664662057
170.0964258 99.0075883

Name: +ve in-silico MS/MS by CFM-ID for DMBHHRLKUKUOEG-UHFFFAOYSA-N
ID: DMBHHRLKUKUOEG-UHFFFAOYSA-N
Comment: Energy1
Num peaks: 6
51.02292652 0.5060117629
65.03857658 0.5236153566
142.0651257 1.51868356
144.0807757 0.9955545069
154.0651257 1.038407682
170.0964258 92.17077271

Name: +ve in-silico MS/MS by CFM-ID for DMBHHRLKUKUOEG-UHFFFAOYSA-N
ID: DMBHHRLKUKUOEG-UHFFFAOYSA-N
Comment: Energy2
Num peaks: 10
39.02292652 5.786733612
49.00727645 4.22330309
51.02292652 10.62914787
53.03857658 3.920681214
63.02292652 8.661774072
65.03857658 10.71056401
67.05422664 11.17649923
142.0651257 3.378648281
154.0651257 5.378128389
170.0964258 19.32877208

Name: +ve in-silico MS/MS by CFM-ID for VVBFFAYCAFLAAG-UHFFFAOYSA-N
ID: VVBFFAYCAFLAAG-UHFFFAOYSA-N
Comment: Energy0
Num peaks: 6
43.01784114 3.432889308
151.0502039 9.072594383
163.0865894 2.026551331
168.076753 15.45721455
193.0607686 21.53501749
210.0873177 39.28535798

Name: +ve in-silico MS/MS by CFM-ID for VVBFFAYCAFLAAG-UHFFFAOYSA-N
ID: VVBFFAYCAFLAAG-UHFFFAOYSA-N
Comment: Energy1
Num peaks: 10
43.01784114 3.481210733
146.0600403 2.812900808
151.0502039 16.95223332
161.0709393 3.05732158
163.0865894 4.848509859
168.076753 12.95896027
175.0502039 4.854930189
192.076753 14.25984286
193.0607686 7.779532221
210.0873177 10.82603459

Name: +ve in-silico MS/MS by CFM-ID for VVBFFAYCAFLAAG-UHFFFAOYSA-N
ID: VVBFFAYCAFLAAG-UHFFFAOYSA-N
Comment: Energy2
Num peaks: 17
15.02292652 2.400645504
25.00727645 2.956386818
41.00219107 2.58252128
43.01784114 8.450583528
100.0393049 1.561700936
104.0494756 3.720541523
121.0760247 1.600328004
122.0236548 8.004030231
124.0393049 10.21646655
133.0396392 1.67204052
139.0502039 1.373013116
146.0600403 1.220810101
150.0661883 3.426983031
151.0502039 27.29175569
168.076753 1.249516909
175.0502039 1.472501305
193.0607686 2.013783721

Name: +ve in-silico MS/MS by CFM-ID for FKCUOSGTQJAUQX-UHFFFAOYSA-N
ID: FKCUOSGTQJAUQX-UHFFFAOYSA-N
Comment: Energy0
Num peaks: 6
103.0542266 0.1780377785
180.0807757 0.2684553881
182.0964258 0.4637175776
184.0756904 0.2137975034
194.0600403 0.4051312408
210.0913404 97.18475422

Name: +ve in-silico MS/MS by CFM-ID for FKCUOSGTQJAUQX-UHFFFAOYSA-N
ID: FKCUOSGTQJAUQX-UHFFFAOYSA-N
Comment: Energy1
Num peaks: 6
108.0443902 3.96351404
168.0807757 2.343381957
182.0964258 3.210971384
184.0756904 2.113198208
194.0600403 1.964247997
210.0913404 77.01409107

Name: +ve in-silico MS/MS by CFM-ID for FKCUOSGTQJAUQX-UHFFFAOYSA-N
ID: FKCUOSGTQJAUQX-UHFFFAOYSA-N
Comment: Energy2
Num peaks: 24
49.00727645 3.185043788
63.02292652 1.693682988
75.02292652 1.235242512
79.05422664 1.31314241
101.0385766 4.703492523
103.0542266 4.80311186
117.0334912 2.215558522
125.0385766 6.801550735
127.0542266 2.468512321
128.0494756 1.491324303
129.0698767 8.388892769
130.0651257 1.522121473
154.0651257 3.76325954
156.0807757 1.548611231
165.0698767 1.519191996
166.0651257 4.832544721
168.0807757 1.338104103
178.0651257 2.603800209
180.0807757 3.095227102
182.0600403 2.034137914
182.0964258 5.479454551
184.0756904 2.583710187
194.0600403 8.396648512
210.0913404 4.000815268

Name: +ve in-silico MS/MS by CFM-ID for UPUZGXILYFKSGE-UHFFFAOYSA-N
ID: UPUZGXILYFKSGE-UHFFFAOYSA-N
Comment: Energy0
Num peaks: 6
104.0494756 0.06902030853
131.0603746 1.014526829
148.0393049 1.452379617
149.0345538 0.06447950871
157.0396392 14.04430026
175.0502039 83.26612501

Name: +ve in-silico MS/MS by CFM-ID for UPUZGXILYFKSGE-UHFFFAOYSA-N
ID: UPUZGXILYFKSGE-UHFFFAOYSA-N
Comment: Energy1
Num peaks: 6
104.0494756 3.145673081
131.0603746 8.500357353
148.0393049 0.9697410911
149.0345538 0.9930898666
157.0396392 23.11836973
175.0502039 61.8587401

Name: +ve in-silico MS/MS by CFM-ID for UPUZGXILYFKSGE-UHFFFAOYSA-N
ID: UPUZGXILYFKSGE-UHFFFAOYSA-N
Comment: Energy2
Num peaks: 8
25.00727645 4.468325857
49.00727645 5.049607085
51.02292652 9.44116523
104.0494756 17.72970437
131.0603746 18.33606734
148.0393049 4.465975235
157.0396392 12.12888552
175.0502039 10.40491946

Name: +ve in-silico MS/MS by CFM-ID for JEUAWMJVEYFVNJ-UHFFFAOYSA-N
ID: JEUAWMJVEYFVNJ-UHFFFAOYSA-N
Comment: Energy0
Num peaks: 6
117.0698767 0.3667122764
141.0698767 0.2969204851
143.0855268 0.6227573273
153.0698767 35.38015424
154.0651257 0.2959758024
170.0964258 62.36142804

Name: +ve in-silico MS/MS by CFM-ID for JEUAWMJVEYFVNJ-UHFFFAOYSA-N
ID: JEUAWMJVEYFVNJ-UHFFFAOYSA-N
Comment: Energy1
Num peaks: 6
142.0651257 1.051478286
143.0855268 2.147012953
144.0807757 1.765823604
153.0698767 38.7944302
154.0651257 2.119987541
170.0964258 50.41210505

Name: +ve in-silico MS/MS by CFM-ID for JEUAWMJVEYFVNJ-UHFFFAOYSA-N
ID: JEUAWMJVEYFVNJ-UHFFFAOYSA-N
Comment: Energy2
Num peaks: 8
49.00727645 2.348102783
115.0542266 3.232029033
127.0542266 15.59558963
139.0542266 4.474651076
141.0698767 2.912581908
143.0855268 4.846516014
153.0698767 43.17941809
154.0651257 5.097446102

Name: +ve in-silico MS/MS by CFM-ID for BRMWTNUJHUMWMS-LURJTMIESA-N
ID: BRMWTNUJHUMWMS-LURJTMIESA-N
Comment: Energy0
Num peaks: 6
107.0603746 4.144950255
124.0869237 33.16598165
135.0552893 2.943067723
152.0818384 15.11823567
153.0658539 8.880046573
170.092403 23.59026354

Name: +ve in-silico MS/MS by CFM-ID for BRMWTNUJHUMWMS-LURJTMIESA-N
ID: BRMWTNUJHUMWMS-LURJTMIESA-N
Comment: Energy1
Num peaks: 6
95.06037464 8.48720822
97.07602471 4.503655518
107.0603746 18.94170742
124.0869237 41.3752898
152.0818384 4.505282381
170.092403 3.509866408

Name: +ve in-silico MS/MS by CFM-ID for BRMWTNUJHUMWMS-LURJTMIESA-N
ID: BRMWTNUJHUMWMS-LURJTMIESA-N
Comment: Energy2
Num peaks: 21
15.02292652 1.23444786
28.01817548 2.022777621
39.02292652 3.46420959
40.01817548 2.049182011
42.03382555 4.524154405
52.01817548 7.204364629
53.01342445 1.465279846
54.03382555 2.773252311
64.01817548 1.905089233
66.03382555 1.340257093
68.04947561 6.162040647
70.06512568 1.324395827
79.02907452 2.267895316
81.04472458 12.21787809
83.06037464 1.653941712
95.06037464 15.94786413
97.07602471 2.841524439
107.0603746 3.522982136
108.0556236 1.681841154
110.0712737 1.284225973
124.0869237 3.742909111

Name: +ve in-silico MS/MS by CFM-ID for ODQBPNZNDIOBFN-UHFFFAOYSA-N
ID: ODQBPNZNDIOBFN-UHFFFAOYSA-N
Comment: Energy0
Num peaks: 6
29.00219107 0.6796301712
178.0651257 0.3453707796
180.0807757 2.243599556
182.0964258 41.09597003
194.0600403 0.3538239116
210.0913404 54.08203734

Name: +ve in-silico MS/MS by CFM-ID for ODQBPNZNDIOBFN-UHFFFAOYSA-N
ID: ODQBPNZNDIOBFN-UHFFFAOYSA-N
Comment: Energy1
Num peaks: 6
29.00219107 1.581222308
154.0651257 1.987312151
180.0807757 4.344868816
182.0964258 55.52264749
184.0756904 1.890610528
210.0913404 28.22725824

Name: +ve in-silico MS/MS by CFM-ID for ODQBPNZNDIOBFN-UHFFFAOYSA-N
ID: ODQBPNZNDIOBFN-UHFFFAOYSA-N
Comment: Energy2
Num peaks: 9
29.00219107 2.496549768
142.0651257 2.639811966
152.0494756 6.808533008
154.0651257 12.25912845
156.0807757 4.788581889
166.0651257 10.80052072
167.0855268 2.444761095
180.0807757 9.813485244
182.0964258 28.93131658

Name: +ve in-silico MS/MS by CFM-ID for XUVKSPPGPPFPQN-UHFFFAOYSA-N
ID: XUVKSPPGPPFPQN-UHFFFAOYSA-N
Comment: Energy0
Num peaks: 6
15.02292652 0.772177977
26.00252542 0.1079699582
106.0651257 0.1273251461
182.0964258 0.1024392688
183.0804414 0.5516117069
210.0913404 97.94840291

Name: +ve in-silico MS/MS by CFM-ID for XUVKSPPGPPFPQN-UHFFFAOYSA-N
ID: XUVKSPPGPPFPQN-UHFFFAOYSA-N
Comment: Energy1
Num peaks: 6
15.02292652 0.6739587644
182.0600403 0.633660256
182.0964258 3.732774206
183.0804414 2.324958007
184.0756904 1.894850884
210.0913404 89.79946831

Name: +ve in-silico MS/MS by CFM-ID for XUVKSPPGPPFPQN-UHFFFAOYSA-N
ID: XUVKSPPGPPFPQN-UHFFFAOYSA-N
Comment: Energy2
Num peaks: 13
15.02292652 6.866512558
49.00727645 10.04242191
51.02292652 7.751165058
63.02292652 4.045609964
79.05422664 3.714757045
105.0334912 5.834643957
106.0651257 4.641356901
156.0807757 3.04104495
182.0600403 3.315770024
182.0964258 15.99500896
183.0804414 3.903103239
184.0756904 4.239977707
210.0913404 8.957554701

Name: +ve in-silico MS/MS by CFM-ID for BKGWACHYAMTLAF-BYPYZUCNSA-N
ID: BKGWACHYAMTLAF-BYPYZUCNSA-N
Comment: Energy0
Num peaks: 12
70.06512568 2.128521596
77.01679558 2.066229551
87.09167477 1.433392625
116.070605 4.583365657
117.0480957 2.46139448
129.0480957 4.071254735
131.081504 2.595083368
146.0746448 22.87449499
157.0430103 2.339417384
174.0695594 10.42426446
175.053575 9.232118935
192.0801241 16.68585649

Name: +ve in-silico MS/MS by CFM-ID for BKGWACHYAMTLAF-BYPYZUCNSA-N
ID: BKGWACHYAMTLAF-BYPYZUCNSA-N
Comment: Energy1
Num peaks: 16
41.03857658 2.055794229
68.04947561 1.641293552
70.06512568 26.69622638
77.01679558 3.120249323
85.07602471 4.575616647
87.09167477 3.356459062
98.0600403 2.734162326
99.04405588 2.340311039
112.0869237 1.454388646
116.070605 6.236160689
129.0480957 6.950692304
131.081504 2.652544172
146.0746448 11.73982434
174.0695594 1.387123772
175.053575 2.268139138
192.0801241 1.633646677

Name: +ve in-silico MS/MS by CFM-ID for BKGWACHYAMTLAF-BYPYZUCNSA-N
ID: BKGWACHYAMTLAF-BYPYZUCNSA-N
Comment: Energy2
Num peaks: 20
28.01817548 1.606059666
39.02292652 2.666993469
41.03857658 3.752132361
42.03382555 2.161727947
43.02907452 1.773650203
43.05422664 1.39655545
44.97934745 1.088447498
56.04947561 5.272035519
58.06512568 1.45293505
59.99024648 6.413850321
62.00589655 4.693983534
68.04947561 2.161680096
70.06512568 31.89574716
72.08077574 2.40068601
74.02365479 1.156824288
77.01679558 4.473132394
85.07602471 1.672851334
89.01679558 1.460594557
116.070605 2.045945444
129.0480957 1.463072688

Name: +ve in-silico MS/MS by CFM-ID for MROAJUVLPAOAPT-UHFFFAOYSA-N
ID: MROAJUVLPAOAPT-UHFFFAOYSA-N
Comment: Energy0
Num peaks: 6
131.025132 2.812214236
143.025132 6.055239145
145.0407821 3.377728946
147.0564321 7.600601062
157.0407821 14.00309815
175.0513468 51.55629232

Name: +ve in-silico MS/MS by CFM-ID for MROAJUVLPAOAPT-UHFFFAOYSA-N
ID: MROAJUVLPAOAPT-UHFFFAOYSA-N
Comment: Energy1
Num peaks: 17
45.0334912 3.694678912
60.04439023 4.245515635
72.04439023 3.073572526
86.0400538 3.626119747
88.01931836 1.753788266
103.0302174 1.197150815
103.0502039 1.568864717
104.0506185 13.89299687
129.0458675 1.82081074
131.025132 8.765093718
137.0345538 1.830299976
143.025132 4.949077615
145.0407821 1.18723664
147.0564321 6.691843287
155.0451185 2.309130076
157.0407821 11.91555433
175.0513468 8.113837757

Name: +ve in-silico MS/MS by CFM-ID for MROAJUVLPAOAPT-UHFFFAOYSA-N
ID: MROAJUVLPAOAPT-UHFFFAOYSA-N
Comment: Energy2
Num peaks: 31
28.01817548 1.373328921
31.01784114 0.9705246967
42.03382555 3.288145594
44.0130901 2.276409247
45.0334912 5.601241257
46.02874017 0.8991972463
52.01817548 0.9336735634
54.03382555 2.934949378
56.0130901 1.009707828
58.00875367 2.059245782
58.02874017 1.569789888
60.02440374 4.643453253
60.04439023 3.306339968
68.0130901 2.643606227
70.02874017 0.9210933331
71.02398914 5.978155107
72.04439023 2.230498995
86.00366829 1.443551896
86.0400538 1.626656906
88.01931836 2.530942179
97.0396392 1.669219276
101.0145673 4.963419655
102.0349684 1.65251849
103.0302174 6.546771971
104.0506185 1.767951233
115.0302174 3.76411465
127.0502039 0.8263747595
129.0458675 4.313496808
131.025132 4.079971666
147.0564321 0.8371276785
157.0407821 0.7951044891

Name: +ve in-silico MS/MS by CFM-ID for LUTLAXLNPLZCOF-ZETCQYMHSA-N
ID: LUTLAXLNPLZCOF-ZETCQYMHSA-N
Comment: Energy0
Num peaks: 6
107.0603746 6.729468719
122.0712737 3.536705575
124.0869237 50.56393731
126.1025738 3.772787766
153.0658539 6.16819511
170.092403 17.21770519

Name: +ve in-silico MS/MS by CFM-ID for LUTLAXLNPLZCOF-ZETCQYMHSA-N
ID: LUTLAXLNPLZCOF-ZETCQYMHSA-N
Comment: Energy1
Num peaks: 8
42.03382555 3.399243612
56.04947561 3.211977891
81.04472458 2.892638495
83.06037464 2.8835523
107.0603746 18.5444431
108.0556236 2.661397912
124.0869237 44.78867758
126.1025738 2.943319452

Name: +ve in-silico MS/MS by CFM-ID for LUTLAXLNPLZCOF-ZETCQYMHSA-N
ID: LUTLAXLNPLZCOF-ZETCQYMHSA-N
Comment: Energy2
Num peaks: 14
40.01817548 5.072369646
42.03382555 7.513411048
56.04947561 14.10419058
68.04947561 2.38246572
70.06512568 2.789713269
79.02907452 2.125139671
81.04472458 6.978084458
83.06037464 5.847567922
105.0447246 4.573659624
107.0603746 10.10047891
108.0556236 6.582726975
109.0760247 2.744919772
122.0712737 3.130424774
124.0869237 7.669935049

Name: +ve in-silico MS/MS by CFM-ID for VQOUCGZKKPJLGH-UHFFFAOYSA-N
ID: VQOUCGZKKPJLGH-UHFFFAOYSA-N
Comment: Energy0
Num peaks: 5
39.02292652 0.06052254782
140.0494756 6.093121666e-006
166.0651257 0.07890002716
176.0494756 0.1112347123
192.0807757 99.74933662

Name: +ve in-silico MS/MS by CFM-ID for VQOUCGZKKPJLGH-UHFFFAOYSA-N
ID: VQOUCGZKKPJLGH-UHFFFAOYSA-N
Comment: Energy1
Num peaks: 5
39.02292652 0.1443529812
140.0494756 0.001495550776
166.0651257 1.317912203
176.0494756 0.9838935618
192.0807757 97.5523457

Name: +ve in-silico MS/MS by CFM-ID for VQOUCGZKKPJLGH-UHFFFAOYSA-N
ID: VQOUCGZKKPJLGH-UHFFFAOYSA-N
Comment: Energy2
Num peaks: 5
39.02292652 2.112881466
140.0494756 0.2534862523
166.0651257 12.78283753
176.0494756 26.29160788
192.0807757 58.55918687

Name: +ve in-silico MS/MS by CFM-ID for YHACJTKNCIDVFR-VZUCSPMQSA-N
ID: YHACJTKNCIDVFR-VZUCSPMQSA-N
Comment: Energy0
Num peaks: 8
44.0130901 3.092887153
74.03488817 8.252257054
133.0284058 3.617347778
135.0440559 6.556160296
150.0549549 9.770387208
167.081504 9.075666371
193.0607686 16.73723122
210.0873177 24.39097333

Name: +ve in-silico MS/MS by CFM-ID for YHACJTKNCIDVFR-VZUCSPMQSA-N
ID: YHACJTKNCIDVFR-VZUCSPMQSA-N
Comment: Energy1
Num peaks: 14
44.0130901 2.666650639
55.02907452 1.985744308
100.0505382 1.720407191
133.0284058 3.048828234
135.0440559 12.7221837
137.0597059 5.568792847
139.075356 2.755193782
139.0865894 2.347855663
149.0709393 3.884012926
150.0549549 8.280500442
165.0658539 2.624606835
167.081504 23.25861281
193.0607686 6.496589669
210.0873177 3.925382986

Name: +ve in-silico MS/MS by CFM-ID for YHACJTKNCIDVFR-VZUCSPMQSA-N
ID: YHACJTKNCIDVFR-VZUCSPMQSA-N
Comment: Energy2
Num peaks: 31
40.01817548 0.9109900779
41.03857658 0.8900766168
44.0130901 7.777619198
49.00727645 2.665522525
51.02292652 0.7379203205
54.00867342 0.7736573089
55.02907452 1.26920869
56.02432348 2.141473785
56.04947561 0.9818805794
57.00833907 5.022280242
57.04472458 1.234304672
58.03997355 0.7809041953
67.01784114 1.03859404
72.0192381 1.746823214
74.03488817 6.243994483
80.04947561 2.839234686
91.01784114 0.9146061811
92.99710569 1.169872251
105.0334912 1.03142491
106.0287402 0.7879349283
107.0491413 1.467815307
108.0443902 0.7524699943
117.0334912 0.8491251918
119.0491413 2.568814278
121.0284058 2.939021326
121.0647913 0.7964411958
122.0600403 5.408698934
133.0284058 12.78195326
135.0440559 2.448377107
137.0597059 0.9974857048
150.0549549 7.485408054

Name: +ve in-silico MS/MS by CFM-ID for AOLULOKZOGPFJI-UHFFFAOYSA-N
ID: AOLULOKZOGPFJI-UHFFFAOYSA-N
Comment: Energy0
Num peaks: 6
135.0552893 0.528009133
160.0505382 1.885806173
163.0502039 0.2958755292
165.0658539 2.740530777
176.0454529 0.3931135338
192.076753 93.25012593

Name: +ve in-silico MS/MS by CFM-ID for AOLULOKZOGPFJI-UHFFFAOYSA-N
ID: AOLULOKZOGPFJI-UHFFFAOYSA-N
Comment: Energy1
Num peaks: 6
135.0552893 2.926685009
160.0505382 20.79633091
162.0661883 4.179608015
163.0502039 3.072989369
165.0658539 5.214220653
192.076753 55.81069645

Name: +ve in-silico MS/MS by CFM-ID for AOLULOKZOGPFJI-UHFFFAOYSA-N
ID: AOLULOKZOGPFJI-UHFFFAOYSA-N
Comment: Energy2
Num peaks: 20
52.01817548 3.08714849
54.03382555 1.314179586
64.01817548 3.708934873
79.02907452 1.65397098
80.04947561 2.80973276
105.0447246 5.026502473
107.0603746 2.252200939
108.0443902 10.70305493
108.0556236 1.630424213
132.0556236 2.776428919
133.0396392 5.200635825
135.0552893 9.728543581
137.0709393 2.185187039
147.0552893 2.947132811
160.0505382 10.95736736
162.0661883 3.107348058
164.0818384 1.984527421
165.0658539 3.28784123
176.0454529 3.828120396
192.076753 2.518502286

Name: +ve in-silico MS/MS by CFM-ID for FLLTYQLFHYYDGU-UHFFFAOYSA-N
ID: FLLTYQLFHYYDGU-UHFFFAOYSA-N
Comment: Energy0
Num peaks: 6
15.02292652 4.164129853
43.01784114 7.919236596
71.02398914 6.692380434
73.0396392 28.78317976
168.076753 15.30450369
210.0873177 19.75531689

Name: +ve in-silico MS/MS by CFM-ID for FLLTYQLFHYYDGU-UHFFFAOYSA-N
ID: FLLTYQLFHYYDGU-UHFFFAOYSA-N
Comment: Energy1
Num peaks: 14
43.01784114 2.410514513
58.02874017 1.605339473
60.04439023 8.68334091
73.0396392 2.718009756
109.0396392 6.010786413
124.0505382 11.52144197
126.0661883 4.133357652
136.0393049 10.37492575
138.0549549 3.536596439
150.0661883 2.326629081
151.0502039 5.163974306
168.076753 17.61329138
192.076753 1.919710905
210.0873177 2.699496126

Name: +ve in-silico MS/MS by CFM-ID for FLLTYQLFHYYDGU-UHFFFAOYSA-N
ID: FLLTYQLFHYYDGU-UHFFFAOYSA-N
Comment: Energy2
Num peaks: 8
15.02292652 20.75800381
41.00219107 3.663608568
43.01784114 20.36873404
55.02907452 9.834780476
57.00833907 3.817164023
71.02398914 3.027477042
73.0396392 16.43549213
109.0396392 2.328406562

Name: +ve in-silico MS/MS by CFM-ID for FLLTYQLFHYYDGU-BJMVGYQFSA-N
ID: FLLTYQLFHYYDGU-BJMVGYQFSA-N
Comment: Energy0
Num peaks: 6
15.02292652 4.164129853
43.01784114 7.919236596
71.02398914 6.692380434
73.0396392 28.78317976
168.076753 15.30450369
210.0873177 19.75531689

Name: +ve in-silico MS/MS by CFM-ID for FLLTYQLFHYYDGU-BJMVGYQFSA-N
ID: FLLTYQLFHYYDGU-BJMVGYQFSA-N
Comment: Energy1
Num peaks: 14
43.01784114 2.410514513
58.02874017 1.605339473
60.04439023 8.68334091
73.0396392 2.718009756
109.0396392 6.010786413
124.0505382 11.52144197
126.0661883 4.133357652
136.0393049 10.37492575
138.0549549 3.536596439
150.0661883 2.326629081
151.0502039 5.163974306
168.076753 17.61329138
192.076753 1.919710905
210.0873177 2.699496126

Name: +ve in-silico MS/MS by CFM-ID for FLLTYQLFHYYDGU-BJMVGYQFSA-N
ID: FLLTYQLFHYYDGU-BJMVGYQFSA-N
Comment: Energy2
Num peaks: 8
15.02292652 20.75800381
41.00219107 3.663608568
43.01784114 20.36873404
55.02907452 9.834780476
57.00833907 3.817164023
71.02398914 3.027477042
73.0396392 16.43549213
109.0396392 2.328406562

Name: +ve in-silico MS/MS by CFM-ID for NJEPMWNTUJFVTQ-GORDUTHDSA-N
ID: NJEPMWNTUJFVTQ-GORDUTHDSA-N
Comment: Energy0
Num peaks: 6
41.03857658 1.120196416
142.0651257 1.104082226
144.0807757 0.4788528955
153.0698767 1.819020483
154.0651257 0.6376524044
170.0964258 93.19590047

Name: +ve in-silico MS/MS by CFM-ID for NJEPMWNTUJFVTQ-GORDUTHDSA-N
ID: NJEPMWNTUJFVTQ-GORDUTHDSA-N
Comment: Energy1
Num peaks: 6
41.03857658 2.920069201
142.0651257 2.162701033
144.0807757 2.433633353
153.0698767 4.801282321
154.0651257 2.998299737
170.0964258 74.97945121

Name: +ve in-silico MS/MS by CFM-ID for NJEPMWNTUJFVTQ-GORDUTHDSA-N
ID: NJEPMWNTUJFVTQ-GORDUTHDSA-N
Comment: Energy2
Num peaks: 13
25.00727645 2.999895803
39.02292652 5.257202644
41.03857658 27.18586245
49.00727645 3.023426508
101.0385766 5.731103866
102.0338255 2.100188094
103.0542266 5.719379995
130.0651257 4.166257998
142.0651257 5.000698651
144.0807757 2.540130101
153.0698767 2.181098913
154.0651257 10.95655207
170.0964258 3.547372397

Name: +ve in-silico MS/MS by CFM-ID for UZHLDXPPXNMSFH-UHFFFAOYSA-N
ID: UZHLDXPPXNMSFH-UHFFFAOYSA-N
Comment: Energy0
Num peaks: 6
59.01275576 0.9432255803
124.0869237 8.830517305
126.1025738 1.524666077
134.0712737 2.720481647
152.0818384 28.36181408
170.092403 54.3219816

Name: +ve in-silico MS/MS by CFM-ID for UZHLDXPPXNMSFH-UHFFFAOYSA-N
ID: UZHLDXPPXNMSFH-UHFFFAOYSA-N
Comment: Energy1
Num peaks: 15
54.03382555 5.572966411
68.04947561 7.24627248
70.06512568 1.676132151
83.01275576 4.888042889
94.02874017 3.575765982
96.04439023 4.104866365
98.0600403 2.043092962
110.0712737 3.498036008
112.0393049 15.92003804
114.0549549 7.780109277
118.086255 1.525863652
124.0869237 2.091177171
126.1025738 1.94172847
152.0818384 8.888836482
170.092403 10.24075252

Name: +ve in-silico MS/MS by CFM-ID for UZHLDXPPXNMSFH-UHFFFAOYSA-N
ID: UZHLDXPPXNMSFH-UHFFFAOYSA-N
Comment: Energy2
Num peaks: 31
15.02292652 1.530117446
25.00727645 1.140194313
39.02292652 3.569924131
41.03857658 0.9933983962
42.03382555 3.482956217
44.04947561 1.5578003
54.03382555 4.785940468
56.04947561 1.888877122
57.04472458 1.787887871
59.01275576 2.939237246
59.06037464 2.320406205
68.04947561 3.533573639
68.99710569 1.580225366
69.04472458 1.400133201
70.06512568 6.790884929
71.01275576 1.139094223
73.07602471 1.700576226
79.02907452 1.26128411
81.04472458 2.52155692
83.01275576 2.34067702
83.06037464 2.05901877
95.06037464 5.956600542
96.04439023 2.145782704
97.07602471 2.063036165
98.02365479 2.440415088
98.07127368 1.517933961
100.0393049 1.379390159
107.0239891 2.047167728
114.0549549 1.163288973
124.0869237 2.925614143
127.0502039 1.882706962

Name: +ve in-silico MS/MS by CFM-ID for JGQDBVXRYDEWGM-UHFFFAOYSA-N
ID: JGQDBVXRYDEWGM-UHFFFAOYSA-N
Comment: Energy0
Num peaks: 6
103.0290745 0.06018202419
105.0334912 0.03783824525
131.0603746 2.626128373
148.0393049 2.485385965
157.0396392 44.54089688
175.0502039 50.05442936

Name: +ve in-silico MS/MS by CFM-ID for JGQDBVXRYDEWGM-UHFFFAOYSA-N
ID: JGQDBVXRYDEWGM-UHFFFAOYSA-N
Comment: Energy1
Num peaks: 6
103.0290745 1.048389531
105.0447246 0.4322465348
131.0603746 7.569815734
148.0393049 2.513384987
157.0396392 63.48378082
175.0502039 24.00944384

Name: +ve in-silico MS/MS by CFM-ID for JGQDBVXRYDEWGM-UHFFFAOYSA-N
ID: JGQDBVXRYDEWGM-UHFFFAOYSA-N
Comment: Energy2
Num peaks: 6
103.0290745 10.02838461
104.0494756 4.247666664
105.0334912 14.36596324
131.0603746 9.74846962
148.0393049 4.138892555
157.0396392 40.5979224

Name: +ve in-silico MS/MS by CFM-ID for FGQVNARPIWNNOE-UHFFFAOYSA-N
ID: FGQVNARPIWNNOE-UHFFFAOYSA-N
Comment: Energy0
Num peaks: 6
43.01784114 4.412130312
60.04439023 2.323666262
111.0552893 11.12675681
128.0818384 27.74339965
153.0658539 3.742525425
170.092403 34.45146339

Name: +ve in-silico MS/MS by CFM-ID for FGQVNARPIWNNOE-UHFFFAOYSA-N
ID: FGQVNARPIWNNOE-UHFFFAOYSA-N
Comment: Energy1
Num peaks: 14
43.01784114 2.192729318
60.04439023 2.243188404
81.04472458 1.546090309
83.06037464 4.272711041
85.07602471 2.075180543
98.07127368 6.773019537
100.0869237 7.608708646
110.0600403 1.644110515
110.0712737 2.259127386
111.0552893 21.86719805
125.0709393 3.092919877
128.0818384 19.26153219
142.0974884 2.624830758
170.092403 3.975566674

Name: +ve in-silico MS/MS by CFM-ID for FGQVNARPIWNNOE-UHFFFAOYSA-N
ID: FGQVNARPIWNNOE-UHFFFAOYSA-N
Comment: Energy2
Num peaks: 26
15.02292652 1.400107908
25.00727645 1.961505783
39.02292652 1.400772278
41.00219107 1.492123474
41.03857658 1.043169336
42.03382555 1.11229849
43.01784114 8.701182506
44.0130901 1.533171788
44.04947561 1.124379799
51.02292652 1.380087956
54.03382555 5.233494625
56.04947561 1.980690607
60.04439023 3.186987403
64.01817548 1.516911812
66.03382555 3.094897878
68.04947561 12.1854932
79.02907452 1.853828033
81.04472458 2.375415987
83.06037464 9.199917249
85.07602471 1.552895263
93.04472458 2.074919668
94.02874017 2.25405211
98.07127368 2.334211502
110.0600403 1.336176756
110.0712737 1.317017071
111.0552893 8.291015993

Name: +ve in-silico MS/MS by CFM-ID for BSVPEDDGSFJLPI-UHFFFAOYSA-N
ID: BSVPEDDGSFJLPI-UHFFFAOYSA-N
Comment: Energy0
Num peaks: 6
43.01784114 4.442251857
111.0552893 11.3082333
128.0818384 28.52544922
152.0818384 2.718535359
153.0658539 2.555758319
170.092403 34.80442673

Name: +ve in-silico MS/MS by CFM-ID for BSVPEDDGSFJLPI-UHFFFAOYSA-N
ID: BSVPEDDGSFJLPI-UHFFFAOYSA-N
Comment: Energy1
Num peaks: 11
43.01784114 2.373554169
44.04947561 1.454879739
60.04439023 2.39500351
84.04439023 1.902662868
97.0396392 1.946397265
99.05528926 5.660814022
101.0709393 3.085079161
110.0712737 1.606949626
111.0552893 29.90258112
128.0818384 25.88117051
170.092403 4.914110671

Name: +ve in-silico MS/MS by CFM-ID for BSVPEDDGSFJLPI-UHFFFAOYSA-N
ID: BSVPEDDGSFJLPI-UHFFFAOYSA-N
Comment: Energy2
Num peaks: 26
25.00727645 1.632889301
39.02292652 2.219182424
41.00219107 1.658922235
41.03857658 5.677072928
42.03382555 1.344231747
43.01784114 9.6522497
44.0130901 2.294453946
44.04947561 2.237340286
52.01817548 1.256384236
54.03382555 5.653797601
56.0130901 2.106496311
56.04947561 4.894260824
58.02874017 1.708757775
60.04439023 4.239623637
66.03382555 3.562155086
68.04947561 2.328126607
70.02874017 1.232591612
82.02874017 1.692950077
83.06037464 3.271227785
84.04439023 7.02951143
93.04472458 1.415229908
94.02874017 1.359958958
95.02398914 1.304120036
99.05528926 1.957687808
110.0712737 1.562051404
111.0552893 7.088776453

Name: +ve in-silico MS/MS by CFM-ID for JVHOFDSJJPKGKO-UHFFFAOYSA-N
ID: JVHOFDSJJPKGKO-UHFFFAOYSA-N
Comment: Energy0
Num peaks: 6
43.01784114 4.161329309
110.0712737 16.27536322
128.0818384 16.55494277
152.0818384 18.52305075
153.0658539 2.555732626
170.092403 27.64741337

Name: +ve in-silico MS/MS by CFM-ID for JVHOFDSJJPKGKO-UHFFFAOYSA-N
ID: JVHOFDSJJPKGKO-UHFFFAOYSA-N
Comment: Energy1
Num peaks: 9
43.01784114 2.576204197
72.04439023 3.084205573
99.05528926 3.377011589
101.0709393 3.468044319
110.0712737 20.32266968
111.0552893 11.32797225
128.0818384 27.50271892
152.0818384 3.408793333
170.092403 5.306751808

Name: +ve in-silico MS/MS by CFM-ID for JVHOFDSJJPKGKO-UHFFFAOYSA-N
ID: JVHOFDSJJPKGKO-UHFFFAOYSA-N
Comment: Energy2
Num peaks: 22
15.02292652 3.000371577
25.00727645 2.040758163
30.03382555 1.197354869
41.00219107 4.161845923
42.03382555 2.481989894
43.01784114 15.17712551
52.01817548 0.9468743861
54.03382555 1.944449726
56.04947561 1.090230312
58.02874017 1.215308401
60.04439023 5.090075431
69.04472458 0.9397020089
70.02874017 1.755466701
72.04439023 7.166298613
79.02907452 1.444248785
84.04439023 1.657638403
91.02907452 1.283496614
93.04472458 7.895091047
97.0396392 1.175810681
108.0556236 1.169244169
110.0712737 14.44361058
111.0552893 3.495791504

Name: +ve in-silico MS/MS by CFM-ID for RDNWRNICOUJPNR-UHFFFAOYSA-N
ID: RDNWRNICOUJPNR-UHFFFAOYSA-N
Comment: Energy0
Num peaks: 6
43.01784114 4.187371413
60.04439023 14.84433051
111.0552893 17.66465716
128.0818384 13.84808796
152.0818384 4.395863631
170.092403 28.41723944

Name: +ve in-silico MS/MS by CFM-ID for RDNWRNICOUJPNR-UHFFFAOYSA-N
ID: RDNWRNICOUJPNR-UHFFFAOYSA-N
Comment: Energy1
Num peaks: 10
43.01784114 4.365541056
60.04439023 24.8254706
81.04472458 5.553091157
83.06037464 1.897990916
110.0712737 6.439017216
111.0552893 17.79733866
126.0549549 1.947296928
128.0818384 11.15147371
152.0818384 2.113768281
170.092403 5.129863259

Name: +ve in-silico MS/MS by CFM-ID for RDNWRNICOUJPNR-UHFFFAOYSA-N
ID: RDNWRNICOUJPNR-UHFFFAOYSA-N
Comment: Energy2
Num peaks: 23
15.02292652 2.056488691
25.00727645 2.100698445
39.02292652 1.461672542
40.01817548 3.907960839
41.00219107 2.048565408
42.03382555 3.740043617
43.01784114 10.87193741
52.01817548 2.957012926
54.03382555 3.265085131
60.04439023 9.877278444
65.00219107 2.280364667
69.0334912 2.19232534
69.04472458 1.340302264
70.02874017 2.498326946
79.02907452 1.238987552
81.04472458 9.797471503
82.02874017 1.984215368
83.06037464 1.181254868
84.04439023 2.876724511
93.04472458 3.323260866
94.02874017 1.724145044
110.0712737 2.349230147
111.0552893 5.067540114

Name: +ve in-silico MS/MS by CFM-ID for NJPOBAFFHGCGQE-UHFFFAOYSA-N
ID: NJPOBAFFHGCGQE-UHFFFAOYSA-N
Comment: Energy0
Num peaks: 6
59.01275576 10.03603395
76.03930485 2.509947428
95.06037464 10.46710208
112.0869237 15.59970422
153.0658539 3.838032214
170.092403 43.6030077

Name: +ve in-silico MS/MS by CFM-ID for NJPOBAFFHGCGQE-UHFFFAOYSA-N
ID: NJPOBAFFHGCGQE-UHFFFAOYSA-N
Comment: Energy1
Num peaks: 12
59.01275576 10.80711016
68.04947561 2.71948422
76.03930485 2.081194271
83.06037464 2.472104002
85.07602471 1.920178877
95.06037464 26.71658215
112.0869237 13.32807429
126.0549549 2.942235369
138.0661883 2.505895043
143.081504 2.954871519
152.0818384 4.453587359
170.092403 8.727781938

Name: +ve in-silico MS/MS by CFM-ID for NJPOBAFFHGCGQE-UHFFFAOYSA-N
ID: NJPOBAFFHGCGQE-UHFFFAOYSA-N
Comment: Energy2
Num peaks: 22
31.01784114 1.450712341
41.00219107 1.954127057
44.04947561 2.504254488
49.00727645 3.681764134
51.02292652 1.391656573
52.01817548 1.495333128
53.03857658 3.632704716
54.03382555 4.924702518
58.02874017 3.059877615
59.01275576 4.71911835
66.03382555 3.830197965
68.04947561 6.041714903
69.04472458 1.930451198
78.03382555 2.723290656
79.02907452 1.408908685
81.04472458 4.387268983
83.06037464 3.283114883
85.07602471 1.866919169
93.04472458 1.400519507
95.06037464 20.00910406
97.07602471 2.175681313
112.0869237 2.248261693

Name: +ve in-silico MS/MS by CFM-ID for BWTARFNXYXMEDF-UHFFFAOYSA-N
ID: BWTARFNXYXMEDF-UHFFFAOYSA-N
Comment: Energy0
Num peaks: 6
15.02292652 1.316508745
43.01784114 4.613779564
60.04439023 2.371204107
111.0552893 11.70287327
128.0818384 31.06730078
170.092403 37.55817801

Name: +ve in-silico MS/MS by CFM-ID for BWTARFNXYXMEDF-UHFFFAOYSA-N
ID: BWTARFNXYXMEDF-UHFFFAOYSA-N
Comment: Energy1
Num peaks: 8
42.03382555 3.636618648
43.01784114 2.437973727
44.04947561 7.778233752
60.04439023 2.443285383
101.0709393 2.967169291
111.0552893 29.92737439
128.0818384 26.05288581
170.092403 4.764531189

Name: +ve in-silico MS/MS by CFM-ID for BWTARFNXYXMEDF-UHFFFAOYSA-N
ID: BWTARFNXYXMEDF-UHFFFAOYSA-N
Comment: Energy2
Num peaks: 16
15.02292652 3.185999523
25.00727645 2.639759587
29.03857658 3.377142843
41.00219107 2.751840029
42.03382555 2.572097809
43.01784114 10.32221549
43.02907452 2.841096063
44.04947561 5.737907637
45.04472458 5.560581405
60.04439023 1.941299085
72.04439023 1.960025543
83.02398914 1.841956812
84.04439023 5.512268857
95.02398914 4.926213412
109.0396392 2.333321514
111.0552893 23.09313505

Name: +ve in-silico MS/MS by CFM-ID for GYTIKTQLVNXTNH-UHFFFAOYSA-N
ID: GYTIKTQLVNXTNH-UHFFFAOYSA-N
Comment: Energy0
Num peaks: 7
43.01784114 6.406681997
60.04439023 11.7550966
72.04439023 8.016483008
81.04472458 9.730834361
128.0818384 6.787685464
153.0658539 4.733278362
170.092403 34.31169588

Name: +ve in-silico MS/MS by CFM-ID for GYTIKTQLVNXTNH-UHFFFAOYSA-N
ID: GYTIKTQLVNXTNH-UHFFFAOYSA-N
Comment: Energy1
Num peaks: 12
30.03382555 2.011235345
43.01784114 4.625921791
46.02874017 2.580154224
60.04439023 10.30154027
72.04439023 9.847772057
81.04472458 13.01859682
99.05528926 5.909515667
101.0709393 4.61059532
111.0552893 3.394525701
128.0818384 17.87225444
143.081504 2.064265347
170.092403 3.913753397

Name: +ve in-silico MS/MS by CFM-ID for GYTIKTQLVNXTNH-UHFFFAOYSA-N
ID: GYTIKTQLVNXTNH-UHFFFAOYSA-N
Comment: Energy2
Num peaks: 19
15.02292652 3.008237104
25.00727645 2.306513095
30.03382555 1.125029446
39.02292652 1.213512262
40.01817548 4.250976665
41.00219107 4.510694062
42.03382555 3.867800761
43.01784114 16.27722475
44.04947561 1.698098697
52.01817548 4.920411861
54.03382555 5.604294753
55.02907452 1.059305764
56.04947561 1.548535763
60.04439023 6.846464401
68.04947561 2.247474643
72.04439023 5.231442012
79.02907452 2.610069884
81.04472458 10.77437832
83.06037464 1.201368235

Name: +ve in-silico MS/MS by CFM-ID for DXRMZPXATBJAFT-UHFFFAOYSA-N
ID: DXRMZPXATBJAFT-UHFFFAOYSA-N
Comment: Energy0
Num peaks: 6
43.01784114 1.630679511
76.03930485 2.176133651
95.06037464 10.2565705
128.0818384 42.73908874
153.0658539 3.239553487
170.092403 29.64549961

Name: +ve in-silico MS/MS by CFM-ID for DXRMZPXATBJAFT-UHFFFAOYSA-N
ID: DXRMZPXATBJAFT-UHFFFAOYSA-N
Comment: Energy1
Num peaks: 9
68.04947561 3.168717479
76.03930485 1.938496625
95.06037464 34.29354752
101.0709393 2.270521712
110.0712737 11.63013806
126.0549549 2.306561847
128.0818384 17.77717539
143.081504 2.182597622
170.092403 6.330200942

Name: +ve in-silico MS/MS by CFM-ID for DXRMZPXATBJAFT-UHFFFAOYSA-N
ID: DXRMZPXATBJAFT-UHFFFAOYSA-N
Comment: Energy2
Num peaks: 29
15.02292652 1.990712389
25.00727645 1.193923442
39.02292652 1.280048269
43.01784114 2.492553541
44.04947561 1.068540643
49.00727645 3.950357573
50.00252542 1.346094331
51.02292652 1.493181226
52.01817548 1.690031175
53.03857658 4.491870491
54.03382555 5.508296542
58.02874017 3.293469219
60.04439023 1.914836271
66.03382555 3.972981707
68.04947561 5.267809791
72.04439023 1.111391405
74.02365479 0.89437028
76.03930485 2.979036625
78.03382555 2.996137205
79.02907452 1.648308973
80.04947561 1.592074078
81.04472458 3.988248265
85.0396392 0.9030773174
95.06037464 11.9026701
99.05528926 2.259783456
101.0709393 1.358529018
110.0712737 2.804963362
111.0552893 2.908942741
128.0818384 1.895817811

Name: +ve in-silico MS/MS by CFM-ID for SLJPMIRVFRMGJX-UHFFFAOYSA-N
ID: SLJPMIRVFRMGJX-UHFFFAOYSA-N
Comment: Energy0
Num peaks: 6
104.0454529 1.517531747
114.0298028 4.475862659
130.0247174 1.668746614
132.0403675 63.49394048
158.019632 3.71727938
175.0461811 20.89316447

Name: +ve in-silico MS/MS by CFM-ID for SLJPMIRVFRMGJX-UHFFFAOYSA-N
ID: SLJPMIRVFRMGJX-UHFFFAOYSA-N
Comment: Energy1
Num peaks: 8
59.02398914 6.458469057
61.0396392 17.44544307
77.03455382 6.672325874
89.03455382 3.144239745
99.01890376 5.760860624
104.0454529 5.939287246
114.0298028 21.92497477
132.0403675 14.00093313

Name: +ve in-silico MS/MS by CFM-ID for SLJPMIRVFRMGJX-UHFFFAOYSA-N
ID: SLJPMIRVFRMGJX-UHFFFAOYSA-N
Comment: Energy2
Num peaks: 10
44.0130901 5.580878316
57.00833907 3.276140401
59.02398914 8.732895571
61.0396392 29.60062369
86.03488817 2.892044625
87.01890376 4.634485144
102.0298028 2.513565533
104.0454529 6.301584664
114.0298028 14.60925621
132.0403675 3.522059249

Name: +ve in-silico MS/MS by CFM-ID for YITSQAHAXAGUAG-UHFFFAOYSA-N
ID: YITSQAHAXAGUAG-UHFFFAOYSA-N
Comment: Energy0
Num peaks: 6
125.0709393 2.919977974
135.0552893 2.206449595
136.0393049 1.798289378
152.0818384 2.795593923
153.0658539 41.4292101
170.092403 40.7634233

Name: +ve in-silico MS/MS by CFM-ID for YITSQAHAXAGUAG-UHFFFAOYSA-N
ID: YITSQAHAXAGUAG-UHFFFAOYSA-N
Comment: Energy1
Num peaks: 13
67.01784114 1.384915306
97.0396392 2.791440964
99.05528926 1.909961418
108.0443902 2.918276791
110.0600403 2.828922441
111.0552893 2.680798622
125.0709393 9.422417272
127.0865894 10.48678317
135.0552893 5.168730276
136.0393049 6.350260808
152.0818384 1.781201699
153.0658539 28.87479152
170.092403 4.328089496

Name: +ve in-silico MS/MS by CFM-ID for YITSQAHAXAGUAG-UHFFFAOYSA-N
ID: YITSQAHAXAGUAG-UHFFFAOYSA-N
Comment: Energy2
Num peaks: 31
25.00727645 1.983295523
27.02292652 1.301595219
39.02292652 1.399049669
40.01817548 1.599430042
41.03857658 1.423052799
42.03382555 5.122083646
44.04947561 1.365625461
52.01817548 1.485436936
53.00219107 1.504635377
54.03382555 5.50810174
55.01784114 2.55994314
56.04947561 3.215090635
57.04472458 1.444114159
59.06037464 1.370462603
66.03382555 1.458606819
67.01784114 1.500115994
68.04947561 3.427625433
69.0334912 1.795935868
70.02874017 2.207445239
71.06037464 1.721957025
72.04439023 1.681291051
82.02874017 2.937771285
84.04439023 2.659519957
96.04439023 2.776589876
99.05528926 1.894802869
108.0443902 2.830918329
111.0552893 1.273835552
124.0393049 1.645640186
125.0709393 2.644719747
136.0393049 1.278798098
153.0658539 1.400402784

Name: +ve in-silico MS/MS by CFM-ID for FSHGIDISNKEBRP-UHFFFAOYSA-N
ID: FSHGIDISNKEBRP-UHFFFAOYSA-N
Comment: Energy0
Num peaks: 6
99.05528926 1.109848273
125.0709393 1.985200394
136.0393049 8.483062787
152.0818384 2.253534634
153.0658539 43.08744488
170.092403 31.25157026

Name: +ve in-silico MS/MS by CFM-ID for FSHGIDISNKEBRP-UHFFFAOYSA-N
ID: FSHGIDISNKEBRP-UHFFFAOYSA-N
Comment: Energy1
Num peaks: 14
72.04439023 1.79949775
82.02874017 1.527154205
108.0443902 3.914783486
110.0236548 3.005791718
110.0600403 3.536144391
111.0552893 3.204163449
112.0393049 2.119558957
125.0709393 7.801602851
127.0502039 1.808984388
127.0865894 9.506710078
136.0393049 13.06656081
152.0818384 1.662237131
153.0658539 23.44379965
170.092403 4.06301917

Name: +ve in-silico MS/MS by CFM-ID for FSHGIDISNKEBRP-UHFFFAOYSA-N
ID: FSHGIDISNKEBRP-UHFFFAOYSA-N
Comment: Energy2
Num peaks: 22
40.01817548 1.246762333
42.03382555 2.928900552
44.04947561 1.531281954
50.00252542 1.654558236
52.01817548 4.153934075
54.03382555 22.54574692
56.04947561 3.027395406
68.0130901 2.79034328
70.02874017 1.47383762
80.0130901 4.874153228
81.04472458 1.479383282
82.02874017 7.936021975
83.06037464 1.379430407
84.04439023 3.907524894
96.04439023 1.900813082
97.0396392 5.116578546
99.05528926 3.728147707
108.0443902 3.516773204
110.0600403 1.289050759
124.0393049 1.260114635
125.0709393 1.306696634
136.0393049 1.231147658

Name: +ve in-silico MS/MS by CFM-ID for GKQRUJVGNCDLEE-UHFFFAOYSA-N
ID: GKQRUJVGNCDLEE-UHFFFAOYSA-N
Comment: Energy0
Num peaks: 6
63.02292652 2.081595698
92.04947561 1.586018503
106.0651257 3.156349557
130.0651257 0.7709806045
153.0698767 30.53723446
170.0964258 54.04179812

Name: +ve in-silico MS/MS by CFM-ID for GKQRUJVGNCDLEE-UHFFFAOYSA-N
ID: GKQRUJVGNCDLEE-UHFFFAOYSA-N
Comment: Energy1
Num peaks: 9
39.02292652 3.201209802
51.02292652 3.54292966
63.02292652 3.311071785
75.02292652 2.856178802
79.05422664 2.627174181
106.0651257 18.35659954
130.0651257 3.141940215
153.0698767 19.13358511
170.0964258 24.77169262

Name: +ve in-silico MS/MS by CFM-ID for GKQRUJVGNCDLEE-UHFFFAOYSA-N
ID: GKQRUJVGNCDLEE-UHFFFAOYSA-N
Comment: Energy2
Num peaks: 19
39.02292652 6.866235312
49.00727645 6.124686857
50.00252542 1.849343262
51.02292652 10.00119998
52.01817548 1.999185483
63.02292652 12.45463591
65.03857658 1.857425128
73.00727645 1.629528374
75.02292652 2.055521789
79.05422664 5.768629522
90.03382555 1.676346314
101.0385766 5.093850571
103.0542266 1.885558459
104.0494756 4.692135319
106.0651257 8.198027046
125.0385766 1.839528034
128.0494756 2.565688658
130.0651257 2.233553474
153.0698767 2.573392895

Name: +ve in-silico MS/MS by CFM-ID for NBDSPFLUFKHKAB-UHFFFAOYSA-N
ID: NBDSPFLUFKHKAB-UHFFFAOYSA-N
Comment: Energy0
Num peaks: 6
166.0651257 0.3010771825
168.0807757 0.5251582321
170.0600403 0.1646817671
193.0647913 1.301555107
194.0600403 0.4337433813
210.0913404 96.32417275

Name: +ve in-silico MS/MS by CFM-ID for NBDSPFLUFKHKAB-UHFFFAOYSA-N
ID: NBDSPFLUFKHKAB-UHFFFAOYSA-N
Comment: Energy1
Num peaks: 6
168.0807757 2.546677173
180.0807757 2.999060521
182.0964258 3.654039113
184.0756904 1.87492103
193.0647913 7.509069648
210.0913404 72.56431453

Name: +ve in-silico MS/MS by CFM-ID for NBDSPFLUFKHKAB-UHFFFAOYSA-N
ID: NBDSPFLUFKHKAB-UHFFFAOYSA-N
Comment: Energy2
Num peaks: 24
49.00727645 3.49003417
51.02292652 1.565182004
75.02292652 3.797763494
77.03857658 3.738936763
91.05422664 1.55839176
101.0385766 3.692725771
105.0334912 1.872629956
117.0334912 1.977998814
139.0542266 2.132872043
141.0698767 1.497122974
151.0542266 2.48637149
156.0807757 1.948824626
163.0542266 2.127958441
165.0698767 4.799760199
166.0651257 6.162073282
168.0807757 3.681998274
178.0651257 4.587703764
180.0807757 2.619099303
182.0600403 1.521835308
182.0964258 5.996388922
184.0756904 1.920769122
193.0647913 6.651993629
194.0600403 7.038970644
210.0913404 3.37997106

Name: +ve in-silico MS/MS by CFM-ID for YEQHGSSGPUUTBE-UHFFFAOYSA-N
ID: YEQHGSSGPUUTBE-UHFFFAOYSA-N
Comment: Energy0
Num peaks: 6
25.00727645 0.6336692583
79.05422664 1.53754342
132.0443902 3.424555611
184.0756904 0.4464669561
192.0807757 0.2650128627
210.0913404 90.86554001

Name: +ve in-silico MS/MS by CFM-ID for YEQHGSSGPUUTBE-UHFFFAOYSA-N
ID: YEQHGSSGPUUTBE-UHFFFAOYSA-N
Comment: Energy1
Num peaks: 6
25.00727645 5.07027906
79.05422664 1.958857753
132.0443902 9.731160605
182.0600403 1.996439733
192.0807757 5.555585833
210.0913404 64.27902011

Name: +ve in-silico MS/MS by CFM-ID for YEQHGSSGPUUTBE-UHFFFAOYSA-N
ID: YEQHGSSGPUUTBE-UHFFFAOYSA-N
Comment: Energy2
Num peaks: 18
25.00727645 5.209517135
39.02292652 1.814425561
49.00727645 6.88972615
51.02292652 6.452680836
56.0130901 1.957245666
63.02292652 4.498434772
79.05422664 3.521646103
91.05422664 1.693898636
101.0385766 4.48021457
127.0542266 7.554916492
132.0443902 11.39998438
139.0542266 2.434197137
141.0698767 2.35055168
155.0855268 2.704448374
184.0756904 4.847786797
192.0807757 6.765091325
194.0600403 1.7222218
210.0913404 4.111451567

Name: +ve in-silico MS/MS by CFM-ID for BRMWTNUJHUMWMS-UHFFFAOYSA-N
ID: BRMWTNUJHUMWMS-UHFFFAOYSA-N
Comment: Energy0
Num peaks: 6
107.0603746 3.916778484
124.0869237 36.57289891
135.0552893 4.072054905
152.0818384 5.517325385
153.0658539 8.812541463
170.092403 27.99946472

Name: +ve in-silico MS/MS by CFM-ID for BRMWTNUJHUMWMS-UHFFFAOYSA-N
ID: BRMWTNUJHUMWMS-UHFFFAOYSA-N
Comment: Energy1
Num peaks: 6
95.06037464 8.766662099
97.07602471 4.661544847
107.0603746 19.54985176
124.0869237 42.5433037
153.0658539 2.015374481
170.092403 3.825513388

Name: +ve in-silico MS/MS by CFM-ID for BRMWTNUJHUMWMS-UHFFFAOYSA-N
ID: BRMWTNUJHUMWMS-UHFFFAOYSA-N
Comment: Energy2
Num peaks: 20
15.02292652 1.541391406
28.01817548 2.00385476
39.02292652 3.553943948
40.01817548 2.086019703
42.03382555 6.494236131
52.01817548 7.345818835
53.01342445 1.490304208
54.03382555 2.938737751
64.01817548 1.895436725
66.03382555 1.352672733
68.04947561 6.265246721
70.06512568 1.327453781
79.02907452 2.302212218
81.04472458 12.16252208
83.06037464 1.660279935
95.06037464 15.45723536
97.07602471 2.700904572
107.0603746 3.490157707
108.0556236 1.691822942
124.0869237 3.021183639

Name: +ve in-silico MS/MS by CFM-ID for BXRMEWOQUXOLDH-UHFFFAOYSA-N
ID: BXRMEWOQUXOLDH-UHFFFAOYSA-N
Comment: Energy0
Num peaks: 6
81.04472458 2.630406767
110.0712737 6.471617225
121.0396392 2.203262783
138.0661883 14.83505635
153.0658539 17.61826985
170.092403 40.14221171

Name: +ve in-silico MS/MS by CFM-ID for BXRMEWOQUXOLDH-UHFFFAOYSA-N
ID: BXRMEWOQUXOLDH-UHFFFAOYSA-N
Comment: Energy1
Num peaks: 10
54.03382555 1.685497898
81.04472458 10.73133072
83.06037464 6.102051634
93.04472458 11.91661455
110.0712737 27.54855696
126.0549549 3.316183515
138.0661883 5.339999397
143.081504 2.82541838
153.0658539 4.00189159
170.092403 8.194091369

Name: +ve in-silico MS/MS by CFM-ID for BXRMEWOQUXOLDH-UHFFFAOYSA-N
ID: BXRMEWOQUXOLDH-UHFFFAOYSA-N
Comment: Energy2
Num peaks: 23
28.01817548 2.387387288
39.02292652 3.37590202
40.01817548 7.293909113
42.03382555 2.587520807
44.04947561 0.8294058732
52.01817548 5.548076912
54.03382555 8.144530986
56.04947561 1.120490093
58.02874017 1.408461906
59.01275576 0.9954262483
64.01817548 1.545799529
66.03382555 2.187898598
68.04947561 2.690804051
69.04472458 2.188097954
79.02907452 2.755029024
81.04472458 17.64540822
83.06037464 3.527663175
93.04472458 3.703825869
95.06037464 2.953711928
108.0556236 1.028739037
110.0712737 4.506094753
122.0712737 0.8638367697
126.0549549 0.9054271752

Name: +ve in-silico MS/MS by CFM-ID for KPXZHGSVPBCQDU-UHFFFAOYSA-N
ID: KPXZHGSVPBCQDU-UHFFFAOYSA-N
Comment: Energy0
Num peaks: 6
124.0869237 2.739644594
134.0712737 3.2694089
135.0552893 11.02804857
152.0818384 22.05284256
153.0658539 20.62782071
170.092403 30.41446956

Name: +ve in-silico MS/MS by CFM-ID for KPXZHGSVPBCQDU-UHFFFAOYSA-N
ID: KPXZHGSVPBCQDU-UHFFFAOYSA-N
Comment: Energy1
Num peaks: 10
81.04472458 3.910965074
107.0603746 7.41427267
110.0712737 17.77575779
112.0393049 2.471863686
124.0869237 4.015136282
134.0712737 3.395445294
135.0552893 8.827219316
152.0818384 11.4123829
153.0658539 13.47346256
170.092403 9.036053251

Name: +ve in-silico MS/MS by CFM-ID for KPXZHGSVPBCQDU-UHFFFAOYSA-N
ID: KPXZHGSVPBCQDU-UHFFFAOYSA-N
Comment: Energy2
Num peaks: 31
15.02292652 2.139053187
41.00219107 4.097838779
42.03382555 3.495783644
43.01784114 1.848845292
52.01817548 1.880169528
56.04947561 1.13011925
59.01275576 5.084048788
61.02840582 1.249104187
67.02907452 1.554604727
68.04947561 1.257402455
71.01275576 1.127479326
81.04472458 10.74343268
83.06037464 3.670461875
84.04439023 1.256186107
85.02840582 1.23627943
85.07602471 1.130554007
95.06037464 2.22967682
100.0393049 2.532494215
105.0447246 1.626421488
107.0603746 11.93915935
108.0556236 0.9469331064
109.0760247 2.390814691
110.0236548 2.148964653
111.0552893 1.520355614
112.0393049 3.52583362
124.0393049 1.265347375
124.0869237 1.437986023
126.0549549 1.290244372
127.0502039 1.087548603
135.0552893 1.076868629
153.0658539 1.088424449

Name: +ve in-silico MS/MS by CFM-ID for OTIZHBRWDXPZIF-UHFFFAOYSA-N
ID: OTIZHBRWDXPZIF-UHFFFAOYSA-N
Comment: Energy0
Num peaks: 7
67.05422664 3.431080766
113.0597059 5.469869751
115.0309044 2.810187882
115.075356 3.547111933
129.0465544 13.76247353
157.041469 13.20704688
175.0520337 40.51602491

Name: +ve in-silico MS/MS by CFM-ID for OTIZHBRWDXPZIF-UHFFFAOYSA-N
ID: OTIZHBRWDXPZIF-UHFFFAOYSA-N
Comment: Energy1
Num peaks: 14
59.01275576 2.292787138
60.98395416 3.39185597
72.98395416 2.895460019
74.99960423 1.860198693
93.06987671 3.536681701
113.0152543 1.927192321
115.0309044 1.58925484
125.0597059 1.469735681
127.0309044 2.665511486
129.0465544 24.45792243
131.0622045 4.485116981
139.0309044 1.81085267
157.041469 14.26076965
175.0520337 14.08636969

Name: +ve in-silico MS/MS by CFM-ID for OTIZHBRWDXPZIF-UHFFFAOYSA-N
ID: OTIZHBRWDXPZIF-UHFFFAOYSA-N
Comment: Energy2
Num peaks: 11
55.05422664 5.574969002
67.05422664 44.70145794
69.06987671 8.88519257
72.98395416 6.921378822
93.06987671 3.176020483
95.04914126 2.123187507
97.06479133 2.484384368
113.0152543 1.670498671
113.0597059 1.842566085
115.0309044 1.263705624
129.0465544 1.632046422

Name: +ve in-silico MS/MS by CFM-ID for DEDGZMAJXPZJJH-UHFFFAOYSA-N
ID: DEDGZMAJXPZJJH-UHFFFAOYSA-N
Comment: Energy0
Num peaks: 6
154.0651257 0.2115311955
179.0491413 0.2627989693
181.0647913 0.5197418978
183.0804414 0.9317596053
193.0647913 35.02233852
210.0913404 61.55067539

Name: +ve in-silico MS/MS by CFM-ID for DEDGZMAJXPZJJH-UHFFFAOYSA-N
ID: DEDGZMAJXPZJJH-UHFFFAOYSA-N
Comment: Energy1
Num peaks: 6
67.01784114 1.605057722
154.0651257 1.618331493
168.0807757 1.61344205
183.0804414 3.06036675
193.0647913 36.7657615
210.0913404 47.25432764

Name: +ve in-silico MS/MS by CFM-ID for DEDGZMAJXPZJJH-UHFFFAOYSA-N
ID: DEDGZMAJXPZJJH-UHFFFAOYSA-N
Comment: Energy2
Num peaks: 13
49.00727645 3.564171835
67.01784114 2.102074458
115.0542266 3.005841683
127.0542266 8.955045278
141.0698767 5.14914003
154.0651257 3.573913458
155.0491413 2.153385708
165.0334912 3.218480968
167.0491413 9.453972354
179.0491413 4.565461112
181.0647913 4.461268935
183.0804414 4.461516938
193.0647913 27.03484301

Name: +ve in-silico MS/MS by CFM-ID for RXOMFIZRRHEWGH-UHFFFAOYSA-N
ID: RXOMFIZRRHEWGH-UHFFFAOYSA-N
Comment: Energy0
Num peaks: 6
112.0505382 4.774342744
124.0505382 1.034767642
126.0661883 0.6117329945
152.0818384 35.58464949
153.0658539 2.304960952
170.092403 49.1116858

Name: +ve in-silico MS/MS by CFM-ID for RXOMFIZRRHEWGH-UHFFFAOYSA-N
ID: RXOMFIZRRHEWGH-UHFFFAOYSA-N
Comment: Energy1
Num peaks: 11
41.03857658 2.006024176
42.03382555 1.67206432
69.04472458 3.789275001
95.02398914 1.812198933
112.0505382 26.44452536
124.0505382 3.095070339
125.0709393 1.957051313
135.0552893 1.706914061
142.0974884 1.891387103
152.0818384 27.10949904
170.092403 8.878507632

Name: +ve in-silico MS/MS by CFM-ID for RXOMFIZRRHEWGH-UHFFFAOYSA-N
ID: RXOMFIZRRHEWGH-UHFFFAOYSA-N
Comment: Energy2
Num peaks: 15
40.01817548 3.860314013
41.03857658 2.388769066
42.03382555 4.033030552
44.0130901 4.983716631
52.01817548 3.212597248
54.03382555 1.682265597
59.04914126 1.791602469
65.01342445 1.757017053
67.02907452 3.949348931
69.04472458 9.60194275
70.02874017 2.554599716
83.02398914 1.769571488
84.05562361 2.184675691
95.02398914 13.72054031
112.0505382 23.1516138

Name: +ve in-silico MS/MS by CFM-ID for RRBCNZMRUWFFOC-UHFFFAOYSA-N
ID: RRBCNZMRUWFFOC-UHFFFAOYSA-N
Comment: Energy0
Num peaks: 6
59.04914126 0.9088508588
83.02398914 1.126178668
95.02398914 1.613529661
112.0505382 84.41937771
152.0818384 1.198238207
170.092403 5.275411769

Name: +ve in-silico MS/MS by CFM-ID for RRBCNZMRUWFFOC-UHFFFAOYSA-N
ID: RRBCNZMRUWFFOC-UHFFFAOYSA-N
Comment: Energy1
Num peaks: 6
42.03382555 1.794004044
67.02907452 2.653139695
69.04472458 6.363619424
84.05562361 3.825679732
95.02398914 3.029534403
112.0505382 68.73477307

Name: +ve in-silico MS/MS by CFM-ID for RRBCNZMRUWFFOC-UHFFFAOYSA-N
ID: RRBCNZMRUWFFOC-UHFFFAOYSA-N
Comment: Energy2
Num peaks: 9
44.0130901 8.825592019
52.01817548 4.152080407
67.02907452 5.654789891
69.04472458 12.45227364
70.02874017 3.7547313
82.03997355 2.994146119
84.05562361 3.926562168
95.02398914 25.45566666
112.0505382 14.30818596

Name: +ve in-silico MS/MS by CFM-ID for ULYSNVMFIAMUME-UHFFFAOYSA-N
ID: ULYSNVMFIAMUME-UHFFFAOYSA-N
Comment: Energy0
Num peaks: 6
43.05422664 2.891072594
58.02874017 3.342550355
128.0454529 10.14225519
142.0974884 1.407718332
152.0818384 3.235764047
170.092403 63.84329427

Name: +ve in-silico MS/MS by CFM-ID for ULYSNVMFIAMUME-UHFFFAOYSA-N
ID: ULYSNVMFIAMUME-UHFFFAOYSA-N
Comment: Energy1
Num peaks: 19
41.00219107 1.319146076
43.05422664 6.333441652
56.0130901 1.458213145
58.02874017 10.21177788
58.06512568 1.980935963
84.00800472 2.247159069
85.07602471 3.383600621
86.02365479 2.437176784
100.0505382 1.845670068
111.0189038 2.561127436
125.0709393 1.769710981
128.0454529 18.91427029
140.0454529 3.599156848
141.0658539 2.137626295
142.0611029 1.201591505
142.0974884 3.240351464
152.0818384 2.586042823
153.0658539 2.071523504
170.092403 11.60103747

Name: +ve in-silico MS/MS by CFM-ID for ULYSNVMFIAMUME-UHFFFAOYSA-N
ID: ULYSNVMFIAMUME-UHFFFAOYSA-N
Comment: Energy2
Num peaks: 15
28.01817548 1.130440993
41.03857658 3.837155206
43.02907452 3.875632654
43.05422664 16.68507364
58.02874017 2.210775559
58.06512568 1.797038318
83.06037464 2.547354663
85.07602471 8.949058426
86.03488817 2.325957378
96.0192381 10.27271561
98.03488817 15.00433346
100.0505382 7.601276894
111.0189038 1.170882729
112.0505382 1.436425352
128.0454529 1.206891596

Name: +ve in-silico MS/MS by CFM-ID for PTENBJLCWASKEG-UHFFFAOYSA-N
ID: PTENBJLCWASKEG-UHFFFAOYSA-N
Comment: Energy0
Num peaks: 6
43.05422664 2.780129379
128.0454529 10.75147562
142.0974884 1.125073924
152.0818384 10.18514855
153.0658539 2.46359152
170.092403 63.34055502

Name: +ve in-silico MS/MS by CFM-ID for PTENBJLCWASKEG-UHFFFAOYSA-N
ID: PTENBJLCWASKEG-UHFFFAOYSA-N
Comment: Energy1
Num peaks: 11
43.05422664 5.720617407
83.02398914 3.456461512
85.0396392 4.26242587
111.0189038 1.926256067
125.0709393 1.667478655
127.0865894 1.701948715
128.0454529 30.69635469
140.0454529 4.708705198
152.0818384 7.792448307
153.0658539 2.718836034
170.092403 15.78911214

Name: +ve in-silico MS/MS by CFM-ID for PTENBJLCWASKEG-UHFFFAOYSA-N
ID: PTENBJLCWASKEG-UHFFFAOYSA-N
Comment: Energy2
Num peaks: 18
40.01817548 3.325693862
41.03857658 2.819626332
42.03382555 1.165879192
43.02907452 2.533593254
43.05422664 13.70435385
44.0130901 1.80038451
57.04472458 3.276803127
68.0130901 2.768161651
69.00833907 5.115857404
83.02398914 5.855265871
85.0396392 7.727806267
86.03488817 4.241686301
100.0505382 5.62159028
111.0189038 5.885292921
112.0141527 3.651271966
112.0505382 1.305242069
124.0505382 1.057759412
128.0454529 8.297314693

Name: +ve in-silico MS/MS by CFM-ID for YDXJOPSANMXBPP-UHFFFAOYSA-N
ID: YDXJOPSANMXBPP-UHFFFAOYSA-N
Comment: Energy0
Num peaks: 6
43.05422664 3.179172954
128.0454529 12.10615222
142.0974884 0.891204218
152.0818384 1.283212774
153.0658539 1.106815136
170.092403 75.62520558

Name: +ve in-silico MS/MS by CFM-ID for YDXJOPSANMXBPP-UHFFFAOYSA-N
ID: YDXJOPSANMXBPP-UHFFFAOYSA-N
Comment: Energy1
Num peaks: 10
43.05422664 6.789053346
58.02874017 4.986226417
58.06512568 2.653175947
110.0348882 1.784186393
111.0189038 4.455003694
128.0454529 33.22938957
140.0454529 4.966035106
142.0611029 1.705387303
153.0658539 2.886946261
170.092403 17.93775435

Name: +ve in-silico MS/MS by CFM-ID for YDXJOPSANMXBPP-UHFFFAOYSA-N
ID: YDXJOPSANMXBPP-UHFFFAOYSA-N
Comment: Energy2
Num peaks: 10
41.03857658 2.996109671
43.02907452 9.367961325
43.05422664 16.55237301
85.0396392 2.329191444
86.02365479 2.551389748
86.03488817 4.571725261
110.0348882 10.34199383
111.0189038 9.323088736
126.0298028 3.497122902
128.0454529 19.84969676

Name: +ve in-silico MS/MS by CFM-ID for KNZNOFLLWZBQPK-UHFFFAOYSA-N
ID: KNZNOFLLWZBQPK-UHFFFAOYSA-N
Comment: Energy0
Num peaks: 6
83.02398914 0.9918773538
95.02398914 1.399713019
112.0505382 76.53425848
116.0818384 0.8911178266
124.0505382 4.272843959
170.092403 9.45386386

Name: +ve in-silico MS/MS by CFM-ID for KNZNOFLLWZBQPK-UHFFFAOYSA-N
ID: KNZNOFLLWZBQPK-UHFFFAOYSA-N
Comment: Energy1
Num peaks: 6
67.02907452 2.702210452
69.04472458 6.641288085
84.05562361 3.257424944
95.02398914 3.312609632
112.0505382 61.65456393
124.0505382 7.558675648

Name: +ve in-silico MS/MS by CFM-ID for KNZNOFLLWZBQPK-UHFFFAOYSA-N
ID: KNZNOFLLWZBQPK-UHFFFAOYSA-N
Comment: Energy2
Num peaks: 12
40.01817548 2.855901901
42.03382555 3.034247611
44.0130901 7.938737856
52.01817548 3.780360286
67.02907452 5.163535031
69.04472458 12.20532021
70.02874017 3.393927615
82.03997355 2.479769593
83.02398914 2.588635607
84.05562361 4.152245313
95.02398914 21.29399826
112.0505382 13.33337616

Name: +ve in-silico MS/MS by CFM-ID for YQULCRFNJOFAHK-UHFFFAOYSA-N
ID: YQULCRFNJOFAHK-UHFFFAOYSA-N
Comment: Energy0
Num peaks: 6
74.0964258 14.15841478
90.99451885 9.462389849
146.036718 1.334015666
148.0523681 1.801704478
174.0680181 4.090874846
192.0785828 58.12874037

Name: +ve in-silico MS/MS by CFM-ID for YQULCRFNJOFAHK-UHFFFAOYSA-N
ID: YQULCRFNJOFAHK-UHFFFAOYSA-N
Comment: Energy1
Num peaks: 6
44.04947561 11.74787364
46.06512568 3.460447276
72.08077574 4.330792643
74.0964258 41.02460434
118.9894335 3.193338065
192.0785828 17.85420108

Name: +ve in-silico MS/MS by CFM-ID for YQULCRFNJOFAHK-UHFFFAOYSA-N
ID: YQULCRFNJOFAHK-UHFFFAOYSA-N
Comment: Energy2
Num peaks: 10
15.02292652 7.196374524
29.03857658 3.355023112
44.04947561 15.47342343
72.08077574 2.960278715
72.98395416 19.53007445
74.0964258 4.1782322
74.96321872 3.976644648
74.99960423 5.028253395
77.01525429 4.752154101
90.99451885 15.83658515

Name: +ve in-silico MS/MS by CFM-ID for JXRHDPPYXAWPOT-UHFFFAOYSA-N
ID: JXRHDPPYXAWPOT-UHFFFAOYSA-N
Comment: Energy0
Num peaks: 6
83.06037464 5.24391089
88.03930485 5.263626259
95.06037464 8.924309038
124.0869237 24.81520116
152.0818384 5.96120518
170.092403 31.42345872

Name: +ve in-silico MS/MS by CFM-ID for JXRHDPPYXAWPOT-UHFFFAOYSA-N
ID: JXRHDPPYXAWPOT-UHFFFAOYSA-N
Comment: Energy1
Num peaks: 11
39.02292652 6.889723808
41.03857658 2.105740255
42.03382555 4.080653081
52.01817548 2.900904727
54.03382555 37.78566043
56.04947561 8.511976784
58.06512568 3.241381993
68.04947561 1.412722098
88.03930485 3.557668798
97.07602471 3.503940556
124.0869237 6.652150757

Name: +ve in-silico MS/MS by CFM-ID for JXRHDPPYXAWPOT-UHFFFAOYSA-N
ID: JXRHDPPYXAWPOT-UHFFFAOYSA-N
Comment: Energy2
Num peaks: 11
41.03857658 2.787049885
42.03382555 28.1591421
44.04947561 3.525001519
52.01817548 4.299927145
54.03382555 8.693013371
66.03382555 7.294038069
68.04947561 7.606430684
81.04472458 3.701953391
83.06037464 4.839245346
88.03930485 3.946298443
95.06037464 6.213207885

Name: +ve in-silico MS/MS by CFM-ID for OXOJJSXTPCFWTR-UHFFFAOYSA-N
ID: OXOJJSXTPCFWTR-UHFFFAOYSA-N
Comment: Energy0
Num peaks: 6
83.06037464 5.217287388
88.03930485 5.208465156
95.06037464 8.769697321
124.0869237 24.70322268
152.0818384 5.939462897
170.092403 31.30263479

Name: +ve in-silico MS/MS by CFM-ID for OXOJJSXTPCFWTR-UHFFFAOYSA-N
ID: OXOJJSXTPCFWTR-UHFFFAOYSA-N
Comment: Energy1
Num peaks: 14
42.03382555 9.839546694
44.04947561 2.018625588
56.04947561 3.636265025
71.01275576 2.16589641
83.06037464 5.236105086
88.03930485 6.13668958
95.06037464 4.972064083
107.0603746 4.992489573
108.0556236 6.173712864
124.0869237 22.98137836
126.1025738 3.003150539
153.0658539 3.485926124
154.0611029 2.192575749
170.092403 3.466903925

Name: +ve in-silico MS/MS by CFM-ID for OXOJJSXTPCFWTR-UHFFFAOYSA-N
ID: OXOJJSXTPCFWTR-UHFFFAOYSA-N
Comment: Energy2
Num peaks: 11
40.01817548 2.729634558
42.03382555 30.39817618
44.04947561 5.64581753
49.00727645 3.642301878
51.02292652 3.246298324
53.03857658 9.401219072
66.03382555 4.938726264
81.04472458 4.972600112
83.06037464 5.656043318
88.03930485 3.499505952
95.06037464 7.50857454

Name: +ve in-silico MS/MS by CFM-ID for CBKIBRUHOBWZGS-UHFFFAOYSA-N
ID: CBKIBRUHOBWZGS-UHFFFAOYSA-N
Comment: Energy0
Num peaks: 6
81.04472458 9.255553072
102.0549549 6.640644798
110.0712737 11.90338762
138.0661883 14.61262214
153.0658539 5.384578899
170.092403 33.74727028

Name: +ve in-silico MS/MS by CFM-ID for CBKIBRUHOBWZGS-UHFFFAOYSA-N
ID: CBKIBRUHOBWZGS-UHFFFAOYSA-N
Comment: Energy1
Num peaks: 12
40.01817548 30.98606099
42.03382555 12.17330967
44.04947561 2.577837043
54.03382555 4.076454958
83.06037464 4.951451763
85.02840582 1.982878836
88.03930485 1.959562232
102.0549549 6.476022878
110.0712737 6.874483914
143.081504 2.702095039
153.0658539 2.477470018
170.092403 2.867059005

Name: +ve in-silico MS/MS by CFM-ID for CBKIBRUHOBWZGS-UHFFFAOYSA-N
ID: CBKIBRUHOBWZGS-UHFFFAOYSA-N
Comment: Energy2
Num peaks: 8
39.02292652 8.763933064
40.01817548 8.226540576
42.03382555 29.47660668
52.01817548 6.476218071
54.03382555 6.05155818
69.04472458 8.527254993
81.04472458 10.96736643
102.0549549 2.53883363

Name: +ve in-silico MS/MS by CFM-ID for OXMCBIGXXMWJOM-UHFFFAOYSA-N
ID: OXMCBIGXXMWJOM-UHFFFAOYSA-N
Comment: Energy0
Num peaks: 7
69.04472458 5.50448015
81.04472458 7.292433015
102.0549549 6.921761671
124.0869237 10.56101753
139.0502039 7.869222572
152.0818384 6.737753945
170.092403 37.25484455

Name: +ve in-silico MS/MS by CFM-ID for OXMCBIGXXMWJOM-UHFFFAOYSA-N
ID: OXMCBIGXXMWJOM-UHFFFAOYSA-N
Comment: Energy1
Num peaks: 14
40.01817548 32.26884906
42.03382555 8.122243734
44.04947561 1.888406009
54.03382555 7.378562316
56.04947561 3.713793307
81.04472458 2.215067722
93.04472458 1.834010005
97.07602471 2.079009143
102.0549549 6.467514023
112.0393049 2.527016579
124.0869237 2.617986851
139.0502039 3.69161408
143.081504 2.854462773
170.092403 2.678021646

Name: +ve in-silico MS/MS by CFM-ID for OXMCBIGXXMWJOM-UHFFFAOYSA-N
ID: OXMCBIGXXMWJOM-UHFFFAOYSA-N
Comment: Energy2
Num peaks: 10
39.02292652 6.824864735
40.01817548 5.740777497
42.03382555 2.623171229
52.01817548 6.533856708
54.03382555 5.778007236
56.04947561 32.77702746
58.06512568 3.901880871
69.04472458 6.953648486
81.04472458 6.839557481
102.0549549 3.122635477

Name: +ve in-silico MS/MS by CFM-ID for ACDBQLSSIVJCML-UHFFFAOYSA-N
ID: ACDBQLSSIVJCML-UHFFFAOYSA-N
Comment: Energy0
Num peaks: 6
57.0334912 3.58923883
136.0505382 15.91266706
148.0505382 1.064204868
162.0661883 1.868335564
174.0661883 17.90704686
192.076753 55.72284427

Name: +ve in-silico MS/MS by CFM-ID for ACDBQLSSIVJCML-UHFFFAOYSA-N
ID: ACDBQLSSIVJCML-UHFFFAOYSA-N
Comment: Energy1
Num peaks: 8
39.02292652 3.300209627
57.0334912 10.94684939
95.06037464 10.68178123
136.0505382 13.71996032
162.0661883 3.618450846
164.0818384 8.220436277
174.0661883 13.03199691
192.076753 17.49154766

Name: +ve in-silico MS/MS by CFM-ID for ACDBQLSSIVJCML-UHFFFAOYSA-N
ID: ACDBQLSSIVJCML-UHFFFAOYSA-N
Comment: Energy2
Num peaks: 19
15.02292652 1.308882585
27.02292652 3.466103165
29.03857658 2.581678368
39.02292652 14.97901773
41.03857658 1.074618706
49.00727645 1.947655507
51.02292652 2.489242846
53.03857658 2.30121857
55.01784114 2.111045562
57.0334912 12.2417019
78.03382555 1.940346714
80.04947561 6.750354469
95.06037464 7.210037407
108.0443902 4.205787924
120.0192381 4.484472126
121.0396392 2.160761981
122.0348882 1.101025066
136.0505382 7.145580283
148.0505382 1.181588493

Name: +ve in-silico MS/MS by CFM-ID for QIXGUCWVXKEQTA-UHFFFAOYSA-N
ID: QIXGUCWVXKEQTA-UHFFFAOYSA-N
Comment: Energy0
Num peaks: 8
59.06037464 2.051506271
73.02840582 3.760900441
105.0658539 1.702023004
106.0287402 20.15506347
138.0661883 2.491555529
164.0818384 23.86259014
192.076753 4.505563151
210.0873177 23.05049748

Name: +ve in-silico MS/MS by CFM-ID for QIXGUCWVXKEQTA-UHFFFAOYSA-N
ID: QIXGUCWVXKEQTA-UHFFFAOYSA-N
Comment: Energy1
Num peaks: 15
27.02292652 2.613155268
42.03382555 2.708666117
55.01784114 1.472299054
73.02840582 3.102287801
88.03930485 1.456906506
106.0287402 26.818182
136.0505382 1.08948677
137.0709393 0.971159127
138.0661883 10.37712224
146.0712737 1.176229609
148.0869237 1.053969719
164.0818384 18.77492896
166.0974884 1.838909363
192.076753 2.432547312
210.0873177 4.14848483

Name: +ve in-silico MS/MS by CFM-ID for QIXGUCWVXKEQTA-UHFFFAOYSA-N
ID: QIXGUCWVXKEQTA-UHFFFAOYSA-N
Comment: Energy2
Num peaks: 14
27.02292652 2.833948016
40.01817548 1.806460329
42.03382555 3.46453772
52.01817548 6.114686485
57.04472458 2.634813709
59.06037464 1.943066014
64.01817548 2.669183198
65.00219107 1.346062885
79.01784114 9.392931445
80.0130901 2.082648224
80.04947561 1.766129704
89.00219107 6.497677723
106.0287402 36.26569307
108.0443902 2.121127997

Name: +ve in-silico MS/MS by CFM-ID for AMBMEFHEHORCTI-UHFFFAOYSA-N
ID: AMBMEFHEHORCTI-UHFFFAOYSA-N
Comment: Energy0
Num peaks: 13
57.04472458 1.892851423
73.02840582 2.519437134
80.04947561 2.151222718
103.0502039 1.564905583
106.0287402 1.236899433
108.0443902 17.88433432
123.0552893 1.282762592
138.0661883 2.840955734
164.0818384 21.1643368
181.0607686 1.776768167
192.076753 4.039329745
193.0607686 1.411747466
210.0873177 20.48971346

Name: +ve in-silico MS/MS by CFM-ID for AMBMEFHEHORCTI-UHFFFAOYSA-N
ID: AMBMEFHEHORCTI-UHFFFAOYSA-N
Comment: Energy1
Num peaks: 23
27.02292652 2.315237624
40.01817548 2.64808473
42.03382555 2.080464952
54.03382555 1.437459981
68.99710569 3.08455093
71.01275576 1.551594751
73.02840582 0.8308032531
80.04947561 3.345753497
86.02365479 1.297109015
106.0287402 1.19396249
108.0443902 22.13977695
123.0552893 1.980052795
134.0348882 1.387320561
135.0552893 1.190349067
138.0661883 6.614087176
140.0818384 2.457124713
146.0712737 0.9778788469
148.0869237 0.9349812191
164.0818384 15.40922152
166.0974884 1.530117541
192.076753 2.045966671
193.0607686 0.8639714962
210.0873177 3.324607143

Name: +ve in-silico MS/MS by CFM-ID for AMBMEFHEHORCTI-UHFFFAOYSA-N
ID: AMBMEFHEHORCTI-UHFFFAOYSA-N
Comment: Energy2
Num peaks: 23
27.02292652 1.071741946
39.02292652 5.844235728
40.01817548 3.899863317
42.03382555 2.27471859
51.02292652 1.951565951
52.01817548 1.67190387
53.03857658 2.150976685
54.03382555 4.280356421
55.02907452 2.10670429
57.04472458 1.311744287
64.01817548 1.630131175
65.00219107 2.354959865
67.01784114 2.659586288
77.99744004 1.30961173
79.01784114 3.84703005
80.0130901 2.495336535
80.04947561 14.6531114
81.0334912 5.459833216
91.01784114 1.673915813
92.04947561 1.659990404
106.0287402 1.724310935
108.0443902 13.44816537
123.0552893 1.376969753

Name: +ve in-silico MS/MS by CFM-ID for SWIXGQJFDCQQDS-UHFFFAOYSA-N
ID: SWIXGQJFDCQQDS-UHFFFAOYSA-N
Comment: Energy0
Num peaks: 13
57.04472458 1.889200113
73.02840582 2.574827304
80.04947561 2.175217128
86.02365479 1.174267357
103.0502039 1.599329575
106.0287402 1.263118394
108.0443902 18.15769349
123.0552893 1.236668794
138.0661883 2.915629451
164.0818384 21.39878972
192.076753 4.117768392
193.0607686 1.433506501
210.0873177 21.12386096

Name: +ve in-silico MS/MS by CFM-ID for SWIXGQJFDCQQDS-UHFFFAOYSA-N
ID: SWIXGQJFDCQQDS-UHFFFAOYSA-N
Comment: Energy1
Num peaks: 21
27.02292652 2.344113239
40.01817548 2.998134882
42.03382555 2.080872532
52.01817548 1.464799661
68.99710569 3.114065477
71.01275576 1.569013414
80.04947561 3.401232572
86.02365479 1.31197276
106.0287402 1.201385986
108.0443902 22.43596239
123.0552893 2.236122565
134.0348882 1.405199972
138.0661883 6.753917098
140.0818384 2.51667911
146.0712737 0.9926417912
148.0869237 0.9428588179
164.0818384 15.67673283
166.0974884 1.547487771
192.076753 2.126475166
193.0607686 0.8633829656
210.0873177 3.380865496

Name: +ve in-silico MS/MS by CFM-ID for SWIXGQJFDCQQDS-UHFFFAOYSA-N
ID: SWIXGQJFDCQQDS-UHFFFAOYSA-N
Comment: Energy2
Num peaks: 20
39.02292652 4.690623841
40.01817548 5.228184247
42.03382555 1.288609321
52.01817548 5.362061164
53.03857658 2.359542242
54.03382555 3.15587345
55.02907452 2.124583544
57.04472458 1.321586738
66.03382555 3.326861835
67.01784114 2.342643736
79.01784114 1.457623427
80.0130901 1.504812331
80.04947561 15.98451806
81.0334912 6.14452482
82.02874017 2.394435624
91.01784114 1.927127761
92.04947561 1.566256126
106.0287402 2.033821494
108.0443902 14.33505581
123.0552893 1.485396371

Name: +ve in-silico MS/MS by CFM-ID for YGANYDJQSKVCEK-UHFFFAOYSA-N
ID: YGANYDJQSKVCEK-UHFFFAOYSA-N
Comment: Energy0
Num peaks: 12
55.01784114 1.155717324
57.04472458 1.766114108
73.02840582 1.968542606
80.04947561 2.111131129
103.0502039 1.408437087
106.0287402 1.194947248
108.0443902 17.70959909
123.0552893 1.134312218
138.0661883 2.993354811
164.0818384 19.87350321
192.076753 10.61595723
210.0873177 18.25768784

Name: +ve in-silico MS/MS by CFM-ID for YGANYDJQSKVCEK-UHFFFAOYSA-N
ID: YGANYDJQSKVCEK-UHFFFAOYSA-N
Comment: Energy1
Num peaks: 22
27.02292652 2.215980849
40.01817548 2.638014263
42.03382555 2.209832571
54.03382555 1.594721368
68.99710569 3.003116072
71.01275576 1.448610584
80.04947561 3.275569549
86.02365479 1.254605136
91.01784114 0.9458593611
106.0287402 1.116141967
108.0443902 21.77438109
123.0552893 2.367188877
134.0348882 1.296553344
138.0661883 6.592280065
140.0818384 2.566002685
146.0712737 0.9272010723
147.0552893 0.8916903834
148.0869237 0.9020210586
164.0818384 15.11447277
166.0974884 1.47261194
192.076753 3.665788297
210.0873177 3.171259966

Name: +ve in-silico MS/MS by CFM-ID for YGANYDJQSKVCEK-UHFFFAOYSA-N
ID: YGANYDJQSKVCEK-UHFFFAOYSA-N
Comment: Energy2
Num peaks: 22
39.02292652 2.793618777
40.01817548 4.894956899
42.03382555 2.487056035
51.02292652 1.189748993
52.01817548 2.201489782
53.03857658 1.199508385
54.03382555 7.21919606
55.02907452 2.084758104
57.04472458 1.312300315
64.01817548 2.284455042
65.00219107 2.224110019
66.03382555 1.312288958
67.01784114 1.516065488
79.01784114 1.787329487
80.0130901 2.254974056
80.04947561 18.10179209
81.0334912 2.822183218
91.01784114 1.487668625
92.04947561 1.553217856
106.0287402 1.912341919
108.0443902 16.26724378
121.0396392 1.15151181

Name: +ve in-silico MS/MS by CFM-ID for ZBKOSEXKEYTXGR-UHFFFAOYSA-N
ID: ZBKOSEXKEYTXGR-UHFFFAOYSA-N
Comment: Energy0
Num peaks: 10
70.06512568 2.271354734
107.0256425 1.969932886
128.070605 1.5720689
130.086255 8.90598801
132.1019051 3.661366453
133.0412926 1.61040838
150.0678417 7.895187963
178.0627563 5.101449391
193.062422 12.3826039
210.0889711 34.6317448

Name: +ve in-silico MS/MS by CFM-ID for ZBKOSEXKEYTXGR-UHFFFAOYSA-N
ID: ZBKOSEXKEYTXGR-UHFFFAOYSA-N
Comment: Energy1
Num peaks: 23
42.03382555 2.474145569
68.04947561 3.750392523
70.06512568 7.396142589
72.08077574 2.900258749
74.0964258 2.202454598
76.97869235 1.20153124
78.99434242 5.245417557
81.00999248 2.302767201
93.00999248 1.836257012
102.0549549 1.922582947
104.070605 1.35883957
107.0256425 6.301545577
109.0412926 2.828173615
130.086255 1.223178714
132.057277 1.504853444
133.0412926 6.571985439
134.0365416 2.767293155
148.0521916 0.8697392073
150.0678417 18.33111074
178.0627563 1.940084926
193.062422 1.278015171
194.0576709 1.019699567
210.0889711 2.77418219

Name: +ve in-silico MS/MS by CFM-ID for ZBKOSEXKEYTXGR-UHFFFAOYSA-N
ID: ZBKOSEXKEYTXGR-UHFFFAOYSA-N
Comment: Energy2
Num peaks: 15
15.02292652 3.662402312
42.03382555 1.697941804
56.04947561 3.185424945
68.04947561 2.545378825
70.06512568 35.98888006
72.08077574 14.28828766
74.0964258 1.4710608
78.99434242 3.064166375
93.00999248 2.1648783
100.0756904 3.181554778
107.0256425 2.581155889
109.0412926 1.391793893
133.0412926 2.049312106
134.0365416 1.389874693
150.0678417 2.261892758

Name: +ve in-silico MS/MS by CFM-ID for SVZBPUUNPASLDB-UHFFFAOYSA-N
ID: SVZBPUUNPASLDB-UHFFFAOYSA-N
Comment: Energy0
Num peaks: 11
15.02292652 1.894931781
84.08077574 4.775337368
86.0964258 2.786814083
130.086255 5.122299603
132.1019051 2.169432913
133.0412926 3.282772632
164.0834918 30.1429537
166.0991418 1.881585039
179.0467719 6.264295698
192.0784064 2.269959501
210.0889711 20.44683493

Name: +ve in-silico MS/MS by CFM-ID for SVZBPUUNPASLDB-UHFFFAOYSA-N
ID: SVZBPUUNPASLDB-UHFFFAOYSA-N
Comment: Energy1
Num peaks: 22
56.04947561 1.756040831
76.97869235 1.311695081
78.99434242 5.712681295
81.00999248 2.513618878
82.06512568 4.667551773
84.08077574 7.653848026
86.0964258 3.607905693
88.11207587 2.858225653
93.00999248 1.812361777
102.0549549 1.357240362
104.070605 1.192467932
107.0256425 5.915313872
109.0412926 2.708894196
130.086255 1.508921314
133.0412926 3.433834626
146.0729271 1.703035544
148.0521916 2.389895696
164.0834918 21.50929507
166.0991418 1.597280788
192.0784064 1.5874686
194.0576709 1.12659566
210.0889711 2.988831163

Name: +ve in-silico MS/MS by CFM-ID for SVZBPUUNPASLDB-UHFFFAOYSA-N
ID: SVZBPUUNPASLDB-UHFFFAOYSA-N
Comment: Energy2
Num peaks: 14
15.02292652 3.449091677
56.04947561 3.090603862
58.06512568 1.578105573
70.06512568 3.46475584
78.99434242 2.70924245
82.06512568 2.767940761
84.08077574 32.4307221
86.0964258 16.35005644
93.00999248 1.895804592
107.0256425 1.677940909
133.0412926 3.884557222
148.0521916 4.066281027
150.0678417 1.443868748
164.0834918 1.655335673

Name: +ve in-silico MS/MS by CFM-ID for GTGSMGQAZPAALP-UHFFFAOYSA-N
ID: GTGSMGQAZPAALP-UHFFFAOYSA-N
Comment: Energy0
Num peaks: 11
45.00833907 1.533731234
47.02398914 3.309206262
87.05528926 1.268793154
122.0236548 5.393315818
146.0600403 1.463143525
162.0549549 1.371998151
164.070605 17.14096763
177.0658539 1.768100006
179.081504 2.506897089
192.076753 12.81074949
210.0873177 32.27087794

Name: +ve in-silico MS/MS by CFM-ID for GTGSMGQAZPAALP-UHFFFAOYSA-N
ID: GTGSMGQAZPAALP-UHFFFAOYSA-N
Comment: Energy1
Num peaks: 25
25.00727645 0.9531050072
29.99744004 1.147156637
39.02292652 1.289224301
41.03857658 2.207434039
45.00833907 0.9497324363
47.02398914 2.755741763
69.0334912 1.91233646
73.0396392 1.810594335
87.05528926 0.8266666579
94.02874017 2.350400547
96.04439023 1.041309053
106.0287402 0.8851029726
122.0236548 20.58710374
124.0393049 1.737611825
134.0600403 1.200838049
136.0756904 2.429319578
144.0443902 0.8322406813
146.0600403 4.539397852
148.0756904 1.152847366
162.0549549 3.849317559
164.070605 15.52971878
166.086255 0.9840467796
174.0661883 1.284257707
192.076753 5.09405945
210.0873177 2.938908653

Name: +ve in-silico MS/MS by CFM-ID for GTGSMGQAZPAALP-UHFFFAOYSA-N
ID: GTGSMGQAZPAALP-UHFFFAOYSA-N
Comment: Energy2
Num peaks: 31
29.99744004 1.314366069
39.02292652 3.433328925
41.03857658 4.278365529
42.03382555 0.9445929695
43.05422664 3.810727419
45.00833907 3.278812073
47.02398914 2.127504547
56.04947561 1.214491007
58.06512568 0.8374201965
59.02398914 1.915426264
67.01784114 1.400953947
69.00833907 1.006172142
69.0334912 1.008918723
79.01784114 1.494319065
80.0130901 1.595493352
87.05528926 1.032722751
92.0130901 1.66863759
93.0334912 0.9463403599
94.02874017 5.515602968
96.04439023 1.399977372
106.0287402 1.824766629
108.0443902 1.191327448
121.0647913 0.8957968057
122.0236548 16.58100804
122.0600403 1.350550446
124.0393049 0.9717255961
132.0443902 1.037597873
136.0756904 1.49870388
146.0600403 2.189050154
148.0756904 1.986798809
164.070605 1.411559479

Name: +ve in-silico MS/MS by CFM-ID for BNAYIYNJWOWPPJ-UHFFFAOYSA-N
ID: BNAYIYNJWOWPPJ-UHFFFAOYSA-N
Comment: Energy0
Num peaks: 11
45.00833907 1.548119179
47.02398914 3.340068873
87.05528926 1.278667482
122.0236548 5.451160986
146.0600403 1.583485687
162.0549549 1.352905277
164.070605 17.09658169
177.0658539 1.805139983
179.081504 2.507470323
192.076753 11.21287583
210.0873177 33.24776197

Name: +ve in-silico MS/MS by CFM-ID for BNAYIYNJWOWPPJ-UHFFFAOYSA-N
ID: BNAYIYNJWOWPPJ-UHFFFAOYSA-N
Comment: Energy1
Num peaks: 20
25.00727645 1.019709143
29.99744004 1.197628875
39.02292652 1.38113325
41.03857658 2.312246556
45.00833907 0.9828078142
47.02398914 2.852116741
69.0334912 2.021333641
73.0396392 1.899342858
96.04439023 1.105417255
122.0236548 24.56651686
124.0393049 1.962432008
134.0600403 0.9382886533
136.0756904 1.073076932
146.0600403 5.061096643
148.0756904 1.34720913
162.0549549 4.034891671
164.070605 16.67898795
174.0661883 1.583025118
192.076753 4.860652241
210.0873177 3.171921543

Name: +ve in-silico MS/MS by CFM-ID for BNAYIYNJWOWPPJ-UHFFFAOYSA-N
ID: BNAYIYNJWOWPPJ-UHFFFAOYSA-N
Comment: Energy2
Num peaks: 31
29.99744004 1.311729659
39.02292652 3.286126775
41.03857658 4.073860758
42.03382555 1.895490505
43.05422664 3.935726496
45.00833907 3.361397657
47.02398914 2.210476611
56.04947561 1.361098618
58.06512568 1.050452112
59.02398914 2.012532976
67.01784114 1.06710305
68.0130901 5.306278123
69.00833907 1.004134654
69.0334912 0.7917081424
80.0130901 1.387735102
87.05528926 1.228630458
95.01275576 1.318578708
96.04439023 1.415578419
106.0287402 1.56673255
107.0491413 1.147684446
108.0443902 1.073598872
109.0647913 1.71732814
110.0600403 0.7371878935
122.0236548 18.56478326
124.0393049 1.071878184
124.0756904 0.7779693424
132.0443902 1.032286523
136.0393049 0.7583950425
146.0600403 2.887585829
148.0756904 2.587015324
164.070605 1.38416147

Name: +ve in-silico MS/MS by CFM-ID for JKVVCVCJCMXISL-UHFFFAOYSA-N
ID: JKVVCVCJCMXISL-UHFFFAOYSA-N
Comment: Energy0
Num peaks: 15
19.01784114 1.206394844
45.00833907 1.488699067
47.02398914 3.20537117
87.05528926 1.225986794
115.0502039 1.589901784
122.0236548 5.199921952
146.0600403 1.259282253
162.0549549 1.340612981
164.070605 16.32352074
169.0607686 1.721060787
177.0658539 1.744709642
179.081504 2.444614015
182.0560175 1.653090066
192.076753 8.947606168
210.0873177 31.6573069

Name: +ve in-silico MS/MS by CFM-ID for JKVVCVCJCMXISL-UHFFFAOYSA-N
ID: JKVVCVCJCMXISL-UHFFFAOYSA-N
Comment: Energy1
Num peaks: 22
25.00727645 0.9554812224
29.99744004 1.157241917
39.02292652 1.294309664
41.03857658 2.141080963
45.00833907 0.9729310711
47.02398914 2.808002419
67.01784114 1.289856018
69.0334912 5.943373441
71.04914126 0.8950834531
73.0396392 1.92248232
96.04439023 0.8571788924
97.0396392 0.9037824823
115.0502039 1.871912273
122.0236548 23.18040528
124.0393049 1.994147505
146.0600403 3.663854607
148.0756904 0.8497996754
162.0549549 3.890708387
164.070605 15.57613421
174.0661883 0.9824289181
192.076753 4.316209821
210.0873177 2.984918895

Name: +ve in-silico MS/MS by CFM-ID for JKVVCVCJCMXISL-UHFFFAOYSA-N
ID: JKVVCVCJCMXISL-UHFFFAOYSA-N
Comment: Energy2
Num peaks: 31
25.00727645 0.9105259906
29.99744004 1.252546165
39.02292652 2.840631785
41.03857658 3.687794389
42.03382555 0.8912002219
43.01784114 0.9464888688
43.05422664 3.82262637
45.00833907 3.641013557
47.02398914 2.289322258
52.01817548 1.209828375
53.00219107 5.011162467
55.01784114 4.007066486
56.04947561 1.139886615
58.06512568 0.9179255791
59.02398914 1.937453427
67.01784114 2.782827015
68.0130901 0.9509215714
69.00833907 1.267897618
69.0334912 1.449541632
71.04914126 1.226923523
87.05528926 0.9198771285
96.00800472 2.089227067
96.04439023 1.378493503
106.0287402 1.781718877
108.0443902 0.9916611244
122.0236548 15.98496468
124.0393049 1.233185205
138.0549549 1.12354695
146.0600403 1.800845051
148.0756904 1.997764968
164.070605 1.298961132

Name: +ve in-silico MS/MS by CFM-ID for OHNOPQXDUWMUSR-UHFFFAOYSA-N
ID: OHNOPQXDUWMUSR-UHFFFAOYSA-N
Comment: Energy0
Num peaks: 11
45.00833907 1.544514356
47.02398914 3.325872393
115.0502039 1.659337836
122.0236548 5.498468764
146.0600403 1.302230799
162.0549549 1.409695856
164.070605 17.41943771
177.0658539 1.813875956
179.081504 2.546023128
192.076753 10.10880245
210.0873177 33.47908755

Name: +ve in-silico MS/MS by CFM-ID for OHNOPQXDUWMUSR-UHFFFAOYSA-N
ID: OHNOPQXDUWMUSR-UHFFFAOYSA-N
Comment: Energy1
Num peaks: 25
25.00727645 0.9328276631
29.99744004 1.113285741
39.02292652 1.281932714
41.03857658 2.123043587
45.00833907 0.9524828902
47.02398914 2.748797141
67.01784114 1.296690884
69.0334912 5.793372401
71.04914126 0.880138515
73.0396392 1.87798479
87.05528926 0.8458952403
96.04439023 0.7822735417
97.0396392 0.8910751236
106.0287402 0.7439633787
115.0502039 1.821914264
122.0236548 21.60070076
124.0393049 1.894453216
146.0600403 3.609613712
148.0756904 0.9455178844
162.0549549 3.876232875
164.070605 15.1266797
166.086255 0.8054452979
174.0661883 0.9706432445
192.076753 4.560018025
210.0873177 2.8735256

Name: +ve in-silico MS/MS by CFM-ID for OHNOPQXDUWMUSR-UHFFFAOYSA-N
ID: OHNOPQXDUWMUSR-UHFFFAOYSA-N
Comment: Energy2
Num peaks: 31
29.99744004 1.079503059
39.02292652 3.376136972
41.03857658 3.891454165
42.03382555 2.286982418
43.01784114 0.9036030142
43.05422664 3.322937611
45.00833907 3.481557498
47.02398914 2.185853781
50.00252542 1.489475615
52.01817548 2.89323786
54.03382555 1.267670672
55.01784114 1.291314406
56.04947561 1.123344486
58.06512568 1.044729825
59.02398914 1.847779553
65.99744004 2.230006814
67.01784114 2.777897799
68.0130901 3.318727828
69.00833907 1.204127989
69.0334912 1.356715196
70.02874017 2.409821608
71.04914126 1.179222713
87.05528926 1.28661843
96.04439023 1.194516757
106.0287402 1.841186735
108.0443902 0.8995340989
122.0236548 13.13959261
124.0393049 0.8776027633
146.0600403 1.945244812
148.0756904 1.932183145
164.070605 1.186532949

Name: +ve in-silico MS/MS by CFM-ID for TZOMEAKXEFLTIR-UHFFFAOYSA-N
ID: TZOMEAKXEFLTIR-UHFFFAOYSA-N
Comment: Energy0
Num peaks: 9
45.00833907 1.511203304
47.02398914 3.258345358
103.0502039 2.736639032
106.0287402 6.822141048
164.070605 17.67269
177.0658539 1.697380405
179.081504 2.61616042
192.076753 10.08363531
210.0873177 34.14945632

Name: +ve in-silico MS/MS by CFM-ID for TZOMEAKXEFLTIR-UHFFFAOYSA-N
ID: TZOMEAKXEFLTIR-UHFFFAOYSA-N
Comment: Energy1
Num peaks: 26
25.00727645 0.9262333164
27.02292652 1.551319312
29.99744004 1.320869177
44.04947561 1.405649747
47.02398914 3.535113104
55.01784114 0.9534368589
55.02907452 0.917620665
57.0334912 4.222248614
57.04472458 1.464100774
59.02398914 2.301019667
59.04914126 0.9638897366
73.0396392 3.283494007
75.05528926 3.786517513
80.04947561 2.441234115
85.02840582 1.496158671
103.0502039 1.201514108
106.0287402 15.7995764
108.0443902 3.368429135
137.0597059 1.046141303
146.0600403 3.273467566
148.0756904 0.9660809438
162.0549549 3.244062009
164.070605 13.71084555
174.0661883 1.053735326
192.076753 3.630641168
210.0873177 2.456577014

Name: +ve in-silico MS/MS by CFM-ID for TZOMEAKXEFLTIR-UHFFFAOYSA-N
ID: TZOMEAKXEFLTIR-UHFFFAOYSA-N
Comment: Energy2
Num peaks: 31
29.99744004 1.449309785
39.02292652 2.930423502
42.03382555 0.7019106586
44.04947561 0.6743363504
45.00833907 3.447002715
47.02398914 2.504659177
49.0396392 0.7387779762
52.01817548 3.458410792
55.01784114 3.440533974
57.00833907 1.153975835
57.0334912 4.455338384
59.02398914 2.049111386
59.04914126 3.375936793
63.02292652 0.8124455979
72.04439023 1.44347273
73.0396392 1.329199754
74.0600403 0.8402532504
79.01784114 3.515471447
80.04947561 3.755510587
83.02398914 0.7111586745
85.0396392 1.441065607
87.05528926 0.6630071726
92.04947561 0.8161564436
103.0502039 0.9382258621
106.0287402 21.35186435
108.0443902 2.438102572
112.0756904 0.6876721449
137.0597059 1.248064194
146.0600403 1.719691972
148.0756904 1.892117576
164.070605 1.247380285

Name: +ve in-silico MS/MS by CFM-ID for QVLFBXMWLRNYDD-UHFFFAOYSA-N
ID: QVLFBXMWLRNYDD-UHFFFAOYSA-N
Comment: Energy0
Num peaks: 8
47.02398914 2.582006973
106.0287402 12.42921109
146.0600403 2.260762831
161.0709393 2.266957416
164.070605 1.529937223
174.0661883 4.978419499
192.076753 40.88413864
210.0873177 14.37943863

Name: +ve in-silico MS/MS by CFM-ID for QVLFBXMWLRNYDD-UHFFFAOYSA-N
ID: QVLFBXMWLRNYDD-UHFFFAOYSA-N
Comment: Energy1
Num peaks: 14
45.00833907 1.39724507
47.02398914 2.867518017
79.01784114 1.592096664
106.0287402 29.94306005
108.0443902 2.069695724
113.0345538 1.182252312
144.0443902 2.752937343
146.0600403 13.10210097
148.0756904 3.606400793
162.0549549 1.383772535
164.070605 3.779316451
174.0661883 6.593972189
192.076753 8.792710423
210.0873177 1.939665323

Name: +ve in-silico MS/MS by CFM-ID for QVLFBXMWLRNYDD-UHFFFAOYSA-N
ID: QVLFBXMWLRNYDD-UHFFFAOYSA-N
Comment: Energy2
Num peaks: 28
29.99744004 1.551626288
39.02292652 3.950301258
45.00833907 4.255068477
47.02398914 3.684366233
50.00252542 1.006721411
52.01817548 5.285436112
59.02398914 1.747282811
71.02398914 0.7602863834
79.01784114 6.252150311
80.0130901 1.073403314
80.04947561 1.952723573
83.02398914 1.456642856
85.0396392 3.024994103
87.05528926 1.916053708
92.04947561 1.315892555
102.0338255 1.143110926
106.0287402 24.04938085
108.0443902 2.007897828
110.0600403 0.8996775028
111.0189038 0.9457906905
113.0345538 1.145006604
120.0443902 1.113517367
144.0443902 0.7890751268
146.0600403 2.219244554
148.0756904 2.305642257
161.0709393 1.696774744
174.0661883 1.58565828
192.076753 0.987034676

Name: +ve in-silico MS/MS by CFM-ID for YLOSDRBXPZOGKJ-UHFFFAOYSA-N
ID: YLOSDRBXPZOGKJ-UHFFFAOYSA-N
Comment: Energy0
Num peaks: 9
47.02398914 4.644655284
106.0287402 4.989169738
134.0600403 2.482188202
146.0600403 3.224057919
162.0549549 1.963439424
164.070605 21.62040034
174.0661883 1.455731088
192.076753 16.24290433
210.0873177 24.4200078

Name: +ve in-silico MS/MS by CFM-ID for YLOSDRBXPZOGKJ-UHFFFAOYSA-N
ID: YLOSDRBXPZOGKJ-UHFFFAOYSA-N
Comment: Energy1
Num peaks: 18
41.00219107 2.042837241
43.01784114 1.90336996
45.00833907 1.805687971
47.02398914 16.43432901
55.01784114 1.191049559
57.0334912 1.26849896
85.02840582 1.181973548
106.0287402 18.49604261
108.0443902 1.806697098
120.0443902 1.734841062
134.0600403 2.249355793
146.0600403 5.149018598
148.0756904 1.53374044
162.0549549 1.785255466
164.070605 12.85024074
174.0661883 1.891880453
192.076753 4.793937037
210.0873177 1.983712352

Name: +ve in-silico MS/MS by CFM-ID for YLOSDRBXPZOGKJ-UHFFFAOYSA-N
ID: YLOSDRBXPZOGKJ-UHFFFAOYSA-N
Comment: Energy2
Num peaks: 31
27.02292652 1.666677819
29.03857658 1.159496048
29.99744004 0.9507555769
39.02292652 3.015411851
45.00833907 2.071722973
47.02398914 3.820711192
52.01817548 3.72242411
53.00219107 2.159935987
55.01784114 3.753373951
57.0334912 2.199780031
59.04914126 1.86151625
72.04439023 1.043033417
74.0600403 0.8613700353
77.00219107 0.7857978666
79.01784114 3.882862877
80.04947561 3.313328733
85.0396392 0.990875519
92.04947561 0.8977452467
102.0338255 1.021692257
103.0178411 0.9872242431
103.0502039 0.9282457367
104.0494756 0.7710234566
106.0287402 17.54554276
107.0491413 1.176189091
108.0443902 1.437901873
116.0494756 2.721042395
118.0651257 2.368632755
120.0443902 0.9334286111
134.0600403 4.195110524
146.0600403 1.005057972
148.0756904 1.422934841

Name: +ve in-silico MS/MS by CFM-ID for ZWMBJPVBPFFIDQ-UHFFFAOYSA-N
ID: ZWMBJPVBPFFIDQ-UHFFFAOYSA-N
Comment: Energy0
Num peaks: 6
59.04914126 1.480074841
112.0505382 9.26240561
138.0661883 1.641051732
152.0818384 39.86320388
153.0658539 1.783679924
170.092403 38.19715672

Name: +ve in-silico MS/MS by CFM-ID for ZWMBJPVBPFFIDQ-UHFFFAOYSA-N
ID: ZWMBJPVBPFFIDQ-UHFFFAOYSA-N
Comment: Energy1
Num peaks: 12
41.03857658 2.367805539
42.03382555 1.642656772
59.04914126 1.851667207
67.02907452 1.785284091
69.04472458 4.31810879
95.02398914 2.001223339
112.0505382 25.4428147
124.0505382 15.09871335
126.0661883 1.852571382
140.0818384 1.94865636
152.0818384 15.59678632
170.092403 6.209637458

Name: +ve in-silico MS/MS by CFM-ID for ZWMBJPVBPFFIDQ-UHFFFAOYSA-N
ID: ZWMBJPVBPFFIDQ-UHFFFAOYSA-N
Comment: Energy2
Num peaks: 16
27.02292652 1.521528269
40.01817548 2.895970901
41.03857658 7.679020404
42.03382555 3.338981916
44.0130901 4.977193297
52.01817548 2.745468943
59.04914126 3.008894766
65.01342445 1.532426057
67.02907452 3.678561603
69.04472458 9.821994549
70.02874017 2.517151622
82.03997355 1.564372807
83.02398914 1.952666999
84.05562361 1.966215179
95.02398914 13.48655325
112.0505382 18.29834347

Name: +ve in-silico MS/MS by CFM-ID for NTTUCOQFZDNWSB-UHFFFAOYSA-N
ID: NTTUCOQFZDNWSB-UHFFFAOYSA-N
Comment: Energy0
Num peaks: 13
19.01784114 1.257070093
45.00833907 1.500979135
47.02398914 3.234153616
87.05528926 1.285024722
94.02874017 1.319536882
115.0502039 1.668236134
122.0236548 5.461754066
162.0549549 1.37501888
164.070605 17.10687136
177.0658539 1.844581069
179.081504 2.548960889
192.076753 8.723693377
210.0873177 33.62676194

Name: +ve in-silico MS/MS by CFM-ID for NTTUCOQFZDNWSB-UHFFFAOYSA-N
ID: NTTUCOQFZDNWSB-UHFFFAOYSA-N
Comment: Energy1
Num peaks: 31
29.99744004 1.016306192
39.02292652 0.8637082592
41.03857658 1.651495036
45.00833907 0.852470957
47.02398914 2.667854603
53.00219107 1.235104433
67.01784114 0.9418933647
69.0334912 5.273255445
71.04914126 2.172243513
73.0396392 1.75426751
75.05528926 0.9051568096
87.05528926 0.7905944899
91.01784114 1.148006602
93.0334912 2.8045095
95.04914126 2.944371384
97.0396392 0.8100233874
97.06479133 1.444382051
115.0502039 1.610473323
120.0080047 2.175410511
122.0236548 17.58435071
124.0393049 1.497367555
137.0345538 0.8853190781
139.0502039 0.9999592474
146.0600403 2.635814479
148.0756904 1.05867726
162.0549549 2.588406649
164.070605 11.23140245
166.086255 0.7240451988
174.0661883 0.8499464956
192.076753 3.754159574
210.0873177 2.430306317

Name: +ve in-silico MS/MS by CFM-ID for NTTUCOQFZDNWSB-UHFFFAOYSA-N
ID: NTTUCOQFZDNWSB-UHFFFAOYSA-N
Comment: Energy2
Num peaks: 31
29.99744004 1.031331634
39.02292652 1.847377849
41.03857658 2.594378088
43.01784114 1.135179536
43.05422664 2.706318584
45.00833907 3.216000427
47.02398914 2.025313868
53.00219107 1.122361429
55.01784114 3.087183913
57.0334912 2.173297657
59.02398914 1.647284306
67.01784114 2.925029574
68.0130901 3.391075838
69.00833907 1.144295475
69.0334912 1.564583455
70.02874017 1.264238612
71.04914126 3.580035231
86.0600403 1.157484617
87.05528926 0.9488466478
91.01784114 0.878225651
92.99710569 1.239612717
94.02874017 6.524252579
95.01275576 1.128882512
95.04914126 1.27925291
96.04439023 0.901456565
106.0287402 0.9172430055
120.0080047 4.124828427
122.0236548 11.3587731
137.0597059 1.134923187
148.0756904 1.285839618
164.070605 0.8927114736

Name: +ve in-silico MS/MS by CFM-ID for DKUAWFSAXJJGJK-UHFFFAOYSA-N
ID: DKUAWFSAXJJGJK-UHFFFAOYSA-N
Comment: Energy0
Num peaks: 9
45.00833907 1.607287778
47.02398914 3.465615282
87.05528926 2.368395508
122.0236548 4.084921189
164.070605 19.60048972
177.0658539 1.936386031
179.081504 2.862910098
192.076753 7.60905326
210.0873177 37.4678928

Name: +ve in-silico MS/MS by CFM-ID for DKUAWFSAXJJGJK-UHFFFAOYSA-N
ID: DKUAWFSAXJJGJK-UHFFFAOYSA-N
Comment: Energy1
Num peaks: 20
29.99744004 1.230072868
39.02292652 1.432206155
41.03857658 4.245124449
43.05422664 1.197743701
47.02398914 2.785532348
67.01784114 1.206529467
69.0334912 18.44316067
71.04914126 3.912297884
73.0396392 1.918564072
87.05528926 1.809480693
97.0396392 1.218821219
99.05528926 1.586854558
115.0502039 2.738139338
122.0236548 11.90524366
124.0393049 2.426447027
146.0600403 1.719029248
162.0549549 2.682434534
164.070605 11.73683416
192.076753 3.995724301
210.0873177 2.861746271

Name: +ve in-silico MS/MS by CFM-ID for DKUAWFSAXJJGJK-UHFFFAOYSA-N
ID: DKUAWFSAXJJGJK-UHFFFAOYSA-N
Comment: Energy2
Num peaks: 26
25.00727645 1.525303035
27.02292652 1.01092347
29.99744004 1.64975346
39.02292652 11.05224609
40.01817548 1.718490992
41.03857658 14.29643291
42.03382555 1.188124893
43.05422664 9.45215734
45.00833907 3.526478844
45.06987671 1.758579043
47.02398914 2.093184806
50.00252542 0.9920311424
52.01817548 3.826118025
54.03382555 2.022176365
55.01784114 0.9563033013
56.04947561 2.64234091
58.06512568 2.166986748
59.02398914 1.710044691
69.00833907 1.106751341
71.04914126 0.9270928724
87.05528926 0.9940396664
94.02874017 4.469142685
96.04439023 1.610742582
122.0236548 5.332554956
148.0756904 1.14709005
164.070605 0.9736545198

Name: +ve in-silico MS/MS by CFM-ID for QZMKLAUQXQXWMU-UHFFFAOYSA-N
ID: QZMKLAUQXQXWMU-UHFFFAOYSA-N
Comment: Energy0
Num peaks: 10
41.03857658 1.669150959
45.00833907 1.438606551
47.02398914 3.09134741
87.05528926 8.850001757
106.0287402 14.36760717
164.070605 14.92732466
177.0658539 1.590279935
179.081504 2.256205156
192.076753 3.621746288
210.0873177 29.57004897

Name: +ve in-silico MS/MS by CFM-ID for QZMKLAUQXQXWMU-UHFFFAOYSA-N
ID: QZMKLAUQXQXWMU-UHFFFAOYSA-N
Comment: Energy1
Num peaks: 16
29.99744004 1.214533282
39.02292652 2.47195442
41.03857658 13.1629549
43.05422664 3.07553043
47.02398914 2.477363092
59.02398914 1.381992644
69.04472458 1.401329323
80.04947561 1.024667845
87.05528926 6.364665262
106.0287402 18.80362903
124.0393049 1.791330181
146.0600403 0.9397559649
162.0549549 4.38500565
164.070605 16.04724179
192.076753 3.64133506
210.0873177 2.551147702

Name: +ve in-silico MS/MS by CFM-ID for QZMKLAUQXQXWMU-UHFFFAOYSA-N
ID: QZMKLAUQXQXWMU-UHFFFAOYSA-N
Comment: Energy2
Num peaks: 30
27.02292652 1.616733501
29.99744004 1.720368829
39.02292652 6.430756799
41.03857658 4.70296101
42.03382555 1.430081637
43.05422664 2.979150715
44.04947561 1.204390539
45.00833907 3.29030112
47.02398914 2.34610119
50.00252542 0.990768468
52.01817548 4.314142923
54.03382555 0.8144961016
56.04947561 2.339358722
59.02398914 0.6760341477
59.04914126 1.169514951
63.02292652 0.9697087014
71.02398914 0.6996877411
79.01784114 3.305354569
80.04947561 4.327671983
81.00833907 0.8673811476
82.06512568 1.045557929
84.08077574 0.8530147092
87.05528926 1.896522832
92.04947561 0.8112643419
106.0287402 22.95872137
108.0443902 2.050544949
110.0600403 1.009677438
112.0756904 0.9039022766
137.0597059 1.162539771
164.070605 1.236551307

Name: +ve in-silico MS/MS by CFM-ID for ADLITVROABLWPT-UHFFFAOYSA-N
ID: ADLITVROABLWPT-UHFFFAOYSA-N
Comment: Energy0
Num peaks: 10
45.00833907 2.188136338
47.02398914 6.286579118
73.0396392 8.078066029
106.0287402 2.893875652
120.0443902 5.397774941
164.070605 4.287057306
177.0658539 2.017055144
179.081504 2.999807052
192.076753 7.591081432
210.0873177 39.04068909

Name: +ve in-silico MS/MS by CFM-ID for ADLITVROABLWPT-UHFFFAOYSA-N
ID: ADLITVROABLWPT-UHFFFAOYSA-N
Comment: Energy1
Num peaks: 21
29.99744004 1.93221489
45.00833907 3.12260653
47.02398914 8.525541756
55.02907452 1.736140108
57.04472458 1.475181046
73.0396392 7.254586399
80.04947561 2.486215863
102.0338255 2.621352391
106.0287402 2.172842751
120.0443902 16.70246142
138.0549549 1.429768086
146.0600403 1.065099751
162.0549549 1.353240962
164.070605 8.198636821
166.086255 1.374569623
174.0661883 1.01322873
179.081504 1.488182559
181.0607686 0.9548412833
183.0764186 1.415372897
192.076753 7.927074792
210.0873177 6.270336842

Name: +ve in-silico MS/MS by CFM-ID for ADLITVROABLWPT-UHFFFAOYSA-N
ID: ADLITVROABLWPT-UHFFFAOYSA-N
Comment: Energy2
Num peaks: 31
19.01784114 0.9095020712
29.01342445 1.228294816
29.99744004 3.196229404
39.02292652 2.091692566
40.01817548 1.173257969
42.03382555 4.521845637
43.01784114 1.038325812
44.04947561 2.906160802
45.00833907 5.182667723
47.02398914 7.904292493
49.0396392 1.454008959
51.02292652 1.762529521
52.01817548 2.463133893
53.03857658 0.984351815
63.02292652 1.33206583
69.00833907 1.055282662
73.0396392 5.834000403
74.0600403 1.039171076
79.01784114 2.009223108
80.04947561 4.281954732
84.08077574 0.7238289335
86.0964258 0.738465076
92.04947561 0.9739128034
93.0334912 1.090914312
102.0338255 2.7694685
104.0494756 1.515448491
106.0287402 8.134663842
106.0651257 1.078460934
108.0443902 0.9649892844
120.0443902 4.463488809
122.0600403 0.8601178275

Name: +ve in-silico MS/MS by CFM-ID for TWQGKGZIAYKDEH-UHFFFAOYSA-N
ID: TWQGKGZIAYKDEH-UHFFFAOYSA-N
Comment: Energy0
Num peaks: 15
19.01784114 1.052088934
47.02398914 4.255893311
59.02398914 10.6938427
89.03455382 1.580937989
103.0502039 0.9544207922
106.0287402 9.743585103
108.0443902 1.351051181
110.0600403 1.143341458
132.0443902 3.069661228
134.0600403 8.604147309
136.0756904 1.021366388
164.070605 6.300857029
179.081504 0.9957244834
192.076753 6.05375398
210.0873177 23.9831513

Name: +ve in-silico MS/MS by CFM-ID for TWQGKGZIAYKDEH-UHFFFAOYSA-N
ID: TWQGKGZIAYKDEH-UHFFFAOYSA-N
Comment: Energy1
Num peaks: 22
29.99744004 2.201009982
43.02907452 1.132420168
45.00833907 2.576137835
46.02874017 1.454916007
47.02398914 17.36571609
57.00833907 1.151855033
59.02398914 11.39689754
61.0396392 1.10397413
73.00325369 1.889674419
77.03455382 2.899391729
80.04947561 0.978644244
106.0287402 13.3627031
108.0443902 1.139902322
132.0443902 1.513162951
134.0600403 5.184146826
146.0600403 0.8321595417
164.070605 4.058214508
174.0661883 0.8854765913
179.081504 1.306667814
183.0764186 0.9716367226
192.076753 4.272486228
210.0873177 2.898881361

Name: +ve in-silico MS/MS by CFM-ID for TWQGKGZIAYKDEH-UHFFFAOYSA-N
ID: TWQGKGZIAYKDEH-UHFFFAOYSA-N
Comment: Energy2
Num peaks: 31
15.02292652 2.283084928
28.01817548 1.649512113
29.99744004 1.828783779
39.02292652 2.505031129
45.00833907 1.261047752
45.0334912 1.61775678
46.02874017 0.7536983215
47.02398914 2.694576769
52.01817548 2.987097623
53.00219107 3.009213018
55.01784114 1.354851556
57.00833907 1.804507351
57.0334912 1.002169387
58.02874017 0.87086083
59.02398914 11.86678757
61.0396392 0.86252909
77.00219107 0.7800064829
79.01784114 2.922572484
80.04947561 3.867145859
89.03455382 1.385122549
92.04947561 1.205991306
96.08077574 0.7572411741
103.0178411 1.117627529
106.0287402 11.06911454
108.0443902 1.564614692
116.0494756 2.488959786
118.0651257 1.715463871
120.0807757 0.9647512409
132.0443902 1.245751442
134.0600403 3.851882164
183.0764186 0.8081073385

Name: +ve in-silico MS/MS by CFM-ID for LPYXYDXLXZWDQR-UHFFFAOYSA-N
ID: LPYXYDXLXZWDQR-UHFFFAOYSA-N
Comment: Energy0
Num peaks: 8
19.01784114 1.920206825
63.01890376 3.121409503
106.0287402 5.714392237
130.0651257 1.650025252
148.0756904 24.57285891
179.081504 2.077582816
192.076753 7.857443835
210.0873177 34.13295162

Name: +ve in-silico MS/MS by CFM-ID for LPYXYDXLXZWDQR-UHFFFAOYSA-N
ID: LPYXYDXLXZWDQR-UHFFFAOYSA-N
Comment: Energy1
Num peaks: 20
25.00727645 1.017292787
29.99744004 1.229523022
39.02292652 1.495834648
41.03857658 2.318012892
63.01890376 2.787219332
69.0334912 1.927384689
79.01784114 0.8958842529
80.04947561 1.23210274
89.03455382 1.992458209
106.0287402 24.02978494
108.0443902 2.193093533
121.0647913 1.409202923
130.0651257 3.22038714
132.0807757 1.065236295
146.0600403 4.311489735
148.0756904 17.85510497
150.0913404 0.9137069669
174.0661883 1.532519734
192.076753 5.797664006
210.0873177 3.188935751

Name: +ve in-silico MS/MS by CFM-ID for LPYXYDXLXZWDQR-UHFFFAOYSA-N
ID: LPYXYDXLXZWDQR-UHFFFAOYSA-N
Comment: Energy2
Num peaks: 31
29.99744004 0.8945983121
39.02292652 5.972503076
41.03857658 5.34010153
43.05422664 5.183371935
52.01817548 3.363618884
58.02874017 0.6903158223
61.00325369 3.328069004
63.01890376 2.203211486
67.01784114 1.505566784
69.0334912 0.7173059611
72.04439023 0.7779591755
74.0600403 0.7232069457
79.01784114 3.389031045
80.04947561 2.27965114
85.00325369 0.8961566148
87.01890376 0.6619255929
89.03455382 0.8576154655
92.04947561 0.9420771293
102.0338255 0.7512050943
103.0502039 0.9910765494
106.0287402 22.49579412
108.0443902 1.65698937
116.0494756 0.6736422907
117.0334912 0.7502478297
120.0443902 0.9134897871
121.0647913 1.77176254
130.0651257 1.687197968
132.0443902 0.8403249861
132.0807757 2.559119643
134.0600403 0.9021963818
148.0756904 2.403020585

Name: +ve in-silico MS/MS by CFM-ID for XBKXZDOEMXLMTA-UHFFFAOYSA-N
ID: XBKXZDOEMXLMTA-UHFFFAOYSA-N
Comment: Energy0
Num peaks: 9
45.00833907 1.650410932
47.02398914 3.506356557
85.0396392 1.775071739
106.0287402 2.99239808
146.0600403 19.59490951
159.0552893 1.944208013
161.0709393 2.793125137
174.0661883 9.13680706
192.076753 37.44415086

Name: +ve in-silico MS/MS by CFM-ID for XBKXZDOEMXLMTA-UHFFFAOYSA-N
ID: XBKXZDOEMXLMTA-UHFFFAOYSA-N
Comment: Energy1
Num peaks: 18
29.99744004 1.349532174
39.02292652 3.019106482
41.03857658 1.158872
45.00833907 1.088626336
47.02398914 2.781499308
67.01784114 2.888953932
80.04947561 1.563949625
106.0287402 10.79347882
108.0443902 1.436660327
119.0491413 1.986039964
128.0494756 5.427777771
130.0651257 1.224679789
144.0443902 7.215169743
146.0600403 25.90935489
148.0756904 1.3771939
156.0556236 1.210039968
174.0661883 6.117622796
192.076753 4.166431507

Name: +ve in-silico MS/MS by CFM-ID for XBKXZDOEMXLMTA-UHFFFAOYSA-N
ID: XBKXZDOEMXLMTA-UHFFFAOYSA-N
Comment: Energy2
Num peaks: 25
25.00727645 1.711397598
27.02292652 0.9424963754
29.99744004 2.446765465
39.02292652 14.25431235
41.03857658 7.961440717
45.00833907 3.568848773
47.02398914 1.584281957
52.01817548 3.044996341
54.03382555 2.926569368
56.04947561 1.741632812
59.02398914 1.906228649
65.00219107 2.142442857
67.01784114 0.9351935601
69.00833907 1.095415116
79.01784114 1.568920733
80.04947561 3.14657024
81.00833907 2.067736209
85.0396392 1.290312569
106.0287402 13.12116251
119.0491413 2.096467519
128.0494756 2.57244508
130.0287402 1.140888869
130.0651257 2.609844064
132.0443902 1.545273436
146.0600403 2.582541142

Name: +ve in-silico MS/MS by CFM-ID for WRMDGIGCCITSIL-UHFFFAOYSA-N
ID: WRMDGIGCCITSIL-UHFFFAOYSA-N
Comment: Energy0
Num peaks: 6
128.0494756 0.8095417119
130.0651257 1.547368217
142.0651257 0.3792475014
144.0807757 0.1816949567
154.0651257 0.2963446759
170.0964258 96.29747989

Name: +ve in-silico MS/MS by CFM-ID for WRMDGIGCCITSIL-UHFFFAOYSA-N
ID: WRMDGIGCCITSIL-UHFFFAOYSA-N
Comment: Energy1
Num peaks: 6
130.0651257 4.357455806
140.0494756 2.229219753
142.0651257 2.885395829
144.0807757 3.523234545
154.0651257 2.88358033
170.0964258 78.90834643

Name: +ve in-silico MS/MS by CFM-ID for WRMDGIGCCITSIL-UHFFFAOYSA-N
ID: WRMDGIGCCITSIL-UHFFFAOYSA-N
Comment: Energy2
Num peaks: 12
39.02292652 4.288876918
41.03857658 4.651412434
49.00727645 4.950613668
53.03857658 5.531827925
101.0385766 4.420792538
118.0651257 4.290205491
128.0494756 13.77556454
130.0651257 16.10460843
140.0494756 4.935301694
142.0651257 7.666910533
154.0651257 7.120878587
170.0964258 4.087855773

Name: +ve in-silico MS/MS by CFM-ID for ZECQLHQEHJJSAN-UHFFFAOYSA-N
ID: ZECQLHQEHJJSAN-UHFFFAOYSA-N
Comment: Energy0
Num peaks: 6
128.0494756 0.8105485401
130.0651257 1.589098924
142.0651257 0.2898685987
144.0807757 0.2472950428
154.0651257 0.5532220095
170.0964258 96.08268776

Name: +ve in-silico MS/MS by CFM-ID for ZECQLHQEHJJSAN-UHFFFAOYSA-N
ID: ZECQLHQEHJJSAN-UHFFFAOYSA-N
Comment: Energy1
Num peaks: 6
128.0494756 3.027995627
130.0651257 7.730086004
142.0651257 3.332206831
144.0807757 3.025847138
154.0651257 2.956821572
170.0964258 74.84099151

Name: +ve in-silico MS/MS by CFM-ID for ZECQLHQEHJJSAN-UHFFFAOYSA-N
ID: ZECQLHQEHJJSAN-UHFFFAOYSA-N
Comment: Energy2
Num peaks: 13
39.02292652 3.238863725
41.03857658 3.110652298
49.00727645 4.86289644
53.03857658 5.475903397
101.0385766 3.973268575
118.0651257 4.335444564
128.0494756 19.57985454
130.0651257 11.47223047
140.0494756 3.151717893
142.0651257 7.07206721
144.0807757 4.282690659
154.0651257 7.923459682
170.0964258 4.017320626

Name: +ve in-silico MS/MS by CFM-ID for OISVIGAIEDIRNI-UHFFFAOYSA-N
ID: OISVIGAIEDIRNI-UHFFFAOYSA-N
Comment: Energy0
Num peaks: 6
41.03857658 0.5561574091
118.0651257 0.3095506483
130.0651257 0.365957292
144.0807757 0.3570192899
154.0651257 0.8053319519
170.0964258 96.40339277

Name: +ve in-silico MS/MS by CFM-ID for OISVIGAIEDIRNI-UHFFFAOYSA-N
ID: OISVIGAIEDIRNI-UHFFFAOYSA-N
Comment: Energy1
Num peaks: 6
118.0651257 3.473887127
128.0494756 3.94040354
142.0651257 2.225501903
144.0807757 2.83016367
154.0651257 2.110540453
170.0964258 80.06570901

Name: +ve in-silico MS/MS by CFM-ID for OISVIGAIEDIRNI-UHFFFAOYSA-N
ID: OISVIGAIEDIRNI-UHFFFAOYSA-N
Comment: Energy2
Num peaks: 13
41.03857658 4.83395005
49.00727645 5.167504103
51.02292652 10.29207547
53.03857658 5.953446624
91.05422664 13.95396606
101.0385766 6.835816966
103.0542266 4.812740486
118.0651257 6.343554772
120.0807757 3.027271172
128.0494756 8.327780206
130.0651257 4.439912777
142.0651257 4.184878226
144.0807757 3.555999375

Name: +ve in-silico MS/MS by CFM-ID for ASWLTMFXNXTXGE-UHFFFAOYSA-N
ID: ASWLTMFXNXTXGE-UHFFFAOYSA-N
Comment: Energy0
Num peaks: 6
128.0494756 0.4781292972
130.0651257 0.9520621821
142.0651257 0.2494401098
144.0807757 0.3339040847
154.0651257 0.8672593882
170.0964258 96.63011265

Name: +ve in-silico MS/MS by CFM-ID for ASWLTMFXNXTXGE-UHFFFAOYSA-N
ID: ASWLTMFXNXTXGE-UHFFFAOYSA-N
Comment: Energy1
Num peaks: 6
128.0494756 3.380442745
130.0651257 3.988473612
140.0494756 2.229282118
144.0807757 2.846074566
154.0651257 1.922516655
170.0964258 79.43876462

Name: +ve in-silico MS/MS by CFM-ID for ASWLTMFXNXTXGE-UHFFFAOYSA-N
ID: ASWLTMFXNXTXGE-UHFFFAOYSA-N
Comment: Energy2
Num peaks: 11
39.02292652 5.088034868
49.00727645 9.368747136
51.02292652 8.926557976
53.03857658 5.113295403
101.0385766 7.485844103
103.0542266 3.893723297
128.0494756 16.06512767
130.0651257 9.239679536
142.0651257 7.496924501
144.0807757 3.938491802
154.0651257 4.431567596

Name: +ve in-silico MS/MS by CFM-ID for XDWDZKGXZKYUCL-UHFFFAOYSA-N
ID: XDWDZKGXZKYUCL-UHFFFAOYSA-N
Comment: Energy0
Num peaks: 6
128.0494756 0.1060890527
130.0651257 0.1677932716
142.0651257 0.07231622417
144.0807757 0.1267602384
154.0651257 0.274178542
170.0964258 99.1384297

Name: +ve in-silico MS/MS by CFM-ID for XDWDZKGXZKYUCL-UHFFFAOYSA-N
ID: XDWDZKGXZKYUCL-UHFFFAOYSA-N
Comment: Energy1
Num peaks: 6
118.0651257 0.2395563315
140.0494756 0.2261765644
142.0651257 1.301931237
144.0807757 1.848423389
154.0651257 1.443049919
170.0964258 94.02224842

Name: +ve in-silico MS/MS by CFM-ID for XDWDZKGXZKYUCL-UHFFFAOYSA-N
ID: XDWDZKGXZKYUCL-UHFFFAOYSA-N
Comment: Energy2
Num peaks: 10
49.00727645 6.328139362
51.02292652 3.157885966
101.0385766 5.876159798
102.0338255 3.475908089
104.0494756 4.284702275
128.0494756 4.859183435
142.0651257 4.178596436
144.0807757 7.718979044
154.0651257 15.12372349
170.0964258 26.33524846

Name: +ve in-silico MS/MS by CFM-ID for VONZPTILZGVNOJ-UHFFFAOYSA-N
ID: VONZPTILZGVNOJ-UHFFFAOYSA-N
Comment: Energy0
Num peaks: 6
39.02292652 0.2890731038
41.03857658 0.8218945796
128.0494756 0.8088261594
130.0651257 2.238233441
154.0651257 0.3477119259
170.0964258 94.77341142

Name: +ve in-silico MS/MS by CFM-ID for VONZPTILZGVNOJ-UHFFFAOYSA-N
ID: VONZPTILZGVNOJ-UHFFFAOYSA-N
Comment: Energy1
Num peaks: 6
128.0494756 3.865833065
130.0651257 7.083489691
142.0651257 3.470027418
144.0807757 3.727018622
154.0651257 2.946549153
170.0964258 72.84836001

Name: +ve in-silico MS/MS by CFM-ID for VONZPTILZGVNOJ-UHFFFAOYSA-N
ID: VONZPTILZGVNOJ-UHFFFAOYSA-N
Comment: Energy2
Num peaks: 12
39.02292652 5.52675081
41.03857658 5.202520711
49.00727645 3.217764142
53.03857658 3.762114197
104.0494756 2.984070346
128.0494756 16.51031979
130.0651257 18.69711122
140.0494756 3.077002072
142.0651257 6.114116977
144.0807757 3.736467538
154.0651257 8.460450947
170.0964258 4.398852898

Name: +ve in-silico MS/MS by CFM-ID for MOPDBSZIJRDSJI-UHFFFAOYSA-N
ID: MOPDBSZIJRDSJI-UHFFFAOYSA-N
Comment: Energy0
Num peaks: 6
94.06512568 3.074973442
96.08077574 1.619918346
148.042676 1.491645832
157.0430103 1.362162928
158.0270259 32.4230178
175.053575 49.39806817

Name: +ve in-silico MS/MS by CFM-ID for MOPDBSZIJRDSJI-UHFFFAOYSA-N
ID: MOPDBSZIJRDSJI-UHFFFAOYSA-N
Comment: Energy1
Num peaks: 14
39.02292652 2.22349907
49.00727645 4.359662733
51.02292652 6.38170608
52.01817548 6.109618317
53.03857658 6.369088342
65.03857658 3.194716068
66.03382555 9.97655604
68.04947561 4.964279962
70.06512568 9.967645576
80.04947561 3.660140458
82.06512568 3.862867713
94.06512568 5.562180163
158.0270259 5.589223293
175.053575 8.4428933

Name: +ve in-silico MS/MS by CFM-ID for MOPDBSZIJRDSJI-UHFFFAOYSA-N
ID: MOPDBSZIJRDSJI-UHFFFAOYSA-N
Comment: Energy2
Num peaks: 25
25.00727645 3.245058327
27.02292652 2.831197772
39.02292652 3.214506989
41.03857658 4.00192015
42.03382555 1.647111049
50.00252542 7.144079265
51.02292652 1.331503148
52.01817548 1.817061945
53.03857658 1.328917057
54.03382555 1.725150422
56.04947561 1.969721871
58.06512568 2.892543726
63.02292652 2.277328102
65.03857658 9.081682354
66.03382555 2.968269109
67.05422664 5.768792925
79.05422664 3.450210664
82.06512568 1.318106239
93.99572579 3.53382918
96.01137585 1.163713447
98.02702592 4.695026958
103.9800757 7.47593417
105.9957258 1.97787193
117.9957258 1.754368964
129.9957258 2.005814841

Name: +ve in-silico MS/MS by CFM-ID for FVQVWGIHHFSQES-UHFFFAOYSA-N
ID: FVQVWGIHHFSQES-UHFFFAOYSA-N
Comment: Energy0
Num peaks: 6
94.06512568 3.110107842
96.08077574 1.640149774
141.0004768 1.027224984
157.0430103 1.393035233
158.0270259 33.17049185
175.053575 50.78432115

Name: +ve in-silico MS/MS by CFM-ID for FVQVWGIHHFSQES-UHFFFAOYSA-N
ID: FVQVWGIHHFSQES-UHFFFAOYSA-N
Comment: Energy1
Num peaks: 14
41.03857658 2.134011808
49.00727645 4.404541297
51.02292652 9.726708274
53.03857658 3.349117301
54.03382555 6.123621671
65.03857658 3.233731866
66.03382555 4.671263748
68.04947561 14.96444584
70.06512568 6.526653594
80.04947561 3.515961634
82.06512568 3.747344667
94.06512568 5.392295771
158.0270259 5.65284631
175.053575 8.138526721

Name: +ve in-silico MS/MS by CFM-ID for FVQVWGIHHFSQES-UHFFFAOYSA-N
ID: FVQVWGIHHFSQES-UHFFFAOYSA-N
Comment: Energy2
Num peaks: 26
25.00727645 1.985128448
27.02292652 1.264084378
39.02292652 4.062673729
41.03857658 1.750740702
50.00252542 3.742777277
51.02292652 3.117135479
52.01817548 7.518275521
53.03857658 2.41708044
54.03382555 2.473893895
56.04947561 1.476337208
63.02292652 3.60197464
65.03857658 10.24184226
66.03382555 1.691204283
67.05422664 3.339729067
68.04947561 3.908251512
78.03382555 1.429999303
79.05422664 3.656146091
82.06512568 1.350957682
93.99572579 3.717273415
94.06512568 1.18803808
96.01137585 1.220153463
98.02702592 4.9219084
103.9800757 3.275557155
105.9957258 2.886103728
117.9957258 2.27323575
132.0113759 2.324919194

Name: +ve in-silico MS/MS by CFM-ID for XHUONMAJPFSGDN-UHFFFAOYSA-N
ID: XHUONMAJPFSGDN-UHFFFAOYSA-N
Comment: Energy0
Num peaks: 6
93.99572579 2.435642764
94.06512568 3.029287919
96.08077574 1.598577827
148.042676 1.445807726
158.0270259 31.86788849
175.053575 48.39219659

Name: +ve in-silico MS/MS by CFM-ID for XHUONMAJPFSGDN-UHFFFAOYSA-N
ID: XHUONMAJPFSGDN-UHFFFAOYSA-N
Comment: Energy1
Num peaks: 14
49.00727645 3.771335521
51.02292652 5.612545414
52.01817548 5.134853037
53.03857658 5.226680844
54.03382555 5.374716473
66.03382555 7.58881466
68.04947561 3.823583157
70.06512568 7.46609695
78.03382555 5.366642722
80.04947561 11.51417952
82.06512568 5.838937757
94.06512568 4.281466284
158.0270259 4.577199284
175.053575 5.516490117

Name: +ve in-silico MS/MS by CFM-ID for XHUONMAJPFSGDN-UHFFFAOYSA-N
ID: XHUONMAJPFSGDN-UHFFFAOYSA-N
Comment: Energy2
Num peaks: 23
25.00727645 2.793124041
27.02292652 3.44248052
39.02292652 4.374598447
41.03857658 1.803788951
50.00252542 3.651652221
52.01817548 2.206921637
54.03382555 5.538481958
63.02292652 5.000449511
65.03857658 8.776436805
66.03382555 1.833402562
67.05422664 4.680444561
68.04947561 2.410952188
76.01817548 1.461906844
79.05422664 2.954179032
80.04947561 5.052906674
82.06512568 1.513202453
93.99572579 7.054925664
96.01137585 2.119698077
98.02702592 3.922132451
103.9800757 5.677378113
105.9957258 1.684801066
120.0113759 1.355576257
132.0113759 1.853604112

Name: +ve in-silico MS/MS by CFM-ID for CYZKJBZEIFWZSR-UHFFFAOYSA-N
ID: CYZKJBZEIFWZSR-UHFFFAOYSA-N
Comment: Energy0
Num peaks: 6
121.0396392 3.985729817
124.0869237 16.94721743
139.0502039 10.59132965
152.0818384 6.871580936
153.0658539 3.295006888
170.092403 38.94787269

Name: +ve in-silico MS/MS by CFM-ID for CYZKJBZEIFWZSR-UHFFFAOYSA-N
ID: CYZKJBZEIFWZSR-UHFFFAOYSA-N
Comment: Energy1
Num peaks: 10
81.04472458 6.554783534
93.04472458 7.295585275
95.06037464 3.128558863
97.07602471 6.129745903
124.0869237 32.76038793
126.0549549 3.637429011
139.0502039 2.321732792
143.081504 4.198438903
152.0818384 4.546543415
170.092403 11.59475951

Name: +ve in-silico MS/MS by CFM-ID for CYZKJBZEIFWZSR-UHFFFAOYSA-N
ID: CYZKJBZEIFWZSR-UHFFFAOYSA-N
Comment: Energy2
Num peaks: 25
15.02292652 2.59466484
39.02292652 2.710663977
40.01817548 4.851121717
42.03382555 2.938341534
44.04947561 2.298288665
52.01817548 3.955056135
54.03382555 4.89530876
56.04947561 2.414215046
66.03382555 1.711568078
68.04947561 3.151568731
78.03382555 1.184707085
79.02907452 2.356702681
81.04472458 11.10502904
82.06512568 1.622743555
83.06037464 3.686221214
93.04472458 7.563511182
95.06037464 5.731673096
97.07602471 2.069673172
98.02365479 1.077360423
108.0556236 3.761396019
109.0760247 2.331951931
110.0712737 2.032340879
124.0393049 0.9657972967
124.0869237 2.245014401
126.0549549 1.19415818

Name: +ve in-silico MS/MS by CFM-ID for HNNTUCCDZNBISU-UHFFFAOYSA-N
ID: HNNTUCCDZNBISU-UHFFFAOYSA-N
Comment: Energy0
Num peaks: 6
120.0443902 5.787139801
136.0393049 2.315644559
137.0709393 15.35757746
139.0865894 2.228745746
153.0658539 16.92309786
170.092403 52.0855685

Name: +ve in-silico MS/MS by CFM-ID for HNNTUCCDZNBISU-UHFFFAOYSA-N
ID: HNNTUCCDZNBISU-UHFFFAOYSA-N
Comment: Energy1
Num peaks: 9
120.0443902 9.123812878
123.0552893 2.057521509
135.0552893 2.722595288
136.0393049 1.825117738
137.0709393 18.51824599
139.0865894 3.173420512
152.0818384 4.093763138
153.0658539 11.02335297
170.092403 28.1373578

Name: +ve in-silico MS/MS by CFM-ID for HNNTUCCDZNBISU-UHFFFAOYSA-N
ID: HNNTUCCDZNBISU-UHFFFAOYSA-N
Comment: Energy2
Num peaks: 31
40.01817548 1.438008382
52.01817548 1.21689561
54.03382555 2.571545707
56.0130901 1.070170426
58.02874017 1.166210927
80.0130901 1.340339056
80.04947561 2.251362361
81.00833907 1.109554997
84.04439023 1.665874047
96.04439023 3.75603162
101.0709393 1.021795936
107.0603746 1.387477442
108.0443902 1.938932619
109.0396392 2.787624996
109.0760247 1.826044943
110.0600403 1.515683271
111.0552893 6.184022267
113.0709393 1.539779535
120.0443902 3.887906339
121.0396392 1.64557838
123.0552893 2.991084788
124.0869237 1.462683809
125.0709393 4.589417048
126.0549549 1.467480223
126.0661883 1.301776635
135.0552893 5.327762834
136.0393049 2.853290796
137.0345538 1.892511058
137.0709393 1.418067616
152.0818384 1.288960923
153.0658539 3.089198757

Name: +ve in-silico MS/MS by CFM-ID for AUMTXVNDDDPNBV-UHFFFAOYSA-N
ID: AUMTXVNDDDPNBV-UHFFFAOYSA-N
Comment: Energy0
Num peaks: 6
136.0393049 5.871905793
137.0709393 1.656824767
142.0974884 0.9158040451
152.0818384 0.8908673803
153.0658539 34.16815471
170.092403 51.08518268

Name: +ve in-silico MS/MS by CFM-ID for AUMTXVNDDDPNBV-UHFFFAOYSA-N
ID: AUMTXVNDDDPNBV-UHFFFAOYSA-N
Comment: Energy1
Num peaks: 10
120.0443902 2.374535596
123.0552893 2.564700796
125.0709393 3.095472427
135.0552893 3.551665613
136.0393049 5.298540248
137.0709393 3.574264608
142.0974884 1.919838692
152.0818384 4.272374441
153.0658539 24.01148124
170.092403 29.71994687

Name: +ve in-silico MS/MS by CFM-ID for AUMTXVNDDDPNBV-UHFFFAOYSA-N
ID: AUMTXVNDDDPNBV-UHFFFAOYSA-N
Comment: Energy2
Num peaks: 28
40.01817548 2.234685356
42.03382555 1.326644465
54.03382555 1.822504115
68.0130901 1.345170604
68.04947561 5.528600898
69.04472458 0.7929183684
70.02874017 1.128774767
72.04439023 0.9450474559
93.04472458 1.427754115
95.06037464 15.0068974
96.00800472 1.138997457
97.0396392 1.224903454
97.07602471 3.671793344
99.05528926 2.617417766
99.09167477 0.7869969414
111.0552893 2.332906968
121.0396392 3.169413367
123.0552893 3.795896781
124.0393049 1.191973426
124.0869237 2.541381097
125.0709393 12.0041928
126.0549549 1.618300599
126.0661883 1.768007203
135.0552893 3.163240658
136.0393049 2.604981716
137.0345538 1.191178774
142.0974884 2.100299589
153.0658539 2.026723287

Name: +ve in-silico MS/MS by CFM-ID for HZZRGWSYGZWOMU-UHFFFAOYSA-N
ID: HZZRGWSYGZWOMU-UHFFFAOYSA-N
Comment: Energy0
Num peaks: 6
135.0552893 14.34377349
136.0393049 5.401799737
137.0709393 6.571325404
152.0818384 17.19754929
153.0658539 21.78868059
170.092403 23.02584693

Name: +ve in-silico MS/MS by CFM-ID for HZZRGWSYGZWOMU-UHFFFAOYSA-N
ID: HZZRGWSYGZWOMU-UHFFFAOYSA-N
Comment: Energy1
Num peaks: 8
119.0603746 7.823342795
120.0443902 6.290113647
135.0552893 22.03445079
136.0393049 3.791142122
137.0709393 5.497246466
152.0818384 18.99542338
153.0658539 10.33654915
170.092403 8.922896871

Name: +ve in-silico MS/MS by CFM-ID for HZZRGWSYGZWOMU-UHFFFAOYSA-N
ID: HZZRGWSYGZWOMU-UHFFFAOYSA-N
Comment: Energy2
Num peaks: 22
46.06512568 1.125745916
66.03382555 0.9707694048
77.99744004 1.407672823
82.02874017 1.024417071
95.02398914 0.9217360918
97.0396392 1.130910655
107.0239891 1.77670775
109.0396392 2.495868966
110.0600403 0.916175829
111.0552893 1.97220486
119.0603746 3.631973222
120.0443902 4.809561741
121.0760247 1.092677215
123.0552893 2.547260201
124.0393049 1.905237661
125.0709393 2.950356597
126.0549549 2.79045194
134.0712737 1.378359504
135.0552893 28.59387621
136.0393049 8.478830946
152.0818384 4.367067808
153.0658539 3.760674668

Name: +ve in-silico MS/MS by CFM-ID for VUIIYMHNXKXSCN-UHFFFAOYSA-N
ID: VUIIYMHNXKXSCN-UHFFFAOYSA-N
Comment: Energy0
Num peaks: 6
120.0443902 4.22969582
137.0709393 18.85668349
139.0865894 2.567084279
152.0818384 0.4682328967
153.0658539 12.47805836
170.092403 59.83509511

Name: +ve in-silico MS/MS by CFM-ID for VUIIYMHNXKXSCN-UHFFFAOYSA-N
ID: VUIIYMHNXKXSCN-UHFFFAOYSA-N
Comment: Energy1
Num peaks: 7
120.0443902 6.255330849
135.0552893 3.796212076
137.0709393 19.94433168
139.0865894 3.584441197
152.0818384 10.2829671
153.0658539 8.396426906
170.092403 27.8338887

Name: +ve in-silico MS/MS by CFM-ID for VUIIYMHNXKXSCN-UHFFFAOYSA-N
ID: VUIIYMHNXKXSCN-UHFFFAOYSA-N
Comment: Energy2
Num peaks: 31
27.02292652 1.393054532
40.01817548 3.186075763
42.03382555 1.355050965
44.04947561 1.50596899
49.00727645 1.302459396
51.02292652 5.126822665
52.01817548 2.412169928
53.03857658 4.190118615
54.03382555 1.266943061
56.0130901 2.865471421
58.02874017 1.750785796
68.04947561 2.471736186
70.02874017 2.458654937
80.0130901 2.417269523
81.00833907 1.192760986
82.02874017 3.27960952
83.02398914 1.637691209
84.04439023 2.231715777
86.0600403 3.956328975
94.02874017 1.841740406
96.04439023 2.587394779
98.0600403 1.573863828
111.0552893 3.585685429
115.0865894 1.218043332
120.0443902 5.786984234
122.0600403 1.265448311
135.0552893 2.80408779
136.0393049 1.589354193
137.0709393 3.147438862
152.0818384 1.463077285
153.0658539 5.327413163

Name: +ve in-silico MS/MS by CFM-ID for OEZDBNKQQTYNEL-UHFFFAOYSA-N
ID: OEZDBNKQQTYNEL-UHFFFAOYSA-N
Comment: Energy0
Num peaks: 6
120.0443902 2.560660627
136.0393049 0.8111953149
137.0709393 4.222777681
139.0865894 1.004940807
153.0658539 32.90102072
170.092403 56.82366823

Name: +ve in-silico MS/MS by CFM-ID for OEZDBNKQQTYNEL-UHFFFAOYSA-N
ID: OEZDBNKQQTYNEL-UHFFFAOYSA-N
Comment: Energy1
Num peaks: 6
120.0443902 5.882995458
135.0552893 4.839161041
137.0709393 7.425282546
152.0818384 10.7230062
153.0658539 22.86611768
170.092403 30.17943764

Name: +ve in-silico MS/MS by CFM-ID for OEZDBNKQQTYNEL-UHFFFAOYSA-N
ID: OEZDBNKQQTYNEL-UHFFFAOYSA-N
Comment: Energy2
Num peaks: 24
39.02292652 0.9724808422
40.01817548 2.356070388
42.03382555 1.867891468
46.06512568 0.9940603855
54.03382555 0.9936696856
68.0130901 1.223839235
70.02874017 1.298011611
97.0396392 1.104530694
99.05528926 1.161005949
101.0709393 0.9492256106
113.0345538 3.264319978
120.0443902 7.119387184
122.0600403 2.164067087
123.0189038 1.824149433
125.0345538 2.196326519
127.0502039 4.351542798
135.0552893 7.294998
136.0393049 8.536771939
137.0345538 1.023037178
137.0709393 1.102307005
152.0818384 2.007071387
153.0658539 24.19294398
154.0611029 1.152755237
170.092403 1.506468285

Name: +ve in-silico MS/MS by CFM-ID for LOWYUAIWCHBEPS-UHFFFAOYSA-N
ID: LOWYUAIWCHBEPS-UHFFFAOYSA-N
Comment: Energy0
Num peaks: 6
120.0443902 0.3417471306
136.0393049 6.350994804
137.0709393 0.6952029276
152.0818384 0.2341054876
153.0658539 36.86735058
170.092403 54.84958183

Name: +ve in-silico MS/MS by CFM-ID for LOWYUAIWCHBEPS-UHFFFAOYSA-N
ID: LOWYUAIWCHBEPS-UHFFFAOYSA-N
Comment: Energy1
Num peaks: 6
135.0552893 9.685913934
136.0393049 5.151682548
137.0709393 1.184226982
152.0818384 21.40983258
153.0658539 22.24752546
170.092403 25.91342215

Name: +ve in-silico MS/MS by CFM-ID for LOWYUAIWCHBEPS-UHFFFAOYSA-N
ID: LOWYUAIWCHBEPS-UHFFFAOYSA-N
Comment: Energy2
Num peaks: 11
40.01817548 7.271852882
42.03382555 8.025167064
44.04947561 3.905513852
46.06512568 3.189988463
52.01817548 3.591835785
54.03382555 2.757103854
120.0443902 1.55030686
127.0502039 3.594488758
129.0658539 2.295669794
136.0393049 25.11436924
153.0658539 19.1503502

Name: +ve in-silico MS/MS by CFM-ID for JCHLDBNBUJOCEM-UHFFFAOYSA-N
ID: JCHLDBNBUJOCEM-UHFFFAOYSA-N
Comment: Energy0
Num peaks: 6
104.0494756 1.691460192
121.0760247 2.553918753
123.0916748 0.3601765573
152.0818384 0.4404100562
153.0658539 51.58346679
170.092403 41.29035968

Name: +ve in-silico MS/MS by CFM-ID for JCHLDBNBUJOCEM-UHFFFAOYSA-N
ID: JCHLDBNBUJOCEM-UHFFFAOYSA-N
Comment: Energy1
Num peaks: 6
104.0494756 4.959239158
121.0760247 5.01637107
135.0552893 3.132398354
153.0658539 44.07811161
154.0611029 3.453637962
170.092403 27.08062016

Name: +ve in-silico MS/MS by CFM-ID for JCHLDBNBUJOCEM-UHFFFAOYSA-N
ID: JCHLDBNBUJOCEM-UHFFFAOYSA-N
Comment: Energy2
Num peaks: 15
54.03382555 1.301512538
66.03382555 1.194261894
68.04947561 2.801136826
92.04947561 2.282916982
98.02365479 1.321167522
104.0494756 5.028491602
106.0651257 2.567218146
112.0393049 1.49208751
122.0236548 1.697600622
124.0393049 14.49391596
126.0549549 20.96367562
127.0502039 1.968478143
135.0552893 6.224899345
153.0658539 15.3379377
154.0611029 2.508701978

Name: +ve in-silico MS/MS by CFM-ID for QAYPPWSPUYOWDG-UHFFFAOYSA-N
ID: QAYPPWSPUYOWDG-UHFFFAOYSA-N
Comment: Energy0
Num peaks: 6
49.00727645 0.02789659748
63.02292652 1.23193505e-005
139.0542266 3.571344006e-005
149.0385766 0.0001757352457
166.0651257 0.06350351417
192.0807757 99.90835454

Name: +ve in-silico MS/MS by CFM-ID for QAYPPWSPUYOWDG-UHFFFAOYSA-N
ID: QAYPPWSPUYOWDG-UHFFFAOYSA-N
Comment: Energy1
Num peaks: 6
49.00727645 0.06477713923
101.0385766 0.03002268872
139.0542266 0.009433427982
149.0385766 0.002746577645
166.0651257 0.9964349378
192.0807757 98.89351907

Name: +ve in-silico MS/MS by CFM-ID for QAYPPWSPUYOWDG-UHFFFAOYSA-N
ID: QAYPPWSPUYOWDG-UHFFFAOYSA-N
Comment: Energy2
Num peaks: 6
49.00727645 3.993884549
63.02292652 0.4899169538
101.0385766 0.3800630518
149.0385766 0.5013040749
166.0651257 7.996221543
192.0807757 86.00995734

Name: +ve in-silico MS/MS by CFM-ID for VPONEJHNADKWPX-UHFFFAOYSA-N
ID: VPONEJHNADKWPX-UHFFFAOYSA-N
Comment: Energy0
Num peaks: 6
44.04947561 11.26916582
84.04439023 4.131804309
127.0502039 4.720555048
142.0974884 5.16481538
153.0658539 13.27547023
170.092403 44.26992036

Name: +ve in-silico MS/MS by CFM-ID for VPONEJHNADKWPX-UHFFFAOYSA-N
ID: VPONEJHNADKWPX-UHFFFAOYSA-N
Comment: Energy1
Num peaks: 20
27.02292652 1.094869528
39.02292652 1.446049759
44.0130901 3.637117102
44.04947561 19.51096358
55.01784114 1.492443011
70.02874017 1.047444817
72.04439023 1.382280178
82.06512568 1.044992472
84.04439023 2.166669986
98.02365479 5.370552232
99.09167477 3.156591255
125.0709393 1.397625196
127.0502039 7.05283739
127.0865894 1.020367205
139.0502039 7.467787799
141.0658539 1.476801997
142.0974884 1.767156033
143.081504 1.194534818
153.0658539 11.18389117
170.092403 6.945424505

Name: +ve in-silico MS/MS by CFM-ID for VPONEJHNADKWPX-UHFFFAOYSA-N
ID: VPONEJHNADKWPX-UHFFFAOYSA-N
Comment: Energy2
Num peaks: 20
15.02292652 0.926070176
27.02292652 4.354560457
39.02292652 1.21809569
42.03382555 1.413058512
44.04947561 21.9520203
56.04947561 2.681671194
69.0334912 1.037817418
80.0130901 1.356003775
82.02874017 6.396829117
84.04439023 7.890225261
86.0600403 1.117629874
97.0396392 8.119213292
97.07602471 1.294399157
99.05528926 5.070563236
99.09167477 1.437021724
109.0396392 3.950364293
110.0236548 2.239869002
111.0552893 2.193538949
125.0709393 2.190912869
127.0502039 3.946219673

Name: +ve in-silico MS/MS by CFM-ID for OIZKMPBDCZZLHI-UHFFFAOYSA-N
ID: OIZKMPBDCZZLHI-UHFFFAOYSA-N
Comment: Energy0
Num peaks: 7
126.0549549 4.72689544
128.070605 5.315469365
129.0480957 5.348896334
146.0270259 3.454032974
157.0430103 12.72156531
158.0270259 9.487452698
175.053575 40.1019474

Name: +ve in-silico MS/MS by CFM-ID for OIZKMPBDCZZLHI-UHFFFAOYSA-N
ID: OIZKMPBDCZZLHI-UHFFFAOYSA-N
Comment: Energy1
Num peaks: 27
25.00727645 1.263282901
27.02292652 1.869747236
39.02292652 6.03871564
41.03857658 1.588254988
54.03382555 3.246148023
56.04947561 6.10878651
58.06512568 1.751343123
59.01275576 1.592044568
62.00589655 1.175756417
65.00219107 2.14134855
67.01784114 2.415057037
69.0334912 3.419425339
71.04914126 1.28715056
71.99024648 1.322349262
74.00589655 3.797839531
83.01275576 5.230609255
85.02840582 3.442401762
87.04405588 4.412308627
97.02840582 2.062342106
100.0215466 1.24921579
101.0167956 5.833316234
103.0324456 7.311793264
128.0164612 1.966077271
130.0321113 1.431095624
132.0113759 1.540675103
144.0113759 1.462381694
146.0270259 5.274039843

Name: +ve in-silico MS/MS by CFM-ID for OIZKMPBDCZZLHI-UHFFFAOYSA-N
ID: OIZKMPBDCZZLHI-UHFFFAOYSA-N
Comment: Energy2
Num peaks: 31
25.00727645 5.079178551
27.02292652 3.177299385
29.03857658 1.005707342
40.01817548 0.7815509009
42.03382555 4.413492657
44.04947561 2.917030077
45.0334912 1.107792381
52.01817548 4.9235822
54.03382555 1.893617982
56.04947561 7.204711501
56.97934745 0.7873928945
58.06512568 1.413460169
59.01275576 0.8252240328
68.04947561 1.253350278
68.99710569 2.201997541
71.01275576 1.735013427
71.99024648 4.87431657
73.02840582 1.118715727
74.00589655 2.045379169
80.04947561 10.58906764
82.06512568 4.758946433
85.02840582 2.293458589
86.00589655 1.258107904
87.04405588 0.7708753269
97.02840582 0.7791763686
98.00589655 0.8429153135
100.0215466 2.06466712
110.0600403 1.142187396
112.0215466 2.74705411
114.0371967 1.714228753
140.0164612 0.8583923326

Name: +ve in-silico MS/MS by CFM-ID for UJDZYKLDVNNWRV-UHFFFAOYSA-N
ID: UJDZYKLDVNNWRV-UHFFFAOYSA-N
Comment: Energy0
Num peaks: 6
91.05422664 0.3550323014
158.0600403 0.1271804985
184.0756904 0.1881172853
192.0807757 12.90875819
194.0600403 0.2806535005
210.0913404 85.1145414

Name: +ve in-silico MS/MS by CFM-ID for UJDZYKLDVNNWRV-UHFFFAOYSA-N
ID: UJDZYKLDVNNWRV-UHFFFAOYSA-N
Comment: Energy1
Num peaks: 6
182.0600403 1.468083823
182.0964258 2.99928294
184.0756904 3.849579106
192.0807757 18.25426864
194.0600403 1.713280924
210.0913404 66.74128036

Name: +ve in-silico MS/MS by CFM-ID for UJDZYKLDVNNWRV-UHFFFAOYSA-N
ID: UJDZYKLDVNNWRV-UHFFFAOYSA-N
Comment: Energy2
Num peaks: 16
49.00727645 2.598118579
63.02292652 4.763812678
65.03857658 1.688029443
77.03857658 2.458623616
79.05422664 1.970328958
91.05422664 2.343723948
142.0651257 3.080529127
152.0494756 1.78938968
166.0651257 6.589079067
180.0807757 3.796874598
182.0600403 3.085747411
182.0964258 6.008030901
184.0756904 2.651858429
192.0807757 28.98508094
194.0600403 6.636167229
210.0913404 2.84132315

Name: +ve in-silico MS/MS by CFM-ID for MFWDQDXQUXODPR-UHFFFAOYSA-N
ID: MFWDQDXQUXODPR-UHFFFAOYSA-N
Comment: Energy0
Num peaks: 6
91.05422664 0.3564850856
170.0600403 0.1654539684
184.0756904 0.1752589045
192.0807757 12.96388249
194.0600403 0.1982604405
210.0913404 85.5861813

Name: +ve in-silico MS/MS by CFM-ID for MFWDQDXQUXODPR-UHFFFAOYSA-N
ID: MFWDQDXQUXODPR-UHFFFAOYSA-N
Comment: Energy1
Num peaks: 6
182.0600403 1.321774842
182.0964258 3.003263459
184.0756904 3.938100384
192.0807757 18.49487685
194.0600403 1.486947613
210.0913404 67.86521526

Name: +ve in-silico MS/MS by CFM-ID for MFWDQDXQUXODPR-UHFFFAOYSA-N
ID: MFWDQDXQUXODPR-UHFFFAOYSA-N
Comment: Energy2
Num peaks: 9
49.00727645 7.972316312
51.02292652 5.482229591
65.03857658 3.441858486
142.0651257 4.706400196
166.0651257 7.976080152
182.0964258 7.374369327
192.0807757 34.22154783
194.0600403 5.714102619
210.0913404 3.387779902

Name: +ve in-silico MS/MS by CFM-ID for IJUUPTNWUKOVDJ-UHFFFAOYSA-N
ID: IJUUPTNWUKOVDJ-UHFFFAOYSA-N
Comment: Energy0
Num peaks: 6
91.05422664 0.3540747972
182.0600403 0.2168832726
184.0756904 0.3539730981
192.0807757 12.87671665
194.0600403 0.2806982001
210.0913404 84.84518293

Name: +ve in-silico MS/MS by CFM-ID for IJUUPTNWUKOVDJ-UHFFFAOYSA-N
ID: IJUUPTNWUKOVDJ-UHFFFAOYSA-N
Comment: Energy1
Num peaks: 6
182.0600403 2.060745073
182.0964258 2.850560315
184.0756904 6.015055811
192.0807757 17.66410102
194.0600403 1.653475214
210.0913404 63.86765498

Name: +ve in-silico MS/MS by CFM-ID for IJUUPTNWUKOVDJ-UHFFFAOYSA-N
ID: IJUUPTNWUKOVDJ-UHFFFAOYSA-N
Comment: Energy2
Num peaks: 16
49.00727645 3.127620836
63.02292652 2.113646204
65.03857658 2.744921459
77.03857658 2.194316865
91.05422664 2.359586773
142.0651257 3.346733971
152.0494756 2.064477484
166.0651257 7.915099989
180.0443902 2.259042174
180.0807757 3.393522691
182.0600403 2.811416747
182.0964258 5.444635596
184.0756904 2.679323116
192.0807757 28.85814991
194.0600403 6.658648585
210.0913404 2.750557894

Name: +ve in-silico MS/MS by CFM-ID for CVLMVMQNJODBLJ-UHFFFAOYSA-N
ID: CVLMVMQNJODBLJ-UHFFFAOYSA-N
Comment: Energy0
Num peaks: 6
91.05422664 0.3564440962
158.0600403 0.1317569166
184.0756904 0.1886974782
192.0807757 12.96202506
194.0600403 0.1973164081
210.0913404 85.59395958

Name: +ve in-silico MS/MS by CFM-ID for CVLMVMQNJODBLJ-UHFFFAOYSA-N
ID: CVLMVMQNJODBLJ-UHFFFAOYSA-N
Comment: Energy1
Num peaks: 6
182.0600403 1.212040945
182.0964258 2.984393733
184.0756904 4.722330463
192.0807757 18.27843323
194.0600403 1.441924222
210.0913404 67.08269059

Name: +ve in-silico MS/MS by CFM-ID for CVLMVMQNJODBLJ-UHFFFAOYSA-N
ID: CVLMVMQNJODBLJ-UHFFFAOYSA-N
Comment: Energy2
Num peaks: 13
39.02292652 2.670815875
49.00727645 6.827710191
51.02292652 5.162050749
63.02292652 2.96781443
79.05422664 2.206248041
91.05422664 2.314073452
142.0651257 3.914893036
166.0651257 7.386271862
182.0964258 7.236527372
184.0756904 2.486809343
192.0807757 29.84171873
194.0600403 4.642915901
210.0913404 3.021219242

Name: +ve in-silico MS/MS by CFM-ID for VBMOBAJJVUBBLG-UHFFFAOYSA-N
ID: VBMOBAJJVUBBLG-UHFFFAOYSA-N
Comment: Energy0
Num peaks: 15
70.06512568 1.513881555
100.0756904 1.954483092
113.0597059 1.548553567
115.075356 1.846164527
121.0412926 5.558766422
123.0569427 1.271426444
128.070605 2.88571009
130.086255 10.85053984
132.1019051 5.822234579
150.0678417 3.489480271
178.0627563 8.701139225
192.0784064 1.221674104
193.062422 8.343248688
194.0576709 1.336990172
210.0889711 24.73797691

Name: +ve in-silico MS/MS by CFM-ID for VBMOBAJJVUBBLG-UHFFFAOYSA-N
ID: VBMOBAJJVUBBLG-UHFFFAOYSA-N
Comment: Energy1
Num peaks: 27
39.02292652 2.013594826
41.03857658 1.457582759
45.06987671 1.391284683
68.04947561 3.995331956
70.06512568 7.610246802
72.08077574 1.930275499
74.0964258 2.560348483
78.99434242 2.057263878
81.00999248 1.398057237
88.03930485 1.151778399
100.0756904 1.349762121
107.0256425 1.463436598
111.0440559 1.147745883
121.0412926 5.364921822
123.0569427 1.262200735
128.070605 3.348990057
130.086255 2.498108089
132.057277 1.385547824
132.1019051 1.265779966
133.0412926 5.223508444
134.0365416 3.271606932
150.0678417 13.52910143
178.0627563 2.824063043
192.0784064 1.302383142
193.062422 2.146606078
194.0576709 2.28062587
210.0889711 5.065805732

Name: +ve in-silico MS/MS by CFM-ID for VBMOBAJJVUBBLG-UHFFFAOYSA-N
ID: VBMOBAJJVUBBLG-UHFFFAOYSA-N
Comment: Energy2
Num peaks: 21
15.02292652 4.122700169
29.03857658 1.141207441
39.02292652 2.098604465
41.03857658 5.003367211
42.03382555 0.943474749
43.05422664 6.080829841
68.04947561 1.435936244
70.06512568 33.16449008
72.08077574 6.219873061
74.0964258 0.9142641256
78.99434242 1.624618573
81.00999248 1.2351766
88.03930485 0.8938694991
98.0600403 1.629454931
100.0756904 4.005150949
105.0099925 1.987323148
107.0256425 2.70060001
116.070605 0.962939817
121.0412926 2.046309218
130.086255 1.257562002
134.0365416 1.202060371

Name: +ve in-silico MS/MS by CFM-ID for QPWIGIULGMKQTG-UHFFFAOYSA-N
ID: QPWIGIULGMKQTG-UHFFFAOYSA-N
Comment: Energy0
Num peaks: 14
15.02292652 2.132980238
84.08077574 2.864147052
101.0597059 1.673905728
121.0412926 2.055291349
128.070605 2.944170246
130.086255 10.70439381
132.1019051 5.795891429
133.0412926 1.630165593
161.0362072 2.693069326
164.0834918 10.02492903
179.0467719 6.763774508
192.0784064 4.643127271
194.0576709 1.855060711
210.0889711 25.34955881

Name: +ve in-silico MS/MS by CFM-ID for QPWIGIULGMKQTG-UHFFFAOYSA-N
ID: QPWIGIULGMKQTG-UHFFFAOYSA-N
Comment: Energy1
Num peaks: 25
39.02292652 1.213466357
41.03857658 0.9161683635
78.99434242 2.351132054
81.00999248 1.379503509
82.06512568 4.680217725
84.08077574 7.514753471
86.0964258 2.231818808
88.11207587 2.930125173
99.04405588 1.050510721
107.0256425 1.376195519
110.0600403 0.8888565324
121.0412926 3.17953768
128.070605 5.18651039
130.086255 3.995149787
132.1019051 1.966198242
133.0412926 2.909497281
135.0569427 0.9362499222
146.0729271 1.477921416
148.0521916 3.300071661
164.0834918 15.69857703
176.0471063 0.9728565265
179.0467719 1.144140276
192.0784064 3.148366836
194.0576709 3.264157671
210.0889711 7.025957873

Name: +ve in-silico MS/MS by CFM-ID for QPWIGIULGMKQTG-UHFFFAOYSA-N
ID: QPWIGIULGMKQTG-UHFFFAOYSA-N
Comment: Energy2
Num peaks: 20
15.02292652 4.877659308
29.03857658 1.416657364
39.02292652 1.342653454
41.03857658 3.899839807
43.05422664 4.161849683
78.99434242 1.506599677
82.06512568 1.321028943
84.08077574 31.9255456
86.0964258 6.573266838
88.03930485 1.934448752
99.04405588 1.872619305
101.0597059 3.884248473
105.0099925 1.391335835
107.0256425 2.376484304
114.0549549 1.789112448
116.070605 3.668468958
121.0412926 1.166907949
130.086255 1.972877566
133.0412926 1.415495456
148.0521916 1.745004584

Name: +ve in-silico MS/MS by CFM-ID for WXROFMGTYRKZOK-UHFFFAOYSA-N
ID: WXROFMGTYRKZOK-UHFFFAOYSA-N
Comment: Energy0
Num peaks: 6
69.04472458 58.72343613
81.0334912 2.089865214
95.02398914 8.071233215
98.0600403 2.021473879
124.0505382 1.214343728
192.076753 24.36744258

Name: +ve in-silico MS/MS by CFM-ID for WXROFMGTYRKZOK-UHFFFAOYSA-N
ID: WXROFMGTYRKZOK-UHFFFAOYSA-N
Comment: Energy1
Num peaks: 6
40.01817548 9.659921257
42.03382555 12.82147199
69.04472458 64.01827074
81.0334912 2.776466306
95.02398914 4.066594106
124.0393049 1.5140782

Name: +ve in-silico MS/MS by CFM-ID for WXROFMGTYRKZOK-UHFFFAOYSA-N
ID: WXROFMGTYRKZOK-UHFFFAOYSA-N
Comment: Energy2
Num peaks: 6
40.01817548 20.81989732
42.03382555 18.86928821
52.01817548 9.596305306
53.01342445 3.30716842
69.04472458 32.47596607
81.0334912 3.246094764

Name: +ve in-silico MS/MS by CFM-ID for FYGDCKJMHUSGJC-UHFFFAOYSA-N
ID: FYGDCKJMHUSGJC-UHFFFAOYSA-N
Comment: Energy0
Num peaks: 6
131.0491413 1.382847431
181.0647913 0.6567426545
183.0804414 1.297860334
184.0756904 0.6050082311
193.0647913 2.333863071
210.0913404 90.68264955

Name: +ve in-silico MS/MS by CFM-ID for FYGDCKJMHUSGJC-UHFFFAOYSA-N
ID: FYGDCKJMHUSGJC-UHFFFAOYSA-N
Comment: Energy1
Num peaks: 6
131.0491413 6.595941657
181.0647913 3.353906527
183.0804414 3.237013912
184.0756904 3.599771219
193.0647913 6.439697107
210.0913404 63.56625523

Name: +ve in-silico MS/MS by CFM-ID for FYGDCKJMHUSGJC-UHFFFAOYSA-N
ID: FYGDCKJMHUSGJC-UHFFFAOYSA-N
Comment: Energy2
Num peaks: 22
25.00727645 1.232152172
39.02292652 3.326192036
49.00727645 11.05827751
51.02292652 5.097109698
52.01817548 1.435010175
75.02292652 1.404148013
77.03857658 1.573386978
79.05422664 1.258921315
103.0542266 12.6630731
105.0334912 1.261077819
105.0698767 4.132805328
131.0491413 17.3613128
143.0491413 1.214498157
155.0491413 1.240977607
167.0491413 1.874651182
181.0647913 1.679993929
182.0600403 1.800091215
183.0804414 1.904451911
192.0807757 1.938863252
193.0647913 2.043791233
194.0600403 2.541108258
210.0913404 2.490969598

Name: +ve in-silico MS/MS by CFM-ID for VLTVFSWMCZXUOI-UHFFFAOYSA-N
ID: VLTVFSWMCZXUOI-UHFFFAOYSA-N
Comment: Energy0
Num peaks: 6
131.0491413 1.385358211
181.0647913 0.6576959774
183.0804414 1.301336942
184.0756904 0.8394601139
193.0647913 2.3380488
210.0913404 90.85842484

Name: +ve in-silico MS/MS by CFM-ID for VLTVFSWMCZXUOI-UHFFFAOYSA-N
ID: VLTVFSWMCZXUOI-UHFFFAOYSA-N
Comment: Energy1
Num peaks: 6
131.0491413 6.559829178
181.0647913 3.350849197
183.0804414 3.213251624
184.0756904 4.893925279
193.0647913 6.472671737
210.0913404 63.48893464

Name: +ve in-silico MS/MS by CFM-ID for VLTVFSWMCZXUOI-UHFFFAOYSA-N
ID: VLTVFSWMCZXUOI-UHFFFAOYSA-N
Comment: Energy2
Num peaks: 20
39.02292652 4.318899108
40.01817548 1.205459516
41.03857658 1.156998053
49.00727645 9.428477592
51.02292652 5.112401147
52.01817548 1.656552345
65.03857658 1.781793472
105.0334912 5.726758679
105.0698767 5.462145157
131.0491413 24.63616932
155.0491413 1.872216862
157.0647913 1.15211904
181.0647913 1.992411975
182.0600403 1.509848288
183.0804414 2.338492437
184.0756904 1.829628184
192.0807757 2.372957027
193.0647913 2.831689237
194.0600403 1.141424515
210.0913404 3.184830518

Name: +ve in-silico MS/MS by CFM-ID for VUZXULGPGNGLOP-UHFFFAOYSA-N
ID: VUZXULGPGNGLOP-UHFFFAOYSA-N
Comment: Energy0
Num peaks: 6
131.0491413 1.377128325
181.0647913 0.6545040455
183.0804414 1.29764224
184.0756904 0.8350425556
193.0647913 2.323112536
210.0913404 90.30096121

Name: +ve in-silico MS/MS by CFM-ID for VUZXULGPGNGLOP-UHFFFAOYSA-N
ID: VUZXULGPGNGLOP-UHFFFAOYSA-N
Comment: Energy1
Num peaks: 6
131.0491413 6.479954211
181.0647913 3.30303773
183.0804414 3.228471748
184.0756904 4.176530094
193.0647913 6.345411572
210.0913404 62.42739047

Name: +ve in-silico MS/MS by CFM-ID for VUZXULGPGNGLOP-UHFFFAOYSA-N
ID: VUZXULGPGNGLOP-UHFFFAOYSA-N
Comment: Energy2
Num peaks: 23
39.02292652 3.432371221
49.00727645 10.22902912
51.02292652 4.740370503
52.01817548 1.574217749
63.02292652 7.620336646
65.03857658 1.187643336
73.00727645 1.215224686
75.02292652 1.641742354
77.03857658 1.32829082
103.0542266 10.32581907
105.0334912 1.613451164
105.0698767 3.463514642
131.0491413 14.53660795
155.0491413 1.310028559
167.0491413 1.61402302
181.0647913 1.484342297
182.0600403 1.69830378
183.0804414 1.752341005
184.0756904 2.160079887
192.0807757 1.806123985
193.0647913 1.6557305
194.0600403 1.985955461
210.0913404 2.210248494

Name: +ve in-silico MS/MS by CFM-ID for NWRKNNYKSALTCZ-UHFFFAOYSA-N
ID: NWRKNNYKSALTCZ-UHFFFAOYSA-N
Comment: Energy0
Num peaks: 6
131.0491413 1.366608281
182.0600403 1.398079865
183.0804414 1.279323683
184.0756904 1.570725339
193.0647913 2.303852249
210.0913404 89.25065807

Name: +ve in-silico MS/MS by CFM-ID for NWRKNNYKSALTCZ-UHFFFAOYSA-N
ID: NWRKNNYKSALTCZ-UHFFFAOYSA-N
Comment: Energy1
Num peaks: 6
131.0491413 6.690707731
181.0647913 3.412415644
183.0804414 3.307154332
184.0756904 3.08344862
193.0647913 6.620412969
210.0913404 65.30501944

Name: +ve in-silico MS/MS by CFM-ID for NWRKNNYKSALTCZ-UHFFFAOYSA-N
ID: NWRKNNYKSALTCZ-UHFFFAOYSA-N
Comment: Energy2
Num peaks: 19
39.02292652 1.694476707
49.00727645 10.66970312
51.02292652 4.911042931
52.01817548 1.526250299
63.02292652 9.774932487
65.03857658 1.766831415
104.0494756 1.368731822
105.0334912 3.308388429
105.0698767 5.09551115
131.0491413 21.17753433
155.0491413 2.107022555
181.0647913 1.676996317
182.0600403 1.819497449
183.0804414 2.087832359
184.0756904 2.856448311
192.0807757 2.164099015
193.0647913 2.335643498
194.0600403 1.840566196
210.0913404 2.769372665

Name: +ve in-silico MS/MS by CFM-ID for BGZBBBQLFWVVBC-UHFFFAOYSA-N
ID: BGZBBBQLFWVVBC-UHFFFAOYSA-N
Comment: Energy0
Num peaks: 6
131.0491413 2.375890035
181.0647913 0.6511895271
183.0804414 1.28942377
184.0756904 0.6549431011
193.0647913 2.318594971
210.0913404 90.13955438

Name: +ve in-silico MS/MS by CFM-ID for BGZBBBQLFWVVBC-UHFFFAOYSA-N
ID: BGZBBBQLFWVVBC-UHFFFAOYSA-N
Comment: Energy1
Num peaks: 6
131.0491413 16.04013114
181.0647913 3.030813433
183.0804414 2.979823996
184.0756904 3.46550808
193.0647913 5.916755096
210.0913404 56.88829958

Name: +ve in-silico MS/MS by CFM-ID for BGZBBBQLFWVVBC-UHFFFAOYSA-N
ID: BGZBBBQLFWVVBC-UHFFFAOYSA-N
Comment: Energy2
Num peaks: 14
41.03857658 1.617639904
49.00727645 8.373904633
51.02292652 2.072766662
52.01817548 1.178441719
75.02292652 1.119613943
79.05422664 4.588970976
101.0385766 15.2988286
103.0542266 10.95542475
105.0334912 4.219756159
105.0698767 3.083402881
117.0334912 1.158264094
131.0491413 24.36199582
193.0647913 1.129867773
210.0913404 1.315264908

Name: +ve in-silico MS/MS by CFM-ID for ZYNXOMMZGNBJEZ-UHFFFAOYSA-N
ID: ZYNXOMMZGNBJEZ-UHFFFAOYSA-N
Comment: Energy0
Num peaks: 6
92.04947561 2.314338158
182.0600403 0.7174155124
183.0804414 2.52616029
184.0756904 0.9381518003
194.0600403 0.7567174793
210.0913404 89.04793812

Name: +ve in-silico MS/MS by CFM-ID for ZYNXOMMZGNBJEZ-UHFFFAOYSA-N
ID: ZYNXOMMZGNBJEZ-UHFFFAOYSA-N
Comment: Energy1
Num peaks: 6
92.04947561 4.794731689
179.0491413 3.053755237
181.0647913 3.306126525
183.0804414 5.728921144
194.0600403 8.934158666
210.0913404 57.23468506

Name: +ve in-silico MS/MS by CFM-ID for ZYNXOMMZGNBJEZ-UHFFFAOYSA-N
ID: ZYNXOMMZGNBJEZ-UHFFFAOYSA-N
Comment: Energy2
Num peaks: 22
39.02292652 4.419029983
41.03857658 1.73633218
49.00727645 6.87384207
51.02292652 3.854650548
52.01817548 2.711761887
63.02292652 2.839074589
65.03857658 8.141286459
66.03382555 2.027821517
75.02292652 1.994910164
76.01817548 5.202640771
77.03857658 1.990977026
91.05422664 4.340797851
92.04947561 10.19887052
105.0334912 7.973558353
107.0491413 1.545103699
155.0491413 2.838884481
182.0600403 1.49938712
183.0804414 2.900238784
184.0756904 1.975453859
192.0807757 1.501847345
194.0600403 1.822256867
210.0913404 1.611810551

Name: +ve in-silico MS/MS by CFM-ID for PMLWAXOKERXPMT-UHFFFAOYSA-N
ID: PMLWAXOKERXPMT-UHFFFAOYSA-N
Comment: Energy0
Num peaks: 6
92.04947561 2.287638454
167.0491413 0.8833645748
169.0647913 1.039699101
183.0804414 1.268255572
193.0647913 2.237398357
210.0913404 88.37689523

Name: +ve in-silico MS/MS by CFM-ID for PMLWAXOKERXPMT-UHFFFAOYSA-N
ID: PMLWAXOKERXPMT-UHFFFAOYSA-N
Comment: Energy1
Num peaks: 6
92.04947561 4.85148524
167.0491413 6.017951146
181.0647913 2.733417679
184.0756904 4.706027983
193.0647913 5.365811614
210.0913404 57.82924853

Name: +ve in-silico MS/MS by CFM-ID for PMLWAXOKERXPMT-UHFFFAOYSA-N
ID: PMLWAXOKERXPMT-UHFFFAOYSA-N
Comment: Energy2
Num peaks: 19
39.02292652 4.500425907
41.03857658 1.845946571
49.00727645 9.873769453
51.02292652 6.08484007
52.01817548 1.945413121
63.02292652 2.310823335
64.01817548 2.688825404
65.03857658 4.457779773
66.03382555 3.198698475
75.02292652 4.953054684
91.05422664 5.435068941
92.04947561 13.55847772
141.0334912 5.051202889
167.0491413 5.324254096
169.0647913 2.426326173
182.0600403 1.948904475
184.0756904 1.952684956
192.0807757 1.711426107
210.0913404 2.418551369

Name: +ve in-silico MS/MS by CFM-ID for OYIRGNPFOFQVMQ-UHFFFAOYSA-N
ID: OYIRGNPFOFQVMQ-UHFFFAOYSA-N
Comment: Energy0
Num peaks: 6
124.0393049 2.053096482
135.0552893 3.87491751
142.0611029 1.849219348
152.0818384 7.029447872
153.0658539 34.95069553
170.092403 36.54320678

Name: +ve in-silico MS/MS by CFM-ID for OYIRGNPFOFQVMQ-UHFFFAOYSA-N
ID: OYIRGNPFOFQVMQ-UHFFFAOYSA-N
Comment: Energy1
Num peaks: 11
42.03382555 4.229617836
109.0760247 1.814061022
110.0600403 2.784519173
111.0552893 4.482320981
125.0709393 5.217900275
127.0865894 12.0077448
135.0552893 9.196631892
136.0393049 6.111733442
152.0818384 3.13096304
153.0658539 27.11233483
170.092403 4.391818272

Name: +ve in-silico MS/MS by CFM-ID for OYIRGNPFOFQVMQ-UHFFFAOYSA-N
ID: OYIRGNPFOFQVMQ-UHFFFAOYSA-N
Comment: Energy2
Num peaks: 31
15.02292652 1.112008213
41.00219107 1.545416848
42.03382555 4.258270026
53.00219107 7.12947107
54.03382555 3.893797429
55.01784114 4.504859574
56.04947561 1.310267736
57.04472458 1.486398062
58.02874017 1.223394054
59.06037464 1.01738353
66.03382555 1.574405734
68.0130901 1.172271574
68.04947561 1.35194645
70.02874017 1.695887576
80.0130901 1.048051929
82.02874017 4.501506878
83.02398914 1.575894279
84.04439023 2.149560241
85.0396392 2.196988909
86.02365479 1.651973868
98.02365479 1.611305145
99.05528926 1.255686199
111.0552893 2.814099727
113.0345538 1.220498501
124.0393049 3.570512463
125.0709393 1.095729461
126.0549549 2.147852819
127.0502039 2.816028414
135.0552893 1.450045131
136.0393049 1.218599798
153.0658539 1.322180794

Name: +ve in-silico MS/MS by CFM-ID for ZPMYIKVFTFQFGG-UHFFFAOYSA-N
ID: ZPMYIKVFTFQFGG-UHFFFAOYSA-N
Comment: Energy0
Num peaks: 6
124.0393049 2.120326701
126.0549549 1.3951359
135.0552893 2.874133616
152.0818384 7.515357532
153.0658539 37.09382935
170.092403 39.16051061

Name: +ve in-silico MS/MS by CFM-ID for ZPMYIKVFTFQFGG-UHFFFAOYSA-N
ID: ZPMYIKVFTFQFGG-UHFFFAOYSA-N
Comment: Energy1
Num peaks: 11
42.03382555 8.498335987
44.04947561 1.952559576
111.0552893 2.059249256
124.0393049 1.439247942
125.0709393 2.741065079
127.0865894 4.317752174
135.0552893 6.278567107
136.0393049 10.97452705
152.0818384 3.476632112
153.0658539 33.35869322
170.092403 5.27754017

Name: +ve in-silico MS/MS by CFM-ID for ZPMYIKVFTFQFGG-UHFFFAOYSA-N
ID: ZPMYIKVFTFQFGG-UHFFFAOYSA-N
Comment: Energy2
Num peaks: 31
15.02292652 1.234470616
27.02292652 1.612513887
40.01817548 2.3941672
41.00219107 2.118846159
42.03382555 4.550912387
43.01784114 1.912872318
44.04947561 5.136093851
46.06512568 1.302076354
53.01342445 1.675033174
55.02907452 2.109783827
57.04472458 5.482016275
59.06037464 1.437643754
68.0130901 3.582863156
70.02874017 5.562355113
71.06037464 2.061862117
72.04439023 1.796213931
73.07602471 1.400525378
81.04472458 1.284079205
82.02874017 2.046326644
84.00800472 1.204817767
84.04439023 1.886222074
94.02874017 1.796493857
95.02398914 1.311460888
96.04439023 1.846646932
98.02365479 1.422537056
99.05528926 2.572465662
101.0709393 1.918506055
110.0236548 1.817201395
111.0552893 1.711532221
112.0393049 1.272141882
124.0393049 2.109240364

Name: +ve in-silico MS/MS by CFM-ID for JDHILDINMRGULE-UHFFFAOYSA-N
ID: JDHILDINMRGULE-UHFFFAOYSA-N
Comment: Energy0
Num peaks: 6
107.0603746 3.846146018
124.0869237 36.65363606
135.0552893 4.069052921
152.0818384 5.517467566
153.0658539 8.637419133
170.092403 28.03520231

Name: +ve in-silico MS/MS by CFM-ID for JDHILDINMRGULE-UHFFFAOYSA-N
ID: JDHILDINMRGULE-UHFFFAOYSA-N
Comment: Energy1
Num peaks: 7
81.04472458 4.636231059
83.06037464 5.033316835
95.06037464 8.021109886
97.07602471 3.102074814
107.0603746 17.56843102
124.0869237 38.71397386
170.092403 3.612513812

Name: +ve in-silico MS/MS by CFM-ID for JDHILDINMRGULE-UHFFFAOYSA-N
ID: JDHILDINMRGULE-UHFFFAOYSA-N
Comment: Energy2
Num peaks: 19
15.02292652 1.182125815
28.01817548 1.892676978
39.02292652 2.710498091
42.03382555 3.216292874
52.01817548 2.21396815
54.03382555 5.757638258
64.01817548 1.849081131
66.03382555 14.43086159
68.04947561 9.81748588
81.04472458 5.443592846
83.06037464 2.914637416
93.04472458 1.121184629
95.06037464 14.39812471
97.07602471 4.010760554
100.0393049 1.3385541
107.0603746 3.012410263
108.0556236 1.431358575
110.0712737 1.419276274
124.0869237 2.89319006

Name: +ve in-silico MS/MS by CFM-ID for GYDFGUILAFAXFN-UHFFFAOYSA-N
ID: GYDFGUILAFAXFN-UHFFFAOYSA-N
Comment: Energy0
Num peaks: 6
105.0334912 0.8760621353
170.0600403 0.431506037
181.0647913 0.5855638002
184.0756904 0.4026740243
194.0600403 0.6875016421
210.0913404 95.21291878

Name: +ve in-silico MS/MS by CFM-ID for GYDFGUILAFAXFN-UHFFFAOYSA-N
ID: GYDFGUILAFAXFN-UHFFFAOYSA-N
Comment: Energy1
Num peaks: 6
104.0494756 6.813177644
105.0334912 8.258817008
106.0651257 11.71680585
180.0807757 5.974490449
182.0964258 25.76686698
210.0913404 22.09642177

Name: +ve in-silico MS/MS by CFM-ID for GYDFGUILAFAXFN-UHFFFAOYSA-N
ID: GYDFGUILAFAXFN-UHFFFAOYSA-N
Comment: Energy2
Num peaks: 26
28.01817548 1.281811802
49.00727645 3.915111627
53.99744004 2.731135533
56.0130901 1.937018373
63.02292652 4.773935455
90.03382555 2.477592264
104.0494756 7.974822186
105.0334912 2.552757598
106.0651257 5.154504746
116.0494756 1.454251704
126.0338255 3.126189509
132.0443902 2.365740771
139.0542266 3.744629221
152.0494756 1.118977263
155.0855268 2.19066428
156.0807757 2.727356565
166.0651257 2.888550292
170.0600403 1.726424625
180.0443902 1.945668639
180.0807757 2.892880558
181.0647913 2.267104525
182.0600403 3.249985226
182.0964258 3.765517808
184.0756904 3.326547173
194.0600403 6.667514126
210.0913404 2.258320825

Name: +ve in-silico MS/MS by CFM-ID for JZJWWNOYAHZYRF-UHFFFAOYSA-N
ID: JZJWWNOYAHZYRF-UHFFFAOYSA-N
Comment: Energy0
Num peaks: 6
132.0556236 6.191535282
134.0712737 7.172561983
152.0818384 13.66904627
178.0611029 3.915073085
192.076753 26.72526266
210.0873177 26.76498926

Name: +ve in-silico MS/MS by CFM-ID for JZJWWNOYAHZYRF-UHFFFAOYSA-N
ID: JZJWWNOYAHZYRF-UHFFFAOYSA-N
Comment: Energy1
Num peaks: 14
59.01275576 10.20828108
108.0556236 1.660139667
110.0600403 1.35839974
134.0712737 16.98429172
135.0552893 4.368881967
152.0818384 11.36280505
160.0505382 7.741583429
162.0661883 1.896413567
164.0818384 1.321191996
166.0611029 1.316960566
178.0611029 9.111317491
180.076753 1.606883986
192.076753 6.773749876
210.0873177 4.547321501

Name: +ve in-silico MS/MS by CFM-ID for JZJWWNOYAHZYRF-UHFFFAOYSA-N
ID: JZJWWNOYAHZYRF-UHFFFAOYSA-N
Comment: Energy2
Num peaks: 15
59.01275576 1.050406775
69.0334912 1.308756359
71.04914126 0.9881618262
96.05562361 2.885362833
100.0869237 0.9731822158
106.0399735 1.071688164
108.0556236 1.613584989
110.0600403 1.123288595
125.0709393 3.120119451
132.0556236 8.297665637
134.0712737 30.61736724
135.0552893 18.13860768
150.0661883 1.038544893
152.0818384 6.90049401
160.0505382 1.651760773

Name: +ve in-silico MS/MS by CFM-ID for MZNNKLILUFNKNV-UHFFFAOYSA-N
ID: MZNNKLILUFNKNV-UHFFFAOYSA-N
Comment: Energy0
Num peaks: 6
59.01275576 3.105312198
135.0552893 4.282592636
152.0818384 23.46797945
178.0611029 7.024096124
192.076753 6.253488154
210.0873177 42.06790512

Name: +ve in-silico MS/MS by CFM-ID for MZNNKLILUFNKNV-UHFFFAOYSA-N
ID: MZNNKLILUFNKNV-UHFFFAOYSA-N
Comment: Energy1
Num peaks: 14
59.01275576 10.42278521
108.0556236 1.669534008
110.0600403 2.062112422
122.0712737 2.669972808
134.0712737 4.013119934
135.0552893 6.64280765
136.0505382 1.28645845
150.0661883 2.635909554
152.0818384 22.33676371
160.0505382 2.474236249
178.0611029 15.03784111
182.092403 1.289908311
192.076753 1.393653462
210.0873177 6.214806983

Name: +ve in-silico MS/MS by CFM-ID for MZNNKLILUFNKNV-UHFFFAOYSA-N
ID: MZNNKLILUFNKNV-UHFFFAOYSA-N
Comment: Energy2
Num peaks: 18
69.0334912 1.772850925
71.04914126 1.233386832
79.02907452 1.187907514
94.03997355 1.954650428
96.05562361 2.246416665
98.07127368 1.197886785
100.0869237 1.197886785
108.0556236 1.789198844
120.0556236 1.395870231
122.0712737 1.902103822
123.0552893 1.157539245
125.0709393 3.915187976
132.0556236 4.428058693
134.0712737 22.48974145
135.0552893 21.76502555
150.0661883 1.343763175
152.0818384 8.288250879
160.0505382 1.133815492

Name: +ve in-silico MS/MS by CFM-ID for HUYVUISOADPWHN-UHFFFAOYSA-N
ID: HUYVUISOADPWHN-UHFFFAOYSA-N
Comment: Energy0
Num peaks: 6
59.01275576 3.190982891
135.0552893 4.579029473
150.0661883 1.929750144
152.0818384 26.33113257
178.0611029 7.785216382
210.0873177 45.16632231

Name: +ve in-silico MS/MS by CFM-ID for HUYVUISOADPWHN-UHFFFAOYSA-N
ID: HUYVUISOADPWHN-UHFFFAOYSA-N
Comment: Energy1
Num peaks: 9
59.01275576 10.30224999
110.0600403 12.63374634
134.0712737 1.904381758
135.0552893 7.301735578
150.0661883 1.848261352
152.0818384 22.73172315
160.0505382 1.367261482
178.0611029 16.08660316
210.0873177 6.253635263

Name: +ve in-silico MS/MS by CFM-ID for HUYVUISOADPWHN-UHFFFAOYSA-N
ID: HUYVUISOADPWHN-UHFFFAOYSA-N
Comment: Energy2
Num peaks: 24
41.03857658 1.52419382
53.00219107 0.7338350535
57.0334912 0.9991845315
59.01275576 1.016184731
67.01784114 3.136327657
69.0334912 2.330019558
96.05562361 1.5948171
105.0447246 0.7310490752
107.0603746 0.8916584487
108.0443902 1.681317329
108.0556236 2.631660908
110.0600403 5.975832339
110.0712737 1.829762642
120.0556236 3.599768939
122.0712737 5.933035814
124.0869237 1.56998512
125.0709393 1.549356691
132.0556236 1.248039065
133.0396392 1.249363424
134.0712737 5.524316034
135.0552893 20.96261895
136.0505382 1.846346074
150.0661883 1.693942643
152.0818384 9.905946167

Name: +ve in-silico MS/MS by CFM-ID for OSBPLZYVBIQQDD-UHFFFAOYSA-N
ID: OSBPLZYVBIQQDD-UHFFFAOYSA-N
Comment: Energy0
Num peaks: 6
59.01275576 3.241675047
135.0552893 4.63583692
150.0661883 1.951502738
152.0818384 26.91404026
178.0611029 7.863601103
210.0873177 46.17363148

Name: +ve in-silico MS/MS by CFM-ID for OSBPLZYVBIQQDD-UHFFFAOYSA-N
ID: OSBPLZYVBIQQDD-UHFFFAOYSA-N
Comment: Energy1
Num peaks: 8
59.01275576 11.00895752
108.0443902 8.029607237
122.0712737 2.312541516
135.0552893 6.98812887
150.0661883 2.887415102
152.0818384 24.88262908
178.0611029 17.51610885
210.0873177 6.901177469

Name: +ve in-silico MS/MS by CFM-ID for OSBPLZYVBIQQDD-UHFFFAOYSA-N
ID: OSBPLZYVBIQQDD-UHFFFAOYSA-N
Comment: Energy2
Num peaks: 12
107.0603746 1.896025537
108.0556236 4.49557593
110.0712737 3.111977757
120.0556236 5.754123306
122.0712737 13.52666722
123.0552893 1.389706444
124.0869237 3.633824912
133.0396392 1.750794468
134.0712737 7.563397616
135.0552893 22.43829456
150.0661883 2.248748452
152.0818384 13.01589886

Name: +ve in-silico MS/MS by CFM-ID for IRDNRVHLCOXQKY-UHFFFAOYSA-N
ID: IRDNRVHLCOXQKY-UHFFFAOYSA-N
Comment: Energy0
Num peaks: 8
55.01784114 10.16051707
110.0712737 3.164597192
138.0661883 4.102828803
156.076753 7.382805825
164.0818384 10.58608935
192.076753 15.73421738
193.0607686 2.680251165
210.0873177 28.22654358

Name: +ve in-silico MS/MS by CFM-ID for IRDNRVHLCOXQKY-UHFFFAOYSA-N
ID: IRDNRVHLCOXQKY-UHFFFAOYSA-N
Comment: Energy1
Num peaks: 15
27.02292652 3.222485896
55.01784114 14.99505067
81.04472458 3.752771586
93.04472458 2.178852176
108.0556236 6.446747049
110.0712737 15.0237539
137.0709393 1.485817287
138.0661883 5.697813551
139.0502039 1.877462551
156.076753 6.020431974
164.0818384 8.58142619
166.0498695 1.811855717
183.0764186 1.651320287
192.076753 4.117923543
210.0873177 4.544732217

Name: +ve in-silico MS/MS by CFM-ID for IRDNRVHLCOXQKY-UHFFFAOYSA-N
ID: IRDNRVHLCOXQKY-UHFFFAOYSA-N
Comment: Energy2
Num peaks: 27
25.00727645 1.183597994
27.02292652 3.638237636
39.02292652 1.841396886
40.01817548 2.526812519
52.01817548 1.869612075
53.00219107 2.226361157
54.03382555 3.039503788
55.01784114 13.28087012
56.04947561 0.6697258225
66.03382555 0.9981469615
72.04439023 1.200881556
74.02365479 1.504696108
79.02907452 1.521655349
81.04472458 5.812081023
83.06037464 1.178810983
93.04472458 7.078876592
95.06037464 0.9592164011
108.0556236 10.58905639
110.0712737 9.012925569
122.0600403 0.7770962228
123.0552893 0.7386635128
127.0502039 1.341221491
135.0552893 0.8663972607
136.0505382 0.8934932836
138.0661883 2.781862539
139.0502039 2.084780802
149.0709393 0.9443952573

Name: +ve in-silico MS/MS by CFM-ID for GZXIHMRLPDBXMX-UHFFFAOYSA-N
ID: GZXIHMRLPDBXMX-UHFFFAOYSA-N
Comment: Energy0
Num peaks: 6
156.0807757 1.278169175
180.0807757 0.7636942273
182.0964258 1.921738886
184.0756904 0.5155937459
194.0600403 0.6962523671
210.0913404 91.20960353

Name: +ve in-silico MS/MS by CFM-ID for GZXIHMRLPDBXMX-UHFFFAOYSA-N
ID: GZXIHMRLPDBXMX-UHFFFAOYSA-N
Comment: Energy1
Num peaks: 6
154.0651257 2.641233928
156.0807757 4.323240436
168.0807757 2.918322921
182.0964258 6.899045254
184.0756904 2.3759553
210.0913404 67.21368696

Name: +ve in-silico MS/MS by CFM-ID for GZXIHMRLPDBXMX-UHFFFAOYSA-N
ID: GZXIHMRLPDBXMX-UHFFFAOYSA-N
Comment: Energy2
Num peaks: 24
25.00727645 1.647861831
41.00219107 1.974656606
49.00727645 6.127073477
51.02292652 1.551234863
53.00219107 2.165716644
53.03857658 2.516027189
55.01784114 1.53829314
63.02292652 1.361353346
101.0385766 2.871600318
103.0542266 3.78965594
125.0385766 3.395731677
127.0542266 4.47538356
129.0698767 5.371714858
154.0651257 9.773916268
156.0807757 6.179016332
165.0698767 1.555255243
166.0651257 4.029883103
168.0807757 1.76646917
178.0651257 1.661292366
180.0807757 2.644814984
182.0600403 2.019252223
182.0964258 4.159009116
184.0756904 3.22306028
194.0600403 4.774030581

Name: +ve in-silico MS/MS by CFM-ID for PPBLHDDOTRYMNU-UHFFFAOYSA-N
ID: PPBLHDDOTRYMNU-UHFFFAOYSA-N
Comment: Energy0
Num peaks: 6
154.0651257 2.005275711
178.0651257 1.34526102
180.0807757 2.280685804
182.0964258 0.9256530655
194.0600403 0.6279614866
210.0913404 90.35073749

Name: +ve in-silico MS/MS by CFM-ID for PPBLHDDOTRYMNU-UHFFFAOYSA-N
ID: PPBLHDDOTRYMNU-UHFFFAOYSA-N
Comment: Energy1
Num peaks: 6
154.0651257 2.75007143
168.0807757 2.645943828
178.0651257 3.121858677
180.0807757 4.764460066
182.0964258 3.019388727
210.0913404 69.69966694

Name: +ve in-silico MS/MS by CFM-ID for PPBLHDDOTRYMNU-UHFFFAOYSA-N
ID: PPBLHDDOTRYMNU-UHFFFAOYSA-N
Comment: Energy2
Num peaks: 21
25.00727645 1.302917301
39.02292652 1.259889569
49.00727645 9.763618152
51.02292652 3.132986958
53.03857658 3.600050693
79.05422664 2.460856425
101.0385766 2.675021732
103.0542266 3.64181937
125.0385766 4.73038948
127.0542266 5.174156869
128.0494756 2.588801424
129.0698767 3.999217584
154.0651257 9.995522903
166.0651257 6.208868655
168.0807757 1.264353069
178.0651257 6.492108286
180.0807757 5.919887899
182.0600403 1.561057354
182.0964258 1.547786723
184.0756904 1.077026687
194.0600403 2.351450914

Name: +ve in-silico MS/MS by CFM-ID for HXQZUBCLKAJTOK-UHFFFAOYSA-N
ID: HXQZUBCLKAJTOK-UHFFFAOYSA-N
Comment: Energy0
Num peaks: 6
156.0807757 1.477382583
180.0807757 0.4527957342
182.0964258 1.251527387
184.0756904 0.5086435525
194.0600403 0.6798893964
210.0913404 92.47625335

Name: +ve in-silico MS/MS by CFM-ID for HXQZUBCLKAJTOK-UHFFFAOYSA-N
ID: HXQZUBCLKAJTOK-UHFFFAOYSA-N
Comment: Energy1
Num peaks: 8
108.0443902 2.470536855
154.0651257 3.131043126
156.0807757 3.155587732
168.0807757 2.412131097
178.0651257 2.943456888
180.0807757 2.686170111
182.0964258 17.64086175
210.0913404 47.49761586

Name: +ve in-silico MS/MS by CFM-ID for HXQZUBCLKAJTOK-UHFFFAOYSA-N
ID: HXQZUBCLKAJTOK-UHFFFAOYSA-N
Comment: Energy2
Num peaks: 20
39.02292652 1.553826056
41.00219107 1.435476025
49.00727645 3.600140732
51.02292652 4.65517
101.0385766 4.920921025
103.0542266 6.271769635
104.0494756 2.067621585
125.0385766 9.854989071
127.0542266 7.789706885
129.0698767 3.80253887
130.0651257 1.765716805
131.0855268 3.660106621
154.0651257 7.795230485
156.0807757 8.539008235
166.0651257 3.091787687
180.0807757 1.324529589
182.0600403 1.351557518
182.0964258 2.475255671
184.0756904 1.655165783
194.0600403 3.048111104

Name: +ve in-silico MS/MS by CFM-ID for GOLUFODEGRLRIX-UHFFFAOYSA-N
ID: GOLUFODEGRLRIX-UHFFFAOYSA-N
Comment: Energy0
Num peaks: 6
55.01784114 0.5223965846
154.0651257 1.306939666
180.0807757 0.4562580316
182.0964258 1.260932783
194.0600403 0.7302148967
210.0913404 93.24021506

Name: +ve in-silico MS/MS by CFM-ID for GOLUFODEGRLRIX-UHFFFAOYSA-N
ID: GOLUFODEGRLRIX-UHFFFAOYSA-N
Comment: Energy1
Num peaks: 6
154.0651257 3.941464935
168.0807757 2.211194687
178.0651257 3.240161918
180.0807757 3.15525717
182.0964258 20.68572178
210.0913404 51.84540073

Name: +ve in-silico MS/MS by CFM-ID for GOLUFODEGRLRIX-UHFFFAOYSA-N
ID: GOLUFODEGRLRIX-UHFFFAOYSA-N
Comment: Energy2
Num peaks: 25
25.00727645 1.641135828
39.02292652 1.791685326
41.00219107 2.234365821
49.00727645 7.741047242
51.02292652 2.364563705
53.03857658 3.546059038
55.01784114 1.935293722
63.02292652 1.513222447
79.05422664 3.0390391
101.0385766 2.55425236
103.0542266 3.334705012
125.0385766 3.53304025
127.0542266 4.2806039
128.0494756 1.643653744
129.0698767 3.858376572
154.0651257 8.343905582
156.0807757 1.723484759
166.0651257 4.619261514
168.0807757 1.878970771
178.0651257 2.460576629
180.0807757 2.724605957
182.0600403 2.125251662
182.0964258 5.346896029
184.0756904 1.730478541
194.0600403 4.387214628

Name: +ve in-silico MS/MS by CFM-ID for NCSOTBHMRCEIAA-UHFFFAOYSA-N
ID: NCSOTBHMRCEIAA-UHFFFAOYSA-N
Comment: Energy0
Num peaks: 6
156.0807757 1.262743735
170.0600403 0.8966482501
180.0807757 0.7496025656
182.0964258 1.866595967
194.0600403 1.218159135
210.0913404 88.98511492

Name: +ve in-silico MS/MS by CFM-ID for NCSOTBHMRCEIAA-UHFFFAOYSA-N
ID: NCSOTBHMRCEIAA-UHFFFAOYSA-N
Comment: Energy1
Num peaks: 7
154.0651257 2.340622111
156.0807757 3.776952848
170.0600403 3.308751884
182.0964258 5.999401733
184.0756904 2.967232981
194.0600403 2.384147355
210.0913404 59.94912658

Name: +ve in-silico MS/MS by CFM-ID for NCSOTBHMRCEIAA-UHFFFAOYSA-N
ID: NCSOTBHMRCEIAA-UHFFFAOYSA-N
Comment: Energy2
Num peaks: 25
39.02292652 6.980788412
41.00219107 1.638433909
49.00727645 9.239261943
51.02292652 6.884444245
53.00219107 1.467929468
53.03857658 4.377361659
63.02292652 2.050962739
79.05422664 2.420800264
103.0542266 4.644770357
105.0698767 1.481360872
125.0385766 5.266999614
127.0542266 3.375314869
128.0494756 2.279084471
129.0698767 1.343186449
130.0651257 1.568380145
131.0855268 1.886385572
142.0651257 2.354884653
154.0651257 6.029697138
156.0807757 3.799044612
166.0651257 1.612118603
170.0600403 2.064959319
182.0600403 2.251913839
182.0964258 1.638381508
184.0756904 1.7950866
194.0600403 2.601020581

Name: +ve in-silico MS/MS by CFM-ID for FOMFZNXXYQDQKL-UHFFFAOYSA-N
ID: FOMFZNXXYQDQKL-UHFFFAOYSA-N
Comment: Energy0
Num peaks: 6
156.0807757 1.261802623
170.0600403 0.7120974841
180.0807757 0.7492407196
182.0964258 1.870242251
194.0600403 1.122804944
210.0913404 88.95371005

Name: +ve in-silico MS/MS by CFM-ID for FOMFZNXXYQDQKL-UHFFFAOYSA-N
ID: FOMFZNXXYQDQKL-UHFFFAOYSA-N
Comment: Energy1
Num peaks: 8
154.0651257 2.247228828
156.0807757 3.609834396
170.0600403 3.871411295
182.0600403 2.349996265
182.0964258 5.739000975
184.0756904 3.179629988
194.0600403 2.368058829
210.0913404 57.03113553

Name: +ve in-silico MS/MS by CFM-ID for FOMFZNXXYQDQKL-UHFFFAOYSA-N
ID: FOMFZNXXYQDQKL-UHFFFAOYSA-N
Comment: Energy2
Num peaks: 24
39.02292652 8.496077578
41.00219107 1.2849899
49.00727645 12.87344807
51.02292652 7.069284163
53.00219107 1.323198868
53.03857658 4.939902321
63.02292652 2.062251554
79.05422664 3.696889127
103.0542266 3.568774355
125.0385766 4.907224427
127.0542266 3.171016856
128.0494756 1.728924128
130.0651257 1.730242909
131.0855268 1.682829279
142.0651257 1.844551176
143.0491413 2.304143994
154.0651257 4.893521536
156.0807757 3.171240699
166.0651257 1.407229551
170.0600403 1.424702121
182.0600403 1.521360365
182.0964258 1.399018534
184.0756904 2.007096793
194.0600403 2.711835515

Name: +ve in-silico MS/MS by CFM-ID for PDLUXCFUPAJVJB-UHFFFAOYSA-N
ID: PDLUXCFUPAJVJB-UHFFFAOYSA-N
Comment: Energy0
Num peaks: 6
55.01784114 0.5160998321
156.0807757 1.284608555
180.0807757 0.7649323694
182.0964258 1.916331671
194.0600403 0.6981873218
210.0913404 91.54973938

Name: +ve in-silico MS/MS by CFM-ID for PDLUXCFUPAJVJB-UHFFFAOYSA-N
ID: PDLUXCFUPAJVJB-UHFFFAOYSA-N
Comment: Energy1
Num peaks: 6
154.0651257 2.717138436
156.0807757 4.451609945
168.0807757 2.97843138
182.0964258 7.031317449
184.0756904 2.118619179
210.0913404 69.05030214

Name: +ve in-silico MS/MS by CFM-ID for PDLUXCFUPAJVJB-UHFFFAOYSA-N
ID: PDLUXCFUPAJVJB-UHFFFAOYSA-N
Comment: Energy2
Num peaks: 24
25.00727645 1.698677691
39.02292652 1.730583878
41.00219107 2.07129235
49.00727645 3.536381876
51.02292652 5.138689164
53.00219107 2.264544617
55.01784114 1.609289187
63.02292652 1.492012192
103.0542266 3.057407182
125.0385766 6.836826349
127.0542266 3.54476024
129.0698767 2.788982159
131.0855268 1.51551619
154.0651257 10.39352742
156.0807757 7.335714412
166.0651257 4.064276411
168.0807757 1.88930998
178.0651257 1.49770201
180.0807757 2.824800786
182.0600403 2.114237036
182.0964258 4.279232043
184.0756904 2.940474325
194.0600403 4.724506412
210.0913404 1.417796373

Name: +ve in-silico MS/MS by CFM-ID for RBQZLDUPJJDIFZ-UHFFFAOYSA-N
ID: RBQZLDUPJJDIFZ-UHFFFAOYSA-N
Comment: Energy0
Num peaks: 6
170.0600403 1.70555501
180.0807757 0.5872320776
182.0600403 0.5782079996
182.0964258 0.8528988909
194.0600403 0.7389748071
210.0913404 92.67063928

Name: +ve in-silico MS/MS by CFM-ID for RBQZLDUPJJDIFZ-UHFFFAOYSA-N
ID: RBQZLDUPJJDIFZ-UHFFFAOYSA-N
Comment: Energy1
Num peaks: 6
170.0600403 4.052341402
182.0600403 3.352861428
182.0964258 7.026026248
184.0756904 3.494001932
194.0600403 3.556568418
210.0913404 61.67520792

Name: +ve in-silico MS/MS by CFM-ID for RBQZLDUPJJDIFZ-UHFFFAOYSA-N
ID: RBQZLDUPJJDIFZ-UHFFFAOYSA-N
Comment: Energy2
Num peaks: 17
39.02292652 7.079023599
49.00727645 3.473397045
53.03857658 3.364384374
125.0385766 7.757306846
127.0542266 5.965938691
128.0494756 3.261610525
131.0855268 4.098062634
142.0651257 6.384894803
154.0651257 7.76804429
166.0651257 4.613458095
170.0600403 6.880383409
178.0651257 1.943372487
180.0443902 2.255916863
180.0807757 2.307880564
182.0600403 3.508916785
182.0964258 4.084882566
194.0600403 5.999060675

Name: +ve in-silico MS/MS by CFM-ID for RSXCYPQQTZGHEE-UHFFFAOYSA-N
ID: RSXCYPQQTZGHEE-UHFFFAOYSA-N
Comment: Energy0
Num peaks: 6
105.0334912 4.753895002
122.0600403 10.49986701
133.0647913 2.461447397
150.0913404 5.635242837
153.0710196 21.38959208
170.0975687 40.94509623

Name: +ve in-silico MS/MS by CFM-ID for RSXCYPQQTZGHEE-UHFFFAOYSA-N
ID: RSXCYPQQTZGHEE-UHFFFAOYSA-N
Comment: Energy1
Num peaks: 12
47.02915477 1.628219536
59.02915477 2.325576192
76.05570386 2.19237734
95.04914126 2.086787717
105.0334912 4.806317468
122.0600403 5.36170293
128.087004 1.206078006
133.0647913 8.396779109
142.1026541 1.367410279
150.0913404 8.716064451
153.0710196 15.92691961
170.0975687 27.09696729

Name: +ve in-silico MS/MS by CFM-ID for RSXCYPQQTZGHEE-UHFFFAOYSA-N
ID: RSXCYPQQTZGHEE-UHFFFAOYSA-N
Comment: Energy2
Num peaks: 25
42.99785464 2.018567159
45.0135047 0.9323440051
47.02915477 5.665030868
54.03382555 1.671249483
56.04947561 0.9587095664
59.02915477 0.93287418
66.03382555 1.056956604
78.03382555 1.231851351
80.04947561 3.314377885
90.03382555 1.55756136
92.04947561 3.964751382
94.06512568 8.460495652
95.04914126 2.02824092
96.08077574 0.9495056967
104.0494756 2.760758769
105.0334912 21.26783832
106.0651257 1.335329701
107.0491413 5.467426543
108.0807757 1.008385636
109.0647913 2.078249137
122.0600403 5.1040306
122.0964258 1.36012757
124.0756904 1.116742765
133.0647913 3.116475312
150.0913404 0.9603497894

Name: +ve in-silico MS/MS by CFM-ID for UECCSNBGYCUOPL-UHFFFAOYSA-N
ID: UECCSNBGYCUOPL-UHFFFAOYSA-N
Comment: Energy0
Num peaks: 6
168.0807757 0.2321802391
180.0807757 0.2691869955
181.0647913 0.724610392
182.0964258 0.4493040808
183.0804414 1.302364044
210.0913404 95.97897989

Name: +ve in-silico MS/MS by CFM-ID for UECCSNBGYCUOPL-UHFFFAOYSA-N
ID: UECCSNBGYCUOPL-UHFFFAOYSA-N
Comment: Energy1
Num peaks: 6
166.0651257 2.010285892
168.0807757 6.441693566
180.0807757 2.02689962
182.0964258 3.132576023
183.0804414 4.101882036
210.0913404 72.37060253

Name: +ve in-silico MS/MS by CFM-ID for UECCSNBGYCUOPL-UHFFFAOYSA-N
ID: UECCSNBGYCUOPL-UHFFFAOYSA-N
Comment: Energy2
Num peaks: 14
139.0542266 6.931350881
141.0698767 6.188491561
153.0698767 17.38106841
155.0855268 2.494823384
157.0647913 2.047118093
165.0698767 8.042700625
166.0651257 3.353611653
167.0491413 6.137570288
168.0807757 2.002310016
180.0807757 2.954163388
181.0647913 7.174700559
182.0964258 3.947719265
183.0804414 10.24398167
210.0913404 1.995335564

Name: +ve in-silico MS/MS by CFM-ID for UILLXCIMRQXAJG-UHFFFAOYSA-N
ID: UILLXCIMRQXAJG-UHFFFAOYSA-N
Comment: Energy0
Num peaks: 6
179.0491413 0.3612897789
180.0807757 0.2661975247
181.0647913 0.7157871035
182.0964258 0.4448640411
183.0804414 1.28534612
210.0913404 95.01035256

Name: +ve in-silico MS/MS by CFM-ID for UILLXCIMRQXAJG-UHFFFAOYSA-N
ID: UILLXCIMRQXAJG-UHFFFAOYSA-N
Comment: Energy1
Num peaks: 6
166.0651257 1.973171217
168.0807757 6.320168041
180.0807757 1.968576903
182.0964258 3.054769673
183.0804414 3.958797842
210.0913404 70.55333007

Name: +ve in-silico MS/MS by CFM-ID for UILLXCIMRQXAJG-UHFFFAOYSA-N
ID: UILLXCIMRQXAJG-UHFFFAOYSA-N
Comment: Energy2
Num peaks: 17
49.00727645 1.873489608
127.0542266 2.390166234
139.0542266 5.15578935
141.0698767 5.14814002
151.0542266 10.42546956
153.0698767 12.43621599
155.0491413 2.823095925
155.0855268 1.886207122
165.0698767 6.065973791
166.0651257 2.720735527
167.0491413 4.644710858
178.0651257 1.979290301
179.0491413 5.875743984
180.0807757 2.024625034
181.0647913 5.103963587
182.0964258 2.959343275
183.0804414 7.774367855

Name: +ve in-silico MS/MS by CFM-ID for DWMANDCGYRTHAN-UHFFFAOYSA-N
ID: DWMANDCGYRTHAN-UHFFFAOYSA-N
Comment: Energy0
Num peaks: 6
157.0647913 0.1367470364
181.0647913 0.727365454
182.0964258 0.2738088291
183.0804414 1.308615261
194.0600403 0.2082232547
210.0913404 96.31496951

Name: +ve in-silico MS/MS by CFM-ID for DWMANDCGYRTHAN-UHFFFAOYSA-N
ID: DWMANDCGYRTHAN-UHFFFAOYSA-N
Comment: Energy1
Num peaks: 6
165.0698767 2.29332309
166.0651257 1.529661777
180.0807757 8.25010158
182.0964258 10.35631115
183.0804414 3.216316396
210.0913404 61.58034225

Name: +ve in-silico MS/MS by CFM-ID for DWMANDCGYRTHAN-UHFFFAOYSA-N
ID: DWMANDCGYRTHAN-UHFFFAOYSA-N
Comment: Energy2
Num peaks: 15
39.02292652 3.956035081
49.00727645 2.570505367
139.0542266 5.768460499
141.0698767 3.191867475
151.0542266 1.992411622
153.0698767 19.97707967
155.0855268 2.744132601
165.0698767 8.386772144
166.0651257 4.055524315
167.0491413 5.331400266
180.0807757 2.458634795
181.0647913 5.036954641
182.0964258 5.477492215
183.0804414 7.633544553
194.0600403 2.037092818

Name: +ve in-silico MS/MS by CFM-ID for VLRACQGVBXJBHS-UHFFFAOYSA-N
ID: VLRACQGVBXJBHS-UHFFFAOYSA-N
Comment: Energy0
Num peaks: 6
179.0491413 0.3625988812
181.0647913 0.7201386492
182.0964258 0.27074905
183.0804414 1.294385425
194.0600403 0.2068526231
210.0913404 95.47127528

Name: +ve in-silico MS/MS by CFM-ID for VLRACQGVBXJBHS-UHFFFAOYSA-N
ID: VLRACQGVBXJBHS-UHFFFAOYSA-N
Comment: Energy1
Num peaks: 6
165.0698767 2.221515979
166.0651257 1.493125075
180.0807757 7.930873203
182.0964258 10.00133946
183.0804414 3.074348616
210.0913404 59.25756482

Name: +ve in-silico MS/MS by CFM-ID for VLRACQGVBXJBHS-UHFFFAOYSA-N
ID: VLRACQGVBXJBHS-UHFFFAOYSA-N
Comment: Energy2
Num peaks: 17
39.02292652 3.082192976
127.0542266 2.87943662
139.0542266 4.755090235
141.0698767 2.756040369
151.0542266 11.31636112
153.0698767 15.11308677
155.0491413 2.174252128
155.0855268 2.188112159
165.0698767 6.570180642
166.0651257 3.330002359
167.0491413 4.106579025
178.0651257 2.018314531
179.0491413 4.597751968
181.0647913 3.831775367
182.0964258 4.168326202
183.0804414 6.164701938
194.0600403 1.741771236

Name: +ve in-silico MS/MS by CFM-ID for LQAWWTBJLVNMSC-UHFFFAOYSA-N
ID: LQAWWTBJLVNMSC-UHFFFAOYSA-N
Comment: Energy0
Num peaks: 6
50.00252542 0.2314770881
181.0647913 0.7245496446
182.0964258 0.320847064
183.0804414 1.301988904
184.0756904 0.2416610537
210.0913404 95.7956692

Name: +ve in-silico MS/MS by CFM-ID for LQAWWTBJLVNMSC-UHFFFAOYSA-N
ID: LQAWWTBJLVNMSC-UHFFFAOYSA-N
Comment: Energy1
Num peaks: 6
181.0647913 1.250625162
182.0964258 11.46619409
183.0804414 3.884331075
184.0756904 2.076831126
194.0600403 1.757162377
210.0913404 70.07466974

Name: +ve in-silico MS/MS by CFM-ID for LQAWWTBJLVNMSC-UHFFFAOYSA-N
ID: LQAWWTBJLVNMSC-UHFFFAOYSA-N
Comment: Energy2
Num peaks: 18
39.02292652 5.402485727
49.00727645 10.15606747
50.00252542 4.698114629
51.02292652 3.037739365
66.03382555 1.558365226
91.05422664 2.424896741
115.0542266 2.684509919
155.0491413 2.059524435
155.0855268 4.044979724
156.0807757 1.997201985
157.0647913 3.302506522
165.0698767 3.911671532
166.0651257 3.025040524
167.0491413 7.520834123
181.0647913 6.861827469
182.0964258 6.910492456
183.0804414 8.773505208
194.0600403 2.189354686

Name: +ve in-silico MS/MS by CFM-ID for MMGPKACRISZAJS-UHFFFAOYSA-N
ID: MMGPKACRISZAJS-UHFFFAOYSA-N
Comment: Energy0
Num peaks: 6
179.0491413 0.3607470005
181.0647913 0.71595959
182.0964258 0.3142862129
183.0804414 1.286828446
194.0600403 0.3582254624
210.0913404 94.95115847

Name: +ve in-silico MS/MS by CFM-ID for MMGPKACRISZAJS-UHFFFAOYSA-N
ID: MMGPKACRISZAJS-UHFFFAOYSA-N
Comment: Energy1
Num peaks: 6
180.0807757 4.889460562
182.0964258 9.874211033
183.0804414 3.381069344
184.0756904 1.995853966
194.0600403 3.089381288
210.0913404 62.18835682

Name: +ve in-silico MS/MS by CFM-ID for MMGPKACRISZAJS-UHFFFAOYSA-N
ID: MMGPKACRISZAJS-UHFFFAOYSA-N
Comment: Energy2
Num peaks: 20
39.02292652 2.405505686
49.00727645 6.957070707
51.02292652 2.971482144
104.0494756 3.317297683
125.0385766 3.234428367
127.0542266 3.916069481
129.0698767 1.661056104
151.0542266 7.689577219
153.0698767 13.96021409
155.0491413 2.862524438
155.0855268 1.833040353
157.0647913 1.792559796
165.0698767 2.047680707
167.0491413 6.30212973
179.0491413 2.900227906
180.0807757 1.966838129
181.0647913 2.938546283
182.0964258 3.349626865
183.0804414 5.147318295
194.0600403 2.81958058

Name: +ve in-silico MS/MS by CFM-ID for UZZZIUYWXOKMCV-UHFFFAOYSA-N
ID: UZZZIUYWXOKMCV-UHFFFAOYSA-N
Comment: Energy0
Num peaks: 6
166.0651257 0.2209746903
168.0807757 0.1943800383
183.0804414 0.18641774
184.0756904 0.2278306146
194.0600403 0.2270144908
210.0913404 97.68734261

Name: +ve in-silico MS/MS by CFM-ID for UZZZIUYWXOKMCV-UHFFFAOYSA-N
ID: UZZZIUYWXOKMCV-UHFFFAOYSA-N
Comment: Energy1
Num peaks: 6
141.0698767 1.712779438
166.0651257 1.551002128
182.0964258 2.773130591
184.0756904 2.238750502
194.0600403 2.002996044
210.0913404 79.74945652

Name: +ve in-silico MS/MS by CFM-ID for UZZZIUYWXOKMCV-UHFFFAOYSA-N
ID: UZZZIUYWXOKMCV-UHFFFAOYSA-N
Comment: Energy2
Num peaks: 17
40.01817548 2.464761855
49.00727645 3.324429056
56.04947561 1.622509131
115.0542266 3.819630706
127.0542266 2.281188492
141.0698767 10.32710604
151.0542266 5.90159996
165.0698767 10.84835925
166.0651257 6.918448024
167.0491413 5.546159428
168.0807757 2.826866847
182.0600403 2.049291052
182.0964258 6.676862394
183.0804414 3.176164759
184.0756904 2.967556734
194.0600403 5.837617193
210.0913404 4.803855619

Name: +ve in-silico MS/MS by CFM-ID for XKAMCIJWFNXODL-UHFFFAOYSA-N
ID: XKAMCIJWFNXODL-UHFFFAOYSA-N
Comment: Energy0
Num peaks: 6
170.0600403 0.2691809118
181.0647913 0.3261942138
183.0804414 0.3166664713
184.0756904 0.2364590769
194.0600403 0.389413174
210.0913404 97.04635904

Name: +ve in-silico MS/MS by CFM-ID for XKAMCIJWFNXODL-UHFFFAOYSA-N
ID: XKAMCIJWFNXODL-UHFFFAOYSA-N
Comment: Energy1
Num peaks: 6
165.0698767 4.260454687
180.0807757 10.95882816
182.0964258 6.4339107
183.0804414 5.071623499
194.0600403 2.06025103
210.0913404 54.4273906

Name: +ve in-silico MS/MS by CFM-ID for XKAMCIJWFNXODL-UHFFFAOYSA-N
ID: XKAMCIJWFNXODL-UHFFFAOYSA-N
Comment: Energy2
Num peaks: 20
49.00727645 3.509808439
141.0698767 2.789942809
151.0542266 3.768709816
153.0698767 7.45058577
155.0855268 2.411799189
165.0698767 5.330790648
166.0651257 5.692748667
167.0491413 3.918195896
168.0807757 1.675888962
178.0651257 2.240131094
179.0491413 3.484324167
180.0443902 2.337107845
180.0807757 2.337758172
181.0647913 2.653721567
182.0600403 2.747907261
182.0964258 3.751721216
183.0804414 2.735576491
184.0756904 3.442626154
194.0600403 12.99213047
210.0913404 5.257127363

Name: +ve in-silico MS/MS by CFM-ID for RPLHSBWUCIUAGM-UHFFFAOYSA-N
ID: RPLHSBWUCIUAGM-UHFFFAOYSA-N
Comment: Energy0
Num peaks: 6
170.0600403 0.2688006559
181.0647913 0.3191867461
183.0804414 0.3225041295
184.0756904 0.2457643307
194.0600403 0.3884094661
210.0913404 96.75204477

Name: +ve in-silico MS/MS by CFM-ID for RPLHSBWUCIUAGM-UHFFFAOYSA-N
ID: RPLHSBWUCIUAGM-UHFFFAOYSA-N
Comment: Energy1
Num peaks: 6
165.0698767 2.860924631
180.0807757 5.217678219
182.0964258 4.461501963
183.0804414 5.588156026
184.0756904 2.204744133
210.0913404 60.2565277

Name: +ve in-silico MS/MS by CFM-ID for RPLHSBWUCIUAGM-UHFFFAOYSA-N
ID: RPLHSBWUCIUAGM-UHFFFAOYSA-N
Comment: Energy2
Num peaks: 23
49.00727645 3.354328965
50.00252542 2.076751868
51.02292652 1.806422309
52.01817548 1.803900734
54.03382555 1.541397738
103.0542266 2.270323963
125.0385766 3.432991583
127.0542266 4.779741792
139.0542266 5.185210106
151.0542266 12.3750604
153.0698767 9.012341612
155.0855268 2.240727763
165.0698767 2.389592593
166.0651257 1.372003423
167.0491413 2.904723178
180.0443902 1.624838231
180.0807757 1.618339361
182.0600403 2.995198638
182.0964258 1.884059681
183.0804414 1.873694601
184.0756904 2.928182587
194.0600403 7.949480472
210.0913404 3.702727169

Name: +ve in-silico MS/MS by CFM-ID for OKLNHRVMAXRSOM-UHFFFAOYSA-N
ID: OKLNHRVMAXRSOM-UHFFFAOYSA-N
Comment: Energy0
Num peaks: 6
104.0494756 2.787043504
105.0334912 0.495890224
118.0651257 0.4689126515
181.0647913 0.700116293
183.0804414 1.232945064
210.0913404 92.52200036

Name: +ve in-silico MS/MS by CFM-ID for OKLNHRVMAXRSOM-UHFFFAOYSA-N
ID: OKLNHRVMAXRSOM-UHFFFAOYSA-N
Comment: Energy1
Num peaks: 6
39.02292652 2.167503272
104.0494756 3.699590785
118.0651257 9.824297045
183.0804414 4.02552487
194.0600403 1.501261041
210.0913404 70.82113585

Name: +ve in-silico MS/MS by CFM-ID for OKLNHRVMAXRSOM-UHFFFAOYSA-N
ID: OKLNHRVMAXRSOM-UHFFFAOYSA-N
Comment: Energy2
Num peaks: 11
39.02292652 6.882207451
49.00727645 5.81699063
63.02292652 2.755118682
75.02292652 17.13328727
77.03857658 20.33759363
91.05422664 5.882164069
104.0494756 10.43428852
118.0651257 2.607274376
179.0491413 4.243548031
181.0647913 2.477651039
183.0804414 3.369242761

Name: +ve in-silico MS/MS by CFM-ID for PTVDJTLNURVMPZ-UHFFFAOYSA-N
ID: PTVDJTLNURVMPZ-UHFFFAOYSA-N
Comment: Energy0
Num peaks: 6
118.0651257 0.4837321766
157.0647913 0.1401213201
181.0647913 0.7298894612
183.0804414 1.293610387
184.0756904 0.3573333724
210.0913404 96.61294258

Name: +ve in-silico MS/MS by CFM-ID for PTVDJTLNURVMPZ-UHFFFAOYSA-N
ID: PTVDJTLNURVMPZ-UHFFFAOYSA-N
Comment: Energy1
Num peaks: 6
118.0651257 10.45670619
181.0647913 1.37060707
183.0804414 4.451227043
184.0756904 1.026228351
194.0600403 1.176052468
210.0913404 77.57385315

Name: +ve in-silico MS/MS by CFM-ID for PTVDJTLNURVMPZ-UHFFFAOYSA-N
ID: PTVDJTLNURVMPZ-UHFFFAOYSA-N
Comment: Energy2
Num peaks: 11
39.02292652 2.519088581
49.00727645 6.589462934
63.02292652 8.628485562
75.02292652 7.49276875
91.05422664 13.60883238
118.0651257 5.562272796
157.0647913 4.086926926
167.0491413 4.009846865
181.0647913 13.83254214
183.0804414 11.89672004
210.0913404 2.957518861

Name: +ve in-silico MS/MS by CFM-ID for NBNXYAYBSMKGEX-UHFFFAOYSA-N
ID: NBNXYAYBSMKGEX-UHFFFAOYSA-N
Comment: Energy0
Num peaks: 6
50.00252542 0.5453934418
159.0804414 0.9449801431
179.0491413 0.6219395408
181.0647913 0.8724403807
183.0804414 2.596674565
210.0913404 90.09806005

Name: +ve in-silico MS/MS by CFM-ID for NBNXYAYBSMKGEX-UHFFFAOYSA-N
ID: NBNXYAYBSMKGEX-UHFFFAOYSA-N
Comment: Energy1
Num peaks: 6
42.03382555 1.35179571
68.04947561 1.247882209
183.0804414 2.20100635
184.0756904 2.162008893
194.0600403 3.192803461
210.0913404 74.17333076

Name: +ve in-silico MS/MS by CFM-ID for NBNXYAYBSMKGEX-UHFFFAOYSA-N
ID: NBNXYAYBSMKGEX-UHFFFAOYSA-N
Comment: Energy2
Num peaks: 16
25.00727645 3.708416004
39.02292652 5.09676772
40.01817548 5.309422747
42.03382555 2.737701034
49.00727645 9.978127607
50.00252542 18.25428856
51.02292652 4.59521817
52.01817548 4.358971586
54.03382555 4.577125152
66.03382555 2.887273588
91.05422664 5.625645189
155.0491413 3.434830767
167.0491413 3.938515231
179.0491413 2.227278005
181.0647913 1.896618099
183.0804414 2.605409618

Name: +ve in-silico MS/MS by CFM-ID for DYSGFEDHSACYDE-UHFFFAOYSA-N
ID: DYSGFEDHSACYDE-UHFFFAOYSA-N
Comment: Energy0
Num peaks: 6
39.02292652 0.3044390764
42.03382555 0.1933313648
183.0804414 0.5149782581
184.0756904 0.2455978814
194.0600403 0.2789088155
210.0913404 96.89104317

Name: +ve in-silico MS/MS by CFM-ID for DYSGFEDHSACYDE-UHFFFAOYSA-N
ID: DYSGFEDHSACYDE-UHFFFAOYSA-N
Comment: Energy1
Num peaks: 6
50.00252542 1.687922029
52.01817548 5.796274973
182.0600403 1.323261194
184.0756904 2.370445152
194.0600403 2.618745081
210.0913404 78.18013275

Name: +ve in-silico MS/MS by CFM-ID for DYSGFEDHSACYDE-UHFFFAOYSA-N
ID: DYSGFEDHSACYDE-UHFFFAOYSA-N
Comment: Energy2
Num peaks: 13
25.00727645 3.694047137
39.02292652 3.790005385
40.01817548 9.13535526
42.03382555 6.624370663
44.04947561 5.876727145
49.00727645 20.28674863
50.00252542 4.447889175
51.02292652 10.21812657
52.01817548 2.45540101
66.03382555 6.600249109
167.0491413 2.942595018
194.0600403 3.510954303
210.0913404 2.268778079

Name: +ve in-silico MS/MS by CFM-ID for QNTLTKRNUMTUGQ-UHFFFAOYSA-N
ID: QNTLTKRNUMTUGQ-UHFFFAOYSA-N
Comment: Energy0
Num peaks: 6
42.03382555 0.3564242174
170.0600403 0.2369836616
184.0756904 0.205318508
193.0647913 14.82724317
194.0600403 0.4430104745
210.0913404 81.64759501

Name: +ve in-silico MS/MS by CFM-ID for QNTLTKRNUMTUGQ-UHFFFAOYSA-N
ID: QNTLTKRNUMTUGQ-UHFFFAOYSA-N
Comment: Energy1
Num peaks: 6
151.0542266 2.95199897
166.0651257 6.607756519
168.0807757 5.701398591
193.0647913 12.91940498
194.0600403 2.891221424
210.0913404 51.6048572

Name: +ve in-silico MS/MS by CFM-ID for QNTLTKRNUMTUGQ-UHFFFAOYSA-N
ID: QNTLTKRNUMTUGQ-UHFFFAOYSA-N
Comment: Energy2
Num peaks: 16
25.00727645 6.486336488
40.01817548 11.27513377
42.03382555 13.29848883
49.00727645 2.432266275
65.00219107 1.341879575
101.0385766 1.418974329
140.0494756 1.638617495
141.0698767 3.057708991
151.0542266 10.66388537
152.0494756 1.266628901
166.0651257 6.982281478
167.0491413 2.759958192
168.0807757 2.368829897
182.0600403 1.330003065
193.0647913 8.391515744
194.0600403 6.271939297

Name: +ve in-silico MS/MS by CFM-ID for RMRILVUSNSOJFJ-UHFFFAOYSA-N
ID: RMRILVUSNSOJFJ-UHFFFAOYSA-N
Comment: Energy0
Num peaks: 6
39.02292652 0.1329645947
170.0600403 0.1328249794
184.0756904 0.2695863971
193.0647913 3.536206984
194.0600403 0.1986135313
210.0913404 95.34652732

Name: +ve in-silico MS/MS by CFM-ID for RMRILVUSNSOJFJ-UHFFFAOYSA-N
ID: RMRILVUSNSOJFJ-UHFFFAOYSA-N
Comment: Energy1
Num peaks: 6
58.02874017 0.9439338073
182.0600403 1.296990676
184.0756904 2.876806181
193.0647913 8.613267027
194.0600403 1.761669217
210.0913404 80.70852312

Name: +ve in-silico MS/MS by CFM-ID for RMRILVUSNSOJFJ-UHFFFAOYSA-N
ID: RMRILVUSNSOJFJ-UHFFFAOYSA-N
Comment: Energy2
Num peaks: 9
49.00727645 7.671410658
151.0542266 9.052408459
153.0698767 3.102633592
167.0491413 3.551693747
182.0600403 5.411113184
184.0756904 8.689977094
193.0647913 12.62752063
194.0600403 14.91882573
210.0913404 15.9223744

Name: +ve in-silico MS/MS by CFM-ID for BRLLYZSZDQHDNB-UHFFFAOYSA-N
ID: BRLLYZSZDQHDNB-UHFFFAOYSA-N
Comment: Energy0
Num peaks: 6
165.0698767 0.1575309002
170.0600403 0.2624664141
179.0855268 3.775195186
184.0756904 0.2358298195
194.0600403 0.3823764937
210.0913404 93.70243705

Name: +ve in-silico MS/MS by CFM-ID for BRLLYZSZDQHDNB-UHFFFAOYSA-N
ID: BRLLYZSZDQHDNB-UHFFFAOYSA-N
Comment: Energy1
Num peaks: 6
151.0542266 1.029233651
179.0855268 8.976288907
182.0600403 2.078810323
184.0756904 2.473657188
194.0600403 3.501695126
210.0913404 76.55007118

Name: +ve in-silico MS/MS by CFM-ID for BRLLYZSZDQHDNB-UHFFFAOYSA-N
ID: BRLLYZSZDQHDNB-UHFFFAOYSA-N
Comment: Energy2
Num peaks: 14
49.00727645 5.148575508
51.02292652 2.475719731
139.0542266 4.626967446
151.0542266 10.57694605
153.0698767 4.280810724
165.0698767 7.246925468
167.0855268 3.757977001
170.0600403 2.328213852
179.0855268 3.155103045
180.0443902 3.328862508
182.0600403 4.136548349
184.0756904 4.956263255
194.0600403 16.86390881
210.0913404 7.755899988

Name: +ve in-silico MS/MS by CFM-ID for NEMATPKJJFFVHR-UHFFFAOYSA-N
ID: NEMATPKJJFFVHR-UHFFFAOYSA-N
Comment: Energy0
Num peaks: 6
126.0661883 4.364987579
138.0661883 2.714282959
142.0974884 0.7782686658
152.0818384 16.21251956
153.0658539 3.97552892
170.092403 67.42766005

Name: +ve in-silico MS/MS by CFM-ID for NEMATPKJJFFVHR-UHFFFAOYSA-N
ID: NEMATPKJJFFVHR-UHFFFAOYSA-N
Comment: Energy1
Num peaks: 11
45.0334912 1.883207024
66.03382555 1.487543306
83.06037464 2.658346674
109.0396392 2.236867138
125.0709393 2.628309199
126.0661883 21.49310254
138.0661883 7.168968222
140.0818384 1.938450899
142.0974884 4.071765458
152.0818384 18.45818879
170.092403 16.37779037

Name: +ve in-silico MS/MS by CFM-ID for NEMATPKJJFFVHR-UHFFFAOYSA-N
ID: NEMATPKJJFFVHR-UHFFFAOYSA-N
Comment: Energy2
Num peaks: 20
50.00252542 4.598351416
52.01817548 3.193588882
54.03382555 2.386373524
56.04947561 2.801938141
66.03382555 5.804883398
68.04947561 2.653795046
69.04472458 1.350344229
79.02907452 1.740750284
81.04472458 2.629391452
83.06037464 10.4870177
84.04439023 2.893945733
85.07602471 1.236213103
96.05562361 1.092353353
97.0396392 2.237916641
98.07127368 1.50971361
108.0556236 2.858692683
109.0396392 16.53009425
110.0712737 1.150176296
111.0552893 2.392986898
126.0661883 10.82350046

Name: +ve in-silico MS/MS by CFM-ID for UWBTWIGWZQPLSW-UHFFFAOYSA-N
ID: UWBTWIGWZQPLSW-UHFFFAOYSA-N
Comment: Energy0
Num peaks: 6
126.0661883 4.476507775
138.0661883 2.740532918
142.0974884 0.8287399044
152.0818384 16.33786333
153.0658539 2.005798592
170.092403 68.1664699

Name: +ve in-silico MS/MS by CFM-ID for UWBTWIGWZQPLSW-UHFFFAOYSA-N
ID: UWBTWIGWZQPLSW-UHFFFAOYSA-N
Comment: Energy1
Num peaks: 12
45.0334912 1.843122056
52.01817548 1.665959167
81.04472458 2.097081988
83.06037464 3.903405359
109.0396392 2.511654997
111.0552893 1.850179811
126.0661883 20.02035268
138.0661883 6.675749552
142.0974884 4.216013517
152.0818384 17.63025948
153.0658539 2.390651259
170.092403 15.23675932

Name: +ve in-silico MS/MS by CFM-ID for UWBTWIGWZQPLSW-UHFFFAOYSA-N
ID: UWBTWIGWZQPLSW-UHFFFAOYSA-N
Comment: Energy2
Num peaks: 23
40.01817548 2.549971668
42.03382555 1.935797341
45.0334912 1.065339687
52.01817548 2.957448992
54.03382555 6.349831399
56.04947561 5.458340328
58.02874017 1.662015895
67.02907452 6.709668049
69.04472458 7.679068347
81.04472458 1.326623454
82.02874017 2.211562125
83.02398914 2.628853314
83.06037464 4.660930549
84.04439023 3.426605771
85.0396392 1.499139742
95.02398914 3.055956396
96.05562361 1.115783112
97.0396392 1.054360719
98.03488817 2.285523936
98.07127368 1.602746021
108.0556236 2.920008448
109.0396392 4.313084625
126.0661883 11.87114994

Name: +ve in-silico MS/MS by CFM-ID for QUKKXDDZNWOWTO-UHFFFAOYSA-N
ID: QUKKXDDZNWOWTO-UHFFFAOYSA-N
Comment: Energy0
Num peaks: 6
112.0505382 4.466572968
138.0661883 13.03957629
140.0818384 2.878900395
142.0974884 1.688116913
153.0658539 3.024157999
170.092403 65.42678481

Name: +ve in-silico MS/MS by CFM-ID for QUKKXDDZNWOWTO-UHFFFAOYSA-N
ID: QUKKXDDZNWOWTO-UHFFFAOYSA-N
Comment: Energy1
Num peaks: 13
42.03382555 2.086969493
59.04914126 1.985124752
67.02907452 1.952700404
69.04472458 4.426336083
95.02398914 1.971052003
112.0505382 22.64850271
124.0505382 2.63350278
125.0709393 2.799863704
138.0661883 13.61319517
140.0818384 3.82618892
142.0974884 4.034886655
153.0658539 2.724836811
170.092403 17.17557882

Name: +ve in-silico MS/MS by CFM-ID for QUKKXDDZNWOWTO-UHFFFAOYSA-N
ID: QUKKXDDZNWOWTO-UHFFFAOYSA-N
Comment: Energy2
Num peaks: 17
40.01817548 4.881364912
42.03382555 5.682268146
44.0130901 5.320184538
45.0334912 1.099815916
52.01817548 3.399907876
54.03382555 1.304095414
65.01342445 2.036341918
67.02907452 4.342278758
69.04472458 10.44920959
70.02874017 2.781167404
71.06037464 1.228884403
82.03997355 1.665684972
83.02398914 2.129500359
84.05562361 2.521345982
95.02398914 14.38530485
97.0396392 2.035329313
112.0505382 15.15907292

Name: +ve in-silico MS/MS by CFM-ID for QXPMIYNXHOAYLK-UHFFFAOYSA-N
ID: QXPMIYNXHOAYLK-UHFFFAOYSA-N
Comment: Energy0
Num peaks: 6
69.04472458 0.5481677612
95.02398914 1.282113842
112.0505382 88.18248169
192.076753 1.813071209
193.0607686 0.6588983066
210.0873177 3.49241972

Name: +ve in-silico MS/MS by CFM-ID for QXPMIYNXHOAYLK-UHFFFAOYSA-N
ID: QXPMIYNXHOAYLK-UHFFFAOYSA-N
Comment: Energy1
Num peaks: 6
69.04472458 8.129289314
83.02398914 3.348624817
84.05562361 3.163016521
95.02398914 3.901355648
112.0505382 60.16132353
192.076753 2.715861368

Name: +ve in-silico MS/MS by CFM-ID for QXPMIYNXHOAYLK-UHFFFAOYSA-N
ID: QXPMIYNXHOAYLK-UHFFFAOYSA-N
Comment: Energy2
Num peaks: 13
42.03382555 3.493260526
45.04472458 1.3991923
50.00252542 1.761727544
52.01817548 3.274597049
65.01342445 1.295941667
67.02907452 4.073767718
69.04472458 12.53844269
82.03997355 2.878778159
83.02398914 3.341382623
84.05562361 3.519879118
95.02398914 17.22292713
96.0192381 1.220825265
112.0505382 24.30972653

Name: +ve in-silico MS/MS by CFM-ID for VWBRYIUMUUSOEU-UHFFFAOYSA-N
ID: VWBRYIUMUUSOEU-UHFFFAOYSA-N
Comment: Energy0
Num peaks: 6
41.03857658 0.1147755575
158.0600403 0.09959667692
170.0600403 0.0736998742
184.0756904 0.09219837969
194.0600403 0.2126656471
210.0913404 99.14558054

Name: +ve in-silico MS/MS by CFM-ID for VWBRYIUMUUSOEU-UHFFFAOYSA-N
ID: VWBRYIUMUUSOEU-UHFFFAOYSA-N
Comment: Energy1
Num peaks: 6
158.0600403 0.3318471751
168.0443902 0.2689458166
182.0600403 1.23324009
184.0756904 2.059100888
194.0600403 1.577552987
210.0913404 93.22823008

Name: +ve in-silico MS/MS by CFM-ID for VWBRYIUMUUSOEU-UHFFFAOYSA-N
ID: VWBRYIUMUUSOEU-UHFFFAOYSA-N
Comment: Energy2
Num peaks: 9
41.03857658 3.294226464
49.00727645 13.09843751
51.02292652 9.668375862
53.03857658 3.528383415
158.0600403 2.583065167
168.0443902 3.636029456
184.0756904 3.25684532
194.0600403 18.16850993
210.0913404 24.30395503

Name: +ve in-silico MS/MS by CFM-ID for MRFVPNPROAXBCZ-UHFFFAOYSA-N
ID: MRFVPNPROAXBCZ-UHFFFAOYSA-N
Comment: Energy0
Num peaks: 6
104.0494756 0.3810858091
105.0334912 0.5498444931
106.0651257 1.516919144
182.0964258 1.132305321
183.0804414 0.319044847
210.0913404 94.48482866

Name: +ve in-silico MS/MS by CFM-ID for MRFVPNPROAXBCZ-UHFFFAOYSA-N
ID: MRFVPNPROAXBCZ-UHFFFAOYSA-N
Comment: Energy1
Num peaks: 6
104.0494756 5.777358021
105.0334912 4.873440146
106.0651257 8.931347829
132.0443902 2.477107172
182.0964258 33.05676683
210.0913404 36.19632658

Name: +ve in-silico MS/MS by CFM-ID for MRFVPNPROAXBCZ-UHFFFAOYSA-N
ID: MRFVPNPROAXBCZ-UHFFFAOYSA-N
Comment: Energy2
Num peaks: 16
39.02292652 2.30329915
49.00727645 3.086397115
51.02292652 2.748771776
63.02292652 1.911693227
65.03857658 2.660232161
76.01817548 2.082113572
78.03382555 2.492516734
79.05422664 5.974102827
81.06987671 4.138198998
90.03382555 4.235394359
104.0494756 20.25358763
105.0334912 4.110887641
106.0651257 13.30225532
182.0964258 7.404632932
184.0756904 2.150113591
194.0600403 2.478597065

Name: +ve in-silico MS/MS by CFM-ID for IXNVHGRCLKJYCB-UHFFFAOYSA-N
ID: IXNVHGRCLKJYCB-UHFFFAOYSA-N
Comment: Energy0
Num peaks: 6
25.00727645 7.496235794
27.02292652 1.085051512
41.00219107 0.499077602
132.0443902 3.081271449
155.0855268 3.441063723
210.0913404 81.06364548

Name: +ve in-silico MS/MS by CFM-ID for IXNVHGRCLKJYCB-UHFFFAOYSA-N
ID: IXNVHGRCLKJYCB-UHFFFAOYSA-N
Comment: Energy1
Num peaks: 6
25.00727645 13.62374617
41.00219107 10.44112138
132.0443902 7.774218744
155.0855268 2.780404631
184.0756904 2.803859766
210.0913404 50.15252985

Name: +ve in-silico MS/MS by CFM-ID for IXNVHGRCLKJYCB-UHFFFAOYSA-N
ID: IXNVHGRCLKJYCB-UHFFFAOYSA-N
Comment: Energy2
Num peaks: 12
25.00727645 28.83700464
27.02292652 5.80349147
41.00219107 5.195220737
49.00727645 3.642510696
51.02292652 3.948336539
63.02292652 5.580395816
101.0385766 3.376688981
127.0542266 7.382669982
132.0443902 3.485325991
139.0542266 4.88231792
141.0698767 2.15315845
155.0855268 6.514052561

Name: +ve in-silico MS/MS by CFM-ID for XSUSJNAPTDZBTE-UHFFFAOYSA-N
ID: XSUSJNAPTDZBTE-UHFFFAOYSA-N
Comment: Energy0
Num peaks: 6
124.0505382 0.5697117938
138.0661883 22.31936526
140.0818384 5.11736295
142.0974884 1.442731727
153.0658539 1.879413875
170.092403 63.16908321

Name: +ve in-silico MS/MS by CFM-ID for XSUSJNAPTDZBTE-UHFFFAOYSA-N
ID: XSUSJNAPTDZBTE-UHFFFAOYSA-N
Comment: Energy1
Num peaks: 11
96.04439023 3.646802336
108.0556236 4.265482545
111.0552893 2.781346461
113.0709393 2.016493599
124.0505382 2.422219874
126.0661883 4.829106676
138.0661883 29.45370186
140.0818384 2.1875257
153.0658539 2.659895396
154.0611029 2.455552002
170.092403 24.85505278

Name: +ve in-silico MS/MS by CFM-ID for XSUSJNAPTDZBTE-UHFFFAOYSA-N
ID: XSUSJNAPTDZBTE-UHFFFAOYSA-N
Comment: Energy2
Num peaks: 30
15.02292652 1.264019499
28.01817548 1.959176428
40.01817548 1.532280125
43.02907452 6.67995232
45.0334912 3.469078612
45.04472458 4.468960275
47.04914126 1.346917112
52.01817548 1.869571637
54.03382555 5.999730075
58.02874017 1.991509548
65.01342445 1.643955389
66.03382555 3.583770039
67.02907452 2.169011385
79.02907452 1.346399207
81.04472458 5.051736859
83.06037464 2.977423348
85.0396392 1.280849586
96.04439023 3.369704393
98.0600403 2.078096362
106.0399735 2.124529687
108.0556236 3.342535524
109.0396392 1.786501961
110.0712737 1.581583883
111.0552893 1.544086226
123.0552893 4.763602984
124.0505382 1.535834728
125.0709393 1.886203224
126.0661883 1.257488082
138.0661883 5.854680574
140.0818384 1.264520273

Name: +ve in-silico MS/MS by CFM-ID for RDBRPYRSABNICD-UHFFFAOYSA-N
ID: RDBRPYRSABNICD-UHFFFAOYSA-N
Comment: Energy0
Num peaks: 6
138.0661883 2.257750324
139.0502039 0.5724022087
140.0818384 0.5293631081
152.0818384 43.53817016
153.0658539 0.9823587926
170.092403 47.14813022

Name: +ve in-silico MS/MS by CFM-ID for RDBRPYRSABNICD-UHFFFAOYSA-N
ID: RDBRPYRSABNICD-UHFFFAOYSA-N
Comment: Energy1
Num peaks: 8
15.02292652 2.402308012
122.0712737 3.69096975
124.0505382 4.105722016
136.0505382 4.599133889
138.0661883 11.49251767
140.0818384 7.880547107
152.0818384 35.60749478
170.092403 11.94127184

Name: +ve in-silico MS/MS by CFM-ID for RDBRPYRSABNICD-UHFFFAOYSA-N
ID: RDBRPYRSABNICD-UHFFFAOYSA-N
Comment: Energy2
Num peaks: 23
15.02292652 1.423203473
28.01817548 1.117999222
43.02907452 1.344468859
52.01817548 2.248146984
54.03382555 3.509417921
55.02907452 2.554957979
57.04472458 3.726689265
65.01342445 1.954149576
65.99744004 2.451904116
66.03382555 1.647313619
67.02907452 3.003280549
77.01342445 2.758477373
79.02907452 8.900501735
80.0130901 7.196792509
81.04472458 11.79009593
82.02874017 8.220861989
84.04439023 1.64575646
97.0396392 3.203406998
99.05528926 2.66082287
122.0712737 1.488854769
123.0552893 3.706114718
125.0709393 1.569330434
152.0818384 2.438415725

Name: +ve in-silico MS/MS by CFM-ID for VSZGCLXGCOECAY-UHFFFAOYSA-N
ID: VSZGCLXGCOECAY-UHFFFAOYSA-N
Comment: Energy0
Num peaks: 6
91.05422664 2.56206091
105.0334912 0.6151668556
106.0651257 0.6056675155
182.0964258 0.5798487342
194.0600403 0.4689354157
210.0913404 94.07670357

Name: +ve in-silico MS/MS by CFM-ID for VSZGCLXGCOECAY-UHFFFAOYSA-N
ID: VSZGCLXGCOECAY-UHFFFAOYSA-N
Comment: Energy1
Num peaks: 6
91.05422664 9.350748326
105.0334912 5.961755558
106.0651257 20.15038782
182.0964258 4.265851453
184.0756904 2.621121213
210.0913404 50.20304103

Name: +ve in-silico MS/MS by CFM-ID for VSZGCLXGCOECAY-UHFFFAOYSA-N
ID: VSZGCLXGCOECAY-UHFFFAOYSA-N
Comment: Energy2
Num peaks: 10
63.02292652 5.458433495
65.03857658 9.003227272
75.02292652 10.83909062
77.03857658 3.933146405
79.05422664 3.603826296
91.05422664 34.64340983
105.0334912 3.627696184
117.0334912 2.512663295
182.0964258 4.168101549
194.0600403 2.472967707

Name: +ve in-silico MS/MS by CFM-ID for QMTOAEBDBDZYCF-UHFFFAOYSA-N
ID: QMTOAEBDBDZYCF-UHFFFAOYSA-N
Comment: Energy0
Num peaks: 6
60.00800472 4.961764847
99.01890376 2.416334792
104.0454529 3.666732941
116.0454529 25.85824161
142.0247174 7.793050683
175.0461811 44.08012953

Name: +ve in-silico MS/MS by CFM-ID for QMTOAEBDBDZYCF-UHFFFAOYSA-N
ID: QMTOAEBDBDZYCF-UHFFFAOYSA-N
Comment: Energy1
Num peaks: 11
43.02907452 2.675493056
45.04472458 3.127043263
60.00800472 11.78488304
71.02398914 4.533551157
73.0396392 2.402569539
77.03455382 5.053528887
99.01890376 9.82802386
116.0454529 25.72183632
142.0247174 11.05814216
157.0356164 2.031889536
175.0461811 3.386436268

Name: +ve in-silico MS/MS by CFM-ID for QMTOAEBDBDZYCF-UHFFFAOYSA-N
ID: QMTOAEBDBDZYCF-UHFFFAOYSA-N
Comment: Energy2
Num peaks: 12
43.02907452 18.28962018
45.04472458 28.43143334
57.99235466 3.093661756
60.00800472 8.951118948
71.02398914 5.801801214
77.03455382 2.164174817
87.01890376 1.753284091
98.03488817 2.387664654
99.01890376 2.135233886
100.0141527 2.137082661
104.0454529 3.560682927
116.0454529 1.763028243

Name: +ve in-silico MS/MS by CFM-ID for ASPLPGYIYLOLIO-UHFFFAOYSA-N
ID: ASPLPGYIYLOLIO-UHFFFAOYSA-N
Comment: Energy0
Num peaks: 6
104.0494756 16.29877639
132.0443902 0.8109828554
135.0189038 0.2317937812
147.0552893 0.2335491088
159.0189038 0.2521785063
175.0502039 81.25021458

Name: +ve in-silico MS/MS by CFM-ID for ASPLPGYIYLOLIO-UHFFFAOYSA-N
ID: ASPLPGYIYLOLIO-UHFFFAOYSA-N
Comment: Energy1
Num peaks: 6
104.0494756 24.74557251
132.0443902 9.828434564
145.0032537 0.9437836742
147.0189038 0.6445788068
149.0345538 0.8736425026
175.0502039 59.38504708

Name: +ve in-silico MS/MS by CFM-ID for ASPLPGYIYLOLIO-UHFFFAOYSA-N
ID: ASPLPGYIYLOLIO-UHFFFAOYSA-N
Comment: Energy2
Num peaks: 6
39.02292652 2.925415783
49.00727645 2.762895321
76.01817548 6.210168907
78.03382555 6.490537898
88.01817548 10.86488956
104.0494756 53.66702911

Name: +ve in-silico MS/MS by CFM-ID for KAXQDZXHYGYANN-UHFFFAOYSA-N
ID: KAXQDZXHYGYANN-UHFFFAOYSA-N
Comment: Energy0
Num peaks: 6
126.0549549 0.5477112393
138.0661883 0.631435621
140.0818384 1.219697358
152.0818384 9.523619063
153.0658539 15.35600165
170.092403 67.09433812

Name: +ve in-silico MS/MS by CFM-ID for KAXQDZXHYGYANN-UHFFFAOYSA-N
ID: KAXQDZXHYGYANN-UHFFFAOYSA-N
Comment: Energy1
Num peaks: 22
72.04439023 1.185271291
97.0396392 1.410837096
99.05528926 2.349234168
101.0709393 1.660147512
108.0556236 1.276479565
113.0345538 1.512237805
115.0502039 2.260658764
117.0658539 1.816158124
119.081504 1.674435283
121.0396392 1.260950841
122.0712737 1.192148866
123.0552893 4.204331445
125.0709393 1.613093252
126.0549549 1.760278825
128.070605 1.201781841
135.0552893 1.148994493
138.0661883 2.957496393
140.0818384 8.238724469
142.0974884 2.435107641
152.0818384 9.630521591
153.0658539 10.4765362
170.092403 19.16596108

Name: +ve in-silico MS/MS by CFM-ID for KAXQDZXHYGYANN-UHFFFAOYSA-N
ID: KAXQDZXHYGYANN-UHFFFAOYSA-N
Comment: Energy2
Num peaks: 31
25.00727645 2.015766299
28.01817548 0.8692587194
40.01817548 7.092549723
42.03382555 4.554147974
44.04947561 1.921025439
50.00252542 3.958016699
52.01817548 1.25493813
53.99744004 1.499766652
54.03382555 2.94054877
55.01784114 0.875146852
56.0130901 0.8863380852
57.04472458 8.489709303
59.06037464 1.212471811
61.07602471 3.619530016
66.03382555 1.821505233
67.02907452 3.721775228
69.04472458 3.32018969
70.02874017 1.245965979
81.04472458 4.871642667
83.06037464 2.475862259
85.0396392 0.8937637117
91.02907452 1.383428797
93.04472458 2.526563908
95.06037464 1.631272255
97.0396392 0.8888135722
99.05528926 1.965980879
108.0556236 3.57764146
110.0712737 2.50923304
123.0552893 1.394568834
124.0869237 1.010377931
125.0709393 1.259395289

Name: +ve in-silico MS/MS by CFM-ID for KHUOICIKIWSCHN-UHFFFAOYSA-N
ID: KHUOICIKIWSCHN-UHFFFAOYSA-N
Comment: Energy0
Num peaks: 6
99.05528926 1.373811599
126.0549549 1.231237078
136.0393049 0.9870574407
152.0818384 2.992193416
153.0658539 32.85012166
170.092403 56.17934829

Name: +ve in-silico MS/MS by CFM-ID for KHUOICIKIWSCHN-UHFFFAOYSA-N
ID: KHUOICIKIWSCHN-UHFFFAOYSA-N
Comment: Energy1
Num peaks: 12
97.0396392 1.883313431
99.05528926 2.647625476
123.0552893 3.175649677
125.0709393 4.264788596
126.0549549 5.630877089
128.070605 1.137586142
135.0552893 1.450739237
136.0393049 3.649401445
140.0818384 3.113326747
152.0818384 8.118252764
153.0658539 27.58595757
170.092403 17.95195523

Name: +ve in-silico MS/MS by CFM-ID for KHUOICIKIWSCHN-UHFFFAOYSA-N
ID: KHUOICIKIWSCHN-UHFFFAOYSA-N
Comment: Energy2
Num peaks: 20
40.01817548 2.713396328
53.00219107 0.9567898277
55.01784114 3.673916023
57.04472458 8.567190896
66.03382555 0.9645413587
67.02907452 21.11037894
69.04472458 6.747026392
71.06037464 1.983236459
80.0130901 1.34665659
81.04472458 7.106401526
82.02874017 1.541706532
83.06037464 3.354815824
84.04439023 1.352075919
93.04472458 2.503001198
95.02398914 3.059690959
95.06037464 1.160593955
97.0396392 6.029503016
99.05528926 4.213379703
101.0709393 1.032779662
153.0658539 1.528677125

Name: +ve in-silico MS/MS by CFM-ID for MUOBJDDTXZARJR-UHFFFAOYSA-N
ID: MUOBJDDTXZARJR-UHFFFAOYSA-N
Comment: Energy0
Num peaks: 6
99.05528926 0.4728399485
109.0284058 0.3694018169
126.0549549 0.9057052692
152.0818384 7.108947762
153.0658539 33.70196549
170.092403 54.05803298

Name: +ve in-silico MS/MS by CFM-ID for MUOBJDDTXZARJR-UHFFFAOYSA-N
ID: MUOBJDDTXZARJR-UHFFFAOYSA-N
Comment: Energy1
Num peaks: 13
71.02398914 1.960778699
73.0396392 1.713005033
75.05528926 1.200634176
97.0396392 1.696363889
99.05528926 1.494273292
123.0552893 1.123848121
126.0549549 1.190808276
135.0552893 1.157702393
136.0393049 1.261991807
140.0818384 2.856720591
152.0818384 10.89857266
153.0658539 26.61982738
170.092403 27.66027602

Name: +ve in-silico MS/MS by CFM-ID for MUOBJDDTXZARJR-UHFFFAOYSA-N
ID: MUOBJDDTXZARJR-UHFFFAOYSA-N
Comment: Energy2
Num peaks: 31
25.00727645 1.391230637
39.02292652 3.003901346
40.01817548 3.629971252
42.03382555 1.949764506
43.02907452 1.978059389
44.04947561 1.799308227
46.06512568 3.294820217
49.00727645 3.877421521
50.00252542 1.587625683
51.02292652 3.269775622
53.00219107 1.338939432
53.03857658 1.861508869
54.03382555 2.2771798
55.01784114 3.020926254
55.05422664 1.388230329
56.04947561 1.944308313
66.03382555 1.504431702
71.02398914 1.19635791
73.0396392 1.187524399
81.04472458 4.016312272
83.06037464 1.519003052
95.02398914 3.739196306
97.0396392 4.867514557
99.05528926 2.688487515
109.0284058 1.191359594
109.0396392 1.953403333
111.0552893 2.086468663
123.0552893 1.701692516
125.0709393 3.073061987
152.0818384 1.812152435
153.0658539 4.576575062

Name: +ve in-silico MS/MS by CFM-ID for PYGMPFQCCWBTJQ-UHFFFAOYSA-N
ID: PYGMPFQCCWBTJQ-UHFFFAOYSA-N
Comment: Energy0
Num peaks: 6
45.99235466 0.2644911736
52.01817548 0.06319201474
102.0338255 0.03711111704
148.0393049 1.275151086
149.0345538 0.1116254454
175.0502039 98.18817931

Name: +ve in-silico MS/MS by CFM-ID for PYGMPFQCCWBTJQ-UHFFFAOYSA-N
ID: PYGMPFQCCWBTJQ-UHFFFAOYSA-N
Comment: Energy1
Num peaks: 6
45.99235466 0.1858015335
101.0385766 0.5418207646
130.0287402 0.9941976343
148.0393049 6.0177003
149.0345538 0.422012993
175.0502039 91.11706411

Name: +ve in-silico MS/MS by CFM-ID for PYGMPFQCCWBTJQ-UHFFFAOYSA-N
ID: PYGMPFQCCWBTJQ-UHFFFAOYSA-N
Comment: Energy2
Num peaks: 7
75.02292652 3.643133261
101.0385766 6.501951497
102.0338255 8.206430355
104.0494756 3.417535523
130.0287402 3.841801004
148.0393049 22.50774756
175.0502039 34.39380048

Name: +ve in-silico MS/MS by CFM-ID for MXKZSCXYMSXOAO-UHFFFAOYSA-N
ID: MXKZSCXYMSXOAO-UHFFFAOYSA-N
Comment: Energy0
Num peaks: 6
45.99235466 0.2634310224
52.01817548 0.05095640493
104.0494756 0.02913779681
124.0393049 0.07422915119
148.0393049 2.115389776
175.0502039 97.3401312

Name: +ve in-silico MS/MS by CFM-ID for MXKZSCXYMSXOAO-UHFFFAOYSA-N
ID: MXKZSCXYMSXOAO-UHFFFAOYSA-N
Comment: Energy1
Num peaks: 6
101.0385766 0.3598923203
104.0494756 0.2296432817
130.0287402 0.6603735345
148.0393049 4.047094029
149.0345538 0.4009785452
175.0502039 93.69451533

Name: +ve in-silico MS/MS by CFM-ID for MXKZSCXYMSXOAO-UHFFFAOYSA-N
ID: MXKZSCXYMSXOAO-UHFFFAOYSA-N
Comment: Energy2
Num peaks: 8
45.99235466 3.236323274
101.0385766 6.12332062
102.0338255 4.140962689
104.0494756 3.412332262
124.0393049 6.823241398
130.0287402 3.61807979
148.0393049 21.98356863
175.0502039 30.88893006

Name: +ve in-silico MS/MS by CFM-ID for DVKJHBMWWAPEIU-UHFFFAOYSA-N
ID: DVKJHBMWWAPEIU-UHFFFAOYSA-N
Comment: Energy0
Num peaks: 6
104.0494756 1.601419701
119.0603746 19.65813513
132.0443902 5.464719199
145.0396392 5.101292328
147.0552893 51.19612853
175.0502039 16.07041405

Name: +ve in-silico MS/MS by CFM-ID for DVKJHBMWWAPEIU-UHFFFAOYSA-N
ID: DVKJHBMWWAPEIU-UHFFFAOYSA-N
Comment: Energy1
Num peaks: 6
104.0494756 5.901760851
119.0603746 31.34376777
132.0443902 12.63840629
145.0396392 1.803933475
147.0552893 39.35356871
175.0502039 5.814642278

Name: +ve in-silico MS/MS by CFM-ID for DVKJHBMWWAPEIU-UHFFFAOYSA-N
ID: DVKJHBMWWAPEIU-UHFFFAOYSA-N
Comment: Energy2
Num peaks: 6
77.03857658 2.211044577
104.0494756 27.36844608
119.0603746 44.68509611
132.0443902 7.142673932
145.0396392 2.342888307
147.0552893 2.965258596

Name: +ve in-silico MS/MS by CFM-ID for UUCLVSDUMKMBSM-UHFFFAOYSA-N
ID: UUCLVSDUMKMBSM-UHFFFAOYSA-N
Comment: Energy0
Num peaks: 6
91.05422664 2.257864534
92.04947561 5.014683482
141.0698767 1.249142013
143.0855268 2.461419655
154.0651257 0.8062443406
170.0964258 84.90720632

Name: +ve in-silico MS/MS by CFM-ID for UUCLVSDUMKMBSM-UHFFFAOYSA-N
ID: UUCLVSDUMKMBSM-UHFFFAOYSA-N
Comment: Energy1
Num peaks: 6
91.05422664 13.12723402
92.04947561 17.0447849
141.0698767 4.496209523
143.0855268 4.34686363
154.0651257 6.146114041
170.0964258 38.74814491

Name: +ve in-silico MS/MS by CFM-ID for UUCLVSDUMKMBSM-UHFFFAOYSA-N
ID: UUCLVSDUMKMBSM-UHFFFAOYSA-N
Comment: Energy2
Num peaks: 14
39.02292652 2.696453928
49.00727645 7.717428792
51.02292652 6.717579182
63.02292652 3.454657389
65.03857658 10.87271017
75.02292652 3.095873329
76.01817548 1.44719451
91.05422664 24.18337127
92.04947561 11.77222091
115.0542266 1.704323413
125.0385766 1.524297219
141.0698767 1.52469183
143.0855268 1.831129801
154.0651257 1.622331872

Name: +ve in-silico MS/MS by CFM-ID for KEBHZKLOWXMHOF-UHFFFAOYSA-N
ID: KEBHZKLOWXMHOF-UHFFFAOYSA-N
Comment: Energy0
Num peaks: 6
116.0164612 2.574937895
130.0321113 5.930720345
133.0430103 20.84431937
157.0430103 2.255693979
158.0270259 17.72121271
175.053575 40.98950773

Name: +ve in-silico MS/MS by CFM-ID for KEBHZKLOWXMHOF-UHFFFAOYSA-N
ID: KEBHZKLOWXMHOF-UHFFFAOYSA-N
Comment: Energy1
Num peaks: 6
88.02154661 27.2382563
116.0164612 10.12293877
130.0321113 19.22462058
133.0430103 6.99214942
158.0270259 14.82135121
175.053575 8.508413425

Name: +ve in-silico MS/MS by CFM-ID for KEBHZKLOWXMHOF-UHFFFAOYSA-N
ID: KEBHZKLOWXMHOF-UHFFFAOYSA-N
Comment: Energy2
Num peaks: 23
15.02292652 1.890556707
25.00727645 2.986412808
41.00219107 6.248512694
42.03382555 2.076002674
43.01784114 8.477279733
56.04947561 1.229117433
58.02874017 7.562296072
59.99024648 2.622565745
60.04439023 3.274135839
62.0600403 1.817407056
64.02154661 1.153185047
71.02398914 1.614444296
72.04439023 1.366438966
85.0396392 2.228099608
86.00589655 7.890888991
88.02154661 11.3452045
104.0164612 1.251510607
115.0324456 2.27987032
116.0164612 4.175825946
117.0117102 1.399604417
130.0321113 1.561471483
131.0273603 1.436989923
133.0430103 4.499533304

Name: +ve in-silico MS/MS by CFM-ID for UCBVELLBUAKUNE-UHFFFAOYSA-N
ID: UCBVELLBUAKUNE-UHFFFAOYSA-N
Comment: Energy0
Num peaks: 6
41.03857658 1.833889251
170.0560175 5.353351604
182.092403 1.250328692
192.076753 2.648958192
194.0560175 1.823076758
210.0873177 78.05315576

Name: +ve in-silico MS/MS by CFM-ID for UCBVELLBUAKUNE-UHFFFAOYSA-N
ID: UCBVELLBUAKUNE-UHFFFAOYSA-N
Comment: Energy1
Num peaks: 12
41.03857658 5.382798786
44.0130901 4.12522183
56.04947561 22.53469093
80.0130901 1.863024099
82.02874017 5.238671119
84.04439023 9.055022433
99.05528926 13.80192398
125.0345538 1.977662566
127.0502039 3.748573617
139.0865894 5.00359845
170.0560175 2.701318897
210.0873177 4.923024906

Name: +ve in-silico MS/MS by CFM-ID for UCBVELLBUAKUNE-UHFFFAOYSA-N
ID: UCBVELLBUAKUNE-UHFFFAOYSA-N
Comment: Energy2
Num peaks: 12
25.00727645 3.336609667
39.02292652 16.81079249
41.03857658 25.48760801
44.0130901 2.879265158
46.02874017 2.735558699
54.03382555 1.987000826
56.04947561 12.63419404
84.04439023 1.694422126
99.05528926 6.933475847
125.0345538 2.248376428
152.0454529 1.551310513
170.0560175 2.061604946

Name: +ve in-silico MS/MS by CFM-ID for FUAIWCCBMZPKSK-UHFFFAOYSA-N
ID: FUAIWCCBMZPKSK-UHFFFAOYSA-N
Comment: Energy0
Num peaks: 6
165.0698767 0.1568269808
170.0600403 0.261649808
179.0855268 3.759476782
184.0756904 0.3140640857
194.0600403 0.3808846515
210.0913404 93.31174527

Name: +ve in-silico MS/MS by CFM-ID for FUAIWCCBMZPKSK-UHFFFAOYSA-N
ID: FUAIWCCBMZPKSK-UHFFFAOYSA-N
Comment: Energy1
Num peaks: 6
151.0542266 1.028202964
179.0855268 8.812308114
182.0600403 2.05215101
184.0756904 3.238812084
194.0600403 3.452527731
210.0913404 75.28206147

Name: +ve in-silico MS/MS by CFM-ID for FUAIWCCBMZPKSK-UHFFFAOYSA-N
ID: FUAIWCCBMZPKSK-UHFFFAOYSA-N
Comment: Energy2
Num peaks: 16
49.00727645 4.52712546
51.02292652 2.282683687
101.0385766 2.107820022
130.0287402 3.308759493
139.0542266 4.956111625
151.0542266 9.854919098
153.0698767 4.086571245
165.0698767 6.142769215
167.0855268 3.36250508
170.0600403 2.147520765
179.0855268 2.613834016
180.0443902 3.070508902
182.0600403 3.779690151
184.0756904 7.033126464
194.0600403 14.39005983
210.0913404 6.788065458

Name: +ve in-silico MS/MS by CFM-ID for HOWPFUANESQJCM-UHFFFAOYSA-N
ID: HOWPFUANESQJCM-UHFFFAOYSA-N
Comment: Energy0
Num peaks: 6
91.05020388 16.15812189
94.06512568 10.47841205
120.0443902 5.124208032
149.0709393 16.70937834
177.0658539 6.752902609
210.0873177 26.40783044

Name: +ve in-silico MS/MS by CFM-ID for HOWPFUANESQJCM-UHFFFAOYSA-N
ID: HOWPFUANESQJCM-UHFFFAOYSA-N
Comment: Energy1
Num peaks: 10
56.0130901 3.166973657
58.02874017 4.698310294
73.0396392 6.370080048
74.02365479 19.7196716
91.05020388 9.360180522
94.06512568 16.48125762
117.0294684 2.41443655
120.0443902 9.150778277
149.0709393 6.550523877
177.0658539 2.690387819

Name: +ve in-silico MS/MS by CFM-ID for HOWPFUANESQJCM-UHFFFAOYSA-N
ID: HOWPFUANESQJCM-UHFFFAOYSA-N
Comment: Energy2
Num peaks: 12
28.01817548 8.440900629
30.03382555 2.325343906
56.0130901 3.568966732
58.02874017 3.49733616
63.02292652 2.312385473
65.03857658 3.953674197
67.05422664 6.008364484
73.0396392 8.566349275
74.02365479 5.482834772
91.05020388 6.352052556
94.06512568 21.40177914
120.0443902 8.957610578

Name: +ve in-silico MS/MS by CFM-ID for ORNDCEQOKHKONK-UHFFFAOYSA-N
ID: ORNDCEQOKHKONK-UHFFFAOYSA-N
Comment: Energy0
Num peaks: 7
111.0189038 12.43247822
111.0552893 7.044531153
115.0865894 2.452263167
128.0454529 7.978955774
139.0865894 9.658491965
153.0658539 3.898663423
170.092403 38.92868079

Name: +ve in-silico MS/MS by CFM-ID for ORNDCEQOKHKONK-UHFFFAOYSA-N
ID: ORNDCEQOKHKONK-UHFFFAOYSA-N
Comment: Energy1
Num peaks: 18
26.00252542 1.624241735
40.01817548 2.197885698
43.05422664 1.950315737
53.99744004 2.720843509
58.06512568 1.449301176
71.02398914 2.408626811
83.02398914 20.40485851
85.0396392 2.62571398
86.0600403 1.343741995
100.0756904 1.674836544
110.0348882 1.430316839
111.0189038 15.49062756
111.0552893 1.296953342
113.0709393 4.17038596
115.0865894 1.335948033
128.0454529 8.469976388
139.0865894 1.514952614
170.092403 8.915926188

Name: +ve in-silico MS/MS by CFM-ID for ORNDCEQOKHKONK-UHFFFAOYSA-N
ID: ORNDCEQOKHKONK-UHFFFAOYSA-N
Comment: Energy2
Num peaks: 20
26.00252542 7.736189332
40.01817548 7.639968717
42.03382555 1.620892779
43.05422664 1.137229294
44.04947561 1.707074077
52.01817548 18.69585428
53.99744004 11.56378457
54.03382555 4.282138312
56.0130901 1.180456048
58.06512568 2.796416481
60.08077574 1.937681839
71.02398914 4.140975306
80.0130901 4.184277383
95.02398914 1.540975187
97.0396392 2.378189769
97.07602471 1.605531442
111.0189038 1.866489054
111.0552893 1.308172514
123.0552893 1.814909878
139.0865894 1.473899518

Name: +ve in-silico MS/MS by CFM-ID for CTHWWPAHMJBHGT-UHFFFAOYSA-N
ID: CTHWWPAHMJBHGT-UHFFFAOYSA-N
Comment: Energy0
Num peaks: 6
15.02292652 0.9372813099
156.0807757 0.7825588415
181.0647913 3.172436039
184.0756904 0.3379211919
192.0807757 12.35186665
210.0913404 80.22871593

Name: +ve in-silico MS/MS by CFM-ID for CTHWWPAHMJBHGT-UHFFFAOYSA-N
ID: CTHWWPAHMJBHGT-UHFFFAOYSA-N
Comment: Energy1
Num peaks: 6
55.01784114 2.007603618
156.0807757 3.335588185
182.0964258 14.7733715
184.0756904 2.186746643
192.0807757 13.88448943
210.0913404 46.81381308

Name: +ve in-silico MS/MS by CFM-ID for CTHWWPAHMJBHGT-UHFFFAOYSA-N
ID: CTHWWPAHMJBHGT-UHFFFAOYSA-N
Comment: Energy2
Num peaks: 18
15.02292652 2.910893106
25.00727645 1.352790022
39.02292652 8.39627262
41.00219107 1.533643324
49.00727645 1.596479358
115.0542266 3.269272651
128.0494756 3.002238578
130.0651257 3.805032158
151.0542266 9.010190292
153.0698767 2.419147141
154.0651257 8.97136725
156.0807757 10.72537754
168.0807757 2.301186985
182.0600403 1.617624025
182.0964258 2.153487172
184.0756904 1.405562339
192.0807757 14.19391965
194.0600403 1.602013915

Name: +ve in-silico MS/MS by CFM-ID for DOSNGAGLKBWUSU-UHFFFAOYSA-N
ID: DOSNGAGLKBWUSU-UHFFFAOYSA-N
Comment: Energy0
Num peaks: 6
29.00219107 1.922774338
91.05422664 0.6615969324
180.0807757 2.41076623
182.0964258 47.92752442
192.0807757 0.7611009754
210.0913404 43.06857649

Name: +ve in-silico MS/MS by CFM-ID for DOSNGAGLKBWUSU-UHFFFAOYSA-N
ID: DOSNGAGLKBWUSU-UHFFFAOYSA-N
Comment: Energy1
Num peaks: 6
29.00219107 3.488155135
91.05422664 2.295164773
180.0807757 2.774170314
182.0964258 46.70536444
192.0807757 2.784058022
210.0913404 27.7629361

Name: +ve in-silico MS/MS by CFM-ID for DOSNGAGLKBWUSU-UHFFFAOYSA-N
ID: DOSNGAGLKBWUSU-UHFFFAOYSA-N
Comment: Energy2
Num peaks: 15
29.00219107 6.559618585
49.00727645 2.546452783
91.05422664 2.054496787
132.0443902 1.904041436
139.0542266 3.736791169
141.0698767 2.263159445
151.0542266 11.37770566
153.0698767 11.0266957
155.0855268 15.88367679
156.0807757 2.116109621
166.0651257 3.560671254
167.0855268 2.36267129
180.0807757 3.451074242
182.0964258 8.854709745
192.0807757 3.117094771

Name: +ve in-silico MS/MS by CFM-ID for NTAFJUSDNOSFFY-UHFFFAOYSA-N
ID: NTAFJUSDNOSFFY-UHFFFAOYSA-N
Comment: Energy0
Num peaks: 6
43.05422664 3.086364833
123.0916748 8.099071492
141.0658539 0.5877527935
152.0818384 8.951342318
154.0611029 0.5069293065
170.092403 75.17220203

Name: +ve in-silico MS/MS by CFM-ID for NTAFJUSDNOSFFY-UHFFFAOYSA-N
ID: NTAFJUSDNOSFFY-UHFFFAOYSA-N
Comment: Energy1
Num peaks: 8
43.05422664 2.340091417
107.0603746 1.888958791
123.0552893 2.013619687
123.0916748 28.15281946
125.0709393 2.375907844
139.0502039 3.91878537
152.0818384 28.69201466
170.092403 12.36585316

Name: +ve in-silico MS/MS by CFM-ID for NTAFJUSDNOSFFY-UHFFFAOYSA-N
ID: NTAFJUSDNOSFFY-UHFFFAOYSA-N
Comment: Energy2
Num peaks: 19
27.02292652 1.248575881
41.03857658 2.621294087
43.05422664 8.143053367
53.99744004 1.436752714
55.05422664 18.79067691
56.0130901 1.954738585
66.03382555 1.361014256
68.04947561 2.540154751
70.06512568 9.031295155
72.00800472 6.595421887
82.06512568 2.426527457
83.06037464 1.373591371
94.06512568 1.204313193
121.0396392 1.753889947
123.0552893 4.40872092
125.0345538 1.335928435
125.0709393 10.25491998
139.0502039 1.896162643
141.0658539 1.752676885

Name: +ve in-silico MS/MS by CFM-ID for VOBIHUAWDXUCPH-UHFFFAOYSA-N
ID: VOBIHUAWDXUCPH-UHFFFAOYSA-N
Comment: Energy0
Num peaks: 6
55.05422664 2.274093186
57.06987671 2.015881563
71.08552677 7.504769919
139.075356 2.326504564
157.041469 5.727540801
175.0520337 72.15401149

Name: +ve in-silico MS/MS by CFM-ID for VOBIHUAWDXUCPH-UHFFFAOYSA-N
ID: VOBIHUAWDXUCPH-UHFFFAOYSA-N
Comment: Energy1
Num peaks: 6
55.05422664 11.00900005
57.06987671 5.172842845
71.08552677 5.608111913
90.99451885 2.488575079
147.0571191 12.9530378
175.0520337 46.97584365

Name: +ve in-silico MS/MS by CFM-ID for VOBIHUAWDXUCPH-UHFFFAOYSA-N
ID: VOBIHUAWDXUCPH-UHFFFAOYSA-N
Comment: Energy2
Num peaks: 9
15.02292652 2.681864604
55.05422664 16.34100871
57.06987671 4.662791711
71.08552677 44.27593914
72.98395416 2.613574631
74.96321872 1.966844567
114.9945188 2.158210406
117.0101689 3.039291752
129.0465544 2.580168213

Name: +ve in-silico MS/MS by CFM-ID for RDBLNMQDEWOUIB-UHFFFAOYSA-N
ID: RDBLNMQDEWOUIB-UHFFFAOYSA-N
Comment: Energy0
Num peaks: 6
107.0491413 0.3867630734
132.0443902 0.4694876828
182.0600403 0.1994886301
184.0756904 0.2594553395
194.0600403 0.2412218533
210.0913404 97.89928367

Name: +ve in-silico MS/MS by CFM-ID for RDBLNMQDEWOUIB-UHFFFAOYSA-N
ID: RDBLNMQDEWOUIB-UHFFFAOYSA-N
Comment: Energy1
Num peaks: 6
132.0443902 0.5090774895
170.0600403 0.8415710142
182.0600403 2.339870224
184.0756904 3.817473519
194.0600403 1.952543709
210.0913404 86.9122987

Name: +ve in-silico MS/MS by CFM-ID for RDBLNMQDEWOUIB-UHFFFAOYSA-N
ID: RDBLNMQDEWOUIB-UHFFFAOYSA-N
Comment: Energy2
Num peaks: 15
39.02292652 2.93028889
49.00727645 5.25655693
51.02292652 4.377938319
53.03857658 4.449645021
63.02292652 8.319189198
65.03857658 5.024331294
77.03857658 3.264233032
79.05422664 8.036143934
104.0494756 4.388314842
105.0334912 5.183339988
106.0651257 4.111815016
107.0491413 12.78792395
132.0443902 7.060229123
194.0600403 3.793942666
210.0913404 3.348876142

Name: +ve in-silico MS/MS by CFM-ID for OOBICGOWICFMIX-UHFFFAOYSA-N
ID: OOBICGOWICFMIX-UHFFFAOYSA-N
Comment: Energy0
Num peaks: 6
69.04472458 0.5477065725
95.02398914 1.281159557
112.0505382 88.0693601
192.076753 1.767841006
193.0607686 0.6407669159
210.0873177 3.485334979

Name: +ve in-silico MS/MS by CFM-ID for OOBICGOWICFMIX-UHFFFAOYSA-N
ID: OOBICGOWICFMIX-UHFFFAOYSA-N
Comment: Energy1
Num peaks: 7
68.0130901 2.220292006
69.04472458 7.873059308
83.02398914 3.261300375
84.05562361 3.11585062
95.02398914 3.772507013
112.0505382 57.22606669
192.076753 3.906758605

Name: +ve in-silico MS/MS by CFM-ID for OOBICGOWICFMIX-UHFFFAOYSA-N
ID: OOBICGOWICFMIX-UHFFFAOYSA-N
Comment: Energy2
Num peaks: 13
45.04472458 1.234549237
50.00252542 1.683850058
52.01817548 3.112640079
65.01342445 1.23865433
67.02907452 3.588650065
69.04472458 12.08651495
82.03997355 2.751521248
83.02398914 3.11070449
84.05562361 3.340839632
95.02398914 16.46020028
96.0192381 1.166858463
112.0505382 29.35499089
178.0611029 1.145341967

Name: +ve in-silico MS/MS by CFM-ID for CBWVWOOEXJQIFA-UHFFFAOYSA-N
ID: CBWVWOOEXJQIFA-UHFFFAOYSA-N
Comment: Energy0
Num peaks: 6
61.0396392 9.143032953
87.01890376 1.382552073
115.0138184 20.23648541
142.0247174 1.548348045
144.0403675 2.805938447
175.0461811 57.92359102

Name: +ve in-silico MS/MS by CFM-ID for CBWVWOOEXJQIFA-UHFFFAOYSA-N
ID: CBWVWOOEXJQIFA-UHFFFAOYSA-N
Comment: Energy1
Num peaks: 8
43.02907452 8.14883483
45.00833907 2.612035994
56.99710569 4.91965042
59.01275576 2.886487151
59.02398914 4.926722238
61.0396392 34.34484174
115.0138184 19.76262094
175.0461811 4.399771746

Name: +ve in-silico MS/MS by CFM-ID for CBWVWOOEXJQIFA-UHFFFAOYSA-N
ID: CBWVWOOEXJQIFA-UHFFFAOYSA-N
Comment: Energy2
Num peaks: 11
15.02292652 7.694874792
28.01817548 4.531047033
30.03382555 6.433851468
43.02907452 8.939171045
45.00833907 14.18367734
56.0130901 6.362506382
56.99710569 4.251647204
59.02398914 5.487795358
61.0396392 13.01532393
84.00800472 5.130697856
87.01890376 5.532252503

Name: +ve in-silico MS/MS by CFM-ID for VTICAYCFLHQGGA-UHFFFAOYSA-N
ID: VTICAYCFLHQGGA-UHFFFAOYSA-N
Comment: Energy0
Num peaks: 6
77.03455382 17.7112147
108.0807757 6.466431615
134.0600403 5.029223553
167.081504 18.02563732
193.0607686 4.941351781
210.0873177 33.98958169

Name: +ve in-silico MS/MS by CFM-ID for VTICAYCFLHQGGA-UHFFFAOYSA-N
ID: VTICAYCFLHQGGA-UHFFFAOYSA-N
Comment: Energy1
Num peaks: 7
59.02398914 3.964112488
60.00800472 11.50789043
77.03455382 20.26442319
108.0807757 4.36110595
134.0600403 13.62870313
149.0709393 10.97083099
167.081504 16.81173004

Name: +ve in-silico MS/MS by CFM-ID for VTICAYCFLHQGGA-UHFFFAOYSA-N
ID: VTICAYCFLHQGGA-UHFFFAOYSA-N
Comment: Energy2
Num peaks: 12
44.0130901 4.974032196
59.02398914 2.337091993
60.00800472 12.36797692
65.03857658 2.176887849
75.02292652 3.866119746
77.03455382 10.08286541
77.03857658 2.173420199
79.05422664 3.505846189
81.06987671 3.380099528
91.05422664 26.96370641
106.0651257 4.92662623
108.0807757 4.226076193

Name: +ve in-silico MS/MS by CFM-ID for UUPGWDMVJYHKKP-UHFFFAOYSA-N
ID: UUPGWDMVJYHKKP-UHFFFAOYSA-N
Comment: Energy0
Num peaks: 6
31.01784114 0.3600128453
39.02292652 1.486153449
94.02874017 0.4848512394
124.0505382 0.9493680931
148.0505382 0.3236978922
192.076753 94.72221433

Name: +ve in-silico MS/MS by CFM-ID for UUPGWDMVJYHKKP-UHFFFAOYSA-N
ID: UUPGWDMVJYHKKP-UHFFFAOYSA-N
Comment: Energy1
Num peaks: 6
148.0505382 8.612030815
160.0505382 2.345659169
162.0661883 5.724150869
164.0818384 9.292714998
176.0454529 3.277214742
192.076753 60.66542121

Name: +ve in-silico MS/MS by CFM-ID for UUPGWDMVJYHKKP-UHFFFAOYSA-N
ID: UUPGWDMVJYHKKP-UHFFFAOYSA-N
Comment: Energy2
Num peaks: 31
29.00219107 3.127112971
31.01784114 5.597446666
39.02292652 11.79799099
40.01817548 5.399963092
41.03857658 1.124605564
43.01784114 1.180307003
43.02907452 1.310957122
53.01342445 1.36470972
55.02907452 2.61165983
57.0334912 1.294832532
57.04472458 3.772591324
64.01817548 1.335641312
71.02398914 1.479093734
77.01342445 0.9701577284
79.02907452 1.366958202
80.02432348 2.857877244
82.03997355 0.9962411943
84.04439023 1.441428904
94.02874017 2.618124046
96.0192381 0.9324771166
96.04439023 2.79159856
99.05528926 1.349190546
118.0287402 1.107271288
118.0399735 1.690025526
124.0505382 1.242620039
133.0396392 5.367731667
146.0348882 3.657489139
148.0505382 5.83087111
149.0345538 1.831936119
150.0661883 1.501039457
164.0454529 1.334557924

Name: +ve in-silico MS/MS by CFM-ID for SHHRLINCOHUSHV-UHFFFAOYSA-N
ID: SHHRLINCOHUSHV-UHFFFAOYSA-N
Comment: Energy0
Num peaks: 6
55.05422664 4.772968954
83.04914126 3.443229232
179.0451185 2.564360819
192.076753 2.920379692
193.0607686 19.78408844
210.0873177 47.25758918

Name: +ve in-silico MS/MS by CFM-ID for SHHRLINCOHUSHV-UHFFFAOYSA-N
ID: SHHRLINCOHUSHV-UHFFFAOYSA-N
Comment: Energy1
Num peaks: 19
41.03857658 2.042519631
44.0130901 1.423450484
55.05422664 8.346398337
65.03857658 1.999528671
81.0334912 1.406051855
83.04914126 18.940758
111.0189038 1.333902464
113.0345538 1.204859797
128.0454529 1.807455642
138.0549549 5.398280892
140.070605 1.570142562
165.0658539 4.097825822
166.0498695 2.992904058
167.081504 3.772332021
175.0502039 1.620261555
183.0764186 3.159276895
192.076753 2.632765415
193.0607686 10.12157979
210.0873177 6.41058115

Name: +ve in-silico MS/MS by CFM-ID for SHHRLINCOHUSHV-UHFFFAOYSA-N
ID: SHHRLINCOHUSHV-UHFFFAOYSA-N
Comment: Energy2
Num peaks: 25
26.00252542 1.551853814
28.01817548 2.295992345
39.02292652 1.364188491
41.03857658 4.967901706
42.03382555 2.263045176
43.02907452 3.125897735
44.0130901 1.604403516
45.04472458 6.972475111
47.06037464 2.123177124
53.03857658 8.441900214
55.05422664 16.7413529
56.0130901 0.9424924015
57.06987671 3.132769084
58.02874017 2.109496963
67.02907452 0.8650024062
68.0130901 1.609769667
69.04472458 2.715185777
71.02398914 1.718762361
73.0396392 1.128219032
79.01784114 0.831763978
81.0334912 1.81754917
83.02398914 3.203346423
83.04914126 4.086896935
85.0396392 2.987026028
87.05528926 1.673037374

Name: +ve in-silico MS/MS by CFM-ID for TWBPWBPGNQWFSJ-UHFFFAOYSA-N
ID: TWBPWBPGNQWFSJ-UHFFFAOYSA-N
Comment: Energy0
Num peaks: 6
117.0698767 0.3449635921
139.0542266 0.3046326878
141.0698767 0.3578786135
143.0855268 0.9587592155
154.0651257 0.4302028955
170.0964258 94.38486174

Name: +ve in-silico MS/MS by CFM-ID for TWBPWBPGNQWFSJ-UHFFFAOYSA-N
ID: TWBPWBPGNQWFSJ-UHFFFAOYSA-N
Comment: Energy1
Num peaks: 6
91.05422664 1.448976452
142.0651257 2.991301378
143.0855268 1.218787826
144.0807757 2.499272122
154.0651257 2.16409562
170.0964258 75.09113974

Name: +ve in-silico MS/MS by CFM-ID for TWBPWBPGNQWFSJ-UHFFFAOYSA-N
ID: TWBPWBPGNQWFSJ-UHFFFAOYSA-N
Comment: Energy2
Num peaks: 22
39.02292652 4.799338957
49.00727645 9.654774735
51.02292652 6.201554432
53.03857658 3.039943013
63.02292652 3.169393986
65.03857658 1.586307583
76.01817548 1.772815674
91.05422664 5.025127661
101.0385766 7.387273322
103.0542266 3.431445592
115.0542266 1.851994783
116.0494756 3.126186426
125.0385766 2.14638214
127.0542266 6.431619467
139.0542266 3.566405928
140.0494756 1.590553201
141.0698767 2.275077491
142.0651257 2.928589653
143.0855268 3.850301717
144.0807757 1.788789241
154.0651257 2.354467249
170.0964258 2.473531036

Name: +ve in-silico MS/MS by CFM-ID for DJPBBQRCUOFFKU-UHFFFAOYSA-N
ID: DJPBBQRCUOFFKU-UHFFFAOYSA-N
Comment: Energy0
Num peaks: 6
53.00219107 2.389715771
55.01784114 16.3743077
87.05528926 4.451022483
99.05528926 2.792615097
116.0818384 26.33589433
170.092403 38.08074369

Name: +ve in-silico MS/MS by CFM-ID for DJPBBQRCUOFFKU-UHFFFAOYSA-N
ID: DJPBBQRCUOFFKU-UHFFFAOYSA-N
Comment: Energy1
Num peaks: 8
44.04947561 2.124010785
55.01784114 10.81251435
59.06037464 1.934437319
87.05528926 23.39238577
98.07127368 1.819173186
99.05528926 11.9866642
116.0818384 27.4432049
170.092403 1.860580273

Name: +ve in-silico MS/MS by CFM-ID for DJPBBQRCUOFFKU-UHFFFAOYSA-N
ID: DJPBBQRCUOFFKU-UHFFFAOYSA-N
Comment: Energy2
Num peaks: 17
27.02292652 2.844081187
42.03382555 3.272485352
44.0130901 2.273073294
44.04947561 3.592885788
45.04472458 1.626726663
46.02874017 2.306997888
53.00219107 4.027478033
55.01784114 10.07366203
57.04472458 4.164240474
59.06037464 4.927637638
69.04472458 3.140024719
70.02874017 3.590529678
85.0396392 1.461777007
87.05528926 16.55711614
98.07127368 2.322232773
99.05528926 10.47161526
116.0818384 4.707137125

Name: +ve in-silico MS/MS by CFM-ID for XNYIWLIOACSUSS-UHFFFAOYSA-N
ID: XNYIWLIOACSUSS-UHFFFAOYSA-N
Comment: Energy0
Num peaks: 6
59.06037464 2.025301874
110.0236548 19.25916468
140.0454529 1.82682745
142.0611029 13.14514452
154.0611029 3.042521947
170.092403 41.16423862

Name: +ve in-silico MS/MS by CFM-ID for XNYIWLIOACSUSS-UHFFFAOYSA-N
ID: XNYIWLIOACSUSS-UHFFFAOYSA-N
Comment: Energy1
Num peaks: 15
29.03857658 1.111701172
44.04947561 7.282474068
57.0334912 2.330642675
59.06037464 1.355696517
82.02874017 10.87270737
110.0236548 18.24379599
124.0505382 0.9672034113
125.0345538 2.773281946
137.0709393 1.478724955
139.0865894 1.944625483
140.0454529 1.556599257
142.0611029 12.20508756
152.0818384 2.703408535
154.0611029 1.462812492
170.092403 14.67024659

Name: +ve in-silico MS/MS by CFM-ID for XNYIWLIOACSUSS-UHFFFAOYSA-N
ID: XNYIWLIOACSUSS-UHFFFAOYSA-N
Comment: Energy2
Num peaks: 31
15.02292652 1.883654809
25.00727645 1.280431179
27.02292652 1.441504895
29.03857658 2.137828052
39.02292652 8.525201764
41.03857658 6.739266725
42.03382555 1.403584666
43.02907452 1.167379792
44.04947561 1.448157243
51.02292652 2.69696491
53.00219107 1.281610226
53.01342445 0.9754711646
53.03857658 0.8188574597
55.02907452 1.352324445
56.0130901 8.717315855
58.02874017 0.8877601523
59.02398914 0.8533320631
59.06037464 2.435548186
62.0600403 1.20198788
71.02398914 1.275689121
72.04439023 2.933956653
77.00219107 3.728230716
79.01784114 3.990377587
82.02874017 3.51035606
84.00800472 2.934757038
94.02874017 1.044250698
95.02398914 0.8303236265
96.04439023 1.465260769
110.0236548 8.260212356
111.0552893 1.294714096
127.0502039 0.9314557561

Name: +ve in-silico MS/MS by CFM-ID for ZBSJXXRBEKPWIH-UHFFFAOYSA-N
ID: ZBSJXXRBEKPWIH-UHFFFAOYSA-N
Comment: Energy0
Num peaks: 6
29.03857658 2.148984494
33.0334912 0.6590335315
113.0709393 2.437577084
138.0661883 2.902082412
142.0974884 0.7762468183
170.092403 87.24692008

Name: +ve in-silico MS/MS by CFM-ID for ZBSJXXRBEKPWIH-UHFFFAOYSA-N
ID: ZBSJXXRBEKPWIH-UHFFFAOYSA-N
Comment: Energy1
Num peaks: 9
29.03857658 2.576720785
81.04472458 3.743530002
109.0396392 2.144153604
111.0552893 3.145358794
113.0709393 8.90121389
115.0865894 1.920292039
138.0661883 17.43511402
154.0611029 4.158989095
170.092403 36.748825

Name: +ve in-silico MS/MS by CFM-ID for ZBSJXXRBEKPWIH-UHFFFAOYSA-N
ID: ZBSJXXRBEKPWIH-UHFFFAOYSA-N
Comment: Energy2
Num peaks: 21
15.02292652 1.237994835
25.00727645 1.686169845
26.00252542 2.824297817
28.01817548 1.060397407
29.03857658 4.17941691
39.02292652 11.5489931
40.01817548 1.594551004
41.03857658 8.834469279
44.0130901 2.195595792
45.0334912 1.198097166
54.03382555 3.279630989
56.0130901 2.613759545
56.04947561 5.535166411
58.02874017 10.14051265
60.04439023 5.469698968
62.0600403 1.707282551
69.04472458 1.71361812
71.06037464 2.410969619
81.04472458 3.273323165
113.0709393 6.082962877
154.0611029 1.839855326

Name: +ve in-silico MS/MS by CFM-ID for HRSWSISJJJDBOQ-UHFFFAOYSA-N
ID: HRSWSISJJJDBOQ-UHFFFAOYSA-N
Comment: Energy0
Num peaks: 6
95.06037464 2.800511981
97.07602471 3.432513357
99.09167477 41.69789865
142.0974884 2.133009785
153.0658539 1.815050784
170.092403 41.93358003

Name: +ve in-silico MS/MS by CFM-ID for HRSWSISJJJDBOQ-UHFFFAOYSA-N
ID: HRSWSISJJJDBOQ-UHFFFAOYSA-N
Comment: Energy1
Num peaks: 6
56.04947561 1.819387818
70.06512568 2.520478493
82.06512568 8.731251625
97.07602471 5.669758361
99.09167477 64.74721112
170.092403 3.146482018

Name: +ve in-silico MS/MS by CFM-ID for HRSWSISJJJDBOQ-UHFFFAOYSA-N
ID: HRSWSISJJJDBOQ-UHFFFAOYSA-N
Comment: Energy2
Num peaks: 7
54.03382555 5.439243686
56.04947561 10.14584552
80.04947561 3.608665103
82.06512568 29.70706015
95.06037464 6.472762642
97.07602471 6.338106805
99.09167477 21.6670563

Name: +ve in-silico MS/MS by CFM-ID for NBWCGDRKSOXZNI-UHFFFAOYSA-N
ID: NBWCGDRKSOXZNI-UHFFFAOYSA-N
Comment: Energy0
Num peaks: 6
129.0698767 0.1001209632
141.0698767 7.483793674
143.0855268 0.4676261917
144.0807757 0.1211650628
154.0651257 0.3236187645
170.0964258 91.18666308

Name: +ve in-silico MS/MS by CFM-ID for NBWCGDRKSOXZNI-UHFFFAOYSA-N
ID: NBWCGDRKSOXZNI-UHFFFAOYSA-N
Comment: Energy1
Num peaks: 6
141.0698767 10.39813514
142.0651257 0.9828238209
143.0855268 1.325928515
144.0807757 1.353950625
154.0651257 6.964254897
170.0964258 77.47671754

Name: +ve in-silico MS/MS by CFM-ID for NBWCGDRKSOXZNI-UHFFFAOYSA-N
ID: NBWCGDRKSOXZNI-UHFFFAOYSA-N
Comment: Energy2
Num peaks: 8
115.0542266 8.829619142
127.0542266 7.364629067
129.0698767 5.703231304
141.0698767 27.63260821
143.0855268 5.094469805
144.0807757 4.071353448
154.0651257 8.682599511
170.0964258 13.31902104

Name: +ve in-silico MS/MS by CFM-ID for OWAMLUWBGKKQEW-UHFFFAOYSA-N
ID: OWAMLUWBGKKQEW-UHFFFAOYSA-N
Comment: Energy0
Num peaks: 6
104.0494756 1.609475186
119.0603746 3.516604249
121.0760247 41.9953096
164.0818384 2.233285375
175.0502039 1.579715287
192.076753 43.22543875

Name: +ve in-silico MS/MS by CFM-ID for OWAMLUWBGKKQEW-UHFFFAOYSA-N
ID: OWAMLUWBGKKQEW-UHFFFAOYSA-N
Comment: Energy1
Num peaks: 6
80.04947561 5.637610537
104.0494756 8.4047476
119.0603746 6.082936353
121.0760247 63.72578045
149.0709393 1.767927809
192.076753 3.204759537

Name: +ve in-silico MS/MS by CFM-ID for OWAMLUWBGKKQEW-UHFFFAOYSA-N
ID: OWAMLUWBGKKQEW-UHFFFAOYSA-N
Comment: Energy2
Num peaks: 7
80.04947561 5.181643665
92.04947561 6.30614832
94.06512568 7.696020612
104.0494756 23.57326924
105.0447246 11.52302794
119.0603746 7.433248591
121.0760247 19.62619505

Name: +ve in-silico MS/MS by CFM-ID for DBOLXXRVIFGDTI-UHFFFAOYSA-N
ID: DBOLXXRVIFGDTI-UHFFFAOYSA-N
Comment: Energy0
Num peaks: 6
91.05422664 5.002407198
92.04947561 4.903791749
141.0698767 0.6096966571
143.0855268 1.190352557
153.0698767 2.146786716
170.0964258 82.700358

Name: +ve in-silico MS/MS by CFM-ID for DBOLXXRVIFGDTI-UHFFFAOYSA-N
ID: DBOLXXRVIFGDTI-UHFFFAOYSA-N
Comment: Energy1
Num peaks: 6
91.05422664 19.19059073
92.04947561 18.28362718
141.0698767 2.287244707
143.0855268 2.233305716
153.0698767 4.201756777
170.0964258 40.50724242

Name: +ve in-silico MS/MS by CFM-ID for DBOLXXRVIFGDTI-UHFFFAOYSA-N
ID: DBOLXXRVIFGDTI-UHFFFAOYSA-N
Comment: Energy2
Num peaks: 15
39.02292652 2.738014038
49.00727645 6.940437429
51.02292652 5.195912559
63.02292652 2.128698925
65.03857658 8.398787723
75.02292652 7.843305058
91.05422664 19.63078169
92.04947561 16.40774454
102.0338255 1.465451773
115.0542266 2.413699178
116.0494756 1.280547131
143.0855268 1.227557361
153.0698767 1.399488897
154.0651257 1.607649444
170.0964258 1.81643846

Name: +ve in-silico MS/MS by CFM-ID for DOGAZPVCUUSMJM-UHFFFAOYSA-N
ID: DOGAZPVCUUSMJM-UHFFFAOYSA-N
Comment: Energy0
Num peaks: 6
15.02292652 0.9276411118
106.0651257 0.8222366623
181.0647913 3.150691499
182.0964258 0.4563786702
192.0807757 12.23301795
210.0913404 79.22392141

Name: +ve in-silico MS/MS by CFM-ID for DOGAZPVCUUSMJM-UHFFFAOYSA-N
ID: DOGAZPVCUUSMJM-UHFFFAOYSA-N
Comment: Energy1
Num peaks: 6
104.0494756 3.794589487
106.0651257 5.64128386
180.0807757 4.07629078
182.0964258 21.62521969
192.0807757 11.60384692
210.0913404 35.28713971

Name: +ve in-silico MS/MS by CFM-ID for DOGAZPVCUUSMJM-UHFFFAOYSA-N
ID: DOGAZPVCUUSMJM-UHFFFAOYSA-N
Comment: Energy2
Num peaks: 22
15.02292652 2.202781976
39.02292652 4.231225228
41.03857658 1.473811634
49.00727645 7.38529709
51.02292652 6.155576878
63.02292652 3.745342645
65.03857658 1.806738834
79.05422664 1.864441441
104.0494756 4.514852489
106.0651257 2.532887315
139.0542266 3.874212852
141.0698767 3.25582385
151.0542266 6.389510135
153.0334912 2.932320913
166.0651257 2.566667436
167.0491413 2.949078259
169.0647913 1.383730808
180.0807757 2.549619974
181.0647913 1.932569945
182.0964258 3.729636601
192.0807757 11.48601099
194.0600403 1.853072667

Name: +ve in-silico MS/MS by CFM-ID for QFEZMLVEXMVZQQ-UHFFFAOYSA-N
ID: QFEZMLVEXMVZQQ-UHFFFAOYSA-N
Comment: Energy0
Num peaks: 6
123.0440559 3.11661696
125.0597059 2.100248395
164.0818384 13.22525
192.076753 29.47483042
193.0607686 2.810942695
210.0873177 32.05815734

Name: +ve in-silico MS/MS by CFM-ID for QFEZMLVEXMVZQQ-UHFFFAOYSA-N
ID: QFEZMLVEXMVZQQ-UHFFFAOYSA-N
Comment: Energy1
Num peaks: 17
94.06512568 1.376134481
122.0600403 6.843059433
124.0505382 1.927984647
125.0597059 1.416877729
136.0505382 1.695977368
140.070605 2.755361016
147.0552893 1.291932639
150.0549549 6.118801552
151.0389705 2.179477557
162.0661883 1.686305336
164.0818384 14.78704872
166.0974884 2.340667133
168.0655196 8.816212088
174.0661883 2.813319051
192.076753 16.40796367
193.0607686 2.77431045
210.0873177 5.788011039

Name: +ve in-silico MS/MS by CFM-ID for QFEZMLVEXMVZQQ-UHFFFAOYSA-N
ID: QFEZMLVEXMVZQQ-UHFFFAOYSA-N
Comment: Energy2
Num peaks: 31
39.02292652 3.439495126
41.03857658 2.007103918
43.02907452 6.103408904
45.04472458 4.080683028
51.02292652 3.42290118
53.03857658 1.426608944
54.03382555 0.898624534
55.05422664 1.353081256
68.04947561 1.091155622
79.05422664 8.568121911
81.06987671 1.003872168
82.03997355 1.887922346
83.01275576 0.982588547
87.04405588 1.661003209
94.06512568 2.450753711
96.08077574 1.737034706
107.0491413 1.855890763
122.0348882 3.428537764
122.0600403 3.007761596
124.0505382 1.80353265
124.0756904 0.9911290628
136.0505382 3.318942454
140.0818384 1.022818417
147.0552893 1.642560731
148.0869237 1.253009916
149.0709393 1.133261247
150.0661883 1.289650903
162.0661883 0.9593246001
164.0818384 2.243203119
174.0661883 0.9226517732
192.076753 1.086297435

Name: +ve in-silico MS/MS by CFM-ID for RHIQVWYDRYSBGN-UHFFFAOYSA-N
ID: RHIQVWYDRYSBGN-UHFFFAOYSA-N
Comment: Energy0
Num peaks: 6
76.03930485 1.511033641
129.0480957 17.57985647
148.042676 1.799008785
157.0430103 22.77132357
158.0270259 2.867427999
175.053575 39.06837856

Name: +ve in-silico MS/MS by CFM-ID for RHIQVWYDRYSBGN-UHFFFAOYSA-N
ID: RHIQVWYDRYSBGN-UHFFFAOYSA-N
Comment: Energy1
Num peaks: 7
102.0371967 5.949294091
112.0215466 2.394645919
129.0480957 42.11199655
131.0637458 1.886922515
157.0430103 12.85527275
158.0270259 4.205327933
175.053575 12.40447014

Name: +ve in-silico MS/MS by CFM-ID for RHIQVWYDRYSBGN-UHFFFAOYSA-N
ID: RHIQVWYDRYSBGN-UHFFFAOYSA-N
Comment: Energy2
Num peaks: 31
26.00252542 1.112246421
27.02292652 1.823398728
28.01817548 0.756950215
42.03382555 2.000955455
43.02907452 3.512272386
44.97934745 0.7548055816
45.04472458 4.688967137
46.99499752 0.9239054701
47.06037464 4.29149798
54.03382555 1.004466789
57.04472458 3.210530948
61.01064758 7.914447109
67.02907452 1.279866998
69.04472458 2.789264917
69.97459642 1.111554857
70.99499752 1.178420545
71.99024648 3.065659275
73.01064758 2.323977339
75.02629764 3.403647206
83.06037464 1.043764517
85.01064758 3.019460998
87.00114552 1.804561176
87.02629764 3.540292581
89.01679558 2.071626282
89.04194771 1.662926063
100.0215466 8.317768454
102.0371967 3.146488232
112.0215466 3.417949698
115.0212123 0.8248892252
129.0480957 1.672926437
130.0321113 1.383997465

Name: +ve in-silico MS/MS by CFM-ID for UTMZWCTVPHAOJZ-UHFFFAOYSA-N
ID: UTMZWCTVPHAOJZ-UHFFFAOYSA-N
Comment: Energy0
Num peaks: 6
91.05422664 1.959563461
158.0600403 0.2264848815
182.0600403 0.2771215354
184.0756904 0.5513879396
194.0600403 0.2164845734
210.0913404 95.60356786

Name: +ve in-silico MS/MS by CFM-ID for UTMZWCTVPHAOJZ-UHFFFAOYSA-N
ID: UTMZWCTVPHAOJZ-UHFFFAOYSA-N
Comment: Energy1
Num peaks: 6
65.03857658 1.378499155
91.05422664 11.2496203
182.0600403 1.765251421
184.0756904 4.69256251
194.0600403 1.358889486
210.0913404 73.51425977

Name: +ve in-silico MS/MS by CFM-ID for UTMZWCTVPHAOJZ-UHFFFAOYSA-N
ID: UTMZWCTVPHAOJZ-UHFFFAOYSA-N
Comment: Energy2
Num peaks: 8
49.00727645 6.123087722
51.02292652 5.485243606
63.02292652 3.19097679
65.03857658 8.169692523
75.02292652 16.86606602
77.03857658 3.451749665
91.05422664 33.42370582
103.0542266 4.015523271

Name: +ve in-silico MS/MS by CFM-ID for CNILDPCFXDESRI-UHFFFAOYSA-N
ID: CNILDPCFXDESRI-UHFFFAOYSA-N
Comment: Energy0
Num peaks: 6
43.01784114 0.1929335326
128.0494756 0.3530391767
168.0807757 2.419941916
192.0807757 12.26352893
194.0600403 3.809769664
210.0913404 79.66634293

Name: +ve in-silico MS/MS by CFM-ID for CNILDPCFXDESRI-UHFFFAOYSA-N
ID: CNILDPCFXDESRI-UHFFFAOYSA-N
Comment: Energy1
Num peaks: 6
168.0807757 7.373441321
176.0494756 0.8439842226
184.0756904 1.697865237
192.0807757 16.9275209
194.0600403 5.235180998
210.0913404 62.83391907

Name: +ve in-silico MS/MS by CFM-ID for CNILDPCFXDESRI-UHFFFAOYSA-N
ID: CNILDPCFXDESRI-UHFFFAOYSA-N
Comment: Energy2
Num peaks: 12
39.02292652 3.709049949
128.0494756 3.583557536
140.0494756 6.063003692
142.0651257 6.970085708
152.0494756 14.08947655
166.0651257 4.100280639
168.0443902 2.219244134
168.0807757 2.618284255
176.0494756 4.862369628
192.0807757 17.51076651
194.0600403 12.90101263
210.0913404 2.184411248

Name: +ve in-silico MS/MS by CFM-ID for PINRHPDVUJVFDC-UHFFFAOYSA-N
ID: PINRHPDVUJVFDC-UHFFFAOYSA-N
Comment: Energy0
Num peaks: 6
103.0542266 3.08357376
106.0287402 3.950003675
132.0443902 1.918397124
192.0807757 10.8696594
193.0647913 1.813531814
210.0913404 68.20397947

Name: +ve in-silico MS/MS by CFM-ID for PINRHPDVUJVFDC-UHFFFAOYSA-N
ID: PINRHPDVUJVFDC-UHFFFAOYSA-N
Comment: Energy1
Num peaks: 12
80.04947561 2.370452682
103.0542266 5.461230825
106.0287402 16.40377105
108.0443902 3.563321794
131.0491413 7.350174325
132.0443902 4.718869451
179.0491413 2.144477801
181.0647913 2.06116226
183.0804414 2.847472041
192.0807757 8.41789347
193.0647913 2.550159103
210.0913404 23.31239939

Name: +ve in-silico MS/MS by CFM-ID for PINRHPDVUJVFDC-UHFFFAOYSA-N
ID: PINRHPDVUJVFDC-UHFFFAOYSA-N
Comment: Energy2
Num peaks: 23
39.02292652 3.279874564
49.00727645 4.432437407
51.02292652 3.336588891
52.01817548 4.456897617
53.00219107 1.646808498
63.02292652 2.782654348
75.02292652 2.064002069
77.03857658 1.691193028
79.01784114 4.100695491
79.05422664 1.478464173
80.04947561 1.83674943
87.02292652 1.484819184
101.0385766 7.416947121
103.0542266 15.78447723
105.0698767 3.415027732
106.0287402 9.058305113
129.0334912 1.261834022
130.0287402 2.034758624
131.0491413 1.594969699
132.0443902 1.717473052
165.0698767 1.649990272
184.0756904 1.422435762
192.0807757 3.068182467

Name: +ve in-silico MS/MS by CFM-ID for YQJUHLKYGVVMJF-UHFFFAOYSA-N
ID: YQJUHLKYGVVMJF-UHFFFAOYSA-N
Comment: Energy0
Num peaks: 6
71.08552677 1.643533212
127.0865894 1.700683931
142.0974884 0.5716984626
152.0818384 5.81811292
153.0658539 5.120957418
170.092403 82.25329375

Name: +ve in-silico MS/MS by CFM-ID for YQJUHLKYGVVMJF-UHFFFAOYSA-N
ID: YQJUHLKYGVVMJF-UHFFFAOYSA-N
Comment: Energy1
Num peaks: 6
114.0298028 3.181292407
124.0869237 3.373168276
127.0865894 3.196302828
142.0974884 21.58472442
152.0818384 6.866897333
170.092403 45.2522568

Name: +ve in-silico MS/MS by CFM-ID for YQJUHLKYGVVMJF-UHFFFAOYSA-N
ID: YQJUHLKYGVVMJF-UHFFFAOYSA-N
Comment: Energy2
Num peaks: 9
55.05422664 7.316464949
57.06987671 3.634310407
71.08552677 40.12797885
82.06512568 3.989966568
83.06037464 2.679350883
99.09167477 6.494716833
136.0505382 7.209921249
152.0818384 7.289185607
154.0611029 2.272793352

Name: +ve in-silico MS/MS by CFM-ID for NNXKHUXDXSVBTB-UHFFFAOYSA-N
ID: NNXKHUXDXSVBTB-UHFFFAOYSA-N
Comment: Energy0
Num peaks: 6
121.0396392 0.1448824743
146.0236548 0.284066181
147.0552893 0.1573617504
148.0393049 0.8707638198
158.0236548 0.2325704027
175.0502039 97.57513291

Name: +ve in-silico MS/MS by CFM-ID for NNXKHUXDXSVBTB-UHFFFAOYSA-N
ID: NNXKHUXDXSVBTB-UHFFFAOYSA-N
Comment: Energy1
Num peaks: 6
95.06037464 1.852952797
146.0236548 0.5543571013
147.0552893 2.775890531
149.0345538 1.51239022
158.0236548 0.8543807247
175.0502039 87.02140193

Name: +ve in-silico MS/MS by CFM-ID for NNXKHUXDXSVBTB-UHFFFAOYSA-N
ID: NNXKHUXDXSVBTB-UHFFFAOYSA-N
Comment: Energy2
Num peaks: 19
25.00727645 2.695865753
27.02292652 2.191929053
49.00727645 6.372323206
51.02292652 8.472286396
52.01817548 2.024354284
64.01817548 1.815778215
66.03382555 4.032551853
78.03382555 2.700138006
95.06037464 15.62322974
98.02365479 2.527116687
120.0443902 1.886517342
144.0080047 1.82869612
145.0396392 2.367800628
146.0236548 3.558999785
147.0189038 1.830432143
147.0552893 3.933574988
148.0393049 5.936890137
158.0236548 3.798716364
175.0502039 6.911528838

Name: +ve in-silico MS/MS by CFM-ID for ACYCHYOCDXNXJE-UHFFFAOYSA-N
ID: ACYCHYOCDXNXJE-UHFFFAOYSA-N
Comment: Energy0
Num peaks: 6
29.00219107 1.950105923
167.0855268 0.3048737521
180.0807757 2.455605985
182.0964258 48.96323396
192.0807757 0.7717983131
210.0913404 43.92454609

Name: +ve in-silico MS/MS by CFM-ID for ACYCHYOCDXNXJE-UHFFFAOYSA-N
ID: ACYCHYOCDXNXJE-UHFFFAOYSA-N
Comment: Energy1
Num peaks: 6
29.00219107 3.69942424
132.0443902 1.321747466
180.0807757 2.930291736
182.0964258 50.01627174
192.0807757 2.910412393
210.0913404 29.53634015

Name: +ve in-silico MS/MS by CFM-ID for ACYCHYOCDXNXJE-UHFFFAOYSA-N
ID: ACYCHYOCDXNXJE-UHFFFAOYSA-N
Comment: Energy2
Num peaks: 12
29.00219107 7.965594311
79.05422664 3.542782642
104.0494756 3.135252241
142.0651257 2.932635607
154.0651257 5.262894726
155.0855268 10.40708092
156.0807757 2.995931925
166.0651257 7.595645466
167.0855268 3.194132541
180.0807757 8.505741983
182.0964258 20.33438979
192.0807757 4.913026408

Name: +ve in-silico MS/MS by CFM-ID for AAJAEEPAUQTYFB-UHFFFAOYSA-N
ID: AAJAEEPAUQTYFB-UHFFFAOYSA-N
Comment: Energy0
Num peaks: 6
19.01784114 0.7564890212
29.03857658 2.123400811
143.0603746 0.7606634052
145.0760247 4.946857404
174.0661883 2.316273578
192.076753 86.77612268

Name: +ve in-silico MS/MS by CFM-ID for AAJAEEPAUQTYFB-UHFFFAOYSA-N
ID: AAJAEEPAUQTYFB-UHFFFAOYSA-N
Comment: Energy1
Num peaks: 6
29.03857658 2.181808412
143.0603746 6.010202608
145.0760247 18.74672227
156.0556236 7.554103007
174.0661883 26.23635764
192.076753 30.37883346

Name: +ve in-silico MS/MS by CFM-ID for AAJAEEPAUQTYFB-UHFFFAOYSA-N
ID: AAJAEEPAUQTYFB-UHFFFAOYSA-N
Comment: Energy2
Num peaks: 23
19.01784114 1.503671869
29.03857658 6.843951202
39.02292652 2.572233435
41.03857658 2.111625094
51.02292652 1.537084966
110.0236548 1.196949013
117.0447246 1.240818778
119.0603746 2.416789542
121.0396392 1.312307527
123.0552893 1.32559424
124.0393049 3.653389409
128.0494756 2.210256847
129.0447246 7.101501381
139.0502039 3.047436301
141.0658539 1.109202315
143.0603746 1.537503919
145.0760247 7.044363591
157.0396392 4.5353994
158.0348882 2.660533503
174.0661883 2.785098657
175.0502039 10.06607574
176.0454529 9.275794574
192.076753 3.115889376

Name: +ve in-silico MS/MS by CFM-ID for RJPYMXBSLRNLKC-UHFFFAOYSA-N
ID: RJPYMXBSLRNLKC-UHFFFAOYSA-N
Comment: Energy0
Num peaks: 6
81.0334912 7.64774026
83.04914126 3.305608347
138.0661883 2.065974123
152.0818384 35.58074695
153.0658539 2.732786698
170.092403 31.7213373

Name: +ve in-silico MS/MS by CFM-ID for RJPYMXBSLRNLKC-UHFFFAOYSA-N
ID: RJPYMXBSLRNLKC-UHFFFAOYSA-N
Comment: Energy1
Num peaks: 19
45.0334912 3.012707556
82.06512568 2.036792636
83.04914126 1.851994813
84.04439023 1.873336595
84.05562361 1.266140638
85.06479133 1.699871009
100.0756904 3.174404415
108.0443902 1.352422753
110.0600403 7.661158306
111.0440559 2.683510895
124.0505382 2.092104103
126.0549549 1.248188693
126.0661883 5.633650615
128.070605 10.43019796
135.0552893 2.455922444
138.0661883 1.480734278
152.0818384 20.65832933
153.0658539 2.900126289
170.092403 6.789249024

Name: +ve in-silico MS/MS by CFM-ID for RJPYMXBSLRNLKC-UHFFFAOYSA-N
ID: RJPYMXBSLRNLKC-UHFFFAOYSA-N
Comment: Energy2
Num peaks: 31
25.00727645 1.508694863
27.02292652 2.58034012
39.02292652 6.107309535
40.01817548 1.873868213
41.00219107 1.459241918
41.03857658 6.350258937
42.03382555 2.7932284
43.02907452 4.358327843
43.05422664 3.180117942
45.0334912 1.432832405
45.04472458 2.853277247
51.02292652 1.128407345
53.03857658 7.288351725
55.01784114 2.520064933
55.05422664 1.26412817
57.0334912 3.186987768
59.04914126 1.959009305
65.03857658 1.644252032
67.02907452 1.388448196
67.05422664 3.204185572
81.0334912 1.871680592
82.03997355 2.51076088
82.06512568 3.589419772
83.04914126 1.67662568
84.05562361 1.743791564
84.08077574 1.141662571
85.06479133 1.133027067
110.0600403 1.716150424
135.0552893 1.084986192
136.0505382 1.890177205
152.0818384 1.437918369

Name: +ve in-silico MS/MS by CFM-ID for MFYZPZRBVZQMTC-UHFFFAOYSA-N
ID: MFYZPZRBVZQMTC-UHFFFAOYSA-N
Comment: Energy0
Num peaks: 6
18.03382555 0.9114098032
139.0726706 3.579547103
143.0119002 13.20075636
145.0275503 0.782703202
158.0227993 4.29535187
175.0493484 74.1189633

Name: +ve in-silico MS/MS by CFM-ID for MFYZPZRBVZQMTC-UHFFFAOYSA-N
ID: MFYZPZRBVZQMTC-UHFFFAOYSA-N
Comment: Energy1
Num peaks: 6
107.0352225 2.850169129
115.0057522 2.443433632
143.0119002 55.22705492
145.0275503 2.378446992
158.0227993 5.436276785
175.0493484 18.09042723

Name: +ve in-silico MS/MS by CFM-ID for MFYZPZRBVZQMTC-UHFFFAOYSA-N
ID: MFYZPZRBVZQMTC-UHFFFAOYSA-N
Comment: Energy2
Num peaks: 23
26.00252542 2.91885247
43.02907452 12.07922637
45.04472458 1.3377137
54.00867342 2.987851207
55.02907452 1.551395253
56.02432348 5.518852221
58.03997355 4.661365154
58.9683041 1.61067345
60.05562361 3.931101634
60.98395416 1.280850446
73.05087258 1.384776204
75.9948532 1.779817644
82.03997355 1.555188335
85.97920313 4.569400378
87.9948532 2.422364534
100.9901022 6.418208716
103.0057522 4.516313597
107.0352225 2.229851629
116.0010012 1.703944624
118.0166513 2.276739566
122.0461215 8.650445657
143.0119002 1.435462045
158.0227993 3.715130742

Name: +ve in-silico MS/MS by CFM-ID for SKLULVOMZQPDCR-UHFFFAOYSA-N
ID: SKLULVOMZQPDCR-UHFFFAOYSA-N
Comment: Energy0
Num peaks: 6
112.0557039 1.03619486
135.0604549 15.1908588
150.0913404 1.343773007
152.087004 31.15373467
153.0710196 15.40847177
170.0975687 31.81743757

Name: +ve in-silico MS/MS by CFM-ID for SKLULVOMZQPDCR-UHFFFAOYSA-N
ID: SKLULVOMZQPDCR-UHFFFAOYSA-N
Comment: Energy1
Num peaks: 6
112.0557039 16.76827628
132.0807757 1.06330119
135.0604549 18.78541658
152.087004 25.55264451
153.0710196 11.78731667
170.0975687 18.85218567

Name: +ve in-silico MS/MS by CFM-ID for SKLULVOMZQPDCR-UHFFFAOYSA-N
ID: SKLULVOMZQPDCR-UHFFFAOYSA-N
Comment: Energy2
Num peaks: 15
50.00252542 8.177083229
52.01817548 2.629385533
54.03382555 1.637722875
69.0135047 1.38544317
118.0651257 1.115589162
121.0448048 1.685387427
123.0604549 4.629776713
125.076105 5.689609553
132.0807757 6.094121249
135.0604549 27.17911538
136.0557039 5.341989441
137.0397195 3.654025324
150.0913404 1.089314942
152.087004 5.368677105
153.0710196 4.852587621

Name: +ve in-silico MS/MS by CFM-ID for UKMKDXMKQZZEDS-UHFFFAOYSA-N
ID: UKMKDXMKQZZEDS-UHFFFAOYSA-N
Comment: Energy0
Num peaks: 6
124.0505382 3.538010493
135.0552893 1.591026091
142.0611029 3.034666327
152.0818384 37.66554484
153.0658539 3.46131638
170.092403 40.72726968

Name: +ve in-silico MS/MS by CFM-ID for UKMKDXMKQZZEDS-UHFFFAOYSA-N
ID: UKMKDXMKQZZEDS-UHFFFAOYSA-N
Comment: Energy1
Num peaks: 11
29.03857658 3.071632958
106.0399735 2.195285977
112.0505382 6.101261656
122.0348882 1.867673037
124.0505382 12.693787
126.0661883 13.97847513
140.0818384 5.741316354
142.0611029 4.927183705
152.0818384 18.88349587
153.0658539 2.12770565
170.092403 9.353582352

Name: +ve in-silico MS/MS by CFM-ID for UKMKDXMKQZZEDS-UHFFFAOYSA-N
ID: UKMKDXMKQZZEDS-UHFFFAOYSA-N
Comment: Energy2
Num peaks: 31
26.00252542 1.571686707
27.02292652 0.7706241854
29.03857658 1.703892165
43.02907452 6.466285191
45.04472458 5.69027336
47.06037464 2.703566303
50.00252542 0.9265067277
52.01817548 1.384029269
54.03382555 0.7754219612
66.03382555 1.644941454
68.02432348 1.140840129
68.04947561 1.831848248
72.04439023 1.157321706
81.04472458 5.070981814
82.02874017 2.074879256
83.06037464 2.626495882
84.04439023 2.411923382
96.05562361 1.189921408
97.0396392 1.616039642
99.05528926 3.69101621
106.0399735 3.896332558
108.0556236 3.539295609
110.0712737 2.606862212
111.0552893 0.7863221845
124.0505382 3.517673057
125.0709393 0.99276242
126.0661883 2.389936112
135.0552893 5.423403194
136.0505382 1.866219796
152.0818384 4.415610779
153.0658539 0.7558466079

Name: +ve in-silico MS/MS by CFM-ID for ZGMMGIGWPNXAMM-UHFFFAOYSA-N
ID: ZGMMGIGWPNXAMM-UHFFFAOYSA-N
Comment: Energy0
Num peaks: 6
139.0502039 1.375110759
141.0658539 1.097074779
142.0974884 0.956862893
152.0818384 4.215563974
154.0611029 1.384269251
170.092403 86.46514378

Name: +ve in-silico MS/MS by CFM-ID for ZGMMGIGWPNXAMM-UHFFFAOYSA-N
ID: ZGMMGIGWPNXAMM-UHFFFAOYSA-N
Comment: Energy1
Num peaks: 14
30.03382555 1.972818014
54.03382555 2.463753565
56.04947561 1.820953341
72.04439023 3.113212066
82.02874017 6.873490524
84.04439023 3.266185887
85.07602471 2.267068053
87.05528926 2.04445941
111.0552893 5.941751064
113.0709393 22.83418658
139.0502039 2.864301866
142.0974884 2.129318915
152.0818384 1.913818569
170.092403 20.93501335

Name: +ve in-silico MS/MS by CFM-ID for ZGMMGIGWPNXAMM-UHFFFAOYSA-N
ID: ZGMMGIGWPNXAMM-UHFFFAOYSA-N
Comment: Energy2
Num peaks: 23
15.02292652 7.137855763
28.01817548 1.404684903
30.03382555 1.62573218
42.03382555 7.177674771
44.04947561 2.610428539
54.03382555 2.833563759
55.02907452 2.054994993
56.04947561 3.67039134
58.02874017 3.037652987
69.04472458 10.86356566
71.06037464 13.67952721
82.02874017 1.530358859
83.06037464 2.506847767
84.04439023 2.475393675
85.07602471 4.749966267
87.05528926 1.21551242
99.05528926 1.716623096
111.0552893 1.155112862
113.0709393 1.902874618
125.0345538 0.9782616826
139.0502039 1.853108569
152.0818384 2.807357334
154.0611029 1.616429269

Name: +ve in-silico MS/MS by CFM-ID for PVPKAOUYPAEICK-UHFFFAOYSA-N
ID: PVPKAOUYPAEICK-UHFFFAOYSA-N
Comment: Energy0
Num peaks: 6
96.05562361 7.372096859
124.0505382 17.50825278
142.0611029 3.910857226
153.0658539 6.205292022
154.0611029 1.514073582
170.092403 48.52836042

Name: +ve in-silico MS/MS by CFM-ID for PVPKAOUYPAEICK-UHFFFAOYSA-N
ID: PVPKAOUYPAEICK-UHFFFAOYSA-N
Comment: Energy1
Num peaks: 16
42.03382555 1.201347819
54.03382555 8.565201648
79.02907452 2.447044697
81.04472458 3.905527886
82.02874017 7.410236205
83.02398914 1.244736812
96.05562361 16.13070294
97.02840582 1.350991057
98.07127368 7.781780898
102.1025738 1.323101702
124.0505382 8.516448617
126.0549549 1.225680778
127.0502039 3.053653363
128.070605 2.939625385
153.0658539 5.838251374
170.092403 7.116286299

Name: +ve in-silico MS/MS by CFM-ID for PVPKAOUYPAEICK-UHFFFAOYSA-N
ID: PVPKAOUYPAEICK-UHFFFAOYSA-N
Comment: Energy2
Num peaks: 30
15.02292652 1.1586337
25.00727645 2.10253341
28.01817548 1.115617146
30.03382555 0.8790665412
42.03382555 1.47284917
43.02907452 6.863431403
45.04472458 5.396392523
52.01817548 3.623290099
53.00219107 2.399975536
54.03382555 3.798813742
57.04472458 3.66527843
58.03997355 1.598443001
59.06037464 1.338033349
67.02907452 1.363868507
68.02432348 5.920812564
69.04472458 3.344417211
70.03997355 5.789697122
72.05562361 1.497228442
74.07127368 1.16152062
76.08692374 0.8267871688
82.02874017 2.46272364
82.03997355 6.036302493
83.02398914 1.234267292
84.05562361 0.783121814
96.05562361 5.846315315
97.0396392 1.992327984
98.07127368 0.9958106774
108.0192381 1.341514187
110.0348882 1.486841719
124.0505382 2.944729702

Name: +ve in-silico MS/MS by CFM-ID for YWFVYRGXRCTXSF-UHFFFAOYSA-N
ID: YWFVYRGXRCTXSF-UHFFFAOYSA-N
Comment: Energy0
Num peaks: 6
70.02874017 1.534426384
106.0287402 1.385448854
120.0443902 0.9581060961
147.0552893 0.3743289664
148.0393049 0.839173491
175.0502039 93.56509855

Name: +ve in-silico MS/MS by CFM-ID for YWFVYRGXRCTXSF-UHFFFAOYSA-N
ID: YWFVYRGXRCTXSF-UHFFFAOYSA-N
Comment: Energy1
Num peaks: 7
70.02874017 11.65430317
106.0287402 12.37337459
120.0443902 5.828060548
133.0396392 4.486864818
147.0552893 7.419858783
148.0393049 4.640105549
175.0502039 33.67080387

Name: +ve in-silico MS/MS by CFM-ID for YWFVYRGXRCTXSF-UHFFFAOYSA-N
ID: YWFVYRGXRCTXSF-UHFFFAOYSA-N
Comment: Energy2
Num peaks: 17
39.02292652 2.619999332
40.01817548 7.317843625
42.03382555 5.020321543
49.00727645 3.365873451
51.02292652 2.490931683
52.01817548 4.39020338
53.00219107 11.87075943
53.99744004 1.611138463
64.01817548 8.413855735
70.02874017 9.517276088
79.01784114 1.819939642
93.0334912 2.874103464
102.0338255 2.884216058
106.0287402 6.266511371
120.0443902 3.613942562
130.0287402 4.193439088
147.0552893 2.115226752

Name: +ve in-silico MS/MS by CFM-ID for HHKCEWSPQNPBJZ-UHFFFAOYSA-N
ID: HHKCEWSPQNPBJZ-UHFFFAOYSA-N
Comment: Energy0
Num peaks: 6
70.02874017 0.7513964146
106.0287402 5.082743321
133.0396392 0.8421679933
147.0552893 0.3682329091
148.0393049 0.8531210098
175.0502039 90.78353425

Name: +ve in-silico MS/MS by CFM-ID for HHKCEWSPQNPBJZ-UHFFFAOYSA-N
ID: HHKCEWSPQNPBJZ-UHFFFAOYSA-N
Comment: Energy1
Num peaks: 7
53.00219107 3.589904286
70.02874017 5.694174057
106.0287402 5.004076098
120.0443902 4.00139861
130.0287402 9.706602565
147.0552893 16.13024169
175.0502039 37.45898043

Name: +ve in-silico MS/MS by CFM-ID for HHKCEWSPQNPBJZ-UHFFFAOYSA-N
ID: HHKCEWSPQNPBJZ-UHFFFAOYSA-N
Comment: Energy2
Num peaks: 17
26.00252542 2.816366039
39.02292652 1.891947526
40.01817548 5.146149376
41.00219107 1.719788071
42.03382555 4.141058466
50.00252542 4.482207384
52.01817548 11.02270041
53.00219107 5.488898928
53.99744004 1.611198423
65.99744004 5.309392661
68.0130901 3.226136086
70.02874017 3.753447594
79.01784114 8.254959657
106.0287402 8.637306008
120.0443902 4.122926696
130.0287402 6.391059714
147.0552893 3.47267782

Name: +ve in-silico MS/MS by CFM-ID for KKSONMYOQKTPBQ-UHFFFAOYSA-N
ID: KKSONMYOQKTPBQ-UHFFFAOYSA-N
Comment: Energy0
Num peaks: 6
45.00833907 0.7493796706
59.02398914 2.102656341
106.0651257 1.381829617
120.0443902 0.8651665812
161.0709393 2.466351066
192.076753 87.29691998

Name: +ve in-silico MS/MS by CFM-ID for KKSONMYOQKTPBQ-UHFFFAOYSA-N
ID: KKSONMYOQKTPBQ-UHFFFAOYSA-N
Comment: Energy1
Num peaks: 9
29.99744004 2.630585031
71.02398914 4.329709485
106.0651257 13.0902787
118.0651257 3.205225427
120.0807757 3.231155309
160.0505382 4.284180506
161.0709393 4.75421951
164.0818384 13.28149635
192.076753 32.23325904

Name: +ve in-silico MS/MS by CFM-ID for KKSONMYOQKTPBQ-UHFFFAOYSA-N
ID: KKSONMYOQKTPBQ-UHFFFAOYSA-N
Comment: Energy2
Num peaks: 21
15.02292652 1.414608896
28.01817548 1.52153788
29.99744004 4.90832692
42.03382555 2.273123024
45.00833907 14.03921785
47.02398914 6.212907631
49.0396392 2.184954383
51.02292652 3.19973505
57.00833907 4.093815805
59.02398914 7.969887462
63.02292652 2.378113953
65.03857658 3.141966726
67.05422664 1.293151884
79.05422664 1.490294886
94.06512568 3.286149245
104.0494756 3.480120486
106.0651257 7.262421795
118.0651257 1.64037812
120.0443902 5.268857431
120.0807757 2.030853139
161.0709393 2.106450529

Name: +ve in-silico MS/MS by CFM-ID for FGEGBTCCMZBZBE-UHFFFAOYSA-N
ID: FGEGBTCCMZBZBE-UHFFFAOYSA-N
Comment: Energy0
Num peaks: 6
178.0651257 0.7474199853
180.0807757 3.578977368
182.0964258 0.9334979836
192.0807757 9.758485546
193.0647913 0.6586892212
210.0913404 81.42222666

Name: +ve in-silico MS/MS by CFM-ID for FGEGBTCCMZBZBE-UHFFFAOYSA-N
ID: FGEGBTCCMZBZBE-UHFFFAOYSA-N
Comment: Energy1
Num peaks: 6
180.0807757 7.465755489
182.0964258 3.311256975
184.0756904 2.716203428
192.0807757 15.78900901
193.0647913 4.093473658
210.0913404 53.93364634

Name: +ve in-silico MS/MS by CFM-ID for FGEGBTCCMZBZBE-UHFFFAOYSA-N
ID: FGEGBTCCMZBZBE-UHFFFAOYSA-N
Comment: Energy2
Num peaks: 19
51.02292652 1.415118958
65.00219107 1.312612838
128.0494756 4.023486371
140.0494756 6.361701825
142.0651257 3.459302223
144.0807757 1.30464628
152.0494756 7.623987274
154.0651257 5.760679634
164.0494756 6.17751238
166.0651257 8.417203505
178.0651257 3.413532214
180.0807757 7.638502488
182.0600403 1.679729558
182.0964258 1.911492762
184.0756904 1.782899979
192.0807757 11.45091327
193.0647913 1.68962734
194.0600403 4.074809616
210.0913404 1.476738903

Name: +ve in-silico MS/MS by CFM-ID for WSKBLLFHGABBEW-UHFFFAOYSA-N
ID: WSKBLLFHGABBEW-UHFFFAOYSA-N
Comment: Energy0
Num peaks: 6
106.0651257 0.7965413623
132.0443902 4.733144785
167.0855268 1.058025732
182.0964258 1.024738143
194.0600403 0.6460553716
210.0913404 88.75036671

Name: +ve in-silico MS/MS by CFM-ID for WSKBLLFHGABBEW-UHFFFAOYSA-N
ID: WSKBLLFHGABBEW-UHFFFAOYSA-N
Comment: Energy1
Num peaks: 6
104.0494756 1.98014305
106.0651257 6.661836811
132.0443902 10.44824343
167.0855268 3.65992811
182.0964258 26.39262298
210.0913404 37.97363845

Name: +ve in-silico MS/MS by CFM-ID for WSKBLLFHGABBEW-UHFFFAOYSA-N
ID: WSKBLLFHGABBEW-UHFFFAOYSA-N
Comment: Energy2
Num peaks: 14
39.02292652 2.76745954
49.00727645 6.714310793
51.02292652 5.456368844
53.03857658 1.462773669
63.02292652 5.026241404
79.05422664 6.626869082
104.0494756 12.30723975
105.0334912 6.561684428
106.0287402 2.02629285
132.0443902 17.09619355
167.0855268 3.559331066
182.0964258 6.06078288
193.0647913 1.383246453
194.0600403 3.184156652

Name: +ve in-silico MS/MS by CFM-ID for YOIAAQMHELXSAP-UHFFFAOYSA-N
ID: YOIAAQMHELXSAP-UHFFFAOYSA-N
Comment: Energy0
Num peaks: 9
59.01275576 4.191506443
76.03930485 6.644137251
102.0185694 11.5829203
107.0603746 4.515523549
109.0760247 17.92608807
135.0552893 4.068326576
164.0818384 6.120666536
192.076753 5.614357391
210.0873177 20.4768343

Name: +ve in-silico MS/MS by CFM-ID for YOIAAQMHELXSAP-UHFFFAOYSA-N
ID: YOIAAQMHELXSAP-UHFFFAOYSA-N
Comment: Energy1
Num peaks: 14
28.01817548 1.756630174
58.02874017 6.09335634
59.01275576 16.38440216
67.05422664 2.557484269
76.03930485 7.27870736
94.06512568 3.778618255
102.0185694 6.229056546
107.0603746 2.801424915
109.0760247 13.62000032
117.0294684 1.575112546
135.0552893 6.009125194
164.0818384 6.828179088
192.076753 3.012411944
210.0873177 3.437952015

Name: +ve in-silico MS/MS by CFM-ID for YOIAAQMHELXSAP-UHFFFAOYSA-N
ID: YOIAAQMHELXSAP-UHFFFAOYSA-N
Comment: Energy2
Num peaks: 14
28.01817548 10.47348172
30.03382555 1.594922471
56.0130901 9.364217845
58.02874017 8.061495534
59.01275576 5.152437749
63.02292652 4.471137196
65.03857658 9.768493286
67.05422664 5.850328238
74.02365479 2.849326453
76.03930485 3.595228168
79.05422664 3.16697865
94.06512568 3.353660794
107.0603746 4.544669868
109.0760247 7.767737224

Name: +ve in-silico MS/MS by CFM-ID for VATFUJDGSBMXGZ-UHFFFAOYSA-N
ID: VATFUJDGSBMXGZ-UHFFFAOYSA-N
Comment: Energy0
Num peaks: 8
19.01784114 2.528509867
41.03857658 11.78013786
56.04947561 3.667317192
58.06512568 7.040654406
84.04439023 10.07685281
87.05528926 11.25079072
130.0611029 5.129184292
170.092403 30.84324046

Name: +ve in-silico MS/MS by CFM-ID for VATFUJDGSBMXGZ-UHFFFAOYSA-N
ID: VATFUJDGSBMXGZ-UHFFFAOYSA-N
Comment: Energy1
Num peaks: 7
39.02292652 2.959186321
41.03857658 33.06699681
44.0130901 4.305949416
56.04947561 4.688317145
58.06512568 7.413673534
84.04439023 17.86134406
87.05528926 11.49369842

Name: +ve in-silico MS/MS by CFM-ID for VATFUJDGSBMXGZ-UHFFFAOYSA-N
ID: VATFUJDGSBMXGZ-UHFFFAOYSA-N
Comment: Energy2
Num peaks: 6
25.00727645 8.426263961
39.02292652 7.615662984
41.03857658 51.74805595
45.00833907 3.075077026
56.04947561 7.488768306
58.06512568 3.190918836

Name: +ve in-silico MS/MS by CFM-ID for UTQDTPYWVOXWMK-UHFFFAOYSA-N
ID: UTQDTPYWVOXWMK-UHFFFAOYSA-N
Comment: Energy0
Num peaks: 6
43.01784114 0.1933636738
142.0651257 0.1932510602
168.0807757 2.426140213
192.0807757 12.29855449
194.0600403 3.852075441
210.0913404 79.90289997

Name: +ve in-silico MS/MS by CFM-ID for UTQDTPYWVOXWMK-UHFFFAOYSA-N
ID: UTQDTPYWVOXWMK-UHFFFAOYSA-N
Comment: Energy1
Num peaks: 6
168.0807757 7.446619097
182.0600403 0.9395530386
184.0756904 2.172086678
192.0807757 17.02510085
194.0600403 4.882545405
210.0913404 62.71733826

Name: +ve in-silico MS/MS by CFM-ID for UTQDTPYWVOXWMK-UHFFFAOYSA-N
ID: UTQDTPYWVOXWMK-UHFFFAOYSA-N
Comment: Energy2
Num peaks: 12
39.02292652 2.347817629
128.0494756 2.138028655
140.0494756 5.853582007
142.0651257 6.135809659
152.0494756 11.50591562
164.0494756 1.985927675
166.0651257 4.256040603
168.0807757 3.061824585
176.0494756 5.780284352
192.0807757 19.00828527
194.0600403 17.05965732
210.0913404 2.368640155

Name: +ve in-silico MS/MS by CFM-ID for MWLKKCRDRIEGLU-UHFFFAOYSA-N
ID: MWLKKCRDRIEGLU-UHFFFAOYSA-N
Comment: Energy0
Num peaks: 6
91.05422664 0.4618150946
107.0491413 0.4187622292
179.0855268 37.15372281
193.0647913 1.77099441
194.0600403 0.2297623417
210.0913404 58.84264905

Name: +ve in-silico MS/MS by CFM-ID for MWLKKCRDRIEGLU-UHFFFAOYSA-N
ID: MWLKKCRDRIEGLU-UHFFFAOYSA-N
Comment: Energy1
Num peaks: 6
91.05422664 7.602267663
104.0494756 4.494732204
105.0334912 12.01795438
107.0491413 22.14839472
193.0647913 20.50856781
210.0913404 24.0026306

Name: +ve in-silico MS/MS by CFM-ID for MWLKKCRDRIEGLU-UHFFFAOYSA-N
ID: MWLKKCRDRIEGLU-UHFFFAOYSA-N
Comment: Energy2
Num peaks: 11
49.00727645 5.104876292
51.02292652 2.878374475
63.02292652 3.411136041
75.02292652 3.768363739
91.05422664 6.290482505
103.0542266 3.303345103
115.0542266 5.686668465
151.0542266 7.726771808
153.0698767 11.20681994
163.0542266 2.587615655
179.0855268 28.89677401

Name: +ve in-silico MS/MS by CFM-ID for MEUSJJFWVKBUFP-UHFFFAOYSA-N
ID: MEUSJJFWVKBUFP-UHFFFAOYSA-N
Comment: Energy0
Num peaks: 6
96.05562361 7.859950639
124.0505382 18.85060873
142.0611029 4.461388157
152.0818384 1.533032619
153.0658539 2.602719848
170.092403 52.88096792

Name: +ve in-silico MS/MS by CFM-ID for MEUSJJFWVKBUFP-UHFFFAOYSA-N
ID: MEUSJJFWVKBUFP-UHFFFAOYSA-N
Comment: Energy1
Num peaks: 18
40.01817548 3.250342368
47.04914126 1.602953282
65.99744004 1.345601898
67.02907452 3.516528995
68.0130901 6.29935033
69.04472458 5.431140812
82.03997355 1.559726494
95.01275576 1.110134465
96.05562361 18.04452813
97.0396392 1.033142623
98.07127368 9.191738091
102.1025738 2.00644385
112.0393049 4.817462072
124.0505382 9.093389373
142.0611029 1.146151588
143.081504 1.297712568
153.0658539 1.245569393
170.092403 8.186477525

Name: +ve in-silico MS/MS by CFM-ID for MEUSJJFWVKBUFP-UHFFFAOYSA-N
ID: MEUSJJFWVKBUFP-UHFFFAOYSA-N
Comment: Energy2
Num peaks: 29
15.02292652 3.052431018
26.00252542 1.092953484
28.01817548 2.79496371
30.03382555 1.063316846
40.01817548 7.235752848
42.03382555 5.039949425
43.02907452 2.444778127
45.04472458 1.28601894
52.01817548 2.872764911
54.03382555 1.689020136
55.02907452 2.995573823
56.02432348 0.9849687589
57.04472458 3.83362502
58.03997355 5.680489176
59.06037464 3.406017063
61.07602471 1.404053506
67.02907452 1.045283898
68.0130901 2.457575648
69.04472458 1.041160557
70.03997355 7.710455511
72.05562361 5.954594971
74.07127368 1.765744851
82.02874017 1.435292287
82.03997355 3.015189838
84.00800472 0.9126249794
95.02398914 1.073589621
96.05562361 3.515823728
97.02840582 1.19265985
124.0505382 2.207639925

Name: +ve in-silico MS/MS by CFM-ID for NWQKKMZIQWSEIO-UHFFFAOYSA-N
ID: NWQKKMZIQWSEIO-UHFFFAOYSA-N
Comment: Energy0
Num peaks: 6
47.04914126 8.665116463
86.00589655 2.459447267
103.0324456 25.21791484
129.0117102 11.64349522
147.0222749 4.632714539
175.053575 34.43031095

Name: +ve in-silico MS/MS by CFM-ID for NWQKKMZIQWSEIO-UHFFFAOYSA-N
ID: NWQKKMZIQWSEIO-UHFFFAOYSA-N
Comment: Energy1
Num peaks: 9
47.01275576 4.435640232
47.04914126 8.16195744
73.02840582 6.938986003
86.00589655 8.906006117
101.0167956 4.026889578
103.0324456 33.04869542
129.0117102 10.35988105
147.0222749 2.879469008
175.053575 3.795474951

Name: +ve in-silico MS/MS by CFM-ID for NWQKKMZIQWSEIO-UHFFFAOYSA-N
ID: NWQKKMZIQWSEIO-UHFFFAOYSA-N
Comment: Energy2
Num peaks: 16
27.02292652 2.979797337
29.03857658 2.554930855
42.03382555 8.618705384
44.0130901 3.04894021
44.04947561 3.635482085
47.04914126 2.400561727
58.99499752 2.026083554
59.99024648 3.302967275
61.01064758 3.304531675
74.00589655 3.855572405
76.02154661 5.80110449
86.00589655 12.11390552
87.00114552 4.939421873
101.0167956 2.86913818
103.0324456 16.2322056
129.0117102 2.86684609

Name: +ve in-silico MS/MS by CFM-ID for SEXHJNWPZFCMFF-UHFFFAOYSA-N
ID: SEXHJNWPZFCMFF-UHFFFAOYSA-N
Comment: Energy0
Num peaks: 6
70.02874017 1.809224999
106.0287402 11.14193973
146.0236548 0.8635140011
147.0552893 0.9729708892
148.0393049 2.671201754
175.0502039 78.35563007

Name: +ve in-silico MS/MS by CFM-ID for SEXHJNWPZFCMFF-UHFFFAOYSA-N
ID: SEXHJNWPZFCMFF-UHFFFAOYSA-N
Comment: Energy1
Num peaks: 10
53.00219107 1.777559768
70.02874017 1.924466109
105.0447246 5.909802447
106.0287402 2.927127585
130.0287402 12.75373131
133.0396392 1.719384082
145.0396392 2.266771767
147.0552893 20.63110883
148.0393049 3.198455914
175.0502039 28.04452784

Name: +ve in-silico MS/MS by CFM-ID for SEXHJNWPZFCMFF-UHFFFAOYSA-N
ID: SEXHJNWPZFCMFF-UHFFFAOYSA-N
Comment: Energy2
Num peaks: 24
26.00252542 1.452629899
39.02292652 3.250938419
40.01817548 6.204670898
41.00219107 2.018620373
42.03382555 3.689733603
43.01784114 1.224876485
49.00727645 1.732696117
50.00252542 3.650519455
51.02292652 1.548351773
52.01817548 4.608559352
53.00219107 3.278645799
65.99744004 4.136045108
68.0130901 3.59704357
76.01817548 1.22777398
79.01784114 6.132181814
102.0338255 2.974032777
105.0447246 1.407624891
106.0287402 10.8300809
119.0603746 1.719700423
120.0443902 1.244547688
130.0287402 9.449149091
145.0396392 1.25287431
147.0552893 2.316665079
148.0393049 1.438911635

Name: +ve in-silico MS/MS by CFM-ID for ULDFPQKCKOFNOF-UHFFFAOYSA-N
ID: ULDFPQKCKOFNOF-UHFFFAOYSA-N
Comment: Energy0
Num peaks: 6
121.0396392 0.1267929311
122.0236548 0.5772319557
124.0393049 0.08895148026
146.0236548 0.7151481329
148.0393049 2.085710192
175.0502039 95.87609489

Name: +ve in-silico MS/MS by CFM-ID for ULDFPQKCKOFNOF-UHFFFAOYSA-N
ID: ULDFPQKCKOFNOF-UHFFFAOYSA-N
Comment: Energy1
Num peaks: 6
132.0443902 4.986493853
145.0396392 2.806701767
146.0236548 2.353354173
147.0552893 2.92020799
148.0393049 3.609413075
175.0502039 75.66654677

Name: +ve in-silico MS/MS by CFM-ID for ULDFPQKCKOFNOF-UHFFFAOYSA-N
ID: ULDFPQKCKOFNOF-UHFFFAOYSA-N
Comment: Energy2
Num peaks: 20
65.00219107 1.61932991
68.0130901 2.383351538
77.99744004 2.833689204
80.0130901 2.353852634
92.0130901 2.200317808
94.02874017 5.917354055
102.0338255 7.015290174
104.0494756 1.874076419
121.0396392 4.091884114
122.0236548 9.95043658
124.0393049 4.481057314
129.0447246 2.044634608
130.0287402 5.956611524
133.0396392 2.88278057
146.0236548 5.2124468
147.0552893 2.5628054
148.0393049 5.4673562
149.0345538 2.235583288
159.0189038 2.717105151
175.0502039 6.810600779

Name: +ve in-silico MS/MS by CFM-ID for FXOMWBAYZORKKK-UHFFFAOYSA-N
ID: FXOMWBAYZORKKK-UHFFFAOYSA-N
Comment: Energy0
Num peaks: 6
135.0552893 6.976337593
148.0393049 6.335307462
160.0505382 6.41236138
163.0502039 12.17598371
165.0658539 2.586960829
192.076753 58.72477973

Name: +ve in-silico MS/MS by CFM-ID for FXOMWBAYZORKKK-UHFFFAOYSA-N
ID: FXOMWBAYZORKKK-UHFFFAOYSA-N
Comment: Energy1
Num peaks: 6
106.0287402 8.283433114
135.0552893 5.556542431
160.0505382 18.59060024
163.0502039 4.801864285
165.0658539 4.394263911
192.076753 39.9730104

Name: +ve in-silico MS/MS by CFM-ID for FXOMWBAYZORKKK-UHFFFAOYSA-N
ID: FXOMWBAYZORKKK-UHFFFAOYSA-N
Comment: Energy2
Num peaks: 26
39.02292652 1.635450074
40.01817548 1.206562804
49.00727645 1.755244199
50.00252542 1.747508086
51.02292652 1.695174959
52.01817548 4.942657844
54.03382555 1.24886145
56.0130901 1.290782212
58.02874017 2.558730073
64.01817548 3.146213781
70.02874017 1.660736622
77.99744004 4.371834735
80.0130901 2.479804578
80.04947561 1.540732341
105.0447246 2.252824722
106.0287402 10.81775648
108.0443902 4.031563452
118.0287402 10.812878
120.0443902 1.182341724
131.0239891 4.473381594
133.0396392 3.563299423
135.0552893 3.136741731
148.0393049 2.801370963
160.0505382 3.596858346
163.0502039 1.995191129
165.0658539 1.154490085

Name: +ve in-silico MS/MS by CFM-ID for UMLWEPGSWQNXQX-UHFFFAOYSA-N
ID: UMLWEPGSWQNXQX-UHFFFAOYSA-N
Comment: Energy0
Num peaks: 9
29.03857658 3.000381283
134.0001561 10.70483681
136.0158061 9.797049929
147.0205572 12.15817238
149.0362072 6.126419934
164.0471063 17.98563797
166.0627563 2.945170597
175.0518573 7.482569113
192.0784064 10.41071945

Name: +ve in-silico MS/MS by CFM-ID for UMLWEPGSWQNXQX-UHFFFAOYSA-N
ID: UMLWEPGSWQNXQX-UHFFFAOYSA-N
Comment: Energy1
Num peaks: 21
26.00252542 1.523435218
29.03857658 2.272800942
39.02292652 9.74012414
43.05422664 1.266626814
47.04914126 1.552531816
52.01817548 1.897470363
54.03382555 19.56129191
56.04947561 8.172636201
109.0049071 3.318711283
111.0205572 5.040543871
118.0052415 2.065448168
133.0412926 2.079497425
134.0001561 1.453403547
136.0158061 4.136782811
137.0362072 1.366922524
139.0518573 1.330571029
146.0365416 1.626564221
147.0205572 4.451621306
157.0412926 1.866093516
164.0471063 4.032839376
175.0518573 2.486844869

Name: +ve in-silico MS/MS by CFM-ID for UMLWEPGSWQNXQX-UHFFFAOYSA-N
ID: UMLWEPGSWQNXQX-UHFFFAOYSA-N
Comment: Energy2
Num peaks: 20
15.02292652 2.034173944
26.00252542 1.00803679
27.02292652 5.467100536
29.03857658 13.69336405
31.05422664 1.514930279
39.02292652 2.18802121
41.00219107 4.73375397
43.01784114 4.465180985
45.0334912 7.195548723
47.04914126 8.858074581
54.03382555 2.162042776
56.04947561 1.14278659
131.984506 1.069565284
134.0001561 6.012587284
136.0158061 3.985852008
137.0362072 1.674774273
145.0049071 1.047887003
147.0205572 4.616081401
148.0158061 2.050070658
149.0362072 5.962635394

Name: +ve in-silico MS/MS by CFM-ID for SYKQSKMDXCTBGK-UHFFFAOYSA-N
ID: SYKQSKMDXCTBGK-UHFFFAOYSA-N
Comment: Energy0
Num peaks: 8
15.02292652 6.892830258
69.06987671 2.689860948
84.08077574 3.084797535
146.0365416 2.787698923
160.0158061 7.402625192
160.0521916 5.538568958
176.0471063 23.64267407
192.0784064 30.19080384

Name: +ve in-silico MS/MS by CFM-ID for SYKQSKMDXCTBGK-UHFFFAOYSA-N
ID: SYKQSKMDXCTBGK-UHFFFAOYSA-N
Comment: Energy1
Num peaks: 12
67.05422664 9.608628286
69.06987671 10.58468175
82.06512568 5.097132237
84.08077574 13.18307756
92.97360697 2.633364936
109.0049071 2.566280764
144.0208915 2.598669424
146.0365416 7.60892301
160.0158061 8.929394503
160.0521916 4.262567237
176.0471063 10.01512401
192.0784064 4.386828907

Name: +ve in-silico MS/MS by CFM-ID for SYKQSKMDXCTBGK-UHFFFAOYSA-N
ID: SYKQSKMDXCTBGK-UHFFFAOYSA-N
Comment: Energy2
Num peaks: 14
15.02292652 12.86213944
31.01784114 1.683826209
33.0334912 1.446803832
39.02292652 2.66174334
41.03857658 7.443693203
43.05422664 4.962883079
67.05422664 9.376211993
69.06987671 2.430254918
82.06512568 9.472882211
84.08077574 10.28953217
110.0001561 1.621966027
146.0365416 3.657887117
160.0158061 9.401967828
176.0471063 3.057598838

Name: +ve in-silico MS/MS by CFM-ID for YBWHETOEPXMQGM-UHFFFAOYSA-N
ID: YBWHETOEPXMQGM-UHFFFAOYSA-N
Comment: Energy0
Num peaks: 6
98.03488817 5.534325933
100.0505382 1.920864351
124.0505382 7.211903528
125.0709393 5.84607456
153.0658539 23.4535979
170.092403 39.9772426

Name: +ve in-silico MS/MS by CFM-ID for YBWHETOEPXMQGM-UHFFFAOYSA-N
ID: YBWHETOEPXMQGM-UHFFFAOYSA-N
Comment: Energy1
Num peaks: 21
26.00252542 6.944606818
47.04914126 2.543742894
53.01342445 5.437607674
55.02907452 7.306273292
65.99744004 1.491065683
71.04914126 3.430977914
81.00833907 1.863394967
83.02398914 2.188416565
98.03488817 6.303931773
99.05528926 2.850019937
107.0239891 1.232295623
108.0443902 1.140814099
110.0600403 3.023606265
124.0505382 4.990322673
125.0709393 7.785382093
127.0502039 1.873244105
127.0865894 3.641023338
135.0552893 1.314873046
136.0393049 1.323743268
153.0658539 9.990959556
170.092403 3.581324739

Name: +ve in-silico MS/MS by CFM-ID for YBWHETOEPXMQGM-UHFFFAOYSA-N
ID: YBWHETOEPXMQGM-UHFFFAOYSA-N
Comment: Energy2
Num peaks: 24
26.00252542 3.582143911
27.02292652 2.685059254
29.03857658 1.334483004
40.01817548 5.621806433
42.03382555 3.290871773
47.04914126 1.118576947
53.01342445 12.1774858
55.02907452 5.601091766
58.02874017 1.054556985
65.01342445 1.045952782
68.0130901 1.135986527
73.06479133 1.002029077
79.02907452 7.08705621
80.02432348 1.498350336
81.00833907 2.496103964
81.04472458 2.865794593
82.03997355 1.148497383
83.02398914 5.419527624
98.03488817 10.96747495
109.0396392 1.895914474
110.0600403 1.606333069
111.0552893 1.123591771
124.0505382 3.181646089
125.0709393 1.314433379

Name: +ve in-silico MS/MS by CFM-ID for UWZASNFULUENAC-UHFFFAOYSA-N
ID: UWZASNFULUENAC-UHFFFAOYSA-N
Comment: Energy0
Num peaks: 6
15.02292652 0.378374721
106.0651257 0.3688334284
132.0443902 0.3497063652
181.0647913 0.6450138526
184.0756904 0.2796326391
210.0913404 97.16321482

Name: +ve in-silico MS/MS by CFM-ID for UWZASNFULUENAC-UHFFFAOYSA-N
ID: UWZASNFULUENAC-UHFFFAOYSA-N
Comment: Energy1
Num peaks: 6
181.0647913 2.551645864
182.0600403 1.58235323
182.0964258 5.231616866
183.0804414 2.026061999
184.0756904 4.031712534
210.0913404 80.60677805

Name: +ve in-silico MS/MS by CFM-ID for UWZASNFULUENAC-UHFFFAOYSA-N
ID: UWZASNFULUENAC-UHFFFAOYSA-N
Comment: Energy2
Num peaks: 20
15.02292652 3.178014436
49.00727645 7.345253525
51.02292652 4.768995133
79.05422664 2.33545977
101.0385766 1.839172815
104.0494756 2.829583232
106.0651257 1.856289829
125.0385766 1.904559988
127.0542266 2.213587155
139.0542266 5.876767889
155.0491413 4.403464521
155.0855268 2.63996283
156.0807757 4.25707364
180.0807757 3.571256775
181.0647913 6.543577463
182.0600403 3.900323113
182.0964258 9.353491273
183.0804414 1.694410302
184.0756904 5.440122199
210.0913404 4.947357853

Name: +ve in-silico MS/MS by CFM-ID for PCFUWBOSXMKGIP-UHFFFAOYSA-N
ID: PCFUWBOSXMKGIP-UHFFFAOYSA-N
Comment: Energy0
Num peaks: 6
91.05422664 1.538528541
92.04947561 1.152267399
141.0698767 0.6450878821
143.0855268 1.271528135
153.0698767 2.258648705
170.0964258 88.7161645

Name: +ve in-silico MS/MS by CFM-ID for PCFUWBOSXMKGIP-UHFFFAOYSA-N
ID: PCFUWBOSXMKGIP-UHFFFAOYSA-N
Comment: Energy1
Num peaks: 7
91.05422664 13.10260053
92.04947561 2.724857405
139.0542266 2.911154272
141.0698767 2.730644532
143.0855268 2.544877782
153.0698767 4.893109369
170.0964258 53.33825871

Name: +ve in-silico MS/MS by CFM-ID for PCFUWBOSXMKGIP-UHFFFAOYSA-N
ID: PCFUWBOSXMKGIP-UHFFFAOYSA-N
Comment: Energy2
Num peaks: 17
39.02292652 3.425353357
49.00727645 6.204399525
51.02292652 4.953774223
63.02292652 3.25524386
65.03857658 6.356488605
75.02292652 5.179645097
91.05422664 27.56725024
92.04947561 5.061742527
101.0385766 2.714790251
102.0338255 1.716675483
103.0542266 3.194308839
104.0494756 1.443410265
105.0698767 3.045112231
115.0542266 1.43385956
116.0494756 1.476588003
142.0651257 1.446688162
170.0964258 1.892260294

Name: +ve in-silico MS/MS by CFM-ID for NBMZFZYJLLEMDG-UHFFFAOYSA-N
ID: NBMZFZYJLLEMDG-UHFFFAOYSA-N
Comment: Energy0
Num peaks: 6
106.0651257 0.549182907
167.0855268 1.206824095
182.0964258 0.9728637079
193.0647913 0.4735120009
194.0600403 0.5677508502
210.0913404 94.84242814

Name: +ve in-silico MS/MS by CFM-ID for NBMZFZYJLLEMDG-UHFFFAOYSA-N
ID: NBMZFZYJLLEMDG-UHFFFAOYSA-N
Comment: Energy1
Num peaks: 6
106.0651257 5.864498867
167.0855268 8.405950659
182.0964258 13.86178492
184.0756904 3.1047798
194.0600403 2.640625719
210.0913404 54.3751628

Name: +ve in-silico MS/MS by CFM-ID for NBMZFZYJLLEMDG-UHFFFAOYSA-N
ID: NBMZFZYJLLEMDG-UHFFFAOYSA-N
Comment: Energy2
Num peaks: 20
49.00727645 5.313519495
65.03857658 1.654495384
75.02292652 3.190003087
77.03857658 1.737530603
91.05422664 7.518968856
104.0494756 6.171413227
139.0542266 1.6475557
141.0698767 1.948086534
151.0542266 3.733866133
153.0698767 3.745666591
155.0855268 4.366588827
167.0855268 5.367747377
180.0443902 1.720490134
180.0807757 1.855080934
182.0600403 2.771327731
182.0964258 5.072554148
184.0756904 3.556124884
193.0647913 3.02626141
194.0600403 12.60879024
210.0913404 3.109900874

Name: +ve in-silico MS/MS by CFM-ID for OZTAQIWRMROXDD-UHFFFAOYSA-N
ID: OZTAQIWRMROXDD-UHFFFAOYSA-N
Comment: Energy0
Num peaks: 6
150.0549549 3.766069923
163.0865894 2.630337215
178.0498695 31.73810574
180.0655196 1.579978096
192.076753 5.216431117
210.0873177 44.39538496

Name: +ve in-silico MS/MS by CFM-ID for OZTAQIWRMROXDD-UHFFFAOYSA-N
ID: OZTAQIWRMROXDD-UHFFFAOYSA-N
Comment: Energy1
Num peaks: 16
33.04472458 1.426390957
73.0396392 1.251848626
124.0393049 4.252248011
131.0491413 3.000349579
145.0760247 1.135262592
150.0549549 4.362476591
160.0393049 3.713498261
161.0709393 1.958477811
162.0549549 4.602663712
163.0865894 5.809338457
164.070605 1.139986324
174.0661883 5.594131748
178.0498695 16.68011669
180.0655196 1.009951908
192.076753 14.26065002
210.0873177 10.4872439

Name: +ve in-silico MS/MS by CFM-ID for OZTAQIWRMROXDD-UHFFFAOYSA-N
ID: OZTAQIWRMROXDD-UHFFFAOYSA-N
Comment: Energy2
Num peaks: 31
15.02292652 1.314324626
19.01784114 0.9950534034
25.00727645 1.534393111
27.02292652 2.009432519
29.00219107 0.7672328744
29.03857658 0.757897711
41.00219107 1.089586997
53.00219107 1.073649602
55.02907452 0.9448528344
59.02398914 2.682353977
73.0396392 1.157758021
75.02292652 0.859739068
77.03857658 1.220315528
79.05422664 3.819404882
83.02398914 0.8459751455
89.03857658 0.9534218151
91.05422664 0.8078560147
101.0385766 5.067400688
103.0542266 8.190467784
105.0698767 0.9038228804
120.0443902 4.16961405
122.0600403 0.9648793112
124.0393049 2.742211612
132.0443902 3.028314153
134.0600403 2.63836786
136.0756904 0.879979421
138.0549549 1.404096892
148.0393049 2.264435339
150.0549549 18.51394373
162.0549549 1.281200152
178.0498695 1.415263492

Name: +ve in-silico MS/MS by CFM-ID for UMTRHZBMIRLIKP-UHFFFAOYSA-N
ID: UMTRHZBMIRLIKP-UHFFFAOYSA-N
Comment: Energy0
Num peaks: 6
116.0494756 7.28038162
132.0443902 1.111023496
182.0600403 0.4098860347
184.0756904 0.3951098
194.0600403 0.5160862077
210.0913404 87.9213847

Name: +ve in-silico MS/MS by CFM-ID for UMTRHZBMIRLIKP-UHFFFAOYSA-N
ID: UMTRHZBMIRLIKP-UHFFFAOYSA-N
Comment: Energy1
Num peaks: 6
51.02292652 1.392960909
116.0494756 51.13660895
182.0600403 1.443107966
183.0804414 3.362030204
194.0600403 1.0681929
210.0913404 32.50413115

Name: +ve in-silico MS/MS by CFM-ID for UMTRHZBMIRLIKP-UHFFFAOYSA-N
ID: UMTRHZBMIRLIKP-UHFFFAOYSA-N
Comment: Energy2
Num peaks: 11
49.00727645 9.995848515
50.00252542 6.488143531
51.02292652 6.000930316
52.01817548 4.597419538
53.03857658 4.531439242
63.02292652 6.058399495
65.03857658 5.707988481
79.05422664 4.761650925
90.03382555 3.513618458
116.0494756 26.29484416
132.0443902 4.755377418

Name: +ve in-silico MS/MS by CFM-ID for RCBINPUPVOCMOS-UHFFFAOYSA-N
ID: RCBINPUPVOCMOS-UHFFFAOYSA-N
Comment: Energy0
Num peaks: 6
115.0309044 3.144761438
139.075356 8.1438703
143.025819 16.23961159
145.0050835 3.039177404
149.0363837 3.191085376
175.0520337 51.19897596

Name: +ve in-silico MS/MS by CFM-ID for RCBINPUPVOCMOS-UHFFFAOYSA-N
ID: RCBINPUPVOCMOS-UHFFFAOYSA-N
Comment: Energy1
Num peaks: 6
107.0491413 4.826439837
125.0152543 2.507495017
139.075356 6.140458246
143.025819 23.71144006
157.041469 5.308072459
175.0520337 43.87719784

Name: +ve in-silico MS/MS by CFM-ID for RCBINPUPVOCMOS-UHFFFAOYSA-N
ID: RCBINPUPVOCMOS-UHFFFAOYSA-N
Comment: Energy2
Num peaks: 15
59.01275576 2.008880937
77.03857658 6.44488231
79.05422664 17.60208883
81.06987671 2.725534858
86.99960423 10.16062483
89.01525429 3.778895025
107.0491413 5.721644915
113.0152543 4.964253138
114.9945188 3.736975734
115.0309044 11.47497026
117.0101689 2.046883391
117.0465544 1.338045125
125.0152543 2.988098945
127.0309044 2.18544001
143.025819 3.926476737

Name: +ve in-silico MS/MS by CFM-ID for LGQKWCHXQUKUMT-UHFFFAOYSA-N
ID: LGQKWCHXQUKUMT-UHFFFAOYSA-N
Comment: Energy0
Num peaks: 6
41.03857658 0.2389606404
65.03857658 2.559861662
67.05422664 1.712053383
144.0807757 0.2368118869
154.0651257 0.3724968818
170.0964258 93.76762281

Name: +ve in-silico MS/MS by CFM-ID for LGQKWCHXQUKUMT-UHFFFAOYSA-N
ID: LGQKWCHXQUKUMT-UHFFFAOYSA-N
Comment: Energy1
Num peaks: 6
65.03857658 0.9014996575
77.03857658 3.68915261
118.0651257 2.213677293
142.0651257 1.040460981
144.0807757 1.034477205
170.0964258 85.81755813

Name: +ve in-silico MS/MS by CFM-ID for LGQKWCHXQUKUMT-UHFFFAOYSA-N
ID: LGQKWCHXQUKUMT-UHFFFAOYSA-N
Comment: Energy2
Num peaks: 14
25.00727645 3.207100589
39.02292652 8.465928714
41.03857658 5.378459298
49.00727645 4.102667895
51.02292652 12.13391235
65.03857658 7.050282713
67.05422664 13.20295793
77.03857658 6.258049575
104.0494756 2.696080026
116.0494756 3.810320921
118.0651257 5.635889358
142.0651257 3.473148452
144.0807757 2.713330831
154.0651257 3.988535996

Name: +ve in-silico MS/MS by CFM-ID for WHDMECGDGAKMIU-UHFFFAOYSA-N
ID: WHDMECGDGAKMIU-UHFFFAOYSA-N
Comment: Energy0
Num peaks: 6
47.04914126 29.45637583
72.04439023 2.785777637
104.0164612 4.878235783
129.0117102 9.015386145
147.0222749 3.500871134
175.053575 31.03901297

Name: +ve in-silico MS/MS by CFM-ID for WHDMECGDGAKMIU-UHFFFAOYSA-N
ID: WHDMECGDGAKMIU-UHFFFAOYSA-N
Comment: Energy1
Num peaks: 12
47.04914126 2.227962955
75.9851611 2.759806827
99.9851611 1.93387891
102.0008112 2.338487034
102.9960601 12.4328347
106.0321113 5.558138356
118.9909748 12.13730624
119.0273603 2.674456838
129.0117102 16.72763584
145.0066248 1.943004157
147.0222749 12.47353298
175.053575 7.198724545

Name: +ve in-silico MS/MS by CFM-ID for WHDMECGDGAKMIU-UHFFFAOYSA-N
ID: WHDMECGDGAKMIU-UHFFFAOYSA-N
Comment: Energy2
Num peaks: 31
15.02292652 1.291771153
18.03382555 0.8115232069
26.00252542 3.446787505
27.02292652 1.314179983
29.03857658 9.19968725
41.00219107 4.591962124
43.01784114 2.032530896
43.02907452 1.631113269
44.0130901 1.23890006
45.0334912 1.754464628
45.97459642 2.238351276
47.04914126 9.541052737
47.99024648 1.331288138
50.00589655 0.783014041
56.0130901 0.9982940221
57.0334912 1.650495942
59.99024648 1.214324521
62.00589655 3.469630937
65.99744004 3.216961014
68.0130901 4.093436176
72.04439023 4.925733229
72.98549545 1.293661366
74.0600403 0.888871901
82.02874017 1.019695443
85.0396392 1.519732107
86.0600403 1.190797845
87.00114552 1.899536433
97.0396392 1.112416903
99.9851611 1.416696144
104.0164612 4.722684684
129.0117102 1.563413322

Name: +ve in-silico MS/MS by CFM-ID for IPJSJINXKBSNSI-UHFFFAOYSA-N
ID: IPJSJINXKBSNSI-UHFFFAOYSA-N
Comment: Energy0
Num peaks: 6
145.0760247 4.803224861
148.0393049 5.960444945
150.0549549 0.8184776782
174.0661883 2.257854766
176.0454529 0.5319689689
192.076753 84.18546654

Name: +ve in-silico MS/MS by CFM-ID for IPJSJINXKBSNSI-UHFFFAOYSA-N
ID: IPJSJINXKBSNSI-UHFFFAOYSA-N
Comment: Energy1
Num peaks: 6
15.02292652 0.4759929695
145.0760247 21.17962928
147.0552893 0.6147099688
151.0502039 0.4761009385
174.0661883 38.97353213
192.076753 34.56639787

Name: +ve in-silico MS/MS by CFM-ID for IPJSJINXKBSNSI-UHFFFAOYSA-N
ID: IPJSJINXKBSNSI-UHFFFAOYSA-N
Comment: Energy2
Num peaks: 17
15.02292652 2.037226842
77.03857658 3.488067803
101.0385766 5.818113663
103.0542266 2.927064825
104.0494756 3.522189719
118.0651257 3.212337179
124.0393049 2.043155389
130.0287402 2.474525616
132.0443902 9.829059853
133.0396392 2.691991448
145.0760247 8.222804289
148.0393049 13.13292098
150.0549549 4.011996312
151.0502039 6.752885247
174.0661883 4.273415553
176.0454529 3.088131635
192.076753 3.579324522

Name: +ve in-silico MS/MS by CFM-ID for XHSLETXKYHVINZ-UHFFFAOYSA-N
ID: XHSLETXKYHVINZ-UHFFFAOYSA-N
Comment: Energy0
Num peaks: 6
168.0807757 0.4330525966
169.0647913 1.004909391
184.0756904 0.2626662609
192.0807757 12.02679623
193.0647913 4.588847282
210.0913404 79.36220299

Name: +ve in-silico MS/MS by CFM-ID for XHSLETXKYHVINZ-UHFFFAOYSA-N
ID: XHSLETXKYHVINZ-UHFFFAOYSA-N
Comment: Energy1
Num peaks: 6
169.0647913 21.20990761
175.0542266 2.71992077
182.0964258 5.341945107
192.0807757 9.335207148
193.0647913 9.704423553
210.0913404 35.13076324

Name: +ve in-silico MS/MS by CFM-ID for XHSLETXKYHVINZ-UHFFFAOYSA-N
ID: XHSLETXKYHVINZ-UHFFFAOYSA-N
Comment: Energy2
Num peaks: 15
39.02292652 6.058797739
40.01817548 2.774667885
41.03857658 3.125285553
49.00727645 7.102919286
56.04947561 3.837094669
65.00219107 9.058403952
151.0542266 17.4034354
166.0651257 7.849984236
168.0807757 3.155718647
169.0647913 4.455916699
175.0542266 2.806990601
182.0964258 4.527501571
184.0756904 1.828359065
192.0807757 4.992942536
194.0600403 1.812357065

Name: +ve in-silico MS/MS by CFM-ID for PJZTXHCGBFTHIC-UHFFFAOYSA-N
ID: PJZTXHCGBFTHIC-UHFFFAOYSA-N
Comment: Energy0
Num peaks: 8
93.04472458 17.85341362
101.0233204 15.92954308
110.0712737 6.975704103
136.0505382 3.058645249
164.0454529 2.861535284
169.0607686 2.541189043
182.0560175 3.245048867
210.0873177 29.62227076

Name: +ve in-silico MS/MS by CFM-ID for PJZTXHCGBFTHIC-UHFFFAOYSA-N
ID: PJZTXHCGBFTHIC-UHFFFAOYSA-N
Comment: Energy1
Num peaks: 7
47.04914126 2.881643587
93.04472458 43.63794299
101.0233204 4.129538757
108.0556236 2.308274733
110.0712737 17.24168814
164.0454529 3.419227226
210.0873177 6.701892769

Name: +ve in-silico MS/MS by CFM-ID for PJZTXHCGBFTHIC-UHFFFAOYSA-N
ID: PJZTXHCGBFTHIC-UHFFFAOYSA-N
Comment: Energy2
Num peaks: 19
29.03857658 1.154067401
39.02292652 2.105592525
40.01817548 3.204301997
41.03857658 1.036009426
42.03382555 0.9291701847
47.04914126 1.611543166
52.01817548 9.597947131
53.01342445 1.083982006
54.03382555 2.344419697
56.99710569 1.727083464
64.01817548 1.728735318
66.03382555 10.43174642
67.02907452 6.427793419
69.04472458 7.250401817
76.01817548 2.975101429
81.04472458 0.9729738296
93.04472458 22.57718867
101.0233204 1.566616796
110.0712737 1.338021145

Name: +ve in-silico MS/MS by CFM-ID for FGYXTFFJVBIDGA-UHFFFAOYSA-N
ID: FGYXTFFJVBIDGA-UHFFFAOYSA-N
Comment: Energy0
Num peaks: 6
47.04914126 1.29476982
122.0712737 1.454714984
146.0348882 11.03122111
164.0454529 6.568461821
174.0661883 2.322874644
192.076753 69.71896478

Name: +ve in-silico MS/MS by CFM-ID for FGYXTFFJVBIDGA-UHFFFAOYSA-N
ID: FGYXTFFJVBIDGA-UHFFFAOYSA-N
Comment: Energy1
Num peaks: 6
29.03857658 2.445002901
47.04914126 23.09044772
146.0348882 12.04660983
164.0454529 8.263557855
165.0658539 2.96244962
192.076753 38.08469244

Name: +ve in-silico MS/MS by CFM-ID for FGYXTFFJVBIDGA-UHFFFAOYSA-N
ID: FGYXTFFJVBIDGA-UHFFFAOYSA-N
Comment: Energy2
Num peaks: 24
29.03857658 2.192053292
40.01817548 5.145611915
42.03382555 2.326416223
47.04914126 1.284233412
50.00252542 3.35227471
52.01817548 7.227712415
54.03382555 6.359383448
65.01342445 2.685413154
66.03382555 3.535130074
67.02907452 4.843130509
78.03382555 1.323717092
79.02907452 5.855044155
81.04472458 1.635208308
91.02907452 1.076553595
93.04472458 6.38048224
95.06037464 2.214698939
106.0399735 3.100419598
108.0556236 2.372703424
119.0239891 2.562331487
120.0192381 1.620611187
122.0712737 1.400023769
132.0556236 1.27054221
146.0348882 9.634946789
148.0505382 1.40165255

Name: +ve in-silico MS/MS by CFM-ID for UDLFNLQBTQFIPY-UHFFFAOYSA-N
ID: UDLFNLQBTQFIPY-UHFFFAOYSA-N
Comment: Energy0
Num peaks: 6
59.04914126 2.136427756
112.0505382 29.54337105
114.0661883 2.295685897
116.0818384 1.504294595
153.0658539 5.436146364
170.092403 45.32610416

Name: +ve in-silico MS/MS by CFM-ID for UDLFNLQBTQFIPY-UHFFFAOYSA-N
ID: UDLFNLQBTQFIPY-UHFFFAOYSA-N
Comment: Energy1
Num peaks: 8
57.0334912 4.723045721
59.04914126 33.24367874
69.04472458 3.510312586
97.0396392 4.013755691
112.0505382 12.65398961
138.0661883 2.261202383
153.0658539 7.157378332
170.092403 13.34904399

Name: +ve in-silico MS/MS by CFM-ID for UDLFNLQBTQFIPY-UHFFFAOYSA-N
ID: UDLFNLQBTQFIPY-UHFFFAOYSA-N
Comment: Energy2
Num peaks: 27
15.02292652 1.037785477
40.01817548 1.897713902
42.03382555 3.507483265
44.0130901 2.497765113
45.0334912 1.403179463
45.04472458 1.165388024
50.00252542 1.649657085
52.01817548 3.899783648
54.03382555 3.203045231
55.01784114 1.04710814
56.0130901 1.401634969
57.0334912 0.9825583166
59.04914126 1.639504934
65.01342445 0.9416815393
67.02907452 2.47125907
69.04472458 12.31664374
82.03997355 2.074820557
83.02398914 2.011445994
84.05562361 2.598928927
95.02398914 10.29730429
96.05562361 1.904575913
97.0396392 3.041806991
98.07127368 2.163813721
109.0396392 1.221898822
112.0505382 11.0774603
114.0661883 1.664086189
124.0505382 1.35159929

Name: +ve in-silico MS/MS by CFM-ID for QTADNCWTDKLYQH-UHFFFAOYSA-N
ID: QTADNCWTDKLYQH-UHFFFAOYSA-N
Comment: Energy0
Num peaks: 6
91.05422664 1.547789222
103.0542266 2.169783569
105.0698767 1.859463258
143.0855268 2.353308646
153.0698767 20.12144849
170.0964258 60.11838463

Name: +ve in-silico MS/MS by CFM-ID for QTADNCWTDKLYQH-UHFFFAOYSA-N
ID: QTADNCWTDKLYQH-UHFFFAOYSA-N
Comment: Energy1
Num peaks: 15
49.00727645 1.639940322
50.00252542 2.013194844
52.01817548 2.264007698
54.03382555 4.432906163
66.03382555 1.618034266
76.01817548 1.659992131
91.05422664 2.006449861
103.0542266 4.408458357
105.0698767 3.725148027
115.0542266 2.033357684
117.0698767 2.384429801
119.0855268 4.359607403
143.0855268 4.328339299
153.0698767 32.32598439
170.0964258 11.97543256

Name: +ve in-silico MS/MS by CFM-ID for QTADNCWTDKLYQH-UHFFFAOYSA-N
ID: QTADNCWTDKLYQH-UHFFFAOYSA-N
Comment: Energy2
Num peaks: 23
39.02292652 1.694464852
40.01817548 3.644328059
49.00727645 4.256553864
50.00252542 6.104755812
51.02292652 4.650807421
52.01817548 2.902117647
54.03382555 3.071342975
64.01817548 3.731602047
75.02292652 2.247682655
78.03382555 1.902928606
91.05422664 3.432905943
101.0385766 4.335733218
103.0542266 11.02971579
105.0698767 4.92226705
115.0542266 4.662286527
117.0698767 3.500063587
119.0855268 2.235535968
127.0542266 1.769826969
129.0698767 1.998759754
140.0494756 1.812264082
143.0855268 1.999082875
153.0698767 1.646991739
154.0651257 3.875687578

Name: +ve in-silico MS/MS by CFM-ID for OWPNVXATCSXTBK-UHFFFAOYSA-N
ID: OWPNVXATCSXTBK-UHFFFAOYSA-N
Comment: Energy0
Num peaks: 6
91.05422664 0.1461424354
182.0600403 0.1378274075
182.0964258 0.2723725717
184.0756904 0.2159148318
194.0600403 0.3425484764
210.0913404 98.33755755

Name: +ve in-silico MS/MS by CFM-ID for OWPNVXATCSXTBK-UHFFFAOYSA-N
ID: OWPNVXATCSXTBK-UHFFFAOYSA-N
Comment: Energy1
Num peaks: 6
91.05422664 1.177461317
117.0334912 1.45123662
132.0443902 1.087177835
182.0964258 38.62134034
184.0756904 1.415105864
210.0913404 50.62677451

Name: +ve in-silico MS/MS by CFM-ID for OWPNVXATCSXTBK-UHFFFAOYSA-N
ID: OWPNVXATCSXTBK-UHFFFAOYSA-N
Comment: Energy2
Num peaks: 15
49.00727645 7.2890275
51.02292652 12.41162197
63.02292652 7.853379701
75.02292652 2.586508876
77.03857658 3.429272911
79.05422664 5.906142933
91.05422664 3.780333498
132.0443902 2.499003775
156.0807757 3.053267826
180.0807757 4.338898805
182.0600403 4.176942732
182.0964258 10.44945697
184.0756904 4.22981761
194.0600403 5.562646524
210.0913404 4.682558879

Name: +ve in-silico MS/MS by CFM-ID for GEBRPJJJIRIALP-UHFFFAOYSA-N
ID: GEBRPJJJIRIALP-UHFFFAOYSA-N
Comment: Energy0
Num peaks: 6
130.0651257 0.1837427214
142.0651257 0.4057261062
144.0807757 0.3000756757
153.0698767 1.888023611
154.0651257 0.3625654473
170.0964258 96.45141801

Name: +ve in-silico MS/MS by CFM-ID for GEBRPJJJIRIALP-UHFFFAOYSA-N
ID: GEBRPJJJIRIALP-UHFFFAOYSA-N
Comment: Energy1
Num peaks: 6
104.0494756 0.4387725721
142.0651257 3.57215595
144.0807757 2.353403841
153.0698767 5.394139765
154.0651257 2.165013667
170.0964258 84.04318407

Name: +ve in-silico MS/MS by CFM-ID for GEBRPJJJIRIALP-UHFFFAOYSA-N
ID: GEBRPJJJIRIALP-UHFFFAOYSA-N
Comment: Energy2
Num peaks: 13
39.02292652 3.72808965
41.03857658 4.005664099
51.02292652 2.747261174
101.0385766 5.65316898
103.0542266 5.254763755
127.0542266 3.036293637
128.0494756 3.731632666
130.0651257 6.998295075
142.0651257 8.809854439
144.0807757 9.291479246
153.0698767 5.300839374
154.0651257 16.38218881
170.0964258 7.306232987

Name: +ve in-silico MS/MS by CFM-ID for YUZUPQZNFZWBSR-UHFFFAOYSA-N
ID: YUZUPQZNFZWBSR-UHFFFAOYSA-N
Comment: Energy0
Num peaks: 6
41.03857658 0.07072743304
170.0600403 0.06889297525
180.0807757 0.7798005002
192.0807757 47.49730238
194.0600403 0.1423541418
210.0913404 51.02361418

Name: +ve in-silico MS/MS by CFM-ID for YUZUPQZNFZWBSR-UHFFFAOYSA-N
ID: YUZUPQZNFZWBSR-UHFFFAOYSA-N
Comment: Energy1
Num peaks: 6
180.0807757 2.274660435
182.0964258 0.8172114882
184.0756904 0.5860163716
192.0807757 71.58523109
194.0600403 0.5241632618
210.0913404 22.87360553

Name: +ve in-silico MS/MS by CFM-ID for YUZUPQZNFZWBSR-UHFFFAOYSA-N
ID: YUZUPQZNFZWBSR-UHFFFAOYSA-N
Comment: Energy2
Num peaks: 6
49.00727645 2.73080761
142.0651257 1.373306411
166.0651257 6.506983071
180.0807757 3.301248657
192.0807757 75.98504677
194.0600403 2.360108706

Name: +ve in-silico MS/MS by CFM-ID for PAMMIXSSIGTOAK-UHFFFAOYSA-N
ID: PAMMIXSSIGTOAK-UHFFFAOYSA-N
Comment: Energy0
Num peaks: 6
79.05422664 0.3690973617
132.0443902 1.187875158
167.0855268 1.098082094
182.0964258 1.059237649
194.0600403 0.6740231492
210.0913404 93.34843922

Name: +ve in-silico MS/MS by CFM-ID for PAMMIXSSIGTOAK-UHFFFAOYSA-N
ID: PAMMIXSSIGTOAK-UHFFFAOYSA-N
Comment: Energy1
Num peaks: 6
91.05422664 6.348887354
104.0494756 1.976783457
132.0443902 3.139599441
167.0855268 4.023610564
182.0964258 27.73413924
210.0913404 44.33952761

Name: +ve in-silico MS/MS by CFM-ID for PAMMIXSSIGTOAK-UHFFFAOYSA-N
ID: PAMMIXSSIGTOAK-UHFFFAOYSA-N
Comment: Energy2
Num peaks: 20
49.00727645 4.399500276
51.02292652 3.219671947
63.02292652 3.911999638
65.03857658 1.747460438
79.05422664 8.000878272
91.05422664 5.909900933
104.0494756 8.687551943
151.0542266 3.112934443
153.0698767 4.923071835
154.0287402 2.538981241
155.0855268 5.888305773
156.0807757 1.522563636
167.0855268 5.059847493
170.0600403 1.579089592
180.0807757 2.159605233
182.0600403 1.821067959
182.0964258 6.29129133
184.0756904 3.001369336
194.0600403 5.552231735
210.0913404 1.734729962

Name: +ve in-silico MS/MS by CFM-ID for BDBAHUJLJZZNMV-UHFFFAOYSA-N
ID: BDBAHUJLJZZNMV-UHFFFAOYSA-N
Comment: Energy0
Num peaks: 6
153.0658539 0.6758421409
168.076753 0.705035779
182.092403 1.984017173
192.076753 5.208668219
194.0560175 0.931927849
210.0873177 85.53976624

Name: +ve in-silico MS/MS by CFM-ID for BDBAHUJLJZZNMV-UHFFFAOYSA-N
ID: BDBAHUJLJZZNMV-UHFFFAOYSA-N
Comment: Energy1
Num peaks: 11
87.05528926 2.578921586
122.0236548 3.55284417
125.0709393 5.207179539
151.0502039 4.707579147
153.0658539 15.55160716
167.081504 1.596754132
168.076753 1.833336281
182.092403 8.405932623
192.076753 5.112455227
194.0560175 1.735580561
210.0873177 30.63492688

Name: +ve in-silico MS/MS by CFM-ID for BDBAHUJLJZZNMV-UHFFFAOYSA-N
ID: BDBAHUJLJZZNMV-UHFFFAOYSA-N
Comment: Energy2
Num peaks: 31
27.02292652 1.81839742
43.05422664 2.25987704
50.00252542 2.556037155
52.01817548 3.420771092
53.00219107 2.03266854
55.02907452 4.350754216
58.02874017 1.597457352
68.0130901 1.843908667
70.02874017 6.958404279
71.06037464 1.448748629
83.02398914 1.442491581
87.05528926 1.214178135
96.04439023 4.584364642
112.0505382 1.435393562
122.0236548 1.224978752
123.0552893 4.136223337
125.0709393 4.340422358
135.0552893 1.043079654
137.0709393 1.736704558
139.0502039 1.280354455
151.0502039 1.295494319
153.0658539 1.530585563
154.0611029 2.502551948
163.0502039 1.566175586
164.0818384 1.301019261
165.0658539 1.058231217
166.0611029 2.549975289
167.081504 1.069306076
182.092403 1.326396062
192.076753 5.699482508
194.0560175 1.86099639

Name: +ve in-silico MS/MS by CFM-ID for AVIIWDALERTCOC-UHFFFAOYSA-N
ID: AVIIWDALERTCOC-UHFFFAOYSA-N
Comment: Energy0
Num peaks: 6
29.00219107 0.7789687514
29.01342445 0.3304051686
41.00219107 1.08436147
91.05422664 0.3478025368
97.00325369 0.5256208579
175.0502039 94.70500032

Name: +ve in-silico MS/MS by CFM-ID for AVIIWDALERTCOC-UHFFFAOYSA-N
ID: AVIIWDALERTCOC-UHFFFAOYSA-N
Comment: Energy1
Num peaks: 6
53.99744004 7.245160116
91.05422664 4.5185275
104.0494756 10.62708092
107.0491413 3.430644211
147.0440559 2.362012415
175.0502039 54.88025449

Name: +ve in-silico MS/MS by CFM-ID for AVIIWDALERTCOC-UHFFFAOYSA-N
ID: AVIIWDALERTCOC-UHFFFAOYSA-N
Comment: Energy2
Num peaks: 13
25.00727645 4.805676491
29.00219107 2.438816803
41.00219107 19.70312674
43.01784114 4.308193619
49.00727645 2.96866115
51.02292652 3.404444182
63.02292652 4.295071459
65.03857658 4.356082225
75.02292652 3.012189679
91.05422664 18.31559866
104.0494756 2.538095649
105.0334912 2.982688131
119.0603746 7.141107732

Name: +ve in-silico MS/MS by CFM-ID for BEPNJPZENSWTLL-UHFFFAOYSA-N
ID: BEPNJPZENSWTLL-UHFFFAOYSA-N
Comment: Energy0
Num peaks: 6
15.02292652 2.265886961
110.0348882 1.136176182
148.0393049 1.849116549
174.0661883 8.290575716
176.0454529 7.416728988
192.076753 74.59836562

Name: +ve in-silico MS/MS by CFM-ID for BEPNJPZENSWTLL-UHFFFAOYSA-N
ID: BEPNJPZENSWTLL-UHFFFAOYSA-N
Comment: Energy1
Num peaks: 19
51.02292652 3.163771719
53.00219107 1.539058897
53.03857658 3.763284134
55.01784114 1.72350344
55.05422664 1.943758818
57.0334912 2.71278113
79.01784114 1.722053958
81.0334912 3.468169958
82.03997355 7.310959345
83.04914126 7.08218417
109.0284058 4.511681332
110.0348882 2.119994215
134.0348882 7.276258962
136.0505382 7.414110537
138.0661883 2.526499265
162.0661883 1.496783076
164.0818384 9.88772267
174.0661883 3.447924712
192.076753 7.526837951

Name: +ve in-silico MS/MS by CFM-ID for BEPNJPZENSWTLL-UHFFFAOYSA-N
ID: BEPNJPZENSWTLL-UHFFFAOYSA-N
Comment: Energy2
Num peaks: 31
15.02292652 3.124516386
26.00252542 4.290686607
39.02292652 1.25776911
40.01817548 5.687298316
51.02292652 1.884438072
53.00219107 3.986642884
53.03857658 1.681287826
53.99744004 9.676928673
55.01784114 1.46691932
55.02907452 9.681084868
56.0130901 1.407538828
57.04472458 3.916178765
65.99744004 6.354935592
68.0130901 3.467898467
69.0334912 1.010101609
77.00219107 1.337129778
79.01784114 0.8799363381
80.0130901 0.871311085
81.0334912 2.397992853
82.02874017 1.06790522
83.04914126 1.375735167
92.0130901 0.956536421
94.02874017 2.705495215
96.0192381 1.049571452
108.0443902 1.536161811
110.0348882 1.97485165
120.0443902 1.095169838
133.0284058 1.112722691
134.0348882 0.9971001572
135.0552893 0.8860491308
165.0658539 1.017438708

Name: +ve in-silico MS/MS by CFM-ID for LJQNJNNOUKBORT-UHFFFAOYSA-N
ID: LJQNJNNOUKBORT-UHFFFAOYSA-N
Comment: Energy0
Num peaks: 6
59.01275576 0.4335162769
132.0556236 1.274193782
146.0712737 3.510874727
156.0556236 9.642228092
174.0661883 58.845973
192.076753 24.89333944

Name: +ve in-silico MS/MS by CFM-ID for LJQNJNNOUKBORT-UHFFFAOYSA-N
ID: LJQNJNNOUKBORT-UHFFFAOYSA-N
Comment: Energy1
Num peaks: 6
132.0556236 13.28697977
146.0712737 11.87836295
148.0869237 2.037030061
156.0556236 11.76760115
174.0661883 39.09974045
192.076753 17.20631445

Name: +ve in-silico MS/MS by CFM-ID for LJQNJNNOUKBORT-UHFFFAOYSA-N
ID: LJQNJNNOUKBORT-UHFFFAOYSA-N
Comment: Energy2
Num peaks: 23
15.02292652 1.466992744
40.01817548 2.456930187
41.00219107 2.40115556
42.03382555 1.303357105
49.00727645 2.753999351
51.02292652 4.457288154
53.03857658 2.504942933
59.01275576 4.628720081
79.02907452 1.415824893
105.0447246 3.311551092
106.0399735 1.794143051
120.0556236 4.992694375
125.0345538 1.929476855
131.0239891 1.428662643
131.0603746 2.436759582
132.0556236 10.73639091
146.0712737 14.17314785
148.0505382 1.645858422
148.0869237 1.392156096
156.0556236 3.865275308
158.0348882 3.200285013
174.0661883 4.845700249
176.0454529 1.640886759

Name: +ve in-silico MS/MS by CFM-ID for FGZMTIBNGQUEDE-UHFFFAOYSA-N
ID: FGZMTIBNGQUEDE-UHFFFAOYSA-N
Comment: Energy0
Num peaks: 6
29.03857658 0.9383389901
47.04914126 0.7043255212
146.0348882 12.04380365
164.0454529 6.549551578
174.0661883 2.307701151
192.076753 72.16199433

Name: +ve in-silico MS/MS by CFM-ID for FGZMTIBNGQUEDE-UHFFFAOYSA-N
ID: FGZMTIBNGQUEDE-UHFFFAOYSA-N
Comment: Energy1
Num peaks: 6
29.03857658 1.875971101
47.04914126 8.478203617
146.0348882 36.2016372
164.0454529 6.363652343
174.0661883 2.580652897
192.076753 32.24043906

Name: +ve in-silico MS/MS by CFM-ID for FGZMTIBNGQUEDE-UHFFFAOYSA-N
ID: FGZMTIBNGQUEDE-UHFFFAOYSA-N
Comment: Energy2
Num peaks: 23
26.00252542 1.17412449
28.01817548 1.257676763
29.03857658 1.439715918
39.02292652 3.486024159
40.01817548 7.337625504
41.03857658 1.155291627
42.03382555 4.072190222
52.01817548 1.727228813
53.01342445 2.649681471
54.03382555 1.326663262
67.02907452 1.709504763
69.04472458 2.602782783
70.03997355 2.043559543
79.02907452 11.87410449
81.04472458 4.030593801
91.02907452 1.294601669
96.05562361 2.052870283
106.0399735 12.50742206
108.0556236 4.757213207
119.0239891 3.393034848
139.0502039 1.091673107
146.0348882 6.223018178
164.0454529 1.130076487

Name: +ve in-silico MS/MS by CFM-ID for GBKSVTSETRUISK-UHFFFAOYSA-N
ID: GBKSVTSETRUISK-UHFFFAOYSA-N
Comment: Energy0
Num peaks: 6
106.0651257 5.353010353
132.0443902 1.046757646
134.0600403 1.635151498
149.0709393 10.94807389
174.0661883 2.55497811
192.076753 74.39799668

Name: +ve in-silico MS/MS by CFM-ID for GBKSVTSETRUISK-UHFFFAOYSA-N
ID: GBKSVTSETRUISK-UHFFFAOYSA-N
Comment: Energy1
Num peaks: 6
106.0651257 3.687710041
132.0443902 2.360701676
149.0709393 6.75355966
164.0818384 5.155694484
174.0661883 12.58805445
192.076753 55.69557577

Name: +ve in-silico MS/MS by CFM-ID for GBKSVTSETRUISK-UHFFFAOYSA-N
ID: GBKSVTSETRUISK-UHFFFAOYSA-N
Comment: Energy2
Num peaks: 13
49.00727645 2.405137391
51.02292652 2.052432519
59.02398914 2.088878783
63.02292652 9.527697152
65.03857658 7.352278485
78.03382555 1.700936397
79.05422664 4.728742998
80.04947561 3.310783911
90.03382555 4.803520177
104.0494756 6.894396335
106.0651257 32.24915561
108.0807757 2.452187157
176.0454529 1.770255655

Name: +ve in-silico MS/MS by CFM-ID for BVBVDWCJVTVEJB-UHFFFAOYSA-N
ID: BVBVDWCJVTVEJB-UHFFFAOYSA-N
Comment: Energy0
Num peaks: 6
41.03857658 9.747226957
58.06512568 4.140504174
84.04439023 7.337819877
87.05528926 6.238230578
152.0818384 3.669708251
170.092403 52.98542256

Name: +ve in-silico MS/MS by CFM-ID for BVBVDWCJVTVEJB-UHFFFAOYSA-N
ID: BVBVDWCJVTVEJB-UHFFFAOYSA-N
Comment: Energy1
Num peaks: 6
41.03857658 19.90976527
44.0130901 2.44603934
56.04947561 6.68606346
58.06512568 12.01732414
84.04439023 32.83579376
87.05528926 9.202381958

Name: +ve in-silico MS/MS by CFM-ID for BVBVDWCJVTVEJB-UHFFFAOYSA-N
ID: BVBVDWCJVTVEJB-UHFFFAOYSA-N
Comment: Energy2
Num peaks: 6
25.00727645 2.093415142
41.03857658 56.74213772
45.00833907 1.689720133
56.04947561 18.40276053
58.06512568 2.928253092
99.05528926 2.599797747

Name: +ve in-silico MS/MS by CFM-ID for RLRYXXDZRQTDHP-UHFFFAOYSA-N
ID: RLRYXXDZRQTDHP-UHFFFAOYSA-N
Comment: Energy0
Num peaks: 7
33.0334912 2.463522605
70.06512568 2.331283124
72.08077574 7.68578254
74.0964258 2.489566031
174.0678417 15.24728924
176.0471063 11.41482556
192.0784064 40.0284173

Name: +ve in-silico MS/MS by CFM-ID for RLRYXXDZRQTDHP-UHFFFAOYSA-N
ID: RLRYXXDZRQTDHP-UHFFFAOYSA-N
Comment: Energy1
Num peaks: 17
15.02292652 1.394936618
71.04914126 1.289905493
72.08077574 3.620240006
108.0208915 1.362524885
118.041627 1.003118753
122.0365416 2.666651772
124.0521916 1.834871518
132.057277 1.208822107
144.057277 3.316330228
146.0729271 2.315244978
148.0521916 1.208970361
160.0521916 16.67429074
162.0678417 8.050779571
164.0834918 5.087845395
174.0678417 5.563873873
176.0471063 8.797366075
192.0784064 15.00570348

Name: +ve in-silico MS/MS by CFM-ID for RLRYXXDZRQTDHP-UHFFFAOYSA-N
ID: RLRYXXDZRQTDHP-UHFFFAOYSA-N
Comment: Energy2
Num peaks: 16
15.02292652 6.172537569
28.01817548 1.515608287
30.03382555 5.524176132
31.01784114 1.020620682
39.02292652 1.557313595
41.03857658 2.804942604
43.05422664 2.064635589
55.05422664 2.585198485
56.04947561 11.82250735
58.06512568 11.42031786
68.04947561 5.971065445
70.06512568 8.842377475
72.08077574 10.96410402
74.0964258 5.587122047
160.0158061 1.416241215
176.0471063 1.087118939

Name: +ve in-silico MS/MS by CFM-ID for XAJUVLVWVRQARN-UHFFFAOYSA-N
ID: XAJUVLVWVRQARN-UHFFFAOYSA-N
Comment: Energy0
Num peaks: 6
151.0542266 1.787458965
167.0855268 0.6239101424
182.0964258 0.656571289
192.0807757 2.907430602
193.0647913 0.8538239543
210.0913404 91.1425965

Name: +ve in-silico MS/MS by CFM-ID for XAJUVLVWVRQARN-UHFFFAOYSA-N
ID: XAJUVLVWVRQARN-UHFFFAOYSA-N
Comment: Energy1
Num peaks: 6
167.0855268 2.780900826
182.0964258 19.96349983
184.0756904 4.9801153
192.0807757 6.339007164
193.0647913 5.480534935
210.0913404 50.889806

Name: +ve in-silico MS/MS by CFM-ID for XAJUVLVWVRQARN-UHFFFAOYSA-N
ID: XAJUVLVWVRQARN-UHFFFAOYSA-N
Comment: Energy2
Num peaks: 11
49.00727645 4.354468908
101.0385766 2.712040612
125.0385766 3.288115223
151.0542266 23.67349751
155.0855268 11.79432834
156.0807757 2.949252181
166.0651257 4.948014544
167.0855268 2.859984868
182.0964258 12.07510872
192.0807757 7.279547258
194.0600403 4.377129155

Name: +ve in-silico MS/MS by CFM-ID for ZMXBCQZLZQUSEA-UHFFFAOYSA-N
ID: ZMXBCQZLZQUSEA-UHFFFAOYSA-N
Comment: Energy0
Num peaks: 6
151.0542266 1.79169036
167.0855268 0.626147456
182.0964258 0.6569077596
192.0807757 2.915708511
193.0647913 0.8568334441
210.0913404 91.4361862

Name: +ve in-silico MS/MS by CFM-ID for ZMXBCQZLZQUSEA-UHFFFAOYSA-N
ID: ZMXBCQZLZQUSEA-UHFFFAOYSA-N
Comment: Energy1
Num peaks: 6
167.0855268 2.788642363
182.0964258 19.85299294
184.0756904 5.035166355
192.0807757 6.360865508
193.0647913 5.491282022
210.0913404 51.04296938

Name: +ve in-silico MS/MS by CFM-ID for ZMXBCQZLZQUSEA-UHFFFAOYSA-N
ID: ZMXBCQZLZQUSEA-UHFFFAOYSA-N
Comment: Energy2
Num peaks: 12
49.00727645 3.031042098
125.0385766 5.286475285
151.0542266 23.57483725
155.0855268 9.372471134
156.0807757 2.084248178
166.0651257 5.323943547
167.0855268 2.937415431
182.0964258 13.10565412
184.0756904 2.416818552
192.0807757 7.65348189
193.0647913 2.237779827
194.0600403 4.612861495

Name: +ve in-silico MS/MS by CFM-ID for BAYKBTQERKPUNW-UHFFFAOYSA-N
ID: BAYKBTQERKPUNW-UHFFFAOYSA-N
Comment: Energy0
Num peaks: 6
70.06512568 1.3829391
104.0528467 8.293033993
141.0658539 27.49736117
147.0586604 1.949153978
157.0430103 1.646194545
175.053575 50.73378124

Name: +ve in-silico MS/MS by CFM-ID for BAYKBTQERKPUNW-UHFFFAOYSA-N
ID: BAYKBTQERKPUNW-UHFFFAOYSA-N
Comment: Energy1
Num peaks: 8
70.06512568 4.242920397
75.02629764 6.349725592
102.0371967 2.33709815
104.0528467 15.31406584
132.0477614 5.125921967
141.0658539 11.47121181
147.0586604 4.191709901
175.053575 32.17025362

Name: +ve in-silico MS/MS by CFM-ID for BAYKBTQERKPUNW-UHFFFAOYSA-N
ID: BAYKBTQERKPUNW-UHFFFAOYSA-N
Comment: Energy2
Num peaks: 9
55.05422664 7.1250639
68.04947561 3.748338217
70.06512568 27.38750489
73.01064758 9.956805948
75.02629764 7.496563079
88.02154661 3.303788529
89.04194771 10.63506249
102.0371967 4.054319698
104.0528467 6.668135121

Name: +ve in-silico MS/MS by CFM-ID for SUXMGKFFQJTYEX-UHFFFAOYSA-N
ID: SUXMGKFFQJTYEX-UHFFFAOYSA-N
Comment: Energy0
Num peaks: 6
45.99235466 0.2650344723
101.0385766 0.01456969226
102.0338255 0.01335982596
148.0393049 1.075867024
149.0345538 0.07550527525
175.0502039 98.52415503

Name: +ve in-silico MS/MS by CFM-ID for SUXMGKFFQJTYEX-UHFFFAOYSA-N
ID: SUXMGKFFQJTYEX-UHFFFAOYSA-N
Comment: Energy1
Num peaks: 6
52.01817548 0.2695547667
101.0385766 0.9692374278
130.0287402 1.778472921
148.0393049 10.56348712
149.0345538 0.3863568401
175.0502039 85.44231608

Name: +ve in-silico MS/MS by CFM-ID for SUXMGKFFQJTYEX-UHFFFAOYSA-N
ID: SUXMGKFFQJTYEX-UHFFFAOYSA-N
Comment: Energy2
Num peaks: 6
45.99235466 3.76910779
101.0385766 5.833796841
102.0338255 4.045579031
130.0287402 3.44700919
148.0393049 22.97182474
175.0502039 43.945876

Name: +ve in-silico MS/MS by CFM-ID for XQEZCVOBJUHHLW-UHFFFAOYSA-N
ID: XQEZCVOBJUHHLW-UHFFFAOYSA-N
Comment: Energy0
Num peaks: 6
101.0167956 7.118662045
129.0117102 9.903763474
147.0222749 5.133254193
157.0430103 1.892245754
158.0270259 4.790310623
175.053575 57.42160918

Name: +ve in-silico MS/MS by CFM-ID for XQEZCVOBJUHHLW-UHFFFAOYSA-N
ID: XQEZCVOBJUHHLW-UHFFFAOYSA-N
Comment: Energy1
Num peaks: 7
47.04914126 7.254499583
101.0167956 13.34197803
129.0117102 24.37664738
147.0222749 4.258955346
157.0430103 1.603949245
158.0270259 6.461008047
175.053575 23.71823479

Name: +ve in-silico MS/MS by CFM-ID for XQEZCVOBJUHHLW-UHFFFAOYSA-N
ID: XQEZCVOBJUHHLW-UHFFFAOYSA-N
Comment: Energy2
Num peaks: 31
25.00727645 1.496274901
27.02292652 1.42270235
29.03857658 1.915057515
40.01817548 2.55667209
41.00219107 1.901431076
42.03382555 0.967418284
43.02907452 1.889026786
44.97934745 2.502887275
45.04472458 2.734092217
46.99499752 2.733376971
47.04914126 0.9608715434
47.06037464 1.113976058
53.00219107 2.2299461
55.01784114 1.586656395
56.97934745 2.424815155
58.99499752 2.994179393
59.99024648 5.959862838
61.01064758 3.034885141
62.00589655 2.31687007
71.99024648 5.251192518
74.00589655 2.221675201
77.01679558 4.024887595
79.03244564 4.875648141
87.04405588 0.7863799973
89.01679558 3.576059605
91.03244564 1.485750299
101.0167956 8.930677702
105.0004768 1.171568228
111.9851611 0.9944523799
113.0167956 0.8974766636
129.0117102 2.552356822

Name: +ve in-silico MS/MS by CFM-ID for SVVSNFUAOGDDMG-UHFFFAOYSA-N
ID: SVVSNFUAOGDDMG-UHFFFAOYSA-N
Comment: Energy0
Num peaks: 6
58.02874017 10.09826832
79.05422664 1.49137725
99.01890376 8.197929959
114.0298028 6.24029414
135.0552893 1.650470026
192.076753 64.27792409

Name: +ve in-silico MS/MS by CFM-ID for SVVSNFUAOGDDMG-UHFFFAOYSA-N
ID: SVVSNFUAOGDDMG-UHFFFAOYSA-N
Comment: Energy1
Num peaks: 9
51.02292652 2.564576443
65.03857658 3.197107089
67.05422664 6.317769922
99.01890376 12.91252584
107.0603746 5.219106892
135.0552893 2.687316151
160.0505382 4.289008415
164.0818384 12.10064023
192.076753 32.43574348

Name: +ve in-silico MS/MS by CFM-ID for SVVSNFUAOGDDMG-UHFFFAOYSA-N
ID: SVVSNFUAOGDDMG-UHFFFAOYSA-N
Comment: Energy2
Num peaks: 15
28.01817548 8.290492577
30.03382555 4.249376043
40.01817548 6.915125575
41.00219107 3.398570856
42.03382555 5.713596814
44.0130901 3.687728844
53.99744004 2.506109054
56.0130901 8.249928127
58.02874017 17.62113656
63.02292652 2.329511874
65.03857658 3.027177949
71.02398914 3.123016927
79.05422664 2.999501668
99.01890376 6.769448806
107.0603746 2.210508208

Name: +ve in-silico MS/MS by CFM-ID for NMLCQSAJFUXACX-UHFFFAOYSA-N
ID: NMLCQSAJFUXACX-UHFFFAOYSA-N
Comment: Energy0
Num peaks: 6
167.0855268 1.025572155
170.0600403 0.1637475964
192.0807757 1.642292248
193.0647913 46.67431711
194.0600403 0.2265241273
210.0913404 49.7075476

Name: +ve in-silico MS/MS by CFM-ID for NMLCQSAJFUXACX-UHFFFAOYSA-N
ID: NMLCQSAJFUXACX-UHFFFAOYSA-N
Comment: Energy1
Num peaks: 6
167.0491413 0.9013770092
167.0855268 8.912827689
192.0807757 3.45865285
193.0647913 72.39410908
194.0600403 0.5010859045
210.0913404 11.41136727

Name: +ve in-silico MS/MS by CFM-ID for NMLCQSAJFUXACX-UHFFFAOYSA-N
ID: NMLCQSAJFUXACX-UHFFFAOYSA-N
Comment: Energy2
Num peaks: 7
49.00727645 4.340735914
151.0542266 7.507237356
165.0334912 5.819222319
167.0491413 10.95592098
167.0855268 4.037960491
192.0807757 6.488823486
193.0647913 41.14392367

Name: +ve in-silico MS/MS by CFM-ID for VWHVCSVMEUSORI-UHFFFAOYSA-N
ID: VWHVCSVMEUSORI-UHFFFAOYSA-N
Comment: Energy0
Num peaks: 6
178.0651257 0.3006580776
180.0807757 0.5878598529
182.0600403 0.187252656
182.0964258 1.32891162
194.0600403 0.3138164083
210.0913404 95.51944771

Name: +ve in-silico MS/MS by CFM-ID for VWHVCSVMEUSORI-UHFFFAOYSA-N
ID: VWHVCSVMEUSORI-UHFFFAOYSA-N
Comment: Energy1
Num peaks: 6
154.0651257 1.140614214
166.0651257 3.136832498
168.0807757 2.93319193
180.0807757 3.255662755
182.0964258 4.253628837
210.0913404 76.1488065

Name: +ve in-silico MS/MS by CFM-ID for VWHVCSVMEUSORI-UHFFFAOYSA-N
ID: VWHVCSVMEUSORI-UHFFFAOYSA-N
Comment: Energy2
Num peaks: 19
49.00727645 2.819834203
51.02292652 3.2736626
63.02292652 6.088470545
65.03857658 3.662686464
140.0494756 6.55381712
142.0651257 3.111262769
152.0494756 2.746691408
154.0651257 6.117066245
156.0807757 2.754784868
166.0651257 8.781917501
168.0807757 2.254544998
178.0651257 5.633071316
180.0443902 1.953426839
180.0807757 6.594677821
182.0600403 2.875324876
182.0964258 7.757586914
184.0756904 2.719645077
194.0600403 2.009680663
210.0913404 3.888061587

Name: +ve in-silico MS/MS by CFM-ID for MXSPZRHLPAESEZ-UHFFFAOYSA-N
ID: MXSPZRHLPAESEZ-UHFFFAOYSA-N
Comment: Energy0
Num peaks: 6
166.0651257 0.3057040209
168.0807757 0.2894558008
180.0807757 0.5733233271
182.0964258 1.283339198
194.0600403 0.7184773546
210.0913404 94.94628639

Name: +ve in-silico MS/MS by CFM-ID for MXSPZRHLPAESEZ-UHFFFAOYSA-N
ID: MXSPZRHLPAESEZ-UHFFFAOYSA-N
Comment: Energy1
Num peaks: 6
142.0651257 2.32123503
166.0651257 5.705466888
168.0807757 5.402426593
180.0807757 2.748185017
182.0964258 3.527728943
210.0913404 67.23280935

Name: +ve in-silico MS/MS by CFM-ID for MXSPZRHLPAESEZ-UHFFFAOYSA-N
ID: MXSPZRHLPAESEZ-UHFFFAOYSA-N
Comment: Energy2
Num peaks: 16
39.02292652 5.272534425
49.00727645 3.499659206
51.02292652 3.328852036
63.02292652 2.570819582
140.0494756 16.74668916
142.0651257 5.121632471
156.0807757 2.619824982
164.0494756 8.436798421
166.0651257 10.87441082
168.0807757 4.043294862
180.0807757 3.708521398
182.0600403 2.352837224
182.0964258 5.041859713
184.0756904 2.682628547
194.0600403 2.679341155
210.0913404 3.246196011

Name: +ve in-silico MS/MS by CFM-ID for YKTZAKWGLWLAGK-UHFFFAOYSA-N
ID: YKTZAKWGLWLAGK-UHFFFAOYSA-N
Comment: Energy0
Num peaks: 12
44.04947561 2.153805816
58.02874017 3.988766083
76.02154661 7.385532083
78.03719668 2.163618468
87.05528926 2.274288111
101.0709393 5.905339154
104.0164612 1.978734368
118.0321113 2.319085686
133.0430103 13.17693453
135.0586604 18.12182204
161.0379249 6.309087498
192.0801241 15.14265202

Name: +ve in-silico MS/MS by CFM-ID for YKTZAKWGLWLAGK-UHFFFAOYSA-N
ID: YKTZAKWGLWLAGK-UHFFFAOYSA-N
Comment: Energy1
Num peaks: 18
32.04947561 4.168938965
42.03382555 2.78069255
44.04947561 8.879043944
46.06512568 2.687405258
58.02874017 10.72141726
70.02874017 1.324537809
75.05528926 2.926956414
76.02154661 5.806638854
87.05528926 1.717202974
101.0709393 6.084305815
103.0865894 1.415233205
104.0164612 3.30890891
106.0321113 2.036602315
118.0321113 5.52704905
133.0430103 2.456857642
135.0586604 11.64978354
161.0379249 4.8237409
192.0801241 2.886896008

Name: +ve in-silico MS/MS by CFM-ID for YKTZAKWGLWLAGK-UHFFFAOYSA-N
ID: YKTZAKWGLWLAGK-UHFFFAOYSA-N
Comment: Energy2
Num peaks: 14
42.03382555 9.870394247
44.04947561 25.08085183
46.06512568 3.429825551
58.02874017 8.525444061
58.99499752 1.271225533
61.01064758 2.72407105
63.02629764 1.425892246
74.00589655 2.683945586
75.05528926 2.211200622
76.02154661 14.36088622
78.03719668 2.445376383
92.01646123 2.210553414
104.0164612 1.777114792
118.0321113 2.840647136

Name: +ve in-silico MS/MS by CFM-ID for WWNMTKNCFACRKM-UHFFFAOYSA-N
ID: WWNMTKNCFACRKM-UHFFFAOYSA-N
Comment: Energy0
Num peaks: 6
63.02292652 2.436255419
80.04947561 25.86536193
91.05736792 3.14650669
143.0886681 3.092421907
153.073018 4.832262822
170.0995671 49.10897124

Name: +ve in-silico MS/MS by CFM-ID for WWNMTKNCFACRKM-UHFFFAOYSA-N
ID: WWNMTKNCFACRKM-UHFFFAOYSA-N
Comment: Energy1
Num peaks: 6
26.00252542 1.345758852
49.00727645 1.661739449
51.02292652 2.73513475
53.03857658 6.639072534
63.02292652 27.74852509
80.04947561 52.12158804

Name: +ve in-silico MS/MS by CFM-ID for WWNMTKNCFACRKM-UHFFFAOYSA-N
ID: WWNMTKNCFACRKM-UHFFFAOYSA-N
Comment: Energy2
Num peaks: 11
26.00252542 7.238962555
39.02292652 7.408350587
40.01817548 6.898494016
41.03857658 6.713331458
50.00252542 3.170302549
52.01817548 3.673260807
53.03857658 6.854349688
63.02292652 16.06402472
64.01817548 5.782180064
73.04680324 2.880819605
80.04947561 13.9283024

Name: +ve in-silico MS/MS by CFM-ID for DEDIVRYSGQHFIA-UHFFFAOYSA-N
ID: DEDIVRYSGQHFIA-UHFFFAOYSA-N
Comment: Energy0
Num peaks: 6
77.01342445 1.090082361
121.0396392 1.626238944
145.0396392 1.441889259
148.0393049 1.807639805
157.0396392 1.980268406
175.0502039 85.01503664

Name: +ve in-silico MS/MS by CFM-ID for DEDIVRYSGQHFIA-UHFFFAOYSA-N
ID: DEDIVRYSGQHFIA-UHFFFAOYSA-N
Comment: Energy1
Num peaks: 7
92.0130901 1.30109202
106.0287402 1.838516693
145.0396392 5.09451739
147.0552893 3.634965591
148.0393049 8.573737628
157.0396392 3.121844348
175.0502039 56.88198027

Name: +ve in-silico MS/MS by CFM-ID for DEDIVRYSGQHFIA-UHFFFAOYSA-N
ID: DEDIVRYSGQHFIA-UHFFFAOYSA-N
Comment: Energy2
Num peaks: 27
25.00727645 1.37015517
26.00252542 1.284269184
40.01817548 2.958352714
50.00252542 14.8062523
52.01817548 1.545621495
65.99744004 1.852519521
74.00252542 1.453771248
76.01817548 2.78279578
77.01342445 14.87659289
78.03382555 1.369309599
79.02907452 3.370563886
80.0130901 1.734698364
81.04472458 1.236800228
91.02907452 1.123560919
92.0130901 2.902532497
94.02874017 1.361556672
105.0083391 4.546516991
106.0287402 1.601358645
107.0239891 1.41245908
115.0290745 3.061868571
117.0083391 1.685397148
121.0396392 1.628859537
129.0083391 2.226314374
131.0239891 3.29392225
145.0396392 1.492993882
147.0552893 1.398387602
157.0396392 1.686965202

Name: +ve in-silico MS/MS by CFM-ID for GSCZNYAHWDLULJ-UHFFFAOYSA-N
ID: GSCZNYAHWDLULJ-UHFFFAOYSA-N
Comment: Energy0
Num peaks: 6
146.0600403 0.1231407679
179.0855268 1.202003316
182.0600403 0.1351413779
184.0756904 0.2181420233
194.0600403 0.1905745103
210.0913404 97.73504446

Name: +ve in-silico MS/MS by CFM-ID for GSCZNYAHWDLULJ-UHFFFAOYSA-N
ID: GSCZNYAHWDLULJ-UHFFFAOYSA-N
Comment: Energy1
Num peaks: 6
91.05422664 0.7946952853
179.0855268 5.206790837
182.0600403 2.522691422
184.0756904 3.171353049
194.0600403 0.9258856626
210.0913404 84.50716466

Name: +ve in-silico MS/MS by CFM-ID for GSCZNYAHWDLULJ-UHFFFAOYSA-N
ID: GSCZNYAHWDLULJ-UHFFFAOYSA-N
Comment: Energy2
Num peaks: 15
51.02292652 3.089048654
53.03857658 3.457036677
63.02292652 3.875838657
91.05422664 3.886174918
101.0385766 5.955465674
115.0542266 3.672468957
151.0542266 4.67857153
153.0698767 2.990075413
156.0443902 2.552059269
163.0542266 5.230860181
179.0855268 16.646386
182.0600403 4.338140413
184.0756904 6.10656859
194.0600403 3.310806559
210.0913404 11.18073607

Name: +ve in-silico MS/MS by CFM-ID for CCFSUVJCUMZGNO-UHFFFAOYSA-N
ID: CCFSUVJCUMZGNO-UHFFFAOYSA-N
Comment: Energy0
Num peaks: 6
180.0807757 0.2668898281
181.0647913 0.4070410044
182.0964258 0.44616744
183.0804414 0.8554870697
194.0600403 0.5141871477
210.0913404 95.46879787

Name: +ve in-silico MS/MS by CFM-ID for CCFSUVJCUMZGNO-UHFFFAOYSA-N
ID: CCFSUVJCUMZGNO-UHFFFAOYSA-N
Comment: Energy1
Num peaks: 6
168.0807757 6.280916535
182.0964258 3.00126115
183.0804414 2.63609675
184.0756904 2.282214871
194.0600403 2.462447836
210.0913404 69.27015242

Name: +ve in-silico MS/MS by CFM-ID for CCFSUVJCUMZGNO-UHFFFAOYSA-N
ID: CCFSUVJCUMZGNO-UHFFFAOYSA-N
Comment: Energy2
Num peaks: 23
49.00727645 2.305200456
105.0334912 2.976340405
127.0542266 1.640169534
141.0698767 1.581586737
151.0542266 1.726416306
152.0494756 1.528048108
153.0698767 11.76393946
154.0651257 2.711674363
155.0491413 3.266125054
155.0855268 1.769510762
157.0647913 1.768673209
165.0698767 3.933005773
166.0651257 5.962971278
167.0491413 3.632067556
168.0807757 3.198187056
178.0651257 3.129775722
180.0807757 3.000456969
181.0647913 4.32177033
182.0600403 1.493036276
182.0964258 3.925598401
183.0804414 7.053759123
194.0600403 6.645393493
210.0913404 1.920794315

Name: +ve in-silico MS/MS by CFM-ID for QIVBJMNUDCAJED-UHFFFAOYSA-N
ID: QIVBJMNUDCAJED-UHFFFAOYSA-N
Comment: Energy0
Num peaks: 6
133.0647913 1.073411661
138.0713539 1.598287277
139.0553695 0.9110811092
150.0913404 2.142469033
153.0710196 38.46655502
170.0975687 46.28219308

Name: +ve in-silico MS/MS by CFM-ID for QIVBJMNUDCAJED-UHFFFAOYSA-N
ID: QIVBJMNUDCAJED-UHFFFAOYSA-N
Comment: Energy1
Num peaks: 7
44.04947561 1.624837863
125.0397195 3.404335677
127.0553695 1.635559891
133.0647913 2.901019851
139.0553695 3.273676913
153.0710196 46.58715869
170.0975687 21.5661314

Name: +ve in-silico MS/MS by CFM-ID for QIVBJMNUDCAJED-UHFFFAOYSA-N
ID: QIVBJMNUDCAJED-UHFFFAOYSA-N
Comment: Energy2
Num peaks: 31
39.02292652 1.643814867
40.01817548 1.204742966
44.04947561 1.547168415
49.00727645 5.334233341
51.02292652 5.867130719
53.03857658 2.163525153
63.02292652 1.287515318
65.03857658 3.165004725
68.04947561 1.243790737
75.02292652 1.945527274
77.03857658 2.229627656
79.05422664 3.637923716
80.04947561 1.479245476
81.0135047 1.203805226
81.06987671 1.335902123
92.04947561 1.260875845
97.04480483 2.190975413
107.0491413 1.491311665
109.0448048 2.161016467
118.0651257 1.259376383
120.0807757 1.26137028
121.0448048 6.519121063
123.0604549 3.775520473
125.0397195 3.876229767
125.076105 1.783991469
127.0553695 1.179066407
133.0647913 3.290553137
137.0397195 3.027023134
138.0713539 1.497017217
153.0710196 3.70877368
154.0662685 1.350427368

Name: +ve in-silico MS/MS by CFM-ID for DBOLXXRVIFGDTI-UHFFFAOYSA-N
ID: DBOLXXRVIFGDTI-UHFFFAOYSA-N
Comment: Energy0
Num peaks: 6
91.05422664 5.002407198
92.04947561 4.903791749
141.0698767 0.6096966571
143.0855268 1.190352557
153.0698767 2.146786716
170.0964258 82.700358

Name: +ve in-silico MS/MS by CFM-ID for DBOLXXRVIFGDTI-UHFFFAOYSA-N
ID: DBOLXXRVIFGDTI-UHFFFAOYSA-N
Comment: Energy1
Num peaks: 6
91.05422664 19.19059073
92.04947561 18.28362718
141.0698767 2.287244707
143.0855268 2.233305716
153.0698767 4.201756777
170.0964258 40.50724242

Name: +ve in-silico MS/MS by CFM-ID for DBOLXXRVIFGDTI-UHFFFAOYSA-N
ID: DBOLXXRVIFGDTI-UHFFFAOYSA-N
Comment: Energy2
Num peaks: 15
39.02292652 2.738014038
49.00727645 6.940437429
51.02292652 5.195912559
63.02292652 2.128698925
65.03857658 8.398787723
75.02292652 7.843305058
91.05422664 19.63078169
92.04947561 16.40774454
102.0338255 1.465451773
115.0542266 2.413699178
116.0494756 1.280547131
143.0855268 1.227557361
153.0698767 1.399488897
154.0651257 1.607649444
170.0964258 1.81643846

Name: +ve in-silico MS/MS by CFM-ID for VVSXLQGOMPVZPR-UHFFFAOYSA-N
ID: VVSXLQGOMPVZPR-UHFFFAOYSA-N
Comment: Energy0
Num peaks: 6
96.05562361 3.706293397
124.0505382 11.10760639
142.0611029 5.976510693
152.0818384 2.109758068
153.0658539 4.110441434
170.092403 65.89696205

Name: +ve in-silico MS/MS by CFM-ID for VVSXLQGOMPVZPR-UHFFFAOYSA-N
ID: VVSXLQGOMPVZPR-UHFFFAOYSA-N
Comment: Energy1
Num peaks: 9
47.04914126 6.639264508
57.04472458 3.539907065
59.06037464 5.098716803
69.04472458 1.588828134
96.05562361 4.78397118
124.0505382 25.94816859
142.0611029 4.692418469
153.0658539 5.955920573
170.092403 22.45001969

Name: +ve in-silico MS/MS by CFM-ID for VVSXLQGOMPVZPR-UHFFFAOYSA-N
ID: VVSXLQGOMPVZPR-UHFFFAOYSA-N
Comment: Energy2
Num peaks: 6
26.00252542 3.513319522
28.01817548 6.860891888
43.02907452 11.22852849
45.04472458 49.80366368
47.06037464 10.4114018
57.04472458 1.847484925

Name: +ve in-silico MS/MS by CFM-ID for JXNAIOCJWBJGFQ-UHFFFAOYSA-N
ID: JXNAIOCJWBJGFQ-UHFFFAOYSA-N
Comment: Energy0
Num peaks: 6
92.04947561 1.159594606
127.0542266 0.6589816234
129.0698767 0.827872321
143.0855268 1.056938205
153.0698767 2.249892891
170.0964258 89.85476643

Name: +ve in-silico MS/MS by CFM-ID for JXNAIOCJWBJGFQ-UHFFFAOYSA-N
ID: JXNAIOCJWBJGFQ-UHFFFAOYSA-N
Comment: Energy1
Num peaks: 6
92.04947561 3.666114899
127.0542266 3.68958242
143.0855268 4.181511266
144.0807757 2.798973617
153.0698767 5.43669385
170.0964258 61.15119134

Name: +ve in-silico MS/MS by CFM-ID for JXNAIOCJWBJGFQ-UHFFFAOYSA-N
ID: JXNAIOCJWBJGFQ-UHFFFAOYSA-N
Comment: Energy2
Num peaks: 22
39.02292652 3.861491651
49.00727645 10.22958655
51.02292652 4.296185663
63.02292652 3.007773014
65.03857658 2.487940485
91.05422664 2.656809313
92.04947561 5.02639993
101.0385766 7.816080989
103.0542266 4.808916347
104.0494756 2.650343535
115.0542266 2.080221615
127.0542266 5.202990472
128.0494756 1.822539331
129.0698767 3.463242914
139.0542266 2.431018743
140.0494756 2.007333272
141.0698767 2.364440819
142.0651257 3.276950947
143.0855268 2.577118975
144.0807757 2.199949126
154.0651257 2.90365515
170.0964258 3.473314401

Name: +ve in-silico MS/MS by CFM-ID for JUHQQBWZIAUSDN-UHFFFAOYSA-N
ID: JUHQQBWZIAUSDN-UHFFFAOYSA-N
Comment: Energy0
Num peaks: 6
93.06987671 0.8069955851
127.0309044 3.527184283
129.0465544 51.74639947
131.0622045 6.039246478
157.041469 8.13192773
175.0520337 25.34933722

Name: +ve in-silico MS/MS by CFM-ID for JUHQQBWZIAUSDN-UHFFFAOYSA-N
ID: JUHQQBWZIAUSDN-UHFFFAOYSA-N
Comment: Energy1
Num peaks: 6
81.06987671 1.624779875
127.0309044 3.085972595
129.0465544 26.5556015
131.0622045 4.106440015
157.041469 19.0062569
175.0520337 37.24684851

Name: +ve in-silico MS/MS by CFM-ID for JUHQQBWZIAUSDN-UHFFFAOYSA-N
ID: JUHQQBWZIAUSDN-UHFFFAOYSA-N
Comment: Energy2
Num peaks: 10
67.05422664 5.538133666
69.06987671 5.429584553
91.05422664 2.846038107
93.06987671 14.49255624
95.08552677 4.15398438
101.0152543 6.0575843
113.0152543 13.59016659
115.0309044 3.931278571
127.0309044 4.05515903
129.0465544 20.27153226

Name: +ve in-silico MS/MS by CFM-ID for FRBHCWIPAUJHEP-UHFFFAOYSA-N
ID: FRBHCWIPAUJHEP-UHFFFAOYSA-N
Comment: Energy0
Num peaks: 6
46.06512568 1.868899364
72.04439023 12.93254072
163.0865894 8.551727944
165.0294684 2.753284354
192.076753 1.874243702
210.0873177 68.20751648

Name: +ve in-silico MS/MS by CFM-ID for FRBHCWIPAUJHEP-UHFFFAOYSA-N
ID: FRBHCWIPAUJHEP-UHFFFAOYSA-N
Comment: Energy1
Num peaks: 6
46.06512568 10.08015048
72.04439023 23.38863389
163.0865894 18.25452966
165.0294684 14.67089284
192.076753 9.030016143
210.0873177 7.698045481

Name: +ve in-silico MS/MS by CFM-ID for FRBHCWIPAUJHEP-UHFFFAOYSA-N
ID: FRBHCWIPAUJHEP-UHFFFAOYSA-N
Comment: Energy2
Num peaks: 12
15.02292652 5.455093658
29.00219107 2.59893403
44.04947561 4.747034887
46.06512568 2.36094581
51.02292652 3.115890049
56.0130901 3.900218091
72.04439023 41.54354963
94.02874017 2.256734143
121.0396392 5.533027558
139.0502039 2.743424561
163.0865894 3.263896102
165.0294684 3.512884824

Name: +ve in-silico MS/MS by CFM-ID for HIANUIPKYSYZAG-UHFFFAOYSA-N
ID: HIANUIPKYSYZAG-UHFFFAOYSA-N
Comment: Energy0
Num peaks: 6
33.04472458 2.664866822
73.0396392 3.1877642
120.0443902 3.777731239
160.0393049 12.90600424
174.0661883 1.835506115
192.076753 64.28253408

Name: +ve in-silico MS/MS by CFM-ID for HIANUIPKYSYZAG-UHFFFAOYSA-N
ID: HIANUIPKYSYZAG-UHFFFAOYSA-N
Comment: Energy1
Num peaks: 15
33.04472458 2.995332665
49.00727645 1.416158082
51.02292652 2.280347372
55.02907452 1.573713745
73.0396392 12.76124784
120.0443902 3.582538143
133.0284058 1.829994993
142.0287402 3.430633613
144.0443902 1.484794336
160.0393049 23.45632211
162.0549549 3.954282447
164.070605 1.776832375
165.0658539 2.59313295
174.0661883 3.288185438
192.076753 14.91279254

Name: +ve in-silico MS/MS by CFM-ID for HIANUIPKYSYZAG-UHFFFAOYSA-N
ID: HIANUIPKYSYZAG-UHFFFAOYSA-N
Comment: Energy2
Num peaks: 28
15.02292652 2.102903752
31.02907452 0.8905412907
33.04472458 2.029275689
39.02292652 2.053518874
41.00219107 0.9990576045
43.01784114 2.271370953
49.00727645 3.627845251
50.00252542 1.841612811
51.02292652 3.956063106
52.01817548 1.380112333
53.03857658 2.123258999
55.02907452 5.300271452
59.02398914 1.342564912
63.02292652 1.057827562
64.01817548 0.9512654977
73.0396392 6.473128292
74.00252542 3.29171041
76.01817548 3.889677309
78.03382555 3.346793903
88.01817548 3.501401375
90.03382555 1.862019562
92.04947561 6.654648523
104.0130901 1.278394681
104.0494756 5.533617356
106.0651257 1.308573038
108.0807757 1.226432721
120.0443902 8.327397154
132.0443902 2.182882687

Name: +ve in-silico MS/MS by CFM-ID for RZWRYPGAUIOOMK-UHFFFAOYSA-N
ID: RZWRYPGAUIOOMK-UHFFFAOYSA-N
Comment: Energy0
Num peaks: 6
29.99744004 0.1159603808
121.0396392 0.3573715419
146.0236548 0.169221977
148.0393049 0.884378069
149.0345538 0.1074177835
175.0502039 97.85205858

Name: +ve in-silico MS/MS by CFM-ID for RZWRYPGAUIOOMK-UHFFFAOYSA-N
ID: RZWRYPGAUIOOMK-UHFFFAOYSA-N
Comment: Energy1
Num peaks: 6
120.0443902 1.219099594
132.0443902 2.005370791
145.0396392 1.755818268
147.0552893 1.751664995
148.0393049 1.380848644
175.0502039 85.62878231

Name: +ve in-silico MS/MS by CFM-ID for RZWRYPGAUIOOMK-UHFFFAOYSA-N
ID: RZWRYPGAUIOOMK-UHFFFAOYSA-N
Comment: Energy2
Num peaks: 22
50.00252542 1.932320958
52.01817548 3.589651244
54.03382555 1.425700415
77.99744004 1.490477974
80.0130901 1.889975804
94.02874017 9.58856433
102.0338255 1.365954331
106.0287402 4.737277226
118.0287402 3.804555602
120.0443902 3.430470264
121.0396392 9.626563352
122.0236548 1.480224976
129.0447246 3.677637488
130.0287402 4.214483077
133.0396392 3.584966597
145.0396392 2.769515065
146.0236548 2.327662002
147.0552893 2.7465989
148.0393049 4.482471846
149.0345538 1.419889976
159.0189038 2.66184695
175.0502039 7.995329611

Name: +ve in-silico MS/MS by CFM-ID for VLZQTLUSPQUQLC-UHFFFAOYSA-N
ID: VLZQTLUSPQUQLC-UHFFFAOYSA-N
Comment: Energy0
Num peaks: 6
91.05422664 10.46685607
104.0494756 0.6665298293
157.0647913 0.5601427103
183.0804414 0.8823781309
194.0600403 0.5138557624
210.0913404 82.83184119

Name: +ve in-silico MS/MS by CFM-ID for VLZQTLUSPQUQLC-UHFFFAOYSA-N
ID: VLZQTLUSPQUQLC-UHFFFAOYSA-N
Comment: Energy1
Num peaks: 6
76.01817548 1.82663149
91.05422664 33.7711994
182.0600403 1.769820121
183.0804414 5.416931732
194.0600403 1.606252098
210.0913404 42.08771876

Name: +ve in-silico MS/MS by CFM-ID for VLZQTLUSPQUQLC-UHFFFAOYSA-N
ID: VLZQTLUSPQUQLC-UHFFFAOYSA-N
Comment: Energy2
Num peaks: 8
49.00727645 3.923523215
51.02292652 6.612294579
63.02292652 6.743116094
65.03857658 7.535715035
75.02292652 5.424009212
79.05422664 2.962971246
91.05422664 44.85396381
104.0494756 2.396104188

Name: +ve in-silico MS/MS by CFM-ID for NZNPMUUOXMZCBF-UHFFFAOYSA-N
ID: NZNPMUUOXMZCBF-UHFFFAOYSA-N
Comment: Energy0
Num peaks: 6
120.0556236 1.212590551
132.0556236 1.321937801
146.0712737 4.307325199
156.0556236 9.181294027
174.0661883 55.7925299
192.076753 23.44467677

Name: +ve in-silico MS/MS by CFM-ID for NZNPMUUOXMZCBF-UHFFFAOYSA-N
ID: NZNPMUUOXMZCBF-UHFFFAOYSA-N
Comment: Energy1
Num peaks: 7
55.01784114 13.72686734
73.02840582 14.97487569
120.0556236 7.806322365
146.0712737 12.06270416
156.0556236 4.922234925
174.0661883 17.82062199
192.076753 8.76888361

Name: +ve in-silico MS/MS by CFM-ID for NZNPMUUOXMZCBF-UHFFFAOYSA-N
ID: NZNPMUUOXMZCBF-UHFFFAOYSA-N
Comment: Energy2
Num peaks: 24
27.02292652 5.737680735
29.03857658 1.724535925
42.03382555 4.037858166
51.02292652 1.110524828
55.01784114 1.863221908
59.01275576 2.062459586
65.03857658 2.995501351
70.02874017 2.846495491
71.01275576 1.213281564
73.02840582 2.777509275
79.05422664 5.591453011
81.06987671 7.473989661
104.0494756 2.354025298
105.0447246 1.686616815
116.0494756 2.206200932
118.0651257 3.461964594
120.0556236 6.734380392
132.0556236 7.461027142
144.0443902 1.111221638
144.0556236 2.180514301
146.0600403 2.328189878
146.0712737 6.663136107
156.0556236 2.480320568
174.0661883 2.825890645

Name: +ve in-silico MS/MS by CFM-ID for IXMCMEFVANSSIZ-UHFFFAOYSA-N
ID: IXMCMEFVANSSIZ-UHFFFAOYSA-N
Comment: Energy0
Num peaks: 6
15.02292652 2.125126688
43.01784114 1.14819499
128.0818384 15.15990572
152.0818384 1.578986224
154.0611029 0.5858506398
170.092403 78.51569566

Name: +ve in-silico MS/MS by CFM-ID for IXMCMEFVANSSIZ-UHFFFAOYSA-N
ID: IXMCMEFVANSSIZ-UHFFFAOYSA-N
Comment: Energy1
Num peaks: 6
43.01784114 2.080873916
110.0712737 1.155600008
126.0661883 0.3700600358
128.0818384 89.63422593
152.0818384 0.6666929609
170.092403 4.975175467

Name: +ve in-silico MS/MS by CFM-ID for IXMCMEFVANSSIZ-UHFFFAOYSA-N
ID: IXMCMEFVANSSIZ-UHFFFAOYSA-N
Comment: Energy2
Num peaks: 7
15.02292652 11.23811178
25.00727645 5.038097041
43.01784114 12.9865472
110.0712737 11.55277182
128.0818384 25.12206664
152.0818384 10.5341968
154.0611029 4.558471937

Name: +ve in-silico MS/MS by CFM-ID for DQBNBIIKBRHTSA-UHFFFAOYSA-N
ID: DQBNBIIKBRHTSA-UHFFFAOYSA-N
Comment: Energy0
Num peaks: 6
122.0712737 0.6921097491
163.0477593 1.484957216
165.0634093 0.4899106512
172.0680801 3.624283043
175.0477593 3.349441627
192.0743084 88.14650698

Name: +ve in-silico MS/MS by CFM-ID for DQBNBIIKBRHTSA-UHFFFAOYSA-N
ID: DQBNBIIKBRHTSA-UHFFFAOYSA-N
Comment: Energy1
Num peaks: 9
44.04947561 6.473947162
81.04472458 6.061807956
93.04472458 2.34216101
95.06037464 5.134571923
122.0712737 2.919224112
163.0477593 3.457453558
165.0634093 4.07468985
172.0680801 2.776260236
192.0743084 46.87331861

Name: +ve in-silico MS/MS by CFM-ID for DQBNBIIKBRHTSA-UHFFFAOYSA-N
ID: DQBNBIIKBRHTSA-UHFFFAOYSA-N
Comment: Energy2
Num peaks: 23
39.02292652 1.870917409
52.01817548 4.611070146
54.03382555 4.997621774
66.03382555 8.392327268
68.04947561 2.051090351
68.99466108 2.20176633
78.03382555 1.919667515
79.02907452 3.74604076
80.04947561 1.865380337
81.04472458 6.077550539
83.01031114 2.690336619
93.04472458 1.786501099
95.06037464 4.785562002
122.0712737 2.090427367
145.0571811 1.917716459
148.0368602 7.144043903
155.041531 4.528239491
163.0477593 1.632144118
165.0634093 1.747078827
172.0680801 4.862704347
175.0477593 6.543743165
176.0430082 1.767594987
192.0743084 2.07563515

Name: +ve in-silico MS/MS by CFM-ID for BTIJJZBDTRBBBF-UHFFFAOYSA-N
ID: BTIJJZBDTRBBBF-UHFFFAOYSA-N
Comment: Energy0
Num peaks: 6
15.02292652 1.691613919
43.01784114 3.975829075
133.0396392 7.339700127
150.0661883 21.55657473
174.0661883 1.699087392
192.076753 56.97640418

Name: +ve in-silico MS/MS by CFM-ID for BTIJJZBDTRBBBF-UHFFFAOYSA-N
ID: BTIJJZBDTRBBBF-UHFFFAOYSA-N
Comment: Energy1
Num peaks: 6
43.01784114 4.126205819
133.0396392 21.3418149
149.0709393 5.284270713
150.0661883 26.17198724
164.0818384 3.482525035
192.076753 20.7586463

Name: +ve in-silico MS/MS by CFM-ID for BTIJJZBDTRBBBF-UHFFFAOYSA-N
ID: BTIJJZBDTRBBBF-UHFFFAOYSA-N
Comment: Energy2
Num peaks: 16
15.02292652 2.848382741
25.00727645 3.109242428
41.00219107 3.182193142
43.01784114 8.611709778
49.00727645 3.597606575
51.02292652 6.870108199
106.0287402 1.423940669
107.0603746 1.413726153
119.0239891 2.123414973
121.0396392 1.713850604
122.0712737 1.405211077
123.0552893 2.039043446
133.0396392 38.03047992
147.0552893 1.88053318
150.0661883 1.413986532
175.0502039 1.673213864

Name: +ve in-silico MS/MS by CFM-ID for YLUZKERNKYNCLG-UHFFFAOYSA-N
ID: YLUZKERNKYNCLG-UHFFFAOYSA-N
Comment: Energy0
Num peaks: 6
92.04947561 1.824556332
127.0542266 1.187418901
129.0698767 1.318774485
143.0855268 1.262860787
153.0698767 2.204320751
170.0964258 85.98963909

Name: +ve in-silico MS/MS by CFM-ID for YLUZKERNKYNCLG-UHFFFAOYSA-N
ID: YLUZKERNKYNCLG-UHFFFAOYSA-N
Comment: Energy1
Num peaks: 8
92.04947561 5.177658115
127.0542266 3.678928661
139.0542266 2.970940127
141.0698767 3.245492195
143.0855268 3.160888517
144.0807757 3.065307838
153.0698767 5.589836805
170.0964258 54.96108881

Name: +ve in-silico MS/MS by CFM-ID for YLUZKERNKYNCLG-UHFFFAOYSA-N
ID: YLUZKERNKYNCLG-UHFFFAOYSA-N
Comment: Energy2
Num peaks: 25
39.02292652 2.490990082
49.00727645 7.779265001
51.02292652 5.254139458
63.02292652 2.895686391
65.03857658 1.903607283
73.00727645 1.463884398
75.02292652 2.589887588
91.05422664 1.93316327
92.04947561 2.36969737
99.02292652 1.592172463
101.0385766 7.269685933
103.0542266 2.205880079
104.0494756 1.853838968
115.0542266 5.933289222
117.0698767 2.018133273
125.0385766 3.435140162
127.0542266 9.935995225
129.0698767 5.2294541
141.0698767 2.36705605
142.0651257 1.640207174
143.0855268 1.89125635
144.0807757 1.96177432
153.0698767 1.468016555
154.0651257 1.536489677
170.0964258 1.813653024

Name: +ve in-silico MS/MS by CFM-ID for RZUHSRAKAFYVFA-UHFFFAOYSA-N
ID: RZUHSRAKAFYVFA-UHFFFAOYSA-N
Comment: Energy0
Num peaks: 6
92.04947561 3.339008817
141.0698767 0.6596164257
143.0855268 2.564127885
144.0807757 0.3394875917
154.0651257 0.9205163254
170.0964258 89.4733983

Name: +ve in-silico MS/MS by CFM-ID for RZUHSRAKAFYVFA-UHFFFAOYSA-N
ID: RZUHSRAKAFYVFA-UHFFFAOYSA-N
Comment: Energy1
Num peaks: 6
92.04947561 8.209563084
139.0542266 2.979145981
141.0698767 3.310633558
143.0855268 6.215487945
154.0651257 9.239321298
170.0964258 55.17405677

Name: +ve in-silico MS/MS by CFM-ID for RZUHSRAKAFYVFA-UHFFFAOYSA-N
ID: RZUHSRAKAFYVFA-UHFFFAOYSA-N
Comment: Energy2
Num peaks: 20
39.02292652 2.830506086
49.00727645 8.140050441
51.02292652 4.056080988
63.02292652 4.599733222
65.03857658 7.586400343
76.01817548 1.900786622
92.04947561 9.349050708
101.0385766 2.95984128
103.0542266 2.071062333
104.0494756 2.413732622
115.0542266 4.434052987
116.0494756 1.802045967
117.0698767 2.074390942
127.0542266 2.759722219
141.0698767 3.614541508
142.0651257 2.298825935
143.0855268 8.11941165
144.0807757 2.431424798
154.0651257 3.963203664
170.0964258 3.871668786

Name: +ve in-silico MS/MS by CFM-ID for MRAIVJPPOXSJNG-UHFFFAOYSA-N
ID: MRAIVJPPOXSJNG-UHFFFAOYSA-N
Comment: Energy0
Num peaks: 6
91.05422664 3.379286371
141.0698767 0.6451643176
143.0855268 1.272425632
144.0807757 0.5674660604
153.0698767 2.291342149
170.0964258 88.72315087

Name: +ve in-silico MS/MS by CFM-ID for MRAIVJPPOXSJNG-UHFFFAOYSA-N
ID: MRAIVJPPOXSJNG-UHFFFAOYSA-N
Comment: Energy1
Num peaks: 6
91.05422664 9.54924514
141.0698767 3.413864769
143.0855268 3.284954263
144.0807757 3.234813443
153.0698767 6.245971913
170.0964258 60.92583369

Name: +ve in-silico MS/MS by CFM-ID for MRAIVJPPOXSJNG-UHFFFAOYSA-N
ID: MRAIVJPPOXSJNG-UHFFFAOYSA-N
Comment: Energy2
Num peaks: 19
39.02292652 2.116389071
49.00727645 8.387606652
51.02292652 5.82534128
63.02292652 2.39135203
65.03857658 3.104104744
75.02292652 3.486834359
77.03857658 1.926862874
91.05422664 14.40936798
102.0338255 3.518227899
115.0542266 3.967364594
117.0698767 2.167547608
127.0542266 4.007694272
140.0494756 4.235866292
141.0698767 3.197908784
142.0651257 2.575207031
143.0855268 3.8465898
144.0807757 2.650883363
153.0698767 4.27783462
170.0964258 5.111431089

Name: +ve in-silico MS/MS by CFM-ID for VPFKZMSXKPTQJG-UHFFFAOYSA-N
ID: VPFKZMSXKPTQJG-UHFFFAOYSA-N
Comment: Energy0
Num peaks: 6
92.04947561 1.181487394
130.0651257 0.3312114899
141.0698767 1.320434035
143.0855268 2.374312292
154.0651257 0.6764726248
170.0964258 91.02229735

Name: +ve in-silico MS/MS by CFM-ID for VPFKZMSXKPTQJG-UHFFFAOYSA-N
ID: VPFKZMSXKPTQJG-UHFFFAOYSA-N
Comment: Energy1
Num peaks: 6
92.04947561 3.729467484
141.0698767 5.444880857
143.0855268 7.677693343
144.0807757 2.514984216
154.0651257 6.149146335
170.0964258 61.9137246

Name: +ve in-silico MS/MS by CFM-ID for VPFKZMSXKPTQJG-UHFFFAOYSA-N
ID: VPFKZMSXKPTQJG-UHFFFAOYSA-N
Comment: Energy2
Num peaks: 17
39.02292652 3.873891937
49.00727645 6.535164796
51.02292652 3.490605951
63.02292652 2.688942523
65.03857658 4.193495152
92.04947561 5.244110673
101.0385766 14.68456412
103.0542266 6.496643758
125.0385766 4.368732213
127.0542266 3.745587391
128.0494756 2.850945052
130.0651257 2.005082339
141.0698767 5.420807716
143.0855268 5.954575697
144.0807757 1.905036768
154.0651257 4.657278544
170.0964258 3.18581971

Name: +ve in-silico MS/MS by CFM-ID for MZEAQWYCKAAGJE-UHFFFAOYSA-N
ID: MZEAQWYCKAAGJE-UHFFFAOYSA-N
Comment: Energy0
Num peaks: 6
135.0552893 1.083286793
163.0502039 0.6527457882
164.0818384 0.4259430781
165.0658539 1.208677041
176.0454529 0.7987164672
192.076753 94.49974207

Name: +ve in-silico MS/MS by CFM-ID for MZEAQWYCKAAGJE-UHFFFAOYSA-N
ID: MZEAQWYCKAAGJE-UHFFFAOYSA-N
Comment: Energy1
Num peaks: 6
105.0447246 1.900464406
107.0603746 3.80822185
133.0396392 3.859332165
135.0552893 22.21895108
137.0709393 3.622045097
192.076753 54.10503756

Name: +ve in-silico MS/MS by CFM-ID for MZEAQWYCKAAGJE-UHFFFAOYSA-N
ID: MZEAQWYCKAAGJE-UHFFFAOYSA-N
Comment: Energy2
Num peaks: 17
25.00727645 2.244102712
39.02292652 1.436390727
50.00252542 6.602476287
52.01817548 12.2942184
58.02874017 1.890010716
79.02907452 1.920829819
80.04947561 4.184523892
105.0447246 9.530472236
106.0287402 7.589727356
107.0603746 8.938358094
108.0443902 5.878833503
121.0396392 2.036905011
133.0396392 2.43442082
135.0552893 8.120102673
137.0709393 2.784169644
165.0658539 1.699552363
176.0454529 1.438111402

Name: +ve in-silico MS/MS by CFM-ID for YLPLUSYOINKUAG-UHFFFAOYSA-N
ID: YLPLUSYOINKUAG-UHFFFAOYSA-N
Comment: Energy0
Num peaks: 6
149.0709393 0.719453448
164.0818384 0.739729091
174.0661883 2.275641486
175.0502039 5.17342996
176.0454529 1.133380821
192.076753 87.71893871

Name: +ve in-silico MS/MS by CFM-ID for YLPLUSYOINKUAG-UHFFFAOYSA-N
ID: YLPLUSYOINKUAG-UHFFFAOYSA-N
Comment: Energy1
Num peaks: 8
121.0760247 3.437251311
147.0552893 3.794976039
149.0709393 4.354299689
150.0549549 2.932608682
164.0818384 6.760587108
174.0661883 4.12446288
175.0502039 14.03959498
192.076753 41.56879028

Name: +ve in-silico MS/MS by CFM-ID for YLPLUSYOINKUAG-UHFFFAOYSA-N
ID: YLPLUSYOINKUAG-UHFFFAOYSA-N
Comment: Energy2
Num peaks: 24
49.00727645 2.554034594
51.02292652 2.754402374
53.03857658 4.297132946
65.01342445 1.948035302
67.02907452 1.749429967
77.01342445 1.530739258
80.04947561 1.783215493
91.02907452 3.140098213
92.04947561 1.799423234
93.04472458 2.102239593
94.06512568 6.274567529
95.06037464 1.781411695
104.0494756 4.352825525
105.0447246 6.772934731
119.0603746 10.16373283
121.0760247 6.306772768
122.0600403 1.591250832
133.0396392 1.395123831
147.0552893 2.113341156
157.0396392 3.865940745
158.0348882 1.687523166
174.0661883 3.409177602
175.0502039 2.89152276
176.0454529 3.790043348

Name: +ve in-silico MS/MS by CFM-ID for XTSZGLDVUJYYGI-UHFFFAOYSA-N
ID: XTSZGLDVUJYYGI-UHFFFAOYSA-N
Comment: Energy0
Num peaks: 6
149.0709393 14.18506362
151.0502039 2.21131842
164.0818384 1.799527055
174.0661883 2.202909407
175.0502039 2.841460235
192.076753 71.98267111

Name: +ve in-silico MS/MS by CFM-ID for XTSZGLDVUJYYGI-UHFFFAOYSA-N
ID: XTSZGLDVUJYYGI-UHFFFAOYSA-N
Comment: Energy1
Num peaks: 6
121.0760247 11.34368362
149.0709393 16.25370247
164.0818384 3.250132888
174.0661883 3.407752244
175.0502039 3.436525072
192.076753 44.13231078

Name: +ve in-silico MS/MS by CFM-ID for XTSZGLDVUJYYGI-UHFFFAOYSA-N
ID: XTSZGLDVUJYYGI-UHFFFAOYSA-N
Comment: Energy2
Num peaks: 25
50.00252542 2.169511162
76.01817548 1.309897979
78.03382555 5.733123929
80.04947561 9.138843299
94.06512568 2.449999389
104.0494756 1.545152998
105.0447246 6.046407593
108.0443902 1.752497874
119.0603746 6.106080105
121.0396392 2.206136329
121.0760247 8.827008132
123.0552893 3.07622235
131.0239891 1.607054572
133.0396392 4.358400337
134.0236548 2.177295356
147.0189038 1.591286158
147.0552893 2.44509016
148.0505382 3.493411382
149.0345538 2.53978611
157.0396392 1.607003947
158.0348882 1.410620328
164.0818384 1.727872598
174.0661883 2.389974643
175.0502039 3.385300277
176.0454529 2.015480138

Name: +ve in-silico MS/MS by CFM-ID for PNTJHESWOJBCRP-UHFFFAOYSA-N
ID: PNTJHESWOJBCRP-UHFFFAOYSA-N
Comment: Energy0
Num peaks: 6
15.02292652 0.737451563
180.0807757 3.917202501
181.0647913 0.6909255769
182.0964258 1.017973934
194.0600403 0.3251158674
210.0913404 91.67050904

Name: +ve in-silico MS/MS by CFM-ID for PNTJHESWOJBCRP-UHFFFAOYSA-N
ID: PNTJHESWOJBCRP-UHFFFAOYSA-N
Comment: Energy1
Num peaks: 6
180.0807757 9.589098135
182.0964258 4.117497757
183.0804414 1.490295525
184.0756904 1.717860497
194.0600403 2.543150899
210.0913404 73.28517711

Name: +ve in-silico MS/MS by CFM-ID for PNTJHESWOJBCRP-UHFFFAOYSA-N
ID: PNTJHESWOJBCRP-UHFFFAOYSA-N
Comment: Energy2
Num peaks: 21
15.02292652 4.066120474
49.00727645 3.552595783
51.02292652 1.987797142
103.0542266 1.646595807
125.0385766 1.791590692
127.0542266 2.186244682
141.0698767 6.158892228
142.0651257 1.684147842
152.0494756 2.635375258
154.0651257 9.058381775
155.0491413 2.802896465
156.0807757 2.487406536
168.0807757 4.259058739
180.0807757 15.1570106
181.0647913 4.048365764
182.0600403 2.628062516
182.0964258 2.336251684
183.0804414 2.913885535
184.0756904 2.861853899
194.0600403 4.331781852
210.0913404 2.402792093

Name: +ve in-silico MS/MS by CFM-ID for YFFXRSPORHIBHL-UHFFFAOYSA-N
ID: YFFXRSPORHIBHL-UHFFFAOYSA-N
Comment: Energy0
Num peaks: 6
81.0334912 1.528981877
142.0651257 3.396386967
181.0647913 0.6640760877
183.0804414 3.121133182
194.0600403 0.6902544621
210.0913404 87.35123305

Name: +ve in-silico MS/MS by CFM-ID for YFFXRSPORHIBHL-UHFFFAOYSA-N
ID: YFFXRSPORHIBHL-UHFFFAOYSA-N
Comment: Energy1
Num peaks: 8
81.0334912 2.979076232
142.0651257 9.072378141
178.0651257 8.244326161
180.0807757 3.704826964
182.0964258 11.99723338
183.0804414 5.206046499
194.0600403 4.257916647
210.0913404 37.03512853

Name: +ve in-silico MS/MS by CFM-ID for YFFXRSPORHIBHL-UHFFFAOYSA-N
ID: YFFXRSPORHIBHL-UHFFFAOYSA-N
Comment: Energy2
Num peaks: 19
39.02292652 5.026907826
49.00727645 5.07675608
51.02292652 2.794449267
53.03857658 2.283862632
81.0334912 4.966984439
91.01784114 1.532689429
101.0385766 5.470613714
115.0542266 9.519837782
116.0494756 2.405720903
142.0651257 18.65215208
151.0542266 2.320333979
152.0494756 2.454548498
153.0698767 3.97948794
154.0651257 2.653614767
166.0651257 1.920401825
178.0651257 1.929561074
180.0807757 2.680198792
183.0804414 2.746189536
194.0600403 2.59292084

Name: +ve in-silico MS/MS by CFM-ID for ABCWEWNWAYDITM-UHFFFAOYSA-N
ID: ABCWEWNWAYDITM-UHFFFAOYSA-N
Comment: Energy0
Num peaks: 6
105.0447246 1.38081817
146.0712737 25.30584875
148.0869237 0.7883076241
174.0661883 24.18116559
175.0502039 1.429132272
192.076753 40.5262499

Name: +ve in-silico MS/MS by CFM-ID for ABCWEWNWAYDITM-UHFFFAOYSA-N
ID: ABCWEWNWAYDITM-UHFFFAOYSA-N
Comment: Energy1
Num peaks: 9
80.04947561 1.984677238
103.0290745 2.283045521
104.0494756 2.171136385
118.0651257 3.881740134
144.0443902 1.978127646
146.0712737 38.18687011
162.0549549 4.842374637
174.0661883 13.92732072
192.076753 11.89083637

Name: +ve in-silico MS/MS by CFM-ID for ABCWEWNWAYDITM-UHFFFAOYSA-N
ID: ABCWEWNWAYDITM-UHFFFAOYSA-N
Comment: Energy2
Num peaks: 30
15.02292652 1.565699487
39.02292652 3.174197114
40.01817548 2.771960057
51.02292652 2.517387766
53.01342445 0.7103457612
53.03857658 3.042845077
68.04947561 0.9544591977
77.01342445 1.310166739
78.03382555 0.7098276475
79.02907452 2.469146778
80.04947561 10.93231967
81.04472458 2.501732187
86.02365479 1.188137597
91.02907452 3.630814895
93.04472458 2.769818385
94.06512568 0.6664334774
95.06037464 1.586398026
103.0290745 6.089395622
104.0494756 0.8108943009
105.0447246 7.001889711
106.0399735 1.63009794
115.0290745 1.036562603
117.0447246 4.59067281
118.0651257 1.819820395
119.0603746 2.569550374
122.0712737 5.079170077
131.0603746 2.046944398
132.0556236 1.225337764
145.0396392 0.7041436816
146.0712737 3.559673851

Name: +ve in-silico MS/MS by CFM-ID for OZMVIYVBZSEPDZ-UHFFFAOYSA-N
ID: OZMVIYVBZSEPDZ-UHFFFAOYSA-N
Comment: Energy0
Num peaks: 6
15.02292652 0.6017107557
91.05422664 0.2918518159
132.0443902 3.45719238
193.0647913 0.8963464896
194.0600403 0.2726768764
210.0913404 91.85893239

Name: +ve in-silico MS/MS by CFM-ID for OZMVIYVBZSEPDZ-UHFFFAOYSA-N
ID: OZMVIYVBZSEPDZ-UHFFFAOYSA-N
Comment: Energy1
Num peaks: 6
132.0443902 10.78639243
182.0600403 1.823614412
184.0756904 2.5109233
193.0647913 2.407671267
194.0600403 1.095744392
210.0913404 72.00073485

Name: +ve in-silico MS/MS by CFM-ID for OZMVIYVBZSEPDZ-UHFFFAOYSA-N
ID: OZMVIYVBZSEPDZ-UHFFFAOYSA-N
Comment: Energy2
Num peaks: 22
15.02292652 2.0448974
49.00727645 11.31677039
51.02292652 2.38451702
53.03857658 1.547492461
63.02292652 2.450270863
75.02292652 1.664143836
91.05422664 7.050620078
101.0385766 2.921374051
103.0542266 2.322066107
118.0287402 1.725451359
127.0542266 3.843237713
132.0443902 12.73026274
143.0491413 3.139435638
144.0443902 2.502779298
156.0443902 2.116099495
180.0443902 1.825478682
182.0600403 2.151512583
184.0756904 2.887707029
192.0807757 3.126038217
193.0647913 3.342662235
194.0600403 2.9025241
210.0913404 4.643669224

Name: +ve in-silico MS/MS by CFM-ID for IEJVXWOVBNWQCY-UHFFFAOYSA-N
ID: IEJVXWOVBNWQCY-UHFFFAOYSA-N
Comment: Energy0
Num peaks: 6
107.0491413 1.067233323
150.0549549 4.689991861
162.0549549 2.576745243
164.070605 2.400762424
175.0502039 39.599536
192.076753 44.55681495

Name: +ve in-silico MS/MS by CFM-ID for IEJVXWOVBNWQCY-UHFFFAOYSA-N
ID: IEJVXWOVBNWQCY-UHFFFAOYSA-N
Comment: Energy1
Num peaks: 9
43.02907452 2.712900919
107.0491413 3.096909298
121.0647913 6.739826059
150.0549549 5.511874845
162.0549549 3.588043141
164.070605 2.2814744
174.0661883 6.502694241
175.0502039 10.04835316
192.076753 41.20956691

Name: +ve in-silico MS/MS by CFM-ID for IEJVXWOVBNWQCY-UHFFFAOYSA-N
ID: IEJVXWOVBNWQCY-UHFFFAOYSA-N
Comment: Energy2
Num peaks: 24
28.01817548 3.728316815
39.02292652 1.24583658
51.02292652 0.8672642606
54.00867342 2.254896134
56.02432348 8.788062034
58.03997355 1.144733293
63.02292652 3.252860444
79.01784114 0.9626111977
81.0334912 1.514098323
91.01784114 0.9402004801
93.0334912 1.172479599
94.02874017 3.354875784
105.0334912 1.279064877
106.0287402 4.320522878
107.0491413 21.51684942
121.0284058 0.7485630721
122.0600403 0.8476523784
131.0239891 2.076295862
132.0443902 7.660998835
135.0440559 0.9114295488
147.0552893 1.1440974
148.0393049 1.051348161
150.0549549 7.717165677
175.0502039 1.660112569

Name: +ve in-silico MS/MS by CFM-ID for WOCMIZZYXHVSPS-UHFFFAOYSA-N
ID: WOCMIZZYXHVSPS-UHFFFAOYSA-N
Comment: Energy0
Num peaks: 6
96.05562361 2.752146267
124.0505382 18.11814106
142.0611029 4.727910374
152.0818384 1.538921911
153.0658539 8.714323533
170.092403 52.91139007

Name: +ve in-silico MS/MS by CFM-ID for WOCMIZZYXHVSPS-UHFFFAOYSA-N
ID: WOCMIZZYXHVSPS-UHFFFAOYSA-N
Comment: Energy1
Num peaks: 18
47.04914126 1.721335699
66.03382555 2.172815531
79.02907452 7.472116491
80.02432348 2.322063867
81.04472458 2.366745736
84.05562361 1.605505476
86.07127368 1.948321581
94.03997355 1.682131522
96.05562361 15.29985284
98.07127368 5.989582561
106.0399735 1.879481289
107.0239891 2.173624383
124.0505382 14.47069322
140.070605 1.435910412
142.0611029 1.59026563
152.0818384 1.674807786
153.0658539 5.636546449
170.092403 9.62971323

Name: +ve in-silico MS/MS by CFM-ID for WOCMIZZYXHVSPS-UHFFFAOYSA-N
ID: WOCMIZZYXHVSPS-UHFFFAOYSA-N
Comment: Energy2
Num peaks: 31
28.01817548 2.218334287
39.02292652 4.529970366
42.03382555 1.547933738
43.02907452 3.133390401
44.04947561 2.156474903
45.04472458 4.08249814
54.00867342 4.287703529
55.02907452 1.345834518
56.02432348 4.067566352
57.04472458 2.650835545
58.03997355 3.773232607
60.05562361 1.644995873
66.03382555 3.970254846
67.01784114 1.496270222
68.04947561 1.363630511
69.04472458 1.389826427
79.02907452 2.514228002
80.02432348 1.188479337
81.04472458 1.773250136
82.03997355 1.416601064
83.02398914 1.063161707
94.03997355 3.952672513
96.04439023 1.274471061
96.05562361 6.590686842
98.07127368 1.345590898
106.0399735 2.462908157
107.0239891 2.624136568
108.0192381 3.258406687
108.0556236 1.563727564
109.0396392 1.262654177
124.0505382 4.378531292

Name: +ve in-silico MS/MS by CFM-ID for WKZRPPBUMLPCRF-UHFFFAOYSA-N
ID: WKZRPPBUMLPCRF-UHFFFAOYSA-N
Comment: Energy0
Num peaks: 6
170.0600403 0.2159413109
182.0964258 0.3749966803
184.0756904 0.284000677
193.0647913 0.7430084889
194.0600403 0.7571204657
210.0913404 95.79907885

Name: +ve in-silico MS/MS by CFM-ID for WKZRPPBUMLPCRF-UHFFFAOYSA-N
ID: WKZRPPBUMLPCRF-UHFFFAOYSA-N
Comment: Energy1
Num peaks: 6
180.0807757 3.418884467
182.0964258 2.980262271
184.0756904 2.655184374
193.0647913 4.471443485
194.0600403 2.565293988
210.0913404 66.63204911

Name: +ve in-silico MS/MS by CFM-ID for WKZRPPBUMLPCRF-UHFFFAOYSA-N
ID: WKZRPPBUMLPCRF-UHFFFAOYSA-N
Comment: Energy2
Num peaks: 23
39.02292652 6.348744476
41.03857658 1.494288558
49.00727645 10.33832661
51.02292652 5.968391123
53.03857658 3.054401163
63.02292652 2.197414306
77.00219107 2.046891203
91.05422664 2.624576226
128.0494756 4.223019719
130.0651257 4.5725856
140.0494756 5.980760255
142.0651257 2.749375605
152.0494756 2.275958146
154.0651257 1.27492067
164.0494756 4.239949278
166.0651257 4.293026144
178.0651257 1.433499818
182.0600403 1.787378524
182.0964258 2.719455107
184.0756904 1.905299964
193.0647913 1.603711261
194.0600403 4.963702578
210.0913404 2.172033167

Name: +ve in-silico MS/MS by CFM-ID for NJJMZMNKPOVXQM-UHFFFAOYSA-N
ID: NJJMZMNKPOVXQM-UHFFFAOYSA-N
Comment: Energy0
Num peaks: 6
146.0712737 27.60990763
148.0869237 0.8531895056
151.0502039 0.2206470004
174.0661883 26.46744149
176.0454529 0.6580194545
192.076753 43.85820162

Name: +ve in-silico MS/MS by CFM-ID for NJJMZMNKPOVXQM-UHFFFAOYSA-N
ID: NJJMZMNKPOVXQM-UHFFFAOYSA-N
Comment: Energy1
Num peaks: 6
146.0712737 56.12323258
148.0869237 2.898205616
151.0502039 1.535578137
174.0661883 19.85307199
176.0454529 1.04530463
192.076753 16.67665998

Name: +ve in-silico MS/MS by CFM-ID for NJJMZMNKPOVXQM-UHFFFAOYSA-N
ID: NJJMZMNKPOVXQM-UHFFFAOYSA-N
Comment: Energy2
Num peaks: 9
80.04947561 2.71496721
106.0399735 2.594071221
131.0603746 2.654035178
132.0556236 8.360315665
135.0189038 3.067113965
146.0712737 43.82852457
151.0502039 3.165880126
174.0661883 5.484252745
176.0454529 9.855527962

Name: +ve in-silico MS/MS by CFM-ID for HJLGQPREWJFXII-UHFFFAOYSA-N
ID: HJLGQPREWJFXII-UHFFFAOYSA-N
Comment: Energy0
Num peaks: 6
105.0334912 0.2810865503
179.0491413 0.3344652765
181.0647913 0.5452846014
183.0804414 1.257858299
184.0756904 0.2786428065
210.0913404 95.09730582

Name: +ve in-silico MS/MS by CFM-ID for HJLGQPREWJFXII-UHFFFAOYSA-N
ID: HJLGQPREWJFXII-UHFFFAOYSA-N
Comment: Energy1
Num peaks: 6
51.02292652 1.06769053
182.0600403 1.418914027
183.0804414 2.617814401
184.0756904 1.818849939
194.0600403 1.387330364
210.0913404 80.01367991

Name: +ve in-silico MS/MS by CFM-ID for HJLGQPREWJFXII-UHFFFAOYSA-N
ID: HJLGQPREWJFXII-UHFFFAOYSA-N
Comment: Energy2
Num peaks: 20
39.02292652 1.676056263
49.00727645 8.995514899
50.00252542 4.341327267
51.02292652 3.891896612
63.02292652 11.21078404
65.03857658 2.897425828
66.03382555 1.399121476
75.02292652 2.172795016
76.01817548 8.97689524
77.03857658 2.493301611
78.03382555 1.897761321
91.05422664 4.303828935
105.0334912 9.477958547
107.0491413 1.715358044
167.0491413 3.68258958
179.0491413 3.275494649
181.0647913 1.79567256
182.0600403 1.398314055
183.0804414 2.880667116
210.0913404 1.620463755

Name: +ve in-silico MS/MS by CFM-ID for SNLMOXFUCILIPL-UHFFFAOYSA-N
ID: SNLMOXFUCILIPL-UHFFFAOYSA-N
Comment: Energy0
Num peaks: 6
130.0287402 0.2304321647
131.0603746 1.271858166
146.0236548 0.1263496652
148.0393049 1.091601324
157.0396392 35.10616192
175.0502039 61.84291486

Name: +ve in-silico MS/MS by CFM-ID for SNLMOXFUCILIPL-UHFFFAOYSA-N
ID: SNLMOXFUCILIPL-UHFFFAOYSA-N
Comment: Energy1
Num peaks: 6
102.0338255 2.567488132
104.0494756 3.380370051
131.0603746 4.88378923
148.0393049 0.9177743663
157.0396392 41.95699039
175.0502039 43.02710951

Name: +ve in-silico MS/MS by CFM-ID for SNLMOXFUCILIPL-UHFFFAOYSA-N
ID: SNLMOXFUCILIPL-UHFFFAOYSA-N
Comment: Energy2
Num peaks: 9
75.02292652 4.202220846
77.03857658 5.050070316
102.0338255 11.40391565
104.0494756 6.060013401
105.0447246 3.600626891
130.0287402 8.126880553
131.0603746 13.72595067
157.0396392 25.89662108
175.0502039 4.377457712

Name: +ve in-silico MS/MS by CFM-ID for OZZMWXQJCJUCEJ-UHFFFAOYSA-N
ID: OZZMWXQJCJUCEJ-UHFFFAOYSA-N
Comment: Energy0
Num peaks: 6
102.0338255 0.1542827432
131.0603746 1.241267969
146.0236548 0.2924665015
148.0393049 2.832617908
157.0396392 34.55267922
175.0502039 60.48178111

Name: +ve in-silico MS/MS by CFM-ID for OZZMWXQJCJUCEJ-UHFFFAOYSA-N
ID: OZZMWXQJCJUCEJ-UHFFFAOYSA-N
Comment: Energy1
Num peaks: 6
102.0338255 3.464633533
104.0494756 2.526206495
131.0603746 4.120331673
148.0393049 9.225368666
157.0396392 38.62297351
175.0502039 38.08641514

Name: +ve in-silico MS/MS by CFM-ID for OZZMWXQJCJUCEJ-UHFFFAOYSA-N
ID: OZZMWXQJCJUCEJ-UHFFFAOYSA-N
Comment: Energy2
Num peaks: 8
75.02292652 10.81541943
77.03857658 5.419342665
102.0338255 28.45303879
104.0494756 11.16274512
130.0287402 2.416074394
131.0603746 5.539631924
148.0393049 4.298911037
157.0396392 13.02656434

Name: +ve in-silico MS/MS by CFM-ID for QLZNISOPACYKOR-UHFFFAOYSA-N
ID: QLZNISOPACYKOR-UHFFFAOYSA-N
Comment: Energy0
Num peaks: 6
103.0290745 0.0241850217
105.0447246 0.04554911935
131.0603746 1.397082278
148.0393049 1.720137718
157.0396392 45.37279921
175.0502039 51.356931

Name: +ve in-silico MS/MS by CFM-ID for QLZNISOPACYKOR-UHFFFAOYSA-N
ID: QLZNISOPACYKOR-UHFFFAOYSA-N
Comment: Energy1
Num peaks: 6
103.0290745 0.8676360915
105.0447246 0.6847300034
131.0603746 12.20703536
148.0393049 3.462552249
157.0396392 59.38741984
175.0502039 21.86055004

Name: +ve in-silico MS/MS by CFM-ID for QLZNISOPACYKOR-UHFFFAOYSA-N
ID: QLZNISOPACYKOR-UHFFFAOYSA-N
Comment: Energy2
Num peaks: 7
103.0290745 7.67100421
104.0494756 2.639836525
105.0334912 18.09454192
105.0447246 10.75519203
131.0603746 6.802038808
148.0393049 3.465768567
157.0396392 33.02064706

Name: +ve in-silico MS/MS by CFM-ID for TVVBUFZQEXCMTE-UHFFFAOYSA-N
ID: TVVBUFZQEXCMTE-UHFFFAOYSA-N
Comment: Energy0
Num peaks: 6
29.03857658 1.008725815
125.0345538 3.506124813
142.0611029 7.029169486
152.0818384 3.686386848
154.0611029 1.031144513
170.092403 76.96577048

Name: +ve in-silico MS/MS by CFM-ID for TVVBUFZQEXCMTE-UHFFFAOYSA-N
ID: TVVBUFZQEXCMTE-UHFFFAOYSA-N
Comment: Energy1
Num peaks: 18
29.03857658 2.233689956
68.0130901 1.658545337
70.06512568 1.806275122
72.04439023 3.349261911
73.0396392 1.077845519
85.0396392 1.414349724
85.07602471 1.803756267
98.0600403 1.485070732
99.05528926 2.376789518
113.0709393 4.766020259
124.0505382 2.023288852
125.0345538 9.459056956
127.0865894 6.971680523
142.0611029 17.06379454
142.0974884 1.809478214
152.0818384 1.588542636
154.0611029 1.368094395
170.092403 18.38897694

Name: +ve in-silico MS/MS by CFM-ID for TVVBUFZQEXCMTE-UHFFFAOYSA-N
ID: TVVBUFZQEXCMTE-UHFFFAOYSA-N
Comment: Energy2
Num peaks: 31
26.00252542 1.606968289
29.03857658 3.783471703
40.01817548 5.911696053
42.03382555 1.638848749
43.02907452 3.047152295
44.04947561 1.060561576
52.01817548 1.120583621
53.00219107 1.088415119
54.03382555 1.345848142
55.02907452 2.047198666
56.04947561 1.722090542
57.04472458 8.820168838
58.02874017 1.079088057
65.01342445 1.123224829
68.0130901 2.931413165
69.04472458 4.449926205
70.02874017 2.108601156
71.06037464 4.875997882
73.0396392 1.182198998
83.02398914 2.255231493
83.06037464 1.26829972
85.07602471 3.143118424
97.0396392 2.306390315
98.03488817 1.219148779
109.0396392 2.321085416
124.0505382 2.492821858
125.0345538 6.372213245
126.0661883 2.084710868
142.0611029 2.080332708
152.0818384 1.048205307
154.0611029 1.123018191

Name: +ve in-silico MS/MS by CFM-ID for FTFHZWLNIADXOA-UHFFFAOYSA-N
ID: FTFHZWLNIADXOA-UHFFFAOYSA-N
Comment: Energy0
Num peaks: 6
167.0855268 1.022311348
184.0756904 0.186277525
192.0807757 1.635574018
193.0647913 46.44526484
194.0600403 0.29201198
210.0913404 49.49269961

Name: +ve in-silico MS/MS by CFM-ID for FTFHZWLNIADXOA-UHFFFAOYSA-N
ID: FTFHZWLNIADXOA-UHFFFAOYSA-N
Comment: Energy1
Num peaks: 6
139.0542266 1.073402858
167.0491413 0.7717857382
167.0855268 8.716985839
192.0807757 3.360265612
193.0647913 70.12544045
210.0913404 11.16589463

Name: +ve in-silico MS/MS by CFM-ID for FTFHZWLNIADXOA-UHFFFAOYSA-N
ID: FTFHZWLNIADXOA-UHFFFAOYSA-N
Comment: Energy2
Num peaks: 11
39.02292652 3.42783543
49.00727645 3.574935171
127.0542266 6.274435102
139.0542266 7.659600325
151.0542266 21.27539984
165.0334912 2.965954371
167.0491413 4.956960194
167.0855268 2.959143164
192.0807757 4.201363287
193.0647913 21.24452183
194.0600403 2.912731867

Name: +ve in-silico MS/MS by CFM-ID for XITQNTLQENWUNS-UHFFFAOYSA-N
ID: XITQNTLQENWUNS-UHFFFAOYSA-N
Comment: Energy0
Num peaks: 6
83.06037464 2.523542311
85.07602471 17.56841345
142.0974884 2.942492518
152.0818384 1.728956958
153.0658539 8.317357246
170.092403 57.48333685

Name: +ve in-silico MS/MS by CFM-ID for XITQNTLQENWUNS-UHFFFAOYSA-N
ID: XITQNTLQENWUNS-UHFFFAOYSA-N
Comment: Energy1
Num peaks: 11
54.03382555 9.281028682
56.04947561 4.457997352
58.06512568 8.370642726
82.02874017 2.384110264
85.07602471 14.2592178
111.0552893 4.153707
113.0709393 6.869084729
115.0865894 2.70294574
142.0974884 5.086384846
153.0658539 7.739415742
170.092403 15.92275202

Name: +ve in-silico MS/MS by CFM-ID for XITQNTLQENWUNS-UHFFFAOYSA-N
ID: XITQNTLQENWUNS-UHFFFAOYSA-N
Comment: Energy2
Num peaks: 11
30.03382555 2.63810595
40.01817548 2.275870941
52.01817548 3.052156044
54.03382555 17.83637888
56.04947561 23.17228489
58.02874017 2.136837368
58.06512568 8.519260751
68.04947561 3.845212443
69.04472458 5.969126906
83.06037464 3.539598396
85.07602471 7.151472131

Name: +ve in-silico MS/MS by CFM-ID for OHLKQPVOQXXCDW-UHFFFAOYSA-N
ID: OHLKQPVOQXXCDW-UHFFFAOYSA-N
Comment: Energy0
Num peaks: 6
130.0287402 0.2930622895
131.0603746 2.617048112
148.0393049 1.918534304
149.0345538 0.3380362578
157.0396392 44.4328042
175.0502039 50.01717234

Name: +ve in-silico MS/MS by CFM-ID for OHLKQPVOQXXCDW-UHFFFAOYSA-N
ID: OHLKQPVOQXXCDW-UHFFFAOYSA-N
Comment: Energy1
Num peaks: 6
102.0338255 0.6911127874
130.0287402 1.45404775
131.0603746 7.375669012
148.0393049 1.265400766
157.0396392 63.15857524
175.0502039 24.27831447

Name: +ve in-silico MS/MS by CFM-ID for OHLKQPVOQXXCDW-UHFFFAOYSA-N
ID: OHLKQPVOQXXCDW-UHFFFAOYSA-N
Comment: Energy2
Num peaks: 6
102.0338255 9.259501077
105.0447246 3.984876246
130.0287402 15.75815224
131.0603746 9.755153451
148.0393049 2.83897537
157.0396392 45.27819902

Name: +ve in-silico MS/MS by CFM-ID for NOPHASKLMDZCSJ-UHFFFAOYSA-N
ID: NOPHASKLMDZCSJ-UHFFFAOYSA-N
Comment: Energy0
Num peaks: 6
19.01784114 0.7719303427
145.0760247 5.048415295
149.0345538 0.3123971805
174.0661883 2.4040838
175.0502039 0.7509097182
192.076753 89.40303259

Name: +ve in-silico MS/MS by CFM-ID for NOPHASKLMDZCSJ-UHFFFAOYSA-N
ID: NOPHASKLMDZCSJ-UHFFFAOYSA-N
Comment: Energy1
Num peaks: 6
129.0447246 1.14924354
145.0760247 18.59862617
149.0345538 1.406237466
157.0396392 1.030229763
174.0661883 35.40639254
192.076753 31.77242178

Name: +ve in-silico MS/MS by CFM-ID for NOPHASKLMDZCSJ-UHFFFAOYSA-N
ID: NOPHASKLMDZCSJ-UHFFFAOYSA-N
Comment: Energy2
Num peaks: 21
15.02292652 1.522723075
25.00727645 1.884525688
27.02292652 4.772942118
28.01817548 1.664580974
40.01817548 7.107030626
42.03382555 11.90911692
44.04947561 19.47961626
51.02292652 3.231770403
63.02292652 1.8501059
78.03382555 1.31884087
98.02365479 1.229281267
117.0447246 1.706189074
119.0603746 1.342269102
124.0393049 3.151827517
133.0396392 2.713370025
145.0760247 2.514801166
149.0345538 7.513453118
166.0611029 1.283640097
174.0661883 1.649111211
175.0502039 1.492198647
192.076753 1.175957916

Name: +ve in-silico MS/MS by CFM-ID for ZEQPXXPPGJVSJN-UHFFFAOYSA-N
ID: ZEQPXXPPGJVSJN-UHFFFAOYSA-N
Comment: Energy0
Num peaks: 6
73.02840582 1.662784753
98.07127368 9.748857269
124.0869237 3.835758609
134.0712737 8.054951274
152.0818384 49.43717839
170.092403 21.09489421

Name: +ve in-silico MS/MS by CFM-ID for ZEQPXXPPGJVSJN-UHFFFAOYSA-N
ID: ZEQPXXPPGJVSJN-UHFFFAOYSA-N
Comment: Energy1
Num peaks: 10
55.01784114 4.215946523
73.02840582 5.40762967
81.04472458 2.709784115
98.07127368 25.48588167
124.0869237 6.826278906
134.0712737 4.32733674
135.0552893 4.090570331
152.0818384 15.64691209
153.0658539 4.078325429
170.092403 7.687720422

Name: +ve in-silico MS/MS by CFM-ID for ZEQPXXPPGJVSJN-UHFFFAOYSA-N
ID: ZEQPXXPPGJVSJN-UHFFFAOYSA-N
Comment: Energy2
Num peaks: 17
27.02292652 9.531216017
29.03857658 2.875660983
40.01817548 1.928070904
42.03382555 4.589829672
44.04947561 1.772038519
55.01784114 2.733976805
57.04472458 6.062762919
66.03382555 6.409105069
68.04947561 6.526554267
70.02874017 2.402197191
70.06512568 3.055810317
73.02840582 4.309460826
81.04472458 6.706858282
82.03997355 5.052324331
83.06037464 3.21717859
96.05562361 1.834960359
98.07127368 12.27441896

Name: +ve in-silico MS/MS by CFM-ID for DMCGDTBCCNVQGQ-UHFFFAOYSA-N
ID: DMCGDTBCCNVQGQ-UHFFFAOYSA-N
Comment: Energy0
Num peaks: 6
104.0494756 0.9480714444
105.0334912 0.7094622994
107.0491413 2.100496685
180.0807757 0.7310997027
192.0807757 44.16929893
210.0913404 46.56687231

Name: +ve in-silico MS/MS by CFM-ID for DMCGDTBCCNVQGQ-UHFFFAOYSA-N
ID: DMCGDTBCCNVQGQ-UHFFFAOYSA-N
Comment: Energy1
Num peaks: 6
105.0334912 2.034769653
107.0491413 3.828569231
180.0807757 1.859837532
183.0804414 2.919470345
192.0807757 56.01735778
210.0913404 16.80848011

Name: +ve in-silico MS/MS by CFM-ID for DMCGDTBCCNVQGQ-UHFFFAOYSA-N
ID: DMCGDTBCCNVQGQ-UHFFFAOYSA-N
Comment: Energy2
Num peaks: 25
39.02292652 1.571119445
41.03857658 1.166843266
49.00727645 4.443303469
51.02292652 4.482513428
63.02292652 3.768717955
65.03857658 2.81932855
74.00252542 1.273247619
76.01817548 1.411172173
105.0334912 1.887793253
107.0491413 1.505916085
115.0542266 2.644067186
126.0338255 3.55900956
128.0494756 1.591205822
139.0542266 2.197376513
141.0698767 1.485526577
142.0651257 1.22123611
150.0338255 2.419349191
152.0494756 4.399566747
166.0651257 5.858941864
176.0494756 3.808321704
180.0807757 1.880476558
182.0600403 2.166730026
183.0804414 1.415513805
192.0807757 19.70487661
194.0600403 2.440499997

Name: +ve in-silico MS/MS by CFM-ID for KYPDFKIOHIOWKJ-UHFFFAOYSA-N
ID: KYPDFKIOHIOWKJ-UHFFFAOYSA-N
Comment: Energy0
Num peaks: 6
104.0494756 0.947194208
105.0334912 0.7088060326
107.0491413 2.098549101
180.0807757 0.7304232271
192.0807757 44.1001952
210.0913404 46.50557279

Name: +ve in-silico MS/MS by CFM-ID for KYPDFKIOHIOWKJ-UHFFFAOYSA-N
ID: KYPDFKIOHIOWKJ-UHFFFAOYSA-N
Comment: Energy1
Num peaks: 6
105.0334912 2.044675488
107.0491413 3.847438366
180.0807757 1.868930665
183.0804414 2.93388157
192.0807757 56.22249721
210.0913404 16.93594741

Name: +ve in-silico MS/MS by CFM-ID for KYPDFKIOHIOWKJ-UHFFFAOYSA-N
ID: KYPDFKIOHIOWKJ-UHFFFAOYSA-N
Comment: Energy2
Num peaks: 24
39.02292652 1.638550513
41.03857658 1.219319288
49.00727645 3.735626428
51.02292652 2.76664806
63.02292652 3.929235463
65.03857658 2.949109625
74.00252542 1.332535998
76.01817548 2.830833669
105.0334912 1.968502734
107.0491413 1.573662716
115.0542266 1.646260034
126.0338255 3.71141392
128.0494756 1.663750505
139.0542266 1.979802467
141.0698767 3.367192757
150.0338255 2.637149482
152.0494756 4.991934118
166.0651257 5.853530454
176.0494756 3.987994373
180.0807757 1.95893068
182.0600403 1.280236211
183.0804414 1.477688426
192.0807757 20.74211546
194.0600403 1.45582204

Name: +ve in-silico MS/MS by CFM-ID for RSMLYPHTRPZNFJ-UHFFFAOYSA-N
ID: RSMLYPHTRPZNFJ-UHFFFAOYSA-N
Comment: Energy0
Num peaks: 6
104.0494756 0.9528850909
105.0334912 0.7130813547
107.0491413 2.1111837
180.0807757 0.7348117178
192.0807757 44.36609583
210.0913404 46.90354353

Name: +ve in-silico MS/MS by CFM-ID for RSMLYPHTRPZNFJ-UHFFFAOYSA-N
ID: RSMLYPHTRPZNFJ-UHFFFAOYSA-N
Comment: Energy1
Num peaks: 6
105.0334912 2.065677453
107.0491413 3.885823928
180.0807757 1.887427565
183.0804414 2.987890139
192.0807757 56.46873022
210.0913404 17.19604871

Name: +ve in-silico MS/MS by CFM-ID for RSMLYPHTRPZNFJ-UHFFFAOYSA-N
ID: RSMLYPHTRPZNFJ-UHFFFAOYSA-N
Comment: Energy2
Num peaks: 24
49.00727645 3.276452285
51.02292652 3.002227581
63.02292652 3.03709532
65.03857658 2.006351566
74.00252542 1.360322629
75.02292652 2.826612634
76.01817548 3.318627288
105.0334912 2.093500756
107.0491413 1.663645688
115.0542266 1.440211409
116.0494756 1.457061891
126.0338255 2.0573666
139.0542266 3.415932196
140.0494756 1.115403434
141.0698767 3.408798837
142.0651257 1.257538086
152.0494756 3.319204545
164.0494756 5.575137883
166.0651257 5.890130186
176.0494756 3.284859632
180.0807757 2.062513797
182.0600403 1.140201208
183.0804414 1.60112309
192.0807757 21.20102159

Name: +ve in-silico MS/MS by CFM-ID for MOSSOXPGEMBIQV-UHFFFAOYSA-N
ID: MOSSOXPGEMBIQV-UHFFFAOYSA-N
Comment: Energy0
Num peaks: 6
104.0494756 1.509554977
107.0491413 3.338204932
180.0807757 1.296511272
183.0804414 0.9299410997
184.0756904 0.4166499216
210.0913404 88.60076531

Name: +ve in-silico MS/MS by CFM-ID for MOSSOXPGEMBIQV-UHFFFAOYSA-N
ID: MOSSOXPGEMBIQV-UHFFFAOYSA-N
Comment: Energy1
Num peaks: 6
104.0494756 1.894908595
107.0491413 9.20347668
182.0600403 2.410647108
183.0804414 7.045149166
184.0756904 2.169213872
210.0913404 60.898803

Name: +ve in-silico MS/MS by CFM-ID for MOSSOXPGEMBIQV-UHFFFAOYSA-N
ID: MOSSOXPGEMBIQV-UHFFFAOYSA-N
Comment: Energy2
Num peaks: 27
15.02292652 1.968316621
39.02292652 1.98637809
49.00727645 7.431398454
51.02292652 5.236500005
53.03857658 1.505832444
63.02292652 5.633649746
74.00252542 0.9629263476
76.01817548 1.550992196
101.0385766 2.089433746
104.0494756 2.365594053
107.0491413 3.363632202
126.0338255 4.406538055
127.0542266 1.907904526
128.0494756 1.465111323
139.0542266 3.997486663
140.0494756 2.181267855
152.0494756 5.926240407
154.0651257 2.692693635
157.0647913 1.339622838
164.0494756 3.925151257
166.0651257 3.597669556
180.0807757 4.786490572
182.0600403 1.433165173
182.0964258 1.832303925
183.0804414 2.207783007
184.0756904 3.152808894
210.0913404 1.693981617

Name: +ve in-silico MS/MS by CFM-ID for ZTKOLNFZHPFQEJ-UHFFFAOYSA-N
ID: ZTKOLNFZHPFQEJ-UHFFFAOYSA-N
Comment: Energy0
Num peaks: 6
15.02292652 0.4002168937
104.0494756 1.503097073
107.0491413 3.323552377
180.0807757 1.290245619
183.0804414 0.9260808348
210.0913404 88.0904279

Name: +ve in-silico MS/MS by CFM-ID for ZTKOLNFZHPFQEJ-UHFFFAOYSA-N
ID: ZTKOLNFZHPFQEJ-UHFFFAOYSA-N
Comment: Energy1
Num peaks: 6
104.0494756 1.881858833
107.0491413 9.128473519
152.0494756 1.809205509
182.0600403 2.424684567
183.0804414 7.002513854
210.0913404 60.31516208

Name: +ve in-silico MS/MS by CFM-ID for ZTKOLNFZHPFQEJ-UHFFFAOYSA-N
ID: ZTKOLNFZHPFQEJ-UHFFFAOYSA-N
Comment: Energy2
Num peaks: 27
15.02292652 2.032843941
39.02292652 2.046877614
49.00727645 4.348862244
51.02292652 3.705000242
63.02292652 6.036299739
76.01817548 2.459366047
101.0385766 2.025895578
104.0494756 2.442306024
107.0491413 3.582564854
126.0338255 4.771688995
127.0542266 2.877339553
128.0494756 1.512995088
139.0542266 3.591101109
140.0494756 2.050105171
152.0494756 6.386483694
154.0651257 2.79917787
157.0647913 1.896942061
159.0804414 1.426360792
164.0494756 4.705182422
166.0651257 3.99459416
180.0807757 5.012708013
182.0600403 1.539095665
182.0964258 1.892372341
183.0804414 2.35259093
184.0756904 1.763962622
194.0600403 1.540721317
210.0913404 1.79473374

Name: +ve in-silico MS/MS by CFM-ID for FNDNKJXHTMOHKZ-UHFFFAOYSA-N
ID: FNDNKJXHTMOHKZ-UHFFFAOYSA-N
Comment: Energy0
Num peaks: 6
104.0494756 0.8140716516
107.0491413 1.80304546
180.0807757 0.6277665529
192.0807757 37.94096743
193.0647913 17.24954569
210.0913404 37.41350199

Name: +ve in-silico MS/MS by CFM-ID for FNDNKJXHTMOHKZ-UHFFFAOYSA-N
ID: FNDNKJXHTMOHKZ-UHFFFAOYSA-N
Comment: Energy1
Num peaks: 6
105.0334912 1.512106452
107.0491413 2.833821327
183.0804414 2.179228312
192.0807757 40.924904
193.0647913 26.98324209
210.0913404 10.49317391

Name: +ve in-silico MS/MS by CFM-ID for FNDNKJXHTMOHKZ-UHFFFAOYSA-N
ID: FNDNKJXHTMOHKZ-UHFFFAOYSA-N
Comment: Energy2
Num peaks: 29
49.00727645 3.825367637
51.02292652 3.07634949
63.02292652 2.250678259
65.03857658 1.487953982
74.00252542 1.167631761
75.02292652 2.553162755
105.0334912 1.833298213
107.0491413 1.44683757
115.0542266 2.201399918
116.0494756 1.250667824
126.0338255 1.772662433
127.0542266 1.338284076
129.0334912 1.509486337
139.0542266 2.694065459
140.0494756 1.280396827
141.0698767 1.337315672
142.0651257 1.312336554
151.0542266 4.297772488
152.0494756 2.14763184
164.0494756 5.992727755
166.0651257 5.048996064
167.0491413 1.245027594
180.0807757 1.811722364
182.0600403 1.100057451
183.0804414 1.397481538
184.0756904 1.271435064
192.0807757 17.82241779
193.0647913 3.604614668
194.0600403 2.033763947

Name: +ve in-silico MS/MS by CFM-ID for ZDKNXWAFKNYXFI-UHFFFAOYSA-N
ID: ZDKNXWAFKNYXFI-UHFFFAOYSA-N
Comment: Energy0
Num peaks: 6
19.01784114 0.7330687038
143.0603746 0.8973900678
145.0760247 9.867600431
174.0661883 2.261772833
176.0454529 1.563835211
192.076753 83.38166

Name: +ve in-silico MS/MS by CFM-ID for ZDKNXWAFKNYXFI-UHFFFAOYSA-N
ID: ZDKNXWAFKNYXFI-UHFFFAOYSA-N
Comment: Energy1
Num peaks: 6
129.0447246 2.070448309
143.0603746 6.968815143
145.0760247 37.79381238
156.0556236 6.380366744
174.0661883 19.89136206
192.076753 20.38398612

Name: +ve in-silico MS/MS by CFM-ID for ZDKNXWAFKNYXFI-UHFFFAOYSA-N
ID: ZDKNXWAFKNYXFI-UHFFFAOYSA-N
Comment: Energy2
Num peaks: 19
51.02292652 1.444744395
65.03857658 2.59193287
96.00800472 1.834938855
104.0494756 5.434367865
105.0447246 1.948780889
112.0393049 1.506652743
119.0603746 2.286341711
124.0393049 5.844455201
129.0447246 12.11212676
133.0396392 3.492306566
143.0603746 1.591083037
145.0760247 6.302252457
148.0505382 3.854103059
151.0502039 10.48010156
158.0348882 2.280134047
166.0611029 2.558984465
174.0661883 3.749905721
176.0454529 8.048362587
192.076753 2.81930414

Name: +ve in-silico MS/MS by CFM-ID for OLTOJZGRSVNYRB-UHFFFAOYSA-N
ID: OLTOJZGRSVNYRB-UHFFFAOYSA-N
Comment: Energy0
Num peaks: 6
46.06512568 15.34395752
72.04439023 3.441427811
82.02874017 4.362210684
99.05528926 39.02297499
125.0345538 3.474191089
170.092403 22.58353811

Name: +ve in-silico MS/MS by CFM-ID for OLTOJZGRSVNYRB-UHFFFAOYSA-N
ID: OLTOJZGRSVNYRB-UHFFFAOYSA-N
Comment: Energy1
Num peaks: 6
46.06512568 13.20982821
72.04439023 2.901988884
82.02874017 28.96099718
97.0396392 1.589990887
99.05528926 38.48223798
125.0345538 2.666179276

Name: +ve in-silico MS/MS by CFM-ID for OLTOJZGRSVNYRB-UHFFFAOYSA-N
ID: OLTOJZGRSVNYRB-UHFFFAOYSA-N
Comment: Energy2
Num peaks: 15
15.02292652 1.771144647
29.03857658 6.503614828
30.03382555 2.088279079
39.02292652 2.467387398
40.01817548 10.62093032
41.03857658 2.227678479
42.03382555 2.305350487
44.04947561 6.416524599
46.06512568 10.53607693
66.03382555 4.236603755
68.04947561 10.15023888
73.0396392 2.564751179
82.02874017 6.180630636
97.0396392 1.882176364
99.05528926 10.62471998

Name: +ve in-silico MS/MS by CFM-ID for PLMOULRJKCIGCA-UHFFFAOYSA-N
ID: PLMOULRJKCIGCA-UHFFFAOYSA-N
Comment: Energy0
Num peaks: 6
26.00252542 5.939095767
40.01817548 12.92029551
131.0603746 0.1934427175
148.0393049 1.006718197
158.0236548 6.38250679
175.0502039 73.08225368

Name: +ve in-silico MS/MS by CFM-ID for PLMOULRJKCIGCA-UHFFFAOYSA-N
ID: PLMOULRJKCIGCA-UHFFFAOYSA-N
Comment: Energy1
Num peaks: 6
26.00252542 11.07204641
40.01817548 34.63477417
147.0552893 0.7238982044
148.0393049 24.35378213
158.0236548 7.749022354
175.0502039 19.43315495

Name: +ve in-silico MS/MS by CFM-ID for PLMOULRJKCIGCA-UHFFFAOYSA-N
ID: PLMOULRJKCIGCA-UHFFFAOYSA-N
Comment: Energy2
Num peaks: 6
26.00252542 13.14998009
40.01817548 59.87002925
49.00727645 3.285665424
51.02292652 2.079609747
79.05422664 5.731309101
158.0236548 3.82364382

Name: +ve in-silico MS/MS by CFM-ID for GCRRQALGTLXDHL-UHFFFAOYSA-N
ID: GCRRQALGTLXDHL-UHFFFAOYSA-N
Comment: Energy0
Num peaks: 6
101.0167956 2.76211059
103.0324456 4.882115514
105.0480957 2.969617991
129.0480957 16.91616539
157.0430103 20.06905285
175.053575 37.03808362

Name: +ve in-silico MS/MS by CFM-ID for GCRRQALGTLXDHL-UHFFFAOYSA-N
ID: GCRRQALGTLXDHL-UHFFFAOYSA-N
Comment: Energy1
Num peaks: 16
41.03857658 1.145247467
42.03382555 1.149789301
53.03857658 1.662036415
58.06512568 2.122069986
70.06512568 20.18637143
86.00589655 2.196750353
98.0600403 2.841450183
99.04405588 2.907421873
102.0371967 1.682328571
112.0215466 1.961571274
114.0371967 2.047436958
116.070605 11.98255019
129.0480957 16.06660062
157.0430103 4.856485488
158.0270259 3.295476736
175.053575 4.046817845

Name: +ve in-silico MS/MS by CFM-ID for GCRRQALGTLXDHL-UHFFFAOYSA-N
ID: GCRRQALGTLXDHL-UHFFFAOYSA-N
Comment: Energy2
Num peaks: 22
25.00727645 2.007709057
27.02292652 1.798672049
41.00219107 1.627539713
41.03857658 5.353497241
42.03382555 2.096169516
43.05422664 2.42297688
44.04947561 6.877036476
51.02292652 4.773737695
53.03857658 6.531932324
55.05422664 13.60350662
59.01275576 1.571474518
59.99024648 11.56283461
71.01275576 1.288909604
81.0334912 3.32808579
83.01275576 1.337389954
85.07602471 1.177258443
88.02154661 2.676079063
99.00114552 1.597182145
99.04405588 2.285005637
101.0167956 3.084486742
103.0324456 1.307591576
105.0480957 2.052965805

Name: +ve in-silico MS/MS by CFM-ID for DJKHQIBUPFQJAI-UHFFFAOYSA-N
ID: DJKHQIBUPFQJAI-UHFFFAOYSA-N
Comment: Energy0
Num peaks: 6
128.0494756 0.4031767329
142.0651257 0.1398816974
168.0807757 0.8967032474
192.0807757 12.43531896
194.0600403 3.870871568
210.0913404 81.11227332

Name: +ve in-silico MS/MS by CFM-ID for DJKHQIBUPFQJAI-UHFFFAOYSA-N
ID: DJKHQIBUPFQJAI-UHFFFAOYSA-N
Comment: Energy1
Num peaks: 6
43.01784114 0.7969459577
168.0807757 10.70803907
184.0756904 2.443719751
192.0807757 16.75885193
194.0600403 4.413142828
210.0913404 60.97843729

Name: +ve in-silico MS/MS by CFM-ID for DJKHQIBUPFQJAI-UHFFFAOYSA-N
ID: DJKHQIBUPFQJAI-UHFFFAOYSA-N
Comment: Energy2
Num peaks: 12
39.02292652 4.381990538
43.01784114 2.010796154
128.0494756 4.363877254
140.0494756 4.544680572
142.0651257 2.625835712
152.0494756 9.37465851
166.0651257 4.576572322
168.0443902 2.002838239
176.0494756 5.699978225
192.0807757 21.29799195
194.0600403 18.4365372
210.0913404 2.544824514

Name: +ve in-silico MS/MS by CFM-ID for ICHSLEPUZVJIRS-UHFFFAOYSA-N
ID: ICHSLEPUZVJIRS-UHFFFAOYSA-N
Comment: Energy0
Num peaks: 6
59.02398914 8.786329704
87.01890376 5.919437147
107.0491413 4.998112013
124.0756904 6.274157435
150.0549549 7.421583956
210.0873177 48.64405206

Name: +ve in-silico MS/MS by CFM-ID for ICHSLEPUZVJIRS-UHFFFAOYSA-N
ID: ICHSLEPUZVJIRS-UHFFFAOYSA-N
Comment: Energy1
Num peaks: 12
33.04472458 1.833605952
59.01275576 1.699220878
59.02398914 4.956988355
87.01890376 9.145583561
104.0454529 1.401949418
107.0491413 16.93724719
124.0756904 5.902212703
150.0549549 3.947479864
178.0498695 11.48817227
178.0611029 2.939384424
180.0655196 4.064678633
210.0873177 16.65608772

Name: +ve in-silico MS/MS by CFM-ID for ICHSLEPUZVJIRS-UHFFFAOYSA-N
ID: ICHSLEPUZVJIRS-UHFFFAOYSA-N
Comment: Energy2
Num peaks: 24
29.00219107 2.864231127
31.02907452 1.720149833
43.02907452 1.015459275
49.00727645 1.078784479
51.02292652 1.794735161
59.02398914 15.19714457
63.02292652 5.021489266
69.00833907 1.180840161
78.03382555 2.3879565
79.05422664 1.285382944
80.04947561 4.417457658
81.0334912 1.957988398
87.01890376 2.674946247
93.0334912 0.9299967669
94.06512568 1.484520634
95.04914126 1.607161645
97.06479133 1.407064881
106.0287402 1.225467134
107.0491413 18.4923849
108.0443902 5.288697048
120.0443902 1.301111889
122.0600403 2.572118379
124.0756904 2.446767207
150.0549549 1.547852845

Name: +ve in-silico MS/MS by CFM-ID for CHROPCMKBZZQJH-UHFFFAOYSA-N
ID: CHROPCMKBZZQJH-UHFFFAOYSA-N
Comment: Energy0
Num peaks: 6
79.05422664 0.4829209365
91.05422664 10.5930928
104.0494756 0.6780558609
183.0804414 0.853045181
184.0756904 0.4015820915
210.0913404 84.51682914

Name: +ve in-silico MS/MS by CFM-ID for CHROPCMKBZZQJH-UHFFFAOYSA-N
ID: CHROPCMKBZZQJH-UHFFFAOYSA-N
Comment: Energy1
Num peaks: 6
49.00727645 2.057191661
51.02292652 3.376398175
91.05422664 32.09617246
182.0600403 1.779224785
183.0804414 7.394512718
210.0913404 39.02198495

Name: +ve in-silico MS/MS by CFM-ID for CHROPCMKBZZQJH-UHFFFAOYSA-N
ID: CHROPCMKBZZQJH-UHFFFAOYSA-N
Comment: Energy2
Num peaks: 9
39.02292652 2.791108127
49.00727645 3.653224711
51.02292652 4.78866305
63.02292652 6.063929293
65.03857658 7.54244609
75.02292652 5.470282837
79.05422664 2.735406559
91.05422664 43.95156233
104.0494756 3.012726386

Name: +ve in-silico MS/MS by CFM-ID for YFLSBGGTASGZIL-UHFFFAOYSA-N
ID: YFLSBGGTASGZIL-UHFFFAOYSA-N
Comment: Energy0
Num peaks: 6
144.0556236 1.862338334
146.0712737 15.51497355
148.0869237 2.159241856
164.0454529 1.589793405
174.0661883 33.78150737
192.076753 38.48527542

Name: +ve in-silico MS/MS by CFM-ID for YFLSBGGTASGZIL-UHFFFAOYSA-N
ID: YFLSBGGTASGZIL-UHFFFAOYSA-N
Comment: Energy1
Num peaks: 6
146.0348882 4.318844493
146.0712737 26.4270535
148.0869237 4.530173651
156.0556236 4.009263549
174.0661883 28.84344542
192.076753 12.10476444

Name: +ve in-silico MS/MS by CFM-ID for YFLSBGGTASGZIL-UHFFFAOYSA-N
ID: YFLSBGGTASGZIL-UHFFFAOYSA-N
Comment: Energy2
Num peaks: 25
40.01817548 3.177698458
44.04947561 4.345945535
49.00727645 2.580912412
51.02292652 3.642755906
63.02292652 1.939619382
65.03857658 1.361144039
79.05422664 2.654273526
81.06987671 1.612199376
105.0334912 13.95640952
107.0491413 2.717641734
109.0284058 1.852489878
116.0243235 1.549218727
116.0494756 4.067196522
118.0399735 1.482140638
118.0651257 4.708963498
120.0556236 2.998254514
122.0712737 1.264500729
125.0597059 1.62779643
130.0399735 1.805764397
132.0556236 2.460727854
144.0556236 3.868697374
146.0348882 2.865916188
146.0600403 2.406910994
146.0712737 7.557135301
174.0661883 1.620699313

Name: +ve in-silico MS/MS by CFM-ID for AJRKKVHASMCUJC-UHFFFAOYSA-N
ID: AJRKKVHASMCUJC-UHFFFAOYSA-N
Comment: Energy0
Num peaks: 6
77.01525429 2.541606531
88.07569036 17.29118266
105.0101689 4.330078361
156.1019051 7.772692641
174.0680181 1.882278062
192.0785828 52.55100333

Name: +ve in-silico MS/MS by CFM-ID for AJRKKVHASMCUJC-UHFFFAOYSA-N
ID: AJRKKVHASMCUJC-UHFFFAOYSA-N
Comment: Energy1
Num peaks: 9
41.03857658 4.116033631
69.0334912 2.75654287
77.01525429 8.961782794
86.0600403 2.34491268
88.07569036 25.18371276
105.0101689 7.80514124
114.0549549 3.160954767
156.1019051 6.987482487
192.0785828 18.84455288

Name: +ve in-silico MS/MS by CFM-ID for AJRKKVHASMCUJC-UHFFFAOYSA-N
ID: AJRKKVHASMCUJC-UHFFFAOYSA-N
Comment: Energy2
Num peaks: 24
15.02292652 1.741094617
27.02292652 1.576049489
41.03857658 6.514237822
42.03382555 4.846638393
43.01784114 1.852466458
43.05422664 2.019444139
44.04947561 1.397920022
45.0334912 3.967224593
48.98395416 1.013119335
56.04947561 5.91373356
57.0334912 1.374113715
58.06512568 1.804989787
58.9683041 1.731745855
59.04914126 1.361863181
60.98395416 5.74310011
62.99960423 4.633470466
65.01525429 1.440961302
71.04914126 3.373879466
72.04439023 1.58115976
77.01525429 7.107028203
84.04439023 1.09831509
86.0600403 5.39998598
88.07569036 10.98655005
105.0101689 1.617730131

Name: +ve in-silico MS/MS by CFM-ID for BBMULSUBOPFDIT-UHFFFAOYSA-N
ID: BBMULSUBOPFDIT-UHFFFAOYSA-N
Comment: Energy0
Num peaks: 6
26.00252542 0.1524473284
51.02292652 0.1082308806
152.0494756 0.319209052
166.0651257 0.354986923
176.0494756 0.5212972062
192.0807757 97.96431032

Name: +ve in-silico MS/MS by CFM-ID for BBMULSUBOPFDIT-UHFFFAOYSA-N
ID: BBMULSUBOPFDIT-UHFFFAOYSA-N
Comment: Energy1
Num peaks: 6
151.0542266 0.6095461834
152.0494756 0.5496869535
164.0494756 1.394962161
166.0651257 4.042438971
176.0494756 3.502825814
192.0807757 86.97230157

Name: +ve in-silico MS/MS by CFM-ID for BBMULSUBOPFDIT-UHFFFAOYSA-N
ID: BBMULSUBOPFDIT-UHFFFAOYSA-N
Comment: Energy2
Num peaks: 9
49.00727645 7.100840817
74.00252542 2.773291084
126.0338255 3.608450899
150.0338255 2.638440411
152.0494756 3.119192629
164.0494756 5.841562077
166.0651257 11.04204709
176.0494756 32.13266989
192.0807757 12.24127682

Name: +ve in-silico MS/MS by CFM-ID for BGXUJUIVLIDCTP-UHFFFAOYSA-N
ID: BGXUJUIVLIDCTP-UHFFFAOYSA-N
Comment: Energy0
Num peaks: 6
45.99235466 0.2497398886
145.0760247 5.132721293
152.0454529 0.1831630772
174.0661883 2.445070976
176.0454529 0.5570219834
192.076753 91.12759511

Name: +ve in-silico MS/MS by CFM-ID for BGXUJUIVLIDCTP-UHFFFAOYSA-N
ID: BGXUJUIVLIDCTP-UHFFFAOYSA-N
Comment: Energy1
Num peaks: 6
119.0603746 0.1767201048
145.0760247 22.20365503
158.0348882 0.1219254007
174.0661883 40.82213394
176.0454529 0.4817238342
192.076753 35.58870177

Name: +ve in-silico MS/MS by CFM-ID for BGXUJUIVLIDCTP-UHFFFAOYSA-N
ID: BGXUJUIVLIDCTP-UHFFFAOYSA-N
Comment: Energy2
Num peaks: 6
129.0447246 15.08197209
145.0760247 21.30173394
152.0454529 6.02129566
174.0661883 17.40993744
176.0454529 8.990749018
192.076753 12.32749812

Name: +ve in-silico MS/MS by CFM-ID for BKGWACHYAMTLAF-UHFFFAOYSA-N
ID: BKGWACHYAMTLAF-UHFFFAOYSA-N
Comment: Energy0
Num peaks: 11
59.99024648 5.538485114
70.06512568 2.084855613
116.070605 5.066345049
117.0480957 2.392024813
129.0480957 4.041919456
133.0971541 2.879711108
146.0746448 22.14626908
157.0430103 2.300119999
174.0695594 10.14938219
175.053575 9.107989028
192.0801241 16.13771822

Name: +ve in-silico MS/MS by CFM-ID for BKGWACHYAMTLAF-UHFFFAOYSA-N
ID: BKGWACHYAMTLAF-UHFFFAOYSA-N
Comment: Energy1
Num peaks: 15
41.03857658 2.155180527
59.99024648 1.987844136
68.04947561 1.694784597
70.06512568 27.61581266
77.01679558 3.18081839
85.07602471 2.399993262
87.09167477 3.222293739
98.0600403 2.849903056
99.04405588 2.420769496
116.070605 7.176824883
129.0480957 7.59334792
133.0971541 1.835078483
146.0746448 12.29160671
175.053575 2.568196687
192.0801241 1.734695325

Name: +ve in-silico MS/MS by CFM-ID for BKGWACHYAMTLAF-UHFFFAOYSA-N
ID: BKGWACHYAMTLAF-UHFFFAOYSA-N
Comment: Energy2
Num peaks: 16
39.02292652 2.656909317
41.03857658 3.779556303
42.03382555 1.99276624
43.05422664 1.418478941
56.04947561 4.798593354
58.06512568 1.659866681
59.99024648 14.12782821
68.04947561 2.120308781
70.06512568 32.36217723
72.08077574 2.383673377
77.01679558 5.23600567
85.07602471 1.631594571
87.09167477 1.10960127
89.01679558 1.623526967
116.070605 2.661370617
129.0480957 1.530802169

Name: +ve in-silico MS/MS by CFM-ID for RLRUNZFXEAZVIT-UHFFFAOYSA-N
ID: RLRUNZFXEAZVIT-UHFFFAOYSA-N
Comment: Energy0
Num peaks: 6
122.0712737 0.8293428379
155.041531 0.9455978051
172.0680801 3.097009873
175.0477593 32.82505133
176.0430082 0.5819769129
192.0743084 57.99381863

Name: +ve in-silico MS/MS by CFM-ID for RLRUNZFXEAZVIT-UHFFFAOYSA-N
ID: RLRUNZFXEAZVIT-UHFFFAOYSA-N
Comment: Energy1
Num peaks: 6
66.03382555 1.684720521
105.0447246 2.002914617
155.041531 2.810628226
172.0680801 1.437588978
175.0477593 48.95898773
192.0743084 26.77694776

Name: +ve in-silico MS/MS by CFM-ID for RLRUNZFXEAZVIT-UHFFFAOYSA-N
ID: RLRUNZFXEAZVIT-UHFFFAOYSA-N
Comment: Energy2
Num peaks: 23
15.02292652 1.457813029
42.03382555 2.496332239
44.04947561 1.088083124
50.00252542 1.094936507
52.01817548 1.685359756
68.99466108 1.505043771
92.99466108 2.364063319
102.0149819 1.873098323
105.0447246 20.13493082
109.0259612 1.11266704
120.0055601 3.194012602
121.0259612 1.097958821
122.0212102 4.313714474
122.0712737 1.337625205
124.0368602 1.541612599
132.0055601 1.533646629
134.0212102 3.420482221
143.041531 1.213719663
147.0164591 1.037226338
149.0321092 4.345085084
155.041531 11.83259437
172.0680801 1.648930017
175.0477593 9.240663255

Name: +ve in-silico MS/MS by CFM-ID for CACYYYIWDACOAQ-UHFFFAOYSA-N
ID: CACYYYIWDACOAQ-UHFFFAOYSA-N
Comment: Energy0
Num peaks: 6
146.0712737 8.962280284
148.0869237 1.017358034
158.0348882 0.2775226524
174.0661883 41.44651952
176.0454529 1.521794653
192.076753 46.13556389

Name: +ve in-silico MS/MS by CFM-ID for CACYYYIWDACOAQ-UHFFFAOYSA-N
ID: CACYYYIWDACOAQ-UHFFFAOYSA-N
Comment: Energy1
Num peaks: 6
146.0712737 23.29192365
147.0552893 3.7823198
148.0869237 10.28626492
158.0348882 1.373815444
174.0661883 39.87755458
192.076753 15.16332743

Name: +ve in-silico MS/MS by CFM-ID for CACYYYIWDACOAQ-UHFFFAOYSA-N
ID: CACYYYIWDACOAQ-UHFFFAOYSA-N
Comment: Energy2
Num peaks: 8
39.02292652 2.457637362
41.03857658 2.220519049
66.03382555 4.233242057
132.0556236 15.84311547
146.0712737 39.11442453
148.0869237 4.514306783
158.0348882 5.741042238
174.0661883 6.638802005

Name: +ve in-silico MS/MS by CFM-ID for SORASSFGEFQWIH-UHFFFAOYSA-N
ID: SORASSFGEFQWIH-UHFFFAOYSA-N
Comment: Energy0
Num peaks: 6
29.03857658 0.9302799932
122.0712737 0.891957883
146.0348882 11.93055374
164.0454529 6.492659297
174.0661883 2.285159295
192.076753 71.31039063

Name: +ve in-silico MS/MS by CFM-ID for SORASSFGEFQWIH-UHFFFAOYSA-N
ID: SORASSFGEFQWIH-UHFFFAOYSA-N
Comment: Energy1
Num peaks: 6
29.03857658 1.86085995
47.04914126 8.406779556
146.0348882 35.87721294
164.0454529 6.21102854
174.0661883 2.526983142
192.076753 31.84729128

Name: +ve in-silico MS/MS by CFM-ID for SORASSFGEFQWIH-UHFFFAOYSA-N
ID: SORASSFGEFQWIH-UHFFFAOYSA-N
Comment: Energy2
Num peaks: 28
29.03857658 1.568618389
39.02292652 4.218921329
40.01817548 4.447875821
41.03857658 3.393758154
42.03382555 4.087042653
43.02907452 2.750660674
52.01817548 2.366899133
54.03382555 3.313702218
56.04947561 1.394962367
65.01342445 1.125528162
66.03382555 1.255690592
67.02907452 2.534960198
69.04472458 2.637137659
70.03997355 1.627735168
79.02907452 9.7533693
81.04472458 4.881722671
91.02907452 2.662035536
96.05562361 2.445246979
104.0243235 1.300185914
105.0447246 1.347882697
106.0399735 1.727183628
108.0556236 4.203032648
119.0239891 3.425220969
120.0192381 1.085603657
120.0556236 2.582806823
122.0712737 1.4405119
146.0348882 6.074694195
164.0454529 1.160623666

Name: +ve in-silico MS/MS by CFM-ID for QUYXFKCKLGJMJC-UHFFFAOYSA-N
ID: QUYXFKCKLGJMJC-UHFFFAOYSA-N
Comment: Energy0
Num peaks: 6
15.02292652 0.5942962914
82.02874017 0.4349862988
180.0807757 0.8519138326
183.0804414 3.917901051
184.0756904 0.2774980483
210.0913404 92.03888124

Name: +ve in-silico MS/MS by CFM-ID for QUYXFKCKLGJMJC-UHFFFAOYSA-N
ID: QUYXFKCKLGJMJC-UHFFFAOYSA-N
Comment: Energy1
Num peaks: 6
157.0647913 1.356898113
180.0807757 2.959838506
182.0600403 0.8717269225
183.0804414 4.239325544
184.0756904 1.749953681
210.0913404 80.00234177

Name: +ve in-silico MS/MS by CFM-ID for QUYXFKCKLGJMJC-UHFFFAOYSA-N
ID: QUYXFKCKLGJMJC-UHFFFAOYSA-N
Comment: Energy2
Num peaks: 20
15.02292652 4.071586643
49.00727645 9.479615017
51.02292652 4.449241828
52.01817548 5.400901804
53.03857658 1.682911209
54.03382555 1.639067082
63.02292652 2.236372819
101.0385766 6.122192396
103.0542266 3.092588063
115.0542266 3.455454954
127.0542266 7.321168575
129.0698767 4.074320796
139.0542266 2.9710706
154.0651257 3.350039659
166.0651257 3.422651871
180.0807757 4.973778493
182.0964258 2.230047374
183.0804414 3.415281598
184.0756904 2.592687061
210.0913404 4.339413474

Name: +ve in-silico MS/MS by CFM-ID for UGQVLHNPKAAHDW-UHFFFAOYSA-N
ID: UGQVLHNPKAAHDW-UHFFFAOYSA-N
Comment: Energy0
Num peaks: 6
45.0334912 0.7581095786
164.0818384 14.40627528
174.0661883 1.145360188
183.0764186 0.7184853738
192.076753 28.50029667
210.0873177 49.77625784

Name: +ve in-silico MS/MS by CFM-ID for UGQVLHNPKAAHDW-UHFFFAOYSA-N
ID: UGQVLHNPKAAHDW-UHFFFAOYSA-N
Comment: Energy1
Num peaks: 6
110.0600403 1.441459865
164.0818384 30.20838308
166.0974884 4.395516665
174.0661883 2.626392073
192.076753 23.37338576
210.0873177 23.59653349

Name: +ve in-silico MS/MS by CFM-ID for UGQVLHNPKAAHDW-UHFFFAOYSA-N
ID: UGQVLHNPKAAHDW-UHFFFAOYSA-N
Comment: Energy2
Num peaks: 31
40.01817548 2.405012529
42.03382555 1.607749902
43.01784114 2.48029519
43.02907452 1.797923468
45.0334912 1.608746102
53.01342445 1.944510002
55.02907452 1.101085307
59.06037464 0.929191362
67.02907452 0.9638146169
69.04472458 0.9922346467
81.04472458 4.372415518
83.06037464 1.243037543
95.02398914 1.687312998
95.06037464 10.04434835
97.0396392 4.040293692
97.07602471 1.086605715
99.05528926 1.09525284
106.0287402 1.547155516
106.0399735 2.524292516
108.0443902 1.7808753
109.0396392 1.075526121
110.0600403 1.205478746
112.0756904 1.8599466
113.0709393 1.355916788
123.0552893 5.905973542
125.0709393 12.0833516
134.0712737 1.244924191
137.0709393 2.626453712
150.0661883 0.9923629146
152.0454529 1.232877519
164.0818384 1.180483968

Name: +ve in-silico MS/MS by CFM-ID for CRMPEIJSRPNMRH-UHFFFAOYSA-N
ID: CRMPEIJSRPNMRH-UHFFFAOYSA-N
Comment: Energy0
Num peaks: 9
43.01784114 3.254978916
60.04439023 2.111822335
116.0818384 2.463388692
132.0477614 3.37265727
133.0430103 2.862316978
150.0695594 12.87254087
158.092403 9.837553373
160.042676 12.20888639
192.0801241 32.78317063

Name: +ve in-silico MS/MS by CFM-ID for CRMPEIJSRPNMRH-UHFFFAOYSA-N
ID: CRMPEIJSRPNMRH-UHFFFAOYSA-N
Comment: Energy1
Num peaks: 17
43.01784114 3.278097218
60.04439023 2.280640501
61.01064758 1.942970941
88.02154661 1.465607751
90.03719668 3.474214522
99.05528926 1.870586126
101.0055622 1.136315139
116.0818384 5.163300495
118.0321113 4.656732957
126.0549549 2.473346977
132.0477614 4.105117043
133.0430103 7.07721818
150.0695594 13.76547656
158.092403 5.76864805
160.042676 8.101055822
174.0695594 2.818269201
192.0801241 11.70839574

Name: +ve in-silico MS/MS by CFM-ID for CRMPEIJSRPNMRH-UHFFFAOYSA-N
ID: CRMPEIJSRPNMRH-UHFFFAOYSA-N
Comment: Energy2
Num peaks: 24
15.02292652 1.761328061
25.00727645 1.8570041
27.02292652 1.906368864
41.00219107 1.651660001
42.03382555 1.551196817
43.01784114 8.64222146
56.97934745 1.0434663
59.02398914 3.211543495
60.04439023 5.794188747
61.01064758 4.874411572
63.02629764 1.618096702
70.99499752 1.014274819
73.01064758 4.513519072
75.02629764 1.114831337
84.04439023 1.464245562
88.02154661 3.431916806
90.03719668 15.36491942
98.0600403 6.996006543
99.05528926 2.052952713
116.0818384 2.706117532
118.0321113 2.050006093
126.0549549 1.014335802
132.0477614 2.080699564
133.0430103 2.428440461

Name: +ve in-silico MS/MS by CFM-ID for CRWNQZTZTZWPOF-UHFFFAOYSA-N
ID: CRWNQZTZTZWPOF-UHFFFAOYSA-N
Comment: Energy0
Num peaks: 6
92.04947561 3.259726401
127.0542266 0.8918657058
129.0698767 1.190565078
143.0855268 1.232338632
153.0698767 2.199266467
170.0964258 87.61716677

Name: +ve in-silico MS/MS by CFM-ID for CRWNQZTZTZWPOF-UHFFFAOYSA-N
ID: CRWNQZTZTZWPOF-UHFFFAOYSA-N
Comment: Energy1
Num peaks: 6
92.04947561 8.358369278
127.0542266 5.264448183
143.0855268 2.917141081
144.0807757 4.278800783
153.0698767 5.230185975
170.0964258 56.26742165

Name: +ve in-silico MS/MS by CFM-ID for CRWNQZTZTZWPOF-UHFFFAOYSA-N
ID: CRWNQZTZTZWPOF-UHFFFAOYSA-N
Comment: Energy2
Num peaks: 18
39.02292652 2.323276512
49.00727645 10.24295732
51.02292652 5.557477083
63.02292652 4.011519579
65.03857658 2.454357907
75.02292652 2.977634842
92.04947561 9.157874294
101.0385766 9.12419993
103.0542266 3.096372899
127.0542266 6.899797364
129.0698767 4.094983085
141.0698767 1.918712263
142.0651257 2.711216795
143.0855268 2.3048092
144.0807757 2.283314758
153.0698767 2.064075115
154.0651257 5.000011192
170.0964258 3.822534503

Name: +ve in-silico MS/MS by CFM-ID for YDJITZMUZXZCBI-UHFFFAOYSA-N
ID: YDJITZMUZXZCBI-UHFFFAOYSA-N
Comment: Energy0
Num peaks: 6
92.04947561 1.86015866
141.0698767 0.6473234388
143.0855268 2.294818034
144.0807757 0.3895770334
153.0698767 2.232494727
170.0964258 88.41297786

Name: +ve in-silico MS/MS by CFM-ID for YDJITZMUZXZCBI-UHFFFAOYSA-N
ID: YDJITZMUZXZCBI-UHFFFAOYSA-N
Comment: Energy1
Num peaks: 6
92.04947561 5.647307262
141.0698767 2.161625469
143.0855268 7.394719089
144.0807757 2.370366688
153.0698767 5.46299568
170.0964258 59.76224385

Name: +ve in-silico MS/MS by CFM-ID for YDJITZMUZXZCBI-UHFFFAOYSA-N
ID: YDJITZMUZXZCBI-UHFFFAOYSA-N
Comment: Energy2
Num peaks: 21
49.00727645 9.164189201
51.02292652 3.758369676
65.03857658 6.045364829
91.05422664 4.365987891
92.04947561 4.559336454
101.0385766 9.139143679
103.0542266 4.278592554
104.0494756 2.552745576
115.0542266 3.62659025
116.0494756 1.68450965
117.0698767 2.010809877
127.0542266 1.853762958
128.0494756 2.677112116
130.0651257 1.77368589
140.0494756 2.292154819
141.0698767 3.136530443
142.0651257 2.422131387
143.0855268 6.231447978
144.0807757 2.441802578
154.0651257 3.065700551
170.0964258 3.232677121

Name: +ve in-silico MS/MS by CFM-ID for XZUBJBUOPNSVLV-UHFFFAOYSA-N
ID: XZUBJBUOPNSVLV-UHFFFAOYSA-N
Comment: Energy0
Num peaks: 6
142.0287402 4.455678898
160.0393049 31.16775368
161.0709393 1.65008996
162.0549549 1.692619397
174.0661883 4.50042554
192.076753 48.30334705

Name: +ve in-silico MS/MS by CFM-ID for XZUBJBUOPNSVLV-UHFFFAOYSA-N
ID: XZUBJBUOPNSVLV-UHFFFAOYSA-N
Comment: Energy1
Num peaks: 8
33.04472458 1.97375621
132.0443902 3.765785595
142.0287402 9.352479906
144.0443902 3.067202619
160.0393049 29.89120978
174.0661883 10.10378294
175.0502039 2.07819809
192.076753 20.35811528

Name: +ve in-silico MS/MS by CFM-ID for XZUBJBUOPNSVLV-UHFFFAOYSA-N
ID: XZUBJBUOPNSVLV-UHFFFAOYSA-N
Comment: Energy2
Num peaks: 23
15.02292652 0.9059883717
25.00727645 2.271886758
39.02292652 1.249015204
59.02398914 2.834727796
73.0396392 0.9711362883
79.05422664 3.489801165
81.00833907 2.497030207
91.05422664 2.047660063
101.0385766 22.83323783
103.0542266 8.846367509
105.0698767 1.727535038
106.0287402 1.759290559
108.0443902 1.053189321
120.0443902 1.39122677
129.0334912 2.010896844
131.0491413 1.204129834
132.0443902 13.13220556
142.0287402 1.724752818
143.0603746 1.561318732
144.0443902 1.872255847
160.0393049 1.676193706
161.0709393 2.473324778
174.0661883 1.291115954

Name: +ve in-silico MS/MS by CFM-ID for SJDCYAGLGBTHKD-UHFFFAOYSA-N
ID: SJDCYAGLGBTHKD-UHFFFAOYSA-N
Comment: Energy0
Num peaks: 6
129.0447246 16.58992349
130.0287402 1.15439949
131.0603746 2.003379386
148.0393049 1.84800318
157.0396392 35.46918359
175.0502039 38.61257755

Name: +ve in-silico MS/MS by CFM-ID for SJDCYAGLGBTHKD-UHFFFAOYSA-N
ID: SJDCYAGLGBTHKD-UHFFFAOYSA-N
Comment: Energy1
Num peaks: 7
50.00252542 3.676370489
102.0338255 5.736009583
129.0447246 25.70527986
130.0287402 4.314533349
131.0603746 7.380320303
157.0396392 26.05064648
175.0502039 9.006430631

Name: +ve in-silico MS/MS by CFM-ID for SJDCYAGLGBTHKD-UHFFFAOYSA-N
ID: SJDCYAGLGBTHKD-UHFFFAOYSA-N
Comment: Energy2
Num peaks: 10
50.00252542 14.67775464
52.01817548 3.396156325
88.01817548 2.082903873
98.00252542 3.004310499
100.0181755 2.389031437
102.0338255 19.51132082
129.0447246 20.11711113
130.0287402 7.16587495
131.0603746 2.409627016
157.0396392 6.798026251

Name: +ve in-silico MS/MS by CFM-ID for VWXQPZYUOQXYLQ-UHFFFAOYSA-N
ID: VWXQPZYUOQXYLQ-UHFFFAOYSA-N
Comment: Energy0
Num peaks: 6
150.0661883 3.359619036
178.0611029 20.86903919
181.0607686 1.951437475
182.092403 1.685348305
192.076753 2.633498814
210.0873177 56.97336172

Name: +ve in-silico MS/MS by CFM-ID for VWXQPZYUOQXYLQ-UHFFFAOYSA-N
ID: VWXQPZYUOQXYLQ-UHFFFAOYSA-N
Comment: Energy1
Num peaks: 11
44.04947561 2.90809729
125.0709393 3.031096003
150.0661883 21.17887859
153.0658539 3.649544516
160.0505382 1.933553147
167.081504 1.4099775
178.0611029 16.12876604
180.076753 2.144782713
192.076753 2.521086584
194.0560175 1.651528669
210.0873177 24.32835374

Name: +ve in-silico MS/MS by CFM-ID for VWXQPZYUOQXYLQ-UHFFFAOYSA-N
ID: VWXQPZYUOQXYLQ-UHFFFAOYSA-N
Comment: Energy2
Num peaks: 31
40.01817548 1.751792591
42.03382555 1.683047326
43.02907452 1.775721299
52.01817548 1.165336721
53.99744004 1.324987325
54.03382555 2.496153898
56.0130901 1.803209605
56.04947561 1.81526286
58.06512568 2.312184413
66.03382555 1.815201862
68.04947561 4.92130079
69.00833907 2.634325201
69.04472458 5.606541258
70.02874017 1.952498892
71.06037464 1.493650781
84.04439023 2.110088572
93.04472458 1.675861827
97.0396392 2.426225905
99.05528926 1.464298016
109.0396392 1.708288878
110.0712737 2.049020129
111.0552893 2.734635328
121.0396392 2.822175577
123.0552893 1.232464065
125.0345538 7.810466258
126.0661883 1.783689679
128.0818384 1.218028104
135.0552893 1.396893644
150.0661883 1.988052658
153.0294684 1.58957166
165.0658539 1.365925111

Name: +ve in-silico MS/MS by CFM-ID for NEHVUPZZAIICMZ-UHFFFAOYSA-N
ID: NEHVUPZZAIICMZ-UHFFFAOYSA-N
Comment: Energy0
Num peaks: 6
67.01784114 0.3283758513
180.0807757 0.5794585365
182.0964258 1.296643609
184.0756904 0.2338739101
194.0600403 0.7084404398
210.0913404 94.95343992

Name: +ve in-silico MS/MS by CFM-ID for NEHVUPZZAIICMZ-UHFFFAOYSA-N
ID: NEHVUPZZAIICMZ-UHFFFAOYSA-N
Comment: Energy1
Num peaks: 6
166.0651257 3.915169904
168.0807757 3.617515125
180.0807757 2.966554991
182.0964258 3.786330524
194.0600403 2.525516929
210.0913404 69.71381003

Name: +ve in-silico MS/MS by CFM-ID for NEHVUPZZAIICMZ-UHFFFAOYSA-N
ID: NEHVUPZZAIICMZ-UHFFFAOYSA-N
Comment: Energy2
Num peaks: 18
39.02292652 6.990938923
49.00727645 2.661175309
51.02292652 3.157470637
63.02292652 7.947818257
65.00219107 2.19820866
65.03857658 2.548254986
91.05422664 3.28990083
128.0494756 3.382491624
140.0494756 10.58538231
142.0651257 3.152055733
152.0494756 2.04785949
166.0651257 10.44211327
168.0807757 2.198576656
180.0807757 4.015911384
182.0964258 5.242715646
184.0756904 2.731277629
194.0600403 5.746127205
210.0913404 3.399202868

Name: +ve in-silico MS/MS by CFM-ID for VMJLLYLWZBSRIP-UHFFFAOYSA-N
ID: VMJLLYLWZBSRIP-UHFFFAOYSA-N
Comment: Energy0
Num peaks: 6
15.02292652 0.7096017182
123.0916748 9.25401672
128.0454529 5.754938838
152.0818384 8.544598639
154.0611029 0.5499730867
170.092403 71.66394203

Name: +ve in-silico MS/MS by CFM-ID for VMJLLYLWZBSRIP-UHFFFAOYSA-N
ID: VMJLLYLWZBSRIP-UHFFFAOYSA-N
Comment: Energy1
Num peaks: 7
81.04472458 3.661345803
110.0348882 3.175858803
112.0505382 7.757286723
123.0916748 10.71599235
128.0454529 16.26590077
152.0818384 26.04432828
170.092403 13.38732903

Name: +ve in-silico MS/MS by CFM-ID for VMJLLYLWZBSRIP-UHFFFAOYSA-N
ID: VMJLLYLWZBSRIP-UHFFFAOYSA-N
Comment: Energy2
Num peaks: 28
28.01817548 1.377792012
40.01817548 1.613000907
41.03857658 1.707026325
42.03382555 2.63693894
43.05422664 2.020478962
53.99744004 1.226131584
54.03382555 2.304759864
56.04947561 4.417059442
57.04472458 3.261135591
58.06512568 2.990572603
70.06512568 3.445214597
71.02398914 1.524010361
72.08077574 1.187347617
73.00325369 1.529626113
79.02907452 2.373501408
81.00833907 1.582052329
81.04472458 2.869402086
83.02398914 1.280241223
85.0396392 1.755077103
100.0141527 2.10482211
102.0298028 1.207383178
110.0348882 15.1487479
111.0189038 3.296088567
112.0505382 7.089767202
126.0298028 1.208355106
128.0454529 6.494405147
152.0818384 2.111776894
154.0611029 1.25635506

Name: +ve in-silico MS/MS by CFM-ID for MBJJCIYNRRPIGV-UHFFFAOYSA-N
ID: MBJJCIYNRRPIGV-UHFFFAOYSA-N
Comment: Energy0
Num peaks: 6
122.0712737 1.54408731
150.0273582 0.6475306962
160.0368602 8.309163658
172.0680801 4.813186464
175.0477593 3.158129148
192.0743084 77.52820195

Name: +ve in-silico MS/MS by CFM-ID for MBJJCIYNRRPIGV-UHFFFAOYSA-N
ID: MBJJCIYNRRPIGV-UHFFFAOYSA-N
Comment: Energy1
Num peaks: 9
122.0712737 2.802282882
133.0259612 1.693014097
135.0416113 2.068750518
160.0368602 37.26131279
164.0681604 1.686566225
172.0680801 2.096629744
175.0477593 6.025954866
176.0430082 2.002038349
192.0743084 26.04480545

Name: +ve in-silico MS/MS by CFM-ID for MBJJCIYNRRPIGV-UHFFFAOYSA-N
ID: MBJJCIYNRRPIGV-UHFFFAOYSA-N
Comment: Energy2
Num peaks: 26
56.02432348 1.216730779
77.01342445 2.939949184
81.04472458 1.664718825
92.04947561 1.15919691
92.99466108 1.991180261
95.01031114 2.488314919
96.05562361 1.982985549
97.02596121 0.972461814
106.0399735 4.87606751
116.9946611 0.9290936789
119.0103111 1.77935153
120.0556236 2.336479361
122.0712737 4.470783765
131.041531 1.538357572
133.0259612 2.220740127
134.0212102 2.40547545
142.0462821 2.240620762
143.0103111 0.9560238333
152.0618519 5.355912104
156.03678 4.891927683
158.0212102 1.289726032
159.0164591 0.9455702523
160.0368602 4.883887423
172.0680801 7.312968316
175.0477593 14.51068674
176.0430082 2.662712201
[truncated: 832,142 more chars]
