# Supplementary material for: Ion mobility collision cross-section atlas for known and unknown metabolite annotation in untargeted metabolomics
Source: Nat Commun. 2020 Aug 28;11:4334. doi: 10.1038/s41467-020-18171-8 (PMC7455731; doi:10.1038/s41467-020-18171-8)
Supplement: Supplementary file 8 — Supplementary Data 5 [file 41467_2020_18171_MOESM8_ESM.zip › 01_positive_mode/L0625/cfmid_result.txt]

1 0.28571429 QHEAFURFKCHXJW-UHFFFAOYSA-N COC(=O)C1=C(N)C=CC2=C1NN=C2
2 0.28571429 WPYTUYIOZGWZJN-UHFFFAOYSA-N COC(=O)C1=CC=C(CN=[N+]=[N-])C=C1
3 0.28571429 TWFZGCMQGLPBSX-UHFFFAOYSA-N COC(=O)NC1=NC2=CC=CC=C2N1
4 0.28571429 KCXICZNCIHQORZ-UHFFFAOYSA-N COC(=O)C1=CC=CC=C1CN=[N+]=[N-]
5 0.28571429 YZIGKUNUQRNMJL-UHFFFAOYSA-N COC(=O)C1=CC(N)=C2C=NNC2=C1
6 0.28571429 KPLHXWFXDADDMP-UHFFFAOYSA-N COC(=O)C1=NC2=C(N1)C=C(N)C=C2
7 0.28571429 WHVPFOLJDWVLSZ-UHFFFAOYSA-N COC(=O)C1=CC2=C(C=C1)N=C(N)N2
8 0.28571429 FCLZUUYWSHYFPY-UHFFFAOYSA-N COC(=O)C1=C2C=NNC2=CC(N)=C1
9 0.28571429 SAWDEISHFZINBK-UHFFFAOYSA-N COC(=O)C1=C2N=C(N)NC2=CC=C1
10 0.28571429 ZEDKZQRERLGTPY-UHFFFAOYSA-N COC(=O)C1=C(N)C=CC2=C1C=NN2
11 0.28571429 JDOUJJWUHGQWRM-UHFFFAOYSA-N COC(=O)C1=NNC2=C1C=C(N)C=C2
12 0.28571429 WHADDOCJJHQGQO-UHFFFAOYSA-N COC(=O)C1=C(C)N=C2N=CC=CN12
13 0.28571429 YJXJLESRRZVQPW-UHFFFAOYSA-N COC(=O)C1=CC2=C(C)NN=C2N=C1
14 0.28571429 KBOWEPWOSHLMGE-UHFFFAOYSA-N COC(=O)C1=CC2=CC(N)=CN=C2N1
15 0.28571429 WUNPHRVUCSJGOM-UHFFFAOYSA-N COC(=O)C1=NC(C)=C(C)N=C1C#N
16 0.28571429 WYAQQZIGRZZPJH-UHFFFAOYSA-N COC(=O)C1=CC(N)=CC2=C1NN=C2
17 0.28571429 FVAYYLMAWRYWNY-UHFFFAOYSA-N COC(=O)C1=CC2=C(N=C1)N(C)C=N2
18 0.28571429 FLUWEDMGPYMKGI-UHFFFAOYSA-N COC(=O)C1=CC2=C(N1)C=C(N)C=N2
19 0.28571429 CPZPOBHYWYUEQT-UHFFFAOYSA-N COC(=O)C1=CC2=NNN=C2C(C)=C1
20 0.14285714 RZUHSRAKAFYVFA-UHFFFAOYSA-N CC1=C(C=CN=C1)C1=CC=CC=C1
21 0.14285714 AOLULOKZOGPFJI-UHFFFAOYSA-N COc1nc2cccnc2nc1OC
22 0.14285714 OPGZWKRKPUWRNI-UHFFFAOYSA-N COC1=NN=C(OC)C2=C1C=CN=C2
23 0.14285714 VPFKZMSXKPTQJG-UHFFFAOYSA-N CC1=CC(=CN=C1)C1=CC=CC=C1
24 0.14285714 JRIVZMPHOYYQPF-UHFFFAOYSA-N COC1=NC=CC2=C1N(N=C2)C(C)=O
25 0.14285714 AAGSYRLSDSGSBC-UHFFFAOYSA-N COC1=NN2N=CC(C(C)=O)=C2C=C1
26 0.14285714 FXOMWBAYZORKKK-UHFFFAOYSA-N COC1=NN(C)C(=O)C2=C1C=CC=N2
27 0.14285714 BJATUPPYBZHEIO-UHFFFAOYSA-N CC1=C(N=CC=C1)C1=CC=CC=C1
28 0.14285714 CRWNQZTZTZWPOF-UHFFFAOYSA-N CC1=NC=CC(=C1)C1=CC=CC=C1
29 0.14285714 ZYNXOMMZGNBJEZ-UHFFFAOYSA-N Cc1cnccc1c1cc2c(o1)cccc2
30 0.14285714 PMLWAXOKERXPMT-UHFFFAOYSA-N Cc1nccc(c1)c1cc2c(o1)cccc2
31 0.14285714 YDJITZMUZXZCBI-UHFFFAOYSA-N CC1=C(C=NC=C1)C1=CC=CC=C1
32 0.14285714 DBOLXXRVIFGDTI-UHFFFAOYSA-N C(C1=CC=CC=C1)C1=CC=NC=C1
33 0.14285714 PCFUWBOSXMKGIP-UHFFFAOYSA-N C(C1=CC=CC=C1)C1=CC=CC=N1
34 0.14285714 ABCWEWNWAYDITM-UHFFFAOYSA-N CN1C=CC=C1C1=NNC(=C1)C(O)=O
35 0.14285714 JZJWWNOYAHZYRF-UHFFFAOYSA-N COC(=O)Nc1nc2c([nH]1)C=CC(C2)O
36 0.14285714 XOLOJCXPIHPOFS-UHFFFAOYSA-N C=CN1C=CC=C1C1=CC2=CC=CC=C2O1
37 0.14285714 GKQRUJVGNCDLEE-UHFFFAOYSA-N NC(c1ccccc1)C#CC#CC
38 0.14285714 CRVHHINBIZCGLC-UHFFFAOYSA-N OCCN1CN=C(S)N(CO)C1
39 0.14285714 LGQKWCHXQUKUMT-UHFFFAOYSA-N C1=CC=C(C=C1)N1C=CC=CC=C1
40 0.14285714 GCRRQALGTLXDHL-UHFFFAOYSA-N CC1CC(NC(=S)N1)C(O)=O
41 0.14285714 WUSSIIORTYEVQR-UHFFFAOYSA-N CC1=CN2C=C(CC(O)=O)N=C2C=N1
42 0.14285714 LONDBHTYIYKOCM-UHFFFAOYSA-N CC1=CC(=CC=C1)C1=CN=CC=C1
43 0.14285714 QIVBJMNUDCAJED-UHFFFAOYSA-N COC1=C(F)C=C(CCN)C=C1
44 0.14285714 DBOLXXRVIFGDTI-UHFFFAOYSA-N C(C1=CC=CC=C1)C1=CC=NC=C1
45 0.14285714 MPYQQNLHTLYXNA-UHFFFAOYSA-N C=CN1C=CC=C1C1=CC=CC=C1
46 0.14285714 UUCLVSDUMKMBSM-UHFFFAOYSA-N C(C1=CC=CC=C1)C1=CN=CC=C1
47 0.14285714 RTKXEWFQTNXLHE-UHFFFAOYSA-N CC1(C)C=C(C#N)C2=CC=CC=C12
48 0.14285714 GXLUIUJUEVVCKL-UHFFFAOYSA-N CN1C(=O)N(C)C2=C(C=NC=C2)C1=O
49 0.14285714 NAWBWSWMWIAHFG-UHFFFAOYSA-N COC1=CC=CC2=C1NC(=O)C(N)=N2
50 0.14285714 PVGOSBITZLKULZ-UHFFFAOYSA-N COC1=CC=CC2=C1N=C(N)C(=O)N2
51 0.14285714 RPAJUHNTJHTWGR-UHFFFAOYSA-N CN1CN=C(OC1=O)C1=CC=NC=C1
52 0.14285714 RKASPWAVGDRTEI-UHFFFAOYSA-N CN1CN=C(OC1=O)C1=CC=CC=N1
53 0.14285714 AYTUKTYPOFBOMF-UHFFFAOYSA-N COC(=O)N1N=CC2=C(N)C=CC=C12
54 0.14285714 QIVBJMNUDCAJED-UHFFFAOYSA-N COC1=C(F)C=C(CCN)C=C1
55 0.14285714 JXNAIOCJWBJGFQ-UHFFFAOYSA-N CC1=NC=C(C=C1)C1=CC=CC=C1
56 0.14285714 RSXCYPQQTZGHEE-UHFFFAOYSA-N FCCC(c1ccc(cc1)O)N
57 0.14285714 PGYBDDAXWMETSV-UHFFFAOYSA-N C=CC1=CC=CN1C1=CC=CC=C1
58 0.14285714 DMBHHRLKUKUOEG-UHFFFAOYSA-N C1=CC=C(C=C1)NC2=CC=CC=C2
59 0.14285714 ICUXLCRUPIGCIB-UHFFFAOYSA-N CC(C)OC1=C(F)C=C(N)C=C1
60 0.14285714 QLZNISOPACYKOR-UHFFFAOYSA-N OC(=O)C1=C2N=CC=NC2=CC=C1
61 0.14285714 OTQCHQLVDPVPJX-UHFFFAOYSA-N COC(=O)NC1=CN2C=CC=CC2=N1
62 0.14285714 YPYLIAJGOHBBQK-UHFFFAOYSA-N N#[N+]C1=CC=C(C=C1)N=NC1=CC=CC=C1
63 0.14285714 NJQSQSWSNPCGKB-UHFFFAOYSA-N OC(=O)CCC1=CN2C=CC=NC2=N1
64 0.14285714 BXRKUUUJRQQYAG-UHFFFAOYSA-N SCCC1NC(=O)CNC1=O
65 0.14285714 NZNPMUUOXMZCBF-UHFFFAOYSA-N OC(=O)CCN1N=NC2=CC=CC=C12
66 0.14285714 LJQNJNNOUKBORT-UHFFFAOYSA-N CC1=NC2=NC(CC(O)=O)=CN2C=C1
67 0.14285714 DHAOZAOSPZQQEE-UHFFFAOYSA-N COC1=NC=CC2=CN(N=C12)C(C)=O
68 0.14285714 DRDAFSWEKMYWPK-UHFFFAOYSA-N COC1=CC=C(C=C1)C1=NC(=O)NN1
69 0.14285714 QVFPAYNERCLUMF-UHFFFAOYSA-N COC(=O)C1=CN2C=CN=C2C(N)=C1
70 0.14285714 WGTZNLRJXIIZEB-UHFFFAOYSA-N CC(C)(C#N)C1=NC=C(C=C1)[N+]([O-])=O
71 0.14285714 NFPZHZGUNNVRQE-UHFFFAOYSA-N COC(=O)N1CCN(C)C1=S
72 0.14285714 ORSUPGCHXVQODN-UHFFFAOYSA-N OC1=C(O)C=C(NC2=NC=CN2)C=C1
73 0.14285714 FNBNBXSSJORRFI-UHFFFAOYSA-N COC(=O)C1=CN2C=C(N)N=C2C=C1
74 0.14285714 YLUZKERNKYNCLG-UHFFFAOYSA-N CC1=C(C=CC=N1)C1=CC=CC=C1
75 0.14285714 DLIMFLJEGMGTKR-UHFFFAOYSA-N COC(=O)C(Cl)=C1CC1(C)C
76 0.14285714 QNOWTHFHPUKINA-UHFFFAOYSA-N C#CCN=CC=CC1=CC=CC=C1
77 0.14285714 CRWNQZTZTZWPOF-UHFFFAOYSA-N CC1=NC=CC(=C1)C1=CC=CC=C1
78 0.14285714 XGRWGPPWNJPUAG-UHFFFAOYSA-N CN1CN=C(OC1=O)C1=CN=CC=C1
79 0.14285714 LONDBHTYIYKOCM-UHFFFAOYSA-N CC1=CC(=CC=C1)C1=CN=CC=C1
80 0.14285714 SHSBSAZHWHUONA-UHFFFAOYSA-N OCC1=CC=C(C=C1)C#CC1=CN=CC=C1
81 0.14285714 WWMRJCUZPJJWBC-UHFFFAOYSA-N CC1=CC(=NC=C1)C1=CC=CC=C1
82 0.14285714 ZYLPQYYLLRBVOK-UHFFFAOYSA-N CC1=CN=C(C=C1)C1=CC=CC=C1
83 0.14285714 GREMYQDDZRJQEG-UHFFFAOYSA-N CC1=NC(=CC=C1)C1=CC=CC=C1
84 0.14285714 PDPKDRIXAIQZAV-UHFFFAOYSA-N O=C1C2=CC=CC=C2CCC2=C1N=CC=C2
85 0.14285714 PSHZPPBCBVTVAC-UHFFFAOYSA-N O=C1C2=CC=CC=C2CCC2=C1C=NC=C2
86 0.13333333 OIWXEIFGCRISBE-UHFFFAOYSA-N CCC1CC1=C(Cl)C(=O)OC
87 0.13333333 CAHIOSJEQJUYJH-UHFFFAOYSA-N CCOC(=O)ON=C(N)C1=CC=CC=N1
88 0.13333333 KVHOGDSCPNRSLD-UHFFFAOYSA-N OC(=O)CC1=CC=CC=C1CN=[N+]=[N-]
89 0.125 ALQHLUDICCPVCL-UHFFFAOYSA-N CCOP1OC(C)=CC(=C)O1
90 0.125 SYKQSKMDXCTBGK-UHFFFAOYSA-N COP(=O)(OC)N1C2CCCC12
91 0.11764706 IILXIHQGEWBBDA-UHFFFAOYSA-N CC1(Cl)CC(C)(OC1=O)C=C
92 0.10526316 BKGWACHYAMTLAF-UHFFFAOYSA-N NC(CCCNC(N)=S)C(O)=O
93 0.1 BKGWACHYAMTLAF-BYPYZUCNSA-N N[C@@H](CCC\N=C(/N)S)C(O)=O
94 0 ACDBQLSSIVJCML-UHFFFAOYSA-N O=CCCn1nc2n(c1=O)cccc2
95 0 QIXGUCWVXKEQTA-UHFFFAOYSA-N CC(C(=O)O)NNC(=O)c1ccncc1
96 0 AMBMEFHEHORCTI-UHFFFAOYSA-N CC(=NNC(=O)C1=CC=NCC1)C(=O)O
97 0 SWIXGQJFDCQQDS-UHFFFAOYSA-N O=C(C1CC=NC=C1)NN=C(C(=O)O)C
98 0 YGANYDJQSKVCEK-UHFFFAOYSA-N OC(=O)C(=NNC(=O)C1=CCNC=C1)C
99 0 ZBKOSEXKEYTXGR-UHFFFAOYSA-N COC(=O)C(CCP(=O)(O)C)(N)C
100 0 SVZBPUUNPASLDB-UHFFFAOYSA-N CNC(C(=O)O)(CCP(=O)(O)C)C
101 0 GTGSMGQAZPAALP-UHFFFAOYSA-N O=NNCCCC(=O)c1ccc(nc1)O
102 0 BNAYIYNJWOWPPJ-UHFFFAOYSA-N O=NNCCCC(=O)c1cncc(c1)O
103 0 JKVVCVCJCMXISL-UHFFFAOYSA-N Oc1ccncc1C(=O)CCCNN=O
104 0 OHNOPQXDUWMUSR-UHFFFAOYSA-N Oc1ncccc1C(=O)CCCNN=O
105 0 TZOMEAKXEFLTIR-UHFFFAOYSA-N O=NNCCC(C(=O)c1cccnc1)O
106 0 QVLFBXMWLRNYDD-UHFFFAOYSA-N O=NNCC(CC(=O)c1cccnc1)O
107 0 YLOSDRBXPZOGKJ-UHFFFAOYSA-N O=NNC(CCC(=O)c1cccnc1)O
108 0 ZWMBJPVBPFFIDQ-UHFFFAOYSA-N OCCCn1c(=N)cc[nH]c1=O
109 0 NTTUCOQFZDNWSB-UHFFFAOYSA-N C(C(=O)C1=CN=CC2C1O2)CCNN=O
110 0 DKUAWFSAXJJGJK-UHFFFAOYSA-N C(C(=O)C12OC2N=CC=C1)CCNN=O
111 0 QZMKLAUQXQXWMU-UHFFFAOYSA-N O=NNCCCOC(=O)c1cccnc1
112 0 ADLITVROABLWPT-UHFFFAOYSA-N O=NNCCOCC(=O)c1cccnc1
113 0 TWQGKGZIAYKDEH-UHFFFAOYSA-N O=NNCOCCC(=O)c1cccnc1
114 0 LPYXYDXLXZWDQR-UHFFFAOYSA-N O=NN(CCCC(=O)c1cccnc1)O
115 0 XBKXZDOEMXLMTA-UHFFFAOYSA-N O=NNCC=CC(=O)c1cccnc1
116 0 WRMDGIGCCITSIL-UHFFFAOYSA-N C1CC=c2c(=C1)[nH]c1c2cccc1
117 0 ZECQLHQEHJJSAN-UHFFFAOYSA-N C1C=Cc2c(C1)[nH]c1c2cccc1
118 0 OISVIGAIEDIRNI-UHFFFAOYSA-N C1=CC2C(C=C1)c1c(N2)cccc1
119 0 ASWLTMFXNXTXGE-UHFFFAOYSA-N C1=CC=C2C(C1)Nc1c2cccc1
120 0 XDWDZKGXZKYUCL-UHFFFAOYSA-N c1ccc2c(c1)NC1=CC=CCC21
121 0 VONZPTILZGVNOJ-UHFFFAOYSA-N C1=Cc2c(CC1)c1c([nH]2)cccc1
122 0 MOPDBSZIJRDSJI-UHFFFAOYSA-N NC1=CC=C(CC1)S(=O)(=O)N
123 0 FVQVWGIHHFSQES-UHFFFAOYSA-N NC1CC=C(C=C1)S(=O)(=O)N
124 0 XHUONMAJPFSGDN-UHFFFAOYSA-N NC1=CCC(C=C1)S(=O)(=O)N
125 0 CYZKJBZEIFWZSR-UHFFFAOYSA-N CNC(C(=O)O)Cc1c[nH]cn1
126 0 HNNTUCCDZNBISU-UHFFFAOYSA-N ONc1cc(N)c(c(c1C)N)O
127 0 AUMTXVNDDDPNBV-UHFFFAOYSA-N ONc1c(C)c(N)cc(c1O)N
128 0 HZZRGWSYGZWOMU-UHFFFAOYSA-N ONc1cc(N)cc(c1CO)N
129 0 VUIIYMHNXKXSCN-UHFFFAOYSA-N ONC1=C(C)C2(C(C(=C1)N)O2)N
130 0 OEZDBNKQQTYNEL-UHFFFAOYSA-N ONC1=C(C)C(=CC2(C1O2)N)N
131 0 LOWYUAIWCHBEPS-UHFFFAOYSA-N ONC12C=C(N)C=C(C2(O1)C)N
132 0 JCHLDBNBUJOCEM-UHFFFAOYSA-N Nc1cc(N)c(c(c1)N(O)O)C
133 0 QAYPPWSPUYOWDG-UHFFFAOYSA-N C1#CC=C2C(=C1)C=Cc1c(N2)cccc1
134 0 VPONEJHNADKWPX-UHFFFAOYSA-N Cc1cn(CCN)c(=O)[nH]c1=O
135 0 OIZKMPBDCZZLHI-UHFFFAOYSA-N NSC1=C(CCNC1)C(=O)O
136 0 UJDZYKLDVNNWRV-UHFFFAOYSA-N Cc1cccc2c1[nH]c1ccccc1c2=O
137 0 MFWDQDXQUXODPR-UHFFFAOYSA-N Cc1ccc2c(c1)[nH]c1c(c2=O)cccc1
138 0 IJUUPTNWUKOVDJ-UHFFFAOYSA-N Cc1ccc2c(c1)c(=O)c1c([nH]2)cccc1
139 0 CVLMVMQNJODBLJ-UHFFFAOYSA-N Cc1cccc2c1c(=O)c1c([nH]2)cccc1
140 0 VBMOBAJJVUBBLG-UHFFFAOYSA-N COC(=O)C(CC(P(=O)(O)C)C)N
141 0 QPWIGIULGMKQTG-UHFFFAOYSA-N CNC(C(=O)O)CC(P(=O)(O)C)C
142 0 WXROFMGTYRKZOK-UHFFFAOYSA-N O=C(n1cncc1)NCc1ccco1
143 0 FYGDCKJMHUSGJC-UHFFFAOYSA-N Cc1ccc2c(c1)oc(c2)c1ccncc1
144 0 VLTVFSWMCZXUOI-UHFFFAOYSA-N Cc1ccc2c(c1)cc(o2)c1ccncc1
145 0 VUZXULGPGNGLOP-UHFFFAOYSA-N Cc1cccc2c1cc(o2)c1ccncc1
146 0 NWRKNNYKSALTCZ-UHFFFAOYSA-N Cc1cccc2c1oc(c2)c1ccncc1
147 0 BGZBBBQLFWVVBC-UHFFFAOYSA-N Cc1c(oc2c1cccc2)c1ccncc1
148 0 OYIRGNPFOFQVMQ-UHFFFAOYSA-N NC(=O)C1C(=O)C=CN(C1N)C
149 0 ZPMYIKVFTFQFGG-UHFFFAOYSA-N CN1C=C(C(=O)N)C(=O)CC1N
150 0 JDHILDINMRGULE-UHFFFAOYSA-N Cn1cncc1CC(C(=O)O)N
151 0 GYDFGUILAFAXFN-UHFFFAOYSA-N NC1c2ccccc2c2c(C1=O)cccc2
152 0 MZNNKLILUFNKNV-UHFFFAOYSA-N COC(=O)Nc1nc2c([nH]1)CCC(=C2)O
153 0 HUYVUISOADPWHN-UHFFFAOYSA-N COC(=O)NC1=NC2C(N1)C=CC(=C2)O
154 0 OSBPLZYVBIQQDD-UHFFFAOYSA-N COC(=O)NC1Nc2c(N1)ccc(c2)O
155 0 IRDNRVHLCOXQKY-UHFFFAOYSA-N OC(=O)C(NC(=O)C=C)Cc1c[nH]cn1
156 0 GZXIHMRLPDBXMX-UHFFFAOYSA-N O=C1C=CC2C(=C1)C=Cc1c(N2)cccc1
157 0 PPBLHDDOTRYMNU-UHFFFAOYSA-N OC1C=CC2=Nc3c(C=CC2=C1)cccc3
158 0 HXQZUBCLKAJTOK-UHFFFAOYSA-N O=C1C=CC2=Nc3c(C=CC2C1)cccc3
159 0 GOLUFODEGRLRIX-UHFFFAOYSA-N O=C1CCC2=Nc3c(C=CC2=C1)cccc3
160 0 NCSOTBHMRCEIAA-UHFFFAOYSA-N O=C1C=CC2=NC3C(=CC=CC3)C=CC2=C1
161 0 FOMFZNXXYQDQKL-UHFFFAOYSA-N O=C1C=CC2=NC3=CC=CCC3C=CC2=C1
162 0 PDLUXCFUPAJVJB-UHFFFAOYSA-N O=C1C=CC2=Nc3c(CCC2=C1)cccc3
163 0 RBQZLDUPJJDIFZ-UHFFFAOYSA-N O=c1ccc2c(c1)ccc1=CCCC=c1n2
164 0 UECCSNBGYCUOPL-UHFFFAOYSA-N Nc1ccc2c(c1)cc1c(c2)ccc(c1)O
165 0 UILLXCIMRQXAJG-UHFFFAOYSA-N Nc1ccc2c(c1)cc1c(c2)cc(cc1)O
166 0 DWMANDCGYRTHAN-UHFFFAOYSA-N Nc1ccc2c(c1)cc1c(c2)c(O)ccc1
167 0 VLRACQGVBXJBHS-UHFFFAOYSA-N Nc1ccc2c(c1)cc1c(c2)cccc1O
168 0 LQAWWTBJLVNMSC-UHFFFAOYSA-N Nc1ccc2c(c1)cc1c(c2O)cccc1
169 0 MMGPKACRISZAJS-UHFFFAOYSA-N Nc1ccc2c(c1)c(O)c1c(c2)cccc1
170 0 UZZZIUYWXOKMCV-UHFFFAOYSA-N Nc1cc2cc3ccccc3cc2c(c1)O
171 0 XKAMCIJWFNXODL-UHFFFAOYSA-N Nc1cc2cc3ccccc3cc2cc1O
172 0 RPLHSBWUCIUAGM-UHFFFAOYSA-N Oc1c(N)ccc2c1cc1ccccc1c2
173 0 OKLNHRVMAXRSOM-UHFFFAOYSA-N Nc1ccc2=CC34C(=CC=CC4O3)C=c2c1
174 0 PTVDJTLNURVMPZ-UHFFFAOYSA-N Nc1ccc2=CC3=CC=CC4C3(C=c2c1)O4
175 0 NBNXYAYBSMKGEX-UHFFFAOYSA-N NC1=CC2=Cc3c(C4C2(C=C1)O4)cccc3
176 0 DYSGFEDHSACYDE-UHFFFAOYSA-N NC1=CC23C(=Cc4c(C3O2)cccc4)C=C1
177 0 QNTLTKRNUMTUGQ-UHFFFAOYSA-N NC1=Cc2cc3ccccc3cc2C2C1O2
178 0 RMRILVUSNSOJFJ-UHFFFAOYSA-N NC12C=Cc3c(C2O1)cc1c(c3)cccc1
179 0 BRLLYZSZDQHDNB-UHFFFAOYSA-N ONc1ccc2c(c1)cc1c(c2)cccc1
180 0 NEMATPKJJFFVHR-UHFFFAOYSA-N OCCn1c(=O)[nH]cc(c1=N)C
181 0 UWBTWIGWZQPLSW-UHFFFAOYSA-N OCCn1c(=N)ccn(c1=O)C
182 0 QUKKXDDZNWOWTO-UHFFFAOYSA-N COCCn1c(=N)cc[nH]c1=O
183 0 QXPMIYNXHOAYLK-UHFFFAOYSA-N Nc1ccn(c(=O)n1)C1CCC(O1)C=O
184 0 VWBRYIUMUUSOEU-UHFFFAOYSA-N c1ccc2c(c1)C1OC1c1c(N2)cccc1
185 0 MRFVPNPROAXBCZ-UHFFFAOYSA-N NC1c2ccccc2C(=O)c2c1cccc2
186 0 IXNVHGRCLKJYCB-UHFFFAOYSA-N C#CONc1ccc(cc1)c1ccccc1
187 0 XSUSJNAPTDZBTE-UHFFFAOYSA-N COCc1cnc([nH]c1=N)OC
188 0 RDBRPYRSABNICD-UHFFFAOYSA-N COc1ncc(c(=N)n1C)CO
189 0 VSZGCLXGCOECAY-UHFFFAOYSA-N O=C1Cc2ccccc2Nc2c1cccc2
190 0 QMTOAEBDBDZYCF-UHFFFAOYSA-N ONC(=O)NC1NC(=O)NC1=O
191 0 ASPLPGYIYLOLIO-UHFFFAOYSA-N OC1=NC(=NC1C1=CC#CC=C1)O
192 0 KAXQDZXHYGYANN-UHFFFAOYSA-N NC1=CC=C(C(C1O)O)C(=N)N
193 0 KHUOICIKIWSCHN-UHFFFAOYSA-N NC(=N)C1=CC(C(C=C1)(N)O)O
194 0 MUOBJDDTXZARJR-UHFFFAOYSA-N NC1=CC(C(C=C1)(O)C(=N)N)O
195 0 PYGMPFQCCWBTJQ-UHFFFAOYSA-N [O-][N+](=O)C1=CC=CC2=C1C=CN=C2
196 0 MXKZSCXYMSXOAO-UHFFFAOYSA-N [O-][N+](=O)C1=CC2=C(C=CC=N2)C=C1
197 0 DVKJHBMWWAPEIU-UHFFFAOYSA-N CC1=CC=C(C=C1N=C=O)N=C=O
198 0 KEBHZKLOWXMHOF-UHFFFAOYSA-N CC(=O)N1CSCC1C(N)=O
199 0 UCBVELLBUAKUNE-UHFFFAOYSA-N C=CCN1C(=O)NC(=O)N(CC=C)C1=O
200 0 FUAIWCCBMZPKSK-UHFFFAOYSA-N ONC1=CC2=C(C=C1)C1=CC=CC=C1C=C2
201 0 HOWPFUANESQJCM-UHFFFAOYSA-N ONC(=O)CNC(=O)NC1=CC=CC=C1
202 0 ORNDCEQOKHKONK-UHFFFAOYSA-N CC(C)NC(=O)C1=NON=C1C
203 0 CTHWWPAHMJBHGT-UHFFFAOYSA-N CNC1=C2C(=O)C=CC3=CC=CC(C=C1)=C23
204 0 DOSNGAGLKBWUSU-UHFFFAOYSA-N O=CNC1=CC2=C(C=C1)C1=CC=CC=C1C2
205 0 NTAFJUSDNOSFFY-UHFFFAOYSA-N CC(C)C1=NC=C(N1C)[N+]([O-])=O
206 0 VOBIHUAWDXUCPH-UHFFFAOYSA-N CC1(C)CC(=O)C(Cl)C(=O)C1
207 0 RDBLNMQDEWOUIB-UHFFFAOYSA-N CC1=CC2=C(OC(=N2)C2=CC=CC=C2)C=C1
208 0 OOBICGOWICFMIX-UHFFFAOYSA-N NC1=NC(=O)N(C=C1)C1OC(CO)C=C1
209 0 CBWVWOOEXJQIFA-UHFFFAOYSA-N CN(N=O)C(=O)C(=O)N(C)N=O
210 0 VTICAYCFLHQGGA-UHFFFAOYSA-N CC1=CC=CC=C1NC(=O)N(O)C(N)=O
211 0 UUPGWDMVJYHKKP-UHFFFAOYSA-N C1CN2C(CO1)=NN=C2C1=CC=CO1
212 0 SHHRLINCOHUSHV-UHFFFAOYSA-N NC(=O)C1=C(OC(=O)C2CCC2)N=CN1
213 0 TWBPWBPGNQWFSJ-UHFFFAOYSA-N NC1=C(C=CC=C1)C1=CC=CC=C1
214 0 DJPBBQRCUOFFKU-UHFFFAOYSA-N C=CC(=O)NCN1CCNC1=O
215 0 XNYIWLIOACSUSS-UHFFFAOYSA-N CCNNC(=O)C1=NOC(C)=C1
216 0 ZBSJXXRBEKPWIH-UHFFFAOYSA-N CCC1=NC(OC)=NC(OC)=N1
217 0 HRSWSISJJJDBOQ-UHFFFAOYSA-N O=C1NC(=O)C2(CCNCC2)N1
218 0 NBWCGDRKSOXZNI-UHFFFAOYSA-N C1NCC2=CC=CC3=C2C1=CC=C3
219 0 OWAMLUWBGKKQEW-UHFFFAOYSA-N CC1(NC(=O)NC1=O)C1=CC=NC=C1
220 0 DOGAZPVCUUSMJM-UHFFFAOYSA-N CNC1=CC2=C(C=C1)C1=CC=CC=C1C2=O
221 0 QFEZMLVEXMVZQQ-UHFFFAOYSA-N NC1=NC(=O)C2CC(CCC2=N1)C(O)=O
222 0 RHIQVWYDRYSBGN-UHFFFAOYSA-N NC1=NC(CCSC1)C(O)=O
223 0 UTMZWCTVPHAOJZ-UHFFFAOYSA-N CC1=CC=C(C=C1)C1=NC2=CC=CC=C2O1
224 0 CNILDPCFXDESRI-UHFFFAOYSA-N CC(=O)C1=CC2=C(NC3=CC=CC=C23)C=C1
225 0 PINRHPDVUJVFDC-UHFFFAOYSA-N O=C(C=CC1=CC=CC=C1)C1=CN=CC=C1
226 0 YQJUHLKYGVVMJF-UHFFFAOYSA-N CC(C)(C)C1N=NC(=O)N=C1O
227 0 NNXKHUXDXSVBTB-UHFFFAOYSA-N O=C1C=CC(=O)N1C1=CC=CC=N1
228 0 ACYCHYOCDXNXJE-UHFFFAOYSA-N O=CNC1C2=CC=CC=C2C2=CC=CC=C12
229 0 AAJAEEPAUQTYFB-UHFFFAOYSA-N CCC1=NC2=C(N1)C=C(C=C2)[N+]([O-])=O
230 0 RJPYMXBSLRNLKC-UHFFFAOYSA-N CC1=NC(N)=NC(=O)C1CCO
231 0 MFYZPZRBVZQMTC-UHFFFAOYSA-N NNC1=CC(Cl)=NC(NN)=N1
232 0 SKLULVOMZQPDCR-UHFFFAOYSA-N CC(C)(O)C1=C(N)C=CC(F)=C1
233 0 UKMKDXMKQZZEDS-UHFFFAOYSA-N CCOC1=NC=C(CO)C(N)=N1
234 0 ZGMMGIGWPNXAMM-UHFFFAOYSA-N CN=C1CC(=O)N(C)C(=O)N1C
235 0 PVPKAOUYPAEICK-UHFFFAOYSA-N CCOC(=O)C1=CN(C)N=C1N
236 0 YWFVYRGXRCTXSF-UHFFFAOYSA-N N=C1CC(=O)C2=CC=CN=C2C1=O
237 0 HHKCEWSPQNPBJZ-UHFFFAOYSA-N N=C1CC(=O)C2=C(C=CC=N2)C1=O
238 0 KKSONMYOQKTPBQ-UHFFFAOYSA-N O=NN1CCN(C1=O)C1=CC=CC=C1
239 0 FGEGBTCCMZBZBE-UHFFFAOYSA-N CC1=C(C=O)C=CC2=C1NC1=CC=CC=C21
240 0 WSKBLLFHGABBEW-UHFFFAOYSA-N O=C1NC(C2=CC=CC=C12)C1=CC=CC=C1
241 0 YOIAAQMHELXSAP-UHFFFAOYSA-N OC(=O)CNC(=O)NNC1=CC=CC=C1
242 0 VATFUJDGSBMXGZ-UHFFFAOYSA-N C=CCNC(=O)N(CC=C)N=O
243 0 UTQDTPYWVOXWMK-UHFFFAOYSA-N CC(=O)C1=CC2=C(C=C1)C1=CC=CC=C1N2
244 0 MWLKKCRDRIEGLU-UHFFFAOYSA-N C1ON=C(C2=CC=CC=C2)C2=CC=CC=C12
245 0 MEUSJJFWVKBUFP-UHFFFAOYSA-N CCOC(=O)C1=C(N)N(C)N=C1
246 0 NWQKKMZIQWSEIO-UHFFFAOYSA-N CCOC(=O)NC1=NCCS1
247 0 SEXHJNWPZFCMFF-UHFFFAOYSA-N N=C1CC(=O)C(=O)C2=C1N=CC=C2
248 0 ULDFPQKCKOFNOF-UHFFFAOYSA-N OC1=C(N=O)C2=C(C=C1)N=CC=C2
249 0 UMLWEPGSWQNXQX-UHFFFAOYSA-N CCOP(=O)(OCC)C(C)C#N
250 0 YBWHETOEPXMQGM-UHFFFAOYSA-N CCOC(C)=NC(C#N)C(N)=O
251 0 UWZASNFULUENAC-UHFFFAOYSA-N CN1C(=O)C2=CC=CC=C2C2=CC=CC=C12
252 0 NBMZFZYJLLEMDG-UHFFFAOYSA-N O=C1NC2=CC=CC=C2CC2=CC=CC=C12
253 0 OZTAQIWRMROXDD-UHFFFAOYSA-N NNC(=O)CCC1=CC=CC=C1[N+]([O-])=O
254 0 UMTRHZBMIRLIKP-UHFFFAOYSA-N N#CC(OC1=CC=CC=C1)C1=CC=CC=C1
255 0 RCBINPUPVOCMOS-UHFFFAOYSA-N COC(=O)C12CCC1(Cl)CC2
256 0 WHDMECGDGAKMIU-UHFFFAOYSA-N CCOC1=NC(OCC)=NS1
257 0 IPJSJINXKBSNSI-UHFFFAOYSA-N CN1N=C(C)C2=C1C=CC(=C2)[N+]([O-])=O
258 0 XHSLETXKYHVINZ-UHFFFAOYSA-N CC1=NC2=C(C=CC3=CC=CC=C23)C(=O)C1
259 0 PJZTXHCGBFTHIC-UHFFFAOYSA-N CCOC(=O)C(=O)NCC1=NC=CN=C1
260 0 FGYXTFFJVBIDGA-UHFFFAOYSA-N CCOC(=O)C1=NC=C2C=NC=CN12
261 0 UDLFNLQBTQFIPY-UHFFFAOYSA-N COCCOC1=NC=CC(N)=N1
262 0 QTADNCWTDKLYQH-UHFFFAOYSA-N N#CCC1=CC2=CC=CC=C2CC1
263 0 OWPNVXATCSXTBK-UHFFFAOYSA-N O=C1CC2=CC=CC=C2N1C1=CC=CC=C1
264 0 GEBRPJJJIRIALP-UHFFFAOYSA-N C1CC2=CC3=CC=CC=C3N=C2C1
265 0 YUZUPQZNFZWBSR-UHFFFAOYSA-N OCC1=C2C=CC=CC2=NC2=CC=CC=C12
266 0 PAMMIXSSIGTOAK-UHFFFAOYSA-N O=C1NC2=CC=CC=C2C1C1=CC=CC=C1
267 0 BDBAHUJLJZZNMV-UHFFFAOYSA-N CN1C(=O)C2CCC(=O)N=C2N(C)C1=O
268 0 AVIIWDALERTCOC-UHFFFAOYSA-N O=CC1=NN=C(O1)C1=CC=CC=C1
269 0 BEPNJPZENSWTLL-UHFFFAOYSA-N CN1N=C2C(=N1)C(=O)C(C)=C(C)C2=O
270 0 FGZMTIBNGQUEDE-UHFFFAOYSA-N CCOC(=O)C1=CN=C2N=CC=CN12
271 0 GBKSVTSETRUISK-UHFFFAOYSA-N CN1C2=CC=CC=C2C(=O)NNC1=O
272 0 BVBVDWCJVTVEJB-UHFFFAOYSA-N O=NN(C1CC1)C(=O)NC1CC1
273 0 RLRYXXDZRQTDHP-UHFFFAOYSA-N COP1(=O)CC(=O)C(C)(C)N1C
274 0 XAJUVLVWVRQARN-UHFFFAOYSA-N CC1=CC(=O)NC2=C1C1=CC=CC=C1C=C2
275 0 ZMXBCQZLZQUSEA-UHFFFAOYSA-N CC1=CC(=O)NC2=C1C=CC1=CC=CC=C21
276 0 BAYKBTQERKPUNW-UHFFFAOYSA-N CC(C)(S)C1NC(=O)NC1=O
277 0 SUXMGKFFQJTYEX-UHFFFAOYSA-N [O-][N+](=O)C1=CC=CC2=C1C=NC=C2
278 0 XQEZCVOBJUHHLW-UHFFFAOYSA-N CCOC(=O)C1CSC(N)=N1
279 0 SVVSNFUAOGDDMG-UHFFFAOYSA-N O=C1CNC(=O)N1NC1=CC=CC=C1
280 0 NMLCQSAJFUXACX-UHFFFAOYSA-N NC(=O)C1C2=CC=CC=C2C2=CC=CC=C12
281 0 VWHVCSVMEUSORI-UHFFFAOYSA-N OC1=CC=C(C=C1)C1=CN2C=CC=CC2=C1
282 0 MXSPZRHLPAESEZ-UHFFFAOYSA-N OC1=CC=CC(=C1)C1=CN2C=CC=CC2=C1
283 0 YKTZAKWGLWLAGK-UHFFFAOYSA-N CNC(=O)NCCSC(=O)NC
284 0 WWNMTKNCFACRKM-UHFFFAOYSA-N CC=CC(O[Si](C)(C)C)C#N
285 0 DEDIVRYSGQHFIA-UHFFFAOYSA-N COC1=C(C#N)C(C#N)=C(O)C=C1
286 0 GSCZNYAHWDLULJ-UHFFFAOYSA-N ON1C(=CC2=CC=CC=C12)C1=CC=CC=C1
287 0 CCFSUVJCUMZGNO-UHFFFAOYSA-N NC1=CC2=C(C=C(O)C=C2)C2=CC=CC=C12
288 0 VVSXLQGOMPVZPR-UHFFFAOYSA-N CCOC(=O)C1=C(N)N=C(C)N1
289 0 JUHQQBWZIAUSDN-UHFFFAOYSA-N [H]C12CCC([H])(C1)C(Cl)(C2)C(O)=O
290 0 FRBHCWIPAUJHEP-UHFFFAOYSA-N CN(C)C(=O)NC1=CC=CC=C1[N+]([O-])=O
291 0 HIANUIPKYSYZAG-UHFFFAOYSA-N NNC(=O)COC1=CC=CC=C1C#N
292 0 RZWRYPGAUIOOMK-UHFFFAOYSA-N OC1=C2N=CC=CC2=C(C=C1)N=O
293 0 VLZQTLUSPQUQLC-UHFFFAOYSA-N N#CC1=CC(OCC2=CC=CC=C2)=CC=C1
294 0 IXMCMEFVANSSIZ-UHFFFAOYSA-N CC(=O)N1N2CCN(CC2)C1=O
295 0 DQBNBIIKBRHTSA-UHFFFAOYSA-N FC(F)(F)C1NCCC2=C1N=CN2
296 0 BTIJJZBDTRBBBF-UHFFFAOYSA-N CC(=O)NC1=CC2=C(NC(=O)N2)C=C1
297 0 MRAIVJPPOXSJNG-UHFFFAOYSA-N CC1=CC=C(C=C1)C1=CC=NC=C1
298 0 MZEAQWYCKAAGJE-UHFFFAOYSA-N CN1C(=O)N(C)C2=C(C=CC=N2)C1=O
299 0 YLPLUSYOINKUAG-UHFFFAOYSA-N CC1=C(C)C2=C(C(=O)NC2=O)C(N)=N1
300 0 XTSZGLDVUJYYGI-UHFFFAOYSA-N CC1=CC2=C(NC(=O)NC2=O)C(C)=N1
301 0 PNTJHESWOJBCRP-UHFFFAOYSA-N CN1C2=CC=CC=C2C2=C1C=CC(C=O)=C2
302 0 YFFXRSPORHIBHL-UHFFFAOYSA-N C(C1=CC=CO1)C1=CN=CC2=CC=CC=C12
303 0 OZMVIYVBZSEPDZ-UHFFFAOYSA-N CC1=NC2=C(O1)C=C(C=C2)C1=CC=CC=C1
304 0 IEJVXWOVBNWQCY-UHFFFAOYSA-N COC1=CC=C(C=C1)C1=NN=C(N)O1
305 0 WOCMIZZYXHVSPS-UHFFFAOYSA-N CCOC(=O)C1=C(C)NN=C1N
306 0 WKZRPPBUMLPCRF-UHFFFAOYSA-N OC1=CC=CC=C1C1=CC2=CC=CC=C2N1
307 0 NJJMZMNKPOVXQM-UHFFFAOYSA-N CC1=NC2=CC(=NN2C(C)=C1)C(O)=O
308 0 HJLGQPREWJFXII-UHFFFAOYSA-N NC1=CC=C(C=C1)C1=CC2=CC=CC=C2O1
309 0 SNLMOXFUCILIPL-UHFFFAOYSA-N OC(=O)C1=NC2=C(C=CC=N2)C=C1
310 0 OZZMWXQJCJUCEJ-UHFFFAOYSA-N OC(=O)C1=NC2=C(C=C1)C=NC=C2
311 0 TVVBUFZQEXCMTE-UHFFFAOYSA-N CCNC1=NC(=O)N(C)C(=O)C1
312 0 FTFHZWLNIADXOA-UHFFFAOYSA-N NC(=O)C1=CC=CC2=C1C1=CC=CC=C1C2
313 0 XITQNTLQENWUNS-UHFFFAOYSA-N CC1N(C)C(=O)N(C)C(=O)C1=N
314 0 OHLKQPVOQXXCDW-UHFFFAOYSA-N OC(=O)C1=C2C=CC=NC2=NC=C1
315 0 NOPHASKLMDZCSJ-UHFFFAOYSA-N [O-][N+](=O)C1=CC=C(C=C1)C1=NCCN1
316 0 ZEQPXXPPGJVSJN-UHFFFAOYSA-N CC1=NN(CCC(O)=O)C(C)=N1
317 0 DMCGDTBCCNVQGQ-UHFFFAOYSA-N OCC1=CC(=CC=C1)C1=CC=CC=C1C#N
318 0 KYPDFKIOHIOWKJ-UHFFFAOYSA-N OCC1=CC(=CC=C1)C1=CC=CC(=C1)C#N
319 0 RSMLYPHTRPZNFJ-UHFFFAOYSA-N OCC1=CC=C(C=C1)C1=CC=CC(=C1)C#N
320 0 MOSSOXPGEMBIQV-UHFFFAOYSA-N COC1=CC=C(C=C1)C1=CC=CC=C1C#N
321 0 ZTKOLNFZHPFQEJ-UHFFFAOYSA-N COC1=CC=C(C=C1)C1=CC=CC(=C1)C#N
322 0 FNDNKJXHTMOHKZ-UHFFFAOYSA-N OCC1=CC=C(C=C1)C1=CC=CC=C1C#N
323 0 ZDKNXWAFKNYXFI-UHFFFAOYSA-N CC1=NC2=C(N1)C=CC(C)=C2[N+]([O-])=O
324 0 OLTOJZGRSVNYRB-UHFFFAOYSA-N CCNC(=O)NC1=NOC(C)=C1
325 0 PLMOULRJKCIGCA-UHFFFAOYSA-N O=C1OC2=CC=CC=C2N1CC#N
326 0 DJKHQIBUPFQJAI-UHFFFAOYSA-N CC(=O)C1=CC=CC2=C1NC1=CC=CC=C21
327 0 ICHSLEPUZVJIRS-UHFFFAOYSA-N COC1=CC=C(NC(=O)C(=O)NN)C=C1
328 0 CHROPCMKBZZQJH-UHFFFAOYSA-N N#CC1=CC=CC=C1OCC1=CC=CC=C1
329 0 YFLSBGGTASGZIL-UHFFFAOYSA-N CCN1N=NC2=C1C=CC(=C2)C(O)=O
330 0 AJRKKVHASMCUJC-UHFFFAOYSA-N ClCCCC(=O)N1CCOCC1
331 0 BBMULSUBOPFDIT-UHFFFAOYSA-N N#CC1=CC=CC2=C1C1=CC=CC=C1C2
332 0 BGXUJUIVLIDCTP-UHFFFAOYSA-N CC1(C)N=C2C=CC(=CC2=N1)[N+]([O-])=O
333 0 RLRUNZFXEAZVIT-UHFFFAOYSA-N CNC1=C(N)C=C(C=N1)C(F)(F)F
334 0 CACYYYIWDACOAQ-UHFFFAOYSA-N CC1=NN2C(=C1)N=CC(C(O)=O)=C2C
335 0 SORASSFGEFQWIH-UHFFFAOYSA-N CCOC(=O)C1=CN2C=CC=NC2=N1
336 0 QUYXFKCKLGJMJC-UHFFFAOYSA-N COC1=C(C=C(C=C1)C1=CC=CC=C1)[N+]#[C-]
337 0 UGQVLHNPKAAHDW-UHFFFAOYSA-N OC(=O)C1=CN=CC(=N1)N1CCOCC1
338 0 CRMPEIJSRPNMRH-UHFFFAOYSA-N CC(=O)NC(CCS)C(=O)NN
339 0 XZUBJBUOPNSVLV-UHFFFAOYSA-N NNC(=O)CC1=NOC2=CC=CC=C12
340 0 SJDCYAGLGBTHKD-UHFFFAOYSA-N OC(=O)C(=CC1=CN=CC=C1)C#N
341 0 VWXQPZYUOQXYLQ-UHFFFAOYSA-N COC(=O)C1=NN2CCCNC(=O)C2=C1
342 0 NEHVUPZZAIICMZ-UHFFFAOYSA-N OC1=CC=CC(=C1)C1=CC2=CC=CC=C2N1
343 0 VMJLLYLWZBSRIP-UHFFFAOYSA-N CC(C)N1C=C(N=C1C)[N+]([O-])=O
344 0 MBJJCIYNRRPIGV-UHFFFAOYSA-N CC1=CC(=CC(NN)=N1)C(F)(F)F
345 0 DCWFZFNVIDBWHB-UHFFFAOYSA-N CN(N)C1=C(C=CC=N1)C(F)(F)F
346 0 LZYILLLQHBJCFB-UHFFFAOYSA-N CN(N)C1=NC=C(C=C1)C(F)(F)F
347 0 PCOVIPKFOQOPEH-UHFFFAOYSA-N N#CCC1=CC=C(OC2=CC=CC=C2)C=C1
348 0 QMINJWUSSJFQBR-UHFFFAOYSA-N [O-][N+](=O)C1=C(N=CC=C1)N1CCOCC1
349 0 VQZMGNIWXFDNRE-UHFFFAOYSA-N CN(N)C1=NC=CC(=C1)C(F)(F)F
350 0 KLDQOFVVCVOYIB-UHFFFAOYSA-N CC1=NON=C1N1CCOCC1
351 0 JAJUAAWSTSRHAD-UHFFFAOYSA-N [O-][N+](=O)C1=NC=C(C=C1)N1CCOCC1
352 0 PXFUDSMGEYRNNC-UHFFFAOYSA-N CC(N)C(=O)Nc1ccc(cc1)[N+]([O-])=O
353 0 BXBOXUNPNIJELB-UHFFFAOYSA-N COC1=NC(OC)=C(N)C=C1N
354 0 WGOQTNXYTDSHRT-UHFFFAOYSA-N N#CC1=C2CC3=CC=CC=C3C2=CC=C1
355 0 IPENTXMCVYZOPC-UHFFFAOYSA-N NC(CO)CC1=CC=CC=C1F
356 0 ZALRUTRFOXROOU-UHFFFAOYSA-N NC(CO)CC1=CC(F)=CC=C1
357 0 QIOBDXXEMGRNQX-UHFFFAOYSA-N CCNC1=C(C=C(C=C1)C#N)[N+]([O-])=O
358 0 OPCOYRFPEJPYGN-UHFFFAOYSA-N OC(=O)CSC1=NCCCN1
359 0 LLUFIONGXCUZRI-UHFFFAOYSA-N CC1=C(C(N)C(O)=O)C(C)=NN1
360 0 WMPUFHIOPXMZFI-UHFFFAOYSA-N OC(=O)C1=CN=C(N=C1)N1CCOCC1
361 0 GINJOHOCISEINH-UHFFFAOYSA-N CCN1C=NC2=C1C=CC(=C2)[N+]([O-])=O
362 0 KWEPMOQQKUYWIN-UHFFFAOYSA-N OCCNCC1=CC=C(F)C=C1
363 0 JJDONAVASZMYRM-UHFFFAOYSA-N CCNC1=C(C=C(C=C1)C(N)=O)[N+]([O-])=O
364 0 OCJQKVQIWUODTR-UHFFFAOYSA-N CC(C)OC1=C(N)C=CC(F)=C1
365 0 YGCYQSVPXXQVCC-UHFFFAOYSA-N CN(C)C=C(C#N)S(C)(=O)=O
366 0 OENHVTAMUAZEKH-UHFFFAOYSA-N OCCN1N=NC2=CC=CC=C2C1=O
367 0 RINYLKSNGRLNCU-UHFFFAOYSA-N COC1=CC=C(C=C1)C1=CC=C(C=C1)C#N
368 0 OZUJNZTWTJELFX-UHFFFAOYSA-N CCC1(F)C(=O)NC(=O)NC1=O
369 0 WGUPBBABCUKYCC-UHFFFAOYSA-N COC1=C(F)C=C(C=C1)C(C)N
370 0 ISMMAUUEMOWLIC-UHFFFAOYSA-N CC1=CC=C(OC2=CC=C(C=C2)C#N)C=C1
371 0 OUMFOCWUDYJGHI-UHFFFAOYSA-N O=C=NC1=CC=CC(CC2=CC=CC=C2)=C1
372 0 KUZNURGIXXKBEJ-UHFFFAOYSA-N CC1=CC=C(C=C1)C1=CN=CC=C1
373 0 RWQQGQLBQBGMTO-UHFFFAOYSA-N CC1=CC=CC=C1C1=CN=CC=C1
374 0 SMTSEWHPTUIWBY-UHFFFAOYSA-N CC1CN(CC(C)O1)C(=O)CCl
375 0 MSECZMWQBBVGEN-UHFFFAOYSA-N NC(CCC1=CN=CN1)C(O)=O
376 0 CHZDPBVCBBQQRP-UHFFFAOYSA-N CC1=NC2=CC(=CC=C2O1)C1=CC=CC=C1
377 0 GQVFIMUYNIHKKV-UHFFFAOYSA-N COC1=CC=CC(=C1)C1=CC=CC(=C1)C#N
378 0 RVKAYYRPBXZIII-UHFFFAOYSA-N CCNC(=O)NC1=CC=C(C=C1)[N+]([O-])=O
379 0 XEOANEVNYYOZOX-UHFFFAOYSA-N O=C=NCC1=CC=C(C=C1)N=C=O
380 0 BWLKKFSDKDJGDZ-UHFFFAOYSA-N O=C=NC(C1=CC=CC=C1)C1=CC=CC=C1
381 0 DKBHJZFJCDOGOY-UHFFFAOYSA-N CC1=C(C=CC(=C1)N=C=O)N=C=O
382 0 HHMLQRYQRQDWTA-UHFFFAOYSA-N CC1=CC=C(C=C1)N1C(=O)NNC1=O
383 0 ROVUKLFPIVOWOP-UHFFFAOYSA-N CN(C)C1=C(C=C(C=C1)C#N)[N+]([O-])=O
384 0 GXHPEFDYNQSANO-UHFFFAOYSA-N COC1=CC=CC(=C1)C1=CC=C(C=C1)C#N
385 0 RNEUKMKQVDEIAF-UHFFFAOYSA-N NC(=N)C1=CC(F)=C(F)C(F)=C1
386 0 GKMUMERZKFTNNX-UHFFFAOYSA-N CCOP(=O)(OCC)C(=O)N(C)C
387 0 KQBZLORTKBGHPZ-UHFFFAOYSA-N OCCNCC1=CC=CC=C1F
388 0 CGXLVFZJJOXEDF-UHFFFAOYSA-N OC(=O)C1=CN=C2N=CC=CC2=C1
389 0 OQINWXZQCAIVNK-UHFFFAOYSA-N COC(OC)C1=NC(N)=NC=C1
390 0 GLYMYAJKKMZFQT-UHFFFAOYSA-N O=C=NC1=CC=CC=C1CC1=CC=CC=C1
391 0 FZJCCDZQKLSBHT-UHFFFAOYSA-N [C-]#[N+]C1=CC=CC=C1OCC1=CC=CC=C1
392 0 IGKHUNZTECRVIO-UHFFFAOYSA-N NC(=N)C1=C(F)C(F)=C(F)C=C1
393 0 CYJNGARCMSIIGM-UHFFFAOYSA-N NC(=O)C(=O)N=NCC1=CC=CC=C1
394 0 MHYINARESROASH-UHFFFAOYSA-N O=C(C=CC1=CN=CC=C1)C1=CC=CC=C1
395 0 SVMJUKBSJNQUFP-UHFFFAOYSA-N O=C(C=CC1=CC=CC=C1)C1=CC=NC=C1
396 0 JAOJSANZQPPJLZ-UHFFFAOYSA-N NC(C(O)=O)C1=CNC2=C1C=CC=N2
397 0 RFZUYPHTPWGIJU-UHFFFAOYSA-N N#CC1=CC=CC=C1COC1=CC=CC=C1
398 0 PVPQVAZRKBGLJC-UHFFFAOYSA-N CCOC(=O)C(CC1=CC=NC=N1)N=O
399 0 ZPYZLEXZEMSXOW-UHFFFAOYSA-N CCOC(=O)C(CC1=CN=NC=C1)N=O
400 0 QVARDVSJKXXMGW-UHFFFAOYSA-N CCOC(=O)C(CC1=CN=CC=N1)N=O
401 0 UFXYARVPRMTFSV-UHFFFAOYSA-N COC1=CC=CC(C=NNC(N)=O)C1=O
402 0 KFBTVMHMDSNBAQ-UHFFFAOYSA-N COC1=CC(C=NNC(N)=O)C=CC1=O
403 0 NTJZIHVLEDQDJM-UHFFFAOYSA-N CC(=NNC(N)=O)C1C=CC(=O)CC1=O
404 0 PAMMIXSSIGTOAK-UHFFFAOYSA-N O=C1NC2=CC=CC=C2C1C1=CC=CC=C1
405 0 HHFXKJLDMNBQRA-UHFFFAOYSA-N CCOC(=O)C1=NC(N)=CN1C
406 0 WGUPBBABCUKYCC-UHFFFAOYSA-N COC1=C(F)C=C(C=C1)C(C)N
407 0 JEMAMNBFHPIPCR-UHFFFAOYSA-N CCOC(=O)C1=C2N=CC=CN2N=C1
408 0 XWUJSAXHQJZQCG-UHFFFAOYSA-N NN1C(=O)NC2(CCCC2)C1=O
409 0 PXFUDSMGEYRNNC-UHFFFAOYSA-N CC(N)C(=O)Nc1ccc(cc1)[N+]([O-])=O
410 0 VAONPPCFYKJZBF-UHFFFAOYSA-N CCOC(=O)CC1=NNC(C)=N1
411 0 YOQMHMNLNMMHRY-UHFFFAOYSA-N CCOC(=O)C(CC1=CC=CN=N1)N=O
412 0 FXTOODXEAGISTP-UHFFFAOYSA-N COCCN=NC1=CC=C(C=C1)[N+]([O-])=O
413 0 RAWLAFPYLRLCGH-UHFFFAOYSA-N COC1=CC2=NC3=CC=CC=C3C=C2C=C1
414 0 MSQRXNGUXACBIO-UHFFFAOYSA-N O=C1NC(CC2=CN=CC=C2)C(=O)N1
415 0 ZLEPKTDVTFLPQI-UHFFFAOYSA-N NC1=NC2=CC=CC=C2N1CC(O)=O
416 0 IDBDYKNVACJLHX-UHFFFAOYSA-N COC1C=CCCC1C(Cl)=O
417 0 VDPSDALHAXMQPC-UHFFFAOYSA-N COC1=C(Cl)C(=O)CCCC1
418 0 CCJPLYPJQZYBLI-UHFFFAOYSA-N NC(CCO)C1=CC=C(F)C=C1
419 0 CCJPLYPJQZYBLI-UHFFFAOYSA-N NC(CCO)C1=CC=C(F)C=C1
420 0 JHGRUPGVUMAQQU-UHFFFAOYSA-N CN1N=C2C=C(C=CC2=C1C)[N+]([O-])=O
421 0 KWWPRACPGGPLMF-UHFFFAOYSA-N NCCNC(=O)C1=CC=C(C=C1)[N+]([O-])=O
422 0 BRTXRFCARXOWJV-UHFFFAOYSA-N O=C1CC2=C(N1)C=C(C=C2)C1=CC=CC=C1
423 0 NEGVGBPSCVOSAI-UHFFFAOYSA-N CN(C)CC1=C(O)C=CC(F)=C1
424 0 WCBILQWUWLALFZ-UHFFFAOYSA-N O=C1COC2=C(N1)C=C(C=C2)C#N
425 0 OPVDBTSRABZMMM-UHFFFAOYSA-N CCOP(=O)(CC(=O)NC)OCC
426 0 DKTXOPQYFSOHFU-UHFFFAOYSA-N CC1=C(N2C=C(C)N=CC2=N1)C(O)=O
427 0 BGYYSDJBAHREPS-UHFFFAOYSA-N CC1=C(C)N2C=C(N=C2C=N1)C(O)=O
428 0 RJOLUKGMRJYPRZ-UHFFFAOYSA-N CCOC(=O)C1=CN2N=CC=CC2=N1
429 0 NNDQECFRHRMOST-UHFFFAOYSA-N OCCNCC1=CC(F)=CC=C1
430 0 VOBIHUAWDXUCPH-UHFFFAOYSA-N CC1(C)CC(=O)C(Cl)C(=O)C1
431 0 OWRXYWOWZYCGKX-UHFFFAOYSA-N OC(C1=CC=CC=C1)C1=CC=C(C=C1)C#N
432 0 NFEBPMFFSGVANX-UHFFFAOYSA-N C#CN1C2=CC=CC=C2C2=CC=CC=C12
433 0 WGLNSPASILACGO-UHFFFAOYSA-N CC1=NOC(C[Si](C)(C)C)=C1
434 0 VDTUSEIYUROSGJ-UHFFFAOYSA-N [O-][N+](=O)C1=NC=CC2=CC=CC=C12
435 0 YUKPOKGKCKZLGT-UHFFFAOYSA-N COC1=CC=C(C=C1)C(=O)CN=[N+]=[N-]
436 0 MTACCJJIWIHTGD-UHFFFAOYSA-N CCCN1C(=O)CC(N)=NC1=O
437 0 YGGJSJZICSDFMN-UHFFFAOYSA-N O=C(N=CC1=CC=CC=C1)C1=CC=CC=C1
438 0 ZSKGNSYZTHMDSD-UHFFFAOYSA-N [O-][N+](=O)C1=CN=CC2=CC=CC=C12
439 0 KDFJMPAZFQVTCR-UHFFFAOYSA-N C1CC2=C(N1)C=CC1=CC=CC=C21
440 0 NCPRDTNNOOEQLY-UHFFFAOYSA-N [O-][N+](=O)C1=C(C=C)C=CC(=C1)C#N
441 0 OYJFMBRHJFGCLY-UHFFFAOYSA-N C1CC2=CC=CC=C2C2=CC=CN12
442 0 YVVKZAQZWPQYNK-UHFFFAOYSA-N COC1=CC=C(C=C1)C#CC1=CN=CC=C1
443 0 YJBIMZVVUOJZSS-UHFFFAOYSA-N N1C=CC2=C1C=CC(OC1=CC=CC=C1)=C2
444 0 AYMNNLMVJUVUFH-UHFFFAOYSA-N CC(=O)C1(Cl)CCCCC1=O
445 0 BQWAJIFVKAXHCO-UHFFFAOYSA-N OC1=CC=C(C=C1)C1=CC2=CC=CC=C2N1
446 0 NDDZXHOCOKCNBM-UHFFFAOYSA-N [O-][N+](=O)C1=C2C=CC=NC2=CC=C1
447 0 TWQCVIUEUQDOEH-UHFFFAOYSA-N [O-][N+](=O)C1=CC2=C(C=C1)C=NC=C2
448 0 VFMOYGNLHSTUPJ-UHFFFAOYSA-N CSCCC(NC(N)=O)C(N)=O
449 0 FPKZTRHYFSEGRN-UHFFFAOYSA-N CC(C)(C)N1C=C(C=N1)[N+]([O-])=O
450 0 XENVIBFIIPSBJW-UHFFFAOYSA-N O=C1CC2=CC=CC=C2C2=CC=CC=C2N1
451 0 ZOTWGLUHLDPUSU-UHFFFAOYSA-N O=NC1C2=CC=CC=C2CC2=CC=CC=C12
452 0 RNKGUYMQALAAEY-UHFFFAOYSA-N CC1=CC2=C(C=C1)C(=O)NC1=CC=CC=C21
453 0 VSZARHUCMHICLD-UHFFFAOYSA-N C=CCOC1=NC(OCC=C)=NC(=O)N1
454 0 DKGMVKLZHSWULA-UHFFFAOYSA-N CN(C)C1=C(C#N)C(=CC=C1)[N+]([O-])=O
455 0 HHOPEVATQFCODD-UHFFFAOYSA-N CC(C)(C)NC(=O)CC(=O)CCl
456 0 ZHRNKCBKJZNWDY-UHFFFAOYSA-N CC1=CC=C(C(=O)CC#N)C2=CC=CC=C12
457 0 XMHNVBWYMIMXMY-UHFFFAOYSA-N CCN1C2=CC=CC=C2N=C1[N+]([O-])=O
458 0 SWABYVXORFBBAT-UHFFFAOYSA-N CCOC(=O)C1=CN2C=CN=CC2=N1
459 0 LDOZIDLMPNCNDI-UHFFFAOYSA-N CCOP(=O)(CCC#N)OCC
460 0 BFWCGHVBTUMQQR-UHFFFAOYSA-N C(N1C=NC2=[C-]N=CN=C12)C1=CC=CC=C1
461 0 AJRAHKDVHAIFMS-UHFFFAOYSA-N CCOC(=O)NCC1=NC=CN1
462 0 OZHGAIKBHMVOCV-UHFFFAOYSA-N C1CC1C1=CN=CC2=CC=CC=C12
463 0 JPZZMLKQTUBUOB-UHFFFAOYSA-N CCN1C=C2C=CC(=CC2=N1)[N+]([O-])=O
464 0 SRQPIGJOUMZWNK-UHFFFAOYSA-N NC1=CC=CC2=C1OC(=C2)C1=CC=CC=C1
465 0 PIBBJBFIVXVCNU-UHFFFAOYSA-N CCOP(=O)(OCC)C1N=C1C
466 0 YCHFMJLNLHDARE-UHFFFAOYSA-N CCOC(=O)C1CCCCN1Cl
467 0 UVUHZZFYJGGEFI-UHFFFAOYSA-N CC(C)(C)OC(=O)NC(CO)CCl
468 0 WWRIHHULVISXRU-UHFFFAOYSA-N NCCCN1C=CC(=O)NC1=O
469 0 NYHHIPIPUVLUFF-UHFFFAOYSA-N [O-][N+](=O)C1=CC2=C(C=CN=C2)C=C1
470 0 MUNOBADFTHUUFG-UHFFFAOYSA-N NC1=CC(=CC=C1)C1=CC=CC=C1
471 0 CCCLIXBSUZNVSN-UHFFFAOYSA-N N#CC1=CC=CC(COC2=CC=CC=C2)=C1
472 0 BICKOSKPNIMQPH-UHFFFAOYSA-N N#CC1=CC=C(COC2=CC=CC=C2)C=C1
473 0 BPBNEQSOGSUPPS-UHFFFAOYSA-N C1CC2=C(C1)C1=C(C=CC=N1)C=C2
474 0 MQBCHKVEYFZKPG-UHFFFAOYSA-N CN(C)CC1C=NC(=O)NC1=O
475 0 UJGUGJDBBXNJKD-UHFFFAOYSA-N O=C1CN(C(=O)NN1)C1=CC=CC=C1
476 0 XJKJXUQDRFDTOU-UHFFFAOYSA-N O=CN1C2=CC=CC=C2CC2=CC=CC=C12
477 0 BPVTYXRNFNUPSR-UHFFFAOYSA-N COC1=CC=CC2=CC3=CC=CC=C3N=C12
478 0 ZHBWKWDAMIJZPW-UHFFFAOYSA-N COC1=C2C=CC=CC2=NC2=CC=CC=C12
479 0 QJLWGJATIFSXTN-UHFFFAOYSA-N CCOC(=O)C1=C(N)N=CN1C
480 0 OMEMDJKWOOIPMW-UHFFFAOYSA-N CC12CCS(=O)(=O)C1N=NC2
481 0 MSECZMWQBBVGEN-UHFFFAOYSA-N NC(CCC1=CN=CN1)C(O)=O
482 0 IMRWZWKVWJJCPL-UHFFFAOYSA-N CCOC(=O)C1=CN=C(N)N=C1C(C)=O
483 0 KWSUDRFZRMPRDF-UHFFFAOYSA-N C1C=CCC2=C1NC1=CC=CC=C21
484 0 HEOAPXPOQMDEPV-UHFFFAOYSA-N CN1C=CN=C1C(=O)C1=CC(C)=NO1
485 0 BHESMAXAIMZQGB-UHFFFAOYSA-N CN1C=CN=C1C(=O)C1=NOC(C)=C1
486 0 SFOHETZMLXYFPZ-UHFFFAOYSA-N CC(=C)C1=NC2=CC=CC=C2C=C1
487 0 GRTWYIODJKVPEV-UHFFFAOYSA-N CC1=CC=CC=C1C1=CC=CC=N1
488 0 NZRCSKTZGHXEMS-UHFFFAOYSA-N COC1=NC=NC(NCCO)=C1
489 0 QYQDGEHUPRZMCW-UHFFFAOYSA-N CNN1C=NC2=C1C=CC(=C2)C(O)=O
490 0 HNTGXYVCUNUJGL-UHFFFAOYSA-N CC1=CC2=C(C=C1)N=C(O2)C1=CC=CC=C1
491 0 IIJAQOJTXKCGGI-UHFFFAOYSA-N CNN1C(=O)NC2=CC=CC=C2C1=O
492 0 UVKQCQOSOXCDRL-UHFFFAOYSA-N CCN1N=CC2=C1C=C(C=C2)[N+]([O-])=O
493 0 LNJAXYABVMXDKN-UHFFFAOYSA-N CCC1=C2C(=NO1)N(C)C(=O)N(C)C2=O
494 0 RVIQXKFHVKKBSY-UHFFFAOYSA-N C1OC2=C(O1)C=C1N=CN=CC1=C2
495 0 XCFUFRWRMISKRZ-UHFFFAOYSA-N OC(=O)C1=NC2=C(C=C1)N=CC=C2
496 0 HYLMFWXRRGAOQW-UHFFFAOYSA-N COC(=O)C1=C(Cl)CCCC1
497 0 JKFJHNXJGZSKIV-UHFFFAOYSA-N CCOC(=O)C1=NNC(C)=C1N
498 0 ABMMHQPDZDFPRB-UHFFFAOYSA-N CC1=[N+]([O-])C2=CC=CC=C2C2=CC=CC=C12
499 0 QSGZOWMDALLUBC-UHFFFAOYSA-N C#CC1=CC(C#C)=C(C=C1C#C)C#C
500 0 NPOGMMAROGPUCM-UHFFFAOYSA-N CC1=C2C=CC=CC2=[N+]([O-])C2=CC=CC=C12
501 0 GZZARNGHJBDZPR-UHFFFAOYSA-N OC(=O)C1=NC=CC2=C1C=CC=N2
502 0 NNXQYAWCIPUSQN-UHFFFAOYSA-N CN1CCN2C(C1)C(=O)NC2=O
503 0 OILKDGOSWNDPRG-UHFFFAOYSA-N O=CC1=NC(=NO1)C1=CC=CC=C1
504 0 SWZCIZMRMLGKQT-UHFFFAOYSA-N CC1=C(C)[N+](=O)C2=C(C=CC=N2)N1[O-]
505 0 MQHYFLGIIYOMIH-UHFFFAOYSA-N ClC(=O)C1OC11CCCCC1
506 0 PLFDWSDBRBNQLQ-UHFFFAOYSA-N O=C1NC(=O)C2(CCCNC2)N1
507 0 MFRPGGWOMWHGRO-UHFFFAOYSA-N COCN1C=C(F)C(=O)NC1=O
508 0 UHAAENLNKMZPLX-UHFFFAOYSA-N CCN(CC)C(F)(F)C(F)(F)F
509 0 PDFYDALWSHJVAT-UHFFFAOYSA-N CCOC(CNC(=O)CCl)OCC
510 0 MLGFHJHBQIXXDW-UHFFFAOYSA-N OC(=O)C1=NN=CC2=CC=CC=C12
511 0 WQTMAQHLMSPRKG-UHFFFAOYSA-N C#CCC(OCC1=CC=CC=C1C#N)C#C
512 0 KTNYJZGNKOFLEJ-UHFFFAOYSA-N NNC(=O)C1=C(N)C2=CC=CC=C2O1
513 0 HQMKWWYYKCFZJF-UHFFFAOYSA-N OC(=O)C1=C2N=CC=CC2=NC=C1
514 0 HVMBDLYIRNCHIW-UHFFFAOYSA-N N=C(C(=O)C1=CC=CC=C1)C1=CC=CC=C1
515 0 FTXMRDIYTHLABQ-UHFFFAOYSA-N CC1=CC=C(OC2=CC=CC=C2C#N)C=C1
516 0 OLGVUHDMFDNDOU-UHFFFAOYSA-N O=CCN1C2=CC=CC=C2C2=CC=CC=C12
517 0 GZZLIPOROCTCOD-UHFFFAOYSA-N C[Ge]1(C)CCCCC1
518 0 NPZKEZXJDALUMN-UHFFFAOYSA-N CC(=O)NC1=CC2=C(C=C1)C1=CC=CC=C21
519 0 WWHZELYGAZRGKC-UHFFFAOYSA-N CC(C)(C)C(=O)CNC(=O)CCl
520 0 JOVLTVGRCBLFRA-UHFFFAOYSA-N O=C1CC2=C(C=CC=C2N1)C1=CC=CC=C1
521 0 TUZDNVZVTMLGAZ-UHFFFAOYSA-N CC(C)C1=NC(=CN1C)[N+]([O-])=O
522 0 QBHBXWLLCBXGBZ-UHFFFAOYSA-N CC(=O)C1=C2NC=CC=C2C2=CC=CC=C12
523 0 ASMUHDOLKPYGNN-UHFFFAOYSA-N CN(C)C(=O)OC1=C(N=CC=C1)C#N
524 0 XKOAMHWATNIEHW-UHFFFAOYSA-N CN1C=CC=C1O[Si](C)(C)C
525 0 HZUZVKJHOGSSLF-UHFFFAOYSA-N CC1N2CCCN2C(=O)NC1=O
526 0 NDEBNMMENXGPSH-UHFFFAOYSA-N CN1C2=CC=CC=C2C2=C(C=O)C=CC=C12
527 0 WTQHZEPQFDBZCI-UHFFFAOYSA-N CN1C(C)=NC=C1N(O)C(C)=O
528 0 RUHQYULORSXLIN-UHFFFAOYSA-N CN1C(=O)C2=CN=C(C)C(N)=C2C1=O
529 0 ZSUVVRGCHRJYGZ-UHFFFAOYSA-N COCN1C(=O)N=CC(F)C1=O
530 0 LNKJTAXYOUBBSQ-UHFFFAOYSA-N C=C(C(=O)C1=CC=CC=C1)C1=CC=NC=C1
531 0 LSFXZZSUPMZZGJ-UHFFFAOYSA-N CC1OCCSC1=NC(N)=O
532 0 NNEAMVVZTOXKAJ-UHFFFAOYSA-N ClCC#CCCC1OCCO1
533 0 OIGHAXFFFWTVEV-UHFFFAOYSA-N COC1=CC=C(C=C1)N1CN=NC1=O
534 0 YTTGJGBMIUZPJS-UHFFFAOYSA-N O=C1NC(=O)C(=C1)C1=CN=CC=C1
535 0 HOUOZQCABPKRMM-UHFFFAOYSA-N CC(=O)NC1=CC=C(C#C)C2=CC=CC=C12
536 0 MFHKSNGMTRHCHM-UHFFFAOYSA-N NC1=CC=C(C=C1)C1NC(=O)NC1=O
537 0 JDHILDINMRGULE-LURJTMIESA-N CN1C=NC=C1C[C@@H](C(=O)O)N
538 0 BTXSZGJDKQHSRR-UHFFFAOYSA-N CC(=C)C1(C)CC(Cl)C(=O)O1
539 0 CYZKJBZEIFWZSR-LURJTMIESA-N CN[C@@H](CC1=CN=CN1)C(=O)O
540 0 UWRUYZIBGLGLOG-UHFFFAOYSA-N N=C1OC(C2=CC=CC=C12)C1=CC=CC=C1
541 0 AVAANYHFUXNOPC-UHFFFAOYSA-N CCOC(=O)C1=CC(N)=NN1C
542 0 RUELTTOHQODFPA-UHFFFAOYSA-N CC1=C(C=CC=C1N=C=O)N=C=O
543 0 DVKJHBMWWAPEIU-UHFFFAOYSA-N CC1=CC=C(C=C1N=C=O)N=C=O
544 0 DHNTXCXASWDHPF-UHFFFAOYSA-N O=C1CC2=C(N1)C(=CC=C2)C1=CC=CC=C1
545 0 QEGMGUBWELEVIQ-UHFFFAOYSA-N CC1(C)C[Ge](C)(C)C1
546 0 DMVOXQPQNTYEKQ-UHFFFAOYSA-N C1=CC=C(C=C1)C2=CC=C(C=C2)N
547 0 AXSZFDWVIRVHMN-UHFFFAOYSA-N CC=NC1=CC=C2C=CC=CC2=C1
548 0 RZYXFEOBOVVBLL-UHFFFAOYSA-N OC(=O)CCC1=CC=C(C=C1)N=[N+]=[N-]
549 0 GWXVALPSOCSMFC-UHFFFAOYSA-N CCC(=O)NC1=NN=C(CC)O1
550 0 YKCLAFYXRVNWBO-UHFFFAOYSA-N CC(C)CO[P+](=S)OCC(C)C
551 0 JFIBTZCTCSDNQT-UHFFFAOYSA-N N#CC1=CC=CC=C1C1=CCCC1
552 0 QKCUPBQEYYKORF-UHFFFAOYSA-N NC1=NC=C(C2OC(CO)C=C2)C(=O)N1
553 0 VUTICZSJNVHTSO-UHFFFAOYSA-N CC(C)C1COCN1C(=O)CCl
554 0 WRESPKSRAUTUGF-UHFFFAOYSA-N O=CC1=NC(=O)C2=CC=CC=C2N1
555 0 ANPVXPCPEPJFAM-UHFFFAOYSA-N CC(=O)C(CC(Cl)=C)C(C)=O
556 0 IYYBWBNCNSPRBP-UHFFFAOYSA-N CC(Cl)OC(=O)N1CCCCC1
557 0 OFPCKWNMAHPPFV-UHFFFAOYSA-N CC1=CC(O)=C(C#N)C(C#N)=C1O
558 0 SYDZIQNZNZYLKS-UHFFFAOYSA-N CC(=O)N1C=CC2=CC3=CC=CC=C3C=C12
559 0 HSKXLUFYUCQHOX-UHFFFAOYSA-N CC1=COC(=N1)C1=CC2=CC=CC=C2C=C1
560 0 ZRTRDGJHELLFBS-UHFFFAOYSA-N CN(C)S(=O)(=O)NCCNC(C)=O
561 0 SGTGOMOPUIFZSE-UHFFFAOYSA-N NCCCOC1=CC(F)=CC=C1
562 0 ZIBPUVKKZJRDHB-UHFFFAOYSA-N NCCCOC1=CC=C(F)C=C1
563 0 CGJJSVUMDOTFHU-UHFFFAOYSA-N CCOC(=O)C(C#N)C1=NC=CC=N1
564 0 CTXDSFNKJOJCQV-UHFFFAOYSA-N CCOC(=O)C#CCCCCl
565 0 KVJDVPUQVNJNPV-UHFFFAOYSA-N CN(C)CC1=C(N=CN1)C(O)=O
566 0 AXGMDZQLJZXOJK-UHFFFAOYSA-N COC(=O)C1CCC(Cl)=CC1
567 0 UMISKNXOCJRDKG-UHFFFAOYSA-N CCN1C(=O)C(=O)NC2=C1N=CC=C2
568 0 REUKMMPLGNGKPI-UHFFFAOYSA-N CC(=O)C1C(C(Cl)=O)C1(C)C
569 0 WRSHODQOENSARL-UHFFFAOYSA-O NC(CC1=CN=CN1)[P+](O)=O
570 0 RHYZIHOBSWRZDL-UHFFFAOYSA-N FC(F)(F)C1=CN2CCNCC2=N1
571 0 BIIMZLWOFVLNRL-UHFFFAOYSA-N CC(=O)\N=C1/CC(=O)C\C(N1)=N/C(C)=O
572 0 NYLLCPMRFMMUBF-UHFFFAOYSA-N COC1=C(C=CC(=C1)N=C=O)C#N
573 0 KTRQSZBRYRHIKL-UHFFFAOYSA-N CCOC(=O)C1=NN(C)C(N)=C1
574 0 KCZYTLOHLYZBCW-UHFFFAOYSA-N CN1C(=O)N(N)C2=CC=CC=C2C1=O
575 0 LJUJUOAJNJHKDO-UHFFFAOYSA-N C#CC#CC1=CC=C(C=C1)C#CC#C
576 0 VHJXYCUXRAIQQW-UHFFFAOYSA-N [O-][N+](=O)C(C1=NCCN1)[N+]([O-])=O
577 0 BIMGBCIFSNXHKH-UHFFFAOYSA-N CCCCN1C(=O)CN=NC1=O
578 0 NHDCTBFZZTYGQL-UHFFFAOYSA-N COC(=O)C1=C(CCN)NC=N1
579 0 FWTQHXAYMVYHKX-UHFFFAOYSA-N CC1=CC2=C(NC(=O)C(=O)N2)C=C1N
580 0 QPMBNAFOMUEQQC-UHFFFAOYSA-N O=C1C=NN(C1=O)C1=CC=CC=C1
581 0 OSPFSWVJDVUKFO-UHFFFAOYSA-N CC(=O)CC(C)(C)NC(=O)CCl
582 0 WEOQRQJGJYLRLF-UHFFFAOYSA-N CC1=NC=C(N1CCO)C(N)=O
583 0 QJOMQCRVIPAJAL-UHFFFAOYSA-N CCC(=O)NC1=C(N)C=CC(=C1)[N+]([O-])=O
584 0 WSPYANQWGSCNMN-UHFFFAOYSA-N NCC1=CC2=C(C=C1)C(=O)NNC2=O
585 0 DNGROGJHUABBBJ-UHFFFAOYSA-N COC(=O)C1=CC=CC=C1N=NN(C)O
586 0 IAIGWBZFHIEWJI-UHFFFAOYSA-N O=C1NC2=CC=CC=C2C(=O)N=C1
587 0 DVKJHBMWWAPEIU-UHFFFAOYSA-N CC1=CC=C(C=C1N=C=O)N=C=O
588 0 RUELTTOHQODFPA-UHFFFAOYSA-N CC1=C(C=CC=C1N=C=O)N=C=O
589 0 NKZWGRNUQFUDQW-UHFFFAOYSA-N OC(=O)C1=NC2=C(C=CN=C2)C=C1
590 0 HVOLMMKQGYDNND-UHFFFAOYSA-N CN1N=CC(C(O)=O)=C1N1C=CC=C1
591 0 VVBFFAYCAFLAAG-UHFFFAOYSA-N CC1=C(C=C(C=C1[N+](=O)[O-])NC(=O)C)N
592 0 VKKKPXDPCUDOCC-UHFFFAOYSA-N N=C1CC(=O)C2=CC=NC=C2C1=O
593 0 AMKIYJXVMHWITB-UHFFFAOYSA-N OC(=O)CCC1=NC2=C(N1)C=CC=N2
594 0 IPAYRBHEDNSGOV-UHFFFAOYSA-N NC1=CC2=C(CC3=CC=CC=C3C2=O)C=C1
595 0 FKCUOSGTQJAUQX-UHFFFAOYSA-N C1=CC=C2C(=C1)C=CC3=C(N2)C=CC(=C3)O
596 0 OZVOGVGISOQABN-UHFFFAOYSA-N CC1=CC=C(C=C1)N1C=C(N=N1)C(F)F
597 0 NTAFJUSDNOSFFY-UHFFFAOYSA-N CC(C)C1=NC=C(N1C)[N+]([O-])=O
598 0 CQKDAKULDCROFT-UHFFFAOYSA-N N#CC1=CC2=C(C=C1)C=CCCC2
599 0 AXRUPDNSMDFUHG-UHFFFAOYSA-N CN(C)C(=O)NC1=NOC(C)=C1
600 0 KLOZAYBYJQZUCB-UHFFFAOYSA-N CC1=C2NC(=O)C3=CC=CC=C3C2=CC=C1
601 0 BDEFOPNHFOPDCY-UHFFFAOYSA-N CC1=C(O)C2=C(NC(N)=NC2=O)C=C1
602 0 UPUZGXILYFKSGE-UHFFFAOYSA-N C1=CC=C2C(=C1)N=CC(=N2)C(=O)O
603 0 JEUAWMJVEYFVNJ-UHFFFAOYSA-N C1CC2=CC=CC3=C(C=CC1=C23)N
604 0 BDGHGQICSWOMQQ-UHFFFAOYSA-N NC1=CC2=C(OC(=C2)C2=CC=CC=C2)C=C1
605 0 GBUTXWFQJYQYIK-UHFFFAOYSA-N CCN1C=C(N)C(=N1)C(=O)OC
606 0 BKMIGRSVUBPFSI-UHFFFAOYSA-N CC(CN)OC1=CC=C(F)C=C1
607 0 KWEPMOQQKUYWIN-UHFFFAOYSA-N OCCNCC1=CC=C(F)C=C1
608 0 DENBZDWRGVUDAI-UHFFFAOYSA-N CCOC(=O)CNC1=NC=C(C=O)C=N1
609 0 NNLLQAWYGSMYPW-UHFFFAOYSA-N CCOC(=O)C1=NC=CN2C=CN=C12
610 0 BRMWTNUJHUMWMS-LURJTMIESA-N CN1C=NC(C[C@H](N)C(O)=O)=C1
611 0 KYWHMJZDJKWPJT-UHFFFAOYSA-N NCCC(O)C1=CC=C(F)C=C1
612 0 RLXLPSPTFKBRGB-UHFFFAOYSA-N CC=NC1=CC=CC2=CC=CC=C12
613 0 GYYCWERYJWNAKZ-UHFFFAOYSA-N COC1=C(C=CC(=C1)N=C(N)N)C(O)=O
614 0 ODQBPNZNDIOBFN-UHFFFAOYSA-N CC1=CC2=C(C=C1)N(C=O)C1=CC=CC=C21
615 0 HKCSQKNVNWPECI-UHFFFAOYSA-N C1NCC2=CC3=CC=CC=C3C=C12
616 0 NA CNC(Cc1cnc[nH]1)C(O)=O
617 0 BWIFRKKQXKCKQQ-UHFFFAOYSA-N OC(=O)C1=CC2=C(C=CC=N2)N=C1
618 0 PYOJWYMUHVXMHS-UHFFFAOYSA-N CNC(=O)NC1=C(C)ON=C1C
619 0 HMYDGZFDJAIONB-UHFFFAOYSA-N CCNC1=C(C=CC(=C1)C#N)[N+]([O-])=O
620 0 BIWIUOMRUCYPSI-UHFFFAOYSA-N OC(C1=CC=CC=C1)C1=CC=CC(=C1)C#N
621 0 OKXPYKHKJCATPX-UHFFFAOYSA-N OC(=O)C1=NC2=CC=CC=C2C=N1
622 0 QTENOXFSNBDPMO-UHFFFAOYSA-N O=C1NCC2=C1C=C(C=C2)C1=CC=CC=C1
623 0 DWUTWOMMDIRZBK-UHFFFAOYSA-N CCN1C(=O)C(=O)NC2=C1C=CN=C2
624 0 JEFAASBJERZAEI-UHFFFAOYSA-N CC1(CCCCC1=O)C(Cl)=O
625 0 JQOJMOQTNUNYMT-UHFFFAOYSA-N CN1C(=O)C(=O)NC2=C1C=CC(N)=C2
626 0 AVHMBEWBXCSBHX-UHFFFAOYSA-N COC1=CC=CC(=C1)C1=CC=CC=C1C#N
627 0 WBFNKTLIKZSHIU-UHFFFAOYSA-N CNC1=C(NC(C)=O)C=C(C=C1)[N+]([O-])=O
628 0 RPJPZSLSKMUWOS-UHFFFAOYSA-N NC1=CC=C(OC2=CC=C(C=C2)C#C)C=C1
629 0 DTQIBVJDCJZFTK-UHFFFAOYSA-N OC(=O)C1=CN=C2C=CN=CC2=C1
630 0 RNEUKMKQVDEIAF-UHFFFAOYSA-N NC(=N)C1=CC(F)=C(F)C(F)=C1
631 0 UIFBNVSNDLSOQD-UHFFFAOYSA-N CC1=NC2=C(C=CC(=C2)C(O)=O)N1N
632 0 DJOYTAUERRJRAT-UHFFFAOYSA-N CN(CC#N)C1=CC=C(C=C1)[N+]([O-])=O
633 0 WDMHWDWTHUDKGG-UHFFFAOYSA-N OCC1=CC=C(C=C1)C1=CC=C(C=C1)C#N
634 0 GVMUHSDQHXXBME-UHFFFAOYSA-N OC1=CC=C(OCN2C=CN=N2)C=C1
635 0 SYEKQDKDIKSREJ-UHFFFAOYSA-N OC1=CC=C(OCN2N=CC=N2)C=C1
636 0 UKCKSEHMFZFKGA-UHFFFAOYSA-N COCC1=CC(OC)=NC(N)=N1
637 0 XWWYZZAZIMVHJA-UHFFFAOYSA-N FC(F)(F)C(F)(F)CCC=C
638 0 JWFVDYHUWDHJDI-UHFFFAOYSA-N NC1=CC(OC2=CC=CC(=C2)C#C)=CC=C1
639 0 OPNPAIWYDKHYFB-UHFFFAOYSA-N OC1=CC2=C(C=C(N2)C2=CC=CC=C2)C=C1
640 0 XUVKSPPGPPFPQN-UHFFFAOYSA-N CN1C2=CC=CC=C2C(=O)C2=CC=CC=C12
641 0 MROAJUVLPAOAPT-UHFFFAOYSA-N OCCN1C=C(F)C(=O)NC1=O
642 0 JRSBGHUNQFGRRJ-UHFFFAOYSA-N CN1N=CC(C(N)=O)=C1C1=CC=CO1
643 0 HFKXDPCIVGAJON-UHFFFAOYSA-N CCCCOC1=NC(=O)NS1
644 0 PARURSQSRZANMS-UHFFFAOYSA-N COC(OC)C1=CN=CN=C1N
645 0 JJRCJJPDRBCKEL-UHFFFAOYSA-N CS(=O)(=O)CCN1CC1C#N
646 0 NEBQEROGMHYMEO-UHFFFAOYSA-N CC#CC#CC#CC#CC#CC#CC
647 0 XAPDFJSCPFIBRV-UHFFFAOYSA-N CN1C(=O)C(=O)N(C)C2=C1C=CC=N2
648 0 DHXLMUNLERMYSO-UHFFFAOYSA-N C1OC2=C(O1)C=C1C=NN=CC1=C2
649 0 QNNKCRYTUGINFA-UHFFFAOYSA-N CC1=NC=C(CC(N)C(O)=O)N1
650 0 KMOAZKZASSFOTF-UHFFFAOYSA-N CCNC(=O)C1=C(C)N=CC(=C1)[N+]([O-])=O
651 0 PKYDNQFSSUXBNR-UHFFFAOYSA-N CCN(C)C(=O)C1=CC(=CN=C1)[N+]([O-])=O
652 0 AHFMNAZIADZGIA-UHFFFAOYSA-N FN(F)CC(OC=C)N(F)F
653 0 NQLVINUPJCFEFN-UHFFFAOYSA-N CCOC(=O)C1=NN(CCC#N)C(=O)C1
654 0 CXSLXRSUUJLZBT-UHFFFAOYSA-N CCOC(=O)C1=CN=C(N)N1C
655 0 CXSLXRSUUJLZBT-UHFFFAOYSA-N CCOC(=O)C1=CN=C(N)N1C
656 0 VYRRJMIFTUWRBX-UHFFFAOYSA-N NC1=C2C3=CC=CC=C3C=CC2=C(O)C=C1
657 0 MYVOCWFKTLTHOH-UHFFFAOYSA-N CCN1C=NC(OC)=C1C(N)=O
658 0 NWARWEPWBTYNNL-UHFFFAOYSA-N CC1=C(NC2=C1C1=CC=CC=C1C=C2)C=O
659 0 SPCDYCMVQIHLHQ-UHFFFAOYSA-N C1OC2=CC3=NC=CN=C3C=C2O1
660 0 BVBSRSSSTBSIBM-UHFFFAOYSA-N NC1=NN=C(CC2=CC=C(O)C=C2)O1
661 0 IOZLGDJGPLSIHZ-UHFFFAOYSA-N CNCC(O)C1=CC=C(F)C=C1
662 0 COYYDVBSEGGVAT-UHFFFAOYSA-N O=C=NCC1=CC(=CC=C1)N=C=O
663 0 GNMUXVLTDRNUGX-UHFFFAOYSA-N OC1=C(C=CC2=C1N=CC=C2)N=O
664 0 LUTLAXLNPLZCOF-ZETCQYMHSA-N CC(N)(Cc1ncc[nH]1)C(=O)O
665 0 NNFMMCGSZOZWCX-UHFFFAOYSA-N O=CC1=C2C=C(C=O)C=CC2=NN1
666 0 CCJPLYPJQZYBLI-UHFFFAOYSA-N NC(CCO)C1=CC=C(F)C=C1
667 0 WWGDVDDSXHWKLB-UHFFFAOYSA-N C1C=NOC(=C1)C1=CC=CC2=CC=CC=C12
668 0 JVYYFIRXDYRPNE-UHFFFAOYSA-N O=C=NCCCC(CCN=C=O)N=C=O
669 0 NENYHEMJBYIEIC-UHFFFAOYSA-N CC1=C(O)C=CC(=C1)C1=CC=C(C=C1)C#N
670 0 HHFXKJLDMNBQRA-UHFFFAOYSA-N CCOC(=O)C1=NC(N)=CN1C
671 0 HJYYQFVLSQWEDJ-UHFFFAOYSA-N OC(=O)C1=CN=C2C=NC=CC2=C1
672 0 VQOUCGZKKPJLGH-UHFFFAOYSA-N c1cc2ccc3cccc4[nH]c(c1)c2c34
673 0 BBWGALGTLJAQJF-UHFFFAOYSA-N CCOC(=O)C1=NC=CC(C#N)=C1N
674 0 KPIGPNUESQGOAO-UHFFFAOYSA-N O=CC1=CC=C(C=C1)C1=NOC=N1
675 0 RZRRGHNKJDHCIV-UHFFFAOYSA-N CNC(=O)N(C)C1=NOC(C)=C1
676 0 NUNGSQKXBQLTHX-UHFFFAOYSA-N CC1C(=O)NC(=O)N=C1N(C)C
677 0 GNLKXKWBMLGNOI-UHFFFAOYSA-N O=C1OCC2=NC3=CC=CC=C3N12
678 0 ZIBPUVKKZJRDHB-UHFFFAOYSA-N NCCCOC1=CC=C(F)C=C1
679 0 QYRMDTKRBIKVJX-UHFFFAOYSA-N CC1=C(C)N2C=C(C=CC2=N1)[N+]([O-])=O
680 0 WWABBFPTGJZEDN-UHFFFAOYSA-N OC(=O)C1=CC2=CN=CN=C2C=C1
681 0 RJNRHWZMHWQLBU-UHFFFAOYSA-N CN1NC(=O)N(C1=O)C1=CC=CC=C1
682 0 XVVORNVNYKBZKT-UHFFFAOYSA-N CN1C(=O)NN(C1=O)C1=CC=CC=C1
683 0 IUOFXJJMNYWFSQ-UHFFFAOYSA-N CC1=CC2=NC=CC(C3=COC=C3)=C2C=C1
684 0 USPFODDAZNDECA-UHFFFAOYSA-N NC1=CC2=C3C(CC2)=CC=CC3=C1
685 0 NCIBBUGBCFIBOB-UHFFFAOYSA-N COC1=CC=C(C=C1)C#CC1=CC=CC=N1
686 0 SPBSXLYVOANTBX-UHFFFAOYSA-N CCOC(=O)NCCSC(N)=N
687 0 NDDZXHOCOKCNBM-UHFFFAOYSA-N [O-][N+](=O)C1=C2C=CC=NC2=CC=C1
688 0 XIUYXOWPYURVSI-UHFFFAOYSA-N NC1=CC(=CC=C1)N1C(=O)CNC1=O
689 0 YHACJTKNCIDVFR-VZUCSPMQSA-N CC(=N/NC(=O)N)c1ccc(O)cc1O
690 0 FLLTYQLFHYYDGU-UHFFFAOYSA-N CC(=O)NN=Cc1oc(NC(=O)C)cc1
691 0 FLLTYQLFHYYDGU-BJMVGYQFSA-N CC(=O)NN=Cc1oc(NC(=O)C)cc1
692 0 DYYWOPGHWAMFRS-UHFFFAOYSA-N CC1=CCc2nc3ccccc3cc2C1=O
693 0 LFICRISOJRNBSF-UHFFFAOYSA-N O=C1OC(N=N1)C1CCNCC1
694 0 LHKVIISBLKFXFR-UHFFFAOYSA-N O=CC1C(=O)C=NC2=CC=CN=C12
695 0 UIIJMMDARKDYTH-UHFFFAOYSA-N O=CC1=CC(=CC=C1)C1=NOC=N1
696 0 MQKWNMBDTZLZLT-UHFFFAOYSA-N CN1C(=O)N=CC(CCN)C1=O
697 0 ORKRCIPJIYZDMF-UHFFFAOYSA-N FC(F)(F)C1=NNC2=C1CNCC2
698 0 NMOOFYPLNYXHGK-UHFFFAOYSA-N CC(C)C1C(=O)NC(N)=NC1=O
699 0 NJEPMWNTUJFVTQ-GORDUTHDSA-N CC=Cc1ccc2ccccc2n1
700 0 OFPMHCQBKLJXEX-UHFFFAOYSA-N O=CC1=CN=C(N=C1)C1=CC=CO1
701 0 MRDPXJMGOYYABT-UHFFFAOYSA-N CC1=NN2C(=C1)N=C(C=C2C)C(O)=O
702 0 PFIOWSAILYOJEY-UHFFFAOYSA-N CC(C)OC1=C(N)C=C(F)C=C1
703 0 JFASEFQHFVMPKF-UHFFFAOYSA-N CC1OC(N=N1)=C1CC(=N)C=CC1=O
704 0 NHOCAYQCFORHNF-UHFFFAOYSA-N NC(CO)CC1=CC=C(F)C=C1
705 0 UZHLDXPPXNMSFH-UHFFFAOYSA-N C[n+]1cc(CC(=O)[O-])n(C)c1N
706 0 XMOXXRRTXGNQAC-UHFFFAOYSA-N CC1=NC2=NC(=CN2C(C)=C1)C(O)=O
707 0 JGQDBVXRYDEWGM-UHFFFAOYSA-N OC(=O)c1ccc2c(c1)nccn2
708 0 FGQVNARPIWNNOE-UHFFFAOYSA-N CC(=O)NCCc1c[nH]c(n1)O
709 0 MWUSSNLJNRRHBK-UHFFFAOYSA-N O=CC1=C2NC=NC(=O)C2=CC=C1
710 0 HWSNTMODDYZABZ-UHFFFAOYSA-N COC1=NC=NC(OC)=C1CN
711 0 BSVPEDDGSFJLPI-UHFFFAOYSA-N CC(=O)NCCc1nc[nH]c1O
712 0 JVHOFDSJJPKGKO-UHFFFAOYSA-N CC(=O)NCC(c1c[nH]cn1)O
713 0 ZCLXAQLZFPYYQJ-UHFFFAOYSA-N NC(CCO)C1=CC(F)=CC=C1
714 0 WERVZPSGADOFEJ-UHFFFAOYSA-N OC(=O)C1=C2N=CC=CC2=CN=C1
715 0 RDNWRNICOUJPNR-UHFFFAOYSA-N CC(=O)NC(Cc1c[nH]cn1)O
716 0 RNMVWTOANIAUAU-UHFFFAOYSA-N CCOC(=O)C1=NN2CCNC(=O)C2=C1
717 0 OFKHSUHCOAIQFW-UHFFFAOYSA-N CCC1=NOC(C)=C1C(=O)NN
718 0 QGRDJSQLAIQQNL-UHFFFAOYSA-N COC1=C(C(C)N)C(F)=CC=C1
719 0 AOWNXEJSVUTGMF-UHFFFAOYSA-N CCOC1=C(CN)C(F)=CC=C1
720 0 RHYZIHOBSWRZDL-UHFFFAOYSA-N FC(F)(F)C1=CN2CCNCC2=N1
721 0 NA CC(N)(Cc1cnc[nH]1)C(O)=O
722 0 VFTIJOHMEIZFTN-UHFFFAOYSA-N NC(CCCNC(N)=O)C(S)=O
723 0 ZCLXAQLZFPYYQJ-UHFFFAOYSA-N NC(CCO)C1=CC(F)=CC=C1
724 0 VRTIIQLEEGGJNE-UHFFFAOYSA-N CCOC(=O)N1CCC(Cl)CC1
725 0 ZYUQFKDHMDFLHO-UHFFFAOYSA-N COC1=CC(=CC=C1F)C(C)N
726 0 LGRPLCAEJHVACV-UHFFFAOYSA-N COC1=CC=C(F)C=C1CCN
727 0 BUPRTGYJYJWLSK-UHFFFAOYSA-N CC(C)OC1=CC(F)=C(N)C=C1
728 0 OCJQKVQIWUODTR-UHFFFAOYSA-N CC(C)OC1=C(N)C=CC(F)=C1
729 0 MUNOBADFTHUUFG-UHFFFAOYSA-N NC1=CC(=CC=C1)C1=CC=CC=C1
730 0 OWPNVXATCSXTBK-UHFFFAOYSA-N O=C1CC2=CC=CC=C2N1C1=CC=CC=C1
731 0 ZYUQFKDHMDFLHO-UHFFFAOYSA-N COC1=CC(=CC=C1F)C(C)N
732 0 GEOAVGNNHULOSU-UHFFFAOYSA-N CN1C(N)=NC2=C1C=CC(=C2)C(O)=O
733 0 AOZWUKUEEAWLDQ-UHFFFAOYSA-N CC1(C)CCOCN1C(=O)CCl
734 0 XVVORNVNYKBZKT-UHFFFAOYSA-N CN1C(=O)NN(C1=O)C1=CC=CC=C1
735 0 FBZNFCOAYAXCCV-UHFFFAOYSA-N CN1C(C)=C(N=C1CN)C(O)=O
736 0 NA CNC(Cc1cnc[nH]1)C(O)=O
737 0 GSUQXJICHTUYCA-UHFFFAOYSA-N CC1=NC(NC(N)=O)=C(C(O)=O)C(C)=C1
738 0 ZJBDPWJPGQIYGU-UHFFFAOYSA-N CCCC1=CC(=NO1)C(=O)NN
739 0 CYCRMTFRHLQFIV-UHFFFAOYSA-N O=C1CN2C(CN1)NCCC2=O
740 0 DKOIJSRKIMNZLM-UHFFFAOYSA-N COC1=NC(OC)=C(C)N=C1N
741 0 NJPOBAFFHGCGQE-UHFFFAOYSA-N OCC(=O)NCCc1c[nH]cn1
742 0 YEKLOBUAMHYCJO-UHFFFAOYSA-N CC1=NC2N(C1=O)C(=C)C(=O)N=C2C
743 0 BWTARFNXYXMEDF-UHFFFAOYSA-N CC(=O)NCCC12N=CNC2O1
744 0 MIEJSDPTPDJMOZ-UHFFFAOYSA-N CN1C(=O)C(=O)N(C)C2=C1C=CN=C2
745 0 FMVLGMRXBLNHMK-UHFFFAOYSA-N CN1C(=O)C(=O)N(N)C2=CC=CC=C12
746 0 SQPSVVQCGLXQAI-UHFFFAOYSA-N CC1=NC2=C(NC(=O)C(=O)N2)C(C)=C1
747 0 XORZNXARARVVHW-UHFFFAOYSA-N CN1C(=O)C(=N)N(O)C2=CC=CC=C12
748 0 ZQWJTZIRXOQEFN-UHFFFAOYSA-N ONC1=NC2=CC=CC=C2N(C1)C=O
749 0 HQADTUWWRHRZGL-UHFFFAOYSA-N NC(=O)C1NC2=CC=CC=C2N=C1O
750 0 ORTAPUXYFWKMQB-UHFFFAOYSA-N CC1=[N+]([O-])C2=CC=CC=C2N(O)C1=N
751 0 VYWPOOWGUIAQCI-UHFFFAOYSA-N COC1=NC2=C(NC1=O)C=C(N)C=C2
752 0 AFGWPEXUPANFQV-UHFFFAOYSA-N NC(=O)C1=CC2=C(NCC(=O)N2)C=C1
753 0 SJSMNXIWFVIBRI-UHFFFAOYSA-N CC1=NC2=C(C=CC=C2O)C(=O)N1N
754 0 VBYWBELSVGCZJI-UHFFFAOYSA-N CC1=NC(C(O)=O)=C(CCN)N1
755 0 LGIGZOAZLWNKFQ-UHFFFAOYSA-N N1C=NC2=C1OC1=CC=CC=C1O2
756 0 ZJXAUGAOIHVLBR-UHFFFAOYSA-N C1OC2=NC3=CC=CC=C3N=C2O1
757 0 PNVRWCOOQDYUJY-UHFFFAOYSA-N CC1=CC(=CC=C1)C1=NC2=CC=CC=C2O1
758 0 USWUQQKHXVZMAO-UHFFFAOYSA-N FC(F)(F)C1=NNC2=C1CCNC2
759 0 DURDEFQDGSEIJG-UHFFFAOYSA-N CC1=CC(NN)=C2C=C(F)C=C(F)C2=N1
760 0 OKXPYKHKJCATPX-UHFFFAOYSA-N OC(=O)C1=NC2=CC=CC=C2C=N1
761 0 QWVBKVJGGJEOMD-UHFFFAOYSA-N OC(=O)C1=CN=C(C=N1)N1CCOCC1
762 0 GYTIKTQLVNXTNH-UHFFFAOYSA-N CC(=O)NCOCc1c[nH]cn1
763 0 VURLXSWIIQBSAS-UHFFFAOYSA-N NCC1=NOC(=N1)C1CCCO1
764 0 XQQFETKFPSFQAX-UHFFFAOYSA-N CC(=O)NCSCC(N)C(N)=O
765 0 DXRMZPXATBJAFT-UHFFFAOYSA-N CC(=O)N(CCc1c[nH]cn1)O
766 0 SLJPMIRVFRMGJX-UHFFFAOYSA-N O=C1NC(=O)C(N1)N(C(=O)N)O
767 0 HJYWQVVQZOGSIV-UHFFFAOYSA-N NNCC1=NC=C(C=C1)C(F)(F)F
768 0 AKOBNBQXPXQGHZ-UHFFFAOYSA-N COC1=C(O)C(C=NN=C(N)O)=CC=C1
769 0 ORKRCIPJIYZDMF-UHFFFAOYSA-N FC(F)(F)C1=NNC2=C1CNCC2
770 0 ZNDXIQDPUGXXAC-UHFFFAOYSA-N NC1=NN(CC2=CC(F)=CC(F)=C2)C=C1
771 0 XUXFVSMFSJUAKN-UHFFFAOYSA-N CC(C)(C)C1=NN(C=C1)[N+]([O-])=O
772 0 YITSQAHAXAGUAG-UHFFFAOYSA-N NC(=O)C1C=CC(=O)N(C1N)C
773 0 SPVDQNNQVVLHFS-UHFFFAOYSA-N O=C1NC2CCNCC2C(=O)N1
774 0 DEBPRNDMJGKCBA-UHFFFAOYSA-N CCOC(=O)C1=NNC2=C1C=CN=C2
775 0 WZMIJZHSKHBAEZ-UHFFFAOYSA-N COC1=CC=C(C(C)N)C(F)=C1
776 0 WZMIJZHSKHBAEZ-UHFFFAOYSA-N COC1=CC=C(C(C)N)C(F)=C1
777 0 FSHGIDISNKEBRP-UHFFFAOYSA-N O=C1CC(N)C(=CN1C)C(=O)N
778 0 BCPNVTPBTGALSM-UHFFFAOYSA-N CC1=C(O)C=CC(=C1)C1=CC=CC(=C1)C#N
779 0 KBZFBVLNAFFYCY-UHFFFAOYSA-N CC1=C(O)C=C(C=C1)C1=CC=CC(=C1)C#N
780 0 UYUJGAPBDHQRSG-UHFFFAOYSA-N CC1=CC(=CC(O)=C1)C1=CC=CC(=C1)C#N
781 0 NBDSPFLUFKHKAB-UHFFFAOYSA-N Oc1ccc2c(c1)Nc1ccccc1C=C2
782 0 SVCNUPRRVVYASK-UHFFFAOYSA-N CC1=CC(=CC(O)=C1)C1=CC=C(C=C1)C#N
783 0 PNLJGSANPNRZQU-UHFFFAOYSA-N CC1=CC=CC=C1C1=CC(C#N)=C(O)C=C1
784 0 NLRYZMSMFGUYPQ-UHFFFAOYSA-N CC1=CC=CC=C1C1=CC(O)=C(C=C1)C#N
785 0 KPPXWUBEGARXOA-UHFFFAOYSA-N CC1=CC=CC=C1C1=CC(O)=CC(=C1)C#N
786 0 AHUVZKDOTMLZOM-UHFFFAOYSA-N CC1=CC(=CC=C1)C1=CC(C#N)=C(O)C=C1
787 0 KWUVWFOIVYZTDO-UHFFFAOYSA-N CC1=CC(=CC=C1)C1=CC(O)=C(C=C1)C#N
788 0 PHRUCULUPFVIFO-UHFFFAOYSA-N CC1=CC(=CC=C1)C1=CC(O)=CC(=C1)C#N
789 0 NVVNLARETVSHNU-UHFFFAOYSA-N CC1=CC=C(C=C1)C1=CC(C#N)=C(O)C=C1
790 0 UJFLWHGLTWIEAL-UHFFFAOYSA-N CC1=CC=C(C=C1)C1=CC(O)=C(C=C1)C#N
791 0 OWYHCGWYPURIRA-UHFFFAOYSA-N CC1=CC=C(C=C1)C1=CC(O)=CC(=C1)C#N
792 0 LSAQZLGURVYKFY-UHFFFAOYSA-N CC1=C(C2C=NC(=O)N=C2)C(C)=NO1
793 0 CJVMCKCMPQEKPZ-UHFFFAOYSA-N N#CC1C2=CC=CC=C2C2=CC=CC=C12
794 0 FQKLIGKQQGNVHW-UHFFFAOYSA-O F[B-](F)(F)C[NH+]1CCOCC1
795 0 YJBONAUXKNXNTQ-UHFFFAOYSA-N NC(N)=NCCCC(F)(F)F
796 0 KTRQSZBRYRHIKL-UHFFFAOYSA-N CCOC(=O)C1=NN(C)C(N)=C1
797 0 WFPRMBBULIQPAQ-UHFFFAOYSA-N CON(C)C(=O)C1=NN(C)C=C1
798 0 GWCRRTXMLXAEDC-UHFFFAOYSA-N FC(F)(F)C1=NC2=C(CNCC2)N1
799 0 CYZIWQQIIHNZKB-UHFFFAOYSA-N NC(=N)C1=C(F)C=C(F)C=C1F
800 0 CYZIWQQIIHNZKB-UHFFFAOYSA-N NC(=N)C1=C(F)C=C(F)C=C1F
801 0 CBNUSELYGNYRAX-UHFFFAOYSA-N O=CC1=NC=C(O1)C1=CN=CC=C1
802 0 NHOCAYQCFORHNF-UHFFFAOYSA-N NC(CO)CC1=CC=C(F)C=C1
803 0 RPTYLMDRHRHLFE-UHFFFAOYSA-N CC(NC(N)=O)C1=CC=CC=C1[N+]([O-])=O
804 0 WLVZFCLGSVUWSF-UHFFFAOYSA-N COC1(Cl)C=CC=CC1CO
805 0 OWTBQDIXEUDSSD-UHFFFAOYSA-N C1CN1C1=CC2=CC=CC=C2C=C1
806 0 PXQBCMOJNDJNCW-UHFFFAOYSA-N CS(=O)(=O)N=CN1CCNCC1
807 0 TWBPWBPGNQWFSJ-UHFFFAOYSA-N NC1=C(C=CC=C1)C1=CC=CC=C1
808 0 TUURBMNAWKVTHI-UHFFFAOYSA-N CCOC(=O)C1=CC=C2N=NN=C2C1
809 0 ZYUQFKDHMDFLHO-UHFFFAOYSA-N COC1=CC(=CC=C1F)C(C)N
810 0 WGUPBBABCUKYCC-UHFFFAOYSA-N COC1=C(F)C=C(C=C1)C(C)N
811 0 QGRDJSQLAIQQNL-UHFFFAOYSA-N COC1=C(C(C)N)C(F)=CC=C1
812 0 KACDKCFGMFKABP-UHFFFAOYSA-N COC1=C(F)C(=CC=C1)C(C)N
813 0 KACDKCFGMFKABP-UHFFFAOYSA-N COC1=C(F)C(=CC=C1)C(C)N
814 0 FGBBTNYRURUPDI-UHFFFAOYSA-N CN(C)C=CC1=C(C=C[N+]([O-])=C1)[N+]([O-])=O
815 0 LCYNDXQWJAMEAI-UHFFFAOYSA-N NC1CC2=CC=CC3=C2C1=CC=C3
816 0 LCYNDXQWJAMEAI-UHFFFAOYSA-N NC1CC2=CC=CC3=C2C1=CC=C3
817 0 YEQHGSSGPUUTBE-UHFFFAOYSA-N C#CN(c1ccc(cc1)c1ccccc1)O
818 0 UAFOEWLJICDDGE-UHFFFAOYSA-N CC1=C(CC(N)C(O)=O)N=CN1
819 0 SGOPTIXZYZGFBE-UHFFFAOYSA-N CC(=C)C(=O)OCCCN=[N+]=[N-]
820 0 PXFUDSMGEYRNNC-UHFFFAOYSA-N CC(N)C(=O)Nc1ccc(cc1)[N+]([O-])=O
821 0 HDHWFJFNCDMGJK-UHFFFAOYSA-N CCOC(=O)C1=NN2C=CC=NC2=C1
822 0 JKUAKLZRAQWJFV-UHFFFAOYSA-N CCN1N=CC(N)=C1C(=O)OC
823 0 BRMWTNUJHUMWMS-UHFFFAOYSA-N Cn1cc(nc1)CC(C(=O)O)N
824 0 FUZRSOHZLMZNAX-UHFFFAOYSA-N COC1=CC=CC(=C1)C1=NN=C(N)O1
825 0 HSTCWHJDAUIMAJ-UHFFFAOYSA-N COCCOC1=NC=C(N)N=C1
826 0 NA CNC(Cc1cnc[nH]1)C(O)=O
827 0 KRKXVJYSIDSQHV-UHFFFAOYSA-N CCCCCC(N=C=O)(N=C=O)N=C=O
828 0 BMYWIFFHYYKNFM-UHFFFAOYSA-N CCOC(=O)C1=CN2N=CC=C2N=C1
829 0 BXRMEWOQUXOLDH-UHFFFAOYSA-N COC(=O)C(Cc1c[nH]cn1)N
830 0 SLDFOURMKCIXTG-UHFFFAOYSA-N N1C=NC2=C1C=CC1=C2OC=CO1
831 0 NQKFLHJDXDQFGV-UHFFFAOYSA-N CCCOC(=O)C1=CC2=C(O1)C(N)=NN2
832 0 XHIJFARHKDLGIQ-UHFFFAOYSA-N CC1CCC(C)(C(Cl)=O)C1=O
833 0 AVYQUJPXOZPFCU-UHFFFAOYSA-N CCOC(=O)C1=NNC2=C1N=CC=C2
834 0 XJBMOSHSHBJAEP-UHFFFAOYSA-N CC(=O)C(Cl)C(=O)C1CCC1
835 0 IZDNAOKQVDSBEB-UHFFFAOYSA-N CCOC(=O)C1=CC=C2C=NC=NN12
836 0 ZCRKUBBODNBABQ-UHFFFAOYSA-N CN(C)C(=O)C1=C(N)C(=CC=C1)[N+]([O-])=O
837 0 QZXYLANTFMODAU-UHFFFAOYSA-N [NH+](C1=CC=CC=C1)C1=CC=CC=C1
838 0 OIBLLPCEDOTORN-UHFFFAOYSA-N CON(C)C(=O)C1=CN=CN1C
839 0 UWPBZBGGTNNWDP-UHFFFAOYSA-N CCOC(=O)C1=C2C=CC=NC2=NN1
840 0 MSYMFWVACZNBID-UHFFFAOYSA-N COC1=CC=CC(=C1)C#CC1=CC=NC=C1
841 0 FPKAYPDWPLXRKZ-UHFFFAOYSA-N NCC(=O)NCC1=CC=C(C=C1)[N+]([O-])=O
842 0 BLGWWQLXVDRTIV-UHFFFAOYSA-N NCCNC(=O)C1=NC=C(C=C1)C(O)=O
843 0 CIMQZVBLCOCGBW-UHFFFAOYSA-N CC(O)(CN)C1=CC=CC=C1F
844 0 WNWIDMDDPSFGQP-UHFFFAOYSA-N CCOC(=O)C1=C2C=CNC2=NC=N1
845 0 HAFWGKFNWMBKHL-UHFFFAOYSA-N FC(F)(F)C1N=NC2=C1CCNC2
846 0 FKSQJAZHZJACHB-UHFFFAOYSA-N CN(C)C1=CC(=CC(=C1)C#N)[N+]([O-])=O
847 0 RVZNTDKYTGHBHW-UHFFFAOYSA-N CCOC(=O)C1=C2C=NC=CN2N=C1
848 0 KXZORAYXGDXVRZ-UHFFFAOYSA-N NC1=CC(=CC(N)=C1N)C(F)(F)F
849 0 CDJHTQWXSZMZNZ-UHFFFAOYSA-N [O-][N+](=O)C=CC1=CC(=CC=C1)C#N
850 0 ZUHDWUYCYKDTAC-UHFFFAOYSA-N OC1CCN(C1)C1=CN=C(C=C1)[N+]([O-])=O
851 0 USIKCAKKNZHNLC-UHFFFAOYSA-N OC1CCN(C1)C1=CC=C(C=N1)[N+]([O-])=O
852 0 BYEAHUPLOAJOPF-UHFFFAOYSA-N NN1CC(=O)NC2=CC=CC=C2C1=O
853 0 YUWYTLLYSHCFOT-UHFFFAOYSA-N NN1C(=O)NC(C1=O)C1=CC=CC=C1
854 0 QFJONMACVDAMNW-UHFFFAOYSA-N [O-][N+](=O)CC1=NCCN1CC=C
855 0 GONZDLHEPMAAMZ-UHFFFAOYSA-N C1OC2=C(O1)C1=CN=NC=C1C=C2
856 0 XCABJPHZVKTLOY-UHFFFAOYSA-N COC1=CC(C#N)=C(C=C1)C1=CC=CC=C1
857 0 DIFYSVZHVRAXAV-UHFFFAOYSA-N OC(=O)C(CC1=CC=CC=C1)N=[N+]=[N-]
858 0 ONOQPVMGQVXXQD-UHFFFAOYSA-N C#CCN(CC#C)C1=CC=CC=C1
859 0 AGAYZDNGCFSGLT-UHFFFAOYSA-N O=C=NC1=CC=C(CC2=CC=CC=C2)C=C1
860 0 CNSYPTXPBZREQP-UHFFFAOYSA-N CN(C)CC1=NC(=O)N(C)C1=O
861 0 YWWMCHUFLDZELJ-UHFFFAOYSA-N CN(C(N)=O)C(=O)NC1=CC=CC=C1O
862 0 ZVBAGSHHGYVMNG-UHFFFAOYSA-N CN(C(N)=O)C(=O)NC1=CC=C(O)C=C1
863 0 ROIBLFPIPDWQSB-UHFFFAOYSA-N NC(=O)CCC(F)(C(N)=O)C(N)=O
864 0 UDAIGHZFMLGNDQ-UHFFFAOYSA-N [O-][N+](=O)C1=NC2=CC=CC=C2C=C1
865 0 FMFOCGMKJSEAAD-UHFFFAOYSA-N CCOC1=C(CO)N=C(N)S1
866 0 KOEYUXZAJGGTOS-UHFFFAOYSA-N CCOC(=O)C(C#N)C1=NC=CN=C1
867 0 KPXZHGSVPBCQDU-UHFFFAOYSA-N Cn1cncc1C(CC(=O)O)N
868 0 OTIZHBRWDXPZIF-UHFFFAOYSA-N ClC=CC1C(C1(C)C)C(=O)O
869 0 SOZFMUIVPGHPGO-UHFFFAOYSA-N COC(=O)C1CC=CC(Cl)C1
870 0 SCVSAWFGKWQXBO-UHFFFAOYSA-N OCP(=O)(CO)CN1CCOCC1
871 0 OAVGNEQMFHCDLW-UHFFFAOYSA-N CCCC=C(N=[N+]=[N-])C(=O)OC
872 0 MVDSNSLIEHFZNF-UHFFFAOYSA-N CC(C)NC(=O)NC(=O)CC#N
873 0 XRXIKQFXGKOGFO-UHFFFAOYSA-N C[Si](C)(CCCN=C=O)C=C
874 0 BXHMZIFAOZFRNF-UHFFFAOYSA-N NC(C1CC1)(C1CC1)P(O)(O)=O
875 0 NIUWSWTXRLYVPT-UHFFFAOYSA-N CCOP(=O)(CC=NOC)OCC
876 0 JPNGHYLVNGMURP-UHFFFAOYSA-N [NH2+]C1=CC=CC=C1C1=CC=CC=C1
877 0 FPMWNVNRLMPVIA-UHFFFAOYSA-N NC1=C2C=CC=CC2C(C[N+]([O-])=O)=N1
878 0 AFJBEYBFAVYQGN-UHFFFAOYSA-N CC(N=[N+]=[N-])C(=O)C1=CC=C(O)C=C1
879 0 VRLBNUVPQYGTNU-UHFFFAOYSA-N COC1=NC=C(C=CC(N)=O)C(OC)=N1
880 0 QHCPEVCCVPNQHM-UHFFFAOYSA-N C(C1=NC2=CC=CC=C2O1)C1=CC=CC=C1
881 0 BFWCGHVBTUMQQR-UHFFFAOYSA-N C(N1C=NC2=[C-]N=CN=C12)C1=CC=CC=C1
882 0 XRFYQCDIEICAAB-UHFFFAOYSA-N CN(C(C)=O)[Si](C)(C=C)C=C
883 0 DEDGZMAJXPZJJH-UHFFFAOYSA-N Nc1ccc2c(c1)cc1=CC3C(C=c1c2)O3
884 0 RXOMFIZRRHEWGH-UHFFFAOYSA-N CC(Cn1c(=N)cc[nH]c1=O)O
885 0 YUNBZBWCBURWCF-UHFFFAOYSA-O Cc1cc(C)c2c(O)cc(O)cc2[o+]1
886 0 NYWDTNWEQNOENK-UHFFFAOYSA-N C1OC2=C(O1)C1=NC=NC=C1C=C2
887 0 RSGBGKQMMBVCJT-UHFFFAOYSA-N C1OC2=C(O1)C=C1N=NC=CC1=C2
888 0 OJDVSKOAZBUZOY-UHFFFAOYSA-N CC1=C(Cl)CCC(C1)C(O)=O
889 0 MUNOBADFTHUUFG-UHFFFAOYSA-N NC1=CC(=CC=C1)C1=CC=CC=C1
890 0 PQOIEHXRCDCGIA-UHFFFAOYSA-N C[N+]1=CN(CCC1)C1=CC=C(Cl)C=C1
891 0 QAEVQZAMAZSDHQ-UHFFFAOYSA-N CN1C(SC(C)(C)C1=O)N=O
892 0 GZHRRXCRBVAAEZ-UHFFFAOYSA-N CCC1=CC(NC(=O)NC)=NO1
893 0 AMJZMWULJAAVAO-UHFFFAOYSA-N CN1C(=O)NC(=O)C1=CC1=CC=CN1
894 0 RRBCNZMRUWFFOC-UHFFFAOYSA-N CCC(n1c(=N)cc[nH]c1=O)O
895 0 LIEMPAXIZHNVLT-UHFFFAOYSA-N CN(CC1=CC=CO1)C(=O)NN
896 0 FNMZIDWJZMOQAO-UHFFFAOYSA-N NC1=NN=C(COC2=CC=CC=C2)O1
897 0 VOUVGNKBXFZRKU-UHFFFAOYSA-N COC1=CC=CC(NC(=O)N(C)N=O)=C1
898 0 MJLPPSWQCQDNSV-UHFFFAOYSA-N OC1=CC=CC2=C1N(C=C)C1=CC=CC=C21
899 0 LEMYMEPKDAWZFR-UHFFFAOYSA-N O=NC1=CC=CC=C1C=CC1=CC=CC=C1
900 0 ZKOMQFDQFTVPBZ-UHFFFAOYSA-N OC(=O)C1=CN=NC2=CC=CC=C12
901 0 WDKVGOGYVAMPQL-UHFFFAOYSA-N [O-][N+](=O)CC1=NCCN1CC1=COC=C1
902 0 YWFWCPBZLNTRFV-UHFFFAOYSA-N CCOC(=O)C(=O)NC1=C(N)C=CC=N1
903 0 TXWKXFMBHZFFHG-UHFFFAOYSA-N CC1(C)CSC(N=O)C(=O)N1
904 0 DKAXZHIIBQLDSH-UHFFFAOYSA-N CC12CC1(C)C(C)(Cl)OC2=O
905 0 MNNZFHABWAVXRF-UHFFFAOYSA-N CC1=C(C)C(C)(CCl)C(=O)O1
906 0 VMOAQWTWVBLMMB-UHFFFAOYSA-N CC1(C)NC(=O)CSC1N=O
907 0 FRGGZLJXOLGEMB-UHFFFAOYSA-N CCOC(=O)C=C(CC)N=[N+]=[N-]
908 0 HQWJNUXDJAPWBK-UHFFFAOYSA-N CC1=CC(C)(C#N)C2=CC=CC=C12
909 0 ULYSNVMFIAMUME-UHFFFAOYSA-N CCCn1c(=O)[nH]cc(c1=N)O
910 0 IJLBCQHAQHCLJD-UHFFFAOYSA-N CC(C)COP(C)(=O)OCC(N)=O
911 0 OHIDXRWLVNCXEL-UHFFFAOYSA-N CC1=C(O)C=C(C=C1)C1=CC=C(C=C1)C#N
912 0 WNMHKJQSWVIIGT-UHFFFAOYSA-N CCCOP(C)(=O)OCCC(N)=O
913 0 NOXMCEHYBLYCTK-UHFFFAOYSA-N CC(C)C1=CN=C(N1C)[N+]([O-])=O
914 0 JTDOZTSNKKPIKA-UHFFFAOYSA-N CN(C)C(=O)N(C)C1=NOC=C1
915 0 RQBDSWQHMBIMPL-UHFFFAOYSA-N OCC1=CC=CC=C1CC(=O)N=[N+]=[N-]
916 0 WZBIGCKKKRUVFU-UHFFFAOYSA-N CC(=O)N1NC(=O)C2=C1C=C(N)C=C2
917 0 SVVQBYKCNAWAPI-UHFFFAOYSA-N CC(C)N1C(SCC1=O)N=O
918 0 XGAPBICVAPOXGZ-UHFFFAOYSA-N CCOC(=O)C(=CCC)N=[N+]=[N-]
919 0 KIBYTVKTBFZBJE-UHFFFAOYSA-N CC1=NC2=CC=CC(=C2O1)C1=CC=CC=C1
920 0 PTENBJLCWASKEG-UHFFFAOYSA-N CCCn1c(=N)cc([nH]c1=O)O
921 0 ZCKDSTNMVKUMLP-UHFFFAOYSA-N [O-][N+](=O)C1=CC=C(NCCNC=O)C=C1
922 0 WVDKQEQTNUAYKV-UHFFFAOYSA-N CCCCNC(=O)C(N=O)C#N
923 0 CXEAFUQTISZXRD-UHFFFAOYSA-N OC(=O)C1(CCCCC1)N=[N+]=[N-]
924 0 WAZQEQXNRIQIFM-UHFFFAOYSA-N CN\C(C[N+]([O-])=O)=N\CCSC
925 0 ZHBWKWDAMIJZPW-UHFFFAOYSA-N COC1=C2C=CC=CC2=NC2=CC=CC=C12
926 0 NA CNC(Cc1cnc[nH]1)C(O)=O
927 0 BHYZBQXMTGCESK-UHFFFAOYSA-N C=CC1=C(C=C)C2=CC=CC=C2N1
928 0 HZGMFVCYHFDNGW-UHFFFAOYSA-N N#CC1=CC2=C(C=C1)C1=CC=CC=C1C2
929 0 SFNFVNDISFHEMX-UHFFFAOYSA-N COC1=CC=C(NC(=O)N(C)N=O)C=C1
930 0 YDXJOPSANMXBPP-UHFFFAOYSA-N CCCN1C(=O)NC2C(C1=N)O2
931 0 PCMQCXFXODBYGN-UHFFFAOYSA-N N#CCC1=CC=CC=C1OC1=CC=CC=C1
932 0 PLGBQKLPSRMSRS-UHFFFAOYSA-N C[Si-](O[Si](C)(C)C)C1=CC=CC=C1
933 0 IILBOFRFTMVYHE-UHFFFAOYSA-N COC1=CC=CC(=N1)C#CC1=CC=CC=C1
934 0 CGJJSVUMDOTFHU-UHFFFAOYSA-N CCOC(=O)C(C#N)C1=NC=CC=N1
935 0 SIIPGMPRYZVZLV-UHFFFAOYSA-N C#CC1=C(C#C)C(C#C)=C(C=C1)C#C
936 0 WKDYLZLVDXJKKB-UHFFFAOYSA-N CNC(=O)C1=NOC(=N1)C(C)C
937 0 JFAPXEIKADTLHZ-UHFFFAOYSA-N NC1=CC=C(C=C=C=C=C=C=C=C)C=C1
938 0 AGCYXCUNIPMTLF-UHFFFAOYSA-N CC1=CC(N=C=O)=C(C=C1)C1=CC=CC=C1
939 0 FYJXIPHXFGFEGT-UHFFFAOYSA-N [O-][N+](=O)C1=CN=C(C=C1)N1CCOCC1
940 0 PHFSKVYGJADZAM-UHFFFAOYSA-N CC(C)OP(C)(=O)OCCC#N
941 0 BSQPECKMPGLWJU-UHFFFAOYSA-N CCCOP(C)(=O)OCCC#N
942 0 AYEIWJFRRGFDLW-UHFFFAOYSA-N CCOP(C)(=O)OC(C)(C)C#N
943 0 SWEVRKRXMNRQPY-UHFFFAOYSA-N CC(C)COP(C)(=O)OCC#N
944 0 HEAZSORYYQHABX-UHFFFAOYSA-N CCCCOP(C)(=O)OCC#N
945 0 NIXLQTJBGJCCPD-UHFFFAOYSA-N CCN1CCSC(N=O)C1=O
946 0 QYLVVDQCUUIVOW-UHFFFAOYSA-N CC(C#N)=C1CCC2=CC=CC=C12
947 0 DLOKNBKFOURBEQ-UHFFFAOYSA-N O=CC1=CC2=C(NC=NC2=O)C=C1
948 0 ZCLXAQLZFPYYQJ-UHFFFAOYSA-N NC(CCO)C1=CC(F)=CC=C1
949 0 NCTLVUDKEUVIDI-UHFFFAOYSA-N C1=CC2=CC3=CC=C4C=CC(=CC2=C1)N34
950 0 ADRJFLNSNOEYMC-UHFFFAOYSA-N CC1=NC=C(CN)C(=N1)C(F)(F)F
951 0 DHROKWPRLUGWDL-UHFFFAOYSA-N CCOC(=O)C1=CC2=CN=CN=C2N1
952 0 RJNRHWZMHWQLBU-UHFFFAOYSA-N CN1NC(=O)N(C1=O)C1=CC=CC=C1
953 0 YOEHNTZDRKGNJG-UHFFFAOYSA-N CC1=NC2=CC=CC=C2OC2=CC=CC=C12
954 0 UPFXGZRGZGFYDC-UHFFFAOYSA-N CN(C)C(=O)NC1=CC=C(C=C1)N(=O)=O
955 0 LFAWVGMHPFEZJF-UHFFFAOYSA-N CC(O)=NN=C(O)NC1=CC=C(O)C=C1
956 0 ZXVRNZRQQRBDLX-UHFFFAOYSA-N O=N(=O)C1=CC2=CC=CC=C2N=C1
957 0 SBKRXUMXMKBCLD-UHFFFAOYSA-N CSCCC1NC(=O)NC1=O
958 0 BXBOXUNPNIJELB-UHFFFAOYSA-N COC1=NC(OC)=C(N)C=C1N
959 0 TWBPWBPGNQWFSJ-UHFFFAOYSA-N NC1=C(C=CC=C1)C1=CC=CC=C1
960 0 FQIRYMQXCFEGRV-UHFFFAOYSA-N COP(C)(=O)CC(C)C(O)=NCO
961 0 YSCJJOXSVFNSPY-UHFFFAOYSA-N [O-][N+](=O)C1=CC=CC(=C1)C1=NCCN1
962 0 PXFUDSMGEYRNNC-UHFFFAOYSA-N CC(N)C(=O)Nc1ccc(cc1)[N+]([O-])=O
963 0 JKFRMWKNTLLJMI-UHFFFAOYSA-N CC1C(=N)N(C)C(=O)N(C)C1=O
964 0 XEIXLFKCOXBMRG-UHFFFAOYSA-N ClC1C2CCCCC2OC1=O
965 0 NBWCGDRKSOXZNI-UHFFFAOYSA-N C1NCC2=CC=CC3=C2C1=CC=C3
966 0 RUELTTOHQODFPA-UHFFFAOYSA-N CC1=C(C=CC=C1N=C=O)N=C=O
967 0 XYQHFXOXCODNSC-UHFFFAOYSA-N NCCCOC1=C(F)C=CC=C1
968 0 NOIQZLIGXCQSEV-UHFFFAOYSA-N COC1=CC2=CC3=CC=CC=C3N=C2C=C1
969 0 YJDFGVFSSDEVQT-UHFFFAOYSA-N CC1=CC=CC=C1C1=NC2=CC=CC=C2O1
970 0 DZFRMQSNNURFOM-UHFFFAOYSA-N CC1=NC2=C(C(=O)C1)C1=C(C=CC=C1)C=C2
971 0 PEMKZGHYEANTAJ-UHFFFAOYSA-N NC1(N=C(O)N=C1O)C1=CC=CC=C1
972 0 DVKJHBMWWAPEIU-UHFFFAOYSA-N CC1=CC=C(C=C1N=C=O)N=C=O
973 0 FOVLSLAMMQKXNN-UHFFFAOYSA-N COC1=CC=C(NC(O)=NC(O)=N)C=C1
974 0 SEWWCLPPLUYJOT-UHFFFAOYSA-N CCN(CC)C(=O)C(Cl)C(C)=O
975 0 BAPDYXAOEIHIHD-UHFFFAOYSA-N OC1C2=CC=CC=C2C=CC2=C1C=CC=N2
976 0 KNZNOFLLWZBQPK-UHFFFAOYSA-N CCOCn1c(=N)cc[nH]c1=O
977 0 ZXLIDSBHMPQENO-UHFFFAOYSA-N C1=CC2=C3N1C1=CC=CC=C1C3=CC=C2
978 0 RUELTTOHQODFPA-UHFFFAOYSA-N CC1=C(C=CC=C1N=C=O)N=C=O
979 0 GHDPMHONBNZPGP-UHFFFAOYSA-N CCCNC(=O)NC1=NC=CO1
980 0 GSRJCDLPHKEVFW-UHFFFAOYSA-N CC(C)NC(=O)NC1=NC=CO1
981 0 YQULCRFNJOFAHK-UHFFFAOYSA-N CCN(C(=O)C(=C(O)C)Cl)CC
982 0 UAFKHMNFUKZFRS-UHFFFAOYSA-N CNCC(O)C1=CC(F)=CC=C1
983 0 DVKJHBMWWAPEIU-UHFFFAOYSA-N CC1=CC=C(C=C1N=C=O)N=C=O
984 0 RUELTTOHQODFPA-UHFFFAOYSA-N CC1=C(C=CC=C1N=C=O)N=C=O
985 0 VXLQTYBQFSUXLA-UHFFFAOYSA-N CCNP(=S)(N1CC1)N1CC1
986 0 REDXCMZCCZLQCV-UHFFFAOYSA-N CN1C(=O)C2CCC(N2N)C1=O
987 0 AIFKTVSJRSBYCY-UHFFFAOYSA-N NC(CSCCC#N)C(O)=O
988 0 LCYNDXQWJAMEAI-UHFFFAOYSA-N NC1CC2=CC=CC3=C2C1=CC=C3
989 0 JMTCQDNRTSGBGC-UHFFFAOYSA-N CC1=CC(=CC=C1)C1=CC=CC=N1
990 0 JXRHDPPYXAWPOT-UHFFFAOYSA-N Cc1cn(nc1)CC(C(=O)O)N
991 0 NTAFJUSDNOSFFY-UHFFFAOYSA-N CC(C)C1=NC=C(N1C)[N+]([O-])=O
992 0 ZPVSFHWMXABGPU-UHFFFAOYSA-N [O-][N+](=O)C1=CC=NC2=CC=CC=C12
993 0 DVKJHBMWWAPEIU-UHFFFAOYSA-N CC1=CC=C(C=C1N=C=O)N=C=O
994 0 JIYRBTHORWEQJM-UHFFFAOYSA-N ONC(=N)CC1=NOC2=CC=CC=C12
995 0 IXOXBOSWSMBIRQ-UHFFFAOYSA-N CN(C)P(=S)(N1CC1)N1CC1
996 0 RUELTTOHQODFPA-UHFFFAOYSA-N CC1=C(C=CC=C1N=C=O)N=C=O
997 0 UWWGTDIBDPROEH-UHFFFAOYSA-N CC1=NC2=C(C=NN2C(C)=C1)C(O)=O
998 0 RUELTTOHQODFPA-UHFFFAOYSA-N CC1=C(C=CC=C1N=C=O)N=C=O
999 0 QHYSTAXXSKHOQP-UHFFFAOYSA-N CCC(=O)NNC1=CC=C(C=C1)[N+]([O-])=O
1000 0 WNUGDXSWWKZTSV-UHFFFAOYSA-N CC1(C)C(C#N)C(O)=NC(=O)C1C#N
1001 0 WNUGDXSWWKZTSV-UHFFFAOYSA-N CC1(C)C(C#N)C(O)=NC(=O)C1C#N
1002 0 WNUGDXSWWKZTSV-UHFFFAOYSA-N CC1(C)C(C#N)C(O)=NC(=O)C1C#N
1003 0 WNUGDXSWWKZTSV-UHFFFAOYSA-N CC1(C)C(C#N)C(O)=NC(=O)C1C#N
1004 0 WNUGDXSWWKZTSV-UHFFFAOYSA-N CC1(C)C(C#N)C(O)=NC(=O)C1C#N
1005 0 SFKDCTXABIKPCO-UHFFFAOYSA-N COC(CN)C1=CC=C(F)C=C1
1006 0 CCEWYZJHYQITGS-UHFFFAOYSA-N CCOC(=O)C1=NN2C=CC=CC2=N1
1007 0 RUELTTOHQODFPA-UHFFFAOYSA-N CC1=C(C=CC=C1N=C=O)N=C=O
1008 0 XCOLSEZPSQTQAF-UHFFFAOYSA-N NC(CCCSC(N)=N)OC=O
1009 0 IPENTXMCVYZOPC-UHFFFAOYSA-N NC(CO)CC1=CC=CC=C1F
1010 0 ZALRUTRFOXROOU-UHFFFAOYSA-N NC(CO)CC1=CC(F)=CC=C1
1011 0 NHOCAYQCFORHNF-UHFFFAOYSA-N NC(CO)CC1=CC=C(F)C=C1
1012 0 OXOJJSXTPCFWTR-UHFFFAOYSA-N Cc1ccn(n1)CC(C(=O)O)N
1013 0 CBKIBRUHOBWZGS-UHFFFAOYSA-N COC(=O)C(Cn1cccn1)N
1014 0 RUELTTOHQODFPA-UHFFFAOYSA-N CC1=C(C=CC=C1N=C=O)N=C=O
1015 0 RUELTTOHQODFPA-UHFFFAOYSA-N CC1=C(C=CC=C1N=C=O)N=C=O
1016 0 RUELTTOHQODFPA-UHFFFAOYSA-N CC1=C(C=CC=C1N=C=O)N=C=O
1017 0 RUELTTOHQODFPA-UHFFFAOYSA-N CC1=C(C=CC=C1N=C=O)N=C=O
1018 0 XYISUGIJDGQPCY-UHFFFAOYSA-N NC(=O)C(O)=NC(=O)NC(O)=N
1019 0 RLMUHPCLGHKQDK-UHFFFAOYSA-N C[N+](C)(C)C(C#N)C1=CC=C(Cl)C=C1
1020 0 OXMCBIGXXMWJOM-UHFFFAOYSA-N CNC(C(=O)O)Cn1cccn1
1021 0 MOOPEYFCYHHCPD-UHFFFAOYSA-N OC1=NC(=N)C=CN1C1CC2OCC2O1
1022 0 IPYUASJGSWVYAY-UHFFFAOYSA-N CCCNC(=O)NC(=O)CC#N
1023 0 QCOSEOSPLBWLEW-UHFFFAOYSA-N OC(N=NC1=NCCOC1)C1=CC=CO1
1024 0 XWUFRDJEUOAMNW-UHFFFAOYSA-N CC(C)(C)OC(=O)N1C=NC=N1
1025 0 XQQFETKFPSFQAX-UHFFFAOYSA-N CC(=O)NCSCC(N)C(N)=O
1026 0 JLVDEJMOVYRKSF-UHFFFAOYSA-N CCCOP(O)(=O)N1CCOCC1
1027 0 KJNZQKYSNAQLEO-UHFFFAOYSA-N CC1=CC=C(C=C1)C1=CC=CC=N1
1028 0 SMHPLBXIVNQFBA-UHFFFAOYSA-N [O-][N+](=O)C1=CC2=CC=CN=C2C=C1
1029 0 OQHHSGRZCKGLCY-UHFFFAOYSA-N [O-][N+](=O)C1=CC=CC2=CC=CN=C12
1030 0 DKGMALJGFUHPGB-UHFFFAOYSA-N N#CCC1=CC(OC2=CC=CC=C2)=CC=C1
1031 0 OWOHGIVPEBRHBT-UHFFFAOYSA-N CCCN1C(=N)CC(=O)NC1=O
1032 0 FIWLYGQHSKZFAQ-UHFFFAOYSA-N O=C1N(CC2=CC=CC=C12)C1=CC=CC=C1
1033 0 KQLZLXUHKFVMTF-UHFFFAOYSA-N CC1=CC2=C(OC3=CC=CC=C3C=N2)C=C1
1034 0 OUYJCKISKGRXRJ-UHFFFAOYSA-N NC1=C2CCC3=CC=CC(C=C1)=C23
1035 0 SDDLSJMSWXYOFX-UHFFFAOYSA-N CC1=CC2=C(C=C1C)N=C(N2)[N+]([O-])=O
1036 0 HTILGWBWTPTFES-UHFFFAOYSA-N COC1=CC=CC=C1C1=NN=C(N)O1
1037 0 CADSTRJVECIIAT-UHFFFAOYSA-N CC(=O)N1C2=CC=CC=C2C2=CC=CC=C12
1038 0 NA CC(N)(Cc1cnc[nH]1)C(O)=O
1039 0 KEALMLYFIZKBPR-UHFFFAOYSA-N CC1=CC2=C(C=C1)C=NC1=CC=CC=C1O2
1040 0 NDGYNSJMIZHLTN-UHFFFAOYSA-N CC1=C2N=CC3=CC=CC=C3OC2=CC=C1
1041 0 HHRKCCJRBOUIEL-UHFFFAOYSA-N CCCCOP(C)(=O)OCC(N)=O
