# Supplementary material for: Ion mobility collision cross-section atlas for known and unknown metabolite annotation in untargeted metabolomics
Source: Nat Commun. 2020 Aug 28;11:4334. doi: 10.1038/s41467-020-18171-8 (PMC7455731; doi:10.1038/s41467-020-18171-8)
Supplement: Supplementary file 8 — Supplementary Data 5 [file 41467_2020_18171_MOESM8_ESM.zip › 01_positive_mode/L0626/cfmid_pred_spec.msp]

Name: +ve in-silico MS/MS by CFM-ID for LJOZMWRYMKECFF-UHFFFAOYSA-N
ID: LJOZMWRYMKECFF-UHFFFAOYSA-N
Comment: Energy0
Num peaks: 6
94.06512568 4.399045909
120.0443902 1.398643778
230.9301392 21.84939203
297.9723383 0.207215323
305.9774237 0.9735076776
323.9879884 70.32107482

Name: +ve in-silico MS/MS by CFM-ID for LJOZMWRYMKECFF-UHFFFAOYSA-N
ID: LJOZMWRYMKECFF-UHFFFAOYSA-N
Comment: Energy1
Num peaks: 6
94.06512568 5.859091163
120.0443902 0.8853009499
230.9301392 63.22073849
297.9723383 0.9818721293
305.9774237 1.491875546
323.9879884 23.675408

Name: +ve in-silico MS/MS by CFM-ID for LJOZMWRYMKECFF-UHFFFAOYSA-N
ID: LJOZMWRYMKECFF-UHFFFAOYSA-N
Comment: Energy2
Num peaks: 10
49.00727645 6.904743665
51.02292652 8.20443313
77.00219107 2.211136535
120.0443902 2.732624972
174.9039244 2.286062357
176.9195745 2.200785171
188.9195745 4.485813737
204.9144891 3.480994883
230.9301392 45.8789962
305.9774237 2.805486265

Name: +ve in-silico MS/MS by CFM-ID for INKDIXXCRXOUGO-UHFFFAOYSA-N
ID: INKDIXXCRXOUGO-UHFFFAOYSA-N
Comment: Energy0
Num peaks: 6
146.0227993 2.930030125
156.9953914 3.977854201
222.0540994 1.48139834
284.0003496 2.475333385
284.9843652 6.106557684
302.0109142 74.32703168

Name: +ve in-silico MS/MS by CFM-ID for INKDIXXCRXOUGO-UHFFFAOYSA-N
ID: INKDIXXCRXOUGO-UHFFFAOYSA-N
Comment: Energy1
Num peaks: 11
104.0010012 3.639455991
146.0227993 7.517821594
156.9953914 9.233460625
192.0071492 2.618220933
194.0227993 8.265152129
214.0280885 3.43393567
222.0540994 4.347134289
241.0389876 3.887405583
259.9891162 3.008868151
284.9843652 9.904745473
302.0109142 24.52185989

Name: +ve in-silico MS/MS by CFM-ID for INKDIXXCRXOUGO-UHFFFAOYSA-N
ID: INKDIXXCRXOUGO-UHFFFAOYSA-N
Comment: Energy2
Num peaks: 26
28.01817548 2.45586144
34.9683041 1.385395555
39.02292652 1.46927654
41.03857658 1.753388461
43.02907452 9.401041906
43.05422664 1.246247371
45.04472458 6.449267595
49.00727645 3.237169239
51.02292652 1.39881717
61.97920313 6.314059643
63.02292652 8.025875415
63.9948532 3.655004715
65.01342445 1.946786935
67.02907452 1.142260149
68.02432348 4.601590819
88.99010216 2.269772352
91.02907452 1.402460201
104.0010012 5.618197918
106.0166513 1.963982715
128.9962502 1.072174059
144.0556236 1.088937339
146.0227993 5.242158722
156.9953914 2.137494339
168.0071492 2.970321219
194.0227993 1.032054867
284.9843652 1.004147749

Name: +ve in-silico MS/MS by CFM-ID for XVLCZIROIOKOGQ-RPDRRWSUSA-N
ID: XVLCZIROIOKOGQ-RPDRRWSUSA-N
Comment: Energy0
Num peaks: 17
96.04439023 1.004547157
122.974656 1.005862145
124.9903061 6.829398157
173.985555 1.519406747
188.0012051 1.274513117
191.9961197 7.834856963
194.0117698 5.62361747
206.0117698 9.033361046
208.0274198 3.035855007
210.0430699 1.184564678
242.0117698 3.111173667
244.0274198 6.363774492
276.0172491 3.40910021
295.9893201 1.472384604
323.9842347 4.647537464
325.9634993 1.517204924
341.9947994 21.17078272

Name: +ve in-silico MS/MS by CFM-ID for XVLCZIROIOKOGQ-RPDRRWSUSA-N
ID: XVLCZIROIOKOGQ-RPDRRWSUSA-N
Comment: Energy1
Num peaks: 31
41.03857658 0.8693769337
43.05422664 1.905914809
65.00219107 1.829123984
67.01784114 1.609239368
69.0334912 1.710095695
71.04914126 1.342778817
80.96409131 1.293631159
96.04439023 0.8493317265
124.9903061 1.326913985
150.0185694 4.321809297
152.0342195 5.139492031
154.0498695 2.666372855
170.0447842 1.049741636
176.0012051 3.584358035
176.0342195 1.767895061
178.0498695 2.691326042
180.0655196 4.161195852
196.0604342 1.456271633
198.0219405 1.03236429
218.0117698 1.112478144
226.0168552 2.585327579
228.0325052 0.9813313591
239.9961197 1.838502686
242.0117698 2.28221758
244.0274198 15.86714395
246.0430699 1.155358366
247.985949 2.840999884
262.0379845 2.598590368
276.0172491 1.115547484
323.9842347 1.086062153
341.9947994 1.270461182

Name: +ve in-silico MS/MS by CFM-ID for XVLCZIROIOKOGQ-RPDRRWSUSA-N
ID: XVLCZIROIOKOGQ-RPDRRWSUSA-N
Comment: Energy2
Num peaks: 24
25.00727645 1.274221152
40.01817548 2.269521103
42.03382555 1.091164987
44.04947561 1.890849305
78.98482676 1.06138036
80.96409131 1.036367815
82.02874017 0.9993064469
84.04439023 1.559808612
96.04439023 1.367063742
96.95900593 0.9982935972
98.974656 1.370866097
106.0287402 1.235736604
108.0443902 3.604553021
110.0600403 11.03210522
120.9590059 7.908911509
122.974656 16.92107713
124.9903061 12.08382624
127.0059561 0.9139427795
188.0012051 2.977683856
189.9804696 2.662234789
191.9961197 1.178816595
192.0325052 1.208509826
206.0117698 2.756120707
230.0117698 1.17399758

Name: +ve in-silico MS/MS by CFM-ID for BVOBBOSZHIYEIL-ZETCQYMHSA-N
ID: BVOBBOSZHIYEIL-ZETCQYMHSA-N
Comment: Energy0
Num peaks: 6
226.970218 1.57433088
228.9858681 1.132455252
255.9967671 20.56155027
272.9756973 2.829714953
283.9916817 9.420603547
302.0022464 52.83161309

Name: +ve in-silico MS/MS by CFM-ID for BVOBBOSZHIYEIL-ZETCQYMHSA-N
ID: BVOBBOSZHIYEIL-ZETCQYMHSA-N
Comment: Energy1
Num peaks: 12
88.03930485 1.625527172
176.070605 2.907188508
214.970218 4.203155463
226.970218 1.578024602
228.0018525 2.64363732
228.9858681 6.089907372
238.970218 1.482685985
239.965467 1.791941211
255.9967671 37.97384397
258.0124172 1.590614785
283.9916817 5.404730201
302.0022464 13.54978933

Name: +ve in-silico MS/MS by CFM-ID for BVOBBOSZHIYEIL-ZETCQYMHSA-N
ID: BVOBBOSZHIYEIL-ZETCQYMHSA-N
Comment: Energy2
Num peaks: 31
15.02292652 1.170010445
41.03857658 1.03118339
42.03382555 1.39579547
49.00727645 1.040742026
56.04947561 2.091735115
65.03857658 0.8996418717
80.04947561 0.8544630355
92.04947561 2.164268292
149.0597059 1.021323584
151.075356 0.9188865975
169.9599877 1.089261615
176.070605 3.923183018
183.9756377 1.341734448
196.9596533 2.517802993
198.9753034 2.751276039
211.9705524 2.845112
212.954568 3.305211096
212.9909535 0.9765381467
214.970218 4.250758999
223.9705524 4.088204808
225.9862024 2.677975015
226.970218 8.854593254
227.965467 1.140012491
228.9858681 5.415514919
237.9862024 2.47561565
238.970218 1.131631083
239.965467 3.862788815
240.9858681 1.334792035
241.981117 2.555936122
253.981117 0.8935104589
255.9967671 3.645597448

Name: +ve in-silico MS/MS by CFM-ID for BCFWQZSQILSKHE-UHFFFAOYSA-N
ID: BCFWQZSQILSKHE-UHFFFAOYSA-N
Comment: Energy0
Num peaks: 6
48.98395416 2.891550153
92.02615332 2.804845196
187.0171895 5.005687603
323.9874019 4.465377797
324.9714175 6.529750642
341.9979666 64.57818751

Name: +ve in-silico MS/MS by CFM-ID for BCFWQZSQILSKHE-UHFFFAOYSA-N
ID: BCFWQZSQILSKHE-UHFFFAOYSA-N
Comment: Energy1
Num peaks: 17
92.02615332 1.425012823
93.99572579 2.616018222
103.0057522 1.347878995
105.0214023 1.153765682
107.0370524 6.305605276
153.9724035 4.35300115
172.0062905 2.798184402
175.0171895 2.171322984
187.0171895 7.836667134
233.9525406 11.0258957
235.9681907 1.527320242
246.9938672 1.630030746
248.9634397 6.437820372
249.0095173 1.207611043
250.9790897 22.04541399
310.9557675 3.054578611
312.9714175 3.093726168

Name: +ve in-silico MS/MS by CFM-ID for BCFWQZSQILSKHE-UHFFFAOYSA-N
ID: BCFWQZSQILSKHE-UHFFFAOYSA-N
Comment: Energy2
Num peaks: 31
48.98395416 1.726554723
78.98482676 1.204351584
90.98482676 1.30051111
92.02615332 0.9463630206
93.99572579 1.348362197
96.01137585 0.9299937427
103.9800757 2.123453111
105.9957258 2.936274496
117.9957258 2.620699907
156.9953914 1.002260474
159.0222749 7.611223072
172.0062905 0.8038793754
179.941976 3.579069089
181.957626 5.794844032
183.9732761 10.68761498
185.9889262 2.596359174
188.0045762 1.678018163
207.9732761 0.9160845915
227.0484896 0.8732325544
230.9989526 5.527991279
233.0146027 6.540315822
242.9989526 1.062670691
245.0146027 1.422116241
276.0107242 1.170422267
278.0263743 3.350259419
293.9768372 1.170081673
295.9924873 0.9219956432
296.9765029 1.434750419
297.9717519 1.38588875
309.9717519 1.021871762
314.003052 1.060022206

Name: +ve in-silico MS/MS by CFM-ID for KSLDULKYGPNKGU-UHFFFAOYSA-N
ID: KSLDULKYGPNKGU-UHFFFAOYSA-N
Comment: Energy0
Num peaks: 6
31.01784114 1.348654166
74.0600403 2.885722614
204.9833025 1.734581562
323.9874019 13.26312307
324.9714175 6.038994142
341.9979666 63.35941783

Name: +ve in-silico MS/MS by CFM-ID for KSLDULKYGPNKGU-UHFFFAOYSA-N
ID: KSLDULKYGPNKGU-UHFFFAOYSA-N
Comment: Energy1
Num peaks: 11
74.0600403 1.658790564
89.07093933 3.19271908
93.99572579 1.416712364
136.0062905 2.547936353
189.9724035 2.145555449
190.9676525 1.758608724
192.9833025 4.499548152
204.9833025 11.30451809
251.9186537 1.586036967
266.9295527 12.1976786
268.9452028 38.45357975

Name: +ve in-silico MS/MS by CFM-ID for KSLDULKYGPNKGU-UHFFFAOYSA-N
ID: KSLDULKYGPNKGU-UHFFFAOYSA-N
Comment: Energy2
Num peaks: 31
15.02292652 1.165421456
31.01784114 1.961960591
45.0334912 1.786039026
56.04947561 1.177703534
58.02874017 0.743541927
58.06512568 0.8513126838
74.0600403 0.9398016303
98.02702592 1.0455854
135.0222749 0.9901760674
149.0015394 1.722297347
174.9615045 7.108810268
189.9724035 4.269226396
203.9880536 0.9860787708
204.9833025 4.785437342
223.0171895 0.7367431979
225.0328396 2.336554474
227.0484896 2.718808535
228.9833025 3.992957535
230.9989526 1.344094002
242.9989526 5.745337254
243.9829682 1.806430075
245.0146027 9.894756862
245.9986182 1.405304615
246.9938672 1.228363997
256.9782172 2.273796315
261.0095173 1.784378178
288.0107242 2.362129477
288.9947398 0.8722224768
305.9768372 1.449380585
306.9608528 1.771716743
323.9874019 2.480110919

Name: +ve in-silico MS/MS by CFM-ID for BNQOCAVOGQPMLK-UHFFFAOYSA-N
ID: BNQOCAVOGQPMLK-UHFFFAOYSA-N
Comment: Energy0
Num peaks: 15
48.98395416 1.829826784
92.02615332 3.253510216
93.99572579 3.485466655
117.9957258 2.596600986
136.0062905 4.584522019
187.0171895 3.525671424
206.9989526 3.08998043
209.0146027 3.173819775
299.9874019 1.442897418
306.0212889 1.327576139
311.9874019 4.811341331
314.003052 8.814768179
323.9874019 7.155540383
324.9714175 3.074749414
341.9979666 28.33735875

Name: +ve in-silico MS/MS by CFM-ID for BNQOCAVOGQPMLK-UHFFFAOYSA-N
ID: BNQOCAVOGQPMLK-UHFFFAOYSA-N
Comment: Energy1
Num peaks: 31
68.0130901 1.19774253
70.02874017 1.030958023
71.06037464 1.293013285
73.97920313 0.7705878168
75.9948532 1.677790015
78.01050326 0.8073528956
80.02615332 0.9759414506
87.9948532 1.413124557
90.01050326 1.684115247
92.02615332 1.546653389
93.99572579 1.875949184
103.0057522 7.840652218
103.9800757 1.991231273
105.0214023 5.345619172
105.9957258 1.057336278
107.0370524 17.00100455
115.9800757 0.9401316538
117.9957258 0.7924064709
133.9906404 0.7850361229
143.9749903 0.9235787538
151.9567534 0.8758185918
153.9724035 3.325191264
172.0062905 1.087916574
173.0015394 1.424655891
175.0171895 2.580845886
187.0171895 2.692144756
233.9525406 2.605929976
248.9634397 2.957767141
250.9790897 5.011901942
310.9557675 0.8779146599
312.9714175 0.9263226354

Name: +ve in-silico MS/MS by CFM-ID for BNQOCAVOGQPMLK-UHFFFAOYSA-N
ID: BNQOCAVOGQPMLK-UHFFFAOYSA-N
Comment: Energy2
Num peaks: 28
40.01817548 0.770518071
41.00219107 4.657824023
76.96917669 5.327179656
78.98482676 13.62305366
81.00047682 2.128450436
90.01050326 0.8604760259
90.98482676 1.011689389
91.98007572 3.33378926
92.02615332 1.060041544
93.99572579 5.220849108
96.01137585 3.778329495
103.9800757 3.227459894
105.9957258 2.67351068
117.9957258 5.435531777
119.9749903 1.682915576
153.9724035 1.171499294
159.0222749 1.730224722
168.9833025 0.9078895997
179.941976 3.150380841
181.957626 4.072348438
182.9989526 1.993404529
183.9732761 5.462266316
185.9889262 1.686778236
206.9989526 0.8910460462
233.0146027 1.890585364
235.0302527 0.8970490021
285.9717519 0.888188083
287.9874019 0.8172409227

Name: +ve in-silico MS/MS by CFM-ID for ZQHKLXXYXKAPDB-UHFFFAOYSA-N
ID: ZQHKLXXYXKAPDB-UHFFFAOYSA-N
Comment: Energy0
Num peaks: 6
70.03997355 5.623854106
220.0272159 3.05364953
222.042866 8.309970695
272.9676312 1.916299815
314.9894292 3.004708623
342.0003283 61.24042821

Name: +ve in-silico MS/MS by CFM-ID for ZQHKLXXYXKAPDB-UHFFFAOYSA-N
ID: ZQHKLXXYXKAPDB-UHFFFAOYSA-N
Comment: Energy1
Num peaks: 14
70.03997355 1.883511359
113.0152543 2.038402221
166.0418034 2.569336792
178.0418034 1.702489401
180.0574535 2.390641184
196.0523681 1.669579701
220.0523681 11.93039977
264.0018525 2.419092436
272.9676312 6.702144624
283.9472301 2.052744787
287.9785302 3.902147285
297.9628801 4.225927751
299.9785302 33.66553278
314.9894292 2.909964382

Name: +ve in-silico MS/MS by CFM-ID for ZQHKLXXYXKAPDB-UHFFFAOYSA-N
ID: ZQHKLXXYXKAPDB-UHFFFAOYSA-N
Comment: Energy2
Num peaks: 29
26.00252542 1.058511131
28.01817548 1.909187017
42.03382555 11.77912286
43.02907452 4.75973124
53.01342445 3.959715861
55.02907452 0.8327818816
70.03997355 17.62481715
82.03997355 0.9588642997
96.98395416 0.9656837693
113.0152543 2.028461219
151.0309044 2.059326024
153.0101689 1.856052475
166.0418034 2.005592787
168.0210679 3.713915468
182.036718 1.694117692
193.041469 0.7689208696
204.0323013 1.172292558
206.0479514 0.7886651017
208.0523681 1.072927274
210.0680181 1.555571765
242.9570665 2.343316693
252.0018525 0.7414878402
254.0175026 1.063441417
255.9523155 2.33474136
257.9679655 3.450120696
258.9519811 0.7986051414
259.9836156 1.374542546
272.9676312 3.693350854
287.9785302 1.990273836

Name: +ve in-silico MS/MS by CFM-ID for VYYMAONXGAHBEO-UHFFFAOYSA-N
ID: VYYMAONXGAHBEO-UHFFFAOYSA-N
Comment: Energy0
Num peaks: 6
70.03997355 5.611665937
220.0272159 2.973494367
222.042866 7.985405091
229.9923504 3.354622612
314.9894292 2.907019884
342.0003283 59.02502344

Name: +ve in-silico MS/MS by CFM-ID for VYYMAONXGAHBEO-UHFFFAOYSA-N
ID: VYYMAONXGAHBEO-UHFFFAOYSA-N
Comment: Energy1
Num peaks: 14
70.03997355 1.866583174
166.0418034 2.601829875
178.0418034 1.729470112
180.0210679 1.56684329
180.0574535 2.421369443
196.0523681 1.690939018
220.0523681 12.08250709
264.0018525 2.449837082
272.9676312 6.80820895
283.9472301 2.073054134
287.9785302 3.940129591
297.9628801 4.398339717
299.9785302 34.04813865
314.9894292 2.93449343

Name: +ve in-silico MS/MS by CFM-ID for VYYMAONXGAHBEO-UHFFFAOYSA-N
ID: VYYMAONXGAHBEO-UHFFFAOYSA-N
Comment: Energy2
Num peaks: 31
26.00252542 1.013022911
28.01817548 0.934864629
42.03382555 11.30536727
43.02907452 4.477231633
53.01342445 3.812416861
55.02907452 0.7817172693
70.03997355 21.1441185
82.03997355 1.632046628
151.0309044 1.735229083
153.0101689 1.331836671
158.9440033 1.221494059
160.9596533 1.118778699
166.0418034 1.695321967
168.0210679 2.811801387
171.9392522 0.9445773572
173.9549023 0.9733723781
175.9705524 3.635669522
177.9862024 0.9292342466
182.036718 1.194976445
204.0323013 1.14082153
206.0479514 0.6091063429
208.0523681 0.764067291
210.0680181 0.9731288004
242.9570665 2.171703794
254.0175026 0.9564280215
255.9523155 1.72079717
257.9679655 2.900857967
258.9519811 0.6529354555
259.9836156 0.8705282835
272.9676312 2.719925218
287.9785302 1.602285282

Name: +ve in-silico MS/MS by CFM-ID for DYLWIPOXTZXNIC-UHFFFAOYSA-N
ID: DYLWIPOXTZXNIC-UHFFFAOYSA-N
Comment: Energy0
Num peaks: 6
110.9398964 28.04217456
171.0110415 3.18316603
214.0532407 2.332452995
232.0638053 3.218513871
323.9858606 20.13087392
341.9964253 23.96722789

Name: +ve in-silico MS/MS by CFM-ID for DYLWIPOXTZXNIC-UHFFFAOYSA-N
ID: DYLWIPOXTZXNIC-UHFFFAOYSA-N
Comment: Energy1
Num peaks: 24
105.0334912 1.941478449
107.0491413 1.748164718
110.9398964 10.06952799
127.9664455 1.638026848
141.0004768 1.979094163
143.0161269 1.43063547
166.086255 1.104914995
169.9770102 1.873915087
171.0110415 9.416044319
173.0266916 1.014419996
197.0266916 3.498068471
214.0532407 6.342825439
215.0372563 1.057812179
232.0638053 2.298341882
240.0325052 1.276825354
255.9926603 1.590490291
258.0083103 3.435726929
258.0430699 1.583594764
260.0239604 2.228762112
274.003225 1.95954557
276.018875 3.658329898
305.975296 2.701623757
323.9858606 12.28688237
341.9964253 4.809761648

Name: +ve in-silico MS/MS by CFM-ID for DYLWIPOXTZXNIC-UHFFFAOYSA-N
ID: DYLWIPOXTZXNIC-UHFFFAOYSA-N
Comment: Energy2
Num peaks: 25
60.04439023 1.668769791
63.02292652 4.602006871
74.96321872 2.252974769
81.0334912 1.433162232
82.94498181 9.78495294
91.01784114 0.7298386705
93.0334912 4.002013314
95.04914126 1.971829632
105.0334912 3.183408411
107.0491413 3.658713971
109.9558808 1.113233274
110.9398964 28.67915151
127.9664455 2.392612513
137.0597059 1.302427636
141.0004768 1.590046206
149.0597059 0.8261237661
151.075356 0.9788992783
154.086255 0.8518701698
166.086255 1.717888947
171.0110415 2.073752302
214.0532407 1.856094315
246.0083103 1.135503751
258.0083103 0.8762491959
260.0239604 1.016478565
323.9858606 0.7358415068

Name: +ve in-silico MS/MS by CFM-ID for OQIACSAWAXKJKR-UHFFFAOYSA-N
ID: OQIACSAWAXKJKR-UHFFFAOYSA-N
Comment: Energy0
Num peaks: 6
96.96852159 2.690989058
188.0342195 2.988480446
222.0396988 3.023054448
256.00055 18.70967254
283.9954646 25.57149402
302.0060293 39.06537445

Name: +ve in-silico MS/MS by CFM-ID for OQIACSAWAXKJKR-UHFFFAOYSA-N
ID: OQIACSAWAXKJKR-UHFFFAOYSA-N
Comment: Energy1
Num peaks: 7
188.0342195 2.922384037
206.0447842 3.577020124
228.0056354 12.2411294
240.0056354 2.997705448
256.00055 35.52361003
283.9954646 15.09601725
302.0060293 9.984012854

Name: +ve in-silico MS/MS by CFM-ID for OQIACSAWAXKJKR-UHFFFAOYSA-N
ID: OQIACSAWAXKJKR-UHFFFAOYSA-N
Comment: Energy2
Num peaks: 22
40.01817548 1.34535762
96.96852159 8.890925176
118.0287402 2.510668443
135.0440559 5.374551067
136.0393049 1.419874532
146.0236548 1.040718521
150.0185694 1.118738257
162.0185694 1.835035682
162.0549549 2.377725826
164.0342195 4.008500139
176.0342195 12.94944907
178.0498695 4.402983306
188.0342195 11.98132829
192.0291341 2.117043753
204.0291341 4.356710275
206.0447842 5.830916718
220.0240487 1.305864779
222.0396988 0.945188972
228.0056354 1.326476311
240.0056354 1.610531598
256.00055 2.349042473
283.9954646 1.043200107

Name: +ve in-silico MS/MS by CFM-ID for YAPOGQZKZXJRAI-UHFFFAOYSA-N
ID: YAPOGQZKZXJRAI-UHFFFAOYSA-N
Comment: Energy0
Num peaks: 6
96.96852159 4.557915493
98.98417166 13.04443607
204.0291341 7.410375514
256.00055 14.72047822
283.9954646 20.05712528
302.0060293 29.95363445

Name: +ve in-silico MS/MS by CFM-ID for YAPOGQZKZXJRAI-UHFFFAOYSA-N
ID: YAPOGQZKZXJRAI-UHFFFAOYSA-N
Comment: Energy1
Num peaks: 11
96.96852159 2.53062051
98.98417166 3.530465338
160.0393049 4.901614063
176.0342195 3.012674427
186.0185694 1.793359035
204.0291341 13.70826238
228.0056354 4.578781993
240.0056354 2.608129904
256.00055 26.1708891
283.9954646 11.28481986
302.0060293 7.008530016

Name: +ve in-silico MS/MS by CFM-ID for YAPOGQZKZXJRAI-UHFFFAOYSA-N
ID: YAPOGQZKZXJRAI-UHFFFAOYSA-N
Comment: Energy2
Num peaks: 28
19.01784114 0.7998886945
40.01817548 2.459671154
80.97360697 1.32278467
86.02365479 1.014369095
96.96852159 5.393936076
98.98417166 3.699458326
109.0284058 1.412342614
124.0393049 2.017988574
131.0127558 5.80186647
133.0284058 1.609232126
134.0236548 5.287464747
135.0440559 0.934115375
146.0236548 4.900564497
148.0393049 1.662156587
150.0185694 1.417566406
160.0393049 11.2735597
162.0185694 1.604519416
164.0342195 0.8872997651
174.0185694 1.346223337
176.0342195 6.55907147
186.0185694 1.86380492
188.0342195 2.975122186
192.0291341 0.9402949196
197.9950707 0.7875150948
204.0291341 9.310430331
206.0447842 1.184431248
220.0240487 0.9998606976
256.00055 1.102455824

Name: +ve in-silico MS/MS by CFM-ID for ZVWZUHVVNGVTHN-UHFFFAOYSA-N
ID: ZVWZUHVVNGVTHN-UHFFFAOYSA-N
Comment: Energy0
Num peaks: 6
96.96852159 5.986252857
98.98417166 14.53868583
204.0291341 8.131088409
256.00055 13.29424521
283.9954646 18.41088498
302.0060293 27.60708513

Name: +ve in-silico MS/MS by CFM-ID for ZVWZUHVVNGVTHN-UHFFFAOYSA-N
ID: ZVWZUHVVNGVTHN-UHFFFAOYSA-N
Comment: Energy1
Num peaks: 10
96.96852159 2.179523347
98.98417166 2.188392773
146.0236548 3.439325186
160.0393049 2.89720123
192.0291341 3.217417992
204.0291341 6.656772073
240.0056354 3.14810159
256.00055 32.98627143
283.9954646 14.84605611
302.0060293 8.732540623

Name: +ve in-silico MS/MS by CFM-ID for ZVWZUHVVNGVTHN-UHFFFAOYSA-N
ID: ZVWZUHVVNGVTHN-UHFFFAOYSA-N
Comment: Energy2
Num peaks: 16
19.01784114 2.25534514
39.02292652 2.674256389
80.97360697 3.190219279
96.96852159 12.28442426
98.98417166 12.48452825
134.0236548 2.690510646
135.0440559 1.713380808
150.0185694 1.379062935
160.0393049 11.15625085
162.0185694 1.590257393
174.0185694 1.398277805
176.0342195 11.54966133
186.0185694 1.788644018
188.0342195 4.030854758
204.0291341 8.227185466
206.0447842 1.93281714

Name: +ve in-silico MS/MS by CFM-ID for JDMLGHCSKIEBLZ-UHFFFAOYSA-N
ID: JDMLGHCSKIEBLZ-UHFFFAOYSA-N
Comment: Energy0
Num peaks: 6
176.0342195 18.17919081
202.013484 4.42966027
204.0291341 24.57248931
222.0396988 4.144239166
283.9954646 9.143330353
302.0060293 29.01723553

Name: +ve in-silico MS/MS by CFM-ID for JDMLGHCSKIEBLZ-UHFFFAOYSA-N
ID: JDMLGHCSKIEBLZ-UHFFFAOYSA-N
Comment: Energy1
Num peaks: 7
98.98417166 7.334424793
148.0393049 5.799689381
176.0342195 34.4767269
188.0342195 2.077867326
204.0291341 22.08458563
283.9954646 4.354029643
302.0060293 4.537466173

Name: +ve in-silico MS/MS by CFM-ID for JDMLGHCSKIEBLZ-UHFFFAOYSA-N
ID: JDMLGHCSKIEBLZ-UHFFFAOYSA-N
Comment: Energy2
Num peaks: 20
40.01817548 3.674384997
96.96852159 3.407725766
98.98417166 1.868968143
118.0287402 4.190199617
120.0443902 2.426289481
122.0236548 1.22807837
124.0393049 1.563673621
134.0236548 2.403774303
146.0236548 9.920779583
148.0393049 10.57378728
149.0233204 1.28791618
160.0393049 2.547186974
162.0185694 1.237247944
174.0185694 1.295864739
176.0342195 18.43332953
178.0498695 1.590542682
186.0185694 1.793786621
188.0342195 3.242749091
202.013484 2.991439585
204.0291341 4.334899

Name: +ve in-silico MS/MS by CFM-ID for DBTOVRABLPDBDR-UHFFFAOYSA-N
ID: DBTOVRABLPDBDR-UHFFFAOYSA-N
Comment: Energy0
Num peaks: 6
57.06987671 10.56512605
245.9387066 2.177630999
266.0246291 1.126594493
274.9904078 2.152046992
284.9747577 14.89784863
302.0013068 62.04410345

Name: +ve in-silico MS/MS by CFM-ID for DBTOVRABLPDBDR-UHFFFAOYSA-N
ID: DBTOVRABLPDBDR-UHFFFAOYSA-N
Comment: Energy1
Num peaks: 7
57.06987671 34.83004619
230.9278075 3.289387929
245.9387066 4.961557679
257.9387066 2.912853919
274.9904078 2.836879014
284.9747577 15.2485896
302.0013068 17.30312622

Name: +ve in-silico MS/MS by CFM-ID for DBTOVRABLPDBDR-UHFFFAOYSA-N
ID: DBTOVRABLPDBDR-UHFFFAOYSA-N
Comment: Energy2
Num peaks: 13
27.02292652 1.497167441
39.02292652 2.855163796
41.03857658 11.49106766
43.05422664 12.17425991
45.06987671 2.911663281
53.03857658 2.185073512
55.05422664 3.862728505
57.06987671 24.65543506
221.9620288 3.695997633
230.9278075 6.947977481
245.9387066 4.845745816
248.99808 1.524756011
257.9387066 2.572311694

Name: +ve in-silico MS/MS by CFM-ID for ZHYIJALDXNKULQ-UHFFFAOYSA-N
ID: ZHYIJALDXNKULQ-UHFFFAOYSA-N
Comment: Energy0
Num peaks: 6
18.99785464 0.1174886067
205.9906404 0.5052611371
208.0062905 0.4414403159
275.9936751 0.2014220277
282.0030969 5.611793971
302.0093252 92.93777908

Name: +ve in-silico MS/MS by CFM-ID for ZHYIJALDXNKULQ-UHFFFAOYSA-N
ID: ZHYIJALDXNKULQ-UHFFFAOYSA-N
Comment: Energy1
Num peaks: 6
95.01031114 0.4298245965
119.0103111 0.4109781845
205.9906404 1.072099796
208.0062905 0.4157979538
282.0030969 6.214998702
302.0093252 90.51650874

Name: +ve in-silico MS/MS by CFM-ID for ZHYIJALDXNKULQ-UHFFFAOYSA-N
ID: ZHYIJALDXNKULQ-UHFFFAOYSA-N
Comment: Energy2
Num peaks: 6
49.00727645 1.68558446
68.99466108 1.449136191
205.9906404 5.309947951
208.0062905 1.364636997
282.0030969 72.16344558
302.0093252 5.502013123

Name: +ve in-silico MS/MS by CFM-ID for INITWIZQTGTCFY-UHFFFAOYSA-N
ID: INITWIZQTGTCFY-UHFFFAOYSA-N
Comment: Energy0
Num peaks: 6
19.01784114 0.729059261
140.0342195 2.692501164
184.9596533 3.632402975
276.9858681 4.68939641
305.9760317 2.22723632
323.9865964 81.87569984

Name: +ve in-silico MS/MS by CFM-ID for INITWIZQTGTCFY-UHFFFAOYSA-N
ID: INITWIZQTGTCFY-UHFFFAOYSA-N
Comment: Energy1
Num peaks: 6
140.0342195 2.30826849
184.9596533 11.02251848
276.9858681 17.36654893
279.9603816 0.9685109804
305.9760317 30.98606783
323.9865964 27.11178702

Name: +ve in-silico MS/MS by CFM-ID for INITWIZQTGTCFY-UHFFFAOYSA-N
ID: INITWIZQTGTCFY-UHFFFAOYSA-N
Comment: Energy2
Num peaks: 14
51.02292652 1.845246564
55.01784114 2.757040835
63.02292652 3.125778673
110.0236548 5.292867316
112.0393049 3.85502573
116.9334386 1.970734273
122.0236548 17.0192717
124.0393049 3.154269493
128.9334386 1.850190434
140.0342195 6.10858746
140.9334386 13.27151481
156.9647387 3.71555874
158.9440033 1.280276893
184.9596533 14.96521103

Name: +ve in-silico MS/MS by CFM-ID for YJZWOOIORFWOOU-UHFFFAOYSA-N
ID: YJZWOOIORFWOOU-UHFFFAOYSA-N
Comment: Energy0
Num peaks: 6
46.06512568 12.99835976
72.04439023 8.573829666
270.9647292 32.76561637
296.9439937 3.639525744
313.9705428 1.698445986
342.001843 26.51249461

Name: +ve in-silico MS/MS by CFM-ID for YJZWOOIORFWOOU-UHFFFAOYSA-N
ID: YJZWOOIORFWOOU-UHFFFAOYSA-N
Comment: Energy1
Num peaks: 12
29.03857658 1.849525918
44.0130901 1.770590889
44.04947561 1.964781944
46.06512568 9.721147881
72.04439023 8.15799026
247.0035593 2.764704509
250.9585009 2.903288751
268.9490791 2.346579675
270.9647292 35.596426
296.9439937 6.157056028
313.9705428 2.203095885
342.001843 4.821182189

Name: +ve in-silico MS/MS by CFM-ID for YJZWOOIORFWOOU-UHFFFAOYSA-N
ID: YJZWOOIORFWOOU-UHFFFAOYSA-N
Comment: Energy2
Num peaks: 15
15.02292652 2.743544289
29.03857658 12.92519419
30.03382555 3.974006885
40.01817548 1.69622762
42.03382555 1.720272762
44.0130901 2.372798693
44.04947561 6.814823376
46.06512568 19.93609153
68.99466108 2.481181681
72.04439023 3.707721322
234.9880515 3.350474934
240.9541645 1.258024776
250.9585009 8.672853552
268.9490791 3.405796868
270.9647292 5.223834002

Name: +ve in-silico MS/MS by CFM-ID for KPGUUMARSUECQE-UHFFFAOYSA-N
ID: KPGUUMARSUECQE-UHFFFAOYSA-N
Comment: Energy0
Num peaks: 6
46.06512568 6.21090984
72.04439023 18.43622329
270.9647292 8.41575202
296.9439937 1.781183927
321.9956147 1.42429501
342.001843 54.34963648

Name: +ve in-silico MS/MS by CFM-ID for KPGUUMARSUECQE-UHFFFAOYSA-N
ID: KPGUUMARSUECQE-UHFFFAOYSA-N
Comment: Energy1
Num peaks: 7
44.04947561 4.396190543
46.06512568 9.347519669
72.04439023 25.88450019
247.0035593 7.718020066
270.9647292 13.43418026
296.9439937 7.538288093
342.001843 14.32993343

Name: +ve in-silico MS/MS by CFM-ID for KPGUUMARSUECQE-UHFFFAOYSA-N
ID: KPGUUMARSUECQE-UHFFFAOYSA-N
Comment: Energy2
Num peaks: 11
15.02292652 5.895777498
29.00219107 2.00842618
30.03382555 4.204251112
44.04947561 6.201756888
46.06512568 8.882676536
56.0130901 2.882325025
68.99466108 2.826513725
72.04439023 35.31127656
234.9880515 2.66818327
250.9585009 6.081016088
270.9647292 3.82428843

Name: +ve in-silico MS/MS by CFM-ID for ZYANACVXGJNPHA-UHFFFAOYSA-N
ID: ZYANACVXGJNPHA-UHFFFAOYSA-N
Comment: Energy0
Num peaks: 6
142.0166513 1.385175749
156.0323013 2.012043763
158.9762819 1.30029844
266.0246291 4.237863439
284.9747577 5.91078667
302.0013068 72.14676597

Name: +ve in-silico MS/MS by CFM-ID for ZYANACVXGJNPHA-UHFFFAOYSA-N
ID: ZYANACVXGJNPHA-UHFFFAOYSA-N
Comment: Energy1
Num peaks: 14
142.0166513 3.217748383
146.9762819 1.400888162
152.0010012 1.313142293
154.0166513 1.726435804
156.0323013 5.138655534
158.9762819 10.97711755
172.991932 1.537903643
242.9529597 1.585737444
257.9638587 4.149741797
259.9795087 6.575180037
266.0246291 2.660757769
274.9904078 4.3758466
284.9747577 10.14344219
302.0013068 26.36818473

Name: +ve in-silico MS/MS by CFM-ID for ZYANACVXGJNPHA-UHFFFAOYSA-N
ID: ZYANACVXGJNPHA-UHFFFAOYSA-N
Comment: Energy2
Num peaks: 31
40.01817548 1.530852964
43.02907452 3.879547106
45.04472458 3.667225661
50.00252542 0.9204199886
75.9948532 1.608177346
100.9901022 2.649549337
120.0556236 1.734771875
124.9901022 1.506052121
127.0057522 1.36633945
129.0214023 1.198473308
132.9606319 1.404339672
134.9996042 1.038159084
137.0152543 2.56151869
142.0166513 2.916127025
142.9449818 0.9872031044
146.9762819 1.871746474
152.0010012 1.936747015
154.0166513 0.9490851526
158.9762819 15.64239146
168.9606319 2.947759944
172.991932 3.56357692
182.9762819 1.092163696
197.987181 1.300435846
212.002831 0.9705380857
230.0479514 1.856384426
239.0137301 2.361359308
240.9373096 1.858446973
248.99808 1.520047008
257.9638587 1.70939624
266.0246291 1.784882178
285.9700067 0.9170580776

Name: +ve in-silico MS/MS by CFM-ID for VRRWYZJLVCUFPU-UHFFFAOYSA-N
ID: VRRWYZJLVCUFPU-UHFFFAOYSA-N
Comment: Energy0
Num peaks: 6
51.02292652 0.09610924729
126.9039244 0.1869313566
155.0491413 0.08669698764
278.9301392 0.0792594006
280.9457892 0.2289920121
306.9614393 99.11193218

Name: +ve in-silico MS/MS by CFM-ID for VRRWYZJLVCUFPU-UHFFFAOYSA-N
ID: VRRWYZJLVCUFPU-UHFFFAOYSA-N
Comment: Energy1
Num peaks: 6
51.02292652 0.9236850282
155.0491413 0.4226659559
176.9195745 0.3465831006
278.9301392 1.023631192
280.9457892 2.335032801
306.9614393 93.48149078

Name: +ve in-silico MS/MS by CFM-ID for VRRWYZJLVCUFPU-UHFFFAOYSA-N
ID: VRRWYZJLVCUFPU-UHFFFAOYSA-N
Comment: Energy2
Num peaks: 6
49.00727645 25.99525039
51.02292652 13.05079913
155.0491413 4.072932855
278.9301392 5.806763686
280.9457892 8.910671798
306.9614393 25.16290802

Name: +ve in-silico MS/MS by CFM-ID for HGAQPEXSDXXSLK-UHFFFAOYSA-N
ID: HGAQPEXSDXXSLK-UHFFFAOYSA-N
Comment: Energy0
Num peaks: 6
49.00727645 0.0611750699
51.02292652 0.09643069871
126.9039244 0.1868768761
278.9301392 0.0791323132
280.9457892 0.3337846045
306.9614393 99.07339035

Name: +ve in-silico MS/MS by CFM-ID for HGAQPEXSDXXSLK-UHFFFAOYSA-N
ID: HGAQPEXSDXXSLK-UHFFFAOYSA-N
Comment: Energy1
Num peaks: 6
51.02292652 0.917761875
153.0334912 0.5026556747
155.0491413 0.6744575682
278.9301392 1.010292774
280.9457892 2.69409887
306.9614393 92.66768605

Name: +ve in-silico MS/MS by CFM-ID for HGAQPEXSDXXSLK-UHFFFAOYSA-N
ID: HGAQPEXSDXXSLK-UHFFFAOYSA-N
Comment: Energy2
Num peaks: 6
49.00727645 26.18089133
51.02292652 12.45731673
252.9508746 3.712530914
278.9301392 6.013495199
280.9457892 10.83396731
306.9614393 25.89448059

Name: +ve in-silico MS/MS by CFM-ID for NUFRSCSTCQDOJM-UHFFFAOYSA-N
ID: NUFRSCSTCQDOJM-UHFFFAOYSA-N
Comment: Energy0
Num peaks: 6
49.00727645 0.06062939084
51.02292652 0.09592980775
126.9039244 0.1869929322
278.9301392 0.07929682574
280.9457892 0.3129945085
306.9614393 99.15549645

Name: +ve in-silico MS/MS by CFM-ID for NUFRSCSTCQDOJM-UHFFFAOYSA-N
ID: NUFRSCSTCQDOJM-UHFFFAOYSA-N
Comment: Energy1
Num peaks: 6
49.00727645 0.2986837625
51.02292652 0.9235218652
155.0491413 0.3357531824
278.9301392 1.035071753
280.9457892 2.954078292
306.9614393 93.44274366

Name: +ve in-silico MS/MS by CFM-ID for NUFRSCSTCQDOJM-UHFFFAOYSA-N
ID: NUFRSCSTCQDOJM-UHFFFAOYSA-N
Comment: Energy2
Num peaks: 6
49.00727645 27.32781136
51.02292652 13.69845932
153.0334912 3.023203823
278.9301392 6.597779133
280.9457892 12.75672622
306.9614393 27.52598766

Name: +ve in-silico MS/MS by CFM-ID for RWOLJEYWZCGWCA-UHFFFAOYSA-N
ID: RWOLJEYWZCGWCA-UHFFFAOYSA-N
Comment: Energy0
Num peaks: 6
34.9683041 0.1859740163
78.91778852 0.1858011114
176.9101163 0.1297616806
246.9865368 0.08850771241
290.9319144 0.5410236755
306.9632145 98.31286299

Name: +ve in-silico MS/MS by CFM-ID for RWOLJEYWZCGWCA-UHFFFAOYSA-N
ID: RWOLJEYWZCGWCA-UHFFFAOYSA-N
Comment: Energy1
Num peaks: 6
162.8944662 0.5805721622
246.9865368 0.5995356017
278.9319144 2.08012085
280.9475644 3.397362492
290.9319144 1.143086126
306.9632145 87.55225493

Name: +ve in-silico MS/MS by CFM-ID for RWOLJEYWZCGWCA-UHFFFAOYSA-N
ID: RWOLJEYWZCGWCA-UHFFFAOYSA-N
Comment: Energy2
Num peaks: 13
49.00727645 6.410906522
51.02292652 10.5676869
84.98395416 2.98243383
116.9334386 2.236959424
140.9334386 1.790483114
176.9101163 5.213082602
211.0057522 1.85528469
218.9552366 1.783807693
242.9552366 2.307614256
246.9865368 1.582948675
280.9475644 3.62105455
290.9319144 15.60577639
306.9632145 24.34285761

Name: +ve in-silico MS/MS by CFM-ID for RAZBBYZHYJBGLC-UHFFFAOYSA-N
ID: RAZBBYZHYJBGLC-UHFFFAOYSA-N
Comment: Energy0
Num peaks: 6
94.06512568 4.405420321
120.0443902 0.3471546797
204.9508746 0.9210794957
230.9301392 21.89183326
305.9774237 0.9750797189
323.9879884 70.46077211

Name: +ve in-silico MS/MS by CFM-ID for RAZBBYZHYJBGLC-UHFFFAOYSA-N
ID: RAZBBYZHYJBGLC-UHFFFAOYSA-N
Comment: Energy1
Num peaks: 6
94.06512568 5.693028416
120.0443902 0.7875221044
204.9508746 2.877106113
230.9301392 61.0027072
305.9774237 1.448292609
323.9879884 22.67497136

Name: +ve in-silico MS/MS by CFM-ID for RAZBBYZHYJBGLC-UHFFFAOYSA-N
ID: RAZBBYZHYJBGLC-UHFFFAOYSA-N
Comment: Energy2
Num peaks: 7
63.02292652 3.297456063
79.01784114 2.748342555
89.00219107 7.359312092
176.9195745 5.107380641
188.9195745 16.92328819
204.9508746 5.304966363
230.9301392 40.33307794

Name: +ve in-silico MS/MS by CFM-ID for OPVPRXVQRGYGEX-UHFFFAOYSA-N
ID: OPVPRXVQRGYGEX-UHFFFAOYSA-N
Comment: Energy0
Num peaks: 6
29.99744004 0.2911240843
58.9683041 0.01258337606
84.98395416 0.03194133445
266.9625671 0.009632299164
297.9683807 0.03865458815
323.9840308 99.61530891

Name: +ve in-silico MS/MS by CFM-ID for OPVPRXVQRGYGEX-UHFFFAOYSA-N
ID: OPVPRXVQRGYGEX-UHFFFAOYSA-N
Comment: Energy1
Num peaks: 6
29.99744004 2.087370208
58.9683041 0.1669635056
84.98395416 0.4264575399
279.9578161 0.1778617894
297.9683807 0.74720102
323.9840308 96.34341843

Name: +ve in-silico MS/MS by CFM-ID for OPVPRXVQRGYGEX-UHFFFAOYSA-N
ID: OPVPRXVQRGYGEX-UHFFFAOYSA-N
Comment: Energy2
Num peaks: 6
29.99744004 10.49848432
49.00727645 0.5399649209
84.98395416 2.314549816
266.9625671 4.513314129
297.9683807 4.457890721
323.9840308 77.0807791

Name: +ve in-silico MS/MS by CFM-ID for OOGPSAPSNYTFTK-UHFFFAOYSA-N
ID: OOGPSAPSNYTFTK-UHFFFAOYSA-N
Comment: Energy0
Num peaks: 6
111.0262976 10.20588412
125.0152543 3.238673277
188.9771545 41.56618662
288.014747 0.5387857368
305.98086 0.4839691613
323.9914247 41.33618939

Name: +ve in-silico MS/MS by CFM-ID for OOGPSAPSNYTFTK-UHFFFAOYSA-N
ID: OOGPSAPSNYTFTK-UHFFFAOYSA-N
Comment: Energy1
Num peaks: 6
125.0152543 69.02512408
127.0309044 4.209925293
136.0215466 1.764919885
188.9771545 9.022129093
197.9677968 1.965236423
323.9914247 6.704129391

Name: +ve in-silico MS/MS by CFM-ID for OOGPSAPSNYTFTK-UHFFFAOYSA-N
ID: OOGPSAPSNYTFTK-UHFFFAOYSA-N
Comment: Energy2
Num peaks: 13
39.02292652 2.00897272
49.00727645 1.791405486
63.02292652 15.05724466
65.03857658 11.30003446
67.05422664 2.726537115
75.02292652 3.027987328
80.97934745 2.094148356
82.99499752 3.226419475
91.05422664 1.787348783
94.99499752 2.439202907
111.0262976 13.84110052
125.0152543 18.73875624
136.0215466 2.375745376

Name: +ve in-silico MS/MS by CFM-ID for VUTCRKCUTLDMTC-UHFFFAOYSA-N
ID: VUTCRKCUTLDMTC-UHFFFAOYSA-N
Comment: Energy0
Num peaks: 6
43.05422664 2.319788495
82.94498181 1.712724148
198.0138744 1.800038315
264.9155286 6.430212187
270.9858011 4.06494217
306.9624788 74.66429575

Name: +ve in-silico MS/MS by CFM-ID for VUTCRKCUTLDMTC-UHFFFAOYSA-N
ID: VUTCRKCUTLDMTC-UHFFFAOYSA-N
Comment: Energy1
Num peaks: 10
43.05422664 2.272178349
53.03857658 7.014955834
55.05422664 14.98748933
94.94498181 3.134837464
96.96063188 3.288404095
198.0138744 3.487470199
223.0091234 4.715372187
262.8998785 2.668164563
264.9155286 17.44003239
306.9624788 21.32922422

Name: +ve in-silico MS/MS by CFM-ID for VUTCRKCUTLDMTC-UHFFFAOYSA-N
ID: VUTCRKCUTLDMTC-UHFFFAOYSA-N
Comment: Energy2
Num peaks: 31
39.02292652 1.324732045
41.03857658 2.301608777
43.05422664 2.057645854
51.02292652 1.351254577
53.03857658 0.8533332854
55.05422664 1.515603842
82.94498181 1.346454081
94.94498181 1.581957388
110.0058965 1.215975356
135.0262976 2.225036325
157.9825743 2.713458004
160.0215466 2.285007514
162.0371967 5.818559807
167.9669242 3.623236953
169.9825743 12.36990176
171.9982243 1.638555541
180.9873253 2.490177914
181.9825743 2.64005244
195.9982243 1.447604831
198.0138744 4.238482265
206.9278075 1.069227786
228.9388509 4.271850128
230.9545009 1.176907722
240.9388509 0.8564245244
242.9545009 1.570881304
250.8998785 1.860528485
262.8998785 3.000488924
264.9155286 3.440841639
270.9858011 1.000811066
276.9155286 1.491700586
290.9311787 1.189742393

Name: +ve in-silico MS/MS by CFM-ID for AYRHYFIXKCKMIK-UHFFFAOYSA-N
ID: AYRHYFIXKCKMIK-UHFFFAOYSA-N
Comment: Energy0
Num peaks: 6
34.9683041 0.1910590352
78.91778852 0.1864357164
165.0214023 0.1282085025
175.0057522 0.1008570559
177.0214023 0.07393536363
306.9632145 98.76138746

Name: +ve in-silico MS/MS by CFM-ID for AYRHYFIXKCKMIK-UHFFFAOYSA-N
ID: AYRHYFIXKCKMIK-UHFFFAOYSA-N
Comment: Energy1
Num peaks: 6
165.0214023 0.7132283129
201.0214023 0.7352424247
213.0214023 0.6374862299
278.9319144 0.602838736
280.9475644 0.7937592961
306.9632145 93.27819874

Name: +ve in-silico MS/MS by CFM-ID for AYRHYFIXKCKMIK-UHFFFAOYSA-N
ID: AYRHYFIXKCKMIK-UHFFFAOYSA-N
Comment: Energy2
Num peaks: 15
34.9683041 1.84917309
140.9334386 4.873121888
165.0214023 7.192457091
167.0603746 2.044023239
175.0057522 6.11592712
177.0214023 2.253865365
178.9490886 2.842090437
193.9599877 2.176641001
195.9756377 4.960366472
201.0214023 2.935981966
203.0370524 2.340951246
213.0214023 7.477391505
244.9708867 5.747908258
246.9865368 7.28139391
306.9632145 20.0954437

Name: +ve in-silico MS/MS by CFM-ID for KDGCYXWTYONMAN-UHFFFAOYSA-N
ID: KDGCYXWTYONMAN-UHFFFAOYSA-N
Comment: Energy0
Num peaks: 6
34.9683041 1.954980621
146.9068821 1.896130567
223.0035115 33.05128071
286.9506387 3.310552445
288.9463023 3.716699032
306.9568669 47.7433935

Name: +ve in-silico MS/MS by CFM-ID for KDGCYXWTYONMAN-UHFFFAOYSA-N
ID: KDGCYXWTYONMAN-UHFFFAOYSA-N
Comment: Energy1
Num peaks: 6
82.94498181 1.159979284
146.9068821 12.48907252
159.0416113 45.62427338
204.9929468 3.304052277
223.0035115 20.3184491
306.9568669 3.591845239

Name: +ve in-silico MS/MS by CFM-ID for KDGCYXWTYONMAN-UHFFFAOYSA-N
ID: KDGCYXWTYONMAN-UHFFFAOYSA-N
Comment: Energy2
Num peaks: 22
34.9683041 5.219702667
63.02292652 1.350522038
65.03857658 1.760821645
82.94498181 7.107688771
91.05422664 2.661920238
119.0103111 1.424978297
127.035383 1.242180142
129.0004768 1.273409381
133.0259612 1.884389961
141.0510331 6.20807851
143.0103111 1.340713007
146.9068821 2.532732784
153.0004768 4.832541008
159.0416113 23.77601756
161.0572613 1.376932082
196.9878614 1.346690392
202.9972833 3.250839046
208.9225321 1.629493172
210.9381822 1.600268232
223.0035115 3.898818892
236.9538322 2.039038529
286.9506387 3.277539184

Name: +ve in-silico MS/MS by CFM-ID for WQHYOOYNUPMHFL-UHFFFAOYSA-N
ID: WQHYOOYNUPMHFL-UHFFFAOYSA-N
Comment: Energy0
Num peaks: 6
34.9683041 0.184935999
78.91778852 0.184935999
278.9570665 0.5500169444
280.9475644 0.2068006902
290.9319144 0.2961960821
306.9632145 97.70197334

Name: +ve in-silico MS/MS by CFM-ID for WQHYOOYNUPMHFL-UHFFFAOYSA-N
ID: WQHYOOYNUPMHFL-UHFFFAOYSA-N
Comment: Energy1
Num peaks: 6
246.9865368 0.6024193777
278.9319144 0.7795326349
278.9570665 4.014765125
280.9475644 1.573341632
290.9319144 0.8648538396
306.9632145 85.94512964

Name: +ve in-silico MS/MS by CFM-ID for WQHYOOYNUPMHFL-UHFFFAOYSA-N
ID: WQHYOOYNUPMHFL-UHFFFAOYSA-N
Comment: Energy2
Num peaks: 24
39.02292652 1.374547762
49.00727645 4.717080792
51.02292652 4.075347275
53.03857658 3.111923643
72.98395416 1.195863676
76.01817548 1.031698847
82.9683041 1.348960845
128.9334386 1.222507051
149.0152543 1.234680253
175.0309044 1.083811624
189.0214023 1.913339432
203.0370524 1.124070273
213.0214023 9.828620373
228.9647387 1.338385909
230.9552366 1.474948068
244.9708867 1.439456434
252.9162643 1.532812817
262.9257664 3.351082198
276.9162643 0.9626859695
278.9319144 2.844633556
278.9570665 16.78660625
280.9475644 2.317534402
290.9319144 4.843740104
306.9632145 9.954054852

Name: +ve in-silico MS/MS by CFM-ID for HBPHPFABRZLERP-UHFFFAOYSA-N
ID: HBPHPFABRZLERP-UHFFFAOYSA-N
Comment: Energy0
Num peaks: 6
143.0058325 11.900955
270.9835728 1.601800013
277.9337014 3.483130741
279.9493515 1.712364398
286.9540223 3.451317149
306.9602505 72.70137053

Name: +ve in-silico MS/MS by CFM-ID for HBPHPFABRZLERP-UHFFFAOYSA-N
ID: HBPHPFABRZLERP-UHFFFAOYSA-N
Comment: Energy1
Num peaks: 6
143.0058325 43.87351383
149.9507955 1.220739093
270.9835728 2.460098553
278.9653359 1.403699831
286.9540223 2.006488507
306.9602505 38.05535762

Name: +ve in-silico MS/MS by CFM-ID for HBPHPFABRZLERP-UHFFFAOYSA-N
ID: HBPHPFABRZLERP-UHFFFAOYSA-N
Comment: Energy2
Num peaks: 8
81.0135047 2.070488237
93.0135047 5.483422023
96.98395416 3.758592051
108.9839542 6.869460359
116.9901824 2.052783807
143.0058325 56.55081547
270.9835728 2.525058663
286.9540223 2.144259872

Name: +ve in-silico MS/MS by CFM-ID for JXMRRTREAZUGIR-UHFFFAOYSA-N
ID: JXMRRTREAZUGIR-UHFFFAOYSA-N
Comment: Energy0
Num peaks: 6
94.06512568 4.397058093
120.0443902 0.3464970809
204.9508746 0.9194908161
230.9301392 21.82048128
305.9774237 0.9730414992
323.9879884 70.2775217

Name: +ve in-silico MS/MS by CFM-ID for JXMRRTREAZUGIR-UHFFFAOYSA-N
ID: JXMRRTREAZUGIR-UHFFFAOYSA-N
Comment: Energy1
Num peaks: 6
94.06512568 5.620144911
176.9195745 0.9095867776
204.9508746 2.814883595
230.9301392 59.626741
305.9774237 1.433833238
323.9879884 22.23934394

Name: +ve in-silico MS/MS by CFM-ID for JXMRRTREAZUGIR-UHFFFAOYSA-N
ID: JXMRRTREAZUGIR-UHFFFAOYSA-N
Comment: Energy2
Num peaks: 9
39.02292652 9.820316038
63.02292652 2.709531507
79.01784114 4.109469042
176.9195745 7.425446531
178.9352245 2.610238592
204.9144891 3.35485551
204.9508746 4.973115612
214.898839 3.09189903
230.9301392 43.80917343

Name: +ve in-silico MS/MS by CFM-ID for ZNVNYZWBMCOPOE-UHFFFAOYSA-N
ID: ZNVNYZWBMCOPOE-UHFFFAOYSA-N
Comment: Energy0
Num peaks: 6
227.0330296 1.327788354
244.966864 5.941392554
249.937728 1.51674396
270.982514 3.25799261
288.948627 2.340353898
306.9591917 75.91751235

Name: +ve in-silico MS/MS by CFM-ID for ZNVNYZWBMCOPOE-UHFFFAOYSA-N
ID: ZNVNYZWBMCOPOE-UHFFFAOYSA-N
Comment: Energy1
Num peaks: 19
62.99960423 11.9925523
131.0370524 1.201022435
140.0454529 6.785208702
142.0611029 1.092895512
202.0377806 1.451223943
204.9162643 2.253099296
206.9319144 1.979874603
228.9355638 2.249416047
235.9584635 6.541638133
242.9512139 1.070542765
244.966864 8.30089426
249.937728 3.291903884
256.966864 2.926704132
261.937728 1.514619886
263.9533781 4.353875302
270.982514 3.821155193
278.9642771 1.062940093
288.948627 1.226749866
306.9591917 17.35508445

Name: +ve in-silico MS/MS by CFM-ID for ZNVNYZWBMCOPOE-UHFFFAOYSA-N
ID: ZNVNYZWBMCOPOE-UHFFFAOYSA-N
Comment: Energy2
Num peaks: 31
40.01817548 2.714865091
42.03382555 1.285976281
48.98395416 1.799631951
55.02907452 1.05534573
58.9683041 0.9338826971
60.98395416 1.574245788
62.99960423 2.147479688
73.97920313 2.878921705
75.9948532 2.871952917
78.01050326 2.073350269
90.01050326 1.121307906
98.9744521 1.105125049
148.9708867 1.191474447
165.0407018 3.918609162
170.9552366 1.042688262
171.9504856 1.080801528
172.9345012 2.073916828
173.9661357 5.044526945
178.9006142 4.570227172
180.9162643 2.263512873
199.9454002 1.859435087
201.9610503 4.591872757
204.9162643 4.116388978
214.9562993 1.167274376
215.9403149 1.870323597
216.9719493 1.209181825
226.9562993 5.130960529
228.9355638 7.490835736
228.9719493 1.761150283
242.9512139 1.024218879
244.966864 3.759981473

Name: +ve in-silico MS/MS by CFM-ID for UYTHSMBDWJZUKQ-UHFFFAOYSA-N
ID: UYTHSMBDWJZUKQ-UHFFFAOYSA-N
Comment: Energy0
Num peaks: 6
212.954568 2.587846103
222.0760843 1.196020357
255.0015181 4.035469822
269.9760317 1.592421217
283.9916817 2.254894418
302.0022464 74.04063792

Name: +ve in-silico MS/MS by CFM-ID for UYTHSMBDWJZUKQ-UHFFFAOYSA-N
ID: UYTHSMBDWJZUKQ-UHFFFAOYSA-N
Comment: Energy1
Num peaks: 29
41.03857658 2.638027576
68.0130901 1.581707002
70.02874017 0.9926115916
72.04439023 0.8721766754
86.02365479 1.98269699
88.03930485 2.086098469
164.0342195 1.277103587
180.0655196 0.8038005651
182.9440033 0.8768677227
184.9596533 2.457313545
200.954568 1.294558979
212.954568 8.317817463
214.970218 7.835294551
216.9858681 1.018987694
222.9753034 0.7874577464
224.9909535 1.25072984
227.0066035 1.068733258
241.981117 0.9006849554
251.965467 1.709351879
252.9858681 2.141502778
255.0015181 5.494994782
255.9967671 0.9547437395
265.981117 2.626903458
269.9760317 1.894579701
271.9552962 1.42390772
271.9916817 2.558897343
274.0073318 2.366332459
283.9916817 9.638948327
302.0022464 11.65695363

Name: +ve in-silico MS/MS by CFM-ID for UYTHSMBDWJZUKQ-UHFFFAOYSA-N
ID: UYTHSMBDWJZUKQ-UHFFFAOYSA-N
Comment: Energy2
Num peaks: 31
29.03857658 2.221796907
41.03857658 0.8516257597
45.0334912 0.8739261175
53.03857658 0.9067200315
96.04439023 1.098598038
100.0393049 1.294415237
104.0130901 0.8287365909
110.0236548 1.089898882
122.0236548 2.617280118
123.0440559 0.8534971352
124.0393049 3.274345906
126.9177885 0.8755800856
128.9334386 1.338225754
135.0440559 3.04336237
142.9490886 1.379716684
168.0655196 0.8442536369
170.9440033 1.442606752
172.9596533 3.25030064
182.9440033 5.817566202
184.9596533 5.876500504
186.9389179 1.740166427
198.9389179 2.591037204
200.954568 6.065914467
212.954568 7.78046455
214.970218 2.936459596
227.965467 1.012880131
241.981117 1.398485288
253.981117 1.047151592
257.9760317 0.9943975315
283.9916817 0.7950856559
285.9709463 1.636132125

Name: +ve in-silico MS/MS by CFM-ID for OAGRHEFYUFRUFN-UHFFFAOYSA-N
ID: OAGRHEFYUFRUFN-UHFFFAOYSA-N
Comment: Energy0
Num peaks: 6
128.0276946 4.258215277
174.9865368 3.477724333
186.9865368 2.039038801
268.0192339 0.9453466375
285.9756548 0.7878044321
302.0069549 83.08578699

Name: +ve in-silico MS/MS by CFM-ID for OAGRHEFYUFRUFN-UHFFFAOYSA-N
ID: OAGRHEFYUFRUFN-UHFFFAOYSA-N
Comment: Energy1
Num peaks: 13
40.01817548 4.418831538
42.03382555 1.418823071
99.00114552 4.68173909
114.0120445 1.415606864
128.0276946 12.46788287
174.9865368 6.06483219
186.9865368 3.020610998
213.9974358 10.20743758
229.0083348 1.417967973
270.9647558 4.29803076
272.9804058 3.767131023
274.9960559 2.599051106
302.0069549 24.57287695

Name: +ve in-silico MS/MS by CFM-ID for OAGRHEFYUFRUFN-UHFFFAOYSA-N
ID: OAGRHEFYUFRUFN-UHFFFAOYSA-N
Comment: Energy2
Num peaks: 24
15.02292652 2.941047659
27.02292652 1.788795031
40.01817548 2.709341204
42.03382555 2.424744786
55.02907452 2.225006356
56.04947561 3.785114182
87.00114552 6.973934453
93.04472458 1.958392482
95.06037464 4.357807828
96.05562361 1.401784505
100.0215466 0.934459687
121.0760247 1.153886271
128.0276946 5.176875485
156.9395866 1.638616625
157.9599877 3.489215155
158.9552366 3.990131895
159.9756377 0.9539148504
172.9708867 5.226196635
174.9865368 8.167734546
184.9708867 2.635329155
186.9865368 7.316910953
198.9865368 1.780520151
201.0021868 3.581428539
203.0178369 3.413898381

Name: +ve in-silico MS/MS by CFM-ID for YQOIILPCBXYPIV-UHFFFAOYSA-N
ID: YQOIILPCBXYPIV-UHFFFAOYSA-N
Comment: Energy0
Num peaks: 6
168.0291341 3.700075733
182.9440033 11.84599123
277.9447315 8.045527926
295.9552962 4.337504797
305.9760317 10.00882225
323.9865964 44.88098152

Name: +ve in-silico MS/MS by CFM-ID for YQOIILPCBXYPIV-UHFFFAOYSA-N
ID: YQOIILPCBXYPIV-UHFFFAOYSA-N
Comment: Energy1
Num peaks: 13
47.04914126 3.361938475
124.0029193 1.187390144
142.013484 1.47060808
150.0185694 1.290924722
168.0291341 7.45186301
182.9440033 37.52447858
184.9596533 2.453655848
222.9389179 3.056203764
224.954568 1.116105245
277.9447315 9.255760732
295.9552962 1.716323471
305.9760317 3.58442132
323.9865964 7.540781252

Name: +ve in-silico MS/MS by CFM-ID for YQOIILPCBXYPIV-UHFFFAOYSA-N
ID: YQOIILPCBXYPIV-UHFFFAOYSA-N
Comment: Energy2
Num peaks: 29
29.03857658 0.715818377
46.02874017 1.494396399
53.00219107 1.380762504
56.0130901 0.6975465294
79.01784114 1.396323703
89.00219107 3.738974203
96.00800472 1.527435457
98.02365479 0.7368778701
105.0334912 1.860607398
107.0127558 0.7847795591
109.0284058 1.728965351
124.0029193 0.7205590058
128.9334386 2.416407155
137.0233204 1.259766415
139.997834 1.315450807
140.0342195 0.7291742683
140.9334386 8.305392022
142.9490886 1.123104609
150.0185694 2.269977589
156.9647387 1.411855413
163.997834 1.014036424
168.0291341 0.6745782373
168.9647387 1.878646019
182.9440033 30.2168924
184.9596533 1.739661047
192.9647387 0.9795798893
206.9440033 4.957327685
208.9596533 1.830441316
222.9753034 1.747125

Name: +ve in-silico MS/MS by CFM-ID for UTIJWORNVJAYLY-UHFFFAOYSA-N
ID: UTIJWORNVJAYLY-UHFFFAOYSA-N
Comment: Energy0
Num peaks: 6
263.9702953 9.869687075
275.9880536 6.925372733
278.0037036 2.489536279
291.9652099 25.32963231
307.9601246 5.22075701
323.9914247 30.90900209

Name: +ve in-silico MS/MS by CFM-ID for UTIJWORNVJAYLY-UHFFFAOYSA-N
ID: UTIJWORNVJAYLY-UHFFFAOYSA-N
Comment: Energy1
Num peaks: 12
46.99499752 4.829129093
219.9982243 2.921343185
245.9774889 5.441189391
247.9931389 1.991754038
263.9702953 20.76218951
265.9859454 1.759115921
275.9880536 8.741267145
277.9495599 1.67170156
291.9652099 12.21656424
296.9805257 3.224285232
307.9601246 7.196830759
323.9914247 9.949673348

Name: +ve in-silico MS/MS by CFM-ID for UTIJWORNVJAYLY-UHFFFAOYSA-N
ID: UTIJWORNVJAYLY-UHFFFAOYSA-N
Comment: Energy2
Num peaks: 16
15.02292652 3.705719074
44.97934745 2.491947222
46.99499752 2.643904033
134.9996042 2.545695272
162.0105033 7.168553487
205.9825743 8.314215263
207.9982243 4.197871511
219.9982243 11.15184987
224.9593963 7.979776323
230.0092677 1.764683709
245.9774889 2.137250063
247.9931389 1.564264734
251.9702953 3.61518914
263.9702953 17.07872671
265.9859454 2.184810961
291.9652099 1.469246848

Name: +ve in-silico MS/MS by CFM-ID for HYYZFKRYBHGBSO-UHFFFAOYSA-N
ID: HYYZFKRYBHGBSO-UHFFFAOYSA-N
Comment: Energy0
Num peaks: 6
220.9434576 1.113876765
266.0246291 1.917989558
273.9700067 0.3516402072
275.9856567 0.7023169779
284.9747577 8.432595653
302.0013068 84.96110139

Name: +ve in-silico MS/MS by CFM-ID for HYYZFKRYBHGBSO-UHFFFAOYSA-N
ID: HYYZFKRYBHGBSO-UHFFFAOYSA-N
Comment: Energy1
Num peaks: 6
65.03857658 2.293254403
266.0246291 3.626110918
273.9700067 3.829823089
284.9747577 16.51025188
285.9700067 2.209169394
302.0013068 55.27282088

Name: +ve in-silico MS/MS by CFM-ID for HYYZFKRYBHGBSO-UHFFFAOYSA-N
ID: HYYZFKRYBHGBSO-UHFFFAOYSA-N
Comment: Energy2
Num peaks: 27
26.00252542 1.885238994
39.02292652 0.8243703479
41.03857658 2.617905768
53.03857658 4.256915605
63.02292652 1.901332548
65.03857658 5.873970113
66.03382555 0.8293264352
67.05422664 1.084086723
79.05422664 0.923856665
80.04947561 1.123725002
82.06512568 1.772513203
84.98395416 0.7319601186
90.03382555 1.632685849
94.06512568 0.9400539644
96.05562361 1.954063637
118.9449818 5.575099252
120.9606319 4.09000781
166.9216595 0.8382401963
168.9373096 2.611043716
180.9373096 3.240246564
195.9482086 2.896192225
220.9434576 23.80410768
239.0137301 2.605979858
240.008979 0.8590027822
266.0246291 2.959084378
284.9747577 1.975905979
285.9700067 0.8599316142

Name: +ve in-silico MS/MS by CFM-ID for QBELTRFFIQGQOT-UHFFFAOYSA-N
ID: QBELTRFFIQGQOT-UHFFFAOYSA-N
Comment: Energy0
Num peaks: 6
226.970218 3.078811362
255.0015181 6.148572607
255.9603816 4.524523335
273.9709463 6.819823541
283.9916817 1.872515616
302.0022464 60.63307141

Name: +ve in-silico MS/MS by CFM-ID for QBELTRFFIQGQOT-UHFFFAOYSA-N
ID: QBELTRFFIQGQOT-UHFFFAOYSA-N
Comment: Energy1
Num peaks: 31
74.02365479 1.230092551
164.0342195 1.002753438
182.9440033 1.481613432
194.9440033 1.833281851
198.9753034 1.133063812
200.954568 0.9223226052
208.9596533 0.9452727443
210.9389179 1.039923044
210.9753034 0.7863468578
222.9753034 1.192839818
224.954568 6.526587584
224.9909535 2.021232784
226.970218 5.125302845
227.0066035 2.017792388
227.965467 0.9844605302
228.9858681 5.769500088
231.0015181 0.8027995387
238.970218 0.8548184406
245.9760317 0.8201959597
251.965467 1.215184135
252.9858681 4.905564557
255.0015181 8.890300049
255.9603816 2.505522623
265.981117 2.037498902
269.9760317 0.8783512028
271.9916817 1.612180501
273.9709463 2.559158368
274.0073318 1.489071377
283.9916817 7.020202257
285.9709463 1.085896092
302.0022464 7.947208377

Name: +ve in-silico MS/MS by CFM-ID for QBELTRFFIQGQOT-UHFFFAOYSA-N
ID: QBELTRFFIQGQOT-UHFFFAOYSA-N
Comment: Energy2
Num peaks: 31
29.03857658 2.159375435
47.04914126 0.8979070135
112.0393049 1.719631164
133.0284058 0.6624066704
135.0440559 0.6377584687
149.0597059 0.8969142249
172.9596533 0.6766182207
182.9440033 15.87710337
184.9596533 3.33625349
186.9389179 5.13653813
188.954568 0.794241599
194.0447842 1.000511173
198.9389179 7.970148049
198.9753034 1.062305828
200.954568 6.466704676
208.9596533 1.064480471
210.9389179 1.473213267
210.9753034 1.094209466
212.954568 1.30191905
214.970218 0.9540573497
224.954568 1.440740495
225.9498169 2.388841836
226.970218 2.227036602
227.965467 4.645237767
228.9858681 0.7497860389
239.965467 1.258621325
241.9447315 1.06269691
243.9603816 1.307816664
255.9603816 5.252674549
257.9760317 1.546594062
273.9709463 1.156381199

Name: +ve in-silico MS/MS by CFM-ID for VFSDOVTVMCYCKD-UHFFFAOYSA-N
ID: VFSDOVTVMCYCKD-UHFFFAOYSA-N
Comment: Energy0
Num peaks: 8
47.04914126 6.63105054
182.9440033 7.913580626
210.9389179 3.033177935
212.954568 18.14705491
229.981117 12.19643239
255.9603816 7.071147833
273.9709463 3.264994892
302.0022464 22.59206284

Name: +ve in-silico MS/MS by CFM-ID for VFSDOVTVMCYCKD-UHFFFAOYSA-N
ID: VFSDOVTVMCYCKD-UHFFFAOYSA-N
Comment: Energy1
Num peaks: 14
44.0130901 5.545285278
47.04914126 9.16578602
62.02365479 7.581609204
73.02840582 2.331614768
90.05495492 6.655790991
182.9440033 11.28989454
184.9596533 1.727442509
211.9705524 1.948776096
212.954568 12.94845594
229.981117 5.472582462
255.9603816 6.455021441
273.9709463 4.069698107
283.9916817 1.821037363
302.0022464 3.574123655

Name: +ve in-silico MS/MS by CFM-ID for VFSDOVTVMCYCKD-UHFFFAOYSA-N
ID: VFSDOVTVMCYCKD-UHFFFAOYSA-N
Comment: Energy2
Num peaks: 21
29.03857658 1.245416307
44.0130901 2.886952087
47.04914126 1.451328813
73.02840582 0.8899786775
74.02365479 0.8562695521
79.01784114 0.8790247434
89.00219107 2.353788618
128.9334386 1.334530384
140.9334386 5.970836175
142.9490886 0.9694725466
150.0549549 1.673452467
156.9647387 11.24061905
168.9647387 0.9908847319
182.9440033 30.43925417
184.9596533 3.08895664
194.9440033 0.7784932192
196.9596533 0.9556118275
210.9389179 1.471456158
211.9705524 4.235411056
212.954568 3.967708151
229.981117 2.44334593

Name: +ve in-silico MS/MS by CFM-ID for KNSWRSJGBKHGRO-UHFFFAOYSA-N
ID: KNSWRSJGBKHGRO-UHFFFAOYSA-N
Comment: Energy0
Num peaks: 6
125.0152543 9.930350068
142.0418034 2.985540938
156.9873253 31.31285651
159.0029754 32.51529842
200.9593963 2.117264398
341.9939232 13.62925436

Name: +ve in-silico MS/MS by CFM-ID for KNSWRSJGBKHGRO-UHFFFAOYSA-N
ID: KNSWRSJGBKHGRO-UHFFFAOYSA-N
Comment: Energy1
Num peaks: 8
125.0152543 28.08507311
156.9873253 13.2804001
159.0029754 7.519337469
183.9982243 9.29125528
200.9593963 4.298518702
215.9702953 7.15772868
308.0062022 6.398741243
341.9939232 6.397915085

Name: +ve in-silico MS/MS by CFM-ID for KNSWRSJGBKHGRO-UHFFFAOYSA-N
ID: KNSWRSJGBKHGRO-UHFFFAOYSA-N
Comment: Energy2
Num peaks: 13
65.03857658 1.702578146
75.02292652 4.559040107
96.98395416 3.246553935
98.99960423 3.165500531
106.0651257 1.219692083
106.9949975 1.446496494
108.9839542 1.192904755
113.0152543 5.037406314
121.0106476 4.723577945
123.0262976 1.724209156
125.0152543 40.97338933
156.9873253 9.284341082
159.0029754 2.046638992

Name: +ve in-silico MS/MS by CFM-ID for OYRLELIGOKYZFU-UHFFFAOYSA-N
ID: OYRLELIGOKYZFU-UHFFFAOYSA-N
Comment: Energy0
Num peaks: 6
15.02292652 1.762664061
43.01784114 4.051135845
259.9566883 3.70758623
264.9468519 25.09531418
288.9468519 2.477045473
306.9574165 59.82818125

Name: +ve in-silico MS/MS by CFM-ID for OYRLELIGOKYZFU-UHFFFAOYSA-N
ID: OYRLELIGOKYZFU-UHFFFAOYSA-N
Comment: Energy1
Num peaks: 6
43.01784114 4.307808742
246.9362872 5.293215264
259.9566883 13.25638762
264.9468519 26.44844579
288.9468519 24.52430899
306.9574165 17.98471959

Name: +ve in-silico MS/MS by CFM-ID for OYRLELIGOKYZFU-UHFFFAOYSA-N
ID: OYRLELIGOKYZFU-UHFFFAOYSA-N
Comment: Energy2
Num peaks: 11
15.02292652 6.307174364
25.00727645 8.244115871
41.00219107 6.464629821
43.01784114 15.62211623
235.9203028 3.465163503
237.9359528 2.725530731
246.9362872 17.83001149
259.9566883 3.533823444
264.9468519 7.140649322
288.9468519 6.479651358
290.9261164 3.98160832

Name: +ve in-silico MS/MS by CFM-ID for QFRGJBSPRQPFFD-UHFFFAOYSA-N
ID: QFRGJBSPRQPFFD-UHFFFAOYSA-N
Comment: Energy0
Num peaks: 6
34.9683041 0.1909582769
242.9319144 0.1281347999
278.9319144 0.1114561182
280.9475644 0.1177354892
290.9319144 0.2062023545
306.9632145 98.6918746

Name: +ve in-silico MS/MS by CFM-ID for QFRGJBSPRQPFFD-UHFFFAOYSA-N
ID: QFRGJBSPRQPFFD-UHFFFAOYSA-N
Comment: Energy1
Num peaks: 6
242.9319144 0.7067830947
252.9162643 0.4941943849
278.9319144 1.75956847
280.9475644 1.506032245
290.9319144 1.041633021
306.9632145 92.0925771

Name: +ve in-silico MS/MS by CFM-ID for QFRGJBSPRQPFFD-UHFFFAOYSA-N
ID: QFRGJBSPRQPFFD-UHFFFAOYSA-N
Comment: Energy2
Num peaks: 15
39.02292652 2.306687774
49.00727645 7.11172405
51.02292652 7.586112224
53.03857658 3.270386995
63.02292652 3.894490149
167.0603746 3.798021476
195.9756377 2.950812048
242.9319144 4.65559203
244.9708867 8.134760343
246.9865368 7.949225123
252.9162643 3.329523293
278.9319144 3.817635439
280.9475644 2.698304816
290.9319144 7.767456904
306.9632145 12.09528623

Name: +ve in-silico MS/MS by CFM-ID for FNNOYOZPTOZLKV-UHFFFAOYSA-N
ID: FNNOYOZPTOZLKV-UHFFFAOYSA-N
Comment: Energy0
Num peaks: 6
214.970218 1.080980958
252.9858681 1.600916545
255.0015181 7.614100159
271.9916817 0.9705712512
283.9916817 2.09183736
302.0022464 77.08759342

Name: +ve in-silico MS/MS by CFM-ID for FNNOYOZPTOZLKV-UHFFFAOYSA-N
ID: FNNOYOZPTOZLKV-UHFFFAOYSA-N
Comment: Energy1
Num peaks: 15
39.02292652 1.594353265
53.99744004 1.398841019
74.02365479 1.762211409
175.075356 1.324274562
210.9753034 1.26535176
214.970218 2.091968378
224.9909535 1.086911539
228.9858681 7.746042824
238.970218 1.853387288
252.9858681 9.994146813
255.0015181 18.19581505
257.9760317 1.153475988
283.9916817 15.66167584
285.9709463 1.436355241
302.0022464 14.51161456

Name: +ve in-silico MS/MS by CFM-ID for FNNOYOZPTOZLKV-UHFFFAOYSA-N
ID: FNNOYOZPTOZLKV-UHFFFAOYSA-N
Comment: Energy2
Num peaks: 31
15.02292652 2.555294728
39.02292652 1.974327138
45.99235466 1.022657686
56.0130901 1.228515723
65.03857658 1.366247766
70.02874017 1.231374636
74.02365479 1.23858735
81.0334912 1.343749257
98.02365479 1.164645849
112.0393049 2.355700221
128.9334386 0.9396185934
154.0498695 1.11692286
170.9440033 4.052928759
184.9596533 8.176029932
186.9753034 1.89660201
198.9753034 3.200866572
212.954568 6.251242569
214.970218 11.86854297
222.9753034 1.22125321
224.9909535 1.372947436
227.965467 1.156131316
228.9858681 5.388671421
231.0015181 0.9015247251
238.970218 1.780109092
253.981117 2.860311474
255.0015181 1.609205271
255.9603816 1.277619749
255.9967671 1.772863744
271.9916817 1.176079014
283.9916817 0.8932694271
285.9709463 1.395107879

Name: +ve in-silico MS/MS by CFM-ID for NZQSHTFYTKYMFC-UHFFFAOYSA-N
ID: NZQSHTFYTKYMFC-UHFFFAOYSA-N
Comment: Energy0
Num peaks: 6
21.0135047 0.4993692305
68.99466108 0.5483073793
118.9914675 11.58228891
236.9540843 3.248807022
286.9508907 6.116138921
306.9571189 77.45096118

Name: +ve in-silico MS/MS by CFM-ID for NZQSHTFYTKYMFC-UHFFFAOYSA-N
ID: NZQSHTFYTKYMFC-UHFFFAOYSA-N
Comment: Energy1
Num peaks: 6
34.9683041 2.963017444
71.01031114 0.9505960856
118.9914675 2.758253451
236.9540843 3.527907796
286.9508907 5.699894851
306.9571189 82.15402619

Name: +ve in-silico MS/MS by CFM-ID for NZQSHTFYTKYMFC-UHFFFAOYSA-N
ID: NZQSHTFYTKYMFC-UHFFFAOYSA-N
Comment: Energy2
Num peaks: 6
68.99466108 8.805279009
118.9914675 41.92617586
216.947856 5.956314825
236.9540843 14.28965215
266.9446624 7.790769654
286.9508907 8.02087439

Name: +ve in-silico MS/MS by CFM-ID for WQULMLSFNTUVIR-UHFFFAOYSA-N
ID: WQULMLSFNTUVIR-UHFFFAOYSA-N
Comment: Energy0
Num peaks: 6
105.0334912 14.8809574
196.0756904 0.7580205472
229.9461236 1.614826144
305.9774237 10.51490528
307.9566883 0.9472050021
323.9879884 64.63039751

Name: +ve in-silico MS/MS by CFM-ID for WQULMLSFNTUVIR-UHFFFAOYSA-N
ID: WQULMLSFNTUVIR-UHFFFAOYSA-N
Comment: Energy1
Num peaks: 6
49.00727645 2.284316162
51.02292652 3.22966853
53.03857658 3.432660983
105.0334912 62.09576565
305.9774237 3.338353516
323.9879884 5.66007552

Name: +ve in-silico MS/MS by CFM-ID for WQULMLSFNTUVIR-UHFFFAOYSA-N
ID: WQULMLSFNTUVIR-UHFFFAOYSA-N
Comment: Energy2
Num peaks: 30
25.00727645 1.062557341
39.02292652 8.279560236
41.03857658 3.529658832
49.00727645 5.511038787
51.02292652 7.627709196
53.00219107 1.177971277
53.03857658 4.90148002
55.01784114 1.405501141
63.02292652 2.379700381
65.00219107 2.423614725
65.03857658 1.202633524
75.02292652 1.425725204
77.03857658 2.312833874
79.01784114 1.604563197
105.0334912 3.211400278
188.9195745 1.853522913
190.9352245 2.01356794
192.9508746 1.396512932
204.9508746 1.527947297
219.9617736 1.260344623
229.9461236 6.570843962
241.9461236 4.749314909
243.9617736 1.951862352
245.9774237 1.166108078
253.9461236 1.127923709
255.9617736 1.849890465
265.9461236 2.317873087
267.9617736 1.76969045
279.9617736 1.1912024
305.9774237 1.430922666

Name: +ve in-silico MS/MS by CFM-ID for SRQOBFXQILTASR-UHFFFAOYSA-N
ID: SRQOBFXQILTASR-UHFFFAOYSA-N
Comment: Energy0
Num peaks: 6
114.0549549 1.619370934
116.070605 2.14858388
208.9225321 8.100935473
277.9803813 9.484083158
305.975296 23.10159986
323.9858606 41.32783416

Name: +ve in-silico MS/MS by CFM-ID for SRQOBFXQILTASR-UHFFFAOYSA-N
ID: SRQOBFXQILTASR-UHFFFAOYSA-N
Comment: Energy1
Num peaks: 11
70.06512568 10.24477157
98.0600403 8.353505573
114.0549549 2.534940484
116.070605 2.66574927
118.9449818 3.461530252
134.9762819 4.336627242
178.0168552 2.193218518
208.9225321 12.26975162
277.9803813 11.5055759
305.975296 9.42090849
323.9858606 13.66585757

Name: +ve in-silico MS/MS by CFM-ID for SRQOBFXQILTASR-UHFFFAOYSA-N
ID: SRQOBFXQILTASR-UHFFFAOYSA-N
Comment: Energy2
Num peaks: 26
39.02292652 1.271662617
40.01817548 1.777185288
41.03857658 5.325954666
42.03382555 3.108726109
43.05422664 3.71612643
44.04947561 2.305004102
45.06987671 1.015186803
59.01275576 1.136546895
68.04947561 17.37870215
70.06512568 6.637673498
98.0600403 2.420365754
98.99960423 1.292183707
114.0549549 1.285749138
118.9449818 2.200038757
134.9762819 3.703248245
146.9762819 11.05048835
151.0075821 1.72804417
203.9880536 1.45945748
207.9385165 0.8383182676
208.9225321 2.797656346
223.9334311 2.946455195
235.9698167 0.9389158602
237.9490812 0.9783919412
242.0037036 0.8236358811
249.9490812 1.213122066
263.9647313 0.9781310712

Name: +ve in-silico MS/MS by CFM-ID for SSFMDZZRWIVXEF-UHFFFAOYSA-N
ID: SSFMDZZRWIVXEF-UHFFFAOYSA-N
Comment: Energy0
Num peaks: 6
105.0334912 14.9596309
196.0756904 0.7619588169
229.9461236 1.623817244
305.9774237 10.57218192
307.9566883 1.008304085
323.9879884 65.09499116

Name: +ve in-silico MS/MS by CFM-ID for SSFMDZZRWIVXEF-UHFFFAOYSA-N
ID: SSFMDZZRWIVXEF-UHFFFAOYSA-N
Comment: Energy1
Num peaks: 7
49.00727645 2.279917263
51.02292652 3.223594277
53.03857658 3.426148858
77.03857658 2.107434145
105.0334912 61.93931097
305.9774237 3.333972056
323.9879884 5.639177331

Name: +ve in-silico MS/MS by CFM-ID for SSFMDZZRWIVXEF-UHFFFAOYSA-N
ID: SSFMDZZRWIVXEF-UHFFFAOYSA-N
Comment: Energy2
Num peaks: 29
25.00727645 1.173515462
39.02292652 8.950826544
49.00727645 5.89018353
51.02292652 8.041940072
53.00219107 1.231492537
53.03857658 5.12145815
55.01784114 1.469639726
63.02292652 2.492397355
65.00219107 2.533527109
65.03857658 1.256166199
75.02292652 1.489188331
77.03857658 2.415784758
79.01784114 1.676373113
105.0334912 3.183656008
116.0494756 1.387804861
118.0651257 1.164161932
204.9508746 1.648799206
219.9617736 1.383084108
229.9461236 7.080391692
241.9461236 5.706784256
243.9617736 2.49862496
245.9774237 1.49090817
253.9461236 1.050167008
255.9617736 1.939037594
265.9461236 2.860799113
267.9617736 1.812588917
269.9774237 1.06267915
279.9617736 1.264065961
305.9774237 1.535398739

Name: +ve in-silico MS/MS by CFM-ID for QXEUTIBQTXUECQ-UHFFFAOYSA-N
ID: QXEUTIBQTXUECQ-UHFFFAOYSA-N
Comment: Energy0
Num peaks: 6
246.942289 5.03419373
274.9372036 19.23055546
276.9528537 1.899403626
288.9528537 2.545905345
290.9321183 6.348864864
306.9634184 55.85093864

Name: +ve in-silico MS/MS by CFM-ID for QXEUTIBQTXUECQ-UHFFFAOYSA-N
ID: QXEUTIBQTXUECQ-UHFFFAOYSA-N
Comment: Energy1
Num peaks: 7
226.970218 2.841623002
246.942289 15.10443309
248.9579391 1.541560517
274.9372036 21.5386755
288.9528537 5.525895989
290.9321183 1.612252277
306.9634184 31.94805759

Name: +ve in-silico MS/MS by CFM-ID for QXEUTIBQTXUECQ-UHFFFAOYSA-N
ID: QXEUTIBQTXUECQ-UHFFFAOYSA-N
Comment: Energy2
Num peaks: 21
126.9177885 2.703373003
135.0440559 1.915559685
152.9334386 1.378895929
154.9490886 12.28246077
156.9647387 1.698463245
168.9647387 11.98977662
169.0317769 2.062048701
170.9803888 3.281644466
182.9440033 4.016398158
194.9440033 4.297574288
195.0110415 2.782156223
196.9596533 6.155281191
198.9753034 1.865664285
226.970218 2.085773203
230.9109889 5.105501503
230.9473744 1.041703221
232.926639 4.38386538
246.942289 5.585253739
258.942289 1.859652091
260.9215536 1.568454284
274.9372036 2.041802192

Name: +ve in-silico MS/MS by CFM-ID for RBTTUQHWNJRRRT-UHFFFAOYSA-N
ID: RBTTUQHWNJRRRT-UHFFFAOYSA-N
Comment: Energy0
Num peaks: 6
18.99785464 1.428369401
132.9565613 8.240665502
140.0494756 0.9897956843
232.0062905 14.72400461
282.0030969 4.534499094
302.0093252 67.91011191

Name: +ve in-silico MS/MS by CFM-ID for RBTTUQHWNJRRRT-UHFFFAOYSA-N
ID: RBTTUQHWNJRRRT-UHFFFAOYSA-N
Comment: Energy1
Num peaks: 6
18.99785464 2.179666614
68.99466108 2.562265908
128.0494756 2.789547369
132.9565613 55.07347831
232.0062905 10.4831701
302.0093252 21.59959218

Name: +ve in-silico MS/MS by CFM-ID for RBTTUQHWNJRRRT-UHFFFAOYSA-N
ID: RBTTUQHWNJRRRT-UHFFFAOYSA-N
Comment: Energy2
Num peaks: 11
18.99785464 5.424590876
68.99466108 3.650349772
76.01817548 1.915910877
100.0181755 3.174435597
114.0338255 2.403207856
126.0338255 4.994626426
128.0494756 13.64782555
132.9565613 6.939319953
140.0494756 20.29593888
232.0062905 10.65925228
282.0030969 7.560178019

Name: +ve in-silico MS/MS by CFM-ID for OTYZMSGPZHZGGI-UHFFFAOYSA-N
ID: OTYZMSGPZHZGGI-UHFFFAOYSA-N
Comment: Energy0
Num peaks: 6
57.0334912 5.393512265
248.9215536 6.244736994
276.9164682 3.216697479
288.9528537 9.350353771
290.9321183 2.75155746
306.9634184 57.03823904

Name: +ve in-silico MS/MS by CFM-ID for OTYZMSGPZHZGGI-UHFFFAOYSA-N
ID: OTYZMSGPZHZGGI-UHFFFAOYSA-N
Comment: Energy1
Num peaks: 23
29.03857658 1.05712671
39.02292652 3.884550242
41.03857658 1.021300646
55.01784114 1.637006378
57.0334912 14.57330556
78.98482676 1.761952594
175.0059561 0.8044846748
187.0059561 0.9509323849
192.9647387 1.302404868
201.0216062 0.8391387445
208.9596533 1.05405865
210.9753034 8.31396913
226.970218 0.9425599085
228.9858681 6.817963764
248.9215536 1.82695462
250.9372036 1.26752322
270.942289 2.673674024
272.9215536 1.589554835
276.9164682 2.085209023
278.9321183 0.9161525279
288.9528537 8.224362931
290.9321183 3.70997581
306.9634184 13.26654225

Name: +ve in-silico MS/MS by CFM-ID for OTYZMSGPZHZGGI-UHFFFAOYSA-N
ID: OTYZMSGPZHZGGI-UHFFFAOYSA-N
Comment: Energy2
Num peaks: 31
15.02292652 1.3243805
27.02292652 1.284089638
29.00219107 0.8689930113
29.03857658 2.499631373
39.02292652 9.911181858
41.00219107 2.64894183
41.03857658 3.142479026
53.00219107 8.432292943
55.01784114 7.391358699
57.0334912 7.533699715
59.04914126 0.6790579037
79.01784114 0.8056017146
108.9953914 1.307681943
116.9334386 0.888985513
128.9334386 2.745003983
130.9490886 1.148890848
142.9490886 2.501858629
156.9647387 0.6961645693
171.0110415 1.457198312
172.9596533 0.9116146652
182.9440033 0.6386771873
210.9753034 0.6960146313
234.9059035 2.120788064
248.9215536 10.9443586
250.9372036 1.348282752
262.9372036 0.7841950449
272.9215536 1.130471279
276.9164682 1.221037099
278.9321183 0.8346472606
288.9528537 0.9667453734
290.9321183 1.371710415

Name: +ve in-silico MS/MS by CFM-ID for FMUKDEUMOKZMJG-UHFFFAOYSA-N
ID: FMUKDEUMOKZMJG-UHFFFAOYSA-N
Comment: Energy0
Num peaks: 9
227.965467 2.646929199
240.9858681 2.82482917
241.981117 3.608203539
251.965467 4.64237672
255.0015181 4.966791555
269.9760317 26.60941383
271.9916817 2.845658552
283.9916817 5.702920657
302.0022464 27.23236904

Name: +ve in-silico MS/MS by CFM-ID for FMUKDEUMOKZMJG-UHFFFAOYSA-N
ID: FMUKDEUMOKZMJG-UHFFFAOYSA-N
Comment: Energy1
Num peaks: 23
178.9490886 3.008859518
180.9647387 6.65583576
182.9803888 1.775160943
194.9803888 4.893608154
208.9596533 1.359129093
210.9753034 1.696181052
211.9705524 1.303159321
222.9753034 3.176752365
224.9909535 3.014899924
225.9498169 1.499657945
227.965467 3.201464928
229.981117 1.509914853
236.9909535 1.27297384
240.9858681 8.557423006
241.981117 3.107537218
251.965467 2.091181092
252.9858681 2.168533695
253.981117 1.76329841
255.0015181 11.59657031
265.981117 3.37928209
269.9760317 3.49437181
283.9916817 6.959902374
302.0022464 3.640625032

Name: +ve in-silico MS/MS by CFM-ID for FMUKDEUMOKZMJG-UHFFFAOYSA-N
ID: FMUKDEUMOKZMJG-UHFFFAOYSA-N
Comment: Energy2
Num peaks: 25
43.01784114 1.02711631
45.99235466 0.9801900883
59.01275576 2.318734279
73.02840582 1.021290352
83.01275576 1.096366396
85.02840582 0.8411172377
86.02365479 1.435533282
156.9647387 1.935453389
161.0597059 1.488201165
168.9647387 4.478399183
178.9490886 4.338913852
180.9647387 25.59945339
182.9803888 2.713303968
194.9803888 6.308101628
206.9440033 1.215415342
208.9596533 5.20852604
210.9753034 2.670673304
222.9753034 2.061895584
223.9705524 1.046507048
225.9862024 1.8033055
240.9858681 3.151048541
241.981117 3.248197933
251.965467 1.213351534
253.981117 1.726698653
255.9967671 1.722751756

Name: +ve in-silico MS/MS by CFM-ID for HJCGBYQPFRAOIX-UHFFFAOYSA-N
ID: HJCGBYQPFRAOIX-UHFFFAOYSA-N
Comment: Energy0
Num peaks: 6
138.0549549 1.36140583
295.9566883 21.02033943
313.9672529 5.349951756
323.9879884 1.657868654
324.972004 1.379219146
341.9985531 59.29476276

Name: +ve in-silico MS/MS by CFM-ID for HJCGBYQPFRAOIX-UHFFFAOYSA-N
ID: HJCGBYQPFRAOIX-UHFFFAOYSA-N
Comment: Energy1
Num peaks: 13
29.03857658 1.281829423
47.04914126 2.743968058
138.0549549 2.005378225
226.9352245 1.645789787
269.9774237 2.911917703
295.9566883 35.33461398
312.972004 1.489657
313.9672529 3.897212181
314.987654 2.54534133
323.9879884 3.01382693
324.972004 2.36837687
325.9672529 1.510676935
341.9985531 20.02366853

Name: +ve in-silico MS/MS by CFM-ID for HJCGBYQPFRAOIX-UHFFFAOYSA-N
ID: HJCGBYQPFRAOIX-UHFFFAOYSA-N
Comment: Energy2
Num peaks: 31
29.03857658 1.392041779
101.0385766 0.979338792
106.0287402 0.7427332364
116.0130901 1.406898513
118.0287402 1.225492783
128.0494756 1.069957789
142.0287402 1.182823072
144.0443902 0.8883722756
144.0807757 0.9090542857
154.0287402 2.378818761
170.0600403 1.052357744
188.9195745 1.207566328
204.9508746 0.9672016442
216.9508746 3.593049207
226.9352245 13.4155259
228.9508746 6.127174232
230.9665247 0.6911588852
232.9821747 1.879102355
240.9508746 2.114988112
242.9665247 2.218526234
252.9508746 1.664603577
253.9461236 3.301595541
254.9301392 1.066271436
268.9457892 1.612119684
269.9774237 2.4630963
274.0087238 1.18015258
279.9617736 3.178461399
281.9774237 1.584169452
282.9614393 0.6538726377
295.9566883 15.1086548
297.9723383 1.441492311

Name: +ve in-silico MS/MS by CFM-ID for LVUYHLYURDNYJL-UHFFFAOYSA-N
ID: LVUYHLYURDNYJL-UHFFFAOYSA-N
Comment: Energy0
Num peaks: 8
92.93343858 3.993347702
168.9953914 2.426894024
170.9109889 2.588763124
199.0059561 11.37519991
201.0216062 15.6224721
246.942289 2.774538314
274.9372036 10.39772381
306.9634184 32.02170447

Name: +ve in-silico MS/MS by CFM-ID for LVUYHLYURDNYJL-UHFFFAOYSA-N
ID: LVUYHLYURDNYJL-UHFFFAOYSA-N
Comment: Energy1
Num peaks: 20
92.93343858 2.363228812
105.0334912 2.176722154
106.9490886 3.211257179
109.0284058 1.134090349
135.0440559 11.03520007
141.0004768 1.419267052
167.0161269 1.39064773
168.9953914 1.789916339
170.9109889 2.870627726
172.926639 1.02934107
195.0110415 1.179465052
199.0059561 1.806691186
201.0216062 1.294683171
227.0372563 2.64873117
246.942289 8.578273419
248.9579391 0.9805105481
256.926639 1.708861491
274.9372036 11.47211319
288.9528537 3.800081693
306.9634184 19.05089053

Name: +ve in-silico MS/MS by CFM-ID for LVUYHLYURDNYJL-UHFFFAOYSA-N
ID: LVUYHLYURDNYJL-UHFFFAOYSA-N
Comment: Energy2
Num peaks: 28
49.00727645 0.9566525324
51.02292652 2.195650175
63.02292652 7.528106291
65.03857658 0.9791089645
79.05422664 0.9389542323
80.93343858 0.81369834
92.93343858 4.177901033
102.9177885 2.263722943
104.9334386 1.527799945
105.0334912 2.462022835
106.9490886 7.463557887
108.9647387 0.9603412489
109.0284058 2.72419371
111.0440559 1.489168251
114.9848268 1.919732353
117.0004768 1.231856006
121.0284058 2.015644339
123.0440559 3.213328251
125.0597059 1.621116795
126.9848268 0.8737745644
129.0004768 1.237340821
135.0440559 5.615898264
137.0597059 0.7951977944
141.0004768 12.90223699
143.0161269 2.41334105
167.0161269 2.651940332
168.9953914 6.090107815
171.0110415 1.027518185

Name: +ve in-silico MS/MS by CFM-ID for PLRRDWQISKEZPC-UHFFFAOYSA-N
ID: PLRRDWQISKEZPC-UHFFFAOYSA-N
Comment: Energy0
Num peaks: 6
15.02292652 1.733447258
43.01784114 3.920296329
259.9566883 7.431757471
264.9468519 24.32085238
288.9468519 2.396782059
306.9574165 57.17275442

Name: +ve in-silico MS/MS by CFM-ID for PLRRDWQISKEZPC-UHFFFAOYSA-N
ID: PLRRDWQISKEZPC-UHFFFAOYSA-N
Comment: Energy1
Num peaks: 6
43.01784114 3.544665089
246.9362872 4.443968167
259.9566883 28.74636704
264.9468519 21.20213222
288.9468519 19.76841035
306.9574165 13.2151064

Name: +ve in-silico MS/MS by CFM-ID for PLRRDWQISKEZPC-UHFFFAOYSA-N
ID: PLRRDWQISKEZPC-UHFFFAOYSA-N
Comment: Energy2
Num peaks: 13
15.02292652 6.228651238
25.00727645 7.673407025
41.00219107 6.798368488
43.01784114 15.43278212
164.9195745 1.931347137
176.9195745 1.662422312
237.9359528 2.009993562
241.9461236 1.872183496
246.9362872 17.55822307
259.9566883 4.697655087
264.9468519 6.752125965
288.9468519 5.43856549
290.9261164 3.398409058

Name: +ve in-silico MS/MS by CFM-ID for DXJVHKUIYAKRCZ-UHFFFAOYSA-N
ID: DXJVHKUIYAKRCZ-UHFFFAOYSA-N
Comment: Energy0
Num peaks: 6
31.01784114 0.6381497461
196.0756904 0.5922355658
293.9774237 38.60809678
305.9774237 9.514644465
307.9566883 0.1562156777
323.9879884 49.48655598

Name: +ve in-silico MS/MS by CFM-ID for DXJVHKUIYAKRCZ-UHFFFAOYSA-N
ID: DXJVHKUIYAKRCZ-UHFFFAOYSA-N
Comment: Energy1
Num peaks: 6
31.01784114 1.456715887
267.9617736 0.8537451738
293.9774237 52.3388309
295.9930738 0.9041208964
305.9774237 13.80942422
323.9879884 24.97526371

Name: +ve in-silico MS/MS by CFM-ID for DXJVHKUIYAKRCZ-UHFFFAOYSA-N
ID: DXJVHKUIYAKRCZ-UHFFFAOYSA-N
Comment: Energy2
Num peaks: 10
31.01784114 2.527414259
152.0494756 11.22691219
168.0807757 3.257292192
265.9461236 2.876234616
267.9617736 3.873491372
277.9461236 10.89026738
279.9617736 4.572777595
280.9821747 2.892623486
293.9774237 30.90306064
305.9774237 8.198860043

Name: +ve in-silico MS/MS by CFM-ID for HTZUPWKZCNPPDF-UHFFFAOYSA-N
ID: HTZUPWKZCNPPDF-UHFFFAOYSA-N
Comment: Energy0
Num peaks: 6
134.9440033 1.852875605
190.0498695 1.481121294
244.0604342 2.135509407
276.9858681 4.533694486
305.9760317 2.308659722
323.9865964 79.81445323

Name: +ve in-silico MS/MS by CFM-ID for HTZUPWKZCNPPDF-UHFFFAOYSA-N
ID: HTZUPWKZCNPPDF-UHFFFAOYSA-N
Comment: Energy1
Num peaks: 9
106.9490886 2.642815029
190.0498695 3.220507686
197.0597059 3.269173255
200.954568 2.554231133
226.0498695 4.016710306
274.970218 4.779612949
276.9858681 12.62559169
305.9760317 24.9966597
323.9865964 24.22765774

Name: +ve in-silico MS/MS by CFM-ID for HTZUPWKZCNPPDF-UHFFFAOYSA-N
ID: HTZUPWKZCNPPDF-UHFFFAOYSA-N
Comment: Energy2
Num peaks: 27
39.02292652 6.72302775
53.00219107 3.444681826
55.01784114 3.972606935
69.0334912 1.230930789
78.91778852 0.8870997638
80.93343858 1.482944513
91.01784114 1.78166174
98.02365479 1.076594837
106.9490886 2.637076904
117.0334912 3.832279741
118.9127031 2.415778552
121.0284058 1.2109973
124.0393049 2.760443144
129.0334912 4.64481143
132.9283532 3.730635902
134.9440033 4.775151769
144.0443902 1.742926816
148.0393049 1.664596046
162.0549549 3.388752338
170.9440033 1.271492849
172.0393049 2.127072195
174.0549549 5.98180592
176.0342195 1.137866404
190.0498695 12.51637353
192.0655196 1.634095744
198.9389179 1.112497677
200.954568 1.286013989

Name: +ve in-silico MS/MS by CFM-ID for SBRWZEKNKGXZTJ-UHFFFAOYSA-N
ID: SBRWZEKNKGXZTJ-UHFFFAOYSA-N
Comment: Energy0
Num peaks: 6
263.9477087 1.557896639
280.9960388 1.487560263
283.0116889 6.228382428
308.0069379 6.826513689
315.9790089 1.566182718
341.9946589 75.66312276

Name: +ve in-silico MS/MS by CFM-ID for SBRWZEKNKGXZTJ-UHFFFAOYSA-N
ID: SBRWZEKNKGXZTJ-UHFFFAOYSA-N
Comment: Energy1
Num peaks: 7
263.9477087 3.197428382
280.9960388 3.106624811
283.0116889 14.31047762
308.0069379 15.10835944
324.9681098 17.31154775
325.9633588 3.499238845
341.9946589 26.33485955

Name: +ve in-silico MS/MS by CFM-ID for SBRWZEKNKGXZTJ-UHFFFAOYSA-N
ID: SBRWZEKNKGXZTJ-UHFFFAOYSA-N
Comment: Energy2
Num peaks: 31
39.02292652 1.44203904
49.00727645 3.19505515
51.02292652 1.481374312
53.03857658 0.961846764
63.02292652 1.347692284
79.05422664 1.163902948
125.0385766 5.325789724
127.0542266 2.194391848
202.9490886 3.338149883
203.0855268 4.650162497
204.9647387 3.126701735
213.9320587 1.482370847
228.0807757 2.415545802
229.9599877 2.118428164
253.9599877 0.995086218
254.9803888 1.218367715
256.9960388 3.024426856
262.0684968 1.033376855
266.9803888 1.666298956
268.9960388 0.961179721
279.9756377 0.9654836188
280.9960388 6.830726562
281.9912878 2.277224148
283.0116889 4.603782584
285.9320587 1.104551325
301.9633588 1.253351018
308.0069379 8.125553004
313.9633588 1.081280657
315.9790089 1.131044991
324.9681098 1.0386981
325.9633588 3.750835214

Name: +ve in-silico MS/MS by CFM-ID for VKZKIDVCIUTYJT-UHFFFAOYSA-N
ID: VKZKIDVCIUTYJT-UHFFFAOYSA-N
Comment: Energy0
Num peaks: 6
93.00047682 24.11722361
95.01612688 13.9101848
276.9868776 2.888550538
295.9563057 3.856497126
305.9770411 2.289416179
323.9876058 39.74919976

Name: +ve in-silico MS/MS by CFM-ID for VKZKIDVCIUTYJT-UHFFFAOYSA-N
ID: VKZKIDVCIUTYJT-UHFFFAOYSA-N
Comment: Energy1
Num peaks: 15
29.03857658 14.75784122
93.00047682 5.838594009
95.01612688 3.991213906
221.9525406 1.09960767
229.9787554 2.595306332
231.9944055 1.571988247
243.9944055 2.451746083
246.0100555 2.183068371
276.9868776 1.101283114
287.9664765 6.066777985
293.9406556 1.588229047
295.9563057 1.982599052
305.9770411 17.87973045
307.9563057 1.83800234
323.9876058 15.84260695

Name: +ve in-silico MS/MS by CFM-ID for VKZKIDVCIUTYJT-UHFFFAOYSA-N
ID: VKZKIDVCIUTYJT-UHFFFAOYSA-N
Comment: Energy2
Num peaks: 14
15.02292652 3.762327024
25.00727645 1.970697653
27.02292652 5.315413379
29.03857658 23.45034776
45.99235466 3.609073195
64.96917669 1.915243757
76.96917669 2.299108843
77.0055622 2.0390005
78.98482676 2.890460841
88.96917669 6.843370112
93.00047682 12.56990014
95.01612688 7.727162353
305.9770411 2.573674265
307.9563057 3.148464948

Name: +ve in-silico MS/MS by CFM-ID for IYRMVVRWPNKMAY-UHFFFAOYSA-N
ID: IYRMVVRWPNKMAY-UHFFFAOYSA-N
Comment: Energy0
Num peaks: 6
168.9647387 20.10534613
212.0069379 2.882783798
255.9967671 29.31100101
258.0124172 1.714085534
283.9916817 7.979064082
302.0022464 30.85853563

Name: +ve in-silico MS/MS by CFM-ID for IYRMVVRWPNKMAY-UHFFFAOYSA-N
ID: IYRMVVRWPNKMAY-UHFFFAOYSA-N
Comment: Energy1
Num peaks: 6
59.01275576 4.833005488
168.9647387 43.55462648
212.0069379 4.437160427
255.9967671 26.7572043
283.9916817 4.946469818
302.0022464 5.792704335

Name: +ve in-silico MS/MS by CFM-ID for IYRMVVRWPNKMAY-UHFFFAOYSA-N
ID: IYRMVVRWPNKMAY-UHFFFAOYSA-N
Comment: Energy2
Num peaks: 10
59.01275576 4.851882287
63.02292652 2.73830963
65.03857658 2.05663756
75.02292652 5.507114693
102.0549549 2.902196662
140.9334386 2.189305128
142.9490886 3.79159996
168.9647387 48.54460918
195.9756377 2.227616448
212.0069379 5.823447709

Name: +ve in-silico MS/MS by CFM-ID for XQUYQWSYHGJMLQ-UHFFFAOYSA-N
ID: XQUYQWSYHGJMLQ-UHFFFAOYSA-N
Comment: Energy0
Num peaks: 6
45.99235466 0.2667489292
82.9683041 0.0006361320483
205.9825743 0.0001074052833
234.9727378 6.092191444e-005
252.9833025 0.002716794714
323.9840308 99.72971279

Name: +ve in-silico MS/MS by CFM-ID for XQUYQWSYHGJMLQ-UHFFFAOYSA-N
ID: XQUYQWSYHGJMLQ-UHFFFAOYSA-N
Comment: Energy1
Num peaks: 6
45.99235466 0.1963839127
82.9683041 0.02535003246
205.9825743 0.00355776485
234.9727378 0.001994594909
252.9833025 0.01133307891
323.9840308 99.76137672

Name: +ve in-silico MS/MS by CFM-ID for XQUYQWSYHGJMLQ-UHFFFAOYSA-N
ID: XQUYQWSYHGJMLQ-UHFFFAOYSA-N
Comment: Energy2
Num peaks: 6
45.99235466 5.863851059
96.00800472 1.229516929
205.9825743 0.4901394587
234.9727378 0.4016666703
252.9833025 2.612312499
323.9840308 89.16748302

Name: +ve in-silico MS/MS by CFM-ID for VBGLPMOBFSGJMX-UHFFFAOYSA-N
ID: VBGLPMOBFSGJMX-UHFFFAOYSA-N
Comment: Energy0
Num peaks: 6
274.9563539 3.898167674
293.9774237 1.76141914
295.9930738 14.36118247
298.0087238 2.019990005
323.9879884 31.72418188
341.9985531 35.71746706

Name: +ve in-silico MS/MS by CFM-ID for VBGLPMOBFSGJMX-UHFFFAOYSA-N
ID: VBGLPMOBFSGJMX-UHFFFAOYSA-N
Comment: Energy1
Num peaks: 10
68.04947561 2.807716391
80.04947561 12.30510347
228.9508746 7.121114602
256.9457892 5.296076127
274.9563539 6.289911736
295.9930738 16.13564716
298.0087238 2.51272455
305.9774237 2.344383685
323.9879884 17.52815257
341.9985531 7.831972667

Name: +ve in-silico MS/MS by CFM-ID for VBGLPMOBFSGJMX-UHFFFAOYSA-N
ID: VBGLPMOBFSGJMX-UHFFFAOYSA-N
Comment: Energy2
Num peaks: 25
39.02292652 4.924603509
41.03857658 3.870682767
49.00727645 1.451701984
51.02292652 3.586076816
53.03857658 1.963881965
68.04947561 8.482942853
80.04947561 3.537120013
90.03382555 1.158620838
128.0494756 1.466098217
168.0807757 2.388174754
216.9508746 3.264226848
226.9352245 4.182024899
228.9508746 20.03588772
230.9301392 2.028587741
230.9665247 2.830678918
242.9301392 2.376356908
254.9301392 0.969336678
256.9457892 2.220924143
260.9407039 1.186269978
274.9563539 1.534376935
279.9617736 1.102596056
293.9774237 1.569504921
295.9930738 2.602800254
323.9879884 1.100119567
325.9672529 0.917745363

Name: +ve in-silico MS/MS by CFM-ID for UGQJYBGDVYEYMB-UHFFFAOYSA-N
ID: UGQJYBGDVYEYMB-UHFFFAOYSA-N
Comment: Energy0
Num peaks: 6
195.0804414 3.905885888
195.9659969 3.648950849
274.9969627 7.198684205
283.997297 2.540300359
285.9765616 1.942613824
302.0078617 67.3160405

Name: +ve in-silico MS/MS by CFM-ID for UGQJYBGDVYEYMB-UHFFFAOYSA-N
ID: UGQJYBGDVYEYMB-UHFFFAOYSA-N
Comment: Energy1
Num peaks: 6
26.00252542 24.97556128
105.0334912 4.62579002
195.9659969 3.843452334
274.9969627 18.52093224
283.997297 2.810760217
302.0078617 25.40511328

Name: +ve in-silico MS/MS by CFM-ID for UGQJYBGDVYEYMB-UHFFFAOYSA-N
ID: UGQJYBGDVYEYMB-UHFFFAOYSA-N
Comment: Energy2
Num peaks: 19
26.00252542 3.163627301
39.02292652 1.67015451
49.00727645 5.752340874
51.02292652 5.725815019
63.02292652 6.682243599
65.03857658 2.335555236
91.05422664 8.820728647
105.0334912 6.07398808
129.0334912 1.167598402
168.9550979 3.157879943
169.9503468 4.515362997
170.9707479 1.399560741
179.9346968 5.948425553
195.0804414 2.828592198
195.9659969 13.82676216
219.9659969 1.166085644
223.9609115 1.551829009
275.9922117 1.41919421
283.997297 3.191671743

Name: +ve in-silico MS/MS by CFM-ID for RIFDGUOJYIBEAB-UHFFFAOYSA-N
ID: RIFDGUOJYIBEAB-UHFFFAOYSA-N
Comment: Energy0
Num peaks: 6
266.0326952 1.773698568
269.9831582 0.9647548941
273.9780728 6.456075425
275.9937229 1.036802878
283.9988083 1.267642264
302.009373 77.54048928

Name: +ve in-silico MS/MS by CFM-ID for RIFDGUOJYIBEAB-UHFFFAOYSA-N
ID: RIFDGUOJYIBEAB-UHFFFAOYSA-N
Comment: Energy1
Num peaks: 11
29.03857658 3.402999742
44.0130901 1.723979366
72.04439023 3.876589795
87.05528926 14.01952876
115.0502039 2.881732536
161.987181 1.917096598
187.9664455 14.14334802
230.9722592 2.870160634
259.0035593 4.349957446
273.9780728 14.25268869
302.009373 17.02311913

Name: +ve in-silico MS/MS by CFM-ID for RIFDGUOJYIBEAB-UHFFFAOYSA-N
ID: RIFDGUOJYIBEAB-UHFFFAOYSA-N
Comment: Energy2
Num peaks: 31
26.00252542 2.247121917
28.01817548 1.972918371
29.03857658 1.433158017
44.0130901 7.459352046
46.02874017 2.742875451
49.00727645 1.042982404
51.02292652 1.119917457
65.99744004 0.9816569038
69.00833907 2.67548794
72.04439023 3.174721309
72.98395416 1.69532741
83.02398914 1.655949806
84.98395416 2.102099267
85.0396392 2.510430985
86.99960423 1.350900341
87.05528926 4.257680612
106.9449818 3.108925415
113.0345538 1.379092415
118.9449818 1.818533184
161.987181 3.893877494
187.9664455 4.961390936
230.0560175 1.194630781
230.9722592 2.004248846
240.0170452 1.603842996
252.0170452 1.071252785
257.9831582 2.302355779
266.0326952 2.584429878
269.9831582 1.604961528
273.9780728 1.469576457
275.9937229 0.9489633493
285.9780728 1.282596316

Name: +ve in-silico MS/MS by CFM-ID for XZEHJCKDEUHHJY-UHFFFAOYSA-N
ID: XZEHJCKDEUHHJY-UHFFFAOYSA-N
Comment: Energy0
Num peaks: 6
29.03857658 0.9293004549
227.965467 5.668409701
255.9603816 10.37218574
273.9709463 5.64558443
283.9916817 2.064383487
302.0022464 68.24054244

Name: +ve in-silico MS/MS by CFM-ID for XZEHJCKDEUHHJY-UHFFFAOYSA-N
ID: XZEHJCKDEUHHJY-UHFFFAOYSA-N
Comment: Energy1
Num peaks: 9
47.04914126 6.894253148
183.9392522 2.507818701
201.9498169 2.992417165
227.965467 19.69735365
229.9447315 2.729847792
237.9498169 1.911095836
255.9603816 17.86498742
273.9709463 3.386074295
302.0022464 22.90336046

Name: +ve in-silico MS/MS by CFM-ID for XZEHJCKDEUHHJY-UHFFFAOYSA-N
ID: XZEHJCKDEUHHJY-UHFFFAOYSA-N
Comment: Energy2
Num peaks: 31
29.03857658 2.957355914
40.01817548 1.531532183
41.00219107 1.184493289
45.0334912 1.314284169
47.04914126 2.373708203
73.02840582 1.203862516
130.9490886 1.062419433
148.0393049 6.476542018
157.9599877 3.541636404
159.9756377 2.127520105
183.9392522 5.610415031
185.9549023 1.439169135
200.954568 1.085294493
201.9498169 5.547684321
209.9549023 1.091583638
211.9341669 0.9901004311
211.9705524 1.483085221
212.954568 1.077340124
213.9862024 1.321532819
216.0018525 1.710626202
225.9498169 2.257321871
227.9290815 1.944668817
227.965467 13.04591313
229.9447315 1.90220632
229.981117 1.379621697
231.9967671 1.449339449
234.0124172 1.039922501
237.9498169 1.274035612
239.965467 2.021705937
241.981117 1.330187694
255.9603816 3.962778477

Name: +ve in-silico MS/MS by CFM-ID for SRZMOVNCFUKSQU-UHFFFAOYSA-N
ID: SRZMOVNCFUKSQU-UHFFFAOYSA-N
Comment: Energy0
Num peaks: 16
29.03857658 2.388591353
150.9039244 3.783737246
152.9195745 10.40124618
154.9352245 2.002876611
156.9508746 5.885138352
178.9352245 4.836939532
180.9508746 11.19171865
182.9665247 2.57175247
184.9821747 2.906371528
232.885905 3.305819589
234.9015551 1.535641617
260.9172051 3.1693214
262.9328552 2.235366804
276.9121198 2.511563892
278.9277698 11.23373299
306.9590699 10.92262051

Name: +ve in-silico MS/MS by CFM-ID for SRZMOVNCFUKSQU-UHFFFAOYSA-N
ID: SRZMOVNCFUKSQU-UHFFFAOYSA-N
Comment: Energy1
Num peaks: 12
29.03857658 1.603544163
154.9352245 2.10843161
178.9352245 4.981314196
180.9508746 6.53943211
182.9665247 8.087422981
194.9301392 3.374137292
196.9457892 14.24194387
198.9614393 22.54467353
260.9172051 2.475180931
262.9328552 2.134882027
276.9121198 2.436684382
278.9277698 9.582229089

Name: +ve in-silico MS/MS by CFM-ID for SRZMOVNCFUKSQU-UHFFFAOYSA-N
ID: SRZMOVNCFUKSQU-UHFFFAOYSA-N
Comment: Energy2
Num peaks: 21
25.00727645 3.326442246
27.02292652 3.268863321
29.03857658 6.270470892
43.05422664 1.334615416
57.06987671 1.341566608
96.96852159 1.402628285
109.0049071 1.639888296
126.9039244 3.406690976
128.9195745 1.567514128
140.9195745 2.419553465
150.9039244 6.531098399
152.9195745 17.29053492
154.9352245 7.697568112
156.9508746 7.754232386
164.9195745 2.037928074
168.9508746 1.804866041
178.9352245 2.557906787
180.9508746 4.947033133
182.9665247 1.728507017
184.9821747 1.412472318
232.885905 1.445995238

Name: +ve in-silico MS/MS by CFM-ID for GYCDKVYWLQDXGY-UHFFFAOYSA-N
ID: GYCDKVYWLQDXGY-UHFFFAOYSA-N
Comment: Energy0
Num peaks: 7
86.0600403 2.207898024
88.07569036 3.150739407
236.9174467 8.429972876
279.9596459 4.506511077
288.0091829 4.971260012
305.975296 6.382443409
323.9858606 51.9711854

Name: +ve in-silico MS/MS by CFM-ID for GYCDKVYWLQDXGY-UHFFFAOYSA-N
ID: GYCDKVYWLQDXGY-UHFFFAOYSA-N
Comment: Energy1
Num peaks: 12
86.0600403 5.042608507
88.07569036 6.154376578
132.0113759 2.287645436
146.9398964 3.809911919
148.9555465 2.158951435
150.0219405 3.457243149
160.9555465 4.526212936
162.9711966 7.408458283
236.9174467 14.13283377
288.0091829 3.097919194
305.975296 6.570982281
323.9858606 21.80155098

Name: +ve in-silico MS/MS by CFM-ID for GYCDKVYWLQDXGY-UHFFFAOYSA-N
ID: GYCDKVYWLQDXGY-UHFFFAOYSA-N
Comment: Energy2
Num peaks: 31
42.03382555 5.581312289
44.04947561 1.412462274
45.0334912 2.561340476
51.02292652 0.8063463124
56.04947561 7.778984555
57.0334912 1.260972014
59.04914126 1.716305685
62.96321872 1.457667245
71.04914126 1.138563943
72.04439023 0.8874909207
86.0600403 5.745953035
88.07569036 3.226151326
100.9788688 0.8018131439
124.9788688 2.138853569
138.9945188 4.366397248
144.9606319 1.877139554
146.9398964 1.112036514
146.9762819 0.7973764702
158.9762819 0.8548351889
160.9555465 5.612403674
160.991932 1.229082452
162.9711966 1.571328908
174.9711966 7.102512566
201.9724035 0.8876916454
229.9673181 2.072687614
236.9174467 2.371441048
238.9330968 1.243197535
249.9490812 2.385515499
251.9283458 1.208897601
263.9283458 1.977794834
279.9596459 4.209279764

Name: +ve in-silico MS/MS by CFM-ID for PWQRRDRMTKNUMF-UHFFFAOYSA-N
ID: PWQRRDRMTKNUMF-UHFFFAOYSA-N
Comment: Energy0
Num peaks: 6
118.9490886 4.445848067
120.9647387 26.23918762
148.9596533 8.040497027
154.0498695 1.41937811
255.0015181 2.867393091
302.0022464 51.34376146

Name: +ve in-silico MS/MS by CFM-ID for PWQRRDRMTKNUMF-UHFFFAOYSA-N
ID: PWQRRDRMTKNUMF-UHFFFAOYSA-N
Comment: Energy1
Num peaks: 6
78.91778852 2.996155866
120.9647387 23.97234203
148.9596533 12.47904419
255.0015181 8.650985746
283.9916817 16.88412558
302.0022464 16.66819185

Name: +ve in-silico MS/MS by CFM-ID for PWQRRDRMTKNUMF-UHFFFAOYSA-N
ID: PWQRRDRMTKNUMF-UHFFFAOYSA-N
Comment: Energy2
Num peaks: 6
41.03857658 9.648776521
78.91778852 4.874723343
80.93343858 4.383669331
104.9334386 5.735433928
118.9490886 18.33148939
120.9647387 39.59045637

Name: +ve in-silico MS/MS by CFM-ID for FIIIOYVCPLDXQR-UHFFFAOYSA-N
ID: FIIIOYVCPLDXQR-UHFFFAOYSA-N
Comment: Energy0
Num peaks: 11
39.02292652 6.126607724
41.03857658 9.871014014
101.0597059 2.286031938
223.9367018 1.673075501
247.9367018 2.508883214
251.9680019 2.002111537
263.9316164 3.295629894
265.9472665 3.616984011
295.9578311 7.488003223
297.9734812 3.134509144
323.9891313 38.35611592

Name: +ve in-silico MS/MS by CFM-ID for FIIIOYVCPLDXQR-UHFFFAOYSA-N
ID: FIIIOYVCPLDXQR-UHFFFAOYSA-N
Comment: Energy1
Num peaks: 8
39.02292652 11.21900756
41.03857658 28.85560396
55.01784114 2.82069222
57.0334912 10.1924033
59.04914126 5.502831025
263.9316164 9.624584031
265.9472665 7.309438977
323.9891313 6.219626471

Name: +ve in-silico MS/MS by CFM-ID for FIIIOYVCPLDXQR-UHFFFAOYSA-N
ID: FIIIOYVCPLDXQR-UHFFFAOYSA-N
Comment: Energy2
Num peaks: 31
25.00727645 2.177798244
27.02292652 1.774466638
39.02292652 6.390374206
41.00219107 1.184437739
41.03857658 9.429150541
43.01784114 3.188213017
51.02292652 1.02110874
53.00219107 1.017007226
55.01784114 0.9715859196
57.0334912 1.955083594
75.04405588 0.9262688122
164.9195745 1.139592952
220.9258027 1.956625913
221.9210517 1.827394301
222.9414528 1.98779799
223.9367018 3.671525399
225.9523518 1.141602242
229.9461236 1.656384053
234.9414528 1.628922545
235.9367018 1.94329332
236.9571029 1.357230262
245.9210517 2.755006906
245.9410382 0.9915940949
247.9367018 6.660836926
249.9159663 2.013913605
249.9523518 4.960862098
251.9680019 1.718709133
253.983652 1.426883383
255.999302 1.37848059
263.9316164 1.495341962
265.9472665 2.443358355

Name: +ve in-silico MS/MS by CFM-ID for XOLRXOZPSPTSRL-UHFFFAOYSA-N
ID: XOLRXOZPSPTSRL-UHFFFAOYSA-N
Comment: Energy0
Num peaks: 6
83.01031114 25.40274485
100.0368602 2.86543415
224.9616945 23.20009991
253.9882436 1.428247848
303.98505 1.315520463
323.9912783 39.17682948

Name: +ve in-silico MS/MS by CFM-ID for XOLRXOZPSPTSRL-UHFFFAOYSA-N
ID: XOLRXOZPSPTSRL-UHFFFAOYSA-N
Comment: Energy1
Num peaks: 6
83.01031114 18.03967859
100.0368602 6.94790569
198.9824299 2.209954636
224.9616945 41.02764015
253.9882436 10.21349386
323.9912783 11.67496506

Name: +ve in-silico MS/MS by CFM-ID for XOLRXOZPSPTSRL-UHFFFAOYSA-N
ID: XOLRXOZPSPTSRL-UHFFFAOYSA-N
Comment: Energy2
Num peaks: 6
18.99785464 1.56958676
63.00408289 2.386730034
83.01031114 36.57603815
170.9511298 7.759416124
198.9824299 2.640618301
224.9616945 34.59112604

Name: +ve in-silico MS/MS by CFM-ID for HCBCJAFWOBCSRJ-UHFFFAOYSA-N
ID: HCBCJAFWOBCSRJ-UHFFFAOYSA-N
Comment: Energy0
Num peaks: 6
18.99785464 1.428369401
132.9565613 8.24132457
140.0494756 0.9894079627
232.0062905 14.72400461
282.0030969 4.534499094
302.0093252 67.91011191

Name: +ve in-silico MS/MS by CFM-ID for HCBCJAFWOBCSRJ-UHFFFAOYSA-N
ID: HCBCJAFWOBCSRJ-UHFFFAOYSA-N
Comment: Energy1
Num peaks: 6
18.99785464 2.179666614
68.99466108 2.562265908
128.0494756 2.789547369
132.9565613 55.15754991
232.0062905 10.4831701
302.0093252 21.59959218

Name: +ve in-silico MS/MS by CFM-ID for HCBCJAFWOBCSRJ-UHFFFAOYSA-N
ID: HCBCJAFWOBCSRJ-UHFFFAOYSA-N
Comment: Energy2
Num peaks: 11
18.99785464 5.424590876
68.99466108 3.650349772
100.0181755 2.324438013
112.0181755 1.877341292
114.0338255 2.513938241
126.0338255 4.994626426
128.0494756 13.64782555
132.9565613 7.174589874
140.0494756 21.10389697
232.0062905 10.65925228
282.0030969 7.560178019

Name: +ve in-silico MS/MS by CFM-ID for QAYOTNAVXKYAKD-UHFFFAOYSA-N
ID: QAYOTNAVXKYAKD-UHFFFAOYSA-N
Comment: Energy0
Num peaks: 6
46.06512568 5.631683153
72.04439023 19.96047038
212.954568 8.225603487
230.9651326 2.379531029
271.9916817 3.749620697
302.0022464 46.37610495

Name: +ve in-silico MS/MS by CFM-ID for QAYOTNAVXKYAKD-UHFFFAOYSA-N
ID: QAYOTNAVXKYAKD-UHFFFAOYSA-N
Comment: Energy1
Num peaks: 6
44.04947561 3.140437529
46.06512568 6.489183063
72.04439023 30.75985329
184.9596533 7.247948031
212.954568 28.32680042
302.0022464 7.785519333

Name: +ve in-silico MS/MS by CFM-ID for QAYOTNAVXKYAKD-UHFFFAOYSA-N
ID: QAYOTNAVXKYAKD-UHFFFAOYSA-N
Comment: Energy2
Num peaks: 14
15.02292652 4.449501867
30.03382555 3.219050217
44.04947561 5.281145334
46.06512568 8.205608011
58.06512568 2.83222974
72.04439023 26.3085503
74.0600403 1.801541077
76.07569036 2.369527525
102.0549549 1.783390297
168.9647387 4.086136696
182.9440033 6.52944044
184.9596533 4.309245121
212.954568 7.119357319
255.9967671 1.88048316

Name: +ve in-silico MS/MS by CFM-ID for FAWKOOGUNKRMNU-UHFFFAOYSA-N
ID: FAWKOOGUNKRMNU-UHFFFAOYSA-N
Comment: Energy0
Num peaks: 6
76.96917669 5.553820192
135.0262976 1.639306385
162.9630458 3.786467012
174.0371967 17.80319515
237.9990969 49.00047585
323.992966 14.22870542

Name: +ve in-silico MS/MS by CFM-ID for FAWKOOGUNKRMNU-UHFFFAOYSA-N
ID: FAWKOOGUNKRMNU-UHFFFAOYSA-N
Comment: Energy1
Num peaks: 6
43.02907452 10.88105818
133.0106476 3.079912983
174.0371967 43.21862782
176.0528467 4.145594478
237.9990969 16.38817219
323.992966 5.151069822

Name: +ve in-silico MS/MS by CFM-ID for FAWKOOGUNKRMNU-UHFFFAOYSA-N
ID: FAWKOOGUNKRMNU-UHFFFAOYSA-N
Comment: Energy2
Num peaks: 9
49.00727645 2.990365048
51.02292652 2.260888519
103.9800757 2.289325113
128.0494756 4.524563761
130.0651257 2.40437974
133.0106476 18.15358768
135.0262976 4.165586334
148.0215466 10.55304444
174.0371967 32.68152178

Name: +ve in-silico MS/MS by CFM-ID for MUVIYLLKJNZQKC-UHFFFAOYSA-N
ID: MUVIYLLKJNZQKC-UHFFFAOYSA-N
Comment: Energy0
Num peaks: 6
174.0549549 7.461089152
186.0549549 1.847879269
188.070605 10.50759904
190.086255 1.152934548
214.086255 2.012573306
341.9985531 70.77555516

Name: +ve in-silico MS/MS by CFM-ID for MUVIYLLKJNZQKC-UHFFFAOYSA-N
ID: MUVIYLLKJNZQKC-UHFFFAOYSA-N
Comment: Energy1
Num peaks: 9
158.0600403 4.666751074
160.0756904 2.778020517
174.0549549 6.393171877
186.0549549 13.39641613
188.070605 26.82615027
311.9879884 2.111958288
314.0036385 4.174706663
325.9672529 3.2506915
341.9985531 17.18171995

Name: +ve in-silico MS/MS by CFM-ID for MUVIYLLKJNZQKC-UHFFFAOYSA-N
ID: MUVIYLLKJNZQKC-UHFFFAOYSA-N
Comment: Energy2
Num peaks: 31
15.02292652 1.052262351
39.02292652 1.134148634
49.00727645 0.9204695024
79.05422664 1.939529294
81.06987671 1.887314398
101.0385766 4.933691219
103.0542266 5.512197443
104.0494756 0.9842696889
106.0651257 1.787795297
118.0651257 3.937423682
128.0494756 1.798055586
130.0651257 3.784564252
132.0807757 3.455579254
134.0600403 0.7927668431
143.0491413 1.465148946
144.0807757 2.901627642
146.0600403 1.169210728
150.9039244 2.031202866
156.0807757 1.124670211
158.0600403 7.017167426
159.0440559 0.8427438397
160.0756904 6.110166577
162.0549549 1.538157247
172.0756904 4.457679226
174.0549549 5.457778827
186.0549549 1.79505997
188.070605 4.662584105
190.086255 1.571462642
214.086255 0.8635540096
315.982903 0.7874297505
325.9672529 1.217946351

Name: +ve in-silico MS/MS by CFM-ID for GHPDPQUSAOYQBQ-UHFFFAOYSA-N
ID: GHPDPQUSAOYQBQ-UHFFFAOYSA-N
Comment: Energy0
Num peaks: 6
87.04405588 4.538166942
198.9389179 24.86903446
227.965467 6.547034437
255.9603816 7.391570287
273.9709463 3.45894741
302.0022464 36.66384685

Name: +ve in-silico MS/MS by CFM-ID for GHPDPQUSAOYQBQ-UHFFFAOYSA-N
ID: GHPDPQUSAOYQBQ-UHFFFAOYSA-N
Comment: Energy1
Num peaks: 13
47.04914126 3.319080801
58.02874017 2.439496344
61.02840582 1.403728765
87.04405588 7.437073434
104.070605 4.289618332
130.0498695 1.315506088
198.9389179 35.63111541
215.965467 1.767020076
227.965467 5.401346086
255.9603816 6.472397313
273.9709463 1.533117756
283.9916817 1.439479943
302.0022464 8.57171197

Name: +ve in-silico MS/MS by CFM-ID for GHPDPQUSAOYQBQ-UHFFFAOYSA-N
ID: GHPDPQUSAOYQBQ-UHFFFAOYSA-N
Comment: Energy2
Num peaks: 23
28.01817548 2.066750478
29.03857658 0.745686437
56.0130901 2.796033265
58.02874017 2.894967559
59.01275576 0.9591581552
69.0334912 0.7722021577
87.04405588 1.267856149
92.99710569 1.795692144
95.01275576 0.892339354
128.9334386 2.213096271
142.9490886 0.9621103999
148.0393049 1.055672841
156.9283532 1.321241861
166.9127031 5.307718453
168.9283532 4.00753714
170.9440033 11.32980549
172.9232678 0.8012843133
172.9596533 2.151731319
182.9440033 2.009381179
198.9389179 32.14243084
200.954568 1.019746356
209.9549023 1.207091013
215.965467 0.8803643074

Name: +ve in-silico MS/MS by CFM-ID for ZKVJZYIQPHDYMR-UHFFFAOYSA-N
ID: ZKVJZYIQPHDYMR-UHFFFAOYSA-N
Comment: Energy0
Num peaks: 6
15.02292652 1.774501111
43.01784114 4.079862965
259.9566883 1.858597013
264.9468519 25.9618823
288.9468519 2.543867031
306.9574165 60.99793998

Name: +ve in-silico MS/MS by CFM-ID for ZKVJZYIQPHDYMR-UHFFFAOYSA-N
ID: ZKVJZYIQPHDYMR-UHFFFAOYSA-N
Comment: Energy1
Num peaks: 6
43.01784114 3.661679269
259.9566883 8.113031127
264.9468519 33.88789696
270.9362872 2.367045247
288.9468519 27.26317944
306.9574165 20.03122501

Name: +ve in-silico MS/MS by CFM-ID for ZKVJZYIQPHDYMR-UHFFFAOYSA-N
ID: ZKVJZYIQPHDYMR-UHFFFAOYSA-N
Comment: Energy2
Num peaks: 13
15.02292652 6.523906731
25.00727645 8.206109407
41.00219107 6.810138967
43.01784114 14.46852791
45.99235466 1.677231587
191.9304735 1.545794289
223.9203028 1.807421042
237.9359528 7.686313154
259.9566883 3.21942953
264.9468519 16.06374035
270.9362872 1.574900806
288.9468519 7.062936098
290.9261164 4.239725612

Name: +ve in-silico MS/MS by CFM-ID for JJFNHTWNUMDUHI-UHFFFAOYSA-N
ID: JJFNHTWNUMDUHI-UHFFFAOYSA-N
Comment: Energy0
Num peaks: 6
34.9683041 0.1859974712
78.91778852 0.1859974712
278.9319144 0.1288122266
280.9475644 0.2204998671
290.9319144 0.2577062485
306.9632145 98.45160909

Name: +ve in-silico MS/MS by CFM-ID for JJFNHTWNUMDUHI-UHFFFAOYSA-N
ID: JJFNHTWNUMDUHI-UHFFFAOYSA-N
Comment: Energy1
Num peaks: 6
51.02292652 0.6682014379
203.0370524 0.6406962801
278.9319144 0.6984598119
280.9475644 1.397645127
290.9319144 0.7128237187
306.9632145 89.88550669

Name: +ve in-silico MS/MS by CFM-ID for JJFNHTWNUMDUHI-UHFFFAOYSA-N
ID: JJFNHTWNUMDUHI-UHFFFAOYSA-N
Comment: Energy2
Num peaks: 18
39.02292652 2.472918843
49.00727645 3.079707639
51.02292652 3.907819636
53.03857658 2.476708449
84.98395416 2.898709964
116.9334386 1.906694609
128.9334386 2.048699712
140.9334386 1.658317378
142.9490886 1.778236884
201.0214023 1.668216745
246.9865368 1.949363593
252.9162643 2.780053948
256.9708867 9.893925822
276.9162643 3.700848969
278.9319144 4.535580833
280.9475644 3.823691159
290.9319144 8.073701286
306.9632145 21.71662579

Name: +ve in-silico MS/MS by CFM-ID for WGPJPFWCEYQUEL-UHFFFAOYSA-N
ID: WGPJPFWCEYQUEL-UHFFFAOYSA-N
Comment: Energy0
Num peaks: 9
74.0964258 4.718807014
80.97360697 2.404935378
126.961328 1.784891551
206.9276586 11.73153554
208.9433086 16.9107837
212.9746088 2.053084665
244.0225484 9.376902261
250.8997296 2.321208941
323.9888789 29.42583782

Name: +ve in-silico MS/MS by CFM-ID for WGPJPFWCEYQUEL-UHFFFAOYSA-N
ID: WGPJPFWCEYQUEL-UHFFFAOYSA-N
Comment: Energy1
Num peaks: 19
72.08077574 2.05650261
74.0964258 1.910136201
80.97360697 3.015766747
88.02154661 3.953401313
116.0528467 28.90803174
118.0684968 1.216461762
126.961328 1.569889084
148.0249177 2.024861085
160.0249177 1.592079181
162.0405678 1.383073428
170.933399 1.990796884
210.0348273 2.247639221
213.9755982 7.274012157
215.9912483 2.145740475
226.0119837 4.884183634
239.9912483 1.837680069
242.0068983 4.626314653
244.0225484 6.32696873
290.0011578 1.200001562

Name: +ve in-silico MS/MS by CFM-ID for WGPJPFWCEYQUEL-UHFFFAOYSA-N
ID: WGPJPFWCEYQUEL-UHFFFAOYSA-N
Comment: Energy2
Num peaks: 15
19.01784114 2.53537655
29.03857658 4.330766164
44.04947561 17.05901588
46.06512568 3.216990225
58.06512568 3.80099114
62.96304229 2.677686825
64.97869235 3.207996376
74.0964258 7.05118795
78.95795691 3.379830019
80.97360697 15.6132842
82.98925704 5.368597342
85.0049071 3.591727276
190.9327439 2.239934941
206.9276586 4.771385192
208.9433086 2.231440573

Name: +ve in-silico MS/MS by CFM-ID for VLKUBADPLPJQJY-UHFFFAOYSA-N
ID: VLKUBADPLPJQJY-UHFFFAOYSA-N
Comment: Energy0
Num peaks: 6
75.99933186 2.148397958
80.99466108 28.6932828
196.9831886 6.237516003
225.9897512 10.77847579
303.9814722 16.33193378
323.9877005 28.61348373

Name: +ve in-silico MS/MS by CFM-ID for VLKUBADPLPJQJY-UHFFFAOYSA-N
ID: VLKUBADPLPJQJY-UHFFFAOYSA-N
Comment: Energy1
Num peaks: 6
26.00252542 1.654791429
80.99466108 17.34845943
125.9961383 4.931669724
225.9897512 24.61103395
303.9814722 6.749829514
323.9877005 39.23971684

Name: +ve in-silico MS/MS by CFM-ID for VLKUBADPLPJQJY-UHFFFAOYSA-N
ID: VLKUBADPLPJQJY-UHFFFAOYSA-N
Comment: Energy2
Num peaks: 6
75.99933186 22.01736834
80.99466108 26.01743799
96.9895757 8.49221571
125.9961383 6.987216628
175.9929447 5.377924924
196.9831886 21.3525285

Name: +ve in-silico MS/MS by CFM-ID for XHWZRKFSZMTBIX-UHFFFAOYSA-N
ID: XHWZRKFSZMTBIX-UHFFFAOYSA-N
Comment: Energy0
Num peaks: 6
41.03857658 5.076216951
58.06512568 3.520735721
216.9508746 5.884994992
218.9665247 0.8199708388
244.9457892 19.31215894
302.0036385 60.42506846

Name: +ve in-silico MS/MS by CFM-ID for XHWZRKFSZMTBIX-UHFFFAOYSA-N
ID: XHWZRKFSZMTBIX-UHFFFAOYSA-N
Comment: Energy1
Num peaks: 6
41.03857658 13.81892402
58.06512568 3.619558282
117.0334912 2.625874763
216.9508746 10.74238859
244.9457892 41.55087503
302.0036385 14.7103626

Name: +ve in-silico MS/MS by CFM-ID for XHWZRKFSZMTBIX-UHFFFAOYSA-N
ID: XHWZRKFSZMTBIX-UHFFFAOYSA-N
Comment: Energy2
Num peaks: 13
41.03857658 17.18528746
49.00727645 5.291847627
51.02292652 2.934655424
53.03857658 2.409140435
75.02292652 2.592841207
91.05422664 1.90992261
117.0334912 5.230970938
188.9195745 2.403918221
190.9352245 4.082185879
202.9352245 1.756782545
216.9508746 23.03575303
218.9665247 2.025695004
244.9457892 9.17677627

Name: +ve in-silico MS/MS by CFM-ID for OYDSTJMVOOOYDW-UHFFFAOYSA-N
ID: OYDSTJMVOOOYDW-UHFFFAOYSA-N
Comment: Energy0
Num peaks: 6
43.05422664 1.173125388
57.06987671 1.035267425
174.0913404 0.9501908264
273.9723383 0.5084182465
283.9930738 2.825207021
302.0036385 88.16535462

Name: +ve in-silico MS/MS by CFM-ID for OYDSTJMVOOOYDW-UHFFFAOYSA-N
ID: OYDSTJMVOOOYDW-UHFFFAOYSA-N
Comment: Energy1
Num peaks: 9
41.03857658 2.721386696
43.05422664 2.810954093
55.05422664 7.041064591
83.04914126 2.182455063
231.9617736 5.521393248
259.9566883 2.628308707
274.0087238 14.44247845
283.9930738 2.559798384
302.0036385 42.09682366

Name: +ve in-silico MS/MS by CFM-ID for OYDSTJMVOOOYDW-UHFFFAOYSA-N
ID: OYDSTJMVOOOYDW-UHFFFAOYSA-N
Comment: Energy2
Num peaks: 26
15.02292652 1.43748516
27.02292652 1.508609238
39.02292652 3.825138997
41.03857658 13.42976206
43.05422664 15.52420514
53.03857658 1.47799345
55.05422664 3.512400054
57.06987671 1.795989602
164.9195745 1.471327671
174.0913404 1.190680475
176.9195745 1.919389392
190.9352245 1.485623021
192.9508746 1.630442948
204.9508746 1.319030363
219.9617736 3.214249586
229.9461236 1.466346046
231.9617736 4.584033234
241.9461236 1.143519213
243.9617736 4.122145453
245.9410382 2.201321883
245.9774237 5.503190446
247.9930738 1.14003644
255.9617736 1.163088053
257.9774237 2.53809267
271.9566883 1.249894444
285.9723383 1.103671134

Name: +ve in-silico MS/MS by CFM-ID for WFQHGCOHRFRRHU-UHFFFAOYSA-N
ID: WFQHGCOHRFRRHU-UHFFFAOYSA-N
Comment: Energy0
Num peaks: 6
57.06987671 3.725050162
201.9498169 1.685425076
245.9396462 35.96570822
255.0015181 3.335109661
283.9916817 1.58742915
302.0022464 50.80232079

Name: +ve in-silico MS/MS by CFM-ID for WFQHGCOHRFRRHU-UHFFFAOYSA-N
ID: WFQHGCOHRFRRHU-UHFFFAOYSA-N
Comment: Energy1
Num peaks: 6
57.06987671 12.20288916
201.9498169 12.39867575
245.9396462 26.13922138
255.0015181 10.95218967
283.9916817 20.39760533
302.0022464 13.11743322

Name: +ve in-silico MS/MS by CFM-ID for WFQHGCOHRFRRHU-UHFFFAOYSA-N
ID: WFQHGCOHRFRRHU-UHFFFAOYSA-N
Comment: Energy2
Num peaks: 12
41.03857658 4.078912915
55.05422664 11.69057834
57.06987671 7.647893189
73.06479133 6.250921002
125.0597059 3.189816321
126.9177885 5.756803557
128.9334386 13.13154116
172.9232678 3.134708418
201.9498169 17.25749211
228.9858681 3.226663726
245.9396462 4.367411088
255.0015181 2.196160905

Name: +ve in-silico MS/MS by CFM-ID for HJQCAEDIUJXGCQ-UHFFFAOYSA-N
ID: HJQCAEDIUJXGCQ-UHFFFAOYSA-N
Comment: Energy0
Num peaks: 6
69.06987671 2.11790988
273.937728 2.078669122
281.0284016 5.933047654
306.0236506 1.375915153
323.9897636 1.372122971
342.0003283 79.69970227

Name: +ve in-silico MS/MS by CFM-ID for HJQCAEDIUJXGCQ-UHFFFAOYSA-N
ID: HJQCAEDIUJXGCQ-UHFFFAOYSA-N
Comment: Energy1
Num peaks: 9
69.06987671 8.292074379
84.08077574 2.284682271
262.0741661 1.219894876
271.9220779 1.20465532
273.937728 7.716565554
281.0284016 11.1939551
306.0236506 1.725539235
314.0054136 4.088538893
342.0003283 43.06236756

Name: +ve in-silico MS/MS by CFM-ID for HJQCAEDIUJXGCQ-UHFFFAOYSA-N
ID: HJQCAEDIUJXGCQ-UHFFFAOYSA-N
Comment: Energy2
Num peaks: 31
39.02292652 4.615765712
41.03857658 5.48575686
43.05422664 3.316892221
45.06987671 1.424027412
49.00727645 1.512196305
51.02292652 2.730060879
53.03857658 4.190932277
55.05422664 3.575092292
64.01817548 1.383210702
66.03382555 1.212425117
67.05422664 2.230648729
69.06987671 10.43468319
78.03382555 1.608354912
80.04947561 1.034857288
136.9901022 2.050023399
139.0057522 1.280460027
194.0115659 1.606328824
210.9501513 4.722558748
212.9658013 3.840546819
218.9319144 0.9440859917
237.9610503 2.909133597
245.9428134 1.036105976
255.9271633 1.260980112
257.9428134 1.586661381
264.0018525 1.423544885
271.9220779 1.12020439
273.937728 7.455151401
281.0284016 0.9852367261
311.9533781 1.047483971
323.9897636 0.8830983931
325.9690281 0.8896592632

Name: +ve in-silico MS/MS by CFM-ID for ICRZIBPHKIOCTR-UHFFFAOYSA-N
ID: ICRZIBPHKIOCTR-UHFFFAOYSA-N
Comment: Energy0
Num peaks: 10
58.99499752 6.192078154
129.0004768 2.11157349
133.0317769 23.04718675
147.0029754 2.512998165
149.0186254 2.666843145
227.9702953 4.310857526
255.9652099 9.100854748
273.9757746 2.031091913
283.9965101 3.417012745
302.0070748 26.5106911

Name: +ve in-silico MS/MS by CFM-ID for ICRZIBPHKIOCTR-UHFFFAOYSA-N
ID: ICRZIBPHKIOCTR-UHFFFAOYSA-N
Comment: Energy1
Num peaks: 13
27.02292652 3.204663683
47.04914126 3.304674986
55.01784114 2.898349049
58.99499752 2.299875229
201.9546453 11.8205428
223.9389952 1.735160467
227.9702953 20.94474507
229.9859454 2.636826606
234.0172455 1.516707981
255.9652099 17.55638599
273.9757746 1.477234145
283.9965101 1.593348864
302.0070748 9.361390887

Name: +ve in-silico MS/MS by CFM-ID for ICRZIBPHKIOCTR-UHFFFAOYSA-N
ID: ICRZIBPHKIOCTR-UHFFFAOYSA-N
Comment: Energy2
Num peaks: 24
15.02292652 1.097054454
56.97934745 5.413882899
58.99499752 22.76864969
61.01064758 5.273319026
63.02629764 1.756890651
86.98991214 1.944306244
89.0055622 1.497145111
98.99960423 1.84836488
101.0152543 1.054896615
113.0152543 1.329100637
115.0212123 0.9379991591
115.0309044 1.387360021
144.9873253 4.718008138
147.0029754 3.823000387
149.0186254 3.400571859
157.9825743 3.256732891
189.9779675 1.314009478
191.9936176 1.519048544
201.9546453 3.88959518
223.9389952 1.797808652
225.9546453 3.990957366
227.9702953 4.564707323
239.9702953 1.115267673
255.9652099 0.9992211287

Name: +ve in-silico MS/MS by CFM-ID for UYDZMRDEXAFZBN-UHFFFAOYSA-N
ID: UYDZMRDEXAFZBN-UHFFFAOYSA-N
Comment: Energy0
Num peaks: 6
41.03857658 2.573975894
227.0370524 0.8838575233
270.9865368 0.8859861921
279.9523155 0.9614400339
289.9366654 11.0589231
306.9632145 80.26745957

Name: +ve in-silico MS/MS by CFM-ID for UYDZMRDEXAFZBN-UHFFFAOYSA-N
ID: UYDZMRDEXAFZBN-UHFFFAOYSA-N
Comment: Energy1
Num peaks: 6
41.03857658 9.035174805
270.9865368 1.418331521
278.9319144 3.522793348
279.9523155 5.934944306
289.9366654 24.43101881
306.9632145 47.50485656

Name: +ve in-silico MS/MS by CFM-ID for UYDZMRDEXAFZBN-UHFFFAOYSA-N
ID: UYDZMRDEXAFZBN-UHFFFAOYSA-N
Comment: Energy2
Num peaks: 15
41.03857658 26.93588197
177.0447246 2.014087676
187.0057522 2.491433014
201.0214023 3.021570283
205.9599877 2.955768379
213.0214023 2.518293109
227.0370524 5.863940438
263.9210153 2.572787187
266.9319144 2.11064953
270.9865368 5.610519372
278.9319144 2.487730585
279.9523155 5.113281449
280.9475644 2.468749924
289.9366654 11.34306977
290.9319144 2.908740094

Name: +ve in-silico MS/MS by CFM-ID for YSKAVPMKTKFJEA-UHFFFAOYSA-N
ID: YSKAVPMKTKFJEA-UHFFFAOYSA-N
Comment: Energy0
Num peaks: 6
57.0334912 1.766705918
85.06479133 4.06860964
217.9447315 1.525317336
255.0015181 3.991480689
283.9916817 3.601822465
302.0022464 71.50362793

Name: +ve in-silico MS/MS by CFM-ID for YSKAVPMKTKFJEA-UHFFFAOYSA-N
ID: YSKAVPMKTKFJEA-UHFFFAOYSA-N
Comment: Energy1
Num peaks: 12
45.0334912 0.8942612705
83.04914126 2.444884435
85.06479133 11.72021806
217.9447315 2.39045302
252.9858681 3.9830785
255.0015181 10.81593849
255.9603816 1.168506428
257.9760317 1.019370515
265.981117 6.023939334
271.9916817 1.195089097
283.9916817 19.85775195
302.0022464 18.76074325

Name: +ve in-silico MS/MS by CFM-ID for YSKAVPMKTKFJEA-UHFFFAOYSA-N
ID: YSKAVPMKTKFJEA-UHFFFAOYSA-N
Comment: Energy2
Num peaks: 31
27.02292652 0.9887153543
31.01784114 0.8666662207
39.02292652 2.116205142
41.03857658 3.467586208
43.05422664 1.547543391
45.0334912 3.171924257
53.03857658 2.614094852
55.01784114 4.692134478
55.05422664 7.541288869
57.0334912 4.950993483
57.06987671 1.60270902
59.04914126 3.313637642
67.05422664 1.470137638
83.04914126 2.821718339
85.06479133 6.272665072
97.02840582 0.7753531041
102.9177885 0.8986908122
110.0236548 1.553089646
128.9334386 2.366585009
164.0342195 0.8136474986
171.9392522 1.752473859
185.9549023 1.073585181
187.9341669 1.347924139
187.9705524 1.278874067
189.9498169 2.026949031
199.9341669 1.872040586
201.9498169 2.588212995
205.981117 0.9831741029
217.9447315 4.992551329
241.9447315 1.530100947
283.9916817 0.8250922021

Name: +ve in-silico MS/MS by CFM-ID for RYKNDYRSJUCSIG-UHFFFAOYSA-N
ID: RYKNDYRSJUCSIG-UHFFFAOYSA-N
Comment: Energy0
Num peaks: 6
55.05422664 1.139557235
174.0913404 0.9894614895
216.9508746 0.7282548643
259.9566883 0.8789162388
261.9723383 0.5612461157
302.0036385 93.09532688

Name: +ve in-silico MS/MS by CFM-ID for RYKNDYRSJUCSIG-UHFFFAOYSA-N
ID: RYKNDYRSJUCSIG-UHFFFAOYSA-N
Comment: Energy1
Num peaks: 6
55.05422664 17.33861234
174.0913404 1.548787792
216.9508746 4.389387027
229.9461236 1.492582683
285.9723383 9.474330354
302.0036385 57.50036301

Name: +ve in-silico MS/MS by CFM-ID for RYKNDYRSJUCSIG-UHFFFAOYSA-N
ID: RYKNDYRSJUCSIG-UHFFFAOYSA-N
Comment: Energy2
Num peaks: 11
39.02292652 9.563425649
55.05422664 23.15515838
56.04947561 5.56302329
72.08077574 8.353797319
75.02292652 4.152425384
174.0913404 1.450294297
188.9195745 3.734319861
190.9352245 2.457768447
216.9508746 15.43062099
229.9461236 4.456402852
231.9617736 2.691512028

Name: +ve in-silico MS/MS by CFM-ID for CSWLSNZWBSUXNA-UHFFFAOYSA-N
ID: CSWLSNZWBSUXNA-UHFFFAOYSA-N
Comment: Energy0
Num peaks: 6
34.9683041 0.1866123105
65.03857658 0.08819085253
278.9319144 0.1085560504
280.9475644 0.1109578203
290.9319144 0.1810907437
306.9632145 98.88626097

Name: +ve in-silico MS/MS by CFM-ID for CSWLSNZWBSUXNA-UHFFFAOYSA-N
ID: CSWLSNZWBSUXNA-UHFFFAOYSA-N
Comment: Energy1
Num peaks: 6
51.02292652 1.00194433
65.03857658 0.5825534029
278.9319144 1.519593183
280.9475644 1.221316725
290.9319144 1.056901971
306.9632145 90.86475221

Name: +ve in-silico MS/MS by CFM-ID for CSWLSNZWBSUXNA-UHFFFAOYSA-N
ID: CSWLSNZWBSUXNA-UHFFFAOYSA-N
Comment: Energy2
Num peaks: 13
39.02292652 5.128574819
49.00727645 6.298687816
51.02292652 8.847750701
53.03857658 3.624046596
63.02292652 4.743144753
65.03857658 7.730605861
240.9162643 2.659293214
252.9162643 3.254906453
264.9162643 2.473521391
278.9319144 5.797156541
280.9475644 3.848934813
290.9319144 6.028162776
306.9632145 20.85001831

Name: +ve in-silico MS/MS by CFM-ID for UBNWVTTVRNGYHV-UHFFFAOYSA-N
ID: UBNWVTTVRNGYHV-UHFFFAOYSA-N
Comment: Energy0
Num peaks: 6
65.03857658 0.08819085253
78.91778852 0.1866123105
278.9319144 0.1085560504
280.9475644 0.1109578203
290.9319144 0.1810907437
306.9632145 98.88626097

Name: +ve in-silico MS/MS by CFM-ID for UBNWVTTVRNGYHV-UHFFFAOYSA-N
ID: UBNWVTTVRNGYHV-UHFFFAOYSA-N
Comment: Energy1
Num peaks: 6
51.02292652 1.00194433
65.03857658 0.5825534029
278.9319144 1.519593183
280.9475644 1.221316725
290.9319144 1.056901971
306.9632145 90.86475221

Name: +ve in-silico MS/MS by CFM-ID for UBNWVTTVRNGYHV-UHFFFAOYSA-N
ID: UBNWVTTVRNGYHV-UHFFFAOYSA-N
Comment: Energy2
Num peaks: 13
39.02292652 5.128574819
49.00727645 6.298687816
51.02292652 8.847750701
53.03857658 3.624046596
63.02292652 4.743144753
65.03857658 7.730605861
240.9162643 2.659293214
252.9162643 3.254906453
264.9162643 2.473521391
278.9319144 5.797156541
280.9475644 3.848934813
290.9319144 6.028162776
306.9632145 20.85001831

Name: +ve in-silico MS/MS by CFM-ID for WIEOPWWHHILBHE-UHFFFAOYSA-N
ID: WIEOPWWHHILBHE-UHFFFAOYSA-N
Comment: Energy0
Num peaks: 6
55.05422664 1.136542688
174.0913404 0.9868322948
216.9508746 0.725765984
259.9566883 0.876586186
285.9723383 0.6634398644
302.0036385 92.76528132

Name: +ve in-silico MS/MS by CFM-ID for WIEOPWWHHILBHE-UHFFFAOYSA-N
ID: WIEOPWWHHILBHE-UHFFFAOYSA-N
Comment: Energy1
Num peaks: 6
55.05422664 16.92725255
174.0913404 1.509713811
216.9508746 4.256142544
229.9461236 1.460806853
285.9723383 11.02272445
302.0036385 55.6079121

Name: +ve in-silico MS/MS by CFM-ID for WIEOPWWHHILBHE-UHFFFAOYSA-N
ID: WIEOPWWHHILBHE-UHFFFAOYSA-N
Comment: Energy2
Num peaks: 10
39.02292652 13.74040498
55.05422664 22.76673752
56.04947561 5.489213134
72.08077574 8.205513845
158.0600403 1.549753134
174.0913404 1.571806242
200.9195745 4.467259938
216.9508746 16.54720832
229.9461236 4.357333157
231.9617736 2.493031744

Name: +ve in-silico MS/MS by CFM-ID for FCMPIKPJGPCEPW-UHFFFAOYSA-N
ID: FCMPIKPJGPCEPW-UHFFFAOYSA-N
Comment: Energy0
Num peaks: 6
15.02292652 0.9937331605
43.01784114 1.385113981
259.9930738 21.71432899
283.9930738 1.312055139
285.9723383 1.053336541
302.0036385 67.48034466

Name: +ve in-silico MS/MS by CFM-ID for FCMPIKPJGPCEPW-UHFFFAOYSA-N
ID: FCMPIKPJGPCEPW-UHFFFAOYSA-N
Comment: Energy1
Num peaks: 6
43.01784114 2.651147057
230.9665247 1.992631313
242.9665247 3.73894708
259.9930738 35.03236396
283.9930738 2.0161242
302.0036385 39.78532053

Name: +ve in-silico MS/MS by CFM-ID for FCMPIKPJGPCEPW-UHFFFAOYSA-N
ID: FCMPIKPJGPCEPW-UHFFFAOYSA-N
Comment: Energy2
Num peaks: 26
15.02292652 1.923092724
25.00727645 2.618120438
40.01817548 1.131733476
41.00219107 2.695932226
41.03857658 1.144870562
42.03382555 1.326592625
43.01784114 6.802631581
54.03382555 1.005299086
56.04947561 1.542520017
58.02874017 1.323901633
118.0651257 2.826382397
130.0651257 1.005275875
132.0807757 7.746714765
216.9508746 3.663674546
226.9352245 1.03644133
228.9508746 5.146839555
229.9461236 1.264636297
230.9665247 6.802146394
231.9617736 2.110480163
232.9821747 1.342553592
242.9665247 6.520352857
243.9617736 3.215981648
257.9774237 4.155159171
259.9930738 8.568982528
283.9930738 1.549346558
285.9723383 2.385757619

Name: +ve in-silico MS/MS by CFM-ID for KVENROGIMCMFJJ-UHFFFAOYSA-N
ID: KVENROGIMCMFJJ-UHFFFAOYSA-N
Comment: Energy0
Num peaks: 6
39.02292652 0.1255709118
78.91778852 0.1854173661
126.0105033 0.7657936785
278.9319144 0.1026665459
290.9319144 0.2216022547
306.9632145 98.04180658

Name: +ve in-silico MS/MS by CFM-ID for KVENROGIMCMFJJ-UHFFFAOYSA-N
ID: KVENROGIMCMFJJ-UHFFFAOYSA-N
Comment: Energy1
Num peaks: 6
199.0057522 0.8562728951
201.0214023 2.061729974
203.0370524 0.8984926345
280.9475644 1.393553899
290.9319144 1.824456235
306.9632145 89.43318132

Name: +ve in-silico MS/MS by CFM-ID for KVENROGIMCMFJJ-UHFFFAOYSA-N
ID: KVENROGIMCMFJJ-UHFFFAOYSA-N
Comment: Energy2
Num peaks: 10
39.02292652 7.241954489
41.03857658 7.476327265
65.03857658 2.970354405
84.98395416 2.975262421
99.9948532 4.46373494
108.9839542 8.631252772
126.0105033 36.90724164
175.0057522 2.716922369
290.9319144 3.484906212
306.9632145 4.662097806

Name: +ve in-silico MS/MS by CFM-ID for QPESNLGXWNKLCW-UHFFFAOYSA-N
ID: QPESNLGXWNKLCW-UHFFFAOYSA-N
Comment: Energy0
Num peaks: 6
232.926639 2.83515885
260.9215536 19.75030647
278.9321183 4.598437977
288.9528537 2.573794953
290.9321183 6.391792381
306.9634184 55.32506191

Name: +ve in-silico MS/MS by CFM-ID for QPESNLGXWNKLCW-UHFFFAOYSA-N
ID: QPESNLGXWNKLCW-UHFFFAOYSA-N
Comment: Energy1
Num peaks: 9
47.04914126 2.686715166
182.9440033 4.515393039
224.954568 3.169785019
226.970218 8.85049595
232.926639 4.024504052
260.9215536 30.69362255
278.9321183 3.50636726
288.9528537 3.649959321
306.9634184 19.39269739

Name: +ve in-silico MS/MS by CFM-ID for QPESNLGXWNKLCW-UHFFFAOYSA-N
ID: QPESNLGXWNKLCW-UHFFFAOYSA-N
Comment: Energy2
Num peaks: 26
15.02292652 0.9817937136
29.03857658 1.165173528
49.00727645 1.991714242
102.9177885 0.8017944644
120.9647387 0.6750456259
128.9334386 12.67554972
129.0004768 0.8574587054
130.9490886 1.489821281
134.9803888 0.6752124316
156.9647387 6.126807918
168.9283532 4.304602534
182.9440033 12.22400296
184.9596533 3.104371897
200.954568 0.8472772804
214.970218 0.6278176467
216.9317243 0.8110090327
218.9109889 2.432790152
226.970218 1.530151008
232.926639 13.17354824
244.926639 1.18370089
246.9059035 1.763149369
246.942289 1.489882371
260.9215536 6.603184043
262.9008181 0.8570815952
262.9372036 0.8773066844
290.9321183 1.079054004

Name: +ve in-silico MS/MS by CFM-ID for JMAARZWJHGCBDU-UHFFFAOYSA-N
ID: JMAARZWJHGCBDU-UHFFFAOYSA-N
Comment: Energy0
Num peaks: 6
261.9498169 1.122672548
263.965467 8.983830843
291.9603816 35.02196354
293.9760317 3.007283434
295.9916817 1.837745219
323.9865964 46.18159819

Name: +ve in-silico MS/MS by CFM-ID for JMAARZWJHGCBDU-UHFFFAOYSA-N
ID: JMAARZWJHGCBDU-UHFFFAOYSA-N
Comment: Energy1
Num peaks: 6
233.9549023 5.424246225
261.9498169 4.442367963
263.965467 31.0135144
291.9603816 27.57324033
293.9760317 2.662316256
323.9865964 19.73116687

Name: +ve in-silico MS/MS by CFM-ID for JMAARZWJHGCBDU-UHFFFAOYSA-N
ID: JMAARZWJHGCBDU-UHFFFAOYSA-N
Comment: Energy2
Num peaks: 8
178.9490886 6.951611257
180.9647387 14.10428809
208.9596533 9.733511686
233.9549023 19.55990486
235.9705524 4.582207526
261.9498169 4.963387037
263.965467 16.16437784
291.9603816 4.454892213

Name: +ve in-silico MS/MS by CFM-ID for BONDNCHCVVYGAU-UHFFFAOYSA-N
ID: BONDNCHCVVYGAU-UHFFFAOYSA-N
Comment: Energy0
Num peaks: 6
168.0807757 1.443921195
174.9298862 7.72431766
180.0807757 2.240680259
208.1120759 9.641900067
306.0267078 2.94387212
342.0033855 69.29802687

Name: +ve in-silico MS/MS by CFM-ID for BONDNCHCVVYGAU-UHFFFAOYSA-N
ID: BONDNCHCVVYGAU-UHFFFAOYSA-N
Comment: Energy1
Num peaks: 7
138.9532085 7.449785688
174.9298862 13.79482724
180.0807757 9.007822564
208.1120759 6.49288332
270.05003 4.868524165
306.0267078 21.90935984
342.0033855 16.54760523

Name: +ve in-silico MS/MS by CFM-ID for BONDNCHCVVYGAU-UHFFFAOYSA-N
ID: BONDNCHCVVYGAU-UHFFFAOYSA-N
Comment: Energy2
Num peaks: 17
15.02292652 3.594899633
39.02292652 2.09871751
41.03857658 10.76092463
49.00727645 1.477398119
132.882936 1.513297257
138.9532085 1.651032189
146.8985861 5.124063709
154.0651257 3.992530181
156.882936 2.133936975
158.8985861 5.716350827
160.9142361 1.502796314
168.0807757 13.16226279
174.9298862 9.603371766
180.0807757 11.89851587
182.0964258 2.760820631
194.0964258 1.898642979
208.1120759 1.990936109

Name: +ve in-silico MS/MS by CFM-ID for RPYKCGSJFMHNNL-UHFFFAOYSA-N
ID: RPYKCGSJFMHNNL-UHFFFAOYSA-N
Comment: Energy0
Num peaks: 6
96.96852159 2.322224003
206.0447842 4.087784175
222.0396988 5.745675732
255.005301 2.662318407
283.9954646 7.035766199
302.0060293 76.10432916

Name: +ve in-silico MS/MS by CFM-ID for RPYKCGSJFMHNNL-UHFFFAOYSA-N
ID: RPYKCGSJFMHNNL-UHFFFAOYSA-N
Comment: Energy1
Num peaks: 6
80.97360697 1.769710994
188.0342195 16.32773838
206.0447842 19.633578
255.005301 3.573368635
283.9954646 24.96032865
302.0060293 25.50461803

Name: +ve in-silico MS/MS by CFM-ID for RPYKCGSJFMHNNL-UHFFFAOYSA-N
ID: RPYKCGSJFMHNNL-UHFFFAOYSA-N
Comment: Energy2
Num peaks: 8
65.00219107 5.99656219
96.96852159 4.98958083
164.0342195 9.684459619
188.0342195 31.55444008
204.0291341 10.78779451
206.0447842 9.883786091
222.0396988 3.565052168
283.9954646 4.927773215

Name: +ve in-silico MS/MS by CFM-ID for CYXRBVIJBDYNQU-UHFFFAOYSA-N
ID: CYXRBVIJBDYNQU-UHFFFAOYSA-N
Comment: Energy0
Num peaks: 6
228.9128423 2.807289869
266.9284923 0.2094303737
278.9284923 0.9865148096
280.9441424 0.4933411216
290.9284923 1.118206153
306.9597925 93.56110141

Name: +ve in-silico MS/MS by CFM-ID for CYXRBVIJBDYNQU-UHFFFAOYSA-N
ID: CYXRBVIJBDYNQU-UHFFFAOYSA-N
Comment: Energy1
Num peaks: 6
51.02292652 0.6633202277
63.02292652 1.290428844
79.05422664 5.139537714
228.9128423 20.59333448
290.9284923 2.792054251
306.9597925 67.04217244

Name: +ve in-silico MS/MS by CFM-ID for CYXRBVIJBDYNQU-UHFFFAOYSA-N
ID: CYXRBVIJBDYNQU-UHFFFAOYSA-N
Comment: Energy2
Num peaks: 8
49.00727645 4.535526557
51.02292652 9.023297108
63.02292652 5.90887357
228.9128423 5.629031743
278.9284923 9.018136744
280.9441424 6.196590853
290.9284923 16.12300492
306.9597925 23.75363317

Name: +ve in-silico MS/MS by CFM-ID for SKYVDNGEANPULV-UHFFFAOYSA-N
ID: SKYVDNGEANPULV-UHFFFAOYSA-N
Comment: Energy0
Num peaks: 6
88.02154661 3.385094649
134.0092677 3.838216153
181.0071176 10.62647807
212.9791886 22.0321993
214.9948386 17.42517649
302.0091088 29.7487896

Name: +ve in-silico MS/MS by CFM-ID for SKYVDNGEANPULV-UHFFFAOYSA-N
ID: SKYVDNGEANPULV-UHFFFAOYSA-N
Comment: Energy1
Num peaks: 6
88.02154661 44.47391218
119.9936176 7.235590721
181.0071176 17.77782662
212.9791886 5.928969748
214.9948386 2.880613805
302.0091088 5.983015562

Name: +ve in-silico MS/MS by CFM-ID for SKYVDNGEANPULV-UHFFFAOYSA-N
ID: SKYVDNGEANPULV-UHFFFAOYSA-N
Comment: Energy2
Num peaks: 7
44.97934745 2.842168735
88.02154661 2.700629991
163.0165394 6.303673939
181.0071176 55.00567066
192.9729603 5.206260646
194.9886104 3.818518226
212.9791886 4.502207625

Name: +ve in-silico MS/MS by CFM-ID for CIIPZAXSPXJOFX-UHFFFAOYSA-N
ID: CIIPZAXSPXJOFX-UHFFFAOYSA-N
Comment: Energy0
Num peaks: 9
116.0010012 12.47072529
131.0119002 5.606408897
156.9953914 8.209727897
172.0062905 6.078007145
187.0171895 6.230878057
259.9891162 4.190170188
284.0003496 6.839744224
284.9843652 4.847795413
302.0109142 27.52150446

Name: +ve in-silico MS/MS by CFM-ID for CIIPZAXSPXJOFX-UHFFFAOYSA-N
ID: CIIPZAXSPXJOFX-UHFFFAOYSA-N
Comment: Energy1
Num peaks: 18
51.02292652 1.356068617
105.0447246 3.497928859
116.0010012 1.433214701
131.0119002 3.091901473
144.9953914 1.455855906
147.0110415 1.787455591
156.9953914 9.324325801
169.0066248 2.008268761
172.0062905 4.453679031
187.0171895 6.694453785
194.0227993 1.855195983
220.0384493 10.48915781
222.0540994 1.755173155
224.0124385 6.987977815
241.0389876 9.036093807
284.0003496 1.519161368
284.9843652 4.147622072
302.0109142 9.351586995

Name: +ve in-silico MS/MS by CFM-ID for CIIPZAXSPXJOFX-UHFFFAOYSA-N
ID: CIIPZAXSPXJOFX-UHFFFAOYSA-N
Comment: Energy2
Num peaks: 23
51.02292652 1.595873682
58.9683041 1.078210521
60.98395416 2.970412905
63.02292652 11.22927312
65.03857658 1.130504592
75.9948532 2.538431046
76.01817548 1.487980114
78.03382555 2.645462545
82.03997355 1.296785914
85.97920313 0.9343630722
87.9948532 3.106536526
88.99010216 8.054541917
91.02907452 1.539235119
93.04472458 0.9473217285
104.0010012 0.9501022138
105.0447246 2.750993533
116.0010012 21.1770093
118.0166513 1.309855771
154.0166513 0.9920329311
156.9953914 6.231592633
164.0010012 1.056438328
166.0166513 2.016138232
172.0062905 3.668569739

Name: +ve in-silico MS/MS by CFM-ID for MWZBJXNMZAFFEZ-UHFFFAOYSA-N
ID: MWZBJXNMZAFFEZ-UHFFFAOYSA-N
Comment: Energy0
Num peaks: 11
90.99451885 2.879385152
141.0004768 5.459782802
156.0113759 5.451733141
158.0270259 8.441405857
164.9504611 1.868636194
166.9661112 4.494650613
181.9770102 2.200314382
183.9926603 3.307327306
288.0091829 3.331500717
305.975296 11.0307442
323.9858606 31.7560955

Name: +ve in-silico MS/MS by CFM-ID for MWZBJXNMZAFFEZ-UHFFFAOYSA-N
ID: MWZBJXNMZAFFEZ-UHFFFAOYSA-N
Comment: Energy1
Num peaks: 31
49.00727645 2.207656587
51.02292652 4.51155993
63.02292652 0.8716633047
65.03857658 1.339877317
67.05422664 2.612555661
72.98395416 1.212390756
86.96321872 1.941414127
88.97886878 2.517971532
90.99451885 3.931205061
93.01016891 1.632560449
102.9945188 0.8981489
120.0210679 1.812985876
141.0004768 7.4962188
148.9555465 1.452021789
150.9711966 1.289418746
156.0113759 3.725493209
158.0270259 5.867686939
162.9348111 1.067242808
164.9504611 1.542400742
166.9661112 4.321805861
181.9770102 0.8541849234
183.9926603 1.765813295
231.9829682 1.095856017
233.9986182 0.7946358605
242.0037036 0.918543762
245.9986182 1.225542312
257.9986182 1.100991105
260.0142683 5.10758908
288.0091829 1.096226712
305.975296 6.823197664
323.9858606 7.616007415

Name: +ve in-silico MS/MS by CFM-ID for MWZBJXNMZAFFEZ-UHFFFAOYSA-N
ID: MWZBJXNMZAFFEZ-UHFFFAOYSA-N
Comment: Energy2
Num peaks: 28
34.9683041 1.366062619
39.02292652 1.384335588
51.02292652 2.040918808
53.03857658 1.196506069
55.01784114 0.8675132491
62.96321872 0.8507268317
63.02292652 4.540942276
65.03857658 3.483667546
67.05422664 1.676545943
72.98395416 3.706938724
74.99960423 5.126944697
76.97886878 5.699908252
79.05422664 3.090172074
86.96321872 7.9491981
88.97886878 8.905775168
90.99451885 6.713182228
91.98976782 1.068610833
93.01016891 2.677768415
102.9945188 1.673186484
106.0054179 1.509207038
146.9398964 2.270244392
148.9555465 3.097947932
150.9711966 1.378911506
156.0113759 1.21732427
162.9348111 2.545259374
164.9504611 1.189922569
165.9820956 1.247933916
166.9661112 2.318720643

Name: +ve in-silico MS/MS by CFM-ID for MMRFGLWZTFABNS-UHFFFAOYSA-N
ID: MMRFGLWZTFABNS-UHFFFAOYSA-N
Comment: Energy0
Num peaks: 6
15.02292652 1.111452448
43.01784114 1.780377339
281.9735871 15.3208563
303.9779235 4.231731992
305.9735871 1.314471883
323.9841517 69.29323794

Name: +ve in-silico MS/MS by CFM-ID for MMRFGLWZTFABNS-UHFFFAOYSA-N
ID: MMRFGLWZTFABNS-UHFFFAOYSA-N
Comment: Energy1
Num peaks: 6
43.01784114 3.106608337
239.9630224 2.965164701
261.9673588 2.883626391
281.9735871 25.17633429
303.9779235 2.859586013
323.9841517 46.66180164

Name: +ve in-silico MS/MS by CFM-ID for MMRFGLWZTFABNS-UHFFFAOYSA-N
ID: MMRFGLWZTFABNS-UHFFFAOYSA-N
Comment: Energy2
Num peaks: 19
15.02292652 2.860358816
25.00727645 3.248492306
41.00219107 4.395119938
43.01784114 12.33367072
58.02874017 2.620202413
68.99466108 1.751105429
196.9208232 4.458984298
202.0474249 4.944358799
211.9705524 7.388875919
239.9630224 1.627306147
253.981117 1.727078558
261.9673588 13.88675413
263.9630224 3.807644679
265.9422869 2.677925251
275.9466234 2.180758337
279.957937 2.487163854
281.9735871 3.174509347
295.9528516 2.435961645
303.9779235 2.9027567

Name: +ve in-silico MS/MS by CFM-ID for BWCXOOYCJPPPDY-UHFFFAOYSA-N
ID: BWCXOOYCJPPPDY-UHFFFAOYSA-N
Comment: Energy0
Num peaks: 6
15.02292652 0.5613882658
45.99235466 0.5277117543
101.0345538 0.3763429025
154.0069592 0.6166913966
172.0175239 41.13107052
302.0012222 54.95696702

Name: +ve in-silico MS/MS by CFM-ID for BWCXOOYCJPPPDY-UHFFFAOYSA-N
ID: BWCXOOYCJPPPDY-UHFFFAOYSA-N
Comment: Energy1
Num peaks: 6
101.0345538 1.969618301
130.9909748 2.794052449
154.0069592 4.801082115
172.0175239 34.67917677
231.0004939 1.99655417
302.0012222 41.19745298

Name: +ve in-silico MS/MS by CFM-ID for BWCXOOYCJPPPDY-UHFFFAOYSA-N
ID: BWCXOOYCJPPPDY-UHFFFAOYSA-N
Comment: Energy2
Num peaks: 21
15.02292652 3.589680193
26.00252542 1.320801649
42.03382555 13.65785214
45.99235466 1.871872861
53.99744004 1.614366176
71.02398914 2.990915579
72.00800472 3.924222139
73.00325369 3.55341593
74.02365479 1.409053863
83.02398914 1.525585159
89.03455382 2.779161458
101.0167956 3.193467092
101.0345538 3.744468769
116.9753247 4.678535357
125.0167956 4.001373906
130.9909748 2.938534913
142.9909748 4.237163557
145.0066248 3.253966771
154.0069592 4.211339907
172.0175239 10.29972556
256.9797584 2.061542246

Name: +ve in-silico MS/MS by CFM-ID for QCUCZLKHEHCZCV-UHFFFAOYSA-N
ID: QCUCZLKHEHCZCV-UHFFFAOYSA-N
Comment: Energy0
Num peaks: 14
27.02292652 4.198877514
29.03857658 3.287265306
36.98395416 1.938783987
61.01064758 3.677801204
63.02629764 4.368796124
120.9873253 4.889479956
184.9676764 5.400829341
186.9833264 5.05434998
188.9989765 1.581224813
244.9443541 15.41355414
246.9600041 2.449126796
276.9164251 2.466123148
278.9320751 2.422359294
306.9633753 24.11289299

Name: +ve in-silico MS/MS by CFM-ID for QCUCZLKHEHCZCV-UHFFFAOYSA-N
ID: QCUCZLKHEHCZCV-UHFFFAOYSA-N
Comment: Energy1
Num peaks: 23
29.03857658 3.024477315
56.97934745 1.516502928
58.99499752 1.813451804
61.01064758 6.09695111
63.02629764 13.11962958
80.95602516 1.571495034
106.9716752 3.461552274
124.9643052 2.352763287
182.9520263 1.491544931
184.940983 3.734801109
184.9676764 2.684645745
186.956633 1.217416327
186.9833264 1.000381774
196.9676764 1.136420366
210.956633 1.49293617
216.913054 8.199917985
218.928704 3.047942234
242.928704 1.445267979
244.9443541 8.043856816
246.9600041 1.799386038
276.9164251 2.863273601
278.9320751 5.707993609
306.9633753 3.90371396

Name: +ve in-silico MS/MS by CFM-ID for QCUCZLKHEHCZCV-UHFFFAOYSA-N
ID: QCUCZLKHEHCZCV-UHFFFAOYSA-N
Comment: Energy2
Num peaks: 17
27.02292652 7.873312199
29.03857658 13.79313508
36.98395416 1.12307496
56.97934745 4.153559113
58.99499752 1.466948983
61.01064758 19.43767733
63.02629764 6.232871001
92.95602516 7.029162825
94.97167523 2.759197376
104.9560252 1.587630467
120.9873253 2.638673877
124.9643052 1.027141242
136.9643052 2.396244515
180.9363762 3.005024927
184.9676764 3.482648869
244.9443541 1.060219279
276.9164251 0.9630397904

Name: +ve in-silico MS/MS by CFM-ID for ICSKSMBKSCLHRF-UHFFFAOYSA-N
ID: ICSKSMBKSCLHRF-UHFFFAOYSA-N
Comment: Energy0
Num peaks: 10
70.02874017 2.370459175
116.0342195 4.839407858
168.9647387 18.42315476
226.970218 2.112634811
238.970218 2.361406231
255.9967671 18.65990697
266.9651326 2.003960689
283.9916817 10.30272972
284.9756973 5.369116664
302.0022464 14.40909106

Name: +ve in-silico MS/MS by CFM-ID for ICSKSMBKSCLHRF-UHFFFAOYSA-N
ID: ICSKSMBKSCLHRF-UHFFFAOYSA-N
Comment: Energy1
Num peaks: 12
28.01817548 5.697007906
30.03382555 1.806595209
56.0130901 2.19502659
70.02874017 3.590641912
72.04439023 2.894898548
74.02365479 18.13679407
116.0342195 1.748284485
168.9647387 25.00323412
186.9753034 3.877226213
226.970218 2.519527939
238.970218 4.060924441
255.9967671 8.776515096

Name: +ve in-silico MS/MS by CFM-ID for ICSKSMBKSCLHRF-UHFFFAOYSA-N
ID: ICSKSMBKSCLHRF-UHFFFAOYSA-N
Comment: Energy2
Num peaks: 19
41.00219107 1.106723673
42.03382555 11.23779465
43.01784114 1.484878848
44.04947561 1.574851595
65.03857658 1.425889621
70.02874017 7.654614055
72.04439023 1.305004169
75.02292652 3.435153702
91.05422664 1.485735708
128.9334386 0.9432236077
140.9334386 4.054041194
142.9490886 2.780996882
156.9647387 1.033267768
168.9647387 32.1483454
170.9803888 2.854896267
176.070605 1.126209399
186.9753034 1.250658519
208.9596533 1.586563365
226.970218 2.021074985

Name: +ve in-silico MS/MS by CFM-ID for QOCDWWHHOOCHIP-UHFFFAOYSA-N
ID: QOCDWWHHOOCHIP-UHFFFAOYSA-N
Comment: Energy0
Num peaks: 6
45.0334912 0.7521135741
88.07569036 4.824461568
214.9338325 10.5404603
257.9760317 0.6705795709
283.9916817 1.647751034
302.0022464 74.8431641

Name: +ve in-silico MS/MS by CFM-ID for QOCDWWHHOOCHIP-UHFFFAOYSA-N
ID: QOCDWWHHOOCHIP-UHFFFAOYSA-N
Comment: Energy1
Num peaks: 6
88.07569036 4.77435194
188.954568 4.104065709
214.9338325 42.24420479
257.9760317 1.459743811
283.9916817 1.895684894
302.0022464 33.11524647

Name: +ve in-silico MS/MS by CFM-ID for QOCDWWHHOOCHIP-UHFFFAOYSA-N
ID: QOCDWWHHOOCHIP-UHFFFAOYSA-N
Comment: Energy2
Num peaks: 19
39.02292652 3.407843856
42.03382555 1.657140157
45.0334912 2.376987712
53.00219107 1.136438817
56.04947561 2.31185876
71.04914126 1.677912096
86.0600403 2.070700254
88.07569036 1.826631477
95.01275576 2.15256459
152.070605 0.9842992782
158.9440033 1.115228248
160.9232678 2.356014809
172.9232678 2.506910932
188.954568 3.04553501
192.9858681 0.8252853509
198.9025324 2.600985141
214.9338325 46.16302389
253.981117 0.8530349562
283.9916817 1.524492185

Name: +ve in-silico MS/MS by CFM-ID for BEMUDSFACNAPIR-UHFFFAOYSA-N
ID: BEMUDSFACNAPIR-UHFFFAOYSA-N
Comment: Energy0
Num peaks: 6
139.9897678 23.6030637
203.0121041 7.54635497
228.9913687 1.430424494
294.9938672 5.627582467
323.9840308 1.547988146
341.9945955 55.96724243

Name: +ve in-silico MS/MS by CFM-ID for BEMUDSFACNAPIR-UHFFFAOYSA-N
ID: BEMUDSFACNAPIR-UHFFFAOYSA-N
Comment: Energy1
Num peaks: 6
124.0393049 1.864348629
139.9897678 75.98756101
203.0121041 2.038961569
294.9938672 1.751050227
323.9840308 3.837791164
341.9945955 3.93423338

Name: +ve in-silico MS/MS by CFM-ID for BEMUDSFACNAPIR-UHFFFAOYSA-N
ID: BEMUDSFACNAPIR-UHFFFAOYSA-N
Comment: Energy2
Num peaks: 10
50.00252542 2.668014689
51.02292652 2.986509876
52.01817548 4.63315192
61.97920313 2.100428434
63.02292652 2.035122517
85.97920313 5.49497361
112.9788688 9.656592418
113.9741178 6.124379305
124.0393049 4.074845759
139.9897678 41.12460399

Name: +ve in-silico MS/MS by CFM-ID for FRWAJFBIYFLYEN-UHFFFAOYSA-N
ID: FRWAJFBIYFLYEN-UHFFFAOYSA-N
Comment: Energy0
Num peaks: 6
45.99235466 1.119725593
107.0491413 2.027788346
173.0597059 1.783622673
276.9858681 9.791050713
305.9760317 4.283632012
323.9865964 70.0391023

Name: +ve in-silico MS/MS by CFM-ID for FRWAJFBIYFLYEN-UHFFFAOYSA-N
ID: FRWAJFBIYFLYEN-UHFFFAOYSA-N
Comment: Energy1
Num peaks: 7
107.0491413 2.331567834
173.0597059 4.985841784
197.0597059 5.47128419
274.970218 11.02907509
276.9858681 27.82221917
305.9760317 19.86143121
323.9865964 9.7781453

Name: +ve in-silico MS/MS by CFM-ID for FRWAJFBIYFLYEN-UHFFFAOYSA-N
ID: FRWAJFBIYFLYEN-UHFFFAOYSA-N
Comment: Energy2
Num peaks: 31
39.02292652 3.766644209
45.99235466 2.152967806
49.00727645 0.8317751839
51.02292652 1.870203572
63.02292652 5.752902792
81.0334912 1.316772045
99.02292652 1.17652923
102.9177885 1.35847742
104.9334386 1.222818311
105.0334912 1.45773957
107.0491413 4.44678853
117.0334912 3.663698063
119.0491413 0.9037417267
129.0334912 8.524719268
131.0491413 1.295579067
133.9236022 1.051837205
145.0284058 0.8134297674
145.0647913 4.997600976
147.0440559 2.967142712
155.0491413 1.553144709
173.0597059 9.242475192
187.9341669 1.275206608
199.9341669 1.308229228
265.9447315 1.176753441
275.965467 2.055757426
277.9447315 1.203476702
277.981117 0.849970979
279.9603816 1.252684934
293.9760317 1.104020666
305.9760317 0.9569443108
307.9552962 1.106036578

Name: +ve in-silico MS/MS by CFM-ID for OEALSYUUNPNVOU-UHFFFAOYSA-N
ID: OEALSYUUNPNVOU-UHFFFAOYSA-N
Comment: Energy0
Num peaks: 6
41.03857658 1.408741725
69.0334912 5.058937213
233.9774237 18.69285537
259.9566883 3.103999374
283.9930738 2.116886188
302.0036385 61.85425726

Name: +ve in-silico MS/MS by CFM-ID for OEALSYUUNPNVOU-UHFFFAOYSA-N
ID: OEALSYUUNPNVOU-UHFFFAOYSA-N
Comment: Energy1
Num peaks: 6
41.03857658 5.323245273
51.02292652 3.450967426
69.0334912 12.26537932
233.9774237 29.19986378
259.9566883 4.737517988
302.0036385 25.8987619

Name: +ve in-silico MS/MS by CFM-ID for OEALSYUUNPNVOU-UHFFFAOYSA-N
ID: OEALSYUUNPNVOU-UHFFFAOYSA-N
Comment: Energy2
Num peaks: 20
15.02292652 2.234134406
39.02292652 3.748774935
41.03857658 15.8387975
43.05422664 2.523533825
49.00727645 3.275729727
51.02292652 5.878295583
53.03857658 4.901032253
55.05422664 1.05059425
57.06987671 1.40993271
69.0334912 2.317883011
104.0494756 1.732562894
106.0651257 5.044833945
188.9195745 1.062465988
190.9352245 1.559126924
204.9508746 1.488411192
207.9617736 1.102561406
217.9461236 2.505468498
231.9617736 9.699370009
233.9774237 11.27283807
259.9566883 1.97398506

Name: +ve in-silico MS/MS by CFM-ID for QHOBXDPVVXYWQN-UHFFFAOYSA-N
ID: QHOBXDPVVXYWQN-UHFFFAOYSA-N
Comment: Energy0
Num peaks: 6
171.9756377 1.749581671
237.9862024 5.993054519
255.9967671 11.54377244
265.981117 9.396537476
283.9916817 43.06530992
302.0022464 14.41998396

Name: +ve in-silico MS/MS by CFM-ID for QHOBXDPVVXYWQN-UHFFFAOYSA-N
ID: QHOBXDPVVXYWQN-UHFFFAOYSA-N
Comment: Energy1
Num peaks: 14
73.02840582 1.663943035
85.02840582 3.012403419
113.0233204 1.569420632
171.9756377 2.133435461
195.9756377 2.597738934
209.9912878 8.415732317
212.0069379 1.940651896
237.9862024 10.09345644
240.0018525 2.019568946
241.981117 1.911563768
255.9967671 20.90807806
265.981117 5.852815036
283.9916817 14.68209524
302.0022464 4.65806867

Name: +ve in-silico MS/MS by CFM-ID for QHOBXDPVVXYWQN-UHFFFAOYSA-N
ID: QHOBXDPVVXYWQN-UHFFFAOYSA-N
Comment: Energy2
Num peaks: 25
15.02292652 1.043481662
27.02292652 2.625719747
41.00219107 1.382719491
43.01784114 1.610838155
57.0334912 1.055583658
59.01275576 4.163436605
68.99710569 2.639306021
71.01275576 2.300639429
73.02840582 1.335737478
85.02840582 5.963069522
87.04405588 1.042269923
140.9334386 0.9405649851
142.9490886 1.439172889
144.9647387 2.473815713
171.9756377 5.137027525
176.070605 2.214638656
181.9599877 3.591731901
183.9756377 1.460407354
193.9599877 1.117753433
195.9756377 6.525311229
209.9912878 18.85724523
212.0069379 1.918589561
237.9862024 6.092474383
240.0018525 1.373082716
255.9967671 2.437735684

Name: +ve in-silico MS/MS by CFM-ID for MIDYBPGSGNOTGB-UHFFFAOYSA-N
ID: MIDYBPGSGNOTGB-UHFFFAOYSA-N
Comment: Energy0
Num peaks: 6
15.02292652 3.217447169
279.9652099 9.448340471
281.98086 5.39587006
287.9702953 4.099520433
305.98086 30.87515762
323.9914247 33.3761546

Name: +ve in-silico MS/MS by CFM-ID for MIDYBPGSGNOTGB-UHFFFAOYSA-N
ID: MIDYBPGSGNOTGB-UHFFFAOYSA-N
Comment: Energy1
Num peaks: 14
177.0101689 1.549489907
229.9825743 3.355132347
234.99789 1.662957622
241.9825743 3.412200987
243.9982243 1.502442711
247.9931389 12.98778919
259.9931389 12.59240948
262.008789 2.394129417
264.0244391 1.689459484
278.969961 1.753199754
287.9702953 1.563907525
296.9805257 5.37295434
305.98086 11.49549309
323.9914247 19.04638176

Name: +ve in-silico MS/MS by CFM-ID for MIDYBPGSGNOTGB-UHFFFAOYSA-N
ID: MIDYBPGSGNOTGB-UHFFFAOYSA-N
Comment: Energy2
Num peaks: 19
15.02292652 7.892602147
158.9996042 1.541685746
162.0105033 1.628064644
193.9728822 1.862397357
205.9825743 2.473956083
219.9982243 3.981758475
229.9825743 14.58266695
241.9825743 5.654454399
243.9982243 5.695082985
246.0138744 2.406182695
247.9931389 2.093193487
254.969961 1.859420556
259.9931389 1.933309803
261.9546453 3.301646703
263.9702953 4.273459481
278.969961 4.027246328
279.9652099 3.986103499
287.9702953 9.443243981
305.98086 2.555796961

Name: +ve in-silico MS/MS by CFM-ID for KYNSHYNNEHSCGM-UHFFFAOYSA-N
ID: KYNSHYNNEHSCGM-UHFFFAOYSA-N
Comment: Energy0
Num peaks: 6
90.98482676 14.6052432
174.9615045 11.21946174
260.9553735 6.885062684
270.9397235 2.566575609
288.9502882 25.95772517
306.9608528 21.09095018

Name: +ve in-silico MS/MS by CFM-ID for KYNSHYNNEHSCGM-UHFFFAOYSA-N
ID: KYNSHYNNEHSCGM-UHFFFAOYSA-N
Comment: Energy1
Num peaks: 8
59.01275576 2.834323002
90.98482676 4.572206253
98.99960423 2.876056175
111.9948532 3.743726193
114.0105033 2.283758187
174.9615045 11.58761785
189.9724035 51.69928384
288.9502882 1.890722843

Name: +ve in-silico MS/MS by CFM-ID for KYNSHYNNEHSCGM-UHFFFAOYSA-N
ID: KYNSHYNNEHSCGM-UHFFFAOYSA-N
Comment: Energy2
Num peaks: 17
39.02292652 2.674995849
41.00219107 3.887904983
44.97934745 6.206818957
59.01275576 2.699786155
64.96917669 2.933102214
72.97426207 2.525437581
77.96442566 3.416779144
84.98395416 1.917195313
88.96917669 2.193357507
90.98482676 2.786500884
114.9848268 3.194127964
158.9302043 2.753534242
174.9615045 31.27294028
189.9724035 2.3666647
209.9774889 4.345564409
260.9553735 4.188996202
270.9397235 2.015182593

Name: +ve in-silico MS/MS by CFM-ID for GFTODHVUHGFNPY-UHFFFAOYSA-N
ID: GFTODHVUHGFNPY-UHFFFAOYSA-N
Comment: Energy0
Num peaks: 6
90.98482676 14.61618907
174.9615045 11.22687338
260.9553735 6.889337206
270.9397235 2.570078989
288.9502882 25.99017981
306.9608528 21.113523

Name: +ve in-silico MS/MS by CFM-ID for GFTODHVUHGFNPY-UHFFFAOYSA-N
ID: GFTODHVUHGFNPY-UHFFFAOYSA-N
Comment: Energy1
Num peaks: 8
59.01275576 2.834511829
90.98482676 4.571484056
98.99960423 2.716975656
111.9948532 3.135084279
114.0105033 2.280316039
174.9615045 11.21035113
189.9724035 52.66535887
288.9502882 1.890948607

Name: +ve in-silico MS/MS by CFM-ID for GFTODHVUHGFNPY-UHFFFAOYSA-N
ID: GFTODHVUHGFNPY-UHFFFAOYSA-N
Comment: Energy2
Num peaks: 15
41.00219107 4.146461148
44.97934745 6.390847541
59.01275576 2.794518932
64.96917669 3.07824762
72.97426207 2.648288478
76.96917669 2.618010488
77.96442566 3.508557522
90.98482676 2.886735457
96.98395416 6.357770591
98.99960423 5.647275997
124.9691767 3.253567135
174.9615045 26.41864387
189.9724035 2.26495459
209.9774889 4.557674448
260.9553735 4.295422495

Name: +ve in-silico MS/MS by CFM-ID for RFKRECFVGSSJCM-UHFFFAOYSA-N
ID: RFKRECFVGSSJCM-UHFFFAOYSA-N
Comment: Energy0
Num peaks: 6
106.9797414 1.034376259
108.9953914 13.10034413
260.0257056 5.466363829
323.9876058 4.779245093
325.9668704 2.666907465
341.9981705 66.68761219

Name: +ve in-silico MS/MS by CFM-ID for RFKRECFVGSSJCM-UHFFFAOYSA-N
ID: RFKRECFVGSSJCM-UHFFFAOYSA-N
Comment: Energy1
Num peaks: 7
152.0375906 7.081380988
178.0532407 5.14339498
180.0688907 6.527707198
234.0100555 5.656729985
243.9944055 2.720920625
260.0257056 44.09845747
341.9981705 9.88942093

Name: +ve in-silico MS/MS by CFM-ID for RFKRECFVGSSJCM-UHFFFAOYSA-N
ID: RFKRECFVGSSJCM-UHFFFAOYSA-N
Comment: Energy2
Num peaks: 9
25.00727645 5.274142574
27.02292652 17.31158113
29.03857658 15.0202527
104.9640913 6.050083751
106.9797414 3.918906979
108.9953914 20.09546968
178.0532407 4.633667
180.0688907 3.047560386
243.9944055 4.750069427

Name: +ve in-silico MS/MS by CFM-ID for WCSKQCOKKZNGJH-UHFFFAOYSA-N
ID: WCSKQCOKKZNGJH-UHFFFAOYSA-N
Comment: Energy0
Num peaks: 6
68.99466108 0.1691881818
280.9854646 0.6752720193
303.98505 2.899147557
305.9807136 5.547130901
306.9647292 24.85654146
323.9912783 64.95861987

Name: +ve in-silico MS/MS by CFM-ID for WCSKQCOKKZNGJH-UHFFFAOYSA-N
ID: WCSKQCOKKZNGJH-UHFFFAOYSA-N
Comment: Energy1
Num peaks: 6
68.0130901 5.427475967
260.9792364 3.064263288
280.9854646 23.98471026
305.9807136 11.28487348
306.9647292 34.4787387
323.9912783 9.786188176

Name: +ve in-silico MS/MS by CFM-ID for WCSKQCOKKZNGJH-UHFFFAOYSA-N
ID: WCSKQCOKKZNGJH-UHFFFAOYSA-N
Comment: Energy2
Num peaks: 18
40.01817548 1.520246693
44.0130901 1.578209758
67.02907452 2.155913206
68.0130901 1.505738832
68.99466108 3.243308645
84.98395416 6.935867325
86.99960423 4.547687274
132.9606319 1.953197258
173.0321092 1.496397909
186.9824299 9.986632241
260.9792364 12.90949685
279.9538302 1.555460755
280.9854646 4.650311778
285.9744853 2.430330028
303.98505 4.409430777
305.9807136 7.186550862
306.9647292 11.10358114
323.9912783 2.158683782

Name: +ve in-silico MS/MS by CFM-ID for JNLAWMGPPJLSMA-UHFFFAOYSA-N
ID: JNLAWMGPPJLSMA-UHFFFAOYSA-N
Comment: Energy0
Num peaks: 6
79.05422664 1.066749796
105.0334912 3.031643327
219.9617736 3.532716011
245.9410382 0.4008727764
305.9774237 4.155881657
323.9879884 85.82207811

Name: +ve in-silico MS/MS by CFM-ID for JNLAWMGPPJLSMA-UHFFFAOYSA-N
ID: JNLAWMGPPJLSMA-UHFFFAOYSA-N
Comment: Energy1
Num peaks: 6
79.05422664 3.622128474
105.0334912 46.48166241
219.9617736 3.875209182
297.9723383 1.160137837
305.9774237 6.55283528
323.9879884 31.24964268

Name: +ve in-silico MS/MS by CFM-ID for JNLAWMGPPJLSMA-UHFFFAOYSA-N
ID: JNLAWMGPPJLSMA-UHFFFAOYSA-N
Comment: Energy2
Num peaks: 10
39.02292652 5.242083746
49.00727645 6.077094918
51.02292652 9.569257042
53.03857658 5.062258116
63.02292652 10.1149309
79.05422664 21.81244003
105.0334912 11.61188536
219.9617736 2.653638467
245.9410382 1.97409844
305.9774237 7.773103613

Name: +ve in-silico MS/MS by CFM-ID for PDPLQAYBEGIJJF-UHFFFAOYSA-N
ID: PDPLQAYBEGIJJF-UHFFFAOYSA-N
Comment: Energy0
Num peaks: 9
108.9871489 4.451676661
148.0393049 2.347269612
154.9748699 4.583019818
192.0113759 7.219282056
194.0270259 18.09724038
196.042676 12.28916574
269.9806836 2.443392863
285.9755982 12.23776132
302.0068983 17.59130969

Name: +ve in-silico MS/MS by CFM-ID for PDPLQAYBEGIJJF-UHFFFAOYSA-N
ID: PDPLQAYBEGIJJF-UHFFFAOYSA-N
Comment: Energy1
Num peaks: 12
34.99499752 3.476471988
105.0334912 2.040290831
106.9714988 2.10338569
108.9871489 10.57007454
111.0027989 3.496796803
148.0393049 3.536891801
154.9748699 5.824309774
160.0393049 37.91893532
162.0549549 2.652397562
192.0113759 2.270762466
194.0270259 5.311396075
302.0068983 1.954974111

Name: +ve in-silico MS/MS by CFM-ID for PDPLQAYBEGIJJF-UHFFFAOYSA-N
ID: PDPLQAYBEGIJJF-UHFFFAOYSA-N
Comment: Energy2
Num peaks: 24
31.01784114 1.669475113
33.0334912 1.152484776
39.02292652 2.218589651
44.97934745 3.972883913
46.99499752 2.493331592
49.00727645 2.567980953
51.02292652 4.109211874
79.05422664 4.128824584
81.06987671 1.301832798
94.9714988 1.047733935
105.0334912 2.635965695
108.9871489 4.175679868
111.0027989 3.218903507
133.0284058 1.653136304
148.0393049 15.68570828
154.9748699 2.360473785
160.0393049 8.796237256
162.0549549 3.391066336
176.0164612 1.484206634
178.0321113 1.296995041
189.9957258 0.8251107791
192.0113759 4.263886586
194.0270259 2.46393312
196.042676 3.747208166

Name: +ve in-silico MS/MS by CFM-ID for RFKRECFVGSSJCM-UHFFFAOYSA-N
ID: RFKRECFVGSSJCM-UHFFFAOYSA-N
Comment: Energy0
Num peaks: 6
106.9797414 1.034376259
108.9953914 13.10034413
260.0257056 5.466363829
323.9876058 4.779245093
325.9668704 2.666907465
341.9981705 66.68761219

Name: +ve in-silico MS/MS by CFM-ID for RFKRECFVGSSJCM-UHFFFAOYSA-N
ID: RFKRECFVGSSJCM-UHFFFAOYSA-N
Comment: Energy1
Num peaks: 7
152.0375906 7.081380988
178.0532407 5.14339498
180.0688907 6.527707198
234.0100555 5.656729985
243.9944055 2.720920625
260.0257056 44.09845747
341.9981705 9.88942093

Name: +ve in-silico MS/MS by CFM-ID for RFKRECFVGSSJCM-UHFFFAOYSA-N
ID: RFKRECFVGSSJCM-UHFFFAOYSA-N
Comment: Energy2
Num peaks: 9
25.00727645 5.274142574
27.02292652 17.31158113
29.03857658 15.0202527
104.9640913 6.050083751
106.9797414 3.918906979
108.9953914 20.09546968
178.0532407 4.633667
180.0688907 3.047560386
243.9944055 4.750069427

Name: +ve in-silico MS/MS by CFM-ID for XFDODDAHQLQCMF-UHFFFAOYSA-N
ID: XFDODDAHQLQCMF-UHFFFAOYSA-N
Comment: Energy0
Num peaks: 6
184.9596533 3.168049003
211.9705524 1.565150545
213.9862024 6.746896089
269.9760317 3.111738715
283.9916817 10.85411915
302.0022464 61.89071262

Name: +ve in-silico MS/MS by CFM-ID for XFDODDAHQLQCMF-UHFFFAOYSA-N
ID: XFDODDAHQLQCMF-UHFFFAOYSA-N
Comment: Energy1
Num peaks: 11
57.0334912 1.183333415
184.9596533 4.486257667
199.9705524 1.094605436
204.0655196 2.021772204
240.0018525 1.338680012
255.9967671 1.279646226
258.0124172 2.5604283
269.9760317 1.997087561
274.0073318 3.614124685
283.9916817 25.80442671
302.0022464 35.25919784

Name: +ve in-silico MS/MS by CFM-ID for XFDODDAHQLQCMF-UHFFFAOYSA-N
ID: XFDODDAHQLQCMF-UHFFFAOYSA-N
Comment: Energy2
Num peaks: 31
15.02292652 0.761914639
39.02292652 2.54855216
41.03857658 2.518166282
51.02292652 0.7106833441
55.01784114 0.8469208682
57.0334912 3.572289334
59.04914126 1.406047681
128.9334386 0.8670862116
140.9334386 3.20588462
156.9647387 1.884549244
158.9440033 4.805242318
181.9599877 2.056930431
184.9596533 14.34746281
185.9549023 1.664565871
199.9705524 4.083790769
204.0655196 0.9449498599
211.9705524 1.644677047
213.9862024 7.637116881
216.0018525 1.345358617
227.965467 0.7645376497
239.965467 2.455962903
241.981117 1.682168128
243.9603816 1.830029355
251.965467 1.769454888
253.981117 2.183118942
255.9603816 1.56672218
255.9967671 1.120106948
257.9760317 1.246467215
267.9603816 1.25540892
269.9760317 1.083431832
283.9916817 1.177674511

Name: +ve in-silico MS/MS by CFM-ID for RSVFENLSGLZPGD-UHFFFAOYSA-N
ID: RSVFENLSGLZPGD-UHFFFAOYSA-N
Comment: Energy0
Num peaks: 6
120.0443902 5.094842904
135.0440559 5.488000917
152.070605 15.9836478
172.9232678 10.88768269
291.9603816 11.08154805
323.9865964 40.07555946

Name: +ve in-silico MS/MS by CFM-ID for RSVFENLSGLZPGD-UHFFFAOYSA-N
ID: RSVFENLSGLZPGD-UHFFFAOYSA-N
Comment: Energy1
Num peaks: 9
120.0443902 8.453577413
134.0600403 1.698678849
135.0440559 13.68620895
152.070605 14.49879713
172.9232678 13.08435039
265.981117 1.726194169
291.9603816 8.690336772
305.9760317 4.688228111
323.9865964 14.86223167

Name: +ve in-silico MS/MS by CFM-ID for RSVFENLSGLZPGD-UHFFFAOYSA-N
ID: RSVFENLSGLZPGD-UHFFFAOYSA-N
Comment: Energy2
Num peaks: 20
39.02292652 1.820269181
49.00727645 2.465050118
51.02292652 3.883946919
53.03857658 1.291728971
63.02292652 2.478957632
78.03382555 1.667374661
94.06512568 7.549963355
105.0334912 5.088632466
107.0491413 1.694540519
116.9334386 1.031741541
120.0443902 17.1891687
122.0600403 1.674336294
130.9127031 5.042300931
134.0600403 2.635419476
135.0440559 11.71665023
146.9440033 2.780112758
148.9596533 1.041390025
150.0549549 1.634581318
152.070605 2.304504636
172.9232678 5.515718377

Name: +ve in-silico MS/MS by CFM-ID for FCOKFEDHOPDIEH-UHFFFAOYSA-N
ID: FCOKFEDHOPDIEH-UHFFFAOYSA-N
Comment: Energy0
Num peaks: 6
43.01784114 3.468005893
227.965467 2.837737053
241.981117 4.82684857
259.9916817 15.47761646
269.9760317 15.04225148
302.0022464 39.70324985

Name: +ve in-silico MS/MS by CFM-ID for FCOKFEDHOPDIEH-UHFFFAOYSA-N
ID: FCOKFEDHOPDIEH-UHFFFAOYSA-N
Comment: Energy1
Num peaks: 11
43.01784114 4.130520242
60.04439023 3.029407181
199.9705524 3.227025724
227.965467 8.751131985
241.981117 6.890868409
242.9651326 3.436505328
243.9603816 2.879768653
259.9916817 17.85661334
269.9760317 11.84669651
283.9916817 4.09098015
302.0022464 15.91080361

Name: +ve in-silico MS/MS by CFM-ID for FCOKFEDHOPDIEH-UHFFFAOYSA-N
ID: FCOKFEDHOPDIEH-UHFFFAOYSA-N
Comment: Energy2
Num peaks: 27
15.02292652 1.629081957
25.00727645 2.233452298
41.00219107 1.849539165
43.01784114 9.003746495
55.01784114 1.370134516
174.9389179 0.871455878
180.0655196 1.114964318
184.9596533 2.572694239
185.9549023 1.358738696
186.9389179 0.8275577643
199.9705524 12.73329255
211.9705524 1.947874752
212.954568 4.139822606
213.9498169 1.694327656
214.970218 1.41421879
215.965467 1.278694874
225.9498169 3.129918171
225.9862024 0.7793353294
227.965467 14.3370567
237.9498169 0.8437819486
239.965467 1.296891301
241.981117 2.16814256
242.9651326 3.254057662
243.9603816 3.713594352
253.981117 2.468437029
255.9603816 0.9066550418
269.9760317 1.596496047

Name: +ve in-silico MS/MS by CFM-ID for YUVFAFQMJZNTBX-UHFFFAOYSA-N
ID: YUVFAFQMJZNTBX-UHFFFAOYSA-N
Comment: Energy0
Num peaks: 8
58.02874017 11.67826925
213.9820956 3.11681564
226.9773446 2.70695381
227.9613601 2.498810688
244.9879092 5.531008998
270.9671738 2.444459189
284.9828239 27.8342582
302.009373 25.75742048

Name: +ve in-silico MS/MS by CFM-ID for YUVFAFQMJZNTBX-UHFFFAOYSA-N
ID: YUVFAFQMJZNTBX-UHFFFAOYSA-N
Comment: Energy1
Num peaks: 13
32.04947561 2.15046977
40.01817548 1.498813239
56.0130901 3.95801869
58.02874017 23.8850043
158.9762819 1.639113814
171.9715309 3.778552637
174.9711966 1.66630056
198.9711966 3.246677694
226.9773446 13.72369413
242.9722592 1.20336813
244.9879092 8.043037794
270.9671738 5.808589152
302.009373 9.589764985

Name: +ve in-silico MS/MS by CFM-ID for YUVFAFQMJZNTBX-UHFFFAOYSA-N
ID: YUVFAFQMJZNTBX-UHFFFAOYSA-N
Comment: Energy2
Num peaks: 28
15.02292652 1.476278874
29.00219107 1.962756358
32.04947561 0.8970801644
41.00219107 2.763461332
43.01784114 3.455166701
44.99710569 0.9709138016
56.0130901 2.661006227
58.02874017 11.52336615
72.00800472 2.160931873
74.02365479 2.15860139
96.00800472 0.9939568167
132.9606319 2.242556934
142.9449818 1.141837201
146.9762819 1.115087266
153.0214023 1.058926567
155.0370524 1.10957926
158.9762819 5.830016551
171.9715309 10.8090516
172.9555465 2.44244918
173.987181 11.23381036
186.9824299 2.877915488
188.99808 1.408353737
191.0137301 2.674042828
211.9664455 1.038268662
213.9820956 1.124039288
226.9773446 0.9639669497
227.9613601 0.8832303984
229.9770102 1.055700061

Name: +ve in-silico MS/MS by CFM-ID for YIUUSKUDTFKTNU-UHFFFAOYSA-N
ID: YIUUSKUDTFKTNU-UHFFFAOYSA-N
Comment: Energy0
Num peaks: 6
43.05422664 6.023423093
46.99499752 4.536267086
49.01064758 3.353410647
242.9334556 3.102643624
259.9600047 7.842611091
302.0069549 67.06266435

Name: +ve in-silico MS/MS by CFM-ID for YIUUSKUDTFKTNU-UHFFFAOYSA-N
ID: YIUUSKUDTFKTNU-UHFFFAOYSA-N
Comment: Energy1
Num peaks: 12
15.02292652 1.855999959
41.03857658 2.166326958
43.05422664 23.93126943
46.99499752 2.53887628
180.0338426 1.590773209
213.9722837 2.228190442
242.9334556 1.622934393
254.0035838 11.13146714
259.9600047 15.9902443
271.9600047 1.831487965
273.9756548 1.779842719
302.0069549 13.88784677

Name: +ve in-silico MS/MS by CFM-ID for YIUUSKUDTFKTNU-UHFFFAOYSA-N
ID: YIUUSKUDTFKTNU-UHFFFAOYSA-N
Comment: Energy2
Num peaks: 11
41.03857658 7.854228479
43.02907452 2.996053682
43.05422664 25.43391772
46.99499752 3.071546209
74.00589655 9.689743127
114.0120445 2.598181032
180.0338426 9.047355637
217.9382067 4.157768018
242.9334556 5.344207849
257.9443547 4.225854878
259.9600047 6.135140645
