# Supplementary material for: Ion mobility collision cross-section atlas for known and unknown metabolite annotation in untargeted metabolomics
Source: Nat Commun. 2020 Aug 28;11:4334. doi: 10.1038/s41467-020-18171-8 (PMC7455731; doi:10.1038/s41467-020-18171-8)
Supplement: Supplementary file 8 — Supplementary Data 5 [file 41467_2020_18171_MOESM8_ESM.zip › 01_positive_mode/L0626/cfmid_result.txt]

1 0.4 LJOZMWRYMKECFF-UHFFFAOYSA-N C1=CC=C(C=C1)NC(=O)C2=CC=CC=C2I
2 0.4 JXMRRTREAZUGIR-UHFFFAOYSA-N IC1=CC=CC(=C1)C(=O)NC1=CC=CC=C1
3 0.4 RAZBBYZHYJBGLC-UHFFFAOYSA-N IC1=CC=C(C=C1)C(=O)NC1=CC=CC=C1
4 0.26666667 WQULMLSFNTUVIR-UHFFFAOYSA-N IC1=CC=C(C=C1)N=CC1C=CC=CC1=O
5 0.26666667 SSFMDZZRWIVXEF-UHFFFAOYSA-N IC1=CC=CC(=C1)N=CC1C=CC=CC1=O
6 0.26666667 RSVFENLSGLZPGD-UHFFFAOYSA-N COC(=O)C1=CC=CC=C1NC(=O)C1=CC=C(Br)O1
7 0.26666667 JNLAWMGPPJLSMA-UHFFFAOYSA-N OC(=NC1=CC=CC=C1I)C1=CC=CC=C1
8 0.13333333 HTZUPWKZCNPPDF-UHFFFAOYSA-N CC(Br)C(=O)C1=CC=C(O1)C1=CC=C(C=C1)[N+]([O-])=O
9 0.13333333 WCSKQCOKKZNGJH-UHFFFAOYSA-N OC(=N)C1=C(N(N=C1)C1=C(Cl)C=C(Cl)C=C1)C(F)(F)F
10 0.13333333 VKZKIDVCIUTYJT-UHFFFAOYSA-N CCS(=O)(=O)C([N+]([O-])=O)(S(C)(=O)=O)S(=O)(=O)CC
11 0.13333333 BCFWQZSQILSKHE-UHFFFAOYSA-N ClCC1Nc2cc(O)c(cc2S(=O)(=O)N1C)S(=O)(=O)N
12 0.13333333 KSLDULKYGPNKGU-UHFFFAOYSA-N OCC1Nc2cc(Cl)c(cc2S(=O)(=O)N1C)S(=O)(=O)N
13 0.13333333 VBGLPMOBFSGJMX-UHFFFAOYSA-N OC(=O)C1=C(CCN2C=CC=C2)C=CC(I)=C1
14 0.13333333 YQOIILPCBXYPIV-UHFFFAOYSA-N CCOC(=O)C1=NOC=C1C(=O)C1=CC=C(Br)C=C1
15 0.13333333 DYLWIPOXTZXNIC-UHFFFAOYSA-N OCC(C(c1ccc(cc1)S(=O)O)O)NC(=O)C(Cl)Cl
16 0.13333333 OPVPRXVQRGYGEX-UHFFFAOYSA-N [O-][N+](=O)C1=CC=C(SC2=CC=C(Cl)C=C2)C2=[N+]([O-])ON=C12
17 0.13333333 OOGPSAPSNYTFTK-UHFFFAOYSA-N ClC1=CC=C(CS(=O)(=O)C2=NC3=CC=CC=C3S2)C=C1
18 0.13333333 UTIJWORNVJAYLY-UHFFFAOYSA-N COC(=O)C1=C(C(C#N)=C(SC)S1)C1=CC=C(Cl)C=C1
19 0.13333333 DXJVHKUIYAKRCZ-UHFFFAOYSA-N OCN1C2=CC=CC=C2C2=C1C=CC(I)=C2
20 0.13333333 XQUYQWSYHGJMLQ-UHFFFAOYSA-N [O-][N+](=O)C1=CC(=C2NC3=C(SC2=C1)C=CC=C3Cl)[N+]([O-])=O
21 0.13333333 INITWIZQTGTCFY-UHFFFAOYSA-N COC1=C(OC2=CC=C(C=C2)[N+]([O-])=O)C=C(Br)C=C1
22 0.13333333 SRQOBFXQILTASR-UHFFFAOYSA-N OC(=O)C1CCCN1S(=O)(=O)C1=CC(Cl)=CC(Cl)=C1
23 0.13333333 RFKRECFVGSSJCM-UHFFFAOYSA-N CC(N(C(C)S(O)(=O)=O)C(C)S(O)(=O)=O)S(O)(=O)=O
24 0.13333333 HJCGBYQPFRAOIX-UHFFFAOYSA-N CCOC(=O)C1=CNC=C1C1=CC=C(I)C=C1
25 0.13333333 XOLRXOZPSPTSRL-UHFFFAOYSA-N FC(F)(F)CNC(=O)C1=CC2=C(C=C1)N=C(Cl)C(Cl)=N2
26 0.13333333 FAWKOOGUNKRMNU-UHFFFAOYSA-N O=S(=O)(CC1=NC(=CS1)C1=CC=CC=C1)C1=NC=NS1
27 0.13333333 VLKUBADPLPJQJY-UHFFFAOYSA-N FC(F)=C(F)OC(F)(F)C(F)(F)C(F)(F)C(F)(F)C#N
28 0.13333333 HJQCAEDIUJXGCQ-UHFFFAOYSA-N CC1=C(Br)C(=O)N(C2CCCC2)C2=NC(Cl)=NC=C12
29 0.13333333 FRWAJFBIYFLYEN-UHFFFAOYSA-N COC1=CC=C(C=C1)C1=CC=C(O1)C=C(Br)[N+]([O-])=O
30 0.13333333 JMAARZWJHGCBDU-UHFFFAOYSA-N COC(=O)C1=NC2=C(C=CC(Br)=C2)C(=C1)C(=O)OC
31 0.13333333 MMRFGLWZTFABNS-UHFFFAOYSA-N CC(=O)N(C(C)=O)C1=CC(Br)=C(C=C1)C(F)(F)F
32 0.13333333 BEMUDSFACNAPIR-UHFFFAOYSA-N [O-][N+](=O)C1=CC=CC=C1S(=O)(=O)NC(=O)C1=C(Cl)N=CC=C1
33 0.13333333 MIDYBPGSGNOTGB-UHFFFAOYSA-N CC(=O)C1=C(C(C#N)=C(S1)S(C)=O)C1=CC=C(Cl)C=C1
34 0.13333333 RFKRECFVGSSJCM-UHFFFAOYSA-N CC(N(C(C)S(O)(=O)=O)C(C)S(O)(=O)=O)S(O)(=O)=O
35 0.125 GYCDKVYWLQDXGY-UHFFFAOYSA-N ClC(=O)C1=C(Cl)C=C(C=C1)S(=O)(=O)N1CCOCC1
36 0.11111111 WGPJPFWCEYQUEL-UHFFFAOYSA-N CCN(CC)C(=S)SC(P(O)(O)=O)P(O)(O)=O
37 0.1 MWZBJXNMZAFFEZ-UHFFFAOYSA-N ClC(=O)CCC(NS(=O)(=O)C1=CC=CC=C1)C(Cl)=O
38 0.1 FIIIOYVCPLDXQR-UHFFFAOYSA-N CC1(OCCCO1)C1=C(I)C(F)=NC=C1
39 0.083333333 BNQOCAVOGQPMLK-UHFFFAOYSA-N ClCC1NC2=C(S(=O)(=O)N1C)C=C(C(=O)C2)S(=O)(=O)N
40 0.076923077 XVLCZIROIOKOGQ-RPDRRWSUSA-N CC(OS(=O)(=O)O)C1C2CC(=C(N2C1=O)C(=O)O)S(=O)O
41 0 WQHYOOYNUPMHFL-UHFFFAOYSA-N ClC1=CC=CC=C1C1=NNC2=C1C=C(Br)C=C2
42 0 HBPHPFABRZLERP-UHFFFAOYSA-N FC1=C(CN2N=CC(Cl)=C(Cl)C2=O)C(Cl)=CC=C1
43 0 ZNVNYZWBMCOPOE-UHFFFAOYSA-N CN1C2=C(N(CCCl)C(Br)=N2)C(=O)NC1=O
44 0 UYTHSMBDWJZUKQ-UHFFFAOYSA-N CCC(=CC1=CC(Br)=C(O)C(OC)=C1)[N+]([O-])=O
45 0 OAGRHEFYUFRUFN-UHFFFAOYSA-N CN1C(CN2N=C(C)C(Br)=C2C)N=NC1=S
46 0 HYYZFKRYBHGBSO-UHFFFAOYSA-N NC1=CC(=NN1C1=C(Cl)C=C(Cl)C=C1Cl)C1CC1
47 0 QBELTRFFIQGQOT-UHFFFAOYSA-N CCOC1=C(O)C(Br)=CC(C=C(C)[N+]([O-])=O)=C1
48 0 VFSDOVTVMCYCKD-UHFFFAOYSA-N CCOC(=O)NC(O)C(=O)C1=CC=C(Br)C=C1
49 0 KNSWRSJGBKHGRO-UHFFFAOYSA-N CC1=C(Cl)C=CC(NC(=S)SCC2=CC=C(Cl)C=C2)=C1
50 0 OYRLELIGOKYZFU-UHFFFAOYSA-N CC(=O)NC1=C(I)C=C(C=C1)[N+]([O-])=O
51 0 QFRGJBSPRQPFFD-UHFFFAOYSA-N ClC1=CN2C(C=C1)=NC(=C2Br)C1=CC=CC=C1
52 0 FNNOYOZPTOZLKV-UHFFFAOYSA-N COC1=C(OC)C(Br)=CC(C=C(C)[N+]([O-])=O)=C1
53 0 NZQSHTFYTKYMFC-UHFFFAOYSA-N FC(F)(F)C(F)(F)C1=NC2=C(N1)N=C(Cl)C(Cl)=N2
54 0 QXEUTIBQTXUECQ-UHFFFAOYSA-N COC(=O)C1=CC(=C(Br)C=C1C)S(C)(=O)=O
55 0 RBTTUQHWNJRRRT-UHFFFAOYSA-N FC(F)(F)S(=O)(=O)OC1=CC2=C(C=C1)C=CC(=C2)C#N
56 0 OTYZMSGPZHZGGI-UHFFFAOYSA-N CCC(=O)C1=C(OS(C)(=O)=O)C=C(Br)C=C1
57 0 FMUKDEUMOKZMJG-UHFFFAOYSA-N COC(=O)CC(C[N+]([O-])=O)C1=CC(Br)=CC=C1
58 0 LVUYHLYURDNYJL-UHFFFAOYSA-N COC(=O)C1=CC=C(C=C1)S(=O)(=O)CCBr
59 0 PLRRDWQISKEZPC-UHFFFAOYSA-N CC(=O)NC1=C(C=C(I)C=C1)[N+]([O-])=O
60 0 SBRWZEKNKGXZTJ-UHFFFAOYSA-N BrC1=CC2=C(NC(=S)C(C=C)=C2C2=CC=CC=C2)C=C1
61 0 IYRMVVRWPNKMAY-UHFFFAOYSA-N OC(=O)CN(CC(O)=O)CC1=CC=CC=C1Br
62 0 ZHYIJALDXNKULQ-UHFFFAOYSA-N FC(F)(F)C1=CC2=C(C=C1)S(=O)(=O)C1=C(O2)C=CC=N1
63 0 INKDIXXCRXOUGO-UHFFFAOYSA-N C1=CC(=CC(=C1)S(=O)(=O)O)NC2=NC(=NC(=N2)N)Cl
64 0 UGQJYBGDVYEYMB-UHFFFAOYSA-N O=C(C([Se]C#N)C1=CC=CC=C1)C1=CC=CC=C1
65 0 RIFDGUOJYIBEAB-UHFFFAOYSA-N CCOC1=NC(=O)N(C(=O)N1)C1=C(Cl)C=C(Cl)C=C1
66 0 XZEHJCKDEUHHJY-UHFFFAOYSA-N CCOC(=O)C1=CC(Br)=CC(=N1)C(=O)OCC
67 0 SRZMOVNCFUKSQU-UHFFFAOYSA-N CCOP1(=O)OCCC(CI)O1
68 0 BVOBBOSZHIYEIL-ZETCQYMHSA-N COc1c(O)cc2CC(NCc2c1Br)C(=O)O
69 0 PWQRRDRMTKNUMF-UHFFFAOYSA-N CC(C)(Br)C(=O)OCC1=CC=C(C=C1)[N+]([O-])=O
70 0 ZQHKLXXYXKAPDB-UHFFFAOYSA-N BrC1COC(C1)(Cn1ncnc1)c1ccc(cc1)Cl
71 0 VYYMAONXGAHBEO-UHFFFAOYSA-N BrC1COC(C1)(Cn1cncn1)c1ccccc1Cl
72 0 HCBCJAFWOBCSRJ-UHFFFAOYSA-N FC(F)(F)S(=O)(=O)OC1=CC2=C(C=C1)C=C(C=C2)C#N
73 0 QAYOTNAVXKYAKD-UHFFFAOYSA-N CN(C)C(=O)OCC1=CC2=C(OCO2)C=C1Br
74 0 OQIACSAWAXKJKR-UHFFFAOYSA-N OC(=O)c1cc(O)c2c(n1)c(OP(=O)(O)O)c(cc2)O
75 0 MUVIYLLKJNZQKC-UHFFFAOYSA-N CN1C(=O)C2=C(CC(I)CO2)C2=CC=CC=C12
76 0 GHPDPQUSAOYQBQ-UHFFFAOYSA-N CCOC(=O)CNC(=O)C1=C(O)C=CC(Br)=C1
77 0 ZKVJZYIQPHDYMR-UHFFFAOYSA-N CC(=O)NC1=CC(=C(I)C=C1)[N+]([O-])=O
78 0 JJFNHTWNUMDUHI-UHFFFAOYSA-N ClC1=CC2=C(C=C1)N=C(N2)C1=CC=CC=C1Br
79 0 YAPOGQZKZXJRAI-UHFFFAOYSA-N OC(=O)c1cc(OP(=O)(O)O)c2c(n1)c(O)c(cc2)O
80 0 ZVWZUHVVNGVTHN-UHFFFAOYSA-N OC(=O)c1cc(O)c2c(n1)c(O)c(cc2)OP(=O)(O)O
81 0 XHWZRKFSZMTBIX-UHFFFAOYSA-N CC1=C(I)C=C(C=C1)C(=O)NC1CC1
82 0 OYDSTJMVOOOYDW-UHFFFAOYSA-N IC1=CC=C(C=C1)N1CCCCC1=O
83 0 WFQHGCOHRFRRHU-UHFFFAOYSA-N CC(C)(C)OC(=O)C1=C(C=C(Br)C=C1)[N+]([O-])=O
84 0 JDMLGHCSKIEBLZ-UHFFFAOYSA-N O=C(c1cc(O)c2c(n1)c(O)c(cc2)O)OP(=O)(O)O
85 0 ICRZIBPHKIOCTR-UHFFFAOYSA-N CCOC(=O)C(C)SC1=NC2=CC(Cl)=CC=C2S1
86 0 UYDZMRDEXAFZBN-UHFFFAOYSA-N ClC1=C(C#N)C(=NC2=C1C=C(Br)C=C2)C1CC1
87 0 YSKAVPMKTKFJEA-UHFFFAOYSA-N [O-][N+](=O)C1=CC(Br)=C(OC2CCOCC2)C=C1
88 0 RYKNDYRSJUCSIG-UHFFFAOYSA-N CC1(C)COC(=N1)C1=CC=C(I)C=C1
89 0 CSWLSNZWBSUXNA-UHFFFAOYSA-N ClC1=CC2=C(N=C(N2)C2=CC=CC=C2)C(Br)=C1
90 0 UBNWVTTVRNGYHV-UHFFFAOYSA-N ClC1=CC(Br)=CC2=C1N=C(N2)C1=CC=CC=C1
91 0 WIEOPWWHHILBHE-UHFFFAOYSA-N CC1(C)COC(=N1)C1=CC(I)=CC=C1
92 0 FCMPIKPJGPCEPW-UHFFFAOYSA-N CC(=O)N1CCCC2=C1C=CC(I)=C2
93 0 DBTOVRABLPDBDR-UHFFFAOYSA-N CCCCNC1=C(C#N)C(Cl)=C(C#N)C(Cl)=C1Cl
94 0 QPESNLGXWNKLCW-UHFFFAOYSA-N CCOC(=O)C1=C(C=C(Br)C=C1)S(C)(=O)=O
95 0 YJZWOOIORFWOOU-UHFFFAOYSA-N CCNC(=O)OC1=C2N=C(NC2=CC(Cl)=C1Cl)C(F)(F)F
96 0 BONDNCHCVVYGAU-UHFFFAOYSA-N Cl[Si](Cl)(Cl)CCCN1C2=CC=CC=C2C2=CC=CC=C12
97 0 RPYKCGSJFMHNNL-UHFFFAOYSA-N CC1=CC(=O)OC2=C1C=CC(OP(O)(O)=O)=C2[N+]([O-])=O
98 0 CYXRBVIJBDYNQU-UHFFFAOYSA-N S=[Sn](C1=CC=CC=C1)C1=CC=CC=C1
99 0 SKYVDNGEANPULV-UHFFFAOYSA-N CN(C)C(=S)SCC1=C(F)C(F)=C(F)C(F)=C1F
100 0 CIIPZAXSPXJOFX-UHFFFAOYSA-N NC1=NN=C(Cl)C1N=NC1=CC=C(C=C1)S(O)(=O)=O
101 0 KPGUUMARSUECQE-UHFFFAOYSA-N CN(C)C(=O)OC1=C2N=C(NC2=CC(Cl)=C1Cl)C(F)(F)F
102 0 ZYANACVXGJNPHA-UHFFFAOYSA-N NC1=NC(CCC2=CC(Cl)=C(Cl)C=C2)=CC(Cl)=N1
103 0 BWCXOOYCJPPPDY-UHFFFAOYSA-N CN1C=C(N=C1CSC1=NC=C(S1)[N+]([O-])=O)[N+]([O-])=O
104 0 QCUCZLKHEHCZCV-UHFFFAOYSA-N CCSC(Cl)=CP(=S)(SCC)SCC
105 0 ICSKSMBKSCLHRF-UHFFFAOYSA-N NC(CC(=O)OCC1=CC=C(Br)C=C1)C(O)=O
106 0 QOCDWWHHOOCHIP-UHFFFAOYSA-N OC1=CC(=CC(O)=C1Br)C(=O)N1CCOCC1
107 0 VRRWYZJLVCUFPU-UHFFFAOYSA-N IC1=CC2=C(C=C1)C1=CC=CC=C1C2=O
108 0 KVENROGIMCMFJJ-UHFFFAOYSA-N ClC1=CC=CC2=CC(=NN12)C1=CC(Br)=CC=C1
109 0 OEALSYUUNPNVOU-UHFFFAOYSA-N CC=CC(=O)N(C)C1=CC=CC=C1I
110 0 QHOBXDPVVXYWQN-UHFFFAOYSA-N OC(=O)CCC(NC1=CC=C(Br)C=C1)C(O)=O
111 0 HGAQPEXSDXXSLK-UHFFFAOYSA-N IC1=CC=CC2=C1C1=CC=CC=C1C2=O
112 0 KYNSHYNNEHSCGM-UHFFFAOYSA-N OC(=O)CSC1=NC2=C(C=C(Cl)C=C2)S(=O)(=O)N1
113 0 GFTODHVUHGFNPY-UHFFFAOYSA-N OC(=O)CSC1=NC2=C(C=CC(Cl)=C2)S(=O)(=O)N1
114 0 NUFRSCSTCQDOJM-UHFFFAOYSA-N IC1=CC=CC2=C1C(=O)C1=CC=CC=C21
115 0 RWOLJEYWZCGWCA-UHFFFAOYSA-N ClC1=CC(C2=NC3=CC=CC=C3N2)=C(Br)C=C1
116 0 VUTCRKCUTLDMTC-UHFFFAOYSA-N ClC(Cl)C1=NC2=C(C3=C(CCCC3)S2)C(Cl)=N1
117 0 PDPLQAYBEGIJJF-UHFFFAOYSA-N COP(C)(=S)SCN1C(=O)C2=CC=CC=C2C1=O
118 0 AYRHYFIXKCKMIK-UHFFFAOYSA-N ClC1=CN2C=C(N=C2C=C1)C1=CC=C(Br)C=C1
119 0 XFDODDAHQLQCMF-UHFFFAOYSA-N COC1=C(Br)C=C(C=C1)N1CC(CO)OC1=O
120 0 KDGCYXWTYONMAN-UHFFFAOYSA-N FC(F)(F)C1=CC=CC(CS(=O)(=O)C(Cl)Cl)=C1
121 0 FCOKFEDHOPDIEH-UHFFFAOYSA-N COC(=O)C1=CC(Br)=C(NC(C)=O)C=C1OC
122 0 YUVFAFQMJZNTBX-UHFFFAOYSA-N CNC(=O)OCC1=NN=C(O1)C1=CC(Cl)=C(Cl)C=C1
123 0 YIUUSKUDTFKTNU-UHFFFAOYSA-N CCCNC1=NC(SC)=NC2=C(Br)C=NN12
