# Supplementary material for: Ion mobility collision cross-section atlas for known and unknown metabolite annotation in untargeted metabolomics
Source: Nat Commun. 2020 Aug 28;11:4334. doi: 10.1038/s41467-020-18171-8 (PMC7455731; doi:10.1038/s41467-020-18171-8)
Supplement: Supplementary file 8 — Supplementary Data 5 [file 41467_2020_18171_MOESM8_ESM.zip › 01_positive_mode/L0628/cfmid_pred_spec.msp]

Name: +ve in-silico MS/MS by CFM-ID for USPFMEKVPDBMCG-LBPRGKRZSA-N
ID: USPFMEKVPDBMCG-LBPRGKRZSA-N
Comment: Energy0
Num peaks: 12
57.06987671 2.948360345
84.08077574 1.778313489
91.05422664 6.913739552
97.06479133 1.403651519
109.0647913 7.725563105
115.075356 3.909227768
132.1019051 3.299389869
135.0440559 2.867424885
158.0811697 7.641658843
220.1332052 10.31310633
248.1281199 4.791800474
266.1386845 26.58173893

Name: +ve in-silico MS/MS by CFM-ID for USPFMEKVPDBMCG-LBPRGKRZSA-N
ID: USPFMEKVPDBMCG-LBPRGKRZSA-N
Comment: Energy1
Num peaks: 14
57.06987671 4.030298876
69.06987671 2.15743582
84.08077574 2.714127422
86.0964258 7.479084861
91.05422664 28.02153244
109.0647913 7.888395167
112.0756904 2.870354584
114.0913404 1.473401431
115.075356 2.056862424
132.1019051 1.799135842
135.0440559 3.668911462
158.0811697 5.505583255
220.1332052 7.068733164
266.1386845 3.276074783

Name: +ve in-silico MS/MS by CFM-ID for USPFMEKVPDBMCG-LBPRGKRZSA-N
ID: USPFMEKVPDBMCG-LBPRGKRZSA-N
Comment: Energy2
Num peaks: 21
41.03857658 1.432482508
49.00727645 0.9678078254
51.02292652 0.9081483945
55.05422664 2.570781021
57.06987671 10.33700096
59.08552677 4.848112752
63.02292652 1.398022633
65.03857658 1.651019439
67.05422664 1.09284958
69.06987671 11.82187219
71.08552677 1.378342338
79.05422664 1.099998056
84.08077574 10.82310725
86.0964258 4.636192573
91.05422664 10.41686334
93.06987671 2.187501661
112.0756904 5.701616952
114.0913404 0.923999404
115.075356 3.145122552
128.070605 1.358161792
132.1019051 1.313521073

Name: +ve in-silico MS/MS by CFM-ID for TTYOHMFLCXENHR-GQCTYLIASA-N
ID: TTYOHMFLCXENHR-GQCTYLIASA-N
Comment: Energy0
Num peaks: 12
67.05422664 2.225969579
69.06987671 17.2997254
87.08044139 1.764737008
121.0284058 7.84119763
123.0440559 2.408305584
125.0597059 2.430774699
145.0284058 1.623877141
161.0233204 1.945495151
163.0389705 10.90399938
181.0495352 2.064436979
231.1015708 3.849365269
249.1121354 27.07166942

Name: +ve in-silico MS/MS by CFM-ID for TTYOHMFLCXENHR-GQCTYLIASA-N
ID: TTYOHMFLCXENHR-GQCTYLIASA-N
Comment: Energy1
Num peaks: 17
39.02292652 2.491781918
41.03857658 3.363169522
43.05422664 0.892810426
53.03857658 1.112326352
67.05422664 1.943719518
69.06987671 35.24888302
87.08044139 2.949820861
109.0284058 0.8959215566
121.0284058 8.26719798
123.0440559 3.598386231
125.0597059 1.264394313
135.0440559 4.730899646
145.0284058 2.266633216
161.0233204 1.093076828
163.0389705 7.292577591
231.1015708 0.9459008243
249.1121354 2.505398119

Name: +ve in-silico MS/MS by CFM-ID for TTYOHMFLCXENHR-GQCTYLIASA-N
ID: TTYOHMFLCXENHR-GQCTYLIASA-N
Comment: Energy2
Num peaks: 31
25.00727645 1.758577658
39.02292652 2.414162248
41.00219107 1.260518273
41.03857658 1.621160739
43.05422664 0.9603566681
49.00727645 2.046598133
51.02292652 2.257893574
53.00219107 0.899146045
53.03857658 4.756682699
55.05422664 9.834041563
57.06987671 2.091818484
65.03857658 5.19912555
67.05422664 2.32671041
69.06987671 10.90621568
75.02292652 1.023304674
77.03857658 1.168251137
79.01784114 1.16180762
81.0334912 0.8542054912
93.0334912 1.83209903
95.04914126 1.307243795
105.0334912 3.25927465
107.0491413 2.40097761
109.0284058 1.662280571
117.0334912 1.506033189
121.0284058 7.675828811
123.0440559 1.677063334
133.0284058 1.022565847
135.0440559 2.484734954
137.0597059 1.092688748
147.0440559 0.8453852049
163.0389705 1.118610376

Name: +ve in-silico MS/MS by CFM-ID for YKJYKKNCCRKFSL-RDBSUJKOSA-N
ID: YKJYKKNCCRKFSL-RDBSUJKOSA-N
Comment: Energy0
Num peaks: 8
43.01784114 1.969859037
121.0647913 1.899052564
188.1069905 1.667460615
206.1175552 15.59150057
224.1281199 14.29222661
234.1124698 2.042157573
248.1281199 9.01821308
266.1386845 34.65546496

Name: +ve in-silico MS/MS by CFM-ID for YKJYKKNCCRKFSL-RDBSUJKOSA-N
ID: YKJYKKNCCRKFSL-RDBSUJKOSA-N
Comment: Energy1
Num peaks: 24
43.01784114 1.239355307
84.04439023 0.7547277103
103.0542266 0.9904759799
107.0491413 1.954650588
121.0647913 4.867126989
123.0804414 1.002908721
131.0491413 8.111420323
133.0647913 15.35181149
135.0804414 5.801589849
137.0960915 2.741150422
139.1117415 1.572473975
141.1273916 1.551672301
144.0655196 1.976384522
148.0756904 1.680308845
150.0913404 2.850237859
160.0756904 0.7621071472
162.0913404 1.877130728
188.1069905 1.877374076
206.1175552 9.734076001
208.0968197 0.9144061364
224.1281199 5.77287784
234.1124698 0.7390902658
248.1281199 2.787228548
266.1386845 3.579632276

Name: +ve in-silico MS/MS by CFM-ID for YKJYKKNCCRKFSL-RDBSUJKOSA-N
ID: YKJYKKNCCRKFSL-RDBSUJKOSA-N
Comment: Energy2
Num peaks: 31
43.01784114 1.505562792
49.00727645 1.40122931
51.02292652 0.9577275852
60.04439023 1.727863786
63.02292652 1.236005925
75.02292652 2.449673498
77.03857658 2.660433984
79.05422664 2.018783595
89.03857658 1.012253936
91.05422664 2.229643697
93.06987671 1.999236312
101.0385766 1.006720083
103.0542266 4.856349601
105.0698767 2.25870897
107.0491413 5.023255718
118.0651257 1.146581257
121.0647913 5.841349878
123.0804414 1.723799666
131.0491413 1.136905908
133.0647913 5.207075491
135.0804414 3.994840572
141.1273916 1.593689028
145.0647913 1.860348614
147.0804414 1.861884602
149.0960915 1.63616993
150.0913404 2.569853644
162.0913404 1.033258186
188.1069905 1.219466681
206.1175552 2.843775009
208.0968197 1.117594502
222.1124698 0.9383953045

Name: +ve in-silico MS/MS by CFM-ID for VRMYGSOHQOAIFX-UHFFFAOYSA-N
ID: VRMYGSOHQOAIFX-UHFFFAOYSA-N
Comment: Energy0
Num peaks: 15
55.05422664 3.003754293
69.06987671 1.821352951
72.99202031 1.763895046
161.0960915 1.683462798
173.0960915 1.624834549
175.1117415 11.42815054
177.1273916 1.525544429
185.0960915 1.727720902
193.0495352 1.355117123
203.1066561 10.54776692
205.0495352 1.909420517
207.0651853 1.914452268
213.0910061 4.964292662
231.1015708 13.86200084
249.1121354 21.48028686

Name: +ve in-silico MS/MS by CFM-ID for VRMYGSOHQOAIFX-UHFFFAOYSA-N
ID: VRMYGSOHQOAIFX-UHFFFAOYSA-N
Comment: Energy1
Num peaks: 29
39.02292652 1.7555637
55.05422664 11.76324037
57.06987671 0.8331367641
65.03857658 1.255119264
67.05422664 1.592018311
69.06987671 5.438371172
72.99202031 1.042818558
87.00767038 0.8193992816
105.0334912 1.423080021
119.0491413 2.439930341
133.0647913 0.6928246723
145.0284058 1.376127126
147.0440559 2.352668562
157.0647913 1.827310604
159.0804414 2.172714056
161.0960915 2.409368603
173.0960915 0.6801622431
175.0389705 2.29624733
175.1117415 7.633951666
177.1273916 0.8286399831
185.0960915 2.131203198
187.1117415 2.436013567
191.0702706 0.7946101338
193.0495352 2.516535297
203.1066561 6.288332788
205.1223062 0.8554974862
213.0910061 3.773252523
231.1015708 6.950736905
249.1121354 3.810227819

Name: +ve in-silico MS/MS by CFM-ID for VRMYGSOHQOAIFX-UHFFFAOYSA-N
ID: VRMYGSOHQOAIFX-UHFFFAOYSA-N
Comment: Energy2
Num peaks: 25
39.02292652 2.133849566
41.03857658 1.094043173
53.03857658 1.665670697
55.05422664 14.33588544
57.06987671 1.059934209
65.03857658 8.322990703
67.05422664 5.817302275
69.06987671 4.983450557
72.99202031 2.016395709
105.0334912 6.299979128
107.0491413 1.743205685
119.0491413 9.551191839
121.0647913 2.518491192
131.0491413 1.012683275
131.0855268 1.13881165
133.0647913 1.230091966
145.0284058 0.9800827445
145.1011768 2.615735144
147.0440559 1.428642378
147.1168269 2.361179129
157.0647913 1.309630918
159.0804414 2.545856569
161.0960915 1.282247767
173.0960915 1.077627518
175.1117415 1.753499379

Name: +ve in-silico MS/MS by CFM-ID for YUQDGJSYYKKISE-COOXUBAGSA-N
ID: YUQDGJSYYKKISE-COOXUBAGSA-N
Comment: Energy0
Num peaks: 11
41.03857658 1.426039026
71.04914126 2.610085958
113.0597059 1.769308491
115.075356 1.79886586
121.0284058 1.392973442
127.075356 1.416048712
133.0284058 6.605071375
135.0440559 3.794407982
177.0546206 2.168586197
231.1015708 14.66458342
249.1121354 42.36225543

Name: +ve in-silico MS/MS by CFM-ID for YUQDGJSYYKKISE-COOXUBAGSA-N
ID: YUQDGJSYYKKISE-COOXUBAGSA-N
Comment: Energy1
Num peaks: 31
25.00727645 0.6876792063
39.02292652 1.698922045
41.03857658 10.71974424
43.05422664 3.771833525
53.03857658 1.227508812
71.04914126 5.169752144
93.0334912 0.8438369859
95.04914126 1.088275847
101.0597059 1.209978454
111.0440559 1.478201423
113.0597059 1.235198639
121.0284058 1.362032907
127.075356 1.35192756
129.0334912 1.487953021
131.0491413 0.9434805489
133.0284058 7.142892252
135.0440559 3.117913352
145.0284058 1.500794902
147.0440559 6.813058165
149.0597059 2.692852455
159.0440559 1.475446812
161.0597059 0.8123100086
177.0546206 3.159424895
177.0910061 0.7776382467
179.0702706 0.7014339635
207.0651853 1.278337668
213.0910061 0.8325487618
219.1015708 1.287830885
221.1172208 1.305317139
231.1015708 3.992369711
249.1121354 4.837601268

Name: +ve in-silico MS/MS by CFM-ID for YUQDGJSYYKKISE-COOXUBAGSA-N
ID: YUQDGJSYYKKISE-COOXUBAGSA-N
Comment: Energy2
Num peaks: 31
39.02292652 4.427336733
41.03857658 10.74066223
43.05422664 2.520851583
49.00727645 2.229735843
51.02292652 1.1629894
53.03857658 2.071061118
55.01784114 1.614390855
63.02292652 2.287337127
65.00219107 1.047085315
67.01784114 1.928369918
71.04914126 4.336858543
73.00727645 1.50202197
89.00219107 2.067457515
91.01784114 1.499933886
93.0334912 1.66476638
97.06479133 1.088204318
105.0334912 2.33289723
107.0491413 1.587823508
117.0334912 2.091362221
119.0491413 1.410251337
121.0284058 2.001756486
129.0334912 1.265586962
133.0284058 5.143616446
135.0440559 3.28253265
147.0440559 2.549474449
149.0597059 1.459073667
159.0440559 1.627588843
161.0597059 1.805613407
177.0910061 1.029422289
219.1015708 0.9198478762
233.0808353 1.027495373

Name: +ve in-silico MS/MS by CFM-ID for UXBCAWHJMZPSBQ-HBPHNZTASA-N
ID: UXBCAWHJMZPSBQ-HBPHNZTASA-N
Comment: Energy0
Num peaks: 13
59.01275576 1.436954335
95.01275576 0.9499012795
97.02840582 1.570002729
99.04405588 1.269262063
149.0597059 0.9517052775
171.0804414 2.469226503
185.0960915 2.091337133
187.075356 4.858686559
189.0910061 5.463474477
203.1066561 4.979713184
213.0910061 7.260721151
231.1015708 16.36893991
249.1121354 30.40313314

Name: +ve in-silico MS/MS by CFM-ID for UXBCAWHJMZPSBQ-HBPHNZTASA-N
ID: UXBCAWHJMZPSBQ-HBPHNZTASA-N
Comment: Energy1
Num peaks: 31
65.03857658 2.004611706
68.99710569 1.145363309
71.01275576 1.365721815
91.05422664 1.464656464
93.0334912 1.125937863
95.01275576 3.743603576
97.02840582 2.045115385
109.0284058 1.196348001
111.0440559 2.296973797
121.0284058 1.723644496
123.0440559 1.128986187
129.0698767 1.038851046
137.0597059 2.056139281
141.0698767 0.9569858784
145.1011768 1.474636515
147.0440559 1.384713455
149.0597059 1.402124438
151.075356 0.9785726625
157.1011768 2.148226747
169.0647913 1.250973504
171.0804414 2.196097526
173.0597059 1.995178671
185.0960915 2.902582831
187.075356 4.056167438
187.1117415 1.810266707
189.0910061 5.132451837
203.1066561 7.017331576
205.1223062 0.9630016276
213.0910061 2.381596299
231.1015708 5.035071964
249.1121354 5.767680179

Name: +ve in-silico MS/MS by CFM-ID for UXBCAWHJMZPSBQ-HBPHNZTASA-N
ID: UXBCAWHJMZPSBQ-HBPHNZTASA-N
Comment: Energy2
Num peaks: 31
25.00727645 1.531530147
39.02292652 1.572003671
41.00219107 1.106741391
51.02292652 2.963268914
53.03857658 4.606114405
63.02292652 1.142199472
65.03857658 8.202420183
67.05422664 2.158801814
68.99710569 1.149747723
71.01275576 1.346076406
77.00219107 0.9919775025
79.05422664 2.478759399
89.03857658 1.288290983
91.05422664 4.754816264
93.06987671 1.232514913
95.01275576 3.759125244
97.02840582 5.401588767
99.04405588 1.167110505
115.0542266 1.877750318
117.0698767 2.63426173
129.0698767 3.349304041
131.0855268 6.101470237
133.0284058 1.003430743
141.0698767 0.9557413065
143.0855268 1.995991597
145.1011768 1.868448078
157.1011768 3.307275299
169.0647913 1.075120637
173.0597059 1.026128652
187.075356 1.126910266
187.1117415 1.371043868

Name: +ve in-silico MS/MS by CFM-ID for XCZVBYOXRSFQBH-AXDSSHIGSA-N
ID: XCZVBYOXRSFQBH-AXDSSHIGSA-N
Comment: Energy0
Num peaks: 16
71.08552677 0.9863741294
85.02840582 2.633280782
97.10117684 1.214633692
100.0393049 0.7794347238
101.0960915 0.855146137
102.0549549 10.434082
125.0960915 2.480384518
128.0342195 2.184251191
143.1066561 4.94694262
182.1539407 0.9003532359
186.1488553 1.735367024
198.1488553 0.8174947482
200.1645054 0.8544056692
208.1332052 1.514181425
226.1437699 25.71551862
244.1543346 22.68455802

Name: +ve in-silico MS/MS by CFM-ID for XCZVBYOXRSFQBH-AXDSSHIGSA-N
ID: XCZVBYOXRSFQBH-AXDSSHIGSA-N
Comment: Energy1
Num peaks: 31
39.02292652 1.03560325
41.03857658 1.131334563
42.03382555 0.9768939094
43.05422664 1.332063539
44.04947561 1.460313819
53.03857658 1.149221196
54.03382555 1.588893657
55.05422664 1.455504121
56.04947561 1.025189077
57.06987671 2.779556689
58.06512568 1.327079814
69.06987671 0.9279469005
71.08552677 3.418846141
73.10117684 1.31161008
74.0600403 1.335428045
83.08552677 1.528948541
85.02840582 4.506534566
97.10117684 1.89066813
100.0393049 1.014120545
101.0960915 1.387431986
102.0549549 11.48037373
115.1117415 0.9826475103
125.0960915 4.81951972
128.0342195 4.114781155
142.1226406 1.165105838
143.1066561 5.049465837
186.1488553 0.9865221718
198.1488553 1.08761742
208.1332052 1.479020321
226.1437699 6.354910017
244.1543346 3.868481668

Name: +ve in-silico MS/MS by CFM-ID for XCZVBYOXRSFQBH-AXDSSHIGSA-N
ID: XCZVBYOXRSFQBH-AXDSSHIGSA-N
Comment: Energy2
Num peaks: 31
39.02292652 2.134283906
40.01817548 0.884531306
41.03857658 6.550729371
42.03382555 1.703504944
43.05422664 3.670399896
44.04947561 4.565608971
53.03857658 2.11841319
55.05422664 3.356075595
56.04947561 2.090714961
57.06987671 4.032243518
58.06512568 1.566165382
67.05422664 2.12072363
69.06987671 1.211392552
70.02874017 2.343048005
71.08552677 3.912285915
73.10117684 1.060105798
84.04439023 2.060037331
85.02840582 4.056177735
97.10117684 3.07082063
99.1168269 1.786474389
100.0393049 0.9006033196
101.0960915 0.9854889019
102.0549549 3.458108957
115.1117415 1.210905585
123.0804414 0.8309524795
125.0960915 0.8997374296
128.0342195 0.9888979292
142.1226406 0.9586359056
143.1066561 3.866970366
168.1382906 1.446050349
208.1332052 1.26124005

Name: +ve in-silico MS/MS by CFM-ID for WURBQCVBQNMUQT-OLKPEBQYSA-N
ID: WURBQCVBQNMUQT-OLKPEBQYSA-N
Comment: Energy0
Num peaks: 12
55.05422664 1.670843158
83.04914126 11.21581943
100.1120759 1.988315957
126.0913404 3.202049697
128.1069905 1.788299519
142.086255 2.135183125
144.1019051 14.73308745
162.1124698 1.769192556
184.1332052 1.756511718
198.1488553 6.306003201
226.1437699 12.1352044
244.1543346 21.59369935

Name: +ve in-silico MS/MS by CFM-ID for WURBQCVBQNMUQT-OLKPEBQYSA-N
ID: WURBQCVBQNMUQT-OLKPEBQYSA-N
Comment: Energy1
Num peaks: 15
25.00727645 1.57835915
27.02292652 3.025293207
55.05422664 5.797961765
60.08077574 1.959386445
83.04914126 8.199423231
85.02840582 4.151599294
100.1120759 11.23263584
126.0913404 6.431784175
128.1069905 2.740690485
142.086255 2.42544071
144.1019051 24.18244189
198.1488553 2.113366917
200.1645054 1.352339662
226.1437699 2.538914869
244.1543346 2.358731347

Name: +ve in-silico MS/MS by CFM-ID for WURBQCVBQNMUQT-OLKPEBQYSA-N
ID: WURBQCVBQNMUQT-OLKPEBQYSA-N
Comment: Energy2
Num peaks: 19
25.00727645 2.408815425
27.02292652 2.810279889
39.02292652 2.22262452
51.02292652 1.876949511
53.03857658 9.372000272
55.05422664 15.88586659
57.06987671 1.551020789
59.01275576 2.055246007
65.03857658 2.813396113
67.01784114 2.576262318
71.01275576 3.105500806
74.0964258 5.521241252
81.0334912 1.567458119
83.04914126 9.579228127
85.02840582 1.707354094
86.0964258 1.859891489
98.0964258 3.274861746
100.1120759 6.178684839
144.1019051 3.710654599

Name: +ve in-silico MS/MS by CFM-ID for JSIQVRIXMINMTA-ZDLURKLDSA-N
ID: JSIQVRIXMINMTA-ZDLURKLDSA-N
Comment: Energy0
Num peaks: 8
84.04439023 2.52686703
102.0549549 10.78574292
130.0498695 3.617932323
185.0920687 4.894655515
213.0869833 17.91113297
214.0709989 5.385493194
231.097548 29.96425124
249.1081127 6.275593523

Name: +ve in-silico MS/MS by CFM-ID for JSIQVRIXMINMTA-ZDLURKLDSA-N
ID: JSIQVRIXMINMTA-ZDLURKLDSA-N
Comment: Energy1
Num peaks: 18
42.03382555 1.08624759
56.04947561 2.939896323
74.0600403 3.759429229
84.04439023 3.51420072
85.02840582 9.541699098
102.0549549 20.59639895
120.0655196 2.290780336
130.0498695 2.776910068
157.0971541 1.045471807
171.0764186 1.134972747
185.0920687 7.415685145
186.0760843 1.280011412
187.1077188 1.480065576
203.1026334 3.250217631
213.0869833 7.139550123
214.0709989 3.09874321
231.097548 7.040244825
249.1081127 1.173771655

Name: +ve in-silico MS/MS by CFM-ID for JSIQVRIXMINMTA-ZDLURKLDSA-N
ID: JSIQVRIXMINMTA-ZDLURKLDSA-N
Comment: Energy2
Num peaks: 25
27.02292652 1.347710667
40.01817548 3.21089741
42.03382555 3.723380156
54.03382555 1.101857853
56.04947561 18.38930241
57.0334912 1.362323033
58.06512568 5.40973689
59.01275576 3.42402571
61.02840582 0.9621777377
68.99710569 0.7823159622
72.04439023 1.267327484
73.02840582 3.719012905
75.04405588 1.084318001
84.04439023 4.238424685
85.02840582 5.898563005
86.0600403 1.517842776
87.04405588 0.9311007344
100.0393049 1.587628862
102.0549549 13.24414387
103.0389705 0.9308211183
104.070605 0.8449925496
128.0342195 1.018539787
130.0498695 1.044289247
185.0920687 2.72279751
213.0869833 0.9203519188

Name: +ve in-silico MS/MS by CFM-ID for BECPPKYKPSRKCP-UHFFFAOYSA-N
ID: BECPPKYKPSRKCP-UHFFFAOYSA-N
Comment: Energy0
Num peaks: 9
56.04947561 3.591254594
74.0600403 4.563421907
102.0549549 3.761200521
130.0498695 2.909328308
185.0920687 7.487964693
203.1026334 3.695461993
213.0869833 17.87312526
231.097548 30.14390307
249.1081127 6.064411002

Name: +ve in-silico MS/MS by CFM-ID for BECPPKYKPSRKCP-UHFFFAOYSA-N
ID: BECPPKYKPSRKCP-UHFFFAOYSA-N
Comment: Energy1
Num peaks: 19
56.04947561 5.506563751
57.0334912 1.258578596
74.0600403 5.076964249
84.04439023 3.557963846
100.0393049 2.389531673
101.0709393 1.245102053
102.0549549 10.49656569
130.0498695 5.498729723
131.0338851 1.266801038
148.0604342 3.294424949
157.0971541 1.248142253
171.0764186 1.251791524
185.0920687 11.1354221
187.1077188 1.889453281
203.1026334 4.418534446
213.0869833 8.171450793
214.0709989 2.596307148
231.097548 9.029274039
249.1081127 1.418813082

Name: +ve in-silico MS/MS by CFM-ID for BECPPKYKPSRKCP-UHFFFAOYSA-N
ID: BECPPKYKPSRKCP-UHFFFAOYSA-N
Comment: Energy2
Num peaks: 24
27.02292652 1.051405731
45.0334912 1.301229128
52.01817548 1.654909341
54.03382555 1.208212945
56.04947561 20.11307993
57.0334912 1.169647656
58.06512568 5.593244189
59.01275576 1.650913094
68.0130901 1.192999555
68.99710569 1.105777692
74.02365479 1.173226004
74.0600403 4.656560658
84.04439023 5.848959588
85.02840582 2.655777604
88.03930485 1.359726369
100.0393049 4.386722546
101.0709393 1.561949296
102.0549549 8.445483242
128.0342195 3.129750261
130.0498695 2.710921869
131.0338851 1.28758903
157.0971541 1.471646226
185.0920687 4.287800035
213.0869833 1.406190808

Name: +ve in-silico MS/MS by CFM-ID for GWNXFCYUJXASDX-ZDLURKLDSA-N
ID: GWNXFCYUJXASDX-ZDLURKLDSA-N
Comment: Energy0
Num peaks: 10
102.0549549 7.289055154
120.0655196 3.211468885
130.0498695 3.222752734
185.0920687 14.65954868
203.1026334 8.648492695
213.0869833 7.789811055
214.0709989 4.151422633
231.097548 23.13970345
232.0815636 2.489684525
249.1081127 7.113593644

Name: +ve in-silico MS/MS by CFM-ID for GWNXFCYUJXASDX-ZDLURKLDSA-N
ID: GWNXFCYUJXASDX-ZDLURKLDSA-N
Comment: Energy1
Num peaks: 17
56.04947561 2.330820268
72.04439023 1.12989959
74.0600403 3.149354263
84.04439023 3.261775762
85.02840582 1.370008359
102.0549549 10.65530766
120.0655196 4.915089246
130.0498695 2.946671967
156.0655196 1.213432078
157.0971541 4.31407354
185.0920687 19.67666295
186.0760843 3.224709486
187.1077188 2.415581265
203.1026334 8.586566509
213.0869833 3.89707485
214.0709989 2.122068626
231.097548 5.299876472

Name: +ve in-silico MS/MS by CFM-ID for GWNXFCYUJXASDX-ZDLURKLDSA-N
ID: GWNXFCYUJXASDX-ZDLURKLDSA-N
Comment: Energy2
Num peaks: 25
28.01817548 0.9266617798
42.03382555 1.607681914
45.0334912 1.358670036
56.04947561 15.79162738
57.0334912 1.791389214
58.06512568 2.871016972
72.04439023 2.605037803
84.04439023 5.360038836
85.02840582 2.831433532
87.04405588 0.8419071865
99.05528926 1.139927615
100.0393049 1.620357622
102.0549549 13.26271349
103.0389705 2.251313731
104.070605 0.8439396684
120.0655196 2.740763615
128.0342195 1.280089567
130.0498695 1.829959502
142.0498695 0.8749279411
154.0498695 0.864723829
156.0655196 2.169937431
158.0811697 1.158228519
185.0920687 10.91152285
187.1077188 2.078850704
213.0869833 1.320471826

Name: +ve in-silico MS/MS by CFM-ID for VJCNEDVMYQCMBK-UHFFFAOYSA-N
ID: VJCNEDVMYQCMBK-UHFFFAOYSA-N
Comment: Energy0
Num peaks: 14
71.01275576 2.140092181
91.05422664 3.108075849
93.06987671 0.8558392208
115.0542266 3.661680732
117.0698767 6.411639104
119.0855268 3.292565344
157.0495352 0.8964454173
171.0651853 1.251164909
189.0910061 1.507329631
193.0859207 1.032445686
203.1066561 1.266266159
217.0859207 1.072549379
231.1015708 7.904878677
249.1121354 45.93168771

Name: +ve in-silico MS/MS by CFM-ID for VJCNEDVMYQCMBK-UHFFFAOYSA-N
ID: VJCNEDVMYQCMBK-UHFFFAOYSA-N
Comment: Energy1
Num peaks: 25
41.00219107 7.479551573
43.01784114 8.836434982
85.02840582 1.069941473
91.05422664 6.144433468
93.06987671 0.9287721012
101.0385766 1.142225305
103.0542266 1.181484609
105.0698767 4.094141483
107.0855268 2.33085096
115.0542266 5.401352905
117.0698767 12.55511373
119.0855268 5.781810231
121.1011768 0.9861879884
143.0338851 1.587072142
147.0804414 0.9411363357
153.0182351 0.8174269909
157.0495352 1.379249764
171.0651853 1.155247234
187.075356 1.405055274
189.0910061 1.756722569
217.0859207 1.739525505
219.1015708 1.601571502
221.1172208 1.240474807
231.1015708 3.148927976
249.1121354 5.896357731

Name: +ve in-silico MS/MS by CFM-ID for VJCNEDVMYQCMBK-UHFFFAOYSA-N
ID: VJCNEDVMYQCMBK-UHFFFAOYSA-N
Comment: Energy2
Num peaks: 29
29.00219107 0.8936204239
39.02292652 6.31630993
41.00219107 1.414864497
41.03857658 3.631169507
43.01784114 4.070885351
44.99710569 1.096828203
45.0334912 1.337300677
49.00727645 2.593753457
51.02292652 1.263183258
53.00219107 2.161217858
55.01784114 2.147679488
57.0334912 2.136678936
63.02292652 2.199804081
65.03857658 1.430024198
71.01275576 3.303787445
79.05422664 1.061436082
89.03857658 1.97180246
91.05422664 7.667175017
93.06987671 1.779450414
101.0385766 3.372884559
103.0542266 2.17773946
105.0698767 2.115402966
115.0542266 8.332312478
117.0698767 7.644620631
119.0855268 3.510226596
145.0647913 1.505269371
147.0804414 0.8926626174
163.075356 0.9737374255
165.0910061 1.375811616

Name: +ve in-silico MS/MS by CFM-ID for TZTBQYUROLBSLN-UHFFFAOYSA-N
ID: TZTBQYUROLBSLN-UHFFFAOYSA-N
Comment: Energy0
Num peaks: 10
73.06479133 2.411621946
85.06479133 2.470164611
175.075356 7.523777698
177.0910061 2.868899678
181.0495352 1.980189526
193.0495352 4.272557824
203.0702706 2.8889172
217.0859207 5.34318526
231.1015708 6.279803491
249.1121354 45.83506517

Name: +ve in-silico MS/MS by CFM-ID for TZTBQYUROLBSLN-UHFFFAOYSA-N
ID: TZTBQYUROLBSLN-UHFFFAOYSA-N
Comment: Energy1
Num peaks: 23
43.01784114 2.012396295
45.0334912 3.094080336
55.01784114 1.992726467
65.03857658 2.309397821
67.05422664 2.541084912
73.02840582 15.21924351
73.06479133 4.94436346
85.06479133 2.435867208
121.0284058 1.217624234
163.0389705 1.635669206
165.0546206 1.542612833
175.0389705 1.366311676
175.075356 3.163743007
177.0910061 1.33274556
181.0495352 3.008546302
189.0546206 1.171942348
193.0495352 3.753655799
199.075356 1.299589412
203.0702706 1.760245723
207.0651853 3.768930939
217.0859207 5.364694086
231.1015708 4.316178216
249.1121354 11.67059469

Name: +ve in-silico MS/MS by CFM-ID for TZTBQYUROLBSLN-UHFFFAOYSA-N
ID: TZTBQYUROLBSLN-UHFFFAOYSA-N
Comment: Energy2
Num peaks: 31
39.02292652 0.9554150302
43.01784114 1.960288557
45.0334912 5.228726421
47.04914126 0.9404447683
49.00727645 1.33898397
55.05422664 3.975226824
65.03857658 9.895481254
67.05422664 3.23676541
69.06987671 1.288206492
71.01275576 1.748646057
73.02840582 1.985296538
117.0334912 1.361240585
121.0284058 10.30025928
123.0440559 1.276501899
133.0284058 1.874817441
135.0440559 2.373200472
145.0284058 1.905365317
149.0233204 1.898920854
149.0597059 0.9543774546
159.0440559 1.482755944
159.0804414 1.230843609
161.0233204 1.863145955
163.0389705 3.577203353
165.0546206 1.485375603
175.0389705 1.616296435
175.075356 1.440920278
177.0546206 2.171102758
187.075356 1.295449034
191.0702706 1.713138146
193.0495352 1.267409531
203.0702706 1.127438427

Name: +ve in-silico MS/MS by CFM-ID for WMCPLZDBHVOXCJ-UHFFFAOYSA-N
ID: WMCPLZDBHVOXCJ-UHFFFAOYSA-N
Comment: Energy0
Num peaks: 14
81.0334912 2.396709019
111.0440559 1.486064852
123.0440559 3.003336973
125.0597059 1.570782954
137.0597059 2.384009154
161.0597059 2.194714773
163.075356 1.634293919
203.0702706 1.12613208
205.0859207 1.214259973
207.0651853 1.806700682
217.0859207 2.792268476
231.1015708 9.175376603
233.0808353 1.565516271
249.1121354 48.1748105

Name: +ve in-silico MS/MS by CFM-ID for WMCPLZDBHVOXCJ-UHFFFAOYSA-N
ID: WMCPLZDBHVOXCJ-UHFFFAOYSA-N
Comment: Energy1
Num peaks: 31
39.02292652 1.970897785
41.03857658 3.577483979
43.05422664 2.359676116
63.02292652 1.246478338
65.03857658 1.195348202
67.01784114 2.371717986
67.05422664 1.06401348
69.0334912 3.508272079
71.04914126 1.855901579
81.0334912 2.809368071
83.04914126 1.472411687
85.06479133 2.702241242
111.0440559 4.255367581
123.0440559 5.283788644
125.0597059 3.068159609
137.0597059 3.739195129
139.075356 1.052470361
147.0440559 3.842793781
149.0597059 4.040942614
161.0597059 1.899438059
163.075356 1.21055648
189.0546206 2.756990734
191.0702706 2.008809171
203.0702706 1.864303998
205.0859207 1.878501495
207.1015708 1.140478508
217.0859207 1.497662828
219.1015708 1.087662883
221.1172208 1.418407735
231.1015708 3.755681411
249.1121354 8.827294177

Name: +ve in-silico MS/MS by CFM-ID for WMCPLZDBHVOXCJ-UHFFFAOYSA-N
ID: WMCPLZDBHVOXCJ-UHFFFAOYSA-N
Comment: Energy2
Num peaks: 31
39.02292652 6.785400464
41.00219107 2.02258796
41.03857658 2.84692585
43.01784114 1.102094098
43.05422664 1.795318349
63.02292652 1.452659488
65.00219107 1.625730593
65.03857658 1.158640174
67.01784114 3.295698958
68.99710569 1.248933653
69.0334912 2.496713203
81.0334912 2.116654782
93.0334912 1.129208122
95.04914126 3.663780841
107.0491413 2.869835188
111.0440559 1.300424335
123.0440559 4.906295913
131.0491413 1.870305959
137.0597059 6.394070582
147.0440559 1.416332357
149.0597059 2.455722534
161.0597059 1.643586444
189.0546206 1.32453587
189.0910061 1.124081304
191.0702706 1.699850172
203.0702706 2.582310999
205.0859207 2.350993041
207.1015708 1.464616417
219.1015708 1.434180853
221.1172208 1.477284281
233.0808353 1.406910055

Name: +ve in-silico MS/MS by CFM-ID for HLUWJJNTMWZVBZ-UHFFFAOYSA-N
ID: HLUWJJNTMWZVBZ-UHFFFAOYSA-N
Comment: Energy0
Num peaks: 6
55.05422664 1.657277739
189.0546206 2.104065579
203.0702706 1.712478158
213.0910061 4.738857721
231.1015708 51.35744028
249.1121354 19.16291334

Name: +ve in-silico MS/MS by CFM-ID for HLUWJJNTMWZVBZ-UHFFFAOYSA-N
ID: HLUWJJNTMWZVBZ-UHFFFAOYSA-N
Comment: Energy1
Num peaks: 23
39.02292652 1.808177218
41.03857658 1.836582232
53.03857658 1.891260512
55.05422664 6.066030346
59.04914126 2.26290335
73.06479133 2.457285563
171.0804414 1.375445067
175.0389705 1.204863982
187.075356 1.293425268
187.1117415 1.230525241
189.0546206 6.901426423
189.0910061 2.14983901
191.0702706 1.219536681
199.075356 1.836777346
201.0910061 1.750604341
203.0702706 1.319898319
203.1066561 3.125559009
205.0859207 1.482833941
213.0910061 4.715080792
215.0702706 1.797949157
221.1172208 2.980247669
231.1015708 22.89619861
249.1121354 7.273742481

Name: +ve in-silico MS/MS by CFM-ID for HLUWJJNTMWZVBZ-UHFFFAOYSA-N
ID: HLUWJJNTMWZVBZ-UHFFFAOYSA-N
Comment: Energy2
Num peaks: 31
39.02292652 2.194470562
41.03857658 2.928780653
43.05422664 1.666277435
51.02292652 3.203416336
53.03857658 4.089886496
55.05422664 5.840604409
57.06987671 3.54274573
59.04914126 1.129388666
133.0284058 1.1794235
133.0647913 1.684948513
145.0647913 3.788807899
157.0647913 1.882998445
159.0440559 1.69327376
159.0804414 1.23411483
161.0597059 1.669724532
171.0440559 1.834798338
171.0804414 2.407078986
173.0597059 1.942053814
175.0389705 1.772416774
175.075356 1.784558509
185.0597059 1.435333165
187.075356 2.491242932
187.1117415 1.801378111
189.0546206 3.777072009
189.0910061 2.430611305
199.075356 1.99885159
201.0910061 2.216286853
203.1066561 1.542211852
213.0910061 2.881419953
215.0702706 3.470524776
231.1015708 1.529396057

Name: +ve in-silico MS/MS by CFM-ID for GCEIHMYKBVGJLS-UHFFFAOYSA-N
ID: GCEIHMYKBVGJLS-UHFFFAOYSA-N
Comment: Energy0
Num peaks: 6
175.0389705 5.320128354
189.0546206 3.933367582
191.0702706 4.831063365
213.0910061 5.165283854
231.1015708 48.71621078
249.1121354 17.67353372

Name: +ve in-silico MS/MS by CFM-ID for GCEIHMYKBVGJLS-UHFFFAOYSA-N
ID: GCEIHMYKBVGJLS-UHFFFAOYSA-N
Comment: Energy1
Num peaks: 22
55.05422664 3.567039323
57.06987671 1.277498885
67.05422664 1.495759463
69.06987671 4.797201145
73.06479133 4.669266208
75.08044139 0.8157304179
87.08044139 1.940846486
147.0440559 1.485536138
171.0804414 1.099000816
173.0597059 0.8628845114
175.0389705 13.66479804
187.1117415 0.9381986361
189.0546206 2.756325159
189.0910061 1.718285681
191.0702706 3.279254464
201.0910061 0.9993490244
203.1066561 3.53039898
213.0910061 4.637052019
215.0702706 1.354426796
221.1172208 2.62513226
231.1015708 17.41907028
249.1121354 5.568276792

Name: +ve in-silico MS/MS by CFM-ID for GCEIHMYKBVGJLS-UHFFFAOYSA-N
ID: GCEIHMYKBVGJLS-UHFFFAOYSA-N
Comment: Energy2
Num peaks: 31
39.02292652 1.051922839
55.05422664 5.245092293
57.0334912 1.250664528
57.06987671 2.798204378
65.03857658 2.815284603
67.05422664 3.969310566
69.06987671 5.539333944
73.06479133 1.276600999
83.04914126 1.05239206
105.0334912 1.677110963
129.0334912 3.461345655
131.0491413 4.21632174
133.0284058 1.007945282
133.0647913 1.797177688
145.0284058 1.283730543
147.0440559 3.62431379
157.0284058 4.306265192
157.0647913 1.172025022
159.0804414 1.22435
171.0440559 1.153545242
171.0804414 2.498115457
173.0233204 1.517314122
173.0597059 0.9210234164
175.0389705 7.842349056
187.075356 2.219556252
187.1117415 1.479745052
189.0910061 3.152279733
203.1066561 2.466885235
213.0910061 3.953130524
215.0702706 2.647396417
231.1015708 1.564902571

Name: +ve in-silico MS/MS by CFM-ID for WIONBNBDOOYIGS-UHFFFAOYSA-N
ID: WIONBNBDOOYIGS-UHFFFAOYSA-N
Comment: Energy0
Num peaks: 17
59.04914126 1.49195978
71.04914126 1.831105556
159.0440559 0.9130469051
171.0804414 0.9672629218
177.0546206 1.066183081
185.0960915 1.869712207
187.075356 2.547659197
189.0546206 0.9992654998
189.0910061 3.508389109
191.0702706 0.9368842415
199.075356 1.602056795
201.0910061 1.233462487
203.1066561 3.254940942
213.0910061 12.78177097
217.0859207 1.172315221
231.1015708 33.67462792
249.1121354 11.01177513

Name: +ve in-silico MS/MS by CFM-ID for WIONBNBDOOYIGS-UHFFFAOYSA-N
ID: WIONBNBDOOYIGS-UHFFFAOYSA-N
Comment: Energy1
Num peaks: 31
39.02292652 1.635185849
55.01784114 1.573910168
55.05422664 0.9283793453
67.05422664 2.054583529
69.0334912 1.105876019
71.01275576 1.220034944
71.04914126 5.032132812
85.06479133 1.807387147
119.0491413 0.993684041
129.0334912 1.446096693
131.0491413 2.655835201
145.0647913 1.305930021
157.0284058 1.101736437
157.0647913 0.8926746382
159.0440559 1.576156303
169.0647913 1.75224318
171.0440559 1.176747227
171.0804414 3.282058708
173.0597059 1.694401436
177.0546206 2.489777696
185.0960915 4.961612745
187.075356 1.789400648
187.1117415 1.354732374
189.0546206 1.695067114
189.0910061 3.019626132
199.075356 1.093264085
201.0910061 1.302540859
203.1066561 4.710827341
213.0910061 6.908478066
231.1015708 10.67862926
249.1121354 2.261663413

Name: +ve in-silico MS/MS by CFM-ID for WIONBNBDOOYIGS-UHFFFAOYSA-N
ID: WIONBNBDOOYIGS-UHFFFAOYSA-N
Comment: Energy2
Num peaks: 31
25.00727645 1.260330755
39.02292652 4.891743582
41.03857658 2.538861513
53.03857658 4.212228243
55.01784114 1.816494802
55.05422664 2.549106919
57.0334912 1.359556647
65.03857658 1.015276343
67.05422664 1.26068861
69.0334912 1.741765144
69.06987671 1.174967193
71.04914126 3.145264643
81.0334912 2.066345005
83.04914126 1.202920897
105.0334912 2.474139951
117.0334912 1.435582869
119.0491413 4.521467336
129.0334912 2.22427855
131.0491413 6.895243685
133.0647913 1.984259112
145.0647913 2.766980172
157.0647913 2.0515451
159.0804414 3.188221523
161.0960915 1.210463361
169.0647913 2.069007732
171.0804414 4.086867863
173.0960915 1.054903316
185.0960915 2.924785828
187.1117415 1.449504191
201.0910061 1.260036144
203.1066561 1.439351351

Name: +ve in-silico MS/MS by CFM-ID for WIONBNBDOOYIGS-RKQAKPRDSA-N
ID: WIONBNBDOOYIGS-RKQAKPRDSA-N
Comment: Energy0
Num peaks: 17
59.04914126 1.490251553
71.04914126 1.829217047
159.0440559 0.9104043856
171.0804414 0.9670402329
177.0546206 1.065853326
185.0960915 1.869281751
187.075356 2.546274148
189.0546206 0.9989671705
189.0910061 3.505835611
191.0702706 0.9366039479
199.075356 1.596906371
201.0910061 1.230899573
203.1066561 3.251819158
213.0910061 12.74242202
217.0859207 1.171950365
231.1015708 33.62031768
249.1121354 11.00670532

Name: +ve in-silico MS/MS by CFM-ID for WIONBNBDOOYIGS-RKQAKPRDSA-N
ID: WIONBNBDOOYIGS-RKQAKPRDSA-N
Comment: Energy1
Num peaks: 31
39.02292652 1.624119451
55.01784114 1.536668498
55.05422664 0.9276230807
67.05422664 2.052909851
69.0334912 1.105633215
71.01275576 1.218900182
71.04914126 5.005151656
85.06479133 1.807595933
119.0491413 0.9928745787
129.0334912 1.444918692
131.0491413 2.653671738
145.0647913 1.304866201
157.0284058 1.105520622
157.0647913 0.8919474589
159.0440559 1.578611144
169.0647913 1.75081579
171.0440559 1.176474677
171.0804414 3.279385119
173.0597059 1.694724427
177.0546206 2.487167347
185.0960915 4.957570979
187.075356 1.788617065
187.1117415 1.353628799
189.0546206 1.693321813
189.0910061 3.019315
199.075356 1.096876374
201.0910061 1.303249203
203.1066561 4.708662416
213.0910061 6.92786041
231.1015708 10.67890036
249.1121354 2.257980178

Name: +ve in-silico MS/MS by CFM-ID for WIONBNBDOOYIGS-RKQAKPRDSA-N
ID: WIONBNBDOOYIGS-RKQAKPRDSA-N
Comment: Energy2
Num peaks: 31
25.00727645 1.257432536
39.02292652 5.003440827
41.03857658 2.580202973
53.03857658 4.202541928
55.01784114 1.570784142
55.05422664 2.543245069
57.0334912 1.356288109
65.03857658 1.012941644
67.05422664 1.257789568
69.0334912 1.737489899
69.06987671 1.172265274
71.04914126 3.205298209
81.0334912 2.061328943
83.04914126 1.199890909
105.0334912 2.468450492
117.0334912 1.432281646
119.0491413 4.511069905
129.0334912 2.219163665
131.0491413 6.879387588
133.0647913 1.979696169
145.0647913 2.760617307
157.0647913 2.046827428
159.0804414 3.180889984
161.0960915 1.207679816
169.0647913 2.064249904
171.0804414 4.077469824
173.0960915 1.052477492
185.0960915 2.918060078
187.1117415 1.446170954
201.0910061 1.256728625
203.1066561 1.435450644

Name: +ve in-silico MS/MS by CFM-ID for JVQIELYQOZIVPK-UHFFFAOYSA-N
ID: JVQIELYQOZIVPK-UHFFFAOYSA-N
Comment: Energy0
Num peaks: 12
55.05422664 2.618807961
175.0389705 1.408281286
187.0389705 1.076680275
187.075356 3.755774027
189.0910061 5.351992472
193.0495352 1.31733764
203.1066561 5.29000786
205.0495352 1.470155357
207.0651853 1.338369207
213.0910061 6.048585485
231.1015708 35.00537466
249.1121354 15.42260187

Name: +ve in-silico MS/MS by CFM-ID for JVQIELYQOZIVPK-UHFFFAOYSA-N
ID: JVQIELYQOZIVPK-UHFFFAOYSA-N
Comment: Energy1
Num peaks: 31
39.02292652 1.825662142
55.05422664 9.707811019
57.06987671 0.8397282676
67.05422664 0.7781366027
69.06987671 3.219313877
71.01275576 1.210480242
133.0284058 1.011968728
145.0284058 2.132081112
147.0440559 3.268634079
157.0647913 0.7817462855
161.0597059 0.790938507
163.0389705 0.8713198837
171.0440559 0.7693709266
173.0233204 1.696298533
173.0597059 2.743540955
173.0960915 0.7670349863
175.0389705 2.117757928
175.075356 1.173989374
175.1117415 1.277365643
177.0910061 0.9366275882
187.075356 4.725479308
189.0910061 6.311143589
193.0495352 3.068678948
201.0910061 1.70655681
203.1066561 8.161041159
205.1223062 0.8170841024
213.0910061 2.218390571
219.1015708 1.083387988
221.1172208 0.925499313
231.1015708 7.332883018
249.1121354 3.628373982

Name: +ve in-silico MS/MS by CFM-ID for JVQIELYQOZIVPK-UHFFFAOYSA-N
ID: JVQIELYQOZIVPK-UHFFFAOYSA-N
Comment: Energy2
Num peaks: 31
25.00727645 1.462018602
39.02292652 2.257411108
41.00219107 0.9725374297
41.03857658 0.9227642851
51.02292652 0.9317369159
53.03857658 1.162834244
55.05422664 9.539708668
57.06987671 1.029483833
65.03857658 4.77015267
67.05422664 2.44411167
69.06987671 1.50883607
91.05422664 1.682807778
95.01275576 0.9215116785
115.0542266 1.932346705
121.0284058 3.890907292
129.0698767 5.393239777
131.0855268 3.210748454
133.0284058 2.451998051
133.1011768 0.9456736354
145.0284058 2.257377835
145.1011768 1.017244506
147.0440559 6.397594992
149.0597059 0.9498446728
161.0960915 0.9450917725
169.0647913 1.178098515
173.0597059 1.24459152
173.0960915 1.426338158
175.1117415 1.024182163
187.075356 2.802887206
189.0910061 1.375192181
203.1066561 1.38658975

Name: +ve in-silico MS/MS by CFM-ID for MRMWRWJVPXDMEJ-UHFFFAOYSA-N
ID: MRMWRWJVPXDMEJ-UHFFFAOYSA-N
Comment: Energy0
Num peaks: 11
55.05422664 2.764583082
69.06987671 1.554676923
175.0389705 1.4554525
187.075356 3.736320419
189.0910061 5.23940921
203.1066561 4.843840292
205.0495352 1.476656633
207.0651853 1.344301209
213.0910061 6.461264568
231.1015708 36.51554616
249.1121354 15.51621617

Name: +ve in-silico MS/MS by CFM-ID for MRMWRWJVPXDMEJ-UHFFFAOYSA-N
ID: MRMWRWJVPXDMEJ-UHFFFAOYSA-N
Comment: Energy1
Num peaks: 27
39.02292652 1.890770941
53.00219107 1.474807201
55.05422664 11.56766173
57.06987671 0.8913181424
67.05422664 0.7741363022
69.06987671 6.02534736
71.01275576 1.796756553
121.0284058 0.7975826979
145.0284058 2.413572612
147.0440559 3.577579309
161.0597059 0.8812904794
171.0440559 0.7521139546
173.0233204 1.867010609
173.0597059 2.007506543
175.0389705 2.353632997
175.075356 0.9847091436
177.0910061 0.9199656842
179.1066561 0.9408051111
187.075356 4.787421647
189.0910061 5.976691647
193.0495352 3.299297595
201.0910061 0.79923934
203.1066561 7.773592833
205.1223062 0.8310645101
213.0910061 2.789076646
231.1015708 8.278923853
249.1121354 3.729337991

Name: +ve in-silico MS/MS by CFM-ID for MRMWRWJVPXDMEJ-UHFFFAOYSA-N
ID: MRMWRWJVPXDMEJ-UHFFFAOYSA-N
Comment: Energy2
Num peaks: 31
25.00727645 2.489261771
39.02292652 2.268250701
41.00219107 1.034082434
41.03857658 0.9088032977
49.00727645 1.180927386
53.03857658 2.191447848
55.01784114 0.7313823998
55.05422664 14.45257732
57.06987671 1.155823267
65.03857658 7.468272368
67.05422664 3.024930277
68.99710569 0.680039251
69.06987671 2.460386855
71.01275576 0.9494932344
71.08552677 0.6966792847
79.05422664 0.887183364
81.06987671 0.685012499
83.08552677 0.986422436
121.0284058 4.622829099
133.0284058 4.900212555
133.0647913 1.39761192
145.0284058 2.582727803
147.0440559 7.278203936
149.0597059 0.9849497168
169.0647913 1.957429642
173.0233204 0.6554416383
173.0597059 1.147869329
185.0960915 2.317275572
187.075356 2.87033022
189.0910061 1.171326593
203.1066561 1.6816417

Name: +ve in-silico MS/MS by CFM-ID for UQFQTWXORYDYFG-UHFFFAOYSA-N
ID: UQFQTWXORYDYFG-UHFFFAOYSA-N
Comment: Energy0
Num peaks: 11
55.05422664 2.644149762
69.06987671 1.618497316
175.0389705 1.458439201
187.075356 3.706139729
189.0910061 5.286202135
203.1066561 4.761362387
205.0495352 1.470805998
207.0651853 1.338962873
213.0910061 6.365438885
231.1015708 36.11208282
249.1121354 15.43196596

Name: +ve in-silico MS/MS by CFM-ID for UQFQTWXORYDYFG-UHFFFAOYSA-N
ID: UQFQTWXORYDYFG-UHFFFAOYSA-N
Comment: Energy1
Num peaks: 31
39.02292652 1.858702711
53.00219107 1.433930855
55.05422664 10.11085632
57.06987671 0.8676493288
65.03857658 1.018771145
67.05422664 1.514752166
69.06987671 4.642266853
71.01275576 1.745199484
91.05422664 0.8417714238
93.06987671 0.7817429466
121.0284058 0.8224270421
145.0284058 2.346249374
147.0440559 3.485900258
161.0597059 0.8609607834
171.0440559 0.7034285695
171.0804414 0.7381280618
173.0233204 1.80754661
173.0597059 2.085546905
175.0389705 2.4749267
175.075356 0.9742485062
177.0910061 0.8755204545
179.1066561 0.9315064446
187.075356 4.499197435
189.0910061 6.287076661
193.0495352 3.162575044
201.0910061 0.7655950569
203.1066561 7.454957243
205.1223062 0.8092329245
213.0910061 2.701933291
231.1015708 7.980865519
249.1121354 3.572051587

Name: +ve in-silico MS/MS by CFM-ID for UQFQTWXORYDYFG-UHFFFAOYSA-N
ID: UQFQTWXORYDYFG-UHFFFAOYSA-N
Comment: Energy2
Num peaks: 31
25.00727645 2.539409065
39.02292652 2.407597562
41.00219107 1.057937575
41.03857658 1.199466863
49.00727645 1.151923023
51.02292652 1.063474562
53.03857658 1.969212952
55.01784114 0.7497627625
55.05422664 10.63808898
57.06987671 1.182032595
65.03857658 8.017560427
67.05422664 4.895945938
68.99710569 0.9058571005
69.06987671 2.726824352
71.01275576 1.033213471
91.05422664 1.706305079
119.0491413 0.9232814173
121.0284058 3.434974133
133.0284058 1.791513812
133.0647913 1.620380624
135.0804414 0.7096453998
145.0284058 2.643989297
147.0440559 7.905122069
149.0597059 1.254712053
169.0647913 2.106046757
173.0597059 1.806561635
175.0389705 1.027456005
185.0960915 2.365762556
187.075356 2.981381125
189.0910061 1.56112008
203.1066561 1.260319238

Name: +ve in-silico MS/MS by CFM-ID for AUFJTEGVQXGXTG-UHFFFAOYSA-N
ID: AUFJTEGVQXGXTG-UHFFFAOYSA-N
Comment: Energy0
Num peaks: 12
55.05422664 1.692976625
83.04914126 11.37708724
100.1120759 2.006103874
126.0913404 3.239738924
128.1069905 1.813427052
142.086255 2.168351156
144.1019051 14.85251648
162.1124698 1.732099427
184.1332052 1.788125334
198.1488553 6.385476919
226.1437699 12.35796074
244.1543346 22.097796

Name: +ve in-silico MS/MS by CFM-ID for AUFJTEGVQXGXTG-UHFFFAOYSA-N
ID: AUFJTEGVQXGXTG-UHFFFAOYSA-N
Comment: Energy1
Num peaks: 15
29.03857658 2.114497386
55.05422664 5.93317592
60.08077574 2.006335139
83.04914126 8.496485424
85.02840582 4.243710253
98.0964258 1.286137551
100.1120759 11.46629006
126.0913404 6.577225793
128.1069905 2.841341309
142.086255 2.488055446
144.1019051 24.8480622
198.1488553 2.167051587
200.1645054 1.394532138
226.1437699 2.636264713
244.1543346 2.46455814

Name: +ve in-silico MS/MS by CFM-ID for AUFJTEGVQXGXTG-UHFFFAOYSA-N
ID: AUFJTEGVQXGXTG-UHFFFAOYSA-N
Comment: Energy2
Num peaks: 21
25.00727645 1.254619562
27.02292652 2.101225291
29.03857658 1.429162106
39.02292652 1.974231244
51.02292652 1.912326292
53.00219107 1.182472145
53.03857658 10.18449078
55.05422664 16.62301682
57.06987671 1.223241574
59.01275576 2.069153972
65.03857658 3.034621297
67.01784114 1.139924963
71.01275576 3.126403023
74.0964258 5.558601619
81.0334912 1.628247555
83.04914126 9.887307004
85.02840582 1.718845795
86.0964258 1.882346639
98.0964258 3.296310627
100.1120759 6.230458633
144.1019051 3.600438148

Name: +ve in-silico MS/MS by CFM-ID for WURBQCVBQNMUQT-RMKNXTFCSA-N
ID: WURBQCVBQNMUQT-RMKNXTFCSA-N
Comment: Energy0
Num peaks: 13
55.05422664 1.643358742
83.04914126 11.21849699
100.1120759 1.989518524
126.0913404 3.202049697
128.1069905 1.788299519
142.086255 1.888179946
144.1019051 14.71721182
162.1124698 1.73363991
182.1175552 1.442156151
184.1332052 1.756511718
198.1488553 6.306003201
226.1437699 12.1352044
244.1543346 21.59369935

Name: +ve in-silico MS/MS by CFM-ID for WURBQCVBQNMUQT-RMKNXTFCSA-N
ID: WURBQCVBQNMUQT-RMKNXTFCSA-N
Comment: Energy1
Num peaks: 16
25.00727645 1.63825709
27.02292652 3.05717699
55.05422664 5.659332814
60.08077574 1.959386445
83.04914126 8.253259772
85.02840582 4.029985647
98.0964258 1.225866903
100.1120759 11.24553388
126.0913404 6.431784175
128.1069905 2.740690485
142.086255 1.854415955
144.1019051 24.20799538
198.1488553 2.113366917
200.1645054 1.352339662
226.1437699 2.538914869
244.1543346 2.358731347

Name: +ve in-silico MS/MS by CFM-ID for WURBQCVBQNMUQT-RMKNXTFCSA-N
ID: WURBQCVBQNMUQT-RMKNXTFCSA-N
Comment: Energy2
Num peaks: 20
25.00727645 2.566969358
27.02292652 2.714432218
29.03857658 1.387901607
39.02292652 3.145562032
51.02292652 1.855038467
53.03857658 9.384263799
55.05422664 14.97080564
57.06987671 1.329932842
59.01275576 1.906981933
65.03857658 2.819374844
67.01784114 2.581737117
71.01275576 3.105500806
74.0964258 5.391845912
81.0334912 1.61536625
83.04914126 9.585969539
85.02840582 1.448288538
86.0964258 1.859891489
98.0964258 2.846386424
100.1120759 6.191124188
144.1019051 3.719052801

Name: +ve in-silico MS/MS by CFM-ID for PCCPERGCFKIYIS-AWEZNQCLSA-N
ID: PCCPERGCFKIYIS-AWEZNQCLSA-N
Comment: Energy0
Num peaks: 8
41.03857658 1.290503639
43.05422664 11.8586869
205.1223062 1.914922652
206.0811697 3.828917215
223.1328709 8.030375554
224.0917343 2.384035811
234.1124698 1.064019856
266.1386845 49.86776634

Name: +ve in-silico MS/MS by CFM-ID for PCCPERGCFKIYIS-AWEZNQCLSA-N
ID: PCCPERGCFKIYIS-AWEZNQCLSA-N
Comment: Energy1
Num peaks: 31
41.03857658 2.227538727
43.05422664 20.07107698
123.0440559 1.038755331
151.075356 1.508851758
163.075356 1.370606282
165.0910061 3.282380006
167.0702706 0.8479567903
167.1066561 1.954375309
189.0910061 2.240469773
191.1066561 2.460395749
192.0655196 0.6852135225
193.1223062 1.919042361
194.0811697 0.8781469362
195.1379563 1.129740789
196.0968197 1.008518761
198.1124698 1.436009814
203.1066561 1.794935556
205.1223062 5.014717942
206.0811697 2.46238328
207.1015708 1.680930754
209.1172208 4.027530311
220.1332052 0.7356449966
221.1172208 1.959573037
222.1488553 1.77048011
223.1328709 0.9240431598
224.0917343 2.795284719
234.1124698 1.087123989
236.1281199 0.7099283291
238.1437699 3.257463228
250.1073844 1.158133397
266.1386845 7.103362553

Name: +ve in-silico MS/MS by CFM-ID for PCCPERGCFKIYIS-AWEZNQCLSA-N
ID: PCCPERGCFKIYIS-AWEZNQCLSA-N
Comment: Energy2
Num peaks: 31
27.02292652 1.354484355
28.01817548 0.6917920445
29.03857658 0.6746267915
39.02292652 3.447805788
41.03857658 3.322914847
43.05422664 35.24146462
45.06987671 0.8712495161
91.05422664 0.6440062395
96.00800472 0.6112952052
98.02365479 0.6596750184
100.0393049 2.466225159
107.0491413 1.206183417
122.0236548 0.663470245
123.0440559 1.712765686
135.0804414 1.009268833
147.0804414 3.138064034
148.0393049 0.9741729901
149.0960915 0.6248713415
150.0549549 1.035049276
163.075356 2.462605893
165.0910061 1.461127975
178.086255 0.6738125833
180.0655196 0.696101528
181.0859207 0.6687020305
192.0655196 1.184013141
194.0811697 0.8498001151
205.1223062 0.9201045937
206.0811697 2.100020151
208.0604342 1.515874213
214.1437699 0.6995034702
250.1073844 0.7172190877

Name: +ve in-silico MS/MS by CFM-ID for XINFXVVRMYBFMI-YFKPBYRVSA-N
ID: XINFXVVRMYBFMI-YFKPBYRVSA-N
Comment: Energy0
Num peaks: 10
103.002585 4.063155773
130.086255 3.234507947
157.0971541 2.181177009
185.0920687 4.313404893
186.0760843 3.101851336
203.1026334 23.4828271
214.0709989 2.718352364
231.097548 16.79493839
232.0815636 5.754643624
249.1081127 14.48926309

Name: +ve in-silico MS/MS by CFM-ID for XINFXVVRMYBFMI-YFKPBYRVSA-N
ID: XINFXVVRMYBFMI-YFKPBYRVSA-N
Comment: Energy1
Num peaks: 20
55.05422664 1.093075488
74.02365479 0.9634435563
84.08077574 12.22380155
86.0964258 1.002011501
103.002585 4.868784261
112.0756904 1.173625355
113.0597059 0.9781107924
130.086255 2.95019683
132.0291341 1.415633318
157.0971541 6.086316008
159.1128041 1.040015901
174.0760843 2.118664448
185.0920687 5.059452029
186.0760843 8.864793628
203.1026334 21.13954796
205.1182834 1.048147473
214.0709989 1.317599609
231.097548 3.845259947
232.0815636 1.149015122
249.1081127 2.095338431

Name: +ve in-silico MS/MS by CFM-ID for XINFXVVRMYBFMI-YFKPBYRVSA-N
ID: XINFXVVRMYBFMI-YFKPBYRVSA-N
Comment: Energy2
Num peaks: 31
28.01817548 1.696060605
41.03857658 2.649170096
42.03382555 2.713327648
43.05422664 0.9211724379
55.05422664 3.274924802
56.04947561 4.708177167
58.06512568 0.9755741406
59.01275576 2.293835772
70.06512568 4.017116992
72.00800472 2.323896842
72.08077574 1.006201675
74.02365479 0.9397757657
84.08077574 12.83997321
84.99202031 1.780420151
86.02365479 0.8852252568
86.0964258 1.193811692
87.00767038 0.8502952435
103.002585 11.45467709
114.0549549 0.9211658375
118.013484 1.686019406
120.0291341 0.9131380865
128.070605 1.715141139
130.086255 1.46049767
132.0291341 1.152985653
157.0971541 3.350002705
158.0447842 0.7202751177
160.0604342 1.235983743
174.0760843 2.360696221
185.0920687 2.069548059
186.0760843 1.359381683
203.1026334 1.154397127

Name: +ve in-silico MS/MS by CFM-ID for UYPMMHCTXQIWDX-RXMQYKEDSA-N
ID: UYPMMHCTXQIWDX-RXMQYKEDSA-N
Comment: Energy0
Num peaks: 6
98.0600403 1.732150324
134.0461215 6.134604192
207.087652 2.95545645
231.0988854 8.983833153
232.082901 3.679099424
249.1094501 63.8561066

Name: +ve in-silico MS/MS by CFM-ID for UYPMMHCTXQIWDX-RXMQYKEDSA-N
ID: UYPMMHCTXQIWDX-RXMQYKEDSA-N
Comment: Energy1
Num peaks: 22
41.03857658 1.479993069
55.01784114 1.781929647
56.04947561 1.942668389
57.0334912 2.293055758
59.04914126 2.632735797
70.06512568 3.555041347
82.06512568 1.777875502
84.04439023 2.815063638
96.04439023 1.483319557
98.0600403 16.23409261
134.0461215 10.83866751
152.0566862 1.634031361
204.0879864 1.69430933
205.0720019 1.357601559
205.0832353 0.9134981553
207.087652 1.794349968
207.0988854 1.381159437
221.1145355 2.912728526
222.098551 2.007080363
231.0988854 5.031430945
232.082901 1.580277239
249.1094501 13.01759504

Name: +ve in-silico MS/MS by CFM-ID for UYPMMHCTXQIWDX-RXMQYKEDSA-N
ID: UYPMMHCTXQIWDX-RXMQYKEDSA-N
Comment: Energy2
Num peaks: 31
39.02292652 1.251321816
41.03857658 1.113709244
43.02907452 2.067291667
45.04472458 0.8395571317
53.00219107 1.133719412
53.01342445 0.7858404601
54.03382555 1.319019963
56.04947561 1.375125949
70.06512568 1.197555956
80.02432348 1.818918096
82.03997355 3.872457967
84.04439023 2.000672098
84.05562361 0.8206020914
94.03997355 1.46445248
98.0600403 1.8116657
107.0352225 5.025543875
109.0508726 1.737263646
111.0665226 1.016294937
119.0352225 1.486420853
121.0508726 2.412698989
123.0665226 1.584551579
134.0461215 20.72733238
136.0617716 0.8140245326
138.0774217 1.206204237
164.0566862 0.8963748342
189.0770873 1.066111494
192.0879864 1.007111431
204.0879864 1.573375074
207.087652 1.285085285
222.098551 0.8132999941
232.082901 1.883505499

Name: +ve in-silico MS/MS by CFM-ID for CPLGZXQPPYRNRC-UHFFFAOYSA-N
ID: CPLGZXQPPYRNRC-UHFFFAOYSA-N
Comment: Energy0
Num peaks: 6
190.1087218 1.511960562
228.0879864 26.37278503
257.1396876 1.124948156
266.1400219 1.444681427
267.1240375 3.890820733
284.1505866 59.47150312

Name: +ve in-silico MS/MS by CFM-ID for CPLGZXQPPYRNRC-UHFFFAOYSA-N
ID: CPLGZXQPPYRNRC-UHFFFAOYSA-N
Comment: Energy1
Num peaks: 9
134.0461215 1.970752396
190.1087218 1.912906181
198.0661883 2.225133603
198.0774217 2.741341756
200.0930717 4.547677221
210.0774217 4.698886011
228.0879864 53.6509253
267.1240375 3.320190408
284.1505866 5.77873709

Name: +ve in-silico MS/MS by CFM-ID for CPLGZXQPPYRNRC-UHFFFAOYSA-N
ID: CPLGZXQPPYRNRC-UHFFFAOYSA-N
Comment: Energy2
Num peaks: 29
39.02292652 1.199865652
65.00219107 0.8542415139
67.01784114 0.9078989101
106.0399735 1.158271074
119.0491413 0.8441944873
134.0461215 5.180672274
170.0712737 1.688006474
182.0461215 0.9061875858
184.0617716 1.24522706
186.0661883 5.008236621
186.0774217 1.568932605
190.1087218 1.262614211
196.0617716 2.547105223
198.0661883 6.750231724
198.0774217 9.591839383
199.0614373 2.183202848
200.0818384 3.065146457
200.0930717 1.406838749
201.0770873 2.395839427
210.0774217 5.328224022
211.0614373 2.277586189
212.0566862 1.039747764
228.0879864 10.12992009
239.1291229 2.241466899
240.1131385 1.340681385
240.1243719 2.327234698
251.0927374 2.295639318
267.1240375 2.217620942
268.1192865 1.451599657

Name: +ve in-silico MS/MS by CFM-ID for ZYKSDPVHVMSKIL-IIHMJNQGSA-N
ID: ZYKSDPVHVMSKIL-IIHMJNQGSA-N
Comment: Energy0
Num peaks: 16
43.05422664 1.185709316
96.04439023 0.9416783041
188.1069905 2.05644093
190.1226406 0.8894806311
196.0968197 2.417930057
206.1175552 1.258171647
216.1019051 1.423081748
218.1175552 1.46982037
220.1332052 15.81856751
222.1124698 0.9234830528
222.1488553 1.029517518
230.1175552 1.43595972
234.1124698 4.776315616
236.1281199 2.503165048
248.1281199 17.15573389
266.1386845 24.94370387

Name: +ve in-silico MS/MS by CFM-ID for ZYKSDPVHVMSKIL-IIHMJNQGSA-N
ID: ZYKSDPVHVMSKIL-IIHMJNQGSA-N
Comment: Energy1
Num peaks: 31
39.02292652 0.8722266985
41.03857658 1.072392946
69.0334912 0.9261476575
79.01784114 1.058836176
81.0334912 1.987393288
109.0647913 1.005406055
134.0600403 1.279136297
138.0913404 4.700736986
140.1069905 1.102785233
150.0913404 2.16005005
166.086255 0.9352181696
184.0968197 2.217508666
188.1069905 2.490946499
190.1226406 3.781744551
191.1066561 1.054807591
192.1382906 1.120258704
193.1223062 1.06540072
195.1379563 0.943809704
196.0968197 2.071940861
202.1226406 2.054942555
204.1382906 1.188451924
216.1019051 1.016589839
218.1175552 1.509085232
220.1332052 16.51532972
222.1488553 1.478359869
230.1175552 1.34806915
234.1124698 2.091901051
236.1281199 1.352061714
238.1437699 1.086228394
248.1281199 6.275080108
266.1386845 4.855217597

Name: +ve in-silico MS/MS by CFM-ID for ZYKSDPVHVMSKIL-IIHMJNQGSA-N
ID: ZYKSDPVHVMSKIL-IIHMJNQGSA-N
Comment: Energy2
Num peaks: 31
39.02292652 2.080741912
41.03857658 5.389102146
43.05422664 5.720025467
51.02292652 2.107415625
53.03857658 4.375166997
68.04947561 1.498426269
69.06987671 1.459668609
79.01784114 1.472163997
79.05422664 1.527379283
81.0334912 2.967372627
82.06512568 1.136197783
83.04914126 1.880858991
84.08077574 0.8492188415
85.06479133 1.089672291
91.01784114 0.8353254336
92.0130901 3.449446515
94.02874017 1.093401596
96.04439023 1.596968955
100.0756904 1.279521942
102.0913404 1.068046567
107.0491413 2.945776203
123.0804414 2.115331355
133.0647913 1.049120591
134.0600403 1.475537348
148.0756904 0.960296992
150.0913404 4.947188356
152.070605 1.480106032
164.070605 0.9366423699
176.1069905 1.403693237
188.1069905 1.099835429
204.1019051 1.55238792

Name: +ve in-silico MS/MS by CFM-ID for UCKYOOZPSJFJIZ-XVKVHKPRSA-N
ID: UCKYOOZPSJFJIZ-XVKVHKPRSA-N
Comment: Energy0
Num peaks: 6
99.05528926 5.683070529
115.0502039 1.121477137
117.0658539 65.17366726
221.1131981 1.070758917
231.097548 4.554099104
249.1081127 10.22442631

Name: +ve in-silico MS/MS by CFM-ID for UCKYOOZPSJFJIZ-XVKVHKPRSA-N
ID: UCKYOOZPSJFJIZ-XVKVHKPRSA-N
Comment: Energy1
Num peaks: 9
42.03382555 3.062739603
44.04947561 2.033282964
60.04439023 4.297158985
70.02874017 1.400005379
72.04439023 4.186553646
74.0600403 13.77198093
89.07093933 2.393415978
99.05528926 8.441583205
117.0658539 40.42999302

Name: +ve in-silico MS/MS by CFM-ID for UCKYOOZPSJFJIZ-XVKVHKPRSA-N
ID: UCKYOOZPSJFJIZ-XVKVHKPRSA-N
Comment: Energy2
Num peaks: 17
42.03382555 3.44823468
43.01784114 1.763914451
44.04947561 10.95249279
45.0334912 1.432803744
46.06512568 3.253916433
57.0334912 1.921656092
71.02398914 1.290161284
72.04439023 2.397579362
74.0600403 1.309393784
87.01890376 1.445656561
87.05528926 2.140340193
89.07093933 1.782523521
99.05528926 13.00361418
100.0393049 2.552496105
115.0502039 1.839596967
117.0658539 28.33348328
125.0345538 1.138697671

Name: +ve in-silico MS/MS by CFM-ID for CVASBKDYSQKLSO-UHFFFAOYSA-N
ID: CVASBKDYSQKLSO-UHFFFAOYSA-N
Comment: Energy0
Num peaks: 6
91.05422664 2.936227633
123.0262976 6.967953554
125.0419477 4.65688883
160.1120759 2.808421319
192.0841469 6.605472474
284.1467471 58.01201839

Name: +ve in-silico MS/MS by CFM-ID for CVASBKDYSQKLSO-UHFFFAOYSA-N
ID: CVASBKDYSQKLSO-UHFFFAOYSA-N
Comment: Energy1
Num peaks: 31
44.04947561 1.015181942
56.04947561 0.9490885755
58.06512568 1.384005929
65.03857658 0.8490346502
79.05422664 0.8068395247
80.04947561 1.398154152
81.06987671 0.9429421873
82.06512568 1.251347688
84.08077574 2.849823656
91.05422664 4.456594967
93.06987671 0.7877746308
123.0262976 2.088968809
125.0419477 1.212850908
146.0964258 0.7652079216
158.0964258 1.222838826
160.1120759 4.034711668
162.1277259 0.7870855252
189.0732478 1.064320012
192.0841469 1.55387407
199.0575978 1.463402917
213.0732478 0.8983648806
239.0888979 1.497974686
241.104548 2.259538416
242.0997969 0.845585213
254.0997969 0.8466931162
255.120198 1.452359785
256.115447 1.984748211
258.1310971 2.527577373
267.120198 3.462610272
268.115447 2.765342906
284.1467471 27.95888315

Name: +ve in-silico MS/MS by CFM-ID for CVASBKDYSQKLSO-UHFFFAOYSA-N
ID: CVASBKDYSQKLSO-UHFFFAOYSA-N
Comment: Energy2
Num peaks: 31
44.04947561 1.168435629
51.02292652 2.069429294
52.01817548 1.12953748
56.04947561 1.429159121
58.06512568 1.28451271
65.03857658 1.41971577
68.04947561 1.77806427
75.02292652 1.713104225
77.03857658 2.326827075
79.05422664 5.989195027
81.06987671 1.848556568
82.06512568 1.824221595
91.05422664 5.765010062
92.97934745 1.415304412
93.06987671 2.382904224
94.99499752 2.898200376
97.01064758 2.652507347
106.0651257 1.733243229
121.0106476 1.498661619
123.0262976 6.065761923
125.0419477 1.577344589
129.0732478 1.119834065
138.0371967 1.122410718
148.1120759 1.800665135
158.0964258 1.71749084
160.1120759 1.664883958
162.1277259 1.871334972
188.0528467 2.00225258
192.0841469 1.889138772
256.115447 1.147782802
268.115447 2.639835169

Name: +ve in-silico MS/MS by CFM-ID for AQYMPYYJWAIFLS-KGLIPLIRSA-N
ID: AQYMPYYJWAIFLS-KGLIPLIRSA-N
Comment: Energy0
Num peaks: 7
69.0334912 5.100648081
71.04914126 13.87332354
135.0440559 4.661625283
137.0597059 5.006595872
151.0389705 11.08403396
231.1015708 6.917216912
249.1121354 37.89946965

Name: +ve in-silico MS/MS by CFM-ID for AQYMPYYJWAIFLS-KGLIPLIRSA-N
ID: AQYMPYYJWAIFLS-KGLIPLIRSA-N
Comment: Energy1
Num peaks: 19
39.02292652 1.839703136
41.03857658 4.71089956
43.01784114 1.404689726
43.05422664 5.852802395
69.0334912 6.590070605
71.04914126 11.13851202
119.0491413 1.214966493
135.0440559 5.424834473
137.0597059 2.713354853
149.0233204 1.251629669
151.0389705 2.558068283
193.0495352 4.997736728
205.0859207 4.441920996
207.1015708 1.97342002
209.0808353 1.364056735
217.0859207 1.617685215
231.1015708 4.791338887
233.0808353 2.401724099
249.1121354 13.85017373

Name: +ve in-silico MS/MS by CFM-ID for AQYMPYYJWAIFLS-KGLIPLIRSA-N
ID: AQYMPYYJWAIFLS-KGLIPLIRSA-N
Comment: Energy2
Num peaks: 21
39.02292652 5.586959106
41.00219107 1.284962669
41.03857658 5.455697177
43.01784114 1.44424375
55.01784114 1.826966944
55.05422664 4.504524449
57.06987671 3.073496286
69.0334912 5.380326669
71.04914126 6.667239366
105.0334912 1.253396888
107.0491413 3.113730995
117.0334912 4.436744919
119.0491413 9.765888246
121.0284058 2.702241982
123.0440559 4.461741816
131.0127558 1.722703941
133.0284058 2.898863977
135.0076704 2.014220111
135.0440559 6.763926146
137.0597059 3.199037326
151.0389705 2.467908767

Name: +ve in-silico MS/MS by CFM-ID for BESRALYTNWDJSD-WKIVEWPHSA-N
ID: BESRALYTNWDJSD-WKIVEWPHSA-N
Comment: Energy0
Num peaks: 6
94.06512568 2.080946759
110.0600403 1.895763459
112.0756904 4.899687971
230.1175552 29.82632074
248.1281199 34.81462372
266.1386845 8.157394847

Name: +ve in-silico MS/MS by CFM-ID for BESRALYTNWDJSD-WKIVEWPHSA-N
ID: BESRALYTNWDJSD-WKIVEWPHSA-N
Comment: Energy1
Num peaks: 23
39.02292652 1.074389604
53.03857658 0.8252408411
57.0334912 0.9483269416
63.02292652 1.741665286
65.03857658 2.634525632
67.05422664 1.097184493
79.05422664 0.8384711931
81.0334912 1.360287503
83.04914126 2.000657848
85.06479133 1.144814088
176.070605 0.9916954486
178.0498695 1.029519515
188.070605 2.579635382
190.086255 1.318609401
202.086255 1.043253866
204.1019051 1.490106897
206.0811697 1.756930866
208.0968197 0.8332158657
220.1332052 0.8323330003
230.1175552 30.42727281
232.0968197 0.8979288444
248.1281199 19.9646593
266.1386845 3.400725837

Name: +ve in-silico MS/MS by CFM-ID for BESRALYTNWDJSD-WKIVEWPHSA-N
ID: BESRALYTNWDJSD-WKIVEWPHSA-N
Comment: Energy2
Num peaks: 31
39.02292652 4.860363456
41.03857658 2.60516471
43.01784114 0.8711472616
51.02292652 0.9470962039
53.03857658 1.018834876
55.05422664 1.707046041
63.02292652 0.789754717
65.03857658 1.514138111
67.05422664 1.703090392
68.04947561 1.102363559
69.0334912 0.9181837998
70.02874017 1.128174037
79.05422664 0.7594507568
81.0334912 0.9376719557
83.04914126 1.788712172
85.06479133 1.240612338
92.04947561 4.102562182
94.06512568 13.36510611
96.04439023 0.6905044352
96.08077574 6.633532189
98.0964258 1.517457858
108.0443902 1.109451869
110.0600403 4.933203265
112.0756904 9.76554623
114.0913404 3.591929243
176.070605 1.020622878
190.086255 0.7749374523
202.086255 0.8607091451
204.1019051 0.7928147051
204.1382906 1.387760533
230.1175552 4.031490177

Name: +ve in-silico MS/MS by CFM-ID for HJMFFRBVINUZBI-UHFFFAOYSA-N
ID: HJMFFRBVINUZBI-UHFFFAOYSA-N
Comment: Energy0
Num peaks: 9
147.0440559 1.038103711
192.1019051 3.940136212
220.0968197 13.69398839
221.0808353 10.56934206
223.0964854 1.177365435
236.1281199 3.409989303
238.1073844 3.801867963
248.1281199 1.332287721
266.1386845 41.79114628

Name: +ve in-silico MS/MS by CFM-ID for HJMFFRBVINUZBI-UHFFFAOYSA-N
ID: HJMFFRBVINUZBI-UHFFFAOYSA-N
Comment: Energy1
Num peaks: 23
29.03857658 0.8384605614
47.04914126 1.965915004
58.06512568 13.49290742
72.08077574 1.195239473
147.0440559 2.821552333
149.0597059 0.7634746985
164.1069905 1.060776639
175.0389705 2.562560991
177.0546206 1.995193093
190.086255 1.284367881
192.1019051 7.464909863
193.0495352 1.227833574
193.0859207 1.597480509
195.0651853 1.906132625
202.086255 1.442994672
220.0968197 12.08281543
221.0808353 8.48170512
222.0760843 1.007243326
236.1281199 1.945522013
238.1073844 1.583260182
248.1281199 2.003631426
250.1073844 1.303352033
266.1386845 10.1871355

Name: +ve in-silico MS/MS by CFM-ID for HJMFFRBVINUZBI-UHFFFAOYSA-N
ID: HJMFFRBVINUZBI-UHFFFAOYSA-N
Comment: Energy2
Num peaks: 31
58.06512568 4.953021278
108.0807757 1.875223025
118.0651257 1.080018125
123.0440559 2.938796479
135.0440559 2.301287284
137.0597059 0.9801236834
144.0807757 1.815595902
145.0284058 0.8860874688
146.0964258 4.817328782
147.0440559 7.064521062
149.0233204 1.737028393
149.0597059 1.61838918
161.0233204 1.673852393
162.0913404 4.22589874
163.0389705 1.480784879
172.0756904 1.01525075
174.0913404 4.456318571
175.0389705 1.310735714
175.075356 1.044494854
176.070605 1.987943134
177.0546206 1.042590615
178.086255 1.591796386
180.1019051 1.028140672
190.086255 3.85974268
191.0702706 0.8711926784
192.1019051 2.793693207
202.086255 1.155203103
204.1019051 1.076539007
206.1175552 1.038754542
220.0968197 1.515676525
220.1332052 0.8567449326

Name: +ve in-silico MS/MS by CFM-ID for GEBOZHKBHBHNNZ-RTHLEPHNSA-N
ID: GEBOZHKBHBHNNZ-RTHLEPHNSA-N
Comment: Energy0
Num peaks: 6
185.0960915 5.767617675
189.0910061 3.449194638
203.1066561 7.029988303
213.0910061 16.97658229
231.1015708 33.45817096
249.1121354 20.55668365

Name: +ve in-silico MS/MS by CFM-ID for GEBOZHKBHBHNNZ-RTHLEPHNSA-N
ID: GEBOZHKBHBHNNZ-RTHLEPHNSA-N
Comment: Energy1
Num peaks: 21
117.0698767 1.753263732
119.0855268 1.061329557
145.0647913 1.464244382
147.0804414 1.083237384
161.0597059 1.220538162
163.075356 1.101635042
169.0647913 1.766686718
171.0804414 5.795859603
175.1117415 2.172097204
183.0804414 1.182863972
185.0960915 12.70412287
187.075356 1.784485944
187.1117415 2.990518735
189.0910061 2.747902623
199.075356 1.957995294
203.1066561 13.46336476
205.1223062 1.176336599
213.0910061 8.863699224
221.1172208 1.809431072
231.1015708 10.22345275
249.1121354 4.22773218

Name: +ve in-silico MS/MS by CFM-ID for GEBOZHKBHBHNNZ-RTHLEPHNSA-N
ID: GEBOZHKBHBHNNZ-RTHLEPHNSA-N
Comment: Energy2
Num peaks: 30
39.02292652 0.8582697577
41.00219107 0.6960475684
55.01784114 0.7305195234
59.01275576 0.9083605217
65.03857658 1.865739765
79.05422664 1.954886698
93.06987671 0.9043864264
117.0698767 1.261763167
131.0491413 0.9298998815
145.0647913 0.8355215133
147.0804414 0.7760537343
159.0804414 0.6537982805
161.0597059 1.217606944
163.075356 0.8192609674
169.0647913 11.38892134
171.0440559 1.288370932
171.0804414 12.41682886
173.0597059 3.273286572
175.075356 1.040280965
177.0910061 0.8588354732
183.0804414 2.78079439
185.0960915 11.80565601
187.075356 4.320658556
187.1117415 5.599131284
189.0910061 1.7050829
201.0910061 0.6789718987
203.1066561 2.223834285
213.0910061 3.172056693
215.0702706 1.308969333
231.1015708 1.797763539

Name: +ve in-silico MS/MS by CFM-ID for WIVNSULEOZPIDB-GXTWGEPZSA-N
ID: WIVNSULEOZPIDB-GXTWGEPZSA-N
Comment: Energy0
Num peaks: 15
97.02840582 2.184188402
121.0647913 1.313985466
123.0804414 3.411569835
125.0960915 4.16080221
163.075356 2.665527894
177.0546206 1.31059999
179.0702706 1.29390095
181.0859207 3.302258583
203.1066561 2.073325702
205.1223062 1.539458638
213.0910061 1.416401657
217.0859207 1.337306957
219.1015708 1.256864203
231.1015708 26.26082532
249.1121354 26.75091553

Name: +ve in-silico MS/MS by CFM-ID for WIVNSULEOZPIDB-GXTWGEPZSA-N
ID: WIVNSULEOZPIDB-GXTWGEPZSA-N
Comment: Energy1
Num peaks: 31
41.03857658 1.213170661
65.03857658 1.255918408
81.0334912 1.938366921
83.04914126 2.678352828
95.01275576 1.08360664
97.02840582 1.882262107
105.0698767 1.676586014
107.0855268 1.299575337
119.0491413 1.285066096
121.0647913 0.9310755359
123.0804414 0.989482458
135.0804414 1.363584528
137.0960915 1.84948102
153.0910061 0.9279670583
163.0389705 1.093950315
163.075356 3.274732821
181.0859207 2.832911525
187.075356 1.066103209
187.1117415 2.499190592
189.0546206 1.896586192
201.0910061 2.066359624
203.0702706 1.137799375
203.1066561 3.867230581
205.1223062 1.205404695
213.0910061 2.286737421
217.0859207 3.154338716
219.1015708 1.95284072
221.1172208 2.489786788
231.1015708 19.05995086
233.0808353 1.711093135
249.1121354 6.420912314

Name: +ve in-silico MS/MS by CFM-ID for WIVNSULEOZPIDB-GXTWGEPZSA-N
ID: WIVNSULEOZPIDB-GXTWGEPZSA-N
Comment: Energy2
Num peaks: 31
39.02292652 2.209763735
41.03857658 4.106383308
43.05422664 1.351202417
51.02292652 3.776978094
53.03857658 3.295910148
55.05422664 1.564800851
65.03857658 5.341005866
67.05422664 5.042304863
69.0334912 1.36979371
69.06987671 1.792455183
71.04914126 1.033622756
79.05422664 0.9014372725
81.0334912 6.284728844
83.04914126 1.736311235
85.06479133 0.9741147148
97.02840582 3.631950173
105.0698767 1.045248231
107.0855268 3.019514293
119.0491413 3.317236266
121.0647913 4.001460815
123.0440559 1.347429346
123.0804414 3.260678901
131.0491413 1.359921999
133.0647913 1.025190461
135.0804414 2.315603095
137.0960915 1.355805656
149.0597059 3.104944683
151.075356 1.007974453
163.075356 2.979432244
187.1117415 0.9665768534
203.1066561 0.9069421322

Name: +ve in-silico MS/MS by CFM-ID for JUWRYWAZYBSNCI-CQSZACIVSA-N
ID: JUWRYWAZYBSNCI-CQSZACIVSA-N
Comment: Energy0
Num peaks: 6
57.06987671 0.7425250491
207.1015708 0.6642711833
213.0910061 6.812712584
231.1015708 41.47802693
233.0808353 0.6922264396
249.1121354 35.41774023

Name: +ve in-silico MS/MS by CFM-ID for JUWRYWAZYBSNCI-CQSZACIVSA-N
ID: JUWRYWAZYBSNCI-CQSZACIVSA-N
Comment: Energy1
Num peaks: 29
29.03857658 1.232402006
53.00219107 1.382231966
53.03857658 3.217408302
55.01784114 1.129894173
55.05422664 6.447143722
57.06987671 5.722365275
59.08552677 1.172282195
81.0334912 1.035441088
83.04914126 3.274672831
85.06479133 3.719640827
87.08044139 0.8930117879
93.0334912 2.152122306
95.04914126 1.176168409
97.06479133 1.103122484
99.08044139 1.547449593
109.0647913 0.9519043742
173.0597059 1.059085237
177.0910061 1.055504559
189.0910061 1.655778817
195.1015708 1.030619647
203.0702706 1.530090242
203.1066561 1.713755904
205.0859207 1.197779246
207.1015708 1.292176413
213.0910061 7.54040437
215.0702706 0.83600747
221.1172208 2.466608902
231.1015708 17.10147212
249.1121354 5.712281574

Name: +ve in-silico MS/MS by CFM-ID for JUWRYWAZYBSNCI-CQSZACIVSA-N
ID: JUWRYWAZYBSNCI-CQSZACIVSA-N
Comment: Energy2
Num peaks: 31
25.00727645 1.268355022
27.02292652 1.937590888
29.03857658 1.160736972
39.02292652 1.021240714
41.00219107 1.575302123
41.03857658 1.740571799
49.00727645 1.381528073
51.02292652 2.090232359
53.03857658 13.24990059
55.05422664 7.447504688
57.06987671 10.46565381
59.08552677 1.551117541
65.00219107 1.912608721
67.01784114 1.471609059
79.01784114 0.9773811705
81.0334912 0.9085439234
97.02840582 1.154664639
131.0491413 1.896048899
151.0389705 2.078005349
151.075356 1.037600756
163.075356 0.8952886254
173.0597059 1.132247394
175.0389705 0.9180188132
177.0546206 0.9024252108
187.075356 1.355397064
189.0910061 1.106468893
205.0859207 1.37332932
213.0910061 1.611061543
215.0702706 1.178851387
231.1015708 1.32282876
233.0808353 1.025055922

Name: +ve in-silico MS/MS by CFM-ID for SJEYUYPBCPRFNM-WQWHYOKSSA-N
ID: SJEYUYPBCPRFNM-WQWHYOKSSA-N
Comment: Energy0
Num peaks: 20
53.03857658 1.825439826
55.05422664 1.619709532
67.05422664 2.073940945
85.02840582 1.359837907
95.04914126 3.841911302
121.0647913 0.9993841527
151.0389705 0.6816157127
153.0546206 4.275226203
155.0702706 1.337636723
179.0338851 0.7145412579
181.0495352 2.39081775
191.0702706 0.7185903488
193.0495352 0.8708943235
195.0651853 0.9182744294
213.0910061 1.710363334
219.0651853 1.184589428
221.0808353 1.07838819
231.1015708 14.42910688
233.0808353 0.8601719602
249.1121354 37.22443267

Name: +ve in-silico MS/MS by CFM-ID for SJEYUYPBCPRFNM-WQWHYOKSSA-N
ID: SJEYUYPBCPRFNM-WQWHYOKSSA-N
Comment: Energy1
Num peaks: 31
39.02292652 0.9793652926
41.03857658 1.646429784
51.02292652 3.764330231
53.03857658 5.841063361
55.01784114 0.9502292114
55.05422664 2.195126694
67.05422664 2.772508674
77.03857658 2.274970114
83.01275576 1.081130314
93.0334912 0.9232747372
95.01275576 1.408242077
95.04914126 7.432693994
97.02840582 1.03181299
99.04405588 0.9687973959
135.0440559 1.036450019
137.0597059 1.550090157
153.0546206 1.651227958
155.0702706 1.231336588
165.0546206 1.102378441
179.0338851 1.297457884
181.0495352 6.25882999
183.0651853 1.363430585
189.0546206 0.8502474423
193.0495352 1.031224927
195.0651853 0.8993016796
207.0651853 0.8683558921
213.0910061 1.784294535
221.1172208 1.343825779
231.1015708 6.356626337
233.0808353 0.9989890592
249.1121354 7.050982096

Name: +ve in-silico MS/MS by CFM-ID for SJEYUYPBCPRFNM-WQWHYOKSSA-N
ID: SJEYUYPBCPRFNM-WQWHYOKSSA-N
Comment: Energy2
Num peaks: 31
39.02292652 4.382399544
41.03857658 2.890453412
51.02292652 2.432615874
53.00219107 2.801042871
53.03857658 3.799995871
55.01784114 3.396877168
55.05422664 1.615015019
57.0334912 1.553524961
63.02292652 4.677867313
65.03857658 1.67350806
67.05422664 5.060334042
69.0334912 0.9914387082
77.00219107 2.214037121
79.01784114 1.439529153
81.0334912 1.045406973
83.01275576 2.189665399
85.02840582 1.540504117
87.02292652 1.588910005
91.01784114 0.9827436709
95.04914126 1.496342018
97.02840582 1.158599863
99.04405588 1.202444136
107.0127558 1.076257098
111.0440559 0.9816411856
117.0334912 1.638317878
119.0491413 2.665090004
121.0647913 1.495923549
137.0597059 1.719612495
153.0546206 1.060177031
231.1015708 1.128132128
233.0808353 1.034771714

Name: +ve in-silico MS/MS by CFM-ID for SCSOQELWZNIRDT-UHFFFAOYSA-N
ID: SCSOQELWZNIRDT-UHFFFAOYSA-N
Comment: Energy0
Num peaks: 7
67.05422664 2.629569098
73.06479133 2.810945471
193.0495352 5.31783126
217.0859207 2.993332312
231.1015708 10.29630468
233.0808353 3.184357641
249.1121354 54.99823966

Name: +ve in-silico MS/MS by CFM-ID for SCSOQELWZNIRDT-UHFFFAOYSA-N
ID: SCSOQELWZNIRDT-UHFFFAOYSA-N
Comment: Energy1
Num peaks: 18
43.01784114 1.737933908
55.05422664 1.43630729
65.03857658 2.286159382
67.05422664 2.761381387
73.06479133 7.740762038
85.06479133 2.628209111
165.0546206 2.865477323
175.0389705 2.25083393
181.0495352 1.95687178
189.0546206 2.075510234
191.0702706 2.013109473
193.0495352 6.392642914
207.0651853 7.333092729
207.1015708 1.779032897
217.0859207 3.156276768
231.1015708 8.502218115
233.0808353 2.336764221
249.1121354 22.1388179

Name: +ve in-silico MS/MS by CFM-ID for SCSOQELWZNIRDT-UHFFFAOYSA-N
ID: SCSOQELWZNIRDT-UHFFFAOYSA-N
Comment: Energy2
Num peaks: 31
39.02292652 1.66788303
41.03857658 1.40281074
49.00727645 0.9718523467
51.02292652 1.453337346
55.05422664 5.888775201
57.0334912 0.9650351899
57.06987671 1.106914631
65.03857658 6.966484857
67.05422664 4.83631469
69.06987671 1.137293799
73.06479133 1.549570624
85.06479133 1.19248352
107.0127558 1.147990299
109.0647913 1.508919737
147.0440559 0.8864873517
151.0389705 1.187483438
159.0440559 1.157203232
163.0389705 4.598512766
165.0546206 2.718901916
171.0440559 0.9622565478
173.0597059 1.126380228
175.0389705 6.785017183
177.0182351 3.124517668
177.0546206 1.063318222
189.0546206 3.072032202
191.0338851 1.275436177
191.0702706 3.851294047
193.0495352 5.282653026
201.0910061 1.119613228
207.0651853 0.9167618695
233.0808353 1.12316083

Name: +ve in-silico MS/MS by CFM-ID for UFMWABKUSKFAGZ-HZMBPMFUSA-N
ID: UFMWABKUSKFAGZ-HZMBPMFUSA-N
Comment: Energy0
Num peaks: 15
101.0597059 1.366567446
161.0597059 2.200670405
173.0597059 1.352410112
177.0546206 2.974367193
179.0702706 1.389415464
181.0859207 1.659962746
187.075356 2.375148922
189.0546206 1.230475511
189.0910061 1.993374099
191.0702706 3.719649198
205.0859207 1.428209252
213.0910061 2.863417494
217.0859207 1.155086868
231.1015708 20.57244219
249.1121354 33.88575293

Name: +ve in-silico MS/MS by CFM-ID for UFMWABKUSKFAGZ-HZMBPMFUSA-N
ID: UFMWABKUSKFAGZ-HZMBPMFUSA-N
Comment: Energy1
Num peaks: 26
59.04914126 1.180079576
105.0334912 3.903867149
119.0491413 1.863781169
133.0284058 2.13605545
135.0440559 6.370361767
147.0440559 1.788520002
149.0597059 1.508516031
159.0440559 1.246989488
161.0597059 6.406740277
163.075356 1.196034682
173.0597059 2.810223825
175.0389705 3.382048938
175.075356 1.653613919
177.0546206 1.088865709
179.0702706 3.585569128
187.075356 3.801498588
189.0910061 2.140496047
191.0702706 1.141822571
203.0702706 4.683554571
205.0859207 12.54545014
213.0910061 2.95193474
219.1015708 2.083448172
221.1172208 0.8625707049
231.1015708 5.447256186
233.0808353 0.801695307
249.1121354 3.43443923

Name: +ve in-silico MS/MS by CFM-ID for UFMWABKUSKFAGZ-HZMBPMFUSA-N
ID: UFMWABKUSKFAGZ-HZMBPMFUSA-N
Comment: Energy2
Num peaks: 31
39.02292652 1.815081765
41.03857658 1.23418718
43.05422664 1.881785245
57.0334912 3.596654695
59.04914126 1.371712501
61.06479133 1.901862068
69.0334912 1.893003759
105.0334912 2.668402686
117.0334912 1.579679467
119.0491413 9.674758315
121.0284058 1.779331566
129.0334912 2.919879613
131.0491413 5.012867844
133.0284058 3.245341221
133.0647913 3.388674674
135.0440559 1.429473851
145.0647913 0.9112914134
147.0440559 2.250133294
149.0597059 0.9459053545
159.0440559 5.498257414
159.0804414 0.9988982408
161.0597059 4.329947384
163.075356 1.87353921
171.0440559 2.111732311
173.0597059 3.279117637
175.0389705 0.9341739149
175.075356 3.713619867
177.0546206 1.522071656
177.0910061 1.053314216
179.1066561 1.158276411
213.0910061 1.065611377

Name: +ve in-silico MS/MS by CFM-ID for BGLSNKBXOCURCJ-AWEZNQCLSA-N
ID: BGLSNKBXOCURCJ-AWEZNQCLSA-N
Comment: Energy0
Num peaks: 10
87.04405588 2.390206429
101.0597059 1.703301357
165.0546206 2.063854423
177.0546206 4.5067693
179.0702706 2.278120649
181.0859207 2.184645966
205.0859207 2.347615169
231.1015708 14.10386214
233.0808353 2.743102331
249.1121354 45.81697034

Name: +ve in-silico MS/MS by CFM-ID for BGLSNKBXOCURCJ-AWEZNQCLSA-N
ID: BGLSNKBXOCURCJ-AWEZNQCLSA-N
Comment: Energy1
Num peaks: 23
59.04914126 1.102541566
81.0334912 1.136596171
83.04914126 1.107785947
101.0597059 1.25760169
135.0440559 2.712285036
147.0440559 1.673486182
149.0597059 2.516128034
151.075356 1.031807919
159.0440559 1.40008284
161.0597059 1.898271991
163.0389705 2.664126366
163.075356 3.414223132
165.0546206 3.019722012
177.0546206 4.174456973
179.0702706 14.93345337
181.0859207 2.033600006
191.0702706 3.57403666
205.0859207 1.666708236
213.0910061 2.859170311
217.0859207 1.563925212
231.1015708 12.5815354
233.0808353 1.476039869
249.1121354 10.71016276

Name: +ve in-silico MS/MS by CFM-ID for BGLSNKBXOCURCJ-AWEZNQCLSA-N
ID: BGLSNKBXOCURCJ-AWEZNQCLSA-N
Comment: Energy2
Num peaks: 31
39.02292652 1.487513417
49.00727645 1.001938362
53.03857658 1.050500505
57.0334912 1.995368582
69.0334912 5.970353745
81.0334912 1.027929439
83.04914126 1.256345454
87.04405588 2.718775565
107.0491413 3.076015048
117.0334912 1.213706062
119.0491413 1.154061016
121.0647913 0.8508918079
133.0647913 1.566844862
135.0440559 5.01379177
147.0440559 4.377998489
149.0597059 1.975569104
159.0440559 5.237283689
161.0597059 3.59575241
163.0389705 3.209036236
163.075356 2.899812445
165.0546206 1.102322393
171.0440559 2.366080687
173.0597059 2.879867511
175.0389705 1.600193588
175.075356 4.507092779
177.0546206 6.364016819
177.0910061 1.032866265
179.0702706 1.333793221
179.1066561 1.074622592
189.0546206 1.324309203
191.0702706 1.326272266

Name: +ve in-silico MS/MS by CFM-ID for VJCNEDVMYQCMBK-SMDDNHRTSA-N
ID: VJCNEDVMYQCMBK-SMDDNHRTSA-N
Comment: Energy0
Num peaks: 14
71.01275576 2.140092181
91.05422664 3.108075849
93.06987671 0.8558392208
115.0542266 3.661680732
117.0698767 6.411639104
119.0855268 3.292565344
157.0495352 0.8964454173
171.0651853 1.251164909
189.0910061 1.507329631
193.0859207 1.032445686
203.1066561 1.266266159
217.0859207 1.072549379
231.1015708 7.904878677
249.1121354 45.93168771

Name: +ve in-silico MS/MS by CFM-ID for VJCNEDVMYQCMBK-SMDDNHRTSA-N
ID: VJCNEDVMYQCMBK-SMDDNHRTSA-N
Comment: Energy1
Num peaks: 25
41.00219107 7.479551573
43.01784114 8.836434982
85.02840582 1.069941473
91.05422664 6.144433468
93.06987671 0.9287721012
101.0385766 1.142225305
103.0542266 1.181484609
105.0698767 4.094141483
107.0855268 2.33085096
115.0542266 5.401352905
117.0698767 12.55511373
119.0855268 5.781810231
121.1011768 0.9861879884
143.0338851 1.587072142
147.0804414 0.9411363357
153.0182351 0.8174269909
157.0495352 1.379249764
171.0651853 1.155247234
187.075356 1.405055274
189.0910061 1.756722569
217.0859207 1.739525505
219.1015708 1.601571502
221.1172208 1.240474807
231.1015708 3.148927976
249.1121354 5.896357731

Name: +ve in-silico MS/MS by CFM-ID for VJCNEDVMYQCMBK-SMDDNHRTSA-N
ID: VJCNEDVMYQCMBK-SMDDNHRTSA-N
Comment: Energy2
Num peaks: 29
29.00219107 0.8936204239
39.02292652 6.31630993
41.00219107 1.414864497
41.03857658 3.631169507
43.01784114 4.070885351
44.99710569 1.096828203
45.0334912 1.337300677
49.00727645 2.593753457
51.02292652 1.263183258
53.00219107 2.161217858
55.01784114 2.147679488
57.0334912 2.136678936
63.02292652 2.199804081
65.03857658 1.430024198
71.01275576 3.303787445
79.05422664 1.061436082
89.03857658 1.97180246
91.05422664 7.667175017
93.06987671 1.779450414
101.0385766 3.372884559
103.0542266 2.17773946
105.0698767 2.115402966
115.0542266 8.332312478
117.0698767 7.644620631
119.0855268 3.510226596
145.0647913 1.505269371
147.0804414 0.8926626174
163.075356 0.9737374255
165.0910061 1.375811616

Name: +ve in-silico MS/MS by CFM-ID for ZCEUBPHEBYXFLM-VHRBIJSZSA-N
ID: ZCEUBPHEBYXFLM-VHRBIJSZSA-N
Comment: Energy0
Num peaks: 15
97.02840582 2.158126843
105.0698767 1.226873216
121.0647913 1.283706369
123.0804414 2.950565925
125.0960915 3.817637653
163.075356 3.173252595
177.0546206 1.277767215
181.0859207 2.789454946
203.1066561 1.941457043
205.1223062 1.427526879
213.0910061 1.669996793
219.1015708 1.487454112
221.1172208 1.233468296
231.1015708 29.3691351
249.1121354 25.0235593

Name: +ve in-silico MS/MS by CFM-ID for ZCEUBPHEBYXFLM-VHRBIJSZSA-N
ID: ZCEUBPHEBYXFLM-VHRBIJSZSA-N
Comment: Energy1
Num peaks: 31
51.02292652 1.178181998
65.03857658 2.04442114
81.0334912 2.150947974
83.04914126 2.96555708
95.01275576 1.06881804
97.02840582 1.977535257
105.0698767 1.387007377
119.0491413 1.310511909
121.0647913 1.121755852
125.0960915 1.041116817
133.0647913 1.328533376
135.0804414 1.176743994
137.0960915 1.817129081
153.0910061 1.220317957
163.0389705 1.06434243
163.075356 2.956414417
181.0859207 3.049033626
187.1117415 1.674507551
189.0546206 5.733255102
191.0702706 1.42677637
201.0910061 2.075224112
203.0702706 1.9843583
203.1066561 3.44195773
205.1223062 1.427419546
213.0910061 2.194318165
217.0859207 2.666396002
219.1015708 1.685888485
221.1172208 3.425064604
231.1015708 13.36234578
233.0808353 1.77927267
249.1121354 7.563557175

Name: +ve in-silico MS/MS by CFM-ID for ZCEUBPHEBYXFLM-VHRBIJSZSA-N
ID: ZCEUBPHEBYXFLM-VHRBIJSZSA-N
Comment: Energy2
Num peaks: 31
39.02292652 1.226895763
51.02292652 4.530510181
53.03857658 1.084239238
63.02292652 0.9385615996
65.03857658 3.923997909
67.05422664 4.644299058
69.0334912 1.018031052
79.05422664 1.48298392
81.0334912 7.721463645
83.04914126 1.877742245
85.06479133 1.188804754
93.06987671 1.953542449
95.04914126 1.678954846
95.08552677 1.677837057
97.02840582 3.855053443
105.0334912 1.711606208
105.0698767 1.102712799
107.0855268 2.715883731
119.0491413 4.203745789
121.0647913 5.250037925
123.0440559 1.228021926
123.0804414 3.36346957
131.0491413 1.659396805
133.0647913 1.373331272
135.0804414 1.972403638
137.0597059 0.9414797203
137.0960915 1.394369254
151.075356 1.404637238
153.0910061 1.243320663
163.075356 3.071144479
187.1117415 0.8733749753

Name: +ve in-silico MS/MS by CFM-ID for AZUBPALROJOPGE-JNLQPACOSA-N
ID: AZUBPALROJOPGE-JNLQPACOSA-N
Comment: Energy0
Num peaks: 7
188.1069905 2.987277633
204.1019051 2.898200804
206.1175552 5.811537143
216.1019051 6.495727797
234.1124698 7.214770041
248.1281199 29.81099601
266.1386845 25.49231729

Name: +ve in-silico MS/MS by CFM-ID for AZUBPALROJOPGE-JNLQPACOSA-N
ID: AZUBPALROJOPGE-JNLQPACOSA-N
Comment: Energy1
Num peaks: 19
100.0756904 1.560277965
176.1069905 1.675743527
178.1226406 3.141707399
188.070605 1.735510444
188.1069905 3.919748217
194.0811697 1.126691136
204.1019051 2.320030756
206.1175552 7.915190574
216.1019051 8.64311213
218.1175552 8.245836159
220.0968197 1.676361353
220.1332052 3.040407284
222.1124698 1.523979555
230.1175552 2.376747662
234.1124698 8.230539497
236.1281199 2.854401957
238.1437699 2.873265557
248.1281199 10.85976089
266.1386845 6.974840964

Name: +ve in-silico MS/MS by CFM-ID for AZUBPALROJOPGE-JNLQPACOSA-N
ID: AZUBPALROJOPGE-JNLQPACOSA-N
Comment: Energy2
Num peaks: 31
53.00219107 2.233843723
57.0334912 1.172015959
59.04914126 1.175790753
72.04439023 1.227799246
80.04947561 1.257860625
82.06512568 4.673093989
84.08077574 1.362799311
96.04439023 3.659145028
98.0600403 2.402169661
100.0756904 4.514556202
108.0443902 1.572116871
134.0600403 1.406295459
136.0756904 1.3961998
138.0913404 1.202902764
150.0913404 1.604977747
162.0549549 1.332581311
162.0913404 2.078758093
174.0913404 1.386663686
176.1069905 3.492431044
178.1226406 1.788485027
190.086255 1.598661729
192.0655196 2.498310832
192.1019051 1.633682603
194.0811697 2.449030152
194.1175552 1.369568624
202.086255 2.444605748
204.1019051 4.602192732
206.0811697 1.724878814
216.1019051 1.254025386
220.0968197 1.951243359
222.1124698 1.478691934

Name: +ve in-silico MS/MS by CFM-ID for HTOGTGFTMLQGFO-YTXTXJHMSA-N
ID: HTOGTGFTMLQGFO-YTXTXJHMSA-N
Comment: Energy0
Num peaks: 13
53.03857658 2.131951459
55.05422664 1.859969276
67.05422664 2.432040161
95.04914126 4.322203046
153.0546206 5.233378901
155.0702706 1.668069111
181.0495352 2.715195457
195.0651853 1.054433451
219.0651853 1.331042717
221.0808353 1.238288408
221.1172208 1.569033545
231.1015708 9.975673001
249.1121354 45.41315855

Name: +ve in-silico MS/MS by CFM-ID for HTOGTGFTMLQGFO-YTXTXJHMSA-N
ID: HTOGTGFTMLQGFO-YTXTXJHMSA-N
Comment: Energy1
Num peaks: 27
39.02292652 1.227623276
41.03857658 2.097028335
51.02292652 4.644740918
53.03857658 7.239804039
55.05422664 2.714477559
67.05422664 3.356727054
77.03857658 2.705061663
79.05422664 1.026322658
85.02840582 1.543758572
95.04914126 8.627791023
151.0389705 1.000218494
153.0546206 3.113117146
155.0702706 1.569182329
163.0389705 1.527492271
163.075356 0.9597208522
177.0182351 2.067387939
179.0338851 1.53005423
181.0495352 6.905627962
183.0651853 1.659928541
191.0338851 1.510883183
193.0495352 1.448744242
195.0651853 1.111735212
207.0651853 1.13218146
219.1015708 2.004299767
221.1172208 2.902437786
231.1015708 4.533329126
249.1121354 9.969022108

Name: +ve in-silico MS/MS by CFM-ID for HTOGTGFTMLQGFO-YTXTXJHMSA-N
ID: HTOGTGFTMLQGFO-YTXTXJHMSA-N
Comment: Energy2
Num peaks: 31
39.02292652 6.169439518
41.00219107 0.8596040274
41.03857658 4.092647961
51.02292652 3.281052419
53.00219107 1.884814383
53.03857658 5.103096216
55.01784114 1.93411566
55.05422664 2.184669885
63.02292652 4.089326106
65.03857658 2.478731543
67.05422664 5.644291092
85.02840582 2.20058557
91.01784114 2.729798655
93.0334912 1.048019974
95.04914126 1.3468112
119.0127558 1.58326991
121.0284058 1.380110229
123.0440559 3.098190527
125.0597059 2.547429396
133.0647913 1.661252072
135.0440559 1.922839474
149.0233204 1.079080772
151.0389705 1.21637846
153.0546206 3.494181382
161.0233204 1.071505845
163.0389705 1.136061114
189.0546206 1.016268331
191.0702706 1.016883153
191.1066561 0.9297508723
231.1015708 1.821900079
233.0808353 1.479899062

Name: +ve in-silico MS/MS by CFM-ID for LQQKULWAVYAOBB-UHFFFAOYSA-N
ID: LQQKULWAVYAOBB-UHFFFAOYSA-N
Comment: Energy0
Num peaks: 6
15.02292652 0.4165421421
39.02292652 0.2254053552
217.0859207 3.264574516
219.1015708 1.127462281
233.0808353 0.935958295
249.1121354 92.91936842

Name: +ve in-silico MS/MS by CFM-ID for LQQKULWAVYAOBB-UHFFFAOYSA-N
ID: LQQKULWAVYAOBB-UHFFFAOYSA-N
Comment: Energy1
Num peaks: 6
163.075356 1.797928056
165.0910061 3.565239837
217.0859207 8.226987062
219.1015708 1.986208251
233.0808353 2.228922189
249.1121354 75.1928399

Name: +ve in-silico MS/MS by CFM-ID for LQQKULWAVYAOBB-UHFFFAOYSA-N
ID: LQQKULWAVYAOBB-UHFFFAOYSA-N
Comment: Energy2
Num peaks: 16
15.02292652 2.370935667
39.02292652 3.050866944
49.00727645 5.623126436
51.02292652 6.284786373
55.01784114 2.771729271
79.05422664 2.700167593
133.0647913 10.793574
149.0597059 4.922526692
163.075356 9.972344434
187.075356 4.637059033
203.0702706 11.48763048
217.0495352 3.039348838
217.0859207 4.534552501
219.1015708 2.254646333
223.0964854 2.073982152
233.0808353 5.220330267

Name: +ve in-silico MS/MS by CFM-ID for KLMULHKUMZKNJD-PEPRLPHWSA-N
ID: KLMULHKUMZKNJD-PEPRLPHWSA-N
Comment: Energy0
Num peaks: 8
173.0597059 2.405544933
177.0910061 5.829917064
195.1015708 3.047227172
203.1066561 2.698838506
205.1223062 2.673095729
221.1172208 2.340375069
231.1015708 11.89789893
249.1121354 49.47243426

Name: +ve in-silico MS/MS by CFM-ID for KLMULHKUMZKNJD-PEPRLPHWSA-N
ID: KLMULHKUMZKNJD-PEPRLPHWSA-N
Comment: Energy1
Num peaks: 25
49.00727645 1.212040811
111.0440559 0.9048302788
121.0647913 1.047256863
151.075356 1.09247886
153.0910061 1.220434615
159.0804414 2.147297939
173.0597059 5.803834275
175.075356 5.663027317
177.0910061 5.972704894
179.1066561 1.805986718
189.0546206 1.998052691
191.0702706 2.410124324
193.0859207 2.811125101
195.1015708 3.686906273
197.1172208 1.068730694
201.0910061 3.0961409
203.1066561 3.009119686
205.1223062 3.33543987
213.0910061 1.63202037
217.0859207 1.108507235
219.1015708 1.334636302
221.1172208 5.748159568
231.1015708 7.746183487
233.0808353 1.34317728
249.1121354 13.27946953

Name: +ve in-silico MS/MS by CFM-ID for KLMULHKUMZKNJD-PEPRLPHWSA-N
ID: KLMULHKUMZKNJD-PEPRLPHWSA-N
Comment: Energy2
Num peaks: 31
39.02292652 4.256232009
41.03857658 5.428678785
49.00727645 11.07354963
51.02292652 6.068291399
53.03857658 7.67464627
55.05422664 6.650994586
57.06987671 2.136698669
65.03857658 1.208809231
67.05422664 1.199634061
79.05422664 1.896019614
81.06987671 1.847852828
111.0440559 0.7961106695
121.0647913 4.213772987
123.0804414 1.872906681
125.0597059 1.01693378
157.0647913 0.9861323328
159.0804414 2.157571309
161.0597059 1.136713266
161.0960915 1.809705182
167.1066561 1.527517898
173.0597059 1.808380374
175.075356 2.672498232
177.0910061 1.702015303
179.1066561 0.9417965808
187.1117415 0.783091356
191.0702706 1.432184492
197.1172208 0.9459898543
203.1066561 0.8335245612
213.0910061 1.324444941
231.1015708 0.9296554959
233.0808353 1.599340165

Name: +ve in-silico MS/MS by CFM-ID for FIMFRMRZGBUYMV-UHFFFAOYSA-N
ID: FIMFRMRZGBUYMV-UHFFFAOYSA-N
Comment: Energy0
Num peaks: 6
43.05422664 0.9058337411
57.06987671 1.800125315
191.0338851 0.9812711136
221.0808353 0.9159524079
231.1015708 6.578109824
249.1121354 77.82876796

Name: +ve in-silico MS/MS by CFM-ID for FIMFRMRZGBUYMV-UHFFFAOYSA-N
ID: FIMFRMRZGBUYMV-UHFFFAOYSA-N
Comment: Energy1
Num peaks: 17
39.02292652 1.734302344
41.03857658 2.066141049
43.05422664 3.333189223
53.03857658 2.919290539
55.05422664 4.584623739
57.06987671 10.7259772
71.08552677 3.992995789
191.0338851 3.740247519
193.0495352 1.733489364
203.1066561 1.713615215
205.0495352 2.45821019
205.1223062 1.229736182
207.1015708 1.142527667
219.1015708 2.532878765
221.1172208 6.687710357
231.1015708 6.756133866
249.1121354 22.79566

Name: +ve in-silico MS/MS by CFM-ID for FIMFRMRZGBUYMV-UHFFFAOYSA-N
ID: FIMFRMRZGBUYMV-UHFFFAOYSA-N
Comment: Energy2
Num peaks: 31
39.02292652 3.702046076
41.03857658 6.757247548
43.05422664 7.07291812
51.02292652 1.149278035
53.03857658 6.619028542
55.05422664 5.173400772
57.06987671 5.16083676
71.08552677 2.459457187
93.06987671 1.128677505
123.0440559 1.27734526
133.0284058 2.185802383
135.0440559 1.226164604
147.0440559 3.616791532
149.0233204 1.260521621
159.0440559 1.231183877
159.0804414 1.717175022
161.0597059 2.920637994
163.0389705 1.90593116
163.075356 0.9704156075
175.075356 1.172773104
175.1117415 0.9595832937
185.0808353 0.9051714748
187.0389705 1.790540517
187.1117415 1.373758306
203.1066561 2.132395195
205.0859207 1.002356849
207.1015708 0.9132924821
213.0910061 1.214304235
217.0859207 1.318080725
231.1015708 1.129626738
233.0808353 1.041500815

Name: +ve in-silico MS/MS by CFM-ID for LYWQOYXTJXSKEK-UHFFFAOYSA-N
ID: LYWQOYXTJXSKEK-UHFFFAOYSA-N
Comment: Energy0
Num peaks: 7
73.06479133 2.405378809
85.06479133 2.459909612
189.0910061 5.790636815
193.0495352 4.855255234
217.0859207 15.87536646
231.1015708 2.916140754
249.1121354 46.42755908

Name: +ve in-silico MS/MS by CFM-ID for LYWQOYXTJXSKEK-UHFFFAOYSA-N
ID: LYWQOYXTJXSKEK-UHFFFAOYSA-N
Comment: Energy1
Num peaks: 23
55.05422664 1.209345699
65.03857658 2.787269225
67.05422664 3.198383455
73.06479133 5.718647233
83.04914126 1.568345962
85.06479133 2.882921148
161.0233204 1.945118323
163.0389705 1.220379745
165.0546206 1.913982095
173.0597059 1.002920681
175.0389705 1.087988056
177.0910061 1.123476312
181.0495352 3.582956407
189.0546206 1.305288227
189.0910061 5.815212063
191.0702706 1.299265401
191.1066561 0.9884108883
193.0495352 4.788867929
207.0651853 5.146502931
217.0859207 10.2014095
231.1015708 4.707908444
233.0808353 1.433372804
249.1121354 15.52577428

Name: +ve in-silico MS/MS by CFM-ID for LYWQOYXTJXSKEK-UHFFFAOYSA-N
ID: LYWQOYXTJXSKEK-UHFFFAOYSA-N
Comment: Energy2
Num peaks: 31
49.00727645 2.363347368
51.02292652 1.314882752
53.03857658 1.146342974
55.05422664 5.049468761
65.03857658 9.332137805
67.05422664 3.06653431
69.06987671 1.263085371
93.0334912 1.565818087
95.04914126 1.996379781
107.0491413 1.848236717
131.0491413 1.853296384
133.0284058 3.316419179
135.0440559 4.841594932
147.0440559 2.528101205
147.0804414 1.231521211
149.0597059 2.036961788
159.0440559 1.735250962
161.0233204 3.203882994
163.0389705 4.109131025
163.075356 1.493278498
165.0546206 2.072448204
173.0597059 1.42552371
173.0960915 1.120341591
175.0389705 2.418087298
175.075356 1.597207458
189.0546206 1.139084861
189.0910061 1.42884022
191.0702706 3.334837301
193.0495352 1.874412318
201.0910061 1.336543849
233.0808353 1.204268588

Name: +ve in-silico MS/MS by CFM-ID for PFDPEZDRLNTEHP-ONEGZZNKSA-N
ID: PFDPEZDRLNTEHP-ONEGZZNKSA-N
Comment: Energy0
Num peaks: 11
55.05422664 1.28413725
69.06987671 1.875151011
97.06479133 1.344237197
151.0389705 4.350677475
179.0338851 5.595912685
213.0910061 1.249845238
217.0859207 2.756563496
219.0651853 1.336397156
219.1015708 1.914367763
231.1015708 13.60546108
249.1121354 45.08087421

Name: +ve in-silico MS/MS by CFM-ID for PFDPEZDRLNTEHP-ONEGZZNKSA-N
ID: PFDPEZDRLNTEHP-ONEGZZNKSA-N
Comment: Energy1
Num peaks: 26
39.02292652 1.004031239
41.03857658 1.638151958
51.02292652 1.355831117
53.03857658 2.183290345
55.05422664 5.73775472
57.06987671 0.9680750344
69.06987671 4.376713324
97.06479133 2.494581482
149.0233204 2.642814273
151.0389705 6.285109239
153.0546206 1.205150402
161.0233204 0.8711430819
163.0389705 2.80418572
177.0182351 2.793773538
179.0338851 19.31346827
181.0495352 1.649845759
185.0808353 1.150018546
193.0495352 1.44674341
195.0651853 0.8365525653
207.0651853 1.013218782
217.0859207 1.585531611
219.1015708 1.600418531
221.1172208 1.908068308
231.1015708 5.033950527
233.0808353 1.027649875
249.1121354 7.605092231

Name: +ve in-silico MS/MS by CFM-ID for PFDPEZDRLNTEHP-ONEGZZNKSA-N
ID: PFDPEZDRLNTEHP-ONEGZZNKSA-N
Comment: Energy2
Num peaks: 31
39.02292652 3.007436441
41.03857658 3.709275883
51.02292652 3.261714311
53.00219107 1.170807076
53.03857658 2.790663385
55.05422664 3.268644865
67.01784114 1.130747644
69.06987671 3.402486743
83.01275576 0.868724744
95.01275576 0.9195612499
97.02840582 1.500935748
107.0127558 1.598402906
109.0284058 1.574004494
121.0284058 4.364180941
123.0440559 2.078847883
135.0076704 1.119789234
135.0440559 1.707745918
137.0233204 2.333889879
147.0076704 2.343878855
149.0233204 5.404999179
151.0389705 8.06432083
161.0233204 1.376640063
163.002585 1.102390294
163.0389705 2.755176579
165.0546206 1.027689197
177.0182351 1.240599731
179.0338851 2.81716345
203.0702706 1.290932765
205.0859207 1.849880864
207.1015708 1.226490155
233.0808353 0.9143379835

Name: +ve in-silico MS/MS by CFM-ID for WMCPLZDBHVOXCJ-VIFPVBQESA-N
ID: WMCPLZDBHVOXCJ-VIFPVBQESA-N
Comment: Energy0
Num peaks: 14
81.0334912 2.386787315
111.0440559 1.480568707
123.0440559 2.992702634
125.0597059 1.565063062
137.0597059 2.375585973
161.0597059 2.186890966
163.075356 1.628354811
203.0702706 1.121978051
205.0859207 1.209867423
207.0651853 1.799838075
217.0859207 2.78196395
231.1015708 9.141041941
233.0808353 1.559864895
249.1121354 47.92987495

Name: +ve in-silico MS/MS by CFM-ID for WMCPLZDBHVOXCJ-VIFPVBQESA-N
ID: WMCPLZDBHVOXCJ-VIFPVBQESA-N
Comment: Energy1
Num peaks: 30
39.02292652 1.98577198
41.03857658 3.61277206
43.05422664 2.383258937
63.02292652 1.251443126
65.03857658 1.205416784
67.01784114 2.395123703
67.05422664 1.072950526
69.0334912 3.54525277
71.04914126 1.876049508
81.0334912 2.816559006
83.04914126 1.489288342
85.06479133 2.733136711
111.0440559 4.303738222
123.0440559 5.33827302
125.0597059 3.101895702
137.0597059 3.777328355
147.0440559 3.754946399
149.0597059 3.809457104
161.0597059 1.918829891
163.075356 1.223568783
189.0546206 2.788502319
191.0702706 2.031388694
203.0702706 1.884027684
205.0859207 1.898488847
207.1015708 1.15296108
217.0859207 1.514959841
219.1015708 1.099043755
221.1172208 1.433674782
231.1015708 3.800782331
249.1121354 8.9762044

Name: +ve in-silico MS/MS by CFM-ID for WMCPLZDBHVOXCJ-VIFPVBQESA-N
ID: WMCPLZDBHVOXCJ-VIFPVBQESA-N
Comment: Energy2
Num peaks: 31
39.02292652 6.843434917
41.00219107 2.008489189
41.03857658 2.827172947
43.01784114 1.094326371
43.05422664 1.782779836
63.02292652 1.540472512
65.00219107 1.614464971
65.03857658 1.141471168
67.01784114 3.272841442
68.99710569 1.240299724
69.0334912 2.479362654
81.0334912 2.111747425
93.0334912 1.117663923
95.04914126 3.638452976
107.0491413 2.849995901
111.0440559 1.290639811
123.0440559 4.871708625
131.0491413 1.857376458
137.0597059 6.349249604
147.0440559 1.472312192
149.0597059 2.612036808
161.0597059 1.631933353
189.0546206 1.315146969
189.0910061 1.116310484
191.0702706 1.6879045
203.0702706 2.564101213
205.0859207 2.334358575
207.1015708 1.454196764
219.1015708 1.424047013
221.1172208 1.466885109
233.0808353 1.396876592

Name: +ve in-silico MS/MS by CFM-ID for LJJCHKIUOGODJO-UHFFFAOYSA-N
ID: LJJCHKIUOGODJO-UHFFFAOYSA-N
Comment: Energy0
Num peaks: 6
73.06479133 4.579998623
181.0495352 2.247045186
193.0495352 5.426894179
231.1015708 9.595950974
233.0808353 3.274321574
249.1121354 55.86813684

Name: +ve in-silico MS/MS by CFM-ID for LJJCHKIUOGODJO-UHFFFAOYSA-N
ID: LJJCHKIUOGODJO-UHFFFAOYSA-N
Comment: Energy1
Num peaks: 18
43.01784114 1.911869191
65.03857658 2.883351927
67.05422664 3.360662083
73.06479133 7.060629874
83.04914126 1.381239796
85.06479133 2.62509585
151.0389705 1.533724736
165.0546206 3.745327719
175.0389705 1.933043203
181.0495352 4.345435895
191.0702706 1.403830741
193.0495352 6.182460058
205.0859207 2.418114135
207.0651853 6.782968083
207.1015708 2.353026521
231.1015708 6.650289479
233.0808353 2.334195942
249.1121354 21.53357245

Name: +ve in-silico MS/MS by CFM-ID for LJJCHKIUOGODJO-UHFFFAOYSA-N
ID: LJJCHKIUOGODJO-UHFFFAOYSA-N
Comment: Energy2
Num peaks: 31
39.02292652 2.470274655
41.00219107 0.9199483832
41.03857658 1.402702324
43.01784114 1.544182139
49.00727645 2.07683635
51.02292652 1.419165554
53.03857658 1.21458994
55.05422664 11.95667453
57.0334912 1.868830833
65.03857658 8.054177635
67.01784114 1.073404848
67.05422664 3.999901403
69.06987671 1.923920092
73.06479133 3.574457429
85.06479133 0.9590285497
91.01784114 1.6692373
93.0334912 0.8884068493
121.0284058 3.226979365
123.0440559 1.914120799
151.0389705 1.134173044
157.0647913 1.296280974
159.0804414 0.9239069352
163.0389705 2.386714547
165.0546206 1.647438611
175.0389705 3.806636932
177.0182351 1.763971153
187.0389705 1.053102604
189.0546206 1.706770061
191.0702706 2.708705296
193.0495352 3.945528298
233.0808353 0.9136979936

Name: +ve in-silico MS/MS by CFM-ID for VUQDDBFLZLQVBH-UHFFFAOYSA-N
ID: VUQDDBFLZLQVBH-UHFFFAOYSA-N
Comment: Energy0
Num peaks: 7
67.05422664 2.747342912
73.06479133 4.404337829
85.06479133 3.210010071
193.0495352 5.106896511
231.1015708 9.857733545
233.0808353 3.119259799
249.1121354 52.97246033

Name: +ve in-silico MS/MS by CFM-ID for VUQDDBFLZLQVBH-UHFFFAOYSA-N
ID: VUQDDBFLZLQVBH-UHFFFAOYSA-N
Comment: Energy1
Num peaks: 18
43.01784114 1.903993753
65.03857658 2.266256459
67.05422664 2.707744901
73.06479133 7.294491865
83.04914126 1.587879993
85.06479133 2.983201621
151.0389705 1.585893
165.0546206 4.170126329
175.0389705 2.051175477
181.0495352 1.850718684
193.0495352 6.41189911
205.0859207 2.248434666
207.0651853 6.969923674
207.1015708 2.463297362
217.0859207 1.760119614
231.1015708 7.805008568
233.0808353 2.391667962
249.1121354 22.54710317

Name: +ve in-silico MS/MS by CFM-ID for VUQDDBFLZLQVBH-UHFFFAOYSA-N
ID: VUQDDBFLZLQVBH-UHFFFAOYSA-N
Comment: Energy2
Num peaks: 31
39.02292652 2.083413409
41.03857658 1.195066817
43.01784114 1.258844148
49.00727645 1.220397796
51.02292652 1.631089066
55.05422664 10.43085501
57.0334912 2.20344441
65.03857658 8.841776286
67.01784114 1.451876674
67.05422664 5.975482587
73.06479133 3.312656213
83.01275576 1.496334453
83.04914126 3.932035378
85.06479133 2.408474938
109.0284058 1.284449486
109.0647913 1.222239003
111.0440559 1.071331821
121.0284058 1.237676979
123.0440559 1.054355735
137.0233204 2.104084842
137.0597059 1.002963044
139.0389705 0.9648315185
141.0546206 1.567565474
149.0233204 1.263486723
163.0389705 2.072357554
175.0389705 3.089353396
177.0182351 3.164242311
187.0389705 0.980438842
189.0546206 1.809045697
191.0702706 2.492481034
193.0495352 3.301493626

Name: +ve in-silico MS/MS by CFM-ID for YKJYKKNCCRKFSL-IHRRRGAJSA-N
ID: YKJYKKNCCRKFSL-IHRRRGAJSA-N
Comment: Energy0
Num peaks: 8
43.01784114 1.977944725
121.0647913 1.906482326
188.1069905 1.672397631
206.1175552 15.65171487
224.1281199 14.35366927
234.1124698 2.050950709
248.1281199 9.057173199
266.1386845 34.86098449

Name: +ve in-silico MS/MS by CFM-ID for YKJYKKNCCRKFSL-IHRRRGAJSA-N
ID: YKJYKKNCCRKFSL-IHRRRGAJSA-N
Comment: Energy1
Num peaks: 24
43.01784114 1.23348137
84.04439023 0.7516499173
103.0542266 0.9864368013
107.0491413 1.945544208
121.0647913 4.844060483
123.0804414 0.997938421
131.0491413 8.073680659
133.0647913 15.28186887
135.0804414 5.774273998
137.0960915 2.727557777
139.1117415 1.564831263
141.1273916 1.544114419
144.0655196 1.966161643
148.0756904 1.671704202
150.0913404 2.834167855
160.0756904 0.7581610979
162.0913404 1.867159495
188.1069905 1.869718111
206.1175552 9.678334001
208.0968197 0.9089462449
224.1281199 5.731786279
234.1124698 0.7350548381
248.1281199 2.771876685
266.1386845 3.550496198

Name: +ve in-silico MS/MS by CFM-ID for YKJYKKNCCRKFSL-IHRRRGAJSA-N
ID: YKJYKKNCCRKFSL-IHRRRGAJSA-N
Comment: Energy2
Num peaks: 31
43.01784114 1.503356119
49.00727645 1.39919906
51.02292652 0.9563399278
60.04439023 1.725353505
63.02292652 1.234215068
75.02292652 2.446124151
77.03857658 2.656579265
79.05422664 2.015858567
89.03857658 1.010787275
91.05422664 2.226413152
93.06987671 1.996339606
101.0385766 1.005261441
103.0542266 4.849313206
105.0698767 2.255436312
107.0491413 5.008084449
118.0651257 1.144919969
121.0647913 5.82060591
123.0804414 1.715158708
131.0491413 1.135213603
133.0647913 5.181279014
135.0804414 3.973786368
141.1273916 1.587739057
145.0647913 1.857653143
147.0804414 1.859186906
149.0960915 1.633799273
150.0913404 2.564109204
162.0913404 1.031749439
188.1069905 1.217699788
206.1175552 2.815303823
208.0968197 1.106457382
222.1124698 0.9370077237

Name: +ve in-silico MS/MS by CFM-ID for WIONBNBDOOYIGS-ALEWDTKOSA-N
ID: WIONBNBDOOYIGS-ALEWDTKOSA-N
Comment: Energy0
Num peaks: 18
57.0334912 0.8290428114
59.01275576 1.046989237
59.04914126 1.707231137
71.04914126 2.11305805
85.06479133 1.029509168
171.0804414 1.149675237
177.0546206 1.188801577
185.0960915 2.004494643
187.075356 3.290055797
189.0546206 1.280638824
189.0910061 4.403845077
191.0702706 1.356801429
201.0910061 1.007329033
203.1066561 3.909695642
213.0910061 10.13865125
217.0859207 1.342041551
231.1015708 25.42992041
249.1121354 17.19143618

Name: +ve in-silico MS/MS by CFM-ID for WIONBNBDOOYIGS-ALEWDTKOSA-N
ID: WIONBNBDOOYIGS-ALEWDTKOSA-N
Comment: Energy1
Num peaks: 31
39.02292652 1.73518167
55.01784114 1.628873984
55.05422664 0.9501047354
67.05422664 2.114764169
69.0334912 1.132773754
71.01275576 1.176856791
71.04914126 5.127277515
85.06479133 1.810905215
119.0491413 1.067261557
129.0334912 1.539147058
131.0491413 2.737318881
145.0647913 1.450118103
157.0647913 0.9056976811
159.0440559 1.483334969
159.0804414 0.9261113859
169.0647913 1.859074876
171.0440559 1.076985146
171.0804414 3.502340564
173.0597059 1.748562907
175.075356 0.9598901722
177.0546206 2.503879036
185.0960915 5.103890375
187.075356 1.869288891
187.1117415 1.38238376
189.0546206 1.874165559
189.0910061 3.074741966
201.0910061 1.062103755
203.1066561 4.689109977
213.0910061 6.400101866
231.1015708 9.447978378
249.1121354 2.560706256

Name: +ve in-silico MS/MS by CFM-ID for WIONBNBDOOYIGS-ALEWDTKOSA-N
ID: WIONBNBDOOYIGS-ALEWDTKOSA-N
Comment: Energy2
Num peaks: 31
25.00727645 1.195712977
39.02292652 5.053190465
41.03857658 2.625612754
53.03857658 4.348711177
55.01784114 1.847120214
55.05422664 2.61734724
57.0334912 1.360259879
65.03857658 1.043665624
67.05422664 1.293142917
69.0334912 1.704403376
69.06987671 1.203602375
71.04914126 3.002626695
81.0334912 2.051861073
83.04914126 1.149353434
105.0334912 2.527291096
117.0334912 1.442036973
119.0491413 4.694359312
129.0334912 2.368083151
131.0491413 7.03892505
133.0647913 2.029901359
145.0647913 2.900957591
157.0647913 2.113891822
159.0804414 3.3061778
161.0960915 1.247642231
169.0647913 2.14760954
171.0804414 4.19383194
173.0960915 1.088306311
185.0960915 2.987523468
187.1117415 1.489243031
201.0910061 1.119251897
203.1066561 1.393915322

Name: +ve in-silico MS/MS by CFM-ID for PHYSEYYYFQMJGP-UONOGXRCSA-N
ID: PHYSEYYYFQMJGP-UONOGXRCSA-N
Comment: Energy0
Num peaks: 6
69.0334912 5.114713901
71.04914126 14.02064954
137.0597059 4.929133664
151.0389705 11.366891
231.1015708 6.996221965
249.1121354 38.14035259

Name: +ve in-silico MS/MS by CFM-ID for PHYSEYYYFQMJGP-UONOGXRCSA-N
ID: PHYSEYYYFQMJGP-UONOGXRCSA-N
Comment: Energy1
Num peaks: 16
39.02292652 1.884125025
41.03857658 4.890280149
43.01784114 1.47784003
43.05422664 6.085322842
69.0334912 6.960326004
71.04914126 11.62464981
135.0440559 5.707301984
137.0597059 2.829340364
151.0389705 3.167534635
193.0495352 5.17152097
205.0859207 5.382587278
207.1015708 2.597379196
217.0859207 1.400895756
231.1015708 5.105922387
233.0808353 2.313338833
249.1121354 14.37666587

Name: +ve in-silico MS/MS by CFM-ID for PHYSEYYYFQMJGP-UONOGXRCSA-N
ID: PHYSEYYYFQMJGP-UONOGXRCSA-N
Comment: Energy2
Num peaks: 21
39.02292652 4.434938276
41.00219107 1.521458049
41.03857658 5.735201847
49.00727645 1.68384054
55.01784114 1.578748026
55.05422664 8.948982862
57.0334912 1.365973972
57.06987671 2.995112892
69.0334912 5.107229641
71.04914126 6.447847775
73.06479133 1.34507072
77.00219107 1.391417317
107.0491413 1.569276367
117.0334912 4.666537191
119.0491413 9.815863602
121.0284058 1.220476658
123.0440559 1.697087853
133.0284058 4.960457255
135.0440559 7.869276983
137.0597059 3.490771446
151.0389705 3.276466622

Name: +ve in-silico MS/MS by CFM-ID for FNJLIRQMUUTSGR-VIFPVBQESA-N
ID: FNJLIRQMUUTSGR-VIFPVBQESA-N
Comment: Energy0
Num peaks: 6
73.02840582 3.599902298
195.1015708 9.056878825
212.1281199 1.995532406
238.1437699 24.35118525
266.1386845 6.383676666
284.1492492 35.50885935

Name: +ve in-silico MS/MS by CFM-ID for FNJLIRQMUUTSGR-VIFPVBQESA-N
ID: FNJLIRQMUUTSGR-VIFPVBQESA-N
Comment: Energy1
Num peaks: 24
27.02292652 1.735536003
44.04947561 3.331946986
54.03382555 1.760192844
55.01784114 1.027795028
56.04947561 1.613460288
73.02840582 2.184342898
89.05970595 0.6791192303
102.0549549 1.759412369
151.075356 1.761185988
152.1069905 0.7333026018
167.0702706 1.557601094
181.0859207 1.173423456
194.1175552 2.950631497
195.1015708 15.72035032
196.0968197 0.7473097718
206.1175552 0.7274151265
208.1332052 1.003315048
212.1281199 9.025776789
222.1124698 1.029498044
238.1437699 20.67084395
240.1230345 1.217783914
240.15942 1.572492386
266.1386845 1.657815221
284.1492492 4.37248235

Name: +ve in-silico MS/MS by CFM-ID for FNJLIRQMUUTSGR-VIFPVBQESA-N
ID: FNJLIRQMUUTSGR-VIFPVBQESA-N
Comment: Energy2
Num peaks: 31
27.02292652 6.067333579
39.02292652 0.9161181779
42.03382555 3.102680258
44.04947561 2.648109486
49.00727645 1.049362203
55.01784114 1.210709594
56.04947561 1.484964779
70.06512568 1.639814409
73.02840582 2.667756334
82.06512568 0.9241915613
95.04914126 0.9077868813
105.0334912 1.289051315
109.0647913 1.71038226
111.0804414 1.009465147
137.0597059 2.076791605
140.070605 1.499777262
151.075356 2.337218591
152.1069905 1.290058958
153.0546206 1.063705748
163.075356 1.951239062
165.0910061 2.059566319
167.0702706 4.053570304
179.0702706 2.629414681
181.0859207 2.590352181
193.0859207 2.321860792
195.1015708 9.029374802
196.0968197 2.537840628
206.1175552 3.981407401
212.1281199 1.155629932
222.1124698 3.350648128
224.1281199 0.9339291429

Name: +ve in-silico MS/MS by CFM-ID for MBPCJSPVINFSDT-UHFFFAOYSA-N
ID: MBPCJSPVINFSDT-UHFFFAOYSA-N
Comment: Energy0
Num peaks: 6
181.0495352 2.052068672
189.0910061 4.600945083
193.0495352 5.35768645
217.0859207 18.62420013
219.1015708 2.335156065
249.1121354 51.53944896

Name: +ve in-silico MS/MS by CFM-ID for MBPCJSPVINFSDT-UHFFFAOYSA-N
ID: MBPCJSPVINFSDT-UHFFFAOYSA-N
Comment: Energy1
Num peaks: 16
65.03857658 3.043625738
67.05422664 3.573852554
69.06987671 1.266736271
83.04914126 1.606504945
85.06479133 2.32827284
163.0389705 1.851675211
165.0546206 2.728449118
175.0389705 1.297337049
177.0546206 1.346334593
181.0495352 3.54541282
189.0910061 9.755442202
193.0495352 5.87032585
207.0651853 5.559290846
217.0859207 15.68085109
233.0808353 1.30566042
249.1121354 19.95107009

Name: +ve in-silico MS/MS by CFM-ID for MBPCJSPVINFSDT-UHFFFAOYSA-N
ID: MBPCJSPVINFSDT-UHFFFAOYSA-N
Comment: Energy2
Num peaks: 31
39.02292652 1.287550307
41.03857658 1.154077571
49.00727645 1.333056166
51.02292652 1.063031889
53.03857658 1.028933611
55.05422664 2.591051706
65.03857658 11.36813589
67.05422664 5.476688178
69.06987671 3.096042592
83.04914126 2.029825994
123.0440559 1.943143152
131.0491413 2.646196065
133.0647913 1.060660478
135.0440559 8.024331616
147.0440559 3.659111521
149.0597059 1.63723562
159.0440559 1.810014685
159.0804414 1.228147137
161.0597059 1.304092674
163.0389705 6.324094528
163.075356 2.002505286
165.0546206 1.817808
173.0597059 1.461193602
175.0389705 2.435759263
175.075356 1.225783394
177.0546206 0.927565968
189.0910061 3.096827598
191.0702706 2.208754797
193.0495352 2.833038586
203.0702706 0.9450799373
217.0859207 1.320592813

Name: +ve in-silico MS/MS by CFM-ID for CYRZIKVRHIUYJE-UUFBCVLASA-N
ID: CYRZIKVRHIUYJE-UUFBCVLASA-N
Comment: Energy0
Num peaks: 6
57.06987671 2.241722417
85.06479133 15.00733824
142.086255 12.88724922
160.0968197 3.336406611
226.1437699 6.140151701
244.1543346 42.67520959

Name: +ve in-silico MS/MS by CFM-ID for CYRZIKVRHIUYJE-UUFBCVLASA-N
ID: CYRZIKVRHIUYJE-UUFBCVLASA-N
Comment: Energy1
Num peaks: 17
29.03857658 3.415853769
55.05422664 1.425994584
57.06987671 9.651841305
59.04914126 1.548395095
67.05422664 1.632415141
80.04947561 2.0448883
82.06512568 2.578301841
84.08077574 1.111756689
85.06479133 13.50216337
124.0756904 6.503752336
140.070605 1.589135652
142.086255 15.85018443
160.0968197 1.938890003
182.1175552 1.402552955
208.1332052 4.349673975
226.1437699 4.992088397
244.1543346 6.474371337

Name: +ve in-silico MS/MS by CFM-ID for CYRZIKVRHIUYJE-UUFBCVLASA-N
ID: CYRZIKVRHIUYJE-UUFBCVLASA-N
Comment: Energy2
Num peaks: 31
27.02292652 1.94239761
29.03857658 1.563272962
40.01817548 1.54675876
41.03857658 1.820504783
42.03382555 4.209635504
43.05422664 1.734885372
55.01784114 1.26375527
55.05422664 6.347108988
57.06987671 13.36426583
59.08552677 1.482105199
67.05422664 2.518387303
68.04947561 1.393190828
69.0334912 3.651692558
85.02840582 2.252071466
85.06479133 3.933926117
98.0600403 1.141917084
100.0393049 0.9949399993
100.0756904 0.935486118
112.0756904 3.630044668
114.0549549 0.9460040664
114.0913404 2.00330691
116.070605 1.075880498
122.0600403 1.172014762
124.0756904 2.340472138
126.0549549 1.63656523
126.0913404 1.118285372
128.070605 3.010405914
130.086255 3.380793475
132.1019051 1.650461126
140.070605 1.409870375
142.086255 4.822693536

Name: +ve in-silico MS/MS by CFM-ID for YZCIFCCSUSQBBT-UHFFFAOYSA-N
ID: YZCIFCCSUSQBBT-UHFFFAOYSA-N
Comment: Energy0
Num peaks: 7
67.05422664 2.660982095
73.06479133 2.82772941
193.0495352 5.427725502
217.0859207 2.987187429
231.1015708 10.33097751
233.0808353 3.194889267
249.1121354 55.18751968

Name: +ve in-silico MS/MS by CFM-ID for YZCIFCCSUSQBBT-UHFFFAOYSA-N
ID: YZCIFCCSUSQBBT-UHFFFAOYSA-N
Comment: Energy1
Num peaks: 17
43.01784114 1.865780935
65.03857658 2.322964771
67.05422664 2.803382122
73.06479133 7.749754884
85.06479133 2.660215933
165.0546206 2.60977265
175.0389705 2.330331057
181.0495352 1.976341734
189.0546206 2.084612103
191.0702706 2.044587905
193.0495352 6.665329318
207.0651853 7.379076689
207.1015708 1.932591079
217.0859207 3.087709464
231.1015708 8.631501262
233.0808353 2.454669881
249.1121354 22.46645709

Name: +ve in-silico MS/MS by CFM-ID for YZCIFCCSUSQBBT-UHFFFAOYSA-N
ID: YZCIFCCSUSQBBT-UHFFFAOYSA-N
Comment: Energy2
Num peaks: 31
39.02292652 1.776636056
41.03857658 1.506832656
43.01784114 1.133013501
49.00727645 0.9925185606
51.02292652 1.484242226
55.05422664 6.777070026
57.06987671 1.072377503
65.03857658 7.454832602
67.05422664 5.245837489
69.06987671 1.342412087
73.06479133 1.615577409
83.04914126 0.9842282317
85.06479133 1.247891398
97.02840582 1.179494591
147.0440559 0.8416823105
151.0389705 1.56516091
159.0440559 1.057051132
163.0389705 5.243546595
165.0546206 2.273158624
171.0440559 1.00284745
173.0597059 1.095953537
175.0389705 8.052445968
189.0546206 3.057323211
191.0338851 1.408620949
191.0702706 4.61236215
193.0495352 6.376861358
201.0910061 1.04764226
203.1066561 0.9814079734
207.0651853 1.060046885
231.1015708 0.9546277565
233.0808353 1.163962917

Name: +ve in-silico MS/MS by CFM-ID for PIKQVDHHJWKTME-RLFNYLBTSA-N
ID: PIKQVDHHJWKTME-RLFNYLBTSA-N
Comment: Energy0
Num peaks: 9
41.03857658 1.361119513
55.05422664 1.354922965
153.0546206 2.045936389
155.0702706 5.379684244
207.0651853 1.51215112
219.0651853 2.556612774
221.0808353 1.309974556
231.1015708 12.28156527
249.1121354 52.4801583

Name: +ve in-silico MS/MS by CFM-ID for PIKQVDHHJWKTME-RLFNYLBTSA-N
ID: PIKQVDHHJWKTME-RLFNYLBTSA-N
Comment: Energy1
Num peaks: 26
39.02292652 1.10775586
41.03857658 4.940288435
49.00727645 4.606672534
51.02292652 2.903788286
53.03857658 1.986755001
55.05422664 3.037409246
63.02292652 0.9289971768
65.03857658 1.716358575
67.05422664 2.489056589
93.0334912 1.379394303
95.04914126 1.338547427
113.0233204 1.011074077
151.0389705 1.207492021
153.0546206 1.665339424
155.0702706 0.9822361942
165.0546206 0.9602706971
167.0338851 1.391160867
187.0389705 2.742764686
189.0546206 4.339678111
191.0702706 5.373871716
205.0495352 6.540624017
207.0651853 10.71815895
209.0808353 3.910233385
231.1015708 4.73133291
233.0808353 1.224987029
249.1121354 7.459829528

Name: +ve in-silico MS/MS by CFM-ID for PIKQVDHHJWKTME-RLFNYLBTSA-N
ID: PIKQVDHHJWKTME-RLFNYLBTSA-N
Comment: Energy2
Num peaks: 26
25.00727645 1.110937262
39.02292652 5.656493541
41.03857658 4.804653862
43.05422664 1.189010645
49.00727645 10.45758488
51.02292652 4.93947017
53.03857658 4.014203147
55.05422664 5.160766871
63.02292652 8.296803935
65.03857658 6.518388236
67.01784114 1.404173539
67.05422664 1.806083682
69.0334912 1.566836581
77.00219107 2.04320318
79.01784114 1.086575733
81.0334912 1.100455105
81.06987671 1.263916875
93.0334912 2.347537487
99.08044139 1.362113442
107.0491413 1.743568426
109.0647913 2.617598166
125.0597059 2.081558147
137.0597059 2.198677214
153.0546206 1.654837602
155.0702706 2.704366732
233.0808353 1.050251528

Name: +ve in-silico MS/MS by CFM-ID for CVYYGWZLVCIMOB-UHFFFAOYSA-N
ID: CVYYGWZLVCIMOB-UHFFFAOYSA-N
Comment: Energy0
Num peaks: 6
205.0495352 0.9585374897
217.0859207 3.708504665
219.1015708 1.056965781
231.1015708 12.58851419
233.0808353 1.633034334
249.1121354 70.19207816

Name: +ve in-silico MS/MS by CFM-ID for CVYYGWZLVCIMOB-UHFFFAOYSA-N
ID: CVYYGWZLVCIMOB-UHFFFAOYSA-N
Comment: Energy1
Num peaks: 15
43.05422664 1.774698299
45.06987671 1.19253434
57.06987671 1.34006662
163.0389705 1.15491561
165.0546206 1.11996431
177.0546206 1.826920241
179.0702706 1.189583233
181.0859207 1.196930946
199.075356 1.207017036
217.0859207 5.632813683
219.1015708 1.944756458
221.1172208 3.561582745
231.1015708 14.20711394
233.0808353 2.374993512
249.1121354 40.38941006

Name: +ve in-silico MS/MS by CFM-ID for CVYYGWZLVCIMOB-UHFFFAOYSA-N
ID: CVYYGWZLVCIMOB-UHFFFAOYSA-N
Comment: Energy2
Num peaks: 31
39.02292652 1.358853016
41.03857658 3.289114694
43.05422664 1.166119398
49.00727645 2.66100565
53.03857658 1.45083176
55.01784114 1.151093803
55.05422664 5.634385549
57.0334912 1.622799825
57.06987671 1.97610922
65.03857658 9.243316702
67.05422664 1.260920345
69.0334912 2.179563108
71.04914126 1.337429406
93.0334912 1.35525729
97.06479133 1.272199375
105.0334912 1.105864596
109.0284058 0.9977380003
135.0440559 4.47687156
137.0597059 1.866093107
149.0233204 1.504735229
159.0440559 1.292715771
161.0597059 1.352806953
163.0389705 3.147313996
165.0546206 2.148702698
191.0702706 1.284562123
199.075356 1.543756896
201.0910061 2.376761936
205.0859207 1.335112975
215.0702706 2.571209436
231.1015708 1.315556885
233.0808353 1.717193016

Name: +ve in-silico MS/MS by CFM-ID for FEBWDEBUAVAUDH-ZPIQJHQDSA-N
ID: FEBWDEBUAVAUDH-ZPIQJHQDSA-N
Comment: Energy0
Num peaks: 10
41.03857658 1.589010885
71.04914126 2.929115799
139.0389705 1.088245138
151.0389705 0.9685441533
153.0546206 1.321328206
177.0546206 2.958752034
217.0859207 2.014851329
219.1015708 3.493859755
231.1015708 13.06916708
249.1121354 50.97274086

Name: +ve in-silico MS/MS by CFM-ID for FEBWDEBUAVAUDH-ZPIQJHQDSA-N
ID: FEBWDEBUAVAUDH-ZPIQJHQDSA-N
Comment: Energy1
Num peaks: 30
25.00727645 1.359889446
27.02292652 0.9396008704
39.02292652 2.14627179
41.03857658 13.15628057
43.05422664 4.853525975
53.03857658 1.341740564
55.01784114 1.587007135
71.04914126 6.709300831
73.06479133 0.9865122173
101.0597059 1.056103445
107.0491413 1.618147319
109.0647913 0.8099214086
115.075356 1.507873292
119.0491413 1.794074921
121.0284058 1.770767302
123.0440559 3.479752717
125.0597059 3.356360687
127.075356 6.047894172
131.0491413 1.028172025
133.0284058 0.8515528435
135.0440559 1.003249486
137.0597059 1.958404292
149.0597059 1.141959266
177.0546206 4.068902083
179.0702706 1.187996411
207.0651853 1.49031992
219.1015708 1.671401117
221.1172208 0.8222704207
231.1015708 4.791591312
249.1121354 5.497721256

Name: +ve in-silico MS/MS by CFM-ID for FEBWDEBUAVAUDH-ZPIQJHQDSA-N
ID: FEBWDEBUAVAUDH-ZPIQJHQDSA-N
Comment: Energy2
Num peaks: 31
39.02292652 3.671968339
41.03857658 10.15864715
43.05422664 1.940756593
47.01275576 2.17288828
49.00727645 1.524346278
51.02292652 0.9457027377
53.03857658 2.095502721
55.01784114 1.966177378
55.05422664 0.8672881391
67.01784114 1.482240845
71.04914126 4.574644273
85.02840582 1.020846665
105.0334912 1.711648799
105.0698767 1.963313065
107.0491413 3.250925216
117.0334912 3.018386951
119.0491413 4.553729282
121.0284058 1.71636382
121.0647913 1.371841766
123.0440559 0.9698318387
129.0334912 1.838296226
131.0491413 3.726324306
133.0284058 0.891365692
133.0647913 2.680919881
135.0440559 1.706490383
147.0440559 1.295105794
149.0597059 1.358054295
177.0546206 0.8929504571
203.1066561 1.075354716
231.1015708 0.9827489798
233.0808353 1.169085269

Name: +ve in-silico MS/MS by CFM-ID for YUQDGJSYYKKISE-BUJAFJOKSA-N
ID: YUQDGJSYYKKISE-BUJAFJOKSA-N
Comment: Energy0
Num peaks: 12
41.03857658 1.425017098
71.04914126 2.607489827
113.0597059 1.767907466
115.075356 1.797463233
121.0284058 1.391596471
127.075356 1.414982643
133.0284058 6.600228948
135.0440559 3.791609178
147.0440559 1.27266
177.0546206 2.166862044
231.1015708 14.65327029
249.1121354 42.31722725

Name: +ve in-silico MS/MS by CFM-ID for YUQDGJSYYKKISE-BUJAFJOKSA-N
ID: YUQDGJSYYKKISE-BUJAFJOKSA-N
Comment: Energy1
Num peaks: 31
39.02292652 1.696310107
41.03857658 10.7033591
43.05422664 3.766012777
53.03857658 1.225882807
71.04914126 5.068679069
93.0334912 0.842472598
95.04914126 1.086834275
101.0597059 1.207895596
111.0440559 1.475678357
113.0597059 1.232923936
121.0284058 1.354497785
127.075356 1.349608281
129.0334912 1.485982021
131.0491413 0.9422307784
133.0284058 7.131802069
135.0440559 3.113018712
145.0284058 1.49844541
147.0440559 6.801841802
149.0597059 2.688447319
159.0440559 1.473492378
161.0597059 0.8112292355
175.075356 0.7486771669
177.0546206 3.153841879
177.0910061 0.7764226872
179.0702706 0.7002350062
207.0651853 1.27616426
213.0910061 0.8314459358
219.1015708 1.285817821
221.1172208 1.303235059
231.1015708 3.985018887
249.1121354 4.824793612

Name: +ve in-silico MS/MS by CFM-ID for YUQDGJSYYKKISE-BUJAFJOKSA-N
ID: YUQDGJSYYKKISE-BUJAFJOKSA-N
Comment: Energy2
Num peaks: 31
39.02292652 4.418195103
41.03857658 10.71849097
43.05422664 2.515634848
49.00727645 2.211507018
51.02292652 1.144379389
53.03857658 2.066813726
55.01784114 1.611080015
63.02292652 2.28264619
65.00219107 1.044923149
67.01784114 1.9243021
71.04914126 3.901733781
73.00727645 1.49894158
89.00219107 2.04937482
91.01784114 1.486405998
93.0334912 1.632278007
97.06479133 1.085972597
105.0334912 2.328112857
107.0491413 1.158607357
117.0334912 2.087073194
119.0491413 1.407359152
121.0284058 1.951789106
129.0334912 1.26299146
133.0284058 5.13279052
135.0440559 3.275573971
147.0440559 2.544096381
149.0597059 1.456012307
159.0440559 1.624250937
161.0597059 1.801901312
175.075356 0.9586196288
177.0910061 1.027276303
233.0808353 1.025353405

Name: +ve in-silico MS/MS by CFM-ID for TVPUZRRHFOHEPI-UHFFFAOYSA-N
ID: TVPUZRRHFOHEPI-UHFFFAOYSA-N
Comment: Energy0
Num peaks: 6
234.1124698 4.798096428
235.0964854 2.842552901
237.1121354 11.2534756
239.1277855 3.449243832
249.1121354 3.720619582
266.1386845 61.27702214

Name: +ve in-silico MS/MS by CFM-ID for TVPUZRRHFOHEPI-UHFFFAOYSA-N
ID: TVPUZRRHFOHEPI-UHFFFAOYSA-N
Comment: Energy1
Num peaks: 16
42.03382555 3.160148848
56.04947561 1.659917821
178.086255 2.358871695
182.1175552 1.848461728
193.0859207 1.870063889
221.0808353 1.916438893
222.1124698 4.389286036
223.0964854 6.448916635
225.1121354 12.52428899
234.1124698 5.892400362
235.0964854 2.178306657
237.1121354 2.272903182
239.1277855 4.194736762
249.1121354 6.892060688
250.1073844 2.387331632
266.1386845 20.85035747

Name: +ve in-silico MS/MS by CFM-ID for TVPUZRRHFOHEPI-UHFFFAOYSA-N
ID: TVPUZRRHFOHEPI-UHFFFAOYSA-N
Comment: Energy2
Num peaks: 31
27.02292652 1.341521969
42.03382555 1.840284078
54.03382555 1.652429382
85.02840582 1.531451691
87.04405588 1.801604922
92.04947561 5.140096523
94.06512568 2.250318304
135.0440559 1.170000958
137.0597059 3.49390868
139.075356 2.229961616
148.0756904 3.656113562
151.075356 1.033056026
153.0910061 1.289044015
166.086255 2.935312908
178.086255 1.637798934
180.1019051 1.097136862
182.1175552 1.120844243
190.086255 1.128904266
191.0702706 3.04232627
193.0859207 4.114423232
195.1015708 1.486134006
207.0651853 2.522186081
209.0808353 2.240433749
218.0811697 2.080426405
220.0968197 5.990203208
221.0808353 1.340219225
223.0964854 4.83152008
234.0760843 3.789759867
234.1124698 1.619091453
238.1437699 1.670479838
250.1073844 3.398904224

Name: +ve in-silico MS/MS by CFM-ID for YKJYKKNCCRKFSL-BFHYXJOUSA-N
ID: YKJYKKNCCRKFSL-BFHYXJOUSA-N
Comment: Energy0
Num peaks: 8
43.01784114 1.977944725
121.0647913 1.906482326
188.1069905 1.672397631
206.1175552 15.65171487
224.1281199 14.35366927
234.1124698 2.050950709
248.1281199 9.057173199
266.1386845 34.86098449

Name: +ve in-silico MS/MS by CFM-ID for YKJYKKNCCRKFSL-BFHYXJOUSA-N
ID: YKJYKKNCCRKFSL-BFHYXJOUSA-N
Comment: Energy1
Num peaks: 24
43.01784114 1.23348137
84.04439023 0.7516499173
103.0542266 0.9864368013
107.0491413 1.945544208
121.0647913 4.844060483
123.0804414 0.997938421
131.0491413 8.073680659
133.0647913 15.28186887
135.0804414 5.774273998
137.0960915 2.727557777
139.1117415 1.564831263
141.1273916 1.544114419
144.0655196 1.966161643
148.0756904 1.671704202
150.0913404 2.834167855
160.0756904 0.7581610979
162.0913404 1.867159495
188.1069905 1.869718111
206.1175552 9.678334001
208.0968197 0.9089462449
224.1281199 5.731786279
234.1124698 0.7350548381
248.1281199 2.771876685
266.1386845 3.550496198

Name: +ve in-silico MS/MS by CFM-ID for YKJYKKNCCRKFSL-BFHYXJOUSA-N
ID: YKJYKKNCCRKFSL-BFHYXJOUSA-N
Comment: Energy2
Num peaks: 31
43.01784114 1.503356119
49.00727645 1.39919906
51.02292652 0.9563399278
60.04439023 1.725353505
63.02292652 1.234215068
75.02292652 2.446124151
77.03857658 2.656579265
79.05422664 2.015858567
89.03857658 1.010787275
91.05422664 2.226413152
93.06987671 1.996339606
101.0385766 1.005261441
103.0542266 4.849313206
105.0698767 2.255436312
107.0491413 5.008084449
118.0651257 1.144919969
121.0647913 5.82060591
123.0804414 1.715158708
131.0491413 1.135213603
133.0647913 5.181279014
135.0804414 3.973786368
141.1273916 1.587739057
145.0647913 1.857653143
147.0804414 1.859186906
149.0960915 1.633799273
150.0913404 2.564109204
162.0913404 1.031749439
188.1069905 1.217699788
206.1175552 2.815303823
208.0968197 1.106457382
222.1124698 0.9370077237

Name: +ve in-silico MS/MS by CFM-ID for WGKQZSRLUUFXQK-UVLXDEKHSA-N
ID: WGKQZSRLUUFXQK-UVLXDEKHSA-N
Comment: Energy0
Num peaks: 6
137.0597059 3.764539889
189.0910061 1.941072803
203.1066561 2.299265888
205.1223062 2.229559707
231.1015708 9.500772027
249.1121354 62.55656135

Name: +ve in-silico MS/MS by CFM-ID for WGKQZSRLUUFXQK-UVLXDEKHSA-N
ID: WGKQZSRLUUFXQK-UVLXDEKHSA-N
Comment: Energy1
Num peaks: 30
53.00219107 2.032475388
53.03857658 0.8664291823
55.01784114 2.279128141
79.05422664 4.00151565
91.05422664 4.336694991
93.06987671 0.9601684875
105.0334912 1.448610803
107.0491413 1.89327444
111.0440559 3.162742269
113.0597059 2.153483998
119.0491413 1.059368282
127.0389705 1.673246614
129.0546206 1.23483417
135.0440559 0.7683743868
137.0597059 1.099645058
141.0546206 1.26137423
143.0702706 1.746000986
171.0651853 1.874406385
175.075356 0.8706977769
177.0910061 0.6744255103
193.0859207 0.8687309362
201.0910061 0.9247577938
203.1066561 1.467190044
205.1223062 1.430609247
217.0859207 2.268067317
219.1015708 4.4988691
221.1172208 6.202319792
231.1015708 7.331239478
233.0808353 0.6529847846
249.1121354 19.03881541

Name: +ve in-silico MS/MS by CFM-ID for WGKQZSRLUUFXQK-UVLXDEKHSA-N
ID: WGKQZSRLUUFXQK-UVLXDEKHSA-N
Comment: Energy2
Num peaks: 31
39.02292652 1.531854366
41.00219107 0.9323925559
41.03857658 0.9197536881
49.00727645 3.232879403
51.02292652 3.430074768
53.03857658 2.271260887
55.01784114 0.9061373216
57.06987671 1.462572348
63.02292652 3.714478086
65.03857658 3.667030868
67.05422664 2.58775089
69.06987671 1.022248838
79.05422664 5.099762967
81.0334912 1.059487293
83.04914126 1.665091868
85.06479133 1.137560268
91.05422664 6.581129806
93.06987671 3.689658325
95.08552677 1.273285949
105.0334912 5.74299351
107.0491413 3.118517111
111.0440559 2.945606423
117.0334912 2.08342077
119.0491413 2.168440377
137.0233204 0.9077771426
137.0597059 1.44805003
139.0389705 1.233157601
201.0910061 1.401981092
213.0910061 0.9428635756
231.1015708 1.16896348
233.0808353 1.103703338

Name: +ve in-silico MS/MS by CFM-ID for RRXJAIGMEWAMBV-UHFFFAOYSA-N
ID: RRXJAIGMEWAMBV-UHFFFAOYSA-N
Comment: Energy0
Num peaks: 6
43.05422664 0.85794721
57.06987671 1.656253903
191.0338851 0.9126244462
231.1015708 14.12318379
233.0808353 0.9559762904
249.1121354 69.51203618

Name: +ve in-silico MS/MS by CFM-ID for RRXJAIGMEWAMBV-UHFFFAOYSA-N
ID: RRXJAIGMEWAMBV-UHFFFAOYSA-N
Comment: Energy1
Num peaks: 17
39.02292652 1.885195042
41.03857658 2.196479051
43.05422664 3.363093127
53.03857658 2.994689198
55.05422664 4.580416756
57.06987671 11.15702645
71.08552677 3.820561537
151.0389705 1.538283666
191.0338851 3.9264984
193.0495352 1.697795688
205.0495352 2.464667934
213.0910061 1.332630175
219.1015708 1.185669147
221.1172208 2.586071424
231.1015708 10.28971068
233.0808353 1.157516876
249.1121354 24.2816697

Name: +ve in-silico MS/MS by CFM-ID for RRXJAIGMEWAMBV-UHFFFAOYSA-N
ID: RRXJAIGMEWAMBV-UHFFFAOYSA-N
Comment: Energy2
Num peaks: 31
27.02292652 0.7708994097
39.02292652 7.017287896
41.03857658 6.59047823
43.05422664 6.582954723
49.00727645 1.147733665
51.02292652 1.995816641
53.03857658 8.160337181
55.05422664 3.95885836
57.06987671 4.014116605
71.08552677 1.196328867
79.05422664 2.827030828
81.06987671 1.14901998
93.06987671 2.266998735
95.08552677 1.163707714
121.0647913 1.585382541
137.0233204 1.936256254
137.0597059 0.8596254369
149.0233204 0.9509364159
153.0182351 2.040256997
163.0389705 1.878561605
163.075356 0.9837927592
175.0389705 0.8541999589
183.0651853 0.757680078
187.0389705 1.790516527
191.0338851 1.638471459
203.0702706 1.367928468
205.0859207 1.312764654
207.1015708 1.779957535
213.0910061 1.359403806
231.1015708 1.252713832
233.0808353 0.9143793713

Name: +ve in-silico MS/MS by CFM-ID for LJXSDVVEZQEHTH-UHFFFAOYSA-N
ID: LJXSDVVEZQEHTH-UHFFFAOYSA-N
Comment: Energy0
Num peaks: 6
207.0651853 0.8502133006
209.0808353 0.9069006607
217.0859207 4.651464254
219.1015708 1.763749508
233.0808353 2.249789167
249.1121354 86.62219267

Name: +ve in-silico MS/MS by CFM-ID for LJXSDVVEZQEHTH-UHFFFAOYSA-N
ID: LJXSDVVEZQEHTH-UHFFFAOYSA-N
Comment: Energy1
Num peaks: 6
43.05422664 2.764056801
205.0859207 6.279745003
217.0859207 10.18646314
219.1015708 2.602174033
233.0808353 6.236342635
249.1121354 53.77956613

Name: +ve in-silico MS/MS by CFM-ID for LJXSDVVEZQEHTH-UHFFFAOYSA-N
ID: LJXSDVVEZQEHTH-UHFFFAOYSA-N
Comment: Energy2
Num peaks: 26
15.02292652 1.276541695
39.02292652 2.176518746
41.03857658 2.302443844
55.01784114 3.893359188
57.0334912 1.102029047
65.03857658 3.645165917
79.05422664 0.9892598937
107.0491413 5.778161854
131.0491413 5.21402352
133.0647913 5.826226767
147.0440559 1.823629113
149.0597059 1.65990876
161.0597059 3.446284385
163.075356 7.117334452
165.0546206 1.592543116
175.075356 1.651913579
177.0546206 2.117994579
187.075356 3.458300725
189.0546206 1.72938897
193.0495352 1.493947135
203.0702706 8.703963277
205.0859207 2.072235959
217.0495352 2.11629161
217.0859207 3.197392604
219.1015708 1.589261737
233.0808353 4.139752987

Name: +ve in-silico MS/MS by CFM-ID for XCZVBYOXRSFQBH-UWVGGRQHSA-N
ID: XCZVBYOXRSFQBH-UWVGGRQHSA-N
Comment: Energy0
Num peaks: 16
71.08552677 0.9863741294
85.02840582 2.633280782
97.10117684 1.214633692
100.0393049 0.7794347238
101.0960915 0.855146137
102.0549549 10.434082
125.0960915 2.480384518
128.0342195 2.184251191
143.1066561 4.94694262
182.1539407 0.9003532359
186.1488553 1.735367024
198.1488553 0.8174947482
200.1645054 0.8544056692
208.1332052 1.514181425
226.1437699 25.71551862
244.1543346 22.68455802

Name: +ve in-silico MS/MS by CFM-ID for XCZVBYOXRSFQBH-UWVGGRQHSA-N
ID: XCZVBYOXRSFQBH-UWVGGRQHSA-N
Comment: Energy1
Num peaks: 31
39.02292652 1.03560325
41.03857658 1.131334563
42.03382555 0.9768939094
43.05422664 1.332063539
44.04947561 1.460313819
53.03857658 1.149221196
54.03382555 1.588893657
55.05422664 1.455504121
56.04947561 1.025189077
57.06987671 2.779556689
58.06512568 1.327079814
69.06987671 0.9279469005
71.08552677 3.418846141
73.10117684 1.31161008
74.0600403 1.335428045
83.08552677 1.528948541
85.02840582 4.506534566
97.10117684 1.89066813
100.0393049 1.014120545
101.0960915 1.387431986
102.0549549 11.48037373
115.1117415 0.9826475103
125.0960915 4.81951972
128.0342195 4.114781155
142.1226406 1.165105838
143.1066561 5.049465837
186.1488553 0.9865221718
198.1488553 1.08761742
208.1332052 1.479020321
226.1437699 6.354910017
244.1543346 3.868481668

Name: +ve in-silico MS/MS by CFM-ID for XCZVBYOXRSFQBH-UWVGGRQHSA-N
ID: XCZVBYOXRSFQBH-UWVGGRQHSA-N
Comment: Energy2
Num peaks: 31
39.02292652 2.134283906
40.01817548 0.884531306
41.03857658 6.550729371
42.03382555 1.703504944
43.05422664 3.670399896
44.04947561 4.565608971
53.03857658 2.11841319
55.05422664 3.356075595
56.04947561 2.090714961
57.06987671 4.032243518
58.06512568 1.566165382
67.05422664 2.12072363
69.06987671 1.211392552
70.02874017 2.343048005
71.08552677 3.912285915
73.10117684 1.060105798
84.04439023 2.060037331
85.02840582 4.056177735
97.10117684 3.07082063
99.1168269 1.786474389
100.0393049 0.9006033196
101.0960915 0.9854889019
102.0549549 3.458108957
115.1117415 1.210905585
123.0804414 0.8309524795
125.0960915 0.8997374296
128.0342195 0.9888979292
142.1226406 0.9586359056
143.1066561 3.866970366
168.1382906 1.446050349
208.1332052 1.26124005

Name: +ve in-silico MS/MS by CFM-ID for CJMRVYJARYYDRN-CLFYSBASSA-N
ID: CJMRVYJARYYDRN-CLFYSBASSA-N
Comment: Energy0
Num peaks: 7
43.01784114 4.597906294
61.02840582 1.376240072
187.075356 1.819450401
189.0910061 12.82854351
207.1015708 5.070329549
231.1015708 2.19122016
249.1121354 53.11914738

Name: +ve in-silico MS/MS by CFM-ID for CJMRVYJARYYDRN-CLFYSBASSA-N
ID: CJMRVYJARYYDRN-CLFYSBASSA-N
Comment: Energy1
Num peaks: 31
39.02292652 1.023113265
41.03857658 1.546193421
43.01784114 3.176818355
61.02840582 3.705786899
75.02292652 0.8912270447
87.02292652 1.037746924
87.04405588 1.212338988
89.05970595 1.258430239
99.04405588 1.239896082
101.0385766 1.033437484
101.0597059 2.408763579
109.0284058 0.9684470157
111.0440559 1.005488221
113.0597059 1.386412981
121.0284058 1.018442767
123.0440559 1.420435548
127.0542266 1.532286128
129.0698767 2.680979255
131.0127558 1.010567383
133.0284058 0.9383301239
135.0440559 1.361595957
145.0284058 0.95715674
147.0440559 1.625663646
147.0804414 2.646733312
159.0440559 1.208528038
161.0597059 2.227753075
187.075356 2.274231556
189.0910061 19.3848044
207.1015708 3.837579476
231.1015708 1.114801856
249.1121354 8.776730584

Name: +ve in-silico MS/MS by CFM-ID for CJMRVYJARYYDRN-CLFYSBASSA-N
ID: CJMRVYJARYYDRN-CLFYSBASSA-N
Comment: Energy2
Num peaks: 31
15.02292652 1.610419663
25.00727645 1.382608124
39.02292652 2.583704577
41.00219107 1.936586634
41.03857658 1.337246705
43.01784114 9.587084489
49.00727645 3.874256764
51.02292652 1.285259314
53.03857658 1.313617785
57.0334912 0.9410682286
61.02840582 1.715113513
63.02292652 1.259977539
73.00727645 2.923898292
75.02292652 1.480253047
81.0334912 0.978387915
87.02292652 3.160982344
99.02292652 1.472467468
101.0385766 2.463565474
101.0597059 0.9346801215
103.0542266 2.344163228
105.0334912 1.11144812
111.0440559 0.9138138629
113.0597059 0.9153998863
115.0542266 3.157320664
117.0698767 1.14849346
123.0440559 0.9652132776
131.0127558 1.311344373
135.0440559 0.926646787
147.0804414 1.321326151
173.0597059 1.459030272
189.0910061 3.71824888

Name: +ve in-silico MS/MS by CFM-ID for APFXJJMDUXKKAG-GQCTYLIASA-N
ID: APFXJJMDUXKKAG-GQCTYLIASA-N
Comment: Energy0
Num peaks: 13
55.05422664 1.330547154
69.06987671 10.48303012
87.08044139 1.797255971
121.0284058 8.526678887
123.0440559 2.635343284
125.0597059 2.689579238
127.075356 1.33578844
145.0284058 1.720269104
161.0233204 2.078149482
163.0389705 11.44157805
209.0808353 2.323403304
231.1015708 4.194847953
249.1121354 30.37201449

Name: +ve in-silico MS/MS by CFM-ID for APFXJJMDUXKKAG-GQCTYLIASA-N
ID: APFXJJMDUXKKAG-GQCTYLIASA-N
Comment: Energy1
Num peaks: 21
39.02292652 3.421359012
41.03857658 5.355216823
43.05422664 3.036612462
67.05422664 1.53109371
69.06987671 20.76286135
87.08044139 2.243991678
107.0491413 0.8354575977
109.0284058 1.028047039
121.0284058 9.440834123
123.0440559 3.979509946
125.0597059 1.413472194
135.0440559 5.358398754
139.075356 0.8560301724
145.0284058 2.455370566
161.0233204 1.238899164
163.0389705 8.502640318
209.0808353 1.768107032
219.1015708 1.349789825
221.1172208 1.513621155
231.1015708 1.054452547
249.1121354 2.92857136

Name: +ve in-silico MS/MS by CFM-ID for APFXJJMDUXKKAG-GQCTYLIASA-N
ID: APFXJJMDUXKKAG-GQCTYLIASA-N
Comment: Energy2
Num peaks: 31
25.00727645 1.750407806
27.02292652 0.8525593797
39.02292652 6.620783155
41.00219107 0.901153922
41.03857658 3.899162438
43.05422664 1.364352848
49.00727645 1.97563101
51.02292652 1.335312543
53.03857658 4.320851309
55.05422664 6.674881902
57.06987671 1.476014169
65.03857658 4.757443956
67.05422664 1.5723067
69.06987671 9.326823826
75.02292652 1.035804253
77.03857658 1.199291895
93.0334912 1.762307072
95.04914126 0.9657324346
105.0334912 2.757100014
107.0491413 2.450382611
109.0284058 1.563207987
111.0440559 1.071402493
117.0334912 0.9362304353
121.0284058 7.80132174
123.0440559 1.780033925
133.0284058 1.094590194
135.0440559 2.474228295
137.0597059 1.033898041
149.0597059 1.052609352
163.0389705 1.83413925
221.1172208 1.054962072

Name: +ve in-silico MS/MS by CFM-ID for YCXFYWBMQJMDBX-WUTXRSFBSA-N
ID: YCXFYWBMQJMDBX-WUTXRSFBSA-N
Comment: Energy0
Num peaks: 23
43.05422664 1.878981333
45.06987671 1.549629147
55.05422664 5.55406049
57.06987671 2.322664411
59.08552677 1.149974629
63.02292652 1.031543601
75.02292652 2.881039102
77.03857658 1.55905584
87.02292652 5.815930614
89.03857658 3.176203112
91.05422664 2.869344082
103.0178411 0.9973765385
117.0334912 2.087929337
119.0491413 0.8345386025
135.0440559 1.311425677
147.0440559 0.8791325666
169.0495352 0.9168346941
171.0651853 1.867459017
173.0808353 1.901161503
219.0651853 0.9355970503
221.0808353 0.9402719059
231.1015708 4.183598736
249.1121354 33.97670634

Name: +ve in-silico MS/MS by CFM-ID for YCXFYWBMQJMDBX-WUTXRSFBSA-N
ID: YCXFYWBMQJMDBX-WUTXRSFBSA-N
Comment: Energy1
Num peaks: 31
39.02292652 2.455362008
43.05422664 3.45076664
49.00727645 0.9661502514
51.02292652 1.743156794
55.05422664 8.172249378
57.06987671 2.819020505
63.02292652 4.484209852
65.03857658 0.8064475237
75.02292652 13.79167074
77.03857658 5.97048211
87.02292652 3.703524365
89.03857658 1.633798644
91.05422664 0.8844809997
95.08552677 0.7992406802
117.0334912 0.7770046679
119.0491413 0.9622924359
135.0440559 1.534336355
183.0651853 0.7714610795
185.0808353 1.559330939
189.0546206 1.072872277
191.0702706 0.7927284282
193.1223062 0.9826141289
197.0808353 0.8541478188
207.0651853 0.8674953758
209.0808353 0.8360835991
219.0651853 1.04155029
221.0808353 1.640440203
221.1172208 0.9892948472
231.1015708 2.86263469
233.0808353 0.9145670549
249.1121354 5.45787024

Name: +ve in-silico MS/MS by CFM-ID for YCXFYWBMQJMDBX-WUTXRSFBSA-N
ID: YCXFYWBMQJMDBX-WUTXRSFBSA-N
Comment: Energy2
Num peaks: 26
25.00727645 0.7642890709
39.02292652 13.17938147
41.03857658 2.88700493
43.05422664 1.083997064
49.00727645 9.121112106
51.02292652 5.95374587
53.00219107 1.05322263
53.03857658 1.788006829
55.05422664 2.263108995
57.06987671 1.627560033
63.02292652 2.661749734
65.03857658 1.10368351
73.00727645 1.339598241
75.02292652 4.314678307
77.03857658 2.894666498
87.02292652 14.125338
89.03857658 5.339994109
91.05422664 1.969139618
99.02292652 0.9390665488
111.0440559 0.869568756
119.0491413 1.15944692
133.0647913 0.8689223814
185.0808353 0.8425645462
219.0651853 0.9861465605
223.0964854 0.7140715231
231.1015708 0.8039812933

Name: +ve in-silico MS/MS by CFM-ID for KZLFRVFXQHOHPP-NWDGAFQWSA-N
ID: KZLFRVFXQHOHPP-NWDGAFQWSA-N
Comment: Energy0
Num peaks: 12
57.06987671 3.742199112
133.0284058 2.401358854
173.0960915 1.91362683
175.1117415 5.681632973
177.1273916 10.02922833
201.0910061 2.463053876
203.1066561 6.706996073
205.0495352 1.478941708
205.1223062 5.391207845
207.0651853 2.592255934
231.1015708 3.718906103
249.1121354 34.85094804

Name: +ve in-silico MS/MS by CFM-ID for KZLFRVFXQHOHPP-NWDGAFQWSA-N
ID: KZLFRVFXQHOHPP-NWDGAFQWSA-N
Comment: Energy1
Num peaks: 29
55.05422664 0.9357637645
57.06987671 10.37550774
65.03857658 1.418023397
67.05422664 2.914130994
69.06987671 3.112145649
71.08552677 1.759182625
73.10117684 1.762849913
95.04914126 1.653810032
105.0334912 4.141486092
107.0491413 2.547858469
109.0647913 1.746017569
111.0804414 1.315323624
113.0960915 1.221010853
129.0334912 0.9031042213
133.0284058 1.247294184
171.0804414 3.560535208
173.0960915 1.63700959
175.1117415 3.771812535
177.1273916 3.5301754
191.0338851 0.9585239401
201.0910061 2.440393132
203.1066561 2.1861256
205.0495352 1.70830284
205.1223062 3.340363463
207.0651853 1.291537884
219.1015708 1.223000346
221.1172208 2.851925288
231.1015708 4.921515314
249.1121354 9.938846595

Name: +ve in-silico MS/MS by CFM-ID for KZLFRVFXQHOHPP-NWDGAFQWSA-N
ID: KZLFRVFXQHOHPP-NWDGAFQWSA-N
Comment: Energy2
Num peaks: 31
41.03857658 2.050692485
51.02292652 1.553867876
53.03857658 2.025270539
55.05422664 3.964262414
57.06987671 7.353718503
59.08552677 1.834105436
65.03857658 2.820266331
67.05422664 7.271544546
69.06987671 5.672416748
71.08552677 2.659526639
73.10117684 0.9542385332
75.02292652 0.9704218787
77.03857658 2.293032247
79.05422664 3.688095111
83.08552677 0.7575479643
91.05422664 1.067236576
95.04914126 2.456853532
105.0334912 10.21592103
107.0491413 4.006407169
109.0647913 1.191393148
111.0804414 0.7804918787
113.0960915 1.003703095
117.0334912 1.539481598
119.0491413 4.181333748
147.0440559 0.7725058738
149.132477 0.7557903739
155.0855268 1.131435342
171.0804414 0.7427426576
175.1117415 1.114752914
177.1273916 0.9802172329
221.1172208 0.9760965602

Name: +ve in-silico MS/MS by CFM-ID for ZWVALTAMWNHXRM-SDBXPKJASA-N
ID: ZWVALTAMWNHXRM-SDBXPKJASA-N
Comment: Energy0
Num peaks: 6
185.0960915 5.874024965
189.0910061 3.453559492
203.1066561 7.028381503
213.0910061 17.37507136
231.1015708 33.81317194
249.1121354 20.55446529

Name: +ve in-silico MS/MS by CFM-ID for ZWVALTAMWNHXRM-SDBXPKJASA-N
ID: ZWVALTAMWNHXRM-SDBXPKJASA-N
Comment: Energy1
Num peaks: 21
117.0698767 1.743529194
119.0855268 1.044402656
145.0647913 1.457735617
147.0804414 1.091032775
161.0597059 1.256296531
163.075356 1.080836236
171.0804414 5.852638405
175.1117415 2.149351154
183.0804414 1.235225531
185.0960915 12.72784046
187.075356 2.023860594
187.1117415 3.053976667
189.0910061 2.727940385
199.075356 2.040626945
203.1066561 13.37055268
205.1223062 1.175920914
213.0910061 9.066885085
221.1172208 1.808777644
223.0964854 1.061648641
231.1015708 10.41273347
249.1121354 4.225647185

Name: +ve in-silico MS/MS by CFM-ID for ZWVALTAMWNHXRM-SDBXPKJASA-N
ID: ZWVALTAMWNHXRM-SDBXPKJASA-N
Comment: Energy2
Num peaks: 31
39.02292652 1.187192802
55.01784114 0.9278624971
59.01275576 0.7825158651
65.03857658 2.222728433
79.05422664 2.026729287
93.06987671 0.8950404537
105.0698767 0.6906940846
117.0698767 1.248523119
133.0647913 0.6922312635
145.0647913 0.8266830576
147.0804414 0.8372869209
159.0804414 0.9954855386
161.0597059 1.753587871
163.075356 0.6981830025
169.0647913 2.958384717
171.0440559 1.923720566
171.0804414 13.72002812
173.0597059 2.682513693
175.075356 1.038343342
177.0910061 1.054173547
183.0804414 2.840032022
185.0960915 13.12791612
187.075356 5.760491462
187.1117415 5.778204851
189.0910061 1.732050464
201.0910061 0.7287787315
203.1066561 2.24658676
213.0910061 3.437215608
215.0702706 1.513584317
221.0808353 0.7041182122
231.1015708 1.876695804

Name: +ve in-silico MS/MS by CFM-ID for XMBYWWHLSMXSPA-KVOZUEDISA-N
ID: XMBYWWHLSMXSPA-KVOZUEDISA-N
Comment: Energy0
Num peaks: 24
53.03857658 1.446142898
55.05422664 1.253356811
67.05422664 1.230633388
73.02840582 0.9366289243
115.0542266 2.756801494
117.0698767 6.67798446
119.0855268 2.171526004
121.1011768 1.917362492
131.0491413 0.8247811535
135.0804414 1.926019987
139.1117415 3.77890666
185.0960915 1.229764973
187.075356 0.6883822955
187.1117415 0.5891018564
189.0910061 3.282519702
201.0910061 1.367322498
203.1066561 6.309651154
205.1223062 2.313237635
213.0910061 2.979885242
219.0651853 0.7205920121
221.0808353 0.704329559
221.1172208 0.8501442293
231.1015708 14.79335411
249.1121354 19.34200112

Name: +ve in-silico MS/MS by CFM-ID for XMBYWWHLSMXSPA-KVOZUEDISA-N
ID: XMBYWWHLSMXSPA-KVOZUEDISA-N
Comment: Energy1
Num peaks: 31
39.02292652 1.462229996
41.03857658 1.364895173
51.02292652 2.204600064
53.03857658 3.105666259
55.01784114 1.147135979
55.05422664 1.13313616
69.0334912 0.7842994149
73.02840582 1.618284839
75.02292652 1.254162063
77.03857658 6.099778688
79.05422664 12.96790921
81.06987671 2.474365815
83.08552677 1.242732058
85.10117684 1.038947798
115.0542266 1.360820317
117.0698767 8.784528553
119.0855268 1.50818767
121.1011768 3.811018728
131.0491413 0.8055667511
133.0647913 2.078533409
137.0960915 2.146097261
163.0389705 0.808346095
181.0495352 1.091350153
189.0910061 1.069679373
201.0910061 0.971438568
203.1066561 3.239788913
205.1223062 1.636161545
213.0910061 0.7892511713
221.1172208 1.051688728
231.1015708 1.943491669
249.1121354 1.1660537

Name: +ve in-silico MS/MS by CFM-ID for XMBYWWHLSMXSPA-KVOZUEDISA-N
ID: XMBYWWHLSMXSPA-KVOZUEDISA-N
Comment: Energy2
Num peaks: 31
25.00727645 0.9132086145
27.02292652 2.041044289
39.02292652 10.8996923
41.03857658 5.535381684
43.05422664 1.14875482
49.00727645 0.9577651708
51.02292652 3.328415083
53.03857658 5.570456981
55.05422664 1.79675685
63.02292652 3.760404492
65.03857658 3.401228037
67.05422664 2.473431824
68.99710569 2.228873194
69.0334912 1.636089524
77.00219107 0.9980761783
77.03857658 0.9244971935
79.05422664 2.553535933
95.01275576 0.8638313095
97.02840582 2.418950013
115.0542266 1.614200963
117.0698767 1.108949143
119.0855268 0.819047237
123.0440559 1.331563933
135.0440559 1.329950411
135.0804414 2.046936829
159.1168269 1.563635095
161.0597059 0.9299234826
201.0910061 0.6880397193
203.1066561 0.641586515
205.1223062 1.076857792
213.0910061 0.7832790275

Name: +ve in-silico MS/MS by CFM-ID for JTMOFRTYJKYSLR-AWEZNQCLSA-N
ID: JTMOFRTYJKYSLR-AWEZNQCLSA-N
Comment: Energy0
Num peaks: 13
57.0334912 1.479900899
99.04405588 1.70582005
105.0334912 1.31927447
135.0440559 1.354101717
149.0597059 7.528685624
151.075356 2.46002078
205.0859207 1.714013024
217.0859207 6.641349376
219.1015708 4.023119516
221.1172208 1.471041259
231.1015708 11.38660095
233.0808353 2.264589079
249.1121354 37.46757031

Name: +ve in-silico MS/MS by CFM-ID for JTMOFRTYJKYSLR-AWEZNQCLSA-N
ID: JTMOFRTYJKYSLR-AWEZNQCLSA-N
Comment: Energy1
Num peaks: 27
55.01784114 0.8669806557
57.0334912 2.162660475
69.0334912 6.958230448
71.04914126 1.849693709
81.0334912 0.9932225165
83.04914126 2.32269371
99.04405588 16.94807146
101.0597059 1.465823931
111.0440559 1.196562335
113.0597059 4.768634334
135.0440559 3.853995158
137.0597059 2.753018738
139.075356 0.876958624
147.0440559 0.7569309075
149.0597059 3.131859264
193.0859207 0.8804358773
203.0702706 0.9830791135
205.0859207 1.825375491
207.1015708 1.775523361
213.0910061 1.031626
215.0702706 0.8375803326
217.0859207 3.035092096
219.1015708 2.274118865
221.1172208 2.129927555
231.1015708 5.553512956
233.0808353 1.81035802
249.1121354 7.384126659

Name: +ve in-silico MS/MS by CFM-ID for JTMOFRTYJKYSLR-AWEZNQCLSA-N
ID: JTMOFRTYJKYSLR-AWEZNQCLSA-N
Comment: Energy2
Num peaks: 31
39.02292652 1.576815194
45.0334912 1.868913611
53.00219107 1.318930871
55.01784114 2.262493515
57.0334912 1.57593914
59.04914126 1.005017328
69.0334912 3.288615969
71.04914126 2.511934143
79.01784114 1.056829826
83.04914126 1.277311865
93.0334912 1.792165803
99.04405588 1.994539873
105.0334912 7.433304168
107.0491413 4.268400249
117.0334912 1.938320102
119.0491413 5.349745766
121.0647913 3.304586289
129.0334912 1.37327044
131.0491413 2.275986294
133.0284058 2.746616731
133.0647913 3.802609796
135.0440559 2.220316999
147.0440559 2.736595205
149.0597059 7.227118028
151.075356 1.203984942
159.0440559 0.9510826647
161.0597059 1.75222264
163.075356 0.9981558741
187.075356 1.033113663
201.0910061 0.9288683539
213.0910061 1.117970728

Name: +ve in-silico MS/MS by CFM-ID for PUFLCQMPJAHYJQ-AWEZNQCLSA-N
ID: PUFLCQMPJAHYJQ-AWEZNQCLSA-N
Comment: Energy0
Num peaks: 9
93.0334912 1.99628962
95.04914126 2.291904241
111.0440559 7.603228765
121.0647913 10.85385376
129.0546206 1.920666299
139.075356 2.34107732
181.0859207 2.659834386
231.1015708 8.029711725
249.1121354 43.55660862

Name: +ve in-silico MS/MS by CFM-ID for PUFLCQMPJAHYJQ-AWEZNQCLSA-N
ID: PUFLCQMPJAHYJQ-AWEZNQCLSA-N
Comment: Energy1
Num peaks: 25
69.0334912 0.8600887367
81.0334912 0.9563613291
83.04914126 1.09334395
91.01784114 1.540199928
93.0334912 5.062494179
95.04914126 2.631218674
97.06479133 0.7386132771
109.0284058 2.979772461
111.0440559 9.371361851
113.0597059 0.9604912091
119.0491413 2.591257327
121.0647913 16.56090526
129.0546206 3.478610653
137.0597059 1.03658524
139.075356 3.424475503
141.0546206 0.9454935488
155.0702706 1.044151811
203.1066561 2.010242561
205.0859207 0.7434262453
207.1015708 0.7482165318
217.0859207 1.984442112
219.1015708 1.284391979
221.1172208 2.860088253
231.1015708 6.620121788
249.1121354 9.078488927

Name: +ve in-silico MS/MS by CFM-ID for PUFLCQMPJAHYJQ-AWEZNQCLSA-N
ID: PUFLCQMPJAHYJQ-AWEZNQCLSA-N
Comment: Energy2
Num peaks: 31
39.02292652 2.423749944
41.00219107 2.271019217
41.03857658 0.9564566893
43.01784114 5.367632264
45.0334912 2.35817498
49.00727645 1.02857835
53.03857658 1.009646832
56.99710569 1.37001558
59.01275576 1.645095482
61.02840582 1.122537078
65.03857658 0.8439666908
69.0334912 2.718899201
71.04914126 1.018623518
77.03857658 1.253527368
79.05422664 2.791306734
89.03857658 1.915644896
91.01784114 0.9511347673
91.05422664 2.249179692
93.0334912 2.121039804
93.06987671 5.161970095
95.04914126 2.81675997
103.0542266 1.438822385
105.0334912 1.75385448
107.0491413 2.015182897
111.0440559 2.852710042
117.0334912 1.618467693
119.0491413 1.669053297
121.0647913 13.5454923
139.075356 0.9366182993
151.075356 1.223282631
163.075356 2.011402594

Name: +ve in-silico MS/MS by CFM-ID for HXBXAZKZXIKRDT-UHFFFAOYSA-N
ID: HXBXAZKZXIKRDT-UHFFFAOYSA-N
Comment: Energy0
Num peaks: 6
67.05422664 2.483066342
189.0910061 5.929557812
193.0495352 4.956290404
217.0859207 16.33636753
231.1015708 2.971127291
249.1121354 47.77653266

Name: +ve in-silico MS/MS by CFM-ID for HXBXAZKZXIKRDT-UHFFFAOYSA-N
ID: HXBXAZKZXIKRDT-UHFFFAOYSA-N
Comment: Energy1
Num peaks: 22
55.05422664 1.291836672
65.03857658 2.085737102
67.05422664 2.401004194
73.06479133 6.184219577
83.04914126 1.327199245
85.06479133 2.078596756
161.0233204 2.166452642
163.0389705 1.297995721
165.0546206 2.139620776
173.0597059 1.086918164
175.0389705 1.14340509
177.0910061 1.164191302
181.0495352 1.493680501
189.0546206 1.365415637
189.0910061 6.51893978
191.0702706 1.310477732
193.0495352 5.143508943
207.0651853 5.508637189
217.0859207 11.35610516
231.1015708 5.101218101
233.0808353 1.510475727
249.1121354 17.13055711

Name: +ve in-silico MS/MS by CFM-ID for HXBXAZKZXIKRDT-UHFFFAOYSA-N
ID: HXBXAZKZXIKRDT-UHFFFAOYSA-N
Comment: Energy2
Num peaks: 31
39.02292652 1.952041234
41.03857658 1.133477881
51.02292652 1.17452708
55.05422664 5.160209839
65.03857658 7.40853266
67.05422664 4.624266804
73.06479133 1.422342447
83.04914126 1.130052319
91.01784114 2.008493672
95.04914126 1.572537292
131.0491413 2.129125581
133.0284058 1.620083221
135.0440559 4.661806317
147.0440559 2.825604108
147.0804414 1.550500996
149.0597059 2.120971432
149.0960915 1.40005301
159.0440559 1.912072093
161.0233204 3.888782733
163.0389705 4.603822934
165.0546206 1.615088118
173.0597059 1.645304635
173.0960915 1.15117593
175.0389705 2.712299748
175.075356 1.435674062
189.0546206 1.261301943
189.0910061 1.912818224
191.0702706 3.0318567
193.0495352 1.967385773
201.0910061 1.547579178
233.0808353 1.313987533

Name: +ve in-silico MS/MS by CFM-ID for JVQIELYQOZIVPK-GQCTYLIASA-N
ID: JVQIELYQOZIVPK-GQCTYLIASA-N
Comment: Energy0
Num peaks: 14
55.05422664 3.078181587
59.01275576 1.252492405
177.0910061 0.9961184576
187.0389705 1.094705204
187.075356 5.067484682
189.0910061 7.034106746
193.0495352 1.62191513
201.0910061 0.9775729664
203.1066561 6.671427531
205.0495352 2.262469486
207.0651853 2.357856676
213.0910061 3.047591465
231.1015708 19.08396301
249.1121354 26.3611537

Name: +ve in-silico MS/MS by CFM-ID for JVQIELYQOZIVPK-GQCTYLIASA-N
ID: JVQIELYQOZIVPK-GQCTYLIASA-N
Comment: Energy1
Num peaks: 31
39.02292652 1.908907673
55.05422664 10.06473774
57.06987671 0.8690455956
67.05422664 0.8090409152
69.06987671 3.330936871
71.01275576 1.185167233
133.0284058 1.116052128
145.0284058 2.29570028
147.0440559 3.400694432
157.0647913 0.830039577
161.0597059 0.8211912283
171.0440559 0.8187888018
173.0597059 2.887063295
173.0960915 0.8039118449
175.0389705 1.735215876
175.075356 1.212838984
175.1117415 1.441569409
177.0910061 0.9533252753
187.075356 4.984127964
189.0910061 6.613732215
191.0338851 0.7882276551
193.0495352 3.195530638
201.0910061 1.635766619
203.1066561 7.782763802
205.0495352 0.7930011428
205.1223062 0.8921560538
213.0910061 1.659068228
219.1015708 1.185039912
221.1172208 1.233344097
231.1015708 5.008658566
249.1121354 4.180323697

Name: +ve in-silico MS/MS by CFM-ID for JVQIELYQOZIVPK-GQCTYLIASA-N
ID: JVQIELYQOZIVPK-GQCTYLIASA-N
Comment: Energy2
Num peaks: 31
25.00727645 1.389905332
39.02292652 2.311364444
41.03857658 0.9285202211
49.00727645 1.006333922
53.03857658 1.205034242
55.05422664 9.534287161
57.06987671 1.015176545
65.03857658 4.917415618
67.05422664 2.448827381
69.06987671 1.448792147
83.08552677 0.9234326923
91.05422664 1.668757225
92.99710569 0.9431717972
115.0542266 1.982249746
121.0284058 3.931768244
129.0698767 5.564642695
131.0855268 3.326961958
133.0284058 2.477636002
133.1011768 0.958758593
145.0284058 2.348180149
145.1011768 1.106639319
147.0440559 6.49184406
149.0597059 0.9551969476
161.0960915 0.9730378523
169.0647913 1.008148546
173.0597059 1.241585041
173.0960915 1.238277365
175.1117415 1.054249109
187.075356 2.654007498
189.0910061 1.191333257
203.1066561 1.080721228

Name: +ve in-silico MS/MS by CFM-ID for ZWVALTAMWNHXRM-ISVAXAHUSA-N
ID: ZWVALTAMWNHXRM-ISVAXAHUSA-N
Comment: Energy0
Num peaks: 6
185.0960915 5.874024965
189.0910061 3.453559492
203.1066561 7.028381503
213.0910061 17.37507136
231.1015708 33.81317194
249.1121354 20.55446529

Name: +ve in-silico MS/MS by CFM-ID for ZWVALTAMWNHXRM-ISVAXAHUSA-N
ID: ZWVALTAMWNHXRM-ISVAXAHUSA-N
Comment: Energy1
Num peaks: 21
117.0698767 1.743529194
119.0855268 1.044402656
145.0647913 1.457735617
147.0804414 1.091032775
161.0597059 1.256296531
163.075356 1.080836236
171.0804414 5.852638405
175.1117415 2.149351154
183.0804414 1.235225531
185.0960915 12.72784046
187.075356 2.023860594
187.1117415 3.053976667
189.0910061 2.727940385
199.075356 2.040626945
203.1066561 13.37055268
205.1223062 1.175920914
213.0910061 9.066885085
221.1172208 1.808777644
223.0964854 1.061648641
231.1015708 10.41273347
249.1121354 4.225647185

Name: +ve in-silico MS/MS by CFM-ID for ZWVALTAMWNHXRM-ISVAXAHUSA-N
ID: ZWVALTAMWNHXRM-ISVAXAHUSA-N
Comment: Energy2
Num peaks: 31
39.02292652 1.187192802
55.01784114 0.9278624971
59.01275576 0.7825158651
65.03857658 2.222728433
79.05422664 2.026729287
93.06987671 0.8950404537
105.0698767 0.6906940846
117.0698767 1.248523119
133.0647913 0.6922312635
145.0647913 0.8266830576
147.0804414 0.8372869209
159.0804414 0.9954855386
161.0597059 1.753587871
163.075356 0.6981830025
169.0647913 2.958384717
171.0440559 1.923720566
171.0804414 13.72002812
173.0597059 2.682513693
175.075356 1.038343342
177.0910061 1.054173547
183.0804414 2.840032022
185.0960915 13.12791612
187.075356 5.760491462
187.1117415 5.778204851
189.0910061 1.732050464
201.0910061 0.7287787315
203.1066561 2.24658676
213.0910061 3.437215608
215.0702706 1.513584317
221.0808353 0.7041182122
231.1015708 1.876695804

Name: +ve in-silico MS/MS by CFM-ID for RTPJTLADTXRGCF-PNQJMIKCSA-N
ID: RTPJTLADTXRGCF-PNQJMIKCSA-N
Comment: Energy0
Num peaks: 14
113.0233204 1.7733575
135.0804414 2.481332113
145.0647913 1.596405873
147.0804414 3.181464772
149.0960915 1.575290477
163.075356 1.448006802
165.0910061 3.541401939
171.0804414 3.137439421
187.075356 1.566065931
189.0910061 8.41962306
193.0859207 1.872938738
205.1223062 1.508710953
231.1015708 8.809318116
249.1121354 39.71730016

Name: +ve in-silico MS/MS by CFM-ID for RTPJTLADTXRGCF-PNQJMIKCSA-N
ID: RTPJTLADTXRGCF-PNQJMIKCSA-N
Comment: Energy1
Num peaks: 31
41.00219107 1.071881793
43.01784114 2.777986168
51.02292652 1.607340156
53.00219107 0.9817502632
53.03857658 1.004414996
55.01784114 1.900433266
69.0334912 0.9220126854
85.02840582 1.103661485
113.0233204 3.135304879
135.0804414 2.011340297
137.0960915 1.711507706
143.0491413 1.316795796
145.0647913 5.966939345
147.0804414 10.20632857
149.0960915 4.884619636
151.1117415 1.035863295
153.1273916 1.254339406
159.0804414 1.371141786
163.075356 2.496632124
165.0910061 2.480315012
171.0804414 1.941912618
177.0910061 1.795821802
179.1066561 0.9347570817
189.0546206 0.8949566509
189.0910061 3.357681534
205.1223062 0.9519350552
217.0859207 1.025510984
219.1015708 2.023698401
221.1172208 4.749736844
231.1015708 4.153435295
249.1121354 8.076996381

Name: +ve in-silico MS/MS by CFM-ID for RTPJTLADTXRGCF-PNQJMIKCSA-N
ID: RTPJTLADTXRGCF-PNQJMIKCSA-N
Comment: Energy2
Num peaks: 27
39.02292652 3.851288718
41.00219107 1.694821011
41.03857658 2.135036961
45.0334912 0.7073707612
49.00727645 2.496139008
51.02292652 14.45013815
53.00219107 3.456484325
53.03857658 9.654279435
55.01784114 4.085472448
55.05422664 2.113716326
57.0334912 3.663305381
67.01784114 1.765730607
87.00767038 1.393715345
97.02840582 1.6338784
111.0440559 0.9861409395
119.0491413 1.016349899
121.0647913 0.8402956832
135.0804414 0.8030613646
143.0491413 1.480314692
145.0647913 6.065544486
147.0804414 6.423894852
149.0960915 4.417275334
151.1117415 0.8329582611
163.075356 0.9143746358
165.0910061 1.347423765
195.1015708 1.540971855
221.0808353 0.7174583832

Name: +ve in-silico MS/MS by CFM-ID for JQOPZEVLBYDIEB-JJUFPRCNSA-N
ID: JQOPZEVLBYDIEB-JJUFPRCNSA-N
Comment: Energy0
Num peaks: 11
67.05422664 2.012647704
69.06987671 20.29403108
87.08044139 1.941649705
121.0284058 7.714932278
123.0440559 2.410998202
125.0597059 2.45951363
145.0284058 1.625662286
161.0233204 1.90406309
163.0389705 10.18191976
231.1015708 3.885687588
249.1121354 27.12323464

Name: +ve in-silico MS/MS by CFM-ID for JQOPZEVLBYDIEB-JJUFPRCNSA-N
ID: JQOPZEVLBYDIEB-JJUFPRCNSA-N
Comment: Energy1
Num peaks: 20
27.02292652 1.572378078
41.03857658 1.288576197
53.03857658 1.254416184
55.05422664 0.9420442481
67.05422664 1.21809278
69.06987671 31.89034305
87.08044139 3.855367266
107.0491413 0.877563891
109.0284058 1.036012936
121.0284058 8.967927734
123.0440559 4.094163949
125.0597059 1.552012254
133.0284058 0.8722805066
135.0440559 5.083556965
139.075356 0.8481710847
145.0284058 2.579118981
161.0233204 1.195480233
163.0389705 7.194235016
231.1015708 1.254818214
249.1121354 3.231204726

Name: +ve in-silico MS/MS by CFM-ID for JQOPZEVLBYDIEB-JJUFPRCNSA-N
ID: JQOPZEVLBYDIEB-JJUFPRCNSA-N
Comment: Energy2
Num peaks: 29
25.00727645 1.397078782
39.02292652 1.834190955
41.00219107 1.121494394
41.03857658 0.940734114
49.00727645 2.065660018
51.02292652 2.399454827
53.00219107 0.7719119682
53.03857658 11.23626078
55.05422664 4.308896144
57.06987671 1.055970854
65.03857658 5.441781391
67.05422664 3.705858534
69.06987671 17.95760526
71.08552677 1.578275026
73.10117684 0.7100559325
75.02292652 0.9523481993
77.03857658 1.134566671
79.01784114 0.9720255526
93.0334912 1.620315771
95.04914126 0.8879221557
105.0334912 2.429251909
107.0491413 2.252952197
109.0284058 1.41310988
121.0284058 5.789731053
123.0440559 1.508376674
133.0284058 1.142804542
135.0440559 1.698040793
137.0597059 0.9684927768
149.0597059 0.9672328163

Name: +ve in-silico MS/MS by CFM-ID for QNRKTRKCMAQCAK-SBIWHPGTSA-N
ID: QNRKTRKCMAQCAK-SBIWHPGTSA-N
Comment: Energy0
Num peaks: 11
97.06479133 2.498825096
151.0389705 2.117424242
189.0546206 1.598045443
191.0702706 4.214651358
205.0859207 3.360203812
207.1015708 3.939279456
213.0910061 1.744520717
217.0859207 1.562607717
231.1015708 25.75652241
233.0808353 1.573305923
249.1121354 32.2342144

Name: +ve in-silico MS/MS by CFM-ID for QNRKTRKCMAQCAK-SBIWHPGTSA-N
ID: QNRKTRKCMAQCAK-SBIWHPGTSA-N
Comment: Energy1
Num peaks: 31
39.02292652 2.423975892
53.00219107 1.8338024
55.01784114 2.149287713
57.0334912 5.504637021
63.02292652 1.178339377
65.03857658 1.285134209
79.05422664 2.20301392
81.0334912 1.69094549
81.06987671 1.003037994
97.06479133 2.571139753
103.0542266 0.9049508512
105.0698767 1.353193326
121.0647913 2.588538097
123.0804414 3.214743528
139.0389705 3.636430439
151.0389705 3.660084206
159.0804414 0.9591775515
163.0389705 1.35349141
165.0546206 2.047211766
175.075356 1.066517865
177.0910061 1.03873142
179.1066561 1.593978052
189.0546206 4.502187469
191.0702706 4.66110955
199.075356 1.014613742
205.0859207 1.332043041
207.1015708 1.592281407
213.0910061 1.363882976
217.0859207 0.9861935475
231.1015708 9.477845832
249.1121354 6.910849742

Name: +ve in-silico MS/MS by CFM-ID for QNRKTRKCMAQCAK-SBIWHPGTSA-N
ID: QNRKTRKCMAQCAK-SBIWHPGTSA-N
Comment: Energy2
Num peaks: 31
25.00727645 1.762500607
39.02292652 5.639649154
41.03857658 1.520658563
49.00727645 1.708172656
51.02292652 1.477605448
55.01784114 4.048159181
57.0334912 3.633984755
63.02292652 3.039386654
65.03857658 5.177503934
67.05422664 1.502361133
79.05422664 4.47326059
81.0334912 3.854596008
81.06987671 1.559234307
83.04914126 1.694851709
97.06479133 1.237668579
99.04405588 1.075264899
119.0127558 2.897520739
121.0284058 1.961160143
123.0440559 1.182627393
133.0647913 1.165385708
135.0440559 1.154301141
151.0389705 1.169349168
151.075356 1.569508231
159.0440559 1.973039924
161.0597059 1.702321695
173.0597059 2.021763549
175.075356 1.307939161
189.0546206 1.912301174
191.0702706 2.446310448
213.0910061 1.223788366
215.0702706 1.735566908

Name: +ve in-silico MS/MS by CFM-ID for AEUJSHIYFLRGQB-NNTXTVRGSA-N
ID: AEUJSHIYFLRGQB-NNTXTVRGSA-N
Comment: Energy0
Num peaks: 22
41.03857658 1.385417793
55.05422664 2.012337953
131.0127558 1.232264331
137.0597059 2.003179575
139.075356 1.291986763
141.0910061 1.693304176
175.075356 1.416134509
177.0910061 1.244960684
189.0546206 1.401819904
191.0702706 1.4492316
193.0859207 1.686166044
197.1172208 1.481019368
203.0702706 1.173526633
203.1066561 2.148215972
205.0859207 2.091174872
205.1223062 2.401021669
207.0651853 1.177521829
219.0651853 1.619360447
221.0808353 1.420679105
221.1172208 1.618849691
231.1015708 10.35071423
249.1121354 38.05538686

Name: +ve in-silico MS/MS by CFM-ID for AEUJSHIYFLRGQB-NNTXTVRGSA-N
ID: AEUJSHIYFLRGQB-NNTXTVRGSA-N
Comment: Energy1
Num peaks: 31
39.02292652 1.423957971
41.03857658 2.868472116
55.05422664 4.923999464
63.02292652 3.63668879
67.05422664 1.102828005
69.06987671 1.342462545
81.0334912 0.9413442742
93.0334912 1.281971989
95.01275576 5.220444553
95.04914126 1.320322685
97.02840582 1.14102929
99.04405588 1.704492217
111.0440559 0.9985807915
113.0597059 1.058313853
121.0647913 1.51623238
123.0804414 1.308119258
137.0597059 3.970180455
139.075356 8.708453036
141.0910061 1.829347939
145.0284058 1.997015597
151.0389705 1.779878493
153.0910061 1.096208815
155.0702706 2.635298117
157.0859207 1.317717205
201.0910061 1.672157955
203.1066561 1.289370159
205.1223062 2.203340827
207.0651853 1.549975387
221.1172208 2.11624401
231.1015708 3.695292128
249.1121354 4.199477091

Name: +ve in-silico MS/MS by CFM-ID for AEUJSHIYFLRGQB-NNTXTVRGSA-N
ID: AEUJSHIYFLRGQB-NNTXTVRGSA-N
Comment: Energy2
Num peaks: 30
39.02292652 4.379179005
41.03857658 3.609279915
43.05422664 0.6544384773
49.00727645 1.117137454
51.02292652 2.818052818
53.03857658 2.254756656
55.05422664 1.884745409
57.0334912 0.7234612945
63.02292652 15.59233795
65.03857658 3.416426787
67.01784114 1.916205343
67.05422664 2.29369163
69.0334912 4.706277275
69.06987671 1.952421151
71.04914126 1.123001498
75.02292652 6.793982332
81.0334912 1.47226788
89.03857658 8.874475681
91.01784114 0.7939802699
93.0334912 1.265180713
95.04914126 1.160604471
117.0698767 0.7411767718
131.0127558 3.620841794
131.0855268 1.194803497
133.0284058 0.8029767695
133.0647913 1.248764214
137.0597059 0.6915889636
151.0389705 0.9646407808
153.0546206 1.15258357
233.0808353 0.8892030157

Name: +ve in-silico MS/MS by CFM-ID for CJMRVYJARYYDRN-VQHVLOKHSA-N
ID: CJMRVYJARYYDRN-VQHVLOKHSA-N
Comment: Energy0
Num peaks: 7
43.01784114 4.597906294
61.02840582 1.376240072
187.075356 1.819450401
189.0910061 12.82854351
207.1015708 5.070329549
231.1015708 2.19122016
249.1121354 53.11914738

Name: +ve in-silico MS/MS by CFM-ID for CJMRVYJARYYDRN-VQHVLOKHSA-N
ID: CJMRVYJARYYDRN-VQHVLOKHSA-N
Comment: Energy1
Num peaks: 31
39.02292652 1.023113265
41.03857658 1.546193421
43.01784114 3.176818355
61.02840582 3.705786899
75.02292652 0.8912270447
87.02292652 1.037746924
87.04405588 1.212338988
89.05970595 1.258430239
99.04405588 1.239896082
101.0385766 1.033437484
101.0597059 2.408763579
109.0284058 0.9684470157
111.0440559 1.005488221
113.0597059 1.386412981
121.0284058 1.018442767
123.0440559 1.420435548
127.0542266 1.532286128
129.0698767 2.680979255
131.0127558 1.010567383
133.0284058 0.9383301239
135.0440559 1.361595957
145.0284058 0.95715674
147.0440559 1.625663646
147.0804414 2.646733312
159.0440559 1.208528038
161.0597059 2.227753075
187.075356 2.274231556
189.0910061 19.3848044
207.1015708 3.837579476
231.1015708 1.114801856
249.1121354 8.776730584

Name: +ve in-silico MS/MS by CFM-ID for CJMRVYJARYYDRN-VQHVLOKHSA-N
ID: CJMRVYJARYYDRN-VQHVLOKHSA-N
Comment: Energy2
Num peaks: 31
15.02292652 1.610419663
25.00727645 1.382608124
39.02292652 2.583704577
41.00219107 1.936586634
41.03857658 1.337246705
43.01784114 9.587084489
49.00727645 3.874256764
51.02292652 1.285259314
53.03857658 1.313617785
57.0334912 0.9410682286
61.02840582 1.715113513
63.02292652 1.259977539
73.00727645 2.923898292
75.02292652 1.480253047
81.0334912 0.978387915
87.02292652 3.160982344
99.02292652 1.472467468
101.0385766 2.463565474
101.0597059 0.9346801215
103.0542266 2.344163228
105.0334912 1.11144812
111.0440559 0.9138138629
113.0597059 0.9153998863
115.0542266 3.157320664
117.0698767 1.14849346
123.0440559 0.9652132776
131.0127558 1.311344373
135.0440559 0.926646787
147.0804414 1.321326151
173.0597059 1.459030272
189.0910061 3.71824888

Name: +ve in-silico MS/MS by CFM-ID for YCXFYWBMQJMDBX-JXBUSTNMSA-N
ID: YCXFYWBMQJMDBX-JXBUSTNMSA-N
Comment: Energy0
Num peaks: 23
43.05422664 1.878981333
45.06987671 1.549629147
55.05422664 5.55406049
57.06987671 2.322664411
59.08552677 1.149974629
63.02292652 1.031543601
75.02292652 2.881039102
77.03857658 1.55905584
87.02292652 5.815930614
89.03857658 3.176203112
91.05422664 2.869344082
103.0178411 0.9973765385
117.0334912 2.087929337
119.0491413 0.8345386025
135.0440559 1.311425677
147.0440559 0.8791325666
169.0495352 0.9168346941
171.0651853 1.867459017
173.0808353 1.901161503
219.0651853 0.9355970503
221.0808353 0.9402719059
231.1015708 4.183598736
249.1121354 33.97670634

Name: +ve in-silico MS/MS by CFM-ID for YCXFYWBMQJMDBX-JXBUSTNMSA-N
ID: YCXFYWBMQJMDBX-JXBUSTNMSA-N
Comment: Energy1
Num peaks: 31
39.02292652 2.455362008
43.05422664 3.45076664
49.00727645 0.9661502514
51.02292652 1.743156794
55.05422664 8.172249378
57.06987671 2.819020505
63.02292652 4.484209852
65.03857658 0.8064475237
75.02292652 13.79167074
77.03857658 5.97048211
87.02292652 3.703524365
89.03857658 1.633798644
91.05422664 0.8844809997
95.08552677 0.7992406802
117.0334912 0.7770046679
119.0491413 0.9622924359
135.0440559 1.534336355
183.0651853 0.7714610795
185.0808353 1.559330939
189.0546206 1.072872277
191.0702706 0.7927284282
193.1223062 0.9826141289
197.0808353 0.8541478188
207.0651853 0.8674953758
209.0808353 0.8360835991
219.0651853 1.04155029
221.0808353 1.640440203
221.1172208 0.9892948472
231.1015708 2.86263469
233.0808353 0.9145670549
249.1121354 5.45787024

Name: +ve in-silico MS/MS by CFM-ID for YCXFYWBMQJMDBX-JXBUSTNMSA-N
ID: YCXFYWBMQJMDBX-JXBUSTNMSA-N
Comment: Energy2
Num peaks: 26
25.00727645 0.7642890709
39.02292652 13.17938147
41.03857658 2.88700493
43.05422664 1.083997064
49.00727645 9.121112106
51.02292652 5.95374587
53.00219107 1.05322263
53.03857658 1.788006829
55.05422664 2.263108995
57.06987671 1.627560033
63.02292652 2.661749734
65.03857658 1.10368351
73.00727645 1.339598241
75.02292652 4.314678307
77.03857658 2.894666498
87.02292652 14.125338
89.03857658 5.339994109
91.05422664 1.969139618
99.02292652 0.9390665488
111.0440559 0.869568756
119.0491413 1.15944692
133.0647913 0.8689223814
185.0808353 0.8425645462
219.0651853 0.9861465605
223.0964854 0.7140715231
231.1015708 0.8039812933

Name: +ve in-silico MS/MS by CFM-ID for BQQPWYOQKQDXPU-CYBMUJFWSA-N
ID: BQQPWYOQKQDXPU-CYBMUJFWSA-N
Comment: Energy0
Num peaks: 13
65.03857658 1.231482105
81.0334912 1.587018066
83.04914126 1.484872941
163.075356 1.820907713
177.0546206 1.349662631
179.0702706 5.493248295
181.0859207 1.209527921
187.075356 1.464881028
213.0910061 2.473278107
217.0859207 2.387076525
231.1015708 29.69953648
233.0808353 1.602035394
249.1121354 28.59046853

Name: +ve in-silico MS/MS by CFM-ID for BQQPWYOQKQDXPU-CYBMUJFWSA-N
ID: BQQPWYOQKQDXPU-CYBMUJFWSA-N
Comment: Energy1
Num peaks: 27
41.03857658 1.478667329
43.01784114 1.378066611
57.0334912 1.417085029
59.04914126 1.260660838
65.03857658 1.721468699
85.02840582 0.8935117152
87.04405588 1.699035064
149.0597059 1.134507425
163.075356 1.342010936
165.0546206 2.580253052
177.0546206 1.982483344
179.0702706 7.50126645
187.075356 1.344965628
189.0910061 1.826920491
191.0702706 2.39075921
199.075356 1.463014338
201.0910061 1.278640623
205.0859207 1.09406029
207.1015708 0.8799250831
213.0910061 6.083093257
215.0702706 2.080048567
217.0859207 2.330643756
219.1015708 2.002322313
221.1172208 1.11850594
231.1015708 23.92649207
233.0808353 0.8946919095
249.1121354 7.776753791

Name: +ve in-silico MS/MS by CFM-ID for BQQPWYOQKQDXPU-CYBMUJFWSA-N
ID: BQQPWYOQKQDXPU-CYBMUJFWSA-N
Comment: Energy2
Num peaks: 31
39.02292652 1.438048762
43.01784114 1.861949406
49.00727645 1.56514611
51.02292652 2.78436767
53.03857658 3.278423529
57.0334912 1.206281449
65.03857658 1.421011441
69.0334912 1.032101077
79.01784114 1.55314656
81.0334912 2.680799142
93.0334912 0.976665142
107.0127558 1.806058714
123.0440559 1.197675538
125.0597059 1.318000059
133.0647913 1.10557937
135.0440559 1.507183023
137.0597059 1.637468483
145.0647913 1.045809611
147.0440559 4.976273707
147.0804414 1.316405427
149.0597059 5.107373287
151.075356 2.211515879
159.0440559 2.395369516
161.0597059 3.968937613
163.0389705 3.423668286
163.075356 11.09426312
165.0546206 5.34551168
177.0546206 1.193767439
179.0702706 2.168300096
181.0859207 1.033176835
215.0702706 1.019867001

Name: +ve in-silico MS/MS by CFM-ID for GIHCNAUFMXZADL-WZYXQFPFSA-N
ID: GIHCNAUFMXZADL-WZYXQFPFSA-N
Comment: Energy0
Num peaks: 15
43.01784114 1.763282379
121.0647913 1.535522087
123.0804414 2.547557931
151.075356 1.024233029
171.0804414 1.123229166
187.075356 1.595794165
189.0910061 10.5960033
195.1015708 1.067046385
207.1015708 14.78296506
213.0910061 1.896511507
221.1172208 0.861534658
223.0964854 0.79642763
231.1015708 11.00065413
233.0808353 0.8756390129
249.1121354 28.8019263

Name: +ve in-silico MS/MS by CFM-ID for GIHCNAUFMXZADL-WZYXQFPFSA-N
ID: GIHCNAUFMXZADL-WZYXQFPFSA-N
Comment: Energy1
Num peaks: 31
41.03857658 0.9401244417
43.01784114 1.259693136
65.00219107 0.8398703516
65.03857658 1.075117598
81.0334912 3.851659643
119.0491413 1.721743154
121.0647913 2.82998135
123.0804414 1.754079608
133.0647913 1.111584509
135.0804414 2.812262295
147.0440559 2.186405232
149.0597059 4.614409407
151.075356 2.755544338
153.0910061 1.212588828
161.0960915 2.17510045
163.075356 1.576207426
165.0910061 1.057851472
171.0804414 3.260881696
177.0910061 2.123794688
179.1066561 2.137979161
187.075356 1.248219199
189.0910061 9.701291262
191.0702706 1.008487443
193.0859207 1.665009204
205.0859207 1.215630486
207.1015708 7.819091006
213.0910061 0.9660153383
219.1015708 1.25824213
221.1172208 3.485710965
231.1015708 3.338644113
249.1121354 3.444000444

Name: +ve in-silico MS/MS by CFM-ID for GIHCNAUFMXZADL-WZYXQFPFSA-N
ID: GIHCNAUFMXZADL-WZYXQFPFSA-N
Comment: Energy2
Num peaks: 31
39.02292652 1.952344285
43.01784114 1.444929127
51.02292652 3.640699775
53.03857658 1.711335272
65.00219107 1.464104118
65.03857658 6.484311083
67.01784114 2.169986213
67.05422664 2.140350796
69.0334912 1.712830783
69.06987671 1.038068154
71.04914126 1.36346847
71.08552677 2.562241754
79.01784114 1.001842462
81.0334912 1.291626462
93.0334912 1.365041073
95.08552677 1.189704998
107.0855268 1.031201685
119.0491413 4.548537523
121.0647913 6.411660153
123.0440559 1.309199634
123.0804414 3.393808271
135.0804414 3.710745731
137.0960915 1.265363831
163.075356 1.946184552
179.1066561 1.348496585
189.0910061 1.365184568
205.0859207 2.115701286
207.1015708 1.03247207
219.1015708 1.480864933
221.0808353 1.038247654
233.0808353 1.071192683

Name: +ve in-silico MS/MS by CFM-ID for MSXAYWSJIMYMQW-QVSJOPQTSA-N
ID: MSXAYWSJIMYMQW-QVSJOPQTSA-N
Comment: Energy0
Num peaks: 14
159.0804414 2.841746778
163.075356 1.576685492
165.0910061 1.751035211
173.0597059 5.934705717
175.075356 10.80068841
177.0910061 4.188833335
185.0960915 1.214863058
191.0702706 2.931925206
193.0859207 2.555179759
197.1172208 1.440934029
203.1066561 1.261413003
213.0910061 3.291227954
231.1015708 23.27150757
249.1121354 17.23731417

Name: +ve in-silico MS/MS by CFM-ID for MSXAYWSJIMYMQW-QVSJOPQTSA-N
ID: MSXAYWSJIMYMQW-QVSJOPQTSA-N
Comment: Energy1
Num peaks: 31
51.02292652 1.805943795
91.05422664 1.475745852
93.06987671 1.021655414
119.0491413 1.346868147
121.0647913 1.070312113
123.0440559 0.9787787929
125.0597059 0.8784398772
147.0804414 1.168099578
149.0597059 1.133442516
149.0960915 0.9148724676
151.1117415 1.033111369
157.0647913 1.477415594
159.0804414 3.369858821
161.0960915 9.905028222
173.0597059 2.249147909
175.075356 11.20712293
177.0910061 4.570457711
179.1066561 7.186135615
183.0804414 1.413281217
185.0960915 1.083708412
187.1117415 1.056267157
189.0546206 1.221961992
191.0702706 1.945096858
195.1015708 1.634965774
203.0702706 0.9474045148
203.1066561 1.483557651
205.1223062 1.010287248
213.0910061 2.726448785
221.1172208 2.604197666
231.1015708 5.943782733
249.1121354 2.351089266

Name: +ve in-silico MS/MS by CFM-ID for MSXAYWSJIMYMQW-QVSJOPQTSA-N
ID: MSXAYWSJIMYMQW-QVSJOPQTSA-N
Comment: Energy2
Num peaks: 31
39.02292652 1.972658209
49.00727645 2.043899886
51.02292652 1.048554123
55.05422664 2.147721674
65.03857658 6.50375622
67.01784114 1.583054535
67.05422664 2.403788165
69.06987671 2.082539033
83.04914126 1.001515009
91.05422664 3.174296603
93.06987671 2.435827189
95.04914126 1.966034845
95.08552677 1.159416082
97.06479133 1.207681363
107.0491413 1.868006784
109.0647913 2.086327542
117.0698767 2.493898938
119.0127558 2.119558833
119.0491413 2.331882423
121.0284058 2.205133764
121.0647913 3.368787465
123.0440559 2.75275359
123.0804414 1.137327812
159.0804414 1.196248608
161.0597059 2.055022898
163.075356 3.348112508
173.0597059 1.124353567
175.075356 2.240598285
177.0910061 1.821776871
187.1117415 0.9753323533
203.1066561 1.11654186

Name: +ve in-silico MS/MS by CFM-ID for VLRHCZGOIIHGLK-SNVBAGLBSA-N
ID: VLRHCZGOIIHGLK-SNVBAGLBSA-N
Comment: Energy0
Num peaks: 7
123.0440559 1.695100805
137.0597059 1.388663351
205.0859207 1.407732606
213.0910061 4.069759087
217.0859207 1.558217881
231.1015708 38.93734206
249.1121354 31.71038538

Name: +ve in-silico MS/MS by CFM-ID for VLRHCZGOIIHGLK-SNVBAGLBSA-N
ID: VLRHCZGOIIHGLK-SNVBAGLBSA-N
Comment: Energy1
Num peaks: 31
39.02292652 1.972856229
41.03857658 1.682097455
43.05422664 1.018489784
65.03857658 2.782233091
67.05422664 2.228436803
69.06987671 1.563184012
81.0334912 1.999967892
83.04914126 2.397125148
85.06479133 1.22556929
107.0491413 1.603402802
123.0440559 4.153326183
125.0597059 1.440631568
137.0597059 4.527173899
139.075356 1.105883827
161.0597059 2.790158975
163.075356 3.019718098
177.0910061 1.041772295
179.0702706 0.8920744289
189.0546206 1.972704153
191.0702706 2.327997866
199.075356 1.106878323
201.0910061 1.01978836
203.0702706 1.463933287
203.1066561 2.036280795
205.0859207 1.91615459
213.0910061 4.657394066
217.0859207 1.096390275
219.1015708 1.404051253
221.1172208 1.775899977
231.1015708 14.09243172
249.1121354 8.172169147

Name: +ve in-silico MS/MS by CFM-ID for VLRHCZGOIIHGLK-SNVBAGLBSA-N
ID: VLRHCZGOIIHGLK-SNVBAGLBSA-N
Comment: Energy2
Num peaks: 31
39.02292652 5.005839523
41.00219107 1.408747447
41.03857658 1.795214202
43.01784114 1.080654006
55.05422664 1.114329978
65.03857658 1.80991008
67.05422664 1.567299508
81.0334912 4.224899825
95.04914126 2.919765379
107.0491413 2.689353134
109.0647913 1.843632389
121.0284058 1.209695937
123.0440559 2.981478065
125.0597059 1.68903029
131.0491413 1.906543659
133.0647913 1.404967762
137.0597059 8.812470418
141.0910061 1.166196253
161.0597059 5.090592035
163.075356 2.757974336
177.0910061 1.740995429
189.0546206 1.572968744
189.0910061 1.449920249
191.0702706 1.550111539
199.075356 1.135032761
201.0910061 2.110140837
203.1066561 2.144922948
205.0859207 2.258894903
213.0910061 2.235426858
215.0702706 1.863631229
233.0808353 1.290326567

Name: +ve in-silico MS/MS by CFM-ID for CONPYGPGHIGRSA-MIJXAVMKSA-N
ID: CONPYGPGHIGRSA-MIJXAVMKSA-N
Comment: Energy0
Num peaks: 12
53.00219107 9.516444359
69.0334912 1.272578816
148.0756904 1.454382443
150.0913404 3.420299576
152.1069905 6.448453221
154.1226406 2.979384438
170.1175552 3.031116413
190.086255 3.443034364
192.1019051 7.729487193
194.1175552 5.133802077
248.1281199 1.962175415
266.1386845 34.21828016

Name: +ve in-silico MS/MS by CFM-ID for CONPYGPGHIGRSA-MIJXAVMKSA-N
ID: CONPYGPGHIGRSA-MIJXAVMKSA-N
Comment: Energy1
Num peaks: 26
39.02292652 3.834070745
41.03857658 3.829593881
43.05422664 1.330667087
45.06987671 1.224388426
53.00219107 14.62136323
55.01784114 1.637401252
57.0334912 8.563086877
81.0334912 1.803687257
85.06479133 1.431738235
87.08044139 1.348630723
108.0443902 3.226327988
110.0600403 2.658832961
112.0756904 1.379363013
148.0756904 1.395340634
150.0913404 2.885911382
152.1069905 3.333136719
154.1226406 1.1786048
190.086255 1.482330815
192.1019051 6.708333636
194.1175552 1.610301502
196.1332052 5.651203376
218.1175552 1.652939216
220.1332052 1.404059286
222.1488553 1.60947869
248.1281199 1.502485134
266.1386845 3.751487053

Name: +ve in-silico MS/MS by CFM-ID for CONPYGPGHIGRSA-MIJXAVMKSA-N
ID: CONPYGPGHIGRSA-MIJXAVMKSA-N
Comment: Energy2
Num peaks: 31
25.00727645 0.9769353942
27.02292652 0.8988819839
39.02292652 10.34969098
41.03857658 10.62094123
42.03382555 1.785520324
43.05422664 4.311447745
44.04947561 2.906618544
45.06987671 0.8606161412
51.02292652 3.160894875
53.00219107 3.913959155
53.03857658 5.654006331
55.01784114 1.539419006
55.05422664 3.309609162
57.06987671 3.946111645
65.03857658 1.891733403
65.99744004 0.7340070652
67.05422664 2.115894682
69.0334912 4.952908964
70.02874017 0.9714687774
71.04914126 1.225100756
72.04439023 0.8852985346
73.06479133 1.088278419
95.08552677 2.403176647
97.10117684 2.054553019
108.0443902 0.8213068218
134.0964258 0.7343586307
150.0913404 1.239754288
152.1069905 1.763723618
237.1121354 0.8439847925
249.1121354 0.9798780803
250.1073844 1.50010923

Name: +ve in-silico MS/MS by CFM-ID for JQOPZEVLBYDIEB-UHFFFAOYSA-N
ID: JQOPZEVLBYDIEB-UHFFFAOYSA-N
Comment: Energy0
Num peaks: 11
67.05422664 2.012647704
69.06987671 20.29403108
87.08044139 1.941649705
121.0284058 7.714932278
123.0440559 2.410998202
125.0597059 2.45951363
145.0284058 1.625662286
161.0233204 1.90406309
163.0389705 10.18191976
231.1015708 3.885687588
249.1121354 27.12323464

Name: +ve in-silico MS/MS by CFM-ID for JQOPZEVLBYDIEB-UHFFFAOYSA-N
ID: JQOPZEVLBYDIEB-UHFFFAOYSA-N
Comment: Energy1
Num peaks: 20
27.02292652 1.572378078
41.03857658 1.288576197
53.03857658 1.254416184
55.05422664 0.9420442481
67.05422664 1.21809278
69.06987671 31.89034305
87.08044139 3.855367266
107.0491413 0.877563891
109.0284058 1.036012936
121.0284058 8.967927734
123.0440559 4.094163949
125.0597059 1.552012254
133.0284058 0.8722805066
135.0440559 5.083556965
139.075356 0.8481710847
145.0284058 2.579118981
161.0233204 1.195480233
163.0389705 7.194235016
231.1015708 1.254818214
249.1121354 3.231204726

Name: +ve in-silico MS/MS by CFM-ID for JQOPZEVLBYDIEB-UHFFFAOYSA-N
ID: JQOPZEVLBYDIEB-UHFFFAOYSA-N
Comment: Energy2
Num peaks: 29
25.00727645 1.397078782
39.02292652 1.834190955
41.00219107 1.121494394
41.03857658 0.940734114
49.00727645 2.065660018
51.02292652 2.399454827
53.00219107 0.7719119682
53.03857658 11.23626078
55.05422664 4.308896144
57.06987671 1.055970854
65.03857658 5.441781391
67.05422664 3.705858534
69.06987671 17.95760526
71.08552677 1.578275026
73.10117684 0.7100559325
75.02292652 0.9523481993
77.03857658 1.134566671
79.01784114 0.9720255526
93.0334912 1.620315771
95.04914126 0.8879221557
105.0334912 2.429251909
107.0491413 2.252952197
109.0284058 1.41310988
121.0284058 5.789731053
123.0440559 1.508376674
133.0284058 1.142804542
135.0440559 1.698040793
137.0597059 0.9684927768
149.0597059 0.9672328163

Name: +ve in-silico MS/MS by CFM-ID for NDSKXWOIUBWWMQ-KGLIPLIRSA-N
ID: NDSKXWOIUBWWMQ-KGLIPLIRSA-N
Comment: Energy0
Num peaks: 25
41.03857658 0.6676841512
51.02292652 1.197562299
55.05422664 0.8119588491
57.06987671 0.6720082404
59.04914126 0.7622352072
63.02292652 0.9191523915
73.00727645 1.119034381
73.06479133 1.105576074
77.03857658 1.04172234
101.0021911 0.6421105351
159.0804414 0.6984240719
171.0804414 1.064587929
175.0389705 0.7887413557
177.0546206 0.7055718549
187.075356 0.8328047376
189.0546206 1.219435824
189.0910061 2.027444318
191.1066561 1.331162499
197.0808353 0.735445002
203.0702706 0.8638114858
213.0910061 3.248543983
217.0859207 2.807328693
219.1015708 1.843547647
231.1015708 29.11652023
249.1121354 23.9040683

Name: +ve in-silico MS/MS by CFM-ID for NDSKXWOIUBWWMQ-KGLIPLIRSA-N
ID: NDSKXWOIUBWWMQ-KGLIPLIRSA-N
Comment: Energy1
Num peaks: 31
39.02292652 1.277716341
41.03857658 1.53020727
51.02292652 2.443387028
55.05422664 1.92122619
63.02292652 2.221981729
69.06987671 1.432801889
73.00727645 2.538037691
73.06479133 1.194842917
75.02292652 1.720317769
77.03857658 5.484139619
79.05422664 2.001696841
81.06987671 0.9302347608
83.04914126 1.121719126
101.0021911 2.785359023
105.0334912 1.396487497
111.0440559 1.025129463
113.0597059 1.637110306
141.0546206 1.16711768
143.0855268 1.090946698
161.0960915 1.127978899
165.0546206 0.9199273705
175.0389705 0.9315959501
177.0546206 0.9741541588
179.0702706 1.18026072
189.0546206 1.873926169
213.0910061 2.723224084
217.0859207 1.034216808
219.1015708 1.470354979
221.1172208 1.860361397
231.1015708 6.051965849
249.1121354 2.154713538

Name: +ve in-silico MS/MS by CFM-ID for NDSKXWOIUBWWMQ-KGLIPLIRSA-N
ID: NDSKXWOIUBWWMQ-KGLIPLIRSA-N
Comment: Energy2
Num peaks: 31
27.02292652 1.062447475
39.02292652 4.614177517
41.03857658 4.2108623
43.05422664 1.153779592
49.00727645 3.566053684
51.02292652 4.51985364
53.03857658 2.528846452
55.05422664 1.451013125
57.06987671 1.15514031
59.04914126 1.872219919
63.02292652 1.996564669
65.03857658 1.106403127
73.00727645 5.528168807
75.02292652 2.247279924
77.03857658 7.113054117
105.0334912 2.392319125
117.0334912 1.767240096
125.0385766 1.027494387
129.0698767 1.193381604
139.0542266 1.897086317
141.0698767 1.178467093
143.0855268 1.662587499
145.1011768 1.57357856
147.1168269 1.863943007
159.0804414 1.225803366
165.0546206 1.318992714
169.0647913 1.669201183
173.0960915 1.385815975
175.0389705 1.025014713
175.1117415 1.023845901
213.0910061 1.33615532

Name: +ve in-silico MS/MS by CFM-ID for TTYOHMFLCXENHR-UHFFFAOYSA-N
ID: TTYOHMFLCXENHR-UHFFFAOYSA-N
Comment: Energy0
Num peaks: 12
67.05422664 2.227750909
69.06987671 17.30892217
87.08044139 1.766232759
121.0284058 7.845209469
123.0440559 2.410479123
125.0597059 2.432753822
145.0284058 1.625087229
161.0233204 1.947052949
163.0389705 10.91387573
181.0495352 2.066315823
231.1015708 3.852559021
249.1121354 27.10404905

Name: +ve in-silico MS/MS by CFM-ID for TTYOHMFLCXENHR-UHFFFAOYSA-N
ID: TTYOHMFLCXENHR-UHFFFAOYSA-N
Comment: Energy1
Num peaks: 16
39.02292652 2.497793152
41.03857658 3.371058106
53.03857658 1.102016546
67.05422664 1.948497845
69.06987671 35.21564406
87.08044139 2.957439266
109.0284058 0.8984420562
121.0284058 8.314420134
123.0440559 3.617826328
125.0597059 1.267500729
135.0440559 4.751927116
145.0284058 2.275871691
161.0233204 1.095723686
163.0389705 7.319750607
231.1015708 0.9485014038
249.1121354 2.516038414

Name: +ve in-silico MS/MS by CFM-ID for TTYOHMFLCXENHR-UHFFFAOYSA-N
ID: TTYOHMFLCXENHR-UHFFFAOYSA-N
Comment: Energy2
Num peaks: 31
25.00727645 1.75913501
39.02292652 2.423937643
41.00219107 1.259152964
41.03857658 1.621678922
43.05422664 0.9606641765
49.00727645 2.123266186
51.02292652 1.652565193
53.00219107 0.9037606024
53.03857658 4.519573211
55.05422664 9.647583061
57.06987671 2.092490613
65.03857658 5.313029847
67.05422664 2.345810661
69.06987671 11.03971458
75.02292652 1.0195838
77.03857658 1.163501876
79.01784114 0.9846213614
81.0334912 0.854478746
93.0334912 1.887562914
95.04914126 1.349716937
105.0334912 3.285145318
107.0491413 2.393827858
109.0284058 1.661061043
117.0334912 1.500451876
121.0284058 7.799135054
123.0440559 1.737253288
133.0284058 1.021814295
135.0440559 2.474829121
137.0597059 1.093045416
147.0440559 0.845655227
163.0389705 1.117874173

Name: +ve in-silico MS/MS by CFM-ID for APFXJJMDUXKKAG-UHFFFAOYSA-N
ID: APFXJJMDUXKKAG-UHFFFAOYSA-N
Comment: Energy0
Num peaks: 13
55.05422664 1.330547154
69.06987671 10.48303012
87.08044139 1.797255971
121.0284058 8.526678887
123.0440559 2.635343284
125.0597059 2.689579238
127.075356 1.33578844
145.0284058 1.720269104
161.0233204 2.078149482
163.0389705 11.44157805
209.0808353 2.323403304
231.1015708 4.194847953
249.1121354 30.37201449

Name: +ve in-silico MS/MS by CFM-ID for APFXJJMDUXKKAG-UHFFFAOYSA-N
ID: APFXJJMDUXKKAG-UHFFFAOYSA-N
Comment: Energy1
Num peaks: 21
39.02292652 3.421359012
41.03857658 5.355216823
43.05422664 3.036612462
67.05422664 1.53109371
69.06987671 20.76286135
87.08044139 2.243991678
107.0491413 0.8354575977
109.0284058 1.028047039
121.0284058 9.440834123
123.0440559 3.979509946
125.0597059 1.413472194
135.0440559 5.358398754
139.075356 0.8560301724
145.0284058 2.455370566
161.0233204 1.238899164
163.0389705 8.502640318
209.0808353 1.768107032
219.1015708 1.349789825
221.1172208 1.513621155
231.1015708 1.054452547
249.1121354 2.92857136

Name: +ve in-silico MS/MS by CFM-ID for APFXJJMDUXKKAG-UHFFFAOYSA-N
ID: APFXJJMDUXKKAG-UHFFFAOYSA-N
Comment: Energy2
Num peaks: 31
25.00727645 1.750407806
27.02292652 0.8525593797
39.02292652 6.620783155
41.00219107 0.901153922
41.03857658 3.899162438
43.05422664 1.364352848
49.00727645 1.97563101
51.02292652 1.335312543
53.03857658 4.320851309
55.05422664 6.674881902
57.06987671 1.476014169
65.03857658 4.757443956
67.05422664 1.5723067
69.06987671 9.326823826
75.02292652 1.035804253
77.03857658 1.199291895
93.0334912 1.762307072
95.04914126 0.9657324346
105.0334912 2.757100014
107.0491413 2.450382611
109.0284058 1.563207987
111.0440559 1.071402493
117.0334912 0.9362304353
121.0284058 7.80132174
123.0440559 1.780033925
133.0284058 1.094590194
135.0440559 2.474228295
137.0597059 1.033898041
149.0597059 1.052609352
163.0389705 1.83413925
221.1172208 1.054962072

Name: +ve in-silico MS/MS by CFM-ID for KEYNBOUNPFJEST-LLVKDONJSA-N
ID: KEYNBOUNPFJEST-LLVKDONJSA-N
Comment: Energy0
Num peaks: 8
129.0910061 2.059769304
203.1066561 1.134198105
205.0859207 1.823787554
205.1223062 2.011834379
213.0910061 1.785518144
231.1015708 32.11258362
233.0808353 1.474887723
249.1121354 38.23319881

Name: +ve in-silico MS/MS by CFM-ID for KEYNBOUNPFJEST-LLVKDONJSA-N
ID: KEYNBOUNPFJEST-LLVKDONJSA-N
Comment: Energy1
Num peaks: 31
39.02292652 0.9255128132
41.03857658 0.8788033343
51.02292652 1.302527462
53.03857658 2.362253967
57.0334912 1.80649537
59.04914126 0.8977803998
67.01784114 1.591096084
69.0334912 1.385893672
71.04914126 2.149535153
79.05422664 1.091768316
93.06987671 0.8887524312
95.04914126 1.621755574
97.06479133 1.733259491
107.0491413 3.175964316
109.0647913 0.8517476621
111.0804414 1.530693922
121.0284058 3.251997878
133.0284058 2.556809193
135.0440559 2.524271313
151.0389705 5.542077178
163.0389705 3.448491109
189.0546206 1.884736448
191.0702706 3.832404608
203.1066561 2.014526841
205.0859207 1.192242214
205.1223062 1.308558944
213.0910061 2.715819269
221.1172208 4.161386183
231.1015708 12.44694775
233.0808353 0.908851248
249.1121354 7.72511029

Name: +ve in-silico MS/MS by CFM-ID for KEYNBOUNPFJEST-LLVKDONJSA-N
ID: KEYNBOUNPFJEST-LLVKDONJSA-N
Comment: Energy2
Num peaks: 31
39.02292652 3.389574576
41.00219107 1.338435503
41.03857658 2.658411562
43.01784114 2.046149112
51.02292652 5.429616104
53.03857658 4.270795786
55.05422664 1.585061419
57.0334912 2.210955003
65.03857658 1.774423581
67.01784114 3.315709056
67.05422664 1.60978564
69.0334912 1.756495485
71.04914126 2.02412905
79.05422664 2.80445956
81.0334912 2.455484197
85.06479133 1.439686664
93.06987671 1.231023643
95.04914126 2.729700524
97.06479133 1.386663857
107.0491413 4.317057296
109.0647913 2.244058119
111.0804414 1.825226749
119.0491413 1.670100174
133.0647913 1.367929105
135.0440559 2.020159148
145.0647913 1.567713533
147.0804414 1.271683444
185.0960915 1.238670669
187.1117415 2.067276641
203.1066561 1.238799056
213.0910061 2.15004668

Name: +ve in-silico MS/MS by CFM-ID for VJCNEDVMYQCMBK-BXUZGUMPSA-N
ID: VJCNEDVMYQCMBK-BXUZGUMPSA-N
Comment: Energy0
Num peaks: 14
71.01275576 2.140092181
91.05422664 3.108075849
93.06987671 0.8558392208
115.0542266 3.661680732
117.0698767 6.411639104
119.0855268 3.292565344
157.0495352 0.8964454173
171.0651853 1.251164909
189.0910061 1.507329631
193.0859207 1.032445686
203.1066561 1.266266159
217.0859207 1.072549379
231.1015708 7.904878677
249.1121354 45.93168771

Name: +ve in-silico MS/MS by CFM-ID for VJCNEDVMYQCMBK-BXUZGUMPSA-N
ID: VJCNEDVMYQCMBK-BXUZGUMPSA-N
Comment: Energy1
Num peaks: 25
41.00219107 7.479551573
43.01784114 8.836434982
85.02840582 1.069941473
91.05422664 6.144433468
93.06987671 0.9287721012
101.0385766 1.142225305
103.0542266 1.181484609
105.0698767 4.094141483
107.0855268 2.33085096
115.0542266 5.401352905
117.0698767 12.55511373
119.0855268 5.781810231
121.1011768 0.9861879884
143.0338851 1.587072142
147.0804414 0.9411363357
153.0182351 0.8174269909
157.0495352 1.379249764
171.0651853 1.155247234
187.075356 1.405055274
189.0910061 1.756722569
217.0859207 1.739525505
219.1015708 1.601571502
221.1172208 1.240474807
231.1015708 3.148927976
249.1121354 5.896357731

Name: +ve in-silico MS/MS by CFM-ID for VJCNEDVMYQCMBK-BXUZGUMPSA-N
ID: VJCNEDVMYQCMBK-BXUZGUMPSA-N
Comment: Energy2
Num peaks: 29
29.00219107 0.8936204239
39.02292652 6.31630993
41.00219107 1.414864497
41.03857658 3.631169507
43.01784114 4.070885351
44.99710569 1.096828203
45.0334912 1.337300677
49.00727645 2.593753457
51.02292652 1.263183258
53.00219107 2.161217858
55.01784114 2.147679488
57.0334912 2.136678936
63.02292652 2.199804081
65.03857658 1.430024198
71.01275576 3.303787445
79.05422664 1.061436082
89.03857658 1.97180246
91.05422664 7.667175017
93.06987671 1.779450414
101.0385766 3.372884559
103.0542266 2.17773946
105.0698767 2.115402966
115.0542266 8.332312478
117.0698767 7.644620631
119.0855268 3.510226596
145.0647913 1.505269371
147.0804414 0.8926626174
163.075356 0.9737374255
165.0910061 1.375811616

Name: +ve in-silico MS/MS by CFM-ID for SWDFJVCIYBYUKG-UHFFFAOYSA-N
ID: SWDFJVCIYBYUKG-UHFFFAOYSA-N
Comment: Energy0
Num peaks: 7
55.05422664 2.362490462
57.06987671 2.462232041
73.06479133 12.10578688
193.0495352 4.41264361
213.0910061 4.779669951
231.1015708 25.61982078
249.1121354 28.57782122

Name: +ve in-silico MS/MS by CFM-ID for SWDFJVCIYBYUKG-UHFFFAOYSA-N
ID: SWDFJVCIYBYUKG-UHFFFAOYSA-N
Comment: Energy1
Num peaks: 18
39.02292652 3.54289693
55.05422664 1.984755744
57.0334912 11.43155955
57.06987671 3.456830271
73.06479133 2.665467097
83.04914126 1.751866076
149.0597059 2.988947795
165.0546206 1.479415874
175.0389705 2.338255194
191.0338851 1.748477178
191.0702706 4.667234843
193.0495352 5.463931916
205.0859207 3.05729585
207.1015708 1.954377548
213.0910061 5.213204294
221.1172208 1.553794123
231.1015708 16.35504197
249.1121354 9.623694706

Name: +ve in-silico MS/MS by CFM-ID for SWDFJVCIYBYUKG-UHFFFAOYSA-N
ID: SWDFJVCIYBYUKG-UHFFFAOYSA-N
Comment: Energy2
Num peaks: 27
15.02292652 1.119563933
39.02292652 2.867877681
41.03857658 1.752733124
43.01784114 1.418313939
43.05422664 0.9965997823
49.00727645 2.112130529
55.05422664 16.33598968
57.0334912 5.833824787
57.06987671 5.485429104
59.08552677 1.770551348
67.01784114 2.523691923
73.06479133 8.294186145
81.0334912 2.483467999
131.0491413 2.72525655
137.0597059 1.058647924
147.0440559 2.099734753
149.0233204 1.760286683
149.0597059 2.321569474
163.0389705 1.239856267
165.0546206 2.017800698
173.0233204 1.557885576
173.0597059 1.009695746
175.0389705 3.262491468
187.0389705 0.9159670499
189.0546206 2.092923297
191.0702706 3.601836769
213.0910061 1.911708395

Name: +ve in-silico MS/MS by CFM-ID for RKFAKYDBXVERLU-SERBKLFSSA-N
ID: RKFAKYDBXVERLU-SERBKLFSSA-N
Comment: Energy0
Num peaks: 6
188.1069905 5.556153893
206.1175552 2.319845432
230.1175552 1.830733134
234.1124698 12.73798287
248.1281199 31.68312409
266.1386845 33.81359036

Name: +ve in-silico MS/MS by CFM-ID for RKFAKYDBXVERLU-SERBKLFSSA-N
ID: RKFAKYDBXVERLU-SERBKLFSSA-N
Comment: Energy1
Num peaks: 9
188.1069905 11.91783003
190.1226406 3.549084971
206.1175552 2.957356876
216.1019051 3.409539063
218.1175552 3.559982616
230.1175552 7.605584569
234.1124698 9.024270714
248.1281199 26.88634899
266.1386845 11.4131755

Name: +ve in-silico MS/MS by CFM-ID for RKFAKYDBXVERLU-SERBKLFSSA-N
ID: RKFAKYDBXVERLU-SERBKLFSSA-N
Comment: Energy2
Num peaks: 25
39.02292652 2.524406346
53.03857658 0.9617729479
164.1069905 1.228196347
182.0811697 1.526018169
186.0913404 2.820913238
188.1069905 23.53275356
190.0498695 1.164779509
190.086255 4.173315223
190.1226406 4.214424018
192.0655196 1.71019818
192.1019051 4.900723761
194.0811697 1.807172613
196.0968197 1.09697276
204.1019051 1.71786628
206.0811697 1.293426113
206.1175552 3.826126791
208.0968197 1.234942517
216.1019051 3.231037932
218.0811697 1.588286981
218.1175552 5.064413055
220.1332052 3.110168795
230.1175552 1.53391026
232.0968197 1.18367926
234.1124698 2.730073172
248.1281199 2.249866661

Name: +ve in-silico MS/MS by CFM-ID for YUQDGJSYYKKISE-KBPBESRZSA-N
ID: YUQDGJSYYKKISE-KBPBESRZSA-N
Comment: Energy0
Num peaks: 12
41.03857658 1.425017098
71.04914126 2.607489827
113.0597059 1.767907466
115.075356 1.797463233
121.0284058 1.391596471
127.075356 1.414982643
133.0284058 6.600228948
135.0440559 3.791609178
147.0440559 1.27266
177.0546206 2.166862044
231.1015708 14.65327029
249.1121354 42.31722725

Name: +ve in-silico MS/MS by CFM-ID for YUQDGJSYYKKISE-KBPBESRZSA-N
ID: YUQDGJSYYKKISE-KBPBESRZSA-N
Comment: Energy1
Num peaks: 31
39.02292652 1.696310107
41.03857658 10.7033591
43.05422664 3.766012777
53.03857658 1.225882807
71.04914126 5.068679069
93.0334912 0.842472598
95.04914126 1.086834275
101.0597059 1.207895596
111.0440559 1.475678357
113.0597059 1.232923936
121.0284058 1.354497785
127.075356 1.349608281
129.0334912 1.485982021
131.0491413 0.9422307784
133.0284058 7.131802069
135.0440559 3.113018712
145.0284058 1.49844541
147.0440559 6.801841802
149.0597059 2.688447319
159.0440559 1.473492378
161.0597059 0.8112292355
175.075356 0.7486771669
177.0546206 3.153841879
177.0910061 0.7764226872
179.0702706 0.7002350062
207.0651853 1.27616426
213.0910061 0.8314459358
219.1015708 1.285817821
221.1172208 1.303235059
231.1015708 3.985018887
249.1121354 4.824793612

Name: +ve in-silico MS/MS by CFM-ID for YUQDGJSYYKKISE-KBPBESRZSA-N
ID: YUQDGJSYYKKISE-KBPBESRZSA-N
Comment: Energy2
Num peaks: 31
39.02292652 4.418195103
41.03857658 10.71849097
43.05422664 2.515634848
49.00727645 2.211507018
51.02292652 1.144379389
53.03857658 2.066813726
55.01784114 1.611080015
63.02292652 2.28264619
65.00219107 1.044923149
67.01784114 1.9243021
71.04914126 3.901733781
73.00727645 1.49894158
89.00219107 2.04937482
91.01784114 1.486405998
93.0334912 1.632278007
97.06479133 1.085972597
105.0334912 2.328112857
107.0491413 1.158607357
117.0334912 2.087073194
119.0491413 1.407359152
121.0284058 1.951789106
129.0334912 1.26299146
133.0284058 5.13279052
135.0440559 3.275573971
147.0440559 2.544096381
149.0597059 1.456012307
159.0440559 1.624250937
161.0597059 1.801901312
175.075356 0.9586196288
177.0910061 1.027276303
233.0808353 1.025353405

Name: +ve in-silico MS/MS by CFM-ID for ZCEUBPHEBYXFLM-QKCSRTOESA-N
ID: ZCEUBPHEBYXFLM-QKCSRTOESA-N
Comment: Energy0
Num peaks: 15
97.02840582 2.158126843
105.0698767 1.226873216
121.0647913 1.283706369
123.0804414 2.950565925
125.0960915 3.817637653
163.075356 3.173252595
177.0546206 1.277767215
181.0859207 2.789454946
203.1066561 1.941457043
205.1223062 1.427526879
213.0910061 1.669996793
219.1015708 1.487454112
221.1172208 1.233468296
231.1015708 29.3691351
249.1121354 25.0235593

Name: +ve in-silico MS/MS by CFM-ID for ZCEUBPHEBYXFLM-QKCSRTOESA-N
ID: ZCEUBPHEBYXFLM-QKCSRTOESA-N
Comment: Energy1
Num peaks: 31
51.02292652 1.178181998
65.03857658 2.04442114
81.0334912 2.150947974
83.04914126 2.96555708
95.01275576 1.06881804
97.02840582 1.977535257
105.0698767 1.387007377
119.0491413 1.310511909
121.0647913 1.121755852
125.0960915 1.041116817
133.0647913 1.328533376
135.0804414 1.176743994
137.0960915 1.817129081
153.0910061 1.220317957
163.0389705 1.06434243
163.075356 2.956414417
181.0859207 3.049033626
187.1117415 1.674507551
189.0546206 5.733255102
191.0702706 1.42677637
201.0910061 2.075224112
203.0702706 1.9843583
203.1066561 3.44195773
205.1223062 1.427419546
213.0910061 2.194318165
217.0859207 2.666396002
219.1015708 1.685888485
221.1172208 3.425064604
231.1015708 13.36234578
233.0808353 1.77927267
249.1121354 7.563557175

Name: +ve in-silico MS/MS by CFM-ID for ZCEUBPHEBYXFLM-QKCSRTOESA-N
ID: ZCEUBPHEBYXFLM-QKCSRTOESA-N
Comment: Energy2
Num peaks: 31
39.02292652 1.226895763
51.02292652 4.530510181
53.03857658 1.084239238
63.02292652 0.9385615996
65.03857658 3.923997909
67.05422664 4.644299058
69.0334912 1.018031052
79.05422664 1.48298392
81.0334912 7.721463645
83.04914126 1.877742245
85.06479133 1.188804754
93.06987671 1.953542449
95.04914126 1.678954846
95.08552677 1.677837057
97.02840582 3.855053443
105.0334912 1.711606208
105.0698767 1.102712799
107.0855268 2.715883731
119.0491413 4.203745789
121.0647913 5.250037925
123.0440559 1.228021926
123.0804414 3.36346957
131.0491413 1.659396805
133.0647913 1.373331272
135.0804414 1.972403638
137.0597059 0.9414797203
137.0960915 1.394369254
151.075356 1.404637238
153.0910061 1.243320663
163.075356 3.071144479
187.1117415 0.8733749753

Name: +ve in-silico MS/MS by CFM-ID for CJMRVYJARYYDRN-UHFFFAOYSA-N
ID: CJMRVYJARYYDRN-UHFFFAOYSA-N
Comment: Energy0
Num peaks: 7
43.01784114 4.597906294
61.02840582 1.376240072
187.075356 1.819450401
189.0910061 12.82854351
207.1015708 5.070329549
231.1015708 2.19122016
249.1121354 53.11914738

Name: +ve in-silico MS/MS by CFM-ID for CJMRVYJARYYDRN-UHFFFAOYSA-N
ID: CJMRVYJARYYDRN-UHFFFAOYSA-N
Comment: Energy1
Num peaks: 31
39.02292652 1.023113265
41.03857658 1.546193421
43.01784114 3.176818355
61.02840582 3.705786899
75.02292652 0.8912270447
87.02292652 1.037746924
87.04405588 1.212338988
89.05970595 1.258430239
99.04405588 1.239896082
101.0385766 1.033437484
101.0597059 2.408763579
109.0284058 0.9684470157
111.0440559 1.005488221
113.0597059 1.386412981
121.0284058 1.018442767
123.0440559 1.420435548
127.0542266 1.532286128
129.0698767 2.680979255
131.0127558 1.010567383
133.0284058 0.9383301239
135.0440559 1.361595957
145.0284058 0.95715674
147.0440559 1.625663646
147.0804414 2.646733312
159.0440559 1.208528038
161.0597059 2.227753075
187.075356 2.274231556
189.0910061 19.3848044
207.1015708 3.837579476
231.1015708 1.114801856
249.1121354 8.776730584

Name: +ve in-silico MS/MS by CFM-ID for CJMRVYJARYYDRN-UHFFFAOYSA-N
ID: CJMRVYJARYYDRN-UHFFFAOYSA-N
Comment: Energy2
Num peaks: 31
15.02292652 1.610419663
25.00727645 1.382608124
39.02292652 2.583704577
41.00219107 1.936586634
41.03857658 1.337246705
43.01784114 9.587084489
49.00727645 3.874256764
51.02292652 1.285259314
53.03857658 1.313617785
57.0334912 0.9410682286
61.02840582 1.715113513
63.02292652 1.259977539
73.00727645 2.923898292
75.02292652 1.480253047
81.0334912 0.978387915
87.02292652 3.160982344
99.02292652 1.472467468
101.0385766 2.463565474
101.0597059 0.9346801215
103.0542266 2.344163228
105.0334912 1.11144812
111.0440559 0.9138138629
113.0597059 0.9153998863
115.0542266 3.157320664
117.0698767 1.14849346
123.0440559 0.9652132776
131.0127558 1.311344373
135.0440559 0.926646787
147.0804414 1.321326151
173.0597059 1.459030272
189.0910061 3.71824888

Name: +ve in-silico MS/MS by CFM-ID for FOKOBFCBZWKZRF-SECBINFHSA-N
ID: FOKOBFCBZWKZRF-SECBINFHSA-N
Comment: Energy0
Num peaks: 6
59.04914126 2.871025803
175.0389705 4.071078305
189.0546206 1.512625737
213.0910061 4.308182381
231.1015708 40.35678725
249.1121354 31.9427593

Name: +ve in-silico MS/MS by CFM-ID for FOKOBFCBZWKZRF-SECBINFHSA-N
ID: FOKOBFCBZWKZRF-SECBINFHSA-N
Comment: Energy1
Num peaks: 16
29.03857658 1.210556212
39.02292652 3.21976068
41.03857658 7.060599944
55.01784114 2.455074123
55.05422664 1.310479414
57.0334912 2.839948005
59.04914126 5.734299256
149.0597059 1.133530472
175.0389705 10.02739031
189.0546206 5.974553061
191.0702706 3.695593343
203.1066561 1.73492078
213.0910061 5.454281338
221.1172208 1.227244256
231.1015708 17.3303396
249.1121354 10.19241951

Name: +ve in-silico MS/MS by CFM-ID for FOKOBFCBZWKZRF-SECBINFHSA-N
ID: FOKOBFCBZWKZRF-SECBINFHSA-N
Comment: Energy2
Num peaks: 31
27.02292652 1.465429929
29.03857658 1.513230678
39.02292652 6.245723067
41.03857658 5.995696481
55.01784114 2.902674527
55.05422664 1.616483537
57.0334912 1.365263765
59.04914126 1.417109697
65.00219107 2.599656123
65.03857658 2.496356864
77.03857658 1.33159557
79.05422664 1.713501085
81.0334912 2.863473613
107.0491413 3.518711589
123.0440559 4.200862115
133.0284058 3.870374633
135.0440559 0.9586622408
149.0233204 2.483034884
151.0389705 1.615590147
159.0440559 3.808532333
161.0597059 2.582824228
163.075356 0.9367892268
173.0597059 1.750388456
175.0389705 6.291010046
189.0546206 2.128079133
201.0546206 1.100734932
203.1066561 1.694398029
205.0859207 0.9424385473
213.0910061 1.987813123
215.0702706 1.110072146
231.1015708 1.117849206

Name: +ve in-silico MS/MS by CFM-ID for YUDKCHUOSDKDSU-UHFFFAOYSA-N
ID: YUDKCHUOSDKDSU-UHFFFAOYSA-N
Comment: Energy0
Num peaks: 6
205.0495352 2.411214957
207.0651853 5.505059696
217.0859207 1.421412625
231.1015708 7.824598214
233.0808353 0.8866598854
249.1121354 75.42551237

Name: +ve in-silico MS/MS by CFM-ID for YUDKCHUOSDKDSU-UHFFFAOYSA-N
ID: YUDKCHUOSDKDSU-UHFFFAOYSA-N
Comment: Energy1
Num peaks: 16
43.05422664 1.307412683
65.03857658 1.144896938
67.05422664 1.531903143
179.0702706 1.834216271
193.1223062 1.072468909
203.1066561 1.385813305
205.0495352 3.950866701
205.0859207 1.709254122
205.1223062 1.464248403
207.0651853 4.275233028
217.0859207 2.74841812
219.1015708 5.521346699
221.1172208 16.82733238
231.1015708 7.43271451
233.0808353 1.192341421
249.1121354 27.25203964

Name: +ve in-silico MS/MS by CFM-ID for YUDKCHUOSDKDSU-UHFFFAOYSA-N
ID: YUDKCHUOSDKDSU-UHFFFAOYSA-N
Comment: Energy2
Num peaks: 31
15.02292652 1.177175849
39.02292652 1.473992394
49.00727645 2.866989927
55.05422664 3.236008807
65.03857658 9.88927611
67.05422664 4.645825086
69.06987671 2.463158315
81.06987671 1.11971405
93.0334912 1.787454479
97.06479133 1.077143923
103.0542266 2.21348271
135.0440559 2.299920619
137.0597059 1.100621085
149.0960915 1.116008913
151.0389705 1.320203939
161.0960915 2.6797538
163.1117415 1.33457604
165.1273916 1.416872914
173.0597059 1.287359299
177.0910061 1.044900152
189.0910061 2.385319714
191.1066561 1.080552891
199.075356 1.261167878
201.0910061 2.020716529
203.1066561 3.467295043
205.0859207 2.867459944
215.0702706 2.430937239
217.0859207 1.08700895
221.1172208 2.702280937
231.1015708 2.128727818
233.0808353 2.174049607

Name: +ve in-silico MS/MS by CFM-ID for HGQJXIHRNGBUQU-KBPBESRZSA-N
ID: HGQJXIHRNGBUQU-KBPBESRZSA-N
Comment: Energy0
Num peaks: 9
41.03857658 1.4961648
71.04914126 3.865904483
121.0284058 3.45404904
123.0440559 2.021983162
127.075356 1.234532824
147.0440559 2.569704261
177.0546206 6.177000162
231.1015708 15.15724829
249.1121354 45.24627801

Name: +ve in-silico MS/MS by CFM-ID for HGQJXIHRNGBUQU-KBPBESRZSA-N
ID: HGQJXIHRNGBUQU-KBPBESRZSA-N
Comment: Energy1
Num peaks: 28
25.00727645 0.7864622423
27.02292652 0.7842260486
39.02292652 1.795373616
41.03857658 11.90186784
43.05422664 4.193520751
53.03857658 1.280633744
55.01784114 1.152215795
71.04914126 6.175056853
101.0597059 1.00272782
121.0284058 3.234182444
123.0440559 1.817415622
125.0597059 0.8274236228
127.075356 1.152144408
129.0334912 0.8034039869
145.0284058 1.243096266
147.0440559 4.598488779
149.0597059 3.095397305
159.0440559 3.334646756
161.0597059 2.025576099
177.0546206 9.918854022
179.0702706 2.109376082
207.0651853 1.560490908
213.0910061 0.9571272462
219.1015708 1.118351318
221.1172208 1.499872577
231.1015708 4.717000652
233.0808353 0.8779586371
249.1121354 6.081890132

Name: +ve in-silico MS/MS by CFM-ID for HGQJXIHRNGBUQU-KBPBESRZSA-N
ID: HGQJXIHRNGBUQU-KBPBESRZSA-N
Comment: Energy2
Num peaks: 31
39.02292652 4.070873247
41.03857658 10.27650151
43.05422664 2.607926017
49.00727645 2.302308488
51.02292652 1.559045492
53.03857658 2.739263517
55.01784114 1.56927249
55.05422664 1.039286446
65.00219107 0.8545501194
67.01784114 1.363681087
69.0334912 1.007305765
71.04914126 3.980204401
73.00727645 2.08082262
79.01784114 0.7891615269
81.0334912 1.487267961
103.0178411 2.802334136
105.0334912 2.004252
107.0491413 2.383606203
117.0334912 1.945445814
121.0284058 2.653444846
123.0440559 1.170866143
129.0334912 1.724492026
131.0491413 1.374001755
135.0440559 1.815915305
145.0284058 2.084224962
147.0440559 6.114216051
149.0597059 2.438298025
159.0440559 5.990067087
161.0597059 3.206730163
163.075356 1.044035723
177.0546206 3.189944039

Name: +ve in-silico MS/MS by CFM-ID for OGXADNXQFFRXMG-KWCYVHTRSA-N
ID: OGXADNXQFFRXMG-KWCYVHTRSA-N
Comment: Energy0
Num peaks: 13
67.01784114 1.393836843
79.05422664 1.138157646
97.02840582 2.645223181
121.0647913 5.490399269
123.0804414 1.046470754
127.0389705 2.632279343
151.075356 1.712788834
187.075356 1.716695307
189.0910061 8.037632953
203.1066561 1.622378337
205.1223062 1.784061429
231.1015708 7.42709069
249.1121354 44.38218032

Name: +ve in-silico MS/MS by CFM-ID for OGXADNXQFFRXMG-KWCYVHTRSA-N
ID: OGXADNXQFFRXMG-KWCYVHTRSA-N
Comment: Energy1
Num peaks: 23
39.02292652 8.632247021
41.03857658 4.467862815
43.05422664 1.432977125
49.00727645 1.177736113
51.02292652 1.669967028
53.00219107 2.179353138
53.03857658 2.84013335
67.01784114 1.048587908
69.0334912 1.838352765
79.05422664 1.504415175
91.05422664 2.186801618
97.02840582 9.68254984
99.04405588 1.683326684
121.0647913 21.29387371
123.0804414 3.170777985
145.0647913 1.515179962
163.075356 1.325877425
165.0910061 1.273522554
177.0910061 1.276618859
189.0910061 2.517876291
221.1172208 2.214754319
231.1015708 1.697628882
249.1121354 3.873710318

Name: +ve in-silico MS/MS by CFM-ID for OGXADNXQFFRXMG-KWCYVHTRSA-N
ID: OGXADNXQFFRXMG-KWCYVHTRSA-N
Comment: Energy2
Num peaks: 26
15.02292652 0.9651521437
25.00727645 0.9591504163
39.02292652 12.38658645
41.03857658 8.234937286
49.00727645 3.341796515
51.02292652 2.711225597
53.00219107 1.999942774
53.03857658 4.215240874
63.02292652 2.722655342
65.00219107 2.322064878
65.03857658 1.416615019
67.01784114 1.115055825
67.05422664 1.332885684
71.01275576 1.228511598
79.01784114 0.9014326107
79.05422664 2.09007041
91.05422664 9.307704662
93.06987671 4.016171036
97.02840582 1.808749721
105.0334912 1.929319394
107.0491413 1.621829633
109.0284058 0.8406853939
121.0647913 9.270461173
123.0804414 1.719316867
127.1117415 1.000747611
147.0440559 0.8181603803

Name: +ve in-silico MS/MS by CFM-ID for JJOYJHKNKRXXFW-UNWMWRTNSA-N
ID: JJOYJHKNKRXXFW-UNWMWRTNSA-N
Comment: Energy0
Num peaks: 7
159.0804414 3.405392269
173.0597059 1.851768056
175.075356 1.855568185
177.0910061 3.781110476
213.0910061 4.86214257
231.1015708 35.43837862
249.1121354 29.77465662

Name: +ve in-silico MS/MS by CFM-ID for JJOYJHKNKRXXFW-UNWMWRTNSA-N
ID: JJOYJHKNKRXXFW-UNWMWRTNSA-N
Comment: Energy1
Num peaks: 22
149.0597059 1.239998134
151.075356 1.41556507
157.0647913 3.245336943
159.0804414 6.299539124
161.0960915 2.071764561
173.0597059 6.560799468
175.075356 4.026828445
177.0910061 4.243261739
179.1066561 2.053720265
183.0804414 2.470849582
185.0960915 1.908019427
187.1117415 1.880687704
189.0546206 1.491241724
195.1015708 1.895245003
199.075356 1.410058169
201.0910061 1.982781234
203.1066561 3.000845268
205.1223062 2.300048547
213.0910061 5.11357558
221.1172208 3.248344398
231.1015708 13.78511198
249.1121354 9.260760994

Name: +ve in-silico MS/MS by CFM-ID for JJOYJHKNKRXXFW-UNWMWRTNSA-N
ID: JJOYJHKNKRXXFW-UNWMWRTNSA-N
Comment: Energy2
Num peaks: 31
39.02292652 2.176374576
41.00219107 1.536719398
41.03857658 3.078969674
49.00727645 7.372024435
51.02292652 2.080861125
53.03857658 1.539564386
55.05422664 1.000673672
79.05422664 1.990917018
81.06987671 1.899217909
109.0284058 1.178940139
111.0440559 1.006779539
121.0647913 2.885645837
135.0804414 2.891770396
149.0597059 1.686847992
151.075356 1.767323594
157.0647913 3.884994853
159.0804414 5.052453896
161.0960915 4.914775655
173.0597059 4.727537532
175.075356 2.846423438
177.0910061 2.719396866
179.1066561 1.397952013
185.0960915 1.277051518
187.075356 2.021425585
187.1117415 2.806465157
189.0910061 1.324839445
201.0910061 1.012817982
203.1066561 2.661148165
213.0910061 3.413244925
231.1015708 1.750562887
233.0808353 1.108261686

Name: +ve in-silico MS/MS by CFM-ID for RTRVCYIIGONVTB-OLZOCXBDSA-N
ID: RTRVCYIIGONVTB-OLZOCXBDSA-N
Comment: Energy0
Num peaks: 6
71.04914126 2.558393981
165.0546206 8.722320424
205.0859207 2.59732285
231.1015708 12.79515772
233.0808353 3.418876574
249.1121354 51.29548033

Name: +ve in-silico MS/MS by CFM-ID for RTRVCYIIGONVTB-OLZOCXBDSA-N
ID: RTRVCYIIGONVTB-OLZOCXBDSA-N
Comment: Energy1
Num peaks: 23
39.02292652 1.6921825
41.03857658 4.242988036
43.05422664 5.534262978
55.05422664 1.67864774
69.0334912 1.765504006
71.04914126 4.271526413
107.0491413 1.412000266
135.0440559 1.536483284
149.0597059 4.88944396
151.075356 1.908186825
165.0546206 2.112191513
179.0702706 1.348429656
191.0338851 1.38626475
193.0495352 5.146334211
205.0859207 3.365859288
207.1015708 1.630167129
213.0910061 1.190742871
217.0859207 1.232593548
219.1015708 5.705881981
221.1172208 3.865938299
231.1015708 7.614824472
233.0808353 2.63739015
249.1121354 14.68294458

Name: +ve in-silico MS/MS by CFM-ID for RTRVCYIIGONVTB-OLZOCXBDSA-N
ID: RTRVCYIIGONVTB-OLZOCXBDSA-N
Comment: Energy2
Num peaks: 31
39.02292652 4.904891783
41.03857658 4.959607784
55.05422664 9.215840652
57.0334912 1.075331129
57.06987671 3.861542157
59.08552677 1.137081848
69.0334912 7.822980777
71.04914126 4.861918604
73.06479133 1.211219439
81.0334912 1.753454374
83.04914126 1.954558013
93.0334912 2.013854781
95.04914126 1.509912044
107.0491413 1.066439979
119.0491413 1.612587544
121.0284058 1.356008752
123.0440559 2.040108112
131.0491413 1.028191941
133.0647913 1.948213435
135.0440559 3.310535463
137.0597059 0.9850173094
147.0440559 2.133826187
149.0233204 3.211917673
149.0597059 3.615286967
151.0389705 2.050934377
163.075356 1.300519463
165.0546206 2.951906677
175.0389705 1.992969355
177.0182351 0.9782206613
191.0338851 1.016134515
233.0808353 1.044212145

Name: +ve in-silico MS/MS by CFM-ID for SAEZZWNICTYMTI-NIXGCWMWSA-N
ID: SAEZZWNICTYMTI-NIXGCWMWSA-N
Comment: Energy0
Num peaks: 6
203.1066561 1.613571457
205.0859207 2.544935315
207.1015708 2.142638749
221.0808353 1.217218281
231.1015708 15.9334671
249.1121354 63.98248001

Name: +ve in-silico MS/MS by CFM-ID for SAEZZWNICTYMTI-NIXGCWMWSA-N
ID: SAEZZWNICTYMTI-NIXGCWMWSA-N
Comment: Energy1
Num peaks: 19
41.00219107 1.629307873
41.03857658 1.863719048
45.0334912 1.400766491
53.00219107 3.535505559
55.01784114 2.547609058
187.075356 3.899638263
189.0910061 2.953688699
191.0702706 2.256209575
193.0859207 3.08455364
195.1015708 2.373796532
197.1172208 1.600108324
203.0702706 1.269500583
205.0859207 1.246452854
205.1223062 1.158996064
207.1015708 1.351847995
213.0910061 1.815650985
221.1172208 2.291938085
231.1015708 15.36107495
249.1121354 29.07024943

Name: +ve in-silico MS/MS by CFM-ID for SAEZZWNICTYMTI-NIXGCWMWSA-N
ID: SAEZZWNICTYMTI-NIXGCWMWSA-N
Comment: Energy2
Num peaks: 25
27.02292652 0.9245146977
39.02292652 14.47121401
41.03857658 7.402327483
51.02292652 4.383683517
53.00219107 1.580584731
53.03857658 7.1171277
55.05422664 11.63888839
57.06987671 8.782654262
107.0127558 1.377257598
109.0284058 1.174200262
147.0804414 1.354018037
161.0960915 1.216068403
179.0702706 0.9949560646
187.075356 0.967197079
189.0546206 1.23114172
189.0910061 1.13918132
201.0546206 1.289306212
203.0702706 1.67748837
203.1066561 0.9619699613
205.0859207 2.283120829
213.0910061 1.78371276
221.0808353 1.235488163
223.0964854 1.479791913
231.1015708 1.824440059
233.0808353 2.105699864

Name: +ve in-silico MS/MS by CFM-ID for IKGSJDIGQRJKDN-UHFFFAOYSA-N
ID: IKGSJDIGQRJKDN-UHFFFAOYSA-N
Comment: Energy0
Num peaks: 6
205.0859207 3.461696042
207.1015708 3.256690875
217.0859207 3.31359925
231.1015708 31.67108606
233.0808353 3.382828327
249.1121354 41.52496364

Name: +ve in-silico MS/MS by CFM-ID for IKGSJDIGQRJKDN-UHFFFAOYSA-N
ID: IKGSJDIGQRJKDN-UHFFFAOYSA-N
Comment: Energy1
Num peaks: 16
39.02292652 1.456079234
49.00727645 3.36287683
51.02292652 1.56956585
67.01784114 4.353215533
103.075356 1.221574334
181.0859207 3.1584686
187.075356 1.225534004
199.075356 3.985298027
201.0910061 1.965326522
205.0859207 3.421833417
207.1015708 1.951731526
215.0702706 1.713412907
217.0859207 4.569961855
231.1015708 23.28970663
233.0808353 2.787874186
249.1121354 20.2594493

Name: +ve in-silico MS/MS by CFM-ID for IKGSJDIGQRJKDN-UHFFFAOYSA-N
ID: IKGSJDIGQRJKDN-UHFFFAOYSA-N
Comment: Energy2
Num peaks: 31
39.02292652 3.140146405
49.00727645 5.140522844
51.02292652 2.936781754
55.01784114 1.472316373
63.02292652 2.223437261
67.01784114 3.578943176
67.05422664 1.208714804
87.02292652 1.483657689
105.0334912 3.154596969
135.0440559 1.221180375
147.0440559 1.407074614
149.0597059 1.161722634
151.075356 1.297142233
159.0440559 2.393208744
161.0597059 2.968383258
163.075356 1.186090202
173.0597059 1.741980303
175.075356 5.070005717
181.0859207 1.717022244
187.0389705 1.09853414
187.075356 1.423151555
189.0546206 2.300486791
191.0702706 2.56352068
199.075356 3.321217576
201.0910061 3.246018261
203.0702706 2.792065545
203.1066561 1.360725697
205.0859207 1.942826067
215.0702706 4.033575153
231.1015708 1.194943559
233.0808353 1.616411294

Name: +ve in-silico MS/MS by CFM-ID for LEBPBSOUZDOTOW-UHFFFAOYSA-N
ID: LEBPBSOUZDOTOW-UHFFFAOYSA-N
Comment: Energy0
Num peaks: 8
43.01784114 4.145492197
60.04439023 2.175984968
207.1015708 8.204687749
208.0968197 2.869262998
224.1281199 23.805406
248.1281199 6.334505117
250.1073844 2.385445249
266.1386845 31.2700492

Name: +ve in-silico MS/MS by CFM-ID for LEBPBSOUZDOTOW-UHFFFAOYSA-N
ID: LEBPBSOUZDOTOW-UHFFFAOYSA-N
Comment: Energy1
Num peaks: 16
43.01784114 2.454751564
60.04439023 2.31322013
72.04439023 1.972932648
163.075356 1.421821263
178.086255 2.203728484
179.0702706 1.409389159
180.1019051 3.516263601
189.0910061 1.657082846
192.1019051 2.331503516
193.0859207 1.32498419
206.1175552 1.878470698
207.1015708 22.31432146
208.0968197 6.220017307
224.1281199 22.20729846
248.1281199 2.857387411
266.1386845 4.468113031

Name: +ve in-silico MS/MS by CFM-ID for LEBPBSOUZDOTOW-UHFFFAOYSA-N
ID: LEBPBSOUZDOTOW-UHFFFAOYSA-N
Comment: Energy2
Num peaks: 31
15.02292652 1.2600148
25.00727645 1.662159972
39.02292652 0.8894715088
41.00219107 1.498216149
42.03382555 1.0151565
43.01784114 6.391422247
49.00727645 1.232016509
57.0334912 1.140247642
60.04439023 1.942781766
108.0443902 0.8841434281
135.0440559 1.469103346
137.0597059 0.9813838909
139.075356 0.986956536
149.0597059 1.907759787
151.075356 1.555447112
161.0597059 3.711772097
163.075356 7.887836967
165.0910061 2.149713669
175.075356 2.630203815
177.0546206 1.182545242
177.0910061 2.958995534
179.0702706 2.207776257
180.1019051 2.613590193
189.0910061 2.883477326
191.0702706 4.750215118
192.1019051 2.741986954
193.0859207 1.051730882
205.0859207 1.02821426
207.1015708 5.285157475
208.0968197 5.50671951
220.0968197 1.031440933

Name: +ve in-silico MS/MS by CFM-ID for RJFAYEYRTHRMRF-ZETCQYMHSA-N
ID: RJFAYEYRTHRMRF-ZETCQYMHSA-N
Comment: Energy0
Num peaks: 6
187.075356 1.601233236
213.0910061 6.723641858
215.0702706 1.49252331
231.1015708 39.37234511
233.0808353 1.689908699
249.1121354 34.1839441

Name: +ve in-silico MS/MS by CFM-ID for RJFAYEYRTHRMRF-ZETCQYMHSA-N
ID: RJFAYEYRTHRMRF-ZETCQYMHSA-N
Comment: Energy1
Num peaks: 30
41.03857658 1.215283112
53.03857658 1.351439026
55.05422664 1.995772637
57.06987671 4.476503802
71.04914126 1.518928848
161.0597059 2.492734516
163.0389705 1.26401168
165.0546206 2.271291795
173.0597059 3.088642211
175.0389705 1.179133185
175.075356 2.052677887
177.0546206 1.915276606
177.0910061 1.324569702
179.0702706 2.566362257
189.0546206 1.7577031
189.0910061 1.530579781
191.0702706 2.036002769
193.0495352 1.628007921
193.0859207 1.30667165
199.075356 2.187980031
201.0910061 1.230643492
203.1066561 4.61942954
205.0859207 1.120076679
213.0910061 7.109748715
215.0702706 1.125352937
217.0859207 1.153009653
219.1015708 1.756740019
221.1172208 4.782711564
231.1015708 14.07333432
249.1121354 4.622834475

Name: +ve in-silico MS/MS by CFM-ID for RJFAYEYRTHRMRF-ZETCQYMHSA-N
ID: RJFAYEYRTHRMRF-ZETCQYMHSA-N
Comment: Energy2
Num peaks: 31
39.02292652 3.180461088
41.03857658 3.815153506
43.01784114 1.164866916
43.05422664 1.102366745
53.03857658 1.505227159
55.05422664 1.936553595
57.06987671 2.104299329
69.0334912 1.997956008
111.0440559 2.275772108
147.0440559 2.034531348
149.0597059 1.20955934
159.0440559 1.401550931
161.0597059 3.829766931
163.0389705 2.095083291
163.075356 2.37628886
173.0597059 3.458823587
175.0389705 1.146020189
175.075356 3.183585569
177.0546206 1.655498532
177.0910061 1.553814255
187.075356 1.628253638
189.0546206 1.882966561
199.075356 2.085835526
201.0910061 2.030880216
203.0702706 1.343369524
203.1066561 4.060783969
205.0859207 1.659079569
213.0910061 7.006200471
215.0702706 4.047700575
231.1015708 2.527033465
233.0808353 1.139310319

Name: +ve in-silico MS/MS by CFM-ID for WRCVAPFLHBXILQ-UHFFFAOYSA-N
ID: WRCVAPFLHBXILQ-UHFFFAOYSA-N
Comment: Energy0
Num peaks: 6
205.0495352 0.9591629212
217.0859207 3.677705674
219.1015708 1.048781492
231.1015708 12.4644751
233.0808353 1.422742522
249.1121354 69.41564511

Name: +ve in-silico MS/MS by CFM-ID for WRCVAPFLHBXILQ-UHFFFAOYSA-N
ID: WRCVAPFLHBXILQ-UHFFFAOYSA-N
Comment: Energy1
Num peaks: 16
43.05422664 1.759669748
45.06987671 1.182730907
57.06987671 1.288471053
135.0440559 1.275057695
163.0389705 1.148912431
177.0546206 1.114062923
179.0702706 1.069133767
191.0702706 1.740708406
195.1015708 1.386099278
199.075356 1.201347927
217.0859207 5.593175325
219.1015708 1.941844456
221.1172208 3.474527444
231.1015708 14.06002248
233.0808353 2.694943228
249.1121354 39.91226664

Name: +ve in-silico MS/MS by CFM-ID for WRCVAPFLHBXILQ-UHFFFAOYSA-N
ID: WRCVAPFLHBXILQ-UHFFFAOYSA-N
Comment: Energy2
Num peaks: 31
41.03857658 3.277050364
43.05422664 1.130748699
49.00727645 2.600965615
55.05422664 5.65871758
57.06987671 1.807081637
65.03857658 9.542540559
67.05422664 1.249370081
69.0334912 2.258340525
71.04914126 1.640226723
93.0334912 3.033669631
97.06479133 1.120935562
105.0334912 1.017999066
109.0284058 0.9977997387
123.0440559 1.033037293
135.0440559 5.874132489
137.0597059 3.305966896
149.0233204 1.434869761
159.0440559 0.9172602971
161.0597059 1.969750855
163.0389705 1.930307579
165.0546206 1.807506366
179.0702706 1.333478381
191.0702706 1.154384498
199.075356 1.508863845
201.0910061 2.36014826
205.0495352 1.083698603
215.0702706 2.52696229
217.0859207 1.199094538
219.1015708 1.120095598
231.1015708 1.330930796
233.0808353 1.339046046

Name: +ve in-silico MS/MS by CFM-ID for PHPCTTJFNKISSP-UHFFFAOYSA-N
ID: PHPCTTJFNKISSP-UHFFFAOYSA-N
Comment: Energy0
Num peaks: 7
55.05422664 5.640488265
165.0546206 3.793035027
189.0910061 4.765273085
193.0495352 3.385928157
217.0859207 15.81544738
231.1015708 6.253923005
249.1121354 40.47473164

Name: +ve in-silico MS/MS by CFM-ID for PHPCTTJFNKISSP-UHFFFAOYSA-N
ID: PHPCTTJFNKISSP-UHFFFAOYSA-N
Comment: Energy1
Num peaks: 16
39.02292652 5.667046864
41.03857658 3.971013561
55.05422664 7.802300416
57.06987671 1.577364002
83.04914126 4.387410239
135.0440559 2.156673602
163.0389705 2.138314285
165.0546206 5.492367058
189.0910061 4.13659776
193.0495352 11.59541432
199.075356 1.953069915
207.0651853 1.996040773
209.0808353 1.840561021
217.0859207 10.15747126
231.1015708 3.683874821
249.1121354 12.19735226

Name: +ve in-silico MS/MS by CFM-ID for PHPCTTJFNKISSP-UHFFFAOYSA-N
ID: PHPCTTJFNKISSP-UHFFFAOYSA-N
Comment: Energy2
Num peaks: 26
39.02292652 2.892632729
41.03857658 1.870401752
49.00727645 0.7660674067
51.02292652 1.120907942
55.05422664 33.4455047
57.06987671 3.518303771
79.01784114 1.233447025
81.0334912 1.834599372
83.04914126 2.407547357
93.0334912 1.319862663
107.0127558 1.231591321
107.0491413 4.653584539
133.0647913 1.084359728
135.0440559 8.40920074
137.0597059 0.8504062331
139.0389705 0.8503123485
145.0647913 0.8111512599
151.0389705 1.204035828
159.0804414 0.696955536
163.0389705 2.27155862
165.0546206 3.216738109
173.0597059 1.368120966
173.0960915 0.8087470577
193.0495352 0.9022758536
199.075356 0.6559320362
201.0910061 1.187963421

Name: +ve in-silico MS/MS by CFM-ID for PHYSEYYYFQMJGP-KGLIPLIRSA-N
ID: PHYSEYYYFQMJGP-KGLIPLIRSA-N
Comment: Energy0
Num peaks: 6
69.0334912 5.114713901
71.04914126 14.02064954
137.0597059 4.929133664
151.0389705 11.366891
231.1015708 6.996221965
249.1121354 38.14035259

Name: +ve in-silico MS/MS by CFM-ID for PHYSEYYYFQMJGP-KGLIPLIRSA-N
ID: PHYSEYYYFQMJGP-KGLIPLIRSA-N
Comment: Energy1
Num peaks: 16
39.02292652 1.884125025
41.03857658 4.890280149
43.01784114 1.47784003
43.05422664 6.085322842
69.0334912 6.960326004
71.04914126 11.62464981
135.0440559 5.707301984
137.0597059 2.829340364
151.0389705 3.167534635
193.0495352 5.17152097
205.0859207 5.382587278
207.1015708 2.597379196
217.0859207 1.400895756
231.1015708 5.105922387
233.0808353 2.313338833
249.1121354 14.37666587

Name: +ve in-silico MS/MS by CFM-ID for PHYSEYYYFQMJGP-KGLIPLIRSA-N
ID: PHYSEYYYFQMJGP-KGLIPLIRSA-N
Comment: Energy2
Num peaks: 21
39.02292652 4.434938276
41.00219107 1.521458049
41.03857658 5.735201847
49.00727645 1.68384054
55.01784114 1.578748026
55.05422664 8.948982862
57.0334912 1.365973972
57.06987671 2.995112892
69.0334912 5.107229641
71.04914126 6.447847775
73.06479133 1.34507072
77.00219107 1.391417317
107.0491413 1.569276367
117.0334912 4.666537191
119.0491413 9.815863602
121.0284058 1.220476658
123.0440559 1.697087853
133.0284058 4.960457255
135.0440559 7.869276983
137.0597059 3.490771446
151.0389705 3.276466622

Name: +ve in-silico MS/MS by CFM-ID for DCPNTPRATXCEIF-JTQLQIEISA-N
ID: DCPNTPRATXCEIF-JTQLQIEISA-N
Comment: Energy0
Num peaks: 8
65.03857658 2.622019667
67.05422664 2.354441808
193.0495352 2.135728901
207.1015708 1.926746312
217.0859207 2.86152748
231.1015708 10.15631265
233.0808353 3.46270537
249.1121354 55.26981687

Name: +ve in-silico MS/MS by CFM-ID for DCPNTPRATXCEIF-JTQLQIEISA-N
ID: DCPNTPRATXCEIF-JTQLQIEISA-N
Comment: Energy1
Num peaks: 21
41.03857658 1.407158198
43.01784114 1.943479467
43.05422664 2.222621427
65.03857658 1.212628589
67.05422664 1.904313447
69.0334912 1.943482102
69.06987671 1.515799623
71.04914126 5.572932745
85.06479133 0.9398061347
165.0546206 2.096144268
179.0702706 1.172142773
181.0495352 3.73144054
193.0495352 4.224711298
205.0859207 1.355598361
207.0651853 1.144271355
207.1015708 2.66831678
209.0808353 0.8534522333
217.0859207 3.508020699
231.1015708 9.727907834
233.0808353 4.404932995
249.1121354 26.64254846

Name: +ve in-silico MS/MS by CFM-ID for DCPNTPRATXCEIF-JTQLQIEISA-N
ID: DCPNTPRATXCEIF-JTQLQIEISA-N
Comment: Energy2
Num peaks: 31
25.00727645 1.371850358
39.02292652 2.903840398
41.03857658 1.697219278
49.00727645 4.00538384
51.02292652 1.023489281
53.03857658 1.009790245
55.05422664 2.231308227
57.06987671 0.7685425055
65.03857658 14.2389378
67.05422664 2.379648759
69.0334912 0.982751373
69.06987671 0.7419436332
71.04914126 1.054217432
107.0127558 0.9723611933
107.0491413 1.592348903
109.0647913 0.9289146231
125.0597059 1.045929913
137.0597059 0.9523445015
147.0440559 3.650184962
149.0597059 2.572912565
151.0389705 0.753052456
151.075356 0.7360262138
159.0440559 2.918670864
161.0597059 2.529528635
163.0389705 5.293936485
163.075356 4.654645328
165.0546206 4.5058331
175.0389705 5.084620852
177.0182351 1.592687677
179.0702706 1.347073716
193.0495352 2.396450979

Name: +ve in-silico MS/MS by CFM-ID for NXIVBEINPTVKFF-DUFXMDAXSA-N
ID: NXIVBEINPTVKFF-DUFXMDAXSA-N
Comment: Energy0
Num peaks: 13
105.0698767 1.383193114
123.0804414 2.63343726
125.0960915 2.331219779
133.0647913 2.118416541
151.075356 1.021554201
163.075356 1.884989864
181.0859207 1.028709181
203.1066561 1.264838652
213.0910061 1.371452327
219.1015708 1.159024317
221.1172208 1.263731751
231.1015708 32.70244527
249.1121354 30.10823773

Name: +ve in-silico MS/MS by CFM-ID for NXIVBEINPTVKFF-DUFXMDAXSA-N
ID: NXIVBEINPTVKFF-DUFXMDAXSA-N
Comment: Energy1
Num peaks: 29
51.02292652 1.309965096
65.03857658 3.053111525
83.04914126 2.815324314
105.0334912 1.135866826
105.0698767 3.447210361
107.0855268 1.545542671
119.0491413 3.119472125
121.0647913 1.911930045
123.0804414 2.686050378
125.0960915 1.973778284
133.0647913 2.062719396
137.0960915 1.185618688
163.0389705 1.276268242
163.075356 1.97061563
181.0859207 1.799727756
187.1117415 1.291682727
189.0546206 5.592924624
191.0702706 1.269750209
199.075356 1.08620232
201.0910061 2.37552558
203.0702706 1.052249307
203.1066561 3.581703807
205.1223062 1.187166635
213.0910061 1.971207243
217.0859207 2.221008092
219.1015708 1.357925273
221.1172208 3.87542252
231.1015708 13.8023832
249.1121354 8.477707691

Name: +ve in-silico MS/MS by CFM-ID for NXIVBEINPTVKFF-DUFXMDAXSA-N
ID: NXIVBEINPTVKFF-DUFXMDAXSA-N
Comment: Energy2
Num peaks: 31
39.02292652 2.529720949
51.02292652 5.42409302
53.03857658 1.666335189
65.00219107 1.076660072
65.03857658 3.704789866
67.05422664 3.966059189
79.05422664 1.737414186
81.0334912 5.176635736
83.04914126 1.415159729
85.06479133 1.186838521
93.06987671 1.85076482
95.04914126 1.306858094
95.08552677 1.505184229
97.02840582 2.553990862
105.0334912 1.845431183
105.0698767 1.243123157
107.0855268 2.07830109
119.0491413 4.253291087
121.0647913 3.907429929
123.0440559 1.512799924
123.0804414 5.024915394
125.0960915 0.9566561683
131.0491413 1.74622808
133.0647913 2.331306331
135.0804414 1.767556815
137.0960915 1.63915705
147.0440559 1.580885646
149.0597059 1.502830229
151.075356 1.155144179
163.075356 4.371822444
177.0546206 1.040278615

Name: +ve in-silico MS/MS by CFM-ID for ZCEUBPHEBYXFLM-SCDSUCTJSA-N
ID: ZCEUBPHEBYXFLM-SCDSUCTJSA-N
Comment: Energy0
Num peaks: 15
97.02840582 2.158126843
105.0698767 1.226873216
121.0647913 1.283706369
123.0804414 2.950565925
125.0960915 3.817637653
163.075356 3.173252595
177.0546206 1.277767215
181.0859207 2.789454946
203.1066561 1.941457043
205.1223062 1.427526879
213.0910061 1.669996793
219.1015708 1.487454112
221.1172208 1.233468296
231.1015708 29.3691351
249.1121354 25.0235593

Name: +ve in-silico MS/MS by CFM-ID for ZCEUBPHEBYXFLM-SCDSUCTJSA-N
ID: ZCEUBPHEBYXFLM-SCDSUCTJSA-N
Comment: Energy1
Num peaks: 31
51.02292652 1.178181998
65.03857658 2.04442114
81.0334912 2.150947974
83.04914126 2.96555708
95.01275576 1.06881804
97.02840582 1.977535257
105.0698767 1.387007377
119.0491413 1.310511909
121.0647913 1.121755852
125.0960915 1.041116817
133.0647913 1.328533376
135.0804414 1.176743994
137.0960915 1.817129081
153.0910061 1.220317957
163.0389705 1.06434243
163.075356 2.956414417
181.0859207 3.049033626
187.1117415 1.674507551
189.0546206 5.733255102
191.0702706 1.42677637
201.0910061 2.075224112
203.0702706 1.9843583
203.1066561 3.44195773
205.1223062 1.427419546
213.0910061 2.194318165
217.0859207 2.666396002
219.1015708 1.685888485
221.1172208 3.425064604
231.1015708 13.36234578
233.0808353 1.77927267
249.1121354 7.563557175

Name: +ve in-silico MS/MS by CFM-ID for ZCEUBPHEBYXFLM-SCDSUCTJSA-N
ID: ZCEUBPHEBYXFLM-SCDSUCTJSA-N
Comment: Energy2
Num peaks: 31
39.02292652 1.226895763
51.02292652 4.530510181
53.03857658 1.084239238
63.02292652 0.9385615996
65.03857658 3.923997909
67.05422664 4.644299058
69.0334912 1.018031052
79.05422664 1.48298392
81.0334912 7.721463645
83.04914126 1.877742245
85.06479133 1.188804754
93.06987671 1.953542449
95.04914126 1.678954846
95.08552677 1.677837057
97.02840582 3.855053443
105.0334912 1.711606208
105.0698767 1.102712799
107.0855268 2.715883731
119.0491413 4.203745789
121.0647913 5.250037925
123.0440559 1.228021926
123.0804414 3.36346957
131.0491413 1.659396805
133.0647913 1.373331272
135.0804414 1.972403638
137.0597059 0.9414797203
137.0960915 1.394369254
151.075356 1.404637238
153.0910061 1.243320663
163.075356 3.071144479
187.1117415 0.8733749753

Name: +ve in-silico MS/MS by CFM-ID for UPAHLPUINKDRNK-BZUCXLHXSA-N
ID: UPAHLPUINKDRNK-BZUCXLHXSA-N
Comment: Energy0
Num peaks: 13
113.0597059 1.441475003
115.075356 1.187967125
121.0284058 1.24350746
133.0284058 2.731904095
135.0440559 1.282898158
159.0440559 1.643105509
161.0597059 1.485174329
173.0597059 1.803752519
203.0702706 2.581607857
205.0859207 1.183372939
213.0910061 9.685566337
231.1015708 22.35488476
249.1121354 32.02842616

Name: +ve in-silico MS/MS by CFM-ID for UPAHLPUINKDRNK-BZUCXLHXSA-N
ID: UPAHLPUINKDRNK-BZUCXLHXSA-N
Comment: Energy1
Num peaks: 31
39.02292652 2.180622188
51.02292652 1.455623188
57.0334912 0.7870483759
67.01784114 0.7713833606
75.04405588 0.7179959884
83.04914126 0.733349571
93.0334912 2.219402353
95.04914126 1.79727613
109.0647913 0.9344973827
111.0440559 1.409981135
113.0597059 1.251029771
121.0284058 1.783974309
127.075356 0.9383828698
133.0284058 4.979371808
135.0440559 3.019735968
143.0491413 1.02044675
145.0284058 0.7594995924
147.0440559 1.156122321
155.0491413 1.742451897
157.0647913 1.477977525
159.0440559 3.9283263
161.0597059 1.662218586
173.0597059 8.931505079
175.075356 2.99186347
177.0910061 1.0065116
179.1066561 0.974274337
203.1066561 1.099065857
213.0910061 8.855718857
219.1015708 0.874853872
231.1015708 8.490050838
249.1121354 5.457212906

Name: +ve in-silico MS/MS by CFM-ID for UPAHLPUINKDRNK-BZUCXLHXSA-N
ID: UPAHLPUINKDRNK-BZUCXLHXSA-N
Comment: Energy2
Num peaks: 31
39.02292652 6.655886205
41.03857658 1.328057252
51.02292652 2.560842869
53.03857658 1.542080798
57.0334912 1.462318635
63.02292652 1.692488566
69.0334912 2.068141824
71.04914126 1.180057489
73.00727645 1.580570083
81.0334912 1.291312292
83.04914126 1.746464697
89.00219107 1.127151442
93.0334912 1.674174725
95.04914126 1.412173607
97.06479133 2.413165759
103.0542266 1.111945445
117.0334912 1.31560201
121.0284058 3.216672574
131.0491413 1.514865867
133.0284058 3.890867319
135.0440559 1.563233943
143.0491413 2.09150513
147.0440559 1.334953171
155.0491413 1.441149116
157.0647913 2.649255231
159.0440559 1.398601183
161.0597059 1.325998712
173.0597059 2.180546988
185.0597059 1.648063792
203.1066561 1.358695687
213.0910061 3.966073485

Name: +ve in-silico MS/MS by CFM-ID for HGQJXIHRNGBUQU-RDJPRVRMSA-N
ID: HGQJXIHRNGBUQU-RDJPRVRMSA-N
Comment: Energy0
Num peaks: 9
41.03857658 1.4961648
71.04914126 3.865904483
121.0284058 3.45404904
123.0440559 2.021983162
127.075356 1.234532824
147.0440559 2.569704261
177.0546206 6.177000162
231.1015708 15.15724829
249.1121354 45.24627801

Name: +ve in-silico MS/MS by CFM-ID for HGQJXIHRNGBUQU-RDJPRVRMSA-N
ID: HGQJXIHRNGBUQU-RDJPRVRMSA-N
Comment: Energy1
Num peaks: 28
25.00727645 0.7864622423
27.02292652 0.7842260486
39.02292652 1.795373616
41.03857658 11.90186784
43.05422664 4.193520751
53.03857658 1.280633744
55.01784114 1.152215795
71.04914126 6.175056853
101.0597059 1.00272782
121.0284058 3.234182444
123.0440559 1.817415622
125.0597059 0.8274236228
127.075356 1.152144408
129.0334912 0.8034039869
145.0284058 1.243096266
147.0440559 4.598488779
149.0597059 3.095397305
159.0440559 3.334646756
161.0597059 2.025576099
177.0546206 9.918854022
179.0702706 2.109376082
207.0651853 1.560490908
213.0910061 0.9571272462
219.1015708 1.118351318
221.1172208 1.499872577
231.1015708 4.717000652
233.0808353 0.8779586371
249.1121354 6.081890132

Name: +ve in-silico MS/MS by CFM-ID for HGQJXIHRNGBUQU-RDJPRVRMSA-N
ID: HGQJXIHRNGBUQU-RDJPRVRMSA-N
Comment: Energy2
Num peaks: 31
39.02292652 4.070873247
41.03857658 10.27650151
43.05422664 2.607926017
49.00727645 2.302308488
51.02292652 1.559045492
53.03857658 2.739263517
55.01784114 1.56927249
55.05422664 1.039286446
65.00219107 0.8545501194
67.01784114 1.363681087
69.0334912 1.007305765
71.04914126 3.980204401
73.00727645 2.08082262
79.01784114 0.7891615269
81.0334912 1.487267961
103.0178411 2.802334136
105.0334912 2.004252
107.0491413 2.383606203
117.0334912 1.945445814
121.0284058 2.653444846
123.0440559 1.170866143
129.0334912 1.724492026
131.0491413 1.374001755
135.0440559 1.815915305
145.0284058 2.084224962
147.0440559 6.114216051
149.0597059 2.438298025
159.0440559 5.990067087
161.0597059 3.206730163
163.075356 1.044035723
177.0546206 3.189944039

Name: +ve in-silico MS/MS by CFM-ID for IRBPQIXYOCSHLL-NSHDSACASA-N
ID: IRBPQIXYOCSHLL-NSHDSACASA-N
Comment: Energy0
Num peaks: 6
181.0495352 2.573593738
193.0495352 2.265815016
205.0859207 2.105266164
231.1015708 10.21581888
233.0808353 3.690216553
249.1121354 59.90812343

Name: +ve in-silico MS/MS by CFM-ID for IRBPQIXYOCSHLL-NSHDSACASA-N
ID: IRBPQIXYOCSHLL-NSHDSACASA-N
Comment: Energy1
Num peaks: 23
41.03857658 1.212166566
43.01784114 2.126305049
43.05422664 2.003496503
67.05422664 0.8787559988
69.0334912 1.310666753
71.04914126 2.862649263
85.06479133 0.9449666097
139.0389705 1.055571277
165.0546206 2.669445939
179.0702706 1.529624067
181.0495352 8.335496188
193.0495352 4.090588043
203.0702706 1.081433105
205.0859207 2.350408932
207.0651853 1.150533061
207.1015708 3.242649862
209.0808353 0.9603093742
217.0859207 1.63790548
219.1015708 1.380628161
221.1172208 1.481295562
231.1015708 8.085543348
233.0808353 3.535693875
249.1121354 26.85028215

Name: +ve in-silico MS/MS by CFM-ID for IRBPQIXYOCSHLL-NSHDSACASA-N
ID: IRBPQIXYOCSHLL-NSHDSACASA-N
Comment: Energy2
Num peaks: 31
25.00727645 1.191482116
39.02292652 4.489860823
41.00219107 1.06171972
41.03857658 2.225240276
43.01784114 1.472973622
49.00727645 4.095234188
51.02292652 1.026328807
53.03857658 0.9043574838
55.05422664 2.74643273
65.03857658 15.18491409
67.05422664 1.83576045
69.0334912 1.796240851
71.04914126 1.557261919
91.01784114 1.606927348
93.0334912 0.9575517886
107.0127558 1.514814896
107.0491413 2.57823587
121.0284058 2.392854253
123.0440559 1.283112853
147.0440559 1.468160184
157.0647913 1.00228807
159.0440559 2.154997211
161.0597059 1.809542425
161.0960915 0.8747791475
163.0389705 3.289251922
163.075356 3.317592093
165.0546206 3.599617482
173.0597059 1.181038353
175.0389705 5.610400572
193.0495352 2.426024783
231.1015708 0.8347932445

Name: +ve in-silico MS/MS by CFM-ID for BESRALYTNWDJSD-YWJDAEFFSA-N
ID: BESRALYTNWDJSD-YWJDAEFFSA-N
Comment: Energy0
Num peaks: 6
94.06512568 2.080946759
110.0600403 1.895763459
112.0756904 4.899687971
230.1175552 29.82632074
248.1281199 34.81462372
266.1386845 8.157394847

Name: +ve in-silico MS/MS by CFM-ID for BESRALYTNWDJSD-YWJDAEFFSA-N
ID: BESRALYTNWDJSD-YWJDAEFFSA-N
Comment: Energy1
Num peaks: 23
39.02292652 1.074389604
53.03857658 0.8252408411
57.0334912 0.9483269416
63.02292652 1.741665286
65.03857658 2.634525632
67.05422664 1.097184493
79.05422664 0.8384711931
81.0334912 1.360287503
83.04914126 2.000657848
85.06479133 1.144814088
176.070605 0.9916954486
178.0498695 1.029519515
188.070605 2.579635382
190.086255 1.318609401
202.086255 1.043253866
204.1019051 1.490106897
206.0811697 1.756930866
208.0968197 0.8332158657
220.1332052 0.8323330003
230.1175552 30.42727281
232.0968197 0.8979288444
248.1281199 19.9646593
266.1386845 3.400725837

Name: +ve in-silico MS/MS by CFM-ID for BESRALYTNWDJSD-YWJDAEFFSA-N
ID: BESRALYTNWDJSD-YWJDAEFFSA-N
Comment: Energy2
Num peaks: 31
39.02292652 4.860363456
41.03857658 2.60516471
43.01784114 0.8711472616
51.02292652 0.9470962039
53.03857658 1.018834876
55.05422664 1.707046041
63.02292652 0.789754717
65.03857658 1.514138111
67.05422664 1.703090392
68.04947561 1.102363559
69.0334912 0.9181837998
70.02874017 1.128174037
79.05422664 0.7594507568
81.0334912 0.9376719557
83.04914126 1.788712172
85.06479133 1.240612338
92.04947561 4.102562182
94.06512568 13.36510611
96.04439023 0.6905044352
96.08077574 6.633532189
98.0964258 1.517457858
108.0443902 1.109451869
110.0600403 4.933203265
112.0756904 9.76554623
114.0913404 3.591929243
176.070605 1.020622878
190.086255 0.7749374523
202.086255 0.8607091451
204.1019051 0.7928147051
204.1382906 1.387760533
230.1175552 4.031490177

Name: +ve in-silico MS/MS by CFM-ID for ILTHKXACPHXMAG-FVOPLDGLSA-N
ID: ILTHKXACPHXMAG-FVOPLDGLSA-N
Comment: Energy0
Num peaks: 13
89.05970595 1.17795718
103.075356 1.524894389
143.0491413 1.098634401
159.0440559 6.136580204
161.0597059 4.252609831
163.0389705 1.799728925
175.0389705 2.19555
177.0546206 6.828602772
189.0910061 5.927708681
203.1066561 4.769816472
213.0910061 4.867769611
231.1015708 18.71424071
249.1121354 21.41150978

Name: +ve in-silico MS/MS by CFM-ID for ILTHKXACPHXMAG-FVOPLDGLSA-N
ID: ILTHKXACPHXMAG-FVOPLDGLSA-N
Comment: Energy1
Num peaks: 28
71.01275576 1.472493891
89.05970595 1.267964604
101.0385766 1.042738446
103.075356 1.168416774
115.0542266 1.128327248
119.0491413 3.262820807
129.0334912 1.854024988
131.0491413 6.195099115
133.0647913 2.043779468
145.0647913 0.9737873654
147.0440559 1.578894475
149.0597059 0.8698924253
157.0284058 1.461630237
159.0440559 5.665378186
161.0597059 3.844745708
163.075356 1.506987889
173.0597059 0.8546169007
175.0389705 3.300312051
177.0546206 10.32070716
185.0960915 2.820930554
189.0546206 1.439160273
189.0910061 5.075047747
191.0702706 1.388388431
203.1066561 5.899209351
207.0651853 0.9998387864
213.0910061 3.409130915
231.1015708 5.807398328
249.1121354 3.613662231

Name: +ve in-silico MS/MS by CFM-ID for ILTHKXACPHXMAG-FVOPLDGLSA-N
ID: ILTHKXACPHXMAG-FVOPLDGLSA-N
Comment: Energy2
Num peaks: 30
25.00727645 1.404364069
41.00219107 1.034586386
41.03857658 0.8389744107
49.00727645 1.037570016
59.01275576 0.8998286517
65.03857658 2.577989458
67.05422664 2.256551228
68.99710569 1.931152388
69.0334912 1.402440358
69.06987671 2.478387595
83.04914126 5.267509954
85.06479133 2.584723864
91.05422664 1.984037213
101.0385766 1.72903614
105.0334912 3.813902655
115.0542266 17.19367951
117.0334912 4.015485864
117.0698767 3.759406846
119.0491413 2.354323403
131.0491413 2.213897945
143.0491413 1.034830894
145.0284058 2.055760275
145.0647913 1.365729662
147.0440559 3.09466851
149.0597059 2.496995016
159.0440559 2.517125036
161.0597059 2.754377578
185.0960915 1.7767337
189.0546206 1.108343326
189.0910061 1.290177387

Name: +ve in-silico MS/MS by CFM-ID for KZLFRVFXQHOHPP-VXGBXAGGSA-N
ID: KZLFRVFXQHOHPP-VXGBXAGGSA-N
Comment: Energy0
Num peaks: 12
57.06987671 3.742199112
133.0284058 2.401358854
173.0960915 1.91362683
175.1117415 5.681632973
177.1273916 10.02922833
201.0910061 2.463053876
203.1066561 6.706996073
205.0495352 1.478941708
205.1223062 5.391207845
207.0651853 2.592255934
231.1015708 3.718906103
249.1121354 34.85094804

Name: +ve in-silico MS/MS by CFM-ID for KZLFRVFXQHOHPP-VXGBXAGGSA-N
ID: KZLFRVFXQHOHPP-VXGBXAGGSA-N
Comment: Energy1
Num peaks: 29
55.05422664 0.9357637645
57.06987671 10.37550774
65.03857658 1.418023397
67.05422664 2.914130994
69.06987671 3.112145649
71.08552677 1.759182625
73.10117684 1.762849913
95.04914126 1.653810032
105.0334912 4.141486092
107.0491413 2.547858469
109.0647913 1.746017569
111.0804414 1.315323624
113.0960915 1.221010853
129.0334912 0.9031042213
133.0284058 1.247294184
171.0804414 3.560535208
173.0960915 1.63700959
175.1117415 3.771812535
177.1273916 3.5301754
191.0338851 0.9585239401
201.0910061 2.440393132
203.1066561 2.1861256
205.0495352 1.70830284
205.1223062 3.340363463
207.0651853 1.291537884
219.1015708 1.223000346
221.1172208 2.851925288
231.1015708 4.921515314
249.1121354 9.938846595

Name: +ve in-silico MS/MS by CFM-ID for KZLFRVFXQHOHPP-VXGBXAGGSA-N
ID: KZLFRVFXQHOHPP-VXGBXAGGSA-N
Comment: Energy2
Num peaks: 31
41.03857658 2.050692485
51.02292652 1.553867876
53.03857658 2.025270539
55.05422664 3.964262414
57.06987671 7.353718503
59.08552677 1.834105436
65.03857658 2.820266331
67.05422664 7.271544546
69.06987671 5.672416748
71.08552677 2.659526639
73.10117684 0.9542385332
75.02292652 0.9704218787
77.03857658 2.293032247
79.05422664 3.688095111
83.08552677 0.7575479643
91.05422664 1.067236576
95.04914126 2.456853532
105.0334912 10.21592103
107.0491413 4.006407169
109.0647913 1.191393148
111.0804414 0.7804918787
113.0960915 1.003703095
117.0334912 1.539481598
119.0491413 4.181333748
147.0440559 0.7725058738
149.132477 0.7557903739
155.0855268 1.131435342
171.0804414 0.7427426576
175.1117415 1.114752914
177.1273916 0.9802172329
221.1172208 0.9760965602

Name: +ve in-silico MS/MS by CFM-ID for YPEZYGHWEFXBSN-UHFFFAOYSA-N
ID: YPEZYGHWEFXBSN-UHFFFAOYSA-N
Comment: Energy0
Num peaks: 6
175.0389705 5.545100098
189.0546206 4.251509294
191.0702706 5.202600868
213.0910061 2.215776115
231.1015708 50.67529432
249.1121354 18.4646637

Name: +ve in-silico MS/MS by CFM-ID for YPEZYGHWEFXBSN-UHFFFAOYSA-N
ID: YPEZYGHWEFXBSN-UHFFFAOYSA-N
Comment: Energy1
Num peaks: 18
55.05422664 3.476510057
57.06987671 1.239132862
67.05422664 3.797808771
69.06987671 8.128076123
73.06479133 4.567288928
87.08044139 3.041354977
107.0491413 2.094389516
123.0440559 1.543573735
175.0389705 13.46712276
187.1117415 0.9751382683
189.0546206 2.988027395
191.0702706 3.442094808
203.1066561 2.871148851
213.0910061 3.218704889
215.0702706 1.038197158
221.1172208 1.842692799
231.1015708 17.07183495
249.1121354 5.820820855

Name: +ve in-silico MS/MS by CFM-ID for YPEZYGHWEFXBSN-UHFFFAOYSA-N
ID: YPEZYGHWEFXBSN-UHFFFAOYSA-N
Comment: Energy2
Num peaks: 31
39.02292652 1.601766322
41.03857658 1.563612915
55.05422664 4.590018527
57.0334912 0.9168731551
57.06987671 2.37532996
65.03857658 3.964867435
67.05422664 5.074440166
69.06987671 5.269503381
73.06479133 1.21182514
77.03857658 1.059869884
79.05422664 1.738220661
81.06987671 1.022738515
83.08552677 2.393341632
91.05422664 1.774516548
93.0334912 0.8959091403
105.0334912 4.49114702
107.0491413 1.37391105
121.0284058 11.53271686
123.0440559 1.729578233
131.0491413 1.731902107
147.0440559 1.833082059
173.0233204 1.233193367
173.0597059 0.9683812361
175.0389705 5.529509832
185.0597059 0.9637940772
187.1117415 1.542579818
189.0910061 0.9067392747
203.1066561 2.714913118
213.0910061 4.022707127
215.0702706 1.910618849
231.1015708 1.513794388

Name: +ve in-silico MS/MS by CFM-ID for UQFQTWXORYDYFG-AATRIKPKSA-N
ID: UQFQTWXORYDYFG-AATRIKPKSA-N
Comment: Energy0
Num peaks: 12
55.05422664 3.097927066
59.01275576 1.256389757
69.06987671 1.891650033
187.075356 5.005224133
189.0910061 6.9415078
193.0495352 1.630191088
203.1066561 6.296813261
205.0495352 2.270319315
207.0651853 2.365705633
213.0910061 3.516931801
231.1015708 19.80700769
249.1121354 26.48245602

Name: +ve in-silico MS/MS by CFM-ID for UQFQTWXORYDYFG-AATRIKPKSA-N
ID: UQFQTWXORYDYFG-AATRIKPKSA-N
Comment: Energy1
Num peaks: 31
39.02292652 1.964949283
53.00219107 0.9421020831
55.05422664 10.54817203
57.06987671 0.9031373782
65.03857658 1.069630099
67.05422664 1.584345684
69.06987671 4.828989747
71.01275576 1.725861486
91.05422664 0.8789959986
93.06987671 0.8168494268
121.0284058 0.8676927728
145.0284058 2.534782146
147.0440559 3.646193674
161.0597059 0.9044871338
171.0804414 0.7994315642
173.0597059 2.208729208
175.0389705 2.047299361
175.075356 1.009104714
177.0910061 0.8890729088
179.1066561 0.9491270317
187.075356 4.802672952
189.0910061 6.613790742
193.0495352 3.313332172
201.0910061 0.7909210999
203.1066561 7.810631803
205.0495352 0.7942358813
205.1223062 0.8934478836
213.0910061 2.2699624
221.1172208 0.8410646598
231.1015708 5.602760308
249.1121354 4.190027494

Name: +ve in-silico MS/MS by CFM-ID for UQFQTWXORYDYFG-AATRIKPKSA-N
ID: UQFQTWXORYDYFG-AATRIKPKSA-N
Comment: Energy2
Num peaks: 31
25.00727645 2.465591318
39.02292652 2.503288544
41.03857658 1.234481526
49.00727645 1.204518691
51.02292652 1.112031761
53.03857658 2.059125272
55.05422664 10.70477295
57.06987671 1.174428799
59.01275576 0.958264506
65.03857658 8.224678146
67.05422664 4.960876393
68.99710569 0.9302184231
69.06987671 2.633778035
71.01275576 0.9792826516
91.05422664 1.739990409
119.0491413 0.9445776296
121.0284058 3.560006994
133.0284058 1.818108301
133.0647913 1.647548337
135.0804414 0.7421919554
145.0284058 2.789814317
147.0440559 8.103649149
149.0597059 1.27612887
159.0804414 0.7187731883
169.0647913 2.202206773
173.0597059 1.861174522
175.0389705 0.9205872808
185.0960915 2.301555954
187.075356 2.878140524
189.0910061 1.362629756
203.1066561 1.06024355

Name: +ve in-silico MS/MS by CFM-ID for KXQRAPMNPUXYGT-FSPLSTOPSA-N
ID: KXQRAPMNPUXYGT-FSPLSTOPSA-N
Comment: Energy0
Num peaks: 19
55.05422664 2.834540965
59.01275576 1.631944796
72.08077574 9.507113257
99.00767038 4.742505661
100.0756904 5.949667044
101.0233204 2.068946988
115.002585 2.239936632
117.0182351 7.75096756
119.0338851 1.243861309
185.0920687 3.106914164
186.0760843 1.347853458
187.1077188 1.267811311
189.0869833 1.423054568
203.1026334 6.440997425
213.0869833 4.287567085
214.0709989 2.243684665
231.097548 11.16000512
232.0815636 1.546156697
249.1081127 10.41967338

Name: +ve in-silico MS/MS by CFM-ID for KXQRAPMNPUXYGT-FSPLSTOPSA-N
ID: KXQRAPMNPUXYGT-FSPLSTOPSA-N
Comment: Energy1
Num peaks: 18
43.05422664 1.636968804
45.06987671 1.245621133
55.05422664 27.0785299
57.06987671 1.842178939
59.01275576 2.254047258
61.02840582 1.427889229
66.03382555 1.11010035
68.04947561 0.967842973
71.01275576 1.151439662
72.08077574 28.46610584
74.0964258 1.806964628
100.0756904 2.445922323
115.002585 1.279895036
117.0182351 1.159059341
185.0920687 1.117350806
203.1026334 2.215496727
214.0709989 0.9069995453
231.097548 2.025045965

Name: +ve in-silico MS/MS by CFM-ID for KXQRAPMNPUXYGT-FSPLSTOPSA-N
ID: KXQRAPMNPUXYGT-FSPLSTOPSA-N
Comment: Energy2
Num peaks: 20
41.00219107 1.617539233
43.01784114 1.309433425
43.05422664 2.825397682
45.06987671 0.8635363683
55.05422664 14.64301593
56.04947561 2.251492063
59.01275576 2.761845787
61.02840582 1.558391281
68.99710569 1.670423715
71.01275576 17.10463832
72.08077574 13.4602876
73.02840582 6.418067245
75.04405588 2.699854805
77.05970595 1.002371169
99.00767038 1.775164757
101.0233204 1.597955015
102.0185694 1.707838921
103.0389705 1.381233168
105.0546206 2.187745359
117.0182351 1.640260764

Name: +ve in-silico MS/MS by CFM-ID for LTDSNAYFLFUPPT-UHFFFAOYSA-N
ID: LTDSNAYFLFUPPT-UHFFFAOYSA-N
Comment: Energy0
Num peaks: 7
67.05422664 2.657178174
73.06479133 2.813957988
193.0495352 5.318235791
217.0859207 3.042920984
231.1015708 10.31364517
233.0808353 3.185226137
249.1121354 55.07552975

Name: +ve in-silico MS/MS by CFM-ID for LTDSNAYFLFUPPT-UHFFFAOYSA-N
ID: LTDSNAYFLFUPPT-UHFFFAOYSA-N
Comment: Energy1
Num peaks: 17
43.01784114 1.744590678
65.03857658 2.231897201
67.05422664 2.793559742
73.06479133 7.76850391
85.06479133 2.637951522
165.0546206 2.460824813
175.0389705 2.261253845
181.0495352 1.963851859
189.0546206 2.07433461
191.0702706 2.519608787
193.0495352 6.440903925
207.0651853 7.332716784
207.1015708 1.918531923
217.0859207 3.128422979
231.1015708 8.615581457
233.0808353 2.341066252
249.1121354 22.25614425

Name: +ve in-silico MS/MS by CFM-ID for LTDSNAYFLFUPPT-UHFFFAOYSA-N
ID: LTDSNAYFLFUPPT-UHFFFAOYSA-N
Comment: Energy2
Num peaks: 31
39.02292652 2.107669093
41.03857658 1.409216827
49.00727645 0.9741148361
51.02292652 1.456720741
55.05422664 6.1780091
57.0334912 1.502415524
57.06987671 1.111740481
65.03857658 7.155693241
67.05422664 5.128171382
69.06987671 1.30248537
73.06479133 1.560995745
83.04914126 0.9264498363
85.06479133 1.199688391
109.0284058 1.032397937
121.0284058 1.225839037
139.0389705 1.294712992
151.0389705 1.123255446
159.0440559 1.077733232
163.0389705 4.07253109
165.0546206 1.979322348
171.0440559 0.9715102114
173.0597059 1.026695796
175.0389705 6.541929344
177.0182351 3.007066312
189.0546206 3.086071383
191.0338851 1.280218204
191.0702706 4.817009526
193.0495352 5.161240847
201.0910061 0.9861636516
203.1066561 0.9529859905
233.0808353 1.125684186

Name: +ve in-silico MS/MS by CFM-ID for MRMWRWJVPXDMEJ-VMPITWQZSA-N
ID: MRMWRWJVPXDMEJ-VMPITWQZSA-N
Comment: Energy0
Num peaks: 12
55.05422664 3.242183425
59.01275576 1.275076588
69.06987671 1.81051518
187.075356 5.036691064
189.0910061 6.873240599
193.0495352 1.638010048
203.1066561 6.399767334
205.0495352 2.28257971
207.0651853 2.377962655
213.0910061 3.48442376
231.1015708 19.75955586
249.1121354 26.67209497

Name: +ve in-silico MS/MS by CFM-ID for MRMWRWJVPXDMEJ-VMPITWQZSA-N
ID: MRMWRWJVPXDMEJ-VMPITWQZSA-N
Comment: Energy1
Num peaks: 29
39.02292652 2.001436918
53.00219107 0.9647544757
55.05422664 12.13333265
57.06987671 0.9291272092
67.05422664 0.8100231038
69.06987671 6.2768262
71.01275576 1.782062976
121.0284058 0.84741358
145.0284058 2.61116103
147.0440559 3.744998736
161.0597059 0.9276113213
171.0440559 0.8160551127
173.0597059 2.125328187
175.0389705 1.921328629
175.075356 1.02023724
177.0910061 0.936759882
179.1066561 0.9582408672
187.075356 5.111627926
189.0910061 6.283908876
191.0338851 0.8182573584
193.0495352 3.461391055
201.0910061 0.8274986321
203.1066561 8.168443364
205.0495352 0.8195778794
205.1223062 0.9199249869
213.0910061 2.335098253
221.1172208 0.9378954149
231.1015708 5.81012627
249.1121354 4.390393355

Name: +ve in-silico MS/MS by CFM-ID for MRMWRWJVPXDMEJ-VMPITWQZSA-N
ID: MRMWRWJVPXDMEJ-VMPITWQZSA-N
Comment: Energy2
Num peaks: 31
25.00727645 2.414724496
39.02292652 2.35588521
41.03857658 0.9302484135
49.00727645 1.233734959
53.00219107 0.6930969441
53.03857658 2.289442902
55.05422664 14.69164986
57.06987671 1.147673327
59.01275576 1.176883033
65.03857658 7.635299166
67.05422664 3.051036518
68.99710569 0.7014283853
69.06987671 2.375076271
71.01275576 0.8978537055
71.08552677 0.7288379541
79.05422664 0.9045845043
81.06987671 0.6984482768
83.08552677 0.9860780703
121.0284058 4.804241012
133.0284058 4.983104265
133.0647913 1.414614179
145.0284058 2.724082694
147.0440559 7.46855191
149.0597059 1.00188545
161.0597059 0.6920690274
169.0647913 2.044960095
173.0597059 1.171904979
185.0960915 2.252225401
187.075356 2.748625634
189.0910061 0.9613798053
203.1066561 1.507156595

Name: +ve in-silico MS/MS by CFM-ID for VJCNEDVMYQCMBK-RISCZKNCSA-N
ID: VJCNEDVMYQCMBK-RISCZKNCSA-N
Comment: Energy0
Num peaks: 14
71.01275576 2.140092181
91.05422664 3.108075849
93.06987671 0.8558392208
115.0542266 3.661680732
117.0698767 6.411639104
119.0855268 3.292565344
157.0495352 0.8964454173
171.0651853 1.251164909
189.0910061 1.507329631
193.0859207 1.032445686
203.1066561 1.266266159
217.0859207 1.072549379
231.1015708 7.904878677
249.1121354 45.93168771

Name: +ve in-silico MS/MS by CFM-ID for VJCNEDVMYQCMBK-RISCZKNCSA-N
ID: VJCNEDVMYQCMBK-RISCZKNCSA-N
Comment: Energy1
Num peaks: 25
41.00219107 7.479551573
43.01784114 8.836434982
85.02840582 1.069941473
91.05422664 6.144433468
93.06987671 0.9287721012
101.0385766 1.142225305
103.0542266 1.181484609
105.0698767 4.094141483
107.0855268 2.33085096
115.0542266 5.401352905
117.0698767 12.55511373
119.0855268 5.781810231
121.1011768 0.9861879884
143.0338851 1.587072142
147.0804414 0.9411363357
153.0182351 0.8174269909
157.0495352 1.379249764
171.0651853 1.155247234
187.075356 1.405055274
189.0910061 1.756722569
217.0859207 1.739525505
219.1015708 1.601571502
221.1172208 1.240474807
231.1015708 3.148927976
249.1121354 5.896357731

Name: +ve in-silico MS/MS by CFM-ID for VJCNEDVMYQCMBK-RISCZKNCSA-N
ID: VJCNEDVMYQCMBK-RISCZKNCSA-N
Comment: Energy2
Num peaks: 29
29.00219107 0.8936204239
39.02292652 6.31630993
41.00219107 1.414864497
41.03857658 3.631169507
43.01784114 4.070885351
44.99710569 1.096828203
45.0334912 1.337300677
49.00727645 2.593753457
51.02292652 1.263183258
53.00219107 2.161217858
55.01784114 2.147679488
57.0334912 2.136678936
63.02292652 2.199804081
65.03857658 1.430024198
71.01275576 3.303787445
79.05422664 1.061436082
89.03857658 1.97180246
91.05422664 7.667175017
93.06987671 1.779450414
101.0385766 3.372884559
103.0542266 2.17773946
105.0698767 2.115402966
115.0542266 8.332312478
117.0698767 7.644620631
119.0855268 3.510226596
145.0647913 1.505269371
147.0804414 0.8926626174
163.075356 0.9737374255
165.0910061 1.375811616

Name: +ve in-silico MS/MS by CFM-ID for OZSZLZKKHASNLY-AWEZNQCLSA-N
ID: OZSZLZKKHASNLY-AWEZNQCLSA-N
Comment: Energy0
Num peaks: 6
57.06987671 0.861166244
213.0910061 3.803167014
221.0808353 1.049486253
231.1015708 26.12253314
233.0808353 0.9887021955
249.1121354 50.79834861

Name: +ve in-silico MS/MS by CFM-ID for OZSZLZKKHASNLY-AWEZNQCLSA-N
ID: OZSZLZKKHASNLY-AWEZNQCLSA-N
Comment: Energy1
Num peaks: 31
29.03857658 1.279753644
53.00219107 1.300922876
53.03857658 4.139997327
55.01784114 1.126842367
55.05422664 7.236556169
57.06987671 6.546579577
59.08552677 1.402966136
81.0334912 0.8460057921
83.04914126 3.140233931
85.06479133 3.557785492
87.08044139 1.086044221
93.0334912 2.341614631
95.04914126 1.061040225
97.06479133 1.265854988
99.08044139 1.770512313
109.0647913 1.040193216
139.0389705 0.8570400679
189.0546206 1.136593294
189.0910061 1.645733592
191.1066561 1.620274669
193.0859207 0.9522666086
195.1015708 1.703037803
203.0702706 1.238178519
205.0859207 0.8651512639
207.1015708 1.701802109
213.0910061 3.239995235
217.0859207 1.653753181
221.1172208 3.633698977
231.1015708 8.795625508
233.0808353 0.9319152034
249.1121354 7.69116541

Name: +ve in-silico MS/MS by CFM-ID for OZSZLZKKHASNLY-AWEZNQCLSA-N
ID: OZSZLZKKHASNLY-AWEZNQCLSA-N
Comment: Energy2
Num peaks: 31
25.00727645 1.311642763
27.02292652 2.023937537
29.03857658 1.011754093
39.02292652 1.464699737
41.00219107 1.25356149
41.03857658 1.78496271
49.00727645 0.7718226142
51.02292652 1.733162365
53.00219107 1.637754682
53.03857658 11.89962321
55.01784114 2.678119202
55.05422664 6.553224249
57.06987671 8.922241954
59.08552677 1.59143734
107.0127558 0.8222350082
131.0491413 1.226657279
133.0647913 1.677394895
135.0804414 1.239365182
147.0440559 2.224218522
149.0597059 3.915723224
151.0389705 1.388986254
151.075356 3.122806648
163.075356 1.476863591
177.0546206 0.8962913434
187.075356 1.190379353
189.0910061 1.569588172
191.0702706 1.096979075
193.0859207 0.8197828233
213.0910061 0.7838549175
231.1015708 0.8969570516
233.0808353 1.157655323

Name: +ve in-silico MS/MS by CFM-ID for LPXCUMYLHYSSLE-JTQLQIEISA-N
ID: LPXCUMYLHYSSLE-JTQLQIEISA-N
Comment: Energy0
Num peaks: 6
153.0546206 1.637761145
181.0859207 1.656514465
238.1437699 12.56586297
239.0914 2.868456057
266.1386845 9.173173355
284.1492492 52.97983932

Name: +ve in-silico MS/MS by CFM-ID for LPXCUMYLHYSSLE-JTQLQIEISA-N
ID: LPXCUMYLHYSSLE-JTQLQIEISA-N
Comment: Energy1
Num peaks: 30
75.04405588 1.019746348
84.08077574 1.460799517
102.0549549 1.681049898
116.070605 1.127033953
128.070605 0.8342731488
130.086255 2.416573646
137.0597059 1.136359244
139.075356 0.8965407696
153.0546206 2.214226166
155.0702706 0.6838253649
165.0546206 1.552116
167.0702706 5.355532715
169.0859207 0.9327421166
181.0859207 1.692699385
193.0859207 2.489894946
195.1015708 0.7455398192
206.1175552 1.187948756
208.1332052 3.119717508
210.1488553 2.09975227
221.0808353 0.7289969121
224.1281199 1.522541435
234.1124698 0.9047334167
236.1281199 1.211586023
238.1437699 17.40098897
239.0914 1.926525481
252.1230345 3.027452279
254.1386845 3.418418052
256.1543346 2.503502971
266.1386845 3.949257157
284.1492492 11.06000389

Name: +ve in-silico MS/MS by CFM-ID for LPXCUMYLHYSSLE-JTQLQIEISA-N
ID: LPXCUMYLHYSSLE-JTQLQIEISA-N
Comment: Energy2
Num peaks: 31
15.02292652 1.200490957
58.06512568 2.053658956
70.06512568 7.445810125
79.01784114 1.109262673
81.0334912 1.455710104
84.08077574 5.458243752
95.04914126 4.231251913
96.08077574 1.621462887
97.06479133 1.348187487
102.0549549 1.051357284
123.0440559 0.7923211223
126.0549549 1.073294009
135.0440559 2.217447858
137.0233204 0.8023947794
137.0597059 2.92985053
138.0549549 0.7949701018
139.0389705 0.7876018751
139.075356 1.058286222
151.0389705 1.973810716
153.0546206 3.879932608
154.086255 1.989896958
165.0546206 3.016222192
167.0702706 7.674558952
179.0702706 0.9282875514
180.1019051 1.210411956
181.0859207 1.732529009
193.0859207 1.570385809
206.1175552 2.733103059
222.1124698 4.263019716
224.1281199 0.9902167078
236.1281199 1.206181882

Name: +ve in-silico MS/MS by CFM-ID for JOWYWQXFPOGGCH-UHFFFAOYSA-N
ID: JOWYWQXFPOGGCH-UHFFFAOYSA-N
Comment: Energy0
Num peaks: 10
59.01275576 1.582983333
73.06479133 2.058067415
85.06479133 2.149774095
189.0910061 6.439445665
191.1066561 2.408546693
193.0495352 3.717435202
217.0859207 9.538861773
219.1015708 1.663675492
231.1015708 13.67923137
249.1121354 37.91726672

Name: +ve in-silico MS/MS by CFM-ID for JOWYWQXFPOGGCH-UHFFFAOYSA-N
ID: JOWYWQXFPOGGCH-UHFFFAOYSA-N
Comment: Energy1
Num peaks: 22
41.00219107 2.198395527
59.01275576 15.99543582
61.02840582 1.785746442
65.03857658 1.956771212
67.05422664 2.433312906
73.06479133 3.872659025
83.04914126 1.152978632
85.06479133 1.958626898
135.0440559 1.303857319
163.0389705 2.743263639
165.0546206 1.307562147
181.0495352 1.813767855
189.0546206 1.524427401
189.0910061 2.256737187
191.0338851 7.582371668
191.0702706 1.533029218
193.0495352 2.747320196
207.0651853 2.841335774
213.0910061 1.698268129
217.0859207 4.778097115
231.1015708 8.312903858
249.1121354 8.402120499

Name: +ve in-silico MS/MS by CFM-ID for JOWYWQXFPOGGCH-UHFFFAOYSA-N
ID: JOWYWQXFPOGGCH-UHFFFAOYSA-N
Comment: Energy2
Num peaks: 31
41.00219107 1.213464906
41.03857658 0.9947324317
43.01784114 1.041776286
49.00727645 1.031722524
55.05422664 4.483369611
56.99710569 2.414266561
59.01275576 5.912894234
65.03857658 6.602083194
67.05422664 3.253958954
69.06987671 2.517322489
104.9971057 0.9402718875
107.0491413 1.993583133
131.0491413 1.019338605
133.0284058 1.191220343
133.0647913 1.195038271
135.0440559 10.34972251
137.0597059 0.9135325895
147.0440559 2.247633463
149.0597059 1.194434808
159.0804414 2.656617077
161.0233204 1.143180196
163.0389705 3.875997661
165.0546206 0.9366655026
173.0597059 1.506797424
175.0389705 1.82466631
175.075356 2.342542917
189.0546206 1.508697622
189.0910061 0.8743444251
191.0702706 1.917532859
193.0495352 1.260533683
231.1015708 1.269123556

Name: +ve in-silico MS/MS by CFM-ID for DEHSWZJQOYANPG-UHFFFAOYSA-N
ID: DEHSWZJQOYANPG-UHFFFAOYSA-N
Comment: Energy0
Num peaks: 6
159.0440559 2.655612439
175.0389705 4.402553372
177.0546206 9.473377584
189.0910061 1.841674987
231.1015708 15.90643408
249.1121354 49.90380929

Name: +ve in-silico MS/MS by CFM-ID for DEHSWZJQOYANPG-UHFFFAOYSA-N
ID: DEHSWZJQOYANPG-UHFFFAOYSA-N
Comment: Energy1
Num peaks: 31
39.02292652 1.094547557
49.00727645 0.8362376003
71.04914126 0.8627329947
95.04914126 1.100433572
109.0284058 2.417439865
121.0284058 7.46131625
123.0440559 8.063329133
135.0804414 1.355966673
137.0597059 1.231557514
139.075356 1.86561666
147.0440559 1.646345744
149.0597059 1.086227587
151.075356 1.038366204
153.0910061 2.222448065
159.0440559 3.568154381
161.0597059 1.51127331
163.0389705 1.114429445
175.0389705 5.700659174
177.0546206 4.082055939
179.0702706 1.159609745
189.0546206 0.825737553
189.0910061 2.440149125
203.1066561 1.196665583
205.0859207 0.8222404685
205.1223062 1.021524237
213.0910061 1.824718914
219.1015708 1.128174454
221.1172208 3.52979369
231.1015708 7.095836691
233.0808353 1.251699361
249.1121354 8.650829021

Name: +ve in-silico MS/MS by CFM-ID for DEHSWZJQOYANPG-UHFFFAOYSA-N
ID: DEHSWZJQOYANPG-UHFFFAOYSA-N
Comment: Energy2
Num peaks: 31
39.02292652 4.72391145
41.03857658 1.556006696
49.00727645 7.69465973
51.02292652 3.052787382
53.00219107 2.142693746
53.03857658 1.557497372
59.04914126 0.9732181302
65.03857658 4.266182743
67.05422664 1.415888082
69.0334912 2.314430078
83.04914126 3.270147865
85.06479133 1.189430078
109.0647913 1.231119194
119.0491413 4.117069789
121.0284058 2.500783341
131.0491413 1.319703408
133.0647913 1.258078006
135.0440559 2.995782718
135.0804414 1.148051276
139.075356 1.555317545
147.0440559 1.284396846
149.0597059 1.025020623
151.075356 1.637860354
159.0440559 3.249813048
161.0597059 2.591161851
175.0389705 1.600380938
189.0910061 2.121858508
203.1066561 0.9384652246
213.0910061 1.453760612
231.1015708 1.01643081
233.0808353 1.493303519

Name: +ve in-silico MS/MS by CFM-ID for ZMUHPFRWSHRNHM-UHFFFAOYSA-N
ID: ZMUHPFRWSHRNHM-UHFFFAOYSA-N
Comment: Energy0
Num peaks: 9
89.05970595 2.865720393
103.075356 1.966536635
121.0284058 2.058779455
159.0440559 4.570613145
163.0389705 1.792212939
175.0389705 3.807837836
177.0546206 4.336873644
231.1015708 14.44645946
249.1121354 45.00730105

Name: +ve in-silico MS/MS by CFM-ID for ZMUHPFRWSHRNHM-UHFFFAOYSA-N
ID: ZMUHPFRWSHRNHM-UHFFFAOYSA-N
Comment: Energy1
Num peaks: 31
39.02292652 1.002682544
59.04914126 0.979504027
71.04914126 2.035172623
85.06479133 1.178454006
87.04405588 1.199409488
89.05970595 3.250615055
103.075356 1.03991964
109.0284058 2.812986141
121.0284058 2.531087522
123.0440559 2.641405517
135.0440559 1.38971494
135.0804414 0.9994490302
137.0597059 1.511225494
147.0440559 1.112217224
151.075356 1.370005317
153.0910061 1.52949912
159.0440559 6.669311438
161.0597059 2.285514304
163.0389705 5.695289155
171.0440559 1.805293204
175.0389705 5.36816654
177.0546206 2.688480704
189.0546206 2.657922963
189.0910061 1.718749973
191.0702706 1.352454513
203.1066561 0.9630531903
207.0651853 1.218967394
213.0910061 1.486271652
221.1172208 2.642864965
231.1015708 4.92135364
249.1121354 6.267884961

Name: +ve in-silico MS/MS by CFM-ID for ZMUHPFRWSHRNHM-UHFFFAOYSA-N
ID: ZMUHPFRWSHRNHM-UHFFFAOYSA-N
Comment: Energy2
Num peaks: 31
39.02292652 5.977349451
41.03857658 1.571065266
49.00727645 5.218502251
51.02292652 2.458943925
53.03857658 1.544161433
63.02292652 1.545692828
65.03857658 4.053361192
67.01784114 1.515642984
67.05422664 1.191508122
69.0334912 1.695538004
71.04914126 1.066576241
75.02292652 1.182092584
83.04914126 3.14250974
85.06479133 3.647655485
91.01784114 1.074590093
103.0178411 1.14116202
105.0334912 1.643776489
109.0284058 1.701729396
119.0127558 1.652547867
119.0491413 3.12511773
121.0284058 2.858740487
133.0284058 1.398028666
135.0440559 1.745472814
147.0440559 1.371231536
151.075356 1.218434163
159.0440559 3.123396655
161.0597059 1.111521191
189.0910061 2.464127562
213.0910061 1.354737443
231.1015708 1.090108106
233.0808353 1.870584189

Name: +ve in-silico MS/MS by CFM-ID for MLDCECDGNSGHCZ-UHFFFAOYSA-N
ID: MLDCECDGNSGHCZ-UHFFFAOYSA-N
Comment: Energy0
Num peaks: 12
159.0440559 3.339911143
161.0597059 1.709620586
175.0389705 2.937055817
177.0546206 4.758226682
177.0910061 1.26360999
189.0910061 18.09757242
195.1015708 1.384816853
203.1066561 2.515796147
205.1223062 2.458669339
213.0910061 1.130325717
231.1015708 11.28169729
249.1121354 29.66877691

Name: +ve in-silico MS/MS by CFM-ID for MLDCECDGNSGHCZ-UHFFFAOYSA-N
ID: MLDCECDGNSGHCZ-UHFFFAOYSA-N
Comment: Energy1
Num peaks: 31
53.00219107 0.9675410063
105.0334912 1.85018049
107.0491413 1.329922846
119.0491413 1.158957108
123.0440559 1.076599415
131.0491413 1.339600441
133.0647913 1.648744883
147.0440559 1.371148373
149.0597059 1.772594299
159.0440559 1.949809728
159.0804414 2.355522702
161.0597059 1.222267421
175.0389705 3.464559281
175.075356 1.984149397
177.0546206 4.913825623
177.0910061 2.870977781
179.0702706 1.058725366
179.1066561 1.66244779
183.0804414 0.9526290509
185.0960915 0.8846580283
189.0910061 14.91509556
195.1015708 0.955716508
201.0910061 1.335423324
203.1066561 2.172993802
205.0859207 2.288292578
205.1223062 2.42177424
213.0910061 1.215490523
221.1172208 3.754761666
231.1015708 4.3570693
233.0808353 0.9220176912
249.1121354 5.160012815

Name: +ve in-silico MS/MS by CFM-ID for MLDCECDGNSGHCZ-UHFFFAOYSA-N
ID: MLDCECDGNSGHCZ-UHFFFAOYSA-N
Comment: Energy2
Num peaks: 31
39.02292652 2.85847336
41.03857658 1.807937432
49.00727645 7.379549351
51.02292652 4.541104553
53.00219107 1.160676649
53.03857658 3.266624781
65.03857658 3.072820418
67.05422664 1.534159581
69.0334912 1.756427262
69.06987671 1.442031855
75.02292652 1.507805965
83.04914126 2.804820387
85.06479133 2.60594181
91.05422664 3.17791702
105.0334912 2.996270818
107.0491413 1.556980907
109.0284058 1.568858565
115.0542266 3.359972651
117.0698767 2.216713484
119.0127558 1.028192554
119.0491413 1.865725961
121.0284058 1.495326849
133.0284058 1.263201329
135.0440559 1.066813497
139.075356 1.171467044
143.0491413 0.9703664803
145.0647913 1.36625885
159.0440559 2.326376331
161.0960915 1.204760625
189.0546206 1.482326712
189.0910061 1.140305795

Name: +ve in-silico MS/MS by CFM-ID for NHJGBOJXEKMRHG-UHFFFAOYSA-N
ID: NHJGBOJXEKMRHG-UHFFFAOYSA-N
Comment: Energy0
Num peaks: 11
103.075356 1.609782536
159.0440559 5.912473987
161.0597059 4.533009529
163.0389705 2.559797688
175.0389705 3.798293234
177.0546206 9.328678905
189.0910061 11.87434492
193.0859207 2.06213426
207.1015708 1.979303224
231.1015708 9.710706864
249.1121354 27.74935912

Name: +ve in-silico MS/MS by CFM-ID for NHJGBOJXEKMRHG-UHFFFAOYSA-N
ID: NHJGBOJXEKMRHG-UHFFFAOYSA-N
Comment: Energy1
Num peaks: 30
89.05970595 1.307864671
103.075356 1.214596446
105.0334912 2.340596503
119.0491413 2.172731781
121.0284058 1.207134657
131.0491413 1.266293835
133.0647913 3.491872066
135.0440559 5.099064586
147.0440559 2.627237913
149.0597059 8.550089283
159.0440559 2.510308524
161.0597059 2.072090855
175.0389705 4.756715147
175.075356 0.935992479
177.0546206 9.45606687
179.0702706 1.739756005
187.075356 1.009139763
189.0546206 1.355973091
189.0910061 1.947612542
191.0702706 1.345648691
203.0702706 1.423644641
203.1066561 1.751707096
205.0859207 2.039616152
205.1223062 1.776776765
207.0651853 0.9771058852
207.1015708 2.926442165
213.0910061 0.869584417
221.1172208 5.836331504
231.1015708 3.035926713
249.1121354 3.318855352

Name: +ve in-silico MS/MS by CFM-ID for NHJGBOJXEKMRHG-UHFFFAOYSA-N
ID: NHJGBOJXEKMRHG-UHFFFAOYSA-N
Comment: Energy2
Num peaks: 31
39.02292652 1.031786823
41.03857658 1.094311195
53.00219107 3.98280201
55.01784114 0.7872753274
65.03857658 2.92189139
67.05422664 2.3095416
69.0334912 1.390698581
69.06987671 2.437487709
83.04914126 5.934977657
85.06479133 3.063070773
105.0334912 9.54864422
115.0542266 4.667558325
117.0698767 3.916973365
119.0491413 7.063033274
121.0284058 2.371932758
131.0491413 1.444927773
133.0647913 1.99824854
135.0440559 1.769749386
143.0491413 0.9098805933
145.0647913 1.575873739
147.0440559 2.921321126
149.0597059 2.545919469
159.0440559 2.732156568
161.0597059 1.56931161
163.0389705 0.8493655342
163.075356 0.8421560329
165.0546206 0.8590868802
175.0389705 0.9592113381
175.075356 0.8503455768
189.0546206 1.562595946
189.0910061 2.308952859

Name: +ve in-silico MS/MS by CFM-ID for JHAZAYXJLGWWRV-UHFFFAOYSA-N
ID: JHAZAYXJLGWWRV-UHFFFAOYSA-N
Comment: Energy0
Num peaks: 17
59.01275576 1.398665746
73.02840582 1.3580624
101.0709393 4.242369477
114.0549549 1.972690392
132.0655196 0.9315475344
147.0764186 14.69803599
149.0920687 2.405259861
170.0811697 1.79130763
185.0920687 3.685936385
187.1077188 0.9819413438
198.0760843 3.692016436
200.0917343 1.453810609
203.1026334 7.51344173
213.0869833 3.963680792
216.086649 5.645218093
231.097548 12.05292872
249.1081127 12.944135

Name: +ve in-silico MS/MS by CFM-ID for JHAZAYXJLGWWRV-UHFFFAOYSA-N
ID: JHAZAYXJLGWWRV-UHFFFAOYSA-N
Comment: Energy1
Num peaks: 28
55.01784114 1.156108296
57.0334912 1.353344335
73.02840582 3.062854001
74.0600403 0.9456111997
83.01275576 1.22550045
99.04405588 0.8954533298
101.0233204 2.959764303
101.0709393 9.71042755
103.0865894 2.155818904
114.0549549 5.485886865
116.070605 2.514276227
129.0658539 0.8321195167
130.0498695 1.179732264
131.081504 1.199631963
147.0764186 8.52760248
156.0655196 1.531246794
157.0971541 1.403830379
170.0811697 8.5597668
172.0968197 2.775855699
185.0920687 2.55292029
187.1077188 1.034842845
198.0760843 4.364079883
200.0917343 2.082777802
203.1026334 3.919369378
213.0869833 1.060546677
216.086649 4.917307273
231.097548 2.296473455
249.1081127 1.070467743

Name: +ve in-silico MS/MS by CFM-ID for JHAZAYXJLGWWRV-UHFFFAOYSA-N
ID: JHAZAYXJLGWWRV-UHFFFAOYSA-N
Comment: Energy2
Num peaks: 31
27.02292652 5.320777363
29.03857658 1.501993534
41.00219107 1.423874459
43.01784114 1.608173774
55.01784114 2.924716671
57.0334912 1.714054001
59.01275576 1.784795395
60.04439023 1.986956633
61.02840582 1.170446472
70.02874017 2.341759478
72.00800472 0.7602856159
72.04439023 1.213824187
73.02840582 4.750664389
74.0600403 4.621258293
76.07569036 1.717216
86.02365479 1.034813766
86.0600403 3.200482661
99.05528926 1.297719285
100.0393049 4.377246896
101.0709393 8.660961265
102.0549549 0.8612627834
103.0865894 2.332986555
114.0549549 4.245077902
129.0658539 1.711256863
131.081504 0.7671819491
132.0655196 0.7394507092
147.0764186 6.81685004
156.0655196 1.70562142
157.0971541 2.291050411
170.0811697 1.738842032
185.0920687 1.776379594

Name: +ve in-silico MS/MS by CFM-ID for XSPZNAYYXNXEAS-UHFFFAOYSA-N
ID: XSPZNAYYXNXEAS-UHFFFAOYSA-N
Comment: Energy0
Num peaks: 22
43.01784114 0.9546880015
57.0334912 1.179788288
81.0334912 0.8532734518
83.01275576 1.446195223
83.04914126 1.610689838
85.02840582 4.110087148
85.06479133 1.22163249
97.06479133 2.376582707
137.0233204 0.8715420197
137.0960915 0.9003176293
151.0389705 2.887562422
163.0389705 1.254847725
165.0546206 1.041919137
203.0702706 1.039654661
205.0859207 2.033398608
207.1015708 1.782261965
213.0910061 3.551907828
217.0859207 1.378561002
219.1015708 2.53411789
221.1172208 1.087283883
231.1015708 16.24122078
249.1121354 29.81916931

Name: +ve in-silico MS/MS by CFM-ID for XSPZNAYYXNXEAS-UHFFFAOYSA-N
ID: XSPZNAYYXNXEAS-UHFFFAOYSA-N
Comment: Energy1
Num peaks: 31
43.01784114 2.16222495
53.00219107 1.641412104
55.01784114 1.393595353
57.0334912 1.295966823
65.03857658 1.377879818
67.05422664 1.437537203
79.05422664 2.004900361
81.0334912 2.57090109
83.01275576 1.52992468
83.04914126 1.480530302
85.02840582 1.61617889
93.0334912 1.764822514
95.04914126 1.194905841
97.06479133 4.663705039
111.0804414 1.371732253
119.0491413 1.933732049
137.0233204 1.112338213
139.0389705 1.058433275
151.0389705 6.812225599
161.0233204 1.428998509
163.0389705 1.872373734
163.075356 1.362474066
165.0546206 1.116264284
165.0910061 1.491311723
205.0859207 1.744596439
213.0910061 1.907982612
217.0859207 1.953928922
219.1015708 2.482778137
221.1172208 2.96944396
231.1015708 5.413581281
249.1121354 3.98144826

Name: +ve in-silico MS/MS by CFM-ID for XSPZNAYYXNXEAS-UHFFFAOYSA-N
ID: XSPZNAYYXNXEAS-UHFFFAOYSA-N
Comment: Energy2
Num peaks: 31
39.02292652 3.725553648
41.00219107 1.501832652
41.03857658 1.043100361
43.01784114 1.902960947
45.0334912 1.036653674
53.00219107 5.12386933
53.03857658 1.939092446
55.01784114 3.679754655
55.05422664 1.903870853
57.0334912 2.467330647
63.02292652 2.263736027
65.03857658 3.980350402
67.05422664 3.359820495
69.06987671 0.9585239799
77.03857658 1.515874676
79.05422664 3.299887969
81.0334912 2.250943987
83.01275576 2.206806214
83.04914126 1.847292764
85.02840582 5.343048467
89.03857658 0.9481694639
97.06479133 1.062473275
119.0491413 1.701269129
135.0804414 1.426601117
151.0389705 0.9430678173
165.0910061 1.505203604
193.0859207 1.180680114
203.0702706 1.003877927
207.1015708 1.615998363
217.0859207 1.286155866
233.0808353 1.128619486

Name: +ve in-silico MS/MS by CFM-ID for PLMMNVILZYPFOF-UHFFFAOYSA-N
ID: PLMMNVILZYPFOF-UHFFFAOYSA-N
Comment: Energy0
Num peaks: 6
46.99499752 4.242865368
49.01064758 3.169623721
74.00589655 3.963016278
185.0855438 5.940490952
202.1120929 21.12015588
244.1590431 54.97553211

Name: +ve in-silico MS/MS by CFM-ID for PLMMNVILZYPFOF-UHFFFAOYSA-N
ID: PLMMNVILZYPFOF-UHFFFAOYSA-N
Comment: Energy1
Num peaks: 16
15.02292652 1.384947204
46.99499752 1.850110075
49.01064758 1.32951759
61.01064758 7.408665334
100.0869237 3.088590579
118.0433447 2.102248515
154.1087218 3.001177422
156.1243719 3.753042071
158.0494927 6.122686627
158.0746448 2.706943226
160.0651427 5.850669435
160.0902949 2.487667661
185.0855438 3.236046583
196.155672 5.389839318
202.1120929 23.62107732
244.1590431 7.023678735

Name: +ve in-silico MS/MS by CFM-ID for PLMMNVILZYPFOF-UHFFFAOYSA-N
ID: PLMMNVILZYPFOF-UHFFFAOYSA-N
Comment: Energy2
Num peaks: 15
43.05422664 1.229057248
45.04472458 1.461737497
46.99499752 8.783696749
71.99024648 3.083391547
74.00589655 30.2078403
76.02154661 3.010976669
78.03719668 4.153422271
89.01679558 1.703375513
116.0276946 4.618595943
118.0433447 5.365174559
143.0385936 2.194393708
158.0494927 9.800770667
158.0746448 1.469588097
160.0651427 1.711761244
202.1120929 2.033034241

Name: +ve in-silico MS/MS by CFM-ID for WEKCLDMGKKPBDM-UHFFFAOYSA-N
ID: WEKCLDMGKKPBDM-UHFFFAOYSA-N
Comment: Energy0
Num peaks: 6
15.02292652 1.44844355
49.01064758 1.788930453
76.02154661 3.774495379
185.0855438 6.080103862
202.1120929 21.95084973
244.1590431 56.50131051

Name: +ve in-silico MS/MS by CFM-ID for WEKCLDMGKKPBDM-UHFFFAOYSA-N
ID: WEKCLDMGKKPBDM-UHFFFAOYSA-N
Comment: Energy1
Num peaks: 15
15.02292652 4.258552597
61.01064758 11.01653373
100.0869237 1.760192897
116.0276946 1.672085666
118.0433447 1.739068139
127.0978228 1.90200701
154.1087218 2.264124689
156.1243719 2.360036932
158.0494927 5.822313678
160.0651427 5.561100572
160.0902949 5.353242365
185.0855438 3.052705816
196.155672 4.376806871
202.1120929 22.71953297
244.1590431 6.841444363

Name: +ve in-silico MS/MS by CFM-ID for WEKCLDMGKKPBDM-UHFFFAOYSA-N
ID: WEKCLDMGKKPBDM-UHFFFAOYSA-N
Comment: Energy2
Num peaks: 19
15.02292652 2.415244911
28.01817548 3.431087393
43.02907452 2.268029254
59.99024648 2.902931404
61.01064758 1.352045061
71.99024648 1.667078694
74.00589655 3.64130365
76.02154661 22.92632125
78.03719668 3.023320413
91.03244564 2.04051151
101.0167956 1.406537694
116.0276946 3.103945463
118.0433447 7.366539527
143.0385936 2.37891887
158.0494927 11.95457167
160.0651427 2.065218049
160.0902949 3.338671134
186.0807928 1.404645295
202.1120929 2.120327656

Name: +ve in-silico MS/MS by CFM-ID for GRNWVPYXIMVJSQ-UHFFFAOYSA-N
ID: GRNWVPYXIMVJSQ-UHFFFAOYSA-N
Comment: Energy0
Num peaks: 13
55.05422664 3.022888384
69.06987671 1.700861604
157.0647913 2.011191268
159.0804414 4.181000121
161.0960915 2.955990176
171.0804414 4.745178414
189.0910061 5.125716703
193.0495352 1.432739625
205.0495352 2.288017297
207.0651853 2.122909031
213.0910061 2.75829959
231.1015708 25.41464176
249.1121354 23.58514235

Name: +ve in-silico MS/MS by CFM-ID for GRNWVPYXIMVJSQ-UHFFFAOYSA-N
ID: GRNWVPYXIMVJSQ-UHFFFAOYSA-N
Comment: Energy1
Num peaks: 29
39.02292652 2.226224921
55.05422664 12.19640544
57.06987671 0.9360707459
69.06987671 6.764333006
105.0334912 1.045468061
107.0491413 1.163039555
157.0647913 2.00620149
159.0804414 3.316973101
161.0960915 2.702991936
171.0804414 1.85328935
173.0233204 1.925671295
175.0389705 4.302120276
177.0910061 1.123119944
187.0389705 1.055574863
187.075356 1.511207186
187.1117415 1.102141518
189.0910061 2.546631438
191.0338851 1.027911758
191.0702706 0.8557413161
193.0495352 3.90692104
203.1066561 1.853154922
205.0495352 0.8828311994
205.1223062 1.459008844
207.1015708 1.674239486
213.0910061 2.762351118
219.1015708 0.9843030916
221.1172208 2.113937123
231.1015708 9.09181086
249.1121354 5.824733717

Name: +ve in-silico MS/MS by CFM-ID for GRNWVPYXIMVJSQ-UHFFFAOYSA-N
ID: GRNWVPYXIMVJSQ-UHFFFAOYSA-N
Comment: Energy2
Num peaks: 31
39.02292652 1.839583296
41.00219107 1.239356261
49.00727645 1.237108374
53.00219107 1.105254587
53.03857658 1.735690653
55.01784114 0.9416557899
55.05422664 14.0036017
57.06987671 1.044462401
65.03857658 5.080753048
67.05422664 2.700817644
68.99710569 2.475415863
69.06987671 2.982447698
79.05422664 1.24384511
89.03857658 2.483513277
105.0334912 5.197410165
107.0491413 1.202988164
115.0542266 1.2419351
117.0334912 1.762379394
119.0491413 0.9440580654
133.0284058 1.524390837
145.0647913 1.048271385
149.0597059 0.9418517029
157.0647913 2.318180171
159.0804414 2.130187202
161.0960915 1.269334768
169.0647913 1.161634199
171.0804414 1.567684854
173.0233204 1.866381482
175.0389705 2.386803009
187.1117415 1.048483201
213.0910061 1.510646865

Name: +ve in-silico MS/MS by CFM-ID for ZRQMGEVTHZWTIQ-UHFFFAOYSA-N
ID: ZRQMGEVTHZWTIQ-UHFFFAOYSA-N
Comment: Energy0
Num peaks: 15
57.0334912 3.090810162
74.0600403 1.615276396
102.0549549 2.166208804
130.0498695 2.281167376
157.0971541 1.689967923
174.0760843 4.073496839
176.0553488 5.120325645
185.0920687 5.399003456
186.0760843 2.188689983
203.1026334 18.99806744
213.0869833 1.803372873
214.0709989 3.276353372
231.097548 8.982406227
232.0815636 4.876973779
249.1081127 15.38459672

Name: +ve in-silico MS/MS by CFM-ID for ZRQMGEVTHZWTIQ-UHFFFAOYSA-N
ID: ZRQMGEVTHZWTIQ-UHFFFAOYSA-N
Comment: Energy1
Num peaks: 20
57.0334912 5.128588392
74.0600403 2.458618138
100.0393049 1.835201394
102.0549549 2.151166956
130.0498695 12.57265478
132.0655196 1.864789327
147.0764186 1.923843754
157.0971541 3.232731782
158.0447842 1.952779863
159.0287997 1.145917687
174.0760843 2.187984113
176.0553488 4.235672875
185.0920687 8.421035384
186.0760843 6.31925365
187.1077188 2.609455969
203.1026334 15.53197385
205.1182834 1.169790933
214.0709989 1.183528556
231.097548 2.954844029
249.1081127 1.825762783

Name: +ve in-silico MS/MS by CFM-ID for ZRQMGEVTHZWTIQ-UHFFFAOYSA-N
ID: ZRQMGEVTHZWTIQ-UHFFFAOYSA-N
Comment: Energy2
Num peaks: 18
42.03382555 1.503885681
55.01784114 2.392395422
57.0334912 18.68523481
71.01275576 1.590894285
73.02840582 2.344051252
89.02332044 1.057415551
99.00767038 1.764877886
100.0393049 8.771346165
101.0233204 4.156451906
102.0549549 2.806680477
103.0389705 2.345273673
128.070605 1.717989766
130.0498695 19.71954569
132.0655196 2.996805032
157.0971541 2.332491819
158.0447842 1.949091199
176.0553488 1.443631375
185.0920687 2.57688338

Name: +ve in-silico MS/MS by CFM-ID for MDGGXQKTYBPRLC-UHFFFAOYSA-N
ID: MDGGXQKTYBPRLC-UHFFFAOYSA-N
Comment: Energy0
Num peaks: 15
57.0334912 3.676450078
74.0600403 7.4475285
102.0549549 1.39982226
120.0291341 1.754258898
130.0498695 2.614047467
155.081504 6.398681946
176.0553488 5.061178029
183.0764186 1.237885506
185.0920687 2.263554863
186.0760843 2.527612891
203.1026334 20.14802751
205.1182834 1.897729306
231.097548 2.982366152
232.0815636 5.515684384
249.1081127 15.64940017

Name: +ve in-silico MS/MS by CFM-ID for MDGGXQKTYBPRLC-UHFFFAOYSA-N
ID: MDGGXQKTYBPRLC-UHFFFAOYSA-N
Comment: Energy1
Num peaks: 24
55.01784114 1.145623044
56.04947561 3.305729435
57.0334912 7.985068578
72.00800472 1.099005737
74.02365479 1.452770586
74.0600403 13.46302645
100.0393049 1.454911177
102.0549549 2.9954939
120.0291341 2.052382983
122.0447842 1.391551912
128.070605 3.148754559
130.0498695 4.134768359
148.0604342 2.4590948
155.081504 6.056568924
157.0971541 1.301950066
158.0447842 1.439792154
176.0553488 4.291285943
183.0764186 2.040269599
185.0920687 2.459192691
186.0760843 2.093375875
203.1026334 6.416904041
231.097548 2.485345478
232.0815636 1.645158903
249.1081127 3.710039271

Name: +ve in-silico MS/MS by CFM-ID for MDGGXQKTYBPRLC-UHFFFAOYSA-N
ID: MDGGXQKTYBPRLC-UHFFFAOYSA-N
Comment: Energy2
Num peaks: 19
29.03857658 1.832704623
41.00219107 1.44461905
43.01784114 1.649213412
55.01784114 4.263253963
56.04947561 3.758170147
57.0334912 23.11404874
72.00800472 1.206532179
74.02365479 1.661741144
74.0600403 1.966250332
88.03930485 1.722051496
100.0393049 1.42728505
102.0549549 15.67903992
104.070605 2.578649442
130.0498695 11.02258611
132.0655196 1.371628746
148.0604342 2.127068
155.081504 1.776587469
183.0764186 1.119421089
185.0920687 1.323529249

Name: +ve in-silico MS/MS by CFM-ID for QHYHMTBXTHIMAW-UHFFFAOYSA-N
ID: QHYHMTBXTHIMAW-UHFFFAOYSA-N
Comment: Energy0
Num peaks: 6
80.04947561 1.279361738
125.0152543 17.44038167
137.1073248 0.8390789088
170.0731035 1.488342005
221.0840025 2.355882691
249.1153027 66.65136111

Name: +ve in-silico MS/MS by CFM-ID for QHYHMTBXTHIMAW-UHFFFAOYSA-N
ID: QHYHMTBXTHIMAW-UHFFFAOYSA-N
Comment: Energy1
Num peaks: 12
53.03857658 1.409903124
68.04947561 2.787952423
70.06512568 1.176701926
80.04947561 2.933143022
125.0152543 35.05564716
137.1073248 1.616637082
140.0261533 1.234599786
170.0731035 2.047346473
209.0840025 1.173807947
221.0840025 7.511839183
233.0840025 2.210854157
249.1153027 21.87903188

Name: +ve in-silico MS/MS by CFM-ID for QHYHMTBXTHIMAW-UHFFFAOYSA-N
ID: QHYHMTBXTHIMAW-UHFFFAOYSA-N
Comment: Energy2
Num peaks: 18
39.02292652 2.558963356
41.03857658 1.920261531
44.04947561 1.298822111
49.00727645 1.602732645
51.02292652 1.118658408
53.03857658 1.650637814
54.03382555 1.414895385
58.06512568 1.234639287
65.03857658 1.784420452
75.02292652 4.778191491
80.04947561 4.013475116
95.06037464 1.393705553
96.98395416 2.626699835
98.99960423 2.72353735
108.9839542 1.263343055
113.0152543 1.290944889
125.0152543 46.65926779
140.0261533 1.421672366

Name: +ve in-silico MS/MS by CFM-ID for SQTYVULDIMVOJH-UHFFFAOYSA-N
ID: SQTYVULDIMVOJH-UHFFFAOYSA-N
Comment: Energy0
Num peaks: 6
29.03857658 1.501259178
53.03857658 1.642278851
80.04947561 2.402707518
125.0152543 16.89215319
221.0840025 1.885701872
249.1153027 63.9553618

Name: +ve in-silico MS/MS by CFM-ID for SQTYVULDIMVOJH-UHFFFAOYSA-N
ID: SQTYVULDIMVOJH-UHFFFAOYSA-N
Comment: Energy1
Num peaks: 9
42.03382555 1.817041348
51.02292652 2.227653524
68.04947561 2.984483126
80.04947561 9.400830482
125.0152543 34.34179756
137.1073248 1.753994757
170.0731035 1.821442839
221.0840025 2.941598844
249.1153027 23.56336566

Name: +ve in-silico MS/MS by CFM-ID for SQTYVULDIMVOJH-UHFFFAOYSA-N
ID: SQTYVULDIMVOJH-UHFFFAOYSA-N
Comment: Energy2
Num peaks: 15
29.03857658 1.164502215
39.02292652 2.679738121
49.00727645 1.298356902
51.02292652 4.128082069
53.03857658 2.131477921
54.03382555 2.37794606
63.02292652 1.208942255
65.03857658 2.316011404
75.02292652 4.622310331
80.04947561 8.1469776
96.98395416 2.540907597
98.99960423 2.634580824
108.9839542 1.222128428
113.0152543 1.111908109
125.0152543 42.91229758

Name: +ve in-silico MS/MS by CFM-ID for SQFSZCKVEFFXOF-UHFFFAOYSA-N
ID: SQFSZCKVEFFXOF-UHFFFAOYSA-N
Comment: Energy0
Num peaks: 6
80.04947561 1.323546419
125.0152543 17.84620964
170.0731035 1.530594053
221.0840025 2.50133034
233.0840025 0.9162260955
249.1153027 69.13452575

Name: +ve in-silico MS/MS by CFM-ID for SQFSZCKVEFFXOF-UHFFFAOYSA-N
ID: SQFSZCKVEFFXOF-UHFFFAOYSA-N
Comment: Energy1
Num peaks: 7
80.04947561 3.321068182
125.0152543 37.51850167
137.1073248 1.762569873
170.0731035 2.246031505
221.0840025 8.585261687
233.0840025 2.103665414
249.1153027 24.61397525

Name: +ve in-silico MS/MS by CFM-ID for SQFSZCKVEFFXOF-UHFFFAOYSA-N
ID: SQFSZCKVEFFXOF-UHFFFAOYSA-N
Comment: Energy2
Num peaks: 16
39.02292652 1.400983985
44.04947561 1.59439309
49.00727645 1.390966211
51.02292652 1.758012751
53.03857658 1.149759353
58.06512568 1.273839786
65.03857658 2.197795905
75.02292652 5.366716157
80.04947561 5.11835765
95.06037464 1.606890569
96.98395416 2.950666786
98.99960423 3.059454085
108.9839542 1.41894765
113.0152543 1.462878626
125.0152543 46.97392005
140.0261533 1.805393015

Name: +ve in-silico MS/MS by CFM-ID for WONQQRJJDPHZJS-UHFFFAOYSA-N
ID: WONQQRJJDPHZJS-UHFFFAOYSA-N
Comment: Energy0
Num peaks: 6
91.05422664 1.311239807
123.0916748 1.245190397
127.0309044 14.37998429
213.138625 9.92193055
221.0840025 2.059135745
249.1153027 58.88217233

Name: +ve in-silico MS/MS by CFM-ID for WONQQRJJDPHZJS-UHFFFAOYSA-N
ID: WONQQRJJDPHZJS-UHFFFAOYSA-N
Comment: Energy1
Num peaks: 16
74.99960423 1.900528793
91.05422664 5.740636294
96.98395416 0.9216274949
107.0603746 0.9284268066
113.0152543 1.350105994
121.0760247 1.459163198
123.0916748 4.909481377
127.0309044 23.21711236
135.0916748 1.773244546
171.0916748 2.352086902
173.1073248 1.993268663
185.1073248 2.014469172
213.138625 3.363458779
221.0840025 6.913000375
233.0840025 1.668800525
249.1153027 19.63692394

Name: +ve in-silico MS/MS by CFM-ID for WONQQRJJDPHZJS-UHFFFAOYSA-N
ID: WONQQRJJDPHZJS-UHFFFAOYSA-N
Comment: Energy2
Num peaks: 30
39.02292652 3.65448652
41.03857658 1.57887596
44.04947561 4.14891425
49.00727645 1.46694276
51.02292652 2.924959933
53.03857658 3.149169575
58.9683041 2.170342287
60.98395416 2.628374939
65.03857658 2.526943493
67.05422664 1.349712992
72.98395416 2.676717236
74.99960423 1.750128022
79.05422664 1.823996214
84.98395416 1.944114169
86.99960423 2.030296081
91.05422664 7.850035581
95.06037464 0.9687950625
96.98395416 1.059453419
98.99960423 2.946788147
101.0152543 2.724036146
107.0603746 2.322186706
113.0152543 2.071762937
119.0603746 1.109161602
121.0760247 1.419727537
123.0916748 2.13310806
125.0152543 1.208197416
127.0309044 13.73024323
145.0760247 2.698180949
173.1073248 1.082210208
185.1073248 1.388962343

Name: +ve in-silico MS/MS by CFM-ID for MSBKUVMOFIVCPG-UHFFFAOYSA-N
ID: MSBKUVMOFIVCPG-UHFFFAOYSA-N
Comment: Energy0
Num peaks: 6
74.99960423 1.168324523
123.0916748 1.357995675
127.0309044 16.74916028
221.0840025 2.331526314
233.0840025 1.341208551
249.1153027 66.39512715

Name: +ve in-silico MS/MS by CFM-ID for MSBKUVMOFIVCPG-UHFFFAOYSA-N
ID: MSBKUVMOFIVCPG-UHFFFAOYSA-N
Comment: Energy1
Num peaks: 15
74.99960423 1.399873338
91.05422664 1.579079634
96.98395416 1.107519372
107.0603746 1.02453924
113.0152543 1.496528301
121.0760247 1.513032855
123.0916748 5.252972224
127.0309044 28.97280006
135.0916748 1.815301821
171.0916748 1.838679165
173.1073248 1.857630678
221.0840025 8.015373731
223.0996526 1.01882547
233.0840025 2.065203594
249.1153027 21.59126926

Name: +ve in-silico MS/MS by CFM-ID for MSBKUVMOFIVCPG-UHFFFAOYSA-N
ID: MSBKUVMOFIVCPG-UHFFFAOYSA-N
Comment: Energy2
Num peaks: 31
29.03857658 0.9444879101
39.02292652 4.451244648
41.03857658 1.40798054
44.04947561 4.386886615
49.00727645 1.51870692
51.02292652 3.108114747
53.03857658 2.905419487
58.9683041 2.382709227
60.98395416 2.562051652
65.03857658 1.853036026
67.05422664 3.081441266
72.98395416 1.5858777
74.99960423 1.621383798
84.98395416 2.219752474
86.99960423 2.640519274
91.05422664 3.831256423
95.06037464 1.027497202
96.98395416 1.790868759
98.99960423 4.55626418
101.0152543 2.426812911
107.0603746 2.489897029
113.0152543 1.634028436
115.0309044 1.462177248
119.0603746 1.172925084
121.0760247 1.388048066
123.0916748 1.84389631
125.0152543 1.366681739
127.0309044 15.45380849
145.0760247 0.9854989282
147.0916748 1.78947284
221.0840025 0.9671179176

Name: +ve in-silico MS/MS by CFM-ID for QLSVZIXOWOUZEF-UHFFFAOYSA-N
ID: QLSVZIXOWOUZEF-UHFFFAOYSA-N
Comment: Energy0
Num peaks: 6
74.99960423 1.037136455
123.0916748 1.367067475
127.0309044 16.81313671
221.0840025 2.338598313
233.0840025 1.315842334
249.1153027 66.77090397

Name: +ve in-silico MS/MS by CFM-ID for QLSVZIXOWOUZEF-UHFFFAOYSA-N
ID: QLSVZIXOWOUZEF-UHFFFAOYSA-N
Comment: Energy1
Num peaks: 16
74.99960423 1.025619177
91.05422664 1.549879515
98.99960423 1.433472523
101.0152543 1.012569631
107.0603746 1.012712261
113.0152543 1.46185068
121.0760247 1.579942694
123.0916748 5.274900078
127.0309044 28.37399521
135.0916748 1.818305906
142.0418034 0.9783931067
171.0916748 2.164037705
173.1073248 2.349118318
221.0840025 7.806114659
233.0840025 2.006816526
249.1153027 21.09565996

Name: +ve in-silico MS/MS by CFM-ID for QLSVZIXOWOUZEF-UHFFFAOYSA-N
ID: QLSVZIXOWOUZEF-UHFFFAOYSA-N
Comment: Energy2
Num peaks: 28
39.02292652 3.189084967
41.03857658 2.701038968
44.04947561 4.439068163
49.00727645 1.162708536
51.02292652 1.850597912
53.03857658 2.903544875
58.9683041 2.854772757
60.98395416 1.100941821
65.03857658 2.084360297
67.05422664 3.197674643
72.98395416 2.088257625
74.99960423 1.55035703
84.98395416 3.073330339
86.99960423 1.533996586
91.05422664 3.758314183
95.06037464 1.039050894
96.98395416 1.681232962
98.99960423 4.859334269
101.0152543 4.597916534
107.0603746 2.519514089
113.0152543 2.090837372
115.0309044 1.479224226
121.0760247 2.488957481
123.0916748 2.978124225
125.0152543 1.20669251
127.0309044 15.43379199
147.0916748 1.832065277
233.0840025 1.023218565

Name: +ve in-silico MS/MS by CFM-ID for KURUPSCOXRSJQI-UHFFFAOYSA-N
ID: KURUPSCOXRSJQI-UHFFFAOYSA-N
Comment: Energy0
Num peaks: 11
98.0600403 0.8945879754
100.0756904 8.746596845
119.0491413 0.8883349491
121.0647913 1.134323337
149.0597059 11.6122387
167.0702706 6.077276252
223.0964854 1.984371724
237.1121354 1.210836749
248.1281199 3.764716135
250.1073844 1.455030253
266.1386845 42.42208559

Name: +ve in-silico MS/MS by CFM-ID for KURUPSCOXRSJQI-UHFFFAOYSA-N
ID: KURUPSCOXRSJQI-UHFFFAOYSA-N
Comment: Energy1
Num peaks: 31
39.02292652 2.167734382
41.03857658 5.167288785
43.05422664 1.09079833
57.0334912 2.244387386
59.04914126 0.9033686813
77.03857658 1.154197777
79.05422664 1.72156491
81.06987671 1.171559168
89.03857658 1.610456169
91.05422664 1.411559025
100.0756904 7.619547939
118.086255 1.244689514
119.0491413 1.591046113
121.0647913 2.492197686
123.0804414 0.7031631919
131.0491413 0.6674025471
149.0597059 8.482961573
151.075356 0.9709923078
167.0702706 2.198155989
203.0702706 1.478471338
205.0859207 5.0184183
207.1015708 2.432871707
221.0808353 4.267795526
223.0964854 5.085306032
226.1073844 0.8141849302
236.1281199 1.08161059
238.1073844 0.9438766712
238.1437699 0.8550010731
248.1281199 3.062468437
250.1073844 1.247018676
266.1386845 8.279389214

Name: +ve in-silico MS/MS by CFM-ID for KURUPSCOXRSJQI-UHFFFAOYSA-N
ID: KURUPSCOXRSJQI-UHFFFAOYSA-N
Comment: Energy2
Num peaks: 31
39.02292652 4.968042997
41.03857658 1.953732815
42.03382555 3.06538401
43.05422664 1.335093552
44.04947561 1.17696782
49.00727645 1.153159117
51.02292652 1.313855714
53.00219107 1.300411966
55.01784114 1.98731549
56.04947561 2.92767389
57.0334912 2.826675052
58.06512568 1.087571345
67.05422664 1.526835674
69.06987671 1.433364404
70.06512568 3.845786628
71.04914126 1.159454943
77.03857658 2.582384874
79.05422664 2.991209929
89.03857658 5.906306665
91.05422664 3.598253509
93.06987671 1.449211862
95.08552677 0.9638507684
100.0756904 2.80227959
119.0491413 2.659066059
121.0647913 3.851826386
127.0389705 1.049189489
131.0491413 1.068946765
133.0647913 1.034059684
149.0597059 7.015276431
153.0910061 0.9357548777
167.0702706 1.684268079

Name: +ve in-silico MS/MS by CFM-ID for HRJTVSQAKWXCBX-UHFFFAOYSA-N
ID: HRJTVSQAKWXCBX-UHFFFAOYSA-N
Comment: Energy0
Num peaks: 18
95.04914126 0.6387398388
100.0756904 5.298802304
136.0393049 1.196167859
138.0549549 0.6283501825
142.086255 1.298648075
146.1175552 1.154840229
149.0597059 6.045643248
167.0702706 5.865896266
172.0968197 2.753623284
194.1175552 1.020724746
196.1332052 0.7335855467
222.1124698 2.52739253
223.0964854 1.824005243
224.1281199 1.030244538
237.1121354 1.554689203
248.1281199 7.68491178
250.1073844 1.247222959
266.1386845 38.12247442

Name: +ve in-silico MS/MS by CFM-ID for HRJTVSQAKWXCBX-UHFFFAOYSA-N
ID: HRJTVSQAKWXCBX-UHFFFAOYSA-N
Comment: Energy1
Num peaks: 31
39.02292652 2.697349434
41.03857658 5.323041309
43.05422664 1.9498861
44.04947561 0.6834643758
57.0334912 2.057577015
59.04914126 0.7732495869
86.0600403 0.649442171
93.0334912 2.073580842
95.04914126 1.313903407
98.0600403 1.157269277
100.0756904 8.584488218
123.0440559 1.011904808
149.0597059 7.402512889
167.0702706 4.205718339
187.075356 1.157026748
203.0702706 2.09793851
205.0859207 4.801433637
207.1015708 1.997269287
221.0808353 3.325467614
222.1124698 0.7004833137
223.0964854 4.525587832
226.1073844 0.8050189548
234.1124698 0.6424818409
236.0917343 0.7496794827
236.1281199 2.767529153
238.1073844 0.777407848
238.1437699 1.156134626
240.1230345 1.013123821
248.1281199 2.885790374
250.1073844 1.289641271
266.1386845 6.816383606

Name: +ve in-silico MS/MS by CFM-ID for HRJTVSQAKWXCBX-UHFFFAOYSA-N
ID: HRJTVSQAKWXCBX-UHFFFAOYSA-N
Comment: Energy2
Num peaks: 31
25.00727645 0.7251613709
39.02292652 4.110776952
41.00219107 0.8147108414
41.03857658 2.141270497
42.03382555 5.382419128
43.01784114 0.835894747
43.05422664 1.987329615
44.04947561 2.194978355
45.06987671 0.8649869612
51.02292652 1.289556655
55.01784114 2.375806174
56.04947561 1.046464395
57.0334912 1.335205893
67.05422664 1.057949796
69.06987671 1.358051663
71.08552677 1.517588306
73.02840582 0.7943397333
77.03857658 2.105131682
86.0600403 2.033933964
93.0334912 4.874540387
95.04914126 3.852934972
100.0756904 5.1220907
107.0491413 2.302274219
121.0647913 1.306666603
123.0440559 1.367779356
133.0647913 0.9662932795
140.070605 0.8173010926
147.0440559 0.7406075274
149.0597059 7.127930824
167.0702706 1.070222472
206.1175552 0.8673013485

Name: +ve in-silico MS/MS by CFM-ID for PTNSLBBYLNLYIS-UHFFFAOYSA-N
ID: PTNSLBBYLNLYIS-UHFFFAOYSA-N
Comment: Energy0
Num peaks: 7
100.0756904 6.257446266
149.0597059 1.593206888
167.0702706 8.261667725
223.0964854 2.500046576
237.1121354 1.970558731
248.1281199 7.461655804
266.1386845 53.26035017

Name: +ve in-silico MS/MS by CFM-ID for PTNSLBBYLNLYIS-UHFFFAOYSA-N
ID: PTNSLBBYLNLYIS-UHFFFAOYSA-N
Comment: Energy1
Num peaks: 21
39.02292652 4.621150541
41.03857658 9.560130714
43.05422664 5.477312792
44.04947561 0.7566257154
45.06987671 2.59305554
57.0334912 1.64643008
59.04914126 0.801743276
98.0600403 1.362278937
100.0756904 9.503399275
149.0597059 1.813917067
167.0702706 5.475427785
187.075356 1.271742542
203.0702706 2.75406639
205.0859207 6.813566549
207.1015708 2.431626011
221.0808353 4.511903767
223.0964854 5.612788734
238.1073844 0.8535794424
248.1281199 2.765985638
250.1073844 1.180197425
266.1386845 8.776312272

Name: +ve in-silico MS/MS by CFM-ID for PTNSLBBYLNLYIS-UHFFFAOYSA-N
ID: PTNSLBBYLNLYIS-UHFFFAOYSA-N
Comment: Energy2
Num peaks: 31
39.02292652 9.395667388
41.00219107 1.16915845
41.03857658 7.019161523
42.03382555 6.579520381
43.01784114 1.127880452
43.05422664 5.793641824
44.04947561 3.49828642
45.06987671 3.742693423
46.06512568 0.9008492695
51.02292652 2.230433814
53.00219107 1.324885082
53.03857658 0.9695480577
54.03382555 0.7780086564
55.01784114 1.135657713
56.04947561 1.554929235
57.0334912 1.453018181
58.06512568 1.201263791
65.00219107 0.7870514367
69.0334912 2.133960369
70.06512568 1.293067133
71.04914126 0.9582149052
86.0600403 1.962001435
100.0756904 3.36455356
133.0647913 0.7123809207
149.0597059 11.66681037
151.075356 0.8439985741
155.1066561 0.6466351199
157.1223062 0.6466351199
163.075356 0.6757289594
167.0702706 2.941667771
250.1073844 0.9181340226

Name: +ve in-silico MS/MS by CFM-ID for FGFVUSQFSCTUSL-UHFFFAOYSA-N
ID: FGFVUSQFSCTUSL-UHFFFAOYSA-N
Comment: Energy0
Num peaks: 10
107.0491413 3.931906279
121.0647913 2.410099974
123.0440559 0.894667898
127.0389705 0.8820596965
141.0546206 3.185523702
155.0702706 1.270568376
177.0910061 0.8972647629
213.0910061 1.530791306
231.1015708 22.72875482
249.1121354 42.52961233

Name: +ve in-silico MS/MS by CFM-ID for FGFVUSQFSCTUSL-UHFFFAOYSA-N
ID: FGFVUSQFSCTUSL-UHFFFAOYSA-N
Comment: Energy1
Num peaks: 31
39.02292652 1.399917959
95.04914126 0.9109874926
105.0334912 2.313628541
107.0491413 11.3859249
109.0647913 0.9400527565
117.0334912 0.9539696277
119.0491413 1.496750882
121.0284058 1.512498678
121.0647913 5.083522898
123.0440559 2.705445529
129.0334912 2.097901724
131.0491413 1.58958028
133.0647913 1.726679809
135.0804414 1.633670716
137.0597059 0.7469838831
137.0960915 1.162544599
139.0389705 1.466935129
141.0546206 7.687200607
143.0491413 0.8074160814
145.0647913 1.416546906
147.0804414 2.812634513
155.0702706 1.978458113
157.0647913 0.8626325797
159.0804414 0.9419214463
201.0910061 0.9033257809
203.1066561 2.447026071
213.0910061 1.183410835
219.1015708 1.307950568
221.1172208 1.241449557
231.1015708 7.16346392
249.1121354 7.255077586

Name: +ve in-silico MS/MS by CFM-ID for FGFVUSQFSCTUSL-UHFFFAOYSA-N
ID: FGFVUSQFSCTUSL-UHFFFAOYSA-N
Comment: Energy2
Num peaks: 31
39.02292652 5.998898403
41.03857658 4.12938568
49.00727645 2.348336796
51.02292652 2.662543342
53.03857658 1.098327419
65.03857658 2.815819306
69.0334912 1.291205903
75.02292652 1.785123319
77.03857658 2.387624546
79.01784114 1.704620775
79.05422664 3.214475154
81.0334912 2.039270409
89.03857658 1.586970031
91.05422664 1.300232865
93.06987671 1.789899432
101.0385766 1.695720078
103.0542266 1.311705903
105.0334912 2.239909637
105.0698767 1.277290963
107.0491413 7.421157694
117.0334912 1.753609192
121.0284058 1.401494733
121.0647913 1.364517205
123.0440559 1.269809021
125.0597059 1.204809835
131.0491413 1.24578394
143.0491413 2.232024059
145.0647913 2.158361097
159.0804414 1.344279696
203.1066561 1.492160667
213.0910061 1.249871388

Name: +ve in-silico MS/MS by CFM-ID for KFWGGARCCMGRAT-UHFFFAOYSA-N
ID: KFWGGARCCMGRAT-UHFFFAOYSA-N
Comment: Energy0
Num peaks: 6
107.0491413 17.06651053
111.0440559 15.53685013
113.0597059 3.079609682
141.0546206 7.10204932
231.1015708 8.92580123
249.1121354 28.37588759

Name: +ve in-silico MS/MS by CFM-ID for KFWGGARCCMGRAT-UHFFFAOYSA-N
ID: KFWGGARCCMGRAT-UHFFFAOYSA-N
Comment: Energy1
Num peaks: 19
39.02292652 1.091953892
51.02292652 1.26265559
53.03857658 1.404881064
79.05422664 4.09795757
81.0334912 0.9832732619
83.04914126 1.348384205
105.0334912 0.9205897516
107.0491413 30.85213716
109.0284058 1.020117671
109.0647913 1.775327062
111.0440559 6.126203904
113.0597059 3.101234438
119.0491413 2.379723919
123.0440559 1.851717894
137.0597059 6.533145239
141.0546206 6.372505288
143.0702706 1.093654663
231.1015708 3.558551785
249.1121354 4.597766364

Name: +ve in-silico MS/MS by CFM-ID for KFWGGARCCMGRAT-UHFFFAOYSA-N
ID: KFWGGARCCMGRAT-UHFFFAOYSA-N
Comment: Energy2
Num peaks: 20
39.02292652 3.624097947
41.03857658 4.32540691
49.00727645 9.771410232
51.02292652 13.40016636
53.03857658 5.867368314
55.01784114 1.500024174
55.05422664 1.651181392
57.06987671 1.379740135
63.02292652 5.931295422
65.03857658 2.575836155
79.01784114 1.137413781
79.05422664 4.309649131
81.0334912 1.814947272
91.05422664 3.53862587
95.04914126 1.835043846
105.0334912 2.761374764
107.0491413 10.45568792
111.0440559 1.732634774
123.0440559 1.946454113
125.0597059 1.34774735

Name: +ve in-silico MS/MS by CFM-ID for SMFCZHWDMTVWCJ-UHFFFAOYSA-N
ID: SMFCZHWDMTVWCJ-UHFFFAOYSA-N
Comment: Energy0
Num peaks: 14
41.00219107 1.396784057
43.01784114 1.587731261
55.05422664 2.587186428
59.01275576 1.950049141
69.06987671 1.52851763
161.0960915 2.515621837
175.0389705 1.230171086
189.0910061 5.102384408
203.1066561 5.046676833
205.0495352 1.299724753
207.0651853 1.243297434
213.0910061 8.061158807
231.1015708 32.69582859
249.1121354 14.11074318

Name: +ve in-silico MS/MS by CFM-ID for SMFCZHWDMTVWCJ-UHFFFAOYSA-N
ID: SMFCZHWDMTVWCJ-UHFFFAOYSA-N
Comment: Energy1
Num peaks: 29
39.02292652 1.820957326
41.00219107 1.694040876
55.05422664 11.23022022
59.01275576 2.323630836
65.03857658 0.9700124817
67.05422664 1.536549332
68.99710569 0.7578712051
69.06987671 4.532291536
87.00767038 0.9700152943
91.05422664 0.7764913511
133.0284058 1.433391123
147.0440559 4.671308038
159.0804414 0.810438716
161.0597059 0.9619184212
161.0960915 2.660779318
171.0804414 0.9768495812
173.0233204 1.572412094
175.0389705 2.093598826
185.0960915 2.299703113
187.075356 0.9192611358
187.1117415 1.094368215
189.0910061 5.491584918
193.0495352 2.190905522
201.0910061 1.340376453
203.1066561 9.196118594
205.1223062 1.867240604
213.0910061 3.58453048
231.1015708 7.528721291
249.1121354 3.127744602

Name: +ve in-silico MS/MS by CFM-ID for SMFCZHWDMTVWCJ-UHFFFAOYSA-N
ID: SMFCZHWDMTVWCJ-UHFFFAOYSA-N
Comment: Energy2
Num peaks: 31
39.02292652 1.31017381
41.00219107 4.069142732
43.01784114 2.183716627
51.02292652 0.8682983238
53.03857658 1.972311074
55.05422664 13.13637655
57.06987671 0.9568524379
59.01275576 4.899999707
65.03857658 6.284637294
67.05422664 4.58184039
69.06987671 3.625580074
91.05422664 1.029990289
93.06987671 0.916437282
105.0334912 6.086176878
107.0491413 1.580481308
119.0491413 1.199215586
129.0698767 0.7976074035
131.0855268 1.692064541
133.0284058 1.994062277
133.1011768 1.053487132
145.0647913 1.686824595
147.0440559 3.513983313
157.0647913 0.9725020364
159.0804414 1.372361262
161.0960915 2.538853806
169.0647913 0.872083492
173.0960915 1.102180762
175.0389705 0.9217953106
187.075356 0.9493894064
187.1117415 1.056080073
189.0910061 0.9583531109

Name: +ve in-silico MS/MS by CFM-ID for XCZVBYOXRSFQBH-UHFFFAOYSA-N
ID: XCZVBYOXRSFQBH-UHFFFAOYSA-N
Comment: Energy0
Num peaks: 16
71.08552677 0.9863741294
85.02840582 2.633280782
97.10117684 1.214633692
100.0393049 0.7794347238
101.0960915 0.855146137
102.0549549 10.434082
125.0960915 2.480384518
128.0342195 2.184251191
143.1066561 4.94694262
182.1539407 0.9003532359
186.1488553 1.735367024
198.1488553 0.8174947482
200.1645054 0.8544056692
208.1332052 1.514181425
226.1437699 25.71551862
244.1543346 22.68455802

Name: +ve in-silico MS/MS by CFM-ID for XCZVBYOXRSFQBH-UHFFFAOYSA-N
ID: XCZVBYOXRSFQBH-UHFFFAOYSA-N
Comment: Energy1
Num peaks: 31
39.02292652 1.03560325
41.03857658 1.131334563
42.03382555 0.9768939094
43.05422664 1.332063539
44.04947561 1.460313819
53.03857658 1.149221196
54.03382555 1.588893657
55.05422664 1.455504121
56.04947561 1.025189077
57.06987671 2.779556689
58.06512568 1.327079814
69.06987671 0.9279469005
71.08552677 3.418846141
73.10117684 1.31161008
74.0600403 1.335428045
83.08552677 1.528948541
85.02840582 4.506534566
97.10117684 1.89066813
100.0393049 1.014120545
101.0960915 1.387431986
102.0549549 11.48037373
115.1117415 0.9826475103
125.0960915 4.81951972
128.0342195 4.114781155
142.1226406 1.165105838
143.1066561 5.049465837
186.1488553 0.9865221718
198.1488553 1.08761742
208.1332052 1.479020321
226.1437699 6.354910017
244.1543346 3.868481668

Name: +ve in-silico MS/MS by CFM-ID for XCZVBYOXRSFQBH-UHFFFAOYSA-N
ID: XCZVBYOXRSFQBH-UHFFFAOYSA-N
Comment: Energy2
Num peaks: 31
39.02292652 2.134283906
40.01817548 0.884531306
41.03857658 6.550729371
42.03382555 1.703504944
43.05422664 3.670399896
44.04947561 4.565608971
53.03857658 2.11841319
55.05422664 3.356075595
56.04947561 2.090714961
57.06987671 4.032243518
58.06512568 1.566165382
67.05422664 2.12072363
69.06987671 1.211392552
70.02874017 2.343048005
71.08552677 3.912285915
73.10117684 1.060105798
84.04439023 2.060037331
85.02840582 4.056177735
97.10117684 3.07082063
99.1168269 1.786474389
100.0393049 0.9006033196
101.0960915 0.9854889019
102.0549549 3.458108957
115.1117415 1.210905585
123.0804414 0.8309524795
125.0960915 0.8997374296
128.0342195 0.9888979292
142.1226406 0.9586359056
143.1066561 3.866970366
168.1382906 1.446050349
208.1332052 1.26124005

Name: +ve in-silico MS/MS by CFM-ID for OCUXZPQJWANFQR-UHFFFAOYSA-N
ID: OCUXZPQJWANFQR-UHFFFAOYSA-N
Comment: Energy0
Num peaks: 18
29.03857658 3.688047206
46.06512568 2.227458347
83.01031114 4.327352634
85.02596121 1.813379458
86.0964258 1.088611437
98.0964258 1.023698852
100.1120759 1.680641715
112.1120759 0.9950671813
123.0052258 3.686502307
125.0208758 5.326647402
220.0943751 1.153958131
221.0783907 3.074822678
222.1100252 2.622550841
238.1049398 1.365464505
246.1300117 2.571706843
248.1256752 7.350608522
250.1049398 1.345704275
266.1362399 35.4378653

Name: +ve in-silico MS/MS by CFM-ID for OCUXZPQJWANFQR-UHFFFAOYSA-N
ID: OCUXZPQJWANFQR-UHFFFAOYSA-N
Comment: Energy1
Num peaks: 31
29.03857658 2.410238693
44.04947561 1.126101933
46.06512568 5.915634303
53.03857658 2.610458599
55.05422664 0.9405015487
71.01275576 1.246415686
72.08077574 4.066987236
83.01031114 0.9951131723
85.02596121 1.407079895
86.0964258 1.581190661
94.06512568 2.221613283
96.08077574 1.048647585
97.06479133 0.9983943099
98.0964258 1.918099919
100.1120759 2.056038128
102.1277259 1.619152469
110.0964258 0.9683345238
138.0913404 1.717298296
140.1069905 1.623080168
142.1226406 0.8571296778
179.0314405 0.8376048152
191.067826 0.8498472381
196.1332052 1.078273342
203.067826 2.465677656
221.0783907 6.082557673
234.1100252 1.12411164
236.1256752 4.050613394
238.1413253 1.377726055
248.1256752 4.194766027
250.1049398 1.55994862
266.1362399 8.418613058

Name: +ve in-silico MS/MS by CFM-ID for OCUXZPQJWANFQR-UHFFFAOYSA-N
ID: OCUXZPQJWANFQR-UHFFFAOYSA-N
Comment: Energy2
Num peaks: 31
29.03857658 6.354035507
39.02292652 1.043466513
44.04947561 2.564219137
46.06512568 5.236444554
51.02292652 2.370095458
53.03857658 3.187504202
55.05422664 1.983594163
58.06512568 0.9836575344
63.00408289 1.405171879
67.05422664 3.307204245
70.06512568 2.097616032
72.08077574 2.075991867
82.06512568 1.179411186
83.01031114 4.471799398
85.02596121 1.067116325
92.99466108 6.241235626
95.01031114 1.608179791
96.08077574 0.8691342269
100.1120759 2.48214064
107.0103111 1.474444998
109.0259612 2.08355239
120.9895757 1.430114957
123.0052258 3.709616606
125.0208758 2.453068432
151.075356 0.9245007739
161.0572613 2.691558415
177.052176 1.73537463
203.067826 1.061824751
204.0994605 0.9500421101
205.0470906 0.8728323195
250.1049398 1.069722909

Name: +ve in-silico MS/MS by CFM-ID for OBTGKOLHGIZCJU-UHFFFAOYSA-N
ID: OBTGKOLHGIZCJU-UHFFFAOYSA-N
Comment: Energy0
Num peaks: 16
29.03857658 4.122360681
46.06512568 2.468495956
57.0334912 1.22178544
100.1120759 1.551916229
108.0807757 2.444833283
110.0964258 2.595393643
112.1120759 4.998925122
126.1277259 2.169874484
136.1120759 4.509179045
138.1277259 3.992082274
140.143376 2.646792641
221.0783907 2.916024193
238.1049398 1.263556928
246.1300117 2.896200525
248.1256752 5.635805492
266.1362399 35.60945171

Name: +ve in-silico MS/MS by CFM-ID for OBTGKOLHGIZCJU-UHFFFAOYSA-N
ID: OBTGKOLHGIZCJU-UHFFFAOYSA-N
Comment: Energy1
Num peaks: 31
29.03857658 3.003154897
44.04947561 1.360063786
46.06512568 6.720504172
53.03857658 2.695650175
55.01784114 1.587468477
57.0334912 1.167138638
72.08077574 5.090362308
79.05422664 1.176848185
86.0964258 0.8444908173
94.06512568 2.133590788
96.08077574 1.514296202
98.0964258 1.609425393
100.1120759 2.26848588
101.0208758 0.9945108817
112.1120759 0.8382878066
122.0964258 1.275837409
124.1120759 1.18391825
126.1277259 1.205886928
165.0157904 1.009490271
166.1226406 1.254739485
168.1382906 1.217004703
169.0470906 1.192323023
179.0314405 2.609047699
193.0470906 1.03755272
203.067826 1.721524659
221.0783907 9.546366522
236.1256752 1.58268014
246.1300117 0.9959878877
248.1256752 2.929593929
250.1049398 1.8087165
266.1362399 12.65160921

Name: +ve in-silico MS/MS by CFM-ID for OBTGKOLHGIZCJU-UHFFFAOYSA-N
ID: OBTGKOLHGIZCJU-UHFFFAOYSA-N
Comment: Energy2
Num peaks: 28
29.03857658 6.680586491
39.02292652 1.843311734
41.03857658 1.068659311
44.04947561 3.051498526
46.06512568 7.389738867
49.00727645 1.741996352
51.02292652 3.551049813
53.03857658 4.006795728
55.05422664 0.8587141433
65.03857658 2.918937112
67.05422664 12.88226789
69.06987671 0.8003378506
70.06512568 2.516642052
72.08077574 4.797292299
79.05422664 1.916349058
81.06987671 0.9893645514
82.06512568 1.382609254
86.0964258 0.9071289412
91.05422664 1.30955288
93.06987671 6.505918337
95.08552677 1.937404105
96.08077574 1.432025679
108.0807757 2.603226388
110.0964258 2.681357058
124.1120759 1.498558802
126.1277259 0.8135356877
134.0964258 1.085825716
136.1120759 1.48270777

Name: +ve in-silico MS/MS by CFM-ID for SQEUCLNCZYYJSC-UHFFFAOYSA-N
ID: SQEUCLNCZYYJSC-UHFFFAOYSA-N
Comment: Energy0
Num peaks: 10
29.03857658 4.356487974
46.06512568 2.592578235
83.01031114 3.549461034
221.0783907 3.834445169
234.1100252 1.736252928
236.1256752 3.422879404
238.1049398 2.245570237
246.1300117 2.983043302
248.1256752 9.005000791
266.1362399 46.58081533

Name: +ve in-silico MS/MS by CFM-ID for SQEUCLNCZYYJSC-UHFFFAOYSA-N
ID: SQEUCLNCZYYJSC-UHFFFAOYSA-N
Comment: Energy1
Num peaks: 31
29.03857658 2.967082803
39.02292652 0.9381142879
41.03857658 1.10517196
44.04947561 4.158727255
46.06512568 6.027817765
68.04947561 1.543584631
70.06512568 0.7580751932
72.08077574 24.03077192
74.0964258 1.144994426
83.01031114 1.070012045
85.02596121 1.184125248
86.0964258 1.498179142
88.11207587 0.6641140208
107.0103111 1.002103245
113.0597059 1.238969077
114.0913404 0.911937886
116.1069905 0.6233092356
149.0208758 1.17535769
151.0365259 1.738265549
152.1069905 0.5796183142
154.086255 1.175967627
156.1019051 0.7770420805
158.1175552 0.6249261291
179.0314405 2.220838272
181.0470906 1.259509711
203.067826 1.872847266
221.0783907 4.778551345
236.1256752 1.124794553
248.1256752 3.013735235
250.1049398 1.226585342
266.1362399 5.928663081

Name: +ve in-silico MS/MS by CFM-ID for SQEUCLNCZYYJSC-UHFFFAOYSA-N
ID: SQEUCLNCZYYJSC-UHFFFAOYSA-N
Comment: Energy2
Num peaks: 31
27.02292652 1.135655156
29.03857658 8.495796064
41.03857658 1.947995074
43.05422664 0.8482388082
44.04947561 4.920895344
46.06512568 4.390178326
58.06512568 0.7992847871
63.00408289 2.763113098
68.04947561 0.9638089335
70.06512568 1.139778119
71.04914126 2.825390281
72.08077574 6.259960811
82.06512568 0.8058155577
83.01031114 10.21914969
85.02596121 1.03551695
92.99466108 1.11945129
95.01031114 1.21127869
97.06479133 1.090851251
100.1120759 1.157223129
107.0103111 1.278059967
119.0103111 2.156696813
121.0259612 0.9595329572
128.1069905 1.597801395
151.0365259 0.8716663881
179.0314405 0.7945964368
191.067826 1.933724561
193.0470906 0.8443969049
195.0627406 2.354124579
203.067826 1.371675258
205.0470906 1.206048702
250.1049398 1.084925001

Name: +ve in-silico MS/MS by CFM-ID for ANYYOKVYCXVBPX-UHFFFAOYSA-N
ID: ANYYOKVYCXVBPX-UHFFFAOYSA-N
Comment: Energy0
Num peaks: 8
73.02840582 2.092091666
121.0647913 5.039600644
127.0389705 1.437680915
155.0702706 1.199503661
205.0859207 1.27376399
221.1172208 1.587393111
231.1015708 12.9789072
249.1121354 54.39680872

Name: +ve in-silico MS/MS by CFM-ID for ANYYOKVYCXVBPX-UHFFFAOYSA-N
ID: ANYYOKVYCXVBPX-UHFFFAOYSA-N
Comment: Energy1
Num peaks: 31
53.00219107 1.328964319
55.01784114 1.094767555
68.99710569 1.740799295
69.0334912 0.8497481951
71.01275576 3.451035573
73.02840582 2.786504226
75.04405588 1.185483225
95.04914126 0.9425513644
97.02840582 1.376775741
99.04405588 2.541884446
109.0284058 0.8913698798
121.0647913 6.513155613
123.0804414 0.8996983345
125.0233204 1.385733089
127.0389705 6.000768555
129.0546206 1.160900802
149.0597059 2.465309277
151.0389705 0.8352625954
151.075356 1.442786291
153.0546206 0.9918095381
153.0910061 1.145140831
155.0702706 2.171982093
177.0910061 1.18479312
191.0702706 1.289560266
203.0702706 1.407992252
205.0859207 2.4734427
207.1015708 1.654696662
219.1015708 2.078612548
221.1172208 1.495015517
231.1015708 8.490383091
249.1121354 13.22338038

Name: +ve in-silico MS/MS by CFM-ID for ANYYOKVYCXVBPX-UHFFFAOYSA-N
ID: ANYYOKVYCXVBPX-UHFFFAOYSA-N
Comment: Energy2
Num peaks: 31
25.00727645 1.199053052
39.02292652 1.27066382
41.00219107 2.341906849
43.01784114 2.468023198
49.00727645 3.480057692
51.02292652 2.036045772
53.00219107 2.347513697
53.03857658 2.549587699
55.01784114 4.227660442
55.05422664 2.397117074
57.0334912 2.762201387
67.01784114 3.714491937
71.01275576 1.362659569
73.02840582 1.648243655
79.05422664 1.058819595
83.04914126 1.398038736
89.03857658 1.464791304
91.05422664 2.747817764
93.06987671 3.26968447
95.04914126 1.270989869
101.0385766 1.099573333
103.0542266 1.242829109
105.0334912 2.737586098
119.0491413 3.098107278
121.0647913 7.261224391
133.0647913 1.967363616
135.0804414 1.764432063
203.1066561 1.413893239
205.0859207 1.035292927
207.1015708 1.297160603
217.0859207 1.082670667

Name: +ve in-silico MS/MS by CFM-ID for YTTUDQOFYATMAU-UHFFFAOYSA-N
ID: YTTUDQOFYATMAU-UHFFFAOYSA-N
Comment: Energy0
Num peaks: 6
121.0647913 2.286981787
133.0647913 1.6046152
135.0804414 2.576751208
219.1015708 2.653195461
231.1015708 11.06633478
249.1121354 62.16809418

Name: +ve in-silico MS/MS by CFM-ID for YTTUDQOFYATMAU-UHFFFAOYSA-N
ID: YTTUDQOFYATMAU-UHFFFAOYSA-N
Comment: Energy1
Num peaks: 31
59.01275576 0.7190975014
61.02840582 0.721560122
80.99710569 0.826189876
95.04914126 1.042651677
117.0334912 1.376291437
119.0491413 1.260751408
121.0647913 3.59086533
123.0804414 0.7933017962
125.0233204 0.8875113051
127.0389705 1.753299964
129.0546206 0.8453620303
133.0647913 4.162368933
135.0804414 3.017450278
137.0960915 2.194997392
139.1117415 0.936695762
143.0491413 1.3379473
145.0647913 2.311587967
147.0804414 4.392276228
153.0546206 0.9460187218
155.0702706 2.225730212
159.0440559 0.842731848
163.1117415 0.9918423784
189.0910061 1.239406157
205.0859207 1.224727442
207.1015708 1.235358205
217.0859207 1.04090134
219.1015708 3.478050806
221.1172208 2.662633959
231.1015708 7.796772109
233.0808353 0.747479558
249.1121354 16.1397817

Name: +ve in-silico MS/MS by CFM-ID for YTTUDQOFYATMAU-UHFFFAOYSA-N
ID: YTTUDQOFYATMAU-UHFFFAOYSA-N
Comment: Energy2
Num peaks: 31
39.02292652 1.690349946
53.00219107 1.399975377
55.01784114 1.607039013
65.03857658 1.260991437
91.05422664 2.129599632
93.06987671 2.415454438
95.04914126 1.044493317
101.0385766 2.051560302
103.0542266 4.582889207
105.0334912 1.588452951
105.0698767 5.429473936
107.0491413 1.006027623
107.0855268 1.10514936
117.0334912 2.275794498
117.0698767 2.673835955
119.0491413 2.864255468
121.0647913 3.4812807
123.0804414 1.216540188
129.0698767 1.216892485
131.0855268 1.631321159
133.0647913 2.777351979
135.0804414 3.72155428
139.1117415 1.011956919
143.0491413 3.80585612
145.0647913 3.299753532
159.0804414 1.366708653
161.0960915 1.543125488
175.075356 1.060945465
189.0910061 1.582533415
217.0859207 1.790648113
231.1015708 1.169739504

Name: +ve in-silico MS/MS by CFM-ID for LBGVFLXSPLMPGN-UHFFFAOYSA-N
ID: LBGVFLXSPLMPGN-UHFFFAOYSA-N
Comment: Energy0
Num peaks: 6
121.0647913 1.28855352
133.0647913 1.555894834
135.0804414 2.188464722
213.0910061 1.854311184
231.1015708 27.03404521
249.1121354 48.70240407

Name: +ve in-silico MS/MS by CFM-ID for LBGVFLXSPLMPGN-UHFFFAOYSA-N
ID: LBGVFLXSPLMPGN-UHFFFAOYSA-N
Comment: Energy1
Num peaks: 31
95.04914126 0.725630216
103.0389705 0.9411301935
109.0284058 0.8087537093
115.0389705 0.7134266912
117.0334912 1.358114737
119.0491413 1.008830318
121.0647913 2.836851262
127.0389705 1.572276108
133.0647913 2.755410692
135.0804414 2.750190003
137.0597059 1.042107017
143.0491413 1.261932661
145.0647913 2.458207631
147.0804414 4.942977455
155.0702706 1.993210154
157.0647913 1.0602346
159.0804414 2.192818475
161.0960915 1.254829292
171.0804414 1.189262485
173.0960915 1.127528628
185.0960915 0.7312288227
201.0910061 1.623546334
203.1066561 4.779809095
205.0859207 0.9793375535
205.1223062 0.8947678007
207.1015708 1.088339409
213.0910061 2.302949148
219.1015708 1.913304081
221.1172208 1.659581283
231.1015708 14.80118
249.1121354 14.98679084

Name: +ve in-silico MS/MS by CFM-ID for LBGVFLXSPLMPGN-UHFFFAOYSA-N
ID: LBGVFLXSPLMPGN-UHFFFAOYSA-N
Comment: Energy2
Num peaks: 31
25.00727645 0.963673084
39.02292652 1.357505381
43.01784114 1.10009784
65.03857658 0.9760351797
101.0385766 1.326753166
103.0542266 2.304714364
105.0698767 3.160519935
115.0542266 0.869548353
117.0334912 2.60057274
117.0698767 1.366434637
119.0491413 2.291527725
121.0647913 3.686818921
129.0698767 1.637306048
131.0855268 2.587664324
133.0647913 3.037314764
135.0804414 1.878349694
143.0491413 3.34011238
143.0855268 1.133095818
145.0647913 6.159416615
147.0804414 1.658381506
157.0647913 2.447904191
159.0804414 3.289810123
161.0960915 2.260087822
171.0804414 2.879057135
173.0960915 0.9409377141
175.1117415 1.335729408
177.1273916 1.071228188
201.0910061 1.591200711
203.1066561 2.016346459
213.0910061 2.451614384
231.1015708 1.526333198

Name: +ve in-silico MS/MS by CFM-ID for IGMQPHHYZZREOM-UHFFFAOYSA-N
ID: IGMQPHHYZZREOM-UHFFFAOYSA-N
Comment: Energy0
Num peaks: 12
128.070605 6.078155003
155.081504 6.184572944
157.0971541 8.153366624
159.1128041 2.228106287
174.0760843 2.451319698
184.0604342 1.990242525
186.0760843 6.007436643
203.1026334 26.73845601
214.0709989 2.205127352
231.097548 2.466458378
232.0815636 6.582473991
249.1081127 10.60675144

Name: +ve in-silico MS/MS by CFM-ID for IGMQPHHYZZREOM-UHFFFAOYSA-N
ID: IGMQPHHYZZREOM-UHFFFAOYSA-N
Comment: Energy1
Num peaks: 19
74.02365479 1.113171764
80.04947561 1.258460724
82.06512568 6.293737176
84.08077574 1.51837968
88.03930485 1.169308714
120.0291341 2.633068842
128.070605 5.64926228
155.081504 6.9662596
157.0971541 13.02096679
159.1128041 1.948344153
174.0760843 1.891716017
184.0604342 1.075880764
185.0920687 3.224877718
186.0760843 10.67953204
187.1077188 1.437826447
203.1026334 16.09744829
231.097548 1.145399916
232.0815636 1.564851685
249.1081127 1.630282229

Name: +ve in-silico MS/MS by CFM-ID for IGMQPHHYZZREOM-UHFFFAOYSA-N
ID: IGMQPHHYZZREOM-UHFFFAOYSA-N
Comment: Energy2
Num peaks: 15
55.05422664 6.548197945
57.06987671 2.044743173
68.04947561 4.259352614
82.06512568 20.84360301
84.08077574 2.904837331
88.03930485 1.521491427
112.0393049 3.506359283
114.0549549 4.012175537
126.0549549 1.87765457
128.070605 19.01665614
130.086255 2.555942033
155.081504 2.977973665
157.0971541 6.267846041
174.0760843 1.253395816
186.0760843 1.491246691

Name: +ve in-silico MS/MS by CFM-ID for RHOQZSZPCOIWSS-UHFFFAOYSA-N
ID: RHOQZSZPCOIWSS-UHFFFAOYSA-N
Comment: Energy0
Num peaks: 31
53.00219107 0.5979992982
55.01784114 0.7154553542
55.05422664 2.073908787
59.01275576 0.9934314865
68.99710569 0.6126676542
69.06987671 0.6524491914
79.05422664 0.7104030657
81.06987671 0.5892443182
83.08552677 1.49733073
95.08552677 0.7010497457
99.04405588 0.8081540017
145.0647913 0.6254173637
147.0804414 0.5894301485
161.0233204 0.6245780981
175.0389705 1.035032968
185.0960915 0.7432166087
187.0389705 0.8518238842
187.075356 0.8461076707
189.0546206 1.407560904
189.0910061 1.657716847
191.0702706 1.096673794
193.0495352 0.9406510727
197.1172208 1.012812774
201.0910061 0.7369484129
203.1066561 5.682780511
205.0495352 1.138696093
205.1223062 0.7506110444
207.0651853 1.069561174
213.0910061 9.435091538
231.1015708 27.51735135
249.1121354 10.90650369

Name: +ve in-silico MS/MS by CFM-ID for RHOQZSZPCOIWSS-UHFFFAOYSA-N
ID: RHOQZSZPCOIWSS-UHFFFAOYSA-N
Comment: Energy1
Num peaks: 31
39.02292652 1.282677151
55.05422664 6.243532277
59.01275576 1.654164776
69.06987671 2.079525756
79.05422664 1.073074619
81.0334912 1.534793236
81.06987671 1.176247963
83.08552677 1.470643668
119.0491413 1.331047239
121.0647913 1.176460628
123.0076704 1.016105481
123.0804414 1.668210269
137.0233204 1.074804052
147.0440559 2.472749722
147.0804414 1.25218712
149.0960915 1.046937648
171.0804414 1.593129925
175.0389705 1.476131865
175.1117415 1.433955833
185.0960915 2.222408173
187.075356 1.812617751
187.1117415 1.009951934
189.0910061 1.841304936
193.0495352 1.662323717
201.0910061 1.108269308
203.1066561 6.813678248
205.1223062 1.572508342
213.0910061 2.856278572
221.1172208 1.725622683
231.1015708 4.365275582
249.1121354 1.570795341

Name: +ve in-silico MS/MS by CFM-ID for RHOQZSZPCOIWSS-UHFFFAOYSA-N
ID: RHOQZSZPCOIWSS-UHFFFAOYSA-N
Comment: Energy2
Num peaks: 31
25.00727645 5.580592557
27.02292652 0.9152208665
39.02292652 2.984376272
41.03857658 1.008037505
49.00727645 1.048169603
51.02292652 1.956564233
53.00219107 1.618526086
53.03857658 2.730132056
55.01784114 3.122461306
55.05422664 5.025838521
59.04914126 1.198215257
65.03857658 2.206334387
67.05422664 2.685543316
68.99710569 2.272580094
73.02840582 1.853231234
77.00219107 1.446425363
79.01784114 0.8671906892
79.05422664 2.228287228
81.0334912 2.330623097
83.08552677 3.11318957
91.05422664 1.739255345
93.06987671 4.752619713
95.01275576 1.717202174
97.02840582 3.441230378
99.04405588 1.120211756
109.0284058 0.8595653315
119.0491413 0.8917476593
123.0804414 1.098839444
133.0284058 0.9402676312
147.0440559 1.57647202
201.0910061 1.04971814

Name: +ve in-silico MS/MS by CFM-ID for LNTZIWHTAGZOJB-UHFFFAOYSA-N
ID: LNTZIWHTAGZOJB-UHFFFAOYSA-N
Comment: Energy0
Num peaks: 19
53.03857658 1.345318155
55.05422664 4.921538168
135.0440559 4.824204505
137.0597059 1.455783094
147.0804414 1.408503948
185.0960915 1.642189886
187.1117415 1.155894515
189.0546206 2.214600969
191.0702706 1.827126929
193.0859207 0.97614507
201.0910061 1.63830635
203.1066561 12.28995388
205.0495352 2.668580386
205.1223062 2.843337817
207.0651853 1.666306158
213.0910061 3.819245889
221.1172208 0.9838012535
231.1015708 12.35046658
249.1121354 20.33168344

Name: +ve in-silico MS/MS by CFM-ID for LNTZIWHTAGZOJB-UHFFFAOYSA-N
ID: LNTZIWHTAGZOJB-UHFFFAOYSA-N
Comment: Energy1
Num peaks: 31
39.02292652 1.392720932
51.02292652 1.361518121
53.03857658 1.702473135
55.05422664 5.943016397
67.05422664 6.29313651
79.01784114 1.623983
79.05422664 1.237244257
81.0334912 1.561940068
83.04914126 1.330569428
93.0334912 3.331014794
95.04914126 2.48789782
97.06479133 1.932556065
113.0597059 2.08164641
133.0284058 1.256433398
135.0440559 4.493620857
137.0597059 1.812520722
147.0440559 1.661797637
147.0804414 1.423171258
161.0597059 1.288695221
167.0702706 1.260039052
175.1117415 1.650857994
185.0960915 2.090802379
187.1117415 1.221779687
191.0702706 1.320268144
201.0910061 1.348760213
203.1066561 6.338179464
205.1223062 1.619976807
213.0910061 1.811890017
221.1172208 2.127487767
231.1015708 3.883468122
249.1121354 2.507577795

Name: +ve in-silico MS/MS by CFM-ID for LNTZIWHTAGZOJB-UHFFFAOYSA-N
ID: LNTZIWHTAGZOJB-UHFFFAOYSA-N
Comment: Energy2
Num peaks: 31
25.00727645 1.802485134
39.02292652 3.192792651
41.03857658 0.9104530562
43.05422664 0.9264243058
49.00727645 1.698721795
51.02292652 9.764199431
53.00219107 1.174368107
53.03857658 7.137407299
55.05422664 9.107505061
57.06987671 1.568730503
67.05422664 3.21171842
77.00219107 1.538327183
79.01784114 2.729007786
79.05422664 4.567749825
89.03857658 0.8399774111
91.05422664 1.284231961
93.06987671 1.810973306
107.0491413 1.284234294
119.0491413 1.025657328
121.0647913 0.9089491578
125.0597059 1.97039589
135.0440559 3.404491184
137.0597059 3.325701353
145.0647913 0.9078126482
147.0440559 1.843752295
147.0804414 5.718474497
161.0960915 0.8551229801
167.0702706 0.8511780942
175.1117415 0.8597730895
187.075356 1.766981219
201.0910061 1.342779642

Name: +ve in-silico MS/MS by CFM-ID for VLPWXRKOJGSKHZ-UHFFFAOYSA-N
ID: VLPWXRKOJGSKHZ-UHFFFAOYSA-N
Comment: Energy0
Num peaks: 31
53.00219107 0.6001359242
55.01784114 0.6917331863
55.05422664 2.06981064
59.01275576 0.9924545154
68.99710569 0.5983424898
69.06987671 0.6511833075
79.05422664 0.7089857637
83.08552677 1.494686901
95.08552677 0.7697474257
99.04405588 0.7856351221
145.0647913 0.7836488124
147.0804414 0.8159290466
149.0960915 0.8604327061
153.1273916 1.103754651
161.0233204 0.6232963811
175.0389705 1.032799679
185.0960915 0.7383221491
187.0389705 0.8505490772
187.075356 0.850855668
189.0546206 1.351660626
189.0910061 1.650923041
191.0702706 0.9614166537
193.0495352 0.9419922876
201.0910061 0.6512950127
203.1066561 5.655922299
205.0495352 1.137445415
205.1223062 0.749882473
207.0651853 1.068394656
213.0910061 9.406419106
231.1015708 27.44374841
249.1121354 10.88961143

Name: +ve in-silico MS/MS by CFM-ID for VLPWXRKOJGSKHZ-UHFFFAOYSA-N
ID: VLPWXRKOJGSKHZ-UHFFFAOYSA-N
Comment: Energy1
Num peaks: 31
39.02292652 1.298243175
55.05422664 6.362950946
59.01275576 1.666848355
69.06987671 2.110704892
79.05422664 1.088428655
81.0334912 1.486306974
81.06987671 1.194662066
83.08552677 1.485266817
93.0334912 1.305563091
119.0491413 1.131743493
121.0647913 1.18897962
123.0076704 1.066832213
123.0804414 1.690670955
137.0233204 1.025764058
147.0440559 2.435530042
171.0804414 1.621360092
175.0389705 1.426213186
175.1117415 1.65878123
185.0960915 2.300957213
187.075356 1.877676836
187.1117415 1.013681835
189.0910061 1.851735312
191.0702706 0.9274411084
193.0495352 1.591290896
201.0910061 0.9936533601
203.1066561 7.029069923
205.1223062 1.584607084
213.0910061 2.921015401
221.1172208 1.791427695
231.1015708 4.447387827
249.1121354 1.592428109

Name: +ve in-silico MS/MS by CFM-ID for VLPWXRKOJGSKHZ-UHFFFAOYSA-N
ID: VLPWXRKOJGSKHZ-UHFFFAOYSA-N
Comment: Energy2
Num peaks: 31
25.00727645 5.576856649
27.02292652 0.9146081751
39.02292652 2.982546486
41.03857658 1.007362026
49.00727645 0.8867495005
51.02292652 1.95660816
53.00219107 1.644322486
53.03857658 2.729743652
55.01784114 2.978562149
55.05422664 5.030116723
59.04914126 1.228517174
65.03857658 2.053482708
67.05422664 2.684442182
68.99710569 1.817817125
71.01275576 1.397638535
73.02840582 2.191906122
77.00219107 1.392874048
79.05422664 2.211454892
81.0334912 2.276663559
83.08552677 3.049062512
91.05422664 1.882226714
93.0334912 0.9550199896
93.06987671 4.791102387
95.01275576 1.694180998
95.08552677 2.024309367
97.02840582 3.033799612
123.0804414 1.098776691
133.0284058 0.9411721428
147.0440559 1.622698738
147.0804414 1.075093219
201.0910061 1.012680575

Name: +ve in-silico MS/MS by CFM-ID for UBROKVBZIJSLBL-UHFFFAOYSA-N
ID: UBROKVBZIJSLBL-UHFFFAOYSA-N
Comment: Energy0
Num peaks: 20
59.01275576 0.7798362667
83.04914126 0.9554933747
85.06479133 0.8931840942
192.1382906 1.799842796
194.1175552 1.084404498
196.0604342 0.8057428531
198.0760843 1.051583383
206.1175552 1.162725195
220.0968197 1.573619363
220.1332052 8.562636233
222.1124698 1.345415613
222.1488553 1.831139201
224.1281199 2.697568269
238.1073844 2.700217338
238.1437699 11.58747485
240.1230345 1.523156321
240.15942 0.9852089909
248.1281199 8.392415578
266.1386845 16.78824508
284.1492492 13.61310418

Name: +ve in-silico MS/MS by CFM-ID for UBROKVBZIJSLBL-UHFFFAOYSA-N
ID: UBROKVBZIJSLBL-UHFFFAOYSA-N
Comment: Energy1
Num peaks: 31
71.04914126 1.821656233
81.0334912 0.9092025451
83.04914126 1.2825581
86.02365479 1.246401365
88.03930485 1.232693392
111.0804414 1.03026413
154.086255 1.144113774
164.070605 0.9249358169
165.1273916 1.611544449
166.086255 1.621069696
167.1430416 1.207669902
178.1226406 1.709615914
180.1019051 1.807093086
190.1226406 0.9340342663
191.1066561 1.138317195
192.1382906 5.128129055
193.1223062 0.9333775802
194.1175552 1.150709033
194.1539407 1.328573252
196.0604342 1.163391599
206.1175552 0.9814143973
211.1328709 1.641792403
220.1332052 7.331618546
222.1124698 1.157796051
222.1488553 2.548281001
224.1281199 1.776405954
238.1437699 9.652562561
240.15942 1.292379291
248.1281199 2.469055771
266.1386845 3.210199146
284.1492492 1.704892479

Name: +ve in-silico MS/MS by CFM-ID for UBROKVBZIJSLBL-UHFFFAOYSA-N
ID: UBROKVBZIJSLBL-UHFFFAOYSA-N
Comment: Energy2
Num peaks: 31
39.02292652 1.044248727
49.00727645 0.8571555859
51.02292652 1.459686606
53.03857658 2.527448159
68.99710569 0.8865760749
71.01275576 2.004930652
71.04914126 1.67704462
73.02840582 1.274083672
93.06987671 0.8070941901
111.0440559 1.762789883
114.0549549 2.038709903
135.0440559 1.505407987
138.1277259 0.8519225271
147.0804414 1.322129119
151.075356 1.322901051
151.1117415 2.002564202
154.086255 1.897229593
165.1273916 1.225387471
166.086255 2.758140174
175.075356 2.297401248
177.0910061 0.8774423905
179.1066561 1.324327143
180.1019051 3.764035653
181.1223062 1.291180393
191.1066561 1.186318159
192.1382906 2.260206375
194.1175552 1.993922773
204.1019051 1.437630675
206.1175552 1.430476974
220.1332052 2.982567614
222.1488553 1.118137638

Name: +ve in-silico MS/MS by CFM-ID for CVRWVFHZIWIUFN-UHFFFAOYSA-N
ID: CVRWVFHZIWIUFN-UHFFFAOYSA-N
Comment: Energy0
Num peaks: 6
55.05422664 6.09082077
57.06987671 13.20739629
73.06479133 14.86271583
226.1437699 6.66643945
227.1277855 5.696455673
244.1543346 34.91827536

Name: +ve in-silico MS/MS by CFM-ID for CVRWVFHZIWIUFN-UHFFFAOYSA-N
ID: CVRWVFHZIWIUFN-UHFFFAOYSA-N
Comment: Energy1
Num peaks: 24
41.03857658 1.087520028
42.03382555 1.669017504
55.05422664 11.50366399
57.06987671 29.32907713
65.03857658 0.925350889
70.02874017 1.029935861
75.08044139 1.297240045
79.05422664 0.9927273192
81.0334912 1.141789973
82.02874017 0.9512867159
83.04914126 3.771242657
84.04439023 1.425144724
85.06479133 0.9542949094
97.06479133 1.664536073
99.08044139 2.409193296
124.0756904 1.490923771
125.0597059 1.332380659
142.086255 6.935671171
144.1019051 0.9351702445
170.0811697 2.629861766
188.0917343 1.18926872
226.1437699 1.318873472
227.1277855 1.60545397
244.1543346 3.202435319

Name: +ve in-silico MS/MS by CFM-ID for CVRWVFHZIWIUFN-UHFFFAOYSA-N
ID: CVRWVFHZIWIUFN-UHFFFAOYSA-N
Comment: Energy2
Num peaks: 13
39.02292652 1.648726742
41.03857658 2.60571269
55.05422664 14.50922771
57.0334912 5.860652596
57.06987671 13.87126439
59.04914126 2.218926034
73.06479133 14.96103096
75.08044139 2.457938272
81.0334912 4.53035977
83.04914126 4.933218443
85.06479133 3.741990843
97.06479133 5.529782021
99.08044139 3.501203451

Name: +ve in-silico MS/MS by CFM-ID for RQQZCMVKUPDAFN-UHFFFAOYSA-N
ID: RQQZCMVKUPDAFN-UHFFFAOYSA-N
Comment: Energy0
Num peaks: 8
55.05422664 2.267204049
57.06987671 13.94544122
75.08044139 3.350558119
160.0968197 5.038309204
170.0811697 9.629230955
226.1437699 7.423166032
227.1277855 4.068023224
244.1543346 36.27534302

Name: +ve in-silico MS/MS by CFM-ID for RQQZCMVKUPDAFN-UHFFFAOYSA-N
ID: RQQZCMVKUPDAFN-UHFFFAOYSA-N
Comment: Energy1
Num peaks: 25
41.03857658 0.8813607668
43.05422664 0.6800218458
55.05422664 2.983062703
56.0130901 0.8215708457
57.06987671 33.91349059
70.02874017 2.156475148
73.06479133 0.6739724688
75.08044139 5.47979386
81.0334912 0.7070597434
83.04914126 1.534491844
85.06479133 1.215905798
112.0756904 0.990728911
113.0597059 0.9003571563
114.0913404 0.7036169495
115.075356 1.09044047
125.0597059 0.6748903086
142.086255 2.422743919
144.1019051 0.8615665315
152.070605 3.009400601
154.086255 0.775984897
170.0811697 8.531050337
186.1124698 0.7998502085
188.0917343 1.282886921
226.1437699 2.620543757
244.1543346 4.640440879

Name: +ve in-silico MS/MS by CFM-ID for RQQZCMVKUPDAFN-UHFFFAOYSA-N
ID: RQQZCMVKUPDAFN-UHFFFAOYSA-N
Comment: Energy2
Num peaks: 31
39.02292652 1.056521754
41.00219107 1.249365815
41.03857658 2.672765101
42.03382555 2.235489593
43.01784114 0.8276824825
43.05422664 2.119181022
44.04947561 1.194998397
53.03857658 1.062546796
53.99744004 0.9364796547
55.05422664 3.571784806
56.0130901 1.681339447
57.0334912 2.811296878
57.06987671 16.11526646
58.02874017 1.430986071
59.04914126 1.677427855
70.02874017 1.073209893
73.06479133 3.629739491
75.08044139 1.821504072
81.0334912 9.634095026
83.04914126 6.539458338
85.06479133 4.641605413
86.02365479 0.7186735463
87.08044139 1.059941857
99.04405588 2.063777703
101.0597059 1.323423023
110.0600403 1.363889522
112.0756904 1.232694676
114.0913404 1.34876133
142.086255 1.207323735
144.1019051 0.7543314634
228.1230345 0.8638167581

Name: +ve in-silico MS/MS by CFM-ID for CUOFZDQIYSKKCN-UHFFFAOYSA-N
ID: CUOFZDQIYSKKCN-UHFFFAOYSA-N
Comment: Energy0
Num peaks: 17
43.01784114 0.6566588072
55.01784114 0.9009337723
57.0334912 0.6191192531
68.99466108 0.7044417477
95.04914126 0.764752782
96.9895757 2.628617796
97.06479133 0.6163266952
137.0960915 0.7994171163
151.1117415 0.6535444841
179.1066561 1.724534867
201.0885615 0.8057878019
211.0928979 2.871400889
213.0885615 5.73439593
219.0991261 1.398838838
229.1034626 3.475384482
231.0991261 26.33173026
249.1096908 29.39976053

Name: +ve in-silico MS/MS by CFM-ID for CUOFZDQIYSKKCN-UHFFFAOYSA-N
ID: CUOFZDQIYSKKCN-UHFFFAOYSA-N
Comment: Energy1
Num peaks: 31
43.01784114 1.702441205
45.0334912 1.268704274
53.00219107 2.376969987
55.01784114 1.977066105
69.0334912 1.128951352
83.04914126 1.032250311
93.0334912 1.780158282
93.06987671 1.071957202
95.04914126 1.370651509
96.9895757 4.924546566
107.0855268 1.081808083
111.0052258 1.848783634
119.0855268 1.034555897
125.0208758 1.345635188
135.0804414 1.58452955
137.0960915 2.83019842
139.0365259 1.211211195
149.0208758 2.157241672
151.0365259 1.622260434
151.1117415 2.729795338
153.052176 1.10606489
179.067826 1.025417116
189.052176 2.286293054
191.067826 1.625586059
193.0834761 1.186585987
205.0834761 1.593486805
211.0928979 1.088279657
219.0991261 2.082212181
229.1034626 1.173691847
231.0991261 5.069387416
249.1096908 7.242566546

Name: +ve in-silico MS/MS by CFM-ID for CUOFZDQIYSKKCN-UHFFFAOYSA-N
ID: CUOFZDQIYSKKCN-UHFFFAOYSA-N
Comment: Energy2
Num peaks: 31
27.02292652 0.8966718496
39.02292652 2.733747243
41.03857658 1.316332797
43.01784114 1.722580927
51.02292652 1.301563999
53.00219107 1.027618628
53.03857658 1.706171907
55.01784114 1.737284942
65.00219107 1.138263113
65.03857658 1.410409728
67.05422664 1.507059041
68.99466108 8.081198094
69.0334912 1.370372986
79.05422664 1.76816537
83.04914126 0.9236256688
91.05422664 0.8719676786
92.99466108 1.292623309
93.06987671 1.885138527
96.9895757 11.34717489
107.0103111 1.515279506
107.0855268 1.093930989
121.0259612 0.9877963089
121.0647913 1.328451656
149.0960915 1.43524666
161.0960915 1.438721012
175.0729114 1.066065405
179.1066561 1.164959075
187.0729114 0.9427001371
189.0885615 1.025479998
201.0885615 1.02281243
211.0928979 1.641735736

Name: +ve in-silico MS/MS by CFM-ID for GNKJKTNEHDIWBF-UHFFFAOYSA-N
ID: GNKJKTNEHDIWBF-UHFFFAOYSA-N
Comment: Energy0
Num peaks: 16
43.01784114 6.076600835
87.04405588 1.271766305
104.070605 1.896289559
107.0491413 3.93170552
116.070605 1.705558923
135.0440559 1.92690685
158.0811697 1.000184182
163.075356 6.574568847
180.1019051 1.60919963
192.1019051 1.222974006
206.1175552 6.702405054
224.1281199 1.769960048
234.1124698 2.113202422
236.1281199 1.083923858
248.1281199 7.25541293
266.1386845 34.37997359

Name: +ve in-silico MS/MS by CFM-ID for GNKJKTNEHDIWBF-UHFFFAOYSA-N
ID: GNKJKTNEHDIWBF-UHFFFAOYSA-N
Comment: Energy1
Num peaks: 31
41.00219107 0.9841165474
43.01784114 13.24965069
44.04947561 1.406397754
45.0334912 0.7691566531
55.01784114 1.263804118
58.06512568 0.8884191935
61.02840582 0.9121134517
87.04405588 2.261371256
104.070605 1.568657253
107.0491413 5.0399342
109.0647913 1.571405427
116.070605 2.401161308
118.086255 0.5607610212
130.086255 0.5966129996
131.0491413 0.7611766092
133.0647913 0.5116038698
135.0440559 10.04990752
137.0597059 1.059918953
145.0647913 2.204667412
147.0804414 0.5237972249
158.0811697 1.18095149
161.0597059 0.6047142883
163.075356 13.15372773
180.1019051 1.262112598
188.1069905 0.6967107953
206.1175552 4.54326366
224.1281199 0.9805999978
234.1124698 0.7749765543
236.1281199 0.5636682998
248.1281199 2.890357641
266.1386845 4.691171716

Name: +ve in-silico MS/MS by CFM-ID for GNKJKTNEHDIWBF-UHFFFAOYSA-N
ID: GNKJKTNEHDIWBF-UHFFFAOYSA-N
Comment: Energy2
Num peaks: 31
25.00727645 1.534439253
27.02292652 0.93618958
41.00219107 0.9336330146
42.03382555 1.966214947
43.01784114 7.037807156
44.04947561 3.198768159
45.0334912 2.63266514
55.01784114 1.069693826
57.0334912 0.9234824938
58.06512568 1.344844043
60.04439023 1.268201089
63.02292652 2.521102974
72.04439023 1.228154652
74.0600403 1.234513595
81.0334912 0.8488046911
87.04405588 0.9043058432
89.00219107 0.8901770275
91.01784114 1.404417268
93.0334912 1.345948606
105.0334912 1.20652869
107.0491413 11.07781802
109.0647913 1.067893864
119.0491413 0.8735670963
131.0491413 1.606828633
135.0440559 4.780437574
145.0647913 0.8267367621
147.0440559 0.9167436912
148.0756904 0.7835541578
163.075356 5.26201824
222.1124698 0.9680393401
236.1281199 0.8575110482

Name: +ve in-silico MS/MS by CFM-ID for GISAHEBRRDIXGR-UHFFFAOYSA-N
ID: GISAHEBRRDIXGR-UHFFFAOYSA-N
Comment: Energy0
Num peaks: 14
88.07569036 0.983065536
100.0756904 1.698335225
114.0913404 0.7987790751
139.0389705 0.823408785
141.0546206 4.795085489
142.086255 4.166888456
143.0702706 1.387024092
169.0495352 1.842878325
197.0808353 4.543412815
222.1124698 0.8378292533
252.1230345 1.651490964
254.1386845 1.883888341
266.1386845 13.02340502
284.1492492 41.88867703

Name: +ve in-silico MS/MS by CFM-ID for GISAHEBRRDIXGR-UHFFFAOYSA-N
ID: GISAHEBRRDIXGR-UHFFFAOYSA-N
Comment: Energy1
Num peaks: 31
55.01784114 2.826732039
57.0334912 0.7633790885
73.02840582 1.022961754
88.07569036 1.816060831
96.04439023 0.9619529976
97.02840582 0.9778363248
98.0600403 1.196165602
100.0756904 10.87884939
102.0913404 0.7994739461
114.0913404 1.369060955
124.0756904 1.725038332
126.0913404 0.6498440398
139.0389705 0.7838813527
141.0546206 1.774386973
142.086255 5.37959313
143.0702706 1.075922933
150.0549549 1.197167829
151.0389705 2.110442047
153.0546206 0.7538099462
168.1019051 0.7575997778
169.0495352 7.362105836
171.0651853 0.9653342295
179.0702706 2.174733621
197.0808353 5.589319855
210.0760843 0.8125799213
212.0917343 0.8468059578
252.1230345 1.533353163
254.1386845 1.84666011
256.1543346 0.9097076613
266.1386845 4.39911003
284.1492492 6.031499845

Name: +ve in-silico MS/MS by CFM-ID for GISAHEBRRDIXGR-UHFFFAOYSA-N
ID: GISAHEBRRDIXGR-UHFFFAOYSA-N
Comment: Energy2
Num peaks: 31
42.03382555 3.484756421
45.0334912 1.27684757
53.00219107 1.568361141
55.01784114 3.001272931
56.04947561 1.717068008
57.0334912 1.925306335
67.01784114 2.274284331
69.0334912 1.262227233
79.01784114 1.085365536
81.0334912 3.634251112
83.04914126 1.211216456
84.04439023 1.022395297
86.0600403 1.971613439
88.07569036 2.720645917
96.04439023 0.9923017579
98.0600403 0.9323261241
100.0756904 3.609275285
111.0440559 1.27856273
114.0913404 0.9701900948
123.0440559 1.955695582
125.0597059 1.112942085
134.0600403 1.119187315
137.0597059 1.908248185
138.0913404 1.676953984
141.0546206 1.706469783
151.0389705 1.288951907
153.0546206 1.046211169
238.1073844 1.240139473
252.1230345 1.786754105
254.1386845 1.627430755
256.1179491 0.9518812864

Name: +ve in-silico MS/MS by CFM-ID for SPJSRCXBOFNANL-UHFFFAOYSA-N
ID: SPJSRCXBOFNANL-UHFFFAOYSA-N
Comment: Energy0
Num peaks: 13
88.07569036 1.067540784
100.0756904 1.800413838
141.0546206 4.184788187
142.086255 1.337184774
156.1019051 0.9220330518
169.0495352 2.034234992
197.0808353 5.091622752
240.1230345 1.283409298
252.1230345 3.657762442
254.1386845 1.508102917
266.1386845 11.13645021
268.1179491 0.8484991212
284.1492492 45.58650755

Name: +ve in-silico MS/MS by CFM-ID for SPJSRCXBOFNANL-UHFFFAOYSA-N
ID: SPJSRCXBOFNANL-UHFFFAOYSA-N
Comment: Energy1
Num peaks: 31
55.01784114 0.9431164175
59.01275576 1.032611713
88.07569036 1.923730554
96.04439023 1.033587397
98.0600403 1.19166936
100.0756904 11.5176724
102.0913404 0.8752198361
114.0913404 1.302934891
117.0546206 0.8173424154
127.0389705 0.8158665618
139.0389705 1.878215736
141.0546206 4.45496236
142.086255 2.044580268
143.0702706 1.290218829
150.0549549 0.7453354505
151.0389705 1.042447907
153.0546206 0.7907456223
168.1019051 0.8140755476
169.0495352 8.78206989
171.0651853 1.137546081
178.086255 0.8777657861
179.0702706 2.121826462
180.1019051 0.8965016238
197.0808353 6.499460639
240.1230345 0.7987212421
248.1281199 0.6750839712
252.1230345 1.544453811
254.1386845 1.547860642
256.1543346 1.035430272
266.1386845 4.539541957
284.1492492 7.006287529

Name: +ve in-silico MS/MS by CFM-ID for SPJSRCXBOFNANL-UHFFFAOYSA-N
ID: SPJSRCXBOFNANL-UHFFFAOYSA-N
Comment: Energy2
Num peaks: 31
42.03382555 3.537590012
43.01784114 0.8802425271
51.02292652 1.152515579
53.00219107 1.713224612
55.01784114 2.948198063
56.04947561 1.75470463
57.0334912 2.441046035
67.01784114 4.012849548
69.0334912 0.8495215911
79.01784114 1.074260143
81.0334912 1.256242748
86.0600403 1.248582257
88.07569036 2.549695696
93.0334912 1.219882247
100.0756904 2.572152856
107.0491413 0.8786963958
109.0284058 1.230173059
111.0440559 3.99923307
123.0440559 1.057380004
127.0389705 0.8656080216
134.0600403 1.124078254
138.0913404 1.402689835
139.0389705 1.637151321
141.0546206 3.092988052
164.1069905 0.9869920501
178.086255 1.226061438
180.1019051 1.699970172
182.1175552 2.112145446
222.1124698 0.8679515428
240.1230345 1.203865503
254.1386845 1.087155148

Name: +ve in-silico MS/MS by CFM-ID for UKSQBLJAMQESCV-UHFFFAOYSA-N
ID: UKSQBLJAMQESCV-UHFFFAOYSA-N
Comment: Energy0
Num peaks: 18
55.01784114 2.568081159
57.0334912 2.563517231
61.06479133 2.078916477
69.0334912 1.215707868
71.04914126 1.245198699
85.02840582 2.422226405
87.04405588 4.823221288
100.0756904 1.436510186
141.0546206 6.275448804
142.086255 2.175905586
143.0702706 1.512441828
197.0808353 3.64225216
238.1073844 1.214687121
240.1230345 3.428404048
242.1386845 1.24118725
252.1230345 2.084969319
266.1386845 8.921549125
284.1492492 32.04707183

Name: +ve in-silico MS/MS by CFM-ID for UKSQBLJAMQESCV-UHFFFAOYSA-N
ID: UKSQBLJAMQESCV-UHFFFAOYSA-N
Comment: Energy1
Num peaks: 31
55.01784114 3.975710852
83.01275576 1.084188158
85.02840582 1.755212246
87.04405588 0.9904083962
88.07569036 2.121768634
96.04439023 1.06290468
98.0600403 1.282758802
100.0756904 11.34509485
102.0913404 0.8206981513
111.0440559 1.119053962
113.0597059 1.568418885
114.0913404 6.055808804
116.1069905 1.273654732
123.0440559 0.7537408414
124.0756904 1.826995099
126.0913404 0.7717124321
139.0389705 0.7802902934
141.0546206 2.252412115
142.086255 6.138108071
143.0702706 1.642160045
169.0495352 5.081298234
171.0651853 1.126684058
179.0702706 1.521158262
197.0808353 5.512846687
212.0917343 1.073470603
226.1073844 0.8158424557
238.1073844 1.056421739
240.1230345 1.076448917
252.1230345 1.167699205
266.1386845 4.380912429
284.1492492 6.299790819

Name: +ve in-silico MS/MS by CFM-ID for UKSQBLJAMQESCV-UHFFFAOYSA-N
ID: UKSQBLJAMQESCV-UHFFFAOYSA-N
Comment: Energy2
Num peaks: 31
39.02292652 1.437950155
42.03382555 2.833868174
45.0334912 1.432520102
51.02292652 1.633457687
53.00219107 1.20858308
53.03857658 0.9468810585
55.01784114 8.296731661
56.04947561 2.006276923
57.0334912 3.508873324
61.06479133 1.236169723
69.0334912 3.67911454
71.04914126 2.408624782
73.06479133 1.171371561
81.0334912 2.818420511
83.01275576 0.9054343216
85.02840582 3.142418997
86.0600403 1.163719351
87.04405588 5.33550846
88.07569036 2.343831445
97.02840582 1.141607263
100.0756904 2.372486357
109.0284058 1.243344925
111.0440559 0.9993141449
114.0913404 0.8623163479
123.0440559 1.774259598
141.0546206 1.810314935
142.086255 1.635316964
224.1281199 0.9001642593
238.1073844 1.971488413
240.1230345 1.150791293
254.1386845 0.8774134276

Name: +ve in-silico MS/MS by CFM-ID for LWXVYCLADPCHCV-UHFFFAOYSA-N
ID: LWXVYCLADPCHCV-UHFFFAOYSA-N
Comment: Energy0
Num peaks: 6
100.0756904 16.46505297
107.0491413 7.959876643
179.0702706 1.841093051
234.1124698 2.604224504
248.1281199 13.4015289
266.1386845 41.50059549

Name: +ve in-silico MS/MS by CFM-ID for LWXVYCLADPCHCV-UHFFFAOYSA-N
ID: LWXVYCLADPCHCV-UHFFFAOYSA-N
Comment: Energy1
Num peaks: 11
42.03382555 1.416009098
98.0600403 1.29885983
100.0756904 45.71685397
102.0913404 3.136170661
107.0491413 6.369751133
109.0647913 1.591325114
135.0440559 8.560952784
137.0597059 1.807119272
179.0702706 1.305788976
248.1281199 4.363477222
266.1386845 4.861020394

Name: +ve in-silico MS/MS by CFM-ID for LWXVYCLADPCHCV-UHFFFAOYSA-N
ID: LWXVYCLADPCHCV-UHFFFAOYSA-N
Comment: Energy2
Num peaks: 20
28.01817548 1.029946589
42.03382555 21.52559242
45.0334912 2.066327414
56.04947561 4.621402959
58.06512568 1.191505279
63.02292652 2.917644773
65.03857658 0.9227824705
68.04947561 0.9981240864
70.06512568 9.059040701
71.04914126 3.975914126
72.04439023 2.230107139
73.06479133 2.026803367
86.0600403 1.168244232
88.07569036 1.190591126
96.04439023 1.210598164
98.0600403 2.199262662
100.0756904 14.03962818
102.0913404 1.940002454
107.0491413 4.98154524
109.0647913 0.8180718605

Name: +ve in-silico MS/MS by CFM-ID for PYIAHNMJXBQYEP-UHFFFAOYSA-N
ID: PYIAHNMJXBQYEP-UHFFFAOYSA-N
Comment: Energy0
Num peaks: 7
88.07569036 14.39694487
107.0491413 4.079844022
135.0440559 8.369288457
179.0702706 3.203256859
234.1124698 2.345793858
248.1281199 10.85630339
266.1386845 37.69166678

Name: +ve in-silico MS/MS by CFM-ID for PYIAHNMJXBQYEP-UHFFFAOYSA-N
ID: PYIAHNMJXBQYEP-UHFFFAOYSA-N
Comment: Energy1
Num peaks: 15
86.0600403 1.520303697
88.07569036 17.80167941
105.0334912 1.51382261
107.0491413 5.752143485
109.0647913 1.573351985
116.070605 7.799259001
135.0440559 21.02441615
137.0597059 1.57778625
149.0597059 2.529676378
158.0811697 2.007664058
161.0597059 1.183729773
179.0702706 3.593588839
234.1124698 1.222258202
248.1281199 4.963676594
266.1386845 7.011492739

Name: +ve in-silico MS/MS by CFM-ID for PYIAHNMJXBQYEP-UHFFFAOYSA-N
ID: PYIAHNMJXBQYEP-UHFFFAOYSA-N
Comment: Energy2
Num peaks: 31
42.03382555 3.136058642
43.01784114 1.024894839
44.04947561 0.6715945825
45.0334912 2.202622033
51.02292652 0.780272636
56.04947561 3.826531656
57.0334912 0.6434300199
59.04914126 0.8812051676
63.02292652 2.819994021
69.0334912 0.8168849618
71.04914126 2.774497608
72.04439023 0.8534778989
79.01784114 1.855621436
81.0334912 1.372228414
86.0600403 4.095438495
88.07569036 11.9970337
89.00219107 2.106174112
91.01784114 3.918482321
93.0334912 3.421089981
105.0334912 4.74877863
107.0491413 8.463882817
109.0284058 0.9551363101
112.0393049 0.6366764871
116.070605 0.6356412017
121.0284058 1.555572138
121.0647913 1.279956973
123.0804414 0.9274898729
131.0491413 0.6456619584
135.0440559 7.251866088
141.0910061 0.6525242696
149.0597059 0.6667277596

Name: +ve in-silico MS/MS by CFM-ID for WLYVCPWBWXQFGV-UHFFFAOYSA-N
ID: WLYVCPWBWXQFGV-UHFFFAOYSA-N
Comment: Energy0
Num peaks: 8
100.0756904 1.891629462
123.0440559 5.739762615
142.086255 4.658525552
151.0389705 2.281756784
179.0702706 5.318735858
234.1124698 3.033973881
248.1281199 9.216706413
266.1386845 48.8721857

Name: +ve in-silico MS/MS by CFM-ID for WLYVCPWBWXQFGV-UHFFFAOYSA-N
ID: WLYVCPWBWXQFGV-UHFFFAOYSA-N
Comment: Energy1
Num peaks: 24
55.01784114 3.065916868
88.07569036 2.217611804
96.04439023 1.293749705
98.0600403 1.594882168
100.0756904 13.18822245
102.0913404 1.009353883
114.0913404 1.724135154
121.0284058 0.9158989987
123.0440559 2.896129142
124.0756904 2.12803287
125.0597059 1.753380209
126.0913404 0.8572091454
140.070605 0.7661571154
142.086255 6.914678813
151.0389705 12.12810959
153.0546206 1.259563556
161.0597059 1.942432376
179.0702706 8.162733097
208.0968197 1.207821427
222.1124698 1.158348876
234.1124698 1.515402592
236.1281199 0.799573248
248.1281199 3.413947986
266.1386845 8.8433225

Name: +ve in-silico MS/MS by CFM-ID for WLYVCPWBWXQFGV-UHFFFAOYSA-N
ID: WLYVCPWBWXQFGV-UHFFFAOYSA-N
Comment: Energy2
Num peaks: 31
42.03382555 4.700165893
53.00219107 2.908340532
55.01784114 3.624010175
56.04947561 2.332819211
57.0334912 3.085963004
67.01784114 1.220800179
70.06512568 1.110027302
81.0334912 2.595286661
84.04439023 1.286541798
86.0600403 2.007575638
88.07569036 2.703958413
95.04914126 1.64646774
98.0600403 1.355328881
100.0756904 2.796924399
107.0127558 2.523233867
109.0284058 1.081349372
114.0913404 1.199305542
121.0284058 2.38936769
123.0440559 5.814300911
125.0597059 1.162536791
135.0440559 1.344942371
137.0233204 1.199166257
137.0597059 1.095384829
138.0549549 1.040003833
147.0440559 1.175413449
151.0389705 3.733139432
161.0597059 1.097818548
179.0702706 1.59164102
208.0968197 1.113598601
236.1281199 1.441104394
238.1073844 1.120306716

Name: +ve in-silico MS/MS by CFM-ID for UZTWHVLAPCRLMK-UHFFFAOYSA-N
ID: UZTWHVLAPCRLMK-UHFFFAOYSA-N
Comment: Energy0
Num peaks: 7
100.0756904 2.031561561
123.0440559 5.040252052
142.086255 1.525832859
151.0389705 2.463604386
179.0702706 6.064022421
248.1281199 9.536028516
266.1386845 54.79593386

Name: +ve in-silico MS/MS by CFM-ID for UZTWHVLAPCRLMK-UHFFFAOYSA-N
ID: UZTWHVLAPCRLMK-UHFFFAOYSA-N
Comment: Energy1
Num peaks: 26
55.01784114 1.157290037
88.07569036 2.179538461
95.04914126 1.1113384
96.04439023 1.209360801
98.0600403 1.449760435
100.0756904 13.26705572
102.0913404 1.042847301
114.0913404 1.524956607
123.0440559 7.644533669
124.0756904 0.7299292186
125.0597059 1.806314445
142.086255 2.475684697
147.0440559 0.8501325105
149.0597059 1.007192082
151.0389705 10.97813645
151.075356 1.295178894
153.0546206 1.06765989
161.0597059 1.564262976
179.0702706 7.988277696
208.0968197 0.870566898
222.1124698 1.231690475
234.1124698 1.550593608
236.1281199 1.962534516
238.1437699 1.514265363
248.1281199 3.751082517
266.1386845 9.383094144

Name: +ve in-silico MS/MS by CFM-ID for UZTWHVLAPCRLMK-UHFFFAOYSA-N
ID: UZTWHVLAPCRLMK-UHFFFAOYSA-N
Comment: Energy2
Num peaks: 31
42.03382555 4.921483012
45.0334912 0.8904899249
51.02292652 1.553447685
53.00219107 1.154758512
55.01784114 2.319096838
56.04947561 2.40479785
70.06512568 1.598357019
79.01784114 2.430612501
81.0334912 1.300432374
86.0600403 1.353488373
88.07569036 2.1682981
93.0334912 0.9360288966
95.04914126 1.799534398
97.02840582 0.9899989007
100.0756904 2.023755175
107.0127558 1.024112053
107.0491413 1.689858645
109.0284058 2.674091117
121.0284058 1.447843021
123.0440559 12.44724782
125.0597059 1.131954757
135.0076704 1.04076722
137.0597059 1.289119513
147.0440559 1.019690711
151.0389705 4.25982509
161.0597059 1.25259632
163.075356 1.16787772
179.0702706 1.75192692
236.1281199 1.105477857
238.1073844 1.239050433
248.1281199 1.227599397

Name: +ve in-silico MS/MS by CFM-ID for GSKFKDJSSDRGJA-UHFFFAOYSA-N
ID: GSKFKDJSSDRGJA-UHFFFAOYSA-N
Comment: Energy0
Num peaks: 7
123.0440559 2.746665001
179.0702706 2.492641406
218.1175552 11.37216139
220.1332052 1.871805048
236.1281199 32.44195574
248.1281199 6.515165518
266.1386845 22.64391473

Name: +ve in-silico MS/MS by CFM-ID for GSKFKDJSSDRGJA-UHFFFAOYSA-N
ID: GSKFKDJSSDRGJA-UHFFFAOYSA-N
Comment: Energy1
Num peaks: 24
31.01784114 2.068014103
49.02840582 1.272825684
88.07569036 2.055990925
95.04914126 1.750356549
96.04439023 1.150325886
98.0600403 1.342579792
100.0756904 10.76343428
105.0334912 2.932337012
114.0913404 1.462605126
121.0284058 3.83912269
123.0440559 5.51270257
131.0491413 2.290282083
133.0647913 1.107579589
142.086255 2.220306745
149.0597059 1.116186732
151.0389705 4.509865572
151.075356 2.044117872
161.0597059 1.007036344
179.0702706 3.831999755
200.1069905 1.727084382
218.1175552 9.97565621
236.1281199 8.521750158
248.1281199 3.256992715
266.1386845 4.942787308

Name: +ve in-silico MS/MS by CFM-ID for GSKFKDJSSDRGJA-UHFFFAOYSA-N
ID: GSKFKDJSSDRGJA-UHFFFAOYSA-N
Comment: Energy2
Num peaks: 31
31.01784114 0.9952230884
42.03382555 3.599889807
55.01784114 1.141687009
56.04947561 1.773798474
63.02292652 3.774427052
65.03857658 2.003394523
79.05422664 1.453373189
86.0600403 2.033850413
88.07569036 3.758380571
93.0334912 1.065444814
95.04914126 4.373622325
98.0600403 1.219161197
100.0756904 4.205809306
105.0334912 3.093722202
107.0491413 1.536397224
114.0913404 1.598467153
121.0284058 8.818924576
123.0440559 4.360820406
131.0491413 1.360949506
133.0647913 0.9931322906
135.0440559 1.188381491
147.0440559 1.209235101
149.0597059 3.108361656
190.086255 0.9302845939
192.1019051 1.656709368
204.1019051 0.9096067193
206.1175552 1.132584573
218.1175552 3.045326027
220.1332052 1.087739082
236.1281199 0.9643313403
238.1437699 1.004287167

Name: +ve in-silico MS/MS by CFM-ID for JAKJYHJHGKGZFI-UHFFFAOYSA-N
ID: JAKJYHJHGKGZFI-UHFFFAOYSA-N
Comment: Energy0
Num peaks: 8
107.0491413 4.741313663
116.070605 1.837309616
135.0440559 2.320185947
158.0811697 1.401461217
163.075356 8.8071425
234.1124698 3.326445697
248.1281199 8.891494883
266.1386845 48.86468581

Name: +ve in-silico MS/MS by CFM-ID for JAKJYHJHGKGZFI-UHFFFAOYSA-N
ID: JAKJYHJHGKGZFI-UHFFFAOYSA-N
Comment: Energy1
Num peaks: 24
55.01784114 1.04701815
86.0600403 1.144607499
104.070605 2.707450758
105.0334912 0.9161332189
107.0491413 6.379419181
109.0647913 1.989050346
112.0393049 1.185114594
114.0549549 1.428063992
116.070605 11.54118499
118.086255 0.9725452255
130.086255 1.537808093
135.0440559 13.07959589
137.0597059 1.437856966
140.070605 0.7207274194
145.0647913 1.466906796
158.0811697 2.436455858
163.075356 8.950610049
192.1019051 1.152388889
206.1175552 0.6626141588
234.1124698 1.625735857
236.1281199 2.076112821
238.1437699 0.9661877239
248.1281199 5.843044413
266.1386845 9.192848383

Name: +ve in-silico MS/MS by CFM-ID for JAKJYHJHGKGZFI-UHFFFAOYSA-N
ID: JAKJYHJHGKGZFI-UHFFFAOYSA-N
Comment: Energy2
Num peaks: 31
44.0130901 1.148971636
45.0334912 0.8559709041
53.00219107 1.304609675
55.01784114 1.99957513
57.0334912 1.382494347
63.02292652 3.760246542
72.04439023 1.896937289
81.0334912 1.096680704
86.0600403 3.279471358
89.00219107 1.047933382
91.01784114 1.802441996
93.0334912 2.140483234
100.0756904 1.089120873
104.070605 1.540962734
105.0334912 2.259187933
107.0491413 15.72216761
109.0647913 1.921224996
116.070605 0.9673727099
117.0334912 1.143346749
119.0491413 1.803838864
131.0491413 1.985454141
133.0647913 1.453333437
135.0440559 2.882459047
137.0597059 0.9222502664
145.0647913 1.864976081
147.0440559 1.460816333
147.0804414 1.51166415
163.075356 3.918635302
192.1019051 2.215098843
206.1175552 1.650412828
236.1281199 0.9316305949

Name: +ve in-silico MS/MS by CFM-ID for GZOAFRAQBZGIJJ-UHFFFAOYSA-N
ID: GZOAFRAQBZGIJJ-UHFFFAOYSA-N
Comment: Energy0
Num peaks: 8
47.01275576 3.469376132
107.0491413 4.665093722
116.070605 1.770605188
135.0440559 2.280401703
163.075356 5.605582334
234.1124698 3.195044777
248.1281199 11.10808013
266.1386845 48.0561457

Name: +ve in-silico MS/MS by CFM-ID for GZOAFRAQBZGIJJ-UHFFFAOYSA-N
ID: GZOAFRAQBZGIJJ-UHFFFAOYSA-N
Comment: Energy1
Num peaks: 25
42.03382555 0.8568025774
43.01784114 0.6229399875
55.01784114 1.044123121
104.070605 2.091743219
105.0334912 0.9464026081
107.0491413 6.448866459
109.0647913 2.053727663
112.0393049 1.11062119
114.0549549 1.296137347
116.070605 12.21778217
118.086255 0.9029436912
130.086255 1.549797311
135.0440559 13.31735308
137.0597059 1.500938192
140.070605 0.7441237444
141.0910061 0.6736046484
143.1066561 0.6496335719
145.0647913 1.807403042
147.0804414 0.7165295144
158.0811697 2.522113604
163.075356 9.893369078
206.1175552 1.154208557
234.1124698 1.588888677
248.1281199 5.356687105
266.1386845 9.550178787

Name: +ve in-silico MS/MS by CFM-ID for GZOAFRAQBZGIJJ-UHFFFAOYSA-N
ID: GZOAFRAQBZGIJJ-UHFFFAOYSA-N
Comment: Energy2
Num peaks: 31
42.03382555 3.504443939
47.01275576 5.368825415
51.02292652 0.9406105905
55.01784114 0.8388835658
56.04947561 1.245322473
58.02874017 1.421728153
63.02292652 4.248385076
79.01784114 0.8639846102
81.0334912 1.239208111
84.04439023 1.650798056
86.0600403 1.751701755
89.00219107 1.183971447
91.01784114 1.867931765
93.0334912 1.731671021
98.0600403 0.8511147654
104.070605 0.7810760788
105.0334912 2.481031451
107.0491413 10.64209076
109.0647913 0.9945477847
116.070605 0.9445254007
119.0491413 0.806627842
131.0491413 1.058720786
133.0647913 0.8118592102
135.0440559 4.39890666
147.0804414 0.8224905
160.0756904 0.8290086852
163.075356 3.40084904
216.1019051 0.9361747028
218.1175552 0.9437618234
236.1281199 1.44145039
250.1073844 1.194815444

Name: +ve in-silico MS/MS by CFM-ID for VFRHPNKJXPNLSW-UHFFFAOYSA-N
ID: VFRHPNKJXPNLSW-UHFFFAOYSA-N
Comment: Energy0
Num peaks: 11
55.01784114 1.998749673
57.0334912 2.240403677
61.06479133 2.05385326
100.0756904 1.846007442
123.0440559 3.415942065
142.086255 2.523262479
151.0389705 1.717515619
179.0702706 5.41372762
234.1124698 3.091642128
248.1281199 6.377989843
266.1386845 49.59547202

Name: +ve in-silico MS/MS by CFM-ID for VFRHPNKJXPNLSW-UHFFFAOYSA-N
ID: VFRHPNKJXPNLSW-UHFFFAOYSA-N
Comment: Energy1
Num peaks: 25
55.01784114 2.581507442
88.07569036 2.55434597
96.04439023 1.227150586
98.0600403 1.482260943
100.0756904 13.01665346
102.0913404 1.062448952
114.0913404 7.597729985
116.1069905 1.623324193
121.0284058 1.056815265
123.0440559 3.310935469
124.0756904 0.8308677891
125.0597059 2.095470123
142.086255 2.944211126
151.0389705 7.234079585
153.0546206 1.729221235
161.0597059 1.691389618
179.0702706 8.199612571
192.0655196 0.9330293426
194.0811697 1.478968087
208.0968197 1.220596711
222.1124698 0.7804066497
234.1124698 1.557315397
248.1281199 4.093491513
250.1073844 0.8028690135
266.1386845 9.606461691

Name: +ve in-silico MS/MS by CFM-ID for VFRHPNKJXPNLSW-UHFFFAOYSA-N
ID: VFRHPNKJXPNLSW-UHFFFAOYSA-N
Comment: Energy2
Num peaks: 31
25.00727645 1.158636366
39.02292652 1.74106863
42.03382555 4.518446461
45.0334912 1.968169511
53.00219107 1.135582645
55.01784114 7.467150023
56.04947561 2.459697528
57.0334912 3.729233157
61.06479133 1.081241877
67.01784114 6.240540058
69.0334912 2.983929546
71.04914126 1.542034964
79.01784114 1.197339035
81.0334912 1.961497119
86.0600403 1.262754187
88.07569036 2.665928419
93.0334912 1.743269761
95.01275576 1.086526877
100.0756904 1.854600798
109.0284058 1.632068024
112.0756904 0.9066279332
114.0913404 1.1993182
121.0284058 1.696087142
123.0440559 4.708299991
125.0597059 1.512021681
138.0549549 1.008830995
179.0702706 1.393814294
196.0968197 1.03594883
208.0968197 1.867500551
236.1281199 1.170575504
250.1073844 0.9542945002

Name: +ve in-silico MS/MS by CFM-ID for MYUMLGFZQNQQLU-UHFFFAOYSA-N
ID: MYUMLGFZQNQQLU-UHFFFAOYSA-N
Comment: Energy0
Num peaks: 7
100.0756904 2.025101108
123.0440559 5.059790332
142.086255 1.525093164
151.0389705 2.489515105
179.0702706 6.053627033
248.1281199 9.2052624
266.1386845 54.76045429

Name: +ve in-silico MS/MS by CFM-ID for MYUMLGFZQNQQLU-UHFFFAOYSA-N
ID: MYUMLGFZQNQQLU-UHFFFAOYSA-N
Comment: Energy1
Num peaks: 30
55.01784114 0.9584992859
79.01784114 0.8075068096
81.0334912 0.7258683461
88.07569036 2.130296659
96.04439023 1.209639347
97.02840582 0.7377266612
98.0600403 1.422637749
99.04405588 1.057441841
100.0756904 12.98564701
102.0913404 1.018049157
109.0284058 1.276160976
114.0913404 1.488254255
123.0440559 5.662035371
124.0756904 0.7160700214
125.0597059 1.892069324
135.0440559 0.9139714575
142.086255 2.39724069
150.0549549 0.8729297484
151.0389705 12.48265211
152.070605 0.7474122992
153.0546206 1.161942384
161.0597059 2.146593296
163.075356 0.797697327
166.086255 0.7536341847
168.1019051 1.180414015
179.0702706 8.040560902
208.0968197 0.7462104731
234.1124698 0.639417023
248.1281199 4.209045869
266.1386845 8.966964277

Name: +ve in-silico MS/MS by CFM-ID for MYUMLGFZQNQQLU-UHFFFAOYSA-N
ID: MYUMLGFZQNQQLU-UHFFFAOYSA-N
Comment: Energy2
Num peaks: 31
25.00727645 1.843792311
39.02292652 1.152091431
42.03382555 4.556571257
43.01784114 1.485409624
49.00727645 1.134915743
51.02292652 2.278484136
53.03857658 2.010872937
55.01784114 1.484752995
56.04947561 2.261549317
67.01784114 3.59405248
69.0334912 0.9675019602
70.06512568 1.076114889
71.04914126 1.252652008
79.01784114 1.797938474
81.0334912 1.974882732
86.0600403 1.445591714
88.07569036 2.470951915
93.0334912 2.525074448
96.04439023 1.227868134
97.02840582 2.828785793
100.0756904 2.053811477
107.0491413 1.237893639
123.0440559 8.560865985
125.0597059 1.013696452
134.0600403 1.374096498
136.0756904 1.035363032
137.0233204 1.325929043
138.0913404 1.72895759
151.0389705 3.270349045
179.0702706 1.439453635
236.1281199 0.973462778

Name: +ve in-silico MS/MS by CFM-ID for NWTRWYYRELHYDS-UHFFFAOYSA-N
ID: NWTRWYYRELHYDS-UHFFFAOYSA-N
Comment: Energy0
Num peaks: 9
100.0756904 1.861428022
123.0440559 5.62591374
125.0597059 1.754195871
142.086255 4.719835827
151.0389705 2.2578119
179.0702706 5.294915483
234.1124698 1.267085855
248.1281199 8.64942641
266.1386845 49.32784566

Name: +ve in-silico MS/MS by CFM-ID for NWTRWYYRELHYDS-UHFFFAOYSA-N
ID: NWTRWYYRELHYDS-UHFFFAOYSA-N
Comment: Energy1
Num peaks: 31
55.01784114 3.097379538
67.01784114 1.65387616
88.07569036 1.86084524
96.04439023 1.169902527
97.02840582 1.380236904
98.0600403 1.343833119
99.04405588 1.334684066
100.0756904 11.14275934
102.0913404 0.8391531779
109.0284058 0.9998599779
114.0913404 1.427643114
121.0284058 0.8656764698
123.0440559 2.123518742
124.0756904 1.753268691
125.0597059 1.354408427
142.086255 5.767189501
150.0549549 2.711540301
151.0389705 8.996919807
152.070605 0.9588479707
153.0546206 0.9493524985
156.1019051 1.73987568
161.0597059 1.471390991
168.1019051 0.8319830799
179.0702706 5.56956438
192.0655196 1.424238576
194.0811697 1.074479262
208.0968197 0.8503079897
222.1124698 0.8965762285
234.1124698 1.104439551
248.1281199 3.032646368
266.1386845 6.536182301

Name: +ve in-silico MS/MS by CFM-ID for NWTRWYYRELHYDS-UHFFFAOYSA-N
ID: NWTRWYYRELHYDS-UHFFFAOYSA-N
Comment: Energy2
Num peaks: 31
42.03382555 3.807066628
43.01784114 2.640035985
45.0334912 0.9482371091
53.00219107 1.679130977
55.01784114 4.445009858
56.04947561 1.811458406
57.0334912 2.406088976
67.01784114 3.72239227
69.0334912 1.213550332
79.01784114 1.907225464
81.0334912 5.013106576
84.04439023 1.309548689
86.0600403 2.078691855
88.07569036 2.822822847
96.04439023 1.408780207
97.02840582 1.466331922
98.0600403 1.098461388
100.0756904 2.997535975
109.0284058 1.912773861
114.0913404 1.043016936
121.0284058 1.314896695
123.0440559 2.333299617
134.0600403 1.421725836
137.0597059 2.716358785
138.0913404 1.727487481
142.086255 1.221974012
151.0389705 1.495022757
208.0968197 1.043825192
222.1124698 1.101385758
240.1230345 0.9343846368
250.1073844 1.028082356

Name: +ve in-silico MS/MS by CFM-ID for YHZVUGPUXFQDMU-UHFFFAOYSA-N
ID: YHZVUGPUXFQDMU-UHFFFAOYSA-N
Comment: Energy0
Num peaks: 9
107.0491413 11.96003753
114.0913404 2.123210353
124.0756904 2.024409906
125.0597059 9.676572116
142.086255 13.61971891
179.0702706 3.657524898
234.1124698 2.263814104
248.1281199 3.640229441
266.1386845 32.49593172

Name: +ve in-silico MS/MS by CFM-ID for YHZVUGPUXFQDMU-UHFFFAOYSA-N
ID: YHZVUGPUXFQDMU-UHFFFAOYSA-N
Comment: Energy1
Num peaks: 15
55.01784114 2.927578403
57.0334912 1.079102242
88.07569036 1.615011479
95.04914126 1.087456567
100.0756904 9.180249605
107.0491413 21.14446307
109.0284058 2.116262582
114.0913404 2.52492198
124.0756904 3.289814422
125.0597059 15.8715235
140.070605 1.047344854
142.086255 10.15931507
179.0702706 3.340091006
248.1281199 1.318449273
266.1386845 4.020467842

Name: +ve in-silico MS/MS by CFM-ID for YHZVUGPUXFQDMU-UHFFFAOYSA-N
ID: YHZVUGPUXFQDMU-UHFFFAOYSA-N
Comment: Energy2
Num peaks: 31
27.02292652 0.9325601466
39.02292652 1.334798786
42.03382555 2.834600672
45.0334912 1.066139484
51.02292652 1.376152419
55.01784114 2.693327884
56.04947561 3.3208868
57.0334912 1.077237508
63.02292652 2.999822615
65.03857658 1.635447656
71.04914126 0.8920814385
79.01784114 2.39499216
81.0334912 5.861153697
84.08077574 1.002940348
86.0600403 2.292736943
88.07569036 3.769436181
95.04914126 2.901724899
97.06479133 1.833993107
98.0600403 1.368605888
100.0756904 1.491903889
107.0491413 7.504691563
109.0284058 4.032991297
110.0600403 0.7756828651
112.0756904 1.535236811
113.0960915 0.8325366497
114.0913404 2.510301127
115.1117415 0.8325366497
123.0440559 1.182790081
125.0597059 6.43606429
142.086255 1.999883408
165.0546206 0.7960429045

Name: +ve in-silico MS/MS by CFM-ID for DPHOKLZALQVXFM-UHFFFAOYSA-N
ID: DPHOKLZALQVXFM-UHFFFAOYSA-N
Comment: Energy0
Num peaks: 6
100.0756904 3.042736668
107.0491413 3.984851695
114.0913404 20.55642104
135.0440559 14.38974895
234.1124698 2.5997899
266.1386845 37.29880529

Name: +ve in-silico MS/MS by CFM-ID for DPHOKLZALQVXFM-UHFFFAOYSA-N
ID: DPHOKLZALQVXFM-UHFFFAOYSA-N
Comment: Energy1
Num peaks: 10
88.07569036 2.481696141
100.0756904 9.539563213
105.0334912 1.151794817
107.0491413 7.45328736
114.0913404 29.81526935
135.0440559 17.54817845
179.0702706 1.9686859
234.1124698 1.594469876
248.1281199 1.743240396
266.1386845 7.548919222

Name: +ve in-silico MS/MS by CFM-ID for DPHOKLZALQVXFM-UHFFFAOYSA-N
ID: DPHOKLZALQVXFM-UHFFFAOYSA-N
Comment: Energy2
Num peaks: 31
39.02292652 0.7768870728
42.03382555 3.945217337
45.0334912 1.45086166
49.00727645 0.6930243429
51.02292652 1.794922813
56.04947561 4.709140166
63.02292652 5.647540516
65.03857658 1.583550455
69.0334912 0.7926649786
70.06512568 1.759107761
71.04914126 1.064782276
79.01784114 1.77372261
79.05422664 1.513449031
81.0334912 2.184267594
84.08077574 1.972278572
86.0600403 2.073618509
88.07569036 4.606394001
89.00219107 1.962688109
91.01784114 3.377846186
93.0334912 1.94199299
98.0600403 1.335543204
100.0756904 2.774814298
105.0334912 2.689793886
107.0491413 9.297480414
108.0443902 0.8781925639
109.0284058 0.8900663378
112.0756904 0.7107540218
114.0913404 3.724404205
121.0284058 1.318780793
135.0440559 7.352391769
208.0968197 0.6642922468

Name: +ve in-silico MS/MS by CFM-ID for NXFNAVYWXPMSEG-UHFFFAOYSA-N
ID: NXFNAVYWXPMSEG-UHFFFAOYSA-N
Comment: Energy0
Num peaks: 10
88.07569036 3.889756538
100.0756904 4.67848866
107.0491413 7.943169086
109.0647913 1.961113936
118.086255 5.955370005
135.0440559 2.868559598
149.0597059 2.621477946
234.1124698 2.790079948
248.1281199 5.013681153
266.1386845 43.59946979

Name: +ve in-silico MS/MS by CFM-ID for NXFNAVYWXPMSEG-UHFFFAOYSA-N
ID: NXFNAVYWXPMSEG-UHFFFAOYSA-N
Comment: Energy1
Num peaks: 17
86.0600403 3.077784922
88.07569036 14.32568763
100.0756904 22.81485653
107.0491413 4.520046413
109.0647913 1.392254068
114.0549549 1.06767659
116.070605 1.204092132
118.086255 6.366380559
131.0491413 1.090015709
135.0440559 1.830191922
149.0597059 5.652218635
158.0811697 1.073383065
167.0702706 0.996325086
179.0702706 3.917928046
234.1124698 1.299924896
248.1281199 1.936969863
266.1386845 7.683181563

Name: +ve in-silico MS/MS by CFM-ID for NXFNAVYWXPMSEG-UHFFFAOYSA-N
ID: NXFNAVYWXPMSEG-UHFFFAOYSA-N
Comment: Energy2
Num peaks: 31
39.02292652 0.8862882559
42.03382555 2.787964436
43.01784114 0.9167135711
44.0130901 1.01427158
45.0334912 4.550345132
49.00727645 1.35766805
51.02292652 1.893936178
56.04947561 2.608019939
63.02292652 5.676460629
65.03857658 2.452333304
69.0334912 0.7889202313
71.04914126 6.399568549
73.06479133 1.46219947
75.08044139 1.121704741
79.01784114 0.8019397759
79.05422664 1.799744292
81.0334912 1.783613517
86.0600403 4.192733137
88.07569036 7.038398381
89.00219107 0.9310195205
91.01784114 1.713691612
93.0334912 1.548900925
100.0756904 3.92977541
105.0334912 1.553901219
107.0491413 7.700994546
109.0647913 1.033599234
115.1117415 0.7271626734
135.0440559 3.368242486
194.0811697 0.8338537841
196.0968197 0.7300497039
208.0968197 0.8009372302

Name: +ve in-silico MS/MS by CFM-ID for HEFLYYUEAXCKAV-UHFFFAOYSA-N
ID: HEFLYYUEAXCKAV-UHFFFAOYSA-N
Comment: Energy0
Num peaks: 8
107.0491413 4.517084622
135.0440559 2.204969397
163.075356 6.652431162
190.086255 3.07236717
192.1019051 10.2760092
234.1124698 2.634572969
248.1281199 7.778245126
266.1386845 43.24135139

Name: +ve in-silico MS/MS by CFM-ID for HEFLYYUEAXCKAV-UHFFFAOYSA-N
ID: HEFLYYUEAXCKAV-UHFFFAOYSA-N
Comment: Energy1
Num peaks: 26
31.01784114 0.9001264367
47.01275576 1.843967889
72.04439023 1.612501841
74.0600403 1.386954659
104.070605 2.959022797
105.0334912 0.9382304264
107.0491413 6.202202224
109.0647913 1.983286474
114.0549549 1.229517801
116.070605 9.437036385
118.086255 0.8233041237
130.086255 1.477901504
135.0440559 12.74060112
137.0597059 1.440150868
140.070605 0.7641951347
145.0647913 1.325084293
158.0811697 2.523073205
163.075356 7.524793033
192.1019051 1.266427707
206.1175552 1.779674798
222.1124698 1.386553792
234.1124698 2.158249514
236.1281199 3.286531241
238.1437699 1.187631662
248.1281199 3.376945857
266.1386845 9.205949119

Name: +ve in-silico MS/MS by CFM-ID for HEFLYYUEAXCKAV-UHFFFAOYSA-N
ID: HEFLYYUEAXCKAV-UHFFFAOYSA-N
Comment: Energy2
Num peaks: 31
27.02292652 1.491550625
42.03382555 1.721892526
51.02292652 1.084062515
53.00219107 1.432314712
55.01784114 1.209345313
56.04947561 1.292416279
57.0334912 1.600310555
61.02840582 1.090156053
63.02292652 4.368794881
65.03857658 1.086982117
72.04439023 1.580625434
75.04405588 1.76972725
81.0334912 1.219562214
86.0600403 1.096326522
89.00219107 1.165222138
91.01784114 1.972415885
93.0334912 2.123913068
104.070605 3.072581882
105.0334912 2.665628438
107.0491413 15.11377789
109.0647913 1.852259469
116.070605 1.651427752
119.0491413 1.621555008
121.0284058 1.419335668
131.0491413 1.650673534
133.0647913 1.35542988
135.0440559 3.269270951
145.0647913 1.662778993
147.0804414 1.497178481
163.075356 3.177753079
236.1281199 1.105045673

Name: +ve in-silico MS/MS by CFM-ID for BEWVGEMQABLIBQ-UHFFFAOYSA-N
ID: BEWVGEMQABLIBQ-UHFFFAOYSA-N
Comment: Energy0
Num peaks: 8
107.0491413 4.626328236
116.070605 1.64693916
135.0440559 2.260699858
158.0811697 1.221984245
163.075356 5.545645555
234.1124698 3.914323693
248.1281199 16.32901185
266.1386845 45.321818

Name: +ve in-silico MS/MS by CFM-ID for BEWVGEMQABLIBQ-UHFFFAOYSA-N
ID: BEWVGEMQABLIBQ-UHFFFAOYSA-N
Comment: Energy1
Num peaks: 28
45.0334912 3.27177218
72.04439023 3.082331317
86.0600403 2.369827914
98.0600403 1.552203218
100.0756904 0.770817014
104.070605 0.8380238904
107.0491413 5.695671528
109.0647913 1.836639925
112.0393049 0.7422713296
114.0549549 0.9185304557
116.070605 6.446488335
130.086255 0.8669888531
135.0440559 11.90115567
137.0597059 1.138712609
140.070605 0.8891775291
145.0647913 1.571376689
158.0811697 1.601751978
163.075356 9.183870341
192.1019051 0.7948688986
206.1175552 1.018016718
216.1019051 1.41112788
218.1175552 1.071893035
220.1332052 1.630193456
222.1124698 0.7940741196
230.1175552 1.529129141
234.1124698 2.670596045
248.1281199 7.989918891
266.1386845 7.047294039

Name: +ve in-silico MS/MS by CFM-ID for BEWVGEMQABLIBQ-UHFFFAOYSA-N
ID: BEWVGEMQABLIBQ-UHFFFAOYSA-N
Comment: Energy2
Num peaks: 31
43.01784114 1.348214245
45.0334912 2.067495094
58.02874017 1.879376155
60.04439023 1.301594014
63.02292652 3.462361124
72.04439023 4.125725906
74.0600403 1.25824363
81.0334912 1.165707389
84.04439023 1.329434026
86.0600403 2.965856676
89.00219107 1.222526158
91.01784114 1.928758882
93.0334912 1.771163713
98.0600403 1.093999724
100.0756904 1.135063791
105.0334912 1.814615269
107.0491413 11.75158874
109.0647913 1.119351595
116.070605 1.0844256
128.070605 1.092914364
131.0491413 1.060440256
135.0440559 3.670082263
163.075356 3.976471403
192.1019051 0.9620648183
204.1019051 1.087899038
206.0811697 1.010547966
206.1175552 1.476854605
218.1175552 1.87810761
220.1332052 1.020663614
222.1124698 1.214988347
250.1073844 1.217242092

Name: +ve in-silico MS/MS by CFM-ID for MDOMNMSPCCDNDG-UHFFFAOYSA-N
ID: MDOMNMSPCCDNDG-UHFFFAOYSA-N
Comment: Energy0
Num peaks: 13
55.05422664 3.014978654
69.06987671 1.817645961
157.0647913 2.000821353
159.0804414 4.155989102
161.0960915 2.934003003
171.0804414 4.745198801
189.0910061 5.101429322
193.0495352 1.425831658
205.0495352 2.276511238
207.0651853 2.112272019
213.0910061 2.711188487
231.1015708 25.16728989
249.1121354 23.42164844

Name: +ve in-silico MS/MS by CFM-ID for MDOMNMSPCCDNDG-UHFFFAOYSA-N
ID: MDOMNMSPCCDNDG-UHFFFAOYSA-N
Comment: Energy1
Num peaks: 31
39.02292652 2.080700447
55.05422664 12.05952394
57.06987671 0.923960803
65.03857658 0.9669737781
67.05422664 1.490034619
69.06987671 5.56030515
105.0334912 1.023037909
107.0491413 1.082714846
157.0647913 1.933963702
159.0804414 3.230990496
161.0960915 2.655881435
171.0804414 1.849462498
173.0233204 1.884999943
175.0389705 4.261409669
177.0910061 1.109317957
187.0389705 1.044017563
187.075356 1.47164784
187.1117415 1.052028212
189.0910061 2.494478649
191.0338851 0.9919464378
191.0702706 0.8463403565
193.0495352 3.846879127
203.1066561 1.974925122
205.0495352 0.868873617
205.1223062 1.377317853
207.1015708 1.496386781
213.0910061 2.722751491
219.1015708 0.9704040404
221.1172208 2.078008269
231.1015708 8.934737408
249.1121354 5.696038864

Name: +ve in-silico MS/MS by CFM-ID for MDOMNMSPCCDNDG-UHFFFAOYSA-N
ID: MDOMNMSPCCDNDG-UHFFFAOYSA-N
Comment: Energy2
Num peaks: 31
39.02292652 1.901187414
41.00219107 1.227552379
41.03857658 1.136335285
51.02292652 0.9698868465
53.00219107 1.06218852
53.03857658 1.968572857
55.01784114 0.9674583372
55.05422664 14.15640536
57.06987671 1.073306649
65.03857658 6.084780995
67.05422664 3.880881592
68.99710569 2.302369653
69.06987671 3.894183442
105.0334912 5.427371145
107.0491413 1.181426769
117.0334912 1.996401057
119.0491413 1.223274567
129.0698767 1.134556594
131.0855268 1.267952905
133.0284058 1.631270503
141.0334912 0.9437996687
157.0647913 2.705732872
159.0804414 2.25927976
161.0960915 1.298752225
169.0647913 1.195132933
171.0804414 1.758133363
173.0233204 1.993956874
175.0389705 2.596255921
187.1117415 0.9910125033
203.1066561 1.013698146
213.0910061 1.47622498

Name: +ve in-silico MS/MS by CFM-ID for XDPATDVXWMXIIC-UHFFFAOYSA-N
ID: XDPATDVXWMXIIC-UHFFFAOYSA-N
Comment: Energy0
Num peaks: 6
205.0495352 1.923703268
207.0651853 6.808042376
221.1172208 0.7294441399
231.1015708 3.724742028
233.0808353 0.9109975718
249.1121354 82.02487898

Name: +ve in-silico MS/MS by CFM-ID for XDPATDVXWMXIIC-UHFFFAOYSA-N
ID: XDPATDVXWMXIIC-UHFFFAOYSA-N
Comment: Energy1
Num peaks: 14
41.03857658 1.518710971
43.05422664 4.570545454
163.0389705 1.482148195
177.0546206 3.112326767
179.0702706 3.731929248
189.0546206 1.849208844
205.0495352 4.224795776
207.0651853 13.48581306
209.0808353 1.717797392
219.1015708 5.058247634
221.1172208 7.716078597
231.1015708 2.670742722
233.0808353 1.451258349
249.1121354 27.91064772

Name: +ve in-silico MS/MS by CFM-ID for XDPATDVXWMXIIC-UHFFFAOYSA-N
ID: XDPATDVXWMXIIC-UHFFFAOYSA-N
Comment: Energy2
Num peaks: 28
39.02292652 1.720073872
41.03857658 5.60906795
55.05422664 5.937135758
57.06987671 6.396595559
105.0334912 1.577867244
107.0491413 2.214328037
133.0284058 1.278854758
145.0647913 5.281256682
147.0440559 3.446664505
149.0597059 1.090763622
161.0960915 4.596876406
163.0389705 2.580849832
163.1117415 2.319570438
165.0546206 1.725440078
171.0440559 1.102200019
171.0804414 1.553073331
173.0597059 2.998194656
173.0960915 3.721071942
175.1117415 4.576264847
187.075356 4.631760216
189.0910061 3.820816506
191.1066561 1.352202327
203.1066561 3.212596142
217.0859207 1.267421579
219.1015708 1.466879898
221.1172208 1.185092175
231.1015708 2.250391614
233.0808353 1.440469614

Name: +ve in-silico MS/MS by CFM-ID for LCYMNWDIWHFPBT-UHFFFAOYSA-N
ID: LCYMNWDIWHFPBT-UHFFFAOYSA-N
Comment: Energy0
Num peaks: 12
57.06987671 2.470761132
84.08077574 3.020537452
85.06479133 3.690329364
86.0964258 3.895803398
113.0597059 6.486781063
115.075356 1.97269482
130.086255 1.557200094
132.1019051 9.565797994
198.1488553 8.675146979
202.1073844 2.685762588
226.1437699 9.698770274
244.1543346 26.4120472

Name: +ve in-silico MS/MS by CFM-ID for LCYMNWDIWHFPBT-UHFFFAOYSA-N
ID: LCYMNWDIWHFPBT-UHFFFAOYSA-N
Comment: Energy1
Num peaks: 22
39.02292652 2.01912822
41.03857658 2.536199903
43.05422664 4.12937208
45.06987671 1.441716671
57.06987671 7.732622385
59.08552677 1.363486481
69.06987671 2.608481153
84.08077574 4.681195086
85.06479133 3.054025005
86.0964258 11.79017473
95.04914126 1.856524888
113.0597059 4.154038593
115.075356 1.949533134
130.086255 1.724763064
132.1019051 5.068285107
154.086255 1.476098448
180.1382906 1.762124574
182.1539407 1.659095992
198.1488553 8.538451819
202.1073844 1.452579181
226.1437699 4.515818443
244.1543346 4.791525498

Name: +ve in-silico MS/MS by CFM-ID for LCYMNWDIWHFPBT-UHFFFAOYSA-N
ID: LCYMNWDIWHFPBT-UHFFFAOYSA-N
Comment: Energy2
Num peaks: 16
39.02292652 1.524166759
41.03857658 5.832791262
43.05422664 3.241322005
55.05422664 5.392648467
57.06987671 19.13043311
59.08552677 4.593326483
67.05422664 1.992434956
69.0334912 1.63775876
69.06987671 5.478553261
71.08552677 1.248326461
84.08077574 13.86491536
85.06479133 2.796869967
86.0964258 6.490843237
112.0756904 3.76193945
115.075356 2.368294272
132.1019051 1.857787941

Name: +ve in-silico MS/MS by CFM-ID for YUQDGJSYYKKISE-IMCPIYLLSA-N
ID: YUQDGJSYYKKISE-IMCPIYLLSA-N
Comment: Energy0
Num peaks: 11
41.03857658 1.426039026
71.04914126 2.610085958
113.0597059 1.769308491
115.075356 1.79886586
121.0284058 1.392625696
127.075356 1.416048712
133.0284058 6.605071375
135.0440559 3.794407982
177.0546206 2.168586197
231.1015708 14.66458342
249.1121354 42.36225543

Name: +ve in-silico MS/MS by CFM-ID for YUQDGJSYYKKISE-IMCPIYLLSA-N
ID: YUQDGJSYYKKISE-IMCPIYLLSA-N
Comment: Energy1
Num peaks: 31
25.00727645 0.6876792063
39.02292652 1.698922045
41.03857658 10.71974424
43.05422664 3.771833525
53.03857658 1.227508812
71.04914126 5.169752144
93.0334912 0.8435900498
95.04914126 1.088275847
101.0597059 1.209978454
111.0440559 1.478201423
113.0597059 1.235198639
121.0284058 1.356609171
127.075356 1.35192756
129.0334912 1.487953021
131.0491413 0.9434805489
133.0284058 7.142892252
135.0440559 3.117913352
145.0284058 1.500794902
147.0440559 6.813058165
149.0597059 2.692852455
159.0440559 1.475446812
161.0597059 0.8123100086
177.0546206 3.159424895
177.0910061 0.7776382467
179.0702706 0.7014339635
207.0651853 1.278337668
213.0910061 0.8325487618
219.1015708 1.287830885
221.1172208 1.305317139
231.1015708 3.992369711
249.1121354 4.837601268

Name: +ve in-silico MS/MS by CFM-ID for YUQDGJSYYKKISE-IMCPIYLLSA-N
ID: YUQDGJSYYKKISE-IMCPIYLLSA-N
Comment: Energy2
Num peaks: 31
39.02292652 4.427336733
41.03857658 10.74066223
43.05422664 2.520851583
49.00727645 2.216051761
51.02292652 1.146731138
53.03857658 2.071061118
55.01784114 1.614390855
63.02292652 2.287337127
65.00219107 1.047085315
67.01784114 1.928369918
71.04914126 4.336858543
73.00727645 1.50202197
89.00219107 2.053586375
91.01784114 1.489460627
93.0334912 1.63563241
97.06479133 1.088204318
105.0334912 2.33289723
107.0491413 1.587823508
117.0334912 2.091362221
119.0491413 1.410251337
121.0284058 1.955898757
129.0334912 1.265586962
133.0284058 5.143616446
135.0440559 3.28253265
147.0440559 2.549474449
149.0597059 1.459073667
159.0440559 1.627588843
161.0597059 1.805613407
177.0910061 1.029422289
219.1015708 0.9198478762
233.0808353 1.027495373

Name: +ve in-silico MS/MS by CFM-ID for ZIQSJSUDZKDLET-HWHDVIBRSA-N
ID: ZIQSJSUDZKDLET-HWHDVIBRSA-N
Comment: Energy0
Num peaks: 14
41.03857658 1.250660966
71.04914126 2.236534417
113.0597059 1.520986792
115.075356 1.570228672
127.075356 1.149459903
138.0549549 0.9087426386
150.0549549 4.430269295
152.070605 2.504260277
194.0811697 1.597114881
230.1175552 0.9257679273
231.1015708 3.200900253
248.1281199 13.50501565
249.1121354 16.05102324
266.1386845 29.27597562

Name: +ve in-silico MS/MS by CFM-ID for ZIQSJSUDZKDLET-HWHDVIBRSA-N
ID: ZIQSJSUDZKDLET-HWHDVIBRSA-N
Comment: Energy1
Num peaks: 31
39.02292652 1.444247311
41.03857658 9.169281476
43.01784114 0.7819274298
43.05422664 2.893801026
53.03857658 1.021301947
71.04914126 4.43693481
95.04914126 0.980741611
101.0597059 1.020162171
111.0440559 1.221548132
113.0597059 1.029375347
127.075356 1.049644932
146.0600403 1.89686424
147.0440559 1.937005197
148.0756904 1.37899228
149.0597059 0.8742946798
150.0549549 3.782342615
152.070605 1.552157683
164.070605 4.160916013
166.086255 1.520237083
176.070605 1.677886704
177.0546206 1.54942394
179.0702706 0.8338636202
183.1015708 0.7943230222
194.0811697 2.193112751
224.0917343 1.058063704
230.1175552 1.23843344
231.1015708 1.398614849
238.1437699 0.821953936
248.1281199 4.968992942
249.1121354 2.552238078
266.1386845 3.041701824

Name: +ve in-silico MS/MS by CFM-ID for ZIQSJSUDZKDLET-HWHDVIBRSA-N
ID: ZIQSJSUDZKDLET-HWHDVIBRSA-N
Comment: Energy2
Num peaks: 31
39.02292652 5.861269544
41.03857658 10.8482529
43.01784114 0.8277434976
43.05422664 1.765788818
49.00727645 2.860955524
51.02292652 2.51313951
53.03857658 1.899813341
55.01784114 1.289291792
58.02874017 1.567041409
65.00219107 1.040122239
67.01784114 3.103762459
69.0334912 1.115141823
71.04914126 5.710986677
77.00219107 1.336478639
79.01784114 1.052604898
81.0334912 4.04557565
82.02874017 1.091694197
84.04439023 1.130774127
93.0334912 0.7665534279
95.04914126 0.8666376434
97.06479133 0.8404651431
133.0284058 0.9936197
135.0440559 1.530065443
136.0756904 0.7874043046
150.0549549 2.39211082
151.075356 1.29586766
152.070605 1.184597006
155.1066561 0.7679515833
163.075356 0.8422106462
176.070605 1.569464607
178.086255 1.258717358

Name: +ve in-silico MS/MS by CFM-ID for WNBLRZSQASXUKR-FCEBADDRSA-N
ID: WNBLRZSQASXUKR-FCEBADDRSA-N
Comment: Energy0
Num peaks: 27
41.03857658 1.111430321
71.04914126 2.071176903
111.0440559 0.6920649119
113.0597059 1.412733141
115.075356 1.488110577
127.075356 1.071745759
135.0440559 0.550283463
138.0549549 0.7021919832
147.0440559 0.5410502659
148.0393049 1.594431651
150.0549549 4.043756392
152.070605 2.266984893
154.086255 0.7758399503
164.070605 0.6884829167
177.0546206 0.6539049964
180.1019051 0.6725437052
194.0811697 1.33926074
220.0968197 1.30645206
222.1124698 1.027127114
224.1281199 0.7479590573
231.1015708 3.436183371
236.0917343 0.5763338266
236.1281199 0.6307928344
238.1073844 0.5589950136
248.1281199 9.45187722
249.1121354 14.2353388
266.1386845 26.5435417

Name: +ve in-silico MS/MS by CFM-ID for WNBLRZSQASXUKR-FCEBADDRSA-N
ID: WNBLRZSQASXUKR-FCEBADDRSA-N
Comment: Energy1
Num peaks: 31
39.02292652 1.40081547
41.03857658 8.580784985
43.05422664 2.882154759
53.03857658 1.08553543
71.04914126 4.329951748
85.02840582 0.7721135542
95.04914126 0.8712694989
101.0597059 1.008963753
111.0440559 1.208571193
113.0597059 1.011321499
127.075356 1.038301575
133.0284058 0.9830549015
136.0393049 0.8622605826
147.0440559 2.815751927
148.0393049 3.596674107
149.0597059 1.270711624
150.0549549 3.607247071
152.070605 1.753893805
162.0549549 0.9483090369
164.070605 3.66015934
166.086255 1.712347736
176.070605 1.147152827
177.0546206 1.548253254
178.086255 0.7734402297
194.0811697 2.140753255
224.0917343 0.8193028739
231.1015708 1.837866287
238.1437699 0.8565554596
248.1281199 3.129413523
249.1121354 1.991129881
266.1386845 3.100681156

Name: +ve in-silico MS/MS by CFM-ID for WNBLRZSQASXUKR-FCEBADDRSA-N
ID: WNBLRZSQASXUKR-FCEBADDRSA-N
Comment: Energy2
Num peaks: 31
39.02292652 3.038096071
40.01817548 1.165637903
41.00219107 1.632272132
41.03857658 6.561356775
43.05422664 1.223580731
44.04947561 1.574076836
49.00727645 0.9217526479
53.03857658 1.626294762
55.01784114 1.137345299
65.00219107 1.916476614
67.01784114 3.182846411
68.0130901 1.01677071
69.0334912 1.476563186
71.04914126 5.804013974
80.04947561 1.799974769
81.0334912 0.88086967
83.01275576 3.738096299
85.02840582 1.005468072
92.0130901 0.915994774
108.0443902 0.7971602598
120.0443902 2.17704896
121.0284058 0.8643427219
135.0440559 1.175515067
147.0440559 0.8288508238
149.0597059 0.9213413042
150.0549549 0.9452418042
152.070605 0.8198685783
176.070605 1.579241233
177.0546206 0.8305484156
178.086255 0.9570197003
231.1015708 1.621823097

Name: +ve in-silico MS/MS by CFM-ID for GJDLQBYRYUTEFI-UHFFFAOYSA-N
ID: GJDLQBYRYUTEFI-UHFFFAOYSA-N
Comment: Energy0
Num peaks: 8
75.08044139 17.7085711
149.0556832 16.4497467
175.0349477 6.029484804
176.0189633 5.513581091
193.0455124 19.16771152
214.0709989 2.157447946
232.0815636 7.654954825
249.1081127 5.752162721

Name: +ve in-silico MS/MS by CFM-ID for GJDLQBYRYUTEFI-UHFFFAOYSA-N
ID: GJDLQBYRYUTEFI-UHFFFAOYSA-N
Comment: Energy1
Num peaks: 18
57.06987671 6.021703254
58.02874017 5.398471105
60.04439023 3.948572692
75.08044139 18.04488314
76.00291934 1.219600122
78.01856941 1.204241084
101.0597059 1.57375599
116.0342195 1.146424606
132.0291341 2.047785755
145.0243831 1.448778584
147.0400331 1.508284301
149.0556832 3.124648202
174.0033133 1.089563386
175.0349477 8.816457954
176.0189633 10.41175979
193.0455124 8.682595738
214.0709989 1.613306048
232.0815636 3.140950235

Name: +ve in-silico MS/MS by CFM-ID for GJDLQBYRYUTEFI-UHFFFAOYSA-N
ID: GJDLQBYRYUTEFI-UHFFFAOYSA-N
Comment: Energy2
Num peaks: 15
55.05422664 4.440685733
57.06987671 18.73309272
58.02874017 5.712912398
59.04914126 2.614756525
60.04439023 2.332689718
70.02874017 4.534332367
75.08044139 7.54748047
101.0345538 7.496645803
102.0185694 4.810168689
104.0342195 4.340357611
116.0342195 2.262414157
131.0451185 6.206117372
132.0291341 2.385643192
147.0400331 2.309044426
149.0556832 5.286741707

Name: +ve in-silico MS/MS by CFM-ID for USPFMEKVPDBMCG-UHFFFAOYSA-N
ID: USPFMEKVPDBMCG-UHFFFAOYSA-N
Comment: Energy0
Num peaks: 12
57.06987671 2.948360345
84.08077574 1.778313489
91.05422664 6.913739552
97.06479133 1.403651519
109.0647913 7.725563105
115.075356 3.909227768
132.1019051 3.299389869
135.0440559 2.867424885
158.0811697 7.641658843
220.1332052 10.31310633
248.1281199 4.791800474
266.1386845 26.58173893

Name: +ve in-silico MS/MS by CFM-ID for USPFMEKVPDBMCG-UHFFFAOYSA-N
ID: USPFMEKVPDBMCG-UHFFFAOYSA-N
Comment: Energy1
Num peaks: 14
57.06987671 4.030298876
69.06987671 2.15743582
84.08077574 2.714127422
86.0964258 7.479084861
91.05422664 28.02153244
109.0647913 7.888395167
112.0756904 2.870354584
114.0913404 1.473401431
115.075356 2.056862424
132.1019051 1.799135842
135.0440559 3.668911462
158.0811697 5.505583255
220.1332052 7.068733164
266.1386845 3.276074783

Name: +ve in-silico MS/MS by CFM-ID for USPFMEKVPDBMCG-UHFFFAOYSA-N
ID: USPFMEKVPDBMCG-UHFFFAOYSA-N
Comment: Energy2
Num peaks: 21
41.03857658 1.432482508
49.00727645 0.9678078254
51.02292652 0.9081483945
55.05422664 2.570781021
57.06987671 10.33700096
59.08552677 4.848112752
63.02292652 1.398022633
65.03857658 1.651019439
67.05422664 1.09284958
69.06987671 11.82187219
71.08552677 1.378342338
79.05422664 1.099998056
84.08077574 10.82310725
86.0964258 4.636192573
91.05422664 10.41686334
93.06987671 2.187501661
112.0756904 5.701616952
114.0913404 0.923999404
115.075356 3.145122552
128.070605 1.358161792
132.1019051 1.313521073

Name: +ve in-silico MS/MS by CFM-ID for RTBBSLNSUFHUHE-UHFFFAOYSA-N
ID: RTBBSLNSUFHUHE-UHFFFAOYSA-N
Comment: Energy0
Num peaks: 9
103.075356 1.946218328
121.0284058 2.069270481
159.0440559 2.927910862
175.0389705 2.143074505
189.0546206 2.222804876
191.0702706 3.081079898
213.0910061 2.147782376
231.1015708 23.81932262
249.1121354 41.16825385

Name: +ve in-silico MS/MS by CFM-ID for RTBBSLNSUFHUHE-UHFFFAOYSA-N
ID: RTBBSLNSUFHUHE-UHFFFAOYSA-N
Comment: Energy1
Num peaks: 29
39.02292652 1.136308014
65.03857658 1.896320838
67.05422664 2.062462111
69.06987671 0.7452204177
83.04914126 1.670174772
85.06479133 1.451591211
87.08044139 0.8811965402
89.05970595 0.8875641015
103.075356 0.754337854
109.0284058 3.548022114
121.0284058 3.339662227
123.0440559 3.656092399
133.0647913 1.786613595
135.0804414 2.697428406
139.075356 0.9702860666
147.0440559 1.540257901
151.075356 1.057858798
153.0910061 1.666808846
163.0389705 1.967992983
171.0804414 0.8109025233
175.0389705 12.79442053
189.0910061 2.127438263
203.1066561 1.478950292
205.1223062 0.9881900988
213.0910061 3.575048202
221.1172208 3.420873008
231.1015708 11.1208993
233.0808353 0.8445148416
249.1121354 9.243972281

Name: +ve in-silico MS/MS by CFM-ID for RTBBSLNSUFHUHE-UHFFFAOYSA-N
ID: RTBBSLNSUFHUHE-UHFFFAOYSA-N
Comment: Energy2
Num peaks: 31
39.02292652 5.849973115
41.03857658 1.762084627
49.00727645 2.431018569
51.02292652 1.945909641
53.03857658 1.160897842
57.0334912 2.156799376
59.04914126 1.074481711
65.03857658 7.82534498
67.05422664 1.188612082
83.04914126 2.770703222
91.01784114 1.032627407
109.0284058 2.44236664
115.0542266 1.254172568
119.0127558 2.798489799
119.0491413 2.755992997
121.0284058 2.629733339
121.0647913 1.314872503
131.0491413 1.620936365
133.0284058 2.262411885
133.0647913 2.733210982
135.0440559 1.012563441
145.0647913 1.267088645
147.0440559 1.289887827
159.0440559 5.924496482
161.0597059 2.786744121
163.075356 1.743352238
171.0804414 2.126546617
189.0910061 2.139220159
213.0910061 2.023050787
215.0702706 1.841749491
231.1015708 1.21391084

Name: +ve in-silico MS/MS by CFM-ID for MXBTTWJKZRYMCY-UHFFFAOYSA-N
ID: MXBTTWJKZRYMCY-UHFFFAOYSA-N
Comment: Energy0
Num peaks: 6
175.0389705 10.05392481
189.0546206 1.590630015
191.0702706 1.920302189
213.0910061 2.297771929
231.1015708 25.8511534
249.1121354 43.04757797

Name: +ve in-silico MS/MS by CFM-ID for MXBTTWJKZRYMCY-UHFFFAOYSA-N
ID: MXBTTWJKZRYMCY-UHFFFAOYSA-N
Comment: Energy1
Num peaks: 25
39.02292652 1.424307645
65.03857658 1.009225689
67.05422664 1.031283243
95.04914126 1.283104311
109.0284058 3.163013683
121.0284058 8.204289909
121.0647913 1.561773184
123.0440559 10.2197317
133.0647913 1.908362831
135.0804414 2.77883769
139.075356 1.389188534
153.0910061 2.068212306
163.0389705 2.898286522
171.0804414 0.9694923944
175.0389705 0.9120779048
189.0910061 2.544617471
203.1066561 1.694864608
205.0859207 0.8206389199
205.1223062 1.316563515
213.0910061 3.672129391
215.0702706 0.958274828
221.1172208 3.990617487
231.1015708 12.66420593
233.0808353 1.069357051
249.1121354 11.05375005

Name: +ve in-silico MS/MS by CFM-ID for MXBTTWJKZRYMCY-UHFFFAOYSA-N
ID: MXBTTWJKZRYMCY-UHFFFAOYSA-N
Comment: Energy2
Num peaks: 31
39.02292652 9.406890858
41.00219107 1.341294122
41.03857658 1.016894719
49.00727645 4.297153637
51.02292652 1.874953838
53.03857658 1.282109146
65.03857658 4.243784065
67.05422664 0.8693427421
83.04914126 1.574134253
93.0334912 1.183955434
107.0491413 1.26755464
109.0647913 1.518087774
119.0491413 1.357310213
121.0284058 5.492014648
121.0647913 2.227992029
129.0334912 2.958405935
131.0491413 3.901487463
133.0284058 1.715335335
133.0647913 2.652170742
135.0804414 1.394162188
145.0284058 1.114754504
147.0440559 3.529639831
157.0284058 5.373039411
159.0440559 1.135875973
161.0597059 1.354701133
163.075356 0.8441846407
171.0804414 1.834185087
173.0233204 1.479355288
175.0389705 8.33892178
189.0910061 1.833131575
213.0910061 1.447750251

Name: +ve in-silico MS/MS by CFM-ID for SHZJIHPSYIVUBS-UHFFFAOYSA-N
ID: SHZJIHPSYIVUBS-UHFFFAOYSA-N
Comment: Energy0
Num peaks: 12
159.0440559 1.400514137
171.0804414 3.907359397
175.0389705 9.360366302
177.0910061 1.184443179
189.0910061 12.49202396
191.0702706 1.373759561
195.1015708 1.183962162
203.1066561 2.228656262
205.1223062 2.161965886
213.0910061 2.193686064
231.1015708 17.50840377
249.1121354 25.94299982

Name: +ve in-silico MS/MS by CFM-ID for SHZJIHPSYIVUBS-UHFFFAOYSA-N
ID: SHZJIHPSYIVUBS-UHFFFAOYSA-N
Comment: Energy1
Num peaks: 31
53.00219107 0.8919040402
83.04914126 0.9108054001
123.0440559 0.7568422715
133.0647913 0.7192184832
157.0647913 2.166971039
159.0440559 1.076682446
159.0804414 5.179414288
161.0597059 0.7443724289
161.0960915 1.122471947
163.075356 0.8206264219
171.0804414 6.19927795
175.0389705 0.8862100814
175.075356 1.412162392
177.0910061 2.955083326
179.1066561 2.198551122
183.0804414 1.479466551
185.0960915 2.02587738
187.075356 1.08482844
187.1117415 1.665679471
189.0910061 12.72133794
195.1015708 1.151290916
201.0910061 1.429481611
203.1066561 3.038220021
205.0859207 2.063159686
205.1223062 3.293848182
207.1015708 0.746533482
213.0910061 2.586998664
221.1172208 4.531173887
231.1015708 7.464096792
233.0808353 0.8076004178
249.1121354 6.143748802

Name: +ve in-silico MS/MS by CFM-ID for SHZJIHPSYIVUBS-UHFFFAOYSA-N
ID: SHZJIHPSYIVUBS-UHFFFAOYSA-N
Comment: Energy2
Num peaks: 31
39.02292652 1.697664898
41.03857658 0.7866075285
49.00727645 2.693885228
51.02292652 1.816161468
53.00219107 2.002794871
53.03857658 1.546368496
65.03857658 2.754342203
83.04914126 1.50668311
91.05422664 1.557618935
105.0334912 15.38412107
109.0284058 0.8669213129
115.0542266 0.9101030109
117.0698767 1.07417782
119.0491413 1.643912445
121.0284058 5.240551954
121.0647913 1.699593778
129.0334912 4.26609688
131.0491413 8.008448653
133.0284058 1.342994418
135.0076704 1.295293472
147.0440559 2.397000507
149.0233204 2.266587188
157.0284058 3.354080585
157.0647913 1.405447694
159.0440559 0.9900836935
159.0804414 0.9088484891
161.0597059 1.109569273
161.0960915 0.9489318448
173.0233204 1.258330573
175.0389705 6.256616814
189.0910061 0.8675833084

Name: +ve in-silico MS/MS by CFM-ID for BEDHHOBNHVIWHM-UHFFFAOYSA-N
ID: BEDHHOBNHVIWHM-UHFFFAOYSA-N
Comment: Energy0
Num peaks: 10
103.075356 2.099953125
163.0389705 1.930648133
171.0804414 5.175669369
175.0389705 8.98494075
189.0910061 11.46542826
193.0859207 2.174289501
205.1223062 1.68623592
207.1015708 2.058363835
231.1015708 16.44514734
249.1121354 28.94572814

Name: +ve in-silico MS/MS by CFM-ID for BEDHHOBNHVIWHM-UHFFFAOYSA-N
ID: BEDHHOBNHVIWHM-UHFFFAOYSA-N
Comment: Energy1
Num peaks: 30
55.01784114 0.7292358781
89.05970595 2.332636234
103.075356 1.095039705
119.0491413 0.758603427
147.0440559 1.264607355
157.0647913 1.708210189
159.0804414 0.7799727765
161.0597059 0.8339382946
161.0960915 0.8659306179
171.0804414 2.754882711
175.0389705 1.986026872
175.075356 1.455112766
177.0910061 1.897316082
183.0804414 0.9324227104
185.0597059 1.201135023
185.0960915 1.318937696
187.075356 3.509564949
187.1117415 1.741768407
189.0910061 4.145983351
193.0859207 1.383777448
201.0910061 1.316780328
203.0702706 0.8115375914
203.1066561 5.055432478
205.0859207 3.028168697
205.1223062 3.866379071
207.1015708 5.868974334
213.0910061 2.641910548
221.1172208 11.40778043
231.1015708 7.935051635
249.1121354 6.050760409

Name: +ve in-silico MS/MS by CFM-ID for BEDHHOBNHVIWHM-UHFFFAOYSA-N
ID: BEDHHOBNHVIWHM-UHFFFAOYSA-N
Comment: Energy2
Num peaks: 19
39.02292652 1.790201897
53.00219107 6.813428835
65.03857658 2.966512199
68.99710569 1.146586259
83.04914126 3.741739763
105.0334912 6.180569251
117.0698767 1.106426344
119.0491413 1.770321808
121.0284058 15.0662091
129.0334912 5.433795593
131.0491413 10.54098905
133.0284058 1.329966278
145.0284058 1.962321684
147.0440559 4.250260598
149.0233204 0.999660937
157.0284058 2.621497102
171.0804414 2.244815504
175.0389705 8.839207773
189.0910061 1.930904473

Name: +ve in-silico MS/MS by CFM-ID for SBVWEFTYFBVBRW-UHFFFAOYSA-N
ID: SBVWEFTYFBVBRW-UHFFFAOYSA-N
Comment: Energy0
Num peaks: 6
46.99499752 3.884013949
74.00589655 3.480041701
171.0698938 5.516931334
188.0964429 19.49985591
199.1011939 4.294198774
244.1590431 47.14092973

Name: +ve in-silico MS/MS by CFM-ID for SBVWEFTYFBVBRW-UHFFFAOYSA-N
ID: SBVWEFTYFBVBRW-UHFFFAOYSA-N
Comment: Energy1
Num peaks: 24
15.02292652 1.149702989
29.03857658 4.248190173
46.99499752 1.75971306
49.01064758 1.3162112
61.01064758 6.217893401
98.07127368 0.8795297432
114.1025738 1.940340954
115.0978228 1.242089028
116.0276946 2.295413208
140.0930717 2.446271728
142.1087218 2.228196627
144.0589947 0.9367709788
146.0746448 5.181819139
158.0494927 3.486516791
160.0651427 2.580769269
171.0698938 2.905176549
172.0651427 1.135202899
172.0902949 1.78247435
188.0964429 20.35497226
196.155672 3.92378782
199.1011939 1.472194375
216.127743 4.131945669
228.127743 2.169306708
244.1590431 4.646198509

Name: +ve in-silico MS/MS by CFM-ID for SBVWEFTYFBVBRW-UHFFFAOYSA-N
ID: SBVWEFTYFBVBRW-UHFFFAOYSA-N
Comment: Energy2
Num peaks: 24
27.02292652 0.8295807168
29.03857658 3.216582818
43.02907452 1.750520876
45.04472458 1.900196114
46.06512568 2.351906783
46.99499752 7.162716742
49.01064758 0.8449451462
57.06987671 1.012074533
71.99024648 3.583039845
73.07602471 1.193174836
74.00589655 25.43803109
74.0964258 0.9658710585
76.02154661 2.960581285
78.03719668 2.550735727
84.08077574 0.9544684792
89.01679558 2.642343057
101.0167956 1.280326127
116.0276946 6.271367565
118.0433447 1.038423927
143.0385936 3.404573089
144.0589947 1.125641892
146.0746448 2.178681165
158.0494927 2.175559735
188.0964429 3.482380079

Name: +ve in-silico MS/MS by CFM-ID for YICFSEXQAYNWJU-UHFFFAOYSA-N
ID: YICFSEXQAYNWJU-UHFFFAOYSA-N
Comment: Energy0
Num peaks: 6
46.99499752 3.842477348
171.0698938 5.264996521
188.0964429 18.51955684
199.1011939 4.20756999
216.127743 7.810063648
244.1590431 44.49724753

Name: +ve in-silico MS/MS by CFM-ID for YICFSEXQAYNWJU-UHFFFAOYSA-N
ID: YICFSEXQAYNWJU-UHFFFAOYSA-N
Comment: Energy1
Num peaks: 25
29.03857658 1.0528985
46.99499752 1.681833893
49.01064758 1.31619314
61.01064758 6.023684474
89.01679558 1.890131309
113.0821727 1.202276975
116.0276946 1.576592913
118.0433447 1.634675551
129.0480957 0.8376081292
140.0930717 2.442950122
142.1087218 2.149518805
144.0589947 5.498359801
158.0494927 4.08833498
159.0698938 1.250622037
160.0651427 2.960665889
170.1400219 0.9218629978
171.0698938 2.760933529
172.0651427 1.203227808
174.1059449 2.576449805
188.0964429 19.47896972
196.155672 3.937635335
199.1011939 1.618557113
216.127743 5.855756483
228.127743 1.785011466
244.1590431 4.432512087

Name: +ve in-silico MS/MS by CFM-ID for YICFSEXQAYNWJU-UHFFFAOYSA-N
ID: YICFSEXQAYNWJU-UHFFFAOYSA-N
Comment: Energy2
Num peaks: 22
29.03857658 1.07076792
43.02907452 1.988076249
45.04472458 1.419744452
46.06512568 1.885023198
46.99499752 6.590886827
56.04947561 0.9610035544
71.06037464 1.007852226
71.99024648 3.068792382
74.00589655 25.0693161
74.0964258 1.166825133
76.02154661 4.141970868
78.03719668 2.103823183
89.01679558 2.55210044
116.0276946 3.725147681
118.0433447 5.819185079
143.0385936 3.002091662
144.0589947 1.955243052
158.0494927 6.696720138
160.0651427 1.365770595
172.0651427 1.012070236
174.1059449 1.075687789
188.0964429 2.64573769

Name: +ve in-silico MS/MS by CFM-ID for HGDGTANVCUGBAN-UHFFFAOYSA-N
ID: HGDGTANVCUGBAN-UHFFFAOYSA-N
Comment: Energy0
Num peaks: 6
76.02154661 3.576665563
171.0698938 5.419688961
188.0964429 19.28034106
199.1011939 4.317230859
216.127743 8.215323656
244.1590431 46.41762523

Name: +ve in-silico MS/MS by CFM-ID for HGDGTANVCUGBAN-UHFFFAOYSA-N
ID: HGDGTANVCUGBAN-UHFFFAOYSA-N
Comment: Energy1
Num peaks: 22
15.02292652 1.657571858
29.03857658 1.076211745
61.01064758 9.780163639
63.02629764 0.8303937884
86.07127368 3.128080226
113.0821727 1.496403495
116.0276946 2.415032293
140.0930717 2.06901333
142.1087218 1.008021046
146.0746448 4.96113015
158.0494927 4.160532639
160.0651427 3.024816649
169.144773 0.979818183
171.0698938 2.862618189
172.0651427 1.836220153
172.0902949 2.039498682
188.0964429 19.78345876
196.155672 3.290618142
199.1011939 1.699506098
216.127743 6.080469736
228.127743 1.842870339
244.1590431 4.629525076

Name: +ve in-silico MS/MS by CFM-ID for HGDGTANVCUGBAN-UHFFFAOYSA-N
ID: HGDGTANVCUGBAN-UHFFFAOYSA-N
Comment: Energy2
Num peaks: 24
15.02292652 1.639303057
28.01817548 2.498172721
29.03857658 1.271586034
43.02907452 2.364275002
46.06512568 1.894630938
59.99024648 2.113622655
61.01064758 1.136280578
71.06037464 0.9897440489
71.99024648 1.805639476
74.00589655 4.615823029
74.0964258 0.9337527975
76.02154661 24.58164171
78.03719668 2.012975686
84.08077574 1.454908566
91.03244564 1.915444229
101.0167956 2.054170993
116.0276946 3.906199704
118.0433447 4.482593364
143.0385936 2.832524933
146.0746448 2.61333402
158.0494927 7.616423616
160.0651427 1.472482566
172.0651427 1.601107409
188.0964429 2.578910277

Name: +ve in-silico MS/MS by CFM-ID for FASCEBJHOHPTDH-UHFFFAOYSA-N
ID: FASCEBJHOHPTDH-UHFFFAOYSA-N
Comment: Energy0
Num peaks: 16
53.00219107 3.661804242
55.01784114 7.224914555
57.0334912 5.789321295
69.0334912 1.437198376
97.02840582 1.223297173
123.0440559 1.537531217
125.0597059 1.485208787
137.0597059 2.132105682
151.075356 1.410875095
173.0597059 1.294215807
179.0702706 4.216100432
191.0702706 3.105872327
193.0859207 2.980940938
221.0808353 1.379694525
231.1015708 7.568081135
249.1121354 33.61856064

Name: +ve in-silico MS/MS by CFM-ID for FASCEBJHOHPTDH-UHFFFAOYSA-N
ID: FASCEBJHOHPTDH-UHFFFAOYSA-N
Comment: Energy1
Num peaks: 31
27.02292652 1.03431997
53.00219107 7.123791767
55.01784114 13.38611283
57.0334912 7.572380088
59.04914126 2.007204849
69.0334912 1.692354757
79.01784114 0.9786003866
93.0334912 1.199414969
97.02840582 2.351478917
109.0647913 0.9947498235
111.0440559 1.06134974
123.0440559 1.58123342
125.0597059 1.283446133
135.0440559 1.5077211
137.0597059 4.01829112
147.0440559 0.9589067484
149.0597059 1.339699739
151.075356 3.87593688
161.0597059 2.54831187
163.075356 1.056056668
173.0597059 0.9533094654
177.0546206 1.355509152
179.0702706 6.310066078
189.0546206 1.511597226
191.0702706 1.183678489
193.0859207 0.9782273112
217.0859207 1.119623782
219.1015708 1.667040174
221.1172208 1.45964523
231.1015708 1.67890361
249.1121354 3.797292549

Name: +ve in-silico MS/MS by CFM-ID for FASCEBJHOHPTDH-UHFFFAOYSA-N
ID: FASCEBJHOHPTDH-UHFFFAOYSA-N
Comment: Energy2
Num peaks: 31
27.02292652 1.535077849
39.02292652 4.475530949
41.00219107 3.241367987
43.01784114 1.202711165
49.00727645 1.356977802
51.02292652 2.684630747
53.00219107 6.180532368
55.01784114 4.266033797
57.0334912 2.830210452
67.01784114 1.100584935
69.0334912 3.346476942
75.02292652 1.61768488
91.01784114 1.351866409
93.0334912 1.77525435
95.04914126 1.30118146
105.0334912 1.10465146
107.0491413 2.325356489
121.0647913 1.162071274
123.0440559 4.186320305
135.0440559 3.019081264
137.0597059 2.785045086
147.0440559 1.101124544
149.0597059 1.426377675
151.075356 2.051159066
161.0597059 1.456144497
163.075356 1.101097218
173.0597059 2.166993995
175.075356 2.19343268
177.0910061 1.911552664
231.1015708 1.350494622
233.0808353 1.270944696

Name: +ve in-silico MS/MS by CFM-ID for OBVXEOLJDJEHDJ-UHFFFAOYSA-N
ID: OBVXEOLJDJEHDJ-UHFFFAOYSA-N
Comment: Energy0
Num peaks: 11
70.06512568 2.326718669
112.0756904 4.176114963
169.0495352 0.8740770646
171.0651853 4.925128258
173.0808353 1.359097608
199.0600999 3.477719017
252.1230345 1.972322335
254.1386845 1.130187395
266.1386845 13.57504857
267.1227001 2.239333361
284.1492492 44.04466131

Name: +ve in-silico MS/MS by CFM-ID for OBVXEOLJDJEHDJ-UHFFFAOYSA-N
ID: OBVXEOLJDJEHDJ-UHFFFAOYSA-N
Comment: Energy1
Num peaks: 31
41.03857658 0.7913555148
55.01784114 0.6652007197
58.06512568 0.6438653461
68.04947561 1.8181619
70.06512568 11.0678222
72.08077574 0.7868015328
73.02840582 0.6644317796
84.08077574 1.089951887
85.02840582 0.6692732612
94.06512568 1.983356067
96.08077574 0.6161840126
110.0600403 0.5896188056
112.0756904 5.670939965
120.0443902 0.8285185455
127.0389705 1.047231287
167.0338851 0.608474865
169.0495352 1.725697416
171.0651853 2.057635067
173.0808353 0.7938943786
181.0495352 4.704860497
183.0651853 2.024289177
184.1332052 0.9506755154
199.0600999 15.76976644
201.0757499 1.296446063
205.1070501 1.028598615
225.0757499 0.8872229336
227.0914 0.6185728724
252.1230345 1.387031316
254.1386845 1.316816811
266.1386845 3.317825647
284.1492492 5.383978042

Name: +ve in-silico MS/MS by CFM-ID for OBVXEOLJDJEHDJ-UHFFFAOYSA-N
ID: OBVXEOLJDJEHDJ-UHFFFAOYSA-N
Comment: Energy2
Num peaks: 31
39.02292652 0.9981842254
45.0334912 2.556099258
53.00219107 2.864681008
55.01784114 2.557519909
57.0334912 2.859855617
68.04947561 1.461544366
69.0334912 1.79233063
70.06512568 4.06963378
84.08077574 1.215650885
87.04405588 0.9784818561
97.02840582 2.144401039
101.0233204 1.586293298
105.0546206 1.077007617
117.0546206 1.117565462
125.0233204 1.288704155
127.0389705 2.207388115
143.0338851 0.9736626874
145.0495352 1.331906292
147.0651853 1.139748891
153.0546206 1.298788315
155.0338851 1.046651114
169.0495352 1.630575922
171.0651853 2.464274685
181.0495352 2.602290835
183.0287997 0.9892977601
183.0651853 1.951160604
185.0444498 1.917066214
199.0600999 2.054930179
205.1070501 1.010367103
213.0757499 1.076442284
254.1386845 1.20382042

Name: +ve in-silico MS/MS by CFM-ID for OFVVEZKPPZOHGZ-UHFFFAOYSA-N
ID: OFVVEZKPPZOHGZ-UHFFFAOYSA-N
Comment: Energy0
Num peaks: 9
70.06512568 2.537395471
112.0756904 1.372483505
171.0651853 4.485323132
199.0600999 3.945437684
252.1230345 6.621863601
266.1386845 9.14227131
267.1227001 2.36889076
268.1179491 1.450288602
284.1492492 48.55962316

Name: +ve in-silico MS/MS by CFM-ID for OFVVEZKPPZOHGZ-UHFFFAOYSA-N
ID: OFVVEZKPPZOHGZ-UHFFFAOYSA-N
Comment: Energy1
Num peaks: 31
41.03857658 0.9000033334
54.03382555 0.5919230632
58.06512568 0.6014830841
59.01275576 1.361949071
61.02840582 0.6103816964
63.04405588 0.6729186883
68.04947561 2.005059146
70.06512568 12.55376582
72.08077574 0.9097740117
84.08077574 1.137158586
94.06512568 0.7855465798
112.0756904 2.303343888
120.0443902 0.653080942
122.0600403 0.901505026
136.0756904 0.7891105917
139.0389705 0.6374228199
167.0338851 1.145193173
169.0495352 2.81026121
171.0651853 5.567061683
173.0808353 1.321458671
181.0495352 0.8779125908
183.0651853 1.10248807
199.0600999 21.41272097
201.0757499 1.880210393
205.1070501 1.189114274
213.0757499 0.6384597259
225.0757499 1.297014884
227.0914 0.8469044529
252.1230345 1.356348226
266.1386845 4.324815515
284.1492492 6.858940066

Name: +ve in-silico MS/MS by CFM-ID for OFVVEZKPPZOHGZ-UHFFFAOYSA-N
ID: OFVVEZKPPZOHGZ-UHFFFAOYSA-N
Comment: Energy2
Num peaks: 31
39.02292652 1.147407899
41.03857658 0.8887523278
51.02292652 1.427463186
53.00219107 0.9825973189
53.03857658 1.134323069
61.02840582 1.805831228
68.04947561 0.9974138012
69.0334912 1.008591301
70.06512568 4.265158786
79.01784114 2.293684099
85.02840582 0.8616864312
87.04405588 1.131783399
95.04914126 1.361792038
97.02840582 1.177586348
115.0389705 0.8888753486
125.0233204 0.9024787105
127.0389705 2.486027507
136.0756904 2.406385669
139.0389705 4.00828903
141.0546206 4.408060247
150.0913404 0.9994043622
157.0495352 0.9559811629
162.0913404 2.151000789
167.0338851 1.1736931
169.0495352 4.247704581
171.0651853 5.891821546
185.0444498 2.968809693
187.0600999 1.083082635
199.0600999 2.256118767
205.1070501 1.044085941
[truncated: 1,509,269 more chars]
