# Supplementary material for: Ion mobility collision cross-section atlas for known and unknown metabolite annotation in untargeted metabolomics
Source: Nat Commun. 2020 Aug 28;11:4334. doi: 10.1038/s41467-020-18171-8 (PMC7455731; doi:10.1038/s41467-020-18171-8)
Supplement: Supplementary file 8 — Supplementary Data 5 [file 41467_2020_18171_MOESM8_ESM.zip › 01_positive_mode/L0628/cfmid_result.txt]

1 0.33333333 YKJYKKNCCRKFSL-IHRRRGAJSA-N COc1ccc(CC2NCC(O)C2OC(=O)C)cc1
2 0.33333333 YKJYKKNCCRKFSL-RDBSUJKOSA-N CC(=O)O[C@@H]1[C@H](CN[C@@H]1CC2=CC=C(C=C2)OC)O
3 0.33333333 YKJYKKNCCRKFSL-UHFFFAOYSA-N COc1ccc(cc1)CC1NCC(C1OC(=O)C)O
4 0.33333333 YKJYKKNCCRKFSL-BFHYXJOUSA-N COc1ccc(CC2NCC(O)C2OC(=O)C)cc1
5 0.25806452 AEBZTOTZDJQHOG-VMPITWQZSA-N NCC(C(OC(=O)C)/C=C/c1ccc(cc1)OC)O
6 0.24 XNZBWDNGFPXZMI-UHFFFAOYSA-N CC(=O)OCC(C)(C)NC(=O)OCC1=CC=CC=C1
7 0.22222222 LKTVCURTNIUHBH-UHFFFAOYSA-N COC(=O)C(NC(=O)OCC1=CC=CC=C1)C(C)C
8 0.22222222 LKTVCURTNIUHBH-UHFFFAOYSA-N COC(=O)C(NC(=O)OCC1=CC=CC=C1)C(C)C
9 0.22222222 LKTVCURTNIUHBH-UHFFFAOYSA-N COC(=O)C(NC(=O)OCC1=CC=CC=C1)C(C)C
10 0.20689655 GRNWVPYXIMVJSQ-UHFFFAOYSA-N O=C1CC(O)c2c(O1)c(CC=C(C)C)c(cc2)O
11 0.20689655 MDOMNMSPCCDNDG-UHFFFAOYSA-N O=C1CC(O)c2c(O1)cc(c(c2)CC=C(C)C)O
12 0.2 RTPJTLADTXRGCF-PNQJMIKCSA-N C[C@@H]1[C@@H]2O[C@@H](C=CC=C2)[C@@H]1[C@@H]3OC(=O)C=C[C@@H]3O
13 0.2 GKEVQIYYGKUBEY-UHFFFAOYSA-N CC(=O)NC(C(CCC(C(=O)O)N)O)C(=O)O
14 0.2 GNGAFCMYALUJQU-UHFFFAOYSA-N CC(=O)NC(C(=O)O)CCC(C(C(=O)O)N)O
15 0.19354839 GIHCNAUFMXZADL-WZYXQFPFSA-N CC1CC(=O)C=C2C(=O)C=CC(OC(=O)C)C12C
16 0.18181818 VUZKSFCFYGBDAB-UHFFFAOYSA-N CC(=O)Oc1ccc(cc1)C(C(=C)C)OC(=O)C
17 0.18181818 XQGHEXBVXWBMGC-UHFFFAOYSA-N CC(=O)OCCN(CCOC(C)=O)C1=CC=CC=C1
18 0.18181818 RKFAKYDBXVERLU-SERBKLFSSA-N COC(=O)[C@]1(CO)[C@@H]2CC(=O)[C@@H]3C[C@H]1C(=CC)CN23
19 0.18181818 XQGHEXBVXWBMGC-UHFFFAOYSA-N CC(=O)OCCN(CCOC(C)=O)C1=CC=CC=C1
20 0.17647059 SGUNKBLANKYNNF-UHFFFAOYSA-N CC(=O)NC(C(=O)O)COCCC(C(=O)O)N
21 0.17391304 QUBNUAJDMHZCIY-UHFFFAOYSA-N C=CC(c1ccc(c(c1)C)OC(=O)C)OC(=O)C
22 0.17391304 UVMLPUCQYXKIIL-UHFFFAOYSA-N CC1CC2OC(=O)C3(C2CC2C1C=CC2=O)OC3
23 0.17391304 YBTKAMKQHJIOGK-UHFFFAOYSA-N CC=CC(c1ccc(cc1)OC(=O)C)OC(=O)C
24 0.17391304 AZUBPALROJOPGE-JNLQPACOSA-N COC1CC2=CC(=O)OC23CC1N4CCC(O)CC34
25 0.17142857 NGWWSOJIKFCSOL-UHFFFAOYSA-N CC(=O)NC(C(=O)O)CCOCC(C(=O)O)N
26 0.16666667 PNGIIDSKKNKSQH-UHFFFAOYSA-N COC(=O)CCC(NCC1=CC=CC=C1)C(=O)OC
27 0.16666667 LEBPBSOUZDOTOW-UHFFFAOYSA-N COc1cc(CCNC(=O)C)c(cc1OC)C(=O)C
28 0.16 DFBYFLMLFYBBHJ-UHFFFAOYSA-N CCOC(=O)C(Cc1ccc(cc1C)O)NC(=O)C
29 0.16 TVXVQCWDWWDOAX-UHFFFAOYSA-N CN(C)CCc1ccc(OC(C)=O)c(OC(C)=O)c1
30 0.16 OUMZXZPYKXNBDX-UHFFFAOYSA-N CCOC(=O)C(Cc1ccc(cc1)OC)NC(=O)C
31 0.16 DOLCHUQXYYSETF-UHFFFAOYSA-N CCOC(=O)C(Cc1ccc(c(c1)C)O)NC(=O)C
32 0.15384615 YCXFYWBMQJMDBX-JXBUSTNMSA-N CC#CC#CC=C/1O[C@]2(CCCCO2)[C@H](O)[C@@H]1O
33 0.15384615 YCXFYWBMQJMDBX-WUTXRSFBSA-N CC#CC#CC=C/1OC2(CCCCO2)C(O)C1O
34 0.15 KTSJNZCTXDHUJV-UHFFFAOYSA-N CC(=CCC1=CC(=CC(=O)C(=O)O)CC=C1O)C
35 0.14814815 OBVXEOLJDJEHDJ-UHFFFAOYSA-N COC1=C(OC)C(C(C(=C1)C(=O)CC1CCCN1)O)O
36 0.14634146 NDSKXWOIUBWWMQ-KGLIPLIRSA-N CC#CC#CC1=C(CCCCO)[C@@H](O)[C@@H](O)C1=O
37 0.14285714 GWJIXZLYIKWXIM-UHFFFAOYSA-N COC1=C(OC)C=CC(C1O)(O)C(=O)CC1CCCN1
38 0.14285714 RKKWOAKMXYWOIM-UHFFFAOYSA-N CC(C)C(CC(O)=O)NC(=O)OCC1=CC=CC=C1
39 0.14285714 PXIZEWOKSYCBJU-UHFFFAOYSA-N OCC1(O)C=CC(=CC1O)OCc1ccccc1
40 0.14285714 WODNBIVQLLJVGI-UHFFFAOYSA-N OC(CC(C(=O)O)N)CC(C(=O)O)NC(=O)C
41 0.14285714 RKKWOAKMXYWOIM-UHFFFAOYSA-N CC(C)C(CC(O)=O)NC(=O)OCC1=CC=CC=C1
42 0.14285714 OJVHLBVYIHJLQS-UHFFFAOYSA-N OC1=CC(C(C(=C1)CCc1ccccc1)O)(O)O
43 0.14285714 WVWJQECEVRSJHQ-UHFFFAOYSA-N CSC(=S)NCCCCCCNC(C)=O
44 0.14285714 TXPQTOWPQGACSB-BFYZQEBZSA-N COC(=CC(=O)O)CC(/C=C/c1ccccc1)O
45 0.13793103 RXQDBVWDABAAHL-UHFFFAOYSA-N OC(=O)CCCCCNC(=O)OCC1=CC=CC=C1
46 0.13793103 JRYOKGYJMIYMGU-UHFFFAOYSA-N OC(=O)NC(C(=O)O)CCCCN(C(=O)C)O
47 0.13793103 ZAOBDWRUUHWDPX-UHFFFAOYSA-N COC(=O)C(CCCC(O)=O)=CC1=CC=CC=C1
48 0.13793103 WFJJWJOVOQHRGB-UHFFFAOYSA-N NC(C(=O)O)CCCC(N(C(=O)C)O)C(=O)O
49 0.13793103 FMAQRTJXTXWTHB-UHFFFAOYSA-N CC1(C)OC(=O)C=C(CC(O)C2=CC=CC=C2)O1
50 0.13793103 KYZPQJNEEGKKNH-UHFFFAOYSA-N COC1=CC(OC)=C(C=C1)C(=O)CCCNC(C)=O
51 0.13333333 JLZKLPPIODXJOZ-UHFFFAOYSA-N CC1OC(C)(C(O)CC2=CC=CC=C2)C(=O)C1=O
52 0.13333333 LJXDJSDZOJAKDD-UHFFFAOYSA-N CC(C)=CCC1=C(OC(C)=O)C=CC(=C1)C(O)=O
53 0.13333333 IHCSJKMAWNZOMD-UHFFFAOYSA-N CCOC(=O)C(=O)C=CCOCC1=CC=CC=C1
54 0.13333333 SMFCZHWDMTVWCJ-UHFFFAOYSA-N OC(=O)CC(=O)c1ccc(c(c1)CC=C(C)C)O
55 0.13333333 CULHEDOHPOHBOT-UHFFFAOYSA-N COC1OC2COC(OC2C=C1)C1=CC=CC=C1
56 0.12903226 DVPJHNRCTYOVGF-UHFFFAOYSA-N COC(=O)CCC(C)NC(=O)OCC1=CC=CC=C1
57 0.125 ZYKSDPVHVMSKIL-IIHMJNQGSA-N [H][C@]1(NC(C(O)=O)=C2[C@]1([H])CCC[C@]2([H])OC)C(=C/C)\C=O
58 0.125 GNKJKTNEHDIWBF-UHFFFAOYSA-N O=CCOCCNCCC(=O)c1ccc(cc1)OC
59 0.12121212 LCNTZYZJHSPWLG-VYVZTRCJSA-N CC(=C/C=C/C(C(/C=C/C(=O)O)C)N)C=CC(=O)O
60 0.11764706 BINHDFHXALYLJN-UHFFFAOYSA-N CC(C)C1OCC2=CN=C(C)C(OC(C)=O)=C2CO1
61 0.11428571 YHLKFUVZZXJDKE-UHFFFAOYSA-N COC1CC(N)C2OC(OCC2O1)C1=CC=CC=C1
62 0.11111111 DDYXIJSBNQFUKN-UHFFFAOYSA-N CCOC(=O)C1(CCOC(C)=O)CCCCC1(O)C#N
63 0.097560976 WMRRDIOHEYOJCV-UHFFFAOYSA-N O=C(CCC(C(=O)O)N)NCOCCC(=O)O
64 0.097560976 GZMSEMLRVRYQDP-UHFFFAOYSA-N CC(=CC=CC=C(C(CC(=O)O)N)C)C=CC(=O)O
65 0.090909091 CCTLNZQCLUQKJN-UHFFFAOYSA-N CCOC(=O)C(NCC1=CC=CC=C1OC)C(C)=O
66 0.090909091 RVBRWQXILHFKBR-UHFFFAOYSA-N FC1=CC=CC=C1C(=O)C1=CC=C(CN2CCCC2)C=C1
67 0.090909091 QHTMPTIJVJBDRQ-UHFFFAOYSA-N CCOC(=O)C(NCC1=CC=C(OC)C=C1)C(C)=O
68 0.090909091 MXQPPJNGQWDPQU-UHFFFAOYSA-N CCOC(=O)C(NCC1=CC=CC(OC)=C1)C(C)=O
69 0.090909091 IRCCJUJTAPANMW-UHFFFAOYSA-N COC12C=C(C=CC2(O1)OC)C(=O)CC1CCCN1
70 0.090909091 YTTUDQOFYATMAU-UHFFFAOYSA-N OC1=CC=C(C(C1O)O)C(c1ccc(cc1)O)C
71 0.090909091 XTWABMVCOMCJPO-UHFFFAOYSA-N FC1=CC=C(C=C1)C(=O)C1=CC=C(CN2CCCC2)C=C1
72 0.090909091 SKTDKQFXRJQOKH-UHFFFAOYSA-N NC1=NC(=O)C2=C(N1)N(CCCCC1=CC=CC=C1)C=N2
73 0.090909091 UHAFFNNGBHASAO-UHFFFAOYSA-N FC1=CC=CC(=C1)C(=O)C1=CC=C(CN2CCCC2)C=C1
74 0.090909091 JIXCCQHADFZSKL-UHFFFAOYSA-N CN(C)C(SCC1=CC=CC=C1)=C[Si](C)(C)C
75 0.090909091 RLMPNQLXIQFBIM-UHFFFAOYSA-N FC1=CC=C(C=C1)C(=O)C1=CC=CC(CN2CCCC2)=C1
76 0.090909091 FQXHGSLKYIULPW-UHFFFAOYSA-N CC(CC1=CC(C)=NC(NC#N)=N1)=NC1=CC=CC=C1
77 0.090909091 OYBIINFEMQNXKO-UHFFFAOYSA-N OC1=CC(=CC(C1O)(O)O)CCc1ccccc1
78 0.090909091 CFLSAJLFPXCBOV-UHFFFAOYSA-N CC1=CC=C(CC2=CC3=C(N)N=C(N)N=C3N=C2)C=C1
79 0.090909091 PPRUQSRNWMQXDB-UHFFFAOYSA-N C(NC1CCCC1SC1=CC=CC=C1)C1=CC=CC=C1
80 0.090909091 JFBHUYSOVZISLR-UHFFFAOYSA-N COC1=CC(c2c1cc(OC)c(c2)C)(O)C(=O)C
81 0.090909091 PWCPVULAOHJVMK-UHFFFAOYSA-N COC1=CC(c2c1c(C)c(OC)cc2)(O)C(=O)C
82 0.090909091 SENMJWRXADVPKV-UHFFFAOYSA-N COC1=CC(c2c1cc(OC)cc2C)(O)C(=O)C
83 0.090909091 QMEPLQYLNFIDSE-UHFFFAOYSA-N C(NC1=NN=NN1CC1=CC=CC=C1)C1=CC=CC=C1
84 0.090909091 XUOJVSGULJHSII-UHFFFAOYSA-N NC1=CC=C(C=C1)C1=CN=C2N1C=CN=C2NC1CC1
85 0.090909091 CWZYFZSEYQTUAY-UHFFFAOYSA-N NC1=CC=CC(=C1)C1=CN=C2N1C=CN=C2NC1CC1
86 0.090909091 RXAIYJPXQAHPSN-UHFFFAOYSA-N FC1=CC=CC(=C1)C(=O)C1=CC=CC(CN2CCCC2)=C1
87 0.090909091 CVASBKDYSQKLSO-UHFFFAOYSA-N CC1=CC=C(SC2=CC=CC=C2C2CCNCC2)C=C1
88 0.090909091 JWQRAVLDBQBSFK-UHFFFAOYSA-N OCCOC1=CC=CC2=C1C=CC=C2OCCO
89 0.090909091 HTMAYGSTIKANHH-UHFFFAOYSA-N OCC1=CC=C(C(C1O)O)OCc1ccccc1
90 0.090909091 ANQJDAJPVGTRLT-UHFFFAOYSA-N OCC1=CC(C(C=C1)(O)OCc1ccccc1)O
91 0.090909091 MEPYQZZIIWIKIF-UHFFFAOYSA-N C1CN2C3N(C=CC4=CC=CC=C34)C3=NCCN3C2=N1
92 0.090909091 SBCPUTPUYMFDIZ-UHFFFAOYSA-N OCCOC1=CC=C(OCCO)C2=CC=CC=C12
93 0.090909091 RMDWQANWOHXZER-UHFFFAOYSA-N COC(=O)C1=CN(C2CCCCC2)C(=C1)C(=O)OC
94 0.090909091 FCRVQYLSYQGAEU-UHFFFAOYSA-N CC(=O)OC1=C2CCCCC2=C(OC(C)=O)C=C1
95 0.090909091 LBGVFLXSPLMPGN-UHFFFAOYSA-N Oc1ccc(cc1)C(C1=CC(C(C=C1)(O)O)O)C
96 0.090909091 ZXMRIMACYKSAIJ-UHFFFAOYSA-N COC1=C(OC(C)=O)C=C2C(CCCCC2=O)=C1
97 0.090909091 FJOHNAWIKHXDST-UHFFFAOYSA-N COC(=O)C1(N)CCC2=C(OC)C=CC(OC)=C2C1
98 0.090909091 AEZSLBJLMMKVRV-UHFFFAOYSA-N OCCOC1=CC2=CC=CC=C2C=C1OCCO
99 0.090909091 KQILSVQIKSHHMH-UHFFFAOYSA-N COC1=CC=CC(CN2C=NC3=C2N=CN=C3N(C)C)=C1
100 0.090909091 WHBQKZUXPCAMJE-UHFFFAOYSA-N COC1=CC=C(CN2C=NC3=C2N=CN=C3N(C)C)C=C1
101 0.090909091 OAKGJEWLERVOJO-UHFFFAOYSA-N NC1=NC(N)=C(CCCC2=CC=CC=C2)C(N)=N1
102 0.090909091 QWVUOXLNIYFQND-UHFFFAOYSA-N CC(C)(C)SC1=C(SC(C)(C)C)N2CCCC2=C1
103 0.090909091 HRXXUIXLMDKIAY-UHFFFAOYSA-N CO[Si](C)(C)N([Si](C)(C)C)[Si](C)(C)OC
104 0.090909091 JXQDQZJKWVFJKV-UHFFFAOYSA-N CCN(CC1=CC=CC=C1)C(=O)C1=CC=C(C=C1)B(O)O
105 0.090909091 HOOCPOQCHBHJLU-UHFFFAOYSA-N OCC(=O)N(c1c(C)cccc1C)C(C(=O)OC)C
106 0.090909091 FJYVPCVLZLZWFK-UHFFFAOYSA-N CCCSC1(OC(C)(C)N=N1)SCCC
107 0.090909091 WVRWHXPVKSFBGP-UHFFFAOYSA-N FC1=CC=CC=C1C(=O)C1=CC=CC=C1CN1CCCC1
108 0.090909091 SQHNSLWKFCXHKZ-UHFFFAOYSA-N NC1=NC2=C(C=C(CNC3=CC=CC=C3)C=C2)C(N)=N1
109 0.090909091 NBOFRIRCITVUQY-UHFFFAOYSA-N FC1=CC=C(C=C1)C(=O)C1=CC=CC=C1CN1CCCC1
110 0.090909091 GCLGJLLOTWUOQO-UHFFFAOYSA-N FC1=CC=CC(=C1)C(=O)C1=CC=CC=C1CN1CCCC1
111 0.090909091 OWYZBDHWKCHASV-UHFFFAOYSA-N COc1cc(ccc1OC)C(=O)C(C1CCCN1)O
112 0.090909091 ICWBFZHQCQGCFU-UHFFFAOYSA-N FC1=CC=CC=C1C(=O)C1=CC=CC(CN2CCCC2)=C1
113 0.090909091 HXVLPYQQTOVXPG-UHFFFAOYSA-N C=CC(c1ccc(cc1C)OC(=O)C)OC(=O)C
114 0.090909091 JTJQIUJKAQDRJR-UHFFFAOYSA-N CC(C)(C)OC(=O)N(CC(O)=O)CC1=CC=CC=C1
115 0.090909091 ZMVIHNHDLNWFTD-UHFFFAOYSA-N C(N=NC1=C2C=CC=CC2=CN=N1)C1=CC=CC=C1
116 0.090909091 FEORCBXHXZAAGW-UHFFFAOYSA-N CCC1C(N)=NC(=N)N\C1=N/C1=C(C)C=CC=C1
117 0.090909091 ZWKLJXJMPNIMPP-UHFFFAOYSA-N CCCCN1C=NC2=C1N=C(N)N=C2SC(C)C
118 0.090909091 HVHMRTNBJYCLFK-UHFFFAOYSA-N CCOC(=O)C(NCC1=CC=CC=C1)C(=O)OCC
119 0.090909091 UEFYOXRABYKYLD-UHFFFAOYSA-N CCOC(=O)C(NC1=CC=CC(C)=C1)C(=O)OCC
120 0.090909091 GVRINLXBJOVHGG-UHFFFAOYSA-N CCOC(=O)C(NC1=CC=C(C)C=C1)C(=O)OCC
121 0.090909091 MTNTUAHMWISEEF-UHFFFAOYSA-N C[Si](C)(C)O[Si](C)(O[Si](C)(C)C)C=C
122 0.090909091 HBHARQALKHMQBL-UHFFFAOYSA-N NC(N=NCC1=CC=CC=C1)=NN=CC1=CC=CC=C1
123 0.090909091 IACNEMHLZLHRPW-UHFFFAOYSA-N OC(=O)CCCCCN1C(=O)C2CC=CCC2C1=O
124 0.090909091 XMPKZWYXJOJPLB-UHFFFAOYSA-N CC1=C2C(=N)NC(=N)NC2=NC=C1CC1=CC=CC=C1
125 0.090909091 GFXQFPHYNKBODT-UHFFFAOYSA-N COC1=C(OC(C)=O)C=C2CCCCC(=O)C2=C1
126 0.090909091 LMLMVUMFVWFDED-UHFFFAOYSA-N CC(C)CN1C=NC2=C1NC(=N)N=C2SC(C)C
127 0.090909091 LBCPAESMIBEJAN-UHFFFAOYSA-N CC(=C)CCC1=CC=CC=C1SNCC1=CC=CC=C1
128 0.090909091 ITRMPVQXEHUPBZ-UHFFFAOYSA-N CN=CCC1=C2N=CN(CC3=CC=CC=C3)C2=NC=N1
129 0.090909091 WONQQRJJDPHZJS-UHFFFAOYSA-N CCN(c1ccccn1)CC1=CCC(C=C1)Cl
130 0.086956522 CJMRVYJARYYDRN-UHFFFAOYSA-N CC(=O)OCCCC#CC#CC=CCOC(=O)C
131 0.086956522 CJMRVYJARYYDRN-VQHVLOKHSA-N CC(=O)OCCCC#CC#CC=CCOC(=O)C
132 0.086956522 NQMXUYSFHRWLLV-UHFFFAOYSA-N COC(=O)CCN(CCC(=O)OC)C1=CC=CC=C1
133 0.086956522 CJMRVYJARYYDRN-CLFYSBASSA-N CC(=O)OCCCC#CC#CC=C/COC(=O)C
134 0.086956522 KSWKLBFXRCFELO-UHFFFAOYSA-N COC(=O)C1CC(C)(C)N(OC(C)=O)C1(C)C
135 0.086956522 AWUHAZDZHNWQAG-UHFFFAOYSA-N C[N+](C)(C)CC(CC([O-])=O)OC(=O)C1=CC=CC=C1
136 0.086956522 UGXGXOIZHUXYBO-UHFFFAOYSA-N OC(=O)C1CCCC1C(=O)OCC1=CC=CC=C1
137 0.086956522 JTESIBTZILXCOC-UHFFFAOYSA-N CCOC(=O)COC1=C2C(=O)CCC2=C(C)C=C1
138 0.086956522 TWZYFORNAQLFOY-UHFFFAOYSA-N CCCC=NN1C(N)=C(C#N)C(C#N)=C1CCC
139 0.086956522 UGXGXOIZHUXYBO-UHFFFAOYSA-N OC(=O)C1CCCC1C(=O)OCC1=CC=CC=C1
140 0.086956522 GQOUTZNZLMKTHQ-UHFFFAOYSA-N CCCSC1=NC(N)=NC2=C1N=CN2CC(C)C
141 0.086956522 VNXPJFTULRVFTE-UHFFFAOYSA-N CN(CC(=O)C[N+]#N)C(=O)OCC1=CC=CC=C1
142 0.086956522 JJOYJHKNKRXXFW-UHFFFAOYSA-N C=C1C(=O)OC2C1CC1C(=O)C=CC1(C(C2)C)O
143 0.086956522 JJOYJHKNKRXXFW-UNWMWRTNSA-N CC1CC2OC(=O)C(=C)C2CC3C(=O)C=CC13O
144 0.086956522 WYRZZWYBWQRZOV-UHFFFAOYSA-N COc1c(O)cc(cc1OC)C(=O)CC1CCCN1
145 0.086956522 KKCYISRZFRQQCY-UHFFFAOYSA-N CCOC(=O)C(CNC1=CC=CC=C1)C(=O)OCC
146 0.086956522 DKEFNXNHKBDANW-UHFFFAOYSA-N COc1cc2OC(C)(C)C=Cc2cc1OC(=O)C
147 0.086956522 LYAICJLTIXLJAQ-UHFFFAOYSA-N CC(C)(C)OC(=O)NCC(=O)OCC1=CC=CC=C1
148 0.085106383 VLPWXRKOJGSKHZ-UHFFFAOYSA-N OC(=O)CC1=C(C)C(=O)C(=CC1=O)CC=C(C)C
149 0.085106383 RHOQZSZPCOIWSS-UHFFFAOYSA-N OC(=O)CC1=C(C)C(=O)C=C(C1=O)CC=C(C)C
150 0.083333333 ZYJPUMXJBDHSIF-UHFFFAOYSA-N CC(C)(C)OC(=O)NC(CC1=CC=CC=C1)C(O)=O
151 0.083333333 QTUNFIFBKQIDHC-UHFFFAOYSA-N COC1=C(OC)C=CC2(C1O2)C(=O)CC1CCCN1
152 0.083333333 YWONOCVTWHKRQN-UHFFFAOYSA-N COC1=C(OC)C2C(C(=C1)C(=O)CC1CCCN1)O2
153 0.083333333 ZAUSVJDIOWBHKS-UHFFFAOYSA-N CC(C)N(CC1COC(O)O1)C(=O)C1=CC=CC=C1
154 0.083333333 AEKXZDPGCOSVLA-UHFFFAOYSA-N OC1C=C(CCc2ccc(cc2)O)C=C(C1O)O
155 0.083333333 ARDIYXGXXDQFAE-UHFFFAOYSA-N CSC(=N)C1=CC=C(CCCCC2=CC=CC=C2)C=C1
156 0.083333333 VQBZXDIDURNRSL-UHFFFAOYSA-N [H]C12CC([H])(C3C=C(CC(O)=O)CC13)C(CC(O)=O)=C2
157 0.083333333 ZYJPUMXJBDHSIF-UHFFFAOYSA-N CC(C)(C)OC(=O)NC(CC1=CC=CC=C1)C(O)=O
158 0.083333333 FLKDIMFVJQMEDL-UHFFFAOYSA-N OC1=CC(C(C(=C1)O)O)(O)CCc1ccccc1
159 0.083333333 ZYJPUMXJBDHSIF-UHFFFAOYSA-N CC(C)(C)OC(=O)NC(CC1=CC=CC=C1)C(O)=O
160 0.083333333 ZYJPUMXJBDHSIF-UHFFFAOYSA-N CC(C)(C)OC(=O)NC(CC1=CC=CC=C1)C(O)=O
161 0.083333333 ZYJPUMXJBDHSIF-UHFFFAOYSA-N CC(C)(C)OC(=O)NC(CC1=CC=CC=C1)C(O)=O
162 0.083333333 SCLVRWAKSHLYLJ-UHFFFAOYSA-N COc1c(OC)ccc(c1O)C(=O)CC1CCCN1
163 0.083333333 SGRYFGWTDKJCPA-UHFFFAOYSA-N CC1CC2OC(=O)C(=C)C2C(C2C1C=CC2=O)O
164 0.083333333 HMEYILUHBHUTIL-UHFFFAOYSA-N COC(C)(CCC(=O)C(=O)NC1=CC=CC=C1)OC
165 0.083333333 ROYVAKOZYYVODU-UHFFFAOYSA-N CCOC(=O)COC1=CC2=C(C=C1)C(=O)CCC2
166 0.083333333 NSVNKQLSGGKNKB-UHFFFAOYSA-N CC(C)(C)C(NC(=O)OCC1=CC=CC=C1)C(O)=O
167 0.083333333 NSVNKQLSGGKNKB-UHFFFAOYSA-N CC(C)(C)C(NC(=O)OCC1=CC=CC=C1)C(O)=O
168 0.083333333 PSHLYVBBVWRAQD-UHFFFAOYSA-N OCC1CC2OC(=O)C(=C)C2CC2C1C=CC2=O
169 0.083333333 ANYYOKVYCXVBPX-UHFFFAOYSA-N OC1=CC(C(C=C1)(O)C(c1ccc(cc1)O)C)O
170 0.083333333 ZYJPUMXJBDHSIF-UHFFFAOYSA-N CC(C)(C)OC(=O)NC(CC1=CC=CC=C1)C(O)=O
171 0.083333333 ZYJPUMXJBDHSIF-UHFFFAOYSA-N CC(C)(C)OC(=O)NC(CC1=CC=CC=C1)C(O)=O
172 0.083333333 ZYJPUMXJBDHSIF-UHFFFAOYSA-N CC(C)(C)OC(=O)NC(CC1=CC=CC=C1)C(O)=O
173 0.083333333 NSVNKQLSGGKNKB-UHFFFAOYSA-N CC(C)(C)C(NC(=O)OCC1=CC=CC=C1)C(O)=O
174 0.083333333 YUYLVNLXGKXYPL-UHFFFAOYSA-N CC(O)COC1CC(=O)C(C1=O)C1=CC=CC=C1
175 0.083333333 NSVNKQLSGGKNKB-UHFFFAOYSA-N CC(C)(C)C(NC(=O)OCC1=CC=CC=C1)C(O)=O
176 0.083333333 VOYSHDFODOJUMP-UHFFFAOYSA-N COC(=O)C1=CC(OCCN2CCOCC2)=CC=C1
177 0.083333333 OWZQEBBGYPZWQN-UHFFFAOYSA-N COC(=O)C1=C(C)C=CC(C(C)C)=C1OCC(N)=O
178 0.083333333 YYBAMNUFGFGDFW-UHFFFAOYSA-N CON(C)C(=O)COC1=C(OC)C=C(CC=C)C=C1
179 0.08 SEFVWJWVYBRFEL-UHFFFAOYSA-N COc1cc(ccc1OC)OC(=O)CC1CCCN1
180 0.08 IUARDOITXZPYPG-UHFFFAOYSA-N CC(=O)C=CC1=CC=C(OC(C)(C)C(O)=O)C=C1
181 0.08 OMRXCNVALSDZJL-UHFFFAOYSA-N CCOC(=O)C(CC1=CC=C(N)C=C1)C(=O)OCC
182 0.08 UUKVNSCLURUCAG-UHFFFAOYSA-N CC(=O)NC1C(O)OC(C(C1O)NC(=O)O)C
183 0.08 FEAWPMCUFZGKME-UHFFFAOYSA-N COC(=O)C1C(C2=CC=CC=C2)C(C)(C)OC1=O
184 0.08 PXKCCBFPMMHMJR-UHFFFAOYSA-N CC(=O)NC1C(C)OC(C(C1O)NC(=O)O)O
185 0.08 NNEHOKZDWLJKHP-UHFFFAOYSA-N CC(C)C(N(C)C(=O)OCC1=CC=CC=C1)C(O)=O
186 0.08 WIHZTLTVZDWMAX-UHFFFAOYSA-O COC(=O)C(Cc1ccc(cc1)[N+]#N)NC(C)=O
187 0.08 RDVXEFMXICJUQK-UHFFFAOYSA-N C=C1C(=O)OC2C1CC1C(=O)C=CC1C(C2)(C)O
188 0.08 OFVVEZKPPZOHGZ-UHFFFAOYSA-N COC1(O)C=C(C=CC1(O)OC)C(=O)CC1CCCN1
189 0.08 PUFLCQMPJAHYJQ-AWEZNQCLSA-N OCC(OCCc1ccc(O)cc1)c2occc2
190 0.08 GZXOCKLFLZKTQJ-UHFFFAOYSA-N COc1cc(C(=O)CC2CCCN2)c(cc1OC)O
191 0.08 NNEHOKZDWLJKHP-UHFFFAOYSA-N CC(C)C(N(C)C(=O)OCC1=CC=CC=C1)C(O)=O
192 0.08 CESGOVNEKANIBR-UHFFFAOYSA-N OC(=O)CC(c1ccc2c(c1)CC(O2)C(=C)C)O
193 0.076923077 PFIYJJZAUDZHIC-UHFFFAOYSA-N CC(C)(C)OC(=O)N1CCC(CC1)OCC=O
194 0.076923077 LGBOXHJCVMWFNE-UHFFFAOYSA-N COC1OC(CNCC=C)C2OC(C)(C)OC12
195 0.076923077 ZYKOGIHAEXNQAE-UHFFFAOYSA-N CCC(CC)(NC(=O)OCC1=CC=CC=C1)C(O)=O
196 0.076923077 ZVAUCRDQDHSXBG-UHFFFAOYSA-N COC(=O)C(CC=CC1=CC=CC=C1)C(=O)OC
197 0.076923077 KXHLKKVVDAXYFN-UHFFFAOYSA-N CC(C)=CCOC1=CC(OC(C)=O)=C(C=O)C=C1
198 0.076923077 PYXZESGJXPZHET-UHFFFAOYSA-N CCN(CCOC(=O)CCC(O)=O)C1=CC=CC=C1
199 0.076923077 GLPWTTYIDMLKRF-UHFFFAOYSA-N OC1=CC=C(C(C1O)O)CCc1cccc(c1)O
200 0.076923077 BEDHHOBNHVIWHM-UHFFFAOYSA-N O=C1CCc2c(O1)cc1c(c2)CC(O1)C(O)(C)C
201 0.076923077 LCOWKPHKORTRIJ-UHFFFAOYSA-N Oc1cccc(c1)CCC1=CC(C(C=C1)(O)O)O
202 0.076923077 XYMNXGUKYNBKDB-UHFFFAOYSA-N CCCCOC1=C(C=CC(C)=C1)C(=O)NOC(C)=O
203 0.076923077 IHGCEAXQXSVELW-UHFFFAOYSA-N OC1=CC=C(C(C1O)O)CCc1ccc(cc1)O
204 0.076923077 FGFVUSQFSCTUSL-UHFFFAOYSA-N Oc1ccc(cc1)CCC1=CC=CC(C1O)(O)O
205 0.074074074 KURUPSCOXRSJQI-UHFFFAOYSA-N OC1C=CC2=C(C1(O)OCC1CNCCO1)CC=C2
206 0.074074074 LFGHGPXASJEDRS-UHFFFAOYSA-N OC1=CC(C(C=C1)(O)CCc1cccc(c1)O)O
207 0.074074074 KYKZFIDOCYAQEZ-UHFFFAOYSA-N CC(C)=CCC1=C(OC(C)=O)C=CC(C=O)=C1O
208 0.074074074 OPKLHGHUUAPDTK-UHFFFAOYSA-N O=C1CCc2c(O1)c1CC(Oc1cc2)C(O)(C)C
209 0.074074074 YHIWZWLMDOWBRY-UHFFFAOYSA-N OC(=O)CC1CCCCC11OC2=CC=CC=C2O1
210 0.074074074 KDFJYTYHMBIIHU-BQYQJAHWSA-N COC1(O)CC(/C=C/c2ccccc2)OC(=O)C1
211 0.074074074 OZMPOIDLBLGWQS-UHFFFAOYSA-N OC(=O)C=CC1=CCC2C(CC1C)OC(=O)C2=C
212 0.074074074 RTZFKQORWVHODG-UHFFFAOYSA-N CCCCN(CC(O)=O)C(=O)OCC1=CC=CC=C1
213 0.074074074 VHDINPDJDWPHKU-UHFFFAOYSA-N Oc1ccc(cc1)CCC1=CC(C(C=C1)(O)O)O
214 0.074074074 ZUTZHDZNCWZNIY-UHFFFAOYSA-N OC(=O)CCCCCNC(=O)COC1=CC=CC=C1
215 0.074074074 CSAJUBGGETZRSE-UHFFFAOYSA-N CCCC(=O)OC1=CC=C(C=C1)C(=C)OC(C)=O
216 0.071428571 QHYXLBCGLMUMCJ-UHFFFAOYSA-N OC(=O)CC1(O)C(=COC2=C1C1CCC(C2)N1C)C
217 0.071428571 CONPYGPGHIGRSA-MIJXAVMKSA-N CC[C@H]1[C@H]2[C@@H](CCCNC2=O)O[C@@]13OC(=O)C(=C3)C
218 0.071428571 FVWVLYBGRWMCKS-UHFFFAOYSA-N OCOc1ccc(cc1OC)C(=O)CC1CCCN1
219 0.071428571 ZAUFWNBQTJVCMP-UHFFFAOYSA-N CCCCOC(=O)NC(CC1=CC=CC=C1)C(O)=O
220 0.071428571 PEBQLOWGSPVPEU-UHFFFAOYSA-N CCCOC(=O)C=CC1=CC=C(OC(C)=O)C=C1
221 0.071428571 YXSLHPLOLLIMPJ-UHFFFAOYSA-N CCCCSC(C(=O)OCC)C(=O)OCC
222 0.071428571 USPFMEKVPDBMCG-UHFFFAOYSA-N CC(CC(C(=O)O)NC(=O)OCc1ccccc1)C
223 0.071428571 XBWFHXATSJKKSY-UHFFFAOYSA-N OC1=CC(C(C=C1)(O)CCc1ccc(cc1)O)O
224 0.071428571 DRZKCPDGADAMCD-UHFFFAOYSA-N OC1=CC(C(C=C1)O)(O)CCc1ccc(cc1)O
225 0.071428571 SHZJIHPSYIVUBS-UHFFFAOYSA-N O=C1C=CC2C(O1)C=C1C(=C2)CC(O1)C(O)(C)C
226 0.071428571 ZYLSAOSHFMPOOJ-UHFFFAOYSA-N CC(CCC1=CC=CC=C1)=C(CC(O)=O)C(O)=O
227 0.071428571 CYACPJGPSDSRQT-UHFFFAOYSA-N CCCCOC1=CC=C(CC(=O)NOC(C)=O)C=C1
228 0.071428571 KJWUMRFUJFIVGM-UHFFFAOYSA-N CC(=NN=C(S)N1CCCC1)C1=CC=CC=N1
229 0.071428571 USPFMEKVPDBMCG-LBPRGKRZSA-N CC(C)C[C@@H](C(=O)O)NC(=O)OCC1=CC=CC=C1
230 0.071428571 IZXIYHMSXWGSHF-UHFFFAOYSA-N OCOc1cc(ccc1OC)C(=O)CC1CCCN1
231 0.068965517 NMYWMOZOCYAHNC-UHFFFAOYSA-N CCCCC(NC(=O)OCC1=CC=CC=C1)C(O)=O
232 0.068965517 BPOYZGZAMBIWPV-UHFFFAOYSA-N O=C1C=CC2C(O1)C1=C(C=C2)OC(C1)C(O)(C)C
233 0.068965517 RTXVPGILWMFMSH-UHFFFAOYSA-N CCC(CCC(=O)OC)(C(=O)OC)C1=CC=NC=C1
234 0.068965517 UXBCAWHJMZPSBQ-HBPHNZTASA-N C/C(=C\C=C\C=C(\C=C\C(=O)O)/C)/C=C/C(=O)O
235 0.068965517 OTBSCRXBDALGGL-UHFFFAOYSA-N [N-]=[N+]=NCCCC(CC=CC1=CC=CC=C1)(C#N)C#N
236 0.068965517 GNVKZHPTPKBSNV-UHFFFAOYSA-N COC(=O)CC(=CC1=CC=C(C)C=C1)C(=O)OC
237 0.068965517 UXBCAWHJMZPSBQ-UHFFFAOYSA-N CC(=CC=CC=C(C=CC(=O)O)C)C=CC(=O)O
238 0.068965517 JSHXJPFZKBRLFU-UHFFFAOYSA-N CCC(C)C(N=C(O)OCC1=CC=CC=C1)C(O)=O
239 0.068965517 UOKLOVWXMRJHNQ-UHFFFAOYSA-N COC(=O)CC(=C)C(=O)OCCC1=CC=CC=C1
240 0.068965517 JSHXJPFZKBRLFU-UHFFFAOYSA-N CCC(C)C(N=C(O)OCC1=CC=CC=C1)C(O)=O
241 0.068965517 UNEXCRAJKGOZCN-UHFFFAOYSA-N COC1=NC=C(C=C1)C(=O)CCCCCCC(O)=O
242 0.068965517 OGXADNXQFFRXMG-KWCYVHTRSA-N COC(C(O)C1CC=CC(=O)O1)c2ccccc2
243 0.068965517 NMYWMOZOCYAHNC-UHFFFAOYSA-N CCCCC(NC(=O)OCC1=CC=CC=C1)C(O)=O
244 0.068965517 JSHXJPFZKBRLFU-UHFFFAOYSA-N CCC(C)C(N=C(O)OCC1=CC=CC=C1)C(O)=O
245 0.068965517 HRNILWJKWPNLSD-UHFFFAOYSA-N COC(=O)C(C(C)=O)C(=O)C1=CC=C(C)C(C)=C1
246 0.068965517 JSHXJPFZKBRLFU-UHFFFAOYSA-N CCC(C)C(N=C(O)OCC1=CC=CC=C1)C(O)=O
247 0.068965517 ZYYVWLMUQLFBCX-UHFFFAOYSA-N CCOC(=O)CCCNC1=CC=CC=C1C(=O)OC
248 0.068965517 NMYWMOZOCYAHNC-UHFFFAOYSA-N CCCCC(NC(=O)OCC1=CC=CC=C1)C(O)=O
249 0.068965517 OBSVALLNIAFUFE-UHFFFAOYSA-N CCCCOC(=O)CCOC(=O)NC1=CC=CC=C1
250 0.066666667 AYMDJKDARUVYHP-UHFFFAOYSA-N CC(=CC=CCC1(C)C=CC(=O)O1)C=CC(=O)O
251 0.066666667 VJCNEDVMYQCMBK-UHFFFAOYSA-N COC1=CC(=O)OC(CCC2=CC=CC=C2)C1O
252 0.066666667 GBCKMCXGDXVDPG-UHFFFAOYSA-N COC(=O)CCC(CCC(=O)OC)C1=CC=NC=C1
253 0.066666667 VJCNEDVMYQCMBK-RISCZKNCSA-N COC1=CC(=O)OC(CCc2ccccc2)C1O
254 0.066666667 VJCNEDVMYQCMBK-BXUZGUMPSA-N COC1=CC(=O)OC(CCc2ccccc2)C1O
255 0.066666667 IGJQNNWURHFKCA-UHFFFAOYSA-N CCC1(COC(CCC2=CC=CC=C2)OC1)[N+]([O-])=O
256 0.066666667 VJCNEDVMYQCMBK-SMDDNHRTSA-N COC1=CC(=O)OC(CCc2ccccc2)C1O
257 0.066666667 MSXAYWSJIMYMQW-QVSJOPQTSA-N CC1=C2C[C@H]3C(=O)C=C[C@H](O)[C@]3(C)C[C@@H]2OC1=O
258 0.066666667 OCUVRKHZRBZRSI-UHFFFAOYSA-N CCOC(=O)C1=CC2=CC(OC)=CC=C2OC1C
259 0.064516129 ZCEUBPHEBYXFLM-SCDSUCTJSA-N CC1=C2C(=O)OC(c3cocc3)C2(C)CCC1O
260 0.064516129 ZCEUBPHEBYXFLM-VHRBIJSZSA-N CC1=C2C(=O)OC(c3cocc3)C2(C)CCC1O
261 0.064516129 VRMYGSOHQOAIFX-UHFFFAOYSA-N CC(=CCC1=C(C=CC(=C1)CC(=O)C(=O)O)O)C
262 0.064516129 WIVNSULEOZPIDB-GXTWGEPZSA-N CC12CCCC(=C1C(=O)OC2c3cocc3)CO
263 0.064516129 ZCEUBPHEBYXFLM-QKCSRTOESA-N CC1=C2C(=O)O[C@H](c3cocc3)[C@@]2(C)CC[C@H]1O
264 0.060606061 WIONBNBDOOYIGS-RKQAKPRDSA-N [H]\C(CC1=C(O)C=CC(=C1)C([H])=C([H])C(O)=O)=C(\C)CO
265 0.060606061 CUOFZDQIYSKKCN-UHFFFAOYSA-N O=CCC=CCC=CCCCC(=O)C(F)(F)F
266 0.060606061 KLESTKMRWGZZOK-UHFFFAOYSA-N CSCCCCCCC(CC(=O)C(=O)O)O
267 0.060606061 JHAZAYXJLGWWRV-UHFFFAOYSA-N ONCCCC(C(=O)O)/N=C(/CCC(=O)O)\O
268 0.060606061 WIONBNBDOOYIGS-UHFFFAOYSA-N CC(CO)=CCC1=C(O)C=CC(C=CC(O)=O)=C1
269 0.060606061 WPKVQFQGIZDUHC-UHFFFAOYSA-N CC1CCCC(C(=O)CC2CC(=O)NC(=O)C2)C1=O
270 0.060606061 DEWQNTQEHCLPTA-UHFFFAOYSA-N CCOC(=O)CC(=O)C=CC1=CC=C(OC)C=C1
271 0.058823529 BDLDSBOXQJRHCI-UHFFFAOYSA-N CSCCCCCCCC(C(=O)C(=O)O)O
272 0.058823529 TYPIUHPAOBTLDT-UHFFFAOYSA-N OCSCCCCCCCCC(=O)C(=O)O
273 0.058823529 WIONBNBDOOYIGS-ALEWDTKOSA-N CC(=C/Cc1cc(C=CC(=O)O)ccc1O)CO
274 0.058823529 KRENRKAKFONLEG-UHFFFAOYSA-N CCOC(=O)C(N)C(CC(=O)OC)C1=CC=CC=C1
275 0.058823529 COXSMVOHJCWLEO-UHFFFAOYSA-N CSCCOCCCCCCC(=O)C(=O)O
276 0.058823529 SAYOWBIQEVZZDW-UHFFFAOYSA-N CC1CCC(=O)C(C1)C(=O)CC1CC(=O)NC(=O)C1
277 0.057142857 LNTZIWHTAGZOJB-UHFFFAOYSA-N CC(=CC(C1=CC(=O)C(=C(C1=O)C)C)C(=O)O)C
278 0.057142857 JAPUKIMEDWWUPQ-UHFFFAOYSA-N O=CCCC(=CCc1cc(ccc1O)C(=O)O)C
279 0.055555556 MLNLKSHPRFSPGK-UHFFFAOYSA-N CSCOCCCCCCCC(=O)C(=O)O
280 0.055555556 ABWDOMVPORTPGY-UHFFFAOYSA-N OC(NC(=O)CCC(C(=O)O)N)CCC(=O)O
281 0.055555556 SJEYUYPBCPRFNM-WQWHYOKSSA-N CC=CC=CC(=O)C1=CC(C)(O)C(=O)C(=C1O)C
282 0.055555556 VDWISRIMKQRJAO-UHFFFAOYSA-N CON=C1CCC=C1CCCCCC(C(O)=O)C(O)=O
283 0.055555556 UBROKVBZIJSLBL-UHFFFAOYSA-N CC(=CCC=C(C1CNC(C1CC(=O)O)C(=O)O)C)O
284 0.055555556 GPFRLGJZCYEZKV-UHFFFAOYSA-N CC=CCC(C(=O)C1=C(O)C(C(NC1=O)OC)OC)C
285 0.052631579 IVKHGEFIYNDLAH-UHFFFAOYSA-N OCCOCCOCCNC(=O)OCC1=CC=CC=C1
286 0.052631579 GBTPDJPDKFMZLV-UHFFFAOYSA-N CSCCCCOCCCCC(=O)C(=O)O
287 0.052631579 RVOPRSIYJXWNGQ-UHFFFAOYSA-N CSCCCOCCCCCC(=O)C(=O)O
288 0.052631579 XSPZNAYYXNXEAS-UHFFFAOYSA-N O=CCCC(=CCC1=CC(=O)C=C(C1=O)OC)C
289 0.052631579 SQAYVDPLCIVZJN-UHFFFAOYSA-N CC=CCC=CCCC(C1OC1C(=O)N)(CC(=O)O)O
290 0.051282051 VEFVUQKZGWNQKY-UHFFFAOYSA-N CSCCCCCCOCCC(=O)C(=O)O
291 0.051282051 KQZROLQPXCUHDU-UHFFFAOYSA-N NCCCC(C(=O)O)NC(=O)OCCC(=O)O
292 0.046511628 YKRYBBGVQUFKAR-UHFFFAOYSA-N CCOC(=O)C(SCCC(=O)OC)C(C)C
293 0 AQYMPYYJWAIFLS-KGLIPLIRSA-N COC1C(Oc2cc(C(=O)C)c(O)cc12)C(=C)C
294 0 BESRALYTNWDJSD-WKIVEWPHSA-N CC(O)C=CC=CC1OC(=O)N2CC(O)C=C(C)C12
295 0 HJMFFRBVINUZBI-UHFFFAOYSA-N CCOC(=O)c1cc2OCOc2cc1CCN(C)C
296 0 GEBOZHKBHBHNNZ-RTHLEPHNSA-N CC1C(O)c2c(C)c(CC(=O)O)c(C)cc2C1=O
297 0 JUWRYWAZYBSNCI-CQSZACIVSA-N CCC1(C)C(=O)C=CC2=C1OC(=C(CO)C2=O)C
298 0 SCSOQELWZNIRDT-UHFFFAOYSA-N COc1cc2OC(C)(C)C=Cc2c(O)c1C(=O)C
299 0 UFMWABKUSKFAGZ-HZMBPMFUSA-N CC1(CO)Oc2ccc3CC(O)COc3c2C=C1
300 0 BGLSNKBXOCURCJ-AWEZNQCLSA-N COc1cc(cc2C=CC(C)(CO)Oc12)C(=O)C
301 0 HTOGTGFTMLQGFO-YTXTXJHMSA-N CC=CC=CC(=O)c1c(C)c(O)c(O)c(C)c1O
302 0 LQQKULWAVYAOBB-UHFFFAOYSA-N COc1c(OC)c(OC)c2ccccc2c1OC
303 0 KLMULHKUMZKNJD-PEPRLPHWSA-N CC1CC2OC(=O)C(=C)C2CC3(O)C1C=CC3=O
304 0 FIMFRMRZGBUYMV-UHFFFAOYSA-N CCCCCC1=Cc2cc(O)cc(O)c2C(=O)O1
305 0 LYWQOYXTJXSKEK-UHFFFAOYSA-N COC(=O)c1c(C)c2C=CC(C)(C)Oc2cc1O
306 0 PFDPEZDRLNTEHP-ONEGZZNKSA-N COc1cc(O)cc(C(=O)CCC=CC)c1C=O
307 0 WMCPLZDBHVOXCJ-VIFPVBQESA-N COc1cc(O)cc(CC2=CC(=O)CC(C)O2)c1
308 0 LJJCHKIUOGODJO-UHFFFAOYSA-N COc1c(O)c(cc2C=CC(C)(C)Oc12)C(=O)C
309 0 VUQDDBFLZLQVBH-UHFFFAOYSA-N COc1cc(C(=O)C)c(O)c2C=CC(C)(C)Oc12
310 0 PHYSEYYYFQMJGP-UONOGXRCSA-N COC1C(Oc2cc(O)c(cc12)C(=O)C)C(=C)C
311 0 FNJLIRQMUUTSGR-VIFPVBQESA-N COc1cc(CCNC(C)C(=O)O)cc(OC)c1OC
312 0 MBPCJSPVINFSDT-UHFFFAOYSA-N COC(=O)c1cc(OC)c2OC(C)(C)C=Cc2c1
313 0 CYRZIKVRHIUYJE-UUFBCVLASA-N CCC(C)C(=O)OC1CC2NC(C1)C(O)C2O
314 0 YZCIFCCSUSQBBT-UHFFFAOYSA-N COc1c2C=CC(C)(C)Oc2cc(O)c1C(=O)C
315 0 PIKQVDHHJWKTME-RLFNYLBTSA-N CC=CC1=CC(=O)C23CC2C(C)(C)OC3(O)C1=O
316 0 CVYYGWZLVCIMOB-UHFFFAOYSA-N COc1cc(O)c2C(=O)C=C(Oc2c1C)C(C)C
317 0 FEBWDEBUAVAUDH-ZPIQJHQDSA-N CC=CC(O)C1OOCc2c(O)cccc2C=C1
318 0 YUQDGJSYYKKISE-BUJAFJOKSA-N CC=CC(O)C(O)C=Cc1cccc(O)c1C=O
319 0 TVPUZRRHFOHEPI-UHFFFAOYSA-N COc1c2CCN=C(C)c2c(OC)c(OC)c1OC
320 0 WGKQZSRLUUFXQK-UVLXDEKHSA-N OC1C2CC(CCC(=O)O2)OC1c3ccccc3
321 0 RRXJAIGMEWAMBV-UHFFFAOYSA-N CCCCCC1=CC(=O)c2c(O)cc(O)cc2O1
322 0 LJXSDVVEZQEHTH-UHFFFAOYSA-N COc1cc2oc(cc2c(OC)c1OC)C(=C)C
323 0 XCZVBYOXRSFQBH-UWVGGRQHSA-N CCCCCC(O)CC(=O)NC1CCOC1=O
324 0 APFXJJMDUXKKAG-GQCTYLIASA-N CC(=C)CCOC(=O)C=Cc1ccc(O)c(O)c1
325 0 KZLFRVFXQHOHPP-NWDGAFQWSA-N CC(C)CC1C(C(=O)OC1=O)c2ccc(O)cc2
326 0 ZWVALTAMWNHXRM-SDBXPKJASA-N CC1C(O)c2cc(C)c(CC(=O)O)c(C)c2C1=O
327 0 XMBYWWHLSMXSPA-KVOZUEDISA-N CC=CC=CC1OC(=O)C(=CC1=C)CCC(=O)O
328 0 JTMOFRTYJKYSLR-AWEZNQCLSA-N COC(Cc1cc(ccc1O)C(=O)C)C(=C)C=O
329 0 HXBXAZKZXIKRDT-UHFFFAOYSA-N COC(=O)c1c(C)cc2OC(C)(C)C=Cc2c1O
330 0 JVQIELYQOZIVPK-GQCTYLIASA-N CC(=CCc1cc(C=CC(=O)O)cc(O)c1O)C
331 0 ZWVALTAMWNHXRM-ISVAXAHUSA-N CC1C(O)c2cc(C)c(CC(=O)O)c(C)c2C1=O
332 0 JQOPZEVLBYDIEB-JJUFPRCNSA-N CC=C(/C)COC(=O)C=Cc1ccc(O)c(O)c1
333 0 QNRKTRKCMAQCAK-SBIWHPGTSA-N COC1=C(C)C(=O)OC(=C1)C=CC(=CC(=O)C)C
334 0 AEUJSHIYFLRGQB-NNTXTVRGSA-N CC=CCC1=C2C[C@](C)(O)C(=O)C(=C2OC1=O)C
335 0 BQQPWYOQKQDXPU-CYBMUJFWSA-N COc1c2C[C@@H](Oc2ccc1C(=O)C)C(=C)CO
336 0 VLRHCZGOIIHGLK-SNVBAGLBSA-N COc1cc(O)cc(c1)C2=C(C)CC(O)CC2=O
337 0 JQOPZEVLBYDIEB-UHFFFAOYSA-N CC=C(C)COC(=O)C=Cc1ccc(O)c(O)c1
338 0 TTYOHMFLCXENHR-UHFFFAOYSA-N CC(=CCOC(=O)C=Cc1ccc(O)c(O)c1)C
339 0 APFXJJMDUXKKAG-UHFFFAOYSA-N CC(=C)CCOC(=O)C=Cc1ccc(O)c(O)c1
340 0 KEYNBOUNPFJEST-LLVKDONJSA-N CC(=O)CCC[C@@H]1Cc2cccc(O)c2C(=O)O1
341 0 SWDFJVCIYBYUKG-UHFFFAOYSA-N CC(=O)Cc1cc(O)cc2C(=O)CC(C)(C)Oc12
342 0 YUQDGJSYYKKISE-KBPBESRZSA-N CC=C[C@H](O)[C@@H](O)C=Cc1cccc(O)c1C=O
343 0 FOKOBFCBZWKZRF-SECBINFHSA-N CC[C@@H](O)CC1=CC(=O)c2c(C)cc(O)cc2O1
344 0 YUDKCHUOSDKDSU-UHFFFAOYSA-N COc1c(C)cc2C(=CC(=O)Oc2c1O)C(C)C
345 0 HGQJXIHRNGBUQU-KBPBESRZSA-N CC=C[C@H](O)[C@@H](O)C(=C)c1cccc(O)c1C=O
346 0 RTRVCYIIGONVTB-OLZOCXBDSA-N COc1cc(cc2C(O)C(Oc12)C(=C)C)C(=O)C
347 0 SAEZZWNICTYMTI-NIXGCWMWSA-N CC1CCC23CC(=O)OC2C4(C)C(=O)C=CC14O3
348 0 IKGSJDIGQRJKDN-UHFFFAOYSA-N COc1cc(OC)c(C#CC(=O)C)c(C)c1OC
349 0 RJFAYEYRTHRMRF-ZETCQYMHSA-N CC1CCc2c(CO)cc(O)c(C(=O)C)c2C1=O
350 0 WRCVAPFLHBXILQ-UHFFFAOYSA-N COc1cc2OC(=CC(=O)c2c(O)c1C)C(C)C
351 0 PHPCTTJFNKISSP-UHFFFAOYSA-N COC(=O)c1cc(ccc1OC)C(=O)C=C(C)C
352 0 PHYSEYYYFQMJGP-KGLIPLIRSA-N COC1C(Oc2cc(O)c(cc12)C(=O)C)C(=C)C
353 0 DCPNTPRATXCEIF-JTQLQIEISA-N COc1cc2OC(Cc2c(O)c1C(=O)C)C(=C)C
354 0 NXIVBEINPTVKFF-DUFXMDAXSA-N CC1=C2C(=O)OC(c3occc3)C2(C)CCC1O
355 0 UPAHLPUINKDRNK-BZUCXLHXSA-N CC(O)C(O)C=CC=Cc1cccc(O)c1C=O
356 0 HGQJXIHRNGBUQU-RDJPRVRMSA-N CC=CC(O)C(O)C(=C)c1cccc(O)c1C=O
357 0 IRBPQIXYOCSHLL-NSHDSACASA-N COc1c(O)c(cc2CC(Oc12)C(=C)C)C(=O)C
358 0 BESRALYTNWDJSD-YWJDAEFFSA-N CC(O)C=CC=CC1OC(=O)N2CC(O)C=C(C)C12
359 0 ILTHKXACPHXMAG-FVOPLDGLSA-N CC1(C)Oc2ccc(C=CC(=O)O)cc2CC1O
360 0 KZLFRVFXQHOHPP-VXGBXAGGSA-N CC(C)CC1C(C(=O)OC1=O)c2ccc(O)cc2
361 0 YPEZYGHWEFXBSN-UHFFFAOYSA-N CC(C)(O)CCC1=Cc2ccc(O)cc2OC1=O
362 0 UQFQTWXORYDYFG-AATRIKPKSA-N CC(=CCc1cc(C=CC(=O)O)c(O)cc1O)C
363 0 KXQRAPMNPUXYGT-FSPLSTOPSA-N CC(C)C(N)C(=O)NOC(CC(=O)O)C(=O)O
364 0 LTDSNAYFLFUPPT-UHFFFAOYSA-N COc1cc(O)c(C(=O)C)c2OC(C)(C)C=Cc12
365 0 MRMWRWJVPXDMEJ-VMPITWQZSA-N CC(=CCc1c(O)ccc(C=CC(=O)O)c1O)C
366 0 OZSZLZKKHASNLY-AWEZNQCLSA-N CCC1(C)C(=O)C=CC2=C1OC(=C(C)C2=O)CO
367 0 LPXCUMYLHYSSLE-JTQLQIEISA-N COc1cc(CCC(N(C)C)C(=O)O)cc(OC)c1O
368 0 JOWYWQXFPOGGCH-UHFFFAOYSA-N COc1cc2OC(C)(C)C=Cc2cc1C(=O)CO
369 0 DEHSWZJQOYANPG-UHFFFAOYSA-N O=c1ccc2c(o1)C=C1C(C2)CC(C(O1)(C)C)O
370 0 ZMUHPFRWSHRNHM-UHFFFAOYSA-N O=c1ccc2c(o1)CC1C(=C2)CC(C(O1)(C)C)O
371 0 MLDCECDGNSGHCZ-UHFFFAOYSA-N O=C1C=CC2C(O1)C=C1C(=C2)CC(C(O1)(C)C)O
372 0 NHJGBOJXEKMRHG-UHFFFAOYSA-N O=C1CCc2c(O1)cc1c(c2)CC(C(O1)(C)C)O
373 0 PLMMNVILZYPFOF-UHFFFAOYSA-N CSC1=NC(NC(C)C)NC(=N1)NC(C)C
374 0 WEKCLDMGKKPBDM-UHFFFAOYSA-N CSC1NC(=NC(=N1)NC(C)C)NC(C)C
375 0 MDGGXQKTYBPRLC-UHFFFAOYSA-N O=C(NC1(O)CC1)CCC(C(=O)O)(C(O)O)N
376 0 QHYHMTBXTHIMAW-UHFFFAOYSA-N CCN(C1=NC=CCC1)Cc1ccc(cc1)Cl
377 0 SQTYVULDIMVOJH-UHFFFAOYSA-N CCN(C1NC=CC=C1)Cc1ccc(cc1)Cl
378 0 SQFSZCKVEFFXOF-UHFFFAOYSA-N CCN(C1=NCCC=C1)Cc1ccc(cc1)Cl
379 0 MSBKUVMOFIVCPG-UHFFFAOYSA-N CCN(c1ccccn1)CC1=CC=C(CC1)Cl
380 0 QLSVZIXOWOUZEF-UHFFFAOYSA-N CCN(c1ccccn1)CC1CC=C(C=C1)Cl
381 0 HRJTVSQAKWXCBX-UHFFFAOYSA-N OC1C=C(OCC2CNCCO2)C2=C(C1O)C=CC2
382 0 PTNSLBBYLNLYIS-UHFFFAOYSA-N OC12C=CCC2(O)C(=CC=C1)OCC1CNCCO1
383 0 KFWGGARCCMGRAT-UHFFFAOYSA-N OC(C(C1(O)C=CC=CC1O)O)c1ccccc1
384 0 XCZVBYOXRSFQBH-UHFFFAOYSA-N CCCCCC(CC(=O)NC1CCOC1=O)O
385 0 OCUXZPQJWANFQR-UHFFFAOYSA-N CCNC(CC1=CC(=CC(C1O)O)C(F)(F)F)C
386 0 OBTGKOLHGIZCJU-UHFFFAOYSA-N CCNC(CC1=CC(C(C=C1)O)(O)C(F)(F)F)C
387 0 SQEUCLNCZYYJSC-UHFFFAOYSA-N CCNC(CC1(O)C=CC=C(C1O)C(F)(F)F)C
388 0 IGMQPHHYZZREOM-UHFFFAOYSA-N C=C(CC(C(=O)O)(C(O)O)N)CC(C(=O)O)N
389 0 CVRWVFHZIWIUFN-UHFFFAOYSA-N CCCCOC(=O)C1(N)CC(=O)CC(O1)(C)C
390 0 RQQZCMVKUPDAFN-UHFFFAOYSA-N CCCCOC(=O)C1OC(C)(C)CC(=O)C1N
391 0 GISAHEBRRDIXGR-UHFFFAOYSA-N COC1=CC=C(C(C1O)O)C(=O)CCN1CCOCC1
392 0 SPJSRCXBOFNANL-UHFFFAOYSA-N COC1(O)C=CC(=CC1O)C(=O)CCN1CCOCC1
393 0 UKSQBLJAMQESCV-UHFFFAOYSA-N COC1=CC(C(C=C1)(O)C(=O)CCN1CCOCC1)O
394 0 LWXVYCLADPCHCV-UHFFFAOYSA-N COc1ccc(cc1)C(=O)C(CN1CCOCC1)O
395 0 PYIAHNMJXBQYEP-UHFFFAOYSA-N COc1ccc(cc1)C(=O)CC(N1CCOCC1)O
396 0 WLYVCPWBWXQFGV-UHFFFAOYSA-N COc1ccc(c(c1)O)C(=O)CCN1CCOCC1
397 0 UZTWHVLAPCRLMK-UHFFFAOYSA-N COc1ccc(cc1O)C(=O)CCN1CCOCC1
398 0 GSKFKDJSSDRGJA-UHFFFAOYSA-N OCOc1ccc(cc1)C(=O)CCN1CCOCC1
399 0 JAKJYHJHGKGZFI-UHFFFAOYSA-N COc1ccc(cc1)C(=O)CCN1CCOCC1O
400 0 GZOAFRAQBZGIJJ-UHFFFAOYSA-N COc1ccc(cc1)C(=O)CCN1CCOC(C1)O
401 0 VFRHPNKJXPNLSW-UHFFFAOYSA-N COC1=CC2C(C=C1)(O2)C(=O)CCN1CCOCC1
402 0 MYUMLGFZQNQQLU-UHFFFAOYSA-N COC12C=CC(=CC2O1)C(=O)CCN1CCOCC1
403 0 NWTRWYYRELHYDS-UHFFFAOYSA-N COC1=CC=C(C2C1O2)C(=O)CCN1CCOCC1
404 0 YHZVUGPUXFQDMU-UHFFFAOYSA-N COc1ccc(cc1)OC(=O)CCN1CCOCC1
405 0 DPHOKLZALQVXFM-UHFFFAOYSA-N COc1ccc(cc1)C(=O)OCCN1CCOCC1
406 0 NXFNAVYWXPMSEG-UHFFFAOYSA-N COc1ccc(cc1)C(=O)COCN1CCOCC1
407 0 HEFLYYUEAXCKAV-UHFFFAOYSA-N COc1ccc(cc1)C(=O)CCN1COCOCC1
408 0 BEWVGEMQABLIBQ-UHFFFAOYSA-N OCCN(CCC(=O)c1ccc(cc1)OC)CC=O
409 0 XDPATDVXWMXIIC-UHFFFAOYSA-N Cc1cc(O)c2c(c1)c(C(C)C)c(c(c2O)O)O
410 0 LCYMNWDIWHFPBT-UHFFFAOYSA-N CC(CC(=O)C(=O)NC(C(=O)O)CC(C)C)C
411 0 YUQDGJSYYKKISE-IMCPIYLLSA-N CC=CC(C(/C=C/c1cccc(c1C=O)O)O)O
412 0 ZIQSJSUDZKDLET-HWHDVIBRSA-N CC=CC(C(/C=C/C1=CC=CC(C1C=O)(N)O)O)O
413 0 WNBLRZSQASXUKR-FCEBADDRSA-N CC=CC(C(/C=C/C1=CC(N)CC(=C1C=O)O)O)O
414 0 GJDLQBYRYUTEFI-UHFFFAOYSA-N ON(C(C(=O)O)CC(=O)N)C(=O)OC(C)(C)C
415 0 RTBBSLNSUFHUHE-UHFFFAOYSA-N O=c1ccc2c(o1)CC1C(=C2)CC(O1)C(O)(C)C
416 0 MXBTTWJKZRYMCY-UHFFFAOYSA-N O=c1ccc2c(o1)C=C1C(C2)CC(O1)C(O)(C)C
417 0 SBVWEFTYFBVBRW-UHFFFAOYSA-N CCNC1NC(=NC(=N1)SC)NC(C)(C)C
418 0 YICFSEXQAYNWJU-UHFFFAOYSA-N CCNC1=NC(NC(=N1)SC)NC(C)(C)C
419 0 HGDGTANVCUGBAN-UHFFFAOYSA-N CCNC1=NC(=NC(N1)SC)NC(C)(C)C
420 0 FASCEBJHOHPTDH-UHFFFAOYSA-N C=CC(=CC(=O)CCc1ccc(c(c1)OC)O)O
421 0 OSWNXASNYUFATO-UHFFFAOYSA-N COc1cc(ccc1OC)C(=O)CC1NCCC1O
422 0 QMEJICZNEWYVNF-UHFFFAOYSA-N COc1cc(ccc1OC)C(=O)CC1NCC(C1)O
423 0 LXKJVTUUTLZXHV-UHFFFAOYSA-N COc1cc(ccc1OC)C(=O)CC1CCC(N1)O
424 0 ZJGGYCOKPXNUOR-UHFFFAOYSA-N COc1cc(ccc1OC)C(=O)OCC1CCCN1
425 0 PSZNSZZXWVMOOY-UHFFFAOYSA-N COc1cc(ccc1OC)C(=O)CC1COCCN1
426 0 XJVVWELSEUTREZ-UHFFFAOYSA-N COc1cc(ccc1OC)C(=O)CC1CCOCN1
427 0 SWRUYILLXSUGGE-UHFFFAOYSA-N NCCCC(=O)CC(=O)c1ccc(c(c1)OC)OC
428 0 UNLXQXCQPFKQOL-UHFFFAOYSA-N O=CCCC(CC(=O)c1ccc(c(c1)OC)OC)N
429 0 HBMGMCSYOHXTAW-UHFFFAOYSA-N O=CCc1c(CCN(C)C)cc2c(c1OC)OCO2
430 0 MQPFDTOYVAWBSJ-UHFFFAOYSA-N OC1C=CC=C(C1O)CCc1cc(O)cc(c1)O
431 0 GWNNELJWFWUDHF-UHFFFAOYSA-N OC1C=CC(=CC1O)CCc1cc(O)cc(c1)O
432 0 IQVYWQQLDRPYAS-UHFFFAOYSA-N Oc1cc(CCC2(O)C=CC=CC2O)cc(c1)O
433 0 GDFMJPMGMVKMCG-UHFFFAOYSA-N CCOc1cc(NC(=O)OC(C)C)cc(c1OCC)O
434 0 BBTJROOGJZXWLG-UHFFFAOYSA-N CCOc1c(OCC)ccc(c1O)NC(=O)OC(C)C
435 0 IKDMZBMYTQHVQR-UHFFFAOYSA-N CCOc1cc(NC(=O)OC(C)C)c(cc1OCC)O
436 0 DBZRPTHMEAOIJZ-UHFFFAOYSA-N CCOc1cc(ccc1OC(O)C)NC(=O)OC(C)C
437 0 HBCJCHBLMHMZTL-UHFFFAOYSA-N OCCOc1ccc(cc1OCC)NC(=O)OC(C)C
438 0 CMYPVBVTALREAS-UHFFFAOYSA-N CCOc1cc(ccc1OCC)NC(=O)OC(CO)C
439 0 YMSYWTHBMVOOPW-UHFFFAOYSA-N CCOc1ccc(cc1OC(O)C)NC(=O)OC(C)C
440 0 VNGCALSKSYNKSS-UHFFFAOYSA-N OCCOc1cc(ccc1OCC)NC(=O)OC(C)C
441 0 XJQQXKSVHOMOAZ-UHFFFAOYSA-N CCOC1=CC(=CC2C1(OCC)O2)NC(=O)OC(C)C
442 0 DDRYKQBCZDOSKV-UHFFFAOYSA-N CCOC12OC2C(=CC=C1OCC)NC(=O)OC(C)C
443 0 HYGJVNFOGYDENU-UHFFFAOYSA-N CCOC1=CC2(NC(=O)OC(C)C)OC2C=C1OCC
444 0 GXPLAZTUYXNTSZ-UHFFFAOYSA-N OCOc1ccc(cc1O)C=CC(=O)NCC(C)C
445 0 RXNYHFPEGGFNPV-UHFFFAOYSA-N OCOc1cc(C=CC(=O)NCC(C)C)ccc1O
446 0 OZCUJMOAAPEYHQ-UHFFFAOYSA-N CCOc1cc(ccc1OCC)N(C(=O)OC(C)C)O
447 0 BMVFCZQCNYXYAD-UHFFFAOYSA-N C=CC(=O)c1c(O)cc(c(c1O)CC=C(C)C)O
448 0 SJATYTGWBNSSJC-UHFFFAOYSA-N COc1cc(ccc1OC)C1N(C)C(C(C1=O)O)C
449 0 BFCCXSJVWFVORG-UHFFFAOYSA-N COc1cc(ccc1OC)C1C(O)C(=O)C(N1C)C
450 0 AMQSLNOUESPBNF-UHFFFAOYSA-N CNC(C(C(C(=O)C)O)O)c1ccc(c(c1)OC)OC
451 0 OJJOXFRTTMPOEB-UHFFFAOYSA-N CNC(C(C(C(=O)c1ccc(c(c1)OC)OC)O)O)C
452 0 RNWSXRVMPCXYPC-UHFFFAOYSA-N COc1c(OC)ccc(c1O)C1C(O)C(C(N1C)C)O
453 0 YJJUFAHEMMBHNZ-UHFFFAOYSA-N COc1cc(c(cc1OC)O)C1C(O)C(C(N1C)C)O
454 0 UASZAWYIMKVZMZ-UHFFFAOYSA-N COc1c(O)cc(cc1OC)C1N(C)C(C(C1O)O)C
455 0 AJEOASPIFMWSPF-UHFFFAOYSA-N OCN1C(C)C(C(C1c1ccc(c(c1)OC)OC)O)O
456 0 VGEPCNNJGKDQTM-UHFFFAOYSA-N OCC1C(O)C(C(N1C)c1ccc(c(c1)OC)OC)O
457 0 RJQLWWGGBCOHDJ-UHFFFAOYSA-N OCOc1cc(ccc1OC)C1C(O)C(C(N1C)C)O
458 0 NWOYPIXDPZYPTA-UHFFFAOYSA-N OCOc1ccc(cc1OC)C1C(O)C(C(N1C)C)O
459 0 ICJIVOYZTSBNFA-UHFFFAOYSA-N COC1=C(OC)C=CC2(C1O2)C1C(O)C(C(N1C)C)O
460 0 AEHJFXWRADGPJW-UHFFFAOYSA-N COC1=C(OC)C2C(C(=C1)C1C(O)C(C(N1C)C)O)O2
461 0 FNFOSYICSWCCQJ-UHFFFAOYSA-N COC12C=C(C=CC2(O1)OC)C1C(O)C(C(N1C)C)O
462 0 LECZITGTYXQRGV-UHFFFAOYSA-N COc1cc(ccc1OC)C1=C(O)C(C(N1C)C)O
463 0 ZRIKZVLHMGYCIR-UHFFFAOYSA-N COCC(=O)N(c1c(C)cccc1C)C(C(=O)O)C
464 0 PMDKYLLIOLFQPO-UHFFFAOYSA-N O=C(c1ccccc1C(=O)O)OC1CCCCC1
465 0 CXVANBDTHOEHMC-UHFFFAOYSA-N O=CCC(=CCc1nc(OC)c(c(c1C)O)OC)C
466 0 YXRFOWVWFOSAOQ-UHFFFAOYSA-N C#CC1SCN(C1C)Cc1cnc(nc1N)C
467 0 YQJUUSUANZXZMT-UHFFFAOYSA-N OCC(C(=O)O)(CCC(=O)NC(C(=O)O)C)N
468 0 ZRQMGEVTHZWTIQ-UHFFFAOYSA-N OC(C(C(=O)O)CC(C(=O)O)N)NC1(O)CC1
469 0 KJMAIRYQTLKRGG-UHFFFAOYSA-N CCOC(=O)C(N(C(=O)C)C)Cc1ccc(cc1)O
470 0 SPCARUBOJRLJIO-UHFFFAOYSA-N OCC(=O)NC(C(=O)O)CCCC(C(=O)O)N
471 0 LCGSXQYSIFJUCM-UHFFFAOYSA-N OC(=O)C1(CCCC(C(=O)O)(C(O)O)N)NC1
472 0 YXVHQAXOOWLFCE-UHFFFAOYSA-N NCCC(C(C(=O)O)NC(=O)CCC(=O)O)O
473 0 NMJQSMWEBDFAGP-UHFFFAOYSA-N NCC(CC(C(=O)O)NC(=O)CCC(=O)O)O
474 0 XYCFMOJOQJGFGS-UHFFFAOYSA-N NC(CCC(C(=O)O)NC(=O)CCC(=O)O)O
475 0 VIAXZVNOQPMKGO-UHFFFAOYSA-N NCCCC(C(=O)O)NC(=O)C(CC(=O)O)O
476 0 KHBJYWNAMJAKCF-UHFFFAOYSA-N NCCCC(C(=O)O)NC(=O)CC(C(=O)O)O
477 0 VRWOCTQSWYVUSR-UHFFFAOYSA-N NCCOCC(C(=O)O)NC(=O)CCC(=O)O
478 0 LIIQXAVXDBTHBH-UHFFFAOYSA-N NCOCCC(C(=O)O)NC(=O)CCC(=O)O
479 0 PFFRUACISBVEFC-UHFFFAOYSA-N NCCCC(C(=O)O)NC(=O)COCC(=O)O
480 0 JAPQFXWRDOXTBC-UHFFFAOYSA-N NCCCC(C(=O)O)NC(=O)CCOC(=O)O
481 0 QGFHHGMBYCVCGE-UHFFFAOYSA-N NCCCC(N(C(=O)CCC(=O)O)O)C(=O)O
482 0 NEGZXTMWIVMJGE-UHFFFAOYSA-N CSC(CCCCCCCC(=O)C(=O)O)O
483 0 ABYFQOSNBMAMIR-UHFFFAOYSA-N CSCC(CCCCCCC(=O)C(=O)O)O
484 0 OBOJZTYVVHDHLA-UHFFFAOYSA-N CSCCC(CCCCCC(=O)C(=O)O)O
485 0 WRNWYEBFDUCWRR-UHFFFAOYSA-N CSCCCC(CCCCC(=O)C(=O)O)O
486 0 NZHRXBANRCBKOX-UHFFFAOYSA-N CSCCCCC(CCCC(=O)C(=O)O)O
487 0 IEABJDZWBBCLHO-UHFFFAOYSA-N CSCCCCCC(CCC(=O)C(=O)O)O
488 0 GQARWAXBMHTVSN-UHFFFAOYSA-N CSCCCCCOCCCC(=O)C(=O)O
489 0 QNJKTAUYRZCEIX-UHFFFAOYSA-N CSCCCCCCCOCC(=O)C(=O)O
490 0 TVHVIYTWDHLWOG-UHFFFAOYSA-N CSCCCCCCCCOC(=O)C(=O)O
491 0 CETNBJCJTPNFOG-UHFFFAOYSA-N CSCCCCCCCCC(=O)OC(=O)O
492 0 MPJHQIVIDAXJKQ-UHFFFAOYSA-N NCCC(C(N1CCC1=O)(C(=O)O)C(O)O)O
493 0 NAOQRSAZTKSSBC-UHFFFAOYSA-N NCCC(C(N1CC(C1O)C(=O)O)C(=O)O)O
494 0 LCKUOICNOJLHGA-UHFFFAOYSA-N O=CCCCCC(=O)NCCCCCC(=O)O
495 0 QJXQYSNVAKDFMU-UHFFFAOYSA-N CSCCCCCCCC(C(=O)O)(C(O)O)N
496 0 CFVXUBYNGRXHND-UHFFFAOYSA-N O=C(OC(C)(C)C)NC(C(C(=O)N)O)C(=O)O
497 0 JTOYALFZOLKSOZ-UHFFFAOYSA-N OCC(OC(=O)NC(C(=O)O)CC(=O)N)(C)C
498 0 JFDZBKJYWZCZFV-UHFFFAOYSA-N NC(=O)OCC(C(=O)O)NC(=O)OC(C)(C)C
499 0 AMXMKCLRQGLWKY-UHFFFAOYSA-N CCCCC(C(=O)O)NC(=O)C(=O)CC(C)C
500 0 AXZJYHNOIAOXCM-UHFFFAOYSA-N O=C1Nc2c(C)ccnc2N(C2=NC=CC(C12)N)C1CC1
501 0 XLUMYYYJDKPZQV-UHFFFAOYSA-N NC1CC=c2c(=N1)n(C1CC1)c1nccc(c1[nH]c2=O)C
502 0 AGHYYXBYXJNYPR-UHFFFAOYSA-N COc1cc(O)c(cc1C(=O)C)C=C(C(=C)C)O
503 0 SILLAIPUEUWXJP-UHFFFAOYSA-N COC1=Cc2oc(cc2C(C1C(=O)C)O)C(=C)C
504 0 SJRZFMJMQKSXSZ-UHFFFAOYSA-N CC1C2C=CC(=O)C2CC2C(C1O)OC(=O)C2=C
505 0 NAGAWNIXTZASNT-UHFFFAOYSA-N O=C1C=C(C2C1CC1C(CC2C)OC(=O)C1=C)O
506 0 NFDUWSVZLPJKPT-UHFFFAOYSA-N CC1CC2OC(=O)C(=C)C2CC2C1C=C(C2=O)O
507 0 ONBBCNNQATYUEI-UHFFFAOYSA-N CC1CC2OC(=O)C(=C)C2CC2C1C1OC1C2=O
508 0 KFDXZWCAJCBDBP-UHFFFAOYSA-N CC1CC2OC(=O)C(=C)C2(CC2C1C=CC2=O)O
509 0 KLMULHKUMZKNJD-UHFFFAOYSA-N C=C1C(=O)OC2C1CC1(O)C(=O)C=CC1C(C2)C
510 0 RNJFUSSDIJRZNW-UHFFFAOYSA-N CC1(CC2C(C1(C)CC2)(C)C)OS(=O)(=O)O
511 0 SITODVMLTYKJNA-UHFFFAOYSA-N OC1C(O)C=CC=C1C(C(c1ccccc1)O)O
512 0 XGVKALWLEYLJBI-UHFFFAOYSA-N OC1C=CC(=CC1O)C(C(c1ccccc1)O)O
513 0 VMWKPZFDJYHVEZ-UHFFFAOYSA-N OCc1ccc(cc1)OCC1(O)C=CC=CC1O
514 0 PBKGKIWTEOPQEB-UHFFFAOYSA-N OCc1ccc(cc1)OCC1=CC=CC(C1O)O
515 0 UTUGYXIFSBEIJZ-UHFFFAOYSA-N OCc1ccc(cc1)OCC1=CC(C(C=C1)O)O
516 0 LSVYCLYLLKZZCA-UHFFFAOYSA-N CCC(C(=O)C(=O)NC(C(=O)O)CC(C)C)C
517 0 YSBHAZJAYZCYCE-UHFFFAOYSA-N CCCc1c(OC)c(=O)c2c(n1C)C(O)C(C=C2)O
518 0 UPRFQZOVOWTLTC-UHFFFAOYSA-N CCCc1c(OC)c(=O)c2c(n1C)C=CC(C2O)O
519 0 FCNNKZQZIUVSFU-UHFFFAOYSA-N CCCC1=C(OC)C(=O)C2(C(N1C)(O)C=CC=C2)O
520 0 IYUNFVZKPAWVED-UHFFFAOYSA-N O=CCCC(=CCOC(=O)c1ccc(cc1)O)C
521 0 WPVSCRPJXJBPQW-UHFFFAOYSA-N COc1cc(O)c2c(c1)cc(c(c2O)C(O)C)C
522 0 SDGCBYMRCHYZOG-UHFFFAOYSA-N COc1cc2OC(C)(C)C=C(c2cc1C(=O)C)O
523 0 PQKPOEZKCGGISW-UHFFFAOYSA-N COc1c(O)c2OC(C)(C)C=Cc2cc1C(=O)C
524 0 ZAZGCQZEAVGCQV-UHFFFAOYSA-N COc1cc2OC(C)(C)C(=Cc2cc1C(=O)C)O
525 0 VIDVRGOXXQZPPB-UHFFFAOYSA-N OCC1(C)C=Cc2c(O1)cc(c(c2)C(=O)C)OC
526 0 SIIYTROMVKKVDV-UHFFFAOYSA-N OCOc1cc2OC(C)(C)C=Cc2cc1C(=O)C
527 0 JFSKEEITPIVIHA-UHFFFAOYSA-N COC1=CC23OC(C)(C)C=CC3(C=C1C(=O)C)O2
528 0 DQPQATGLQQHAMZ-UHFFFAOYSA-N COC1=CC2=C(C3C1(O3)C(=O)C)C=CC(O2)(C)C
529 0 BVNNYPPNYIJZPN-UHFFFAOYSA-N COc1cc2OC(C)(C)C3C(c2cc1C(=O)C)O3
530 0 YYCMNYSEVMDPKA-UHFFFAOYSA-N COC12OC1C1=C(C=C2C(=O)C)C=CC(O1)(C)C
531 0 HRFKNAQOGSSNCF-UHFFFAOYSA-N COc1cc(O)c2c(c1)CC(C(=C2O)C(=O)C)C
532 0 NZANEXYGSIPPCB-UHFFFAOYSA-N COC1C=C(O)c2c(C1)cc(c(c2O)C(=O)C)C
533 0 SQABBZDJVHPJFP-UHFFFAOYSA-N COc1cc(O)c2c(c1)C=C(C(C2O)C(=O)C)C
534 0 UPIBHTWBSXMMKN-UHFFFAOYSA-N COC1=Cc2c(C(C1)O)c(O)c(c(c2)C)C(=O)C
535 0 YPPFONHWKOJJID-UHFFFAOYSA-N COC1=CC2C(C(=C1)O)C(=C(C(=C2)C)C(=O)C)O
536 0 CAUKWIZODAUABU-UHFFFAOYSA-N O=c1ccc2c(o1)C1CC(OC1C=C2)C(O)(C)C
537 0 WYSDTVXDXGQXKF-UHFFFAOYSA-N O=c1ccc2c(o1)C1=C(CC2)OC(C1)C(O)(C)C
538 0 VSFLVVPHOWFOJS-UHFFFAOYSA-N OC(=O)C(C(=O)C(C)(C)C)C(=O)c1ccccc1
539 0 NDIDGVHETBHZJR-UHFFFAOYSA-N O=C(C(C)(C)C)CC(=O)c1ccccc1C(=O)O
540 0 UMPNEKQWKTUUDY-UHFFFAOYSA-N O=C1C2=CC=CC(C2C(=O)C1C(=O)C(C)(C)C)O
541 0 MSMNIXKIDBLRBD-UHFFFAOYSA-N O=CCCCCC(=O)NCc1ccc(c(c1)OC)O
542 0 ANZGXOHUDUVCBU-UHFFFAOYSA-N COC1=C(C)C(c2c1cc(OC)cc2)(O)C(=O)C
543 0 HZPVAZDUARVYSR-UHFFFAOYSA-N COc1ccc2c(c1)C(=CC2(OC)C(=O)C)OC
544 0 WRSQASGTCQNJCB-UHFFFAOYSA-N CC=CCC(C(c1c(=O)[nH]c(c(c1O)OC)OC)O)C
545 0 HSSYCEZRNQAUFY-UHFFFAOYSA-N O=CC=C1C(CC=CCCCC(=O)O)C=CC1=O
546 0 JFVWUPYDOCTYAK-UHFFFAOYSA-N O=C(CC(C(C(=O)O)N)O)NCCCC(=O)O
547 0 ORXJTYSPBYGNBK-UHFFFAOYSA-N OC(=O)CCCNC(=O)C(CC(C(=O)O)N)O
548 0 LVJYONVTFMFZBM-UHFFFAOYSA-N O=C(CCC(C(=O)O)N)NCC(CC(=O)O)O
549 0 WJVQDBBZILPYQB-UHFFFAOYSA-N O=C(CCC(C(=O)O)N)NCCC(C(=O)O)O
550 0 ASJWNHHKZHYSBA-UHFFFAOYSA-N O=C(COCC(C(=O)O)N)NCCCC(=O)O
551 0 LSFAJFQDKQMEDX-UHFFFAOYSA-N O=C(OCCC(C(=O)O)N)NCCCC(=O)O
552 0 VJPACYAXOVNSRD-UHFFFAOYSA-N O=C(CCC(C(=O)O)N)NCCOCC(=O)O
553 0 SRXHHENMZOJLOA-UHFFFAOYSA-N O=C(CCC(C(=O)O)N)NCCCOC(=O)O
554 0 LKCNMUFEUCTMCM-UHFFFAOYSA-N ONC(C(=O)O)CCC(=O)NCCCC(=O)O
555 0 FBAUEOQUNQKCIW-UHFFFAOYSA-N CC=CCC(C(=O)C1C(=O)NC(=C(C1O)OC)OC)C
556 0 IIKZPEBRTNYSJD-UHFFFAOYSA-N N#CN\C(NC1=CN=CC=C1)=N/CCC1=CC=CC=C1
557 0 QBFJLOIXFWSFRT-UHFFFAOYSA-N CN1c2ncn(CCN=C(N)N)c2C(=O)N(C)C1=O
558 0 GSYJYMHUFBKDCU-UHFFFAOYSA-N COC1=CC(=CC(OC)=C1OC)C(=O)N1CCCC1
559 0 PTIPDPUBNRRYBK-UHFFFAOYSA-N CCCCCCCCS(=O)(=O)NC(=O)OCC
560 0 GFWPQBVAHDZYIO-UHFFFAOYSA-N CC1=CC=CC(C)=C1\N=C(/NC#N)NC1=CN=CC=C1
561 0 DGOVGODHTGREPB-UHFFFAOYSA-N N#CN\C(NC1=CC=NC=C1)=N/C1CCCCC1
562 0 SEPWMHLKOLXHFG-UHFFFAOYSA-N CCN(CC)C(=O)COC(=O)C1=CC=CC=C1OC
563 0 BAWROKQOTBLQSB-UHFFFAOYSA-N OC1=CC(O)=C(C(=O)CCCN2CCCC2)C(O)=C1
564 0 XQEJVKQYWYLGAA-UHFFFAOYSA-N CCCCNC1=NC(SC)=NC2=C1C=CC=N2
565 0 KTUDSZMXCFWVNG-UHFFFAOYSA-N COC1=CC(CC(=O)NCC=C)=CC(OC)=C1OC
566 0 JDXXZKMEHIOQJU-UHFFFAOYSA-N OCC(O)C(O)C(O)C(NCCc1ccccc1)C=O
567 0 YRFCEEWIXYBDJU-UHFFFAOYSA-N CC=CC=CCN1CC(O)C(O)C(O)C1CO
568 0 LHTGLKDOIOFXHF-UHFFFAOYSA-N CCOC(=O)C1=CC(CN2CCOCC2)=C(O)C=C1
569 0 HTQWSODKXYGNGX-UHFFFAOYSA-N CC[N+]1=C(C)N(C(=O)c2ccccc12)c1ccccc1
570 0 OPAPDEANGWQVRT-UHFFFAOYSA-N CCCCC1=CC=C(NC2=NC(=O)C3=C(N2)N=CN3)C=C1
571 0 QIJLGIDHOYOTDC-UHFFFAOYSA-N CCCCN(CCCC)C1OC(=CC(=O)C1=O)C(O)=O
572 0 DSLXNVNELKWDPQ-UHFFFAOYSA-N C1CCC(C1)C1=NN=C2N=C(C=NN12)C1=CC=CC=C1
573 0 REBPCPRAQBBGOU-UHFFFAOYSA-N CN(C)N(CCC#N)C(=S)NC1=CC=CC=C1
574 0 YHEWGLDPOYAQIK-UHFFFAOYSA-N COC1=CC(=CC(OC)=C1O)C(=O)N1CCCCC1
575 0 JORVMOGILHGALE-UHFFFAOYSA-N CCNC1=NC(=NC(NCC)=N1)C1=CC=CC=C1
576 0 HWLRYMYJGAGIME-UHFFFAOYSA-N NC1=NC(=NC(=N1)C1=CC=CC=C1)C1=CC=CC=C1
577 0 GPICIOXSGHDFFO-UHFFFAOYSA-N CCN1C=NC2=C1N=CN=C2SC1CCCC1
578 0 NCQNNYOJKKOGAY-UHFFFAOYSA-N [H]C12CCC(CC1)(C2)NC1=C2N=CN(C)C2=NC=N1
579 0 ZNHPHBKMMAXBCD-UHFFFAOYSA-N CC(C)(CCN(CC(O)=O)CC(O)=O)[N+]([O-])=O
580 0 PKDQVUYUWUHNMG-UHFFFAOYSA-N CCOC(=O)C1CCN(C1)C(=O)OC(C)(C)C
581 0 NRRQFYQWGDXZST-UHFFFAOYSA-N COC1=C(OCCNC(=O)OC(C)(C)C)C=CC(O)=C1
582 0 QJEQJDJFJWWURK-UHFFFAOYSA-N CC(C)(C)OC(=O)NC1CCCCC1C(O)=O
583 0 WOYPYWBRVFMWEQ-UHFFFAOYSA-N CC(C)CC(N1C(=O)C2CC=CCC2C1=O)C(O)=O
584 0 CKAXJDBTNNEENW-UHFFFAOYSA-N CC(C)(C)OC(=O)N1CCCCC1CC(O)=O
585 0 IVOAVTFVCWAAJC-UHFFFAOYSA-N CC(C)CCC(NC1=CC=C2OCOC2=C1)C(O)=O
586 0 CUQYSSSRIMMNDY-UHFFFAOYSA-N CCCCC1=CC2=C(OC(=O)C=C2C)C(O)=C1O
587 0 PYSKLHFSEYWNDZ-UHFFFAOYSA-N CSC1=NC2=C(C=CN2)C(NC2CCCC2)=N1
588 0 MFHKHEGUEMJBAK-UHFFFAOYSA-N C[SiH](C1=CC=CC=C1)C1=CC=CC2=CC=CC=C12
589 0 ZJHNDMZEXWDAHA-UHFFFAOYSA-N CC(C)(C)[Si](C#N)(C1=CC=CC=C1)C1=CC=CC=C1
590 0 WWOLOKZLMZZKJY-UHFFFAOYSA-N COC1=CC=CC(C=O)=C1OCCN1CCOCC1
591 0 QJEQJDJFJWWURK-UHFFFAOYSA-N CC(C)(C)OC(=O)NC1CCCCC1C(O)=O
592 0 KDWYFVGLKNKOMV-UHFFFAOYSA-N CC(C)(C)OC(=O)C1=CC=C(CC(N)C(O)=O)C=C1
593 0 JTNQFJPZRTURSI-UHFFFAOYSA-N CC(C)(C)OC(=O)NC(CC(O)=O)C1=CC=CC=C1
594 0 COABPHLHHQAKPL-UHFFFAOYSA-N CN(C(C(O)=O)C1=CC=CC=C1)C(=O)OC(C)(C)C
595 0 PZRXRMWHLUUHFB-UHFFFAOYSA-N CC(C)(C)OC(=O)NCC(C(O)=O)C1=CC=CC=C1
596 0 NVXHORURRXLOGZ-UHFFFAOYSA-N COC(=O)CC1NCCC2=CC(OC)=C(OC)C=C12
597 0 XTACJCCBJQWJMF-UHFFFAOYSA-N CCN1C(N=NC1=S)C1=CC=C(C=C1)N(C)C
598 0 WBSJQVRMQOLSAT-UHFFFAOYSA-N CC(C)(C)OC(=O)NC(C1CCCC1)C(O)=O
599 0 LDLKSTRLCYRBDW-UHFFFAOYSA-N OC(=O)C1CCC(CC1C(O)=O)C1=CC=CC=C1
600 0 ISSIDZNUBJDHHL-UHFFFAOYSA-N S=C1N=CNC2=C1N=CN2C1CCCCCC1
601 0 PZRXRMWHLUUHFB-UHFFFAOYSA-N CC(C)(C)OC(=O)NCC(C(O)=O)C1=CC=CC=C1
602 0 OHKQRNXUBQVABA-UHFFFAOYSA-N CC(N=NC(=S)NCC=C)C1=CC=CC(C)=N1
603 0 IGTKEEGGSFQJGZ-UHFFFAOYSA-N CC(=O)CC1=NC(\N=C(/N)NC2=CC=CC=C2)=NC(C)=C1
604 0 ZLEKHEKCZSJHOI-UHFFFAOYSA-N C(N=NC1=NC2=CC=CC=C2C=C1)C1=CN=CC=C1
605 0 SXJBKMFXDGMUJG-UHFFFAOYSA-N COC1=C(OCCNC(=O)OC(C)(C)C)C=C(O)C=C1
606 0 VREKTDQOMSTPDN-UHFFFAOYSA-N CC(C)(C)N1CC(C(C1)C1=CC=C(F)C=C1F)C(O)=O
607 0 OBVVORXDELICKT-UHFFFAOYSA-N COC(=O)C1=CC(C(=O)C=C(C)C)=C(OC)C=C1
608 0 NTPREINFDKCCGW-UHFFFAOYSA-N CCCCC#CC1=NC2=C(N)N=CN=C2N1CC
609 0 SWNROPPWBFHVCS-UHFFFAOYSA-N COC1=CC=C(OC)C2=C(OC)C=CC(OC)=C12
610 0 QDIAKNVAAGSOEB-UHFFFAOYSA-N CCCCC1=NC=CN1CC1=CC=CC=C1Cl
611 0 BKMVFOKQLCHCPK-UHFFFAOYSA-N CC(C)(C)OC(=O)N1CCCCCC1C(O)=O
612 0 OVTADAQXCBZSAJ-UHFFFAOYSA-N CC1=CC(NC(=O)C(=O)NC2=NNC(C)=C2)=NN1
613 0 PPGOJWNQUOMSLT-UHFFFAOYSA-N COC1=C(OCCN2CCOCC2)C=C(C=O)C=C1
614 0 WBSJQVRMQOLSAT-UHFFFAOYSA-N CC(C)(C)OC(=O)NC(C1CCCC1)C(O)=O
615 0 LMAPTDDADPIENX-UHFFFAOYSA-N CC(C)(C)OC(=O)N(CC(O)=O)C1CCCC1
616 0 GAWRNYMYEGSVFV-UHFFFAOYSA-N CC(C)(C)OC(=O)N1C(CC=O)COC1(C)C
617 0 CDUBEKURLDHASH-UHFFFAOYSA-N N#CNC1=CC=C(CC2=CC=C(NC#N)C=C2)C=C1
618 0 GAWRNYMYEGSVFV-UHFFFAOYSA-N CC(C)(C)OC(=O)N1C(CC=O)COC1(C)C
619 0 PVMJFJDVCVNWQN-UHFFFAOYSA-N COC(=O)C1CCCCN1C(=O)OC(C)(C)C
620 0 PVMJFJDVCVNWQN-UHFFFAOYSA-N COC(=O)C1CCCCN1C(=O)OC(C)(C)C
621 0 COABPHLHHQAKPL-UHFFFAOYSA-N CN(C(C(O)=O)C1=CC=CC=C1)C(=O)OC(C)(C)C
622 0 HHMXQTYZWQORAJ-UHFFFAOYSA-N COC1=CC=C(C=C1)C(=O)NC(CC(C)C)C(O)=O
623 0 FQDLUZABRJIJMO-UHFFFAOYSA-N CCOC1=CC2=C(C(C)=CC(=O)O2)C(OCC)=C1
624 0 BVCOQEGIAVLJDW-UHFFFAOYSA-N COC(=O)C(C(C=C)C1=CC=CC=C1)C(=O)OC
625 0 SZWQQHOTONBGOP-UHFFFAOYSA-N O=C(C[N+]1=CC=CC2=CC=CC=C12)C1=CC=CC=C1
626 0 UJWKPRGWXMFUQV-UHFFFAOYSA-N CCOCC(O)COC1=CC=C(NC(=O)C=C)C=C1
627 0 NCHRLMVNICCTPO-UHFFFAOYSA-N OB(O)C1=CC=C(C=C1)C(=O)NCCCC1=CC=CC=C1
628 0 WPFRHEKWZITNKU-UHFFFAOYSA-N C[Si](C)(C)C1=CC=CC2=CC(=CN12)C1=CC=CC=C1
629 0 XSFXBEBCCWDGPC-UHFFFAOYSA-N CCOCC(=O)N1CCCC(C1)C(=O)OCC
630 0 SUHNUNGFEREOOX-UHFFFAOYSA-N CC1=NC2=C(CC3=CC=CC=C23)C(=N1)N1C=CN=C1
631 0 GNDBYBYQRLQOHJ-UHFFFAOYSA-N CN1CCC(CC1)C1=CNC2=C1C=CC=C2Cl
632 0 GGIDEJQGAZSTES-UHFFFAOYSA-N CCCCCCCC(=O)OC1=CC=C(C=C1)[N+]([O-])=O
633 0 IGFALCDVZUTCGJ-UHFFFAOYSA-N COC(=O)C1CCC2=CC(=CC=C2C1)C(=O)OC
634 0 KNCARXHECHLWHD-UHFFFAOYSA-N C=CC(=O)OCCCCOC1=CC=C(C=O)C=C1
635 0 BBGGTIYYIGXEIP-UHFFFAOYSA-N CC1=NC=C2C(N3C=CN=C3)C3=CC=CC=C3C2=N1
636 0 UVGVFOXMUYGAIA-UHFFFAOYSA-N CN1CCC(CC1)C1=CNC2=C1C=C(Cl)C=C2
637 0 LIAJGECMVWAMNA-UHFFFAOYSA-N O=C(C[N+]1=CC=C2C=CC=CC2=C1)C1=CC=CC=C1
638 0 MOJLNYMTTQWIIY-UHFFFAOYSA-N CCCN(CC1CC1)C1=CC(Cl)=C(C=C1)C#N
639 0 URBHKVWOYIMKNO-UHFFFAOYSA-N CC(C)(C)OC(=O)NC1(CCCCC1)C(O)=O
640 0 KDLIYXYCQGGYNO-UHFFFAOYSA-N COC1=CC2=CC(OC)=CC(OC)=C2C(OC)=C1
641 0 FQHJZHJYUXSQIT-UHFFFAOYSA-N NCC1OC(C(O)C1N)N1C=NC2=C(N)N=CN=C12
642 0 IMMHGQJHZJUHCF-UHFFFAOYSA-N CCCC1=CC2=CC(OC)=C(OC)C=C2C(=O)O1
643 0 SQWGEFRSLSOAIA-UHFFFAOYSA-N CC1=CC(C(O)=O)=C(CC(=O)NC2CCCCC2)O1
644 0 JDXXZKMEHIOQJU-UHFFFAOYSA-N OCC(O)C(O)C(O)C(NCCc1ccccc1)C=O
645 0 HBXQIZQYWNFDQF-UHFFFAOYSA-N CC(C)(C)OC(=O)NCC(=O)COC1=CC=CC=C1
646 0 YBEWSDMAHZCIDN-UHFFFAOYSA-N CCOC(=O)C1CCN(CCC(O)C(F)(F)F)CC1
647 0 TZNCDXAIDIETKV-UHFFFAOYSA-N CC1C(CCCN1C(=O)OC(C)(C)C)C(O)=O
648 0 IBCLKOLOJLBQDZ-UHFFFAOYSA-N CCOC(=O)C1CCCN1C(=O)OC(C)(C)C
649 0 ZYVOADVEXQRBSW-UHFFFAOYSA-N NC1=CC=C(C=C1)N=NC1=CC=C2N=CC=CC2=C1
650 0 LEKTZHQRVQSLSG-UHFFFAOYSA-N C1=NN(C=C1N=NC1=CC=CC=C1)C1=CC=CC=C1
651 0 QVOZIORCXZEETA-UHFFFAOYSA-N CC(=O)C(C(C)=O)C1=C(C)C(=O)C(C)=C(C)C1=O
652 0 NDQGNOTXKROINU-UHFFFAOYSA-N CCCOP(=O)(OCCC)N1N=CN=C1N
653 0 YLHAGBUVWHZIJJ-UHFFFAOYSA-N COC(=O)C1C(OC)=CCC2=CC=C(OC)C=C12
654 0 ANLRTCTZXXMUGF-UHFFFAOYSA-N [H]C12CCC(OC)(C=C1)C1C2C(=O)C=C(OC)C1=O
655 0 FSRRXYRYBZFTDZ-UHFFFAOYSA-N CCCCCCCOC(=O)C1=CC=CC=C1[N+]([O-])=O
656 0 BURUPAQVNRRQOY-UHFFFAOYSA-N CC1(N=[N+]=[N-])C2=CC=CC=C2N=C1C1=CC=CC=C1
657 0 YKDYCSNSUVPOTJ-UHFFFAOYSA-N CCOC(=O)C1CCCC2=C(C=CN12)C(=O)OCC
658 0 XIHVVZYQCQQHHV-UHFFFAOYSA-N COC(=O)C1=CC(OCC=C)=CC(OCC=C)=C1
659 0 ONIRUSSPTGIBOH-UHFFFAOYSA-N CCCC(CN1C=CN=C1)C1=CC=CC=C1Cl
660 0 CYBQYQYGWAIMLN-UHFFFAOYSA-N CCCC(CN1C=CN=C1)C1=CC=C(Cl)C=C1
661 0 QTRBODSVMMAILY-UHFFFAOYSA-N CC(=O)C1=CC=C(OCC2CO2)C(CC=C)=C1O
662 0 RNNDAVYQVQZDFE-UHFFFAOYSA-N COC1=CC=CC(=C1)C1(CCC(=O)CC1)C(O)=O
663 0 YFFMTLQXOXGYEV-UHFFFAOYSA-N COCOC1=CC=CC=C1C(=O)C1CCCC1=O
664 0 ZPOHUNITDKKDQD-UHFFFAOYSA-N CC#CCCN1N=CC2=C(N)C(=CN=C12)C(=O)NCC=C
665 0 KTXLLLCSKGCTAW-UHFFFAOYSA-N COC(=O)C1=CC2=C(OC)C=CC(OC)=C2CC1
666 0 NZNWPMAKBWHOGU-UHFFFAOYSA-N C[Si](C)(C)N(C(=O)C1=CC=CC=C1)[Si](C)(C)C
667 0 IXJDBNIMBHUNJP-UHFFFAOYSA-N CC[Ge](CC)(CC)C[Si](C)(C)C
668 0 NNMACKFFVRKZKQ-UHFFFAOYSA-N COC1=CC(=CC(OC)=C1OC)C(C=O)=CN(C)C
669 0 XEUHXBLGNPVZFB-UHFFFAOYSA-N NC(=O)C1=NN=C2C=CC(=NN12)N1CCOCC1
670 0 ASYTWWXTCSYMME-UHFFFAOYSA-N COC1=CC=C(C=C1OC)C1CCC(=O)CC1=O
671 0 JZVULXRCJQKJOJ-UHFFFAOYSA-N CC(C)(C)OC(=O)NC1=CC=CC(CCC(O)=O)=C1
672 0 ITWQZQYNZFDETR-UHFFFAOYSA-N CC1=CC(C)=C(NC(=O)OC(C)(C)C)C(=C1)C(O)=O
673 0 WJZCLGBCFQMXDB-UHFFFAOYSA-N CCOC(=O)CSC(C)(C)CC(=O)OCC
674 0 WOKDELUPEGODJT-UHFFFAOYSA-N COC(=O)C1CC1(C(=O)OC)C1=CC=C(C)C=C1
675 0 ZCYNXKPJQPKNDZ-UHFFFAOYSA-N CC(C)CCOC(=O)C(CS(C)=O)C(C)=O
676 0 JTNQFJPZRTURSI-UHFFFAOYSA-N CC(C)(C)OC(=O)NC(CC(O)=O)C1=CC=CC=C1
677 0 NNSRACXEGWULFL-UHFFFAOYSA-N CCCCCCCSC1=NC(N)=NC2=C1NC=N2
678 0 BODKJDKOHHLODC-UHFFFAOYSA-N CCOC(=O)NN(C(=O)OCC)C(=O)OCC
679 0 VPBFATDPCNNSMF-UHFFFAOYSA-N Nc1nc(N)c2nnn(C3CC(CO)CC3O)c2n1
680 0 PZRXRMWHLUUHFB-UHFFFAOYSA-N CC(C)(C)OC(=O)NCC(C(O)=O)C1=CC=CC=C1
681 0 IUSMYINHXRNXOR-UHFFFAOYSA-N OCCOCCOC1=CC2=CC=CC=C2C=C1O
682 0 KDGWZFSYPJDBKW-UHFFFAOYSA-N CCCCCCC(=O)C(CCC(C)=O)[N+]([O-])=O
683 0 PIMXQXYDNXRSOW-UHFFFAOYSA-N CC1=CC(=C(NC(=O)C2=CC=CC=C2)C=C1)[Si](C)(C)C
684 0 IJCSVLJXGQZUEU-UHFFFAOYSA-N CCOCCC1=C(N=C(N)N2C=NN=C12)C1=CC=CC=C1
685 0 IZPSSZXYPGNZKH-UHFFFAOYSA-N COC(=O)C1=CC=CC=C1C(=O)OC(C)C(C)=C
686 0 QVRGWJZTKCMSIW-UHFFFAOYSA-N Nc1nc(N)c2ncn(C3OC(CO)C=C3)c2n1
687 0 XSCLTOSKSXQSCQ-UHFFFAOYSA-N CC1(CCC(O)=O)CCOC2=CC=CC=C2C1=O
688 0 DKQIMJLQIAQPJP-UHFFFAOYSA-N OCC1CCC(=O)N1CCCCCCC(O)=O
689 0 OBXIDUMYWVVRHJ-UHFFFAOYSA-N COC1=CC2=C(OC)C=CC(OC)=C2C(OC)=C1
690 0 NJSBXJXXFWWTMO-UHFFFAOYSA-N COC1=C(OC)C=C(C=C1)C(=O)CNC(=O)C(C)C
691 0 PYNFQCOYRDBCME-UHFFFAOYSA-N COC1=CC(OC)=CC(NC(=O)OC(C)C2CC2)=C1
692 0 SKWHKLUDMBGPNX-UHFFFAOYSA-N COC1=CC(NC(=O)OC(C)C)=CC(C=C)=C1OC
693 0 HZEQXYGVHLQBFS-UHFFFAOYSA-N CCOC1=C(OC)C=C(NC(=O)OC(C)C)C=C1OC
694 0 VSFVBVTYAQEZFV-UHFFFAOYSA-N CCC(C)OC(=O)NC1=CC(OC)=C(OC)C(OC)=C1
695 0 KMXLLJZRUTZTMA-UHFFFAOYSA-N CC(C)(C)OC(=O)NCC1=CC=CC(CC(O)=O)=C1
696 0 CGPQRFCFBISLKF-UHFFFAOYSA-N CC(C)(C)OC(=O)NCC1=CC=CC=C1CC(O)=O
697 0 ZZGMDDXYOHHJMT-UHFFFAOYSA-N COC(=O)C1CCC(C1)NC(=O)OC(C)(C)C
698 0 MDMQRWVNEIKGHM-UHFFFAOYSA-N COC1=CC=CC(=C1)C(=O)CC(C(C)=O)C(C)=O
699 0 BTFIVUBZWVDKRM-UHFFFAOYSA-N CCO[Si](CCCNCCCl)(OCC)OCC
700 0 ASNINPVTGMOGHV-UHFFFAOYSA-N COC1=CC(=CC(OC)=C1)N1CCCC1CC(O)=O
701 0 BYBSSILIDHHWGW-UHFFFAOYSA-N CC1(C)CC(=O)C(C)(C)CC1OS(C)(=O)=O
702 0 GWFKXUHJTBQKGI-UHFFFAOYSA-N CC(=O)CC1=CC(C)(C)C2=C(O1)C=C(C)OC2=O
703 0 XPAWRVKFFVLAKU-UHFFFAOYSA-N CCOC(=O)C1NCCC2=CC(OC)=C(OC)C=C12
704 0 YBBZCXJUQRZHDD-UHFFFAOYSA-N COC1=CC=C(CN2CC(CO)CC2=O)C=C1OC
705 0 LZYBAKVGAMQFLJ-UHFFFAOYSA-N COC(=O)CC1CCCN1C(=O)OC(C)(C)C
706 0 GVYKHANBTLWFDX-UHFFFAOYSA-N CCOC(=O)CCCCCOC1=C(C=O)N=CC=C1
707 0 FTXRJHDFGZZHED-UHFFFAOYSA-N COC1=C(O)C(C)=C(CN2CCOCC2)C(O)=C1OC
708 0 JTNQFJPZRTURSI-UHFFFAOYSA-N CC(C)(C)OC(=O)NC(CC(O)=O)C1=CC=CC=C1
709 0 ISOSHDVLSURYMS-UHFFFAOYSA-N C(C1=CN=C2C=CC=CN12)C1=CN=C2C=CC=CN12
710 0 YZTIECTXUKOCCI-UHFFFAOYSA-N CCCOP(C)(=S)OCCN1CCCCC1
711 0 NTEPQGVLMATGGX-UHFFFAOYSA-N CCOC(=O)C1=CC=C(NC(=O)OC(C)(C)C)C=C1
712 0 MMCGITJJLOOFFU-UHFFFAOYSA-N N#CN\C(NC1=CC=CC=N1)=N/C1CCCCC1
713 0 UXSOEOFBQJZAHH-UHFFFAOYSA-N CC(C)(C)CN1C=NC=C1C1=CC=C(Cl)C=C1
714 0 CPXUPXKSOAATLS-UHFFFAOYSA-N CC(C)(C)CN1C=NC=C1C1=CC=CC=C1Cl
715 0 AVHBXBZOIZPXIN-UHFFFAOYSA-N CC(C)(C)CN1C=NC=C1C1=CC(Cl)=CC=C1
716 0 TTYOHMFLCXENHR-GQCTYLIASA-N CC(=CCOC(=O)/C=C/C1=CC(=C(C=C1)O)O)C
717 0 WBSJQVRMQOLSAT-UHFFFAOYSA-N CC(C)(C)OC(=O)NC(C1CCCC1)C(O)=O
718 0 RMUGHYFYHCCULM-UHFFFAOYSA-N OC(=O)CNCCCN(CC(O)=O)CC(O)=O
719 0 LYAFSJJRVBXLIQ-UHFFFAOYSA-N C1N(C2=CC=CC=C2)C2=CC=CC=C2N2N=CN=C12
720 0 LBLHDZZAKNWHAL-UHFFFAOYSA-N CC(C)(C)C1=CC=CC=C1C1=NN=C(NN)S1
721 0 HXIKIUMJSDTHDB-UHFFFAOYSA-N CCCC1=CC(C(=O)OCC)=C(N=C1)C(=O)OCC
722 0 AFLWSWJCZIZPHU-UHFFFAOYSA-N CCOC(=O)C1=C(N=CC(=C1)C(C)C)C(=O)OCC
723 0 DFYIBPSMDYUDPX-UHFFFAOYSA-N COC1=C2C=C(CC(O)C2=C(OC)C=C1)C(C)=O
724 0 FKUCELLBHQAFFX-UHFFFAOYSA-N CC(C)CC(CO)(NC(=O)C1=CC=CC=C1)C(O)=O
725 0 UDPLKASYJHMKIP-UHFFFAOYSA-N COC(=O)C1=CC=C(CNC(=O)OC(C)(C)C)C=C1
726 0 IAEBHAAVXXYAAQ-UHFFFAOYSA-N CC(=O)C1=CC=C(OC2CCCCC2=O)C=C1O
727 0 IRDYCXRTVGCLGY-UHFFFAOYSA-N CC(C)(C)OC(=O)N1CCC2(CC1)OCCO2
728 0 UKZYWCSUFSJVPQ-UHFFFAOYSA-N COC1=CC(OC)=C(OC)C2=C1C(O)=CC(C)=C2
729 0 OBOHPFVTEILYQF-UHFFFAOYSA-N CC1CCCN(C1C(O)=O)C(=O)OC(C)(C)C
730 0 LTNNUMKAWAGPIS-UHFFFAOYSA-N CC1CCN(C(C1)C(O)=O)C(=O)OC(C)(C)C
731 0 LTNNUMKAWAGPIS-UHFFFAOYSA-N CC1CCN(C(C1)C(O)=O)C(=O)OC(C)(C)C
732 0 GSQNIBMCDHNVDX-UHFFFAOYSA-N CCOC(CCC(C#N)C(=O)OCC)OCC
733 0 CZIIXAVRDSJOFN-UHFFFAOYSA-N CCCCNC(=O)OC1=CC=CC=C1C1OCCO1
734 0 HISMSXHVLNAPEQ-UHFFFAOYSA-N COC1=CC(OCCCCC(O)=O)=CC(OC)=C1CN
735 0 BESYMVABKRQCOI-UHFFFAOYSA-N CC1=CC=C(CN(SC2=CC=CC=C2)C2CCC2)C=C1
736 0 UFDBSLLCZYTQCJ-UHFFFAOYSA-N [H]C12CC=CC([H])(CC(C1)C(=O)OCC(F)(F)F)C2
737 0 QERUHXDMHFXPCZ-UHFFFAOYSA-N COC1=CC(OC)=C2C(OC)=CC(CO)=CC2=C1
738 0 PLULBBSIYKUZFE-UHFFFAOYSA-N C[Si](C)(C1=CC=CC=C1)C1=CCCCCS1
739 0 ROISIAUYBSOVRR-UHFFFAOYSA-N NC1=CC(=NC(=C1)C1=CC=CC=N1)C1=CC=CC=N1
740 0 UXZJVCHQOULLDR-UHFFFAOYSA-N CCC1=CC=CC(CC)=C1NC1=NC=NC(N)=N1
741 0 YUQDGJSYYKKISE-COOXUBAGSA-N C/C=C/[C@@H]([C@@H](/C=C/C1=C(C(=CC=C1)O)C=O)O)O
742 0 BZHFKWBDFMXRJH-UHFFFAOYSA-N CCCCOC(=O)NC1=CC(OCC2CO2)=CC=C1
743 0 QTMKXPQIJLMFFH-UHFFFAOYSA-N CCCCOC(=O)NC1=CC=C(OCC2CO2)C=C1
744 0 XVPMESFRZJJXGY-UHFFFAOYSA-N CCOC(=O)C(CCC1=CC=CC=N1)C(=O)OCC
745 0 NHCJOALQYSLNHJ-UHFFFAOYSA-N CC(C)(C)[Si](C)(C)OC1CC(O)C=C1Cl
746 0 RTZNBQDMLJXMJW-UHFFFAOYSA-N CN(CCN(CC(O)=O)CC(O)=O)CC(O)=O
747 0 KGBDUSZYCRLGHV-UHFFFAOYSA-N COC1=CC(=CC(OC)=C1OC)C1=NC(C)(C)CO1
748 0 IMTABAGGRBLXCK-UHFFFAOYSA-N NC1=CC2=C(N3C=CC=C13)N(N=C2)C1=CC=CC=C1
749 0 ZQGABIFHESFIMR-UHFFFAOYSA-N ClC1=CN=C(C=C1)N1CCC2(CCNCC2)CC1
750 0 BSBXTUQUYDJWIV-UHFFFAOYSA-N CCCCOC1=CC=C(C=C1)C(=O)NCCC(O)=O
751 0 WHXVKYFCCLIQIQ-UHFFFAOYSA-N C1CC2(CCN1)CCC(=CC2)C1=CC2=CC=CC=C2S1
752 0 DITUOZYWUIOUTQ-UHFFFAOYSA-N CCOCC(=O)N1CCC(CC1)C(=O)OCC
753 0 PHNPFUAYVBEGAJ-UHFFFAOYSA-N CC(CC(=O)OCC=C)NC(=O)OC(C)(C)C
754 0 NVXHORURRXLOGZ-UHFFFAOYSA-N COC(=O)CC1NCCC2=CC(OC)=C(OC)C=C12
755 0 DGMTZMCDDBNVPU-UHFFFAOYSA-N O=C1OCCCCCCOC(=O)C2=CC=CC=C12
756 0 RZKLNIVIEFSKHU-UHFFFAOYSA-N CCOC1=C(OCC)C=C2C(NCCC2=C1)C(O)=O
757 0 RZKLNIVIEFSKHU-UHFFFAOYSA-N CCOC1=C(OCC)C=C2C(NCCC2=C1)C(O)=O
758 0 SZCQGYCDQVOYDH-UHFFFAOYSA-N CC(C)(C)OC(=O)NCC1(CCCC1)C(O)=O
759 0 LNQIKLOOSITZGB-UHFFFAOYSA-N CC(C)(C)OC(=O)N1CCCC(C)(C1)C(O)=O
760 0 VWQBOEQHLMZJMC-UHFFFAOYSA-N CCOC1=NC(=NC(=N1)N(N)C(N)=O)N1CCOCC1
761 0 JCHANMMPPLAHIA-UHFFFAOYSA-N CCO[Si](CCCNC(O)=O)(OCC)OCC
762 0 VRJVOTTZESKWPD-UHFFFAOYSA-N CCCCCCN1C2=CC=CC=C2SC2=CC=CC=C12
763 0 CKAXJDBTNNEENW-UHFFFAOYSA-N CC(C)(C)OC(=O)N1CCCCC1CC(O)=O
764 0 CTOJNGPOTGPQLI-UHFFFAOYSA-N CC(=C)C(=O)OCCCCC[Si](C)(C)Cl
765 0 YNUVESMDZNGJDF-UHFFFAOYSA-N C(N1CCNCC1)C1=NN(N=C1)C1=CC=CC=C1
766 0 CKAXJDBTNNEENW-UHFFFAOYSA-N CC(C)(C)OC(=O)N1CCCCC1CC(O)=O
767 0 YURRUDNKRZAMGY-UHFFFAOYSA-N CCCCCCCC(=O)N(C)CCS(O)(=O)=O
768 0 ZXFLMSIMHISJFV-UHFFFAOYSA-N CC(C)(C)OC(=O)N1CCC(CC(O)=O)CC1
769 0 ZSNNODRPHFZZOO-UHFFFAOYSA-N CCCCCCNP1(=S)OCC(C)(C)CO1
770 0 QZYGREZDLJVVSV-UHFFFAOYSA-N CC(C)(C)OC(=O)N1CCCC(CC(O)=O)C1
771 0 MRILJUIXFBJLNU-UHFFFAOYSA-N CC1(C)OCC(COCCCNC(=O)C=C)O1
772 0 QZYGREZDLJVVSV-UHFFFAOYSA-N CC(C)(C)OC(=O)N1CCCC(CC(O)=O)C1
773 0 YTCOSZAOXSXWEG-UHFFFAOYSA-N COC1=C(OC)C=C(C=C(C(C)=O)C(C)=O)C=C1
774 0 WKIZYNITOUKXRN-UHFFFAOYSA-N CC(C)(C)OC(=O)NC(CC1=CC=C(O)C=C1)C=O
775 0 UBRHIVRQWYOTTP-UHFFFAOYSA-N CCCCCNC1=NC(SC)=NC2=C(C)NN=C12
776 0 NODRSUJSUMYDRR-UHFFFAOYSA-N COC1=CC=C(C=C1)C1(CCC(=O)CC1)C(O)=O
777 0 OBEQVSYPZVGBHL-UHFFFAOYSA-N CC(=O)C1COC(C)(C)N1C(=O)OC(C)(C)C
778 0 MRZRKBZIOPWYKI-UHFFFAOYSA-N CC(=O)OC1CCN(CC1)C(=O)OC(C)(C)C
779 0 RPUIGEQKAHWPCF-UHFFFAOYSA-N COC1=CC=C(C=C1)C(F)(CF)C1=CC=CC=C1
780 0 JKXHPYSLLHSPDF-UHFFFAOYSA-N COC1=C(OCCN2CCOCC2)C=CC(C=O)=C1
781 0 WGSPBTQXEQZIMR-UHFFFAOYSA-N CCOC(=O)C1(NCCC1(C)C)C(=O)OCC
782 0 COABPHLHHQAKPL-UHFFFAOYSA-N CN(C(C(O)=O)C1=CC=CC=C1)C(=O)OC(C)(C)C
783 0 WDUXKFKVDQRWJN-UHFFFAOYSA-N CCO[Si](COC(=O)C=C)(OCC)OCC
784 0 XDRMOUCLSFHCMT-UHFFFAOYSA-N CC(C)OC(=O)C1=CC(N)=C(C=C1)C(=O)OC(C)C
785 0 CUUSVTWQUYEFNQ-UHFFFAOYSA-N FC1=C(C=CC(=C1)C1=CC=CC=C1)C1=CC=CC=C1
786 0 LEOQXSJKDMPQCT-UHFFFAOYSA-N COC(=O)CC1CCN(C1)C(=O)OC(C)(C)C
787 0 DSBXGUITJZILAS-UHFFFAOYSA-N CC(C)(C)OC(=O)NC(CC(O)=O)C1CCC1
788 0 JWYITCUSPYOBSX-UHFFFAOYSA-N CC(NC(=O)OC(C)(C)C)C1=CC=CC(=C1)C(O)=O
789 0 DSFUNNWVQIDCEE-UHFFFAOYSA-N CN(CC1=CC=C(C=C1)C(O)=O)C(=O)OC(C)(C)C
790 0 HUOJYSVQAFOIHI-UHFFFAOYSA-N CN(CC1=CC(=CC=C1)C(O)=O)C(=O)OC(C)(C)C
791 0 NEHXNKGHPJIQBT-UHFFFAOYSA-N CCCC1=CC(=O)OC2=C1C(OC)=CC(OC)=C2
792 0 MDVJVKCBTYSNOT-UHFFFAOYSA-N CCOC(=O)C1=CC(NC(=O)OC(C)(C)C)=CC=C1
793 0 YBEKNOSAAIRRRW-UHFFFAOYSA-N COC(=O)C1=CC=CC(CNC(=O)OC(C)(C)C)=C1
794 0 XCZVBYOXRSFQBH-AXDSSHIGSA-N CCCCCC(CC(=O)N[C@H]1CCOC1=O)O
795 0 SSFHTJCCXHHNLY-UHFFFAOYSA-N CCCCC(CC)CN1C(=O)C(O)C(O)C1=O
796 0 JVGMTJWLAKQHRL-UHFFFAOYSA-N CCCCCCCC(=O)OC1=CC=CC=C1[N+]([O-])=O
797 0 IZRSIKJPPTWFMD-UHFFFAOYSA-N CCOC1=C(OCC#C)C=CC(CCC(O)=O)=C1
798 0 RZQHJTNUKFLYEA-UHFFFAOYSA-N CC(C)(C)OC(=O)N1CCCC(CC1)C(O)=O
799 0 WVYNUXNABNUBST-UHFFFAOYSA-N CCCN1C2=C(C3N=NC(=O)N3C1=O)N(C)C=N2
800 0 OKBNEDPOUYRYNP-UHFFFAOYSA-N CC(C)(C)OC(=O)N1CCC(C)(CC1)C(O)=O
801 0 CHLHPBPRUBRPJV-UHFFFAOYSA-N COC1=CC2=C(C=C1)N(C)C=C2CC1=CN=C(N)N=C1N
802 0 WHLMSTTWJMOYPJ-UHFFFAOYSA-N CC1=C2C=C(CC3=CN=C(N)N=C3N)C=CC2=NC=C1
803 0 SHRMNWAPYJYUHG-UHFFFAOYSA-N COC1=CC2=CC(OC)=C(OC)C=C2C=C1OC
804 0 XQWJUQUJZISMNE-UHFFFAOYSA-N CCCCC(CC)CNS(=O)(=O)CCC(O)=O
805 0 KXFNLDIOHLDSJA-UHFFFAOYSA-N COC(=O)C1(C)CCCN1C(=O)OC(C)(C)C
806 0 CXKVEJHPQAZLCY-UHFFFAOYSA-N CC(C)(C)OC(=O)NC(CC1CCC1)C(O)=O
807 0 LYYJQMCPEHXOEW-UHFFFAOYSA-N COC(=O)C1CCCN(C1)C(=O)OC(C)(C)C
808 0 VKOXJCPQUQBCAJ-UHFFFAOYSA-N CC(C)(C)C(NC(=O)OC1CCCC1)C(O)=O
809 0 HTQWSODKXYGNGX-UHFFFAOYSA-N CC[N+]1=C(C)N(C(=O)c2ccccc12)c1ccccc1
810 0 LIAJGECMVWAMNA-UHFFFAOYSA-N O=C(C[N+]1=CC=C2C=CC=CC2=C1)C1=CC=CC=C1
811 0 KPIQWSQPSXQKOW-UHFFFAOYSA-N O=C(C[N+]1=CC=CC=C1)C1=CC=C2C=CC=CC2=C1
812 0 XUBSDFRQMPKQRF-UHFFFAOYSA-N O=C(C[N+]1=CC=CC=C1)C1=CC=CC2=CC=CC=C12
813 0 ANXUUWAKKGLKEY-UHFFFAOYSA-N CC(=O)C1=CC=C[N+](CCC2=CNC3=CC=CC=C23)=C1
814 0 IRKIDJHFWYGNFG-UHFFFAOYSA-N COC1=C(OC)C=C(C=C1)C1CC(=O)CC(=O)C1
815 0 KEVNMPJCTGLORO-UHFFFAOYSA-N ClC1=CC2=C(C=C1)N=C(CC1CCCCC1)N2
816 0 ZKNFKYHZGAWSEG-UHFFFAOYSA-N NCC1CCN(CC1)C1=NC=NC2=C1SC=C2
817 0 WSAONYSWRGUASE-UHFFFAOYSA-N CCCCCCC(=O)NC1=CC(O)=C(C=C1)C(O)=O
818 0 MEKBVCIQBYRCMJ-UHFFFAOYSA-N COC1=CC=CC=C1C(=O)C1CCCC1C(O)=O
819 0 BBGASWPBIIQSLG-UHFFFAOYSA-N COC1=CC(=CC=C1)C(=O)C1CCCC1C(O)=O
820 0 SRFOISVYVQZJQU-UHFFFAOYSA-N COC1=CC=C(C=C1)C(=O)C1CCCC1C(O)=O
821 0 MEKBVCIQBYRCMJ-UHFFFAOYSA-N COC1=CC=CC=C1C(=O)C1CCCC1C(O)=O
822 0 BBGASWPBIIQSLG-UHFFFAOYSA-N COC1=CC(=CC=C1)C(=O)C1CCCC1C(O)=O
823 0 SRFOISVYVQZJQU-UHFFFAOYSA-N COC1=CC=C(C=C1)C(=O)C1CCCC1C(O)=O
824 0 WURBQCVBQNMUQT-OLKPEBQYSA-N C\C=C(/C)C(=O)O[C@H](CC([O-])=O)C[N+](C)(C)C
825 0 UQWHIVKLKVJOAZ-UHFFFAOYSA-N C(N=NC1=NC2=C(C=CC=C2)C=C1)C1=NC=CC=C1
826 0 MQEWGRPQDIUPMQ-UHFFFAOYSA-N CCOC1=C(OCC)C2=C(C=C1)C(C)=CC(=O)O2
827 0 BXERHCITLNBIMV-UHFFFAOYSA-N NC1=C(C=C(CC2=CC(C#N)=C(N)C=C2)C=C1)C#N
828 0 HFKVLETUMHBSHC-UHFFFAOYSA-N CCC(C)OC(=O)CCCCCNC(=O)C(F)(F)F
829 0 SBSQCWXPECQIAG-UHFFFAOYSA-N CC1=C(C)C(OC1=O)=CC1(C)OC(=O)C(C)=C1C
830 0 OBLZBDBZXAWHCY-UHFFFAOYSA-N CCCCC(NC(=O)C(F)(F)F)C(=O)OC(C)CC
831 0 MXGLSZOKCUOVNO-UHFFFAOYSA-N CC(C)(C)C1=CC(=C(C(=O)C1=O)[N+]([O-])=O)C(C)(C)C
832 0 ISLOIHOAZDSEAJ-UHFFFAOYSA-N [H]C12CCC(C)(C(=O)C1C(=O)C(F)(F)F)C2(C)C
833 0 PTZNCCIULVXFIJ-UHFFFAOYSA-N COC(=O)C1CCN(CC1)C(=O)OC(C)(C)C
834 0 ACHKRIQLSCPKKK-UHFFFAOYSA-N CC(C)(C)OC(=O)N1CC(C)(C)CC1C(O)=O
835 0 XIQPICQDZYROQU-UHFFFAOYSA-N CCCCN(CCCC)S(=O)(=O)CCC(O)=O
836 0 SUQCHHVYBPOPTR-UHFFFAOYSA-N CC(C)(C)C(=O)NC(CC1=CC=C(O)C=C1)C(O)=O
837 0 LYYJQMCPEHXOEW-UHFFFAOYSA-N COC(=O)C1CCCN(C1)C(=O)OC(C)(C)C
838 0 LYYJQMCPEHXOEW-UHFFFAOYSA-N COC(=O)C1CCCN(C1)C(=O)OC(C)(C)C
839 0 HBXPGHNYQPUZQS-UHFFFAOYSA-N COC(=O)CCCN(CCC(=O)OC)CC=C
840 0 IORAMGISNOTYIW-UHFFFAOYSA-N COC1=CC(C2CC(=O)CC(=O)C2)=C(OC)C=C1
841 0 HIJWUGNLQCTKDA-UHFFFAOYSA-N CN(C(=O)OC(C)(C)C)C1=C(C=C(C)C=C1)C(O)=O
842 0 MXNLYMBJAAYZRW-UHFFFAOYSA-N CC(C)(C)OC(=O)NC1(CC(O)=O)CCCC1
843 0 UDNRPXHNHBGSNF-UHFFFAOYSA-N CC(=O)C1=C(O)C(NC(=O)OC(C)(C)C)=CC(C)=C1
844 0 MUMMHDPLNMLLKB-UHFFFAOYSA-N COC1=CC(=CC=C1)C(=O)NC(CC(C)C)C(O)=O
845 0 RJQLFBBUNDOEAD-UHFFFAOYSA-N CC1(C)OB(OC1(C)C)C1=C2C=CC=NC2=C(C=O)C=C1
846 0 BDAXXVZMKUJADB-UHFFFAOYSA-N CC(C)(C)OC(=O)N1CCCCC1(C)C(O)=O
847 0 YBPSGIVFXTZWGR-UHFFFAOYSA-N CC(C)OC1=CC=C(C=C1)C1(C)CC(=O)OC1=O
848 0 RKAKCQVTYPHDRV-UHFFFAOYSA-N CCCOC1=CC=C(C=C1)C1(C)CC(=O)OC1=O
849 0 VXJCEYHNPBHQOS-UHFFFAOYSA-N NC1=CC2=C(C=C1)C1=C(N2)C=C2C=CC(N)=CC2=N1
850 0 BQHVXFQXTOIMQM-UHFFFAOYSA-N OB(O)C1=CC=C(C=C1)C1=CC=CC2=CC=CC=C12
851 0 ADROLXVDPJSKRZ-UHFFFAOYSA-N CCOC(=O)C(=NOC(N1CCOCC1)=[N+](C)C)C#N
852 0 GUPNXIZRUYJZEV-UHFFFAOYSA-N OB(O)C1=CC(F)=C(C=C1)C(=O)NC1CCCCC1
853 0 DYUMHPWTMLPIFV-UHFFFAOYSA-N OB(O)C1=CC(=CC(F)=C1)C(=O)NC1CCCCC1
854 0 BQJKBHZFHLACBP-UHFFFAOYSA-N OB(O)C1=CC(C(=O)NC2CCCCC2)=C(F)C=C1
855 0 YASQSGZTGZDSLB-UHFFFAOYSA-N OB(O)C1=C(F)C=CC(=C1)C(=O)NC1CCCCC1
856 0 HFXHWECLNXQJID-UHFFFAOYSA-N CCOC(=O)C1CC2=C(CN1)C(OC)=CC=C2OC
857 0 GWMKXLZHMWOKTQ-UHFFFAOYSA-N CCOC(=O)OC(=O)C1=CC(C)(C)N(C(C)=O)C1(C)C
858 0 IFPZGYNNPYYDGA-UHFFFAOYSA-N CC1CCN(CC1C(O)=O)C(=O)OC(C)(C)C
859 0 DZSCCQUQJNHJIO-UHFFFAOYSA-N CCOC(=O)C(=CC1=CC(OC)=CC=C1)C(C)=O
860 0 PVMJFJDVCVNWQN-UHFFFAOYSA-N COC(=O)C1CCCCN1C(=O)OC(C)(C)C
861 0 XKYUYACGMLEKCC-UHFFFAOYSA-N CCOC(=O)C1(CNC(=O)OC(C)(C)C)CC1
862 0 MXICLFKREPKTHJ-UHFFFAOYSA-N CC(C)(C)C(NC(=O)OCCCC=C)C(O)=O
863 0 UKGHMNPNPCSUIG-UHFFFAOYSA-N OB(O)C1=CC=CC=C1C1=CC2=CC=CC=C2C=C1
864 0 WLKQDOGZCIYEOM-UHFFFAOYSA-N OB(O)C1=CC(=CC=C1)C1=CC2=CC=CC=C2C=C1
865 0 ICQAKBYFBIWELX-UHFFFAOYSA-N OB(O)C1=CC=C(C=C1)C1=CC2=CC=CC=C2C=C1
866 0 BSKLSKWOKGVQHF-UHFFFAOYSA-N OB(O)C1=CC=C(C2=CC=CC=C2)C2=CC=CC=C12
867 0 HARLHGMSRKJSSA-UHFFFAOYSA-N CC(C)(C)OC(=O)N1CCC(CC1)C(O)C(F)(F)F
868 0 NILHUXIFTLLDPJ-UHFFFAOYSA-N NC(=O)OCC1N=C(N)N2CCC(O)C22NC(N)=NC12
869 0 KGRZKDSTJCSUJJ-UHFFFAOYSA-N C[Si](C)(C)C#CC1=CC=C(C=C1)C1=CC=C(N)C=C1
870 0 XDLMVUHYZWKMMD-UHFFFAOYSA-N CO[Si](CCCOC(=O)C(C)=C)(OC)OC
871 0 GKDUYHIMOWUHAF-UHFFFAOYSA-N CC(C)(C)OC(=O)NC1(C)CCCC1C(O)=O
872 0 RNOAEUXTBUAPAZ-UHFFFAOYSA-N NC1=NC=CC(=N1)C1=CN=C(C=C1)C1=CC=CC=C1
873 0 VADRLXFAHGEPRE-UHFFFAOYSA-N CCOC(=O)C=CC1=CC=C(C=C1)C1OCCO1
874 0 SFPBDVPSCZYAHV-UHFFFAOYSA-N CC(C)(C)OC(=O)N1C(CCC1(C)C)C(O)=O
875 0 KPPUNPZCNYWBIM-UHFFFAOYSA-N CC1(C)COC(C)(OC1)C1=C(C=CC(N)=C1)C(O)=O
876 0 SKLMBDZAIANLJW-UHFFFAOYSA-N CCC(OC(=O)C1=CC=CC=C1)(C(C)=O)C(C)=O
877 0 MXDVNECCWOURRH-UHFFFAOYSA-N CCOC(=O)C(=CC1=CC=C(OC)C=C1)C(C)=O
878 0 GCWGJFJVTDRRNB-UHFFFAOYSA-N CCOC(=O)C(=CC1=CC=CC=C1OC)C(C)=O
879 0 BZUPIVMMIUZGDI-UHFFFAOYSA-N CC(C)(C)OC(=O)C=CC1=CC=C(C=C1)C(O)=O
880 0 JSIQVRIXMINMTA-ZDLURKLDSA-N C[C@@H](O)[C@H](NC(=O)[C@@H](N)CCC(O)=O)C(O)=O
881 0 DWDOSGVYJUIERF-UHFFFAOYSA-N CCOC(=O)C=C(N(CC)CC)C(=O)OCC
882 0 HDQYVBBILCLZNT-UHFFFAOYSA-N CCOC(=O)NC[Si](OCC)(OCC)OCC
883 0 HISPSGMYTQBCGS-UHFFFAOYSA-N CCCCCCON=C(C(C)=O)C(=O)OCC
884 0 IGBCAGBPPRDXAZ-UHFFFAOYSA-N CCOC(=O)NC(C)C1(OCCO1)C1=CC=CC=C1
885 0 RQIGGPRWZKMUEX-UHFFFAOYSA-N COC(=O)C1=CC=C(C=C1)N=NN(C)CN=[N+]=[N-]
886 0 JIGZEKCEQRCNIS-UHFFFAOYSA-N COC1=CC(=CC(OC)=C1OC)C(=O)C=CN(C)C
887 0 WLUQSNPDHSPQKT-UHFFFAOYSA-N CN1C2=CC=CC=C2N=C1C1=NC2=CC=CC=C2N1
888 0 BECPPKYKPSRKCP-UHFFFAOYSA-N CC(O)C(N)C(=O)NC(CCC(O)=O)C(O)=O
889 0 HVDWJVWJUWHQHN-UHFFFAOYSA-N CC1CN2C(=NC3=C2C(=O)N(C)C(=O)N3C)N=N1
890 0 KFWBAUPVEWXRDX-UHFFFAOYSA-N N#CC1=CC=C(NCC2=NC3=CC=CC=C3N2)C=C1
891 0 CKRNZVNFMXNYTK-UHFFFAOYSA-N C[N+](C)(C)CC(=O)N=NCC1=CC=CC=C1[N+]([O-])=O
892 0 LCDXAEOCPCJBPV-UHFFFAOYSA-N C[N+](C)(C)CC(=O)N=NCC1=CC=CC(=C1)[N+]([O-])=O
893 0 GWNXFCYUJXASDX-ZDLURKLDSA-N C[C@@H](O)[C@H](NC(=O)CC[C@H](N)C(O)=O)C(O)=O
894 0 JSIQVRIXMINMTA-UHFFFAOYSA-N CC(O)C(NC(=O)C(N)CCC(O)=O)C(O)=O
895 0 YSLKZSXJKBKPMF-UHFFFAOYSA-N CCC(=O)CC(=O)C=CC1=CC(OC)=C(O)C=C1
896 0 BRJFKWWIPOBJNV-UHFFFAOYSA-N CCOC(=O)CC1=NC(=CC=C1)C(=O)OC(C)(C)C
897 0 MBHLTXJJVQMUHJ-UHFFFAOYSA-N CC(C)(C)OC(=O)N1CCC(CCC(O)=O)C1
898 0 CXKVEJHPQAZLCY-UHFFFAOYSA-N CC(C)(C)OC(=O)NC(CC1CCC1)C(O)=O
899 0 CXKVEJHPQAZLCY-UHFFFAOYSA-N CC(C)(C)OC(=O)NC(CC1CCC1)C(O)=O
900 0 RXUVXJPZMYYFEO-UHFFFAOYSA-N NC1CC(OC1CO)N1C=NC2=C(N)N=C(N)N=C12
901 0 NCNQNCRGMKRLOK-UHFFFAOYSA-N CCCCCOC(=O)NCCOC(=O)C(C)=C
902 0 CEYXXYOYCOICAZ-UHFFFAOYSA-N CCCCNC1=CC(C(O)=O)=C2OCCCOC2=C1
903 0 JLZVRWMTRRLWJF-UHFFFAOYSA-N COC(=O)C1=C(OCC=C)C(OCC=C)=CC=C1
904 0 HFXYUCJLQZCNPD-UHFFFAOYSA-N OB(O)C1=CC(=CC=C1)C1=CC=CC2=CC=CC=C12
905 0 IBFVDAHLIIWJTI-UHFFFAOYSA-N COC1=CC=C(C=C1)C1OCC2CC3OC3C2O1
906 0 BINAYUILEBETKI-UHFFFAOYSA-N CCCCOC(=O)C(C)OC(=O)NC1=CC=CC=C1
907 0 YDTIMWHPCCPOCJ-UHFFFAOYSA-N COC(=O)C1CCN(CC(=O)OC(C)(C)C)C1
908 0 SGLRNQFMAFKCLN-UHFFFAOYSA-N CCOCCN1N=C(C2=C(N)N=CN=C12)C1=CC=CC=C1
909 0 CFNZOQDIJFQUMY-UHFFFAOYSA-N COC1=CC(OC)=C(CNC(=O)CCC(C)=O)C=C1
910 0 VJPSRVSSKYBSCQ-UHFFFAOYSA-N COC1=CC=C(CN2CC(CO)CC2=O)C(OC)=C1
911 0 MPDRKGWWZXMNSY-UHFFFAOYSA-N COC1=CC=CC(C(=O)OCC=C)=C1OCC=C
912 0 UKBHJXNAIHHVEH-UHFFFAOYSA-N CC1(C)OB(OC1(C)C)C1=C(F)C=C(C=C1)C(N)=O
913 0 CUEMNNLTIOIMRI-UHFFFAOYSA-N CCCC=C1OC(=O)C2=C1C=CC(OC)=C2OC
914 0 FRRMZWYWQVCYCV-UHFFFAOYSA-N COC1=CC(=CC(CC=C)=C1OCC=C)C(O)=O
915 0 LCQWNFWQAZSCBP-UHFFFAOYSA-N CCCNC(=O)NC1=CC2=C(NC(=C2)C2=CNN=C2)C=C1
916 0 CLILUIYGRHBVKZ-UHFFFAOYSA-N CCOC(=O)CC(C)=NC1=CC(OC)=C(OC)C=C1
917 0 OHDREEPTNUXWLU-UHFFFAOYSA-N ClC1=C(N=CC=C1)N1CCC2(CCNCC2)CC1
918 0 ISLOIHOAZDSEAJ-UHFFFAOYSA-N [H]C12CCC(C)(C(=O)C1C(=O)C(F)(F)F)C2(C)C
919 0 PYZSVKDRSIHZPR-UHFFFAOYSA-N CCN1CN(C)C2=C1N=CN=C2NC(=O)C1=CC=CC=C1
920 0 CIHMNSLOIPSSGQ-UHFFFAOYSA-N CCCCOC(=O)CSC(=O)OCCCC
921 0 YXAUWERVISBHRN-UHFFFAOYSA-N CCN(CC)C(\N)=N\C1=NC=NC2=CC=CC=C12
922 0 OBXXSRPAQLOXJN-UHFFFAOYSA-N CCOC(=O)CN1CCC(CC1)C(=O)OCC
923 0 IGFLDWCSJFRZHR-UHFFFAOYSA-N CC(C)=C=C(SC1=CC=CC=C1)[Si](C)(C)C
924 0 DESKOFZAPUWIAQ-UHFFFAOYSA-N NC1=CC=C(N=NC2=CN=CC=C2)C2=CC=CC=C12
925 0 KTTBFQIVCNOMHT-UHFFFAOYSA-N CCCC1(SCCCS1)C1=CCCN2CCCC12
926 0 SYBOAIKVFCMAHY-UHFFFAOYSA-N CC1=NC(=CC=C1)C1=NC=CN=C1C1=CC=CC=N1
927 0 KZIGVQMUPVMREM-UHFFFAOYSA-N CCCC1=CC(C=C(C)[N+]([O-])=O)=C(OC)C=C1OC
928 0 PNZOYEBJCZTTHG-UHFFFAOYSA-N COC(=O)C#C[P+](C(C)C)(C(C)C)C(C)C
929 0 MILQNPXRHVZGAI-UHFFFAOYSA-N N=C=NC1=CC=C(CC2=CC=C(C=C2)N=C=N)C=C1
930 0 LHIKMPKGTVKURF-UHFFFAOYSA-N CCCC1(CCC(C)(O)C(C1)C(C)=O)[N+]([O-])=O
931 0 UDDZNVSKLXPNPW-UHFFFAOYSA-N CCOC(=O)CCN1CCC2(CC1)OCCO2
932 0 NUQYDIXIEZMPSX-UHFFFAOYSA-N COC1=C(OC)C(OC)=C2OC(=CC2=C1)C(C)=C
933 0 INWYLBWEUADLSL-UHFFFAOYSA-N CCOC(=O)C1(CCNCC1)C1=CC(O)=C(O)C=C1
934 0 PMYBRGMKSATFHS-UHFFFAOYSA-N NN\C=N\C(=O)C1=CC(=CC=C1)C(=O)\N=C\NN
935 0 RXUXVHRSDNCKGC-UHFFFAOYSA-N CCCCCC(=O)OCCCOC(=O)CS
936 0 TZTBQYUROLBSLN-UHFFFAOYSA-N COCC(=O)C1=C(O)C=C2OC(C)(C)C=CC2=C1
937 0 KWMUJDZIKLTVCK-UHFFFAOYSA-N C[Si](C)(C)OC(CCC=C)=N[Si](C)(C)C
938 0 LVJVWRBDZWURCZ-UHFFFAOYSA-N NC1=CC2=C(C=C(N2)C2=NC3=CC=CC=C3N2)C=C1
939 0 WCNXKHHSPYLIOM-UHFFFAOYSA-N CC(C)(C)[Si](C)(C)C1(C)SCCCS1
940 0 VGBUHBDMXPBDBC-UHFFFAOYSA-N CC1CCN(CC1)NC(=O)N(CCCl)N=O
941 0 OXEIJXXLWFBVGW-UHFFFAOYSA-N CC(C1CCCC2(C1)OC(C)C(C)O2)[N+]([O-])=O
942 0 WMCPLZDBHVOXCJ-UHFFFAOYSA-N COC1=CC(CC2=CC(=O)CC(C)O2)=CC(O)=C1
943 0 JGEWCHIAEAKPFQ-UHFFFAOYSA-N N#CC1=NC=CC(CCCC2=CC(=NC=C2)C#N)=C1
944 0 AAIIOBYIWICRGX-UHFFFAOYSA-N COC(=O)CCCCCCCCC=C[N+]([O-])=O
945 0 KFPDLLPLEWVDSO-UHFFFAOYSA-N COC(=O)CCCCC1=C2C=CC=C(O)C2=CO1
946 0 NXJYVHAHVIQTHN-UHFFFAOYSA-N NC1=CC=C(N=NC2=CC=NC=C2)C2=CC=CC=C12
947 0 PUJCEZJWDNZNSK-UHFFFAOYSA-N CCOC(=O)C=CC=CC1=CC(OC)=C(O)C=C1
948 0 UKZYWCSUFSJVPQ-UHFFFAOYSA-N COC1=CC(OC)=C(OC)C2=C1C(O)=CC(C)=C2
949 0 XFQHXMXXEFISSE-UHFFFAOYSA-N CC([N+]#N)C(=O)C1=CC=CC=C1C#CCCCCC#C
950 0 JXTVXPPJGCWNNB-UHFFFAOYSA-N CCNC(=O)C1=CC=C(OCCOC(=O)CC)C=C1
951 0 ALOZFWYIOIRSLJ-UHFFFAOYSA-N CCCCC#CC(=CC(=O)OCC)C(F)(F)F
952 0 LZQLDCCTSSJIEF-UHFFFAOYSA-N COC(=O)C(=CC1=CC(C)=CC(C)=C1)C(=O)OC
953 0 AFBUDXJBPLGUJU-UHFFFAOYSA-N CCCOC(=O)C1=CC(=CC(N)=C1)C(=O)OCCC
954 0 DJTPTMYLHKNSFN-UHFFFAOYSA-N CCCCCOC1(O)C(=O)C2=CC=CC=C2C1=O
955 0 LVWXNMFBEPMGEA-UHFFFAOYSA-N COC1CC(NC(=O)C2=CC=CC=C2)C(O)C(C)O1
956 0 FHVKUPOFWPTOBG-UHFFFAOYSA-N COC1=CC=CC(C2CC(=O)CC(=O)C2)=C1OC
957 0 IGVWLBGQNPZZEX-UHFFFAOYSA-N CCCC[Si](C)(C)CC1SCCCS1
958 0 VVLYKQUUEVQXKA-UHFFFAOYSA-N CCOC(=O)CN1CCC(CCC(O)=O)CC1
959 0 QGNYKGYYFQHJAP-UHFFFAOYSA-N CCCCCC1=CC(=O)OC2=CC(O)=CC(O)=C12
960 0 PVCLIZZAGWWFLA-UHFFFAOYSA-N CCOC(=O)CCN1CCCC1C(=O)OCC
961 0 GTTNSCOSTVJCGD-UHFFFAOYSA-N CCOC(=O)C=CC1=CC(=CC=C1)C(=O)OCC
962 0 WABRVPFXGJHAOO-UHFFFAOYSA-N CO[Si](OC)(OC(C)C)C1CC(=O)OC1C
963 0 GXRYJEBDOONFCV-UHFFFAOYSA-N COC1=CC=C(C=C1)C(=O)CCC(=O)NCCCO
964 0 NKXHNNDOLJZVEA-UHFFFAOYSA-N C=CC1=CC=C(C=C1)C1=NN(N=N1)C1=CC=CC=C1
965 0 LXCURFADVXIXIU-UHFFFAOYSA-N CN(C(=S)C1=CC=C(C=C1)C(C)(C)C)C1=CC=CC=C1
966 0 JKUDXIRQBWJEAN-UHFFFAOYSA-N CCOC(=O)C(C=NC(C)(C)C)C(=O)OCC
967 0 YPRNTEVWHIOEOA-UHFFFAOYSA-N C[Si-]C1(CC=CC=C1)C1=CC=CC2=CC=CC=C12
968 0 ADHFPOTZSHPLRW-UHFFFAOYSA-N CC[N+](CC)(CC)CC=C(C)CBr
969 0 CKAWFWAOJKDFOO-UHFFFAOYSA-N COC1=CC(C=C(C(C)=O)C(C)=O)=C(OC)C=C1
970 0 PTUDBTQYRHGSDJ-UHFFFAOYSA-N CC(=C)C(=O)OC1COC(OC1)C1=CC=CC=C1
971 0 FWCRWMXFEBUHAX-UHFFFAOYSA-N CCOC(=O)C=CC(C)OC(=O)C1=CC=CC=C1
972 0 PJYQUDNXEWYMLL-UHFFFAOYSA-N CC(C)(C)C1(SCCCS1)[Si](C)(C)C
973 0 OXIQMKJOVLNKQO-UHFFFAOYSA-N OCCCNC(=O)CN(CC(O)=O)CC(O)=O
974 0 ICQFLLVQTBROMH-UHFFFAOYSA-N CC(CC1=CC=C2OCOC2=C1)NCCCC(O)=O
975 0 AAMKCWPTVSJLCN-UHFFFAOYSA-N CCCCC1=CC=C(C=C1)N1C=NC2=C1NC(N)=NC2=O
976 0 OTKTUNJJKYTOFF-UHFFFAOYSA-N CCOCN(C(=O)C(O)=O)C1=C(CC)C=CC=C1C
977 0 MHCYOELBTPOBIU-UHFFFAOYSA-N CCC1=CC=CC(CC)=C1N(COC)C(=O)C(O)=O
978 0 KSRYMPKEDUYJON-UHFFFAOYSA-N CCP(=O)(CC)C(C)CC(=O)SCC=C
979 0 GAXYROHSTLQMAB-UHFFFAOYSA-N CO[Si](CCC(=O)OCC(C)=C)(OC)OC
980 0 HLUWJJNTMWZVBZ-UHFFFAOYSA-N COC1=CC2=C(C=CC(=O)O2)C=C1CCC(C)O
981 0 SOXAMYJRYMZYEX-UHFFFAOYSA-N COC1=CC=C(C(O)C2=CCCC2=O)C(OC)=C1
982 0 IYMHPBUVRGTIOB-UHFFFAOYSA-N CCC1=CC=C(OC(=O)COC(=O)C(C)=C)C=C1
983 0 GCEIHMYKBVGJLS-UHFFFAOYSA-N CC(C)(O)CCC1=CC2=C(OC(=O)C=C2)C=C1O
984 0 JVQIELYQOZIVPK-UHFFFAOYSA-N CC(C)=CCC1=C(O)C(O)=CC(C=CC(O)=O)=C1
985 0 XRXAKZRBVXILDR-UHFFFAOYSA-N CN(C)C(=O)OC1=C(C=C)C(=CC=C1)C(O)CCO
986 0 ZFWFRBDYZFOLQP-UHFFFAOYSA-N C=C1CC2(CCC3(CC(=C)C(=O)O3)CC2)OC1=O
987 0 YZRBASVLKZJUQM-UHFFFAOYSA-N CCOC(=O)C(CC(=O)C1=CC=CC=C1)C(C)=O
988 0 LMRFSBGUNMYXHS-UHFFFAOYSA-N CCCCN(CCCC)C(=O)C1OC1C(O)=O
989 0 AROJEBKPICQYLT-UHFFFAOYSA-N CCCCOC(=O)CCCCCNC(=O)C(F)(F)F
990 0 FUDOWLIMOREYRT-UHFFFAOYSA-N CCCC(=O)OCC#CCN(CCO)CCO
991 0 XVJVULLTPBHRLN-UHFFFAOYSA-N CC(C)(C)C1=CC=C(C=C1)N1C=NC2=C1NC(N)=NC2=O
992 0 CREAIVWNRVYADC-UHFFFAOYSA-N CCOP(=S)(CC=C)OC1CCCCC1
993 0 FVTWJYOGVFLUNJ-UHFFFAOYSA-N CC(C)(C)OC(=O)N1CCC(C)(C)C1C(O)=O
994 0 WYWDXXLWOZOAMD-UHFFFAOYSA-N CCC(CC=CCC(N)(CC)C(O)=O)C(O)=O
995 0 KCHUIKPUOHFWOG-UHFFFAOYSA-N CCN(CC)CCOC(=O)C1=CC=CC=C1C(O)=O
996 0 QZYGREZDLJVVSV-UHFFFAOYSA-N CC(C)(C)OC(=O)N1CCCC(CC(O)=O)C1
997 0 BRKFVQBUXORTDB-UHFFFAOYSA-N C[Si](C)(C)C(CCN1CCOCC1)C1=CC=CS1
998 0 MGWSFNPAEUNMKM-UHFFFAOYSA-N C1CCC(CC1)N1N=NN=C1NC1=CC=CC=C1
999 0 PFQJIJIFXUCIOV-UHFFFAOYSA-N COC1=CC(=CC(OC)=C1OC)C(=O)NC1CCC1
1000 0 XXABLVUBIHSPHJ-UHFFFAOYSA-N CCC(C)(OC(=O)C1=CC=C(C=C1)[N+]([O-])=O)C(C)C
1001 0 VREDYHRDVQREKI-UHFFFAOYSA-N COC1=CC=C(C=C1)C(=O)OC1CCCCC1=O
1002 0 XRGCBFBSHKHOMX-UHFFFAOYSA-N CC1CC2=C(C)C3=CC(Cl)=CC=C3N2CN1C
1003 0 HOXRILCUQJAOCK-UHFFFAOYSA-N CCCNC(=O)OC1=CC=CC(=C1)C1(C)OCCO1
1004 0 KODZRYMXURVMJO-UHFFFAOYSA-N C[N+]1=CC=CC(N\C(N)=N\C2=CC=C[N+](C)=C2)=C1
1005 0 XUAYMYOOVXDWNG-UHFFFAOYSA-N C1=CC=C(N=C1)N(C1=CC=CC=N1)C1=CC=CC=N1
1006 0 SNUXIPNGSGFNCR-UHFFFAOYSA-N CCC(C1CC(N(C)C(=O)C1=C)C(=O)OC)C(=O)OC
1007 0 OTWYEBSFSADLAJ-UHFFFAOYSA-N CCOC(CN=CC1=CC=C2OCOC2=C1)OCC
1008 0 GKWYJSSQUCGNJB-UHFFFAOYSA-N NC1=C2N=CC=CC2=C(C=C1)N=NC1=CC=CC=C1
1009 0 YQRFTNJXCLRBIY-UHFFFAOYSA-N COC1=C(OC)C(OC)=C2C(=O)C(C)=C(C)C2=C1
1010 0 RZUWLSMVRDJKPW-UHFFFAOYSA-N CC(NC1=CC=CC(=C1)C(O)=O)C(=O)OC(C)(C)C
1011 0 SVJIKMYOFDBECX-UHFFFAOYSA-N C[Si]C1(CC=CC=C1)C1=CC=CC2=CC=CC=C12
1012 0 KJUHSDZBSSPQRP-UHFFFAOYSA-N CC(C)COCC1CN(C(=O)O1)C1=CC=C(O)C=C1
1013 0 UPFOUXOXYLERQX-UHFFFAOYSA-N CCOC(=O)C1=CCC2=C(CC(C2)C(O)=O)C=C1
1014 0 JSUHJPWJFSUHCG-UHFFFAOYSA-N NCC(=O)CCC(=O)OCCC1CCCCO1
1015 0 DPXJQYSTDQCBDZ-UHFFFAOYSA-N [H]C12CC([H])(C3CC(=CC13)C(=O)OC)C(=C2)C(=O)OC
1016 0 KXJINUCGSQRRQB-UHFFFAOYSA-N COC1=C2CC3CC(=O)OC3(C)C2=C(OC)C=C1
1017 0 BXCRKDIYKPVLNX-UHFFFAOYSA-N OC1CCC2=C3C(O)C(O)C=CC3=CC=C2C1O
1018 0 YAFLVXOIWLJLRZ-UHFFFAOYSA-N CCOC(=O)CC(=O)NCCC1=CC=CC=C1OC
1019 0 GARXHINPMDWHRF-UHFFFAOYSA-N C(C=NC1CCCCC1)C1=NC=NC2=C1NC=N2
1020 0 APNCLUUJDYOFGR-UHFFFAOYSA-N CC1(C)COB(OC1)C1=C(C#N)C2=CC=CC=C2C=C1
1021 0 CYYVQRCPRSLJEX-UHFFFAOYSA-N NC1=NC(=CC(=N1)C1=CC=NC=C1)C1=CC=CC=C1
1022 0 SFTJXHPLVLZGLC-UHFFFAOYSA-N CC1=NC2=CC(=CC=C2N1CC(N)N=N)[N+]([O-])=O
1023 0 IWPQUPCBUBNYNT-UHFFFAOYSA-N COC1=CC(CC=C)=CC(C(=O)NCCO)=C1OC
1024 0 XTDOLYGHAJXBCI-UHFFFAOYSA-N CCOC1CC2=C(C=C1OCC)C(=O)C=CC2=O
1025 0 NICUTDFOJUDFLK-UHFFFAOYSA-N CCOC1=C(CC2=C(C1)C(=O)C=CC2=O)OCC
1026 0 NISORIHKFMUJCM-UHFFFAOYSA-N CC1CCCC(OC2CCC(COS)O2)O1
1027 0 NLIUQEUKYLAAQN-UHFFFAOYSA-N CC1=CC(=O)C2C(C)(O1)C1C(=O)C=C(C)OC21C
1028 0 QUBGGDUVNIBYSL-UHFFFAOYSA-N CCN1C(C2=CC=CC=C2)C(C)(C)SC2=CC=CC=C12
1029 0 GSEOUXPREJEICQ-UHFFFAOYSA-N NC(C#N)C(=NCC1=CC=CC2=CC=CC=C12)C#N
1030 0 RXPLCTGALLSSKP-UHFFFAOYSA-N ClCCN(N=O)C(=O)NN1CCCCCC1
1031 0 OBTPHGMAUQDRTM-UHFFFAOYSA-N CCOC(=O)C=C1CN(CCC1=O)C(=O)OC(C)(C)C
1032 0 KIARQZDRFOGZHB-UHFFFAOYSA-N Fc1ccc(cc1)C(=O)CCN1CCc2ccccc2C1
1033 0 KGPNNIOVWVIXOR-UHFFFAOYSA-N CC(C)=CC(=O)OC(CC([O-])=O)C[N+](C)(C)C
1034 0 TYXPILFLIXBBJX-UHFFFAOYSA-N CCCCC(=O)OC1=CC=C(CC(N)C(O)=O)C=C1
1035 0 LLZOYTGOYGJVDC-UHFFFAOYSA-N CN(C)C1=CC=C(CC2C=NC(=N)NC2=N)C=C1
1036 0 SCBKYOVGEQMAGJ-UHFFFAOYSA-N N=C1NC(=N)C2=C(N1)C=CC=C2N1CCCCC1
1037 0 SAECQAJNEPWMLA-UHFFFAOYSA-N COC1=CC(OC)=C(C=C(C(C)=O)C(C)=O)C=C1
1038 0 IJGYAANLAFGCOF-UHFFFAOYSA-N CCOC1=C(OCC)C=C(C=C1)N=C(O)OCC=C
1039 0 CGAWTYVSLLGBGI-UHFFFAOYSA-N CCOC1=C(OCC)C=C(C=C1)N=C(O)OCCOC
1040 0 DUSAIEIPXTVDOV-UHFFFAOYSA-N CCCOC1=CC=CC(CNC2=C3N=CN=C3NC=N2)=C1
1041 0 FKAKDTIRJDGFQR-UHFFFAOYSA-N CCCOC1=CC=C(CNC2=C3N=CN=C3NC=N2)C=C1
1042 0 XQJLCKHPFWASLL-UHFFFAOYSA-N CCCOC1=CC=CC=C1CNC1=C2N=CN=C2NC=N1
1043 0 QKCWQYGJZCHFDB-UHFFFAOYSA-N COC1=C(O)C=C2C(O)CN(CCC(C)=O)CC2=C1
1044 0 PIEXRCRXGSYDSD-UHFFFAOYSA-N COC1=C(O)C=C2CN(CCC(C)=O)CC(O)C2=C1
1045 0 GUWNWVMZYFPNSS-UHFFFAOYSA-N OC1=CC=C(O)C(CCC(=O)C2CCCC2=O)=C1
1046 0 ISLOIHOAZDSEAJ-UHFFFAOYSA-N [H]C12CCC(C)(C(=O)C1C(=O)C(F)(F)F)C2(C)C
1047 0 WSXRUGHMYMCUQX-UHFFFAOYSA-N CC[N+]1=C(CC=NC2=CC=CC=C2)OC2=CC=CC=C12
1048 0 KCRLIJGATAAISB-UHFFFAOYSA-N CC1=CC2=C(C=C1C)N1N=NC3=CC=CC=C3C1=N2
1049 0 XDLMVUHYZWKMMD-UHFFFAOYSA-N CO[Si](CCCOC(=O)C(C)=C)(OC)OC
1050 0 XDLMVUHYZWKMMD-UHFFFAOYSA-N CO[Si](CCCOC(=O)C(C)=C)(OC)OC
1051 0 FQTQCERPJYOFAF-UHFFFAOYSA-N COC1=CC(=O)C2CC=CC3CC(=O)OC1C23C
1052 0 ZSSRKWRUGVAWDF-UHFFFAOYSA-N NCC1OC(C2OC12)N1C=NC2=C(N)N=CN=C12
1053 0 DEEHVSDKPCFCEM-UHFFFAOYSA-N CC1N=NC2=NC3=C(N2C1C)C(O)=NC(=O)N3C
1054 0 CQNGAZMLFIMLQN-UHFFFAOYSA-N NC1=CC2=C(OCCOCCOCCOCCO2)C=C1
1055 0 TZIBSCPYGCMVKB-UHFFFAOYSA-N [H]C12C=CC([H])(C3C=CC13)C(C2C(=O)OC)C(=O)OC
1056 0 IJHKOUDBKFONBB-UHFFFAOYSA-N CCOC(=O)C1=C(C)C(C(=O)OCC)=C(C)N=C1C
1057 0 NBLDFSATXCGBOJ-UHFFFAOYSA-N CCOCP(O)(=O)SCCN(C(C)C)C(C)C
1058 0 SISQKQVVZHLBJI-UHFFFAOYSA-N CC1=C(C=CC(Cl)=C1)N(CC=C)C1=NCCC1
1059 0 FFFJBCWMONRJNO-UHFFFAOYSA-N OCC1CC(C=C1)N1N=NC2C1=NC(=N)N=C2O
1060 0 QTJXBADMBCWUHP-UHFFFAOYSA-N CC1CN2C(O)=NC3=CC=CC(CN1CC1=NC=CN1)=C23
1061 0 MTQYIGCUBBMQCJ-UHFFFAOYSA-N CN1C=NC2=C(NC3CC4CCC3C4)N=CN=C12
1062 0 USKYKZYGFODHOT-UHFFFAOYSA-N CCCCCOCC(COCC#C)OC(O)=N
1063 0 ITQPPKKJHAQGGX-UHFFFAOYSA-N CC(C)CCOCC(COCC#C)OC(O)=N
1064 0 ZENOSLRCCHSZKU-UHFFFAOYSA-N CC(C)(C)OC(=O)NC1=CC=C(CCC(O)=O)C=C1
1065 0 KCHYDYXVZSBQPH-UHFFFAOYSA-N CCOC(=O)C(CC(=O)C1=CC=CC=C1)NCCO
1066 0 KTMOYLSEGZRFNV-UHFFFAOYSA-N CC(C)=CCC1=CC(=CC=C1O)C(O)C(N)C(O)=O
1067 0 KMKHHMJOWLXRHH-UHFFFAOYSA-N CN1C2=CC=CC=C2OC2=NN=C(C=C12)N1CCNCC1
1068 0 VWWXNIROLRUVKC-UHFFFAOYSA-N CSC1=NN=C(N(C(C)C)C(C)C)C2=C1NC=N2
1069 0 HADPXKYCDSMWJQ-UHFFFAOYSA-N CC(C)(C)OC(=O)C1CN1C(=O)OC(C)(C)C
1070 0 PORPGMPMXKKUMS-UHFFFAOYSA-N C[N+](C)(C)CC(O)C(C([O-])=O)C(=O)CCC=C
1071 0 VKRLXEQXNWVQTR-UHFFFAOYSA-N CC(=O)C1=C(O)C=C(OCCN2CCOCC2)C=C1
1072 0 QLKHLTAVJBJTNQ-UHFFFAOYSA-N OC1CCCC2(C1O)N(O)C(=O)C1(CCCCC1)C2=O
1073 0 ILSUYTFZLSJCID-UHFFFAOYSA-N CN=C(O)OC1=C2OC(C)(OC2=CC=C1)C(C)(C)C
1074 0 CFWZZSMSRRLHCB-UHFFFAOYSA-N CC(C)COC(=O)C1NCC(O)C2=C1C=CC(O)=C2
1075 0 AFRVLCZVWSZJPX-UHFFFAOYSA-N CCOC1=CC(N=C(O)CC(C)=O)=C(OCC)C=C1
1076 0 RKDPYRQUOYOJDA-UHFFFAOYSA-N CNCCCC1(SCC2=CC=CC=C12)C1=CC=CC=C1
1077 0 MRMWRWJVPXDMEJ-UHFFFAOYSA-N CC(C)=CCC1=C(O)C=CC(C=CC(O)=O)=C1O
1078 0 UGHYKFSASASZDS-UHFFFAOYSA-N COC1=CC(CC=C)=CC(C(O)=NCC(C)O)=C1O
1079 0 URNJXVNCPBQNEU-UHFFFAOYSA-N CN(C)C1=NC(=NC(=N1)N(C)C)C1=CC=CC=C1
1080 0 UQFQTWXORYDYFG-UHFFFAOYSA-N CC(C)=CCC1=CC(C=CC(O)=O)=C(O)C=C1O
1081 0 AUFJTEGVQXGXTG-UHFFFAOYSA-N O(C(C(=C)CC)=O)C(CC([O-])=O)C[N+](C)(C)C
1082 0 JSGHMGKJNZTKGF-UHFFFAOYSA-N CC(C)(C)OC(O)=NC1CCCC(C1)C(O)=O
1083 0 UYQLMPDQOLGGOL-UHFFFAOYSA-N CCCOC(=O)C1N(C)CC(O)C2=C1C=CC(O)=C2
1084 0 OGMPKTUPLFYBGH-UHFFFAOYSA-N CC1=CC=CC=C1C(N=C(O)OC(C)(C)C)C(O)=O
1085 0 IUAFRBRSXNQBPC-UHFFFAOYSA-N CN(C)CCCC1C2=CC=CC=C2SC2=CC=CC=C12
1086 0 WURBQCVBQNMUQT-RMKNXTFCSA-N [N+](C)(C)(C)CC(OC(=O)/C(/C)=C/C)CC(=O)[O-]
1087 0 VPJBLVPIUUNPLB-UHFFFAOYSA-N C(C1=NC2=CC=CC=C2N1)C1=NC2=CC=CC=C2N1
1088 0 FOZAWFOWYOKRCG-UHFFFAOYSA-N COC(=O)C1(C)CCC2=CC(OC)=CC=C2C1=O
1089 0 AKFOHAJXLDHIEH-UHFFFAOYSA-N C[N+](C)(C)CC(CC([O-])=O)OC(=O)C1CCC1
1090 0 QOEOADXIZGUFOR-UHFFFAOYSA-N C[N+]1=CC2=CC=CC=C2C(=C1)C(=O)C1=CC=CC=C1
1091 0 XTVNGRMJOGNDOG-UHFFFAOYSA-N CO[Si](CC(C)OC(=O)C(C)=C)(OC)OC
1092 0 ISLOIHOAZDSEAJ-UHFFFAOYSA-N [H]C12CCC(C)(C(=O)C1C(=O)C(F)(F)F)C2(C)C
1093 0 ICMPYCQQYXVFHF-UHFFFAOYSA-N CCOC(=O)CCSC(C)(C)C(=O)OCC
1094 0 KXMRDHPZQHAXML-UHFFFAOYSA-N CC(C)(C)OC(O)=NC1CCC(CC1)C(O)=O
1095 0 DSQUTXUFMAPOGA-UHFFFAOYSA-N C1CN1C1=NC=NC2=C1N=CN2C1CCCCC1
1096 0 LIRQOFXGSZVBPJ-UHFFFAOYSA-N CN1CCN(CC1)c1ncnc2scc(C)c12
1097 0 PCCPERGCFKIYIS-AWEZNQCLSA-N CCCOC1=CC(=CC=C1OC)[C@]1(C)CNC(=O)O1
1098 0 XDLMVUHYZWKMMD-UHFFFAOYSA-N CO[Si](CCCOC(=O)C(C)=C)(OC)OC
1099 0 FFGGAPJYNNSTML-UHFFFAOYSA-N CC(C)C1=CC=C(C=C1)C1OCC(C)(CO1)[N+]([O-])=O
1100 0 XINFXVVRMYBFMI-YFKPBYRVSA-N N[C@@H](CCCCNC(C(O)=O)C(O)=O)C(O)=O
1101 0 UYPMMHCTXQIWDX-RXMQYKEDSA-N [H][C@]1(COC2=NC(=N)NC3=C2N=CN3)CCC(O)=N1
1102 0 SSTXRXBEFLNCQG-UHFFFAOYSA-N CN(C)C1=CC(N=C(C)O)=C(C=C1)N=NC1=CN=CC=C1
1103 0 AMIPMYBJQDRKHK-UHFFFAOYSA-N N#CN=C(NC1CCCCC1)NC1=CN=CC=C1
1104 0 NWSILLQQTSAKHH-UHFFFAOYSA-N OC(COC(O)=N)COC1=CC=C2CCCCC2=C1
1105 0 XDLMVUHYZWKMMD-UHFFFAOYSA-N CO[Si](CCCOC(=O)C(C)=C)(OC)OC
1106 0 SZWQQHOTONBGOP-UHFFFAOYSA-N O=C(C[N+]1=CC=CC2=CC=CC=C12)C1=CC=CC=C1
1107 0 RPSHZLYXGHIQDZ-UHFFFAOYSA-N CCCCOC(=O)C1=CC=CC=C1C(=O)OC=C
1108 0 QJEQJDJFJWWURK-UHFFFAOYSA-N CC(C)(C)OC(=O)NC1CCCCC1C(O)=O
1109 0 DBTULUOSAAYDBF-UHFFFAOYSA-N CCOC(=O)COC1=CC=C(C=C1)N(CCO)CCO
1110 0 OTKTUNJJKYTOFF-UHFFFAOYSA-N CCOCN(C(=O)C(O)=O)C1=C(CC)C=CC=C1C
1111 0 NXUVWABFQWHCOC-UHFFFAOYSA-N CC(NC(=NC#N)N=C1CC=NC=C1)C1=CC=CC=C1
1112 0 WDIUJSXXXHWLDU-UHFFFAOYSA-N N#CNC(=NCCC1=CC=CC=C1)N=C1CC=NC=C1
1113 0 DCWYAQSYDYFXEG-UHFFFAOYSA-N COC1=C(OC)C=C2C(CN=C(C)O)OCCC2=C1
1114 0 BAWROKQOTBLQSB-UHFFFAOYSA-N OC1=CC(O)=C(C(=O)CCCN2CCCC2)C(O)=C1
1115 0 ZFBCNHRFNILHNX-UHFFFAOYSA-N OCCCCCC1OC2=CC=CC=C2C(=O)C1=O
1116 0 HZFGVAVRWUZABR-UHFFFAOYSA-N CN1C2=C(NC(=N2)C2=NCCN2)C(=O)N(C)C1=O
1117 0 KXQRAPMNPUXYGT-UHFFFAOYSA-N CC(C)C(N)C(\O)=N\OC(CC(O)=O)C(O)=O
1118 0 LIAJGECMVWAMNA-UHFFFAOYSA-N O=C(C[N+]1=CC=C2C=CC=CC2=C1)C1=CC=CC=C1
1119 0 NILHUXIFTLLDPJ-UHFFFAOYSA-N NC(=O)OCC1N=C(N)N2CCC(O)C22NC(N)=NC12
1120 0 ZJMOOCMPVAYOOU-UHFFFAOYSA-N CCCCOC1=CC=C(C=C1)C(=O)NOC(=O)CC
1121 0 XQWJUQUJZISMNE-UHFFFAOYSA-N CCCCC(CC)CNS(=O)(=O)CCC(O)=O
1122 0 PPLBBMRSTIIKLJ-UHFFFAOYSA-N CCN(CC)CC\N=C(/O)NC1=C(C)C=CC=C1Cl
1123 0 BSQYHCRAVZTITA-UHFFFAOYSA-N CN1N=NN=C1SCCCC(O)=NC1CCCCC1
1124 0 HFFCIFMGYGMCKQ-UHFFFAOYSA-N CN(C)CCNC1=NC=CC(=N1)C1=CC=CS1
1125 0 ABNWOVQYYXLZDM-UHFFFAOYSA-N CN1C=NC(=C1NC1=NC(C)=CC(C)=N1)[N+]([O-])=O
1126 0 ZXBGGHFUQBYYGQ-UHFFFAOYSA-N CC(OC(=O)C(C(C)=O)C(C)=O)C1=CC=CC=C1
1127 0 OIBRGTUEYXNXRU-UHFFFAOYSA-N CCOC(=O)CC(C)=NC(C(O)=O)C1=CCC=CC1
1128 0 OIBRGTUEYXNXRU-UHFFFAOYSA-N CCOC(=O)CC(C)=NC(C(O)=O)C1=CCC=CC1
1129 0 HEYXYLGBRHTQRD-UHFFFAOYSA-N CCC(CC=CC1=CC=CC=C1)(C(O)=O)C(O)=O
1130 0 ZBIZNGOJUPQSJP-UHFFFAOYSA-N CCOP(=O)(OC)SCCN(C(C)C)C(C)C
1131 0 IQRFZGMPRWSFIZ-UHFFFAOYSA-N C1COC2(O1)C=CC1C3C=CC(C21)C31OCCO1
1132 0 CPLGZXQPPYRNRC-UHFFFAOYSA-N CC(C)(C)N1N=C(C2=C(N)N=CN=C12)C1=CC=CC(O)=C1
1133 0 NZRHOWNFGASHMN-UHFFFAOYSA-N NC1=NC(C2=CC=CC=C2)=C(N=N1)C1=CC=CC=C1
1134 0 VUWPIBNKJSEYIN-UHFFFAOYSA-N CCOC(=O)C(=CC1=CC=CC=C1)C(=O)OCC
1135 0 UCKYOOZPSJFJIZ-XVKVHKPRSA-N OC[C@H]1O[C@H]([C@H](O)[C@@H]1O)N1CCC(O)NC1=O
1136 0 BWFVBVDXZSYVKC-UHFFFAOYSA-N CCC1=NC2=NC(N)=NC(N)=C2C2=C1CCCC2
1137 0 IFTGLCRRJVYZHD-UHFFFAOYSA-N CNc1nc(OC)c(SC)c(n1)N1CCN(C)CC1
1138 0 OZSPQIXKOVJJGE-UHFFFAOYSA-N CCOCCC1=C(N=C(N)N2N=CN=C12)C1=CC=CC=C1
1139 0 FCNRTHIPAIBCGA-UHFFFAOYSA-N CCOC(=O)CNCCC(=O)c1ccc(OC)cc1
