# Supplementary material for: Ion mobility collision cross-section atlas for known and unknown metabolite annotation in untargeted metabolomics
Source: Nat Commun. 2020 Aug 28;11:4334. doi: 10.1038/s41467-020-18171-8 (PMC7455731; doi:10.1038/s41467-020-18171-8)
Supplement: Supplementary file 8 — Supplementary Data 5 [file 41467_2020_18171_MOESM8_ESM.zip › 01_positive_mode/L0632/cfmid_pred_spec.msp]

Name: +ve in-silico MS/MS by CFM-ID for ICUTUKXCWQYESQ-UHFFFAOYSA-N
ID: ICUTUKXCWQYESQ-UHFFFAOYSA-N
Comment: Energy0
Num peaks: 6
128.0261533 14.91064788
154.0054179 4.531508029
161.987181 14.81428528
187.9664455 4.520479145
296.9747577 1.075139337
314.9853224 57.90566233

Name: +ve in-silico MS/MS by CFM-ID for ICUTUKXCWQYESQ-UHFFFAOYSA-N
ID: ICUTUKXCWQYESQ-UHFFFAOYSA-N
Comment: Energy1
Num peaks: 6
128.0261533 28.24690757
134.9762819 0.9996939572
154.0054179 12.66785088
161.987181 27.51680823
187.9664455 12.47722803
314.9853224 12.13960906

Name: +ve in-silico MS/MS by CFM-ID for ICUTUKXCWQYESQ-UHFFFAOYSA-N
ID: ICUTUKXCWQYESQ-UHFFFAOYSA-N
Comment: Energy2
Num peaks: 13
78.03382555 3.073529766
96.98395416 4.41279539
98.99960423 7.168110956
101.0152543 10.89906627
118.9449818 1.89160706
120.9606319 1.803676703
128.0261533 10.49516943
132.9606319 5.376427443
134.9762819 9.359025187
145.9558808 2.306688662
154.0054179 5.765967775
161.987181 12.54291198
187.9664455 6.393529941

Name: +ve in-silico MS/MS by CFM-ID for IMZDRXBSGZPLDE-UHFFFAOYSA-H
ID: IMZDRXBSGZPLDE-UHFFFAOYSA-H
Comment: Energy0
Num peaks: 10
114.0298028 26.49132972
116.0454529 6.017069051
141.0407018 3.175924652
177.0324708 6.208594229
194.9985838 6.208594229
204.0433698 2.904425455
222.0094828 2.904425455
222.0539345 3.381713282
240.0200475 3.381713282
314.98633 22.03060084

Name: +ve in-silico MS/MS by CFM-ID for IMZDRXBSGZPLDE-UHFFFAOYSA-H
ID: IMZDRXBSGZPLDE-UHFFFAOYSA-H
Comment: Energy1
Num peaks: 12
61.0396392 2.081536996
114.0298028 21.27620982
116.0454529 6.87446205
141.0407018 2.064744472
177.0324708 8.707730959
194.9985838 8.707730959
204.0433698 2.998738916
205.0273854 4.37824945
222.0094828 2.998738916
222.0539345 7.983913444
222.9934984 4.37824945
240.0200475 7.983913444

Name: +ve in-silico MS/MS by CFM-ID for IMZDRXBSGZPLDE-UHFFFAOYSA-H
ID: IMZDRXBSGZPLDE-UHFFFAOYSA-H
Comment: Energy2
Num peaks: 15
43.02907452 7.116304802
44.0130901 3.037632883
45.04472458 12.69400796
61.0396392 5.634193591
71.02398914 8.709805085
86.03488817 2.330953264
106.0317425 9.718218142
123.9978555 9.718218142
132.0110071 3.194788716
133.0426415 3.34571084
149.9771201 3.194788716
151.0087546 3.34571084
167.0036692 2.105079233
167.0481209 2.948684118
185.0142339 2.948684118

Name: +ve in-silico MS/MS by CFM-ID for GXWPPEVFZNJNHQ-UHFFFAOYSA-N
ID: GXWPPEVFZNJNHQ-UHFFFAOYSA-N
Comment: Energy0
Num peaks: 6
96.96852159 7.062238775
219.0207336 2.128431878
235.0156482 5.712847335
279.005301 1.237124625
296.9714141 5.002564285
314.9819787 74.30742236

Name: +ve in-silico MS/MS by CFM-ID for GXWPPEVFZNJNHQ-UHFFFAOYSA-N
ID: GXWPPEVFZNJNHQ-UHFFFAOYSA-N
Comment: Energy1
Num peaks: 6
96.96852159 5.06309531
205.0050835 5.085156517
219.0207336 5.304418563
296.9714141 21.11993625
298.9506786 2.84172537
314.9819787 42.80185353

Name: +ve in-silico MS/MS by CFM-ID for GXWPPEVFZNJNHQ-UHFFFAOYSA-N
ID: GXWPPEVFZNJNHQ-UHFFFAOYSA-N
Comment: Energy2
Num peaks: 21
51.02292652 1.863754324
78.95795691 1.696352695
96.96852159 12.43494764
143.0491413 3.298576692
150.9945188 1.129009156
154.9894335 1.050417154
157.0284058 2.181170994
159.0440559 3.23914659
174.9945188 1.517832415
177.0101689 1.492543022
181.0050835 1.224090483
189.0101689 3.730982796
190.9894335 8.722135994
191.025819 1.021561643
193.0050835 7.837140253
205.0050835 4.179491561
207.0207336 4.141322358
219.0207336 10.45819454
235.0156482 4.837384823
279.005301 1.19729205
296.9714141 2.804963162

Name: +ve in-silico MS/MS by CFM-ID for SZAXLHRJZFBUBB-UHFFFAOYSA-N
ID: SZAXLHRJZFBUBB-UHFFFAOYSA-N
Comment: Energy0
Num peaks: 6
19.01784114 0.7342219499
96.96852159 13.01296296
235.0156482 5.416396225
279.005301 1.176614699
296.9714141 5.852886953
314.9819787 68.97648852

Name: +ve in-silico MS/MS by CFM-ID for SZAXLHRJZFBUBB-UHFFFAOYSA-N
ID: SZAXLHRJZFBUBB-UHFFFAOYSA-N
Comment: Energy1
Num peaks: 6
80.97360697 2.426256005
96.96852159 3.769770329
205.0050835 3.027789575
286.9870641 2.43174894
296.9714141 25.27234081
314.9819787 46.741446

Name: +ve in-silico MS/MS by CFM-ID for SZAXLHRJZFBUBB-UHFFFAOYSA-N
ID: SZAXLHRJZFBUBB-UHFFFAOYSA-N
Comment: Energy2
Num peaks: 19
78.95795691 2.166905812
96.96852159 24.70003796
117.0334912 2.09971099
131.0491413 3.202056975
133.0284058 1.160501573
143.0491413 2.998705696
147.0440559 1.227006851
159.0440559 7.35707547
174.9945188 2.104776725
177.0101689 1.941476229
189.0101689 5.920278535
190.9894335 2.677309549
191.025819 1.45123599
193.0050835 2.789332355
205.0050835 5.613105291
207.0207336 2.10304608
219.0207336 3.742268402
235.0156482 4.485228579
296.9714141 3.277011959

Name: +ve in-silico MS/MS by CFM-ID for VONOSIFSLHLWOJ-UHFFFAOYSA-N
ID: VONOSIFSLHLWOJ-UHFFFAOYSA-N
Comment: Energy0
Num peaks: 6
96.96852159 5.649702874
98.98417166 11.75349331
195.0287997 7.290258217
247.0002156 16.38337138
274.9951303 17.30364883
293.005695 22.88498949

Name: +ve in-silico MS/MS by CFM-ID for VONOSIFSLHLWOJ-UHFFFAOYSA-N
ID: VONOSIFSLHLWOJ-UHFFFAOYSA-N
Comment: Energy1
Num peaks: 9
151.0389705 3.193934037
195.0287997 5.537548398
203.0103864 3.691628298
231.005301 11.60539334
247.0002156 25.51145076
249.0158657 3.939443229
256.9845656 4.353221624
274.9951303 18.0090471
293.005695 6.476566832

Name: +ve in-silico MS/MS by CFM-ID for VONOSIFSLHLWOJ-UHFFFAOYSA-N
ID: VONOSIFSLHLWOJ-UHFFFAOYSA-N
Comment: Energy2
Num peaks: 13
19.01784114 2.171305869
55.01784114 1.881151283
80.97360697 3.049913584
81.0334912 1.759312697
96.96852159 12.55498305
98.98417166 11.98905172
125.0233204 10.20705925
139.002585 2.189122092
141.0182351 2.024705992
151.0389705 14.72248279
167.0338851 4.097428854
179.0338851 6.549695648
195.0287997 7.072948839

Name: +ve in-silico MS/MS by CFM-ID for RHRDSHATBGXKOB-UHFFFAOYSA-N
ID: RHRDSHATBGXKOB-UHFFFAOYSA-N
Comment: Energy0
Num peaks: 8
96.96852159 3.681271866
98.98417166 9.011600403
149.0233204 7.977295719
167.0338851 30.17044067
195.0287997 4.567567223
247.0002156 3.519561124
274.9951303 10.10746031
293.005695 11.16048907

Name: +ve in-silico MS/MS by CFM-ID for RHRDSHATBGXKOB-UHFFFAOYSA-N
ID: RHRDSHATBGXKOB-UHFFFAOYSA-N
Comment: Energy1
Num peaks: 9
98.98417166 2.760051585
123.0440559 2.612421609
149.0233204 22.11895121
151.0389705 6.146770103
167.0338851 13.59356137
177.0182351 7.16838979
179.0338851 4.745161873
195.0287997 17.99901041
274.9951303 3.94501727

Name: +ve in-silico MS/MS by CFM-ID for RHRDSHATBGXKOB-UHFFFAOYSA-N
ID: RHRDSHATBGXKOB-UHFFFAOYSA-N
Comment: Energy2
Num peaks: 15
59.01275576 3.226606223
79.01784114 6.511508728
81.0334912 5.171756007
92.99710569 3.252183861
95.01275576 5.919040781
96.96852159 3.042112224
97.02840582 4.377273609
98.98417166 2.07235291
123.0076704 3.528077753
123.0440559 6.26562611
139.0389705 2.176592181
149.0233204 15.12739396
151.0389705 6.974969426
153.0182351 4.480393767
167.0338851 8.985703856

Name: +ve in-silico MS/MS by CFM-ID for FYFAJUINDDEBJJ-UHFFFAOYSA-N
ID: FYFAJUINDDEBJJ-UHFFFAOYSA-N
Comment: Energy0
Num peaks: 9
96.96852159 4.159892024
98.98417166 10.04021517
149.0233204 5.686828674
167.0338851 21.43203459
169.0495352 5.919589183
195.0287997 5.261507181
247.0002156 5.181064521
274.9951303 11.54186683
293.005695 13.06470539

Name: +ve in-silico MS/MS by CFM-ID for FYFAJUINDDEBJJ-UHFFFAOYSA-N
ID: FYFAJUINDDEBJJ-UHFFFAOYSA-N
Comment: Energy1
Num peaks: 10
98.98417166 2.811285779
123.0440559 2.812988518
149.0233204 16.93746336
151.0389705 7.978343796
167.0338851 11.3345392
177.0182351 7.889619964
179.0338851 4.807016959
195.0287997 19.18767334
247.0002156 3.545620595
274.9951303 3.850829767

Name: +ve in-silico MS/MS by CFM-ID for FYFAJUINDDEBJJ-UHFFFAOYSA-N
ID: FYFAJUINDDEBJJ-UHFFFAOYSA-N
Comment: Energy2
Num peaks: 16
95.01275576 1.845252026
96.96852159 7.272105948
97.02840582 7.988363089
98.98417166 4.790415105
123.0076704 1.673048747
123.0440559 11.4853585
125.0233204 2.442559873
125.0597059 2.005985602
137.0233204 1.729931359
139.0389705 3.956147563
149.0233204 14.52052623
151.0389705 8.852747493
153.0182351 4.111796411
167.0338851 4.547539101
169.0495352 1.506409669
195.0287997 1.775818958

Name: +ve in-silico MS/MS by CFM-ID for AWGTVRDHKJQFAX-UHFFFAOYSA-M
ID: AWGTVRDHKJQFAX-UHFFFAOYSA-M
Comment: Energy0
Num peaks: 6
51.02292652 0.2091741231
279.0092196 1.035557837
286.9545972 0.8834231001
288.9702472 0.4272724781
298.9545972 0.8066296659
314.9858973 95.72366612

Name: +ve in-silico MS/MS by CFM-ID for AWGTVRDHKJQFAX-UHFFFAOYSA-M
ID: AWGTVRDHKJQFAX-UHFFFAOYSA-M
Comment: Energy1
Num peaks: 6
34.9683041 14.2444969
51.02292652 0.5493262204
262.9779195 0.5817550408
279.0092196 27.21482508
298.9545972 1.741007225
314.9858973 52.31332355

Name: +ve in-silico MS/MS by CFM-ID for AWGTVRDHKJQFAX-UHFFFAOYSA-M
ID: AWGTVRDHKJQFAX-UHFFFAOYSA-M
Comment: Energy2
Num peaks: 8
39.02292652 5.649759941
49.00727645 8.350689267
51.02292652 7.609295295
53.03857658 5.413027831
63.02292652 15.82701528
286.9545972 7.102879715
298.9545972 13.37479042
314.9858973 21.94346377

Name: +ve in-silico MS/MS by CFM-ID for UKXLUFJIOLASFY-UHFFFAOYSA-N
ID: UKXLUFJIOLASFY-UHFFFAOYSA-N
Comment: Energy0
Num peaks: 19
96.96852159 3.358608295
98.98417166 11.72830347
121.0284058 2.307079093
138.9790863 0.851420578
149.0233204 2.880903894
165.0182351 0.9034315783
167.0338851 3.876866566
177.0182351 3.252043617
179.0338851 1.451388571
193.0131497 2.686487688
195.0287997 7.343980215
213.0393644 1.226364743
216.989651 2.132926743
228.989651 2.669297898
231.005301 1.220122411
247.0002156 3.382657503
256.9845656 7.880525719
274.9951303 12.67408252
293.005695 8.580725463

Name: +ve in-silico MS/MS by CFM-ID for UKXLUFJIOLASFY-UHFFFAOYSA-N
ID: UKXLUFJIOLASFY-UHFFFAOYSA-N
Comment: Energy1
Num peaks: 31
41.00219107 0.9271858121
53.00219107 1.054202868
55.01784114 1.319090117
81.0334912 1.429990313
93.0334912 2.893691854
96.96852159 1.961912992
96.99202031 1.499363139
98.98417166 9.411739803
99.00767038 1.658514454
109.0284058 2.282799947
113.0233204 1.011716449
119.0127558 1.004693651
121.0284058 7.672744234
135.0076704 2.601122394
137.0233204 1.163661418
149.0233204 4.749586092
151.0389705 1.594345758
153.0182351 3.787827375
155.0338851 1.114005874
167.0338851 3.170513256
177.0182351 4.40843913
179.0338851 1.984258596
195.0287997 4.650907712
200.9947363 1.071618992
214.9740009 1.410465149
216.989651 2.03435109
219.005301 1.030817637
228.989651 1.298975488
247.0002156 1.514447788
256.9845656 1.783245637
274.9951303 2.450113028

Name: +ve in-silico MS/MS by CFM-ID for UKXLUFJIOLASFY-UHFFFAOYSA-N
ID: UKXLUFJIOLASFY-UHFFFAOYSA-N
Comment: Energy2
Num peaks: 27
25.00727645 2.568654709
39.02292652 1.028227096
41.00219107 0.9908038834
53.00219107 3.038600446
55.01784114 2.793805972
67.01784114 3.225402225
77.00219107 1.767724571
79.01784114 3.99650632
87.00767038 1.117263252
91.01784114 5.932816049
93.0334912 6.516645304
95.01275576 1.266777
95.04914126 1.552457104
96.96852159 5.96622879
96.99202031 1.881435699
98.98417166 4.090487747
99.00767038 2.76204479
111.0076704 2.123070621
113.0233204 3.731929717
119.0127558 1.420249773
121.0284058 10.74120567
123.0440559 1.262125556
147.0076704 1.637812442
149.0233204 3.744307542
151.0389705 1.956590925
165.0182351 1.236755759
167.0338851 1.655528304

Name: +ve in-silico MS/MS by CFM-ID for OQKPPBPQSWEAAN-UHFFFAOYSA-N
ID: OQKPPBPQSWEAAN-UHFFFAOYSA-N
Comment: Energy0
Num peaks: 17
59.01275576 1.178395297
96.96852159 5.33618584
98.98417166 16.89289258
119.0127558 1.352939281
137.0233204 2.750021839
139.0389705 1.001930184
149.0233204 2.353488489
167.0338851 2.315294573
177.0182351 5.087944113
179.0338851 1.916743356
193.0131497 3.009340102
195.0287997 8.176453874
213.0393644 1.30077162
247.0002156 1.765633042
256.9845656 6.675253253
274.9951303 10.89792813
293.005695 8.915876075

Name: +ve in-silico MS/MS by CFM-ID for OQKPPBPQSWEAAN-UHFFFAOYSA-N
ID: OQKPPBPQSWEAAN-UHFFFAOYSA-N
Comment: Energy1
Num peaks: 31
53.00219107 0.9570900999
55.01784114 1.400190042
59.01275576 1.920442857
67.01784114 1.497345879
71.01275576 1.782520742
93.0334912 3.213342412
95.01275576 1.057327201
96.96852159 1.893852191
98.98417166 7.52203585
109.0284058 1.997185832
119.0127558 3.048057175
120.9920203 0.9294279015
121.0284058 4.564129581
123.0440559 1.561956515
135.0076704 2.747498922
137.0233204 6.033040215
139.0389705 2.440892359
149.0233204 4.499609487
151.0389705 1.78777525
167.0338851 4.229551443
177.0182351 2.383355405
178.9740009 0.9671734222
179.0338851 1.112907413
195.0287997 2.466327337
214.9740009 2.483373617
228.989651 1.252332291
232.9845656 2.681346818
247.0002156 1.861006811
256.9845656 2.563611645
274.9951303 3.303206593
293.005695 1.114107395

Name: +ve in-silico MS/MS by CFM-ID for OQKPPBPQSWEAAN-UHFFFAOYSA-N
ID: OQKPPBPQSWEAAN-UHFFFAOYSA-N
Comment: Energy2
Num peaks: 27
19.01784114 2.213806719
25.00727645 1.772233859
39.02292652 0.9256631572
53.00219107 2.0293845
55.01784114 1.092392658
59.01275576 1.709177499
67.01784114 2.380568858
68.99710569 1.46584853
71.01275576 4.38314649
79.01784114 1.651307087
80.97360697 2.888816658
80.99710569 0.9505945357
83.01275576 1.232843541
93.0334912 1.294159458
95.01275576 2.058022682
96.96852159 14.86511932
97.02840582 0.8036794484
98.98417166 17.42854905
120.9920203 1.36760054
121.0284058 4.228533714
123.0076704 0.8304522215
137.0233204 2.681467071
149.0233204 4.977078095
151.0389705 1.677973163
165.0182351 1.405346691
177.0182351 0.9857389253
179.0338851 1.254349445

Name: +ve in-silico MS/MS by CFM-ID for PMQJRAACNUFJNZ-UHFFFAOYSA-N
ID: PMQJRAACNUFJNZ-UHFFFAOYSA-N
Comment: Energy0
Num peaks: 17
96.96852159 2.728979351
98.98417166 7.787919963
119.0127558 3.770187
137.0233204 6.034406156
139.0389705 2.548581998
149.0233204 4.036413742
151.0389705 1.462278656
175.002585 1.550372762
177.0182351 8.604530898
179.0338851 3.185042036
193.0131497 2.652973963
195.0287997 8.140440126
228.989651 4.669533178
247.0002156 6.609048381
256.9845656 4.091511418
274.9951303 6.88256551
293.005695 5.507201738

Name: +ve in-silico MS/MS by CFM-ID for PMQJRAACNUFJNZ-UHFFFAOYSA-N
ID: PMQJRAACNUFJNZ-UHFFFAOYSA-N
Comment: Energy1
Num peaks: 31
39.02292652 0.8094907352
53.00219107 0.8892666011
59.01275576 1.968106243
71.01275576 1.722236707
93.0334912 4.129196699
96.96852159 2.839819637
98.98417166 5.591675132
119.0127558 3.305059318
120.9920203 1.012933687
121.0284058 2.296589512
134.9841717 0.9130198063
135.0076704 3.883484297
137.0233204 5.788410648
139.0389705 3.274730169
147.0076704 0.933038155
149.0233204 1.739061772
151.0389705 1.261236776
177.0182351 0.8701262721
178.9740009 1.159271208
188.9947363 1.985753072
200.9947363 2.054841601
214.9740009 3.170449187
220.9845656 0.9318710915
228.989651 5.037511282
231.005301 2.23088071
232.9845656 3.606128857
247.0002156 5.239548888
249.0158657 0.9033903428
256.9845656 3.327092975
274.9951303 4.102697475
293.005695 1.347034144

Name: +ve in-silico MS/MS by CFM-ID for PMQJRAACNUFJNZ-UHFFFAOYSA-N
ID: PMQJRAACNUFJNZ-UHFFFAOYSA-N
Comment: Energy2
Num peaks: 26
25.00727645 1.111828431
39.02292652 1.685999015
59.01275576 2.607854123
68.99710569 2.242398819
71.01275576 5.164497846
79.01784114 1.135634365
83.01275576 2.6990121
92.99710569 1.65179925
93.0334912 2.427441368
95.01275576 3.213613972
96.96852159 3.426993145
97.02840582 2.287973794
98.98417166 4.182172449
119.0127558 1.501233181
120.9920203 1.838744828
123.0076704 1.22248106
125.0233204 1.546634253
137.0233204 1.794555607
147.0076704 1.804843234
149.0233204 24.1577592
151.0389705 4.731875916
165.0182351 1.263570384
177.0182351 2.125617141
179.0338851 2.652981407
195.0287997 1.233384785
200.9947363 1.121668003

Name: +ve in-silico MS/MS by CFM-ID for WYDIDFDHSKJUKT-UHFFFAOYSA-N
ID: WYDIDFDHSKJUKT-UHFFFAOYSA-N
Comment: Energy0
Num peaks: 12
121.0106476 13.25909871
123.0262976 3.609092112
124.9820635 2.8575926
151.0212123 4.579974147
167.0161269 4.107163943
169.0317769 7.996214404
216.99052 9.083513793
242.9697845 3.456503562
247.0010847 20.66453882
260.9803492 5.990706912
274.9959993 2.133122956
293.006564 2.826079773

Name: +ve in-silico MS/MS by CFM-ID for WYDIDFDHSKJUKT-UHFFFAOYSA-N
ID: WYDIDFDHSKJUKT-UHFFFAOYSA-N
Comment: Energy1
Num peaks: 6
91.05422664 24.25288042
121.0106476 3.608711365
123.0262976 4.904159025
124.9820635 5.538716469
216.99052 9.550334111
247.0010847 39.50316918

Name: +ve in-silico MS/MS by CFM-ID for WYDIDFDHSKJUKT-UHFFFAOYSA-N
ID: WYDIDFDHSKJUKT-UHFFFAOYSA-N
Comment: Energy2
Num peaks: 6
79.05422664 4.172746335
91.05422664 9.675243009
121.0106476 50.67601543
123.0262976 8.81624777
125.0419477 3.26900672
151.0212123 4.876978738

Name: +ve in-silico MS/MS by CFM-ID for TWZKVLSRFLARDO-UHFFFAOYSA-N
ID: TWZKVLSRFLARDO-UHFFFAOYSA-N
Comment: Energy0
Num peaks: 16
96.96852159 2.595182781
98.98417166 9.396125615
121.0284058 2.218875783
135.0076704 1.81722553
149.0233204 7.580178293
151.002585 3.602207166
151.0389705 1.643531311
153.0182351 3.159265272
165.0182351 1.718335663
167.0338851 10.97670037
177.0182351 3.834565027
193.0131497 2.229966786
195.0287997 6.010614432
256.9845656 7.553552838
274.9951303 9.860880237
293.005695 6.452047539

Name: +ve in-silico MS/MS by CFM-ID for TWZKVLSRFLARDO-UHFFFAOYSA-N
ID: TWZKVLSRFLARDO-UHFFFAOYSA-N
Comment: Energy1
Num peaks: 22
92.99710569 1.990215178
95.01275576 1.62101695
96.96852159 1.426980901
98.98417166 8.205877527
109.0284058 2.99698034
121.0284058 5.681412822
123.0440559 1.705885151
132.9920203 1.652240109
135.0076704 1.886409041
137.0233204 1.470513455
149.0233204 8.448424675
151.002585 5.104940181
151.0389705 2.535223735
153.0182351 4.246036115
167.0338851 9.712031287
177.0182351 5.85179876
179.0338851 2.181199837
195.0287997 6.553644939
228.989651 1.596551269
247.0002156 1.427537805
256.9845656 1.950737259
274.9951303 2.603341911

Name: +ve in-silico MS/MS by CFM-ID for TWZKVLSRFLARDO-UHFFFAOYSA-N
ID: TWZKVLSRFLARDO-UHFFFAOYSA-N
Comment: Energy2
Num peaks: 15
68.99710569 2.478404056
71.01275576 2.314849805
92.99710569 7.765888904
95.01275576 9.13554321
96.96852159 2.983810491
97.02840582 2.763824702
98.98417166 2.016622176
107.0127558 1.928220565
109.0284058 6.385872767
119.0127558 1.858135146
121.0284058 26.96287079
123.0440559 5.000621462
149.0233204 4.61202263
151.002585 2.758024991
167.0338851 2.174432228

Name: +ve in-silico MS/MS by CFM-ID for UQQHBIBIXITUIW-UHFFFAOYSA-N
ID: UQQHBIBIXITUIW-UHFFFAOYSA-N
Comment: Energy0
Num peaks: 18
96.96852159 2.862167413
98.98417166 9.587333333
149.0233204 3.696978387
153.0182351 1.785699132
167.0338851 2.221502658
177.0182351 4.550504963
179.0338851 1.578206349
193.0131497 1.883783367
195.0287997 4.859029296
214.9740009 3.333699729
228.989651 3.831601425
230.9689155 2.422503741
231.005301 1.436195389
232.9845656 3.307322944
247.0002156 2.847958809
256.9845656 12.78439349
274.9951303 12.21035897
293.005695 6.16330859

Name: +ve in-silico MS/MS by CFM-ID for UQQHBIBIXITUIW-UHFFFAOYSA-N
ID: UQQHBIBIXITUIW-UHFFFAOYSA-N
Comment: Energy1
Num peaks: 25
92.99710569 2.032631434
96.96852159 1.795344555
98.98417166 8.891771571
109.0284058 3.50072913
121.0284058 4.577612186
123.0440559 1.34815803
137.0233204 2.730246398
147.0076704 1.850813836
149.0233204 7.410974157
151.0389705 3.496759821
153.0182351 1.643970449
167.0338851 2.728019656
177.0182351 5.448812747
179.0338851 2.471541465
195.0287997 4.28924304
200.9947363 1.497788605
212.9583508 2.002436149
214.9740009 2.003189173
228.989651 4.456765905
230.9689155 1.996297335
231.005301 2.839207507
232.9845656 2.127962436
247.0002156 3.583104502
256.9845656 2.942123896
274.9951303 2.890220497

Name: +ve in-silico MS/MS by CFM-ID for UQQHBIBIXITUIW-UHFFFAOYSA-N
ID: UQQHBIBIXITUIW-UHFFFAOYSA-N
Comment: Energy2
Num peaks: 17
25.00727645 1.530786751
68.99710569 1.302955729
92.99710569 6.286586608
95.01275576 5.849126732
96.96852159 5.525725395
98.98417166 3.125181704
107.0127558 5.836420267
109.0284058 8.397490151
119.0127558 1.989976144
121.0284058 24.40417987
123.0440559 3.79333597
135.0076704 1.240334408
137.0233204 1.194819505
147.0076704 1.326260463
149.0233204 5.415504327
151.0389705 1.498687527
165.0182351 2.012465196

Name: +ve in-silico MS/MS by CFM-ID for WXLLCLHUDLZRKO-UHFFFAOYSA-N
ID: WXLLCLHUDLZRKO-UHFFFAOYSA-N
Comment: Energy0
Num peaks: 14
96.96852159 3.110567124
98.98417166 9.023728841
158.9996042 1.565027446
177.0101689 10.74330718
179.025819 3.804145816
189.0101689 4.690074531
217.0050835 7.401678545
219.0207336 2.439247585
232.9999982 3.602407697
235.0156482 11.34216077
237.0312983 1.849168385
286.9870641 9.006066634
314.9819787 5.006512178
332.9925434 7.225633571

Name: +ve in-silico MS/MS by CFM-ID for WXLLCLHUDLZRKO-UHFFFAOYSA-N
ID: WXLLCLHUDLZRKO-UHFFFAOYSA-N
Comment: Energy1
Num peaks: 22
39.02292652 1.385690416
96.96852159 3.352555362
98.98417166 8.038036334
113.0152543 1.331738096
138.9945188 8.023287431
141.0101689 1.403821913
158.9996042 2.917761499
162.9945188 1.296525992
165.0101689 2.015305109
177.0101689 14.70176096
178.9740009 1.326854104
179.025819 7.675385371
186.9945188 1.403994954
189.0101689 2.875735405
191.025819 2.101633665
235.0156482 1.455474676
268.9764994 1.565927933
270.9921495 1.467928658
286.9870641 6.601754098
296.9714141 1.777286181
314.9819787 5.330624512
332.9925434 2.824700737

Name: +ve in-silico MS/MS by CFM-ID for WXLLCLHUDLZRKO-UHFFFAOYSA-N
ID: WXLLCLHUDLZRKO-UHFFFAOYSA-N
Comment: Energy2
Num peaks: 20
39.02292652 5.224984999
68.99710569 1.231395983
83.01275576 1.532873557
92.99710569 3.083136467
95.01275576 6.05454189
96.96852159 3.612052132
97.02840582 3.88530075
98.98417166 4.621690563
113.0152543 1.802005738
120.9920203 1.518366447
138.9945188 7.277727813
158.9996042 2.737103916
162.9945188 1.806882851
165.0101689 1.662242328
177.0101689 3.188908749
189.0101689 23.38888944
191.025819 2.571010081
217.0050835 1.979654877
219.0207336 2.368895458
235.0156482 1.131013004

Name: +ve in-silico MS/MS by CFM-ID for LDDOXEMCEXWOMK-UHFFFAOYSA-N
ID: LDDOXEMCEXWOMK-UHFFFAOYSA-N
Comment: Energy0
Num peaks: 12
96.96852159 5.878144506
98.98417166 19.02757074
138.9945188 1.841959517
177.0101689 4.941846626
179.025819 1.697687844
207.0207336 4.503090454
232.9999982 4.324118343
235.0156482 13.35435965
253.0262129 1.953895542
296.9714141 2.492792583
314.9819787 8.667497833
332.9925434 12.45070056

Name: +ve in-silico MS/MS by CFM-ID for LDDOXEMCEXWOMK-UHFFFAOYSA-N
ID: LDDOXEMCEXWOMK-UHFFFAOYSA-N
Comment: Energy1
Num peaks: 22
67.01784114 1.62515304
95.01275576 1.274783328
96.96852159 2.062105647
98.98417166 8.75599818
113.0152543 1.455446399
138.9945188 8.562597672
141.0101689 1.437261622
158.9996042 2.248061255
162.9945188 1.269761754
165.0101689 2.035015409
176.9583508 1.157935771
177.0101689 12.62535051
179.025819 5.837674608
181.041469 1.198565936
189.0101689 3.131486412
202.9894335 1.161831044
207.0207336 9.791539513
217.0050835 1.489724356
235.0156482 5.436253311
296.9714141 1.619075199
314.9819787 3.796006261
332.9925434 2.125001611

Name: +ve in-silico MS/MS by CFM-ID for LDDOXEMCEXWOMK-UHFFFAOYSA-N
ID: LDDOXEMCEXWOMK-UHFFFAOYSA-N
Comment: Energy2
Num peaks: 22
19.01784114 2.478775319
39.02292652 2.753590927
65.00219107 2.666427859
67.01784114 3.515323138
80.97360697 3.211459066
80.99710569 1.104025774
95.01275576 3.512278837
96.96852159 15.61070988
97.02840582 1.637390704
98.98417166 17.40235547
113.0152543 1.718004097
138.9945188 7.759764906
158.9996042 1.222144901
162.9945188 2.469169827
165.0101689 1.901248055
177.0101689 4.13859245
179.025819 1.250694106
189.0101689 1.105683455
202.9894335 0.9992788403
207.0207336 1.69800127
217.0050835 0.9608135043
219.0207336 1.115941248

Name: +ve in-silico MS/MS by CFM-ID for WSMGPMXMHGJUPZ-UHFFFAOYSA-N
ID: WSMGPMXMHGJUPZ-UHFFFAOYSA-N
Comment: Energy0
Num peaks: 6
83.01031114 23.4967789
233.9622327 5.201677662
286.9863372 8.021752771
314.9812518 24.4377592
315.9652674 2.483929015
332.9918165 26.06568392

Name: +ve in-silico MS/MS by CFM-ID for WSMGPMXMHGJUPZ-UHFFFAOYSA-N
ID: WSMGPMXMHGJUPZ-UHFFFAOYSA-N
Comment: Energy1
Num peaks: 26
83.01031114 14.15118356
95.01275576 0.8895258568
148.0368602 1.119512038
150.0525103 0.7727405843
176.0317749 1.274423755
178.0474249 1.336473254
189.9724035 1.256003306
192.0266895 2.175475675
194.0423395 0.703004981
205.9978879 1.356620323
216.9833025 1.865613832
218.9989526 0.7109409045
221.9928025 0.8977444709
233.9622327 6.06983417
233.9928025 1.014639716
236.0084526 0.7289046667
244.9782172 2.275996868
249.9877171 0.9678237603
252.0033672 1.951613483
262.9887818 4.528247861
271.9754382 0.9409927617
279.0045741 0.8553202318
286.9863372 9.032123613
289.0019873 2.738849357
314.9812518 14.91452919
332.9918165 5.784173552

Name: +ve in-silico MS/MS by CFM-ID for WSMGPMXMHGJUPZ-UHFFFAOYSA-N
ID: WSMGPMXMHGJUPZ-UHFFFAOYSA-N
Comment: Energy2
Num peaks: 12
18.99785464 1.34595127
63.00408289 2.117780098
68.99466108 1.568174619
83.01031114 42.82343407
189.9724035 11.92819924
205.9978879 7.639949639
208.013538 2.15505973
217.9673181 1.124525492
233.9622327 5.075332922
233.9928025 1.542407366
236.0084526 2.24455732
251.0096595 1.403918988

Name: +ve in-silico MS/MS by CFM-ID for CTUVFIYRYRCMDJ-UHFFFAOYSA-N
ID: CTUVFIYRYRCMDJ-UHFFFAOYSA-N
Comment: Energy0
Num peaks: 6
34.9683041 0.4767075151
278.9529597 0.304768539
304.9686097 0.3297036852
306.9842598 0.3556811313
316.9686097 0.5693502006
332.9999098 96.34797301

Name: +ve in-silico MS/MS by CFM-ID for CTUVFIYRYRCMDJ-UHFFFAOYSA-N
ID: CTUVFIYRYRCMDJ-UHFFFAOYSA-N
Comment: Energy1
Num peaks: 6
268.9686097 1.335889109
278.9529597 1.054081318
304.9686097 3.594978946
306.9842598 2.50959219
316.9686097 2.596576112
332.9999098 83.21290862

Name: +ve in-silico MS/MS by CFM-ID for CTUVFIYRYRCMDJ-UHFFFAOYSA-N
ID: CTUVFIYRYRCMDJ-UHFFFAOYSA-N
Comment: Energy2
Num peaks: 10
49.00727645 12.76327354
51.02292652 8.068759658
268.9686097 4.606327172
278.9529597 7.498685797
280.9686097 3.973827923
302.9529597 5.471503276
304.9686097 8.427903296
306.9842598 7.655494507
316.9686097 14.42368191
332.9999098 9.095360826

Name: +ve in-silico MS/MS by CFM-ID for XIJAMFINYREQMF-UHFFFAOYSA-N
ID: XIJAMFINYREQMF-UHFFFAOYSA-N
Comment: Energy0
Num peaks: 6
34.9683041 0.1881511533
84.98395416 0.1492755692
120.9606319 0.1139103945
269.9274732 1.565786011
271.9431232 0.598565381
297.9587733 96.17850031

Name: +ve in-silico MS/MS by CFM-ID for XIJAMFINYREQMF-UHFFFAOYSA-N
ID: XIJAMFINYREQMF-UHFFFAOYSA-N
Comment: Energy1
Num peaks: 6
26.00252542 1.480190627
84.98395416 1.763692636
108.9606319 1.146603604
123.9948532 1.038011491
132.9606319 2.099016318
297.9587733 84.11981535

Name: +ve in-silico MS/MS by CFM-ID for XIJAMFINYREQMF-UHFFFAOYSA-N
ID: XIJAMFINYREQMF-UHFFFAOYSA-N
Comment: Energy2
Num peaks: 19
34.9683041 1.592871987
50.00252542 2.714967314
52.01817548 1.373895045
58.9683041 3.166048505
72.98395416 6.728289836
84.98395416 6.045598742
86.99960423 1.261190244
96.98395416 1.735228174
97.97920313 4.1639637
109.9792031 3.178232406
118.9449818 2.800150258
120.9606319 3.393444273
121.9792031 15.74743381
123.9948532 5.089229967
132.9606319 1.896484844
235.9664455 1.967517298
269.9274732 5.656148659
271.9431232 2.416255266
297.9587733 10.02647564

Name: +ve in-silico MS/MS by CFM-ID for QCCIQLSVFMEUDX-UHFFFAOYSA-N
ID: QCCIQLSVFMEUDX-UHFFFAOYSA-N
Comment: Energy0
Num peaks: 6
113.0152543 2.461415051
144.9873253 16.06503154
156.9873253 1.907638105
171.0029754 16.2375682
202.9750464 2.756901952
314.9830242 52.04299854

Name: +ve in-silico MS/MS by CFM-ID for QCCIQLSVFMEUDX-UHFFFAOYSA-N
ID: QCCIQLSVFMEUDX-UHFFFAOYSA-N
Comment: Energy1
Num peaks: 9
56.97934745 1.745274736
113.0152543 1.99914579
144.9873253 5.393507625
156.9873253 5.841138509
159.0029754 2.045571508
171.0029754 18.28274748
200.9593963 2.51082733
202.9750464 13.88788141
314.9830242 28.62144244

Name: +ve in-silico MS/MS by CFM-ID for QCCIQLSVFMEUDX-UHFFFAOYSA-N
ID: QCCIQLSVFMEUDX-UHFFFAOYSA-N
Comment: Energy2
Num peaks: 17
56.97934745 3.309544883
58.99499752 1.892440406
72.98395416 1.473862617
82.99499752 1.524216052
94.99499752 2.266063375
96.98395416 6.4658449
98.99960423 15.8374316
101.0152543 5.894265738
111.0262976 1.862083242
113.0152543 3.517749225
128.9560252 1.705356074
144.9873253 23.35124516
147.0029754 1.349029223
156.9873253 1.545475618
166.9716752 1.639795394
171.0029754 2.680569883
198.9437462 3.747463782

Name: +ve in-silico MS/MS by CFM-ID for PXUULQAPEKKVAH-UHFFFAOYSA-N
ID: PXUULQAPEKKVAH-UHFFFAOYSA-N
Comment: Energy0
Num peaks: 6
118.9914675 11.15334689
168.988274 2.427969849
268.9818868 27.44426994
294.9811379 7.143563989
296.9768015 29.15036055
314.9873661 13.59116188

Name: +ve in-silico MS/MS by CFM-ID for PXUULQAPEKKVAH-UHFFFAOYSA-N
ID: PXUULQAPEKKVAH-UHFFFAOYSA-N
Comment: Energy1
Num peaks: 6
168.988274 1.567522941
218.9850804 7.952648905
268.9818868 16.59712439
294.9811379 5.450415073
296.9768015 12.74028518
314.9873661 48.97938229

Name: +ve in-silico MS/MS by CFM-ID for PXUULQAPEKKVAH-UHFFFAOYSA-N
ID: PXUULQAPEKKVAH-UHFFFAOYSA-N
Comment: Energy2
Num peaks: 6
68.99466108 10.42775293
94.99391213 4.81851628
101.0008893 11.35062123
118.9914675 40.86153025
144.9907186 3.083456318
168.988274 16.85675054

Name: +ve in-silico MS/MS by CFM-ID for WLPCAERCXQSYLQ-UHFFFAOYSA-N
ID: WLPCAERCXQSYLQ-UHFFFAOYSA-N
Comment: Energy0
Num peaks: 6
145.0396392 6.364498661
153.9279518 0.3977426199
179.9072164 1.040786991
279.9497499 6.795332328
281.9290145 0.1476240626
297.9603146 84.35480793

Name: +ve in-silico MS/MS by CFM-ID for WLPCAERCXQSYLQ-UHFFFAOYSA-N
ID: WLPCAERCXQSYLQ-UHFFFAOYSA-N
Comment: Energy1
Num peaks: 6
34.9683041 1.009619481
145.0396392 2.675626903
153.9279518 40.4509123
179.9072164 22.33532563
279.9497499 5.31515139
297.9603146 23.75136161

Name: +ve in-silico MS/MS by CFM-ID for WLPCAERCXQSYLQ-UHFFFAOYSA-N
ID: WLPCAERCXQSYLQ-UHFFFAOYSA-N
Comment: Energy2
Num peaks: 16
34.9683041 1.577106878
49.00727645 2.346942296
50.00252542 1.18128475
51.02292652 4.047735706
53.03857658 1.421120404
76.01817548 1.312470257
88.01817548 4.166503563
90.03382555 2.559617518
92.0130901 1.302741644
94.02874017 1.412259918
109.9558808 1.844350172
119.0239891 2.316749944
145.0396392 28.37911758
153.9279518 6.375382066
179.9072164 3.81386945
279.9497499 16.18520836

Name: +ve in-silico MS/MS by CFM-ID for LIPYCKWSUJQKQH-UHFFFAOYSA-N
ID: LIPYCKWSUJQKQH-UHFFFAOYSA-N
Comment: Energy0
Num peaks: 6
34.9683041 0.08401394609
210.9711966 0.1901822953
222.9711966 0.1022740453
268.9322242 0.3027275296
270.9478743 0.3097145589
297.9587733 98.7155481

Name: +ve in-silico MS/MS by CFM-ID for LIPYCKWSUJQKQH-UHFFFAOYSA-N
ID: LIPYCKWSUJQKQH-UHFFFAOYSA-N
Comment: Energy1
Num peaks: 6
210.9711966 1.540942557
235.9664455 0.8724760262
237.9820956 1.099017611
247.9664455 1.105024656
281.9274732 1.306054288
297.9587733 90.67883879

Name: +ve in-silico MS/MS by CFM-ID for LIPYCKWSUJQKQH-UHFFFAOYSA-N
ID: LIPYCKWSUJQKQH-UHFFFAOYSA-N
Comment: Energy2
Num peaks: 15
96.98395416 3.785763902
182.9762819 1.478702397
194.9762819 2.801256662
210.9711966 6.360627022
216.9373096 1.673655556
222.9711966 5.663246328
234.9711966 2.740319843
240.9373096 3.810258559
242.9529597 2.22311255
247.9664455 2.03609709
252.9373096 4.530473519
268.9322242 13.35255605
270.9478743 9.725682197
281.9274732 2.619315857
297.9587733 17.63939738

Name: +ve in-silico MS/MS by CFM-ID for PXUULQAPEKKVAH-UHFFFAOYSA-N
ID: PXUULQAPEKKVAH-UHFFFAOYSA-N
Comment: Energy0
Num peaks: 6
118.9914675 11.15334689
168.988274 2.427969849
268.9818868 27.44426994
294.9811379 7.143563989
296.9768015 29.15036055
314.9873661 13.59116188

Name: +ve in-silico MS/MS by CFM-ID for PXUULQAPEKKVAH-UHFFFAOYSA-N
ID: PXUULQAPEKKVAH-UHFFFAOYSA-N
Comment: Energy1
Num peaks: 6
168.988274 1.567522941
218.9850804 7.952648905
268.9818868 16.59712439
294.9811379 5.450415073
296.9768015 12.74028518
314.9873661 48.97938229

Name: +ve in-silico MS/MS by CFM-ID for PXUULQAPEKKVAH-UHFFFAOYSA-N
ID: PXUULQAPEKKVAH-UHFFFAOYSA-N
Comment: Energy2
Num peaks: 6
68.99466108 10.42775293
94.99391213 4.81851628
101.0008893 11.35062123
118.9914675 40.86153025
144.9907186 3.083456318
168.988274 16.85675054

Name: +ve in-silico MS/MS by CFM-ID for LUUVCQVSSQXFKV-UHFFFAOYSA-N
ID: LUUVCQVSSQXFKV-UHFFFAOYSA-N
Comment: Energy0
Num peaks: 6
34.9683041 0.1871895063
84.98395416 0.0355045574
223.9664455 0.04601630213
237.9820956 0.2442535477
247.9664455 0.07833402648
297.9587733 99.29459239

Name: +ve in-silico MS/MS by CFM-ID for LUUVCQVSSQXFKV-UHFFFAOYSA-N
ID: LUUVCQVSSQXFKV-UHFFFAOYSA-N
Comment: Energy1
Num peaks: 6
235.9664455 0.2968932844
237.9820956 1.262174798
247.9664455 0.5789849562
271.9431232 0.3161232956
281.9274732 0.8145809025
297.9587733 95.88155648

Name: +ve in-silico MS/MS by CFM-ID for LUUVCQVSSQXFKV-UHFFFAOYSA-N
ID: LUUVCQVSSQXFKV-UHFFFAOYSA-N
Comment: Energy2
Num peaks: 6
84.98395416 2.858031079
209.987181 3.38225065
219.9715309 4.012596648
237.9820956 7.642037369
247.9664455 25.8788734
297.9587733 38.57951988

Name: +ve in-silico MS/MS by CFM-ID for LNRLWKRWHZSQIM-UHFFFAOYSA-N
ID: LNRLWKRWHZSQIM-UHFFFAOYSA-N
Comment: Energy0
Num peaks: 6
34.9683041 0.1874396848
84.98395416 0.03555224454
223.9664455 0.04607781037
237.9820956 0.07821872017
247.9664455 0.089492166
297.9587733 99.47166594

Name: +ve in-silico MS/MS by CFM-ID for LNRLWKRWHZSQIM-UHFFFAOYSA-N
ID: LNRLWKRWHZSQIM-UHFFFAOYSA-N
Comment: Energy1
Num peaks: 6
204.0210679 0.3888093655
235.9664455 0.3553597677
237.9820956 0.9676089979
247.9664455 0.7789146956
271.9431232 0.3203991468
297.9587733 96.36030318

Name: +ve in-silico MS/MS by CFM-ID for LNRLWKRWHZSQIM-UHFFFAOYSA-N
ID: LNRLWKRWHZSQIM-UHFFFAOYSA-N
Comment: Energy2
Num peaks: 6
84.98395416 2.849227212
219.9715309 3.97271428
223.9664455 2.550983773
237.9820956 5.25472079
247.9664455 29.44650145
297.9587733 38.42393137

Name: +ve in-silico MS/MS by CFM-ID for KJLKXXVTVGBBEK-UHFFFAOYSA-N
ID: KJLKXXVTVGBBEK-UHFFFAOYSA-N
Comment: Energy0
Num peaks: 6
128.0261533 14.80972886
154.0054179 4.515228726
161.987181 14.78473295
187.9664455 4.505274639
296.9747577 1.071638482
314.9853224 57.71461715

Name: +ve in-silico MS/MS by CFM-ID for KJLKXXVTVGBBEK-UHFFFAOYSA-N
ID: KJLKXXVTVGBBEK-UHFFFAOYSA-N
Comment: Energy1
Num peaks: 6
101.0152543 0.9761756495
128.0261533 26.73667638
154.0054179 12.05855043
161.987181 26.92977256
187.9664455 12.2781858
314.9853224 11.864476

Name: +ve in-silico MS/MS by CFM-ID for KJLKXXVTVGBBEK-UHFFFAOYSA-N
ID: KJLKXXVTVGBBEK-UHFFFAOYSA-N
Comment: Energy2
Num peaks: 13
84.98395416 5.787066279
86.99960423 3.979965014
98.99960423 5.432547682
99.9948532 2.517702518
101.0152543 9.445386051
111.9948532 2.672075772
128.0261533 12.24526232
132.9606319 5.231137842
134.9762819 5.332966518
145.9558808 3.947409015
154.0054179 6.538784452
161.987181 12.33962517
187.9664455 6.28713906

Name: +ve in-silico MS/MS by CFM-ID for JAUFVLKWQBABRK-UHFFFAOYSA-N
ID: JAUFVLKWQBABRK-UHFFFAOYSA-N
Comment: Energy0
Num peaks: 6
18.99785464 0.04905189998
63.00408289 0.6260728531
104.9946611 0.06176480047
125.0008893 0.06680193219
270.9988386 0.2376961271
332.9956451 98.87628308

Name: +ve in-silico MS/MS by CFM-ID for JAUFVLKWQBABRK-UHFFFAOYSA-N
ID: JAUFVLKWQBABRK-UHFFFAOYSA-N
Comment: Energy1
Num peaks: 6
104.9946611 0.4541497895
107.0103111 0.4558416718
125.0008893 0.5930583244
270.9988386 0.4838582899
288.9894168 0.9858299417
332.9956451 96.58664218

Name: +ve in-silico MS/MS by CFM-ID for JAUFVLKWQBABRK-UHFFFAOYSA-N
ID: JAUFVLKWQBABRK-UHFFFAOYSA-N
Comment: Energy2
Num peaks: 6
42.99785464 6.342760593
63.00408289 12.34596485
104.9946611 4.051905144
250.9926104 6.379894567
270.9988386 9.117503058
332.9956451 55.2374826

Name: +ve in-silico MS/MS by CFM-ID for ANYQNNLRPAIVBO-UHFFFAOYSA-N
ID: ANYQNNLRPAIVBO-UHFFFAOYSA-N
Comment: Energy0
Num peaks: 6
125.0152543 16.93827662
127.0309044 4.436816986
156.9873253 5.618076464
159.0029754 6.493048352
188.9593963 3.259147802
314.9830242 59.07558953

Name: +ve in-silico MS/MS by CFM-ID for ANYQNNLRPAIVBO-UHFFFAOYSA-N
ID: ANYQNNLRPAIVBO-UHFFFAOYSA-N
Comment: Energy1
Num peaks: 6
125.0152543 28.00092032
154.9716752 5.239327918
156.9873253 19.88680864
159.0029754 5.331812362
188.9593963 12.34905678
314.9830242 20.44187857

Name: +ve in-silico MS/MS by CFM-ID for ANYQNNLRPAIVBO-UHFFFAOYSA-N
ID: ANYQNNLRPAIVBO-UHFFFAOYSA-N
Comment: Energy2
Num peaks: 11
75.02292652 4.316519253
91.05422664 3.066227148
96.98395416 3.007281559
98.99960423 2.818920733
113.0152543 5.405758664
121.0106476 3.67747821
125.0152543 37.90434351
127.0309044 8.710324412
154.9716752 3.038452817
156.9873253 6.724476226
159.0029754 2.901522744

Name: +ve in-silico MS/MS by CFM-ID for VWPIOQRTBSCKOS-UHFFFAOYSA-N
ID: VWPIOQRTBSCKOS-UHFFFAOYSA-N
Comment: Energy0
Num peaks: 6
128.0261533 14.85802974
154.0054179 4.508928781
161.987181 14.75385761
187.9664455 4.496508936
296.9747577 1.068680851
314.9853224 57.5580469

Name: +ve in-silico MS/MS by CFM-ID for VWPIOQRTBSCKOS-UHFFFAOYSA-N
ID: VWPIOQRTBSCKOS-UHFFFAOYSA-N
Comment: Energy1
Num peaks: 6
128.0261533 27.69876639
154.0054179 12.58059573
161.987181 27.12811002
187.9664455 12.39675298
288.9696723 0.6583748507
314.9853224 12.04617017

Name: +ve in-silico MS/MS by CFM-ID for VWPIOQRTBSCKOS-UHFFFAOYSA-N
ID: VWPIOQRTBSCKOS-UHFFFAOYSA-N
Comment: Energy2
Num peaks: 15
51.02292652 3.461767826
53.03857658 4.50240342
84.98395416 4.536382014
86.99960423 3.031874804
96.98395416 2.639768577
98.99960423 5.288440439
99.9948532 2.458463818
101.0152543 5.205238689
128.0261533 11.71797406
132.9606319 5.132924248
134.9762819 5.234092624
145.9558808 3.874107057
154.0054179 5.097261389
161.987181 11.93297032
187.9664455 6.147511351

Name: +ve in-silico MS/MS by CFM-ID for YUYJRHGDHUOIQS-UHFFFAOYSA-N
ID: YUYJRHGDHUOIQS-UHFFFAOYSA-N
Comment: Energy0
Num peaks: 6
270.982514 18.46414714
272.9981641 2.438968212
275.9778432 2.300535758
312.9930787 6.345922442
314.9887423 6.824262081
332.999307 54.6347153

Name: +ve in-silico MS/MS by CFM-ID for YUYJRHGDHUOIQS-UHFFFAOYSA-N
ID: YUYJRHGDHUOIQS-UHFFFAOYSA-N
Comment: Energy1
Num peaks: 17
75.02406939 4.979903933
97.0396392 1.39736057
143.0615175 1.062314199
154.0611029 5.606975193
213.9610503 4.243734797
215.9767004 1.634751259
228.0778959 1.110970334
247.9829286 6.560841079
256.966864 1.141319077
270.982514 15.38992056
273.9621932 1.922298168
275.9778432 11.98705964
277.9934933 1.829868267
294.982514 1.555754268
312.9930787 3.548076717
314.9887423 1.711098484
332.999307 15.34849584

Name: +ve in-silico MS/MS by CFM-ID for YUYJRHGDHUOIQS-UHFFFAOYSA-N
ID: YUYJRHGDHUOIQS-UHFFFAOYSA-N
Comment: Energy2
Num peaks: 24
28.01817548 0.7881056011
42.99785464 0.7895703533
57.0135047 1.168669492
58.02874017 0.9379452793
61.00841932 1.334183784
72.02440374 1.108099629
132.9395866 5.318309395
158.9552366 10.4773596
174.9301648 1.857706582
185.9661357 3.548024625
196.9720296 0.8019185156
200.9458148 1.725274504
201.9610503 2.067795654
202.9614649 4.253112062
213.9610503 13.81044485
215.9767004 14.27224258
218.9563795 1.523616343
242.9875994 0.9896861492
243.971615 1.153759636
247.9829286 2.98468891
256.966864 1.65911491
257.9672786 1.296398416
259.9829286 2.879341015
270.982514 4.00528444

Name: +ve in-silico MS/MS by CFM-ID for BYLYQFFKLHPZBF-UHFFFAOYSA-N
ID: BYLYQFFKLHPZBF-UHFFFAOYSA-N
Comment: Energy0
Num peaks: 6
76.95141845 5.263138803
88.02154661 7.688910474
147.0045166 12.4168124
205.9874867 2.470142661
247.9439076 9.028903446
293.0017568 49.33330434

Name: +ve in-silico MS/MS by CFM-ID for BYLYQFFKLHPZBF-UHFFFAOYSA-N
ID: BYLYQFFKLHPZBF-UHFFFAOYSA-N
Comment: Energy1
Num peaks: 10
88.02154661 12.61840306
101.9466674 5.868626358
103.0324456 4.280795788
144.9888666 3.042108745
147.0045166 20.33821205
178.9765876 4.696043019
190.9765876 3.250495311
222.9486586 2.462966911
247.9439076 17.68790012
293.0017568 7.502630828

Name: +ve in-silico MS/MS by CFM-ID for BYLYQFFKLHPZBF-UHFFFAOYSA-N
ID: BYLYQFFKLHPZBF-UHFFFAOYSA-N
Comment: Energy2
Num peaks: 6
76.95141845 48.9394646
88.02154661 14.91706062
101.9466674 2.385552738
103.0324456 4.18643624
135.9343885 3.286893897
147.0045166 6.31114515

Name: +ve in-silico MS/MS by CFM-ID for RROJLAIBXSMPBH-UHFFFAOYSA-N
ID: RROJLAIBXSMPBH-UHFFFAOYSA-N
Comment: Energy0
Num peaks: 6
188.9935535 1.060897289
240.9997015 0.6728527356
272.9717725 2.314505764
286.9874226 0.7526842972
298.9510371 1.832867168
314.9823372 89.04492676

Name: +ve in-silico MS/MS by CFM-ID for RROJLAIBXSMPBH-UHFFFAOYSA-N
ID: RROJLAIBXSMPBH-UHFFFAOYSA-N
Comment: Energy1
Num peaks: 6
172.9622534 1.930036349
229.9837171 2.21087899
245.9608735 1.478938992
273.9557881 2.683961939
286.9874226 29.86854286
314.9823372 43.72514917

Name: +ve in-silico MS/MS by CFM-ID for RROJLAIBXSMPBH-UHFFFAOYSA-N
ID: RROJLAIBXSMPBH-UHFFFAOYSA-N
Comment: Energy2
Num peaks: 19
40.01817548 6.408727751
41.00219107 1.52187198
42.03382555 1.51532332
43.01784114 2.579574019
44.97934745 4.445118089
46.99499752 2.125761505
56.97934745 4.977321885
58.99499752 24.07178186
72.97426207 4.491644612
74.98991214 2.492045804
77.0055622 2.848733092
114.9745324 1.326949146
126.9403751 1.111228609
126.9960601 1.322225976
143.0058325 5.940726279
145.0214825 1.402326792
172.9622534 9.469987682
188.9935535 1.408808807
238.9840515 1.478153617

Name: +ve in-silico MS/MS by CFM-ID for BRFGVDQTDZHFRL-UHFFFAOYSA-N
ID: BRFGVDQTDZHFRL-UHFFFAOYSA-N
Comment: Energy0
Num peaks: 10
57.06987671 2.682429007
69.06987671 3.067054264
71.08552677 4.517631694
216.9508746 4.336008024
218.9665247 5.866469359
220.9821747 3.18138866
246.9978248 2.585933186
249.0134749 2.614735518
274.9927394 3.293395856
293.0033041 48.88616297

Name: +ve in-silico MS/MS by CFM-ID for BRFGVDQTDZHFRL-UHFFFAOYSA-N
ID: BRFGVDQTDZHFRL-UHFFFAOYSA-N
Comment: Energy1
Num peaks: 19
39.02292652 1.286645521
41.03857658 3.03360717
43.05422664 1.834444138
53.00219107 1.190041123
53.03857658 1.333187609
55.05422664 2.791463707
57.06987671 3.266342533
79.05422664 2.266773049
81.06987671 1.525398867
99.08044139 1.615636996
165.0910061 1.150594134
218.9665247 5.842943656
220.9821747 2.291191776
222.9978248 4.115885016
234.9614393 5.136709773
238.9927394 3.840388594
250.9563539 1.546222476
274.9927394 4.801093611
293.0033041 31.15119525

Name: +ve in-silico MS/MS by CFM-ID for BRFGVDQTDZHFRL-UHFFFAOYSA-N
ID: BRFGVDQTDZHFRL-UHFFFAOYSA-N
Comment: Energy2
Num peaks: 11
39.02292652 3.658652064
41.03857658 14.06397858
43.05422664 9.364352925
51.02292652 4.022965544
53.03857658 7.423427683
55.05422664 8.521480584
57.06987671 3.483319977
65.03857658 3.433794612
67.05422664 12.11166548
69.06987671 6.606238208
71.08552677 8.224455398

Name: +ve in-silico MS/MS by CFM-ID for QDGIEIGBQXURRS-UHFFFAOYSA-N
ID: QDGIEIGBQXURRS-UHFFFAOYSA-N
Comment: Energy0
Num peaks: 6
128.0261533 14.8322183
154.0054179 4.520872926
161.987181 14.80357228
187.9664455 4.516214399
296.9747577 1.074930615
314.9853224 57.82947967

Name: +ve in-silico MS/MS by CFM-ID for QDGIEIGBQXURRS-UHFFFAOYSA-N
ID: QDGIEIGBQXURRS-UHFFFAOYSA-N
Comment: Energy1
Num peaks: 6
128.0261533 26.77738572
134.9762819 0.9891719113
154.0054179 12.1004565
161.987181 27.28963769
187.9664455 12.32469774
314.9853224 11.90578068

Name: +ve in-silico MS/MS by CFM-ID for QDGIEIGBQXURRS-UHFFFAOYSA-N
ID: QDGIEIGBQXURRS-UHFFFAOYSA-N
Comment: Energy2
Num peaks: 13
98.99960423 5.493876337
101.0152543 9.577732805
111.9948532 3.681563523
118.9449818 1.914650637
120.9606319 1.825638013
128.0261533 12.41525443
132.9606319 5.441695453
134.9762819 9.472582456
145.9558808 2.334639073
154.0054179 6.453746181
161.987181 12.64902299
187.9664455 6.475180704
296.9747577 2.365559255

Name: +ve in-silico MS/MS by CFM-ID for BOBYPEPSZXBOEZ-UHFFFAOYSA-N
ID: BOBYPEPSZXBOEZ-UHFFFAOYSA-N
Comment: Energy0
Num peaks: 6
137.0597059 10.54634019
139.075356 6.824988132
165.0910061 1.671646146
260.9770894 2.50093813
262.9927394 1.104116455
293.0033041 67.9803031

Name: +ve in-silico MS/MS by CFM-ID for BOBYPEPSZXBOEZ-UHFFFAOYSA-N
ID: BOBYPEPSZXBOEZ-UHFFFAOYSA-N
Comment: Energy1
Num peaks: 16
126.9039244 0.8342037714
137.0597059 1.774582116
150.9039244 1.409416522
151.075356 3.202387458
154.9352245 4.975857227
156.9508746 1.112485831
165.0910061 3.633432674
204.9508746 1.274094988
208.9821747 0.9330095637
234.9614393 2.378972011
246.9614393 0.9591327293
248.9770894 3.333506434
260.9770894 6.060264178
262.9927394 1.741600151
276.972004 2.252279929
293.0033041 44.51851844

Name: +ve in-silico MS/MS by CFM-ID for BOBYPEPSZXBOEZ-UHFFFAOYSA-N
ID: BOBYPEPSZXBOEZ-UHFFFAOYSA-N
Comment: Energy2
Num peaks: 28
15.02292652 1.75716818
39.02292652 1.678491793
49.00727645 3.482516744
51.02292652 5.352787887
53.03857658 3.797656358
79.01784114 1.569492287
81.0334912 4.38086528
93.0334912 7.395484149
95.04914126 2.891408333
107.0491413 9.064004882
109.0647913 1.986624476
111.0440559 1.113993778
121.0647913 1.256928264
123.0440559 7.862317045
125.0597059 1.235854457
135.0804414 0.8475529357
137.0597059 9.925256003
139.075356 1.828614837
149.0597059 1.074717552
164.9195745 1.615531404
165.0910061 0.8008636703
176.9195745 1.092895499
178.9352245 1.062430463
188.9195745 0.9294416647
204.9508746 2.213899658
218.9665247 0.8835938383
246.9614393 1.257750872
276.972004 1.657758406

Name: +ve in-silico MS/MS by CFM-ID for LMTJBPLPAYQIIJ-UHFFFAOYSA-N
ID: LMTJBPLPAYQIIJ-UHFFFAOYSA-N
Comment: Energy0
Num peaks: 6
69.0334912 0.8085204054
187.075356 1.356408469
282.9614393 7.617249838
284.9770894 1.961848524
298.9563539 0.8899655573
314.987654 84.65779376

Name: +ve in-silico MS/MS by CFM-ID for LMTJBPLPAYQIIJ-UHFFFAOYSA-N
ID: LMTJBPLPAYQIIJ-UHFFFAOYSA-N
Comment: Energy1
Num peaks: 6
187.075356 1.898596963
258.9614393 2.889007436
270.9614393 1.849453434
282.9614393 12.53510881
298.9563539 2.243780265
314.987654 69.64054705

Name: +ve in-silico MS/MS by CFM-ID for LMTJBPLPAYQIIJ-UHFFFAOYSA-N
ID: LMTJBPLPAYQIIJ-UHFFFAOYSA-N
Comment: Energy2
Num peaks: 20
15.02292652 2.402043008
49.00727645 2.227788654
101.0385766 3.910784706
103.0542266 1.593879345
131.0491413 2.667314635
133.0647913 1.915039684
157.0647913 3.200757528
187.075356 2.233976606
226.9352245 7.236535163
228.9508746 5.239139453
240.9508746 4.937536271
244.9457892 2.641268617
254.9301392 2.910440632
254.9665247 5.797531656
256.9457892 2.14650863
258.9614393 3.239480589
270.9614393 6.1998829
282.9614393 12.32877277
284.9770894 3.115096141
298.9563539 4.489311001

Name: +ve in-silico MS/MS by CFM-ID for PERMVKOWFVIOCX-UHFFFAOYSA-N
ID: PERMVKOWFVIOCX-UHFFFAOYSA-N
Comment: Energy0
Num peaks: 6
34.9683041 0.1819932963
244.991932 0.3971344979
247.0075821 0.3834191026
271.0075821 0.42893284
273.0232321 0.3399635292
332.9999098 95.62883792

Name: +ve in-silico MS/MS by CFM-ID for PERMVKOWFVIOCX-UHFFFAOYSA-N
ID: PERMVKOWFVIOCX-UHFFFAOYSA-N
Comment: Energy1
Num peaks: 6
271.0075821 1.747944685
273.0232321 1.342150083
283.0075821 1.057078483
304.9686097 2.786072742
306.9842598 3.258327533
332.9999098 77.48317703

Name: +ve in-silico MS/MS by CFM-ID for PERMVKOWFVIOCX-UHFFFAOYSA-N
ID: PERMVKOWFVIOCX-UHFFFAOYSA-N
Comment: Energy2
Num peaks: 22
49.00727645 4.199190287
96.98395416 3.291584099
101.0385766 1.705792172
125.0152543 1.995685584
134.9996042 5.337959193
137.0152543 1.925487364
158.9762819 2.005961404
161.0152543 3.260281054
168.9606319 4.28971421
173.0152543 3.028972288
194.9762819 2.234356191
206.9762819 3.538489393
235.0075821 2.459904771
237.0465544 1.823810692
244.991932 6.025401643
247.0075821 2.501177813
271.0075821 6.445238672
273.0232321 4.007455205
283.0075821 6.345585446
304.9686097 2.588006627
306.9842598 2.059430336
332.9999098 10.11741097

Name: +ve in-silico MS/MS by CFM-ID for NBCGUIAAUUHYHP-UHFFFAOYSA-N
ID: NBCGUIAAUUHYHP-UHFFFAOYSA-N
Comment: Energy0
Num peaks: 7
123.0262976 4.453090015
151.0212123 3.000465086
168.9647387 4.145389142
284.9909535 7.051914798
314.9837599 8.066437743
316.9630245 6.054743724
332.9943246 48.7600245

Name: +ve in-silico MS/MS by CFM-ID for NBCGUIAAUUHYHP-UHFFFAOYSA-N
ID: NBCGUIAAUUHYHP-UHFFFAOYSA-N
Comment: Energy1
Num peaks: 18
105.0334912 1.996709578
107.0491413 1.229440479
123.0262976 6.764981628
125.0419477 2.327586385
129.0334912 1.437750111
151.0212123 11.08092964
153.0368623 2.446291233
168.9647387 6.87171963
175.0212123 1.026535745
177.0368623 2.932048917
180.9647387 4.630424755
208.9596533 5.441184952
284.9909535 7.147927482
287.0066035 1.377891341
289.0222536 1.088263544
314.9837599 5.287524128
316.9630245 1.189094316
332.9943246 16.33964777

Name: +ve in-silico MS/MS by CFM-ID for NBCGUIAAUUHYHP-UHFFFAOYSA-N
ID: NBCGUIAAUUHYHP-UHFFFAOYSA-N
Comment: Energy2
Num peaks: 30
15.02292652 2.162487684
44.97934745 0.9007647036
49.00727645 1.270726127
51.02292652 0.9773252339
63.02292652 5.241505352
65.03857658 1.003169204
75.02292652 1.454607788
79.05422664 1.802457201
87.02292652 0.916019917
91.01784114 1.131412247
94.99499752 1.487226718
97.01064758 2.521057683
101.0385766 3.32306267
105.0334912 1.128362194
109.0106476 1.560297271
123.0262976 12.66798285
125.0419477 1.409113344
137.0055622 2.755069586
140.9334386 1.229989583
151.0212123 2.680989956
161.0055622 0.9418110156
168.9647387 6.608722903
178.9490886 6.390582981
180.9647387 11.46822207
182.9803888 1.111929787
206.9440033 1.331765508
272.9909535 1.454097567
298.9524598 1.271548018
314.9837599 0.8947040852
316.9630245 1.631646855

Name: +ve in-silico MS/MS by CFM-ID for IJBLKCGLVZNWDL-UHFFFAOYSA-N
ID: IJBLKCGLVZNWDL-UHFFFAOYSA-N
Comment: Energy0
Num peaks: 6
128.0261533 14.97091182
154.0054179 4.549787304
161.987181 14.94190114
187.9664455 4.536163124
296.9747577 1.076509963
314.9853224 58.23186049

Name: +ve in-silico MS/MS by CFM-ID for IJBLKCGLVZNWDL-UHFFFAOYSA-N
ID: IJBLKCGLVZNWDL-UHFFFAOYSA-N
Comment: Energy1
Num peaks: 6
128.0261533 28.56914107
154.0054179 12.81157737
161.987181 28.75404631
187.9664455 12.88592983
296.9747577 0.5781849914
314.9853224 12.35849979

Name: +ve in-silico MS/MS by CFM-ID for IJBLKCGLVZNWDL-UHFFFAOYSA-N
ID: IJBLKCGLVZNWDL-UHFFFAOYSA-N
Comment: Energy2
Num peaks: 13
78.03382555 3.071226083
84.98395416 4.29609911
86.99960423 4.351123854
96.98395416 4.188692199
98.99960423 7.097423769
101.0152543 10.89087251
111.9948532 4.03716363
128.0261533 10.48639507
132.9606319 5.047705673
134.9762819 4.893793236
154.0054179 5.761390796
161.987181 11.61193691
187.9664455 5.565150642

Name: +ve in-silico MS/MS by CFM-ID for FDYOMQDFALMYKC-UHFFFAOYSA-N
ID: FDYOMQDFALMYKC-UHFFFAOYSA-N
Comment: Energy0
Num peaks: 6
45.99235466 0.7395280359
48.00800472 1.462597469
157.9906404 39.24569249
246.0041823 3.216930587
274.9943459 1.002911159
293.0049106 51.68494065

Name: +ve in-silico MS/MS by CFM-ID for FDYOMQDFALMYKC-UHFFFAOYSA-N
ID: FDYOMQDFALMYKC-UHFFFAOYSA-N
Comment: Energy1
Num peaks: 8
86.02365479 5.241261347
110.9899121 2.18179502
136.0215466 2.270056179
157.9906404 20.34185966
203.9936176 10.03754831
246.0041823 14.99102646
274.9943459 5.258844297
293.0049106 20.76236176

Name: +ve in-silico MS/MS by CFM-ID for FDYOMQDFALMYKC-UHFFFAOYSA-N
ID: FDYOMQDFALMYKC-UHFFFAOYSA-N
Comment: Energy2
Num peaks: 16
44.97934745 5.38909858
45.99235466 4.536925105
48.00800472 3.302424246
68.97934745 2.49912235
80.97934745 6.997842372
82.99499752 6.821553361
86.98991214 10.84120391
110.9899121 3.253933413
136.0215466 2.466823428
139.9800757 3.496199031
157.9906404 18.16796438
179.9936176 3.682365838
203.9936176 2.64290931
213.9779675 2.993627204
215.9936176 2.002156847
246.0041823 1.764598918

Name: +ve in-silico MS/MS by CFM-ID for NYGLSIBLLIHMHR-UHFFFAOYSA-N
ID: NYGLSIBLLIHMHR-UHFFFAOYSA-N
Comment: Energy0
Num peaks: 6
59.99024648 4.60118574
143.9572321 1.88063004
285.9990969 4.568263279
289.0277542 1.469878122
314.9892605 2.378222625
332.9998252 79.59470888

Name: +ve in-silico MS/MS by CFM-ID for NYGLSIBLLIHMHR-UHFFFAOYSA-N
ID: NYGLSIBLLIHMHR-UHFFFAOYSA-N
Comment: Energy1
Num peaks: 7
199.0212123 3.388310298
228.0113759 5.340529614
246.0219405 17.5931434
274.0168552 5.781156306
285.9990969 10.08688523
314.9892605 23.19588656
332.9998252 16.6920612

Name: +ve in-silico MS/MS by CFM-ID for NYGLSIBLLIHMHR-UHFFFAOYSA-N
ID: NYGLSIBLLIHMHR-UHFFFAOYSA-N
Comment: Energy2
Num peaks: 22
26.00252542 1.951764885
44.0130901 0.9013005017
56.97934745 5.638374343
59.99024648 25.19764658
60.97426207 1.626689924
91.01784114 0.8518169719
99.9851611 5.63888267
109.969511 0.9085127012
110.0236548 1.171925793
122.9899121 2.947863343
143.9572321 6.508822833
179.9572321 1.575662369
181.9728822 1.447149011
199.0212123 1.528313519
209.9677968 2.851219033
214.0498695 1.51771172
228.0113759 1.407506332
246.0219405 10.42649304
271.0171895 1.740178646
285.9990969 1.16309137
289.0277542 2.713662651
314.9892605 0.9255606603

Name: +ve in-silico MS/MS by CFM-ID for KWUYZYHIQKPORJ-UHFFFAOYSA-N
ID: KWUYZYHIQKPORJ-UHFFFAOYSA-N
Comment: Energy0
Num peaks: 6
72.08077574 8.657801375
74.0964258 10.21603608
224.8674098 20.41466396
239.8783089 2.611109286
241.8939589 15.45320094
297.9565592 33.08339288

Name: +ve in-silico MS/MS by CFM-ID for KWUYZYHIQKPORJ-UHFFFAOYSA-N
ID: KWUYZYHIQKPORJ-UHFFFAOYSA-N
Comment: Energy1
Num peaks: 11
55.05422664 2.954083012
57.06987671 18.82213194
72.08077574 5.344622147
74.0964258 17.10245522
79.98007572 3.0059375
136.042676 4.20298879
162.9211596 4.139388123
223.8833942 1.932785754
224.8674098 16.05796576
241.8939589 5.016636426
297.9565592 2.45782286

Name: +ve in-silico MS/MS by CFM-ID for KWUYZYHIQKPORJ-UHFFFAOYSA-N
ID: KWUYZYHIQKPORJ-UHFFFAOYSA-N
Comment: Energy2
Num peaks: 8
55.05422664 8.861033721
56.04947561 17.25969148
57.06987671 11.9430595
58.06512568 10.62129623
72.08077574 18.0336517
74.0964258 9.843053623
146.8898595 2.588796895
158.0270259 1.857937174

Name: +ve in-silico MS/MS by CFM-ID for STQWGOWUMYGJKY-UHFFFAOYSA-N
ID: STQWGOWUMYGJKY-UHFFFAOYSA-N
Comment: Energy0
Num peaks: 6
149.0709393 13.14949567
151.0865894 10.57007823
184.9434576 3.973101583
260.9747577 3.143995144
275.9744234 4.816462491
293.0009725 51.27598125

Name: +ve in-silico MS/MS by CFM-ID for STQWGOWUMYGJKY-UHFFFAOYSA-N
ID: STQWGOWUMYGJKY-UHFFFAOYSA-N
Comment: Energy1
Num peaks: 13
121.0647913 1.827309611
133.0647913 1.488137395
134.0600403 1.19392635
149.0709393 4.509264864
151.0865894 2.549231828
157.9325586 1.60168509
175.0865894 5.184886971
184.9434576 1.87625058
234.9591077 1.215346829
257.0242948 2.846166548
260.9747577 6.542230935
276.9696723 1.952897278
293.0009725 47.3656404

Name: +ve in-silico MS/MS by CFM-ID for STQWGOWUMYGJKY-UHFFFAOYSA-N
ID: STQWGOWUMYGJKY-UHFFFAOYSA-N
Comment: Energy2
Num peaks: 31
15.02292652 0.9300777904
26.00252542 1.869216587
29.01342445 0.9116619607
40.01817548 1.527107008
42.03382555 2.541397287
77.01342445 0.8157675699
90.03382555 0.8592573137
93.04472458 2.557955819
95.06037464 0.8580202611
103.0290745 1.519526396
104.0494756 1.246153044
105.0447246 3.361598312
107.0491413 6.191303083
107.0603746 2.864160571
109.9558808 0.9217567293
116.9060095 1.011255649
118.0651257 1.157062832
119.0603746 4.668517969
121.0647913 3.03623812
121.0760247 1.163285522
132.0443902 2.433639631
133.0396392 2.211561639
134.0600403 5.661681343
135.0552893 10.81333635
142.9216595 0.8310883625
143.9169085 4.681437246
145.9325586 1.473113315
149.0709393 4.13877497
151.0865894 2.643388779
184.9434576 1.586829919
232.9434576 0.8662525715

Name: +ve in-silico MS/MS by CFM-ID for ZJBXMTBRZXTWJA-UHFFFAOYSA-N
ID: ZJBXMTBRZXTWJA-UHFFFAOYSA-N
Comment: Energy0
Num peaks: 6
192.9520827 23.35801867
194.9677327 21.92356712
202.9928046 2.45018924
254.9444104 2.460518216
297.0146829 5.905719308
332.9913606 34.77642391

Name: +ve in-silico MS/MS by CFM-ID for ZJBXMTBRZXTWJA-UHFFFAOYSA-N
ID: ZJBXMTBRZXTWJA-UHFFFAOYSA-N
Comment: Energy1
Num peaks: 11
119.0058325 1.523417262
125.0152543 14.32878887
131.0058325 1.828001353
139.0309044 3.261907062
192.9520827 11.75747276
194.9677327 6.803373683
202.9928046 3.29456936
254.9444104 1.464259934
297.0146829 3.241039785
316.9600605 1.318137418
332.9913606 31.52097167

Name: +ve in-silico MS/MS by CFM-ID for ZJBXMTBRZXTWJA-UHFFFAOYSA-N
ID: ZJBXMTBRZXTWJA-UHFFFAOYSA-N
Comment: Energy2
Num peaks: 14
51.02292652 1.035721168
98.99960423 0.9644392551
102.9745324 3.299896013
103.0542266 2.178899702
104.9901824 7.71411916
116.9901824 24.6276411
119.0058325 6.460245007
125.0152543 4.851631963
131.0058325 4.884579475
139.0309044 1.688572186
158.991055 1.556765885
174.9615045 3.356268171
192.9520827 12.12318241
194.9677327 5.300199547

Name: +ve in-silico MS/MS by CFM-ID for MLXJPZBMOLLESC-UHFFFAOYSA-N
ID: MLXJPZBMOLLESC-UHFFFAOYSA-N
Comment: Energy0
Num peaks: 6
63.00408289 0.2692936725
243.003924 0.08096982363
268.9831886 0.08483178779
270.9988386 0.1033146945
305.0007305 5.494837765
332.9956451 93.81840501

Name: +ve in-silico MS/MS by CFM-ID for MLXJPZBMOLLESC-UHFFFAOYSA-N
ID: MLXJPZBMOLLESC-UHFFFAOYSA-N
Comment: Energy1
Num peaks: 6
123.0052258 0.4921045125
125.0008893 0.4784792867
270.9988386 1.018591049
272.9945022 0.7026129243
305.0007305 16.79623421
332.9956451 78.90879251

Name: +ve in-silico MS/MS by CFM-ID for MLXJPZBMOLLESC-UHFFFAOYSA-N
ID: MLXJPZBMOLLESC-UHFFFAOYSA-N
Comment: Energy2
Num peaks: 6
63.00408289 2.536602505
243.003924 10.61722017
268.9831886 2.71151228
284.9945022 19.83415605
305.0007305 33.57688862
332.9956451 19.66077863

Name: +ve in-silico MS/MS by CFM-ID for BBCTYEHPXMYNOC-UHFFFAOYSA-N
ID: BBCTYEHPXMYNOC-UHFFFAOYSA-N
Comment: Energy0
Num peaks: 6
141.0195725 2.203643744
143.0352225 2.516962829
248.9658013 2.501713456
287.9767004 2.479388938
297.9610503 40.86925974
314.9875994 44.58861006

Name: +ve in-silico MS/MS by CFM-ID for BBCTYEHPXMYNOC-UHFFFAOYSA-N
ID: BBCTYEHPXMYNOC-UHFFFAOYSA-N
Comment: Energy1
Num peaks: 11
65.01342445 2.516592518
116.0243235 1.956870752
230.9552366 3.002757035
246.9501513 2.611655858
248.9658013 2.37754274
259.9817857 3.213745987
260.9658013 13.22599007
270.9501513 12.03598387
285.9610503 3.638006362
287.9767004 20.91449559
297.9610503 14.96961968

Name: +ve in-silico MS/MS by CFM-ID for BBCTYEHPXMYNOC-UHFFFAOYSA-N
ID: BBCTYEHPXMYNOC-UHFFFAOYSA-N
Comment: Energy2
Num peaks: 16
26.00252542 1.897162723
40.01817548 5.642192718
50.00252542 1.903774731
65.01342445 4.13541029
77.01342445 6.064674687
101.0134245 4.895976214
114.0086734 13.90114738
116.0243235 6.843730562
141.0195725 19.54576203
143.0352225 2.732445885
182.9440033 2.133658145
221.9549023 1.489312513
230.9552366 1.856480414
269.9661357 2.879983038
270.9501513 1.536910194
297.9610503 2.841566068

Name: +ve in-silico MS/MS by CFM-ID for GFDDVTZJRDWAAV-UHFFFAOYSA-N
ID: GFDDVTZJRDWAAV-UHFFFAOYSA-N
Comment: Energy0
Num peaks: 6
143.9572321 0.6808244839
209.9677968 1.287572465
285.9990969 4.910589716
305.0049106 1.497390572
314.9892605 2.559056651
332.9998252 86.17621744

Name: +ve in-silico MS/MS by CFM-ID for GFDDVTZJRDWAAV-UHFFFAOYSA-N
ID: GFDDVTZJRDWAAV-UHFFFAOYSA-N
Comment: Energy1
Num peaks: 7
228.0113759 4.770806384
246.0219405 16.25992269
271.0171895 4.746225265
285.9990969 9.768355997
305.0049106 13.35242395
314.9892605 20.55922212
332.9998252 13.45787491

Name: +ve in-silico MS/MS by CFM-ID for GFDDVTZJRDWAAV-UHFFFAOYSA-N
ID: GFDDVTZJRDWAAV-UHFFFAOYSA-N
Comment: Energy2
Num peaks: 24
39.02292652 2.539307348
49.00727645 1.271718095
51.02292652 1.096819097
56.97934745 3.449890812
59.99024648 1.790339659
68.0130901 1.604122678
76.95141845 1.931477165
91.01784114 3.568761949
120.9742621 1.988470621
122.9899121 10.26898764
143.9572321 5.475674432
167.9572321 1.352760373
179.9572321 3.90289399
181.9728822 4.544314206
191.9572321 2.267997625
196.0393049 0.9093816754
199.0212123 2.45248792
209.9677968 10.74230144
214.0498695 1.608912259
228.0113759 2.285834143
246.0219405 9.926045336
285.9990969 2.353148335
305.0049106 1.402278752
314.9892605 1.896248434

Name: +ve in-silico MS/MS by CFM-ID for LVLQYLOWONQKGE-UHFFFAOYSA-N
ID: LVLQYLOWONQKGE-UHFFFAOYSA-N
Comment: Energy0
Num peaks: 6
158.9762819 1.960393504
228.9929946 3.207374552
256.0038937 2.673322803
296.976299 1.068472102
297.9603146 4.482275892
314.9868637 76.79540769

Name: +ve in-silico MS/MS by CFM-ID for LVLQYLOWONQKGE-UHFFFAOYSA-N
ID: LVLQYLOWONQKGE-UHFFFAOYSA-N
Comment: Energy1
Num peaks: 11
158.9762819 20.69552261
211.9664455 1.802243383
213.9820956 4.650550608
228.008979 2.707736508
228.9929946 2.158668064
238.9773446 1.926449373
256.0038937 7.334101503
280.9991426 4.031703366
286.9919491 4.115216247
297.9603146 7.641988161
314.9868637 23.12473837

Name: +ve in-silico MS/MS by CFM-ID for LVLQYLOWONQKGE-UHFFFAOYSA-N
ID: LVLQYLOWONQKGE-UHFFFAOYSA-N
Comment: Energy2
Num peaks: 9
26.00252542 9.446631329
28.01817548 2.740124342
43.02907452 29.91325912
45.04472458 18.58235573
59.99024648 4.485993613
84.98549545 1.177490007
102.0120445 1.198653081
146.9762819 1.901325488
158.9762819 10.70183199

Name: +ve in-silico MS/MS by CFM-ID for PEQIAOSDMRAEPJ-UHFFFAOYSA-N
ID: PEQIAOSDMRAEPJ-UHFFFAOYSA-N
Comment: Energy0
Num peaks: 6
45.99235466 0.2664660087
72.00800472 0.00669449922
228.0291341 0.07778190044
237.9901617 0.01591684246
261.9901617 0.04680386965
332.99089 99.57685933

Name: +ve in-silico MS/MS by CFM-ID for PEQIAOSDMRAEPJ-UHFFFAOYSA-N
ID: PEQIAOSDMRAEPJ-UHFFFAOYSA-N
Comment: Energy1
Num peaks: 6
45.99235466 0.1953099028
77.99744004 0.1148928734
96.00800472 0.4763904115
228.0291341 0.1344330711
261.9901617 0.1479059417
332.99089 98.66886611

Name: +ve in-silico MS/MS by CFM-ID for PEQIAOSDMRAEPJ-UHFFFAOYSA-N
ID: PEQIAOSDMRAEPJ-UHFFFAOYSA-N
Comment: Energy2
Num peaks: 7
45.99235466 3.704633897
49.00727645 4.197165989
51.02292652 7.286582425
228.0291341 10.20762323
237.9901617 4.106215584
261.9901617 7.497786849
332.99089 43.94068738

Name: +ve in-silico MS/MS by CFM-ID for GETGOFNWKWBLDR-UHFFFAOYSA-N
ID: GETGOFNWKWBLDR-UHFFFAOYSA-N
Comment: Energy0
Num peaks: 6
78.91778852 0.1865164713
237.9722837 0.1572036067
239.9879337 0.12241957
249.9722837 0.3953203223
274.9675326 0.2585453411
291.9940817 98.67119296

Name: +ve in-silico MS/MS by CFM-ID for GETGOFNWKWBLDR-UHFFFAOYSA-N
ID: GETGOFNWKWBLDR-UHFFFAOYSA-N
Comment: Energy1
Num peaks: 6
130.9490886 2.509275146
207.9504856 1.359106842
237.9722837 5.241656969
239.9879337 3.262831882
249.9722837 6.20322835
291.9940817 74.75061179

Name: +ve in-silico MS/MS by CFM-ID for GETGOFNWKWBLDR-UHFFFAOYSA-N
ID: GETGOFNWKWBLDR-UHFFFAOYSA-N
Comment: Energy2
Num peaks: 8
26.00252542 5.728434992
43.02907452 19.97171126
158.0461215 2.751575936
165.9286876 3.540987821
182.9552366 5.371493554
207.9504856 5.631316675
237.9722837 6.531324165
249.9722837 32.73110833

Name: +ve in-silico MS/MS by CFM-ID for YJHOWNVOZSVMOV-UHFFFAOYSA-N
ID: YJHOWNVOZSVMOV-UHFFFAOYSA-N
Comment: Energy0
Num peaks: 6
59.99024648 9.343373884
155.9572321 2.669052489
234.0219405 7.694898669
246.0041823 3.475188135
249.0328396 3.700416488
293.0049106 58.90269009

Name: +ve in-silico MS/MS by CFM-ID for YJHOWNVOZSVMOV-UHFFFAOYSA-N
ID: YJHOWNVOZSVMOV-UHFFFAOYSA-N
Comment: Energy1
Num peaks: 15
124.0393049 3.19935944
155.9572321 4.035170153
159.0262976 2.000358615
172.0393049 6.714622639
188.0164612 2.822646833
204.0113759 2.370019441
206.0270259 9.178672326
231.0222749 1.751455161
241.0066248 4.457830265
243.9885322 2.696819634
246.0041823 6.193848469
259.0171895 10.03031508
265.0099959 5.558757029
274.9943459 12.49551517
293.0049106 8.068634294

Name: +ve in-silico MS/MS by CFM-ID for YJHOWNVOZSVMOV-UHFFFAOYSA-N
ID: YJHOWNVOZSVMOV-UHFFFAOYSA-N
Comment: Energy2
Num peaks: 25
26.00252542 1.237294704
56.97934745 2.30816389
59.99024648 8.732063217
68.0130901 1.134181079
68.97934745 1.143786375
72.97426207 2.991977187
96.97426207 6.007446755
101.0385766 1.058082863
110.9899121 1.527648044
111.9851611 2.053639511
124.0393049 0.8826178795
127.9623175 1.024178964
143.9572321 3.490389145
148.0393049 4.344983777
162.0549549 7.394991448
172.0393049 4.127315342
187.0212123 1.616867677
199.0502039 0.710564032
200.0342195 5.500606677
204.0113759 9.777200154
206.0270259 6.355473852
215.0451185 1.392399573
216.0113759 1.118605825
231.0222749 1.801673738
234.0219405 2.677812856

Name: +ve in-silico MS/MS by CFM-ID for NYKDYLLDSSUVMH-UHFFFAOYSA-N
ID: NYKDYLLDSSUVMH-UHFFFAOYSA-N
Comment: Energy0
Num peaks: 6
105.0334912 7.903618215
120.0443902 11.45465018
184.9457346 5.241755271
186.9613846 19.35029582
274.9926848 6.87730517
293.0032495 35.91388768

Name: +ve in-silico MS/MS by CFM-ID for NYKDYLLDSSUVMH-UHFFFAOYSA-N
ID: NYKDYLLDSSUVMH-UHFFFAOYSA-N
Comment: Energy1
Num peaks: 16
49.00727645 0.9443128323
51.02292652 1.002979056
53.03857658 1.11051796
77.03857658 0.9610577139
79.01784114 1.356514895
105.0334912 24.78623337
107.0491413 7.411146383
109.0647913 0.9562634255
120.0443902 15.05593124
173.9661357 3.569068996
186.9613846 1.881772125
213.0770873 1.028471332
250.9926848 0.9112350021
265.0083348 1.589716985
274.9926848 5.375725964
293.0032495 12.96526252

Name: +ve in-silico MS/MS by CFM-ID for NYKDYLLDSSUVMH-UHFFFAOYSA-N
ID: NYKDYLLDSSUVMH-UHFFFAOYSA-N
Comment: Energy2
Num peaks: 31
39.02292652 1.743009416
40.01817548 3.435099032
42.03382555 2.637958775
49.00727645 1.254895119
51.02292652 1.991816549
52.01817548 1.521394709
53.00219107 3.535310596
53.03857658 2.084905086
55.01784114 2.96245541
64.01817548 1.182678642
65.03857658 2.683210534
66.03382555 1.030119893
68.04947561 1.264382349
76.01817548 1.690906916
77.03857658 2.065538694
78.03382555 1.997516191
79.01784114 3.5146202
83.03522252 3.228730995
90.03382555 1.502247592
91.05422664 2.623423623
92.04947561 2.345491254
102.9177885 2.645081816
105.0334912 2.283166766
107.0352225 3.698524891
107.0491413 1.209888979
120.0443902 3.661524313
158.9552366 1.506352955
184.9457346 3.746368128
186.9613846 9.730670037
208.9457346 1.77415214
210.9613846 1.433335638

Name: +ve in-silico MS/MS by CFM-ID for LLFAPCSPFCOZAB-UHFFFAOYSA-N
ID: LLFAPCSPFCOZAB-UHFFFAOYSA-N
Comment: Energy0
Num peaks: 6
105.0334912 8.67026414
135.0552893 4.065358467
206.9278075 5.620751489
208.9434576 20.71685652
296.9747577 7.348424478
314.9853224 39.46565432

Name: +ve in-silico MS/MS by CFM-ID for LLFAPCSPFCOZAB-UHFFFAOYSA-N
ID: LLFAPCSPFCOZAB-UHFFFAOYSA-N
Comment: Energy1
Num peaks: 18
39.02292652 2.010415632
49.00727645 2.169339728
51.02292652 3.427229947
53.03857658 2.250605616
77.03857658 1.519283804
79.05422664 1.237302566
105.0334912 25.13323756
107.0491413 7.092069863
108.9606319 1.450906362
120.0443902 4.444365059
122.9762819 1.14452711
195.9482086 1.50637351
208.9434576 2.298174739
220.9434576 1.02422896
279.0086447 1.132260398
286.9904078 2.327915935
296.9747577 5.647594617
314.9853224 14.79114647

Name: +ve in-silico MS/MS by CFM-ID for LLFAPCSPFCOZAB-UHFFFAOYSA-N
ID: LLFAPCSPFCOZAB-UHFFFAOYSA-N
Comment: Energy2
Num peaks: 31
29.01342445 0.7944708888
39.02292652 2.913872792
41.03857658 2.317821848
49.00727645 2.846741084
51.02292652 3.85584449
53.03857658 3.742115541
55.01784114 1.007667736
55.02907452 1.402082351
57.04472458 2.30944838
63.02292652 1.220010633
65.00219107 1.793475299
65.03857658 0.9632150934
77.03857658 1.379540894
79.05422664 1.485194669
91.05422664 2.081493402
93.0334912 0.7887715203
105.0334912 3.046802893
106.9449818 1.104211016
107.0491413 1.251098539
135.0552893 0.6195519926
164.9060095 1.614226277
166.9216595 2.534204855
172.9667799 7.70855816
180.9373096 1.673329515
195.9482086 1.252670085
206.9278075 5.592834783
208.9434576 16.51017645
220.9434576 1.020689753
230.9278075 3.002564473
232.9434576 1.153503284
288.9696723 0.8253667945

Name: +ve in-silico MS/MS by CFM-ID for VOSAVLYNBBDPOC-UHFFFAOYSA-N
ID: VOSAVLYNBBDPOC-UHFFFAOYSA-N
Comment: Energy0
Num peaks: 6
34.9683041 0.1834765278
36.98395416 0.1781760013
211.9664455 0.2934386192
237.9820956 0.117289004
261.9820956 3.036152368
297.9587733 95.65727683

Name: +ve in-silico MS/MS by CFM-ID for VOSAVLYNBBDPOC-UHFFFAOYSA-N
ID: VOSAVLYNBBDPOC-UHFFFAOYSA-N
Comment: Energy1
Num peaks: 6
235.9664455 0.400464964
237.9820956 1.083479812
247.9664455 0.5451761625
261.9820956 6.899977228
281.9274732 1.069796068
297.9587733 88.03564103

Name: +ve in-silico MS/MS by CFM-ID for VOSAVLYNBBDPOC-UHFFFAOYSA-N
ID: VOSAVLYNBBDPOC-UHFFFAOYSA-N
Comment: Energy2
Num peaks: 6
235.9664455 4.254931588
237.9820956 3.007432942
247.9664455 9.223482698
261.9820956 59.86024781
281.9274732 4.834439844
297.9587733 6.015200574

Name: +ve in-silico MS/MS by CFM-ID for BRODSJBKQDYMJU-UHFFFAOYSA-N
ID: BRODSJBKQDYMJU-UHFFFAOYSA-N
Comment: Energy0
Num peaks: 6
119.0103111 0.2720265647
304.9603125 0.2824216414
306.9759626 0.2777851637
312.9853844 5.538239489
316.9603125 0.3917580209
332.9916126 91.86163864

Name: +ve in-silico MS/MS by CFM-ID for BRODSJBKQDYMJU-UHFFFAOYSA-N
ID: BRODSJBKQDYMJU-UHFFFAOYSA-N
Comment: Energy1
Num peaks: 6
34.9683041 2.886008718
119.0103111 1.055327497
236.9729279 3.263050155
312.9853844 5.545205732
316.9603125 1.227131478
332.9916126 79.26889123

Name: +ve in-silico MS/MS by CFM-ID for BRODSJBKQDYMJU-UHFFFAOYSA-N
ID: BRODSJBKQDYMJU-UHFFFAOYSA-N
Comment: Energy2
Num peaks: 15
61.97920313 4.012903969
92.99466108 2.430405944
99.00408289 4.345692115
101.019733 8.396817237
116.9946611 2.742518317
119.0103111 4.135033474
121.0259612 1.785230721
210.9572778 2.079755162
234.9572778 3.254461316
236.9729279 6.153971797
286.9697343 3.162000362
296.9540843 2.309440771
312.9853844 31.13797431
316.9603125 1.920041325
332.9916126 2.88974412

Name: +ve in-silico MS/MS by CFM-ID for UFOXIWVOOBBBQV-UHFFFAOYSA-N
ID: UFOXIWVOOBBBQV-UHFFFAOYSA-N
Comment: Energy0
Num peaks: 6
91.05422664 17.07605603
189.9610503 3.437538711
200.9406492 4.074517083
222.9865368 3.279992077
275.9767004 4.760550349
293.0032495 48.52667729

Name: +ve in-silico MS/MS by CFM-ID for UFOXIWVOOBBBQV-UHFFFAOYSA-N
ID: UFOXIWVOOBBBQV-UHFFFAOYSA-N
Comment: Energy1
Num peaks: 6
91.05422664 43.24232945
104.0494756 6.257663327
189.9610503 5.526625677
222.9865368 1.508663431
274.9926848 3.350459213
293.0032495 21.21394606

Name: +ve in-silico MS/MS by CFM-ID for UFOXIWVOOBBBQV-UHFFFAOYSA-N
ID: UFOXIWVOOBBBQV-UHFFFAOYSA-N
Comment: Energy2
Num peaks: 9
65.03857658 2.686207577
75.02292652 2.306197552
91.05422664 40.73366064
93.06987671 1.796580012
102.9177885 12.95756883
117.9286876 11.18861319
130.9239365 4.961966739
144.9395866 1.671668354
220.9708867 2.565974833

Name: +ve in-silico MS/MS by CFM-ID for LEYXMSBOJBTNMH-UHFFFAOYSA-N
ID: LEYXMSBOJBTNMH-UHFFFAOYSA-N
Comment: Energy0
Num peaks: 6
53.03857658 1.896308456
55.05422664 22.23933018
220.9408097 4.040789546
224.9909535 3.703636937
272.9920963 3.894695394
292.9983246 51.27649868

Name: +ve in-silico MS/MS by CFM-ID for LEYXMSBOJBTNMH-UHFFFAOYSA-N
ID: LEYXMSBOJBTNMH-UHFFFAOYSA-N
Comment: Energy1
Num peaks: 14
41.03857658 0.9214520573
51.00408289 3.142099125
53.03857658 2.859997847
55.05422664 27.25628417
69.01464758 1.60714214
186.9389179 1.024544991
212.9721098 1.134704871
220.9408097 8.112472955
224.9909535 2.944115487
236.9357243 1.206848795
238.9513744 3.511430645
240.9858681 0.9299658895
276.9670245 0.8840792193
292.9983246 24.95563673

Name: +ve in-silico MS/MS by CFM-ID for LEYXMSBOJBTNMH-UHFFFAOYSA-N
ID: LEYXMSBOJBTNMH-UHFFFAOYSA-N
Comment: Energy2
Num peaks: 13
39.02292652 7.911519403
41.03857658 2.535592831
51.00408289 1.419464575
51.02292652 3.923474558
53.03857658 4.650710075
55.05422664 45.03686883
140.9334386 3.623772083
142.9490886 1.388709378
156.9647387 1.400413777
172.9596533 2.009854451
186.9389179 2.385177458
218.9451461 1.285636018
220.9408097 3.370331317

Name: +ve in-silico MS/MS by CFM-ID for GHQBTCQUCXBVTB-UHFFFAOYSA-N
ID: GHQBTCQUCXBVTB-UHFFFAOYSA-N
Comment: Energy0
Num peaks: 6
91.05422664 31.84319612
93.06987671 2.646586148
123.0262976 2.578671307
168.9647387 11.74442172
200.9368097 6.204555165
292.99941 36.64021738

Name: +ve in-silico MS/MS by CFM-ID for GHQBTCQUCXBVTB-UHFFFAOYSA-N
ID: GHQBTCQUCXBVTB-UHFFFAOYSA-N
Comment: Energy1
Num peaks: 7
91.05422664 24.19237833
121.0106476 3.614560798
123.0262976 9.917832729
168.9647387 7.579608706
198.9211596 5.022292029
200.9368097 19.94748115
292.99941 11.20908942

Name: +ve in-silico MS/MS by CFM-ID for GHQBTCQUCXBVTB-UHFFFAOYSA-N
ID: GHQBTCQUCXBVTB-UHFFFAOYSA-N
Comment: Energy2
Num peaks: 20
51.02292652 2.893624755
63.02292652 1.600679764
65.03857658 2.952293186
75.02292652 2.129717345
79.05422664 1.840530276
80.97934745 3.79196044
91.05422664 19.2181128
92.97934745 1.924203472
93.06987671 2.990266733
94.99499752 2.026232733
97.01064758 2.643849609
121.0106476 9.865354691
123.0262976 2.944670159
154.9490886 1.655442133
156.9647387 5.621840068
168.9647387 3.454122753
172.9055096 3.05171501
174.9211596 2.528816356
198.9211596 1.497642963
200.9368097 5.923169649

Name: +ve in-silico MS/MS by CFM-ID for ZOAKJKWSNJEKBQ-UHFFFAOYSA-N
ID: ZOAKJKWSNJEKBQ-UHFFFAOYSA-N
Comment: Energy0
Num peaks: 6
90.99451885 4.99482913
106.0054179 4.363652527
203.0121041 7.933386502
229.0277542 4.130836021
245.9986182 3.166812864
292.9993465 58.02304117

Name: +ve in-silico MS/MS by CFM-ID for ZOAKJKWSNJEKBQ-UHFFFAOYSA-N
ID: ZOAKJKWSNJEKBQ-UHFFFAOYSA-N
Comment: Energy1
Num peaks: 20
72.98395416 1.444358722
80.0130901 2.127765208
86.96321872 1.236112637
88.97886878 1.243619915
90.99451885 6.444931132
98.02365479 2.071352905
106.0054179 2.429971965
110.0236548 1.310075506
112.0393049 2.623957892
156.0113759 1.36031474
180.0113759 1.754551712
182.0270259 1.962229227
185.0015394 1.617886608
203.0121041 6.517660932
211.0171895 3.01249679
229.0277542 11.86911617
243.9829682 2.161285881
245.9986182 5.285555289
274.9887818 12.00617008
292.9993465 11.7010134

Name: +ve in-silico MS/MS by CFM-ID for ZOAKJKWSNJEKBQ-UHFFFAOYSA-N
ID: ZOAKJKWSNJEKBQ-UHFFFAOYSA-N
Comment: Energy2
Num peaks: 16
15.02292652 3.382347439
17.03857658 2.217888287
34.9683041 2.277941005
42.03382555 2.175122677
55.01784114 2.525269267
63.02292652 4.03441138
72.98395416 12.79424035
86.96321872 3.532507979
88.97886878 10.29935493
89.97411775 1.7612462
90.99451885 9.301190564
94.02874017 4.894043976
106.0054179 4.459085574
110.0236548 7.449580353
112.0393049 2.177345253
124.0393049 7.693866656

Name: +ve in-silico MS/MS by CFM-ID for LXRMALYLQWJSBB-UHFFFAOYSA-N
ID: LXRMALYLQWJSBB-UHFFFAOYSA-N
Comment: Energy0
Num peaks: 6
33.0334912 3.947427233
45.0334912 4.502928639
270.9614393 42.09207169
282.9614393 2.375108492
284.9770894 1.158697902
314.987654 40.94348313

Name: +ve in-silico MS/MS by CFM-ID for LXRMALYLQWJSBB-UHFFFAOYSA-N
ID: LXRMALYLQWJSBB-UHFFFAOYSA-N
Comment: Energy1
Num peaks: 6
33.0334912 1.331904978
45.0334912 13.91765181
240.9508746 1.226270203
270.9614393 56.38304755
282.9614393 3.514677481
314.987654 14.45784961

Name: +ve in-silico MS/MS by CFM-ID for LXRMALYLQWJSBB-UHFFFAOYSA-N
ID: LXRMALYLQWJSBB-UHFFFAOYSA-N
Comment: Energy2
Num peaks: 12
29.00219107 2.107739122
45.0334912 10.6642186
49.00727645 2.23100124
101.0385766 4.019040386
103.0542266 5.986799612
240.9508746 8.021297493
242.9301392 2.484327864
242.9665247 14.40461761
244.9457892 3.333307972
254.9301392 2.49106009
254.9665247 3.354582096
270.9614393 22.225352

Name: +ve in-silico MS/MS by CFM-ID for GTYRCWMYISITHE-UHFFFAOYSA-N
ID: GTYRCWMYISITHE-UHFFFAOYSA-N
Comment: Energy0
Num peaks: 6
107.0491413 5.951711813
125.0597059 2.661580677
154.9352245 1.526699258
168.9508746 11.68035726
260.9770894 3.285318366
293.0033041 56.03931636

Name: +ve in-silico MS/MS by CFM-ID for GTYRCWMYISITHE-UHFFFAOYSA-N
ID: GTYRCWMYISITHE-UHFFFAOYSA-N
Comment: Energy1
Num peaks: 12
41.03857658 3.06285134
95.04914126 1.112110869
107.0491413 11.51220672
109.0284058 1.072157174
123.0440559 1.19357293
125.0597059 9.164246643
151.075356 0.8475608845
165.0910061 1.706141878
166.9352245 3.359249616
168.9508746 23.22977525
260.9770894 3.158432116
293.0033041 20.64701009

Name: +ve in-silico MS/MS by CFM-ID for GTYRCWMYISITHE-UHFFFAOYSA-N
ID: GTYRCWMYISITHE-UHFFFAOYSA-N
Comment: Energy2
Num peaks: 23
15.02292652 4.047251106
27.02292652 2.332660368
39.02292652 2.391961127
41.03857658 4.920040609
51.02292652 2.598241599
63.02292652 3.957396696
65.03857658 2.684995609
79.01784114 2.212941964
81.0334912 4.861857312
93.0334912 1.847131716
95.04914126 2.592871711
107.0491413 5.348479012
109.0284058 2.426796982
123.0440559 1.514186048
125.0597059 1.632829579
126.9039244 1.817171867
128.9195745 1.358124383
140.9195745 1.405326607
150.9039244 4.356323483
152.9195745 7.066315913
154.9352245 3.152509574
164.9195745 2.706481629
168.9508746 13.5678618

Name: +ve in-silico MS/MS by CFM-ID for JOPQGGFVOYHPER-UHFFFAOYSA-N
ID: JOPQGGFVOYHPER-UHFFFAOYSA-N
Comment: Energy0
Num peaks: 6
158.9707479 2.251214265
214.9605772 2.317898909
260.9813126 10.45806458
262.9969627 1.355934213
264.9762272 0.9318733349
293.0075274 74.61546631

Name: +ve in-silico MS/MS by CFM-ID for JOPQGGFVOYHPER-UHFFFAOYSA-N
ID: JOPQGGFVOYHPER-UHFFFAOYSA-N
Comment: Energy1
Num peaks: 6
79.05422664 3.398761033
135.0440559 20.63033125
158.9707479 4.737174537
214.9605772 12.51848188
260.9813126 5.862784546
293.0075274 37.27921788

Name: +ve in-silico MS/MS by CFM-ID for JOPQGGFVOYHPER-UHFFFAOYSA-N
ID: JOPQGGFVOYHPER-UHFFFAOYSA-N
Comment: Energy2
Num peaks: 15
39.02292652 1.164282959
49.00727645 2.76621708
51.02292652 3.128284026
63.02292652 5.883623348
65.03857658 3.695516547
140.9237978 1.436269038
194.9707479 3.557463278
206.9707479 8.518511855
208.986398 1.580197783
218.9707479 20.08681948
220.986398 5.715973739
234.9656626 3.400417017
235.0020481 7.122743765
260.9813126 11.42447155
262.9969627 1.188610581

Name: +ve in-silico MS/MS by CFM-ID for RYSDCNCCQRHRHH-UHFFFAOYSA-N
ID: RYSDCNCCQRHRHH-UHFFFAOYSA-N
Comment: Energy0
Num peaks: 6
63.00408289 5.262389322
118.9914675 16.0441442
162.9976958 3.183171389
218.9850804 7.977802608
312.9881151 16.98593809
332.9943433 37.70354714

Name: +ve in-silico MS/MS by CFM-ID for RYSDCNCCQRHRHH-UHFFFAOYSA-N
ID: RYSDCNCCQRHRHH-UHFFFAOYSA-N
Comment: Energy1
Num peaks: 6
118.9914675 1.787950696
162.9976958 1.779036426
168.988274 1.843026347
268.9818868 2.06848375
312.9881151 13.34767551
332.9943433 71.27334926

Name: +ve in-silico MS/MS by CFM-ID for RYSDCNCCQRHRHH-UHFFFAOYSA-N
ID: RYSDCNCCQRHRHH-UHFFFAOYSA-N
Comment: Energy2
Num peaks: 6
63.00408289 10.93671984
68.99466108 7.654474267
92.99466108 3.584497317
113.0008893 5.918153765
118.9914675 51.662944
168.988274 5.507318449

Name: +ve in-silico MS/MS by CFM-ID for UZDVVMMIBLUTBL-UHFFFAOYSA-N
ID: UZDVVMMIBLUTBL-UHFFFAOYSA-N
Comment: Energy0
Num peaks: 6
33.0334912 0.8336778043
79.05422664 24.29615872
140.9195745 1.350388693
165.0910061 0.7576099774
276.972004 0.9294783785
293.0033041 68.14791985

Name: +ve in-silico MS/MS by CFM-ID for UZDVVMMIBLUTBL-UHFFFAOYSA-N
ID: UZDVVMMIBLUTBL-UHFFFAOYSA-N
Comment: Energy1
Num peaks: 6
79.05422664 4.13883456
126.9039244 5.103004321
140.9195745 1.176690881
165.0910061 3.239039435
276.972004 1.684778925
293.0033041 74.1566506

Name: +ve in-silico MS/MS by CFM-ID for UZDVVMMIBLUTBL-UHFFFAOYSA-N
ID: UZDVVMMIBLUTBL-UHFFFAOYSA-N
Comment: Energy2
Num peaks: 6
39.02292652 2.137321949
49.00727645 4.566531451
51.02292652 5.151191466
53.03857658 2.953785913
63.02292652 5.488999672
79.05422664 67.25653921

Name: +ve in-silico MS/MS by CFM-ID for NBUAKYDWYZCSQG-UHFFFAOYSA-N
ID: NBUAKYDWYZCSQG-UHFFFAOYSA-N
Comment: Energy0
Num peaks: 1
332.9958024 100

Name: +ve in-silico MS/MS by CFM-ID for NBUAKYDWYZCSQG-UHFFFAOYSA-N
ID: NBUAKYDWYZCSQG-UHFFFAOYSA-N
Comment: Energy1
Num peaks: 1
332.9958024 100

Name: +ve in-silico MS/MS by CFM-ID for NBUAKYDWYZCSQG-UHFFFAOYSA-N
ID: NBUAKYDWYZCSQG-UHFFFAOYSA-N
Comment: Energy2
Num peaks: 1
332.9958024 100

Name: +ve in-silico MS/MS by CFM-ID for QZOHYOHZJZBPDN-UHFFFAOYSA-N
ID: QZOHYOHZJZBPDN-UHFFFAOYSA-N
Comment: Energy0
Num peaks: 6
51.02292652 0.2298831257
68.99466108 0.1940961383
289.00601 0.9856455255
312.989611 3.516430619
314.9852746 44.02116853
332.9958393 49.5836391

Name: +ve in-silico MS/MS by CFM-ID for QZOHYOHZJZBPDN-UHFFFAOYSA-N
ID: QZOHYOHZJZBPDN-UHFFFAOYSA-N
Comment: Energy1
Num peaks: 6
49.00727645 1.141012482
51.02292652 1.991792497
260.9747099 1.184796754
312.989611 2.235621105
314.9852746 58.91704535
332.9958393 23.45112097

Name: +ve in-silico MS/MS by CFM-ID for QZOHYOHZJZBPDN-UHFFFAOYSA-N
ID: QZOHYOHZJZBPDN-UHFFFAOYSA-N
Comment: Energy2
Num peaks: 19
49.00727645 2.724657972
51.02292652 15.0794479
53.03857658 2.001801287
63.02292652 1.086364147
68.99466108 3.709234714
72.98395416 2.139956324
91.01784114 1.059692818
95.01275576 1.263501751
96.98395416 1.125687773
166.9869889 2.14069544
240.9684817 4.023852765
258.9590599 7.192577815
260.9747099 3.722773348
268.9997818 8.154242422
272.9747099 3.499055154
288.9696245 1.715455496
289.00601 1.728017142
312.989611 5.460467031
314.9852746 12.69064051

Name: +ve in-silico MS/MS by CFM-ID for SWWGCLCCSHBMQR-UHFFFAOYSA-N
ID: SWWGCLCCSHBMQR-UHFFFAOYSA-N
Comment: Energy0
Num peaks: 6
102.9177885 0.394301187
167.0855268 0.3511743744
204.9647387 2.616397724
271.0116889 1.392464404
288.9681098 0.3297235013
314.9837599 91.80058305

Name: +ve in-silico MS/MS by CFM-ID for SWWGCLCCSHBMQR-UHFFFAOYSA-N
ID: SWWGCLCCSHBMQR-UHFFFAOYSA-N
Comment: Energy1
Num peaks: 6
167.0855268 1.385377328
180.9647387 2.308058831
204.9647387 1.429503195
286.9524598 2.326476419
288.9681098 3.680568065
314.9837599 80.07124046

Name: +ve in-silico MS/MS by CFM-ID for SWWGCLCCSHBMQR-UHFFFAOYSA-N
ID: SWWGCLCCSHBMQR-UHFFFAOYSA-N
Comment: Energy2
Num peaks: 22
49.00727645 6.192908952
51.02292652 3.925926126
63.02292652 2.671787539
102.9177885 3.33631863
116.9334386 1.455070104
125.0385766 1.811537637
151.0542266 1.870243928
167.0855268 6.0054883
191.0855268 4.099484763
204.9647387 8.747711412
236.9368097 1.656773593
242.9803888 2.481668157
244.9960388 2.974595202
254.9803888 3.7910254
256.9960388 1.968131156
260.9368097 1.415905257
271.0116889 9.747540419
280.9960388 7.351829455
286.9524598 2.283387302
288.9681098 3.034746771
298.9524598 1.636855758
314.9837599 2.110215924

Name: +ve in-silico MS/MS by CFM-ID for PLKUUEAFKZUERM-UHFFFAOYSA-N
ID: PLKUUEAFKZUERM-UHFFFAOYSA-N
Comment: Energy0
Num peaks: 6
79.05422664 2.234847947
111.0262976 20.55050678
168.9647387 4.169131467
182.9803888 6.478769381
214.9524598 6.623191244
292.99941 52.61479833

Name: +ve in-silico MS/MS by CFM-ID for PLKUUEAFKZUERM-UHFFFAOYSA-N
ID: PLKUUEAFKZUERM-UHFFFAOYSA-N
Comment: Energy1
Num peaks: 7
111.0262976 27.26502554
168.9647387 4.793837149
180.9647387 2.659931326
182.9803888 5.067771369
212.9368097 2.594457733
214.9524598 14.69983568
292.99941 24.02114394

Name: +ve in-silico MS/MS by CFM-ID for PLKUUEAFKZUERM-UHFFFAOYSA-N
ID: PLKUUEAFKZUERM-UHFFFAOYSA-N
Comment: Energy2
Num peaks: 20
49.00727645 1.548427545
51.02292652 2.821889937
53.03857658 1.408536898
63.02292652 5.000171701
65.03857658 12.08556244
67.05422664 4.706724375
79.05422664 1.647543733
80.97934745 3.218049627
82.99499752 3.730527175
85.01064758 2.038626496
91.05422664 1.484165403
94.99499752 2.800579687
103.0542266 2.730137092
111.0262976 15.8878443
134.8898595 1.829551337
135.0262976 1.54481368
168.9647387 9.224629685
180.9647387 1.406453123
182.9803888 3.936965715
276.9681098 1.736672827

Name: +ve in-silico MS/MS by CFM-ID for CAGYAJYWXAABES-UHFFFAOYSA-N
ID: CAGYAJYWXAABES-UHFFFAOYSA-N
Comment: Energy0
Num peaks: 6
97.04680324 1.663688258
180.083917 1.501548183
205.079166 3.318096779
300.9652493 2.92913447
305.980565 16.0516247
332.991464 66.07989005

Name: +ve in-silico MS/MS by CFM-ID for CAGYAJYWXAABES-UHFFFAOYSA-N
ID: CAGYAJYWXAABES-UHFFFAOYSA-N
Comment: Energy1
Num peaks: 8
97.04680324 10.64077271
99.0624533 7.147731601
258.9362872 11.38264913
260.9519372 5.462905631
300.9652493 4.019424054
305.980565 17.99788078
316.9601639 2.243503299
332.991464 21.82285676

Name: +ve in-silico MS/MS by CFM-ID for CAGYAJYWXAABES-UHFFFAOYSA-N
ID: CAGYAJYWXAABES-UHFFFAOYSA-N
Comment: Energy2
Num peaks: 18
15.02292652 1.980532331
71.03115317 3.442618088
73.04680324 2.135817878
97.04680324 11.37632929
99.0624533 3.126032449
148.0577023 3.952611541
153.9148235 1.875945361
175.0686013 2.211185473
178.068267 12.89705579
205.079166 2.149732972
207.9253881 1.849729374
228.9257225 3.395992357
246.9434512 1.956811061
275.9700003 10.20387722
277.9856504 2.49780225
289.9492649 1.89253821
300.9652493 4.44436659
305.980565 9.113513276

Name: +ve in-silico MS/MS by CFM-ID for LYVVBHYUEUZFIT-UHFFFAOYSA-N
ID: LYVVBHYUEUZFIT-UHFFFAOYSA-N
Comment: Energy0
Num peaks: 6
34.9683041 10.2293563
45.99235466 0.2389008298
110.0236548 0.3745278435
124.0393049 1.48763561
191.9531176 1.032888489
314.985146 85.51255581

Name: +ve in-silico MS/MS by CFM-ID for LYVVBHYUEUZFIT-UHFFFAOYSA-N
ID: LYVVBHYUEUZFIT-UHFFFAOYSA-N
Comment: Energy1
Num peaks: 6
34.9683041 3.720033994
51.02292652 2.51465031
124.0393049 14.43140558
191.9531176 2.793135017
286.9538458 3.274660797
314.985146 59.81350519

Name: +ve in-silico MS/MS by CFM-ID for LYVVBHYUEUZFIT-UHFFFAOYSA-N
ID: LYVVBHYUEUZFIT-UHFFFAOYSA-N
Comment: Energy2
Num peaks: 9
34.9683041 30.27015124
49.00727645 7.886147281
51.02292652 12.53201137
53.03857658 3.239904868
63.02292652 6.828917832
110.0236548 6.721994845
124.0393049 5.968679765
191.9531176 5.8285593
314.985146 3.273792037

Name: +ve in-silico MS/MS by CFM-ID for JQJUVTWUSYGVLO-UHFFFAOYSA-N
ID: JQJUVTWUSYGVLO-UHFFFAOYSA-N
Comment: Energy0
Num peaks: 9
191.0161269 6.306119715
193.0317769 1.926363429
222.9881979 6.446479628
225.0038479 6.950925915
249.0038479 2.113545883
268.9759189 6.837850506
278.9602689 2.489884513
296.9708336 26.34136162
314.9813983 20.95604647

Name: +ve in-silico MS/MS by CFM-ID for JQJUVTWUSYGVLO-UHFFFAOYSA-N
ID: JQJUVTWUSYGVLO-UHFFFAOYSA-N
Comment: Energy1
Num peaks: 15
41.00219107 2.814841011
44.97934745 1.768533292
59.01275576 7.610197425
90.98482676 1.971875774
190.9983686 1.669118887
191.0161269 7.275141451
205.0140187 3.300024089
222.9881979 4.309331868
230.9932833 1.666337007
249.0038479 7.148809838
254.9602689 10.31854189
268.9759189 12.57175641
270.991569 3.429786568
296.9708336 9.149888366
314.9813983 6.140927022

Name: +ve in-silico MS/MS by CFM-ID for JQJUVTWUSYGVLO-UHFFFAOYSA-N
ID: JQJUVTWUSYGVLO-UHFFFAOYSA-N
Comment: Energy2
Num peaks: 30
39.02292652 2.755638402
44.97934745 4.154887616
63.02292652 1.109342252
74.98991214 1.678174572
89.03857658 0.9442817944
101.0385766 2.575643537
103.0542266 1.347566419
112.9691767 1.078628077
115.0542266 6.623476325
133.0106476 1.61194495
135.0262976 3.127913416
141.0004768 1.376551714
147.0262976 5.081948049
149.0419477 0.8513372595
155.0161269 1.40944065
161.0419477 3.505413635
165.0004768 1.149769716
175.0212123 1.134950762
179.0161269 8.891827413
181.0317769 1.426771817
191.0161269 6.632721144
193.0317769 0.9765209581
196.9725478 2.805389975
205.0140187 1.679062182
206.9932833 3.258411676
218.9932833 1.055074142
222.9881979 6.111081853
225.0038479 3.25780013
230.9932833 1.242291929
233.0089333 1.389025565

Name: +ve in-silico MS/MS by CFM-ID for SVEJCMQJPVFHOD-UHFFFAOYSA-N
ID: SVEJCMQJPVFHOD-UHFFFAOYSA-N
Comment: Energy0
Num peaks: 6
34.9683041 1.072637467
122.0400538 0.08825850602
232.0323816 0.74948385
264.9730081 0.1092352765
266.9886582 0.2256455447
293.0043083 97.26077163

Name: +ve in-silico MS/MS by CFM-ID for SVEJCMQJPVFHOD-UHFFFAOYSA-N
ID: SVEJCMQJPVFHOD-UHFFFAOYSA-N
Comment: Energy1
Num peaks: 6
34.9683041 0.6216845741
232.0323816 17.44667109
233.0276305 0.3809688447
264.9730081 0.6018686505
266.9886582 1.171767545
293.0043083 76.97960955

Name: +ve in-silico MS/MS by CFM-ID for SVEJCMQJPVFHOD-UHFFFAOYSA-N
ID: SVEJCMQJPVFHOD-UHFFFAOYSA-N
Comment: Energy2
Num peaks: 18
34.9683041 4.81470688
49.00727645 5.527436626
51.02292652 5.220799797
53.03857658 2.789192331
171.9715309 2.423648939
210.9824299 2.782153561
220.9667799 2.528504173
222.9824299 1.697817666
231.0119805 1.890387599
232.0323816 4.009238596
233.0276305 2.498397682
244.9667799 4.670683518
246.9824299 3.866382755
248.99808 2.897508337
258.9824299 3.077615279
264.9730081 3.937993209
266.9886582 4.49384003
293.0043083 21.99673339

Name: +ve in-silico MS/MS by CFM-ID for MHGRQCRYBYCWNI-UHFFFAOYSA-N
ID: MHGRQCRYBYCWNI-UHFFFAOYSA-N
Comment: Energy0
Num peaks: 6
59.99024648 2.075071807
101.0167956 11.13492475
125.0167956 16.19032147
156.9888666 11.39083623
280.9983857 3.544999709
314.9861068 44.45567403

Name: +ve in-silico MS/MS by CFM-ID for MHGRQCRYBYCWNI-UHFFFAOYSA-N
ID: MHGRQCRYBYCWNI-UHFFFAOYSA-N
Comment: Energy1
Num peaks: 6
66.03382555 13.50684512
83.99024648 2.414195581
93.04472458 3.832747553
125.0167956 63.44044683
280.9983857 2.085492876
314.9861068 2.34859421

Name: +ve in-silico MS/MS by CFM-ID for MHGRQCRYBYCWNI-UHFFFAOYSA-N
ID: MHGRQCRYBYCWNI-UHFFFAOYSA-N
Comment: Energy2
Num peaks: 12
40.01817548 5.237862859
42.03382555 4.343385902
56.97934745 5.957830801
57.04472458 12.8059759
59.99024648 3.728717745
83.99024648 4.958028263
99.00114552 7.808098474
101.0167956 7.039179249
115.9623175 6.885678815
125.0167956 11.25315291
140.9575665 2.612964509
156.9888666 9.410775441

Name: +ve in-silico MS/MS by CFM-ID for ALDJTLMUQIQHHR-UHFFFAOYSA-N
ID: ALDJTLMUQIQHHR-UHFFFAOYSA-N
Comment: Energy0
Num peaks: 6
157.0163169 8.47674336
158.9762819 7.938218178
303.969338 1.730933763
304.964587 8.372766476
305.9849881 2.189313816
332.9958871 52.28565566

Name: +ve in-silico MS/MS by CFM-ID for ALDJTLMUQIQHHR-UHFFFAOYSA-N
ID: ALDJTLMUQIQHHR-UHFFFAOYSA-N
Comment: Energy1
Num peaks: 13
29.03857658 1.010662951
74.96321872 1.867196052
121.0396392 1.154183099
155.0006668 2.02532608
157.0163169 12.42369597
158.9762819 23.33802024
159.031967 1.088313563
176.9868466 1.707091284
268.9879092 1.397364934
297.0192094 2.254861331
304.964587 10.13683625
316.964587 1.305753617
332.9958871 20.77980773

Name: +ve in-silico MS/MS by CFM-ID for ALDJTLMUQIQHHR-UHFFFAOYSA-N
ID: ALDJTLMUQIQHHR-UHFFFAOYSA-N
Comment: Energy2
Num peaks: 31
29.03857658 0.7408768652
40.01817548 7.949158532
42.03382555 3.025023133
43.02907452 1.393032819
44.04947561 9.085639867
57.04472458 0.8601312372
58.9683041 2.619412568
60.98395416 1.269360429
67.02907452 1.028226044
69.04472458 0.8499072847
71.06037464 1.214023142
74.96321872 2.127576876
84.98395416 1.150284255
108.9839542 1.924380337
121.0396392 0.8438598348
125.0152543 2.112519509
127.0309044 0.8413222003
130.9449818 0.8994426815
131.0006668 1.23950317
132.9606319 1.896315806
133.0163169 0.8774902328
143.0006668 0.6966535656
152.9850168 1.55287483
155.0006668 2.328704033
157.0163169 3.99110056
158.9762819 23.4375731
158.9955815 1.264741159
159.031967 0.6985754733
160.991932 1.129218733
168.9799314 0.7951439537
268.9879092 0.8091391735

Name: +ve in-silico MS/MS by CFM-ID for NILFSSXENVGBDK-UHFFFAOYSA-N
ID: NILFSSXENVGBDK-UHFFFAOYSA-N
Comment: Energy0
Num peaks: 6
157.0163169 8.521819277
158.9762819 8.070514427
303.969338 1.760381688
304.964587 8.327968086
305.9849881 2.227971361
332.9958871 53.46336502

Name: +ve in-silico MS/MS by CFM-ID for NILFSSXENVGBDK-UHFFFAOYSA-N
ID: NILFSSXENVGBDK-UHFFFAOYSA-N
Comment: Energy1
Num peaks: 14
29.03857658 1.017503575
74.96321872 1.903765599
76.97886878 1.005030351
121.0396392 1.160131351
155.0006668 2.035800303
157.0163169 12.41072848
158.9762819 23.69869574
159.031967 1.091420415
176.9868466 1.807427621
191.0024967 0.9714699522
268.9879092 0.9875816629
297.0192094 1.508719265
304.964587 10.2636276
332.9958871 20.99454323

Name: +ve in-silico MS/MS by CFM-ID for NILFSSXENVGBDK-UHFFFAOYSA-N
ID: NILFSSXENVGBDK-UHFFFAOYSA-N
Comment: Energy2
Num peaks: 28
29.03857658 0.7826235786
40.01817548 8.294269461
42.03382555 3.312669485
43.02907452 1.420401685
44.04947561 9.385430096
57.04472458 0.9083451002
58.9683041 2.765380892
59.06037464 0.7259071933
60.98395416 1.340096293
65.03857658 0.9927078005
67.02907452 1.08677233
71.06037464 1.487238803
74.96321872 2.246324291
98.99960423 0.7684723431
108.9839542 1.45597773
121.0396392 0.8908844261
125.0152543 1.85358629
131.0006668 1.328402216
132.9606319 2.313901365
142.9449818 1.572885837
143.0006668 0.7354749999
146.9762819 1.405020569
152.9850168 1.641692069
155.0006668 1.738953705
157.0163169 2.531161374
158.9762819 24.86322243
160.991932 1.355200498
168.9799314 0.8403662445

Name: +ve in-silico MS/MS by CFM-ID for GILKARQRCOCDSZ-UHFFFAOYSA-N
ID: GILKARQRCOCDSZ-UHFFFAOYSA-N
Comment: Energy0
Num peaks: 6
41.03857658 10.69559083
186.0219405 3.146292945
252.9680464 5.018989646
274.9887818 3.156162187
275.9727974 5.583390861
292.9993465 59.82884536

Name: +ve in-silico MS/MS by CFM-ID for GILKARQRCOCDSZ-UHFFFAOYSA-N
ID: GILKARQRCOCDSZ-UHFFFAOYSA-N
Comment: Energy1
Num peaks: 7
39.02292652 4.506848445
41.03857658 38.56694218
212.0108972 4.283090584
218.9625671 2.678477002
252.9680464 6.234047599
274.9887818 11.94687993
292.9993465 12.7244557

Name: +ve in-silico MS/MS by CFM-ID for GILKARQRCOCDSZ-UHFFFAOYSA-N
ID: GILKARQRCOCDSZ-UHFFFAOYSA-N
Comment: Energy2
Num peaks: 19
15.02292652 1.222618002
25.00727645 2.639531152
39.02292652 12.07095905
41.03857658 23.55761019
103.0178411 4.434150415
103.9800757 2.235705837
105.0334912 1.732551978
105.9957258 1.817359452
107.0491413 3.974773789
117.9957258 3.674893371
127.9800757 2.663340397
129.9957258 6.179464081
158.0003325 1.754688719
178.0498695 1.213803872
186.0219405 2.211394567
196.0159826 1.437485724
212.0108972 1.618453792
218.9625671 1.562510521
234.9574817 4.158376504

Name: +ve in-silico MS/MS by CFM-ID for TWVANMBTZOHZMC-UHFFFAOYSA-N
ID: TWVANMBTZOHZMC-UHFFFAOYSA-N
Comment: Energy0
Num peaks: 8
15.02292652 4.851955831
232.9782172 5.168703902
233.9622327 4.546741313
246.9938672 6.838983822
250.9887818 10.41729217
274.9887818 22.5241009
275.9727974 4.318552204
292.9993465 23.79158514

Name: +ve in-silico MS/MS by CFM-ID for TWVANMBTZOHZMC-UHFFFAOYSA-N
ID: TWVANMBTZOHZMC-UHFFFAOYSA-N
Comment: Energy1
Num peaks: 14
43.01784114 13.18989592
121.9906404 2.059805975
204.9833025 5.165437767
215.9516681 1.593497693
228.9833025 1.36206897
230.9989526 1.47311552
232.9782172 13.13588827
233.9622327 5.357051094
246.9938672 6.375986152
249.0095173 1.849430204
250.9887818 8.644927552
256.9782172 3.507731373
274.9887818 11.96509226
292.9993465 4.467720688

Name: +ve in-silico MS/MS by CFM-ID for TWVANMBTZOHZMC-UHFFFAOYSA-N
ID: TWVANMBTZOHZMC-UHFFFAOYSA-N
Comment: Energy2
Num peaks: 28
15.02292652 10.43721779
17.03857658 0.9817773911
25.00727645 2.525673665
39.02292652 1.206406491
41.00219107 5.210987187
42.03382555 2.516606463
43.01784114 9.198371537
58.02874017 2.826320542
60.04439023 3.355987736
67.01784114 1.565985221
85.02840582 1.919817706
154.0054179 6.737009955
172.0062905 1.10921158
172.0159826 1.802393789
189.9724035 0.8943472357
200.0012051 0.9025534199
204.9833025 2.399267001
228.9833025 2.358234608
230.9989526 2.905071962
231.9829682 1.959510378
232.9782172 2.67279425
233.9622327 2.692278963
239.0121041 1.489074243
246.9938672 1.340123172
256.9782172 3.443911925
257.9622327 2.500254888
274.9887818 2.301615851
275.9727974 0.909283753

Name: +ve in-silico MS/MS by CFM-ID for BPEUITZXSDHXPG-UHFFFAOYSA-N
ID: BPEUITZXSDHXPG-UHFFFAOYSA-N
Comment: Energy0
Num peaks: 6
69.04472458 27.88794362
95.02398914 0.8856379815
113.0152543 1.334132008
246.9478743 5.551546747
279.0086447 4.218884786
314.9853224 57.01721058

Name: +ve in-silico MS/MS by CFM-ID for BPEUITZXSDHXPG-UHFFFAOYSA-N
ID: BPEUITZXSDHXPG-UHFFFAOYSA-N
Comment: Energy1
Num peaks: 6
40.01817548 5.430347608
42.03382555 6.925766281
69.04472458 40.33973989
219.031967 2.348715267
246.9478743 16.81226634
314.9853224 15.31856857

Name: +ve in-silico MS/MS by CFM-ID for BPEUITZXSDHXPG-UHFFFAOYSA-N
ID: BPEUITZXSDHXPG-UHFFFAOYSA-N
Comment: Energy2
Num peaks: 7
40.01817548 17.03711514
42.03382555 18.27805494
52.01817548 5.707535688
69.04472458 21.60652873
113.0152543 7.017518222
218.9529597 4.953424882
246.9478743 5.598588655

Name: +ve in-silico MS/MS by CFM-ID for KPSVIQGYIJGCMK-UHFFFAOYSA-N
ID: KPSVIQGYIJGCMK-UHFFFAOYSA-N
Comment: Energy0
Num peaks: 6
81.06987671 0.3781811094
83.08552677 0.3003284307
133.1011768 1.407602467
236.9407039 6.433130616
276.972004 0.3904028094
293.0033041 89.87498343

Name: +ve in-silico MS/MS by CFM-ID for KPSVIQGYIJGCMK-UHFFFAOYSA-N
ID: KPSVIQGYIJGCMK-UHFFFAOYSA-N
Comment: Energy1
Num peaks: 6
57.06987671 2.164607634
119.0855268 2.32607975
133.1011768 7.390227207
172.9094037 4.294321474
236.9407039 9.807165108
293.0033041 64.25989702

Name: +ve in-silico MS/MS by CFM-ID for KPSVIQGYIJGCMK-UHFFFAOYSA-N
ID: KPSVIQGYIJGCMK-UHFFFAOYSA-N
Comment: Energy2
Num peaks: 15
55.05422664 3.61531847
63.02292652 3.138218095
65.03857658 2.045517585
71.08552677 2.559517368
81.06987671 4.457604216
83.08552677 2.856261554
103.0542266 3.695747946
107.0855268 2.861660617
117.0698767 4.05772655
119.0855268 13.41130306
133.1011768 10.88284596
220.9094037 4.262423044
236.9407039 2.937881891
276.972004 7.658386014
293.0033041 12.79480245

Name: +ve in-silico MS/MS by CFM-ID for CUBDAQNIOZEAJO-UHFFFAOYSA-N
ID: CUBDAQNIOZEAJO-UHFFFAOYSA-N
Comment: Energy0
Num peaks: 6
186.9976958 0.386223585
218.9697668 1.638692699
220.9854168 1.231433517
271.0163805 0.4522149651
294.9822233 10.1319593
314.9884515 84.09610482

Name: +ve in-silico MS/MS by CFM-ID for CUBDAQNIOZEAJO-UHFFFAOYSA-N
ID: CUBDAQNIOZEAJO-UHFFFAOYSA-N
Comment: Energy1
Num peaks: 6
83.01031114 1.33729862
138.9823821 1.817882837
174.9976958 0.9685051762
177.0133458 0.8337420256
294.9822233 10.57746084
314.9884515 79.51855481

Name: +ve in-silico MS/MS by CFM-ID for CUBDAQNIOZEAJO-UHFFFAOYSA-N
ID: CUBDAQNIOZEAJO-UHFFFAOYSA-N
Comment: Energy2
Num peaks: 9
154.9914675 3.293266397
157.0071176 2.308616202
174.9976958 3.192879198
198.9635385 3.708940024
248.9945022 9.618063529
251.0101523 6.029137997
271.0163805 2.793846305
274.975995 27.18556869
294.9822233 24.07402156

Name: +ve in-silico MS/MS by CFM-ID for NSMBMAITDCNBLF-UHFFFAOYSA-N
ID: NSMBMAITDCNBLF-UHFFFAOYSA-N
Comment: Energy0
Num peaks: 6
125.0152543 16.71962643
127.0309044 4.323461328
156.9873253 5.480439113
159.0029754 6.31373997
188.9593963 3.177281576
314.9830242 57.18633711

Name: +ve in-silico MS/MS by CFM-ID for NSMBMAITDCNBLF-UHFFFAOYSA-N
ID: NSMBMAITDCNBLF-UHFFFAOYSA-N
Comment: Energy1
Num peaks: 6
125.0152543 27.24380283
154.9716752 5.225614226
156.9873253 19.58093904
159.0029754 5.343197754
188.9593963 12.03100335
314.9830242 19.68638774

Name: +ve in-silico MS/MS by CFM-ID for NSMBMAITDCNBLF-UHFFFAOYSA-N
ID: NSMBMAITDCNBLF-UHFFFAOYSA-N
Comment: Energy2
Num peaks: 15
63.02292652 2.78169428
65.03857658 1.772589652
75.02292652 3.863021537
91.05422664 2.81948387
94.99499752 2.357886842
98.99960423 2.696022677
106.9949975 3.880260545
109.0106476 1.837225879
113.0152543 2.62897968
121.0106476 2.389493365
125.0152543 36.92497689
127.0309044 7.395511808
154.9716752 2.30819456
156.9873253 5.200923388
159.0029754 2.56631449

Name: +ve in-silico MS/MS by CFM-ID for NPIWPWWOMJFEJO-UHFFFAOYSA-N
ID: NPIWPWWOMJFEJO-UHFFFAOYSA-N
Comment: Energy0
Num peaks: 6
170.9707479 1.777496696
247.0020481 5.339857882
264.9762272 1.751848996
274.9969627 9.653531934
276.9762272 1.2428294
293.0075274 70.92015977

Name: +ve in-silico MS/MS by CFM-ID for NPIWPWWOMJFEJO-UHFFFAOYSA-N
ID: NPIWPWWOMJFEJO-UHFFFAOYSA-N
Comment: Energy1
Num peaks: 6
67.05422664 1.587172434
91.05422664 56.13454698
170.9707479 4.224889242
247.0020481 1.642251631
274.9969627 7.781646246
293.0075274 16.52747778

Name: +ve in-silico MS/MS by CFM-ID for NPIWPWWOMJFEJO-UHFFFAOYSA-N
ID: NPIWPWWOMJFEJO-UHFFFAOYSA-N
Comment: Energy2
Num peaks: 22
39.02292652 5.215585123
41.03857658 1.545776259
49.00727645 3.366779813
51.02292652 7.464342137
63.02292652 4.01459151
65.03857658 3.690495683
67.05422664 2.479368607
75.02292652 1.452344559
91.05422664 9.565778629
170.9707479 1.717173266
206.9707479 1.441071672
220.986398 8.260928285
230.9707479 2.404500096
232.986398 4.666836315
247.0020481 7.816848408
248.9813126 2.052133592
249.0176981 1.463100016
258.9656626 1.661200978
264.9762272 1.954980113
266.9918773 1.49304406
274.9969627 4.898240236
293.0075274 1.534407589

Name: +ve in-silico MS/MS by CFM-ID for FVXLUBMVYZXHHG-UHFFFAOYSA-N
ID: FVXLUBMVYZXHHG-UHFFFAOYSA-N
Comment: Energy0
Num peaks: 6
45.99235466 0.2652877452
68.99466108 0.6233723051
157.0243831 0.01942908615
243.9885897 0.02027613275
253.9729397 0.0434284461
314.989318 99.00160088

Name: +ve in-silico MS/MS by CFM-ID for FVXLUBMVYZXHHG-UHFFFAOYSA-N
ID: FVXLUBMVYZXHHG-UHFFFAOYSA-N
Comment: Energy1
Num peaks: 6
45.99235466 0.1836004405
68.99466108 6.753015696
88.96917669 0.1885008188
158.9722114 0.5947923649
288.9736679 0.2000530068
314.989318 91.1657053

Name: +ve in-silico MS/MS by CFM-ID for FVXLUBMVYZXHHG-UHFFFAOYSA-N
ID: FVXLUBMVYZXHHG-UHFFFAOYSA-N
Comment: Energy2
Num peaks: 6
45.99235466 2.743075301
68.99466108 41.79759094
132.9565613 1.996562683
243.9885897 3.227422009
253.9729397 4.372734072
314.989318 30.58312981

Name: +ve in-silico MS/MS by CFM-ID for FNBCUMHQBDQVGT-UHFFFAOYSA-N
ID: FNBCUMHQBDQVGT-UHFFFAOYSA-N
Comment: Energy0
Num peaks: 6
132.9565613 1.971070492
159.0416113 1.454456683
223.0035115 34.8106722
273.000318 5.804730684
274.9959815 3.838988342
293.0065462 48.8502338

Name: +ve in-silico MS/MS by CFM-ID for FNBCUMHQBDQVGT-UHFFFAOYSA-N
ID: FNBCUMHQBDQVGT-UHFFFAOYSA-N
Comment: Energy1
Num peaks: 6
132.9565613 13.76417055
139.035383 1.290060405
159.0416113 45.39918877
204.9929468 3.463995453
223.0035115 21.66274114
293.0065462 3.743329628

Name: +ve in-silico MS/MS by CFM-ID for FNBCUMHQBDQVGT-UHFFFAOYSA-N
ID: FNBCUMHQBDQVGT-UHFFFAOYSA-N
Comment: Energy2
Num peaks: 14
68.99466108 6.697044228
131.0103111 1.72219556
132.9565613 4.616923943
139.035383 6.897552911
153.0004768 6.624533689
159.0416113 25.75039267
196.9878614 1.571671593
202.9972833 3.596732071
206.9722114 1.525199872
223.0035115 8.313638404
252.9940897 3.424594432
254.9897533 2.696998151
273.000318 4.649986863
274.9959815 2.293775159

Name: +ve in-silico MS/MS by CFM-ID for XMOUUBJGOKHMTB-UHFFFAOYSA-N
ID: XMOUUBJGOKHMTB-UHFFFAOYSA-N
Comment: Energy0
Num peaks: 6
242.9651326 0.9587981509
244.9807827 0.8262459702
258.9600473 0.8522381513
260.9756973 2.165968444
274.9913474 41.18493204
293.0019121 45.36286419

Name: +ve in-silico MS/MS by CFM-ID for XMOUUBJGOKHMTB-UHFFFAOYSA-N
ID: XMOUUBJGOKHMTB-UHFFFAOYSA-N
Comment: Energy1
Num peaks: 7
195.0651853 3.991789164
244.9807827 3.633287873
246.9964328 2.395588036
258.9600473 2.44570443
260.9756973 2.129493631
274.9913474 47.75646131
293.0019121 17.74111359

Name: +ve in-silico MS/MS by CFM-ID for XMOUUBJGOKHMTB-UHFFFAOYSA-N
ID: XMOUUBJGOKHMTB-UHFFFAOYSA-N
Comment: Energy2
Num peaks: 29
15.02292652 1.005597091
29.00219107 1.461859659
31.01784114 5.532981574
41.00219107 1.003959405
43.01784114 1.28427553
45.0334912 2.067319959
71.01275576 3.108108088
73.02840582 1.928172142
85.02840582 3.617269029
87.04405588 2.159331653
97.02840582 1.169461634
117.0546206 1.887949122
132.9283532 1.544513417
134.9440033 1.638711472
139.0389705 2.779993652
141.0546206 1.214865409
162.9389179 1.442558943
174.9389179 2.178429914
188.954568 1.851349014
195.0651853 4.420164186
202.970218 1.212602005
242.9651326 6.258391434
244.9807827 7.177082534
246.9600473 2.917065459
246.9964328 3.029835757
258.9600473 9.072308116
260.9756973 1.502532907
274.9913474 5.008562381
276.9706119 1.508580735

Name: +ve in-silico MS/MS by CFM-ID for BRVOMWLJIJRCRD-UHFFFAOYSA-N
ID: BRVOMWLJIJRCRD-UHFFFAOYSA-N
Comment: Energy0
Num peaks: 6
71.03115317 1.790915436
73.04680324 1.17804085
80.94646218 2.555982307
251.0411658 4.196536579
297.0193239 3.588488451
332.9960016 85.36890668

Name: +ve in-silico MS/MS by CFM-ID for BRVOMWLJIJRCRD-UHFFFAOYSA-N
ID: BRVOMWLJIJRCRD-UHFFFAOYSA-N
Comment: Energy1
Num peaks: 6
15.02292652 6.056918411
215.0644881 4.19752643
251.0411658 4.757690505
258.9408248 4.211967988
297.0193239 36.92757972
332.9960016 24.98232008

Name: +ve in-silico MS/MS by CFM-ID for BRVOMWLJIJRCRD-UHFFFAOYSA-N
ID: BRVOMWLJIJRCRD-UHFFFAOYSA-N
Comment: Energy2
Num peaks: 7
15.02292652 4.772352135
71.03115317 9.219787912
73.04680324 11.8155428
80.94646218 18.74827679
179.001639 4.953927543
251.0411658 26.05751409
332.9960016 7.356538851

Name: +ve in-silico MS/MS by CFM-ID for QYFQMSHWVIKPSY-UHFFFAOYSA-N
ID: QYFQMSHWVIKPSY-UHFFFAOYSA-N
Comment: Energy0
Num peaks: 6
99.01890376 4.227064581
101.0345538 20.36483711
162.980804 25.57933643
243.9829682 1.38769301
286.9887818 0.9814821675
314.9836965 41.95240343

Name: +ve in-silico MS/MS by CFM-ID for QYFQMSHWVIKPSY-UHFFFAOYSA-N
ID: QYFQMSHWVIKPSY-UHFFFAOYSA-N
Comment: Energy1
Num peaks: 6
58.02874017 4.679258231
99.01890376 6.20833509
101.0345538 31.27523927
162.980804 13.77441477
214.9564191 16.87111998
314.9836965 9.801713405

Name: +ve in-silico MS/MS by CFM-ID for QYFQMSHWVIKPSY-UHFFFAOYSA-N
ID: QYFQMSHWVIKPSY-UHFFFAOYSA-N
Comment: Energy2
Num peaks: 10
44.0130901 9.966975018
46.02874017 4.168199995
56.0130901 11.43269857
58.02874017 5.768377005
71.02398914 6.52213554
73.0396392 4.26721677
83.02398914 19.7719291
91.98007572 4.401958216
99.01890376 4.85335991
101.0345538 11.05362039

Name: +ve in-silico MS/MS by CFM-ID for KMQSAZYBBKETLU-UHFFFAOYSA-N
ID: KMQSAZYBBKETLU-UHFFFAOYSA-N
Comment: Energy0
Num peaks: 6
34.9683041 0.4730908995
101.0385766 0.1542175484
304.9686097 0.2452228341
306.9842598 0.6973428431
316.9686097 0.2825572392
332.9999098 95.37117005

Name: +ve in-silico MS/MS by CFM-ID for KMQSAZYBBKETLU-UHFFFAOYSA-N
ID: KMQSAZYBBKETLU-UHFFFAOYSA-N
Comment: Energy1
Num peaks: 6
91.05422664 0.6579235805
237.0465544 1.24011416
304.9686097 2.615914663
306.9842598 2.192892726
316.9686097 1.278652244
332.9999098 81.52554123

Name: +ve in-silico MS/MS by CFM-ID for KMQSAZYBBKETLU-UHFFFAOYSA-N
ID: KMQSAZYBBKETLU-UHFFFAOYSA-N
Comment: Energy2
Num peaks: 20
49.00727645 10.33012012
51.02292652 5.177457817
53.03857658 2.108121755
63.02292652 2.801423015
91.05422664 2.093591909
101.0385766 4.924319763
103.0542266 2.409589066
127.0542266 4.122111695
139.0542266 2.801423015
192.9373096 1.874141673
202.9216595 3.963582873
228.9373096 1.994267173
240.9373096 2.801423015
268.9686097 2.093591909
278.9529597 3.338176593
302.9529597 2.486817493
304.9686097 4.854782965
306.9842598 6.103433943
316.9686097 6.93049532
332.9999098 7.783365883

Name: +ve in-silico MS/MS by CFM-ID for WQYIKPIEHGBTGB-UHFFFAOYSA-N
ID: WQYIKPIEHGBTGB-UHFFFAOYSA-N
Comment: Energy0
Num peaks: 6
128.0261533 14.88931122
154.0054179 4.518407475
161.987181 14.7789775
187.9664455 4.510477493
296.9747577 1.072685647
314.9853224 57.72703055

Name: +ve in-silico MS/MS by CFM-ID for WQYIKPIEHGBTGB-UHFFFAOYSA-N
ID: WQYIKPIEHGBTGB-UHFFFAOYSA-N
Comment: Energy1
Num peaks: 6
128.0261533 27.80884779
134.9762819 0.9988831265
154.0054179 12.63018947
161.987181 27.44568695
187.9664455 12.46546047
314.9853224 12.12152248

Name: +ve in-silico MS/MS by CFM-ID for WQYIKPIEHGBTGB-UHFFFAOYSA-N
ID: WQYIKPIEHGBTGB-UHFFFAOYSA-N
Comment: Energy2
Num peaks: 16
51.02292652 3.193959717
53.03857658 4.586884559
96.98395416 2.660700124
98.99960423 5.330370078
101.0152543 5.246476698
111.9948532 2.484499332
118.9449818 1.88012318
120.9606319 1.792732076
128.0261533 11.82000402
132.9606319 5.343898781
134.9762819 9.302429318
145.9558808 2.292758104
154.0054179 5.140198377
161.987181 12.04535531
187.9664455 6.352872359
296.9747577 1.707837801

Name: +ve in-silico MS/MS by CFM-ID for DNRUPUVFBJXPDE-UHFFFAOYSA-N
ID: DNRUPUVFBJXPDE-UHFFFAOYSA-N
Comment: Energy0
Num peaks: 6
45.99235466 0.2664660087
72.00800472 0.00669449922
228.0291341 0.07774533893
237.9901617 0.01592375113
261.9901617 0.04679377722
332.99089 99.57685933

Name: +ve in-silico MS/MS by CFM-ID for DNRUPUVFBJXPDE-UHFFFAOYSA-N
ID: DNRUPUVFBJXPDE-UHFFFAOYSA-N
Comment: Energy1
Num peaks: 6
45.99235466 0.1953099028
77.99744004 0.1148928734
96.00800472 0.4763904115
228.0291341 0.1353737334
261.9901617 0.149095106
332.99089 98.66886611

Name: +ve in-silico MS/MS by CFM-ID for DNRUPUVFBJXPDE-UHFFFAOYSA-N
ID: DNRUPUVFBJXPDE-UHFFFAOYSA-N
Comment: Energy2
Num peaks: 7
45.99235466 3.704633897
49.00727645 4.314786081
51.02292652 7.490779376
228.0291341 10.20516218
237.9901617 4.161635964
261.9901617 7.550650133
332.99089 43.94068738

Name: +ve in-silico MS/MS by CFM-ID for GKWOABCQXAYPOO-UHFFFAOYSA-N
ID: GKWOABCQXAYPOO-UHFFFAOYSA-N
Comment: Energy0
Num peaks: 6
51.00408289 4.898680198
68.99466108 1.977649342
130.9914675 24.6082939
244.9831886 1.746750922
294.979995 18.90064598
314.9862233 47.69794477

Name: +ve in-silico MS/MS by CFM-ID for GKWOABCQXAYPOO-UHFFFAOYSA-N
ID: GKWOABCQXAYPOO-UHFFFAOYSA-N
Comment: Energy1
Num peaks: 6
51.00408289 0.6238324312
68.99466108 0.6144995587
125.0008893 0.4683320311
130.9914675 13.32911353
294.979995 14.62657178
314.9862233 69.43619306

Name: +ve in-silico MS/MS by CFM-ID for GKWOABCQXAYPOO-UHFFFAOYSA-N
ID: GKWOABCQXAYPOO-UHFFFAOYSA-N
Comment: Energy2
Num peaks: 6
18.99785464 0.8032408077
51.00408289 7.320299204
68.99466108 13.68087928
130.9914675 54.17059074
244.9831886 14.70277456
294.979995 8.592078249

Name: +ve in-silico MS/MS by CFM-ID for VNCIESPHQGBEKA-UHFFFAOYSA-N
ID: VNCIESPHQGBEKA-UHFFFAOYSA-N
Comment: Energy0
Num peaks: 6
91.05422664 3.100367749
218.036718 1.316819385
237.9862024 2.553301413
261.9862024 1.288571388
270.9519811 1.006192671
297.9628801 84.27063028

Name: +ve in-silico MS/MS by CFM-ID for VNCIESPHQGBEKA-UHFFFAOYSA-N
ID: VNCIESPHQGBEKA-UHFFFAOYSA-N
Comment: Energy1
Num peaks: 6
67.05422664 1.398462932
91.05422664 27.02318322
107.0491413 1.215973922
218.036718 2.528244761
261.9862024 3.105530881
297.9628801 49.78645074

Name: +ve in-silico MS/MS by CFM-ID for VNCIESPHQGBEKA-UHFFFAOYSA-N
ID: VNCIESPHQGBEKA-UHFFFAOYSA-N
Comment: Energy2
Num peaks: 25
39.02292652 1.602213644
41.03857658 1.549018511
49.00727645 5.448847655
51.02292652 5.673634867
53.03857658 1.815723587
58.9683041 2.296338385
63.02292652 8.318990525
65.03857658 5.534718305
67.05422664 1.520324296
73.97920313 1.510371116
75.02292652 1.70270706
79.05422664 3.957962141
91.05422664 17.31104751
102.9177885 1.605821221
104.9334386 1.462279568
107.0491413 1.236827418
114.0105033 1.28199916
129.9286876 2.114918349
150.8944662 2.606549026
157.9599877 1.427097317
162.8944662 1.407360898
191.9210153 1.619569845
193.9366654 3.112716264
218.036718 2.188144685
261.9862024 2.507315068

Name: +ve in-silico MS/MS by CFM-ID for CKSJWQDNIXGSNR-UHFFFAOYSA-N
ID: CKSJWQDNIXGSNR-UHFFFAOYSA-N
Comment: Energy0
Num peaks: 6
91.05422664 10.09181729
102.9177885 1.75994182
194.036718 0.8840837565
218.036718 1.224900758
261.9862024 1.523156172
297.9628801 78.88175811

Name: +ve in-silico MS/MS by CFM-ID for CKSJWQDNIXGSNR-UHFFFAOYSA-N
ID: CKSJWQDNIXGSNR-UHFFFAOYSA-N
Comment: Energy1
Num peaks: 6
67.05422664 1.256882206
91.05422664 34.16157841
191.9210153 1.929038004
218.036718 2.853270374
261.9862024 5.335932359
297.9628801 42.80445836

Name: +ve in-silico MS/MS by CFM-ID for CKSJWQDNIXGSNR-UHFFFAOYSA-N
ID: CKSJWQDNIXGSNR-UHFFFAOYSA-N
Comment: Energy2
Num peaks: 11
41.03857658 1.672703667
49.00727645 3.429554821
51.02292652 3.836991344
63.02292652 5.282643882
65.03857658 7.275083562
75.02292652 5.021152139
79.05422664 2.262498793
85.97920313 1.81204922
91.05422664 40.21050768
102.9177885 8.857743492
114.0105033 1.675929467

Name: +ve in-silico MS/MS by CFM-ID for XDMBPRHCXDVXSU-UHFFFAOYSA-N
ID: XDMBPRHCXDVXSU-UHFFFAOYSA-N
Comment: Energy0
Num peaks: 6
91.05422664 31.90009574
123.0262976 14.5290976
289.9762533 4.788854232
302.9715023 7.666914622
304.9871523 10.8348254
332.9933003 19.58120676

Name: +ve in-silico MS/MS by CFM-ID for XDMBPRHCXDVXSU-UHFFFAOYSA-N
ID: XDMBPRHCXDVXSU-UHFFFAOYSA-N
Comment: Energy1
Num peaks: 6
91.05422664 14.97351492
121.0106476 6.33736691
123.0262976 55.94388047
210.9742791 3.095677994
276.9922377 7.084514469
332.9933003 2.285015784

Name: +ve in-silico MS/MS by CFM-ID for XDMBPRHCXDVXSU-UHFFFAOYSA-N
ID: XDMBPRHCXDVXSU-UHFFFAOYSA-N
Comment: Energy2
Num peaks: 11
51.02292652 1.745183651
63.02292652 1.861375656
65.03857658 2.469922575
75.02292652 1.851953086
79.05422664 4.816010435
91.05422664 22.39168311
94.99499752 2.508644211
106.9949975 1.934111962
121.0106476 17.80358912
123.0262976 22.29202243
261.9813387 1.57024404

Name: +ve in-silico MS/MS by CFM-ID for MGVFOJXCKPPMMC-UHFFFAOYSA-N
ID: MGVFOJXCKPPMMC-UHFFFAOYSA-N
Comment: Energy0
Num peaks: 6
91.05422664 5.849968789
123.0262976 32.04506269
289.9762533 6.168177042
302.9715023 9.220688298
304.9871523 13.66213286
332.9933003 24.70863238

Name: +ve in-silico MS/MS by CFM-ID for MGVFOJXCKPPMMC-UHFFFAOYSA-N
ID: MGVFOJXCKPPMMC-UHFFFAOYSA-N
Comment: Energy1
Num peaks: 6
91.05422664 34.88492276
123.0262976 3.970161354
233.0201667 3.744876407
261.9813387 7.612732485
276.9922377 18.21000122
332.9933003 13.30932226

Name: +ve in-silico MS/MS by CFM-ID for MGVFOJXCKPPMMC-UHFFFAOYSA-N
ID: MGVFOJXCKPPMMC-UHFFFAOYSA-N
Comment: Energy2
Num peaks: 17
51.02292652 1.415385461
56.97934745 1.274393891
63.02292652 1.586749594
65.03857658 1.952689422
75.02292652 1.235394356
79.05422664 6.351942259
91.05422664 14.96727738
94.99499752 2.269254062
97.01064758 2.069301112
106.9949975 2.640771835
121.0106476 6.123161326
123.0262976 30.51602327
233.0201667 1.290941764
261.9813387 2.048164378
262.9765876 1.262979435
286.9765876 1.929936759
314.9827356 1.372406835

Name: +ve in-silico MS/MS by CFM-ID for UJVVKJITTRJRDR-UHFFFAOYSA-N
ID: UJVVKJITTRJRDR-UHFFFAOYSA-N
Comment: Energy0
Num peaks: 7
111.0440559 2.996310114
129.0546206 4.166476807
230.9301392 4.3479599
286.9927394 4.674021008
296.9770894 9.571061807
314.987654 39.16264201
332.9982187 16.69932183

Name: +ve in-silico MS/MS by CFM-ID for UJVVKJITTRJRDR-UHFFFAOYSA-N
ID: UJVVKJITTRJRDR-UHFFFAOYSA-N
Comment: Energy1
Num peaks: 23
39.02292652 2.099144668
41.03857658 3.126268548
55.05422664 0.9321460726
67.01784114 1.873877529
69.0334912 2.496665404
83.04914126 1.663524883
87.04405588 1.942995813
101.0597059 1.360323366
111.0440559 1.155526088
129.0546206 1.440538784
230.9301392 24.92123008
232.9457892 2.445741753
236.9770894 1.136141506
238.9927394 0.8181799253
244.9457892 1.545243214
258.9614393 0.957256979
268.9821747 1.25204598
270.9614393 0.8436298534
272.9770894 3.04009955
286.9927394 6.909878495
296.9770894 4.405648622
314.987654 9.952603465
332.9982187 4.398246356

Name: +ve in-silico MS/MS by CFM-ID for UJVVKJITTRJRDR-UHFFFAOYSA-N
ID: UJVVKJITTRJRDR-UHFFFAOYSA-N
Comment: Energy2
Num peaks: 31
27.02292652 1.795655323
39.02292652 2.668335019
41.00219107 0.914747434
41.03857658 5.577819603
43.01784114 0.8598871198
43.05422664 0.9544347085
49.00727645 1.37642852
51.02292652 1.316060198
53.00219107 2.844950651
55.01784114 1.60716919
55.05422664 3.772159835
57.06987671 1.011123285
59.01275576 1.689493658
65.00219107 1.551478164
67.01784114 4.174474626
68.99710569 1.656483251
69.0334912 2.859887155
71.01275576 1.205345715
73.02840582 1.793156406
81.0334912 2.142682672
83.01275576 1.463341364
83.04914126 6.574567309
85.06479133 1.860439397
101.0597059 1.023658219
109.0284058 0.9331794733
111.0440559 1.108774036
159.0804414 1.03060184
204.9508746 0.921687658
230.9301392 15.67635305
232.9457892 1.150499692
244.9457892 0.9352221288

Name: +ve in-silico MS/MS by CFM-ID for WYUJKKRJIGVNEB-UHFFFAOYSA-N
ID: WYUJKKRJIGVNEB-UHFFFAOYSA-N
Comment: Energy0
Num peaks: 6
230.9301392 4.678573555
272.9770894 1.969653161
286.9927394 5.216019998
296.9770894 10.54206779
314.987654 43.16241404
332.9982187 18.28469866

Name: +ve in-silico MS/MS by CFM-ID for WYUJKKRJIGVNEB-UHFFFAOYSA-N
ID: WYUJKKRJIGVNEB-UHFFFAOYSA-N
Comment: Energy1
Num peaks: 24
39.02292652 1.96862553
41.03857658 2.880263536
55.05422664 0.964991252
67.01784114 1.830042232
69.0334912 2.418475232
83.04914126 1.540783107
87.04405588 1.921929434
101.0597059 1.345417626
111.0440559 0.9961018882
129.0546206 1.148213897
204.9508746 1.659253447
230.9301392 24.40815624
232.9457892 2.382677242
236.9770894 1.129293759
244.9457892 1.535147398
246.9614393 0.8421232989
258.9614393 0.9423018572
268.9821747 1.227356308
270.9614393 0.8211810044
272.9770894 3.00696027
286.9927394 6.815990397
296.9770894 4.350055043
314.987654 9.861112056
332.9982187 4.374843773

Name: +ve in-silico MS/MS by CFM-ID for WYUJKKRJIGVNEB-UHFFFAOYSA-N
ID: WYUJKKRJIGVNEB-UHFFFAOYSA-N
Comment: Energy2
Num peaks: 31
25.00727645 0.8623507006
27.02292652 2.217034221
39.02292652 5.5275883
41.03857658 7.261458755
43.05422664 1.308788435
53.00219107 1.17871628
53.03857658 0.8798574072
55.05422664 4.994586159
57.06987671 1.545872756
59.01275576 1.382576517
65.00219107 1.161879957
67.01784114 1.579562462
68.99710569 1.047671329
69.0334912 1.100844629
73.02840582 1.109994754
79.01784114 1.418998805
83.01275576 0.9480520003
83.04914126 2.257185871
85.06479133 0.8224691171
159.0804414 0.7863311617
176.9195745 1.522317533
204.9144891 0.8269098165
204.9508746 3.211952373
214.898839 0.7620959089
216.9508746 1.044080998
226.9352245 1.007986093
230.9301392 21.62039745
232.9457892 1.28952078
244.9457892 1.204305239
254.9665247 0.8095432646
270.9978248 0.9748409594

Name: +ve in-silico MS/MS by CFM-ID for XQGYDLUMTFGDSY-UHFFFAOYSA-N
ID: XQGYDLUMTFGDSY-UHFFFAOYSA-N
Comment: Energy0
Num peaks: 6
230.9301392 4.685855415
272.9770894 1.969747268
286.9927394 5.216294768
296.9770894 10.55935436
314.987654 43.19536158
332.9982187 18.28157358

Name: +ve in-silico MS/MS by CFM-ID for XQGYDLUMTFGDSY-UHFFFAOYSA-N
ID: XQGYDLUMTFGDSY-UHFFFAOYSA-N
Comment: Energy1
Num peaks: 24
39.02292652 1.91859499
41.03857658 2.857813043
55.05422664 0.9657305411
67.01784114 1.830044503
69.0334912 2.418719116
83.04914126 1.541466336
87.04405588 1.924147116
101.0597059 1.346833314
111.0440559 0.9965079821
129.0546206 1.149467355
204.9508746 1.609441096
230.9301392 24.60318644
232.9457892 2.41013065
236.9770894 1.130101926
244.9457892 1.536234301
246.9614393 0.8427215301
258.9614393 0.9429540836
268.9821747 1.228462263
270.9614393 0.8218289274
272.9770894 3.0096539
286.9927394 6.822736723
296.9770894 4.353410278
314.987654 9.872153171
332.9982187 4.381549561

Name: +ve in-silico MS/MS by CFM-ID for XQGYDLUMTFGDSY-UHFFFAOYSA-N
ID: XQGYDLUMTFGDSY-UHFFFAOYSA-N
Comment: Energy2
Num peaks: 31
25.00727645 0.8556091314
27.02292652 2.199702189
39.02292652 3.468051573
41.03857658 7.072254726
43.05422664 1.298556765
53.00219107 1.169127986
53.03857658 0.8729789764
55.05422664 4.955540156
57.06987671 1.53378764
59.01275576 1.207955811
65.00219107 1.350075803
67.01784114 1.566001604
68.99710569 1.039308889
69.0334912 1.090672935
73.02840582 1.11216005
79.01784114 1.06715
83.01275576 0.9402967319
83.04914126 2.237745103
85.06479133 0.8143111411
89.00219107 1.778873407
159.0804414 0.7801838878
176.9195745 1.00857001
188.9195745 4.230033271
204.9508746 3.021432005
216.9508746 1.035918723
226.9352245 1.000105995
230.9301392 20.47577419
232.9457892 1.090783792
244.9457892 1.194048316
254.9665247 0.8265607956
270.9978248 1.00623624

Name: +ve in-silico MS/MS by CFM-ID for SQRWBNWBGWGXJN-UHFFFAOYSA-N
ID: SQRWBNWBGWGXJN-UHFFFAOYSA-N
Comment: Energy0
Num peaks: 10
47.04914126 2.667696858
87.04405588 2.551315429
129.0546206 7.766887019
230.9301392 5.366296294
244.9457892 1.943455458
268.9457892 2.167331295
286.9563539 11.8980481
304.9669186 2.67968889
314.987654 8.945236455
332.9982187 34.60240486

Name: +ve in-silico MS/MS by CFM-ID for SQRWBNWBGWGXJN-UHFFFAOYSA-N
ID: SQRWBNWBGWGXJN-UHFFFAOYSA-N
Comment: Energy1
Num peaks: 18
41.00219107 1.231899618
47.04914126 7.369681659
83.01275576 1.706638008
85.02840582 1.348375491
87.04405588 2.028987923
101.0597059 1.648167489
129.0546206 1.71209272
226.9352245 2.035440051
230.9301392 23.01299329
232.9457892 2.204713437
244.9457892 8.638713528
246.9614393 2.299809648
258.9614393 4.25168415
268.9457892 3.800228597
270.9614393 1.172301331
286.9563539 8.637158413
314.987654 2.789398605
332.9982187 5.052680734

Name: +ve in-silico MS/MS by CFM-ID for SQRWBNWBGWGXJN-UHFFFAOYSA-N
ID: SQRWBNWBGWGXJN-UHFFFAOYSA-N
Comment: Energy2
Num peaks: 31
27.02292652 3.32710241
29.03857658 1.770507667
41.00219107 1.648074121
43.01784114 0.9278506795
47.04914126 2.867650147
49.00727645 1.636837262
51.02292652 1.656847812
53.00219107 4.277767187
55.01784114 12.76716411
57.0334912 3.461528331
59.01275576 1.448039178
59.04914126 1.469842157
73.02840582 1.902141884
80.99710569 1.046966684
83.01275576 2.000562133
85.02840582 1.609094394
87.04405588 2.210892573
101.0233204 1.171334174
101.0597059 1.728201162
105.0334912 0.8951004586
111.0440559 1.521817133
129.0546206 1.039883634
131.0491413 1.020411219
188.9195745 0.827381742
204.9508746 1.337416473
216.9508746 1.055252612
226.9352245 1.048972315
228.9508746 0.8923495509
230.9301392 13.86031998
232.9457892 1.055994022
258.9614393 0.9507417895

Name: +ve in-silico MS/MS by CFM-ID for GETTZSIMYGEIQS-UHFFFAOYSA-N
ID: GETTZSIMYGEIQS-UHFFFAOYSA-N
Comment: Energy0
Num peaks: 9
47.04914126 2.828075871
87.04405588 2.607582358
230.9301392 5.870416322
244.9457892 2.133783736
268.9457892 2.459789377
286.9563539 13.58628261
304.9669186 3.08136414
314.987654 9.862809598
332.9982187 39.31751399

Name: +ve in-silico MS/MS by CFM-ID for GETTZSIMYGEIQS-UHFFFAOYSA-N
ID: GETTZSIMYGEIQS-UHFFFAOYSA-N
Comment: Energy1
Num peaks: 19
41.00219107 1.413795396
47.04914126 7.227998995
83.01275576 1.467644725
85.02840582 1.187595354
87.04405588 1.915969235
101.0597059 1.615857859
129.0546206 1.169144594
204.9508746 1.581347629
226.9352245 2.009384726
230.9301392 22.56156901
232.9457892 2.196715662
244.9457892 8.536346444
246.9614393 2.288167213
258.9614393 4.145835712
268.9457892 3.757875936
270.9614393 1.226228041
286.9563539 8.590836675
314.987654 2.793210902
332.9982187 5.003094859

Name: +ve in-silico MS/MS by CFM-ID for GETTZSIMYGEIQS-UHFFFAOYSA-N
ID: GETTZSIMYGEIQS-UHFFFAOYSA-N
Comment: Energy2
Num peaks: 31
27.02292652 4.291266414
29.03857658 2.220522354
39.02292652 2.527131435
41.00219107 1.597876402
43.01784114 1.062110096
47.04914126 2.824927509
53.00219107 2.000454244
55.01784114 4.764455743
57.0334912 1.932587325
59.01275576 1.841914311
69.0334912 0.9576592716
73.02840582 1.480629332
79.01784114 1.202257569
83.01275576 1.188720992
87.04405588 1.476726183
101.0597059 1.143901186
131.0491413 1.162382469
176.9195745 1.961390339
204.9144891 0.9814894306
204.9508746 3.744916199
216.9508746 1.240799719
226.9352245 1.439161002
228.9508746 1.216265208
230.9301392 19.62590789
232.9457892 1.281072232
240.9508746 1.293965378
242.9665247 1.162866744
244.9457892 0.9433141477
258.9614393 1.680271892
270.9614393 1.141576625
286.9563539 0.9456393569

Name: +ve in-silico MS/MS by CFM-ID for ULPBPONDEDPQNX-UHFFFAOYSA-N
ID: ULPBPONDEDPQNX-UHFFFAOYSA-N
Comment: Energy0
Num peaks: 9
47.04914126 2.830899516
87.04405588 2.610252266
230.9301392 5.885031172
244.9457892 2.13779019
268.9457892 2.461570858
286.9563539 13.60056995
304.9669186 3.084915671
314.987654 9.873320551
332.9982187 39.37448532

Name: +ve in-silico MS/MS by CFM-ID for ULPBPONDEDPQNX-UHFFFAOYSA-N
ID: ULPBPONDEDPQNX-UHFFFAOYSA-N
Comment: Energy1
Num peaks: 19
41.00219107 1.450574181
47.04914126 7.233416
83.01275576 1.468713451
85.02840582 1.188468074
87.04405588 1.91748484
101.0597059 1.617252566
129.0546206 1.17024427
204.9508746 1.52767331
226.9352245 2.031471792
230.9301392 22.76692429
232.9457892 2.225580784
244.9457892 8.608436486
246.9614393 2.289947744
258.9614393 4.136551076
268.9457892 3.760268695
270.9614393 1.227008819
286.9563539 8.598570466
314.987654 2.795685494
332.9982187 5.009468148

Name: +ve in-silico MS/MS by CFM-ID for ULPBPONDEDPQNX-UHFFFAOYSA-N
ID: ULPBPONDEDPQNX-UHFFFAOYSA-N
Comment: Energy2
Num peaks: 31
27.02292652 4.25324873
29.03857658 2.196976939
41.00219107 1.833648647
43.01784114 1.054126357
47.04914126 2.803420151
53.00219107 1.727043558
55.01784114 4.712237043
57.0334912 1.918162927
59.01275576 1.828166676
69.0334912 0.9505115177
73.02840582 1.469369288
83.01275576 1.17965132
87.04405588 1.464957685
89.00219107 2.112162842
101.0597059 1.134340907
131.0491413 1.130334694
176.9195745 1.352250333
188.9195745 5.142118166
190.9352245 0.9158438833
204.9508746 3.531031235
216.9508746 1.215888383
226.9352245 1.462017316
228.9508746 1.207187278
230.9301392 18.29415618
232.9457892 1.041251821
240.9508746 1.235462534
242.9665247 1.278885811
244.9457892 0.9617605772
258.9614393 1.629311151
270.9614393 1.133056153
286.9563539 0.9372989457

Name: +ve in-silico MS/MS by CFM-ID for PMYJFDMQUGPXGM-UHFFFAOYSA-N
ID: PMYJFDMQUGPXGM-UHFFFAOYSA-N
Comment: Energy0
Num peaks: 6
218.036718 0.9424174664
261.9862024 1.413923436
268.936331 0.8758039882
269.93158 1.258770169
270.9519811 1.952458462
297.9628801 88.58299182

Name: +ve in-silico MS/MS by CFM-ID for PMYJFDMQUGPXGM-UHFFFAOYSA-N
ID: PMYJFDMQUGPXGM-UHFFFAOYSA-N
Comment: Energy1
Num peaks: 6
114.0105033 1.321920808
218.036718 1.896544112
261.9862024 1.982046671
268.936331 1.903105342
270.9519811 4.319409955
297.9628801 70.93700472

Name: +ve in-silico MS/MS by CFM-ID for PMYJFDMQUGPXGM-UHFFFAOYSA-N
ID: PMYJFDMQUGPXGM-UHFFFAOYSA-N
Comment: Energy2
Num peaks: 31
25.00727645 2.002213401
39.02292652 1.080040391
49.00727645 1.597239524
50.00252542 3.908851894
51.02292652 2.124215293
52.01817548 1.471175903
54.03382555 1.792663279
58.9683041 5.468619562
63.02292652 4.948286934
66.03382555 1.155922283
76.01817548 1.59318899
78.03382555 1.694798905
84.98395416 1.572237283
98.99960423 2.830116481
99.9948532 1.771264389
109.9792031 6.628785196
116.9334386 3.508022567
128.9334386 2.062727446
140.9334386 6.4583048
142.9490886 3.159850452
156.9647387 5.775274009
191.025819 1.339683498
192.0210679 1.309495192
218.036718 2.106585107
232.9596533 2.399784911
234.9753034 2.653784524
254.920681 1.658357894
261.9862024 1.877190083
268.936331 1.79046997
270.9519811 1.74578864
297.9628801 1.167521675

Name: +ve in-silico MS/MS by CFM-ID for PEGADCSVOBPMPV-UHFFFAOYSA-N
ID: PEGADCSVOBPMPV-UHFFFAOYSA-N
Comment: Energy0
Num peaks: 6
99.9948532 0.4847790267
128.0261533 0.8934226262
154.0054179 21.29022784
161.987181 4.284079172
296.9747577 0.9471697601
314.9853224 68.21655086

Name: +ve in-silico MS/MS by CFM-ID for PEGADCSVOBPMPV-UHFFFAOYSA-N
ID: PEGADCSVOBPMPV-UHFFFAOYSA-N
Comment: Energy1
Num peaks: 6
128.0261533 2.718541823
154.0054179 57.22040285
161.987181 5.809718943
273.9587733 0.78490431
296.9747577 1.377986134
314.9853224 21.10227363

Name: +ve in-silico MS/MS by CFM-ID for PEGADCSVOBPMPV-UHFFFAOYSA-N
ID: PEGADCSVOBPMPV-UHFFFAOYSA-N
Comment: Energy2
Num peaks: 13
51.02292652 1.472469612
72.98395416 1.927001516
79.01784114 3.356388317
84.98395416 1.708276413
96.98395416 4.134710898
97.97920313 10.0007854
98.99960423 3.034763197
99.9948532 7.146208794
102.0105033 3.513599644
126.9945188 18.73982561
128.0261533 2.264004496
154.0054179 21.75422852
161.987181 1.386631774

Name: +ve in-silico MS/MS by CFM-ID for FUQGPVIVCOUPRE-UHFFFAOYSA-N
ID: FUQGPVIVCOUPRE-UHFFFAOYSA-N
Comment: Energy0
Num peaks: 6
55.05422664 2.411762628
57.06987671 2.089597349
69.06987671 10.16408836
286.9927394 12.41505014
314.987654 26.29139996
332.9982187 30.49975197

Name: +ve in-silico MS/MS by CFM-ID for FUQGPVIVCOUPRE-UHFFFAOYSA-N
ID: FUQGPVIVCOUPRE-UHFFFAOYSA-N
Comment: Energy1
Num peaks: 11
67.05422664 3.095381288
69.06987671 11.33769718
220.9457892 4.338636552
246.9250538 2.342202202
248.9407039 3.043266195
284.9770894 2.195692579
286.9927394 18.37849108
289.0083895 3.171988421
296.9770894 2.612641551
314.987654 20.35806814
332.9982187 9.666444324

Name: +ve in-silico MS/MS by CFM-ID for FUQGPVIVCOUPRE-UHFFFAOYSA-N
ID: FUQGPVIVCOUPRE-UHFFFAOYSA-N
Comment: Energy2
Num peaks: 14
39.02292652 5.799989683
41.03857658 8.071101273
43.05422664 3.34301996
51.02292652 3.807006522
53.03857658 8.301820501
55.05422664 14.13776654
57.06987671 11.92693966
67.05422664 2.321344927
69.06987671 12.97406225
188.9195745 2.512738192
190.9352245 1.375363892
204.9508746 2.159001583
230.9301392 1.375839775
246.9250538 2.171621573

Name: +ve in-silico MS/MS by CFM-ID for XMVHQCLAMHKMRE-UHFFFAOYSA-N
ID: XMVHQCLAMHKMRE-UHFFFAOYSA-N
Comment: Energy0
Num peaks: 6
34.9683041 0.2380664406
232.0323816 0.3667249881
233.0276305 0.04746780216
243.0119805 0.0627118927
248.99808 0.09066667262
293.0043083 98.73186175

Name: +ve in-silico MS/MS by CFM-ID for XMVHQCLAMHKMRE-UHFFFAOYSA-N
ID: XMVHQCLAMHKMRE-UHFFFAOYSA-N
Comment: Energy1
Num peaks: 6
34.9683041 0.751000103
69.0135047 0.9099851235
231.0119805 0.7191108655
232.0323816 1.22938684
243.0119805 0.6311262411
293.0043083 92.09181548

Name: +ve in-silico MS/MS by CFM-ID for XMVHQCLAMHKMRE-UHFFFAOYSA-N
ID: XMVHQCLAMHKMRE-UHFFFAOYSA-N
Comment: Energy2
Num peaks: 14
49.00727645 2.20027431
51.02292652 1.637903561
81.0135047 2.415713484
84.98395416 3.198758556
96.98395416 5.490666896
156.0010814 3.64214072
195.0119805 3.190856242
204.9963304 4.202169839
231.0119805 3.334898155
232.0323816 15.67826425
233.0276305 1.975828098
243.0119805 8.593780157
248.99808 2.95588134
293.0043083 21.94281082

Name: +ve in-silico MS/MS by CFM-ID for WSCTXQWNHOJUMP-UHFFFAOYSA-N
ID: WSCTXQWNHOJUMP-UHFFFAOYSA-N
Comment: Energy0
Num peaks: 6
55.05422664 0.5791774731
91.03090436 4.881078795
197.9549023 0.4500652163
235.0632671 0.833374101
279.0127515 17.31487544
314.9894292 73.72660421

Name: +ve in-silico MS/MS by CFM-ID for WSCTXQWNHOJUMP-UHFFFAOYSA-N
ID: WSCTXQWNHOJUMP-UHFFFAOYSA-N
Comment: Energy1
Num peaks: 6
55.05422664 9.244701358
89.01525429 1.069824573
91.03090436 9.655994801
235.0632671 1.600205669
279.0127515 16.82898531
314.9894292 53.90829898

Name: +ve in-silico MS/MS by CFM-ID for WSCTXQWNHOJUMP-UHFFFAOYSA-N
ID: WSCTXQWNHOJUMP-UHFFFAOYSA-N
Comment: Energy2
Num peaks: 10
41.03857658 4.036174444
55.05422664 24.77817486
74.99960423 10.90423916
82.06512568 8.718538915
89.01525429 5.333825421
91.03090436 11.83965315
116.0261533 3.719485241
197.9549023 5.127599409
262.9814514 2.571977911
279.0127515 5.034885033

Name: +ve in-silico MS/MS by CFM-ID for ZMDLBLZFZSHVLH-UHFFFAOYSA-N
ID: ZMDLBLZFZSHVLH-UHFFFAOYSA-N
Comment: Energy0
Num peaks: 19
15.02292652 4.936266747
43.01784114 1.496402827
78.01050326 1.475603831
93.99572579 2.260919252
135.031967 1.980902389
151.0171895 3.917246869
155.9880536 2.35202482
170.9989526 5.835744049
186.9841751 1.726402026
197.0146027 1.72260119
198.9938672 1.369486625
213.0095173 6.504337472
215.0251673 16.98861189
217.0408174 2.939186065
228.9947398 5.333822875
231.0103899 5.517613202
250.992153 3.547249668
276.9714175 1.598325226
293.0027176 8.76814711

Name: +ve in-silico MS/MS by CFM-ID for ZMDLBLZFZSHVLH-UHFFFAOYSA-N
ID: ZMDLBLZFZSHVLH-UHFFFAOYSA-N
Comment: Energy1
Num peaks: 15
43.01784114 2.507417216
62.99960423 4.105200951
135.031967 13.13956476
137.047617 5.439372263
151.0171895 2.652892325
170.9989526 13.83330083
173.0146027 6.903976043
179.0484896 3.154120222
197.0146027 4.560981943
198.9938672 3.020939366
199.0302527 2.136101675
208.9782172 1.775700442
213.0095173 2.367308832
215.0251673 12.26988317
250.992153 2.723041841

Name: +ve in-silico MS/MS by CFM-ID for ZMDLBLZFZSHVLH-UHFFFAOYSA-N
ID: ZMDLBLZFZSHVLH-UHFFFAOYSA-N
Comment: Energy2
Num peaks: 18
15.02292652 8.089070989
43.01784114 5.982508316
48.98395416 2.07742591
62.99960423 9.453705844
78.01050326 15.46953176
80.02615332 2.292636175
93.99572579 4.950004625
135.031967 8.402491228
136.0062905 1.123478561
151.0171895 8.242341673
155.9880536 1.227092217
170.9989526 3.047522931
179.0484896 1.58429892
194.9989526 1.404580878
197.0146027 2.852452871
198.9938672 1.254149573
199.0302527 2.044798323
213.0095173 1.186728785

Name: +ve in-silico MS/MS by CFM-ID for RWGQLOFTQOEPGM-UHFFFAOYSA-N
ID: RWGQLOFTQOEPGM-UHFFFAOYSA-N
Comment: Energy0
Num peaks: 6
34.9683041 0.18607666
232.0323816 0.365820051
233.0276305 0.09436724821
246.9824299 0.1284986553
248.99808 0.2008395217
293.0043083 98.5075725

Name: +ve in-silico MS/MS by CFM-ID for RWGQLOFTQOEPGM-UHFFFAOYSA-N
ID: RWGQLOFTQOEPGM-UHFFFAOYSA-N
Comment: Energy1
Num peaks: 6
84.98395416 0.9393940912
231.0119805 0.6671123659
232.0323816 1.231722724
233.0276305 0.6106979408
266.9886582 0.5559746648
293.0043083 92.35533715

Name: +ve in-silico MS/MS by CFM-ID for RWGQLOFTQOEPGM-UHFFFAOYSA-N
ID: RWGQLOFTQOEPGM-UHFFFAOYSA-N
Comment: Energy2
Num peaks: 15
49.00727645 3.020561604
51.02292652 2.760950661
57.0135047 3.349880469
69.0135047 2.595778437
81.0135047 5.039830414
171.9715309 3.416415672
210.9824299 2.90757684
213.0214023 2.834095616
220.9667799 3.823269138
232.0323816 14.47550166
233.0276305 3.062775827
246.9824299 3.971431713
248.99808 3.627320236
258.9824299 6.40523013
293.0043083 19.04205153

Name: +ve in-silico MS/MS by CFM-ID for UWLPWQBWVAPHHN-UHFFFAOYSA-N
ID: UWLPWQBWVAPHHN-UHFFFAOYSA-N
Comment: Energy0
Num peaks: 6
34.9683041 0.1862101062
232.0323816 0.3662377113
246.9824299 0.1285909432
248.99808 0.2009852203
258.9824299 0.08192465074
293.0043083 98.60189211

Name: +ve in-silico MS/MS by CFM-ID for UWLPWQBWVAPHHN-UHFFFAOYSA-N
ID: UWLPWQBWVAPHHN-UHFFFAOYSA-N
Comment: Energy1
Num peaks: 6
81.0135047 0.5120505314
84.98395416 0.9438577855
232.0323816 1.23827052
233.0276305 0.533440704
266.9886582 0.5005088383
293.0043083 92.92846365

Name: +ve in-silico MS/MS by CFM-ID for UWLPWQBWVAPHHN-UHFFFAOYSA-N
ID: UWLPWQBWVAPHHN-UHFFFAOYSA-N
Comment: Energy2
Num peaks: 15
49.00727645 3.111877223
51.02292652 2.844417894
57.0135047 3.427342821
69.0135047 2.684370669
81.0135047 5.186025566
96.98395416 2.223491633
171.9715309 3.438908706
210.9824299 3.022988215
213.0214023 2.495549683
220.9667799 3.864509451
232.0323816 14.43548753
246.9824299 4.148054652
248.99808 3.829325746
258.9824299 6.86814713
293.0043083 20.2107881

Name: +ve in-silico MS/MS by CFM-ID for BPPFUEMXTDPKSJ-UHFFFAOYSA-N
ID: BPPFUEMXTDPKSJ-UHFFFAOYSA-N
Comment: Energy0
Num peaks: 6
47.04914126 6.051286923
216.9458951 2.453352853
218.9615452 41.31774504
220.9771952 2.602036602
246.9564598 12.6267785
292.9983246 17.39715999

Name: +ve in-silico MS/MS by CFM-ID for BPPFUEMXTDPKSJ-UHFFFAOYSA-N
ID: BPPFUEMXTDPKSJ-UHFFFAOYSA-N
Comment: Energy1
Num peaks: 12
29.03857658 1.371588009
47.04914126 14.37888358
139.035383 1.770562071
168.9647387 5.891792365
170.9803888 2.754641671
190.930245 1.358114904
216.9458951 2.43655236
218.9615452 26.82135778
225.0084953 1.336082121
246.9564598 6.506600943
264.9670245 2.744905412
292.9983246 13.5361884

Name: +ve in-silico MS/MS by CFM-ID for BPPFUEMXTDPKSJ-UHFFFAOYSA-N
ID: BPPFUEMXTDPKSJ-UHFFFAOYSA-N
Comment: Energy2
Num peaks: 15
113.019733 1.835799146
139.035383 9.028016233
168.9647387 3.260204352
188.914595 5.154417827
190.930245 8.239673977
192.9458951 6.360001897
198.9553169 14.70516684
200.970967 3.384115115
202.986617 1.139137916
205.0022671 1.254016266
216.9458951 5.544096168
218.9615452 16.79104905
220.9771952 1.264459696
222.9928453 1.189182573
225.0084953 1.791456401

Name: +ve in-silico MS/MS by CFM-ID for WVHGYAJKRZOARX-UHFFFAOYSA-N
ID: WVHGYAJKRZOARX-UHFFFAOYSA-N
Comment: Energy0
Num peaks: 6
34.9683041 0.1865564076
232.0323816 0.366565767
233.0276305 0.05197788344
264.9730081 0.129746032
266.9886582 0.2339446963
293.0043083 98.72470824

Name: +ve in-silico MS/MS by CFM-ID for WVHGYAJKRZOARX-UHFFFAOYSA-N
ID: WVHGYAJKRZOARX-UHFFFAOYSA-N
Comment: Energy1
Num peaks: 6
51.02292652 0.8305684989
69.0135047 0.9486128285
84.98395416 0.9194933594
232.0323816 1.203493483
266.9886582 1.204069611
293.0043083 89.80668699

Name: +ve in-silico MS/MS by CFM-ID for WVHGYAJKRZOARX-UHFFFAOYSA-N
ID: WVHGYAJKRZOARX-UHFFFAOYSA-N
Comment: Energy2
Num peaks: 16
49.00727645 2.87228362
51.02292652 3.680226893
53.03857658 2.104714461
69.0135047 1.780589265
81.0135047 2.094942552
96.98395416 2.398752191
171.9715309 3.679701299
231.0119805 2.811724901
232.0323816 15.73073614
233.0276305 2.262162682
244.9667799 6.248702237
246.9824299 2.557834302
248.99808 1.617583388
264.9730081 4.334977733
266.9886582 3.969936132
293.0043083 22.26623112

Name: +ve in-silico MS/MS by CFM-ID for RKSKGXIPWCKCPJ-UHFFFAOYSA-N
ID: RKSKGXIPWCKCPJ-UHFFFAOYSA-N
Comment: Energy0
Num peaks: 6
34.9683041 0.1864224498
232.0323816 0.3660821969
233.0276305 0.09439494646
264.9730081 0.1296527212
266.9886582 0.2893611003
293.0043083 98.6302124

Name: +ve in-silico MS/MS by CFM-ID for RKSKGXIPWCKCPJ-UHFFFAOYSA-N
ID: RKSKGXIPWCKCPJ-UHFFFAOYSA-N
Comment: Energy1
Num peaks: 6
51.02292652 0.826834424
69.0135047 0.9460181462
84.98395416 0.9152265508
232.0323816 1.193056827
266.9886582 1.252611907
293.0043083 89.26215371

Name: +ve in-silico MS/MS by CFM-ID for RKSKGXIPWCKCPJ-UHFFFAOYSA-N
ID: RKSKGXIPWCKCPJ-UHFFFAOYSA-N
Comment: Energy2
Num peaks: 17
49.00727645 2.78885615
51.02292652 3.571714612
53.03857658 2.019868773
69.0135047 1.83109154
81.0135047 2.027008464
84.98395416 1.501134334
171.9715309 3.431733233
213.0214023 1.647530092
231.0119805 3.770694219
232.0323816 15.55494637
233.0276305 3.28171892
244.9667799 5.871500369
246.9824299 2.452168112
248.99808 1.5300158
264.9730081 4.149461673
266.9886582 4.036241953
293.0043083 20.91767563

Name: +ve in-silico MS/MS by CFM-ID for OAYVABJBTQJKCV-UHFFFAOYSA-N
ID: OAYVABJBTQJKCV-UHFFFAOYSA-N
Comment: Energy0
Num peaks: 6
34.9683041 0.2372173432
232.0323816 0.3648894858
243.0119805 0.0624654446
246.9824299 0.1610710189
248.99808 0.4335595424
293.0043083 98.26218921

Name: +ve in-silico MS/MS by CFM-ID for OAYVABJBTQJKCV-UHFFFAOYSA-N
ID: OAYVABJBTQJKCV-UHFFFAOYSA-N
Comment: Energy1
Num peaks: 6
34.9683041 0.7390428438
69.0135047 1.601521187
231.0119805 0.7076070691
232.0323816 1.206248363
248.99808 1.226869318
293.0043083 90.12697496

Name: +ve in-silico MS/MS by CFM-ID for OAYVABJBTQJKCV-UHFFFAOYSA-N
ID: OAYVABJBTQJKCV-UHFFFAOYSA-N
Comment: Energy2
Num peaks: 15
49.00727645 1.808680693
84.98395416 2.818575456
96.98395416 4.894682653
111.9948532 2.726905963
156.0010814 3.185136077
188.0261533 2.763414321
195.0119805 2.831236856
204.9963304 3.795287842
213.0214023 3.307868475
231.0119805 2.933703355
232.0323816 13.82614024
243.0119805 7.126884947
246.9824299 3.536377429
248.99808 7.197783439
293.0043083 18.27928869

Name: +ve in-silico MS/MS by CFM-ID for OOQBGVIKEOHHFG-UHFFFAOYSA-N
ID: OOQBGVIKEOHHFG-UHFFFAOYSA-N
Comment: Energy0
Num peaks: 6
129.0294684 0.8319183973
245.9622327 1.008067393
251.0217962 3.183274004
286.9887818 21.27374124
314.9836965 30.31782781
332.9942611 32.52581274

Name: +ve in-silico MS/MS by CFM-ID for OOQBGVIKEOHHFG-UHFFFAOYSA-N
ID: OOQBGVIKEOHHFG-UHFFFAOYSA-N
Comment: Energy1
Num peaks: 17
40.01817548 2.63346981
68.0130901 1.393954708
83.02398914 1.605652066
111.0189038 1.536805096
129.0294684 1.744336185
153.0214023 1.443625912
207.031967 4.400508937
232.9782172 3.780682747
234.9938672 3.308971006
235.0268816 2.064295388
251.0217962 9.674326437
258.9938672 1.276873807
261.9935329 2.001102319
286.9887818 22.59167261
289.0044319 1.342237932
314.9836965 11.69244215
332.9942611 8.009319032

Name: +ve in-silico MS/MS by CFM-ID for OOQBGVIKEOHHFG-UHFFFAOYSA-N
ID: OOQBGVIKEOHHFG-UHFFFAOYSA-N
Comment: Energy2
Num peaks: 31
26.00252542 3.973646013
28.01817548 0.8109040395
39.02292652 1.799480502
40.01817548 1.726598315
41.00219107 1.420712835
43.01784114 0.891965048
53.99744004 2.448184905
56.0130901 3.733681284
58.9683041 0.8503144751
65.03857658 1.199018156
72.00800472 3.022241033
74.02365479 3.285893795
86.02365479 3.470867273
98.99960423 1.657812925
111.9948532 1.245402326
125.0152543 8.792426445
138.0105033 6.308794832
140.0261533 1.318323899
153.0214023 1.197721453
166.0054179 1.662970505
181.0163169 0.9600975737
183.031967 1.100866573
201.9724035 0.8131171333
204.9720692 3.914969891
207.031967 5.277807803
217.9673181 1.247750557
219.9829682 3.557406506
235.0268816 2.438022053
251.0217962 3.242201253
270.9938672 0.8013064973
286.9887818 0.8048789662

Name: +ve in-silico MS/MS by CFM-ID for KKTKGKORENKLNV-UHFFFAOYSA-N
ID: KKTKGKORENKLNV-UHFFFAOYSA-N
Comment: Energy0
Num peaks: 6
57.06987671 3.394080156
75.08044139 3.413246925
218.9251596 20.56079893
236.9357243 25.77180385
272.9920963 2.249111975
292.9983246 40.4876886

Name: +ve in-silico MS/MS by CFM-ID for KKTKGKORENKLNV-UHFFFAOYSA-N
ID: KKTKGKORENKLNV-UHFFFAOYSA-N
Comment: Energy1
Num peaks: 6
55.05422664 1.145826049
57.06987671 13.04844169
75.08044139 4.80677127
218.9251596 41.31735473
236.9357243 22.12870718
292.9983246 13.59824069

Name: +ve in-silico MS/MS by CFM-ID for KKTKGKORENKLNV-UHFFFAOYSA-N
ID: KKTKGKORENKLNV-UHFFFAOYSA-N
Comment: Energy2
Num peaks: 6
55.05422664 4.217261982
57.06987671 11.7082587
73.06479133 2.1489741
75.08044139 2.537945039
192.9458951 8.130935703
218.9251596 55.62893465

Name: +ve in-silico MS/MS by CFM-ID for IWEYIOCEZPXLHE-UHFFFAOYSA-N
ID: IWEYIOCEZPXLHE-UHFFFAOYSA-N
Comment: Energy0
Num peaks: 6
34.9683041 0.1866925469
84.98395416 0.1611118515
211.9664455 0.2228839485
269.9274732 1.333650226
271.9431232 0.4734126427
297.9587733 96.42216388

Name: +ve in-silico MS/MS by CFM-ID for IWEYIOCEZPXLHE-UHFFFAOYSA-N
ID: IWEYIOCEZPXLHE-UHFFFAOYSA-N
Comment: Energy1
Num peaks: 6
26.00252542 1.467284793
132.9606319 1.833551392
235.9664455 2.638318573
237.9820956 0.9011336251
271.9431232 0.9761086409
297.9587733 83.8045716

Name: +ve in-silico MS/MS by CFM-ID for IWEYIOCEZPXLHE-UHFFFAOYSA-N
ID: IWEYIOCEZPXLHE-UHFFFAOYSA-N
Comment: Energy2
Num peaks: 18
40.01817548 2.536217311
50.00252542 10.37077928
52.01817548 6.708715617
58.9683041 1.907170901
64.01817548 6.751362441
72.98395416 8.83467166
76.01817548 1.846454644
84.98395416 4.014150703
88.01817548 1.757602768
106.9449818 1.854106492
109.9792031 2.989899518
118.9449818 2.571615066
123.9948532 4.071446725
130.9449818 7.257790673
132.9606319 3.457103849
235.9664455 1.765864674
269.9274732 4.020934809
297.9587733 8.602562293

Name: +ve in-silico MS/MS by CFM-ID for PXUULQAPEKKVAH-UHFFFAOYSA-N
ID: PXUULQAPEKKVAH-UHFFFAOYSA-N
Comment: Energy0
Num peaks: 6
118.9914675 11.15334689
168.988274 2.427969849
268.9818868 27.44426994
294.9811379 7.143563989
296.9768015 29.15036055
314.9873661 13.59116188

Name: +ve in-silico MS/MS by CFM-ID for PXUULQAPEKKVAH-UHFFFAOYSA-N
ID: PXUULQAPEKKVAH-UHFFFAOYSA-N
Comment: Energy1
Num peaks: 6
168.988274 1.567522941
218.9850804 7.952648905
268.9818868 16.59712439
294.9811379 5.450415073
296.9768015 12.74028518
314.9873661 48.97938229

Name: +ve in-silico MS/MS by CFM-ID for PXUULQAPEKKVAH-UHFFFAOYSA-N
ID: PXUULQAPEKKVAH-UHFFFAOYSA-N
Comment: Energy2
Num peaks: 6
68.99466108 10.42775293
94.99391213 4.81851628
101.0008893 11.35062123
118.9914675 40.86153025
144.9907186 3.083456318
168.988274 16.85675054

Name: +ve in-silico MS/MS by CFM-ID for PXUULQAPEKKVAH-UHFFFAOYSA-N
ID: PXUULQAPEKKVAH-UHFFFAOYSA-N
Comment: Energy0
Num peaks: 6
118.9914675 11.15334689
168.988274 2.427969849
268.9818868 27.44426994
294.9811379 7.143563989
296.9768015 29.15036055
314.9873661 13.59116188

Name: +ve in-silico MS/MS by CFM-ID for PXUULQAPEKKVAH-UHFFFAOYSA-N
ID: PXUULQAPEKKVAH-UHFFFAOYSA-N
Comment: Energy1
Num peaks: 6
168.988274 1.567522941
218.9850804 7.952648905
268.9818868 16.59712439
294.9811379 5.450415073
296.9768015 12.74028518
314.9873661 48.97938229

Name: +ve in-silico MS/MS by CFM-ID for PXUULQAPEKKVAH-UHFFFAOYSA-N
ID: PXUULQAPEKKVAH-UHFFFAOYSA-N
Comment: Energy2
Num peaks: 6
68.99466108 10.42775293
94.99391213 4.81851628
101.0008893 11.35062123
118.9914675 40.86153025
144.9907186 3.083456318
168.988274 16.85675054

Name: +ve in-silico MS/MS by CFM-ID for ZWRWMQKBZPEIPF-UHFFFAOYSA-N
ID: ZWRWMQKBZPEIPF-UHFFFAOYSA-N
Comment: Energy0
Num peaks: 6
92.04947561 10.08821906
218.036718 0.868995675
261.9862024 1.307249995
268.936331 0.7281850868
270.9519811 1.398245543
297.9628801 80.37596651

Name: +ve in-silico MS/MS by CFM-ID for ZWRWMQKBZPEIPF-UHFFFAOYSA-N
ID: ZWRWMQKBZPEIPF-UHFFFAOYSA-N
Comment: Energy1
Num peaks: 8
65.03857658 2.019703473
80.04947561 1.934046613
92.04947561 29.04154245
162.8944662 1.813253516
268.936331 2.851830053
270.9519811 3.586358574
281.93158 1.659793395
297.9628801 37.23108753

Name: +ve in-silico MS/MS by CFM-ID for ZWRWMQKBZPEIPF-UHFFFAOYSA-N
ID: ZWRWMQKBZPEIPF-UHFFFAOYSA-N
Comment: Energy2
Num peaks: 12
39.02292652 3.924098585
51.02292652 6.062333085
52.01817548 4.141133273
63.02292652 4.416263765
65.03857658 18.79778965
66.03382555 2.753636325
76.01817548 2.074641176
92.04947561 28.367651
96.98395416 1.580900112
156.9647387 1.596355988
190.9257664 3.926711349
218.920681 3.517559152

Name: +ve in-silico MS/MS by CFM-ID for TZHBVUQISGPCBN-UHFFFAOYSA-N
ID: TZHBVUQISGPCBN-UHFFFAOYSA-N
Comment: Energy0
Num peaks: 6
108.0080047 5.292431269
136.0393049 3.728653262
165.9957258 7.729031508
168.0113759 6.812964459
289.9940115 3.119744175
332.9998252 63.98602882

Name: +ve in-silico MS/MS by CFM-ID for TZHBVUQISGPCBN-UHFFFAOYSA-N
ID: TZHBVUQISGPCBN-UHFFFAOYSA-N
Comment: Energy1
Num peaks: 6
165.9957258 5.05958454
197.9677968 9.056377723
289.9940115 3.395339076
305.0049106 4.331957965
314.9892605 2.191925756
332.9998252 66.11543936

Name: +ve in-silico MS/MS by CFM-ID for TZHBVUQISGPCBN-UHFFFAOYSA-N
ID: TZHBVUQISGPCBN-UHFFFAOYSA-N
Comment: Energy2
Num peaks: 18
49.00727645 2.605748772
50.00252542 3.97742442
52.01817548 2.919523185
54.03382555 2.88932095
78.03382555 1.592588735
82.99499752 1.649842626
96.00800472 3.588072772
104.0130901 1.617153038
108.0080047 5.677793081
110.0236548 1.661969245
120.0080047 11.95250598
122.0236548 13.27699812
124.0215466 1.879294287
136.0393049 3.129620453
139.9800757 4.028558588
150.0008112 2.298041337
165.9957258 11.90687802
168.0113759 4.460443835

Name: +ve in-silico MS/MS by CFM-ID for DLMRHDGFCCELAC-UHFFFAOYSA-N
ID: DLMRHDGFCCELAC-UHFFFAOYSA-N
Comment: Energy0
Num peaks: 6
252.9414164 2.803159423
254.9570665 1.563740668
269.9679655 14.12643189
271.9472301 2.510050542
280.936331 3.676592918
297.9628801 63.63081555

Name: +ve in-silico MS/MS by CFM-ID for DLMRHDGFCCELAC-UHFFFAOYSA-N
ID: DLMRHDGFCCELAC-UHFFFAOYSA-N
Comment: Energy1
Num peaks: 8
42.03382555 2.924758835
161.0152543 2.548166392
176.0261533 4.785479087
178.0418034 6.668887949
228.9414164 2.572309421
252.9414164 13.4596647
269.9679655 27.75216695
297.9628801 20.57891632

Name: +ve in-silico MS/MS by CFM-ID for DLMRHDGFCCELAC-UHFFFAOYSA-N
ID: DLMRHDGFCCELAC-UHFFFAOYSA-N
Comment: Energy2
Num peaks: 21
15.02292652 1.256128697
39.02292652 1.500988986
40.01817548 2.190477641
49.00727645 1.198603508
56.04947561 8.701076254
101.0385766 1.911053219
113.0152543 1.372513091
116.9334386 2.407493024
118.9127031 1.61088563
134.9996042 8.616644408
137.0152543 2.583848002
142.9490886 1.290991775
151.0309044 1.228410587
157.9599877 1.195971714
158.9996042 1.567640758
194.9803888 1.287375754
214.9257664 2.448890436
228.9414164 16.45881935
252.9414164 12.2914481
253.9366654 3.136402969
269.9679655 5.795443544

Name: +ve in-silico MS/MS by CFM-ID for NGXLYKDBDNHKMH-UHFFFAOYSA-N
ID: NGXLYKDBDNHKMH-UHFFFAOYSA-N
Comment: Energy0
Num peaks: 6
255.9523155 2.748710003
269.9679655 5.309109051
271.9472301 1.976056264
279.9523155 2.369765005
280.936331 3.839548299
297.9628801 71.20004144

Name: +ve in-silico MS/MS by CFM-ID for NGXLYKDBDNHKMH-UHFFFAOYSA-N
ID: NGXLYKDBDNHKMH-UHFFFAOYSA-N
Comment: Energy1
Num peaks: 11
42.03382555 5.538384154
82.02874017 1.32724251
162.9945188 1.988787207
180.0210679 3.808591994
185.9549023 2.795876001
218.036718 1.486208066
228.9414164 2.809692823
252.9414164 2.75466914
269.9679655 20.07950192
279.9523155 4.360025074
297.9628801 34.23734649

Name: +ve in-silico MS/MS by CFM-ID for NGXLYKDBDNHKMH-UHFFFAOYSA-N
ID: NGXLYKDBDNHKMH-UHFFFAOYSA-N
Comment: Energy2
Num peaks: 22
15.02292652 1.053035318
40.01817548 2.45856873
41.00219107 2.959957799
101.0385766 2.383316482
113.0152543 1.107166634
116.9334386 4.418768749
118.9490886 1.34903325
133.9599877 2.151181972
134.9996042 15.04615689
137.0152543 2.904455608
142.9490886 1.769243271
151.0309044 1.488943711
168.9647387 1.242069537
194.9803888 2.305616937
214.9257664 3.222375275
228.9414164 17.61742224
238.9257664 2.358282607
252.9414164 7.694470945
254.920681 1.126222275
261.9862024 1.190769573
269.9679655 3.451992796
279.9523155 0.9349882954

Name: +ve in-silico MS/MS by CFM-ID for RPCHMKFKWSRPMD-UHFFFAOYSA-N
ID: RPCHMKFKWSRPMD-UHFFFAOYSA-N
Comment: Energy0
Num peaks: 6
57.06987671 8.011571249
89.04194771 2.536185743
244.9570226 3.494515009
274.9134435 11.50003255
276.9290936 3.685556679
332.9916939 55.99283994

Name: +ve in-silico MS/MS by CFM-ID for RPCHMKFKWSRPMD-UHFFFAOYSA-N
ID: RPCHMKFKWSRPMD-UHFFFAOYSA-N
Comment: Energy1
Num peaks: 12
43.05422664 2.707340489
55.05422664 4.950900071
57.06987671 13.76325166
82.99499752 1.180371203
87.02629764 3.176694452
89.04194771 14.2035704
244.9570226 4.05397268
248.9883227 1.661827818
251.0039728 1.540760204
274.9134435 7.372539624
276.9290936 4.298980262
332.9916939 22.16004312

Name: +ve in-silico MS/MS by CFM-ID for RPCHMKFKWSRPMD-UHFFFAOYSA-N
ID: RPCHMKFKWSRPMD-UHFFFAOYSA-N
Comment: Energy2
Num peaks: 18
39.02292652 1.735055263
41.03857658 4.631867313
43.05422664 4.024923263
51.02292652 1.900300242
53.03857658 2.496545186
55.05422664 3.323034023
57.06987671 7.059148597
85.01064758 1.616851158
89.04194771 1.868018274
149.0167956 1.492868507
203.9304735 2.555423698
218.9413725 1.545520771
230.9413725 16.38268755
244.9570226 3.831620344
247.9025445 3.928701037
248.9883227 2.112102875
274.9134435 17.73008226
276.9290936 1.92344956

Name: +ve in-silico MS/MS by CFM-ID for YUHXSVUWDBFINU-UHFFFAOYSA-N
ID: YUHXSVUWDBFINU-UHFFFAOYSA-N
Comment: Energy0
Num peaks: 6
232.9782172 5.402529529
233.9622327 5.236816166
246.9938672 8.409013475
250.9887818 10.50024082
274.9887818 25.79561104
292.9993465 28.38749996

Name: +ve in-silico MS/MS by CFM-ID for YUHXSVUWDBFINU-UHFFFAOYSA-N
ID: YUHXSVUWDBFINU-UHFFFAOYSA-N
Comment: Energy1
Num peaks: 18
43.01784114 2.830701426
60.04439023 0.8756612179
138.0549549 1.309789828
154.0498695 0.8481847331
182.0003325 0.8144235653
189.9724035 0.9456899576
194.0003325 1.279914794
196.0159826 0.8271027774
204.9833025 5.980298287
212.0108972 2.5451214
232.9782172 12.43434652
233.9622327 8.715134185
246.9938672 9.092752367
249.0095173 2.554650663
250.9887818 6.679363046
256.9782172 1.080284241
274.9887818 15.34021466
292.9993465 6.430072169

Name: +ve in-silico MS/MS by CFM-ID for YUHXSVUWDBFINU-UHFFFAOYSA-N
ID: YUHXSVUWDBFINU-UHFFFAOYSA-N
Comment: Energy2
Num peaks: 18
15.02292652 1.93650496
25.00727645 2.407663385
41.00219107 2.000445033
43.01784114 7.183414555
68.99710569 1.111376704
168.0210679 6.155266622
173.985555 1.272804709
178.0498695 2.1153862
189.9724035 17.17049163
194.0003325 3.878995775
196.0159826 5.758391012
204.9833025 5.771764708
212.0108972 1.746235392
215.0121041 2.667922986
232.9782172 6.815021846
233.9622327 10.29956493
239.0121041 1.105124431
274.9887818 1.356422598

Name: +ve in-silico MS/MS by CFM-ID for KZLQPWIIBIPKSV-UHFFFAOYSA-N
ID: KZLQPWIIBIPKSV-UHFFFAOYSA-N
Comment: Energy0
Num peaks: 6
117.0004768 0.5577968986
167.0161269 1.285602653
241.0033715 1.040048453
269.0346717 0.789122124
316.9652718 0.8363960703
332.9965719 92.18232972

Name: +ve in-silico MS/MS by CFM-ID for KZLQPWIIBIPKSV-UHFFFAOYSA-N
ID: KZLQPWIIBIPKSV-UHFFFAOYSA-N
Comment: Energy1
Num peaks: 6
15.02292652 10.51935263
238.9877215 5.009974515
241.0033715 6.687394612
255.0190216 64.12586054
257.0346717 2.546113982
332.9965719 5.59482142

Name: +ve in-silico MS/MS by CFM-ID for KZLQPWIIBIPKSV-UHFFFAOYSA-N
ID: KZLQPWIIBIPKSV-UHFFFAOYSA-N
Comment: Energy2
Num peaks: 12
76.96917669 2.838528017
103.0542266 3.756618673
167.0161269 1.930300915
214.9877215 4.66972001
229.0033715 1.971304681
238.9877215 4.154849789
241.0033715 38.67708913
255.0190216 8.154005902
267.0190216 4.37585935
269.0346717 3.789004142
316.9652718 4.335369413
332.9965719 2.400050316

Name: +ve in-silico MS/MS by CFM-ID for XFXCBBCXWKQQRK-UHFFFAOYSA-N
ID: XFXCBBCXWKQQRK-UHFFFAOYSA-N
Comment: Energy0
Num peaks: 6
61.06479133 2.257842255
232.9457892 3.663406864
234.9250538 0.8306925558
250.9563539 18.26133466
260.9770894 1.302914553
293.0033041 66.14960512

Name: +ve in-silico MS/MS by CFM-ID for XFXCBBCXWKQQRK-UHFFFAOYSA-N
ID: XFXCBBCXWKQQRK-UHFFFAOYSA-N
Comment: Energy1
Num peaks: 6
43.05422664 2.403691198
220.9457892 3.410680958
232.9457892 8.786745816
234.9250538 5.372038313
250.9563539 43.88061162
293.0033041 16.67096622

Name: +ve in-silico MS/MS by CFM-ID for XFXCBBCXWKQQRK-UHFFFAOYSA-N
ID: XFXCBBCXWKQQRK-UHFFFAOYSA-N
Comment: Energy2
Num peaks: 18
41.03857658 1.612148864
43.05422664 13.10766783
55.01784114 1.721679925
61.06479133 4.777694202
123.0440559 2.912265024
164.9195745 1.572407384
176.9195745 1.839030005
188.9195745 8.095597346
190.9352245 2.147955709
204.9144891 1.962282478
204.9508746 2.825652842
206.9301392 2.657002761
220.9457892 2.725761851
232.9457892 12.07924913
234.9250538 12.48206984
234.9614393 2.487465797
248.9407039 1.655916408
250.9563539 4.747902682

Name: +ve in-silico MS/MS by CFM-ID for ZPVOGNHELYLFIT-UHFFFAOYSA-N
ID: ZPVOGNHELYLFIT-UHFFFAOYSA-N
Comment: Energy0
Num peaks: 10
47.04914126 2.839884549
85.02840582 1.544215886
87.04405588 3.133791491
113.0597059 6.335672855
220.9457892 4.707465249
268.9457892 1.799052733
286.9563539 14.05399795
304.9669186 3.39007918
314.987654 4.163932263
332.9982187 39.24299675

Name: +ve in-silico MS/MS by CFM-ID for ZPVOGNHELYLFIT-UHFFFAOYSA-N
ID: ZPVOGNHELYLFIT-UHFFFAOYSA-N
Comment: Energy1
Num peaks: 16
39.02292652 1.631945385
47.04914126 5.58594488
69.0334912 1.854787412
83.01275576 1.253171945
85.02840582 4.044404818
87.04405588 2.748398548
113.0597059 5.289298848
220.9457892 5.988600849
242.9301392 13.39330383
244.9457892 16.93592585
246.9614393 6.75700578
248.9770894 2.062608291
258.9614393 3.102344755
268.9457892 1.719990816
286.9563539 5.464955978
332.9982187 2.545315344

Name: +ve in-silico MS/MS by CFM-ID for ZPVOGNHELYLFIT-UHFFFAOYSA-N
ID: ZPVOGNHELYLFIT-UHFFFAOYSA-N
Comment: Energy2
Num peaks: 31
25.00727645 4.486447339
27.02292652 1.322865523
29.03857658 2.185050131
39.02292652 12.98874207
41.00219107 2.911334406
41.03857658 3.63005972
43.05422664 1.001491516
47.04914126 2.746365628
49.00727645 1.950809466
51.02292652 1.544009761
53.00219107 1.485362937
53.03857658 1.643799416
67.01784114 1.409673824
69.0334912 1.533748675
73.02840582 1.231538707
85.02840582 1.614142546
87.04405588 1.488362457
131.0491413 1.594734574
174.9039244 1.363673958
188.9195745 1.507871563
190.9352245 1.895969528
192.9508746 2.915017397
204.9508746 3.393783608
206.9665247 1.25261484
208.9821747 1.03463049
210.9978248 1.111954165
220.9457892 5.567811908
242.9301392 1.276772146
244.9457892 1.116034218
258.9614393 2.035559811
286.9563539 1.270787271

Name: +ve in-silico MS/MS by CFM-ID for WVTPJHNTWSRUIZ-UHFFFAOYSA-N
ID: WVTPJHNTWSRUIZ-UHFFFAOYSA-N
Comment: Energy0
Num peaks: 6
116.9060095 2.794717186
144.9009241 34.094435
172.0756904 2.85932599
314.9853224 6.385398432
315.969338 5.265271776
332.9958871 37.68336863

Name: +ve in-silico MS/MS by CFM-ID for WVTPJHNTWSRUIZ-UHFFFAOYSA-N
ID: WVTPJHNTWSRUIZ-UHFFFAOYSA-N
Comment: Energy1
Num peaks: 14
128.0494756 1.450584679
144.9009241 16.048188
145.0647913 4.132805471
154.0651257 1.652668856
172.0756904 9.127056675
215.081504 4.14907765
287.9744234 1.835014791
290.9853224 2.085411271
297.9587733 1.458485459
303.969338 1.603212893
305.9849881 10.43197821
314.9853224 4.935775881
315.969338 7.793756268
332.9958871 13.72676054

Name: +ve in-silico MS/MS by CFM-ID for WVTPJHNTWSRUIZ-UHFFFAOYSA-N
ID: WVTPJHNTWSRUIZ-UHFFFAOYSA-N
Comment: Energy2
Num peaks: 7
116.9060095 23.7662945
128.0494756 3.969214116
130.0651257 2.109459655
144.9009241 41.90165282
145.0647913 2.039412075
154.0651257 2.588854044
172.0756904 4.246010202

Name: +ve in-silico MS/MS by CFM-ID for ZBYZYTCWRNGPAC-UHFFFAOYSA-N
ID: ZBYZYTCWRNGPAC-UHFFFAOYSA-N
Comment: Energy0
Num peaks: 6
34.9683041 0.480054107
53.03857658 0.2340801925
265.9882436 0.4666632481
266.9834926 0.4047670094
275.9725935 0.2581068579
292.9991426 97.25333742

Name: +ve in-silico MS/MS by CFM-ID for ZBYZYTCWRNGPAC-UHFFFAOYSA-N
ID: ZBYZYTCWRNGPAC-UHFFFAOYSA-N
Comment: Energy1
Num peaks: 6
159.9715309 2.28459298
251.9725935 2.589345717
261.9569435 5.301999117
263.9725935 3.574361106
265.9882436 6.463177083
292.9991426 61.96061416

Name: +ve in-silico MS/MS by CFM-ID for ZBYZYTCWRNGPAC-UHFFFAOYSA-N
ID: ZBYZYTCWRNGPAC-UHFFFAOYSA-N
Comment: Energy2
Num peaks: 13
40.01817548 1.610661017
51.02292652 5.033139006
53.03857658 5.464072438
63.02292652 5.710637603
64.01817548 1.61393392
65.03857658 4.454625372
75.02292652 6.007507987
92.04947561 14.9708565
120.0556236 1.669415718
132.9606319 2.138191521
142.9449818 5.263264478
159.9715309 23.43985267
187.9776789 2.745487551

Name: +ve in-silico MS/MS by CFM-ID for PQUYFRPERXOVQU-UHFFFAOYSA-M
ID: PQUYFRPERXOVQU-UHFFFAOYSA-M
Comment: Energy0
Num peaks: 6
27.02292652 2.385210524
29.03857658 5.731688996
55.05422664 7.287655558
264.9702472 2.878548596
266.9858973 2.109227924
293.0015474 72.52770372

Name: +ve in-silico MS/MS by CFM-ID for PQUYFRPERXOVQU-UHFFFAOYSA-M
ID: PQUYFRPERXOVQU-UHFFFAOYSA-M
Comment: Energy1
Num peaks: 6
34.9683041 3.625434917
41.03857658 3.002385396
55.05422664 7.498482361
257.0248696 17.54776975
266.9858973 2.447380721
293.0015474 54.13606246

Name: +ve in-silico MS/MS by CFM-ID for PQUYFRPERXOVQU-UHFFFAOYSA-M
ID: PQUYFRPERXOVQU-UHFFFAOYSA-M
Comment: Energy2
Num peaks: 8
27.02292652 8.489433293
29.03857658 11.9441648
39.02292652 5.802946703
41.03857658 17.71735558
55.05422664 21.97127885
250.9545972 6.773804448
264.9702472 4.694433722
276.9702472 3.468679765

Name: +ve in-silico MS/MS by CFM-ID for XQGLUYNGXKJLEP-UHFFFAOYSA-M
ID: XQGLUYNGXKJLEP-UHFFFAOYSA-M
Comment: Energy0
Num peaks: 6
95.04914126 3.1609311
288.9702472 1.187201172
297.0197843 0.9869514432
314.9858973 1.498460595
316.9651618 0.7278934005
332.996462 90.82670192

Name: +ve in-silico MS/MS by CFM-ID for XQGLUYNGXKJLEP-UHFFFAOYSA-M
ID: XQGLUYNGXKJLEP-UHFFFAOYSA-M
Comment: Energy1
Num peaks: 6
34.9683041 13.15991301
95.04914126 2.233849594
271.0041342 1.737621353
297.0197843 24.52842195
306.9808119 4.848375069
332.996462 46.12422545

Name: +ve in-silico MS/MS by CFM-ID for XQGLUYNGXKJLEP-UHFFFAOYSA-M
ID: XQGLUYNGXKJLEP-UHFFFAOYSA-M
Comment: Energy2
Num peaks: 12
27.02292652 1.769902743
49.00727645 2.654889943
51.02292652 1.928279397
95.04914126 19.38349964
262.9545972 2.525368441
286.9545972 4.132436462
288.9702472 7.224439783
297.0197843 2.667611712
304.9651618 2.529546838
314.9858973 4.611638376
316.9651618 18.30984038
332.996462 13.59637372

Name: +ve in-silico MS/MS by CFM-ID for IMSZIUXBLZPUNK-UHFFFAOYSA-M
ID: IMSZIUXBLZPUNK-UHFFFAOYSA-M
Comment: Energy0
Num peaks: 6
15.02292652 1.079637199
41.03857658 1.695664891
55.05422664 7.76970887
257.0248696 0.9221286433
276.9702472 1.202458426
293.0015474 84.3624744

Name: +ve in-silico MS/MS by CFM-ID for IMSZIUXBLZPUNK-UHFFFAOYSA-M
ID: IMSZIUXBLZPUNK-UHFFFAOYSA-M
Comment: Energy1
Num peaks: 6
34.9683041 3.591749526
55.05422664 7.422851132
250.9545972 4.02402931
252.9702472 7.271674353
257.0248696 18.09577714
293.0015474 53.38989378

Name: +ve in-silico MS/MS by CFM-ID for IMSZIUXBLZPUNK-UHFFFAOYSA-M
ID: IMSZIUXBLZPUNK-UHFFFAOYSA-M
Comment: Energy2
Num peaks: 6
15.02292652 5.398725126
39.02292652 10.75457514
41.03857658 22.42874118
55.05422664 35.48323903
250.9545972 3.331154122
276.9702472 8.902060956

Name: +ve in-silico MS/MS by CFM-ID for DKVOBTXZGPCNQI-UHFFFAOYSA-N
ID: DKVOBTXZGPCNQI-UHFFFAOYSA-N
Comment: Energy0
Num peaks: 6
116.9060095 3.206475087
144.9009241 45.67429253
147.0916748 0.8373263426
175.0865894 1.459591518
247.9431232 0.75214079
293.0009725 45.99206574

Name: +ve in-silico MS/MS by CFM-ID for DKVOBTXZGPCNQI-UHFFFAOYSA-N
ID: DKVOBTXZGPCNQI-UHFFFAOYSA-N
Comment: Energy1
Num peaks: 6
36.98395416 2.941429794
144.9009241 17.25926953
147.0916748 3.825982226
175.0865894 14.16428234
247.9431232 6.318905905
293.0009725 42.31234315

Name: +ve in-silico MS/MS by CFM-ID for DKVOBTXZGPCNQI-UHFFFAOYSA-N
ID: DKVOBTXZGPCNQI-UHFFFAOYSA-N
Comment: Energy2
Num peaks: 6
34.9683041 1.37707101
79.05422664 1.580268636
116.9060095 33.55718707
144.9009241 49.89705264
147.0916748 4.006342632
175.0865894 1.049441881

Name: +ve in-silico MS/MS by CFM-ID for PUIDVIJPWWPRTF-UHFFFAOYSA-N
ID: PUIDVIJPWWPRTF-UHFFFAOYSA-N
Comment: Energy0
Num peaks: 6
101.0008893 32.4667314
180.988274 7.518595177
262.9913087 2.178554516
280.9818868 2.108332499
312.9881151 13.60128396
332.9943433 36.73917533

Name: +ve in-silico MS/MS by CFM-ID for PUIDVIJPWWPRTF-UHFFFAOYSA-N
ID: PUIDVIJPWWPRTF-UHFFFAOYSA-N
Comment: Energy1
Num peaks: 6
101.0008893 1.661601989
150.9976958 1.844170949
180.988274 10.377658
230.9850804 1.128203368
312.9881151 10.31971317
332.9943433 70.98020441

Name: +ve in-silico MS/MS by CFM-ID for PUIDVIJPWWPRTF-UHFFFAOYSA-N
ID: PUIDVIJPWWPRTF-UHFFFAOYSA-N
Comment: Energy2
Num peaks: 6
51.00408289 3.492829134
68.99466108 6.936208637
80.99466108 14.0014039
101.0008893 55.03505742
180.988274 13.36165028
230.9850804 2.318005864

Name: +ve in-silico MS/MS by CFM-ID for YSNFMJODAYJHSX-UHFFFAOYSA-N
ID: YSNFMJODAYJHSX-UHFFFAOYSA-N
Comment: Energy0
Num peaks: 6
91.05422664 22.68430537
123.0262976 4.986334788
137.0419477 3.555737729
168.9647387 22.36074487
200.9368097 4.945069018
292.99941 32.01265348

Name: +ve in-silico MS/MS by CFM-ID for YSNFMJODAYJHSX-UHFFFAOYSA-N
ID: YSNFMJODAYJHSX-UHFFFAOYSA-N
Comment: Energy1
Num peaks: 6
91.05422664 22.03371524
121.0106476 3.930621483
123.0262976 18.81745469
168.9647387 21.68681676
200.9368097 17.98570667
292.99941 3.621044981

Name: +ve in-silico MS/MS by CFM-ID for YSNFMJODAYJHSX-UHFFFAOYSA-N
ID: YSNFMJODAYJHSX-UHFFFAOYSA-N
Comment: Energy2
Num peaks: 17
63.02292652 2.488114773
65.03857658 3.119929079
75.02292652 3.700519499
79.05422664 3.222472412
91.05422664 20.08388116
93.06987671 4.170888426
94.99499752 2.845518332
106.9949975 4.523322578
121.0106476 6.131024707
123.0262976 7.449508719
137.0419477 2.070293702
142.9490886 1.441897655
156.9647387 1.42204577
168.9647387 11.49405679
170.9803888 1.42495036
198.9211596 2.109444273
200.9368097 3.691607362

Name: +ve in-silico MS/MS by CFM-ID for QSHUCMPNTRBGRT-UHFFFAOYSA-N
ID: QSHUCMPNTRBGRT-UHFFFAOYSA-N
Comment: Energy0
Num peaks: 6
18.99785464 0.03623409131
68.99466108 0.7752347702
198.9976958 1.032534628
252.9894168 0.0008479576561
294.979995 8.294200385
314.9862233 89.86094817

Name: +ve in-silico MS/MS by CFM-ID for QSHUCMPNTRBGRT-UHFFFAOYSA-N
ID: QSHUCMPNTRBGRT-UHFFFAOYSA-N
Comment: Energy1
Num peaks: 6
18.99785464 0.1225391177
68.99466108 0.3585894336
198.9976958 0.6184963528
252.9894168 0.2705517805
294.979995 4.487143777
314.9862233 94.14267954

Name: +ve in-silico MS/MS by CFM-ID for QSHUCMPNTRBGRT-UHFFFAOYSA-N
ID: QSHUCMPNTRBGRT-UHFFFAOYSA-N
Comment: Energy2
Num peaks: 6
18.99785464 0.7067701841
68.99466108 20.87390904
198.9976958 24.29950204
252.9894168 0.0408967381
294.979995 49.75644137
314.9862233 4.322480633

Name: +ve in-silico MS/MS by CFM-ID for IRWCCLQZAKMYHY-UHFFFAOYSA-N
ID: IRWCCLQZAKMYHY-UHFFFAOYSA-N
Comment: Energy0
Num peaks: 6
118.9914675 3.299648694
268.9818868 34.16038795
270.9975369 2.020969157
294.9811379 3.182698071
296.9768015 35.5422325
314.9873661 15.81491782

Name: +ve in-silico MS/MS by CFM-ID for IRWCCLQZAKMYHY-UHFFFAOYSA-N
ID: IRWCCLQZAKMYHY-UHFFFAOYSA-N
Comment: Energy1
Num peaks: 6
118.9914675 2.944958308
218.9850804 3.860170919
268.9818868 31.58149997
294.9811379 4.941885299
296.9768015 10.92433281
314.9873661 39.27733555

Name: +ve in-silico MS/MS by CFM-ID for IRWCCLQZAKMYHY-UHFFFAOYSA-N
ID: IRWCCLQZAKMYHY-UHFFFAOYSA-N
Comment: Energy2
Num peaks: 6
68.99466108 10.04076786
118.9914675 42.62923632
150.9976958 6.525598752
200.9945022 7.505873294
250.9913087 4.052183412
268.9818868 13.74022868

Name: +ve in-silico MS/MS by CFM-ID for SMXPJZWQUQQUKO-UHFFFAOYSA-N
ID: SMXPJZWQUQQUKO-UHFFFAOYSA-N
Comment: Energy0
Num peaks: 6
117.0698767 13.96873498
119.0855268 14.41141676
159.1168269 6.825240193
252.9768364 3.845230219
257.0314588 2.006693326
293.0081365 48.84137347

Name: +ve in-silico MS/MS by CFM-ID for SMXPJZWQUQQUKO-UHFFFAOYSA-N
ID: SMXPJZWQUQQUKO-UHFFFAOYSA-N
Comment: Energy1
Num peaks: 14
34.9683041 1.520532591
117.0698767 3.253089204
119.0855268 1.674824679
145.1011768 1.711278716
159.1168269 6.768662175
212.9688585 3.195310308
214.9845086 2.282512932
217.0001587 2.74318525
221.0547811 5.49891021
248.9455362 3.647170029
250.9611863 2.507678789
252.9768364 2.598785919
257.0314588 24.99433496
293.0081365 19.0913077

Name: +ve in-silico MS/MS by CFM-ID for SMXPJZWQUQQUKO-UHFFFAOYSA-N
ID: SMXPJZWQUQQUKO-UHFFFAOYSA-N
Comment: Energy2
Num peaks: 18
39.02292652 2.315189244
49.00727645 2.557649307
51.02292652 3.018083674
65.03857658 2.160979017
67.05422664 1.857632249
89.03857658 3.247497959
91.05422664 6.924099708
93.06987671 2.635916346
101.0385766 6.972201014
103.0542266 4.170624265
105.0698767 1.43732759
117.0698767 15.07075317
119.0855268 6.394507458
121.1011768 1.340697505
129.0698767 1.616102001
143.0855268 5.762397894
145.1011768 3.208384676
159.1168269 9.572378467

Name: +ve in-silico MS/MS by CFM-ID for FADLGVAZQRSTGZ-UHFFFAOYSA-N
ID: FADLGVAZQRSTGZ-UHFFFAOYSA-N
Comment: Energy0
Num peaks: 1
314.980346 100

Name: +ve in-silico MS/MS by CFM-ID for FADLGVAZQRSTGZ-UHFFFAOYSA-N
ID: FADLGVAZQRSTGZ-UHFFFAOYSA-N
Comment: Energy1
Num peaks: 1
314.980346 100

Name: +ve in-silico MS/MS by CFM-ID for FADLGVAZQRSTGZ-UHFFFAOYSA-N
ID: FADLGVAZQRSTGZ-UHFFFAOYSA-N
Comment: Energy2
Num peaks: 1
314.980346 100

Name: +ve in-silico MS/MS by CFM-ID for ZENQLONROXFMHR-UHFFFAOYSA-N
ID: ZENQLONROXFMHR-UHFFFAOYSA-N
Comment: Energy0
Num peaks: 6
179.0702706 7.051156037
181.0859207 3.378363703
272.9770894 5.383080263
300.972004 16.71414272
302.987654 2.313239364
332.9982187 45.17609745

Name: +ve in-silico MS/MS by CFM-ID for ZENQLONROXFMHR-UHFFFAOYSA-N
ID: ZENQLONROXFMHR-UHFFFAOYSA-N
Comment: Energy1
Num peaks: 22
152.9195745 3.509905732
164.9195745 1.961555885
165.0546206 2.466349665
166.9352245 5.851776607
167.0702706 1.00556172
179.0702706 1.641847517
190.9352245 0.992025872
191.0702706 1.093208355
205.0859207 0.88295506
240.9508746 1.565796969
256.9457892 1.475976341
258.9614393 0.8636015088
260.9770894 1.253344648
270.9614393 1.67447542
272.9770894 6.979185831
274.9927394 1.782048359
282.9614393 1.618856542
300.972004 16.1168665
302.987654 1.439432405
314.987654 3.468119037
316.9669186 1.160958754
332.9982187 21.50981877

Name: +ve in-silico MS/MS by CFM-ID for ZENQLONROXFMHR-UHFFFAOYSA-N
ID: ZENQLONROXFMHR-UHFFFAOYSA-N
Comment: Energy2
Num peaks: 31
39.02292652 2.160129193
51.02292652 1.655435163
63.02292652 1.914181511
65.03857658 2.833825727
105.0334912 1.524880265
107.0491413 4.197192961
121.0647913 6.775517274
135.0440559 1.415481285
145.0647913 2.252973214
147.0440559 5.209592693
149.0597059 9.053542628
150.9039244 1.725219679
151.075356 1.763988731
152.9195745 2.635198397
163.075356 1.011469785
164.9195745 2.737018375
165.0546206 2.162765344
166.9352245 2.660620675
174.9039244 1.170525287
176.9195745 0.9702369341
179.0702706 2.056253848
188.9195745 1.387407352
212.9195745 1.188684183
214.9352245 1.132832677
216.9508746 1.538906717
228.9508746 1.232900964
230.9665247 1.614201517
240.9508746 4.820623598
242.9665247 1.207547712
256.9457892 2.24484615
258.9614393 1.842145384

Name: +ve in-silico MS/MS by CFM-ID for GTWFTEFXBWMSSX-UHFFFAOYSA-N
ID: GTWFTEFXBWMSSX-UHFFFAOYSA-N
Comment: Energy0
Num peaks: 6
34.9683041 30.48768743
36.98395416 8.309887709
85.07602471 5.613892652
180.9928182 7.972767658
257.0241183 1.807078237
293.000796 36.50654152

Name: +ve in-silico MS/MS by CFM-ID for GTWFTEFXBWMSSX-UHFFFAOYSA-N
ID: GTWFTEFXBWMSSX-UHFFFAOYSA-N
Comment: Energy1
Num peaks: 6
56.04947561 10.64805206
69.04472458 13.96330992
85.07602471 18.59890866
129.0101689 7.258169226
164.9979036 4.253901065
208.9320478 26.85266963

Name: +ve in-silico MS/MS by CFM-ID for GTWFTEFXBWMSSX-UHFFFAOYSA-N
ID: GTWFTEFXBWMSSX-UHFFFAOYSA-N
Comment: Energy2
Num peaks: 15
15.02292652 1.421943567
34.9683041 36.33573002
36.98395416 2.285427657
40.01817548 1.549054631
42.03382555 4.078527101
44.04947561 2.506850171
54.03382555 2.011741165
56.04947561 1.743814815
63.02292652 1.810263884
69.04472458 8.584421825
83.06037464 4.745475939
85.07602471 3.160741127
96.98395416 1.553645057
113.0152543 7.25903171
125.950619 2.022767193

Name: +ve in-silico MS/MS by CFM-ID for PEGBZMBZCYTBQJ-UHFFFAOYSA-N
ID: PEGBZMBZCYTBQJ-UHFFFAOYSA-N
Comment: Energy0
Num peaks: 7
200.954568 2.123923113
232.9807827 7.090665862
260.9756973 23.12140105
262.9913474 4.496037882
265.0069974 3.668253289
274.9913474 5.073299852
293.0019121 35.75967386

Name: +ve in-silico MS/MS by CFM-ID for PEGBZMBZCYTBQJ-UHFFFAOYSA-N
ID: PEGBZMBZCYTBQJ-UHFFFAOYSA-N
Comment: Energy1
Num peaks: 28
83.01275576 0.8653019487
85.02840582 1.130122475
102.9177885 1.575383178
113.0233204 0.8877609377
134.9440033 1.656565614
143.0338851 0.9102701525
144.9283532 0.8983742189
145.0495352 1.388394089
172.9596533 2.285833792
174.9389179 1.166549282
176.954568 1.07750689
178.970218 0.8728662608
200.954568 3.729563674
202.970218 2.112672834
204.9494826 0.8482268216
204.9858681 1.306731174
206.9651326 1.130518451
228.9494826 1.398417923
230.9651326 2.73072355
232.9807827 11.39622274
234.9964328 1.207415276
242.9651326 2.381951878
244.9807827 1.324810412
260.9756973 13.97573333
262.9913474 2.007341384
265.0069974 4.484107957
274.9913474 4.313606186
293.0019121 11.61962885

Name: +ve in-silico MS/MS by CFM-ID for PEGBZMBZCYTBQJ-UHFFFAOYSA-N
ID: PEGBZMBZCYTBQJ-UHFFFAOYSA-N
Comment: Energy2
Num peaks: 31
83.01275576 0.7763012349
85.02840582 1.972465863
87.04405588 1.533078274
99.04405588 1.495726593
101.0597059 2.283515738
102.9177885 1.374497361
104.9334386 1.031578987
111.0440559 1.365213259
113.0233204 1.148833983
113.0597059 1.879628947
141.0546206 2.296508933
146.9440033 0.9420366936
153.0546206 1.255280527
157.0495352 2.04872236
159.0651853 1.04158083
172.9596533 18.77753388
174.9389179 1.392142037
174.9753034 1.299503953
198.9389179 0.9275301693
200.954568 11.75135221
202.970218 4.232301044
204.9858681 4.732900803
214.970218 0.9477761217
216.9858681 1.406058517
218.9651326 0.828908392
230.9651326 1.030402878
232.9807827 5.371968269
234.9964328 0.8587507231
244.9807827 1.485146633
248.9756973 0.7486531122
265.0069974 0.8953367503

Name: +ve in-silico MS/MS by CFM-ID for IRXILXLWIRSJKG-UHFFFAOYSA-N
ID: IRXILXLWIRSJKG-UHFFFAOYSA-N
Comment: Energy0
Num peaks: 6
74.0964258 5.627610307
100.0756904 2.159133557
219.9426234 2.379603944
223.9739235 23.42296934
265.9957216 12.57026537
293.0066206 36.12516313

Name: +ve in-silico MS/MS by CFM-ID for IRXILXLWIRSJKG-UHFFFAOYSA-N
ID: IRXILXLWIRSJKG-UHFFFAOYSA-N
Comment: Energy1
Num peaks: 15
29.03857658 1.474935044
44.04947561 3.974664286
72.08077574 3.349964706
74.0964258 11.01730718
99.99639448 1.242232193
102.0120445 3.582636774
144.0477614 1.197073325
192.0018525 1.386354758
195.9426234 3.887080418
219.9174712 3.536386698
219.9426234 1.354591928
221.9582734 2.622923115
223.9739235 29.59987694
275.9800715 1.835005442
293.0066206 10.15972434

Name: +ve in-silico MS/MS by CFM-ID for IRXILXLWIRSJKG-UHFFFAOYSA-N
ID: IRXILXLWIRSJKG-UHFFFAOYSA-N
Comment: Energy2
Num peaks: 30
29.03857658 4.369936289
43.02907452 0.8354528486
44.04947561 14.57738159
46.06512568 2.627853462
58.06512568 3.020553194
72.04439023 1.130176259
72.08077574 6.050547868
74.0964258 6.495611155
84.08077574 0.7087967338
100.0756904 2.353586135
104.0276946 1.011557175
122.8898595 0.8858872201
149.9007586 0.7252838181
176.0069379 0.9090841928
191.9113232 0.8670272101
191.9225566 2.395506636
195.9426234 1.364722868
205.9633588 0.7213708894
217.9269733 1.370042051
219.9174712 1.471144196
219.9426234 4.07596957
223.9739235 12.08109232
234.9535224 1.476737536
237.9644214 1.232515155
244.9742578 0.966610753
246.9535224 0.7287711045
246.9899079 1.00813477
247.9851569 2.471806109
249.9644214 0.7750362567
265.9957216 1.628732304

Name: +ve in-silico MS/MS by CFM-ID for VUIJMPDVBDEMLH-UHFFFAOYSA-N
ID: VUIJMPDVBDEMLH-UHFFFAOYSA-N
Comment: Energy0
Num peaks: 6
34.9683041 0.1827117113
134.9996042 0.1532324784
168.9606319 0.1530485251
244.991932 0.39870048
247.0075821 0.3124617586
332.9999098 96.13426882

Name: +ve in-silico MS/MS by CFM-ID for VUIJMPDVBDEMLH-UHFFFAOYSA-N
ID: VUIJMPDVBDEMLH-UHFFFAOYSA-N
Comment: Energy1
Num peaks: 6
244.991932 0.6983251248
271.0075821 1.227598323
304.9686097 1.252137669
306.9842598 1.087725244
316.9686097 2.279981845
332.9999098 82.94575068

Name: +ve in-silico MS/MS by CFM-ID for VUIJMPDVBDEMLH-UHFFFAOYSA-N
ID: VUIJMPDVBDEMLH-UHFFFAOYSA-N
Comment: Energy2
Num peaks: 22
49.00727645 5.007937214
96.98395416 3.472849583
125.0152543 2.110731208
134.9996042 5.261898408
137.0152543 2.06154432
158.9762819 2.595370193
161.0152543 2.646474162
168.9606319 4.650356178
173.0152543 3.198686159
194.9762819 2.243051641
206.9762819 3.765353288
211.0309044 2.668246176
235.0075821 2.595370193
244.991932 6.338051047
247.0075821 2.302516293
271.0075821 3.525333958
273.0232321 2.89958505
283.0075821 5.160616053
304.9686097 2.46017308
306.9842598 2.094237698
316.9686097 3.394340135
332.9999098 11.02706442

Name: +ve in-silico MS/MS by CFM-ID for ISEIQGPUUSMCEL-UHFFFAOYSA-N
ID: ISEIQGPUUSMCEL-UHFFFAOYSA-N
Comment: Energy0
Num peaks: 6
34.9683041 0.1828587221
134.9996042 0.1533578265
244.991932 0.3989349175
247.0075821 0.3122579345
306.9842598 0.1992814203
332.9999098 96.23775173

Name: +ve in-silico MS/MS by CFM-ID for ISEIQGPUUSMCEL-UHFFFAOYSA-N
ID: ISEIQGPUUSMCEL-UHFFFAOYSA-N
Comment: Energy1
Num peaks: 6
235.0075821 0.6807374236
244.991932 0.7113392518
271.0075821 0.8967431782
304.9686097 1.285178333
306.9842598 1.52212924
332.9999098 85.37583625

Name: +ve in-silico MS/MS by CFM-ID for ISEIQGPUUSMCEL-UHFFFAOYSA-N
ID: ISEIQGPUUSMCEL-UHFFFAOYSA-N
Comment: Energy2
Num peaks: 21
49.00727645 4.925695926
96.98395416 3.640281132
125.0152543 2.217297133
134.9996042 5.555554654
137.0152543 2.188680575
158.9762819 2.521861956
161.0152543 2.826213808
168.9606319 4.950010271
170.9762819 2.188680575
173.0152543 3.158855704
194.9762819 2.484681324
206.9762819 3.907919209
235.0075821 2.720497078
244.991932 6.330694306
247.0075821 2.23349839
271.0075821 3.983344294
273.0232321 2.307889885
283.0075821 4.955918332
304.9686097 2.63945929
306.9842598 3.375251248
332.9999098 11.88787934

Name: +ve in-silico MS/MS by CFM-ID for YKLIDBDXCDARCC-UHFFFAOYSA-N
ID: YKLIDBDXCDARCC-UHFFFAOYSA-N
Comment: Energy0
Num peaks: 6
34.9683041 0.181468948
244.991932 0.3954055524
247.0075821 0.3854008542
304.9686097 0.6883651258
306.9842598 0.3754020132
332.9999098 95.26022476

Name: +ve in-silico MS/MS by CFM-ID for YKLIDBDXCDARCC-UHFFFAOYSA-N
ID: YKLIDBDXCDARCC-UHFFFAOYSA-N
Comment: Energy1
Num peaks: 6
247.0075821 0.9343906173
271.0075821 1.353409259
273.0232321 1.086608827
304.9686097 1.633552108
306.9842598 1.726485238
332.9999098 82.61927656

Name: +ve in-silico MS/MS by CFM-ID for YKLIDBDXCDARCC-UHFFFAOYSA-N
ID: YKLIDBDXCDARCC-UHFFFAOYSA-N
Comment: Energy2
Num peaks: 22
49.00727645 3.995838475
58.9683041 2.14888871
96.98395416 3.14723271
125.0152543 1.904321881
134.9996042 5.122892614
137.0152543 1.836479621
158.9762819 2.352026418
161.0152543 2.794238273
168.9606319 4.130735772
173.0152543 2.893963344
194.9762819 2.049172266
206.9762819 2.968544133
211.0309044 2.261689963
235.0075821 2.352026418
244.991932 5.654996965
247.0075821 3.404469913
271.0075821 3.835303496
273.0232321 3.356360745
283.0075821 4.916182256
304.9686097 6.447623195
306.9842598 3.121310859
332.9999098 9.410359392

Name: +ve in-silico MS/MS by CFM-ID for KUBYFIILTJAQQM-UHFFFAOYSA-N
ID: KUBYFIILTJAQQM-UHFFFAOYSA-N
Comment: Energy0
Num peaks: 6
34.9683041 0.4738818935
101.0385766 0.153759596
304.9686097 0.2455913556
306.9842598 0.3258964813
316.9686097 0.283029687
332.9999098 95.58466385

Name: +ve in-silico MS/MS by CFM-ID for KUBYFIILTJAQQM-UHFFFAOYSA-N
ID: KUBYFIILTJAQQM-UHFFFAOYSA-N
Comment: Energy1
Num peaks: 6
91.05422664 0.6429551192
237.0465544 1.825545008
304.9686097 2.559307083
306.9842598 3.778932396
316.9686097 1.249556139
332.9999098 79.01668594

Name: +ve in-silico MS/MS by CFM-ID for KUBYFIILTJAQQM-UHFFFAOYSA-N
ID: KUBYFIILTJAQQM-UHFFFAOYSA-N
Comment: Energy2
Num peaks: 20
49.00727645 10.60599603
51.02292652 4.723713365
53.03857658 2.198224168
63.02292652 2.921157547
91.05422664 2.183073307
101.0385766 4.727896096
103.0542266 2.513745941
127.0542266 3.194606485
139.0542266 2.921157547
192.9373096 1.955970992
202.9216595 4.097719676
228.9373096 2.031867828
240.9373096 2.921157547
268.9686097 2.183073307
278.9529597 3.445902364
302.9529597 2.593105593
304.9686097 5.016388581
306.9842598 4.472747203
316.9686097 7.229270086
332.9999098 8.335630638

Name: +ve in-silico MS/MS by CFM-ID for DIMFWVJNYNIEFJ-UHFFFAOYSA-N
ID: DIMFWVJNYNIEFJ-UHFFFAOYSA-N
Comment: Energy0
Num peaks: 6
34.9683041 0.4744974014
101.0385766 0.1537752464
304.9686097 0.2457355403
306.9842598 0.2635481577
316.9686097 0.2833973198
332.9999098 95.75084876

Name: +ve in-silico MS/MS by CFM-ID for DIMFWVJNYNIEFJ-UHFFFAOYSA-N
ID: DIMFWVJNYNIEFJ-UHFFFAOYSA-N
Comment: Energy1
Num peaks: 6
237.0465544 0.8042157867
268.9686097 0.6621632488
304.9686097 2.620663813
306.9842598 1.778224727
316.9686097 1.286893448
332.9999098 82.23868206

Name: +ve in-silico MS/MS by CFM-ID for DIMFWVJNYNIEFJ-UHFFFAOYSA-N
ID: DIMFWVJNYNIEFJ-UHFFFAOYSA-N
Comment: Energy2
Num peaks: 20
49.00727645 11.3617914
51.02292652 5.348276578
53.03857658 2.19038563
63.02292652 2.910741137
91.05422664 2.175288795
101.0385766 4.566085185
103.0542266 2.539956749
127.0542266 3.00420057
139.0542266 2.910741137
192.9373096 2.175288795
202.9216595 4.083594933
228.9373096 1.993680625
240.9373096 2.910741137
268.9686097 2.175288795
278.9529597 3.45801929
302.9529597 2.583858966
304.9686097 5.033093756
306.9842598 4.81039612
316.9686097 7.20327235
332.9999098 8.287108857

Name: +ve in-silico MS/MS by CFM-ID for HOWJHLFORDCSJW-UHFFFAOYSA-N
ID: HOWJHLFORDCSJW-UHFFFAOYSA-N
Comment: Energy0
Num peaks: 6
109.0095622 7.510731499
185.0020322 8.903352661
232.9831886 2.622556542
260.9781032 23.42589681
262.9937533 4.575604549
293.0043179 41.74191406

Name: +ve in-silico MS/MS by CFM-ID for HOWJHLFORDCSJW-UHFFFAOYSA-N
ID: HOWJHLFORDCSJW-UHFFFAOYSA-N
Comment: Energy1
Num peaks: 6
157.0071176 2.529175691
185.0020322 41.70193834
232.9831886 2.454745894
260.9781032 7.085696037
272.9980897 1.938126362
293.0043179 35.90173249

Name: +ve in-silico MS/MS by CFM-ID for HOWJHLFORDCSJW-UHFFFAOYSA-N
ID: HOWJHLFORDCSJW-UHFFFAOYSA-N
Comment: Energy2
Num peaks: 6
78.99899751 18.69039947
81.01464758 10.19056512
157.0071176 17.85931446
185.0020322 20.83246347
232.9831886 10.2699234
260.9781032 3.642195787

Name: +ve in-silico MS/MS by CFM-ID for HRKFNKGBITXPSI-UHFFFAOYSA-N
ID: HRKFNKGBITXPSI-UHFFFAOYSA-N
Comment: Energy0
Num peaks: 15
79.05422664 1.704721765
91.05422664 1.205829704
117.0698767 1.163221865
119.0855268 1.708822646
143.0491413 1.672987992
145.0647913 3.608700838
147.0804414 2.249588412
178.9352245 3.705678969
187.075356 1.628694587
236.9407039 1.076691762
268.9821747 1.883421542
270.9978248 1.219638105
286.9927394 1.680532154
296.9770894 5.233515502
314.987654 50.62484887

Name: +ve in-silico MS/MS by CFM-ID for HRKFNKGBITXPSI-UHFFFAOYSA-N
ID: HRKFNKGBITXPSI-UHFFFAOYSA-N
Comment: Energy1
Num peaks: 25
79.05422664 2.497231185
91.05422664 4.402636135
93.06987671 0.9293466427
101.0385766 4.298695474
103.0542266 8.609652945
105.0698767 3.506716028
115.0542266 3.348495756
117.0334912 1.221549516
117.0698767 6.103018853
119.0855268 5.653385222
131.0491413 3.189860563
143.0491413 1.17016189
145.0647913 2.526339835
147.0804414 2.314630009
150.9039244 0.9233228281
176.9195745 4.169307138
178.9352245 1.829702632
187.075356 1.160503279
192.9144891 0.9900330021
194.9301392 1.676076975
196.9457892 1.634884603
270.9978248 0.9978772492
286.9927394 4.487645599
296.9770894 2.019735896
314.987654 11.16603059

Name: +ve in-silico MS/MS by CFM-ID for HRKFNKGBITXPSI-UHFFFAOYSA-N
ID: HRKFNKGBITXPSI-UHFFFAOYSA-N
Comment: Energy2
Num peaks: 27
25.00727645 2.40268718
39.02292652 2.658438606
41.03857658 2.217295448
49.00727645 2.568413114
51.02292652 1.382058469
63.02292652 2.518704595
65.03857658 2.997972935
75.02292652 2.086956166
77.03857658 1.065158251
79.05422664 4.619093234
91.05422664 14.61510731
93.06987671 6.64377497
95.08552677 1.13257872
101.0385766 2.813803087
103.0542266 5.544187669
105.0698767 2.118416977
115.0542266 1.138713113
117.0334912 0.9778999502
117.0698767 5.323212967
119.0855268 3.67196068
143.0491413 0.9755403363
150.9039244 2.547840745
152.9195745 2.798946965
164.9195745 2.182091142
176.9195745 1.20639156
178.9352245 1.276905015
182.9301392 1.025340354

Name: +ve in-silico MS/MS by CFM-ID for WKUUZJZJFMMNMF-UHFFFAOYSA-N
ID: WKUUZJZJFMMNMF-UHFFFAOYSA-N
Comment: Energy0
Num peaks: 6
126.9039244 0.1015102501
147.0804414 0.1489750094
165.0910061 1.246020126
256.9821747 1.195461064
274.9927394 17.53839488
293.0033041 79.68752413

Name: +ve in-silico MS/MS by CFM-ID for WKUUZJZJFMMNMF-UHFFFAOYSA-N
ID: WKUUZJZJFMMNMF-UHFFFAOYSA-N
Comment: Energy1
Num peaks: 6
126.9039244 0.4197521493
147.0804414 0.8891733427
165.0910061 1.838976512
256.9821747 1.479773545
274.9927394 21.51017103
293.0033041 73.80001817

Name: +ve in-silico MS/MS by CFM-ID for WKUUZJZJFMMNMF-UHFFFAOYSA-N
ID: WKUUZJZJFMMNMF-UHFFFAOYSA-N
Comment: Energy2
Num peaks: 6
126.9039244 1.002280936
147.0804414 13.07692933
165.0910061 8.751412555
256.9821747 42.55477973
274.9927394 30.23144028
293.0033041 3.437220945

Name: +ve in-silico MS/MS by CFM-ID for QKTWFMUNZFWBPB-UHFFFAOYSA-N
ID: QKTWFMUNZFWBPB-UHFFFAOYSA-N
Comment: Energy0
Num peaks: 6
130.0166513 3.823379773
163.9897678 20.15803934
251.9725935 1.860361821
265.9882436 7.624340396
274.9885779 0.8754198201
292.9991426 61.05889408

Name: +ve in-silico MS/MS by CFM-ID for QKTWFMUNZFWBPB-UHFFFAOYSA-N
ID: QKTWFMUNZFWBPB-UHFFFAOYSA-N
Comment: Energy1
Num peaks: 6
130.0166513 3.147974832
138.0105033 2.310607169
163.9897678 49.06903834
263.9725935 1.518282301
265.9882436 18.10487725
292.9991426 13.91077713

Name: +ve in-silico MS/MS by CFM-ID for QKTWFMUNZFWBPB-UHFFFAOYSA-N
ID: QKTWFMUNZFWBPB-UHFFFAOYSA-N
Comment: Energy2
Num peaks: 10
26.00252542 2.630553285
55.02907452 1.746187623
61.97920313 3.345025617
63.9948532 2.578455344
85.97920313 3.169343085
89.99744004 1.625231064
109.9792031 9.527801864
111.9948532 4.710342263
138.0105033 4.761155821
163.9897678 47.48612197

Name: +ve in-silico MS/MS by CFM-ID for LRVSIWGEFFDPGE-UHFFFAOYSA-N
ID: LRVSIWGEFFDPGE-UHFFFAOYSA-N
Comment: Energy0
Num peaks: 6
34.9683041 0.1873833399
39.02292652 0.0852245932
190.0054179 0.07164943132
271.9431232 0.06434419365
281.9274732 0.06052806796
297.9587733 99.43178111

Name: +ve in-silico MS/MS by CFM-ID for LRVSIWGEFFDPGE-UHFFFAOYSA-N
ID: LRVSIWGEFFDPGE-UHFFFAOYSA-N
Comment: Energy1
Num peaks: 6
34.9683041 0.2926417435
235.9664455 0.2700375418
237.9820956 1.205775506
271.9431232 0.5731559023
281.9274732 0.4751852409
297.9587733 96.72247069

Name: +ve in-silico MS/MS by CFM-ID for LRVSIWGEFFDPGE-UHFFFAOYSA-N
ID: LRVSIWGEFFDPGE-UHFFFAOYSA-N
Comment: Energy2
Num peaks: 6
39.02292652 4.625612677
190.0054179 4.512768831
237.9820956 2.969819785
271.9431232 4.087472135
281.9274732 14.12200738
297.9587733 56.4435738

Name: +ve in-silico MS/MS by CFM-ID for PXUULQAPEKKVAH-UHFFFAOYSA-N
ID: PXUULQAPEKKVAH-UHFFFAOYSA-N
Comment: Energy0
Num peaks: 6
118.9914675 11.15334689
168.988274 2.427969849
268.9818868 27.44426994
294.9811379 7.143563989
296.9768015 29.15036055
314.9873661 13.59116188

Name: +ve in-silico MS/MS by CFM-ID for PXUULQAPEKKVAH-UHFFFAOYSA-N
ID: PXUULQAPEKKVAH-UHFFFAOYSA-N
Comment: Energy1
Num peaks: 6
168.988274 1.567522941
218.9850804 7.952648905
268.9818868 16.59712439
294.9811379 5.450415073
296.9768015 12.74028518
314.9873661 48.97938229

Name: +ve in-silico MS/MS by CFM-ID for PXUULQAPEKKVAH-UHFFFAOYSA-N
ID: PXUULQAPEKKVAH-UHFFFAOYSA-N
Comment: Energy2
Num peaks: 6
68.99466108 10.42775293
94.99391213 4.81851628
101.0008893 11.35062123
118.9914675 40.86153025
144.9907186 3.083456318
168.988274 16.85675054

Name: +ve in-silico MS/MS by CFM-ID for BCQADVYYDAZODF-UHFFFAOYSA-N
ID: BCQADVYYDAZODF-UHFFFAOYSA-N
Comment: Energy0
Num peaks: 6
91.05422664 10.15027691
191.9210153 0.9343649796
193.9366654 0.7165242003
218.036718 1.25904624
270.9519811 0.7628441234
297.9628801 79.65023598

Name: +ve in-silico MS/MS by CFM-ID for BCQADVYYDAZODF-UHFFFAOYSA-N
ID: BCQADVYYDAZODF-UHFFFAOYSA-N
Comment: Energy1
Num peaks: 6
78.91778852 1.454424275
91.05422664 30.55168629
152.9101163 10.38139193
191.9210153 5.550136052
218.036718 2.207658641
297.9628801 36.58892357

Name: +ve in-silico MS/MS by CFM-ID for BCQADVYYDAZODF-UHFFFAOYSA-N
ID: BCQADVYYDAZODF-UHFFFAOYSA-N
Comment: Energy2
Num peaks: 13
39.02292652 2.10188122
41.03857658 1.691089595
49.00727645 3.295067379
51.02292652 3.732431845
63.02292652 5.351795849
65.03857658 7.212847801
75.02292652 5.07579389
79.05422664 2.288116286
91.05422664 40.62087389
129.9286876 1.766120384
165.9053653 3.267120025
191.9210153 3.42705143
193.9366654 1.716300312

Name: +ve in-silico MS/MS by CFM-ID for MAKVRKBULKMCIC-UHFFFAOYSA-N
ID: MAKVRKBULKMCIC-UHFFFAOYSA-N
Comment: Energy0
Num peaks: 13
39.02292652 7.521749877
72.98395416 3.956801529
74.99960423 14.31436195
77.01525429 1.51654218
118.0054179 1.758837802
198.9711966 5.454975462
225.9820956 1.8557441
227.9977457 1.32218323
240.9929946 3.695556584
243.0086447 1.997353604
276.9696723 3.360823453
297.0192094 1.449125319
332.9958871 32.17598747

Name: +ve in-silico MS/MS by CFM-ID for MAKVRKBULKMCIC-UHFFFAOYSA-N
ID: MAKVRKBULKMCIC-UHFFFAOYSA-N
Comment: Energy1
Num peaks: 12
39.02292652 25.54031973
60.98395416 2.03957189
62.99960423 1.499027782
72.98395416 8.082734008
74.99960423 18.03985506
106.0054179 1.708238774
118.0054179 4.803345693
198.9711966 4.190811973
225.9820956 4.673191536
240.9929946 3.453594607
243.0086447 2.321883282
332.9958871 4.049768535

Name: +ve in-silico MS/MS by CFM-ID for MAKVRKBULKMCIC-UHFFFAOYSA-N
ID: MAKVRKBULKMCIC-UHFFFAOYSA-N
Comment: Energy2
Num peaks: 21
15.02292652 2.417628346
25.00727645 1.825667954
39.02292652 19.53897381
41.03857658 1.695899993
58.9683041 1.870677982
60.98395416 3.910921443
72.98395416 5.497477085
74.99960423 11.63395388
77.01525429 1.413977886
90.99451885 1.068068004
130.9449818 6.397473711
170.9511298 1.412316111
171.9715309 2.946549921
172.9667799 2.795261582
174.9824299 1.112498675
186.9824299 2.302910492
188.99808 2.822765159
198.9711966 6.373965312
200.9616945 1.205615222
202.9773446 1.138454605
240.9929946 1.123581415

Name: +ve in-silico MS/MS by CFM-ID for PXUULQAPEKKVAH-UHFFFAOYSA-N
ID: PXUULQAPEKKVAH-UHFFFAOYSA-N
Comment: Energy0
Num peaks: 6
118.9914675 11.15334689
168.988274 2.427969849
268.9818868 27.44426994
294.9811379 7.143563989
296.9768015 29.15036055
314.9873661 13.59116188

Name: +ve in-silico MS/MS by CFM-ID for PXUULQAPEKKVAH-UHFFFAOYSA-N
ID: PXUULQAPEKKVAH-UHFFFAOYSA-N
Comment: Energy1
Num peaks: 6
168.988274 1.567522941
218.9850804 7.952648905
268.9818868 16.59712439
294.9811379 5.450415073
296.9768015 12.74028518
314.9873661 48.97938229

Name: +ve in-silico MS/MS by CFM-ID for PXUULQAPEKKVAH-UHFFFAOYSA-N
ID: PXUULQAPEKKVAH-UHFFFAOYSA-N
Comment: Energy2
Num peaks: 6
68.99466108 10.42775293
94.99391213 4.81851628
101.0008893 11.35062123
118.9914675 40.86153025
144.9907186 3.083456318
168.988274 16.85675054

Name: +ve in-silico MS/MS by CFM-ID for PXUULQAPEKKVAH-UHFFFAOYSA-N
ID: PXUULQAPEKKVAH-UHFFFAOYSA-N
Comment: Energy0
Num peaks: 6
118.9914675 11.15334689
168.988274 2.427969849
268.9818868 27.44426994
294.9811379 7.143563989
296.9768015 29.15036055
314.9873661 13.59116188

Name: +ve in-silico MS/MS by CFM-ID for PXUULQAPEKKVAH-UHFFFAOYSA-N
ID: PXUULQAPEKKVAH-UHFFFAOYSA-N
Comment: Energy1
Num peaks: 6
168.988274 1.567522941
218.9850804 7.952648905
268.9818868 16.59712439
294.9811379 5.450415073
296.9768015 12.74028518
314.9873661 48.97938229

Name: +ve in-silico MS/MS by CFM-ID for PXUULQAPEKKVAH-UHFFFAOYSA-N
ID: PXUULQAPEKKVAH-UHFFFAOYSA-N
Comment: Energy2
Num peaks: 6
68.99466108 10.42775293
94.99391213 4.81851628
101.0008893 11.35062123
118.9914675 40.86153025
144.9907186 3.083456318
168.988274 16.85675054

Name: +ve in-silico MS/MS by CFM-ID for PXUULQAPEKKVAH-UHFFFAOYSA-N
ID: PXUULQAPEKKVAH-UHFFFAOYSA-N
Comment: Energy0
Num peaks: 6
118.9914675 11.15334689
168.988274 2.427969849
268.9818868 27.44426994
294.9811379 7.143563989
296.9768015 29.15036055
314.9873661 13.59116188

Name: +ve in-silico MS/MS by CFM-ID for PXUULQAPEKKVAH-UHFFFAOYSA-N
ID: PXUULQAPEKKVAH-UHFFFAOYSA-N
Comment: Energy1
Num peaks: 6
168.988274 1.567522941
218.9850804 7.952648905
268.9818868 16.59712439
294.9811379 5.450415073
296.9768015 12.74028518
314.9873661 48.97938229

Name: +ve in-silico MS/MS by CFM-ID for PXUULQAPEKKVAH-UHFFFAOYSA-N
ID: PXUULQAPEKKVAH-UHFFFAOYSA-N
Comment: Energy2
Num peaks: 6
68.99466108 10.42775293
94.99391213 4.81851628
101.0008893 11.35062123
118.9914675 40.86153025
144.9907186 3.083456318
168.988274 16.85675054

Name: +ve in-silico MS/MS by CFM-ID for IMFRQXJTPNCKAO-UHFFFAOYSA-N
ID: IMFRQXJTPNCKAO-UHFFFAOYSA-N
Comment: Energy0
Num peaks: 6
118.9914675 11.39135946
168.988274 9.047165892
212.9945022 2.477806413
262.9913087 5.125001808
312.9881151 20.51084139
332.9943433 47.91094261

Name: +ve in-silico MS/MS by CFM-ID for IMFRQXJTPNCKAO-UHFFFAOYSA-N
ID: IMFRQXJTPNCKAO-UHFFFAOYSA-N
Comment: Energy1
Num peaks: 6
162.9976958 0.7404844744
168.988274 41.10577824
212.9945022 4.68918551
262.9913087 1.401273057
312.9881151 8.112650585
332.9943433 42.07325891

Name: +ve in-silico MS/MS by CFM-ID for IMFRQXJTPNCKAO-UHFFFAOYSA-N
ID: IMFRQXJTPNCKAO-UHFFFAOYSA-N
Comment: Energy2
Num peaks: 6
18.99785464 3.132071118
68.99466108 23.23419471
101.0008893 2.132479413
118.9914675 54.24110816
162.9976958 1.563399437
168.988274 10.37701108

Name: +ve in-silico MS/MS by CFM-ID for PXUULQAPEKKVAH-UHFFFAOYSA-N
ID: PXUULQAPEKKVAH-UHFFFAOYSA-N
Comment: Energy0
Num peaks: 6
118.9914675 11.15334689
168.988274 2.427969849
268.9818868 27.44426994
294.9811379 7.143563989
296.9768015 29.15036055
314.9873661 13.59116188

Name: +ve in-silico MS/MS by CFM-ID for PXUULQAPEKKVAH-UHFFFAOYSA-N
ID: PXUULQAPEKKVAH-UHFFFAOYSA-N
Comment: Energy1
Num peaks: 6
168.988274 1.567522941
218.9850804 7.952648905
268.9818868 16.59712439
294.9811379 5.450415073
296.9768015 12.74028518
314.9873661 48.97938229

Name: +ve in-silico MS/MS by CFM-ID for PXUULQAPEKKVAH-UHFFFAOYSA-N
ID: PXUULQAPEKKVAH-UHFFFAOYSA-N
Comment: Energy2
Num peaks: 6
68.99466108 10.42775293
94.99391213 4.81851628
101.0008893 11.35062123
118.9914675 40.86153025
144.9907186 3.083456318
168.988274 16.85675054

Name: +ve in-silico MS/MS by CFM-ID for SPKBWZUVDWEMJL-UHFFFAOYSA-N
ID: SPKBWZUVDWEMJL-UHFFFAOYSA-N
Comment: Energy0
Num peaks: 11
80.96409131 2.137256697
82.97974138 2.235369156
140.9674624 5.000502338
157.9940115 2.6901724
169.9940115 5.190068473
184.0096616 10.65242549
186.0253117 2.342265806
215.9817326 2.550957839
217.9973827 4.860227936
279.9436328 7.701617899
297.9541975 36.31531191

Name: +ve in-silico MS/MS by CFM-ID for SPKBWZUVDWEMJL-UHFFFAOYSA-N
ID: SPKBWZUVDWEMJL-UHFFFAOYSA-N
Comment: Energy1
Num peaks: 17
61.01064758 2.345341958
76.02154661 1.998344067
104.0528467 4.643285547
112.9361623 3.507527324
114.9518124 5.403075034
129.9779675 3.764694766
131.9936176 5.751780848
136.0249177 20.98442484
138.0405678 2.660510885
140.9674624 3.650384068
184.0096616 1.898830255
193.9398678 2.496495398
199.986818 6.202337473
211.9504325 3.209177146
213.9660825 2.257518011
215.9817326 5.882748994
217.9973827 3.791212953

Name: +ve in-silico MS/MS by CFM-ID for SPKBWZUVDWEMJL-UHFFFAOYSA-N
ID: SPKBWZUVDWEMJL-UHFFFAOYSA-N
Comment: Energy2
Num peaks: 31
25.00727645 1.36853259
27.02292652 1.131052442
29.03857658 1.125130314
40.01817548 1.09494804
42.03382555 3.973126292
44.04947561 8.290263709
46.06512568 1.633929296
54.03382555 2.727013638
56.04947561 4.350521347
58.06512568 4.298657284
58.99499752 1.49307616
61.01064758 2.592922481
68.04947561 2.237281559
70.06512568 2.21094905
72.08077574 2.586933268
76.02154661 2.407740671
80.96409131 1.906480273
82.97974138 2.222005986
88.02154661 1.042774599
90.03719668 1.410945242
102.0371967 0.9041012649
104.0528467 1.64213285
112.9361623 1.798389817
114.9518124 2.180716374
126.9518124 1.371406268
138.9518124 1.141805132
139.9834469 1.165552265
140.9674624 14.56558841
157.9940115 2.442488263
169.9940115 1.308410547
184.0096616 1.581769327

Name: +ve in-silico MS/MS by CFM-ID for NOXLGRSYZWAXDL-UHFFFAOYSA-N
ID: NOXLGRSYZWAXDL-UHFFFAOYSA-N
Comment: Energy0
Num peaks: 8
250.9338325 1.083487394
252.9494826 1.301808464
268.9443972 1.737066473
268.9807827 7.776527221
270.9964328 1.905120154
278.9651326 5.372709577
296.9756973 31.60488144
314.986262 30.27703777

Name: +ve in-silico MS/MS by CFM-ID for NOXLGRSYZWAXDL-UHFFFAOYSA-N
ID: NOXLGRSYZWAXDL-UHFFFAOYSA-N
Comment: Energy1
Num peaks: 31
53.03857658 1.735928283
55.05422664 2.98457854
57.06987671 1.402117409
107.0491413 3.643842655
109.0647913 1.180073555
135.0440559 0.8901815114
217.0495352 1.146479597
224.9181824 1.271707566
224.954568 0.7954789663
226.9338325 1.18889734
242.9287471 1.229425461
242.9651326 1.055163638
248.954568 0.8662802662
250.9338325 1.418549597
250.970218 1.045066258
252.9494826 1.856393494
252.9858681 0.9465145494
254.9651326 1.673954703
266.9651326 1.058960941
268.9443972 2.185579584
268.9807827 5.484950443
270.9600473 2.630498244
270.9964328 2.351129431
278.9651326 6.738335155
280.9443972 0.8872264092
282.9600473 0.8884965712
286.9549619 0.9470022508
286.9913474 1.997404635
296.9756973 18.39512318
298.9549619 1.494463153
314.986262 7.854162994

Name: +ve in-silico MS/MS by CFM-ID for NOXLGRSYZWAXDL-UHFFFAOYSA-N
ID: NOXLGRSYZWAXDL-UHFFFAOYSA-N
Comment: Energy2
Num peaks: 31
25.00727645 1.112717073
39.02292652 1.308206748
51.02292652 2.646030083
53.03857658 6.997821811
55.01784114 1.638051958
55.05422664 3.363085102
57.06987671 1.628539549
65.00219107 2.797577119
113.0233204 2.755340922
129.0182351 1.409578439
149.0597059 1.160880818
160.9232678 1.367755279
189.0546206 1.10870587
198.9753034 2.679083802
200.9909535 1.042994875
210.9753034 1.270855346
217.0495352 1.041521381
224.954568 2.825246584
226.970218 1.905732422
228.9858681 1.173849046
250.9338325 2.246222776
252.9494826 3.856737111
252.9858681 1.530468235
254.9651326 1.888224434
266.9287471 1.03042241
266.9651326 1.247566139
268.9443972 1.325222096
268.9807827 1.683253933
270.9600473 1.243378049
278.9651326 3.61268113
296.9756973 1.483665396

Name: +ve in-silico MS/MS by CFM-ID for XYURDMMAZIHRCO-UHFFFAOYSA-N
ID: XYURDMMAZIHRCO-UHFFFAOYSA-N
Comment: Energy0
Num peaks: 6
110.9899121 12.17301152
166.9926104 9.849588456
256.9854168 4.795293725
273.000318 1.817577209
274.9959815 36.44012645
293.0065462 24.52704442

Name: +ve in-silico MS/MS by CFM-ID for XYURDMMAZIHRCO-UHFFFAOYSA-N
ID: XYURDMMAZIHRCO-UHFFFAOYSA-N
Comment: Energy1
Num peaks: 8
110.9899121 21.62069197
125.0055622 7.754324981
127.0212123 4.635180516
146.9863821 2.4563792
166.9926104 22.62522677
181.0082605 4.72622647
209.0031751 6.977202321
293.0065462 10.39161935

Name: +ve in-silico MS/MS by CFM-ID for XYURDMMAZIHRCO-UHFFFAOYSA-N
ID: XYURDMMAZIHRCO-UHFFFAOYSA-N
Comment: Energy2
Num peaks: 12
39.02292652 7.713822466
65.00219107 3.272115037
67.01784114 2.523557569
68.99466108 15.73701673
77.00219107 4.732446764
96.9895757 7.026659879
110.9899121 20.80017496
146.9863821 2.816198137
162.9976958 2.010403319
166.9926104 6.979415029
204.9929468 3.286939847
256.9854168 4.698751125

Name: +ve in-silico MS/MS by CFM-ID for SZJMDSOSEHQPQH-UHFFFAOYSA-N
ID: SZJMDSOSEHQPQH-UHFFFAOYSA-N
Comment: Energy0
Num peaks: 6
105.0334912 1.810146393
107.0491413 29.08280483
208.9434576 4.079526844
279.0086447 1.154075626
296.9747577 5.376250699
314.9853224 52.99116925

Name: +ve in-silico MS/MS by CFM-ID for SZJMDSOSEHQPQH-UHFFFAOYSA-N
ID: SZJMDSOSEHQPQH-UHFFFAOYSA-N
Comment: Energy1
Num peaks: 6
79.05422664 2.277296897
107.0491413 43.54164445
108.9606319 2.116580456
208.9434576 3.434718805
296.9747577 10.61549418
314.9853224 20.72194053

Name: +ve in-silico MS/MS by CFM-ID for SZJMDSOSEHQPQH-UHFFFAOYSA-N
ID: SZJMDSOSEHQPQH-UHFFFAOYSA-N
Comment: Energy2
Num peaks: 12
39.02292652 2.64737271
49.00727645 8.370439104
51.02292652 7.284309409
53.03857658 2.73306708
63.02292652 9.171925597
65.03857658 9.579371854
79.05422664 5.7367472
81.0334912 2.365133816
91.05422664 4.573258865
106.9449818 2.653723601
107.0491413 22.32002807
180.9373096 2.834367602

Name: +ve in-silico MS/MS by CFM-ID for SZWUDYFXBIRFPA-UHFFFAOYSA-N
ID: SZWUDYFXBIRFPA-UHFFFAOYSA-N
Comment: Energy0
Num peaks: 6
34.9683041 0.1891671547
74.99960423 0.3428400894
99.9948532 0.223421896
237.9820956 0.1759430937
270.9478743 0.9277195946
297.9587733 97.76466445

Name: +ve in-silico MS/MS by CFM-ID for SZWUDYFXBIRFPA-UHFFFAOYSA-N
ID: SZWUDYFXBIRFPA-UHFFFAOYSA-N
Comment: Energy1
Num peaks: 6
235.9664455 0.5693227867
237.9820956 0.9568232831
242.9529597 0.7112115798
270.9478743 5.676982702
281.9274732 0.4194017295
297.9587733 88.48519132

Name: +ve in-silico MS/MS by CFM-ID for SZWUDYFXBIRFPA-UHFFFAOYSA-N
ID: SZWUDYFXBIRFPA-UHFFFAOYSA-N
Comment: Energy2
Num peaks: 10
58.9683041 2.216162501
74.99960423 5.975582643
98.99960423 6.071784908
210.9711966 3.954769783
234.9711966 5.199785662
235.9664455 2.621219699
237.9820956 4.889524899
242.9529597 9.282196827
270.9478743 20.89338173
297.9587733 20.66207271

Name: +ve in-silico MS/MS by CFM-ID for PMARSIMNMSFWLB-UHFFFAOYSA-N
ID: PMARSIMNMSFWLB-UHFFFAOYSA-N
Comment: Energy0
Num peaks: 6
58.06512568 2.144158223
229.9366654 2.858851757
257.9679655 4.784345632
274.9945146 43.05762044
275.9785302 4.028904342
293.0050793 33.64081604

Name: +ve in-silico MS/MS by CFM-ID for PMARSIMNMSFWLB-UHFFFAOYSA-N
ID: PMARSIMNMSFWLB-UHFFFAOYSA-N
Comment: Energy1
Num peaks: 8
58.06512568 13.816683
195.0683525 2.165796421
215.9210153 2.269521539
229.9366654 9.153652615
231.9523155 2.992012796
257.9679655 3.616148735
274.9945146 36.36383307
293.0050793 10.01190466

Name: +ve in-silico MS/MS by CFM-ID for PMARSIMNMSFWLB-UHFFFAOYSA-N
ID: PMARSIMNMSFWLB-UHFFFAOYSA-N
Comment: Energy2
Num peaks: 26
15.02292652 3.616039345
42.03382555 2.545567893
44.04947561 1.981064501
58.06512568 14.65162242
60.08077574 2.196705049
154.0054179 1.116215092
195.0683525 1.428029027
197.9549023 1.116215092
205.9366654 4.663716567
209.9679655 1.063906419
215.9210153 10.18916921
216.9050309 3.515903876
217.9366654 3.943673606
218.920681 1.110998392
229.9366654 5.509598181
230.920681 1.479663855
231.9523155 2.152508963
233.93158 3.1875797
239.0178369 1.428029027
240.0018525 0.9724429328
247.9472301 1.699242448
247.9836156 1.221101299
257.9679655 4.678944051
258.9632145 1.235931897
274.9945146 2.615827941
275.9785302 1.105607586

Name: +ve in-silico MS/MS by CFM-ID for XNAZJFPLQLEESP-UHFFFAOYSA-N
ID: XNAZJFPLQLEESP-UHFFFAOYSA-N
Comment: Energy0
Num peaks: 6
29.03857658 4.065475722
46.06512568 1.984323694
257.9679655 4.519153332
274.9945146 40.44615814
275.9785302 3.790681826
293.0050793 31.45417715

Name: +ve in-silico MS/MS by CFM-ID for XNAZJFPLQLEESP-UHFFFAOYSA-N
ID: XNAZJFPLQLEESP-UHFFFAOYSA-N
Comment: Energy1
Num peaks: 11
29.03857658 4.393843062
46.06512568 4.606259723
58.06512568 3.579928383
215.9210153 1.655310862
229.9366654 15.41041748
231.9523155 2.075413994
246.9632145 5.072452793
247.9472301 3.468812768
257.9679655 2.647590622
274.9945146 28.0688812
293.0050793 9.02201248

Name: +ve in-silico MS/MS by CFM-ID for XNAZJFPLQLEESP-UHFFFAOYSA-N
ID: XNAZJFPLQLEESP-UHFFFAOYSA-N
Comment: Energy2
Num peaks: 28
27.02292652 2.576833522
29.03857658 17.03606713
40.01817548 1.244228399
42.03382555 1.429609666
44.04947561 3.797332186
46.06512568 8.40123072
52.01817548 0.7217256272
56.04947561 0.9048975064
58.06512568 4.217169237
60.08077574 0.7248211603
168.0210679 0.7206128057
195.0683525 0.8591030904
205.9366654 3.116117307
209.9679655 0.7813526801
211.9705524 0.7206128057
215.9210153 6.014466645
216.9050309 2.308057019
217.9366654 2.132909125
218.920681 0.8666687783
229.9366654 8.034614826
230.920681 2.601410781
231.9523155 1.383250347
233.93158 1.619854069
239.0178369 0.8591030904
246.9632145 1.38951668
247.9472301 2.769362245
257.9679655 2.040861261
274.9945146 1.022344501

Name: +ve in-silico MS/MS by CFM-ID for GXTZIQJXSCEEMV-UHFFFAOYSA-N
ID: GXTZIQJXSCEEMV-UHFFFAOYSA-N
Comment: Energy0
Num peaks: 6
193.0495352 14.10229768
195.0651853 3.908299289
254.9651326 10.57990342
272.9756973 13.77085774
296.9756973 4.692260646
314.986262 33.36274105

Name: +ve in-silico MS/MS by CFM-ID for GXTZIQJXSCEEMV-UHFFFAOYSA-N
ID: GXTZIQJXSCEEMV-UHFFFAOYSA-N
Comment: Energy1
Num peaks: 9
43.01784114 2.97845409
193.0495352 3.796374151
212.954568 8.754517585
228.9494826 3.051200615
230.9651326 5.120075311
254.9651326 29.38184486
272.9756973 14.24787193
296.9756973 2.747241018
314.986262 11.82217448

Name: +ve in-silico MS/MS by CFM-ID for GXTZIQJXSCEEMV-UHFFFAOYSA-N
ID: GXTZIQJXSCEEMV-UHFFFAOYSA-N
Comment: Energy2
Num peaks: 11
43.01784114 2.420283823
109.0284058 4.39042114
135.0440559 8.515803604
151.0389705 39.70146528
153.0546206 2.729193135
175.0389705 2.700883244
179.0338851 4.330080088
193.0495352 7.712133251
212.954568 4.133786379
228.9494826 3.134072741
254.9651326 2.282564203

Name: +ve in-silico MS/MS by CFM-ID for YQUSJUJNDKUWAM-UHFFFAOYSA-N
ID: YQUSJUJNDKUWAM-UHFFFAOYSA-N
Comment: Energy0
Num peaks: 6
51.02292652 2.127275316
79.05422664 2.995154873
141.0004768 23.51314014
143.0161269 32.38000823
236.9344481 1.182597495
314.9813983 33.1042716

Name: +ve in-silico MS/MS by CFM-ID for YQUSJUJNDKUWAM-UHFFFAOYSA-N
ID: YQUSJUJNDKUWAM-UHFFFAOYSA-N
Comment: Energy1
Num peaks: 6
51.02292652 2.321498301
141.0004768 48.19397911
143.0161269 3.104349074
172.9725478 21.37182102
174.9881979 3.503958632
314.9813983 13.88599838

Name: +ve in-silico MS/MS by CFM-ID for YQUSJUJNDKUWAM-UHFFFAOYSA-N
ID: YQUSJUJNDKUWAM-UHFFFAOYSA-N
Comment: Energy2
Num peaks: 6
49.00727645 5.091633121
51.02292652 33.0850179
53.03857658 13.04749647
63.02292652 17.26555758
65.03857658 12.74903813
79.05422664 7.336355189

Name: +ve in-silico MS/MS by CFM-ID for ICGCGLGUMNPSPQ-UHFFFAOYSA-N
ID: ICGCGLGUMNPSPQ-UHFFFAOYSA-N
Comment: Energy0
Num peaks: 6
59.01275576 4.272984213
95.01275576 6.719808649
218.9610258 3.783335687
246.9559404 6.039175122
296.9715905 16.34303641
314.9821552 50.16514926

Name: +ve in-silico MS/MS by CFM-ID for ICGCGLGUMNPSPQ-UHFFFAOYSA-N
ID: ICGCGLGUMNPSPQ-UHFFFAOYSA-N
Comment: Energy1
Num peaks: 10
59.01275576 7.958649697
95.01275576 7.742302712
218.9610258 2.924037382
228.9453757 4.262373147
246.9559404 6.786847891
268.9766759 6.553621117
278.9610258 2.536803703
286.9872405 4.152144815
296.9715905 20.95122924
314.9821552 18.11616793

Name: +ve in-silico MS/MS by CFM-ID for ICGCGLGUMNPSPQ-UHFFFAOYSA-N
ID: ICGCGLGUMNPSPQ-UHFFFAOYSA-N
Comment: Energy2
Num peaks: 17
39.02292652 2.833072376
41.00219107 2.5305064
44.99710569 3.558071864
53.00219107 4.981511956
59.01275576 13.21228567
69.0334912 3.076352219
84.98395416 1.68982719
95.01275576 6.140613453
146.9762819 7.788995532
172.9555465 5.058132794
174.9711966 7.366902756
184.9999982 1.662195525
200.9504611 4.872399618
202.9661112 4.7384363
218.9610258 6.278364776
228.9453757 2.706731181
246.9559404 2.514427032

Name: +ve in-silico MS/MS by CFM-ID for PFGFBHYQVVHELE-UHFFFAOYSA-N
ID: PFGFBHYQVVHELE-UHFFFAOYSA-N
Comment: Energy0
Num peaks: 9
81.00047682 1.942265479
167.019498 2.788140395
179.019498 2.599587806
181.0351481 8.905918447
183.0507981 3.184701121
213.0072191 1.753674584
215.0228691 4.058317721
274.9898548 1.910509648
293.0004194 53.85489119

Name: +ve in-silico MS/MS by CFM-ID for PFGFBHYQVVHELE-UHFFFAOYSA-N
ID: PFGFBHYQVVHELE-UHFFFAOYSA-N
Comment: Energy1
Num peaks: 13
34.99499752 2.053141474
101.0419477 3.2586035
103.0575978 5.673200388
105.0732478 1.99866196
110.9568978 9.035041622
112.9725478 10.62430929
128.9827186 3.096640659
130.9983686 5.125317997
135.0296688 22.35382574
137.0453188 7.985875368
208.9759189 2.152020724
213.0072191 3.798322663
215.0228691 2.994823413

Name: +ve in-silico MS/MS by CFM-ID for PFGFBHYQVVHELE-UHFFFAOYSA-N
ID: PFGFBHYQVVHELE-UHFFFAOYSA-N
Comment: Energy2
Num peaks: 31
15.02292652 3.323713596
25.00727645 2.002982446
39.02292652 5.717623905
41.03857658 6.737014823
43.05422664 1.855917635
51.02292652 1.295894705
53.03857658 7.364213587
55.05422664 6.222085965
57.06987671 3.496112705
61.01064758 1.748007973
67.05422664 3.882590045
69.06987671 3.54880584
71.08552677 2.934304722
75.02629764 1.572700501
81.00047682 1.177259084
85.01064758 0.9936759556
87.02629764 1.966473133
89.04194771 1.180694127
91.05759777 0.8676153914
99.02629764 1.001395175
101.0419477 1.881757881
103.0575978 2.530166549
105.0732478 2.127787943
110.9568978 1.276487039
112.9725478 1.55260129
124.9725478 0.8605606579
136.9725478 1.311919246
138.9881979 3.063087574
167.019498 1.647554591
181.0351481 2.279446395
183.0507981 1.135983966

Name: +ve in-silico MS/MS by CFM-ID for XAXACBKNRDMUDP-UHFFFAOYSA-N
ID: XAXACBKNRDMUDP-UHFFFAOYSA-N
Comment: Energy0
Num peaks: 6
34.9683041 0.1823062546
271.0075821 0.1918196793
304.9686097 0.2461006922
306.9842598 0.2626213902
316.9686097 0.28361431
332.9999098 95.84896003

Name: +ve in-silico MS/MS by CFM-ID for XAXACBKNRDMUDP-UHFFFAOYSA-N
ID: XAXACBKNRDMUDP-UHFFFAOYSA-N
Comment: Energy1
Num peaks: 6
192.9373096 0.664120862
273.0232321 0.794657107
304.9686097 2.64479283
306.9842598 1.785456748
316.9686097 1.290698723
332.9999098 82.56833781

Name: +ve in-silico MS/MS by CFM-ID for XAXACBKNRDMUDP-UHFFFAOYSA-N
ID: XAXACBKNRDMUDP-UHFFFAOYSA-N
Comment: Energy2
Num peaks: 20
49.00727645 10.54749755
51.02292652 4.669163815
53.03857658 2.186815446
63.02292652 2.905996821
91.05422664 2.171743218
101.0385766 4.617437106
103.0542266 2.535255882
127.0542266 3.17307749
139.0542266 2.905996821
192.9373096 2.171743218
202.9216595 4.125433869
240.9373096 2.905996821
268.9686097 2.171743218
271.0075821 2.849838634
278.9529597 3.428726498
302.9529597 2.579647447
304.9686097 4.985474674
306.9842598 4.188203411
316.9686097 7.191431626
332.9999098 8.265038668
