# Supplementary material for: Ion mobility collision cross-section atlas for known and unknown metabolite annotation in untargeted metabolomics
Source: Nat Commun. 2020 Aug 28;11:4334. doi: 10.1038/s41467-020-18171-8 (PMC7455731; doi:10.1038/s41467-020-18171-8)
Supplement: Supplementary file 8 — Supplementary Data 5 [file 41467_2020_18171_MOESM8_ESM.zip › 01_positive_mode/L0632/cfmid_result.txt]

1 0.625 ICUTUKXCWQYESQ-UHFFFAOYSA-N ClC1=CC=C(NC(=O)NC2=CC(Cl)=C(Cl)C=C2)C=C1
2 0.625 IJBLKCGLVZNWDL-UHFFFAOYSA-N ClC1=CC=C(NC(=O)NC2=C(Cl)C=C(Cl)C=C2)C=C1
3 0.625 WQYIKPIEHGBTGB-UHFFFAOYSA-N ClC1=CC=CC=C1NC(=O)NC1=CC(Cl)=C(Cl)C=C1
4 0.625 QDGIEIGBQXURRS-UHFFFAOYSA-N ClC1=CC=CC(NC(=O)NC2=CC(Cl)=C(Cl)C=C2)=C1
5 0.625 KJLKXXVTVGBBEK-UHFFFAOYSA-N ClC1=CC(NC(=O)NC2=CC(Cl)=CC=C2)=C(Cl)C=C1
6 0.625 VWPIOQRTBSCKOS-UHFFFAOYSA-N ClC1=CC(NC(=O)NC2=CC=CC=C2Cl)=C(Cl)C=C1
7 0.5 PEGADCSVOBPMPV-UHFFFAOYSA-N NC1=C(Cl)C=CC(=C1)C(=O)NC1=C(Cl)C=CC(Cl)=C1
8 0.18181818 FADLGVAZQRSTGZ-UHFFFAOYSA-N [O-][N+](=O)C(CC([N+]([O-])=O)([N+]([O-])=O)[N+]([O-])=O)([N+]([O-])=O)[N+]([O-])=O
9 0.125 YQUSJUJNDKUWAM-UHFFFAOYSA-N O=S(=O)(SS(=O)(=O)C1=CC=CC=C1)C1=CC=CC=C1
10 0.125 GXWPPEVFZNJNHQ-UHFFFAOYSA-N Oc1cc2oc3c(c2cc1Cl)cc(cc3)OP(=O)(O)O
11 0.125 SZAXLHRJZFBUBB-UHFFFAOYSA-N Oc1ccc2c(c1)c1cc(Cl)c(cc1o2)OP(=O)(O)O
12 0.125 LMTJBPLPAYQIIJ-UHFFFAOYSA-N COC1=CC2=C(C=C1)C(I)=C(OC)C=C2
13 0.125 MHGRQCRYBYCWNI-UHFFFAOYSA-N CC1=NC(SSC2=CC(=S)NC(C)=N2)=CC(=S)N1
14 0.125 AWGTVRDHKJQFAX-UHFFFAOYSA-M Cl[Hg]c1ccccc1
15 0.125 BPEUITZXSDHXPG-UHFFFAOYSA-N ClC1=CC=C(C=C1)C1(CC1(Cl)Cl)C(=O)N1C=CN=C1
16 0.125 NYGLSIBLLIHMHR-UHFFFAOYSA-N [O-][N+](=O)C1=CC=C(C=C1)C1=CC=C(O1)C=C1SC(=O)NC1=S
17 0.125 QZOHYOHZJZBPDN-UHFFFAOYSA-N OC(=O)C1=CC=CC=C1SC1=CC(=C(Cl)C=C1)C(F)(F)F
18 0.125 SWWGCLCCSHBMQR-UHFFFAOYSA-N BrC1=C(C2=CC=CC=C2)C2=CC=CC=C2SC=C1
19 0.125 FVXLUBMVYZXHHG-UHFFFAOYSA-N [O-][N+](=O)C1=CC(=C(CS(=O)(=O)C(F)(F)F)C=C1)[N+]([O-])=O
20 0.125 WSMGPMXMHGJUPZ-UHFFFAOYSA-N NS(=O)(=O)C1=C(Cl)C=C(NCC(F)(F)F)C(=C1)C(O)=O
21 0.125 CUBDAQNIOZEAJO-UHFFFAOYSA-N FC(F)(F)C1=CC(=C(S)C(=C1)C(F)(F)F)C(F)(F)F
22 0.125 BBCTYEHPXMYNOC-UHFFFAOYSA-N BrC1=CC=C2OC(=N)C(C#N)C(C(C#N)C#N)C2=C1
23 0.125 QCCIQLSVFMEUDX-UHFFFAOYSA-N ClC1=CC=C(SCCSC2=CC=C(Cl)C=C2)C=C1
24 0.125 PXUULQAPEKKVAH-UHFFFAOYSA-N OC(=O)C(F)(F)C(F)(F)C(F)(F)C(F)(F)C(F)(F)F
25 0.125 QYFQMSHWVIKPSY-UHFFFAOYSA-N ClC1=C(OC2=CC=CC=C12)S(=O)(=O)N1CC(=O)NC1=O
26 0.125 GFDDVTZJRDWAAV-UHFFFAOYSA-N [O-][N+](=O)C1=CC=CC=C1C1=CC=C(O1)C=C1SC(=S)NC1=O
27 0.125 PXUULQAPEKKVAH-UHFFFAOYSA-N OC(=O)C(F)(F)C(F)(F)C(F)(F)C(F)(F)C(F)(F)F
28 0.125 LVLQYLOWONQKGE-UHFFFAOYSA-N NC1=NC(=S)NC(=O)C1N=CC1=CC(Cl)=C(Cl)C=C1
29 0.125 LXRMALYLQWJSBB-UHFFFAOYSA-N COCOC1=C(I)C2=CC=CC=C2C=C1
30 0.125 LYVVBHYUEUZFIT-UHFFFAOYSA-N [O-][N+](=O)C1=CC=C(C=C1)N=P(Cl)(Cl)C1=CC=CC=C1
31 0.125 ANYQNNLRPAIVBO-UHFFFAOYSA-N ClC1=CC=C(CSSCC2=CC=C(Cl)C=C2)C=C1
32 0.125 YUYJRHGDHUOIQS-UHFFFAOYSA-N CN1C2=C(N(CC(=O)CF)C(Br)=N2)C(=O)N(C)C1=O
33 0.125 RROJLAIBXSMPBH-UHFFFAOYSA-N FC1=C(C2SCC(=O)N2C2=NC=CS2)C(Cl)=CC=C1
34 0.125 NSMBMAITDCNBLF-UHFFFAOYSA-N ClC1=CC=CC=C1CSSCC1=CC=CC=C1Cl
35 0.125 LLFAPCSPFCOZAB-UHFFFAOYSA-N ClC1=CC(Cl)=C(NN=CC2C=CC=CC2=O)C(Cl)=C1
36 0.125 GKWOABCQXAYPOO-UHFFFAOYSA-N FC(F)=C(OC1=C(F)C(F)=C(F)C(F)=C1F)C(F)(F)F
37 0.125 WYUJKKRJIGVNEB-UHFFFAOYSA-N OC(=O)CCCCC(=O)C1=CC(I)=CC=C1
38 0.125 XQGYDLUMTFGDSY-UHFFFAOYSA-N OC(=O)CCCCC(=O)C1=CC=C(I)C=C1
39 0.125 FUQGPVIVCOUPRE-UHFFFAOYSA-N OC(=O)C1=CC(I)=C(OC2CCCC2)C=C1
40 0.125 WSCTXQWNHOJUMP-UHFFFAOYSA-N CC(C)(CCl)C1=NC(=NO1)C1=CC=C(Br)C=C1
41 0.125 OOQBGVIKEOHHFG-UHFFFAOYSA-N CC1=CC(=CC(Cl)=C1N1N=C(CC1=O)C(O)=O)S(O)(=O)=O
42 0.125 PXUULQAPEKKVAH-UHFFFAOYSA-N OC(=O)C(F)(F)C(F)(F)C(F)(F)C(F)(F)C(F)(F)F
43 0.125 PXUULQAPEKKVAH-UHFFFAOYSA-N OC(=O)C(F)(F)C(F)(F)C(F)(F)C(F)(F)C(F)(F)F
44 0.125 PXUULQAPEKKVAH-UHFFFAOYSA-N OC(=O)C(F)(F)C(F)(F)C(F)(F)C(F)(F)C(F)(F)F
45 0.125 WVTPJHNTWSRUIZ-UHFFFAOYSA-N CC(=O)C1=C(NC(=O)C(Cl)(Cl)Cl)C(C#N)=C(C)C(C)=C1
46 0.125 XQGLUYNGXKJLEP-UHFFFAOYSA-M CC1=CC([Hg]Cl)=C(C)O1
47 0.125 QSHUCMPNTRBGRT-UHFFFAOYSA-N FC1=C2OC(F)(C(F)(F)F)C(F)(F)C2=C(F)C(F)=C1F
48 0.125 IRWCCLQZAKMYHY-UHFFFAOYSA-N OC(=O)C(F)(F)C(F)(C(F)(F)F)C(F)(F)C(F)(F)F
49 0.125 PXUULQAPEKKVAH-UHFFFAOYSA-N OC(=O)C(F)(F)C(F)(F)C(F)(F)C(F)(F)C(F)(F)F
50 0.125 ICGCGLGUMNPSPQ-UHFFFAOYSA-N OC(=O)COC1=C(Cl)C(Cl)=C(C=C1)C(=O)C1=CC=CO1
51 0.125 PXUULQAPEKKVAH-UHFFFAOYSA-N OC(=O)C(F)(F)C(F)(F)C(F)(F)C(F)(F)C(F)(F)F
52 0.125 PXUULQAPEKKVAH-UHFFFAOYSA-N OC(=O)C(F)(F)C(F)(F)C(F)(F)C(F)(F)C(F)(F)F
53 0.125 PXUULQAPEKKVAH-UHFFFAOYSA-N OC(=O)C(F)(F)C(F)(F)C(F)(F)C(F)(F)C(F)(F)F
54 0.125 SZJMDSOSEHQPQH-UHFFFAOYSA-N OC(N=NC1=C(Cl)C=C(Cl)C=C1Cl)C1=CC=CC=C1
55 0.125 GXTZIQJXSCEEMV-UHFFFAOYSA-N CC(=O)OC1=CC(=CC(OC(C)=O)=C1)C(=O)CBr
56 0.11764706 UJVVKJITTRJRDR-UHFFFAOYSA-N OC(=O)CCCCC(=O)C1=CC=CC=C1I
57 0.11764706 NBCGUIAAUUHYHP-UHFFFAOYSA-N CSC1=CC=C(C=C1)C(=O)C=CC1=CC=C(Br)C=C1
58 0.11111111 NOXLGRSYZWAXDL-UHFFFAOYSA-N CC1OC=C2C(=O)C(C(O)=O)C(=O)C(Br)=C2C1C
59 0.10526316 GETTZSIMYGEIQS-UHFFFAOYSA-N CCOC(=O)CCC(=O)C1=CC(I)=CC=C1
60 0.10526316 ULPBPONDEDPQNX-UHFFFAOYSA-N CCOC(=O)CCC(=O)C1=CC=C(I)C=C1
61 0.10526316 JQJUVTWUSYGVLO-UHFFFAOYSA-N OC(=O)CSSC1=C2C(C=CC=C2S(O)=O)=CC=C1
62 0.1 IMZDRXBSGZPLDE-UHFFFAOYSA-H [OH-].[OH-].[OH-].[OH-].[Al+3].[Al+3].[Cl-].NC(=O)NC1NC(=O)[N-]C1=O
63 0.1 SQRWBNWBGWGXJN-UHFFFAOYSA-N CCOC(=O)CCC(=O)C1=CC=CC=C1I
64 0.1 ZPVOGNHELYLFIT-UHFFFAOYSA-N CCOC(=O)C=CCOC1=CC=CC=C1I
65 0.090909091 LDDOXEMCEXWOMK-UHFFFAOYSA-N Clc1ccc(cc1)C(=O)C=CC=C(C(=O)OP(=O)(O)O)O
66 0.083333333 WXLLCLHUDLZRKO-UHFFFAOYSA-N O=C(c1ccc(cc1)Cl)C=CC=C(C(=O)O)OP(=O)(O)O
67 0.08 HRKFNKGBITXPSI-UHFFFAOYSA-N IC=C1CCC(C(=O)O1)C1=CC=CC=C1
68 0 LEYXMSBOJBTNMH-UHFFFAOYSA-N FC(F)OC1=C(OCC2CC2)C=C(Br)C=C1
69 0 GHQBTCQUCXBVTB-UHFFFAOYSA-N BrCC1=CC=CC=C1SCC1=CC=CC=C1
70 0 ZOAKJKWSNJEKBQ-UHFFFAOYSA-N CC(NS(=O)(=O)C1=CC=C(C=C1)[N+]([O-])=O)C(Cl)=O
71 0 GTYRCWMYISITHE-UHFFFAOYSA-N COC1=CC=C(OCCCI)C=C1
72 0 JOPQGGFVOYHPER-UHFFFAOYSA-N COC(=O)C1=CC=C([Se]C2=CC=CC=C2)C=C1
73 0 RYSDCNCCQRHRHH-UHFFFAOYSA-N FC=C(F)C(F)(F)C(F)(F)C(F)(F)C(F)(F)C(F)(F)F
74 0 UZDVVMMIBLUTBL-UHFFFAOYSA-N COC(CI)(OC)C1=CC=CC=C1
75 0 NBUAKYDWYZCSQG-UHFFFAOYSA-N CN(C)C(=S)SC1=C(C=C(C=C1[N+]([O-])=O)[N+]([O-])=O)[N+]([O-])=O
76 0 PLKUUEAFKZUERM-UHFFFAOYSA-N BrC(CSC1=CC=CC=C1)C1=CC=CC=C1
77 0 CAGYAJYWXAABES-UHFFFAOYSA-N COC1=C(C#C[Si](C)(C)C)C(I)=NC=N1
78 0 SVEJCMQJPVFHOD-UHFFFAOYSA-N FC1=CC=CC=C1C1=NC(Cl)=NC2=C1C=C(Cl)C=C2
79 0 ALDJTLMUQIQHHR-UHFFFAOYSA-N CCN1N=CC(OCC2=C(Cl)C=C(Cl)C=C2)=C(Cl)C1=O
80 0 NILFSSXENVGBDK-UHFFFAOYSA-N CCN1N=CC(OCC2=CC(Cl)=C(Cl)C=C2)=C(Cl)C1=O
81 0 GILKARQRCOCDSZ-UHFFFAOYSA-N NS(=O)(=O)C1=C(Cl)C(=C(OCC=C)C=C1)[N+]([O-])=O
82 0 TWVANMBTZOHZMC-UHFFFAOYSA-N CC(=O)NS(=O)(=O)C1=C(Cl)C(N)=C(C=C1)C(O)=O
83 0 KPSVIQGYIJGCMK-UHFFFAOYSA-N CC(C)(C)C1=CC=C(C=C1)[I](=O)=O
84 0 NPIWPWWOMJFEJO-UHFFFAOYSA-N OC(=O)C1=CC=CC=C1[Se]CC1=CC=CC=C1
85 0 FNBCUMHQBDQVGT-UHFFFAOYSA-N FC(F)(F)C1=CC=C(CS(=O)(=O)C(F)(F)F)C=C1
86 0 XMOUUBJGOKHMTB-UHFFFAOYSA-N COC1=C(OC)C(OC)=C(Br)C(CO)=C1O
87 0 BRVOMWLJIJRCRD-UHFFFAOYSA-N C[Si](C)(C)C(=C(B(Cl)Cl)B(Cl)Cl)[Si](C)(C)C
88 0 WLPCAERCXQSYLQ-UHFFFAOYSA-N OC(=NC1=CC=CC=C1C#N)C1=C(Cl)C(Cl)=NS1
89 0 KMQSAZYBBKETLU-UHFFFAOYSA-N ClC1=C(Cl)C(Cl)=C(C=C1)C1=CC=C(C=C1)C1=CC=CC=C1
90 0 VONOSIFSLHLWOJ-UHFFFAOYSA-N COc1cc(cc(c1OP(=O)(O)O)C(=O)O)C(=O)O
91 0 DNRUPUVFBJXPDE-UHFFFAOYSA-N [O-][N+](=O)C1=CC=CC2=C1C(=O)C1=C(C=CC(Cl)=C1[N+]([O-])=O)C2=O
92 0 RHRDSHATBGXKOB-UHFFFAOYSA-N COc1cc(cc(c1O)C(=O)O)C(=O)OP(=O)(O)O
93 0 VNCIESPHQGBEKA-UHFFFAOYSA-N ClC1=CC(Br)=C(OCC2=CC=CC=C2)N=C1
94 0 CKSJWQDNIXGSNR-UHFFFAOYSA-N ClC1=C(OCC2=CC=CC=C2)C=C(Br)C=N1
95 0 XDMBPRHCXDVXSU-UHFFFAOYSA-N O=C1N=NNC2=C1SC1=NSC(SCC3=CC=CC=C3)=C21
96 0 MGVFOJXCKPPMMC-UHFFFAOYSA-N O=C1N=NNC2=C1SC1=C2C(SCC2=CC=CC=C2)=NS1
97 0 FYFAJUINDDEBJJ-UHFFFAOYSA-N COc1cc(cc(c1O)C(=O)OP(=O)(O)O)C(=O)O
98 0 UKXLUFJIOLASFY-UHFFFAOYSA-N O=C(C=CC(=O)OP(=O)(O)O)C=CC=C(C(=O)O)O
99 0 OQKPPBPQSWEAAN-UHFFFAOYSA-N O=C(C=CC(=O)O)C=CC=C(C(=O)OP(=O)(O)O)O
100 0 PMQJRAACNUFJNZ-UHFFFAOYSA-N O=C(C=CC(=O)O)C=CC=C(C(=O)O)OP(=O)(O)O
101 0 WYDIDFDHSKJUKT-UHFFFAOYSA-N COP(=S)(SC(c1ccccc1)C(=O)O)OC
102 0 TWZKVLSRFLARDO-UHFFFAOYSA-N O=C(OP(=O)(O)O)/C=C(/C=CC(=O)O)\C=CC(=O)O
103 0 PMYJFDMQUGPXGM-UHFFFAOYSA-N NC1=CC(Cl)=C(OC2=CC=C(Br)C=C2)C=C1
104 0 UQQHBIBIXITUIW-UHFFFAOYSA-N O=C(OP(=O)(O)O)C=CC(=CC(=O)O)C=CC(=O)O
105 0 CTUVFIYRYRCMDJ-UHFFFAOYSA-N ClC1=C(Cl)C(Cl)=C(C2=CC=CC=C2)C(=C1)C1=CC=CC=C1
106 0 XMVHQCLAMHKMRE-UHFFFAOYSA-N FC1=CC2=C(C=C1)N=C(N=C2Cl)C1=CC=C(Cl)C=C1
107 0 XIJAMFINYREQMF-UHFFFAOYSA-N ClC1=CC(C#N)=C(OC2=CC(Cl)=C(Cl)C=C2)C=C1
108 0 ZMDLBLZFZSHVLH-UHFFFAOYSA-N CC(=O)N(N(CCCl)S(C)(=O)=O)S(C)(=O)=O
109 0 RWGQLOFTQOEPGM-UHFFFAOYSA-N FC1=CC=C(C=C1)C1=NC2=C(C=CC(Cl)=C2)C(Cl)=N1
110 0 UWLPWQBWVAPHHN-UHFFFAOYSA-N FC1=CC=C(C=C1)C1=NC2=C(C=C(Cl)C=C2)C(Cl)=N1
111 0 BPPFUEMXTDPKSJ-UHFFFAOYSA-N CCOC(=O)C(F)(F)C1=C(C)C=CC(Br)=C1
112 0 WVHGYAJKRZOARX-UHFFFAOYSA-N FC1=CC=CC=C1C1=NC2=C(C=C(Cl)C=C2)C(Cl)=N1
113 0 RKSKGXIPWCKCPJ-UHFFFAOYSA-N FC1=CC=CC=C1C1=NC2=C(C=CC(Cl)=C2)C(Cl)=N1
114 0 OAYVABJBTQJKCV-UHFFFAOYSA-N FC1=CC2=C(C=C1)C(Cl)=NC(=N2)C1=CC=C(Cl)C=C1
115 0 LIPYCKWSUJQKQH-UHFFFAOYSA-N NC1=C(Cl)C=C2C(=C1)C(=O)C1=CC(Cl)=C(Cl)C=C21
116 0 KKTKGKORENKLNV-UHFFFAOYSA-N CC(C)(C)OC(=O)C1=C(F)C=C(Br)C=C1F
117 0 IWEYIOCEZPXLHE-UHFFFAOYSA-N ClC1=CC(Cl)=C(OC2=C(C=CC(Cl)=C2)C#N)C=C1
118 0 LUUVCQVSSQXFKV-UHFFFAOYSA-N ClC1=CC2=C(C=C1)C1=C(NC2=O)C=C(Cl)C=C1Cl
119 0 LNRLWKRWHZSQIM-UHFFFAOYSA-N ClC1=CC2=C(C=C1)C1=CC(Cl)=C(Cl)C=C1NC2=O
120 0 ZWRWMQKBZPEIPF-UHFFFAOYSA-N ClC1=C(OCC2=CN=CC=C2)C=C(Br)C=C1
121 0 TZHBVUQISGPCBN-UHFFFAOYSA-N O=C1NC2=C(O1)C=C(SSC1=CC3=C(NC(=O)O3)C=C1)C=C2
122 0 DLMRHDGFCCELAC-UHFFFAOYSA-N CC1=NC(=O)C(Br)=C(C1)C1=CC=C(Cl)C=C1
123 0 NGXLYKDBDNHKMH-UHFFFAOYSA-N CC1=NC(=O)C=C(C1Br)C1=CC=C(Cl)C=C1
124 0 RPCHMKFKWSRPMD-UHFFFAOYSA-N CCCCSC1=CC2=C(NC=C2I)N=C1
125 0 YUHXSVUWDBFINU-UHFFFAOYSA-N CC(=O)NC1=CC(Cl)=C(C=C1C(O)=O)S(N)(=O)=O
126 0 KZLQPWIIBIPKSV-UHFFFAOYSA-N C[Sn](C)(C)C1=CC2=C(CS(=O)(=O)C2)C=C1
127 0 XFXCBBCXWKQQRK-UHFFFAOYSA-N COC1=C(OC(C)C)C=C(I)C=C1
128 0 JAUFVLKWQBABRK-UHFFFAOYSA-N FC1=CC(F)=C(F)C(OC2=C(F)C(F)=C(F)C(F)=C2F)=C1F
129 0 BYLYQFFKLHPZBF-UHFFFAOYSA-N CN(C)C(=S)N1C(=S)SC(=NC1=S)N(C)C
130 0 ZBYZYTCWRNGPAC-UHFFFAOYSA-N ClC1=C(Cl)C(=NC=C1)C1=NN=C(O1)C1=CC=CC=N1
131 0 PQUYFRPERXOVQU-UHFFFAOYSA-M CC=CC[Hg]Cl
132 0 BRFGVDQTDZHFRL-UHFFFAOYSA-N CC1=C(I)C2(CCCCC2)OC1=O
133 0 IMSZIUXBLZPUNK-UHFFFAOYSA-M CC(=C)C[Hg]Cl
134 0 DKVOBTXZGPCNQI-UHFFFAOYSA-N CN(C)C(=NC(=O)C(Cl)(Cl)Cl)C1=CC=CC=C1
135 0 PUIDVIJPWWPRTF-UHFFFAOYSA-N FC(F)C(F)(F)C(F)(F)C(F)=C(C(F)(F)F)C(F)(F)F
136 0 YSNFMJODAYJHSX-UHFFFAOYSA-N BrC1=C(CSCC2=CC=CC=C2)C=CC=C1
137 0 BOBYPEPSZXBOEZ-UHFFFAOYSA-N COC1=C(OC)C=C(CCI)C=C1
138 0 PERMVKOWFVIOCX-UHFFFAOYSA-N ClC1=CC=C(C=C1)C1=CC=C(C=C1)C1=C(Cl)C=CC(Cl)=C1
139 0 SMXPJZWQUQQUKO-UHFFFAOYSA-N CC(C[Si](Cl)(Cl)Cl)C1=CC=CC(=C1)C(C)=C
140 0 FDYOMQDFALMYKC-UHFFFAOYSA-N [O-][N+](=O)C1=CC=C(CSC2=NC3=CC=CC=C3S2)O1
141 0 ZENQLONROXFMHR-UHFFFAOYSA-N COC(=O)C1=C(CC=CI)C=CC=C1OC
142 0 GTWFTEFXBWMSSX-UHFFFAOYSA-N CN1CN(C=C1)P(Cl)(=O)OC1=CC=C(Cl)C=C1
143 0 PEGBZMBZCYTBQJ-UHFFFAOYSA-N COC(=O)C1CC(Br)C(=O)CC1C(=O)OC
144 0 IRXILXLWIRSJKG-UHFFFAOYSA-N CCN(CC)C(=O)C(Br)SC1=NC=NN1
145 0 VUIJMPDVBDEMLH-UHFFFAOYSA-N ClC1=CC=C(C=C1)C1=CC=C(C=C1)C1=CC(Cl)=CC(Cl)=C1
146 0 ISEIQGPUUSMCEL-UHFFFAOYSA-N ClC1=CC=C(C=C1)C1=CC=C(C=C1)C1=C(Cl)C=CC=C1Cl
147 0 YKLIDBDXCDARCC-UHFFFAOYSA-N ClC1=CC=C(C=C1)C1=CC=C(C=C1)C1=C(Cl)C=C(Cl)C=C1
148 0 KUBYFIILTJAQQM-UHFFFAOYSA-N ClC1=C(Cl)C(=C(Cl)C=C1)C1=CC=C(C=C1)C1=CC=CC=C1
149 0 DIMFWVJNYNIEFJ-UHFFFAOYSA-N ClC1=CC(=CC(Cl)=C1Cl)C1=CC=C(C=C1)C1=CC=CC=C1
150 0 HOWJHLFORDCSJW-UHFFFAOYSA-N COC(=O)C(F)(F)OC1=C(F)C(F)=C(F)C(F)=C1F
151 0 KWUYZYHIQKPORJ-UHFFFAOYSA-N CC(C)(C)NS(=O)(=O)C1=CC=C(Br)S1
152 0 WKUUZJZJFMMNMF-UHFFFAOYSA-N IC1CCCCC(=O)CC=CC1=O
153 0 QKTWFMUNZFWBPB-UHFFFAOYSA-N ClC1=C(C=C(C=C1)C(=O)NC1=CN=CN=C1Cl)C#N
154 0 LRVSIWGEFFDPGE-UHFFFAOYSA-N ClC1=CC2=C(NC3=C(C(Cl)=CC=C3)C2=O)C(Cl)=C1
155 0 STQWGOWUMYGJKY-UHFFFAOYSA-N COC1=CC=C(C=C1)C1CC(N=N1)C(Cl)(Cl)Cl
156 0 BCQADVYYDAZODF-UHFFFAOYSA-N ClC1=C(Br)N=CC(OCC2=CC=CC=C2)=C1
157 0 MAKVRKBULKMCIC-UHFFFAOYSA-N ClC=CCON=CNC1=CC(Cl)=C(OCC#C)C(Cl)=C1
158 0 ZJBXMTBRZXTWJA-UHFFFAOYSA-N FC1=CC=C(C=C1Cl)S(=O)(=O)CC(Cl)C1=CC=CC=C1
159 0 MLXJPZBMOLLESC-UHFFFAOYSA-N OC1=C(F)C(F)=C(C(F)=C1F)C1=C(F)C(F)=C(F)C(F)=C1F
160 0 PEQIAOSDMRAEPJ-UHFFFAOYSA-N [O-][N+](=O)C1=CC=CC2=C1C(=O)C1=C(C2=O)C(=C(Cl)C=C1)[N+]([O-])=O
161 0 IMFRQXJTPNCKAO-UHFFFAOYSA-N FC(=CC(F)(F)C(F)(F)C(F)(F)F)C(F)(F)C(F)(F)F
162 0 GETGOFNWKWBLDR-UHFFFAOYSA-N NC1=NC(=NC(N)=N1)C1=C(C=CC(Br)=C1)[N+]#N
163 0 SPKBWZUVDWEMJL-UHFFFAOYSA-N OS(=O)(=O)SCCNCCSS(O)(=O)=O
164 0 YJHOWNVOZSVMOV-UHFFFAOYSA-N [O-][N+](=O)C1=CC=CC=C1C=CC=C1SC(=S)NC1=O
165 0 XYURDMMAZIHRCO-UHFFFAOYSA-N OC(CC(=O)C1=CC=CS1)(C(F)(F)F)C(F)(F)F
166 0 NYKDYLLDSSUVMH-UHFFFAOYSA-N BrC1=CN=C(NN=CC2C=CC(=O)C=C2)N=C1
167 0 SZWUDYFXBIRFPA-UHFFFAOYSA-N NC1=CC(Cl)=CC2=C1C1=C(C=C(Cl)C=C1Cl)C2=O
168 0 PMARSIMNMSFWLB-UHFFFAOYSA-N CN(C)CC(O)C1=CC(Br)=C(N)C(Cl)=C1
169 0 XNAZJFPLQLEESP-UHFFFAOYSA-N CCNCC(O)C1=CC(Br)=C(N)C(Cl)=C1
170 0 VOSAVLYNBBDPOC-UHFFFAOYSA-N ClC1=CC=C2C(=C1)C(N=O)C1=CC(Cl)=CC(Cl)=C21
171 0 BRODSJBKQDYMJU-UHFFFAOYSA-N FC(F)(F)C1=CC=CC(=C1)C1=NC2=C(N1)N=C(Cl)C(Cl)=N2
172 0 UFOXIWVOOBBBQV-UHFFFAOYSA-N BrC1=C(CN=NC1=O)N=NCC1=CC=CC=C1
173 0 PFGFBHYQVVHELE-UHFFFAOYSA-N CS(=O)(=O)SCCCCCSS(C)(=O)=O
174 0 XAXACBKNRDMUDP-UHFFFAOYSA-N ClC1=CC(Cl)=C(C(Cl)=C1)C1=CC=C(C=C1)C1=CC=CC=C1
