# Supplementary material for: Ion mobility collision cross-section atlas for known and unknown metabolite annotation in untargeted metabolomics
Source: Nat Commun. 2020 Aug 28;11:4334. doi: 10.1038/s41467-020-18171-8 (PMC7455731; doi:10.1038/s41467-020-18171-8)
Supplement: Supplementary file 8 — Supplementary Data 5 [file 41467_2020_18171_MOESM8_ESM.zip › 01_positive_mode/L0633/cfmid_pred_spec.msp]

Name: +ve in-silico MS/MS by CFM-ID for MEBQXILRKZHVCX-UHFFFAOYSA-N
ID: MEBQXILRKZHVCX-UHFFFAOYSA-N
Comment: Energy0
Num peaks: 21
102.9960601 1.465998497
105.0004768 1.385337129
117.0117102 3.739528797
124.9820635 1.497836584
133.0066248 1.347124432
145.0066248 1.388760482
146.9681311 1.244079172
156.9541345 2.667183617
158.9697845 1.017230809
161.9677968 1.230179908
174.9630458 1.808767909
176.9786958 4.916077595
178.9943459 28.68208378
185.9806836 1.226788601
210.9759325 2.362277893
240.9323535 2.618669243
240.9864972 1.415686459
270.9429182 11.44747684
272.9585682 2.972085988
274.9742183 1.906110519
302.9691329 4.436151468

Name: +ve in-silico MS/MS by CFM-ID for MEBQXILRKZHVCX-UHFFFAOYSA-N
ID: MEBQXILRKZHVCX-UHFFFAOYSA-N
Comment: Energy1
Num peaks: 23
15.02292652 1.424943081
44.97934745 1.382650684
60.97426207 3.087329696
62.98991214 6.017296629
74.98991214 1.386904492
94.9714988 3.43333143
108.9507634 4.50709744
110.9664134 1.569492345
112.9820635 1.028249696
124.9820635 20.81345003
126.9977135 3.021575985
133.0066248 1.477163999
140.9592199 1.634759267
146.9681311 1.008564898
170.9697845 11.15324684
178.9943459 1.515950802
200.9915826 1.049975241
242.9480035 2.901581329
270.9429182 3.054553854
272.9585682 1.360133223
274.9742183 3.700143965
286.9378328 1.17508556
302.9691329 3.281818216

Name: +ve in-silico MS/MS by CFM-ID for MEBQXILRKZHVCX-UHFFFAOYSA-N
ID: MEBQXILRKZHVCX-UHFFFAOYSA-N
Comment: Energy2
Num peaks: 22
59.99024648 7.293493497
62.00589655 6.487465764
74.98991214 4.351060682
77.0055622 1.231282304
85.0396392 1.075248117
90.00081117 4.095114772
92.01646123 1.965322956
102.9960601 1.864327517
105.0004768 2.716112591
114.9960601 0.9571769907
117.0117102 23.40148334
119.0273603 4.329887617
119.9572321 3.362898838
121.9728822 1.726421617
124.9820635 1.051361286
145.0066248 0.9695189485
146.9681311 2.398182442
148.9837812 1.313956429
153.9544688 1.391093923
156.9541345 3.181062872
178.9943459 1.13931564
210.9759325 4.623092782

Name: +ve in-silico MS/MS by CFM-ID for HQUQLFOMPYWACS-UHFFFAOYSA-N
ID: HQUQLFOMPYWACS-UHFFFAOYSA-N
Comment: Energy0
Num peaks: 6
60.98395416 7.596356794
62.99960423 25.26008489
65.01525429 4.21754335
220.9531771 4.97367393
222.9688272 11.97691572
284.961155 31.9442363

Name: +ve in-silico MS/MS by CFM-ID for HQUQLFOMPYWACS-UHFFFAOYSA-N
ID: HQUQLFOMPYWACS-UHFFFAOYSA-N
Comment: Energy1
Num peaks: 10
60.98395416 2.781958052
62.99960423 28.57596969
65.01525429 3.061640019
142.9659348 3.550012768
160.9764994 2.978308581
204.9582625 3.633227456
220.9531771 5.366071476
222.9688272 11.51575077
266.9505903 3.867051401
284.961155 15.86113804

Name: +ve in-silico MS/MS by CFM-ID for HQUQLFOMPYWACS-UHFFFAOYSA-N
ID: HQUQLFOMPYWACS-UHFFFAOYSA-N
Comment: Energy2
Num peaks: 6
27.02292652 5.202193108
36.98395416 3.588576097
48.98395416 3.112567953
60.98395416 11.52392105
62.99960423 54.33643002
65.01525429 6.495795993

Name: +ve in-silico MS/MS by CFM-ID for BNMYZGAZFGNKTH-UHFFFAOYSA-N
ID: BNMYZGAZFGNKTH-UHFFFAOYSA-N
Comment: Energy0
Num peaks: 6
19.01784114 2.573006523
129.0214023 5.250487911
174.9555876 1.690547109
220.9877328 1.701615628
223.0033829 2.658492953
302.9697134 77.02317266

Name: +ve in-silico MS/MS by CFM-ID for BNMYZGAZFGNKTH-UHFFFAOYSA-N
ID: BNMYZGAZFGNKTH-UHFFFAOYSA-N
Comment: Energy1
Num peaks: 10
80.97360697 11.3569383
94.98925704 9.870768185
129.0214023 5.141813865
141.0214023 3.224388817
174.9555876 3.198726403
185.0110551 3.725136287
204.9928182 6.750600519
218.9720828 4.411625254
220.9877328 27.33261817
223.0033829 7.494542792

Name: +ve in-silico MS/MS by CFM-ID for BNMYZGAZFGNKTH-UHFFFAOYSA-N
ID: BNMYZGAZFGNKTH-UHFFFAOYSA-N
Comment: Energy2
Num peaks: 22
19.01784114 5.42119223
52.01817548 1.874878186
54.03382555 1.106592754
62.96304229 3.698355099
64.97869235 4.662741473
67.02907452 1.090631769
74.99960423 1.154041797
78.95795691 1.448658287
80.97360697 15.99599467
82.98925704 3.922464946
84.98395416 2.305497244
85.0049071 3.406793095
99.9948532 1.763523071
102.0105033 2.360919452
111.9948532 1.632433854
114.0105033 2.261100545
116.0261533 1.130314729
129.0214023 17.41593653
266.9930357 3.645093803
285.9431643 1.514278406
286.9384133 1.392173181
302.9697134 1.308119514

Name: +ve in-silico MS/MS by CFM-ID for VWXMCCHKSLYKHR-UHFFFAOYSA-N
ID: VWXMCCHKSLYKHR-UHFFFAOYSA-N
Comment: Energy0
Num peaks: 6
183.0552893 1.402172443
221.9549023 1.478591428
233.9549023 1.347653667
235.9705524 4.552301991
245.9549023 1.69998062
262.9814514 88.17468609

Name: +ve in-silico MS/MS by CFM-ID for VWXMCCHKSLYKHR-UHFFFAOYSA-N
ID: VWXMCCHKSLYKHR-UHFFFAOYSA-N
Comment: Energy1
Num peaks: 6
232.9708867 2.848203049
233.9549023 3.697503757
234.9865368 3.6475095
235.9705524 8.462399677
246.9501513 2.983771766
262.9814514 69.69619653

Name: +ve in-silico MS/MS by CFM-ID for VWXMCCHKSLYKHR-UHFFFAOYSA-N
ID: VWXMCCHKSLYKHR-UHFFFAOYSA-N
Comment: Energy2
Num peaks: 16
153.0447246 3.016119799
155.0603746 6.512821395
156.0443902 5.964864489
183.0552893 5.030934995
193.9599877 7.722321142
205.9599877 6.118847844
206.9552366 2.996027136
207.9756377 4.33448686
217.9599877 2.851400645
221.9549023 8.962960724
230.9552366 3.220850491
233.9549023 6.452719613
234.9865368 3.636495462
235.9705524 7.066858869
245.9549023 4.619767057
262.9814514 2.609174308

Name: +ve in-silico MS/MS by CFM-ID for YORMSIUMFQQOLI-MRVPVSSYSA-N
ID: YORMSIUMFQQOLI-MRVPVSSYSA-N
Comment: Energy0
Num peaks: 14
69.06987671 1.366642137
78.91778852 1.235495926
80.93343858 1.157811423
121.0647913 1.147762442
140.9101163 1.615831853
152.9101163 2.32136857
154.9257664 5.554053635
206.920681 1.203314645
206.9570665 1.138419164
208.9727166 1.823770341
227.0066035 3.178354381
244.9727166 8.142590515
246.9519811 1.493719123
262.9832812 49.23994701

Name: +ve in-silico MS/MS by CFM-ID for YORMSIUMFQQOLI-MRVPVSSYSA-N
ID: YORMSIUMFQQOLI-MRVPVSSYSA-N
Comment: Energy1
Num peaks: 30
53.00219107 3.764547656
55.01784114 1.906896481
55.05422664 1.463318508
57.06987671 2.513590063
65.03857658 1.993797652
67.05422664 1.485246694
69.06987671 2.068020575
78.91778852 0.9275222446
81.06987671 3.876332579
83.08552677 1.915127668
95.04914126 1.281813018
97.06479133 0.9969101767
109.0647913 0.9788963809
138.8944662 2.529053167
140.9101163 12.20132738
152.9101163 3.621137433
154.9257664 2.840556263
162.8944662 1.31697413
164.9101163 1.269577548
178.8893809 0.987146987
188.9101163 0.9564856311
204.9050309 5.307517537
204.9414164 2.339893908
206.920681 1.404037045
206.9570665 1.144838134
208.9727166 2.484933713
234.9883666 2.682164511
244.9727166 3.372115906
246.9519811 1.016137913
262.9832812 10.20158421

Name: +ve in-silico MS/MS by CFM-ID for YORMSIUMFQQOLI-MRVPVSSYSA-N
ID: YORMSIUMFQQOLI-MRVPVSSYSA-N
Comment: Energy2
Num peaks: 31
25.00727645 1.018618981
34.9683041 1.371515892
36.98395416 0.9525017671
39.02292652 0.9403540822
41.03857658 0.8034349733
53.00219107 1.204988625
53.03857658 1.007646745
55.01784114 0.824792931
55.05422664 4.671241769
57.06987671 0.7951637091
58.9683041 1.018927398
60.98395416 1.232570894
65.03857658 1.897744536
67.05422664 4.127193102
69.06987671 2.945168127
74.99960423 3.431062728
78.91778852 1.758278456
81.06987671 1.3221323
92.93343858 0.901833046
104.9334386 1.20837406
116.9334386 6.508663491
118.9490886 15.23140392
126.9177885 1.326718494
138.8944662 3.665683834
140.9101163 2.375683364
152.9101163 3.603998871
154.9257664 4.308715818
162.8944662 1.331969755
164.9101163 3.599351897
166.9257664 1.35737104
246.9519811 0.7436528821

Name: +ve in-silico MS/MS by CFM-ID for OJNAGUJVZYRAKW-UHFFFAOYSA-N
ID: OJNAGUJVZYRAKW-UHFFFAOYSA-N
Comment: Energy0
Num peaks: 6
183.0552893 1.402888267
221.9549023 1.479837051
233.9549023 1.347496742
235.9705524 4.550511013
245.9549023 1.699946691
262.9814514 88.16948601

Name: +ve in-silico MS/MS by CFM-ID for OJNAGUJVZYRAKW-UHFFFAOYSA-N
ID: OJNAGUJVZYRAKW-UHFFFAOYSA-N
Comment: Energy1
Num peaks: 6
232.9708867 2.745558099
233.9549023 3.68439639
234.9865368 3.557846281
235.9705524 8.442774281
246.9501513 3.279003987
262.9814514 69.40271306

Name: +ve in-silico MS/MS by CFM-ID for OJNAGUJVZYRAKW-UHFFFAOYSA-N
ID: OJNAGUJVZYRAKW-UHFFFAOYSA-N
Comment: Energy2
Num peaks: 17
129.0447246 11.74886398
131.0603746 2.323535694
155.0603746 4.620723315
156.0443902 5.847955473
183.0552893 4.972147462
193.9599877 6.034855642
194.9440033 2.349113952
205.9599877 4.112757276
207.9756377 3.484156724
217.9599877 2.068843928
221.9549023 8.93352101
230.9552366 2.833754507
233.9549023 6.193469725
234.9865368 2.408896863
235.9705524 6.753322645
245.9549023 4.52992
262.9814514 2.48568115

Name: +ve in-silico MS/MS by CFM-ID for ACNHBPMKVICMAO-UHFFFAOYSA-N
ID: ACNHBPMKVICMAO-UHFFFAOYSA-N
Comment: Energy0
Num peaks: 7
55.01784114 1.868013905
57.0334912 2.388867929
87.04405588 5.564814037
240.9356185 8.660344728
242.9512685 2.915928569
266.9512685 7.118799597
284.9618332 51.760019

Name: +ve in-silico MS/MS by CFM-ID for ACNHBPMKVICMAO-UHFFFAOYSA-N
ID: ACNHBPMKVICMAO-UHFFFAOYSA-N
Comment: Energy1
Num peaks: 13
55.01784114 2.990044205
83.01275576 3.964305617
85.02840582 4.011745387
87.04405588 1.634583397
89.05970595 2.102873755
196.9094037 2.690107478
236.9407039 2.021021153
238.9563539 1.497744094
252.9356185 4.964540807
254.9512685 11.64287457
256.9669186 4.938693158
266.9512685 7.176212271
284.9618332 30.39301425

Name: +ve in-silico MS/MS by CFM-ID for ACNHBPMKVICMAO-UHFFFAOYSA-N
ID: ACNHBPMKVICMAO-UHFFFAOYSA-N
Comment: Energy2
Num peaks: 29
15.02292652 0.9277461025
25.00727645 1.257059436
29.00219107 1.785621011
41.00219107 1.263619668
43.01784114 2.00443178
45.0334912 5.983292845
53.00219107 2.799091604
55.01784114 13.6906388
57.0334912 7.384845235
59.04914126 1.65735422
69.0334912 3.630261197
71.01275576 1.65818855
71.04914126 2.132251273
73.02840582 2.000062439
83.01275576 1.118646484
85.02840582 5.32253799
87.04405588 4.190347204
97.02840582 0.9317979765
99.04405588 1.814272671
166.898839 2.632080804
168.9144891 4.5179917
180.9144891 2.083606146
196.9094037 2.194460018
198.9250538 1.553611455
210.9250538 1.347873534
224.9407039 1.72940025
236.9407039 1.043411778
240.9356185 1.036858778
266.9512685 1.023113006

Name: +ve in-silico MS/MS by CFM-ID for QGEBMGKSRSLGOH-UHFFFAOYSA-N
ID: QGEBMGKSRSLGOH-UHFFFAOYSA-N
Comment: Energy0
Num peaks: 6
157.0495352 1.198662313
240.9356185 1.670494885
252.9356185 5.183418333
254.9512685 1.299668473
266.9512685 4.216879276
284.9618332 72.5777299

Name: +ve in-silico MS/MS by CFM-ID for QGEBMGKSRSLGOH-UHFFFAOYSA-N
ID: QGEBMGKSRSLGOH-UHFFFAOYSA-N
Comment: Energy1
Num peaks: 18
55.01784114 0.903341096
59.01275576 1.375566372
61.02840582 0.8819507328
63.04405588 0.9608501776
89.02332044 1.042579689
93.05462057 1.090317247
103.0389705 0.9544692589
117.0182351 0.932819759
157.0495352 1.344252105
164.9195745 1.581406301
192.9144891 1.298158261
194.9301392 2.021547451
238.9563539 0.9011393949
252.9356185 5.074405326
254.9512685 2.711309996
256.9669186 1.682779352
266.9512685 9.484670355
284.9618332 45.79278107

Name: +ve in-silico MS/MS by CFM-ID for QGEBMGKSRSLGOH-UHFFFAOYSA-N
ID: QGEBMGKSRSLGOH-UHFFFAOYSA-N
Comment: Energy2
Num peaks: 31
15.02292652 1.198663551
25.00727645 2.117682452
29.00219107 2.497534342
39.02292652 3.964622816
41.00219107 3.015188617
43.01784114 2.515466316
45.0334912 1.301149771
53.00219107 2.540247993
55.01784114 8.265063442
57.0334912 1.180821422
59.01275576 2.651033352
61.02840582 2.766126788
87.04405588 1.454731162
150.9039244 2.200881972
164.9195745 4.96141991
166.898839 3.913564194
166.9352245 3.498418169
168.9508746 1.180377736
176.9195745 1.209396714
178.9352245 1.12238169
190.898839 1.226819948
192.9144891 3.169938352
194.9301392 3.765924992
206.9301392 1.080136776
222.9250538 1.068979762
234.9250538 1.443025399
236.9407039 2.519619151
238.9563539 1.369524114
252.9356185 1.726668129
266.9512685 2.06191858
268.9305331 1.113403163

Name: +ve in-silico MS/MS by CFM-ID for INYKFGJGAIXTGA-UHFFFAOYSA-N
ID: INYKFGJGAIXTGA-UHFFFAOYSA-N
Comment: Energy0
Num peaks: 6
45.0334912 3.842112225
57.0334912 2.144751848
157.0495352 1.304548201
238.9563539 1.950906075
266.9512685 11.67919714
284.9618332 67.99994096

Name: +ve in-silico MS/MS by CFM-ID for INYKFGJGAIXTGA-UHFFFAOYSA-N
ID: INYKFGJGAIXTGA-UHFFFAOYSA-N
Comment: Energy1
Num peaks: 9
45.0334912 1.178804304
69.0334912 2.219332833
89.02332044 3.703891379
157.0495352 1.944883787
182.9301392 1.472093399
238.9563539 2.697464835
240.972004 2.572387086
266.9512685 6.180136712
284.9618332 58.90188789

Name: +ve in-silico MS/MS by CFM-ID for INYKFGJGAIXTGA-UHFFFAOYSA-N
ID: INYKFGJGAIXTGA-UHFFFAOYSA-N
Comment: Energy2
Num peaks: 19
15.02292652 1.608260515
25.00727645 2.963796972
29.00219107 4.492632749
39.02292652 12.81603023
41.03857658 11.15250162
45.0334912 10.85045363
51.02292652 8.408541796
53.00219107 1.997676529
53.03857658 3.9711231
55.01784114 1.435172855
57.0334912 1.486588746
69.0334912 3.343345755
79.01784114 1.633262427
81.0334912 4.779445227
83.04914126 2.281128781
164.9195745 1.7562434
180.9144891 3.304651943
248.9407039 1.368676268
266.9512685 1.565422261

Name: +ve in-silico MS/MS by CFM-ID for WDRHVTQDXFHLPM-UHFFFAOYSA-N
ID: WDRHVTQDXFHLPM-UHFFFAOYSA-N
Comment: Energy0
Num peaks: 6
158.9762819 3.770569667
200.9504611 0.4586806696
266.9974113 3.206309994
274.9791744 1.452478259
284.9635243 0.8657154551
302.974089 85.65249194

Name: +ve in-silico MS/MS by CFM-ID for WDRHVTQDXFHLPM-UHFFFAOYSA-N
ID: WDRHVTQDXFHLPM-UHFFFAOYSA-N
Comment: Energy1
Num peaks: 10
103.0309044 1.13107863
108.9606319 1.127057658
146.9762819 1.527165272
158.9762819 7.567581341
266.9974113 4.299795794
272.9635243 3.951619703
274.9791744 3.273157433
276.958439 1.377431263
284.9635243 1.122737775
302.974089 55.37192223

Name: +ve in-silico MS/MS by CFM-ID for WDRHVTQDXFHLPM-UHFFFAOYSA-N
ID: WDRHVTQDXFHLPM-UHFFFAOYSA-N
Comment: Energy2
Num peaks: 15
72.98395416 1.633494227
84.98395416 2.181451422
96.98395416 1.858601961
98.99960423 1.333993357
106.9449818 1.628926402
108.9839542 7.921901568
125.0152543 8.715742418
130.9449818 2.961059438
146.9762819 2.413022365
158.9762819 38.3265469
160.991932 1.765082003
174.9711966 3.022004783
239.0024967 1.378099007
266.9974113 3.740753408
284.9635243 1.479614715

Name: +ve in-silico MS/MS by CFM-ID for ITCQQSPWNNCRJJ-UHFFFAOYSA-N
ID: ITCQQSPWNNCRJJ-UHFFFAOYSA-N
Comment: Energy0
Num peaks: 6
158.9762819 3.641649666
266.9974113 3.099973765
274.9791744 1.410763555
276.958439 3.892084474
284.9635243 0.8385682852
302.974089 81.87124419

Name: +ve in-silico MS/MS by CFM-ID for ITCQQSPWNNCRJJ-UHFFFAOYSA-N
ID: ITCQQSPWNNCRJJ-UHFFFAOYSA-N
Comment: Energy1
Num peaks: 9
98.99960423 1.626656905
146.9762819 1.323270394
158.9762819 7.440951903
266.9974113 4.261670727
272.9635243 3.497518663
274.9791744 3.276024274
284.9635243 1.119912825
286.9427889 2.44859014
302.974089 55.06002971

Name: +ve in-silico MS/MS by CFM-ID for ITCQQSPWNNCRJJ-UHFFFAOYSA-N
ID: ITCQQSPWNNCRJJ-UHFFFAOYSA-N
Comment: Energy2
Num peaks: 16
39.02292652 1.534119689
58.9683041 1.240597054
82.9683041 5.405893228
84.98395416 2.402836628
86.99960423 1.804158077
98.99960423 4.336541618
108.9839542 1.235769691
110.9996042 1.50715031
125.0152543 4.880689363
129.0101689 2.677779201
138.9945188 2.625336819
142.9449818 9.499596884
158.9762819 35.33195909
160.991932 2.198849238
174.9711966 1.25974888
266.9974113 2.341962706

Name: +ve in-silico MS/MS by CFM-ID for OLHRPHZOPKHSCP-UHFFFAOYSA-N
ID: OLHRPHZOPKHSCP-UHFFFAOYSA-N
Comment: Energy0
Num peaks: 6
158.9762819 3.770962428
266.9974113 3.205090882
274.9791744 1.452869054
276.958439 0.5376588295
284.9635243 0.8652824117
302.974089 85.68294007

Name: +ve in-silico MS/MS by CFM-ID for OLHRPHZOPKHSCP-UHFFFAOYSA-N
ID: OLHRPHZOPKHSCP-UHFFFAOYSA-N
Comment: Energy1
Num peaks: 8
103.0309044 1.13718545
146.9762819 1.585966106
158.9762819 7.559175422
266.9974113 4.314351451
272.9635243 3.991741557
274.9791744 3.307640746
276.958439 2.908502404
302.974089 56.11511309

Name: +ve in-silico MS/MS by CFM-ID for OLHRPHZOPKHSCP-UHFFFAOYSA-N
ID: OLHRPHZOPKHSCP-UHFFFAOYSA-N
Comment: Energy2
Num peaks: 14
72.98395416 3.878734276
84.98395416 2.37940185
96.98395416 4.616135212
98.99960423 2.216466629
108.9839542 1.93525742
125.0152543 7.740110671
130.9449818 1.974691583
132.9606319 1.434770597
146.9762819 2.218688688
158.9762819 42.37795706
160.991932 2.378145375
174.9711966 2.394948672
266.9974113 3.600702528
284.9635243 1.382255042

Name: +ve in-silico MS/MS by CFM-ID for WXFFFRYKXHNLBG-UHFFFAOYSA-N
ID: WXFFFRYKXHNLBG-UHFFFAOYSA-N
Comment: Energy0
Num peaks: 6
141.0101689 3.71206614
266.9974113 3.153187091
274.9427889 1.098673194
274.9791744 1.454129098
276.958439 2.835027558
302.974089 83.24178518

Name: +ve in-silico MS/MS by CFM-ID for WXFFFRYKXHNLBG-UHFFFAOYSA-N
ID: WXFFFRYKXHNLBG-UHFFFAOYSA-N
Comment: Energy1
Num peaks: 6
124.9788688 1.131327141
132.9606319 1.345094006
141.0101689 14.33616612
266.9974113 4.625782647
274.9791744 3.717688384
302.974089 55.73559707

Name: +ve in-silico MS/MS by CFM-ID for WXFFFRYKXHNLBG-UHFFFAOYSA-N
ID: WXFFFRYKXHNLBG-UHFFFAOYSA-N
Comment: Energy2
Num peaks: 21
72.98395416 2.278238385
81.0334912 1.026766787
82.9683041 5.447315995
84.98395416 1.598951191
86.99960423 0.875962455
96.98395416 4.478688987
98.99960423 6.214171167
100.9788688 1.527731241
110.9996042 1.126560951
118.9449818 1.921367911
124.9788688 2.650591456
130.9449818 2.040591768
141.0101689 32.39779521
146.9762819 3.871373305
157.0050835 1.180244121
239.0024967 1.126484564
240.9817612 2.11527236
258.9478743 1.047493618
266.9974113 5.47254405
284.9635243 1.204342907
286.9427889 1.166401413

Name: +ve in-silico MS/MS by CFM-ID for NJPHYDJTJAQIPI-UHFFFAOYSA-N
ID: NJPHYDJTJAQIPI-UHFFFAOYSA-N
Comment: Energy0
Num peaks: 6
141.0101689 3.599827435
162.9711966 2.749628759
266.9974113 3.058037092
274.9427889 1.104375253
274.9791744 1.404481148
302.974089 81.15761768

Name: +ve in-silico MS/MS by CFM-ID for NJPHYDJTJAQIPI-UHFFFAOYSA-N
ID: NJPHYDJTJAQIPI-UHFFFAOYSA-N
Comment: Energy1
Num peaks: 14
108.9606319 1.011343182
113.0152543 1.193741746
132.9606319 1.195094357
138.9945188 2.780744826
141.0101689 10.61738287
162.9711966 4.223722567
208.9555465 3.18274676
210.9711966 1.40322326
266.9974113 3.360728125
272.9635243 3.213905594
274.9791744 2.703802953
284.9635243 0.9468993937
286.9427889 1.519636887
302.974089 42.99864011

Name: +ve in-silico MS/MS by CFM-ID for NJPHYDJTJAQIPI-UHFFFAOYSA-N
ID: NJPHYDJTJAQIPI-UHFFFAOYSA-N
Comment: Energy2
Num peaks: 20
49.00727645 3.407935748
51.02292652 2.766457337
53.03857658 3.255412931
72.98395416 4.82159157
98.99960423 3.054736233
105.0334912 4.780149079
110.9996042 4.884923779
112.9788688 3.784036058
113.0152543 5.954803199
118.9449818 1.70638824
130.9449818 3.385487556
132.9606319 4.190183981
134.9762819 7.615907156
138.9945188 3.208372617
141.0101689 7.09737654
146.9762819 2.471291805
162.9711966 8.85815113
231.0207336 1.909684956
266.9974113 1.964549002
284.9635243 1.601390233

Name: +ve in-silico MS/MS by CFM-ID for HDAKESZXAVRVFA-UHFFFAOYSA-N
ID: HDAKESZXAVRVFA-UHFFFAOYSA-N
Comment: Energy0
Num peaks: 6
141.0101689 3.579473277
162.9711966 2.749879176
266.9974113 3.049676821
274.9427889 1.102640664
274.9791744 1.387632809
302.974089 80.98772115

Name: +ve in-silico MS/MS by CFM-ID for HDAKESZXAVRVFA-UHFFFAOYSA-N
ID: HDAKESZXAVRVFA-UHFFFAOYSA-N
Comment: Energy1
Num peaks: 14
89.01525429 0.8643295378
108.9606319 1.045881314
113.0152543 1.198468699
132.9606319 1.237058966
138.9945188 2.857713375
141.0101689 11.14402025
162.9711966 4.525418707
198.9711966 0.88781279
266.9974113 3.44073492
272.9635243 2.975560278
274.9791744 2.723551761
284.9635243 0.9308689416
286.9427889 1.457201092
302.974089 45.1167696

Name: +ve in-silico MS/MS by CFM-ID for HDAKESZXAVRVFA-UHFFFAOYSA-N
ID: HDAKESZXAVRVFA-UHFFFAOYSA-N
Comment: Energy2
Num peaks: 20
39.02292652 3.20131211
72.98395416 4.872120509
96.98395416 4.43628126
98.99960423 4.292567209
105.0334912 4.315104429
108.9839542 4.649873816
110.9996042 4.432105486
112.9788688 3.070733784
113.0152543 5.451873185
118.9449818 1.65819147
130.9449818 3.205239791
132.9606319 4.07010372
134.9762819 7.396671544
138.9945188 3.039293377
141.0101689 6.559427401
146.9762819 2.464594904
162.9711966 8.562399315
231.0207336 1.797985111
266.9974113 1.853293079
284.9635243 1.172621673

Name: +ve in-silico MS/MS by CFM-ID for NLYDHBBTVWMLFD-UHFFFAOYSA-N
ID: NLYDHBBTVWMLFD-UHFFFAOYSA-N
Comment: Energy0
Num peaks: 6
141.0101689 3.687331109
162.9711966 2.769844851
266.9974113 3.146918602
272.9635243 0.6962766246
274.9427889 1.215460996
302.974089 83.26134189

Name: +ve in-silico MS/MS by CFM-ID for NLYDHBBTVWMLFD-UHFFFAOYSA-N
ID: NLYDHBBTVWMLFD-UHFFFAOYSA-N
Comment: Energy1
Num peaks: 7
129.0101689 1.734012334
132.9606319 1.40558169
141.0101689 13.88665484
162.9711966 4.28144912
258.9478743 1.691536206
266.9974113 4.61935578
302.974089 53.40599017

Name: +ve in-silico MS/MS by CFM-ID for NLYDHBBTVWMLFD-UHFFFAOYSA-N
ID: NLYDHBBTVWMLFD-UHFFFAOYSA-N
Comment: Energy2
Num peaks: 19
39.02292652 6.438683483
72.98395416 2.857098319
84.98395416 4.227955907
86.99960423 2.19902459
96.98395416 3.780651411
98.99960423 1.341099178
112.9788688 3.633274522
113.0152543 4.387775817
118.9449818 1.79915336
130.9449818 3.573343463
132.9606319 4.597369232
134.9762819 7.688535014
141.0101689 14.19205089
146.9762819 2.749548321
162.9711966 8.827396935
222.9711966 1.461405737
240.9817612 1.455907709
266.9974113 3.647792922
286.9427889 1.808236141

Name: +ve in-silico MS/MS by CFM-ID for RQJMRZLEUDIDHO-UHFFFAOYSA-N
ID: RQJMRZLEUDIDHO-UHFFFAOYSA-N
Comment: Energy0
Num peaks: 6
62.02365479 3.250889769
197.9683373 12.82055565
223.9476019 10.163669
240.974151 27.87077512
266.9534156 9.10381191
284.9639802 30.66819367

Name: +ve in-silico MS/MS by CFM-ID for RQJMRZLEUDIDHO-UHFFFAOYSA-N
ID: RQJMRZLEUDIDHO-UHFFFAOYSA-N
Comment: Energy1
Num peaks: 6
44.0130901 8.52001526
62.02365479 11.11053161
197.9683373 22.31169738
223.9476019 20.29608364
240.974151 23.1762986
266.9534156 3.385485995

Name: +ve in-silico MS/MS by CFM-ID for RQJMRZLEUDIDHO-UHFFFAOYSA-N
ID: RQJMRZLEUDIDHO-UHFFFAOYSA-N
Comment: Energy2
Num peaks: 7
44.0130901 10.82038781
44.99710569 5.026053783
138.9512101 3.849699646
181.9370372 4.547346034
197.9683373 25.98916918
223.9476019 25.5391712
240.974151 5.204596858

Name: +ve in-silico MS/MS by CFM-ID for MBYWAMGUXRUKOG-UHFFFAOYSA-N
ID: MBYWAMGUXRUKOG-UHFFFAOYSA-N
Comment: Energy0
Num peaks: 6
183.0552893 1.420954093
221.9549023 1.488571529
233.9549023 0.3550667193
235.9705524 4.591655028
245.9549023 1.710222052
262.9814514 88.95861518

Name: +ve in-silico MS/MS by CFM-ID for MBYWAMGUXRUKOG-UHFFFAOYSA-N
ID: MBYWAMGUXRUKOG-UHFFFAOYSA-N
Comment: Energy1
Num peaks: 6
183.0552893 2.034689794
234.9865368 1.212274026
235.9705524 9.233770231
245.9549023 1.532035785
246.9501513 3.135307245
262.9814514 75.95257502

Name: +ve in-silico MS/MS by CFM-ID for MBYWAMGUXRUKOG-UHFFFAOYSA-N
ID: MBYWAMGUXRUKOG-UHFFFAOYSA-N
Comment: Energy2
Num peaks: 22
102.0338255 3.398166132
116.0494756 3.006026336
126.0338255 1.739676622
129.0447246 6.226754307
131.0603746 4.516174488
141.0447246 5.082463244
143.0603746 2.051361676
153.0447246 2.061198564
155.0603746 4.482425112
156.0443902 1.452068206
183.0552893 4.222818824
193.9599877 7.434796845
194.9440033 2.231976607
207.9756377 3.157652396
217.9599877 2.936634353
221.9549023 6.034341196
230.9552366 4.905564065
232.9708867 2.218400172
234.9865368 1.87520273
235.9705524 7.037354464
245.9549023 3.017879565
262.9814514 2.158333265

Name: +ve in-silico MS/MS by CFM-ID for BPURWNUPQCUKEP-UHFFFAOYSA-N
ID: BPURWNUPQCUKEP-UHFFFAOYSA-N
Comment: Energy0
Num peaks: 6
183.0552893 1.423214968
221.9549023 1.489019364
233.9549023 0.3552574108
235.9705524 4.594054492
245.9549023 1.710957131
262.9814514 88.9961522

Name: +ve in-silico MS/MS by CFM-ID for BPURWNUPQCUKEP-UHFFFAOYSA-N
ID: BPURWNUPQCUKEP-UHFFFAOYSA-N
Comment: Energy1
Num peaks: 6
183.0552893 2.086997307
234.9865368 1.199612938
235.9705524 9.297135132
245.9549023 1.541971422
246.9501513 3.237323106
262.9814514 76.65116534

Name: +ve in-silico MS/MS by CFM-ID for BPURWNUPQCUKEP-UHFFFAOYSA-N
ID: BPURWNUPQCUKEP-UHFFFAOYSA-N
Comment: Energy2
Num peaks: 19
102.0338255 2.203170538
129.0447246 8.426469087
131.0603746 6.390777065
141.0447246 1.983468822
143.0603746 4.113741204
153.0447246 2.000626976
155.0603746 4.635597883
183.0552893 4.43051059
193.9599877 8.941488329
194.9440033 2.617326074
207.9756377 3.576361028
217.9599877 3.145837682
221.9549023 6.365298318
230.9552366 5.047758182
232.9708867 2.035867013
234.9865368 1.887525007
235.9705524 8.106155575
245.9549023 3.410480232
262.9814514 2.269240154

Name: +ve in-silico MS/MS by CFM-ID for VWXWGDYHHGOZDN-UHFFFAOYSA-N
ID: VWXWGDYHHGOZDN-UHFFFAOYSA-N
Comment: Energy0
Num peaks: 6
183.0552893 0.9455282175
221.9549023 1.489293373
233.9549023 1.356062841
235.9705524 4.580409791
245.9549023 1.71015494
262.9814514 88.85762556

Name: +ve in-silico MS/MS by CFM-ID for VWXWGDYHHGOZDN-UHFFFAOYSA-N
ID: VWXWGDYHHGOZDN-UHFFFAOYSA-N
Comment: Energy1
Num peaks: 6
183.0552893 1.84147967
233.9549023 3.877462389
235.9705524 8.867249122
245.9549023 1.49521494
246.9501513 3.410364143
262.9814514 73.22876815

Name: +ve in-silico MS/MS by CFM-ID for VWXWGDYHHGOZDN-UHFFFAOYSA-N
ID: VWXWGDYHHGOZDN-UHFFFAOYSA-N
Comment: Energy2
Num peaks: 12
102.0338255 2.686092637
129.0447246 4.349158036
141.0447246 1.827935633
155.0603746 2.469357603
156.0443902 9.840353321
183.0552893 7.536401846
194.9440033 1.842402785
221.9549023 18.03372574
233.9549023 9.88280444
235.9705524 11.77811429
245.9549023 7.380622497
262.9814514 3.840034554

Name: +ve in-silico MS/MS by CFM-ID for GPGQLSIZYWZXSS-UHFFFAOYSA-N
ID: GPGQLSIZYWZXSS-UHFFFAOYSA-N
Comment: Energy0
Num peaks: 6
183.0552893 0.9438417123
219.9756377 0.9403930728
233.9549023 1.030093619
235.9705524 3.54381482
245.9549023 1.513060815
262.9814514 88.95093218

Name: +ve in-silico MS/MS by CFM-ID for GPGQLSIZYWZXSS-UHFFFAOYSA-N
ID: GPGQLSIZYWZXSS-UHFFFAOYSA-N
Comment: Energy1
Num peaks: 6
183.0552893 1.746571193
205.9599877 3.275243621
219.9756377 1.458642851
233.9549023 5.886139636
235.9705524 10.78120515
262.9814514 67.68816321

Name: +ve in-silico MS/MS by CFM-ID for GPGQLSIZYWZXSS-UHFFFAOYSA-N
ID: GPGQLSIZYWZXSS-UHFFFAOYSA-N
Comment: Energy2
Num peaks: 15
128.0494756 7.423414118
140.0494756 2.404053926
156.0443902 1.976352949
169.0396392 2.068737989
178.9490886 6.1298839
180.9647387 7.050571536
183.0552893 2.255606908
193.9599877 3.441669922
205.9599877 20.95296784
207.9756377 8.523050924
217.9599877 7.320935919
219.9756377 2.714639549
233.9549023 2.296997316
235.9705524 3.249022339
245.9549023 2.460210936

Name: +ve in-silico MS/MS by CFM-ID for FQBNGKDXNFVKHJ-UHFFFAOYSA-N
ID: FQBNGKDXNFVKHJ-UHFFFAOYSA-N
Comment: Energy0
Num peaks: 6
183.0552893 0.9876880599
219.9756377 1.137687841
234.9865368 0.842819517
235.9705524 0.6059371805
245.9549023 1.596104947
262.9814514 93.01751488

Name: +ve in-silico MS/MS by CFM-ID for FQBNGKDXNFVKHJ-UHFFFAOYSA-N
ID: FQBNGKDXNFVKHJ-UHFFFAOYSA-N
Comment: Energy1
Num peaks: 6
183.0552893 1.765199104
205.9599877 2.698314226
219.9756377 2.045383087
232.9708867 3.285533934
234.9865368 9.283377771
262.9814514 72.06542671

Name: +ve in-silico MS/MS by CFM-ID for FQBNGKDXNFVKHJ-UHFFFAOYSA-N
ID: FQBNGKDXNFVKHJ-UHFFFAOYSA-N
Comment: Energy2
Num peaks: 14
128.0494756 3.649019207
141.0447246 3.280357438
153.0447246 2.993743991
155.0603746 6.007025608
169.0396392 2.734544755
178.9490886 6.895881851
180.9647387 3.893307552
183.0552893 3.146023948
205.9599877 14.96179239
207.9756377 4.426060729
219.9756377 6.596246989
232.9708867 4.718316531
234.9865368 8.700074167
245.9549023 8.25443597

Name: +ve in-silico MS/MS by CFM-ID for WAOJFHMAJHXWGW-UHFFFAOYSA-N
ID: WAOJFHMAJHXWGW-UHFFFAOYSA-N
Comment: Energy0
Num peaks: 6
183.0552893 0.9885296209
205.9599877 0.1980488393
233.9549023 0.5891780882
235.9705524 3.124454598
246.9501513 0.238339469
262.9814514 93.52429094

Name: +ve in-silico MS/MS by CFM-ID for WAOJFHMAJHXWGW-UHFFFAOYSA-N
ID: WAOJFHMAJHXWGW-UHFFFAOYSA-N
Comment: Energy1
Num peaks: 6
183.0552893 2.137131639
205.9599877 1.308793077
207.9756377 1.370888535
233.9549023 1.371028336
235.9705524 5.899180972
262.9814514 82.04183158

Name: +ve in-silico MS/MS by CFM-ID for WAOJFHMAJHXWGW-UHFFFAOYSA-N
ID: WAOJFHMAJHXWGW-UHFFFAOYSA-N
Comment: Energy2
Num peaks: 16
26.00252542 2.513550282
42.03382555 2.842984848
53.99744004 2.13132675
56.0130901 1.5616015
128.0494756 8.482670935
142.0287402 1.720002636
155.0603746 3.123991759
156.0443902 2.923534956
169.0396392 5.416441252
183.0552893 6.813535768
205.9599877 18.21946476
207.9756377 10.35732671
233.9549023 2.521062226
235.9705524 5.765571896
246.9501513 2.940354412
262.9814514 3.771904208

Name: +ve in-silico MS/MS by CFM-ID for VZKYSBMLVVBOBP-UHFFFAOYSA-N
ID: VZKYSBMLVVBOBP-UHFFFAOYSA-N
Comment: Energy0
Num peaks: 6
183.0552893 1.412207942
221.9549023 0.7956332145
233.9549023 1.354252197
235.9705524 4.558389913
245.9549023 1.711396672
262.9814514 88.94317535

Name: +ve in-silico MS/MS by CFM-ID for VZKYSBMLVVBOBP-UHFFFAOYSA-N
ID: VZKYSBMLVVBOBP-UHFFFAOYSA-N
Comment: Energy1
Num peaks: 6
116.9334386 2.105923895
183.0552893 2.028660512
233.9549023 3.760368123
235.9705524 8.08189265
246.9501513 3.011419136
262.9814514 72.31340087

Name: +ve in-silico MS/MS by CFM-ID for VZKYSBMLVVBOBP-UHFFFAOYSA-N
ID: VZKYSBMLVVBOBP-UHFFFAOYSA-N
Comment: Energy2
Num peaks: 14
40.01817548 7.597517519
49.00727645 9.794581455
51.02292652 7.446119427
116.9334386 3.858560915
156.0443902 5.576719759
157.0396392 4.105795075
183.0552893 7.830899086
221.9549023 5.969605787
233.9549023 3.019531391
234.9501513 9.390297284
235.9705524 4.097367055
236.9658013 2.99093571
245.9549023 6.430572882
262.9814514 2.940905346

Name: +ve in-silico MS/MS by CFM-ID for FYMGZJHDKSRPNL-UHFFFAOYSA-N
ID: FYMGZJHDKSRPNL-UHFFFAOYSA-N
Comment: Energy0
Num peaks: 6
183.0552893 0.9613142924
221.9549023 1.498842974
233.9549023 0.3578665606
235.9705524 4.624274361
245.9549023 1.722571054
262.9814514 89.72572891

Name: +ve in-silico MS/MS by CFM-ID for FYMGZJHDKSRPNL-UHFFFAOYSA-N
ID: FYMGZJHDKSRPNL-UHFFFAOYSA-N
Comment: Energy1
Num peaks: 6
159.0552893 0.6098446579
183.0552893 2.081276019
235.9705524 9.136131929
245.9549023 1.552614299
246.9501513 5.666079345
262.9814514 77.03770757

Name: +ve in-silico MS/MS by CFM-ID for FYMGZJHDKSRPNL-UHFFFAOYSA-N
ID: FYMGZJHDKSRPNL-UHFFFAOYSA-N
Comment: Energy2
Num peaks: 11
40.01817548 3.519244347
49.00727645 5.670655316
102.9177885 2.590847177
156.0443902 4.29486848
157.0396392 4.919188138
183.0552893 13.30615956
221.9549023 18.85472882
235.9705524 12.4943386
245.9549023 8.520658828
246.9501513 2.579397413
262.9814514 4.772843702

Name: +ve in-silico MS/MS by CFM-ID for MAJWYUQDOUFAPG-UHFFFAOYSA-N
ID: MAJWYUQDOUFAPG-UHFFFAOYSA-N
Comment: Energy0
Num peaks: 6
183.0552893 0.242920878
221.9549023 1.495042431
233.9549023 1.365594012
235.9705524 4.567851481
245.9549023 1.719574509
262.9814514 89.61868153

Name: +ve in-silico MS/MS by CFM-ID for MAJWYUQDOUFAPG-UHFFFAOYSA-N
ID: MAJWYUQDOUFAPG-UHFFFAOYSA-N
Comment: Energy1
Num peaks: 6
183.0552893 2.109107834
233.9549023 4.003185836
235.9705524 9.226990559
245.9549023 1.515787666
246.9501513 3.693438555
262.9814514 76.35536044

Name: +ve in-silico MS/MS by CFM-ID for MAJWYUQDOUFAPG-UHFFFAOYSA-N
ID: MAJWYUQDOUFAPG-UHFFFAOYSA-N
Comment: Energy2
Num peaks: 10
102.0338255 5.871574033
129.0447246 9.331781459
142.0287402 4.43409168
143.0603746 5.823561421
194.9440033 4.917963407
221.9549023 15.27900572
233.9549023 10.81607329
235.9705524 13.47740498
245.9549023 7.275882413
262.9814514 4.052023925

Name: +ve in-silico MS/MS by CFM-ID for PFTQIWGBNIGWPF-UHFFFAOYSA-N
ID: PFTQIWGBNIGWPF-UHFFFAOYSA-N
Comment: Energy0
Num peaks: 6
78.91778852 0.1833195562
183.0552893 1.019262069
235.9705524 0.1871605437
236.9658013 0.926775433
245.9549023 0.3293527803
262.9814514 96.56226062

Name: +ve in-silico MS/MS by CFM-ID for PFTQIWGBNIGWPF-UHFFFAOYSA-N
ID: PFTQIWGBNIGWPF-UHFFFAOYSA-N
Comment: Energy1
Num peaks: 6
159.0552893 0.6563677342
183.0552893 2.347473868
235.9705524 1.687295719
236.9658013 0.6447215729
245.9549023 0.7479167058
262.9814514 91.18093008

Name: +ve in-silico MS/MS by CFM-ID for PFTQIWGBNIGWPF-UHFFFAOYSA-N
ID: PFTQIWGBNIGWPF-UHFFFAOYSA-N
Comment: Energy2
Num peaks: 8
40.01817548 20.01664482
133.0396392 3.121273684
157.0396392 3.955515273
169.0396392 10.7224256
183.0552893 24.94957111
245.9549023 3.468836988
246.9501513 4.084784012
262.9814514 10.70713605

Name: +ve in-silico MS/MS by CFM-ID for RFBJCAAYPGLIAY-UHFFFAOYSA-N
ID: RFBJCAAYPGLIAY-UHFFFAOYSA-N
Comment: Energy0
Num peaks: 6
78.91778852 0.1821790357
80.93343858 0.1773690571
183.0552893 1.002596577
233.9549023 0.633279644
235.9705524 2.402481804
262.9814514 95.07779781

Name: +ve in-silico MS/MS by CFM-ID for RFBJCAAYPGLIAY-UHFFFAOYSA-N
ID: RFBJCAAYPGLIAY-UHFFFAOYSA-N
Comment: Energy1
Num peaks: 6
157.0396392 0.5547493357
183.0552893 2.258614712
233.9549023 0.6046662552
235.9705524 5.080954903
246.9501513 0.9481040064
262.9814514 87.3436375

Name: +ve in-silico MS/MS by CFM-ID for RFBJCAAYPGLIAY-UHFFFAOYSA-N
ID: RFBJCAAYPGLIAY-UHFFFAOYSA-N
Comment: Energy2
Num peaks: 9
49.00727645 3.199314011
76.01817548 4.082344655
156.0443902 10.17808527
169.0396392 6.706238329
183.0552893 16.13315918
233.9549023 16.20000743
235.9705524 12.86526296
246.9501513 2.999374208
262.9814514 8.13888917

Name: +ve in-silico MS/MS by CFM-ID for IYRGELGEXONOMJ-UHFFFAOYSA-N
ID: IYRGELGEXONOMJ-UHFFFAOYSA-N
Comment: Energy0
Num peaks: 6
141.0101689 9.094483309
174.9711966 6.048411332
266.9974113 2.638778753
274.9791744 1.700707234
284.9635243 2.239186261
302.974089 69.14053941

Name: +ve in-silico MS/MS by CFM-ID for IYRGELGEXONOMJ-UHFFFAOYSA-N
ID: IYRGELGEXONOMJ-UHFFFAOYSA-N
Comment: Energy1
Num peaks: 15
105.0334912 1.145958056
129.0101689 1.538490327
138.9945188 6.06781012
141.0101689 19.03600661
162.9711966 1.811627834
172.9555465 1.928068835
174.9711966 11.59466855
188.9868466 0.8311367511
266.9974113 2.058867405
270.9478743 1.341658127
272.9635243 2.594116808
274.9791744 3.272115132
284.9635243 1.752342478
286.9427889 1.698347916
302.974089 23.74629598

Name: +ve in-silico MS/MS by CFM-ID for IYRGELGEXONOMJ-UHFFFAOYSA-N
ID: IYRGELGEXONOMJ-UHFFFAOYSA-N
Comment: Energy2
Num peaks: 28
72.98395416 1.322248461
84.98395416 0.9066232023
98.99960423 1.157479844
105.0334912 3.24137686
106.9449818 1.068150844
108.9839542 3.756276885
110.9996042 5.05081279
113.0152543 5.438204029
138.9945188 10.87948318
141.0101689 4.513382855
142.9449818 3.91019107
144.9606319 7.42161627
146.9762819 7.088049403
150.9945188 0.8336693248
153.0101689 1.387706453
162.9945188 1.004889142
172.9555465 3.139517975
174.9711966 4.347327979
186.9711966 1.22486012
208.9555465 0.972941523
210.9711966 1.192234361
212.9868466 3.122923151
222.9711966 0.872610116
239.0024967 1.883146441
248.9868466 1.129181123
256.9686097 1.410148264
266.9974113 0.9554626212
284.9635243 0.8740716379

Name: +ve in-silico MS/MS by CFM-ID for RJKUVYVIWKUUHO-UHFFFAOYSA-N
ID: RJKUVYVIWKUUHO-UHFFFAOYSA-N
Comment: Energy0
Num peaks: 6
113.0152543 0.2635120597
146.9762819 0.5372456753
198.9711966 0.195921289
248.9868466 2.999628241
256.9686097 0.3365190594
284.9635243 94.26696496

Name: +ve in-silico MS/MS by CFM-ID for RJKUVYVIWKUUHO-UHFFFAOYSA-N
ID: RJKUVYVIWKUUHO-UHFFFAOYSA-N
Comment: Energy1
Num peaks: 6
113.0152543 4.870641452
138.9945188 1.535042022
146.9762819 2.363302884
248.9868466 5.892190416
256.9686097 8.192915844
284.9635243 71.65155128

Name: +ve in-silico MS/MS by CFM-ID for RJKUVYVIWKUUHO-UHFFFAOYSA-N
ID: RJKUVYVIWKUUHO-UHFFFAOYSA-N
Comment: Energy2
Num peaks: 10
146.9762819 2.714221118
186.9945188 2.782652382
189.0101689 4.355094576
206.9762819 5.113121705
222.9711966 4.682436796
234.9711966 5.880972816
248.9868466 40.87078676
256.9686097 5.542362078
268.9322242 3.681317506
284.9635243 4.421125476

Name: +ve in-silico MS/MS by CFM-ID for ALOKADKMORMDEA-UHFFFAOYSA-N
ID: ALOKADKMORMDEA-UHFFFAOYSA-N
Comment: Energy0
Num peaks: 6
61.01064758 2.844304193
236.954568 1.307499582
238.970218 0.9061469102
250.970218 19.12865532
266.9473744 2.568338761
284.9579391 65.20916282

Name: +ve in-silico MS/MS by CFM-ID for ALOKADKMORMDEA-UHFFFAOYSA-N
ID: ALOKADKMORMDEA-UHFFFAOYSA-N
Comment: Energy1
Num peaks: 11
27.02292652 2.213724516
56.97934745 2.531032468
58.99499752 2.598766372
61.01064758 31.12917665
168.9647387 3.772517628
184.9596533 1.853499794
240.9681098 2.058930117
250.970218 10.6032052
256.9630245 3.394061852
266.9473744 3.441187301
284.9579391 17.5557614

Name: +ve in-silico MS/MS by CFM-ID for ALOKADKMORMDEA-UHFFFAOYSA-N
ID: ALOKADKMORMDEA-UHFFFAOYSA-N
Comment: Energy2
Num peaks: 26
25.00727645 3.224686483
27.02292652 6.539137548
39.02292652 2.79548205
49.00727645 2.774855852
56.97934745 8.442802011
58.99499752 3.399256172
61.01064758 4.675956686
68.97934745 10.58395429
70.99499752 2.937308058
82.99499752 1.964171519
85.01064758 1.307603043
110.9899121 0.9181624666
152.9334386 1.71860851
154.9490886 1.846999827
156.9647387 1.544325595
168.9647387 2.80588343
171.0440559 1.714546995
178.9490886 1.094060592
182.9440033 10.06408267
184.9596533 0.9614716721
202.9490886 1.043142732
206.9803888 1.909869082
222.9753034 1.035900367
232.9596533 2.421480779
238.9524598 1.33374214
250.970218 1.590932485

Name: +ve in-silico MS/MS by CFM-ID for ZOZDGQZLQYLOMU-UHFFFAOYSA-N
ID: ZOZDGQZLQYLOMU-UHFFFAOYSA-N
Comment: Energy0
Num peaks: 6
91.05422664 3.863221119
117.0334912 3.690984409
119.0491413 41.23202607
128.9060095 5.30165597
244.9686097 5.934322248
262.9791744 30.7514958

Name: +ve in-silico MS/MS by CFM-ID for ZOZDGQZLQYLOMU-UHFFFAOYSA-N
ID: ZOZDGQZLQYLOMU-UHFFFAOYSA-N
Comment: Energy1
Num peaks: 6
91.05422664 7.613451021
117.0334912 4.991451244
119.0491413 39.43652756
128.9060095 10.28977602
244.9686097 5.459556076
262.9791744 12.98054014

Name: +ve in-silico MS/MS by CFM-ID for ZOZDGQZLQYLOMU-UHFFFAOYSA-N
ID: ZOZDGQZLQYLOMU-UHFFFAOYSA-N
Comment: Energy2
Num peaks: 10
49.00727645 2.74785604
65.03857658 6.305413997
75.02292652 12.63058313
77.03857658 6.060831693
91.01784114 3.21922815
91.05422664 19.97299701
93.0334912 2.926624897
117.0334912 3.664868293
119.0491413 16.47696453
128.9060095 7.455694737

Name: +ve in-silico MS/MS by CFM-ID for WGEYEANIOWFMGC-UHFFFAOYSA-N
ID: WGEYEANIOWFMGC-UHFFFAOYSA-N
Comment: Energy0
Num peaks: 6
113.0152543 0.6222137624
138.9945188 6.634002549
146.9762819 0.6219126782
172.9555465 6.624011354
256.9322242 0.3653710923
284.9635243 83.85811167

Name: +ve in-silico MS/MS by CFM-ID for WGEYEANIOWFMGC-UHFFFAOYSA-N
ID: WGEYEANIOWFMGC-UHFFFAOYSA-N
Comment: Energy1
Num peaks: 6
113.0152543 1.10358729
138.9945188 31.53363135
146.9762819 1.121455862
172.9555465 31.54051273
189.0101689 0.6831801707
284.9635243 28.60338194

Name: +ve in-silico MS/MS by CFM-ID for WGEYEANIOWFMGC-UHFFFAOYSA-N
ID: WGEYEANIOWFMGC-UHFFFAOYSA-N
Comment: Energy2
Num peaks: 8
79.01784114 3.075121464
84.98395416 2.720425371
89.00219107 4.448929647
96.98395416 10.31306986
138.9945188 23.55234482
146.9398964 2.556880093
146.9762819 2.672033522
172.9555465 31.41591742

Name: +ve in-silico MS/MS by CFM-ID for CRMBMVSEYHSLBN-UHFFFAOYSA-N
ID: CRMBMVSEYHSLBN-UHFFFAOYSA-N
Comment: Energy0
Num peaks: 6
113.0152543 0.4060697007
138.9945188 48.00403549
146.9762819 0.132880632
172.9555465 4.313155066
256.9322242 0.2403841394
284.9635243 46.250802

Name: +ve in-silico MS/MS by CFM-ID for CRMBMVSEYHSLBN-UHFFFAOYSA-N
ID: CRMBMVSEYHSLBN-UHFFFAOYSA-N
Comment: Energy1
Num peaks: 6
96.98395416 0.5177217445
110.9632187 0.4258028973
113.0152543 1.111203502
138.9945188 35.1345892
172.9555465 31.13044874
284.9635243 27.89047788

Name: +ve in-silico MS/MS by CFM-ID for CRMBMVSEYHSLBN-UHFFFAOYSA-N
ID: CRMBMVSEYHSLBN-UHFFFAOYSA-N
Comment: Energy2
Num peaks: 6
79.01784114 3.395748768
84.98395416 5.850657255
89.00219107 9.267869124
96.98395416 17.97306856
138.9945188 47.06821535
172.9555465 5.933088199

Name: +ve in-silico MS/MS by CFM-ID for MYCUMQDZUIOCTJ-UHFFFAOYSA-N
ID: MYCUMQDZUIOCTJ-UHFFFAOYSA-N
Comment: Energy0
Num peaks: 6
77.01342445 4.69540941
79.02907452 1.589651794
184.9596533 3.34886236
230.9552366 2.825921404
235.9705524 3.576342318
262.9814514 76.33392903

Name: +ve in-silico MS/MS by CFM-ID for MYCUMQDZUIOCTJ-UHFFFAOYSA-N
ID: MYCUMQDZUIOCTJ-UHFFFAOYSA-N
Comment: Energy1
Num peaks: 7
50.00252542 3.688383827
77.01342445 14.9473399
184.9596533 9.881838901
230.9552366 1.89094066
233.9549023 2.23183253
235.9705524 14.20921804
262.9814514 34.8437281

Name: +ve in-silico MS/MS by CFM-ID for MYCUMQDZUIOCTJ-UHFFFAOYSA-N
ID: MYCUMQDZUIOCTJ-UHFFFAOYSA-N
Comment: Energy2
Num peaks: 27
15.02292652 1.166036687
49.00727645 1.737505573
50.00252542 9.592912118
51.02292652 1.402509483
52.01817548 1.043386881
65.01342445 6.255562431
77.01342445 10.09955638
101.0134245 3.685393765
113.0134245 3.66719087
115.0290745 1.485878957
127.0290745 1.814804947
139.0290745 1.060652059
140.9334386 4.333243419
153.0447246 1.231082394
156.0443902 1.441405006
156.9647387 2.305348613
183.0552893 1.037080236
184.9596533 6.247949298
204.9395866 1.229235101
205.9599877 1.443358175
214.9239365 2.220363622
218.9552366 1.164567695
219.9392522 2.305348841
230.9552366 6.978252755
232.9708867 1.341561402
235.9705524 1.443820578
246.9501513 2.403027485

Name: +ve in-silico MS/MS by CFM-ID for UTWADTJNQWXWIA-UHFFFAOYSA-N
ID: UTWADTJNQWXWIA-UHFFFAOYSA-N
Comment: Energy0
Num peaks: 6
129.0101689 3.392077465
132.9647387 1.48468927
134.9803888 13.06802242
157.041469 1.250308266
183.0571191 1.554825191
262.9832812 66.08946133

Name: +ve in-silico MS/MS by CFM-ID for UTWADTJNQWXWIA-UHFFFAOYSA-N
ID: UTWADTJNQWXWIA-UHFFFAOYSA-N
Comment: Energy1
Num peaks: 13
41.03857658 1.173484744
55.05422664 3.732319544
98.99960423 1.089583403
102.9177885 1.766645289
106.9490886 2.785176289
108.9647387 1.076490565
120.9647387 1.199502769
129.0101689 12.14952042
132.9647387 3.607558624
134.9803888 24.35380134
169.041469 1.129080763
183.0571191 2.133786584
262.9832812 24.64674288

Name: +ve in-silico MS/MS by CFM-ID for UTWADTJNQWXWIA-UHFFFAOYSA-N
ID: UTWADTJNQWXWIA-UHFFFAOYSA-N
Comment: Energy2
Num peaks: 25
27.02292652 2.998062287
29.03857658 2.299623776
39.02292652 3.126931038
41.03857658 9.585891761
49.00727645 1.572465756
51.02292652 1.600484762
53.03857658 2.214995974
55.05422664 6.434651779
78.91778852 2.405201871
92.93343858 1.997957228
98.99960423 1.553406794
101.0152543 3.741236206
102.9177885 1.325956997
104.9334386 2.467554572
106.9490886 2.177864601
113.0152543 2.702736543
116.9334386 2.388505184
117.0465544 1.500534003
118.9490886 4.6407296
120.9647387 1.224636383
128.9334386 1.750759559
129.0101689 6.370548512
130.9490886 1.689406915
132.9647387 1.516504158
134.9803888 11.24607749

Name: +ve in-silico MS/MS by CFM-ID for NFQQHXYGFYKMQL-UHFFFAOYSA-N
ID: NFQQHXYGFYKMQL-UHFFFAOYSA-N
Comment: Energy0
Num peaks: 6
129.0101689 3.37702828
132.9647387 1.476195988
134.9803888 13.03718809
157.041469 1.242476798
183.0571191 1.5501883
262.9832812 65.69964867

Name: +ve in-silico MS/MS by CFM-ID for NFQQHXYGFYKMQL-UHFFFAOYSA-N
ID: NFQQHXYGFYKMQL-UHFFFAOYSA-N
Comment: Energy1
Num peaks: 11
55.05422664 3.316635853
102.9177885 1.810801776
106.9490886 2.856956795
108.9647387 1.103085203
120.9647387 1.229887242
129.0101689 12.90173376
132.9647387 3.700938233
134.9803888 25.1413366
169.041469 1.159054726
183.0571191 2.205319454
262.9832812 25.58105804

Name: +ve in-silico MS/MS by CFM-ID for NFQQHXYGFYKMQL-UHFFFAOYSA-N
ID: NFQQHXYGFYKMQL-UHFFFAOYSA-N
Comment: Energy2
Num peaks: 24
27.02292652 3.180667513
29.03857658 2.459939921
39.02292652 1.176123507
41.03857658 7.180832382
55.05422664 6.675977116
78.91778852 2.560649605
80.93343858 1.269082939
92.93343858 2.249475942
101.0152543 1.994690209
102.9177885 1.420034584
104.9334386 2.624351175
106.9490886 2.461568832
112.9788688 1.98884713
113.0152543 4.234589104
116.9334386 2.557937876
117.0465544 1.536417139
118.9490886 4.966365462
119.0622045 1.214163579
120.9647387 1.205643889
128.9334386 1.876862675
129.0101689 9.626221089
130.9490886 2.079734484
132.9647387 1.616696881
134.9803888 12.44900338

Name: +ve in-silico MS/MS by CFM-ID for DPTVPYBSBNIACI-UHFFFAOYSA-N
ID: DPTVPYBSBNIACI-UHFFFAOYSA-N
Comment: Energy0
Num peaks: 6
129.0101689 3.409442777
132.9647387 1.489217048
134.9803888 13.1286941
157.041469 1.252275281
183.0571191 1.565074737
262.9832812 66.49409009

Name: +ve in-silico MS/MS by CFM-ID for DPTVPYBSBNIACI-UHFFFAOYSA-N
ID: DPTVPYBSBNIACI-UHFFFAOYSA-N
Comment: Energy1
Num peaks: 9
55.05422664 3.359147462
102.9177885 1.840967431
106.9490886 2.903103351
120.9647387 1.251727538
129.0101689 13.24518802
132.9647387 3.765291148
134.9803888 25.47827853
183.0571191 2.251843891
262.9832812 26.22435215

Name: +ve in-silico MS/MS by CFM-ID for DPTVPYBSBNIACI-UHFFFAOYSA-N
ID: DPTVPYBSBNIACI-UHFFFAOYSA-N
Comment: Energy2
Num peaks: 24
27.02292652 3.050208795
29.03857658 2.349795725
41.03857658 6.663233788
55.05422664 6.361823958
65.03857658 1.302788926
72.98395416 2.352711313
78.91778852 2.451425928
92.93343858 2.041740477
96.98395416 2.352710446
98.99960423 2.49190023
101.0152543 5.476470755
102.9177885 1.355376195
104.9334386 2.51329813
106.9490886 2.225990519
113.0152543 3.478821618
116.9334386 2.441489293
117.0465544 1.400667044
118.9490886 4.742609807
119.0622045 1.342019766
128.9334386 1.790167566
129.0101689 6.757721492
130.9490886 1.728011544
132.9647387 1.6518146
134.9803888 11.81824362

Name: +ve in-silico MS/MS by CFM-ID for UGTVFNDTQOCKNT-UHFFFAOYSA-N
ID: UGTVFNDTQOCKNT-UHFFFAOYSA-N
Comment: Energy0
Num peaks: 6
113.0152543 0.6213185884
138.9945188 6.612835265
146.9762819 0.620800191
172.9555465 6.614381598
256.9322242 0.4660233179
284.9635243 83.655335

Name: +ve in-silico MS/MS by CFM-ID for UGTVFNDTQOCKNT-UHFFFAOYSA-N
ID: UGTVFNDTQOCKNT-UHFFFAOYSA-N
Comment: Energy1
Num peaks: 6
113.0152543 1.098552227
138.9945188 30.86875424
146.9762819 1.108350494
172.9555465 31.17578706
268.9322242 1.153847012
284.9635243 28.10965087

Name: +ve in-silico MS/MS by CFM-ID for UGTVFNDTQOCKNT-UHFFFAOYSA-N
ID: UGTVFNDTQOCKNT-UHFFFAOYSA-N
Comment: Energy2
Num peaks: 9
39.02292652 5.026152464
79.01784114 3.653837917
84.98395416 4.323140989
112.9788688 2.62232716
122.9632187 4.057499109
138.9945188 25.47310398
146.9398964 2.5458104
146.9762819 2.6594537
172.9555465 31.49109774

Name: +ve in-silico MS/MS by CFM-ID for XAUIVVKXAFICGX-UHFFFAOYSA-N
ID: XAUIVVKXAFICGX-UHFFFAOYSA-N
Comment: Energy0
Num peaks: 6
113.0152543 0.6232479303
138.9945188 6.630854908
146.9762819 0.6217848445
172.9555465 6.645499106
268.9322242 0.2932060078
284.9635243 84.00685903

Name: +ve in-silico MS/MS by CFM-ID for XAUIVVKXAFICGX-UHFFFAOYSA-N
ID: XAUIVVKXAFICGX-UHFFFAOYSA-N
Comment: Energy1
Num peaks: 6
113.0152543 1.095300126
138.9945188 30.57798509
146.9762819 1.09465282
172.9555465 31.52864439
268.9322242 2.74941428
284.9635243 27.98664681

Name: +ve in-silico MS/MS by CFM-ID for XAUIVVKXAFICGX-UHFFFAOYSA-N
ID: XAUIVVKXAFICGX-UHFFFAOYSA-N
Comment: Energy2
Num peaks: 6
39.02292652 5.108926823
79.01784114 2.570216771
84.98395416 4.843541416
112.9788688 4.530591619
138.9945188 25.69779128
172.9555465 37.73543316

Name: +ve in-silico MS/MS by CFM-ID for BJPFNIYUGJARNB-UHFFFAOYSA-N
ID: BJPFNIYUGJARNB-UHFFFAOYSA-N
Comment: Energy0
Num peaks: 6
113.0152543 0.6241488464
138.9945188 6.652104739
146.9762819 0.6229023837
172.9555465 6.654532094
222.9711966 0.1925541957
284.9635243 84.21091595

Name: +ve in-silico MS/MS by CFM-ID for BJPFNIYUGJARNB-UHFFFAOYSA-N
ID: BJPFNIYUGJARNB-UHFFFAOYSA-N
Comment: Energy1
Num peaks: 6
113.0152543 1.10028072
138.9945188 31.23843096
146.9762819 1.107594754
172.9555465 31.84979479
268.9322242 1.618167864
284.9635243 28.47712657

Name: +ve in-silico MS/MS by CFM-ID for BJPFNIYUGJARNB-UHFFFAOYSA-N
ID: BJPFNIYUGJARNB-UHFFFAOYSA-N
Comment: Energy2
Num peaks: 6
84.98395416 3.216933329
89.00219107 4.521394358
96.98395416 9.93309329
112.9788688 3.139410188
138.9945188 23.74712094
172.9555465 37.51399423

Name: +ve in-silico MS/MS by CFM-ID for ARSIBVWMPYUPQT-UHFFFAOYSA-N
ID: ARSIBVWMPYUPQT-UHFFFAOYSA-N
Comment: Energy0
Num peaks: 6
78.98482676 0.5628920032
185.0020322 0.49305224
242.9733543 4.240881437
244.9690178 1.443493279
246.9482824 2.928265463
262.9795825 89.35513308

Name: +ve in-silico MS/MS by CFM-ID for ARSIBVWMPYUPQT-UHFFFAOYSA-N
ID: ARSIBVWMPYUPQT-UHFFFAOYSA-N
Comment: Energy1
Num peaks: 6
78.98482676 3.703622479
185.0020322 21.66447076
242.9733543 1.321361515
244.9690178 17.63797047
246.9482824 7.280335228
262.9795825 42.5197795

Name: +ve in-silico MS/MS by CFM-ID for ARSIBVWMPYUPQT-UHFFFAOYSA-N
ID: ARSIBVWMPYUPQT-UHFFFAOYSA-N
Comment: Energy2
Num peaks: 6
15.02292652 6.22079659
157.0071176 4.265085779
185.0020322 7.304914906
242.9733543 43.64935954
246.9482824 12.62929234
262.9795825 8.119289973

Name: +ve in-silico MS/MS by CFM-ID for BKTNVCYQDKDAQE-UHFFFAOYSA-N
ID: BKTNVCYQDKDAQE-UHFFFAOYSA-N
Comment: Energy0
Num peaks: 7
48.98395416 5.753327733
91.05422664 17.5405271
92.93343858 5.769065751
94.94908865 4.816676719
109.0647913 9.969458303
154.9257664 8.517602058
262.9832812 30.56597806

Name: +ve in-silico MS/MS by CFM-ID for BKTNVCYQDKDAQE-UHFFFAOYSA-N
ID: BKTNVCYQDKDAQE-UHFFFAOYSA-N
Comment: Energy1
Num peaks: 6
91.05422664 32.05030605
107.0491413 2.86005661
109.0647913 15.01023701
154.9257664 3.529780678
227.0066035 6.495940327
262.9832812 22.03987203

Name: +ve in-silico MS/MS by CFM-ID for BKTNVCYQDKDAQE-UHFFFAOYSA-N
ID: BKTNVCYQDKDAQE-UHFFFAOYSA-N
Comment: Energy2
Num peaks: 12
48.98395416 10.55463131
49.00727645 1.87100892
50.99960423 2.480137029
51.02292652 2.018420581
63.02292652 2.798930933
65.03857658 4.284958826
75.02292652 3.072005116
91.05422664 35.2312682
92.93343858 10.60491608
93.06987671 3.424685994
94.94908865 2.481199014
118.9490886 2.133791821

Name: +ve in-silico MS/MS by CFM-ID for SMMZCSPRJLFSPV-UHFFFAOYSA-N
ID: SMMZCSPRJLFSPV-UHFFFAOYSA-N
Comment: Energy0
Num peaks: 6
72.00800472 7.119775852
206.9165741 2.250619075
220.9322242 11.62335553
231.9562748 1.590627366
249.9223878 7.008763791
267.9329525 62.70539863

Name: +ve in-silico MS/MS by CFM-ID for SMMZCSPRJLFSPV-UHFFFAOYSA-N
ID: SMMZCSPRJLFSPV-UHFFFAOYSA-N
Comment: Energy1
Num peaks: 6
206.9165741 14.16682018
218.9165741 8.17899449
220.9322242 33.76683628
231.9118231 5.509128377
249.9223878 12.3547301
267.9329525 6.925111036

Name: +ve in-silico MS/MS by CFM-ID for SMMZCSPRJLFSPV-UHFFFAOYSA-N
ID: SMMZCSPRJLFSPV-UHFFFAOYSA-N
Comment: Energy2
Num peaks: 13
25.00727645 2.421676722
45.99235466 5.051438226
53.99744004 10.15300372
72.00800472 18.28888994
176.9060095 2.04762516
178.9216595 6.278465132
184.9555465 4.792561159
203.9613601 2.365093017
206.9165741 17.35930074
213.9457101 2.35598568
220.9322242 2.295534252
231.9562748 3.542858608
249.9223878 3.235793484

Name: +ve in-silico MS/MS by CFM-ID for GMEQDJYQPZMHRI-UHFFFAOYSA-N
ID: GMEQDJYQPZMHRI-UHFFFAOYSA-N
Comment: Energy0
Num peaks: 6
34.9683041 0.1813448112
58.9683041 0.1006307525
224.9868466 0.1525286019
248.9868466 3.52091864
258.9478743 0.400572698
284.9635243 95.17299279

Name: +ve in-silico MS/MS by CFM-ID for GMEQDJYQPZMHRI-UHFFFAOYSA-N
ID: GMEQDJYQPZMHRI-UHFFFAOYSA-N
Comment: Energy1
Num peaks: 6
222.9711966 0.7748677679
224.9868466 0.8159197684
248.9868466 6.725510508
258.9478743 3.825152326
268.9322242 0.6850421116
284.9635243 83.87755067

Name: +ve in-silico MS/MS by CFM-ID for GMEQDJYQPZMHRI-UHFFFAOYSA-N
ID: GMEQDJYQPZMHRI-UHFFFAOYSA-N
Comment: Energy2
Num peaks: 6
39.02292652 4.837060234
82.9683041 6.369550673
189.0101689 4.098807946
222.9711966 3.897334291
248.9868466 59.87844514
284.9635243 6.67615121

Name: +ve in-silico MS/MS by CFM-ID for XNNJMXBWUMKLRR-UHFFFAOYSA-N
ID: XNNJMXBWUMKLRR-UHFFFAOYSA-N
Comment: Energy0
Num peaks: 6
132.9565613 13.82323665
134.9722114 3.998358743
176.9827761 2.773744631
192.9776907 11.79517765
242.9744971 3.596823166
262.9807254 45.12184918

Name: +ve in-silico MS/MS by CFM-ID for XNNJMXBWUMKLRR-UHFFFAOYSA-N
ID: XNNJMXBWUMKLRR-UHFFFAOYSA-N
Comment: Energy1
Num peaks: 9
87.00522576 18.2752825
113.0208758 7.31410552
132.9565613 18.01229257
134.9722114 2.789829183
148.9514759 4.082208094
150.967126 2.545907838
192.9776907 3.89138848
244.9701607 10.54212863
262.9807254 13.80354216

Name: +ve in-silico MS/MS by CFM-ID for XNNJMXBWUMKLRR-UHFFFAOYSA-N
ID: XNNJMXBWUMKLRR-UHFFFAOYSA-N
Comment: Energy2
Num peaks: 16
18.99785464 8.327315025
29.00219107 10.48202487
31.01784114 4.826134572
68.99466108 6.117565416
80.96409131 3.731661058
81.01464758 1.515375953
87.00522576 2.977573791
99.00522576 6.937886376
101.0208758 3.025065852
130.9608978 3.217159864
132.9565613 9.99184659
134.9722114 7.264316114
148.9514759 2.034393654
150.967126 5.868163435
176.9827761 2.62632459
192.9776907 2.330922838

Name: +ve in-silico MS/MS by CFM-ID for CFPDPOZASGVXJS-UHFFFAOYSA-N
ID: CFPDPOZASGVXJS-UHFFFAOYSA-N
Comment: Energy0
Num peaks: 6
44.97934745 0.4883750362
185.0167956 2.535560652
216.9888666 9.508261858
219.0045166 12.46228342
235.9656886 1.099029893
262.9765876 71.9962606

Name: +ve in-silico MS/MS by CFM-ID for CFPDPOZASGVXJS-UHFFFAOYSA-N
ID: CFPDPOZASGVXJS-UHFFFAOYSA-N
Comment: Energy1
Num peaks: 6
153.0447246 18.95402566
173.0167956 3.464843725
185.0167956 27.77134476
187.0324456 36.90538912
219.0045166 3.375121454
262.9765876 5.094959716

Name: +ve in-silico MS/MS by CFM-ID for CFPDPOZASGVXJS-UHFFFAOYSA-N
ID: CFPDPOZASGVXJS-UHFFFAOYSA-N
Comment: Energy2
Num peaks: 10
44.97934745 9.166190037
51.02292652 2.916182089
76.95141845 3.493914328
88.95141845 6.403823179
112.9514185 3.927251027
153.0447246 9.652037816
173.0167956 6.405772248
185.0167956 24.35371312
216.9888666 11.38890475
219.0045166 4.389285611

Name: +ve in-silico MS/MS by CFM-ID for WPNUSSNBVFFESQ-UHFFFAOYSA-N
ID: WPNUSSNBVFFESQ-UHFFFAOYSA-N
Comment: Energy0
Num peaks: 6
123.0262976 10.41353726
147.0262976 19.82246711
224.9368097 4.546135419
226.9524598 5.780933925
266.9473744 4.236072405
284.9579391 37.24119888

Name: +ve in-silico MS/MS by CFM-ID for WPNUSSNBVFFESQ-UHFFFAOYSA-N
ID: WPNUSSNBVFFESQ-UHFFFAOYSA-N
Comment: Energy1
Num peaks: 9
101.0385766 2.956723071
123.0262976 11.69627722
147.0262976 16.61856614
226.9524598 2.511754035
238.970218 1.781650605
240.9681098 3.074350975
254.9473744 1.83507914
256.9630245 17.8591656
284.9579391 21.69529765

Name: +ve in-silico MS/MS by CFM-ID for WPNUSSNBVFFESQ-UHFFFAOYSA-N
ID: WPNUSSNBVFFESQ-UHFFFAOYSA-N
Comment: Energy2
Num peaks: 20
15.02292652 1.938261576
44.97934745 1.994260045
63.02292652 6.761258443
79.05422664 2.329518249
94.99499752 2.032672391
97.01064758 2.577675499
101.0385766 2.619902428
102.9177885 2.406072373
103.0542266 1.070961772
123.0262976 20.30910766
147.0262976 6.740387765
164.9334386 2.286688211
166.9490886 1.008107504
180.9647387 2.971460316
196.9055096 1.304740624
210.9211596 7.667672775
224.9368097 9.108589112
226.9524598 2.254719113
240.9681098 1.788630215
266.9473744 1.039216371

Name: +ve in-silico MS/MS by CFM-ID for GHUHGCJTCNUVKN-UHFFFAOYSA-N
ID: GHUHGCJTCNUVKN-UHFFFAOYSA-N
Comment: Energy0
Num peaks: 6
120.0443902 1.86771334
183.9392522 1.891627086
223.0502039 0.9045918127
275.965467 1.952760602
284.9658013 9.114740054
302.976366 82.73350663

Name: +ve in-silico MS/MS by CFM-ID for GHUHGCJTCNUVKN-UHFFFAOYSA-N
ID: GHUHGCJTCNUVKN-UHFFFAOYSA-N
Comment: Energy1
Num peaks: 6
120.0443902 4.26269775
183.9392522 2.868197586
249.9498169 2.106330321
274.9814514 16.32316253
284.9658013 17.23962198
302.976366 44.19380577

Name: +ve in-silico MS/MS by CFM-ID for GHUHGCJTCNUVKN-UHFFFAOYSA-N
ID: GHUHGCJTCNUVKN-UHFFFAOYSA-N
Comment: Energy2
Num peaks: 16
39.02292652 3.11614526
51.02292652 2.600865719
52.01817548 2.123598451
65.03857658 7.240146804
66.03382555 5.273537185
76.01817548 2.614953507
92.04947561 13.58580658
93.0334912 2.46454083
118.0287402 3.331921927
120.0443902 2.383336796
183.9392522 7.342435924
196.0393049 2.880631518
223.0502039 4.823792534
257.9549023 5.631647069
274.9814514 4.246975476
284.9658013 10.6616925

Name: +ve in-silico MS/MS by CFM-ID for OWSHJPHIDSNERZ-UHFFFAOYSA-N
ID: OWSHJPHIDSNERZ-UHFFFAOYSA-N
Comment: Energy0
Num peaks: 6
30.03382555 0.2804889395
140.0261533 0.6219091341
231.9617736 0.621903768
250.9119023 47.28702087
251.9071512 0.3922310501
267.9384514 49.41696225

Name: +ve in-silico MS/MS by CFM-ID for OWSHJPHIDSNERZ-UHFFFAOYSA-N
ID: OWSHJPHIDSNERZ-UHFFFAOYSA-N
Comment: Energy1
Num peaks: 6
140.0261533 0.6676819483
224.8962522 0.9958355942
231.9617736 0.6614740148
238.9119023 0.5685907478
250.9119023 75.16682316
267.9384514 16.5430986

Name: +ve in-silico MS/MS by CFM-ID for OWSHJPHIDSNERZ-UHFFFAOYSA-N
ID: OWSHJPHIDSNERZ-UHFFFAOYSA-N
Comment: Energy2
Num peaks: 9
96.98395416 2.714871592
98.99960423 2.189168368
104.0494756 3.196447317
140.0261533 3.083599184
200.9195745 8.792357082
224.8962522 5.152633451
231.9617736 3.100862403
234.8806021 3.818740623
250.9119023 49.40960823

Name: +ve in-silico MS/MS by CFM-ID for HQCQEKSECDKOQL-UHFFFAOYSA-N
ID: HQCQEKSECDKOQL-UHFFFAOYSA-N
Comment: Energy0
Num peaks: 6
56.97934745 16.31357724
58.99499752 1.650884668
61.01064758 17.08739385
256.926639 6.129692779
266.9473744 7.511478564
284.9579391 46.10280096

Name: +ve in-silico MS/MS by CFM-ID for HQCQEKSECDKOQL-UHFFFAOYSA-N
ID: HQCQEKSECDKOQL-UHFFFAOYSA-N
Comment: Energy1
Num peaks: 7
29.03857658 10.11954349
61.01064758 3.497685645
224.954568 6.707498818
256.926639 13.04711727
266.9473744 12.53981598
268.926639 2.106890885
284.9579391 33.41328406

Name: +ve in-silico MS/MS by CFM-ID for HQCQEKSECDKOQL-UHFFFAOYSA-N
ID: HQCQEKSECDKOQL-UHFFFAOYSA-N
Comment: Energy2
Num peaks: 7
27.02292652 1.820574169
56.97934745 40.40836702
58.99499752 3.406241494
61.01064758 23.92380164
170.9440033 2.296647213
182.9440033 1.952565388
198.9389179 6.839298931

Name: +ve in-silico MS/MS by CFM-ID for ALTMJGKXOCGTFZ-UHFFFAOYSA-N
ID: ALTMJGKXOCGTFZ-UHFFFAOYSA-N
Comment: Energy0
Num peaks: 6
45.99235466 3.710873306e-005
72.00800472 6.860611203e-006
111.0189038 0.0006415832516
140.0090673 0.0002301518041
158.019632 0.008440305316
262.9813879 99.99063742

Name: +ve in-silico MS/MS by CFM-ID for ALTMJGKXOCGTFZ-UHFFFAOYSA-N
ID: ALTMJGKXOCGTFZ-UHFFFAOYSA-N
Comment: Energy1
Num peaks: 6
72.00800472 0.0002518761231
87.01890376 0.000530865626
111.0189038 0.03570504816
140.0090673 0.01977917457
158.019632 0.09160325673
262.9813879 99.85207719

Name: +ve in-silico MS/MS by CFM-ID for ALTMJGKXOCGTFZ-UHFFFAOYSA-N
ID: ALTMJGKXOCGTFZ-UHFFFAOYSA-N
Comment: Energy2
Num peaks: 6
45.99235466 0.276522548
72.00800472 0.6174692968
111.0189038 3.081669263
140.0090673 1.536009584
158.019632 7.027914979
262.9813879 87.29301165

Name: +ve in-silico MS/MS by CFM-ID for QUXUMNMEIOHQEG-UHFFFAOYSA-N
ID: QUXUMNMEIOHQEG-UHFFFAOYSA-N
Comment: Energy0
Num peaks: 6
55.01784114 1.769752615
224.9368097 4.823696661
238.9524598 6.682929714
248.9368097 7.996188895
266.9473744 49.01528346
284.9579391 20.87510437

Name: +ve in-silico MS/MS by CFM-ID for QUXUMNMEIOHQEG-UHFFFAOYSA-N
ID: QUXUMNMEIOHQEG-UHFFFAOYSA-N
Comment: Energy1
Num peaks: 8
159.0262976 5.131939091
159.0440559 3.471877004
187.0212123 5.009281099
224.9368097 11.43659924
238.9524598 19.74259447
248.9368097 6.345779942
266.9473744 21.4970084
284.9579391 9.720595652

Name: +ve in-silico MS/MS by CFM-ID for QUXUMNMEIOHQEG-UHFFFAOYSA-N
ID: QUXUMNMEIOHQEG-UHFFFAOYSA-N
Comment: Energy2
Num peaks: 23
27.02292652 6.548985518
29.03857658 1.419633654
41.00219107 1.411817332
53.00219107 2.017696291
55.01784114 3.195600195
59.01275576 2.492368535
68.99710569 3.28261425
73.02840582 2.108444521
101.0385766 6.965489734
115.0542266 10.48207452
117.0698767 1.720897759
145.0106476 1.221571918
147.0262976 2.450812693
157.0106476 2.117450381
159.0262976 5.95372352
161.0419477 1.278277512
161.0597059 1.583159505
198.9211596 2.005309176
210.9211596 1.48137835
212.9368097 1.364428509
224.9368097 13.55539981
236.9368097 1.359555385
238.9524598 4.287509221

Name: +ve in-silico MS/MS by CFM-ID for MGYAGENRFCJNCU-UHFFFAOYSA-N
ID: MGYAGENRFCJNCU-UHFFFAOYSA-N
Comment: Energy0
Num peaks: 6
183.0571191 1.443365668
206.920681 0.7789101148
227.0066035 1.444766194
232.9727166 0.6913240076
234.9883666 1.376210249
262.9832812 91.11646807

Name: +ve in-silico MS/MS by CFM-ID for MGYAGENRFCJNCU-UHFFFAOYSA-N
ID: MGYAGENRFCJNCU-UHFFFAOYSA-N
Comment: Energy1
Num peaks: 6
183.0571191 1.676969839
206.920681 3.565345357
227.0066035 1.676816897
232.9727166 7.707495463
234.9883666 11.87806487
262.9832812 59.99083621

Name: +ve in-silico MS/MS by CFM-ID for MGYAGENRFCJNCU-UHFFFAOYSA-N
ID: MGYAGENRFCJNCU-UHFFFAOYSA-N
Comment: Energy2
Num peaks: 21
55.05422664 3.186623079
57.06987671 3.88855356
81.06987671 3.145404193
107.0855268 3.795188164
115.0309044 2.311587741
116.9334386 13.94346377
118.9490886 1.859856396
131.0622045 2.81771936
141.0465544 2.518105098
155.0622045 6.165401181
182.9803888 2.635472461
183.0571191 3.90441154
184.9960388 1.737791341
199.0116889 7.406176144
210.9753034 1.83499037
218.9570665 1.870407471
227.0066035 4.106130537
232.9727166 3.435566883
234.9883666 3.790289886
244.9727166 3.359870505
262.9832812 2.396883746

Name: +ve in-silico MS/MS by CFM-ID for WPMJADHCEZTVNO-UHFFFAOYSA-N
ID: WPMJADHCEZTVNO-UHFFFAOYSA-N
Comment: Energy0
Num peaks: 6
183.0571191 0.9178339875
206.920681 7.116830786
227.0066035 1.378412802
234.9883666 0.8631195594
244.9727166 0.6796015164
262.9832812 85.52596029

Name: +ve in-silico MS/MS by CFM-ID for WPMJADHCEZTVNO-UHFFFAOYSA-N
ID: WPMJADHCEZTVNO-UHFFFAOYSA-N
Comment: Energy1
Num peaks: 6
57.06987671 6.370608641
178.9257664 2.433689417
206.920681 23.65117925
232.9727166 2.808012826
234.9883666 3.773644808
262.9832812 45.27705212

Name: +ve in-silico MS/MS by CFM-ID for WPMJADHCEZTVNO-UHFFFAOYSA-N
ID: WPMJADHCEZTVNO-UHFFFAOYSA-N
Comment: Energy2
Num peaks: 23
55.05422664 6.598410797
57.06987671 2.937023158
71.08552677 2.059441802
81.06987671 1.938750457
83.08552677 1.484957155
150.8944662 3.068734979
153.0465544 2.463607023
155.0622045 4.116386445
172.9960388 16.48647296
174.8944662 2.555406629
183.0571191 3.099630241
184.9960388 2.042152401
196.9960388 2.231260363
199.0116889 4.924811534
210.9753034 1.548706583
218.9570665 1.534668416
227.0066035 3.750403762
228.9414164 2.317546809
230.9570665 3.312917049
232.9727166 2.422881534
234.9883666 2.522155904
244.9727166 5.070473461
262.9832812 2.131316863

Name: +ve in-silico MS/MS by CFM-ID for VEQQZSKFKWKNLU-UHFFFAOYSA-N
ID: VEQQZSKFKWKNLU-UHFFFAOYSA-N
Comment: Energy0
Num peaks: 6
41.03857658 0.08268008529
232.9708867 0.4321331753
236.9658013 0.104861892
244.9708867 0.1128589628
246.9501513 0.1270646224
262.9814514 98.93184912

Name: +ve in-silico MS/MS by CFM-ID for VEQQZSKFKWKNLU-UHFFFAOYSA-N
ID: VEQQZSKFKWKNLU-UHFFFAOYSA-N
Comment: Energy1
Num peaks: 6
218.9552366 1.102358744
232.9708867 7.671881609
234.9865368 22.7580104
244.9708867 1.036500617
246.9501513 2.10102524
262.9814514 61.47798344

Name: +ve in-silico MS/MS by CFM-ID for VEQQZSKFKWKNLU-UHFFFAOYSA-N
ID: VEQQZSKFKWKNLU-UHFFFAOYSA-N
Comment: Energy2
Num peaks: 13
39.02292652 3.672902878
41.03857658 4.023253073
50.00252542 3.591331588
157.0396392 2.289128573
204.9395866 8.339944076
206.9552366 10.599629
218.9552366 5.787550342
232.9708867 20.15276104
234.9501513 4.753093667
236.9658013 6.710616651
244.9708867 2.552042572
246.9501513 2.270188547
262.9814514 6.524114371

Name: +ve in-silico MS/MS by CFM-ID for BALHFOBZCMMBPY-UHFFFAOYSA-N
ID: BALHFOBZCMMBPY-UHFFFAOYSA-N
Comment: Energy0
Num peaks: 6
141.0101689 4.655706949
162.9711966 1.592571556
184.9555465 2.871741938
186.9711966 2.291982428
266.9974113 3.441492784
302.974089 79.33721353

Name: +ve in-silico MS/MS by CFM-ID for BALHFOBZCMMBPY-UHFFFAOYSA-N
ID: BALHFOBZCMMBPY-UHFFFAOYSA-N
Comment: Energy1
Num peaks: 6
141.0101689 20.81427823
162.9711966 4.73255963
244.9322242 4.189116198
248.9635243 2.139880886
266.9974113 4.06757326
302.974089 44.4030099

Name: +ve in-silico MS/MS by CFM-ID for BALHFOBZCMMBPY-UHFFFAOYSA-N
ID: BALHFOBZCMMBPY-UHFFFAOYSA-N
Comment: Energy2
Num peaks: 21
49.00727645 4.877603729
51.02292652 5.451170009
53.03857658 1.358024394
72.98395416 3.240123723
81.0334912 1.273570036
84.98395416 2.994584056
96.98395416 22.52665098
98.99960423 2.786066153
113.0152543 3.783900081
118.9449818 1.726687153
130.9449818 2.222957961
132.9606319 1.501348678
134.9762819 1.477831863
141.0101689 9.737801568
146.9762819 3.155478157
150.9945188 1.465951686
162.9711966 2.49045692
210.9711966 1.405252729
239.0024967 1.772648703
240.9817612 1.673984022
266.9974113 4.306840132

Name: +ve in-silico MS/MS by CFM-ID for NOPHHCFWQVZDKW-UHFFFAOYSA-N
ID: NOPHHCFWQVZDKW-UHFFFAOYSA-N
Comment: Energy0
Num peaks: 6
15.02292652 5.486077377
118.9983686 5.954071106
182.9602689 4.362770604
184.9759189 7.083862762
286.935711 6.507777727
302.9670111 53.19304169

Name: +ve in-silico MS/MS by CFM-ID for NOPHHCFWQVZDKW-UHFFFAOYSA-N
ID: NOPHHCFWQVZDKW-UHFFFAOYSA-N
Comment: Energy1
Num peaks: 12
46.99499752 5.078373311
49.01064758 1.946868005
70.99499752 3.344079732
90.96706852 2.600184674
106.9983686 24.03305982
118.9983686 13.77814994
168.9446188 1.933525331
182.9602689 5.194145108
196.9759189 2.35275933
254.96364 3.5662566
286.935711 4.633542345
302.9670111 11.89025391

Name: +ve in-silico MS/MS by CFM-ID for NOPHHCFWQVZDKW-UHFFFAOYSA-N
ID: NOPHHCFWQVZDKW-UHFFFAOYSA-N
Comment: Energy2
Num peaks: 10
15.02292652 16.56080672
44.97934745 3.775718895
46.99499752 4.86153133
49.01064758 4.895057082
70.99499752 3.369402898
73.01064758 3.42189215
75.02629764 4.096918128
104.9827186 7.115187998
118.9983686 28.91590975
121.0140187 4.790813456

Name: +ve in-silico MS/MS by CFM-ID for ZHNTXHMMXAUDQM-UHFFFAOYSA-N
ID: ZHNTXHMMXAUDQM-UHFFFAOYSA-N
Comment: Energy0
Num peaks: 6
34.9683041 0.730493124
36.98395416 1.447164434
116.9060095 0.9829225357
185.0597059 1.593872688
276.958439 0.5817185801
302.974089 89.50451993

Name: +ve in-silico MS/MS by CFM-ID for ZHNTXHMMXAUDQM-UHFFFAOYSA-N
ID: ZHNTXHMMXAUDQM-UHFFFAOYSA-N
Comment: Energy1
Num peaks: 9
51.02292652 1.851101314
116.9060095 5.560250848
143.0491413 1.754004263
157.0647913 2.175931654
182.9165741 1.717991713
185.0597059 2.497028944
196.9322242 2.075153376
274.9427889 2.542080897
302.974089 60.26920781

Name: +ve in-silico MS/MS by CFM-ID for ZHNTXHMMXAUDQM-UHFFFAOYSA-N
ID: ZHNTXHMMXAUDQM-UHFFFAOYSA-N
Comment: Energy2
Num peaks: 16
34.9683041 1.740092673
39.02292652 3.98737092
49.00727645 11.06981257
51.02292652 15.3311177
53.03857658 6.713808223
63.02292652 8.349527064
65.03857658 4.273531829
77.00219107 1.730315157
79.01784114 2.368963886
79.05422664 5.833595221
116.9060095 3.840737143
141.0334912 2.174853654
159.0440559 1.760030889
180.9009241 1.834023788
185.0597059 7.542225537
276.958439 2.048710581

Name: +ve in-silico MS/MS by CFM-ID for XERWIWAARSSIJE-UHFFFAOYSA-N
ID: XERWIWAARSSIJE-UHFFFAOYSA-N
Comment: Energy0
Num peaks: 6
137.0152543 2.190167543
150.9711966 1.798824656
208.991932 4.783818047
227.0024967 3.982314981
244.9686097 43.76375442
262.9791744 36.15318628

Name: +ve in-silico MS/MS by CFM-ID for XERWIWAARSSIJE-UHFFFAOYSA-N
ID: XERWIWAARSSIJE-UHFFFAOYSA-N
Comment: Energy1
Num peaks: 6
134.9996042 19.09294066
137.0152543 12.05134545
150.9711966 6.259028706
227.0024967 13.30948346
244.9686097 2.34053033
262.9791744 36.45400265

Name: +ve in-silico MS/MS by CFM-ID for XERWIWAARSSIJE-UHFFFAOYSA-N
ID: XERWIWAARSSIJE-UHFFFAOYSA-N
Comment: Energy2
Num peaks: 11
48.98395416 4.060465258
101.0385766 2.307381555
106.9449818 8.06221314
108.9606319 7.861718688
124.9555465 2.593432445
132.9606319 10.37415507
134.9996042 13.26207078
137.0152543 5.525318171
194.9762819 4.345201552
208.991932 16.2270045
244.9686097 5.707427153

Name: +ve in-silico MS/MS by CFM-ID for ZSUKNQVRFGUPQB-UHFFFAOYSA-N
ID: ZSUKNQVRFGUPQB-UHFFFAOYSA-N
Comment: Energy0
Num peaks: 6
134.9996042 1.503645988
137.0152543 2.221087759
208.991932 4.861041492
227.0024967 4.032326647
244.9686097 44.51751451
262.9791744 36.77747527

Name: +ve in-silico MS/MS by CFM-ID for ZSUKNQVRFGUPQB-UHFFFAOYSA-N
ID: ZSUKNQVRFGUPQB-UHFFFAOYSA-N
Comment: Energy1
Num peaks: 6
134.9996042 19.39196602
137.0152543 12.28793508
150.9711966 3.582043378
227.0024967 13.5301173
244.9686097 2.389959177
262.9791744 37.29681759

Name: +ve in-silico MS/MS by CFM-ID for ZSUKNQVRFGUPQB-UHFFFAOYSA-N
ID: ZSUKNQVRFGUPQB-UHFFFAOYSA-N
Comment: Energy2
Num peaks: 11
48.98395416 4.006887279
101.0385766 2.323498329
106.9449818 8.580220662
108.9606319 8.509160814
124.9555465 2.382305615
132.9606319 4.673474854
134.9996042 14.84228087
137.0152543 5.749699596
194.9762819 5.751678073
208.991932 17.64941821
244.9686097 6.303016793

Name: +ve in-silico MS/MS by CFM-ID for HDBWCSXOPZIRBU-UHFFFAOYSA-N
ID: HDBWCSXOPZIRBU-UHFFFAOYSA-N
Comment: Energy0
Num peaks: 7
56.04947561 3.573654326
69.04472458 2.084054034
135.0665226 4.625151918
164.9195745 19.63623418
177.9148235 1.973279938
179.9304735 6.007717509
262.9788207 42.5566364

Name: +ve in-silico MS/MS by CFM-ID for HDBWCSXOPZIRBU-UHFFFAOYSA-N
ID: HDBWCSXOPZIRBU-UHFFFAOYSA-N
Comment: Energy1
Num peaks: 7
29.03857658 2.577261873
39.02292652 7.995822994
54.03382555 16.93512067
56.04947561 29.01051508
58.06512568 2.840172937
164.9195745 13.95768168
262.9788207 8.595220725

Name: +ve in-silico MS/MS by CFM-ID for HDBWCSXOPZIRBU-UHFFFAOYSA-N
ID: HDBWCSXOPZIRBU-UHFFFAOYSA-N
Comment: Energy2
Num peaks: 10
29.03857658 5.600778624
39.02292652 8.343651098
40.01817548 14.04520562
41.03857658 5.142268413
50.00252542 2.761129525
52.01817548 3.813587386
54.03382555 4.301898028
56.04947561 19.23071673
150.9039244 4.559332725
164.9195745 13.12888535

Name: +ve in-silico MS/MS by CFM-ID for QNZMCEMVNKFVOA-UHFFFAOYSA-N
ID: QNZMCEMVNKFVOA-UHFFFAOYSA-N
Comment: Energy0
Num peaks: 6
47.04914126 0.8599893625
200.9368097 2.786747038
238.9160743 18.54591102
256.926639 4.583708014
266.9473744 6.585633783
284.9579391 59.97022036

Name: +ve in-silico MS/MS by CFM-ID for QNZMCEMVNKFVOA-UHFFFAOYSA-N
ID: QNZMCEMVNKFVOA-UHFFFAOYSA-N
Comment: Energy1
Num peaks: 6
47.04914126 4.809263917
200.9368097 3.711405082
212.9368097 4.412573636
238.9160743 46.60072579
256.926639 3.760407815
284.9579391 18.51125734

Name: +ve in-silico MS/MS by CFM-ID for QNZMCEMVNKFVOA-UHFFFAOYSA-N
ID: QNZMCEMVNKFVOA-UHFFFAOYSA-N
Comment: Energy2
Num peaks: 17
49.00727645 2.308276429
51.02292652 2.967848644
75.02292652 1.391621237
94.99499752 1.568575169
121.0106476 5.327363087
152.9334386 3.462533748
154.9490886 12.60808445
156.9647387 5.835962236
168.9647387 5.106054184
170.8898595 3.238842268
172.9055096 5.683373273
172.9960388 1.669788338
174.9211596 6.926918823
198.9211596 3.177558312
200.9368097 10.11434302
212.9368097 1.864436697
238.9160743 7.704596202

Name: +ve in-silico MS/MS by CFM-ID for BXXMVURPUJADOO-UHFFFAOYSA-N
ID: BXXMVURPUJADOO-UHFFFAOYSA-N
Comment: Energy0
Num peaks: 6
51.02292652 0.199134967
163.0013294 0.4596162092
252.9611214 0.1986368787
274.9454714 0.07140448796
276.9611214 0.2157073163
302.9767715 98.81674578

Name: +ve in-silico MS/MS by CFM-ID for BXXMVURPUJADOO-UHFFFAOYSA-N
ID: BXXMVURPUJADOO-UHFFFAOYSA-N
Comment: Energy1
Num peaks: 6
51.02292652 0.1469131002
124.9685489 0.0542692026
163.0013294 0.6015512384
274.9454714 0.3157419104
276.9611214 0.4993615668
302.9767715 98.20335501

Name: +ve in-silico MS/MS by CFM-ID for BXXMVURPUJADOO-UHFFFAOYSA-N
ID: BXXMVURPUJADOO-UHFFFAOYSA-N
Comment: Energy2
Num peaks: 11
49.00727645 4.00587108
51.02292652 15.61717735
82.99499752 3.973611158
136.9856793 2.806260208
163.0013294 8.701725067
224.9298213 5.084534047
232.9890504 6.371234793
252.9611214 6.406632734
274.9454714 7.043210379
276.9611214 10.14251881
302.9767715 9.995530789

Name: +ve in-silico MS/MS by CFM-ID for PHUUFMURRCLRAH-UHFFFAOYSA-N
ID: PHUUFMURRCLRAH-UHFFFAOYSA-N
Comment: Energy0
Num peaks: 6
120.9647387 11.96767989
125.0152543 6.139774473
143.025819 2.862796134
234.9519811 2.440974648
236.9676312 3.079989771
262.9832812 57.39037208

Name: +ve in-silico MS/MS by CFM-ID for PHUUFMURRCLRAH-UHFFFAOYSA-N
ID: PHUUFMURRCLRAH-UHFFFAOYSA-N
Comment: Energy1
Num peaks: 6
41.03857658 3.311922609
118.9490886 3.610323425
120.9647387 24.83025062
125.0152543 13.04679009
143.025819 11.15078339
262.9832812 24.16429084

Name: +ve in-silico MS/MS by CFM-ID for PHUUFMURRCLRAH-UHFFFAOYSA-N
ID: PHUUFMURRCLRAH-UHFFFAOYSA-N
Comment: Energy2
Num peaks: 22
15.02292652 4.274166993
17.03857658 1.403374449
27.02292652 2.638001593
39.02292652 1.435833076
41.03857658 5.529204731
72.98395416 2.223147727
78.91778852 2.163644449
80.93343858 1.536272943
92.93343858 1.59035041
102.9177885 4.458366243
104.9334386 7.995819461
106.9490886 3.16710274
108.9839542 1.606412685
110.9996042 1.57342949
113.0152543 2.099872321
115.0309044 1.995792298
116.9334386 2.798530702
120.9647387 11.48144234
125.0152543 12.93444548
127.0309044 2.996808259
141.0101689 1.998533037
143.025819 2.830173464

Name: +ve in-silico MS/MS by CFM-ID for FJDPZBGYQSDPMH-UHFFFAOYSA-N
ID: FJDPZBGYQSDPMH-UHFFFAOYSA-N
Comment: Energy0
Num peaks: 6
77.01525429 10.79852849
168.9647387 5.991912206
183.0571191 1.622112202
186.9753034 2.790305693
227.0066035 7.856214942
262.9832812 53.64759352

Name: +ve in-silico MS/MS by CFM-ID for FJDPZBGYQSDPMH-UHFFFAOYSA-N
ID: FJDPZBGYQSDPMH-UHFFFAOYSA-N
Comment: Energy1
Num peaks: 10
41.03857658 7.947277034
74.99960423 2.880960499
77.01525429 17.61489895
142.9490886 1.272565947
168.9647387 11.88633747
183.0571191 1.123148662
184.9596533 1.224790387
186.9753034 9.829052195
227.0066035 7.588451855
262.9832812 19.64325064

Name: +ve in-silico MS/MS by CFM-ID for FJDPZBGYQSDPMH-UHFFFAOYSA-N
ID: FJDPZBGYQSDPMH-UHFFFAOYSA-N
Comment: Energy2
Num peaks: 21
15.02292652 3.117231526
17.03857658 1.061918547
27.02292652 2.260706453
39.02292652 3.446837532
41.03857658 12.54463788
48.98395416 1.356566319
58.9683041 4.169477797
60.98395416 6.576400997
62.99960423 3.132929677
65.01525429 1.080144957
72.98395416 2.796712733
77.01525429 7.900980488
91.05422664 1.693961246
107.0491413 2.678193901
142.9490886 2.586016106
156.9647387 2.153145172
158.9803888 1.704231607
168.9647387 11.94124508
170.9803888 2.474836317
184.9596533 2.40844607
186.9753034 3.006412648

Name: +ve in-silico MS/MS by CFM-ID for BOTRNNVGQTZVRS-UHFFFAOYSA-N
ID: BOTRNNVGQTZVRS-UHFFFAOYSA-N
Comment: Energy0
Num peaks: 6
31.02907452 0.5343434584
192.9730081 0.983232512
226.9993651 1.326456234
232.9542448 0.5426242501
242.9698146 6.779571194
262.9760428 87.62618012

Name: +ve in-silico MS/MS by CFM-ID for BOTRNNVGQTZVRS-UHFFFAOYSA-N
ID: BOTRNNVGQTZVRS-UHFFFAOYSA-N
Comment: Energy1
Num peaks: 8
160.977567 2.675375711
170.961917 4.307624107
172.977567 10.41352803
174.9932171 19.089107
218.9385947 2.786497123
220.9542448 2.641184818
242.9698146 2.944118848
262.9760428 36.63768173

Name: +ve in-silico MS/MS by CFM-ID for BOTRNNVGQTZVRS-UHFFFAOYSA-N
ID: BOTRNNVGQTZVRS-UHFFFAOYSA-N
Comment: Energy2
Num peaks: 16
31.02907452 1.812992534
68.99466108 3.001188141
140.9713388 3.505209322
152.9713388 2.926299591
156.9963304 7.309559523
172.9667799 6.937173334
180.9774868 1.967001662
190.9573581 2.852777732
192.9730081 7.740433831
200.9480165 1.516057826
206.9931369 8.748703311
212.9480165 1.794369075
222.9635863 12.21730758
226.9993651 2.875121591
242.9698146 13.75309095
262.9760428 1.459496295

Name: +ve in-silico MS/MS by CFM-ID for HZLHOSDAEWLXKE-UHFFFAOYSA-N
ID: HZLHOSDAEWLXKE-UHFFFAOYSA-N
Comment: Energy0
Num peaks: 6
81.0334912 5.687885543
83.04914126 1.629938599
129.0004768 12.68753097
202.9160743 7.077153396
266.9473744 5.662998088
284.9579391 61.80681988

Name: +ve in-silico MS/MS by CFM-ID for HZLHOSDAEWLXKE-UHFFFAOYSA-N
ID: HZLHOSDAEWLXKE-UHFFFAOYSA-N
Comment: Energy1
Num peaks: 11
39.02292652 3.02222162
41.03857658 3.402152546
81.0334912 5.797658473
129.0004768 1.929576417
202.9160743 3.897277076
216.9317243 2.192015022
252.9317243 5.31374647
254.9473744 2.147200015
256.9630245 6.427923592
266.9473744 1.882553865
284.9579391 44.55367749

Name: +ve in-silico MS/MS by CFM-ID for HZLHOSDAEWLXKE-UHFFFAOYSA-N
ID: HZLHOSDAEWLXKE-UHFFFAOYSA-N
Comment: Energy2
Num peaks: 19
39.02292652 4.936545187
49.00727645 3.434670428
51.02292652 7.433595568
53.03857658 8.116439008
55.01784114 1.635948438
55.05422664 1.756355337
60.97426207 1.947585592
63.02292652 3.922394552
81.0334912 11.57309356
83.04914126 5.638552154
96.97426207 1.793557132
140.9334386 5.424260559
142.9490886 7.444490701
156.9647387 3.055721703
198.9211596 1.29437369
202.9160743 2.853438226
236.9368097 1.78547916
238.9524598 2.424373392
266.9473744 4.110903599

Name: +ve in-silico MS/MS by CFM-ID for MUGWXDRYYXFTKZ-UHFFFAOYSA-N
ID: MUGWXDRYYXFTKZ-UHFFFAOYSA-N
Comment: Energy0
Num peaks: 6
132.9565613 12.386933
134.9722114 3.408056042
138.9945188 18.76358808
232.9669838 8.485341611
284.9594538 4.685208461
302.9700185 39.11224812

Name: +ve in-silico MS/MS by CFM-ID for MUGWXDRYYXFTKZ-UHFFFAOYSA-N
ID: MUGWXDRYYXFTKZ-UHFFFAOYSA-N
Comment: Energy1
Num peaks: 10
113.0152543 2.285403845
132.9565613 21.11835822
134.9722114 3.079294444
138.9945188 10.19247691
148.9514759 2.627682039
153.0101689 11.36726006
162.967126 5.245035355
232.9669838 5.785331314
284.9594538 3.936930889
302.9700185 16.42011448

Name: +ve in-silico MS/MS by CFM-ID for MUGWXDRYYXFTKZ-UHFFFAOYSA-N
ID: MUGWXDRYYXFTKZ-UHFFFAOYSA-N
Comment: Energy2
Num peaks: 11
18.99785464 2.385826709
68.99466108 1.88324591
79.01784114 2.214845501
84.98395416 3.804295275
89.00219107 5.545650727
96.98395416 12.91026656
113.0152543 5.132005991
132.9565613 5.319671864
134.9722114 3.041340108
138.9945188 35.82153508
141.0101689 2.07677812

Name: +ve in-silico MS/MS by CFM-ID for SZFWIZGKTHSGIB-UHFFFAOYSA-N
ID: SZFWIZGKTHSGIB-UHFFFAOYSA-N
Comment: Energy0
Num peaks: 6
34.9683041 2.486887308
36.98395416 2.931161349
113.0152543 1.360522013
129.0101689 40.15348129
174.9711966 5.336229554
302.974089 45.59057809

Name: +ve in-silico MS/MS by CFM-ID for SZFWIZGKTHSGIB-UHFFFAOYSA-N
ID: SZFWIZGKTHSGIB-UHFFFAOYSA-N
Comment: Energy1
Num peaks: 6
98.99960423 1.356569769
101.0152543 1.581090394
129.0101689 76.03385844
174.9711966 5.690326582
266.9974113 0.8452806601
302.974089 10.35179522

Name: +ve in-silico MS/MS by CFM-ID for SZFWIZGKTHSGIB-UHFFFAOYSA-N
ID: SZFWIZGKTHSGIB-UHFFFAOYSA-N
Comment: Energy2
Num peaks: 8
34.9683041 3.973805449
79.01784114 5.912563373
96.98395416 10.27804177
98.99960423 10.66272002
101.0152543 17.02835971
113.0152543 4.036027042
129.0101689 20.03493908
174.9711966 9.776131739

Name: +ve in-silico MS/MS by CFM-ID for APOYOBUFTZPTBO-UHFFFAOYSA-N
ID: APOYOBUFTZPTBO-UHFFFAOYSA-N
Comment: Energy0
Num peaks: 6
140.0261533 0.9493895487
231.9617736 0.8781485885
240.9275523 0.4731883438
241.9228013 0.5803290664
250.9119023 13.35780202
267.9384514 80.22893133

Name: +ve in-silico MS/MS by CFM-ID for APOYOBUFTZPTBO-UHFFFAOYSA-N
ID: APOYOBUFTZPTBO-UHFFFAOYSA-N
Comment: Energy1
Num peaks: 6
140.0261533 2.357051089
231.9617736 1.734128165
239.9071512 1.200795083
241.9228013 2.715871599
250.9119023 14.72614012
267.9384514 66.08769626

Name: +ve in-silico MS/MS by CFM-ID for APOYOBUFTZPTBO-UHFFFAOYSA-N
ID: APOYOBUFTZPTBO-UHFFFAOYSA-N
Comment: Energy2
Num peaks: 19
65.03857658 1.104043713
82.9683041 2.428530686
84.98395416 3.540988933
86.99960423 7.08182402
98.99960423 4.166957343
101.0152543 1.235074625
104.0494756 1.755383759
110.9996042 1.74049156
113.0152543 2.126491727
140.0261533 2.149499884
190.9352245 1.529013659
198.8806021 2.207050061
202.9352245 2.299509505
204.9508746 2.128317948
210.8806021 2.42267997
231.9617736 3.297049055
234.8806021 8.525710621
250.9119023 28.9034988
267.9384514 1.735446182

Name: +ve in-silico MS/MS by CFM-ID for HDPFJBUPWOYJFO-UHFFFAOYSA-N
ID: HDPFJBUPWOYJFO-UHFFFAOYSA-N
Comment: Energy0
Num peaks: 6
18.99785464 1.408606753
101.019733 1.24094772
132.9565613 8.157409399
192.9765478 14.47737118
242.9733543 4.456322238
262.9795825 66.60765963

Name: +ve in-silico MS/MS by CFM-ID for HDPFJBUPWOYJFO-UHFFFAOYSA-N
ID: HDPFJBUPWOYJFO-UHFFFAOYSA-N
Comment: Energy1
Num peaks: 6
18.99785464 2.237529146
68.99466108 2.631008637
132.9565613 56.6932131
192.9765478 11.15772278
242.9733543 0.9327823793
262.9795825 22.55130627

Name: +ve in-silico MS/MS by CFM-ID for HDPFJBUPWOYJFO-UHFFFAOYSA-N
ID: HDPFJBUPWOYJFO-UHFFFAOYSA-N
Comment: Energy2
Num peaks: 9
18.99785464 5.683028996
57.0135047 17.61523346
69.0135047 4.454669439
75.00408289 4.283396967
99.00408289 19.89005704
101.019733 3.985903646
132.9565613 7.637458724
192.9765478 10.6863828
242.9733543 7.596260088

Name: +ve in-silico MS/MS by CFM-ID for MBSAKELEOSVOJF-UHFFFAOYSA-N
ID: MBSAKELEOSVOJF-UHFFFAOYSA-N
Comment: Energy0
Num peaks: 6
106.0287402 3.305344256
183.9392522 1.059067602
233.9549023 0.6424149697
235.9705524 1.265683523
245.9549023 2.583067341
262.9814514 88.09072845

Name: +ve in-silico MS/MS by CFM-ID for MBSAKELEOSVOJF-UHFFFAOYSA-N
ID: MBSAKELEOSVOJF-UHFFFAOYSA-N
Comment: Energy1
Num peaks: 6
80.04947561 5.137159296
106.0287402 17.08182192
183.9392522 3.536634994
233.9549023 2.885806191
245.9549023 6.048952766
262.9814514 53.02761475

Name: +ve in-silico MS/MS by CFM-ID for MBSAKELEOSVOJF-UHFFFAOYSA-N
ID: MBSAKELEOSVOJF-UHFFFAOYSA-N
Comment: Energy2
Num peaks: 16
39.02292652 2.218207043
49.00727645 1.706715159
51.02292652 4.868190753
52.01817548 7.188331969
63.02292652 2.580982979
64.01817548 2.444118621
79.01784114 7.809035784
80.0130901 1.694718399
80.04947561 3.163678241
89.00219107 5.727615465
106.0287402 22.94130873
129.9286876 7.695218517
131.9443376 3.767558617
140.9334386 2.128682971
157.9599877 2.086026236
183.9392522 2.542776945

Name: +ve in-silico MS/MS by CFM-ID for IOVJKGWSRSFDRT-UHFFFAOYSA-N
ID: IOVJKGWSRSFDRT-UHFFFAOYSA-N
Comment: Energy0
Num peaks: 6
106.0287402 6.463482115
183.9392522 4.416595347
233.9549023 0.9513492034
235.9705524 1.975248569
236.9658013 0.8489022078
262.9814514 81.47984471

Name: +ve in-silico MS/MS by CFM-ID for IOVJKGWSRSFDRT-UHFFFAOYSA-N
ID: IOVJKGWSRSFDRT-UHFFFAOYSA-N
Comment: Energy1
Num peaks: 6
106.0287402 25.88975739
183.9392522 32.18153832
233.9549023 2.12825387
235.9705524 2.772691023
245.9549023 2.091428609
262.9814514 22.95067814

Name: +ve in-silico MS/MS by CFM-ID for IOVJKGWSRSFDRT-UHFFFAOYSA-N
ID: IOVJKGWSRSFDRT-UHFFFAOYSA-N
Comment: Energy2
Num peaks: 12
39.02292652 4.488991159
40.01817548 3.605233399
52.01817548 5.647150702
79.01784114 7.54265205
106.0287402 14.82162236
129.9286876 1.657383758
131.9443376 3.300799449
140.9334386 1.416220186
156.9283532 6.033214449
157.9236022 5.400171365
166.9127031 5.988674891
183.9392522 21.01701012

Name: +ve in-silico MS/MS by CFM-ID for XKFUETYLBPYNKF-UHFFFAOYSA-N
ID: XKFUETYLBPYNKF-UHFFFAOYSA-N
Comment: Energy0
Num peaks: 6
206.9165741 1.207999421
223.9431232 0.8406004635
231.9118231 0.499772987
249.9223878 32.53095026
250.9064034 32.96289685
267.9329525 31.22673356

Name: +ve in-silico MS/MS by CFM-ID for XKFUETYLBPYNKF-UHFFFAOYSA-N
ID: XKFUETYLBPYNKF-UHFFFAOYSA-N
Comment: Energy1
Num peaks: 6
206.9165741 1.773714822
223.9431232 0.3680778597
231.9118231 2.963801773
249.9223878 30.27024165
250.9064034 55.78404916
267.9329525 7.606673228

Name: +ve in-silico MS/MS by CFM-ID for XKFUETYLBPYNKF-UHFFFAOYSA-N
ID: XKFUETYLBPYNKF-UHFFFAOYSA-N
Comment: Energy2
Num peaks: 6
44.0130901 4.111383645
205.9325586 4.722897628
206.9165741 40.41226067
231.9118231 5.703281347
249.9223878 23.82045501
250.9064034 11.35611934

Name: +ve in-silico MS/MS by CFM-ID for ABPKNSNXDDOSIW-UHFFFAOYSA-N
ID: ABPKNSNXDDOSIW-UHFFFAOYSA-N
Comment: Energy0
Num peaks: 6
34.9683041 0.3522134127
138.9945188 4.314310096
146.9762819 0.4061210853
172.9555465 47.9443157
256.9322242 0.2301573733
284.9635243 46.25913456

Name: +ve in-silico MS/MS by CFM-ID for ABPKNSNXDDOSIW-UHFFFAOYSA-N
ID: ABPKNSNXDDOSIW-UHFFFAOYSA-N
Comment: Energy1
Num peaks: 6
138.9945188 31.26765861
146.9762819 1.115702174
172.9555465 35.46615066
189.0101689 0.6737400693
258.9478743 0.4333316267
284.9635243 28.05842719

Name: +ve in-silico MS/MS by CFM-ID for ABPKNSNXDDOSIW-UHFFFAOYSA-N
ID: ABPKNSNXDDOSIW-UHFFFAOYSA-N
Comment: Energy2
Num peaks: 6
34.9683041 3.160759325
118.9449818 3.539445325
122.9632187 4.826683767
138.9945188 4.540293616
146.9398964 5.801953964
172.9555465 65.71781617

Name: +ve in-silico MS/MS by CFM-ID for IQMWUWZMKVSGPE-UHFFFAOYSA-N
ID: IQMWUWZMKVSGPE-UHFFFAOYSA-N
Comment: Energy0
Num peaks: 6
34.9683041 0.282089433
79.05422664 0.4055487911
105.0334912 47.9218688
180.9373096 0.1327101716
206.9165741 4.315290891
284.9635243 46.16634892

Name: +ve in-silico MS/MS by CFM-ID for IQMWUWZMKVSGPE-UHFFFAOYSA-N
ID: IQMWUWZMKVSGPE-UHFFFAOYSA-N
Comment: Energy1
Num peaks: 6
51.02292652 0.9013060029
79.05422664 1.083314319
105.0334912 34.18776539
206.9165741 30.31806587
256.9322242 0.606999611
284.9635243 26.85481322

Name: +ve in-silico MS/MS by CFM-ID for IQMWUWZMKVSGPE-UHFFFAOYSA-N
ID: IQMWUWZMKVSGPE-UHFFFAOYSA-N
Comment: Energy2
Num peaks: 6
49.00727645 13.97456886
51.02292652 11.27084183
63.02292652 14.18032229
79.01784114 3.955412142
105.0334912 37.1852965
206.9165741 7.315450516

Name: +ve in-silico MS/MS by CFM-ID for AQBWTCUONCOSGD-UHFFFAOYSA-N
ID: AQBWTCUONCOSGD-UHFFFAOYSA-N
Comment: Energy0
Num peaks: 6
15.02292652 1.082174208
62.0600403 3.744070486
201.9298304 43.98843118
242.976366 1.636342181
246.9512941 1.055548902
262.9825943 44.10098032

Name: +ve in-silico MS/MS by CFM-ID for AQBWTCUONCOSGD-UHFFFAOYSA-N
ID: AQBWTCUONCOSGD-UHFFFAOYSA-N
Comment: Energy1
Num peaks: 9
30.03382555 1.952988978
46.02874017 3.154957095
62.0600403 16.88954769
175.9505659 2.952775633
201.9298304 20.96166372
230.9563795 5.611441428
232.9720296 9.088516099
246.9512941 2.425188013
262.9825943 18.45471793

Name: +ve in-silico MS/MS by CFM-ID for AQBWTCUONCOSGD-UHFFFAOYSA-N
ID: AQBWTCUONCOSGD-UHFFFAOYSA-N
Comment: Energy2
Num peaks: 12
15.02292652 3.439068785
31.01784114 1.459387696
42.99785464 7.723387819
45.0135047 4.623637728
46.02874017 5.885041892
60.04439023 1.793478709
62.0600403 3.421339028
124.0193184 1.77997178
129.9286876 2.219714432
146.9240168 4.832598147
174.9189314 1.897182174
201.9298304 41.94436838

Name: +ve in-silico MS/MS by CFM-ID for VDPDYRDFGWRSBY-UHFFFAOYSA-N
ID: VDPDYRDFGWRSBY-UHFFFAOYSA-N
Comment: Energy0
Num peaks: 6
95.04914126 18.41479889
140.9195745 2.048947463
188.9007309 2.748540564
190.9163809 19.62907808
264.9520175 4.1291881
284.9582457 48.46108562

Name: +ve in-silico MS/MS by CFM-ID for VDPDYRDFGWRSBY-UHFFFAOYSA-N
ID: VDPDYRDFGWRSBY-UHFFFAOYSA-N
Comment: Energy1
Num peaks: 6
95.04914126 32.95009182
126.9039244 3.529329294
142.9352245 1.470855509
188.9007309 1.695150288
190.9163809 14.41483887
284.9582457 33.29225311

Name: +ve in-silico MS/MS by CFM-ID for VDPDYRDFGWRSBY-UHFFFAOYSA-N
ID: VDPDYRDFGWRSBY-UHFFFAOYSA-N
Comment: Energy2
Num peaks: 11
49.00727645 4.874558109
53.03857658 2.98951877
63.02292652 3.465513897
65.03857658 6.237480787
67.05422664 8.402514129
95.04914126 12.98261749
126.9039244 4.452742062
140.9195745 4.457512589
170.9101527 10.76795517
188.9007309 4.960833948
190.9163809 19.1321632

Name: +ve in-silico MS/MS by CFM-ID for LZBQTSBHGJCYAE-UHFFFAOYSA-N
ID: LZBQTSBHGJCYAE-UHFFFAOYSA-N
Comment: Energy0
Num peaks: 6
18.99785464 1.433452059
101.019733 1.197231163
132.9565613 8.262061553
192.9765478 14.79792298
242.9733543 4.554796748
262.9795825 68.14252927

Name: +ve in-silico MS/MS by CFM-ID for LZBQTSBHGJCYAE-UHFFFAOYSA-N
ID: LZBQTSBHGJCYAE-UHFFFAOYSA-N
Comment: Energy1
Num peaks: 6
18.99785464 2.18527782
68.99466108 2.56823683
132.9565613 54.57864099
192.9765478 10.22587607
198.967126 3.515227032
262.9795825 20.93629184

Name: +ve in-silico MS/MS by CFM-ID for LZBQTSBHGJCYAE-UHFFFAOYSA-N
ID: LZBQTSBHGJCYAE-UHFFFAOYSA-N
Comment: Energy2
Num peaks: 8
18.99785464 8.657916295
39.02292652 5.022860595
68.99466108 5.278760144
81.0135047 5.699682221
101.019733 6.147064321
132.9565613 10.42732832
192.9765478 25.89261495
242.9733543 16.71832615

Name: +ve in-silico MS/MS by CFM-ID for WZQBGHWYRCIGDB-UHFFFAOYSA-N
ID: WZQBGHWYRCIGDB-UHFFFAOYSA-N
Comment: Energy0
Num peaks: 6
29.03857658 0.6650921022
256.9269456 10.53729005
258.9425957 0.8331488133
264.9520175 2.71335201
268.9269456 0.5517072954
284.9582457 80.85407525

Name: +ve in-silico MS/MS by CFM-ID for WZQBGHWYRCIGDB-UHFFFAOYSA-N
ID: WZQBGHWYRCIGDB-UHFFFAOYSA-N
Comment: Energy1
Num peaks: 6
29.03857658 1.59357153
79.01784114 3.697979746
81.0334912 2.121453316
256.9269456 19.72675164
264.9520175 1.449251039
284.9582457 57.3345982

Name: +ve in-silico MS/MS by CFM-ID for WZQBGHWYRCIGDB-UHFFFAOYSA-N
ID: WZQBGHWYRCIGDB-UHFFFAOYSA-N
Comment: Energy2
Num peaks: 20
29.03857658 3.506210209
114.9989975 1.534633536
115.035383 1.590755528
126.9039244 1.768288369
131.0302976 1.7139176
137.0397195 1.540300672
202.9163809 2.318515563
208.9258027 1.589050339
214.9163809 1.251882688
222.9414528 3.376821494
226.9163809 4.244003
228.8956455 1.893707998
228.932031 7.436090735
238.9363674 3.760403594
240.932031 8.826701785
242.9476811 1.85006981
256.9269456 26.73044547
258.9425957 1.900177649
264.9520175 2.341958847
268.9269456 2.014414334

Name: +ve in-silico MS/MS by CFM-ID for DJIYFSBMBTYKTJ-UHFFFAOYSA-N
ID: DJIYFSBMBTYKTJ-UHFFFAOYSA-N
Comment: Energy0
Num peaks: 6
65.01342445 1.76879559
79.02907452 5.794801766
107.0239891 1.659935584
182.9440033 12.76953476
244.9708867 10.03740335
262.9814514 61.08804389

Name: +ve in-silico MS/MS by CFM-ID for DJIYFSBMBTYKTJ-UHFFFAOYSA-N
ID: DJIYFSBMBTYKTJ-UHFFFAOYSA-N
Comment: Energy1
Num peaks: 6
65.01342445 20.22113902
79.02907452 5.81179079
182.9440033 38.83061562
235.9705524 6.538527249
244.9708867 3.15233147
262.9814514 6.198256382

Name: +ve in-silico MS/MS by CFM-ID for DJIYFSBMBTYKTJ-UHFFFAOYSA-N
ID: DJIYFSBMBTYKTJ-UHFFFAOYSA-N
Comment: Energy2
Num peaks: 12
50.00252542 3.359916787
52.01817548 6.312197607
65.01342445 5.69686365
77.01342445 2.841346677
79.01784114 1.854763283
79.02907452 9.863010621
89.00219107 5.270208658
105.0334912 1.599926978
128.9334386 2.952978425
140.9334386 10.90447588
156.9647387 2.224179252
182.9440033 27.15985092

Name: +ve in-silico MS/MS by CFM-ID for HQLVDQVRDDXAPF-UHFFFAOYSA-N
ID: HQLVDQVRDDXAPF-UHFFFAOYSA-N
Comment: Energy0
Num peaks: 6
140.0261533 0.7017754631
231.9617736 0.7022870681
238.9119023 0.7754181821
240.9275523 1.388850907
250.9119023 33.8502025
267.9384514 59.26977409

Name: +ve in-silico MS/MS by CFM-ID for HQLVDQVRDDXAPF-UHFFFAOYSA-N
ID: HQLVDQVRDDXAPF-UHFFFAOYSA-N
Comment: Energy1
Num peaks: 6
140.0261533 1.347673575
231.9617736 1.333457387
240.9275523 1.789324354
250.9119023 35.85348726
251.9071512 1.863815838
267.9384514 47.284624

Name: +ve in-silico MS/MS by CFM-ID for HQLVDQVRDDXAPF-UHFFFAOYSA-N
ID: HQLVDQVRDDXAPF-UHFFFAOYSA-N
Comment: Energy2
Num peaks: 20
49.00727645 1.356345256
104.0494756 2.204484996
108.9839542 6.146626956
110.9996042 1.625739699
113.0152543 1.655420524
140.0261533 2.614980466
164.9195745 4.2427312
176.9195745 1.821336658
178.9352245 1.789180046
202.9352245 1.711371833
203.9304735 1.297145053
204.9508746 1.798204911
210.8806021 3.661240356
212.8962522 1.291612658
222.8806021 8.788661249
224.8962522 8.848077444
231.9617736 2.657463778
238.9119023 1.392287164
240.9275523 1.532716236
250.9119023 23.98932792

Name: +ve in-silico MS/MS by CFM-ID for RNXNEWOKCKLQLY-UHFFFAOYSA-N
ID: RNXNEWOKCKLQLY-UHFFFAOYSA-N
Comment: Energy0
Num peaks: 6
140.0261533 0.8954195989
231.9617736 0.9685048588
238.9119023 0.3517360996
240.9275523 0.4659708283
250.9119023 13.56142105
267.9384514 81.73274629

Name: +ve in-silico MS/MS by CFM-ID for RNXNEWOKCKLQLY-UHFFFAOYSA-N
ID: RNXNEWOKCKLQLY-UHFFFAOYSA-N
Comment: Energy1
Num peaks: 6
66.03382555 0.6805247793
85.97920313 0.9893620009
140.0261533 1.921425896
231.9617736 2.58896228
250.9119023 15.44769856
267.9384514 70.91778967

Name: +ve in-silico MS/MS by CFM-ID for RNXNEWOKCKLQLY-UHFFFAOYSA-N
ID: RNXNEWOKCKLQLY-UHFFFAOYSA-N
Comment: Energy2
Num peaks: 16
39.02292652 2.309647121
65.03857658 1.396596682
108.9839542 6.491246413
113.0152543 3.788502475
140.0261533 5.051437446
180.9508746 4.55381655
192.9508746 1.579518328
198.8806021 4.347202808
204.9508746 3.887291499
222.8806021 5.192251838
224.8962522 3.477693636
231.9617736 3.339801538
238.9119023 2.306653815
240.9275523 1.34763305
250.9119023 29.85619106
267.9384514 2.024494166

Name: +ve in-silico MS/MS by CFM-ID for IVEXCHUTNFGLDL-UHFFFAOYSA-N
ID: IVEXCHUTNFGLDL-UHFFFAOYSA-N
Comment: Energy0
Num peaks: 6
140.0261533 0.9634656959
231.9617736 0.8910426809
240.9275523 1.048013906
250.9119023 13.47239165
251.9071512 0.3849422222
267.9384514 81.09829988

Name: +ve in-silico MS/MS by CFM-ID for IVEXCHUTNFGLDL-UHFFFAOYSA-N
ID: IVEXCHUTNFGLDL-UHFFFAOYSA-N
Comment: Energy1
Num peaks: 6
74.99960423 1.182186158
140.0261533 2.502330393
231.9617736 1.859761869
250.9119023 14.92642846
251.9071512 1.483626107
267.9384514 67.99013436

Name: +ve in-silico MS/MS by CFM-ID for IVEXCHUTNFGLDL-UHFFFAOYSA-N
ID: IVEXCHUTNFGLDL-UHFFFAOYSA-N
Comment: Energy2
Num peaks: 14
82.9683041 2.21739719
98.99960423 5.291294802
108.9839542 2.8376566
140.0261533 5.916842838
164.9195745 3.867927893
190.9352245 1.634989659
204.9508746 4.335936418
205.9461236 2.249927704
224.8962522 4.754074055
231.9617736 5.394061599
234.8806021 2.503903135
240.9275523 1.844526826
250.9119023 35.11003166
267.9384514 2.24878465

Name: +ve in-silico MS/MS by CFM-ID for JICWWAQVLBTXTF-UHFFFAOYSA-N
ID: JICWWAQVLBTXTF-UHFFFAOYSA-N
Comment: Energy0
Num peaks: 6
106.0287402 1.768023871
130.0287402 0.9281975171
132.0443902 0.6668161668
183.0552893 4.249576915
245.9549023 0.8024208266
262.9814514 86.78367761

Name: +ve in-silico MS/MS by CFM-ID for JICWWAQVLBTXTF-UHFFFAOYSA-N
ID: JICWWAQVLBTXTF-UHFFFAOYSA-N
Comment: Energy1
Num peaks: 6
106.0287402 14.38866577
183.0552893 3.646912038
233.9549023 2.074935195
234.9865368 5.757765189
235.9705524 6.205400505
262.9814514 49.4200288

Name: +ve in-silico MS/MS by CFM-ID for JICWWAQVLBTXTF-UHFFFAOYSA-N
ID: JICWWAQVLBTXTF-UHFFFAOYSA-N
Comment: Energy2
Num peaks: 29
39.02292652 6.326133051
49.00727645 2.545915394
51.02292652 1.820077982
52.01817548 5.450369196
53.00219107 1.027422701
79.01784114 4.83267519
92.04947561 1.065122477
102.0338255 5.232024994
106.0287402 13.82557232
116.0494756 3.784544226
118.0287402 1.745110079
128.0494756 0.9510193976
128.9334386 0.7995641392
130.0287402 2.14894696
130.9490886 1.14152349
132.0443902 1.245085794
140.9334386 1.519711046
142.0287402 1.108832325
152.9334386 1.155750413
156.0443902 1.029203099
157.9599877 1.813940728
166.0287402 0.8194601581
169.9599877 2.020497723
179.9443376 2.879554507
181.9599877 1.208728487
183.0552893 5.899039338
193.9599877 2.043335528
217.9599877 3.393187347
234.9865368 1.459440902

Name: +ve in-silico MS/MS by CFM-ID for DCRXGHMAOFQTCQ-UHFFFAOYSA-N
ID: DCRXGHMAOFQTCQ-UHFFFAOYSA-N
Comment: Energy0
Num peaks: 6
82.02874017 0.3132707224
107.0239891 0.2079295918
142.9490886 0.2825334249
183.0552893 1.004618371
234.9865368 1.118767607
262.9814514 94.85354761

Name: +ve in-silico MS/MS by CFM-ID for DCRXGHMAOFQTCQ-UHFFFAOYSA-N
ID: DCRXGHMAOFQTCQ-UHFFFAOYSA-N
Comment: Energy1
Num peaks: 6
53.00219107 1.264495857
183.0552893 1.266974777
205.9599877 1.611597287
234.9865368 39.06262269
235.9705524 2.187094806
262.9814514 41.69989058

Name: +ve in-silico MS/MS by CFM-ID for DCRXGHMAOFQTCQ-UHFFFAOYSA-N
ID: DCRXGHMAOFQTCQ-UHFFFAOYSA-N
Comment: Energy2
Num peaks: 24
29.00219107 2.358861574
39.02292652 2.328016741
50.00252542 2.725203757
51.02292652 2.237388621
52.01817548 10.59178183
53.00219107 1.808620864
54.03382555 3.084886264
63.02292652 2.412561331
80.0130901 7.218187967
82.02874017 4.063842662
107.0239891 1.411282014
128.9334386 2.777978103
142.9490886 2.272768294
156.9647387 3.714560153
157.0396392 1.615923213
168.9647387 4.510723797
181.9599877 4.466995163
183.0552893 6.868865709
208.9708867 2.689583995
210.9865368 1.188735597
218.9552366 1.178965136
234.9865368 5.035271922
236.9658013 1.206639672
262.9814514 2.692224746

Name: +ve in-silico MS/MS by CFM-ID for MAXSLKSGSUIZOI-UHFFFAOYSA-N
ID: MAXSLKSGSUIZOI-UHFFFAOYSA-N
Comment: Energy0
Num peaks: 6
15.02292652 0.4166374481
78.91778852 0.1798925519
183.0552893 0.984919525
232.9708867 1.34402578
235.9705524 2.756178903
262.9814514 92.98389667

Name: +ve in-silico MS/MS by CFM-ID for MAXSLKSGSUIZOI-UHFFFAOYSA-N
ID: MAXSLKSGSUIZOI-UHFFFAOYSA-N
Comment: Energy1
Num peaks: 6
26.00252542 1.436819832
183.0552893 2.012517123
206.9552366 0.8817993924
232.9708867 1.343395268
235.9705524 13.65962098
262.9814514 76.90228487

Name: +ve in-silico MS/MS by CFM-ID for MAXSLKSGSUIZOI-UHFFFAOYSA-N
ID: MAXSLKSGSUIZOI-UHFFFAOYSA-N
Comment: Energy2
Num peaks: 12
15.02292652 2.631186462
155.0603746 2.763522602
181.9599877 2.314975068
183.0552893 8.382324965
204.9395866 2.187266059
206.9552366 6.213912451
207.9756377 6.737326957
209.9549023 2.729638235
218.9552366 11.9009001
232.9708867 9.084629309
235.9705524 23.47216843
262.9814514 2.832600523

Name: +ve in-silico MS/MS by CFM-ID for PVLLDACXHGOJBU-UHFFFAOYSA-N
ID: PVLLDACXHGOJBU-UHFFFAOYSA-N
Comment: Energy0
Num peaks: 6
29.03857658 1.2972075
215.981866 9.04784717
234.9512941 4.308617972
242.976366 1.323918246
244.9720296 2.026778227
262.9825943 75.22361135

Name: +ve in-silico MS/MS by CFM-ID for PVLLDACXHGOJBU-UHFFFAOYSA-N
ID: PVLLDACXHGOJBU-UHFFFAOYSA-N
Comment: Energy1
Num peaks: 6
213.9662159 5.826679706
215.981866 32.17746281
226.9614649 5.100672539
234.9512941 3.863795335
244.9720296 16.60571391
262.9825943 17.93237124

Name: +ve in-silico MS/MS by CFM-ID for PVLLDACXHGOJBU-UHFFFAOYSA-N
ID: PVLLDACXHGOJBU-UHFFFAOYSA-N
Comment: Energy2
Num peaks: 31
15.02292652 1.082921034
29.03857658 6.051875723
112.0557039 1.515353626
122.9240168 5.326524386
124.9396668 1.207782984
136.0557039 1.689810685
146.9240168 6.257246076
148.9396668 1.095157498
163.0502039 1.640674067
163.9505659 0.9221118884
175.9341669 1.370560355
175.9505659 1.211747721
183.0564321 1.488589294
187.9341669 2.738930071
189.9298304 2.337837883
189.9662159 2.504771117
193.924745 1.970241591
193.9599877 0.933412691
195.9756377 2.501326879
199.9505659 2.748194131
203.9454805 1.373199724
207.9403951 2.131462979
215.981866 3.278035383
216.9407295 4.332086857
218.9563795 1.267121787
219.9403951 3.69696175
234.9512941 1.794455563
242.976366 2.214662929
244.9720296 1.231765444
246.9512941 2.908111756
262.9825943 1.175615253

Name: +ve in-silico MS/MS by CFM-ID for NA
ID: NA
Comment: Energy0
Num peaks: 6
78.91778852 0.1862759557
128.9334386 0.1065835919
221.9549023 0.1855049379
245.9549023 0.5000433104
246.9501513 0.06419133051
262.9814514 98.64844001

Name: +ve in-silico MS/MS by CFM-ID for NA
ID: NA
Comment: Energy1
Num peaks: 6
42.03382555 1.435638838
168.9647387 1.272065646
182.9440033 1.479474752
245.9549023 1.454691787
246.9501513 1.32614631
262.9814514 87.58408243

Name: +ve in-silico MS/MS by CFM-ID for NA
ID: NA
Comment: Energy2
Num peaks: 7
25.00727645 7.324787711
26.00252542 4.94544355
40.01817548 24.68862642
42.03382555 28.55485894
53.01342445 3.517318123
154.9490886 3.000397435
182.9440033 9.338787172

Name: +ve in-silico MS/MS by CFM-ID for QQNJGWQPBAGHFB-UHFFFAOYSA-N
ID: QQNJGWQPBAGHFB-UHFFFAOYSA-N
Comment: Energy0
Num peaks: 6
219.9482086 1.757438711
235.9431232 1.341185925
237.9587733 9.602799364
256.9282014 1.822085164
266.9489369 18.75129543
284.9595016 57.69411832

Name: +ve in-silico MS/MS by CFM-ID for QQNJGWQPBAGHFB-UHFFFAOYSA-N
ID: QQNJGWQPBAGHFB-UHFFFAOYSA-N
Comment: Energy1
Num peaks: 9
92.04947561 4.345217012
139.0502039 8.64200987
144.9009241 3.104708419
201.9820956 5.739890065
235.9431232 7.498663064
237.9587733 25.1785489
248.9383722 3.926676568
266.9489369 11.63229259
284.9595016 11.43974418

Name: +ve in-silico MS/MS by CFM-ID for QQNJGWQPBAGHFB-UHFFFAOYSA-N
ID: QQNJGWQPBAGHFB-UHFFFAOYSA-N
Comment: Energy2
Num peaks: 28
29.03857658 1.540968108
40.01817548 3.614949195
42.03382555 1.16000294
44.04947561 2.110238374
53.99744004 2.66730916
56.0130901 3.354962031
72.00800472 6.720933839
74.02365479 2.14018271
88.03930485 1.182122455
90.03382555 2.512636433
92.04947561 5.282569371
116.9060095 8.960867964
137.0345538 1.323667803
139.0502039 3.923483896
144.9009241 7.535671114
171.9118231 1.138853948
179.9169085 1.811468716
195.9482086 1.489834394
211.9067377 1.244711675
213.9223878 1.47342521
219.9482086 2.795587986
230.9722592 2.947028076
237.9587733 0.993663645
238.9176368 3.353638656
240.9332868 3.231298828
248.9383722 1.184916095
256.9282014 1.044874835
266.9489369 3.550053838

Name: +ve in-silico MS/MS by CFM-ID for SRQWJXJSUYQQCN-UHFFFAOYSA-N
ID: SRQWJXJSUYQQCN-UHFFFAOYSA-N
Comment: Energy0
Num peaks: 6
194.8818509 2.938901849
222.913151 5.854106927
232.8975009 5.753995112
247.9283865 5.087330079
250.9080656 36.35631302
267.9346147 27.2082102

Name: +ve in-silico MS/MS by CFM-ID for SRQWJXJSUYQQCN-UHFFFAOYSA-N
ID: SRQWJXJSUYQQCN-UHFFFAOYSA-N
Comment: Energy1
Num peaks: 8
170.9819035 2.694292107
194.8818509 6.638305637
222.913151 12.01544313
224.9288011 2.957094336
232.8975009 11.69243276
249.92405 4.231942953
250.9080656 32.82994294
267.9346147 7.185944924

Name: +ve in-silico MS/MS by CFM-ID for SRQWJXJSUYQQCN-UHFFFAOYSA-N
ID: SRQWJXJSUYQQCN-UHFFFAOYSA-N
Comment: Energy2
Num peaks: 21
18.99785464 1.938206136
72.04439023 1.325946201
78.91778852 6.365754922
78.97453235 3.376784912
80.93343858 1.521419418
92.99018242 6.83220062
95.00583248 2.701850719
102.0349684 1.348072265
118.0054179 1.56723323
128.914595 9.741883836
138.0116461 2.072606364
176.8912727 2.983301131
178.9069227 1.195823325
186.9364733 1.328079389
188.8912727 1.66336561
194.8818509 22.44492628
202.9069227 3.832915516
204.9225728 2.062795373
208.8975009 2.806257845
222.913151 2.713819616
247.9283865 1.097698013

Name: +ve in-silico MS/MS by CFM-ID for OEDQVAZABPTGGI-UHFFFAOYSA-N
ID: OEDQVAZABPTGGI-UHFFFAOYSA-N
Comment: Energy0
Num peaks: 6
106.0287402 46.15984495
183.9392522 2.796710686
234.9501513 1.378397003
235.9705524 1.901919282
236.9658013 1.036119958
262.9814514 43.73861788

Name: +ve in-silico MS/MS by CFM-ID for OEDQVAZABPTGGI-UHFFFAOYSA-N
ID: OEDQVAZABPTGGI-UHFFFAOYSA-N
Comment: Energy1
Num peaks: 6
79.01784114 1.566928129
106.0287402 29.70190006
183.9392522 32.95094486
233.9549023 2.000385532
235.9705524 4.125634833
262.9814514 22.81220009

Name: +ve in-silico MS/MS by CFM-ID for OEDQVAZABPTGGI-UHFFFAOYSA-N
ID: OEDQVAZABPTGGI-UHFFFAOYSA-N
Comment: Energy2
Num peaks: 6
39.02292652 9.565599349
52.01817548 13.67487597
79.01784114 15.32352332
80.0130901 3.3428535
106.0287402 36.02124442
183.9392522 5.706985124

Name: +ve in-silico MS/MS by CFM-ID for XAKQYTSKUIWCFZ-UHFFFAOYSA-N
ID: XAKQYTSKUIWCFZ-UHFFFAOYSA-N
Comment: Energy0
Num peaks: 6
138.9945188 3.42732304
141.0101689 54.41336464
174.9711966 3.490808386
266.9974113 0.6710840174
284.9635243 1.93291413
302.974089 31.04438528

Name: +ve in-silico MS/MS by CFM-ID for XAKQYTSKUIWCFZ-UHFFFAOYSA-N
ID: XAKQYTSKUIWCFZ-UHFFFAOYSA-N
Comment: Energy1
Num peaks: 11
129.0101689 1.602174813
138.9945188 5.080719866
141.0101689 19.72317885
162.9711966 1.246181697
172.9555465 2.042217168
174.9711966 12.85484535
266.9974113 1.34927199
272.9635243 3.699601282
274.9791744 3.875873696
284.9635243 3.462307841
302.974089 25.19287933

Name: +ve in-silico MS/MS by CFM-ID for XAKQYTSKUIWCFZ-UHFFFAOYSA-N
ID: XAKQYTSKUIWCFZ-UHFFFAOYSA-N
Comment: Energy2
Num peaks: 7
105.0334912 9.575535145
108.9839542 9.239354965
110.9996042 13.21095095
113.0152543 19.89690303
138.9945188 10.53833824
141.0101689 14.90574919
174.9711966 3.0458254

Name: +ve in-silico MS/MS by CFM-ID for QYUJVMRLRCZFNB-UHFFFAOYSA-N
ID: QYUJVMRLRCZFNB-UHFFFAOYSA-N
Comment: Energy0
Num peaks: 6
55.05422664 1.603405893
57.06987671 14.16371995
206.920681 3.505644044
234.9519811 0.714539083
246.9519811 0.7761757668
262.9832812 71.2575932

Name: +ve in-silico MS/MS by CFM-ID for QYUJVMRLRCZFNB-UHFFFAOYSA-N
ID: QYUJVMRLRCZFNB-UHFFFAOYSA-N
Comment: Energy1
Num peaks: 7
43.05422664 1.4757363
51.02292652 1.436626412
55.05422664 4.508922584
57.06987671 30.68873443
107.0491413 2.091390189
206.920681 13.29505082
262.9832812 27.6870002

Name: +ve in-silico MS/MS by CFM-ID for QYUJVMRLRCZFNB-UHFFFAOYSA-N
ID: QYUJVMRLRCZFNB-UHFFFAOYSA-N
Comment: Energy2
Num peaks: 14
27.02292652 1.608104861
39.02292652 2.828342494
41.03857658 13.60938992
43.05422664 2.844261449
45.06987671 1.277216281
51.02292652 2.818718025
53.03857658 4.134635177
55.05422664 4.532755396
57.06987671 30.73627467
178.9257664 2.784909344
190.9257664 3.071876933
194.9570665 1.606588084
196.9727166 1.3776949
206.920681 7.49445127

Name: +ve in-silico MS/MS by CFM-ID for JKZGGKFOMLROIL-UHFFFAOYSA-N
ID: JKZGGKFOMLROIL-UHFFFAOYSA-N
Comment: Energy0
Num peaks: 6
183.0552893 4.305424746
233.9549023 0.6654420646
234.9865368 0.6411706579
235.9705524 1.070967175
245.9549023 0.8591732402
262.9814514 87.84263578

Name: +ve in-silico MS/MS by CFM-ID for JKZGGKFOMLROIL-UHFFFAOYSA-N
ID: JKZGGKFOMLROIL-UHFFFAOYSA-N
Comment: Energy1
Num peaks: 6
183.0552893 4.007949567
233.9549023 3.601601421
234.9865368 6.049652702
235.9705524 9.209953906
245.9549023 3.814399194
262.9814514 55.11704574

Name: +ve in-silico MS/MS by CFM-ID for JKZGGKFOMLROIL-UHFFFAOYSA-N
ID: JKZGGKFOMLROIL-UHFFFAOYSA-N
Comment: Energy2
Num peaks: 27
39.02292652 1.428526923
49.00727645 2.260170684
52.01817548 2.060762214
53.00219107 2.103247763
79.01784114 1.587060993
80.0130901 1.013785214
102.0338255 7.307190827
106.0287402 3.086554572
126.9177885 1.102149802
128.0494756 1.04637906
129.0447246 2.778603762
130.0287402 1.203625561
133.0396392 1.06426008
156.0443902 4.527441818
179.9443376 13.71937987
181.9599877 4.728837819
183.0552893 11.54005455
195.9756377 1.371202554
203.9443376 1.069027512
205.9599877 3.681367058
206.9552366 1.427869331
207.9756377 0.9627213496
217.9599877 3.181015283
233.9549023 1.235073588
234.9865368 2.074257596
235.9705524 1.375859621
262.9814514 1.476527701

Name: +ve in-silico MS/MS by CFM-ID for IWSTWZPBKSSXED-UHFFFAOYSA-N
ID: IWSTWZPBKSSXED-UHFFFAOYSA-N
Comment: Energy0
Num peaks: 6
26.00252542 1.073858569
40.01817548 10.37857723
183.0552893 0.8522226527
235.9705524 1.631010338
245.9549023 8.171188081
262.9814514 76.40954089

Name: +ve in-silico MS/MS by CFM-ID for IWSTWZPBKSSXED-UHFFFAOYSA-N
ID: IWSTWZPBKSSXED-UHFFFAOYSA-N
Comment: Energy1
Num peaks: 6
26.00252542 6.207168241
28.01817548 1.002953414
40.01817548 50.41186361
207.9756377 1.895566246
245.9549023 12.55913913
262.9814514 23.70990342

Name: +ve in-silico MS/MS by CFM-ID for IWSTWZPBKSSXED-UHFFFAOYSA-N
ID: IWSTWZPBKSSXED-UHFFFAOYSA-N
Comment: Energy2
Num peaks: 6
26.00252542 3.958638786
40.01817548 60.74350505
180.9647387 4.052079684
183.0552893 4.165017114
207.9756377 7.208423108
235.9705524 2.095350036

Name: +ve in-silico MS/MS by CFM-ID for LJQWUKQDNFVYLE-UHFFFAOYSA-N
ID: LJQWUKQDNFVYLE-UHFFFAOYSA-N
Comment: Energy0
Num peaks: 6
26.00252542 1.073715849
40.01817548 10.41233007
183.0552893 0.8532818783
235.9705524 1.218158077
245.9549023 8.170603882
262.9814514 76.54955909

Name: +ve in-silico MS/MS by CFM-ID for LJQWUKQDNFVYLE-UHFFFAOYSA-N
ID: LJQWUKQDNFVYLE-UHFFFAOYSA-N
Comment: Energy1
Num peaks: 6
26.00252542 6.220032339
28.01817548 1.005606654
40.01817548 50.61467316
207.9756377 1.826776378
245.9549023 12.55716999
262.9814514 23.80445067

Name: +ve in-silico MS/MS by CFM-ID for LJQWUKQDNFVYLE-UHFFFAOYSA-N
ID: LJQWUKQDNFVYLE-UHFFFAOYSA-N
Comment: Energy2
Num peaks: 6
26.00252542 3.766748448
40.01817548 60.90303545
178.9490886 5.679318483
180.9647387 3.789907446
183.0552893 3.872588121
207.9756377 5.030167843

Name: +ve in-silico MS/MS by CFM-ID for FXNWZGYQAMEZGL-UHFFFAOYSA-N
ID: FXNWZGYQAMEZGL-UHFFFAOYSA-N
Comment: Energy0
Num peaks: 6
48.98395416 3.006965427
78.99451885 3.174026349
152.0108972 0.2538580427
184.9959754 0.217866369
215.9824895 9.419794021
262.9832178 83.0869488

Name: +ve in-silico MS/MS by CFM-ID for FXNWZGYQAMEZGL-UHFFFAOYSA-N
ID: FXNWZGYQAMEZGL-UHFFFAOYSA-N
Comment: Energy1
Num peaks: 6
48.00800472 1.803189912
48.98395416 4.052335065
78.99451885 8.477286518
184.9959754 2.17516085
215.9824895 10.86029404
262.9832178 66.31399465

Name: +ve in-silico MS/MS by CFM-ID for FXNWZGYQAMEZGL-UHFFFAOYSA-N
ID: FXNWZGYQAMEZGL-UHFFFAOYSA-N
Comment: Energy2
Num peaks: 6
15.02292652 8.231048087
29.00219107 7.019370672
34.9683041 3.47377486
48.98395416 22.93490835
78.99451885 40.91093316
262.9832178 3.843593501

Name: +ve in-silico MS/MS by CFM-ID for LDBBFPWMUKMBTM-UHFFFAOYSA-N
ID: LDBBFPWMUKMBTM-UHFFFAOYSA-N
Comment: Energy0
Num peaks: 6
111.0262976 40.60433848
122.9511298 3.484843918
174.9460444 5.702005715
223.9931389 2.694206092
248.9883879 2.828820661
284.9650656 32.38659861

Name: +ve in-silico MS/MS by CFM-ID for LDBBFPWMUKMBTM-UHFFFAOYSA-N
ID: LDBBFPWMUKMBTM-UHFFFAOYSA-N
Comment: Energy1
Num peaks: 6
79.05422664 2.082731675
111.0262976 8.682814309
145.9461888 2.462817631
174.9460444 11.22830113
223.9931389 43.24156302
284.9650656 16.11127553

Name: +ve in-silico MS/MS by CFM-ID for LDBBFPWMUKMBTM-UHFFFAOYSA-N
ID: LDBBFPWMUKMBTM-UHFFFAOYSA-N
Comment: Energy2
Num peaks: 16
34.9683041 3.783270339
61.97920313 9.279068028
63.02292652 2.529761423
63.9948532 10.66450668
65.03857658 5.624396377
67.05422664 1.896465024
82.99499752 1.60512099
86.9744521 4.478791802
88.99010216 3.375626239
101.9741178 5.007546901
111.0262976 3.902408217
122.9511298 15.92358819
124.9667799 4.804049977
136.0215466 4.526311656
145.9461888 2.516030085
188.0164612 1.576643839

Name: +ve in-silico MS/MS by CFM-ID for IBPOHTUREKSNIE-UHFFFAOYSA-N
ID: IBPOHTUREKSNIE-UHFFFAOYSA-N
Comment: Energy0
Num peaks: 7
33.0334912 6.659828512
236.9036401 6.048339578
238.9192902 7.093047101
252.9349402 21.48523027
254.9505903 5.570973865
268.9298549 7.581869499
284.961155 25.73285579

Name: +ve in-silico MS/MS by CFM-ID for IBPOHTUREKSNIE-UHFFFAOYSA-N
ID: IBPOHTUREKSNIE-UHFFFAOYSA-N
Comment: Energy1
Num peaks: 13
19.01784114 2.353343848
78.99434242 12.32339111
92.97360697 11.4801368
94.98925704 7.424486401
97.0049071 1.901812078
109.0049071 16.71093857
111.0205572 3.007836675
174.9478743 3.742564076
238.9192902 2.160264774
252.9349402 4.704950985
254.9505903 2.521807265
268.9298549 3.681010898
284.961155 8.283124122

Name: +ve in-silico MS/MS by CFM-ID for IBPOHTUREKSNIE-UHFFFAOYSA-N
ID: IBPOHTUREKSNIE-UHFFFAOYSA-N
Comment: Energy2
Num peaks: 19
15.02292652 3.053135936
31.01784114 1.569302618
33.0334912 2.867769958
109.0049071 5.159647609
116.9060095 4.270213962
130.9216595 8.988061675
132.9373096 4.696149157
135.0205572 6.075563593
137.0362072 2.545724182
140.9060095 1.461835374
142.9216595 3.303611773
144.9373096 10.97870286
146.9529597 2.359157412
151.0154718 1.936623209
160.9322242 2.693141365
236.9036401 5.46461266
238.9192902 9.08710326
240.9349402 2.862456668
252.9349402 1.552530497

Name: +ve in-silico MS/MS by CFM-ID for XAHFWWMMCZFMKZ-UHFFFAOYSA-N
ID: XAHFWWMMCZFMKZ-UHFFFAOYSA-N
Comment: Energy0
Num peaks: 6
45.99235466 0.2660381439
72.00800472 0.004560229568
118.9127031 0.3017131364
213.9610503 0.005576913917
223.9454002 0.02398971655
284.9617786 99.37541529

Name: +ve in-silico MS/MS by CFM-ID for XAHFWWMMCZFMKZ-UHFFFAOYSA-N
ID: XAHFWWMMCZFMKZ-UHFFFAOYSA-N
Comment: Energy1
Num peaks: 6
86.02365479 0.4281258934
118.9127031 0.2611942787
170.9440033 0.4740673357
199.9341669 1.006399746
217.9447315 5.454887314
284.9617786 90.96988373

Name: +ve in-silico MS/MS by CFM-ID for XAHFWWMMCZFMKZ-UHFFFAOYSA-N
ID: XAHFWWMMCZFMKZ-UHFFFAOYSA-N
Comment: Energy2
Num peaks: 6
40.01817548 2.732645221
45.99235466 2.485255501
68.02432348 2.015643578
72.00800472 1.830621434
118.9127031 51.65957646
284.9617786 26.41618295

Name: +ve in-silico MS/MS by CFM-ID for DNAJGSQYYVENJA-UHFFFAOYSA-N
ID: DNAJGSQYYVENJA-UHFFFAOYSA-N
Comment: Energy0
Num peaks: 6
45.99235466 0.2661766455
68.02432348 0.01042939886
72.00800472 0.01535126973
118.9127031 0.2531049528
213.9610503 0.02867431787
284.9617786 99.41010068

Name: +ve in-silico MS/MS by CFM-ID for DNAJGSQYYVENJA-UHFFFAOYSA-N
ID: DNAJGSQYYVENJA-UHFFFAOYSA-N
Comment: Energy1
Num peaks: 6
144.9283532 0.5250775935
168.9283532 0.6581372565
170.9440033 1.933387281
199.9341669 1.812508936
217.9447315 11.36141371
284.9617786 81.7802376

Name: +ve in-silico MS/MS by CFM-ID for DNAJGSQYYVENJA-UHFFFAOYSA-N
ID: DNAJGSQYYVENJA-UHFFFAOYSA-N
Comment: Energy2
Num peaks: 7
40.01817548 6.610484853
68.02432348 5.287858403
72.00800472 4.948735505
92.02432348 4.534284041
118.9127031 25.50449816
213.9610503 6.790333358
284.9617786 28.49711423

Name: +ve in-silico MS/MS by CFM-ID for ZPLKBPFUBZQEQP-UHFFFAOYSA-N
ID: ZPLKBPFUBZQEQP-UHFFFAOYSA-N
Comment: Energy0
Num peaks: 6
156.9373096 2.546768777
171.0416113 2.376171903
185.0572613 2.39565534
266.9949667 2.441519829
282.9654162 4.504363046
302.9716444 73.71335782

Name: +ve in-silico MS/MS by CFM-ID for ZPLKBPFUBZQEQP-UHFFFAOYSA-N
ID: ZPLKBPFUBZQEQP-UHFFFAOYSA-N
Comment: Energy1
Num peaks: 10
130.9216595 8.799496391
154.9216595 4.35126761
156.9373096 5.277775206
171.0416113 5.772681169
185.0572613 5.841119095
232.9686097 3.42743958
266.9949667 4.035382356
282.9654162 2.597095246
286.9403443 3.106724152
302.9716444 39.23883033

Name: +ve in-silico MS/MS by CFM-ID for ZPLKBPFUBZQEQP-UHFFFAOYSA-N
ID: ZPLKBPFUBZQEQP-UHFFFAOYSA-N
Comment: Energy2
Num peaks: 24
34.9683041 3.552477464
39.02292652 1.352465549
101.0385766 8.065700451
116.9060095 1.516394098
118.9449818 1.445524544
120.9606319 1.590186955
127.035383 1.991021914
130.9216595 9.09976408
132.9373096 1.410784848
151.035383 7.46860999
154.9216595 9.046052735
156.9373096 1.887655681
169.0259612 2.681346213
171.0416113 4.509585836
185.0572613 7.854999214
196.991932 1.796453402
206.9529597 1.961249365
232.9686097 2.046399032
266.934116 1.329747274
266.9949667 1.326415619
274.9403443 1.317059454
276.9559943 1.440489059
282.9654162 3.089673018
286.9403443 2.623922559

Name: +ve in-silico MS/MS by CFM-ID for MQLKEQWVNKYPIY-UHFFFAOYSA-N
ID: MQLKEQWVNKYPIY-UHFFFAOYSA-N
Comment: Energy0
Num peaks: 6
59.99024648 8.235393972
77.01679558 28.60954796
226.9661112 8.641859538
284.9650656 5.937402684
285.9490812 4.306181452
302.9756303 24.44739048

Name: +ve in-silico MS/MS by CFM-ID for MQLKEQWVNKYPIY-UHFFFAOYSA-N
ID: MQLKEQWVNKYPIY-UHFFFAOYSA-N
Comment: Energy1
Num peaks: 9
59.99024648 4.930605716
77.01679558 45.4135745
172.9555465 6.876860387
198.9711966 5.692561438
226.9661112 8.801765695
243.9926603 2.043978485
284.9650656 2.329593761
285.9490812 2.828990111
302.9756303 2.725118046

Name: +ve in-silico MS/MS by CFM-ID for MQLKEQWVNKYPIY-UHFFFAOYSA-N
ID: MQLKEQWVNKYPIY-UHFFFAOYSA-N
Comment: Energy2
Num peaks: 10
25.00727645 2.057111935
53.00219107 8.050884873
59.99024648 32.06846932
77.01679558 13.04728015
146.9762819 5.057558002
162.9945188 3.367291428
172.9555465 8.452531765
182.9762819 2.564029646
196.9555465 1.74435454
198.9711966 4.417648558

Name: +ve in-silico MS/MS by CFM-ID for MKLXVYRSKJSNGW-UHFFFAOYSA-N
ID: MKLXVYRSKJSNGW-UHFFFAOYSA-N
Comment: Energy0
Num peaks: 6
112.9788688 0.09440488671
113.0152543 0.09714157041
138.9945188 35.04978011
146.9762819 0.09714157041
172.9555465 35.04894955
284.9635243 29.35130705

Name: +ve in-silico MS/MS by CFM-ID for MKLXVYRSKJSNGW-UHFFFAOYSA-N
ID: MKLXVYRSKJSNGW-UHFFFAOYSA-N
Comment: Energy1
Num peaks: 6
120.9606319 0.5099065073
138.9945188 34.3629977
172.9555465 33.76878558
256.9322242 0.6060246105
258.9478743 0.8519081248
284.9635243 26.47150071

Name: +ve in-silico MS/MS by CFM-ID for MKLXVYRSKJSNGW-UHFFFAOYSA-N
ID: MKLXVYRSKJSNGW-UHFFFAOYSA-N
Comment: Energy2
Num peaks: 6
49.00727645 4.311969409
51.02292652 4.683710102
84.98395416 5.31984446
112.9788688 5.054480173
138.9945188 27.36988711
172.9555465 37.13919526

Name: +ve in-silico MS/MS by CFM-ID for XKZHWMFPIKWHFQ-UHFFFAOYSA-N
ID: XKZHWMFPIKWHFQ-UHFFFAOYSA-N
Comment: Energy0
Num peaks: 6
78.91778852 0.3881950711
105.0334912 26.70875587
132.0443902 0.2635843825
184.9345012 0.8787498978
235.9705524 2.088499561
262.9814514 68.33174243

Name: +ve in-silico MS/MS by CFM-ID for XKZHWMFPIKWHFQ-UHFFFAOYSA-N
ID: XKZHWMFPIKWHFQ-UHFFFAOYSA-N
Comment: Energy1
Num peaks: 6
51.02292652 1.120882797
79.05422664 4.777186572
105.0334912 31.57916954
184.9345012 2.946879505
235.9705524 9.21947655
262.9814514 42.11216191

Name: +ve in-silico MS/MS by CFM-ID for XKZHWMFPIKWHFQ-UHFFFAOYSA-N
ID: XKZHWMFPIKWHFQ-UHFFFAOYSA-N
Comment: Energy2
Num peaks: 6
39.02292652 3.674734271
49.00727645 14.70324382
51.02292652 12.05990115
63.02292652 14.9311488
79.01784114 4.150793704
105.0334912 39.45657308

Name: +ve in-silico MS/MS by CFM-ID for CVLQXZRASAYAPW-UHFFFAOYSA-N
ID: CVLQXZRASAYAPW-UHFFFAOYSA-N
Comment: Energy0
Num peaks: 6
206.9165741 1.543890418
223.9431232 1.026241894
231.9118231 0.4962062051
249.9223878 32.46099955
250.9064034 32.56277614
267.9329525 31.13925698

Name: +ve in-silico MS/MS by CFM-ID for CVLQXZRASAYAPW-UHFFFAOYSA-N
ID: CVLQXZRASAYAPW-UHFFFAOYSA-N
Comment: Energy1
Num peaks: 6
206.9165741 0.9698325941
207.9562748 0.1885411671
231.9118231 3.013428994
249.9223878 30.59324014
250.9064034 56.78773493
267.9329525 7.679737419

Name: +ve in-silico MS/MS by CFM-ID for CVLQXZRASAYAPW-UHFFFAOYSA-N
ID: CVLQXZRASAYAPW-UHFFFAOYSA-N
Comment: Energy2
Num peaks: 6
44.0130901 4.107385929
205.9325586 4.720784575
206.9165741 40.7423782
231.9118231 5.682022026
249.9223878 23.81366985
250.9064034 10.49293083

Name: +ve in-silico MS/MS by CFM-ID for TWIYDBQRYCWOAU-UHFFFAOYSA-N
ID: TWIYDBQRYCWOAU-UHFFFAOYSA-N
Comment: Energy0
Num peaks: 6
118.9914675 3.963375387
164.9627896 8.238882626
218.9850804 9.603698557
264.9564025 22.88784083
266.952066 7.892119268
284.9626307 32.71028205

Name: +ve in-silico MS/MS by CFM-ID for TWIYDBQRYCWOAU-UHFFFAOYSA-N
ID: TWIYDBQRYCWOAU-UHFFFAOYSA-N
Comment: Energy1
Num peaks: 6
64.96917669 2.528913574
114.9659831 1.955395385
218.9850804 27.52935744
264.9564025 5.154520347
266.952066 25.61431989
284.9626307 30.85133842

Name: +ve in-silico MS/MS by CFM-ID for TWIYDBQRYCWOAU-UHFFFAOYSA-N
ID: TWIYDBQRYCWOAU-UHFFFAOYSA-N
Comment: Energy2
Num peaks: 6
64.96917669 3.310347278
68.99466108 7.918749598
101.0008893 30.95666422
114.9659831 5.404242553
118.9914675 29.31818165
200.9945022 6.880039251

Name: +ve in-silico MS/MS by CFM-ID for FGQNUVIUWZJVCR-UHFFFAOYSA-N
ID: FGQNUVIUWZJVCR-UHFFFAOYSA-N
Comment: Energy0
Num peaks: 9
29.03857658 3.310909392
226.8829047 14.15493656
228.8985547 12.86112489
238.9192902 7.30070973
254.9142048 3.169858006
256.9298549 22.38544629
258.9455049 3.615850696
266.9505903 3.584249863
284.961155 12.41393038

Name: +ve in-silico MS/MS by CFM-ID for FGQNUVIUWZJVCR-UHFFFAOYSA-N
ID: FGQNUVIUWZJVCR-UHFFFAOYSA-N
Comment: Energy1
Num peaks: 12
29.03857658 3.340580937
93.00999248 1.751618103
109.0049071 13.10784674
111.0205572 19.63127493
137.0362072 4.211359138
139.0518573 3.305763399
146.9165741 6.93015876
226.8829047 3.85916188
228.8985547 11.041952
238.9192902 2.679290045
256.9298549 9.214126502
284.961155 2.407350286

Name: +ve in-silico MS/MS by CFM-ID for FGQNUVIUWZJVCR-UHFFFAOYSA-N
ID: FGQNUVIUWZJVCR-UHFFFAOYSA-N
Comment: Energy2
Num peaks: 14
27.02292652 5.1426765
29.03857658 15.40180291
31.05422664 1.99445328
45.0334912 2.000196434
47.04914126 4.795373294
106.989257 2.749765041
109.0049071 14.21527114
111.0205572 7.00449837
116.9060095 10.53572189
137.0362072 2.391106285
220.9531771 1.573644107
226.8829047 6.110767855
228.8985547 4.762700077
238.9192902 1.879785109

Name: +ve in-silico MS/MS by CFM-ID for TWIYDBQRYCWOAU-UHFFFAOYSA-N
ID: TWIYDBQRYCWOAU-UHFFFAOYSA-N
Comment: Energy0
Num peaks: 6
118.9914675 3.963375387
164.9627896 8.238882626
218.9850804 9.603698557
264.9564025 22.88784083
266.952066 7.892119268
284.9626307 32.71028205

Name: +ve in-silico MS/MS by CFM-ID for TWIYDBQRYCWOAU-UHFFFAOYSA-N
ID: TWIYDBQRYCWOAU-UHFFFAOYSA-N
Comment: Energy1
Num peaks: 6
64.96917669 2.528913574
114.9659831 1.955395385
218.9850804 27.52935744
264.9564025 5.154520347
266.952066 25.61431989
284.9626307 30.85133842

Name: +ve in-silico MS/MS by CFM-ID for TWIYDBQRYCWOAU-UHFFFAOYSA-N
ID: TWIYDBQRYCWOAU-UHFFFAOYSA-N
Comment: Energy2
Num peaks: 6
64.96917669 3.310347278
68.99466108 7.918749598
101.0008893 30.95666422
114.9659831 5.404242553
118.9914675 29.31818165
200.9945022 6.880039251

Name: +ve in-silico MS/MS by CFM-ID for RPMARRQIRRJWEZ-UHFFFAOYSA-N
ID: RPMARRQIRRJWEZ-UHFFFAOYSA-N
Comment: Energy0
Num peaks: 6
34.9683041 0.1808088173
98.99960423 0.1038259638
224.9868466 0.1164664133
248.9868466 3.01430559
258.9478743 1.376558731
284.9635243 94.79650099

Name: +ve in-silico MS/MS by CFM-ID for RPMARRQIRRJWEZ-UHFFFAOYSA-N
ID: RPMARRQIRRJWEZ-UHFFFAOYSA-N
Comment: Energy1
Num peaks: 6
98.99960423 0.7544209978
224.9868466 0.886533448
248.9868466 6.834492536
258.9478743 0.770820634
268.9322242 1.208860412
284.9635243 87.18713751

Name: +ve in-silico MS/MS by CFM-ID for RPMARRQIRRJWEZ-UHFFFAOYSA-N
ID: RPMARRQIRRJWEZ-UHFFFAOYSA-N
Comment: Energy2
Num peaks: 6
82.9683041 2.828077101
189.0101689 2.962339337
208.9555465 5.676596142
222.9711966 3.653063034
248.9868466 63.51993061
284.9635243 7.263046774

Name: +ve in-silico MS/MS by CFM-ID for WXGUAWDYFDYWSE-UHFFFAOYSA-N
ID: WXGUAWDYFDYWSE-UHFFFAOYSA-N
Comment: Energy0
Num peaks: 11
43.01784114 1.996049439
181.0317769 8.355920885
183.047427 1.942328883
209.0266916 2.245711833
242.9473744 10.46115504
254.9651326 4.119541613
256.9807827 1.513988537
260.9579391 13.56562382
284.9579391 4.100589256
286.9372036 3.793130571
302.9685038 29.38394159

Name: +ve in-silico MS/MS by CFM-ID for WXGUAWDYFDYWSE-UHFFFAOYSA-N
ID: WXGUAWDYFDYWSE-UHFFFAOYSA-N
Comment: Energy1
Num peaks: 13
43.01784114 2.571769066
120.9283532 2.236650445
181.0317769 2.900791752
196.9596533 2.601142657
198.9753034 2.496834778
209.0266916 1.64982332
212.954568 2.60573965
214.970218 2.048648018
242.9473744 27.4982808
254.9651326 4.868364744
260.9579391 16.98177549
284.9579391 2.123445579
302.9685038 10.37541299

Name: +ve in-silico MS/MS by CFM-ID for WXGUAWDYFDYWSE-UHFFFAOYSA-N
ID: WXGUAWDYFDYWSE-UHFFFAOYSA-N
Comment: Energy2
Num peaks: 19
15.02292652 1.287518423
41.00219107 0.9643224786
43.01784114 4.351517679
97.01064758 2.487055617
107.0127558 0.8447282516
109.0284058 2.801498215
111.0262976 2.344138243
123.0262976 8.185403583
135.0440559 1.589648495
139.0212123 26.58282592
141.0368623 1.686409855
163.0212123 1.81413313
165.0368623 1.071122788
167.0161269 8.298981736
181.0317769 5.591219776
212.954568 0.8697603888
224.9368097 0.8052037355
242.9473744 2.534794198
244.926639 6.257465646

Name: +ve in-silico MS/MS by CFM-ID for GVRDIFFWBUTPQL-UHFFFAOYSA-N
ID: GVRDIFFWBUTPQL-UHFFFAOYSA-N
Comment: Energy0
Num peaks: 8
29.03857658 3.319374835
124.9998217 4.048282241
130.9216595 30.74148103
132.9373096 4.225191513
226.8829047 3.893670049
228.8985547 3.837478015
256.9298549 14.34709539
284.961155 17.94079462

Name: +ve in-silico MS/MS by CFM-ID for GVRDIFFWBUTPQL-UHFFFAOYSA-N
ID: GVRDIFFWBUTPQL-UHFFFAOYSA-N
Comment: Energy1
Num peaks: 7
29.03857658 2.693065731
109.0049071 2.730912973
130.9216595 7.278378986
210.88799 2.70650208
226.8829047 13.95783323
228.8985547 40.63640465
256.9298549 11.31207004

Name: +ve in-silico MS/MS by CFM-ID for GVRDIFFWBUTPQL-UHFFFAOYSA-N
ID: GVRDIFFWBUTPQL-UHFFFAOYSA-N
Comment: Energy2
Num peaks: 8
27.02292652 1.934063014
29.03857658 8.238956408
34.9683041 9.42236927
116.9060095 7.403118864
124.9998217 4.44907178
127.0154718 1.635722957
130.9216595 40.13496881
132.9373096 8.361878385

Name: +ve in-silico MS/MS by CFM-ID for IKSUVTOQBOGSHO-UHFFFAOYSA-N
ID: IKSUVTOQBOGSHO-UHFFFAOYSA-N
Comment: Energy0
Num peaks: 6
101.0167956 33.64957823
141.0117102 2.706619425
174.9711966 1.388518715
202.9661112 4.807964456
266.9989526 1.290757983
302.9756303 46.49338633

Name: +ve in-silico MS/MS by CFM-ID for IKSUVTOQBOGSHO-UHFFFAOYSA-N
ID: IKSUVTOQBOGSHO-UHFFFAOYSA-N
Comment: Energy1
Num peaks: 8
40.01817548 2.599284287
71.99024648 2.231684404
74.00589655 4.972920828
101.0167956 41.7357693
141.0117102 8.730962069
202.9661112 10.40028377
261.9490812 1.730439742
302.9756303 8.358267939

Name: +ve in-silico MS/MS by CFM-ID for IKSUVTOQBOGSHO-UHFFFAOYSA-N
ID: IKSUVTOQBOGSHO-UHFFFAOYSA-N
Comment: Energy2
Num peaks: 10
40.01817548 24.21788925
42.03382555 5.896977457
59.99024648 7.740552054
67.02907452 1.851022639
71.99024648 3.259573465
74.00589655 16.87631143
101.0167956 12.49071119
141.0117102 2.106086878
146.9762819 3.002806959
174.9711966 2.946020096

Name: +ve in-silico MS/MS by CFM-ID for WUXDPZAJFKQZBO-UHFFFAOYSA-N
ID: WUXDPZAJFKQZBO-UHFFFAOYSA-N
Comment: Energy0
Num peaks: 6
169.0259612 0.6960300419
188.9980322 4.416902749
232.9701032 6.247274851
234.9857533 9.956155874
242.9744396 4.523854441
262.9806679 71.02070879

Name: +ve in-silico MS/MS by CFM-ID for WUXDPZAJFKQZBO-UHFFFAOYSA-N
ID: WUXDPZAJFKQZBO-UHFFFAOYSA-N
Comment: Energy1
Num peaks: 6
188.9980322 3.764745405
200.9980322 1.829167513
203.0136823 2.421506579
232.9701032 24.38139313
234.9857533 38.86815774
262.9806679 14.97744584

Name: +ve in-silico MS/MS by CFM-ID for WUXDPZAJFKQZBO-UHFFFAOYSA-N
ID: WUXDPZAJFKQZBO-UHFFFAOYSA-N
Comment: Energy2
Num peaks: 13
44.97934745 3.128010681
68.99466108 1.852656841
88.95141845 2.511936466
94.99499752 2.561049998
119.0103111 2.083784918
131.0103111 2.066776368
160.9667321 2.567592917
169.0259612 4.440185072
188.9980322 36.5566375
200.9980322 10.54046683
214.979525 7.283579642
232.9701032 2.526385319
242.9744396 1.973651018

Name: +ve in-silico MS/MS by CFM-ID for TXLZTPCDRBQTJT-UHFFFAOYSA-N
ID: TXLZTPCDRBQTJT-UHFFFAOYSA-N
Comment: Energy0
Num peaks: 8
34.99499752 2.559757216
43.05422664 3.009657181
61.06479133 36.38104622
103.0212123 7.053658591
137.0089333 2.424329408
198.9374253 2.506311403
242.9094963 5.436725015
302.9670111 21.99092063

Name: +ve in-silico MS/MS by CFM-ID for TXLZTPCDRBQTJT-UHFFFAOYSA-N
ID: TXLZTPCDRBQTJT-UHFFFAOYSA-N
Comment: Energy1
Num peaks: 16
43.05422664 2.430200395
62.98991214 2.837957378
94.96198314 11.28908843
103.0212123 2.118996012
124.9184041 1.999399506
126.9340541 6.638386735
132.9776332 1.755108763
134.9932833 6.067772288
158.9061251 2.85224841
166.9653543 3.025082599
200.8625461 4.001952327
202.8781961 7.318540634
218.8731108 14.62222935
242.9094963 3.828182776
260.9200609 7.531200942
302.9670111 2.5414714

Name: +ve in-silico MS/MS by CFM-ID for TXLZTPCDRBQTJT-UHFFFAOYSA-N
ID: TXLZTPCDRBQTJT-UHFFFAOYSA-N
Comment: Energy2
Num peaks: 6
41.03857658 6.787309386
43.05422664 37.61085821
44.97934745 2.379163739
59.04914126 7.901149825
61.06479133 23.11942623
103.0212123 3.465439761
