# Supplementary material for: Ion mobility collision cross-section atlas for known and unknown metabolite annotation in untargeted metabolomics
Source: Nat Commun. 2020 Aug 28;11:4334. doi: 10.1038/s41467-020-18171-8 (PMC7455731; doi:10.1038/s41467-020-18171-8)
Supplement: Supplementary file 8 — Supplementary Data 5 [file 41467_2020_18171_MOESM8_ESM.zip › 01_positive_mode/L0633/cfmid_result.txt]

1 0.15384615 INYKFGJGAIXTGA-UHFFFAOYSA-N COC1=CC=CC(C1(O)O)(O)I
2 0.15384615 HQUQLFOMPYWACS-UHFFFAOYSA-N C(CCl)OP(=O)(OCCCl)OCCCl
3 0.13333333 GVRDIFFWBUTPQL-UHFFFAOYSA-N CCOP(=O)(OCC)OCC(Cl)(Cl)Cl
4 0 BNMYZGAZFGNKTH-UHFFFAOYSA-N OP(O)(=O)C(NC1=CC=C(Cl)C=N1)P(O)(O)=O
5 0 VWXMCCHKSLYKHR-UHFFFAOYSA-N Oc1ccc2[nH]c3cnccc3c2c1Br
6 0 YORMSIUMFQQOLI-MRVPVSSYSA-N CC1(C)C=CC(=O)C(=C1)C(Cl)CBr
7 0 OJNAGUJVZYRAKW-UHFFFAOYSA-N Oc1cc2c(cc1Br)[nH]c3cnccc23
8 0 ACNHBPMKVICMAO-UHFFFAOYSA-N COC1=CC(O)C(C(=C1O)I)O
9 0 QGEBMGKSRSLGOH-UHFFFAOYSA-N COC1(O)C(O)C=CC(=C1O)I
10 0 WDRHVTQDXFHLPM-UHFFFAOYSA-N Clc1ccc(c(c1)O)Oc1cc(C)c(cc1Cl)Cl
11 0 ITCQQSPWNNCRJJ-UHFFFAOYSA-N Clc1ccc(c(c1)O)Oc1c(C)cc(cc1Cl)Cl
12 0 OLHRPHZOPKHSCP-UHFFFAOYSA-N Clc1ccc(c(c1)O)Oc1ccc(c(c1Cl)C)Cl
13 0 WXFFFRYKXHNLBG-UHFFFAOYSA-N Clc1cc(C)c(c(c1)O)Oc1ccc(cc1Cl)Cl
14 0 NJPHYDJTJAQIPI-UHFFFAOYSA-N Clc1ccc(c(c1)Cl)Oc1cc(C)c(cc1O)Cl
15 0 HDAKESZXAVRVFA-UHFFFAOYSA-N Clc1ccc(c(c1)Cl)Oc1ccc(c(c1O)C)Cl
16 0 NLYDHBBTVWMLFD-UHFFFAOYSA-N COc1cc(Cl)ccc1Oc1ccc(cc1Cl)Cl
17 0 RQJMRZLEUDIDHO-UHFFFAOYSA-N OC(=O)NC(=O)Nc1cc(Cl)c(c(c1F)Cl)F
18 0 MBYWAMGUXRUKOG-UHFFFAOYSA-N Brc1ccc2c(c1O)c1ccncc1[nH]2
19 0 BPURWNUPQCUKEP-UHFFFAOYSA-N Brc1cc2c(cc1O)[nH]c1c2ccnc1
20 0 VWXWGDYHHGOZDN-UHFFFAOYSA-N Brc1cc(O)c2c(c1)c1ccncc1[nH]2
21 0 GPGQLSIZYWZXSS-UHFFFAOYSA-N Brc1ccc2c(c1)c1ccnc(c1[nH]2)O
22 0 FQBNGKDXNFVKHJ-UHFFFAOYSA-N Brc1ccc2c(c1)c1cc(O)ncc1[nH]2
23 0 WAOJFHMAJHXWGW-UHFFFAOYSA-N Brc1ccc2c(c1)c1c(O)cncc1[nH]2
24 0 VZKYSBMLVVBOBP-UHFFFAOYSA-N BrC1=CC=C2C3(C1O3)c1ccncc1N2
25 0 FYMGZJHDKSRPNL-UHFFFAOYSA-N BrC1=CC2OC32C(=C1)c1ccncc1N3
26 0 MAJWYUQDOUFAPG-UHFFFAOYSA-N BrC12OC2C=c2c(=C1)c1ccncc1[nH]2
27 0 PFTQIWGBNIGWPF-UHFFFAOYSA-N Brc1ccc2c(c1)C1=CC=NC3C1(N2)O3
28 0 RFBJCAAYPGLIAY-UHFFFAOYSA-N Brc1ccc2c(c1)C13OC1C=NC=C3N2
29 0 IYRGELGEXONOMJ-UHFFFAOYSA-N OC1=C(CC2=C(O)C(Cl)=CC(Cl)=C2)C=C(Cl)C=C1
30 0 RJKUVYVIWKUUHO-UHFFFAOYSA-N OC1C2=CC(Cl)=CC=C2C2=C1C=C(Cl)C=C2Cl
31 0 ALOKADKMORMDEA-UHFFFAOYSA-N SCCC1=CC2=C(OC1=O)C=CC(Br)=C2
32 0 ZOZDGQZLQYLOMU-UHFFFAOYSA-N CC1=CC=C(C=C1)C(=O)CC(Cl)=C(Cl)Cl
33 0 WGEYEANIOWFMGC-UHFFFAOYSA-N ClC1=CC=C(C=C1)C(=O)C1=CC(Cl)=C(Cl)C=C1
34 0 CRMBMVSEYHSLBN-UHFFFAOYSA-N ClC1=CC=C(C=C1)C(=O)C1=C(Cl)C=C(Cl)C=C1
35 0 MYCUMQDZUIOCTJ-UHFFFAOYSA-N COC1=C(Br)C=C(C=C(C#N)C#N)C=C1
36 0 UTWADTJNQWXWIA-UHFFFAOYSA-N ClC1=CC=CC=C1OCCCCBr
37 0 NFQQHXYGFYKMQL-UHFFFAOYSA-N ClC1=CC=CC(OCCCCBr)=C1
38 0 DPTVPYBSBNIACI-UHFFFAOYSA-N ClC1=CC=C(OCCCCBr)C=C1
39 0 UGTVFNDTQOCKNT-UHFFFAOYSA-N ClC1=CC=CC(=C1)C(=O)C1=CC(Cl)=C(Cl)C=C1
40 0 XAUIVVKXAFICGX-UHFFFAOYSA-N ClC1=CC=CC(=C1)C(=O)C1=CC(Cl)=CC(Cl)=C1
41 0 BJPFNIYUGJARNB-UHFFFAOYSA-N ClC1=CC=C(C=C1)C(=O)C1=CC(Cl)=CC(Cl)=C1
42 0 ARSIBVWMPYUPQT-UHFFFAOYSA-N CS(=O)(=O)OC1=C(F)C(F)=C(F)C(F)=C1F
43 0 BKTNVCYQDKDAQE-UHFFFAOYSA-N ClCC(CBr)OCC1=CC=CC=C1
44 0 SMMZCSPRJLFSPV-UHFFFAOYSA-N OC1=C(C=C[N+]([O-])=O)C(Cl)=C(Cl)C=C1Cl
45 0 GMEQDJYQPZMHRI-UHFFFAOYSA-N CC1=CC2=C(OC3=C2C(Cl)=CC(Cl)=C3)C(Cl)=C1
46 0 XNNJMXBWUMKLRR-UHFFFAOYSA-N FC(F)(F)OCCOS(=O)(=O)C(F)(F)F
47 0 CFPDPOZASGVXJS-UHFFFAOYSA-N S=C1SC=C(S1)C1=NC2=CC=CC=C2N=C1
48 0 WPNUSSNBVFFESQ-UHFFFAOYSA-N CSC1=CC=C(C=C1)C1=C(Br)C(=O)OC1
49 0 GHUHGCJTCNUVKN-UHFFFAOYSA-N CC1=CC2=C(N=C1)C(=O)C1=C(Br)C=CN=C1C2=O
50 0 OWSHJPHIDSNERZ-UHFFFAOYSA-N NCC1=CC(I)=CC=C1Cl
51 0 HQCQEKSECDKOQL-UHFFFAOYSA-N CCSC1=CC(=O)C2=C(O1)C=CC(Br)=C2
52 0 ALTMJGKXOCGTFZ-UHFFFAOYSA-N NC1=C(C(Cl)=C(C=C1[N+]([O-])=O)[N+]([O-])=O)[N+]([O-])=O
53 0 QUXUMNMEIOHQEG-UHFFFAOYSA-N OC(=O)CCC1=C(Br)SC2=CC=CC=C12
54 0 MGYAGENRFCJNCU-UHFFFAOYSA-N CC(C)(C)C1=C(Cl)C(O)=C(Br)C=C1
55 0 WPMJADHCEZTVNO-UHFFFAOYSA-N CC(C)(C)C1=C(O)C(Cl)=CC(Br)=C1
56 0 VEQQZSKFKWKNLU-UHFFFAOYSA-N BrC1=C(N=C2C=CC=CN12)C1=CC=CO1
57 0 BALHFOBZCMMBPY-UHFFFAOYSA-N COC1=C(Cl)C=CC(OC2=C(Cl)C=C(Cl)C=C2)=C1
58 0 NOPHHCFWQVZDKW-UHFFFAOYSA-N CSC(SC)=CS(=O)(=O)C=C(SC)SC
59 0 ZHNTXHMMXAUDQM-UHFFFAOYSA-N ClC(Cl)(Cl)OC1=CC=CC=C1OC1=CC=CC=C1
60 0 XERWIWAARSSIJE-UHFFFAOYSA-N OC(CCl)(CCl)C#CC1=CC=CC=C1Cl
61 0 ZSUKNQVRFGUPQB-UHFFFAOYSA-N OC(CCl)(CCl)C#CC1=CC=C(Cl)C=C1
62 0 HDBWCSXOPZIRBU-UHFFFAOYSA-N CCC1=NN(CC#CI)N=N1
63 0 QNZMCEMVNKFVOA-UHFFFAOYSA-N CCOC(=O)C1=CC2=C(S1)C=C(Br)C=C2
64 0 BXXMVURPUJADOO-UHFFFAOYSA-N S1B(SC2=CC=CC=C12)B1SC2=CC=CC=C2S1
65 0 PHUUFMURRCLRAH-UHFFFAOYSA-N CC1=C(OCCCBr)C=CC(Cl)=C1
66 0 FJDPZBGYQSDPMH-UHFFFAOYSA-N ClCCCOC1=CC=CC(CBr)=C1
67 0 BOTRNNVGQTZVRS-UHFFFAOYSA-N NNC1=C(Cl)C=C(C(F)=C1Cl)C(F)(F)F
68 0 HZLHOSDAEWLXKE-UHFFFAOYSA-N BrC1=CC=CC=C1S(=O)CC1=CC=CO1
69 0 MUGWXDRYYXFTKZ-UHFFFAOYSA-N FC(F)(F)S(=O)(=O)OCC(=O)C1=CC=C(Cl)C=C1
70 0 SZFWIZGKTHSGIB-UHFFFAOYSA-N ClC(OC1=CC=C(Cl)C=C1)OC1=CC=C(Cl)C=C1
71 0 APOYOBUFTZPTBO-UHFFFAOYSA-N CC1=CC(Cl)=CC(I)=C1N
72 0 HDPFJBUPWOYJFO-UHFFFAOYSA-N FC1=CC(F)=C(OS(=O)(=O)C(F)(F)F)C=C1
73 0 MBSAKELEOSVOJF-UHFFFAOYSA-N BrC1=CC=CC(=N1)C(=O)C1=CC=NC=C1
74 0 IOVJKGWSRSFDRT-UHFFFAOYSA-N BrC1=NC=CC(=C1)C(=O)C1=CN=CC=C1
75 0 XKFUETYLBPYNKF-UHFFFAOYSA-N NC(=O)C1=C(Cl)C(=CC(Cl)=C1Cl)C(O)=O
76 0 ABPKNSNXDDOSIW-UHFFFAOYSA-N ClC1=CC=CC=C1C(=O)C1=CC(Cl)=C(Cl)C=C1
77 0 IQMWUWZMKVSGPE-UHFFFAOYSA-N ClC1=CC(C(=O)C2=CC=CC=C2)=C(Cl)C(Cl)=C1
78 0 AQBWTCUONCOSGD-UHFFFAOYSA-N CON(C)C(=O)C1=C(F)C=C(Br)C=N1
79 0 VDPDYRDFGWRSBY-UHFFFAOYSA-N FC(F)(CI)OC1=CC=CC=C1
80 0 LZBQTSBHGJCYAE-UHFFFAOYSA-N FC1=CC=CC(OS(=O)(=O)C(F)(F)F)=C1F
81 0 WZQBGHWYRCIGDB-UHFFFAOYSA-N CCOC1=C(F)C(F)=C(I)C=C1
82 0 DJIYFSBMBTYKTJ-UHFFFAOYSA-N BrC1=CC=C(C=C1)C(=O)CC(C#N)C#N
83 0 HQLVDQVRDDXAPF-UHFFFAOYSA-N CC1=C(N)C=C(Cl)C=C1I
84 0 RNXNEWOKCKLQLY-UHFFFAOYSA-N CC1=CC(N)=C(Cl)C=C1I
85 0 IVEXCHUTNFGLDL-UHFFFAOYSA-N CC1=CC(Cl)=CC(N)=C1I
86 0 JICWWAQVLBTXTF-UHFFFAOYSA-N BrC1=CC=CC(=N1)C1=NC=C(C=O)C=C1
87 0 DCRXGHMAOFQTCQ-UHFFFAOYSA-N BrC1=CC=CC(=C1)C1=NC=C(C=O)C=N1
88 0 MAXSLKSGSUIZOI-UHFFFAOYSA-N COC1=CC2=C(Br)C(=CN=C2C=C1)C#N
89 0 PVLLDACXHGOJBU-UHFFFAOYSA-N CCNC1=CC(F)=C(Br)C=C1[N+]([O-])=O
90 0 NA Brc1ccc2oc(cc2c1)-c1ncc[nH]1
91 0 QQNJGWQPBAGHFB-UHFFFAOYSA-N CCN1C=C(C=C1C(=O)C(Cl)(Cl)Cl)[N+]([O-])=O
92 0 SRQWJXJSUYQQCN-UHFFFAOYSA-N NC(=O)CCC(F)(Cl)C(F)(F)Br
93 0 OEDQVAZABPTGGI-UHFFFAOYSA-N BrC1=C(C=CN=C1)C(=O)C1=CN=CC=C1
94 0 XAKQYTSKUIWCFZ-UHFFFAOYSA-N OC1=C(CC2=C(O)C=CC(Cl)=C2Cl)C=C(Cl)C=C1
95 0 QYUJVMRLRCZFNB-UHFFFAOYSA-N CCCCOC1=C(Br)C(Cl)=CC=C1
96 0 JKZGGKFOMLROIL-UHFFFAOYSA-N BrC1=CC=CC(=N1)C1=CN=CC(C=O)=C1
97 0 IWSTWZPBKSSXED-UHFFFAOYSA-N BrC1=C2C=CC=C(OCC#N)C2=NC=C1
98 0 LJQWUKQDNFVYLE-UHFFFAOYSA-N BrC1=C2C=CC=NC2=C(OCC#N)C=C1
99 0 FXNWZGYQAMEZGL-UHFFFAOYSA-N [O-][N+](=O)C(COCCl)(COCCl)[N+]([O-])=O
100 0 LDBBFPWMUKMBTM-UHFFFAOYSA-N ClC1=NC(SC2=CC=CC=C2)=C(C=O)C(Cl)=N1
101 0 IBPOHTUREKSNIE-UHFFFAOYSA-N COC(CP(=O)(OC)OC)C(Cl)(Cl)Cl
102 0 XAHFWWMMCZFMKZ-UHFFFAOYSA-N [O-][N+](=O)C1=C(C=C(C=C1)N=[N+]=[N-])C(=O)CBr
103 0 DNAJGSQYYVENJA-UHFFFAOYSA-N [O-][N+](=O)C1=CC(=CC(=C1)N=[N+]=[N-])C(=O)CBr
104 0 ZPLKBPFUBZQEQP-UHFFFAOYSA-N FC(F)(F)C1=CC=CC(=C1)C(=C)CC(Cl)(Cl)Cl
105 0 MQLKEQWVNKYPIY-UHFFFAOYSA-N NC(=S)NC(=O)C=CC(=O)C1=CC(Cl)=C(Cl)C=C1
106 0 MKLXVYRSKJSNGW-UHFFFAOYSA-N ClC1=CC(C(=O)C2=CC=CC=C2Cl)=C(Cl)C=C1
107 0 XKZHWMFPIKWHFQ-UHFFFAOYSA-N BrC1=CN=CN=C1C(=O)C1=CC=CC=C1
108 0 CVLQXZRASAYAPW-UHFFFAOYSA-N NC(=O)C1=C(Cl)C=C(Cl)C(C(O)=O)=C1Cl
109 0 TWIYDBQRYCWOAU-UHFFFAOYSA-N OS(=O)C(F)(F)C(F)(F)C(F)(F)C(F)(F)F
110 0 FGQNUVIUWZJVCR-UHFFFAOYSA-N CCOP(=O)(OCC)C(O)C(Cl)(Cl)Cl
111 0 TWIYDBQRYCWOAU-UHFFFAOYSA-N OS(=O)C(F)(F)C(F)(F)C(F)(F)C(F)(F)F
112 0 RPMARRQIRRJWEZ-UHFFFAOYSA-N CC1=CC(Cl)=CC2=C1OC1=CC(Cl)=CC(Cl)=C21
113 0 WXGUAWDYFDYWSE-UHFFFAOYSA-N CSC1=C(C=CC(OC(C)=O)=C1)C(=O)CBr
114 0 MEBQXILRKZHVCX-UHFFFAOYSA-N COC1=NN(C(=O)S1)CSP(=S)(OC)OC
115 0 IKSUVTOQBOGSHO-UHFFFAOYSA-N ClC1=CC(Cl)=C(OCC(=O)NC2=NC=CS2)C=C1
116 0 WUXDPZAJFKQZBO-UHFFFAOYSA-N FC(F)(F)C1=CC=C(C=C1)C1=CSC(=O)S1
117 0 TXLZTPCDRBQTJT-UHFFFAOYSA-N CC(C)OC(=S)SSSC(=S)OC(C)C
