# Supplementary material for: Ion mobility collision cross-section atlas for known and unknown metabolite annotation in untargeted metabolomics
Source: Nat Commun. 2020 Aug 28;11:4334. doi: 10.1038/s41467-020-18171-8 (PMC7455731; doi:10.1038/s41467-020-18171-8)
Supplement: Supplementary file 8 — Supplementary Data 5 [file 41467_2020_18171_MOESM8_ESM.zip › 01_positive_mode/L0637/cfmid_pred_spec.msp]

Name: +ve in-silico MS/MS by CFM-ID for BHQCQFFYRZLCQQ-OELDTZBJSA-N
ID: BHQCQFFYRZLCQQ-OELDTZBJSA-N
Comment: Energy0
Num peaks: 9
329.2475067 0.9175780749
331.2631568 2.317444748
345.2788068 3.39998886
349.2737215 1.174910651
361.2737215 0.9860019079
363.2893715 2.006718857
373.2737215 32.030679
391.2842861 28.33828177
409.2948508 9.101739665

Name: +ve in-silico MS/MS by CFM-ID for BHQCQFFYRZLCQQ-OELDTZBJSA-N
ID: BHQCQFFYRZLCQQ-OELDTZBJSA-N
Comment: Energy1
Num peaks: 31
59.01275576 0.6383125426
73.02840582 0.6875414401
111.0804414 0.6545358754
113.0960915 0.5920205687
137.132477 0.6505308086
163.1117415 0.7726050796
181.1223062 1.184527724
183.1379563 0.8921155609
287.2005565 1.130256625
289.2162066 1.190848347
315.2318567 1.034428324
317.2111212 0.7351710657
317.2475067 0.8780529106
329.2475067 1.459760288
331.2267713 0.7770325332
331.2631568 4.530624688
333.2424213 0.719459063
343.2631568 0.9562547032
345.2424213 1.004465466
345.2788068 8.448573629
347.2580714 0.7379972715
347.2944569 1.470996384
349.2737215 1.361655136
359.2580714 0.75725367
361.2737215 1.12648016
363.252986 0.8816295854
363.2893715 3.624534575
373.2737215 19.38374963
379.2842861 0.6884891502
391.2842861 10.34691672
409.2948508 2.191891421

Name: +ve in-silico MS/MS by CFM-ID for BHQCQFFYRZLCQQ-OELDTZBJSA-N
ID: BHQCQFFYRZLCQQ-OELDTZBJSA-N
Comment: Energy2
Num peaks: 31
55.05422664 1.785858671
57.06987671 1.191234182
67.05422664 1.425420838
69.06987671 2.639679975
81.06987671 1.079087271
83.08552677 1.7933358
95.08552677 1.072346927
97.10117684 1.355113455
109.0647913 1.176278209
137.132477 2.087067609
163.1117415 0.9224781258
289.2162066 0.9881750153
315.2318567 1.310097834
317.2111212 1.623311474
317.2475067 1.818657505
319.2267713 0.9226706633
329.2475067 4.432925051
331.2267713 1.649214014
331.2631568 4.441584456
333.2424213 1.010367157
333.2788068 1.292412218
343.2631568 1.130870662
345.2424213 1.844623791
345.2788068 3.583412174
347.2580714 1.72308978
347.2944569 1.358627357
359.2580714 2.973644403
361.2737215 4.140659291
363.2893715 1.414720229
373.2737215 2.637229156
393.2635507 1.508267805

Name: +ve in-silico MS/MS by CFM-ID for BHQCQFFYRZLCQQ-UMZBRFQRSA-N
ID: BHQCQFFYRZLCQQ-UMZBRFQRSA-N
Comment: Energy0
Num peaks: 9
329.2475067 0.9175780749
331.2631568 2.317444748
345.2788068 3.39998886
349.2737215 1.174910651
361.2737215 0.9860019079
363.2893715 2.006718857
373.2737215 32.030679
391.2842861 28.33828177
409.2948508 9.101739665

Name: +ve in-silico MS/MS by CFM-ID for BHQCQFFYRZLCQQ-UMZBRFQRSA-N
ID: BHQCQFFYRZLCQQ-UMZBRFQRSA-N
Comment: Energy1
Num peaks: 31
59.01275576 0.6383125426
73.02840582 0.6875414401
111.0804414 0.6545358754
113.0960915 0.5920205687
137.132477 0.6505308086
163.1117415 0.7726050796
181.1223062 1.184527724
183.1379563 0.8921155609
287.2005565 1.130256625
289.2162066 1.190848347
315.2318567 1.034428324
317.2111212 0.7351710657
317.2475067 0.8780529106
329.2475067 1.459760288
331.2267713 0.7770325332
331.2631568 4.530624688
333.2424213 0.719459063
343.2631568 0.9562547032
345.2424213 1.004465466
345.2788068 8.448573629
347.2580714 0.7379972715
347.2944569 1.470996384
349.2737215 1.361655136
359.2580714 0.75725367
361.2737215 1.12648016
363.252986 0.8816295854
363.2893715 3.624534575
373.2737215 19.38374963
379.2842861 0.6884891502
391.2842861 10.34691672
409.2948508 2.191891421

Name: +ve in-silico MS/MS by CFM-ID for BHQCQFFYRZLCQQ-UMZBRFQRSA-N
ID: BHQCQFFYRZLCQQ-UMZBRFQRSA-N
Comment: Energy2
Num peaks: 31
55.05422664 1.785858671
57.06987671 1.191234182
67.05422664 1.425420838
69.06987671 2.639679975
81.06987671 1.079087271
83.08552677 1.7933358
95.08552677 1.072346927
97.10117684 1.355113455
109.0647913 1.176278209
137.132477 2.087067609
163.1117415 0.9224781258
289.2162066 0.9881750153
315.2318567 1.310097834
317.2111212 1.623311474
317.2475067 1.818657505
319.2267713 0.9226706633
329.2475067 4.432925051
331.2267713 1.649214014
331.2631568 4.441584456
333.2424213 1.010367157
333.2788068 1.292412218
343.2631568 1.130870662
345.2424213 1.844623791
345.2788068 3.583412174
347.2580714 1.72308978
347.2944569 1.358627357
359.2580714 2.973644403
361.2737215 4.140659291
363.2893715 1.414720229
373.2737215 2.637229156
393.2635507 1.508267805

Name: +ve in-silico MS/MS by CFM-ID for BJQHLKABXJIVAM-UHFFFAOYSA-N
ID: BJQHLKABXJIVAM-UHFFFAOYSA-N
Comment: Energy0
Num peaks: 7
43.05422664 1.576888842
111.1168269 2.925215774
113.132477 29.82941486
115.148127 1.854174138
233.1536063 2.931401847
261.148521 9.676741484
391.2842861 32.18522336

Name: +ve in-silico MS/MS by CFM-ID for BJQHLKABXJIVAM-UHFFFAOYSA-N
ID: BJQHLKABXJIVAM-UHFFFAOYSA-N
Comment: Energy1
Num peaks: 17
39.02292652 1.042637542
41.03857658 1.580879561
43.05422664 5.796701937
53.03857658 1.541501658
55.05422664 4.037446814
57.06987671 4.921805663
59.08552677 0.9867363461
69.06987671 3.069197095
71.08552677 2.497459742
83.08552677 1.04516658
97.10117684 1.800601393
111.1168269 2.04590009
113.132477 35.72710872
233.1536063 2.65200881
261.148521 6.084002793
347.2216859 1.050402159
391.2842861 5.023102663

Name: +ve in-silico MS/MS by CFM-ID for BJQHLKABXJIVAM-UHFFFAOYSA-N
ID: BJQHLKABXJIVAM-UHFFFAOYSA-N
Comment: Energy2
Num peaks: 20
39.02292652 2.590543938
41.03857658 5.663563908
43.05422664 11.60303078
53.03857658 3.007181483
55.05422664 7.617362581
57.06987671 4.865791907
69.06987671 4.294080061
71.08552677 2.707999259
79.05422664 2.468349787
83.08552677 1.815017981
97.10117684 2.449043447
105.0334912 2.777737552
107.0491413 1.581840792
107.0855268 1.14188258
109.1011768 2.174266378
111.1168269 1.389193422
113.132477 17.24499435
175.075356 1.622699012
189.0910061 2.071899974
375.252986 1.173574536

Name: +ve in-silico MS/MS by CFM-ID for BHQCQFFYRZLCQQ-IDIMTOGTSA-N
ID: BHQCQFFYRZLCQQ-IDIMTOGTSA-N
Comment: Energy0
Num peaks: 9
329.2475067 0.9175780749
331.2631568 2.317444748
345.2788068 3.39998886
349.2737215 1.174910651
361.2737215 0.9860019079
363.2893715 2.006718857
373.2737215 32.030679
391.2842861 28.33828177
409.2948508 9.101739665

Name: +ve in-silico MS/MS by CFM-ID for BHQCQFFYRZLCQQ-IDIMTOGTSA-N
ID: BHQCQFFYRZLCQQ-IDIMTOGTSA-N
Comment: Energy1
Num peaks: 31
59.01275576 0.6383125426
73.02840582 0.6875414401
111.0804414 0.6545358754
113.0960915 0.5920205687
137.132477 0.6505308086
163.1117415 0.7726050796
181.1223062 1.184527724
183.1379563 0.8921155609
287.2005565 1.130256625
289.2162066 1.190848347
315.2318567 1.034428324
317.2111212 0.7351710657
317.2475067 0.8780529106
329.2475067 1.459760288
331.2267713 0.7770325332
331.2631568 4.530624688
333.2424213 0.719459063
343.2631568 0.9562547032
345.2424213 1.004465466
345.2788068 8.448573629
347.2580714 0.7379972715
347.2944569 1.470996384
349.2737215 1.361655136
359.2580714 0.75725367
361.2737215 1.12648016
363.252986 0.8816295854
363.2893715 3.624534575
373.2737215 19.38374963
379.2842861 0.6884891502
391.2842861 10.34691672
409.2948508 2.191891421

Name: +ve in-silico MS/MS by CFM-ID for BHQCQFFYRZLCQQ-IDIMTOGTSA-N
ID: BHQCQFFYRZLCQQ-IDIMTOGTSA-N
Comment: Energy2
Num peaks: 31
55.05422664 1.785858671
57.06987671 1.191234182
67.05422664 1.425420838
69.06987671 2.639679975
81.06987671 1.079087271
83.08552677 1.7933358
95.08552677 1.072346927
97.10117684 1.355113455
109.0647913 1.176278209
137.132477 2.087067609
163.1117415 0.9224781258
289.2162066 0.9881750153
315.2318567 1.310097834
317.2111212 1.623311474
317.2475067 1.818657505
319.2267713 0.9226706633
329.2475067 4.432925051
331.2267713 1.649214014
331.2631568 4.441584456
333.2424213 1.010367157
333.2788068 1.292412218
343.2631568 1.130870662
345.2424213 1.844623791
345.2788068 3.583412174
347.2580714 1.72308978
347.2944569 1.358627357
359.2580714 2.973644403
361.2737215 4.140659291
363.2893715 1.414720229
373.2737215 2.637229156
393.2635507 1.508267805

Name: +ve in-silico MS/MS by CFM-ID for LNOFKAWCANXKAC-LLQZFEROSA-N
ID: LNOFKAWCANXKAC-LLQZFEROSA-N
Comment: Energy0
Num peaks: 21
59.01275576 0.4475913186
73.02840582 0.4776944053
101.0597059 0.4454596439
269.1899918 0.4533959975
271.2056419 0.802776986
289.2162066 0.4752325217
299.236942 0.5607607293
311.236942 0.8921672713
313.2525921 2.27562849
327.2682422 3.294545607
329.2475067 0.653717423
329.2838922 0.530659601
331.2631568 1.638840224
343.2631568 0.7603673776
345.2788068 2.552350941
355.2631568 22.30816694
359.2580714 0.3853417666
361.2737215 0.7505380746
373.2737215 28.04379154
375.252986 0.7211002133
391.2842861 11.84629598

Name: +ve in-silico MS/MS by CFM-ID for LNOFKAWCANXKAC-LLQZFEROSA-N
ID: LNOFKAWCANXKAC-LLQZFEROSA-N
Comment: Energy1
Num peaks: 31
55.05422664 0.8359649833
59.01275576 0.7691129657
73.02840582 1.029748165
145.1011768 0.5838375925
163.1117415 0.8169170017
165.1273916 0.8215986411
249.1849065 0.586149184
269.1899918 1.045336997
271.2056419 1.16166593
297.221292 0.9476462053
299.236942 0.8293255436
301.2162066 0.5726650395
311.236942 1.312520823
313.2162066 0.7978757642
313.2525921 4.297246867
315.2318567 0.8805508744
325.2525921 0.8722050536
327.2318567 1.056467514
327.2682422 7.783250369
329.2475067 0.8826826276
329.2838922 1.389453913
331.2631568 1.80647959
333.2424213 0.6169142455
343.2631568 0.8506322081
345.2424213 0.5934247176
345.2788068 4.253806737
355.2631568 12.18498847
361.2737215 0.5811878511
373.2737215 9.294828195
375.252986 0.586461578
391.2842861 2.527222381

Name: +ve in-silico MS/MS by CFM-ID for LNOFKAWCANXKAC-LLQZFEROSA-N
ID: LNOFKAWCANXKAC-LLQZFEROSA-N
Comment: Energy2
Num peaks: 31
55.05422664 2.393316347
57.06987671 1.32107921
65.03857658 0.9643042781
67.05422664 2.416897851
69.06987671 2.661359587
81.06987671 0.9742900968
83.08552677 0.9977135054
91.05422664 1.182218816
97.10117684 1.048474803
145.1011768 1.08482009
161.0960915 1.359374857
163.1117415 1.170789865
273.221292 1.042845116
297.221292 1.094260346
299.236942 1.510383184
301.2162066 0.8600363917
311.236942 3.585124926
313.2162066 1.389890801
313.2525921 3.649617532
315.2318567 0.9605263129
315.2682422 1.199950054
325.2525921 0.9921794744
327.2318567 1.397780413
327.2682422 2.427157696
329.2475067 1.597965943
329.2838922 1.091779381
341.2475067 1.667557091
343.2631568 2.173925421
345.2788068 0.913674343
355.2631568 1.05956172
375.252986 1.578006698

Name: +ve in-silico MS/MS by CFM-ID for MQIUGAXCHLFZKX-UHFFFAOYSA-N
ID: MQIUGAXCHLFZKX-UHFFFAOYSA-N
Comment: Energy0
Num peaks: 7
85.10117684 1.236224415
111.1168269 1.759893115
113.132477 14.16177557
233.1536063 3.947533418
261.148521 13.47455828
373.2737215 1.332877672
391.2842861 44.43113031

Name: +ve in-silico MS/MS by CFM-ID for MQIUGAXCHLFZKX-UHFFFAOYSA-N
ID: MQIUGAXCHLFZKX-UHFFFAOYSA-N
Comment: Energy1
Num peaks: 19
41.03857658 1.541031298
43.05422664 2.866483985
55.05422664 1.995143443
57.06987671 2.636625036
69.06987671 2.027555128
71.08552677 2.620856922
83.08552677 1.106887848
85.10117684 1.742219576
105.0334912 1.054677621
111.1168269 2.862413725
113.132477 35.25725985
131.1430416 0.8990791722
133.0284058 1.083633403
233.1536063 4.094413988
243.1379563 1.185359931
261.148521 8.019769975
279.1590856 1.111754327
373.2737215 1.14960471
391.2842861 6.801514111

Name: +ve in-silico MS/MS by CFM-ID for MQIUGAXCHLFZKX-UHFFFAOYSA-N
ID: MQIUGAXCHLFZKX-UHFFFAOYSA-N
Comment: Energy2
Num peaks: 28
39.02292652 1.396899092
41.03857658 6.139356144
43.05422664 7.262400398
51.02292652 1.311736754
53.03857658 1.0853064
55.05422664 3.29980979
57.06987671 3.828338994
67.05422664 1.0853064
69.06987671 3.156779922
71.08552677 3.510825317
79.05422664 4.148989477
81.06987671 1.113965638
83.08552677 2.563343341
85.10117684 2.435311899
95.08552677 1.00504968
97.10117684 1.31363038
99.1168269 1.909767885
105.0334912 4.03020563
107.0491413 2.166708924
107.0855268 1.512106208
109.1011768 1.098205038
111.1168269 2.668511062
113.132477 14.28668124
133.0284058 1.042316906
161.0597059 1.979697746
175.075356 1.979697746
189.0910061 1.979697746
233.1536063 1.226441039

Name: +ve in-silico MS/MS by CFM-ID for IJFPVINAQGWBRJ-UHFFFAOYSA-N
ID: IJFPVINAQGWBRJ-UHFFFAOYSA-N
Comment: Energy0
Num peaks: 10
57.06987671 1.842155045
85.10117684 1.144307997
111.1168269 1.65284388
113.132477 13.02483743
233.1536063 3.595787342
261.148521 12.55327317
347.2216859 1.567605369
349.237336 2.345190612
373.2737215 1.280795682
391.2842861 42.01258495

Name: +ve in-silico MS/MS by CFM-ID for IJFPVINAQGWBRJ-UHFFFAOYSA-N
ID: IJFPVINAQGWBRJ-UHFFFAOYSA-N
Comment: Energy1
Num peaks: 20
43.05422664 0.8902510417
55.05422664 4.62249688
57.06987671 7.443278632
59.08552677 1.172558545
69.06987671 2.269525452
71.08552677 3.025669517
73.10117684 1.295781669
85.10117684 1.639322086
97.10117684 1.165408282
105.0334912 0.9213184164
111.1168269 2.394231833
113.132477 29.81838293
133.0284058 1.000690255
233.1536063 3.674317441
243.1379563 1.094630461
261.148521 7.882490457
279.1590856 1.071483821
333.2060358 1.331020369
373.2737215 1.111615887
391.2842861 6.470093507

Name: +ve in-silico MS/MS by CFM-ID for IJFPVINAQGWBRJ-UHFFFAOYSA-N
ID: IJFPVINAQGWBRJ-UHFFFAOYSA-N
Comment: Energy2
Num peaks: 28
41.03857658 2.901817461
43.05422664 1.11720136
51.02292652 1.223889987
55.05422664 6.911069501
57.06987671 11.70179882
59.08552677 1.189481696
67.05422664 1.104648411
69.06987671 3.590885335
71.08552677 3.5643945
79.05422664 3.178760637
81.06987671 1.415567649
83.08552677 2.668310038
85.10117684 2.491177583
87.1168269 1.078102803
97.10117684 2.032714586
99.1168269 1.047083686
105.0334912 3.384949626
107.0491413 2.061211088
109.1011768 1.117776924
111.1168269 1.19538923
113.132477 13.72294067
133.0284058 1.036413894
161.0597059 1.926306398
175.075356 3.723192204
189.0910061 0.9692008178
217.1223062 1.489010604
233.1536063 1.158521395
261.148521 1.65717735

Name: +ve in-silico MS/MS by CFM-ID for XWJTYEGVQBFZHI-IMPNNSMHSA-N
ID: XWJTYEGVQBFZHI-IMPNNSMHSA-N
Comment: Energy0
Num peaks: 18
59.01275576 0.5065157461
269.1899918 0.4597609178
271.2056419 0.8141379332
289.2162066 0.4859185455
299.236942 0.5686774466
311.236942 0.9045567294
313.2525921 2.321337017
327.2682422 3.355648983
329.2475067 0.6372149235
329.2838922 0.5380493521
331.2631568 1.683062351
343.2631568 0.6015449243
345.2788068 2.523810229
355.2631568 22.65602126
361.2737215 0.5062567159
373.2737215 28.70702011
375.252986 0.7516476565
391.2842861 12.20370965

Name: +ve in-silico MS/MS by CFM-ID for XWJTYEGVQBFZHI-IMPNNSMHSA-N
ID: XWJTYEGVQBFZHI-IMPNNSMHSA-N
Comment: Energy1
Num peaks: 31
55.05422664 0.7526099203
59.01275576 0.7850990517
73.02840582 0.8332542299
135.1168269 0.5888754885
161.0960915 1.001658372
163.1117415 1.028956289
165.1273916 0.8508688363
179.1066561 0.9997795125
247.1692564 0.607447236
249.1849065 0.6003220089
263.2005565 0.594880089
269.1899918 0.9746113499
271.2056419 1.084263258
297.221292 0.8771994651
299.236942 0.7750226443
311.236942 1.203635256
313.2162066 0.8302384767
313.2525921 4.063979307
315.2318567 0.8300645706
325.2525921 0.8046683578
327.2318567 1.022467973
327.2682422 7.193596106
329.2475067 0.913229652
329.2838922 1.288198067
331.2631568 1.701911027
343.2631568 1.043050109
345.2788068 4.045712778
355.2631568 11.11740532
361.2737215 0.7087781339
373.2737215 8.428815545
391.2842861 2.284968693

Name: +ve in-silico MS/MS by CFM-ID for XWJTYEGVQBFZHI-IMPNNSMHSA-N
ID: XWJTYEGVQBFZHI-IMPNNSMHSA-N
Comment: Energy2
Num peaks: 31
55.05422664 2.007779822
65.03857658 1.221338969
69.06987671 1.357534704
79.05422664 1.10356109
91.05422664 1.161954521
93.06987671 1.271446207
119.0855268 1.910494691
121.1011768 0.8757911093
135.1168269 0.9233744642
145.1011768 1.507501258
147.1168269 1.201013348
165.1273916 0.841036592
271.2056419 0.9444981332
273.221292 1.167729533
297.221292 1.192838941
299.236942 1.64681997
301.2162066 0.9309822568
311.236942 3.888749276
313.2162066 1.628514455
313.2525921 4.144925794
315.2318567 1.061830745
325.2525921 1.089579856
327.2318567 1.579660465
327.2682422 2.707593909
329.2475067 1.610454542
329.2838922 1.182917993
341.2475067 1.481012919
343.2631568 2.011671503
355.2631568 1.121673713
363.252986 0.9105238213
375.252986 2.193849058

Name: +ve in-silico MS/MS by CFM-ID for BHQCQFFYRZLCQQ-UTLSPDKDSA-N
ID: BHQCQFFYRZLCQQ-UTLSPDKDSA-N
Comment: Energy0
Num peaks: 9
329.2475067 0.9175780749
331.2631568 2.317444748
345.2788068 3.39998886
349.2737215 1.174910651
361.2737215 0.9860019079
363.2893715 2.006718857
373.2737215 32.030679
391.2842861 28.33828177
409.2948508 9.101739665

Name: +ve in-silico MS/MS by CFM-ID for BHQCQFFYRZLCQQ-UTLSPDKDSA-N
ID: BHQCQFFYRZLCQQ-UTLSPDKDSA-N
Comment: Energy1
Num peaks: 31
59.01275576 0.6383125426
73.02840582 0.6875414401
111.0804414 0.6545358754
113.0960915 0.5920205687
137.132477 0.6505308086
163.1117415 0.7726050796
181.1223062 1.184527724
183.1379563 0.8921155609
287.2005565 1.130256625
289.2162066 1.190848347
315.2318567 1.034428324
317.2111212 0.7351710657
317.2475067 0.8780529106
329.2475067 1.459760288
331.2267713 0.7770325332
331.2631568 4.530624688
333.2424213 0.719459063
343.2631568 0.9562547032
345.2424213 1.004465466
345.2788068 8.448573629
347.2580714 0.7379972715
347.2944569 1.470996384
349.2737215 1.361655136
359.2580714 0.75725367
361.2737215 1.12648016
363.252986 0.8816295854
363.2893715 3.624534575
373.2737215 19.38374963
379.2842861 0.6884891502
391.2842861 10.34691672
409.2948508 2.191891421

Name: +ve in-silico MS/MS by CFM-ID for BHQCQFFYRZLCQQ-UTLSPDKDSA-N
ID: BHQCQFFYRZLCQQ-UTLSPDKDSA-N
Comment: Energy2
Num peaks: 31
55.05422664 1.785858671
57.06987671 1.191234182
67.05422664 1.425420838
69.06987671 2.639679975
81.06987671 1.079087271
83.08552677 1.7933358
95.08552677 1.072346927
97.10117684 1.355113455
109.0647913 1.176278209
137.132477 2.087067609
163.1117415 0.9224781258
289.2162066 0.9881750153
315.2318567 1.310097834
317.2111212 1.623311474
317.2475067 1.818657505
319.2267713 0.9226706633
329.2475067 4.432925051
331.2267713 1.649214014
331.2631568 4.441584456
333.2424213 1.010367157
333.2788068 1.292412218
343.2631568 1.130870662
345.2424213 1.844623791
345.2788068 3.583412174
347.2580714 1.72308978
347.2944569 1.358627357
359.2580714 2.973644403
361.2737215 4.140659291
363.2893715 1.414720229
373.2737215 2.637229156
393.2635507 1.508267805

Name: +ve in-silico MS/MS by CFM-ID for DKPMWHFRUGMUKF-GDYCBZMLSA-N
ID: DKPMWHFRUGMUKF-GDYCBZMLSA-N
Comment: Energy0
Num peaks: 21
59.01275576 0.5235778701
73.02840582 0.4947854064
101.0597059 0.5271448331
143.1066561 0.4752666499
197.1536063 0.5721416749
267.1954711 0.546719449
289.2162066 0.5663528792
307.2267713 0.681179454
317.2475067 0.4540072208
329.2475067 1.037657254
331.2631568 2.407935128
345.2788068 3.083905363
347.2580714 0.7960597339
349.2737215 2.237880891
363.2893715 3.003645853
373.2737215 18.68233928
377.2686361 0.6739333361
379.2842861 0.882627363
391.2842861 27.11190551
393.2635507 0.6507721105
409.2948508 14.94980541

Name: +ve in-silico MS/MS by CFM-ID for DKPMWHFRUGMUKF-GDYCBZMLSA-N
ID: DKPMWHFRUGMUKF-GDYCBZMLSA-N
Comment: Energy1
Num peaks: 31
55.05422664 0.9529620187
59.01275576 0.8262075922
73.02840582 0.9626046912
93.06987671 1.139260827
109.0647913 0.6759338825
111.0804414 1.293105434
113.0960915 0.9294632021
137.132477 0.6218204234
191.1794272 0.7870580262
235.1692564 1.043550796
237.1849065 0.6463343591
287.2005565 0.708982525
289.2162066 0.9278026974
305.2111212 0.7889859195
307.2267713 0.6483089486
317.2475067 0.7169668531
329.2475067 1.52689613
331.2631568 4.220070401
333.2424213 0.7380248595
345.2788068 7.471643862
347.2580714 0.7609932395
347.2944569 1.078413833
349.2737215 2.062728951
351.252986 0.6204582315
363.252986 0.6679249703
363.2893715 4.378309438
373.2737215 12.59900982
379.2842861 0.7412240138
391.2842861 8.978429135
393.2635507 0.6665338636
409.2948508 2.939172039

Name: +ve in-silico MS/MS by CFM-ID for DKPMWHFRUGMUKF-GDYCBZMLSA-N
ID: DKPMWHFRUGMUKF-GDYCBZMLSA-N
Comment: Energy2
Num peaks: 31
39.02292652 1.21033269
51.02292652 1.039123879
53.03857658 1.031876847
55.05422664 1.886369112
69.06987671 1.060890897
81.06987671 0.955632825
83.08552677 1.284670771
95.08552677 1.249121346
109.0647913 1.37894486
111.0804414 1.131159336
137.132477 2.567248651
151.148127 1.601404839
165.1637771 1.997537411
191.1794272 2.301789535
303.2682422 1.341801037
315.2318567 1.032833204
317.2475067 1.527103571
329.2475067 5.203208171
331.2631568 4.844755342
333.2788068 2.083614511
343.2631568 1.121423498
345.2788068 3.016744086
347.2580714 0.9520424535
347.2944569 0.9900225041
359.2580714 0.9481578212
363.252986 0.9056871253
373.2737215 2.003282391
377.2686361 0.9930870028
379.2479006 0.8851424346
379.2842861 0.8836453988
393.2635507 2.035713347

Name: +ve in-silico MS/MS by CFM-ID for DKPMWHFRUGMUKF-KWXDGCAGSA-N
ID: DKPMWHFRUGMUKF-KWXDGCAGSA-N
Comment: Energy0
Num peaks: 21
59.01275576 0.5235778701
73.02840582 0.4947854064
101.0597059 0.5271448331
143.1066561 0.4752666499
197.1536063 0.5721416749
267.1954711 0.546719449
289.2162066 0.5663528792
307.2267713 0.681179454
317.2475067 0.4540072208
329.2475067 1.037657254
331.2631568 2.407935128
345.2788068 3.083905363
347.2580714 0.7960597339
349.2737215 2.237880891
363.2893715 3.003645853
373.2737215 18.68233928
377.2686361 0.6739333361
379.2842861 0.882627363
391.2842861 27.11190551
393.2635507 0.6507721105
409.2948508 14.94980541

Name: +ve in-silico MS/MS by CFM-ID for DKPMWHFRUGMUKF-KWXDGCAGSA-N
ID: DKPMWHFRUGMUKF-KWXDGCAGSA-N
Comment: Energy1
Num peaks: 31
55.05422664 0.9529620187
59.01275576 0.8262075922
73.02840582 0.9626046912
93.06987671 1.139260827
109.0647913 0.6759338825
111.0804414 1.293105434
113.0960915 0.9294632021
137.132477 0.6218204234
191.1794272 0.7870580262
235.1692564 1.043550796
237.1849065 0.6463343591
287.2005565 0.708982525
289.2162066 0.9278026974
305.2111212 0.7889859195
307.2267713 0.6483089486
317.2475067 0.7169668531
329.2475067 1.52689613
331.2631568 4.220070401
333.2424213 0.7380248595
345.2788068 7.471643862
347.2580714 0.7609932395
347.2944569 1.078413833
349.2737215 2.062728951
351.252986 0.6204582315
363.252986 0.6679249703
363.2893715 4.378309438
373.2737215 12.59900982
379.2842861 0.7412240138
391.2842861 8.978429135
393.2635507 0.6665338636
409.2948508 2.939172039

Name: +ve in-silico MS/MS by CFM-ID for DKPMWHFRUGMUKF-KWXDGCAGSA-N
ID: DKPMWHFRUGMUKF-KWXDGCAGSA-N
Comment: Energy2
Num peaks: 31
39.02292652 1.21033269
51.02292652 1.039123879
53.03857658 1.031876847
55.05422664 1.886369112
69.06987671 1.060890897
81.06987671 0.955632825
83.08552677 1.284670771
95.08552677 1.249121346
109.0647913 1.37894486
111.0804414 1.131159336
137.132477 2.567248651
151.148127 1.601404839
165.1637771 1.997537411
191.1794272 2.301789535
303.2682422 1.341801037
315.2318567 1.032833204
317.2475067 1.527103571
329.2475067 5.203208171
331.2631568 4.844755342
333.2788068 2.083614511
343.2631568 1.121423498
345.2788068 3.016744086
347.2580714 0.9520424535
347.2944569 0.9900225041
359.2580714 0.9481578212
363.252986 0.9056871253
373.2737215 2.003282391
377.2686361 0.9930870028
379.2479006 0.8851424346
379.2842861 0.8836453988
393.2635507 2.035713347

Name: +ve in-silico MS/MS by CFM-ID for GYUVAHWOVINGNE-RMVWDZDYSA-N
ID: GYUVAHWOVINGNE-RMVWDZDYSA-N
Comment: Energy0
Num peaks: 9
289.2162066 0.8264909176
329.2475067 0.9245625806
331.2631568 2.340949721
345.2788068 3.420874843
349.2737215 1.189980405
363.2893715 1.774652211
373.2737215 32.28510899
391.2842861 28.66240284
409.2948508 9.231518138

Name: +ve in-silico MS/MS by CFM-ID for GYUVAHWOVINGNE-RMVWDZDYSA-N
ID: GYUVAHWOVINGNE-RMVWDZDYSA-N
Comment: Energy1
Num peaks: 31
59.01275576 0.6583943448
73.02840582 0.8134636461
109.0647913 0.6603181815
137.132477 0.5315821162
181.1223062 0.5649205078
191.1794272 0.6648052075
197.1536063 0.5603149409
209.1536063 0.5649205078
235.1692564 0.9578432578
261.1849065 0.7519833964
263.2005565 0.5581597496
281.2111212 0.539841082
287.2005565 1.158267382
289.2162066 1.132995909
301.2162066 1.000031944
303.2318567 0.6444909924
315.2318567 1.396255493
317.2475067 1.053242318
319.2267713 0.5956128549
329.2475067 1.492786428
331.2631568 4.635220391
333.2424213 0.6292068744
343.2631568 0.9786045849
345.2788068 8.457339966
347.2944569 1.506186496
349.2737215 1.410800628
363.2893715 3.213029729
373.2737215 19.68898904
379.2842861 0.530669335
391.2842861 10.73386122
409.2948508 2.314402859

Name: +ve in-silico MS/MS by CFM-ID for GYUVAHWOVINGNE-RMVWDZDYSA-N
ID: GYUVAHWOVINGNE-RMVWDZDYSA-N
Comment: Energy2
Num peaks: 31
55.05422664 1.112477185
69.06987671 1.106357874
109.0647913 0.9918211589
137.132477 2.535136991
151.148127 1.580165542
165.1637771 1.972981784
191.1794272 2.27457681
245.1536063 0.8498055636
247.1692564 0.9461075218
259.1692564 0.8498055636
261.1849065 1.445167989
263.2005565 1.105157506
273.1849065 0.7882884488
275.2005565 0.7839811314
275.236942 1.229788928
289.2162066 0.9138082113
289.2525921 1.467379627
301.2162066 0.8386517576
303.2318567 1.241242945
315.2318567 1.965471196
317.2475067 3.142085822
329.2475067 4.935873902
331.2631568 5.325649115
343.2631568 1.237621086
345.2788068 4.062125454
347.2944569 1.514929824
359.2580714 1.078192502
361.2737215 1.469040124
373.2737215 3.023080697
381.2635507 0.7847520843
393.2635507 1.852480736

Name: +ve in-silico MS/MS by CFM-ID for SLDVWYDDPPFGHK-WEZRZJDESA-N
ID: SLDVWYDDPPFGHK-WEZRZJDESA-N
Comment: Energy0
Num peaks: 16
273.221292 0.7452777346
301.2525921 1.204343435
313.2525921 0.9123803614
315.2682422 4.305314491
317.2838922 1.14094599
319.2631568 0.7605185617
319.2995423 0.7812278181
333.2788068 2.419066245
335.2944569 0.8328791738
345.2788068 6.783029372
347.2944569 0.6876467309
361.2737215 0.8420610873
363.2893715 4.624358152
373.2737215 18.18030556
391.2842861 25.44602207
409.2948508 10.45879193

Name: +ve in-silico MS/MS by CFM-ID for SLDVWYDDPPFGHK-WEZRZJDESA-N
ID: SLDVWYDDPPFGHK-WEZRZJDESA-N
Comment: Energy1
Num peaks: 31
93.06987671 0.5403737868
111.0804414 0.7200102456
113.0960915 0.5301148997
271.2056419 0.9453753221
273.221292 0.9463894884
289.2162066 0.5776599964
291.2318567 0.551011591
299.236942 0.9654973236
301.2525921 1.188705451
313.2525921 0.9701320791
315.2682422 6.408993733
317.2111212 0.5741681721
317.2475067 0.5506403551
317.2838922 2.991442132
319.2631568 0.7667785637
331.2267713 0.7303136905
333.2788068 3.309295532
335.2944569 0.8410524411
345.2424213 0.7925802783
345.2788068 9.177102156
347.2944569 1.310919778
351.252986 0.8911258822
361.2737215 0.6606239829
363.252986 0.6573571356
363.2893715 4.016508606
365.2686361 0.724553115
373.2737215 13.63565779
379.2842861 0.529975824
391.2842861 9.067881843
393.2635507 0.6119720292
409.2948508 2.341282586

Name: +ve in-silico MS/MS by CFM-ID for SLDVWYDDPPFGHK-WEZRZJDESA-N
ID: SLDVWYDDPPFGHK-WEZRZJDESA-N
Comment: Energy2
Num peaks: 31
95.08552677 0.8597595427
109.0647913 1.033566582
111.0804414 1.089178594
123.1168269 1.105054556
137.132477 1.355963162
151.148127 1.105054556
153.1273916 1.037825096
181.1586917 1.037825096
259.2056419 1.165984949
261.221292 0.9537517908
291.2318567 0.8895751445
299.236942 2.273768757
301.2525921 3.141765646
303.2682422 1.862176839
313.2525921 2.808282935
315.2682422 3.774268321
317.2111212 0.8653665505
317.2838922 3.473933194
319.2267713 0.9106954131
331.2267713 1.58398234
333.2788068 1.669073798
345.2424213 1.302159028
345.2788068 2.755406004
347.2944569 0.8603540694
359.2580714 1.85778791
361.2737215 2.069035517
363.2893715 0.9853148188
365.2686361 1.503101714
373.2737215 1.740596848
381.2635507 0.9077578307
393.2635507 2.135550823

Name: +ve in-silico MS/MS by CFM-ID for JVQJVQQIJKFTBS-OIQRMTBLSA-N
ID: JVQJVQQIJKFTBS-OIQRMTBLSA-N
Comment: Energy0
Num peaks: 17
273.221292 0.742994834
301.2525921 1.198140019
313.2525921 0.9095512767
315.2682422 4.284173874
317.2838922 1.133566904
319.2631568 0.7552113022
319.2995423 0.7790256125
333.2788068 2.402553067
335.2944569 0.8264258445
345.2788068 6.739567535
347.2944569 0.6852907357
361.2737215 0.8389539888
363.2893715 4.591559603
373.2737215 18.12829668
379.2842861 0.6732648667
391.2842861 25.32526108
409.2948508 10.38891265

Name: +ve in-silico MS/MS by CFM-ID for JVQJVQQIJKFTBS-OIQRMTBLSA-N
ID: JVQJVQQIJKFTBS-OIQRMTBLSA-N
Comment: Energy1
Num peaks: 31
113.0960915 0.548818954
147.1168269 0.5460474078
165.1273916 0.6473883739
167.1430416 0.5282693127
271.2056419 0.9452495412
273.221292 0.9460810588
289.2162066 0.5774882244
291.2318567 0.5504774146
299.236942 0.9659364462
301.2525921 1.182433745
313.2525921 0.9727640397
315.2682422 6.463528794
317.2111212 0.5726451269
317.2475067 0.5507915249
317.2838922 2.971782504
319.2631568 0.767252439
331.2267713 0.6854071439
333.2788068 3.323433258
335.2944569 0.8343768233
345.2424213 0.790281654
345.2788068 9.263454813
347.2944569 1.309339447
351.252986 0.8881530366
361.2737215 0.6594653454
363.252986 0.654894259
363.2893715 4.036639304
365.2686361 0.7221737293
373.2737215 13.71515556
379.2842861 0.5279627107
391.2842861 9.063444293
409.2948508 2.327722004

Name: +ve in-silico MS/MS by CFM-ID for JVQJVQQIJKFTBS-OIQRMTBLSA-N
ID: JVQJVQQIJKFTBS-OIQRMTBLSA-N
Comment: Energy2
Num peaks: 31
55.05422664 2.582974419
57.06987671 2.229056026
85.06479133 1.172773753
91.05422664 1.100045733
93.06987671 1.055408456
147.1168269 1.135230481
149.132477 0.8321175333
163.1117415 0.9179764442
165.1273916 1.169825108
291.2318567 0.8573025252
299.236942 2.203135917
301.2525921 2.35685637
303.2682422 1.802212725
313.2525921 2.721747808
315.2682422 3.549413076
317.2111212 0.8410024301
317.2838922 2.941240765
319.2267713 0.8851531294
331.2267713 1.53091051
333.2788068 1.584531027
345.2424213 1.265980248
345.2788068 2.479330955
347.2944569 0.8183690005
359.2580714 1.806171711
361.2737215 2.007771481
363.2893715 0.9508940736
365.2686361 1.460984084
373.2737215 1.604564986
379.2479006 0.7915284799
381.2635507 0.8823220216
393.2635507 1.806686828

Name: +ve in-silico MS/MS by CFM-ID for PFMAXGIVRQIQPX-JSFQCDATSA-N
ID: PFMAXGIVRQIQPX-JSFQCDATSA-N
Comment: Energy0
Num peaks: 9
329.2475067 0.9203578677
331.2631568 2.338639489
345.2788068 3.379947877
349.2737215 1.189905298
361.2737215 0.8829293084
363.2893715 2.06502712
373.2737215 32.1732471
391.2842861 28.5095662
409.2948508 9.162796029

Name: +ve in-silico MS/MS by CFM-ID for PFMAXGIVRQIQPX-JSFQCDATSA-N
ID: PFMAXGIVRQIQPX-JSFQCDATSA-N
Comment: Energy1
Num peaks: 31
55.05422664 0.8664683536
59.01275576 0.6191656963
73.02840582 0.665031009
101.0597059 1.058251125
209.1536063 0.708708237
231.1743418 0.6039116585
243.1743418 1.166667839
245.1899918 1.235937125
287.2005565 0.6713187653
289.2162066 0.6445291094
315.2318567 0.9760604042
317.2111212 0.7091967793
317.2475067 0.8372309621
329.2475067 1.356964991
331.2267713 0.752559281
331.2631568 4.383511278
333.2424213 0.7213771276
343.2631568 0.8989205507
345.2424213 0.8963650935
345.2788068 7.998511911
347.2580714 0.7263922318
347.2944569 1.389266012
349.2737215 1.361705992
361.2737215 1.196926028
363.252986 0.9356372712
363.2893715 4.335110108
373.2737215 17.86196057
379.2842861 0.6854664121
381.2999362 0.6265768358
391.2842861 9.672900337
409.2948508 2.077451266

Name: +ve in-silico MS/MS by CFM-ID for PFMAXGIVRQIQPX-JSFQCDATSA-N
ID: PFMAXGIVRQIQPX-JSFQCDATSA-N
Comment: Energy2
Num peaks: 31
55.05422664 1.826157046
109.0647913 1.077167883
153.1273916 0.9596091026
167.1430416 1.196436701
181.1223062 1.030433927
181.1586917 0.9596091026
209.1536063 1.259386038
229.1586917 2.000160862
231.1743418 2.319995868
243.1743418 1.709605185
245.1899918 0.9377184699
247.1692564 1.041285125
249.1849065 1.259890206
261.1849065 1.063881643
315.2318567 1.289053829
317.2111212 1.613746219
317.2475067 1.790028606
329.2475067 4.34517704
331.2267713 1.643115274
331.2631568 4.658226187
333.2424213 1.016712376
343.2631568 1.121799081
345.2424213 1.479160186
345.2788068 3.477470924
347.2580714 1.628802997
347.2944569 1.328621646
359.2580714 1.975503708
361.2737215 3.721204501
363.2893715 1.543223952
373.2737215 2.521221839
393.2635507 1.764693552

Name: +ve in-silico MS/MS by CFM-ID for IPSHXEXQGICLQN-KLRYQPFDSA-N
ID: IPSHXEXQGICLQN-KLRYQPFDSA-N
Comment: Energy0
Num peaks: 11
59.01275576 1.091601273
273.221292 1.080867872
329.2475067 1.710190879
331.2631568 4.86511326
345.2788068 1.789273213
347.2580714 1.064626558
349.2737215 3.025434254
363.2893715 0.854472566
373.2737215 29.97847256
391.2842861 26.58718394
409.2948508 8.551399729

Name: +ve in-silico MS/MS by CFM-ID for IPSHXEXQGICLQN-KLRYQPFDSA-N
ID: IPSHXEXQGICLQN-KLRYQPFDSA-N
Comment: Energy1
Num peaks: 31
59.01275576 0.9905506475
71.01275576 0.600125241
99.04405588 0.689692508
179.1066561 0.6156188801
181.1223062 0.6091742095
193.1223062 0.6548446044
207.1379563 0.6061946517
209.1536063 0.7291088836
271.2056419 1.083537074
273.221292 1.424578247
289.2162066 0.6566813105
291.2318567 0.5920944094
299.236942 1.711123683
301.2525921 2.127512635
303.2682422 1.62901683
317.2111212 0.731833645
319.2631568 0.9617035286
329.2475067 1.312306177
331.2267713 0.7251522774
331.2631568 6.166097848
345.2424213 0.8528952359
345.2788068 5.937339398
347.2580714 0.9073626832
347.2944569 1.450564819
349.2737215 2.265920082
361.2737215 1.101180184
363.252986 0.5772942436
363.2893715 2.244377563
373.2737215 18.93185696
391.2842861 10.1879642
409.2948508 2.173353017

Name: +ve in-silico MS/MS by CFM-ID for IPSHXEXQGICLQN-KLRYQPFDSA-N
ID: IPSHXEXQGICLQN-KLRYQPFDSA-N
Comment: Energy2
Num peaks: 31
59.01275576 1.102559002
95.08552677 0.856813857
109.0647913 1.048357255
111.0804414 1.011024675
137.0960915 1.323114919
165.1273916 1.323114919
179.1066561 0.9019865752
181.1223062 1.035274593
207.1379563 0.8340860069
209.1536063 1.263289737
271.2056419 1.252957921
273.221292 1.498587499
299.236942 2.262283365
301.2525921 3.63290086
303.2682422 1.411623983
317.2111212 1.65686763
319.2267713 0.9535300241
319.2631568 0.9782560736
329.2475067 5.035836083
331.2267713 1.633516213
331.2631568 4.755262374
333.2424213 0.9397105228
345.2424213 1.462553569
345.2788068 2.570659528
347.2580714 1.754199505
359.2580714 1.967419125
361.2737215 3.279060201
363.2893715 0.9380839642
373.2737215 2.960725251
381.2635507 0.8874287592
393.2635507 1.81714364

Name: +ve in-silico MS/MS by CFM-ID for DKPMWHFRUGMUKF-CRKPLTDNSA-N
ID: DKPMWHFRUGMUKF-CRKPLTDNSA-N
Comment: Energy0
Num peaks: 21
59.01275576 0.5235778701
73.02840582 0.4947854064
101.0597059 0.5271448331
143.1066561 0.4752666499
197.1536063 0.5721416749
267.1954711 0.546719449
289.2162066 0.5663528792
307.2267713 0.681179454
317.2475067 0.4540072208
329.2475067 1.037657254
331.2631568 2.407935128
345.2788068 3.083905363
347.2580714 0.7960597339
349.2737215 2.237880891
363.2893715 3.003645853
373.2737215 18.68233928
377.2686361 0.6739333361
379.2842861 0.882627363
391.2842861 27.11190551
393.2635507 0.6507721105
409.2948508 14.94980541

Name: +ve in-silico MS/MS by CFM-ID for DKPMWHFRUGMUKF-CRKPLTDNSA-N
ID: DKPMWHFRUGMUKF-CRKPLTDNSA-N
Comment: Energy1
Num peaks: 31
55.05422664 0.9529620187
59.01275576 0.8262075922
73.02840582 0.9626046912
93.06987671 1.139260827
109.0647913 0.6759338825
111.0804414 1.293105434
113.0960915 0.9294632021
137.132477 0.6218204234
191.1794272 0.7870580262
235.1692564 1.043550796
237.1849065 0.6463343591
287.2005565 0.708982525
289.2162066 0.9278026974
305.2111212 0.7889859195
307.2267713 0.6483089486
317.2475067 0.7169668531
329.2475067 1.52689613
331.2631568 4.220070401
333.2424213 0.7380248595
345.2788068 7.471643862
347.2580714 0.7609932395
347.2944569 1.078413833
349.2737215 2.062728951
351.252986 0.6204582315
363.252986 0.6679249703
363.2893715 4.378309438
373.2737215 12.59900982
379.2842861 0.7412240138
391.2842861 8.978429135
393.2635507 0.6665338636
409.2948508 2.939172039

Name: +ve in-silico MS/MS by CFM-ID for DKPMWHFRUGMUKF-CRKPLTDNSA-N
ID: DKPMWHFRUGMUKF-CRKPLTDNSA-N
Comment: Energy2
Num peaks: 31
39.02292652 1.21033269
51.02292652 1.039123879
53.03857658 1.031876847
55.05422664 1.886369112
69.06987671 1.060890897
81.06987671 0.955632825
83.08552677 1.284670771
95.08552677 1.249121346
109.0647913 1.37894486
111.0804414 1.131159336
137.132477 2.567248651
151.148127 1.601404839
165.1637771 1.997537411
191.1794272 2.301789535
303.2682422 1.341801037
315.2318567 1.032833204
317.2475067 1.527103571
329.2475067 5.203208171
331.2631568 4.844755342
333.2788068 2.083614511
343.2631568 1.121423498
345.2788068 3.016744086
347.2580714 0.9520424535
347.2944569 0.9900225041
359.2580714 0.9481578212
363.252986 0.9056871253
373.2737215 2.003282391
377.2686361 0.9930870028
379.2479006 0.8851424346
379.2842861 0.8836453988
393.2635507 2.035713347

Name: +ve in-silico MS/MS by CFM-ID for DKPMWHFRUGMUKF-NTPBNISXSA-N
ID: DKPMWHFRUGMUKF-NTPBNISXSA-N
Comment: Energy0
Num peaks: 21
59.01275576 0.5235778701
73.02840582 0.4947854064
101.0597059 0.5271448331
143.1066561 0.4752666499
197.1536063 0.5721416749
267.1954711 0.546719449
289.2162066 0.5663528792
307.2267713 0.681179454
317.2475067 0.4540072208
329.2475067 1.037657254
331.2631568 2.407935128
345.2788068 3.083905363
347.2580714 0.7960597339
349.2737215 2.237880891
363.2893715 3.003645853
373.2737215 18.68233928
377.2686361 0.6739333361
379.2842861 0.882627363
391.2842861 27.11190551
393.2635507 0.6507721105
409.2948508 14.94980541

Name: +ve in-silico MS/MS by CFM-ID for DKPMWHFRUGMUKF-NTPBNISXSA-N
ID: DKPMWHFRUGMUKF-NTPBNISXSA-N
Comment: Energy1
Num peaks: 31
55.05422664 0.9529620187
59.01275576 0.8262075922
73.02840582 0.9626046912
93.06987671 1.139260827
109.0647913 0.6759338825
111.0804414 1.293105434
113.0960915 0.9294632021
137.132477 0.6218204234
191.1794272 0.7870580262
235.1692564 1.043550796
237.1849065 0.6463343591
287.2005565 0.708982525
289.2162066 0.9278026974
305.2111212 0.7889859195
307.2267713 0.6483089486
317.2475067 0.7169668531
329.2475067 1.52689613
331.2631568 4.220070401
333.2424213 0.7380248595
345.2788068 7.471643862
347.2580714 0.7609932395
347.2944569 1.078413833
349.2737215 2.062728951
351.252986 0.6204582315
363.252986 0.6679249703
363.2893715 4.378309438
373.2737215 12.59900982
379.2842861 0.7412240138
391.2842861 8.978429135
393.2635507 0.6665338636
409.2948508 2.939172039

Name: +ve in-silico MS/MS by CFM-ID for DKPMWHFRUGMUKF-NTPBNISXSA-N
ID: DKPMWHFRUGMUKF-NTPBNISXSA-N
Comment: Energy2
Num peaks: 31
39.02292652 1.21033269
51.02292652 1.039123879
53.03857658 1.031876847
55.05422664 1.886369112
69.06987671 1.060890897
81.06987671 0.955632825
83.08552677 1.284670771
95.08552677 1.249121346
109.0647913 1.37894486
111.0804414 1.131159336
137.132477 2.567248651
151.148127 1.601404839
165.1637771 1.997537411
191.1794272 2.301789535
303.2682422 1.341801037
315.2318567 1.032833204
317.2475067 1.527103571
329.2475067 5.203208171
331.2631568 4.844755342
333.2788068 2.083614511
343.2631568 1.121423498
345.2788068 3.016744086
347.2580714 0.9520424535
347.2944569 0.9900225041
359.2580714 0.9481578212
363.252986 0.9056871253
373.2737215 2.003282391
377.2686361 0.9930870028
379.2479006 0.8851424346
379.2842861 0.8836453988
393.2635507 2.035713347

Name: +ve in-silico MS/MS by CFM-ID for BHQCQFFYRZLCQQ-PGHAKIONSA-N
ID: BHQCQFFYRZLCQQ-PGHAKIONSA-N
Comment: Energy0
Num peaks: 9
329.2475067 0.9175780749
331.2631568 2.317444748
345.2788068 3.39998886
349.2737215 1.174910651
361.2737215 0.9860019079
363.2893715 2.006718857
373.2737215 32.030679
391.2842861 28.33828177
409.2948508 9.101739665

Name: +ve in-silico MS/MS by CFM-ID for BHQCQFFYRZLCQQ-PGHAKIONSA-N
ID: BHQCQFFYRZLCQQ-PGHAKIONSA-N
Comment: Energy1
Num peaks: 31
59.01275576 0.6383125426
73.02840582 0.6875414401
111.0804414 0.6545358754
113.0960915 0.5920205687
137.132477 0.6505308086
163.1117415 0.7726050796
181.1223062 1.184527724
183.1379563 0.8921155609
287.2005565 1.130256625
289.2162066 1.190848347
315.2318567 1.034428324
317.2111212 0.7351710657
317.2475067 0.8780529106
329.2475067 1.459760288
331.2267713 0.7770325332
331.2631568 4.530624688
333.2424213 0.719459063
343.2631568 0.9562547032
345.2424213 1.004465466
345.2788068 8.448573629
347.2580714 0.7379972715
347.2944569 1.470996384
349.2737215 1.361655136
359.2580714 0.75725367
361.2737215 1.12648016
363.252986 0.8816295854
363.2893715 3.624534575
373.2737215 19.38374963
379.2842861 0.6884891502
391.2842861 10.34691672
409.2948508 2.191891421

Name: +ve in-silico MS/MS by CFM-ID for BHQCQFFYRZLCQQ-PGHAKIONSA-N
ID: BHQCQFFYRZLCQQ-PGHAKIONSA-N
Comment: Energy2
Num peaks: 31
55.05422664 1.785858671
57.06987671 1.191234182
67.05422664 1.425420838
69.06987671 2.639679975
81.06987671 1.079087271
83.08552677 1.7933358
95.08552677 1.072346927
97.10117684 1.355113455
109.0647913 1.176278209
137.132477 2.087067609
163.1117415 0.9224781258
289.2162066 0.9881750153
315.2318567 1.310097834
317.2111212 1.623311474
317.2475067 1.818657505
319.2267713 0.9226706633
329.2475067 4.432925051
331.2267713 1.649214014
331.2631568 4.441584456
333.2424213 1.010367157
333.2788068 1.292412218
343.2631568 1.130870662
345.2424213 1.844623791
345.2788068 3.583412174
347.2580714 1.72308978
347.2944569 1.358627357
359.2580714 2.973644403
361.2737215 4.140659291
363.2893715 1.414720229
373.2737215 2.637229156
393.2635507 1.508267805

Name: +ve in-silico MS/MS by CFM-ID for PFMAXGIVRQIQPX-DDYYZFQCSA-N
ID: PFMAXGIVRQIQPX-DDYYZFQCSA-N
Comment: Energy0
Num peaks: 9
329.2475067 0.9203578677
331.2631568 2.338639489
345.2788068 3.379947877
349.2737215 1.189905298
361.2737215 0.8829293084
363.2893715 2.06502712
373.2737215 32.1732471
391.2842861 28.5095662
409.2948508 9.162796029

Name: +ve in-silico MS/MS by CFM-ID for PFMAXGIVRQIQPX-DDYYZFQCSA-N
ID: PFMAXGIVRQIQPX-DDYYZFQCSA-N
Comment: Energy1
Num peaks: 31
55.05422664 0.8664683536
59.01275576 0.6191656963
73.02840582 0.665031009
101.0597059 1.058251125
209.1536063 0.708708237
231.1743418 0.6039116585
243.1743418 1.166667839
245.1899918 1.235937125
287.2005565 0.6713187653
289.2162066 0.6445291094
315.2318567 0.9760604042
317.2111212 0.7091967793
317.2475067 0.8372309621
329.2475067 1.356964991
331.2267713 0.752559281
331.2631568 4.383511278
333.2424213 0.7213771276
343.2631568 0.8989205507
345.2424213 0.8963650935
345.2788068 7.998511911
347.2580714 0.7263922318
347.2944569 1.389266012
349.2737215 1.361705992
361.2737215 1.196926028
363.252986 0.9356372712
363.2893715 4.335110108
373.2737215 17.86196057
379.2842861 0.6854664121
381.2999362 0.6265768358
391.2842861 9.672900337
409.2948508 2.077451266

Name: +ve in-silico MS/MS by CFM-ID for PFMAXGIVRQIQPX-DDYYZFQCSA-N
ID: PFMAXGIVRQIQPX-DDYYZFQCSA-N
Comment: Energy2
Num peaks: 31
55.05422664 1.826157046
109.0647913 1.077167883
153.1273916 0.9596091026
167.1430416 1.196436701
181.1223062 1.030433927
181.1586917 0.9596091026
209.1536063 1.259386038
229.1586917 2.000160862
231.1743418 2.319995868
243.1743418 1.709605185
245.1899918 0.9377184699
247.1692564 1.041285125
249.1849065 1.259890206
261.1849065 1.063881643
315.2318567 1.289053829
317.2111212 1.613746219
317.2475067 1.790028606
329.2475067 4.34517704
331.2267713 1.643115274
331.2631568 4.658226187
333.2424213 1.016712376
343.2631568 1.121799081
345.2424213 1.479160186
345.2788068 3.477470924
347.2580714 1.628802997
347.2944569 1.328621646
359.2580714 1.975503708
361.2737215 3.721204501
363.2893715 1.543223952
373.2737215 2.521221839
393.2635507 1.764693552

Name: +ve in-silico MS/MS by CFM-ID for KAOKDEFHEADBNL-BLLLHDCFSA-N
ID: KAOKDEFHEADBNL-BLLLHDCFSA-N
Comment: Energy0
Num peaks: 9
329.2475067 0.9188553009
331.2631568 2.329956984
345.2788068 3.416044802
349.2737215 1.190185399
361.2737215 0.9850401619
363.2893715 2.083447638
373.2737215 32.02802609
391.2842861 28.52463294
409.2948508 9.209422644

Name: +ve in-silico MS/MS by CFM-ID for KAOKDEFHEADBNL-BLLLHDCFSA-N
ID: KAOKDEFHEADBNL-BLLLHDCFSA-N
Comment: Energy1
Num peaks: 31
59.01275576 0.6255611349
73.02840582 0.6725398832
111.0804414 0.762844624
181.1223062 0.6099016471
231.1743418 0.6891480323
287.2005565 1.096199528
289.2162066 1.158571927
315.2318567 0.9987501411
317.2111212 0.6576395495
317.2475067 0.8526841539
319.2267713 0.6064657378
329.2475067 1.401591388
331.2267713 0.7587438608
331.2631568 4.422378812
333.2424213 0.7281297439
343.2631568 0.9213694112
345.2424213 0.9036843962
345.2788068 8.362324657
347.2580714 0.7353995564
347.2944569 1.420976997
349.2737215 1.368241634
359.2580714 0.6499238326
361.2737215 1.253383188
363.252986 0.946148867
363.2893715 4.453268696
365.2686361 0.5787119897
373.2737215 18.3389254
379.2842861 0.6937484055
381.2999362 0.6343027429
391.2842861 9.900251532
409.2948508 2.115416748

Name: +ve in-silico MS/MS by CFM-ID for KAOKDEFHEADBNL-BLLLHDCFSA-N
ID: KAOKDEFHEADBNL-BLLLHDCFSA-N
Comment: Energy2
Num peaks: 31
55.05422664 2.127460235
57.06987671 1.27854012
69.06987671 2.332713064
95.08552677 0.9020661359
109.0647913 1.386418935
111.0804414 1.463078526
179.1066561 1.074647088
189.1273916 0.8989693941
207.1379563 0.9348268039
289.2162066 1.045731568
291.2318567 0.8642651243
315.2318567 1.368131946
317.2111212 1.086535236
317.2475067 1.899159305
319.2267713 1.098209512
329.2475067 4.63155264
331.2267713 1.720626562
331.2631568 4.829283645
333.2424213 1.066324473
333.2788068 1.15574386
343.2631568 1.18002731
345.2424213 1.549600356
345.2788068 3.853060438
347.2580714 1.708482013
347.2944569 1.419655331
359.2580714 2.382033965
361.2737215 4.110305558
363.252986 0.8856417262
363.2893715 1.633645293
373.2737215 2.763726512
393.2635507 1.847771505

Name: +ve in-silico MS/MS by CFM-ID for BHQCQFFYRZLCQQ-KRHHAYMPSA-N
ID: BHQCQFFYRZLCQQ-KRHHAYMPSA-N
Comment: Energy0
Num peaks: 7
331.2631568 2.103308045
345.2788068 3.108974027
361.2737215 1.059327303
363.2893715 1.779439869
373.2737215 35.68882861
391.2842861 30.14665217
409.2948508 6.517573526

Name: +ve in-silico MS/MS by CFM-ID for BHQCQFFYRZLCQQ-KRHHAYMPSA-N
ID: BHQCQFFYRZLCQQ-KRHHAYMPSA-N
Comment: Energy1
Num peaks: 31
59.01275576 0.6087137864
73.02840582 0.7226284716
111.0804414 0.7175036254
113.0960915 0.5773251011
163.1117415 0.964753677
165.1273916 0.641629142
181.1223062 1.101465917
183.1379563 0.7778977878
287.2005565 1.086824229
289.2162066 1.14256635
315.2318567 1.001239793
317.2111212 0.787032399
317.2475067 0.8427272637
329.2475067 1.424307087
331.2267713 0.8161930131
331.2631568 4.34565137
333.2424213 0.7218507772
343.2631568 0.9283443126
345.2424213 1.012968084
345.2788068 8.074090736
347.2580714 0.7996349254
347.2944569 1.42275852
349.2737215 1.324496709
359.2580714 0.7196657577
361.2737215 1.175315735
363.252986 0.7747274956
363.2893715 3.554546903
373.2737215 20.36954931
379.2842861 0.5913058754
391.2842861 11.22787638
409.2948508 1.950519453

Name: +ve in-silico MS/MS by CFM-ID for BHQCQFFYRZLCQQ-KRHHAYMPSA-N
ID: BHQCQFFYRZLCQQ-KRHHAYMPSA-N
Comment: Energy2
Num peaks: 31
55.05422664 1.659176357
57.06987671 1.036526594
67.05422664 1.383551277
69.06987671 2.417506772
81.06987671 1.052918539
83.08552677 1.680768819
95.08552677 1.047814105
97.10117684 1.288976782
109.0647913 1.293728976
111.0804414 0.9414484733
137.132477 1.768228404
163.1117415 0.9930097092
289.2162066 0.9676789952
315.2318567 1.28384812
317.2111212 1.647400404
317.2475067 1.782022229
329.2475067 4.351449661
331.2267713 1.666919218
331.2631568 4.361454296
333.2424213 1.031264695
333.2788068 1.09904402
343.2631568 1.105163067
345.2424213 1.906515141
345.2788068 3.528693593
347.2580714 1.84151963
347.2944569 1.334148682
359.2580714 2.931111082
361.2737215 4.340421617
363.2893715 1.466034866
373.2737215 2.821363032
393.2635507 1.47138281

Name: +ve in-silico MS/MS by CFM-ID for AIHWGPJJINPTRP-VSASKLEVSA-N
ID: AIHWGPJJINPTRP-VSASKLEVSA-N
Comment: Energy0
Num peaks: 15
101.0597059 0.4916669586
289.2162066 0.5155642667
307.2267713 0.595848768
329.2475067 0.9974523567
331.2631568 2.190301862
345.2788068 2.756487159
347.2580714 0.5637837468
349.2737215 1.739271397
361.2737215 0.5483772566
363.2893715 2.434498154
373.2737215 24.37949787
377.2686361 0.5070395152
379.2842861 0.5927039745
391.2842861 32.10850167
409.2948508 9.902077419

Name: +ve in-silico MS/MS by CFM-ID for AIHWGPJJINPTRP-VSASKLEVSA-N
ID: AIHWGPJJINPTRP-VSASKLEVSA-N
Comment: Energy1
Num peaks: 31
55.01784114 0.6642571354
59.01275576 0.8043098995
73.02840582 1.020828136
129.0910061 0.9650863627
143.1066561 0.6272234357
261.1849065 0.8925288832
263.2005565 0.5921865049
281.2111212 0.6914094539
287.2005565 0.6981186721
289.2162066 0.7327257327
301.2162066 1.395382471
303.2318567 0.6993380023
305.2111212 0.8079215562
307.2267713 0.6698754288
315.2318567 1.074368002
317.2475067 0.8559878629
329.2475067 1.581171619
331.2631568 4.219044206
333.2424213 0.6154303225
335.2580714 0.6162290027
343.2631568 0.6098020244
345.2788068 7.444228127
347.2580714 0.6195216956
347.2944569 1.065786901
349.2737215 2.049936927
363.2893715 4.323184062
373.2737215 14.20208583
379.2842861 0.6574366093
391.2842861 10.73830874
393.2635507 0.6177347908
409.2948508 2.678044694

Name: +ve in-silico MS/MS by CFM-ID for AIHWGPJJINPTRP-VSASKLEVSA-N
ID: AIHWGPJJINPTRP-VSASKLEVSA-N
Comment: Energy2
Num peaks: 31
55.05422664 1.099897838
69.06987671 0.990790008
121.1011768 0.9645085993
123.0804414 0.8910483388
137.132477 1.897405607
143.1066561 1.018746516
151.148127 1.470457039
165.1637771 1.766360165
245.1536063 0.8013449608
259.1692564 0.8013449608
261.1849065 1.361051831
263.2005565 1.082809157
275.236942 1.573574944
289.2525921 1.29288061
301.2162066 0.9198149033
303.2318567 1.030053695
303.2682422 1.335319133
315.2318567 1.908597799
317.2475067 2.116149488
329.2475067 5.483446614
331.2631568 5.444148119
333.2788068 1.678551734
343.2631568 1.140236505
345.2788068 3.353988277
347.2944569 1.039561066
359.2580714 0.9873376188
361.2737215 0.9354990311
373.2737215 2.317390461
377.2686361 0.972575858
379.2842861 0.7933730371
393.2635507 1.911171507

Name: +ve in-silico MS/MS by CFM-ID for DAKYVYUAVGJDRK-LFMRMFNLSA-N
ID: DAKYVYUAVGJDRK-LFMRMFNLSA-N
Comment: Energy0
Num peaks: 7
331.2631568 2.105820939
345.2788068 3.099105522
349.2737215 0.9686892908
363.2893715 1.495778763
373.2737215 35.92004133
391.2842861 30.38345364
409.2948508 6.583659602

Name: +ve in-silico MS/MS by CFM-ID for DAKYVYUAVGJDRK-LFMRMFNLSA-N
ID: DAKYVYUAVGJDRK-LFMRMFNLSA-N
Comment: Energy1
Num peaks: 31
59.01275576 0.626510378
73.02840582 0.8407771115
163.1117415 0.9759144872
165.1273916 0.7020293622
181.1223062 0.7233468685
183.1379563 0.6800392895
233.1536063 0.5933217431
247.1692564 0.5541321293
261.1849065 0.6465454673
267.1954711 0.6177898794
279.1954711 0.548255918
281.2111212 0.6438079243
287.2005565 1.109512722
289.2162066 1.084427481
301.2162066 1.150837856
303.2318567 0.6579828495
315.2318567 1.429020465
317.2475067 1.036458752
319.2267713 0.5421729983
329.2475067 1.44874523
331.2631568 4.398971474
333.2424213 0.6380585966
343.2631568 0.9454575335
345.2788068 8.123260027
347.2944569 1.45033357
349.2737215 1.362535961
363.252986 0.6250615139
363.2893715 3.091291119
373.2737215 20.76214216
391.2842861 11.62289614
409.2948508 2.052609944

Name: +ve in-silico MS/MS by CFM-ID for DAKYVYUAVGJDRK-LFMRMFNLSA-N
ID: DAKYVYUAVGJDRK-LFMRMFNLSA-N
Comment: Energy2
Num peaks: 31
55.05422664 1.748401984
57.06987671 1.023781893
67.05422664 1.309004214
69.06987671 2.409663273
81.06987671 0.9210621521
83.08552677 1.06530063
91.05422664 0.9394735794
97.10117684 0.8778964188
163.1117415 1.29850515
165.1273916 1.655535775
179.1066561 0.9041951908
207.1743418 0.9315077688
221.1899918 1.119455143
235.1692564 0.9819705537
235.2056419 0.9315077688
247.1692564 0.9040830739
261.1849065 0.9605946486
263.2005565 0.9819705537
275.236942 1.082415313
303.2318567 1.235851014
315.2318567 2.385208393
317.2475067 3.074728116
329.2475067 4.49194241
331.2631568 4.194815553
343.2631568 1.150447183
345.2788068 3.447034025
347.2944569 1.376263166
359.2580714 1.02004983
361.2737215 1.4781076
373.2737215 2.889117274
393.2635507 1.456053957

Name: +ve in-silico MS/MS by CFM-ID for CVNYHSDFZXHMMJ-VPUMZWJWSA-N
ID: CVNYHSDFZXHMMJ-VPUMZWJWSA-N
Comment: Energy0
Num peaks: 19
59.01275576 0.5134051308
73.02840582 0.5064000859
83.04914126 0.4684506549
101.0597059 0.5151103891
271.2056419 0.5997955751
289.2162066 0.648579927
311.236942 0.6837193847
313.2525921 1.737934265
327.2682422 2.48135548
329.2475067 0.8407407797
329.2838922 0.4797231502
331.2631568 2.263601883
343.2631568 0.7666636334
345.2788068 3.166597271
355.2631568 18.16142789
361.2737215 0.4836341549
373.2737215 34.42873288
375.252986 0.689706686
391.2842861 10.61959776

Name: +ve in-silico MS/MS by CFM-ID for CVNYHSDFZXHMMJ-VPUMZWJWSA-N
ID: CVNYHSDFZXHMMJ-VPUMZWJWSA-N
Comment: Energy1
Num peaks: 31
55.05422664 0.8252009623
59.01275576 0.746083294
73.02840582 0.943809495
127.1117415 0.6273459086
147.1168269 0.6555623803
165.1273916 0.9401673073
181.1586917 1.010453753
269.1899918 0.6568517195
271.2056419 0.830035529
273.221292 0.6602635705
287.2005565 0.7489244837
289.2162066 0.6204091027
299.236942 0.7536770069
311.236942 0.7197531758
313.2162066 0.6389406623
313.2525921 3.352578694
315.2318567 1.030773861
327.2318567 0.856788138
327.2682422 5.188835514
329.2475067 1.248277798
329.2838922 1.183080171
331.2631568 2.559247178
341.2475067 1.028017752
343.2631568 1.119994409
345.2424213 0.7239447466
345.2788068 5.637118744
355.2631568 7.257120196
363.2893715 1.248277769
373.2737215 8.325242914
375.252986 0.7584717264
391.2842861 2.334391401

Name: +ve in-silico MS/MS by CFM-ID for CVNYHSDFZXHMMJ-VPUMZWJWSA-N
ID: CVNYHSDFZXHMMJ-VPUMZWJWSA-N
Comment: Energy2
Num peaks: 31
55.05422664 2.011959949
65.03857658 1.416513761
69.06987671 1.066609569
79.05422664 1.312257654
91.05422664 1.187240112
93.06987671 0.8741530939
119.0855268 1.382646558
123.1168269 0.9455194069
147.1168269 0.9511119229
161.0960915 0.8928821152
163.1117415 1.099323011
163.148127 1.177433289
165.1273916 0.9641139679
273.221292 1.310609976
297.221292 0.9092764443
299.236942 1.303080299
311.236942 2.766598137
313.2525921 3.042019597
315.2318567 1.100704521
315.2682422 1.008700205
325.2525921 0.9094986832
327.2318567 1.553096397
327.2682422 1.39127724
329.2475067 2.026329385
329.2838922 1.656252692
331.2631568 1.479617956
341.2475067 0.997925426
343.2631568 1.790358477
345.2788068 1.90656893
355.2631568 1.009795368
375.252986 2.050422644

Name: +ve in-silico MS/MS by CFM-ID for FRYVQXCDSBCDAU-IQXKVUNVSA-N
ID: FRYVQXCDSBCDAU-IQXKVUNVSA-N
Comment: Energy0
Num peaks: 15
143.1066561 0.572506206
289.2162066 0.5144527569
307.2267713 0.5945242222
329.2475067 0.9954769863
331.2631568 2.166246519
345.2788068 2.726740967
347.2580714 0.6299627096
349.2737215 1.720963205
361.2737215 0.5064031807
363.2893715 2.411803227
373.2737215 24.3597424
377.2686361 0.5160579187
379.2842861 0.591019133
391.2842861 32.02446111
409.2948508 9.859427481

Name: +ve in-silico MS/MS by CFM-ID for FRYVQXCDSBCDAU-IQXKVUNVSA-N
ID: FRYVQXCDSBCDAU-IQXKVUNVSA-N
Comment: Energy1
Num peaks: 31
55.01784114 0.6649246604
59.01275576 0.8003165275
73.02840582 1.015458995
143.1066561 0.9539622094
163.1117415 0.8039158556
181.1223062 1.08955762
183.1379563 1.227796853
261.1849065 0.7845711351
263.2005565 0.6280898511
267.1954711 0.6592222244
281.2111212 0.7525517126
287.2005565 0.695058654
289.2162066 0.7295140237
301.2162066 1.394602032
303.2318567 0.7943360906
305.2111212 0.8061155445
307.2267713 0.6685553244
315.2318567 0.9805781787
317.2475067 0.8528147615
329.2475067 1.576147012
331.2631568 4.103052923
333.2424213 0.7043853137
345.2788068 7.449632081
347.2580714 0.7431735014
347.2944569 1.061115307
349.2737215 2.003219698
363.2893715 4.317674356
373.2737215 14.26389274
379.2842861 0.6539377639
391.2842861 10.70785331
409.2948508 2.654619148

Name: +ve in-silico MS/MS by CFM-ID for FRYVQXCDSBCDAU-IQXKVUNVSA-N
ID: FRYVQXCDSBCDAU-IQXKVUNVSA-N
Comment: Energy2
Num peaks: 31
55.05422664 1.838122691
57.06987671 1.063461888
67.05422664 1.403354733
69.06987671 2.84349398
81.06987671 0.977815426
83.08552677 1.13047448
91.05422664 0.9917039918
97.10117684 0.9336545369
181.1223062 1.02573237
183.1379563 1.138466995
233.1536063 0.8952557801
235.2056419 0.9914283984
261.1849065 0.9740081296
263.2005565 1.013723791
275.236942 1.159249491
289.2525921 1.109717035
301.2162066 0.8820346404
303.2318567 1.26785259
303.2682422 1.252953966
315.2318567 1.767951553
317.2475067 2.033079813
329.2475067 5.270362161
331.2631568 4.527949707
333.2788068 1.591001927
343.2631568 1.096197868
345.2788068 3.061915141
347.2580714 0.9790345596
347.2944569 0.9994107539
373.2737215 2.211781471
377.2686361 1.096862554
393.2635507 1.44121444

Name: +ve in-silico MS/MS by CFM-ID for DAKYVYUAVGJDRK-JZBKOBKOSA-N
ID: DAKYVYUAVGJDRK-JZBKOBKOSA-N
Comment: Energy0
Num peaks: 7
331.2631568 2.105820939
345.2788068 3.099105522
349.2737215 0.9686892908
363.2893715 1.495778763
373.2737215 35.92004133
391.2842861 30.38345364
409.2948508 6.583659602

Name: +ve in-silico MS/MS by CFM-ID for DAKYVYUAVGJDRK-JZBKOBKOSA-N
ID: DAKYVYUAVGJDRK-JZBKOBKOSA-N
Comment: Energy1
Num peaks: 31
59.01275576 0.626510378
73.02840582 0.8407771115
163.1117415 0.9759144872
165.1273916 0.7020293622
181.1223062 0.7233468685
183.1379563 0.6800392895
233.1536063 0.5933217431
247.1692564 0.5541321293
261.1849065 0.6465454673
267.1954711 0.6177898794
279.1954711 0.548255918
281.2111212 0.6438079243
287.2005565 1.109512722
289.2162066 1.084427481
301.2162066 1.150837856
303.2318567 0.6579828495
315.2318567 1.429020465
317.2475067 1.036458752
319.2267713 0.5421729983
329.2475067 1.44874523
331.2631568 4.398971474
333.2424213 0.6380585966
343.2631568 0.9454575335
345.2788068 8.123260027
347.2944569 1.45033357
349.2737215 1.362535961
363.252986 0.6250615139
363.2893715 3.091291119
373.2737215 20.76214216
391.2842861 11.62289614
409.2948508 2.052609944

Name: +ve in-silico MS/MS by CFM-ID for DAKYVYUAVGJDRK-JZBKOBKOSA-N
ID: DAKYVYUAVGJDRK-JZBKOBKOSA-N
Comment: Energy2
Num peaks: 31
55.05422664 1.748401984
57.06987671 1.023781893
67.05422664 1.318774768
69.06987671 2.446895411
81.06987671 0.9210621521
83.08552677 1.06530063
91.05422664 0.9394735794
97.10117684 0.8778964188
163.1117415 1.29850515
165.1273916 1.655535775
179.1066561 0.9041951908
207.1743418 0.9315077688
221.1899918 1.119455143
235.1692564 0.9819705537
235.2056419 0.9315077688
247.1692564 0.9040830739
261.1849065 0.9605946486
263.2005565 0.9819705537
275.236942 1.082415313
303.2318567 1.235851014
315.2318567 2.385208393
317.2475067 3.074728116
329.2475067 4.49194241
331.2631568 4.194815553
343.2631568 1.150447183
345.2788068 3.447034025
347.2944569 1.376263166
359.2580714 1.02004983
361.2737215 1.4781076
373.2737215 2.889117274
393.2635507 1.456053957

Name: +ve in-silico MS/MS by CFM-ID for BHQCQFFYRZLCQQ-OJGXVJBCSA-N
ID: BHQCQFFYRZLCQQ-OJGXVJBCSA-N
Comment: Energy0
Num peaks: 7
331.2631568 2.103308045
345.2788068 3.108974027
361.2737215 1.059327303
363.2893715 1.779439869
373.2737215 35.68882861
391.2842861 30.14665217
409.2948508 6.517573526

Name: +ve in-silico MS/MS by CFM-ID for BHQCQFFYRZLCQQ-OJGXVJBCSA-N
ID: BHQCQFFYRZLCQQ-OJGXVJBCSA-N
Comment: Energy1
Num peaks: 31
59.01275576 0.6087137864
73.02840582 0.7226284716
111.0804414 0.7175036254
113.0960915 0.5773251011
163.1117415 0.964753677
165.1273916 0.641629142
181.1223062 1.101465917
183.1379563 0.7778977878
287.2005565 1.086824229
289.2162066 1.14256635
315.2318567 1.001239793
317.2111212 0.787032399
317.2475067 0.8427272637
329.2475067 1.424307087
331.2267713 0.8161930131
331.2631568 4.34565137
333.2424213 0.7218507772
343.2631568 0.9283443126
345.2424213 1.012968084
345.2788068 8.074090736
347.2580714 0.7996349254
347.2944569 1.42275852
349.2737215 1.324496709
359.2580714 0.7196657577
361.2737215 1.175315735
363.252986 0.7747274956
363.2893715 3.554546903
373.2737215 20.36954931
379.2842861 0.5913058754
391.2842861 11.22787638
409.2948508 1.950519453

Name: +ve in-silico MS/MS by CFM-ID for BHQCQFFYRZLCQQ-OJGXVJBCSA-N
ID: BHQCQFFYRZLCQQ-OJGXVJBCSA-N
Comment: Energy2
Num peaks: 31
55.05422664 1.659176357
57.06987671 1.036526594
67.05422664 1.383551277
69.06987671 2.417506772
81.06987671 1.052918539
83.08552677 1.680768819
95.08552677 1.047814105
97.10117684 1.288976782
109.0647913 1.293728976
111.0804414 0.9414484733
137.132477 1.768228404
163.1117415 0.9930097092
289.2162066 0.9676789952
315.2318567 1.28384812
317.2111212 1.647400404
317.2475067 1.782022229
329.2475067 4.351449661
331.2267713 1.666919218
331.2631568 4.361454296
333.2424213 1.031264695
333.2788068 1.09904402
343.2631568 1.105163067
345.2424213 1.906515141
345.2788068 3.528693593
347.2580714 1.84151963
347.2944569 1.334148682
359.2580714 2.931111082
361.2737215 4.340421617
363.2893715 1.466034866
373.2737215 2.821363032
393.2635507 1.47138281

Name: +ve in-silico MS/MS by CFM-ID for BHQCQFFYRZLCQQ-BJOVICNYSA-N
ID: BHQCQFFYRZLCQQ-BJOVICNYSA-N
Comment: Energy0
Num peaks: 7
331.2631568 2.103308045
345.2788068 3.108974027
361.2737215 1.059327303
363.2893715 1.779439869
373.2737215 35.68882861
391.2842861 30.14665217
409.2948508 6.517573526

Name: +ve in-silico MS/MS by CFM-ID for BHQCQFFYRZLCQQ-BJOVICNYSA-N
ID: BHQCQFFYRZLCQQ-BJOVICNYSA-N
Comment: Energy1
Num peaks: 31
59.01275576 0.6087137864
73.02840582 0.7226284716
111.0804414 0.7175036254
113.0960915 0.5773251011
163.1117415 0.964753677
165.1273916 0.641629142
181.1223062 1.101465917
183.1379563 0.7778977878
287.2005565 1.086824229
289.2162066 1.14256635
315.2318567 1.001239793
317.2111212 0.787032399
317.2475067 0.8427272637
329.2475067 1.424307087
331.2267713 0.8161930131
331.2631568 4.34565137
333.2424213 0.7218507772
343.2631568 0.9283443126
345.2424213 1.012968084
345.2788068 8.074090736
347.2580714 0.7996349254
347.2944569 1.42275852
349.2737215 1.324496709
359.2580714 0.7196657577
361.2737215 1.175315735
363.252986 0.7747274956
363.2893715 3.554546903
373.2737215 20.36954931
379.2842861 0.5913058754
391.2842861 11.22787638
409.2948508 1.950519453

Name: +ve in-silico MS/MS by CFM-ID for BHQCQFFYRZLCQQ-BJOVICNYSA-N
ID: BHQCQFFYRZLCQQ-BJOVICNYSA-N
Comment: Energy2
Num peaks: 31
55.05422664 1.659176357
57.06987671 1.036526594
67.05422664 1.383551277
69.06987671 2.417506772
81.06987671 1.052918539
83.08552677 1.680768819
95.08552677 1.047814105
97.10117684 1.288976782
109.0647913 1.293728976
111.0804414 0.9414484733
137.132477 1.768228404
163.1117415 0.9930097092
289.2162066 0.9676789952
315.2318567 1.28384812
317.2111212 1.647400404
317.2475067 1.782022229
329.2475067 4.351449661
331.2267713 1.666919218
331.2631568 4.361454296
333.2424213 1.031264695
333.2788068 1.09904402
343.2631568 1.105163067
345.2424213 1.906515141
345.2788068 3.528693593
347.2580714 1.84151963
347.2944569 1.334148682
359.2580714 2.931111082
361.2737215 4.340421617
363.2893715 1.466034866
373.2737215 2.821363032
393.2635507 1.47138281

Name: +ve in-silico MS/MS by CFM-ID for BHQCQFFYRZLCQQ-NSYKHXCCSA-N
ID: BHQCQFFYRZLCQQ-NSYKHXCCSA-N
Comment: Energy0
Num peaks: 7
331.2631568 2.103308045
345.2788068 3.108974027
361.2737215 1.059327303
363.2893715 1.779439869
373.2737215 35.68882861
391.2842861 30.14665217
409.2948508 6.517573526

Name: +ve in-silico MS/MS by CFM-ID for BHQCQFFYRZLCQQ-NSYKHXCCSA-N
ID: BHQCQFFYRZLCQQ-NSYKHXCCSA-N
Comment: Energy1
Num peaks: 31
59.01275576 0.6087137864
73.02840582 0.7226284716
111.0804414 0.7175036254
113.0960915 0.5773251011
163.1117415 0.964753677
165.1273916 0.641629142
181.1223062 1.101465917
183.1379563 0.7778977878
287.2005565 1.086824229
289.2162066 1.14256635
315.2318567 1.001239793
317.2111212 0.787032399
317.2475067 0.8427272637
329.2475067 1.424307087
331.2267713 0.8161930131
331.2631568 4.34565137
333.2424213 0.7218507772
343.2631568 0.9283443126
345.2424213 1.012968084
345.2788068 8.074090736
347.2580714 0.7996349254
347.2944569 1.42275852
349.2737215 1.324496709
359.2580714 0.7196657577
361.2737215 1.175315735
363.252986 0.7747274956
363.2893715 3.554546903
373.2737215 20.36954931
379.2842861 0.5913058754
391.2842861 11.22787638
409.2948508 1.950519453

Name: +ve in-silico MS/MS by CFM-ID for BHQCQFFYRZLCQQ-NSYKHXCCSA-N
ID: BHQCQFFYRZLCQQ-NSYKHXCCSA-N
Comment: Energy2
Num peaks: 31
55.05422664 1.659176357
57.06987671 1.036526594
67.05422664 1.383551277
69.06987671 2.417506772
81.06987671 1.052918539
83.08552677 1.680768819
95.08552677 1.047814105
97.10117684 1.288976782
109.0647913 1.293728976
111.0804414 0.9414484733
137.132477 1.768228404
163.1117415 0.9930097092
289.2162066 0.9676789952
315.2318567 1.28384812
317.2111212 1.647400404
317.2475067 1.782022229
329.2475067 4.351449661
331.2267713 1.666919218
331.2631568 4.361454296
333.2424213 1.031264695
333.2788068 1.09904402
343.2631568 1.105163067
345.2424213 1.906515141
345.2788068 3.528693593
347.2580714 1.84151963
347.2944569 1.334148682
359.2580714 2.931111082
361.2737215 4.340421617
363.2893715 1.466034866
373.2737215 2.821363032
393.2635507 1.47138281

Name: +ve in-silico MS/MS by CFM-ID for NVTDAUYTNRUBQY-QCICEKRZSA-N
ID: NVTDAUYTNRUBQY-QCICEKRZSA-N
Comment: Energy0
Num peaks: 14
289.2162066 0.5178529424
307.2267713 0.5973709218
329.2475067 1.001213059
331.2631568 2.202619054
345.2788068 2.760285105
347.2580714 0.6332121402
349.2737215 1.747507988
361.2737215 0.549670532
363.2893715 2.43710812
373.2737215 24.45776697
377.2686361 0.5187838379
379.2842861 0.5942064489
391.2842861 32.23161799
409.2948508 9.940150962

Name: +ve in-silico MS/MS by CFM-ID for NVTDAUYTNRUBQY-QCICEKRZSA-N
ID: NVTDAUYTNRUBQY-QCICEKRZSA-N
Comment: Energy1
Num peaks: 31
59.01275576 0.8146944549
73.02840582 1.035483676
109.0647913 0.6424137354
127.075356 0.9329731694
129.0910061 1.03349752
141.0910061 0.5854117023
143.1066561 0.6352731232
281.2111212 0.6181987924
287.2005565 0.7085455647
289.2162066 0.7432667177
301.2162066 0.708506606
305.2111212 0.8198402361
307.2267713 0.6801452227
315.2318567 1.390070939
317.2475067 1.026222271
329.2475067 1.606543835
331.2631568 4.356539882
333.2424213 0.8640601924
335.2580714 0.8051171529
343.2631568 0.6202761282
345.2788068 7.558567975
347.2580714 0.7563353058
347.2944569 1.082307553
349.2737215 2.112590737
361.2737215 0.588548494
363.2893715 4.396567333
373.2737215 14.50589172
379.2842861 0.6654851987
391.2842861 10.96617038
393.2635507 0.639263231
409.2948508 2.732183212

Name: +ve in-silico MS/MS by CFM-ID for NVTDAUYTNRUBQY-QCICEKRZSA-N
ID: NVTDAUYTNRUBQY-QCICEKRZSA-N
Comment: Energy2
Num peaks: 31
55.05422664 0.7894021134
67.05422664 1.062533057
69.06987671 1.26474852
111.0804414 1.022789562
125.0597059 1.138023705
127.075356 1.113101286
137.132477 2.119574986
143.1066561 0.9730486497
151.148127 1.407436284
165.1637771 1.676618196
245.1536063 0.767000969
259.1692564 0.767000969
275.236942 1.232829655
289.2525921 2.050249649
301.2162066 1.082092949
303.2682422 1.261327363
315.2318567 2.496716103
317.2475067 2.538367025
329.2475067 5.246299935
331.2631568 5.179998886
333.2788068 1.593821073
343.2631568 1.091320358
345.2788068 3.120862781
347.2580714 0.9741972021
347.2944569 0.9947710347
359.2580714 0.7831897397
361.2737215 0.8921792809
363.252986 0.9672571717
373.2737215 2.200098768
377.2686361 1.091953771
393.2635507 1.966395287

Name: +ve in-silico MS/MS by CFM-ID for GYUVAHWOVINGNE-RWXZXXAWSA-N
ID: GYUVAHWOVINGNE-RWXZXXAWSA-N
Comment: Energy0
Num peaks: 7
331.2631568 2.122121643
345.2788068 3.125257622
349.2737215 0.9737600125
363.2893715 1.503727127
373.2737215 36.01992281
391.2842861 30.46150929
409.2948508 6.596084952

Name: +ve in-silico MS/MS by CFM-ID for GYUVAHWOVINGNE-RWXZXXAWSA-N
ID: GYUVAHWOVINGNE-RWXZXXAWSA-N
Comment: Energy1
Num peaks: 31
59.01275576 0.6265985292
73.02840582 0.8409027266
109.0647913 0.6724612981
111.0804414 0.5121380452
181.1223062 0.5121044197
191.1794272 0.5723373477
209.1536063 0.5121044197
217.1586917 0.6338164033
235.1692564 0.8646499252
261.1849065 0.7834994158
263.2005565 0.5623361015
281.2111212 0.5152408953
287.2005565 1.111792894
289.2162066 1.086557375
301.2162066 1.146216126
303.2318567 0.6555078927
315.2318567 1.380572239
317.2475067 1.036924651
319.2267713 0.5415151203
329.2475067 1.453837039
331.2631568 4.438368167
333.2424213 0.6169181734
343.2631568 0.9483056792
345.2788068 8.071178103
347.2944569 1.454163208
349.2737215 1.365983789
361.2737215 0.5146914346
363.2893715 3.068924739
373.2737215 20.5959163
391.2842861 11.59368337
409.2948508 2.053120603

Name: +ve in-silico MS/MS by CFM-ID for GYUVAHWOVINGNE-RWXZXXAWSA-N
ID: GYUVAHWOVINGNE-RWXZXXAWSA-N
Comment: Energy2
Num peaks: 31
55.05422664 1.10221045
69.06987671 1.054619094
109.0647913 1.030169144
137.132477 2.105222296
151.148127 1.399431276
165.1637771 1.664784891
191.1794272 1.923560604
245.1536063 0.8274363339
247.1692564 0.9231365306
259.1692564 0.8274363339
261.1849065 1.464131218
263.2005565 1.104744325
273.1849065 0.7675385195
275.2005565 0.7653418738
275.236942 1.163446511
289.2162066 0.893952995
289.2525921 1.275417859
301.2162066 0.8952272787
303.2318567 1.292779327
315.2318567 1.969578541
317.2475067 3.245554409
329.2475067 4.83745856
331.2631568 5.21885673
343.2631568 1.207122168
345.2788068 3.994161995
347.2944569 1.485306289
359.2580714 1.060513903
361.2737215 1.53831509
373.2737215 3.223975064
381.2635507 0.7639064009
393.2635507 1.80327255

Name: +ve in-silico MS/MS by CFM-ID for BHQCQFFYRZLCQQ-UXWVVXDJSA-N
ID: BHQCQFFYRZLCQQ-UXWVVXDJSA-N
Comment: Energy0
Num peaks: 7
331.2631568 2.103308045
345.2788068 3.108974027
361.2737215 1.059327303
363.2893715 1.779439869
373.2737215 35.68882861
391.2842861 30.14665217
409.2948508 6.517573526

Name: +ve in-silico MS/MS by CFM-ID for BHQCQFFYRZLCQQ-UXWVVXDJSA-N
ID: BHQCQFFYRZLCQQ-UXWVVXDJSA-N
Comment: Energy1
Num peaks: 31
59.01275576 0.6087137864
73.02840582 0.7226284716
111.0804414 0.7175036254
113.0960915 0.5773251011
163.1117415 0.964753677
165.1273916 0.641629142
181.1223062 1.101465917
183.1379563 0.7778977878
287.2005565 1.086824229
289.2162066 1.14256635
315.2318567 1.001239793
317.2111212 0.787032399
317.2475067 0.8427272637
329.2475067 1.424307087
331.2267713 0.8161930131
331.2631568 4.34565137
333.2424213 0.7218507772
343.2631568 0.9283443126
345.2424213 1.012968084
345.2788068 8.074090736
347.2580714 0.7996349254
347.2944569 1.42275852
349.2737215 1.324496709
359.2580714 0.7196657577
361.2737215 1.175315735
363.252986 0.7747274956
363.2893715 3.554546903
373.2737215 20.36954931
379.2842861 0.5913058754
391.2842861 11.22787638
409.2948508 1.950519453

Name: +ve in-silico MS/MS by CFM-ID for BHQCQFFYRZLCQQ-UXWVVXDJSA-N
ID: BHQCQFFYRZLCQQ-UXWVVXDJSA-N
Comment: Energy2
Num peaks: 31
55.05422664 1.659176357
57.06987671 1.036526594
67.05422664 1.383551277
69.06987671 2.417506772
81.06987671 1.052918539
83.08552677 1.680768819
95.08552677 1.047814105
97.10117684 1.288976782
109.0647913 1.293728976
111.0804414 0.9414484733
137.132477 1.768228404
163.1117415 0.9930097092
289.2162066 0.9676789952
315.2318567 1.28384812
317.2111212 1.647400404
317.2475067 1.782022229
329.2475067 4.351449661
331.2267713 1.666919218
331.2631568 4.361454296
333.2424213 1.031264695
333.2788068 1.09904402
343.2631568 1.105163067
345.2424213 1.906515141
345.2788068 3.528693593
347.2580714 1.84151963
347.2944569 1.334148682
359.2580714 2.931111082
361.2737215 4.340421617
363.2893715 1.466034866
373.2737215 2.821363032
393.2635507 1.47138281

Name: +ve in-silico MS/MS by CFM-ID for BHQCQFFYRZLCQQ-UEXPSFCYSA-N
ID: BHQCQFFYRZLCQQ-UEXPSFCYSA-N
Comment: Energy0
Num peaks: 7
331.2631568 2.103308045
345.2788068 3.108974027
361.2737215 1.059327303
363.2893715 1.779439869
373.2737215 35.68882861
391.2842861 30.14665217
409.2948508 6.517573526

Name: +ve in-silico MS/MS by CFM-ID for BHQCQFFYRZLCQQ-UEXPSFCYSA-N
ID: BHQCQFFYRZLCQQ-UEXPSFCYSA-N
Comment: Energy1
Num peaks: 31
59.01275576 0.6087137864
73.02840582 0.7226284716
111.0804414 0.7175036254
113.0960915 0.5773251011
163.1117415 0.964753677
165.1273916 0.641629142
181.1223062 1.101465917
183.1379563 0.7778977878
287.2005565 1.086824229
289.2162066 1.14256635
315.2318567 1.001239793
317.2111212 0.787032399
317.2475067 0.8427272637
329.2475067 1.424307087
331.2267713 0.8161930131
331.2631568 4.34565137
333.2424213 0.7218507772
343.2631568 0.9283443126
345.2424213 1.012968084
345.2788068 8.074090736
347.2580714 0.7996349254
347.2944569 1.42275852
349.2737215 1.324496709
359.2580714 0.7196657577
361.2737215 1.175315735
363.252986 0.7747274956
363.2893715 3.554546903
373.2737215 20.36954931
379.2842861 0.5913058754
391.2842861 11.22787638
409.2948508 1.950519453

Name: +ve in-silico MS/MS by CFM-ID for BHQCQFFYRZLCQQ-UEXPSFCYSA-N
ID: BHQCQFFYRZLCQQ-UEXPSFCYSA-N
Comment: Energy2
Num peaks: 31
55.05422664 1.659176357
57.06987671 1.036526594
67.05422664 1.383551277
69.06987671 2.417506772
81.06987671 1.052918539
83.08552677 1.680768819
95.08552677 1.047814105
97.10117684 1.288976782
109.0647913 1.293728976
111.0804414 0.9414484733
137.132477 1.768228404
163.1117415 0.9930097092
289.2162066 0.9676789952
315.2318567 1.28384812
317.2111212 1.647400404
317.2475067 1.782022229
329.2475067 4.351449661
331.2267713 1.666919218
331.2631568 4.361454296
333.2424213 1.031264695
333.2788068 1.09904402
343.2631568 1.105163067
345.2424213 1.906515141
345.2788068 3.528693593
347.2580714 1.84151963
347.2944569 1.334148682
359.2580714 2.931111082
361.2737215 4.340421617
363.2893715 1.466034866
373.2737215 2.821363032
393.2635507 1.47138281

Name: +ve in-silico MS/MS by CFM-ID for BHQCQFFYRZLCQQ-PWNRUWOFSA-N
ID: BHQCQFFYRZLCQQ-PWNRUWOFSA-N
Comment: Energy0
Num peaks: 7
331.2631568 2.103308045
345.2788068 3.108974027
361.2737215 1.059327303
363.2893715 1.779439869
373.2737215 35.68882861
391.2842861 30.14665217
409.2948508 6.517573526

Name: +ve in-silico MS/MS by CFM-ID for BHQCQFFYRZLCQQ-PWNRUWOFSA-N
ID: BHQCQFFYRZLCQQ-PWNRUWOFSA-N
Comment: Energy1
Num peaks: 31
59.01275576 0.6087137864
73.02840582 0.7226284716
111.0804414 0.7175036254
113.0960915 0.5773251011
163.1117415 0.964753677
165.1273916 0.641629142
181.1223062 1.101465917
183.1379563 0.7778977878
287.2005565 1.086824229
289.2162066 1.14256635
315.2318567 1.001239793
317.2111212 0.787032399
317.2475067 0.8427272637
329.2475067 1.424307087
331.2267713 0.8161930131
331.2631568 4.34565137
333.2424213 0.7218507772
343.2631568 0.9283443126
345.2424213 1.012968084
345.2788068 8.074090736
347.2580714 0.7996349254
347.2944569 1.42275852
349.2737215 1.324496709
359.2580714 0.7196657577
361.2737215 1.175315735
363.252986 0.7747274956
363.2893715 3.554546903
373.2737215 20.36954931
379.2842861 0.5913058754
391.2842861 11.22787638
409.2948508 1.950519453

Name: +ve in-silico MS/MS by CFM-ID for BHQCQFFYRZLCQQ-PWNRUWOFSA-N
ID: BHQCQFFYRZLCQQ-PWNRUWOFSA-N
Comment: Energy2
Num peaks: 31
55.05422664 1.659176357
57.06987671 1.036526594
67.05422664 1.383551277
69.06987671 2.417506772
81.06987671 1.052918539
83.08552677 1.680768819
95.08552677 1.047814105
97.10117684 1.288976782
109.0647913 1.293728976
111.0804414 0.9414484733
137.132477 1.768228404
163.1117415 0.9930097092
289.2162066 0.9676789952
315.2318567 1.28384812
317.2111212 1.647400404
317.2475067 1.782022229
329.2475067 4.351449661
331.2267713 1.666919218
331.2631568 4.361454296
333.2424213 1.031264695
333.2788068 1.09904402
343.2631568 1.105163067
345.2424213 1.906515141
345.2788068 3.528693593
347.2580714 1.84151963
347.2944569 1.334148682
359.2580714 2.931111082
361.2737215 4.340421617
363.2893715 1.466034866
373.2737215 2.821363032
393.2635507 1.47138281

Name: +ve in-silico MS/MS by CFM-ID for KNVADAPHVNKTEP-MKYSPFRDSA-N
ID: KNVADAPHVNKTEP-MKYSPFRDSA-N
Comment: Energy0
Num peaks: 23
59.01275576 0.5036600562
73.02840582 0.4965602219
83.04914126 0.4529308877
101.0597059 0.6207808841
271.2056419 0.5904415339
289.2162066 0.6308621232
299.236942 0.4121921643
311.236942 0.6771679926
313.2525921 1.719362976
317.2475067 0.5471116028
327.2682422 2.452355076
329.2475067 0.8807761589
329.2838922 0.4744903022
331.2631568 2.543175672
343.2631568 0.7473439359
345.2788068 3.088154098
347.2580714 0.4137443985
355.2631568 17.59936391
361.2737215 0.4721766416
363.2893715 0.454362515
373.2737215 33.43805126
375.252986 0.6350741198
391.2842861 10.26472759

Name: +ve in-silico MS/MS by CFM-ID for KNVADAPHVNKTEP-MKYSPFRDSA-N
ID: KNVADAPHVNKTEP-MKYSPFRDSA-N
Comment: Energy1
Num peaks: 31
55.01784114 0.9683634199
57.0334912 0.8871747428
59.01275576 0.7630583368
73.02840582 0.9728778583
109.0647913 1.169691234
111.0804414 0.9864770177
121.0647913 0.7399624212
123.0804414 0.7199798949
181.1223062 0.7940476728
209.1536063 0.7940476728
269.1899918 0.6927394837
271.2056419 0.7789699875
287.2005565 0.752830668
301.2162066 0.9317352351
311.236942 0.7965187227
313.2525921 3.66710619
315.2318567 1.365736516
317.2475067 1.083133521
327.2318567 0.8768428698
327.2682422 5.330633404
329.2475067 1.610356742
329.2838922 1.244665968
331.2631568 3.130377998
341.2475067 1.070372187
343.2631568 1.126852342
345.2788068 5.64712494
355.2631568 7.457458918
363.2893715 1.260011949
373.2737215 8.649813838
375.252986 0.9617497924
391.2842861 2.367275135

Name: +ve in-silico MS/MS by CFM-ID for KNVADAPHVNKTEP-MKYSPFRDSA-N
ID: KNVADAPHVNKTEP-MKYSPFRDSA-N
Comment: Energy2
Num peaks: 31
53.03857658 0.9417591917
55.05422664 1.494610367
91.05422664 1.057556091
107.0491413 1.016801077
109.0647913 1.068285618
111.0804414 1.216393004
123.0804414 0.9947992399
125.0960915 1.13576813
137.132477 1.048283131
151.148127 1.372377929
165.1637771 1.048283131
189.1273916 1.190552406
297.221292 0.8728240309
299.2005565 1.269226027
299.236942 1.180132842
301.2162066 1.098110457
311.236942 2.684440874
313.2525921 4.302731749
315.2318567 1.577629684
315.2682422 0.9407811553
317.2475067 1.116257113
327.2318567 1.739484757
327.2682422 1.370412661
329.2475067 2.286948974
329.2838922 1.584906652
331.2631568 2.540767671
341.2475067 0.9403858873
343.2631568 1.679317295
345.2788068 1.775971555
355.2631568 0.9514571416
375.252986 1.882010533

Name: +ve in-silico MS/MS by CFM-ID for DXOCDBGWDZAYRQ-QPVZPPSOSA-N
ID: DXOCDBGWDZAYRQ-QPVZPPSOSA-N
Comment: Energy0
Num peaks: 19
59.01275576 0.5134453732
73.02840582 0.5064328021
83.04914126 0.4669972109
101.0597059 0.6331131007
271.2056419 0.5996261696
289.2162066 0.6479328511
311.236942 0.6835187169
313.2525921 1.740670064
327.2682422 2.471544604
329.2475067 0.8395774832
329.2838922 0.4796206162
331.2631568 2.265687664
343.2631568 0.7658232954
345.2788068 3.155651066
355.2631568 18.10416381
361.2737215 0.4837323303
373.2737215 34.38563819
375.252986 0.6480316641
391.2842861 10.62264935

Name: +ve in-silico MS/MS by CFM-ID for DXOCDBGWDZAYRQ-QPVZPPSOSA-N
ID: DXOCDBGWDZAYRQ-QPVZPPSOSA-N
Comment: Energy1
Num peaks: 31
55.05422664 0.831231919
59.01275576 0.766666851
73.02840582 0.9750355874
93.06987671 0.6738112569
111.0804414 0.8417759986
127.1117415 1.127732679
181.1223062 0.9805598052
195.1379563 0.7625687306
209.1536063 0.9805598052
269.1899918 0.6860335274
271.2056419 0.8579912965
273.221292 0.677640323
287.2005565 0.7642093679
299.236942 0.7841344448
311.236942 0.7734191429
313.2525921 3.522100269
315.2318567 1.050149812
327.2318567 0.8716450261
327.2682422 5.282520929
329.2475067 1.271370463
329.2838922 1.233872013
331.2631568 2.657727455
341.2475067 1.069554742
343.2631568 1.140350725
345.2424213 0.7391938874
345.2788068 5.705728568
355.2631568 7.523048308
363.2893715 1.276504673
373.2737215 8.697580249
375.252986 0.797511225
391.2842861 2.413685356

Name: +ve in-silico MS/MS by CFM-ID for DXOCDBGWDZAYRQ-QPVZPPSOSA-N
ID: DXOCDBGWDZAYRQ-QPVZPPSOSA-N
Comment: Energy2
Num peaks: 31
55.05422664 1.646241099
95.08552677 0.7719349277
109.0647913 1.00787267
109.1011768 1.163216831
111.0804414 0.9731964277
125.0960915 0.7950102091
137.132477 1.004084223
165.1637771 1.004084223
189.1273916 1.200852156
207.1379563 0.7886613439
215.1430416 0.9865437704
273.221292 1.289457028
287.236942 0.7827509668
297.221292 0.899917198
299.236942 1.330316223
311.236942 2.740827935
313.2525921 4.339210049
315.2318567 1.084827978
315.2682422 0.9914799012
325.2525921 0.8990208982
327.2318567 1.530897822
327.2682422 1.360470106
329.2475067 1.996973514
329.2838922 1.638739043
331.2631568 1.69289055
341.2475067 0.9858463027
343.2631568 1.766637859
345.2788068 1.87519616
355.2631568 0.9915072184
363.252986 0.8410433458
375.252986 1.977625304

Name: +ve in-silico MS/MS by CFM-ID for KNVADAPHVNKTEP-CIGXQKLNSA-N
ID: KNVADAPHVNKTEP-CIGXQKLNSA-N
Comment: Energy0
Num peaks: 23
59.01275576 0.5036600562
73.02840582 0.4965602219
83.04914126 0.4530690574
101.0597059 0.6207808841
271.2056419 0.5904415339
289.2162066 0.6309317039
299.236942 0.4121921643
311.236942 0.6771679926
313.2525921 1.719362976
317.2475067 0.5471648723
327.2682422 2.452355076
329.2475067 0.8808758126
329.2838922 0.4744903022
331.2631568 2.543331205
343.2631568 0.747431528
345.2788068 3.088338946
347.2580714 0.4137443985
355.2631568 17.60461817
361.2737215 0.4721766416
363.2893715 0.454362515
373.2737215 33.4422028
375.252986 0.6350741198
391.2842861 10.26472759

Name: +ve in-silico MS/MS by CFM-ID for KNVADAPHVNKTEP-CIGXQKLNSA-N
ID: KNVADAPHVNKTEP-CIGXQKLNSA-N
Comment: Energy1
Num peaks: 31
55.01784114 0.9685724957
57.0334912 0.8872928446
59.01275576 0.7630583368
73.02840582 0.9728778583
109.0647913 1.169891533
111.0804414 0.9865278102
121.0647913 0.7401236425
123.0804414 0.7201294286
181.1223062 0.7940476728
209.1536063 0.7940476728
269.1899918 0.6927394837
271.2056419 0.7789699875
287.2005565 0.7529709389
301.2162066 0.9319324334
311.236942 0.7965187227
313.2525921 3.66710619
315.2318567 1.366030155
317.2475067 1.0833461
327.2318567 0.8770661905
327.2682422 5.330633404
329.2475067 1.610696704
329.2838922 1.244665968
331.2631568 3.130873519
341.2475067 1.070711603
343.2631568 1.126944944
345.2788068 5.647591924
355.2631568 7.462475492
363.2893715 1.260011949
373.2737215 8.652113407
375.252986 0.9617497924
391.2842861 2.367275135

Name: +ve in-silico MS/MS by CFM-ID for KNVADAPHVNKTEP-CIGXQKLNSA-N
ID: KNVADAPHVNKTEP-CIGXQKLNSA-N
Comment: Energy2
Num peaks: 31
53.03857658 0.9417591917
55.05422664 1.494610367
91.05422664 1.057556091
107.0491413 1.017214449
109.0647913 1.068729872
111.0804414 1.216489439
123.0804414 0.9950876424
125.0960915 1.135990225
137.132477 1.048283131
151.148127 1.372377929
165.1637771 1.048283131
189.1273916 1.190765063
297.221292 0.8728240309
299.2005565 1.269495414
299.236942 1.180132842
301.2162066 1.098283396
311.236942 2.684440874
313.2525921 4.302731749
315.2318567 1.577963001
315.2682422 0.9407811553
317.2475067 1.116558635
327.2318567 1.739980452
327.2682422 1.370412661
329.2475067 2.28742972
329.2838922 1.584906652
331.2631568 2.541358466
341.2475067 0.9404117827
343.2631568 1.679571283
345.2788068 1.776457947
355.2631568 0.9524817844
375.252986 1.882010533

Name: +ve in-silico MS/MS by CFM-ID for BHQCQFFYRZLCQQ-HXCSUAOSSA-N
ID: BHQCQFFYRZLCQQ-HXCSUAOSSA-N
Comment: Energy0
Num peaks: 7
331.2631568 2.103308045
345.2788068 3.108974027
361.2737215 1.059327303
363.2893715 1.779439869
373.2737215 35.68882861
391.2842861 30.14665217
409.2948508 6.517573526

Name: +ve in-silico MS/MS by CFM-ID for BHQCQFFYRZLCQQ-HXCSUAOSSA-N
ID: BHQCQFFYRZLCQQ-HXCSUAOSSA-N
Comment: Energy1
Num peaks: 31
59.01275576 0.6087137864
73.02840582 0.7226284716
111.0804414 0.7175036254
113.0960915 0.5773251011
163.1117415 0.964753677
165.1273916 0.641629142
181.1223062 1.101465917
183.1379563 0.7778977878
287.2005565 1.086824229
289.2162066 1.14256635
315.2318567 1.001239793
317.2111212 0.787032399
317.2475067 0.8427272637
329.2475067 1.424307087
331.2267713 0.8161930131
331.2631568 4.34565137
333.2424213 0.7218507772
343.2631568 0.9283443126
345.2424213 1.012968084
345.2788068 8.074090736
347.2580714 0.7996349254
347.2944569 1.42275852
349.2737215 1.324496709
359.2580714 0.7196657577
361.2737215 1.175315735
363.252986 0.7747274956
363.2893715 3.554546903
373.2737215 20.36954931
379.2842861 0.5913058754
391.2842861 11.22787638
409.2948508 1.950519453

Name: +ve in-silico MS/MS by CFM-ID for BHQCQFFYRZLCQQ-HXCSUAOSSA-N
ID: BHQCQFFYRZLCQQ-HXCSUAOSSA-N
Comment: Energy2
Num peaks: 31
55.05422664 1.659176357
57.06987671 1.036526594
67.05422664 1.383551277
69.06987671 2.417506772
81.06987671 1.052918539
83.08552677 1.680768819
95.08552677 1.047814105
97.10117684 1.288976782
109.0647913 1.293728976
111.0804414 0.9414484733
137.132477 1.768228404
163.1117415 0.9930097092
289.2162066 0.9676789952
315.2318567 1.28384812
317.2111212 1.647400404
317.2475067 1.782022229
329.2475067 4.351449661
331.2267713 1.666919218
331.2631568 4.361454296
333.2424213 1.031264695
333.2788068 1.09904402
343.2631568 1.105163067
345.2424213 1.906515141
345.2788068 3.528693593
347.2580714 1.84151963
347.2944569 1.334148682
359.2580714 2.931111082
361.2737215 4.340421617
363.2893715 1.466034866
373.2737215 2.821363032
393.2635507 1.47138281

Name: +ve in-silico MS/MS by CFM-ID for DKPMWHFRUGMUKF-LPMPYYIQSA-N
ID: DKPMWHFRUGMUKF-LPMPYYIQSA-N
Comment: Energy0
Num peaks: 16
101.0597059 0.4894525829
289.2162066 0.5137479836
307.2267713 0.5930724514
329.2475067 0.9874057645
331.2631568 2.172126262
345.2788068 2.724961132
347.2580714 0.6817283286
349.2737215 1.730872671
361.2737215 0.5051924775
363.2893715 2.41812971
373.2737215 24.18500143
377.2686361 0.5048066299
379.2842861 0.5900517605
391.2842861 31.83451291
393.2635507 0.5000302595
409.2948508 9.834960995

Name: +ve in-silico MS/MS by CFM-ID for DKPMWHFRUGMUKF-LPMPYYIQSA-N
ID: DKPMWHFRUGMUKF-LPMPYYIQSA-N
Comment: Energy1
Num peaks: 31
55.05422664 0.9098257056
59.01275576 0.7817897962
73.02840582 0.9883752938
93.06987671 1.076937876
109.0647913 0.7182851158
111.0804414 1.299840788
113.0960915 0.9353875467
191.1794272 0.675666609
217.1586917 0.7509891546
235.1692564 0.9286710465
287.2005565 0.6728802841
289.2162066 0.8767818639
305.2111212 0.7870001076
307.2267713 0.6520844022
315.2318567 0.5739036097
317.2475067 0.6773431256
329.2475067 1.522874274
331.2631568 4.032919022
333.2424213 0.7432404043
343.2631568 0.5833765789
345.2788068 7.076344221
347.2580714 0.7674163015
347.2944569 1.025325537
349.2737215 1.969147776
363.252986 0.5947620566
363.2893715 4.137772333
373.2737215 13.68731752
379.2842861 0.6411090377
391.2842861 10.29566893
393.2635507 0.6172538198
409.2948508 2.56930081

Name: +ve in-silico MS/MS by CFM-ID for DKPMWHFRUGMUKF-LPMPYYIQSA-N
ID: DKPMWHFRUGMUKF-LPMPYYIQSA-N
Comment: Energy2
Num peaks: 31
39.02292652 1.104273439
51.02292652 1.01267465
53.03857658 1.013214346
55.05422664 1.800771885
69.06987671 0.9552691938
81.06987671 0.9433237051
83.08552677 1.230558229
95.08552677 1.217971764
109.0647913 1.493467861
111.0804414 1.179029382
137.132477 2.130853164
151.148127 1.417739681
165.1637771 1.684653628
191.1794272 1.945455387
303.2682422 1.265500395
315.2318567 1.006717891
317.2475067 1.488310946
329.2475067 5.17345004
331.2267713 0.8452095405
331.2631568 4.801116952
333.2788068 1.601956324
343.2631568 1.091962219
345.2788068 2.97927801
347.2580714 1.001171444
347.2944569 0.9658109512
359.2580714 0.9519405762
361.2737215 0.8840130159
373.2737215 2.139659837
377.2686361 0.9370574285
379.2479006 0.86131964
393.2635507 1.980923994

Name: +ve in-silico MS/MS by CFM-ID for GCAHOAMXTYBLNZ-YAZNBHORSA-N
ID: GCAHOAMXTYBLNZ-YAZNBHORSA-N
Comment: Energy0
Num peaks: 7
331.2631568 2.10535025
345.2788068 3.088948436
361.2737215 1.060484202
363.2893715 1.77508044
373.2737215 35.70396802
391.2842861 30.15498056
409.2948508 6.521751323

Name: +ve in-silico MS/MS by CFM-ID for GCAHOAMXTYBLNZ-YAZNBHORSA-N
ID: GCAHOAMXTYBLNZ-YAZNBHORSA-N
Comment: Energy1
Num peaks: 31
55.05422664 0.770707823
59.01275576 0.617164401
73.02840582 0.7333645787
163.1117415 0.9706701955
165.1273916 0.6939601204
181.1223062 0.6850206428
183.1379563 0.6709536223
233.1536063 0.5893710377
235.1692564 0.5239140424
287.2005565 1.098204263
289.2162066 1.192597306
315.2318567 1.011107317
317.2111212 0.6693749319
317.2475067 0.8517002428
329.2475067 1.437281917
331.2267713 0.5330689237
331.2631568 4.430236722
343.2631568 0.9372349267
345.2424213 0.7130325501
345.2788068 8.26121798
347.2580714 0.7536850488
347.2944569 1.436877527
349.2737215 1.360253491
359.2580714 0.7285083694
361.2737215 1.192964569
363.252986 0.8522766447
363.2893715 3.646863848
373.2737215 20.75987829
379.2842861 0.6011302883
391.2842861 11.46088487
409.2948508 1.99874642

Name: +ve in-silico MS/MS by CFM-ID for GCAHOAMXTYBLNZ-YAZNBHORSA-N
ID: GCAHOAMXTYBLNZ-YAZNBHORSA-N
Comment: Energy2
Num peaks: 31
51.02292652 0.9283127958
55.05422664 1.85170158
57.06987671 1.248445886
67.05422664 1.410176909
69.06987671 2.413455025
83.08552677 1.032446065
97.10117684 1.062797449
109.0647913 0.9693031683
161.0960915 1.496633247
163.1117415 1.701551198
165.1273916 1.597613744
179.1066561 1.205797303
207.1743418 0.9053249836
235.1692564 0.945772156
289.2162066 0.9219743396
315.2318567 1.287582089
317.2475067 1.787159973
329.2475067 4.365797919
331.2267713 0.9007611418
331.2631568 4.625975308
333.2788068 1.417446416
343.2631568 1.107674785
345.2424213 1.37016172
345.2788068 3.480169093
347.2580714 1.662766343
347.2944569 1.338661098
359.2580714 2.936718846
361.2737215 4.367888731
363.2893715 1.468933423
373.2737215 2.850965338
393.2635507 1.347766047

Name: +ve in-silico MS/MS by CFM-ID for DKPMWHFRUGMUKF-NNFRHCBVSA-N
ID: DKPMWHFRUGMUKF-NNFRHCBVSA-N
Comment: Energy0
Num peaks: 16
101.0597059 0.4894525829
289.2162066 0.5137479836
307.2267713 0.5930724514
329.2475067 0.9874057645
331.2631568 2.172126262
345.2788068 2.724961132
347.2580714 0.6817283286
349.2737215 1.730872671
361.2737215 0.5051924775
363.2893715 2.41812971
373.2737215 24.18500143
377.2686361 0.5048066299
379.2842861 0.5900517605
391.2842861 31.83451291
393.2635507 0.5000302595
409.2948508 9.834960995

Name: +ve in-silico MS/MS by CFM-ID for DKPMWHFRUGMUKF-NNFRHCBVSA-N
ID: DKPMWHFRUGMUKF-NNFRHCBVSA-N
Comment: Energy1
Num peaks: 31
55.05422664 0.9098257056
59.01275576 0.7817897962
73.02840582 0.9883752938
93.06987671 1.076937876
109.0647913 0.7182851158
111.0804414 1.299840788
113.0960915 0.9353875467
191.1794272 0.675666609
217.1586917 0.7509891546
235.1692564 0.9286710465
287.2005565 0.6728802841
289.2162066 0.8767818639
305.2111212 0.7870001076
307.2267713 0.6520844022
315.2318567 0.5739036097
317.2475067 0.6773431256
329.2475067 1.522874274
331.2631568 4.032919022
333.2424213 0.7432404043
343.2631568 0.5833765789
345.2788068 7.076344221
347.2580714 0.7674163015
347.2944569 1.025325537
349.2737215 1.969147776
363.252986 0.5947620566
363.2893715 4.137772333
373.2737215 13.68731752
379.2842861 0.6411090377
391.2842861 10.29566893
393.2635507 0.6172538198
409.2948508 2.56930081

Name: +ve in-silico MS/MS by CFM-ID for DKPMWHFRUGMUKF-NNFRHCBVSA-N
ID: DKPMWHFRUGMUKF-NNFRHCBVSA-N
Comment: Energy2
Num peaks: 31
39.02292652 1.104273439
51.02292652 1.01267465
53.03857658 1.013214346
55.05422664 1.800771885
69.06987671 0.9552691938
81.06987671 0.9433237051
83.08552677 1.230558229
95.08552677 1.217971764
109.0647913 1.493467861
111.0804414 1.179029382
137.132477 2.130853164
151.148127 1.417739681
165.1637771 1.684653628
191.1794272 1.945455387
303.2682422 1.265500395
315.2318567 1.006717891
317.2475067 1.488310946
329.2475067 5.17345004
331.2267713 0.8452095405
331.2631568 4.801116952
333.2788068 1.601956324
343.2631568 1.091962219
345.2788068 2.97927801
347.2580714 1.001171444
347.2944569 0.9658109512
359.2580714 0.9519405762
361.2737215 0.8840130159
373.2737215 2.139659837
377.2686361 0.9370574285
379.2479006 0.86131964
393.2635507 1.980923994

Name: +ve in-silico MS/MS by CFM-ID for DKPMWHFRUGMUKF-JDDNAIEOSA-N
ID: DKPMWHFRUGMUKF-JDDNAIEOSA-N
Comment: Energy0
Num peaks: 16
101.0597059 0.4894525829
289.2162066 0.5137479836
307.2267713 0.5930724514
329.2475067 0.9874057645
331.2631568 2.172126262
345.2788068 2.724961132
347.2580714 0.6817283286
349.2737215 1.730872671
361.2737215 0.5051924775
363.2893715 2.41812971
373.2737215 24.18500143
377.2686361 0.5048066299
379.2842861 0.5900517605
391.2842861 31.83451291
393.2635507 0.5000302595
409.2948508 9.834960995

Name: +ve in-silico MS/MS by CFM-ID for DKPMWHFRUGMUKF-JDDNAIEOSA-N
ID: DKPMWHFRUGMUKF-JDDNAIEOSA-N
Comment: Energy1
Num peaks: 31
55.05422664 0.9098257056
59.01275576 0.7817897962
73.02840582 0.9883752938
93.06987671 1.076937876
109.0647913 0.7182851158
111.0804414 1.299840788
113.0960915 0.9353875467
191.1794272 0.675666609
217.1586917 0.7509891546
235.1692564 0.9286710465
287.2005565 0.6728802841
289.2162066 0.8767818639
305.2111212 0.7870001076
307.2267713 0.6520844022
315.2318567 0.5739036097
317.2475067 0.6773431256
329.2475067 1.522874274
331.2631568 4.032919022
333.2424213 0.7432404043
343.2631568 0.5833765789
345.2788068 7.076344221
347.2580714 0.7674163015
347.2944569 1.025325537
349.2737215 1.969147776
363.252986 0.5947620566
363.2893715 4.137772333
373.2737215 13.68731752
379.2842861 0.6411090377
391.2842861 10.29566893
393.2635507 0.6172538198
409.2948508 2.56930081

Name: +ve in-silico MS/MS by CFM-ID for DKPMWHFRUGMUKF-JDDNAIEOSA-N
ID: DKPMWHFRUGMUKF-JDDNAIEOSA-N
Comment: Energy2
Num peaks: 31
39.02292652 1.104273439
51.02292652 1.01267465
53.03857658 1.013214346
55.05422664 1.800771885
69.06987671 0.9552691938
81.06987671 0.9433237051
83.08552677 1.230558229
95.08552677 1.217971764
109.0647913 1.493467861
111.0804414 1.179029382
137.132477 2.130853164
151.148127 1.417739681
165.1637771 1.684653628
191.1794272 1.945455387
303.2682422 1.265500395
315.2318567 1.006717891
317.2475067 1.488310946
329.2475067 5.17345004
331.2267713 0.8452095405
331.2631568 4.801116952
333.2788068 1.601956324
343.2631568 1.091962219
345.2788068 2.97927801
347.2580714 1.001171444
347.2944569 0.9658109512
359.2580714 0.9519405762
361.2737215 0.8840130159
373.2737215 2.139659837
377.2686361 0.9370574285
379.2479006 0.86131964
393.2635507 1.980923994

Name: +ve in-silico MS/MS by CFM-ID for CUGVBZDXUTZXJO-GCIQOJCMSA-N
ID: CUGVBZDXUTZXJO-GCIQOJCMSA-N
Comment: Energy0
Num peaks: 31
87.04405588 0.545441525
101.0597059 0.5717901008
125.132477 0.5618015689
131.0491413 0.529771336
137.0960915 0.8395420587
147.0804414 0.5463085317
151.075356 1.112743931
157.1223062 0.5629167164
161.0597059 0.5715344134
163.075356 1.611707646
165.0910061 11.08612467
167.1066561 1.340355481
167.1430416 0.5749146258
169.1223062 0.5499090805
171.1379563 1.376686925
179.1066561 0.7829867893
225.1849065 1.267894706
233.1536063 0.8601448358
239.2005565 0.6419488957
243.1954711 2.839749603
257.2111212 1.088515668
275.2005565 0.5663800327
289.2162066 0.8563622611
303.2318567 0.802037676
317.2475067 1.133714335
343.2631568 1.255220983
345.2788068 7.206045436
347.2944569 1.126781176
355.2631568 0.5776143655
373.2737215 14.16258464
391.2842861 16.1938566

Name: +ve in-silico MS/MS by CFM-ID for CUGVBZDXUTZXJO-GCIQOJCMSA-N
ID: CUGVBZDXUTZXJO-GCIQOJCMSA-N
Comment: Energy1
Num peaks: 31
41.03857658 0.7974744388
55.05422664 0.882537835
97.10117684 1.254110028
111.1168269 1.042879379
125.132477 1.48980292
135.0804414 0.6799810325
137.0960915 0.7341575892
139.075356 0.8004225826
139.148127 0.7955719334
145.0647913 0.8116004226
147.0804414 1.793520145
151.075356 0.8447787943
151.1117415 0.7664325752
153.0910061 0.8033270251
153.1273916 0.8010872364
163.075356 4.091212171
165.0910061 27.20479082
171.1379563 1.32771913
179.1066561 1.043408734
205.1223062 0.988884006
219.1379563 0.7750727032
225.1849065 0.9329177305
233.1536063 0.9993389186
239.2005565 0.6809184202
243.1954711 0.8467553308
289.2162066 1.053292297
303.2318567 0.8240250699
317.2475067 1.31235079
345.2788068 2.715253265
373.2737215 3.342082771
391.2842861 1.359660447

Name: +ve in-silico MS/MS by CFM-ID for CUGVBZDXUTZXJO-GCIQOJCMSA-N
ID: CUGVBZDXUTZXJO-GCIQOJCMSA-N
Comment: Energy2
Num peaks: 31
41.03857658 1.687450024
55.05422664 3.15664134
69.06987671 0.8237944368
97.10117684 3.779664288
107.0855268 1.002680845
111.1168269 2.077718081
123.1168269 0.7790543342
125.132477 6.207949594
127.148127 1.734594349
131.0491413 1.140139508
133.0647913 1.820541288
135.0804414 1.028933357
137.0960915 1.799439377
139.148127 1.321049833
145.0647913 1.680392073
147.0804414 1.348154733
149.0960915 2.282862594
151.1117415 1.297820869
159.0804414 0.9366574754
161.0597059 1.726157865
163.075356 0.8659519075
163.1117415 1.093453278
165.0910061 15.40372457
167.1066561 0.9122675219
181.1223062 0.9829427913
197.1899918 1.302455881
219.1743418 0.8799114053
223.1692564 1.297274074
225.1849065 0.8589198344
227.2005565 0.8058243715
373.2737215 0.808181973

Name: +ve in-silico MS/MS by CFM-ID for VJPIDPQNAYWULC-INIZCTEOSA-N
ID: VJPIDPQNAYWULC-INIZCTEOSA-N
Comment: Energy0
Num peaks: 19
58.06512568 2.145433605
59.01275576 0.9080791391
60.08077574 1.880853621
144.1019051 3.04484955
153.1273916 0.7124595098
162.1124698 1.696462883
171.1379563 1.181463024
195.1379563 0.4787952722
213.148521 1.348072234
284.2584057 0.4974116281
310.2376703 4.244615045
312.2533204 2.145213946
314.2325849 1.168881843
326.2325849 1.035890194
328.248235 8.49084631
330.2638851 1.40315903
338.2325849 12.35033629
356.2431496 25.92557081
374.2537143 9.454499807

Name: +ve in-silico MS/MS by CFM-ID for VJPIDPQNAYWULC-INIZCTEOSA-N
ID: VJPIDPQNAYWULC-INIZCTEOSA-N
Comment: Energy1
Num peaks: 31
60.08077574 5.156466582
71.01275576 1.815676671
85.02840582 2.496659591
86.0964258 1.646695773
100.1120759 5.76982151
102.0913404 0.7672211279
111.1168269 0.6027233697
118.1226406 0.6641370795
125.132477 1.133699467
126.0913404 4.233094065
128.1069905 1.128185507
139.148127 0.5756566094
144.1019051 21.91540983
146.0811697 0.8349141893
151.1117415 0.6796885773
153.1273916 1.300592623
162.1124698 3.867771314
167.1430416 1.650746772
169.1586917 0.9131575085
171.1379563 1.185662057
185.1536063 1.092502811
195.1379563 1.898365777
213.148521 3.456215086
284.2584057 0.6642609277
310.2376703 0.9370014592
312.2533204 0.8825038994
314.2325849 1.334125282
328.248235 2.247986576
338.2325849 1.596478701
356.2431496 2.626634932
374.2537143 0.7815165665

Name: +ve in-silico MS/MS by CFM-ID for VJPIDPQNAYWULC-INIZCTEOSA-N
ID: VJPIDPQNAYWULC-INIZCTEOSA-N
Comment: Energy2
Num peaks: 31
27.02292652 3.242258792
41.03857658 2.782082557
55.05422664 1.944809086
59.01275576 1.427842439
60.08077574 0.9597128229
69.06987671 2.132105535
71.01275576 1.841795873
73.02840582 1.144781914
83.08552677 2.255994299
90.09134042 0.9302523523
97.10117684 2.255994299
100.1120759 2.054882365
109.1011768 1.341226126
111.1168269 3.869583305
118.1226406 0.763918433
123.1168269 0.770899687
125.132477 6.289256017
139.148127 2.692850858
144.1019051 7.85735081
149.0960915 1.265941378
162.1124698 0.6896489676
167.1066561 1.582569945
169.1223062 0.7542549078
171.1379563 1.400371948
172.1332052 0.7730168841
185.1536063 0.7905027598
213.148521 0.8869196058
242.2114556 0.6585600159
256.2271056 1.698296412
284.2584057 1.965047055
312.2533204 1.065226536

Name: +ve in-silico MS/MS by CFM-ID for MHQJUHSHQGQVTM-HNENSFHCSA-N
ID: MHQJUHSHQGQVTM-HNENSFHCSA-N
Comment: Energy0
Num peaks: 31
41.00219107 0.5157359781
43.05422664 0.3568653121
53.00219107 1.088649884
59.01275576 1.925415993
61.02840582 0.5184145029
71.01275576 0.4617013624
80.99710569 1.599566458
83.01275576 0.708555845
99.00767038 5.892873744
113.132477 0.3541340101
127.148127 0.3607053652
141.1637771 0.3607053652
155.1794272 0.3607053652
169.1950772 0.3607053652
183.2107273 0.3586270083
197.2263773 0.358985279
211.2420274 0.3538407518
223.2420274 0.4177845067
225.2576775 0.5995626735
251.2733275 0.9057586791
253.2889776 7.520917832
255.3046277 0.4238323525
271.2995423 1.444004879
307.2631568 0.6981187607
309.2788068 1.79035313
321.2788068 0.4178366888
323.2944569 3.79132409
325.310107 0.3933854721
333.2788068 6.134822972
351.2893715 27.31415471
369.2999362 12.11544028

Name: +ve in-silico MS/MS by CFM-ID for MHQJUHSHQGQVTM-HNENSFHCSA-N
ID: MHQJUHSHQGQVTM-HNENSFHCSA-N
Comment: Energy1
Num peaks: 31
41.00219107 0.8184030303
43.05422664 1.095465841
53.00219107 3.557405856
55.01784114 1.76065274
57.06987671 1.055390926
59.01275576 2.330258925
61.02840582 0.7390153658
71.01275576 2.073857014
71.08552677 1.023093701
80.99710569 2.145238487
83.01275576 0.8931637815
85.10117684 1.00425975
99.00767038 5.710309341
99.1168269 1.007134983
113.132477 1.077718993
127.148127 1.035074292
141.1637771 1.035074292
155.1794272 1.035074292
169.1950772 1.035074292
183.2107273 1.020356203
197.2263773 1.049536662
211.2420274 0.8826767038
251.2733275 1.140715696
253.2889776 13.9715128
271.2995423 2.996666181
307.2631568 1.849887076
309.2788068 2.58335358
323.2944569 3.328253732
333.2788068 1.309899826
351.2893715 3.425277621
369.2999362 1.551364508

Name: +ve in-silico MS/MS by CFM-ID for MHQJUHSHQGQVTM-HNENSFHCSA-N
ID: MHQJUHSHQGQVTM-HNENSFHCSA-N
Comment: Energy2
Num peaks: 31
25.00727645 2.788621296
41.00219107 1.009927716
41.03857658 2.230391152
43.05422664 2.971302227
53.00219107 2.918240691
55.01784114 1.04721995
57.06987671 1.792488982
71.08552677 1.101193887
99.00767038 1.574509726
113.132477 1.752397999
125.132477 1.010674627
127.148127 1.609673936
139.148127 1.010674627
141.1637771 1.609673936
153.1637771 1.010674627
155.1794272 1.609673936
167.1794272 1.010674627
169.1950772 1.609673936
181.1950772 1.010674627
183.2107273 1.595872663
195.2107273 1.010674627
197.2263773 1.96241431
209.2263773 1.010674627
211.2420274 1.393916548
223.2420274 1.813096839
225.2576775 1.307153404
239.2733275 1.058283506
251.2733275 1.006192584
253.2889776 4.571686158
309.2788068 1.003682644
321.2788068 1.059915846

Name: +ve in-silico MS/MS by CFM-ID for IXDZSQUQSCLSSD-MDZDMXLPSA-N
ID: IXDZSQUQSCLSSD-MDZDMXLPSA-N
Comment: Energy0
Num peaks: 31
43.05422664 0.5121687725
57.06987671 0.5057357955
71.08552677 0.4977676165
85.10117684 0.4994795358
99.1168269 0.4960665123
113.132477 0.4996982977
123.1168269 0.3812101816
125.132477 0.8596460587
127.148127 0.6381231213
139.148127 0.5039766718
149.0233204 0.4139164875
153.1637771 0.5039766718
167.0338851 0.9410962066
167.1794272 0.5039766718
181.1950772 0.5039766718
195.2107273 0.5039766718
209.2263773 0.5039766718
223.2420274 1.227139518
237.2576775 1.169439256
263.1277855 0.5987227061
265.1434356 0.4553845805
327.2682422 0.4415126604
343.2631568 0.8271683672
345.2788068 8.990419123
347.2944569 3.254172416
355.2631568 1.22665259
361.237336 0.4057759915
363.252986 0.4276085449
373.2737215 22.74245064
375.252986 0.3682753518
391.2842861 26.26756547

Name: +ve in-silico MS/MS by CFM-ID for IXDZSQUQSCLSSD-MDZDMXLPSA-N
ID: IXDZSQUQSCLSSD-MDZDMXLPSA-N
Comment: Energy1
Num peaks: 31
41.03857658 0.708662953
43.05422664 1.279607528
55.05422664 0.5926392224
57.06987671 1.211439747
71.08552677 1.16702349
85.10117684 1.113739846
99.1168269 1.054042848
113.132477 1.092017733
123.1168269 1.86090742
125.132477 1.328497746
127.148127 0.8525113036
139.148127 1.175943411
149.0233204 0.94540759
153.1637771 1.175943411
167.0338851 1.59488599
167.1794272 1.175943411
181.1950772 1.175943411
195.2107273 1.175943411
209.2263773 1.175943411
219.2107273 0.6568617817
221.2263773 0.8060657604
223.2420274 2.585946804
235.2420274 0.582433484
237.2576775 1.834527049
343.2631568 1.027695912
345.2788068 5.705934811
347.2944569 4.082448447
355.2631568 1.034220528
363.2893715 0.6614686442
373.2737215 6.464186809
391.2842861 3.112167299

Name: +ve in-silico MS/MS by CFM-ID for IXDZSQUQSCLSSD-MDZDMXLPSA-N
ID: IXDZSQUQSCLSSD-MDZDMXLPSA-N
Comment: Energy2
Num peaks: 31
41.03857658 2.706643678
43.05422664 3.023615631
55.05422664 1.125525508
57.06987671 1.687748595
71.08552677 1.098305145
125.132477 1.10358528
135.0440559 1.19506877
139.148127 1.420967251
149.0597059 1.315476141
153.1637771 1.420967251
163.075356 1.315476141
167.1794272 1.420967251
177.0910061 1.561084161
181.1950772 1.420967251
191.1066561 1.561084161
195.2107273 1.420967251
205.1223062 1.561084161
209.2263773 1.420967251
219.2107273 1.123711387
221.2263773 1.538087948
223.2420274 2.665591609
231.1379563 0.96571829
237.2576775 1.080587663
245.1536063 0.96571829
259.1692564 0.96571829
273.1849065 0.96571829
287.2005565 0.96571829
301.2162066 0.96571829
301.2525921 1.923863807
303.2682422 1.097581728
327.2682422 1.452819962

Name: +ve in-silico MS/MS by CFM-ID for WMUMZOAFCDOTRW-OVEHVULHSA-N
ID: WMUMZOAFCDOTRW-OVEHVULHSA-N
Comment: Energy0
Num peaks: 24
59.01275576 0.5196906453
73.02840582 0.4942801834
83.04914126 0.4504039426
101.0597059 0.6179342653
111.0804414 0.4351115817
125.0960915 0.634129216
165.1273916 0.4209596521
271.2056419 0.5882980742
289.2162066 0.6275133743
311.236942 0.6747194196
313.2525921 1.695380853
317.2475067 0.5443465316
327.2682422 2.439790994
329.2475067 0.8765002207
329.2838922 0.4727745918
331.2631568 2.51273606
343.2631568 0.7437485969
345.2788068 3.068721797
355.2631568 17.50191258
361.2737215 0.4697738818
363.2893715 0.4519974302
373.2737215 33.23627854
375.252986 0.5407344365
391.2842861 10.19062931

Name: +ve in-silico MS/MS by CFM-ID for WMUMZOAFCDOTRW-OVEHVULHSA-N
ID: WMUMZOAFCDOTRW-OVEHVULHSA-N
Comment: Energy1
Num peaks: 31
55.01784114 0.9665484713
55.05422664 0.7258569661
57.0334912 0.8848254559
59.01275576 0.767832275
73.02840582 0.9692966884
111.0804414 0.6836045981
123.0804414 0.8066147126
125.0960915 0.9472020775
163.1117415 1.362540974
165.1273916 1.14282314
269.1899918 0.6905888407
271.2056419 0.7772677258
287.2005565 0.7509697412
301.2162066 0.9301404603
311.236942 0.7940458921
313.2525921 3.522052991
315.2318567 1.363118536
317.2475067 1.080828021
327.2318567 0.8755904339
327.2682422 5.366781365
329.2475067 1.607305746
329.2838922 1.240801843
331.2631568 3.039259657
341.2475067 1.069282999
343.2631568 1.123717926
345.2788068 5.659809105
355.2631568 7.467322994
363.2893715 1.25478007
373.2737215 8.625630748
375.252986 0.8380079947
391.2842861 2.352599313

Name: +ve in-silico MS/MS by CFM-ID for WMUMZOAFCDOTRW-OVEHVULHSA-N
ID: WMUMZOAFCDOTRW-OVEHVULHSA-N
Comment: Energy2
Num peaks: 31
55.05422664 2.137755121
57.06987671 1.256546095
67.05422664 2.45269514
69.06987671 2.387810748
81.06987671 1.058924478
91.05422664 1.165068412
107.0491413 1.208758948
125.0960915 1.201170702
135.0804414 0.963045229
145.1011768 1.017674056
161.0960915 1.33364882
163.1117415 1.142938877
165.1273916 1.294530285
261.1849065 0.9012162952
299.2005565 1.220067882
299.236942 1.135628252
301.2162066 1.055868525
311.236942 2.58320656
313.2525921 2.33560466
315.2318567 1.516292199
317.2475067 1.072365879
327.2318567 1.671505618
327.2682422 1.263224768
329.2475067 2.197719449
329.2838922 1.525137432
331.2631568 2.122920556
341.2475067 0.9047981558
343.2631568 1.614499319
345.2788068 1.695848644
355.2631568 0.9106554685
375.252986 1.575623312

Name: +ve in-silico MS/MS by CFM-ID for ULLMWXPSQSZINF-UHFFFAOYSA-N
ID: ULLMWXPSQSZINF-UHFFFAOYSA-N
Comment: Energy0
Num peaks: 21
74.0964258 0.938416571
100.1120759 1.167448884
126.0913404 2.301303608
128.1069905 0.8805501376
142.086255 1.625379988
144.1019051 12.60016731
146.1175552 0.7974955535
162.1124698 4.338405544
171.1379563 1.078420127
195.1379563 3.14637197
213.148521 5.524283239
296.2220202 0.7294009747
310.2376703 2.074222435
312.2169349 1.128222813
312.2533204 0.8499214083
314.2325849 1.830442744
328.248235 5.612962216
330.2638851 1.086698214
338.2325849 6.433297928
356.2431496 14.63655546
374.2537143 11.67125811

Name: +ve in-silico MS/MS by CFM-ID for ULLMWXPSQSZINF-UHFFFAOYSA-N
ID: ULLMWXPSQSZINF-UHFFFAOYSA-N
Comment: Energy1
Num peaks: 31
60.08077574 1.260460437
71.01275576 0.8156101427
74.0964258 0.7696694728
85.02840582 2.67735767
100.1120759 6.563859455
102.0913404 0.8458050229
118.1226406 1.001161641
125.132477 1.295305665
126.0913404 4.149306989
128.1069905 1.324154709
142.086255 1.807443054
144.1019051 23.25059326
146.0811697 1.781208978
146.1175552 0.7116737865
153.1273916 1.328096315
162.1124698 5.455870756
167.1430416 1.881016283
169.1586917 0.8479784961
171.1379563 1.284215783
185.1536063 1.071009174
195.1379563 2.549267865
213.148521 3.926849739
284.2584057 0.7615686559
310.2376703 0.859102177
312.2533204 0.7027690676
314.2325849 0.7520625692
328.248235 2.413174079
330.2638851 0.821871784
338.2325849 1.260388872
356.2431496 2.408531397
374.2537143 0.9966781856

Name: +ve in-silico MS/MS by CFM-ID for ULLMWXPSQSZINF-UHFFFAOYSA-N
ID: ULLMWXPSQSZINF-UHFFFAOYSA-N
Comment: Energy2
Num peaks: 31
27.02292652 0.7388084809
41.03857658 1.697766372
55.05422664 1.392159343
59.01275576 1.658337609
69.06987671 1.560668975
71.01275576 1.830937493
74.0964258 4.968588952
83.08552677 1.385004423
85.02840582 1.07632096
86.0964258 2.143241875
97.10117684 1.101481845
98.0964258 1.682220407
100.1120759 4.270765741
102.0913404 0.9466630754
109.1011768 0.9115529279
111.1168269 2.583556747
118.1226406 1.597250417
125.132477 5.238211191
139.148127 2.306821341
142.086255 1.00179499
144.1019051 14.08024297
146.0811697 1.138467329
149.0960915 1.161453271
151.1117415 0.8130165316
153.1273916 0.9324364187
162.1124698 5.936913526
167.1066561 0.9762016961
167.1430416 2.560278341
169.1586917 0.9234963366
171.1379563 0.7228329655
213.148521 2.21400839

Name: +ve in-silico MS/MS by CFM-ID for AIHWGPJJINPTRP-GYNBETSRSA-N
ID: AIHWGPJJINPTRP-GYNBETSRSA-N
Comment: Energy0
Num peaks: 15
101.0597059 0.4916669586
289.2162066 0.5155642667
307.2267713 0.595848768
329.2475067 0.9974523567
331.2631568 2.190301862
345.2788068 2.756487159
347.2580714 0.5637837468
349.2737215 1.739271397
361.2737215 0.5483772566
363.2893715 2.434498154
373.2737215 24.37949787
377.2686361 0.5070395152
379.2842861 0.5927039745
391.2842861 32.10850167
409.2948508 9.902077419

Name: +ve in-silico MS/MS by CFM-ID for AIHWGPJJINPTRP-GYNBETSRSA-N
ID: AIHWGPJJINPTRP-GYNBETSRSA-N
Comment: Energy1
Num peaks: 31
55.01784114 0.6642571354
59.01275576 0.8043098995
73.02840582 1.020828136
129.0910061 0.9650863627
143.1066561 0.6272234357
261.1849065 0.8925288832
263.2005565 0.5921865049
281.2111212 0.6914094539
287.2005565 0.6981186721
289.2162066 0.7327257327
301.2162066 1.395382471
303.2318567 0.6993380023
305.2111212 0.8079215562
307.2267713 0.6698754288
315.2318567 1.074368002
317.2475067 0.8559878629
329.2475067 1.581171619
331.2631568 4.219044206
333.2424213 0.6154303225
335.2580714 0.6162290027
343.2631568 0.6098020244
345.2788068 7.444228127
347.2580714 0.6195216956
347.2944569 1.065786901
349.2737215 2.049936927
363.2893715 4.323184062
373.2737215 14.20208583
379.2842861 0.6574366093
391.2842861 10.73830874
393.2635507 0.6177347908
409.2948508 2.678044694

Name: +ve in-silico MS/MS by CFM-ID for AIHWGPJJINPTRP-GYNBETSRSA-N
ID: AIHWGPJJINPTRP-GYNBETSRSA-N
Comment: Energy2
Num peaks: 31
55.05422664 1.099897838
69.06987671 0.990790008
121.1011768 0.9645085993
123.0804414 0.8910483388
137.132477 1.897405607
143.1066561 1.018746516
151.148127 1.470457039
165.1637771 1.766360165
245.1536063 0.8013449608
259.1692564 0.8013449608
261.1849065 1.361051831
263.2005565 1.082809157
275.236942 1.573574944
289.2525921 1.29288061
301.2162066 0.9198149033
303.2318567 1.030053695
303.2682422 1.335319133
315.2318567 1.908597799
317.2475067 2.116149488
329.2475067 5.483446614
331.2631568 5.444148119
333.2788068 1.678551734
343.2631568 1.140236505
345.2788068 3.353988277
347.2944569 1.039561066
359.2580714 0.9873376188
361.2737215 0.9354990311
373.2737215 2.317390461
377.2686361 0.972575858
379.2842861 0.7933730371
393.2635507 1.911171507

Name: +ve in-silico MS/MS by CFM-ID for AIHWGPJJINPTRP-HDTBEFIJSA-N
ID: AIHWGPJJINPTRP-HDTBEFIJSA-N
Comment: Energy0
Num peaks: 15
101.0597059 0.4916669586
289.2162066 0.5155642667
307.2267713 0.595848768
329.2475067 0.9974523567
331.2631568 2.190301862
345.2788068 2.756487159
347.2580714 0.5637837468
349.2737215 1.739271397
361.2737215 0.5483772566
363.2893715 2.434498154
373.2737215 24.37949787
377.2686361 0.5070395152
379.2842861 0.5927039745
391.2842861 32.10850167
409.2948508 9.902077419

Name: +ve in-silico MS/MS by CFM-ID for AIHWGPJJINPTRP-HDTBEFIJSA-N
ID: AIHWGPJJINPTRP-HDTBEFIJSA-N
Comment: Energy1
Num peaks: 31
55.01784114 0.6642571354
59.01275576 0.8043098995
73.02840582 1.020828136
129.0910061 0.9650863627
143.1066561 0.6272234357
261.1849065 0.8925288832
263.2005565 0.5921865049
281.2111212 0.6914094539
287.2005565 0.6981186721
289.2162066 0.7327257327
301.2162066 1.395382471
303.2318567 0.6993380023
305.2111212 0.8079215562
307.2267713 0.6698754288
315.2318567 1.074368002
317.2475067 0.8559878629
329.2475067 1.581171619
331.2631568 4.219044206
333.2424213 0.6154303225
335.2580714 0.6162290027
343.2631568 0.6098020244
345.2788068 7.444228127
347.2580714 0.6195216956
347.2944569 1.065786901
349.2737215 2.049936927
363.2893715 4.323184062
373.2737215 14.20208583
379.2842861 0.6574366093
391.2842861 10.73830874
393.2635507 0.6177347908
409.2948508 2.678044694

Name: +ve in-silico MS/MS by CFM-ID for AIHWGPJJINPTRP-HDTBEFIJSA-N
ID: AIHWGPJJINPTRP-HDTBEFIJSA-N
Comment: Energy2
Num peaks: 31
55.05422664 1.099897838
69.06987671 0.990790008
121.1011768 0.9645085993
123.0804414 0.8910483388
137.132477 1.897405607
143.1066561 1.018746516
151.148127 1.470457039
165.1637771 1.766360165
245.1536063 0.8013449608
259.1692564 0.8013449608
261.1849065 1.361051831
263.2005565 1.082809157
275.236942 1.573574944
289.2525921 1.29288061
301.2162066 0.9198149033
303.2318567 1.030053695
303.2682422 1.335319133
315.2318567 1.908597799
317.2475067 2.116149488
329.2475067 5.483446614
331.2631568 5.444148119
333.2788068 1.678551734
343.2631568 1.140236505
345.2788068 3.353988277
347.2944569 1.039561066
359.2580714 0.9873376188
361.2737215 0.9354990311
373.2737215 2.317390461
377.2686361 0.972575858
379.2842861 0.7933730371
393.2635507 1.911171507

Name: +ve in-silico MS/MS by CFM-ID for FRIBRXMIZUPTCV-WRIYIYSISA-N
ID: FRIBRXMIZUPTCV-WRIYIYSISA-N
Comment: Energy0
Num peaks: 6
331.2631568 2.145126769
345.2788068 3.184843214
363.2893715 1.39314358
373.2737215 36.77458395
391.2842861 31.16986736
409.2948508 6.772677261

Name: +ve in-silico MS/MS by CFM-ID for FRIBRXMIZUPTCV-WRIYIYSISA-N
ID: FRIBRXMIZUPTCV-WRIYIYSISA-N
Comment: Energy1
Num peaks: 31
53.03857658 0.5746255695
55.01784114 0.5010512277
55.05422664 1.005994492
59.01275576 0.7512223976
73.02840582 0.7639599619
73.06479133 0.6594674005
181.1223062 0.5185970386
191.1794272 0.5872905985
197.1536063 0.4953672503
209.1536063 0.5231692652
217.1586917 0.65562471
235.1692564 0.8812807822
247.1692564 0.4854726541
261.1849065 1.045471078
263.2005565 0.942983743
281.2111212 0.6552457517
287.2005565 1.13154103
289.2162066 1.105998623
315.2318567 1.040440145
317.2475067 0.877882677
329.2475067 1.47663319
331.2631568 4.410259306
343.2631568 0.9638539229
345.2788068 8.403725498
347.2944569 1.478777009
349.2737215 1.384313394
351.252986 0.485986037
363.2893715 2.928361891
373.2737215 21.23324149
391.2842861 11.99389108
409.2948508 2.138272436

Name: +ve in-silico MS/MS by CFM-ID for FRIBRXMIZUPTCV-WRIYIYSISA-N
ID: FRIBRXMIZUPTCV-WRIYIYSISA-N
Comment: Energy2
Num peaks: 31
39.02292652 0.9439619877
51.02292652 1.452510202
55.05422664 1.670234853
59.01275576 0.9007028238
69.0334912 0.9216502099
69.06987671 1.046671142
83.08552677 0.957251371
121.1011768 0.903544128
135.1168269 1.052563341
137.132477 2.008793649
151.148127 1.508535961
165.1637771 1.870357167
191.1794272 2.173548805
245.1536063 0.9184679038
247.1692564 1.627036
259.1692564 0.9184679038
261.1849065 1.663062815
263.2005565 1.233312251
273.1849065 0.8519803472
275.2005565 0.9601201615
289.2162066 0.9925428743
315.2318567 1.574130883
317.2475067 2.183980552
329.2475067 5.371462389
331.2631568 5.222435756
343.2631568 1.340044417
345.2788068 4.640756354
347.2944569 1.649301384
373.2737215 3.666539646
381.2635507 0.8488016706
393.2635507 1.851345937

Name: +ve in-silico MS/MS by CFM-ID for DAKYVYUAVGJDRK-FPUZENINSA-N
ID: DAKYVYUAVGJDRK-FPUZENINSA-N
Comment: Energy0
Num peaks: 7
331.2631568 2.104874441
345.2788068 3.097562848
349.2737215 0.9686892908
363.2893715 1.495778763
373.2737215 35.89914495
391.2842861 30.37340845
409.2948508 6.583659602

Name: +ve in-silico MS/MS by CFM-ID for DAKYVYUAVGJDRK-FPUZENINSA-N
ID: DAKYVYUAVGJDRK-FPUZENINSA-N
Comment: Energy1
Num peaks: 31
59.01275576 0.626510378
73.02840582 0.8407771115
163.1117415 0.9752774655
165.1273916 0.7015479132
181.1223062 0.7233468685
183.1379563 0.6800392895
233.1536063 0.5933217431
247.1692564 0.5541321293
261.1849065 0.6465454673
267.1954711 0.6177898794
279.1954711 0.548255918
281.2111212 0.6438079243
287.2005565 1.108243785
289.2162066 1.083245715
301.2162066 1.150837856
303.2318567 0.6579828495
315.2318567 1.427455218
317.2475067 1.035570511
319.2267713 0.5415888783
329.2475067 1.445835783
331.2631568 4.394554366
333.2424213 0.6375583896
343.2631568 0.9438400634
345.2788068 8.116842122
347.2944569 1.448171902
349.2737215 1.362535961
363.252986 0.6250615139
363.2893715 3.091291119
373.2737215 20.72584206
391.2842861 11.61167012
409.2948508 2.052609944

Name: +ve in-silico MS/MS by CFM-ID for DAKYVYUAVGJDRK-FPUZENINSA-N
ID: DAKYVYUAVGJDRK-FPUZENINSA-N
Comment: Energy2
Num peaks: 31
55.05422664 1.748401984
57.06987671 1.023781893
67.05422664 1.318774768
69.06987671 2.446895411
81.06987671 0.9210621521
83.08552677 1.06530063
91.05422664 0.9394735794
97.10117684 0.8778964188
163.1117415 1.293406078
165.1273916 1.651325314
179.1066561 0.900046032
207.1743418 0.9315077688
221.1899918 1.119455143
235.1692564 0.9819705537
235.2056419 0.9315077688
247.1692564 0.9040830739
261.1849065 0.9605946486
263.2005565 0.9819705537
275.236942 1.082415313
303.2318567 1.235851014
315.2318567 2.380448884
317.2475067 3.068289853
329.2475067 4.469506412
331.2631568 4.171038887
343.2631568 1.148967122
345.2788068 3.419291786
347.2944569 1.368962429
359.2580714 1.02004983
361.2737215 1.4781076
373.2737215 2.861442173
393.2635507 1.456053957

Name: +ve in-silico MS/MS by CFM-ID for DKPMWHFRUGMUKF-RIDSGAKHSA-N
ID: DKPMWHFRUGMUKF-RIDSGAKHSA-N
Comment: Energy0
Num peaks: 16
101.0597059 0.4894525829
289.2162066 0.5137479836
307.2267713 0.5930724514
329.2475067 0.9874057645
331.2631568 2.172126262
345.2788068 2.724961132
347.2580714 0.6817283286
349.2737215 1.730872671
361.2737215 0.5051924775
363.2893715 2.41812971
373.2737215 24.18500143
377.2686361 0.5048066299
379.2842861 0.5900517605
391.2842861 31.83451291
393.2635507 0.5000302595
409.2948508 9.834960995

Name: +ve in-silico MS/MS by CFM-ID for DKPMWHFRUGMUKF-RIDSGAKHSA-N
ID: DKPMWHFRUGMUKF-RIDSGAKHSA-N
Comment: Energy1
Num peaks: 31
55.05422664 0.9098257056
59.01275576 0.7817897962
73.02840582 0.9883752938
93.06987671 1.076937876
109.0647913 0.7182851158
111.0804414 1.299840788
113.0960915 0.9353875467
191.1794272 0.675666609
217.1586917 0.7509891546
235.1692564 0.9286710465
287.2005565 0.6728802841
289.2162066 0.8767818639
305.2111212 0.7870001076
307.2267713 0.6520844022
315.2318567 0.5739036097
317.2475067 0.6773431256
329.2475067 1.522874274
331.2631568 4.032919022
333.2424213 0.7432404043
343.2631568 0.5833765789
345.2788068 7.076344221
347.2580714 0.7674163015
347.2944569 1.025325537
349.2737215 1.969147776
363.252986 0.5947620566
363.2893715 4.137772333
373.2737215 13.68731752
379.2842861 0.6411090377
391.2842861 10.29566893
393.2635507 0.6172538198
409.2948508 2.56930081

Name: +ve in-silico MS/MS by CFM-ID for DKPMWHFRUGMUKF-RIDSGAKHSA-N
ID: DKPMWHFRUGMUKF-RIDSGAKHSA-N
Comment: Energy2
Num peaks: 31
39.02292652 1.104273439
51.02292652 1.01267465
53.03857658 1.013214346
55.05422664 1.800771885
69.06987671 0.9552691938
81.06987671 0.9433237051
83.08552677 1.230558229
95.08552677 1.217971764
109.0647913 1.493467861
111.0804414 1.179029382
137.132477 2.130853164
151.148127 1.417739681
165.1637771 1.684653628
191.1794272 1.945455387
303.2682422 1.265500395
315.2318567 1.006717891
317.2475067 1.488310946
329.2475067 5.17345004
331.2267713 0.8452095405
331.2631568 4.801116952
333.2788068 1.601956324
343.2631568 1.091962219
345.2788068 2.97927801
347.2580714 1.001171444
347.2944569 0.9658109512
359.2580714 0.9519405762
361.2737215 0.8840130159
373.2737215 2.139659837
377.2686361 0.9370574285
379.2479006 0.86131964
393.2635507 1.980923994

Name: +ve in-silico MS/MS by CFM-ID for DKPMWHFRUGMUKF-UEARECNKSA-N
ID: DKPMWHFRUGMUKF-UEARECNKSA-N
Comment: Energy0
Num peaks: 16
101.0597059 0.4894525829
289.2162066 0.5137479836
307.2267713 0.5930724514
329.2475067 0.9874057645
331.2631568 2.172126262
345.2788068 2.724961132
347.2580714 0.6817283286
349.2737215 1.730872671
361.2737215 0.5051924775
363.2893715 2.41812971
373.2737215 24.18500143
377.2686361 0.5048066299
379.2842861 0.5900517605
391.2842861 31.83451291
393.2635507 0.5000302595
409.2948508 9.834960995

Name: +ve in-silico MS/MS by CFM-ID for DKPMWHFRUGMUKF-UEARECNKSA-N
ID: DKPMWHFRUGMUKF-UEARECNKSA-N
Comment: Energy1
Num peaks: 31
55.05422664 0.9098257056
59.01275576 0.7817897962
73.02840582 0.9883752938
93.06987671 1.076937876
109.0647913 0.7182851158
111.0804414 1.299840788
113.0960915 0.9353875467
191.1794272 0.675666609
217.1586917 0.7509891546
235.1692564 0.9286710465
287.2005565 0.6728802841
289.2162066 0.8767818639
305.2111212 0.7870001076
307.2267713 0.6520844022
315.2318567 0.5739036097
317.2475067 0.6773431256
329.2475067 1.522874274
331.2631568 4.032919022
333.2424213 0.7432404043
343.2631568 0.5833765789
345.2788068 7.076344221
347.2580714 0.7674163015
347.2944569 1.025325537
349.2737215 1.969147776
363.252986 0.5947620566
363.2893715 4.137772333
373.2737215 13.68731752
379.2842861 0.6411090377
391.2842861 10.29566893
393.2635507 0.6172538198
409.2948508 2.56930081

Name: +ve in-silico MS/MS by CFM-ID for DKPMWHFRUGMUKF-UEARECNKSA-N
ID: DKPMWHFRUGMUKF-UEARECNKSA-N
Comment: Energy2
Num peaks: 31
39.02292652 1.104273439
51.02292652 1.01267465
53.03857658 1.013214346
55.05422664 1.800771885
69.06987671 0.9552691938
81.06987671 0.9433237051
83.08552677 1.230558229
95.08552677 1.217971764
109.0647913 1.493467861
111.0804414 1.179029382
137.132477 2.130853164
151.148127 1.417739681
165.1637771 1.684653628
191.1794272 1.945455387
303.2682422 1.265500395
315.2318567 1.006717891
317.2475067 1.488310946
329.2475067 5.17345004
331.2267713 0.8452095405
331.2631568 4.801116952
333.2788068 1.601956324
343.2631568 1.091962219
345.2788068 2.97927801
347.2580714 1.001171444
347.2944569 0.9658109512
359.2580714 0.9519405762
361.2737215 0.8840130159
373.2737215 2.139659837
377.2686361 0.9370574285
379.2479006 0.86131964
393.2635507 1.980923994

Name: +ve in-silico MS/MS by CFM-ID for DKPMWHFRUGMUKF-HJNWHKLXSA-N
ID: DKPMWHFRUGMUKF-HJNWHKLXSA-N
Comment: Energy0
Num peaks: 16
101.0597059 0.4894525829
289.2162066 0.5137479836
307.2267713 0.5930724514
329.2475067 0.9874057645
331.2631568 2.172126262
345.2788068 2.724961132
347.2580714 0.6817283286
349.2737215 1.730872671
361.2737215 0.5051924775
363.2893715 2.41812971
373.2737215 24.18500143
377.2686361 0.5048066299
379.2842861 0.5900517605
391.2842861 31.83451291
393.2635507 0.5000302595
409.2948508 9.834960995

Name: +ve in-silico MS/MS by CFM-ID for DKPMWHFRUGMUKF-HJNWHKLXSA-N
ID: DKPMWHFRUGMUKF-HJNWHKLXSA-N
Comment: Energy1
Num peaks: 31
55.05422664 0.9098257056
59.01275576 0.7817897962
73.02840582 0.9883752938
93.06987671 1.076937876
109.0647913 0.7182851158
111.0804414 1.299840788
113.0960915 0.9353875467
191.1794272 0.675666609
217.1586917 0.7509891546
235.1692564 0.9286710465
287.2005565 0.6728802841
289.2162066 0.8767818639
305.2111212 0.7870001076
307.2267713 0.6520844022
315.2318567 0.5739036097
317.2475067 0.6773431256
329.2475067 1.522874274
331.2631568 4.032919022
333.2424213 0.7432404043
343.2631568 0.5833765789
345.2788068 7.076344221
347.2580714 0.7674163015
347.2944569 1.025325537
349.2737215 1.969147776
363.252986 0.5947620566
363.2893715 4.137772333
373.2737215 13.68731752
379.2842861 0.6411090377
391.2842861 10.29566893
393.2635507 0.6172538198
409.2948508 2.56930081

Name: +ve in-silico MS/MS by CFM-ID for DKPMWHFRUGMUKF-HJNWHKLXSA-N
ID: DKPMWHFRUGMUKF-HJNWHKLXSA-N
Comment: Energy2
Num peaks: 31
39.02292652 1.104273439
51.02292652 1.01267465
53.03857658 1.013214346
55.05422664 1.800771885
69.06987671 0.9552691938
81.06987671 0.9433237051
83.08552677 1.230558229
95.08552677 1.217971764
109.0647913 1.493467861
111.0804414 1.179029382
137.132477 2.130853164
151.148127 1.417739681
165.1637771 1.684653628
191.1794272 1.945455387
303.2682422 1.265500395
315.2318567 1.006717891
317.2475067 1.488310946
329.2475067 5.17345004
331.2267713 0.8452095405
331.2631568 4.801116952
333.2788068 1.601956324
343.2631568 1.091962219
345.2788068 2.97927801
347.2580714 1.001171444
347.2944569 0.9658109512
359.2580714 0.9519405762
361.2737215 0.8840130159
373.2737215 2.139659837
377.2686361 0.9370574285
379.2479006 0.86131964
393.2635507 1.980923994

Name: +ve in-silico MS/MS by CFM-ID for DKPMWHFRUGMUKF-UGHKWEQFSA-N
ID: DKPMWHFRUGMUKF-UGHKWEQFSA-N
Comment: Energy0
Num peaks: 16
101.0597059 0.4894525829
289.2162066 0.5137479836
307.2267713 0.5930724514
329.2475067 0.9874057645
331.2631568 2.172126262
345.2788068 2.724961132
347.2580714 0.6817283286
349.2737215 1.730872671
361.2737215 0.5051924775
363.2893715 2.41812971
373.2737215 24.18500143
377.2686361 0.5048066299
379.2842861 0.5900517605
391.2842861 31.83451291
393.2635507 0.5000302595
409.2948508 9.834960995

Name: +ve in-silico MS/MS by CFM-ID for DKPMWHFRUGMUKF-UGHKWEQFSA-N
ID: DKPMWHFRUGMUKF-UGHKWEQFSA-N
Comment: Energy1
Num peaks: 31
55.05422664 0.9098257056
59.01275576 0.7817897962
73.02840582 0.9883752938
93.06987671 1.076937876
109.0647913 0.7182851158
111.0804414 1.299840788
113.0960915 0.9353875467
191.1794272 0.675666609
217.1586917 0.7509891546
235.1692564 0.9286710465
287.2005565 0.6728802841
289.2162066 0.8767818639
305.2111212 0.7870001076
307.2267713 0.6520844022
315.2318567 0.5739036097
317.2475067 0.6773431256
329.2475067 1.522874274
331.2631568 4.032919022
333.2424213 0.7432404043
343.2631568 0.5833765789
345.2788068 7.076344221
347.2580714 0.7674163015
347.2944569 1.025325537
349.2737215 1.969147776
363.252986 0.5947620566
363.2893715 4.137772333
373.2737215 13.68731752
379.2842861 0.6411090377
391.2842861 10.29566893
393.2635507 0.6172538198
409.2948508 2.56930081

Name: +ve in-silico MS/MS by CFM-ID for DKPMWHFRUGMUKF-UGHKWEQFSA-N
ID: DKPMWHFRUGMUKF-UGHKWEQFSA-N
Comment: Energy2
Num peaks: 31
39.02292652 1.104273439
51.02292652 1.01267465
53.03857658 1.013214346
55.05422664 1.800771885
69.06987671 0.9552691938
81.06987671 0.9433237051
83.08552677 1.230558229
95.08552677 1.217971764
109.0647913 1.493467861
111.0804414 1.179029382
137.132477 2.130853164
151.148127 1.417739681
165.1637771 1.684653628
191.1794272 1.945455387
303.2682422 1.265500395
315.2318567 1.006717891
317.2475067 1.488310946
329.2475067 5.17345004
331.2267713 0.8452095405
331.2631568 4.801116952
333.2788068 1.601956324
343.2631568 1.091962219
345.2788068 2.97927801
347.2580714 1.001171444
347.2944569 0.9658109512
359.2580714 0.9519405762
361.2737215 0.8840130159
373.2737215 2.139659837
377.2686361 0.9370574285
379.2479006 0.86131964
393.2635507 1.980923994

Name: +ve in-silico MS/MS by CFM-ID for DKPMWHFRUGMUKF-CLWCSFAOSA-N
ID: DKPMWHFRUGMUKF-CLWCSFAOSA-N
Comment: Energy0
Num peaks: 16
101.0597059 0.4894525829
289.2162066 0.5137479836
307.2267713 0.5930724514
329.2475067 0.9874057645
331.2631568 2.172126262
345.2788068 2.724961132
347.2580714 0.6817283286
349.2737215 1.730872671
361.2737215 0.5051924775
363.2893715 2.41812971
373.2737215 24.18500143
377.2686361 0.5048066299
379.2842861 0.5900517605
391.2842861 31.83451291
393.2635507 0.5000302595
409.2948508 9.834960995

Name: +ve in-silico MS/MS by CFM-ID for DKPMWHFRUGMUKF-CLWCSFAOSA-N
ID: DKPMWHFRUGMUKF-CLWCSFAOSA-N
Comment: Energy1
Num peaks: 31
55.05422664 0.9098257056
59.01275576 0.7817897962
73.02840582 0.9883752938
93.06987671 1.076937876
109.0647913 0.7182851158
111.0804414 1.299840788
113.0960915 0.9353875467
191.1794272 0.675666609
217.1586917 0.7509891546
235.1692564 0.9286710465
287.2005565 0.6728802841
289.2162066 0.8767818639
305.2111212 0.7870001076
307.2267713 0.6520844022
315.2318567 0.5739036097
317.2475067 0.6773431256
329.2475067 1.522874274
331.2631568 4.032919022
333.2424213 0.7432404043
343.2631568 0.5833765789
345.2788068 7.076344221
347.2580714 0.7674163015
347.2944569 1.025325537
349.2737215 1.969147776
363.252986 0.5947620566
363.2893715 4.137772333
373.2737215 13.68731752
379.2842861 0.6411090377
391.2842861 10.29566893
393.2635507 0.6172538198
409.2948508 2.56930081

Name: +ve in-silico MS/MS by CFM-ID for DKPMWHFRUGMUKF-CLWCSFAOSA-N
ID: DKPMWHFRUGMUKF-CLWCSFAOSA-N
Comment: Energy2
Num peaks: 31
39.02292652 1.104273439
51.02292652 1.01267465
53.03857658 1.013214346
55.05422664 1.800771885
69.06987671 0.9552691938
81.06987671 0.9433237051
83.08552677 1.230558229
95.08552677 1.217971764
109.0647913 1.493467861
111.0804414 1.179029382
137.132477 2.130853164
151.148127 1.417739681
165.1637771 1.684653628
191.1794272 1.945455387
303.2682422 1.265500395
315.2318567 1.006717891
317.2475067 1.488310946
329.2475067 5.17345004
331.2267713 0.8452095405
331.2631568 4.801116952
333.2788068 1.601956324
343.2631568 1.091962219
345.2788068 2.97927801
347.2580714 1.001171444
347.2944569 0.9658109512
359.2580714 0.9519405762
361.2737215 0.8840130159
373.2737215 2.139659837
377.2686361 0.9370574285
379.2479006 0.86131964
393.2635507 1.980923994

Name: +ve in-silico MS/MS by CFM-ID for DKPMWHFRUGMUKF-VAWXASQTSA-N
ID: DKPMWHFRUGMUKF-VAWXASQTSA-N
Comment: Energy0
Num peaks: 16
101.0597059 0.4894525829
289.2162066 0.5137479836
307.2267713 0.5930724514
329.2475067 0.9874057645
331.2631568 2.172126262
345.2788068 2.724961132
347.2580714 0.6817283286
349.2737215 1.730872671
361.2737215 0.5051924775
363.2893715 2.41812971
373.2737215 24.18500143
377.2686361 0.5048066299
379.2842861 0.5900517605
391.2842861 31.83451291
393.2635507 0.5000302595
409.2948508 9.834960995

Name: +ve in-silico MS/MS by CFM-ID for DKPMWHFRUGMUKF-VAWXASQTSA-N
ID: DKPMWHFRUGMUKF-VAWXASQTSA-N
Comment: Energy1
Num peaks: 31
55.05422664 0.9098257056
59.01275576 0.7817897962
73.02840582 0.9883752938
93.06987671 1.076937876
109.0647913 0.7182851158
111.0804414 1.299840788
113.0960915 0.9353875467
191.1794272 0.675666609
217.1586917 0.7509891546
235.1692564 0.9286710465
287.2005565 0.6728802841
289.2162066 0.8767818639
305.2111212 0.7870001076
307.2267713 0.6520844022
315.2318567 0.5739036097
317.2475067 0.6773431256
329.2475067 1.522874274
331.2631568 4.032919022
333.2424213 0.7432404043
343.2631568 0.5833765789
345.2788068 7.076344221
347.2580714 0.7674163015
347.2944569 1.025325537
349.2737215 1.969147776
363.252986 0.5947620566
363.2893715 4.137772333
373.2737215 13.68731752
379.2842861 0.6411090377
391.2842861 10.29566893
393.2635507 0.6172538198
409.2948508 2.56930081

Name: +ve in-silico MS/MS by CFM-ID for DKPMWHFRUGMUKF-VAWXASQTSA-N
ID: DKPMWHFRUGMUKF-VAWXASQTSA-N
Comment: Energy2
Num peaks: 31
39.02292652 1.104273439
51.02292652 1.01267465
53.03857658 1.013214346
55.05422664 1.800771885
69.06987671 0.9552691938
81.06987671 0.9433237051
83.08552677 1.230558229
95.08552677 1.217971764
109.0647913 1.493467861
111.0804414 1.179029382
137.132477 2.130853164
151.148127 1.417739681
165.1637771 1.684653628
191.1794272 1.945455387
303.2682422 1.265500395
315.2318567 1.006717891
317.2475067 1.488310946
329.2475067 5.17345004
331.2267713 0.8452095405
331.2631568 4.801116952
333.2788068 1.601956324
343.2631568 1.091962219
345.2788068 2.97927801
347.2580714 1.001171444
347.2944569 0.9658109512
359.2580714 0.9519405762
361.2737215 0.8840130159
373.2737215 2.139659837
377.2686361 0.9370574285
379.2479006 0.86131964
393.2635507 1.980923994

Name: +ve in-silico MS/MS by CFM-ID for DKPMWHFRUGMUKF-FEQOZVJYSA-N
ID: DKPMWHFRUGMUKF-FEQOZVJYSA-N
Comment: Energy0
Num peaks: 16
101.0597059 0.4894525829
289.2162066 0.5137479836
307.2267713 0.5930724514
329.2475067 0.9874057645
331.2631568 2.172126262
345.2788068 2.724961132
347.2580714 0.6817283286
349.2737215 1.730872671
361.2737215 0.5051924775
363.2893715 2.41812971
373.2737215 24.18500143
377.2686361 0.5048066299
379.2842861 0.5900517605
391.2842861 31.83451291
393.2635507 0.5000302595
409.2948508 9.834960995

Name: +ve in-silico MS/MS by CFM-ID for DKPMWHFRUGMUKF-FEQOZVJYSA-N
ID: DKPMWHFRUGMUKF-FEQOZVJYSA-N
Comment: Energy1
Num peaks: 31
55.05422664 0.9098257056
59.01275576 0.7817897962
73.02840582 0.9883752938
93.06987671 1.076937876
109.0647913 0.7182851158
111.0804414 1.299840788
113.0960915 0.9353875467
191.1794272 0.675666609
217.1586917 0.7509891546
235.1692564 0.9286710465
287.2005565 0.6728802841
289.2162066 0.8767818639
305.2111212 0.7870001076
307.2267713 0.6520844022
315.2318567 0.5739036097
317.2475067 0.6773431256
329.2475067 1.522874274
331.2631568 4.032919022
333.2424213 0.7432404043
343.2631568 0.5833765789
345.2788068 7.076344221
347.2580714 0.7674163015
347.2944569 1.025325537
349.2737215 1.969147776
363.252986 0.5947620566
363.2893715 4.137772333
373.2737215 13.68731752
379.2842861 0.6411090377
391.2842861 10.29566893
393.2635507 0.6172538198
409.2948508 2.56930081

Name: +ve in-silico MS/MS by CFM-ID for DKPMWHFRUGMUKF-FEQOZVJYSA-N
ID: DKPMWHFRUGMUKF-FEQOZVJYSA-N
Comment: Energy2
Num peaks: 31
39.02292652 1.104273439
51.02292652 1.01267465
53.03857658 1.013214346
55.05422664 1.800771885
69.06987671 0.9552691938
81.06987671 0.9433237051
83.08552677 1.230558229
95.08552677 1.217971764
109.0647913 1.493467861
111.0804414 1.179029382
137.132477 2.130853164
151.148127 1.417739681
165.1637771 1.684653628
191.1794272 1.945455387
303.2682422 1.265500395
315.2318567 1.006717891
317.2475067 1.488310946
329.2475067 5.17345004
331.2267713 0.8452095405
331.2631568 4.801116952
333.2788068 1.601956324
343.2631568 1.091962219
345.2788068 2.97927801
347.2580714 1.001171444
347.2944569 0.9658109512
359.2580714 0.9519405762
361.2737215 0.8840130159
373.2737215 2.139659837
377.2686361 0.9370574285
379.2479006 0.86131964
393.2635507 1.980923994

Name: +ve in-silico MS/MS by CFM-ID for DKPMWHFRUGMUKF-HPGNVJJPSA-N
ID: DKPMWHFRUGMUKF-HPGNVJJPSA-N
Comment: Energy0
Num peaks: 16
101.0597059 0.4894525829
289.2162066 0.5137479836
307.2267713 0.5930724514
329.2475067 0.9874057645
331.2631568 2.172126262
345.2788068 2.724961132
347.2580714 0.6817283286
349.2737215 1.730872671
361.2737215 0.5051924775
363.2893715 2.41812971
373.2737215 24.18500143
377.2686361 0.5048066299
379.2842861 0.5900517605
391.2842861 31.83451291
393.2635507 0.5000302595
409.2948508 9.834960995

Name: +ve in-silico MS/MS by CFM-ID for DKPMWHFRUGMUKF-HPGNVJJPSA-N
ID: DKPMWHFRUGMUKF-HPGNVJJPSA-N
Comment: Energy1
Num peaks: 31
55.05422664 0.9098257056
59.01275576 0.7817897962
73.02840582 0.9883752938
93.06987671 1.076937876
109.0647913 0.7182851158
111.0804414 1.299840788
113.0960915 0.9353875467
191.1794272 0.675666609
217.1586917 0.7509891546
235.1692564 0.9286710465
287.2005565 0.6728802841
289.2162066 0.8767818639
305.2111212 0.7870001076
307.2267713 0.6520844022
315.2318567 0.5739036097
317.2475067 0.6773431256
329.2475067 1.522874274
331.2631568 4.032919022
333.2424213 0.7432404043
343.2631568 0.5833765789
345.2788068 7.076344221
347.2580714 0.7674163015
347.2944569 1.025325537
349.2737215 1.969147776
363.252986 0.5947620566
363.2893715 4.137772333
373.2737215 13.68731752
379.2842861 0.6411090377
391.2842861 10.29566893
393.2635507 0.6172538198
409.2948508 2.56930081

Name: +ve in-silico MS/MS by CFM-ID for DKPMWHFRUGMUKF-HPGNVJJPSA-N
ID: DKPMWHFRUGMUKF-HPGNVJJPSA-N
Comment: Energy2
Num peaks: 31
39.02292652 1.104273439
51.02292652 1.01267465
53.03857658 1.013214346
55.05422664 1.800771885
69.06987671 0.9552691938
81.06987671 0.9433237051
83.08552677 1.230558229
95.08552677 1.217971764
109.0647913 1.493467861
111.0804414 1.179029382
137.132477 2.130853164
151.148127 1.417739681
165.1637771 1.684653628
191.1794272 1.945455387
303.2682422 1.265500395
315.2318567 1.006717891
317.2475067 1.488310946
329.2475067 5.17345004
331.2267713 0.8452095405
331.2631568 4.801116952
333.2788068 1.601956324
343.2631568 1.091962219
345.2788068 2.97927801
347.2580714 1.001171444
347.2944569 0.9658109512
359.2580714 0.9519405762
361.2737215 0.8840130159
373.2737215 2.139659837
377.2686361 0.9370574285
379.2479006 0.86131964
393.2635507 1.980923994

Name: +ve in-silico MS/MS by CFM-ID for JVRPXPQFLWKXPC-WLZJUEHXSA-N
ID: JVRPXPQFLWKXPC-WLZJUEHXSA-N
Comment: Energy0
Num peaks: 15
143.1066561 0.5733192264
289.2162066 0.5163655893
307.2267713 0.5953368486
317.2475067 0.5109106503
329.2475067 0.9984250851
331.2631568 2.179234859
345.2788068 2.74408188
347.2580714 0.6308979723
349.2737215 1.728900438
363.2893715 2.42224252
373.2737215 24.40394901
377.2686361 0.516859076
379.2842861 0.5919558537
391.2842861 32.10343397
409.2948508 9.883133684

Name: +ve in-silico MS/MS by CFM-ID for JVRPXPQFLWKXPC-WLZJUEHXSA-N
ID: JVRPXPQFLWKXPC-WLZJUEHXSA-N
Comment: Energy1
Num peaks: 31
59.01275576 0.8130916848
73.02840582 1.033325118
127.075356 0.6700506738
129.0910061 0.8063235357
141.0910061 0.6668769969
143.1066561 0.9688030125
163.1117415 0.8158292316
181.1223062 1.114758681
183.1379563 1.246636898
267.1954711 0.6694486063
287.2005565 0.7073163729
289.2162066 0.7419772913
301.2162066 0.7089904844
305.2111212 0.8195672828
307.2267713 0.6800356781
315.2318567 1.389565013
317.2475067 1.025121992
329.2475067 1.60487629
331.2631568 4.296433512
333.2424213 0.8631525049
335.2580714 0.8044493659
343.2631568 0.619200067
345.2788068 7.780679427
347.2580714 0.7559605334
347.2944569 1.080429956
349.2737215 2.089165507
363.2893715 4.480607976
373.2737215 14.55359163
379.2842861 0.6640808517
391.2842861 10.96119625
409.2948508 2.722711798

Name: +ve in-silico MS/MS by CFM-ID for JVRPXPQFLWKXPC-WLZJUEHXSA-N
ID: JVRPXPQFLWKXPC-WLZJUEHXSA-N
Comment: Energy2
Num peaks: 31
55.05422664 1.829022712
57.06987671 1.089407703
67.05422664 2.267195286
69.06987671 2.802903471
81.06987671 1.011518026
83.08552677 1.101398885
93.06987671 0.9318839299
97.10117684 0.9104999132
121.1011768 0.9073754742
179.1066561 0.8836767166
181.1223062 1.053239952
183.1379563 1.103027975
233.1536063 0.8675258009
261.1849065 0.9713360734
275.236942 1.196399189
289.2525921 1.912603968
301.2162066 1.053029739
303.2682422 1.221893218
315.2318567 2.431173979
317.2475067 2.471862701
329.2475067 5.1104884
331.2631568 4.597918996
333.2788068 1.547493426
343.2631568 1.063174015
345.2788068 3.003934413
347.2580714 0.9465158709
347.2944569 0.969114804
363.252986 0.942065906
373.2737215 2.137118579
377.2686361 1.06335783
393.2635507 1.63218907

Name: +ve in-silico MS/MS by CFM-ID for FRYVQXCDSBCDAU-AKDOOQIZSA-N
ID: FRYVQXCDSBCDAU-AKDOOQIZSA-N
Comment: Energy0
Num peaks: 15
143.1066561 0.5725319667
289.2162066 0.5144527569
307.2267713 0.5945769674
329.2475067 0.9955061051
331.2631568 2.166285005
345.2788068 2.726740967
347.2580714 0.6300058445
349.2737215 1.72101519
361.2737215 0.5064522324
363.2893715 2.411928003
373.2737215 24.3651994
377.2686361 0.5160579187
379.2842861 0.591019133
391.2842861 32.02760815
409.2948508 9.859427481

Name: +ve in-silico MS/MS by CFM-ID for FRYVQXCDSBCDAU-AKDOOQIZSA-N
ID: FRYVQXCDSBCDAU-AKDOOQIZSA-N
Comment: Energy1
Num peaks: 31
55.01784114 0.6651456922
59.01275576 0.8003165275
73.02840582 1.015458995
143.1066561 0.9540475871
163.1117415 0.8040826116
181.1223062 1.0896744
183.1379563 1.227907504
261.1849065 0.7847090865
263.2005565 0.6281941122
267.1954711 0.6592222244
281.2111212 0.7525517126
287.2005565 0.695058654
289.2162066 0.7295140237
301.2162066 1.394925235
303.2318567 0.7945095196
305.2111212 0.8062638368
307.2267713 0.668693432
315.2318567 0.9806764388
317.2475067 0.8528498264
329.2475067 1.576262465
331.2631568 4.103116981
333.2424213 0.7044883571
345.2788068 7.449632081
347.2580714 0.743303773
347.2944569 1.061115307
349.2737215 2.003437946
363.2893715 4.318020072
373.2737215 14.2714072
379.2842861 0.6539377639
391.2842861 10.71028438
409.2948508 2.654619148

Name: +ve in-silico MS/MS by CFM-ID for FRYVQXCDSBCDAU-AKDOOQIZSA-N
ID: FRYVQXCDSBCDAU-AKDOOQIZSA-N
Comment: Energy2
Num peaks: 31
55.05422664 1.838122691
57.06987671 1.063461888
67.05422664 1.413616188
69.06987671 2.882596769
81.06987671 0.977815426
83.08552677 1.13047448
91.05422664 0.9917039918
97.10117684 0.9336545369
181.1223062 1.02610653
183.1379563 1.138669745
233.1536063 0.8954532519
235.2056419 0.9914283984
261.1849065 0.974367434
263.2005565 1.014020479
275.236942 1.159249491
289.2525921 1.109717035
301.2162066 0.8823319748
303.2318567 1.268360313
303.2682422 1.252953966
315.2318567 1.768147188
317.2475067 2.033256377
329.2475067 5.270533684
331.2631568 4.528303947
333.2788068 1.591105198
343.2631568 1.096197868
345.2788068 3.061915141
347.2580714 0.9795097111
347.2944569 0.9994107539
373.2737215 2.213905281
377.2686361 1.096862554
393.2635507 1.44121444

Name: +ve in-silico MS/MS by CFM-ID for FRYVQXCDSBCDAU-RRYZYELHSA-N
ID: FRYVQXCDSBCDAU-RRYZYELHSA-N
Comment: Energy0
Num peaks: 15
143.1066561 0.5725319667
289.2162066 0.5144527569
307.2267713 0.5945769674
329.2475067 0.9955061051
331.2631568 2.166285005
345.2788068 2.726740967
347.2580714 0.6300058445
349.2737215 1.72101519
361.2737215 0.5064522324
363.2893715 2.411928003
373.2737215 24.3651994
377.2686361 0.5160579187
379.2842861 0.591019133
391.2842861 32.02760815
409.2948508 9.859427481

Name: +ve in-silico MS/MS by CFM-ID for FRYVQXCDSBCDAU-RRYZYELHSA-N
ID: FRYVQXCDSBCDAU-RRYZYELHSA-N
Comment: Energy1
Num peaks: 31
55.01784114 0.6651456922
59.01275576 0.8003165275
73.02840582 1.015458995
143.1066561 0.9540475871
163.1117415 0.8040826116
181.1223062 1.0896744
183.1379563 1.227907504
261.1849065 0.7847090865
263.2005565 0.6281941122
267.1954711 0.6592222244
281.2111212 0.7525517126
287.2005565 0.695058654
289.2162066 0.7295140237
301.2162066 1.394925235
303.2318567 0.7945095196
305.2111212 0.8062638368
307.2267713 0.668693432
315.2318567 0.9806764388
317.2475067 0.8528498264
329.2475067 1.576262465
331.2631568 4.103116981
333.2424213 0.7044883571
345.2788068 7.449632081
347.2580714 0.743303773
347.2944569 1.061115307
349.2737215 2.003437946
363.2893715 4.318020072
373.2737215 14.2714072
379.2842861 0.6539377639
391.2842861 10.71028438
409.2948508 2.654619148

Name: +ve in-silico MS/MS by CFM-ID for FRYVQXCDSBCDAU-RRYZYELHSA-N
ID: FRYVQXCDSBCDAU-RRYZYELHSA-N
Comment: Energy2
Num peaks: 31
55.05422664 1.838122691
57.06987671 1.063461888
67.05422664 1.413616188
69.06987671 2.882596769
81.06987671 0.977815426
83.08552677 1.13047448
91.05422664 0.9917039918
97.10117684 0.9336545369
181.1223062 1.02610653
183.1379563 1.138669745
233.1536063 0.8954532519
235.2056419 0.9914283984
261.1849065 0.974367434
263.2005565 1.014020479
275.236942 1.159249491
289.2525921 1.109717035
301.2162066 0.8823319748
303.2318567 1.268360313
303.2682422 1.252953966
315.2318567 1.768147188
317.2475067 2.033256377
329.2475067 5.270533684
331.2631568 4.528303947
333.2788068 1.591105198
343.2631568 1.096197868
345.2788068 3.061915141
347.2580714 0.9795097111
347.2944569 0.9994107539
373.2737215 2.213905281
377.2686361 1.096862554
393.2635507 1.44121444

Name: +ve in-silico MS/MS by CFM-ID for IHCPIJYMENVZLU-XSNMPADYSA-N
ID: IHCPIJYMENVZLU-XSNMPADYSA-N
Comment: Energy0
Num peaks: 6
331.2631568 2.131301103
345.2788068 3.145083483
363.2893715 1.523667529
373.2737215 36.53603426
391.2842861 30.98230038
409.2948508 6.733084379

Name: +ve in-silico MS/MS by CFM-ID for IHCPIJYMENVZLU-XSNMPADYSA-N
ID: IHCPIJYMENVZLU-XSNMPADYSA-N
Comment: Energy1
Num peaks: 31
53.03857658 0.5846851306
55.05422664 1.037025513
59.01275576 0.6904523081
73.02840582 0.7556857089
73.06479133 0.6529495233
163.1117415 0.9767753537
165.1273916 0.7093677578
181.1223062 0.7324155498
183.1379563 0.6906297086
233.1536063 0.6023419853
235.1692564 0.5356850344
261.1849065 1.22361873
263.2005565 0.5836304942
267.1954711 0.6581234774
279.1954711 0.8123737847
281.2111212 0.6382737063
287.2005565 1.119980099
289.2162066 1.094765629
315.2318567 1.029354032
317.2475067 0.8690234888
329.2475067 1.460112107
331.2631568 4.412158902
343.2631568 0.9533922568
345.2788068 8.27667075
347.2944569 1.46309243
349.2737215 1.379304098
361.2737215 0.5226686247
363.2893715 3.162297492
373.2737215 21.04359931
391.2842861 11.82874483
409.2948508 2.10023741

Name: +ve in-silico MS/MS by CFM-ID for IHCPIJYMENVZLU-XSNMPADYSA-N
ID: IHCPIJYMENVZLU-XSNMPADYSA-N
Comment: Energy2
Num peaks: 31
39.02292652 0.9977458381
51.02292652 2.239509302
53.03857658 1.382284718
55.05422664 2.309688872
57.06987671 1.181426396
67.05422664 1.403613059
69.06987671 2.982298173
81.06987671 0.9707583808
83.08552677 1.143977813
97.10117684 0.9435924613
163.1117415 1.218988214
165.1273916 1.778611134
179.1066561 1.095630797
207.1743418 1.001533405
221.1899918 1.12871434
233.1536063 0.9110992503
235.1692564 1.055646399
235.2056419 1.481829454
261.1849065 1.046435319
263.2005565 1.044605717
315.2318567 1.430596237
317.2475067 1.985805709
329.2475067 4.845369259
331.2631568 4.401010638
343.2631568 1.232925536
345.2788068 3.788376209
347.2944569 1.485351851
359.2580714 1.090706777
361.2737215 1.584026513
373.2737215 3.174593452
393.2635507 1.205908817

Name: +ve in-silico MS/MS by CFM-ID for GCAHOAMXTYBLNZ-XUPDPMAXSA-N
ID: GCAHOAMXTYBLNZ-XUPDPMAXSA-N
Comment: Energy0
Num peaks: 7
331.2631568 2.10535025
345.2788068 3.088948436
361.2737215 1.060484202
363.2893715 1.77508044
373.2737215 35.70396802
391.2842861 30.15498056
409.2948508 6.521751323

Name: +ve in-silico MS/MS by CFM-ID for GCAHOAMXTYBLNZ-XUPDPMAXSA-N
ID: GCAHOAMXTYBLNZ-XUPDPMAXSA-N
Comment: Energy1
Num peaks: 31
55.05422664 0.770707823
59.01275576 0.617164401
73.02840582 0.7333645787
163.1117415 0.9706701955
165.1273916 0.6939601204
181.1223062 0.6850206428
183.1379563 0.6709536223
233.1536063 0.5893710377
235.1692564 0.5239140424
287.2005565 1.098204263
289.2162066 1.192597306
315.2318567 1.011107317
317.2111212 0.6693749319
317.2475067 0.8517002428
329.2475067 1.437281917
331.2267713 0.5330689237
331.2631568 4.430236722
343.2631568 0.9372349267
345.2424213 0.7130325501
345.2788068 8.26121798
347.2580714 0.7536850488
347.2944569 1.436877527
349.2737215 1.360253491
359.2580714 0.7285083694
361.2737215 1.192964569
363.252986 0.8522766447
363.2893715 3.646863848
373.2737215 20.75987829
379.2842861 0.6011302883
391.2842861 11.46088487
409.2948508 1.99874642

Name: +ve in-silico MS/MS by CFM-ID for GCAHOAMXTYBLNZ-XUPDPMAXSA-N
ID: GCAHOAMXTYBLNZ-XUPDPMAXSA-N
Comment: Energy2
Num peaks: 31
51.02292652 0.9283127958
55.05422664 1.85170158
57.06987671 1.248445886
67.05422664 1.410176909
69.06987671 2.413455025
83.08552677 1.032446065
97.10117684 1.062797449
109.0647913 0.9693031683
161.0960915 1.496633247
163.1117415 1.701551198
165.1273916 1.597613744
179.1066561 1.205797303
207.1743418 0.9053249836
235.1692564 0.945772156
289.2162066 0.9219743396
315.2318567 1.287582089
317.2475067 1.787159973
329.2475067 4.365797919
331.2267713 0.9007611418
331.2631568 4.625975308
333.2788068 1.417446416
343.2631568 1.107674785
345.2424213 1.37016172
345.2788068 3.480169093
347.2580714 1.662766343
347.2944569 1.338661098
359.2580714 2.936718846
361.2737215 4.367888731
363.2893715 1.468933423
373.2737215 2.850965338
393.2635507 1.347766047

Name: +ve in-silico MS/MS by CFM-ID for GCAHOAMXTYBLNZ-KKKVDMSXSA-N
ID: GCAHOAMXTYBLNZ-KKKVDMSXSA-N
Comment: Energy0
Num peaks: 7
331.2631568 2.10535025
345.2788068 3.088948436
361.2737215 1.060484202
363.2893715 1.77508044
373.2737215 35.70396802
391.2842861 30.15498056
409.2948508 6.521751323

Name: +ve in-silico MS/MS by CFM-ID for GCAHOAMXTYBLNZ-KKKVDMSXSA-N
ID: GCAHOAMXTYBLNZ-KKKVDMSXSA-N
Comment: Energy1
Num peaks: 31
55.05422664 0.770707823
59.01275576 0.617164401
73.02840582 0.7333645787
163.1117415 0.9706701955
165.1273916 0.6939601204
181.1223062 0.6850206428
183.1379563 0.6709536223
233.1536063 0.5893710377
235.1692564 0.5239140424
287.2005565 1.098204263
289.2162066 1.192597306
315.2318567 1.011107317
317.2111212 0.6693749319
317.2475067 0.8517002428
329.2475067 1.437281917
331.2267713 0.5330689237
331.2631568 4.430236722
343.2631568 0.9372349267
345.2424213 0.7130325501
345.2788068 8.26121798
347.2580714 0.7536850488
347.2944569 1.436877527
349.2737215 1.360253491
359.2580714 0.7285083694
361.2737215 1.192964569
363.252986 0.8522766447
363.2893715 3.646863848
373.2737215 20.75987829
379.2842861 0.6011302883
391.2842861 11.46088487
409.2948508 1.99874642

Name: +ve in-silico MS/MS by CFM-ID for GCAHOAMXTYBLNZ-KKKVDMSXSA-N
ID: GCAHOAMXTYBLNZ-KKKVDMSXSA-N
Comment: Energy2
Num peaks: 31
51.02292652 0.9283127958
55.05422664 1.85170158
57.06987671 1.248445886
67.05422664 1.410176909
69.06987671 2.413455025
83.08552677 1.032446065
97.10117684 1.062797449
109.0647913 0.9693031683
161.0960915 1.496633247
163.1117415 1.701551198
165.1273916 1.597613744
179.1066561 1.205797303
207.1743418 0.9053249836
235.1692564 0.945772156
289.2162066 0.9219743396
315.2318567 1.287582089
317.2475067 1.787159973
329.2475067 4.365797919
331.2267713 0.9007611418
331.2631568 4.625975308
333.2788068 1.417446416
343.2631568 1.107674785
345.2424213 1.37016172
345.2788068 3.480169093
347.2580714 1.662766343
347.2944569 1.338661098
359.2580714 2.936718846
361.2737215 4.367888731
363.2893715 1.468933423
373.2737215 2.850965338
393.2635507 1.347766047

Name: +ve in-silico MS/MS by CFM-ID for GCAHOAMXTYBLNZ-GSQHVTSPSA-N
ID: GCAHOAMXTYBLNZ-GSQHVTSPSA-N
Comment: Energy0
Num peaks: 7
331.2631568 2.10535025
345.2788068 3.088948436
361.2737215 1.060484202
363.2893715 1.77508044
373.2737215 35.70396802
391.2842861 30.15498056
409.2948508 6.521751323

Name: +ve in-silico MS/MS by CFM-ID for GCAHOAMXTYBLNZ-GSQHVTSPSA-N
ID: GCAHOAMXTYBLNZ-GSQHVTSPSA-N
Comment: Energy1
Num peaks: 31
55.05422664 0.770707823
59.01275576 0.617164401
73.02840582 0.7333645787
163.1117415 0.9706701955
165.1273916 0.6939601204
181.1223062 0.6850206428
183.1379563 0.6709536223
233.1536063 0.5893710377
235.1692564 0.5239140424
287.2005565 1.098204263
289.2162066 1.192597306
315.2318567 1.011107317
317.2111212 0.6693749319
317.2475067 0.8517002428
329.2475067 1.437281917
331.2267713 0.5330689237
331.2631568 4.430236722
343.2631568 0.9372349267
345.2424213 0.7130325501
345.2788068 8.26121798
347.2580714 0.7536850488
347.2944569 1.436877527
349.2737215 1.360253491
359.2580714 0.7285083694
361.2737215 1.192964569
363.252986 0.8522766447
363.2893715 3.646863848
373.2737215 20.75987829
379.2842861 0.6011302883
391.2842861 11.46088487
409.2948508 1.99874642

Name: +ve in-silico MS/MS by CFM-ID for GCAHOAMXTYBLNZ-GSQHVTSPSA-N
ID: GCAHOAMXTYBLNZ-GSQHVTSPSA-N
Comment: Energy2
Num peaks: 31
51.02292652 0.9283127958
55.05422664 1.85170158
57.06987671 1.248445886
67.05422664 1.410176909
69.06987671 2.413455025
83.08552677 1.032446065
97.10117684 1.062797449
109.0647913 0.9693031683
161.0960915 1.496633247
163.1117415 1.701551198
165.1273916 1.597613744
179.1066561 1.205797303
207.1743418 0.9053249836
235.1692564 0.945772156
289.2162066 0.9219743396
315.2318567 1.287582089
317.2475067 1.787159973
329.2475067 4.365797919
331.2267713 0.9007611418
331.2631568 4.625975308
333.2788068 1.417446416
343.2631568 1.107674785
345.2424213 1.37016172
345.2788068 3.480169093
347.2580714 1.662766343
347.2944569 1.338661098
359.2580714 2.936718846
361.2737215 4.367888731
363.2893715 1.468933423
373.2737215 2.850965338
393.2635507 1.347766047

Name: +ve in-silico MS/MS by CFM-ID for GCAHOAMXTYBLNZ-AKWKSDJWSA-N
ID: GCAHOAMXTYBLNZ-AKWKSDJWSA-N
Comment: Energy0
Num peaks: 7
331.2631568 2.10535025
345.2788068 3.088948436
361.2737215 1.060484202
363.2893715 1.77508044
373.2737215 35.70396802
391.2842861 30.15498056
409.2948508 6.521751323

Name: +ve in-silico MS/MS by CFM-ID for GCAHOAMXTYBLNZ-AKWKSDJWSA-N
ID: GCAHOAMXTYBLNZ-AKWKSDJWSA-N
Comment: Energy1
Num peaks: 31
55.05422664 0.770707823
59.01275576 0.617164401
73.02840582 0.7333645787
163.1117415 0.9706701955
165.1273916 0.6939601204
181.1223062 0.6850206428
183.1379563 0.6709536223
233.1536063 0.5893710377
235.1692564 0.5239140424
287.2005565 1.098204263
289.2162066 1.192597306
315.2318567 1.011107317
317.2111212 0.6693749319
317.2475067 0.8517002428
329.2475067 1.437281917
331.2267713 0.5330689237
331.2631568 4.430236722
343.2631568 0.9372349267
345.2424213 0.7130325501
345.2788068 8.26121798
347.2580714 0.7536850488
347.2944569 1.436877527
349.2737215 1.360253491
359.2580714 0.7285083694
361.2737215 1.192964569
363.252986 0.8522766447
363.2893715 3.646863848
373.2737215 20.75987829
379.2842861 0.6011302883
391.2842861 11.46088487
409.2948508 1.99874642

Name: +ve in-silico MS/MS by CFM-ID for GCAHOAMXTYBLNZ-AKWKSDJWSA-N
ID: GCAHOAMXTYBLNZ-AKWKSDJWSA-N
Comment: Energy2
Num peaks: 31
51.02292652 0.9283127958
55.05422664 1.85170158
57.06987671 1.248445886
67.05422664 1.410176909
69.06987671 2.413455025
83.08552677 1.032446065
97.10117684 1.062797449
109.0647913 0.9693031683
161.0960915 1.496633247
163.1117415 1.701551198
165.1273916 1.597613744
179.1066561 1.205797303
207.1743418 0.9053249836
235.1692564 0.945772156
289.2162066 0.9219743396
315.2318567 1.287582089
317.2475067 1.787159973
329.2475067 4.365797919
331.2267713 0.9007611418
331.2631568 4.625975308
333.2788068 1.417446416
343.2631568 1.107674785
345.2424213 1.37016172
345.2788068 3.480169093
347.2580714 1.662766343
347.2944569 1.338661098
359.2580714 2.936718846
361.2737215 4.367888731
363.2893715 1.468933423
373.2737215 2.850965338
393.2635507 1.347766047

Name: +ve in-silico MS/MS by CFM-ID for BHQCQFFYRZLCQQ-WZNOYYHXSA-N
ID: BHQCQFFYRZLCQQ-WZNOYYHXSA-N
Comment: Energy0
Num peaks: 7
331.2631568 2.103308045
345.2788068 3.108974027
361.2737215 1.059327303
363.2893715 1.779439869
373.2737215 35.68882861
391.2842861 30.14665217
409.2948508 6.517573526

Name: +ve in-silico MS/MS by CFM-ID for BHQCQFFYRZLCQQ-WZNOYYHXSA-N
ID: BHQCQFFYRZLCQQ-WZNOYYHXSA-N
Comment: Energy1
Num peaks: 31
59.01275576 0.6087137864
73.02840582 0.7226284716
111.0804414 0.7175036254
113.0960915 0.5773251011
163.1117415 0.964753677
165.1273916 0.641629142
181.1223062 1.101465917
183.1379563 0.7778977878
287.2005565 1.086824229
289.2162066 1.14256635
315.2318567 1.001239793
317.2111212 0.787032399
317.2475067 0.8427272637
329.2475067 1.424307087
331.2267713 0.8161930131
331.2631568 4.34565137
333.2424213 0.7218507772
343.2631568 0.9283443126
345.2424213 1.012968084
345.2788068 8.074090736
347.2580714 0.7996349254
347.2944569 1.42275852
349.2737215 1.324496709
359.2580714 0.7196657577
361.2737215 1.175315735
363.252986 0.7747274956
363.2893715 3.554546903
373.2737215 20.36954931
379.2842861 0.5913058754
391.2842861 11.22787638
409.2948508 1.950519453

Name: +ve in-silico MS/MS by CFM-ID for BHQCQFFYRZLCQQ-WZNOYYHXSA-N
ID: BHQCQFFYRZLCQQ-WZNOYYHXSA-N
Comment: Energy2
Num peaks: 31
55.05422664 1.659176357
57.06987671 1.036526594
67.05422664 1.383551277
69.06987671 2.417506772
81.06987671 1.052918539
83.08552677 1.680768819
95.08552677 1.047814105
97.10117684 1.288976782
109.0647913 1.293728976
111.0804414 0.9414484733
137.132477 1.768228404
163.1117415 0.9930097092
289.2162066 0.9676789952
315.2318567 1.28384812
317.2111212 1.647400404
317.2475067 1.782022229
329.2475067 4.351449661
331.2267713 1.666919218
331.2631568 4.361454296
333.2424213 1.031264695
333.2788068 1.09904402
343.2631568 1.105163067
345.2424213 1.906515141
345.2788068 3.528693593
347.2580714 1.84151963
347.2944569 1.334148682
359.2580714 2.931111082
361.2737215 4.340421617
363.2893715 1.466034866
373.2737215 2.821363032
393.2635507 1.47138281

Name: +ve in-silico MS/MS by CFM-ID for BHQCQFFYRZLCQQ-SHFFZNEJSA-N
ID: BHQCQFFYRZLCQQ-SHFFZNEJSA-N
Comment: Energy0
Num peaks: 7
331.2631568 2.103308045
345.2788068 3.108974027
361.2737215 1.059327303
363.2893715 1.779439869
373.2737215 35.68882861
391.2842861 30.14665217
409.2948508 6.517573526

Name: +ve in-silico MS/MS by CFM-ID for BHQCQFFYRZLCQQ-SHFFZNEJSA-N
ID: BHQCQFFYRZLCQQ-SHFFZNEJSA-N
Comment: Energy1
Num peaks: 31
59.01275576 0.6087137864
73.02840582 0.7226284716
111.0804414 0.7175036254
113.0960915 0.5773251011
163.1117415 0.964753677
165.1273916 0.641629142
181.1223062 1.101465917
183.1379563 0.7778977878
287.2005565 1.086824229
289.2162066 1.14256635
315.2318567 1.001239793
317.2111212 0.787032399
317.2475067 0.8427272637
329.2475067 1.424307087
331.2267713 0.8161930131
331.2631568 4.34565137
333.2424213 0.7218507772
343.2631568 0.9283443126
345.2424213 1.012968084
345.2788068 8.074090736
347.2580714 0.7996349254
347.2944569 1.42275852
349.2737215 1.324496709
359.2580714 0.7196657577
361.2737215 1.175315735
363.252986 0.7747274956
363.2893715 3.554546903
373.2737215 20.36954931
379.2842861 0.5913058754
391.2842861 11.22787638
409.2948508 1.950519453

Name: +ve in-silico MS/MS by CFM-ID for BHQCQFFYRZLCQQ-SHFFZNEJSA-N
ID: BHQCQFFYRZLCQQ-SHFFZNEJSA-N
Comment: Energy2
Num peaks: 31
55.05422664 1.659176357
57.06987671 1.036526594
67.05422664 1.383551277
69.06987671 2.417506772
81.06987671 1.052918539
83.08552677 1.680768819
95.08552677 1.047814105
97.10117684 1.288976782
109.0647913 1.293728976
111.0804414 0.9414484733
137.132477 1.768228404
163.1117415 0.9930097092
289.2162066 0.9676789952
315.2318567 1.28384812
317.2111212 1.647400404
317.2475067 1.782022229
329.2475067 4.351449661
331.2267713 1.666919218
331.2631568 4.361454296
333.2424213 1.031264695
333.2788068 1.09904402
343.2631568 1.105163067
345.2424213 1.906515141
345.2788068 3.528693593
347.2580714 1.84151963
347.2944569 1.334148682
359.2580714 2.931111082
361.2737215 4.340421617
363.2893715 1.466034866
373.2737215 2.821363032
393.2635507 1.47138281

Name: +ve in-silico MS/MS by CFM-ID for BHQCQFFYRZLCQQ-OFYMMLAUSA-N
ID: BHQCQFFYRZLCQQ-OFYMMLAUSA-N
Comment: Energy0
Num peaks: 7
331.2631568 2.103308045
345.2788068 3.108974027
361.2737215 1.059327303
363.2893715 1.779439869
373.2737215 35.68882861
391.2842861 30.14665217
409.2948508 6.517573526

Name: +ve in-silico MS/MS by CFM-ID for BHQCQFFYRZLCQQ-OFYMMLAUSA-N
ID: BHQCQFFYRZLCQQ-OFYMMLAUSA-N
Comment: Energy1
Num peaks: 31
59.01275576 0.6087137864
73.02840582 0.7226284716
111.0804414 0.7175036254
113.0960915 0.5773251011
163.1117415 0.964753677
165.1273916 0.641629142
181.1223062 1.101465917
183.1379563 0.7778977878
287.2005565 1.086824229
289.2162066 1.14256635
315.2318567 1.001239793
317.2111212 0.787032399
317.2475067 0.8427272637
329.2475067 1.424307087
331.2267713 0.8161930131
331.2631568 4.34565137
333.2424213 0.7218507772
343.2631568 0.9283443126
345.2424213 1.012968084
345.2788068 8.074090736
347.2580714 0.7996349254
347.2944569 1.42275852
349.2737215 1.324496709
359.2580714 0.7196657577
361.2737215 1.175315735
363.252986 0.7747274956
363.2893715 3.554546903
373.2737215 20.36954931
379.2842861 0.5913058754
391.2842861 11.22787638
409.2948508 1.950519453

Name: +ve in-silico MS/MS by CFM-ID for BHQCQFFYRZLCQQ-OFYMMLAUSA-N
ID: BHQCQFFYRZLCQQ-OFYMMLAUSA-N
Comment: Energy2
Num peaks: 31
55.05422664 1.659176357
57.06987671 1.036526594
67.05422664 1.383551277
69.06987671 2.417506772
81.06987671 1.052918539
83.08552677 1.680768819
95.08552677 1.047814105
97.10117684 1.288976782
109.0647913 1.293728976
111.0804414 0.9414484733
137.132477 1.768228404
163.1117415 0.9930097092
289.2162066 0.9676789952
315.2318567 1.28384812
317.2111212 1.647400404
317.2475067 1.782022229
329.2475067 4.351449661
331.2267713 1.666919218
331.2631568 4.361454296
333.2424213 1.031264695
333.2788068 1.09904402
343.2631568 1.105163067
345.2424213 1.906515141
345.2788068 3.528693593
347.2580714 1.84151963
347.2944569 1.334148682
359.2580714 2.931111082
361.2737215 4.340421617
363.2893715 1.466034866
373.2737215 2.821363032
393.2635507 1.47138281

Name: +ve in-silico MS/MS by CFM-ID for BHQCQFFYRZLCQQ-HZYSRDACSA-N
ID: BHQCQFFYRZLCQQ-HZYSRDACSA-N
Comment: Energy0
Num peaks: 7
331.2631568 2.103308045
345.2788068 3.108974027
361.2737215 1.059327303
363.2893715 1.779439869
373.2737215 35.68882861
391.2842861 30.14665217
409.2948508 6.517573526

Name: +ve in-silico MS/MS by CFM-ID for BHQCQFFYRZLCQQ-HZYSRDACSA-N
ID: BHQCQFFYRZLCQQ-HZYSRDACSA-N
Comment: Energy1
Num peaks: 31
59.01275576 0.6087137864
73.02840582 0.7226284716
111.0804414 0.7175036254
113.0960915 0.5773251011
163.1117415 0.964753677
165.1273916 0.641629142
181.1223062 1.101465917
183.1379563 0.7778977878
287.2005565 1.086824229
289.2162066 1.14256635
315.2318567 1.001239793
317.2111212 0.787032399
317.2475067 0.8427272637
329.2475067 1.424307087
331.2267713 0.8161930131
331.2631568 4.34565137
333.2424213 0.7218507772
343.2631568 0.9283443126
345.2424213 1.012968084
345.2788068 8.074090736
347.2580714 0.7996349254
347.2944569 1.42275852
349.2737215 1.324496709
359.2580714 0.7196657577
361.2737215 1.175315735
363.252986 0.7747274956
363.2893715 3.554546903
373.2737215 20.36954931
379.2842861 0.5913058754
391.2842861 11.22787638
409.2948508 1.950519453

Name: +ve in-silico MS/MS by CFM-ID for BHQCQFFYRZLCQQ-HZYSRDACSA-N
ID: BHQCQFFYRZLCQQ-HZYSRDACSA-N
Comment: Energy2
Num peaks: 31
55.05422664 1.659176357
57.06987671 1.036526594
67.05422664 1.383551277
69.06987671 2.417506772
81.06987671 1.052918539
83.08552677 1.680768819
95.08552677 1.047814105
97.10117684 1.288976782
109.0647913 1.293728976
111.0804414 0.9414484733
137.132477 1.768228404
163.1117415 0.9930097092
289.2162066 0.9676789952
315.2318567 1.28384812
317.2111212 1.647400404
317.2475067 1.782022229
329.2475067 4.351449661
331.2267713 1.666919218
331.2631568 4.361454296
333.2424213 1.031264695
333.2788068 1.09904402
343.2631568 1.105163067
345.2424213 1.906515141
345.2788068 3.528693593
347.2580714 1.84151963
347.2944569 1.334148682
359.2580714 2.931111082
361.2737215 4.340421617
363.2893715 1.466034866
373.2737215 2.821363032
393.2635507 1.47138281

Name: +ve in-silico MS/MS by CFM-ID for BHQCQFFYRZLCQQ-JWQTVRMOSA-N
ID: BHQCQFFYRZLCQQ-JWQTVRMOSA-N
Comment: Energy0
Num peaks: 7
331.2631568 2.103308045
345.2788068 3.108974027
361.2737215 1.059327303
363.2893715 1.779439869
373.2737215 35.68882861
391.2842861 30.14665217
409.2948508 6.517573526

Name: +ve in-silico MS/MS by CFM-ID for BHQCQFFYRZLCQQ-JWQTVRMOSA-N
ID: BHQCQFFYRZLCQQ-JWQTVRMOSA-N
Comment: Energy1
Num peaks: 31
59.01275576 0.6087137864
73.02840582 0.7226284716
111.0804414 0.7175036254
113.0960915 0.5773251011
163.1117415 0.964753677
165.1273916 0.641629142
181.1223062 1.101465917
183.1379563 0.7778977878
287.2005565 1.086824229
289.2162066 1.14256635
315.2318567 1.001239793
317.2111212 0.787032399
317.2475067 0.8427272637
329.2475067 1.424307087
331.2267713 0.8161930131
331.2631568 4.34565137
333.2424213 0.7218507772
343.2631568 0.9283443126
345.2424213 1.012968084
345.2788068 8.074090736
347.2580714 0.7996349254
347.2944569 1.42275852
349.2737215 1.324496709
359.2580714 0.7196657577
361.2737215 1.175315735
363.252986 0.7747274956
363.2893715 3.554546903
373.2737215 20.36954931
379.2842861 0.5913058754
391.2842861 11.22787638
409.2948508 1.950519453

Name: +ve in-silico MS/MS by CFM-ID for BHQCQFFYRZLCQQ-JWQTVRMOSA-N
ID: BHQCQFFYRZLCQQ-JWQTVRMOSA-N
Comment: Energy2
Num peaks: 31
55.05422664 1.659176357
57.06987671 1.036526594
67.05422664 1.383551277
69.06987671 2.417506772
81.06987671 1.052918539
83.08552677 1.680768819
95.08552677 1.047814105
97.10117684 1.288976782
109.0647913 1.293728976
111.0804414 0.9414484733
137.132477 1.768228404
163.1117415 0.9930097092
289.2162066 0.9676789952
315.2318567 1.28384812
317.2111212 1.647400404
317.2475067 1.782022229
329.2475067 4.351449661
331.2267713 1.666919218
331.2631568 4.361454296
333.2424213 1.031264695
333.2788068 1.09904402
343.2631568 1.105163067
345.2424213 1.906515141
345.2788068 3.528693593
347.2580714 1.84151963
347.2944569 1.334148682
359.2580714 2.931111082
361.2737215 4.340421617
363.2893715 1.466034866
373.2737215 2.821363032
393.2635507 1.47138281

Name: +ve in-silico MS/MS by CFM-ID for BHQCQFFYRZLCQQ-ODBXGGFUSA-N
ID: BHQCQFFYRZLCQQ-ODBXGGFUSA-N
Comment: Energy0
Num peaks: 7
331.2631568 2.103308045
345.2788068 3.108974027
361.2737215 1.059327303
363.2893715 1.779439869
373.2737215 35.68882861
391.2842861 30.14665217
409.2948508 6.517573526

Name: +ve in-silico MS/MS by CFM-ID for BHQCQFFYRZLCQQ-ODBXGGFUSA-N
ID: BHQCQFFYRZLCQQ-ODBXGGFUSA-N
Comment: Energy1
Num peaks: 31
59.01275576 0.6087137864
73.02840582 0.7226284716
111.0804414 0.7175036254
113.0960915 0.5773251011
163.1117415 0.964753677
165.1273916 0.641629142
181.1223062 1.101465917
183.1379563 0.7778977878
287.2005565 1.086824229
289.2162066 1.14256635
315.2318567 1.001239793
317.2111212 0.787032399
317.2475067 0.8427272637
329.2475067 1.424307087
331.2267713 0.8161930131
331.2631568 4.34565137
333.2424213 0.7218507772
343.2631568 0.9283443126
345.2424213 1.012968084
345.2788068 8.074090736
347.2580714 0.7996349254
347.2944569 1.42275852
349.2737215 1.324496709
359.2580714 0.7196657577
361.2737215 1.175315735
363.252986 0.7747274956
363.2893715 3.554546903
373.2737215 20.36954931
379.2842861 0.5913058754
391.2842861 11.22787638
409.2948508 1.950519453

Name: +ve in-silico MS/MS by CFM-ID for BHQCQFFYRZLCQQ-ODBXGGFUSA-N
ID: BHQCQFFYRZLCQQ-ODBXGGFUSA-N
Comment: Energy2
Num peaks: 31
55.05422664 1.659176357
57.06987671 1.036526594
67.05422664 1.383551277
69.06987671 2.417506772
81.06987671 1.052918539
83.08552677 1.680768819
95.08552677 1.047814105
97.10117684 1.288976782
109.0647913 1.293728976
111.0804414 0.9414484733
137.132477 1.768228404
163.1117415 0.9930097092
289.2162066 0.9676789952
315.2318567 1.28384812
317.2111212 1.647400404
317.2475067 1.782022229
329.2475067 4.351449661
331.2267713 1.666919218
331.2631568 4.361454296
333.2424213 1.031264695
333.2788068 1.09904402
343.2631568 1.105163067
345.2424213 1.906515141
345.2788068 3.528693593
347.2580714 1.84151963
347.2944569 1.334148682
359.2580714 2.931111082
361.2737215 4.340421617
363.2893715 1.466034866
373.2737215 2.821363032
393.2635507 1.47138281

Name: +ve in-silico MS/MS by CFM-ID for IPSHXEXQGICLQN-IDIMTOGTSA-N
ID: IPSHXEXQGICLQN-IDIMTOGTSA-N
Comment: Energy0
Num peaks: 9
59.01275576 1.064975467
273.221292 0.9983103306
329.2475067 1.559228898
331.2631568 4.359508782
345.2788068 1.678184891
349.2737215 2.529918759
373.2737215 33.5921719
391.2842861 28.46035684
409.2948508 6.18172628

Name: +ve in-silico MS/MS by CFM-ID for IPSHXEXQGICLQN-IDIMTOGTSA-N
ID: IPSHXEXQGICLQN-IDIMTOGTSA-N
Comment: Energy1
Num peaks: 31
59.01275576 0.9506106941
71.01275576 0.6189214573
99.04405588 0.7478286317
179.1066561 0.6777633011
181.1223062 0.6049915953
193.1223062 0.6583089419
195.1379563 0.5647149725
207.1379563 0.6688709678
209.1536063 0.7181572624
271.2056419 1.03481167
273.221292 1.365254346
289.2162066 0.6726299406
291.2318567 0.6141206048
299.236942 1.663584826
301.2525921 2.043227785
303.2682422 1.558857022
317.2111212 0.7820763408
319.2631568 0.9801218566
329.2475067 1.265622016
331.2267713 0.723623455
331.2631568 5.871235165
345.2424213 0.8656317943
345.2788068 5.685186083
347.2580714 0.9528160409
347.2944569 1.396564476
349.2737215 2.212482443
361.2737215 1.11142645
363.2893715 2.202067257
373.2737215 19.909211
391.2842861 11.05480023
409.2948508 1.934951714

Name: +ve in-silico MS/MS by CFM-ID for IPSHXEXQGICLQN-IDIMTOGTSA-N
ID: IPSHXEXQGICLQN-IDIMTOGTSA-N
Comment: Energy2
Num peaks: 31
43.01784114 0.868389453
59.01275576 1.385639204
109.0647913 1.076702605
111.0804414 1.037160819
137.0960915 1.262616855
165.1273916 1.262616855
179.1066561 0.9773469043
181.1223062 1.0479976
207.1379563 0.9110808114
209.1536063 1.270524054
271.2056419 1.223761609
273.221292 1.464118723
299.236942 2.211785075
301.2525921 3.550746774
303.2682422 1.379638443
317.2111212 1.676497615
319.2267713 0.9674833922
319.2631568 0.9604423409
329.2475067 4.922129741
331.2267713 1.638937174
331.2631568 4.651316408
333.2424213 0.9324224252
345.2424213 1.498752344
345.2788068 2.523200463
347.2580714 1.876791108
359.2580714 1.939634437
361.2737215 3.362921449
363.2893715 0.9564014779
373.2737215 3.085953869
381.2635507 0.8658881961
393.2635507 1.773036103

Name: +ve in-silico MS/MS by CFM-ID for SLDVWYDDPPFGHK-CIEAULFFSA-N
ID: SLDVWYDDPPFGHK-CIEAULFFSA-N
Comment: Energy0
Num peaks: 15
273.221292 0.7274354002
301.2525921 1.176610948
313.2525921 0.8870977073
315.2682422 4.206276552
317.2838922 1.107838487
319.2631568 0.7351291472
319.2995423 0.7816480603
333.2788068 2.275610055
335.2944569 0.7910509449
345.2788068 6.635858002
361.2737215 0.8695722893
363.2893715 4.292004328
373.2737215 19.79593598
391.2842861 26.75348172
409.2948508 9.393086118

Name: +ve in-silico MS/MS by CFM-ID for SLDVWYDDPPFGHK-CIEAULFFSA-N
ID: SLDVWYDDPPFGHK-CIEAULFFSA-N
Comment: Energy1
Num peaks: 31
89.02332044 0.5419623755
93.06987671 0.5312277793
111.0804414 0.731682524
113.0960915 0.5161167094
271.2056419 0.9358397599
273.221292 0.9360534413
289.2162066 0.5618302657
291.2318567 0.5316873291
299.236942 0.9582163333
301.2525921 1.176967222
313.2525921 0.9723016461
315.2682422 6.328726579
317.2111212 0.6531500571
317.2475067 0.5685271471
317.2838922 2.962792539
319.2631568 0.7870001581
331.2267713 0.7492721787
333.2788068 3.28955428
335.2944569 0.8605810283
345.2424213 0.7750898042
345.2788068 9.100597592
347.2944569 1.304300476
351.252986 0.8685620032
361.2737215 0.6988448768
363.252986 0.6386982378
363.2893715 3.882803326
365.2686361 0.7064887904
373.2737215 13.52363805
391.2842861 9.817773604
393.2635507 0.59671454
409.2948508 2.239089018

Name: +ve in-silico MS/MS by CFM-ID for SLDVWYDDPPFGHK-CIEAULFFSA-N
ID: SLDVWYDDPPFGHK-CIEAULFFSA-N
Comment: Energy2
Num peaks: 31
55.05422664 0.8469094236
109.0647913 1.066445555
111.0804414 1.118347532
123.1168269 1.097015995
137.132477 1.264385308
151.148127 1.097015995
153.1273916 1.027170784
181.1586917 1.027170784
259.2056419 1.148622359
261.221292 0.9388124359
291.2318567 0.8886076398
299.236942 2.240252063
301.2525921 3.096510828
303.2682422 1.779412139
313.2525921 2.766689641
315.2682422 3.723257448
317.2111212 0.8787003651
317.2838922 3.422615395
319.2267713 0.9334973658
331.2267713 1.577538519
333.2788068 1.625735831
345.2424213 1.2817623
345.2788068 2.750261787
347.2944569 0.8515310431
359.2580714 1.807709717
361.2737215 2.293488048
363.2893715 0.989592787
365.2686361 1.479354304
373.2737215 1.991712984
381.2635507 0.8934162211
393.2635507 2.101811388

Name: +ve in-silico MS/MS by CFM-ID for IGSFPMNAJAGINF-BOYKILLESA-N
ID: IGSFPMNAJAGINF-BOYKILLESA-N
Comment: Energy0
Num peaks: 13
125.0960915 0.8656641132
127.1117415 1.076778767
307.2267713 0.6024273091
329.2475067 0.7371410137
331.2631568 1.90331962
345.2788068 2.757124225
349.2737215 1.616574231
361.2737215 0.5541535157
363.2893715 2.453823738
373.2737215 24.59227981
391.2842861 32.4622884
393.2635507 0.5819617147
409.2948508 10.05357102

Name: +ve in-silico MS/MS by CFM-ID for IGSFPMNAJAGINF-BOYKILLESA-N
ID: IGSFPMNAJAGINF-BOYKILLESA-N
Comment: Energy1
Num peaks: 31
55.05422664 0.7660807279
59.01275576 0.8061277986
73.02840582 1.02084413
93.06987671 0.8028464514
95.08552677 0.7180270944
111.0804414 1.043988612
113.0960915 1.446197966
121.1011768 0.9028578962
123.0804414 0.7035856252
125.0960915 0.9049154965
127.1117415 1.436998877
139.1117415 0.8310167277
141.1273916 1.288017991
287.2005565 0.6906871135
289.2162066 0.9077792698
305.2111212 0.8152273404
315.2318567 0.680467106
317.2475067 0.6955386382
329.2475067 1.153994004
331.2267713 0.8243453669
331.2631568 3.968966286
333.2424213 0.9444591733
345.2788068 7.15091003
347.2580714 0.720272577
347.2944569 1.052300731
349.2737215 1.96030008
363.252986 0.696095595
363.2893715 4.25554507
373.2737215 14.14978641
391.2842861 10.75249814
409.2948508 2.714007343

Name: +ve in-silico MS/MS by CFM-ID for IGSFPMNAJAGINF-BOYKILLESA-N
ID: IGSFPMNAJAGINF-BOYKILLESA-N
Comment: Energy2
Num peaks: 31
51.02292652 2.221054171
53.03857658 1.239602712
55.05422664 2.33888248
69.06987671 1.368649009
83.08552677 1.279327535
95.08552677 2.060932581
97.10117684 1.067724104
109.0647913 1.951483021
109.1011768 1.54921662
111.0804414 1.146289491
111.1168269 1.033596638
119.0855268 1.150272387
121.1011768 1.664676261
123.0804414 1.504307538
125.0960915 2.359177262
127.1117415 1.273450797
139.1117415 1.150803441
151.148127 1.081937328
315.2318567 1.129084528
317.2475067 1.566726105
329.2475067 3.723029083
331.2631568 3.599995042
333.2788068 1.140421695
343.2631568 1.143300141
345.2424213 0.9917846537
345.2788068 3.112567737
347.2580714 1.172555469
347.2944569 1.022660759
359.2580714 1.009460222
373.2737215 2.27470359
393.2635507 2.149135219

Name: +ve in-silico MS/MS by CFM-ID for IGSFPMNAJAGINF-MODUEDPSSA-N
ID: IGSFPMNAJAGINF-MODUEDPSSA-N
Comment: Energy0
Num peaks: 13
125.0960915 0.8656641132
127.1117415 1.076778767
307.2267713 0.6024273091
329.2475067 0.7371410137
331.2631568 1.90331962
345.2788068 2.757124225
349.2737215 1.616574231
361.2737215 0.5541535157
363.2893715 2.453823738
373.2737215 24.59227981
391.2842861 32.4622884
393.2635507 0.5819617147
409.2948508 10.05357102

Name: +ve in-silico MS/MS by CFM-ID for IGSFPMNAJAGINF-MODUEDPSSA-N
ID: IGSFPMNAJAGINF-MODUEDPSSA-N
Comment: Energy1
Num peaks: 31
55.05422664 0.7660807279
59.01275576 0.8061277986
73.02840582 1.02084413
93.06987671 0.8028464514
95.08552677 0.7180270944
111.0804414 1.043988612
113.0960915 1.446197966
121.1011768 0.9028578962
123.0804414 0.7035856252
125.0960915 0.9049154965
127.1117415 1.436998877
139.1117415 0.8310167277
141.1273916 1.288017991
287.2005565 0.6906871135
289.2162066 0.9077792698
305.2111212 0.8152273404
315.2318567 0.680467106
317.2475067 0.6955386382
329.2475067 1.153994004
331.2267713 0.8243453669
331.2631568 3.968966286
333.2424213 0.9444591733
345.2788068 7.15091003
347.2580714 0.720272577
347.2944569 1.052300731
349.2737215 1.96030008
363.252986 0.696095595
363.2893715 4.25554507
373.2737215 14.14978641
391.2842861 10.75249814
409.2948508 2.714007343

Name: +ve in-silico MS/MS by CFM-ID for IGSFPMNAJAGINF-MODUEDPSSA-N
ID: IGSFPMNAJAGINF-MODUEDPSSA-N
Comment: Energy2
Num peaks: 31
51.02292652 2.221054171
53.03857658 1.239602712
55.05422664 2.33888248
69.06987671 1.368649009
83.08552677 1.279327535
95.08552677 2.060932581
97.10117684 1.067724104
109.0647913 1.951483021
109.1011768 1.54921662
111.0804414 1.146289491
111.1168269 1.033596638
119.0855268 1.150272387
121.1011768 1.664676261
123.0804414 1.504307538
125.0960915 2.359177262
127.1117415 1.273450797
139.1117415 1.150803441
151.148127 1.081937328
315.2318567 1.129084528
317.2475067 1.566726105
329.2475067 3.723029083
331.2631568 3.599995042
333.2788068 1.140421695
343.2631568 1.143300141
345.2424213 0.9917846537
345.2788068 3.112567737
347.2580714 1.172555469
347.2944569 1.022660759
359.2580714 1.009460222
373.2737215 2.27470359
393.2635507 2.149135219

Name: +ve in-silico MS/MS by CFM-ID for PVXPAYSDAVZLBN-RBXXSSDBSA-N
ID: PVXPAYSDAVZLBN-RBXXSSDBSA-N
Comment: Energy0
Num peaks: 7
331.2631568 2.109688161
345.2788068 3.127471229
349.2737215 0.9758720127
363.2893715 1.829817119
373.2737215 35.74779332
391.2842861 30.23666572
409.2948508 6.553691526

Name: +ve in-silico MS/MS by CFM-ID for PVXPAYSDAVZLBN-RBXXSSDBSA-N
ID: PVXPAYSDAVZLBN-RBXXSSDBSA-N
Comment: Energy1
Num peaks: 31
59.01275576 0.5935783743
73.02840582 0.7034376971
111.0804414 0.7487304467
127.1117415 0.7019705064
147.1168269 0.8964418581
165.1273916 0.9622001802
167.1430416 0.5906539778
211.1692564 0.5947475176
231.1743418 0.654926123
287.2005565 1.044034127
289.2162066 1.10097046
315.2318567 0.955955422
317.2111212 0.7622589264
317.2475067 0.8109638797
329.2475067 1.349783172
331.2267713 0.7922512791
331.2631568 4.201412655
333.2424213 0.7004862974
343.2631568 0.883897581
345.2424213 0.9670973523
345.2788068 7.88199006
347.2580714 0.7967684938
347.2944569 1.359335144
349.2737215 1.356857211
361.2737215 1.24831891
363.252986 0.8519364902
363.2893715 4.351033742
373.2737215 19.11280467
379.2842861 0.6085748173
391.2842861 10.633966
409.2948508 1.865285931

Name: +ve in-silico MS/MS by CFM-ID for PVXPAYSDAVZLBN-RBXXSSDBSA-N
ID: PVXPAYSDAVZLBN-RBXXSSDBSA-N
Comment: Energy2
Num peaks: 31
39.02292652 2.083353319
55.05422664 1.554194954
57.06987671 1.044666652
69.06987671 2.129803432
91.05422664 1.222362283
93.06987671 1.247604857
109.0647913 1.352426962
111.0804414 1.070437189
137.0960915 1.051271763
147.1168269 1.192322302
149.132477 1.016952702
163.1117415 1.421574642
165.1273916 1.332644109
289.2162066 0.9598159395
315.2318567 1.269570586
317.2111212 1.63465907
317.2475067 1.76265424
329.2475067 4.286191987
331.2267713 1.665064031
331.2631568 4.341564749
333.2424213 1.030179871
343.2631568 1.099874004
345.2424213 1.562483951
345.2788068 3.460035454
347.2580714 1.735863954
347.2944569 1.313012084
359.2580714 1.95172341
361.2737215 3.951927602
363.2893715 1.599411387
373.2737215 2.745351535
393.2635507 1.725529529

Name: +ve in-silico MS/MS by CFM-ID for PVXPAYSDAVZLBN-LVROTOMCSA-N
ID: PVXPAYSDAVZLBN-LVROTOMCSA-N
Comment: Energy0
Num peaks: 7
331.2631568 2.109688161
345.2788068 3.127471229
349.2737215 0.9758720127
363.2893715 1.829817119
373.2737215 35.74779332
391.2842861 30.23666572
409.2948508 6.553691526

Name: +ve in-silico MS/MS by CFM-ID for PVXPAYSDAVZLBN-LVROTOMCSA-N
ID: PVXPAYSDAVZLBN-LVROTOMCSA-N
Comment: Energy1
Num peaks: 31
59.01275576 0.5935783743
73.02840582 0.7034376971
111.0804414 0.7487304467
127.1117415 0.7019705064
147.1168269 0.8964418581
165.1273916 0.9622001802
167.1430416 0.5906539778
211.1692564 0.5947475176
231.1743418 0.654926123
287.2005565 1.044034127
289.2162066 1.10097046
315.2318567 0.955955422
317.2111212 0.7622589264
317.2475067 0.8109638797
329.2475067 1.349783172
331.2267713 0.7922512791
331.2631568 4.201412655
333.2424213 0.7004862974
343.2631568 0.883897581
345.2424213 0.9670973523
345.2788068 7.88199006
347.2580714 0.7967684938
347.2944569 1.359335144
349.2737215 1.356857211
361.2737215 1.24831891
363.252986 0.8519364902
363.2893715 4.351033742
373.2737215 19.11280467
379.2842861 0.6085748173
391.2842861 10.633966
409.2948508 1.865285931

Name: +ve in-silico MS/MS by CFM-ID for PVXPAYSDAVZLBN-LVROTOMCSA-N
ID: PVXPAYSDAVZLBN-LVROTOMCSA-N
Comment: Energy2
Num peaks: 31
39.02292652 2.083353319
55.05422664 1.554194954
57.06987671 1.044666652
69.06987671 2.129803432
91.05422664 1.222362283
93.06987671 1.247604857
109.0647913 1.352426962
111.0804414 1.070437189
137.0960915 1.051271763
147.1168269 1.192322302
149.132477 1.016952702
163.1117415 1.421574642
165.1273916 1.332644109
289.2162066 0.9598159395
315.2318567 1.269570586
317.2111212 1.63465907
317.2475067 1.76265424
329.2475067 4.286191987
331.2267713 1.665064031
331.2631568 4.341564749
333.2424213 1.030179871
343.2631568 1.099874004
345.2424213 1.562483951
345.2788068 3.460035454
347.2580714 1.735863954
347.2944569 1.313012084
359.2580714 1.95172341
361.2737215 3.951927602
363.2893715 1.599411387
373.2737215 2.745351535
393.2635507 1.725529529

Name: +ve in-silico MS/MS by CFM-ID for HLPQPLQCKVJLJF-YKOIKUKJSA-N
ID: HLPQPLQCKVJLJF-YKOIKUKJSA-N
Comment: Energy0
Num peaks: 6
331.2631568 2.134786604
345.2788068 3.177877752
363.2893715 1.716397767
373.2737215 36.24516951
391.2842861 30.49982177
409.2948508 6.561697608

Name: +ve in-silico MS/MS by CFM-ID for HLPQPLQCKVJLJF-YKOIKUKJSA-N
ID: HLPQPLQCKVJLJF-YKOIKUKJSA-N
Comment: Energy1
Num peaks: 31
109.0647913 0.9232036847
113.0960915 0.7783792612
127.075356 0.8607568682
229.1586917 3.317261655
231.1743418 2.210315319
233.1899918 0.7583350356
235.2056419 1.131086907
247.1692564 1.771825737
277.1798211 0.6568100415
279.1954711 0.6860105032
287.2005565 0.813949461
315.2318567 0.8283129251
317.2111212 0.6864423806
317.2475067 0.7201583479
329.2475067 1.169466289
331.2267713 0.7233751262
331.2631568 3.510873877
343.2631568 0.759109586
345.2424213 0.9454719183
345.2788068 6.710568754
347.2580714 0.7408154656
347.2944569 1.180378744
349.2737215 1.157075611
361.2737215 1.197140966
363.252986 0.7999900103
363.2893715 3.634723461
373.2737215 15.69298403
379.2842861 0.8195259853
381.2999362 0.8575084116
391.2842861 8.972966474
409.2948508 1.618747625

Name: +ve in-silico MS/MS by CFM-ID for HLPQPLQCKVJLJF-YKOIKUKJSA-N
ID: HLPQPLQCKVJLJF-YKOIKUKJSA-N
Comment: Energy2
Num peaks: 31
55.05422664 1.040672038
69.06987671 1.226778029
91.05422664 1.205886807
145.1011768 0.9447439584
161.132477 1.223713249
163.1117415 1.112659498
163.148127 1.297356774
165.1273916 1.57519628
179.1430416 1.351820314
249.148521 0.8239657307
277.1798211 1.137354842
279.1954711 0.8861994082
315.2318567 1.372400465
317.2111212 1.720957916
317.2475067 1.903184082
319.2267713 1.128584599
329.2475067 4.72397429
331.2267713 1.721351389
331.2631568 5.179596027
333.2424213 1.067047914
343.2631568 1.154118854
345.2424213 1.668965386
345.2788068 4.422884001
347.2580714 1.477234181
347.2944569 1.450709247
359.2580714 1.761564458
361.2737215 3.279918677
363.252986 0.8244543164
363.2893715 1.281123631
373.2737215 3.231906842
393.2635507 1.831639668

Name: +ve in-silico MS/MS by CFM-ID for ZUZXRORWWYAGIY-PGHAKIONSA-N
ID: ZUZXRORWWYAGIY-PGHAKIONSA-N
Comment: Energy0
Num peaks: 7
331.2631568 2.12080778
345.2788068 3.106940359
349.2737215 0.9643259824
363.2893715 1.664916986
373.2737215 35.7062499
391.2842861 30.14097241
409.2948508 6.501754641

Name: +ve in-silico MS/MS by CFM-ID for ZUZXRORWWYAGIY-PGHAKIONSA-N
ID: ZUZXRORWWYAGIY-PGHAKIONSA-N
Comment: Energy1
Num peaks: 31
55.05422664 0.8969216695
101.0597059 0.9070937599
113.0597059 0.7404134215
231.1743418 0.7354644375
243.1743418 3.158094811
245.1899918 2.248485095
247.2056419 0.8058415141
249.221292 1.001661355
261.1849065 1.719466231
263.2005565 0.6571649152
265.2162066 0.6315864823
315.2318567 0.8083350206
317.2111212 0.673118532
317.2475067 0.7031962856
329.2475067 1.107912461
331.2267713 0.7051916193
331.2631568 3.571968378
343.2631568 0.7406430876
345.2424213 0.6294516988
345.2788068 6.663154199
347.2944569 1.151968788
349.2737215 1.095627225
361.2737215 1.131363375
363.252986 1.018260715
363.2893715 3.443526009
365.2686361 0.8020294067
373.2737215 15.22144595
379.2842861 0.7966194618
381.2999362 0.8340767125
391.2842861 8.640409577
409.2948508 1.546753957

Name: +ve in-silico MS/MS by CFM-ID for ZUZXRORWWYAGIY-PGHAKIONSA-N
ID: ZUZXRORWWYAGIY-PGHAKIONSA-N
Comment: Energy2
Num peaks: 31
55.05422664 3.185608255
57.06987671 1.160302887
69.06987671 2.054194159
91.05422664 1.089939352
93.06987671 1.045712168
147.1168269 1.141807439
163.1117415 1.15660199
165.1273916 1.39037574
179.1066561 0.9984155532
181.1223062 0.8557074109
315.2318567 1.305730352
317.2111212 1.666758177
317.2475067 1.811713316
319.2267713 0.9554984116
329.2475067 4.45646342
331.2267713 1.668787186
331.2631568 5.064662503
333.2424213 1.031729326
343.2631568 1.113379044
345.2424213 1.308484415
345.2788068 3.968819508
347.2580714 1.063437831
347.2944569 1.36644457
359.2580714 1.418431442
361.2737215 2.96200449
363.252986 1.088805623
363.2893715 1.176828716
365.2686361 0.9837416698
373.2737215 2.925438816
377.2686361 0.9499361573
393.2635507 1.780830271

Name: +ve in-silico MS/MS by CFM-ID for BHKJAJPWNSWZOS-NTQAIPPHSA-N
ID: BHKJAJPWNSWZOS-NTQAIPPHSA-N
Comment: Energy0
Num peaks: 8
329.2475067 0.8897643925
331.2631568 2.118937608
345.2788068 3.155102411
349.2737215 1.051987108
363.2893715 1.795621981
373.2737215 33.69601427
391.2842861 31.09918603
409.2948508 6.78679639

Name: +ve in-silico MS/MS by CFM-ID for BHKJAJPWNSWZOS-NTQAIPPHSA-N
ID: BHKJAJPWNSWZOS-NTQAIPPHSA-N
Comment: Energy1
Num peaks: 31
83.08552677 0.6293082807
109.0647913 0.8928036807
113.0960915 0.7511465499
127.075356 0.8220359829
181.1586917 0.6287430449
229.1586917 3.324858569
231.1743418 2.328617207
233.1899918 0.8431111955
235.2056419 1.224922828
247.1692564 1.781054987
279.1954711 0.6609804994
287.2005565 0.8303734711
289.2162066 0.9887904251
315.2318567 0.8561791696
317.2111212 0.6792705676
317.2475067 0.733136717
329.2475067 1.240585157
331.2267713 0.662356707
331.2631568 3.603158553
343.2631568 0.7929600649
345.2424213 0.649009422
345.2788068 6.739757754
347.2580714 0.6360653741
347.2944569 1.236617067
349.2737215 1.103314155
361.2737215 0.8565423016
363.2893715 3.408286737
373.2737215 16.86559468
379.2842861 0.6463680666
391.2842861 9.533154967
409.2948508 1.510534165

Name: +ve in-silico MS/MS by CFM-ID for BHKJAJPWNSWZOS-NTQAIPPHSA-N
ID: BHKJAJPWNSWZOS-NTQAIPPHSA-N
Comment: Energy2
Num peaks: 31
55.05422664 1.005398753
69.06987671 1.206117987
91.05422664 1.101894194
93.06987671 1.057181912
147.1168269 1.171233443
161.132477 1.110645549
163.1117415 1.19646004
165.1273916 1.431221843
175.148127 1.396676793
179.1430416 0.9852852746
193.1586917 1.869036125
277.1798211 1.105786532
289.2162066 1.057908519
315.2318567 1.333405529
317.2111212 1.671948922
317.2475067 1.848180612
319.2267713 1.113315285
329.2475067 4.57745457
331.2267713 1.632279097
331.2631568 4.951690804
333.2424213 1.052855578
343.2631568 1.126449298
345.2424213 1.102310718
345.2788068 4.103834755
347.2580714 1.510565385
347.2944569 1.408300151
359.2580714 1.315112227
361.2737215 2.595190964
363.2893715 1.220311352
373.2737215 2.899898485
393.2635507 1.576389401

Name: +ve in-silico MS/MS by CFM-ID for JWZBXKZZDYMDCJ-IJPFKRJSSA-N
ID: JWZBXKZZDYMDCJ-IJPFKRJSSA-N
Comment: Energy0
Num peaks: 23
59.01275576 0.5075293707
73.02840582 0.5004017333
83.04914126 0.4585514939
101.0597059 0.6255821963
195.1379563 0.456262442
271.2056419 0.5917679465
289.2162066 0.6379717223
291.2318567 0.4452862805
311.236942 0.6779494114
313.2525921 1.723268987
317.2475067 0.4569499471
327.2682422 2.451574776
329.2475067 0.6895780291
329.2838922 0.4755777092
331.2631568 2.24253273
343.2631568 0.755009485
345.2788068 3.112062583
355.2631568 17.78685047
361.2737215 0.4771283017
363.2893715 0.4592373907
373.2737215 33.80155705
375.252986 0.5795827915
391.2842861 10.4177847

Name: +ve in-silico MS/MS by CFM-ID for JWZBXKZZDYMDCJ-IJPFKRJSSA-N
ID: JWZBXKZZDYMDCJ-IJPFKRJSSA-N
Comment: Energy1
Num peaks: 31
53.03857658 0.7759044986
55.05422664 0.9460086183
59.01275576 0.7772067466
73.02840582 0.9902938299
113.0960915 0.762120052
195.1379563 0.8069296622
209.1536063 0.73277891
247.1692564 0.7278969522
249.1849065 0.7497782913
251.2005565 0.7218232375
269.1899918 0.6983016216
271.2056419 0.9523470544
287.2005565 0.7724681824
299.236942 0.7931963684
311.236942 0.7935756165
313.2525921 3.555328296
315.2318567 0.9253783294
327.2318567 0.716170122
327.2682422 5.454958636
329.2475067 1.119146813
329.2838922 1.255421103
331.2631568 2.735144069
341.2475067 1.085265012
343.2631568 1.151978549
345.2424213 0.7013999506
345.2788068 5.829624556
355.2631568 7.608438002
363.2893715 1.293612245
373.2737215 8.859839047
375.252986 0.7929405113
391.2842861 2.462058657

Name: +ve in-silico MS/MS by CFM-ID for JWZBXKZZDYMDCJ-IJPFKRJSSA-N
ID: JWZBXKZZDYMDCJ-IJPFKRJSSA-N
Comment: Energy2
Num peaks: 31
55.05422664 1.73860349
69.06987671 0.955423091
95.08552677 0.9639355876
109.0647913 1.881692489
161.0960915 1.349297666
163.1117415 0.8303354401
177.1273916 1.008271809
189.1273916 1.349297666
191.1430416 1.182640622
191.1794272 1.031514494
215.1430416 0.9851875273
231.1743418 1.051860102
233.1899918 0.8107814857
247.1692564 0.8731718672
297.221292 0.9259683418
299.236942 1.327324019
311.236942 2.834075865
313.2525921 3.151087529
315.2682422 1.017105273
325.2525921 0.9193112259
327.2318567 1.161568649
327.2682422 1.464241704
329.2475067 1.633371153
329.2838922 1.683785175
331.2631568 1.505263265
341.2475067 1.006269694
343.2631568 1.802746774
345.2788068 1.919979312
355.2631568 1.025967083
363.252986 0.8577376383
375.252986 1.892787742

Name: +ve in-silico MS/MS by CFM-ID for JWZBXKZZDYMDCJ-WSMXITNFSA-N
ID: JWZBXKZZDYMDCJ-WSMXITNFSA-N
Comment: Energy0
Num peaks: 23
59.01275576 0.5075293707
73.02840582 0.5004017333
83.04914126 0.4585514939
101.0597059 0.6255821963
195.1379563 0.456262442
271.2056419 0.5917679465
289.2162066 0.6379717223
291.2318567 0.4452862805
311.236942 0.6779494114
313.2525921 1.723268987
317.2475067 0.4569499471
327.2682422 2.451574776
329.2475067 0.6895780291
329.2838922 0.4755777092
331.2631568 2.24253273
343.2631568 0.755009485
345.2788068 3.112062583
355.2631568 17.78685047
361.2737215 0.4771283017
363.2893715 0.4592373907
373.2737215 33.80155705
375.252986 0.5795827915
391.2842861 10.4177847

Name: +ve in-silico MS/MS by CFM-ID for JWZBXKZZDYMDCJ-WSMXITNFSA-N
ID: JWZBXKZZDYMDCJ-WSMXITNFSA-N
Comment: Energy1
Num peaks: 31
53.03857658 0.7759044986
55.05422664 0.9460086183
59.01275576 0.7772067466
73.02840582 0.9902938299
113.0960915 0.762120052
195.1379563 0.8069296622
209.1536063 0.73277891
247.1692564 0.7278969522
249.1849065 0.7497782913
251.2005565 0.7218232375
269.1899918 0.6983016216
271.2056419 0.9523470544
287.2005565 0.7724681824
299.236942 0.7931963684
311.236942 0.7935756165
313.2525921 3.555328296
315.2318567 0.9253783294
327.2318567 0.716170122
327.2682422 5.454958636
329.2475067 1.119146813
329.2838922 1.255421103
331.2631568 2.735144069
341.2475067 1.085265012
343.2631568 1.151978549
345.2424213 0.7013999506
345.2788068 5.829624556
355.2631568 7.608438002
363.2893715 1.293612245
373.2737215 8.859839047
375.252986 0.7929405113
391.2842861 2.462058657

Name: +ve in-silico MS/MS by CFM-ID for JWZBXKZZDYMDCJ-WSMXITNFSA-N
ID: JWZBXKZZDYMDCJ-WSMXITNFSA-N
Comment: Energy2
Num peaks: 31
55.05422664 1.73860349
69.06987671 0.955423091
95.08552677 0.9639355876
109.0647913 1.881692489
161.0960915 1.349297666
163.1117415 0.8303354401
177.1273916 1.008271809
189.1273916 1.349297666
191.1430416 1.182640622
191.1794272 1.031514494
215.1430416 0.9851875273
231.1743418 1.051860102
233.1899918 0.8107814857
247.1692564 0.8731718672
297.221292 0.9259683418
299.236942 1.327324019
311.236942 2.834075865
313.2525921 3.151087529
315.2682422 1.017105273
325.2525921 0.9193112259
327.2318567 1.161568649
327.2682422 1.464241704
329.2475067 1.633371153
329.2838922 1.683785175
331.2631568 1.505263265
341.2475067 1.006269694
343.2631568 1.802746774
345.2788068 1.919979312
355.2631568 1.025967083
363.252986 0.8577376383
375.252986 1.892787742

Name: +ve in-silico MS/MS by CFM-ID for JWZBXKZZDYMDCJ-NYGMMZBPSA-N
ID: JWZBXKZZDYMDCJ-NYGMMZBPSA-N
Comment: Energy0
Num peaks: 23
59.01275576 0.5075293707
73.02840582 0.5004017333
83.04914126 0.4585514939
101.0597059 0.6255821963
195.1379563 0.456262442
271.2056419 0.5917679465
289.2162066 0.6379717223
291.2318567 0.4452862805
311.236942 0.6779494114
313.2525921 1.723268987
317.2475067 0.4569499471
327.2682422 2.451574776
329.2475067 0.6895780291
329.2838922 0.4755777092
331.2631568 2.24253273
343.2631568 0.755009485
345.2788068 3.112062583
355.2631568 17.78685047
361.2737215 0.4771283017
363.2893715 0.4592373907
373.2737215 33.80155705
375.252986 0.5795827915
391.2842861 10.4177847

Name: +ve in-silico MS/MS by CFM-ID for JWZBXKZZDYMDCJ-NYGMMZBPSA-N
ID: JWZBXKZZDYMDCJ-NYGMMZBPSA-N
Comment: Energy1
Num peaks: 31
53.03857658 0.7759044986
55.05422664 0.9460086183
59.01275576 0.7772067466
73.02840582 0.9902938299
113.0960915 0.762120052
195.1379563 0.8069296622
209.1536063 0.73277891
247.1692564 0.7278969522
249.1849065 0.7497782913
251.2005565 0.7218232375
269.1899918 0.6983016216
271.2056419 0.9523470544
287.2005565 0.7724681824
299.236942 0.7931963684
311.236942 0.7935756165
313.2525921 3.555328296
315.2318567 0.9253783294
327.2318567 0.716170122
327.2682422 5.454958636
329.2475067 1.119146813
329.2838922 1.255421103
331.2631568 2.735144069
341.2475067 1.085265012
343.2631568 1.151978549
345.2424213 0.7013999506
345.2788068 5.829624556
355.2631568 7.608438002
363.2893715 1.293612245
373.2737215 8.859839047
375.252986 0.7929405113
391.2842861 2.462058657

Name: +ve in-silico MS/MS by CFM-ID for JWZBXKZZDYMDCJ-NYGMMZBPSA-N
ID: JWZBXKZZDYMDCJ-NYGMMZBPSA-N
Comment: Energy2
Num peaks: 31
55.05422664 1.73860349
69.06987671 0.955423091
95.08552677 0.9639355876
109.0647913 1.881692489
161.0960915 1.349297666
163.1117415 0.8303354401
177.1273916 1.008271809
189.1273916 1.349297666
191.1430416 1.182640622
191.1794272 1.031514494
215.1430416 0.9851875273
231.1743418 1.051860102
233.1899918 0.8107814857
247.1692564 0.8731718672
297.221292 0.9259683418
299.236942 1.327324019
311.236942 2.834075865
313.2525921 3.151087529
315.2682422 1.017105273
325.2525921 0.9193112259
327.2318567 1.161568649
327.2682422 1.464241704
329.2475067 1.633371153
329.2838922 1.683785175
331.2631568 1.505263265
341.2475067 1.006269694
343.2631568 1.802746774
345.2788068 1.919979312
355.2631568 1.025967083
363.252986 0.8577376383
375.252986 1.892787742

Name: +ve in-silico MS/MS by CFM-ID for JWZBXKZZDYMDCJ-CXVAWJKUSA-N
ID: JWZBXKZZDYMDCJ-CXVAWJKUSA-N
Comment: Energy0
Num peaks: 23
59.01275576 0.5075293707
73.02840582 0.5004017333
83.04914126 0.4585514939
101.0597059 0.6255821963
195.1379563 0.456262442
271.2056419 0.5917679465
289.2162066 0.6379717223
291.2318567 0.4452862805
311.236942 0.6779494114
313.2525921 1.723268987
317.2475067 0.4569499471
327.2682422 2.451574776
329.2475067 0.6895780291
329.2838922 0.4755777092
331.2631568 2.24253273
343.2631568 0.755009485
345.2788068 3.112062583
355.2631568 17.78685047
361.2737215 0.4771283017
363.2893715 0.4592373907
373.2737215 33.80155705
375.252986 0.5795827915
391.2842861 10.4177847

Name: +ve in-silico MS/MS by CFM-ID for JWZBXKZZDYMDCJ-CXVAWJKUSA-N
ID: JWZBXKZZDYMDCJ-CXVAWJKUSA-N
Comment: Energy1
Num peaks: 31
53.03857658 0.7759044986
55.05422664 0.9460086183
59.01275576 0.7772067466
73.02840582 0.9902938299
113.0960915 0.762120052
195.1379563 0.8069296622
209.1536063 0.73277891
247.1692564 0.7278969522
249.1849065 0.7497782913
251.2005565 0.7218232375
269.1899918 0.6983016216
271.2056419 0.9523470544
287.2005565 0.7724681824
299.236942 0.7931963684
311.236942 0.7935756165
313.2525921 3.555328296
315.2318567 0.9253783294
327.2318567 0.716170122
327.2682422 5.454958636
329.2475067 1.119146813
329.2838922 1.255421103
331.2631568 2.735144069
341.2475067 1.085265012
343.2631568 1.151978549
345.2424213 0.7013999506
345.2788068 5.829624556
355.2631568 7.608438002
363.2893715 1.293612245
373.2737215 8.859839047
375.252986 0.7929405113
391.2842861 2.462058657

Name: +ve in-silico MS/MS by CFM-ID for JWZBXKZZDYMDCJ-CXVAWJKUSA-N
ID: JWZBXKZZDYMDCJ-CXVAWJKUSA-N
Comment: Energy2
Num peaks: 31
55.05422664 1.73860349
69.06987671 0.955423091
95.08552677 0.9639355876
109.0647913 1.881692489
161.0960915 1.349297666
163.1117415 0.8303354401
177.1273916 1.008271809
189.1273916 1.349297666
191.1430416 1.182640622
191.1794272 1.031514494
215.1430416 0.9851875273
231.1743418 1.051860102
233.1899918 0.8107814857
247.1692564 0.8731718672
297.221292 0.9259683418
299.236942 1.327324019
311.236942 2.834075865
313.2525921 3.151087529
315.2682422 1.017105273
325.2525921 0.9193112259
327.2318567 1.161568649
327.2682422 1.464241704
329.2475067 1.633371153
329.2838922 1.683785175
331.2631568 1.505263265
341.2475067 1.006269694
343.2631568 1.802746774
345.2788068 1.919979312
355.2631568 1.025967083
363.252986 0.8577376383
375.252986 1.892787742

Name: +ve in-silico MS/MS by CFM-ID for DXOCDBGWDZAYRQ-AURDAFMXSA-N
ID: DXOCDBGWDZAYRQ-AURDAFMXSA-N
Comment: Energy0
Num peaks: 19
59.01275576 0.5135802043
73.02840582 0.506570984
83.04914126 0.4671646718
101.0597059 0.6332856148
271.2056419 0.5997062603
289.2162066 0.6481436354
311.236942 0.6836650065
313.2525921 1.741028708
327.2682422 2.46106576
329.2475067 0.8398426617
329.2838922 0.4797232667
331.2631568 2.266375159
343.2631568 0.7660502487
345.2788068 3.145567284
355.2631568 18.11060587
361.2737215 0.4838786213
373.2737215 34.3983555
375.252986 0.6482044583
391.2842861 10.62719685

Name: +ve in-silico MS/MS by CFM-ID for DXOCDBGWDZAYRQ-AURDAFMXSA-N
ID: DXOCDBGWDZAYRQ-AURDAFMXSA-N
Comment: Energy1
Num peaks: 31
55.05422664 0.8235609665
59.01275576 0.7679933392
73.02840582 0.9768177835
93.06987671 0.6748464125
111.0804414 0.8234235546
127.1117415 1.124835008
181.1223062 0.9824286739
195.1379563 0.7639449416
209.1536063 0.9824286739
269.1899918 0.6870874597
271.2056419 0.85472975
273.221292 0.6752201468
287.2005565 0.7657271519
299.236942 0.7853390865
311.236942 0.7746073231
313.2525921 3.515599026
315.2318567 1.052082179
327.2318567 0.873198967
327.2682422 5.155770023
329.2475067 1.273717887
329.2838922 1.235767573
331.2631568 2.663060216
341.2475067 1.071481499
343.2631568 1.142304437
345.2424213 0.7406134167
345.2788068 5.636405006
355.2631568 7.538797833
363.2893715 1.279134886
373.2737215 8.719181509
375.252986 0.7989014208
391.2842861 2.421107195

Name: +ve in-silico MS/MS by CFM-ID for DXOCDBGWDZAYRQ-AURDAFMXSA-N
ID: DXOCDBGWDZAYRQ-AURDAFMXSA-N
Comment: Energy2
Num peaks: 31
55.05422664 1.637021383
69.06987671 0.9396997629
109.0647913 0.9895817661
109.1011768 1.166596388
125.0960915 0.797607176
137.132477 0.9880747816
165.1637771 0.9880747816
189.1273916 1.204634721
207.1379563 0.790994277
215.1430416 0.9895380923
273.221292 1.275472836
287.236942 0.7850251351
297.221292 0.9025317756
299.236942 1.334181262
303.2682422 0.7786866943
311.236942 2.748791009
313.2525921 4.349660497
315.2318567 1.088346166
315.2682422 0.9792785565
325.2525921 0.9016328717
327.2318567 1.535821794
327.2682422 1.294271205
329.2475067 2.003476211
329.2838922 1.643500159
331.2631568 1.698387582
341.2475067 0.9887387639
343.2631568 1.772071219
345.2788068 1.868893746
355.2631568 0.9955048827
363.252986 0.8435068034
375.252986 1.983417866

Name: +ve in-silico MS/MS by CFM-ID for DXOCDBGWDZAYRQ-QCXZXCEPSA-N
ID: DXOCDBGWDZAYRQ-QCXZXCEPSA-N
Comment: Energy0
Num peaks: 19
59.01275576 0.5135802043
73.02840582 0.506570984
83.04914126 0.4671646718
101.0597059 0.6332856148
271.2056419 0.5997062603
289.2162066 0.6481436354
311.236942 0.6836650065
313.2525921 1.741028708
327.2682422 2.46106576
329.2475067 0.8398426617
329.2838922 0.4797232667
331.2631568 2.266375159
343.2631568 0.7660502487
345.2788068 3.145567284
355.2631568 18.11060587
361.2737215 0.4838786213
373.2737215 34.3983555
375.252986 0.6482044583
391.2842861 10.62719685

Name: +ve in-silico MS/MS by CFM-ID for DXOCDBGWDZAYRQ-QCXZXCEPSA-N
ID: DXOCDBGWDZAYRQ-QCXZXCEPSA-N
Comment: Energy1
Num peaks: 31
55.05422664 0.8235609665
59.01275576 0.7679933392
73.02840582 0.9768177835
93.06987671 0.6748464125
111.0804414 0.8234235546
127.1117415 1.124835008
181.1223062 0.9824286739
195.1379563 0.7639449416
209.1536063 0.9824286739
269.1899918 0.6870874597
271.2056419 0.85472975
273.221292 0.6752201468
287.2005565 0.7657271519
299.236942 0.7853390865
311.236942 0.7746073231
313.2525921 3.515599026
315.2318567 1.052082179
327.2318567 0.873198967
327.2682422 5.155770023
329.2475067 1.273717887
329.2838922 1.235767573
331.2631568 2.663060216
341.2475067 1.071481499
343.2631568 1.142304437
345.2424213 0.7406134167
345.2788068 5.636405006
355.2631568 7.538797833
363.2893715 1.279134886
373.2737215 8.719181509
375.252986 0.7989014208
391.2842861 2.421107195

Name: +ve in-silico MS/MS by CFM-ID for DXOCDBGWDZAYRQ-QCXZXCEPSA-N
ID: DXOCDBGWDZAYRQ-QCXZXCEPSA-N
Comment: Energy2
Num peaks: 31
55.05422664 1.637021383
69.06987671 0.9396997629
109.0647913 0.9895817661
109.1011768 1.166596388
125.0960915 0.797607176
137.132477 0.9880747816
165.1637771 0.9880747816
189.1273916 1.204634721
207.1379563 0.790994277
215.1430416 0.9895380923
273.221292 1.275472836
287.236942 0.7850251351
297.221292 0.9025317756
299.236942 1.334181262
303.2682422 0.7786866943
311.236942 2.748791009
313.2525921 4.349660497
315.2318567 1.088346166
315.2682422 0.9792785565
325.2525921 0.9016328717
327.2318567 1.535821794
327.2682422 1.294271205
329.2475067 2.003476211
329.2838922 1.643500159
331.2631568 1.698387582
341.2475067 0.9887387639
343.2631568 1.772071219
345.2788068 1.868893746
355.2631568 0.9955048827
363.252986 0.8435068034
375.252986 1.983417866

Name: +ve in-silico MS/MS by CFM-ID for DXOCDBGWDZAYRQ-KRYSTCSFSA-N
ID: DXOCDBGWDZAYRQ-KRYSTCSFSA-N
Comment: Energy0
Num peaks: 19
59.01275576 0.5135802043
73.02840582 0.506570984
83.04914126 0.4671646718
101.0597059 0.6332856148
271.2056419 0.5997062603
289.2162066 0.6481436354
311.236942 0.6836650065
313.2525921 1.741028708
327.2682422 2.46106576
329.2475067 0.8398426617
329.2838922 0.4797232667
331.2631568 2.266375159
343.2631568 0.7660502487
345.2788068 3.145567284
355.2631568 18.11060587
361.2737215 0.4838786213
373.2737215 34.3983555
375.252986 0.6482044583
391.2842861 10.62719685

Name: +ve in-silico MS/MS by CFM-ID for DXOCDBGWDZAYRQ-KRYSTCSFSA-N
ID: DXOCDBGWDZAYRQ-KRYSTCSFSA-N
Comment: Energy1
Num peaks: 31
55.05422664 0.8235609665
59.01275576 0.7679933392
73.02840582 0.9768177835
93.06987671 0.6748464125
111.0804414 0.8234235546
127.1117415 1.124835008
181.1223062 0.9824286739
195.1379563 0.7639449416
209.1536063 0.9824286739
269.1899918 0.6870874597
271.2056419 0.85472975
273.221292 0.6752201468
287.2005565 0.7657271519
299.236942 0.7853390865
311.236942 0.7746073231
313.2525921 3.515599026
315.2318567 1.052082179
327.2318567 0.873198967
327.2682422 5.155770023
329.2475067 1.273717887
329.2838922 1.235767573
331.2631568 2.663060216
341.2475067 1.071481499
343.2631568 1.142304437
345.2424213 0.7406134167
345.2788068 5.636405006
355.2631568 7.538797833
363.2893715 1.279134886
373.2737215 8.719181509
375.252986 0.7989014208
391.2842861 2.421107195

Name: +ve in-silico MS/MS by CFM-ID for DXOCDBGWDZAYRQ-KRYSTCSFSA-N
ID: DXOCDBGWDZAYRQ-KRYSTCSFSA-N
Comment: Energy2
Num peaks: 31
55.05422664 1.637021383
69.06987671 0.9396997629
109.0647913 0.9895817661
109.1011768 1.166596388
125.0960915 0.797607176
137.132477 0.9880747816
165.1637771 0.9880747816
189.1273916 1.204634721
207.1379563 0.790994277
215.1430416 0.9895380923
273.221292 1.275472836
287.236942 0.7850251351
297.221292 0.9025317756
299.236942 1.334181262
303.2682422 0.7786866943
311.236942 2.748791009
313.2525921 4.349660497
315.2318567 1.088346166
315.2682422 0.9792785565
325.2525921 0.9016328717
327.2318567 1.535821794
327.2682422 1.294271205
329.2475067 2.003476211
329.2838922 1.643500159
331.2631568 1.698387582
341.2475067 0.9887387639
343.2631568 1.772071219
345.2788068 1.868893746
355.2631568 0.9955048827
363.252986 0.8435068034
375.252986 1.983417866

Name: +ve in-silico MS/MS by CFM-ID for YGKAXBKDNMYWFU-FATIAYPPSA-N
ID: YGKAXBKDNMYWFU-FATIAYPPSA-N
Comment: Energy0
Num peaks: 19
59.01275576 0.5134043236
73.02840582 0.506348659
83.04914126 0.4679674733
101.0597059 0.6330098691
271.2056419 0.5987152743
289.2162066 0.6486155301
311.236942 0.6822683349
313.2525921 1.738222968
327.2682422 2.457161038
329.2475067 0.8405954157
329.2838922 0.4789321161
331.2631568 2.266206832
343.2631568 0.7666237649
345.2788068 3.146322871
355.2631568 18.13109245
361.2737215 0.4839568413
373.2737215 34.40397823
375.252986 0.6482968464
391.2842861 10.62962851

Name: +ve in-silico MS/MS by CFM-ID for YGKAXBKDNMYWFU-FATIAYPPSA-N
ID: YGKAXBKDNMYWFU-FATIAYPPSA-N
Comment: Energy1
Num peaks: 31
55.05422664 0.825580678
59.01275576 0.7679963642
73.02840582 0.9764606965
93.06987671 0.6767237865
111.0804414 0.8253194245
121.1011768 0.6805364542
139.1117415 0.6632245395
167.1430416 0.7141183959
195.1379563 0.814241942
269.1899918 0.6858004226
271.2056419 0.8544122845
273.221292 0.6754282295
287.2005565 0.7668396488
299.236942 0.7837908422
311.236942 0.771065282
313.2525921 3.503955204
315.2318567 1.053538826
327.2318567 0.8746466957
327.2682422 5.171780121
329.2475067 1.275654827
329.2838922 1.233623268
331.2631568 2.65967729
341.2475067 1.070989809
343.2631568 1.143496838
345.2424213 0.7412968454
345.2788068 5.655830081
355.2631568 7.546627773
363.2893715 1.280401352
373.2737215 8.719970403
375.252986 0.7995706034
391.2842861 2.424682857

Name: +ve in-silico MS/MS by CFM-ID for YGKAXBKDNMYWFU-FATIAYPPSA-N
ID: YGKAXBKDNMYWFU-FATIAYPPSA-N
Comment: Energy2
Num peaks: 31
39.02292652 1.051187671
55.05422664 1.637087129
69.06987671 0.9435388246
91.05422664 1.22000086
93.06987671 1.016305918
109.0647913 0.9828440506
119.0855268 1.346246751
121.1011768 0.9486390571
125.0960915 0.947531117
137.132477 1.486383361
151.148127 0.956319549
163.1117415 1.776492446
273.221292 1.272945548
297.221292 0.9079714626
299.236942 1.317545357
311.236942 2.768281987
313.2525921 3.579563334
315.2318567 1.092422183
315.2682422 0.9761467183
325.2525921 0.9058613791
327.2318567 1.541543226
327.2682422 1.276597383
329.2475067 2.01100165
329.2838922 1.652902699
331.2631568 1.565771806
341.2475067 0.9929339424
343.2631568 1.779022956
345.2788068 1.870190728
355.2631568 1.00042642
363.252986 0.8469810974
375.252986 1.991587305

Name: +ve in-silico MS/MS by CFM-ID for YGKAXBKDNMYWFU-HKFWWWNPSA-N
ID: YGKAXBKDNMYWFU-HKFWWWNPSA-N
Comment: Energy0
Num peaks: 19
59.01275576 0.5134043236
73.02840582 0.506348659
83.04914126 0.4679674733
101.0597059 0.6330098691
271.2056419 0.5987152743
289.2162066 0.6486155301
311.236942 0.6822683349
313.2525921 1.738222968
327.2682422 2.457161038
329.2475067 0.8405954157
329.2838922 0.4789321161
331.2631568 2.266206832
343.2631568 0.7666237649
345.2788068 3.146322871
355.2631568 18.13109245
361.2737215 0.4839568413
373.2737215 34.40397823
375.252986 0.6482968464
391.2842861 10.62962851

Name: +ve in-silico MS/MS by CFM-ID for YGKAXBKDNMYWFU-HKFWWWNPSA-N
ID: YGKAXBKDNMYWFU-HKFWWWNPSA-N
Comment: Energy1
Num peaks: 31
55.05422664 0.825580678
59.01275576 0.7679963642
73.02840582 0.9764606965
93.06987671 0.6767237865
111.0804414 0.8253194245
121.1011768 0.6805364542
139.1117415 0.6632245395
167.1430416 0.7141183959
195.1379563 0.814241942
269.1899918 0.6858004226
271.2056419 0.8544122845
273.221292 0.6754282295
287.2005565 0.7668396488
299.236942 0.7837908422
311.236942 0.771065282
313.2525921 3.503955204
315.2318567 1.053538826
327.2318567 0.8746466957
327.2682422 5.171780121
329.2475067 1.275654827
329.2838922 1.233623268
331.2631568 2.65967729
341.2475067 1.070989809
343.2631568 1.143496838
345.2424213 0.7412968454
345.2788068 5.655830081
355.2631568 7.546627773
363.2893715 1.280401352
373.2737215 8.719970403
375.252986 0.7995706034
391.2842861 2.424682857

Name: +ve in-silico MS/MS by CFM-ID for YGKAXBKDNMYWFU-HKFWWWNPSA-N
ID: YGKAXBKDNMYWFU-HKFWWWNPSA-N
Comment: Energy2
Num peaks: 31
39.02292652 1.051187671
55.05422664 1.637087129
69.06987671 0.9435388246
91.05422664 1.22000086
93.06987671 1.016305918
109.0647913 0.9828440506
119.0855268 1.346246751
121.1011768 0.9486390571
125.0960915 0.947531117
137.132477 1.486383361
151.148127 0.956319549
163.1117415 1.776492446
273.221292 1.272945548
297.221292 0.9079714626
299.236942 1.317545357
311.236942 2.768281987
313.2525921 3.579563334
315.2318567 1.092422183
315.2682422 0.9761467183
325.2525921 0.9058613791
327.2318567 1.541543226
327.2682422 1.276597383
329.2475067 2.01100165
329.2838922 1.652902699
331.2631568 1.565771806
341.2475067 0.9929339424
343.2631568 1.779022956
345.2788068 1.870190728
355.2631568 1.00042642
363.252986 0.8469810974
375.252986 1.991587305

Name: +ve in-silico MS/MS by CFM-ID for CVNYHSDFZXHMMJ-KIHIVPLQSA-N
ID: CVNYHSDFZXHMMJ-KIHIVPLQSA-N
Comment: Energy0
Num peaks: 19
59.01275576 0.5136958191
73.02840582 0.5066806866
83.04914126 0.468161253
101.0597059 0.5155393803
271.2056419 0.5997346652
289.2162066 0.648802517
311.236942 0.6835385668
313.2525921 1.738140955
327.2682422 2.481473356
329.2475067 0.8408474659
329.2838922 0.4796739972
331.2631568 2.264874845
343.2631568 0.8162209145
345.2788068 3.16839618
355.2631568 18.14648945
361.2737215 0.4840602678
373.2737215 34.43312102
375.252986 0.6902424547
391.2842861 10.63284395

Name: +ve in-silico MS/MS by CFM-ID for CVNYHSDFZXHMMJ-KIHIVPLQSA-N
ID: CVNYHSDFZXHMMJ-KIHIVPLQSA-N
Comment: Energy1
Num peaks: 31
55.05422664 0.8314138343
59.01275576 0.7477625263
73.02840582 0.9458376546
127.1117415 0.6287186713
147.1168269 0.6563586092
165.1273916 0.9423554142
181.1586917 1.013007258
269.1899918 0.6573934932
271.2056419 0.8310748977
273.221292 0.6613834909
287.2005565 0.7508356121
289.2162066 0.6220001445
299.236942 0.7547762156
311.236942 0.7190690948
313.2162066 0.6398886415
313.2525921 3.357076357
315.2318567 1.033165188
327.2318567 0.8583861586
327.2682422 5.19614866
329.2475067 1.250984298
329.2838922 1.184160168
331.2631568 2.565715983
341.2475067 1.028481119
343.2631568 1.153232394
345.2424213 0.7261565737
345.2788068 5.65345557
355.2631568 7.257149773
363.2893715 1.252368786
373.2737215 8.341467479
375.252986 0.7605767186
391.2842861 2.345843087

Name: +ve in-silico MS/MS by CFM-ID for CVNYHSDFZXHMMJ-KIHIVPLQSA-N
ID: CVNYHSDFZXHMMJ-KIHIVPLQSA-N
Comment: Energy2
Num peaks: 31
55.05422664 2.080823129
65.03857658 1.425274187
69.06987671 1.073206014
79.05422664 1.320373309
91.05422664 1.194582595
93.06987671 0.8785709373
119.0855268 1.391197533
123.1168269 0.9513669695
147.1168269 0.9557879104
161.0960915 0.8982295263
163.1117415 1.105798268
163.148127 1.184715122
165.1273916 0.9697895893
273.221292 1.318095677
297.221292 0.9132212855
299.236942 1.308868559
311.236942 2.775795461
313.2525921 3.052447439
315.2318567 1.107225555
315.2682422 1.014938509
325.2525921 0.9146014901
327.2318567 1.562241688
327.2682422 1.390097498
329.2475067 2.038373302
329.2838922 1.663920969
331.2631568 1.487445573
341.2475067 1.003889226
343.2631568 1.81479904
345.2788068 1.918046304
355.2631568 1.012900755
375.252986 2.063208498

Name: +ve in-silico MS/MS by CFM-ID for WMUMZOAFCDOTRW-RXTDITKTSA-N
ID: WMUMZOAFCDOTRW-RXTDITKTSA-N
Comment: Energy0
Num peaks: 24
59.01275576 0.5199323506
73.02840582 0.494520488
83.04914126 0.4499197971
101.0597059 0.6182342855
111.0804414 0.435096698
125.0960915 0.6340390095
165.1273916 0.4208930752
271.2056419 0.5885232422
289.2162066 0.6274883248
311.236942 0.674977665
313.2525921 1.696029751
317.2475067 0.5443485996
327.2682422 2.440724811
329.2475067 0.8764096356
329.2838922 0.4729555438
331.2631568 2.51321242
343.2631568 0.7436518007
345.2788068 3.069372861
355.2631568 17.48364492
361.2737215 0.4700270572
363.2893715 0.452246623
373.2737215 33.23498577
375.252986 0.5409915001
391.2842861 10.19843162

Name: +ve in-silico MS/MS by CFM-ID for WMUMZOAFCDOTRW-RXTDITKTSA-N
ID: WMUMZOAFCDOTRW-RXTDITKTSA-N
Comment: Energy1
Num peaks: 31
55.01784114 0.9688519167
55.05422664 0.7278274289
57.0334912 0.8874571919
59.01275576 0.7705308997
73.02840582 0.9728954609
109.0647913 0.7342471214
123.0804414 0.8085667413
125.0960915 0.9497461353
163.1117415 1.365995715
165.1273916 1.145966521
269.1899918 0.6927500496
271.2056419 0.7797001976
287.2005565 0.7531615704
301.2162066 0.9321954028
311.236942 0.7965308715
313.2525921 3.533075312
315.2318567 1.36642293
317.2475067 1.083632466
327.2318567 0.8773612753
327.2682422 5.383576794
329.2475067 1.611151538
329.2838922 1.244684952
331.2631568 3.048522379
341.2475067 1.071156089
343.2631568 1.127080155
345.2788068 5.679922122
355.2631568 7.468917459
363.2893715 1.260037673
373.2737215 8.655207583
375.252986 0.8409804052
391.2842861 2.367347349

Name: +ve in-silico MS/MS by CFM-ID for WMUMZOAFCDOTRW-RXTDITKTSA-N
ID: WMUMZOAFCDOTRW-RXTDITKTSA-N
Comment: Energy2
Num peaks: 31
55.05422664 2.145345152
57.06987671 1.263010027
67.05422664 2.49210287
69.06987671 2.434638712
81.06987671 1.062444965
91.05422664 1.171061764
107.0491413 1.240870059
125.0960915 1.206136213
135.0804414 0.9673705617
145.1011768 1.022909181
161.0960915 1.338969767
163.1117415 1.14738226
165.1273916 1.299919352
261.1849065 0.9052958273
299.2005565 1.225267776
299.236942 1.141470158
301.2162066 1.06060912
311.236942 2.596495106
313.2525921 2.347619491
315.2318567 1.52279241
317.2475067 1.076723408
327.2318567 1.678123547
327.2682422 1.269723056
329.2475067 2.207193315
329.2838922 1.532983053
331.2631568 2.131639486
341.2475067 0.909349154
343.2631568 1.62182522
345.2788068 1.702764026
355.2631568 0.9112459171
375.252986 1.583789411

Name: +ve in-silico MS/MS by CFM-ID for IJKCGHHONSZERK-MOSSOHAFSA-N
ID: IJKCGHHONSZERK-MOSSOHAFSA-N
Comment: Energy0
Num peaks: 23
57.0334912 0.4854240988
59.01275576 0.5045292303
73.02840582 0.4974503097
83.04914126 0.4552121121
101.0597059 0.6218921492
195.1379563 0.4526394123
271.2056419 0.5881807055
289.2162066 0.632821789
311.236942 0.6781228498
313.2525921 1.721120655
317.2475067 0.5486903367
327.2682422 2.446666416
329.2475067 0.7875736903
329.2838922 0.4751593687
331.2631568 2.433119977
343.2631568 0.7495681093
345.2788068 3.086837352
355.2631568 17.68664277
361.2737215 0.4731150012
363.2893715 0.4552862353
373.2737215 33.55577665
375.252986 0.5752809406
391.2842861 10.29369606

Name: +ve in-silico MS/MS by CFM-ID for IJKCGHHONSZERK-MOSSOHAFSA-N
ID: IJKCGHHONSZERK-MOSSOHAFSA-N
Comment: Energy1
Num peaks: 31
55.01784114 0.9954816044
55.05422664 0.7188688946
57.0334912 0.7988189496
59.01275576 0.7822814989
71.04914126 0.6873905039
73.02840582 0.9987666034
109.0647913 0.7519479668
195.1379563 0.8098711524
209.1536063 0.7372661202
247.1692564 0.7489000872
269.1899918 0.7082248325
271.2056419 0.7389346429
287.2005565 0.7757156065
299.236942 0.8034601593
311.236942 0.8143239302
313.2525921 3.624485473
315.2318567 1.165180565
317.2475067 1.114047601
327.2318567 0.7752645358
327.2682422 5.541785967
329.2475067 1.322545115
329.2838922 1.272488962
331.2631568 2.997136052
341.2475067 1.100968429
343.2631568 1.155674174
345.2788068 5.870017602
355.2631568 7.722734842
363.2893715 1.297925971
373.2737215 8.980390277
375.252986 0.7951757544
391.2842861 2.474293158

Name: +ve in-silico MS/MS by CFM-ID for IJKCGHHONSZERK-MOSSOHAFSA-N
ID: IJKCGHHONSZERK-MOSSOHAFSA-N
Comment: Energy2
Num peaks: 31
27.02292652 0.8370163292
53.03857658 0.8675863506
55.05422664 1.609390008
111.0804414 1.165695153
161.0960915 1.32310207
177.1273916 0.9886834972
189.1273916 1.167211145
191.1430416 1.159631983
191.1794272 1.121125259
207.1379563 0.9215815861
215.1430416 1.037116892
231.1743418 0.8979641562
233.1899918 0.8213598822
297.221292 0.9163260792
299.236942 1.352508511
311.236942 2.818234941
313.2525921 4.423153899
315.2318567 1.111833858
315.2682422 1.005188839
317.2475067 1.177230117
325.2525921 0.9041001796
327.2318567 1.455526949
327.2682422 1.520200182
329.2475067 1.875347521
329.2838922 1.663899305
331.2631568 2.118538404
341.2475067 0.9876706811
343.2631568 1.767477329
345.2788068 1.8881359
355.2631568 1.01531603
375.252986 1.855877462

Name: +ve in-silico MS/MS by CFM-ID for IJKCGHHONSZERK-KTQBPGPASA-N
ID: IJKCGHHONSZERK-KTQBPGPASA-N
Comment: Energy0
Num peaks: 23
57.0334912 0.4854240988
59.01275576 0.5045292303
73.02840582 0.4974503097
83.04914126 0.4552121121
101.0597059 0.6218921492
195.1379563 0.4526394123
271.2056419 0.5881807055
289.2162066 0.632821789
311.236942 0.6781228498
313.2525921 1.721120655
317.2475067 0.5486903367
327.2682422 2.446666416
329.2475067 0.7875736903
329.2838922 0.4751593687
331.2631568 2.433119977
343.2631568 0.7495681093
345.2788068 3.086837352
355.2631568 17.68664277
361.2737215 0.4731150012
363.2893715 0.4552862353
373.2737215 33.55577665
375.252986 0.5752809406
391.2842861 10.29369606

Name: +ve in-silico MS/MS by CFM-ID for IJKCGHHONSZERK-KTQBPGPASA-N
ID: IJKCGHHONSZERK-KTQBPGPASA-N
Comment: Energy1
Num peaks: 31
55.01784114 0.9954816044
55.05422664 0.7188688946
57.0334912 0.7988189496
59.01275576 0.7822814989
71.04914126 0.6873905039
73.02840582 0.9987666034
109.0647913 0.7519479668
195.1379563 0.8098711524
209.1536063 0.7372661202
247.1692564 0.7489000872
269.1899918 0.7082248325
271.2056419 0.7389346429
287.2005565 0.7757156065
299.236942 0.8034601593
311.236942 0.8143239302
313.2525921 3.624485473
315.2318567 1.165180565
317.2475067 1.114047601
327.2318567 0.7752645358
327.2682422 5.541785967
329.2475067 1.322545115
329.2838922 1.272488962
331.2631568 2.997136052
341.2475067 1.100968429
343.2631568 1.155674174
345.2788068 5.870017602
355.2631568 7.722734842
363.2893715 1.297925971
373.2737215 8.980390277
375.252986 0.7951757544
391.2842861 2.474293158

Name: +ve in-silico MS/MS by CFM-ID for IJKCGHHONSZERK-KTQBPGPASA-N
ID: IJKCGHHONSZERK-KTQBPGPASA-N
Comment: Energy2
Num peaks: 31
27.02292652 0.8370163292
53.03857658 0.8675863506
55.05422664 1.609390008
111.0804414 1.165695153
161.0960915 1.32310207
177.1273916 0.9886834972
189.1273916 1.167211145
191.1430416 1.159631983
191.1794272 1.121125259
207.1379563 0.9215815861
215.1430416 1.037116892
231.1743418 0.8979641562
233.1899918 0.8213598822
297.221292 0.9163260792
299.236942 1.352508511
311.236942 2.818234941
313.2525921 4.423153899
315.2318567 1.111833858
315.2682422 1.005188839
317.2475067 1.177230117
325.2525921 0.9041001796
327.2318567 1.455526949
327.2682422 1.520200182
329.2475067 1.875347521
329.2838922 1.663899305
331.2631568 2.118538404
341.2475067 0.9876706811
343.2631568 1.767477329
345.2788068 1.8881359
355.2631568 1.01531603
375.252986 1.855877462

Name: +ve in-silico MS/MS by CFM-ID for IJKCGHHONSZERK-RCUHMIDFSA-N
ID: IJKCGHHONSZERK-RCUHMIDFSA-N
Comment: Energy0
Num peaks: 23
57.0334912 0.4854240988
59.01275576 0.5045292303
73.02840582 0.4974503097
83.04914126 0.4552121121
101.0597059 0.6218921492
195.1379563 0.4526394123
271.2056419 0.5881807055
289.2162066 0.632821789
311.236942 0.6781228498
313.2525921 1.721120655
317.2475067 0.5486903367
327.2682422 2.446666416
329.2475067 0.7875736903
329.2838922 0.4751593687
331.2631568 2.433119977
343.2631568 0.7495681093
345.2788068 3.086837352
355.2631568 17.68664277
361.2737215 0.4731150012
363.2893715 0.4552862353
373.2737215 33.55577665
375.252986 0.5752809406
391.2842861 10.29369606

Name: +ve in-silico MS/MS by CFM-ID for IJKCGHHONSZERK-RCUHMIDFSA-N
ID: IJKCGHHONSZERK-RCUHMIDFSA-N
Comment: Energy1
Num peaks: 31
55.01784114 0.9954816044
55.05422664 0.7188688946
57.0334912 0.7988189496
59.01275576 0.7822814989
71.04914126 0.6873905039
73.02840582 0.9987666034
109.0647913 0.7519479668
195.1379563 0.8098711524
209.1536063 0.7372661202
247.1692564 0.7489000872
269.1899918 0.7082248325
271.2056419 0.7389346429
287.2005565 0.7757156065
299.236942 0.8034601593
311.236942 0.8143239302
313.2525921 3.624485473
315.2318567 1.165180565
317.2475067 1.114047601
327.2318567 0.7752645358
327.2682422 5.541785967
329.2475067 1.322545115
329.2838922 1.272488962
331.2631568 2.997136052
341.2475067 1.100968429
343.2631568 1.155674174
345.2788068 5.870017602
355.2631568 7.722734842
363.2893715 1.297925971
373.2737215 8.980390277
375.252986 0.7951757544
391.2842861 2.474293158

Name: +ve in-silico MS/MS by CFM-ID for IJKCGHHONSZERK-RCUHMIDFSA-N
ID: IJKCGHHONSZERK-RCUHMIDFSA-N
Comment: Energy2
Num peaks: 31
27.02292652 0.8370163292
53.03857658 0.8675863506
55.05422664 1.609390008
111.0804414 1.165695153
161.0960915 1.32310207
177.1273916 0.9886834972
189.1273916 1.167211145
191.1430416 1.159631983
191.1794272 1.121125259
207.1379563 0.9215815861
215.1430416 1.037116892
231.1743418 0.8979641562
233.1899918 0.8213598822
297.221292 0.9163260792
299.236942 1.352508511
311.236942 2.818234941
313.2525921 4.423153899
315.2318567 1.111833858
315.2682422 1.005188839
317.2475067 1.177230117
325.2525921 0.9041001796
327.2318567 1.455526949
327.2682422 1.520200182
329.2475067 1.875347521
329.2838922 1.663899305
331.2631568 2.118538404
341.2475067 0.9876706811
343.2631568 1.767477329
345.2788068 1.8881359
355.2631568 1.01531603
375.252986 1.855877462

Name: +ve in-silico MS/MS by CFM-ID for KNVADAPHVNKTEP-AQHAYLOVSA-N
ID: KNVADAPHVNKTEP-AQHAYLOVSA-N
Comment: Energy0
Num peaks: 23
59.01275576 0.5038056224
73.02840582 0.4967092854
83.04914126 0.4531760745
101.0597059 0.6209669885
271.2056419 0.5905809991
289.2162066 0.6311213791
299.236942 0.4136012728
311.236942 0.677327943
313.2525921 1.719114666
317.2475067 0.5473232283
327.2682422 2.452934334
329.2475067 0.8811133772
329.2838922 0.4746023791
331.2631568 2.543432295
343.2631568 0.7476296705
345.2788068 3.089288984
347.2580714 0.4138845921
355.2631568 17.60877646
361.2737215 0.472333775
363.2893715 0.4545171941
373.2737215 33.45365276
375.252986 0.6352605348
391.2842861 10.26957732

Name: +ve in-silico MS/MS by CFM-ID for KNVADAPHVNKTEP-AQHAYLOVSA-N
ID: KNVADAPHVNKTEP-AQHAYLOVSA-N
Comment: Energy1
Num peaks: 31
55.01784114 0.9710387364
57.0334912 0.8897099211
59.01275576 0.7651161357
73.02840582 0.97564663
109.0647913 1.172970531
111.0804414 0.9891527203
121.0647913 0.7420749131
123.0804414 0.7220041777
181.1223062 0.7963287502
209.1536063 0.7963287502
271.2056419 0.7808381131
287.2005565 0.7551238463
299.236942 0.7877772155
301.2162066 0.9341673935
311.236942 0.7984289337
313.2525921 3.545771507
315.2318567 1.369547379
317.2475067 1.08620977
327.2318567 0.8791695704
327.2682422 5.343417327
329.2475067 1.614783948
329.2838922 1.247650925
331.2631568 3.06197673
341.2475067 1.073279383
343.2631568 1.129838274
345.2788068 5.664547533
355.2631568 7.480371999
363.2893715 1.264059098
373.2737215 8.682544023
375.252986 0.9643645503
391.2842861 2.378643148

Name: +ve in-silico MS/MS by CFM-ID for KNVADAPHVNKTEP-AQHAYLOVSA-N
ID: KNVADAPHVNKTEP-AQHAYLOVSA-N
Comment: Energy2
Num peaks: 31
55.05422664 1.499800249
91.05422664 1.061228347
107.0491413 0.9231481377
109.0647913 1.072479337
111.0804414 1.220734388
123.0804414 0.9985590978
125.0960915 1.139952811
137.132477 1.051923187
151.148127 1.377143371
165.1637771 1.051923187
189.1273916 1.194899873
297.221292 0.8758548233
299.2005565 1.273903607
299.236942 1.292772442
301.2162066 1.102097073
311.236942 2.693762321
313.2525921 4.225402765
315.2318567 1.583465549
315.2682422 0.9440479219
317.2475067 1.120469133
325.2525921 0.8641689035
327.2318567 1.746022356
327.2682422 1.375171279
329.2475067 2.295437541
329.2838922 1.590410079
331.2631568 2.534026723
341.2475067 0.9436772666
343.2631568 1.685429216
345.2788068 1.782724803
355.2631568 0.9557891802
375.252986 1.888596439

Name: +ve in-silico MS/MS by CFM-ID for KNVADAPHVNKTEP-LIMNXCBBSA-N
ID: KNVADAPHVNKTEP-LIMNXCBBSA-N
Comment: Energy0
Num peaks: 23
59.01275576 0.5038056224
73.02840582 0.4967092854
83.04914126 0.4531760745
101.0597059 0.6209669885
271.2056419 0.5905809991
289.2162066 0.6311213791
299.236942 0.4136012728
311.236942 0.677327943
313.2525921 1.719114666
317.2475067 0.5473232283
327.2682422 2.452934334
329.2475067 0.8811133772
329.2838922 0.4746023791
331.2631568 2.543432295
343.2631568 0.7476296705
345.2788068 3.089288984
347.2580714 0.4138845921
355.2631568 17.60877646
361.2737215 0.472333775
363.2893715 0.4545171941
373.2737215 33.45365276
375.252986 0.6352605348
391.2842861 10.26957732

Name: +ve in-silico MS/MS by CFM-ID for KNVADAPHVNKTEP-LIMNXCBBSA-N
ID: KNVADAPHVNKTEP-LIMNXCBBSA-N
Comment: Energy1
Num peaks: 31
55.01784114 0.9710387364
57.0334912 0.8897099211
59.01275576 0.7651161357
73.02840582 0.97564663
109.0647913 1.172970531
111.0804414 0.9891527203
121.0647913 0.7420749131
123.0804414 0.7220041777
181.1223062 0.7963287502
209.1536063 0.7963287502
271.2056419 0.7808381131
287.2005565 0.7551238463
299.236942 0.7877772155
301.2162066 0.9341673935
311.236942 0.7984289337
313.2525921 3.545771507
315.2318567 1.369547379
317.2475067 1.08620977
327.2318567 0.8791695704
327.2682422 5.343417327
329.2475067 1.614783948
329.2838922 1.247650925
331.2631568 3.06197673
341.2475067 1.073279383
343.2631568 1.129838274
345.2788068 5.664547533
355.2631568 7.480371999
363.2893715 1.264059098
373.2737215 8.682544023
375.252986 0.9643645503
391.2842861 2.378643148

Name: +ve in-silico MS/MS by CFM-ID for KNVADAPHVNKTEP-LIMNXCBBSA-N
ID: KNVADAPHVNKTEP-LIMNXCBBSA-N
Comment: Energy2
Num peaks: 31
55.05422664 1.499800249
91.05422664 1.061228347
107.0491413 0.9231481377
109.0647913 1.072479337
111.0804414 1.220734388
123.0804414 0.9985590978
125.0960915 1.139952811
137.132477 1.051923187
151.148127 1.377143371
165.1637771 1.051923187
189.1273916 1.194899873
297.221292 0.8758548233
299.2005565 1.273903607
299.236942 1.292772442
301.2162066 1.102097073
311.236942 2.693762321
313.2525921 4.225402765
315.2318567 1.583465549
315.2682422 0.9440479219
317.2475067 1.120469133
325.2525921 0.8641689035
327.2318567 1.746022356
327.2682422 1.375171279
329.2475067 2.295437541
329.2838922 1.590410079
331.2631568 2.534026723
341.2475067 0.9436772666
343.2631568 1.685429216
345.2788068 1.782724803
355.2631568 0.9557891802
375.252986 1.888596439

Name: +ve in-silico MS/MS by CFM-ID for DXDVRSMVCCEPOO-WTBUVIQXSA-N
ID: DXDVRSMVCCEPOO-WTBUVIQXSA-N
Comment: Energy0
Num peaks: 19
59.01275576 0.5169957982
73.02840582 0.5093412025
83.04914126 0.4700154496
101.0597059 0.5179695922
271.2056419 0.5971862596
289.2162066 0.65182327
311.236942 0.6878457991
313.2525921 1.7417589
327.2682422 2.483749203
329.2475067 0.7037941944
329.2838922 0.4824535445
331.2631568 2.27051629
343.2631568 0.8195911671
345.2788068 3.172274055
355.2631568 18.23117817
361.2737215 0.4864745851
373.2737215 34.6448133
375.252986 0.7141291694
391.2842861 10.70796024

Name: +ve in-silico MS/MS by CFM-ID for DXDVRSMVCCEPOO-WTBUVIQXSA-N
ID: DXDVRSMVCCEPOO-WTBUVIQXSA-N
Comment: Energy1
Num peaks: 31
41.03857658 0.7136533662
43.05422664 0.7015258335
55.05422664 1.226609827
59.01275576 0.7590800711
73.02840582 0.9531232331
95.08552677 1.376203227
97.10117684 1.109495419
137.132477 0.6910117128
165.1273916 0.8411617299
183.1379563 0.6872034849
269.1899918 0.6632504088
271.2056419 0.695338934
287.2005565 0.7534278492
289.2162066 0.6240377848
299.236942 0.7509817738
311.236942 0.7286566199
313.2525921 3.248967311
327.2682422 4.917050899
329.2111212 0.7532192068
329.2475067 1.093529396
329.2838922 1.194450812
331.2631568 2.515019557
341.2475067 1.032680502
343.2631568 1.157648934
345.2788068 5.491810151
349.237336 0.7257559576
355.2631568 7.249121325
363.2893715 1.260542108
373.2737215 8.396155302
375.252986 0.894588047
391.2842861 2.368763529

Name: +ve in-silico MS/MS by CFM-ID for DXDVRSMVCCEPOO-WTBUVIQXSA-N
ID: DXDVRSMVCCEPOO-WTBUVIQXSA-N
Comment: Energy2
Num peaks: 31
41.03857658 1.473276807
43.05422664 1.139402247
53.03857658 1.862658366
55.05422664 2.813503545
65.03857658 1.174719993
69.06987671 1.313798667
79.05422664 1.059498832
93.06987671 1.653085986
95.08552677 2.59186781
97.10117684 1.499462312
109.1011768 1.118646517
119.0855268 1.293035133
137.132477 1.517538674
299.236942 1.338516339
311.236942 2.905158633
313.2525921 2.340191828
315.2682422 1.038544705
327.2318567 1.19895343
327.2682422 1.413000799
329.2111212 1.082723826
329.2475067 1.694971306
329.2838922 1.733781122
331.2267713 1.095453509
331.2631568 1.399212994
341.2475067 1.041309499
343.2631568 1.883025029
345.2424213 1.420833246
345.2788068 1.980833622
355.2631568 1.062615172
361.237336 1.322348676
375.252986 2.459855989

Name: +ve in-silico MS/MS by CFM-ID for DXDVRSMVCCEPOO-SLXPIVJOSA-N
ID: DXDVRSMVCCEPOO-SLXPIVJOSA-N
Comment: Energy0
Num peaks: 19
59.01275576 0.5169957982
73.02840582 0.5093412025
83.04914126 0.4700154496
101.0597059 0.5179695922
271.2056419 0.5971862596
289.2162066 0.65182327
311.236942 0.6878457991
313.2525921 1.7417589
327.2682422 2.483749203
329.2475067 0.7037941944
329.2838922 0.4824535445
331.2631568 2.27051629
343.2631568 0.8195911671
345.2788068 3.172274055
355.2631568 18.23117817
361.2737215 0.4864745851
373.2737215 34.6448133
375.252986 0.7141291694
391.2842861 10.70796024

Name: +ve in-silico MS/MS by CFM-ID for DXDVRSMVCCEPOO-SLXPIVJOSA-N
ID: DXDVRSMVCCEPOO-SLXPIVJOSA-N
Comment: Energy1
Num peaks: 31
41.03857658 0.7136533662
43.05422664 0.7015258335
55.05422664 1.226609827
59.01275576 0.7590800711
73.02840582 0.9531232331
95.08552677 1.376203227
97.10117684 1.109495419
137.132477 0.6910117128
165.1273916 0.8411617299
183.1379563 0.6872034849
269.1899918 0.6632504088
271.2056419 0.695338934
287.2005565 0.7534278492
289.2162066 0.6240377848
299.236942 0.7509817738
311.236942 0.7286566199
313.2525921 3.248967311
327.2682422 4.917050899
329.2111212 0.7532192068
329.2475067 1.093529396
329.2838922 1.194450812
331.2631568 2.515019557
341.2475067 1.032680502
343.2631568 1.157648934
345.2788068 5.491810151
349.237336 0.7257559576
355.2631568 7.249121325
363.2893715 1.260542108
373.2737215 8.396155302
375.252986 0.894588047
391.2842861 2.368763529

Name: +ve in-silico MS/MS by CFM-ID for DXDVRSMVCCEPOO-SLXPIVJOSA-N
ID: DXDVRSMVCCEPOO-SLXPIVJOSA-N
Comment: Energy2
Num peaks: 31
41.03857658 1.473276807
43.05422664 1.139402247
53.03857658 1.862658366
55.05422664 2.813503545
65.03857658 1.174719993
69.06987671 1.313798667
79.05422664 1.059498832
93.06987671 1.653085986
95.08552677 2.59186781
97.10117684 1.499462312
109.1011768 1.118646517
119.0855268 1.293035133
137.132477 1.517538674
299.236942 1.338516339
311.236942 2.905158633
313.2525921 2.340191828
315.2682422 1.038544705
327.2318567 1.19895343
327.2682422 1.413000799
329.2111212 1.082723826
329.2475067 1.694971306
329.2838922 1.733781122
331.2267713 1.095453509
331.2631568 1.399212994
341.2475067 1.041309499
343.2631568 1.883025029
345.2424213 1.420833246
345.2788068 1.980833622
355.2631568 1.062615172
361.237336 1.322348676
375.252986 2.459855989

Name: +ve in-silico MS/MS by CFM-ID for DXDVRSMVCCEPOO-RXISEPAGSA-N
ID: DXDVRSMVCCEPOO-RXISEPAGSA-N
Comment: Energy0
Num peaks: 19
59.01275576 0.5169957982
73.02840582 0.5093412025
83.04914126 0.4700154496
101.0597059 0.5179695922
271.2056419 0.5971862596
289.2162066 0.65182327
311.236942 0.6878457991
313.2525921 1.7417589
327.2682422 2.483749203
329.2475067 0.7037941944
329.2838922 0.4824535445
331.2631568 2.27051629
343.2631568 0.8195911671
345.2788068 3.172274055
355.2631568 18.23117817
361.2737215 0.4864745851
373.2737215 34.6448133
375.252986 0.7141291694
391.2842861 10.70796024

Name: +ve in-silico MS/MS by CFM-ID for DXDVRSMVCCEPOO-RXISEPAGSA-N
ID: DXDVRSMVCCEPOO-RXISEPAGSA-N
Comment: Energy1
Num peaks: 31
41.03857658 0.7136533662
43.05422664 0.7015258335
55.05422664 1.226609827
59.01275576 0.7590800711
73.02840582 0.9531232331
95.08552677 1.376203227
97.10117684 1.109495419
137.132477 0.6910117128
165.1273916 0.8411617299
183.1379563 0.6872034849
269.1899918 0.6632504088
271.2056419 0.695338934
287.2005565 0.7534278492
289.2162066 0.6240377848
299.236942 0.7509817738
311.236942 0.7286566199
313.2525921 3.248967311
327.2682422 4.917050899
329.2111212 0.7532192068
329.2475067 1.093529396
329.2838922 1.194450812
331.2631568 2.515019557
341.2475067 1.032680502
343.2631568 1.157648934
345.2788068 5.491810151
349.237336 0.7257559576
355.2631568 7.249121325
363.2893715 1.260542108
373.2737215 8.396155302
375.252986 0.894588047
391.2842861 2.368763529

Name: +ve in-silico MS/MS by CFM-ID for DXDVRSMVCCEPOO-RXISEPAGSA-N
ID: DXDVRSMVCCEPOO-RXISEPAGSA-N
Comment: Energy2
Num peaks: 31
41.03857658 1.473276807
43.05422664 1.139402247
53.03857658 1.862658366
55.05422664 2.813503545
65.03857658 1.174719993
69.06987671 1.313798667
79.05422664 1.059498832
93.06987671 1.653085986
95.08552677 2.59186781
97.10117684 1.499462312
109.1011768 1.118646517
119.0855268 1.293035133
137.132477 1.517538674
299.236942 1.338516339
311.236942 2.905158633
313.2525921 2.340191828
315.2682422 1.038544705
327.2318567 1.19895343
327.2682422 1.413000799
329.2111212 1.082723826
329.2475067 1.694971306
329.2838922 1.733781122
331.2267713 1.095453509
331.2631568 1.399212994
341.2475067 1.041309499
343.2631568 1.883025029
345.2424213 1.420833246
345.2788068 1.980833622
355.2631568 1.062615172
361.237336 1.322348676
375.252986 2.459855989

Name: +ve in-silico MS/MS by CFM-ID for DXDVRSMVCCEPOO-PDYFDKKTSA-N
ID: DXDVRSMVCCEPOO-PDYFDKKTSA-N
Comment: Energy0
Num peaks: 19
59.01275576 0.5169957982
73.02840582 0.5093412025
83.04914126 0.4700154496
101.0597059 0.5179695922
271.2056419 0.5971862596
289.2162066 0.65182327
311.236942 0.6878457991
313.2525921 1.7417589
327.2682422 2.483749203
329.2475067 0.7037941944
329.2838922 0.4824535445
331.2631568 2.27051629
343.2631568 0.8195911671
345.2788068 3.172274055
355.2631568 18.23117817
361.2737215 0.4864745851
373.2737215 34.6448133
375.252986 0.7141291694
391.2842861 10.70796024

Name: +ve in-silico MS/MS by CFM-ID for DXDVRSMVCCEPOO-PDYFDKKTSA-N
ID: DXDVRSMVCCEPOO-PDYFDKKTSA-N
Comment: Energy1
Num peaks: 31
41.03857658 0.7136533662
43.05422664 0.7015258335
55.05422664 1.226609827
59.01275576 0.7590800711
73.02840582 0.9531232331
95.08552677 1.376203227
97.10117684 1.109495419
137.132477 0.6910117128
165.1273916 0.8411617299
183.1379563 0.6872034849
269.1899918 0.6632504088
271.2056419 0.695338934
287.2005565 0.7534278492
289.2162066 0.6240377848
299.236942 0.7509817738
311.236942 0.7286566199
313.2525921 3.248967311
327.2682422 4.917050899
329.2111212 0.7532192068
329.2475067 1.093529396
329.2838922 1.194450812
331.2631568 2.515019557
341.2475067 1.032680502
343.2631568 1.157648934
345.2788068 5.491810151
349.237336 0.7257559576
355.2631568 7.249121325
363.2893715 1.260542108
373.2737215 8.396155302
375.252986 0.894588047
391.2842861 2.368763529

Name: +ve in-silico MS/MS by CFM-ID for DXDVRSMVCCEPOO-PDYFDKKTSA-N
ID: DXDVRSMVCCEPOO-PDYFDKKTSA-N
Comment: Energy2
Num peaks: 31
41.03857658 1.473276807
43.05422664 1.139402247
53.03857658 1.862658366
55.05422664 2.813503545
65.03857658 1.174719993
69.06987671 1.313798667
79.05422664 1.059498832
93.06987671 1.653085986
95.08552677 2.59186781
97.10117684 1.499462312
109.1011768 1.118646517
119.0855268 1.293035133
137.132477 1.517538674
299.236942 1.338516339
311.236942 2.905158633
313.2525921 2.340191828
315.2682422 1.038544705
327.2318567 1.19895343
327.2682422 1.413000799
329.2111212 1.082723826
329.2475067 1.694971306
329.2838922 1.733781122
331.2267713 1.095453509
331.2631568 1.399212994
341.2475067 1.041309499
343.2631568 1.883025029
345.2424213 1.420833246
345.2788068 1.980833622
355.2631568 1.062615172
361.237336 1.322348676
375.252986 2.459855989

Name: +ve in-silico MS/MS by CFM-ID for WMUMZOAFCDOTRW-QKNMYQEKSA-N
ID: WMUMZOAFCDOTRW-QKNMYQEKSA-N
Comment: Energy0
Num peaks: 24
59.01275576 0.5199323506
73.02840582 0.494520488
83.04914126 0.4499197971
101.0597059 0.6182342855
111.0804414 0.435096698
125.0960915 0.6340390095
165.1273916 0.4208930752
271.2056419 0.5885232422
289.2162066 0.6274883248
311.236942 0.674977665
313.2525921 1.696029751
317.2475067 0.5443485996
327.2682422 2.440724811
329.2475067 0.8764096356
329.2838922 0.4729555438
331.2631568 2.51321242
343.2631568 0.7436518007
345.2788068 3.069372861
355.2631568 17.48364492
361.2737215 0.4700270572
363.2893715 0.452246623
373.2737215 33.23498577
375.252986 0.5409915001
391.2842861 10.19843162

Name: +ve in-silico MS/MS by CFM-ID for WMUMZOAFCDOTRW-QKNMYQEKSA-N
ID: WMUMZOAFCDOTRW-QKNMYQEKSA-N
Comment: Energy1
Num peaks: 31
55.01784114 0.9688519167
55.05422664 0.7278274289
57.0334912 0.8874571919
59.01275576 0.7705308997
73.02840582 0.9728954609
109.0647913 0.7342471214
123.0804414 0.8085667413
125.0960915 0.9497461353
163.1117415 1.365995715
165.1273916 1.145966521
269.1899918 0.6927500496
271.2056419 0.7797001976
287.2005565 0.7531615704
301.2162066 0.9321954028
311.236942 0.7965308715
313.2525921 3.533075312
315.2318567 1.36642293
317.2475067 1.083632466
327.2318567 0.8773612753
327.2682422 5.383576794
329.2475067 1.611151538
329.2838922 1.244684952
331.2631568 3.048522379
341.2475067 1.071156089
343.2631568 1.127080155
345.2788068 5.679922122
355.2631568 7.468917459
363.2893715 1.260037673
373.2737215 8.655207583
375.252986 0.8409804052
391.2842861 2.367347349

Name: +ve in-silico MS/MS by CFM-ID for WMUMZOAFCDOTRW-QKNMYQEKSA-N
ID: WMUMZOAFCDOTRW-QKNMYQEKSA-N
Comment: Energy2
Num peaks: 31
55.05422664 2.145345152
57.06987671 1.263010027
67.05422664 2.49210287
69.06987671 2.434638712
81.06987671 1.062444965
91.05422664 1.171061764
107.0491413 1.240870059
125.0960915 1.206136213
135.0804414 0.9673705617
145.1011768 1.022909181
161.0960915 1.338969767
163.1117415 1.14738226
165.1273916 1.299919352
261.1849065 0.9052958273
299.2005565 1.225267776
299.236942 1.141470158
301.2162066 1.06060912
311.236942 2.596495106
313.2525921 2.347619491
315.2318567 1.52279241
317.2475067 1.076723408
327.2318567 1.678123547
327.2682422 1.269723056
329.2475067 2.207193315
329.2838922 1.532983053
331.2631568 2.131639486
341.2475067 0.909349154
343.2631568 1.62182522
345.2788068 1.702764026
355.2631568 0.9112459171
375.252986 1.583789411

Name: +ve in-silico MS/MS by CFM-ID for JRNKMLBWEKPKCU-GBRGSWSWSA-N
ID: JRNKMLBWEKPKCU-GBRGSWSWSA-N
Comment: Energy0
Num peaks: 19
59.01275576 0.5158307673
73.02840582 0.5087950094
83.04914126 0.47107122
101.0597059 0.518349209
271.2056419 0.5942950651
289.2162066 0.6526810149
311.236942 0.6837295476
313.2525921 1.735564442
317.2475067 0.4674855402
327.2682422 2.520749647
329.2475067 0.7072319097
329.2838922 0.4801405446
331.2631568 2.271348059
343.2631568 0.5913081105
345.2788068 3.073878827
355.2631568 18.2408082
373.2737215 34.62750997
375.252986 0.7146173179
391.2842861 10.7197058

Name: +ve in-silico MS/MS by CFM-ID for JRNKMLBWEKPKCU-GBRGSWSWSA-N
ID: JRNKMLBWEKPKCU-GBRGSWSWSA-N
Comment: Energy1
Num peaks: 31
41.03857658 0.6891732651
43.05422664 0.6835951101
55.05422664 1.205342962
59.01275576 0.7337392451
73.02840582 0.928273672
95.08552677 1.422446648
97.10117684 0.7149462032
109.1011768 0.8022406214
111.1168269 1.459044485
163.1117415 1.151129389
165.1273916 1.245828193
175.1117415 0.846625217
287.2005565 0.7276926971
299.236942 0.7392991811
311.236942 0.7184635583
313.2525921 3.242290287
327.2682422 4.975708297
329.2111212 0.7307830537
329.2475067 1.199627369
329.2838922 1.171288576
331.2631568 2.458954851
341.2475067 1.027462662
343.2631568 1.324639282
345.2788068 5.522533136
349.237336 0.704555295
355.2631568 6.942760846
361.2737215 0.831151641
363.2893715 1.299999648
373.2737215 8.057755587
375.252986 0.8704538195
391.2842861 2.257027365

Name: +ve in-silico MS/MS by CFM-ID for JRNKMLBWEKPKCU-GBRGSWSWSA-N
ID: JRNKMLBWEKPKCU-GBRGSWSWSA-N
Comment: Energy2
Num peaks: 31
41.03857658 1.088214694
43.05422664 1.414986787
53.03857658 1.507768817
55.05422664 2.842569077
65.03857658 1.284111106
69.06987671 1.310220335
79.05422664 1.189864943
93.06987671 2.157655363
95.08552677 1.981837503
97.10117684 1.157033352
111.1168269 1.852480731
119.0855268 1.586299971
137.132477 1.097427815
161.0960915 1.203367277
231.1379563 1.277125078
299.236942 1.334724945
311.236942 2.875840273
313.2525921 2.512330415
327.2318567 1.227613072
327.2682422 1.581657795
329.2111212 1.079804167
329.2475067 1.656647174
329.2838922 1.722093424
331.2267713 1.092469873
331.2631568 1.426787258
343.2631568 1.807093978
345.2424213 1.435115765
345.2788068 1.773061675
355.2631568 1.05431043
361.237336 1.318716234
375.252986 2.453098858

Name: +ve in-silico MS/MS by CFM-ID for AJQRAPNIKHYNJX-APLJBLMKSA-N
ID: AJQRAPNIKHYNJX-APLJBLMKSA-N
Comment: Energy0
Num peaks: 17
59.01275576 0.4670072545
73.02840582 0.4649889339
271.2056419 0.742097513
299.236942 0.5204172013
311.236942 0.8533543513
313.2525921 2.059188156
327.2682422 3.005385245
329.2475067 0.5262223947
329.2838922 0.5050459483
331.2631568 1.309422576
343.2631568 0.9156939034
345.2788068 2.164867754
355.2631568 25.98512627
361.2737215 0.4834594772
373.2737215 31.5150442
375.252986 0.4926086146
391.2842861 8.017500215

Name: +ve in-silico MS/MS by CFM-ID for AJQRAPNIKHYNJX-APLJBLMKSA-N
ID: AJQRAPNIKHYNJX-APLJBLMKSA-N
Comment: Energy1
Num peaks: 31
51.02292652 0.799806872
53.03857658 0.7698400172
55.05422664 0.9590274688
59.01275576 0.7803884455
67.01784114 0.6943620873
69.0334912 0.8975852862
73.02840582 1.031620357
195.1379563 0.6470224036
247.1692564 0.6463131276
269.1899918 0.9814607694
271.2056419 0.9768672221
297.221292 0.8972731613
299.2005565 0.6410849951
299.236942 0.7764975505
311.236942 1.256217171
313.2162066 0.7988723665
313.2525921 4.132457456
315.2318567 0.6401526173
325.2525921 0.829053037
327.2318567 0.9835577855
327.2682422 7.45479096
329.2475067 0.7076434573
329.2838922 1.313175297
331.2631568 1.726639113
343.2631568 0.8760984063
345.2424213 0.6623184521
345.2788068 4.042357821
347.2580714 0.6009455225
355.2631568 12.62491858
373.2737215 10.11233568
391.2842861 2.124428177

Name: +ve in-silico MS/MS by CFM-ID for AJQRAPNIKHYNJX-APLJBLMKSA-N
ID: AJQRAPNIKHYNJX-APLJBLMKSA-N
Comment: Energy2
Num peaks: 31
51.02292652 1.119569747
53.03857658 1.09990372
55.05422664 1.738919
79.05422664 1.099748043
107.0491413 0.9068209643
161.0960915 1.270770206
163.1117415 0.844591915
177.1273916 1.016284123
189.1273916 1.270770206
191.1430416 1.185618612
191.1794272 1.128175171
215.1430416 1.023256567
231.1743418 0.9212504663
297.221292 1.11847645
299.236942 1.543313823
311.236942 3.690247347
313.2162066 1.023276069
313.2525921 5.438846059
315.2318567 0.8257496234
315.2682422 1.318690293
325.2525921 1.003452152
327.2318567 1.20976841
327.2682422 2.925015483
329.2475067 1.239042729
329.2838922 1.125556948
341.2475067 1.715609718
343.2631568 2.528725529
345.2788068 1.033650358
355.2631568 1.248878077
363.252986 0.8300581655
375.252986 1.832670097

Name: +ve in-silico MS/MS by CFM-ID for HCXLGXVBNGIUAC-YCBRVCGJSA-N
ID: HCXLGXVBNGIUAC-YCBRVCGJSA-N
Comment: Energy0
Num peaks: 16
59.01275576 0.470370993
271.2056419 0.7480211339
299.236942 0.5231494924
311.236942 0.8576007316
313.2525921 2.070637563
327.2682422 2.998740912
329.2475067 0.7232763725
329.2838922 0.5075817183
331.2631568 1.33859038
343.2631568 0.9222452445
345.2788068 2.171206959
355.2631568 26.16159238
361.2737215 0.4878601391
373.2737215 31.8107988
375.252986 0.4964801444
391.2842861 8.120952783

Name: +ve in-silico MS/MS by CFM-ID for HCXLGXVBNGIUAC-YCBRVCGJSA-N
ID: HCXLGXVBNGIUAC-YCBRVCGJSA-N
Comment: Energy1
Num peaks: 31
55.05422664 0.7961930808
59.01275576 0.7917733096
73.02840582 1.046612997
109.0647913 0.7402144661
111.0804414 0.67802652
181.1223062 0.7881048997
195.1379563 0.714289373
209.1536063 0.7881048997
269.1899918 0.9920416059
271.2056419 1.006739048
297.221292 0.9057140367
299.236942 0.7852206535
301.2162066 0.6132535779
311.236942 1.265850675
313.2162066 0.8614679224
313.2525921 4.17982415
315.2318567 0.6875951
325.2525921 0.8363313242
327.2318567 1.019203299
327.2682422 7.243888771
329.2475067 1.056169959
329.2838922 1.325921347
331.2631568 1.785413999
333.2424213 0.5814828416
343.2631568 0.8892471701
345.2424213 0.6719791269
345.2788068 4.00852746
355.2631568 12.72768924
373.2737215 10.29158614
375.252986 0.5761744065
391.2842861 2.187402819

Name: +ve in-silico MS/MS by CFM-ID for HCXLGXVBNGIUAC-YCBRVCGJSA-N
ID: HCXLGXVBNGIUAC-YCBRVCGJSA-N
Comment: Energy2
Num peaks: 31
55.05422664 1.541295315
79.05422664 0.8154075871
109.0647913 0.9157471322
137.132477 1.060285451
151.148127 1.417293036
165.1637771 1.060285451
179.1066561 0.882374846
189.1273916 1.01788087
207.1379563 1.175529285
257.1899918 1.147871374
271.2056419 0.8629685527
273.221292 0.8234369432
297.221292 1.100391934
299.236942 1.518746741
301.2162066 1.213545616
311.236942 3.610416119
313.2162066 1.263218155
313.2525921 5.349011777
315.2318567 0.8387268399
315.2682422 1.20525021
325.2525921 0.9955832786
327.2318567 1.390486988
327.2682422 2.441713502
329.2475067 2.066509592
329.2838922 1.099837359
341.2475067 1.709734857
343.2631568 2.506124745
345.2788068 0.9810122239
355.2631568 1.187116788
363.252986 0.827193009
375.252986 1.826344171

Name: +ve in-silico MS/MS by CFM-ID for PXHCARRJGFGPAC-YCBRVCGJSA-N
ID: PXHCARRJGFGPAC-YCBRVCGJSA-N
Comment: Energy0
Num peaks: 16
59.01275576 0.4700925762
271.2056419 0.7497494655
299.236942 0.5231014904
311.236942 0.857640655
313.2525921 2.07012389
327.2682422 2.99176793
329.2475067 0.7221518589
329.2838922 0.5075938791
331.2631568 1.336763401
343.2631568 0.9208110722
345.2788068 2.164031758
355.2631568 26.0967198
361.2737215 0.4873863977
373.2737215 31.75934702
375.252986 0.4960636305
391.2842861 8.109802679

Name: +ve in-silico MS/MS by CFM-ID for PXHCARRJGFGPAC-YCBRVCGJSA-N
ID: PXHCARRJGFGPAC-YCBRVCGJSA-N
Comment: Energy1
Num peaks: 31
55.05422664 0.7365611608
59.01275576 0.7892491648
73.02840582 1.043376841
107.0491413 0.8738824471
109.0647913 0.9574335152
111.0804414 0.6906313327
181.1223062 0.7861138559
195.1379563 0.7124818173
209.1536063 0.7861138559
269.1899918 0.9899847206
271.2056419 1.092358662
297.221292 0.9042588856
299.2005565 0.6424536188
299.236942 0.7834718687
311.236942 1.264567143
313.2162066 0.8706669468
313.2525921 4.170191805
315.2318567 0.8307027999
325.2525921 0.8351665504
327.2318567 1.014564822
327.2682422 7.128015904
329.2475067 1.052462965
329.2838922 1.323656191
331.2631568 1.776286906
343.2631568 0.8857902537
345.2424213 0.6690406635
345.2788068 3.952208792
355.2631568 12.67083542
373.2737215 10.24072798
375.252986 0.5739620158
391.2842861 2.172541333

Name: +ve in-silico MS/MS by CFM-ID for PXHCARRJGFGPAC-YCBRVCGJSA-N
ID: PXHCARRJGFGPAC-YCBRVCGJSA-N
Comment: Energy2
Num peaks: 31
39.02292652 0.854710628
55.05422664 1.600754901
91.05422664 1.370748713
93.06987671 1.092151307
107.0491413 0.975075013
111.0804414 0.8626656921
137.132477 1.063752959
151.148127 1.416793372
165.1637771 1.063752959
179.1066561 0.8880445884
189.1273916 1.017465722
207.1379563 1.181095677
273.221292 1.019319694
297.221292 1.106031644
299.236942 1.526365009
301.2162066 0.8969899558
311.236942 3.637557204
313.2162066 1.472796608
313.2525921 5.377237806
315.2318567 0.9945117868
315.2682422 1.211360294
325.2525921 0.9971067014
327.2318567 1.389895817
327.2682422 2.499396929
329.2475067 2.082108252
329.2838922 1.108695586
341.2475067 1.709132094
343.2631568 2.50967832
345.2788068 0.9832060415
355.2631568 1.20510701
375.252986 1.825695149

Name: +ve in-silico MS/MS by CFM-ID for PXHCARRJGFGPAC-SZQOYVLDSA-N
ID: PXHCARRJGFGPAC-SZQOYVLDSA-N
Comment: Energy0
Num peaks: 16
59.01275576 0.4700925762
271.2056419 0.7497494655
299.236942 0.5231014904
311.236942 0.857640655
313.2525921 2.07012389
327.2682422 2.99176793
329.2475067 0.7221518589
329.2838922 0.5075938791
331.2631568 1.336763401
343.2631568 0.9208110722
345.2788068 2.164031758
355.2631568 26.0967198
361.2737215 0.4873863977
373.2737215 31.75934702
375.252986 0.4960636305
391.2842861 8.109802679

Name: +ve in-silico MS/MS by CFM-ID for PXHCARRJGFGPAC-SZQOYVLDSA-N
ID: PXHCARRJGFGPAC-SZQOYVLDSA-N
Comment: Energy1
Num peaks: 31
55.05422664 0.7365611608
59.01275576 0.7892491648
73.02840582 1.043376841
107.0491413 0.8738824471
109.0647913 0.9574335152
111.0804414 0.6906313327
181.1223062 0.7861138559
195.1379563 0.7124818173
209.1536063 0.7861138559
269.1899918 0.9899847206
271.2056419 1.092358662
297.221292 0.9042588856
299.2005565 0.6424536188
299.236942 0.7834718687
311.236942 1.264567143
313.2162066 0.8706669468
313.2525921 4.170191805
315.2318567 0.8307027999
325.2525921 0.8351665504
327.2318567 1.014564822
327.2682422 7.128015904
329.2475067 1.052462965
329.2838922 1.323656191
331.2631568 1.776286906
343.2631568 0.8857902537
345.2424213 0.6690406635
345.2788068 3.952208792
355.2631568 12.67083542
373.2737215 10.24072798
375.252986 0.5739620158
391.2842861 2.172541333

Name: +ve in-silico MS/MS by CFM-ID for PXHCARRJGFGPAC-SZQOYVLDSA-N
ID: PXHCARRJGFGPAC-SZQOYVLDSA-N
Comment: Energy2
Num peaks: 31
39.02292652 0.854710628
55.05422664 1.600754901
91.05422664 1.370748713
93.06987671 1.092151307
107.0491413 0.975075013
111.0804414 0.8626656921
137.132477 1.063752959
151.148127 1.416793372
165.1637771 1.063752959
179.1066561 0.8880445884
189.1273916 1.017465722
207.1379563 1.181095677
273.221292 1.019319694
297.221292 1.106031644
299.236942 1.526365009
301.2162066 0.8969899558
311.236942 3.637557204
313.2162066 1.472796608
313.2525921 5.377237806
315.2318567 0.9945117868
315.2682422 1.211360294
325.2525921 0.9971067014
327.2318567 1.389895817
327.2682422 2.499396929
329.2475067 2.082108252
329.2838922 1.108695586
341.2475067 1.709132094
343.2631568 2.50967832
345.2788068 0.9832060415
355.2631568 1.20510701
375.252986 1.825695149

Name: +ve in-silico MS/MS by CFM-ID for BSNCZSKCISVTHY-DNMQWNDWSA-N
ID: BSNCZSKCISVTHY-DNMQWNDWSA-N
Comment: Energy0
Num peaks: 16
73.02840582 0.4680203155
271.2056419 0.7496074466
299.236942 0.5229759692
311.236942 0.8574256553
313.2525921 2.054927773
327.2682422 3.006432199
329.2475067 0.6778597732
329.2838922 0.5074675214
331.2631568 1.311274503
343.2631568 0.9211688534
345.2788068 2.173183477
355.2631568 26.12722932
361.2737215 0.4872528628
373.2737215 31.76755705
375.252986 0.5192842685
391.2842861 8.106660339

Name: +ve in-silico MS/MS by CFM-ID for BSNCZSKCISVTHY-DNMQWNDWSA-N
ID: BSNCZSKCISVTHY-DNMQWNDWSA-N
Comment: Energy1
Num peaks: 31
55.05422664 0.7838992313
59.01275576 0.7285442538
73.02840582 1.054101094
109.0647913 0.5992141557
125.0960915 0.6495015314
163.1117415 0.9375119855
165.1273916 0.8317562789
247.1692564 0.5889621051
269.1899918 0.9995742013
271.2056419 1.106710929
287.2005565 0.5651975772
297.221292 0.9136076783
299.2005565 0.65021279
299.236942 0.79089257
301.2162066 0.5738782006
311.236942 1.278687046
313.2162066 0.8841128508
313.2525921 4.094773642
315.2318567 0.8408935041
325.2525921 0.8440504647
327.2318567 1.120135678
327.2682422 7.388121886
329.2475067 0.9287420234
329.2838922 1.337152907
331.2631568 1.730946547
333.2424213 0.5675812261
343.2631568 0.895272332
345.2788068 4.074466258
355.2631568 12.95550181
373.2737215 10.42336162
391.2842861 2.206677521

Name: +ve in-silico MS/MS by CFM-ID for BSNCZSKCISVTHY-DNMQWNDWSA-N
ID: BSNCZSKCISVTHY-DNMQWNDWSA-N
Comment: Energy2
Num peaks: 31
55.05422664 2.281577416
57.06987671 1.178704805
65.03857658 0.9461140012
67.05422664 2.38179666
69.06987671 2.527544227
81.06987671 0.9554079685
83.08552677 0.9691586643
91.05422664 1.246522606
97.10117684 1.133586644
145.1011768 1.065746129
161.0960915 1.398181706
163.1117415 1.246945642
259.1692564 0.9395890278
273.221292 0.995810996
297.221292 1.077340387
299.236942 1.486910777
311.236942 3.535853537
313.2162066 1.440675287
313.2525921 3.60030389
315.2318567 0.9725421482
315.2682422 0.9626658759
325.2525921 0.9742838422
327.2318567 1.462076258
327.2682422 2.405107893
329.2475067 1.682453908
329.2838922 1.077196574
341.2475067 1.672758066
343.2631568 2.45126442
345.2788068 0.9590859169
355.2631568 1.159462878
375.252986 1.602033933

Name: +ve in-silico MS/MS by CFM-ID for LNOFKAWCANXKAC-MFSKYVBHSA-N
ID: LNOFKAWCANXKAC-MFSKYVBHSA-N
Comment: Energy0
Num peaks: 16
73.02840582 0.4687885916
271.2056419 0.7506101148
299.236942 0.5236754971
311.236942 0.8585725401
313.2525921 2.057676426
327.2682422 3.010453576
329.2475067 0.6786175919
329.2838922 0.5081463054
331.2631568 1.313593737
343.2631568 0.9222323969
345.2788068 2.176627406
355.2631568 26.14495819
361.2737215 0.4881748491
373.2737215 31.82166093
375.252986 0.5710640753
391.2842861 8.128361635

Name: +ve in-silico MS/MS by CFM-ID for LNOFKAWCANXKAC-MFSKYVBHSA-N
ID: LNOFKAWCANXKAC-MFSKYVBHSA-N
Comment: Energy1
Num peaks: 31
55.05422664 0.7887602063
59.01275576 0.7336131958
73.02840582 1.061691537
123.0804414 0.6041522842
145.1011768 0.5546259699
163.1117415 0.94324934
165.1273916 0.8370533114
249.1849065 0.5809017125
269.1899918 1.005772581
271.2056419 1.113573666
287.2005565 0.5691564871
297.221292 0.919272978
299.2005565 0.653885919
299.236942 0.7957969109
301.2162066 0.5771656162
311.236942 1.28661621
313.2162066 0.8887239344
313.2525921 4.120165417
315.2318567 0.8463021498
325.2525921 0.8492844388
327.2318567 1.126281634
327.2682422 7.43393578
329.2475067 0.9343484032
329.2838922 1.345444619
331.2631568 1.744658517
333.2424213 0.5718907099
343.2631568 0.9010632811
345.2788068 4.106802175
355.2631568 13.01549378
373.2737215 10.51225501
391.2842861 2.234129678

Name: +ve in-silico MS/MS by CFM-ID for LNOFKAWCANXKAC-MFSKYVBHSA-N
ID: LNOFKAWCANXKAC-MFSKYVBHSA-N
Comment: Energy2
Num peaks: 31
55.05422664 2.277751315
57.06987671 1.176728171
65.03857658 0.9445274114
67.05422664 2.377802496
69.06987671 2.523305652
81.06987671 0.9538057932
83.08552677 0.9675334297
91.05422664 1.157362843
93.0334912 0.8946597516
97.10117684 0.9956012656
145.1011768 1.063958922
161.0960915 1.395486475
163.1117415 1.244527298
273.221292 0.9941410666
297.221292 1.075533737
299.236942 1.484417296
311.236942 3.529924073
313.2162066 1.438016916
313.2525921 3.594266345
315.2318567 0.9706950939
315.2682422 0.9610515294
325.2525921 0.972650013
327.2318567 1.459311609
327.2682422 2.401074637
329.2475067 1.679025291
329.2838922 1.075390165
341.2475067 1.669952928
343.2631568 2.4468413
345.2788068 0.9570229844
355.2631568 1.156293644
375.252986 1.544570078

Name: +ve in-silico MS/MS by CFM-ID for OZHBCCBNHOZTLX-NPSARUHUSA-N
ID: OZHBCCBNHOZTLX-NPSARUHUSA-N
Comment: Energy0
Num peaks: 13
271.2056419 0.7592829253
299.236942 0.529687096
311.236942 0.8684576751
313.2525921 2.092731307
327.2682422 3.067048843
329.2475067 0.6496116747
331.2631568 1.342941753
343.2631568 0.6445733152
345.2788068 2.114570293
355.2631568 26.66920279
373.2737215 32.46859856
375.252986 0.6439794572
391.2842861 8.313659622

Name: +ve in-silico MS/MS by CFM-ID for OZHBCCBNHOZTLX-NPSARUHUSA-N
ID: OZHBCCBNHOZTLX-NPSARUHUSA-N
Comment: Energy1
Num peaks: 31
55.05422664 0.7293104324
59.01275576 0.764254164
73.02840582 0.87858781
163.1117415 0.993594355
165.1273916 1.028721321
181.1223062 0.580165915
247.1692564 0.5766810031
249.1849065 0.5860456439
263.2005565 0.5763664511
269.1899918 0.9532524392
271.2056419 1.057503288
297.221292 0.8662029127
299.2005565 0.620845725
299.236942 0.755688314
311.236942 1.203357363
313.2162066 0.9195979847
313.2525921 3.968556317
315.2318567 0.8466794045
325.2525921 0.7981129587
327.2318567 1.09229132
327.2682422 7.048880532
329.2475067 0.9692301841
329.2838922 1.269386348
331.2631568 1.672838967
343.2631568 0.9576658412
345.2788068 3.989218408
355.2631568 11.99480801
361.2737215 0.7426420579
373.2737215 9.726679324
375.252986 0.5815065239
391.2842861 2.074222013

Name: +ve in-silico MS/MS by CFM-ID for OZHBCCBNHOZTLX-NPSARUHUSA-N
ID: OZHBCCBNHOZTLX-NPSARUHUSA-N
Comment: Energy2
Num peaks: 31
55.05422664 1.997967097
65.03857658 1.198390314
69.06987671 1.292640675
79.05422664 1.092762768
91.05422664 1.103880427
111.0804414 0.8394116735
119.0855268 1.74855211
137.132477 1.076193678
147.1168269 0.8552975019
161.0960915 1.852506226
163.1117415 1.013874215
259.1692564 0.8443839439
271.2056419 0.9337814629
273.221292 1.11023269
297.221292 1.153267536
299.236942 1.591962428
301.2162066 0.9319452962
311.236942 3.771516262
313.2162066 1.651832618
313.2525921 4.061016767
315.2318567 1.069837175
325.2525921 1.048555385
327.2318567 1.6223485
327.2682422 2.757007921
329.2475067 1.663333837
329.2838922 1.148066646
341.2475067 1.454449942
343.2631568 2.013693921
345.2788068 0.8361029583
355.2631568 1.244485186
375.252986 2.04620432

Name: +ve in-silico MS/MS by CFM-ID for HXPKCTFDRSEFID-UMNDTTGPSA-N
ID: HXPKCTFDRSEFID-UMNDTTGPSA-N
Comment: Energy0
Num peaks: 13
271.2056419 0.7612450979
299.236942 0.5310621966
311.236942 0.8704635936
313.2525921 2.098838515
327.2682422 3.075686326
329.2475067 0.6527584776
331.2631568 1.350304605
343.2631568 0.6608132823
345.2788068 2.125960348
355.2631568 26.76458113
373.2737215 32.64061035
375.252986 0.5951190888
391.2842861 8.377444115

Name: +ve in-silico MS/MS by CFM-ID for HXPKCTFDRSEFID-UMNDTTGPSA-N
ID: HXPKCTFDRSEFID-UMNDTTGPSA-N
Comment: Energy1
Num peaks: 31
55.05422664 0.7384301822
59.01275576 0.7739165354
73.02840582 0.891584478
127.1117415 0.5791220474
163.1117415 1.008323076
165.1273916 1.043577124
181.1223062 0.5875631698
247.1692564 0.5844223255
249.1849065 0.5944131831
263.2005565 0.5845705198
269.1899918 0.9625023304
271.2056419 1.068240227
297.221292 0.8737407688
299.2005565 0.6290499995
299.236942 0.7632688217
311.236942 1.212282666
313.2162066 0.9321675809
313.2525921 4.008886877
315.2318567 0.8590334142
325.2525921 0.8046894862
327.2318567 1.106912334
327.2682422 7.123519185
329.2475067 0.9833118396
329.2838922 1.280710837
331.2631568 1.70121829
343.2631568 1.071877773
345.2788068 4.056365048
355.2631568 12.12537707
361.2737215 0.6532009671
373.2737215 9.890785082
391.2842861 2.126421066

Name: +ve in-silico MS/MS by CFM-ID for HXPKCTFDRSEFID-UMNDTTGPSA-N
ID: HXPKCTFDRSEFID-UMNDTTGPSA-N
Comment: Energy2
Num peaks: 31
55.05422664 1.98715738
65.03857658 1.191906593
69.06987671 1.285647026
79.05422664 1.08685053
91.05422664 1.24441061
119.0855268 1.543287832
123.1168269 0.9411071714
137.132477 1.070371085
147.1168269 0.8440306677
161.0960915 1.924678943
163.1117415 1.009620533
259.1692564 0.840437786
271.2056419 0.9240151887
273.221292 1.104225934
297.221292 1.139522795
299.236942 1.573197006
301.2162066 0.9275508354
311.236942 3.715732251
313.2162066 1.643786591
313.2525921 4.001552387
315.2318567 1.064968978
325.2525921 1.040548455
327.2318567 1.614758599
327.2682422 2.698345485
329.2475067 1.65612994
329.2838922 1.130342847
341.2475067 1.446580847
343.2631568 2.108709765
355.2631568 1.218844939
363.252986 0.8690621965
375.252986 2.093949918

Name: +ve in-silico MS/MS by CFM-ID for XAGTZUQUSSNQAI-TYQXEKSRSA-N
ID: XAGTZUQUSSNQAI-TYQXEKSRSA-N
Comment: Energy0
Num peaks: 14
271.2056419 0.7584745075
299.236942 0.5291271592
311.236942 0.8677545874
313.2525921 2.090931892
327.2682422 3.057786126
329.2475067 0.7106402462
329.2838922 0.5135571149
331.2631568 1.367776984
343.2631568 0.6430327674
345.2788068 2.10534547
355.2631568 26.63211511
373.2737215 32.38376934
375.252986 0.5381784307
391.2842861 8.278399901

Name: +ve in-silico MS/MS by CFM-ID for XAGTZUQUSSNQAI-TYQXEKSRSA-N
ID: XAGTZUQUSSNQAI-TYQXEKSRSA-N
Comment: Energy1
Num peaks: 31
55.05422664 0.7203520191
59.01275576 0.7589329434
73.02840582 0.8709100953
161.0960915 0.9740750719
163.1117415 1.15630415
165.1273916 0.9552205413
181.1223062 0.5763277956
247.1692564 0.5721000805
249.1849065 0.5813277467
263.2005565 0.5716863283
269.1899918 0.9488780434
271.2056419 1.050352482
297.221292 0.8631013832
299.2005565 0.6165981414
299.236942 0.7519711134
311.236942 1.200605943
313.2162066 0.9136403391
313.2525921 3.955419855
315.2318567 0.840281971
325.2525921 0.795626604
327.2318567 1.015162671
327.2682422 6.923472337
329.2475067 1.103414277
329.2838922 1.264561181
331.2631568 1.713912495
343.2631568 0.9502979992
345.2788068 3.919670199
355.2631568 11.97064839
361.2737215 0.7357858774
373.2737215 9.650726052
391.2842861 2.043597659

Name: +ve in-silico MS/MS by CFM-ID for XAGTZUQUSSNQAI-TYQXEKSRSA-N
ID: XAGTZUQUSSNQAI-TYQXEKSRSA-N
Comment: Energy2
Num peaks: 31
55.05422664 1.975089695
65.03857658 1.262895519
69.06987671 1.2801751
79.05422664 1.15640859
91.05422664 1.104762108
93.06987671 1.226755416
119.0855268 1.536719344
123.1168269 0.9371016641
137.132477 1.065815409
145.1011768 1.442998605
147.1168269 1.15103379
161.0960915 1.105660968
271.2056419 0.9206104158
273.221292 1.094955064
297.221292 1.144326614
299.236942 1.579560089
301.2162066 0.9234232916
311.236942 3.745424898
313.2162066 1.63654312
313.2525921 4.398518041
315.2318567 1.060135919
325.2525921 1.039121747
327.2318567 1.534096091
327.2682422 2.715273182
329.2475067 1.840246353
329.2838922 1.140340162
341.2475067 1.44042396
343.2631568 1.994758293
355.2631568 1.242518753
363.252986 0.8653323907
375.252986 1.959771983

Name: +ve in-silico MS/MS by CFM-ID for AIBUGMOPZPLNNP-QLEQUTGBSA-N
ID: AIBUGMOPZPLNNP-QLEQUTGBSA-N
Comment: Energy0
Num peaks: 16
271.2056419 0.7472949759
299.236942 0.5240731064
311.236942 0.8590670263
313.2525921 2.054696803
327.2682422 3.008512732
329.2475067 0.5311350942
329.2838922 0.5084541838
331.2631568 1.313574712
343.2631568 0.9234907644
345.2788068 2.178359718
351.252986 0.4743953605
355.2631568 26.16468808
361.2737215 0.4892445059
373.2737215 31.87885346
375.252986 0.5897692299
391.2842861 8.153553766

Name: +ve in-silico MS/MS by CFM-ID for AIBUGMOPZPLNNP-QLEQUTGBSA-N
ID: AIBUGMOPZPLNNP-QLEQUTGBSA-N
Comment: Energy1
Num peaks: 31
39.02292652 0.6889854355
41.03857658 0.7967020299
53.03857658 0.690385879
55.05422664 1.131874859
59.01275576 0.7253743232
73.02840582 1.048512997
93.06987671 1.189354589
95.08552677 0.9525950842
137.132477 0.6214987261
163.1117415 0.9690375016
165.1273916 0.9089364264
181.1223062 0.7977228714
269.1899918 0.9924470747
271.2056419 0.9882141626
297.221292 0.9052618985
299.236942 0.7857764137
311.236942 1.263759409
313.2525921 4.020618594
325.2525921 0.8355658161
327.2318567 0.7562190951
327.2682422 7.070127573
329.2475067 0.716558935
329.2838922 1.32552182
331.2631568 1.703133388
343.2631568 0.8904127532
345.2788068 3.95001906
351.252986 0.7091714964
355.2631568 12.60223222
373.2737215 10.27672545
375.252986 0.6667359611
391.2842861 2.200524123

Name: +ve in-silico MS/MS by CFM-ID for AIBUGMOPZPLNNP-QLEQUTGBSA-N
ID: AIBUGMOPZPLNNP-QLEQUTGBSA-N
Comment: Energy2
Num peaks: 31
39.02292652 1.528690275
51.02292652 1.478640995
53.03857658 1.225596185
55.05422664 2.530330319
57.06987671 1.295208479
67.05422664 2.274726627
69.06987671 2.515120478
83.08552677 0.9599309426
91.05422664 1.034139256
93.06987671 2.001534948
95.08552677 1.000854744
97.10117684 1.251656666
119.0855268 0.984668524
137.132477 1.636921909
161.0960915 0.9937569008
297.221292 1.062855648
299.236942 1.467335523
311.236942 3.466609466
313.2525921 3.246529305
315.2682422 0.9632674519
325.2525921 0.970179016
327.2318567 0.9833864623
327.2682422 2.250774016
329.2475067 1.179047122
329.2838922 1.054618504
341.2475067 1.673803383
343.2631568 2.439657578
345.2788068 0.9496224666
355.2631568 1.105812283
363.252986 1.230461129
375.252986 1.840480556

Name: +ve in-silico MS/MS by CFM-ID for BXUVIKFICAYYEQ-YYTFDPOSSA-N
ID: BXUVIKFICAYYEQ-YYTFDPOSSA-N
Comment: Energy0
Num peaks: 13
59.01275576 0.527562768
273.221292 0.7693358704
301.2525921 0.6039868615
313.2525921 1.378203252
327.2682422 3.014923434
329.2475067 2.508227937
331.2631568 2.251026087
343.2631568 0.9018064134
345.2788068 2.130463185
355.2631568 26.31467199
373.2737215 31.47849999
375.252986 0.5373223057
391.2842861 7.851705526

Name: +ve in-silico MS/MS by CFM-ID for BXUVIKFICAYYEQ-YYTFDPOSSA-N
ID: BXUVIKFICAYYEQ-YYTFDPOSSA-N
Comment: Energy1
Num peaks: 31
53.03857658 0.5986762729
71.01275576 1.031495318
93.06987671 0.6063276266
111.0804414 0.7503061467
113.0960915 0.6489844654
181.1223062 0.5858143514
195.1379563 0.5722736804
209.1536063 0.6429432938
269.1899918 0.6116092357
271.2056419 1.131989875
273.221292 1.195841095
287.2005565 0.9735402498
297.221292 0.573537163
299.2005565 0.6126789989
299.236942 0.9517793401
301.2525921 1.06422211
311.236942 2.62728949
313.2162066 1.093337112
313.2525921 3.760470491
315.2318567 1.274753655
325.2525921 0.8517026681
327.2318567 1.033493272
327.2682422 7.226875287
329.2475067 1.881046552
329.2838922 1.340124232
331.2631568 2.249923275
343.2631568 0.8245922811
345.2788068 3.875213899
355.2631568 13.08137803
373.2737215 10.18294865
391.2842861 2.056212367

Name: +ve in-silico MS/MS by CFM-ID for BXUVIKFICAYYEQ-YYTFDPOSSA-N
ID: BXUVIKFICAYYEQ-YYTFDPOSSA-N
Comment: Energy2
Num peaks: 31
67.05422664 0.9629437141
109.0647913 1.644445525
111.0804414 1.734476787
119.0855268 1.598356538
121.1011768 1.305369308
133.1011768 1.226278485
135.1168269 1.709468879
147.1168269 1.751606852
149.132477 1.428543327
257.1899918 2.141943846
259.2056419 1.5485457
271.2056419 1.549095374
273.221292 1.576242985
299.236942 1.539288729
301.2525921 3.561398561
303.2682422 1.069312613
311.236942 1.349610333
313.2162066 1.083221751
313.2525921 1.359299657
315.2318567 1.029612315
315.2682422 0.9964604085
325.2525921 1.010889283
327.2318567 1.48397194
327.2682422 2.679208842
329.2475067 1.876789819
329.2838922 1.139657045
341.2475067 1.725741896
343.2631568 2.010002306
345.2788068 1.011121549
355.2631568 1.285119608
375.252986 1.964383911

Name: +ve in-silico MS/MS by CFM-ID for BXUVIKFICAYYEQ-APOROQGKSA-N
ID: BXUVIKFICAYYEQ-APOROQGKSA-N
Comment: Energy0
Num peaks: 13
59.01275576 0.527562768
273.221292 0.7693358704
301.2525921 0.6039868615
313.2525921 1.378203252
327.2682422 3.014923434
329.2475067 2.508227937
331.2631568 2.251026087
343.2631568 0.9018064134
345.2788068 2.130463185
355.2631568 26.31467199
373.2737215 31.47849999
375.252986 0.5373223057
391.2842861 7.851705526

Name: +ve in-silico MS/MS by CFM-ID for BXUVIKFICAYYEQ-APOROQGKSA-N
ID: BXUVIKFICAYYEQ-APOROQGKSA-N
Comment: Energy1
Num peaks: 31
53.03857658 0.5986762729
71.01275576 1.031495318
93.06987671 0.6063276266
111.0804414 0.7503061467
113.0960915 0.6489844654
181.1223062 0.5858143514
195.1379563 0.5722736804
209.1536063 0.6429432938
269.1899918 0.6116092357
271.2056419 1.131989875
273.221292 1.195841095
287.2005565 0.9735402498
297.221292 0.573537163
299.2005565 0.6126789989
299.236942 0.9517793401
301.2525921 1.06422211
311.236942 2.62728949
313.2162066 1.093337112
313.2525921 3.760470491
315.2318567 1.274753655
325.2525921 0.8517026681
327.2318567 1.033493272
327.2682422 7.226875287
329.2475067 1.881046552
329.2838922 1.340124232
331.2631568 2.249923275
343.2631568 0.8245922811
345.2788068 3.875213899
355.2631568 13.08137803
373.2737215 10.18294865
391.2842861 2.056212367

Name: +ve in-silico MS/MS by CFM-ID for BXUVIKFICAYYEQ-APOROQGKSA-N
ID: BXUVIKFICAYYEQ-APOROQGKSA-N
Comment: Energy2
Num peaks: 31
67.05422664 0.9629437141
109.0647913 1.644445525
111.0804414 1.734476787
119.0855268 1.598356538
121.1011768 1.305369308
133.1011768 1.226278485
135.1168269 1.709468879
147.1168269 1.751606852
149.132477 1.428543327
257.1899918 2.141943846
259.2056419 1.5485457
271.2056419 1.549095374
273.221292 1.576242985
299.236942 1.539288729
301.2525921 3.561398561
303.2682422 1.069312613
311.236942 1.349610333
313.2162066 1.083221751
313.2525921 1.359299657
315.2318567 1.029612315
315.2682422 0.9964604085
325.2525921 1.010889283
327.2318567 1.48397194
327.2682422 2.679208842
329.2475067 1.876789819
329.2838922 1.139657045
341.2475067 1.725741896
343.2631568 2.010002306
345.2788068 1.011121549
355.2631568 1.285119608
375.252986 1.964383911

Name: +ve in-silico MS/MS by CFM-ID for RFZOTNNDUHYGNN-RQBLKUNCSA-N
ID: RFZOTNNDUHYGNN-RQBLKUNCSA-N
Comment: Energy0
Num peaks: 14
59.01275576 0.5260616188
273.221292 0.7680566533
301.2525921 0.5595982105
313.2525921 1.389812141
327.2682422 3.028288985
329.2475067 2.507626976
329.2838922 0.5124982751
331.2631568 2.258290322
343.2631568 0.9036711677
345.2788068 2.13381442
355.2631568 26.2195575
361.2737215 0.4697270522
373.2737215 31.35904144
391.2842861 7.815976339

Name: +ve in-silico MS/MS by CFM-ID for RFZOTNNDUHYGNN-RQBLKUNCSA-N
ID: RFZOTNNDUHYGNN-RQBLKUNCSA-N
Comment: Energy1
Num peaks: 31
53.03857658 0.6072146433
71.01275576 1.031719022
99.04405588 0.5432136228
127.1117415 0.5635458727
165.1273916 0.6683929636
167.1430416 0.6307698245
269.1899918 0.6101836173
271.2056419 1.107624202
273.221292 1.201931615
287.2005565 0.9875740233
289.2162066 0.5421625916
297.221292 0.5722002879
299.2005565 0.612059678
299.236942 0.9209687356
301.2162066 0.5607635293
301.2525921 0.8656502072
311.236942 2.718268661
313.2162066 1.029139971
313.2525921 3.850840501
315.2318567 1.243769812
325.2525921 0.8553530493
327.2318567 1.032498718
327.2682422 7.4749103
329.2475067 1.90122072
329.2838922 1.344532251
331.2631568 2.2743005
343.2631568 0.8387356208
345.2788068 3.955580784
355.2631568 13.17028303
373.2737215 10.20195913
391.2842861 2.046637764

Name: +ve in-silico MS/MS by CFM-ID for RFZOTNNDUHYGNN-RQBLKUNCSA-N
ID: RFZOTNNDUHYGNN-RQBLKUNCSA-N
Comment: Energy2
Num peaks: 31
55.05422664 1.774627731
65.03857658 2.69724933
67.05422664 3.233312676
79.05422664 2.029893258
81.06987671 1.049894184
91.05422664 1.188843144
95.08552677 1.029232828
119.0855268 1.862320386
147.1168269 1.077737061
163.1117415 2.209194347
165.1273916 1.751318205
257.1899918 1.913817477
259.2056419 1.00000838
273.221292 1.621356894
299.236942 1.096267228
301.2525921 2.704619676
303.2682422 1.247967273
311.236942 1.335063282
313.2162066 1.607694819
313.2525921 1.502763931
315.2318567 0.9952661684
325.2525921 0.9843976423
327.2318567 1.445801677
327.2682422 2.649932409
329.2475067 1.826181956
329.2838922 1.102423454
341.2475067 1.683821801
343.2631568 2.121968651
345.2788068 0.9896436903
355.2631568 1.221088263
375.252986 1.66792805

Name: +ve in-silico MS/MS by CFM-ID for GYUVAHWOVINGNE-BSNAKVQISA-N
ID: GYUVAHWOVINGNE-BSNAKVQISA-N
Comment: Energy0
Num peaks: 7
331.2631568 2.122121643
345.2788068 3.125257622
349.2737215 0.9737600125
363.2893715 1.503727127
373.2737215 36.01992281
391.2842861 30.46150929
409.2948508 6.596084952

Name: +ve in-silico MS/MS by CFM-ID for GYUVAHWOVINGNE-BSNAKVQISA-N
ID: GYUVAHWOVINGNE-BSNAKVQISA-N
Comment: Energy1
Num peaks: 31
59.01275576 0.6265985292
73.02840582 0.8409027266
109.0647913 0.6724612981
111.0804414 0.5121380452
181.1223062 0.5121044197
191.1794272 0.5723373477
209.1536063 0.5121044197
217.1586917 0.6338164033
235.1692564 0.8646499252
261.1849065 0.7834994158
263.2005565 0.5623361015
281.2111212 0.5152408953
287.2005565 1.111792894
289.2162066 1.086557375
301.2162066 1.146216126
303.2318567 0.6555078927
315.2318567 1.380572239
317.2475067 1.036924651
319.2267713 0.5415151203
329.2475067 1.453837039
331.2631568 4.438368167
333.2424213 0.6169181734
343.2631568 0.9483056792
345.2788068 8.071178103
347.2944569 1.454163208
349.2737215 1.365983789
361.2737215 0.5146914346
363.2893715 3.068924739
373.2737215 20.5959163
391.2842861 11.59368337
409.2948508 2.053120603

Name: +ve in-silico MS/MS by CFM-ID for GYUVAHWOVINGNE-BSNAKVQISA-N
ID: GYUVAHWOVINGNE-BSNAKVQISA-N
Comment: Energy2
Num peaks: 31
55.05422664 1.10221045
69.06987671 1.054619094
109.0647913 1.030169144
137.132477 2.105222296
151.148127 1.399431276
165.1637771 1.664784891
191.1794272 1.923560604
245.1536063 0.8274363339
247.1692564 0.9231365306
259.1692564 0.8274363339
261.1849065 1.464131218
263.2005565 1.104744325
273.1849065 0.7675385195
275.2005565 0.7653418738
275.236942 1.163446511
289.2162066 0.893952995
289.2525921 1.275417859
301.2162066 0.8952272787
303.2318567 1.292779327
315.2318567 1.969578541
317.2475067 3.245554409
329.2475067 4.83745856
331.2631568 5.21885673
343.2631568 1.207122168
345.2788068 3.994161995
347.2944569 1.485306289
359.2580714 1.060513903
361.2737215 1.53831509
373.2737215 3.223975064
381.2635507 0.7639064009
393.2635507 1.80327255

Name: +ve in-silico MS/MS by CFM-ID for FRIBRXMIZUPTCV-QGRYLMOLSA-N
ID: FRIBRXMIZUPTCV-QGRYLMOLSA-N
Comment: Energy0
Num peaks: 6
331.2631568 2.145126769
345.2788068 3.184843214
363.2893715 1.39314358
373.2737215 36.77458395
391.2842861 31.16986736
409.2948508 6.772677261

Name: +ve in-silico MS/MS by CFM-ID for FRIBRXMIZUPTCV-QGRYLMOLSA-N
ID: FRIBRXMIZUPTCV-QGRYLMOLSA-N
Comment: Energy1
Num peaks: 31
53.03857658 0.5746255695
55.01784114 0.5010512277
55.05422664 1.005994492
59.01275576 0.7512223976
73.02840582 0.7639599619
73.06479133 0.6594674005
181.1223062 0.5185970386
191.1794272 0.5872905985
197.1536063 0.4953672503
209.1536063 0.5231692652
217.1586917 0.65562471
235.1692564 0.8812807822
247.1692564 0.4854726541
261.1849065 1.045471078
263.2005565 0.942983743
281.2111212 0.6552457517
287.2005565 1.13154103
289.2162066 1.105998623
315.2318567 1.040440145
317.2475067 0.877882677
329.2475067 1.47663319
331.2631568 4.410259306
343.2631568 0.9638539229
345.2788068 8.403725498
347.2944569 1.478777009
349.2737215 1.384313394
351.252986 0.485986037
363.2893715 2.928361891
373.2737215 21.23324149
391.2842861 11.99389108
409.2948508 2.138272436

Name: +ve in-silico MS/MS by CFM-ID for FRIBRXMIZUPTCV-QGRYLMOLSA-N
ID: FRIBRXMIZUPTCV-QGRYLMOLSA-N
Comment: Energy2
Num peaks: 31
39.02292652 0.9439619877
51.02292652 1.452510202
55.05422664 1.670234853
59.01275576 0.9007028238
69.0334912 0.9216502099
69.06987671 1.046671142
83.08552677 0.957251371
121.1011768 0.903544128
135.1168269 1.052563341
137.132477 2.008793649
151.148127 1.508535961
165.1637771 1.870357167
191.1794272 2.173548805
245.1536063 0.9184679038
247.1692564 1.627036
259.1692564 0.9184679038
261.1849065 1.663062815
263.2005565 1.233312251
273.1849065 0.8519803472
275.2005565 0.9601201615
289.2162066 0.9925428743
315.2318567 1.574130883
317.2475067 2.183980552
329.2475067 5.371462389
331.2631568 5.222435756
343.2631568 1.340044417
345.2788068 4.640756354
347.2944569 1.649301384
373.2737215 3.666539646
381.2635507 0.8488016706
393.2635507 1.851345937

Name: +ve in-silico MS/MS by CFM-ID for TWCXLQXSLBRURL-ASYSNUCISA-N
ID: TWCXLQXSLBRURL-ASYSNUCISA-N
Comment: Energy0
Num peaks: 11
273.221292 1.096561356
329.2475067 0.8568892
331.2631568 2.084096888
345.2788068 3.026743084
349.2737215 1.021827813
359.2580714 0.9926101994
361.2737215 0.8438872498
363.2893715 1.722696047
373.2737215 32.2989972
391.2842861 30.05174639
409.2948508 6.622547865

Name: +ve in-silico MS/MS by CFM-ID for TWCXLQXSLBRURL-ASYSNUCISA-N
ID: TWCXLQXSLBRURL-ASYSNUCISA-N
Comment: Energy1
Num peaks: 31
55.01784114 0.9164012525
59.01275576 0.6447547718
73.02840582 1.903582871
99.04405588 0.7615692042
179.1066561 0.5819023065
181.1223062 0.6238470978
209.1536063 0.7307996221
271.2056419 0.9834100223
273.221292 1.299477332
289.2162066 0.7013005694
291.2318567 0.8114831332
317.2111212 0.7046239299
317.2475067 0.6294035683
319.2267713 0.5928735169
329.2475067 1.509790183
331.2267713 0.7942057498
331.2631568 4.547200149
333.2424213 0.8070572187
343.2631568 0.949815236
345.2424213 0.864674129
345.2788068 8.065305246
347.2580714 0.7908404144
347.2944569 1.458566834
349.2737215 1.219549885
359.2580714 1.129236671
361.2737215 0.9398674614
363.2893715 3.027001003
373.2737215 21.02029467
379.2842861 0.8206810186
391.2842861 11.41091391
409.2948508 1.728314742

Name: +ve in-silico MS/MS by CFM-ID for TWCXLQXSLBRURL-ASYSNUCISA-N
ID: TWCXLQXSLBRURL-ASYSNUCISA-N
Comment: Energy2
Num peaks: 31
27.02292652 1.234402718
73.02840582 0.9680910725
153.1273916 0.984687135
167.1430416 1.073519879
179.1066561 0.9208483137
181.1223062 1.042556608
181.1586917 0.984687135
195.1379563 0.9761681582
207.1379563 0.8552242703
209.1536063 1.262927012
271.2056419 1.202882379
273.221292 1.434921059
291.2318567 1.16471566
317.2111212 1.079505758
317.2475067 1.657696011
319.2267713 1.065318205
329.2475067 4.443000177
331.2267713 1.66399473
331.2631568 6.023216748
333.2424213 1.308209129
343.2631568 1.093165254
345.2424213 1.455279441
345.2788068 3.979047553
347.2580714 1.717953187
347.2944569 1.366953269
359.2580714 2.670223958
361.2737215 2.99905051
363.2893715 1.052014796
373.2737215 2.7775271
381.2635507 0.8574291108
393.2635507 1.755714856

Name: +ve in-silico MS/MS by CFM-ID for IPSHXEXQGICLQN-UPFZGEOISA-N
ID: IPSHXEXQGICLQN-UPFZGEOISA-N
Comment: Energy0
Num peaks: 9
59.01275576 1.064975467
273.221292 0.9983103306
329.2475067 1.559228898
331.2631568 4.359508782
345.2788068 1.678184891
349.2737215 2.529918759
373.2737215 33.5921719
391.2842861 28.46035684
409.2948508 6.18172628

Name: +ve in-silico MS/MS by CFM-ID for IPSHXEXQGICLQN-UPFZGEOISA-N
ID: IPSHXEXQGICLQN-UPFZGEOISA-N
Comment: Energy1
Num peaks: 31
59.01275576 0.9506106941
71.01275576 0.6189214573
99.04405588 0.7478286317
179.1066561 0.6777633011
181.1223062 0.6049915953
193.1223062 0.6583089419
195.1379563 0.5647149725
207.1379563 0.6688709678
209.1536063 0.7181572624
271.2056419 1.03481167
273.221292 1.365254346
289.2162066 0.6726299406
291.2318567 0.6141206048
299.236942 1.663584826
301.2525921 2.043227785
303.2682422 1.558857022
317.2111212 0.7820763408
319.2631568 0.9801218566
329.2475067 1.265622016
331.2267713 0.723623455
331.2631568 5.871235165
345.2424213 0.8656317943
345.2788068 5.685186083
347.2580714 0.9528160409
347.2944569 1.396564476
349.2737215 2.212482443
361.2737215 1.11142645
363.2893715 2.202067257
373.2737215 19.909211
391.2842861 11.05480023
409.2948508 1.934951714

Name: +ve in-silico MS/MS by CFM-ID for IPSHXEXQGICLQN-UPFZGEOISA-N
ID: IPSHXEXQGICLQN-UPFZGEOISA-N
Comment: Energy2
Num peaks: 31
43.01784114 0.868389453
59.01275576 1.385639204
109.0647913 1.076702605
111.0804414 1.037160819
137.0960915 1.262616855
165.1273916 1.262616855
179.1066561 0.9773469043
181.1223062 1.0479976
207.1379563 0.9110808114
209.1536063 1.270524054
271.2056419 1.223761609
273.221292 1.464118723
299.236942 2.211785075
301.2525921 3.550746774
303.2682422 1.379638443
317.2111212 1.676497615
319.2267713 0.9674833922
319.2631568 0.9604423409
329.2475067 4.922129741
331.2267713 1.638937174
331.2631568 4.651316408
333.2424213 0.9324224252
345.2424213 1.498752344
345.2788068 2.523200463
347.2580714 1.876791108
359.2580714 1.939634437
361.2737215 3.362921449
363.2893715 0.9564014779
373.2737215 3.085953869
381.2635507 0.8658881961
393.2635507 1.773036103

Name: +ve in-silico MS/MS by CFM-ID for SLDVWYDDPPFGHK-XOMVUAHOSA-N
ID: SLDVWYDDPPFGHK-XOMVUAHOSA-N
Comment: Energy0
Num peaks: 15
273.221292 0.7274354002
301.2525921 1.176610948
313.2525921 0.8870977073
315.2682422 4.206276552
317.2838922 1.107838487
319.2631568 0.7351291472
319.2995423 0.7816480603
333.2788068 2.275610055
335.2944569 0.7910509449
345.2788068 6.635858002
361.2737215 0.8695722893
363.2893715 4.292004328
373.2737215 19.79593598
391.2842861 26.75348172
409.2948508 9.393086118

Name: +ve in-silico MS/MS by CFM-ID for SLDVWYDDPPFGHK-XOMVUAHOSA-N
ID: SLDVWYDDPPFGHK-XOMVUAHOSA-N
Comment: Energy1
Num peaks: 31
89.02332044 0.5419623755
93.06987671 0.5312277793
111.0804414 0.731682524
113.0960915 0.5161167094
271.2056419 0.9358397599
273.221292 0.9360534413
289.2162066 0.5618302657
291.2318567 0.5316873291
299.236942 0.9582163333
301.2525921 1.176967222
313.2525921 0.9723016461
315.2682422 6.328726579
317.2111212 0.6531500571
317.2475067 0.5685271471
317.2838922 2.962792539
319.2631568 0.7870001581
331.2267713 0.7492721787
333.2788068 3.28955428
335.2944569 0.8605810283
345.2424213 0.7750898042
345.2788068 9.100597592
347.2944569 1.304300476
351.252986 0.8685620032
361.2737215 0.6988448768
363.252986 0.6386982378
363.2893715 3.882803326
365.2686361 0.7064887904
373.2737215 13.52363805
391.2842861 9.817773604
393.2635507 0.59671454
409.2948508 2.239089018

Name: +ve in-silico MS/MS by CFM-ID for SLDVWYDDPPFGHK-XOMVUAHOSA-N
ID: SLDVWYDDPPFGHK-XOMVUAHOSA-N
Comment: Energy2
Num peaks: 31
55.05422664 0.8469094236
109.0647913 1.066445555
111.0804414 1.118347532
123.1168269 1.097015995
137.132477 1.264385308
151.148127 1.097015995
153.1273916 1.027170784
181.1586917 1.027170784
259.2056419 1.148622359
261.221292 0.9388124359
291.2318567 0.8886076398
299.236942 2.240252063
301.2525921 3.096510828
303.2682422 1.779412139
313.2525921 2.766689641
315.2682422 3.723257448
317.2111212 0.8787003651
317.2838922 3.422615395
319.2267713 0.9334973658
331.2267713 1.577538519
333.2788068 1.625735831
345.2424213 1.2817623
345.2788068 2.750261787
347.2944569 0.8515310431
359.2580714 1.807709717
361.2737215 2.293488048
363.2893715 0.989592787
365.2686361 1.479354304
373.2737215 1.991712984
381.2635507 0.8934162211
393.2635507 2.101811388

Name: +ve in-silico MS/MS by CFM-ID for SLDVWYDDPPFGHK-VPERFROISA-N
ID: SLDVWYDDPPFGHK-VPERFROISA-N
Comment: Energy0
Num peaks: 15
273.221292 0.7274354002
301.2525921 1.176610948
313.2525921 0.8870977073
315.2682422 4.206276552
317.2838922 1.107838487
319.2631568 0.7351291472
319.2995423 0.7816480603
333.2788068 2.275610055
335.2944569 0.7910509449
345.2788068 6.635858002
361.2737215 0.8695722893
363.2893715 4.292004328
373.2737215 19.79593598
391.2842861 26.75348172
409.2948508 9.393086118

Name: +ve in-silico MS/MS by CFM-ID for SLDVWYDDPPFGHK-VPERFROISA-N
ID: SLDVWYDDPPFGHK-VPERFROISA-N
Comment: Energy1
Num peaks: 31
89.02332044 0.5419623755
93.06987671 0.5312277793
111.0804414 0.731682524
113.0960915 0.5161167094
271.2056419 0.9358397599
273.221292 0.9360534413
289.2162066 0.5618302657
291.2318567 0.5316873291
299.236942 0.9582163333
301.2525921 1.176967222
313.2525921 0.9723016461
315.2682422 6.328726579
317.2111212 0.6531500571
317.2475067 0.5685271471
317.2838922 2.962792539
319.2631568 0.7870001581
331.2267713 0.7492721787
333.2788068 3.28955428
335.2944569 0.8605810283
345.2424213 0.7750898042
345.2788068 9.100597592
347.2944569 1.304300476
351.252986 0.8685620032
361.2737215 0.6988448768
363.252986 0.6386982378
363.2893715 3.882803326
365.2686361 0.7064887904
373.2737215 13.52363805
391.2842861 9.817773604
393.2635507 0.59671454
409.2948508 2.239089018

Name: +ve in-silico MS/MS by CFM-ID for SLDVWYDDPPFGHK-VPERFROISA-N
ID: SLDVWYDDPPFGHK-VPERFROISA-N
Comment: Energy2
Num peaks: 31
55.05422664 0.8469094236
109.0647913 1.066445555
111.0804414 1.118347532
123.1168269 1.097015995
137.132477 1.264385308
151.148127 1.097015995
153.1273916 1.027170784
181.1586917 1.027170784
259.2056419 1.148622359
261.221292 0.9388124359
291.2318567 0.8886076398
299.236942 2.240252063
301.2525921 3.096510828
303.2682422 1.779412139
313.2525921 2.766689641
315.2682422 3.723257448
317.2111212 0.8787003651
317.2838922 3.422615395
319.2267713 0.9334973658
331.2267713 1.577538519
333.2788068 1.625735831
345.2424213 1.2817623
345.2788068 2.750261787
347.2944569 0.8515310431
359.2580714 1.807709717
361.2737215 2.293488048
363.2893715 0.989592787
365.2686361 1.479354304
373.2737215 1.991712984
381.2635507 0.8934162211
393.2635507 2.101811388

Name: +ve in-silico MS/MS by CFM-ID for QLFFNECDRSZZAG-YLWBBORCSA-N
ID: QLFFNECDRSZZAG-YLWBBORCSA-N
Comment: Energy0
Num peaks: 9
331.2631568 2.118145142
345.2788068 3.096436698
349.2737215 1.033552082
359.2580714 1.014342045
361.2737215 0.9106008941
363.2893715 1.7510572
373.2737215 33.14941714
391.2842861 30.72281575
409.2948508 6.734377237

Name: +ve in-silico MS/MS by CFM-ID for QLFFNECDRSZZAG-YLWBBORCSA-N
ID: QLFFNECDRSZZAG-YLWBBORCSA-N
Comment: Energy1
Num peaks: 31
55.05422664 0.5402577924
59.01275576 0.6523801716
73.02840582 0.6798085434
109.0647913 0.6450678325
111.0804414 0.5334159777
191.1794272 0.5331173945
217.1586917 0.5838227584
235.1692564 0.7847717234
261.1849065 0.7340207084
263.2005565 0.5284052887
287.2005565 1.087728229
289.2162066 1.18282197
315.2318567 1.025238114
317.2111212 0.6181756336
317.2475067 0.9267323735
329.2475067 1.496967376
331.2631568 4.556966601
333.2424213 0.5287397982
343.2631568 0.9603110078
345.2424213 0.9669447287
345.2788068 8.085577649
347.2580714 0.8598446243
347.2944569 1.474433495
349.2737215 1.226356038
359.2580714 1.138285858
361.2737215 0.9716871656
363.2893715 3.049862196
373.2737215 21.21631804
379.2842861 0.8304002422
391.2842861 11.57775186
409.2948508 1.762089299

Name: +ve in-silico MS/MS by CFM-ID for QLFFNECDRSZZAG-YLWBBORCSA-N
ID: QLFFNECDRSZZAG-YLWBBORCSA-N
Comment: Energy2
Num peaks: 31
51.02292652 0.9740880924
55.05422664 1.119666508
69.06987671 1.005569584
107.0491413 0.9176022434
109.0647913 0.9755874144
137.132477 2.045745318
151.148127 1.334344822
165.1637771 1.190808953
191.1794272 1.89987154
247.1692564 0.8345704858
261.1849065 1.350790961
263.2005565 1.055431787
275.2005565 0.8330271868
289.2162066 1.011789525
315.2318567 1.357864759
317.2111212 0.8646179817
317.2475067 2.450633253
329.2475067 4.64843614
331.2267713 1.147087868
331.2631568 5.77911808
333.2788068 1.017773316
343.2631568 1.149490598
345.2424213 1.639957392
345.2788068 4.101017026
347.2580714 2.05825735
347.2944569 1.432004632
359.2580714 2.802620592
361.2737215 3.28730782
363.2893715 1.107810288
373.2737215 2.915835866
393.2635507 1.849334932

Name: +ve in-silico MS/MS by CFM-ID for WQOFGJVVYPLDJG-FIEFJKFTSA-N
ID: WQOFGJVVYPLDJG-FIEFJKFTSA-N
Comment: Energy0
Num peaks: 9
331.2631568 2.102126703
345.2788068 3.080199415
349.2737215 1.028680294
359.2580714 1.009969409
361.2737215 0.9090744997
363.2893715 1.747077637
373.2737215 32.98979893
391.2842861 30.60860826
409.2948508 6.721559274

Name: +ve in-silico MS/MS by CFM-ID for WQOFGJVVYPLDJG-FIEFJKFTSA-N
ID: WQOFGJVVYPLDJG-FIEFJKFTSA-N
Comment: Energy1
Num peaks: 31
55.05422664 0.5695415579
59.01275576 0.6534574896
73.02840582 0.6797146772
163.1117415 0.9256178806
165.1273916 0.7138434629
181.1223062 0.6488103014
183.1379563 0.5824341283
261.1849065 0.5951419019
267.1954711 0.5629654843
281.2111212 0.5875327743
287.2005565 1.085955304
289.2162066 1.071268178
315.2318567 1.023087656
317.2111212 0.6214662523
317.2475067 0.9242199775
329.2475067 1.493017245
331.2631568 4.512292063
343.2631568 0.9581002243
345.2424213 0.7293478715
345.2788068 8.221251752
347.2580714 0.8659672815
347.2944569 1.471456882
349.2737215 1.220169213
359.2580714 1.138729981
361.2737215 0.9762115443
363.252986 0.5471303057
363.2893715 3.093524672
373.2737215 21.38788386
379.2842861 0.8302837581
391.2842861 11.60949624
409.2948508 1.76168327

Name: +ve in-silico MS/MS by CFM-ID for WQOFGJVVYPLDJG-FIEFJKFTSA-N
ID: WQOFGJVVYPLDJG-FIEFJKFTSA-N
Comment: Energy2
Num peaks: 31
51.02292652 0.9173652301
55.05422664 1.739004963
57.06987671 1.260019093
67.05422664 1.470264213
69.06987671 2.423348921
83.08552677 0.9180705939
97.10117684 0.9482803094
161.0960915 1.544098709
163.1117415 1.652959458
165.1273916 1.591640176
207.1743418 0.9178309676
221.1899918 1.069287681
235.1692564 0.9320394271
235.2056419 0.9178309676
261.1849065 0.9065934327
263.2005565 0.9320394271
315.2318567 1.268253557
317.2475067 2.191227787
329.2475067 4.289883432
331.2267713 1.102893953
331.2631568 4.655941616
343.2631568 1.095119952
345.2424213 1.421632621
345.2788068 3.468568314
347.2580714 1.946225804
347.2944569 1.318268413
359.2580714 2.654110947
361.2737215 3.145058923
363.2893715 1.04043269
373.2737215 2.574925738
393.2635507 1.516114086

Name: +ve in-silico MS/MS by CFM-ID for CXKBELIUTOXJMR-ZVTQFMQASA-N
ID: CXKBELIUTOXJMR-ZVTQFMQASA-N
Comment: Energy0
Num peaks: 25
57.0334912 0.3676575457
59.01275576 0.4242690789
73.02840582 0.6429572659
83.04914126 0.4579317879
101.0597059 0.5030614781
195.1379563 0.4523029078
271.2056419 0.5842037069
289.2162066 0.6329470912
299.236942 0.6066455985
311.236942 0.6728798098
313.2525921 1.705684739
315.2318567 0.4012576626
317.2475067 0.8683659283
319.2631568 0.9200207735
327.2682422 2.438903678
329.2475067 0.5358454889
329.2838922 0.4719655905
331.2631568 2.023482831
345.2788068 2.598367806
347.2580714 0.4975415185
349.2737215 0.4012595601
355.2631568 17.76343198
373.2737215 33.50412567
375.252986 0.6349064182
391.2842861 10.24924996

Name: +ve in-silico MS/MS by CFM-ID for CXKBELIUTOXJMR-ZVTQFMQASA-N
ID: CXKBELIUTOXJMR-ZVTQFMQASA-N
Comment: Energy1
Num peaks: 31
55.05422664 0.6958538382
57.0334912 1.024639343
59.01275576 0.7104038099
67.01784114 0.7191811539
73.02840582 1.086355899
141.0910061 0.6358141628
181.1223062 0.6389199191
195.1379563 0.8264952412
209.1536063 0.6950171266
263.2005565 0.7330969097
269.1899918 0.7086467042
271.2056419 0.7406917211
287.2005565 0.7916214083
289.2162066 0.6565334257
297.221292 1.06978555
299.236942 0.9155943067
311.236942 0.8013762135
313.2525921 3.272184545
315.2318567 1.330234464
317.2475067 1.045541087
319.2631568 1.042028614
327.2682422 5.464162593
329.2838922 1.274342279
331.2631568 2.521313944
345.2788068 4.644399767
355.2631568 7.765273729
361.2737215 0.6444684127
363.2893715 0.8133757511
373.2737215 9.103284731
375.252986 0.9210187684
391.2842861 2.560087487

Name: +ve in-silico MS/MS by CFM-ID for CXKBELIUTOXJMR-ZVTQFMQASA-N
ID: CXKBELIUTOXJMR-ZVTQFMQASA-N
Comment: Energy2
Num peaks: 31
27.02292652 0.8204116916
55.05422664 1.327502689
161.0960915 1.107697583
177.1273916 0.9382306996
189.1273916 1.107697583
191.1430416 1.100103987
191.1794272 0.9517535067
215.1430416 0.9147770169
219.2107273 0.9517535067
231.1743418 1.038811707
243.1743418 1.35727846
255.2107273 1.001093914
259.2420274 2.294522569
261.2576775 1.032448366
273.2576775 2.918265127
283.2056419 1.086812958
297.221292 2.378509702
299.236942 1.816104631
301.2525921 0.894600054
311.236942 2.584031907
313.2525921 2.626877094
315.2318567 1.621672072
317.2475067 1.088689764
319.2631568 1.003633201
325.2525921 0.852664495
327.2682422 1.260956112
329.2838922 1.55026762
355.2631568 0.9299314152
361.237336 0.8564268374
363.252986 1.014004947
375.252986 2.095893481

Name: +ve in-silico MS/MS by CFM-ID for PXHCARRJGFGPAC-ATIOCULMSA-N
ID: PXHCARRJGFGPAC-ATIOCULMSA-N
Comment: Energy0
Num peaks: 16
59.01275576 0.4700925762
271.2056419 0.7497494655
299.236942 0.5231014904
311.236942 0.857640655
313.2525921 2.07012389
327.2682422 2.99176793
329.2475067 0.7221518589
329.2838922 0.5075938791
331.2631568 1.336763401
343.2631568 0.9208110722
345.2788068 2.164031758
355.2631568 26.0967198
361.2737215 0.4873863977
373.2737215 31.75934702
375.252986 0.4960636305
391.2842861 8.109802679

Name: +ve in-silico MS/MS by CFM-ID for PXHCARRJGFGPAC-ATIOCULMSA-N
ID: PXHCARRJGFGPAC-ATIOCULMSA-N
Comment: Energy1
Num peaks: 31
55.05422664 0.7365611608
59.01275576 0.7892491648
73.02840582 1.043376841
107.0491413 0.8738824471
109.0647913 0.9574335152
111.0804414 0.6906313327
181.1223062 0.7861138559
195.1379563 0.7124818173
209.1536063 0.7861138559
269.1899918 0.9899847206
271.2056419 1.092358662
297.221292 0.9042588856
299.2005565 0.6424536188
299.236942 0.7834718687
311.236942 1.264567143
313.2162066 0.8706669468
313.2525921 4.170191805
315.2318567 0.8307027999
325.2525921 0.8351665504
327.2318567 1.014564822
327.2682422 7.128015904
329.2475067 1.052462965
329.2838922 1.323656191
331.2631568 1.776286906
343.2631568 0.8857902537
345.2424213 0.6690406635
345.2788068 3.952208792
355.2631568 12.67083542
373.2737215 10.24072798
375.252986 0.5739620158
391.2842861 2.172541333

Name: +ve in-silico MS/MS by CFM-ID for PXHCARRJGFGPAC-ATIOCULMSA-N
ID: PXHCARRJGFGPAC-ATIOCULMSA-N
Comment: Energy2
Num peaks: 31
39.02292652 0.854710628
55.05422664 1.600754901
91.05422664 1.370748713
93.06987671 1.092151307
107.0491413 0.975075013
111.0804414 0.8626656921
137.132477 1.063752959
151.148127 1.416793372
165.1637771 1.063752959
179.1066561 0.8880445884
189.1273916 1.017465722
207.1379563 1.181095677
273.221292 1.019319694
297.221292 1.106031644
299.236942 1.526365009
301.2162066 0.8969899558
311.236942 3.637557204
313.2162066 1.472796608
313.2525921 5.377237806
315.2318567 0.9945117868
315.2682422 1.211360294
325.2525921 0.9971067014
327.2318567 1.389895817
327.2682422 2.499396929
329.2475067 2.082108252
329.2838922 1.108695586
341.2475067 1.709132094
343.2631568 2.50967832
345.2788068 0.9832060415
355.2631568 1.20510701
375.252986 1.825695149

Name: +ve in-silico MS/MS by CFM-ID for PXHCARRJGFGPAC-CPYYDPFGSA-N
ID: PXHCARRJGFGPAC-CPYYDPFGSA-N
Comment: Energy0
Num peaks: 16
59.01275576 0.4700925762
271.2056419 0.7497494655
299.236942 0.5231014904
311.236942 0.857640655
313.2525921 2.07012389
327.2682422 2.99176793
329.2475067 0.7221518589
329.2838922 0.5075938791
331.2631568 1.336763401
343.2631568 0.9208110722
345.2788068 2.164031758
355.2631568 26.0967198
361.2737215 0.4873863977
373.2737215 31.75934702
375.252986 0.4960636305
391.2842861 8.109802679

Name: +ve in-silico MS/MS by CFM-ID for PXHCARRJGFGPAC-CPYYDPFGSA-N
ID: PXHCARRJGFGPAC-CPYYDPFGSA-N
Comment: Energy1
Num peaks: 31
55.05422664 0.7365611608
59.01275576 0.7892491648
73.02840582 1.043376841
107.0491413 0.8738824471
109.0647913 0.9574335152
111.0804414 0.6906313327
181.1223062 0.7861138559
195.1379563 0.7124818173
209.1536063 0.7861138559
269.1899918 0.9899847206
271.2056419 1.092358662
297.221292 0.9042588856
299.2005565 0.6424536188
299.236942 0.7834718687
311.236942 1.264567143
313.2162066 0.8706669468
313.2525921 4.170191805
315.2318567 0.8307027999
325.2525921 0.8351665504
327.2318567 1.014564822
327.2682422 7.128015904
329.2475067 1.052462965
329.2838922 1.323656191
331.2631568 1.776286906
343.2631568 0.8857902537
345.2424213 0.6690406635
345.2788068 3.952208792
355.2631568 12.67083542
373.2737215 10.24072798
375.252986 0.5739620158
391.2842861 2.172541333

Name: +ve in-silico MS/MS by CFM-ID for PXHCARRJGFGPAC-CPYYDPFGSA-N
ID: PXHCARRJGFGPAC-CPYYDPFGSA-N
Comment: Energy2
Num peaks: 31
39.02292652 0.854710628
55.05422664 1.600754901
91.05422664 1.370748713
93.06987671 1.092151307
107.0491413 0.975075013
111.0804414 0.8626656921
137.132477 1.063752959
151.148127 1.416793372
165.1637771 1.063752959
179.1066561 0.8880445884
189.1273916 1.017465722
207.1379563 1.181095677
273.221292 1.019319694
297.221292 1.106031644
299.236942 1.526365009
301.2162066 0.8969899558
311.236942 3.637557204
313.2162066 1.472796608
313.2525921 5.377237806
315.2318567 0.9945117868
315.2682422 1.211360294
325.2525921 0.9971067014
327.2318567 1.389895817
327.2682422 2.499396929
329.2475067 2.082108252
329.2838922 1.108695586
341.2475067 1.709132094
343.2631568 2.50967832
345.2788068 0.9832060415
355.2631568 1.20510701
375.252986 1.825695149

Name: +ve in-silico MS/MS by CFM-ID for KHMDWPNMFSMERZ-BSWAIDMHSA-N
ID: KHMDWPNMFSMERZ-BSWAIDMHSA-N
Comment: Energy0
Num peaks: 15
271.2056419 0.7510445814
299.236942 0.5240184229
311.236942 0.8589952019
313.2525921 2.073166515
327.2682422 2.991898016
329.2475067 0.6802024815
329.2838922 0.5084099508
331.2631568 1.324265718
343.2631568 0.9240083053
345.2788068 2.169691237
355.2631568 26.20600456
361.2737215 0.4891105641
373.2737215 31.8932701
375.252986 0.6517359311
391.2842861 8.150398339

Name: +ve in-silico MS/MS by CFM-ID for KHMDWPNMFSMERZ-BSWAIDMHSA-N
ID: KHMDWPNMFSMERZ-BSWAIDMHSA-N
Comment: Energy1
Num peaks: 31
55.05422664 0.7507202843
59.01275576 0.8034135901
73.02840582 1.062519039
111.0804414 0.7124190143
113.0960915 0.6109384281
181.1223062 0.5883044642
183.1379563 0.6850522836
193.1223062 0.5807064928
207.1379563 0.7102613865
209.1536063 0.7686431678
269.1899918 1.004601965
271.2056419 1.109695811
297.221292 0.9168859281
299.2005565 0.6550964673
299.236942 0.7952468005
311.236942 1.280940467
313.2162066 0.8896120291
313.2525921 4.225899092
315.2318567 0.8482959038
325.2525921 0.8465223469
327.2318567 1.128007612
327.2682422 7.277169167
329.2475067 0.9349468073
329.2838922 1.342370728
331.2631568 1.790248552
343.2631568 0.9028495304
345.2788068 4.062184867
355.2631568 12.94495952
373.2737215 10.50875831
375.252986 0.6659794458
391.2842861 2.247261792

Name: +ve in-silico MS/MS by CFM-ID for KHMDWPNMFSMERZ-BSWAIDMHSA-N
ID: KHMDWPNMFSMERZ-BSWAIDMHSA-N
Comment: Energy2
Num peaks: 31
55.05422664 1.646577952
69.06987671 0.9483791277
95.08552677 0.9381021588
109.0647913 1.809760499
119.0855268 0.8141107564
137.132477 1.503758184
149.132477 1.150157457
161.0960915 0.8340384428
163.148127 1.093513935
271.2056419 0.8755546988
273.221292 1.047776902
297.221292 1.134897493
299.2005565 0.7987979732
299.236942 1.566298976
301.2162066 0.9248088936
311.236942 3.727379669
313.2162066 1.518074123
313.2525921 4.850277879
315.2318567 1.025649479
315.2682422 1.244434284
325.2525921 1.025248383
327.2318567 1.541418177
327.2682422 2.542975437
329.2475067 1.778696256
329.2838922 1.135724116
341.2475067 1.759281778
343.2631568 2.583407099
345.2788068 1.015407697
355.2631568 1.239698372
363.252986 0.8109637849
375.252986 1.887457177

Name: +ve in-silico MS/MS by CFM-ID for JVQJVQQIJKFTBS-PUCCHJFJSA-N
ID: JVQJVQQIJKFTBS-PUCCHJFJSA-N
Comment: Energy0
Num peaks: 16
273.221292 0.725351032
301.2525921 1.170857178
313.2525921 0.8845206466
315.2682422 4.186689127
317.2838922 1.100978001
319.2631568 0.729748871
319.2995423 0.7796040529
333.2788068 2.260011596
335.2944569 0.784825912
345.2788068 6.594725605
347.2944569 0.6746763147
361.2737215 0.8659854774
363.2893715 4.261096967
373.2737215 19.70359046
391.2842861 26.61356777
409.2948508 9.333594944

Name: +ve in-silico MS/MS by CFM-ID for JVQJVQQIJKFTBS-PUCCHJFJSA-N
ID: JVQJVQQIJKFTBS-PUCCHJFJSA-N
Comment: Energy1
Num peaks: 31
89.02332044 0.5400486869
113.0960915 0.5311458746
147.1168269 0.5368926177
165.1273916 0.6616324801
167.1430416 0.514364575
271.2056419 0.9359233207
273.221292 0.9359483102
289.2162066 0.5617247773
291.2318567 0.5312361137
299.236942 0.9588887449
301.2525921 1.171096545
313.2525921 0.9752432479
315.2682422 6.38325871
317.2111212 0.653266118
317.2475067 0.5697780638
317.2838922 2.944239013
319.2631568 0.7888329496
331.2267713 0.6786266111
333.2788068 3.306589053
335.2944569 0.8556246394
345.2424213 0.7728913708
345.2788068 9.186061278
347.2944569 1.30290455
351.252986 0.8657351326
361.2737215 0.6983634361
363.252986 0.6363661998
363.2893715 3.903888185
365.2686361 0.7042248533
373.2737215 13.65187358
391.2842861 9.832998421
409.2948508 2.226405308

Name: +ve in-silico MS/MS by CFM-ID for JVQJVQQIJKFTBS-PUCCHJFJSA-N
ID: JVQJVQQIJKFTBS-PUCCHJFJSA-N
Comment: Energy2
Num peaks: 31
55.05422664 2.521373798
57.06987671 2.116317085
85.06479133 1.140559558
91.05422664 1.083286306
93.06987671 1.039329088
147.1168269 1.118460086
149.132477 0.8198736227
163.1117415 0.9496338487
165.1273916 1.195005101
291.2318567 0.8568576773
299.236942 2.171547645
301.2525921 2.324676006
303.2682422 1.722554699
313.2525921 2.682537067
315.2682422 3.502973622
317.2111212 0.8524774092
317.2838922 2.899347241
319.2267713 0.9061552872
331.2267713 1.499065574
333.2788068 1.539706009
345.2424213 1.246692774
345.2788068 2.471207374
347.2944569 0.8095523668
359.2580714 1.758250061
361.2737215 2.224331346
363.2893715 0.9538923057
365.2686361 1.43853883
373.2737215 1.839893129
379.2479006 0.7793681433
381.2635507 0.8687668141
393.2635507 1.778930505

Name: +ve in-silico MS/MS by CFM-ID for KHMDWPNMFSMERZ-UZVSRGJWSA-N
ID: KHMDWPNMFSMERZ-UZVSRGJWSA-N
Comment: Energy0
Num peaks: 15
271.2056419 0.7510445814
299.236942 0.5240184229
311.236942 0.8589952019
313.2525921 2.073166515
327.2682422 2.991898016
329.2475067 0.6802024815
329.2838922 0.5084099508
331.2631568 1.324265718
343.2631568 0.9240083053
345.2788068 2.169691237
355.2631568 26.20600456
361.2737215 0.4891105641
373.2737215 31.8932701
375.252986 0.6517359311
391.2842861 8.150398339

Name: +ve in-silico MS/MS by CFM-ID for KHMDWPNMFSMERZ-UZVSRGJWSA-N
ID: KHMDWPNMFSMERZ-UZVSRGJWSA-N
Comment: Energy1
Num peaks: 31
55.05422664 0.7507202843
59.01275576 0.8034135901
73.02840582 1.062519039
111.0804414 0.7124190143
113.0960915 0.6109384281
181.1223062 0.5883044642
183.1379563 0.6850522836
193.1223062 0.5807064928
207.1379563 0.7102613865
209.1536063 0.7686431678
269.1899918 1.004601965
271.2056419 1.109695811
297.221292 0.9168859281
299.2005565 0.6550964673
299.236942 0.7952468005
311.236942 1.280940467
313.2162066 0.8896120291
313.2525921 4.225899092
315.2318567 0.8482959038
325.2525921 0.8465223469
327.2318567 1.128007612
327.2682422 7.277169167
329.2475067 0.9349468073
329.2838922 1.342370728
331.2631568 1.790248552
343.2631568 0.9028495304
345.2788068 4.062184867
355.2631568 12.94495952
373.2737215 10.50875831
375.252986 0.6659794458
391.2842861 2.247261792

Name: +ve in-silico MS/MS by CFM-ID for KHMDWPNMFSMERZ-UZVSRGJWSA-N
ID: KHMDWPNMFSMERZ-UZVSRGJWSA-N
Comment: Energy2
Num peaks: 31
55.05422664 1.646577952
69.06987671 0.9483791277
95.08552677 0.9381021588
109.0647913 1.809760499
119.0855268 0.8141107564
137.132477 1.503758184
149.132477 1.150157457
161.0960915 0.8340384428
163.148127 1.093513935
271.2056419 0.8755546988
273.221292 1.047776902
297.221292 1.134897493
299.2005565 0.7987979732
299.236942 1.566298976
301.2162066 0.9248088936
311.236942 3.727379669
313.2162066 1.518074123
313.2525921 4.850277879
315.2318567 1.025649479
315.2682422 1.244434284
325.2525921 1.025248383
327.2318567 1.541418177
327.2682422 2.542975437
329.2475067 1.778696256
329.2838922 1.135724116
341.2475067 1.759281778
343.2631568 2.583407099
345.2788068 1.015407697
355.2631568 1.239698372
363.252986 0.8109637849
375.252986 1.887457177

Name: +ve in-silico MS/MS by CFM-ID for HLPQPLQCKVJLJF-GXOHHMKPSA-N
ID: HLPQPLQCKVJLJF-GXOHHMKPSA-N
Comment: Energy0
Num peaks: 6
331.2631568 2.134786604
345.2788068 3.177877752
363.2893715 1.716397767
373.2737215 36.24516951
391.2842861 30.49982177
409.2948508 6.561697608

Name: +ve in-silico MS/MS by CFM-ID for HLPQPLQCKVJLJF-GXOHHMKPSA-N
ID: HLPQPLQCKVJLJF-GXOHHMKPSA-N
Comment: Energy1
Num peaks: 31
109.0647913 0.9232036847
113.0960915 0.7783792612
127.075356 0.8607568682
229.1586917 3.317261655
231.1743418 2.210315319
233.1899918 0.7583350356
235.2056419 1.131086907
247.1692564 1.771825737
277.1798211 0.6568100415
279.1954711 0.6860105032
287.2005565 0.813949461
315.2318567 0.8283129251
317.2111212 0.6864423806
317.2475067 0.7201583479
329.2475067 1.169466289
331.2267713 0.7233751262
331.2631568 3.510873877
343.2631568 0.759109586
345.2424213 0.9454719183
345.2788068 6.710568754
347.2580714 0.7408154656
347.2944569 1.180378744
349.2737215 1.157075611
361.2737215 1.197140966
363.252986 0.7999900103
363.2893715 3.634723461
373.2737215 15.69298403
379.2842861 0.8195259853
381.2999362 0.8575084116
391.2842861 8.972966474
409.2948508 1.618747625

Name: +ve in-silico MS/MS by CFM-ID for HLPQPLQCKVJLJF-GXOHHMKPSA-N
ID: HLPQPLQCKVJLJF-GXOHHMKPSA-N
Comment: Energy2
Num peaks: 31
55.05422664 1.040672038
69.06987671 1.226778029
91.05422664 1.205886807
145.1011768 0.9447439584
161.132477 1.223713249
163.1117415 1.112659498
163.148127 1.297356774
165.1273916 1.57519628
179.1430416 1.351820314
249.148521 0.8239657307
277.1798211 1.137354842
279.1954711 0.8861994082
315.2318567 1.372400465
317.2111212 1.720957916
317.2475067 1.903184082
319.2267713 1.128584599
329.2475067 4.72397429
331.2267713 1.721351389
331.2631568 5.179596027
333.2424213 1.067047914
343.2631568 1.154118854
345.2424213 1.668965386
345.2788068 4.422884001
347.2580714 1.477234181
347.2944569 1.450709247
359.2580714 1.761564458
361.2737215 3.279918677
363.252986 0.8244543164
363.2893715 1.281123631
373.2737215 3.231906842
393.2635507 1.831639668

Name: +ve in-silico MS/MS by CFM-ID for NMKAZCXSXYNCFW-DWQVTILUSA-N
ID: NMKAZCXSXYNCFW-DWQVTILUSA-N
Comment: Energy0
Num peaks: 15
57.0334912 0.5014353355
59.01275576 0.4823841714
73.02840582 0.4721612414
101.0597059 0.4971006826
289.2162066 0.5839113594
307.2267713 0.5374545873
329.2475067 0.7381617538
331.2631568 1.933085443
345.2788068 2.765316155
349.2737215 1.640724074
363.2893715 2.254812515
373.2737215 24.80509617
391.2842861 32.59995652
393.2635507 0.5628041602
409.2948508 10.06725801

Name: +ve in-silico MS/MS by CFM-ID for NMKAZCXSXYNCFW-DWQVTILUSA-N
ID: NMKAZCXSXYNCFW-DWQVTILUSA-N
Comment: Energy1
Num peaks: 31
53.03857658 0.5230047128
55.01784114 0.6321136893
55.05422664 0.6546740264
59.01275576 0.8471733784
73.02840582 1.078350773
101.0597059 0.5747588122
129.0910061 0.7021355997
195.1379563 0.5815973451
213.148521 0.6341969213
287.2005565 0.7298340884
289.2162066 0.9079563957
305.2111212 0.8625871484
307.2267713 0.5750929376
315.2318567 0.7218445862
317.2475067 0.7314862913
329.2475067 1.234106943
331.2267713 0.5848055554
331.2631568 4.398351904
333.2424213 0.9867358683
335.2580714 0.5427997319
343.2631568 0.636993565
345.2788068 7.834675543
347.2580714 0.6655524498
347.2944569 1.113979838
349.2737215 2.168886627
351.252986 0.725521395
363.2893715 4.292790646
373.2737215 15.27915886
391.2842861 11.63896205
393.2635507 0.6477001811
409.2948508 2.937136855

Name: +ve in-silico MS/MS by CFM-ID for NMKAZCXSXYNCFW-DWQVTILUSA-N
ID: NMKAZCXSXYNCFW-DWQVTILUSA-N
Comment: Energy2
Num peaks: 31
39.02292652 1.724746123
51.02292652 0.9419740328
53.03857658 0.8551989179
55.05422664 1.339173228
69.06987671 1.043027117
83.08552677 0.9539186648
137.132477 1.220867945
175.148127 1.288924383
179.1066561 1.016381876
181.1223062 0.9887815405
189.1637771 0.9154627986
191.1794272 1.206215037
195.1379563 1.026910997
205.1223062 0.8831928307
205.1950772 1.699866432
207.1379563 1.016381876
209.1536063 0.9887815405
249.1849065 1.109723725
259.1692564 0.8435940185
261.1849065 0.8759939209
315.2318567 1.182667355
317.2475067 1.640997926
329.2475067 4.313427031
331.2631568 5.930378185
343.2631568 1.195946714
345.2788068 3.466892529
347.2944569 1.072635318
363.252986 0.9008784631
373.2737215 2.438947414
379.2479006 0.9294076164
393.2635507 2.361248301

Name: +ve in-silico MS/MS by CFM-ID for GOFALKRKFDZKRN-AIFAXGCRSA-N
ID: GOFALKRKFDZKRN-AIFAXGCRSA-N
Comment: Energy0
Num peaks: 13
271.2056419 0.754965146
299.236942 0.5266983434
311.236942 0.8624442647
313.2525921 2.083049805
327.2682422 3.055431887
329.2475067 0.6501554416
331.2631568 1.342537488
343.2631568 0.6581609555
345.2788068 2.116646738
355.2631568 26.59831937
373.2737215 32.39259128
375.252986 0.756495434
391.2842861 8.311600385

Name: +ve in-silico MS/MS by CFM-ID for GOFALKRKFDZKRN-AIFAXGCRSA-N
ID: GOFALKRKFDZKRN-AIFAXGCRSA-N
Comment: Energy1
Num peaks: 31
55.05422664 0.7070299294
59.01275576 0.7310756586
73.02840582 0.9591269371
95.08552677 0.6337521252
139.075356 0.7801579848
165.1273916 0.6640109244
167.1430416 0.6940752345
181.1223062 0.6205200932
229.1586917 1.003248125
233.1899918 0.8391828508
245.1536063 1.65399519
247.1692564 1.373138735
269.1899918 0.9108844632
271.2056419 1.013942142
297.221292 0.825046938
299.236942 0.722859944
311.236942 1.141444603
313.2162066 0.8872789289
313.2525921 3.78899776
315.2318567 0.8136775245
325.2525921 0.7590624002
327.2318567 1.053711768
327.2682422 6.849333735
329.2475067 0.9322125695
329.2838922 1.209925663
331.2631568 1.59156778
343.2631568 1.017330743
345.2788068 3.839049244
355.2631568 11.44402232
373.2737215 9.150966718
391.2842861 1.928106245

Name: +ve in-silico MS/MS by CFM-ID for GOFALKRKFDZKRN-AIFAXGCRSA-N
ID: GOFALKRKFDZKRN-AIFAXGCRSA-N
Comment: Energy2
Num peaks: 31
55.05422664 2.02840836
65.03857658 1.225458273
69.06987671 1.087837111
79.05422664 0.9221162431
91.05422664 1.101721816
93.06987671 1.241996824
95.08552677 1.661032737
121.1011768 0.9386125433
135.1168269 1.088219887
147.1168269 1.157401072
163.1117415 1.526645175
165.1273916 1.522671346
245.1536063 1.046714119
271.2056419 0.9462992211
273.221292 1.132914025
297.221292 1.149661136
299.236942 1.587440683
301.2162066 0.9441529206
311.236942 3.735911001
313.2162066 1.672758417
313.2525921 4.042907104
315.2318567 1.08454739
325.2525921 1.055143652
327.2318567 1.64376607
327.2682422 2.754295065
329.2475067 1.687472892
329.2838922 1.135595606
341.2475067 1.470703075
343.2631568 2.1454052
355.2631568 1.219411382
375.252986 2.210507116

Name: +ve in-silico MS/MS by CFM-ID for XAGTZUQUSSNQAI-MQBBQEGVSA-N
ID: XAGTZUQUSSNQAI-MQBBQEGVSA-N
Comment: Energy0
Num peaks: 14
271.2056419 0.7584745075
299.236942 0.5291271592
311.236942 0.8677545874
313.2525921 2.090931892
327.2682422 3.057786126
329.2475067 0.7106402462
329.2838922 0.5135571149
331.2631568 1.367776984
343.2631568 0.6430327674
345.2788068 2.10534547
355.2631568 26.63211511
373.2737215 32.38376934
375.252986 0.5381784307
391.2842861 8.278399901

Name: +ve in-silico MS/MS by CFM-ID for XAGTZUQUSSNQAI-MQBBQEGVSA-N
ID: XAGTZUQUSSNQAI-MQBBQEGVSA-N
Comment: Energy1
Num peaks: 31
55.05422664 0.7203520191
59.01275576 0.7589329434
73.02840582 0.8709100953
161.0960915 0.9740750719
163.1117415 1.15630415
165.1273916 0.9552205413
181.1223062 0.5763277956
247.1692564 0.5721000805
249.1849065 0.5813277467
263.2005565 0.5716863283
269.1899918 0.9488780434
271.2056419 1.050352482
297.221292 0.8631013832
299.2005565 0.6165981414
299.236942 0.7519711134
311.236942 1.200605943
313.2162066 0.9136403391
313.2525921 3.955419855
315.2318567 0.840281971
325.2525921 0.795626604
327.2318567 1.015162671
327.2682422 6.923472337
329.2475067 1.103414277
329.2838922 1.264561181
331.2631568 1.713912495
343.2631568 0.9502979992
345.2788068 3.919670199
355.2631568 11.97064839
361.2737215 0.7357858774
373.2737215 9.650726052
391.2842861 2.043597659

Name: +ve in-silico MS/MS by CFM-ID for XAGTZUQUSSNQAI-MQBBQEGVSA-N
ID: XAGTZUQUSSNQAI-MQBBQEGVSA-N
Comment: Energy2
Num peaks: 31
55.05422664 1.975089695
65.03857658 1.262895519
69.06987671 1.2801751
79.05422664 1.15640859
91.05422664 1.104762108
93.06987671 1.226755416
119.0855268 1.536719344
123.1168269 0.9371016641
137.132477 1.065815409
145.1011768 1.442998605
147.1168269 1.15103379
161.0960915 1.105660968
271.2056419 0.9206104158
273.221292 1.094955064
297.221292 1.144326614
299.236942 1.579560089
301.2162066 0.9234232916
311.236942 3.745424898
313.2162066 1.63654312
313.2525921 4.398518041
315.2318567 1.060135919
325.2525921 1.039121747
327.2318567 1.534096091
327.2682422 2.715273182
329.2475067 1.840246353
329.2838922 1.140340162
341.2475067 1.44042396
343.2631568 1.994758293
355.2631568 1.242518753
363.252986 0.8653323907
375.252986 1.959771983

Name: +ve in-silico MS/MS by CFM-ID for ASTJGIPTRWBWLM-AATNWSJTSA-N
ID: ASTJGIPTRWBWLM-AATNWSJTSA-N
Comment: Energy0
Num peaks: 14
307.2267713 0.5988352711
329.2475067 0.9975230828
331.2631568 2.017640907
345.2788068 2.729390421
347.2580714 0.7373070267
349.2737215 1.708068575
361.2737215 0.7130148086
363.2893715 2.432021863
373.2737215 24.55551082
377.2686361 0.6159819518
379.2842861 0.7345165247
391.2842861 32.20026363
393.2635507 0.6016245974
409.2948508 9.920964163

Name: +ve in-silico MS/MS by CFM-ID for ASTJGIPTRWBWLM-AATNWSJTSA-N
ID: ASTJGIPTRWBWLM-AATNWSJTSA-N
Comment: Energy1
Num peaks: 31
59.01275576 0.7449415282
73.02840582 0.9353754584
111.0804414 0.8295947666
113.0960915 0.8515103197
125.0960915 0.7689192434
127.1117415 0.9033202892
141.1273916 0.7118108548
147.1168269 1.035302895
163.1117415 0.9982398768
165.1273916 1.642983169
167.1430416 0.8598908014
181.1223062 0.643250297
183.1379563 0.7468387278
287.2005565 0.631393938
289.2162066 0.7725114516
305.2111212 0.7504157202
317.2475067 0.641191526
329.2475067 2.027895593
331.2267713 0.7447305079
331.2631568 4.040040809
333.2424213 0.9453688947
345.2788068 6.417113702
347.2580714 1.037054925
347.2944569 0.9588209397
349.2737215 2.123003489
361.2737215 0.6611370847
363.252986 0.651894215
363.2893715 3.80891604
373.2737215 12.71663795
391.2842861 9.537307711
409.2948508 2.395243409

Name: +ve in-silico MS/MS by CFM-ID for ASTJGIPTRWBWLM-AATNWSJTSA-N
ID: ASTJGIPTRWBWLM-AATNWSJTSA-N
Comment: Energy2
Num peaks: 31
39.02292652 2.31877793
51.02292652 1.190962972
55.05422664 1.293106405
69.06987671 1.161727943
83.08552677 1.330630556
91.05422664 1.186871898
93.06987671 1.220734385
97.10117684 1.35750706
109.0647913 1.487999288
111.0804414 1.368881673
121.1011768 1.106712841
123.1168269 1.245320961
125.0960915 1.241779077
147.1168269 1.297603925
149.132477 1.098028135
163.1117415 1.448407376
165.1273916 1.569804647
291.2318567 1.194358847
315.2318567 1.070448201
317.2475067 1.485591411
329.2475067 5.029343415
331.2631568 4.063614974
333.2424213 1.172294161
333.2788068 1.093488736
343.2631568 1.088540688
345.2788068 2.887501402
347.2580714 1.383047463
359.2580714 1.301288182
361.2737215 1.362410794
373.2737215 2.151752102
393.2635507 2.166256306

Name: +ve in-silico MS/MS by CFM-ID for ASTJGIPTRWBWLM-ITFKBJAYSA-N
ID: ASTJGIPTRWBWLM-ITFKBJAYSA-N
Comment: Energy0
Num peaks: 14
307.2267713 0.5988352711
329.2475067 0.9975230828
331.2631568 2.017640907
345.2788068 2.729390421
347.2580714 0.7373070267
349.2737215 1.708068575
361.2737215 0.7130148086
363.2893715 2.432021863
373.2737215 24.55551082
377.2686361 0.6159819518
379.2842861 0.7345165247
391.2842861 32.20026363
393.2635507 0.6016245974
409.2948508 9.920964163

Name: +ve in-silico MS/MS by CFM-ID for ASTJGIPTRWBWLM-ITFKBJAYSA-N
ID: ASTJGIPTRWBWLM-ITFKBJAYSA-N
Comment: Energy1
Num peaks: 31
59.01275576 0.7449415282
73.02840582 0.9353754584
111.0804414 0.8295947666
113.0960915 0.8515103197
125.0960915 0.7689192434
127.1117415 0.9033202892
141.1273916 0.7118108548
147.1168269 1.035302895
163.1117415 0.9982398768
165.1273916 1.642983169
167.1430416 0.8598908014
181.1223062 0.643250297
183.1379563 0.7468387278
287.2005565 0.631393938
289.2162066 0.7725114516
305.2111212 0.7504157202
317.2475067 0.641191526
329.2475067 2.027895593
331.2267713 0.7447305079
331.2631568 4.040040809
333.2424213 0.9453688947
345.2788068 6.417113702
347.2580714 1.037054925
347.2944569 0.9588209397
349.2737215 2.123003489
361.2737215 0.6611370847
363.252986 0.651894215
363.2893715 3.80891604
373.2737215 12.71663795
391.2842861 9.537307711
409.2948508 2.395243409

Name: +ve in-silico MS/MS by CFM-ID for ASTJGIPTRWBWLM-ITFKBJAYSA-N
ID: ASTJGIPTRWBWLM-ITFKBJAYSA-N
Comment: Energy2
Num peaks: 31
39.02292652 2.31877793
51.02292652 1.190962972
55.05422664 1.293106405
69.06987671 1.161727943
83.08552677 1.330630556
91.05422664 1.186871898
93.06987671 1.220734385
97.10117684 1.35750706
109.0647913 1.487999288
111.0804414 1.368881673
121.1011768 1.106712841
123.1168269 1.245320961
125.0960915 1.241779077
147.1168269 1.297603925
149.132477 1.098028135
163.1117415 1.448407376
165.1273916 1.569804647
291.2318567 1.194358847
315.2318567 1.070448201
317.2475067 1.485591411
329.2475067 5.029343415
331.2631568 4.063614974
333.2424213 1.172294161
333.2788068 1.093488736
343.2631568 1.088540688
345.2788068 2.887501402
347.2580714 1.383047463
359.2580714 1.301288182
361.2737215 1.362410794
373.2737215 2.151752102
393.2635507 2.166256306

Name: +ve in-silico MS/MS by CFM-ID for ASTJGIPTRWBWLM-YNZHAXLHSA-N
ID: ASTJGIPTRWBWLM-YNZHAXLHSA-N
Comment: Energy0
Num peaks: 14
307.2267713 0.5988352711
329.2475067 0.9975230828
331.2631568 2.017640907
345.2788068 2.729390421
347.2580714 0.7373070267
349.2737215 1.708068575
361.2737215 0.7130148086
363.2893715 2.432021863
373.2737215 24.55551082
377.2686361 0.6159819518
379.2842861 0.7345165247
391.2842861 32.20026363
393.2635507 0.6016245974
409.2948508 9.920964163

Name: +ve in-silico MS/MS by CFM-ID for ASTJGIPTRWBWLM-YNZHAXLHSA-N
ID: ASTJGIPTRWBWLM-YNZHAXLHSA-N
Comment: Energy1
Num peaks: 31
59.01275576 0.7449415282
73.02840582 0.9353754584
111.0804414 0.8295947666
113.0960915 0.8515103197
125.0960915 0.7689192434
127.1117415 0.9033202892
141.1273916 0.7118108548
147.1168269 1.035302895
163.1117415 0.9982398768
165.1273916 1.642983169
167.1430416 0.8598908014
181.1223062 0.643250297
183.1379563 0.7468387278
287.2005565 0.631393938
289.2162066 0.7725114516
305.2111212 0.7504157202
317.2475067 0.641191526
329.2475067 2.027895593
331.2267713 0.7447305079
331.2631568 4.040040809
333.2424213 0.9453688947
345.2788068 6.417113702
347.2580714 1.037054925
347.2944569 0.9588209397
349.2737215 2.123003489
361.2737215 0.6611370847
363.252986 0.651894215
363.2893715 3.80891604
373.2737215 12.71663795
391.2842861 9.537307711
409.2948508 2.395243409

Name: +ve in-silico MS/MS by CFM-ID for ASTJGIPTRWBWLM-YNZHAXLHSA-N
ID: ASTJGIPTRWBWLM-YNZHAXLHSA-N
Comment: Energy2
Num peaks: 31
39.02292652 2.31877793
51.02292652 1.190962972
55.05422664 1.293106405
69.06987671 1.161727943
83.08552677 1.330630556
91.05422664 1.186871898
93.06987671 1.220734385
97.10117684 1.35750706
109.0647913 1.487999288
111.0804414 1.368881673
121.1011768 1.106712841
123.1168269 1.245320961
125.0960915 1.241779077
147.1168269 1.297603925
149.132477 1.098028135
163.1117415 1.448407376
165.1273916 1.569804647
291.2318567 1.194358847
315.2318567 1.070448201
317.2475067 1.485591411
329.2475067 5.029343415
331.2631568 4.063614974
333.2424213 1.172294161
333.2788068 1.093488736
343.2631568 1.088540688
345.2788068 2.887501402
347.2580714 1.383047463
359.2580714 1.301288182
361.2737215 1.362410794
373.2737215 2.151752102
393.2635507 2.166256306

Name: +ve in-silico MS/MS by CFM-ID for ASTJGIPTRWBWLM-MQUATDMGSA-N
ID: ASTJGIPTRWBWLM-MQUATDMGSA-N
Comment: Energy0
Num peaks: 14
307.2267713 0.5988352711
329.2475067 0.9975230828
331.2631568 2.017640907
345.2788068 2.729390421
347.2580714 0.7373070267
349.2737215 1.708068575
361.2737215 0.7130148086
363.2893715 2.432021863
373.2737215 24.55551082
377.2686361 0.6159819518
379.2842861 0.7345165247
391.2842861 32.20026363
393.2635507 0.6016245974
409.2948508 9.920964163

Name: +ve in-silico MS/MS by CFM-ID for ASTJGIPTRWBWLM-MQUATDMGSA-N
ID: ASTJGIPTRWBWLM-MQUATDMGSA-N
Comment: Energy1
Num peaks: 31
59.01275576 0.7449415282
73.02840582 0.9353754584
111.0804414 0.8295947666
113.0960915 0.8515103197
125.0960915 0.7689192434
127.1117415 0.9033202892
141.1273916 0.7118108548
147.1168269 1.035302895
163.1117415 0.9982398768
165.1273916 1.642983169
167.1430416 0.8598908014
181.1223062 0.643250297
183.1379563 0.7468387278
287.2005565 0.631393938
289.2162066 0.7725114516
305.2111212 0.7504157202
317.2475067 0.641191526
329.2475067 2.027895593
331.2267713 0.7447305079
331.2631568 4.040040809
333.2424213 0.9453688947
345.2788068 6.417113702
347.2580714 1.037054925
347.2944569 0.9588209397
349.2737215 2.123003489
361.2737215 0.6611370847
363.252986 0.651894215
363.2893715 3.80891604
373.2737215 12.71663795
391.2842861 9.537307711
409.2948508 2.395243409

Name: +ve in-silico MS/MS by CFM-ID for ASTJGIPTRWBWLM-MQUATDMGSA-N
ID: ASTJGIPTRWBWLM-MQUATDMGSA-N
Comment: Energy2
Num peaks: 31
39.02292652 2.31877793
51.02292652 1.190962972
55.05422664 1.293106405
69.06987671 1.161727943
83.08552677 1.330630556
91.05422664 1.186871898
93.06987671 1.220734385
97.10117684 1.35750706
109.0647913 1.487999288
111.0804414 1.368881673
121.1011768 1.106712841
123.1168269 1.245320961
125.0960915 1.241779077
147.1168269 1.297603925
149.132477 1.098028135
163.1117415 1.448407376
165.1273916 1.569804647
291.2318567 1.194358847
315.2318567 1.070448201
317.2475067 1.485591411
329.2475067 5.029343415
331.2631568 4.063614974
333.2424213 1.172294161
333.2788068 1.093488736
343.2631568 1.088540688
345.2788068 2.887501402
347.2580714 1.383047463
359.2580714 1.301288182
361.2737215 1.362410794
373.2737215 2.151752102
393.2635507 2.166256306

Name: +ve in-silico MS/MS by CFM-ID for CVNYHSDFZXHMMJ-ADAHTZDYSA-N
ID: CVNYHSDFZXHMMJ-ADAHTZDYSA-N
Comment: Energy0
Num peaks: 19
59.01275576 0.5136958191
73.02840582 0.5066806866
83.04914126 0.468161253
101.0597059 0.5155393803
271.2056419 0.5997346652
289.2162066 0.648802517
311.236942 0.6835385668
313.2525921 1.738140955
327.2682422 2.481473356
329.2475067 0.8408474659
329.2838922 0.4796739972
331.2631568 2.264874845
343.2631568 0.8162209145
345.2788068 3.16839618
355.2631568 18.14648945
361.2737215 0.4840602678
373.2737215 34.43312102
375.252986 0.6902424547
391.2842861 10.63284395

Name: +ve in-silico MS/MS by CFM-ID for CVNYHSDFZXHMMJ-ADAHTZDYSA-N
ID: CVNYHSDFZXHMMJ-ADAHTZDYSA-N
Comment: Energy1
Num peaks: 31
55.05422664 0.8314138343
59.01275576 0.7477625263
73.02840582 0.9458376546
127.1117415 0.6287186713
147.1168269 0.6563586092
165.1273916 0.9423554142
181.1586917 1.013007258
269.1899918 0.6573934932
271.2056419 0.8310748977
273.221292 0.6613834909
287.2005565 0.7508356121
289.2162066 0.6220001445
299.236942 0.7547762156
311.236942 0.7190690948
313.2162066 0.6398886415
313.2525921 3.357076357
315.2318567 1.033165188
327.2318567 0.8583861586
327.2682422 5.19614866
329.2475067 1.250984298
329.2838922 1.184160168
331.2631568 2.565715983
341.2475067 1.028481119
343.2631568 1.153232394
345.2424213 0.7261565737
345.2788068 5.65345557
355.2631568 7.257149773
363.2893715 1.252368786
373.2737215 8.341467479
375.252986 0.7605767186
391.2842861 2.345843087

Name: +ve in-silico MS/MS by CFM-ID for CVNYHSDFZXHMMJ-ADAHTZDYSA-N
ID: CVNYHSDFZXHMMJ-ADAHTZDYSA-N
Comment: Energy2
Num peaks: 31
55.05422664 2.080823129
65.03857658 1.425274187
69.06987671 1.073206014
79.05422664 1.320373309
91.05422664 1.194582595
93.06987671 0.8785709373
119.0855268 1.391197533
123.1168269 0.9513669695
147.1168269 0.9557879104
161.0960915 0.8982295263
163.1117415 1.105798268
163.148127 1.184715122
165.1273916 0.9697895893
273.221292 1.318095677
297.221292 0.9132212855
299.236942 1.308868559
311.236942 2.775795461
313.2525921 3.052447439
315.2318567 1.107225555
315.2682422 1.014938509
325.2525921 0.9146014901
327.2318567 1.562241688
327.2682422 1.390097498
329.2475067 2.038373302
329.2838922 1.663920969
331.2631568 1.487445573
341.2475067 1.003889226
343.2631568 1.81479904
345.2788068 1.918046304
355.2631568 1.012900755
375.252986 2.063208498

Name: +ve in-silico MS/MS by CFM-ID for KHTQKVWLBDPPPW-QLEQUTGBSA-N
ID: KHTQKVWLBDPPPW-QLEQUTGBSA-N
Comment: Energy0
Num peaks: 15
271.2056419 0.7485184626
299.236942 0.5249311297
311.236942 0.8604735085
313.2525921 2.058060795
327.2682422 3.013438331
329.2475067 0.5329964926
329.2838922 0.5092866355
331.2631568 1.31718092
343.2631568 0.9262283208
345.2788068 2.185020762
355.2631568 26.27934476
361.2737215 0.4903782972
373.2737215 31.99132199
375.252986 0.5909496379
391.2842861 8.180273953

Name: +ve in-silico MS/MS by CFM-ID for KHTQKVWLBDPPPW-QLEQUTGBSA-N
ID: KHTQKVWLBDPPPW-QLEQUTGBSA-N
Comment: Energy1
Num peaks: 31
39.02292652 0.6890461527
41.03857658 0.8020446702
53.03857658 0.6909106498
55.05422664 1.132519364
59.01275576 0.7255635011
73.02840582 1.048796009
93.06987671 1.190296034
95.08552677 0.9534465813
163.1117415 0.9714510135
165.1273916 0.9106289737
181.1223062 0.7979520726
269.1899918 0.9926778683
271.2056419 0.9884439719
297.221292 0.9054724172
299.236942 0.7859591461
311.236942 1.264053297
313.2525921 4.021553589
325.2525921 0.835760127
327.2318567 0.7576402566
327.2682422 7.071771731
329.2475067 0.7178362186
329.2838922 1.32583007
331.2267713 0.7941509493
331.2631568 1.704857886
343.2631568 0.8911049111
345.2788068 3.953739872
351.252986 0.6939058454
355.2631568 12.64804475
373.2737215 10.29358119
375.252986 0.6669110444
391.2842861 2.201547706

Name: +ve in-silico MS/MS by CFM-ID for KHTQKVWLBDPPPW-QLEQUTGBSA-N
ID: KHTQKVWLBDPPPW-QLEQUTGBSA-N
Comment: Energy2
Num peaks: 31
39.02292652 1.488991371
41.03857658 1.21316926
51.02292652 1.344926692
53.03857658 1.229084722
55.05422664 2.536885778
57.06987671 1.298369345
67.05422664 2.280271336
69.06987671 2.521251154
93.06987671 2.00726236
95.08552677 1.003754203
97.10117684 1.254712659
119.0855268 0.9870686808
137.132477 1.640911952
161.0960915 0.9975112704
297.221292 1.065446389
299.236942 1.470912194
311.236942 3.475059423
313.2525921 3.25444281
315.2682422 0.9656154431
325.2525921 0.9725438543
327.2318567 0.9867001052
327.2682422 2.25626034
329.2475067 1.183551811
329.2838922 1.057189165
331.2267713 1.065774892
333.2424213 1.001728989
341.2475067 1.677883326
343.2631568 2.446730435
355.2631568 1.113032941
363.252986 1.098477871
375.252986 1.845002008

Name: +ve in-silico MS/MS by CFM-ID for JRNKMLBWEKPKCU-CVJMUIIASA-N
ID: JRNKMLBWEKPKCU-CVJMUIIASA-N
Comment: Energy0
Num peaks: 19
59.01275576 0.5158307673
73.02840582 0.5087950094
83.04914126 0.47107122
101.0597059 0.518349209
271.2056419 0.5942950651
289.2162066 0.6526810149
311.236942 0.6837295476
313.2525921 1.735564442
317.2475067 0.4674855402
327.2682422 2.520749647
329.2475067 0.7072319097
329.2838922 0.4801405446
331.2631568 2.271348059
343.2631568 0.5913081105
345.2788068 3.073878827
355.2631568 18.2408082
373.2737215 34.62750997
375.252986 0.7146173179
391.2842861 10.7197058

Name: +ve in-silico MS/MS by CFM-ID for JRNKMLBWEKPKCU-CVJMUIIASA-N
ID: JRNKMLBWEKPKCU-CVJMUIIASA-N
Comment: Energy1
Num peaks: 31
41.03857658 0.6891732651
43.05422664 0.6835951101
55.05422664 1.205342962
59.01275576 0.7337392451
73.02840582 0.928273672
95.08552677 1.422446648
97.10117684 0.7149462032
109.1011768 0.8022406214
111.1168269 1.459044485
163.1117415 1.151129389
165.1273916 1.245828193
175.1117415 0.846625217
287.2005565 0.7276926971
299.236942 0.7392991811
311.236942 0.7184635583
313.2525921 3.242290287
327.2682422 4.975708297
329.2111212 0.7307830537
329.2475067 1.199627369
329.2838922 1.171288576
331.2631568 2.458954851
341.2475067 1.027462662
343.2631568 1.324639282
345.2788068 5.522533136
349.237336 0.704555295
355.2631568 6.942760846
361.2737215 0.831151641
363.2893715 1.299999648
373.2737215 8.057755587
375.252986 0.8704538195
391.2842861 2.257027365

Name: +ve in-silico MS/MS by CFM-ID for JRNKMLBWEKPKCU-CVJMUIIASA-N
ID: JRNKMLBWEKPKCU-CVJMUIIASA-N
Comment: Energy2
Num peaks: 31
41.03857658 1.088214694
43.05422664 1.414986787
53.03857658 1.507768817
55.05422664 2.842569077
65.03857658 1.284111106
69.06987671 1.310220335
79.05422664 1.189864943
93.06987671 2.157655363
95.08552677 1.981837503
97.10117684 1.157033352
111.1168269 1.852480731
119.0855268 1.586299971
137.132477 1.097427815
161.0960915 1.203367277
231.1379563 1.277125078
299.236942 1.334724945
311.236942 2.875840273
313.2525921 2.512330415
327.2318567 1.227613072
327.2682422 1.581657795
329.2111212 1.079804167
329.2475067 1.656647174
329.2838922 1.722093424
331.2267713 1.092469873
331.2631568 1.426787258
343.2631568 1.807093978
345.2424213 1.435115765
345.2788068 1.773061675
355.2631568 1.05431043
361.237336 1.318716234
375.252986 2.453098858

Name: +ve in-silico MS/MS by CFM-ID for DRRSNCIMGYJXBW-PABOKLNHSA-N
ID: DRRSNCIMGYJXBW-PABOKLNHSA-N
Comment: Energy0
Num peaks: 17
59.01275576 0.4865541469
73.02840582 0.484745841
271.2056419 0.7387787118
289.2162066 0.4860925219
299.236942 0.5178310892
311.236942 0.8540161328
313.2525921 2.029851832
327.2682422 2.979272249
329.2475067 0.5725652564
329.2838922 0.5043857965
331.2631568 1.483123368
343.2631568 0.6245740153
345.2788068 2.248272354
355.2631568 23.92819165
373.2737215 33.26275621
375.252986 0.5723026392
391.2842861 8.649802476

Name: +ve in-silico MS/MS by CFM-ID for DRRSNCIMGYJXBW-PABOKLNHSA-N
ID: DRRSNCIMGYJXBW-PABOKLNHSA-N
Comment: Energy1
Num peaks: 31
53.03857658 0.6364740254
55.05422664 0.7957001875
59.01275576 0.7748714209
73.02840582 1.040869919
107.0491413 0.6484009812
125.0597059 0.6673007354
141.0910061 0.5424930487
195.1379563 0.5811795344
243.1743418 0.6986034611
261.1849065 0.9072978968
269.1899918 1.007053707
271.2056419 1.021762411
297.221292 0.9537588898
299.236942 0.8087026481
311.236942 1.391769004
313.2162066 1.019478842
313.2525921 4.266953301
315.2318567 0.768041903
325.2525921 0.895227942
327.2318567 0.6736660106
327.2682422 7.793530345
329.2475067 0.7284371614
329.2838922 1.427774877
331.2631568 1.599375354
343.2631568 0.6490260039
345.2788068 3.554055253
355.2631568 13.55109703
361.2737215 0.5608648017
373.2737215 10.91612486
375.252986 0.5977722607
391.2842861 1.945678949

Name: +ve in-silico MS/MS by CFM-ID for DRRSNCIMGYJXBW-PABOKLNHSA-N
ID: DRRSNCIMGYJXBW-PABOKLNHSA-N
Comment: Energy2
Num peaks: 31
53.03857658 0.8087067785
55.05422664 1.800456953
69.06987671 0.9619561011
161.0960915 1.299656853
163.1117415 0.8826598741
177.1273916 1.061111584
179.1066561 0.8306426244
189.1273916 1.299656853
191.1430416 0.8826598741
191.1794272 1.096711555
207.1379563 0.8306426244
215.1430416 0.9913949168
217.1950772 1.180883881
243.1743418 0.8126604155
297.221292 1.163890739
299.236942 1.603195437
311.236942 3.856963059
313.2162066 0.9246870172
313.2525921 4.957936391
315.2318567 0.8348384665
325.2525921 1.036699132
327.2318567 1.018856884
327.2682422 3.084588359
329.2475067 1.345019063
329.2838922 1.185464968
341.2475067 1.00272707
343.2631568 1.440444139
355.2631568 1.212272905
361.237336 0.9651960356
363.252986 1.109038708
375.252986 2.134347345

Name: +ve in-silico MS/MS by CFM-ID for JSIQROACCRQDKK-GUDITCNYSA-N
ID: JSIQROACCRQDKK-GUDITCNYSA-N
Comment: Energy0
Num peaks: 6
331.2631568 2.144549769
345.2788068 3.145425235
363.2893715 1.671134964
373.2737215 36.38018975
391.2842861 30.90745621
409.2948508 6.727818205

Name: +ve in-silico MS/MS by CFM-ID for JSIQROACCRQDKK-GUDITCNYSA-N
ID: JSIQROACCRQDKK-GUDITCNYSA-N
Comment: Energy1
Num peaks: 31
55.01784114 0.9461897895
55.05422664 0.7795858515
59.01275576 0.6839562112
73.02840582 1.793472764
207.1379563 0.6099004727
209.1536063 0.6878698845
231.1743418 0.6375004502
243.1743418 1.103600686
245.1899918 1.170461265
257.1899918 1.613598233
259.2056419 0.6141036761
263.236942 0.5969136656
275.2005565 0.8709942344
289.2162066 1.061818836
317.2111212 0.6956909051
319.2267713 0.593759535
329.2475067 1.324311375
331.2267713 0.7729270356
331.2631568 4.086436327
333.2424213 0.8354034737
343.2631568 0.8525514288
345.2424213 1.092196466
345.2788068 7.471377093
347.2580714 0.8494138821
347.2944569 1.316459548
349.2737215 1.268318133
361.2737215 0.8723709344
363.2893715 3.106289229
373.2737215 18.38970937
391.2842861 10.35705693
409.2948508 1.844746245

Name: +ve in-silico MS/MS by CFM-ID for JSIQROACCRQDKK-GUDITCNYSA-N
ID: JSIQROACCRQDKK-GUDITCNYSA-N
Comment: Energy2
Num peaks: 31
27.02292652 1.360343831
55.05422664 1.271938446
109.0647913 1.291780421
111.0804414 1.146964419
179.1066561 0.9648784858
181.1586917 0.9923206331
207.1379563 1.123288402
209.1536063 1.185226596
243.1743418 1.834401416
245.1899918 1.01125143
247.2056419 0.9420308685
261.1849065 1.191554841
289.2162066 1.017650506
317.2111212 1.181257142
317.2475067 1.087025803
319.2267713 1.155843282
329.2475067 4.66282103
331.2267713 1.801218873
331.2631568 4.910775616
333.2424213 1.443210496
333.2788068 1.044624494
343.2631568 1.193374683
345.2424213 1.855268853
345.2788068 3.806086776
347.2580714 2.17589997
347.2944569 1.426365887
359.2580714 2.11681707
361.2737215 3.424968602
363.2893715 1.138911123
373.2737215 3.015317718
393.2635507 1.056992281

Name: +ve in-silico MS/MS by CFM-ID for OGSDYCPNYNWUNN-QGGGRKECSA-N
ID: OGSDYCPNYNWUNN-QGGGRKECSA-N
Comment: Energy0
Num peaks: 6
331.2631568 2.131345452
345.2788068 3.149456212
363.2893715 1.526000104
373.2737215 36.52981176
391.2842861 30.96874373
409.2948508 6.729679072

Name: +ve in-silico MS/MS by CFM-ID for OGSDYCPNYNWUNN-QGGGRKECSA-N
ID: OGSDYCPNYNWUNN-QGGGRKECSA-N
Comment: Energy1
Num peaks: 31
55.05422664 0.5767564927
59.01275576 0.6215458229
73.02840582 0.7389369062
111.0804414 0.7974224652
113.0960915 0.5919123039
123.0804414 0.8373840025
127.1117415 0.5870775001
191.1430416 0.6952074118
193.1586917 0.5971042794
211.1692564 0.6267601396
287.2005565 1.101068989
289.2162066 1.155653183
315.2318567 1.012483584
317.2111212 0.74051499
317.2475067 0.8542265623
319.2267713 0.630861234
329.2475067 1.423765198
331.2267713 0.828597861
331.2631568 4.249256782
333.2424213 0.7351514858
343.2631568 0.9379813495
345.2424213 0.780482569
345.2788068 8.00739701
347.2580714 0.606762061
347.2944569 1.439032534
349.2737215 1.317674678
363.2893715 3.042744842
365.2686361 0.6133986646
373.2737215 20.44889713
391.2842861 11.46205302
409.2948508 2.023929197

Name: +ve in-silico MS/MS by CFM-ID for OGSDYCPNYNWUNN-QGGGRKECSA-N
ID: OGSDYCPNYNWUNN-QGGGRKECSA-N
Comment: Energy2
Num peaks: 31
55.05422664 2.403529417
57.06987671 1.181237584
67.05422664 2.150109232
69.06987671 2.905328113
71.08552677 0.9347627053
81.06987671 1.214414774
83.08552677 2.505175963
95.08552677 1.068185617
97.10117684 1.252854916
109.0647913 1.485411775
111.0804414 1.342665036
189.1273916 1.192878106
207.1379563 1.216576313
289.2162066 1.064416696
315.2318567 1.427011396
317.2111212 1.219292999
317.2475067 1.980486076
319.2267713 1.191029033
329.2475067 4.096167189
331.2267713 1.847497464
331.2631568 4.430070731
333.2424213 1.145809547
343.2631568 1.224487505
345.2424213 1.276517288
345.2788068 3.866543418
347.2580714 1.331287962
347.2944569 1.486442305
359.2580714 1.080571022
361.2737215 1.793853164
373.2737215 3.199052138
393.2635507 1.373777127

Name: +ve in-silico MS/MS by CFM-ID for JSIQROACCRQDKK-SJRLTEROSA-N
ID: JSIQROACCRQDKK-SJRLTEROSA-N
Comment: Energy0
Num peaks: 6
331.2631568 2.144549769
345.2788068 3.145425235
363.2893715 1.671134964
373.2737215 36.38018975
391.2842861 30.90745621
409.2948508 6.727818205

Name: +ve in-silico MS/MS by CFM-ID for JSIQROACCRQDKK-SJRLTEROSA-N
ID: JSIQROACCRQDKK-SJRLTEROSA-N
Comment: Energy1
Num peaks: 31
55.01784114 0.9461897895
55.05422664 0.7795858515
59.01275576 0.6839562112
73.02840582 1.793472764
207.1379563 0.6099004727
209.1536063 0.6878698845
231.1743418 0.6375004502
243.1743418 1.103600686
245.1899918 1.170461265
257.1899918 1.613598233
259.2056419 0.6141036761
263.236942 0.5969136656
275.2005565 0.8709942344
289.2162066 1.061818836
317.2111212 0.6956909051
319.2267713 0.593759535
329.2475067 1.324311375
331.2267713 0.7729270356
331.2631568 4.086436327
333.2424213 0.8354034737
343.2631568 0.8525514288
345.2424213 1.092196466
345.2788068 7.471377093
347.2580714 0.8494138821
347.2944569 1.316459548
349.2737215 1.268318133
361.2737215 0.8723709344
363.2893715 3.106289229
373.2737215 18.38970937
391.2842861 10.35705693
409.2948508 1.844746245

Name: +ve in-silico MS/MS by CFM-ID for JSIQROACCRQDKK-SJRLTEROSA-N
ID: JSIQROACCRQDKK-SJRLTEROSA-N
Comment: Energy2
Num peaks: 31
27.02292652 1.360343831
55.05422664 1.271938446
109.0647913 1.291780421
111.0804414 1.146964419
179.1066561 0.9648784858
181.1586917 0.9923206331
207.1379563 1.123288402
209.1536063 1.185226596
243.1743418 1.834401416
245.1899918 1.01125143
247.2056419 0.9420308685
261.1849065 1.191554841
289.2162066 1.017650506
317.2111212 1.181257142
317.2475067 1.087025803
319.2267713 1.155843282
329.2475067 4.66282103
331.2267713 1.801218873
331.2631568 4.910775616
333.2424213 1.443210496
333.2788068 1.044624494
343.2631568 1.193374683
345.2424213 1.855268853
345.2788068 3.806086776
347.2580714 2.17589997
347.2944569 1.426365887
359.2580714 2.11681707
361.2737215 3.424968602
363.2893715 1.138911123
373.2737215 3.015317718
393.2635507 1.056992281

Name: +ve in-silico MS/MS by CFM-ID for DXOCDBGWDZAYRQ-PMBBHOBUSA-N
ID: DXOCDBGWDZAYRQ-PMBBHOBUSA-N
Comment: Energy0
Num peaks: 19
59.01275576 0.5135802043
73.02840582 0.506570984
83.04914126 0.4671646718
101.0597059 0.6332856148
271.2056419 0.5997062603
289.2162066 0.6481436354
311.236942 0.6836650065
313.2525921 1.741028708
327.2682422 2.46106576
329.2475067 0.8398426617
329.2838922 0.4797232667
331.2631568 2.266375159
343.2631568 0.7660502487
345.2788068 3.145567284
355.2631568 18.11060587
361.2737215 0.4838786213
373.2737215 34.3983555
375.252986 0.6482044583
391.2842861 10.62719685

Name: +ve in-silico MS/MS by CFM-ID for DXOCDBGWDZAYRQ-PMBBHOBUSA-N
ID: DXOCDBGWDZAYRQ-PMBBHOBUSA-N
Comment: Energy1
Num peaks: 31
55.05422664 0.8235609665
59.01275576 0.7679933392
73.02840582 0.9768177835
93.06987671 0.6748464125
111.0804414 0.8234235546
127.1117415 1.124835008
181.1223062 0.9824286739
195.1379563 0.7639449416
209.1536063 0.9824286739
269.1899918 0.6870874597
271.2056419 0.85472975
273.221292 0.6752201468
287.2005565 0.7657271519
299.236942 0.7853390865
311.236942 0.7746073231
313.2525921 3.515599026
315.2318567 1.052082179
327.2318567 0.873198967
327.2682422 5.155770023
329.2475067 1.273717887
329.2838922 1.235767573
331.2631568 2.663060216
341.2475067 1.071481499
343.2631568 1.142304437
345.2424213 0.7406134167
345.2788068 5.636405006
355.2631568 7.538797833
363.2893715 1.279134886
373.2737215 8.719181509
375.252986 0.7989014208
391.2842861 2.421107195

Name: +ve in-silico MS/MS by CFM-ID for DXOCDBGWDZAYRQ-PMBBHOBUSA-N
ID: DXOCDBGWDZAYRQ-PMBBHOBUSA-N
Comment: Energy2
Num peaks: 31
55.05422664 1.637021383
69.06987671 0.9396997629
109.0647913 0.9895817661
109.1011768 1.166596388
125.0960915 0.797607176
137.132477 0.9880747816
165.1637771 0.9880747816
189.1273916 1.204634721
207.1379563 0.790994277
215.1430416 0.9895380923
273.221292 1.275472836
287.236942 0.7850251351
297.221292 0.9025317756
299.236942 1.334181262
303.2682422 0.7786866943
311.236942 2.748791009
313.2525921 4.349660497
315.2318567 1.088346166
315.2682422 0.9792785565
325.2525921 0.9016328717
327.2318567 1.535821794
327.2682422 1.294271205
329.2475067 2.003476211
329.2838922 1.643500159
331.2631568 1.698387582
341.2475067 0.9887387639
343.2631568 1.772071219
345.2788068 1.868893746
355.2631568 0.9955048827
363.252986 0.8435068034
375.252986 1.983417866

Name: +ve in-silico MS/MS by CFM-ID for JWCVBRQHSRBFQY-HZGGBFQVSA-N
ID: JWCVBRQHSRBFQY-HZGGBFQVSA-N
Comment: Energy0
Num peaks: 15
271.2056419 0.7483784629
299.236942 0.5221678645
311.236942 0.8549587138
313.2525921 2.068577169
327.2682422 2.993044831
329.2475067 0.6798710552
329.2838922 0.5061178694
331.2631568 1.326955103
343.2631568 0.9240814424
345.2788068 2.179039802
355.2631568 26.13774815
361.2737215 0.4901423646
373.2737215 31.87729357
375.252986 0.7132907574
391.2842861 8.174712216

Name: +ve in-silico MS/MS by CFM-ID for JWCVBRQHSRBFQY-HZGGBFQVSA-N
ID: JWCVBRQHSRBFQY-HZGGBFQVSA-N
Comment: Energy1
Num peaks: 31
55.05422664 0.7100542426
59.01275576 0.7941993866
73.02840582 1.048132175
93.06987671 0.6200022852
111.0804414 0.6937113742
113.0960915 0.6762063014
179.1066561 0.5730456431
195.1379563 0.6231235679
209.1536063 0.6723402891
269.1899918 0.9889282104
271.2056419 1.096048529
273.1849065 0.8793831783
297.221292 0.8997507477
299.2005565 0.6482368305
299.236942 0.7836475246
311.236942 1.25197782
313.2162066 0.9647957207
313.2525921 4.166367144
315.2318567 0.886549173
325.2525921 0.8295041284
327.2318567 1.122734672
327.2682422 7.284869131
329.2475067 0.9261428502
329.2838922 1.318187151
331.2631568 1.775833791
343.2631568 0.8954828412
345.2788068 4.06659825
355.2631568 12.77151815
373.2737215 10.3443624
375.252986 0.6379629255
391.2842861 2.216707139

Name: +ve in-silico MS/MS by CFM-ID for JWCVBRQHSRBFQY-HZGGBFQVSA-N
ID: JWCVBRQHSRBFQY-HZGGBFQVSA-N
Comment: Energy2
Num peaks: 31
55.05422664 1.265838408
67.05422664 1.992984981
81.06987671 0.806378994
93.06987671 0.8573000021
95.08552677 0.8481902765
109.0647913 1.691303422
111.0804414 0.9643985543
135.1168269 1.9698299
149.132477 1.015577039
163.148127 1.138548699
257.1899918 0.9696345815
271.2056419 0.9021311649
273.221292 1.091395375
297.221292 1.147645376
299.236942 1.584506441
301.2162066 0.9381833072
311.236942 3.737231693
313.2162066 1.661280943
313.2525921 4.888593135
315.2318567 1.075646728
315.2682422 1.301977468
325.2525921 1.050031909
327.2318567 1.592042254
327.2682422 2.559276159
329.2475067 1.809242564
329.2838922 1.136540177
341.2475067 1.813759561
343.2631568 2.649591631
345.2788068 1.059421432
355.2631568 1.219561607
375.252986 2.146237618

Name: +ve in-silico MS/MS by CFM-ID for LJTSIMVOOOLKOL-FNRDIUJOSA-N
ID: LJTSIMVOOOLKOL-FNRDIUJOSA-N
Comment: Energy0
Num peaks: 31
55.05422664 1.130269608
69.06987671 1.079043949
107.0855268 0.8148004541
109.1011768 1.640994069
111.1168269 1.218913599
123.1168269 1.042041514
137.132477 0.9931326412
175.148127 0.9309033874
177.1637771 1.672050724
179.1794272 1.203103272
191.1794272 2.294649995
199.0964854 2.44077091
205.1950772 0.8062534022
211.0964854 0.9843952394
213.1121354 0.9564004996
217.1950772 1.61483218
245.2263773 1.454945814
247.2420274 1.06088181
253.1434356 0.9799151222
267.1590856 0.9950457218
279.1590856 1.092678289
281.1747357 0.9564004996
321.2060358 1.011048103
335.2216859 1.029463383
347.2216859 2.864450036
349.237336 2.830604855
351.252986 0.7972545858
359.2580714 1.398451258
373.2737215 6.824381285
375.252986 1.186854894
391.2842861 24.94027794

Name: +ve in-silico MS/MS by CFM-ID for LJTSIMVOOOLKOL-FNRDIUJOSA-N
ID: LJTSIMVOOOLKOL-FNRDIUJOSA-N
Comment: Energy1
Num peaks: 31
55.05422664 2.916167659
65.03857658 1.347852564
69.06987671 2.070521716
107.0855268 1.84660501
109.1011768 1.241036908
119.0855268 1.423962951
121.1011768 0.9831874118
123.1168269 1.860799642
137.132477 1.389333137
175.148127 1.778577947
177.1637771 1.300933461
187.148127 1.307186809
189.1637771 1.045396872
191.1794272 2.922009749
195.0651853 1.299050679
199.0964854 4.009395895
205.1950772 1.895021332
209.0808353 0.9894428811
211.0964854 1.028255335
253.1434356 1.547352965
267.1590856 1.342989424
277.1434356 1.023621138
279.1590856 1.345597133
321.2060358 1.814983362
335.2216859 1.844239127
351.252986 1.007280752
359.2580714 1.209921652
361.2737215 1.372297837
363.2893715 1.424890452
373.2737215 2.491417845
391.2842861 2.213644297

Name: +ve in-silico MS/MS by CFM-ID for LJTSIMVOOOLKOL-FNRDIUJOSA-N
ID: LJTSIMVOOOLKOL-FNRDIUJOSA-N
Comment: Energy2
Num peaks: 31
51.02292652 2.970593182
53.03857658 1.662179402
55.05422664 4.988559927
65.03857658 1.988313361
67.05422664 2.496946392
69.06987671 2.626276128
91.05422664 2.172317048
105.0698767 1.810912137
107.0855268 1.578964838
109.1011768 1.185344764
119.0855268 1.447182921
123.1168269 1.117490585
133.1011768 1.323234972
135.1168269 1.688319586
149.132477 1.035303657
173.132477 1.353466525
175.148127 1.353880511
177.1637771 1.849064663
213.1637771 1.146720884
219.2107273 1.588393399
223.2420274 1.146720884
227.1794272 1.042707186
243.2107273 2.186885754
245.2263773 3.088654177
247.2420274 1.606188458
273.221292 1.715309965
275.236942 2.11971747
305.1747357 1.174184266
307.1903858 1.180491839
335.2216859 1.424947662
375.252986 1.719791534

Name: +ve in-silico MS/MS by CFM-ID for BHQCQFFYRZLCQQ-HQODRVCHSA-N
ID: BHQCQFFYRZLCQQ-HQODRVCHSA-N
Comment: Energy0
Num peaks: 9
329.2475067 0.9175780749
331.2631568 2.317444748
345.2788068 3.39998886
349.2737215 1.174910651
361.2737215 0.9860019079
363.2893715 2.006718857
373.2737215 32.030679
391.2842861 28.33828177
409.2948508 9.101739665

Name: +ve in-silico MS/MS by CFM-ID for BHQCQFFYRZLCQQ-HQODRVCHSA-N
ID: BHQCQFFYRZLCQQ-HQODRVCHSA-N
Comment: Energy1
Num peaks: 31
59.01275576 0.6383125426
73.02840582 0.6875414401
111.0804414 0.6545358754
113.0960915 0.5920205687
137.132477 0.6505308086
163.1117415 0.7726050796
181.1223062 1.184527724
183.1379563 0.8921155609
287.2005565 1.130256625
289.2162066 1.190848347
315.2318567 1.034428324
317.2111212 0.7351710657
317.2475067 0.8780529106
329.2475067 1.459760288
331.2267713 0.7770325332
331.2631568 4.530624688
333.2424213 0.719459063
343.2631568 0.9562547032
345.2424213 1.004465466
345.2788068 8.448573629
347.2580714 0.7379972715
347.2944569 1.470996384
349.2737215 1.361655136
359.2580714 0.75725367
361.2737215 1.12648016
363.252986 0.8816295854
363.2893715 3.624534575
373.2737215 19.38374963
379.2842861 0.6884891502
391.2842861 10.34691672
409.2948508 2.191891421

Name: +ve in-silico MS/MS by CFM-ID for BHQCQFFYRZLCQQ-HQODRVCHSA-N
ID: BHQCQFFYRZLCQQ-HQODRVCHSA-N
Comment: Energy2
Num peaks: 31
55.05422664 1.785858671
57.06987671 1.191234182
67.05422664 1.425420838
69.06987671 2.639679975
81.06987671 1.079087271
83.08552677 1.7933358
95.08552677 1.072346927
97.10117684 1.355113455
109.0647913 1.176278209
137.132477 2.087067609
163.1117415 0.9224781258
289.2162066 0.9881750153
315.2318567 1.310097834
317.2111212 1.623311474
317.2475067 1.818657505
319.2267713 0.9226706633
329.2475067 4.432925051
331.2267713 1.649214014
331.2631568 4.441584456
333.2424213 1.010367157
333.2788068 1.292412218
343.2631568 1.130870662
345.2424213 1.844623791
345.2788068 3.583412174
347.2580714 1.72308978
347.2944569 1.358627357
359.2580714 2.973644403
361.2737215 4.140659291
363.2893715 1.414720229
373.2737215 2.637229156
393.2635507 1.508267805

Name: +ve in-silico MS/MS by CFM-ID for GLIPXQAGIQSPTQ-BIZYMNTOSA-N
ID: GLIPXQAGIQSPTQ-BIZYMNTOSA-N
Comment: Energy0
Num peaks: 31
43.01784114 0.4216328767
43.05422664 0.4164814776
57.0334912 0.8003048965
57.06987671 0.4137677776
71.01275576 0.532101257
73.02840582 3.182028027
143.0338851 0.7599215953
145.0495352 0.7421559754
155.1794272 0.4134411952
157.0495352 0.606080578
211.2420274 1.076997378
221.2263773 2.120215748
223.2420274 2.273315419
225.2576775 1.219002581
263.236942 1.231000669
265.2525921 1.572841748
293.2475067 0.7521245878
295.2631568 3.523314516
297.2788068 0.627515487
309.2788068 1.060340183
319.2631568 1.654316663
321.2788068 0.9868191394
323.2580714 0.6621283358
325.2737215 3.232884132
327.2893715 1.319856754
333.2788068 1.939472589
337.2737215 6.247124908
339.2893715 0.8905138871
351.2893715 14.52843517
353.2686361 0.5938101062
369.2999362 21.63986353

Name: +ve in-silico MS/MS by CFM-ID for GLIPXQAGIQSPTQ-BIZYMNTOSA-N
ID: GLIPXQAGIQSPTQ-BIZYMNTOSA-N
Comment: Energy1
Num peaks: 31
43.01784114 0.8964021409
43.05422664 0.9116952606
53.00219107 0.8113938545
55.01784114 7.159686711
57.0334912 2.204260848
57.06987671 0.8772540909
71.01275576 1.314778368
71.08552677 0.8455507788
73.02840582 12.63187317
75.04405588 1.069202238
85.10117684 0.8194674956
99.1168269 0.8227169786
113.132477 0.8691018145
127.148127 0.8691018145
141.1637771 0.8691018145
155.1794272 0.8691018145
169.1950772 0.8691018145
183.2107273 0.8691018145
197.2263773 0.7497779864
211.2420274 1.961677729
221.2263773 5.502438347
223.2420274 5.001666184
225.2576775 3.180935151
265.2525921 1.003773265
295.2631568 0.750024621
319.2631568 1.185556835
325.2737215 0.9157220533
333.2788068 1.228582868
337.2737215 1.311432761
351.2893715 3.071698726
369.2999362 1.981511105

Name: +ve in-silico MS/MS by CFM-ID for GLIPXQAGIQSPTQ-BIZYMNTOSA-N
ID: GLIPXQAGIQSPTQ-BIZYMNTOSA-N
Comment: Energy2
Num peaks: 31
41.03857658 1.709971162
43.05422664 2.202228864
55.01784114 0.8151124543
55.05422664 0.8420572912
57.06987671 1.606438023
71.08552677 1.051774706
73.02840582 1.016767713
85.02840582 1.184676871
85.10117684 0.8324147111
97.10117684 0.7668395765
113.0233204 0.840291152
113.132477 1.524923813
127.148127 1.524923813
141.1637771 1.524923813
155.1794272 1.524923813
169.1950772 1.524923813
183.2107273 1.524923813
197.2263773 1.419427274
205.1950772 1.031971753
207.2107273 0.9146097196
209.2263773 1.210208035
211.2420274 2.621849169
221.2263773 4.68901194
223.2420274 2.161383193
225.2576775 1.897045035
235.2420274 5.260387919
237.2576775 1.101350733
263.236942 2.082697862
265.2525921 3.749605051
291.2682422 1.077681669
311.2944569 0.7680721127

Name: +ve in-silico MS/MS by CFM-ID for GYUVAHWOVINGNE-GCIAMKQFSA-N
ID: GYUVAHWOVINGNE-GCIAMKQFSA-N
Comment: Energy0
Num peaks: 9
289.2162066 0.8264909176
329.2475067 0.9245625806
331.2631568 2.340949721
345.2788068 3.420874843
349.2737215 1.189851496
363.2893715 1.774349277
373.2737215 32.27138754
391.2842861 28.65459907
409.2948508 9.231518138

Name: +ve in-silico MS/MS by CFM-ID for GYUVAHWOVINGNE-GCIAMKQFSA-N
ID: GYUVAHWOVINGNE-GCIAMKQFSA-N
Comment: Energy1
Num peaks: 31
59.01275576 0.6583943448
73.02840582 0.8134636461
109.0647913 0.6603315683
137.132477 0.5315821162
181.1223062 0.5649205078
191.1794272 0.6648052075
197.1536063 0.5603149409
209.1536063 0.5649205078
235.1692564 0.9578432578
261.1849065 0.7520113918
263.2005565 0.558174712
281.2111212 0.5398472067
287.2005565 1.158267382
289.2162066 1.132995909
301.2162066 1.000046524
303.2318567 0.6445202417
315.2318567 1.396269772
317.2475067 1.053253645
319.2267713 0.5956128549
329.2475067 1.492786428
331.2631568 4.635220391
333.2424213 0.6292213986
343.2631568 0.9786045849
345.2788068 8.457339966
347.2944569 1.506186496
349.2737215 1.410831391
363.2893715 3.213075084
373.2737215 19.69091636
379.2842861 0.530669335
391.2842861 10.73420388
409.2948508 2.314402859

Name: +ve in-silico MS/MS by CFM-ID for GYUVAHWOVINGNE-GCIAMKQFSA-N
ID: GYUVAHWOVINGNE-GCIAMKQFSA-N
Comment: Energy2
Num peaks: 31
55.05422664 1.112477185
69.06987671 1.106357874
109.0647913 0.9918368933
137.132477 2.535136991
151.148127 1.580165542
165.1637771 1.972981784
191.1794272 2.27457681
245.1536063 0.8498055636
247.1692564 0.9461075218
259.1692564 0.8498055636
261.1849065 1.445184914
263.2005565 1.105168739
273.1849065 0.7882884488
275.2005565 0.7839811314
275.236942 1.229788928
289.2162066 0.9138082113
289.2525921 1.467379627
301.2162066 0.8386881916
303.2318567 1.241268976
315.2318567 1.965478651
317.2475067 3.142105783
329.2475067 4.935873902
331.2631568 5.325649115
343.2631568 1.237621086
345.2788068 4.062125454
347.2944569 1.514929824
359.2580714 1.078192502
361.2737215 1.467938625
373.2737215 3.02317144
381.2635507 0.7847520843
393.2635507 1.852480736

Name: +ve in-silico MS/MS by CFM-ID for IPSHXEXQGICLQN-TVLBBSBGSA-N
ID: IPSHXEXQGICLQN-TVLBBSBGSA-N
Comment: Energy0
Num peaks: 11
59.01275576 1.091601273
273.221292 1.080867872
329.2475067 1.710190879
331.2631568 4.86511326
345.2788068 1.789273213
347.2580714 1.064626558
349.2737215 3.025434254
363.2893715 0.854472566
373.2737215 29.97847256
391.2842861 26.58718394
409.2948508 8.551399729

Name: +ve in-silico MS/MS by CFM-ID for IPSHXEXQGICLQN-TVLBBSBGSA-N
ID: IPSHXEXQGICLQN-TVLBBSBGSA-N
Comment: Energy1
Num peaks: 31
59.01275576 0.9905506475
71.01275576 0.600125241
99.04405588 0.689692508
179.1066561 0.6156188801
181.1223062 0.6091742095
193.1223062 0.6548446044
207.1379563 0.6061946517
209.1536063 0.7291088836
271.2056419 1.083537074
273.221292 1.424578247
289.2162066 0.6566813105
291.2318567 0.5920944094
299.236942 1.711123683
301.2525921 2.127512635
303.2682422 1.62901683
317.2111212 0.731833645
319.2631568 0.9617035286
329.2475067 1.312306177
331.2267713 0.7251522774
331.2631568 6.166097848
345.2424213 0.8528952359
345.2788068 5.937339398
347.2580714 0.9073626832
347.2944569 1.450564819
349.2737215 2.265920082
361.2737215 1.101180184
363.252986 0.5772942436
363.2893715 2.244377563
373.2737215 18.93185696
391.2842861 10.1879642
409.2948508 2.173353017

Name: +ve in-silico MS/MS by CFM-ID for IPSHXEXQGICLQN-TVLBBSBGSA-N
ID: IPSHXEXQGICLQN-TVLBBSBGSA-N
Comment: Energy2
Num peaks: 31
59.01275576 1.102559002
95.08552677 0.856813857
109.0647913 1.048357255
111.0804414 1.011024675
137.0960915 1.323114919
165.1273916 1.323114919
179.1066561 0.9019865752
181.1223062 1.035274593
207.1379563 0.8340860069
209.1536063 1.263289737
271.2056419 1.252957921
273.221292 1.498587499
299.236942 2.262283365
301.2525921 3.63290086
303.2682422 1.411623983
317.2111212 1.65686763
319.2267713 0.9535300241
319.2631568 0.9782560736
329.2475067 5.035836083
331.2267713 1.633516213
331.2631568 4.755262374
333.2424213 0.9397105228
345.2424213 1.462553569
345.2788068 2.570659528
347.2580714 1.754199505
359.2580714 1.967419125
361.2737215 3.279060201
363.2893715 0.9380839642
373.2737215 2.960725251
381.2635507 0.8874287592
393.2635507 1.81714364

Name: +ve in-silico MS/MS by CFM-ID for BHQCQFFYRZLCQQ-VHHPOOBTSA-N
ID: BHQCQFFYRZLCQQ-VHHPOOBTSA-N
Comment: Energy0
Num peaks: 9
329.2475067 0.9175780749
331.2631568 2.317444748
345.2788068 3.39998886
349.2737215 1.174910651
361.2737215 0.9860019079
363.2893715 2.006718857
373.2737215 32.030679
391.2842861 28.33828177
409.2948508 9.101739665

Name: +ve in-silico MS/MS by CFM-ID for BHQCQFFYRZLCQQ-VHHPOOBTSA-N
ID: BHQCQFFYRZLCQQ-VHHPOOBTSA-N
Comment: Energy1
Num peaks: 31
59.01275576 0.6383125426
73.02840582 0.6875414401
111.0804414 0.6545358754
113.0960915 0.5920205687
137.132477 0.6505308086
163.1117415 0.7726050796
181.1223062 1.184527724
183.1379563 0.8921155609
287.2005565 1.130256625
289.2162066 1.190848347
315.2318567 1.034428324
317.2111212 0.7351710657
317.2475067 0.8780529106
329.2475067 1.459760288
331.2267713 0.7770325332
331.2631568 4.530624688
333.2424213 0.719459063
343.2631568 0.9562547032
345.2424213 1.004465466
345.2788068 8.448573629
347.2580714 0.7379972715
347.2944569 1.470996384
349.2737215 1.361655136
359.2580714 0.75725367
361.2737215 1.12648016
363.252986 0.8816295854
363.2893715 3.624534575
373.2737215 19.38374963
379.2842861 0.6884891502
391.2842861 10.34691672
409.2948508 2.191891421

Name: +ve in-silico MS/MS by CFM-ID for BHQCQFFYRZLCQQ-VHHPOOBTSA-N
ID: BHQCQFFYRZLCQQ-VHHPOOBTSA-N
Comment: Energy2
Num peaks: 31
55.05422664 1.785858671
57.06987671 1.191234182
67.05422664 1.425420838
69.06987671 2.639679975
81.06987671 1.079087271
83.08552677 1.7933358
95.08552677 1.072346927
97.10117684 1.355113455
109.0647913 1.176278209
137.132477 2.087067609
163.1117415 0.9224781258
289.2162066 0.9881750153
315.2318567 1.310097834
317.2111212 1.623311474
317.2475067 1.818657505
319.2267713 0.9226706633
329.2475067 4.432925051
331.2267713 1.649214014
331.2631568 4.441584456
333.2424213 1.010367157
333.2788068 1.292412218
343.2631568 1.130870662
345.2424213 1.844623791
345.2788068 3.583412174
347.2580714 1.72308978
347.2944569 1.358627357
359.2580714 2.973644403
361.2737215 4.140659291
363.2893715 1.414720229
373.2737215 2.637229156
393.2635507 1.508267805

Name: +ve in-silico MS/MS by CFM-ID for DUYIECPEKRPRFQ-JKNFRCCSSA-N
ID: DUYIECPEKRPRFQ-JKNFRCCSSA-N
Comment: Energy0
Num peaks: 15
53.03857658 1.721804794
69.0334912 1.579129749
71.04914126 10.88682235
135.1168269 2.029587354
137.132477 1.528653299
283.2056419 1.320984039
285.221292 4.210106618
287.236942 1.900278496
301.2162066 1.234845118
303.2318567 9.257579877
321.2424213 4.813857107
349.237336 1.458443436
355.2631568 1.425556133
373.2737215 19.08282038
391.2842861 18.48767001

Name: +ve in-silico MS/MS by CFM-ID for DUYIECPEKRPRFQ-JKNFRCCSSA-N
ID: DUYIECPEKRPRFQ-JKNFRCCSSA-N
Comment: Energy1
Num peaks: 31
29.03857658 2.62131713
39.02292652 0.82354966
43.05422664 4.998114375
51.02292652 0.7691713393
53.03857658 4.847450751
55.05422664 2.804045335
57.06987671 1.264468953
69.0334912 1.211018258
69.06987671 1.42682944
71.04914126 12.19227536
71.08552677 0.7660427556
83.08552677 0.8639589323
109.1011768 0.7638194964
131.0855268 1.18305672
135.1168269 1.595766385
137.132477 0.9723723987
139.148127 1.606081308
141.1637771 1.44906599
277.1798211 0.8237882632
285.221292 3.072267096
287.236942 0.8273489757
301.2162066 0.8981175595
303.2318567 12.53656249
305.2475067 1.206525624
321.2424213 5.716296585
335.2216859 0.7812632787
349.237336 0.769394417
355.2631568 1.143822788
373.2737215 4.679514257
375.252986 0.9472480201
391.2842861 3.052907629

Name: +ve in-silico MS/MS by CFM-ID for DUYIECPEKRPRFQ-JKNFRCCSSA-N
ID: DUYIECPEKRPRFQ-JKNFRCCSSA-N
Comment: Energy2
Num peaks: 31
27.02292652 1.2393858
29.03857658 1.217972146
39.02292652 1.576241807
41.03857658 1.880359637
43.05422664 5.699003376
51.02292652 3.066763446
53.03857658 4.473179893
55.05422664 6.146374118
57.06987671 2.565265136
65.03857658 1.488590061
67.05422664 3.206215513
69.06987671 2.209482752
71.04914126 3.165008538
81.06987671 1.224025702
83.08552677 1.581302008
107.0855268 0.9741083472
109.1011768 1.631950521
131.0855268 1.010237303
133.1011768 5.978632363
135.1168269 4.213482069
137.132477 4.06176027
139.148127 1.001309309
141.1637771 2.702270343
193.1223062 0.8779556692
211.1328709 1.980066843
283.2056419 0.9100339357
285.221292 1.281438158
287.236942 1.137527806
301.2162066 1.204226083
303.2318567 3.54217659
375.252986 1.307621102

Name: +ve in-silico MS/MS by CFM-ID for RJMWYUFASKXSRF-AKFKNWHVSA-N
ID: RJMWYUFASKXSRF-AKFKNWHVSA-N
Comment: Energy0
Num peaks: 31
15.02292652 0.6001907532
41.00219107 0.6228613806
43.01784114 2.699248919
57.06987671 0.8016362872
61.02840582 3.99480669
71.08552677 0.4873772904
125.0597059 0.7883516307
139.148127 0.4885024332
185.0808353 1.331272304
191.1794272 0.831829815
199.0964854 0.6324156178
205.1950772 2.485695373
219.2107273 0.7396545114
245.2263773 0.5516800544
269.2263773 0.508868691
271.2420274 0.911126732
287.236942 1.162798322
289.2525921 2.40675938
313.2525921 0.6142406441
321.2060358 0.4885024332
329.2475067 2.992386463
331.2631568 16.47241286
335.2216859 0.5427364079
347.2216859 0.6095926596
349.237336 1.079320745
349.2737215 10.3673775
363.252986 0.665393496
365.2686361 0.6625299023
373.2737215 2.172032237
375.252986 1.14089166
391.2842861 17.6572534

Name: +ve in-silico MS/MS by CFM-ID for RJMWYUFASKXSRF-AKFKNWHVSA-N
ID: RJMWYUFASKXSRF-AKFKNWHVSA-N
Comment: Energy1
Num peaks: 31
39.02292652 1.056150411
43.01784114 1.28147493
61.02840582 1.242366971
125.0597059 2.188760287
141.0546206 0.8792641872
143.0702706 0.8713972046
185.0808353 2.13415574
187.148127 1.067847688
191.1794272 0.9895128598
201.1637771 1.570328191
203.1794272 1.296800273
205.1950772 7.607744192
215.1794272 0.9065592919
217.1950772 1.564581673
219.2107273 2.852054131
243.2107273 1.051201724
245.2263773 2.084811559
247.2420274 1.920877348
269.2263773 0.8968038223
271.2420274 1.245479588
289.2525921 3.208328318
307.2631568 1.299516082
329.2475067 1.758501034
331.2631568 8.853315511
333.2060358 0.8936717
347.2216859 1.298978602
349.237336 1.048411648
349.2737215 4.526093202
373.2737215 1.27551173
375.252986 0.9509027167
391.2842861 1.879908459

Name: +ve in-silico MS/MS by CFM-ID for RJMWYUFASKXSRF-AKFKNWHVSA-N
ID: RJMWYUFASKXSRF-AKFKNWHVSA-N
Comment: Energy2
Num peaks: 31
43.01784114 3.909032896
55.05422664 1.311235373
57.06987671 1.042428361
61.02840582 1.949298508
121.1011768 0.9470555324
123.0440559 1.876524834
125.0597059 1.935622119
141.0546206 1.135582393
143.0702706 1.463485882
149.132477 0.9470555324
189.1637771 0.929308231
191.1794272 1.519279773
201.1637771 1.137284306
203.1794272 1.774437833
205.1950772 5.83083998
215.1794272 1.026454974
219.2107273 1.281138324
243.2107273 1.094084062
245.2263773 0.9889305336
255.2107273 0.9791842999
257.2263773 3.902077401
259.2420274 1.062177733
289.2525921 2.179587297
329.2475067 1.300523523
333.2060358 1.290834679
347.2216859 1.607484722
349.237336 1.459583805
361.237336 1.206109586
363.252986 1.315254839
373.2737215 0.9302263948
375.252986 2.267400701

Name: +ve in-silico MS/MS by CFM-ID for BSSJNTUYJIJBEJ-UHFFFAOYSA-N
ID: BSSJNTUYJIJBEJ-UHFFFAOYSA-N
Comment: Energy0
Num peaks: 31
43.05422664 0.4328708147
57.06987671 0.4304570715
71.08552677 0.4254986351
85.10117684 0.4262370942
99.1168269 0.4273430285
113.132477 0.4301098617
127.148127 0.4301098617
135.0440559 11.40542732
137.0597059 1.456397717
141.1637771 0.4301098617
153.0546206 7.65038796
155.1794272 0.4301098617
169.1950772 0.4216491842
193.0495352 0.582680088
193.1950772 0.4789746813
195.2107273 0.6293845465
197.2263773 2.467824525
199.2420274 0.4402409547
211.2420274 0.9405199193
221.2263773 1.454384496
237.221292 1.74847782
239.236942 10.58065174
257.2475067 0.7572427087
335.2580714 0.475107398
355.2631568 0.4542839633
359.2580714 0.9828072641
361.2737215 1.581317081
363.252986 0.7360065794
373.2737215 6.368933169
375.252986 0.4397846295
391.2842861 24.45981422

Name: +ve in-silico MS/MS by CFM-ID for BSSJNTUYJIJBEJ-UHFFFAOYSA-N
ID: BSSJNTUYJIJBEJ-UHFFFAOYSA-N
Comment: Energy1
Num peaks: 31
41.03857658 0.6871727137
43.05422664 1.10992653
55.05422664 0.6046338063
57.06987671 1.065998469
71.08552677 1.02930544
85.10117684 0.9952642613
99.1168269 1.002877877
113.132477 1.056563123
119.0127558 1.110711045
123.0440559 1.597373429
125.0597059 0.71415981
127.148127 1.056563123
135.0440559 9.252971224
137.0233204 1.429301033
137.0597059 0.801986388
141.1637771 1.056563123
153.0546206 12.79227332
155.1794272 1.056563123
169.1950772 0.9454582359
183.2107273 0.9454582359
193.1950772 0.7784555666
195.2107273 0.9929917398
197.2263773 3.46356421
211.2420274 3.944084598
221.2263773 1.74566278
237.221292 1.179001687
239.236942 6.603792122
359.2580714 0.900292455
361.2737215 0.7147992129
373.2737215 2.142758342
391.2842861 2.654326535

Name: +ve in-silico MS/MS by CFM-ID for BSSJNTUYJIJBEJ-UHFFFAOYSA-N
ID: BSSJNTUYJIJBEJ-UHFFFAOYSA-N
Comment: Energy2
Num peaks: 31
39.02292652 1.007908148
41.03857658 1.926801721
43.05422664 2.28298393
55.05422664 1.129644924
57.06987671 1.565042635
71.08552677 1.01393752
79.01784114 2.430821075
81.0334912 2.422239566
97.02840582 0.8831566554
105.0334912 1.098044104
107.0491413 1.313055891
113.132477 1.484051344
121.0284058 1.170319546
123.0440559 2.149040236
127.148127 1.484051344
135.0440559 4.900584889
137.0233204 2.013357129
137.0597059 0.850179679
141.1637771 1.484051344
153.0546206 9.790001875
155.1794272 1.484051344
169.1950772 1.200779781
183.2107273 1.200779781
193.1950772 2.251239936
195.2107273 2.339250763
199.2420274 1.684630133
209.2263773 0.8534881481
211.2420274 2.958162038
237.221292 1.068963453
239.236942 1.187195445
375.252986 0.987387033

Name: +ve in-silico MS/MS by CFM-ID for ICEGYOHHBVYDCW-AAMDJPQKSA-N
ID: ICEGYOHHBVYDCW-AAMDJPQKSA-N
Comment: Energy0
Num peaks: 31
41.00219107 0.5454064488
43.01784114 2.458650208
61.02840582 2.280952175
87.04405588 0.6720163371
127.075356 1.729928398
141.0910061 0.6867519428
153.0910061 0.6369035635
155.1066561 0.8619664507
249.1849065 0.6648371333
263.2005565 1.695930559
271.2420274 0.7077384541
277.2162066 0.5848905423
279.2318567 0.5475165964
287.236942 0.5730184194
289.2525921 1.421872206
291.2318567 0.5947951547
301.2162066 0.937113683
303.2318567 3.408354553
305.2475067 3.207791972
307.2631568 0.6323674248
317.2475067 0.9989793238
319.2631568 0.7118071172
329.2475067 2.645097177
331.2631568 13.63536892
349.237336 0.6776955054
349.2737215 9.886317836
363.252986 1.296009962
365.2686361 1.516605417
373.2737215 2.024901633
375.252986 0.7612685808
391.2842861 15.83813674

Name: +ve in-silico MS/MS by CFM-ID for ICEGYOHHBVYDCW-AAMDJPQKSA-N
ID: ICEGYOHHBVYDCW-AAMDJPQKSA-N
Comment: Energy1
Num peaks: 31
43.01784114 1.358139422
61.02840582 1.640503758
65.03857658 2.185329291
67.05422664 2.087329694
69.06987671 0.9916907294
111.0440559 0.8684262025
123.0440559 1.176696265
123.1168269 0.9749706329
127.075356 3.436748947
141.0910061 0.8751808608
201.1637771 1.200582244
203.1794272 1.089891076
245.1536063 1.084541104
247.1692564 1.015625746
259.1692564 1.495692467
261.1849065 1.286833056
263.2005565 4.002481584
269.2263773 1.115525322
271.2420274 1.590442253
275.2005565 1.518265489
277.2162066 1.24037615
289.2525921 3.373803171
301.2162066 1.265926885
303.2318567 2.681452352
305.2475067 0.9213985111
307.2631568 1.503982021
329.2475067 2.189308753
331.2631568 10.65488196
349.2737215 3.254677175
373.2737215 1.036421512
391.2842861 1.293817453

Name: +ve in-silico MS/MS by CFM-ID for ICEGYOHHBVYDCW-AAMDJPQKSA-N
ID: ICEGYOHHBVYDCW-AAMDJPQKSA-N
Comment: Energy2
Num peaks: 31
39.02292652 1.39382776
43.01784114 2.155825228
53.03857658 1.632097654
55.05422664 1.318898265
65.03857658 2.624886367
67.05422664 1.767267237
79.05422664 2.030541727
93.06987671 1.843047757
111.0440559 1.080458625
121.1011768 1.901148117
123.1168269 1.381370491
127.075356 1.565773683
139.148127 1.664711334
221.1899918 1.72731208
245.2263773 1.564215386
247.1692564 1.197934278
257.2263773 1.189607698
261.1849065 1.65799188
263.236942 1.06044983
275.2005565 1.541713748
275.236942 1.697731358
285.221292 1.38730142
289.2162066 1.297122183
291.2318567 1.193453161
301.2162066 1.455361213
303.2318567 2.496081118
315.2318567 1.298697428
317.2475067 1.966830793
329.2475067 1.90935279
363.252986 1.116556575
375.252986 1.409191416

Name: +ve in-silico MS/MS by CFM-ID for RONBKDYTIJQQGC-XUBQAGABSA-N
ID: RONBKDYTIJQQGC-XUBQAGABSA-N
Comment: Energy0
Num peaks: 31
43.01784114 2.197276553
57.06987671 0.9409342506
71.08552677 0.9105660114
109.1011768 0.6748999775
111.1168269 1.38204702
113.132477 1.038350225
125.132477 0.8659252119
139.148127 0.8535384282
177.1637771 0.6849854545
179.1794272 1.417295708
181.1950772 1.055876814
193.1950772 0.8995124585
207.2107273 0.9034856288
209.0808353 0.8380492878
221.2263773 0.6842560162
271.2420274 2.019278679
277.1434356 0.8531211845
287.2005565 0.9104997359
287.236942 0.7884488792
303.2318567 0.6748834143
305.2475067 0.7540954383
315.2318567 0.7444737746
317.2475067 2.379660499
329.2475067 2.67393246
331.2631568 16.95993522
347.2216859 0.691952359
349.237336 1.072470155
349.2737215 4.322613364
373.2737215 2.094185673
375.252986 0.6871226536
391.2842861 16.68798297

Name: +ve in-silico MS/MS by CFM-ID for RONBKDYTIJQQGC-XUBQAGABSA-N
ID: RONBKDYTIJQQGC-XUBQAGABSA-N
Comment: Energy1
Num peaks: 31
43.01784114 1.032616514
57.06987671 2.239318392
71.08552677 1.803437506
85.02840582 2.027551333
87.04405588 0.9310292621
109.1011768 1.543302325
111.1168269 1.007517079
123.0440559 1.08125105
125.132477 1.516159281
137.0597059 1.141396655
139.148127 1.342404668
177.1637771 1.927668049
179.1794272 1.2058717
191.1066561 1.175881263
193.1950772 1.838458976
205.1223062 1.093755629
207.2107273 1.744286567
219.2107273 1.108457838
221.2263773 1.980469881
259.1692564 1.210686563
271.2420274 2.466168177
273.1849065 1.126778078
277.1434356 0.9541768579
289.2525921 1.92146804
301.2162066 1.408579234
317.2475067 1.308731986
329.2475067 1.767602007
331.2631568 8.703092985
349.2737215 1.948777815
373.2737215 0.9584534544
391.2842861 1.122166925

Name: +ve in-silico MS/MS by CFM-ID for RONBKDYTIJQQGC-XUBQAGABSA-N
ID: RONBKDYTIJQQGC-XUBQAGABSA-N
Comment: Energy2
Num peaks: 31
53.03857658 1.102460633
55.05422664 2.991345827
57.06987671 4.129146898
67.05422664 1.364739157
69.06987671 1.528549748
71.08552677 1.863417224
109.0284058 1.002578919
123.0440559 1.318658762
135.0440559 1.664636008
137.0597059 1.780380081
137.132477 1.20873063
175.075356 1.985551165
177.0910061 1.320679552
177.1637771 1.366417119
179.1794272 2.237143374
181.1950772 1.246445714
191.1066561 1.313890089
193.1950772 1.976636756
205.1223062 1.400137024
205.1950772 1.20873063
207.2107273 2.184721789
221.2263773 1.059175279
245.1536063 1.722931332
245.2263773 3.015223592
259.1692564 1.799137689
263.1277855 0.9642599909
273.1849065 1.93646774
315.2318567 2.135648047
317.2475067 3.011565875
329.2475067 1.942017852
375.252986 1.250931351

Name: +ve in-silico MS/MS by CFM-ID for BSFKELIWSIJBDC-ALZFYXPNSA-N
ID: BSFKELIWSIJBDC-ALZFYXPNSA-N
Comment: Energy0
Num peaks: 31
41.00219107 1.197663241
71.01275576 0.643092429
73.02840582 3.580149325
83.01275576 0.8821879809
99.00767038 0.8827871527
101.0233204 5.219961408
119.0338851 1.113457576
185.0808353 0.8754085983
199.0964854 0.6188108517
205.1950772 0.7301405773
223.2056419 1.116956878
245.2263773 0.6637045151
261.221292 0.6292558454
263.236942 2.089556535
265.2525921 1.694179247
271.2420274 0.684342273
273.2576775 2.80154534
275.2733275 0.8101189854
289.2525921 0.7407078088
291.2682422 6.398487659
309.2788068 0.7245108293
331.2631568 1.704574934
349.2737215 1.954443096
359.2580714 5.48796058
361.2737215 1.703313558
373.2737215 1.687213012
377.2686361 7.800846704
379.2842861 0.9778958396
391.2842861 11.24963559
393.2635507 0.7633917249
409.2948508 8.830731961

Name: +ve in-silico MS/MS by CFM-ID for BSFKELIWSIJBDC-ALZFYXPNSA-N
ID: BSFKELIWSIJBDC-ALZFYXPNSA-N
Comment: Energy1
Num peaks: 31
41.00219107 1.965042175
55.05422664 0.8710578167
67.05422664 1.562676171
69.06987671 1.458406398
71.01275576 1.199295247
73.02840582 2.821851285
81.06987671 0.9691523241
83.01275576 1.704891288
83.08552677 1.099022888
101.0233204 5.236578173
123.1168269 0.8509272925
151.148127 1.512062221
185.0808353 1.34052182
205.1950772 2.073008877
219.1743418 0.9485810758
219.2107273 0.8340627938
221.1899918 0.9267721133
223.2056419 3.560349745
235.2056419 0.8096620829
245.2263773 1.256610374
263.236942 1.405002402
273.2576775 5.428900557
275.2733275 1.10012998
291.2682422 9.586251621
309.2788068 1.097371198
331.2631568 0.8865881677
359.2580714 1.154646537
373.2737215 1.284347891
377.2686361 1.026649889
391.2842861 2.504842047
409.2948508 1.191550778

Name: +ve in-silico MS/MS by CFM-ID for BSFKELIWSIJBDC-ALZFYXPNSA-N
ID: BSFKELIWSIJBDC-ALZFYXPNSA-N
Comment: Energy2
Num peaks: 31
41.00219107 3.767263086
41.03857658 1.297937811
43.01784114 1.118487705
55.01784114 1.016817874
55.05422664 2.974636348
57.0334912 0.9524940029
67.05422664 1.812774003
69.06987671 1.20281443
73.02840582 2.137299977
101.0233204 1.316062528
121.1011768 0.9603886894
123.1168269 1.788948959
125.0597059 1.402126641
137.132477 1.480780737
139.075356 1.028260531
149.132477 3.486739168
151.148127 1.937210155
203.1794272 1.288440328
205.1950772 1.063761209
207.1743418 1.101985693
219.2107273 1.48221568
223.2056419 2.055913662
233.2263773 0.988694851
235.2056419 1.123687942
247.2420274 1.980255546
259.2420274 1.053225169
263.236942 1.908893219
291.2682422 2.123508994
331.2631568 1.101752081
365.2322506 0.9670577016
393.2635507 1.573139943

Name: +ve in-silico MS/MS by CFM-ID for DAKYVYUAVGJDRK-UCCREFBNSA-N
ID: DAKYVYUAVGJDRK-UCCREFBNSA-N
Comment: Energy0
Num peaks: 9
289.2162066 0.8238605316
329.2475067 0.9211459474
331.2631568 2.322803294
345.2788068 3.391858543
349.2737215 1.183744803
363.2893715 1.765129319
373.2737215 32.18653919
391.2842861 28.59784377
409.2948508 9.210950869

Name: +ve in-silico MS/MS by CFM-ID for DAKYVYUAVGJDRK-UCCREFBNSA-N
ID: DAKYVYUAVGJDRK-UCCREFBNSA-N
Comment: Energy1
Num peaks: 31
59.01275576 0.6582951736
73.02840582 0.81333106
163.1117415 0.9446931679
165.1273916 0.7128791209
181.1223062 0.7544025276
183.1379563 0.692537111
247.1692564 0.5392832224
261.1849065 0.5787864891
265.1798211 0.5595993306
267.1954711 0.6991705751
279.1954711 0.5943861621
281.2111212 0.6921053267
287.2005565 1.156037206
289.2162066 1.130911767
301.2162066 0.9991586869
303.2318567 0.6456633693
315.2318567 1.447899615
317.2475067 1.052524247
319.2267713 0.5962314767
329.2475067 1.487826588
331.2631568 4.594051503
333.2424213 0.6523529073
343.2631568 0.9758275882
345.2788068 8.513580914
347.2944569 1.502448989
349.2737215 1.404703988
363.252986 0.6917684231
363.2893715 3.232640768
373.2737215 19.77005554
391.2842861 10.73978723
409.2948508 2.313791688

Name: +ve in-silico MS/MS by CFM-ID for DAKYVYUAVGJDRK-UCCREFBNSA-N
ID: DAKYVYUAVGJDRK-UCCREFBNSA-N
Comment: Energy2
Num peaks: 31
55.05422664 1.883123926
57.06987671 1.185146145
67.05422664 1.360786303
69.06987671 2.679613493
81.06987671 0.9564804319
83.08552677 1.241462178
91.05422664 0.9638774262
97.10117684 0.9814429279
163.1117415 1.273832454
165.1273916 1.6597287
179.1066561 0.8681714111
207.1743418 0.9866625949
221.1899918 1.254860525
235.1692564 0.9653736571
235.2056419 0.9866625949
261.1849065 0.8930648059
263.2005565 0.9653736571
275.236942 1.144055798
289.2162066 0.8566093937
303.2318567 1.187431759
315.2318567 2.400968137
317.2475067 2.972994111
329.2475067 4.581851332
331.2631568 4.275406386
343.2631568 1.178565057
345.2788068 3.503468075
347.2944569 1.403300709
359.2580714 1.035985279
361.2737215 1.410091711
373.2737215 2.686902513
393.2635507 1.494217957

Name: +ve in-silico MS/MS by CFM-ID for YYLMDSJRCIURAD-YAQNPAFLSA-N
ID: YYLMDSJRCIURAD-YAQNPAFLSA-N
Comment: Energy0
Num peaks: 11
53.03857658 1.031077557
55.05422664 2.048883181
57.06987671 1.589957836
97.10117684 4.22600716
123.0804414 1.310634276
127.1117415 4.556930399
129.1273916 0.9776769737
333.2060358 1.601915143
355.2631568 3.869204655
373.2737215 32.52099544
391.2842861 27.15336733

Name: +ve in-silico MS/MS by CFM-ID for YYLMDSJRCIURAD-YAQNPAFLSA-N
ID: YYLMDSJRCIURAD-YAQNPAFLSA-N
Comment: Energy1
Num peaks: 29
39.02292652 1.033062571
41.03857658 1.34596203
43.05422664 1.826710427
53.03857658 5.048061418
55.05422664 4.255901859
57.06987671 1.452622068
65.03857658 1.047633869
67.05422664 2.344905117
69.06987671 4.935000899
71.08552677 1.214782575
95.08552677 2.460960098
97.10117684 8.880126733
99.1168269 2.253520182
127.1117415 2.42943335
129.1273916 1.002048138
245.1536063 5.000718218
263.164171 5.297183318
275.164171 2.016148675
293.1747357 1.412165909
301.1798211 0.992379884
303.1954711 1.156286786
315.1954711 1.688369544
317.2111212 0.9905265555
333.2060358 1.408382104
335.2216859 1.406573308
355.2631568 2.637495717
357.2424213 1.167522884
373.2737215 8.865512799
391.2842861 5.195262111

Name: +ve in-silico MS/MS by CFM-ID for YYLMDSJRCIURAD-YAQNPAFLSA-N
ID: YYLMDSJRCIURAD-YAQNPAFLSA-N
Comment: Energy2
Num peaks: 29
39.02292652 5.00335691
41.03857658 6.278921602
43.05422664 8.277454004
45.06987671 0.9095014809
51.02292652 1.45015343
53.03857658 7.494844722
55.05422664 7.378003268
57.0334912 0.8978156581
57.06987671 3.414877495
65.03857658 1.591253254
67.05422664 2.28005897
69.0334912 0.8872395056
69.06987671 2.319883371
71.04914126 3.317377239
71.08552677 1.484151373
81.06987671 0.7735805674
83.04914126 0.8804896642
95.08552677 2.58858841
97.10117684 5.370831439
99.1168269 1.199691004
109.1011768 1.249440906
111.1168269 0.8167066835
127.1117415 1.368087517
243.1379563 1.274527696
245.1536063 4.582701606
247.1328709 1.165198561
247.1692564 1.635315293
263.164171 2.50732587
357.2424213 1.973359904

Name: +ve in-silico MS/MS by CFM-ID for XQTRKAALUUGASH-KGJPWLQOSA-N
ID: XQTRKAALUUGASH-KGJPWLQOSA-N
Comment: Energy0
Num peaks: 31
43.01784114 2.292542462
55.05422664 0.6497781933
61.02840582 2.078950037
87.04405588 0.7984481818
123.1168269 0.741441033
137.132477 2.158654878
175.148127 0.6437721341
177.1637771 1.33202169
179.1794272 0.9923481809
185.0808353 0.588995924
191.1794272 0.8453917543
193.1223062 0.7093884753
205.1950772 0.8168705195
211.0964854 0.7848268679
219.2107273 0.6069422585
253.1434356 1.342784254
267.1590856 0.6935065212
271.2420274 1.076803308
289.2525921 0.9109075955
301.2162066 0.6883510624
303.2318567 3.165578365
305.2475067 2.914476241
317.2475067 0.9415735093
329.2475067 2.807887178
331.2631568 15.97603831
349.2737215 4.739828598
351.252986 0.7122409249
365.2686361 0.7322666848
373.2737215 1.926541284
375.252986 0.7978711078
391.2842861 14.65323898

Name: +ve in-silico MS/MS by CFM-ID for XQTRKAALUUGASH-KGJPWLQOSA-N
ID: XQTRKAALUUGASH-KGJPWLQOSA-N
Comment: Energy1
Num peaks: 31
43.01784114 1.08033896
61.02840582 1.191077147
83.01275576 1.349592825
85.02840582 3.244926782
87.04405588 0.9678772969
123.0440559 1.072567791
125.0597059 1.03512118
133.1011768 1.272446218
135.1168269 0.9561231787
137.0597059 0.8398129246
137.132477 5.562821667
139.075356 0.9239355522
175.148127 1.864078919
177.1637771 1.166092894
191.1066561 2.522883411
191.1794272 1.777812638
193.1223062 2.308138957
205.1950772 1.280647613
211.0964854 0.8216722984
217.1950772 1.063645756
219.2107273 1.764201887
253.1434356 1.430421755
269.2263773 0.9288122163
271.2420274 1.554376799
289.2525921 2.389444067
303.2318567 1.587151306
329.2475067 1.614525357
331.2631568 8.687797287
349.2737215 2.366681858
373.2737215 0.8253550128
391.2842861 0.8529549566

Name: +ve in-silico MS/MS by CFM-ID for XQTRKAALUUGASH-KGJPWLQOSA-N
ID: XQTRKAALUUGASH-KGJPWLQOSA-N
Comment: Energy2
Num peaks: 31
43.01784114 1.225374103
55.05422664 1.336498684
65.03857658 1.347772564
67.05422664 0.93891396
123.0440559 1.231894233
123.1168269 1.264295977
125.0597059 2.23093516
133.1011768 1.077425142
135.1168269 1.476630344
137.0597059 0.9517408959
137.132477 6.054692556
165.0910061 1.388628293
175.148127 1.304801115
177.0910061 1.36855213
177.1637771 2.136263611
179.1066561 2.804089625
179.1794272 1.190239595
191.1066561 1.777700464
191.1794272 1.887504049
193.1223062 1.575943558
203.1794272 1.154225201
245.2263773 1.263652531
257.2263773 2.048030539
315.2318567 1.149303164
317.2475067 1.081510479
319.2631568 1.090791591
329.2475067 2.504673455
335.2216859 1.043847417
347.2216859 1.069333985
349.237336 1.10548711
375.252986 1.406823222

Name: +ve in-silico MS/MS by CFM-ID for RONBKDYTIJQQGC-MSOBJEPNSA-N
ID: RONBKDYTIJQQGC-MSOBJEPNSA-N
Comment: Energy0
Num peaks: 31
43.01784114 2.197276553
57.06987671 0.9409342506
71.08552677 0.9105660114
109.1011768 0.6748999775
111.1168269 1.38204702
113.132477 1.038350225
125.132477 0.8659252119
139.148127 0.8535384282
177.1637771 0.6849854545
179.1794272 1.417295708
181.1950772 1.055876814
193.1950772 0.8995124585
207.2107273 0.9034856288
209.0808353 0.8380492878
221.2263773 0.6842560162
271.2420274 2.019278679
277.1434356 0.8531211845
287.2005565 0.9104997359
287.236942 0.7884488792
303.2318567 0.6748834143
305.2475067 0.7540954383
315.2318567 0.7444737746
317.2475067 2.379660499
329.2475067 2.67393246
331.2631568 16.95993522
347.2216859 0.691952359
349.237336 1.072470155
349.2737215 4.322613364
373.2737215 2.094185673
375.252986 0.6871226536
391.2842861 16.68798297

Name: +ve in-silico MS/MS by CFM-ID for RONBKDYTIJQQGC-MSOBJEPNSA-N
ID: RONBKDYTIJQQGC-MSOBJEPNSA-N
Comment: Energy1
Num peaks: 31
43.01784114 1.032616514
57.06987671 2.239318392
71.08552677 1.803437506
85.02840582 2.027551333
87.04405588 0.9310292621
109.1011768 1.543302325
111.1168269 1.007517079
123.0440559 1.08125105
125.132477 1.516159281
137.0597059 1.141396655
139.148127 1.342404668
177.1637771 1.927668049
179.1794272 1.2058717
191.1066561 1.175881263
193.1950772 1.838458976
205.1223062 1.093755629
207.2107273 1.744286567
219.2107273 1.108457838
221.2263773 1.980469881
259.1692564 1.210686563
271.2420274 2.466168177
273.1849065 1.126778078
277.1434356 0.9541768579
289.2525921 1.92146804
301.2162066 1.408579234
317.2475067 1.308731986
329.2475067 1.767602007
331.2631568 8.703092985
349.2737215 1.948777815
373.2737215 0.9584534544
391.2842861 1.122166925

Name: +ve in-silico MS/MS by CFM-ID for RONBKDYTIJQQGC-MSOBJEPNSA-N
ID: RONBKDYTIJQQGC-MSOBJEPNSA-N
Comment: Energy2
Num peaks: 31
53.03857658 1.102460633
55.05422664 2.991345827
57.06987671 4.129146898
67.05422664 1.364739157
69.06987671 1.528549748
71.08552677 1.863417224
109.0284058 1.002578919
123.0440559 1.318658762
135.0440559 1.664636008
137.0597059 1.780380081
137.132477 1.20873063
175.075356 1.985551165
177.0910061 1.320679552
177.1637771 1.366417119
179.1794272 2.237143374
181.1950772 1.246445714
191.1066561 1.313890089
193.1950772 1.976636756
205.1223062 1.400137024
205.1950772 1.20873063
207.2107273 2.184721789
221.2263773 1.059175279
245.1536063 1.722931332
245.2263773 3.015223592
259.1692564 1.799137689
263.1277855 0.9642599909
273.1849065 1.93646774
315.2318567 2.135648047
317.2475067 3.011565875
329.2475067 1.942017852
375.252986 1.250931351

Name: +ve in-silico MS/MS by CFM-ID for JWZBXKZZDYMDCJ-USGZKHQXSA-N
ID: JWZBXKZZDYMDCJ-USGZKHQXSA-N
Comment: Energy0
Num peaks: 28
59.01275576 0.559634974
73.02840582 0.5331938625
83.04914126 0.4625230339
101.0597059 0.6647834068
181.1223062 0.4382552707
195.1379563 0.5452841148
209.1536063 0.442082499
271.2056419 0.6326789795
289.2162066 0.7120982361
291.2318567 0.499135068
299.236942 0.4440777985
311.236942 0.6993963501
313.2525921 1.93332935
317.2475067 0.5100433764
327.2682422 2.707990184
329.2475067 0.7383813698
329.2838922 0.514423947
331.2631568 2.727222126
343.2631568 0.6361594776
345.2788068 3.716968883
347.2580714 0.4467562156
355.2631568 14.19190125
359.2580714 0.4362675112
361.2737215 0.7611236643
363.2893715 0.7004686951
373.2737215 26.87236044
375.252986 0.7613073501
391.2842861 16.03598147

Name: +ve in-silico MS/MS by CFM-ID for JWZBXKZZDYMDCJ-USGZKHQXSA-N
ID: JWZBXKZZDYMDCJ-USGZKHQXSA-N
Comment: Energy1
Num peaks: 31
53.03857658 0.8161896625
55.05422664 0.9959537982
59.01275576 0.8171575119
73.02840582 0.959988133
113.0960915 0.7517146535
195.1379563 0.8595855452
209.1536063 0.7815523508
247.1692564 0.7662752758
249.1849065 0.8187680991
251.2005565 0.8413449104
269.1899918 0.7297945683
271.2056419 1.001791166
287.2005565 0.7710275139
299.236942 0.8355140002
311.236942 0.8120025399
313.2525921 3.739851605
315.2318567 0.9302747626
327.2682422 5.742324979
329.2475067 1.087166141
329.2838922 1.325537482
331.2631568 2.734432455
341.2475067 0.9658103648
343.2631568 1.116128304
345.2424213 0.7828195234
345.2788068 5.88822135
355.2631568 6.739246542
361.2737215 0.7256253053
363.2893715 1.514306712
373.2737215 7.456395493
375.252986 0.8533908991
391.2842861 2.800931375

Name: +ve in-silico MS/MS by CFM-ID for JWZBXKZZDYMDCJ-USGZKHQXSA-N
ID: JWZBXKZZDYMDCJ-USGZKHQXSA-N
Comment: Energy2
Num peaks: 31
55.05422664 1.73963891
69.06987671 0.994683613
95.08552677 0.982476623
109.0647913 1.800919875
161.0960915 1.356081984
177.1273916 0.9750836427
189.1273916 1.356081984
191.1430416 1.13073997
191.1794272 1.092132167
205.1950772 1.021893086
215.1430416 0.9537349454
231.1743418 1.005163356
247.1692564 0.8705062852
297.221292 0.941806108
299.236942 1.35018585
303.2682422 0.9349402635
311.236942 2.879288043
313.2525921 3.201841586
315.2682422 1.438724644
325.2525921 0.9363803882
327.2318567 1.07697618
327.2682422 1.48090588
329.2475067 1.569843608
329.2838922 1.744576482
331.2631568 1.451375233
341.2475067 0.9577504354
343.2631568 1.280711677
345.2788068 1.657124059
355.2631568 0.887154325
363.252986 0.8743754064
375.252986 1.929502655

Name: +ve in-silico MS/MS by CFM-ID for IJWGBJZULXHSFI-AEYKTGHJSA-N
ID: IJWGBJZULXHSFI-AEYKTGHJSA-N
Comment: Energy0
Num peaks: 8
43.01784114 2.174169323
289.2525921 2.065457262
305.2475067 1.694150417
329.2475067 2.869042714
331.2631568 17.43073284
349.2737215 24.5859065
373.2737215 2.842050864
391.2842861 27.70176974

Name: +ve in-silico MS/MS by CFM-ID for IJWGBJZULXHSFI-AEYKTGHJSA-N
ID: IJWGBJZULXHSFI-AEYKTGHJSA-N
Comment: Energy1
Num peaks: 25
43.01784114 2.531574725
61.02840582 1.798135069
101.0597059 0.8080637667
227.1794272 0.6052469684
229.1950772 1.540309067
231.2107273 0.7278532524
245.1899918 0.6524122699
247.2056419 0.6519328728
269.2263773 2.125077979
271.2420274 2.21283675
287.2005565 1.305262333
287.236942 1.436374126
289.2162066 2.890529612
289.2525921 6.825629333
291.2318567 2.64286819
305.2475067 2.4186238
307.2631568 4.867291118
313.2525921 0.84668911
315.2318567 1.096544248
329.2475067 2.421413798
331.2631568 21.00437877
349.2737215 12.06730953
373.2737215 1.816877215
375.252986 0.8589509977
391.2842861 4.343531647

Name: +ve in-silico MS/MS by CFM-ID for IJWGBJZULXHSFI-AEYKTGHJSA-N
ID: IJWGBJZULXHSFI-AEYKTGHJSA-N
Comment: Energy2
Num peaks: 31
43.01784114 5.145689526
57.06987671 0.8873408697
59.04914126 1.780246676
65.03857658 0.981934361
67.05422664 1.193301459
73.06479133 3.930259733
87.08044139 1.125705062
99.04405588 1.396108285
101.0597059 1.313782485
101.0960915 1.000755226
117.0910061 0.9591287164
125.0597059 1.195166616
139.075356 0.9494359873
187.148127 0.9052060921
201.1637771 0.9052060921
227.1794272 1.046876525
229.1950772 1.571734137
245.1899918 1.298029665
247.2056419 1.516250083
269.2263773 2.862598859
271.2420274 1.946819016
287.236942 5.051404649
289.2525921 7.709546461
303.2318567 1.927306521
305.2475067 8.478254231
307.2631568 1.389646713
315.2318567 1.259147397
331.2631568 5.78907392
345.2424213 1.011368832
349.2737215 1.138943587
375.252986 3.317873937

Name: +ve in-silico MS/MS by CFM-ID for VDQWQEZDNGORHV-VAMGGRTRSA-N
ID: VDQWQEZDNGORHV-VAMGGRTRSA-N
Comment: Energy0
Num peaks: 31
55.05422664 3.127162091
57.06987671 0.8907295057
69.0334912 0.6045383416
83.04914126 0.9448553192
97.06479133 0.5956376442
97.10117684 1.304243825
111.0804414 1.000896689
111.1168269 2.406674361
139.075356 1.739139166
167.1430416 1.070167965
181.1223062 1.345873607
181.1586917 1.989746801
191.1066561 0.6189517024
207.1015708 0.6263467283
209.1172208 3.908161725
237.1849065 1.032014184
251.164171 1.101142525
251.2005565 1.631768902
261.148521 0.6878059405
277.1434356 0.6046153511
279.1590856 3.201919916
279.1954711 0.8056142855
307.2267713 0.7416638617
335.2216859 1.570993627
347.2216859 0.8137565685
349.237336 1.277828802
355.2631568 4.204487249
357.2424213 0.6684965888
373.2737215 11.19423855
375.252986 2.066596114
391.2842861 16.92042191

Name: +ve in-silico MS/MS by CFM-ID for VDQWQEZDNGORHV-VAMGGRTRSA-N
ID: VDQWQEZDNGORHV-VAMGGRTRSA-N
Comment: Energy1
Num peaks: 31
53.00219107 1.051576397
55.01784114 0.9373433696
55.05422664 4.801670879
57.06987671 1.314982708
69.0334912 1.501879202
79.05422664 1.209893294
83.04914126 2.559893145
93.06987671 0.9791829722
95.08552677 1.134010679
97.06479133 1.614254437
97.10117684 1.670657579
111.0804414 1.468432467
111.1168269 2.260468897
123.0440559 1.84066093
135.0804414 1.182917376
139.075356 2.367714611
151.075356 1.229335922
153.0910061 1.274221464
163.1117415 1.125347421
165.1273916 1.255274453
167.1430416 0.9525492518
191.1066561 1.160363331
209.1172208 3.841768267
221.1172208 1.184089551
223.1328709 1.007874354
225.148521 1.014540536
261.148521 1.106961506
279.1590856 1.856170913
279.1954711 0.9952700259
335.2216859 1.761652447
373.2737215 1.113267831

Name: +ve in-silico MS/MS by CFM-ID for VDQWQEZDNGORHV-VAMGGRTRSA-N
ID: VDQWQEZDNGORHV-VAMGGRTRSA-N
Comment: Energy2
Num peaks: 31
39.02292652 1.140889609
41.03857658 2.830611002
53.03857658 0.9388613453
55.01784114 0.8989080857
55.05422664 16.09038203
57.06987671 1.60822766
69.0334912 3.724402431
71.04914126 2.973500135
83.04914126 1.281901169
95.08552677 0.8616571963
97.06479133 1.222312127
97.10117684 0.908565189
99.1168269 0.7424828756
111.0804414 3.195185525
111.1168269 1.748988954
113.0960915 1.184158481
123.0440559 1.935893511
125.0597059 0.8725726075
137.0597059 1.106610384
139.075356 2.536283872
141.0910061 1.284832836
181.1223062 2.091117825
193.0859207 1.014606397
209.1172208 2.842485329
249.1849065 0.7494229649
263.164171 0.9089588229
319.1903858 0.9413215454
321.2060358 0.946378209
333.2060358 0.8342438261
335.2216859 1.642014933
375.252986 0.7931034907

Name: +ve in-silico MS/MS by CFM-ID for JZUGOKPLKCZOEH-CQQVARNYSA-N
ID: JZUGOKPLKCZOEH-CQQVARNYSA-N
Comment: Energy0
Num peaks: 31
15.02292652 0.5329671673
41.00219107 0.5680646859
43.01784114 2.536587398
55.05422664 0.7648664877
61.02840582 2.336730978
87.04405588 0.8834493632
125.0597059 0.7860392373
185.0808353 1.345420225
191.1794272 0.8121570422
199.0964854 0.6658671496
205.1950772 2.313123845
219.2107273 0.7065028862
245.2263773 0.6039686953
257.2263773 0.5640199528
269.2263773 0.6218478044
271.2420274 1.220488095
289.2525921 0.9643812933
301.2162066 0.749366191
303.2318567 3.607394101
305.2475067 3.18315719
313.2525921 0.6672389698
317.2475067 1.009285717
329.2475067 2.972193385
331.2631568 18.31716245
349.237336 0.8259685466
349.2737215 4.869672332
363.252986 0.6635310844
365.2686361 0.7971744743
373.2737215 2.097309037
375.252986 0.9781085089
391.2842861 16.7265823

Name: +ve in-silico MS/MS by CFM-ID for JZUGOKPLKCZOEH-CQQVARNYSA-N
ID: JZUGOKPLKCZOEH-CQQVARNYSA-N
Comment: Energy1
Num peaks: 31
43.01784114 1.334939313
55.05422664 1.025341113
61.02840582 1.558130421
83.01275576 1.545408447
85.02840582 3.315578267
87.04405588 1.261473128
89.05970595 1.014721244
123.0440559 3.248935128
125.0597059 2.741066316
127.075356 0.8496805312
177.1637771 1.021793049
179.1794272 1.055724938
185.0808353 1.312137471
187.148127 1.042319073
191.1794272 0.8788293675
201.1637771 1.532786972
203.1794272 1.151744672
205.1950772 6.275205984
217.1950772 1.258055308
219.2107273 2.275221928
245.2263773 0.9186396987
269.2263773 1.221248796
271.2420274 2.044048767
289.2525921 2.447856965
301.2162066 0.8489915346
303.2318567 2.76685458
329.2475067 1.672674267
331.2631568 11.42920326
349.2737215 2.362074806
373.2737215 0.9444745072
391.2842861 1.092459282

Name: +ve in-silico MS/MS by CFM-ID for JZUGOKPLKCZOEH-CQQVARNYSA-N
ID: JZUGOKPLKCZOEH-CQQVARNYSA-N
Comment: Energy2
Num peaks: 31
43.01784114 1.620609174
55.05422664 1.656077508
111.0440559 1.32004163
121.1011768 1.089202544
123.0440559 2.967192468
123.1168269 1.043459064
125.0597059 2.297769679
177.1637771 1.060832543
189.1637771 1.068791486
191.1794272 1.534842788
201.1637771 1.307983447
203.1794272 1.792614606
205.1950772 5.520092059
215.1794272 0.9965656569
219.2107273 1.216653507
245.2263773 1.542707889
255.2107273 1.146413208
257.2263773 3.609639367
259.2420274 1.092445943
289.2525921 0.941180997
303.2318567 1.868494817
315.2318567 1.366097375
317.2475067 1.270093343
329.2475067 1.203817718
333.2060358 1.068831419
347.2216859 1.395128903
349.237336 1.126773374
361.237336 1.072880281
363.252986 1.197476131
373.2737215 0.9398673475
375.252986 2.071726533

Name: +ve in-silico MS/MS by CFM-ID for UCHTYCSZOBNTBG-MRKXFKPJSA-N
ID: UCHTYCSZOBNTBG-MRKXFKPJSA-N
Comment: Energy0
Num peaks: 24
105.0334912 0.7672283082
123.0440559 0.8404924309
127.0389705 1.190381284
139.0389705 0.7298597116
141.0546206 1.908005196
163.148127 1.783765219
165.1637771 8.353799478
167.1794272 10.14607788
169.1950772 1.951652886
171.2107273 5.630381342
177.1637771 1.470023298
179.1794272 4.6424726
181.1950772 5.448748233
183.2107273 2.139004402
185.2263773 1.454685622
193.1950772 2.572485428
195.2107273 0.6037699566
197.2263773 0.619104452
207.1743418 0.6576083793
209.1899918 0.8623167648
211.2056419 4.356265638
373.2737215 3.217240621
391.2842861 11.20828675
409.2948508 7.569008899

Name: +ve in-silico MS/MS by CFM-ID for UCHTYCSZOBNTBG-MRKXFKPJSA-N
ID: UCHTYCSZOBNTBG-MRKXFKPJSA-N
Comment: Energy1
Num peaks: 31
41.03857658 1.264602858
43.05422664 1.125140988
55.05422664 1.216835256
57.06987671 1.125870638
69.06987671 0.7623116944
71.01275576 0.9750103094
71.08552677 1.125140988
83.08552677 0.8609565954
85.10117684 1.125140988
97.10117684 0.8609565954
99.1168269 1.125140988
105.0334912 1.772729043
111.1168269 0.8609565954
113.132477 1.125140988
123.0440559 0.8211875722
125.132477 0.8609565954
127.148127 1.073216654
139.148127 0.9946884201
141.1637771 1.633552427
165.1637771 2.042980468
167.1794272 4.178378629
169.1950772 2.092114612
179.1794272 4.595073018
181.1950772 4.574434918
183.2107273 1.806566702
193.1950772 2.402662149
205.1950772 1.268042723
207.2107273 1.801585345
373.2737215 2.461253363
391.2842861 3.782667544
409.2948508 1.585458025

Name: +ve in-silico MS/MS by CFM-ID for UCHTYCSZOBNTBG-MRKXFKPJSA-N
ID: UCHTYCSZOBNTBG-MRKXFKPJSA-N
Comment: Energy2
Num peaks: 31
41.03857658 2.094867841
43.05422664 3.157644374
51.02292652 1.982079684
53.03857658 1.342226574
55.01784114 1.167182132
55.05422664 1.978121295
57.06987671 3.424547243
69.06987671 1.583190672
71.08552677 3.157644374
73.02840582 1.070229641
81.06987671 1.061880077
83.08552677 2.169174382
85.10117684 3.157644374
95.08552677 1.061880077
97.10117684 2.169174382
99.1168269 3.157644374
109.1011768 1.061880077
111.1168269 2.169174382
113.132477 3.157644374
123.1168269 1.061880077
125.132477 2.169174382
127.148127 2.593992301
141.1637771 1.340287131
163.148127 1.976641059
165.1637771 1.760987661
167.1794272 2.243154722
171.2107273 1.280615517
181.1950772 1.764841415
183.2107273 1.679580607
191.1794272 1.029109106
193.1950772 1.112184791

Name: +ve in-silico MS/MS by CFM-ID for SLDVWYDDPPFGHK-BUHZQHBSSA-N
ID: SLDVWYDDPPFGHK-BUHZQHBSSA-N
Comment: Energy0
Num peaks: 16
273.221292 0.7452777346
301.2525921 1.204343435
313.2525921 0.9123803614
315.2682422 4.305314491
317.2838922 1.14094599
319.2631568 0.7605185617
319.2995423 0.7812278181
333.2788068 2.419066245
335.2944569 0.8328791738
345.2788068 6.783029372
347.2944569 0.6876467309
361.2737215 0.8420610873
363.2893715 4.624358152
373.2737215 18.18030556
391.2842861 25.44602207
409.2948508 10.45879193

Name: +ve in-silico MS/MS by CFM-ID for SLDVWYDDPPFGHK-BUHZQHBSSA-N
ID: SLDVWYDDPPFGHK-BUHZQHBSSA-N
Comment: Energy1
Num peaks: 31
93.06987671 0.5403737868
111.0804414 0.7200102456
113.0960915 0.5301148997
271.2056419 0.9453753221
273.221292 0.9463894884
289.2162066 0.5776599964
291.2318567 0.551011591
299.236942 0.9654973236
301.2525921 1.188705451
313.2525921 0.9701320791
315.2682422 6.408993733
317.2111212 0.5741681721
317.2475067 0.5506403551
317.2838922 2.991442132
319.2631568 0.7667785637
331.2267713 0.7303136905
333.2788068 3.309295532
335.2944569 0.8410524411
345.2424213 0.7925802783
345.2788068 9.177102156
347.2944569 1.310919778
351.252986 0.8911258822
361.2737215 0.6606239829
363.252986 0.6573571356
363.2893715 4.016508606
365.2686361 0.724553115
373.2737215 13.63565779
379.2842861 0.529975824
391.2842861 9.067881843
393.2635507 0.6119720292
409.2948508 2.341282586

Name: +ve in-silico MS/MS by CFM-ID for SLDVWYDDPPFGHK-BUHZQHBSSA-N
ID: SLDVWYDDPPFGHK-BUHZQHBSSA-N
Comment: Energy2
Num peaks: 31
95.08552677 0.8597595427
109.0647913 1.033566582
111.0804414 1.089178594
123.1168269 1.105054556
137.132477 1.355963162
151.148127 1.105054556
153.1273916 1.037825096
181.1586917 1.037825096
259.2056419 1.165984949
261.221292 0.9537517908
291.2318567 0.8895751445
299.236942 2.273768757
301.2525921 3.141765646
303.2682422 1.862176839
313.2525921 2.808282935
315.2682422 3.774268321
317.2111212 0.8653665505
317.2838922 3.473933194
319.2267713 0.9106954131
331.2267713 1.58398234
333.2788068 1.669073798
345.2424213 1.302159028
345.2788068 2.755406004
347.2944569 0.8603540694
359.2580714 1.85778791
361.2737215 2.069035517
363.2893715 0.9853148188
365.2686361 1.503101714
373.2737215 1.740596848
381.2635507 0.9077578307
393.2635507 2.135550823

Name: +ve in-silico MS/MS by CFM-ID for AXDQPRBNYTZNDV-FONNPZOSSA-N
ID: AXDQPRBNYTZNDV-FONNPZOSSA-N
Comment: Energy0
Num peaks: 31
41.03857658 0.6853709516
43.05422664 0.5053244734
67.05422664 0.6807466732
69.06987671 0.5064515042
93.06987671 0.6807466732
95.08552677 0.5053244734
127.0389705 6.473453125
129.0546206 3.981635681
131.0702706 1.581073322
169.0495352 0.522729833
171.0651853 0.8429655572
185.0808353 0.5707536341
205.1950772 1.996857563
219.2107273 0.9951142869
257.2263773 2.294347531
259.2420274 1.82896342
261.2576775 1.837812813
273.221292 0.9633302072
275.236942 4.178306202
277.2525921 3.234335406
289.2162066 0.9074731608
291.2318567 1.258027122
293.2475067 3.126069513
295.1903858 0.6807466732
295.2631568 0.7324615241
321.2060358 0.6807466732
345.2788068 0.7765133807
347.2216859 0.6807466732
373.2737215 5.847053034
375.252986 1.037320517
391.2842861 22.86553269

Name: +ve in-silico MS/MS by CFM-ID for AXDQPRBNYTZNDV-FONNPZOSSA-N
ID: AXDQPRBNYTZNDV-FONNPZOSSA-N
Comment: Energy1
Num peaks: 31
39.02292652 0.6786868407
59.04914126 0.819003282
65.03857658 0.6712987467
91.05422664 0.645130223
95.01275576 0.6453311586
97.02840582 0.7848122142
111.0076704 1.466063854
113.0233204 2.181373816
115.0389705 3.53269591
127.0389705 0.8357003294
129.0546206 0.7152888992
203.1794272 0.685500025
205.1950772 2.693012682
217.1950772 0.6520053699
219.2107273 2.138508298
221.2263773 1.233194117
243.2107273 3.613577333
245.2263773 4.096417255
255.2107273 1.522257202
257.1899918 0.8283169457
257.2263773 3.745270353
259.2420274 4.665013378
261.221292 3.276698803
261.2576775 1.639601477
263.236942 4.105490627
273.221292 3.617953888
275.236942 3.170529164
277.2525921 3.933328861
293.1747357 0.645130223
373.2737215 3.392858331
391.2842861 0.7848614003

Name: +ve in-silico MS/MS by CFM-ID for AXDQPRBNYTZNDV-FONNPZOSSA-N
ID: AXDQPRBNYTZNDV-FONNPZOSSA-N
Comment: Energy2
Num peaks: 31
39.02292652 1.350611931
41.03857658 1.009136578
55.05422664 0.7272135579
56.99710569 1.26560111
65.03857658 1.496068642
69.06987671 0.8010595487
79.05422664 1.349658853
107.0855268 0.9751419141
111.0440559 0.8495662435
113.0597059 1.011987838
121.1011768 0.9751419141
129.0546206 0.7912859606
135.1168269 0.9751419141
149.132477 0.9751419141
163.148127 0.9751419141
177.1637771 0.9751419141
191.1794272 0.9751419141
201.1637771 2.042218893
203.1794272 4.235675747
205.1950772 5.969004094
207.2107273 0.8595042387
217.1950772 0.9013137321
219.2107273 1.642286827
247.2420274 1.063132882
255.2107273 1.903734774
257.2263773 4.597980019
259.2420274 4.560913762
261.2576775 4.697433714
265.2889776 0.7854747299
289.2162066 0.7967324727
375.252986 0.7870343772

Name: +ve in-silico MS/MS by CFM-ID for HCXLGXVBNGIUAC-ATIOCULMSA-N
ID: HCXLGXVBNGIUAC-ATIOCULMSA-N
Comment: Energy0
Num peaks: 21
59.01275576 0.496725126
73.02840582 0.477141927
101.0597059 0.4449954988
197.1536063 0.4998816078
269.1899918 0.4528653795
271.2056419 0.7996637721
289.2162066 0.4742767066
299.236942 0.5601255782
311.236942 0.8910591587
313.2525921 2.291096747
327.2682422 3.287445232
329.2475067 0.7542289569
329.2838922 0.5300102199
331.2631568 1.656088332
343.2631568 0.7592231295
345.2788068 2.546220127
355.2631568 22.24368641
361.2737215 0.7497778777
373.2737215 27.97779011
375.252986 0.6266971485
391.2842861 11.82906953

Name: +ve in-silico MS/MS by CFM-ID for HCXLGXVBNGIUAC-ATIOCULMSA-N
ID: HCXLGXVBNGIUAC-ATIOCULMSA-N
Comment: Energy1
Num peaks: 31
55.05422664 0.8422853644
59.01275576 0.825870526
73.02840582 1.013501035
109.0647913 0.6969840887
111.0804414 0.7056807195
181.1223062 0.8636942386
195.1379563 0.7827417664
209.1536063 0.8636942386
269.1899918 1.030166447
271.2056419 1.047761189
297.221292 0.9329127746
299.236942 0.8175699086
301.2162066 0.6091103682
311.236942 1.290361911
313.2162066 0.8204789324
313.2525921 4.357842781
315.2318567 0.6431497611
325.2525921 0.858226591
327.2318567 0.969334748
327.2682422 7.671133824
329.2475067 1.016895491
329.2838922 1.368166635
331.2631568 1.834662516
333.2424213 0.6239359443
343.2631568 0.8382480388
345.2424213 0.7380876602
345.2788068 4.180402498
355.2631568 11.88881535
373.2737215 9.08277388
375.252986 0.6170215002
391.2842861 2.468713631

Name: +ve in-silico MS/MS by CFM-ID for HCXLGXVBNGIUAC-ATIOCULMSA-N
ID: HCXLGXVBNGIUAC-ATIOCULMSA-N
Comment: Energy2
Num peaks: 31
53.03857658 0.835658146
55.05422664 1.54973995
79.05422664 0.8320932878
109.0647913 0.8380899302
137.132477 1.13474897
151.148127 1.72986847
165.1637771 1.13474897
179.1066561 0.8967280075
189.1273916 1.002616588
207.1379563 1.195881272
257.1899918 1.168010672
271.2056419 0.8886957234
273.221292 0.8505141716
297.221292 1.118469514
299.236942 1.543819149
301.2162066 1.189590914
311.236942 3.663367406
313.2162066 1.255344324
313.2525921 5.436289379
315.2682422 1.466946055
325.2525921 1.014575289
327.2318567 1.332580829
327.2682422 2.515222843
329.2475067 1.99901137
329.2838922 1.115533086
341.2475067 1.705588214
343.2631568 2.222990759
345.2788068 0.9391650984
355.2631568 1.080718331
363.252986 0.8442580707
375.252986 1.864021806

Name: +ve in-silico MS/MS by CFM-ID for ZJDQUUJWNSJRQH-IFWRADHYSA-N
ID: ZJDQUUJWNSJRQH-IFWRADHYSA-N
Comment: Energy0
Num peaks: 31
55.01784114 1.095994366
73.02840582 1.94400449
117.0182351 0.7217443751
119.0338851 1.616790864
127.0389705 0.6782119462
129.0546206 0.9977186347
131.0702706 0.6880635091
153.1273916 1.385053326
191.1430416 0.7566299184
193.1586917 1.559548097
195.1743418 1.159794138
201.1121354 0.708461232
207.1743418 0.9203711113
209.1536063 0.981591272
213.1121354 0.8862540959
215.1277855 0.9538162008
221.1899918 1.797623321
235.2056419 0.8015623798
255.1590856 3.193114107
257.1747357 0.6954314686
269.1747357 0.725264739
333.2424213 1.335518624
335.2580714 3.922460149
337.2737215 0.6680887643
361.2737215 0.8502646275
363.2893715 4.873117994
365.3050216 1.169448809
373.2737215 1.245430215
391.2842861 9.358702543
393.2635507 1.241060395
409.2948508 22.48170487

Name: +ve in-silico MS/MS by CFM-ID for ZJDQUUJWNSJRQH-IFWRADHYSA-N
ID: ZJDQUUJWNSJRQH-IFWRADHYSA-N
Comment: Energy1
Num peaks: 31
41.03857658 0.9022412764
55.05422664 1.234983276
57.06987671 0.9507638012
71.04914126 1.324232046
99.04405588 1.552736763
117.0546206 2.670222176
125.0960915 1.71621772
139.1117415 1.360545848
153.1273916 2.980773463
191.1430416 1.412216915
193.1586917 0.9677741147
207.1743418 1.381642003
221.1899918 1.949247729
235.2056419 1.202374071
237.221292 1.009500813
239.164171 1.20831038
259.2056419 2.842549004
261.221292 2.332203171
275.236942 1.361329468
277.2162066 4.153120445
279.2318567 4.151745325
293.2475067 1.891871002
307.2631568 1.293766126
319.2631568 1.694544565
335.2580714 1.077779198
343.2631568 0.9257239449
347.2944569 1.207105501
363.2893715 0.9001678229
365.3050216 0.9492936869
373.2737215 2.995471095
391.2842861 5.335919169

Name: +ve in-silico MS/MS by CFM-ID for ZJDQUUJWNSJRQH-IFWRADHYSA-N
ID: ZJDQUUJWNSJRQH-IFWRADHYSA-N
Comment: Energy2
Num peaks: 31
27.02292652 1.993966488
39.02292652 1.539682894
41.03857658 4.010423585
53.03857658 2.031280203
55.01784114 0.8886548635
55.05422664 7.437972173
57.06987671 2.872757789
65.03857658 1.557147603
67.05422664 5.615096861
69.06987671 5.54133102
73.02840582 3.646675984
81.06987671 2.677733195
83.08552677 1.896041977
127.075356 1.951551456
137.132477 3.503118751
141.0910061 1.032844276
153.1273916 0.7601183049
155.1066561 2.329608952
179.1066561 0.6962217571
181.1223062 1.664117917
183.1379563 0.8010599939
195.1379563 0.9755816322
209.1536063 3.67383692
211.1692564 2.133027521
219.1743418 0.6385560308
221.1899918 1.021064519
269.1747357 0.8561863241
287.236942 0.7570369271
337.2737215 0.5762357532
361.2737215 0.9462580612
393.2635507 1.339496676

Name: +ve in-silico MS/MS by CFM-ID for ICEGYOHHBVYDCW-PBATXQDJSA-N
ID: ICEGYOHHBVYDCW-PBATXQDJSA-N
Comment: Energy0
Num peaks: 31
41.00219107 0.5454064488
43.01784114 2.458650208
61.02840582 2.280952175
87.04405588 0.6720163371
127.075356 1.729928398
141.0910061 0.6867519428
153.0910061 0.6369035635
155.1066561 0.8619664507
249.1849065 0.6648371333
263.2005565 1.695930559
271.2420274 0.7077384541
277.2162066 0.5848905423
279.2318567 0.5475165964
287.236942 0.5730184194
289.2525921 1.421872206
291.2318567 0.5947951547
301.2162066 0.937113683
303.2318567 3.408354553
305.2475067 3.207791972
307.2631568 0.6323674248
317.2475067 0.9989793238
319.2631568 0.7118071172
329.2475067 2.645097177
331.2631568 13.63536892
349.237336 0.6776955054
349.2737215 9.886317836
363.252986 1.296009962
365.2686361 1.516605417
373.2737215 2.024901633
375.252986 0.7612685808
391.2842861 15.83813674

Name: +ve in-silico MS/MS by CFM-ID for ICEGYOHHBVYDCW-PBATXQDJSA-N
ID: ICEGYOHHBVYDCW-PBATXQDJSA-N
Comment: Energy1
Num peaks: 31
43.01784114 1.358139422
61.02840582 1.640503758
65.03857658 2.185329291
67.05422664 2.087329694
69.06987671 0.9916907294
111.0440559 0.8684262025
123.0440559 1.176696265
123.1168269 0.9749706329
127.075356 3.436748947
141.0910061 0.8751808608
201.1637771 1.200582244
203.1794272 1.089891076
245.1536063 1.084541104
247.1692564 1.015625746
259.1692564 1.495692467
261.1849065 1.286833056
263.2005565 4.002481584
269.2263773 1.115525322
271.2420274 1.590442253
275.2005565 1.518265489
277.2162066 1.24037615
289.2525921 3.373803171
301.2162066 1.265926885
303.2318567 2.681452352
305.2475067 0.9213985111
307.2631568 1.503982021
329.2475067 2.189308753
331.2631568 10.65488196
349.2737215 3.254677175
373.2737215 1.036421512
391.2842861 1.293817453

Name: +ve in-silico MS/MS by CFM-ID for ICEGYOHHBVYDCW-PBATXQDJSA-N
ID: ICEGYOHHBVYDCW-PBATXQDJSA-N
Comment: Energy2
Num peaks: 31
39.02292652 1.39382776
43.01784114 2.155825228
53.03857658 1.632097654
55.05422664 1.318898265
65.03857658 2.624886367
67.05422664 1.767267237
79.05422664 2.030541727
93.06987671 1.843047757
111.0440559 1.080458625
121.1011768 1.901148117
123.1168269 1.381370491
127.075356 1.565773683
139.148127 1.664711334
221.1899918 1.72731208
245.2263773 1.564215386
247.1692564 1.197934278
257.2263773 1.189607698
261.1849065 1.65799188
263.236942 1.06044983
275.2005565 1.541713748
275.236942 1.697731358
285.221292 1.38730142
289.2162066 1.297122183
291.2318567 1.193453161
301.2162066 1.455361213
303.2318567 2.496081118
315.2318567 1.298697428
317.2475067 1.966830793
329.2475067 1.90935279
363.252986 1.116556575
375.252986 1.409191416

Name: +ve in-silico MS/MS by CFM-ID for KJFKVFSPBVQKJL-OCLPMVDFSA-N
ID: KJFKVFSPBVQKJL-OCLPMVDFSA-N
Comment: Energy0
Num peaks: 31
29.03857658 1.293985012
39.02292652 1.368298242
55.01784114 1.420972021
57.0334912 9.30598277
75.04405588 1.500715275
101.0597059 0.6848766943
141.0910061 1.442012109
153.0910061 0.5650451509
155.1066561 0.6788582178
235.1692564 0.7804665573
249.1849065 1.829872291
257.2263773 0.9674813127
259.2056419 0.6337898712
263.2005565 0.6016752308
285.221292 0.5629764627
287.2005565 0.9480219033
287.236942 0.6341389229
289.2162066 3.2922399
291.2318567 2.723135073
293.2475067 0.5723685136
303.2318567 1.356019054
315.2318567 1.465024009
317.2475067 8.685952399
331.2631568 1.451567302
335.2580714 1.136825769
359.2580714 5.647173891
361.2737215 1.000820786
363.252986 0.5756099323
373.2737215 2.820496185
375.252986 0.9983233603
391.2842861 16.77736919

Name: +ve in-silico MS/MS by CFM-ID for KJFKVFSPBVQKJL-OCLPMVDFSA-N
ID: KJFKVFSPBVQKJL-OCLPMVDFSA-N
Comment: Energy1
Num peaks: 31
29.03857658 1.974196463
39.02292652 2.72981984
55.01784114 0.830940806
57.0334912 8.888832446
65.03857658 1.705326402
67.05422664 2.057487888
69.06987671 1.59794233
109.1011768 0.9432719875
125.0597059 0.8352775334
141.0910061 1.569335713
189.1637771 1.328638693
207.1379563 0.9483453834
209.1536063 1.081969735
231.1379563 0.930877694
245.1536063 1.368906354
247.1692564 0.8337766171
249.1849065 3.985334087
257.2263773 2.131864787
259.2420274 0.9860155073
261.1849065 1.36208325
263.2005565 0.9298098999
287.2005565 1.242552442
287.236942 1.593698282
289.2162066 2.100802159
291.2318567 0.9100145487
315.2318567 0.9757995065
317.2475067 7.208608378
335.2580714 1.352438677
359.2580714 0.9698812446
373.2737215 0.8374983761
391.2842861 1.293778584

Name: +ve in-silico MS/MS by CFM-ID for KJFKVFSPBVQKJL-OCLPMVDFSA-N
ID: KJFKVFSPBVQKJL-OCLPMVDFSA-N
Comment: Energy2
Num peaks: 31
[truncated: 1,114,791 more chars]
