# Supplementary material for: Ion mobility collision cross-section atlas for known and unknown metabolite annotation in untargeted metabolomics
Source: Nat Commun. 2020 Aug 28;11:4334. doi: 10.1038/s41467-020-18171-8 (PMC7455731; doi:10.1038/s41467-020-18171-8)
Supplement: Supplementary file 8 — Supplementary Data 5 [file 41467_2020_18171_MOESM8_ESM.zip › 01_positive_mode/L0637/cfmid_result.txt]

1 0.26666667 VCLGPSQEYABDHT-UHFFFAOYSA-N CCCCCCCCCCCCCCCCOC(=O)C1=CC=CC=C1C(O)=O
2 0.26666667 DAMJMHIAJAAGHF-UHFFFAOYSA-N CCCCCCCCCCCCCCCCS(=O)(=O)C(C(C)C)C(O)=O
3 0.26666667 ZYGMNEYWBPNMPT-BGYRXZFFSA-N CC(C)CCC(C)COC(=O)c1ccccc1C(=O)OCC(C)CCC(C)C
4 0.23529412 UIYIJNBWKDPHJO-UHFFFAOYSA-N CCCCC(COC(=O)CCC=CC(=O)OCC(CCCC)CC)CC
5 0.22222222 SNFPQQVTRSLFJB-UHFFFAOYSA-N CCCCC(COC(=O)C1=CC=CC(C1C(=O)OCC(CCCC)CC)O)CC
6 0.21621622 IXDZSQUQSCLSSD-MDZDMXLPSA-N CCCCCCCC\C=C\CCCCCCCC1=CC(O)=CC(O)=C1C(O)=O
7 0.18181818 WGTLLXHJFPMKIK-UHFFFAOYSA-N CC(CCCCCOC(=O)C1=CC=CC(C1C(=O)OCCCCCC(C)C)O)C
8 0.18181818 RLQIHUWFDOANKK-UHFFFAOYSA-N OC1CCCOC1OC1CCC2(C(=CCC3C2CCC2(C3CCC2O)C)C1)C
9 0.17647059 VEJYWIGNOBBOHW-UHFFFAOYSA-N CCCCCCCCCCC\C([O-])=N\CCC[N+](C)(C)CC1=CC=C(Cl)C=C1
10 0.17391304 RSDVDBKZUJPOAH-UHFFFAOYSA-N CCCCOC(=O)C1CCC(CCCC(C)C)CC1C(=O)OCCCC
11 0.16666667 CBKZZEDJKDIJCG-UHFFFAOYSA-N CCCCCCCCCCCCCCCCCOC(=O)C1=CC(O)=C(O)C(O)=C1
12 0.16666667 UKGXHGYWYJBRHS-YAQNPAFLSA-N CCCC=CC(C)C1OC(=O)CC(C)C(=C)CCC=CC(O)C(C)C=CC1O
13 0.16666667 KRGVDPMPDFERJD-UHFFFAOYSA-N CCC(CC)C(C)COC(=O)C1=C(C=CC=C1)C(=O)OCC(C)C(CC)CC
14 0.16216216 STAYPJCQQIJWNF-UHFFFAOYSA-N CCCCC=CCCCCCCCCCCCC(=O)C1=C(O)C=C(O)C=C1O
15 0.16216216 STAYPJCQQIJWNF-WAYWQWQTSA-N CCCCC=C/CCCCCCCCCCCC(=O)c1c(O)cc(O)cc1O
16 0.16216216 SEHINANGVRSSGQ-FPLPWBNLSA-N CCCCC=C/CCCCCCCCCc1cc(O)cc(OC)c1OC(=O)C
17 0.16216216 BWKGMCPPKSWXJI-ONTIZHBOSA-N CCCCCCCCCCCCCCCCC(O)C1(O)C(O)C=CC1=O
18 0.16216216 CSGCJYSHBLKFHG-LJQANCHMSA-N CCCCCCCCCCCCCCCC1CC(=O)c2c(O)ccc(O)c2O1
19 0.16216216 RFRIJKBITGVEQF-KTKRTIGZSA-N CCCCCCC=C/CCCCCCCc1cc(O)cc(OC)c1OC(=O)C
20 0.16216216 OECLBKHEMNCHIB-FPLPWBNLSA-N CCCCCCC=C/CCCCCCCCCc1cc(O)cc(O)c1C(=O)O
21 0.16216216 BSSJNTUYJIJBEJ-UHFFFAOYSA-N CCCCCCCCCCCCCCCC(=O)Oc1ccc(C=O)cc1OC
22 0.16216216 BWKGMCPPKSWXJI-TUNNFDKTSA-N CCCCCCCCCCCCCCCCC(O)C1(O)C(O)C=CC1=O
23 0.16216216 AKVMIKWYXTZLLF-UHFFFAOYSA-N CCCCCCCCCCCCCC(CC1=CC(O)=CC(OC)=C1O)OC(C)=O
24 0.16216216 IXDZSQUQSCLSSD-KTKRTIGZSA-N CCCCCCCCC=C/CCCCCCCc1cc(O)cc(O)c1C(=O)O
25 0.16216216 QRDHVGGKSGYWJG-LEAACJGRSA-N CCC=CC(CC)CC(C)CC1(CC)CC(CC)C(CC(=O)OC)OO1
26 0.16 BLXKLOZKYWQLMX-UHFFFAOYSA-N OC1CCC2C1(C)CCC1C2CC=C2C1(C)CCC(C2)OC1COCCCO1
27 0.16 ZXQCKAYQYGLLES-IYTOFSRYSA-N CCCC(=O)OC1(C)CCC=C(/C)CC2OC1C3C(CC(O)C(=C)C23)C(C)C
28 0.15384615 WXZOXVVKILCOPG-UHFFFAOYSA-N CCCCC(CC)COC(=O)C1=CC(=CC=C1)C(=O)OCC(CC)CCCC
29 0.15384615 BJQHLKABXJIVAM-UHFFFAOYSA-N CCCCC(CC)COC(=O)C1=CC=CC=C1C(=O)OCC(CC)CCCC
30 0.15384615 BJQHLKABXJIVAM-BGYRXZFFSA-N CCCCC(CC)COC(=O)c1ccccc1C(=O)OCC(CC)CCCC
31 0.15384615 MVKCUGCBIAXIAJ-BGYRXZFFSA-N CCCCCC(C)COC(=O)c1ccccc1C(=O)OCC(C)CCCCC
32 0.15384615 RWPICVVBGZBXNA-BGYRXZFFSA-N CCCC[C@@H](CC)COC(=O)c1ccc(cc1)C(=O)OC[C@@H](CC)CCCC
33 0.15384615 LPYUOHUCVXCMSY-UHFFFAOYSA-N CCCCCCOC(=O)C1=CC=CC=C1C(=O)OCCCCCCCC(C)C
34 0.15384615 RWPICVVBGZBXNA-UHFFFAOYSA-N CCCCC(CC)COC(=O)C1=CC=C(C=C1)C(=O)OCC(CC)CCCC
35 0.15384615 UIFZRCFHBNRICL-UHFFFAOYSA-N OC1C(CCC2(C1=CCC1C2CCC2(C1CCC2O)C)C)OC1CCCCO1
36 0.14285714 BAZVBVCLLGYUFS-UHFFFAOYSA-N CCCCCCCCCCCCOC(=O)C1=CC=CC=C1C(=O)OCCCC
37 0.14285714 OQTICVORXAJFST-UHFFFAOYSA-N CCC(COC(=O)C1=CC=CC=C1C(=O)OCC(CC)CC(C)C)CC(C)C
38 0.14285714 DUQGTHMKPLWCMC-XWINOTSYSA-N CC(=O)OCC1C2C3CCC4C(C)(C)CCCC4(C)C3CC(OC(=O)C)C12C
39 0.13333333 VWINOFLMOJPXGV-ZYHGQVGNSA-N CCC=CC(=CC(C)CC(O)C1OC(=O)C(C)CCC(=O)C(C)CCC=C1)C
40 0.12903226 APJCFAPWJNUMPH-UHFFFAOYSA-N OC1CCC2C1(C)CCC1C2CC=C2C1(C)CCC(C2)OC1CCCOCO1
41 0.12903226 MQSISHDZJAHFMU-UHFFFAOYSA-N CCCCCCCCCCCCCCCCCCSCC(C)C(Cl)=O
42 0.125 IJFPVINAQGWBRJ-UHFFFAOYSA-N CC(C)CCCCCOC(=O)C1=CC=CC=C1C(=O)OCCCCCC(C)C
43 0.125 IMIOEHJVRZOQBJ-UHFFFAOYSA-N CC(C)CCCCCOC(=O)C1=CC(=CC=C1)C(=O)OCCCCCC(C)C
44 0.125 KFROBPVFLIZCHZ-UHFFFAOYSA-N CC(C)CCCCCOC(=O)C1=CC=C(C=C1)C(=O)OCCCCCC(C)C
45 0.12121212 RKJOYDSAYKPNTK-BVETWUGGSA-N CC(=O)OCC(OC(=O)C)C1(C)CCC2C(=CCC3C(C)(C)CCCC23C)C1
46 0.11764706 YSETVJKRCINCHI-UHFFFAOYSA-N CC(C)CC(C)CCOC(=O)C1=C(C=CC=C1)C(=O)OCCC(C)CC(C)C
47 0.11764706 YYLMDSJRCIURAD-YAQNPAFLSA-N CCCC=CC(C)C(O)C1OC(=O)CC(C)C(=C)CCC=CC(O)C(C)C=C1
48 0.11764706 SGNAZYDNCXUUAC-UHFFFAOYSA-N CCCCC(CC)COC(=O)C1=CC=CC=C1C(=O)OCC(CC)CC(C)C
49 0.11764706 GBZYBLPXADRNOD-UHFFFAOYSA-N CCCCCC(B1OC(C)(C)C(C)(C)O1)=C(B1OC(C)(C)C(C)(C)O1)C(=O)OC
50 0.11111111 ZZYQKYIPMJWOBJ-UHFFFAOYSA-N CCCCCCCCOC(=O)C1=CC=CC(C1C(=O)OCCCCCCCC)O
51 0.10810811 CIIHSLMHCIOPNX-XLLLBGBNSA-N CCCCC(CC)CC(=CC1(CC)CC(CC)C(CC(=O)O)OO1)CC
52 0.10810811 ORLGRYVAVYRPCN-FBMGVBCBSA-N CCCCCCCCCCCCCCOC(=O)C=Cc1ccc(O)c(OC)c1
53 0.10810811 VPMNGIVCZXQPSU-KEESSRIGSA-N COC(=O)CC(=O)OCC1=CCCC2C(C)(CCC(C)CCO)C(C)CCC12C
54 0.10810811 RONBKDYTIJQQGC-XUBQAGABSA-N CC(C)CCCC(=CCCC(=CCCC(=C/OC(=O)C)C=C/OC(=O)C)C)C
55 0.10810811 RONBKDYTIJQQGC-MSOBJEPNSA-N CC(C)CCCC(=CCCC(=CCCC(=COC(=O)C)C=COC(=O)C)C)C
56 0.10810811 NDKHPMJGCFZKDC-ZGDJDIHISA-N CC(C1CCC(C)(CCC(O)C(=C)CCC2=C(C)CCCC2(C)C)OO1)C(=O)O
57 0.10810811 QVVWUQNRKZFZHV-RJXGULHRSA-N C[C@H]([C@@H]1CC[C@@](C)(CC[C@H]2O[C@@]2(C)CCC3=C(C)CCCC3(C)C)OO1)C(=O)O
58 0.10810811 RONBKDYTIJQQGC-ODLMHDCJSA-N CC(C)CCCC(=CCCC(=CCCC(=C/OC(=O)C)C=COC(=O)C)C)C
59 0.10810811 YKXUUJSTATYRSH-OAQYLSRUSA-N CCCCCCCCCCCCCC(O)Cc1cc(OC(=O)C)cc(OC)c1O
60 0.10810811 SAFWXWYSQPJIIJ-UHFFFAOYSA-N CCCCCC1CCC(CC1)C1CCC(O)(CC1)C1=C(F)C(F)=C(OCC)C=C1
61 0.10810811 IOPIOUHRQRYDMU-WNUYXJTASA-N CC(C1CCC(C)(CC=CC(C)(O)CCC2=C(C)CCCC2(C)C)OO1)C(=O)O
62 0.10810811 VTQGNVSMGMLUJY-IBGZPJMESA-N CCCCC(O)CCCCCCCCCCCCC(=O)c1c(O)cc(O)cc1O
63 0.10810811 MRRHNAZUVJWYGY-OVGYYZRQSA-N CCC=C[C@H](CC)C[C@H](CC)C[C@@]1(CC)C[C@H](CC)[C@H](CC(=O)O)OO1
64 0.10810811 KBHOGLZXGNMEEQ-RBBSPNSISA-N CC(C)C(=O)OCC=C(/C)CCC1C(=CCC2C(C)(C)CCCC12C)C(=O)O
65 0.10810811 PEZIQWVKZYIKRH-UHFFFAOYSA-N CCCCCC1OC1CC1OC1CCCCCCCCCC(=O)OCC
66 0.10810811 RONBKDYTIJQQGC-UHFFFAOYSA-N CC(C)CCCC(=CCCC(=CCCC(=COC(=O)C)C=COC(=O)C)C)C
67 0.10810811 GLIPXQAGIQSPTQ-BIZYMNTOSA-N CCCCCCCCCCCCCCCC=C(/C(O)C(=O)C)C(=O)OC
68 0.10810811 HUECDSPUQRRQQA-UDGBHWGVSA-N CC(C)C(=O)OCC(=C/C(=O)O)CCC1C(=C)CCC2C(C)(C)CCCC12C
69 0.10810811 AXDQPRBNYTZNDV-FONNPZOSSA-N CCC=CC=CC=CCCCCCCCCC1(C)CC2(C)OC(=O)CC2OO1
70 0.10810811 RJMWYUFASKXSRF-AKFKNWHVSA-N CC(=O)OCC(OC(=O)C)C(=C)CCC1=C(C)CCC2C(C)(C)CCCC12C
71 0.10810811 XGDXMNWMKFMRKV-RPPHXXASSA-N CC(=C/COC(=O)CCC(=O)O)CCC1C(=C)CCC2C(C)(C)CCCC12C
72 0.10810811 KNTOFVMVMOOLLQ-RLBDBNPBSA-N CC(=O)OCC=C(/C)CCC1C(=C)C(CC2C(C)(C)CCCC12C)OC(=O)C
73 0.10526316 MHUFBTKJDDDEBA-UHFFFAOYSA-N CCCCCCC(=O)OCC1CCC(COC(=O)CCCCCC)CC1
74 0.10526316 ZVGNLPOWWIWPER-UHFFFAOYSA-N CC(CCOC(=O)C=CC(=O)OCCC(C)CC(C)(C)C)CC(C)(C)C
75 0.1 ZNGMRHUGNLNISR-ARBQJDKBSA-N CC(C)C(=O)OCC1CC23CCC4C(C)(CCCC4(C)C(=O)O)C2CCC1C3
76 0.095238095 CBWMVXMQKDYZDQ-UHFFFAOYSA-N CC(C)CCCCCCOC(=O)C=CC(=O)OCCCCCCC(C)C
77 0.095238095 OEAVIUJTYLMAES-UHFFFAOYSA-N OC(=O)CCC(C1CCC2C1(C)C(O)CC1C2C(O)C(C2C1(C)CCCC2)O)C
78 0.090909091 SNVAOMNTKXAKAS-UHFFFAOYSA-N OC1CC2(C)C(=CCC3C2CCC2(C3CCC2O)C)CC1OC1CCCCO1
79 0.090909091 CCJQRRIPUHMPJS-UHFFFAOYSA-N OC1CCOC(C1)OC1CCC2(C(=CCC3C2CCC2(C3CCC2O)C)C1)C
80 0.090909091 YEUNBLIJLPBLLB-UHFFFAOYSA-N OC1CCC2C1(C)CCC1C2CC=C2C1(C)COCC(C2)OC1CCCCO1
81 0.086956522 KNUQLPZTAAQTMJ-UHFFFAOYSA-N CC(C)CC(C)COC(=O)C1=C(C=CC=C1)C(=O)OCC(C)CC(C)C(C)C
82 0.086956522 ICLBGSATRUDVEM-MFLACVNRSA-N CCOC1(C)CC23CC1C=CC2C4(C)CCCC(C)(CO)C4CC3OC(=O)C
83 0.083333333 CJCVIFTXPVTSJF-UHFFFAOYSA-N CCCCCC(C)CC1=C(CC(C)CCCCC)C(C(O)=O)=C(C=C1)C(O)=O
84 0.074074074 BYHINAGYQODHKS-UHFFFAOYSA-N CCCCCCCCC1=CC=C(C=C1)C(C[N+]1=CC=CC=C1)OCCCC
85 0.071428571 IWRPAXLYHBBXPC-UHFFFAOYSA-N OC1CC2C(C1O)(C)CCC1C2CC=C2C1(C)CCC(C2)OC1CCCCO1
86 0.068965517 WPGYLBYQMCFKCB-PMACEKPBSA-N CC1OC(=O)C(=C1)CCCCCCCCCCCCCCC2=CC(C)OC2=O
87 0.066666667 GMBGYWSBEDXGCI-UHFFFAOYSA-N OC(=O)OCCC(C1CCC2C1(C)C(O)CC1C2C(O)CC2C1(C)CCCC2)C
88 0.066666667 OVQJAEGJPUEXQD-UHFFFAOYSA-N CCCCCCCCCCCCCCCC=CCC(CC(O)=O)C(O)=O
89 0.064516129 LECXDNCKDPSAFV-UHFFFAOYSA-N CCCCCCCCCCCCCCCCCCS(=O)(=O)CCC(O)=O
90 0.064516129 ZIZDJRGXNCPCBL-UHFFFAOYSA-N OC1COCC2C1(C)CCC1C2CC=C2C1(C)CCC(C2)OC1CCCCO1
91 0.055555556 CFEOXVWJRPHLSF-UHFFFAOYSA-N CC(=O)OC1CC(=C)C(CCC(C)(OC(C)=O)C=C)C2(C)CCCC(C)(C)C12
92 0.055555556 WUQLLIWGJCUSEQ-UHFFFAOYSA-N CCCCCCCCCCCCCC(=O)OC1COC(OC1)C1=CC=CC=C1
93 0.055555556 YZCNZSZXHGPGGN-UHFFFAOYSA-N CCCCCCCOC(=O)OCC(C(=N)O)OC(=O)CCCCCCC
94 0.055555556 TVZDQILKMVXSCD-JVANIMHPSA-N CCCC=C/C1COC(=C(CC)C1)OOC2=C(CC)CC(CO2)C=C/CCC
95 0.055555556 PYDWMFBOFCMOFQ-UHFFFAOYSA-N CCCCCCCCCCCCCCC=CC(CC(=O)OC)C(=O)OC
96 0.055555556 CFEOXVWJRPHLSF-VVBFRCHSSA-N CC(=O)OC1CC(=C)C(CCC(C)(OC(=O)C)C=C)C2(C)CCCC(C)(C)C12
97 0.055555556 CFEOXVWJRPHLSF-QRADPCAZSA-N CC(=O)OC1CC(=C)C(CCC(C)(OC(=O)C)C=C)C2(C)CCCC(C)(C)C12
98 0.055555556 KMVAUNKHVKIFEQ-UHFFFAOYSA-N CCCCCCCCCCC(=O)OC(C)C(C)OC(=O)CCC1=CC=CC=C1
99 0.054054054 CKYITHJWHQIENM-UHFFFAOYSA-N CCCCCCC(OC(=O)C)CC(=CCCCCCCCC(=O)OC)C
100 0.054054054 DCCHDNDKUYXTKG-UHFFFAOYSA-N CCCCCCCCCC=CC=CCCCCCC(=O)OC(CO)CO
101 0.054054054 CSCKDMYBZHVWQZ-BUNRFGHDSA-N CC(=O)OCC=C(/C)C(CC1C(=CCC2C(C)(C)CCCC12C)C)OC(=O)C
102 0.054054054 XRISENIKJUKIHD-UHFFFAOYSA-N CCCC1(CCC1)C(O)CC=CC1C(O)CC(=O)C1CCCCCCC(=O)OC
103 0.054054054 MHQJUHSHQGQVTM-UHFFFAOYSA-N CCCCCCCCCCCCCCCCCCOC(=O)C=CC(O)=O
104 0.054054054 ILTMARLFXMNSBB-UHFFFAOYSA-N CCCCCCCCCC=CCCCCCC=CC(=O)OC(CO)CO
105 0.054054054 PRJXADZYVAYEOE-UHFFFAOYSA-N CCCCCCCC=CC=CCCCCCCCC(=O)OC(CO)CO
106 0.054054054 UQNCOYFUGRRNCF-UHFFFAOYSA-N CCCCCCCC(=O)OCC(C(=N)O)OC(=O)CCCCOCCC
107 0.054054054 YMCYOWXUYGSKGS-UHFFFAOYSA-N CCCCCCCC(=O)OCC(C(=N)O)OC(=O)CCCOCCCC
108 0.054054054 XYEKCYGKQGDDBQ-UHFFFAOYSA-N CCCCCCCC(=O)OCC(C(=N)O)OC(=O)CCOCCCCC
109 0.054054054 MHQJUHSHQGQVTM-HNENSFHCSA-N CCCCCCCCCCCCCCCCCCOC(=O)\C=C/C(O)=O
110 0.054054054 ICPNEILEUPCMJZ-UHFFFAOYSA-N CCCCCCOCC(=O)OCC(C(=N)O)OC(=O)CCCCCCC
111 0.054054054 DJAMNFKMIMRSJC-JOCHJYFZSA-N CCCCCCCCC=CC=CCCCCCC(=O)C1=C(O)CC[C@@H](O)C1=O
112 0.054054054 CSCKDMYBZHVWQZ-HYVLGVRCSA-N CC(=O)OCC=C(C)[C@@H](C[C@H]1C(=CC[C@H]2C(C)(C)CCC[C@]12C)C)OC(=O)C
113 0.054054054 VDQWQEZDNGORHV-VAMGGRTRSA-N CC(CCCC=C)CC(=O)C(C)CC(=O)C(C)CC(=O)CCC(=O)C=C(C)C
114 0.054054054 CMJQZGDSOHWZKX-UHFFFAOYSA-N CCCCCCCC(=O)OC(C(=N)O)COC(=O)CCOCCCCC
115 0.054054054 RSGHIRGWNJJVDF-UHFFFAOYSA-N CCCCCCCC(=O)OC(C(=N)O)COC(=O)CCCOCCCC
116 0.054054054 GLDOAHMHLZCFMB-UHFFFAOYSA-N CCCCCCCCCCCCCCCCCCSCCCP(O)(O)=O
117 0.054054054 QPYLYLAKASJIHJ-KHYRWDEESA-N CC(=O)OCC=C(/C)CCC1C(=CCC2C(C)(C)CCCC12C)COC(=O)C
118 0.054054054 AKLNVOCBVYXKBK-UHFFFAOYSA-N OC(=O)C1C(O)OCC1C1CCC2C1(C)CCC1C2CCC2C1(C)CCCC2
119 0.054054054 CAIRVHBKMWUDFY-MTJRIPAESA-N CC(=O)OCC=C(/C)CCC1(OC(=O)C)C(=C)CCC2C(C)(C)CCCC12C
120 0.054054054 GCSKCOTXJCWJBF-HJWRWDBZSA-N CCCCCCC=C/CCCCCCCCCC1=C(O)C(=O)C=C(OC)C1=O
121 0.054054054 DJAMNFKMIMRSJC-ZJWPFJBESA-N CCCCCCCCC=CC=CCCCCCC(=O)C1=C(O)CCC(O)C1=O
122 0.054054054 BZMSLQOXZNQUIE-ZHACJKMWSA-N CCCCCCCCC=CCCCCCCCC1=C(O)C(=O)C=C(OC)C1=O
123 0.054054054 DCWBSUCAZYTXAB-UHFFFAOYSA-N CCCCCCCCCC=CCCCCCCCC(=O)OC(C=O)CO
124 0.054054054 ZIEYDYMRPLRPRX-UHFFFAOYSA-N CCCCCCCC(=O)OC(C(=N)O)COC(=O)CCCCOCCC
125 0.054054054 DJAMNFKMIMRSJC-MZMMXBAASA-N CCCCCCCCC=CC=CCCCCCC(=O)C1=C(O)CC[C@H](O)C1=O
126 0.054054054 MVCYAEMOXNAXJJ-DDMMPLGWSA-N CC1CCC2(C)C(CCC=C2COC(=O)C)C1(C)CCC(=CCOC(=O)C)C
127 0.054054054 XSBZWZZHWOYWQL-XNSMMHAVSA-N CC1CCC2(C)C(CC(OC(=O)C)C=C2C)C1(C)CCC(=CCOC(=O)C)C
128 0.054054054 PXVVQEJCUSSVKQ-UHFFFAOYSA-N CC(C)C1=CC2=CCC3C(C)(CCCC3(C)C(=O)OCCOCCO)C2CC1
129 0.054054054 SJQQXPNOXOIRKD-ROVXQSMVSA-N CCCCCCC=C/CC=C/CCCCCCCC(=O)OC[C@H](O)CO
130 0.054054054 FNZVJSUYFIJHQQ-HYVLGVRCSA-N CC(=O)OCC(OC(=O)C)C(=C)CCC1C(=CCC2C(C)(C)CCCC12C)C
131 0.054054054 RKVXHJRCUIJAHS-UFFGUFBSSA-N CCCCCCCCC=C/CCCCCCC(C(O)C(=O)C)C(=O)OC
132 0.054054054 VUIJDWDZUSJDNC-WKDRNLAYSA-N CC1OC(=O)C(=C1)CCCCCCCCCCCCCCC2C(O)C(C)OC2=O
133 0.054054054 JKQVJPLDZAKUJW-UHFFFAOYSA-N CCCCCCC(OC(=O)C)CC=C(CCCCCCCC(=O)OC)C
134 0.054054054 MHQJUHSHQGQVTM-UHFFFAOYSA-N CCCCCCCCCCCCCCCCCCOC(=O)C=CC(O)=O
135 0 BHQCQFFYRZLCQQ-HZYSRDACSA-N C1[C@]2(C)[C@@]3([H])C[C@@H](O)[C@]4(C)[C@@]([H])([C@]([H])(C)CCC(O)=O)CC[C@@]4([H])[C@]3([H])[C@H](O)C[C@@]2([H])C[C@@H](O)C1
136 0 BHQCQFFYRZLCQQ-JWQTVRMOSA-N C1[C@]2(C)[C@@]3([H])C[C@@H](O)[C@]4(C)[C@@]([H])([C@]([H])(C)CCC(O)=O)CC[C@@]4([H])[C@]3([H])[C@@H](O)C[C@@]2([H])C[C@H](O)C1
137 0 BHQCQFFYRZLCQQ-ODBXGGFUSA-N C1[C@]2(C)[C@@]3([H])C[C@@H](O)[C@]4(C)[C@@]([H])([C@]([H])(C)CCC(O)=O)CC[C@@]4([H])[C@]3([H])[C@@H](O)C[C@@]2([H])C[C@@H](O)C1
138 0 IPSHXEXQGICLQN-IDIMTOGTSA-N C1[C@]2(C)[C@@]3([H])CC[C@]4(C)[C@@]([H])([C@]([H])(C)[C@H](O)CC(O)=O)CC[C@@]4([H])[C@]3([H])[C@H](O)C[C@]2([H])C[C@H](O)C1
139 0 SLDVWYDDPPFGHK-CIEAULFFSA-N C1[C@]2(C)[C@@]3([H])CC[C@]4(C)[C@@]([H])([C@]([H])(C)C[C@H](O)C(O)=O)CC[C@@]4([H])[C@]3([H])[C@H](O)C[C@]2([H])C[C@H](O)C1
140 0 IGSFPMNAJAGINF-BOYKILLESA-N C1[C@]2(C)[C@@]3(O)[C@@H](O)C[C@]4(C)[C@@]([H])([C@]([H])(C)CCC(O)=O)CC[C@@]4([H])[C@]3([H])CC[C@]2([H])C[C@H](O)C1
141 0 IGSFPMNAJAGINF-MODUEDPSSA-N C1[C@]2(C)[C@@]3(O)[C@@H](O)C[C@]4(C)[C@@]([H])([C@]([H])(C)CCC(O)=O)CC[C@@]4([H])[C@]3([H])CC[C@]2([H])C[C@@H](O)C1
142 0 PVXPAYSDAVZLBN-RBXXSSDBSA-N C1[C@]2(C)[C@@]3([H])[C@H](O)C[C@]4(C)[C@@]([H])([C@]([H])(C)CCC(O)=O)C[C@@H](O)[C@@]4([H])[C@]3([H])CC[C@]2([H])C[C@H](O)C1
143 0 PVXPAYSDAVZLBN-LVROTOMCSA-N C1[C@]2(C)[C@@]3([H])[C@@H](O)C[C@]4(C)[C@@]([H])([C@]([H])(C)CCC(O)=O)C[C@@H](O)[C@@]4([H])[C@]3([H])CC[C@]2([H])C[C@H](O)C1
144 0 HLPQPLQCKVJLJF-YKOIKUKJSA-N C1[C@]2(C)[C@@]3([H])C[C@H](O)[C@]4(C)[C@@]([H])([C@]([H])(C)CCC(O)=O)C[C@H](O)[C@@]4([H])[C@]3([H])CC[C@]2([H])C[C@H](O)C1
145 0 ZUZXRORWWYAGIY-PGHAKIONSA-N C1[C@]2(C)[C@@]3([H])C[C@H](O)[C@]4(C)[C@@]([H])([C@]([H])(C)CCC(O)=O)[C@H](O)C[C@@]4([H])[C@]3([H])CC[C@]2([H])C[C@H](O)C1
146 0 BHKJAJPWNSWZOS-NTQAIPPHSA-N C1[C@]2(C)[C@@]3([H])CC[C@]4(CO)[C@@]([H])([C@]([H])(C)CCC(O)=O)C[C@@H](O)[C@@]4([H])[C@]3([H])CC[C@]2([H])C[C@H](O)C1
147 0 JWZBXKZZDYMDCJ-IJPFKRJSSA-N C1[C@]2(C)[C@@]3([H])CC[C@]4(C)[C@@]([H])([C@]([H])(C)CCC(O)=O)CC[C@@]4([H])[C@]3([H])CC(=O)[C@]2([H])C[C@H](O)C1
148 0 JWZBXKZZDYMDCJ-WSMXITNFSA-N C1[C@]2(C)[C@@]3([H])CC[C@]4(C)[C@@]([H])([C@]([H])(C)CCC(O)=O)CC[C@@]4([H])[C@]3([H])CC(=O)[C@]2([H])C[C@@H](O)C1
149 0 JWZBXKZZDYMDCJ-NYGMMZBPSA-N C1[C@]2(C)[C@@]3([H])CC[C@]4(C)[C@@]([H])([C@]([H])(C)CCC(O)=O)CC[C@@]4([H])[C@]3([H])CC(=O)[C@@]2([H])C[C@H](O)C1
150 0 JWZBXKZZDYMDCJ-CXVAWJKUSA-N C1[C@]2(C)[C@@]3([H])CC[C@]4(C)[C@@]([H])([C@]([H])(C)CCC(O)=O)CC[C@@]4([H])[C@]3([H])CC(=O)[C@@]2([H])C[C@@H](O)C1
151 0 DXOCDBGWDZAYRQ-AURDAFMXSA-N C1[C@]2(C)[C@@]3([H])CC[C@]4(C)[C@@]([H])([C@]([H])(C)CCC(O)=O)CC[C@@]4([H])[C@]3([H])C(=O)C[C@]2([H])C[C@H](O)C1
152 0 DXOCDBGWDZAYRQ-QCXZXCEPSA-N C1[C@]2(C)[C@@]3([H])CC[C@]4(C)[C@@]([H])([C@]([H])(C)CCC(O)=O)CC[C@@]4([H])[C@]3([H])C(=O)C[C@]2([H])C[C@@H](O)C1
153 0 DXOCDBGWDZAYRQ-KRYSTCSFSA-N C1[C@]2(C)[C@@]3([H])CC[C@]4(C)[C@@]([H])([C@]([H])(C)CCC(O)=O)CC[C@@]4([H])[C@]3([H])C(=O)C[C@@]2([H])C[C@@H](O)C1
154 0 YGKAXBKDNMYWFU-FATIAYPPSA-N C1[C@]2(C)[C@@]3([H])C(=O)C[C@]4(C)[C@@]([H])([C@]([H])(C)CCC(O)=O)CC[C@@]4([H])[C@]3([H])CC[C@]2([H])C[C@H](O)C1
155 0 YGKAXBKDNMYWFU-HKFWWWNPSA-N C1[C@]2(C)[C@@]3([H])C(=O)C[C@]4(C)[C@@]([H])([C@]([H])(C)CCC(O)=O)CC[C@@]4([H])[C@]3([H])CC[C@]2([H])C[C@@H](O)C1
156 0 CVNYHSDFZXHMMJ-KIHIVPLQSA-N C1[C@]2(C)[C@@]3([H])CC(=O)[C@]4(C)[C@@]([H])([C@]([H])(C)CCC(O)=O)CC[C@@]4([H])[C@]3([H])CC[C@]2([H])C[C@@H](O)C1
157 0 WMUMZOAFCDOTRW-RXTDITKTSA-N C1[C@]2(C)[C@@]3([H])C[C@@H](O)[C@]4(C)[C@@]([H])([C@]([H])(C)CCC(O)=O)CC[C@@]4([H])[C@]3([H])CC[C@]2([H])CC(=O)C1
158 0 IJKCGHHONSZERK-MOSSOHAFSA-N C1[C@]2(C)[C@@]3([H])CC[C@]4(C)[C@@]([H])([C@]([H])(C)CCC(O)=O)CC[C@@]4([H])[C@]3([H])C[C@H](O)[C@]2([H])CC(=O)C1
159 0 IJKCGHHONSZERK-KTQBPGPASA-N C1[C@]2(C)[C@@]3([H])CC[C@]4(C)[C@@]([H])([C@]([H])(C)CCC(O)=O)CC[C@@]4([H])[C@]3([H])C[C@@H](O)[C@]2([H])CC(=O)C1
160 0 IJKCGHHONSZERK-RCUHMIDFSA-N C1[C@]2(C)[C@@]3([H])CC[C@]4(C)[C@@]([H])([C@]([H])(C)CCC(O)=O)CC[C@@]4([H])[C@]3([H])C[C@H](O)[C@@]2([H])CC(=O)C1
161 0 KNVADAPHVNKTEP-AQHAYLOVSA-N C1[C@]2(C)[C@@]3([H])CC[C@]4(C)[C@@]([H])([C@]([H])(C)CCC(O)=O)CC[C@@]4([H])[C@]3([H])[C@@H](O)C[C@]2([H])CC(=O)C1
162 0 KNVADAPHVNKTEP-LIMNXCBBSA-N C1[C@]2(C)[C@@]3([H])CC[C@]4(C)[C@@]([H])([C@]([H])(C)CCC(O)=O)CC[C@@]4([H])[C@]3([H])[C@H](O)C[C@@]2([H])CC(=O)C1
163 0 DXDVRSMVCCEPOO-WTBUVIQXSA-N C1[C@]2(C)[C@@]3([H])CC(=O)[C@]4(C)[C@@]([H])([C@]([H])(C)CCC(O)=O)CC[C@@]4([H])[C@]3([H])[C@H](O)C[C@]2([H])CCC1
164 0 DXDVRSMVCCEPOO-SLXPIVJOSA-N C1[C@]2(C)[C@@]3([H])CC(=O)[C@]4(C)[C@@]([H])([C@]([H])(C)CCC(O)=O)CC[C@@]4([H])[C@]3([H])[C@@H](O)C[C@]2([H])CCC1
165 0 DXDVRSMVCCEPOO-RXISEPAGSA-N C1[C@]2(C)[C@@]3([H])CC(=O)[C@]4(C)[C@@]([H])([C@]([H])(C)CCC(O)=O)CC[C@@]4([H])[C@]3([H])[C@H](O)C[C@@]2([H])CCC1
166 0 DXDVRSMVCCEPOO-PDYFDKKTSA-N C1[C@]2(C)[C@@]3([H])CC(=O)[C@]4(C)[C@@]([H])([C@]([H])(C)CCC(O)=O)CC[C@@]4([H])[C@]3([H])[C@@H](O)C[C@@]2([H])CCC1
167 0 WMUMZOAFCDOTRW-QKNMYQEKSA-N C1[C@]2(C)[C@@]3([H])C[C@H](O)[C@]4(C)[C@@]([H])([C@]([H])(C)CCC(O)=O)CC[C@@]4([H])[C@]3([H])CC[C@@]2([H])CC(=O)C1
168 0 JRNKMLBWEKPKCU-GBRGSWSWSA-N C1[C@]2(C)[C@@]3([H])C[C@H](O)[C@]4(C)[C@@]([H])([C@]([H])(C)CCC(O)=O)CC[C@@]4([H])[C@]3([H])C(=O)C[C@@]2([H])CCC1
169 0 AJQRAPNIKHYNJX-APLJBLMKSA-N C1[C@]2(C)[C@@]3([H])CC[C@]4(C)[C@@]([H])([C@]([H])(C)CCC(O)=O)CC[C@@]4([H])[C@]3([H])C[C@@H](O)C2=C[C@@H](O)C1
170 0 HCXLGXVBNGIUAC-YCBRVCGJSA-N C1[C@]2(C)[C@@]3([H])CC[C@]4(C)[C@@]([H])([C@]([H])(C)CCC(O)=O)CC[C@@]4([H])[C@]3([H])[C@H](O)CC2=C[C@@H](O)C1
171 0 PXHCARRJGFGPAC-YCBRVCGJSA-N C1[C@]2(C)[C@@]3([H])CC[C@]4(C)[C@@]([H])([C@]([H])(C)CCC(O)=O)CC[C@@]4([H])[C@]3([H])[C@H](O)C=C2C[C@@H](O)C1
172 0 PXHCARRJGFGPAC-SZQOYVLDSA-N C1[C@]2(C)[C@@]3([H])CC[C@]4(C)[C@@]([H])([C@]([H])(C)CCC(O)=O)CC[C@@]4([H])[C@]3([H])[C@@H](O)C=C2C[C@@H](O)C1
173 0 BSNCZSKCISVTHY-DNMQWNDWSA-N C1[C@]2(C)[C@@]3([H])C[C@H](O)[C@]4(C)[C@@]([H])([C@]([H])(C)CCC(O)=O)CC[C@@]4([H])[C@]3([H])CC=C2C[C@@H](O)C1
174 0 LNOFKAWCANXKAC-MFSKYVBHSA-N C1[C@]2(C)[C@@]3([H])C[C@@H](O)[C@]4(C)[C@@]([H])([C@]([H])(C)CCC(O)=O)CC[C@@]4([H])[C@]3([H])C=C[C@]2([H])C[C@H](O)C1
175 0 OZHBCCBNHOZTLX-NPSARUHUSA-N C1[C@]2(C)[C@@]3([H])C[C@H](O)[C@]4(C)[C@@]([H])([C@]([H])(C)CCC(O)=O)CC[C@@]4([H])C3=CC[C@]2([H])C[C@H](O)C1
176 0 HXPKCTFDRSEFID-UMNDTTGPSA-N C1[C@]2(C)C3C[C@H](O)[C@]4(C)[C@@]([H])([C@]([H])(C)CCC(O)=O)CC[C@@]4([H])C=3CC[C@]2([H])C[C@H](O)C1
177 0 XAGTZUQUSSNQAI-TYQXEKSRSA-N C1[C@]2(C)C3=C[C@H](O)[C@]4(C)[C@@]([H])([C@]([H])(C)CCC(O)=O)CC[C@@]4([H])[C@]3([H])CC[C@]2([H])C[C@H](O)C1
178 0 AIBUGMOPZPLNNP-QLEQUTGBSA-N C1[C@]2(C)[C@@]3([H])C[C@H](O)[C@]4(C)[C@@]([H])([C@]([H])(C)CCC(O)=O)CC[C@@]4([H])[C@]3([H])[C@H](O)C[C@]2([H])C=CC1
179 0 BXUVIKFICAYYEQ-YYTFDPOSSA-N C1[C@]2(C)[C@@]3([H])CC[C@]4(C)[C@@]([H])([C@]([H])(C)/C=C/C(O)=O)CC[C@@]4([H])[C@]3([H])[C@H](O)C[C@]2([H])C[C@H](O)C1
180 0 BXUVIKFICAYYEQ-APOROQGKSA-N C1[C@]2(C)[C@@]3([H])CC[C@]4(C)[C@@]([H])([C@]([H])(C)/C=C/C(O)=O)CC[C@@]4([H])[C@]3([H])[C@@H](O)C[C@]2([H])C[C@H](O)C1
181 0 RFZOTNNDUHYGNN-RQBLKUNCSA-N C1[C@]2(C)[C@@]3([H])C[C@H](O)[C@]4(C)[C@@]([H])([C@]([H])(C)/C=C/C(O)=O)CC[C@@]4([H])[C@]3([H])CC[C@]2([H])C[C@H](O)C1
182 0 GYUVAHWOVINGNE-BSNAKVQISA-N [C@H]1(O)[C@]2(C)[C@@]3([H])CC[C@]4(C)[C@@]([H])([C@]([H])(C)CCC(O)=O)CC[C@@]4([H])[C@]3([H])[C@@H](O)C[C@]2([H])C[C@H](O)C1
183 0 FRIBRXMIZUPTCV-QGRYLMOLSA-N C1[C@]2(C)[C@@]3([H])CC[C@]4(C)[C@@]([H])([C@]([H])(C)CCC(O)=O)CC[C@@]4([H])[C@]3([H])[C@@H](O)C[C@]2(O)C[C@H](O)C1
184 0 TWCXLQXSLBRURL-ASYSNUCISA-N C1[C@]2(C)[C@@]3([H])CC[C@]4(C)[C@@]([H])([C@]([H])(CO)CCC(O)=O)CC[C@@]4([H])[C@]3([H])[C@@H](O)C[C@]2([H])C[C@H](O)C1
185 0 IPSHXEXQGICLQN-UPFZGEOISA-N C1[C@]2(C)[C@@]3([H])CC[C@]4(C)[C@@]([H])([C@]([H])(C)C(O)CC(O)=O)CC[C@@]4([H])[C@]3([H])[C@@H](O)C[C@]2([H])C[C@H](O)C1
186 0 SLDVWYDDPPFGHK-XOMVUAHOSA-N C1[C@]2(C)[C@@]3([H])CC[C@]4(C)[C@@]([H])([C@]([H])(C)C[C@@H](O)C(O)=O)CC[C@@]4([H])[C@]3([H])[C@@H](O)C[C@]2([H])C[C@H](O)C1
187 0 SLDVWYDDPPFGHK-VPERFROISA-N C1[C@]2(C)[C@@]3([H])CC[C@]4(C)[C@@]([H])([C@]([H])(C)C[C@H](O)C(O)=O)CC[C@@]4([H])[C@]3([H])[C@@H](O)C[C@]2([H])C[C@H](O)C1
188 0 QLFFNECDRSZZAG-YLWBBORCSA-N C1[C@]2(CO)[C@@]3([H])CC[C@]4(C)[C@@]([H])([C@]([H])(C)CCC(O)=O)CC[C@@]4([H])[C@]3([H])[C@H](O)C[C@]2([H])C[C@H](O)C1
189 0 WQOFGJVVYPLDJG-FIEFJKFTSA-N C1[C@]2(CO)[C@@]3([H])C[C@H](O)[C@]4(C)[C@@]([H])([C@]([H])(C)CCC(O)=O)CC[C@@]4([H])[C@]3([H])CC[C@]2([H])C[C@H](O)C1
190 0 CXKBELIUTOXJMR-ZVTQFMQASA-N [C@@H]1(O)[C@]2(C)[C@@]3([H])CC[C@]4(C)[C@@]([H])([C@]([H])(C)CCC(O)=O)CC[C@@]4([H])[C@]3([H])CC[C@]2([H])CC(=O)C1
191 0 PXHCARRJGFGPAC-ATIOCULMSA-N C1[C@]2(C)[C@@]3([H])CC[C@]4(C)[C@@]([H])([C@]([H])(C)CCC(O)=O)CC[C@@]4([H])[C@]3([H])[C@H](O)C=C2C[C@H](O)C1
192 0 PXHCARRJGFGPAC-CPYYDPFGSA-N C1[C@]2(C)[C@@]3([H])CC[C@]4(C)[C@@]([H])([C@]([H])(C)CCC(O)=O)CC[C@@]4([H])[C@]3([H])[C@@H](O)C=C2C[C@H](O)C1
193 0 KHMDWPNMFSMERZ-BSWAIDMHSA-N C1[C@]2(C)[C@@]3([H])C=C[C@]4(C)[C@@]([H])([C@]([H])(C)CCC(O)=O)CC[C@@]4([H])[C@]3([H])[C@H](O)C[C@]2([H])C[C@H](O)C1
194 0 JVQJVQQIJKFTBS-PUCCHJFJSA-N C1[C@]2(C)[C@@]3([H])C[C@H](O)[C@]4(C)[C@@]([H])([C@]([H])(C)C[C@H](O)C(O)=O)CC[C@@]4([H])[C@]3([H])CC[C@]2([H])C[C@H](O)C1
195 0 KHMDWPNMFSMERZ-UZVSRGJWSA-N C1[C@]2(C)[C@@]3([H])C=C[C@]4(C)[C@@]([H])([C@]([H])(C)CCC(O)=O)CC[C@@]4([H])[C@]3([H])[C@@H](O)C[C@]2([H])C[C@H](O)C1
196 0 HLPQPLQCKVJLJF-GXOHHMKPSA-N C1[C@]2(C)[C@@]3([H])C[C@H](O)[C@]4(C)[C@@]([H])([C@]([H])(C)CCC(O)=O)C[C@@H](O)[C@@]4([H])[C@]3([H])CC[C@]2([H])C[C@H](O)C1
197 0 NMKAZCXSXYNCFW-DWQVTILUSA-N C1[C@]2(C)[C@@]3([H])CC[C@]4(C)[C@@]([H])([C@]([H])(C)CCC(O)=O)CC[C@@]4([H])[C@]3([H])C[C@@H](O)[C@@]2(O)C[C@@H](O)C1
198 0 GOFALKRKFDZKRN-AIFAXGCRSA-N C1[C@]2(C)[C@@]3([H])C[C@H](O)[C@]4(C)[C@@]([H])([C@]([H])(C)CCC(O)=O)CC=C4[C@]3([H])CC[C@]2([H])C[C@H](O)C1
199 0 XAGTZUQUSSNQAI-MQBBQEGVSA-N C1[C@]2(C)C3=C[C@@H](O)[C@]4(C)[C@@]([H])([C@]([H])(C)CCC(O)=O)CC[C@@]4([H])[C@]3([H])CC[C@]2([H])C[C@H](O)C1
200 0 ASTJGIPTRWBWLM-AATNWSJTSA-N C1[C@]2(C)[C@@]3([H])[C@H](O)[C@H](O)[C@]4(C)[C@@]([H])([C@]([H])(C)CCC(O)=O)CC[C@@]4([H])[C@]3([H])CC[C@]2([H])C[C@H](O)C1
201 0 ASTJGIPTRWBWLM-ITFKBJAYSA-N C1[C@]2(C)[C@@]3([H])[C@H](O)[C@@H](O)[C@]4(C)[C@@]([H])([C@]([H])(C)CCC(O)=O)CC[C@@]4([H])[C@]3([H])CC[C@]2([H])C[C@H](O)C1
202 0 ASTJGIPTRWBWLM-YNZHAXLHSA-N C1[C@]2(C)[C@@]3([H])[C@@H](O)[C@H](O)[C@]4(C)[C@@]([H])([C@]([H])(C)CCC(O)=O)CC[C@@]4([H])[C@]3([H])CC[C@]2([H])C[C@H](O)C1
203 0 ASTJGIPTRWBWLM-MQUATDMGSA-N C1[C@]2(C)[C@@]3([H])[C@@H](O)[C@@H](O)[C@]4(C)[C@@]([H])([C@]([H])(C)CCC(O)=O)CC[C@@]4([H])[C@]3([H])CC[C@]2([H])C[C@H](O)C1
204 0 CVNYHSDFZXHMMJ-ADAHTZDYSA-N C1[C@]2(C)[C@@]3([H])CC(=O)[C@]4(C)[C@@]([H])([C@]([H])(C)CCC(O)=O)CC[C@@]4([H])[C@]3([H])CC[C@@]2([H])C[C@H](O)C1
205 0 KHTQKVWLBDPPPW-QLEQUTGBSA-N C1[C@]2(C)[C@@]3([H])C[C@H](O)[C@]4(C)[C@@]([H])([C@]([H])(C)CCC(O)=O)CC[C@@]4([H])[C@]3([H])[C@H](O)C[C@]2([H])CC=C1
206 0 JRNKMLBWEKPKCU-CVJMUIIASA-N C1[C@]2(C)[C@@]3([H])C[C@H](O)[C@]4(C)[C@@]([H])([C@]([H])(C)CCC(O)=O)CC[C@@]4([H])[C@]3([H])C(=O)C[C@]2([H])CCC1
207 0 DRRSNCIMGYJXBW-PABOKLNHSA-N C1[C@]2(CO)[C@@]3([H])CC[C@]4(C)[C@@]([H])([C@]([H])(C)CCC(O)=O)CC[C@@]4([H])[C@]3([H])CC=C2C[C@@H](O)C1
208 0 JSIQROACCRQDKK-GUDITCNYSA-N C1[C@]2(C)[C@@]3([H])CC[C@]4(C)[C@@](O)([C@]([H])(C)CCC(O)=O)CC[C@@]4([H])[C@]3([H])[C@H](O)C[C@]2([H])C[C@H](O)C1
209 0 OGSDYCPNYNWUNN-QGGGRKECSA-N C1[C@]2(C)[C@@]3([H])CC[C@]4(C)[C@@]([H])([C@]([H])(C)CCC(O)=O)CC[C@@]4(O)[C@]3([H])[C@@H](O)C[C@]2([H])C[C@H](O)C1
210 0 JSIQROACCRQDKK-SJRLTEROSA-N C1[C@]2(C)[C@@]3([H])CC[C@]4(C)[C@@](O)([C@]([H])(C)CCC(O)=O)CC[C@@]4([H])[C@]3([H])[C@@H](O)C[C@]2([H])C[C@H](O)C1
211 0 DXOCDBGWDZAYRQ-PMBBHOBUSA-N C1[C@]2(C)[C@@]3([H])CC[C@]4(C)[C@@]([H])([C@]([H])(C)CCC(O)=O)CC[C@@]4([H])[C@]3([H])C(=O)C[C@@]2([H])C[C@H](O)C1
212 0 JWCVBRQHSRBFQY-HZGGBFQVSA-N C1[C@]2(C)[C@@]3([H])CC[C@]4(C)C([C@]([H])(C)CCC(O)=O)=CC[C@@]4([H])[C@]3([H])[C@H](O)C[C@]2([H])C[C@H](O)C1
213 0 LJTSIMVOOOLKOL-FNRDIUJOSA-N COC1=C(OC)C(=O)[C@H](C)[C@@H](C\C=C(/C)CC\C=C(/C)CCC=C(C)C)[C@H]1O
214 0 BHQCQFFYRZLCQQ-HQODRVCHSA-N CC(CCC(=O)O)C1CCC2C3C(O)CC4CC(O)CCC4(C)C3CC(O)C12C
215 0 GYUVAHWOVINGNE-GCIAMKQFSA-N CC(CCC(=O)O)C1CCC2C3C(O)CC4CC(O)CC(O)C4(C)C3CCC12C
216 0 IPSHXEXQGICLQN-TVLBBSBGSA-N CC(C(O)CC(=O)O)C1CCC2C3C(O)CC4CC(O)CCC4(C)C3CCC12C
217 0 BHQCQFFYRZLCQQ-VHHPOOBTSA-N CC(CCC(=O)O)C1CCC2C3C(O)CC4CC(O)CCC4(C)C3CC(O)C12C
218 0 DUYIECPEKRPRFQ-JKNFRCCSSA-N CCCC(=O)OC1(C)CCC(O)C(=C)CC2OC1C3C(CCC(=C)C23)C(C)C
219 0 ICEGYOHHBVYDCW-AAMDJPQKSA-N CC(=O)OCC=C(/C)CCC1=C(C)C(CC2C(C)(C)CCCC12C)OC(=O)C
220 0 BSFKELIWSIJBDC-ALZFYXPNSA-N COC(=O)CC(=O)OCC=C(/C)CCC1C(C)(O)CCC2C(C)(C)CCCC12C
221 0 DAKYVYUAVGJDRK-UCCREFBNSA-N CC(CCC(=O)O)C1CCC2C3CCC4CC(O)CC(O)C4(C)C3CC(O)C12C
222 0 XQTRKAALUUGASH-KGJPWLQOSA-N CC(=O)OCC=C(/CCC=C(/C)CCC1C(=CCCC1(C)C)C)COC(=O)C
223 0 JWZBXKZZDYMDCJ-USGZKHQXSA-N CC(CCC(=O)O)C1CCC2C3CC(=O)C4CC(O)CCC4(C)C3CCC12C
224 0 IJWGBJZULXHSFI-AEYKTGHJSA-N CC1CCC=C(/C)CC(OC(=O)C)C2C(CCC2(C)C=C1)C(C)(C)OC(=O)C
225 0 JZUGOKPLKCZOEH-CQQVARNYSA-N CC(=O)OCC=C(CCC1C(=CCC2C(C)(C)CCCC12C)C)/COC(=O)C
226 0 UCHTYCSZOBNTBG-MRKXFKPJSA-N CCCCCCCCCCCC1CC(O)CC2(CCC3(O2)C=CC(=O)CC3O)O1
227 0 SLDVWYDDPPFGHK-BUHZQHBSSA-N CC(CC(O)C(=O)O)C1CCC2C3C(O)CC4CC(O)CCC4(C)C3CCC12C
228 0 HCXLGXVBNGIUAC-ATIOCULMSA-N CC(CCC(=O)O)C1CCC2C3C(O)CC4=CC(O)CCC4(C)C3CCC12C
229 0 ZJDQUUJWNSJRQH-IFWRADHYSA-N CC(C1CCC(C)(CCC=C(/C)CCC23OC2(C)CCCC3(C)C)OO1)C(=O)O
230 0 ICEGYOHHBVYDCW-PBATXQDJSA-N CC(=O)OCC=C(/C)CCC1=C(C)C(CC2C(C)(C)CCCC12C)OC(=O)C
231 0 KJFKVFSPBVQKJL-OCLPMVDFSA-N CCC(=O)OCC=C(/C)CCC1(C)C(C)CCC2C1=CCCC2(C)C(=O)OC
232 0 YLWNIFZOWQCFOI-ONFJQUQRSA-N CC(=O)OCC=C(/C)CCC1=C(C)CCC2C(C)(COC(=O)C)CCCC12C
233 0 GCAHOAMXTYBLNZ-OGKLLMFISA-N CC(CCC(=O)O)C1CCC2C3CC(O)C4CC(O)CCC4(C)C3CC(O)C12C
234 0 AOODOWQDWVZWQC-QGLKYHSXSA-N CCCC(=O)OC1(C)CCC(O)C(C)(O)CC2OC1C3C(CC=C(C)C23)C(C)C
235 0 ARSUJKMOPFZNDI-BRUFLCKMSA-N CC(=O)OC1CCC2(C)C(CCC(C)(OC(=O)C)C=C)C(=C)CCC2C1(C)C
236 0 BGJFOTULBGQTPJ-JHDSPTEZSA-N CC(C1CCC(C)(CCC2=C(C)CC3C=C(C)CCC3C2(C)C)OO1)C(=O)O
237 0 ZUZXRORWWYAGIY-VQHULGQYSA-N CC(CCC(=O)O)C1C(O)CC2C3CCC4CC(O)CCC4(C)C3CC(O)C12C
238 0 DRVOADYVGBHVDL-GJZCCIGZSA-N CC(=CCCC(=CCCC(C)(O)C(O)CCC1CCC(OC1)C(=C)C(=O)O)C)C
239 0 PXHCARRJGFGPAC-UVWRGOKSSA-N CC(CCC(=O)O)C1CCC2C3C(O)C=C4CC(O)CCC4(C)C3CCC12C
240 0 BHQCQFFYRZLCQQ-KTHVSIGDSA-N CC(CCC(=O)O)C1CCC2C3C(O)CC4CC(O)CCC4(C)C3CC(O)C12C
241 0 GCDWLVPFFSIUQY-BJTFEQGFSA-N CC1CCC2(C)C(CCC=C2C)C1(C)CC=C(CCOC(=O)C)/COC(=O)C
242 0 GCDWLVPFFSIUQY-SCDWPCDDSA-N CC1CCC2(C)C(CCC=C2C)C1(C)CC=C(/CCOC(=O)C)COC(=O)C
243 0 SLOVHNWACCJKPR-PNDDCTNVSA-N CC1CCC2(C)C(CCC=C2CO)C1(C)CCC(CCOC(=O)C)COC(=O)C
244 0 IPSHXEXQGICLQN-KRHHAYMPSA-N CC(C(O)CC(=O)O)C1CCC2C3C(O)CC4CC(O)CCC4(C)C3CCC12C
245 0 DKPMWHFRUGMUKF-SSWOANJQSA-N CC(CCC(=O)O)C1CCC2C3C(O)C(O)C4CC(O)CCC4(C)C3CCC12C
246 0 DUYIECPEKRPRFQ-BFQWZPGRSA-N CCCC(=O)OC1(C)CCC(O)C(=C)CC2OC1C3C(CCC(=C)C23)C(C)C
247 0 DKPMWHFRUGMUKF-YXPGMVBCSA-N CC(CCC(=O)O)C1CCC2C3C(O)C(O)C4CC(O)CCC4(C)C3CCC12C
248 0 QGVMKACPIGCZFU-HWLKNALWSA-N CC(CCC=C(C)C)C1CCC(=C/CC(OC(=O)C)C(=CC1OC(=O)C)C)C
249 0 PDRKXTBGPRXZHI-CQOQZXRMSA-N CCCCCCCCCCCC1CC(O)CC2(CCC3(O2)C=CC(=O)C=C3)O1
250 0 BHQCQFFYRZLCQQ-RTMISGTHSA-N CC(CCC(=O)O)C1CCC2C3C(O)CC4CC(O)CCC4(C)C3CC(O)C12C
251 0 DKPMWHFRUGMUKF-FIQVQJBTSA-N CC(CCC(=O)O)C1CCC2C3C(O)C(O)C4CC(O)CCC4(C)C3CCC12C
252 0 JVQJVQQIJKFTBS-HSZCGDARSA-N CC(CC(O)C(=O)O)C1CCC2C3CCC4CC(O)CCC4(C)C3CC(O)C12C
253 0 HCXLGXVBNGIUAC-ROSQTPMLSA-N CC(CCC(=O)O)C1CCC2C3C(O)CC4=CC(O)CCC4(C)C3CCC12C
254 0 DXOCDBGWDZAYRQ-GITIMQPCSA-N CC(CCC(=O)O)C1CCC2C3C(CCC12C)C4(C)CCC(O)CC4CC3=O
255 0 DKPMWHFRUGMUKF-CGDBVOTESA-N CC(CCC(=O)O)C1CCC2C3C(O)C(O)C4CC(O)CCC4(C)C3CCC12C
256 0 BZAVZICHJGLLNC-YNWBCAHYSA-N CC(CCCC(=CCCC(=CCOC(=O)C)C)COC(=O)C)C(O)CC=C(C)C
257 0 GRBBMLGQMUNLFS-JUAJQMRLSA-N CCCC(=O)OC1C(C)CC2C(C)COC3(C)CCC=C(/C)CC4OC3C2C14
258 0 XQTRKAALUUGASH-OSQFROBYSA-N CC(=O)OCC=C(CCC=C(/C)CCC1C(=CCCC1(C)C)C)/COC(=O)C
259 0 UCHTYCSZOBNTBG-URYYLNOGSA-N CCCCCCCCCCCC1CC(O)CC2(CCC3(O2)C=CC(=O)CC3O)O1
260 0 WWVYCXGWNHHXOT-KTIJTLQUSA-N CC(CCOC(=O)C)CCC1C(=CCC2C(C)(C)C(O)C(CC12C)OC(=O)C)C
261 0 IKOVEXGXUDELJW-NUALSEBGSA-N CC(O)CCCCCCC=CCCCCCCCc1cccc(O)c1C(=O)O
262 0 IPSHXEXQGICLQN-KHCSXYDESA-N CC(C(O)CC(=O)O)C1CCC2C3C(O)CC4CC(O)CCC4(C)C3CCC12C
263 0 BHQCQFFYRZLCQQ-QDNMTNGVSA-N CC(CCC(=O)O)C1CCC2C3C(O)CC4CC(O)CCC4(C)C3CC(O)C12C
264 0 NZWCXYFCEROKHB-RBBSPNSISA-N COC(=O)CC(=O)OCC=C(/C)CCC1C(=CCC2C(C)(C)CCCC12C)C
265 0 DUYIECPEKRPRFQ-QZCICALISA-N CCCC(=O)O[C@]1(C)CC[C@H](O)C(=C)C[C@H]2O[C@@H]1[C@@H]3[C@H](CCC(=C)[C@H]23)C(C)C
266 0 KIYUVQCUDDMZRE-UHFFFAOYSA-N CCCC(CCC)COC(=O)c1ccccc1C(=O)OCC(CCC)CCC
267 0 BINCEVTZTUULDQ-ZHPROMMJSA-N CCCC(=O)O[C@@]1(C)CC[C@@H](O)[C@](C)(O)C[C@@H]2O[C@H]1[C@H]3[C@@H](CCC(=C)[C@@H]23)C(C)C
268 0 WUMLOGXKIKNTPT-DZUDKZLASA-N COC1=C(OC)C(=O)[C@@H](C)[C@H](CC=C(/C)CCC=C(/C)CCCC(C)(C)O)[C@H]1O
269 0 QGVMKACPIGCZFU-UETJPLQESA-N C[C@H](CCC=C(C)C)[C@@H]1CCC(=CC[C@H](OC(=O)C)C(=C[C@@H]1OC(=O)C)C)C
270 0 ZJDQUUJWNSJRQH-WNDYXCKXSA-N C[C@H]([C@@H]1CC[C@@](C)(CCC=C(/C)CC[C@@]23O[C@]2(C)CCCC3(C)C)OO1)C(=O)O
271 0 GYUVAHWOVINGNE-RYGFOGQXSA-N C[C@H](CCC(=O)O)[C@H]1CC[C@H]2[C@@H]3[C@H](O)C[C@H]4C[C@@H](O)C[C@H](O)[C@]4(C)[C@H]3CC[C@]12C
272 0 WUMLOGXKIKNTPT-IRFCIJBXSA-N COC1=C(OC)C(=O)[C@@H](C)[C@H](CC=C(C)CCC=C(C)CCCC(C)(C)O)[C@H]1O
273 0 LJTSIMVOOOLKOL-JAXLGGSGSA-N COC1=C(OC)C(=O)[C@@H](C)[C@H](CC=C(C)CCC=C(C)CCC=C(C)C)[C@H]1O
274 0 BINCEVTZTUULDQ-QGLKYHSXSA-N CCCC(=O)O[C@]1(C)CC[C@H](O)[C@@](C)(O)C[C@H]2O[C@@H]1[C@@H]3[C@H](CCC(=C)[C@H]23)C(C)C
275 0 LKHNOUWMCZTMRP-LJQANCHMSA-N C[C@@H](O)CCCCCCCCCCCCCCCc1cc(O)cc(O)c1C(=O)O
276 0 XSVWJFIIEKPTCR-HXUWFJFHSA-N CC[C@@H](O)CCCCCCCCCCCCCCc1cc(O)cc(O)c1C(=O)O
277 0 YLWNIFZOWQCFOI-RBZQAINGSA-N CC(=O)OCC=C(C)CCC1=C(C)CC[C@H]2[C@@](C)(COC(=O)C)CCC[C@]12C
278 0 IKOVEXGXUDELJW-YNZYUUBUSA-N CC(O)CCCCCCC=C/CCCCCCCc1cccc(O)c1C(=O)O
279 0 BHQCQFFYRZLCQQ-PCINIECBSA-N CC(CCC(=O)O)C1CCC2C3C(O)CC4CC(O)CCC4(C)C3CC(O)C12C
280 0 KSXNNERUUSWFSH-JYCPNYGHSA-N CC1CCC2(C)C(CCC=C2COC(=O)C)C1(C)CCC(CO)CCOC(=O)C
281 0 LJTSIMVOOOLKOL-BBFIKRPESA-N COC1=C(OC)C(=O)C(C)C(CC=C(/C)CCC=C(/C)CCC=C(C)C)C1O
282 0 GCTAKRMAOQLLPM-VAMGGRTRSA-N CC(CCCC=C)CC(=O)C(C)CC(=O)C(C)CC(=O)CCC(=O)CC(=C)C
283 0 BHQCQFFYRZLCQQ-KDEABFGQSA-N CC(CCC(=O)O)C1CCC2C3C(O)CC4CC(O)CCC4(C)C3CC(O)C12C
284 0 QFTHMSSHFXQLND-XEGLUQDTSA-N CC(=O)OCC=C(/C)CCC1C(=CCC2C(C)(C)C(CCC12C)OC(=O)C)C
285 0 XWJTYEGVQBFZHI-OELQFLTGSA-N CC(CCC(=O)O)C1CCC2=C3CCC4CC(O)CCC4(C)C3CC(O)C12C
286 0 BHQCQFFYRZLCQQ-SQQVJSAMSA-N CC(CCC(=O)O)C1CCC2C3C(O)CC4CC(O)CCC4(C)C3CC(O)C12C
287 0 BEXXZLMMUYOWJQ-DDEAVMJZSA-N CC(=CCCC(=CCCC(=C)C(O)CCC1CCC(OC1)C(=C)C(=O)O)C)C
288 0 GQHCSJOBZKAURE-MFLACVNRSA-N CCOC1(C)CC23CC1C=CC2C4(C)CCCC(C)(COC(=O)C)C4CC3O
289 0 BHQCQFFYRZLCQQ-SWZXBSAKSA-N CC(CCC(=O)O)C1CCC2C3C(O)CC4CC(O)CCC4(C)C3CC(O)C12C
290 0 LSEUQFKKAKSPKI-HYMFJDKZSA-N CC(=CCCC(=C)C(O)CCC(=CCCC1CCC(OC1)C(=C)C(=O)O)C)C
291 0 DKPMWHFRUGMUKF-OWYZYLQHSA-N CC(CCC(=O)O)C1CCC2C3C(O)C(O)C4CC(O)CCC4(C)C3CCC12C
292 0 BINCEVTZTUULDQ-CZUQRHFMSA-N CCCC(=O)OC1(C)CCC(O)C(C)(O)CC2OC1C3C(CCC(=C)C23)C(C)C
293 0 PUEQVSOMWQRMBH-YDIMBITNSA-N COC(=O)C1(CC=C(C)C)CC(CC=C(C)C)C(C)(C)C(C(=O)C(C)C)C1=O
294 0 DXOCDBGWDZAYRQ-AGAGICBJSA-N CC(CCC(=O)O)C1CCC2C3C(CCC12C)C4(C)CCC(O)CC4CC3=O
295 0 DKPMWHFRUGMUKF-LCAJHCSGSA-N CC(CCC(=O)O)C1CCC2C3C(O)C(O)C4CC(O)CCC4(C)C3CCC12C
296 0 OZHBCCBNHOZTLX-JNLRYJQBSA-N CC(CCC(=O)O)C1CCC2C3=CCC4CC(O)CCC4(C)C3CC(O)C12C
297 0 PDRKXTBGPRXZHI-ZDXQCDESSA-N CCCCCCCCCCCC1CC(O)CC2(CCC3(O2)C=CC(=O)C=C3)O1
298 0 NZWCXYFCEROKHB-GDNDEAEDSA-N COC(=O)CC(=O)OCC=C(/C)CCC1C(=CCC2C(C)(C)CCCC12C)C
299 0 GRBBMLGQMUNLFS-YPOZVNGASA-N CCCC(=O)OC1C(C)CC2C(C)COC3(C)CCC=C(C)/CC4OC3C2C14
300 0 FHATWZWQYFABGM-UHFFFAOYSA-N OC(=O)CCCCCCCCCCCCCCCCc1ccc2OCOc2c1
301 0 UOAHOWARHINRCQ-LMJOKDIGSA-N COC(=O)CC(=O)OCC=C(/C)CCC=C(/C)CCC1C(=C)CCCC1(C)C
302 0 CVNYHSDFZXHMMJ-YVFSBJDZSA-N CC(CCC(=O)O)C1CCC2C3CCC4CC(O)CCC4(C)C3CC(=O)C12C
303 0 IJWGBJZULXHSFI-VUPNTYCLSA-N CC1CCC=C(/C)CC(OC(=O)C)C2C(CCC2(C)C=C1)C(C)(C)OC(=O)C
304 0 BHQCQFFYRZLCQQ-JDOUXEQYSA-N CC(CCC(=O)O)C1CCC2C3C(O)CC4CC(O)CCC4(C)C3CC(O)C12C
305 0 BHQCQFFYRZLCQQ-GBFAYFHBSA-N CC(CCC(=O)O)C1CCC2C3C(O)CC4CC(O)CCC4(C)C3CC(O)C12C
306 0 DDPNMLGNRUJAQD-ARQMHLQSSA-N CC(=O)OCC(OC(=O)C)C1(C)CCC2C(C)(CCC3C(C)(C)CCCC23C)O1
307 0 ZYFCXJKANKAQQT-HUVFLSCGSA-N CC(CCCCCCCCc1ccccc1)CC2(C)CC(C)(CC(=O)O)OO2
308 0 YLWNIFZOWQCFOI-DLXIJHCFSA-N CC(=O)OCC=C(C)/CCC1=C(C)CCC2C(C)(COC(=O)C)CCCC12C
309 0 YHWGGOVTUYUUOG-XZXWLPLMSA-N CC(=O)OCC=C(/C)CCC1C(=CCC2C(C)(C)CC(CC12C)OC(=O)C)C
310 0 DXOCDBGWDZAYRQ-AIPGLQLGSA-N CC(CCC(=O)O)C1CCC2C3C(CCC12C)C4(C)CCC(O)CC4CC3=O
311 0 SVMBBDHQQNUOEU-MSXVDAISSA-N CC(=C/CCC1CCC(OC1)C(=C)C(=O)O)CCC=C(/C)CCC(O)C(=C)C
312 0 CVNYHSDFZXHMMJ-GZIUQJNOSA-N CC(CCC(=O)O)C1CCC2C3CCC4CC(O)CCC4(C)C3CC(=O)C12C
313 0 BHQCQFFYRZLCQQ-SUIFMCQPSA-N CC(CCC(=O)O)C1CCC2C3C(O)CC4CC(O)CCC4(C)C3CC(O)C12C
314 0 UHDURIHULQVMTG-UHFFFAOYSA-N CC(=O)OCCCCCCCCCCCCCCCCCC1=C(C)C(=O)OC1=O
315 0 DKPMWHFRUGMUKF-ZXSDCSGCSA-N CC(CCC(=O)O)C1CCC2C3C(O)C(O)C4CC(O)CCC4(C)C3CCC12C
316 0 BHQCQFFYRZLCQQ-FXCZKUITSA-N CC(CCC(=O)O)C1CCC2C3C(O)CC4CC(O)CCC4(C)C3CC(O)C12C
317 0 JZXLWYFFWAOJER-CNILUYSSSA-N CC(=O)OC(CC1C(C)(CCC2C(C)(C)CCCC12C)OC(=O)C)C(C)(O)C=C
318 0 SLDVWYDDPPFGHK-OISAISALSA-N CC(CC(O)C(=O)O)C1CCC2C3C(O)CC4CC(O)CCC4(C)C3CCC12C
319 0 CCZFRRDGJIMVHP-BJTFEQGFSA-N CC1CCC2(C)C(CCCC2=C)C1(C)CC=C(CCOC(=O)C)/COC(=O)C
320 0 PNHZFSKZAUPBFM-KBDINURASA-N CC1CCC(OC(=O)C)C(C)CCC(CC(OC(=O)C)C(C)CC(=O)C1)C(=C)C
321 0 PIQWYJBYGQBLRX-LMLKTBBYSA-N CC(C1CCC(C)(CCC2C(=C)CC3CC(=C)CCC3C2(C)C)OO1)C(=O)O
322 0 GYUVAHWOVINGNE-YVTISSSNSA-N CC(CCC(=O)O)C1CCC2C3C(O)CC4CC(O)CC(O)C4(C)C3CCC12C
323 0 DKPMWHFRUGMUKF-SJAVRBTQSA-N CC(CCC(=O)O)C1CCC2C3C(O)C(O)C4CC(O)CCC4(C)C3CCC12C
324 0 WWVYCXGWNHHXOT-KZGVOXOPSA-N CC(CCOC(=O)C)CCC1C(=CCC2C(C)(C)C(O)C(CC12C)OC(=O)C)C
325 0 IPBGKSUDHGSJCJ-YFEFPGCXSA-N CC(=O)OCC1CC23CCC1CC2C4(C)CCCC(C)(COC(=O)C)C4CC3
326 0 DKPMWHFRUGMUKF-YWXRBIIXSA-N CC(CCC(=O)O)C1CCC2C3C(O)C(O)C4CC(O)CCC4(C)C3CCC12C
327 0 LBHXIQMBWNFUCB-AOYOYUNPSA-N CC(=O)OCC=C(/C)CCC1C(=C)CCC2C(C)(COC(=O)C)CCCC12C
328 0 UJDMNQIHHMWROA-BUIIIZTASA-N COC(=O)CC(=O)OCC=C(/C)CCC1(C)C(C)CCC2(C)C1CCC=C2C
329 0 DKPMWHFRUGMUKF-UCCHEURCSA-N CC(CCC(=O)O)C1CCC2C3C(O)C(O)C4CC(O)CCC4(C)C3CCC12C
330 0 FCRWAYNBKPESEB-UHFFFAOYSA-N OC(=O)C=CC(C1CCC2C1(C)C(O)CC1C2C(O)CC2C1(C)CCCC2)C
331 0 PWWRNDQDSGHAKC-UHFFFAOYSA-N OC#CCC(C1CCC2C1(C)C(O)CC1C2C(O)CC2C1(C)CCC(C2)O)C
332 0 JAIXWXLSAFBUQI-UHFFFAOYSA-N OC1CCC2(C(C1)CC(C1C2CC(O)C2(C1CCC2C(C(C(=O)O)C)C)C)O)C
333 0 NUGMPIOHSZUJPC-UHFFFAOYSA-N OCC12CCC3C(C2CCC1C(CCC(=O)O)C)C(O)CC1C3(C)CCC(C1)O
334 0 QLFFNECDRSZZAG-UHFFFAOYSA-N OCC12CCC(CC1CC(C1C2CCC2(C1CCC2C(CCC(=O)O)C)C)O)O
335 0 GYUVAHWOVINGNE-UHFFFAOYSA-N OC1CC(O)C2(C(C1)CC(C1C2CCC2(C1CCC2C(CCC(=O)O)C)C)O)C
336 0 NVTDAUYTNRUBQY-UHFFFAOYSA-N OC(=O)CCC(C1CCC2C1(C)CCC1C2C(O)CC2C1(C)CC(O)C(C2)O)C
337 0 AIHWGPJJINPTRP-UHFFFAOYSA-N OC(=O)CCC(C1CCC2C1(C)CCC1C2C(O)CC2C1(C)CCC(C2O)O)C
338 0 DKPMWHFRUGMUKF-UHFFFAOYSA-N OC1CCC2(C(C1)C(O)C(C1C2CCC2(C1CCC2C(CCC(=O)O)C)C)O)C
339 0 KGYYHOQROHBYPX-UHFFFAOYSA-N C#CNC(C(=O)NC(C(=O)NC(CCCNC(=N)N)C=O)CC(C)C)CC(C)C
340 0 MYKBRJIOARNPHO-UHFFFAOYSA-N COCC1CC2(C)C(CC1(O)CC(=O)O)CCC1C2CCC2(C1CCC2(C)O)C
341 0 UMROKROGRLLTMZ-UHFFFAOYSA-N OCC(=O)C1CCC2(C1(C)CCC1=C2C(O)CC2C1(C)CCC(C2(C)C)O)C
342 0 AIYQGBXUGIQVFF-UHFFFAOYSA-N OCC(=O)C1CCC2(C1(C)CC(O)C1=C2CCC2C1(C)CCC(C2(C)C)O)C
343 0 WELGRRUJFSUDJE-UHFFFAOYSA-N OCC(=O)C1CC(C2(C1(C)CCC1=C2CCC2C1(C)CCC(C2(C)C)O)C)O
344 0 JSLBPOMDELYOMQ-UHFFFAOYSA-N OCC(=O)C1CCC2(C1(C)CCC1=C2CC(C2C1(C)CCC(C2(C)C)O)O)C
345 0 NOLKASUJIMKFLQ-UHFFFAOYSA-N OCC(=O)C1CCC2(C1(C)CCC1=C2CCC2C1(C)C(O)CC(C2(C)C)O)C
346 0 HZLSKCSHNZIDJT-UHFFFAOYSA-N OCC(=O)C1CCC2(C1(C)CCC1=C2CCC2C1(CO)CCC(C2(C)C)O)C
347 0 CSYUJYHTENAYIR-UHFFFAOYSA-N OCC(=O)C1CCC2(C1(C)C(O)CC1=C2CCC2C1(C)CCC(C2(C)C)O)C
348 0 GBOWKDGNNRHADT-UHFFFAOYSA-N OCC(=O)C1C(O)CC2(C1(C)CCC1=C2CCC2C1(C)CCC(C2(C)C)O)C
349 0 RMSHZTWOIYLCKF-UHFFFAOYSA-N OCC(=O)C1CCC2(C1(C)CCC1=C2CCC2C1(C)CC(O)C(C2(C)C)O)C
350 0 CITDVFABAIVVJE-UHFFFAOYSA-N OC(C(=O)C1CCC2(C1(C)CCC1=C2CCC2C1(C)CCC(C2(C)C)O)C)O
351 0 NYMNFMUCYVOIGH-UHFFFAOYSA-N OCC(=O)C1CCC2(C1(CO)CCC1=C2CCC2C1(C)CCC(C2(C)C)O)C
352 0 CUZCMAAGCWBAKF-UHFFFAOYSA-N OCC(=O)C1CCC2(C1(C)CCC1=C2CCC2C1(C)CCC(C2(C)C)O)CO
353 0 VVAOHPYFEYVYLZ-UHFFFAOYSA-N OCC(=O)C1CCC2(C1(C)CCC1=C2CCC2C1(C)CCC(C2(C)CO)O)C
354 0 AFORFYLDPLBGOA-UHFFFAOYSA-N OCC(=O)C1CCC2(C1(C)CCC13C2(CCC2C3(C)CCC(C2(C)C)O)O1)C
355 0 JINCYFIFSRZNTG-UHFFFAOYSA-N OCC(=O)C1CCC2(C1(C)CCC1=C2COCC2C1(C)CCC(C2(C)C)O)C
356 0 GMCGUCPCMLYNJP-UHFFFAOYSA-N OCC(=O)C1CCC2(C1(C)COCC1=C2CCC2C1(C)CCC(C2(C)C)O)C
357 0 ADUDTULSCJBFTP-UHFFFAOYSA-N OCC(=O)C1COCC2(C1(C)CCC1=C2CCC2C1(C)CCC(C2(C)C)O)C
358 0 HESMUMXMHHTPJH-UHFFFAOYSA-N OCC(=O)C1CCC2(C1(C)CCC1=C2CCC2C1(C)COCC(C2(C)C)O)C
359 0 BCXHFVULKNDGID-UHFFFAOYSA-N OCOC(=O)C1CCC2(C1(C)CCC1=C2CCC2C1(C)CCC(C2(C)C)O)C
360 0 HFSMISGOFCWUKA-UHFFFAOYSA-N OCC(=O)C1CCC2(C1(C)CCC1=C2CCC2(C1(C)CCC(C2(C)C)O)O)C
361 0 ILXVMXZNVLLLEA-UHFFFAOYSA-N OCC(=O)C1(O)CCC2(C1(C)CCC1=C2CCC2C1(C)CCC(C2(C)C)O)C
362 0 JQANOHDPARYADE-UHFFFAOYSA-N OCC(=O)OC1CCC2(C1(C)CCC1=C2CCC2C1(C)CCC(C2(C)C)O)C
363 0 OIHIGFWZGSQBGP-UHFFFAOYSA-N OC#CCC(C1C(O)CC2C1(C)CCC1C2C(O)CC2C1(C)CCC(C2)O)C
364 0 VCWQRCJMAJJFLD-UHFFFAOYSA-N OC1CCC2(C(C1)CC(C1C2CCC2(C1CC(C2C(C(C(=O)O)C)C)O)C)O)C
365 0 HCCHCEBYOHMITB-UHFFFAOYSA-N OCC12CCC(=O)CC1CCC1C2CCC2(C1CCC2C(CCC(=O)O)C)C
366 0 LNOFKAWCANXKAC-UHFFFAOYSA-N OC1CCC2(C(C1)C=CC1C2CC(O)C2(C1CCC2C(CCC(=O)O)C)C)C
367 0 VDQJXJPALRLKMG-UHFFFAOYSA-N OC1CCC2(C(C1)C=CC1C2CC(O)C2(C1CCC2C(C(C(=O)O)C)C)C)C
368 0 DXOCDBGWDZAYRQ-UHFFFAOYSA-N OC1CCC2(C(C1)CC(=O)C1C2CCC2(C1CCC2C(CCC(=O)O)C)C)C
369 0 KNVADAPHVNKTEP-UHFFFAOYSA-N OC(=O)CCC(C1CCC2C1(C)CCC1C2C(O)CC2C1(C)CCC(=O)C2)C
370 0 PPEWDQIKYXJFKP-UHFFFAOYSA-N OC#CCC(C1CCC2C1(C)CCC1C2C(O)CC2C1(C)C(O)CC(C2)O)C
371 0 ZDAALMDSWFODCS-UHFFFAOYSA-N OC1CC(O)C2(C(C1)CC(C1C2CCC2(C1CCC2C(C(C(=O)O)C)C)C)O)C
372 0 TWCXLQXSLBRURL-UHFFFAOYSA-N OCC(C1CCC2C1(C)CCC1C2C(O)CC2C1(C)CCC(C2)O)CCC(=O)O
373 0 IPSHXEXQGICLQN-UHFFFAOYSA-N OC1CCC2(C(C1)CC(C1C2CCC2(C1CCC2C(C(CC(=O)O)O)C)C)O)C
374 0 SLDVWYDDPPFGHK-UHFFFAOYSA-N OC1CCC2(C(C1)CC(C1C2CCC2(C1CCC2C(CC(C(=O)O)O)C)C)O)C
375 0 PFMAXGIVRQIQPX-UHFFFAOYSA-N OC1CCC2(C(C1)CC(C1C2CCC2(C1CC(C2C(CCC(=O)O)C)O)C)O)C
376 0 KAOKDEFHEADBNL-UHFFFAOYSA-N OC1CCC2(C(C1)CC(C1C2CCC2(C1C(O)CC2C(CCC(=O)O)C)C)O)C
377 0 RZDFROSEUUWAQJ-UHFFFAOYSA-N OC1CCC2(C(C1)CC(C1C2C(O)CC2(C1CCC2C(CCC(=O)O)C)C)O)C
378 0 BHQCQFFYRZLCQQ-UHFFFAOYSA-N OC1CCC2(C(C1)CC(C1C2CC(O)C2(C1CCC2C(CCC(=O)O)C)C)O)C
379 0 GBOZBZFLYMWJAM-UHFFFAOYSA-N OC1CCC2(C(C1)CC(C1C2CCC2(C1CCC2C(COCC(=O)O)C)C)O)C
380 0 PFYAUVPANOPRJW-UHFFFAOYSA-N OC1CCC2(C(C1)CC(C1C2CCC2(C1CCC2C(CCOC(=O)O)C)C)O)C
381 0 MTBLUTOQEVCCJM-UHFFFAOYSA-N OC1CCC2(C(C1)CC(C1C2CCC2(C1COCC2C(CCC(=O)O)C)C)O)C
382 0 ICOJSIHZCDYQPY-UHFFFAOYSA-N OC1CCC2(C(C1)CC(C1C2COCC2(C1CCC2C(CCC(=O)O)C)C)O)C
383 0 DFIJCULKRGKVSW-UHFFFAOYSA-N OC1COCC2(C(C1)CC(O)C1C2CCC2(C1CCC2C(CCC(=O)O)C)C)C
384 0 FEZBNUOBHGJXSI-UHFFFAOYSA-N OC1CCC2(C(C1)CC(C1C2CCC2(C1CCC2C(CCC(=O)O)(O)C)C)O)C
385 0 JSIQROACCRQDKK-UHFFFAOYSA-N OC1CCC2(C(C1)CC(C1C2CCC2(C1CCC2(O)C(CCC(=O)O)C)C)O)C
386 0 OGSDYCPNYNWUNN-UHFFFAOYSA-N OC1CCC2(C(C1)CC(C1C2CCC2(C1(O)CCC2C(CCC(=O)O)C)C)O)C
387 0 DFBSCARLDBOPQE-UHFFFAOYSA-N OC1CCC2(C(C1)CC(C1(C2CCC2(C1CCC2C(CCC(=O)O)C)C)O)O)C
388 0 XXXHBATXJNTPJO-UHFFFAOYSA-N OC1CCC2(C(C1)CC(C1C2(O)CCC2(C1CCC2C(CCC(=O)O)C)C)O)C
389 0 FRIBRXMIZUPTCV-UHFFFAOYSA-N OC1CCC2(C(C1)(O)CC(C1C2CCC2(C1CCC2C(CCC(=O)O)C)C)O)C
390 0 BXUVIKFICAYYEQ-QPJJXVBHSA-N OC1CCC2(C(C1)CC(C1C2CCC2(C1CCC2C(/C=C/C(=O)O)C)C)O)C
391 0 BHQCQFFYRZLCQQ-OELDTZBJSA-N C[C@H](CCC(=O)O)[C@H]1CC[C@@H]2[C@@]1([C@H](C[C@H]3[C@H]2[C@@H](C[C@H]4[C@@]3(CC[C@H](C4)O)C)O)O)C
392 0 XKLRWBXDASEJJQ-UHFFFAOYSA-N COC1CCC2C1(C)CCC1C2CCC2C1(C)CCC(C2)(OC(=O)C)C(=O)C
393 0 CVNYHSDFZXHMMJ-UHFFFAOYSA-N OC1CCC2(C(C1)CCC1C2CC(=O)C2(C1CCC2C(CCC(=O)O)C)C)C
394 0 WMUMZOAFCDOTRW-UHFFFAOYSA-N OC(=O)CCC(C1CCC2C1(C)C(O)CC1C2CCC2C1(C)CCC(=O)C2)C
395 0 QMKUCZNHVHPYSO-UHFFFAOYSA-N OCC(C1CCC2C1(C)C(O)CC1C2CCC2C1(C)CCC(C2)O)CCC(=O)O
396 0 LRFROSSXGMAEFC-UHFFFAOYSA-N OC1CCC2(C(C1)CCC1C2CC(O)C2(C1CCC2C(C(CC(=O)O)O)C)C)C
397 0 JVQJVQQIJKFTBS-UHFFFAOYSA-N OC1CCC2(C(C1)CCC1C2CC(O)C2(C1CCC2C(CC(C(=O)O)O)C)C)C
398 0 ZUZXRORWWYAGIY-UHFFFAOYSA-N OC1CCC2(C(C1)CCC1C2CC(O)C2(C1CC(C2C(CCC(=O)O)C)O)C)C
399 0 HLPQPLQCKVJLJF-UHFFFAOYSA-N OC1CCC2(C(C1)CCC1C2CC(O)C2(C1C(O)CC2C(CCC(=O)O)C)C)C
400 0 GCAHOAMXTYBLNZ-UHFFFAOYSA-N OC1CCC2(C(C1)C(O)CC1C2CC(O)C2(C1CCC2C(CCC(=O)O)C)C)C
401 0 FRYVQXCDSBCDAU-UHFFFAOYSA-N OC(=O)CCC(C1CCC2C1(C)C(O)CC1C2CCC2C1(C)CCC(C2O)O)C
402 0 JVRPXPQFLWKXPC-UHFFFAOYSA-N OC(=O)CCC(C1CCC2C1(C)C(O)CC1C2CCC2C1(C)CC(O)C(C2)O)C
403 0 DAKYVYUAVGJDRK-UHFFFAOYSA-N OC1CC(O)C2(C(C1)CCC1C2CC(O)C2(C1CCC2C(CCC(=O)O)C)C)C
404 0 WQOFGJVVYPLDJG-UHFFFAOYSA-N OCC12CCC(CC1CCC1C2CC(O)C2(C1CCC2C(CCC(=O)O)C)C)O
405 0 ASTJGIPTRWBWLM-UHFFFAOYSA-N OC1CCC2(C(C1)CCC1C2C(O)C(O)C2(C1CCC2C(CCC(=O)O)C)C)C
406 0 FBAHRVFSWBZFST-UHFFFAOYSA-N OCC12C(O)CC3C(C2CCC1C(CCC(=O)O)C)CCC1C3(C)CCC(C1)O
407 0 BHQCQFFYRZLCQQ-UMZBRFQRSA-N CC(CCC(=O)O)C1CCC2C1([C@H](CC3C2[C@@H](C[C@H]4C3(CC[C@H](C4)O)C)O)O)C
408 0 NBILCLYBPMBHST-UHFFFAOYSA-N OC1CCC2(C(C1)CCC1C2CC(O)C2(C1CCC2C(COCC(=O)O)C)C)C
409 0 XKUZJIFXTNHKEY-UHFFFAOYSA-N OC1CCC2(C(C1)CCC1C2CC(O)C2(C1CCC2C(CCOC(=O)O)C)C)C
410 0 XJMQHFFJNXBPJV-UHFFFAOYSA-N OC1CCC2(C(C1)CCC1C2CC(O)C2(C1COCC2C(CCC(=O)O)C)C)C
411 0 BQEDVRXXIJILMR-UHFFFAOYSA-N OC1CCC2(C(C1)COCC1C2CC(O)C2(C1CCC2C(CCC(=O)O)C)C)C
412 0 OUILDTAKZOZXTL-UHFFFAOYSA-N OC1COCC2(C(C1)CCC1C2CC(C2(C1CCC2C(CCC(=O)O)C)C)O)C
413 0 CJDJDKQPXWBIKI-UHFFFAOYSA-N OC1C=C2CC(CCC2(C2C1C1CCC(C1(CC2)C)O)C)OC1CCCCO1
414 0 WZBACOXVWXHRFC-UHFFFAOYSA-N OC1CC2(C)C(O)CCC2C2C1C1(C)CCC(CC1=CC2)OC1CCCCO1
415 0 HHDVZVOFEDDHGH-UHFFFAOYSA-N OC1CC(C2(C1C1CC=C3C(C1CC2)(C)CCC(C3)OC1CCCCO1)C)O
416 0 VFHNBLLTISNZID-UHFFFAOYSA-N OC1=C2CC(CCC2(C2C(C1)C1CCC(C1(CC2)C)O)C)OC1CCCCO1
417 0 UQMKWVHYLYORNG-UHFFFAOYSA-N OC1CCC2C1(C)CCC1C2CC=C2C1(C)C(O)CC(C2)OC1CCCCO1
418 0 HOMYRCJSQRLUFW-UHFFFAOYSA-N OCC12CCC(CC1=CCC1C2CCC2(C1CCC2O)C)OC1CCCCO1
419 0 UHYKVCPVYYYWKF-UHFFFAOYSA-N OC1CC2C(C3C1(C)C(O)CC3)CC=C1C2(C)CCC(C1)OC1CCCCO1
420 0 KRQXJWSSOYKUIL-UHFFFAOYSA-N OCC12CCC3C(C2CCC1O)CC=C1C3(C)CCC(C1)OC1CCCCO1
421 0 BHQCQFFYRZLCQQ-IDIMTOGTSA-N C[C@@H](CCC(=O)O)[C@H]1CC[C@@H]2[C@@]1([C@@H](C[C@H]3[C@H]2[C@@H](C[C@H]4[C@@]3(CC[C@H](C4)O)C)O)O)C
422 0 LNOFKAWCANXKAC-LLQZFEROSA-N C[C@H](CCC(=O)O)[C@H]1CC[C@@H]2[C@@]1([C@H](C[C@H]3[C@H]2C=C[C@H]4[C@@]3(CC[C@H](C4)O)C)O)C
423 0 MQIUGAXCHLFZKX-UHFFFAOYSA-N CCCCCCCCOC(=O)C1=CC=CC=C1C(=O)OCCCCCCCC
424 0 XWJTYEGVQBFZHI-IMPNNSMHSA-N C[C@H](CCC(=O)O)[C@H]1CCC2=C3CC[C@@H]4C[C@@H](CC[C@@]4([C@H]3C[C@@H]([C@]12C)O)C)O
425 0 BHQCQFFYRZLCQQ-UTLSPDKDSA-N C[C@H](CCC(=O)O)[C@H]1CC[C@@H]2[C@@]1([C@H](C[C@H]3[C@H]2[C@H](C[C@H]4[C@@]3(CC[C@H](C4)O)C)O)O)C
426 0 ICZSJUFVQVZDTM-UHFFFAOYSA-N OC1CCC(OC1)OC1CCC2(C(=CCC3C2CCC2(C3CCC2O)C)C1)C
427 0 JFZOLKHPZASGHK-UHFFFAOYSA-N OC1CCCC(O1)OC1CCC2(C(=CCC3C2CCC2(C3CCC2O)C)C1)C
428 0 HLGIJHLNTBSOHN-UHFFFAOYSA-N OC1CCC2(C(C1)CCC1C2CC(O)C2(C1CCC2C(CCC(=O)O)(O)C)C)C
429 0 BGLZUXBZFQUJEB-UHFFFAOYSA-N OC1CCC2(C(C1)CCC1C2CC(O)C2(C1CCC2(O)C(CCC(=O)O)C)C)C
430 0 LKJIXRWYCYZLBN-UHFFFAOYSA-N OC1CCC2(C(C1)CCC1C2CC(O)C2(C1(O)CCC2C(CCC(=O)O)C)C)C
431 0 BXBXDBRMEKXPKF-UHFFFAOYSA-N OC1CCC2(C(C1)CCC1(C2CC(O)C2(C1CCC2C(CCC(=O)O)C)C)O)C
432 0 IHCPIJYMENVZLU-UHFFFAOYSA-N OC1CCC2(C(C1)(O)CCC1C2CC(O)C2(C1CCC2C(CCC(=O)O)C)C)C
433 0 JZFWUCFZAXTOEC-UHFFFAOYSA-N OC1CCC2(C(C1)CCC1C2(O)CC(O)C2(C1CCC2C(CCC(=O)O)C)C)C
434 0 YHCIUMGVORJFEU-UHFFFAOYSA-N OC1CCC2C1(C)CCC1C2CC2C3(C1(C)CCC(C3)OC1CCCCO1)O2
435 0 PZGSIRCGRSCJNJ-UHFFFAOYSA-N OC1CCC2C1(C)COCC1C2CC=C2C1(C)CCC(C2)OC1CCCCO1
436 0 DKPMWHFRUGMUKF-GDYCBZMLSA-N C[C@H](CCC(=O)O)[C@H]1CC[C@@H]2[C@@]1(CC[C@H]3[C@H]2[C@@H]([C@H]([C@H]4[C@@]3(CC[C@H](C4)O)C)O)O)C
437 0 DKPMWHFRUGMUKF-KWXDGCAGSA-N C[C@H](CCC(=O)O)[C@H]1CC[C@@H]2[C@@]1(CC[C@H]3[C@H]2[C@@H]([C@@H]([C@H]4[C@@]3(CC[C@H](C4)O)C)O)O)C
438 0 GYUVAHWOVINGNE-RMVWDZDYSA-N C[C@H](CCC(=O)O)[C@H]1CC[C@@H]2[C@@]1(CC[C@H]3[C@H]2[C@@H](C[C@H]4[C@@]3([C@H](C[C@H](C4)O)O)C)O)C
439 0 OHYNWWIVEGEWPW-UHFFFAOYSA-N OC1CCC2C1(C)CCC1C2CC=C2C1(C)CCC(C2)OC1CCOCCO1
440 0 SLDVWYDDPPFGHK-WEZRZJDESA-N C[C@H](C[C@H](C(=O)O)O)[C@H]1CC[C@@H]2[C@@]1(CC[C@H]3[C@H]2[C@@H](C[C@H]4[C@@]3(CC[C@H](C4)O)C)O)C
441 0 WCLIDATZONMHLM-UHFFFAOYSA-N OC1CCC2C1(C)CCC1C2(O)CC=C2C1(C)CCC(C2)OC1CCCCO1
442 0 QYPMKGQQYMDDGB-UHFFFAOYSA-N OC1CCC2C1(C)CCC1(C2CC=C2C1(C)CCC(C2)OC1CCCCO1)O
443 0 FBWBJSHONFMGML-UHFFFAOYSA-N OC1CCC2(C1(C)CCC1C2CC=C2C1(C)CCC(C2)OC1CCCCO1)O
444 0 RFZOTNNDUHYGNN-RUDMXATFSA-N OC1CCC2(C(C1)CCC1C2CC(O)C2(C1CCC2C(/C=C/C(=O)O)C)C)C
445 0 JVQJVQQIJKFTBS-OIQRMTBLSA-N C[C@H](C[C@H](C(=O)O)O)[C@H]1CC[C@@H]2[C@@]1([C@H](C[C@H]3[C@H]2CC[C@H]4[C@@]3(CC[C@H](C4)O)C)O)C
446 0 PFMAXGIVRQIQPX-JSFQCDATSA-N C[C@H](CCC(=O)O)[C@H]1[C@@H](C[C@@H]2[C@@]1(CC[C@H]3[C@H]2[C@@H](C[C@H]4[C@@]3(CC[C@H](C4)O)C)O)C)O
447 0 XWJTYEGVQBFZHI-UHFFFAOYSA-N OC1CCC2(C(C1)CCC1=C3C(C(CC21)O)(C)C(CC3)C(CCC(=O)O)C)C
448 0 FSELDBUTXQMPHM-UHFFFAOYSA-N OC1CCC2(C(C1)CCC1=C3C(C(CC21)O)(C)C(CC3)C(C(C(=O)O)C)C)C
449 0 IPSHXEXQGICLQN-KLRYQPFDSA-N C[C@@H]([C@H]1CC[C@@H]2[C@@]1(CC[C@H]3[C@H]2[C@@H](C[C@H]4[C@@]3(CC[C@H](C4)O)C)O)C)[C@H](CC(=O)O)O
450 0 BXTJSXRZOFGVEG-UHFFFAOYSA-N CCCCCCC#COCC(OC(=O)CCCCCCC)CCCCO
451 0 NBPPEPLHPFRGNH-UHFFFAOYSA-N CCCCCCC#COC(COC(=O)CCCCCCC)CCCCO
452 0 DKPMWHFRUGMUKF-CRKPLTDNSA-N C[C@H](CCC(=O)O)[C@H]1CC[C@@H]2[C@@]1(CC[C@H]3[C@H]2[C@H]([C@H]([C@H]4[C@@]3(CC[C@H](C4)O)C)O)O)C
453 0 WUONYMABUWBNPT-UHFFFAOYSA-N CCCCCCCC(=O)OC(C(=N)O)COC(=O)CCCCCCCO
454 0 VFSSNTFXZNNYQA-UHFFFAOYSA-N CCCCCCCC(=O)OC(C(=N)O)COC(=O)CCCCCC(O)C
455 0 BMXPGLVCUXRDRK-UHFFFAOYSA-N CCCCCCCC(=O)OC(C(=N)O)COC(=O)CCCCC(CC)O
456 0 GZKBNHCNYNQAIL-UHFFFAOYSA-N CCCCCCCC(=O)OC(C(=N)O)COC(=O)CCCC(CCC)O
457 0 XJKFQHFFHVVFSR-UHFFFAOYSA-N CCCCCCCC(=O)OC(C(=N)O)COC(=O)CCC(CCCC)O
458 0 GRJAMEXPWSARFM-UHFFFAOYSA-N CCCCCCCC(=O)OC(C(=N)O)COC(=O)CC(CCCCC)O
459 0 RTAVFWKFCIUGLR-UHFFFAOYSA-N CCCCCCCC(=O)OC(C(=N)O)COC(=O)C(CCCCCC)O
460 0 SDFGFEDGEFLIFL-UHFFFAOYSA-N CCCCCCCC(=O)OC(C(OC(=O)CCCCCCC)O)C(=N)O
461 0 SGUYECABTVYHRL-UHFFFAOYSA-N CCCCCCCC(=O)OCC(C(=N)O)OC(=O)C(CCCCCC)O
462 0 PDZNIWBZQXMGEP-UHFFFAOYSA-N CCCCCCCC(=O)OCC(C(=N)O)OC(=O)CC(CCCCC)O
463 0 UHCKXHVRGDWTGI-UHFFFAOYSA-N CCCCCCCC(=O)OCC(C(=N)O)OC(=O)CCC(CCCC)O
464 0 GOMHMYSNMIDVIP-UHFFFAOYSA-N CCCCCCCC(=O)OCC(C(=N)O)OC(=O)CCCC(CCC)O
465 0 BJZAQUVIZUMAHU-UHFFFAOYSA-N CCCCCCCC(=O)OCC(C(=N)O)OC(=O)CCCCC(CC)O
466 0 CYWZLJHVAWCYGI-UHFFFAOYSA-N CCCCCCCC(=O)OCC(C(=N)O)OC(=O)CCCCCC(O)C
467 0 DYSWXIJDBGETNM-UHFFFAOYSA-N CCCCCCCC(=O)OCC(C(=N)O)OC(=O)CCCCCCCO
468 0 SWPPYAHWCKSJKE-UHFFFAOYSA-N CCCCCCCC(=O)OC(C(=N)O)COC(=O)CCCCCOCC
469 0 DKPMWHFRUGMUKF-NTPBNISXSA-N C[C@H](CCC(=O)O)[C@H]1CC[C@@H]2[C@@]1(CC[C@H]3[C@H]2[C@H]([C@@H]([C@H]4[C@@]3(CC[C@H](C4)O)C)O)O)C
470 0 BHQCQFFYRZLCQQ-PGHAKIONSA-N C[C@H](CCC(=O)O)[C@H]1CC[C@@H]2[C@@]1([C@H](C[C@H]3[C@H]2[C@@H](C[C@@H]4[C@@]3(CC[C@H](C4)O)C)O)O)C
471 0 PFMAXGIVRQIQPX-DDYYZFQCSA-N C[C@H](CCC(=O)O)[C@H]1[C@@H](C[C@@H]2[C@@]1(CC[C@H]3[C@H]2[C@@H](C[C@@H]4[C@@]3(CC[C@H](C4)O)C)O)C)O
472 0 KAOKDEFHEADBNL-BLLLHDCFSA-N C[C@H](CCC(=O)O)[C@H]1C[C@@H]([C@@H]2[C@@]1(CC[C@H]3[C@H]2[C@@H](C[C@H]4[C@@]3(CC[C@H](C4)O)C)O)C)O
473 0 BHQCQFFYRZLCQQ-KRHHAYMPSA-N [H][C@@]12CC[C@H]([C@H](C)CCC(O)=O)[C@@]1(C)[C@H](O)C[C@@]1([H])[C@@]2([H])[C@H](O)C[C@]2([H])C[C@H](O)CC[C@]12C
474 0 NYOBFEOJGTYMQQ-UHFFFAOYSA-N CCCCCCCOC(=O)OC(C(=N)O)COC(=O)CCCCCCC
475 0 USQVBKUTVJWDDJ-UHFFFAOYSA-N CCCCCCOCC(=O)OC(C(=N)O)COC(=O)CCCCCCC
476 0 AIHWGPJJINPTRP-VSASKLEVSA-N [H][C@@]12CCC([C@@H](C)CCC(O)=O)[C@@]1(C)CC[C@@]1([H])[C@@]2([H])[C@H](O)C[C@]2([H])[C@@H](O)[C@H](O)CC[C@]12C
477 0 DAKYVYUAVGJDRK-LFMRMFNLSA-N C[C@H](CCC(O)=O)C1CCC2C3CCC4C[C@H](O)C[C@@H](O)[C@]4(C)C3C[C@H](O)[C@]12C
478 0 CVNYHSDFZXHMMJ-VPUMZWJWSA-N [H][C@@]1(CC[C@@]2([H])[C@]3([H])CC[C@]4([H])C[C@H](O)CC[C@]4(C)[C@@]3([H])CC(=O)[C@]12C)[C@H](C)CCC(O)=O
479 0 IPYUKOYJMMALLA-UHFFFAOYSA-N CCCCCCCC(=O)OCC(C(=N)O)OC(=O)CCCCCOCC
480 0 AHCJHIRDHFMNDC-UHFFFAOYSA-N OC1CCC2(C(C1)CC(C1C2CCC2(C1CCC2C(CC(=O)C(O)O)C)C)O)C
481 0 FRYVQXCDSBCDAU-IQXKVUNVSA-N C[C@@H](CCC(O)=O)C1CCC2C3CCC4[C@@H](O)[C@H](O)CC[C@]4(C)C3C[C@H](O)[C@]12C
482 0 DAKYVYUAVGJDRK-JZBKOBKOSA-N [H][C@@]12CC[C@H]([C@H](C)CCC(O)=O)[C@@]1(C)C(O)C[C@@]1([H])[C@@]2([H])CCC2CC(O)CC(O)[C@]12C
483 0 BHQCQFFYRZLCQQ-OJGXVJBCSA-N [H][C@@]12CC[C@H]([C@H](C)CCC(O)=O)[C@@]1(C)[C@@H](O)C[C@@]1([H])[C@@]2([H])[C@H](O)C[C@@]2([H])C[C@@H](O)CC[C@]12C
484 0 CHRIOTPLQGLYOA-ODDDKGJZSA-N COC1CC(=O)OC(CC)C(C)/C=C(\C)/C=CC(=O)C(CC(C(C1C)O)CC)C
485 0 RGGDMTZDFCZYEX-SXTJVRLHSA-N CCC1OC(=O)CC(O)C(C)C(O)C(CC)CC(C(=O)C(=C/C(=C\C1C)/C)C)C
486 0 WBDVWRBLKFXBGH-JNQCNQDFSA-N CCC1OC(=O)CC(O)C(C)C(O)C(CC)CC(C(=O)C=C(/C(=C\C1C)/C)C)C
487 0 CGMTYXLKNYXJOD-UHFFFAOYSA-N CCC1CC(C)C(=O)C=CC(=C(C)C(C(OC(=O)CC(C(C1O)C)O)CC)C)C
488 0 RLBJHWACKYFLPK-ORARWSRFSA-N COC1C(CC)CC(C)C(=O)C=C/C(=C\C(C(OC(=O)CC(C1C)O)CC)C)/C
489 0 UOBVJODGEOAQNL-UHFFFAOYSA-N OCc1nn(c(n1)N(CCCOc1cccc(c1)CN1CCCCC1)C)C
490 0 WHTRHPKEGQBNRX-UHFFFAOYSA-N OCc1nn(c(n1)NCCCOc1ccc(c(c1)CN1CCCCC1)C)C
491 0 OZJIMROCURLMCH-UHFFFAOYSA-N OCc1nc(n(n1)C)NCCCOc1cccc(c1C)CN1CCCCC1
492 0 UMPUCMIBLXGHTQ-UHFFFAOYSA-N OCc1nc(n(n1)C)NCCCOc1cc(ccc1C)CN1CCCCC1
493 0 FPTJOUMQHOADKT-UHFFFAOYSA-N OCc1nc(n(n1)C)NCCCOc1cc(C)cc(c1)CN1CCCCC1
494 0 XWPUINYJYHFNMQ-UHFFFAOYSA-N COCc1nn(c(n1)NCCCOc1cccc(c1)CN1CCCCC1)C
495 0 PTMRDFCUERWXMP-UHFFFAOYSA-N OC(=O)CC1(O)CCC2(C(=CCC3C2CCC2(C3CCC2(C)O)C)C1(C)C)C
496 0 DFPPKFRNKVTLFC-UHFFFAOYSA-N OC#CC(C(C1CCC2C1(C)CCC1C2C(O)CC2C1(C)CCC(C2)O)C)O
497 0 NGYFKOWXTOCDKW-UHFFFAOYSA-N OC(=O)CCC(C1CC(C2C1(C)CCC1C2CCC2C1(C)CCC(=O)C2)O)C
498 0 QWYRPKMBWWOLKU-UHFFFAOYSA-N OCC12CCC3C(C2CCC1C(CCC(=O)O)C)CCC1C3(C)CCC(=O)C1
499 0 BHQCQFFYRZLCQQ-BJOVICNYSA-N [H][C@@]12CC[C@H]([C@H](C)CCC(O)=O)[C@@]1(C)[C@H](O)C[C@@]1([H])[C@@]2([H])[C@@H](O)C[C@]2([H])C[C@H](O)CC[C@]12C
500 0 UBKQDPRNFSUGHL-UHFFFAOYSA-N OC(=O)CCC(C1CCC2C1(C)CC(O)C1C2CCC2C1(C)CCC(=O)C2)C
501 0 CXKBELIUTOXJMR-UHFFFAOYSA-N OC(=O)CCC(C1CCC2C1(C)CCC1C2CCC2C1(C)C(O)CC(=O)C2)C
502 0 LBUNNBXANINANN-UHFFFAOYSA-N OC(=O)CC(C(C1CCC2C1(C)CCC1C2CCC2C1(C)CCC(=O)C2)C)O
503 0 PDTXXQCFLNWVEB-UHFFFAOYSA-N OCC(C1CCC2C1(C)CCC1C2CCC2C1(C)CCC(=O)C2)CCC(=O)O
504 0 GRAOYSPWHKVJLR-UHFFFAOYSA-N OC(=O)CCC(C1CCC2C1(C)CCC1C2CCC2C1(C)CCC(=O)C2O)C
505 0 YFJNCYKIDOIIQS-UHFFFAOYSA-N OC(=O)CCC(C1CCC2C1(C)CCC1C2CCC2C1(C)CC(O)C(=O)C2)C
506 0 QTRMXMZHHMQRAU-UHFFFAOYSA-N O=C1CCC2(C(C1)CCC1C2CCC2(C1CCC2C(CC(C(=O)O)O)C)C)C
507 0 XTHLEJVHHFDXBI-UHFFFAOYSA-N OC(=O)CCC(C1COCC2C1(C)CCC1C2CCC2C1(C)CCC(=O)C2)C
508 0 NHNNOAMLJQACQP-UHFFFAOYSA-N OC(=O)CCC(C1CCC2C1(C)CCC1C2COCC2C1(C)CCC(=O)C2)C
509 0 FKWUGIIFAUDQSU-UHFFFAOYSA-N OC(=O)CCC(C1CCC2C1(C)COCC1C2CCC2C1(C)CCC(=O)C2)C
510 0 LWORWFVVQDCUAF-UHFFFAOYSA-N OC(=O)CCC(C1CCC2C1(C)CCC1C2CCC2C1(C)COCC(=O)C2)C
511 0 ODPXDBSBAUTXFM-UHFFFAOYSA-N OC(=O)COCC(C1CCC2C1(C)CCC1C2CCC2C1(C)CCC(=O)C2)C
512 0 BGSDTLMJJPMAHX-UHFFFAOYSA-N OC(=O)CCC(C1CCC2C1(C)CCC1C2CCC2C1(C)CCC(=O)OC2)C
513 0 SDOUKMFDPRGEMF-UHFFFAOYSA-N OC(=O)CCC(C1CCC2C1(C)CCC1C2CCC2C1(C)CCOC(=O)C2)C
514 0 OGZQSFLOTOWWBX-UHFFFAOYSA-N O=C1CCC2(C(C1)CCC1C2CCC2(C1CCC2C(CCOC(=O)O)C)C)C
515 0 MFVOZFCWKNONKO-UHFFFAOYSA-N OC(=O)CCC(C1CCC2(C1(C)CCC1C2CCC2C1(C)CCC(=O)C2)O)C
516 0 UVQLQJFXBRGJTK-UHFFFAOYSA-N OC(=O)CCC(C1CCC2C1(C)CCC1C2(O)CCC2C1(C)CCC(=O)C2)C
517 0 SZJCWYKLXHARFY-UHFFFAOYSA-N OC(=O)CCC(C1CCC2C1(C)CCC1(C2CCC2C1(C)CCC(=O)C2)O)C
518 0 XSRPKSOUXUOWEH-UHFFFAOYSA-N OC(=O)CCC(C1(O)CCC2C1(C)CCC1C2CCC2C1(C)CCC(=O)C2)C
519 0 JCVBYQDEUOWJSM-UHFFFAOYSA-N OC(=O)CCC(C1CCC2C1(C)CCC1C2CCC2C1(C)CCC(=O)C2)(O)C
520 0 FLBZLJYPFSZPHK-UHFFFAOYSA-N OC(=O)CCC(C1CCC2C1(C)CCC1C2CCC2(C1(C)CCC(=O)C2)O)C
521 0 MJQRMEJTTAQSOB-UHFFFAOYSA-N OC(=O)CCCCCCCCCCCCCCCCCCC=CC(=O)O
522 0 BHQCQFFYRZLCQQ-NSYKHXCCSA-N [H][C@@]12CC[C@H]([C@H](C)CCC(O)=O)[C@@]1(C)[C@@H](O)C[C@@]1([H])[C@@]2([H])[C@@H](O)C[C@]2([H])C[C@@H](O)CC[C@]12C
523 0 NVTDAUYTNRUBQY-QCICEKRZSA-N [H][C@@]12CC[C@H]([C@H](C)CCC(O)=O)[C@@]1(C)CC[C@@]1([H])[C@@]2([H])[C@H](O)C[C@]2([H])C[C@H](O)[C@@H](O)C[C@]12C
524 0 INHBBZZEWBSIBA-UHFFFAOYSA-N OC#CCC(C1CCC2C1(C)CCC1C2C(O)C(C2C1(C)CCC(C2)O)O)C
525 0 BPCLOLWWGFFZGV-UHFFFAOYSA-N OC(=O)CCC(C1CCC2C1(C)CCC1C2C(O)C2C3C1(C)CCC(O2)C3)C
526 0 RYSPDAUBIRMUFB-UHFFFAOYSA-N OC1CCC2(C(C1)C(O)C(C1C2CCC2(C1CCC2C(C(C(=O)O)C)C)C)O)C
527 0 IJKCGHHONSZERK-UHFFFAOYSA-N OC(=O)CCC(C1CCC2C1(C)CCC1C2CC(C2C1(C)CCC(=O)C2)O)C
528 0 JWZBXKZZDYMDCJ-UHFFFAOYSA-N OC1CCC2(C(C1)C(=O)CC1C2CCC2(C1CCC2C(CCC(=O)O)C)C)C
529 0 DNRLZOVLTAPCDW-UHFFFAOYSA-N OC1CCC2(C(C1)C(O)CC1C2C(O)CC2(C1CCC2C(CCC(=O)O)C)C)C
530 0 MEGOIDMTAOPTEK-UHFFFAOYSA-N OC1CC(O)C2(C(C1)C(O)CC1C2CCC2(C1CCC2C(CCC(=O)O)C)C)C
531 0 XVPQKRJEISWYMH-UHFFFAOYSA-N OCC12CCC(CC2C(CC2C1CCC1(C2CCC1C(CCC(=O)O)C)C)O)O
532 0 HWKVTDDOPMAFKV-UHFFFAOYSA-N OC(=O)CCC(C1CCC2C1(C)CCC1C2CC(C2C1(C)CCC(C2O)O)O)C
533 0 CVQZXJPBEZKFPJ-UHFFFAOYSA-N OC(=O)CCC(C1CCC2C1(C)CCC1C2CC(C2C1(C)CC(O)C(C2)O)O)C
534 0 ZBAVPRVECKYKJQ-UHFFFAOYSA-N OC1CCC2(C(C1)C(O)CC1C2CCC2(C1C(O)CC2C(CCC(=O)O)C)C)C
535 0 MAJAXQHFYFKCAF-UHFFFAOYSA-N OC1CCC2(C(C1)C(O)CC1C2CCC2(C1CC(C2C(CCC(=O)O)C)O)C)C
536 0 GTLXTOBNLLQMST-UHFFFAOYSA-N OCC12CCC3C(C2CCC1C(CCC(=O)O)C)CC(C1C3(C)CCC(C1)O)O
537 0 PNEHUIDNMBRSNQ-UHFFFAOYSA-N OC1CCC2(C(C1)C(O)CC1C2CCC2(C1CCC2C(C(CC(=O)O)O)C)C)C
538 0 LZZCRFHQGVCGGO-UHFFFAOYSA-N OCC(C1CCC2C1(C)CCC1C2CC(C2C1(C)CCC(C2)O)O)CCC(=O)O
539 0 SFIFAMATOAOSHS-UHFFFAOYSA-N OC1CCC2(C(C1)C(O)CC1C2CCC2(C1CCC2C(CC(C(=O)O)O)C)C)C
540 0 YJZVFXOMXQDVJL-UHFFFAOYSA-N OC1CCC2(C(C1)C(O)CC1C2COCC2(C1CCC2C(CCC(=O)O)C)C)C
541 0 UIIARUBUVHHYFQ-UHFFFAOYSA-N OC1COCC2(C(C1)C(O)CC1C2CCC2(C1CCC2C(CCC(=O)O)C)C)C
542 0 UJZGCTAJZOYNJB-UHFFFAOYSA-N OC1CCC2(C(C1)C(O)CC1C2CCC2(C1COCC2C(CCC(=O)O)C)C)C
543 0 GCEZZEFPWYMIIL-UHFFFAOYSA-N OC1CCC2(C(C1)C(O)CC1C2CCC2(C1CCC2C(COCC(=O)O)C)C)C
544 0 VKRRSOOYYTXKGO-UHFFFAOYSA-N OC1CCC2(C(C1)C(O)CC1C2CCC2(C1CCC2C(CCOC(=O)O)C)C)C
545 0 LGWDAPDERKWFHM-UHFFFAOYSA-N OC1CCC2(C(C1)C(O)CC1C2CCC2(C1(O)CCC2C(CCC(=O)O)C)C)C
546 0 KULUGQOVYVFOPQ-UHFFFAOYSA-N OC1CCC2(C(C1)C(O)CC1(C2CCC2(C1CCC2C(CCC(=O)O)C)C)O)C
547 0 UBJGNSJFHIKADA-UHFFFAOYSA-N OC1CCC2(C(C1)C(O)CC1C2(O)CCC2(C1CCC2C(CCC(=O)O)C)C)C
548 0 NMKAZCXSXYNCFW-UHFFFAOYSA-N OC1CCC2(C(C1)(O)C(O)CC1C2CCC2(C1CCC2C(CCC(=O)O)C)C)C
549 0 BDDKWGQSLXANGC-UHFFFAOYSA-N OC1CCC2(C(C1)C(O)CC1C2CCC2(C1CCC2(O)C(CCC(=O)O)C)C)C
550 0 JSMHDUNPMIWZFB-UHFFFAOYSA-N OC1CCC2(C(C1)C(O)CC1C2CCC2(C1CCC2C(CCC(=O)O)(O)C)C)C
551 0 DVAVJMLDIJUKOX-QPJJXVBHSA-N OC1CCC2(C(C1)C(O)CC1C2CCC2(C1CCC2C(/C=C/C(=O)O)C)C)C
552 0 QJGCYBUYSPRVQB-UHFFFAOYSA-N OC1CCC2(C(C1)CCC1C2CC(O)C2(C1CCC2C(CC(=O)C(O)O)C)C)C
553 0 JRNKMLBWEKPKCU-UHFFFAOYSA-N OC(=O)CCC(C1CCC2C1(C)C(O)CC1C2C(=O)CC2C1(C)CCCC2)C
554 0 DXDVRSMVCCEPOO-UHFFFAOYSA-N OC(=O)CCC(C1CCC2C1(C)C(=O)CC1C2C(O)CC2C1(C)CCCC2)C
555 0 PVDXOJITXRIHQR-UHFFFAOYSA-N OC1CCC2C(C1)(C)C1CC(O)C3(C(C1C(C2)O)CCC3C(CCC(=O)O)C)C
556 0 GVJMSQQWMDJWAG-UHFFFAOYSA-N OC(=O)CCC(C1CCC2C1(C)C(O)CC1C2C(O)CC2C1(C)CCCC2O)C
557 0 XSHFFJUQEOSCJR-UHFFFAOYSA-N OC(=O)CCC(C1CCC2C1(C)C(O)CC1C2C(O)CC2C1(C)C(O)CCC2)C
558 0 GYUVAHWOVINGNE-RWXZXXAWSA-N [H][C@@]12CC[C@H]([C@H](C)CCC(O)=O)[C@@]1(C)CC[C@@]1([H])[C@@]2([H])[C@H](O)C[C@]2([H])C[C@H](O)C[C@@H](O)[C@]12C
559 0 JETHLHCERVOQSR-UHFFFAOYSA-N OC(=O)CCC(C1CCC2C1(C)C(O)C(O)C1C2C(O)CC2C1(C)CCCC2)C
560 0 ZPKMKEOCIUOJIK-UHFFFAOYSA-N OC(=O)CCC(C1CC(C2C1(C)C(O)CC1C2C(O)CC2C1(C)CCCC2)O)C
561 0 YVKLQFSVXYYFAF-UHFFFAOYSA-N OC(=O)CCC(C1C(O)CC2C1(C)C(O)CC1C2C(O)CC2C1(C)CCCC2)C
562 0 ISXNQQSAXDEYCB-UHFFFAOYSA-N OCC(C1CCC2C1(C)C(O)CC1C2C(O)CC2C1(C)CCCC2)CCC(=O)O
563 0 DQUQIRPUTRZDKO-UHFFFAOYSA-N OC(=O)CC(C(C1CCC2C1(C)C(O)CC1C2C(O)CC2C1(C)CCCC2)C)O
564 0 OAUODMGAMLPLRA-UHFFFAOYSA-N OC(=O)C(CC(C1CCC2C1(C)C(O)CC1C2C(O)CC2C1(C)CCCC2)C)O
565 0 XVWWYNHTJQRPES-UHFFFAOYSA-N OCC12CCCCC1CC(C1C2CC(O)C2(C1CCC2C(CCC(=O)O)C)C)O
566 0 QSFIEOGSZLFNBD-UHFFFAOYSA-N OCC12C(O)CC3C(C2CCC1C(CCC(=O)O)C)C(O)CC1C3(C)CCCC1
567 0 RYKSEHHVUTVNIE-UHFFFAOYSA-N OC(=O)CCC(C1CCC2C1(C)C(O)CC1C2C(O)CC2C1(C)CCOCC2)C
568 0 IGNJOVBJODXFHM-UHFFFAOYSA-N OC(=O)CCC(C1CCC2C1(C)C(O)CC1C2C(O)CC2C1(C)COCCC2)C
569 0 CJYUGIYAFIXTDJ-UHFFFAOYSA-N OC(=O)CCC(C1CCC2C1(C)C(O)CC1C2C(O)CC2C1(C)CCCOC2)C
570 0 FVPCWAMTMTWMON-UHFFFAOYSA-N OC(=O)CCC(C1COCC2C1(C)C(O)CC1C2C(O)CC2C1(C)CCCC2)C
571 0 CFHBSPTZZBJGOE-UHFFFAOYSA-N OC(=O)COCC(C1CCC2C1(C)C(O)CC1C2C(O)CC2C1(C)CCCC2)C
572 0 BHQCQFFYRZLCQQ-UXWVVXDJSA-N [H][C@@]12CC[C@H]([C@H](C)CCC(O)=O)[C@@]1(C)[C@@H](O)C[C@@]1([H])[C@@]2([H])[C@H](O)C[C@]2([H])C[C@@H](O)CC[C@]12C
573 0 IPERATTWFSKDRG-UHFFFAOYSA-N OC(=O)CCC(C1CCC2C1(C)C(O)CC1C2C(O)CC2(C1(C)CCCC2)O)C
574 0 VILTVJWBGSWCKI-UHFFFAOYSA-N OC(=O)CCC(C1CCC2C1(C)C(O)CC1C2(O)C(O)CC2C1(C)CCCC2)C
575 0 OWKQCJKIDJKDGN-UHFFFAOYSA-N OC(=O)CCC(C1CCC2C1(C)C(O)CC1(C2C(O)CC2C1(C)CCCC2)O)C
576 0 QKMBZGPZUZWXEJ-UHFFFAOYSA-N OC(=O)CCC(C1CCC2(C1(C)C(O)CC1C2C(O)CC2C1(C)CCCC2)O)C
577 0 KXMDNMMICDTDCV-UHFFFAOYSA-N OC(=O)CCC(C1(O)CCC2C1(C)C(O)CC1C2C(O)CC2C1(C)CCCC2)C
578 0 XTRZUZZEGVWLIE-UHFFFAOYSA-N OC(=O)CCC(C1CCC2C1(C)C(O)CC1C2C(O)CC2C1(C)CCCC2)(O)C
579 0 RLRMXWDXPLINPJ-UHFFFAOYSA-N CCCCCCC(C)OC(=O)C1=CC=CC=C1C(=O)OC(C)CCCCCC
580 0 BHQCQFFYRZLCQQ-UEXPSFCYSA-N [H][C@@]12CC[C@H]([C@H](C)CCC(O)=O)[C@@]1(C)[C@@H](O)C[C@@]1([H])[C@@]2([H])[C@@H](O)C[C@@]2([H])C[C@@H](O)CC[C@]12C
581 0 ZOKHXWRXAARSNG-UHFFFAOYSA-N C[N+](C)(C)Cc1ccc2[nH]cc(Cc3c[nH]c4ccc(C[N+](C)(C)C)cc34)c2c1
582 0 YTNUEZDNNGABJI-UHFFFAOYSA-N OC(=O)CCC(C1C(O)CC2C1(C)CCC1C2CCC2C1(C)CCC(=O)C2)C
583 0 VQYHZAPFKQLZTD-UHFFFAOYSA-N C[N+](C)(C)Cc1cc2cc(Cc3ccc4[nH]c(C[N+](C)(C)C)cc4c3)ccc2[nH]1
584 0 BHQCQFFYRZLCQQ-PWNRUWOFSA-N [H][C@@]12CC[C@H]([C@H](C)CCC(O)=O)[C@@]1(C)[C@@H](O)C[C@@]1([H])[C@@]2([H])[C@@H](O)C[C@@]2([H])C[C@H](O)CC[C@]12C
585 0 RLRMXWDXPLINPJ-UHFFFAOYSA-N CCCCCCC(C)OC(=O)C1=CC=CC=C1C(=O)OC(C)CCCCCC
586 0 XZFVXANAQPHQBR-UHFFFAOYSA-N CC(=C)CCCCCCCCCCCCCCCC(CC(O)=O)C(O)=O
587 0 IZUINEIOLHLHIT-UHFFFAOYSA-N CCCCCCCCC(=O)OC(CCC1CCCO1)CCC1CCCO1
588 0 LERGDXJITDVDBZ-UHFFFAOYSA-N CCCCCCCCOC(=O)C1=CC(=CC=C1)C(=O)OCCCCCCCC
589 0 OEIWPNWSDYFMIL-UHFFFAOYSA-N CCCCCCCCOC(=O)C1=CC=C(C=C1)C(=O)OCCCCCCCC
590 0 BDIBDCGUTVPOSC-UHFFFAOYSA-N CCCCCCCCCCCCCCOC1=CC=C(C=C1)C(=O)CC(=O)OC
591 0 WQJAOHOTDRGEIW-UHFFFAOYSA-N CC(C1CCC2C3CCC4CC(CCC4(C)C3CCC12C)OC(C)=O)C(O)=O
592 0 OAZWDJGLIYNYMU-UHFFFAOYSA-N CN(C)C1=CC=C(C=C1)C(C1=CC=C(C=C1)N(C)C)C1=CC=C(C=C1)N(C)C
593 0 KNVADAPHVNKTEP-MKYSPFRDSA-N [H][C@@]12CCC([C@H](C)CCC(O)=O)[C@@]1(C)CC[C@@]1([H])[C@@]2([H])[C@@H](O)C[C@@]2([H])CC(=O)CC[C@]12C
594 0 DXOCDBGWDZAYRQ-QPVZPPSOSA-N [H][C@@]12CCC([C@@H](C)CCC(O)=O)[C@@]1(C)CC[C@@]1([H])[C@@]2([H])C(=O)C[C@]2([H])C[C@H](O)CC[C@]12C
595 0 VLLJOGZFMDUFGI-UHFFFAOYSA-N C[Si](C)(C)N(CCCCCN([Si](C)(C)C)[Si](C)(C)C)[Si](C)(C)C
596 0 KNVADAPHVNKTEP-CIGXQKLNSA-N [H][C@@]1(CC[C@@]2([H])[C@]3([H])[C@H](O)C[C@]4([H])CC(=O)CC[C@]4(C)[C@@]3([H])CC[C@]12C)[C@H](C)CCC(O)=O
597 0 HBPJKNOOUOGSOG-UHFFFAOYSA-N CCCCCCCCOC1=CC(C=O)=C(OCCCCCCCC)C=C1C=O
598 0 BHQCQFFYRZLCQQ-HXCSUAOSSA-N [H][C@@]1(CC[C@@]2([H])[C@]3([H])[C@H](O)C[C@@]4([H])C[C@H](O)CC[C@]4(C)[C@@]3([H])CC(O)[C@]12C)[C@H](C)CCC(O)=O
599 0 DKPMWHFRUGMUKF-LPMPYYIQSA-N [H][C@@]12CCC([C@H](C)CCC(O)=O)[C@@]1(C)CC[C@@]1([H])[C@@]2([H])[C@H](O)[C@@H](O)[C@]2([H])C[C@H](O)CC[C@]12C
600 0 GCAHOAMXTYBLNZ-YAZNBHORSA-N [H][C@@]12CC[C@H]([C@H](C)CCC(O)=O)[C@@]1(C)[C@@H](O)C[C@@]1([H])[C@@]2([H])C[C@H](O)C2C[C@H](O)CC[C@]12C
601 0 BGJFOTULBGQTPJ-UHFFFAOYSA-N CC(C1CCC(C)(CCC2=C(C)CC3C=C(C)CCC3C2(C)C)OO1)C(O)=O
602 0 SKDUOXSEALWSMI-UHFFFAOYSA-N C(N1C=CC=CC1=NC(NC1CCCCC1)=NC1CCCCC1)C1=CC=CC=C1
603 0 BNYQWPMFYZPXQZ-UHFFFAOYSA-N CCCCCCCCC=CCCCCCCCC(=O)OCC(=O)OCC
604 0 PVERENXRJUTULO-UHFFFAOYSA-N CCCCCCCCCCCCNC(=S)N=NCC1=CC=C(C=C1)N(C)C
605 0 DKPMWHFRUGMUKF-NNFRHCBVSA-N [H][C@@]12CCC([C@H](C)CCC(O)=O)[C@@]1(C)CC[C@@]1([H])[C@@]2([H])[C@H](O)[C@H](O)[C@]2([H])C[C@H](O)CC[C@]12C
606 0 DKPMWHFRUGMUKF-JDDNAIEOSA-N [H][C@@]1(CC[C@@]2([H])[C@]3([H])C(O)C(O)[C@]4([H])C[C@H](O)CC[C@]4(C)[C@@]3([H])CC[C@]12C)[C@H](C)CCC(O)=O
607 0 CUGVBZDXUTZXJO-GCIQOJCMSA-N C[C@@H](CCCC(C)C(O)=O)CCC[C@@]1(C)CCC2=C(O1)C(C)=C(C)C(O)=C2C
608 0 VJPIDPQNAYWULC-INIZCTEOSA-N C[N+](C)(C)[C@H](CCC([O-])=O)OC(=O)CCCCCCCCCCC(O)=O
609 0 CXPLBHANERVDIX-UHFFFAOYSA-N COC(=O)CCCCCCCCCCCCCCC1=C(O)C(OC)=CC(OC)=C1
610 0 ZPKAMAMTJFSJEG-UHFFFAOYSA-N O=C1CCCCCCCCCCCCC(=O)OCCCCCCCCO1
611 0 XETBEGZTRLGUPD-UHFFFAOYSA-N COC(=O)CCCCCCCCC#CC#CCCCCCCCCC(=O)OC
612 0 WMUMZOAFCDOTRW-OVEHVULHSA-N [H][C@@](C)(CCC(O)=O)[C@@]1([H])CC[C@@]2([H])[C@]3([H])CC[C@]4([H])CC(=O)CC[C@]4(C)[C@@]3([H])C[C@]([H])(O)[C@]12C
613 0 ULLMWXPSQSZINF-UHFFFAOYSA-N O(C(CCCCCCCCCCC(=O)O)=O)C(CC(=O)[O-])C[N+](C)(C)C
614 0 AIHWGPJJINPTRP-GYNBETSRSA-N C1[C@]2(C)[C@@]3([H])CC[C@]4(C)[C@@]([H])([C@]([H])(C)CCC(O)=O)CC[C@@]4([H])[C@]3([H])[C@H](O)C[C@]2([H])[C@@H](O)[C@H](O)C1
615 0 BBUMECRBXTXDJE-UHFFFAOYSA-N CCCCCCCCCCCCSSCCC(=O)NCCCN(C)C
616 0 FPZUNWNXFYKEAJ-UHFFFAOYSA-N CC1=C[N+](CC(=O)C2CCC3C4CC=C5CC(O)CCC5(C)C4CCC23C)=CC=C1
617 0 AIHWGPJJINPTRP-HDTBEFIJSA-N C1[C@]2(C)[C@@]3([H])CC[C@]4(C)[C@@]([H])([C@]([H])(C)CCC(O)=O)CC[C@@]4([H])[C@]3([H])[C@H](O)C[C@]2([H])[C@@H](O)[C@@H](O)C1
618 0 HKDPJIPHVYCGGT-UHFFFAOYSA-N CCCCCCCCOC(=O)C1=CC=CC=C1C(=O)OCC(CC)CCCC
619 0 OAZWDJGLIYNYMU-UHFFFAOYSA-N CN(C)C1=CC=C(C=C1)C(C1=CC=C(C=C1)N(C)C)C1=CC=C(C=C1)N(C)C
620 0 WCOGJMOUNVGCLA-UHFFFAOYSA-N CC(C)=CCCC(C)=CCOC(=O)CCC(=O)OCC=C(C)CCC=C(C)C
621 0 FRIBRXMIZUPTCV-WRIYIYSISA-N C1[C@]2(C)[C@@]3([H])CC[C@]4(C)[C@@]([H])([C@]([H])(C)CCC(O)=O)CC[C@@]4([H])[C@]3([H])[C@H](O)C[C@]2(O)C[C@H](O)C1
622 0 DAKYVYUAVGJDRK-FPUZENINSA-N [C@H]1(O)[C@]2(C)[C@@]3([H])C[C@H](O)[C@]4(C)[C@@]([H])([C@]([H])(C)CCC(O)=O)CC[C@@]4([H])[C@]3([H])CC[C@]2([H])C[C@H](O)C1
623 0 DKPMWHFRUGMUKF-RIDSGAKHSA-N C1[C@]2(C)[C@@]3([H])CC[C@]4(C)[C@@]([H])([C@]([H])(C)CCC(O)=O)CC[C@@]4([H])[C@]3([H])[C@H](O)[C@H](O)[C@]2([H])C[C@@H](O)C1
624 0 URUWTVBFAHAIEJ-UHFFFAOYSA-N CC(C)=CCCC(C)=CCC(OC(=O)CCC(O)=O)C=C(C)CCC=C(C)C
625 0 ZTMIHMWNFKJYPO-UHFFFAOYSA-N CC1=NC=C(CCN2C3=C(CN(CC3)C3CCCCC3)C3=CC=CC=C23)C=C1
626 0 DKPMWHFRUGMUKF-UEARECNKSA-N C1[C@]2(C)[C@@]3([H])CC[C@]4(C)[C@@]([H])([C@]([H])(C)CCC(O)=O)CC[C@@]4([H])[C@]3([H])[C@@H](O)[C@H](O)[C@]2([H])C[C@@H](O)C1
627 0 DKPMWHFRUGMUKF-HJNWHKLXSA-N C1[C@]2(C)[C@@]3([H])CC[C@]4(C)[C@@]([H])([C@]([H])(C)CCC(O)=O)CC[C@@]4([H])[C@]3([H])[C@H](O)[C@@H](O)[C@]2([H])C[C@@H](O)C1
628 0 DKPMWHFRUGMUKF-UGHKWEQFSA-N C1[C@]2(C)[C@@]3([H])CC[C@]4(C)[C@@]([H])([C@]([H])(C)CCC(O)=O)CC[C@@]4([H])[C@]3([H])[C@@H](O)[C@@H](O)[C@]2([H])C[C@@H](O)C1
629 0 QMMJOLGMDWSHCV-UHFFFAOYSA-N CCCCCCCCCCCCC(CC(O)=O)C(=O)OC1CCCCC1
630 0 FKNLBGPVSITGNL-UHFFFAOYSA-N CCCCCCCC(O)CCC1C(O)CCC1C=CCCCCC(O)=O
631 0 DKPMWHFRUGMUKF-CLWCSFAOSA-N C1[C@]2(C)[C@@]3([H])CC[C@]4(C)[C@@]([H])([C@]([H])(C)CCC(O)=O)CC[C@@]4([H])[C@]3([H])[C@H](O)[C@H](O)[C@@]2([H])C[C@H](O)C1
632 0 DKPMWHFRUGMUKF-VAWXASQTSA-N C1[C@]2(C)[C@@]3([H])CC[C@]4(C)[C@@]([H])([C@]([H])(C)CCC(O)=O)CC[C@@]4([H])[C@]3([H])[C@@H](O)[C@H](O)[C@@]2([H])C[C@H](O)C1
633 0 ZDMZCRYKODGNBZ-UHFFFAOYSA-N CC12CCC3C(C4CC4C4(O)CC(O)CCC34C)C1C1CC1C2(O)CCCO
634 0 DKPMWHFRUGMUKF-FEQOZVJYSA-N C1[C@]2(C)[C@@]3([H])CC[C@]4(C)[C@@]([H])([C@]([H])(C)CCC(O)=O)CC[C@@]4([H])[C@]3([H])[C@H](O)[C@@H](O)[C@@]2([H])C[C@H](O)C1
635 0 OMQBXAQAHHFSST-UHFFFAOYSA-N CCCCCCCCCCOC(=O)C1=C(C=CC=C1)C(=O)OCCCCCC
636 0 DKPMWHFRUGMUKF-HPGNVJJPSA-N C1[C@]2(C)[C@@]3([H])CC[C@]4(C)[C@@]([H])([C@]([H])(C)CCC(O)=O)CC[C@@]4([H])[C@]3([H])[C@@H](O)[C@@H](O)[C@@]2([H])C[C@H](O)C1
637 0 JVRPXPQFLWKXPC-WLZJUEHXSA-N C1[C@]2(C)[C@@]3([H])C[C@H](O)[C@]4(C)[C@@]([H])([C@]([H])(C)CCC(O)=O)CC[C@@]4([H])[C@]3([H])CC[C@]2([H])C[C@H](O)[C@H]1O
638 0 FRYVQXCDSBCDAU-AKDOOQIZSA-N C1[C@]2(C)[C@@]3([H])C[C@H](O)[C@]4(C)[C@@]([H])([C@]([H])(C)CCC(O)=O)CC[C@@]4([H])[C@]3([H])CC[C@]2([H])[C@@H](O)[C@H](O)C1
639 0 FRYVQXCDSBCDAU-RRYZYELHSA-N C1[C@]2(C)[C@@]3([H])C[C@H](O)[C@]4(C)[C@@]([H])([C@]([H])(C)CCC(O)=O)CC[C@@]4([H])[C@]3([H])CC[C@]2([H])[C@@H](O)[C@@H](O)C1
640 0 SOONNKHXNUDREF-UHFFFAOYSA-N CCCCCCCCCOC(=O)C1=CC=CC=C1C(=O)OCCCCCCC
641 0 IHCPIJYMENVZLU-XSNMPADYSA-N C1[C@]2(C)[C@@]3([H])C[C@H](O)[C@]4(C)[C@@]([H])([C@]([H])(C)CCC(O)=O)CC[C@@]4([H])[C@]3([H])CC[C@]2(O)C[C@H](O)C1
642 0 GCAHOAMXTYBLNZ-XUPDPMAXSA-N C1[C@]2(C)[C@@]3([H])C[C@H](O)[C@]4(C)[C@@]([H])([C@]([H])(C)CCC(O)=O)CC[C@@]4([H])[C@]3([H])C[C@H](O)[C@]2([H])C[C@H](O)C1
643 0 CIIHGFHJTONEFX-UHFFFAOYSA-N CCN(CC)CCON=C1CC2(CC)CCCN3CCC4=C(C23)N1C1=CC=CC=C41
644 0 WLGCTZBTSBEUDJ-UHFFFAOYSA-N CC1(CC1C(O)=O)C1CCC2C3C(O)CC4CC(O)CCC4(C)C3CCC12C
645 0 GYTGJCPXNGAJFT-UHFFFAOYSA-N CCCCCCCCCCCCCCCCC=CC(CC(O)=O)C(O)=O
646 0 RATBLBDXJOSSFI-UHFFFAOYSA-N CC1=CC=CC=C1NCCN1C2=CC=CC=C2N=C2CCCC2C11CCCC1
647 0 SWFAMVNGEDXMHN-UHFFFAOYSA-N CC1=CC(NCCN2C3=CC=CC=C3N=C3CCCC3C22CCCC2)=CC=C1
648 0 JBPPOPTZKRNWMB-UHFFFAOYSA-N CC1=CC=C(NCCN2C3=CC=CC=C3N=C3CCCC3C22CCCC2)C=C1
649 0 KVERUWYTWALZLU-UHFFFAOYSA-N CCCCCCCCCCCC[Si](C)(C)O[Si](C)(C)O[Si](C)(C)C
650 0 GULJKNFZYNULNM-UHFFFAOYSA-N CC1CC2C3CCC4CC(CCC4(C)C3CCC2(C)C1(O)C(C)=O)OC(C)=O
651 0 UIZWZTBNNPDFFW-UHFFFAOYSA-N CCCCCCCCOC(C[N+]1=CC=CC=C1)C1=CC=C(C=C1)C(C)(C)C
652 0 GCAHOAMXTYBLNZ-KKKVDMSXSA-N C1[C@]2(C)[C@@]3([H])C[C@H](O)[C@]4(C)[C@@]([H])([C@]([H])(C)CCC(O)=O)CC[C@@]4([H])[C@]3([H])C[C@@H](O)[C@]2([H])C[C@H](O)C1
653 0 RXRHMMNSEPUDCP-UHFFFAOYSA-N CCN(CC)CCN1C(CCN2CCCCC2)=NC2=CC(=CC=C12)[N+]([O-])=O
654 0 PXHCARRJGFGPAC-UHFFFAOYSA-N CC(CCC(O)=O)C1CCC2C3C(O)C=C4CC(O)CCC4(C)C3CCC12C
655 0 GCAHOAMXTYBLNZ-GSQHVTSPSA-N C1[C@]2(C)[C@@]3([H])C[C@H](O)[C@]4(C)[C@@]([H])([C@]([H])(C)CCC(O)=O)CC[C@@]4([H])[C@]3([H])C[C@H](O)[C@]2([H])C[C@@H](O)C1
656 0 GCAHOAMXTYBLNZ-AKWKSDJWSA-N C1[C@]2(C)[C@@]3([H])C[C@H](O)[C@]4(C)[C@@]([H])([C@]([H])(C)CCC(O)=O)CC[C@@]4([H])[C@]3([H])C[C@@H](O)[C@]2([H])C[C@@H](O)C1
657 0 VUNYZYRJFXIWNQ-UHFFFAOYSA-N C(CN(CC1=CC=CC=C1)C1=CC=CC=C1)\N=C1/NC2CC3CC(C2)CC1C3
658 0 BHQCQFFYRZLCQQ-WZNOYYHXSA-N C1[C@]2(C)[C@@]3([H])C[C@@H](O)[C@]4(C)[C@@]([H])([C@]([H])(C)CCC(O)=O)CC[C@@]4([H])[C@]3([H])[C@H](O)C[C@]2([H])C[C@@H](O)C1
659 0 BSNCZSKCISVTHY-UHFFFAOYSA-N CC(CCC(O)=O)C1CCC2C3CC=C4CC(O)CCC4(C)C3CC(O)C12C
660 0 UDXVURVIIUVTHW-UHFFFAOYSA-N CC(CCC(O)=O)C1CCC2C3CCC4CC(O)(O)C(O)CC4(C)C3CCC12C
661 0 BHQCQFFYRZLCQQ-SHFFZNEJSA-N C1[C@]2(C)[C@@]3([H])C[C@@H](O)[C@]4(C)[C@@]([H])([C@]([H])(C)CCC(O)=O)CC[C@@]4([H])[C@]3([H])[C@@H](O)C[C@]2([H])C[C@@H](O)C1
662 0 BHQCQFFYRZLCQQ-OFYMMLAUSA-N C1[C@]2(C)[C@@]3([H])C[C@@H](O)[C@]4(C)[C@@]([H])([C@]([H])(C)CCC(O)=O)CC[C@@]4([H])[C@]3([H])[C@H](O)C[C@@]2([H])C[C@H](O)C1
663 0 BTNSHNCXZKSPOR-UHFFFAOYSA-N COC1=NC(=N)N=CC1\C(O)=N/C1CC2CCC(C1)N2CC1CCCCC1
664 0 OHWYZFOHXNGLAB-UHFFFAOYSA-N CC[N+]1(CC)C=CN(C=C1)C(C1=CC=C(C=C1)N(C)C)=C1C=CC(C=C1)=[N+](C)C
665 0 ZZXQJVZDWCYXRS-UHFFFAOYSA-N CCCCCCCC(=O)OC1CCCCC1OC(=O)CCCCCCC
