# Supplementary material for: Ion mobility collision cross-section atlas for known and unknown metabolite annotation in untargeted metabolomics
Source: Nat Commun. 2020 Aug 28;11:4334. doi: 10.1038/s41467-020-18171-8 (PMC7455731; doi:10.1038/s41467-020-18171-8)
Supplement: Supplementary file 8 — Supplementary Data 5 [file 41467_2020_18171_MOESM8_ESM.zip › 01_positive_mode/L0638/cfmid_pred_spec.msp]

Name: +ve in-silico MS/MS by CFM-ID for ONUFESLQCSAYKA-UHFFFAOYSA-N
ID: ONUFESLQCSAYKA-UHFFFAOYSA-N
Comment: Energy0
Num peaks: 6
187.9664455 2.160766981
242.9722592 2.359906513
244.9879092 68.9862529
270.9671738 4.580999948
287.9937229 2.894080066
330.0406731 13.17990138

Name: +ve in-silico MS/MS by CFM-ID for ONUFESLQCSAYKA-UHFFFAOYSA-N
ID: ONUFESLQCSAYKA-UHFFFAOYSA-N
Comment: Energy1
Num peaks: 8
56.0130901 5.864076317
73.0396392 1.921704275
84.00800472 1.792205078
187.9664455 11.52792286
209.0112315 2.130672721
216.9929946 4.191671769
244.9879092 50.85607292
270.9671738 2.337632219

Name: +ve in-silico MS/MS by CFM-ID for ONUFESLQCSAYKA-UHFFFAOYSA-N
ID: ONUFESLQCSAYKA-UHFFFAOYSA-N
Comment: Energy2
Num peaks: 12
53.99744004 3.07185977
56.0130901 9.29123439
58.02874017 8.842823116
99.01890376 11.23302844
161.987181 6.829410818
182.9955815 3.475858408
187.9664455 6.048015751
209.0112315 6.527806228
214.9773446 5.596173078
216.9929946 4.088676
228.9566091 2.782904264
244.9879092 12.80680546

Name: +ve in-silico MS/MS by CFM-ID for DKCMLZRPNSABAR-QMMMGPOBSA-N
ID: DKCMLZRPNSABAR-QMMMGPOBSA-N
Comment: Energy0
Num peaks: 6
43.01784114 3.582199577
271.0019334 4.899274337
283.0383189 7.000701177
284.0335678 8.247106371
288.0284825 15.74132106
330.0390471 42.78479121

Name: +ve in-silico MS/MS by CFM-ID for DKCMLZRPNSABAR-QMMMGPOBSA-N
ID: DKCMLZRPNSABAR-QMMMGPOBSA-N
Comment: Energy1
Num peaks: 13
43.01784114 2.949189399
60.04439023 2.005160998
241.0277542 3.889600911
242.0230032 8.194079556
268.0386532 4.862378815
270.0179178 3.330761051
271.0019334 5.804214318
283.0383189 6.760159525
284.0335678 5.825834421
288.0284825 8.833397689
294.0179178 5.843537878
312.0284825 15.41280067
330.0390471 6.607352877

Name: +ve in-silico MS/MS by CFM-ID for DKCMLZRPNSABAR-QMMMGPOBSA-N
ID: DKCMLZRPNSABAR-QMMMGPOBSA-N
Comment: Energy2
Num peaks: 20
15.02292652 3.044856189
25.00727645 3.203190355
41.00219107 2.964945521
43.01784114 12.24370956
60.04439023 2.546288006
68.99710569 2.434760234
84.04439023 4.521922922
86.02365479 1.643176422
128.0342195 1.603806213
130.0498695 1.399589283
157.9906404 2.067997947
224.0012051 2.940042076
227.0121041 3.244642632
237.0328396 5.379929001
241.0277542 5.802520834
242.0230032 11.9550343
268.0386532 2.665931732
270.0179178 4.558975338
271.0019334 5.005099879
283.0383189 1.324508226

Name: +ve in-silico MS/MS by CFM-ID for ICSAXRANXQSPQP-VUKDEKJYSA-M
ID: ICSAXRANXQSPQP-VUKDEKJYSA-M
Comment: Energy0
Num peaks: 25
63.02052083 0.9750513974
67.01784114 3.261452087
69.0334912 2.89463762
71.04914126 1.120984675
85.02840582 0.9953193023
87.04405588 3.378829233
88.99978538 0.8565982331
91.01543545 0.7919639361
93.03108551 1.993669057
94.02874017 2.399592847
96.04439023 1.155001498
98.0600403 1.157480273
107.0103501 1.055790578
112.0393049 2.078349405
116.0106844 0.8917044244
118.0263345 0.7891306526
134.0212491 1.327013085
136.0368992 0.7452365464
222.0195348 6.177319617
250.0532407 3.678833348
254.0481553 0.8004777642
268.0638053 22.05439772
272.0351849 0.8191324112
290.0457496 10.90922624
308.0563143 8.143277462

Name: +ve in-silico MS/MS by CFM-ID for ICSAXRANXQSPQP-VUKDEKJYSA-M
ID: ICSAXRANXQSPQP-VUKDEKJYSA-M
Comment: Energy1
Num peaks: 31
39.02292652 2.892015481
41.03857658 2.805966356
43.05422664 1.223725808
63.02052083 7.071605056
65.03617089 1.447797667
67.05182096 6.372258957
71.04914126 3.409760705
92.0130901 1.310110168
93.03108551 0.9797603023
94.02874017 1.820456987
95.04673558 1.279855269
96.04439023 1.645425871
98.0600403 1.334418705
112.0393049 0.8735280654
141.9957258 2.390687152
198.0219405 1.254177326
200.0375906 1.199015082
208.0062905 4.685718767
210.0219405 8.396680808
212.0375906 1.263060378
214.0532407 1.020611358
222.0195348 1.266986212
222.058326 0.8347961397
226.0168552 1.003097489
228.0325052 2.903040465
229.9882347 1.887763206
247.9987994 1.464042097
250.0144495 1.081539208
250.0532407 1.918409467
268.0638053 8.208467894
290.0457496 1.849618629

Name: +ve in-silico MS/MS by CFM-ID for ICSAXRANXQSPQP-VUKDEKJYSA-M
ID: ICSAXRANXQSPQP-VUKDEKJYSA-M
Comment: Energy2
Num peaks: 31
41.00219107 1.155048527
41.03857658 2.004758934
43.01784114 1.423237463
43.05422664 1.090158633
59.01275576 1.363375869
61.02840582 1.109593894
63.02052083 1.273173633
65.03617089 1.408343202
65.99503435 1.122887241
67.01784114 1.857935455
69.0334912 2.060697342
71.04914126 2.29429846
91.01543545 1.192040258
92.0130901 1.277229783
94.02874017 4.70804697
96.00800472 0.9837099257
96.04439023 6.214874415
98.02365479 0.9825642355
98.0600403 4.075972714
112.0393049 2.884879239
116.0106844 2.470941664
118.0263345 1.865094818
120.0419845 1.71304025
123.9851611 0.9981706294
141.9957258 2.514716504
154.0321113 1.63339745
165.9933201 0.9798597313
168.0113759 1.09033691
173.0266916 1.476938138
176.0140555 2.285496235
252.0325052 1.09341231

Name: +ve in-silico MS/MS by CFM-ID for XTAHZWVAAGNRNN-UHFFFAOYSA-N
ID: XTAHZWVAAGNRNN-UHFFFAOYSA-N
Comment: Energy0
Num peaks: 6
47.01275576 0.9348474592
135.0076704 0.7907202153
278.0447842 6.727608984
280.0604342 1.924431363
281.0444498 0.8052970258
308.0553488 84.96644276

Name: +ve in-silico MS/MS by CFM-ID for XTAHZWVAAGNRNN-UHFFFAOYSA-N
ID: XTAHZWVAAGNRNN-UHFFFAOYSA-N
Comment: Energy1
Num peaks: 8
109.0284058 3.706471599
200.0342195 1.54443748
250.0498695 4.077661925
262.0498695 3.317834783
278.0447842 11.2189615
280.0604342 15.51489857
291.0287997 1.275426401
308.0553488 40.44802711

Name: +ve in-silico MS/MS by CFM-ID for XTAHZWVAAGNRNN-UHFFFAOYSA-N
ID: XTAHZWVAAGNRNN-UHFFFAOYSA-N
Comment: Energy2
Num peaks: 31
40.01817548 1.264201715
49.00727645 0.9078607261
77.00219107 1.974687483
79.01784114 1.31646961
130.0651257 1.414845216
135.0076704 2.998896695
146.0600403 1.28262738
147.0440559 1.545159398
174.0549549 2.864292226
180.0443902 1.617916706
204.0443902 4.442716618
206.0600403 1.708247607
208.0393049 1.354561291
220.0393049 5.166163471
222.0549549 2.729685874
232.0393049 2.260936505
234.0549549 3.009678599
235.0389705 2.218041613
236.0342195 4.534541567
238.0498695 1.180972898
247.0389705 1.249624326
248.0342195 5.338660099
250.0498695 7.532956571
251.0338851 1.628962369
252.0655196 1.594313945
253.0495352 1.486953358
262.0498695 8.367584774
263.0338851 1.02184805
264.0655196 0.8820440185
278.0447842 3.173391384
280.0604342 2.271000748

Name: +ve in-silico MS/MS by CFM-ID for NVOOQZOYOMXCTR-UHFFFAOYSA-N
ID: NVOOQZOYOMXCTR-UHFFFAOYSA-N
Comment: Energy0
Num peaks: 6
160.0393049 8.031992028
264.0655196 0.2293482889
278.0447842 0.2010022157
280.0604342 2.2138699
281.0444498 0.8383231433
308.0553488 87.98505585

Name: +ve in-silico MS/MS by CFM-ID for NVOOQZOYOMXCTR-UHFFFAOYSA-N
ID: NVOOQZOYOMXCTR-UHFFFAOYSA-N
Comment: Energy1
Num peaks: 6
160.0393049 1.170912538
250.0498695 1.626909706
278.0447842 4.215478405
280.0604342 10.29536233
281.0444498 1.474902014
308.0553488 76.33844505

Name: +ve in-silico MS/MS by CFM-ID for NVOOQZOYOMXCTR-UHFFFAOYSA-N
ID: NVOOQZOYOMXCTR-UHFFFAOYSA-N
Comment: Energy2
Num peaks: 7
52.01817548 5.772066355
104.0494756 1.824872832
130.0287402 11.09671101
132.0443902 21.29123308
133.0284058 16.25393547
160.0393049 22.36126997
280.0604342 2.932653017

Name: +ve in-silico MS/MS by CFM-ID for NVPUUGMGKVACBE-RBZYPMLTSA-N
ID: NVPUUGMGKVACBE-RBZYPMLTSA-N
Comment: Energy0
Num peaks: 8
44.0130901 4.022466827
121.0284058 5.262764142
170.0270259 4.325050275
186.0219405 5.714694508
188.0375906 4.612260402
272.0375906 3.959437989
290.0481553 29.1461986
308.05872 23.84630606

Name: +ve in-silico MS/MS by CFM-ID for NVPUUGMGKVACBE-RBZYPMLTSA-N
ID: NVPUUGMGKVACBE-RBZYPMLTSA-N
Comment: Energy1
Num peaks: 18
121.0284058 9.693848964
136.0393049 4.097206944
152.0342195 1.038094922
154.0498695 3.108693852
217.0317769 1.066737466
219.047427 2.571931716
235.0423416 1.110468818
237.0579917 3.132599253
250.0168552 1.744983952
262.0532407 4.325696803
263.0372563 3.5587474
264.0325052 1.486155215
272.0375906 5.274637906
276.0325052 1.389875542
278.0481553 1.392704618
280.0638053 8.332785836
290.0481553 18.29728193
308.05872 8.835950048

Name: +ve in-silico MS/MS by CFM-ID for NVPUUGMGKVACBE-RBZYPMLTSA-N
ID: NVPUUGMGKVACBE-RBZYPMLTSA-N
Comment: Energy2
Num peaks: 23
25.00727645 1.44714755
27.02292652 0.8963807499
39.02292652 2.826819576
41.00219107 3.029714003
43.01784114 2.969419278
44.0130901 2.805680497
48.04439023 0.8501124719
53.00219107 6.929241057
55.01784114 0.8138481489
57.0334912 5.588384749
69.99235466 3.942966967
72.00800472 1.360053846
93.0334912 0.9743410102
95.04914126 0.8878510893
113.0055622 15.79851213
115.0212123 7.129413022
117.0368623 5.885567743
121.0284058 2.704539624
158.0270259 0.8181914986
168.0113759 3.249624809
170.0270259 5.721157728
186.0219405 2.808757684
217.0317769 1.215820083

Name: +ve in-silico MS/MS by CFM-ID for NVPUUGMGKVACBE-PKFCDNJMSA-N
ID: NVPUUGMGKVACBE-PKFCDNJMSA-N
Comment: Energy0
Num peaks: 8
44.0130901 4.022466827
121.0284058 5.262764142
170.0270259 4.325050275
186.0219405 5.714694508
188.0375906 4.612260402
272.0375906 3.959437989
290.0481553 29.1461986
308.05872 23.84630606

Name: +ve in-silico MS/MS by CFM-ID for NVPUUGMGKVACBE-PKFCDNJMSA-N
ID: NVPUUGMGKVACBE-PKFCDNJMSA-N
Comment: Energy1
Num peaks: 18
121.0284058 9.693848964
136.0393049 4.097206944
152.0342195 1.038094922
154.0498695 3.108693852
217.0317769 1.066737466
219.047427 2.571931716
235.0423416 1.110468818
237.0579917 3.132599253
250.0168552 1.744983952
262.0532407 4.325696803
263.0372563 3.5587474
264.0325052 1.486155215
272.0375906 5.274637906
276.0325052 1.389875542
278.0481553 1.392704618
280.0638053 8.332785836
290.0481553 18.29728193
308.05872 8.835950048

Name: +ve in-silico MS/MS by CFM-ID for NVPUUGMGKVACBE-PKFCDNJMSA-N
ID: NVPUUGMGKVACBE-PKFCDNJMSA-N
Comment: Energy2
Num peaks: 23
25.00727645 1.44714755
27.02292652 0.8963807499
39.02292652 2.826819576
41.00219107 3.029714003
43.01784114 2.969419278
44.0130901 2.805680497
48.04439023 0.8501124719
53.00219107 6.929241057
55.01784114 0.8138481489
57.0334912 5.588384749
69.99235466 3.942966967
72.00800472 1.360053846
93.0334912 0.9743410102
95.04914126 0.8878510893
113.0055622 15.79851213
115.0212123 7.129413022
117.0368623 5.885567743
121.0284058 2.704539624
158.0270259 0.8181914986
168.0113759 3.249624809
170.0270259 5.721157728
186.0219405 2.808757684
217.0317769 1.215820083

Name: +ve in-silico MS/MS by CFM-ID for WBSYCQJWUFPZEV-UHFFFAOYSA-N
ID: WBSYCQJWUFPZEV-UHFFFAOYSA-N
Comment: Energy0
Num peaks: 6
252.0655196 1.143855804
262.0498695 0.8243461997
265.0495352 1.143551778
278.0447842 7.141316211
280.0604342 3.667371969
308.0553488 82.69923378

Name: +ve in-silico MS/MS by CFM-ID for WBSYCQJWUFPZEV-UHFFFAOYSA-N
ID: WBSYCQJWUFPZEV-UHFFFAOYSA-N
Comment: Energy1
Num peaks: 6
252.0655196 7.749591307
265.0495352 5.062279895
278.0447842 5.303246333
280.0604342 29.05631556
292.0240487 2.154983697
308.0553488 37.55355657

Name: +ve in-silico MS/MS by CFM-ID for WBSYCQJWUFPZEV-UHFFFAOYSA-N
ID: WBSYCQJWUFPZEV-UHFFFAOYSA-N
Comment: Energy2
Num peaks: 18
49.00727645 1.753227754
154.0651257 1.769113574
210.0549549 1.241915035
222.0549549 7.42773527
224.070605 1.620720049
232.0393049 1.61341348
234.0549549 9.252339665
236.0342195 13.51771469
248.0342195 3.493229486
250.0498695 8.995839322
252.0655196 2.327731913
262.0498695 12.03588287
264.0291341 1.777099513
264.0655196 1.871789946
278.0447842 5.197889969
280.0604342 2.974448427
282.0396988 1.79535819
292.0240487 1.352228251

Name: +ve in-silico MS/MS by CFM-ID for QTUOOWLAKCKQHG-UHFFFAOYSA-N
ID: QTUOOWLAKCKQHG-UHFFFAOYSA-N
Comment: Energy0
Num peaks: 6
47.01275576 0.9013350648
252.0655196 1.979185431
265.0495352 1.139700545
278.0447842 7.018374474
280.0604342 3.498977801
308.0553488 82.34525572

Name: +ve in-silico MS/MS by CFM-ID for QTUOOWLAKCKQHG-UHFFFAOYSA-N
ID: QTUOOWLAKCKQHG-UHFFFAOYSA-N
Comment: Energy1
Num peaks: 6
250.0498695 3.699212823
252.0655196 12.68986791
265.0495352 4.110837043
278.0447842 8.407121596
280.0604342 26.90295273
308.0553488 29.2693829

Name: +ve in-silico MS/MS by CFM-ID for QTUOOWLAKCKQHG-UHFFFAOYSA-N
ID: QTUOOWLAKCKQHG-UHFFFAOYSA-N
Comment: Energy2
Num peaks: 16
180.0443902 3.27270366
208.0393049 1.640452135
208.0756904 1.621469582
222.0549549 2.421521542
224.070605 5.516541436
225.0546206 2.655019461
232.0393049 5.09107148
234.0549549 7.421069322
236.0342195 7.126602519
238.0498695 2.099313512
248.0342195 6.097008671
250.0498695 12.28891915
252.0655196 6.160896484
262.0498695 9.329865969
278.0447842 4.832693061
280.0604342 3.174012829

Name: +ve in-silico MS/MS by CFM-ID for RGZOOCHQALNOFO-UHFFFAOYSA-N
ID: RGZOOCHQALNOFO-UHFFFAOYSA-N
Comment: Energy0
Num peaks: 6
93.99572579 2.092412221
230.0811697 9.514318512
262.0532407 14.96556832
290.0481553 13.08798721
292.0274198 2.470354693
308.05872 38.97047607

Name: +ve in-silico MS/MS by CFM-ID for RGZOOCHQALNOFO-UHFFFAOYSA-N
ID: RGZOOCHQALNOFO-UHFFFAOYSA-N
Comment: Energy1
Num peaks: 14
78.98482676 3.133939173
93.99572579 1.410372444
186.0913404 12.37697373
197.0597059 7.046876733
212.070605 9.181780092
214.086255 2.223230343
215.0702706 2.159709726
230.0811697 16.3867551
244.042676 2.147460378
262.0532407 8.360442056
272.0375906 1.982380586
290.0481553 6.451790055
292.0274198 1.458843396
308.05872 6.825483687

Name: +ve in-silico MS/MS by CFM-ID for RGZOOCHQALNOFO-UHFFFAOYSA-N
ID: RGZOOCHQALNOFO-UHFFFAOYSA-N
Comment: Energy2
Num peaks: 31
49.00727645 2.552134322
51.02292652 2.843822242
93.99572579 2.580287188
105.0334912 1.078797522
115.0542266 3.8821818
117.0334912 1.940802956
141.0334912 2.267752557
143.0491413 3.699582232
153.0334912 1.096958883
157.0647913 1.580325458
158.0600403 1.096094409
159.0440559 1.178908052
169.0284058 1.992833174
170.0600403 1.25896463
171.0440559 1.932369849
171.0804414 1.449966068
172.0756904 0.9106581789
183.0440559 1.40341419
185.0597059 2.974201267
186.0549549 0.9478059104
186.0913404 4.952501628
197.0597059 3.898110413
200.070605 4.213065849
212.070605 4.421944332
214.086255 1.368633508
215.0702706 1.213487715
230.0811697 1.546096166
234.058326 3.817896764
246.058326 1.091993411
248.0375906 1.205879389
262.0532407 2.24715463

Name: +ve in-silico MS/MS by CFM-ID for PPTQLYYPQWHGOJ-UHFFFAOYSA-N
ID: PPTQLYYPQWHGOJ-UHFFFAOYSA-N
Comment: Energy0
Num peaks: 6
212.070605 2.597305395
230.0811697 11.81256671
264.0688907 2.583468718
290.0481553 12.61415425
292.0274198 3.605637173
308.05872 47.56175509

Name: +ve in-silico MS/MS by CFM-ID for PPTQLYYPQWHGOJ-UHFFFAOYSA-N
ID: PPTQLYYPQWHGOJ-UHFFFAOYSA-N
Comment: Energy1
Num peaks: 16
15.02292652 1.777595191
39.02292652 1.613307597
51.02292652 2.109768145
53.03857658 2.756530436
78.98482676 3.599347625
93.99572579 1.571306157
212.070605 7.979164421
214.086255 2.843862054
215.0702706 3.454182752
230.0811697 24.83974189
264.0688907 2.03755737
272.0375906 2.109346726
280.0638053 6.593317966
290.0481553 6.137374584
292.0274198 2.367597896
308.05872 9.269907605

Name: +ve in-silico MS/MS by CFM-ID for PPTQLYYPQWHGOJ-UHFFFAOYSA-N
ID: PPTQLYYPQWHGOJ-UHFFFAOYSA-N
Comment: Energy2
Num peaks: 24
39.02292652 4.776848927
41.03857658 5.026960919
49.00727645 9.365068092
51.02292652 10.90318001
53.03857658 3.724612401
63.02292652 2.217373091
65.03857658 3.522589777
67.05422664 3.180122805
93.99572579 2.004077972
95.04914126 3.975951874
121.0284058 1.313639067
136.0393049 1.208738164
157.0647913 1.576101341
159.0804414 1.701736927
170.0270259 1.829765289
186.0219405 2.244510053
187.0389705 1.650284486
190.0498695 1.218491099
197.0597059 4.157654377
212.070605 7.971666211
214.086255 2.268008208
215.0702706 1.05924626
230.0811697 1.328813024
246.058326 1.869525259

Name: +ve in-silico MS/MS by CFM-ID for HQVOFOIJSXIQCY-UHFFFAOYSA-N
ID: HQVOFOIJSXIQCY-UHFFFAOYSA-N
Comment: Energy0
Num peaks: 12
60.08077574 3.188431988
86.0600403 1.7767766
113.0709393 5.218819854
115.0865894 4.626553024
159.0764186 3.902061418
161.987181 2.03319149
214.9773446 2.805006221
216.9929946 13.75824537
219.0086447 2.797104424
262.9984739 2.638106673
304.0614085 35.61919191
348.0512378 2.483618667

Name: +ve in-silico MS/MS by CFM-ID for HQVOFOIJSXIQCY-UHFFFAOYSA-N
ID: HQVOFOIJSXIQCY-UHFFFAOYSA-N
Comment: Energy1
Num peaks: 15
60.08077574 4.200941397
86.0600403 2.123604556
113.0709393 1.968553656
115.0865894 4.836315686
143.081504 3.32720528
161.987181 3.647991175
187.9664455 2.031041327
201.9820956 11.96918702
216.9929946 17.84588696
219.0086447 2.994264144
244.9879092 4.374522892
259.9988083 7.587490055
262.0144583 2.151633994
262.9984739 3.601345403
304.0614085 8.477995831

Name: +ve in-silico MS/MS by CFM-ID for HQVOFOIJSXIQCY-UHFFFAOYSA-N
ID: HQVOFOIJSXIQCY-UHFFFAOYSA-N
Comment: Energy2
Num peaks: 11
60.08077574 3.674741493
72.00800472 4.149850939
74.02365479 4.810934216
86.0600403 2.583820113
113.0709393 16.86983677
115.0865894 8.970302936
161.987181 2.099401595
187.9664455 1.475423077
214.9773446 4.014021705
216.9929946 28.67352895
219.0086447 2.906936141

Name: +ve in-silico MS/MS by CFM-ID for UEDJUPKFFDUWHX-UHFFFAOYSA-N
ID: UEDJUPKFFDUWHX-UHFFFAOYSA-N
Comment: Energy0
Num peaks: 12
60.08077574 1.945778616
72.00800472 2.463102135
74.02365479 13.33164588
76.03930485 2.290391692
143.081504 2.364006166
161.0920687 21.75232983
161.987181 2.003762878
244.9879092 2.433691917
262.9984739 22.50667039
288.9777385 1.84946805
302.0457585 2.538937772
348.0512378 4.914097036

Name: +ve in-silico MS/MS by CFM-ID for UEDJUPKFFDUWHX-UHFFFAOYSA-N
ID: UEDJUPKFFDUWHX-UHFFFAOYSA-N
Comment: Energy1
Num peaks: 12
59.01275576 9.777924733
60.08077574 4.066960406
74.02365479 23.91963316
76.03930485 2.552913324
102.0185694 3.335924163
117.0294684 5.866269117
143.081504 2.996335043
161.0920687 7.323513606
161.987181 4.832134592
187.9664455 2.545068294
244.9879092 3.56431949
262.9984739 10.12809842

Name: +ve in-silico MS/MS by CFM-ID for UEDJUPKFFDUWHX-UHFFFAOYSA-N
ID: UEDJUPKFFDUWHX-UHFFFAOYSA-N
Comment: Energy2
Num peaks: 8
60.08077574 4.225601859
72.00800472 5.704965395
74.02365479 53.25840133
76.03930485 3.972893759
102.0185694 3.181651413
113.0709393 3.278714381
161.987181 4.574112295
214.9773446 3.438746575

Name: +ve in-silico MS/MS by CFM-ID for ZZIDAALGLWXZML-UHFFFAOYSA-N
ID: ZZIDAALGLWXZML-UHFFFAOYSA-N
Comment: Energy0
Num peaks: 13
44.99710569 1.462681024
60.08077574 7.540832538
86.0600403 3.525911657
115.0865894 15.55612229
143.081504 3.535812509
205.9770102 6.431543149
216.9929946 4.060221029
244.9879092 1.456719235
262.9984739 8.15368056
304.0614085 11.02612253
306.0042876 2.423279327
330.0406731 1.408636805
348.0512378 14.79433756

Name: +ve in-silico MS/MS by CFM-ID for ZZIDAALGLWXZML-UHFFFAOYSA-N
ID: ZZIDAALGLWXZML-UHFFFAOYSA-N
Comment: Energy1
Num peaks: 19
58.02874017 1.530737531
60.08077574 11.60105081
73.0396392 2.702670873
86.0600403 4.677776745
115.0865894 10.68931096
143.081504 2.308994989
187.9664455 2.421416107
201.9820956 4.401571957
205.9770102 1.489736716
216.9929946 12.08803406
219.0086447 1.80816749
244.9879092 2.918971419
245.9719248 1.924354719
259.9988083 7.248188813
262.0144583 1.562151764
262.9984739 4.925138523
288.9777385 1.435520672
304.0614085 2.973936764
306.0042876 2.65784937

Name: +ve in-silico MS/MS by CFM-ID for ZZIDAALGLWXZML-UHFFFAOYSA-N
ID: ZZIDAALGLWXZML-UHFFFAOYSA-N
Comment: Energy2
Num peaks: 14
43.05422664 3.639021932
44.99710569 4.769552073
56.0130901 1.542391178
58.02874017 7.049593502
58.06512568 4.266716635
60.08077574 13.7438746
73.0396392 1.994253095
86.0600403 3.320391938
115.0865894 7.937560413
161.987181 6.685229471
187.9664455 4.161814051
201.9820956 5.114481068
205.9770102 5.093181171
216.9929946 11.41908338

Name: +ve in-silico MS/MS by CFM-ID for QPLRXODTYQNIAT-UHFFFAOYSA-N
ID: QPLRXODTYQNIAT-UHFFFAOYSA-N
Comment: Energy0
Num peaks: 9
117.1022395 14.59649302
143.081504 5.370164073
214.9773446 5.249126303
216.9929946 10.17961927
231.9562748 2.045918833
244.9879092 1.9797031
262.9984739 6.241047263
304.0614085 30.12580418
348.0512378 5.067376704

Name: +ve in-silico MS/MS by CFM-ID for QPLRXODTYQNIAT-UHFFFAOYSA-N
ID: QPLRXODTYQNIAT-UHFFFAOYSA-N
Comment: Energy1
Num peaks: 8
117.1022395 11.50573597
205.9770102 4.110474838
216.9929946 41.11610351
219.0086447 7.124541618
231.9562748 2.659797295
244.9879092 4.257190957
259.9988083 2.456004635
262.9984739 8.85520287

Name: +ve in-silico MS/MS by CFM-ID for QPLRXODTYQNIAT-UHFFFAOYSA-N
ID: QPLRXODTYQNIAT-UHFFFAOYSA-N
Comment: Energy2
Num peaks: 12
56.0130901 2.519226947
58.02874017 6.299929963
60.08077574 5.040056653
86.0600403 2.410678761
117.1022395 20.87840511
143.081504 3.802158525
187.9664455 1.876289758
205.9770102 3.566264449
214.9773446 7.268507439
216.9929946 21.28316773
219.0086447 2.219223621
244.9879092 3.173542854

Name: +ve in-silico MS/MS by CFM-ID for ORHKFNZNEANMRO-UHFFFAOYSA-N
ID: ORHKFNZNEANMRO-UHFFFAOYSA-N
Comment: Energy0
Num peaks: 20
59.01275576 1.354429635
71.01275576 1.676738981
89.02332044 1.83642292
142.9894335 2.435538411
145.0050835 1.866798388
147.0207336 1.19177155
160.9999982 3.080011078
163.0075821 3.615658653
163.0156482 2.101291902
165.0232321 1.533389804
234.9842598 2.445015276
248.9999098 1.361870369
250.9791744 1.559565246
252.9948245 5.386320942
259.0287114 2.860057152
267.0104745 1.078057081
276.9948245 9.137308367
277.0392761 1.824353052
295.0053891 20.78847585
313.0159538 13.38293867

Name: +ve in-silico MS/MS by CFM-ID for ORHKFNZNEANMRO-UHFFFAOYSA-N
ID: ORHKFNZNEANMRO-UHFFFAOYSA-N
Comment: Energy1
Num peaks: 31
59.01275576 1.465097534
61.02840582 0.7603513558
71.01275576 1.247328296
136.991932 1.019318811
142.9894335 1.709220526
145.0050835 1.146140536
146.9762819 3.635349097
148.991932 1.558599681
158.9762819 2.328647796
160.991932 3.440593719
160.9999982 1.076181941
163.0075821 6.062037743
163.0156482 0.8833361796
165.0232321 0.9309966568
217.0181468 0.9036269872
231.0337968 0.7673102221
232.9686097 0.8677953184
234.9842598 4.768667428
248.9999098 4.719826413
250.9791744 0.9309437288
251.0155599 1.466999003
252.9948245 5.239961089
259.0287114 2.433184922
267.0104745 3.960675753
269.0261246 0.6926259659
276.9948245 7.157781438
277.0392761 0.7737997977
278.974089 1.502281328
295.0053891 10.8747196
296.9846537 0.8813637217
313.0159538 4.906132731

Name: +ve in-silico MS/MS by CFM-ID for ORHKFNZNEANMRO-UHFFFAOYSA-N
ID: ORHKFNZNEANMRO-UHFFFAOYSA-N
Comment: Energy2
Num peaks: 31
41.00219107 1.123835355
43.01784114 2.102606351
59.01275576 2.239250076
71.01275576 2.437505054
72.98395416 7.10949004
74.99960423 1.60775645
84.98395416 1.776484442
84.99202031 1.719029088
86.99960423 2.69752731
89.01525429 2.958086878
89.02332044 1.701451014
101.0152543 2.121874123
102.9945188 4.936223553
117.0101689 1.634076924
127.0309044 2.048841532
127.0389705 1.000881979
129.0465544 1.660157835
132.9606319 1.433949012
134.9762819 1.78321039
136.991932 4.48638244
142.9894335 1.817827652
145.0050835 2.515011519
146.9762819 0.9310337671
148.991932 1.319518695
158.9762819 2.329685968
160.991932 1.840564857
160.9999982 0.9506294367
163.0075821 3.628861408
187.0075821 2.358358146
222.9842598 0.9781449613
259.0287114 1.123037501

Name: +ve in-silico MS/MS by CFM-ID for BGDJWUICKOCCBR-UHFFFAOYSA-N
ID: BGDJWUICKOCCBR-UHFFFAOYSA-N
Comment: Energy0
Num peaks: 6
69.04472458 0.5219582283
95.02398914 1.229721383
112.0505382 86.36852442
290.0441325 0.7032307509
291.0281481 0.5845891583
308.0546972 3.222360304

Name: +ve in-silico MS/MS by CFM-ID for BGDJWUICKOCCBR-UHFFFAOYSA-N
ID: BGDJWUICKOCCBR-UHFFFAOYSA-N
Comment: Energy1
Num peaks: 9
68.0130901 1.846088046
69.04472458 6.343847713
83.02398914 2.69130393
84.05562361 2.676641907
85.0396392 1.50524299
95.02398914 3.025676479
112.0505382 58.94949183
210.0873177 1.90784092
228.0978823 1.373685805

Name: +ve in-silico MS/MS by CFM-ID for BGDJWUICKOCCBR-UHFFFAOYSA-N
ID: BGDJWUICKOCCBR-UHFFFAOYSA-N
Comment: Energy2
Num peaks: 17
42.03382555 0.7804431626
43.01784114 1.205083687
43.02907452 0.7210933106
45.0334912 0.6515640911
45.04472458 0.9510397666
50.00252542 1.297160388
52.01817548 2.376575252
65.01342445 0.9542021414
67.02907452 3.190109248
69.04472458 9.371075806
82.03997355 2.119645007
83.02398914 2.861934421
84.05562361 2.987895201
95.02398914 12.65137222
96.0192381 0.8988939177
112.0505382 36.68128212
142.0974884 0.7585559554

Name: +ve in-silico MS/MS by CFM-ID for MPLNQPNKMPZNNU-UHFFFAOYSA-N
ID: MPLNQPNKMPZNNU-UHFFFAOYSA-N
Comment: Energy0
Num peaks: 6
43.02907452 2.605391605
102.0120445 2.610733555
196.0539094 15.72223593
279.0353381 2.272218849
281.0509882 16.87485166
308.0618872 40.15747833

Name: +ve in-silico MS/MS by CFM-ID for MPLNQPNKMPZNNU-UHFFFAOYSA-N
ID: MPLNQPNKMPZNNU-UHFFFAOYSA-N
Comment: Energy1
Num peaks: 27
55.01784114 3.428815413
57.0334912 5.666080205
71.99024648 2.19197816
95.04914126 0.9685042622
102.0120445 1.350004599
125.0152543 10.9610263
127.0309044 1.358367516
140.0164612 1.334535296
151.0309044 1.13052038
154.0321113 1.192856795
205.041469 1.164533808
205.9825743 0.9962871619
207.0571191 6.378954304
207.9982243 2.192239776
210.0138744 1.375710563
218.036718 0.9481515398
222.0680181 5.984928723
250.0200224 1.861530928
252.0356725 1.155908981
262.008789 4.026843187
264.0244391 6.607939599
266.0400891 5.853606721
279.0353381 2.239184
281.0509882 2.856409248
290.0513225 1.002286639
291.0353381 1.123243602
308.0618872 4.934695895

Name: +ve in-silico MS/MS by CFM-ID for MPLNQPNKMPZNNU-UHFFFAOYSA-N
ID: MPLNQPNKMPZNNU-UHFFFAOYSA-N
Comment: Energy2
Num peaks: 22
26.00252542 1.174689384
28.01817548 2.537056385
41.03857658 1.023804597
43.02907452 16.50535951
44.97934745 1.732660612
45.04472458 6.512547996
59.99024648 3.055548743
71.99024648 6.093846042
74.00589655 1.113637797
102.0120445 1.602403979
106.0287402 2.703082287
108.0443902 1.763574145
110.0600403 10.49986689
112.0756904 2.434422347
113.0152543 1.462727993
123.0552893 1.393937074
125.0152543 8.624242549
125.0709393 0.7845344961
127.0309044 2.075751274
166.0418034 1.034555232
169.0430103 3.681694194
222.0680181 2.303194324

Name: +ve in-silico MS/MS by CFM-ID for LDSABNSYNXVFSS-UHFFFAOYSA-N
ID: LDSABNSYNXVFSS-UHFFFAOYSA-N
Comment: Energy0
Num peaks: 6
156.0807757 9.398130698
174.9711966 9.258311084
186.0913404 1.337312021
312.0785828 1.928121069
332.0239604 0.9268960317
348.0552605 70.61615252

Name: +ve in-silico MS/MS by CFM-ID for LDSABNSYNXVFSS-UHFFFAOYSA-N
ID: LDSABNSYNXVFSS-UHFFFAOYSA-N
Comment: Energy1
Num peaks: 6
146.9762819 2.760787142
156.0807757 30.08373188
174.9711966 22.08268165
318.0446958 2.154399703
322.0396105 2.644819569
348.0552605 25.26653245

Name: +ve in-silico MS/MS by CFM-ID for LDSABNSYNXVFSS-UHFFFAOYSA-N
ID: LDSABNSYNXVFSS-UHFFFAOYSA-N
Comment: Energy2
Num peaks: 18
49.00727645 1.21878526
72.98395416 1.72515843
96.98395416 0.9424016869
106.0651257 3.793596729
117.0698767 0.9104106103
124.9788688 1.399722424
130.0651257 1.157330905
141.0101689 2.807671856
141.0698767 0.9136700702
142.0651257 1.426934382
143.0855268 1.108621626
146.9762819 23.88651985
148.9555465 1.595657107
156.0807757 15.86244285
158.0964258 2.423189991
158.9762819 1.027938282
174.9711966 16.24491849
186.0913404 1.748248973

Name: +ve in-silico MS/MS by CFM-ID for HUULSRWEGNYQIO-UHFFFAOYSA-N
ID: HUULSRWEGNYQIO-UHFFFAOYSA-N
Comment: Energy0
Num peaks: 6
96.96852159 5.521148731
98.98417166 17.14944916
215.0338851 10.69241365
233.0444498 3.875163347
295.0002156 3.507534667
313.0107803 52.54790841

Name: +ve in-silico MS/MS by CFM-ID for HUULSRWEGNYQIO-UHFFFAOYSA-N
ID: HUULSRWEGNYQIO-UHFFFAOYSA-N
Comment: Energy1
Num peaks: 7
96.96852159 2.989671519
98.98417166 5.5183641
187.0389705 2.578387802
215.0338851 34.53198077
285.0158657 11.24428196
295.0002156 8.499572562
313.0107803 16.34538603

Name: +ve in-silico MS/MS by CFM-ID for HUULSRWEGNYQIO-UHFFFAOYSA-N
ID: HUULSRWEGNYQIO-UHFFFAOYSA-N
Comment: Energy2
Num peaks: 16
53.00219107 2.682240708
80.97360697 1.607639757
96.96852159 7.05195589
98.98417166 4.663504023
171.0440559 11.12729066
175.0389705 7.947363883
187.0389705 7.83407935
189.0546206 2.089269769
191.0338851 2.650530075
199.0389705 2.747134533
203.0338851 1.611860325
213.0182351 1.625718385
215.0338851 20.75614491
217.0131497 2.808732512
217.0495352 2.73955948
231.0287997 1.66408809

Name: +ve in-silico MS/MS by CFM-ID for OOJODEFDVDJWNE-UHFFFAOYSA-N
ID: OOJODEFDVDJWNE-UHFFFAOYSA-N
Comment: Energy0
Num peaks: 6
173.9967884 5.227879891
174.980804 4.389394645
189.991703 1.145094789
192.0073531 75.72132143
290.0441325 1.193804834
308.0546972 3.126569236

Name: +ve in-silico MS/MS by CFM-ID for OOJODEFDVDJWNE-UHFFFAOYSA-N
ID: OOJODEFDVDJWNE-UHFFFAOYSA-N
Comment: Energy1
Num peaks: 9
67.02907452 4.352915356
69.04472458 1.440433976
80.96409131 5.67503519
112.0505382 13.97374145
173.9967884 11.50785412
174.980804 8.16259671
192.0073531 30.5093506
210.0873177 3.810804028
290.0441325 1.643630777

Name: +ve in-silico MS/MS by CFM-ID for OOJODEFDVDJWNE-UHFFFAOYSA-N
ID: OOJODEFDVDJWNE-UHFFFAOYSA-N
Comment: Energy2
Num peaks: 11
52.01817548 1.716405742
54.03382555 1.594647121
67.02907452 11.9415445
69.04472458 5.958024802
82.03997355 5.211766736
112.0505382 1.775206691
149.985555 2.37133892
173.9967884 2.49946686
174.980804 12.26545091
189.991703 1.839534733
192.0073531 34.162989

Name: +ve in-silico MS/MS by CFM-ID for QTIUOBITBSINFR-UHFFFAOYSA-N
ID: QTIUOBITBSINFR-UHFFFAOYSA-N
Comment: Energy0
Num peaks: 6
56.99710569 23.85089217
142.0321113 5.020067089
198.0219405 3.459074877
290.0481553 3.260361271
292.0638053 38.52192825
348.0536346 7.228293109

Name: +ve in-silico MS/MS by CFM-ID for QTIUOBITBSINFR-UHFFFAOYSA-N
ID: QTIUOBITBSINFR-UHFFFAOYSA-N
Comment: Energy1
Num peaks: 14
73.01064758 10.02954104
75.02629764 5.519256583
105.0334912 3.673189002
107.0491413 1.569226583
142.0321113 8.183055933
151.0389705 3.176406056
170.0270259 6.249074027
181.9906404 1.619740811
198.0219405 7.974588194
290.0481553 2.492930245
292.0638053 14.5855173
320.05872 10.30771542
330.0430699 1.885884234
348.0536346 3.281515094

Name: +ve in-silico MS/MS by CFM-ID for QTIUOBITBSINFR-UHFFFAOYSA-N
ID: QTIUOBITBSINFR-UHFFFAOYSA-N
Comment: Energy2
Num peaks: 26
39.02292652 1.26681943
41.00219107 3.687473515
41.03857658 1.070533187
51.02292652 1.127397815
56.0130901 1.964061989
56.99710569 5.748308511
59.99024648 1.478088109
73.01064758 7.414594036
75.02629764 6.773197646
84.00800472 1.433198103
89.04194771 2.511492461
102.0371967 1.080653995
105.0334912 4.153563445
107.0491413 1.092038585
114.0371967 14.63009874
115.0212123 1.146756951
116.0528467 1.321110978
140.0164612 1.812449873
142.0321113 7.34499781
149.0233204 1.241605016
151.0389705 2.153359259
231.0651853 1.776253911
265.0529063 4.036668722
274.0532407 1.387700226
276.0325052 1.164191434
292.0638053 2.247332339

Name: +ve in-silico MS/MS by CFM-ID for OKFLXPCTLHTSGY-UHFFFAOYSA-N
ID: OKFLXPCTLHTSGY-UHFFFAOYSA-N
Comment: Energy0
Num peaks: 19
96.96852159 2.513392467
98.98417166 3.356025854
110.9841717 2.555121096
120.0443902 2.634111224
138.0549549 7.734739702
164.0342195 2.481853299
166.0498695 5.349191411
204.0655196 1.957179202
211.0002156 1.077589377
232.0604342 1.605507183
234.0760843 1.090094809
248.0553488 1.949375044
250.0709989 7.285993144
252.086649 1.419619887
268.0815636 0.9870624438
302.0424148 5.266610244
312.0267647 2.159511285
330.0373294 9.214820461
348.0478941 20.16108454

Name: +ve in-silico MS/MS by CFM-ID for OKFLXPCTLHTSGY-UHFFFAOYSA-N
ID: OKFLXPCTLHTSGY-UHFFFAOYSA-N
Comment: Energy1
Num peaks: 28
55.01784114 1.941046782
57.0334912 0.7761359789
80.97360697 1.312520446
94.06512568 0.6309941471
96.96852159 5.83183336
98.98417166 8.648954048
120.0443902 5.741827963
138.0549549 8.827239086
150.9790863 0.7633030987
199.0002156 1.037236757
202.0498695 0.7961944302
204.0655196 3.315718111
206.0811697 2.457749568
211.0002156 1.4375827
218.0447842 0.8540362204
230.0447842 1.464072572
232.0604342 3.899458584
234.0760843 2.434054299
248.0553488 2.049840749
250.0709989 6.395536943
252.086649 0.6685059811
284.0318501 1.60622901
286.0475002 2.055558339
302.0424148 3.673127508
304.0580649 1.144804658
312.0267647 2.720076711
330.0373294 5.039476653
348.0478941 2.93038421

Name: +ve in-silico MS/MS by CFM-ID for OKFLXPCTLHTSGY-UHFFFAOYSA-N
ID: OKFLXPCTLHTSGY-UHFFFAOYSA-N
Comment: Energy2
Num peaks: 31
15.02292652 0.8516487178
41.00219107 2.448553576
43.01784114 2.336853022
45.0334912 1.914834488
51.02292652 1.137214958
55.01784114 1.482145871
56.99710569 1.012736928
80.97360697 0.8359322279
96.96852159 3.207232541
98.98417166 2.564919948
110.9841717 1.66323482
120.0443902 5.372058577
138.0549549 14.91172043
146.0236548 1.886962565
148.0393049 0.9548719648
150.0549549 2.365772657
154.086255 0.9240296847
164.0342195 6.580016898
166.0498695 4.435242538
168.0655196 2.226855533
170.0811697 1.125587683
176.0342195 1.115753793
178.0498695 0.7373614774
180.0655196 0.8543216509
190.0498695 1.539566624
204.0655196 4.852738207
206.0811697 1.153378678
208.0604342 1.109157911
232.0604342 1.209993891
234.0760843 1.812560461
250.0709989 0.9674055696

Name: +ve in-silico MS/MS by CFM-ID for KYYBMQKOLHXHLS-UHFFFAOYSA-N
ID: KYYBMQKOLHXHLS-UHFFFAOYSA-N
Comment: Energy0
Num peaks: 18
96.96852159 2.521417851
98.98417166 3.366670168
110.9841717 2.562647719
120.0443902 2.646432342
138.0549549 7.760065372
164.0342195 2.500416699
166.0498695 5.405315663
204.0655196 2.007102897
211.0002156 1.089644664
232.0604342 1.462111358
248.0553488 2.013358291
250.0709989 7.244377533
252.086649 1.473118915
268.0815636 1.103538572
302.0424148 5.376860327
312.0267647 2.057515467
330.0373294 9.056758261
348.0478941 20.42759994

Name: +ve in-silico MS/MS by CFM-ID for KYYBMQKOLHXHLS-UHFFFAOYSA-N
ID: KYYBMQKOLHXHLS-UHFFFAOYSA-N
Comment: Energy1
Num peaks: 29
57.0334912 1.822967873
80.97360697 1.299466041
94.06512568 0.6190314811
96.96852159 5.701951274
98.98417166 8.456901532
120.0443902 5.708418615
138.0549549 8.590678668
152.9947363 0.7309197378
176.0342195 0.6101127826
192.989651 0.6322520584
199.0002156 1.019346394
202.0498695 0.7590943088
204.0655196 3.263428968
206.0811697 2.480278364
211.0002156 1.289311138
230.0447842 1.483460939
232.0604342 4.174760311
234.0760843 2.405018333
236.0553488 0.5933359452
248.0553488 2.035352653
250.0709989 6.081090796
252.086649 0.7032909416
284.0318501 1.454121
286.0475002 2.13057499
302.0424148 4.714594238
304.0580649 1.283047344
312.0267647 2.520148898
330.0373294 5.083819254
348.0478941 2.852242124

Name: +ve in-silico MS/MS by CFM-ID for KYYBMQKOLHXHLS-UHFFFAOYSA-N
ID: KYYBMQKOLHXHLS-UHFFFAOYSA-N
Comment: Energy2
Num peaks: 31
15.02292652 0.8579471173
41.00219107 2.454183553
43.01784114 2.347561846
45.0334912 1.920346879
51.02292652 1.362771479
56.99710569 1.165477451
57.0334912 1.465957799
80.97360697 0.8436170883
96.96852159 3.220988726
98.98417166 2.576766902
110.9841717 1.663325236
120.0443902 5.435866334
138.0549549 13.30782407
146.0236548 1.900877838
148.0393049 2.265175326
150.0549549 1.455857823
154.086255 0.9308500076
162.0549549 0.7884775818
164.0342195 6.737082919
166.0498695 4.403548601
168.0655196 2.22957474
170.0811697 1.123007276
174.0185694 1.049437617
178.0498695 1.759091742
190.0498695 1.499175126
204.0655196 4.8798389
206.0811697 1.20275758
208.0604342 1.08128034
232.0604342 1.053037562
234.0760843 1.981520427
250.0709989 0.9314168401

Name: +ve in-silico MS/MS by CFM-ID for ZQODRXUIKBXRLL-UHFFFAOYSA-N
ID: ZQODRXUIKBXRLL-UHFFFAOYSA-N
Comment: Energy0
Num peaks: 20
96.96852159 2.442350081
98.98417166 3.368476667
110.9841717 3.934253043
140.9947363 2.956004013
150.0549549 5.076962625
204.0655196 1.55850514
206.0447842 1.699857585
211.0002156 1.258846931
230.0447842 0.9348973956
232.0604342 2.648095223
234.0760843 1.885581417
236.0553488 1.152477253
248.0553488 1.555367109
250.0709989 6.643333223
252.086649 1.090633254
284.0318501 1.062239944
302.0424148 4.259780695
312.0267647 4.383265136
330.0373294 14.18505077
348.0478941 17.92720441

Name: +ve in-silico MS/MS by CFM-ID for ZQODRXUIKBXRLL-UHFFFAOYSA-N
ID: ZQODRXUIKBXRLL-UHFFFAOYSA-N
Comment: Energy1
Num peaks: 31
45.0334912 1.370544875
80.97360697 1.095917939
96.96852159 5.051657373
98.98417166 7.515713626
104.0494756 2.775384797
106.0651257 1.432049516
122.9841717 1.662832466
124.9998217 1.674337924
132.0443902 3.806990752
134.0600403 1.346204267
140.9947363 7.02335256
143.0103864 2.914699756
150.0549549 9.915284507
152.070605 1.281050461
160.0393049 2.226155566
162.0549549 1.494895596
178.0498695 2.925254738
180.0655196 1.302766084
188.0342195 1.028080116
204.0655196 1.4133101
206.0447842 1.07757765
206.0811697 1.094122548
230.0447842 1.119946372
232.0604342 3.137057714
234.0760843 1.93169163
250.0709989 3.131397227
286.0475002 1.213585356
302.0424148 1.593978169
312.0267647 2.185742053
330.0373294 3.172854927
348.0478941 1.413179445

Name: +ve in-silico MS/MS by CFM-ID for ZQODRXUIKBXRLL-UHFFFAOYSA-N
ID: ZQODRXUIKBXRLL-UHFFFAOYSA-N
Comment: Energy2
Num peaks: 22
15.02292652 1.803520082
31.01784114 1.079818624
41.00219107 3.204298015
43.01784114 1.242051818
45.0334912 3.264152646
51.02292652 1.050954602
80.97360697 1.002027392
96.96852159 4.045899956
98.98417166 2.179332373
104.0494756 20.31276152
106.0651257 4.107690015
110.9841717 4.001384448
120.0443902 1.216272315
132.0443902 2.9372062
134.0600403 1.181910311
148.0393049 2.692579008
150.0549549 16.83520077
152.070605 2.094311131
160.0393049 0.8953132031
204.0655196 2.758419308
232.0604342 1.09834503
234.0760843 1.461264057

Name: +ve in-silico MS/MS by CFM-ID for CATORWIDRXVPOY-UHFFFAOYSA-N
ID: CATORWIDRXVPOY-UHFFFAOYSA-N
Comment: Energy0
Num peaks: 18
96.96852159 4.127422401
98.98417166 10.60842668
110.9841717 1.636642674
138.9790863 2.860353686
150.0549549 4.828909865
204.0655196 1.439404592
208.0604342 1.552538315
211.0002156 1.212116482
232.0604342 2.422062953
234.0760843 1.367847857
236.0553488 0.9588437614
248.0553488 1.982934336
250.0709989 6.05157069
252.086649 1.105579162
302.0424148 4.148394586
312.0267647 5.107618151
330.0373294 12.26332965
348.0478941 17.09465335

Name: +ve in-silico MS/MS by CFM-ID for CATORWIDRXVPOY-UHFFFAOYSA-N
ID: CATORWIDRXVPOY-UHFFFAOYSA-N
Comment: Energy1
Num peaks: 31
41.00219107 0.9149141964
43.01784114 1.664254254
80.97360697 1.094464789
96.96852159 1.28854144
98.98417166 2.534595011
104.0494756 3.138653793
106.0651257 1.670894852
110.9841717 1.828268315
120.9685216 2.296720774
122.9841717 2.405713403
132.0443902 4.228174439
134.0600403 1.722463091
138.9790863 10.47578208
140.9947363 4.362967642
150.0549549 10.07565868
152.070605 1.314282754
160.0393049 1.357217784
162.0549549 2.738332234
178.0498695 2.671568791
180.0655196 1.079479306
190.0498695 1.699129309
208.0604342 1.046205438
232.0604342 2.199215077
234.0760843 1.365330618
250.0709989 1.830539732
284.0318501 1.57491132
286.0475002 1.513368512
302.0424148 1.944082431
312.0267647 3.055699806
330.0373294 4.041509461
348.0478941 1.737157522

Name: +ve in-silico MS/MS by CFM-ID for CATORWIDRXVPOY-UHFFFAOYSA-N
ID: CATORWIDRXVPOY-UHFFFAOYSA-N
Comment: Energy2
Num peaks: 18
15.02292652 3.252991303
41.00219107 1.674889789
43.01784114 5.009408875
51.02292652 1.389450307
80.97360697 1.771456448
96.96852159 6.167406491
98.98417166 5.376092023
104.0494756 22.51987345
106.0651257 4.898053432
110.9841717 2.289041939
120.0443902 1.196225261
132.0443902 3.243783521
134.0600403 1.357718435
148.0393049 3.019904749
150.0549549 12.38942265
152.070605 0.9751870069
204.0655196 2.522818758
234.0760843 1.071292622

Name: +ve in-silico MS/MS by CFM-ID for VUTLAPOVSRCOMN-UHFFFAOYSA-N
ID: VUTLAPOVSRCOMN-UHFFFAOYSA-N
Comment: Energy0
Num peaks: 14
44.0130901 2.046639819
44.99710569 3.706556035
88.03930485 2.006959552
132.0291341 6.51842502
217.0277542 7.182565267
259.0383189 1.339748664
286.0492179 2.308291327
287.0332335 6.771559714
302.0441325 8.00057391
304.0597826 11.66207436
305.0437982 3.537913127
330.0390471 4.157530777
331.0230627 2.183959203
348.0496118 18.60259673

Name: +ve in-silico MS/MS by CFM-ID for VUTLAPOVSRCOMN-UHFFFAOYSA-N
ID: VUTLAPOVSRCOMN-UHFFFAOYSA-N
Comment: Energy1
Num peaks: 20
44.0130901 7.000406974
44.99710569 2.17875809
62.02365479 31.66201256
102.0185694 1.247876579
132.0291341 1.80486598
148.0062905 1.304152064
156.0113759 4.621103036
171.0222749 6.236630383
174.0219405 1.757546229
203.0121041 1.188129151
215.0121041 1.458499358
217.0277542 6.98573933
219.0434043 1.007618028
243.0434043 2.529592826
247.0019334 1.271740081
258.0543033 0.9582105887
259.0383189 1.068910702
287.0332335 2.992424356
302.0441325 1.534398598
304.0597826 1.521723749

Name: +ve in-silico MS/MS by CFM-ID for VUTLAPOVSRCOMN-UHFFFAOYSA-N
ID: VUTLAPOVSRCOMN-UHFFFAOYSA-N
Comment: Energy2
Num peaks: 31
41.00219107 4.124327608
44.0130901 3.384067966
44.99710569 5.086007435
59.01275576 8.80219127
61.02840582 1.407582655
72.00800472 0.9332900183
74.02365479 0.9546309023
88.03930485 1.264899559
98.02365479 5.56326648
115.9800757 4.881297082
120.0113759 1.929220352
124.0029193 0.8540995565
129.0004768 0.9883766179
131.0161269 1.013687454
132.0291341 0.7834418059
142.013484 3.495198088
144.0113759 4.263643488
144.0291341 1.184100198
145.9906404 0.863476628
156.0113759 1.591260514
171.0222749 1.77297629
171.0400331 0.9999774686
174.0219405 1.062944025
188.0012051 3.444778809
190.0168552 1.034322319
203.0121041 2.291266404
217.0277542 5.134821085
229.0277542 0.838790688
241.0277542 1.926379037
243.0434043 1.382406955
287.0332335 0.93327012

Name: +ve in-silico MS/MS by CFM-ID for WFDCMANLWSKDTN-UHFFFAOYSA-N
ID: WFDCMANLWSKDTN-UHFFFAOYSA-N
Comment: Energy0
Num peaks: 20
96.96852159 4.014351116
98.98417166 10.29785947
110.9841717 1.515865229
136.9634362 1.430241598
138.9790863 3.935582087
140.9947363 4.237675007
150.0549549 4.512230268
188.0342195 1.394508662
204.0655196 1.448224316
206.0447842 4.552672902
208.0604342 2.151343783
211.0002156 1.157062234
232.0604342 1.466640368
248.0553488 1.853139862
250.0709989 5.779945222
252.086649 1.041771323
302.0424148 3.776749075
312.0267647 2.674840705
330.0373294 8.119676429
348.0478941 14.95715081

Name: +ve in-silico MS/MS by CFM-ID for WFDCMANLWSKDTN-UHFFFAOYSA-N
ID: WFDCMANLWSKDTN-UHFFFAOYSA-N
Comment: Energy1
Num peaks: 31
43.01784114 4.11679037
80.97360697 1.025571058
96.96852159 1.214016707
98.98417166 2.334080391
104.0494756 2.92071987
106.0651257 1.563100184
110.9841717 1.714872933
120.9685216 3.161569836
124.9998217 1.174404587
132.0443902 3.95432136
134.0600403 1.600899676
136.9634362 3.110253119
138.9790863 11.36025488
140.9947363 3.48824947
143.0103864 0.9748467858
150.0549549 9.919439543
152.070605 1.072772938
160.0393049 1.25519381
162.0549549 3.166390317
178.0498695 2.815273855
180.0655196 1.207296048
188.0342195 2.079404108
190.0498695 1.183485978
206.0447842 3.1114539
232.0604342 1.236510297
250.0709989 1.794252036
286.0475002 1.099345512
302.0424148 1.824404789
312.0267647 1.280620578
330.0373294 2.659665859
348.0478941 1.486502698

Name: +ve in-silico MS/MS by CFM-ID for WFDCMANLWSKDTN-UHFFFAOYSA-N
ID: WFDCMANLWSKDTN-UHFFFAOYSA-N
Comment: Energy2
Num peaks: 19
15.02292652 3.20342058
41.00219107 2.577605591
43.01784114 3.938637178
45.0334912 1.420435448
51.02292652 1.368250866
76.01817548 0.8480281031
80.97360697 1.7503016
96.96852159 6.317865296
98.98417166 6.124459936
104.0494756 22.16402745
106.0651257 4.802815026
110.9841717 2.305148697
120.0443902 1.176299801
132.0443902 3.20539651
134.0600403 1.317168319
148.0393049 2.802500079
150.0549549 12.10736538
152.070605 0.8698516193
204.0655196 2.488303448

Name: +ve in-silico MS/MS by CFM-ID for YEBBNEIQWOGZAG-UHFFFAOYSA-N
ID: YEBBNEIQWOGZAG-UHFFFAOYSA-N
Comment: Energy0
Num peaks: 6
146.0236548 0.318080104
228.0655196 0.2555515796
254.0447842 0.311696074
278.0447842 0.6318562537
280.0604342 1.496705122
308.0553488 95.60300541

Name: +ve in-silico MS/MS by CFM-ID for YEBBNEIQWOGZAG-UHFFFAOYSA-N
ID: YEBBNEIQWOGZAG-UHFFFAOYSA-N
Comment: Energy1
Num peaks: 6
53.00219107 1.504484964
228.0655196 1.764061772
266.0447842 3.798511583
278.0447842 2.30136132
280.0604342 14.26730117
308.0553488 66.27438479

Name: +ve in-silico MS/MS by CFM-ID for YEBBNEIQWOGZAG-UHFFFAOYSA-N
ID: YEBBNEIQWOGZAG-UHFFFAOYSA-N
Comment: Energy2
Num peaks: 25
25.00727645 4.471912482
27.02292652 1.780639405
49.00727645 2.88027751
53.00219107 2.020685806
66.03382555 2.571290386
67.01784114 2.077160078
118.0287402 1.226653562
120.0080047 1.548575662
146.0236548 2.485032941
183.0440559 1.178359385
185.0233204 2.330754347
198.0549549 5.644041917
228.0655196 8.738203318
236.070605 2.00868097
238.0498695 1.992668951
250.0498695 2.72180457
252.0655196 4.758710102
254.0447842 2.396288505
262.0498695 7.464294081
264.0291341 3.190605627
278.0447842 5.863819353
280.0604342 7.303649573
282.0396988 1.213448765
292.0240487 1.219396598
308.0553488 1.654936811

Name: +ve in-silico MS/MS by CFM-ID for CTBIZJCREMVQML-UHFFFAOYSA-N
ID: CTBIZJCREMVQML-UHFFFAOYSA-N
Comment: Energy0
Num peaks: 6
146.0236548 0.3157573571
226.0498695 0.5637254597
254.0447842 0.3139403515
278.0447842 0.5749340441
280.0604342 1.548403523
308.0553488 94.48397997

Name: +ve in-silico MS/MS by CFM-ID for CTBIZJCREMVQML-UHFFFAOYSA-N
ID: CTBIZJCREMVQML-UHFFFAOYSA-N
Comment: Energy1
Num peaks: 6
226.0498695 6.202849219
252.0655196 1.419498933
266.0447842 3.262706337
278.0447842 1.801159513
280.0604342 20.89018331
308.0553488 53.96835621

Name: +ve in-silico MS/MS by CFM-ID for CTBIZJCREMVQML-UHFFFAOYSA-N
ID: CTBIZJCREMVQML-UHFFFAOYSA-N
Comment: Energy2
Num peaks: 27
25.00727645 1.296636437
40.01817548 1.075729106
49.00727645 2.137215319
66.03382555 1.545143107
67.01784114 1.093235203
146.0236548 2.122912863
184.0393049 1.244234398
185.0233204 2.534854855
196.0393049 3.270269787
198.0549549 5.751458654
200.0342195 1.217502166
200.070605 1.732649937
210.0549549 3.254137489
226.0498695 19.29650558
228.0655196 3.261292398
234.0549549 1.80314839
236.0342195 1.247883717
238.0498695 2.465005073
250.0498695 2.897949945
252.0291341 1.237003984
252.0655196 6.444033434
254.0447842 1.25315873
264.0291341 1.654585155
278.0447842 2.109097477
280.0240487 1.073461161
280.0604342 6.063544504
292.0240487 1.084510127

Name: +ve in-silico MS/MS by CFM-ID for WPMFMXWCLMKYQR-UHFFFAOYSA-N
ID: WPMFMXWCLMKYQR-UHFFFAOYSA-N
Comment: Energy0
Num peaks: 6
146.0236548 0.3191570868
228.0655196 0.2567217348
254.0447842 0.334019106
278.0447842 0.4055745611
280.0604342 1.242396693
308.0553488 96.12279299

Name: +ve in-silico MS/MS by CFM-ID for WPMFMXWCLMKYQR-UHFFFAOYSA-N
ID: WPMFMXWCLMKYQR-UHFFFAOYSA-N
Comment: Energy1
Num peaks: 6
41.03857658 1.166920049
53.00219107 1.760820996
228.0655196 1.884961901
280.0604342 12.43547292
282.0396988 1.17129348
308.0553488 70.97243406

Name: +ve in-silico MS/MS by CFM-ID for WPMFMXWCLMKYQR-UHFFFAOYSA-N
ID: WPMFMXWCLMKYQR-UHFFFAOYSA-N
Comment: Energy2
Num peaks: 27
25.00727645 4.534413021
27.02292652 2.170957297
39.02292652 2.033773154
40.01817548 1.2659785
49.00727645 2.543808087
53.00219107 1.710552218
65.00219107 1.766533752
66.03382555 3.055191772
118.0287402 1.388421263
120.0080047 1.578205812
146.0236548 2.454931832
184.0393049 1.338122608
185.0233204 2.489923451
198.0549549 2.418618427
212.0342195 2.433045124
228.0655196 10.48293022
236.0342195 1.230453999
236.070605 4.146292507
238.0498695 1.394846693
252.0655196 3.864769759
254.0447842 2.531271859
262.0498695 6.442141769
264.0291341 1.865827987
278.0447842 4.361829519
280.0604342 6.674566729
282.0396988 1.787890194
308.0553488 2.101981447

Name: +ve in-silico MS/MS by CFM-ID for QQAKFCYAAASVQM-UHFFFAOYSA-N
ID: QQAKFCYAAASVQM-UHFFFAOYSA-N
Comment: Energy0
Num peaks: 6
146.0236548 0.3182461389
226.0498695 0.5691467371
278.0447842 0.3887530582
280.0604342 1.375440535
282.0396988 0.2614050466
308.0553488 95.54452521

Name: +ve in-silico MS/MS by CFM-ID for QQAKFCYAAASVQM-UHFFFAOYSA-N
ID: QQAKFCYAAASVQM-UHFFFAOYSA-N
Comment: Energy1
Num peaks: 6
226.0498695 5.387412852
252.0655196 2.122410702
266.0447842 1.51323494
278.0447842 6.578789419
280.0604342 23.63037394
308.0553488 45.41022161

Name: +ve in-silico MS/MS by CFM-ID for QQAKFCYAAASVQM-UHFFFAOYSA-N
ID: QQAKFCYAAASVQM-UHFFFAOYSA-N
Comment: Energy2
Num peaks: 29
39.02292652 5.296849573
41.00219107 1.608597428
41.03857658 1.381186478
49.00727645 1.658474113
65.00219107 1.082246028
66.03382555 1.335499682
146.0236548 2.001013779
169.0284058 1.053081691
183.0440559 1.27124753
184.0393049 1.760028977
185.0233204 1.707375328
196.0393049 2.544441019
198.0549549 7.369389608
200.070605 1.538714021
210.0549549 1.954795787
226.0498695 16.30666043
228.0655196 2.714206107
234.0549549 1.881859235
236.0342195 1.073384452
238.0498695 1.710916091
250.0498695 2.57341537
252.0291341 1.271743656
252.0655196 6.626532268
254.0447842 1.11603745
264.0291341 1.84666184
278.0447842 1.776670724
280.0604342 5.987234596
282.0396988 1.127004034
292.0240487 1.11719093

Name: +ve in-silico MS/MS by CFM-ID for NYKOFJQYKPYCKU-UHFFFAOYSA-N
ID: NYKOFJQYKPYCKU-UHFFFAOYSA-N
Comment: Energy0
Num peaks: 6
204.0291341 0.3577324576
226.0498695 0.5702900191
278.0447842 0.3265549532
280.0604342 1.13966512
282.0396988 0.3449435025
308.0553488 95.6408457

Name: +ve in-silico MS/MS by CFM-ID for NYKOFJQYKPYCKU-UHFFFAOYSA-N
ID: NYKOFJQYKPYCKU-UHFFFAOYSA-N
Comment: Energy1
Num peaks: 6
169.0284058 1.920387587
226.0498695 6.040548014
252.0655196 1.814893819
278.0447842 2.356508311
280.0604342 19.31430781
308.0553488 52.38035518

Name: +ve in-silico MS/MS by CFM-ID for NYKOFJQYKPYCKU-UHFFFAOYSA-N
ID: NYKOFJQYKPYCKU-UHFFFAOYSA-N
Comment: Energy2
Num peaks: 29
25.00727645 1.197600744
39.02292652 1.578387704
40.01817548 1.314573705
41.00219107 2.068903767
49.00727645 4.339352229
51.02292652 4.60495561
52.01817548 1.156966608
54.03382555 1.737845324
80.0130901 1.012469856
105.0334912 0.9553633965
110.0236548 2.801990162
120.0080047 1.277127211
134.0236548 2.685939752
160.0029193 1.299876016
169.0284058 1.705360704
171.0440559 1.29399552
183.0440559 1.091423276
198.0549549 1.429142945
200.0342195 1.431510942
200.070605 1.572323266
210.0549549 1.962425726
226.0498695 20.22173385
228.0655196 3.762281562
250.0498695 2.220725305
252.0655196 6.326525105
278.0447842 1.304829552
280.0240487 1.20993056
280.0604342 4.749915372
282.0396988 2.247486044

Name: +ve in-silico MS/MS by CFM-ID for IOKGMQPYQPYVIP-UHFFFAOYSA-N
ID: IOKGMQPYQPYVIP-UHFFFAOYSA-N
Comment: Energy0
Num peaks: 6
204.0291341 0.3581979585
226.0498695 0.5696367789
278.0447842 0.3197606491
280.0604342 1.123221998
282.0396988 0.3026414388
308.0553488 95.80742626

Name: +ve in-silico MS/MS by CFM-ID for IOKGMQPYQPYVIP-UHFFFAOYSA-N
ID: IOKGMQPYQPYVIP-UHFFFAOYSA-N
Comment: Energy1
Num peaks: 6
226.0498695 6.147977314
276.0291341 1.419781027
278.0447842 2.68852384
280.0604342 21.22266696
282.0396988 1.43651835
308.0553488 55.6720432

Name: +ve in-silico MS/MS by CFM-ID for IOKGMQPYQPYVIP-UHFFFAOYSA-N
ID: IOKGMQPYQPYVIP-UHFFFAOYSA-N
Comment: Energy2
Num peaks: 23
40.01817548 1.273712089
41.00219107 1.630464989
49.00727645 4.446471367
51.02292652 4.878375728
120.0080047 1.339504128
159.0440559 1.400996039
169.0284058 5.094415579
183.0440559 2.102893207
184.0393049 1.749638604
196.0393049 1.458133255
198.0549549 3.096734311
200.0342195 1.284556071
200.070605 1.839136757
210.0549549 2.758899737
226.0498695 20.35089341
228.0655196 3.627076179
238.0498695 3.262866243
250.0498695 1.87795917
252.0655196 6.354563811
278.0447842 1.591181891
280.0240487 1.248203564
280.0604342 5.811310904
282.0396988 2.091342154

Name: +ve in-silico MS/MS by CFM-ID for CLAJMCWPPCXEGT-UHFFFAOYSA-N
ID: CLAJMCWPPCXEGT-UHFFFAOYSA-N
Comment: Energy0
Num peaks: 6
51.02292652 0.2226847003
228.0655196 0.2573791956
278.0447842 0.3651529631
280.0604342 1.084589778
282.0396988 0.3026692145
308.0553488 96.32368293

Name: +ve in-silico MS/MS by CFM-ID for CLAJMCWPPCXEGT-UHFFFAOYSA-N
ID: CLAJMCWPPCXEGT-UHFFFAOYSA-N
Comment: Energy1
Num peaks: 6
53.00219107 1.722546502
228.0655196 1.859196417
266.0447842 1.139535833
280.0604342 14.79516168
282.0396988 1.600655362
308.0553488 70.01330694

Name: +ve in-silico MS/MS by CFM-ID for CLAJMCWPPCXEGT-UHFFFAOYSA-N
ID: CLAJMCWPPCXEGT-UHFFFAOYSA-N
Comment: Energy2
Num peaks: 27
25.00727645 3.52519094
27.02292652 1.781355661
49.00727645 5.751155966
51.02292652 6.029836574
53.00219107 1.251292886
82.02874017 2.728864791
108.0443902 1.650480064
120.0080047 5.873687902
136.0393049 2.822505672
159.0440559 1.657769527
162.0185694 1.427274564
169.0284058 5.352597362
185.0233204 1.848886353
200.0342195 1.267157574
212.0342195 1.586707527
228.0655196 9.05454185
236.070605 1.416479319
238.0498695 1.434464203
252.0655196 2.565928065
254.0447842 1.921494097
262.0498695 4.986706942
266.0447842 1.260788683
278.0447842 2.826919557
280.0604342 5.157957209
282.0396988 1.355947131
292.0240487 2.850898882
308.0553488 1.689254247

Name: +ve in-silico MS/MS by CFM-ID for NAGHQUYLCOVPFI-UHFFFAOYSA-N
ID: NAGHQUYLCOVPFI-UHFFFAOYSA-N
Comment: Energy0
Num peaks: 6
238.0498695 0.4222924043
240.0655196 0.5054836317
266.0447842 0.9191855513
278.0447842 1.641608382
280.0604342 3.856758872
308.0553488 90.81933659

Name: +ve in-silico MS/MS by CFM-ID for NAGHQUYLCOVPFI-UHFFFAOYSA-N
ID: NAGHQUYLCOVPFI-UHFFFAOYSA-N
Comment: Energy1
Num peaks: 6
212.070605 1.57115385
238.0498695 1.755206291
252.0655196 2.782749559
280.0604342 10.85560631
282.0396988 1.982149503
308.0553488 73.27636468

Name: +ve in-silico MS/MS by CFM-ID for NAGHQUYLCOVPFI-UHFFFAOYSA-N
ID: NAGHQUYLCOVPFI-UHFFFAOYSA-N
Comment: Energy2
Num peaks: 21
41.00219107 7.771684114
43.01784114 2.957259351
49.00727645 8.870484729
51.02292652 6.273901144
66.03382555 3.342994228
94.02874017 1.349726941
159.0440559 1.301012379
162.0185694 1.815388771
169.0284058 4.284081888
184.0393049 1.68835471
185.0597059 1.527140106
212.070605 11.49393978
222.0549549 5.108729551
238.0498695 5.542301198
240.0655196 1.981809936
252.0655196 1.557055143
262.0498695 4.050872121
278.0447842 2.325878103
280.0604342 3.919002978
282.0396988 1.43954419
308.0553488 1.954047121

Name: +ve in-silico MS/MS by CFM-ID for REKSYFIFBRGPGY-UHFFFAOYSA-N
ID: REKSYFIFBRGPGY-UHFFFAOYSA-N
Comment: Energy0
Num peaks: 6
98.02365479 0.370743591
211.0389705 3.816369404
226.0498695 0.5460243598
280.0604342 1.032206549
290.0447842 1.081315514
308.0553488 89.66320336

Name: +ve in-silico MS/MS by CFM-ID for REKSYFIFBRGPGY-UHFFFAOYSA-N
ID: REKSYFIFBRGPGY-UHFFFAOYSA-N
Comment: Energy1
Num peaks: 7
211.0389705 7.639416846
226.0498695 4.993654713
264.0291341 3.952050452
264.0655196 4.044517545
266.0447842 5.515251336
280.0604342 13.53524876
308.0553488 41.52517391

Name: +ve in-silico MS/MS by CFM-ID for REKSYFIFBRGPGY-UHFFFAOYSA-N
ID: REKSYFIFBRGPGY-UHFFFAOYSA-N
Comment: Energy2
Num peaks: 27
49.00727645 3.32575952
51.02292652 3.844983886
65.00219107 4.32871233
66.03382555 1.409910154
67.01784114 0.9666728578
169.0284058 6.964332387
172.0393049 1.287226979
183.0076704 2.187178333
184.0393049 4.774183687
185.0233204 2.778935419
196.0393049 1.462019194
200.0342195 2.232661139
210.0549549 2.059901158
211.0389705 13.35024371
212.0342195 1.877169228
220.0393049 1.649850877
222.0549549 0.8788873876
224.0342195 2.941541959
226.0498695 8.88704098
228.0655196 0.9773784474
236.0342195 2.32621082
238.0498695 2.496383063
252.0655196 1.057907855
254.0447842 1.078162906
264.0291341 2.8906625
280.0604342 1.162980322
290.0447842 1.040791633

Name: +ve in-silico MS/MS by CFM-ID for NRZFURRDNZMETQ-UHFFFAOYSA-N
ID: NRZFURRDNZMETQ-UHFFFAOYSA-N
Comment: Energy0
Num peaks: 6
98.02365479 0.3728016034
211.0389705 3.837739899
226.0498695 0.5466009549
280.0604342 0.9268049358
290.0447842 1.08639845
308.0553488 90.33461377

Name: +ve in-silico MS/MS by CFM-ID for NRZFURRDNZMETQ-UHFFFAOYSA-N
ID: NRZFURRDNZMETQ-UHFFFAOYSA-N
Comment: Energy1
Num peaks: 6
211.0389705 9.215329316
226.0498695 5.84321528
264.0655196 2.311672834
280.0604342 9.075680146
290.0447842 1.862707423
308.0553488 52.34042889

Name: +ve in-silico MS/MS by CFM-ID for NRZFURRDNZMETQ-UHFFFAOYSA-N
ID: NRZFURRDNZMETQ-UHFFFAOYSA-N
Comment: Energy2
Num peaks: 24
25.00727645 1.073321118
39.02292652 1.036226749
41.00219107 0.9913657175
49.00727645 3.824905704
51.02292652 4.789428365
65.00219107 11.71934476
66.03382555 1.959443455
67.01784114 1.868830373
98.02365479 0.9756776164
120.0080047 1.089144539
169.0284058 1.438904526
183.0076704 2.798873699
184.0393049 1.001950478
185.0233204 3.500053231
196.0393049 2.074304971
210.0549549 2.750902849
211.0389705 17.99427318
212.0342195 1.615877879
224.0342195 1.226584961
226.0498695 11.92357497
228.0655196 1.46013852
264.0291341 1.004836284
280.0604342 1.212833611
290.0447842 1.000826525

Name: +ve in-silico MS/MS by CFM-ID for ZLTYZPBQBVIZHU-UHFFFAOYSA-N
ID: ZLTYZPBQBVIZHU-UHFFFAOYSA-N
Comment: Energy0
Num peaks: 6
51.02292652 0.7243791516
53.03857658 0.4387692474
278.0447842 0.3616905102
280.0604342 1.031329761
282.0396988 0.5023537694
308.0553488 95.2086913

Name: +ve in-silico MS/MS by CFM-ID for ZLTYZPBQBVIZHU-UHFFFAOYSA-N
ID: ZLTYZPBQBVIZHU-UHFFFAOYSA-N
Comment: Energy1
Num peaks: 6
51.02292652 3.393219063
53.00219107 1.647245034
53.03857658 2.60584969
228.0655196 1.755375175
280.0604342 11.37295624
308.0553488 66.65775634

Name: +ve in-silico MS/MS by CFM-ID for ZLTYZPBQBVIZHU-UHFFFAOYSA-N
ID: ZLTYZPBQBVIZHU-UHFFFAOYSA-N
Comment: Energy2
Num peaks: 15
25.00727645 2.673197582
27.02292652 1.380714872
39.02292652 1.526711806
49.00727645 18.79067799
51.02292652 24.65546633
53.03857658 9.048993534
146.0236548 2.68973279
160.0393049 2.997011598
185.0233204 3.524918241
188.0342195 1.748968534
228.0655196 4.961699055
236.070605 1.383033936
262.0498695 1.427073377
278.0447842 1.368228326
280.0604342 2.703736209

Name: +ve in-silico MS/MS by CFM-ID for PBENJVSXAVUVJG-UHFFFAOYSA-N
ID: PBENJVSXAVUVJG-UHFFFAOYSA-N
Comment: Energy0
Num peaks: 6
51.02292652 0.2241362093
228.0655196 0.2541216871
278.0447842 0.3651949332
280.0604342 1.043464328
282.0396988 0.3268054675
308.0553488 96.80854375

Name: +ve in-silico MS/MS by CFM-ID for PBENJVSXAVUVJG-UHFFFAOYSA-N
ID: PBENJVSXAVUVJG-UHFFFAOYSA-N
Comment: Energy1
Num peaks: 6
53.00219107 1.747838151
148.0393049 0.8230087041
228.0655196 1.872373238
280.0604342 12.32174077
282.0396988 1.815578823
308.0553488 73.56451906

Name: +ve in-silico MS/MS by CFM-ID for PBENJVSXAVUVJG-UHFFFAOYSA-N
ID: PBENJVSXAVUVJG-UHFFFAOYSA-N
Comment: Energy2
Num peaks: 21
25.00727645 3.561490529
27.02292652 1.664266213
40.01817548 6.082591457
42.03382555 2.133284004
49.00727645 9.0735665
51.02292652 6.775356597
53.00219107 1.665861798
66.03382555 2.670099993
92.0130901 3.242157276
94.02874017 3.226548147
118.0287402 2.841096824
120.0080047 7.992048425
122.0236548 3.880037625
146.0236548 2.96904631
175.0389705 4.558869475
228.0655196 6.286259732
254.0447842 1.99930599
262.0498695 1.980442601
278.0447842 1.822432373
280.0604342 3.941857426
282.0396988 2.012448383

Name: +ve in-silico MS/MS by CFM-ID for VNABMYMKRHHEMF-UHFFFAOYSA-N
ID: VNABMYMKRHHEMF-UHFFFAOYSA-N
Comment: Energy0
Num peaks: 6
98.02365479 2.282990276
211.0389705 0.4500205222
228.0655196 0.6036686603
254.0447842 0.4126179782
280.0604342 0.7564801013
308.0553488 93.68390784

Name: +ve in-silico MS/MS by CFM-ID for VNABMYMKRHHEMF-UHFFFAOYSA-N
ID: VNABMYMKRHHEMF-UHFFFAOYSA-N
Comment: Energy1
Num peaks: 6
98.02365479 3.79247895
138.0185694 22.47743547
162.0185694 2.211428753
211.0389705 2.595459059
280.0604342 5.219097503
308.0553488 50.81996759

Name: +ve in-silico MS/MS by CFM-ID for VNABMYMKRHHEMF-UHFFFAOYSA-N
ID: VNABMYMKRHHEMF-UHFFFAOYSA-N
Comment: Energy2
Num peaks: 20
25.00727645 3.374980289
27.02292652 1.592089267
49.00727645 9.50321244
51.02292652 7.062394352
53.00219107 1.652879546
70.02874017 2.295865653
98.02365479 2.660764142
169.0284058 7.667610119
171.0440559 2.014678043
200.0342195 1.710390038
202.0498695 2.336973026
211.0389705 11.64579411
212.0342195 2.462482012
228.0655196 10.26442763
252.0655196 1.665195045
262.0498695 2.439119307
278.0447842 2.902158565
280.0604342 2.895417003
282.0396988 2.617428469
292.0240487 1.506130657

Name: +ve in-silico MS/MS by CFM-ID for OTFULOSSPJSSNQ-UHFFFAOYSA-N
ID: OTFULOSSPJSSNQ-UHFFFAOYSA-N
Comment: Energy0
Num peaks: 6
211.0389705 1.888198372
226.0498695 0.5558570145
280.0604342 1.059364522
290.0447842 1.111353475
292.0240487 0.3511159757
308.0553488 92.23364251

Name: +ve in-silico MS/MS by CFM-ID for OTFULOSSPJSSNQ-UHFFFAOYSA-N
ID: OTFULOSSPJSSNQ-UHFFFAOYSA-N
Comment: Energy1
Num peaks: 8
162.0185694 2.115037695
211.0389705 2.595198467
226.0498695 5.135937127
264.0655196 3.864773862
266.0447842 8.960194277
280.0604342 14.65778247
290.0447842 1.517903593
308.0553488 41.72238517

Name: +ve in-silico MS/MS by CFM-ID for OTFULOSSPJSSNQ-UHFFFAOYSA-N
ID: OTFULOSSPJSSNQ-UHFFFAOYSA-N
Comment: Energy2
Num peaks: 31
39.02292652 1.135910082
40.01817548 3.280079613
41.00219107 0.9905607379
49.00727645 4.04579023
51.02292652 2.973121927
65.00219107 7.321582095
82.02874017 1.324404992
94.02874017 1.104312884
101.0385766 1.538771934
120.0080047 6.600324465
122.0236548 1.46984926
159.0440559 2.895067298
162.0185694 0.9687944274
169.0284058 4.791770157
184.0393049 1.302006544
200.070605 1.269437991
210.0549549 2.544347696
211.0389705 5.680697187
222.0549549 0.9798052897
226.0498695 11.11492839
228.0655196 1.403262887
236.070605 1.195318455
238.0498695 1.033458914
248.0342195 2.242989122
252.0655196 2.431028581
264.0655196 0.9255438068
280.0240487 1.269968975
280.0604342 2.421034327
282.0396988 1.592804512
290.0447842 1.03112767
292.0240487 1.885559479

Name: +ve in-silico MS/MS by CFM-ID for VOMGFRONGFNONU-UHFFFAOYSA-N
ID: VOMGFRONGFNONU-UHFFFAOYSA-N
Comment: Energy0
Num peaks: 6
212.070605 0.3684969356
238.0498695 1.300149573
280.0604342 0.5438237733
290.0447842 1.121642209
292.0240487 0.3911072065
308.0553488 93.64542398

Name: +ve in-silico MS/MS by CFM-ID for VOMGFRONGFNONU-UHFFFAOYSA-N
ID: VOMGFRONGFNONU-UHFFFAOYSA-N
Comment: Energy1
Num peaks: 6
43.01784114 23.97980769
212.070605 1.988342329
238.0498695 2.207780548
264.0655196 4.817896534
280.0604342 12.66539357
308.0553488 43.21213343

Name: +ve in-silico MS/MS by CFM-ID for VOMGFRONGFNONU-UHFFFAOYSA-N
ID: VOMGFRONGFNONU-UHFFFAOYSA-N
Comment: Energy2
Num peaks: 27
39.02292652 1.416417295
42.03382555 1.283598439
49.00727645 7.761499666
51.02292652 5.594864717
66.03382555 3.992135674
92.0130901 2.300515379
159.0440559 2.159024808
160.0029193 2.907964992
169.0284058 3.148480803
183.0440559 1.630737034
184.0393049 1.595305942
185.0597059 2.346652713
186.0549549 2.156527716
196.0393049 3.333938215
196.0756904 1.751263826
197.0597059 1.424580313
212.0342195 1.037532778
212.070605 12.8963147
222.0549549 4.940874014
236.0342195 1.552394466
238.0498695 5.608918083
252.0655196 1.803575689
264.0655196 1.943206588
280.0604342 1.771546491
282.0396988 1.20984578
290.0447842 1.39684948
292.0240487 1.984439796

Name: +ve in-silico MS/MS by CFM-ID for LKMRTGKOUGGSMC-UHFFFAOYSA-N
ID: LKMRTGKOUGGSMC-UHFFFAOYSA-N
Comment: Energy0
Num peaks: 6
108.0556236 8.064876898
112.0557039 16.83390638
174.001954 2.574927271
197.0127728 3.472423107
212.0236719 4.644788188
308.0612002 58.31858344

Name: +ve in-silico MS/MS by CFM-ID for LKMRTGKOUGGSMC-UHFFFAOYSA-N
ID: LKMRTGKOUGGSMC-UHFFFAOYSA-N
Comment: Energy1
Num peaks: 6
112.0557039 27.2349162
133.0508726 4.155936866
174.001954 26.71096558
197.0127728 8.314327908
212.0236719 2.177874808
308.0612002 17.02848877

Name: +ve in-silico MS/MS by CFM-ID for LKMRTGKOUGGSMC-UHFFFAOYSA-N
ID: LKMRTGKOUGGSMC-UHFFFAOYSA-N
Comment: Energy2
Num peaks: 18
43.02907452 1.662041924
49.00727645 3.211262267
51.02292652 1.930041693
53.03857658 2.464204602
56.04947561 1.685190191
64.01817548 2.262699638
65.01342445 2.09962315
66.03382555 1.53158711
67.02907452 4.718805009
68.04947561 1.263067076
81.0135047 1.259440747
81.04472458 9.999093696
85.04480483 1.307379664
91.02907452 13.29586014
93.04472458 4.489591419
97.04480483 1.476716267
108.0556236 11.94366841
112.0557039 14.5990904

Name: +ve in-silico MS/MS by CFM-ID for VWWLCGRREFDDPL-UHFFFAOYSA-N
ID: VWWLCGRREFDDPL-UHFFFAOYSA-N
Comment: Energy0
Num peaks: 18
42.03382555 2.667969935
44.04947561 4.241456704
44.99710569 2.972877846
74.00589655 1.538790072
76.02154661 4.32382838
78.03719668 2.941665597
84.00800472 1.756444641
88.03930485 5.119125572
120.0113759 2.218873639
122.0270259 1.632176436
159.0440559 2.067696292
187.0389705 3.329465838
246.058326 2.166831916
247.0423416 3.055820954
262.0532407 2.127680314
264.0688907 23.13105774
290.0481553 5.297784475
308.05872 9.691618343

Name: +ve in-silico MS/MS by CFM-ID for VWWLCGRREFDDPL-UHFFFAOYSA-N
ID: VWWLCGRREFDDPL-UHFFFAOYSA-N
Comment: Energy1
Num peaks: 20
42.03382555 2.255327366
44.04947561 10.04392153
44.99710569 1.093840037
46.06512568 2.11735711
74.02365479 1.43860324
76.02154661 1.81572592
88.03930485 4.40325045
90.05495492 1.263341837
159.0440559 3.370216795
187.0389705 16.00713458
189.0546206 1.131490935
221.0266916 1.739652703
234.058326 3.571022577
236.0739761 1.816516868
246.058326 2.577023856
247.0423416 5.111939231
262.0532407 2.113664742
264.0688907 9.276530457
290.0481553 5.955454407
308.05872 2.924733159

Name: +ve in-silico MS/MS by CFM-ID for VWWLCGRREFDDPL-UHFFFAOYSA-N
ID: VWWLCGRREFDDPL-UHFFFAOYSA-N
Comment: Energy2
Num peaks: 22
40.01817548 4.047640343
42.03382555 7.929569915
44.04947561 16.75505226
44.99710569 5.492124589
46.06512568 2.127902977
61.01064758 1.393808457
65.99744004 1.900065986
69.97459642 1.146266133
71.99024648 1.245033076
74.00589655 3.675673451
76.02154661 11.05531271
78.03719668 3.52285733
84.00800472 2.877350287
99.9851611 1.425638046
102.0008112 1.150655035
104.0164612 2.557505958
131.0491413 1.334805835
159.0440559 2.512128637
187.0389705 2.456788392
234.058326 1.979183669
246.058326 1.931782831
247.0423416 1.813983082

Name: +ve in-silico MS/MS by CFM-ID for LLNOJIZERPABQC-UHFFFAOYSA-N
ID: LLNOJIZERPABQC-UHFFFAOYSA-N
Comment: Energy0
Num peaks: 25
56.04947561 0.9015310036
88.02154661 1.703546869
90.03719668 1.807362624
92.05284674 0.6887838076
96.96852159 5.177212539
98.98417166 31.60140906
102.0549549 1.953210893
118.0321113 1.116336148
119.0161269 0.8243978928
134.0270259 2.238929019
136.042676 2.092012089
204.0688907 0.7516251616
213.0158657 1.157919583
220.0638053 0.7390177302
244.9879367 1.58294651
250.07437 1.92528318
268.0849347 1.255696882
273.0192368 1.080583063
284.0352213 1.13149476
285.0192368 0.7755771948
302.0457859 5.744260103
313.0141515 0.7513378637
330.0407006 5.707904972
331.0247161 2.065120151
348.0512652 5.538252996

Name: +ve in-silico MS/MS by CFM-ID for LLNOJIZERPABQC-UHFFFAOYSA-N
ID: LLNOJIZERPABQC-UHFFFAOYSA-N
Comment: Energy1
Num peaks: 31
56.04947561 4.263097073
58.06512568 1.027485692
61.01064758 0.8325589752
80.97360697 1.233230017
86.00589655 1.90469753
88.02154661 5.811096296
90.03719668 5.403198925
92.05284674 1.064328171
96.96852159 2.407978351
98.98417166 18.6879787
102.0371967 1.404683801
102.0549549 2.030254527
104.0528467 0.8394606874
118.0321113 1.36495782
119.0161269 0.7280062075
134.0270259 2.254027432
136.042676 1.802978815
204.0688907 1.139314131
211.0002156 0.8561657024
213.0158657 2.947190267
228.9930221 1.595057831
242.9722866 0.7310332851
244.9879367 2.852538857
247.0035868 1.494090492
250.07437 0.7528194869
284.0352213 2.159359795
285.0192368 2.192167936
286.0508713 0.7815265928
302.0457859 5.675013632
330.0407006 1.884326462
348.0512652 0.8339788499

Name: +ve in-silico MS/MS by CFM-ID for LLNOJIZERPABQC-UHFFFAOYSA-N
ID: LLNOJIZERPABQC-UHFFFAOYSA-N
Comment: Energy2
Num peaks: 24
42.03382555 1.110991618
56.04947561 3.897658429
58.99499752 1.60171768
61.01064758 3.384404107
63.02629764 0.9133122128
78.95795691 0.8171951015
80.97360697 3.616452791
88.02154661 13.49352125
90.03719668 3.430196626
92.05284674 0.7201331951
96.96852159 7.90366175
98.98417166 18.09699307
102.0371967 1.23971529
102.0549549 1.638486113
116.0528467 0.6085837525
118.0321113 0.677220556
129.9957258 0.5679657295
132.0477614 1.034370448
134.0270259 5.142539289
136.042676 4.210530863
149.0266916 1.605250307
162.058326 0.7168931916
204.0688907 3.078174625
330.0407006 0.7373924248

Name: +ve in-silico MS/MS by CFM-ID for FIGQTVMPPNLFSJ-UHFFFAOYSA-N
ID: FIGQTVMPPNLFSJ-UHFFFAOYSA-N
Comment: Energy0
Num peaks: 31
56.04947561 0.8882598131
88.02154661 1.693616361
90.03719668 1.718173574
96.96852159 2.748133876
98.98417166 8.387515609
102.0549549 2.356842392
118.0321113 1.003069664
119.0161269 0.7597437724
134.0270259 2.773961905
136.042676 2.618364838
149.0266916 1.466474131
202.0532407 1.226419559
204.0688907 5.184835115
206.0845408 3.52168649
213.0158657 1.006635505
230.0481553 0.9772551427
232.0638053 1.480343287
233.0478209 0.8934394373
234.0794554 2.648458678
235.063471 1.179859919
244.9879367 1.416689323
248.05872 2.204113175
250.07437 8.84993066
252.0900201 1.361035406
273.0192368 0.9934990523
284.0352213 0.777894589
300.0301359 0.9685625791
302.0457859 5.53997405
330.0407006 4.302291246
331.0247161 1.925844583
348.0512652 5.537729739

Name: +ve in-silico MS/MS by CFM-ID for FIGQTVMPPNLFSJ-UHFFFAOYSA-N
ID: FIGQTVMPPNLFSJ-UHFFFAOYSA-N
Comment: Energy1
Num peaks: 31
56.04947561 4.747018071
58.06512568 1.170494267
61.01064758 1.187024129
80.97360697 0.908571224
86.00589655 2.133267516
88.02154661 6.450388252
90.03719668 6.433806221
92.05284674 1.234397476
96.96852159 2.827035886
98.98417166 6.797238086
102.0371967 1.576494259
102.0549549 2.036923564
104.0528467 0.9858048259
118.0321113 1.550553117
134.0270259 2.275033883
136.042676 1.804267708
199.0002156 0.8890748951
204.0688907 0.9559563384
211.0002156 1.316540649
213.0158657 3.920205425
228.9930221 1.86469588
242.9722866 1.044223504
244.9879367 3.685347551
247.0035868 1.882146015
273.0192368 0.9113015915
284.0352213 1.720770598
285.0192368 2.586964308
286.0508713 0.8504206541
302.0457859 6.811444616
330.0407006 2.094435728
348.0512652 0.9765049563

Name: +ve in-silico MS/MS by CFM-ID for FIGQTVMPPNLFSJ-UHFFFAOYSA-N
ID: FIGQTVMPPNLFSJ-UHFFFAOYSA-N
Comment: Energy2
Num peaks: 30
42.03382555 0.74874046
56.04947561 2.665313318
58.99499752 1.020772328
61.01064758 1.898091911
80.97360697 1.397334228
88.02154661 9.511428604
88.03930485 0.7398738433
89.02332044 0.9743335664
90.03719668 2.12301402
96.96852159 2.80164087
98.98417166 4.248848184
102.0371967 0.8378277322
102.0549549 3.157489371
117.0546206 0.9584386779
129.9957258 0.7252003593
132.0113759 1.342579072
134.0270259 8.979532466
136.042676 7.092263871
138.058326 0.9981566115
144.9953914 1.028411504
147.0110415 0.8272459649
149.0266916 4.866337289
151.0423416 1.004454758
163.0423416 0.9563725434
175.0423416 1.333111332
177.0579917 1.816658307
202.0532407 0.783554395
204.0688907 11.33498145
206.0845408 2.354961066
234.0794554 1.939399971

Name: +ve in-silico MS/MS by CFM-ID for GUJRAFJUQIROPK-UHFFFAOYSA-N
ID: GUJRAFJUQIROPK-UHFFFAOYSA-N
Comment: Energy0
Num peaks: 31
56.04947561 1.038828809
61.01064758 0.6200636606
88.02154661 2.012202437
90.03719668 2.366667638
92.05284674 0.8755792072
96.96852159 3.130079542
98.98417166 7.1776107
102.0549549 2.359073751
110.9841717 4.745611519
112.9998217 2.551308829
115.0154718 1.635411587
119.0161269 0.9449229559
134.0270259 2.686919476
136.042676 2.599569787
204.0688907 1.182805251
206.0845408 0.6769929656
213.0158657 1.557464224
244.9879367 2.015423082
250.07437 2.09853899
273.0192368 1.569821029
284.0352213 2.225143861
285.0192368 0.9058448555
288.0301359 0.9083257164
300.0301359 1.145536151
302.0457859 7.736297089
304.061436 0.7127042239
312.0301359 0.6113474105
313.0141515 1.560400185
330.0407006 5.22535902
331.0247161 2.548261686
348.0512652 7.603477215

Name: +ve in-silico MS/MS by CFM-ID for GUJRAFJUQIROPK-UHFFFAOYSA-N
ID: GUJRAFJUQIROPK-UHFFFAOYSA-N
Comment: Energy1
Num peaks: 31
56.04947561 5.022712035
58.06512568 1.247326
61.01064758 1.244799859
86.00589655 2.288914429
88.02154661 6.949878551
90.03719668 6.869401495
92.05284674 1.342750624
96.96852159 1.533341421
98.98417166 1.502327692
102.0371967 1.678468205
102.0549549 2.282360941
104.0528467 1.061832639
116.0528467 0.8554975351
119.0161269 0.8871127704
134.0270259 2.44467493
136.042676 2.115644565
195.005301 1.051359508
199.0002156 0.9464573661
211.0002156 1.460611929
213.0158657 4.057808253
228.9930221 2.610378078
242.9722866 1.068203464
244.9879367 3.855363874
247.0035868 1.853970465
273.0192368 0.9609626953
284.0352213 3.540423928
285.0192368 2.732818553
286.0508713 1.136617606
302.0457859 7.480336345
330.0407006 1.748719435
348.0512652 1.085316734

Name: +ve in-silico MS/MS by CFM-ID for GUJRAFJUQIROPK-UHFFFAOYSA-N
ID: GUJRAFJUQIROPK-UHFFFAOYSA-N
Comment: Energy2
Num peaks: 31
42.03382555 0.8921335613
56.04947561 3.12305879
58.99499752 1.635721292
61.01064758 2.708038132
80.97360697 1.747199608
88.02154661 11.01562204
89.02332044 0.6226329763
90.03719668 2.636238141
92.97360697 1.040221746
94.98925704 1.333927481
96.96852159 4.817728622
98.98417166 6.730089699
102.0371967 0.9894552956
102.0549549 2.221987146
110.9841717 1.779334805
116.0528467 1.733618922
117.0546206 0.7370682407
129.9957258 0.8924648681
132.0477614 0.6082880673
134.0270259 5.781253334
136.042676 4.747060094
144.9953914 0.8044776769
149.0266916 3.028576689
163.0423416 0.6655970887
175.0423416 0.6529735211
177.0579917 1.157935939
190.0532407 1.560449193
204.0688907 6.245062689
206.0845408 1.433464364
234.0794554 1.252887711
242.0246566 0.6299289011

Name: +ve in-silico MS/MS by CFM-ID for XZJUMWKYHLJEGD-UHFFFAOYSA-N
ID: XZJUMWKYHLJEGD-UHFFFAOYSA-N
Comment: Energy0
Num peaks: 31
56.04947561 1.203587671
61.01064758 0.6793241179
88.02154661 2.318880757
90.03719668 3.341764216
92.05284674 1.341593152
98.98417166 1.524272087
107.0338851 0.6664052196
118.0321113 2.147004395
120.0477614 0.8628926191
133.0495352 2.22112185
165.0216062 2.882323926
167.0372563 0.8011329817
182.0212854 1.949625668
193.0529063 1.900977667
197.9984418 0.6639772844
198.9824574 0.8030680826
204.0688907 3.577053667
205.0529063 1.11780543
213.9933564 2.156088008
216.0090065 2.083635208
220.0638053 0.6958686804
222.0794554 10.52240466
232.0638053 0.8604420156
248.05872 1.311060137
250.07437 5.8667983
268.0849347 1.0954845
312.0301359 0.7579627492
313.0141515 2.118047229
330.0407006 6.793529157
331.0247161 2.542519444
348.0512652 8.223549216

Name: +ve in-silico MS/MS by CFM-ID for XZJUMWKYHLJEGD-UHFFFAOYSA-N
ID: XZJUMWKYHLJEGD-UHFFFAOYSA-N
Comment: Energy1
Num peaks: 31
56.04947561 4.624478701
58.06512568 1.50211143
60.08077574 0.8811962353
61.01064758 0.9039211962
84.04439023 0.6249032319
88.02154661 4.846040773
90.03719668 8.672843163
92.05284674 1.723960158
98.98417166 2.920731339
102.0371967 1.880631399
104.0528467 1.634487759
115.0389705 0.7608112354
118.0321113 2.92926679
119.0338851 0.9067091354
131.0338851 1.119165897
133.0495352 5.064366161
149.0266916 1.164275001
163.0059561 1.305503434
165.0216062 4.575621473
167.0372563 2.715009111
182.0212854 1.077664939
193.0529063 0.9776654207
197.9984418 1.179204763
204.0688907 4.1595557
205.0529063 3.492163774
213.9933564 1.158379591
216.0090065 0.9105031275
222.0794554 9.783718591
232.0638053 0.7673877746
250.07437 2.198962228
330.0407006 1.35240204

Name: +ve in-silico MS/MS by CFM-ID for XZJUMWKYHLJEGD-UHFFFAOYSA-N
ID: XZJUMWKYHLJEGD-UHFFFAOYSA-N
Comment: Energy2
Num peaks: 31
42.03382555 1.027776007
44.97934745 0.6644241476
56.04947561 3.827994102
59.01275576 0.8391323046
61.01064758 4.476909011
63.02629764 0.8402878395
86.00589655 0.7645682964
88.02154661 16.55312195
89.02332044 0.7062806374
90.03719668 16.64899884
92.05284674 3.847838738
96.96852159 1.002001185
102.0371967 1.488858424
104.0528467 0.7375916687
107.0338851 1.12441665
116.0528467 0.73262548
118.0321113 4.238533937
120.0477614 1.093207456
133.0495352 1.024630195
134.0270259 1.589671305
147.0110415 0.8094012122
162.058326 2.140848291
165.0216062 2.348783472
175.0059561 0.6661088399
176.0739761 1.077516659
177.0216062 0.7278538302
179.0372563 0.8049481728
204.0688907 2.793495477
206.0845408 1.013312128
213.9933564 1.008665102
222.0794554 0.6880610982

Name: +ve in-silico MS/MS by CFM-ID for NWWWAJLWVLXUCC-UHFFFAOYSA-N
ID: NWWWAJLWVLXUCC-UHFFFAOYSA-N
Comment: Energy0
Num peaks: 30
47.01275576 0.924448456
87.00767038 2.870167358
102.9848268 1.29528813
105.0004768 0.8692868885
110.9664134 1.075183023
126.961328 1.462206925
140.9769781 12.18410144
142.9926282 3.369804037
166.9926282 1.398060349
172.9903061 1.002890221
175.0059561 1.753406658
180.9718927 0.7761296671
200.9852207 0.7772196252
203.0008707 1.929771683
205.0165208 3.981605958
208.9668073 1.956359819
210.9824574 3.025837217
212.9981075 4.702060595
224.9981075 0.7965733426
236.9981075 1.010570981
252.9930221 2.159155814
264.9930221 1.567720221
267.0086722 6.070305306
268.9879367 3.352074063
280.9879367 3.147031089
283.0035868 1.397698917
285.0192368 7.170440874
295.0035868 1.276867368
296.9828513 1.465388597
313.0141515 5.65637122

Name: +ve in-silico MS/MS by CFM-ID for NWWWAJLWVLXUCC-UHFFFAOYSA-N
ID: NWWWAJLWVLXUCC-UHFFFAOYSA-N
Comment: Energy1
Num peaks: 31
47.01275576 1.044167105
85.02840582 3.174063904
87.00767038 3.066285978
109.0049071 1.597365291
110.9664134 1.280914793
111.0076704 2.799485839
114.9848268 1.400642775
125.0233204 9.495370106
126.961328 1.087968907
127.0389705 5.071917796
140.9769781 2.569225311
141.0182351 1.442842498
143.0338851 2.654137823
153.0182351 2.067594131
159.0110415 1.405419939
171.0287997 4.221973786
177.0216062 1.147145301
205.0165208 2.19715163
224.9981075 1.881984487
236.9981075 1.75177453
250.977372 1.040019606
252.9930221 1.817993549
267.0086722 3.083888767
268.9879367 1.668691342
278.9722866 1.03361718
280.9879367 1.362010331
283.0035868 0.9961549969
285.0192368 1.937458281
295.0035868 1.027778915
296.9828513 1.059837399
313.0141515 1.351185862

Name: +ve in-silico MS/MS by CFM-ID for NWWWAJLWVLXUCC-UHFFFAOYSA-N
ID: NWWWAJLWVLXUCC-UHFFFAOYSA-N
Comment: Energy2
Num peaks: 31
15.02292652 1.762406518
29.00219107 1.549418396
56.99710569 1.027492343
59.01275576 1.441134202
68.99710569 0.8841947032
71.01275576 2.74509139
73.02840582 1.527789795
87.00767038 1.701590333
100.9691767 1.92011735
102.9848268 5.508590941
105.0004768 2.417273545
108.9507634 0.9073823024
109.0049071 1.13896028
110.9664134 5.216539862
111.0076704 1.023461081
125.0233204 1.067864285
126.961328 2.756373657
127.0389705 0.8774755821
140.9769781 16.67563888
142.9926282 6.391448544
143.0338851 1.573780606
164.9769781 1.342848573
166.9926282 4.071115596
175.0059561 1.386840849
178.9926282 2.058638215
180.9718927 1.606442942
181.0082782 1.113396298
182.9875428 1.643435376
197.0031929 1.34706397
206.9875428 1.076485192
267.0086722 1.489804264

Name: +ve in-silico MS/MS by CFM-ID for MVMSVCLRWKMQMI-UHFFFAOYSA-N
ID: MVMSVCLRWKMQMI-UHFFFAOYSA-N
Comment: Energy0
Num peaks: 25
44.97934745 1.093648406
56.99710569 1.029176207
83.01275576 0.7929226416
90.98482676 0.9809786115
109.0049071 0.93618685
113.0233204 11.28679746
115.0389705 0.8520115029
140.9769781 4.41469919
142.9926282 1.474937726
154.9926282 4.254452301
172.9903061 1.037696916
180.9718927 0.9175127406
182.9875428 6.523532886
184.9668073 0.8985399514
187.0059561 1.658367603
200.9852207 1.264034907
200.9981075 1.711620886
203.0008707 3.968031489
205.0165208 7.740328183
280.9879367 3.925004996
283.0035868 2.970890638
285.0192368 1.2548028
295.0035868 3.528712778
296.9828513 3.225161413
313.0141515 12.62882725

Name: +ve in-silico MS/MS by CFM-ID for MVMSVCLRWKMQMI-UHFFFAOYSA-N
ID: MVMSVCLRWKMQMI-UHFFFAOYSA-N
Comment: Energy1
Num peaks: 31
41.00219107 2.883754437
43.01784114 1.082795726
44.97934745 2.441186718
46.99499752 1.126413763
55.01784114 2.654590187
56.99710569 1.776074608
57.0334912 1.043411374
59.01275576 1.76201641
83.01275576 2.10805791
85.02840582 1.356177214
92.97360697 1.035659728
97.02840582 0.8531755189
109.0049071 3.119153985
110.9664134 0.9543406245
113.0233204 14.05325207
124.9820635 3.305578223
140.9769781 3.037470313
154.9926282 11.39292654
157.0082782 0.935052103
166.9562427 0.8286754122
171.0287997 2.734657722
182.9875428 3.491072639
187.0059561 1.056940396
203.0008707 1.428523177
205.0165208 2.906726728
255.0086722 1.082277934
280.9879367 1.129608852
283.0035868 1.117426243
295.0035868 1.476417
296.9828513 1.487234353
313.0141515 1.680636385

Name: +ve in-silico MS/MS by CFM-ID for MVMSVCLRWKMQMI-UHFFFAOYSA-N
ID: MVMSVCLRWKMQMI-UHFFFAOYSA-N
Comment: Energy2
Num peaks: 31
15.02292652 1.09791101
41.00219107 1.246593794
44.97934745 3.46178501
55.01784114 4.340163292
56.99710569 1.93924369
57.0334912 4.865962914
59.01275576 1.742472334
72.97426207 1.163132039
74.98991214 1.717654844
83.01275576 0.9185732264
90.98482676 2.909211818
102.9848268 1.522868415
105.0004768 1.410947564
109.0049071 1.342708809
110.9664134 1.887912308
113.0233204 3.197192362
124.9820635 2.886569268
126.961328 1.117210817
140.9769781 6.581628432
144.9953914 2.299317691
147.0110415 2.389440122
154.9926282 7.288026555
157.0082782 1.150971442
164.9769781 0.9315085641
182.9875428 6.031823501
184.9668073 1.039321921
187.0059561 1.709286643
200.9981075 1.54539319
224.9981075 1.082730551
239.0137575 1.697709759
240.9930221 1.048342116

Name: +ve in-silico MS/MS by CFM-ID for BLIMZLGMURMPHP-UHFFFAOYSA-N
ID: BLIMZLGMURMPHP-UHFFFAOYSA-N
Comment: Energy0
Num peaks: 10
93.99572579 1.959404431
184.0756904 2.520191085
212.070605 1.777221182
215.0702706 1.728079527
230.0811697 8.70142344
262.0532407 12.43717608
264.0688907 1.723905228
290.0481553 12.45790647
292.0274198 2.202131505
308.05872 35.91835648

Name: +ve in-silico MS/MS by CFM-ID for BLIMZLGMURMPHP-UHFFFAOYSA-N
ID: BLIMZLGMURMPHP-UHFFFAOYSA-N
Comment: Energy1
Num peaks: 17
78.98482676 3.05015669
184.0756904 11.0167771
186.0913404 6.119918112
197.0597059 6.078646046
200.070605 3.710151275
202.086255 3.594132613
210.0549549 1.569112464
212.070605 6.251001448
214.086255 1.888775917
215.0702706 1.557173095
228.0655196 4.012527277
230.0811697 11.91757434
262.0532407 5.746866975
272.0375906 1.531704724
290.0481553 5.396021714
292.0274198 1.303746847
308.05872 5.530588309

Name: +ve in-silico MS/MS by CFM-ID for BLIMZLGMURMPHP-UHFFFAOYSA-N
ID: BLIMZLGMURMPHP-UHFFFAOYSA-N
Comment: Energy2
Num peaks: 31
49.00727645 1.513987868
51.02292652 1.88680508
93.99572579 1.756044618
101.0385766 1.946753528
108.0443902 1.030047209
141.0334912 1.172715382
143.0491413 1.77706249
145.0284058 5.647062408
147.0440559 2.241364482
154.0287402 1.282224354
155.0491413 8.81052162
157.0647913 2.009117183
171.0804414 0.8215753611
172.0756904 0.8399915461
183.0440559 1.025725271
184.0756904 14.40383082
185.0597059 3.11953166
186.0913404 1.911862439
197.0597059 3.183386263
200.070605 4.503504966
201.0546206 0.8618065425
203.0702706 1.00501249
212.070605 2.521952719
214.086255 1.03152368
215.0702706 0.8106928071
228.0655196 0.9109800476
230.0811697 0.860176734
232.042676 1.841981677
246.0219405 0.9939139708
262.0532407 0.9793794725
292.0274198 0.9468918024

Name: +ve in-silico MS/MS by CFM-ID for CJQJRJGEFMHGQX-UHFFFAOYSA-N
ID: CJQJRJGEFMHGQX-UHFFFAOYSA-N
Comment: Energy0
Num peaks: 7
212.070605 2.556338538
215.0702706 2.237283517
230.0811697 11.39928754
264.0688907 2.516896476
290.0481553 12.4512582
292.0274198 3.500183975
308.05872 45.73605135

Name: +ve in-silico MS/MS by CFM-ID for CJQJRJGEFMHGQX-UHFFFAOYSA-N
ID: CJQJRJGEFMHGQX-UHFFFAOYSA-N
Comment: Energy1
Num peaks: 17
15.02292652 1.580985555
39.02292652 1.458070049
51.02292652 2.033176182
53.03857658 2.56097547
78.98482676 3.798154947
93.99572579 1.577466392
202.086255 4.733869595
212.070605 7.262514
214.086255 2.889754698
215.0702706 3.378947518
230.0811697 22.84247756
264.0688907 2.076320606
272.0375906 1.852166989
280.0638053 4.718995607
290.0481553 6.228312314
292.0274198 2.339804929
308.05872 9.109814994

Name: +ve in-silico MS/MS by CFM-ID for CJQJRJGEFMHGQX-UHFFFAOYSA-N
ID: CJQJRJGEFMHGQX-UHFFFAOYSA-N
Comment: Energy2
Num peaks: 27
39.02292652 2.891248712
41.03857658 3.920338034
49.00727645 7.946801418
51.02292652 10.41130529
53.03857658 2.977656092
63.02292652 3.336989575
65.03857658 4.023152798
67.05422664 2.259011384
93.99572579 1.628971919
95.04914126 3.028001614
105.0334912 0.8809104945
121.0284058 2.050392553
123.0440559 3.282756763
159.0804414 3.378482562
170.0270259 1.119250794
183.0440559 1.484322042
185.0597059 5.324868771
186.0219405 1.181951663
187.0389705 1.869589828
190.0498695 0.9384090244
197.0597059 2.853130132
201.0546206 1.740357289
203.0702706 2.533996585
212.070605 5.076522593
214.086255 1.917443767
230.0811697 0.8008227768
246.058326 1.334485059

Name: +ve in-silico MS/MS by CFM-ID for YJKQMBAVMYQZLT-UHFFFAOYSA-N
ID: YJKQMBAVMYQZLT-UHFFFAOYSA-N
Comment: Energy0
Num peaks: 23
17.03857658 0.7693858743
29.03857658 1.346071809
58.06512568 0.8574648295
63.04405588 1.097140541
119.0370524 0.8274094336
144.0323013 1.335935824
162.042866 6.27006392
164.0585161 0.9248809243
241.9550528 2.030568216
243.9707028 1.680309174
255.9707028 4.117880777
257.9499674 0.9029110591
257.9863529 6.895022777
259.9656175 1.267819252
268.0070884 1.781811517
269.9863529 2.207808093
284.002003 5.124664096
286.017653 14.17008063
287.9969176 4.55580558
299.9969176 0.9361004458
302.0125677 4.342999393
312.0333031 8.981953665
330.0438678 8.303316868

Name: +ve in-silico MS/MS by CFM-ID for YJKQMBAVMYQZLT-UHFFFAOYSA-N
ID: YJKQMBAVMYQZLT-UHFFFAOYSA-N
Comment: Energy1
Num peaks: 31
29.03857658 1.970168864
58.06512568 7.42811353
60.08077574 1.977399542
73.07602471 1.101243503
89.98535113 0.9343573153
92.0010012 0.8674180028
99.05528926 0.8219663582
104.0261533 1.401476751
119.0370524 2.045666459
119.9959158 0.843062047
124.9820635 4.324095657
132.0323013 4.978697726
134.0479514 3.634084006
140.9769781 1.772558458
160.0272159 1.138336874
162.042866 1.294257971
223.0300763 1.241442274
225.0457264 1.841378875
239.9757882 1.092852613
241.9550528 2.244214877
243.9707028 3.452702423
255.9707028 4.325321669
257.9499674 1.044916406
257.9863529 11.40562369
259.9656175 2.284055052
269.9863529 1.157027682
284.002003 2.121593472
286.017653 6.29811861
287.9969176 1.520867777
302.0125677 1.633624139
312.0333031 0.961657323

Name: +ve in-silico MS/MS by CFM-ID for YJKQMBAVMYQZLT-UHFFFAOYSA-N
ID: YJKQMBAVMYQZLT-UHFFFAOYSA-N
Comment: Energy2
Num peaks: 31
15.02292652 1.112057686
17.03857658 0.6538717464
29.01342445 2.207540519
29.03857658 1.623762788
41.03857658 3.663444115
42.03382555 2.110158957
43.05422664 3.292358049
45.0334912 2.485364511
47.04914126 0.763672373
55.02907452 3.352410124
56.04947561 3.542713338
57.04472458 0.7627684729
58.06512568 19.41981085
60.08077574 3.72599068
61.97920313 3.961204871
63.04405588 1.104830065
63.9948532 2.679263983
69.04472458 1.064980947
71.06037464 5.354827092
73.07602471 1.121523064
75.09167477 0.6488763823
117.0214023 0.822994164
117.9802658 2.798707865
119.0370524 3.06572246
162.042866 0.9670319013
241.9550528 1.377568052
243.9707028 1.264016211
257.9499674 0.6324965104
257.9751195 0.7460474233
259.9656175 0.7520983024
269.9863529 1.74008798

Name: +ve in-silico MS/MS by CFM-ID for FDJBWORXONNENN-UHFFFAOYSA-N
ID: FDJBWORXONNENN-UHFFFAOYSA-N
Comment: Energy0
Num peaks: 25
29.03857658 1.640808253
43.01784114 0.8617530394
45.0334912 6.310210762
47.04914126 1.609825096
58.06512568 1.047644118
119.0370524 1.013836677
144.0323013 1.569920505
162.042866 7.801211884
164.0585161 1.115048212
241.9550528 1.205388246
243.9707028 1.071441149
255.9707028 2.090308641
257.9499674 2.007484231
257.9751195 0.8446854401
257.9863529 3.247672968
259.9656175 2.77268996
268.0070884 0.9195946801
284.002003 3.376567081
286.017653 2.788013752
287.9969176 8.969489749
299.9969176 1.926639556
302.0125677 8.869764287
304.0282177 1.346323088
312.0333031 0.8508617043
330.0438678 15.07108398

Name: +ve in-silico MS/MS by CFM-ID for FDJBWORXONNENN-UHFFFAOYSA-N
ID: FDJBWORXONNENN-UHFFFAOYSA-N
Comment: Energy1
Num peaks: 31
29.03857658 2.238416898
45.0334912 7.240821082
47.04914126 1.075108157
58.06512568 8.825260322
60.08077574 2.334721228
73.07602471 1.639498322
89.98535113 1.450960079
92.0010012 1.375714258
99.05528926 1.202504619
104.0261533 1.394161023
106.0418034 0.8384561893
117.9802658 1.532852562
119.0370524 2.393401922
119.9959158 1.760444189
132.0323013 5.741116787
134.0479514 3.998922793
140.9769781 4.007231532
158.9875428 0.9069829416
160.0272159 1.092444296
162.042866 1.335322498
239.0249909 1.27410944
241.040641 1.554534125
257.9499674 2.387317321
257.9863529 1.10672881
259.9656175 5.22539889
269.0719411 0.9480802996
269.9863529 1.005706682
284.002003 2.408264736
287.9969176 3.387740499
302.0125677 3.60978179
330.0438678 0.921006848

Name: +ve in-silico MS/MS by CFM-ID for FDJBWORXONNENN-UHFFFAOYSA-N
ID: FDJBWORXONNENN-UHFFFAOYSA-N
Comment: Energy2
Num peaks: 29
15.02292652 1.708522868
27.02292652 2.007905422
29.00219107 0.7040845022
29.01342445 1.942278251
29.03857658 2.126002588
41.03857658 3.232371495
42.03382555 1.856598243
43.01784114 0.9015099286
43.05422664 2.895113247
45.0334912 10.62027271
47.04914126 2.104580085
55.02907452 2.949578147
56.04947561 2.99676704
57.04472458 0.6711127623
58.06512568 17.32245239
60.08077574 3.484638349
61.97920313 3.355249754
63.9948532 2.282639802
69.04472458 0.8465097545
71.06037464 5.206855849
73.07602471 0.8282583463
117.0214023 0.7105450764
117.9802658 2.407929792
119.0370524 2.654082804
162.042866 1.139021423
241.9550528 1.394471899
243.9707028 0.6853149294
257.9863529 0.7386459844
287.9969176 0.8413029859

Name: +ve in-silico MS/MS by CFM-ID for YCNVEUQPXIQITM-UHFFFAOYSA-N
ID: YCNVEUQPXIQITM-UHFFFAOYSA-N
Comment: Energy0
Num peaks: 21
29.03857658 1.936150135
74.0600403 0.9507527992
135.031967 0.962480458
160.0272159 3.364461438
178.0377806 7.289309497
180.0534307 1.119543021
182.0690808 0.7859238047
241.9550528 1.057420631
241.9802049 1.049890418
243.9707028 1.351167335
271.9656175 1.691138095
272.002003 5.643080127
273.9812675 3.624514078
281.9863529 1.000013147
284.002003 4.785424428
286.017653 3.19728828
299.9969176 1.89866076
302.0125677 9.272473816
304.0282177 1.292488498
312.0333031 10.04560254
330.0438678 18.3477744

Name: +ve in-silico MS/MS by CFM-ID for YCNVEUQPXIQITM-UHFFFAOYSA-N
ID: YCNVEUQPXIQITM-UHFFFAOYSA-N
Comment: Energy1
Num peaks: 31
29.03857658 2.659000815
47.04914126 1.000357307
56.04947561 2.840465695
58.06512568 1.411363553
74.0600403 5.678582899
76.07569036 1.129040175
89.07093933 1.419554784
115.0502039 1.083987424
120.0210679 1.22521933
124.9820635 2.955021798
131.0006668 1.124341178
132.0323013 2.44489072
135.031967 1.71303327
148.0272159 5.019123148
150.042866 2.930523626
160.0272159 1.805363768
176.0221306 1.045561566
178.0377806 1.02834588
241.040641 1.674324126
241.9550528 1.007107327
243.9707028 2.257803889
251.0613764 1.015889205
269.0719411 1.194970011
271.9656175 1.535382145
272.002003 3.242343832
273.9812675 4.814952458
284.002003 5.857924151
286.017653 2.448331245
302.0125677 3.425206982
312.0333031 1.838509428
330.0438678 1.137665693

Name: +ve in-silico MS/MS by CFM-ID for YCNVEUQPXIQITM-UHFFFAOYSA-N
ID: YCNVEUQPXIQITM-UHFFFAOYSA-N
Comment: Energy2
Num peaks: 31
29.01342445 2.026141438
29.03857658 2.177199142
42.03382555 0.845507196
47.04914126 1.514938719
55.02907452 2.210323231
56.04947561 7.100160489
57.04472458 1.360593492
58.06512568 2.300856137
59.04914126 1.660846939
61.97920313 3.139919643
63.9948532 2.342145021
69.04472458 2.021556509
71.06037464 1.474529861
72.04439023 1.48269363
74.0600403 8.353713798
76.07569036 1.410704768
87.05528926 1.689851318
117.0214023 1.50668098
117.9802658 6.929907828
119.9959158 1.266284422
122.0115659 2.490690038
124.0272159 2.490690038
135.031967 1.768284537
160.0272159 1.305738725
236.0253253 1.145409421
241.9550528 2.738231246
241.9802049 3.672272012
243.9707028 3.605273747
254.9754539 1.737626558
256.9911039 0.8598571257
272.002003 2.92324378

Name: +ve in-silico MS/MS by CFM-ID for XLEVRJKXDPSZSK-UHFFFAOYSA-N
ID: XLEVRJKXDPSZSK-UHFFFAOYSA-N
Comment: Energy0
Num peaks: 21
96.96852159 2.259045353
98.98417166 3.135519636
104.0494756 1.272543099
110.9841717 3.708537563
132.0443902 1.04737159
140.9947363 2.767931179
148.0393049 3.803300194
150.0549549 10.39375398
152.070605 1.511669412
204.0655196 1.498994968
206.0447842 1.486881966
211.0002156 1.41023891
232.0604342 2.180977618
234.0760843 1.536761494
236.0553488 1.084723768
248.0553488 1.430595293
250.0709989 6.212190742
302.0424148 4.219775408
312.0267647 2.004846995
330.0373294 10.98069424
348.0478941 16.66876813

Name: +ve in-silico MS/MS by CFM-ID for XLEVRJKXDPSZSK-UHFFFAOYSA-N
ID: XLEVRJKXDPSZSK-UHFFFAOYSA-N
Comment: Energy1
Num peaks: 31
45.0334912 1.493580452
80.97360697 1.158394941
96.96852159 5.210770765
98.98417166 7.965584264
104.0494756 3.352190277
113.0233204 1.306176491
122.9841717 1.765225855
124.9998217 1.87618005
132.0443902 2.36732995
140.9947363 7.583229005
143.0103864 3.178195139
148.0393049 5.018465949
150.0549549 4.263253047
160.0393049 2.079629052
162.0549549 1.455402787
178.0498695 3.490766206
180.0655196 1.52934288
204.0655196 1.724886593
206.0447842 1.221125711
206.0811697 1.227543927
211.0002156 1.156122342
230.0447842 1.135858908
232.0604342 2.851616316
234.0760843 1.850217229
248.0553488 1.066538841
250.0709989 3.762013607
286.0475002 1.067888155
302.0424148 1.75715606
312.0267647 1.423446389
330.0373294 3.070258953
348.0478941 1.618428507

Name: +ve in-silico MS/MS by CFM-ID for XLEVRJKXDPSZSK-UHFFFAOYSA-N
ID: XLEVRJKXDPSZSK-UHFFFAOYSA-N
Comment: Energy2
Num peaks: 21
15.02292652 1.21055892
41.00219107 2.007627852
45.0334912 2.154078471
49.00727645 1.110027588
51.02292652 3.792322905
52.01817548 0.9645894803
76.01817548 1.63342497
78.03382555 3.533248734
90.03382555 0.8902673751
96.96852159 2.229744223
98.98417166 1.310121227
104.0494756 21.77141451
106.0651257 2.8840643
110.9841717 2.724214477
120.0443902 0.9216743666
123.0440559 1.023582727
132.0443902 4.4173482
134.0600403 1.878417238
148.0393049 9.834836037
150.0549549 13.61875909
204.0655196 0.8882055325

Name: +ve in-silico MS/MS by CFM-ID for ABKBPIPIDCNXFX-UHFFFAOYSA-N
ID: ABKBPIPIDCNXFX-UHFFFAOYSA-N
Comment: Energy0
Num peaks: 18
96.96852159 3.883335803
98.98417166 10.01365495
104.0494756 1.279606772
110.9841717 1.543791114
138.9790863 2.692581365
148.0393049 3.673739741
150.0549549 9.87984309
152.070605 1.382956101
204.0655196 1.382594577
208.0604342 1.384251937
211.0002156 1.312828815
232.0604342 2.025427568
248.0553488 1.856495945
250.0709989 5.683395462
302.0424148 4.125546144
312.0267647 2.789041184
330.0373294 9.513350367
348.0478941 15.93997471

Name: +ve in-silico MS/MS by CFM-ID for ABKBPIPIDCNXFX-UHFFFAOYSA-N
ID: ABKBPIPIDCNXFX-UHFFFAOYSA-N
Comment: Energy1
Num peaks: 31
41.00219107 1.046493926
43.01784114 1.825305449
80.97360697 1.190703626
96.96852159 1.363252702
98.98417166 2.789142397
104.0494756 4.015861256
110.9841717 2.011997577
120.9685216 2.495883308
122.9841717 2.690007168
132.0443902 2.680507097
134.0600403 1.305548325
138.9790863 11.52125266
140.9947363 4.626134738
148.0393049 5.163214078
150.0549549 4.315429462
160.0393049 1.332699731
162.0549549 2.510809083
178.0498695 3.380703905
180.0655196 1.445467281
190.0498695 1.785815649
208.0604342 1.19748835
211.0002156 1.039868048
232.0604342 2.072117215
234.0760843 1.291360675
250.0709989 2.177202867
284.0318501 1.130353085
286.0475002 1.233837215
302.0424148 2.154144924
312.0267647 2.249994499
330.0373294 4.084140446
348.0478941 2.028690664

Name: +ve in-silico MS/MS by CFM-ID for ABKBPIPIDCNXFX-UHFFFAOYSA-N
ID: ABKBPIPIDCNXFX-UHFFFAOYSA-N
Comment: Energy2
Num peaks: 18
15.02292652 1.955003408
41.00219107 1.03249409
43.01784114 3.283507944
49.00727645 1.181734402
51.02292652 4.038301821
76.01817548 1.738942798
78.03382555 3.76149352
80.97360697 1.096801709
96.96852159 3.667900375
98.98417166 3.346466192
104.0494756 23.44142542
106.0651257 3.065286779
110.9841717 1.44126863
123.0440559 1.19089903
132.0443902 4.68088968
134.0600403 2.052123969
148.0393049 8.87357767
150.0549549 10.7693179

Name: +ve in-silico MS/MS by CFM-ID for CKYGOQXUXKTNTM-UHFFFAOYSA-N
ID: CKYGOQXUXKTNTM-UHFFFAOYSA-N
Comment: Energy0
Num peaks: 8
142.9894335 2.370804925
183.9795971 2.663552785
283.995641 11.74724078
286.0112911 1.943841689
302.0062057 5.028559506
302.0425912 2.732557434
312.0269412 3.04608287
330.0375059 51.22679343

Name: +ve in-silico MS/MS by CFM-ID for CKYGOQXUXKTNTM-UHFFFAOYSA-N
ID: CKYGOQXUXKTNTM-UHFFFAOYSA-N
Comment: Energy1
Num peaks: 22
29.03857658 1.143791953
47.04914126 2.599660048
71.01275576 3.868668149
73.02840582 3.367689577
88.97886878 0.9231247394
99.04405588 2.118686099
101.0597059 1.207224608
111.0076704 1.199261676
115.0389705 1.771955066
117.0546206 9.711885109
142.9894335 2.129296797
158.0003325 1.541341882
256.0007264 4.384782385
258.0163765 1.428519681
274.0112911 0.9285048528
283.995641 12.78244159
298.0112911 1.052474977
300.0269412 2.288226082
302.0062057 2.856866028
302.0425912 5.481404903
312.0269412 3.07516868
330.0375059 14.42305941

Name: +ve in-silico MS/MS by CFM-ID for CKYGOQXUXKTNTM-UHFFFAOYSA-N
ID: CKYGOQXUXKTNTM-UHFFFAOYSA-N
Comment: Energy2
Num peaks: 31
27.02292652 2.326974329
29.03857658 1.920417411
47.04914126 1.984963198
53.00219107 4.414999867
55.01784114 7.384075055
57.0334912 5.919084023
59.04914126 0.8822695556
71.01275576 1.604567423
73.02840582 1.176800426
83.01275576 9.699209902
85.02840582 0.9847506295
100.9788688 1.364224398
101.0233204 1.174104448
109.0284058 1.188466542
112.9788688 1.525365483
114.9945188 2.032942057
127.0389705 2.622194554
129.0546206 0.8845233574
142.9894335 9.635625921
158.0003325 1.475996934
183.9795971 1.145606371
213.9901617 0.8969628604
225.9901617 3.543433741
228.0058118 1.80399593
240.0058118 0.952402789
241.9850764 1.607360536
253.9850764 1.016001065
256.0007264 2.412953099
268.0007264 1.842066089
283.995641 1.075273778
312.0269412 0.9528620297

Name: +ve in-silico MS/MS by CFM-ID for ZIMUNLXFQKZBOS-UHFFFAOYSA-N
ID: ZIMUNLXFQKZBOS-UHFFFAOYSA-N
Comment: Energy0
Num peaks: 6
183.9795971 2.781610482
283.995641 11.92398779
302.0062057 5.286043461
302.0425912 2.550952473
312.0269412 3.346021211
330.0375059 54.29777267

Name: +ve in-silico MS/MS by CFM-ID for ZIMUNLXFQKZBOS-UHFFFAOYSA-N
ID: ZIMUNLXFQKZBOS-UHFFFAOYSA-N
Comment: Energy1
Num peaks: 23
29.03857658 1.177858751
47.04914126 2.681667261
71.01275576 4.112797006
73.02840582 4.0617515
97.02840582 0.9272056209
99.04405588 2.171710881
101.0597059 1.246325943
111.0076704 1.238237621
115.0389705 1.853144643
117.0546206 9.632661964
119.0702706 0.8524114473
130.9894335 0.8918624213
142.9894335 0.7629594007
158.0003325 1.603225506
204.0058118 0.9346186913
256.0007264 3.07901959
258.0163765 1.049696485
283.995641 14.71852147
300.0269412 1.020700538
302.0062057 3.319612183
302.0425912 4.344933507
312.0269412 3.629169789
330.0375059 15.14542424

Name: +ve in-silico MS/MS by CFM-ID for ZIMUNLXFQKZBOS-UHFFFAOYSA-N
ID: ZIMUNLXFQKZBOS-UHFFFAOYSA-N
Comment: Energy2
Num peaks: 31
27.02292652 2.26141572
29.03857658 1.688899049
47.04914126 1.904757962
53.00219107 3.855223088
55.01784114 7.112151418
57.0334912 5.758350102
71.01275576 1.527925795
73.02840582 1.116864563
83.01275576 9.384022571
84.98395416 2.077379296
85.02840582 0.910135181
99.04405588 1.074957694
101.0233204 1.127551849
109.0284058 1.131716893
127.0389705 3.583173275
142.9894335 1.840907767
158.0003325 1.65142731
166.013484 1.126971303
195.9795971 0.9897700101
197.9952471 2.515169566
200.0108972 3.124432692
220.0240487 1.031196774
225.9901617 8.745935597
228.0058118 3.688179802
237.9901617 0.9228042335
240.0058118 0.9912074582
253.9850764 1.237441266
256.0007264 2.452663639
268.0007264 1.88121626
283.995641 0.9562741218
312.0269412 0.9107375535

Name: +ve in-silico MS/MS by CFM-ID for HJLIAPDYSPZIAJ-UHFFFAOYSA-N
ID: HJLIAPDYSPZIAJ-UHFFFAOYSA-N
Comment: Energy0
Num peaks: 20
96.96852159 3.802017858
98.98417166 9.762842134
104.0494756 1.181133186
110.9841717 1.437318849
136.9634362 1.364285287
138.9790863 3.731988279
140.9947363 4.04674936
148.0393049 3.487519181
150.0549549 9.2744176
152.070605 1.225104528
188.0342195 1.1011899
204.0655196 1.425668828
206.0447842 4.34506037
208.0604342 1.898667242
211.0002156 1.29757611
248.0553488 1.74790414
250.0709989 5.531469917
302.0424148 3.837851173
330.0373294 5.612116497
348.0478941 14.02168676

Name: +ve in-silico MS/MS by CFM-ID for HJLIAPDYSPZIAJ-UHFFFAOYSA-N
ID: HJLIAPDYSPZIAJ-UHFFFAOYSA-N
Comment: Energy1
Num peaks: 29
41.00219107 0.942028729
43.01784114 4.475286294
80.97360697 1.110044474
96.96852159 1.286533139
98.98417166 2.532440998
104.0494756 3.654554689
110.9841717 1.888696839
120.9685216 3.396652102
124.9998217 1.272384502
132.0443902 2.527537258
134.0600403 1.068616991
136.9634362 3.276113718
138.9790863 12.67265919
140.9947363 3.987068836
143.0103864 1.078982275
148.0393049 5.232991432
150.0549549 4.29978788
160.0393049 1.226607691
162.0549549 3.100764048
178.0498695 3.192544383
180.0655196 1.401095925
188.0342195 1.826799456
190.0498695 1.173339123
206.0447842 3.822282054
211.0002156 1.173424904
250.0709989 2.207635681
302.0424148 2.045476852
330.0373294 2.484781293
348.0478941 1.71578267

Name: +ve in-silico MS/MS by CFM-ID for HJLIAPDYSPZIAJ-UHFFFAOYSA-N
ID: HJLIAPDYSPZIAJ-UHFFFAOYSA-N
Comment: Energy2
Num peaks: 19
15.02292652 1.936506649
41.00219107 1.643114584
43.01784114 2.496687276
49.00727645 1.170553727
51.02292652 4.000087924
52.01817548 1.01718536
76.01817548 1.722490241
78.03382555 3.725905122
80.97360697 1.087602742
96.96852159 3.839424404
98.98417166 3.855819812
104.0494756 22.98537666
106.0651257 3.034080645
110.9841717 1.46464178
123.0440559 1.179627922
132.0443902 4.641392706
134.0600403 2.015135302
148.0393049 8.648598313
150.0549549 10.29014101

Name: +ve in-silico MS/MS by CFM-ID for NKUOWQPBYUKRIM-UHFFFAOYSA-N
ID: NKUOWQPBYUKRIM-UHFFFAOYSA-N
Comment: Energy0
Num peaks: 6
70.03997355 8.419899086
82.03997355 1.639620577
261.007976 2.647286973
303.0297741 2.749087155
312.0301084 10.00211234
330.0406731 55.87714457

Name: +ve in-silico MS/MS by CFM-ID for NKUOWQPBYUKRIM-UHFFFAOYSA-N
ID: NKUOWQPBYUKRIM-UHFFFAOYSA-N
Comment: Energy1
Num peaks: 22
43.02907452 1.606826149
55.01784114 2.033248936
57.0334912 3.16885419
70.03997355 6.753322265
73.02840582 1.872650468
75.04405588 1.104629863
227.9977457 2.359115915
230.0133957 1.116596973
232.0290458 1.101555873
242.9974113 0.9686994251
252.0421973 3.279833175
255.9926603 0.9610879777
258.0083103 1.188732737
258.9923259 0.9202787914
261.007976 4.630729834
270.0083103 13.67638687
271.9875749 1.245476522
276.018875 2.817124194
286.003225 2.938285962
288.018875 23.45498007
303.0297741 2.252778859
312.0301084 1.203791881

Name: +ve in-silico MS/MS by CFM-ID for NKUOWQPBYUKRIM-UHFFFAOYSA-N
ID: NKUOWQPBYUKRIM-UHFFFAOYSA-N
Comment: Energy2
Num peaks: 31
28.01817548 0.7405931488
42.03382555 6.689780562
43.02907452 3.192187562
45.0334912 0.6325100873
53.01342445 2.10944474
55.02907452 0.9350010885
70.03997355 17.5721659
82.03997355 1.7580109
94.03997355 1.427111563
113.0152543 0.9421062554
130.0498695 1.061096169
132.0655196 0.8080097352
146.9762819 5.306202732
151.0075821 1.318021358
170.9762819 2.057110862
183.9715309 1.365274799
185.987181 6.707087856
188.002831 6.05025625
190.0184811 0.6236272692
192.0341312 0.6236272692
200.99808 1.129660109
201.9820956 2.112381808
203.9977457 1.245893988
212.99808 0.8795511006
215.0137301 0.7057427642
237.993329 0.6568140741
240.008979 0.8687897176
242.0246291 2.55468121
258.0083103 1.582709937
260.0239604 1.6515384
276.018875 1.341033645

Name: +ve in-silico MS/MS by CFM-ID for VJNSIFHGFJNGJT-UHFFFAOYSA-N
ID: VJNSIFHGFJNGJT-UHFFFAOYSA-N
Comment: Energy0
Num peaks: 9
73.02840582 2.888679634
165.0546206 3.587059527
165.9957258 7.614587578
183.0651853 6.462588275
258.0219405 3.149445217
276.0325052 7.529855665
302.0481553 3.424670222
330.0430699 15.02694698
348.0536346 30.46296184

Name: +ve in-silico MS/MS by CFM-ID for VJNSIFHGFJNGJT-UHFFFAOYSA-N
ID: VJNSIFHGFJNGJT-UHFFFAOYSA-N
Comment: Energy1
Num peaks: 25
27.02292652 3.050369373
55.01784114 1.896659361
57.0334912 1.656576514
73.02840582 4.113923963
95.04914126 1.628835135
109.0284058 1.349253785
111.0440559 3.050565081
121.0647913 0.8929791457
141.0004768 1.345180062
143.0161269 0.9493819237
156.0113759 1.616692524
165.0546206 2.000899166
165.9957258 5.589349189
183.0651853 1.278386772
246.0219405 2.243248413
248.0375906 2.435968608
258.0219405 8.012671162
274.0168552 1.508753738
274.0532407 0.9809356913
276.0325052 13.81271593
302.0481553 8.016898568
304.0638053 1.116564828
312.0325052 1.293793519
330.0430699 5.246844194
348.0536346 5.230243722

Name: +ve in-silico MS/MS by CFM-ID for VJNSIFHGFJNGJT-UHFFFAOYSA-N
ID: VJNSIFHGFJNGJT-UHFFFAOYSA-N
Comment: Energy2
Num peaks: 31
27.02292652 4.529524074
43.01784114 0.8025360727
49.00727645 0.7803431
55.01784114 1.140816211
63.02292652 1.113631041
65.03857658 1.418355698
73.02840582 2.238350575
77.00219107 1.183471449
79.01784114 1.454692162
81.0334912 3.263321392
95.04914126 0.6887885237
109.0284058 5.302554966
113.0055622 3.21445077
119.0491413 2.031103895
125.0055622 0.6823094636
126.0008112 2.34681008
135.9851611 2.336060771
137.0597059 0.9300662195
138.0008112 6.053427468
141.0004768 4.587216427
143.0161269 0.8574811531
156.0113759 1.27889091
165.9957258 9.85851301
168.0113759 0.774540003
228.0113759 0.9466577377
230.0270259 2.205408732
244.0062905 1.54494278
246.0219405 5.76894048
248.0375906 1.882435471
258.0219405 3.916447783
276.0325052 1.306439456

Name: +ve in-silico MS/MS by CFM-ID for KBLLKPZAJLHXAQ-UHFFFAOYSA-M
ID: KBLLKPZAJLHXAQ-UHFFFAOYSA-M
Comment: Energy0
Num peaks: 6
30.03382555 1.349159441
88.07569036 3.950829577
276.0306833 9.306870721
278.0463334 2.369925872
291.0303489 3.266880601
308.056898 69.81109553

Name: +ve in-silico MS/MS by CFM-ID for KBLLKPZAJLHXAQ-UHFFFAOYSA-M
ID: KBLLKPZAJLHXAQ-UHFFFAOYSA-M
Comment: Energy1
Num peaks: 7
260.0357687 3.864808417
273.0197843 4.77629714
276.0306833 3.860259471
278.0463334 2.82584385
290.0463334 27.87179209
291.0303489 4.160836883
308.056898 33.58972248

Name: +ve in-silico MS/MS by CFM-ID for KBLLKPZAJLHXAQ-UHFFFAOYSA-M
ID: KBLLKPZAJLHXAQ-UHFFFAOYSA-M
Comment: Energy2
Num peaks: 17
30.03382555 6.917902013
31.01784114 1.734592954
42.03382555 2.007621895
44.04947561 2.320452801
56.04947561 2.284877304
58.06512568 5.084745981
60.08077574 1.480854318
74.0600403 2.82300144
88.07569036 1.901117753
232.9884841 21.51123921
235.0041342 3.386623913
244.9884841 4.25687041
247.0041342 8.863352625
249.0197843 5.522873454
259.0041342 1.456330727
276.0306833 7.357914174
278.0463334 2.372205729

Name: +ve in-silico MS/MS by CFM-ID for QYYXGNGPJVHBPO-UHFFFAOYSA-N
ID: QYYXGNGPJVHBPO-UHFFFAOYSA-N
Comment: Energy0
Num peaks: 6
55.01784114 2.700142449
256.9884841 2.414183034
259.0041342 2.682693653
280.9884841 3.847876527
295.0041342 7.755003736
313.0146989 71.46827013

Name: +ve in-silico MS/MS by CFM-ID for QYYXGNGPJVHBPO-UHFFFAOYSA-N
ID: QYYXGNGPJVHBPO-UHFFFAOYSA-N
Comment: Energy1
Num peaks: 7
53.00219107 6.951479552
55.01784114 16.99583587
254.9728341 2.237355449
256.9884841 3.541984973
280.9884841 2.519916663
295.0041342 9.700022335
313.0146989 38.29992124

Name: +ve in-silico MS/MS by CFM-ID for QYYXGNGPJVHBPO-UHFFFAOYSA-N
ID: QYYXGNGPJVHBPO-UHFFFAOYSA-N
Comment: Energy2
Num peaks: 14
25.00727645 3.856319031
29.00219107 4.058783915
31.01784114 9.254819459
53.00219107 3.849024582
55.01784114 18.07506415
226.9779195 7.478392353
240.9935695 5.934205138
250.9779195 6.045374663
252.9935695 4.242416333
264.9935695 4.121190538
267.0092196 2.436190445
268.9884841 2.803281882
280.9884841 4.960609325
295.0041342 3.866898983

Name: +ve in-silico MS/MS by CFM-ID for GKJUMTZXIUCPAG-UHFFFAOYSA-N
ID: GKJUMTZXIUCPAG-UHFFFAOYSA-N
Comment: Energy0
Num peaks: 6
99.01890376 2.850654912
141.0658539 2.296977827
143.081504 65.80684598
169.0607686 3.991934287
287.9937229 2.444880252
330.0406731 13.16211651

Name: +ve in-silico MS/MS by CFM-ID for GKJUMTZXIUCPAG-UHFFFAOYSA-N
ID: GKJUMTZXIUCPAG-UHFFFAOYSA-N
Comment: Energy1
Num peaks: 9
56.0130901 4.782061252
58.02874017 2.248015815
58.06512568 3.754985302
99.01890376 14.95688086
101.0345538 4.530880546
115.0865894 3.599584663
125.0709393 5.033345444
143.081504 39.6169635
216.9929946 2.229559324

Name: +ve in-silico MS/MS by CFM-ID for GKJUMTZXIUCPAG-UHFFFAOYSA-N
ID: GKJUMTZXIUCPAG-UHFFFAOYSA-N
Comment: Energy2
Num peaks: 12
56.0130901 5.720277845
58.02874017 5.899602821
58.06512568 4.265589023
60.08077574 4.12855271
99.01890376 30.26011225
101.0345538 2.205500785
113.0709393 3.288443174
115.0865894 2.472391127
125.0709393 10.53552699
127.0502039 4.337108586
143.081504 6.862714243
161.987181 1.932904998

Name: +ve in-silico MS/MS by CFM-ID for ODFAYQZFJYEBNC-UHFFFAOYSA-N
ID: ODFAYQZFJYEBNC-UHFFFAOYSA-N
Comment: Energy0
Num peaks: 6
41.03857658 2.859666194
69.0334912 6.131529282
98.0600403 8.751318285
187.9664455 1.996338729
244.9879092 35.73795695
313.014124 34.07509039

Name: +ve in-silico MS/MS by CFM-ID for ODFAYQZFJYEBNC-UHFFFAOYSA-N
ID: ODFAYQZFJYEBNC-UHFFFAOYSA-N
Comment: Energy1
Num peaks: 6
41.03857658 9.952722625
69.0334912 19.84012567
94.02874017 3.17486481
96.04439023 4.366681191
98.0600403 41.04699269
244.9879092 6.774201303

Name: +ve in-silico MS/MS by CFM-ID for ODFAYQZFJYEBNC-UHFFFAOYSA-N
ID: ODFAYQZFJYEBNC-UHFFFAOYSA-N
Comment: Energy2
Num peaks: 16
41.03857658 26.12625301
43.05422664 3.390814699
51.02292652 3.870354386
53.99744004 1.518741106
56.0130901 4.245396197
58.02874017 4.399322884
67.01784114 3.171154654
69.0334912 8.167169223
99.01890376 5.382184547
161.987181 3.733875439
182.9955815 1.718479826
209.0112315 3.489850154
214.9773446 2.755804967
216.9929946 1.994379152
228.9566091 1.333398594
244.9879092 5.942292313

Name: +ve in-silico MS/MS by CFM-ID for UOXPZUNAFALTKU-UHFFFAOYSA-N
ID: UOXPZUNAFALTKU-UHFFFAOYSA-N
Comment: Energy0
Num peaks: 6
80.96409131 2.032600557
96.95900593 4.647558472
248.0375906 7.644246012
266.0481553 22.37992184
290.0481553 14.29488588
308.05872 36.38216068

Name: +ve in-silico MS/MS by CFM-ID for UOXPZUNAFALTKU-UHFFFAOYSA-N
ID: UOXPZUNAFALTKU-UHFFFAOYSA-N
Comment: Energy1
Num peaks: 9
80.96409131 6.862620339
96.95900593 6.729316235
184.0756904 2.420707085
210.0913404 14.03037568
226.086255 4.525179917
248.0375906 13.92196838
266.0481553 3.980890746
290.0481553 21.77489681
308.05872 6.503629477

Name: +ve in-silico MS/MS by CFM-ID for UOXPZUNAFALTKU-UHFFFAOYSA-N
ID: UOXPZUNAFALTKU-UHFFFAOYSA-N
Comment: Energy2
Num peaks: 22
15.02292652 3.091414098
25.00727645 1.216015572
41.00219107 2.435931909
43.01784114 4.291621066
49.00727645 2.02861615
51.02292652 1.544640742
80.96409131 2.703702897
96.95900593 21.64157042
111.969905 1.427909028
127.0542266 1.901633241
141.0698767 1.674191419
155.0855268 1.22090807
170.0964258 1.675252637
184.0756904 3.786603392
188.0012051 3.295145602
192.0807757 1.782279347
194.0964258 2.317843932
210.0913404 6.109802874
212.1069905 1.429182377
248.0375906 10.1631521
264.0325052 2.084166665
266.0481553 3.063199491

Name: +ve in-silico MS/MS by CFM-ID for KOODOTIAJCOLNB-UHFFFAOYSA-N
ID: KOODOTIAJCOLNB-UHFFFAOYSA-N
Comment: Energy0
Num peaks: 6
223.0389705 1.677376796
302.0481553 14.25869441
302.9957854 3.634621435
304.0638053 1.827258747
330.0430699 31.87683949
348.0536346 36.57035481

Name: +ve in-silico MS/MS by CFM-ID for KOODOTIAJCOLNB-UHFFFAOYSA-N
ID: KOODOTIAJCOLNB-UHFFFAOYSA-N
Comment: Energy1
Num peaks: 9
108.0113759 3.549666773
213.0182351 2.51563254
259.0059561 11.58351189
287.0008707 12.60253486
302.0481553 11.30373487
302.9957854 14.06826359
305.0114354 2.283417371
330.0430699 14.88281812
348.0536346 7.66744443

Name: +ve in-silico MS/MS by CFM-ID for KOODOTIAJCOLNB-UHFFFAOYSA-N
ID: KOODOTIAJCOLNB-UHFFFAOYSA-N
Comment: Energy2
Num peaks: 20
15.02292652 4.179488498
44.04947561 1.076945292
51.02292652 1.480691864
63.02292652 1.406619872
105.0334912 1.051985074
147.0076704 2.163494935
169.0284058 1.951008913
183.0440559 4.390865089
197.0597059 3.951123707
213.0182351 1.755229382
215.0338851 1.068427997
223.0389705 26.10215041
227.0338851 2.029344073
241.0495352 2.556765476
259.0059561 3.611118458
276.0325052 10.42240554
286.0168552 2.253545045
302.0481553 6.212545908
304.0274198 1.677348428
330.0430699 1.319494208

Name: +ve in-silico MS/MS by CFM-ID for HUKMCHOXXHABCA-UHFFFAOYSA-N
ID: HUKMCHOXXHABCA-UHFFFAOYSA-N
Comment: Energy0
Num peaks: 6
80.96409131 0.9701900368
95.02398914 0.8837443687
112.0505382 73.06347417
290.0441325 3.669161122
291.0281481 1.536892361
308.0546972 10.09859644

Name: +ve in-silico MS/MS by CFM-ID for HUKMCHOXXHABCA-UHFFFAOYSA-N
ID: HUKMCHOXXHABCA-UHFFFAOYSA-N
Comment: Energy1
Num peaks: 7
68.0130901 1.871587182
69.04472458 6.421400439
83.02398914 2.70320723
84.05562361 2.516359598
95.02398914 3.06746871
112.0505382 60.81168157
210.0873177 2.72539219

Name: +ve in-silico MS/MS by CFM-ID for HUKMCHOXXHABCA-UHFFFAOYSA-N
ID: HUKMCHOXXHABCA-UHFFFAOYSA-N
Comment: Energy2
Num peaks: 19
41.03857658 0.6932680565
42.03382555 0.9692529688
43.02907452 0.8477673772
44.0130901 0.9587260758
45.04472458 1.243288459
50.00252542 1.657793587
52.01817548 2.874683166
65.01342445 1.121826308
67.02907452 3.638380475
68.0130901 0.7063221827
69.04472458 11.31726491
82.03997355 2.492001884
83.02398914 2.811305572
84.05562361 3.28414499
95.02398914 14.87383184
96.0192381 1.05680212
98.974656 0.676460263
110.974656 0.9285047241
112.0505382 28.22578609

Name: +ve in-silico MS/MS by CFM-ID for VJMCDMPLTRMFMA-UHFFFAOYSA-N
ID: VJMCDMPLTRMFMA-UHFFFAOYSA-N
Comment: Energy0
Num peaks: 17
57.06987671 4.465456415
89.04194771 4.719082318
91.05759777 3.064816351
93.97796755 1.507047705
117.9779675 8.424812547
121.0140187 2.230450361
150.0405678 1.641989142
152.0562179 8.128323234
161.9677968 5.966646367
178.0354824 2.662155488
190.9943459 2.084607858
193.0099959 1.551687202
209.0412961 5.010942695
254.9384879 1.540893614
256.9541379 5.610428655
295.0061735 3.302135619
313.0167382 18.45388438

Name: +ve in-silico MS/MS by CFM-ID for VJMCDMPLTRMFMA-UHFFFAOYSA-N
ID: VJMCDMPLTRMFMA-UHFFFAOYSA-N
Comment: Energy1
Num peaks: 22
30.03382555 1.085080561
57.06987671 2.807560671
62.00589655 2.814853097
89.04194771 2.703443726
93.97796755 8.430911952
95.99361761 2.123485344
104.9827186 9.164453701
117.9779675 5.124475709
121.0140187 3.560630637
133.9728822 1.302291679
135.9885322 2.164704586
136.0249177 0.9279731899
150.0405678 2.010880198
152.0562179 4.492401321
161.9677968 19.13563104
178.0354824 1.553284411
190.9943459 1.672402135
193.0099959 0.8944172668
209.0412961 0.9300324109
222.9664169 2.393537807
256.9541379 2.758246047
313.0167382 1.952965414

Name: +ve in-silico MS/MS by CFM-ID for VJMCDMPLTRMFMA-UHFFFAOYSA-N
ID: VJMCDMPLTRMFMA-UHFFFAOYSA-N
Comment: Energy2
Num peaks: 20
28.01817548 1.364033051
30.03382555 2.742229634
41.03857658 2.80453715
44.97934745 5.222167663
46.99499752 1.709377998
55.05422664 3.454830317
57.06987671 17.2040837
58.02874017 1.393940457
59.08552677 2.378604413
73.01064758 1.284363938
75.02629764 1.297996968
89.04194771 8.253374996
91.05759777 7.905298966
93.97796755 3.390263719
117.9779675 9.543526891
121.0140187 2.449163832
136.0249177 3.112888947
145.9728822 1.025380257
152.0562179 1.896259534
174.9994313 1.754567773

Name: +ve in-silico MS/MS by CFM-ID for BYMLEMYHUACOFE-UHFFFAOYSA-N
ID: BYMLEMYHUACOFE-UHFFFAOYSA-N
Comment: Energy0
Num peaks: 6
69.0334912 3.144921887
98.0600403 2.921619425
187.9664455 2.008105314
242.9722592 1.816616296
244.9879092 73.68020362
313.014124 8.311257623

Name: +ve in-silico MS/MS by CFM-ID for BYMLEMYHUACOFE-UHFFFAOYSA-N
ID: BYMLEMYHUACOFE-UHFFFAOYSA-N
Comment: Energy1
Num peaks: 8
41.03857658 3.394444422
56.0130901 3.129711421
69.0334912 13.24047964
94.02874017 2.402645028
96.04439023 3.307303156
98.0600403 31.18329199
187.9664455 6.177967419
244.9879092 19.09621558

Name: +ve in-silico MS/MS by CFM-ID for BYMLEMYHUACOFE-UHFFFAOYSA-N
ID: BYMLEMYHUACOFE-UHFFFAOYSA-N
Comment: Energy2
Num peaks: 14
41.03857658 5.087740822
53.99744004 2.89383515
56.0130901 8.510635436
58.02874017 8.241081972
99.01890376 10.42577019
161.987181 6.261578773
180.9799314 2.113707333
182.9955815 3.274420706
187.9664455 5.648362087
209.0112315 6.059488998
214.9773446 5.261860898
216.9929946 3.927434709
228.9566091 2.582911675
244.9879092 10.95965426

Name: +ve in-silico MS/MS by CFM-ID for GINMQPXUZQHEGU-UHFFFAOYSA-N
ID: GINMQPXUZQHEGU-UHFFFAOYSA-N
Comment: Energy0
Num peaks: 6
41.03857658 0.8799439536
69.0334912 3.051520198
98.0600403 2.837571862
242.9722592 1.777213524
244.9879092 74.55615078
313.014124 8.135998732

Name: +ve in-silico MS/MS by CFM-ID for GINMQPXUZQHEGU-UHFFFAOYSA-N
ID: GINMQPXUZQHEGU-UHFFFAOYSA-N
Comment: Energy1
Num peaks: 9
41.03857658 8.55064497
56.0130901 2.903715874
69.0334912 11.30024804
82.02874017 2.580933704
94.02874017 2.393558026
96.04439023 2.871049155
98.0600403 27.05527999
187.9664455 2.390354244
244.9879092 21.928376

Name: +ve in-silico MS/MS by CFM-ID for GINMQPXUZQHEGU-UHFFFAOYSA-N
ID: GINMQPXUZQHEGU-UHFFFAOYSA-N
Comment: Energy2
Num peaks: 14
28.01817548 1.649556182
41.03857658 5.753264298
53.99744004 3.040430919
56.0130901 8.361553679
58.02874017 8.692311922
99.01890376 11.02467611
161.987181 6.604240613
180.9799314 2.22107545
182.9955815 3.440296161
209.0112315 6.382500738
214.9773446 5.532941809
216.9929946 4.143672093
228.9566091 2.731286431
244.9879092 11.8721113

Name: +ve in-silico MS/MS by CFM-ID for MBIFENWMEIMFTM-UHFFFAOYSA-N
ID: MBIFENWMEIMFTM-UHFFFAOYSA-N
Comment: Energy0
Num peaks: 6
158.9762819 3.211346122
188.070605 1.402151198
202.086255 20.51825597
316.0290458 2.46665189
321.0443615 2.400830539
348.0552605 63.18226906

Name: +ve in-silico MS/MS by CFM-ID for MBIFENWMEIMFTM-UHFFFAOYSA-N
ID: MBIFENWMEIMFTM-UHFFFAOYSA-N
Comment: Energy1
Num peaks: 7
158.9762819 9.918859599
188.070605 6.628615569
202.086255 10.82994325
316.0290458 5.978259842
321.0443615 5.570333834
332.0239604 3.575663065
348.0552605 38.1038927

Name: +ve in-silico MS/MS by CFM-ID for MBIFENWMEIMFTM-UHFFFAOYSA-N
ID: MBIFENWMEIMFTM-UHFFFAOYSA-N
Comment: Energy2
Num peaks: 13
15.02292652 2.010606844
108.9839542 2.862600221
118.0651257 3.17938359
125.0152543 1.919716654
146.0600403 5.237544939
158.0600403 3.71059189
158.9762819 18.93181559
161.0597059 2.463060433
172.0756904 11.80611239
174.0913404 2.863562613
175.075356 6.364110252
186.0549549 7.57291046
202.086255 11.42835403

Name: +ve in-silico MS/MS by CFM-ID for NNSIULUQAQMGLD-UHFFFAOYSA-N
ID: NNSIULUQAQMGLD-UHFFFAOYSA-N
Comment: Energy0
Num peaks: 6
121.0647913 2.414858434
185.0266916 2.552135443
188.0012051 1.80028598
261.0579917 4.54029398
290.0481553 2.149257145
308.05872 80.62058632

Name: +ve in-silico MS/MS by CFM-ID for NNSIULUQAQMGLD-UHFFFAOYSA-N
ID: NNSIULUQAQMGLD-UHFFFAOYSA-N
Comment: Energy1
Num peaks: 6
41.03857658 1.335177322
121.0647913 14.75748614
185.0266916 1.650783536
261.0579917 15.26073276
290.0481553 27.36723782
308.05872 26.21213568

Name: +ve in-silico MS/MS by CFM-ID for NNSIULUQAQMGLD-UHFFFAOYSA-N
ID: NNSIULUQAQMGLD-UHFFFAOYSA-N
Comment: Energy2
Num peaks: 24
15.02292652 1.055421972
39.02292652 4.487782314
41.03857658 9.601602279
49.00727645 1.433747494
51.02292652 3.810899367
55.01784114 1.025395604
63.02292652 3.17228962
65.03857658 3.393147686
67.05422664 1.700018831
75.02292652 2.39882746
77.03857658 3.278594705
91.05422664 3.759048455
95.04914126 1.637909595
105.0334912 2.175224882
110.0236548 9.141473774
112.0393049 3.280133125
121.0647913 4.483668967
124.0393049 5.310236242
138.9848268 1.805511452
141.0004768 3.099661777
155.0161269 1.53401806
169.9906404 3.218491281
188.0012051 2.796142941
260.0375906 2.476416572

Name: +ve in-silico MS/MS by CFM-ID for UZRVVVZNSBSGHK-UHFFFAOYSA-N
ID: UZRVVVZNSBSGHK-UHFFFAOYSA-N
Comment: Energy0
Num peaks: 8
94.97974138 3.847115811
97.01064758 2.017856949
122.974656 1.968313309
186.0947116 8.439651591
226.0896262 2.80778179
276.0358763 14.78189989
290.0515264 10.9472076
308.0620911 36.07872707

Name: +ve in-silico MS/MS by CFM-ID for UZRVVVZNSBSGHK-UHFFFAOYSA-N
ID: UZRVVVZNSBSGHK-UHFFFAOYSA-N
Comment: Energy1
Num peaks: 22
41.00219107 1.573021343
43.01784114 1.603033309
73.06479133 2.19906505
80.96409131 1.108856297
94.97974138 5.405301569
96.99539144 2.965591972
97.01064758 7.529318313
104.9640913 1.184804235
122.974656 10.24367194
140.0528467 1.39549864
154.0321113 1.180241309
154.0684968 9.765637057
186.0947116 4.62372545
196.0790615 3.748455784
226.0896262 4.176250144
228.1052762 2.495257338
236.0045762 1.220269402
260.0409617 2.106581855
262.0202263 1.044349775
276.0358763 5.491329187
290.0515264 3.642395921
308.0620911 5.620149416

Name: +ve in-silico MS/MS by CFM-ID for UZRVVVZNSBSGHK-UHFFFAOYSA-N
ID: UZRVVVZNSBSGHK-UHFFFAOYSA-N
Comment: Energy2
Num peaks: 31
15.02292652 2.050308386
39.02292652 0.7606405866
41.00219107 1.493708546
43.01784114 1.480543365
45.0334912 1.55215121
47.04914126 1.489327588
49.00727645 0.9162310454
51.02292652 2.363311201
53.03857658 1.97833319
73.06479133 1.043190615
88.07569036 1.31910833
94.97974138 6.077475073
96.99539144 1.69627804
97.01064758 11.11764458
104.9640913 0.7843960127
112.0215466 8.181798065
122.974656 1.168649137
140.0528467 2.640221279
140.1069905 3.658470183
152.0528467 0.7800837168
154.0321113 2.594379738
154.0684968 8.678989986
156.0841469 1.352715416
170.0634114 3.531962783
180.0477614 1.32475785
182.0634114 0.813817328
184.0790615 0.9980284665
186.0947116 3.196885113
194.0634114 1.581309439
196.0790615 2.686752444
210.0947116 1.403483607

Name: +ve in-silico MS/MS by CFM-ID for UZRVVVZNSBSGHK-UHFFFAOYSA-N
ID: UZRVVVZNSBSGHK-UHFFFAOYSA-N
Comment: Energy0
Num peaks: 8
94.97974138 3.847115811
97.01064758 2.017856949
122.974656 1.968313309
186.0947116 8.439651591
226.0896262 2.80778179
276.0358763 14.78189989
290.0515264 10.9472076
308.0620911 36.07872707

Name: +ve in-silico MS/MS by CFM-ID for UZRVVVZNSBSGHK-UHFFFAOYSA-N
ID: UZRVVVZNSBSGHK-UHFFFAOYSA-N
Comment: Energy1
Num peaks: 22
41.00219107 1.573021343
43.01784114 1.603033309
73.06479133 2.19906505
80.96409131 1.108856297
94.97974138 5.405301569
96.99539144 2.965591972
97.01064758 7.529318313
104.9640913 1.184804235
122.974656 10.24367194
140.0528467 1.39549864
154.0321113 1.180241309
154.0684968 9.765637057
186.0947116 4.62372545
196.0790615 3.748455784
226.0896262 4.176250144
228.1052762 2.495257338
236.0045762 1.220269402
260.0409617 2.106581855
262.0202263 1.044349775
276.0358763 5.491329187
290.0515264 3.642395921
308.0620911 5.620149416

Name: +ve in-silico MS/MS by CFM-ID for UZRVVVZNSBSGHK-UHFFFAOYSA-N
ID: UZRVVVZNSBSGHK-UHFFFAOYSA-N
Comment: Energy2
Num peaks: 31
15.02292652 2.050308386
39.02292652 0.7606405866
41.00219107 1.493708546
43.01784114 1.480543365
45.0334912 1.55215121
47.04914126 1.489327588
49.00727645 0.9162310454
51.02292652 2.363311201
53.03857658 1.97833319
73.06479133 1.043190615
88.07569036 1.31910833
94.97974138 6.077475073
96.99539144 1.69627804
97.01064758 11.11764458
104.9640913 0.7843960127
112.0215466 8.181798065
122.974656 1.168649137
140.0528467 2.640221279
140.1069905 3.658470183
152.0528467 0.7800837168
154.0321113 2.594379738
154.0684968 8.678989986
156.0841469 1.352715416
170.0634114 3.531962783
180.0477614 1.32475785
182.0634114 0.813817328
184.0790615 0.9980284665
186.0947116 3.196885113
194.0634114 1.581309439
196.0790615 2.686752444
210.0947116 1.403483607

Name: +ve in-silico MS/MS by CFM-ID for CMCPFKOSYLCNHR-UHFFFAOYSA-N
ID: CMCPFKOSYLCNHR-UHFFFAOYSA-N
Comment: Energy0
Num peaks: 6
82.94498181 1.201804462
91.05422664 25.95215603
110.9398964 13.14103024
198.1277259 13.04025659
224.1069905 1.682323615
308.0603459 42.06968433

Name: +ve in-silico MS/MS by CFM-ID for CMCPFKOSYLCNHR-UHFFFAOYSA-N
ID: CMCPFKOSYLCNHR-UHFFFAOYSA-N
Comment: Energy1
Num peaks: 6
91.05422664 52.25856674
106.0651257 1.271440639
110.9398964 8.647442563
198.1277259 11.08620182
224.1069905 3.447107968
308.0603459 14.76171163

Name: +ve in-silico MS/MS by CFM-ID for CMCPFKOSYLCNHR-UHFFFAOYSA-N
ID: CMCPFKOSYLCNHR-UHFFFAOYSA-N
Comment: Energy2
Num peaks: 6
63.02292652 2.06983612
65.03857658 4.995442094
75.02292652 4.385855508
82.94498181 6.70901804
91.05422664 58.08079007
110.9398964 9.526207841

Name: +ve in-silico MS/MS by CFM-ID for DXVKDCLRLNAJQE-UHFFFAOYSA-N
ID: DXVKDCLRLNAJQE-UHFFFAOYSA-N
Comment: Energy0
Num peaks: 6
125.0152543 8.328568266
156.9873253 13.6520971
159.0029754 5.32787417
196.0539094 2.672055665
290.0513225 25.20399044
308.0618872 26.73291767

Name: +ve in-silico MS/MS by CFM-ID for DXVKDCLRLNAJQE-UHFFFAOYSA-N
ID: DXVKDCLRLNAJQE-UHFFFAOYSA-N
Comment: Energy1
Num peaks: 12
125.0152543 46.39265845
127.0309044 2.03839961
132.0556236 2.81138849
150.0661883 2.652169602
156.9873253 4.566165847
159.0029754 2.154461906
162.0120445 1.784324221
164.0276946 2.330274046
182.0382593 2.038470267
278.0513225 2.325465213
290.0513225 7.910279121
308.0618872 3.211595232

Name: +ve in-silico MS/MS by CFM-ID for DXVKDCLRLNAJQE-UHFFFAOYSA-N
ID: DXVKDCLRLNAJQE-UHFFFAOYSA-N
Comment: Energy2
Num peaks: 31
42.03382555 0.6536174895
43.02907452 0.7574814539
44.04947561 1.782426529
54.03382555 1.995595842
55.01784114 0.9059513155
63.02292652 1.413302481
65.03857658 1.06147637
67.02907452 5.48631101
69.0334912 1.298147784
69.04472458 1.328969076
75.02292652 2.243125879
77.03857658 1.506602095
78.03382555 2.26653537
80.04947561 1.354883764
82.02874017 2.041152105
91.05422664 1.737264428
96.98395416 1.033298361
98.99960423 1.871263869
107.0603746 1.265591627
108.0443902 1.898078521
110.0600403 1.235152765
125.0152543 26.09070486
127.0309044 7.416477381
140.0276946 0.9274759165
153.0117102 1.241139852
156.9873253 1.976424698
164.0276946 1.112551637
178.0069592 1.110655113
178.0433447 1.495864131
192.0226092 0.94974003
240.0589947 0.693605085

Name: +ve in-silico MS/MS by CFM-ID for BEHZAAUZNUYAIK-UHFFFAOYSA-N
ID: BEHZAAUZNUYAIK-UHFFFAOYSA-N
Comment: Energy0
Num peaks: 6
255.999173 9.740011926
283.9940876 15.48257841
302.0046523 3.643354986
310.0297242 3.626312158
313.0094033 14.0526027
330.0359524 39.41951823

Name: +ve in-silico MS/MS by CFM-ID for BEHZAAUZNUYAIK-UHFFFAOYSA-N
ID: BEHZAAUZNUYAIK-UHFFFAOYSA-N
Comment: Energy1
Num peaks: 14
47.04914126 1.531366215
240.988274 9.421510092
246.0172677 1.440749519
255.999173 16.58073627
256.9831886 2.050755277
258.0148231 2.144117586
270.9988386 2.045677642
283.9940876 16.30418601
298.9937533 3.76162453
302.0046523 1.463232556
303.0250534 1.550685463
312.0253877 1.53727038
313.0094033 12.29322509
330.0359524 7.969357673

Name: +ve in-silico MS/MS by CFM-ID for BEHZAAUZNUYAIK-UHFFFAOYSA-N
ID: BEHZAAUZNUYAIK-UHFFFAOYSA-N
Comment: Energy2
Num peaks: 19
29.03857658 1.124470197
40.01817548 4.174330428
65.99744004 1.979404432
68.99466108 1.269146384
194.0023666 1.114454161
198.9976958 1.493024731
221.9972812 1.305627405
235.9929447 11.08578822
238.0085948 3.892630754
240.0242449 1.193787243
240.988274 4.955659292
255.999173 19.52660148
256.9831886 1.059815686
263.9878594 6.397407392
266.0035094 2.500091588
267.999173 1.849759403
270.9988386 1.043459469
283.9940876 13.63315214
293.0031751 1.18161414

Name: +ve in-silico MS/MS by CFM-ID for YJRFZRSVAHACTJ-UHFFFAOYSA-N
ID: YJRFZRSVAHACTJ-UHFFFAOYSA-N
Comment: Energy0
Num peaks: 6
124.0393049 1.118741281
259.0423416 1.025200683
261.0579917 8.059955557
280.0274198 1.451121463
290.0481553 3.349576335
308.05872 75.07208864

Name: +ve in-silico MS/MS by CFM-ID for YJRFZRSVAHACTJ-UHFFFAOYSA-N
ID: YJRFZRSVAHACTJ-UHFFFAOYSA-N
Comment: Energy1
Num peaks: 11
105.0698767 11.19182871
108.0443902 3.201040545
124.0393049 20.05476311
128.070605 1.270112935
259.0423416 1.830644007
261.0579917 7.504041659
272.0375906 4.40583322
280.0274198 1.349686004
290.0481553 13.77633401
292.0274198 1.296577129
308.05872 14.74033387

Name: +ve in-silico MS/MS by CFM-ID for YJRFZRSVAHACTJ-UHFFFAOYSA-N
ID: YJRFZRSVAHACTJ-UHFFFAOYSA-N
Comment: Energy2
Num peaks: 26
39.02292652 1.123246914
49.00727645 3.642578459
51.02292652 10.55417251
53.03857658 3.024214588
55.05422664 0.8351653524
63.02292652 10.32979532
65.03857658 3.641850591
75.02292652 1.455320646
77.03857658 1.708648279
79.05422664 1.273087774
81.06987671 1.194956473
89.03857658 8.129399978
91.05422664 7.44611487
93.06987671 2.01589964
94.02874017 1.082055802
105.0698767 1.455376693
108.0443902 3.804831565
110.0236548 0.803765972
110.0600403 1.969707683
124.0393049 8.433235447
126.0549549 0.9452066818
128.070605 1.503694395
197.0266916 0.9167104652
235.0423416 0.7787001913
261.0579917 1.038168356
292.0274198 0.9250625251

Name: +ve in-silico MS/MS by CFM-ID for MQKWHCOIRFPCDT-UHFFFAOYSA-N
ID: MQKWHCOIRFPCDT-UHFFFAOYSA-N
Comment: Energy0
Num peaks: 6
124.0393049 1.11161992
259.0423416 1.019917853
261.0579917 8.014723353
280.0274198 1.031924483
290.0481553 3.328460016
308.05872 74.54536002

Name: +ve in-silico MS/MS by CFM-ID for MQKWHCOIRFPCDT-UHFFFAOYSA-N
ID: MQKWHCOIRFPCDT-UHFFFAOYSA-N
Comment: Energy1
Num peaks: 13
29.03857658 1.150869659
105.0698767 10.78744799
108.0443902 3.087904589
124.0393049 19.41823276
128.070605 1.214275686
259.0423416 1.758079115
261.0579917 7.17743129
272.0375906 4.246725016
280.0274198 1.700204339
282.0430699 1.128788111
290.0481553 13.10994816
292.0274198 1.5464451
308.05872 13.82942711

Name: +ve in-silico MS/MS by CFM-ID for MQKWHCOIRFPCDT-UHFFFAOYSA-N
ID: MQKWHCOIRFPCDT-UHFFFAOYSA-N
Comment: Energy2
Num peaks: 27
39.02292652 5.416225818
41.03857658 2.849165713
43.05422664 0.887336662
49.00727645 6.752573895
51.02292652 11.41456547
53.03857658 1.876505574
63.02292652 8.347312236
65.03857658 2.432494084
75.02292652 0.9804287642
77.03857658 1.954262057
79.05422664 1.163774388
81.06987671 1.106165598
89.03857658 5.331998555
91.05422664 4.203840683
93.06987671 1.984184423
94.02874017 1.065032319
105.0698767 1.43692949
108.0443902 3.723493198
110.0236548 0.7908827983
110.0600403 1.932153483
124.0393049 8.373872601
126.0549549 0.9272382284
128.070605 1.477225763
197.0266916 0.9134779345
261.0579917 1.033667891
282.0430699 0.86759693
292.0274198 1.517255798

Name: +ve in-silico MS/MS by CFM-ID for IJLXULGUXAFEKD-UHFFFAOYSA-N
ID: IJLXULGUXAFEKD-UHFFFAOYSA-N
Comment: Energy0
Num peaks: 6
124.0393049 0.9084026808
185.0266916 1.039414698
261.0579917 4.359620184
280.0274198 1.02878572
290.0481553 3.397783016
308.05872 76.84371423

Name: +ve in-silico MS/MS by CFM-ID for IJLXULGUXAFEKD-UHFFFAOYSA-N
ID: IJLXULGUXAFEKD-UHFFFAOYSA-N
Comment: Energy1
Num peaks: 20
29.03857658 1.233037803
63.02292652 1.10612393
65.03857658 1.919698221
79.05422664 1.14981607
96.04439023 1.078556806
103.0542266 1.064747796
105.0698767 11.62727382
108.0443902 1.363903506
112.0393049 1.102414773
124.0393049 6.446522989
128.070605 1.039804226
185.0266916 1.405400743
259.0423416 2.898984444
261.0579917 7.917382336
272.0375906 4.633002893
280.0274198 1.900685296
282.0430699 1.155802565
290.0481553 14.45494565
292.0274198 1.701405661
308.05872 15.40747412

Name: +ve in-silico MS/MS by CFM-ID for IJLXULGUXAFEKD-UHFFFAOYSA-N
ID: IJLXULGUXAFEKD-UHFFFAOYSA-N
Comment: Energy2
Num peaks: 28
39.02292652 7.28308804
41.03857658 3.091709867
43.05422664 0.8247436701
49.00727645 4.904926103
51.02292652 9.848268917
53.03857658 1.891222832
63.02292652 4.4567762
65.03857658 1.169323424
75.02292652 1.851254873
77.03857658 3.805548295
79.05422664 1.492199659
84.04439023 1.016369881
89.03857658 6.51353725
91.05422664 2.219200047
93.06987671 1.317883769
94.02874017 1.850502564
98.02365479 2.634702384
103.0542266 1.141977156
105.0698767 0.9915530992
108.0443902 2.297450656
110.0600403 1.817890723
112.0393049 0.8976542035
124.0393049 8.222929115
128.070605 1.375434195
195.0110415 2.471941394
197.0266916 2.543107461
282.0430699 0.8121995974
292.0274198 1.426096983

Name: +ve in-silico MS/MS by CFM-ID for JLVZJKIXDNEIEY-UHFFFAOYSA-N
ID: JLVZJKIXDNEIEY-UHFFFAOYSA-N
Comment: Energy0
Num peaks: 6
185.0266916 1.03334605
261.0579917 4.339123329
280.0274198 1.507971863
290.0481553 3.380840791
292.0274198 0.9551531104
308.05872 76.24112526

Name: +ve in-silico MS/MS by CFM-ID for JLVZJKIXDNEIEY-UHFFFAOYSA-N
ID: JLVZJKIXDNEIEY-UHFFFAOYSA-N
Comment: Energy1
Num peaks: 19
63.02292652 1.228690101
65.03857658 2.106820899
77.03857658 1.083830467
79.05422664 1.572369956
81.06987671 1.418387988
96.04439023 1.081164296
103.0542266 1.206365155
105.0698767 11.63045975
108.0443902 1.363734948
112.0393049 1.108554422
124.0393049 6.343272064
185.0266916 1.41311669
259.0423416 2.916248497
261.0579917 7.951587936
272.0375906 4.621870633
280.0274198 1.613107429
290.0481553 14.49005396
292.0274198 2.300044227
308.05872 15.52551971

Name: +ve in-silico MS/MS by CFM-ID for JLVZJKIXDNEIEY-UHFFFAOYSA-N
ID: JLVZJKIXDNEIEY-UHFFFAOYSA-N
Comment: Energy2
Num peaks: 26
39.02292652 7.41631154
41.03857658 1.614216569
49.00727645 3.994141718
51.02292652 10.51935762
53.03857658 1.955540235
63.02292652 6.064030535
65.03857658 2.189141817
75.02292652 2.980738808
77.03857658 6.119476202
79.05422664 2.255540528
81.06987671 1.124836595
84.04439023 0.9711841912
89.03857658 5.45592242
91.05422664 2.160430105
93.06987671 1.259293399
94.02874017 1.768406148
98.02365479 2.512083614
103.0542266 1.017511347
105.0698767 0.9035080736
108.0443902 2.198307338
110.0600403 1.737713003
124.0393049 7.498204087
128.070605 1.309151216
195.0110415 2.015318634
197.0266916 1.941461149
292.0274198 1.639333781

Name: +ve in-silico MS/MS by CFM-ID for MQZSWPBDYPUGOS-UHFFFAOYSA-N
ID: MQZSWPBDYPUGOS-UHFFFAOYSA-N
Comment: Energy0
Num peaks: 6
124.0393049 0.9133616968
185.0266916 1.044284195
261.0579917 4.388318524
280.0274198 1.526813859
290.0481553 3.41988503
308.05872 77.3278218

Name: +ve in-silico MS/MS by CFM-ID for MQZSWPBDYPUGOS-UHFFFAOYSA-N
ID: MQZSWPBDYPUGOS-UHFFFAOYSA-N
Comment: Energy1
Num peaks: 17
63.02292652 1.240841163
65.03857658 2.174606228
79.05422664 1.1395741
96.04439023 1.115991032
103.0542266 1.253007426
105.0698767 12.08637712
108.0443902 1.413486283
112.0393049 1.157193303
124.0393049 6.603791628
185.0266916 1.474223005
259.0423416 3.037266292
261.0579917 8.311122417
272.0375906 4.808268543
280.0274198 1.733031951
290.0481553 15.21427549
292.0274198 1.435424278
308.05872 16.4665294

Name: +ve in-silico MS/MS by CFM-ID for MQZSWPBDYPUGOS-UHFFFAOYSA-N
ID: MQZSWPBDYPUGOS-UHFFFAOYSA-N
Comment: Energy2
Num peaks: 27
39.02292652 3.398959078
49.00727645 2.128101543
51.02292652 9.01801503
53.03857658 2.235074584
63.02292652 6.303979516
65.03857658 2.244107081
75.02292652 2.461289396
77.03857658 3.998446311
79.05422664 1.47575149
80.0130901 0.8152146528
84.04439023 1.037871156
89.03857658 9.370234497
91.05422664 5.52995679
93.06987671 1.345763562
94.02874017 1.890866253
96.04439023 0.8216043099
98.02365479 2.693228846
103.0542266 1.204088591
105.0698767 1.007757941
108.0443902 2.367112686
110.0600403 1.860859487
112.0393049 0.9201567786
124.0393049 8.279683164
128.070605 1.407142209
195.0110415 3.047331296
197.0266916 2.74314477
292.0274198 0.8257110632

Name: +ve in-silico MS/MS by CFM-ID for WTLZYWLCZTTYDO-UHFFFAOYSA-N
ID: WTLZYWLCZTTYDO-UHFFFAOYSA-N
Comment: Energy0
Num peaks: 6
98.02365479 3.792444652
120.0443902 53.0043349
129.9957258 4.888671387
132.0113759 5.559361174
217.0430103 12.31621533
348.0471097 4.085831524

Name: +ve in-silico MS/MS by CFM-ID for WTLZYWLCZTTYDO-UHFFFAOYSA-N
ID: WTLZYWLCZTTYDO-UHFFFAOYSA-N
Comment: Energy1
Num peaks: 21
58.99499752 2.104750414
98.02365479 2.300687031
102.0008112 3.226596635
104.0164612 1.504735069
114.0008112 1.440658596
129.0447246 1.754002332
129.9957258 18.08492591
132.0113759 5.246259813
133.0760247 2.079135081
173.0709393 6.829538924
175.0865894 1.296285229
185.0709393 2.131242399
217.0430103 7.688537794
229.0099959 1.332553247
249.0150813 5.252740799
251.0307314 3.676168748
286.064474 1.711698989
303.025646 1.333312483
314.0593887 5.458663899
320.0521951 4.38535708
348.0471097 2.34840312

Name: +ve in-silico MS/MS by CFM-ID for WTLZYWLCZTTYDO-UHFFFAOYSA-N
ID: WTLZYWLCZTTYDO-UHFFFAOYSA-N
Comment: Energy2
Num peaks: 28
40.01817548 1.637838434
41.00219107 1.226202355
42.03382555 1.43211874
43.01784114 1.286122784
44.0130901 1.191930526
49.00727645 1.012772224
51.02292652 1.575927967
53.03857658 1.438340138
56.97934745 3.912068597
58.99499752 2.284829953
61.01064758 1.335258115
63.02292652 3.522142532
65.03857658 5.626651822
70.02874017 0.934600766
92.0130901 2.058733283
94.02874017 2.867227295
98.02365479 1.912895015
102.0008112 1.204503839
104.0130901 2.933247934
107.0603746 1.227095223
114.0008112 1.837562259
116.9827186 1.005531476
120.0443902 25.16261462
129.0447246 1.065676005
129.9957258 3.927410274
131.0603746 3.491214554
133.0760247 2.397929143
217.0430103 1.1913617

Name: +ve in-silico MS/MS by CFM-ID for DNCRECZZJKWTSN-UHFFFAOYSA-N
ID: DNCRECZZJKWTSN-UHFFFAOYSA-N
Comment: Energy0
Num peaks: 6
105.0334912 3.932846894
107.0491413 4.62449448
302.0497812 9.279599502
304.0654313 9.3637518
330.0446958 5.616675612
348.0552605 49.68538752

Name: +ve in-silico MS/MS by CFM-ID for DNCRECZZJKWTSN-UHFFFAOYSA-N
ID: DNCRECZZJKWTSN-UHFFFAOYSA-N
Comment: Energy1
Num peaks: 15
91.05422664 3.023384698
94.94498181 2.385740466
101.0385766 8.244983812
105.0334912 2.727387961
108.0807757 1.989102993
132.0807757 1.932071461
200.002831 16.58025339
202.0184811 10.78004984
236.1069905 4.30027052
238.1226406 2.38765319
300.0341312 1.934839226
302.0497812 2.352577699
304.0654313 4.583470171
320.0603459 13.07021355
348.0552605 5.57666824

Name: +ve in-silico MS/MS by CFM-ID for DNCRECZZJKWTSN-UHFFFAOYSA-N
ID: DNCRECZZJKWTSN-UHFFFAOYSA-N
Comment: Energy2
Num peaks: 15
49.00727645 2.658558299
51.02292652 2.097940153
63.02292652 2.679819016
94.94498181 28.73241717
101.0385766 5.647980285
103.0542266 5.712513996
105.0334912 5.136639266
106.0651257 2.903631552
107.0491413 2.175352735
108.0807757 2.635489178
131.0491413 3.742699599
194.9762819 2.718978065
196.991932 9.019557709
200.002831 3.730058835
202.0184811 1.998081425

Name: +ve in-silico MS/MS by CFM-ID for ZBNSNABCOCGUAA-UHFFFAOYSA-N
ID: ZBNSNABCOCGUAA-UHFFFAOYSA-N
Comment: Energy0
Num peaks: 16
55.01784114 1.936351994
73.02840582 1.435656813
86.98991214 2.122544994
87.04405588 3.482455329
89.0055622 4.535962699
114.9848268 2.277680225
119.0161269 12.32216312
121.0317769 10.82411012
162.0525103 5.764067377
188.0317749 1.543061201
222.0194959 2.55088868
258.0194959 2.175366468
276.0300606 13.27023674
278.0457107 1.419566953
290.0457107 1.827103739
308.0562754 13.38193419

Name: +ve in-silico MS/MS by CFM-ID for ZBNSNABCOCGUAA-UHFFFAOYSA-N
ID: ZBNSNABCOCGUAA-UHFFFAOYSA-N
Comment: Energy1
Num peaks: 18
27.02292652 2.589417826
55.01784114 5.136025528
57.0334912 6.3485264
59.04914126 2.642530084
69.0334912 2.862141627
73.02840582 1.688631414
83.01275576 2.605921948
85.02840582 3.918112951
87.04405588 21.91885156
89.0055622 1.973454195
119.0161269 2.80663368
121.0317769 3.805233129
147.0110415 1.865617695
162.0525103 7.541242188
188.0317749 6.881705095
276.0300606 2.361476754
290.0457107 1.220980126
308.0562754 2.724337242

Name: +ve in-silico MS/MS by CFM-ID for ZBNSNABCOCGUAA-UHFFFAOYSA-N
ID: ZBNSNABCOCGUAA-UHFFFAOYSA-N
Comment: Energy2
Num peaks: 31
15.02292652 0.7512501166
25.00727645 1.428439875
27.02292652 7.855644088
29.03857658 1.254224168
44.97934745 1.012900223
46.99499752 0.9843620921
53.00219107 2.488209128
55.01784114 7.174527593
57.0334912 4.250561684
58.99499752 7.683849495
59.04914126 0.7211212585
61.01064758 2.898832493
69.0334912 1.331074173
73.02840582 1.30621388
83.01275576 3.125859137
84.97426207 1.035446928
85.02840582 1.784780157
86.98991214 1.848884927
87.04405588 4.065655885
89.0055622 3.215482415
103.0212123 0.9602204787
114.9848268 1.097352114
119.0161269 2.580098117
133.0259612 1.198973736
135.0416113 1.884265976
142.0462821 4.438114955
162.0525103 6.635403884
188.0317749 1.413344043
202.0132677 0.7876167336
222.0194959 1.376176833
234.0194959 0.8272222578

Name: +ve in-silico MS/MS by CFM-ID for DEYSNVZVCIQMSO-UHFFFAOYSA-N
ID: DEYSNVZVCIQMSO-UHFFFAOYSA-N
Comment: Energy0
Num peaks: 6
158.9707479 2.450117853
230.0078617 2.490093438
264.0285972 0.9706517338
276.0285972 3.021926935
292.0235118 1.970733673
308.0548119 81.74871047

Name: +ve in-silico MS/MS by CFM-ID for DEYSNVZVCIQMSO-UHFFFAOYSA-N
ID: DEYSNVZVCIQMSO-UHFFFAOYSA-N
Comment: Energy1
Num peaks: 7
79.05422664 3.136969634
150.0913404 17.83764573
158.9707479 4.391379163
230.0078617 10.83893737
276.0285972 8.400026069
292.0235118 3.010532475
308.0548119 33.28948257

Name: +ve in-silico MS/MS by CFM-ID for DEYSNVZVCIQMSO-UHFFFAOYSA-N
ID: DEYSNVZVCIQMSO-UHFFFAOYSA-N
Comment: Energy2
Num peaks: 22
39.02292652 2.059380145
49.00727645 1.189403573
51.02292652 1.662635678
65.03857658 2.1070366
68.04947561 1.991193197
70.06512568 1.235453125
82.06512568 3.539992045
106.0651257 4.742457879
158.9707479 3.24287869
180.9550979 1.573677855
182.9707479 4.756568411
194.9707479 1.687563904
206.9707479 15.42774033
220.986398 1.770061868
238.0129471 3.682380684
247.997297 3.191256596
250.0129471 3.611682469
262.9969627 1.399689354
264.0285972 12.98666273
276.0285972 3.200820595
280.0235118 1.217062409
292.0235118 3.895442967

Name: +ve in-silico MS/MS by CFM-ID for GRFQPQNKPVSANC-UHFFFAOYSA-N
ID: GRFQPQNKPVSANC-UHFFFAOYSA-N
Comment: Energy0
Num peaks: 10
47.04914126 2.026630953
73.06479133 2.344500097
91.07535601 1.917185447
117.0910061 4.806273364
196.9322242 11.16753269
222.9478743 2.262085595
240.958439 1.80606051
266.974089 2.096078775
284.9846537 2.298313876
313.0159538 49.85587986

Name: +ve in-silico MS/MS by CFM-ID for GRFQPQNKPVSANC-UHFFFAOYSA-N
ID: GRFQPQNKPVSANC-UHFFFAOYSA-N
Comment: Energy1
Num peaks: 16
29.03857658 1.466843239
45.0334912 2.692886085
47.04914126 7.723023519
63.04405588 1.17031473
73.06479133 5.537193009
89.05970595 1.683739843
91.07535601 5.832476419
117.0910061 11.68533492
168.9373096 1.35594745
196.9322242 9.747813881
222.9478743 4.754232076
240.958439 4.319673242
266.974089 3.590995689
277.0392761 1.373390363
284.9846537 3.086912422
313.0159538 14.66509392

Name: +ve in-silico MS/MS by CFM-ID for GRFQPQNKPVSANC-UHFFFAOYSA-N
ID: GRFQPQNKPVSANC-UHFFFAOYSA-N
Comment: Energy2
Num peaks: 23
29.03857658 3.134241666
31.01784114 0.9700828955
41.00219107 0.9899996167
43.01784114 1.109936911
45.0334912 5.603645245
47.04914126 4.74480409
57.0334912 1.572784421
59.04914126 2.442980895
61.06479133 1.52070152
67.01784114 0.8803903189
73.06479133 3.152329399
106.9449818 4.106045665
108.9606319 0.9518761441
164.9060095 2.999886016
166.9216595 6.725385143
168.9373096 10.56989593
180.9373096 2.637616941
184.9686097 1.227737334
186.9842598 0.9357569912
196.9322242 19.77521559
208.9322242 1.137503453
222.9478743 1.296609418
277.0392761 1.933178054

Name: +ve in-silico MS/MS by CFM-ID for OVSIAEWZPMVAOF-UHFFFAOYSA-N
ID: OVSIAEWZPMVAOF-UHFFFAOYSA-N
Comment: Energy0
Num peaks: 7
85.10117684 5.037111057
87.1168269 2.451134079
120.9647387 4.94433128
205.0586391 7.764252109
207.0742892 4.241694659
233.0899392 2.869549541
313.0161014 54.91463786

Name: +ve in-silico MS/MS by CFM-ID for OVSIAEWZPMVAOF-UHFFFAOYSA-N
ID: OVSIAEWZPMVAOF-UHFFFAOYSA-N
Comment: Energy1
Num peaks: 14
43.05422664 3.934897174
57.06987671 3.505625823
71.08552677 8.722043345
85.10117684 5.63355615
106.9490886 3.610401984
120.9647387 5.635857344
205.0586391 1.787552716
219.0742892 2.926093256
233.0899392 3.863879825
240.922201 6.836908496
242.937851 1.651418161
254.937851 2.627554547
268.9535011 2.499832318
313.0161014 27.99391047

Name: +ve in-silico MS/MS by CFM-ID for OVSIAEWZPMVAOF-UHFFFAOYSA-N
ID: OVSIAEWZPMVAOF-UHFFFAOYSA-N
Comment: Energy2
Num peaks: 21
41.03857658 7.705071233
43.05422664 9.641288105
55.05422664 2.528000289
57.06987671 5.074471718
69.06987671 2.135668658
71.08552677 6.715864928
85.10117684 8.778654724
87.1168269 2.474485135
106.9490886 1.682785098
111.1168269 1.621221627
118.9490886 2.237511795
120.9647387 9.323148321
122.9803888 1.892689375
125.132477 1.755816872
132.9647387 3.351175838
134.9803888 2.852955899
146.9803888 3.062919327
148.9960388 1.919474964
160.9960388 2.451960291
163.0116889 2.099544194
189.027339 1.798280301

Name: +ve in-silico MS/MS by CFM-ID for MCVVDMSWCQUKEV-UHFFFAOYSA-N
ID: MCVVDMSWCQUKEV-UHFFFAOYSA-N
Comment: Energy0
Num peaks: 6
91.05422664 3.168049598
155.0161269 8.205805175
157.0317769 1.565927529
261.0579917 4.296489221
290.0481553 2.020270331
308.05872 75.81415293

Name: +ve in-silico MS/MS by CFM-ID for MCVVDMSWCQUKEV-UHFFFAOYSA-N
ID: MCVVDMSWCQUKEV-UHFFFAOYSA-N
Comment: Energy1
Num peaks: 6
65.03857658 2.988792273
91.05422664 34.56546865
120.0443902 7.238273645
261.0579917 9.269021639
290.0481553 12.67976772
308.05872 15.66683478

Name: +ve in-silico MS/MS by CFM-ID for MCVVDMSWCQUKEV-UHFFFAOYSA-N
ID: MCVVDMSWCQUKEV-UHFFFAOYSA-N
Comment: Energy2
Num peaks: 7
49.00727645 12.0104815
51.02292652 8.746843987
65.03857658 13.03751784
67.05422664 5.012787281
75.02292652 14.13017649
77.03857658 7.863894292
91.05422664 19.202422

Name: +ve in-silico MS/MS by CFM-ID for SRGRNICXJJCAEE-UHFFFAOYSA-N
ID: SRGRNICXJJCAEE-UHFFFAOYSA-N
Comment: Energy0
Num peaks: 6
218.036718 2.303281351
286.0184811 1.96269238
288.0341312 2.183568187
294.0680181 1.708851528
314.0133957 2.185427276
330.0446958 81.46711537

Name: +ve in-silico MS/MS by CFM-ID for SRGRNICXJJCAEE-UHFFFAOYSA-N
ID: SRGRNICXJJCAEE-UHFFFAOYSA-N
Comment: Energy1
Num peaks: 9
218.036718 2.834501649
286.0184811 3.461758773
288.0341312 3.968100298
300.0341312 4.597793783
302.0497812 4.087849881
312.0341312 16.40644886
313.0181468 3.171292552
314.0133957 5.346561468
330.0446958 37.72171787

Name: +ve in-silico MS/MS by CFM-ID for SRGRNICXJJCAEE-UHFFFAOYSA-N
ID: SRGRNICXJJCAEE-UHFFFAOYSA-N
Comment: Energy2
Num peaks: 31
43.01784114 1.143266494
63.02292652 1.325993644
96.98395416 2.159229752
113.0152543 2.211923809
125.0152543 3.055094274
149.0152543 1.900917103
176.0261533 3.400113686
182.0600403 2.189060316
188.0261533 2.551356663
191.025819 1.439086004
216.0210679 3.387298594
218.036718 2.690097497
228.0210679 1.086119422
236.0261533 1.056311622
238.0418034 3.21716342
242.036718 1.647639249
252.0574535 6.576512253
258.0913404 1.894006868
266.036718 1.122874886
268.0523681 1.596194248
270.0680181 1.53651514
276.0574535 1.092099799
278.036718 1.145888999
286.0184811 6.192750419
288.0341312 2.98237375
294.0680181 4.649224968
298.0184811 1.117674816
312.0341312 1.272769329
313.0181468 2.419196357
314.0133957 2.101002524
330.0446958 1.087113486

Name: +ve in-silico MS/MS by CFM-ID for YFVKWQCDKIIVGU-UHFFFAOYSA-N
ID: YFVKWQCDKIIVGU-UHFFFAOYSA-N
Comment: Energy0
Num peaks: 6
111.0262976 2.380764731
141.0698767 12.92089244
171.0262976 1.167857954
173.0419477 36.2651079
179.9936176 0.4155997303
308.0562179 44.48266393

Name: +ve in-silico MS/MS by CFM-ID for YFVKWQCDKIIVGU-UHFFFAOYSA-N
ID: YFVKWQCDKIIVGU-UHFFFAOYSA-N
Comment: Energy1
Num peaks: 6
136.0215466 1.799093455
141.0698767 37.38583785
173.0419477 26.80316499
179.9936176 1.790479644
282.0405678 1.414707268
308.0562179 21.71386651

Name: +ve in-silico MS/MS by CFM-ID for YFVKWQCDKIIVGU-UHFFFAOYSA-N
ID: YFVKWQCDKIIVGU-UHFFFAOYSA-N
Comment: Energy2
Num peaks: 11
49.00727645 2.073028026
63.02292652 5.118092489
91.05422664 2.01862621
101.0385766 2.199961211
115.0542266 11.79281153
125.0385766 2.224615801
129.0698767 3.261453641
141.0698767 41.15478656
147.0262976 3.036974753
157.0106476 2.243046918
173.0419477 6.43702992

Name: +ve in-silico MS/MS by CFM-ID for QXTKWWMLNUQOLB-UHFFFAOYSA-N
ID: QXTKWWMLNUQOLB-UHFFFAOYSA-N
Comment: Energy0
Num peaks: 6
91.05422664 3.151928549
155.0161269 8.166390317
157.0317769 1.558407796
261.0579917 4.277676389
290.0481553 2.010507822
308.05872 75.31614521

Name: +ve in-silico MS/MS by CFM-ID for QXTKWWMLNUQOLB-UHFFFAOYSA-N
ID: QXTKWWMLNUQOLB-UHFFFAOYSA-N
Comment: Energy1
Num peaks: 6
65.03857658 3.020975503
91.05422664 34.77440412
120.0443902 7.36784014
261.0579917 9.175018272
290.0481553 12.86026123
308.05872 15.83274967

Name: +ve in-silico MS/MS by CFM-ID for QXTKWWMLNUQOLB-UHFFFAOYSA-N
ID: QXTKWWMLNUQOLB-UHFFFAOYSA-N
Comment: Energy2
Num peaks: 8
49.00727645 11.64415759
51.02292652 9.077851257
65.03857658 11.95045711
67.05422664 4.68254233
75.02292652 13.13858111
77.03857658 7.25079177
91.05422664 17.96486946
124.0393049 6.566985583

Name: +ve in-silico MS/MS by CFM-ID for QBHQGEWCTITJST-UHFFFAOYSA-N
ID: QBHQGEWCTITJST-UHFFFAOYSA-N
Comment: Energy0
Num peaks: 6
171.9715309 1.022426796
294.0680181 0.9215568833
298.0184811 4.683205197
300.0341312 1.263682524
314.0133957 0.6787408736
330.0446958 86.67615993

Name: +ve in-silico MS/MS by CFM-ID for QBHQGEWCTITJST-UHFFFAOYSA-N
ID: QBHQGEWCTITJST-UHFFFAOYSA-N
Comment: Energy1
Num peaks: 6
157.0647913 2.470552631
286.0184811 2.944638398
298.0184811 8.636263867
304.0290458 2.184849985
314.0133957 3.435550706
330.0446958 60.89015455

Name: +ve in-silico MS/MS by CFM-ID for QBHQGEWCTITJST-UHFFFAOYSA-N
ID: QBHQGEWCTITJST-UHFFFAOYSA-N
Comment: Energy2
Num peaks: 31
15.02292652 1.145820882
39.02292652 1.689409522
41.03857658 0.9126319852
49.00727645 5.291720276
51.02292652 2.272635938
84.98395416 1.090049928
101.0385766 8.084387496
103.0542266 2.098149999
115.0542266 3.150764582
118.9449818 1.764133658
129.0698767 1.490607897
146.9762819 2.239337832
154.0651257 2.72314708
157.0647913 4.66664346
171.9715309 2.872113943
195.9715309 1.053009458
207.9715309 1.171251856
226.0418034 1.077212595
250.0418034 1.904543783
260.002831 1.357948379
264.0574535 1.621003704
272.002831 1.389773734
274.0184811 2.046035329
284.002831 4.41705185
286.0184811 3.353269758
294.0680181 1.266294823
298.0184811 7.535140923
300.0341312 1.853536631
302.0133957 1.174362508
304.0290458 2.459181613
314.0133957 3.878020706

Name: +ve in-silico MS/MS by CFM-ID for AFSGAKRBFXDTOA-UHFFFAOYSA-N
ID: AFSGAKRBFXDTOA-UHFFFAOYSA-N
Comment: Energy0
Num peaks: 6
94.06512568 4.593423924
210.0219405 2.534611722
215.0008707 4.170029209
262.0532407 12.15510366
290.0481553 28.411557
308.05872 29.29115304

Name: +ve in-silico MS/MS by CFM-ID for AFSGAKRBFXDTOA-UHFFFAOYSA-N
ID: AFSGAKRBFXDTOA-UHFFFAOYSA-N
Comment: Energy1
Num peaks: 11
79.05422664 3.445176987
93.0334912 2.783025293
94.06512568 3.680780476
151.0389705 5.270564336
156.0113759 6.53936064
215.0008707 4.704543153
262.0532407 18.25011917
264.0688907 2.245175239
276.0325052 1.426224065
290.0481553 25.34508723
308.05872 7.565342508

Name: +ve in-silico MS/MS by CFM-ID for AFSGAKRBFXDTOA-UHFFFAOYSA-N
ID: AFSGAKRBFXDTOA-UHFFFAOYSA-N
Comment: Energy2
Num peaks: 25
25.00727645 0.8608668813
39.02292652 2.133206626
51.02292652 2.104203402
53.00219107 1.27475827
53.03857658 0.8529976055
55.01784114 1.218414867
63.02292652 10.57248784
65.03857658 7.689011042
67.05422664 7.823599704
68.99710569 0.9885323654
79.05422664 3.401038954
94.06512568 8.300620834
95.01275576 1.085427268
107.0127558 1.683169309
107.0491413 3.917511732
109.0284058 1.191846298
135.0440559 2.082736047
180.0113759 1.935784483
194.0270259 0.9869942809
206.0270259 1.646706815
218.0270259 10.72559357
220.042676 0.9276006258
232.042676 2.215167794
244.0062905 1.684271559
246.0219405 2.767617662

Name: +ve in-silico MS/MS by CFM-ID for JBYHBIUXSCRTHZ-UHFFFAOYSA-N
ID: JBYHBIUXSCRTHZ-UHFFFAOYSA-N
Comment: Energy0
Num peaks: 10
88.02154661 4.411830277
122.0092677 4.436361972
136.9725478 3.346701119
193.9762533 5.50804079
207.9919034 1.735447225
223.986818 10.73627068
226.002468 12.41696458
280.9905235 20.65209449
283.0061735 2.500572018
313.0167382 15.6397473

Name: +ve in-silico MS/MS by CFM-ID for JBYHBIUXSCRTHZ-UHFFFAOYSA-N
ID: JBYHBIUXSCRTHZ-UHFFFAOYSA-N
Comment: Energy1
Num peaks: 10
88.02154661 33.65487663
90.03719668 2.13814229
105.9779675 1.783704703
119.9936176 18.53060974
122.0092677 5.640735653
163.9656886 2.602449929
223.986818 3.87047447
252.9956088 3.014270891
280.9905235 5.473721679
313.0167382 4.655709061

Name: +ve in-silico MS/MS by CFM-ID for JBYHBIUXSCRTHZ-UHFFFAOYSA-N
ID: JBYHBIUXSCRTHZ-UHFFFAOYSA-N
Comment: Energy2
Num peaks: 14
46.06512568 3.194031181
88.02154661 8.581607046
119.9936176 4.304932489
122.0092677 10.66006529
136.9725478 2.062893273
163.9656886 5.882813847
165.9813387 4.366683724
191.9606032 3.367066876
193.9762533 14.55463019
207.9919034 4.242374415
252.9956088 5.109420111
264.9956088 8.517643974
267.0112589 2.726179706
280.9905235 3.125532591

Name: +ve in-silico MS/MS by CFM-ID for KIMFKAVCLNDLPT-UHFFFAOYSA-N
ID: KIMFKAVCLNDLPT-UHFFFAOYSA-N
Comment: Energy0
Num peaks: 6
155.0161269 7.229093027
157.0317769 4.424274855
215.9961197 4.124340004
261.0579917 3.762483605
290.0481553 2.962796337
308.05872 66.08388403

Name: +ve in-silico MS/MS by CFM-ID for KIMFKAVCLNDLPT-UHFFFAOYSA-N
ID: KIMFKAVCLNDLPT-UHFFFAOYSA-N
Comment: Energy1
Num peaks: 13
65.03857658 1.411430142
91.05422664 12.66844357
105.0334912 2.557534411
124.0393049 2.173105485
134.0236548 3.346321793
136.0393049 3.3551937
152.0342195 16.10763987
155.0161269 5.887421967
157.0317769 1.395998491
259.0423416 2.618506171
261.0579917 6.507603625
290.0481553 11.48552157
308.05872 11.07979934

Name: +ve in-silico MS/MS by CFM-ID for KIMFKAVCLNDLPT-UHFFFAOYSA-N
ID: KIMFKAVCLNDLPT-UHFFFAOYSA-N
Comment: Energy2
Num peaks: 20
49.00727645 3.321805695
51.02292652 3.068327623
63.02292652 1.662514577
65.03857658 6.421738402
67.05422664 2.14410033
75.02292652 6.450677497
77.03857658 4.852190676
79.05422664 5.209635048
81.06987671 1.316388847
91.05422664 15.84962228
93.06987671 3.097314325
105.0334912 1.575746774
122.0236548 2.230791356
124.0393049 5.91409838
136.0393049 1.404536245
152.0342195 5.214384845
155.0161269 5.584473455
157.0317769 2.130513368
188.0012051 1.21241103
262.0532407 1.396052818

Name: +ve in-silico MS/MS by CFM-ID for BCMJMLBXQZCTGM-UHFFFAOYSA-N
ID: BCMJMLBXQZCTGM-UHFFFAOYSA-N
Comment: Energy0
Num peaks: 6
167.0451185 4.920675904
170.9762819 1.64197074
280.9879092 1.545784179
283.0035593 1.70236151
285.0192094 5.114259554
313.014124 78.96491422

Name: +ve in-silico MS/MS by CFM-ID for BCMJMLBXQZCTGM-UHFFFAOYSA-N
ID: BCMJMLBXQZCTGM-UHFFFAOYSA-N
Comment: Energy1
Num peaks: 11
30.03382555 2.940500002
168.9606319 12.83657005
170.9762819 6.137152399
196.9555465 6.787890972
198.9711966 2.585454969
200.9868466 2.52938361
225.9820956 2.682439948
227.9977457 34.23734571
255.9926603 2.318019899
285.0192094 3.434624768
313.014124 5.72269765

Name: +ve in-silico MS/MS by CFM-ID for BCMJMLBXQZCTGM-UHFFFAOYSA-N
ID: BCMJMLBXQZCTGM-UHFFFAOYSA-N
Comment: Energy2
Num peaks: 11
25.00727645 1.938378469
56.0130901 2.507089813
58.02874017 5.170145517
113.0345538 4.447552835
115.0502039 3.199791869
134.9996042 13.6375407
139.0502039 2.375830054
167.0451185 3.059214941
168.9606319 20.44814138
170.9762819 19.20030033
225.9820956 5.600108289

Name: +ve in-silico MS/MS by CFM-ID for LZKUCYPSKRMZOU-UHFFFAOYSA-N
ID: LZKUCYPSKRMZOU-UHFFFAOYSA-N
Comment: Energy0
Num peaks: 7
107.0491413 19.12945791
122.0600403 2.899868137
124.0756904 3.087318071
184.9903061 3.758150944
262.0532407 8.891013261
290.0481553 20.64077015
308.05872 22.83013539

Name: +ve in-silico MS/MS by CFM-ID for LZKUCYPSKRMZOU-UHFFFAOYSA-N
ID: LZKUCYPSKRMZOU-UHFFFAOYSA-N
Comment: Energy1
Num peaks: 6
107.0491413 71.11210818
109.0647913 1.519391796
184.9903061 2.250473756
262.0532407 2.839230842
290.0481553 3.789372354
308.05872 1.873887583

Name: +ve in-silico MS/MS by CFM-ID for LZKUCYPSKRMZOU-UHFFFAOYSA-N
ID: LZKUCYPSKRMZOU-UHFFFAOYSA-N
Comment: Energy2
Num peaks: 17
39.02292652 2.444227921
49.00727645 2.545892656
51.02292652 4.566183089
63.02292652 18.39996905
65.03857658 4.754144485
76.01817548 1.406855746
78.03382555 2.978134466
79.05422664 3.501714643
80.04947561 1.750720031
81.0334912 5.866673225
93.0334912 2.036256826
95.04914126 2.252353915
97.06479133 1.346274104
105.0334912 4.169523849
107.0491413 17.37905936
108.0443902 2.767960352
122.0600403 3.129555797

Name: +ve in-silico MS/MS by CFM-ID for VNZRUVRYEKLZAR-UHFFFAOYSA-N
ID: VNZRUVRYEKLZAR-UHFFFAOYSA-N
Comment: Energy0
Num peaks: 6
141.0004768 5.635961053
234.0219405 3.9345162
262.0532407 4.874903864
272.0375906 9.96265345
290.0481553 40.27540853
308.05872 17.1319683

Name: +ve in-silico MS/MS by CFM-ID for VNZRUVRYEKLZAR-UHFFFAOYSA-N
ID: VNZRUVRYEKLZAR-UHFFFAOYSA-N
Comment: Energy1
Num peaks: 19
49.00727645 1.587903203
51.02292652 3.514950617
55.01784114 1.65121019
59.01275576 2.131384219
67.05422664 1.881019743
73.02840582 1.717399244
94.02874017 9.388806544
101.0233204 1.135743117
108.0443902 4.220290437
122.0600403 6.272079489
141.0004768 6.900111967
150.0549549 6.45973121
234.0219405 8.899532872
244.042676 1.047527295
248.0375906 3.781010248
262.0532407 5.359900023
272.0375906 3.362536428
290.0481553 7.861255451
308.05872 3.779771893

Name: +ve in-silico MS/MS by CFM-ID for VNZRUVRYEKLZAR-UHFFFAOYSA-N
ID: VNZRUVRYEKLZAR-UHFFFAOYSA-N
Comment: Energy2
Num peaks: 26
27.02292652 2.418695383
39.02292652 3.275276985
41.00219107 0.8247489644
49.00727645 0.7905602267
51.02292652 2.5357932
53.03857658 1.047744101
55.01784114 2.086156248
59.01275576 2.40371988
63.02292652 3.863106976
65.03857658 5.396190588
67.05422664 3.512228625
68.99710569 1.21506463
69.06987671 0.8944042088
71.01275576 0.9090646197
73.02840582 3.291688775
79.05422664 4.415357504
83.08552677 1.053451214
94.02874017 16.27477484
96.99202031 0.9179172751
108.0443902 1.236922362
120.0443902 7.799030134
122.0600403 6.715763132
141.0004768 1.125937225
148.0393049 0.9963570073
150.0549549 4.709079357
234.0219405 1.008194022

Name: +ve in-silico MS/MS by CFM-ID for MOLUCNREGWWLAW-UHFFFAOYSA-N
ID: MOLUCNREGWWLAW-UHFFFAOYSA-N
Comment: Energy0
Num peaks: 6
15.02292652 2.157004193
123.0262976 4.529229841
283.039897 1.780793541
284.0529042 3.765038299
312.0300606 2.045211545
330.0406253 76.05412032

Name: +ve in-silico MS/MS by CFM-ID for MOLUCNREGWWLAW-UHFFFAOYSA-N
ID: MOLUCNREGWWLAW-UHFFFAOYSA-N
Comment: Energy1
Num peaks: 6
123.0262976 17.01387184
192.0266895 2.98367354
208.0216041 2.512114299
283.039897 6.534311487
312.0300606 27.57901727
330.0406253 25.77475083

Name: +ve in-silico MS/MS by CFM-ID for MOLUCNREGWWLAW-UHFFFAOYSA-N
ID: MOLUCNREGWWLAW-UHFFFAOYSA-N
Comment: Energy2
Num peaks: 25
15.02292652 2.701816962
44.97934745 1.5401165
49.00727645 0.9109320907
51.02292652 2.010206312
63.02292652 9.427703769
70.99499752 1.843647552
73.01064758 1.193335681
79.05422664 2.800785611
82.99499752 1.670629513
92.99466108 1.471049252
94.99499752 4.388940663
97.01064758 8.353028321
109.0106476 0.9573200202
116.9946611 1.791093686
119.0103111 4.837494859
121.0259612 0.9557556608
123.0262976 18.87308077
188.0153758 1.01837119
190.0110394 2.532861899
192.0266895 3.124633484
208.0216041 2.838598325
256.0216041 1.947072591
257.024247 0.9406366725
284.018747 0.9040647492
304.0249752 1.095010414

Name: +ve in-silico MS/MS by CFM-ID for BZLACSKYRCHRCY-UHFFFAOYSA-N
ID: BZLACSKYRCHRCY-UHFFFAOYSA-N
Comment: Energy0
Num peaks: 6
72.08077574 4.026691682
74.0964258 4.245924641
116.9060095 5.528407741
190.1467607 18.19940469
280.0298437 5.578169512
308.0611438 46.0936554

Name: +ve in-silico MS/MS by CFM-ID for BZLACSKYRCHRCY-UHFFFAOYSA-N
ID: BZLACSKYRCHRCY-UHFFFAOYSA-N
Comment: Energy1
Num peaks: 14
29.03857658 2.566322338
44.04947561 4.691086459
72.08077574 4.584971232
74.0964258 14.85252212
116.9060095 5.22740586
117.0576114 2.349727169
162.1154606 3.524844087
173.1202116 3.516695891
190.1467607 13.28281156
206.9406943 3.049370966
217.9454453 4.598279408
234.9719944 11.20473136
280.0298437 2.098071416
308.0611438 5.285674464

Name: +ve in-silico MS/MS by CFM-ID for BZLACSKYRCHRCY-UHFFFAOYSA-N
ID: BZLACSKYRCHRCY-UHFFFAOYSA-N
Comment: Energy2
Num peaks: 6
29.03857658 7.819978017
44.04947561 39.84245822
46.06512568 7.034173438
56.04947561 4.03049253
72.08077574 16.70137265
116.9060095 6.277296349

Name: +ve in-silico MS/MS by CFM-ID for BHJNVIXRXGBUMD-UHFFFAOYSA-N
ID: BHJNVIXRXGBUMD-UHFFFAOYSA-N
Comment: Energy0
Num peaks: 6
149.0597059 1.770509636
266.9722592 19.46795487
283.9875749 2.594301443
284.9828239 4.937805963
295.0035593 2.272683003
313.014124 53.59673593

Name: +ve in-silico MS/MS by CFM-ID for BHJNVIXRXGBUMD-UHFFFAOYSA-N
ID: BHJNVIXRXGBUMD-UHFFFAOYSA-N
Comment: Energy1
Num peaks: 12
47.04914126 2.746724815
123.0440559 1.396087427
145.0396392 1.500060003
149.0597059 5.292936234
164.9616945 1.921065414
187.0502039 1.45915211
240.9929946 1.492993585
266.9722592 35.05858565
284.9828239 3.976998597
285.0192094 1.387120288
295.0035593 4.576567439
313.014124 20.05418172

Name: +ve in-silico MS/MS by CFM-ID for BHJNVIXRXGBUMD-UHFFFAOYSA-N
ID: BHJNVIXRXGBUMD-UHFFFAOYSA-N
Comment: Energy2
Num peaks: 31
29.03857658 1.140111788
34.9683041 0.7184121273
49.00727645 1.119186094
51.02292652 1.263291443
63.02292652 2.755541142
79.01784114 0.6642028784
79.05422664 5.700934035
94.94498181 1.291911849
105.0334912 4.252550996
107.0491413 1.741628135
119.9402308 4.483318221
120.0443902 1.11044848
121.9558808 2.718498285
123.0440559 1.450270813
147.9351454 1.77406946
149.0597059 3.603174733
164.070605 1.402169418
164.9616945 2.763099615
200.9616945 2.125842321
207.031967 0.7195000765
212.9616945 5.765468161
224.9616945 5.356570499
226.9773446 0.692536046
233.0112315 1.131958033
238.9773446 4.370834107
239.9613601 0.8764703775
240.9929946 2.258694386
252.9929946 1.889865716
266.9722592 13.13145245
268.9879092 1.251687259
277.0374463 0.7775658972

Name: +ve in-silico MS/MS by CFM-ID for WKPFHYKDLARNCJ-UHFFFAOYSA-N
ID: WKPFHYKDLARNCJ-UHFFFAOYSA-N
Comment: Energy0
Num peaks: 6
110.9899121 7.49757274
180.0655196 4.298481142
198.0760843 6.323687887
262.0532407 8.553770294
290.0481553 25.28874944
308.05872 29.91485547

Name: +ve in-silico MS/MS by CFM-ID for WKPFHYKDLARNCJ-UHFFFAOYSA-N
ID: WKPFHYKDLARNCJ-UHFFFAOYSA-N
Comment: Energy1
Num peaks: 11
110.9899121 19.71830442
152.070605 9.478051223
166.0498695 1.321756223
180.0655196 15.89349427
181.0495352 6.171725502
198.0760843 5.208119593
224.0553488 1.572060916
262.0532407 5.428387211
264.0688907 1.775545046
290.0481553 9.339307355
308.05872 5.290590026

Name: +ve in-silico MS/MS by CFM-ID for WKPFHYKDLARNCJ-UHFFFAOYSA-N
ID: WKPFHYKDLARNCJ-UHFFFAOYSA-N
Comment: Energy2
Num peaks: 25
39.02292652 11.61972282
55.01784114 0.6831035494
65.00219107 0.9667918827
67.01784114 0.8211592264
77.00219107 1.539926163
85.01064758 1.455086301
95.01275576 0.8254056743
97.02840582 1.218591628
110.9899121 12.54988292
111.0440559 2.676335077
125.0233204 1.618606317
137.0233204 3.242817601
137.0597059 4.817766326
151.0389705 1.755706184
152.0342195 1.346835158
152.070605 5.040115593
154.0498695 4.801379567
166.0498695 2.870842561
178.0498695 1.627993487
180.0655196 5.861717693
181.0495352 4.951616488
182.0447842 3.720406498
218.0270259 1.848047133
234.0219405 0.8694121432
246.0219405 1.7434148

Name: +ve in-silico MS/MS by CFM-ID for VSMWDSFRFPGKEZ-UHFFFAOYSA-N
ID: VSMWDSFRFPGKEZ-UHFFFAOYSA-N
Comment: Energy0
Num peaks: 7
112.0215466 3.40156755
129.0214023 26.99151991
180.0477614 3.103953089
222.9727378 2.686604908
224.9883879 2.850136009
229.019688 25.27871765
308.0618872 16.81087108

Name: +ve in-silico MS/MS by CFM-ID for VSMWDSFRFPGKEZ-UHFFFAOYSA-N
ID: VSMWDSFRFPGKEZ-UHFFFAOYSA-N
Comment: Energy1
Num peaks: 11
41.03857658 1.786809717
53.03857658 0.8896662752
69.0334912 1.17003442
70.99499752 1.028337541
111.9948532 3.069256959
129.0214023 60.12345718
152.0528467 2.51113351
155.0006668 2.035122039
180.0477614 4.261975044
291.0353381 0.7345422031
308.0618872 2.773299091

Name: +ve in-silico MS/MS by CFM-ID for VSMWDSFRFPGKEZ-UHFFFAOYSA-N
ID: VSMWDSFRFPGKEZ-UHFFFAOYSA-N
Comment: Energy2
Num peaks: 18
51.02292652 4.055621353
53.03857658 5.024914339
54.03382555 1.167137584
66.03382555 1.497141439
67.02907452 0.9672064899
68.97934745 2.584259841
70.99499752 3.241254648
73.01064758 8.164803388
75.02629764 4.862584889
98.98991214 1.430980318
99.9948532 1.353244785
101.0055622 1.131065915
102.0105033 1.960526231
111.9948532 1.447693587
112.0215466 3.560545535
129.0214023 33.2805073
155.0006668 3.094382289
222.9727378 1.251519573

Name: +ve in-silico MS/MS by CFM-ID for YDTZMXBTSGZKST-UHFFFAOYSA-N
ID: YDTZMXBTSGZKST-UHFFFAOYSA-N
Comment: Energy0
Num peaks: 6
128.0261533 4.879247084
153.0407018 5.300224747
154.0054179 19.28479734
155.0563519 20.48599879
261.053765 5.091227239
308.0544933 32.72469095

Name: +ve in-silico MS/MS by CFM-ID for YDTZMXBTSGZKST-UHFFFAOYSA-N
ID: YDTZMXBTSGZKST-UHFFFAOYSA-N
Comment: Energy1
Num peaks: 8
106.0399735 4.357418635
108.0556236 4.41811907
128.0261533 19.83538843
154.0054179 18.71645647
155.0563519 8.479747098
261.053765 11.43799177
290.0439286 7.262767943
308.0544933 5.559929582

Name: +ve in-silico MS/MS by CFM-ID for YDTZMXBTSGZKST-UHFFFAOYSA-N
ID: YDTZMXBTSGZKST-UHFFFAOYSA-N
Comment: Energy2
Num peaks: 22
31.02907452 1.195312128
53.01342445 0.9906613695
53.99744004 0.9577697957
55.02907452 1.154969905
57.00833907 0.9281668564
72.00800472 4.977626778
74.02365479 0.7969876939
84.98395416 0.9873697512
96.98395416 2.782441744
98.02365479 2.551025402
98.99960423 4.271207044
101.0152543 2.77418043
104.0130901 2.65338158
106.0399735 7.196794629
108.0556236 4.783803728
128.0261533 4.923719212
128.0454529 0.9203098084
137.0457872 11.10417276
138.0105033 0.8743296403
153.0407018 3.569643907
154.0054179 16.81726811
155.0563519 3.243229904

Name: +ve in-silico MS/MS by CFM-ID for PKJLMPNJHMHOIE-UHFFFAOYSA-N
ID: PKJLMPNJHMHOIE-UHFFFAOYSA-N
Comment: Energy0
Num peaks: 6
21.0135047 0.2814097098
137.0233204 0.4323883758
163.002585 0.8905437014
176.995804 0.27636717
293.0056197 2.970741559
313.0118479 93.64914926

Name: +ve in-silico MS/MS by CFM-ID for PKJLMPNJHMHOIE-UHFFFAOYSA-N
ID: PKJLMPNJHMHOIE-UHFFFAOYSA-N
Comment: Energy1
Num peaks: 6
109.0284058 3.805743172
135.0076704 5.14555472
137.0233204 11.07994547
176.995804 12.94311906
285.0169333 7.410733634
313.0118479 43.36212068

Name: +ve in-silico MS/MS by CFM-ID for PKJLMPNJHMHOIE-UHFFFAOYSA-N
ID: PKJLMPNJHMHOIE-UHFFFAOYSA-N
Comment: Energy2
Num peaks: 23
41.00219107 1.599324082
53.00219107 5.33149683
55.01784114 4.554789962
77.00219107 1.757498616
81.0334912 1.464479953
92.99710569 1.483093983
107.0127558 1.850152669
109.0284058 4.142612302
132.9920203 2.094317833
135.0076704 6.628603294
137.0233204 2.042115789
159.0052258 4.548701291
163.002585 4.761620719
176.995804 4.386466385
204.9907186 1.840074731
256.9856332 1.594465533
262.995055 2.368128413
265.0107051 8.079055646
267.0063686 3.007020664
280.9856332 2.207356622
285.0169333 3.189565487
293.0056197 9.236790418
313.0118479 2.967497773

Name: +ve in-silico MS/MS by CFM-ID for LMJUCIHCZLCDPY-UHFFFAOYSA-N
ID: LMJUCIHCZLCDPY-UHFFFAOYSA-N
Comment: Energy0
Num peaks: 8
158.9762819 5.042636951
162.0105033 4.153679604
200.070605 2.853805558
236.0472827 25.87417238
274.0184811 7.934042439
302.0133957 4.768627568
312.0785828 4.863714338
348.0552605 27.04967198

Name: +ve in-silico MS/MS by CFM-ID for LMJUCIHCZLCDPY-UHFFFAOYSA-N
ID: LMJUCIHCZLCDPY-UHFFFAOYSA-N
Comment: Energy1
Num peaks: 14
47.04914126 5.209243373
158.9762819 7.525474992
162.0105033 1.547824991
190.0054179 1.192456297
236.0472827 2.40019615
238.0418034 3.450841417
247.0075821 2.758455085
249.0232321 3.413852346
266.036718 4.03856648
274.0184811 14.42668506
302.0133957 14.4129186
312.0785828 3.090608801
320.0239604 2.417495503
348.0552605 15.14263325

Name: +ve in-silico MS/MS by CFM-ID for LMJUCIHCZLCDPY-UHFFFAOYSA-N
ID: LMJUCIHCZLCDPY-UHFFFAOYSA-N
Comment: Energy2
Num peaks: 8
108.9839542 1.331951067
158.9762819 7.872955757
162.0105033 60.52504285
164.0261533 3.3459053
166.0418034 1.562131145
190.0054179 1.531465597
200.070605 2.079039825
238.0418034 1.941829147

Name: +ve in-silico MS/MS by CFM-ID for OTLUXFAZUXSOBN-UHFFFAOYSA-N
ID: OTLUXFAZUXSOBN-UHFFFAOYSA-N
Comment: Energy0
Num peaks: 6
128.0261533 4.881374264
153.0407018 5.291979317
154.0054179 19.23647152
155.0563519 20.44890402
261.053765 5.08101605
308.0544933 32.640128

Name: +ve in-silico MS/MS by CFM-ID for OTLUXFAZUXSOBN-UHFFFAOYSA-N
ID: OTLUXFAZUXSOBN-UHFFFAOYSA-N
Comment: Energy1
Num peaks: 9
106.0399735 4.343539624
108.0556236 4.40404672
128.0261533 19.71002526
154.0054179 18.54394244
155.0563519 8.442856903
181.0356164 2.906768099
261.053765 11.38759397
290.0439286 7.231848274
308.0544933 5.524567623

Name: +ve in-silico MS/MS by CFM-ID for OTLUXFAZUXSOBN-UHFFFAOYSA-N
ID: OTLUXFAZUXSOBN-UHFFFAOYSA-N
Comment: Energy2
Num peaks: 24
31.02907452 1.238415877
49.00727645 1.452768904
51.02292652 3.13369743
53.01342445 0.991898281
53.03857658 3.486985404
53.99744004 0.9589656397
55.02907452 1.156411968
57.00833907 0.929325739
72.00800472 4.983890108
92.0130901 0.9465177961
96.98395416 1.453449045
98.02365479 2.554235511
98.99960423 2.723096285
101.0152543 1.574439131
106.0399735 7.205780341
108.0556236 4.789776648
127.9897678 0.8943580832
128.0261533 5.445261891
128.0454529 0.9214588809
137.0457872 11.11803711
138.0105033 0.8519722722
153.0407018 3.327733727
154.0054179 14.96759986
155.0563519 3.248058755

Name: +ve in-silico MS/MS by CFM-ID for BVLQQZBPPMLLAY-UHFFFAOYSA-N
ID: BVLQQZBPPMLLAY-UHFFFAOYSA-N
Comment: Energy0
Num peaks: 6
77.01525429 8.44331446
105.0334912 4.504843273
230.0133957 3.761466042
272.0836682 7.489700893
290.0497812 8.059053559
308.0603459 48.71160008

Name: +ve in-silico MS/MS by CFM-ID for BVLQQZBPPMLLAY-UHFFFAOYSA-N
ID: BVLQQZBPPMLLAY-UHFFFAOYSA-N
Comment: Energy1
Num peaks: 12
41.03857658 8.669509937
77.01525429 17.36455401
105.0334912 24.41330031
154.0054179 1.457112279
194.036718 3.017355453
202.0184811 1.71062232
230.0133957 6.72824591
232.0523681 2.166554652
254.0731035 1.252111622
272.0836682 2.978052309
290.0497812 3.153516944
308.0603459 8.324096522

Name: +ve in-silico MS/MS by CFM-ID for BVLQQZBPPMLLAY-UHFFFAOYSA-N
ID: BVLQQZBPPMLLAY-UHFFFAOYSA-N
Comment: Energy2
Num peaks: 31
15.02292652 1.523882377
27.02292652 1.056454063
39.02292652 1.754254922
41.03857658 4.994930143
49.00727645 4.564994438
51.02292652 3.504707513
58.9683041 0.9782999901
60.98395416 2.752668629
62.99960423 2.732446382
63.02292652 4.333341305
65.03857658 0.8302772092
72.98395416 1.182280664
74.99960423 1.253382474
77.01525429 7.574452332
79.01784114 1.024022405
79.05422664 0.882977585
91.05422664 1.463396456
93.06987671 0.8824243865
95.08552677 0.9759047217
105.0334912 19.52000226
107.0491413 1.093987024
126.0105033 0.8129676742
138.0105033 0.9849233611
138.9945188 1.668706298
140.0261533 0.8502379534
154.0054179 3.161652151
166.0054179 1.878462272
166.0418034 0.9977662756
168.0210679 1.045819896
192.0210679 1.292024892
194.036718 0.9770891007

Name: +ve in-silico MS/MS by CFM-ID for XIRBRWFZIDGGSD-UHFFFAOYSA-N
ID: XIRBRWFZIDGGSD-UHFFFAOYSA-N
Comment: Energy0
Num peaks: 7
58.02874017 3.154120937
73.02840582 2.812398732
218.0270259 3.567498778
236.0375906 8.205429597
262.0532407 3.823298671
290.0481553 29.070746
308.05872 29.68989807

Name: +ve in-silico MS/MS by CFM-ID for XIRBRWFZIDGGSD-UHFFFAOYSA-N
ID: XIRBRWFZIDGGSD-UHFFFAOYSA-N
Comment: Energy1
Num peaks: 27
27.02292652 2.13355351
55.01784114 1.062501967
56.0130901 0.9492837037
57.0334912 1.340778489
73.02840582 3.773718363
133.0106476 1.328206463
149.0055622 1.463549775
151.0212123 2.846611927
177.0368623 2.821041658
177.0546206 1.353766449
189.0546206 6.474551571
190.0321113 0.8603721842
193.0859207 1.501382482
205.0317769 2.612479284
206.0270259 0.9819422787
208.042676 5.986851926
218.0270259 4.550652009
219.0110415 1.713055004
221.0266916 2.644160927
223.0423416 5.150492295
234.058326 1.71261395
236.0375906 6.999594208
262.0532407 6.568098937
276.0325052 1.412824218
280.0638053 5.430916397
290.0481553 4.645791413
308.05872 2.322966976

Name: +ve in-silico MS/MS by CFM-ID for XIRBRWFZIDGGSD-UHFFFAOYSA-N
ID: XIRBRWFZIDGGSD-UHFFFAOYSA-N
Comment: Energy2
Num peaks: 31
27.02292652 5.968482329
56.0130901 2.278809909
57.0334912 0.8991805514
58.02874017 1.574857999
63.02292652 1.082373408
73.02840582 1.485103591
105.0334912 3.15171099
107.0491413 2.487516862
119.0491413 3.821042095
123.0262976 0.7174871779
129.9957258 0.8797583011
133.0106476 2.407874831
135.0262976 0.8185348723
141.9957258 2.098729959
149.0055622 2.427964382
151.0212123 7.984399832
163.0212123 1.745407775
177.0368623 0.7889741572
179.0161269 3.113892443
179.0525124 0.7178981609
189.0546206 0.7598257607
190.0321113 0.8401981172
192.0113759 0.753083362
204.0113759 0.8025361954
206.0270259 1.64797114
208.042676 2.802648891
218.0270259 10.70054158
220.0062905 1.516462419
220.042676 2.668544429
232.0062905 0.7573983783
236.0375906 3.106851825

Name: +ve in-silico MS/MS by CFM-ID for KZZSBBOPIIETEL-UHFFFAOYSA-N
ID: KZZSBBOPIIETEL-UHFFFAOYSA-N
Comment: Energy0
Num peaks: 17
59.99024648 4.332025409
72.98549545 1.160616973
85.02840582 1.214030991
87.99639448 3.144350197
90.01204455 10.10945526
92.02769461 1.342923573
174.9839712 1.378125887
218.9955815 1.009796321
219.9795971 2.699334987
221.9952471 5.108261005
234.9904961 4.903895124
237.0061462 7.375190613
254.0326952 4.825609218
276.9945359 1.002853362
295.0051006 6.580150545
295.9891162 7.150934542
313.0156653 16.79453069

Name: +ve in-silico MS/MS by CFM-ID for KZZSBBOPIIETEL-UHFFFAOYSA-N
ID: KZZSBBOPIIETEL-UHFFFAOYSA-N
Comment: Energy1
Num peaks: 19
59.99024648 2.735456441
77.01679558 1.300409701
152.0342195 1.580028695
194.0003325 0.9608515916
206.0003325 2.652423321
218.9955815 2.344688078
219.9795971 4.387240707
221.9952471 19.23219317
224.0108972 6.910626206
226.0265472 1.317061097
236.0221306 2.112126568
237.0061462 5.419185883
252.0170452 1.510824681
254.0326952 7.729308531
277.9785515 2.712036381
285.0207507 2.185546264
295.0051006 4.783584971
295.9891162 5.889518209
313.0156653 4.528369594

Name: +ve in-silico MS/MS by CFM-ID for KZZSBBOPIIETEL-UHFFFAOYSA-N
ID: KZZSBBOPIIETEL-UHFFFAOYSA-N
Comment: Energy2
Num peaks: 31
53.00219107 1.220741471
55.01784114 1.189200233
56.02432348 1.502032363
57.0334912 1.119505168
59.99024648 8.623009692
63.9948532 1.686202526
72.98549545 2.186995009
83.01275576 1.26769726
85.97920313 1.525756217
87.99639448 4.555597718
90.01204455 5.036943222
100.9901022 3.470447458
111.9948532 6.889270178
127.0057522 1.668108282
139.9897678 1.708360185
152.9850168 3.111159095
165.0229436 1.903055193
165.9690324 1.699733364
167.9846824 2.113441903
174.9839712 2.690362699
178.9642813 2.178253461
180.9799314 2.988509385
182.9955815 1.037399155
183.9730722 0.9836899644
188.0342195 1.256442912
188.9996213 1.161887484
198.9839712 3.36300616
200.9996213 1.389568096
201.0294684 1.297508283
218.9955815 1.114941351
219.9795971 1.259950466

Name: +ve in-silico MS/MS by CFM-ID for VKOPHINUFIVPPC-UHFFFAOYSA-N
ID: VKOPHINUFIVPPC-UHFFFAOYSA-N
Comment: Energy0
Num peaks: 6
218.036718 1.350714482
251.0024967 1.412822777
303.0337968 1.082722088
312.0341312 15.92676169
313.0181468 1.780134105
330.0446958 74.12889693

Name: +ve in-silico MS/MS by CFM-ID for VKOPHINUFIVPPC-UHFFFAOYSA-N
ID: VKOPHINUFIVPPC-UHFFFAOYSA-N
Comment: Energy1
Num peaks: 6
218.036718 4.820028865
251.0024967 5.552318371
301.0181468 2.886411731
312.0341312 16.94254033
313.0181468 4.562704215
330.0446958 49.22182174

Name: +ve in-silico MS/MS by CFM-ID for VKOPHINUFIVPPC-UHFFFAOYSA-N
ID: VKOPHINUFIVPPC-UHFFFAOYSA-N
Comment: Energy2
Num peaks: 19
49.00727645 1.500139561
51.02292652 2.466810913
63.02292652 3.173105402
64.01817548 2.463031656
80.04947561 3.325009951
96.98395416 6.747350569
106.0287402 1.378700917
113.0152543 5.993947089
138.9945188 3.842033123
218.036718 2.631046924
251.0024967 4.817505253
252.0574535 1.800188743
259.0075821 2.077315246
262.0418034 3.752432026
285.0232321 6.908076894
295.0075821 5.428747026
303.0337968 1.373088915
312.0341312 19.26787073
330.0446958 1.862146743

Name: +ve in-silico MS/MS by CFM-ID for BUXXXBDKCAMPHF-UHFFFAOYSA-N
ID: BUXXXBDKCAMPHF-UHFFFAOYSA-N
Comment: Energy0
Num peaks: 6
252.014747 1.924322943
301.0693053 10.1155668
314.0645543 2.675407761
328.0460471 2.979126207
332.0209752 8.162118752
348.0522754 61.1104969

Name: +ve in-silico MS/MS by CFM-ID for BUXXXBDKCAMPHF-UHFFFAOYSA-N
ID: BUXXXBDKCAMPHF-UHFFFAOYSA-N
Comment: Energy1
Num peaks: 15
145.0448048 1.128661226
155.0161269 7.275688219
180.0113759 2.843453019
192.0277749 4.253924115
221.076105 1.595269085
242.0434249 1.236392625
268.059075 12.46577037
270.0747251 1.908222612
273.0380052 4.097436644
275.0536553 1.63578986
290.0645543 5.895340114
299.0536553 8.383188818
301.0693053 3.37793009
332.0209752 2.908722593
348.0522754 21.59852836

Name: +ve in-silico MS/MS by CFM-ID for BUXXXBDKCAMPHF-UHFFFAOYSA-N
ID: BUXXXBDKCAMPHF-UHFFFAOYSA-N
Comment: Energy2
Num peaks: 31
63.02292652 3.02585398
109.0448048 2.599122941
119.0291548 2.284477092
133.0448048 3.274031854
145.0448048 2.284749484
147.0604549 1.222815452
155.0161269 3.916007617
169.0448048 2.256625367
171.0604549 1.760057283
179.0161269 1.377246528
181.0448048 2.112965196
183.0604549 4.462868782
197.076105 2.725504506
203.0161269 1.516185102
207.0604549 1.375122863
209.076105 3.513970739
221.076105 5.877256439
222.0713539 1.241738675
223.091755 3.460465978
236.087004 1.583329082
240.0277749 2.646668733
255.047427 2.77389568
256.059075 1.304088055
259.0223551 3.293240758
268.059075 2.667611435
273.0380052 1.772108413
275.0536553 1.116485247
281.0630771 1.296415432
296.0539896 1.078830107
301.0693053 1.707645151
332.0209752 1.37762054

Name: +ve in-silico MS/MS by CFM-ID for WBLNIPXBFDLTAH-UHFFFAOYSA-N
ID: WBLNIPXBFDLTAH-UHFFFAOYSA-N
Comment: Energy0
Num peaks: 7
136.0215466 6.310808764
141.0004768 4.889383783
150.0371967 11.68898182
156.0113759 9.464720064
171.0222749 5.413359058
193.0430103 16.32850397
348.0471097 26.70488708

Name: +ve in-silico MS/MS by CFM-ID for WBLNIPXBFDLTAH-UHFFFAOYSA-N
ID: WBLNIPXBFDLTAH-UHFFFAOYSA-N
Comment: Energy1
Num peaks: 9
49.00727645 4.25008757
51.02292652 8.535017704
141.0004768 3.043052464
156.0113759 8.258029162
165.0480957 2.229955759
193.0430103 16.5826668
208.0539094 2.530725443
320.0521951 6.729759362
348.0471097 28.20641966

Name: +ve in-silico MS/MS by CFM-ID for WBLNIPXBFDLTAH-UHFFFAOYSA-N
ID: WBLNIPXBFDLTAH-UHFFFAOYSA-N
Comment: Energy2
Num peaks: 15
29.01342445 4.280732572
41.00219107 6.034433011
44.97934745 4.864772306
46.99499752 5.794569282
51.02292652 2.521703686
56.97934745 8.819030126
58.99499752 5.640013093
63.02292652 7.969890722
65.03857658 4.132220258
72.97426207 4.908135137
74.98991214 10.62047058
79.05422664 6.308902288
136.0215466 3.280553299
169.0066248 2.382624935
193.0430103 2.564829091

Name: +ve in-silico MS/MS by CFM-ID for JDIVRBDMTYQVOK-UHFFFAOYSA-N
ID: JDIVRBDMTYQVOK-UHFFFAOYSA-N
Comment: Energy0
Num peaks: 6
167.0161269 12.53327174
169.0317769 9.086969401
180.0291341 6.049251038
214.0168552 4.509267795
285.0579917 11.06081971
348.0536346 39.12851187

Name: +ve in-silico MS/MS by CFM-ID for JDIVRBDMTYQVOK-UHFFFAOYSA-N
ID: JDIVRBDMTYQVOK-UHFFFAOYSA-N
Comment: Energy1
Num peaks: 14
45.99235466 1.647570599
51.02292652 1.230186092
64.00291934 1.587790678
105.0334912 1.511185302
117.0334912 3.251890589
119.0491413 1.320165232
135.0440559 8.956855897
180.0291341 9.012840654
214.0168552 1.300782674
255.047427 3.184057648
271.0423416 4.298881947
285.0579917 21.67702587
330.0430699 4.579255127
348.0536346 16.70216399

Name: +ve in-silico MS/MS by CFM-ID for JDIVRBDMTYQVOK-UHFFFAOYSA-N
ID: JDIVRBDMTYQVOK-UHFFFAOYSA-N
Comment: Energy2
Num peaks: 19
49.00727645 1.71121641
51.02292652 9.495880848
53.03857658 1.995497133
80.97934745 8.269381151
82.99499752 3.388568779
91.05422664 3.440030473
92.97934745 1.63769297
94.99499752 3.502433721
105.0334912 2.069888582
111.0262976 2.885242354
117.0334912 3.042357965
135.0440559 3.208785435
137.0055622 8.984253701
138.9848268 2.233140824
139.0212123 3.288282293
141.0004768 2.360872693
151.0212123 3.24097122
167.0161269 14.29747289
180.0291341 1.398498656

Name: +ve in-silico MS/MS by CFM-ID for KAGCWBXPYPIHQR-UHFFFAOYSA-N
ID: KAGCWBXPYPIHQR-UHFFFAOYSA-N
Comment: Energy0
Num peaks: 6
184.0756904 5.653977818
238.9943459 5.818116763
248.0375906 7.551895138
254.0052449 6.553208207
263.0484896 5.207678919
348.0471097 53.80455454

Name: +ve in-silico MS/MS by CFM-ID for KAGCWBXPYPIHQR-UHFFFAOYSA-N
ID: KAGCWBXPYPIHQR-UHFFFAOYSA-N
Comment: Energy1
Num peaks: 17
63.02292652 1.708729407
93.0334912 12.13161942
101.0167956 5.23192065
158.0600403 3.415964636
162.9630458 1.689793277
184.0756904 8.887254468
220.042676 1.996427658
238.9943459 9.963210524
246.0219405 1.350211351
248.0375906 9.046110828
254.0052449 8.988317594
256.020895 1.697644127
263.0484896 2.338346736
280.020895 1.329646279
318.036545 1.072434799
320.0521951 2.131445526
348.0471097 7.285402703

Name: +ve in-silico MS/MS by CFM-ID for KAGCWBXPYPIHQR-UHFFFAOYSA-N
ID: KAGCWBXPYPIHQR-UHFFFAOYSA-N
Comment: Energy2
Num peaks: 24
39.02292652 2.792604111
40.01817548 4.932045415
63.02292652 6.725481307
65.03857658 2.280020188
66.03382555 2.074313204
71.99024648 1.287267569
74.00589655 1.27779544
76.01817548 3.859113209
78.03382555 8.516041161
80.04947561 1.191522503
91.01784114 2.765997041
93.0334912 1.972348638
104.0494756 2.154096638
116.0494756 15.14544719
118.0651257 3.955242954
142.0651257 1.194639472
156.0807757 4.706683711
168.0443902 1.577159543
184.0756904 3.845771628
212.9786958 1.329655457
226.9943459 1.342274668
227.9895949 1.440092059
238.9943459 1.630522294
254.0052449 2.993731702

Name: +ve in-silico MS/MS by CFM-ID for BDQZONVQEDDENM-UHFFFAOYSA-N
ID: BDQZONVQEDDENM-UHFFFAOYSA-N
Comment: Energy0
Num peaks: 6
141.0004768 9.214093159
188.0342195 1.947881011
190.0498695 2.623932297
276.0325052 1.615534425
312.0325052 23.58882707
330.0430699 54.01118582

Name: +ve in-silico MS/MS by CFM-ID for BDQZONVQEDDENM-UHFFFAOYSA-N
ID: BDQZONVQEDDENM-UHFFFAOYSA-N
Comment: Energy1
Num peaks: 14
49.00727645 3.182501625
51.02292652 6.803833363
65.03857658 2.01099717
141.0004768 13.33439895
172.0393049 2.227712859
188.0342195 2.865107709
190.0498695 3.171668043
251.9961197 2.916898159
258.0219405 1.695209149
276.0325052 3.410218552
284.0375906 1.834346336
302.0481553 8.031533635
312.0325052 13.89080401
330.0430699 14.84052169

Name: +ve in-silico MS/MS by CFM-ID for BDQZONVQEDDENM-UHFFFAOYSA-N
ID: BDQZONVQEDDENM-UHFFFAOYSA-N
Comment: Energy2
Num peaks: 16
39.02292652 2.783104336
51.02292652 2.511323639
63.02292652 6.131546236
65.03857658 7.187396948
79.05422664 6.18135435
108.0443902 10.07205783
121.0284058 1.783525858
134.0236548 6.476643178
136.0393049 7.484609098
160.0393049 1.626214613
170.0236548 7.041610713
172.0393049 12.26892324
174.0185694 2.135474873
188.0342195 3.298490413
230.0270259 2.355793813
232.042676 1.73609678

Name: +ve in-silico MS/MS by CFM-ID for WFVQTPMWADKZPX-UHFFFAOYSA-N
ID: WFVQTPMWADKZPX-UHFFFAOYSA-N
Comment: Energy0
Num peaks: 6
108.0807757 2.794978678
200.9852207 5.224335429
262.0532407 10.70838017
264.0688907 3.154728392
290.0481553 30.76187688
308.05872 32.98227234

Name: +ve in-silico MS/MS by CFM-ID for WFVQTPMWADKZPX-UHFFFAOYSA-N
ID: WFVQTPMWADKZPX-UHFFFAOYSA-N
Comment: Energy1
Num peaks: 14
79.01784114 1.84446683
106.0651257 4.880038103
107.0127558 1.487453678
108.0807757 5.133168833
156.9953914 2.95905348
170.0270259 4.225013605
182.974656 2.273499797
184.9903061 3.111658161
200.9852207 5.579339609
234.058326 1.868232957
262.0532407 12.96358341
264.0688907 4.037007062
290.0481553 21.09805921
308.05872 8.886903869

Name: +ve in-silico MS/MS by CFM-ID for WFVQTPMWADKZPX-UHFFFAOYSA-N
ID: WFVQTPMWADKZPX-UHFFFAOYSA-N
Comment: Energy2
Num peaks: 23
15.02292652 1.422866405
39.02292652 1.168931455
49.00727645 1.911944695
51.02292652 3.026194255
53.00219107 1.353308309
53.03857658 2.053032457
63.02292652 4.360677608
65.03857658 4.389356245
67.05422664 1.474252928
68.99710569 2.351522467
71.01275576 1.096619819
79.01784114 6.356588848
79.05422664 11.35900986
80.04947561 0.9389267525
81.06987671 1.342022201
92.04947561 1.415382775
104.0494756 1.510217337
106.0651257 14.8935408
107.0127558 0.8821127309
108.0807757 8.185586645
121.0284058 7.535751305
123.0076704 0.7754532658
125.0233204 0.8651357115

Name: +ve in-silico MS/MS by CFM-ID for ZZEOLDYINYSEFV-UHFFFAOYSA-N
ID: ZZEOLDYINYSEFV-UHFFFAOYSA-N
Comment: Energy0
Num peaks: 6
218.036718 12.59609038
286.0184811 1.775529773
294.0680181 1.383062367
312.0341312 10.16154391
314.0133957 3.394935108
330.0446958 64.26411223

Name: +ve in-silico MS/MS by CFM-ID for ZZEOLDYINYSEFV-UHFFFAOYSA-N
ID: ZZEOLDYINYSEFV-UHFFFAOYSA-N
Comment: Energy1
Num peaks: 7
218.036718 2.748155261
286.0184811 4.415064487
288.0341312 8.173674241
312.0341312 12.54505221
313.0181468 3.377898059
314.0133957 3.321960167
330.0446958 47.65356996

Name: +ve in-silico MS/MS by CFM-ID for ZZEOLDYINYSEFV-UHFFFAOYSA-N
ID: ZZEOLDYINYSEFV-UHFFFAOYSA-N
Comment: Energy2
Num peaks: 20
150.0105033 2.094402473
176.0261533 2.833758044
177.0101689 1.622356588
200.0261533 8.625276006
202.0054179 8.5566676
218.036718 7.400254609
238.0418034 1.203119267
252.0574535 1.769641336
262.0418034 1.234041605
271.0075821 4.417995672
272.002831 1.627533613
276.0574535 5.380325146
278.036718 4.543609797
280.0523681 1.390655177
286.0184811 4.152341913
294.0680181 3.716217063
295.0075821 2.993954052
296.002831 5.714103536
312.0341312 4.067535334
314.0133957 6.981615352

Name: +ve in-silico MS/MS by CFM-ID for OOVUFWDZTJOLCW-UHFFFAOYSA-N
ID: OOVUFWDZTJOLCW-UHFFFAOYSA-N
Comment: Energy0
Num peaks: 6
91.05422664 1.8074329
251.9922117 1.791973091
299.0333482 3.996949539
302.0078617 1.913233736
314.0078617 7.502172844
330.0391619 68.87959636

Name: +ve in-silico MS/MS by CFM-ID for OOVUFWDZTJOLCW-UHFFFAOYSA-N
ID: OOVUFWDZTJOLCW-UHFFFAOYSA-N
Comment: Energy1
Num peaks: 8
91.05422664 5.801372008
93.06987671 4.13175139
103.0542266 2.921948094
172.0756904 37.85787224
237.9765616 1.339629571
251.9922117 4.339203639
314.0078617 2.290267604
330.0391619 22.17312877

Name: +ve in-silico MS/MS by CFM-ID for OOVUFWDZTJOLCW-UHFFFAOYSA-N
ID: OOVUFWDZTJOLCW-UHFFFAOYSA-N
Comment: Energy2
Num peaks: 30
39.02292652 2.032984382
49.00727645 2.150879486
51.02292652 3.194235254
53.03857658 1.193382839
63.02292652 3.069642899
65.03857658 4.96652722
75.02292652 5.360901433
77.03857658 2.715225855
79.05422664 1.467455375
90.03382555 1.576708201
91.05422664 13.54513811
103.0542266 6.105228448
115.0542266 1.808227874
116.0494756 1.672877305
117.0698767 1.79916161
158.0600403 1.411264147
170.9707479 2.639043091
172.0756904 2.590359927
180.9550979 1.069736488
182.9707479 2.446737822
237.9765616 1.266558563
251.9922117 1.097985155
261.9765616 1.052888843
287.9922117 1.047556784
299.0333482 1.057411031
299.9922117 1.44123482
302.0078617 2.629311977
304.0235118 2.475525655
312.0285972 1.073621201
314.0078617 4.41463108

Name: +ve in-silico MS/MS by CFM-ID for OTRXMWKYFNNADD-UHFFFAOYSA-N
ID: OTRXMWKYFNNADD-UHFFFAOYSA-N
Comment: Energy0
Num peaks: 14
107.0491413 1.403246528
133.0647913 1.345874576
136.0756904 1.37561994
158.9707479 2.475350008
198.9656626 1.444587448
213.9765616 2.166141508
270.0027763 1.267659217
304.0235118 1.677407019
316.0235118 1.899042805
317.0439129 5.729027587
330.0391619 2.336816096
331.0231774 1.106714584
332.0184264 5.050089876
348.0497265 50.90896036

Name: +ve in-silico MS/MS by CFM-ID for OTRXMWKYFNNADD-UHFFFAOYSA-N
ID: OTRXMWKYFNNADD-UHFFFAOYSA-N
Comment: Energy1
Num peaks: 21
59.04914126 1.71648919
105.0334912 2.971820924
107.0491413 4.283402378
109.0647913 2.425258722
121.0647913 15.07919253
135.0804414 0.7969319475
158.0600403 0.8619866536
158.9707479 2.248087643
160.0756904 0.7848616788
160.986398 0.8274729307
180.9550979 1.943649809
182.9707479 1.573988265
184.986398 0.8309910865
187.0020481 2.184005585
188.070605 6.997295804
190.086255 17.64227641
212.9813126 1.532077185
214.9969627 1.375310667
270.0027763 2.07055217
332.0184264 2.061133616
348.0497265 10.14032261

Name: +ve in-silico MS/MS by CFM-ID for OTRXMWKYFNNADD-UHFFFAOYSA-N
ID: OTRXMWKYFNNADD-UHFFFAOYSA-N
Comment: Energy2
Num peaks: 31
51.02292652 1.756279787
63.02292652 5.502612224
64.01817548 1.348670443
65.03857658 2.53267204
75.02292652 1.880751959
88.01817548 2.754572542
90.03382555 10.08858899
92.04947561 2.757074793
104.0494756 1.178009907
107.0491413 3.018685344
120.0443902 2.137552664
132.0443902 2.027982195
133.0647913 0.9116500302
134.0600403 1.074957071
136.0756904 1.07513065
146.0600403 0.8835212141
158.9707479 1.525572885
170.9707479 1.836912432
180.9550979 2.411065826
182.9707479 2.687335431
194.9707479 1.325777953
196.986398 1.279907724
198.9656626 0.9908661709
273.0176981 0.9363281177
278.0078617 0.8880642509
286.0129471 1.504902506
287.9922117 2.053075224
304.0235118 2.238466393
316.0235118 0.9299080818
320.0184264 0.9318295978
332.0184264 2.890682914

Name: +ve in-silico MS/MS by CFM-ID for SRYTYXMHFJHYIZ-UHFFFAOYSA-N
ID: SRYTYXMHFJHYIZ-UHFFFAOYSA-N
Comment: Energy0
Num peaks: 6
51.02292652 0.1034943407
101.0385766 1.334870082
284.9860897 0.1102862031
287.0017398 0.1158890855
296.9860897 0.2913552624
313.0173898 97.41140485

Name: +ve in-silico MS/MS by CFM-ID for SRYTYXMHFJHYIZ-UHFFFAOYSA-N
ID: SRYTYXMHFJHYIZ-UHFFFAOYSA-N
Comment: Energy1
Num peaks: 6
51.02292652 0.8720505086
101.0385766 16.0580082
193.0140187 2.313531267
284.9860897 1.191720148
296.9860897 0.8365919516
313.0173898 74.86865986

Name: +ve in-silico MS/MS by CFM-ID for SRYTYXMHFJHYIZ-UHFFFAOYSA-N
ID: SRYTYXMHFJHYIZ-UHFFFAOYSA-N
Comment: Energy2
Num peaks: 6
49.00727645 5.290248552
51.02292652 3.741472115
73.00727645 3.879325551
75.02292652 10.07653068
101.0385766 66.9868461
253.0140187 2.245430424

Name: +ve in-silico MS/MS by CFM-ID for LYXFDNRZHVQSMF-UHFFFAOYSA-N
ID: LYXFDNRZHVQSMF-UHFFFAOYSA-N
Comment: Energy0
Num peaks: 6
141.0004768 8.029706735
155.0161269 1.169075905
230.0117698 4.568105378
261.0579917 4.217932469
290.0481553 3.24904795
308.05872 74.56406317

Name: +ve in-silico MS/MS by CFM-ID for LYXFDNRZHVQSMF-UHFFFAOYSA-N
ID: LYXFDNRZHVQSMF-UHFFFAOYSA-N
Comment: Energy1
Num peaks: 7
51.02292652 2.218826411
141.0004768 11.37700541
150.0549549 5.938911445
230.0117698 2.962435375
261.0579917 12.12886207
290.0481553 22.23407468
308.05872 24.1676167

Name: +ve in-silico MS/MS by CFM-ID for LYXFDNRZHVQSMF-UHFFFAOYSA-N
ID: LYXFDNRZHVQSMF-UHFFFAOYSA-N
Comment: Energy2
Num peaks: 18
15.02292652 1.235622494
49.00727645 1.912845715
51.02292652 15.76545366
53.03857658 3.686920066
63.02292652 15.24006429
65.03857658 8.358129833
76.96917669 1.32798585
79.05422664 6.126024592
121.0647913 1.2595814
136.0393049 1.101734077
141.0004768 8.595741157
150.0549549 4.23197959
168.0655196 1.16771103
200.0012051 2.21258728
230.0117698 2.050050142
260.0375906 3.017261961
262.0532407 1.36143046
290.0481553 1.438269699

Name: +ve in-silico MS/MS by CFM-ID for YTBQKSGELLQWAX-UHFFFAOYSA-N
ID: YTBQKSGELLQWAX-UHFFFAOYSA-N
Comment: Energy0
Num peaks: 6
91.05422664 3.860852707
236.070605 1.640902121
280.0240487 0.2474319845
282.0396988 0.4546094902
290.0447842 0.2660044321
308.0553488 92.08682201

Name: +ve in-silico MS/MS by CFM-ID for YTBQKSGELLQWAX-UHFFFAOYSA-N
ID: YTBQKSGELLQWAX-UHFFFAOYSA-N
Comment: Energy1
Num peaks: 6
91.05422664 10.18679983
236.070605 6.649817676
264.0655196 5.697178473
280.0604342 4.535414087
282.0396988 2.386227655
308.0553488 62.35777282

Name: +ve in-silico MS/MS by CFM-ID for YTBQKSGELLQWAX-UHFFFAOYSA-N
ID: YTBQKSGELLQWAX-UHFFFAOYSA-N
Comment: Energy2
Num peaks: 10
49.00727645 3.018283284
63.02292652 2.626013114
65.03857658 5.756081739
75.02292652 9.519237667
91.05422664 24.2596539
106.0651257 4.664359106
208.0393049 2.971370589
208.0756904 13.88236455
210.0549549 2.863468108
236.070605 11.96536208

Name: +ve in-silico MS/MS by CFM-ID for STFZINDIQPHGQK-UHFFFAOYSA-N
ID: STFZINDIQPHGQK-UHFFFAOYSA-N
Comment: Energy0
Num peaks: 6
246.0219405 1.663065527
248.0375906 14.39648771
250.0532407 1.8639508
276.0325052 37.76341867
278.0481553 4.149669993
308.05872 29.97557438

Name: +ve in-silico MS/MS by CFM-ID for STFZINDIQPHGQK-UHFFFAOYSA-N
ID: STFZINDIQPHGQK-UHFFFAOYSA-N
Comment: Energy1
Num peaks: 11
107.0491413 5.641216524
132.0443902 4.13823269
174.0549549 2.053046094
189.0546206 2.544560486
190.0321113 2.007894295
206.0811697 4.344881694
218.0270259 11.12705913
220.042676 3.665887405
248.0375906 38.85049863
250.0532407 2.398440098
276.0325052 4.687592882

Name: +ve in-silico MS/MS by CFM-ID for STFZINDIQPHGQK-UHFFFAOYSA-N
ID: STFZINDIQPHGQK-UHFFFAOYSA-N
Comment: Energy2
Num peaks: 14
59.01275576 1.660500796
83.01275576 1.598418733
107.0491413 5.554598543
131.0491413 14.93478588
159.0440559 12.45599297
161.0597059 2.884672623
189.0546206 11.16960399
190.0321113 5.592519851
204.0113759 5.015308902
218.0270259 10.18712522
220.042676 2.063592755
234.0219405 2.549546841
246.0219405 1.957008959
248.0375906 3.619079747

Name: +ve in-silico MS/MS by CFM-ID for YPZWMRKOGMXXDL-UHFFFAOYSA-N
ID: YPZWMRKOGMXXDL-UHFFFAOYSA-N
Comment: Energy0
Num peaks: 6
191.042989 8.384097777
193.0586391 3.857009782
205.0586391 8.443173552
207.0742892 5.958973043
233.0899392 2.117938938
313.0161014 51.84658942

Name: +ve in-silico MS/MS by CFM-ID for YPZWMRKOGMXXDL-UHFFFAOYSA-N
ID: YPZWMRKOGMXXDL-UHFFFAOYSA-N
Comment: Energy1
Num peaks: 14
43.05422664 3.604936777
57.06987671 9.218024387
71.08552677 6.093476209
106.9490886 3.669497777
120.9647387 3.569437327
175.0116889 2.082114869
205.0586391 2.605521339
207.0742892 2.586629266
219.0742892 1.977139252
233.0899392 4.531842807
240.922201 2.798700247
254.937851 6.624808538
268.9535011 2.583535238
313.0161014 28.15730602

Name: +ve in-silico MS/MS by CFM-ID for YPZWMRKOGMXXDL-UHFFFAOYSA-N
ID: YPZWMRKOGMXXDL-UHFFFAOYSA-N
Comment: Energy2
Num peaks: 21
41.03857658 3.845145741
43.05422664 7.311652278
55.05422664 2.167695356
57.06987671 9.141141905
71.08552677 4.796776836
83.08552677 5.28912354
85.10117684 6.933322805
97.10117684 1.49673016
106.9490886 1.771491133
111.1168269 1.621954298
118.9490886 2.140281379
120.9647387 3.29760062
132.9647387 3.964379042
134.9803888 4.325159257
146.9803888 4.431670295
148.9960388 4.152763399
160.9960388 3.108603769
163.0116889 2.229744501
175.0116889 1.968547929
189.027339 3.049628856
191.042989 3.074017705

Name: +ve in-silico MS/MS by CFM-ID for VYDIPUUHVAQORM-UHFFFAOYSA-N
ID: VYDIPUUHVAQORM-UHFFFAOYSA-N
Comment: Energy0
Num peaks: 6
15.02292652 0.7052244309
218.036718 1.405095384
294.0680181 1.816703307
301.0181468 3.141961585
303.0337968 0.8322467298
330.0446958 86.71969296

Name: +ve in-silico MS/MS by CFM-ID for VYDIPUUHVAQORM-UHFFFAOYSA-N
ID: VYDIPUUHVAQORM-UHFFFAOYSA-N
Comment: Energy1
Num peaks: 6
134.9996042 2.359194523
218.036718 5.683328004
289.0181468 2.602118874
294.0680181 3.564137433
303.0337968 2.377255384
330.0446958 64.61471241

Name: +ve in-silico MS/MS by CFM-ID for VYDIPUUHVAQORM-UHFFFAOYSA-N
ID: VYDIPUUHVAQORM-UHFFFAOYSA-N
Comment: Energy2
Num peaks: 26
15.02292652 1.924412713
26.00252542 1.077595585
101.0385766 1.487366092
134.9996042 21.47702111
137.0152543 11.067527
164.0261533 1.533521862
165.0101689 5.372516559
166.0418034 4.936214104
178.0418034 1.414033459
189.0101689 1.270780549
191.025819 1.251990908
218.036718 0.9705572414
242.036718 1.155756119
244.0523681 1.106015674
266.0731035 1.200946039
267.0571191 6.1781639
268.0523681 1.960391787
270.0680181 2.43626046
287.0024967 1.392894818
294.0680181 4.784217982
301.0181468 1.251420465
302.0133957 1.096560204
302.0497812 1.098999208
304.0290458 1.215918662
314.0133957 1.107885929
330.0446958 0.9831292608

Name: +ve in-silico MS/MS by CFM-ID for FMKVJFMYKQKHRA-UHFFFAOYSA-N
ID: FMKVJFMYKQKHRA-UHFFFAOYSA-N
Comment: Energy0
Num peaks: 6
15.02292652 0.72434706
218.036718 0.7221168409
294.0680181 0.9329254202
301.0181468 3.356703852
303.0337968 0.8928387898
330.0446958 89.90265602

Name: +ve in-silico MS/MS by CFM-ID for FMKVJFMYKQKHRA-UHFFFAOYSA-N
ID: FMKVJFMYKQKHRA-UHFFFAOYSA-N
Comment: Energy1
Num peaks: 6
218.036718 3.147448374
294.0680181 1.964955893
301.0181468 2.427869026
302.0497812 1.845387846
303.0337968 2.786954257
330.0446958 74.29650701

Name: +ve in-silico MS/MS by CFM-ID for FMKVJFMYKQKHRA-UHFFFAOYSA-N
ID: FMKVJFMYKQKHRA-UHFFFAOYSA-N
Comment: Energy2
Num peaks: 21
15.02292652 2.77032277
26.00252542 1.540294159
134.9996042 20.74911896
137.0152543 12.08750226
164.0261533 1.679972338
165.0101689 5.432667459
166.0418034 6.554806338
178.0418034 1.082233752
266.0731035 1.087796979
267.0571191 4.19318701
268.0523681 2.034255735
270.0680181 2.338108239
287.0024967 1.936922964
294.0680181 3.616492227
298.0184811 2.097738817
300.0341312 2.071650931
301.0181468 2.560602494
302.0497812 2.329172562
304.0290458 1.220271819
314.0133957 1.663120728
330.0446958 1.901072471

Name: +ve in-silico MS/MS by CFM-ID for MJKNZSCOSMZCDR-UHFFFAOYSA-N
ID: MJKNZSCOSMZCDR-UHFFFAOYSA-N
Comment: Energy0
Num peaks: 6
127.148127 1.371634726
129.1637771 1.321218368
141.1637771 2.640709577
184.8596007 0.9682288336
233.0899392 2.52015576
313.0161014 73.54619609

Name: +ve in-silico MS/MS by CFM-ID for MJKNZSCOSMZCDR-UHFFFAOYSA-N
ID: MJKNZSCOSMZCDR-UHFFFAOYSA-N
Comment: Energy1
Num peaks: 15
43.05422664 4.399984707
57.06987671 4.172328573
71.08552677 3.933674775
85.10117684 3.604142028
99.1168269 3.431404391
113.132477 3.286395494
127.148127 2.250912972
184.8596007 2.997243694
198.8752508 3.693083502
212.8909008 3.540300661
226.9065509 3.368826999
240.922201 3.106391725
254.937851 2.933418427
268.9535011 2.793225327
313.0161014 32.80824709

Name: +ve in-silico MS/MS by CFM-ID for MJKNZSCOSMZCDR-UHFFFAOYSA-N
ID: MJKNZSCOSMZCDR-UHFFFAOYSA-N
Comment: Energy2
Num peaks: 22
27.02292652 2.487112116
41.03857658 9.063708508
43.05422664 13.16030775
45.06987671 1.261444237
55.05422664 5.837528801
57.06987671 9.449644577
69.06987671 4.198943068
71.08552677 5.771698614
83.08552677 2.914880871
85.10117684 3.38534993
97.10117684 1.719655604
99.1168269 1.622574238
113.132477 1.276332371
127.148127 1.840398251
129.1637771 1.028123311
170.8439507 3.373907714
182.8439507 1.340884276
184.8596007 4.325893096
198.8752508 2.503613733
212.8909008 1.733443703
282.9691512 1.118625802
296.9848012 1.413155673

Name: +ve in-silico MS/MS by CFM-ID for DVXGLWOEUUWFEU-UHFFFAOYSA-N
ID: DVXGLWOEUUWFEU-UHFFFAOYSA-N
Comment: Energy0
Num peaks: 9
111.0440559 1.583779342
129.0546206 4.059577626
171.9756377 3.066461504
184.9708867 3.146096185
266.976366 6.563453849
268.9920161 5.412806178
284.9869307 3.090252478
295.0076661 17.01915858
313.0182308 36.76948436

Name: +ve in-silico MS/MS by CFM-ID for DVXGLWOEUUWFEU-UHFFFAOYSA-N
ID: DVXGLWOEUUWFEU-UHFFFAOYSA-N
Comment: Energy1
Num peaks: 25
47.04914126 4.690428436
83.01275576 1.068235565
85.02840582 1.313139394
111.0440559 2.712009644
124.0393049 1.022337699
125.0233204 1.331120286
127.0389705 1.206846958
129.0546206 3.337234439
140.0342195 1.487802393
142.0498695 2.684729288
142.9490886 1.79286258
144.9647387 3.196400246
171.9756377 4.762513953
184.9708867 1.676718757
220.9708867 1.292132166
222.9865368 1.403834064
238.9814514 3.551276356
248.9658013 4.626574481
250.9814514 2.347616412
266.976366 10.50069632
268.9920161 1.546414714
271.0076661 1.048208036
284.9869307 2.119671308
295.0076661 9.583001702
313.0182308 10.543066

Name: +ve in-silico MS/MS by CFM-ID for DVXGLWOEUUWFEU-UHFFFAOYSA-N
ID: DVXGLWOEUUWFEU-UHFFFAOYSA-N
Comment: Energy2
Num peaks: 31
29.03857658 1.620028021
43.01784114 1.396698412
47.04914126 1.351458139
57.0334912 0.9707360912
63.02292652 1.1370809
85.02840582 1.59472732
105.0447246 2.226901366
111.0440559 2.904820934
113.0345538 1.789382685
113.0597059 2.869227173
116.9334386 2.910023548
129.0294684 1.549134742
129.0546206 1.364254424
139.0502039 1.396790312
140.9334386 4.048992689
142.9490886 5.179169871
144.9647387 2.442100163
156.9647387 3.468361241
171.9756377 2.42122478
182.9552366 2.752998877
184.9708867 5.041587055
220.9708867 1.269261914
222.9501513 2.032354004
222.9865368 1.325123324
224.9658013 0.9751947033
238.9814514 1.251125634
248.9658013 1.918527253
250.9814514 2.647217386
266.976366 2.53204629
268.9920161 1.434592312
295.0076661 1.350825179

Name: +ve in-silico MS/MS by CFM-ID for VXMYITVXZUBFGM-UHFFFAOYSA-N
ID: VXMYITVXZUBFGM-UHFFFAOYSA-N
Comment: Energy0
Num peaks: 6
151.0502039 4.324304399
162.9711966 1.520548608
266.0133957 8.930732282
277.0374463 2.030748997
295.0035593 2.080237056
313.014124 75.2064097

Name: +ve in-silico MS/MS by CFM-ID for VXMYITVXZUBFGM-UHFFFAOYSA-N
ID: VXMYITVXZUBFGM-UHFFFAOYSA-N
Comment: Energy1
Num peaks: 8
104.0494756 2.343035155
151.0502039 7.07460528
230.036718 3.506896097
249.9820956 2.248066706
263.9977457 6.034359564
266.0133957 24.83616298
295.0035593 19.21421088
313.014124 15.08645987

Name: +ve in-silico MS/MS by CFM-ID for VXMYITVXZUBFGM-UHFFFAOYSA-N
ID: VXMYITVXZUBFGM-UHFFFAOYSA-N
Comment: Energy2
Num peaks: 31
49.00727645 0.8694449641
51.02292652 1.21834156
52.01817548 1.047745708
54.03382555 2.381211756
64.01817548 1.746816344
66.03382555 6.669053196
80.04947561 2.82749813
84.98395416 1.326615989
86.99960423 1.174404675
90.03382555 1.515846924
92.04947561 0.8788005807
93.00833907 1.246152766
95.02398914 1.478608523
96.00800472 1.213346743
96.98395416 1.952560042
97.0396392 1.998263011
104.0494756 4.844364761
111.0189038 6.578203533
113.0345538 5.884198633
120.0080047 1.413996343
122.0236548 2.20541334
124.0393049 6.915189461
125.0345538 1.918367656
132.9606319 1.764505269
133.0396392 1.336541087
137.0345538 1.249819397
146.9762819 2.187921473
151.0502039 6.406175548
162.9711966 1.909251638
230.036718 1.178122136
277.0374463 1.306460056

Name: +ve in-silico MS/MS by CFM-ID for BKZABJJWGAXAMU-UHFFFAOYSA-N
ID: BKZABJJWGAXAMU-UHFFFAOYSA-N
Comment: Energy0
Num peaks: 6
29.00219107 0.1202678425
72.97426207 0.1064251
127.9800757 0.6194962906
180.0807757 3.560311233
279.0586604 0.6117872992
307.053575 94.58248093

Name: +ve in-silico MS/MS by CFM-ID for BKZABJJWGAXAMU-UHFFFAOYSA-N
ID: BKZABJJWGAXAMU-UHFFFAOYSA-N
Comment: Energy1
Num peaks: 6
99.9851611 1.366385607
127.9800757 1.517433146
180.0807757 23.97403802
251.0637458 6.225342106
279.0586604 23.93601438
307.053575 39.80953872

Name: +ve in-silico MS/MS by CFM-ID for BKZABJJWGAXAMU-UHFFFAOYSA-N
ID: BKZABJJWGAXAMU-UHFFFAOYSA-N
Comment: Energy2
Num peaks: 6
72.97426207 4.468263096
99.9851611 8.178792747
154.0651257 6.762884979
180.0807757 55.16674643
251.0637458 3.263701589
279.0586604 3.750504919

Name: +ve in-silico MS/MS by CFM-ID for RBUWVEPNZDRQAB-UHFFFAOYSA-N
ID: RBUWVEPNZDRQAB-UHFFFAOYSA-N
Comment: Energy0
Num peaks: 6
100.9691767 3.350969051
102.9848268 2.740447882
107.0161269 38.13116305
175.0389705 34.65271945
290.0481553 1.355213213
308.05872 9.846205638

Name: +ve in-silico MS/MS by CFM-ID for RBUWVEPNZDRQAB-UHFFFAOYSA-N
ID: RBUWVEPNZDRQAB-UHFFFAOYSA-N
Comment: Energy1
Num peaks: 6
41.03857658 6.35323263
43.05422664 68.22571646
107.0161269 3.093955666
175.0389705 1.309185257
200.0342195 5.437202572
280.0638053 1.6914686

Name: +ve in-silico MS/MS by CFM-ID for RBUWVEPNZDRQAB-UHFFFAOYSA-N
ID: RBUWVEPNZDRQAB-UHFFFAOYSA-N
Comment: Energy2
Num peaks: 8
65.00219107 3.455700968
117.0334912 3.884495195
119.0491413 2.912150441
133.0284058 13.69547743
147.0440559 39.77353745
159.0440559 4.248844815
163.075356 2.222370602
175.0389705 10.0006148

Name: +ve in-silico MS/MS by CFM-ID for JONNKPJZTSYZJT-UHFFFAOYSA-N
ID: JONNKPJZTSYZJT-UHFFFAOYSA-N
Comment: Energy0
Num peaks: 6
43.01784114 3.435044503
210.0913404 5.159078331
249.0216062 5.729136276
266.0481553 16.44555481
290.0481553 8.443128488
308.05872 43.85664652

Name: +ve in-silico MS/MS by CFM-ID for JONNKPJZTSYZJT-UHFFFAOYSA-N
ID: JONNKPJZTSYZJT-UHFFFAOYSA-N
Comment: Energy1
Num peaks: 12
43.01784114 2.610228683
80.96409131 2.850071988
134.0600403 2.815529067
184.0756904 8.531394254
186.0913404 3.141839109
210.0913404 12.07544493
228.1019051 9.082593799
248.0375906 8.630806268
249.0216062 8.191738181
266.0481553 6.17017382
290.0481553 9.538759635
308.05872 6.523834567

Name: +ve in-silico MS/MS by CFM-ID for JONNKPJZTSYZJT-UHFFFAOYSA-N
ID: JONNKPJZTSYZJT-UHFFFAOYSA-N
Comment: Energy2
Num peaks: 30
15.02292652 2.461665809
25.00727645 1.704816211
39.02292652 0.8246690967
41.00219107 4.477760847
43.01784114 6.717393553
49.00727645 4.674844937
51.02292652 1.840412636
53.03857658 1.211616898
63.02292652 1.528231157
104.0494756 1.307691131
125.0385766 1.493082537
127.0542266 2.362386861
129.0698767 1.341949304
134.0600403 1.697446101
139.0542266 13.05286201
146.0600403 4.40614063
152.0494756 1.533997458
154.0651257 1.564156736
156.0807757 5.681236896
158.0600403 0.9765959984
182.0600403 1.294684559
184.0756904 1.578965764
192.0807757 0.9527845824
194.0600403 4.845403087
194.0964258 0.9228004189
196.0756904 0.7449583942
198.0913404 0.8034329471
210.0913404 2.709102015
223.0059561 0.8441964867
249.0216062 5.167037266

Name: +ve in-silico MS/MS by CFM-ID for ZTOBKXAPZKOFAW-UHFFFAOYSA-N
ID: ZTOBKXAPZKOFAW-UHFFFAOYSA-N
Comment: Energy0
Num peaks: 6
141.0004768 8.203349847
230.0117698 4.731787806
261.0579917 1.8391589
278.0481553 0.840253761
290.0481553 3.353995402
308.05872 77.58301391

Name: +ve in-silico MS/MS by CFM-ID for ZTOBKXAPZKOFAW-UHFFFAOYSA-N
ID: ZTOBKXAPZKOFAW-UHFFFAOYSA-N
Comment: Energy1
Num peaks: 9
51.02292652 2.214868774
141.0004768 11.44647152
150.0549549 5.577525212
230.0117698 2.992406609
260.0375906 2.381295094
261.0579917 5.145542252
278.0481553 2.716902153
290.0481553 22.17114614
308.05872 25.71585167

Name: +ve in-silico MS/MS by CFM-ID for ZTOBKXAPZKOFAW-UHFFFAOYSA-N
ID: ZTOBKXAPZKOFAW-UHFFFAOYSA-N
Comment: Energy2
Num peaks: 16
15.02292652 1.320393664
49.00727645 2.026934143
51.02292652 15.4330569
53.03857658 3.670172085
63.02292652 15.77313632
65.03857658 10.26934501
76.96917669 1.335764862
79.05422664 6.192396375
141.0004768 8.236926424
150.0549549 4.821793263
168.0655196 1.327849349
200.0012051 2.391433042
230.0117698 2.348323645
260.0375906 2.79433611
262.0532407 1.547678679
290.0481553 1.608527173

Name: +ve in-silico MS/MS by CFM-ID for ZZHUETFKENHGPI-UHFFFAOYSA-N
ID: ZZHUETFKENHGPI-UHFFFAOYSA-N
Comment: Energy0
Num peaks: 6
141.0004768 8.173954775
155.0161269 1.200450595
230.0117698 4.718127421
261.0579917 1.830138607
290.0481553 3.33548179
308.05872 77.31056355

Name: +ve in-silico MS/MS by CFM-ID for ZZHUETFKENHGPI-UHFFFAOYSA-N
ID: ZZHUETFKENHGPI-UHFFFAOYSA-N
Comment: Energy1
Num peaks: 8
141.0004768 11.59246248
150.0549549 5.741151622
230.0117698 3.091658043
260.0375906 2.444202638
261.0579917 5.418347515
278.0481553 2.779826451
290.0481553 22.84935559
308.05872 26.52862266

Name: +ve in-silico MS/MS by CFM-ID for ZZHUETFKENHGPI-UHFFFAOYSA-N
ID: ZZHUETFKENHGPI-UHFFFAOYSA-N
Comment: Energy2
Num peaks: 15
49.00727645 2.02067691
51.02292652 16.47908427
53.03857658 3.979425236
63.02292652 16.01359022
65.03857658 9.005138848
76.96917669 1.448997413
79.05422664 6.660083159
136.0393049 1.583227412
141.0004768 8.214410565
150.0549549 4.788852716
200.0012051 2.416053986
230.0117698 2.371815435
260.0375906 2.757588932
262.0532407 1.529809289
290.0481553 1.579205917

Name: +ve in-silico MS/MS by CFM-ID for OCCKNSKZUHMSRY-UHFFFAOYSA-N
ID: OCCKNSKZUHMSRY-UHFFFAOYSA-N
Comment: Energy0
Num peaks: 6
141.0004768 7.948453868
155.0161269 2.098050007
230.0117698 4.45136144
261.0579917 4.119005349
290.0481553 3.200038554
308.05872 73.20751541

Name: +ve in-silico MS/MS by CFM-ID for OCCKNSKZUHMSRY-UHFFFAOYSA-N
ID: OCCKNSKZUHMSRY-UHFFFAOYSA-N
Comment: Energy1
Num peaks: 10
51.02292652 2.125111084
121.0647913 1.947410286
141.0004768 10.74619414
150.0549549 5.36788633
154.0498695 2.375581969
155.0161269 2.110132143
230.0117698 2.747499154
261.0579917 10.99320287
290.0481553 20.39613891
308.05872 22.42073655

Name: +ve in-silico MS/MS by CFM-ID for OCCKNSKZUHMSRY-UHFFFAOYSA-N
ID: OCCKNSKZUHMSRY-UHFFFAOYSA-N
Comment: Energy2
Num peaks: 24
49.00727645 1.45921874
51.02292652 13.44077037
53.03857658 3.23931882
63.02292652 13.73646073
65.03857658 6.769996612
76.96917669 1.522575474
79.05422664 5.442393361
122.0236548 1.085868962
124.0393049 1.645249259
136.0393049 0.9811584177
141.0004768 12.7547425
143.0161269 1.220435116
150.0549549 1.291629523
152.0342195 1.623616666
155.0161269 2.013195042
165.0004768 0.9378077053
167.0161269 1.040583567
185.985555 2.669241174
200.0012051 0.9821043986
215.0161269 1.115242922
217.0317769 0.9321245797
260.0375906 2.102266419
262.0168552 1.226468991
262.0532407 0.9466980318

Name: +ve in-silico MS/MS by CFM-ID for AQVIHAOUQXKLMA-UHFFFAOYSA-N
ID: AQVIHAOUQXKLMA-UHFFFAOYSA-N
Comment: Energy0
Num peaks: 6
141.0004768 8.051680836
155.0161269 1.170055688
230.0117698 4.555146681
261.0579917 4.219565475
290.0481553 3.247244519
308.05872 74.65212316

Name: +ve in-silico MS/MS by CFM-ID for AQVIHAOUQXKLMA-UHFFFAOYSA-N
ID: AQVIHAOUQXKLMA-UHFFFAOYSA-N
Comment: Energy1
Num peaks: 8
51.02292652 2.185722415
121.0647913 2.122383696
141.0004768 11.21983055
150.0549549 5.766845747
230.0117698 2.886547651
261.0579917 11.80318783
290.0481553 21.70691133
308.05872 23.62109911

Name: +ve in-silico MS/MS by CFM-ID for AQVIHAOUQXKLMA-UHFFFAOYSA-N
ID: AQVIHAOUQXKLMA-UHFFFAOYSA-N
Comment: Energy2
Num peaks: 22
49.00727645 1.764446225
51.02292652 14.84059373
53.03857658 3.358563939
63.02292652 14.27856819
65.03857658 7.756054613
76.96917669 1.078237647
79.05422664 5.918343001
124.0393049 1.665033306
136.0393049 1.389111632
141.0004768 9.742594044
150.0549549 2.19052629
152.0342195 2.402563712
155.0161269 0.9413373968
185.985555 1.750752295
191.0161269 1.010260075
193.0317769 1.467057045
200.0012051 1.539883799
230.0117698 1.353843552
236.0375906 1.225406953
260.0375906 2.61856955
262.0532407 1.180169573
290.0481553 1.180020128

Name: +ve in-silico MS/MS by CFM-ID for ZRYDCZOIFHVMHH-UHFFFAOYSA-N
ID: ZRYDCZOIFHVMHH-UHFFFAOYSA-N
Comment: Energy0
Num peaks: 6
141.0004768 7.800277162
155.0161269 4.562427333
230.0117698 4.372346252
261.0579917 3.991763722
290.0481553 3.130100994
308.05872 71.43359469

Name: +ve in-silico MS/MS by CFM-ID for ZRYDCZOIFHVMHH-UHFFFAOYSA-N
ID: ZRYDCZOIFHVMHH-UHFFFAOYSA-N
Comment: Energy1
Num peaks: 9
51.02292652 2.132699836
121.0647913 2.00489845
141.0004768 10.93954837
150.0549549 5.60156011
154.0498695 2.912856996
230.0117698 2.833050599
261.0579917 11.27741177
290.0481553 21.06362225
308.05872 22.89093442

Name: +ve in-silico MS/MS by CFM-ID for ZRYDCZOIFHVMHH-UHFFFAOYSA-N
ID: ZRYDCZOIFHVMHH-UHFFFAOYSA-N
Comment: Energy2
Num peaks: 19
15.02292652 0.9505410245
39.02292652 0.948625293
49.00727645 1.666745177
51.02292652 14.18790796
53.03857658 3.732303156
63.02292652 14.53726091
65.03857658 5.913789308
76.96917669 2.104126488
79.05422664 6.741492739
124.0393049 1.08150361
137.0055622 1.268879895
141.0004768 11.46985632
150.0549549 1.430117105
152.0342195 1.712191993
155.0161269 5.371862653
167.0161269 3.353267435
185.985555 1.265771371
200.0012051 0.9258972626
260.0375906 1.773025419

Name: +ve in-silico MS/MS by CFM-ID for WUKPRXGCBKFHCK-UHFFFAOYSA-N
ID: WUKPRXGCBKFHCK-UHFFFAOYSA-N
Comment: Energy0
Num peaks: 6
29.03857658 0.8664731601
283.0423416 3.602145526
286.0168552 0.8828491539
302.0117698 6.757180575
312.0325052 13.99034401
330.0430699 65.7286256

Name: +ve in-silico MS/MS by CFM-ID for WUKPRXGCBKFHCK-UHFFFAOYSA-N
ID: WUKPRXGCBKFHCK-UHFFFAOYSA-N
Comment: Energy1
Num peaks: 9
239.0161269 2.018470581
265.0317769 2.201246338
268.0062905 3.831287916
281.0266916 3.789992754
283.0423416 9.621912283
294.0219405 9.03477137
302.0117698 5.725210996
312.0325052 24.60123383
330.0430699 20.44037306

Name: +ve in-silico MS/MS by CFM-ID for WUKPRXGCBKFHCK-UHFFFAOYSA-N
ID: WUKPRXGCBKFHCK-UHFFFAOYSA-N
Comment: Energy2
Num peaks: 31
29.03857658 1.205834387
41.00219107 0.9491286498
51.02292652 1.124433364
63.02292652 1.557761171
105.0334912 1.290406481
111.0262976 6.831490901
185.0055622 1.218216216
187.0212123 0.8177662273
192.0291341 6.238599902
213.0004768 1.069010192
213.0368623 1.068024449
224.0012051 2.908450954
229.0317769 1.235878252
239.0161269 0.983391022
241.0317769 1.250281006
242.0270259 0.8265636537
244.042676 1.612573918
246.0219405 2.621016504
255.047427 1.709892794
258.0219405 7.521509451
260.0375906 1.807869179
268.0062905 4.93605237
270.0219405 6.426937484
276.0325052 1.706728149
284.0375906 1.004717917
286.0168552 3.302301656
294.0219405 1.205917607
300.0325052 2.246956723
302.0117698 2.267661673
302.0481553 3.196580758
312.0325052 4.201626732

Name: +ve in-silico MS/MS by CFM-ID for XNGDIKXEHXVMRO-UHFFFAOYSA-N
ID: XNGDIKXEHXVMRO-UHFFFAOYSA-N
Comment: Energy0
Num peaks: 8
34.9683041 5.237194418
36.98395416 3.676250562
93.06987671 3.325206082
117.0698767 12.21131726
119.0855268 25.1751036
272.0834918 4.130808174
290.0496048 5.002278474
308.0601695 22.80392482

Name: +ve in-silico MS/MS by CFM-ID for XNGDIKXEHXVMRO-UHFFFAOYSA-N
ID: XNGDIKXEHXVMRO-UHFFFAOYSA-N
Comment: Energy1
Num peaks: 16
34.9683041 8.635455446
36.98395416 4.7851865
79.05422664 2.523820507
91.05422664 2.942145049
103.0542266 1.754205267
105.0334912 1.776921283
105.0698767 1.835386624
107.0491413 2.92821077
115.0542266 2.435997258
117.0698767 12.06647709
119.0855268 3.708062994
133.0647913 2.471643716
135.0804414 5.560120228
230.0132193 4.107390997
290.0496048 5.739601543
308.0601695 17.3631332

Name: +ve in-silico MS/MS by CFM-ID for XNGDIKXEHXVMRO-UHFFFAOYSA-N
ID: XNGDIKXEHXVMRO-UHFFFAOYSA-N
Comment: Energy2
Num peaks: 21
25.00727645 2.442286197
34.9683041 2.993428125
39.02292652 2.460854497
41.03857658 3.176663928
49.00727645 1.940046005
51.02292652 1.706636866
63.02292652 2.899149204
65.03857658 4.316314637
67.05422664 3.070570366
79.05422664 3.892940954
91.05422664 8.619862855
93.06987671 8.771036594
95.08552677 1.794225622
101.0385766 2.171780477
103.0542266 4.52842942
115.0542266 2.02695963
117.0698767 4.258653276
118.0651257 5.731144957
119.0855268 2.756153116
120.0807757 4.232765069
173.9870045 6.562504497

Name: +ve in-silico MS/MS by CFM-ID for CGAONTKAHYNZSM-UHFFFAOYSA-N
ID: CGAONTKAHYNZSM-UHFFFAOYSA-N
Comment: Energy0
Num peaks: 7
135.047427 2.408644415
211.0787271 1.798386263
219.9732761 6.617669732
221.9889262 6.024741521
250.0202263 2.392024299
290.0515264 44.91632472
308.0620911 16.90443018

Name: +ve in-silico MS/MS by CFM-ID for CGAONTKAHYNZSM-UHFFFAOYSA-N
ID: CGAONTKAHYNZSM-UHFFFAOYSA-N
Comment: Energy1
Num peaks: 30
41.03857658 0.7675129519
55.05422664 0.9465308881
69.06987671 4.075825344
71.08552677 1.586874719
73.06479133 2.174906048
87.08044139 3.00044787
129.9957258 1.045525402
133.0317769 0.9494504208
135.047427 1.442519225
141.0004768 1.270879473
156.0113759 8.86491876
183.047427 2.241270156
197.0630771 1.555987004
201.0579917 0.960821262
207.047427 1.482447007
209.0630771 2.916540681
211.0787271 1.2976186
219.9732761 3.269064029
221.9889262 2.256990769
225.0579917 0.904469417
227.0736418 1.806396327
232.9936772 0.7731572362
233.9889262 1.402174803
248.0045762 2.920434636
250.0202263 2.649931054
272.0409617 1.610785524
273.0249773 0.8902892334
274.0202263 1.124938463
290.0515264 18.15535324
308.0620911 6.014597897

Name: +ve in-silico MS/MS by CFM-ID for CGAONTKAHYNZSM-UHFFFAOYSA-N
ID: CGAONTKAHYNZSM-UHFFFAOYSA-N
Comment: Energy2
Num peaks: 26
39.02292652 1.027403989
51.02292652 1.376762664
63.02292652 8.892172882
65.03857658 4.464030381
69.06987671 2.524114682
87.08044139 1.604714785
124.9691767 1.370629916
126.9848268 2.542354798
129.0004768 3.634361099
129.9957258 1.354962417
135.047427 1.79067025
141.0004768 9.888906995
141.9957258 1.403002721
144.0113759 1.88946789
155.0161269 2.244591924
156.0113759 4.291918642
169.0317769 1.59468036
195.047427 1.760832424
197.0630771 4.694169569
207.047427 1.726891079
209.0630771 4.077596722
211.0787271 8.46211719
219.9732761 3.091916368
221.9889262 1.936869285
272.0409617 1.439196511
290.0515264 1.032829257

Name: +ve in-silico MS/MS by CFM-ID for BIYNDHDNHMWHLF-UHFFFAOYSA-N
ID: BIYNDHDNHMWHLF-UHFFFAOYSA-N
Comment: Energy0
Num peaks: 8
43.01784114 2.92626752
147.0262976 7.005749046
218.0270259 4.08386045
220.042676 3.346675918
262.0532407 18.58609836
266.0481553 9.026231323
290.0481553 7.253548177
308.05872 29.23370612

Name: +ve in-silico MS/MS by CFM-ID for BIYNDHDNHMWHLF-UHFFFAOYSA-N
ID: BIYNDHDNHMWHLF-UHFFFAOYSA-N
Comment: Energy1
Num peaks: 13
43.01784114 2.601044096
147.0262976 15.70237536
160.0240487 3.063570706
216.0477614 3.684126898
218.0270259 4.322952104
220.042676 4.271484351
244.042676 8.26197488
248.0375906 6.166237413
249.0216062 2.480838599
262.0532407 8.393504395
266.0481553 6.417809289
290.0481553 8.241878152
308.05872 6.870734471

Name: +ve in-silico MS/MS by CFM-ID for BIYNDHDNHMWHLF-UHFFFAOYSA-N
ID: BIYNDHDNHMWHLF-UHFFFAOYSA-N
Comment: Energy2
Num peaks: 18
15.02292652 1.443292991
25.00727645 1.862113602
43.01784114 5.314624575
60.04439023 1.564667252
101.0385766 9.460147323
103.0542266 8.939188382
140.0342195 1.89218375
147.0262976 13.06623754
149.0419477 3.837020407
203.0161269 6.788229994
216.0477614 4.338517687
216.0655196 7.858661066
218.0270259 3.593845449
220.042676 2.408369562
220.0604342 3.522625072
244.042676 1.699031749
248.0375906 2.307178551
249.0216062 1.314457533

Name: +ve in-silico MS/MS by CFM-ID for RYUMBTAPAHEEKQ-UHFFFAOYSA-N
ID: RYUMBTAPAHEEKQ-UHFFFAOYSA-N
Comment: Energy0
Num peaks: 6
79.05422664 4.454746469
105.0334912 0.9237607943
258.9656626 0.9931493168
284.9813126 1.285410297
296.9813126 2.271034817
313.0126128 82.40000182

Name: +ve in-silico MS/MS by CFM-ID for RYUMBTAPAHEEKQ-UHFFFAOYSA-N
ID: RYUMBTAPAHEEKQ-UHFFFAOYSA-N
Comment: Energy1
Num peaks: 6
79.05422664 4.831339634
91.05422664 2.926533613
105.0334912 4.801137964
284.9813126 2.755566334
296.9813126 4.526115234
313.0126128 66.86522916

Name: +ve in-silico MS/MS by CFM-ID for RYUMBTAPAHEEKQ-UHFFFAOYSA-N
ID: RYUMBTAPAHEEKQ-UHFFFAOYSA-N
Comment: Energy2
Num peaks: 16
39.02292652 3.419237787
49.00727645 6.430892589
51.02292652 8.06693055
53.03857658 1.626295874
63.02292652 12.5203073
79.05422664 23.68202952
105.0334912 5.93280963
115.0542266 1.763808419
180.9550979 2.580906358
192.9550979 3.632933717
208.986398 1.61010361
234.9656626 1.864184426
282.9656626 1.5754646
284.9813126 1.822312612
296.9813126 2.957729765
313.0126128 1.8131047

Name: +ve in-silico MS/MS by CFM-ID for HACHXENYBZQHPP-UHFFFAOYSA-N
ID: HACHXENYBZQHPP-UHFFFAOYSA-N
Comment: Energy0
Num peaks: 7
44.97934745 2.379360898
46.99499752 7.97191662
104.0164612 2.655219177
116.0164612 2.718804085
130.0321113 12.23809237
205.0527024 8.287156218
308.0618872 44.00132203

Name: +ve in-silico MS/MS by CFM-ID for HACHXENYBZQHPP-UHFFFAOYSA-N
ID: HACHXENYBZQHPP-UHFFFAOYSA-N
Comment: Energy1
Num peaks: 13
88.02154661 1.981343784
102.0371967 13.19121754
104.0164612 2.070468509
116.0164612 4.37028547
130.0321113 18.85960618
205.0527024 8.074048852
220.0636015 4.552117526
232.0636015 2.644193312
234.0792515 2.686305847
236.0949016 2.131802755
276.0356725 2.066927548
280.0669726 13.99709377
308.0618872 4.028323572

Name: +ve in-silico MS/MS by CFM-ID for HACHXENYBZQHPP-UHFFFAOYSA-N
ID: HACHXENYBZQHPP-UHFFFAOYSA-N
Comment: Energy2
Num peaks: 28
42.03382555 2.764644785
44.04947561 0.89168811
44.97934745 5.568952567
46.99499752 17.57758989
49.01064758 1.975304964
56.0130901 3.110469776
56.04947561 1.801252964
59.99024648 2.030912628
74.00589655 1.852155325
74.98991214 1.701067459
84.04439023 1.588687704
86.00589655 1.507290084
87.9851611 2.875959886
88.02154661 1.09757241
104.0164612 2.641513847
114.0008112 1.078197527
152.0261533 1.714507986
155.0603746 1.231611717
164.0261533 2.864915241
169.0760247 2.790663471
176.0261533 1.158060869
178.0418034 3.255001164
179.0370524 4.150943755
188.0261533 1.050996972
191.0370524 1.583268811
203.0370524 1.233366828
205.0527024 8.402149281
234.0792515 1.037989158

Name: +ve in-silico MS/MS by CFM-ID for OMMVOBMERQJEIL-UHFFFAOYSA-N
ID: OMMVOBMERQJEIL-UHFFFAOYSA-N
Comment: Energy0
Num peaks: 6
59.04914126 5.615716087
236.9658013 4.715966031
254.976366 11.15924676
280.9920161 2.557932988
295.9916817 3.150028164
313.0182308 58.0726551

Name: +ve in-silico MS/MS by CFM-ID for OMMVOBMERQJEIL-UHFFFAOYSA-N
ID: OMMVOBMERQJEIL-UHFFFAOYSA-N
Comment: Energy1
Num peaks: 15
33.0334912 2.094267139
57.0334912 1.67345241
59.04914126 20.96040776
61.06479133 1.062395019
155.0702706 0.9749087962
224.9658013 1.310012221
228.9971015 0.9685922479
236.9658013 7.995947954
238.9450659 1.028267492
254.976366 9.619647857
280.9920161 5.089606385
282.9964328 1.079050933
283.0076661 1.517911517
285.0120828 3.066810751
313.0182308 22.10518186

Name: +ve in-silico MS/MS by CFM-ID for OMMVOBMERQJEIL-UHFFFAOYSA-N
ID: OMMVOBMERQJEIL-UHFFFAOYSA-N
Comment: Energy2
Num peaks: 19
15.02292652 1.839875147
43.01784114 1.346242272
45.0334912 2.661201305
59.04914126 7.552701319
175.0502039 1.492622851
180.9395866 3.254378107
182.9552366 4.734852265
194.9552366 5.25286261
208.9345012 9.313351567
208.9708867 1.278363422
210.9501513 14.79734257
224.9658013 2.419400381
226.9814514 1.097904206
236.9658013 8.386070557
238.9450659 7.297766602
238.9814514 1.695051541
252.960716 1.605543042
254.976366 3.398716504
266.976366 1.180095607

Name: +ve in-silico MS/MS by CFM-ID for WPHGXZAACWLYBJ-UHFFFAOYSA-N
ID: WPHGXZAACWLYBJ-UHFFFAOYSA-N
Comment: Energy0
Num peaks: 6
260.0198324 4.4479473
260.9860897 22.3384538
262.0354824 2.840612852
264.0511325 6.507249045
314.0667826 1.845887656
348.0545036 49.77583973

Name: +ve in-silico MS/MS by CFM-ID for WPHGXZAACWLYBJ-UHFFFAOYSA-N
ID: WPHGXZAACWLYBJ-UHFFFAOYSA-N
Comment: Energy1
Num peaks: 16
85.01064758 1.788768341
133.0106476 2.780053751
178.0321113 1.752442105
180.0477614 2.396041886
216.0477614 2.079313379
218.0634114 11.70966583
220.0790615 1.88449886
222.0947116 2.063777906
260.0198324 3.151867577
260.9860897 27.44590105
262.0354824 2.238147407
264.0511325 8.575625272
272.0198324 2.558528608
274.0354824 1.548208676
320.0232035 1.516708074
348.0545036 7.108102734

Name: +ve in-silico MS/MS by CFM-ID for WPHGXZAACWLYBJ-UHFFFAOYSA-N
ID: WPHGXZAACWLYBJ-UHFFFAOYSA-N
Comment: Energy2
Num peaks: 28
39.02292652 4.241495613
49.00727645 1.62005863
51.02292652 0.7355291083
63.02292652 1.200739429
85.01064758 0.7302484109
86.0600403 0.7952142093
106.9949975 1.811565014
109.0106476 1.054437862
122.0600403 1.245434131
126.9670685 1.420757822
133.0106476 0.8150510593
178.0321113 3.415755161
178.9983686 2.146140824
190.9983686 0.9456752761
191.9936176 1.093014137
192.0477614 0.7970460272
193.0140187 1.358470005
206.0092677 2.135800845
214.9983686 7.298369224
216.0477614 7.265329734
217.0140187 13.52770768
218.0634114 2.172959825
220.0790615 1.307699598
226.9983686 7.111220972
229.0140187 2.098271305
260.0198324 2.24895439
260.9860897 8.971152529
332.0232035 0.8223970779

Name: +ve in-silico MS/MS by CFM-ID for XDUBUROQWZUAAN-UHFFFAOYSA-N
ID: XDUBUROQWZUAAN-UHFFFAOYSA-N
Comment: Energy0
Num peaks: 6
15.02292652 4.935460633
189.0101689 3.011489242
276.9906964 3.837866339
295.0012611 24.72245266
296.9805257 7.50853247
313.0118258 41.94020641

Name: +ve in-silico MS/MS by CFM-ID for XDUBUROQWZUAAN-UHFFFAOYSA-N
ID: XDUBUROQWZUAAN-UHFFFAOYSA-N
Comment: Energy1
Num peaks: 20
15.02292652 1.708729567
46.99499752 3.232590738
49.01064758 7.853260799
108.9776332 1.32699123
122.9932833 3.68825675
125.0089333 2.671959384
150.9881979 2.008281056
189.0101689 6.029913875
203.025819 1.53522561
234.99789 1.381631032
237.01354 1.234420206
249.01354 5.174802415
251.0291901 1.925136128
253.0448402 1.877484148
265.0084547 3.669945034
267.0241047 1.664511575
278.969961 1.261557186
295.0012611 4.865418447
296.9805257 8.480980484
313.0118258 18.68794715

Name: +ve in-silico MS/MS by CFM-ID for XDUBUROQWZUAAN-UHFFFAOYSA-N
ID: XDUBUROQWZUAAN-UHFFFAOYSA-N
Comment: Energy2
Num peaks: 20
15.02292652 8.908603703
17.03857658 1.365854505
46.99499752 1.356399111
77.0055622 1.975325395
104.9827186 1.207079701
106.9619831 2.173676957
106.9983686 1.958614161
108.9776332 1.543420823
122.9932833 3.855156424
134.9568978 0.997372516
189.0101689 6.896752125
231.0029754 1.844250367
233.0186254 4.316529202
234.99789 1.008539186
235.0342755 3.464483296
246.99789 2.470171973
249.01354 6.918199029
251.0291901 3.002310633
276.9906964 20.92576485
295.0012611 4.507465317

Name: +ve in-silico MS/MS by CFM-ID for PIXDHKDAXXRHBT-UHFFFAOYSA-N
ID: PIXDHKDAXXRHBT-UHFFFAOYSA-N
Comment: Energy0
Num peaks: 6
72.04439023 10.60020153
145.9825743 2.872676038
163.0865894 1.82670141
195.0586604 29.07538059
272.0852095 2.356708234
308.0618872 41.41585066

Name: +ve in-silico MS/MS by CFM-ID for PIXDHKDAXXRHBT-UHFFFAOYSA-N
ID: PIXDHKDAXXRHBT-UHFFFAOYSA-N
Comment: Energy1
Num peaks: 8
44.04947561 3.002236701
46.06512568 13.31472862
72.04439023 26.82986521
163.0865894 5.548554357
195.0586604 1.945803782
237.0247734 2.791843352
263.004038 16.81461458
308.0618872 11.27741145

Name: +ve in-silico MS/MS by CFM-ID for PIXDHKDAXXRHBT-UHFFFAOYSA-N
ID: PIXDHKDAXXRHBT-UHFFFAOYSA-N
Comment: Energy2
Num peaks: 24
15.02292652 1.725731064
44.04947561 1.743205516
46.06512568 2.044724173
51.02292652 0.9279780386
56.0130901 1.031860792
72.04439023 30.43456096
82.99499752 0.7520117792
85.97920313 0.8006229361
86.99960423 1.608447624
94.99499752 1.223912973
97.01064758 1.393402749
124.0215466 14.92961726
147.0552893 1.210933496
149.0709393 1.946498338
150.0008112 0.8333320395
151.0865894 4.787999518
152.0164612 0.8192627714
163.0865894 1.312094369
169.0430103 1.090749195
193.0430103 1.028766077
193.9825743 0.8355661474
195.0586604 5.821094674
201.0480957 1.33876016
235.0091234 0.7426514122

Name: +ve in-silico MS/MS by CFM-ID for YNCRCTUMEAPYFW-UHFFFAOYSA-N
ID: YNCRCTUMEAPYFW-UHFFFAOYSA-N
Comment: Energy0
Num peaks: 6
15.02292652 1.173867656
88.02154661 25.87740755
130.0054179 1.241979424
263.004038 2.619710367
272.0852095 2.797369669
308.0618872 56.11937359

Name: +ve in-silico MS/MS by CFM-ID for YNCRCTUMEAPYFW-UHFFFAOYSA-N
ID: YNCRCTUMEAPYFW-UHFFFAOYSA-N
Comment: Energy1
Num peaks: 6
46.06512568 1.374109829
88.02154661 49.43875874
179.0637458 3.657849688
263.004038 15.3876166
274.0741661 2.001860035
308.0618872 9.713684695

Name: +ve in-silico MS/MS by CFM-ID for YNCRCTUMEAPYFW-UHFFFAOYSA-N
ID: YNCRCTUMEAPYFW-UHFFFAOYSA-N
Comment: Energy2
Num peaks: 27
15.02292652 11.38032386
39.02292652 3.099766421
44.97934745 4.238766639
51.02292652 1.447906344
63.02292652 1.027927463
64.01817548 2.058688531
65.03857658 1.039200195
71.99024648 4.70216503
72.98395416 1.063372225
80.04947561 1.08826518
82.9683041 0.8622211427
85.97920313 1.191092468
86.99960423 1.358434266
87.9948532 0.9799826922
88.02154661 30.05206095
90.03719668 0.7906421461
98.99960423 1.126711476
99.9948532 3.385024996
114.0105033 0.9456692723
116.0261533 0.9575809881
117.0334912 0.7595287841
158.0600403 0.8269825978
163.0324456 1.857912028
178.0054179 0.771865899
179.0637458 2.114214208
272.0852095 0.756996704
274.0741661 0.7656287817

Name: +ve in-silico MS/MS by CFM-ID for DUHMNGGUXBLMCW-UHFFFAOYSA-N
ID: DUHMNGGUXBLMCW-UHFFFAOYSA-N
Comment: Energy0
Num peaks: 6
91.05422664 2.101301444
155.0161269 28.36921643
215.9925322 0.5804838955
281.0442335 8.145517785
290.0445678 0.356018221
308.0551325 58.46022247

Name: +ve in-silico MS/MS by CFM-ID for DUHMNGGUXBLMCW-UHFFFAOYSA-N
ID: DUHMNGGUXBLMCW-UHFFFAOYSA-N
Comment: Energy1
Num peaks: 6
65.03857658 2.537723418
91.05422664 29.63129711
93.06987671 2.167960517
154.0462821 3.576284057
155.0161269 20.70751264
308.0551325 30.35077533

Name: +ve in-silico MS/MS by CFM-ID for DUHMNGGUXBLMCW-UHFFFAOYSA-N
ID: DUHMNGGUXBLMCW-UHFFFAOYSA-N
Comment: Energy2
Num peaks: 10
49.00727645 5.958234413
51.02292652 4.251164529
65.03857658 11.15535896
67.05422664 3.690673126
75.02292652 12.09659795
77.03857658 8.524627988
79.05422664 3.809027051
91.05422664 25.75824464
93.06987671 3.547626224
127.035383 4.670763889

Name: +ve in-silico MS/MS by CFM-ID for GLWYFCULLRBLCY-UHFFFAOYSA-N
ID: GLWYFCULLRBLCY-UHFFFAOYSA-N
Comment: Energy0
Num peaks: 6
55.05422664 27.44901636
266.0175026 2.81770219
271.0076661 14.68945318
272.9869307 1.174937544
295.0076661 2.368789399
313.0182308 46.30546502

Name: +ve in-silico MS/MS by CFM-ID for GLWYFCULLRBLCY-UHFFFAOYSA-N
ID: GLWYFCULLRBLCY-UHFFFAOYSA-N
Comment: Energy1
Num peaks: 6
55.05422664 40.36881028
224.0069379 4.150434752
266.0175026 5.588864816
271.0076661 8.036003955
295.0076661 15.83591206
313.0182308 10.39327324

Name: +ve in-silico MS/MS by CFM-ID for GLWYFCULLRBLCY-UHFFFAOYSA-N
ID: GLWYFCULLRBLCY-UHFFFAOYSA-N
Comment: Energy2
Num peaks: 6
39.02292652 14.12779545
41.03857658 1.651428853
43.01784114 1.00303321
55.05422664 74.70074257
252.9971015 1.141488418
254.976366 1.039456528

Name: +ve in-silico MS/MS by CFM-ID for JULOFCZKOQFMRJ-UHFFFAOYSA-N
ID: JULOFCZKOQFMRJ-UHFFFAOYSA-N
Comment: Energy0
Num peaks: 6
91.05422664 2.101792744
155.0161269 28.37679499
215.9925322 0.5807933075
281.0442335 8.136108805
290.0445678 0.3562069475
308.0551325 58.50329819

Name: +ve in-silico MS/MS by CFM-ID for JULOFCZKOQFMRJ-UHFFFAOYSA-N
ID: JULOFCZKOQFMRJ-UHFFFAOYSA-N
Comment: Energy1
Num peaks: 6
65.03857658 2.434191479
91.05422664 29.18100684
93.06987671 2.134890357
154.0462821 3.543278833
155.0161269 20.35791602
308.0551325 29.67539787

Name: +ve in-silico MS/MS by CFM-ID for JULOFCZKOQFMRJ-UHFFFAOYSA-N
ID: JULOFCZKOQFMRJ-UHFFFAOYSA-N
Comment: Energy2
Num peaks: 10
49.00727645 5.955058766
51.02292652 4.24890726
65.03857658 10.95246583
67.05422664 3.675095369
75.02292652 12.06201396
77.03857658 8.482450834
79.05422664 3.807013719
91.05422664 25.18748677
93.06987671 3.51123678
127.035383 4.803486611

Name: +ve in-silico MS/MS by CFM-ID for NFPPKPLKKDRRLW-UHFFFAOYSA-N
ID: NFPPKPLKKDRRLW-UHFFFAOYSA-N
Comment: Energy0
Num peaks: 18
15.02292652 1.808036291
49.01064758 0.8359140966
61.06479133 2.713825708
73.01064758 1.46449896
75.02629764 4.425827412
93.03686233 8.298156945
134.9932833 0.9007460999
197.0363837 2.336957032
213.9724035 0.9660850892
214.0629328 1.41184974
256.0193537 9.405566707
259.9965101 2.025445079
262.0663039 0.8121475421
274.0299184 0.7735051578
287.9914247 9.226334859
306.0019894 7.592745987
332.0176394 2.707144972
348.0489396 22.91736398

Name: +ve in-silico MS/MS by CFM-ID for NFPPKPLKKDRRLW-UHFFFAOYSA-N
ID: NFPPKPLKKDRRLW-UHFFFAOYSA-N
Comment: Energy1
Num peaks: 29
43.05422664 1.423893845
49.01064758 1.069173588
61.06479133 2.379981266
75.02629764 4.456706094
86.98991214 0.9067576347
91.02121226 1.077702483
93.03686233 1.129401251
134.9932833 7.748494253
154.0054179 3.36842277
157.0050835 2.312935798
172.0159826 5.76426957
197.0363837 2.689383396
197.9774889 1.329712057
213.9724035 1.901766972
214.0629328 3.764526122
215.9880536 8.835013888
231.9829682 2.617350593
256.0193537 5.760564952
260.0142683 2.979503754
272.0142683 0.837180046
274.0299184 1.168663745
287.9914247 5.389033831
289.9706892 1.196706279
291.9863393 0.9288520711
300.0455684 0.9600956291
306.0019894 3.974264276
314.0612185 0.7927948825
332.0176394 0.7547861889
348.0489396 2.954424832

Name: +ve in-silico MS/MS by CFM-ID for NFPPKPLKKDRRLW-UHFFFAOYSA-N
ID: NFPPKPLKKDRRLW-UHFFFAOYSA-N
Comment: Energy2
Num peaks: 31
15.02292652 2.588052393
43.05422664 3.939484302
44.97934745 1.131305779
46.99499752 1.029349333
49.01064758 1.242741529
59.04914126 1.334124012
61.01064758 1.123720651
61.06479133 4.310135401
70.99499752 0.7922932862
73.01064758 1.960354388
75.02629764 5.893336419
77.0055622 0.7329754086
93.03686233 2.04924319
96.98395416 0.9412462384
113.0152543 2.887667029
138.9945188 2.886708906
154.0054179 3.116672845
169.9825743 6.35040237
171.9982243 5.886880249
195.0207336 1.253220538
195.9618388 2.217787982
197.0363837 3.422456979
197.9774889 5.58656455
199.9931389 2.247524304
202.008789 1.547116199
213.9724035 1.406738571
224.0198324 0.9831113439
243.9652099 1.621197175
256.0193537 0.8577968366
259.9965101 1.197614348
287.9914247 1.643315038

Name: +ve in-silico MS/MS by CFM-ID for RDOFQWDPUXHJGW-UHFFFAOYSA-N
ID: RDOFQWDPUXHJGW-UHFFFAOYSA-N
Comment: Energy0
Num peaks: 11
29.03857658 1.734943657
65.03857658 2.013172961
74.99960423 4.217887658
79.05422664 1.882049698
92.02615332 4.509901995
103.9897678 4.36350546
106.0054179 12.26138367
108.0210679 9.608186048
201.046378 2.001524212
217.0412926 2.188738272
308.0601695 36.62477691

Name: +ve in-silico MS/MS by CFM-ID for RDOFQWDPUXHJGW-UHFFFAOYSA-N
ID: RDOFQWDPUXHJGW-UHFFFAOYSA-N
Comment: Energy1
Num peaks: 11
39.02292652 2.282585644
72.98395416 3.747411825
74.99960423 49.16969936
77.01525429 5.298400053
90.01050326 1.563524208
92.02615332 1.875714933
125.0150779 2.23527968
201.046378 3.53475133
217.0412926 2.398946279
227.9975692 2.120237326
230.0132193 6.819030749

Name: +ve in-silico MS/MS by CFM-ID for RDOFQWDPUXHJGW-UHFFFAOYSA-N
ID: RDOFQWDPUXHJGW-UHFFFAOYSA-N
Comment: Energy2
Num peaks: 31
27.02292652 1.086021285
29.03857658 7.013612447
39.02292652 1.171189041
49.00727645 2.325187796
51.02292652 4.075578878
53.03857658 0.953942808
54.03382555 1.194437568
56.04947561 2.340956851
63.02292652 1.316955934
65.03857658 1.392521332
70.02874017 1.130673841
72.98395416 2.225129482
74.99960423 8.157271977
75.9948532 1.204896711
79.05422664 4.723630486
81.06987671 1.884417313
87.9948532 2.777328945
89.97411775 1.54135473
90.01050326 2.879391838
91.98976782 1.866035732
92.02615332 1.974937396
101.9741178 1.563865075
103.9897678 2.218614586
106.0054179 5.684974163
108.0210679 1.169019704
125.0150779 7.257926997
127.0307279 1.341875746
137.0150779 1.806983264
161.950619 1.004629973
217.0412926 1.399865988
230.0132193 1.111271579

Name: +ve in-silico MS/MS by CFM-ID for VNHAONIBDJQZCB-UHFFFAOYSA-N
ID: VNHAONIBDJQZCB-UHFFFAOYSA-N
Comment: Energy0
Num peaks: 6
224.0012051 9.140201437
226.0168552 20.72997079
300.0325052 3.026897693
302.0481553 5.911995534
312.0325052 15.5575857
330.0430699 29.53216347

Name: +ve in-silico MS/MS by CFM-ID for VNHAONIBDJQZCB-UHFFFAOYSA-N
ID: VNHAONIBDJQZCB-UHFFFAOYSA-N
Comment: Energy1
Num peaks: 16
104.9640913 2.080286579
105.0334912 4.910888461
108.0443902 3.946265976
120.0443902 4.481204997
134.974656 2.355594859
196.0756904 5.75146769
208.0756904 1.968683001
220.0756904 10.59174926
223.0059561 1.670331111
248.070605 8.064084584
250.086255 2.86799227
284.0375906 2.055701578
300.0325052 2.413706526
302.0481553 10.85190355
312.0325052 5.006125305
330.0430699 11.27678335

Name: +ve in-silico MS/MS by CFM-ID for VNHAONIBDJQZCB-UHFFFAOYSA-N
ID: VNHAONIBDJQZCB-UHFFFAOYSA-N
Comment: Energy2
Num peaks: 21
25.00727645 1.349728072
77.00219107 1.774286347
104.9640913 6.128982164
106.9797414 1.848892198
108.0443902 4.835784043
130.0287402 2.263891296
132.0443902 2.312198489
144.0443902 17.43927237
146.0600403 2.203353181
196.0062905 1.209493573
196.0756904 1.61854747
208.0062905 1.565563591
208.0756904 1.48098255
220.0756904 20.69878199
222.0913404 3.660428298
224.0012051 2.448282458
272.0375906 1.451285034
274.0532407 1.508965892
284.0375906 2.477984718
300.0325052 1.612221129
302.0481553 1.233878101

Name: +ve in-silico MS/MS by CFM-ID for LBQLJGUFWGRRPS-UHFFFAOYSA-N
ID: LBQLJGUFWGRRPS-UHFFFAOYSA-N
Comment: Energy0
Num peaks: 6
69.06987671 5.574598153
201.9498169 1.001370089
233.0920687 0.8482310837
266.0175026 4.483296329
295.0076661 3.009798601
313.0182308 78.30595441

Name: +ve in-silico MS/MS by CFM-ID for LBQLJGUFWGRRPS-UHFFFAOYSA-N
ID: LBQLJGUFWGRRPS-UHFFFAOYSA-N
Comment: Energy1
Num peaks: 9
69.06987671 15.22979805
201.9498169 2.858857235
211.9341669 6.018690865
244.9556306 1.697471151
264.0018525 4.024831063
266.0175026 11.66945054
276.9971015 4.415555816
295.0076661 16.0431717
313.0182308 19.52112522

Name: +ve in-silico MS/MS by CFM-ID for LBQLJGUFWGRRPS-UHFFFAOYSA-N
ID: LBQLJGUFWGRRPS-UHFFFAOYSA-N
Comment: Energy2
Num peaks: 22
39.02292652 5.991873705
41.03857658 7.113043715
43.05422664 4.3335856
51.02292652 1.038387998
53.03857658 5.419505083
55.05422664 2.928073376
57.06987671 3.064815593
67.05422664 2.454877246
69.06987671 21.44934351
124.0393049 1.121075308
128.9334386 3.147336891
182.9440033 0.8818858195
185.9549023 0.8236253067
187.9705524 1.3787489
189.9862024 1.227773692
201.9498169 9.686127378
205.981117 1.07442534
207.9967671 1.318330786
211.9341669 2.863230266
213.9498169 1.067414877
244.9556306 1.543906157
254.976366 0.7943617696

Name: +ve in-silico MS/MS by CFM-ID for KMSPUVJLWOBQCG-UHFFFAOYSA-N
ID: KMSPUVJLWOBQCG-UHFFFAOYSA-N
Comment: Energy0
Num peaks: 6
19.01784114 0.730598626
233.0920687 0.8871261217
264.0018525 0.73142338
266.0175026 4.710759195
295.0076661 3.168640614
313.0182308 83.00145058

Name: +ve in-silico MS/MS by CFM-ID for KMSPUVJLWOBQCG-UHFFFAOYSA-N
ID: KMSPUVJLWOBQCG-UHFFFAOYSA-N
Comment: Energy1
Num peaks: 7
201.9498169 3.612252954
211.9341669 5.745774881
256.9556306 1.511204228
264.0018525 5.256941314
266.0175026 14.90113505
295.0076661 23.95805601
313.0182308 25.65948206

Name: +ve in-silico MS/MS by CFM-ID for KMSPUVJLWOBQCG-UHFFFAOYSA-N
ID: KMSPUVJLWOBQCG-UHFFFAOYSA-N
Comment: Energy2
Num peaks: 31
39.02292652 2.038950121
41.03857658 6.74991847
43.05422664 2.266691464
53.03857658 1.95564856
55.05422664 4.036359087
57.06987671 2.735455276
67.05422664 0.8663091495
69.06987671 4.552905974
84.08077574 3.710810557
124.0393049 2.308767828
128.9334386 5.943811259
130.9490886 0.9198059585
156.9283532 1.048239006
156.9647387 1.681909357
182.9440033 1.179144646
185.9549023 1.028006287
187.9705524 1.761672149
201.9498169 14.55311675
205.981117 1.461220922
211.9341669 3.884127775
213.9498169 1.195578062
226.9450659 1.192649923
229.9447315 1.657797284
233.0920687 1.036038656
237.9862024 0.6912192196
254.976366 1.420329905
256.9556306 2.489611107
266.0175026 0.7206031769
268.9920161 2.292464218
295.0076661 1.480282341
296.9869307 0.7728434714

Name: +ve in-silico MS/MS by CFM-ID for GFPNIQLOYGLHLW-UHFFFAOYSA-N
ID: GFPNIQLOYGLHLW-UHFFFAOYSA-N
Comment: Energy0
Num peaks: 7
94.06512568 4.663260494
151.0389705 3.566772077
215.0008707 4.210360467
262.0532407 9.695755919
264.0688907 2.86774914
290.0481553 28.28438474
308.05872 29.13866836

Name: +ve in-silico MS/MS by CFM-ID for GFPNIQLOYGLHLW-UHFFFAOYSA-N
ID: GFPNIQLOYGLHLW-UHFFFAOYSA-N
Comment: Energy1
Num peaks: 11
79.05422664 3.84571015
93.0334912 1.917293283
94.06512568 3.750959561
151.0389705 7.746378133
156.0113759 3.369702269
215.0008707 4.601814041
262.0532407 15.37908918
264.0688907 4.283282263
276.0325052 1.931494216
290.0481553 26.10486664
308.05872 8.122406417

Name: +ve in-silico MS/MS by CFM-ID for GFPNIQLOYGLHLW-UHFFFAOYSA-N
ID: GFPNIQLOYGLHLW-UHFFFAOYSA-N
Comment: Energy2
Num peaks: 22
39.02292652 2.582249077
49.00727645 3.034781952
51.02292652 5.262273642
53.03857658 1.819741542
63.02292652 8.050972359
65.03857658 6.112400401
67.05422664 7.383341909
79.01784114 2.994280538
79.05422664 2.87228012
81.0334912 2.065384833
83.01275576 2.023240594
92.99710569 1.104984945
93.0334912 3.898110935
94.06512568 8.710105318
107.0127558 1.146488577
107.0491413 4.102427722
123.0440559 1.086472175
125.0233204 2.532288911
135.0440559 6.670675976
151.0389705 4.480232147
206.0270259 1.87989957
236.0375906 1.04554041

Name: +ve in-silico MS/MS by CFM-ID for WGVYWHBARPHMBW-UHFFFAOYSA-N
ID: WGVYWHBARPHMBW-UHFFFAOYSA-N
Comment: Energy0
Num peaks: 6
91.05422664 2.102799954
155.0161269 28.39000662
215.9925322 0.5810639112
281.0442335 8.152070019
290.0445678 0.3563720023
308.0551325 58.54097605

Name: +ve in-silico MS/MS by CFM-ID for WGVYWHBARPHMBW-UHFFFAOYSA-N
ID: WGVYWHBARPHMBW-UHFFFAOYSA-N
Comment: Energy1
Num peaks: 6
65.03857658 2.521552927
91.05422664 29.41854165
93.06987671 2.152946584
154.0462821 3.552505967
155.0161269 20.54048189
308.0551325 30.04377104

Name: +ve in-silico MS/MS by CFM-ID for WGVYWHBARPHMBW-UHFFFAOYSA-N
ID: WGVYWHBARPHMBW-UHFFFAOYSA-N
Comment: Energy2
Num peaks: 10
49.00727645 5.919912283
51.02292652 4.223924323
65.03857658 11.06898168
67.05422664 3.661048506
75.02292652 12.00685315
77.03857658 8.453436112
79.05422664 3.784729979
91.05422664 25.11611204
93.06987671 3.509820692
127.035383 4.729768105

Name: +ve in-silico MS/MS by CFM-ID for KMSJSMZULRGINP-UHFFFAOYSA-N
ID: KMSJSMZULRGINP-UHFFFAOYSA-N
Comment: Energy0
Num peaks: 6
255.0627406 2.560822128
262.0532407 6.686131674
270.0736397 13.06676092
278.0481553 6.681990158
332.0198898 3.841043835
348.05119 47.35089292

Name: +ve in-silico MS/MS by CFM-ID for KMSJSMZULRGINP-UHFFFAOYSA-N
ID: KMSJSMZULRGINP-UHFFFAOYSA-N
Comment: Energy1
Num peaks: 16
15.02292652 1.865371573
78.98482676 4.335704168
93.99572579 1.916619551
94.06512568 1.465851322
170.0270259 1.470668364
186.0913404 2.055917011
202.086255 1.236911376
242.0787251 2.953385143
250.0674114 1.059794197
255.0627406 4.832453091
262.0532407 2.161539616
270.0736397 34.48607971
272.0892897 1.570975156
330.0406253 3.618951832
332.0198898 3.561552681
348.05119 12.45228223

Name: +ve in-silico MS/MS by CFM-ID for KMSJSMZULRGINP-UHFFFAOYSA-N
ID: KMSJSMZULRGINP-UHFFFAOYSA-N
Comment: Energy2
Num peaks: 28
15.02292652 1.283517959
18.99785464 1.572064056
39.02292652 1.724423394
41.03857658 0.9854864203
63.02292652 1.285157524
68.99466108 2.710282354
93.99572579 1.382547296
143.0491413 2.022625544
157.0284058 1.096164958
157.0647913 5.136379326
159.0440559 2.346554064
173.0597059 18.62743109
186.0913404 2.124517786
194.0270259 1.711817741
201.0157904 2.283215504
202.086255 9.529404934
210.058326 1.567287233
211.0365259 1.271169445
225.052176 1.016158568
234.058326 3.132165167
236.0375906 1.347418457
241.0470906 1.880682136
243.0627406 1.962656388
250.0674114 1.305344763
255.0627406 1.766159339
262.0532407 1.902341028
270.0736397 1.556967112
278.0481553 5.918176683

Name: +ve in-silico MS/MS by CFM-ID for YTDAOXUTLMGTLX-UHFFFAOYSA-N
ID: YTDAOXUTLMGTLX-UHFFFAOYSA-N
Comment: Energy0
Num peaks: 6
262.0532407 5.653233281
264.0688907 1.00006516
276.0325052 2.005105616
290.0481553 37.26317855
292.0274198 5.19922318
308.05872 39.88451204

Name: +ve in-silico MS/MS by CFM-ID for YTDAOXUTLMGTLX-UHFFFAOYSA-N
ID: YTDAOXUTLMGTLX-UHFFFAOYSA-N
Comment: Energy1
Num peaks: 13
152.0342195 1.148456419
184.0756904 2.128160385
202.0498695 1.409394293
212.070605 3.01165832
214.086255 1.388920787
228.0655196 8.047835203
232.042676 1.708062082
262.0532407 11.03108038
264.0688907 7.023040501
272.0375906 1.371186872
276.0325052 2.813786985
290.0481553 28.63556845
308.05872 10.84485536

Name: +ve in-silico MS/MS by CFM-ID for YTDAOXUTLMGTLX-UHFFFAOYSA-N
ID: YTDAOXUTLMGTLX-UHFFFAOYSA-N
Comment: Energy2
Num peaks: 31
56.0130901 1.180442213
58.02874017 1.267429895
63.02292652 2.196061434
128.0494756 1.714377763
132.0443902 1.493151045
146.0236548 2.261667763
155.0161269 2.043763596
158.0600403 1.476688906
160.0393049 1.40404351
171.0440559 1.145536269
172.0393049 2.345046951
176.0342195 2.82048615
179.0161269 2.58428318
181.0317769 1.58488106
184.0756904 2.064393585
186.0549549 2.386720894
202.0498695 2.321809705
204.0655196 1.093139109
205.0317769 2.182762642
206.0270259 2.187539929
212.070605 4.185939407
216.0655196 1.324033544
228.0655196 2.887182534
232.042676 3.441509034
235.0423416 1.482369571
248.0375906 1.369146411
260.0375906 2.077583811
262.0532407 1.873092768
276.0325052 1.212320472
290.0481553 1.877461216
292.0274198 1.148254492

Name: +ve in-silico MS/MS by CFM-ID for KDMFPALQTTZVQO-UHFFFAOYSA-N
ID: KDMFPALQTTZVQO-UHFFFAOYSA-N
Comment: Energy0
Num peaks: 6
262.0532407 5.688494266
264.0688907 1.004681943
276.0325052 2.014933943
290.0481553 37.46106899
292.0274198 5.103991236
308.05872 40.13267683

Name: +ve in-silico MS/MS by CFM-ID for KDMFPALQTTZVQO-UHFFFAOYSA-N
ID: KDMFPALQTTZVQO-UHFFFAOYSA-N
Comment: Energy1
Num peaks: 11
184.0756904 2.174895463
212.070605 3.092633929
214.086255 1.427422025
228.0655196 8.334723073
232.042676 1.741278748
262.0532407 11.38908439
264.0688907 7.17085517
272.0375906 1.408663856
276.0325052 2.905420124
290.0481553 29.62805036
308.05872 11.36894652

Name: +ve in-silico MS/MS by CFM-ID for KDMFPALQTTZVQO-UHFFFAOYSA-N
ID: KDMFPALQTTZVQO-UHFFFAOYSA-N
Comment: Energy2
Num peaks: 31
56.0130901 1.156780387
58.02874017 1.45607429
63.02292652 2.567222866
128.0494756 2.062168903
141.0004768 1.189344923
155.0161269 2.358143005
158.0600403 1.229744186
170.0600403 6.014029273
171.0440559 1.332080977
172.0393049 1.19831842
179.0161269 3.102478261
184.0393049 3.553051744
184.0756904 2.2383646
186.0549549 1.379298088
198.0549549 3.731251864
202.0498695 1.570270518
205.0317769 2.487920417
206.0270259 2.325444368
212.070605 4.472651168
214.0498695 1.167340203
216.0655196 1.722536834
228.0655196 3.860226503
232.042676 3.315204484
235.0423416 1.168639563
248.0375906 1.231792554
249.0216062 1.316717178
260.0375906 2.129548671
262.0532407 1.985951639
276.0325052 1.229811896
290.0481553 2.069246535
292.0274198 1.090257658

Name: +ve in-silico MS/MS by CFM-ID for BLLPSSNRZMIEBC-UHFFFAOYSA-N
ID: BLLPSSNRZMIEBC-UHFFFAOYSA-N
Comment: Energy0
Num peaks: 6
45.99235466 0.2573194103
68.99466108 0.2563028699
239.011454 0.136928719
257.0220187 0.4454538837
286.0485678 4.147536865
330.038397 93.66104437

Name: +ve in-silico MS/MS by CFM-ID for BLLPSSNRZMIEBC-UHFFFAOYSA-N
ID: BLLPSSNRZMIEBC-UHFFFAOYSA-N
Comment: Energy1
Num peaks: 6
210.0197123 0.4922687841
213.0321895 0.7255922097
215.0478395 1.025360269
260.0329177 0.4284370096
286.0485678 44.48868858
330.038397 48.45523797

Name: +ve in-silico MS/MS by CFM-ID for BLLPSSNRZMIEBC-UHFFFAOYSA-N
ID: BLLPSSNRZMIEBC-UHFFFAOYSA-N
Comment: Energy2
Num peaks: 15
68.99466108 5.281873538
68.99710569 3.490911622
92.99710569 1.327021407
145.0284058 1.404231426
187.0165394 5.398875043
211.0165394 5.545050017
213.0321895 27.516537
215.0478395 2.132004224
237.0157904 2.16368637
239.011454 4.323460054
239.0314405 1.214936187
257.0220187 10.04883455
259.0376688 1.808670367
286.0485678 6.144546147
330.038397 2.969266841

Name: +ve in-silico MS/MS by CFM-ID for WSPWWZZESMWHFO-UHFFFAOYSA-N
ID: WSPWWZZESMWHFO-UHFFFAOYSA-N
Comment: Energy0
Num peaks: 6
45.99235466 0.257347077
68.99466108 0.256147274
187.0165394 0.2050557746
257.0220187 0.4283907213
286.0485678 4.127672479
330.038397 93.6819793

Name: +ve in-silico MS/MS by CFM-ID for WSPWWZZESMWHFO-UHFFFAOYSA-N
ID: WSPWWZZESMWHFO-UHFFFAOYSA-N
Comment: Energy1
Num peaks: 6
142.013484 0.5329788404
210.0197123 0.6855622141
212.0353623 0.4998237814
236.0353623 0.5036642129
286.0485678 16.93034885
330.038397 76.7577534

Name: +ve in-silico MS/MS by CFM-ID for WSPWWZZESMWHFO-UHFFFAOYSA-N
ID: WSPWWZZESMWHFO-UHFFFAOYSA-N
Comment: Energy2
Num peaks: 16
68.99466108 5.405442521
68.99710569 2.54870639
73.00727645 2.484767179
92.99710569 1.286875596
169.0259612 2.270316774
172.0393049 2.007177974
187.0165394 19.69578619
189.0321895 2.889451815
211.0165394 1.767670043
213.0321895 16.62747211
215.0478395 1.350716915
257.0220187 6.126505225
259.0376688 1.328259506
260.0329177 1.191473157
286.0485678 10.3824209
330.038397 3.045786531

Name: +ve in-silico MS/MS by CFM-ID for RBQDVBCCNAMTCN-UHFFFAOYSA-N
ID: RBQDVBCCNAMTCN-UHFFFAOYSA-N
Comment: Energy0
Num peaks: 6
18.99785464 0.1197802761
45.99235466 0.2579827859
68.99466108 0.2567800191
257.0220187 0.243620418
286.0485678 4.139546191
330.038397 93.99233698

Name: +ve in-silico MS/MS by CFM-ID for RBQDVBCCNAMTCN-UHFFFAOYSA-N
ID: RBQDVBCCNAMTCN-UHFFFAOYSA-N
Comment: Energy1
Num peaks: 6
210.0197123 0.6472917355
212.0353623 0.4964317619
236.0353623 0.5024823237
260.0329177 0.5437003813
286.0485678 16.71976521
330.038397 76.21172273

Name: +ve in-silico MS/MS by CFM-ID for RBQDVBCCNAMTCN-UHFFFAOYSA-N
ID: RBQDVBCCNAMTCN-UHFFFAOYSA-N
Comment: Energy2
Num peaks: 19
18.99785464 1.073083567
45.99235466 1.242918092
68.99466108 7.633815166
95.01275576 2.99737816
98.02365479 1.43605371
116.9946611 1.155853292
172.0393049 2.872512448
174.0549549 1.03869911
187.0165394 5.506076196
200.0342195 1.091402808
211.0165394 5.042896157
213.0321895 15.89903668
215.0478395 1.850833092
241.0271041 0.9425248923
257.0220187 5.585883111
259.0376688 2.445882847
260.0329177 1.128662732
286.0485678 15.77458792
330.038397 5.594701916

Name: +ve in-silico MS/MS by CFM-ID for WKWDQBFFFWJSLJ-UHFFFAOYSA-N
ID: WKWDQBFFFWJSLJ-UHFFFAOYSA-N
Comment: Energy0
Num peaks: 6
45.99235466 0.2565339198
68.99466108 0.2555205283
139.0165394 0.1709995677
257.0220187 0.4438199338
286.0485678 4.127742966
330.038397 93.28122162

Name: +ve in-silico MS/MS by CFM-ID for WKWDQBFFFWJSLJ-UHFFFAOYSA-N
ID: WKWDQBFFFWJSLJ-UHFFFAOYSA-N
Comment: Energy1
Num peaks: 6
57.0135047 0.6236820773
213.0321895 0.7179051598
215.0478395 1.020457949
234.0197123 0.6608453136
286.0485678 44.01753639
330.038397 48.22789735

Name: +ve in-silico MS/MS by CFM-ID for WKWDQBFFFWJSLJ-UHFFFAOYSA-N
ID: WKWDQBFFFWJSLJ-UHFFFAOYSA-N
Comment: Energy2
Num peaks: 16
49.00727645 1.358124485
68.99466108 5.195895273
68.99710569 3.417824839
92.99710569 2.019670818
187.0165394 5.423288055
211.0165394 5.395722607
213.0321895 26.91831579
215.0478395 2.095436474
237.0157904 2.106695696
239.011454 4.209581764
239.0314405 1.233051162
241.0271041 1.145282162
257.0220187 9.871532391
259.0376688 1.791814232
286.0485678 5.914712807
330.038397 2.926192139

Name: +ve in-silico MS/MS by CFM-ID for PJOYRBYJXGKNCC-UHFFFAOYSA-N
ID: PJOYRBYJXGKNCC-UHFFFAOYSA-N
Comment: Energy0
Num peaks: 6
45.99235466 0.2565664289
68.99466108 0.2553702654
187.0165394 0.20432182
257.0220187 0.4265155373
286.0485678 4.111707792
330.038397 93.30202933

Name: +ve in-silico MS/MS by CFM-ID for PJOYRBYJXGKNCC-UHFFFAOYSA-N
ID: PJOYRBYJXGKNCC-UHFFFAOYSA-N
Comment: Energy1
Num peaks: 6
57.0135047 0.7138542619
142.013484 0.530531937
234.0197123 1.020775348
236.0353623 0.4260935375
286.0485678 16.82575661
330.038397 76.30490384

Name: +ve in-silico MS/MS by CFM-ID for PJOYRBYJXGKNCC-UHFFFAOYSA-N
ID: PJOYRBYJXGKNCC-UHFFFAOYSA-N
Comment: Energy2
Num peaks: 17
49.00727645 1.738444669
68.99466108 5.333933062
68.99710569 2.502683802
92.99710569 1.99108224
148.0393049 1.095399266
169.0259612 2.253578994
187.0165394 19.97608045
189.0321895 2.86011583
190.029883 1.363472368
211.0165394 1.744521468
213.0321895 16.32604168
215.0478395 1.319920018
257.0220187 6.021925012
259.0376688 1.309721907
260.0329177 1.192092685
286.0485678 10.14245023
330.038397 3.001042306

Name: +ve in-silico MS/MS by CFM-ID for WRBPJWWPILJFSU-UHFFFAOYSA-N
ID: WRBPJWWPILJFSU-UHFFFAOYSA-N
Comment: Energy0
Num peaks: 6
45.99235466 0.2571961606
68.99466108 0.2559970612
139.0165394 0.1691894931
257.0220187 0.2429390207
286.0485678 4.121605934
330.038397 93.61049927

Name: +ve in-silico MS/MS by CFM-ID for WRBPJWWPILJFSU-UHFFFAOYSA-N
ID: WRBPJWWPILJFSU-UHFFFAOYSA-N
Comment: Energy1
Num peaks: 6
57.0135047 0.7475447343
234.0197123 1.014876574
260.0329177 0.5584762443
286.0485678 16.55395724
304.022747 0.4602113831
330.038397 75.76368965

Name: +ve in-silico MS/MS by CFM-ID for WRBPJWWPILJFSU-UHFFFAOYSA-N
ID: WRBPJWWPILJFSU-UHFFFAOYSA-N
Comment: Energy2
Num peaks: 21
18.99785464 1.050773071
25.00727645 0.881790398
45.99235466 1.217076565
68.99466108 7.475100408
95.01275576 0.9464904363
98.02365479 1.387249869
148.0393049 1.591454516
187.0165394 5.720377318
190.029883 1.905304415
192.0291341 1.610323829
211.0165394 5.114015555
213.0321895 16.39912169
215.0478395 1.916339964
234.0197123 0.9148512825
239.0314405 1.266267881
241.0271041 1.346612879
257.0220187 5.552580996
259.0376688 2.526687409
260.0329177 1.227347046
286.0485678 15.19106014
330.038397 5.483745741

Name: +ve in-silico MS/MS by CFM-ID for KUXFLVHTRCUVOA-UHFFFAOYSA-N
ID: KUXFLVHTRCUVOA-UHFFFAOYSA-N
Comment: Energy0
Num peaks: 6
212.070605 5.099496204
230.0811697 7.792838601
262.0532407 12.58728094
290.0481553 26.32752841
292.0274198 2.248834643
308.05872 29.53990192

Name: +ve in-silico MS/MS by CFM-ID for KUXFLVHTRCUVOA-UHFFFAOYSA-N
ID: KUXFLVHTRCUVOA-UHFFFAOYSA-N
Comment: Energy1
Num peaks: 13
78.98482676 2.846784596
186.0913404 9.797469498
197.0597059 2.612875132
200.070605 2.65806115
202.086255 3.161101324
212.070605 17.57110434
214.086255 6.25648096
230.0811697 10.64093162
244.042676 1.772159747
262.0532407 7.380441141
272.0375906 2.055683382
290.0481553 8.349600083
308.05872 5.156752207

Name: +ve in-silico MS/MS by CFM-ID for KUXFLVHTRCUVOA-UHFFFAOYSA-N
ID: KUXFLVHTRCUVOA-UHFFFAOYSA-N
Comment: Energy2
Num peaks: 31
39.02292652 1.266095246
51.02292652 1.147439667
63.02292652 3.04449119
65.03857658 1.873825513
93.99572579 2.306118774
130.0651257 0.9362436244
141.0334912 1.165280671
143.0491413 2.751929405
157.0647913 6.637180911
158.0600403 0.9118639586
161.0233204 1.839238981
170.0270259 0.9768799973
171.0440559 0.916165685
171.0804414 1.510413639
173.0597059 1.785608442
184.042676 0.9104933642
185.0597059 5.494129062
186.0913404 4.563232524
187.0389705 1.77784761
197.0597059 5.158176274
200.070605 3.997093828
201.0546206 1.488836419
203.0702706 2.157198689
212.070605 11.16557785
214.086255 1.16713471
215.0702706 1.236471425
230.0811697 1.453901438
232.042676 3.145113619
234.058326 3.30975499
262.0532407 2.724778114
290.0481553 1.009318716

Name: +ve in-silico MS/MS by CFM-ID for UHVPBFOHSQSJGS-UHFFFAOYSA-N
ID: UHVPBFOHSQSJGS-UHFFFAOYSA-N
Comment: Energy0
Num peaks: 6
212.070605 5.054002023
230.0811697 7.762061069
262.0532407 12.464064
290.0481553 26.10966618
292.0274198 2.365651614
308.05872 29.40255242

Name: +ve in-silico MS/MS by CFM-ID for UHVPBFOHSQSJGS-UHFFFAOYSA-N
ID: UHVPBFOHSQSJGS-UHFFFAOYSA-N
Comment: Energy1
Num peaks: 11
78.98482676 2.877258442
186.0913404 10.85359739
197.0597059 2.944532796
212.070605 20.10884714
214.086255 6.769122692
230.0811697 12.29303469
244.042676 1.986005313
262.0532407 7.224520034
272.0375906 2.161697809
290.0481553 8.995452554
308.05872 5.619058413

Name: +ve in-silico MS/MS by CFM-ID for UHVPBFOHSQSJGS-UHFFFAOYSA-N
ID: UHVPBFOHSQSJGS-UHFFFAOYSA-N
Comment: Energy2
Num peaks: 29
39.02292652 1.760048212
63.02292652 1.714679364
65.03857658 1.097823743
93.99572579 2.56927855
101.0385766 1.04463396
143.0491413 3.883574679
157.0647913 8.397734645
158.0600403 1.126454895
159.0804414 0.9606024625
161.0233204 2.528968384
171.0440559 2.404705398
171.0804414 1.907663
185.0597059 4.660522493
186.0913404 5.722253899
194.0270259 1.052007544
197.0597059 6.393372419
201.0546206 1.919117263
203.0702706 2.767965304
212.070605 13.18509373
214.086255 1.367051456
215.0702706 1.656117679
220.042676 0.9554609611
230.0811697 1.757779987
234.058326 3.296738947
246.058326 1.073399778
248.0375906 0.9686867225
262.0532407 2.214382339
290.0481553 1.113905096
292.0274198 0.9963844647

Name: +ve in-silico MS/MS by CFM-ID for KISSAXMPIMQIDI-UHFFFAOYSA-N
ID: KISSAXMPIMQIDI-UHFFFAOYSA-N
Comment: Energy0
Num peaks: 6
212.070605 5.117621692
230.0811697 7.939939229
262.0532407 10.21038101
264.0688907 3.11227872
290.0481553 26.40360733
308.05872 29.90416183

Name: +ve in-silico MS/MS by CFM-ID for KISSAXMPIMQIDI-UHFFFAOYSA-N
ID: KISSAXMPIMQIDI-UHFFFAOYSA-N
Comment: Energy1
Num peaks: 11
78.98482676 2.932594389
186.0913404 9.718299821
197.0597059 3.022488698
212.070605 20.70169179
214.086255 6.870657054
230.0811697 12.77725315
262.0532407 5.703653433
264.0688907 2.052763831
272.0375906 2.241180351
290.0481553 9.277130732
308.05872 5.803804833

Name: +ve in-silico MS/MS by CFM-ID for KISSAXMPIMQIDI-UHFFFAOYSA-N
ID: KISSAXMPIMQIDI-UHFFFAOYSA-N
Comment: Energy2
Num peaks: 31
39.02292652 1.908664893
63.02292652 2.099886891
65.03857658 1.289267601
93.99572579 2.767861074
115.0542266 0.8469442391
127.0542266 3.543268731
142.0651257 0.9361173284
143.0491413 1.873538053
144.0807757 1.24978413
157.0284058 0.812612034
157.0647913 2.859655885
161.0233204 3.244387809
170.0600403 1.105501495
171.0440559 1.357527725
183.0440559 1.500814526
185.0597059 6.284021145
186.0913404 1.525398327
187.0389705 1.438677969
197.0597059 7.259179722
200.070605 1.614630868
201.0546206 2.888844491
203.0702706 3.329909518
212.070605 14.38556946
214.086255 1.819752984
215.0702706 1.966338676
216.0655196 0.9383035506
220.042676 1.315030217
230.0811697 2.128911818
234.058326 1.090989213
262.0532407 1.146579769
290.0481553 1.325367236

Name: +ve in-silico MS/MS by CFM-ID for CJQHKYGLFVEPPJ-UHFFFAOYSA-N
ID: CJQHKYGLFVEPPJ-UHFFFAOYSA-N
Comment: Energy0
Num peaks: 7
91.05422664 4.653988475
136.0393049 4.279514539
154.0498695 3.465366151
155.0161269 5.525455394
262.0532407 10.59196445
290.0481553 25.08677252
308.05872 28.97052243

Name: +ve in-silico MS/MS by CFM-ID for CJQHKYGLFVEPPJ-UHFFFAOYSA-N
ID: CJQHKYGLFVEPPJ-UHFFFAOYSA-N
Comment: Energy1
Num peaks: 18
65.03857658 4.389395155
79.05422664 1.194887571
81.06987671 1.913374216
91.05422664 10.82180809
108.0443902 5.768897242
121.0284058 2.727804865
136.0393049 6.772372981
152.0342195 1.019441437
154.0498695 1.175171063
155.0161269 6.58601255
170.0270259 1.091466033
232.042676 1.258633734
260.0375906 2.237937427
262.0532407 11.23920481
264.0688907 1.577684601
278.0481553 1.42956139
290.0481553 13.55807796
308.05872 6.211795346

Name: +ve in-silico MS/MS by CFM-ID for CJQHKYGLFVEPPJ-UHFFFAOYSA-N
ID: CJQHKYGLFVEPPJ-UHFFFAOYSA-N
Comment: Energy2
Num peaks: 18
49.00727645 2.485085839
51.02292652 4.246167725
53.03857658 1.689689203
63.02292652 2.02362999
65.03857658 5.208817335
75.02292652 6.279241425
77.03857658 3.153616714
77.99744004 2.071255892
79.01784114 2.046497989
79.05422664 2.750414733
81.06987671 1.771038136
91.05422664 19.19948324
93.06987671 3.161832394
108.0443902 10.75111925
121.0284058 3.734289282
124.0393049 1.718186968
136.0393049 6.575027241
152.0342195 1.494874241

Name: +ve in-silico MS/MS by CFM-ID for PMEOIVSVJJYTNX-UHFFFAOYSA-N
ID: PMEOIVSVJJYTNX-UHFFFAOYSA-N
Comment: Energy0
Num peaks: 6
105.0334912 4.845284018
132.9565613 12.53769643
223.9987605 3.10481596
251.9936751 3.792123297
260.0375906 13.27433648
330.0406253 46.0085262

Name: +ve in-silico MS/MS by CFM-ID for PMEOIVSVJJYTNX-UHFFFAOYSA-N
ID: PMEOIVSVJJYTNX-UHFFFAOYSA-N
Comment: Energy1
Num peaks: 6
105.0334912 14.64943951
132.9565613 52.67781108
251.9936751 4.021046724
260.0375906 4.456805883
312.0300606 3.498357369
330.0406253 4.762598565

Name: +ve in-silico MS/MS by CFM-ID for PMEOIVSVJJYTNX-UHFFFAOYSA-N
ID: PMEOIVSVJJYTNX-UHFFFAOYSA-N
Comment: Energy2
Num peaks: 15
18.99785464 1.567292049
39.02292652 5.437413218
41.03857658 4.941062979
49.00727645 5.24397588
51.02292652 3.921970238
63.02292652 10.52087987
65.03857658 7.629300385
79.05422664 2.860763749
93.0334912 3.827749248
105.0334912 24.6702842
132.9565613 3.017444166
147.9674604 2.121932737
156.0113759 1.499253981
169.0647913 1.656320337
223.9987605 2.445759994

Name: +ve in-silico MS/MS by CFM-ID for GFMFELKSQJYMOD-UHFFFAOYSA-N
ID: GFMFELKSQJYMOD-UHFFFAOYSA-N
Comment: Energy0
Num peaks: 8
59.01275576 3.143369489
141.0004768 5.202453341
151.0389705 18.18671619
166.0498695 2.78694457
168.0655196 3.262516689
232.042676 4.175499988
290.0481553 11.60020965
308.05872 31.89786492

Name: +ve in-silico MS/MS by CFM-ID for GFMFELKSQJYMOD-UHFFFAOYSA-N
ID: GFMFELKSQJYMOD-UHFFFAOYSA-N
Comment: Energy1
Num peaks: 9
51.02292652 2.984904653
59.01275576 2.311924429
133.0284058 11.47691674
141.0004768 3.217313344
150.0549549 1.993436397
151.0389705 50.70322923
232.042676 2.77596696
290.0481553 2.867036989
308.05872 2.254219632

Name: +ve in-silico MS/MS by CFM-ID for GFMFELKSQJYMOD-UHFFFAOYSA-N
ID: GFMFELKSQJYMOD-UHFFFAOYSA-N
Comment: Energy2
Num peaks: 19
39.02292652 2.363446127
44.99710569 3.253492869
49.00727645 3.768367273
51.02292652 6.793556375
53.03857658 1.813880474
59.01275576 4.569087987
63.02292652 15.1636265
65.03857658 6.911298866
66.03382555 1.517338554
79.05422664 9.02769328
80.04947561 1.9417555
94.06512568 2.678717429
107.0491413 2.275813054
122.0600403 2.310143331
133.0284058 2.945414196
135.0440559 1.386795172
150.0549549 3.896677386
151.0389705 6.995912345
166.0498695 1.745833865

Name: +ve in-silico MS/MS by CFM-ID for IGXBNPCJWOXHFG-UHFFFAOYSA-N
ID: IGXBNPCJWOXHFG-UHFFFAOYSA-N
Comment: Energy0
Num peaks: 18
45.0334912 1.051028099
71.04914126 0.9135441726
88.07569036 4.028937776
130.0321113 2.71964971
162.0041823 1.739712129
164.0198324 4.51501306
165.0101689 0.8346416038
167.025819 3.262626263
180.9873253 1.142314761
183.0029754 1.333678973
198.99789 16.1311208
201.01354 13.54390505
205.0448402 1.706392663
242.969961 1.574559278
255.9652099 0.8465621171
271.9965101 1.420030929
312.0278102 3.43801869
330.0383749 20.54924959

Name: +ve in-silico MS/MS by CFM-ID for IGXBNPCJWOXHFG-UHFFFAOYSA-N
ID: IGXBNPCJWOXHFG-UHFFFAOYSA-N
Comment: Energy1
Num peaks: 22
55.01784114 1.328251333
86.0600403 3.010499906
88.07569036 3.159702266
96.04439023 1.276749887
113.0152543 1.339920001
128.0164612 1.066568652
130.0321113 26.04773765
132.0477614 1.133623368
138.9945188 5.830525639
149.0152543 2.471978353
153.0101689 2.036070123
159.9885322 1.044346368
162.0041823 3.08226541
164.0198324 2.09810406
165.0101689 2.128404113
167.025819 12.22372385
169.041469 1.76324889
198.99789 2.428503242
201.01354 1.116288581
242.969961 1.340670349
296.0506538 2.278960907
330.0383749 2.281204744

Name: +ve in-silico MS/MS by CFM-ID for IGXBNPCJWOXHFG-UHFFFAOYSA-N
ID: IGXBNPCJWOXHFG-UHFFFAOYSA-N
Comment: Energy2
Num peaks: 31
25.00727645 0.7564892252
27.02292652 0.7675823741
42.03382555 2.098041478
43.01784114 2.30672186
45.0334912 5.079011701
53.00219107 1.640211465
55.01784114 1.564724389
56.04947561 2.847653181
57.0334912 1.403100486
59.04914126 0.7782042298
61.01064758 0.9628061929
71.04914126 3.271399908
86.0600403 1.283260911
88.07569036 5.677095185
96.98395416 0.8706405445
103.9623175 3.007242516
113.0152543 3.398038402
117.9779675 2.761990035
119.9936176 0.7596288403
130.0321113 1.318029327
131.0491413 1.238356361
138.9945188 4.067168309
149.0152543 1.379304721
151.0309044 0.9587783563
164.0198324 0.7290905144
165.0101689 1.014187732
167.025819 4.637646358
183.0029754 0.8797363378
194.9665898 2.015345511
198.99789 6.081851241
201.01354 2.809568114

Name: +ve in-silico MS/MS by CFM-ID for XMIFPCVWFWNXIH-UHFFFAOYSA-N
ID: XMIFPCVWFWNXIH-UHFFFAOYSA-N
Comment: Energy0
Num peaks: 6
191.081504 12.62817019
193.0971541 2.41091116
266.0175026 3.379723758
269.9760317 2.66073298
295.0076661 6.437185878
313.0182308 64.54003739

Name: +ve in-silico MS/MS by CFM-ID for XMIFPCVWFWNXIH-UHFFFAOYSA-N
ID: XMIFPCVWFWNXIH-UHFFFAOYSA-N
Comment: Energy1
Num peaks: 7
120.9283532 3.734525735
124.0393049 2.749235879
191.081504 2.189978515
251.965467 7.443892963
266.0175026 14.09549102
295.0076661 23.86773265
313.0182308 25.97890882

Name: +ve in-silico MS/MS by CFM-ID for XMIFPCVWFWNXIH-UHFFFAOYSA-N
ID: XMIFPCVWFWNXIH-UHFFFAOYSA-N
Comment: Energy2
Num peaks: 18
15.02292652 1.919082698
41.00219107 1.637358853
44.04947561 2.011104753
68.04947561 1.623223396
102.9177885 5.61876386
118.9127031 3.278039099
120.0807757 2.858542202
120.9283532 4.128090592
124.0393049 2.036296136
144.0807757 7.221389191
148.0393049 11.29477547
150.0549549 2.387279329
173.0709393 2.404484861
175.0502039 4.003695904
175.0865894 4.977563549
177.0658539 4.67281277
191.081504 14.32974317
251.965467 3.870868971

Name: +ve in-silico MS/MS by CFM-ID for OBFBYNZZUJOPNG-UHFFFAOYSA-N
ID: OBFBYNZZUJOPNG-UHFFFAOYSA-N
Comment: Energy0
Num peaks: 6
146.0600403 1.980416235
184.9903061 3.392989143
236.9852207 3.376082931
260.0375906 2.110772688
312.0325052 20.64369584
330.0430699 59.53032505

Name: +ve in-silico MS/MS by CFM-ID for OBFBYNZZUJOPNG-UHFFFAOYSA-N
ID: OBFBYNZZUJOPNG-UHFFFAOYSA-N
Comment: Energy1
Num peaks: 12
94.06512568 1.627731991
156.9953914 5.698700516
184.9903061 4.63262445
208.9903061 8.854427735
220.0756904 1.970542525
236.9852207 23.78766367
250.086255 1.808115885
260.0375906 3.595118345
300.0325052 1.952468188
302.0481553 12.66038134
312.0325052 5.003258253
330.0430699 8.582335915

Name: +ve in-silico MS/MS by CFM-ID for OBFBYNZZUJOPNG-UHFFFAOYSA-N
ID: OBFBYNZZUJOPNG-UHFFFAOYSA-N
Comment: Energy2
Num peaks: 31
39.02292652 1.805103426
41.00219107 1.453424204
49.00727645 2.465123585
51.02292652 2.42539875
53.00219107 1.486549007
63.02292652 3.423956779
65.03857658 5.202457519
67.05422664 1.43356341
77.00219107 1.168680438
79.01784114 1.595703167
93.0334912 2.49228158
104.0494756 1.610992921
105.0334912 2.849812844
116.0494756 4.810053908
118.0651257 3.263036289
128.0494756 2.075929397
140.0494756 1.814453374
141.0004768 1.648923886
144.0443902 2.532699164
154.0651257 1.474701989
156.9953914 4.387153228
164.0494756 2.452063216
166.0651257 2.737249664
180.0807757 2.722170486
180.9953914 1.5693663
184.9903061 2.093954313
208.9903061 1.914374768
220.0756904 1.508242894
222.0913404 1.75567322
236.070605 1.988930551
260.0375906 2.643422373

Name: +ve in-silico MS/MS by CFM-ID for SIBVHGAPHVRHMJ-UHFFFAOYSA-N
ID: SIBVHGAPHVRHMJ-UHFFFAOYSA-N
Comment: Energy0
Num peaks: 6
120.9647387 0.9224108624
205.0586391 3.505160968
207.0742892 1.725127584
219.0742892 1.041782481
233.0899392 1.886709455
313.0161014 81.64962767

Name: +ve in-silico MS/MS by CFM-ID for SIBVHGAPHVRHMJ-UHFFFAOYSA-N
ID: SIBVHGAPHVRHMJ-UHFFFAOYSA-N
Comment: Energy1
Num peaks: 8
120.9647387 4.938832875
134.9803888 4.745308573
148.9960388 4.620899925
163.0116889 4.317017825
177.027339 4.131425624
191.042989 3.965084425
233.0899392 3.740996314
313.0161014 50.53607543

Name: +ve in-silico MS/MS by CFM-ID for SIBVHGAPHVRHMJ-UHFFFAOYSA-N
ID: SIBVHGAPHVRHMJ-UHFFFAOYSA-N
Comment: Energy2
Num peaks: 22
27.02292652 1.473615498
41.03857658 7.470204611
43.05422664 5.381881993
55.05422664 5.120494308
57.06987671 4.453816051
69.06987671 3.430102038
71.08552677 3.338817909
78.91778852 1.575949342
83.08552677 2.403993972
85.10117684 2.851051635
97.10117684 2.993879114
99.1168269 3.533716004
106.9490886 4.536894236
111.1168269 2.223386955
118.9490886 2.486843569
120.9647387 7.896332891
125.132477 1.679106954
134.9803888 6.095726229
148.9960388 4.052399539
163.0116889 3.358708047
177.027339 1.652895493
205.0586391 2.256045125

Name: +ve in-silico MS/MS by CFM-ID for OYOBLDSJOWHVJG-UHFFFAOYSA-N
ID: OYOBLDSJOWHVJG-UHFFFAOYSA-N
Comment: Energy0
Num peaks: 6
39.02292652 0.1274536841
86.02365479 2.873336553
88.03930485 0.345651892
180.0210679 0.4136090503
305.0487599 0.2938464512
348.0545736 95.50042404

Name: +ve in-silico MS/MS by CFM-ID for OYOBLDSJOWHVJG-UHFFFAOYSA-N
ID: OYOBLDSJOWHVJG-UHFFFAOYSA-N
Comment: Energy1
Num peaks: 6
39.02292652 3.421796272
68.0130901 1.908674967
86.02365479 9.759121008
169.0407821 3.235886866
305.0487599 2.770585358
348.0545736 70.45675265

Name: +ve in-silico MS/MS by CFM-ID for OYOBLDSJOWHVJG-UHFFFAOYSA-N
ID: OYOBLDSJOWHVJG-UHFFFAOYSA-N
Comment: Energy2
Num peaks: 6
25.00727645 6.048184606
39.02292652 24.03894681
45.99235466 4.919482529
68.0130901 16.03834501
70.02874017 14.45270498
86.02365479 14.79458961

Name: +ve in-silico MS/MS by CFM-ID for CAXWOOPMDMTBML-UHFFFAOYSA-N
ID: CAXWOOPMDMTBML-UHFFFAOYSA-N
Comment: Energy0
Num peaks: 6
141.0004768 8.477465259
156.9953914 3.138835382
172.0062905 4.394794962
174.0219405 4.755647746
302.0481553 4.46810292
330.0430699 66.95774959

Name: +ve in-silico MS/MS by CFM-ID for CAXWOOPMDMTBML-UHFFFAOYSA-N
ID: CAXWOOPMDMTBML-UHFFFAOYSA-N
Comment: Energy1
Num peaks: 8
49.00727645 2.630578497
51.02292652 4.21521411
79.05422664 2.929142037
141.0004768 18.10396071
156.9953914 19.36462906
251.9961197 4.449346325
302.0481553 2.902523622
330.0430699 27.59051414

Name: +ve in-silico MS/MS by CFM-ID for CAXWOOPMDMTBML-UHFFFAOYSA-N
ID: CAXWOOPMDMTBML-UHFFFAOYSA-N
Comment: Energy2
Num peaks: 10
39.02292652 4.702942194
49.00727645 3.944582444
51.02292652 16.76696909
53.03857658 8.533916427
63.02292652 13.30495224
65.03857658 11.99469175
79.05422664 7.739078598
101.0385766 8.822205989
103.0542266 3.986430796
172.0062905 2.010269456

Name: +ve in-silico MS/MS by CFM-ID for XTAPYSSMDRJRDH-UHFFFAOYSA-N
ID: XTAPYSSMDRJRDH-UHFFFAOYSA-N
Comment: Energy0
Num peaks: 6
68.99466108 2.421926402
96.9895757 39.23298536
105.0004768 1.264928169
107.0161269 1.239360025
195.047427 15.37041438
308.0562754 28.37391427

Name: +ve in-silico MS/MS by CFM-ID for XTAPYSSMDRJRDH-UHFFFAOYSA-N
ID: XTAPYSSMDRJRDH-UHFFFAOYSA-N
Comment: Energy1
Num peaks: 16
27.02292652 1.286093889
41.03857658 5.77484447
77.03857658 1.235648397
91.05422664 1.173730375
96.9895757 11.68858799
114.0161248 1.374029682
155.0161269 1.404568798
174.0161248 1.258974327
176.0317749 1.660106013
177.0368623 1.42533776
195.047427 33.93183776
202.0474249 2.634176366
238.0532407 3.400664851
288.0500471 0.9072856067
290.0457107 0.9366495999
308.0562754 10.31987446

Name: +ve in-silico MS/MS by CFM-ID for XTAPYSSMDRJRDH-UHFFFAOYSA-N
ID: XTAPYSSMDRJRDH-UHFFFAOYSA-N
Comment: Energy2
Num peaks: 8
27.02292652 5.325906599
41.03857658 13.86941376
68.99466108 12.75728493
77.03857658 6.786739763
91.05422664 6.946572801
96.9895757 26.95250555
155.0161269 5.797410375
195.047427 3.480885412

Name: +ve in-silico MS/MS by CFM-ID for ZAHHLIYHBRMFPQ-UHFFFAOYSA-N
ID: ZAHHLIYHBRMFPQ-UHFFFAOYSA-N
Comment: Energy0
Num peaks: 6
239.0338851 1.620767059
302.9957854 5.011370238
305.0114354 2.022360919
330.0430699 20.5219588
332.0223345 2.225976184
348.0536346 57.07798181

Name: +ve in-silico MS/MS by CFM-ID for ZAHHLIYHBRMFPQ-UHFFFAOYSA-N
ID: ZAHHLIYHBRMFPQ-UHFFFAOYSA-N
Comment: Energy1
Num peaks: 17
105.0334912 8.61446963
107.0491413 1.414586159
108.0113759 8.717765021
110.0270259 4.270209202
198.9695706 3.992873713
213.0182351 1.296528306
239.0338851 3.912562528
242.0117698 3.953787535
244.0274198 5.427836407
275.0008707 3.784102881
287.0008707 2.363017949
302.9957854 9.244543687
305.0114354 2.359823631
318.0430699 1.678577475
320.05872 8.03392477
330.0430699 5.54993242
348.0536346 6.113146656

Name: +ve in-silico MS/MS by CFM-ID for ZAHHLIYHBRMFPQ-UHFFFAOYSA-N
ID: ZAHHLIYHBRMFPQ-UHFFFAOYSA-N
Comment: Energy2
Num peaks: 31
15.02292652 3.292041231
49.00727645 2.077399627
51.02292652 2.146983491
79.05422664 1.341068214
81.06987671 1.012817316
105.0334912 7.655186781
132.0113759 2.201387899
133.0284058 0.9019925174
143.0491413 0.9652392276
156.0113759 4.846199993
158.0270259 2.019974296
171.0440559 0.8538663514
181.0284058 6.278776711
183.0440559 2.802075959
184.0062905 2.197309587
186.0219405 1.860298086
209.0233204 0.8732360073
211.0389705 1.790809133
214.0168552 1.551352381
216.0325052 0.9010111712
244.9903061 1.683999545
247.0059561 1.640665431
260.0375906 4.082208869
262.0532407 4.174354715
272.0012051 0.8412248364
274.0532407 7.499106964
288.0325052 5.966081006
290.0481553 1.274198703
300.0325052 0.8709874106
302.0481553 3.082369145
330.0430699 1.831909788

Name: +ve in-silico MS/MS by CFM-ID for KTBMQIKGNBSPCR-UHFFFAOYSA-N
ID: KTBMQIKGNBSPCR-UHFFFAOYSA-N
Comment: Energy0
Num peaks: 6
30.03382555 4.052114771
178.9483529 5.663369626
202.0808731 3.09094046
328.0436503 6.02832892
331.0233294 9.289398564
348.0498785 53.73538729

Name: +ve in-silico MS/MS by CFM-ID for KTBMQIKGNBSPCR-UHFFFAOYSA-N
ID: KTBMQIKGNBSPCR-UHFFFAOYSA-N
Comment: Energy1
Num peaks: 21
30.03382555 8.241307576
42.03382555 1.44845349
44.04947561 0.8910109077
48.02440374 0.9142219485
50.0400538 1.607701925
146.9762819 1.918783604
153.082253 1.244571785
170.1088021 4.567204367
178.9483529 2.069850037
202.0808731 1.241868699
257.9905521 4.171691007
260.0062022 2.378112278
286.0218522 1.305423693
299.0171012 1.282674857
311.0171012 1.284680852
314.0280002 1.517625053
317.0076794 4.765686855
328.0436503 4.55012015
331.0233294 14.57873259
332.0185784 2.130106565
348.0498785 18.52776711

Name: +ve in-silico MS/MS by CFM-ID for KTBMQIKGNBSPCR-UHFFFAOYSA-N
ID: KTBMQIKGNBSPCR-UHFFFAOYSA-N
Comment: Energy2
Num peaks: 31
30.03382555 5.175592692
33.0135047 1.109540337
40.01817548 6.197709003
42.03382555 11.32246977
43.05422664 1.01205306
44.04947561 1.908204322
46.00875367 1.21578742
48.02440374 4.138808721
54.03382555 0.9037321938
55.02907452 2.334450976
55.05422664 4.01807118
57.04472458 1.647352955
59.06037464 6.077103357
61.07602471 0.8434046256
66.03382555 0.8695145028
68.04947561 2.767923975
70.06512568 4.016730427
72.02440374 0.7512390864
85.0196527 1.645413718
87.03530277 0.704832665
89.05095283 0.8768281446
91.99647474 1.239862994
114.0713539 1.053307416
134.9762819 0.7973982461
136.0869237 1.164123969
146.9762819 1.869751566
153.082253 0.682828942
178.9483529 8.06750191
182.9796531 1.028190242
198.0495729 0.9857829036
235.9498302 2.532336048

Name: +ve in-silico MS/MS by CFM-ID for NORSJCFXYANYCL-UHFFFAOYSA-N
ID: NORSJCFXYANYCL-UHFFFAOYSA-N
Comment: Energy0
Num peaks: 12
71.06037464 2.445507497
103.0324456 1.810870522
147.0262976 18.32784024
149.0419477 1.87492743
150.0331739 5.801024113
178.9983686 5.049500776
181.0140187 5.639313218
182.0052449 2.115753017
207.0296688 1.935728058
251.0671169 11.8750316
313.0133671 8.180131373
330.0399162 16.21733823

Name: +ve in-silico MS/MS by CFM-ID for NORSJCFXYANYCL-UHFFFAOYSA-N
ID: NORSJCFXYANYCL-UHFFFAOYSA-N
Comment: Energy1
Num peaks: 20
56.04947561 3.117145609
69.04472458 2.304600683
71.06037464 2.647368115
88.02154661 2.895779597
99.00114552 2.227630008
103.0324456 4.221371614
132.0226092 1.645290191
147.0262976 17.1906784
150.0331739 1.194642766
163.9946802 2.023181295
176.9827186 3.096130429
178.9983686 11.86975294
181.0140187 11.21404664
182.0052449 1.402589783
234.0405678 2.282251628
251.0671169 4.078392017
294.0187868 2.309993244
295.0028024 1.893060653
312.0293515 1.99702877
313.0133671 1.299437573

Name: +ve in-silico MS/MS by CFM-ID for NORSJCFXYANYCL-UHFFFAOYSA-N
ID: NORSJCFXYANYCL-UHFFFAOYSA-N
Comment: Energy2
Num peaks: 28
56.04947561 1.003641493
56.97934745 0.7592427691
57.04472458 1.539993713
58.99499752 1.352028679
69.04472458 0.770763582
71.06037464 8.247454937
94.99097476 0.9822896372
99.00114552 0.6802100253
101.0167956 0.6766302702
101.0385766 3.716999943
103.0324456 7.052024913
103.0542266 3.390808849
133.0106476 7.193438768
135.0262976 5.188809566
137.0419477 2.394493847
147.0262976 11.82923801
149.0419477 2.48295218
150.0331739 1.241958224
150.9670685 1.151025034
152.9827186 0.6904828559
166.9983686 0.6909203108
176.9827186 1.449871378
177.9739448 1.540215625
178.9983686 6.654385544
181.0140187 2.602837365
182.0052449 1.273270846
205.0793958 3.291378382
314.008616 0.7567238687

Name: +ve in-silico MS/MS by CFM-ID for MGZJDEJYKILFRU-UHFFFAOYSA-N
ID: MGZJDEJYKILFRU-UHFFFAOYSA-N
Comment: Energy0
Num peaks: 14
84.08077574 1.561700566
86.0964258 1.885351572
90.99451885 1.839877942
122.9665898 1.820791913
124.9822399 1.650996348
172.9725478 1.543592708
198.99789 3.243420842
222.058326 2.285987873
224.0739761 12.66294753
256.0460471 7.114955605
258.0616972 15.91896311
262.9597902 2.651494471
330.0383749 8.037965398
348.0489396 19.01899414

Name: +ve in-silico MS/MS by CFM-ID for MGZJDEJYKILFRU-UHFFFAOYSA-N
ID: MGZJDEJYKILFRU-UHFFFAOYSA-N
Comment: Energy1
Num peaks: 31
15.02292652 0.9330109998
70.99499752 0.94399723
84.08077574 3.579087325
86.0964258 4.339706598
120.9509398 1.428095257
122.9665898 4.687354093
124.9822399 2.561248637
130.0321113 1.490549083
141.0004768 0.7335102512
148.042676 1.918380898
150.058326 1.485561491
158.9665898 1.257795487
162.99789 1.239543868
170.9665898 1.51405611
172.9725478 1.26442929
172.9822399 2.834054311
186.99789 0.7474868302
189.01354 1.758860003
196.9822399 1.381449443
198.99789 4.455346903
222.058326 1.040843961
224.0739761 3.061162451
254.030397 1.116755925
256.0460471 2.031941727
258.0616972 2.362779532
262.9597902 4.137588484
284.0773472 2.496457176
306.0019894 0.8068547493
312.0722619 1.758981424
330.0383749 2.792911415
348.0489396 9.247524999

Name: +ve in-silico MS/MS by CFM-ID for MGZJDEJYKILFRU-UHFFFAOYSA-N
ID: MGZJDEJYKILFRU-UHFFFAOYSA-N
Comment: Energy2
Num peaks: 31
41.03857658 2.742220344
43.05422664 3.127273054
55.05422664 1.522175377
57.06987671 2.284835369
63.02292652 1.460455466
65.03857658 0.9528156853
68.97934745 0.7987323978
69.06987671 1.257076637
70.99499752 0.91259587
82.06512568 1.001571337
84.08077574 11.18837861
86.0964258 5.556095282
92.97934745 1.596630089
94.99499752 7.174078076
97.01064758 8.950175407
99.02629764 0.7682517016
106.9716752 1.750699142
111.0262976 8.068785847
113.0419477 0.8565626429
122.9665898 1.033613942
172.9725478 2.098282168
183.0029754 1.335639982
187.9834469 1.695119711
196.9822399 1.211216216
199.9834469 1.21041546
201.9990969 0.9534678529
212.0739761 1.248236015
224.0739761 1.115677086
228.014747 1.238019193
230.030397 0.8601847175
256.0460471 0.9209594528

Name: +ve in-silico MS/MS by CFM-ID for PGOUZBUVOIIOGU-UHFFFAOYSA-N
ID: PGOUZBUVOIIOGU-UHFFFAOYSA-N
Comment: Energy0
Num peaks: 8
170.9301392 1.776633402
198.9250538 2.28664979
250.9747513 2.805316409
252.9904014 42.00764061
267.0060515 1.622038339
269.0217015 1.529680772
295.0009661 5.061275131
313.0115308 23.92231972

Name: +ve in-silico MS/MS by CFM-ID for PGOUZBUVOIIOGU-UHFFFAOYSA-N
ID: PGOUZBUVOIIOGU-UHFFFAOYSA-N
Comment: Energy1
Num peaks: 20
15.02292652 14.22546043
87.0624533 2.442064346
115.0937534 1.244602212
150.9039244 5.262266554
152.9195745 4.088038342
154.9352245 3.782358556
166.9352245 0.9661106234
169.0679326 1.139761629
178.9352245 1.015082638
184.9457892 1.668680579
185.0992327 1.577446165
238.9563539 2.351545181
240.972004 1.588119186
250.9747513 1.577790406
278.969666 1.43565698
280.9489305 1.007120708
285.0166161 3.564587382
295.0009661 4.701324603
296.9802306 6.135377139
313.0115308 20.98326989

Name: +ve in-silico MS/MS by CFM-ID for PGOUZBUVOIIOGU-UHFFFAOYSA-N
ID: PGOUZBUVOIIOGU-UHFFFAOYSA-N
Comment: Energy2
Num peaks: 31
29.00219107 1.057759775
41.03857658 1.666630533
44.99710569 4.749120787
47.01275576 0.8541685773
59.01275576 0.8765483677
87.0624533 1.658539023
97.04680324 2.353624087
99.0624533 6.762084955
101.0781034 3.77017858
111.0624533 1.004791557
113.0781034 1.096191981
115.0937534 1.886181616
123.0624533 2.104665519
125.0781034 1.895205139
126.9039244 0.9636323915
128.9195745 0.7385507712
140.9195745 0.9502902322
150.9039244 3.186788259
152.9195745 8.177731615
154.9352245 10.17054467
168.9144891 1.141834914
170.9301392 2.21598977
178.9352245 2.494760064
180.9508746 6.019876874
194.9665247 1.181407006
210.9250538 1.609500191
212.9407039 0.9970745939
250.9747513 1.113312558
252.9904014 6.106556942
267.0060515 0.7987938012
295.0009661 0.7819874255

Name: +ve in-silico MS/MS by CFM-ID for GWHBUFUSQMEOJT-UHFFFAOYSA-N
ID: GWHBUFUSQMEOJT-UHFFFAOYSA-N
Comment: Energy0
Num peaks: 6
121.0396392 1.432289092
139.0502039 3.034631257
174.9711966 3.32775296
267.0086447 7.626498897
295.0035593 36.44002323
313.014124 41.66252946

Name: +ve in-silico MS/MS by CFM-ID for GWHBUFUSQMEOJT-UHFFFAOYSA-N
ID: GWHBUFUSQMEOJT-UHFFFAOYSA-N
Comment: Energy1
Num peaks: 7
121.0396392 1.701781344
239.9977457 1.863334763
259.0268816 2.260226724
267.0086447 33.25885157
269.0242948 15.76561241
295.0035593 19.68271152
313.014124 6.737755045

Name: +ve in-silico MS/MS by CFM-ID for GWHBUFUSQMEOJT-UHFFFAOYSA-N
ID: GWHBUFUSQMEOJT-UHFFFAOYSA-N
Comment: Energy2
Num peaks: 26
39.02292652 2.779262992
50.00252542 0.7864676905
52.01817548 3.022635759
54.03382555 1.218196746
65.01342445 1.038755985
72.98395416 1.286091483
84.98395416 2.647141918
86.99960423 2.395978106
95.06037464 2.83327789
106.0287402 1.221253901
121.0396392 18.07888381
130.9449818 2.804663318
139.0502039 3.845118348
146.9762819 4.334334162
148.9555465 2.216394159
174.9711966 15.95316514
175.0057522 0.9400720806
177.0214023 1.011535859
210.9824299 0.7550586675
233.047617 1.052427857
239.0137301 1.381987005
240.9929946 2.198807925
259.0268816 0.8408515208
264.9929946 1.779836696
267.0086447 2.821053975
295.0035593 1.029436564

Name: +ve in-silico MS/MS by CFM-ID for RBVBDCMMNRUAPF-UHFFFAOYSA-N
ID: RBVBDCMMNRUAPF-UHFFFAOYSA-N
Comment: Energy0
Num peaks: 6
105.0698767 4.202664459
110.0236548 2.901689301
169.0317769 8.727804406
261.0579917 3.91882635
290.0481553 3.063579164
308.05872 66.14830981

Name: +ve in-silico MS/MS by CFM-ID for RBVBDCMMNRUAPF-UHFFFAOYSA-N
ID: RBVBDCMMNRUAPF-UHFFFAOYSA-N
Comment: Energy1
Num peaks: 6
103.0542266 10.27239677
105.0698767 67.34039527
140.0342195 2.075607347
169.0317769 3.316210929
290.0481553 3.26574344
308.05872 2.774113303

Name: +ve in-silico MS/MS by CFM-ID for RBVBDCMMNRUAPF-UHFFFAOYSA-N
ID: RBVBDCMMNRUAPF-UHFFFAOYSA-N
Comment: Energy2
Num peaks: 10
63.02292652 8.343678465
65.03857658 3.584854518
77.03857658 3.762408057
79.05422664 3.689044362
91.05422664 5.152859423
94.02874017 12.30883585
103.0542266 4.08269844
105.0698767 20.23345067
110.0236548 15.14082117
112.0393049 3.706142263

Name: +ve in-silico MS/MS by CFM-ID for QSFUKSXWWUXESS-UHFFFAOYSA-N
ID: QSFUKSXWWUXESS-UHFFFAOYSA-N
Comment: Energy0
Num peaks: 6
26.00252542 4.065684147
40.01817548 8.699545582
105.0698767 21.57320434
137.0167956 11.58821085
331.0205606 3.500628429
348.0471097 34.85791903

Name: +ve in-silico MS/MS by CFM-ID for QSFUKSXWWUXESS-UHFFFAOYSA-N
ID: QSFUKSXWWUXESS-UHFFFAOYSA-N
Comment: Energy1
Num peaks: 11
26.00252542 9.21411039
40.01817548 18.07943695
55.02907452 4.322494099
103.0542266 3.809395057
120.0807757 5.780061955
135.0011455 3.447612559
137.0167956 2.370933568
173.9677968 3.393910707
198.9630458 4.088642025
200.9786958 17.49806952
210.0219405 8.049174449

Name: +ve in-silico MS/MS by CFM-ID for QSFUKSXWWUXESS-UHFFFAOYSA-N
ID: QSFUKSXWWUXESS-UHFFFAOYSA-N
Comment: Energy2
Num peaks: 11
40.01817548 3.08641471
49.00727645 3.866127255
51.02292652 3.222121262
53.03857658 2.527422275
65.03857658 3.399894895
75.02292652 2.341207847
77.03857658 5.045416818
79.05422664 7.501853658
89.03857658 6.49988826
103.0542266 10.14779195
105.0698767 34.16899843

Name: +ve in-silico MS/MS by CFM-ID for BWWVXDRSMJJBHW-UHFFFAOYSA-N
ID: BWWVXDRSMJJBHW-UHFFFAOYSA-N
Comment: Energy0
Num peaks: 9
91.03090436 2.451633459
91.05422664 4.861785805
123.0029754 12.92056376
155.0161269 6.19069973
184.042676 3.568164738
216.014747 3.447319785
272.0773472 2.40765687
292.0227248 8.14205599
308.0540249 37.87727221

Name: +ve in-silico MS/MS by CFM-ID for BWWVXDRSMJJBHW-UHFFFAOYSA-N
ID: BWWVXDRSMJJBHW-UHFFFAOYSA-N
Comment: Energy1
Num peaks: 13
55.05422664 1.181477167
65.03857658 2.867749153
76.02154661 1.744523538
87.02629764 3.024897769
91.03090436 5.805530624
91.05422664 10.84213943
123.0029754 17.23607436
125.0186254 1.633507025
155.0161269 19.6223189
157.0317769 3.840353797
216.014747 5.504229417
232.0460471 4.244541702
308.0540249 3.494596656

Name: +ve in-silico MS/MS by CFM-ID for BWWVXDRSMJJBHW-UHFFFAOYSA-N
ID: BWWVXDRSMJJBHW-UHFFFAOYSA-N
Comment: Energy2
Num peaks: 19
39.02292652 1.663232082
41.03857658 1.530640699
49.00727645 2.607418179
51.02292652 2.760611333
55.05422664 1.967304438
63.02292652 2.287796826
65.03857658 4.405289547
74.99960423 4.760279796
75.02292652 6.918942767
77.01525429 3.960122134
77.03857658 3.362124546
79.05422664 3.813523054
87.02629764 1.899996369
91.03090436 4.690313943
91.05422664 22.03017407
93.06987671 4.526061746
106.9716752 3.406050437
123.0029754 2.239599742
138.0138744 1.485909429

Name: +ve in-silico MS/MS by CFM-ID for KIPIKCIQEDAZDF-UHFFFAOYSA-N
ID: KIPIKCIQEDAZDF-UHFFFAOYSA-N
Comment: Energy0
Num peaks: 9
107.0491413 4.153110022
121.0284058 20.21667004
136.0393049 3.023257641
138.0549549 4.034563347
171.0110415 4.803071564
276.0325052 2.404267019
278.0481553 2.153545653
290.0481553 6.253893289
308.05872 33.1128569

Name: +ve in-silico MS/MS by CFM-ID for KIPIKCIQEDAZDF-UHFFFAOYSA-N
ID: KIPIKCIQEDAZDF-UHFFFAOYSA-N
Comment: Energy1
Num peaks: 6
93.0334912 3.838830337
107.0491413 4.709781298
121.0284058 65.07393126
171.0110415 2.391895145
290.0481553 2.29332882
308.05872 2.506046543

Name: +ve in-silico MS/MS by CFM-ID for KIPIKCIQEDAZDF-UHFFFAOYSA-N
ID: KIPIKCIQEDAZDF-UHFFFAOYSA-N
Comment: Energy2
Num peaks: 25
39.02292652 4.309088731
49.00727645 1.492389528
50.00252542 0.8729884044
51.02292652 2.704027381
53.00219107 1.333868026
63.02292652 6.527854358
65.00219107 0.9960379081
65.03857658 3.966866306
67.01784114 2.859654317
69.0334912 1.062761321
77.00219107 0.9953194699
77.99744004 0.9821700627
79.01784114 3.909179298
79.05422664 1.330638176
81.0334912 3.718301481
93.0334912 9.584189815
95.01275576 1.111943251
95.04914126 1.536960832
106.0287402 0.9732874094
107.0491413 5.636595436
108.0443902 5.062482768
120.0443902 2.816197181
121.0284058 13.6624488
136.0393049 1.938185915
138.0549549 1.196495736

Name: +ve in-silico MS/MS by CFM-ID for RMBKEVPVOHFOJL-UHFFFAOYSA-N
ID: RMBKEVPVOHFOJL-UHFFFAOYSA-N
Comment: Energy0
Num peaks: 6
162.9711966 1.356744086
168.0807757 1.524356729
186.0913404 6.125622462
312.0785828 1.28887807
330.0446958 32.83804894
348.0552605 47.90640508

Name: +ve in-silico MS/MS by CFM-ID for RMBKEVPVOHFOJL-UHFFFAOYSA-N
ID: RMBKEVPVOHFOJL-UHFFFAOYSA-N
Comment: Energy1
Num peaks: 10
144.0807757 2.04540458
156.0807757 2.022921499
162.9711966 2.562557588
168.0807757 11.90041192
172.0756904 4.92885604
186.0913404 17.00896778
294.0680181 3.839498069
316.0290458 5.492535753
330.0446958 23.3137603
348.0552605 8.397865023

Name: +ve in-silico MS/MS by CFM-ID for RMBKEVPVOHFOJL-UHFFFAOYSA-N
ID: RMBKEVPVOHFOJL-UHFFFAOYSA-N
Comment: Energy2
Num peaks: 31
51.02292652 2.181340361
63.02292652 1.149529096
65.00219107 1.777439077
65.03857658 1.5981612
72.98395416 2.968407342
116.0494756 1.8376117
128.0494756 1.683183804
130.9449818 2.017181373
132.9606319 1.549051398
134.9762819 1.849563571
141.0101689 1.335109114
142.0651257 2.06425201
144.0807757 1.288718198
146.9762819 4.38129304
151.0075821 1.18529425
156.0807757 4.691691525
160.0756904 1.251400302
162.9711966 1.943417004
168.0807757 13.54880547
170.0600403 1.479495877
172.0756904 1.177150667
174.9711966 1.377735659
182.0600403 2.22568986
184.0756904 1.460258444
186.0913404 3.427123617
208.9555465 1.301396444
294.0680181 4.147797399
304.0290458 1.848047176
320.0239604 1.120349159
330.0446958 2.513506136
332.0239604 1.208430727

Name: +ve in-silico MS/MS by CFM-ID for ZCKMQBZZHHZFEH-UHFFFAOYSA-N
ID: ZCKMQBZZHHZFEH-UHFFFAOYSA-N
Comment: Energy0
Num peaks: 8
77.01525429 8.073617614
180.0574535 5.260054703
215.025819 5.186365483
230.0133957 2.241420707
232.0523681 1.499167357
272.0836682 7.193629855
290.0497812 7.540476204
308.0603459 44.4506724

Name: +ve in-silico MS/MS by CFM-ID for ZCKMQBZZHHZFEH-UHFFFAOYSA-N
ID: ZCKMQBZZHHZFEH-UHFFFAOYSA-N
Comment: Energy1
Num peaks: 26
41.03857658 8.773751269
74.99960423 1.577240255
77.01525429 17.12164451
86.99960423 0.7754197845
92.02615332 1.726337795
101.0385766 0.6605970328
104.0494756 0.7598692286
129.0101689 0.7747262495
138.9945188 0.7223038256
144.0807757 1.157621009
180.0574535 2.753644559
187.0309044 0.6758783804
215.025819 15.64291654
217.041469 1.90565071
219.0571191 0.669855348
230.0133957 0.8724064725
230.036718 0.6871179763
232.0523681 3.266098923
244.0523681 1.129027186
254.0731035 1.104705808
258.0680181 0.7265445677
272.0836682 3.135676397
280.0654313 1.390345196
290.0497812 2.988494236
292.0290458 0.9774865052
308.0603459 8.184291128

Name: +ve in-silico MS/MS by CFM-ID for ZCKMQBZZHHZFEH-UHFFFAOYSA-N
ID: ZCKMQBZZHHZFEH-UHFFFAOYSA-N
Comment: Energy2
Num peaks: 31
15.02292652 1.183975094
27.02292652 0.9114378653
41.03857658 4.28311208
58.9683041 0.9344882434
60.98395416 3.334788536
62.99960423 3.033556705
72.98395416 3.118323381
74.99960423 0.9431495092
77.01525429 11.59018618
79.05422664 2.053586745
92.02615332 0.7548118604
101.0385766 5.075614895
103.0542266 3.121974972
104.0494756 3.383499487
115.0542266 2.512372575
118.0651257 2.404535991
130.0651257 3.809326968
132.0807757 1.849561234
138.9945188 4.575947887
142.0651257 1.021067459
144.0807757 1.677481693
154.0054179 1.003352272
160.1120759 0.6556752683
161.0152543 1.461034826
166.0054179 0.7953573677
181.0647913 0.8241691882
190.0418034 1.479953914
192.0574535 1.093086959
215.025819 1.754336924
248.0836682 0.8039589837
280.0290458 0.6864721787

Name: +ve in-silico MS/MS by CFM-ID for QGLFDVWJDBMGSV-UHFFFAOYSA-N
ID: QGLFDVWJDBMGSV-UHFFFAOYSA-N
Comment: Energy0
Num peaks: 6
166.9789746 1.524150287
216.9946247 2.988121648
243.0102747 1.59794778
293.0070812 2.059862617
296.9820093 3.362791069
313.0133094 79.84459299

Name: +ve in-silico MS/MS by CFM-ID for QGLFDVWJDBMGSV-UHFFFAOYSA-N
ID: QGLFDVWJDBMGSV-UHFFFAOYSA-N
Comment: Energy1
Num peaks: 6
87.0624533 36.0209884
166.9789746 6.345646507
238.9581326 4.558740763
240.9737826 2.040964993
296.9820093 4.570117535
313.0133094 32.18592339

Name: +ve in-silico MS/MS by CFM-ID for QGLFDVWJDBMGSV-UHFFFAOYSA-N
ID: QGLFDVWJDBMGSV-UHFFFAOYSA-N
Comment: Energy2
Num peaks: 23
15.02292652 2.621218986
39.02292652 1.669367397
49.00727645 1.527782762
51.02292652 4.539670689
71.03115317 1.570471337
73.04680324 2.108173203
79.05422664 2.657011956
87.0624533 2.556267428
95.01031114 1.691034152
107.0103111 3.813840065
119.0103111 2.553859968
127.035383 6.444832218
129.0510331 2.139030814
133.0259612 2.668046152
147.0416113 1.698305099
164.9633245 2.169323834
166.9789746 2.054489793
216.9946247 5.447194953
243.0102747 10.9336241
276.975781 4.188072376
293.0070812 10.58326319
296.9820093 2.864533597
313.0133094 2.519691906

Name: +ve in-silico MS/MS by CFM-ID for DSIFNCIRGNHSLK-UHFFFAOYSA-N
ID: DSIFNCIRGNHSLK-UHFFFAOYSA-N
Comment: Energy0
Num peaks: 6
45.99235466 0.9746727893
124.0393049 0.198085672
171.969905 0.06542923872
189.9804696 5.408725183
236.0012051 0.08976924988
313.012498 92.97306563

Name: +ve in-silico MS/MS by CFM-ID for DSIFNCIRGNHSLK-UHFFFAOYSA-N
ID: DSIFNCIRGNHSLK-UHFFFAOYSA-N
Comment: Energy1
Num peaks: 6
68.0130901 1.512969032
86.02365479 10.25214178
124.0393049 2.531379167
189.9804696 6.124718283
214.0168552 2.929525919
313.012498 65.95703589

Name: +ve in-silico MS/MS by CFM-ID for DSIFNCIRGNHSLK-UHFFFAOYSA-N
ID: DSIFNCIRGNHSLK-UHFFFAOYSA-N
Comment: Energy2
Num peaks: 15
45.99235466 7.196092817
49.00727645 2.138122062
51.02292652 3.988302046
63.02292652 3.457492706
76.96917669 6.628673751
98.02365479 2.185690098
102.0185694 4.164162487
110.0236548 3.006267479
112.9691767 3.870561353
114.9848268 3.077416565
118.9797414 3.004835266
124.0393049 18.66190779
189.9804696 9.652928348
236.0012051 3.818260678
313.012498 5.482664176

Name: +ve in-silico MS/MS by CFM-ID for YSXGNKYCUXNLSC-UHFFFAOYSA-N
ID: YSXGNKYCUXNLSC-UHFFFAOYSA-N
Comment: Energy0
Num peaks: 6
141.0004768 4.053102362
276.0325052 1.017317792
278.0481553 1.034556877
290.0481553 7.321651049
291.0321709 27.24178051
308.05872 46.53232586

Name: +ve in-silico MS/MS by CFM-ID for YSXGNKYCUXNLSC-UHFFFAOYSA-N
ID: YSXGNKYCUXNLSC-UHFFFAOYSA-N
Comment: Energy1
Num peaks: 18
49.00727645 2.997826558
51.02292652 4.678198202
53.03857658 3.859801022
65.03857658 1.062275375
67.05422664 1.115700564
79.05422664 6.850720581
141.0004768 5.422986638
150.0549549 5.68985905
151.0389705 2.500218202
168.0655196 1.863347958
230.0117698 1.875592077
237.0216062 1.244082242
276.0325052 1.554162875
278.0481553 1.442725552
280.0638053 1.661010069
290.0481553 6.887445599
291.0321709 12.98558758
308.05872 17.04947758

Name: +ve in-silico MS/MS by CFM-ID for YSXGNKYCUXNLSC-UHFFFAOYSA-N
ID: YSXGNKYCUXNLSC-UHFFFAOYSA-N
Comment: Energy2
Num peaks: 31
39.02292652 2.69511881
40.01817548 1.275598565
41.03857658 2.040483411
49.00727645 1.605279127
50.00252542 2.096636398
51.02292652 7.32170253
53.03857658 3.09827334
54.03382555 0.8567059758
57.06987671 1.413381096
63.02292652 4.825576535
64.01817548 0.9279764566
65.03857658 2.10389326
66.03382555 4.910168955
67.05422664 4.532850157
68.0130901 0.8964568175
69.0334912 1.511254347
79.01784114 3.03898768
79.05422664 7.360475994
80.04947561 0.8560344531
81.0334912 2.903359941
81.06987671 1.736895644
83.04914126 1.436818676
94.02874017 3.241478727
96.04439023 1.47638966
106.0287402 0.9235918252
108.0443902 1.348605525
121.0284058 0.8470914389
141.0004768 1.235566335
262.0168552 1.552417555
290.0481553 0.8625814606
291.0321709 0.7629881823

Name: +ve in-silico MS/MS by CFM-ID for ZQFPXHIZZHZONV-UHFFFAOYSA-N
ID: ZQFPXHIZZHZONV-UHFFFAOYSA-N
Comment: Energy0
Num peaks: 7
148.9596533 1.28822213
239.965467 1.994114243
241.981117 6.564684287
266.976366 8.817043746
284.9869307 6.016225895
295.9916817 1.882504868
313.0182308 54.50081486

Name: +ve in-silico MS/MS by CFM-ID for ZQFPXHIZZHZONV-UHFFFAOYSA-N
ID: ZQFPXHIZZHZONV-UHFFFAOYSA-N
Comment: Energy1
Num peaks: 16
29.03857658 3.33906311
146.9440033 1.107423415
168.9283532 2.010301086
195.9392522 2.560098325
224.954568 1.444023387
237.9498169 2.340096789
239.965467 3.639607996
240.960716 4.698068557
241.981117 7.967676877
243.9967671 1.545248113
256.9556306 5.724208355
266.976366 10.62020906
282.9712806 2.468660619
284.9869307 13.81851354
287.0025808 1.275447017
313.0182308 16.10951539

Name: +ve in-silico MS/MS by CFM-ID for ZQFPXHIZZHZONV-UHFFFAOYSA-N
ID: ZQFPXHIZZHZONV-UHFFFAOYSA-N
Comment: Energy2
Num peaks: 31
26.00252542 1.127644878
29.00219107 1.265563478
29.03857658 1.232843587
39.02292652 1.373051712
40.01817548 2.208236417
55.01784114 3.159701279
57.0334912 4.469607146
59.04914126 1.028362333
65.99744004 1.682275815
72.04439023 2.269710446
96.04439023 0.8455577649
97.0396392 2.266831238
116.9334386 0.9153967141
119.0239891 6.269411864
121.0396392 8.94265637
123.0552893 2.225958745
130.9490886 1.58122093
137.0345538 0.7683536151
139.0502039 2.171007188
146.9440033 4.674510751
148.9596533 4.869388473
150.9753034 1.449398208
162.0549549 0.874859147
195.9392522 8.763547078
197.9549023 1.983926355
210.9501513 0.7767965434
224.954568 0.9806654368
226.970218 1.628353748
241.981117 1.54049589
266.976366 1.707867185
296.9869307 1.021545581

Name: +ve in-silico MS/MS by CFM-ID for QLSVVAOMJSLBPA-UHFFFAOYSA-N
ID: QLSVVAOMJSLBPA-UHFFFAOYSA-N
Comment: Energy0
Num peaks: 6
197.987181 1.192455857
274.0184811 5.515801357
302.0133957 19.85111719
320.0239604 4.94794438
330.0446958 1.673842924
348.0552605 57.69470111

Name: +ve in-silico MS/MS by CFM-ID for QLSVVAOMJSLBPA-UHFFFAOYSA-N
ID: QLSVVAOMJSLBPA-UHFFFAOYSA-N
Comment: Energy1
Num peaks: 6
197.987181 5.686264512
274.0184811 13.97052723
302.0133957 33.47999731
320.0239604 3.425845424
330.0446958 3.427257171
348.0552605 20.41543007

Name: +ve in-silico MS/MS by CFM-ID for QLSVVAOMJSLBPA-UHFFFAOYSA-N
ID: QLSVVAOMJSLBPA-UHFFFAOYSA-N
Comment: Energy2
Num peaks: 22
15.02292652 0.8615307787
49.00727645 1.088574175
63.02292652 1.085782199
79.05422664 1.720898804
105.0334912 1.959396918
168.9606319 1.14426149
170.9762819 2.509968057
197.987181 10.44266227
221.987181 1.549303866
240.0574535 1.669544013
242.0731035 0.8956780545
247.0075821 11.85313715
248.002831 2.734413791
260.002831 1.925381288
272.9868466 7.692337364
274.0184811 12.27227671
275.0024967 8.581418911
276.0341312 1.191924563
287.9977457 1.176169202
288.0341312 0.9414375131
302.0133957 5.693440685
332.0239604 1.19551608

Name: +ve in-silico MS/MS by CFM-ID for LGUBRURDIJQSTP-UHFFFAOYSA-N
ID: LGUBRURDIJQSTP-UHFFFAOYSA-N
Comment: Energy0
Num peaks: 6
156.0113759 3.117223445
261.0692251 10.65341094
304.0750387 2.278051519
330.036545 2.631992851
331.0205606 6.103820506
348.0471097 60.92433807

Name: +ve in-silico MS/MS by CFM-ID for LGUBRURDIJQSTP-UHFFFAOYSA-N
ID: LGUBRURDIJQSTP-UHFFFAOYSA-N
Comment: Energy1
Num peaks: 16
59.99024648 2.039190418
117.0334912 3.500538144
134.0600403 2.555605151
156.0113759 6.231112133
171.0222749 2.277831499
176.0164612 6.231969321
178.0321113 4.379968503
241.0430103 7.307217524
243.0586604 1.725354515
255.0586604 1.767547588
261.0692251 5.03189492
269.0743105 2.030311911
289.0641397 3.351872089
314.0593887 3.946631831
331.0205606 2.947584526
348.0471097 25.47162766

Name: +ve in-silico MS/MS by CFM-ID for LGUBRURDIJQSTP-UHFFFAOYSA-N
ID: LGUBRURDIJQSTP-UHFFFAOYSA-N
Comment: Energy2
Num peaks: 22
49.00727645 0.8761397198
63.02292652 3.970094623
65.03857658 2.720059107
75.02292652 1.90554591
76.01817548 1.518839286
78.03382555 2.029619989
79.05422664 1.072698086
91.05422664 17.9072385
93.06987671 3.561701825
117.0334912 1.180914983
129.9957258 0.9575371694
154.0651257 1.084240002
156.0113759 14.51687557
166.0651257 3.355348793
168.0807757 4.516752525
171.0222749 0.8695299535
180.0807757 7.089413656
182.0964258 3.548806784
211.0865894 1.013898345
235.053575 0.9264201356
259.053575 4.079522361
261.0692251 1.904813101

Name: +ve in-silico MS/MS by CFM-ID for GIYLRALLDRUPFB-UHFFFAOYSA-N
ID: GIYLRALLDRUPFB-UHFFFAOYSA-N
Comment: Energy0
Num peaks: 6
101.0385766 1.164060705
133.0106476 0.2028316257
284.9860897 0.167024829
287.0017398 0.1805963434
296.9860897 0.2854015081
313.0173898 96.76827567

Name: +ve in-silico MS/MS by CFM-ID for GIYLRALLDRUPFB-UHFFFAOYSA-N
ID: GIYLRALLDRUPFB-UHFFFAOYSA-N
Comment: Energy1
Num peaks: 6
101.0385766 2.486382118
269.0453188 4.854944949
284.9860897 1.848257518
287.0017398 1.315072051
296.9860897 1.299797557
313.0173898 83.3295009

Name: +ve in-silico MS/MS by CFM-ID for GIYLRALLDRUPFB-UHFFFAOYSA-N
ID: GIYLRALLDRUPFB-UHFFFAOYSA-N
Comment: Energy2
Num peaks: 6
49.00727645 5.61323384
51.02292652 3.983434542
73.00727645 4.729402319
75.02292652 10.67939127
101.0385766 63.98731097
133.0106476 2.530611221

Name: +ve in-silico MS/MS by CFM-ID for RBDAHHKBRMIEKY-UHFFFAOYSA-N
ID: RBDAHHKBRMIEKY-UHFFFAOYSA-N
Comment: Energy0
Num peaks: 6
134.0092677 1.248186757
209.0419477 1.90070107
211.0575978 2.933662314
213.0368623 2.402297885
330.0439389 37.34222375
348.0545036 46.08540755

Name: +ve in-silico MS/MS by CFM-ID for RBDAHHKBRMIEKY-UHFFFAOYSA-N
ID: RBDAHHKBRMIEKY-UHFFFAOYSA-N
Comment: Energy1
Num peaks: 17
42.03382555 2.601920119
44.04947561 4.519951198
46.99499752 1.790452001
134.0092677 3.361563899
213.0368623 7.219487838
227.0525124 1.590194737
238.0354824 2.874787031
257.0089333 3.39095055
259.0245834 3.229733313
273.0402335 9.422602519
302.0667826 2.346605061
302.9966544 2.57683388
305.0123045 2.80844481
319.0279545 4.415637679
330.0439389 3.708556298
332.0232035 2.632311452
348.0545036 22.93567059

Name: +ve in-silico MS/MS by CFM-ID for RBDAHHKBRMIEKY-UHFFFAOYSA-N
ID: RBDAHHKBRMIEKY-UHFFFAOYSA-N
Comment: Energy2
Num peaks: 12
15.02292652 1.939246819
44.04947561 2.668756312
74.00589655 2.480545345
88.02154661 10.32519247
90.03719668 4.855697217
117.9779675 4.00876625
209.0419477 9.630700267
211.0575978 21.12662905
213.0368623 3.495382123
284.0562179 13.32921086
286.0718679 3.841868528
330.0439389 2.725696419

Name: +ve in-silico MS/MS by CFM-ID for UOXPZUNAFALTKU-UHFFFAOYSA-N
ID: UOXPZUNAFALTKU-UHFFFAOYSA-N
Comment: Energy0
Num peaks: 6
80.96409131 2.032600557
96.95900593 4.647558472
248.0375906 7.644246012
266.0481553 22.37992184
290.0481553 14.29488588
308.05872 36.38216068

Name: +ve in-silico MS/MS by CFM-ID for UOXPZUNAFALTKU-UHFFFAOYSA-N
ID: UOXPZUNAFALTKU-UHFFFAOYSA-N
Comment: Energy1
Num peaks: 9
80.96409131 6.862620339
96.95900593 6.729316235
184.0756904 2.420707085
210.0913404 14.03037568
226.086255 4.525179917
248.0375906 13.92196838
266.0481553 3.980890746
290.0481553 21.77489681
308.05872 6.503629477

Name: +ve in-silico MS/MS by CFM-ID for UOXPZUNAFALTKU-UHFFFAOYSA-N
ID: UOXPZUNAFALTKU-UHFFFAOYSA-N
Comment: Energy2
Num peaks: 22
15.02292652 3.091414098
25.00727645 1.216015572
41.00219107 2.435931909
43.01784114 4.291621066
49.00727645 2.02861615
51.02292652 1.544640742
80.96409131 2.703702897
96.95900593 21.64157042
111.969905 1.427909028
127.0542266 1.901633241
141.0698767 1.674191419
155.0855268 1.22090807
170.0964258 1.675252637
184.0756904 3.786603392
188.0012051 3.295145602
192.0807757 1.782279347
194.0964258 2.317843932
210.0913404 6.109802874
212.1069905 1.429182377
248.0375906 10.1631521
264.0325052 2.084166665
266.0481553 3.063199491

Name: +ve in-silico MS/MS by CFM-ID for LMDVRXZFQGEBAQ-UHFFFAOYSA-N
ID: LMDVRXZFQGEBAQ-UHFFFAOYSA-N
Comment: Energy0
Num peaks: 6
15.02292652 3.132614499
268.985611 9.175816645
271.0012611 5.254388359
276.9906964 3.884850974
295.0012611 29.29517997
313.0118258 32.52442436

Name: +ve in-silico MS/MS by CFM-ID for LMDVRXZFQGEBAQ-UHFFFAOYSA-N
ID: LMDVRXZFQGEBAQ-UHFFFAOYSA-N
Comment: Energy1
Num peaks: 19
15.02292652 1.784288513
19.01784114 1.235212252
43.01784114 1.484915471
57.0334912 1.006306551
62.98991214 1.320560613
113.0055622 1.083048809
182.9932833 0.9777899603
201.0038479 2.996032018
231.0029754 1.404482603
237.01354 0.9640081716
249.01354 5.175000747
251.0291901 2.123448604
268.985611 2.023738104
271.0012611 1.399421242
276.9906964 2.272066302
286.9961757 1.802059901
295.0012611 17.7882544
296.9805257 2.498618264
313.0118258 31.53450618

Name: +ve in-silico MS/MS by CFM-ID for LMDVRXZFQGEBAQ-UHFFFAOYSA-N
ID: LMDVRXZFQGEBAQ-UHFFFAOYSA-N
Comment: Energy2
Num peaks: 19
15.02292652 4.71738011
149.0152543 7.357640494
151.0309044 3.654286528
182.9932833 1.942852741
189.0465544 4.976635997
195.0029754 1.990869705
207.0029754 6.740116797
209.0186254 3.507517865
219.0029754 15.22745907
231.0029754 4.585156983
233.0186254 6.827970112
235.0342755 1.845011166
237.01354 2.049099847
249.01354 1.501589652
250.9750464 2.04594784
252.9906964 3.00609651
268.985611 1.640819361
276.9906964 5.547303466
295.0012611 1.413104847

Name: +ve in-silico MS/MS by CFM-ID for VVDKIANILRQPKL-UHFFFAOYSA-N
ID: VVDKIANILRQPKL-UHFFFAOYSA-N
Comment: Energy0
Num peaks: 6
110.0236548 0.7619572805
259.0461811 1.371135977
261.0618312 11.70513474
281.0516604 5.583904073
290.0519948 5.702412823
308.0625595 68.24475629

Name: +ve in-silico MS/MS by CFM-ID for VVDKIANILRQPKL-UHFFFAOYSA-N
ID: VVDKIANILRQPKL-UHFFFAOYSA-N
Comment: Energy1
Num peaks: 12
110.0236548 5.345823096
123.0189038 2.459000054
214.0611029 2.377924902
217.0356164 2.719775721
235.0461811 2.940069262
243.0512665 3.909942819
246.02578 3.37362539
259.0461811 4.380711774
261.0618312 17.18772812
272.0414301 9.289377625
290.0519948 17.17237331
308.0625595 9.709164829

Name: +ve in-silico MS/MS by CFM-ID for VVDKIANILRQPKL-UHFFFAOYSA-N
ID: VVDKIANILRQPKL-UHFFFAOYSA-N
Comment: Energy2
Num peaks: 31
26.00252542 1.300150085
40.01817548 2.769871335
41.00219107 1.166133735
45.0334912 1.060493413
53.01342445 2.176227211
81.00833907 1.047292131
96.00800472 4.280320234
110.0236548 2.794657839
112.0393049 1.366561054
124.0393049 1.388608101
139.0138184 2.529224982
139.0502039 1.160777711
153.0294684 5.229383183
155.0451185 2.069313965
157.0243831 1.232991206
160.0141527 1.168308892
168.0403675 2.041032269
171.0400331 2.060759612
173.0556832 1.671128625
181.0356164 2.801258871
191.0563519 1.093543598
214.0611029 1.203043359
217.0356164 1.773479408
234.0509322 1.321554464
235.0461811 3.064350464
246.02578 3.29734374
248.0414301 2.079618282
261.0618312 3.540927746
264.0363447 2.978708179
281.0516604 1.156683626
290.0519948 2.65638034

Name: +ve in-silico MS/MS by CFM-ID for HGSRTXZVZIZPMB-UHFFFAOYSA-N
ID: HGSRTXZVZIZPMB-UHFFFAOYSA-N
Comment: Energy0
Num peaks: 6
105.0334912 4.553930718
132.9565613 11.76980869
251.9936751 3.544318763
260.0375906 12.46847211
312.0300606 9.735847441
330.0406253 42.01334269

Name: +ve in-silico MS/MS by CFM-ID for HGSRTXZVZIZPMB-UHFFFAOYSA-N
ID: HGSRTXZVZIZPMB-UHFFFAOYSA-N
Comment: Energy1
Num peaks: 6
105.0334912 14.12234137
132.9565613 51.04433612
251.9936751 3.743507754
260.0375906 4.329253551
312.0300606 6.600153994
330.0406253 4.547008084

Name: +ve in-silico MS/MS by CFM-ID for HGSRTXZVZIZPMB-UHFFFAOYSA-N
ID: HGSRTXZVZIZPMB-UHFFFAOYSA-N
Comment: Energy2
Num peaks: 17
18.99785464 1.501961483
49.00727645 4.662934908
51.02292652 3.555598386
63.02292652 12.19899722
65.03857658 6.263824813
79.05422664 2.609917118
89.00219107 6.235396677
91.01784114 2.414670118
93.0334912 3.142606781
105.0334912 21.95013674
132.9565613 2.799422268
147.9674604 1.919419157
151.0542266 2.400679033
153.0698767 2.476129345
167.0491413 2.080710309
207.9674604 2.099548621
223.9987605 2.211722746

Name: +ve in-silico MS/MS by CFM-ID for POYJJXCXXKQSST-UHFFFAOYSA-N
ID: POYJJXCXXKQSST-UHFFFAOYSA-N
Comment: Energy0
Num peaks: 6
188.0012051 2.147132112
225.0216062 2.261861042
301.0529063 4.143844959
318.0430699 4.557653976
330.0430699 1.778589993
348.0536346 74.65459444

Name: +ve in-silico MS/MS by CFM-ID for POYJJXCXXKQSST-UHFFFAOYSA-N
ID: POYJJXCXXKQSST-UHFFFAOYSA-N
Comment: Energy1
Num peaks: 9
101.0385766 4.389342525
161.0597059 5.236724548
271.0423416 2.038398583
272.0375906 1.649170709
288.0325052 7.582059989
300.0325052 5.283305291
301.0529063 11.61864134
330.0430699 20.74097295
348.0536346 22.50434816

Name: +ve in-silico MS/MS by CFM-ID for POYJJXCXXKQSST-UHFFFAOYSA-N
ID: POYJJXCXXKQSST-UHFFFAOYSA-N
Comment: Energy2
Num peaks: 23
49.00727645 1.287598442
51.02292652 1.47653945
59.01275576 1.999663462
63.02292652 4.329871971
92.0130901 1.012735581
101.0385766 14.95689645
103.0542266 1.272836071
110.0236548 11.63095796
112.0393049 4.156441322
124.0393049 6.599118337
129.0334912 1.543300935
131.0491413 1.961420438
161.0597059 2.463925601
165.0004768 4.637099639
169.9906404 3.791362747
188.0012051 5.020888216
195.0110415 1.709650425
245.0266916 1.172457722
272.0375906 1.408945105
274.0168552 0.9904842774
288.0325052 3.74005008
300.0325052 2.261811979
302.0481553 0.9493307126

Name: +ve in-silico MS/MS by CFM-ID for PRLIMMHXFBMDPL-UHFFFAOYSA-N
ID: PRLIMMHXFBMDPL-UHFFFAOYSA-N
Comment: Energy0
Num peaks: 8
67.01784114 2.702130933
85.02840582 5.605851778
206.0270259 2.590910083
207.0110415 4.28895095
224.0375906 10.31139253
226.086255 3.248883375
290.0481553 26.38881152
308.05872 26.92592376

Name: +ve in-silico MS/MS by CFM-ID for PRLIMMHXFBMDPL-UHFFFAOYSA-N
ID: PRLIMMHXFBMDPL-UHFFFAOYSA-N
Comment: Energy1
Num peaks: 13
57.0334912 2.832244634
67.01784114 6.847518591
85.02840582 6.598290353
130.0651257 2.749002593
206.0270259 3.652551533
207.0110415 11.24546205
208.0756904 6.159383409
210.0913404 2.058156449
224.0375906 13.39184954
226.086255 5.705603097
250.0168552 6.03669839
290.0481553 7.763177613
308.05872 5.639255582

Name: +ve in-silico MS/MS by CFM-ID for PRLIMMHXFBMDPL-UHFFFAOYSA-N
ID: PRLIMMHXFBMDPL-UHFFFAOYSA-N
Comment: Energy2
Num peaks: 28
39.02292652 4.380900472
41.00219107 1.657389617
41.03857658 2.483133445
43.01784114 1.598775466
57.0334912 7.056712818
65.00219107 0.9204443499
67.01784114 5.349136529
81.06987671 2.384902953
83.01275576 1.52362178
85.02840582 3.2171169
101.0385766 0.9999426551
103.0542266 2.177162835
115.0542266 1.10571058
128.9640913 2.588724977
144.0807757 1.147657839
169.9542549 1.40881359
170.0600403 5.187505445
180.9953914 0.9335715937
195.0110415 0.8713833658
197.0266916 0.876608656
206.0270259 3.213043029
207.0110415 14.12170378
208.0756904 6.21982873
210.0913404 3.557100528
222.0219405 1.664798641
224.0375906 1.546754878
226.086255 1.763208806
248.0012051 0.9112455305

Name: +ve in-silico MS/MS by CFM-ID for GBFHQXWXTGGBHF-UHFFFAOYSA-N
ID: GBFHQXWXTGGBHF-UHFFFAOYSA-N
Comment: Energy0
Num peaks: 8
67.01784114 2.709792049
85.02840582 5.621002688
207.0110415 4.314808628
224.0375906 10.37936924
226.086255 3.263183455
250.0168552 2.608242138
290.0481553 26.50600097
308.05872 27.07774208

Name: +ve in-silico MS/MS by CFM-ID for GBFHQXWXTGGBHF-UHFFFAOYSA-N
ID: GBFHQXWXTGGBHF-UHFFFAOYSA-N
Comment: Energy1
Num peaks: 14
57.0334912 2.827843378
67.01784114 6.810728711
69.0334912 1.655742759
85.02840582 6.576187359
130.0651257 2.713454116
206.0270259 3.604559224
207.0110415 11.15698587
208.0756904 6.132473127
210.0913404 2.044519266
224.0375906 13.23018056
226.086255 5.667161088
250.0168552 5.956721994
290.0481553 7.695675994
308.05872 5.57891556

Name: +ve in-silico MS/MS by CFM-ID for GBFHQXWXTGGBHF-UHFFFAOYSA-N
ID: GBFHQXWXTGGBHF-UHFFFAOYSA-N
Comment: Energy2
Num peaks: 26
39.02292652 4.527267415
41.00219107 1.671724551
41.03857658 2.478325346
43.01784114 1.606039682
57.0334912 7.936582426
65.00219107 0.924582676
67.01784114 5.37193864
79.05422664 1.221549527
83.01275576 1.547525953
85.02840582 3.109621238
101.0385766 1.148936424
103.0542266 2.478682284
115.0542266 1.116229421
128.9640913 1.423984604
144.0807757 1.227537068
170.0600403 5.386210096
195.0110415 0.9635854697
197.0266916 0.9839462183
206.0270259 3.521079607
207.0110415 15.47786885
208.0756904 6.346646277
210.0913404 3.559928947
222.0219405 1.771689932
224.0375906 1.616497432
226.086255 1.793272391
248.0012051 0.9133898054

Name: +ve in-silico MS/MS by CFM-ID for GBFHQXWXTGGBHF-UHFFFAOYSA-N
ID: GBFHQXWXTGGBHF-UHFFFAOYSA-N
Comment: Energy0
Num peaks: 8
67.01784114 2.709792049
85.02840582 5.621002688
207.0110415 4.314808628
224.0375906 10.37936924
226.086255 3.263183455
250.0168552 2.608242138
290.0481553 26.50600097
308.05872 27.07774208

Name: +ve in-silico MS/MS by CFM-ID for GBFHQXWXTGGBHF-UHFFFAOYSA-N
ID: GBFHQXWXTGGBHF-UHFFFAOYSA-N
Comment: Energy1
Num peaks: 14
57.0334912 2.827843378
67.01784114 6.810728711
69.0334912 1.655742759
85.02840582 6.576187359
130.0651257 2.713454116
206.0270259 3.604559224
207.0110415 11.15698587
208.0756904 6.132473127
210.0913404 2.044519266
224.0375906 13.23018056
226.086255 5.667161088
250.0168552 5.956721994
290.0481553 7.695675994
308.05872 5.57891556

Name: +ve in-silico MS/MS by CFM-ID for GBFHQXWXTGGBHF-UHFFFAOYSA-N
ID: GBFHQXWXTGGBHF-UHFFFAOYSA-N
Comment: Energy2
Num peaks: 26
39.02292652 4.527267415
41.00219107 1.671724551
41.03857658 2.478325346
43.01784114 1.606039682
57.0334912 7.936582426
65.00219107 0.924582676
67.01784114 5.37193864
79.05422664 1.221549527
83.01275576 1.547525953
85.02840582 3.109621238
101.0385766 1.148936424
103.0542266 2.478682284
115.0542266 1.116229421
128.9640913 1.423984604
144.0807757 1.227537068
170.0600403 5.386210096
195.0110415 0.9635854697
197.0266916 0.9839462183
206.0270259 3.521079607
207.0110415 15.47786885
208.0756904 6.346646277
210.0913404 3.559928947
222.0219405 1.771689932
224.0375906 1.616497432
226.086255 1.793272391
248.0012051 0.9133898054

Name: +ve in-silico MS/MS by CFM-ID for OCGPTHWHDHELMC-UHFFFAOYSA-N
ID: OCGPTHWHDHELMC-UHFFFAOYSA-N
Comment: Energy0
Num peaks: 6
74.99960423 3.244481889
272.0852095 3.536886618
279.0353381 3.389783624
281.0509882 38.76891974
290.0513225 2.204291895
308.0618872 36.51042143

Name: +ve in-silico MS/MS by CFM-ID for OCGPTHWHDHELMC-UHFFFAOYSA-N
ID: OCGPTHWHDHELMC-UHFFFAOYSA-N
Comment: Energy1
Num peaks: 13
74.99960423 8.068780868
77.01525429 1.778260201
114.9945188 1.422193958
117.0101689 2.30040083
204.0589947 1.152820823
225.01354 1.814852914
266.0400891 28.14828247
272.0852095 3.510456797
280.0305871 2.773581841
281.0509882 2.854259896
282.0462371 1.072709039
290.0513225 2.348154616
308.0618872 22.90887178

Name: +ve in-silico MS/MS by CFM-ID for OCGPTHWHDHELMC-UHFFFAOYSA-N
ID: OCGPTHWHDHELMC-UHFFFAOYSA-N
Comment: Energy2
Num peaks: 15
43.02907452 2.374516339
58.9683041 2.346631002
74.99960423 2.083104193
75.02292652 2.474391431
77.03857658 15.77079238
79.05422664 5.570104259
80.97934745 3.708509497
87.00114552 4.147043961
91.05422664 1.701739519
92.97934745 2.937220533
94.99499752 7.736658526
97.01064758 5.319269616
121.0106476 6.956658049
123.0262976 5.28196119
177.0480957 12.22878316

Name: +ve in-silico MS/MS by CFM-ID for LWIHCRZWSOBLBA-UHFFFAOYSA-N
ID: LWIHCRZWSOBLBA-UHFFFAOYSA-N
Comment: Energy0
Num peaks: 6
180.1019051 1.546312319
242.976366 0.655831284
280.9920161 3.091450044
283.0076661 1.37377355
296.9869307 1.339930319
313.0182308 85.20720403

Name: +ve in-silico MS/MS by CFM-ID for LWIHCRZWSOBLBA-UHFFFAOYSA-N
ID: LWIHCRZWSOBLBA-UHFFFAOYSA-N
Comment: Energy1
Num peaks: 6
178.086255 3.015966827
280.9920161 7.781308157
283.0076661 2.273867904
285.0233162 9.177614451
296.9869307 3.031647242
313.0182308 54.86179224

Name: +ve in-silico MS/MS by CFM-ID for LWIHCRZWSOBLBA-UHFFFAOYSA-N
ID: LWIHCRZWSOBLBA-UHFFFAOYSA-N
Comment: Energy2
Num peaks: 28
15.02292652 0.9683361051
50.00252542 1.437488395
52.01817548 1.190293929
69.0334912 4.575706599
76.01817548 2.405622773
78.03382555 2.916123143
80.04947561 1.281412839
94.02874017 5.028494053
96.04439023 1.450835441
118.9127031 2.261015429
120.0443902 10.75166796
122.0600403 6.543916658
134.0600403 7.781237443
136.0756904 1.50927946
137.0597059 1.110080603
150.0549549 8.018237104
151.075356 1.311052461
164.070605 7.058551
166.086255 1.406125798
178.086255 1.374799387
180.1019051 2.241706191
226.9814514 0.7692987023
236.9658013 1.285605827
238.9814514 1.402329628
239.965467 0.71885381
266.976366 1.073998896
269.9760317 1.419948866
296.9869307 1.191242459

Name: +ve in-silico MS/MS by CFM-ID for OXNNNIOJDDZRAJ-UHFFFAOYSA-N
ID: OXNNNIOJDDZRAJ-UHFFFAOYSA-N
Comment: Energy0
Num peaks: 10
47.04914126 2.134657185
56.0130901 2.778097299
84.0192381 1.373904515
101.0597059 1.782291803
186.9824299 2.077935327
229.9882436 47.80000382
283.9988083 4.44053391
302.009373 1.375744975
312.0301084 1.480001462
330.0406731 14.81295362

Name: +ve in-silico MS/MS by CFM-ID for OXNNNIOJDDZRAJ-UHFFFAOYSA-N
ID: OXNNNIOJDDZRAJ-UHFFFAOYSA-N
Comment: Energy1
Num peaks: 13
27.02292652 3.148928636
47.04914126 4.420496293
55.01784114 1.203270758
57.0334912 1.220999354
99.04405588 1.164819387
101.0597059 3.171956847
171.9715309 36.15780389
173.987181 15.04655644
199.9776789 2.94205647
201.993329 3.588704635
229.9882436 4.548366755
283.9988083 2.605446429
330.0406731 1.219978631

Name: +ve in-silico MS/MS by CFM-ID for OXNNNIOJDDZRAJ-UHFFFAOYSA-N
ID: OXNNNIOJDDZRAJ-UHFFFAOYSA-N
Comment: Energy2
Num peaks: 20
27.02292652 2.334252918
28.01817548 0.9331767325
29.03857658 1.739517938
44.0130901 0.9138996195
47.04914126 2.009720574
56.0130901 8.266044207
58.02874017 3.065328136
70.02874017 2.308707595
82.02874017 1.57475493
84.0192381 15.57211017
132.9606319 1.224903004
134.9762819 2.238324606
146.9762819 0.6460937365
161.987181 10.62788657
172.9667799 4.678568395
174.9824299 2.103473377
186.9824299 10.82409177
202.9773446 1.033697613
212.9616945 1.755347018
229.9882436 6.526256496

Name: +ve in-silico MS/MS by CFM-ID for NWJFKFOVMWWCNK-UHFFFAOYSA-N
ID: NWJFKFOVMWWCNK-UHFFFAOYSA-N
Comment: Energy0
Num peaks: 6
195.9756377 9.047697577
197.9912878 15.6680643
200.0069379 3.913462471
280.9920161 2.155427398
295.0076661 13.09797351
313.0182308 45.99298507

Name: +ve in-silico MS/MS by CFM-ID for NWJFKFOVMWWCNK-UHFFFAOYSA-N
ID: NWJFKFOVMWWCNK-UHFFFAOYSA-N
Comment: Energy1
Num peaks: 10
60.04439023 3.078542906
156.9647387 1.99701066
178.9490886 2.313393621
195.9756377 30.92596444
197.9912878 19.08695743
202.0225879 2.083566637
268.9920161 5.977845959
280.9920161 2.359702399
295.0076661 7.567934492
313.0182308 5.52763261

Name: +ve in-silico MS/MS by CFM-ID for NWJFKFOVMWWCNK-UHFFFAOYSA-N
ID: NWJFKFOVMWWCNK-UHFFFAOYSA-N
Comment: Energy2
Num peaks: 13
40.01817548 1.581960774
92.04947561 1.561265537
104.0494756 3.220700619
118.0651257 6.21568479
156.9647387 3.231919165
178.9490886 6.093548104
180.9647387 10.71796978
181.9599877 8.162823445
182.9803888 3.733020043
195.9756377 14.39045659
197.9912878 17.171092
200.0069379 2.707527031
202.0225879 2.082361904

Name: +ve in-silico MS/MS by CFM-ID for BOIGVEZDRUPGMP-UHFFFAOYSA-N
ID: BOIGVEZDRUPGMP-UHFFFAOYSA-N
Comment: Energy0
Num peaks: 7
70.02874017 1.761919428
94.97974138 1.67455415
113.0345538 61.19805362
320.0546972 1.325640854
330.0390471 3.850251007
331.0230627 3.015799402
348.0496118 8.030587974

Name: +ve in-silico MS/MS by CFM-ID for BOIGVEZDRUPGMP-UHFFFAOYSA-N
ID: BOIGVEZDRUPGMP-UHFFFAOYSA-N
Comment: Energy1
Num peaks: 9
70.02874017 2.201919429
113.0345538 60.1952984
116.0342195 2.279534445
250.0458468 2.347068018
252.0614968 2.454189061
253.0455124 3.49747957
264.0251113 2.866997073
268.0564115 2.308181408
270.0720615 3.729110832

Name: +ve in-silico MS/MS by CFM-ID for BOIGVEZDRUPGMP-UHFFFAOYSA-N
ID: BOIGVEZDRUPGMP-UHFFFAOYSA-N
Comment: Energy2
Num peaks: 29
15.02292652 3.800150804
40.01817548 2.625399337
41.00219107 2.374959858
42.03382555 4.647621576
43.01784114 1.581022572
45.0334912 0.7186411043
47.04914126 0.9057958082
53.00219107 0.8348689076
59.01275576 0.6553583239
68.0130901 2.72265584
70.02874017 3.250680021
71.01275576 0.7626563283
73.02840582 1.277732377
78.98482676 1.041685031
80.0130901 0.8826730848
82.02874017 2.443904946
83.02398914 5.677073886
84.04439023 1.291849792
85.0396392 3.96669877
94.97974138 2.275680829
96.00800472 1.106050937
96.99539144 2.85297793
99.0110415 5.345901784
101.0266916 3.694771192
111.0189038 0.9090374924
113.0345538 20.1778376
139.0138184 1.171580905
192.0403675 0.5538643368
251.0332335 0.6816196926

Name: +ve in-silico MS/MS by CFM-ID for PXKKBCJSETYFNQ-UHFFFAOYSA-N
ID: PXKKBCJSETYFNQ-UHFFFAOYSA-N
Comment: Energy0
Num peaks: 6
112.0393049 3.059645311
153.9957258 9.756340111
177.0480957 5.821984927
219.0045166 7.924471874
236.0310657 11.77939803
330.036545 50.17598166

Name: +ve in-silico MS/MS by CFM-ID for PXKKBCJSETYFNQ-UHFFFAOYSA-N
ID: PXKKBCJSETYFNQ-UHFFFAOYSA-N
Comment: Energy1
Num peaks: 11
59.99024648 3.702078011
95.01275576 20.88992286
112.0393049 2.253524297
153.9957258 13.74640686
177.0480957 13.42620057
202.0433447 1.301162111
219.0045166 9.99826468
236.0310657 2.974664863
302.0416304 3.144373606
312.0259804 2.962221211
330.036545 6.878924485

Name: +ve in-silico MS/MS by CFM-ID for PXKKBCJSETYFNQ-UHFFFAOYSA-N
ID: PXKKBCJSETYFNQ-UHFFFAOYSA-N
Comment: Energy2
Num peaks: 18
39.02292652 2.882444951
49.00727645 1.429737308
51.02292652 1.717713961
53.00219107 3.303936506
59.99024648 11.12951242
69.0334912 4.440980617
94.02874017 2.454392352
101.0385766 13.81261408
104.0494756 3.292940329
112.0393049 1.219138963
118.0651257 2.536374517
133.0106476 3.842246896
135.0262976 7.089342531
150.0371967 3.001291972
177.0480957 3.2154036
202.0433447 2.785775849
219.0045166 9.326579029
236.0310657 3.265365085

Name: +ve in-silico MS/MS by CFM-ID for KXAVHZVNXIENGY-UHFFFAOYSA-N
ID: KXAVHZVNXIENGY-UHFFFAOYSA-N
Comment: Energy0
Num peaks: 6
91.05422664 3.946001732
138.9945188 19.37541043
156.0210679 2.646969617
170.0731035 3.294104352
272.0836682 5.373290842
308.0603459 55.38194464

Name: +ve in-silico MS/MS by CFM-ID for KXAVHZVNXIENGY-UHFFFAOYSA-N
ID: KXAVHZVNXIENGY-UHFFFAOYSA-N
Comment: Energy1
Num peaks: 8
91.05422664 2.361843951
113.0152543 2.704561426
138.9945188 48.2559721
156.0210679 7.355492582
170.0731035 2.418820477
215.9977457 2.354963678
272.0836682 3.063608995
308.0603459 11.89042454

Name: +ve in-silico MS/MS by CFM-ID for KXAVHZVNXIENGY-UHFFFAOYSA-N
ID: KXAVHZVNXIENGY-UHFFFAOYSA-N
Comment: Energy2
Num peaks: 16
49.00727645 1.469734432
63.02292652 1.82970902
65.03857658 2.139229922
72.98395416 1.398550732
75.02292652 1.276047912
77.03857658 1.06981601
79.01784114 1.291657946
84.98395416 2.466447321
89.00219107 3.458707839
91.05422664 17.87559908
93.06987671 7.450253018
96.98395416 8.121268785
113.0152543 3.037469146
117.0698767 1.473636698
138.9945188 23.9026675
153.0465544 2.199586887

Name: +ve in-silico MS/MS by CFM-ID for QUWDLRYYZKFAFW-UHFFFAOYSA-N
ID: QUWDLRYYZKFAFW-UHFFFAOYSA-N
Comment: Energy0
Num peaks: 25
29.03857658 1.1133914
75.9948532 3.031582374
78.01050326 1.479900553
85.97920313 1.475224447
87.9948532 1.287984151
99.9851611 2.464718708
100.9788688 2.706081479
131.0006668 3.553853094
169.0082782 2.181176738
172.9570878 1.417357764
174.9727378 3.486018513
176.9883879 17.14496888
179.004038 6.535405213
181.019688 4.467480949
183.0239283 1.706787747
183.0353381 4.629141594
224.0140919 0.991735873
226.0297419 1.228980545
254.9390684 0.9996996632
256.9547184 2.21481816
277.040641 0.94863151
282.9703685 1.009369375
284.9860186 4.659102421
295.006754 1.214931669
313.0173187 8.135113926

Name: +ve in-silico MS/MS by CFM-ID for QUWDLRYYZKFAFW-UHFFFAOYSA-N
ID: QUWDLRYYZKFAFW-UHFFFAOYSA-N
Comment: Energy1
Num peaks: 29
29.03857658 3.167624464
43.01784114 2.038549147
87.9948532 2.487139694
98.96321872 0.8889344041
100.9788688 3.248687092
102.9579569 0.9186393636
104.973607 1.50655807
106.989257 1.805978443
109.0049071 3.482333749
111.0205572 6.046719699
115.9897678 1.568845087
130.989257 1.205924165
131.0006668 3.27992634
133.0049071 1.270802959
137.0362072 2.204344625
138.9977135 1.406087202
143.0006668 1.565743865
152.9769781 3.17812361
154.9926282 3.850668324
157.0082782 9.876864003
166.9926282 1.064904079
174.9727378 1.33406971
176.9883879 3.866891221
183.0239283 6.333667222
254.9390684 1.74738638
256.9547184 5.71041737
266.9754539 1.019711113
284.9860186 3.420552174
313.0173187 1.006834615

Name: +ve in-silico MS/MS by CFM-ID for QUWDLRYYZKFAFW-UHFFFAOYSA-N
ID: QUWDLRYYZKFAFW-UHFFFAOYSA-N
Comment: Energy2
Num peaks: 22
29.03857658 1.546669569
34.9683041 1.07954088
40.01817548 4.588485103
50.00252542 0.7982118891
52.01817548 1.375605472
58.9683041 1.490952491
72.98395416 1.035524661
75.9948532 34.31495852
78.01050326 5.457607939
80.02615332 2.301816942
85.97920313 6.68414126
87.9948532 6.73984461
90.01050326 2.197961251
98.96321872 0.857433989
100.9788688 2.191566841
113.9741178 2.650508614
131.0006668 1.357970515
140.9769781 0.7019070748
142.9926282 0.7770981104
157.0082782 0.6413024557
176.9883879 0.722496458
179.004038 0.8569383087

Name: +ve in-silico MS/MS by CFM-ID for MRNTWTRUPWODMD-UHFFFAOYSA-N
ID: MRNTWTRUPWODMD-UHFFFAOYSA-N
Comment: Energy0
Num peaks: 8
183.0061701 2.565191728
192.0113759 10.57455963
194.0270259 23.92674438
196.042676 18.05584294
198.058326 7.681679891
200.0739761 7.586875117
302.0068983 2.42940493
330.0381985 8.551778999

Name: +ve in-silico MS/MS by CFM-ID for MRNTWTRUPWODMD-UHFFFAOYSA-N
ID: MRNTWTRUPWODMD-UHFFFAOYSA-N
Comment: Energy1
Num peaks: 23
29.03857658 1.722718265
34.99499752 2.41864945
105.0334912 1.502861403
106.9714988 1.161393266
108.9871489 4.472392229
111.0027989 3.892979566
130.9714988 1.56543732
132.9871489 2.606887767
135.0027989 1.284113256
137.018449 4.763558886
139.0340991 1.8466632
148.0393049 3.608401915
154.9748699 2.061834264
160.0393049 26.0764901
162.0549549 1.593089895
164.070605 3.620849815
166.086255 1.343689533
168.1019051 1.252244775
183.0061701 2.090373977
189.9957258 1.680940993
192.0113759 2.732297626
194.0270259 6.012531146
302.0068983 1.417814234

Name: +ve in-silico MS/MS by CFM-ID for MRNTWTRUPWODMD-UHFFFAOYSA-N
ID: MRNTWTRUPWODMD-UHFFFAOYSA-N
Comment: Energy2
Num peaks: 29
29.03857658 1.79212302
39.02292652 2.972155305
44.97934745 6.207091578
45.0334912 0.9258920958
46.99499752 3.466010371
47.04914126 0.8669398283
49.00727645 1.962433261
51.02292652 3.894832999
59.99024648 1.027735454
79.05422664 8.268483476
81.06987671 3.09731178
83.08552677 1.674602055
105.0334912 2.42472775
133.0284058 1.389885668
148.0393049 13.56926753
154.9748699 0.7332636684
160.0393049 3.920218458
162.0549549 2.288650126
164.070605 1.050146559
176.0164612 1.462274183
178.0321113 1.608208655
180.0113759 0.8301792
180.0477614 1.608889543
192.0113759 3.073213166
194.0270259 2.003549428
196.042676 4.456052652
198.058326 1.634449177
200.0739761 1.657052643
314.0068983 0.7495455113

Name: +ve in-silico MS/MS by CFM-ID for WNSUUQMTIZZUNF-UHFFFAOYSA-N
ID: WNSUUQMTIZZUNF-UHFFFAOYSA-N
Comment: Energy0
Num peaks: 6
144.0807757 6.297610776
162.0913404 10.98884697
273.0232321 10.77704041
290.0497812 22.66076261
291.0337968 10.73338983
308.0603459 22.83381716

Name: +ve in-silico MS/MS by CFM-ID for WNSUUQMTIZZUNF-UHFFFAOYSA-N
ID: WNSUUQMTIZZUNF-UHFFFAOYSA-N
Comment: Energy1
Num peaks: 24
91.05422664 0.9842318732
117.0698767 1.275533179
131.0491413 0.9028982972
133.0647913 2.448066763
138.0105033 1.228141546
144.0807757 0.9433004067
145.0647913 1.357518031
162.0913404 1.172553733
170.9762819 1.24950969
172.991932 1.019907141
173.987181 11.03215986
185.987181 2.4237105
188.002831 4.791026145
190.0184811 1.048743711
195.9715309 1.389309126
197.987181 1.291446642
202.0184811 1.512389034
254.0731035 1.721695513
273.0232321 9.587500443
278.0497812 2.451305671
280.0654313 2.084451681
290.0497812 13.95022559
291.0337968 5.28357615
308.0603459 9.36778182

Name: +ve in-silico MS/MS by CFM-ID for WNSUUQMTIZZUNF-UHFFFAOYSA-N
ID: WNSUUQMTIZZUNF-UHFFFAOYSA-N
Comment: Energy2
Num peaks: 31
39.02292652 0.8708935973
40.01817548 1.06028898
41.03857658 0.82225585
49.00727645 1.954462282
51.02292652 0.8635633666
79.05422664 1.399382546
91.05422664 3.382910963
93.06987671 1.785166111
95.08552677 1.490283762
117.0698767 1.292888656
133.0647913 1.182328861
138.0105033 1.777582321
142.0651257 4.863965125
143.0491413 4.022199571
144.0807757 14.89491881
145.0647913 12.94663949
156.0443902 1.251482171
158.0600403 1.37340499
158.9762819 1.689051825
162.0913404 2.90775488
168.9606319 1.095097457
171.9715309 1.19686411
172.991932 1.281602974
173.987181 1.332841943
185.987181 1.326298246
195.9715309 1.166378683
254.0731035 1.948895539
255.0571191 1.320176192
273.0232321 2.969603218
274.0184811 1.072356195
290.0497812 0.9067299944

Name: +ve in-silico MS/MS by CFM-ID for GQJXIMQZSNMIQU-UHFFFAOYSA-N
ID: GQJXIMQZSNMIQU-UHFFFAOYSA-N
Comment: Energy0
Num peaks: 6
96.0192381 2.856280817
109.0448048 11.70190738
237.0113118 4.059008584
312.0334442 3.343982599
330.0440089 24.46081161
348.0545736 37.34226454

Name: +ve in-silico MS/MS by CFM-ID for GQJXIMQZSNMIQU-UHFFFAOYSA-N
ID: GQJXIMQZSNMIQU-UHFFFAOYSA-N
Comment: Energy1
Num peaks: 14
92.02432348 2.155056634
94.03997355 2.036123115
96.0192381 2.927661307
109.0448048 6.298529073
110.0348882 9.217751175
112.0505382 2.5882127
140.9737834 1.902953431
209.0163972 11.50310435
234.9956617 4.017448484
237.0113118 16.14831742
238.0013951 1.767124003
321.0436745 1.696472997
330.0440089 9.094567932
348.0545736 9.348027741

Name: +ve in-silico MS/MS by CFM-ID for GQJXIMQZSNMIQU-UHFFFAOYSA-N
ID: GQJXIMQZSNMIQU-UHFFFAOYSA-N
Comment: Energy2
Num peaks: 24
41.00219107 1.77726736
43.02907452 3.19568466
53.99744004 1.27394424
65.03857658 1.378267476
68.0130901 1.543987969
75.02292652 2.533921234
81.0135047 1.927078288
83.02915477 2.115785901
92.02432348 6.134495048
94.03997355 3.433597462
96.0192381 3.802793299
109.0448048 27.40342989
110.0348882 2.591209202
120.0192381 2.017654322
136.0141527 0.8289934334
179.0058325 1.393513928
191.0058325 0.9749004107
209.0163972 7.428544084
219.9908304 1.563036391
233.0163972 2.02330242
234.9956617 1.050597644
251.0269618 0.8536426515
310.0377806 0.8663139981
312.0334442 2.223631948

Name: +ve in-silico MS/MS by CFM-ID for DKCMLZRPNSABAR-UHFFFAOYSA-N
ID: DKCMLZRPNSABAR-UHFFFAOYSA-N
Comment: Energy0
Num peaks: 6
43.01784114 3.581830434
271.0019334 4.899274337
283.0383189 7.000701177
284.0335678 8.247106371
288.0284825 15.74132106
330.0390471 42.78479121

Name: +ve in-silico MS/MS by CFM-ID for DKCMLZRPNSABAR-UHFFFAOYSA-N
ID: DKCMLZRPNSABAR-UHFFFAOYSA-N
Comment: Energy1
Num peaks: 13
43.01784114 2.949232652
60.04439023 2.005160998
241.0277542 3.889600911
242.0230032 8.194079556
268.0386532 4.862378815
270.0179178 3.330761051
271.0019334 5.804214318
283.0383189 6.760159525
284.0335678 5.825834421
288.0284825 8.833397689
294.0179178 5.843537878
312.0284825 15.41280067
330.0390471 6.607352877

Name: +ve in-silico MS/MS by CFM-ID for DKCMLZRPNSABAR-UHFFFAOYSA-N
ID: DKCMLZRPNSABAR-UHFFFAOYSA-N
Comment: Energy2
Num peaks: 20
15.02292652 3.044856189
25.00727645 3.203190355
41.00219107 2.964945521
43.01784114 12.24483307
60.04439023 2.546288006
68.99710569 2.434760234
84.04439023 4.521922922
86.02365479 1.643176422
128.0342195 1.603806213
130.0498695 1.399589283
157.9906404 2.067997947
224.0012051 2.940042076
227.0121041 3.244642632
237.0328396 5.379929001
241.0277542 5.802520834
242.0230032 11.9550343
268.0386532 2.665931732
270.0179178 4.558975338
271.0019334 5.005099879
283.0383189 1.324508226

Name: +ve in-silico MS/MS by CFM-ID for MORIGSSTFYTRQT-UHFFFAOYSA-N
ID: MORIGSSTFYTRQT-UHFFFAOYSA-N
Comment: Energy0
Num peaks: 6
154.0498695 1.152053045
261.0618312 9.477783449
265.0567458 1.239555822
278.0519948 1.154900721
290.0519948 2.061928714
308.0625595 80.26756756

Name: +ve in-silico MS/MS by CFM-ID for MORIGSSTFYTRQT-UHFFFAOYSA-N
ID: MORIGSSTFYTRQT-UHFFFAOYSA-N
Comment: Energy1
Num peaks: 8
93.0334912 4.530243066
95.04914126 5.739864768
124.0393049 1.810841159
140.0342195 4.449331726
261.0618312 24.73422639
265.0567458 2.351826108
290.0519948 20.0860701
308.0625595 16.91554181

Name: +ve in-silico MS/MS by CFM-ID for MORIGSSTFYTRQT-UHFFFAOYSA-N
ID: MORIGSSTFYTRQT-UHFFFAOYSA-N
Comment: Energy2
Num peaks: 31
15.02292652 1.649476479
44.0130901 3.697538146
69.99235466 1.455137148
79.01784114 1.199243093
81.0334912 3.412083276
83.04914126 0.9799816843
96.00800472 4.688666839
98.02365479 1.44734938
107.0491413 2.417794686
124.0393049 2.490554981
126.0185694 1.22871396
136.0393049 14.68459894
142.0247174 4.256882231
154.0498695 6.482640383
155.0199664 2.573878081
169.0607686 1.697081954
178.0611029 1.760476252
180.0403675 2.839022626
193.0356164 1.089768557
196.0716676 1.106748622
205.0356164 1.871938032
215.0199664 1.530743121
217.0356164 1.9495074
222.02578 1.226691019
231.0512665 1.054742013
240.0363447 1.034672347
260.0414301 3.136275005
261.0618312 1.376935687
264.0363447 1.426069159
278.0519948 1.14145971
292.0312593 2.514752884

Name: +ve in-silico MS/MS by CFM-ID for FMNOHKQQEIWPRE-UHFFFAOYSA-N
ID: FMNOHKQQEIWPRE-UHFFFAOYSA-N
Comment: Energy0
Num peaks: 31
42.03382555 5.735277556
44.04947561 10.37666213
46.06512568 5.821365999
72.04439023 3.865997031
78.96706852 0.5322731704
90.05495492 4.066837275
106.9983686 0.719380536
122.9932833 1.500335555
146.0270259 0.5811557782
148.042676 2.003983657
150.058326 4.823055972
153.0133636 1.517606285
164.0739761 0.6225759214
184.9854346 0.9899914819
187.0010847 0.6041822658
192.014747 0.8385943204
194.030397 1.917295606
196.0460471 11.94462796
198.0616972 1.038922634
199.0010847 0.8994458557
228.9938911 0.5605733771
244.9888057 1.046363185
259.0044558 0.7832939614
277.0150205 0.9379958975
287.9946194 2.315266351
306.0051841 1.479328947
314.0644132 1.335357761
316.0259195 4.977801656
318.0415696 1.615688091
320.0572196 1.246076384
348.0521343 2.826991397

Name: +ve in-silico MS/MS by CFM-ID for FMNOHKQQEIWPRE-UHFFFAOYSA-N
ID: FMNOHKQQEIWPRE-UHFFFAOYSA-N
Comment: Energy1
Num peaks: 31
41.03857658 0.8405957932
42.03382555 0.843732645
43.05422664 2.16606991
44.04947561 25.61115676
45.06987671 0.9633642125
46.06512568 1.540845602
61.01064758 1.06613956
72.04439023 4.138905685
75.02629764 1.393047778
108.9507634 0.9567858922
110.9664134 2.599908905
112.9820635 3.406340545
116.070605 0.8858015086
142.9384844 0.8596122634
144.9541345 1.165520483
148.042676 4.23749127
150.058326 1.6373441
158.9697845 1.746560371
162.058326 1.83612899
164.0739761 1.280217886
188.9262055 1.549771828
190.9418555 2.31988289
194.030397 0.8793756044
196.0460471 1.794365003
216.9575056 2.336013383
218.9731557 2.332886855
234.9680703 1.507772321
277.9738839 0.8289672196
289.9738839 1.494590177
291.989534 0.7962791823
306.0051841 3.802745059

Name: +ve in-silico MS/MS by CFM-ID for FMNOHKQQEIWPRE-UHFFFAOYSA-N
ID: FMNOHKQQEIWPRE-UHFFFAOYSA-N
Comment: Energy2
Num peaks: 16
15.02292652 2.561317558
27.02292652 2.262263584
28.01817548 2.513763827
29.03857658 2.590031892
42.03382555 13.52023058
44.04947561 36.15023388
46.06512568 10.61476837
72.04439023 2.386816761
78.96706852 1.41477011
90.05495492 1.230450717
106.9983686 0.6484129279
122.9932833 1.666060954
148.042676 0.7124240721
150.058326 0.8406392234
196.0460471 0.6705745474
332.0208341 0.782565582

Name: +ve in-silico MS/MS by CFM-ID for AIUKHSIQGFTDMT-UHFFFAOYSA-N
ID: AIUKHSIQGFTDMT-UHFFFAOYSA-N
Comment: Energy0
Num peaks: 6
107.0491413 4.694660841
120.0443902 4.407391508
171.0110415 5.284113363
262.0532407 9.888423326
290.0481553 25.09486598
308.05872 30.68935309

Name: +ve in-silico MS/MS by CFM-ID for AIUKHSIQGFTDMT-UHFFFAOYSA-N
ID: AIUKHSIQGFTDMT-UHFFFAOYSA-N
Comment: Energy1
Num peaks: 11
105.0334912 6.676438807
107.0491413 12.65706989
120.0443902 8.042012645
123.0440559 1.840090008
138.0549549 1.869827448
171.0110415 6.630998685
262.0532407 14.32303922
264.0688907 3.782238384
276.0325052 1.874026853
290.0481553 14.967528
308.05872 8.042230511

Name: +ve in-silico MS/MS by CFM-ID for AIUKHSIQGFTDMT-UHFFFAOYSA-N
ID: AIUKHSIQGFTDMT-UHFFFAOYSA-N
Comment: Energy2
Num peaks: 15
39.02292652 3.02592414
49.00727645 3.777789353
51.02292652 13.94057375
53.03857658 2.674683834
63.02292652 13.90950617
65.03857658 5.114079453
79.01784114 1.986942455
79.05422664 2.800891494
81.0334912 3.066563088
93.0334912 1.611671625
95.04914126 1.87540659
105.0334912 2.427969641
107.0491413 11.29009048
120.0443902 8.726444057
138.0549549 3.891774947

Name: +ve in-silico MS/MS by CFM-ID for SZFMJBOKHLAJLD-UHFFFAOYSA-N
ID: SZFMJBOKHLAJLD-UHFFFAOYSA-N
Comment: Energy0
Num peaks: 16
107.0256425 1.607841916
110.9664134 1.739271495
134.9664134 2.054436485
138.9977135 3.094088201
141.0133636 1.617401572
142.0418034 1.51728101
168.0574535 6.362780116
170.0731035 3.758490705
200.0295245 10.62044672
202.0451745 9.728297944
204.0608246 5.636786957
206.0764746 2.322941137
208.0921247 2.331218493
280.0322405 10.32868812
282.0478905 2.4517354
308.0635406 16.02565624

Name: +ve in-silico MS/MS by CFM-ID for SZFMJBOKHLAJLD-UHFFFAOYSA-N
ID: SZFMJBOKHLAJLD-UHFFFAOYSA-N
Comment: Energy1
Num peaks: 21
27.02292652 1.620185201
29.03857658 5.210493475
58.99499752 2.918529906
81.00999248 1.689897267
90.03719668 1.207611934
107.0256425 1.432747704
132.0807757 1.141348384
142.0418034 1.960543199
154.0418034 4.397402326
166.0418034 2.720687646
168.0574535 16.48725867
170.0731035 3.885019709
186.0138744 3.486443162
198.0138744 2.240877693
200.0295245 6.576398949
202.0451745 13.81729205
206.0764746 2.186299577
208.0921247 2.400380533
264.0009404 1.205169995
280.0322405 2.403417779
308.0635406 1.707860219

Name: +ve in-silico MS/MS by CFM-ID for SZFMJBOKHLAJLD-UHFFFAOYSA-N
ID: SZFMJBOKHLAJLD-UHFFFAOYSA-N
Comment: Energy2
Num peaks: 31
15.02292652 1.874340075
29.03857658 1.297420273
47.04914126 2.759372535
58.06512568 2.821972343
78.99434242 1.634384284
90.03719668 2.217449495
100.9786924 1.194326421
104.0494756 0.779031508
106.0651257 1.506151921
110.9664134 4.443852458
112.9820635 2.177410319
113.0152543 2.092348333
118.9351133 0.7095140965
124.9820635 0.767898983
132.0807757 1.872514858
134.0964258 0.7246593384
134.9664134 1.801704417
138.9977135 1.360728754
140.0261533 5.355720354
141.0133636 0.7558495226
142.0418034 15.47151541
154.0418034 5.362924444
166.0418034 1.760167327
168.0574535 4.608373172
170.0731035 4.344708152
172.0887536 1.608637377
174.1044036 1.720552792
200.0295245 1.487403415
204.0608246 1.082601866
208.0921247 0.8313087514
292.0322405 0.8965401563

Name: +ve in-silico MS/MS by CFM-ID for FJTBNYZUCHWAGC-UHFFFAOYSA-N
ID: FJTBNYZUCHWAGC-UHFFFAOYSA-N
Comment: Energy0
Num peaks: 16
107.0256425 1.608720452
110.9664134 1.739943875
134.9664134 2.055465383
138.9977135 3.095770442
141.0133636 1.618263345
142.0418034 1.512955251
168.0574535 6.367425643
170.0731035 3.763148681
200.0295245 10.62090812
202.0451745 9.73598082
204.0608246 5.640207184
206.0764746 2.324099231
208.0921247 2.332379786
280.0322405 10.29747188
282.0478905 2.42218973
308.0635406 16.03804926

Name: +ve in-silico MS/MS by CFM-ID for FJTBNYZUCHWAGC-UHFFFAOYSA-N
ID: FJTBNYZUCHWAGC-UHFFFAOYSA-N
Comment: Energy1
Num peaks: 20
27.02292652 1.626217692
29.03857658 5.218380426
58.99499752 2.929126057
81.00999248 1.692218417
90.03719668 1.214908141
107.0256425 1.43524388
142.0418034 2.001681707
154.0418034 4.419057705
166.0418034 2.718963587
168.0574535 16.79277633
170.0731035 3.925532303
186.0138744 3.501173418
198.0138744 2.244402608
200.0295245 6.568608176
202.0451745 13.9059363
206.0764746 2.189722381
208.0921247 2.404097387
264.0009404 1.20682535
280.0322405 2.417862177
308.0635406 1.712555087

Name: +ve in-silico MS/MS by CFM-ID for FJTBNYZUCHWAGC-UHFFFAOYSA-N
ID: FJTBNYZUCHWAGC-UHFFFAOYSA-N
Comment: Energy2
Num peaks: 31
15.02292652 1.825074715
29.03857658 1.300835605
47.04914126 2.766649785
58.06512568 2.754569175
78.99434242 1.638673271
90.03719668 2.225819476
96.98395416 1.055557218
98.99960423 2.003962663
100.9786924 1.197464956
101.0152543 2.392869466
106.0651257 0.9854080387
110.9664134 4.455514112
112.9820635 2.183124326
113.0152543 1.991331428
124.9820635 0.7699141202
132.0807757 1.910123222
134.0964258 0.7631956247
134.9664134 1.806573231
138.9977135 1.36449866
140.0261533 4.391340586
142.0418034 14.29709778
154.0418034 5.528409782
166.0418034 1.67482985
168.0574535 4.683044246
170.0731035 4.416132081
172.0887536 1.565039221
174.1044036 1.637420496
200.0295245 1.477976158
204.0608246 1.084646135
208.0921247 0.833566216
292.0322405 0.937333839

Name: +ve in-silico MS/MS by CFM-ID for VKKXAJLFZWXGJP-UHFFFAOYSA-N
ID: VKKXAJLFZWXGJP-UHFFFAOYSA-N
Comment: Energy0
Num peaks: 6
105.0698767 1.162715243
230.0133957 1.580652835
279.0337968 1.896491953
290.0497812 11.67119355
292.0290458 1.058170472
308.0603459 71.91345828

Name: +ve in-silico MS/MS by CFM-ID for VKKXAJLFZWXGJP-UHFFFAOYSA-N
ID: VKKXAJLFZWXGJP-UHFFFAOYSA-N
Comment: Energy1
Num peaks: 17
79.05422664 1.234577817
91.05422664 2.195049991
103.0542266 1.351944528
104.0494756 8.99212313
118.0651257 1.635081633
120.0807757 1.862887222
146.9762819 6.541192606
162.0913404 0.8022030592
186.9711966 1.079224753
203.0024967 1.468228856
203.9977457 1.308804477
212.1069905 0.8898680377
230.0133957 2.739099701
290.0497812 16.53979745
291.0337968 0.7889662163
292.0290458 1.763457277
308.0603459 29.17305435

Name: +ve in-silico MS/MS by CFM-ID for VKKXAJLFZWXGJP-UHFFFAOYSA-N
ID: VKKXAJLFZWXGJP-UHFFFAOYSA-N
Comment: Energy2
Num peaks: 31
49.00727645 2.185840205
51.02292652 1.500643179
56.04947561 0.9809223986
63.02292652 1.534246255
65.03857658 2.069832157
75.02292652 2.622654852
77.03857658 1.251141727
79.05422664 5.741923716
89.03857658 1.106603163
91.05422664 13.40293312
93.06987671 4.769498408
101.0385766 3.661098315
103.0542266 5.779227726
104.0494756 1.024342675
105.0698767 5.630700639
107.0855268 1.036464524
109.1011768 2.695907033
118.0651257 2.561473201
120.0807757 1.917976481
146.9762819 2.543965004
168.9606319 2.363029318
170.9762819 0.9241151041
184.991932 1.463164984
186.9711966 2.007617105
187.0075821 1.729078102
188.9868466 0.8961690156
203.0024967 0.9129332575
212.002831 1.434360252
227.9977457 0.8984025498
230.0133957 1.004776937
292.0290458 2.049477011

Name: +ve in-silico MS/MS by CFM-ID for ZHGPEJSJVGXUJI-UHFFFAOYSA-N
ID: ZHGPEJSJVGXUJI-UHFFFAOYSA-N
Comment: Energy0
Num peaks: 6
185.0266916 1.060102134
261.0579917 4.443294457
280.0274198 1.117009983
282.0430699 1.46678316
290.0481553 2.111605209
308.05872 78.3493817

Name: +ve in-silico MS/MS by CFM-ID for ZHGPEJSJVGXUJI-UHFFFAOYSA-N
ID: ZHGPEJSJVGXUJI-UHFFFAOYSA-N
Comment: Energy1
Num peaks: 12
80.0130901 1.409524168
98.02365479 2.663041695
103.0542266 1.455475337
105.0698767 13.57176935
108.0443902 1.791604265
124.0393049 6.712828789
185.0266916 1.913195443
259.0423416 4.120832812
261.0579917 9.549825989
282.0430699 2.118915466
290.0481553 18.00230571
308.05872 17.23905602

Name: +ve in-silico MS/MS by CFM-ID for ZHGPEJSJVGXUJI-UHFFFAOYSA-N
ID: ZHGPEJSJVGXUJI-UHFFFAOYSA-N
Comment: Energy2
Num peaks: 17
39.02292652 3.897976864
49.00727645 5.189980976
51.02292652 6.792775122
63.02292652 6.593399051
65.03857658 5.321453216
67.05422664 1.644344096
75.02292652 2.269188983
77.03857658 2.659144946
89.03857658 7.653718197
91.05422664 4.769009051
94.02874017 11.40272659
103.0542266 1.446321183
105.0698767 1.428312844
108.0443902 3.174685435
110.0236548 2.703800298
112.0393049 3.806800328
124.0393049 10.12723097

Name: +ve in-silico MS/MS by CFM-ID for QHZNPGFSLJXSKV-UHFFFAOYSA-N
ID: QHZNPGFSLJXSKV-UHFFFAOYSA-N
Comment: Energy0
Num peaks: 6
44.97934745 2.855288954
46.99499752 5.449958387
196.0539094 5.827559101
249.0247734 40.83008353
280.0669726 3.326476462
308.0618872 26.98027636

Name: +ve in-silico MS/MS by CFM-ID for QHZNPGFSLJXSKV-UHFFFAOYSA-N
ID: QHZNPGFSLJXSKV-UHFFFAOYSA-N
Comment: Energy1
Num peaks: 14
110.0712737 3.752409312
113.0152543 2.638971244
125.0152543 1.434260934
154.9716752 2.094456262
171.0029754 2.160873068
194.0382593 1.730729649
196.0539094 12.42526237
232.0636015 2.333872344
234.0792515 1.485490566
265.0560735 2.317998344
266.0513225 3.471386746
280.0669726 9.835579502
292.0305871 1.83654814
308.0618872 33.06184541

Name: +ve in-silico MS/MS by CFM-ID for QHZNPGFSLJXSKV-UHFFFAOYSA-N
ID: QHZNPGFSLJXSKV-UHFFFAOYSA-N
Comment: Energy2
Num peaks: 24
40.01817548 16.31847271
42.03382555 13.66015772
44.04947561 1.760134954
44.97934745 2.72553566
46.99499752 2.511703697
69.04472458 3.735074218
94.03997355 1.127620211
95.06037464 3.102714299
122.0712737 1.318164664
125.0152543 1.504605266
150.0661883 1.505038773
154.9716752 0.99859554
163.0324456 1.335785461
171.0029754 2.497199832
178.9716752 3.736922902
180.0226092 1.13951803
180.9873253 4.693428878
183.0029754 2.584245783
207.0029754 1.808332119
207.9982243 1.453207958
222.0138744 1.326286535
232.0636015 1.065420498
232.9934733 0.9389971635
249.0247734 7.489578617

Name: +ve in-silico MS/MS by CFM-ID for UHDYDXIGDNLQKB-UHFFFAOYSA-N
ID: UHDYDXIGDNLQKB-UHFFFAOYSA-N
Comment: Energy0
Num peaks: 6
67.05422664 12.44620004
128.0261533 8.113721185
168.0210679 6.861230852
181.0430103 4.61075698
199.9931389 12.69154756
308.0618872 37.50324055

Name: +ve in-silico MS/MS by CFM-ID for UHDYDXIGDNLQKB-UHFFFAOYSA-N
ID: UHDYDXIGDNLQKB-UHFFFAOYSA-N
Comment: Energy1
Num peaks: 11
41.00219107 7.010495243
65.03857658 3.767855572
82.06512568 8.382545805
107.0603746 13.47070271
128.0261533 7.628121454
153.0480957 5.869294376
155.0637458 2.582839873
168.0210679 4.654810402
181.0430103 16.5506428
199.9931389 4.187150015
308.0618872 8.231073773

Name: +ve in-silico MS/MS by CFM-ID for UHDYDXIGDNLQKB-UHFFFAOYSA-N
ID: UHDYDXIGDNLQKB-UHFFFAOYSA-N
Comment: Energy2
Num peaks: 16
15.02292652 2.997657131
39.02292652 7.099654575
41.00219107 2.85548483
41.03857658 2.21132718
49.00727645 1.775033281
51.02292652 5.063015471
63.02292652 7.431417923
65.03857658 13.52061981
67.05422664 9.13134726
96.98395416 2.440463343
98.99960423 3.816761188
101.0152543 3.736728919
128.0261533 4.649111171
150.0105033 3.773932957
153.0480957 1.536268528
168.0210679 7.987390287

Name: +ve in-silico MS/MS by CFM-ID for MBIFENWMEIMFTM-UHFFFAOYSA-N
ID: MBIFENWMEIMFTM-UHFFFAOYSA-N
Comment: Energy0
Num peaks: 6
158.9762819 3.211346122
188.070605 1.402151198
202.086255 20.51825597
316.0290458 2.46665189
321.0443615 2.400830539
348.0552605 63.18226906

Name: +ve in-silico MS/MS by CFM-ID for MBIFENWMEIMFTM-UHFFFAOYSA-N
ID: MBIFENWMEIMFTM-UHFFFAOYSA-N
Comment: Energy1
Num peaks: 7
158.9762819 9.918859599
188.070605 6.628615569
202.086255 10.82994325
316.0290458 5.978259842
321.0443615 5.570333834
332.0239604 3.575663065
348.0552605 38.1038927

Name: +ve in-silico MS/MS by CFM-ID for MBIFENWMEIMFTM-UHFFFAOYSA-N
ID: MBIFENWMEIMFTM-UHFFFAOYSA-N
Comment: Energy2
Num peaks: 13
15.02292652 2.010606844
108.9839542 2.862600221
118.0651257 3.17938359
125.0152543 1.919716654
146.0600403 5.237544939
158.0600403 3.71059189
158.9762819 18.93181559
161.0597059 2.463060433
172.0756904 11.80611239
174.0913404 2.863562613
175.075356 6.364110252
186.0549549 7.57291046
202.086255 11.42835403

Name: +ve in-silico MS/MS by CFM-ID for IRCJGYALPWMHJE-UHFFFAOYSA-N
ID: IRCJGYALPWMHJE-UHFFFAOYSA-N
Comment: Energy0
Num peaks: 6
158.9762819 3.976829452
188.070605 3.594893192
202.086255 4.417893763
316.0290458 2.729656408
321.0443615 2.682748473
348.0552605 73.35234897

Name: +ve in-silico MS/MS by CFM-ID for IRCJGYALPWMHJE-UHFFFAOYSA-N
ID: IRCJGYALPWMHJE-UHFFFAOYSA-N
Comment: Energy1
Num peaks: 7
158.9762819 22.82354651
188.070605 7.522750703
202.086255 12.59518221
316.0290458 4.147872928
321.0443615 4.125624046
332.0239604 3.025768035
348.0552605 26.36435105

Name: +ve in-silico MS/MS by CFM-ID for IRCJGYALPWMHJE-UHFFFAOYSA-N
ID: IRCJGYALPWMHJE-UHFFFAOYSA-N
Comment: Energy2
Num peaks: 31
15.02292652 1.354724348
108.9839542 1.090078843
125.0152543 4.076136545
132.0443902 0.8423743803
132.9606319 1.698467381
142.9449818 1.177607004
146.9762819 2.124402112
158.0600403 3.219405732
158.9762819 28.96277847
160.991932 1.59843854
161.0597059 1.78136794
172.0756904 2.498310219
175.075356 1.537311822
186.0549549 1.806267141
188.070605 2.398982659
202.086255 2.527384714
260.002831 1.646500671
262.0184811 1.613969872
274.0184811 1.579607212
282.0680181 0.9749625221
286.0184811 1.206968694
289.0181468 1.061235276
296.0472827 0.9441352
302.0133957 2.117938785
304.0290458 0.9961084072
305.0130614 1.529872391
307.0287114 1.03212213
312.0785828 1.282613252
316.0290458 1.195319647
321.0443615 0.95378915
332.0239604 2.622621043

Name: +ve in-silico MS/MS by CFM-ID for RHOHXKFFYZVGKS-UHFFFAOYSA-N
ID: RHOHXKFFYZVGKS-UHFFFAOYSA-N
Comment: Energy0
Num peaks: 7
67.05422664 21.94124938
118.9490886 2.23247621
242.0175026 3.345163764
270.0124172 1.812222438
285.0233162 3.09212472
295.0076661 3.262632426
313.0182308 45.17704367

Name: +ve in-silico MS/MS by CFM-ID for RHOHXKFFYZVGKS-UHFFFAOYSA-N
ID: RHOHXKFFYZVGKS-UHFFFAOYSA-N
Comment: Energy1
Num peaks: 27
39.02292652 2.382940373
43.05422664 1.208246401
51.02292652 2.119001553
53.03857658 1.722938559
67.05422664 3.420553666
79.05422664 1.269715938
118.9490886 4.570541418
122.0600403 1.750170778
173.9549023 1.1373009
187.9705524 2.972897024
193.0607686 2.19243021
194.9803888 1.146652092
196.9960388 6.487396033
199.0116889 2.755478153
209.0920687 1.070661954
224.0069379 3.575518155
224.9909535 4.820372506
240.0018525 1.498504842
242.0175026 19.71171228
244.9556306 1.013130844
246.9712806 1.022039813
267.9967671 1.233122502
268.9556306 1.135363481
270.0124172 1.249406672
285.0233162 2.669138192
295.0076661 1.496978593
313.0182308 4.706277085

Name: +ve in-silico MS/MS by CFM-ID for RHOHXKFFYZVGKS-UHFFFAOYSA-N
ID: RHOHXKFFYZVGKS-UHFFFAOYSA-N
Comment: Energy2
Num peaks: 14
39.02292652 6.833449306
41.03857658 4.960135169
51.02292652 7.129145048
53.03857658 2.520066437
67.05422664 25.6238395
69.06987671 1.96729405
77.03857658 1.220617232
79.05422664 6.851701729
81.06987671 1.020028843
118.9490886 8.952627005
142.9490886 4.804717275
144.9647387 5.77297995
146.9803888 1.754621044
154.9490886 1.034276424

Name: +ve in-silico MS/MS by CFM-ID for PRLIMMHXFBMDPL-UHFFFAOYSA-N
ID: PRLIMMHXFBMDPL-UHFFFAOYSA-N
Comment: Energy0
Num peaks: 8
67.01784114 2.702130933
85.02840582 5.605851778
206.0270259 2.590910083
207.0110415 4.28895095
224.0375906 10.31139253
226.086255 3.248883375
290.0481553 26.38881152
308.05872 26.92592376

Name: +ve in-silico MS/MS by CFM-ID for PRLIMMHXFBMDPL-UHFFFAOYSA-N
ID: PRLIMMHXFBMDPL-UHFFFAOYSA-N
Comment: Energy1
Num peaks: 13
57.0334912 2.832244634
67.01784114 6.847518591
85.02840582 6.598290353
130.0651257 2.749002593
206.0270259 3.652551533
207.0110415 11.24546205
208.0756904 6.159383409
210.0913404 2.058156449
224.0375906 13.39184954
226.086255 5.705603097
250.0168552 6.03669839
290.0481553 7.763177613
308.05872 5.639255582

Name: +ve in-silico MS/MS by CFM-ID for PRLIMMHXFBMDPL-UHFFFAOYSA-N
ID: PRLIMMHXFBMDPL-UHFFFAOYSA-N
Comment: Energy2
Num peaks: 28
39.02292652 4.380900472
41.00219107 1.657389617
41.03857658 2.483133445
43.01784114 1.598775466
57.0334912 7.056712818
65.00219107 0.9204443499
67.01784114 5.349136529
81.06987671 2.384902953
83.01275576 1.52362178
85.02840582 3.2171169
101.0385766 0.9999426551
103.0542266 2.177162835
115.0542266 1.10571058
128.9640913 2.588724977
144.0807757 1.147657839
169.9542549 1.40881359
170.0600403 5.187505445
180.9953914 0.9335715937
195.0110415 0.8713833658
197.0266916 0.876608656
206.0270259 3.213043029
207.0110415 14.12170378
208.0756904 6.21982873
210.0913404 3.557100528
222.0219405 1.664798641
224.0375906 1.546754878
226.086255 1.763208806
248.0012051 0.9112455305

Name: +ve in-silico MS/MS by CFM-ID for NBNTWDUNCHRWMT-UHFFFAOYSA-N
ID: NBNTWDUNCHRWMT-UHFFFAOYSA-N
Comment: Energy0
Num peaks: 6
113.0152543 0.9677481393
218.036718 1.378555858
251.0024967 2.918827917
303.0337968 1.262273968
312.0341312 16.0673027
330.0446958 74.23133829

Name: +ve in-silico MS/MS by CFM-ID for NBNTWDUNCHRWMT-UHFFFAOYSA-N
ID: NBNTWDUNCHRWMT-UHFFFAOYSA-N
Comment: Energy1
Num peaks: 6
218.036718 3.649242941
251.0024967 22.41396733
301.0181468 2.776195797
303.0337968 3.698995687
312.0341312 13.78220078
330.0446958 37.4953876

Name: +ve in-silico MS/MS by CFM-ID for NBNTWDUNCHRWMT-UHFFFAOYSA-N
ID: NBNTWDUNCHRWMT-UHFFFAOYSA-N
Comment: Energy2
Num peaks: 16
39.02292652 3.21376268
51.02292652 1.442501912
52.01817548 2.027461141
63.02292652 1.267904861
96.98395416 6.076837948
113.0152543 10.97272654
138.9945188 11.90033927
191.025819 1.77802126
201.0101689 2.475985134
218.036718 1.311263714
251.0024967 15.98059457
261.0232321 1.610637129
262.0418034 1.897463283
271.0075821 1.60264717
285.0232321 6.474076202
312.0341312 10.01247884

Name: +ve in-silico MS/MS by CFM-ID for UQPYJOYWKIOYJF-UHFFFAOYSA-N
ID: UQPYJOYWKIOYJF-UHFFFAOYSA-N
Comment: Energy0
Num peaks: 12
41.03857658 5.176193701
43.05422664 21.07592068
45.06987671 2.538427254
60.98395416 4.5936972
62.99960423 15.13777448
65.01525429 2.434357756
129.0101689 1.332921873
201.0077996 1.430475811
249.0077996 3.040542497
251.0234496 6.823765233
270.9688272 1.2945793
313.0157774 15.732557

Name: +ve in-silico MS/MS by CFM-ID for UQPYJOYWKIOYJF-UHFFFAOYSA-N
ID: UQPYJOYWKIOYJF-UHFFFAOYSA-N
Comment: Energy1
Num peaks: 8
29.03857658 1.490002564
41.03857658 10.49561523
43.05422664 54.06072801
45.06987671 2.799632295
62.99960423 6.61313163
208.9764994 1.392392604
251.0234496 1.43005117
270.9688272 1.845635935

Name: +ve in-silico MS/MS by CFM-ID for UQPYJOYWKIOYJF-UHFFFAOYSA-N
ID: UQPYJOYWKIOYJF-UHFFFAOYSA-N
Comment: Energy2
Num peaks: 13
27.02292652 3.573968163
29.03857658 1.142932764
34.9683041 1.273206736
36.98395416 1.460349827
41.03857658 6.06799096
43.05422664 29.68630311
45.06987671 3.394667072
48.98395416 1.244867076
60.98395416 4.777394837
62.99960423 20.77985341
65.01525429 2.035614451
101.0152543 1.477601626
113.0152543 3.746014665

Name: +ve in-silico MS/MS by CFM-ID for YNABOLNIUVRPSW-UHFFFAOYSA-N
ID: YNABOLNIUVRPSW-UHFFFAOYSA-N
Comment: Energy0
Num peaks: 6
163.0502039 5.847683156
176.0454529 1.498378536
301.0486797 8.364301985
320.0544933 8.880726638
330.0388432 1.902232894
348.0494079 67.92165135

Name: +ve in-silico MS/MS by CFM-ID for YNABOLNIUVRPSW-UHFFFAOYSA-N
ID: YNABOLNIUVRPSW-UHFFFAOYSA-N
Comment: Energy1
Num peaks: 16
40.01817548 1.955892836
58.02874017 1.487874486
64.01817548 2.010772485
96.98395416 3.649080361
98.99960423 4.239336801
123.0552893 2.777271486
143.9846824 3.720734769
149.0345538 3.280232442
163.0502039 3.904733361
176.0454529 6.186598837
273.053765 1.574810591
291.0279442 1.72516765
301.0486797 17.05391093
320.0544933 4.249476627
330.0388432 12.79963975
348.0494079 10.7286685

Name: +ve in-silico MS/MS by CFM-ID for YNABOLNIUVRPSW-UHFFFAOYSA-N
ID: YNABOLNIUVRPSW-UHFFFAOYSA-N
Comment: Energy2
Num peaks: 31
15.02292652 0.6544127062
39.02292652 3.956401512
40.01817548 7.782461105
41.00219107 0.8556383341
43.02907452 0.6561873967
64.01817548 11.82741659
72.98395416 1.057174121
82.9683041 1.324773307
84.98395416 4.125646241
86.99960423 0.844824196
91.02907452 1.712090797
92.0130901 0.6015207043
94.02874017 0.733983711
106.0287402 2.072086221
108.0443902 1.4597586
121.0396392 0.9130617586
127.9897678 0.5989090787
135.0552893 1.83292204
158.0003325 16.68320313
163.0502039 5.466377236
173.0112315 3.264186536
182.0115659 3.11660358
186.0064805 1.922985142
200.0221306 1.224028427
210.0064805 0.6679564982
226.0013951 0.9884070574
244.0272159 0.7151581676
275.0330296 0.7733836051
277.0486797 0.5712178964
291.0279442 1.074157825
301.0486797 0.5725146892
