# Supplementary material for: Ion mobility collision cross-section atlas for known and unknown metabolite annotation in untargeted metabolomics
Source: Nat Commun. 2020 Aug 28;11:4334. doi: 10.1038/s41467-020-18171-8 (PMC7455731; doi:10.1038/s41467-020-18171-8)
Supplement: Supplementary file 8 — Supplementary Data 5 [file 41467_2020_18171_MOESM8_ESM.zip › 01_positive_mode/L0638/cfmid_result.txt]

1 0.11764706 ONUFESLQCSAYKA-UHFFFAOYSA-N CC(C)NC(=O)N1CC(=O)N(C1=O)C2=CC(=CC(=C2)Cl)Cl
2 0.11764706 ODFAYQZFJYEBNC-UHFFFAOYSA-N ClC1=CC(=CC(Cl)=C1)N1C(=O)CN(C(=O)C2CC2)C1=O
3 0.11764706 BYMLEMYHUACOFE-UHFFFAOYSA-N CC=CC(=O)N1CC(=O)N(C1=O)C1=CC(Cl)=CC(Cl)=C1
4 0.10810811 QPLRXODTYQNIAT-UHFFFAOYSA-N CC(NC(=O)N(C(=O)N(c1cc(Cl)cc(c1)Cl)C(=O)O)C)C
5 0.1 HQVOFOIJSXIQCY-UHFFFAOYSA-N CC(NC(=O)N(C(=O)O)CC(=O)Nc1cc(Cl)cc(c1)Cl)C
6 0.1 UEDJUPKFFDUWHX-UHFFFAOYSA-N CC(NC(=O)N(C(=O)Nc1cc(Cl)cc(c1)Cl)CC(=O)O)C
7 0.097560976 ZZIDAALGLWXZML-UHFFFAOYSA-N CC(NC(=O)NCC(=O)N(c1cc(Cl)cc(c1)Cl)C(=O)O)C
8 0.058823529 DKCMLZRPNSABAR-QMMMGPOBSA-N CC(=O)N[C@@H](CSC1=C(C=C(C=C1)[N+](=O)[O-])[N+](=O)[O-])C(=O)O
9 0.058823529 GINMQPXUZQHEGU-UHFFFAOYSA-N ClC1=CC(=CC(Cl)=C1)N1C(=O)CN(C(=O)CC=C)C1=O
10 0.058823529 QBHQGEWCTITJST-UHFFFAOYSA-N COC1=CC=C(C=NC2=CC(Cl)=CC(Cl)=C2)C2=CC=CC=C12
11 0.058823529 JONNKPJZTSYZJT-UHFFFAOYSA-N CC(=O)NC1=CC=C(C=C1)C1=CC=CC=C1OS(O)(=O)=O
12 0.058823529 BLLPSSNRZMIEBC-UHFFFAOYSA-N OC(=O)C1=C(C=C(C=C1)C1=C(F)C(=CC=C1)C(F)(F)F)[N+]([O-])=O
13 0.058823529 WSPWWZZESMWHFO-UHFFFAOYSA-N OC(=O)C1=CC(=CC(=C1)C1=C(F)C(=CC=C1)C(F)(F)F)[N+]([O-])=O
14 0.058823529 RBQDVBCCNAMTCN-UHFFFAOYSA-N OC(=O)C1=C(C=C(C=C1)[N+]([O-])=O)C1=C(F)C(=CC=C1)C(F)(F)F
15 0.058823529 WKWDQBFFFWJSLJ-UHFFFAOYSA-N OC(=O)C1=C(C=C(C=C1)C1=CC(=C(F)C=C1)C(F)(F)F)[N+]([O-])=O
16 0.058823529 PJOYRBYJXGKNCC-UHFFFAOYSA-N OC(=O)C1=CC(=CC(=C1)C1=CC(=C(F)C=C1)C(F)(F)F)[N+]([O-])=O
17 0.058823529 WRBPJWWPILJFSU-UHFFFAOYSA-N OC(=O)C1=C(C=C(C=C1)[N+]([O-])=O)C1=CC(=C(F)C=C1)C(F)(F)F
18 0.058823529 XTAPYSSMDRJRDH-UHFFFAOYSA-N FC(F)(F)C(=O)NCC1=CC=CC=C1S(=O)(=O)C1CC1
19 0.058823529 QGLFDVWJDBMGSV-UHFFFAOYSA-N C[Si](C)(C)C[Se]C1=CC=CC(=C1)C(F)(F)F
20 0.058823529 DSIFNCIRGNHSLK-UHFFFAOYSA-N [O-][N+](=O)C1=CC=C(CS(=O)(=O)C2=CC=C(C=C2)[N+]([O-])=O)O1
21 0.058823529 DKCMLZRPNSABAR-UHFFFAOYSA-N CC(=O)NC(CSc1ccc(cc1[N+]([O-])=O)[N+]([O-])=O)C(O)=O
22 0.057142857 VSMWDSFRFPGKEZ-UHFFFAOYSA-N CCC(SC1=CC=CC=N1)C(=O)NC1=NC=C(Cl)C=C1
23 0.055555556 BIYNDHDNHMWHLF-UHFFFAOYSA-N CC(=O)NC(CC1=CSC2=CC=CC=C12)(C(O)=O)C(O)=O
24 0.052631579 OXNNNIOJDDZRAJ-UHFFFAOYSA-N CCOC(=O)C(C)OC1=NN(C=N1)C1=CC(Cl)=C(Cl)C=C1
25 0.041666667 ORHKFNZNEANMRO-UHFFFAOYSA-N ClC=C(C(CC(=O)O)O)C=CC(C(C=C)(Cl)C)Cl
26 0.037735849 LLNOJIZERPABQC-UHFFFAOYSA-N OC(=O)C(CCSCC1OC(C(C1O)O)OP(=O)(O)O)N
27 0.037735849 FDJBWORXONNENN-UHFFFAOYSA-N OCCOP(=S)(Oc1nc(n(n1)C(C)C)Cl)OCC
28 0.033898305 FIGQTVMPPNLFSJ-UHFFFAOYSA-N OC(=O)C(CCSCC1OC(C(C1O)OP(=O)(O)O)O)N
29 0.033898305 GUJRAFJUQIROPK-UHFFFAOYSA-N NC(C(=O)O)CCSCC1OC(C(C1OP(=O)(O)O)O)O
30 0.033898305 FMNOHKQQEIWPRE-UHFFFAOYSA-N CCN=C(O)OCCSCSP(=S)(OC)OC(C)C
31 0 QTIUOBITBSINFR-UHFFFAOYSA-N O=C1C(=O)C2N1C(C(=O)OC1OC(=O)c3c1cccc3)C(S2)(C)C
32 0 OKFLXPCTLHTSGY-UHFFFAOYSA-N O=C1C(COP(=O)(O)O)OC(C1O)Nc1ccccc1C(=O)O
33 0 KYYBMQKOLHXHLS-UHFFFAOYSA-N O=C1C(OC(C1O)COP(=O)(O)O)Nc1ccccc1C(=O)O
34 0 ZQODRXUIKBXRLL-UHFFFAOYSA-N O=C(C(=O)CNc1ccccc1C(=O)O)C(COP(=O)(O)O)O
35 0 CATORWIDRXVPOY-UHFFFAOYSA-N O=C(C(C(=O)COP(=O)(O)O)O)CNc1ccccc1C(=O)O
36 0 VUTLAPOVSRCOMN-UHFFFAOYSA-N COC1(NC(=O)O)C(=O)N2C1SCC(=C2C(=O)O)COC(=O)N
37 0 WFDCMANLWSKDTN-UHFFFAOYSA-N OC(=C(C(=O)CNc1ccccc1C(=O)O)O)COP(=O)(O)O
38 0 YEBBNEIQWOGZAG-UHFFFAOYSA-N Oc1ccc2c(c1)c1ccc(cc1oc2=O)N1C(=O)C=CC1=O
39 0 CTBIZJCREMVQML-UHFFFAOYSA-N Oc1ccc2c(c1)c(=O)oc1c2ccc(c1)N1C(=O)C=CC1=O
40 0 WPMFMXWCLMKYQR-UHFFFAOYSA-N O=C1C=CC(=O)N1c1ccc2c(c1)oc(=O)c1c2cccc1O
41 0 QQAKFCYAAASVQM-UHFFFAOYSA-N O=C1C=CC(=O)N1c1ccc2c(c1)oc(=O)c1c2c(O)ccc1
42 0 NYKOFJQYKPYCKU-UHFFFAOYSA-N O=C1C=CC(=O)N1c1ccc2c(c1O)oc(=O)c1c2cccc1
43 0 IOKGMQPYQPYVIP-UHFFFAOYSA-N O=C1C=CC(=O)N1c1cc2oc(=O)c3c(c2cc1O)cccc3
44 0 CLAJMCWPPCXEGT-UHFFFAOYSA-N O=C1C=CC(=O)N1c1cc(O)c2c(c1)oc(=O)c1c2cccc1
45 0 NAGHQUYLCOVPFI-UHFFFAOYSA-N OC1=CC(=O)N(C1=O)c1ccc2c(c1)oc(=O)c1c2cccc1
46 0 REKSYFIFBRGPGY-UHFFFAOYSA-N O=C1C=CC(=O)N1c1ccc2c(c1)oc(=O)c1c2C2OC2C=C1
47 0 NRZFURRDNZMETQ-UHFFFAOYSA-N O=C1C=CC(=O)N1c1ccc2c(c1)oc(=O)c1c2C=CC2C1O2
48 0 ZLTYZPBQBVIZHU-UHFFFAOYSA-N O=C1C=CC(=O)N1c1ccc2c(c1)OC(=O)C13C2(C=CC=C3)O1
49 0 PBENJVSXAVUVJG-UHFFFAOYSA-N O=C1C=CC(=O)N1C1=CC23C(C=C1)(O3)c1ccccc1C(=O)O2
50 0 VNABMYMKRHHEMF-UHFFFAOYSA-N O=C1C=CC(=O)N1C12C=Cc3c(C2O1)oc(=O)c1c3cccc1
51 0 OTFULOSSPJSSNQ-UHFFFAOYSA-N O=C1C=CC(=O)N1C1=Cc2oc(=O)c3c(c2C2C1O2)cccc3
52 0 VOMGFRONGFNONU-UHFFFAOYSA-N O=C1N(c2ccc3c(c2)oc(=O)c2c3cccc2)C(=O)C2C1O2
53 0 LKMRTGKOUGGSMC-UHFFFAOYSA-N Cc1ccn2c(n1)nc(n2)S(=O)(=O)Nc1ccccc1F
54 0 VWWLCGRREFDDPL-UHFFFAOYSA-N OC(=O)NCCSC(=O)c1cc(O)c2c(c1O)cccc2
55 0 XZJUMWKYHLJEGD-UHFFFAOYSA-N NC(C(=O)OP(=O)(O)O)CCSCC1OC(C(C1O)O)O
56 0 NWWWAJLWVLXUCC-UHFFFAOYSA-N O=COC(=CC(=O)C(=O)OC)CSP(=O)(OC)OC
57 0 MVMSVCLRWKMQMI-UHFFFAOYSA-N COC(=COC(=O)CSP(=O)(OC)OC)C(=O)C=O
58 0 BLIMZLGMURMPHP-UHFFFAOYSA-N Oc1ccc(cc1c1ccccc1C(=O)O)NS(=O)(=O)C
59 0 CJQJRJGEFMHGQX-UHFFFAOYSA-N O=C1Oc2ccc(cc2C2(C1C=CC=C2)O)NS(=O)(=O)C
60 0 YJKQMBAVMYQZLT-UHFFFAOYSA-N CCOP(=S)(Oc1nc(n(n1)C(C)C)Cl)OC(O)C
61 0 YCNVEUQPXIQITM-UHFFFAOYSA-N CCOP(=S)(Oc1nn(c(n1)Cl)C(CO)C)OCC
62 0 XLEVRJKXDPSZSK-UHFFFAOYSA-N O=C(C(=CNc1ccccc1C(=O)O)O)C(COP(=O)(O)O)O
63 0 ABKBPIPIDCNXFX-UHFFFAOYSA-N O=C(C(C(=CNc1ccccc1C(=O)O)O)O)COP(=O)(O)O
64 0 CKYGOQXUXKTNTM-UHFFFAOYSA-N CCOC(=O)C1(C)OC(=O)N(C1=O)c1cc(O)c(c(c1)Cl)O
65 0 ZIMUNLXFQKZBOS-UHFFFAOYSA-N CCOC(=O)C1(C)OC(=O)N(C1=O)c1cc(Cl)cc(c1O)O
66 0 HJLIAPDYSPZIAJ-UHFFFAOYSA-N OC(=C(C(=CNc1ccccc1C(=O)O)O)O)COP(=O)(O)O
67 0 NKUOWQPBYUKRIM-UHFFFAOYSA-N OCC1COC(O1)(Cn1cncn1)c1ccc(cc1Cl)Cl
68 0 VJNSIFHGFJNGJT-UHFFFAOYSA-N CC(C(=O)O)Oc1ccc(cc1)Oc1sc2c(n1)cc(c(c2)O)O
69 0 KBLLKPZAJLHXAQ-UHFFFAOYSA-M COC(CN)C[Hg]O
70 0 QYYXGNGPJVHBPO-UHFFFAOYSA-N OCC#C[Hg]C#CCO
71 0 GKJUMTZXIUCPAG-UHFFFAOYSA-N CC(C)N1C(=O)CN(C(=O)NC2=CC(Cl)=CC(Cl)=C2)C1=O
72 0 UOXPZUNAFALTKU-UHFFFAOYSA-N CC(=O)N(OS(O)(=O)=O)C1=CC=C(C=C1)C1=CC=CC=C1
73 0 KOODOTIAJCOLNB-UHFFFAOYSA-N CN(C)S(=O)(=O)C1=CC2=C(OC3=C(C=C(C=C3)C(O)=O)C2=O)C=C1
74 0 HUKMCHOXXHABCA-UHFFFAOYSA-N NC1=NC(=O)N(C=C1)C1OC(COS(O)(=O)=O)CC1O
75 0 VJMCDMPLTRMFMA-UHFFFAOYSA-N CN(SSC(C)(C)C)C(=O)ON=C1SCCS1
76 0 MBIFENWMEIMFTM-UHFFFAOYSA-N COC1=C(OC)C=C2C(CC3=C(Cl)C=CC=C3Cl)=CN=CC2=C1
77 0 NNSIULUQAQMGLD-UHFFFAOYSA-N COC1=C(C=C(C)C=C1)S(=O)(=O)C1=CC=C(C=C1)[N+]([O-])=O
78 0 UZRVVVZNSBSGHK-UHFFFAOYSA-N COCC(C)N(C(=O)CS(O)(=O)=O)C1=CSC=C1C
79 0 UZRVVVZNSBSGHK-UHFFFAOYSA-N COCC(C)N(C(=O)CS(O)(=O)=O)C1=CSC=C1C
80 0 CMCPFKOSYLCNHR-UHFFFAOYSA-N ClC(Cl)C(=O)N(CC1=CC=CC=C1)CC1=CC=CC=C1
81 0 DXVKDCLRLNAJQE-UHFFFAOYSA-N OCC1=CN=C(SCC2=CC=CC=C2Cl)N=C1N1CC1
82 0 BEHZAAUZNUYAIK-UHFFFAOYSA-N CCOC(=O)C(C#N)C1=C(F)C(F)=C(C(F)=C1F)C(F)(F)F
83 0 YJRFZRSVAHACTJ-UHFFFAOYSA-N CCC1=CC=C(OS(=O)(=O)C2=CC=CC=C2[N+]([O-])=O)C=C1
84 0 MQKWHCOIRFPCDT-UHFFFAOYSA-N CCC1=CC=CC=C1OS(=O)(=O)C1=CC=CC=C1[N+]([O-])=O
85 0 IJLXULGUXAFEKD-UHFFFAOYSA-N CCC1=CC=CC=C1OS(=O)(=O)C1=CC=CC(=C1)[N+]([O-])=O
86 0 JLVZJKIXDNEIEY-UHFFFAOYSA-N CCC1=CC(OS(=O)(=O)C2=CC=CC(=C2)[N+]([O-])=O)=CC=C1
87 0 MQZSWPBDYPUGOS-UHFFFAOYSA-N CCC1=CC=C(OS(=O)(=O)C2=CC=CC(=C2)[N+]([O-])=O)C=C1
88 0 WTLZYWLCZTTYDO-UHFFFAOYSA-N CC1=NN(C(=O)C1C(=S)SC1CC(=O)NC1=O)C1=CC=CC=C1
89 0 DNCRECZZJKWTSN-UHFFFAOYSA-N CN(C1C=C(OC(=O)C1(Cl)Cl)C1=CC=CC=C1)C1=CC=CC=C1
90 0 ZBNSNABCOCGUAA-UHFFFAOYSA-N COC(=O)CCSC(=O)NC1=CC=CC(=C1)C(F)(F)F
91 0 DEYSNVZVCIQMSO-UHFFFAOYSA-N COC1=C(C=CC([Se]C2=CC=CC=C2)=C1)N(C)C
92 0 GRFQPQNKPVSANC-UHFFFAOYSA-N CCOCCOCCOC1=C(Cl)C=C(Cl)C=C1Cl
93 0 OVSIAEWZPMVAOF-UHFFFAOYSA-N CCCCCCC(CBr)CCCBr
94 0 MCVVDMSWCQUKEV-UHFFFAOYSA-N CC1=CC=C(C=C1)S(=O)(=O)OCC1=CC=CC=C1[N+]([O-])=O
95 0 SRGRNICXJJCAEE-UHFFFAOYSA-N CC1=CC2=C(C=C1Cl)N=C(C=C2C1CO1)C1=CC=C(Cl)C=C1
96 0 YFVKWQCDKIIVGU-UHFFFAOYSA-N C(SC1=NC2=CC=CC=C2S1)C1=CC=CC2=CC=CC=C12
97 0 QXTKWWMLNUQOLB-UHFFFAOYSA-N CC1=CC=C(C=C1)S(=O)(=O)OCC1=CC=C(C=C1)[N+]([O-])=O
98 0 AFSGAKRBFXDTOA-UHFFFAOYSA-N COC1=C(C=C(C=C1)C(O)=O)S(=O)(=O)NC1=CC=CC=C1
99 0 JBYHBIUXSCRTHZ-UHFFFAOYSA-N COC(=O)C(SC(=S)N(C)C)SC(=S)N(C)C
100 0 KIMFKAVCLNDLPT-UHFFFAOYSA-N CC1=CC=C(C=C1)S(=O)(=O)CC1=C(O)C=CC(=C1)[N+]([O-])=O
101 0 BCMJMLBXQZCTGM-UHFFFAOYSA-N CN1C(=O)N(C)C(=O)C(=CC2=C(Cl)C=CC=C2Cl)C1=O
102 0 LZKUCYPSKRMZOU-UHFFFAOYSA-N COC1=CC=C(NS(=O)(=O)C2=CC=C(C=C2)C(O)=O)C=C1
103 0 VNZRUVRYEKLZAR-UHFFFAOYSA-N OC(=O)CCC(=O)C1=CN(C=C1)S(=O)(=O)C1=CC=CC=C1
104 0 MOLUCNREGWWLAW-UHFFFAOYSA-N CSC1=CC=C(OC2=C(C=C(C=C2)C(F)(F)F)[N+]([O-])=O)C=C1
105 0 BZLACSKYRCHRCY-UHFFFAOYSA-N CCN(CC)P(=N)(N(CC)CC)C(Cl)(Cl)Cl
106 0 BHJNVIXRXGBUMD-UHFFFAOYSA-N CCOC(=O)C1=CC=C(C=C1)N1N=CC(Cl)=C(Cl)C1=O
107 0 WKPFHYKDLARNCJ-UHFFFAOYSA-N COC1=C(OC)C=C(C(O)=O)C(NC(=O)C2=CC=CS2)=C1
108 0 YDTZMXBTSGZKST-UHFFFAOYSA-N [O-][N+](=O)C1=CN=C(NNC(=O)NC2=CC=C(Cl)C=C2)C=C1
109 0 PKJLMPNJHMHOIE-UHFFFAOYSA-N OC1=C2C(=O)C3=C(C(F)=C(F)C(F)=C3F)C(=O)C2=C(O)C=C1
110 0 LMJUCIHCZLCDPY-UHFFFAOYSA-N CCOC(=O)C1=C(C(Cl)C2=CC=CC=C2Cl)C2=CC=CC=C2N1
111 0 OTLUXFAZUXSOBN-UHFFFAOYSA-N [O-][N+](=O)C1=CN=C(NNC(=O)NC2=CC=CC=C2Cl)C=C1
112 0 BVLQQZBPPMLLAY-UHFFFAOYSA-N ClCCCNC1=C(C=C(Cl)C=C1)C(=O)C1=CC=CC=C1
113 0 XIRBRWFZIDGGSD-UHFFFAOYSA-N CC(OC1=CC=C(C=C2SC(=O)N(C)C2=O)C=C1)C(O)=O
114 0 KZZSBBOPIIETEL-UHFFFAOYSA-N CC1C(=O)C2=C(C(C=NNC(N)=S)C(Cl)=N2)C(=O)C1=O
115 0 VKOPHINUFIVPPC-UHFFFAOYSA-N OC(C1=CC=NC=C1)(C1=CC=C(Cl)C=C1)C1=CC=C(Cl)C=C1
116 0 BUXXXBDKCAMPHF-UHFFFAOYSA-N CC1=C(C(=NS1)C1=CC=C(C=C1)S(C)(=O)=O)C1=CC=C(F)C=C1
117 0 WBLNIPXBFDLTAH-UHFFFAOYSA-N O=C1CSC(=NC2=CC=CC=C2)N1NS(=O)(=O)C1=CC=CC=C1
118 0 JDIVRBDMTYQVOK-UHFFFAOYSA-N COC(=O)C1=CC=CC=C1SC(=O)C1=CC=C(CO[N+]([O-])=O)C=C1
119 0 KAGCWBXPYPIHQR-UHFFFAOYSA-N CC(=NC1=CC=C(C=C1)S(=O)(=O)NC1=NC=CS1)C1=CC=CO1
120 0 BDQZONVQEDDENM-UHFFFAOYSA-N CC(=O)C1=CC2=C(N1S(=O)(=O)C1=CC=CC=C1)C(=O)C=CC2=O
121 0 WFVQTPMWADKZPX-UHFFFAOYSA-N CN(C1=CC=CC=C1)S(=O)(=O)C1=CC(C(O)=O)=C(O)C=C1
122 0 ZZEOLDYINYSEFV-UHFFFAOYSA-N CC(=O)C1=C(C)N=C2C=CC(Cl)=CC2=C1C1=CC=CC=C1Cl
123 0 OOVUFWDZTJOLCW-UHFFFAOYSA-N CC1=CC=C(C=C1)C1=NOC(C[Se]C2=CC=CC=C2)=C1
124 0 OTRXMWKYFNNADD-UHFFFAOYSA-N COC1=CC=C(C=C1)C1=NOC(C[Se]C2=CC=CC=C2)C1
125 0 SRYTYXMHFJHYIZ-UHFFFAOYSA-N S1C(=CC2=S1SC(=C2)C1=CC=CC=C1)C1=CC=CC=C1
126 0 LYXFDNRZHVQSMF-UHFFFAOYSA-N COC1=CC(CS(=O)(=O)C2=CC=CC=C2)=C(C=C1)[N+]([O-])=O
127 0 YTBQKSGELLQWAX-UHFFFAOYSA-N CC1=CC=C(C=C1)N1C(=O)C2=CC3=C(C=C2C1=O)C(=O)OC3=O
128 0 STFZINDIQPHGQK-UHFFFAOYSA-N COC(=O)C1=C(C(=O)OC)C(=NS1)C1=CC=C(OC)C=C1
129 0 YPZWMRKOGMXXDL-UHFFFAOYSA-N CCCCCC(CCBr)CC(C)Br
130 0 VYDIPUUHVAQORM-UHFFFAOYSA-N CN1C=C(C(=O)C(=C1)C1=CC(Cl)=CC=C1)C1=CC=C(Cl)C=C1
131 0 FMKVJFMYKQKHRA-UHFFFAOYSA-N CN1C=C(C(=O)C(=C1)C1=CC(Cl)=CC=C1)C1=CC(Cl)=CC=C1
132 0 MJKNZSCOSMZCDR-UHFFFAOYSA-N CCCCCCCCCCC(Br)Br
133 0 DVXGLWOEUUWFEU-UHFFFAOYSA-N CCOC(=O)C(N=NC1=CC=C(Br)C=C1)C(C)=O
134 0 VXMYITVXZUBFGM-UHFFFAOYSA-N CC1=C(OC2=C(Cl)C=CC(Cl)=C2)C=CC(=C1N)[N+]([O-])=O
135 0 BKZABJJWGAXAMU-UHFFFAOYSA-N O=CC1SC(=O)N=C1[N+]1=C2C=CC=CC2=CC2=CC=CC=C12
136 0 RBUWVEPNZDRQAB-UHFFFAOYSA-N CCCS(=O)(=O)C1=NC2=C(O1)C=CC1=C2C(C)=CC(=O)O1
137 0 ICSAXRANXQSPQP-VUKDEKJYSA-M C[C@H]([C@@H]1[C@@H]2N(C1=O)C(=C(S2)[C@H]3CCCO3)C(=O)[O-])O.[Na+]
138 0 ZTOBKXAPZKOFAW-UHFFFAOYSA-N COC1=C(C=CC(CS(=O)(=O)C2=CC=CC=C2)=C1)[N+]([O-])=O
139 0 ZZHUETFKENHGPI-UHFFFAOYSA-N COC1=CC=CC(CS(=O)(=O)C2=CC=CC=C2)=C1[N+]([O-])=O
140 0 OCCKNSKZUHMSRY-UHFFFAOYSA-N COC1=C(CS(=O)(=O)C2=CC=CC=C2)C=CC(=C1)[N+]([O-])=O
141 0 AQVIHAOUQXKLMA-UHFFFAOYSA-N COC1=CC(=C(CS(=O)(=O)C2=CC=CC=C2)C=C1)[N+]([O-])=O
142 0 ZRYDCZOIFHVMHH-UHFFFAOYSA-N COC1=CC=CC(=C1CS(=O)(=O)C1=CC=CC=C1)[N+]([O-])=O
143 0 WUKPRXGCBKFHCK-UHFFFAOYSA-N CCOC(=O)C1=C2C(=O)C3=CC=CC=C3SC2=CC(=C1)[N+]([O-])=O
144 0 XNGDIKXEHXVMRO-UHFFFAOYSA-N ClP1(=O)OC(CCN1C1=CC=CC=C1)C1=CC=CC=C1
145 0 CGAONTKAHYNZSM-UHFFFAOYSA-N CC(C)(O)CCS(=O)(=O)C1=CC=C(C=C1)S(N)(=O)=O
146 0 XTAHZWVAAGNRNN-UHFFFAOYSA-N Oc1ccc2c(C(=O)c3nccc4cc5OCOc5c2c34)c1O
147 0 RYUMBTAPAHEEKQ-UHFFFAOYSA-N O=C(C1=CC=C([Se]1)C1=CC=CC=C1)C1=CC=CC=C1
148 0 HACHXENYBZQHPP-UHFFFAOYSA-N ClC1=CC2=NC=CC(NCCN3CSCC3=O)=C2C=C1
149 0 OMMVOBMERQJEIL-UHFFFAOYSA-N COCCOC1=C(OC)C=C2N=NC=C(Br)C2=C1
150 0 WPHGXZAACWLYBJ-UHFFFAOYSA-N C(N1CCOCC1)C1=C(SC(=C1)C1=CC=CS1)C1=CC=CS1
151 0 XDUBUROQWZUAAN-UHFFFAOYSA-N CSC(C(=O)C1=CC=C2C=CC=C(Cl)C2=C1)S(C)=O
152 0 PIXDHKDAXXRHBT-UHFFFAOYSA-N CN(C)C(=O)NC1=CC=C(SC2=NC(Cl)=CC=C2)C=C1
153 0 YNCRCTUMEAPYFW-UHFFFAOYSA-N CN(C)C(=S)NC1=CC=C(OC2=NC(Cl)=CC=C2)C=C1
154 0 DUHMNGGUXBLMCW-UHFFFAOYSA-N CC1=CC=C(C=C1)S(=O)(=O)C([N+]#[C-])C1=CC(F)=C(F)C=C1
155 0 GLWYFCULLRBLCY-UHFFFAOYSA-N CC(=C)CN(C(C)=O)C1=C(Br)C=CC(=C1)[N+]([O-])=O
156 0 JULOFCZKOQFMRJ-UHFFFAOYSA-N CC1=CC=C(C=C1)S(=O)(=O)C([N+]#[C-])C1=C(F)C=C(F)C=C1
157 0 NFPPKPLKKDRRLW-UHFFFAOYSA-N CSCCOC(=S)NC1=CC(C(=O)OC(C)C)=C(Cl)C=C1
158 0 RDOFQWDPUXHJGW-UHFFFAOYSA-N CCC(Cl)=NOP(=O)(C1=CC=CC=C1)C1=CC=CC=C1
159 0 VNHAONIBDJQZCB-UHFFFAOYSA-N OC1=CC=C(C=C1)N=C1C=C(C(=O)C2=CC=CC=C12)S(O)(=O)=O
160 0 LBQLJGUFWGRRPS-UHFFFAOYSA-N [O-][N+](=O)C1=CC(Br)=CC(=C1)C(=O)NC1CCCC1
161 0 KMSPUVJLWOBQCG-UHFFFAOYSA-N [O-][N+](=O)C1=CC(Br)=CC(=C1)C(=O)N1CCCCC1
162 0 GFPNIQLOYGLHLW-UHFFFAOYSA-N COC1=C(C=C(C=C1)S(=O)(=O)NC1=CC=CC=C1)C(O)=O
163 0 WGVYWHBARPHMBW-UHFFFAOYSA-N CC1=CC=C(C=C1)S(=O)(=O)C([N+]#[C-])C1=C(F)C(F)=CC=C1
164 0 KMSJSMZULRGINP-UHFFFAOYSA-N CS(=O)(=O)NC1=CC=CC(=C1)C1=CC(O)=CC(OC(F)(F)F)=C1
165 0 YTDAOXUTLMGTLX-UHFFFAOYSA-N COC1=C(C=C(C=N1)C1=CC(=CC=C1)S(C)(=O)=O)C(O)=O
166 0 KDMFPALQTTZVQO-UHFFFAOYSA-N COC1=C(C=C(C=N1)C1=CC=C(C=C1)S(C)(=O)=O)C(O)=O
167 0 NVOOQZOYOMXCTR-UHFFFAOYSA-N Oc1ccc2ccnc3C(=O)c4cc5OCOc5cc4Oc1c23
168 0 NVPUUGMGKVACBE-RBZYPMLTSA-N O[C@H]1CC[C@]2(SC(=O)c3ccc(O)cc3)[C@H]1C(=O)NC2=O
169 0 NVPUUGMGKVACBE-PKFCDNJMSA-N O[C@H]1CC[C@@]2(SC(=O)c3ccc(O)cc3)[C@@H]1C(=O)NC2=O
170 0 WBSYCQJWUFPZEV-UHFFFAOYSA-N Oc1c2OCOc2c3c4ccccc4cc5NC(=O)C(=O)c1c35
171 0 QTUOOWLAKCKQHG-UHFFFAOYSA-N Oc1ccc2cc3NC(=O)C(=O)c4cc5OCOc5c(c2c1)c34
172 0 RGZOOCHQALNOFO-UHFFFAOYSA-N Oc1cc(ccc1c1ccccc1C(=O)O)NS(=O)(=O)C
173 0 KUXFLVHTRCUVOA-UHFFFAOYSA-N CS(=O)(=O)NC1=CC=CC(=C1)C1=C(O)C=C(C=C1)C(O)=O
174 0 UHVPBFOHSQSJGS-UHFFFAOYSA-N CS(=O)(=O)NC1=CC=CC(=C1)C1=CC(=CC(O)=C1)C(O)=O
175 0 KISSAXMPIMQIDI-UHFFFAOYSA-N CS(=O)(=O)NC1=CC=CC(=C1)C1=CC(O)=C(C=C1)C(O)=O
176 0 CJQHKYGLFVEPPJ-UHFFFAOYSA-N CC1=CC=C(C=C1)S(=O)(=O)NC1=C(O)C=CC(=C1)C(O)=O
177 0 PMEOIVSVJJYTNX-UHFFFAOYSA-N FC(F)(F)S(=O)(=O)NC1=CC=CC(=C1)C(=O)C1=CC=CC=C1
178 0 GFMFELKSQJYMOD-UHFFFAOYSA-N OC(=O)COC1=CC=CC(NS(=O)(=O)C2=CC=CC=C2)=C1
179 0 IGXBNPCJWOXHFG-UHFFFAOYSA-N ClC1=CC=C(C=C1)C(=O)CCSC(=S)N1CCOCC1
180 0 XMIFPCVWFWNXIH-UHFFFAOYSA-N CN(C)C=C(C(=O)CBr)C1=CC=CC=C1[N+]([O-])=O
181 0 OBFBYNZZUJOPNG-UHFFFAOYSA-N OS(=O)(=O)C1=CC=C2C(CC(=O)C(=O)C2=C1)=NC1=CC=CC=C1
182 0 SIBVHGAPHVRHMJ-UHFFFAOYSA-N BrCCCCCCCCCCCBr
183 0 OYOBLDSJOWHVJG-UHFFFAOYSA-N [O-][N+](=O)C1N(C2=CC=CC(F)=C2)C2=CC=C(Cl)C=C2C=[N+]([O-])C1=C
184 0 CAXWOOPMDMTBML-UHFFFAOYSA-N O=C1C=C(C(=O)N1OS(=O)(=O)C1=CC=CC=C1)C1=CC=CC=C1
185 0 PPTQLYYPQWHGOJ-UHFFFAOYSA-N O=C1Oc2cc(ccc2C2(C1C=CC=C2)O)NS(=O)(=O)C
186 0 ZAHHLIYHBRMFPQ-UHFFFAOYSA-N CN(C)S(=O)(=O)C1=C(O)C(O)=C2C(=O)C3=CC=CC=C3C(=O)C2=C1
187 0 KTBMQIKGNBSPCR-UHFFFAOYSA-N CC(C)C1=C(SC2=CC(Cl)=CC(Cl)=C2)N(CF)C(CN)=N1
188 0 NORSJCFXYANYCL-UHFFFAOYSA-N NC(CCSCC1=CSC2=CC=CC=C12)=NS(N)(=O)=O
189 0 MGZJDEJYKILFRU-UHFFFAOYSA-N CC(SC1=CC=C(C=C1)S(=O)(=O)N1CCCCC1)C(Cl)=O
190 0 PGOUZBUVOIIOGU-UHFFFAOYSA-N C[Si](C)(C)C1CC(CI)OC(=O)C1
191 0 GWHBUFUSQMEOJT-UHFFFAOYSA-N COC1=C(Cl)C(NC2=C(C=CC=N2)C(O)=O)=C(Cl)C=C1
192 0 RBVBDCMMNRUAPF-UHFFFAOYSA-N CC1=CC=C(CS(=O)(=O)OC2=CC=C(C=C2)[N+]([O-])=O)C=C1
193 0 QSFUKSXWWUXESS-UHFFFAOYSA-N O=C1N(CC#N)C2=CSC=C2S(=O)(=O)N1CCC1=CC=CC=C1
194 0 BWWVXDRSMJJBHW-UHFFFAOYSA-N CN(SCC(C)(C)Cl)S(=O)(=O)C1=CC=C(C)C=C1
195 0 KIPIKCIQEDAZDF-UHFFFAOYSA-N COC1=CC=C(C=C1)S(=O)(=O)NC1=C(C=O)C=C(O)C=C1
196 0 RMBKEVPVOHFOJL-UHFFFAOYSA-N OCC1=CC=C(COC2=C(Cl)C=C(Cl)C=C2)N1C1=CC=CC=C1
197 0 ZCKMQBZZHHZFEH-UHFFFAOYSA-N ClCCCN=C(C1C=C(Cl)C=CC1=O)C1=CC=CC=C1
198 0 BGDJWUICKOCCBR-UHFFFAOYSA-N OCC1OC(CC1OS(=O)(=O)O)n1ccc(nc1=O)N
199 0 MPLNQPNKMPZNNU-UHFFFAOYSA-N Clc1ccccc1CC1(Cn2nc[nH]c2=S)OC21CC2
200 0 YSXGNKYCUXNLSC-UHFFFAOYSA-N COC1=C(OS(=O)(=O)C2=CC=CC=C2)C(C=O)=C(N)C=C1
201 0 ZQFPXHIZZHZONV-UHFFFAOYSA-N CCOC1=NC=C(C2=CC=C(Br)O2)C(OCC)=N1
202 0 QLSVVAOMJSLBPA-UHFFFAOYSA-N CCOC(=O)C1=CC=C(C=C1)C1=CC2=CC(Cl)=C(Cl)C=C2N1C
203 0 LGUBRURDIJQSTP-UHFFFAOYSA-N NS(=O)(=O)C1=CC=C(C=C1)N1C(C(=O)NC1=S)C1=CC=CC=C1
204 0 GIYLRALLDRUPFB-UHFFFAOYSA-N S1C=C(C2=S1SC=C2C1=CC=CC=C1)C1=CC=CC=C1
205 0 RBDAHHKBRMIEKY-UHFFFAOYSA-N CN1CSC(SC1)C1(O)C2=CC=CC=C2SC2=CC=CC=C12
206 0 UOXPZUNAFALTKU-UHFFFAOYSA-N CC(=O)N(OS(O)(=O)=O)C1=CC=C(C=C1)C1=CC=CC=C1
207 0 LMDVRXZFQGEBAQ-UHFFFAOYSA-N CC(=O)C1=C(C)C(=C(S1)S(C)=O)C1=CC=C(Cl)C=C1
208 0 VVDKIANILRQPKL-UHFFFAOYSA-N CCOC(=O)C(N=NC1=C(C=C(C=C1)[N+]([O-])=O)[N+]([O-])=O)C#N
209 0 HGSRTXZVZIZPMB-UHFFFAOYSA-N FC(F)(F)S(=O)(=O)NC1=CC=C(C=C1)C(=O)C1=CC=CC=C1
210 0 POYJJXCXXKQSST-UHFFFAOYSA-N COC(=O)C(=CC1=CC=CC=C1)S(=O)(=O)C1=CC=C(C=C1)[N+]([O-])=O
211 0 PRLIMMHXFBMDPL-UHFFFAOYSA-N CC(=O)CC(=O)NC1=CC=C(C2=CC=CC=C12)S(O)(=O)=O
212 0 GBFHQXWXTGGBHF-UHFFFAOYSA-N CC(=O)CC(=O)NC1=CC=CC2=C1C=CC=C2S(O)(=O)=O
213 0 GBFHQXWXTGGBHF-UHFFFAOYSA-N CC(=O)CC(=O)NC1=CC=CC2=C1C=CC=C2S(O)(=O)=O
214 0 OCGPTHWHDHELMC-UHFFFAOYSA-N OC1(CN2N=CN=C2SC2=CC=CC=C2C1)C1(Cl)CC1
215 0 LWIHCRZWSOBLBA-UHFFFAOYSA-N COC1=C(OC)C(C)=C2N=C(Br)C(=O)N(C)C2=C1
216 0 LDSABNSYNXVFSS-UHFFFAOYSA-N Cc1cc(C)c2c(n1)c(ccc2)OCc1c(Cl)ccc(c1Cl)O
217 0 NWJFKFOVMWWCNK-UHFFFAOYSA-N CC1(N=C(O)N(CCO)C1=O)C1=CC=C(Br)C=C1
218 0 BOIGVEZDRUPGMP-UHFFFAOYSA-N OCC1OC(C(O)C11OS(=O)(=O)CC1=N)N1C=CC(O)=NC1=O
219 0 PXKKBCJSETYFNQ-UHFFFAOYSA-N OC(=NC(=S)NC1=NC(=CS1)C1=CC=CC=C1)C1=CC=CO1
220 0 KXAVHZVNXIENGY-UHFFFAOYSA-N ClCC(CC1=CC=CC=C1)NC(=O)C1=CC=C(Cl)C=C1
221 0 QUWDLRYYZKFAFW-UHFFFAOYSA-N CCOP(=O)(OCC)SCN1N=C(Cl)C=CC1=O
222 0 MRNTWTRUPWODMD-UHFFFAOYSA-N CCOP(=S)(CC)SCN1C(=O)C2=CC=CC=C2C1=O
223 0 WNSUUQMTIZZUNF-UHFFFAOYSA-N NC(C1CC2=CC=CC=C2C1O)C1=C(Cl)C=C(Cl)C=C1
224 0 GQJXIMQZSNMIQU-UHFFFAOYSA-N FC1=CC=C(CC2=C(Cl)C=C(O2)C(=O)CC(=O)C2=NNC=N2)C=C1
225 0 HUULSRWEGNYQIO-UHFFFAOYSA-N COc1c2oc(=O)ccc2c(c2c1occ2)OP(=O)(O)O
226 0 MORIGSSTFYTRQT-UHFFFAOYSA-N COC1=CC(=C(C=C1)N=NC1C(O)=NC(=O)N=C1O)[N+]([O-])=O
227 0 OOJODEFDVDJWNE-UHFFFAOYSA-N OCC1OC(CC1O)n1ccc(=N)nc1OS(=O)(=O)O
228 0 AIUKHSIQGFTDMT-UHFFFAOYSA-N COC1=CC=C(C=C1)S(=O)(=O)NC1=C(C=CC=C1)C(O)=O
229 0 SZFMJBOKHLAJLD-UHFFFAOYSA-N CCOP(C)(=O)SCCN(C)C1=CC=CC(Cl)=C1
230 0 FJTBNYZUCHWAGC-UHFFFAOYSA-N CCOP(C)(=O)SCCN(C)C1=CC=C(Cl)C=C1
231 0 VKKXAJLFZWXGJP-UHFFFAOYSA-N OC1(CNC(C1)C1=CC=CC=C1)C1=CC(Cl)=C(Cl)C=C1
232 0 ZHGPEJSJVGXUJI-UHFFFAOYSA-N CC1=CC(OS(=O)(=O)C2=CC=C(C=C2)N(=O)=O)=C(C)C=C1
233 0 QHZNPGFSLJXSKV-UHFFFAOYSA-N CN1N=C(C)C2C(SCC(=O)N=C12)C1=CC=C(Cl)C=C1
234 0 UHDYDXIGDNLQKB-UHFFFAOYSA-N CC1=CC(C)=NC(SCC(=O)NC2=CC=C(Cl)C=C2)=N1
235 0 MBIFENWMEIMFTM-UHFFFAOYSA-N COC1=C(OC)C=C2C(CC3=C(Cl)C=CC=C3Cl)=CN=CC2=C1
236 0 IRCJGYALPWMHJE-UHFFFAOYSA-N COC1=C(OC)C=C2C(CC3=CC(Cl)=C(Cl)C=C3)=CN=CC2=C1
237 0 RHOHXKFFYZVGKS-UHFFFAOYSA-N OC1=NC(=O)N=C(O)C1(CC(Br)=C)C1CCC=C1
238 0 PRLIMMHXFBMDPL-UHFFFAOYSA-N CC(=O)CC(=O)NC1=CC=C(C2=CC=CC=C12)S(O)(=O)=O
239 0 NBNTWDUNCHRWMT-UHFFFAOYSA-N OC(C1=CC=C(Cl)C=C1)(C1=CC=C(Cl)C=C1)C1=CC=CN=C1
240 0 UQPYJOYWKIOYJF-UHFFFAOYSA-N CCCOP(=O)(OCCCl)OC1=CC=C(Cl)C=C1
241 0 YNABOLNIUVRPSW-UHFFFAOYSA-N CN1C(=O)C(N=NC2=CC=C(Cl)C=C2[N+]([O-])=O)C(C)=C(C#N)C1=O
