# Supplementary material for: Ion mobility collision cross-section atlas for known and unknown metabolite annotation in untargeted metabolomics
Source: Nat Commun. 2020 Aug 28;11:4334. doi: 10.1038/s41467-020-18171-8 (PMC7455731; doi:10.1038/s41467-020-18171-8)
Supplement: Supplementary file 8 — Supplementary Data 5 [file 41467_2020_18171_MOESM8_ESM.zip › 01_positive_mode/L0640/cfmid_pred_spec.msp]

Name: +ve in-silico MS/MS by CFM-ID for OEKPKBBXXDGXNB-IBISWUOJSA-N
ID: OEKPKBBXXDGXNB-IBISWUOJSA-N
Comment: Energy0
Num peaks: 6
27.02292652 1.995053336
101.0597059 1.21924619
131.0702706 1.787608064
143.0702706 1.351460354
161.0808353 23.57398813
179.0914 53.86518586

Name: +ve in-silico MS/MS by CFM-ID for OEKPKBBXXDGXNB-IBISWUOJSA-N
ID: OEKPKBBXXDGXNB-IBISWUOJSA-N
Comment: Energy1
Num peaks: 14
45.0334912 1.47003476
57.0334912 3.114611954
59.01275576 2.874227807
61.02840582 1.38976938
73.02840582 1.769556274
101.0597059 1.102170938
131.0702706 3.422173795
133.0859207 3.688184929
143.0702706 3.478442949
147.0651853 2.846847757
149.0808353 4.29826129
151.0964854 2.247426008
161.0808353 23.53659866
179.0914 25.42389238

Name: +ve in-silico MS/MS by CFM-ID for OEKPKBBXXDGXNB-IBISWUOJSA-N
ID: OEKPKBBXXDGXNB-IBISWUOJSA-N
Comment: Energy2
Num peaks: 25
27.02292652 1.893502595
29.03857658 1.379667133
43.01784114 2.509478946
45.0334912 16.11794985
47.01275576 1.641424625
47.04914126 4.742234458
55.01784114 2.466693139
57.0334912 4.343668583
59.01275576 1.793227272
59.04914126 1.848353276
73.02840582 7.027536017
75.04405588 7.911123541
85.02840582 0.9945809443
87.04405588 3.100436582
89.05970595 1.702523864
99.04405588 1.434104562
101.0233204 1.48725709
101.0597059 3.30103253
103.0389705 4.4484183
103.075356 2.43461394
105.0546206 2.85428666
131.0702706 1.478448775
143.0702706 1.23545088
145.0495352 1.43503438
161.0808353 1.122024364

Name: +ve in-silico MS/MS by CFM-ID for OEKPKBBXXDGXNB-QTSLKERKSA-N
ID: OEKPKBBXXDGXNB-QTSLKERKSA-N
Comment: Energy0
Num peaks: 6
27.02292652 1.995053336
101.0597059 1.21924619
131.0702706 1.787608064
143.0702706 1.351460354
161.0808353 23.57398813
179.0914 53.86518586

Name: +ve in-silico MS/MS by CFM-ID for OEKPKBBXXDGXNB-QTSLKERKSA-N
ID: OEKPKBBXXDGXNB-QTSLKERKSA-N
Comment: Energy1
Num peaks: 14
45.0334912 1.47003476
57.0334912 3.114611954
59.01275576 2.874227807
61.02840582 1.38976938
73.02840582 1.769556274
101.0597059 1.102170938
131.0702706 3.422173795
133.0859207 3.688184929
143.0702706 3.478442949
147.0651853 2.846847757
149.0808353 4.29826129
151.0964854 2.247426008
161.0808353 23.53659866
179.0914 25.42389238

Name: +ve in-silico MS/MS by CFM-ID for OEKPKBBXXDGXNB-QTSLKERKSA-N
ID: OEKPKBBXXDGXNB-QTSLKERKSA-N
Comment: Energy2
Num peaks: 25
27.02292652 1.893502595
29.03857658 1.379667133
43.01784114 2.509478946
45.0334912 16.11794985
47.01275576 1.641424625
47.04914126 4.742234458
55.01784114 2.466693139
57.0334912 4.343668583
59.01275576 1.793227272
59.04914126 1.848353276
73.02840582 7.027536017
75.04405588 7.911123541
85.02840582 0.9945809443
87.04405588 3.100436582
89.05970595 1.702523864
99.04405588 1.434104562
101.0233204 1.48725709
101.0597059 3.30103253
103.0389705 4.4484183
103.075356 2.43461394
105.0546206 2.85428666
131.0702706 1.478448775
143.0702706 1.23545088
145.0495352 1.43503438
161.0808353 1.122024364

Name: +ve in-silico MS/MS by CFM-ID for JPMIIZHYYWMHDT-UHFFFAOYSA-N
ID: JPMIIZHYYWMHDT-UHFFFAOYSA-N
Comment: Energy0
Num peaks: 6
102.0008112 2.908999228
113.132477 23.30793279
180.1382906 1.497430898
196.115447 3.628206261
198.0947116 2.535347546
214.1260117 49.31427119

Name: +ve in-silico MS/MS by CFM-ID for JPMIIZHYYWMHDT-UHFFFAOYSA-N
ID: JPMIIZHYYWMHDT-UHFFFAOYSA-N
Comment: Energy1
Num peaks: 17
41.03857658 1.346142163
43.05422664 2.212292844
55.05422664 1.909528105
57.06987671 2.052425738
69.06987671 1.911556448
71.08552677 2.030206986
102.0008112 4.581188504
107.0855268 3.082629157
109.1011768 1.803313079
111.1168269 3.906916072
113.132477 30.16891198
122.0964258 1.414600338
124.1120759 4.881568223
126.1277259 1.62262488
128.143376 7.749717792
130.1590261 7.176960422
214.1260117 2.343826504

Name: +ve in-silico MS/MS by CFM-ID for JPMIIZHYYWMHDT-UHFFFAOYSA-N
ID: JPMIIZHYYWMHDT-UHFFFAOYSA-N
Comment: Energy2
Num peaks: 12
41.03857658 8.9010116
43.05422664 12.78434138
45.06987671 1.92482647
55.05422664 10.34488969
57.06987671 7.681984762
69.06987671 10.04432838
71.08552677 7.242798124
83.08552677 3.864568429
85.10117684 2.585308486
97.10117684 3.553369253
113.132477 10.24220701
128.143376 1.312086969

Name: +ve in-silico MS/MS by CFM-ID for CUDSBWGCGSUXDB-UHFFFAOYSA-N
ID: CUDSBWGCGSUXDB-UHFFFAOYSA-N
Comment: Energy0
Num peaks: 6
43.05422664 3.725914438
57.06987671 6.970151244
89.04194771 5.889506666
91.05759777 7.014190599
123.0296688 2.106810737
179.092269 67.25275536

Name: +ve in-silico MS/MS by CFM-ID for CUDSBWGCGSUXDB-UHFFFAOYSA-N
ID: CUDSBWGCGSUXDB-UHFFFAOYSA-N
Comment: Energy1
Num peaks: 6
57.06987671 35.26218061
89.04194771 15.455801
91.05759777 4.197351568
121.0140187 7.261439329
123.0296688 10.82451048
179.092269 14.74264056

Name: +ve in-silico MS/MS by CFM-ID for CUDSBWGCGSUXDB-UHFFFAOYSA-N
ID: CUDSBWGCGSUXDB-UHFFFAOYSA-N
Comment: Energy2
Num peaks: 7
41.03857658 6.171465692
43.05422664 27.55957374
45.06987671 7.801063925
55.05422664 3.99688195
57.06987671 23.91140803
89.04194771 6.657761843
91.05759777 5.769609173

Name: +ve in-silico MS/MS by CFM-ID for YLAMTMNJXPWCQN-UHFFFAOYSA-N
ID: YLAMTMNJXPWCQN-UHFFFAOYSA-N
Comment: Energy0
Num peaks: 6
27.02292652 2.092581981
131.0702706 1.88120684
147.0651853 6.834519396
149.0808353 2.091878011
161.0808353 13.11367888
179.0914 59.7323405

Name: +ve in-silico MS/MS by CFM-ID for YLAMTMNJXPWCQN-UHFFFAOYSA-N
ID: YLAMTMNJXPWCQN-UHFFFAOYSA-N
Comment: Energy1
Num peaks: 12
57.0334912 2.282940262
73.02840582 4.463022275
75.04405588 2.486337592
87.04405588 1.609075624
129.0546206 1.750071267
131.0702706 5.754610953
133.0859207 3.885727137
147.0651853 9.361041137
149.0808353 5.496809084
151.0964854 1.690832088
161.0808353 14.41198898
179.0914 26.8193862

Name: +ve in-silico MS/MS by CFM-ID for YLAMTMNJXPWCQN-UHFFFAOYSA-N
ID: YLAMTMNJXPWCQN-UHFFFAOYSA-N
Comment: Energy2
Num peaks: 24
27.02292652 2.306391963
29.03857658 1.794328863
41.03857658 1.452319613
43.01784114 3.330676244
45.0334912 7.153964819
47.01275576 1.590516417
47.04914126 1.442110852
55.01784114 3.493727647
57.0334912 6.247200942
59.01275576 1.6196266
59.04914126 3.953754207
71.01275576 1.35834637
73.02840582 9.34696839
75.04405588 11.1666847
77.05970595 1.184187032
85.02840582 1.945445766
87.04405588 4.464284772
89.02332044 1.294136256
89.05970595 2.507697071
101.0233204 1.621936927
103.0389705 3.695713649
105.0546206 2.963604509
131.0702706 3.522795447
161.0808353 1.312769884

Name: +ve in-silico MS/MS by CFM-ID for PGTWZHXOSWQKCY-UHFFFAOYSA-N
ID: PGTWZHXOSWQKCY-UHFFFAOYSA-N
Comment: Energy0
Num peaks: 6
61.01064758 1.238956497
75.02629764 0.7627296884
111.1168269 2.534313625
131.0888979 0.8224213188
145.104548 17.54423027
179.092269 70.90702228

Name: +ve in-silico MS/MS by CFM-ID for PGTWZHXOSWQKCY-UHFFFAOYSA-N
ID: PGTWZHXOSWQKCY-UHFFFAOYSA-N
Comment: Energy1
Num peaks: 6
75.02629764 4.213652383
89.04194771 4.127698807
103.0575978 4.039289359
111.1168269 4.505468861
145.104548 18.68844808
179.092269 47.98308008

Name: +ve in-silico MS/MS by CFM-ID for PGTWZHXOSWQKCY-UHFFFAOYSA-N
ID: PGTWZHXOSWQKCY-UHFFFAOYSA-N
Comment: Energy2
Num peaks: 15
27.02292652 6.429251593
41.03857658 12.48418229
43.05422664 3.583216354
55.05422664 9.480215841
57.06987671 2.639055682
61.01064758 8.804550762
69.06987671 6.552452282
71.08552677 1.941133832
75.02629764 5.613128592
83.08552677 3.98189201
89.04194771 4.009489669
97.10117684 2.566998123
103.0575978 3.152590079
111.1168269 6.135827796
145.104548 3.32198341

Name: +ve in-silico MS/MS by CFM-ID for MBBZMMPHUWSWHV-BDVNFPICSA-N
ID: MBBZMMPHUWSWHV-BDVNFPICSA-N
Comment: Energy0
Num peaks: 10
44.04947561 4.329144456
61.02840582 5.286457931
91.0389705 4.645494165
104.070605 4.265039155
134.0811697 2.226511627
147.0651853 2.209408753
160.0968197 6.026238823
165.0757499 3.523199977
178.1073844 20.57481901
196.1179491 27.97526766

Name: +ve in-silico MS/MS by CFM-ID for MBBZMMPHUWSWHV-BDVNFPICSA-N
ID: MBBZMMPHUWSWHV-BDVNFPICSA-N
Comment: Energy1
Num peaks: 15
43.01784114 2.776575703
44.04947561 9.978906246
45.0334912 2.894002011
46.06512568 3.402011368
61.02840582 16.54516742
63.04405588 6.466706015
73.02840582 6.209642773
75.04405588 2.468583419
86.0600403 3.616201833
91.0389705 6.869498768
104.070605 5.579379762
147.0651853 2.111325106
160.0968197 3.893913629
178.1073844 5.403817496
196.1179491 2.738399237

Name: +ve in-silico MS/MS by CFM-ID for MBBZMMPHUWSWHV-BDVNFPICSA-N
ID: MBBZMMPHUWSWHV-BDVNFPICSA-N
Comment: Energy2
Num peaks: 17
15.02292652 6.646221561
28.01817548 1.894735871
30.03382555 1.999076159
31.01784114 2.478433191
42.03382555 1.968780363
43.01784114 4.728703924
44.04947561 18.04925539
45.0334912 4.909684351
46.06512568 6.880682677
56.04947561 1.525880023
61.02840582 11.79610575
63.04405588 2.968414419
73.02840582 4.58357656
75.04405588 3.287889216
86.0600403 2.369520929
91.0389705 2.85497776
160.0968197 2.327836305

Name: +ve in-silico MS/MS by CFM-ID for OHWCAVRRXKJCRB-XUVCUMPTSA-N
ID: OHWCAVRRXKJCRB-XUVCUMPTSA-N
Comment: Energy0
Num peaks: 6
27.02292652 2.062616349
33.0334912 1.195999344
87.04405588 2.100947358
147.0651853 2.692466389
161.0808353 20.3927964
179.0914 55.92926277

Name: +ve in-silico MS/MS by CFM-ID for OHWCAVRRXKJCRB-XUVCUMPTSA-N
ID: OHWCAVRRXKJCRB-XUVCUMPTSA-N
Comment: Energy1
Num peaks: 15
33.0334912 3.66094694
57.0334912 2.222063782
73.02840582 2.420327836
75.04405588 1.539477262
87.04405588 1.585787972
89.05970595 1.284045155
105.0546206 1.339280361
117.0546206 1.758130434
119.0702706 1.577224814
143.0702706 2.869098178
147.0651853 4.736437726
149.0808353 2.019830987
151.0964854 1.467088474
161.0808353 21.64621097
179.0914 30.79848776

Name: +ve in-silico MS/MS by CFM-ID for OHWCAVRRXKJCRB-XUVCUMPTSA-N
ID: OHWCAVRRXKJCRB-XUVCUMPTSA-N
Comment: Energy2
Num peaks: 26
27.02292652 2.664998772
29.00219107 2.236744985
29.03857658 2.104072761
41.00219107 1.237718213
43.01784114 3.346395824
45.0334912 10.32697232
47.04914126 1.604155137
55.01784114 1.921230066
57.0334912 5.258771723
59.01275576 6.110305716
59.04914126 2.925383587
61.02840582 4.334484677
69.0334912 2.239647067
71.04914126 1.614406944
73.02840582 4.779204544
73.06479133 1.202981368
75.04405588 4.781595786
85.02840582 2.814374569
87.04405588 5.785878231
89.02332044 1.638643136
89.05970595 3.357422806
103.0389705 1.506419163
105.0546206 1.784809088
131.0702706 2.082968203
143.0702706 2.094628235
161.0808353 1.313775672

Name: +ve in-silico MS/MS by CFM-ID for YLAMTMNJXPWCQN-XUVCUMPTSA-N
ID: YLAMTMNJXPWCQN-XUVCUMPTSA-N
Comment: Energy0
Num peaks: 6
27.02292652 2.096738827
131.0702706 1.885498316
147.0651853 6.847888324
149.0808353 2.096421499
161.0808353 13.15271574
179.0914 59.8998349

Name: +ve in-silico MS/MS by CFM-ID for YLAMTMNJXPWCQN-XUVCUMPTSA-N
ID: YLAMTMNJXPWCQN-XUVCUMPTSA-N
Comment: Energy1
Num peaks: 12
57.0334912 2.247228965
73.02840582 3.372012375
75.04405588 1.851752822
87.04405588 1.662446794
129.0546206 1.838529618
131.0702706 5.923903651
133.0859207 4.009041528
147.0651853 9.813327283
149.0808353 5.682079429
151.0964854 1.743274313
161.0808353 14.95883657
179.0914 27.95745374

Name: +ve in-silico MS/MS by CFM-ID for YLAMTMNJXPWCQN-XUVCUMPTSA-N
ID: YLAMTMNJXPWCQN-XUVCUMPTSA-N
Comment: Energy2
Num peaks: 24
27.02292652 2.369793015
29.03857658 1.844959884
41.03857658 1.492812095
43.01784114 3.009727124
45.0334912 6.711903959
47.01275576 1.635340731
47.04914126 1.483777808
55.01784114 3.480789849
57.0334912 6.131589524
59.01275576 1.665577006
59.04914126 3.472246782
71.01275576 1.38870178
73.02840582 9.478492148
75.04405588 11.29553389
85.02840582 1.991998907
87.04405588 4.584606561
89.02332044 1.373256721
89.05970595 2.575617385
91.0389705 1.232947454
101.0233204 1.703044393
103.0389705 3.506774702
105.0546206 3.115012082
131.0702706 3.62244049
161.0808353 1.361178247

Name: +ve in-silico MS/MS by CFM-ID for OHWCAVRRXKJCRB-CXNFULCWSA-N
ID: OHWCAVRRXKJCRB-CXNFULCWSA-N
Comment: Energy0
Num peaks: 6
27.02292652 2.062616349
33.0334912 1.195999344
87.04405588 2.100947358
147.0651853 2.692466389
161.0808353 20.3927964
179.0914 55.92926277

Name: +ve in-silico MS/MS by CFM-ID for OHWCAVRRXKJCRB-CXNFULCWSA-N
ID: OHWCAVRRXKJCRB-CXNFULCWSA-N
Comment: Energy1
Num peaks: 15
33.0334912 3.66094694
57.0334912 2.222063782
73.02840582 2.420327836
75.04405588 1.539477262
87.04405588 1.585787972
89.05970595 1.284045155
105.0546206 1.339280361
117.0546206 1.758130434
119.0702706 1.577224814
143.0702706 2.869098178
147.0651853 4.736437726
149.0808353 2.019830987
151.0964854 1.467088474
161.0808353 21.64621097
179.0914 30.79848776

Name: +ve in-silico MS/MS by CFM-ID for OHWCAVRRXKJCRB-CXNFULCWSA-N
ID: OHWCAVRRXKJCRB-CXNFULCWSA-N
Comment: Energy2
Num peaks: 26
27.02292652 2.664998772
29.00219107 2.236744985
29.03857658 2.104072761
41.00219107 1.237718213
43.01784114 3.346395824
45.0334912 10.32697232
47.04914126 1.604155137
55.01784114 1.921230066
57.0334912 5.258771723
59.01275576 6.110305716
59.04914126 2.925383587
61.02840582 4.334484677
69.0334912 2.239647067
71.04914126 1.614406944
73.02840582 4.779204544
73.06479133 1.202981368
75.04405588 4.781595786
85.02840582 2.814374569
87.04405588 5.785878231
89.02332044 1.638643136
89.05970595 3.357422806
103.0389705 1.506419163
105.0546206 1.784809088
131.0702706 2.082968203
143.0702706 2.094628235
161.0808353 1.313775672

Name: +ve in-silico MS/MS by CFM-ID for YLAMTMNJXPWCQN-CXNFULCWSA-N
ID: YLAMTMNJXPWCQN-CXNFULCWSA-N
Comment: Energy0
Num peaks: 6
27.02292652 2.096738827
131.0702706 1.885498316
147.0651853 6.847888324
149.0808353 2.096421499
161.0808353 13.15271574
179.0914 59.8998349

Name: +ve in-silico MS/MS by CFM-ID for YLAMTMNJXPWCQN-CXNFULCWSA-N
ID: YLAMTMNJXPWCQN-CXNFULCWSA-N
Comment: Energy1
Num peaks: 12
57.0334912 2.247228965
73.02840582 3.372012375
75.04405588 1.851752822
87.04405588 1.662446794
129.0546206 1.838529618
131.0702706 5.923903651
133.0859207 4.009041528
147.0651853 9.813327283
149.0808353 5.682079429
151.0964854 1.743274313
161.0808353 14.95883657
179.0914 27.95745374

Name: +ve in-silico MS/MS by CFM-ID for YLAMTMNJXPWCQN-CXNFULCWSA-N
ID: YLAMTMNJXPWCQN-CXNFULCWSA-N
Comment: Energy2
Num peaks: 24
27.02292652 2.369793015
29.03857658 1.844959884
41.03857658 1.492812095
43.01784114 3.009727124
45.0334912 6.711903959
47.01275576 1.635340731
47.04914126 1.483777808
55.01784114 3.480789849
57.0334912 6.131589524
59.01275576 1.665577006
59.04914126 3.472246782
71.01275576 1.38870178
73.02840582 9.478492148
75.04405588 11.29553389
85.02840582 1.991998907
87.04405588 4.584606561
89.02332044 1.373256721
89.05970595 2.575617385
91.0389705 1.232947454
101.0233204 1.703044393
103.0389705 3.506774702
105.0546206 3.115012082
131.0702706 3.62244049
161.0808353 1.361178247

Name: +ve in-silico MS/MS by CFM-ID for OHWCAVRRXKJCRB-ZVPSTABDSA-N
ID: OHWCAVRRXKJCRB-ZVPSTABDSA-N
Comment: Energy0
Num peaks: 6
27.02292652 2.054584719
33.0334912 1.174656408
87.04405588 2.092323114
147.0651853 2.681455817
161.0808353 20.30731257
179.0914 55.61877598

Name: +ve in-silico MS/MS by CFM-ID for OHWCAVRRXKJCRB-ZVPSTABDSA-N
ID: OHWCAVRRXKJCRB-ZVPSTABDSA-N
Comment: Energy1
Num peaks: 15
33.0334912 3.642066459
57.0334912 2.212011186
73.02840582 2.40775734
75.04405588 1.53137644
87.04405588 1.578013182
89.05970595 1.277574703
105.0546206 1.333049911
117.0546206 1.748365477
119.0702706 1.568053155
143.0702706 2.858416049
147.0651853 4.711153708
149.0808353 2.007885914
151.0964854 1.458105258
161.0808353 21.52752656
179.0914 30.5695789

Name: +ve in-silico MS/MS by CFM-ID for OHWCAVRRXKJCRB-ZVPSTABDSA-N
ID: OHWCAVRRXKJCRB-ZVPSTABDSA-N
Comment: Energy2
Num peaks: 26
27.02292652 2.669603019
29.00219107 2.288007808
29.03857658 2.107682538
41.00219107 1.17651525
43.01784114 3.19448412
45.0334912 10.34456027
47.04914126 1.606951293
55.01784114 1.924488502
57.0334912 5.26778797
59.01275576 5.995131442
59.04914126 2.930384445
61.02840582 4.331076188
69.0334912 2.243445543
71.04914126 1.617145003
73.02840582 4.787466509
73.06479133 1.205021643
75.04405588 4.789884342
85.02840582 2.819147792
87.04405588 5.79607151
89.02332044 1.641497227
89.05970595 3.363275472
103.0389705 1.509203536
105.0546206 1.788105083
131.0702706 2.086500949
143.0702706 2.098180757
161.0808353 1.316936421

Name: +ve in-silico MS/MS by CFM-ID for YLAMTMNJXPWCQN-BIVRFLNRSA-N
ID: YLAMTMNJXPWCQN-BIVRFLNRSA-N
Comment: Energy0
Num peaks: 6
27.02292652 2.092581981
131.0702706 1.88120684
147.0651853 6.834519396
149.0808353 2.091878011
161.0808353 13.11367888
179.0914 59.7323405

Name: +ve in-silico MS/MS by CFM-ID for YLAMTMNJXPWCQN-BIVRFLNRSA-N
ID: YLAMTMNJXPWCQN-BIVRFLNRSA-N
Comment: Energy1
Num peaks: 12
57.0334912 2.282940262
73.02840582 4.463022275
75.04405588 2.486337592
87.04405588 1.609075624
129.0546206 1.750071267
131.0702706 5.754610953
133.0859207 3.885727137
147.0651853 9.361041137
149.0808353 5.496809084
151.0964854 1.690832088
161.0808353 14.41198898
179.0914 26.8193862

Name: +ve in-silico MS/MS by CFM-ID for YLAMTMNJXPWCQN-BIVRFLNRSA-N
ID: YLAMTMNJXPWCQN-BIVRFLNRSA-N
Comment: Energy2
Num peaks: 24
27.02292652 2.306391963
29.03857658 1.794328863
41.03857658 1.452319613
43.01784114 3.330676244
45.0334912 7.153964819
47.01275576 1.590516417
47.04914126 1.442110852
55.01784114 3.493727647
57.0334912 6.247200942
59.01275576 1.6196266
59.04914126 3.953754207
71.01275576 1.35834637
73.02840582 9.34696839
75.04405588 11.1666847
77.05970595 1.184187032
85.02840582 1.945445766
87.04405588 4.464284772
89.02332044 1.294136256
89.05970595 2.507697071
101.0233204 1.621936927
103.0389705 3.695713649
105.0546206 2.963604509
131.0702706 3.522795447
161.0808353 1.312769884

Name: +ve in-silico MS/MS by CFM-ID for GCCHQQYEUACPFL-VWDOSNQTSA-N
ID: GCCHQQYEUACPFL-VWDOSNQTSA-N
Comment: Energy0
Num peaks: 7
59.01275576 5.700400638
89.02332044 2.359915686
89.05970595 3.631969294
119.0702706 2.329898491
143.0702706 6.70307647
161.0808353 28.04762353
179.0914 31.31285159

Name: +ve in-silico MS/MS by CFM-ID for GCCHQQYEUACPFL-VWDOSNQTSA-N
ID: GCCHQQYEUACPFL-VWDOSNQTSA-N
Comment: Energy1
Num peaks: 13
41.00219107 3.556283499
43.01784114 4.063408505
59.01275576 22.52127282
61.02840582 8.848076497
71.01275576 2.150822091
71.04914126 3.715248959
89.02332044 3.271176259
89.05970595 7.449224279
101.0597059 3.411580161
119.0702706 2.242142059
143.0702706 5.922476682
161.0808353 8.062330945
179.0914 4.867782143

Name: +ve in-silico MS/MS by CFM-ID for GCCHQQYEUACPFL-VWDOSNQTSA-N
ID: GCCHQQYEUACPFL-VWDOSNQTSA-N
Comment: Energy2
Num peaks: 17
29.00219107 2.297786893
41.00219107 6.320198279
43.01784114 6.714109568
45.0334912 5.858419948
57.0334912 2.018523939
59.01275576 12.34824157
59.04914126 3.915017212
61.02840582 2.904130949
69.0334912 2.675197068
71.01275576 2.152457477
71.04914126 9.666084033
73.02840582 3.460483695
73.06479133 9.399458916
75.04405588 2.631892133
89.05970595 4.409510867
101.0597059 2.823508013
143.0702706 2.230427008

Name: +ve in-silico MS/MS by CFM-ID for VCUILRLOJMHSMR-UCROKIRRSA-N
ID: VCUILRLOJMHSMR-UCROKIRRSA-N
Comment: Energy0
Num peaks: 7
73.02840582 6.591784613
75.04405588 7.580072389
103.0389705 5.051488026
143.0702706 3.267144421
147.0651853 3.418942298
161.0808353 22.66567567
179.0914 31.98202568

Name: +ve in-silico MS/MS by CFM-ID for VCUILRLOJMHSMR-UCROKIRRSA-N
ID: VCUILRLOJMHSMR-UCROKIRRSA-N
Comment: Energy1
Num peaks: 13
43.01784114 2.731472717
45.0334912 2.421188615
57.0334912 8.915953594
59.04914126 3.159342522
73.02840582 15.27116352
75.04405588 16.42560293
85.02840582 2.633263133
87.04405588 2.400416557
103.0389705 8.571461852
105.0546206 3.430361171
143.0702706 3.293283454
161.0808353 6.746215893
179.0914 5.033629658

Name: +ve in-silico MS/MS by CFM-ID for VCUILRLOJMHSMR-UCROKIRRSA-N
ID: VCUILRLOJMHSMR-UCROKIRRSA-N
Comment: Energy2
Num peaks: 13
15.02292652 1.77872913
41.00219107 2.58996236
43.01784114 12.06156694
45.0334912 8.550519659
55.01784114 4.676894031
57.0334912 11.82880744
59.01275576 5.329894617
59.04914126 5.600396074
71.01275576 1.612335305
73.02840582 13.25005221
75.04405588 10.64405722
87.04405588 1.750934401
103.0389705 1.757043406

Name: +ve in-silico MS/MS by CFM-ID for BAPQKKJFHFYDMJ-UCROKIRRSA-N
ID: BAPQKKJFHFYDMJ-UCROKIRRSA-N
Comment: Energy0
Num peaks: 6
89.02332044 1.345717312
131.0702706 2.386756887
147.0651853 7.353382556
149.0808353 1.998393203
161.0808353 20.31535121
179.0914 52.67176726

Name: +ve in-silico MS/MS by CFM-ID for BAPQKKJFHFYDMJ-UCROKIRRSA-N
ID: BAPQKKJFHFYDMJ-UCROKIRRSA-N
Comment: Energy1
Num peaks: 13
73.02840582 1.953530515
87.04405588 3.370902598
89.05970595 1.838301447
117.0546206 2.152659765
129.0546206 2.792884431
131.0702706 6.134896362
133.0859207 4.039433107
135.0651853 1.922896741
143.0702706 1.71698046
147.0651853 9.385736699
149.0808353 5.583742053
161.0808353 17.46680013
179.0914 22.4933796

Name: +ve in-silico MS/MS by CFM-ID for BAPQKKJFHFYDMJ-UCROKIRRSA-N
ID: BAPQKKJFHFYDMJ-UCROKIRRSA-N
Comment: Energy2
Num peaks: 26
29.00219107 1.92683563
31.01784114 1.584831413
41.00219107 1.27088724
43.01784114 3.10261203
44.99710569 1.373366543
45.0334912 9.413617202
47.01275576 3.59164369
47.04914126 1.426914041
57.0334912 1.703753764
59.01275576 4.519243008
61.02840582 7.245572501
71.01275576 1.926809258
73.02840582 6.546889484
75.04405588 5.190463161
87.04405588 5.158388931
89.02332044 1.339387286
89.05970595 4.337905681
101.0597059 1.689079208
103.0389705 2.366040524
105.0546206 1.716374188
129.0546206 2.068451278
131.0702706 4.369064427
133.0495352 2.12340235
145.0495352 2.548750637
147.0651853 1.284131932
163.0600999 1.345297306

Name: +ve in-silico MS/MS by CFM-ID for OEKPKBBXXDGXNB-UOYQFSTFSA-N
ID: OEKPKBBXXDGXNB-UOYQFSTFSA-N
Comment: Energy0
Num peaks: 6
27.02292652 1.992148916
101.0597059 1.217475502
131.0702706 1.78494356
143.0702706 1.350054895
161.0808353 23.53725134
179.0914 53.75320925

Name: +ve in-silico MS/MS by CFM-ID for OEKPKBBXXDGXNB-UOYQFSTFSA-N
ID: OEKPKBBXXDGXNB-UOYQFSTFSA-N
Comment: Energy1
Num peaks: 13
45.0334912 1.449527594
57.0334912 3.097252405
59.01275576 2.922960778
61.02840582 1.378758042
73.02840582 1.159286614
131.0702706 3.471041698
133.0859207 3.745714491
143.0702706 3.52123065
147.0651853 2.896303757
149.0808353 4.384071799
151.0964854 2.292673591
161.0808353 23.96368264
179.0914 26.05320872

Name: +ve in-silico MS/MS by CFM-ID for OEKPKBBXXDGXNB-UOYQFSTFSA-N
ID: OEKPKBBXXDGXNB-UOYQFSTFSA-N
Comment: Energy2
Num peaks: 24
27.02292652 1.819857754
29.03857658 1.326347505
43.01784114 3.212795818
45.0334912 16.61350369
47.01275576 1.57789656
47.04914126 4.470580917
55.01784114 2.565935587
57.0334912 4.697224796
59.01275576 1.724418472
59.04914126 2.088020119
73.02840582 7.147755586
75.04405588 7.968836994
87.04405588 2.993885568
89.05970595 1.644859812
99.04405588 1.450995263
101.0233204 1.430527184
101.0597059 3.173716473
103.0389705 4.270726858
103.075356 2.341360021
105.0546206 2.738012724
131.0702706 1.419401344
143.0702706 1.188325866
145.0495352 1.380296456
161.0808353 1.061920789

Name: +ve in-silico MS/MS by CFM-ID for OVTQXBCQCDNWMJ-ZVPSTABDSA-N
ID: OVTQXBCQCDNWMJ-ZVPSTABDSA-N
Comment: Energy0
Num peaks: 13
53.03857658 1.39637134
59.04914126 2.082444577
71.04914126 2.032747434
83.04914126 2.057988132
101.0597059 3.850862954
113.0597059 2.350989008
119.0338851 1.638634048
119.0702706 1.815860999
131.0702706 2.346513917
133.0859207 1.252331975
143.0702706 3.372722659
161.0808353 20.20096208
179.0914 35.82946605

Name: +ve in-silico MS/MS by CFM-ID for OVTQXBCQCDNWMJ-ZVPSTABDSA-N
ID: OVTQXBCQCDNWMJ-ZVPSTABDSA-N
Comment: Energy1
Num peaks: 19
29.03857658 8.351639293
31.05422664 3.454921719
41.03857658 3.547786749
43.05422664 1.145800501
53.03857658 1.358195584
57.06987671 1.446201054
59.01275576 1.449770092
59.04914126 4.065362984
71.04914126 1.695630922
83.04914126 1.058704801
101.0233204 1.975581726
103.0389705 1.453208106
119.0338851 3.616067463
133.0859207 1.484737884
143.0702706 6.868035535
149.0808353 1.310753139
151.0964854 1.287081538
161.0808353 19.05401466
179.0914 15.68459446

Name: +ve in-silico MS/MS by CFM-ID for OVTQXBCQCDNWMJ-ZVPSTABDSA-N
ID: OVTQXBCQCDNWMJ-ZVPSTABDSA-N
Comment: Energy2
Num peaks: 22
29.03857658 1.808156265
41.00219107 1.021945549
41.03857658 2.431399227
43.01784114 1.55988826
53.03857658 14.1081295
55.05422664 9.372776784
57.0334912 1.519029717
57.06987671 8.625931474
59.01275576 2.630268154
59.04914126 5.935522485
69.0334912 2.16362056
71.01275576 1.579142863
71.04914126 6.794145254
73.02840582 1.634240888
73.06479133 5.474058322
75.04405588 1.182039814
75.08044139 1.062664345
83.04914126 1.016549565
101.0233204 3.141584572
101.0597059 1.235843279
103.0389705 3.732953334
103.075356 2.009481543

Name: +ve in-silico MS/MS by CFM-ID for VCUILRLOJMHSMR-JRTVQGFMSA-N
ID: VCUILRLOJMHSMR-JRTVQGFMSA-N
Comment: Energy0
Num peaks: 7
73.02840582 6.591784613
75.04405588 7.580072389
103.0389705 5.051488026
143.0702706 3.267144421
147.0651853 3.418942298
161.0808353 22.66567567
179.0914 31.98202568

Name: +ve in-silico MS/MS by CFM-ID for VCUILRLOJMHSMR-JRTVQGFMSA-N
ID: VCUILRLOJMHSMR-JRTVQGFMSA-N
Comment: Energy1
Num peaks: 13
43.01784114 2.731472717
45.0334912 2.421188615
57.0334912 8.915953594
59.04914126 3.159342522
73.02840582 15.27116352
75.04405588 16.42560293
85.02840582 2.633263133
87.04405588 2.400416557
103.0389705 8.571461852
105.0546206 3.430361171
143.0702706 3.293283454
161.0808353 6.746215893
179.0914 5.033629658

Name: +ve in-silico MS/MS by CFM-ID for VCUILRLOJMHSMR-JRTVQGFMSA-N
ID: VCUILRLOJMHSMR-JRTVQGFMSA-N
Comment: Energy2
Num peaks: 13
15.02292652 1.77872913
41.00219107 2.58996236
43.01784114 12.06156694
45.0334912 8.550519659
55.01784114 4.676894031
57.0334912 11.82880744
59.01275576 5.329894617
59.04914126 5.600396074
71.01275576 1.612335305
73.02840582 13.25005221
75.04405588 10.64405722
87.04405588 1.750934401
103.0389705 1.757043406

Name: +ve in-silico MS/MS by CFM-ID for QTWKINKGAHTPFJ-HTQZYQBOSA-N
ID: QTWKINKGAHTPFJ-HTQZYQBOSA-N
Comment: Energy0
Num peaks: 6
29.03857658 4.014261279
57.06987671 7.318612677
89.04194771 6.909919498
91.05759777 6.374746319
163.0609689 3.066509645
179.092269 59.17618888

Name: +ve in-silico MS/MS by CFM-ID for QTWKINKGAHTPFJ-HTQZYQBOSA-N
ID: QTWKINKGAHTPFJ-HTQZYQBOSA-N
Comment: Energy1
Num peaks: 6
57.06987671 40.96683355
59.08552677 3.081443623
89.04194771 2.455861988
121.0140187 6.293751323
123.0296688 12.59424507
179.092269 27.49034701

Name: +ve in-silico MS/MS by CFM-ID for QTWKINKGAHTPFJ-HTQZYQBOSA-N
ID: QTWKINKGAHTPFJ-HTQZYQBOSA-N
Comment: Energy2
Num peaks: 9
29.03857658 8.17035922
31.05422664 3.788524758
55.05422664 8.724989426
57.06987671 20.81996156
59.08552677 3.430534145
73.01064758 9.467720751
75.02629764 4.75470658
89.04194771 12.81505133
91.05759777 9.291010282

Name: +ve in-silico MS/MS by CFM-ID for OEKPKBBXXDGXNB-VEIUFWFVSA-N
ID: OEKPKBBXXDGXNB-VEIUFWFVSA-N
Comment: Energy0
Num peaks: 6
27.02292652 1.992148916
101.0597059 1.217475502
131.0702706 1.78494356
143.0702706 1.350054895
161.0808353 23.53725134
179.0914 53.75320925

Name: +ve in-silico MS/MS by CFM-ID for OEKPKBBXXDGXNB-VEIUFWFVSA-N
ID: OEKPKBBXXDGXNB-VEIUFWFVSA-N
Comment: Energy1
Num peaks: 13
45.0334912 1.449527594
57.0334912 3.097252405
59.01275576 2.922960778
61.02840582 1.378758042
73.02840582 1.159286614
131.0702706 3.471041698
133.0859207 3.745714491
143.0702706 3.52123065
147.0651853 2.896303757
149.0808353 4.384071799
151.0964854 2.292673591
161.0808353 23.96368264
179.0914 26.05320872

Name: +ve in-silico MS/MS by CFM-ID for OEKPKBBXXDGXNB-VEIUFWFVSA-N
ID: OEKPKBBXXDGXNB-VEIUFWFVSA-N
Comment: Energy2
Num peaks: 24
27.02292652 1.819857754
29.03857658 1.326347505
43.01784114 3.212795818
45.0334912 16.61350369
47.01275576 1.57789656
47.04914126 4.470580917
55.01784114 2.565935587
57.0334912 4.697224796
59.01275576 1.724418472
59.04914126 2.088020119
73.02840582 7.147755586
75.04405588 7.968836994
87.04405588 2.993885568
89.05970595 1.644859812
99.04405588 1.450995263
101.0233204 1.430527184
101.0597059 3.173716473
103.0389705 4.270726858
103.075356 2.341360021
105.0546206 2.738012724
131.0702706 1.419401344
143.0702706 1.188325866
145.0495352 1.380296456
161.0808353 1.061920789

Name: +ve in-silico MS/MS by CFM-ID for VCUILRLOJMHSMR-YTLHQDLWSA-N
ID: VCUILRLOJMHSMR-YTLHQDLWSA-N
Comment: Energy0
Num peaks: 7
73.02840582 6.591784613
75.04405588 7.580072389
103.0389705 5.051488026
143.0702706 3.267144421
147.0651853 3.418942298
161.0808353 22.66567567
179.0914 31.98202568

Name: +ve in-silico MS/MS by CFM-ID for VCUILRLOJMHSMR-YTLHQDLWSA-N
ID: VCUILRLOJMHSMR-YTLHQDLWSA-N
Comment: Energy1
Num peaks: 13
43.01784114 2.731472717
45.0334912 2.421188615
57.0334912 8.915953594
59.04914126 3.159342522
73.02840582 15.27116352
75.04405588 16.42560293
85.02840582 2.633263133
87.04405588 2.400416557
103.0389705 8.571461852
105.0546206 3.430361171
143.0702706 3.293283454
161.0808353 6.746215893
179.0914 5.033629658

Name: +ve in-silico MS/MS by CFM-ID for VCUILRLOJMHSMR-YTLHQDLWSA-N
ID: VCUILRLOJMHSMR-YTLHQDLWSA-N
Comment: Energy2
Num peaks: 13
15.02292652 1.77872913
41.00219107 2.58996236
43.01784114 12.06156694
45.0334912 8.550519659
55.01784114 4.676894031
57.0334912 11.82880744
59.01275576 5.329894617
59.04914126 5.600396074
71.01275576 1.612335305
73.02840582 13.25005221
75.04405588 10.64405722
87.04405588 1.750934401
103.0389705 1.757043406

Name: +ve in-silico MS/MS by CFM-ID for OHWCAVRRXKJCRB-PZRMXXKTSA-N
ID: OHWCAVRRXKJCRB-PZRMXXKTSA-N
Comment: Energy0
Num peaks: 6
27.02292652 2.054584719
33.0334912 1.174656408
87.04405588 2.092323114
147.0651853 2.681455817
161.0808353 20.30731257
179.0914 55.61877598

Name: +ve in-silico MS/MS by CFM-ID for OHWCAVRRXKJCRB-PZRMXXKTSA-N
ID: OHWCAVRRXKJCRB-PZRMXXKTSA-N
Comment: Energy1
Num peaks: 15
33.0334912 3.642066459
57.0334912 2.212011186
73.02840582 2.40775734
75.04405588 1.53137644
87.04405588 1.578013182
89.05970595 1.277574703
105.0546206 1.333049911
117.0546206 1.748365477
119.0702706 1.568053155
143.0702706 2.858416049
147.0651853 4.711153708
149.0808353 2.007885914
151.0964854 1.458105258
161.0808353 21.52752656
179.0914 30.5695789

Name: +ve in-silico MS/MS by CFM-ID for OHWCAVRRXKJCRB-PZRMXXKTSA-N
ID: OHWCAVRRXKJCRB-PZRMXXKTSA-N
Comment: Energy2
Num peaks: 26
27.02292652 2.669603019
29.00219107 2.288007808
29.03857658 2.107682538
41.00219107 1.17651525
43.01784114 3.19448412
45.0334912 10.34456027
47.04914126 1.606951293
55.01784114 1.924488502
57.0334912 5.26778797
59.01275576 5.995131442
59.04914126 2.930384445
61.02840582 4.331076188
69.0334912 2.243445543
71.04914126 1.617145003
73.02840582 4.787466509
73.06479133 1.205021643
75.04405588 4.789884342
85.02840582 2.819147792
87.04405588 5.79607151
89.02332044 1.641497227
89.05970595 3.363275472
103.0389705 1.509203536
105.0546206 1.788105083
131.0702706 2.086500949
143.0702706 2.098180757
161.0808353 1.316936421

Name: +ve in-silico MS/MS by CFM-ID for CXHDBGBAGQDGGV-ZVPSTABDSA-N
ID: CXHDBGBAGQDGGV-ZVPSTABDSA-N
Comment: Energy0
Num peaks: 6
103.0389705 0.4827100489
129.0546206 0.6050760474
143.0702706 14.43398225
147.0651853 0.7477524483
161.0808353 42.28398889
179.0914 36.54341462

Name: +ve in-silico MS/MS by CFM-ID for CXHDBGBAGQDGGV-ZVPSTABDSA-N
ID: CXHDBGBAGQDGGV-ZVPSTABDSA-N
Comment: Energy1
Num peaks: 8
85.02840582 1.404348797
89.05970595 1.284969816
133.0859207 1.433137796
143.0702706 26.03109875
149.0808353 1.565683447
151.0964854 1.877555952
161.0808353 35.22151535
179.0914 12.08704454

Name: +ve in-silico MS/MS by CFM-ID for CXHDBGBAGQDGGV-ZVPSTABDSA-N
ID: CXHDBGBAGQDGGV-ZVPSTABDSA-N
Comment: Energy2
Num peaks: 15
45.0334912 3.080669554
55.01784114 2.223168808
73.02840582 4.226713877
75.04405588 4.85073942
85.02840582 6.180570412
87.04405588 3.980766338
89.05970595 2.396582928
103.0389705 2.110923547
115.0389705 3.705398315
117.0546206 3.079605191
129.0546206 4.305568001
131.0702706 4.019672643
143.0702706 25.45199546
145.0495352 4.928001816
161.0808353 6.759435947

Name: +ve in-silico MS/MS by CFM-ID for OMQXLHQOYBBLDL-MLKOFDEISA-N
ID: OMQXLHQOYBBLDL-MLKOFDEISA-N
Comment: Energy0
Num peaks: 6
101.0597059 2.124296073
131.0702706 1.782904128
143.0702706 1.67617227
147.0651853 1.291243857
161.0808353 23.84350108
179.0914 54.3231292

Name: +ve in-silico MS/MS by CFM-ID for OMQXLHQOYBBLDL-MLKOFDEISA-N
ID: OMQXLHQOYBBLDL-MLKOFDEISA-N
Comment: Energy1
Num peaks: 12
27.02292652 1.351689881
71.04914126 2.236475623
73.02840582 1.055469754
101.0597059 1.256900818
131.0702706 2.820397505
133.0859207 2.604300316
143.0702706 4.046844073
147.0651853 2.39288662
149.0808353 2.931304652
151.0964854 1.215415964
161.0808353 27.55355144
179.0914 30.95570373

Name: +ve in-silico MS/MS by CFM-ID for OMQXLHQOYBBLDL-MLKOFDEISA-N
ID: OMQXLHQOYBBLDL-MLKOFDEISA-N
Comment: Energy2
Num peaks: 29
27.02292652 1.18748126
43.01784114 2.742066461
45.0334912 14.18303074
47.04914126 2.603137074
56.99710569 1.093023902
57.0334912 2.130288767
59.01275576 4.878674484
59.04914126 1.07537351
61.02840582 2.28874675
69.0334912 1.371657493
71.01275576 1.06122691
71.04914126 6.05982893
73.02840582 3.802325365
73.06479133 2.908335721
75.04405588 3.015340231
87.00767038 1.787991071
87.04405588 3.25319756
89.02332044 2.459397525
89.05970595 3.878992049
91.0389705 1.613592052
99.04405588 2.42154781
101.0597059 4.249683169
103.0389705 1.394827193
103.075356 2.059050575
105.0546206 1.049215234
119.0702706 1.233623067
131.0702706 1.579287983
143.0702706 1.457964338
145.0495352 1.3507944

Name: +ve in-silico MS/MS by CFM-ID for YLAMTMNJXPWCQN-GKHCUFPYSA-N
ID: YLAMTMNJXPWCQN-GKHCUFPYSA-N
Comment: Energy0
Num peaks: 6
27.02292652 2.092581981
131.0702706 1.88120684
147.0651853 6.834519396
149.0808353 2.091878011
161.0808353 13.11367888
179.0914 59.7323405

Name: +ve in-silico MS/MS by CFM-ID for YLAMTMNJXPWCQN-GKHCUFPYSA-N
ID: YLAMTMNJXPWCQN-GKHCUFPYSA-N
Comment: Energy1
Num peaks: 12
57.0334912 2.282940262
73.02840582 4.463022275
75.04405588 2.486337592
87.04405588 1.609075624
129.0546206 1.750071267
131.0702706 5.754610953
133.0859207 3.885727137
147.0651853 9.361041137
149.0808353 5.496809084
151.0964854 1.690832088
161.0808353 14.41198898
179.0914 26.8193862

Name: +ve in-silico MS/MS by CFM-ID for YLAMTMNJXPWCQN-GKHCUFPYSA-N
ID: YLAMTMNJXPWCQN-GKHCUFPYSA-N
Comment: Energy2
Num peaks: 24
27.02292652 2.306391963
29.03857658 1.794328863
41.03857658 1.452319613
43.01784114 3.330676244
45.0334912 7.153964819
47.01275576 1.590516417
47.04914126 1.442110852
55.01784114 3.493727647
57.0334912 6.247200942
59.01275576 1.6196266
59.04914126 3.953754207
71.01275576 1.35834637
73.02840582 9.34696839
75.04405588 11.1666847
77.05970595 1.184187032
85.02840582 1.945445766
87.04405588 4.464284772
89.02332044 1.294136256
89.05970595 2.507697071
101.0233204 1.621936927
103.0389705 3.695713649
105.0546206 2.963604509
131.0702706 3.522795447
161.0808353 1.312769884

Name: +ve in-silico MS/MS by CFM-ID for MPQBLCRFUYGBHE-VWDOSNQTSA-N
ID: MPQBLCRFUYGBHE-VWDOSNQTSA-N
Comment: Energy0
Num peaks: 8
59.01275576 3.772001649
75.04405588 2.866489685
103.0389705 3.458361677
131.0702706 1.566170033
143.0702706 6.961802073
149.0808353 2.27905916
161.0808353 28.05311203
179.0914 31.83044705

Name: +ve in-silico MS/MS by CFM-ID for MPQBLCRFUYGBHE-VWDOSNQTSA-N
ID: MPQBLCRFUYGBHE-VWDOSNQTSA-N
Comment: Energy1
Num peaks: 16
43.01784114 2.255093684
57.0334912 4.965806692
59.01275576 7.577940451
59.04914126 2.139340175
61.02840582 4.636214087
73.02840582 3.541264686
75.04405588 5.232093308
85.02840582 2.544067622
87.04405588 2.290611523
101.0597059 3.592364584
103.0389705 9.010503535
105.0546206 2.109665315
119.0702706 2.95696111
143.0702706 8.420725766
161.0808353 11.92963267
179.0914 7.456634513

Name: +ve in-silico MS/MS by CFM-ID for MPQBLCRFUYGBHE-VWDOSNQTSA-N
ID: MPQBLCRFUYGBHE-VWDOSNQTSA-N
Comment: Energy2
Num peaks: 18
41.00219107 3.219262832
43.01784114 5.225344045
45.0334912 14.45045513
47.04914126 2.306840614
57.0334912 4.438051815
59.01275576 8.941049156
59.04914126 2.438016837
61.02840582 2.38094457
73.02840582 5.311701524
75.04405588 5.448563795
85.02840582 2.379273226
87.04405588 6.709905682
89.05970595 2.163318196
101.0597059 3.536432187
103.0389705 3.577391471
103.075356 4.283388987
105.0546206 1.911835705
143.0702706 2.317490708

Name: +ve in-silico MS/MS by CFM-ID for NHUMVIBNGWEKMW-GBNDHIKLSA-N
ID: NHUMVIBNGWEKMW-GBNDHIKLSA-N
Comment: Energy0
Num peaks: 6
117.0546206 1.728844217
131.0702706 1.560820931
143.0702706 1.922442879
147.0651853 1.990882097
161.0808353 22.11057769
179.0914 52.62299179

Name: +ve in-silico MS/MS by CFM-ID for NHUMVIBNGWEKMW-GBNDHIKLSA-N
ID: NHUMVIBNGWEKMW-GBNDHIKLSA-N
Comment: Energy1
Num peaks: 15
43.01784114 5.241986862
45.0334912 3.619712629
55.01784114 5.385737019
57.0334912 2.346418513
59.04914126 2.851365498
73.02840582 6.669043584
75.04405588 2.309782035
87.04405588 2.301049164
89.05970595 2.256610191
131.0702706 2.228794044
143.0702706 4.387406283
147.0651853 2.589003917
149.0808353 2.395563235
161.0808353 19.97318513
179.0914 15.55355965

Name: +ve in-silico MS/MS by CFM-ID for NHUMVIBNGWEKMW-GBNDHIKLSA-N
ID: NHUMVIBNGWEKMW-GBNDHIKLSA-N
Comment: Energy2
Num peaks: 24
25.00727645 1.452700157
27.02292652 1.731751138
31.01784114 1.763275945
43.01784114 11.67373256
45.0334912 12.65558757
47.01275576 1.900205843
47.04914126 3.25841938
55.01784114 1.625090044
57.0334912 6.260905231
59.04914126 2.850514559
61.02840582 4.026538703
71.01275576 1.480750728
73.02840582 4.69896024
75.04405588 2.900817423
85.02840582 2.363426721
87.04405588 2.414671328
89.02332044 1.765290578
89.05970595 2.71294673
91.0389705 3.343690931
103.0389705 2.873202166
129.0546206 1.7636389
131.0702706 1.844493975
143.0702706 2.042358958
161.0808353 1.525433049

Name: +ve in-silico MS/MS by CFM-ID for VXRTVNQXTKPQDQ-VOQCIKJUSA-N
ID: VXRTVNQXTKPQDQ-VOQCIKJUSA-N
Comment: Energy0
Num peaks: 6
101.0597059 2.136048296
103.0389705 2.856862947
105.0546206 1.684246129
131.0702706 1.825303853
161.0808353 15.60103947
179.0914 61.00231313

Name: +ve in-silico MS/MS by CFM-ID for VXRTVNQXTKPQDQ-VOQCIKJUSA-N
ID: VXRTVNQXTKPQDQ-VOQCIKJUSA-N
Comment: Energy1
Num peaks: 12
57.0334912 2.03291955
59.01275576 1.892177797
73.02840582 2.310684659
101.0597059 1.17300943
105.0546206 1.131301079
131.0702706 2.255678251
133.0859207 3.02881788
143.0702706 2.130063719
149.0808353 3.840991958
151.0964854 1.686394656
161.0808353 23.38487796
179.0914 35.88169322

Name: +ve in-silico MS/MS by CFM-ID for VXRTVNQXTKPQDQ-VOQCIKJUSA-N
ID: VXRTVNQXTKPQDQ-VOQCIKJUSA-N
Comment: Energy2
Num peaks: 22
27.02292652 1.408008802
29.03857658 1.302298695
43.01784114 2.889398572
44.99710569 1.221192366
45.0334912 6.265807308
47.01275576 4.305155688
55.01784114 1.434417107
57.0334912 3.350499139
59.04914126 2.851245621
71.01275576 1.360463444
73.02840582 8.566118202
75.04405588 19.99064989
77.05970595 2.021952564
83.04914126 1.568979054
85.02840582 3.547445609
87.04405588 3.213208503
89.05970595 2.986017904
99.04405588 1.51850258
101.0233204 2.115425568
101.0597059 3.329372876
103.0389705 4.154469126
105.0546206 1.768247823

Name: +ve in-silico MS/MS by CFM-ID for RKOIBNVWSHZXAM-UBKIQSJTSA-N
ID: RKOIBNVWSHZXAM-UBKIQSJTSA-N
Comment: Energy0
Num peaks: 8
87.04405588 2.402181366
89.02332044 6.306341085
89.05970595 5.577269959
115.075356 3.606125897
133.0859207 10.80148627
135.1015708 2.110646391
161.0808353 15.25188135
179.0914 34.56916061

Name: +ve in-silico MS/MS by CFM-ID for RKOIBNVWSHZXAM-UBKIQSJTSA-N
ID: RKOIBNVWSHZXAM-UBKIQSJTSA-N
Comment: Energy1
Num peaks: 12
71.01275576 4.204789374
71.04914126 15.07479005
73.02840582 7.339238769
73.06479133 8.0745768
87.04405588 3.638160376
89.02332044 5.290679372
89.05970595 13.83274763
91.0389705 4.910909618
91.07535601 6.368273819
133.0859207 4.461918558
161.0808353 4.347539239
179.0914 3.516759351

Name: +ve in-silico MS/MS by CFM-ID for RKOIBNVWSHZXAM-UBKIQSJTSA-N
ID: RKOIBNVWSHZXAM-UBKIQSJTSA-N
Comment: Energy2
Num peaks: 11
43.01784114 13.96670497
45.0334912 3.940380353
69.0334912 4.700066296
71.01275576 10.25477938
71.04914126 7.417670625
73.02840582 14.82964391
73.06479133 5.780700646
75.04405588 3.223629213
89.02332044 8.273666246
91.0389705 3.156459243
115.075356 5.271675576

Name: +ve in-silico MS/MS by CFM-ID for HZLKARALBVQSKO-UCROKIRRSA-N
ID: HZLKARALBVQSKO-UCROKIRRSA-N
Comment: Energy0
Num peaks: 6
129.0546206 0.9872474204
131.0702706 2.129241691
147.0651853 13.2541152
149.0808353 3.539335453
161.0808353 10.07070711
179.0914 58.93580703

Name: +ve in-silico MS/MS by CFM-ID for HZLKARALBVQSKO-UCROKIRRSA-N
ID: HZLKARALBVQSKO-UCROKIRRSA-N
Comment: Energy1
Num peaks: 11
87.04405588 1.702821636
117.0546206 3.35848679
119.0702706 1.895088464
129.0546206 2.138510975
131.0702706 5.452822587
133.0859207 3.942111289
147.0651853 16.03186321
149.0808353 7.508605668
151.0964854 1.831412936
161.0808353 11.06024254
179.0914 25.2071598

Name: +ve in-silico MS/MS by CFM-ID for HZLKARALBVQSKO-UCROKIRRSA-N
ID: HZLKARALBVQSKO-UCROKIRRSA-N
Comment: Energy2
Num peaks: 24
29.00219107 1.658617631
31.01784114 1.509316082
45.0334912 7.845777103
47.01275576 1.791762634
55.01784114 1.562743666
57.0334912 5.757110066
59.01275576 1.505497297
59.04914126 4.460082625
61.02840582 2.192487903
71.01275576 1.988248263
73.02840582 10.77519653
75.04405588 6.241129658
87.04405588 3.332258164
89.02332044 1.700098856
89.05970595 2.212553172
101.0597059 2.039228308
103.0389705 3.09456415
105.0546206 2.645755793
117.0546206 2.958783962
129.0546206 2.628618781
131.0702706 5.172827543
133.0495352 3.44447492
145.0495352 2.059171177
163.0600999 1.460767503

Name: +ve in-silico MS/MS by CFM-ID for UBUITGRMYNAZAX-YTLHQDLWSA-N
ID: UBUITGRMYNAZAX-YTLHQDLWSA-N
Comment: Energy0
Num peaks: 6
47.04914126 8.951872083
133.0495352 7.301655967
143.0702706 2.150636756
151.0600999 2.969081499
161.0808353 23.25607079
179.0914 39.31654324

Name: +ve in-silico MS/MS by CFM-ID for UBUITGRMYNAZAX-YTLHQDLWSA-N
ID: UBUITGRMYNAZAX-YTLHQDLWSA-N
Comment: Energy1
Num peaks: 6
45.0334912 2.514727218
47.04914126 48.29407939
115.0389705 3.222046821
133.0495352 12.01448056
161.0808353 7.270632829
179.0914 6.704041898

Name: +ve in-silico MS/MS by CFM-ID for UBUITGRMYNAZAX-YTLHQDLWSA-N
ID: UBUITGRMYNAZAX-YTLHQDLWSA-N
Comment: Energy2
Num peaks: 22
29.00219107 2.221820442
29.03857658 5.224043869
31.01784114 1.707309944
43.01784114 2.541231188
45.0334912 3.617433713
47.04914126 11.6285421
55.01784114 2.359102662
56.99710569 1.671079948
57.0334912 2.125592352
59.01275576 2.838914327
59.04914126 4.049653778
61.02840582 2.244162465
71.01275576 3.337554002
73.02840582 10.57644654
75.04405588 5.026287843
85.02840582 1.50020044
87.04405588 2.406885586
89.05970595 1.5617687
115.0389705 2.957401114
117.0546206 5.53469105
133.0495352 3.234812309
143.0702706 2.304857396

Name: +ve in-silico MS/MS by CFM-ID for ONJROLGQWMBXAP-UHFFFAOYSA-N
ID: ONJROLGQWMBXAP-UHFFFAOYSA-N
Comment: Energy0
Num peaks: 6
43.05422664 5.82186176
57.06987671 15.9033884
59.08552677 4.199575157
89.04194771 4.807275268
91.05759777 5.740168016
179.092269 51.9432624

Name: +ve in-silico MS/MS by CFM-ID for ONJROLGQWMBXAP-UHFFFAOYSA-N
ID: ONJROLGQWMBXAP-UHFFFAOYSA-N
Comment: Energy1
Num peaks: 6
43.05422664 7.419948888
57.06987671 25.49820666
89.04194771 16.57713269
121.0140187 9.192605347
123.0296688 5.965019415
179.092269 17.40324151

Name: +ve in-silico MS/MS by CFM-ID for ONJROLGQWMBXAP-UHFFFAOYSA-N
ID: ONJROLGQWMBXAP-UHFFFAOYSA-N
Comment: Energy2
Num peaks: 6
41.03857658 7.553129697
43.05422664 17.70960656
45.06987671 4.419040525
55.05422664 3.858726706
57.06987671 42.39842318
59.08552677 9.514739

Name: +ve in-silico MS/MS by CFM-ID for GCCHQQYEUACPFL-ZTYPAOSTSA-N
ID: GCCHQQYEUACPFL-ZTYPAOSTSA-N
Comment: Energy0
Num peaks: 7
59.01275576 5.700400638
89.02332044 2.359915686
89.05970595 3.631969294
119.0702706 2.329898491
143.0702706 6.70307647
161.0808353 28.04762353
179.0914 31.31285159

Name: +ve in-silico MS/MS by CFM-ID for GCCHQQYEUACPFL-ZTYPAOSTSA-N
ID: GCCHQQYEUACPFL-ZTYPAOSTSA-N
Comment: Energy1
Num peaks: 13
41.00219107 3.556283499
43.01784114 4.063408505
59.01275576 22.52127282
61.02840582 8.848076497
71.01275576 2.150822091
71.04914126 3.715248959
89.02332044 3.271176259
89.05970595 7.449224279
101.0597059 3.411580161
119.0702706 2.242142059
143.0702706 5.922476682
161.0808353 8.062330945
179.0914 4.867782143

Name: +ve in-silico MS/MS by CFM-ID for GCCHQQYEUACPFL-ZTYPAOSTSA-N
ID: GCCHQQYEUACPFL-ZTYPAOSTSA-N
Comment: Energy2
Num peaks: 17
29.00219107 2.297786893
41.00219107 6.320198279
43.01784114 6.714109568
45.0334912 5.858419948
57.0334912 2.018523939
59.01275576 12.34824157
59.04914126 3.915017212
61.02840582 2.904130949
69.0334912 2.675197068
71.01275576 2.152457477
71.04914126 9.666084033
73.02840582 3.460483695
73.06479133 9.399458916
75.04405588 2.631892133
89.05970595 4.409510867
101.0597059 2.823508013
143.0702706 2.230427008

Name: +ve in-silico MS/MS by CFM-ID for RTNZMCCAPWYVBP-DSYKOEDSSA-N
ID: RTNZMCCAPWYVBP-DSYKOEDSSA-N
Comment: Energy0
Num peaks: 7
61.02840582 4.087069742
73.02840582 4.335735878
75.04405588 3.429735512
143.0702706 4.081118156
147.0651853 6.434255384
161.0808353 21.08582339
179.0914 37.91079075

Name: +ve in-silico MS/MS by CFM-ID for RTNZMCCAPWYVBP-DSYKOEDSSA-N
ID: RTNZMCCAPWYVBP-DSYKOEDSSA-N
Comment: Energy1
Num peaks: 14
43.01784114 4.417411539
45.0334912 3.270745463
61.02840582 9.100501662
63.04405588 5.435006856
73.02840582 3.817445134
75.04405588 2.831330343
87.04405588 3.731170593
117.0546206 4.959877647
129.0546206 2.713145212
131.0702706 3.218993091
143.0702706 8.112591072
147.0651853 3.891784186
161.0808353 15.07834942
179.0914 11.074884

Name: +ve in-silico MS/MS by CFM-ID for RTNZMCCAPWYVBP-DSYKOEDSSA-N
ID: RTNZMCCAPWYVBP-DSYKOEDSSA-N
Comment: Energy2
Num peaks: 15
31.01784114 1.555398833
41.00219107 3.019986771
43.01784114 12.16510982
45.0334912 13.66290886
47.04914126 2.11405246
55.01784114 1.918934691
57.0334912 5.587119157
59.01275576 6.003850577
59.04914126 2.78835888
61.02840582 5.406815869
73.02840582 8.04063382
75.04405588 8.539900002
87.04405588 4.417628404
89.05970595 3.516106185
131.0702706 2.275116264

Name: +ve in-silico MS/MS by CFM-ID for JYVLKUGUEZZSGM-GBNDHIKLSA-N
ID: JYVLKUGUEZZSGM-GBNDHIKLSA-N
Comment: Energy0
Num peaks: 7
87.04405588 4.140571441
89.05970595 1.528318564
117.0546206 2.600514014
135.0651853 3.230248944
147.0651853 3.491631797
161.0808353 11.49025589
179.0914 54.85533414

Name: +ve in-silico MS/MS by CFM-ID for JYVLKUGUEZZSGM-GBNDHIKLSA-N
ID: JYVLKUGUEZZSGM-GBNDHIKLSA-N
Comment: Energy1
Num peaks: 13
33.0334912 3.859271073
69.0334912 1.504781528
73.06479133 1.182063175
87.04405588 1.302239711
117.0546206 1.969539233
119.0702706 1.780640657
129.0546206 1.672432239
131.0702706 1.187701756
143.0702706 3.575543762
147.0651853 4.684445072
149.0808353 1.411799589
161.0808353 26.26889779
179.0914 30.48332109

Name: +ve in-silico MS/MS by CFM-ID for JYVLKUGUEZZSGM-GBNDHIKLSA-N
ID: JYVLKUGUEZZSGM-GBNDHIKLSA-N
Comment: Energy2
Num peaks: 27
25.00727645 1.473793501
27.02292652 2.1172914
29.03857658 2.409019311
33.0334912 1.488470869
43.01784114 5.158603307
45.0334912 12.21436391
47.04914126 4.516894212
55.01784114 1.763152482
57.0334912 3.79689918
59.04914126 4.662525316
61.02840582 2.700518622
69.0334912 2.265703476
71.04914126 1.580007378
73.02840582 1.622565822
75.04405588 2.104071025
85.02840582 1.819990796
87.04405588 4.861602385
89.05970595 2.486201536
91.07535601 2.084886794
101.0597059 1.847581668
115.0389705 1.717045681
117.0546206 6.745316695
129.0546206 1.655262036
131.0702706 2.664748187
143.0702706 1.583742372
145.0495352 1.537208687
161.0808353 1.512878391

Name: +ve in-silico MS/MS by CFM-ID for VCUILRLOJMHSMR-AXMZGBSTSA-N
ID: VCUILRLOJMHSMR-AXMZGBSTSA-N
Comment: Energy0
Num peaks: 7
73.02840582 6.591784613
75.04405588 7.580072389
103.0389705 5.051488026
143.0702706 3.267144421
147.0651853 3.418942298
161.0808353 22.66567567
179.0914 31.98202568

Name: +ve in-silico MS/MS by CFM-ID for VCUILRLOJMHSMR-AXMZGBSTSA-N
ID: VCUILRLOJMHSMR-AXMZGBSTSA-N
Comment: Energy1
Num peaks: 13
43.01784114 2.731472717
45.0334912 2.421188615
57.0334912 8.915953594
59.04914126 3.159342522
73.02840582 15.27116352
75.04405588 16.42560293
85.02840582 2.633263133
87.04405588 2.400416557
103.0389705 8.571461852
105.0546206 3.430361171
143.0702706 3.293283454
161.0808353 6.746215893
179.0914 5.033629658

Name: +ve in-silico MS/MS by CFM-ID for VCUILRLOJMHSMR-AXMZGBSTSA-N
ID: VCUILRLOJMHSMR-AXMZGBSTSA-N
Comment: Energy2
Num peaks: 13
15.02292652 1.77872913
41.00219107 2.58996236
43.01784114 12.06156694
45.0334912 8.550519659
55.01784114 4.676894031
57.0334912 11.82880744
59.01275576 5.329894617
59.04914126 5.600396074
71.01275576 1.612335305
73.02840582 13.25005221
75.04405588 10.64405722
87.04405588 1.750934401
103.0389705 1.757043406

Name: +ve in-silico MS/MS by CFM-ID for MPQBLCRFUYGBHE-BDVNFPICSA-N
ID: MPQBLCRFUYGBHE-BDVNFPICSA-N
Comment: Energy0
Num peaks: 8
59.01275576 3.772001649
75.04405588 2.866489685
103.0389705 3.458361677
131.0702706 1.566170033
143.0702706 6.961802073
149.0808353 2.27905916
161.0808353 28.05311203
179.0914 31.83044705

Name: +ve in-silico MS/MS by CFM-ID for MPQBLCRFUYGBHE-BDVNFPICSA-N
ID: MPQBLCRFUYGBHE-BDVNFPICSA-N
Comment: Energy1
Num peaks: 16
43.01784114 2.255093684
57.0334912 4.965806692
59.01275576 7.577940451
59.04914126 2.139340175
61.02840582 4.636214087
73.02840582 3.541264686
75.04405588 5.232093308
85.02840582 2.544067622
87.04405588 2.290611523
101.0597059 3.592364584
103.0389705 9.010503535
105.0546206 2.109665315
119.0702706 2.95696111
143.0702706 8.420725766
161.0808353 11.92963267
179.0914 7.456634513

Name: +ve in-silico MS/MS by CFM-ID for MPQBLCRFUYGBHE-BDVNFPICSA-N
ID: MPQBLCRFUYGBHE-BDVNFPICSA-N
Comment: Energy2
Num peaks: 18
41.00219107 3.219262832
43.01784114 5.225344045
45.0334912 14.45045513
47.04914126 2.306840614
57.0334912 4.438051815
59.01275576 8.941049156
59.04914126 2.438016837
61.02840582 2.38094457
73.02840582 5.311701524
75.04405588 5.448563795
85.02840582 2.379273226
87.04405588 6.709905682
89.05970595 2.163318196
101.0597059 3.536432187
103.0389705 3.577391471
103.075356 4.283388987
105.0546206 1.911835705
143.0702706 2.317490708

Name: +ve in-silico MS/MS by CFM-ID for ZLFUVDOTRQYQKZ-RRKCRQDMSA-N
ID: ZLFUVDOTRQYQKZ-RRKCRQDMSA-N
Comment: Energy0
Num peaks: 8
59.01275576 4.012872981
75.04405588 4.276216513
77.05970595 3.147479633
143.0702706 3.549628937
147.0651853 5.460874991
149.0808353 4.231930858
161.0808353 20.43742518
179.0914 37.08078556

Name: +ve in-silico MS/MS by CFM-ID for ZLFUVDOTRQYQKZ-RRKCRQDMSA-N
ID: ZLFUVDOTRQYQKZ-RRKCRQDMSA-N
Comment: Energy1
Num peaks: 15
41.00219107 3.106610685
43.01784114 4.391227586
59.01275576 9.441591308
61.02840582 6.07548818
75.04405588 3.490022818
77.05970595 2.206548791
101.0597059 2.371586927
119.0702706 4.343121065
129.0546206 2.674633439
131.0702706 3.700980427
143.0702706 7.442415759
147.0651853 3.426297619
149.0808353 2.074579704
161.0808353 14.68962673
179.0914 11.13642624

Name: +ve in-silico MS/MS by CFM-ID for ZLFUVDOTRQYQKZ-RRKCRQDMSA-N
ID: ZLFUVDOTRQYQKZ-RRKCRQDMSA-N
Comment: Energy2
Num peaks: 14
41.00219107 3.55923002
43.01784114 6.597011315
45.0334912 18.01889484
47.04914126 3.690901455
57.0334912 4.300235133
59.01275576 6.219922985
59.04914126 10.40621692
61.02840582 4.996046264
73.02840582 1.987475581
75.04405588 5.605002705
77.05970595 4.608755663
87.04405588 3.558699005
89.05970595 4.516570058
131.0702706 2.267465059

Name: +ve in-silico MS/MS by CFM-ID for JAPHMCRKBADOOY-SECBINFHSA-N
ID: JAPHMCRKBADOOY-SECBINFHSA-N
Comment: Energy0
Num peaks: 6
15.02292652 2.939757468
89.04194771 5.045066718
112.1120759 1.787216675
126.1277259 8.434718989
158.0997969 6.34464847
174.1310971 62.19124839

Name: +ve in-silico MS/MS by CFM-ID for JAPHMCRKBADOOY-SECBINFHSA-N
ID: JAPHMCRKBADOOY-SECBINFHSA-N
Comment: Energy1
Num peaks: 10
41.03857658 3.544193517
46.99499752 3.109829162
49.01064758 2.384145568
89.04194771 10.25889778
98.0964258 3.310170522
112.1120759 1.845378977
126.1277259 17.28818727
128.143376 3.118495079
158.0997969 7.312281768
174.1310971 28.8656688

Name: +ve in-silico MS/MS by CFM-ID for JAPHMCRKBADOOY-SECBINFHSA-N
ID: JAPHMCRKBADOOY-SECBINFHSA-N
Comment: Energy2
Num peaks: 24
15.02292652 4.426978467
39.02292652 1.519171189
41.03857658 9.493840077
43.05422664 7.125715786
45.06987671 2.738125771
46.99499752 4.29780974
55.05422664 5.80238428
56.04947561 1.421648929
57.06987671 4.262639714
59.08552677 1.767900539
61.01064758 4.977364303
63.02629764 2.299827968
68.04947561 1.992760947
69.06987671 2.652656479
70.06512568 1.381350793
71.08552677 1.076136613
73.01064758 2.183836961
84.08077574 4.726201223
86.0964258 2.499707699
89.04194771 7.752737764
98.0964258 1.575326535
110.0964258 1.551807945
112.1120759 1.488430679
158.0997969 1.439554508

Name: +ve in-silico MS/MS by CFM-ID for JYZUQEOEGQFQEA-ACZMJKKPSA-N
ID: JYZUQEOEGQFQEA-ACZMJKKPSA-N
Comment: Energy0
Num peaks: 7
45.0334912 2.906232602
75.04405588 6.467539365
103.0389705 3.843020469
147.0651853 6.601167503
149.0808353 2.453343203
161.0808353 18.47742598
179.0914 41.05470954

Name: +ve in-silico MS/MS by CFM-ID for JYZUQEOEGQFQEA-ACZMJKKPSA-N
ID: JYZUQEOEGQFQEA-ACZMJKKPSA-N
Comment: Energy1
Num peaks: 14
45.0334912 5.134383958
47.04914126 1.799264364
57.0334912 4.976401209
59.04914126 4.406474421
73.02840582 4.046774546
75.04405588 25.08925904
77.05970595 9.57714744
87.04405588 1.711769072
103.0389705 4.254603573
105.0546206 2.496347097
129.0546206 1.733286802
147.0651853 3.551717694
161.0808353 5.680763626
179.0914 7.221973881

Name: +ve in-silico MS/MS by CFM-ID for JYZUQEOEGQFQEA-ACZMJKKPSA-N
ID: JYZUQEOEGQFQEA-ACZMJKKPSA-N
Comment: Energy2
Num peaks: 13
15.02292652 2.584843951
29.00219107 3.287916862
31.01784114 3.619768935
33.0334912 1.982899135
43.01784114 2.937266076
45.0334912 24.58455667
47.04914126 8.160940223
57.0334912 4.272695823
59.04914126 5.635390668
73.02840582 7.49863738
75.04405588 12.02068022
77.05970595 1.771436529
87.04405588 1.685674907

Name: +ve in-silico MS/MS by CFM-ID for MPQBLCRFUYGBHE-JRTVQGFMSA-N
ID: MPQBLCRFUYGBHE-JRTVQGFMSA-N
Comment: Energy0
Num peaks: 8
59.01275576 3.772001649
75.04405588 2.866489685
103.0389705 3.458361677
131.0702706 1.566170033
143.0702706 6.961802073
149.0808353 2.27905916
161.0808353 28.05311203
179.0914 31.83044705

Name: +ve in-silico MS/MS by CFM-ID for MPQBLCRFUYGBHE-JRTVQGFMSA-N
ID: MPQBLCRFUYGBHE-JRTVQGFMSA-N
Comment: Energy1
Num peaks: 16
43.01784114 2.255093684
57.0334912 4.965806692
59.01275576 7.577940451
59.04914126 2.139340175
61.02840582 4.636214087
73.02840582 3.541264686
75.04405588 5.232093308
85.02840582 2.544067622
87.04405588 2.290611523
101.0597059 3.592364584
103.0389705 9.010503535
105.0546206 2.109665315
119.0702706 2.95696111
143.0702706 8.420725766
161.0808353 11.92963267
179.0914 7.456634513

Name: +ve in-silico MS/MS by CFM-ID for MPQBLCRFUYGBHE-JRTVQGFMSA-N
ID: MPQBLCRFUYGBHE-JRTVQGFMSA-N
Comment: Energy2
Num peaks: 18
41.00219107 3.219262832
43.01784114 5.225344045
45.0334912 14.45045513
47.04914126 2.306840614
57.0334912 4.438051815
59.01275576 8.941049156
59.04914126 2.438016837
61.02840582 2.38094457
73.02840582 5.311701524
75.04405588 5.448563795
85.02840582 2.379273226
87.04405588 6.709905682
89.05970595 2.163318196
101.0597059 3.536432187
103.0389705 3.577391471
103.075356 4.283388987
105.0546206 1.911835705
143.0702706 2.317490708

Name: +ve in-silico MS/MS by CFM-ID for MPQBLCRFUYGBHE-ZTYPAOSTSA-N
ID: MPQBLCRFUYGBHE-ZTYPAOSTSA-N
Comment: Energy0
Num peaks: 8
59.01275576 3.772001649
75.04405588 2.866489685
103.0389705 3.458361677
131.0702706 1.566170033
143.0702706 6.961802073
149.0808353 2.27905916
161.0808353 28.05311203
179.0914 31.83044705

Name: +ve in-silico MS/MS by CFM-ID for MPQBLCRFUYGBHE-ZTYPAOSTSA-N
ID: MPQBLCRFUYGBHE-ZTYPAOSTSA-N
Comment: Energy1
Num peaks: 16
43.01784114 2.255093684
57.0334912 4.965806692
59.01275576 7.577940451
59.04914126 2.139340175
61.02840582 4.636214087
73.02840582 3.541264686
75.04405588 5.232093308
85.02840582 2.544067622
87.04405588 2.290611523
101.0597059 3.592364584
103.0389705 9.010503535
105.0546206 2.109665315
119.0702706 2.95696111
143.0702706 8.420725766
161.0808353 11.92963267
179.0914 7.456634513

Name: +ve in-silico MS/MS by CFM-ID for MPQBLCRFUYGBHE-ZTYPAOSTSA-N
ID: MPQBLCRFUYGBHE-ZTYPAOSTSA-N
Comment: Energy2
Num peaks: 18
41.00219107 3.219262832
43.01784114 5.225344045
45.0334912 14.45045513
47.04914126 2.306840614
57.0334912 4.438051815
59.01275576 8.941049156
59.04914126 2.438016837
61.02840582 2.38094457
73.02840582 5.311701524
75.04405588 5.448563795
85.02840582 2.379273226
87.04405588 6.709905682
89.05970595 2.163318196
101.0597059 3.536432187
103.0389705 3.577391471
103.075356 4.283388987
105.0546206 1.911835705
143.0702706 2.317490708

Name: +ve in-silico MS/MS by CFM-ID for HIPAIKSXHJHWJX-VEIUFWFVSA-N
ID: HIPAIKSXHJHWJX-VEIUFWFVSA-N
Comment: Energy0
Num peaks: 6
41.03857658 24.30704215
43.05422664 7.116718523
45.06987671 3.032061302
101.0597059 1.251980295
161.0808353 17.28881938
179.0914 33.9183728

Name: +ve in-silico MS/MS by CFM-ID for HIPAIKSXHJHWJX-VEIUFWFVSA-N
ID: HIPAIKSXHJHWJX-VEIUFWFVSA-N
Comment: Energy1
Num peaks: 8
29.03857658 3.05302773
41.03857658 25.96735182
43.05422664 14.01304463
45.06987671 3.05668913
143.0702706 2.819742311
149.0808353 1.963130246
161.0808353 15.54706693
179.0914 15.29934402

Name: +ve in-silico MS/MS by CFM-ID for HIPAIKSXHJHWJX-VEIUFWFVSA-N
ID: HIPAIKSXHJHWJX-VEIUFWFVSA-N
Comment: Energy2
Num peaks: 13
25.00727645 1.353462949
29.03857658 1.341288361
39.02292652 3.334564394
41.03857658 35.29342146
43.05422664 19.37975269
45.06987671 3.81314993
59.01275576 1.645975766
59.04914126 3.156861981
61.02840582 2.021129724
69.0334912 1.856927174
71.04914126 3.258052417
73.06479133 1.502759096
89.05970595 3.239561715

Name: +ve in-silico MS/MS by CFM-ID for BAPQKKJFHFYDMJ-YTLHQDLWSA-N
ID: BAPQKKJFHFYDMJ-YTLHQDLWSA-N
Comment: Energy0
Num peaks: 6
89.02332044 1.345717312
131.0702706 2.386756887
147.0651853 7.353382556
149.0808353 1.998393203
161.0808353 20.31535121
179.0914 52.67176726

Name: +ve in-silico MS/MS by CFM-ID for BAPQKKJFHFYDMJ-YTLHQDLWSA-N
ID: BAPQKKJFHFYDMJ-YTLHQDLWSA-N
Comment: Energy1
Num peaks: 13
73.02840582 1.953530515
87.04405588 3.370902598
89.05970595 1.838301447
117.0546206 2.152659765
129.0546206 2.792884431
131.0702706 6.134896362
133.0859207 4.039433107
135.0651853 1.922896741
143.0702706 1.71698046
147.0651853 9.385736699
149.0808353 5.583742053
161.0808353 17.46680013
179.0914 22.4933796

Name: +ve in-silico MS/MS by CFM-ID for BAPQKKJFHFYDMJ-YTLHQDLWSA-N
ID: BAPQKKJFHFYDMJ-YTLHQDLWSA-N
Comment: Energy2
Num peaks: 26
29.00219107 1.92683563
31.01784114 1.584831413
41.00219107 1.27088724
43.01784114 3.10261203
44.99710569 1.373366543
45.0334912 9.413617202
47.01275576 3.59164369
47.04914126 1.426914041
57.0334912 1.703753764
59.01275576 4.519243008
61.02840582 7.245572501
71.01275576 1.926809258
73.02840582 6.546889484
75.04405588 5.190463161
87.04405588 5.158388931
89.02332044 1.339387286
89.05970595 4.337905681
101.0597059 1.689079208
103.0389705 2.366040524
105.0546206 1.716374188
129.0546206 2.068451278
131.0702706 4.369064427
133.0495352 2.12340235
145.0495352 2.548750637
147.0651853 1.284131932
163.0600999 1.345297306

Name: +ve in-silico MS/MS by CFM-ID for YLAMTMNJXPWCQN-PAMBMQIZSA-N
ID: YLAMTMNJXPWCQN-PAMBMQIZSA-N
Comment: Energy0
Num peaks: 6
27.02292652 2.092581981
131.0702706 1.88120684
147.0651853 6.834519396
149.0808353 2.091878011
161.0808353 13.11367888
179.0914 59.7323405

Name: +ve in-silico MS/MS by CFM-ID for YLAMTMNJXPWCQN-PAMBMQIZSA-N
ID: YLAMTMNJXPWCQN-PAMBMQIZSA-N
Comment: Energy1
Num peaks: 12
57.0334912 2.282940262
73.02840582 4.463022275
75.04405588 2.486337592
87.04405588 1.609075624
129.0546206 1.750071267
131.0702706 5.754610953
133.0859207 3.885727137
147.0651853 9.361041137
149.0808353 5.496809084
151.0964854 1.690832088
161.0808353 14.41198898
179.0914 26.8193862

Name: +ve in-silico MS/MS by CFM-ID for YLAMTMNJXPWCQN-PAMBMQIZSA-N
ID: YLAMTMNJXPWCQN-PAMBMQIZSA-N
Comment: Energy2
Num peaks: 24
27.02292652 2.306391963
29.03857658 1.794328863
41.03857658 1.452319613
43.01784114 3.330676244
45.0334912 7.153964819
47.01275576 1.590516417
47.04914126 1.442110852
55.01784114 3.493727647
57.0334912 6.247200942
59.01275576 1.6196266
59.04914126 3.953754207
71.01275576 1.35834637
73.02840582 9.34696839
75.04405588 11.1666847
77.05970595 1.184187032
85.02840582 1.945445766
87.04405588 4.464284772
89.02332044 1.294136256
89.05970595 2.507697071
101.0233204 1.621936927
103.0389705 3.695713649
105.0546206 2.963604509
131.0702706 3.522795447
161.0808353 1.312769884

Name: +ve in-silico MS/MS by CFM-ID for CJGZGQRVLCMUEG-MHTLYPKNSA-N
ID: CJGZGQRVLCMUEG-MHTLYPKNSA-N
Comment: Energy0
Num peaks: 6
115.075356 5.507316684
119.0338851 3.677203219
121.0495352 2.803598515
133.0859207 9.107570065
161.0808353 19.46749995
179.0914 41.27912058

Name: +ve in-silico MS/MS by CFM-ID for CJGZGQRVLCMUEG-MHTLYPKNSA-N
ID: CJGZGQRVLCMUEG-MHTLYPKNSA-N
Comment: Energy1
Num peaks: 9
45.0334912 2.933523876
59.04914126 20.24486602
61.06479133 5.201910521
103.0389705 2.694835288
115.075356 4.981895088
133.0859207 3.177171349
143.0702706 8.07324625
161.0808353 18.56702901
179.0914 14.69819848

Name: +ve in-silico MS/MS by CFM-ID for CJGZGQRVLCMUEG-MHTLYPKNSA-N
ID: CJGZGQRVLCMUEG-MHTLYPKNSA-N
Comment: Energy2
Num peaks: 13
39.02292652 4.866829112
41.03857658 6.041488709
45.0334912 2.594441562
57.0334912 4.837333763
59.04914126 8.648219131
101.0233204 3.225626298
103.0389705 2.926650414
115.075356 16.30818536
117.0546206 3.22150787
117.0910061 3.979381151
143.0702706 11.90856925
145.0495352 4.833444779
161.0808353 7.218823396

Name: +ve in-silico MS/MS by CFM-ID for VXRTVNQXTKPQDQ-BNWJMWRWSA-N
ID: VXRTVNQXTKPQDQ-BNWJMWRWSA-N
Comment: Energy0
Num peaks: 6
101.0597059 2.136048296
103.0389705 2.856862947
105.0546206 1.684246129
131.0702706 1.825303853
161.0808353 15.60103947
179.0914 61.00231313

Name: +ve in-silico MS/MS by CFM-ID for VXRTVNQXTKPQDQ-BNWJMWRWSA-N
ID: VXRTVNQXTKPQDQ-BNWJMWRWSA-N
Comment: Energy1
Num peaks: 12
57.0334912 2.03291955
59.01275576 1.892177797
73.02840582 2.310684659
101.0597059 1.17300943
105.0546206 1.131301079
131.0702706 2.255678251
133.0859207 3.02881788
143.0702706 2.130063719
149.0808353 3.840991958
151.0964854 1.686394656
161.0808353 23.38487796
179.0914 35.88169322

Name: +ve in-silico MS/MS by CFM-ID for VXRTVNQXTKPQDQ-BNWJMWRWSA-N
ID: VXRTVNQXTKPQDQ-BNWJMWRWSA-N
Comment: Energy2
Num peaks: 22
27.02292652 1.408008802
29.03857658 1.302298695
43.01784114 2.889398572
44.99710569 1.221192366
45.0334912 6.265807308
47.01275576 4.305155688
55.01784114 1.434417107
57.0334912 3.350499139
59.04914126 2.851245621
71.01275576 1.360463444
73.02840582 8.566118202
75.04405588 19.99064989
77.05970595 2.021952564
83.04914126 1.568979054
85.02840582 3.547445609
87.04405588 3.213208503
89.05970595 2.986017904
99.04405588 1.51850258
101.0233204 2.115425568
101.0597059 3.329372876
103.0389705 4.154469126
105.0546206 1.768247823

Name: +ve in-silico MS/MS by CFM-ID for OEKPKBBXXDGXNB-TYDWOXHJSA-N
ID: OEKPKBBXXDGXNB-TYDWOXHJSA-N
Comment: Energy0
Num peaks: 6
27.02292652 1.992148916
101.0597059 1.217475502
131.0702706 1.78494356
143.0702706 1.350054895
161.0808353 23.53725134
179.0914 53.75320925

Name: +ve in-silico MS/MS by CFM-ID for OEKPKBBXXDGXNB-TYDWOXHJSA-N
ID: OEKPKBBXXDGXNB-TYDWOXHJSA-N
Comment: Energy1
Num peaks: 13
45.0334912 1.449527594
57.0334912 3.097252405
59.01275576 2.922960778
61.02840582 1.378758042
73.02840582 1.159286614
131.0702706 3.471041698
133.0859207 3.745714491
143.0702706 3.52123065
147.0651853 2.896303757
149.0808353 4.384071799
151.0964854 2.292673591
161.0808353 23.96368264
179.0914 26.05320872

Name: +ve in-silico MS/MS by CFM-ID for OEKPKBBXXDGXNB-TYDWOXHJSA-N
ID: OEKPKBBXXDGXNB-TYDWOXHJSA-N
Comment: Energy2
Num peaks: 24
27.02292652 1.819857754
29.03857658 1.326347505
43.01784114 3.212795818
45.0334912 16.61350369
47.01275576 1.57789656
47.04914126 4.470580917
55.01784114 2.565935587
57.0334912 4.697224796
59.01275576 1.724418472
59.04914126 2.088020119
73.02840582 7.147755586
75.04405588 7.968836994
87.04405588 2.993885568
89.05970595 1.644859812
99.04405588 1.450995263
101.0233204 1.430527184
101.0597059 3.173716473
103.0389705 4.270726858
103.075356 2.341360021
105.0546206 2.738012724
131.0702706 1.419401344
143.0702706 1.188325866
145.0495352 1.380296456
161.0808353 1.061920789

Name: +ve in-silico MS/MS by CFM-ID for YLAMTMNJXPWCQN-PZRMXXKTSA-N
ID: YLAMTMNJXPWCQN-PZRMXXKTSA-N
Comment: Energy0
Num peaks: 6
27.02292652 2.092581981
131.0702706 1.88120684
147.0651853 6.834519396
149.0808353 2.091878011
161.0808353 13.11367888
179.0914 59.7323405

Name: +ve in-silico MS/MS by CFM-ID for YLAMTMNJXPWCQN-PZRMXXKTSA-N
ID: YLAMTMNJXPWCQN-PZRMXXKTSA-N
Comment: Energy1
Num peaks: 12
57.0334912 2.282940262
73.02840582 4.463022275
75.04405588 2.486337592
87.04405588 1.609075624
129.0546206 1.750071267
131.0702706 5.754610953
133.0859207 3.885727137
147.0651853 9.361041137
149.0808353 5.496809084
151.0964854 1.690832088
161.0808353 14.41198898
179.0914 26.8193862

Name: +ve in-silico MS/MS by CFM-ID for YLAMTMNJXPWCQN-PZRMXXKTSA-N
ID: YLAMTMNJXPWCQN-PZRMXXKTSA-N
Comment: Energy2
Num peaks: 24
27.02292652 2.306391963
29.03857658 1.794328863
41.03857658 1.452319613
43.01784114 3.330676244
45.0334912 7.153964819
47.01275576 1.590516417
47.04914126 1.442110852
55.01784114 3.493727647
57.0334912 6.247200942
59.01275576 1.6196266
59.04914126 3.953754207
71.01275576 1.35834637
73.02840582 9.34696839
75.04405588 11.1666847
77.05970595 1.184187032
85.02840582 1.945445766
87.04405588 4.464284772
89.02332044 1.294136256
89.05970595 2.507697071
101.0233204 1.621936927
103.0389705 3.695713649
105.0546206 2.963604509
131.0702706 3.522795447
161.0808353 1.312769884

Name: +ve in-silico MS/MS by CFM-ID for NUTZQBWKCAFOHW-UHFFFAOYSA-N
ID: NUTZQBWKCAFOHW-UHFFFAOYSA-N
Comment: Energy0
Num peaks: 8
61.02840582 5.643626193
104.070605 3.462227939
134.0811697 2.440263278
160.0968197 5.541904623
161.0808353 3.980327022
178.1073844 21.8927779
179.0914 4.376235151
196.1179491 33.04190108

Name: +ve in-silico MS/MS by CFM-ID for NUTZQBWKCAFOHW-UHFFFAOYSA-N
ID: NUTZQBWKCAFOHW-UHFFFAOYSA-N
Comment: Energy1
Num peaks: 16
43.01784114 4.231393857
45.0334912 3.27569774
61.02840582 19.25822872
63.04405588 8.149003422
73.02840582 3.600527587
86.0600403 1.80954399
87.04405588 3.644662235
91.0389705 2.592147842
104.070605 4.937587829
116.070605 1.952546218
117.0546206 2.281033342
160.0968197 4.29396398
161.0808353 7.691408212
178.1073844 6.779817108
179.0914 2.890416549
196.1179491 3.821846728

Name: +ve in-silico MS/MS by CFM-ID for NUTZQBWKCAFOHW-UHFFFAOYSA-N
ID: NUTZQBWKCAFOHW-UHFFFAOYSA-N
Comment: Energy2
Num peaks: 20
30.03382555 1.611496707
31.01784114 2.475169591
42.03382555 1.467190228
43.01784114 7.276285884
45.0334912 15.43428455
47.04914126 1.892218093
60.04439023 2.102514632
61.02840582 9.861871841
63.04405588 3.081643003
73.02840582 3.848886633
74.0600403 1.637828953
75.04405588 5.41088155
86.0600403 4.828570532
87.04405588 2.143653984
88.07569036 5.775747066
104.070605 2.96886756
106.086255 1.704685586
117.0546206 1.49971167
119.0702706 2.911258594
160.0968197 2.535072683

Name: +ve in-silico MS/MS by CFM-ID for AYTNZNQTOUCWMA-UHFFFAOYSA-N
ID: AYTNZNQTOUCWMA-UHFFFAOYSA-N
Comment: Energy0
Num peaks: 9
39.02292652 1.66285801
57.0334912 2.378536224
69.0334912 3.586355787
87.04405588 3.246660889
117.0546206 1.582015875
143.0702706 4.211034672
147.0651853 1.592029239
161.0808353 25.58237551
179.0914 36.3097892

Name: +ve in-silico MS/MS by CFM-ID for AYTNZNQTOUCWMA-UHFFFAOYSA-N
ID: AYTNZNQTOUCWMA-UHFFFAOYSA-N
Comment: Energy1
Num peaks: 19
33.0334912 2.766838823
39.02292652 1.196184777
43.05422664 3.102931618
45.0334912 1.271533137
57.0334912 2.339168001
59.04914126 1.759130127
69.0334912 1.951041933
73.02840582 1.086244025
73.06479133 2.002255772
75.04405588 1.121218223
89.05970595 1.366379302
105.0546206 1.341967584
129.0546206 1.734244654
143.0702706 9.268168815
147.0651853 2.374320812
149.0808353 1.122206869
151.0964854 1.348033203
161.0808353 24.54079008
179.0914 19.15534194

Name: +ve in-silico MS/MS by CFM-ID for AYTNZNQTOUCWMA-UHFFFAOYSA-N
ID: AYTNZNQTOUCWMA-UHFFFAOYSA-N
Comment: Energy2
Num peaks: 17
39.02292652 14.1581762
41.03857658 9.735144718
43.05422664 9.719962138
45.0334912 4.624646402
55.01784114 1.604005893
57.0334912 12.10481297
59.01275576 1.580070086
59.04914126 7.604678695
61.06479133 4.328448891
69.0334912 2.759153641
71.04914126 1.406753558
73.02840582 1.650288785
87.04405588 2.17764869
89.05970595 1.687744679
101.0597059 1.52787371
131.0702706 1.490697209
143.0702706 2.294026796

Name: +ve in-silico MS/MS by CFM-ID for FZDZHYXZSYHQAR-UHFFFAOYSA-N
ID: FZDZHYXZSYHQAR-UHFFFAOYSA-N
Comment: Energy0
Num peaks: 10
39.02292652 1.822839032
57.0334912 2.511796168
73.02840582 1.652601901
87.04405588 1.689495997
129.0546206 1.612174802
131.0702706 2.472660571
143.0702706 2.792141268
147.0651853 4.012263032
161.0808353 22.63359082
179.0914 39.43886712

Name: +ve in-silico MS/MS by CFM-ID for FZDZHYXZSYHQAR-UHFFFAOYSA-N
ID: FZDZHYXZSYHQAR-UHFFFAOYSA-N
Comment: Energy1
Num peaks: 17
43.05422664 2.735624573
57.0334912 2.663948277
59.04914126 2.213108396
69.0334912 2.518545508
73.02840582 1.61253859
73.06479133 2.888001936
75.04405588 1.196484421
87.04405588 1.611643392
113.0597059 1.395329578
129.0546206 4.246756531
131.0702706 4.316027799
133.0859207 2.993611338
143.0702706 4.785423995
147.0651853 5.493030983
149.0808353 2.725039622
161.0808353 19.82095898
179.0914 17.85082408

Name: +ve in-silico MS/MS by CFM-ID for FZDZHYXZSYHQAR-UHFFFAOYSA-N
ID: FZDZHYXZSYHQAR-UHFFFAOYSA-N
Comment: Energy2
Num peaks: 16
39.02292652 13.81740929
41.03857658 9.499459958
43.05422664 9.453735193
45.0334912 3.349132547
55.01784114 2.676474748
57.0334912 12.81669065
59.04914126 9.68734777
61.06479133 4.626390911
69.0334912 1.425253611
73.02840582 3.337715522
75.04405588 1.669847165
87.04405588 1.772352462
89.05970595 2.153352148
105.0546206 2.035862799
131.0702706 1.515259742
143.0702706 1.273181874

Name: +ve in-silico MS/MS by CFM-ID for GAYRHVIGXCABIY-UHFFFAOYSA-N
ID: GAYRHVIGXCABIY-UHFFFAOYSA-N
Comment: Energy0
Num peaks: 9
57.0334912 1.693268568
83.04914126 1.591603536
101.0597059 2.030416504
113.0597059 3.223677223
115.075356 1.239297933
131.0702706 2.419587303
143.0702706 5.498243258
161.0808353 27.68677663
179.0914 35.7720609

Name: +ve in-silico MS/MS by CFM-ID for GAYRHVIGXCABIY-UHFFFAOYSA-N
ID: GAYRHVIGXCABIY-UHFFFAOYSA-N
Comment: Energy1
Num peaks: 19
39.02292652 1.088300777
43.05422664 3.690246782
45.0334912 1.693081538
57.0334912 2.713485596
59.01275576 1.30761076
59.04914126 1.473832227
73.02840582 1.067579288
83.04914126 1.617530509
87.08044139 1.226662041
101.0597059 1.04590416
131.0702706 1.317784371
133.0859207 1.964757267
143.0702706 11.31057316
145.0495352 1.066862746
147.0651853 1.298235814
149.0808353 1.689623771
151.0964854 1.08749289
161.0808353 26.13736926
179.0914 17.69895701

Name: +ve in-silico MS/MS by CFM-ID for GAYRHVIGXCABIY-UHFFFAOYSA-N
ID: GAYRHVIGXCABIY-UHFFFAOYSA-N
Comment: Energy2
Num peaks: 20
39.02292652 11.94292196
41.03857658 9.228639514
43.05422664 7.86878443
45.0334912 6.76574102
47.04914126 1.771301565
55.01784114 1.962568124
57.0334912 11.24865164
59.04914126 7.780321211
61.06479133 4.02071434
73.02840582 2.127343985
75.04405588 1.254134368
101.0597059 2.154101063
103.075356 1.210436509
113.0597059 1.911419661
115.075356 2.147452665
117.0910061 1.079857584
131.0702706 1.215322938
143.0702706 3.052431408
145.0495352 1.255388053
161.0808353 1.005134357

Name: +ve in-silico MS/MS by CFM-ID for VKHXMPAGUZGLON-UHFFFAOYSA-N
ID: VKHXMPAGUZGLON-UHFFFAOYSA-N
Comment: Energy0
Num peaks: 12
59.04914126 2.966788862
71.04914126 3.431759121
87.04405588 1.535932804
101.0597059 4.692336839
113.0597059 1.65606385
119.0702706 2.075177445
131.0702706 3.446419871
133.0859207 1.543394509
147.0651853 2.683834232
149.0808353 1.835567728
161.0808353 16.08672818
179.0914 39.20659924

Name: +ve in-silico MS/MS by CFM-ID for VKHXMPAGUZGLON-UHFFFAOYSA-N
ID: VKHXMPAGUZGLON-UHFFFAOYSA-N
Comment: Energy1
Num peaks: 17
33.0334912 1.670023483
43.05422664 1.272352154
59.01275576 1.751336353
59.04914126 5.160095992
61.06479133 1.470995074
71.04914126 3.806229714
73.06479133 2.462463334
101.0597059 1.598343045
129.0546206 2.501905198
131.0702706 3.59416377
133.0859207 2.312403073
143.0702706 2.458109726
147.0651853 5.25820401
149.0808353 3.01186242
151.0964854 1.8322675
161.0808353 18.30419512
179.0914 22.09501293

Name: +ve in-silico MS/MS by CFM-ID for VKHXMPAGUZGLON-UHFFFAOYSA-N
ID: VKHXMPAGUZGLON-UHFFFAOYSA-N
Comment: Energy2
Num peaks: 21
15.02292652 1.819695238
29.00219107 1.317378852
31.01784114 1.664838099
33.0334912 1.900437289
39.02292652 1.537200911
41.03857658 5.315669292
43.05422664 2.271771149
45.0334912 2.342491315
55.01784114 1.867557325
57.0334912 6.176135646
59.04914126 18.33761906
61.06479133 2.902283511
71.01275576 1.533016926
71.04914126 13.71779619
73.02840582 1.181547389
73.06479133 6.149206347
75.04405588 3.196109799
75.08044139 1.660020464
87.04405588 1.872934995
101.0597059 1.78876321
103.0389705 1.59920392

Name: +ve in-silico MS/MS by CFM-ID for MIDJUYBRPJQVDK-UHFFFAOYSA-N
ID: MIDJUYBRPJQVDK-UHFFFAOYSA-N
Comment: Energy0
Num peaks: 10
15.02292652 2.664495981
62.0600403 4.27351682
121.052526 3.765188398
135.0681761 7.478301827
137.0838261 5.441310905
151.0630907 6.37131556
153.0787407 7.046388167
166.1103752 12.56512361
178.1103752 3.617738015
196.1209399 28.74719338

Name: +ve in-silico MS/MS by CFM-ID for MIDJUYBRPJQVDK-UHFFFAOYSA-N
ID: MIDJUYBRPJQVDK-UHFFFAOYSA-N
Comment: Energy1
Num peaks: 11
30.03382555 8.980504935
31.01784114 3.05589514
44.04947561 7.706752151
46.02874017 8.233483042
46.06512568 14.0609753
60.04439023 3.795500858
62.0600403 17.75046657
121.052526 3.414792811
135.0681761 4.977036111
150.0790751 4.052653207
166.1103752 6.309407647

Name: +ve in-silico MS/MS by CFM-ID for MIDJUYBRPJQVDK-UHFFFAOYSA-N
ID: MIDJUYBRPJQVDK-UHFFFAOYSA-N
Comment: Energy2
Num peaks: 13
15.02292652 7.706108233
29.00219107 2.897002695
30.03382555 4.14677048
31.01784114 9.9695924
42.03382555 3.086623805
44.04947561 13.1710318
60.04439023 5.086628346
62.0600403 4.847316337
121.052526 3.466110968
135.0681761 2.775638455
137.0838261 5.778848284
150.0790751 15.92170261
166.1103752 3.159356873

Name: +ve in-silico MS/MS by CFM-ID for DRSXJHGTFNGXDB-UHFFFAOYSA-N
ID: DRSXJHGTFNGXDB-UHFFFAOYSA-N
Comment: Energy0
Num peaks: 6
153.0770873 4.519583385
155.0563519 5.32368444
170.1036364 3.730205395
172.082901 16.76344911
196.1192865 12.24671304
214.1298512 43.23228664

Name: +ve in-silico MS/MS by CFM-ID for DRSXJHGTFNGXDB-UHFFFAOYSA-N
ID: DRSXJHGTFNGXDB-UHFFFAOYSA-N
Comment: Energy1
Num peaks: 20
45.0334912 3.646794542
100.0869237 1.917683469
102.0661883 2.061475373
127.0614373 1.774790052
128.0566862 1.39371136
128.0818384 1.340797618
129.0770873 1.354414107
130.0611029 2.008031809
140.0566862 1.256290536
142.0723363 2.518688761
144.0879864 3.841430086
153.0770873 1.758402337
154.0723363 15.56825204
155.0563519 2.798386354
156.0879864 2.000098976
170.1036364 4.969159217
172.082901 17.49764847
182.1036364 1.29412936
196.1192865 6.957475556
214.1298512 5.1059278

Name: +ve in-silico MS/MS by CFM-ID for DRSXJHGTFNGXDB-UHFFFAOYSA-N
ID: DRSXJHGTFNGXDB-UHFFFAOYSA-N
Comment: Energy2
Num peaks: 31
43.02907452 3.737868055
43.05422664 0.9387054668
44.0130901 2.518986726
45.0334912 4.94718512
46.02874017 1.283124386
85.07602471 2.132243908
86.03488817 4.239970317
87.05528926 2.789388854
100.0869237 1.205012167
102.0661883 0.8707272065
110.0712737 1.447755682
112.0505382 1.498350399
113.0457872 1.718082653
125.0821727 2.382729848
127.0614373 1.590631014
127.0978228 1.851117285
128.0566862 5.890684499
128.0818384 1.940658116
129.0770873 1.949766741
130.0611029 1.103347868
130.0723363 0.986512333
137.0457872 1.272012989
140.0566862 2.317463774
142.0723363 0.8982259793
152.0566862 1.259767224
152.0930717 2.875759274
153.0770873 3.504087829
154.0723363 10.05337586
155.0563519 2.130012246
170.1036364 2.83887462
172.082901 1.568788555

Name: +ve in-silico MS/MS by CFM-ID for JXMNUDDLKRSCSG-UHFFFAOYSA-N
ID: JXMNUDDLKRSCSG-UHFFFAOYSA-N
Comment: Energy0
Num peaks: 6
41.03857658 1.945535862
89.05970595 4.185246383
101.0597059 1.962305548
143.0702706 1.872877303
161.0808353 23.74299076
179.0914 49.58364881

Name: +ve in-silico MS/MS by CFM-ID for JXMNUDDLKRSCSG-UHFFFAOYSA-N
ID: JXMNUDDLKRSCSG-UHFFFAOYSA-N
Comment: Energy1
Num peaks: 9
41.03857658 1.381806055
71.04914126 2.400481881
131.0702706 1.879418482
133.0859207 2.53020397
143.0702706 5.799483716
149.0808353 2.856785563
151.0964854 1.484153042
161.0808353 31.06470192
179.0914 31.18379867

Name: +ve in-silico MS/MS by CFM-ID for JXMNUDDLKRSCSG-UHFFFAOYSA-N
ID: JXMNUDDLKRSCSG-UHFFFAOYSA-N
Comment: Energy2
Num peaks: 16
41.03857658 3.335466479
43.05422664 2.396403416
47.01275576 1.609423993
57.0334912 5.554153964
59.01275576 1.40531727
59.04914126 8.846427068
69.0334912 9.701533292
71.01275576 1.42419363
71.04914126 10.95152923
73.02840582 2.915050419
73.06479133 7.227663968
87.04405588 5.978641144
89.05970595 11.48971322
99.04405588 1.629985291
101.0597059 3.37291203
103.075356 2.255490435

Name: +ve in-silico MS/MS by CFM-ID for FFNMHHVSWWXICL-UHFFFAOYSA-N
ID: FFNMHHVSWWXICL-UHFFFAOYSA-N
Comment: Energy0
Num peaks: 6
45.0334912 2.081409933
117.0546206 3.146474559
143.0702706 3.051044378
147.0651853 2.519139387
161.0808353 21.24886549
179.0914 48.29248849

Name: +ve in-silico MS/MS by CFM-ID for FFNMHHVSWWXICL-UHFFFAOYSA-N
ID: FFNMHHVSWWXICL-UHFFFAOYSA-N
Comment: Energy1
Num peaks: 14
45.0334912 2.555151336
55.01784114 2.600736952
57.0334912 7.895644397
59.04914126 4.727870246
73.02840582 3.853649833
75.04405588 3.195444405
87.04405588 3.117135182
129.0546206 2.672094821
131.0702706 2.770408395
143.0702706 4.320419012
147.0651853 4.737102458
149.0808353 2.430188865
161.0808353 17.65278203
179.0914 17.80477479

Name: +ve in-silico MS/MS by CFM-ID for FFNMHHVSWWXICL-UHFFFAOYSA-N
ID: FFNMHHVSWWXICL-UHFFFAOYSA-N
Comment: Energy2
Num peaks: 22
15.02292652 1.803912562
27.02292652 1.521734684
29.00219107 1.642191801
31.01784114 3.079785516
43.01784114 3.214761445
45.0334912 12.203844
47.01275576 1.313255097
47.04914126 4.156175943
55.01784114 2.833395869
57.0334912 11.34888398
59.04914126 7.021311544
61.02840582 3.416378248
71.01275576 1.755620229
73.02840582 4.209607163
75.04405588 5.617540108
87.04405588 2.34540084
89.05970595 1.608519964
105.0546206 2.210345014
115.0389705 2.488623679
117.0546206 3.079212591
131.0702706 1.71972136
143.0702706 2.316389525

Name: +ve in-silico MS/MS by CFM-ID for UGCAWWFSBIEYGD-UHFFFAOYSA-N
ID: UGCAWWFSBIEYGD-UHFFFAOYSA-N
Comment: Energy0
Num peaks: 6
103.0389705 2.118541411
117.0546206 1.704346056
143.0702706 3.224408588
147.0651853 5.60607379
161.0808353 19.11770311
179.0914 49.90430984

Name: +ve in-silico MS/MS by CFM-ID for UGCAWWFSBIEYGD-UHFFFAOYSA-N
ID: UGCAWWFSBIEYGD-UHFFFAOYSA-N
Comment: Energy1
Num peaks: 16
33.0334912 1.80951677
43.01784114 5.78391466
45.0334912 3.430394147
55.01784114 2.225815675
57.0334912 2.057071415
59.04914126 1.585075312
73.02840582 2.769664925
75.04405588 2.30914313
85.02840582 1.605042659
87.04405588 2.065958526
89.05970595 1.591318732
129.0546206 2.555585369
143.0702706 7.581655087
147.0651853 4.186762689
161.0808353 20.23462662
179.0914 18.70678495

Name: +ve in-silico MS/MS by CFM-ID for UGCAWWFSBIEYGD-UHFFFAOYSA-N
ID: UGCAWWFSBIEYGD-UHFFFAOYSA-N
Comment: Energy2
Num peaks: 22
25.00727645 1.393483759
27.02292652 2.204674938
29.00219107 1.455839003
43.01784114 9.370877976
45.0334912 12.39720919
47.04914126 1.752375043
55.01784114 2.364704117
57.0334912 4.480404299
59.01275576 1.884997661
59.04914126 3.431338708
61.02840582 4.747977139
71.04914126 2.457705383
73.02840582 3.477251745
75.04405588 3.930759017
85.02840582 3.530520156
87.04405588 3.352246843
89.05970595 3.624726845
101.0597059 1.725054237
129.0546206 3.661461194
131.0702706 4.011268108
143.0702706 4.394755071
161.0808353 1.641179399

Name: +ve in-silico MS/MS by CFM-ID for MKQOVMHGIXDZJW-UHFFFAOYSA-N
ID: MKQOVMHGIXDZJW-UHFFFAOYSA-N
Comment: Energy0
Num peaks: 6
73.02840582 1.7400521
117.0546206 2.132619398
131.0702706 1.39610056
143.0702706 4.836740601
161.0808353 26.51741562
179.0914 48.81711589

Name: +ve in-silico MS/MS by CFM-ID for MKQOVMHGIXDZJW-UHFFFAOYSA-N
ID: MKQOVMHGIXDZJW-UHFFFAOYSA-N
Comment: Energy1
Num peaks: 14
43.01784114 4.75877721
45.0334912 2.067710956
55.01784114 3.722259557
57.0334912 3.393480338
59.04914126 3.970543649
69.0334912 2.19166822
73.02840582 6.491163742
75.04405588 2.981141369
77.05970595 1.974010261
87.04405588 3.454445517
89.05970595 2.489459218
143.0702706 7.837775485
161.0808353 20.47942356
179.0914 14.39466932

Name: +ve in-silico MS/MS by CFM-ID for MKQOVMHGIXDZJW-UHFFFAOYSA-N
ID: MKQOVMHGIXDZJW-UHFFFAOYSA-N
Comment: Energy2
Num peaks: 21
29.00219107 1.428941484
31.01784114 2.486697492
43.01784114 8.947916247
45.0334912 15.06019927
47.01275576 1.553731335
47.04914126 2.5353516
55.01784114 3.120693435
57.0334912 7.206949252
59.04914126 1.969301296
61.02840582 4.021132872
71.01275576 2.900669596
73.02840582 5.48525699
75.04405588 6.717303818
87.04405588 1.775988295
89.05970595 1.69078354
101.0597059 1.527552717
117.0546206 1.541691839
129.0546206 2.481963756
131.0702706 2.527440124
143.0702706 3.491883493
161.0808353 1.560724165

Name: +ve in-silico MS/MS by CFM-ID for NHUMVIBNGWEKMW-UHFFFAOYSA-N
ID: NHUMVIBNGWEKMW-UHFFFAOYSA-N
Comment: Energy0
Num peaks: 6
117.0546206 1.728844217
131.0702706 1.560993594
143.0702706 1.92298472
147.0651853 1.990882097
161.0808353 22.11396451
179.0914 52.62299179

Name: +ve in-silico MS/MS by CFM-ID for NHUMVIBNGWEKMW-UHFFFAOYSA-N
ID: NHUMVIBNGWEKMW-UHFFFAOYSA-N
Comment: Energy1
Num peaks: 16
43.01784114 6.432132839
45.0334912 3.997547328
55.01784114 2.9120402
57.0334912 1.922339078
59.04914126 2.601424889
73.02840582 7.616399672
75.04405588 2.596751601
87.04405588 2.301049164
89.05970595 2.256610191
129.0546206 1.453116424
131.0702706 2.232490807
143.0702706 4.398691184
147.0651853 2.589003917
149.0808353 2.395563235
161.0808353 19.9893016
179.0914 15.55355965

Name: +ve in-silico MS/MS by CFM-ID for NHUMVIBNGWEKMW-UHFFFAOYSA-N
ID: NHUMVIBNGWEKMW-UHFFFAOYSA-N
Comment: Energy2
Num peaks: 24
25.00727645 1.452700157
27.02292652 1.731751138
31.01784114 1.734693051
43.01784114 11.96569946
45.0334912 12.9824758
47.01275576 1.922885333
47.04914126 3.25841938
57.0334912 5.859104893
59.01275576 1.238585134
59.04914126 2.817651488
61.02840582 4.026538703
71.01275576 1.481669946
73.02840582 4.546267749
75.04405588 3.05236246
85.02840582 2.363426721
87.04405588 2.414671328
89.02332044 1.788998606
89.05970595 2.71294673
91.0389705 3.513598575
103.0389705 2.718889397
129.0546206 1.818057778
131.0702706 1.88889453
143.0702706 2.086844217
161.0808353 1.548199203

Name: +ve in-silico MS/MS by CFM-ID for OEKPKBBXXDGXNB-UHFFFAOYSA-N
ID: OEKPKBBXXDGXNB-UHFFFAOYSA-N
Comment: Energy0
Num peaks: 6
27.02292652 1.992148916
101.0597059 1.217475502
131.0702706 1.78494356
143.0702706 1.350054895
161.0808353 23.53725134
179.0914 53.75320925

Name: +ve in-silico MS/MS by CFM-ID for OEKPKBBXXDGXNB-UHFFFAOYSA-N
ID: OEKPKBBXXDGXNB-UHFFFAOYSA-N
Comment: Energy1
Num peaks: 13
45.0334912 1.449527594
57.0334912 3.097252405
59.01275576 2.922960778
61.02840582 1.378758042
73.02840582 1.159286614
131.0702706 3.471041698
133.0859207 3.745714491
143.0702706 3.52123065
147.0651853 2.896303757
149.0808353 4.384071799
151.0964854 2.292673591
161.0808353 23.96368264
179.0914 26.05320872

Name: +ve in-silico MS/MS by CFM-ID for OEKPKBBXXDGXNB-UHFFFAOYSA-N
ID: OEKPKBBXXDGXNB-UHFFFAOYSA-N
Comment: Energy2
Num peaks: 24
27.02292652 1.819857754
29.03857658 1.326347505
43.01784114 3.212795818
45.0334912 16.61350369
47.01275576 1.57789656
47.04914126 4.470580917
55.01784114 2.565935587
57.0334912 4.697224796
59.01275576 1.724418472
59.04914126 2.088020119
73.02840582 7.147755586
75.04405588 7.968836994
87.04405588 2.993885568
89.05970595 1.644859812
99.04405588 1.450995263
101.0233204 1.430527184
101.0597059 3.173716473
103.0389705 4.270726858
103.075356 2.341360021
105.0546206 2.738012724
131.0702706 1.419401344
143.0702706 1.188325866
145.0495352 1.380296456
161.0808353 1.061920789

Name: +ve in-silico MS/MS by CFM-ID for ULEBESPCVWBNIF-UHFFFAOYSA-N
ID: ULEBESPCVWBNIF-UHFFFAOYSA-N
Comment: Energy0
Num peaks: 7
60.05562361 5.559167881
112.0869237 3.403954065
115.0865894 4.055704959
129.1134728 15.90641942
132.1131385 4.228406513
157.1083875 18.93590398
174.1349366 29.89666804

Name: +ve in-silico MS/MS by CFM-ID for ULEBESPCVWBNIF-UHFFFAOYSA-N
ID: ULEBESPCVWBNIF-UHFFFAOYSA-N
Comment: Energy1
Num peaks: 11
60.05562361 13.32660513
70.06512568 8.659995798
98.0600403 5.396295027
112.0869237 14.92736889
114.1025738 2.059115511
115.0865894 6.869047742
129.1134728 13.07260803
132.1131385 1.960885852
140.0818384 3.980502836
157.1083875 7.527060389
174.1349366 3.299591365

Name: +ve in-silico MS/MS by CFM-ID for ULEBESPCVWBNIF-UHFFFAOYSA-N
ID: ULEBESPCVWBNIF-UHFFFAOYSA-N
Comment: Energy2
Num peaks: 16
39.02292652 1.689882588
41.03857658 1.696254593
43.02907452 13.44220438
43.05422664 1.486108933
56.04947561 3.602455637
58.06512568 1.856996968
60.05562361 30.54996189
62.07127368 2.305466378
68.04947561 1.206339561
70.06512568 10.24223552
72.05562361 2.632763793
72.08077574 2.913292512
73.0396392 1.205215056
98.0600403 2.388827258
112.0869237 1.403505799
115.0865894 1.766794754

Name: +ve in-silico MS/MS by CFM-ID for LKAAOTWBVVMEQF-UHFFFAOYSA-N
ID: LKAAOTWBVVMEQF-UHFFFAOYSA-N
Comment: Energy0
Num peaks: 6
91.0389705 1.579879704
131.0702706 1.18207739
147.0651853 7.448501309
149.0808353 2.350935219
161.0808353 15.44715722
179.0914 60.78784841

Name: +ve in-silico MS/MS by CFM-ID for LKAAOTWBVVMEQF-UHFFFAOYSA-N
ID: LKAAOTWBVVMEQF-UHFFFAOYSA-N
Comment: Energy1
Num peaks: 12
43.01784114 3.923032374
45.0334912 3.116255131
57.0334912 2.208751881
73.02840582 2.017412057
87.04405588 2.100879341
129.0546206 3.940752624
131.0702706 4.067935924
143.0702706 2.714099006
147.0651853 7.802058587
149.0808353 2.763312544
161.0808353 21.06776759
179.0914 24.41530988

Name: +ve in-silico MS/MS by CFM-ID for LKAAOTWBVVMEQF-UHFFFAOYSA-N
ID: LKAAOTWBVVMEQF-UHFFFAOYSA-N
Comment: Energy2
Num peaks: 22
31.01784114 2.133418269
43.01784114 4.260871073
45.0334912 7.798713873
47.04914126 1.964374914
57.0334912 3.688953341
59.01275576 2.359748886
59.04914126 2.54427934
61.02840582 2.239594164
71.01275576 3.067262842
73.02840582 8.753016152
75.04405588 8.619370183
85.02840582 2.973588523
87.04405588 5.580203421
89.05970595 1.881462091
91.0389705 1.773412438
103.0389705 4.829587383
105.0546206 2.911751513
117.0546206 1.685120454
129.0546206 1.886211075
131.0702706 5.203365828
143.0702706 2.742093653
161.0808353 2.117034791

Name: +ve in-silico MS/MS by CFM-ID for GWYGLRYBQUSWAT-UHFFFAOYSA-N
ID: GWYGLRYBQUSWAT-UHFFFAOYSA-N
Comment: Energy0
Num peaks: 6
103.0389705 2.245664686
105.0546206 1.803138103
143.0702706 2.465623006
147.0651853 1.691934147
161.0808353 25.3958382
179.0914 53.55612188

Name: +ve in-silico MS/MS by CFM-ID for GWYGLRYBQUSWAT-UHFFFAOYSA-N
ID: GWYGLRYBQUSWAT-UHFFFAOYSA-N
Comment: Energy1
Num peaks: 12
43.01784114 4.242955506
45.0334912 2.968862237
73.02840582 5.048494999
75.04405588 2.306747204
117.0546206 1.4089681
119.0702706 1.685341755
131.0702706 1.499533903
143.0702706 8.26708461
147.0651853 2.416277163
149.0808353 3.005007953
161.0808353 27.13059957
179.0914 21.31047609

Name: +ve in-silico MS/MS by CFM-ID for GWYGLRYBQUSWAT-UHFFFAOYSA-N
ID: GWYGLRYBQUSWAT-UHFFFAOYSA-N
Comment: Energy2
Num peaks: 17
31.01784114 3.884174892
43.01784114 2.672020593
45.0334912 15.33277459
47.04914126 4.165365821
57.0334912 1.695622456
59.01275576 5.050686707
61.02840582 2.377852338
71.01275576 2.240286791
73.02840582 9.026949133
75.04405588 9.797223712
85.02840582 2.705853346
87.04405588 5.160887681
89.05970595 6.030448374
91.0389705 1.555453574
103.0389705 4.717977191
105.0546206 2.528493823
143.0702706 1.865159379

Name: +ve in-silico MS/MS by CFM-ID for LXDKBGRSVHKMBQ-UHFFFAOYSA-N
ID: LXDKBGRSVHKMBQ-UHFFFAOYSA-N
Comment: Energy0
Num peaks: 6
105.0546206 1.868637391
135.0651853 1.381564107
143.0702706 2.938344285
147.0651853 1.915607082
161.0808353 26.07049101
179.0914 55.1532861

Name: +ve in-silico MS/MS by CFM-ID for LXDKBGRSVHKMBQ-UHFFFAOYSA-N
ID: LXDKBGRSVHKMBQ-UHFFFAOYSA-N
Comment: Energy1
Num peaks: 12
43.01784114 1.695252479
69.0334912 1.655321769
73.02840582 3.318563967
75.04405588 1.838120825
87.04405588 3.004254593
89.05970595 1.716712419
117.0546206 1.847584694
119.0702706 1.912354008
143.0702706 9.08431753
147.0651853 1.684488363
161.0808353 29.59783144
179.0914 23.82841211

Name: +ve in-silico MS/MS by CFM-ID for LXDKBGRSVHKMBQ-UHFFFAOYSA-N
ID: LXDKBGRSVHKMBQ-UHFFFAOYSA-N
Comment: Energy2
Num peaks: 23
31.01784114 3.324675635
43.01784114 3.356779215
45.0334912 9.453839266
47.04914126 2.096670129
55.01784114 1.347860254
57.0334912 1.435586037
59.01275576 3.338620751
61.02840582 4.900270289
71.01275576 6.318190768
73.02840582 9.078819888
75.04405588 6.179917848
87.04405588 3.339349256
89.02332044 3.786716146
89.05970595 2.032340231
101.0597059 1.367484057
105.0546206 1.617026183
117.0546206 3.278888654
119.0702706 2.108061796
129.0546206 2.396743235
131.0702706 2.540119152
143.0702706 4.246841869
147.0651853 1.628169367
161.0808353 1.882239354

Name: +ve in-silico MS/MS by CFM-ID for GETAKJPZTDVYDM-UHFFFAOYSA-N
ID: GETAKJPZTDVYDM-UHFFFAOYSA-N
Comment: Energy0
Num peaks: 6
45.0334912 1.991715677
117.0546206 2.773271338
119.0702706 1.877939862
147.0651853 3.378919242
161.0808353 19.23760027
179.0914 53.89123536

Name: +ve in-silico MS/MS by CFM-ID for GETAKJPZTDVYDM-UHFFFAOYSA-N
ID: GETAKJPZTDVYDM-UHFFFAOYSA-N
Comment: Energy1
Num peaks: 13
45.0334912 2.861688438
57.0334912 5.4356057
59.04914126 3.290391414
75.04405588 1.795154986
87.04405588 3.032471907
89.05970595 1.821627236
129.0546206 2.944686099
131.0702706 2.647730079
143.0702706 2.061820457
147.0651853 7.696805627
149.0808353 2.492041995
161.0808353 17.77146885
179.0914 26.58197563

Name: +ve in-silico MS/MS by CFM-ID for GETAKJPZTDVYDM-UHFFFAOYSA-N
ID: GETAKJPZTDVYDM-UHFFFAOYSA-N
Comment: Energy2
Num peaks: 20
29.00219107 1.500216783
31.01784114 2.79338271
43.01784114 1.835299071
45.0334912 12.25247892
47.04914126 6.992351772
55.01784114 1.435953421
57.0334912 3.098761753
59.01275576 2.625573868
59.04914126 2.620100554
61.02840582 3.650268166
71.01275576 2.19629904
73.02840582 6.982510895
75.04405588 7.787867794
85.02840582 1.824509284
87.04405588 7.3043532
89.05970595 6.405386324
105.0546206 2.25062828
115.0389705 1.565478611
117.0546206 3.308788309
131.0702706 1.687223698

Name: +ve in-silico MS/MS by CFM-ID for CJGZGQRVLCMUEG-UHFFFAOYSA-N
ID: CJGZGQRVLCMUEG-UHFFFAOYSA-N
Comment: Energy0
Num peaks: 6
115.075356 5.507883798
119.0338851 3.67761638
121.0495352 2.803928693
133.0859207 9.108585417
161.0808353 19.46996705
179.0914 41.28491397

Name: +ve in-silico MS/MS by CFM-ID for CJGZGQRVLCMUEG-UHFFFAOYSA-N
ID: CJGZGQRVLCMUEG-UHFFFAOYSA-N
Comment: Energy1
Num peaks: 9
45.0334912 2.938971817
59.04914126 20.2744479
61.06479133 5.209629558
103.0389705 2.697976603
115.075356 5.00553094
133.0859207 3.183068315
143.0702706 8.108941109
161.0808353 18.62446595
179.0914 14.73248524

Name: +ve in-silico MS/MS by CFM-ID for CJGZGQRVLCMUEG-UHFFFAOYSA-N
ID: CJGZGQRVLCMUEG-UHFFFAOYSA-N
Comment: Energy2
Num peaks: 13
39.02292652 4.87926606
41.03857658 6.057323632
45.0334912 2.60072012
57.0334912 4.847968049
59.04914126 8.667014125
101.0233204 3.232196699
103.0389705 2.932611819
115.075356 16.35335251
117.0546206 3.342343419
117.0910061 3.988885921
143.0702706 11.94441709
145.0495352 4.682967922
161.0808353 7.243605438

Name: +ve in-silico MS/MS by CFM-ID for VFDRGIJZSHUKEI-UHFFFAOYSA-N
ID: VFDRGIJZSHUKEI-UHFFFAOYSA-N
Comment: Energy0
Num peaks: 6
75.04405588 6.553136008
103.0389705 5.039246356
135.0651853 1.981557688
143.0702706 5.019234605
161.0808353 24.24619002
179.0914 44.28243578

Name: +ve in-silico MS/MS by CFM-ID for VFDRGIJZSHUKEI-UHFFFAOYSA-N
ID: VFDRGIJZSHUKEI-UHFFFAOYSA-N
Comment: Energy1
Num peaks: 10
43.01784114 6.939847685
57.0334912 8.364903287
75.04405588 15.16720242
77.05970595 3.697866579
85.02840582 9.788921512
87.04405588 4.263894296
103.0389705 10.18189667
143.0702706 6.017655381
161.0808353 7.354940435
179.0914 9.412234078

Name: +ve in-silico MS/MS by CFM-ID for VFDRGIJZSHUKEI-UHFFFAOYSA-N
ID: VFDRGIJZSHUKEI-UHFFFAOYSA-N
Comment: Energy2
Num peaks: 13
43.01784114 5.233522159
45.0334912 3.272245928
55.01784114 4.152352627
57.0334912 18.06930411
59.01275576 3.139001992
59.04914126 7.743934173
61.02840582 2.649857931
73.02840582 4.156150696
75.04405588 7.166953581
85.02840582 11.86122237
87.04405588 7.706438681
89.05970595 3.454762173
103.0389705 3.365238487

Name: +ve in-silico MS/MS by CFM-ID for VCUILRLOJMHSMR-UHFFFAOYSA-N
ID: VCUILRLOJMHSMR-UHFFFAOYSA-N
Comment: Energy0
Num peaks: 7
73.02840582 6.57649959
75.04405588 7.559379322
103.0389705 5.110508594
143.0702706 3.267144421
147.0651853 3.418942298
161.0808353 22.66567567
179.0914 31.98202568

Name: +ve in-silico MS/MS by CFM-ID for VCUILRLOJMHSMR-UHFFFAOYSA-N
ID: VCUILRLOJMHSMR-UHFFFAOYSA-N
Comment: Energy1
Num peaks: 13
43.01784114 2.731472717
45.0334912 2.421188615
57.0334912 8.915953594
59.04914126 3.159342522
73.02840582 15.34985405
75.04405588 16.54940688
77.05970595 2.37680892
87.04405588 2.990769896
103.0389705 8.988702519
105.0546206 3.087006047
143.0702706 3.293283454
161.0808353 6.746215893
179.0914 5.033629658

Name: +ve in-silico MS/MS by CFM-ID for VCUILRLOJMHSMR-UHFFFAOYSA-N
ID: VCUILRLOJMHSMR-UHFFFAOYSA-N
Comment: Energy2
Num peaks: 13
15.02292652 1.769091499
41.00219107 2.58996236
43.01784114 12.06156694
45.0334912 8.550519659
55.01784114 4.676894031
57.0334912 11.82880744
59.01275576 5.329894617
59.04914126 5.600396074
71.01275576 1.58365873
73.02840582 12.89951716
75.04405588 10.68995248
87.04405588 2.129985629
103.0389705 1.685021118

Name: +ve in-silico MS/MS by CFM-ID for MPQBLCRFUYGBHE-UHFFFAOYSA-N
ID: MPQBLCRFUYGBHE-UHFFFAOYSA-N
Comment: Energy0
Num peaks: 8
59.01275576 3.722862515
75.04405588 2.869742466
103.0389705 3.465273139
131.0702706 1.568404923
143.0702706 6.97044154
149.0808353 2.281968497
161.0808353 28.10049576
179.0914 31.88333224

Name: +ve in-silico MS/MS by CFM-ID for MPQBLCRFUYGBHE-UHFFFAOYSA-N
ID: MPQBLCRFUYGBHE-UHFFFAOYSA-N
Comment: Energy1
Num peaks: 16
41.00219107 2.491014015
57.0334912 4.964020245
59.01275576 7.159523083
59.04914126 2.138296281
61.02840582 5.417375907
73.02840582 3.543002347
75.04405588 5.229185811
85.02840582 2.546501002
87.04405588 2.2891553
101.0597059 3.590517699
103.0389705 9.015318742
105.0546206 2.107821796
119.0702706 2.954250318
143.0702706 8.416540451
161.0808353 11.91906528
179.0914 7.447156632

Name: +ve in-silico MS/MS by CFM-ID for MPQBLCRFUYGBHE-UHFFFAOYSA-N
ID: MPQBLCRFUYGBHE-UHFFFAOYSA-N
Comment: Energy2
Num peaks: 18
41.00219107 2.917758412
43.01784114 4.044361666
45.0334912 14.85258943
47.04914126 2.315394582
57.0334912 4.490863967
59.01275576 9.502435014
59.04914126 2.464364417
61.02840582 3.412709471
73.02840582 5.333928427
75.04405588 5.461659659
85.02840582 2.390093492
87.04405588 6.717103266
89.05970595 2.165638745
101.0597059 3.593277915
103.0389705 3.653671768
103.075356 4.320497022
105.0546206 1.943696409
143.0702706 2.351363189

Name: +ve in-silico MS/MS by CFM-ID for GCCHQQYEUACPFL-UHFFFAOYSA-N
ID: GCCHQQYEUACPFL-UHFFFAOYSA-N
Comment: Energy0
Num peaks: 8
59.01275576 5.626620123
89.02332044 2.339226657
89.05970595 3.631969294
119.0702706 2.329898491
143.0702706 6.70307647
149.0808353 2.276096708
161.0808353 28.04762353
179.0914 31.31285159

Name: +ve in-silico MS/MS by CFM-ID for GCCHQQYEUACPFL-UHFFFAOYSA-N
ID: GCCHQQYEUACPFL-UHFFFAOYSA-N
Comment: Energy1
Num peaks: 13
41.00219107 4.90123798
43.01784114 2.464845536
59.01275576 21.20091176
61.02840582 10.40723188
71.01275576 2.41793736
71.04914126 3.715248959
89.02332044 3.043974017
89.05970595 7.449224279
101.0597059 3.411580161
119.0702706 2.242142059
143.0702706 5.922476682
161.0808353 8.062330945
179.0914 4.867782143

Name: +ve in-silico MS/MS by CFM-ID for GCCHQQYEUACPFL-UHFFFAOYSA-N
ID: GCCHQQYEUACPFL-UHFFFAOYSA-N
Comment: Energy2
Num peaks: 16
29.00219107 2.688295384
41.00219107 5.480814108
43.01784114 5.128436486
45.0334912 6.318097847
57.0334912 2.018523939
59.01275576 13.12559066
59.04914126 3.915017212
61.02840582 4.259634589
69.0334912 2.675197068
71.04914126 9.666084033
73.02840582 3.399047245
73.06479133 9.399458916
75.04405588 2.631892133
89.05970595 4.409510867
101.0597059 2.823508013
143.0702706 2.230427008

Name: +ve in-silico MS/MS by CFM-ID for OTWMOEXPMFTFOI-UHFFFAOYSA-N
ID: OTWMOEXPMFTFOI-UHFFFAOYSA-N
Comment: Energy0
Num peaks: 9
59.01275576 5.726107926
59.04914126 4.867349365
89.02332044 5.000005016
89.05970595 5.448270848
119.0702706 2.818605627
147.0651853 3.031067853
149.0808353 3.77599127
161.0808353 16.83720168
179.0914 33.59955497

Name: +ve in-silico MS/MS by CFM-ID for OTWMOEXPMFTFOI-UHFFFAOYSA-N
ID: OTWMOEXPMFTFOI-UHFFFAOYSA-N
Comment: Energy1
Num peaks: 15
41.00219107 4.274854282
43.01784114 2.208825824
59.01275576 17.50881553
59.04914126 8.377295468
61.02840582 8.654269223
61.06479133 2.080877152
71.01275576 4.896589489
73.02840582 2.660279373
89.02332044 7.322296681
89.05970595 9.08008823
91.0389705 1.837939794
91.07535601 2.203062071
119.0702706 2.284955902
161.0808353 3.645500427
179.0914 3.630196626

Name: +ve in-silico MS/MS by CFM-ID for OTWMOEXPMFTFOI-UHFFFAOYSA-N
ID: OTWMOEXPMFTFOI-UHFFFAOYSA-N
Comment: Energy2
Num peaks: 15
15.02292652 2.787200743
29.00219107 2.915141421
33.0334912 1.999692664
41.00219107 5.092051582
43.01784114 6.408663879
45.0334912 4.836606163
57.0334912 6.146780137
59.01275576 11.99534641
59.04914126 17.73383018
61.02840582 4.49068091
61.06479133 4.581177448
71.01275576 3.666410731
73.02840582 4.324805381
89.02332044 2.415810774
89.05970595 2.221728257

Name: +ve in-silico MS/MS by CFM-ID for FWHULNIAXBDDNR-UHFFFAOYSA-N
ID: FWHULNIAXBDDNR-UHFFFAOYSA-N
Comment: Energy0
Num peaks: 6
115.075356 8.098408944
117.0910061 2.334363382
133.0859207 7.539205693
143.0702706 6.084102403
161.0808353 30.54447549
179.0914 27.34188263

Name: +ve in-silico MS/MS by CFM-ID for FWHULNIAXBDDNR-UHFFFAOYSA-N
ID: FWHULNIAXBDDNR-UHFFFAOYSA-N
Comment: Energy1
Num peaks: 17
41.03857658 2.823139506
53.03857658 1.313672883
55.05422664 6.932668519
57.06987671 2.364233975
59.04914126 2.084285048
71.04914126 1.178265481
73.02840582 1.703609914
73.06479133 6.789948257
85.06479133 3.721801724
115.075356 10.60282424
117.0910061 3.868601942
119.0338851 2.002147426
133.0859207 4.367324719
135.1015708 1.455398411
143.0702706 7.311274323
161.0808353 15.5700387
179.0914 6.478484405

Name: +ve in-silico MS/MS by CFM-ID for FWHULNIAXBDDNR-UHFFFAOYSA-N
ID: FWHULNIAXBDDNR-UHFFFAOYSA-N
Comment: Energy2
Num peaks: 26
27.02292652 1.749713238
29.03857658 0.9492925607
39.02292652 4.596193696
41.03857658 8.539806487
43.05422664 3.250738537
45.0334912 1.222949206
55.05422664 0.9520389066
57.0334912 1.304543219
59.04914126 2.7141423
73.02840582 5.855900905
75.04405588 1.07565971
85.02840582 2.006316057
85.06479133 5.402351049
87.04405588 3.671978049
87.08044139 1.2217511
99.04405588 2.621568491
101.0597059 4.884162209
103.075356 1.050453497
115.075356 12.54565355
117.0182351 1.047938092
117.0910061 4.46684877
119.0338851 3.184523107
131.0702706 0.9418149325
133.0859207 1.319405955
143.0702706 2.022145299
161.0808353 2.136730672

Name: +ve in-silico MS/MS by CFM-ID for CDIMADFULGFIKK-UHFFFAOYSA-N
ID: CDIMADFULGFIKK-UHFFFAOYSA-N
Comment: Energy0
Num peaks: 6
105.0334912 1.327677715
147.0552893 4.756889274
149.0821727 3.24903866
161.0821727 8.921303151
162.0661883 2.804841627
179.0927374 73.77633832

Name: +ve in-silico MS/MS by CFM-ID for CDIMADFULGFIKK-UHFFFAOYSA-N
ID: CDIMADFULGFIKK-UHFFFAOYSA-N
Comment: Energy1
Num peaks: 8
105.0334912 2.575448877
117.0334912 6.430509653
131.0603746 2.455092864
147.0552893 36.02698727
149.0821727 3.339340326
161.0821727 6.173202954
162.0661883 2.977684195
179.0927374 21.83293351

Name: +ve in-silico MS/MS by CFM-ID for CDIMADFULGFIKK-UHFFFAOYSA-N
ID: CDIMADFULGFIKK-UHFFFAOYSA-N
Comment: Energy2
Num peaks: 31
39.02292652 2.407579785
49.00727645 5.638829048
51.02292652 6.828916145
53.03857658 2.425191622
57.06987671 1.106217675
58.03997355 0.7947834267
59.08552677 1.037479117
63.02292652 5.726042861
67.02907452 0.885861456
79.01784114 1.022493175
89.00219107 1.110020523
93.04472458 0.8401262655
95.03522252 1.003701193
104.0243235 0.7806679074
105.0334912 8.60733857
107.0352225 1.253251204
119.0603746 1.148069025
121.0508726 0.8556455937
130.0287402 0.9714565034
131.0603746 2.038152193
132.0443902 1.859434078
132.0556236 8.16360463
134.0712737 3.105999741
135.0665226 1.413550904
147.0552893 0.783089583
147.0665226 1.446353381
149.0821727 2.186737837
151.0614373 0.8379440889
153.0770873 0.8617472196
161.0821727 3.82552262
162.0661883 2.902563282

Name: +ve in-silico MS/MS by CFM-ID for PYRZIIAKPMAIPR-UHFFFAOYSA-N
ID: PYRZIIAKPMAIPR-UHFFFAOYSA-N
Comment: Energy0
Num peaks: 6
119.0603746 3.491443211
147.0552893 11.92130252
149.0709393 5.029271394
161.0821727 5.484796244
162.0661883 3.603863545
179.0927374 60.42002177

Name: +ve in-silico MS/MS by CFM-ID for PYRZIIAKPMAIPR-UHFFFAOYSA-N
ID: PYRZIIAKPMAIPR-UHFFFAOYSA-N
Comment: Energy1
Num peaks: 8
117.0334912 6.769961878
119.0491413 8.954870124
131.0603746 4.23540828
147.0552893 23.68937365
149.0709393 18.06687014
151.0865894 7.231372239
161.0821727 3.621277839
179.0927374 8.118274995

Name: +ve in-silico MS/MS by CFM-ID for PYRZIIAKPMAIPR-UHFFFAOYSA-N
ID: PYRZIIAKPMAIPR-UHFFFAOYSA-N
Comment: Energy2
Num peaks: 26
31.02907452 1.234568621
39.02292652 1.825000869
43.02907452 1.286241769
49.00727645 3.594150112
51.02292652 3.760782512
53.01342445 0.9180762719
53.03857658 1.156119413
63.02292652 4.171586193
65.03857658 2.148720329
67.02907452 1.48562824
79.02907452 0.9781576103
91.05422664 4.119500673
93.04472458 3.022983118
103.0290745 3.188354639
104.0494756 6.393924545
105.0334912 1.542022142
106.0651257 1.503090721
119.0491413 1.241885517
119.0603746 24.52081376
131.0603746 3.14666275
132.0443902 2.736871985
135.0552893 0.9640959855
144.0556236 1.887124893
147.0552893 1.003351704
149.0709393 1.074625019
162.0661883 1.707916475

Name: +ve in-silico MS/MS by CFM-ID for PDEWKECWEITUPI-UHFFFAOYSA-N
ID: PDEWKECWEITUPI-UHFFFAOYSA-N
Comment: Energy0
Num peaks: 6
87.04405588 2.238154465
131.0702706 1.686145635
147.0651853 8.609317826
149.0808353 2.315760813
161.0808353 17.26872235
179.0914 54.09585677

Name: +ve in-silico MS/MS by CFM-ID for PDEWKECWEITUPI-UHFFFAOYSA-N
ID: PDEWKECWEITUPI-UHFFFAOYSA-N
Comment: Energy1
Num peaks: 10
33.0334912 3.73031473
117.0546206 2.693037957
119.0702706 1.74499872
129.0546206 3.552650898
131.0702706 3.567737743
147.0651853 13.37445278
149.0808353 4.590669117
151.0964854 2.043693806
161.0808353 16.13272334
179.0914 29.94894997

Name: +ve in-silico MS/MS by CFM-ID for PDEWKECWEITUPI-UHFFFAOYSA-N
ID: PDEWKECWEITUPI-UHFFFAOYSA-N
Comment: Energy2
Num peaks: 21
29.00219107 3.629444211
31.01784114 2.564568198
45.0334912 6.461424297
55.01784114 2.184234849
57.0334912 8.151335255
59.01275576 7.16319025
59.04914126 6.087796524
61.02840582 4.814929825
73.02840582 5.437131646
75.04405588 5.986617341
85.02840582 1.73984994
87.04405588 5.21937569
89.05970595 1.492397309
103.0389705 1.896490589
105.0546206 2.036810445
117.0546206 2.279872359
129.0546206 2.337721981
131.0702706 5.132943781
133.0495352 1.465036789
145.0495352 2.373626159
163.0600999 1.66589182

Name: +ve in-silico MS/MS by CFM-ID for NUIHLOWUOZWYRB-UHFFFAOYSA-N
ID: NUIHLOWUOZWYRB-UHFFFAOYSA-N
Comment: Energy0
Num peaks: 6
33.0334912 1.163029041
143.0702706 1.687651822
147.0651853 3.712864933
149.0808353 1.225219272
161.0808353 27.88769253
179.0914 50.98859622

Name: +ve in-silico MS/MS by CFM-ID for NUIHLOWUOZWYRB-UHFFFAOYSA-N
ID: NUIHLOWUOZWYRB-UHFFFAOYSA-N
Comment: Energy1
Num peaks: 10
33.0334912 3.646162202
119.0702706 2.080315537
129.0546206 2.023771435
131.0702706 3.093327689
133.0859207 2.126575268
143.0702706 4.477314508
147.0651853 6.189736477
149.0808353 4.146473378
161.0808353 25.68254504
179.0914 27.79653214

Name: +ve in-silico MS/MS by CFM-ID for NUIHLOWUOZWYRB-UHFFFAOYSA-N
ID: NUIHLOWUOZWYRB-UHFFFAOYSA-N
Comment: Energy2
Num peaks: 23
29.00219107 4.139801879
31.01784114 4.06768739
43.01784114 1.740515365
45.0334912 8.622924963
55.01784114 1.334269788
57.0334912 2.675654015
59.01275576 3.936850375
59.04914126 1.739803698
61.02840582 5.002892472
73.02840582 8.93397366
75.04405588 6.90938924
87.04405588 4.776601401
89.05970595 3.404154643
101.0597059 1.400645537
103.0389705 2.713815329
105.0546206 1.691443918
129.0546206 2.966382862
131.0702706 4.895129674
133.0495352 1.550599219
143.0702706 2.105935179
145.0495352 3.292619058
161.0808353 1.917891637
163.0600999 1.494267632

Name: +ve in-silico MS/MS by CFM-ID for LPCBQPKPYZHBQO-UHFFFAOYSA-N
ID: LPCBQPKPYZHBQO-UHFFFAOYSA-N
Comment: Energy0
Num peaks: 6
117.0546206 1.28543527
131.0702706 1.66527076
147.0651853 9.380578342
149.0808353 2.90832375
161.0808353 17.36230534
179.0914 54.89399938

Name: +ve in-silico MS/MS by CFM-ID for LPCBQPKPYZHBQO-UHFFFAOYSA-N
ID: LPCBQPKPYZHBQO-UHFFFAOYSA-N
Comment: Energy1
Num peaks: 13
73.02840582 2.157085328
87.04405588 2.136914574
99.04405588 2.669944127
117.0546206 4.959591478
119.0702706 3.615034686
129.0546206 3.18107638
131.0702706 3.094342925
133.0495352 1.684322745
135.0651853 2.072022116
147.0651853 11.68388003
149.0808353 3.194961413
161.0808353 14.02016093
179.0914 26.19694687

Name: +ve in-silico MS/MS by CFM-ID for LPCBQPKPYZHBQO-UHFFFAOYSA-N
ID: LPCBQPKPYZHBQO-UHFFFAOYSA-N
Comment: Energy2
Num peaks: 22
29.00219107 2.335974977
31.01784114 2.216186712
43.01784114 2.646989162
45.0334912 9.489132718
55.01784114 1.968144583
57.0334912 1.779039942
59.01275576 4.595806818
61.02840582 5.682070409
71.01275576 2.086812832
73.02840582 9.785392206
75.04405588 4.048386125
85.02840582 1.868524346
87.04405588 6.960187215
89.05970595 3.91092577
105.0546206 1.887328649
117.0546206 3.080282688
129.0546206 3.094753874
131.0702706 5.759077705
133.0495352 1.530151069
143.0702706 2.017805675
145.0495352 2.06151031
163.0600999 1.401585327

Name: +ve in-silico MS/MS by CFM-ID for VFKPLVMGZRTHRG-UHFFFAOYSA-N
ID: VFKPLVMGZRTHRG-UHFFFAOYSA-N
Comment: Energy0
Num peaks: 6
101.0597059 1.486025048
131.0702706 3.123671796
147.0651853 7.282649045
149.0808353 2.14415521
161.0808353 20.07585989
179.0914 52.40695124

Name: +ve in-silico MS/MS by CFM-ID for VFKPLVMGZRTHRG-UHFFFAOYSA-N
ID: VFKPLVMGZRTHRG-UHFFFAOYSA-N
Comment: Energy1
Num peaks: 12
59.01275576 1.805081551
117.0546206 2.923295689
129.0546206 2.88620445
131.0702706 5.372744843
133.0495352 1.809469355
133.0859207 3.195288512
135.0651853 2.395074657
143.0702706 1.822312823
147.0651853 9.932992787
149.0808353 5.3008664
161.0808353 18.43969769
179.0914 25.22949368

Name: +ve in-silico MS/MS by CFM-ID for VFKPLVMGZRTHRG-UHFFFAOYSA-N
ID: VFKPLVMGZRTHRG-UHFFFAOYSA-N
Comment: Energy2
Num peaks: 26
29.00219107 2.684266948
31.01784114 3.685740168
45.0334912 8.861661114
47.01275576 1.464113316
47.04914126 1.444412272
55.01784114 1.494288915
57.0334912 5.544745837
59.01275576 3.079048438
59.04914126 2.633439999
61.02840582 3.572662546
71.01275576 1.199575252
73.02840582 6.903583598
75.04405588 4.183677349
87.04405588 4.474483736
89.02332044 2.41558696
89.05970595 5.234055769
101.0597059 2.385249371
103.0389705 1.901133334
103.075356 1.960446578
105.0546206 2.55960348
129.0546206 1.768300148
131.0702706 4.085960473
133.0495352 1.758196789
145.0495352 2.632319128
161.0808353 1.191033674
163.0600999 1.468536291

Name: +ve in-silico MS/MS by CFM-ID for QPYVEVJNSOYBAO-UHFFFAOYSA-N
ID: QPYVEVJNSOYBAO-UHFFFAOYSA-N
Comment: Energy0
Num peaks: 6
59.04914126 2.00836112
138.0774217 3.297168718
169.1083875 1.686090993
178.1087218 43.19278768
179.0927374 1.601459139
196.1192865 41.14833033

Name: +ve in-silico MS/MS by CFM-ID for QPYVEVJNSOYBAO-UHFFFAOYSA-N
ID: QPYVEVJNSOYBAO-UHFFFAOYSA-N
Comment: Energy1
Num peaks: 13
41.03857658 3.383291698
59.04914126 2.762627993
96.05562361 1.695768684
109.0508726 2.592472971
121.0508726 3.335249157
123.0665226 1.9067602
136.0869237 2.023258923
138.0774217 20.39700208
150.0774217 15.73061636
152.0930717 2.188662861
166.1087218 1.932258736
178.1087218 16.398804
196.1192865 6.505111678

Name: +ve in-silico MS/MS by CFM-ID for QPYVEVJNSOYBAO-UHFFFAOYSA-N
ID: QPYVEVJNSOYBAO-UHFFFAOYSA-N
Comment: Energy2
Num peaks: 20
27.02292652 1.382595336
39.02292652 1.816504447
41.03857658 6.921269179
42.03382555 5.37383748
43.02907452 5.87431489
45.04472458 2.984593657
55.02907452 5.601777144
57.04472458 2.89082001
59.04914126 5.347211775
69.04472458 2.243451862
82.03997355 1.476338474
83.06037464 1.372880086
85.07602471 1.487456806
94.03997355 4.811967976
96.05562361 11.70293854
109.0508726 1.871952198
111.0665226 1.402714877
121.0508726 5.471983356
136.0617716 1.564183849
138.0774217 9.697948965

Name: +ve in-silico MS/MS by CFM-ID for UPNZMNIYPNTFFM-UHFFFAOYSA-N
ID: UPNZMNIYPNTFFM-UHFFFAOYSA-N
Comment: Energy0
Num peaks: 7
60.05562361 5.185512867
61.0396392 3.131168078
114.1025738 10.77930051
131.1291229 26.90714214
132.1131385 3.298818048
157.1083875 7.558517901
174.1349366 23.3942132

Name: +ve in-silico MS/MS by CFM-ID for UPNZMNIYPNTFFM-UHFFFAOYSA-N
ID: UPNZMNIYPNTFFM-UHFFFAOYSA-N
Comment: Energy1
Num peaks: 12
44.0130901 2.882532817
55.05422664 5.077173182
60.05562361 13.44866541
61.0396392 5.375025096
70.06512568 8.140896782
72.08077574 3.987394279
98.0600403 2.804508855
114.1025738 15.86609904
115.0865894 4.724562465
131.1291229 12.052394
157.1083875 5.394235797
174.1349366 2.846446341

Name: +ve in-silico MS/MS by CFM-ID for UPNZMNIYPNTFFM-UHFFFAOYSA-N
ID: UPNZMNIYPNTFFM-UHFFFAOYSA-N
Comment: Energy2
Num peaks: 12
39.02292652 1.931170789
41.03857658 3.860859367
43.02907452 9.777774185
44.0130901 4.930303708
53.03857658 3.45263915
55.05422664 3.058097887
60.05562361 33.4239773
61.0396392 6.086475086
62.07127368 2.525617355
72.05562361 3.324870381
72.08077574 5.318735981
114.1025738 2.8650967

Name: +ve in-silico MS/MS by CFM-ID for LVKCWKWLASTAOL-UHFFFAOYSA-N
ID: LVKCWKWLASTAOL-UHFFFAOYSA-N
Comment: Energy0
Num peaks: 6
43.01784114 0.9152327002
143.0702706 3.046130666
147.0651853 1.313008811
149.0808353 0.7020320523
161.0808353 15.23762526
179.0914 73.52790738

Name: +ve in-silico MS/MS by CFM-ID for LVKCWKWLASTAOL-UHFFFAOYSA-N
ID: LVKCWKWLASTAOL-UHFFFAOYSA-N
Comment: Energy1
Num peaks: 6
45.0334912 1.428368227
143.0702706 8.152411886
147.0651853 2.422624461
149.0808353 1.955431812
161.0808353 22.0339358
179.0914 49.5860331

Name: +ve in-silico MS/MS by CFM-ID for LVKCWKWLASTAOL-UHFFFAOYSA-N
ID: LVKCWKWLASTAOL-UHFFFAOYSA-N
Comment: Energy2
Num peaks: 19
41.00219107 2.583687463
43.01784114 9.697112621
45.0334912 14.58669652
47.04914126 2.341361195
55.01784114 5.834934191
57.0334912 6.687390929
59.04914126 2.592559272
73.02840582 4.515318687
75.04405588 2.151014029
85.02840582 2.450413973
87.04405588 3.304379035
99.04405588 3.336556708
101.0597059 2.684602323
103.0389705 2.28455311
105.0546206 2.397986499
131.0702706 3.091525657
143.0702706 5.169100948
145.0495352 2.091480883
161.0808353 2.50459647

Name: +ve in-silico MS/MS by CFM-ID for QBZDDZYWBISWNJ-UHFFFAOYSA-N
ID: QBZDDZYWBISWNJ-UHFFFAOYSA-N
Comment: Energy0
Num peaks: 6
45.0334912 0.8429922742
117.0546206 0.8339388034
143.0702706 5.039079464
147.0651853 1.000894751
161.0808353 25.81114247
179.0914 58.76533161

Name: +ve in-silico MS/MS by CFM-ID for QBZDDZYWBISWNJ-UHFFFAOYSA-N
ID: QBZDDZYWBISWNJ-UHFFFAOYSA-N
Comment: Energy1
Num peaks: 6
143.0702706 12.71392524
147.0651853 1.49744368
149.0808353 2.03481589
151.0964854 1.351318885
161.0808353 31.92789864
179.0914 32.71709116

Name: +ve in-silico MS/MS by CFM-ID for QBZDDZYWBISWNJ-UHFFFAOYSA-N
ID: QBZDDZYWBISWNJ-UHFFFAOYSA-N
Comment: Energy2
Num peaks: 20
41.00219107 2.459986857
43.01784114 8.000452111
45.0334912 14.55676327
47.04914126 2.199187578
55.01784114 5.181355129
57.0334912 4.968539449
59.04914126 2.890212428
73.02840582 3.352426778
75.04405588 2.758381265
85.02840582 2.724723264
87.04405588 4.576348932
89.05970595 1.845989557
99.04405588 3.869738501
101.0597059 5.050092667
103.075356 2.653262754
117.0546206 2.096349659
129.0546206 1.658017457
131.0702706 2.130442717
143.0702706 6.253848838
161.0808353 2.316700618

Name: +ve in-silico MS/MS by CFM-ID for CQRNPEAIISWIBW-UHFFFAOYSA-N
ID: CQRNPEAIISWIBW-UHFFFAOYSA-N
Comment: Energy0
Num peaks: 6
57.0334912 1.3308934
143.0702706 2.199439781
147.0651853 1.899571243
149.0808353 1.527100888
161.0808353 19.91321314
179.0914 63.59840782

Name: +ve in-silico MS/MS by CFM-ID for CQRNPEAIISWIBW-UHFFFAOYSA-N
ID: CQRNPEAIISWIBW-UHFFFAOYSA-N
Comment: Energy1
Num peaks: 6
131.0702706 2.031114909
143.0702706 5.738735088
147.0651853 3.899358614
149.0808353 3.003223491
161.0808353 26.9667416
179.0914 39.02629809

Name: +ve in-silico MS/MS by CFM-ID for CQRNPEAIISWIBW-UHFFFAOYSA-N
ID: CQRNPEAIISWIBW-UHFFFAOYSA-N
Comment: Energy2
Num peaks: 21
15.02292652 1.369224787
41.00219107 2.927067434
43.01784114 6.165558514
45.0334912 11.83414709
47.04914126 1.880462909
55.01784114 2.758852709
57.0334912 8.322937612
59.04914126 7.596817838
61.02840582 1.418699109
73.02840582 3.251484133
75.04405588 1.847915906
85.02840582 2.041278145
87.04405588 5.453081189
89.05970595 2.093236441
99.04405588 4.022682786
101.0597059 4.718703509
103.075356 3.02562545
117.0546206 1.851806588
119.0702706 1.642733179
143.0702706 4.60749886
161.0808353 2.136948789

Name: +ve in-silico MS/MS by CFM-ID for BYNRWYJVGQKZEY-UHFFFAOYSA-N
ID: BYNRWYJVGQKZEY-UHFFFAOYSA-N
Comment: Energy0
Num peaks: 6
139.0614373 5.580286751
156.0879864 5.374864903
169.0720019 3.473294164
186.098551 6.265822308
196.1192865 26.83560476
214.1298512 39.10410285

Name: +ve in-silico MS/MS by CFM-ID for BYNRWYJVGQKZEY-UHFFFAOYSA-N
ID: BYNRWYJVGQKZEY-UHFFFAOYSA-N
Comment: Energy1
Num peaks: 23
29.03857658 1.194190177
41.03857658 1.18400299
59.04914126 1.05115718
86.07127368 2.292279152
114.0661883 2.673098416
116.0818384 2.180116399
126.0661883 1.013856087
128.0930717 1.554336539
139.0614373 2.95806612
144.076753 1.299174474
154.0723363 1.150988658
156.0879864 16.89502285
158.1036364 0.9416267895
168.0879864 8.69738163
168.1243719 1.789995655
169.0720019 1.551324552
178.1087218 0.9845494657
182.1036364 3.565328356
184.1192865 1.313746267
186.098551 5.677756082
186.1349366 1.376241319
196.1192865 12.59099243
214.1298512 6.476374099

Name: +ve in-silico MS/MS by CFM-ID for BYNRWYJVGQKZEY-UHFFFAOYSA-N
ID: BYNRWYJVGQKZEY-UHFFFAOYSA-N
Comment: Energy2
Num peaks: 31
29.03857658 1.729618825
41.03857658 0.9812006224
43.02907452 3.495086299
44.0130901 2.078934524
46.02874017 1.141060599
46.06512568 1.243414157
47.06037464 0.9215493814
59.04914126 1.291297934
69.04472458 1.200493595
71.06037464 6.018509082
86.03488817 3.702377804
86.07127368 1.156032596
96.05562361 1.853505636
101.0709393 1.098533631
111.0665226 3.806605354
113.0457872 1.332290708
113.0821727 2.646096921
114.0661883 2.702780222
126.0661883 1.343876016
126.0774217 1.200743181
128.0566862 2.990056787
138.0774217 4.019145614
139.0614373 5.201953696
140.0566862 1.627481665
141.0770873 0.9706036534
143.0927374 1.16624333
151.0614373 1.264158111
154.0723363 1.704575068
156.0879864 6.901041523
168.0879864 4.327798383
169.0720019 1.084977216

Name: +ve in-silico MS/MS by CFM-ID for CYHZPZSFJCYLGS-UHFFFAOYSA-N
ID: CYHZPZSFJCYLGS-UHFFFAOYSA-N
Comment: Energy0
Num peaks: 6
153.0770873 3.176031166
155.0563519 3.386155336
170.1036364 43.49659061
172.082901 10.5916079
196.1192865 3.404339059
214.1298512 22.09574468

Name: +ve in-silico MS/MS by CFM-ID for CYHZPZSFJCYLGS-UHFFFAOYSA-N
ID: CYHZPZSFJCYLGS-UHFFFAOYSA-N
Comment: Energy1
Num peaks: 14
45.0334912 1.600435829
125.0821727 3.334545501
127.0978228 2.044581303
128.0566862 11.99874535
128.0818384 2.604734149
140.0930717 3.351660823
142.1087218 7.036569448
144.0879864 2.571414398
152.0930717 2.47203029
153.0770873 3.364229222
154.0723363 2.556653001
155.0563519 1.6903388
170.1036364 26.4169562
172.082901 9.293590788

Name: +ve in-silico MS/MS by CFM-ID for CYHZPZSFJCYLGS-UHFFFAOYSA-N
ID: CYHZPZSFJCYLGS-UHFFFAOYSA-N
Comment: Energy2
Num peaks: 29
43.01784114 1.638800442
43.02907452 4.915585991
43.05422664 1.314985806
44.0130901 2.68841404
45.0334912 2.474508218
46.02874017 1.359081019
85.07602471 4.151129685
86.03488817 5.080680671
87.05528926 1.773528644
100.0869237 0.8368522481
110.0712737 1.662018503
112.0505382 1.473244988
113.0457872 2.379096824
125.0821727 2.999346858
127.0614373 2.03458165
127.0978228 2.445348811
128.0566862 9.180233245
128.0818384 2.147037027
129.0770873 1.788606836
130.0611029 1.428308963
130.0723363 1.507853769
137.0457872 0.7818037782
140.0930717 0.9297794236
152.0930717 3.692376028
153.0770873 4.083992904
154.0723363 7.901054436
155.0563519 2.699393726
170.1036364 3.145677781
172.082901 1.627710105

Name: +ve in-silico MS/MS by CFM-ID for YSKDSVNSOKHEIK-UHFFFAOYSA-N
ID: YSKDSVNSOKHEIK-UHFFFAOYSA-N
Comment: Energy0
Num peaks: 6
139.0614373 3.477238239
169.0720019 5.198910095
172.082901 13.45495272
186.098551 9.497556754
196.1192865 3.183461886
214.1298512 55.28027169

Name: +ve in-silico MS/MS by CFM-ID for YSKDSVNSOKHEIK-UHFFFAOYSA-N
ID: YSKDSVNSOKHEIK-UHFFFAOYSA-N
Comment: Energy1
Num peaks: 24
86.07127368 1.878905738
101.0709393 1.740848476
114.0661883 1.477785784
116.0818384 2.349244839
127.0614373 4.134277493
129.0770873 3.632863687
139.0614373 6.241548712
141.0770873 1.350307504
142.0359508 2.417715726
142.0723363 1.154397906
143.0927374 1.186321268
144.0516009 1.353255339
144.076753 1.583117961
144.0879864 2.470349948
154.0723363 6.965115488
156.0879864 1.150889688
158.1036364 1.139767904
168.0879864 4.086781749
169.0720019 1.660806698
171.1240375 2.02453321
172.082901 14.71643427
186.098551 6.424644469
196.1192865 2.827323317
214.1298512 6.689929707

Name: +ve in-silico MS/MS by CFM-ID for YSKDSVNSOKHEIK-UHFFFAOYSA-N
ID: YSKDSVNSOKHEIK-UHFFFAOYSA-N
Comment: Energy2
Num peaks: 31
29.03857658 1.618142985
43.02907452 1.24030747
43.05422664 1.153921166
44.0130901 2.300501215
46.02874017 1.538855959
46.06512568 1.510529139
56.04947561 1.266750731
59.02398914 2.999820639
71.06037464 1.603700479
83.06037464 1.161442088
85.07602471 1.162260652
86.07127368 1.118211227
99.05528926 2.422803366
101.0709393 7.666675348
102.0298028 2.513656056
112.0505382 1.336483677
116.0818384 2.455549417
126.0661883 2.725885111
127.0250518 3.036770807
127.0614373 1.344059519
128.0818384 1.87059105
129.0770873 1.823281898
142.0359508 7.689027196
143.0927374 1.674852696
144.0516009 1.264966866
144.076753 1.42508946
154.0723363 4.173827919
156.0516009 1.451354196
168.0879864 3.534716259
169.0720019 1.737544938
172.082901 1.281586069

Name: +ve in-silico MS/MS by CFM-ID for KIRWJUJTJSYRQG-UHFFFAOYSA-N
ID: KIRWJUJTJSYRQG-UHFFFAOYSA-N
Comment: Energy0
Num peaks: 6
57.06987671 6.347043058
59.08552677 3.229271739
115.075356 4.495971932
133.0859207 13.9913434
161.0808353 16.68860579
179.0914 40.59898004

Name: +ve in-silico MS/MS by CFM-ID for KIRWJUJTJSYRQG-UHFFFAOYSA-N
ID: KIRWJUJTJSYRQG-UHFFFAOYSA-N
Comment: Energy1
Num peaks: 9
43.05422664 2.850383744
55.05422664 2.202662034
57.06987671 28.506921
59.08552677 11.93168058
115.075356 4.72077289
133.0859207 3.280475773
143.0702706 5.300673619
161.0808353 11.61921008
179.0914 11.54547733

Name: +ve in-silico MS/MS by CFM-ID for KIRWJUJTJSYRQG-UHFFFAOYSA-N
ID: KIRWJUJTJSYRQG-UHFFFAOYSA-N
Comment: Energy2
Num peaks: 9
41.03857658 6.416127166
43.05422664 4.07218042
55.05422664 11.5238989
57.06987671 23.08788614
59.08552677 15.2451629
85.06479133 3.729961661
115.075356 10.25811907
117.0910061 3.752219628
161.0808353 2.226099307

Name: +ve in-silico MS/MS by CFM-ID for OEQZISHPZYUGKL-UHFFFAOYSA-N
ID: OEQZISHPZYUGKL-UHFFFAOYSA-N
Comment: Energy0
Num peaks: 6
86.07127368 1.999393732
144.1243719 25.98835063
145.1083875 1.632080674
156.1243719 5.563508497
157.1083875 4.122896801
174.1349366 54.30476834

Name: +ve in-silico MS/MS by CFM-ID for OEQZISHPZYUGKL-UHFFFAOYSA-N
ID: OEQZISHPZYUGKL-UHFFFAOYSA-N
Comment: Energy1
Num peaks: 6
115.0978228 5.196412392
127.0978228 10.56923689
144.1243719 39.67911958
156.1243719 11.73474456
157.1083875 3.968106538
174.1349366 10.65045416

Name: +ve in-silico MS/MS by CFM-ID for OEQZISHPZYUGKL-UHFFFAOYSA-N
ID: OEQZISHPZYUGKL-UHFFFAOYSA-N
Comment: Energy2
Num peaks: 17
42.03382555 4.288129676
43.02907452 1.790710615
44.04947561 5.636629975
45.04472458 2.149656205
47.06037464 2.612894169
56.04947561 2.20356918
57.04472458 4.874181452
69.04472458 8.094995502
71.06037464 10.12154078
73.07602471 2.415235864
86.07127368 10.26619
98.07127368 8.901459363
100.0869237 3.423182448
102.1025738 4.487357283
115.0978228 1.801485201
127.0978228 5.225938683
129.1134728 1.93614498

Name: +ve in-silico MS/MS by CFM-ID for UEEYIHYINCPXJP-UHFFFAOYSA-N
ID: UEEYIHYINCPXJP-UHFFFAOYSA-N
Comment: Energy0
Num peaks: 6
86.07127368 1.226797449
129.1134728 1.833552633
145.1083875 1.58706886
156.1243719 3.948167931
157.1083875 5.926047288
174.1349366 80.26893191

Name: +ve in-silico MS/MS by CFM-ID for UEEYIHYINCPXJP-UHFFFAOYSA-N
ID: UEEYIHYINCPXJP-UHFFFAOYSA-N
Comment: Energy1
Num peaks: 10
86.07127368 2.95638118
98.07127368 1.997311202
113.0821727 2.400852992
115.0978228 4.299198129
128.0818384 5.042196657
144.1243719 6.856173643
145.1083875 4.403142616
156.1243719 6.346304455
157.1083875 15.94748658
174.1349366 30.32607726

Name: +ve in-silico MS/MS by CFM-ID for UEEYIHYINCPXJP-UHFFFAOYSA-N
ID: UEEYIHYINCPXJP-UHFFFAOYSA-N
Comment: Energy2
Num peaks: 20
40.01817548 1.140742904
42.03382555 5.544890902
44.04947561 3.476117261
46.02874017 2.062794999
55.02907452 1.398212842
56.04947561 1.180051272
57.04472458 4.915092863
59.06037464 1.182110774
69.04472458 6.485254233
71.06037464 5.807079253
73.07602471 1.437555134
83.06037464 2.149294714
84.05562361 2.357207418
85.07602471 1.494460381
86.07127368 28.82517189
88.08692374 2.56002911
98.07127368 2.456533779
100.0869237 1.969245711
115.0978228 2.324365035
129.1134728 1.252689134

Name: +ve in-silico MS/MS by CFM-ID for BSLKTFKADBLLQC-UHFFFAOYSA-N
ID: BSLKTFKADBLLQC-UHFFFAOYSA-N
Comment: Energy0
Num peaks: 6
102.0661883 2.176193965
129.1134728 2.83143449
145.1083875 1.623055527
156.1243719 3.721764277
157.1083875 5.691198203
174.1349366 76.12950492

Name: +ve in-silico MS/MS by CFM-ID for BSLKTFKADBLLQC-UHFFFAOYSA-N
ID: BSLKTFKADBLLQC-UHFFFAOYSA-N
Comment: Energy1
Num peaks: 10
112.0869237 2.673330343
114.0661883 3.907747918
127.0978228 2.273003724
129.1134728 4.612092556
131.0927374 2.649206805
144.1243719 4.461622853
145.1083875 3.128870347
156.1243719 7.013691437
157.1083875 16.78812391
174.1349366 33.64000699

Name: +ve in-silico MS/MS by CFM-ID for BSLKTFKADBLLQC-UHFFFAOYSA-N
ID: BSLKTFKADBLLQC-UHFFFAOYSA-N
Comment: Energy2
Num peaks: 29
15.02292652 1.084914115
30.03382555 0.8326639731
42.03382555 1.403183584
44.04947561 4.994077096
46.02874017 1.40951656
48.04439023 1.11656793
54.03382555 1.213984733
55.02907452 0.9500927492
56.04947561 0.8407108147
57.04472458 8.67320458
59.06037464 2.120639049
61.07602471 0.9648435408
63.05528926 1.767868684
69.04472458 1.132317939
71.06037464 7.091098536
73.07602471 1.559825494
85.0396392 6.256254218
86.07127368 1.518127052
87.05528926 5.989067452
96.05562361 1.036118647
99.05528926 1.189864104
100.0869237 1.804582625
101.0709393 2.385232801
102.0661883 9.776651358
114.0661883 6.511561322
116.0818384 1.66963126
118.0974884 2.659542776
128.0818384 0.9462095076
129.1134728 1.118635775

Name: +ve in-silico MS/MS by CFM-ID for UUVSPMKLRZOYBA-UHFFFAOYSA-N
ID: UUVSPMKLRZOYBA-UHFFFAOYSA-N
Comment: Energy0
Num peaks: 8
85.02840582 3.265936813
115.0389705 3.461169988
115.075356 8.341293035
133.0495352 7.326341846
133.0859207 5.925943175
143.0702706 5.538845727
161.0808353 27.22780677
179.0914 21.7481865

Name: +ve in-silico MS/MS by CFM-ID for UUVSPMKLRZOYBA-UHFFFAOYSA-N
ID: UUVSPMKLRZOYBA-UHFFFAOYSA-N
Comment: Energy1
Num peaks: 13
47.04914126 2.310207316
85.02840582 4.23939589
87.04405588 5.774008278
115.0389705 6.389882245
115.075356 9.524228844
117.0546206 4.418309941
117.0910061 3.063247507
133.0495352 8.733696005
133.0859207 3.948985084
135.0651853 4.140549351
143.0702706 8.308641389
161.0808353 13.8627669
179.0914 5.971767377

Name: +ve in-silico MS/MS by CFM-ID for UUVSPMKLRZOYBA-UHFFFAOYSA-N
ID: UUVSPMKLRZOYBA-UHFFFAOYSA-N
Comment: Energy2
Num peaks: 12
57.0334912 8.957115586
85.02840582 14.33356336
87.00767038 2.321546822
87.04405588 18.5444771
89.05970595 5.9932524
103.0389705 2.460384879
115.0389705 8.576289576
115.075356 6.151630942
117.0546206 4.429225699
117.0910061 3.26936823
119.0702706 2.164270229
133.0495352 3.521678832

Name: +ve in-silico MS/MS by CFM-ID for AEPPHSVGRJMXQC-UHFFFAOYSA-N
ID: AEPPHSVGRJMXQC-UHFFFAOYSA-N
Comment: Energy0
Num peaks: 6
15.02292652 1.078131239
89.07093933 4.311037293
141.1134728 1.921663328
145.1083875 2.727576823
156.1243719 1.850448554
174.1349366 83.43191909

Name: +ve in-silico MS/MS by CFM-ID for AEPPHSVGRJMXQC-UHFFFAOYSA-N
ID: AEPPHSVGRJMXQC-UHFFFAOYSA-N
Comment: Energy1
Num peaks: 11
83.06037464 2.16009155
98.07127368 5.931456495
112.0869237 3.315351103
114.0661883 5.014664723
129.0770873 2.499931458
131.0927374 9.894662984
141.1134728 17.22386132
143.0927374 2.918418972
145.1083875 4.661848942
156.1243719 10.46211589
174.1349366 18.01909537

Name: +ve in-silico MS/MS by CFM-ID for AEPPHSVGRJMXQC-UHFFFAOYSA-N
ID: AEPPHSVGRJMXQC-UHFFFAOYSA-N
Comment: Energy2
Num peaks: 29
15.02292652 2.369071636
42.03382555 1.533852333
44.04947561 1.179291683
46.02874017 1.595498627
53.99744004 2.335345421
56.0130901 0.9842753594
57.04472458 1.087763081
60.04439023 3.282998733
69.04472458 11.16258144
71.02398914 2.266439095
71.06037464 8.390942693
73.0396392 5.544041276
73.07602471 1.418383803
75.05528926 3.960197777
77.07093933 1.917811727
85.0396392 0.8469857675
86.07127368 1.933099287
87.05528926 5.053800317
89.07093933 4.50458065
98.07127368 3.110741945
100.0869237 2.832376091
101.0709393 1.364400891
102.0661883 0.9805947074
102.1025738 1.611573098
114.0661883 2.343054075
116.0818384 3.068397575
129.1134728 1.174913353
130.0974884 1.52384897
131.0927374 0.9658749249

Name: +ve in-silico MS/MS by CFM-ID for WFQPKAXTVONNOY-UHFFFAOYSA-N
ID: WFQPKAXTVONNOY-UHFFFAOYSA-N
Comment: Energy0
Num peaks: 6
60.05562361 13.77675282
73.06479133 6.406006355
102.0774217 35.67220311
132.1131385 8.430035227
156.1243719 3.060998
174.1349366 18.320281

Name: +ve in-silico MS/MS by CFM-ID for WFQPKAXTVONNOY-UHFFFAOYSA-N
ID: WFQPKAXTVONNOY-UHFFFAOYSA-N
Comment: Energy1
Num peaks: 6
43.02907452 4.042041654
60.05562361 38.37995386
73.06479133 9.993930231
85.05087258 2.775702862
102.0774217 20.01003195
132.1131385 9.182453211

Name: +ve in-silico MS/MS by CFM-ID for WFQPKAXTVONNOY-UHFFFAOYSA-N
ID: WFQPKAXTVONNOY-UHFFFAOYSA-N
Comment: Energy2
Num peaks: 6
43.02907452 5.965972278
43.05422664 9.046085123
45.06987671 2.097046504
60.05562361 50.50074318
85.05087258 5.73841016
102.0774217 15.51843953

Name: +ve in-silico MS/MS by CFM-ID for VMPDDTQPCPUVSU-UHFFFAOYSA-N
ID: VMPDDTQPCPUVSU-UHFFFAOYSA-N
Comment: Energy0
Num peaks: 6
60.05562361 11.57716264
102.0774217 3.482775668
114.1025738 6.199003002
132.1131385 5.002952216
156.1243719 40.37190784
174.1349366 15.69256994

Name: +ve in-silico MS/MS by CFM-ID for VMPDDTQPCPUVSU-UHFFFAOYSA-N
ID: VMPDDTQPCPUVSU-UHFFFAOYSA-N
Comment: Energy1
Num peaks: 8
55.05422664 7.356159084
60.05562361 24.29883372
72.08077574 3.162360691
97.07602471 4.033060439
102.0774217 4.498281529
114.1025738 20.93011333
132.1131385 6.663456579
156.1243719 9.172458424

Name: +ve in-silico MS/MS by CFM-ID for VMPDDTQPCPUVSU-UHFFFAOYSA-N
ID: VMPDDTQPCPUVSU-UHFFFAOYSA-N
Comment: Energy2
Num peaks: 8
43.02907452 5.255175163
53.03857658 2.154931855
55.05422664 5.544487047
60.05562361 41.85819802
72.08077574 3.225201856
85.05087258 5.558468684
102.0774217 14.39264779
114.1025738 2.291399602

Name: +ve in-silico MS/MS by CFM-ID for YYFPWWXYCAAPNX-UHFFFAOYSA-N
ID: YYFPWWXYCAAPNX-UHFFFAOYSA-N
Comment: Energy0
Num peaks: 6
60.05562361 11.50255567
102.0774217 4.028806903
114.1025738 6.216128949
132.1131385 4.764500105
156.1243719 39.87911654
174.1349366 15.16263581

Name: +ve in-silico MS/MS by CFM-ID for YYFPWWXYCAAPNX-UHFFFAOYSA-N
ID: YYFPWWXYCAAPNX-UHFFFAOYSA-N
Comment: Energy1
Num peaks: 10
43.02907452 2.708899474
55.05422664 8.520516416
60.05562361 24.58315107
72.08077574 2.425459182
73.06479133 5.165381439
97.07602471 3.472396199
102.0774217 4.656849989
114.1025738 16.97426547
132.1131385 7.011654334
156.1243719 6.457547787

Name: +ve in-silico MS/MS by CFM-ID for YYFPWWXYCAAPNX-UHFFFAOYSA-N
ID: YYFPWWXYCAAPNX-UHFFFAOYSA-N
Comment: Energy2
Num peaks: 9
43.02907452 4.803278493
53.03857658 4.6498532
55.05422664 12.08454978
60.05562361 32.69577562
72.08077574 3.427246934
73.06479133 4.169107077
85.05087258 4.516757923
102.0774217 12.07180131
114.1025738 2.282385746

Name: +ve in-silico MS/MS by CFM-ID for RGBGDOHUMSLZJM-UHFFFAOYSA-N
ID: RGBGDOHUMSLZJM-UHFFFAOYSA-N
Comment: Energy0
Num peaks: 8
60.05562361 12.11223194
73.06479133 2.588198703
85.05087258 2.179907543
102.0774217 4.704986931
114.1025738 4.047389625
132.1131385 8.538245967
156.1243719 23.58722791
174.1349366 23.39786883

Name: +ve in-silico MS/MS by CFM-ID for RGBGDOHUMSLZJM-UHFFFAOYSA-N
ID: RGBGDOHUMSLZJM-UHFFFAOYSA-N
Comment: Energy1
Num peaks: 10
43.02907452 3.134485007
55.05422664 6.559609473
60.05562361 21.82590278
73.06479133 7.517017025
97.07602471 2.497362127
102.0774217 6.641382821
114.1025738 15.13588019
115.0865894 3.311710394
132.1131385 8.827956825
156.1243719 5.08463166

Name: +ve in-silico MS/MS by CFM-ID for RGBGDOHUMSLZJM-UHFFFAOYSA-N
ID: RGBGDOHUMSLZJM-UHFFFAOYSA-N
Comment: Energy2
Num peaks: 12
41.03857658 8.587330304
43.02907452 8.761910889
43.05422664 3.45961984
53.03857658 2.027547474
55.05422664 5.070201492
60.05562361 17.13504006
71.04914126 1.340663153
72.08077574 1.918212793
73.06479133 5.203456044
85.05087258 8.990719536
102.0774217 16.76475474
104.0930717 1.676855151

Name: +ve in-silico MS/MS by CFM-ID for BFOMHGXZMDKHQJ-UHFFFAOYSA-N
ID: BFOMHGXZMDKHQJ-UHFFFAOYSA-N
Comment: Energy0
Num peaks: 7
41.03857658 3.320202932
43.05422664 10.30091195
60.05562361 12.64307838
102.0774217 13.0674396
114.0774217 6.237866394
132.1131385 10.26829313
174.1349366 24.31683809

Name: +ve in-silico MS/MS by CFM-ID for BFOMHGXZMDKHQJ-UHFFFAOYSA-N
ID: BFOMHGXZMDKHQJ-UHFFFAOYSA-N
Comment: Energy1
Num peaks: 11
43.02907452 4.144454311
43.05422664 6.993560371
60.05562361 27.11772352
73.06479133 4.014614585
88.05053823 2.729140708
90.0661883 3.353042658
90.09134042 6.946385271
102.0774217 10.90659615
114.0774217 3.407519161
115.0865894 2.424973673
132.1131385 8.421620289

Name: +ve in-silico MS/MS by CFM-ID for BFOMHGXZMDKHQJ-UHFFFAOYSA-N
ID: BFOMHGXZMDKHQJ-UHFFFAOYSA-N
Comment: Energy2
Num peaks: 8
39.02292652 3.096830814
41.03857658 4.803376999
43.02907452 5.791497674
43.05422664 20.56281875
45.06987671 2.252060714
60.05562361 35.13662513
85.05087258 3.23994016
102.0774217 6.797564863

Name: +ve in-silico MS/MS by CFM-ID for WEXVAVLHDUEXOD-UHFFFAOYSA-N
ID: WEXVAVLHDUEXOD-UHFFFAOYSA-N
Comment: Energy0
Num peaks: 7
60.05562361 14.71606144
90.09134042 3.019109993
102.0774217 3.246394666
115.0865894 2.552774904
128.0930717 6.807358411
132.1131385 14.96835421
174.1349366 36.48840639

Name: +ve in-silico MS/MS by CFM-ID for WEXVAVLHDUEXOD-UHFFFAOYSA-N
ID: WEXVAVLHDUEXOD-UHFFFAOYSA-N
Comment: Energy1
Num peaks: 10
43.02907452 3.759073405
60.05562361 26.35679033
73.06479133 3.988573659
86.07127368 4.463208511
90.09134042 6.163341569
102.0774217 3.545669873
115.0865894 6.427183503
128.0930717 3.485788771
132.1131385 19.14433852
174.1349366 3.384140204

Name: +ve in-silico MS/MS by CFM-ID for WEXVAVLHDUEXOD-UHFFFAOYSA-N
ID: WEXVAVLHDUEXOD-UHFFFAOYSA-N
Comment: Energy2
Num peaks: 10
29.03857658 1.88212181
43.02907452 6.924456358
44.04947561 2.78686962
45.0334912 2.075446264
55.02907452 1.226212323
59.04914126 1.519464146
60.05562361 43.24205647
73.06479133 2.856100223
85.05087258 5.65629606
102.0774217 12.21248968

Name: +ve in-silico MS/MS by CFM-ID for INVMXMHZILBZDN-UHFFFAOYSA-N
ID: INVMXMHZILBZDN-UHFFFAOYSA-N
Comment: Energy0
Num peaks: 6
57.06987671 7.863995303
60.05562361 17.55319688
90.09134042 3.710751828
118.0723363 4.233921372
132.1131385 15.647829
174.1349366 39.60809808

Name: +ve in-silico MS/MS by CFM-ID for INVMXMHZILBZDN-UHFFFAOYSA-N
ID: INVMXMHZILBZDN-UHFFFAOYSA-N
Comment: Energy1
Num peaks: 9
43.02907452 2.710108655
57.06987671 11.66221041
60.05562361 21.20259327
90.09134042 5.660565693
114.1025738 16.85675527
115.0865894 4.295372704
118.0723363 3.710653109
132.1131385 12.40314704
174.1349366 3.400366715

Name: +ve in-silico MS/MS by CFM-ID for INVMXMHZILBZDN-UHFFFAOYSA-N
ID: INVMXMHZILBZDN-UHFFFAOYSA-N
Comment: Energy2
Num peaks: 7
41.03857658 6.461401678
43.02907452 5.989987432
43.05422664 5.870267124
55.05422664 4.621189398
57.06987671 20.13947112
60.05562361 33.03299093
74.03488817 4.734123562

Name: +ve in-silico MS/MS by CFM-ID for RMJFXKYHTHNAHE-UHFFFAOYSA-N
ID: RMJFXKYHTHNAHE-UHFFFAOYSA-N
Comment: Energy0
Num peaks: 8
73.02840582 5.977578331
75.04405588 6.148460084
103.0389705 5.118883444
105.0546206 2.9192484
143.0702706 3.67612087
147.0651853 3.622087861
161.0808353 22.18283856
179.0914 31.14990352

Name: +ve in-silico MS/MS by CFM-ID for RMJFXKYHTHNAHE-UHFFFAOYSA-N
ID: RMJFXKYHTHNAHE-UHFFFAOYSA-N
Comment: Energy1
Num peaks: 13
43.01784114 3.047561625
45.0334912 4.98909135
57.0334912 8.171793678
59.04914126 3.240890881
73.02840582 16.34920894
75.04405588 15.15054255
85.02840582 3.496589206
87.04405588 5.032809171
103.0389705 6.063533692
105.0546206 3.564587902
143.0702706 4.161292309
161.0808353 5.374265606
179.0914 3.431954479

Name: +ve in-silico MS/MS by CFM-ID for RMJFXKYHTHNAHE-UHFFFAOYSA-N
ID: RMJFXKYHTHNAHE-UHFFFAOYSA-N
Comment: Energy2
Num peaks: 14
31.01784114 2.288445165
43.01784114 5.820803819
45.0334912 16.12514037
47.04914126 7.683860947
55.01784114 4.062851782
56.99710569 2.234217628
57.0334912 9.879590684
59.01275576 2.880873266
59.04914126 5.063641553
73.02840582 8.69216154
75.04405588 6.174913935
87.04405588 4.957238453
89.05970595 2.614676943
103.0389705 1.924121992

Name: +ve in-silico MS/MS by CFM-ID for ONHOLOFRSVBJDM-UHFFFAOYSA-N
ID: ONHOLOFRSVBJDM-UHFFFAOYSA-N
Comment: Energy0
Num peaks: 8
59.01275576 3.780526354
61.02840582 1.528278448
75.04405588 2.58433781
103.0389705 3.456612274
143.0702706 6.908582548
147.0651853 2.638046683
161.0808353 27.79893489
179.0914 32.47510147

Name: +ve in-silico MS/MS by CFM-ID for ONHOLOFRSVBJDM-UHFFFAOYSA-N
ID: ONHOLOFRSVBJDM-UHFFFAOYSA-N
Comment: Energy1
Num peaks: 15
57.0334912 4.543253096
59.01275576 6.785311787
59.04914126 2.013942254
61.02840582 5.135163779
73.02840582 2.556530567
75.04405588 4.884196128
85.02840582 3.591954463
87.04405588 2.844281508
101.0597059 3.385786544
103.0389705 7.384366601
105.0546206 2.147329111
119.0702706 2.762780235
143.0702706 12.20452762
161.0808353 13.17058477
179.0914 6.895103459

Name: +ve in-silico MS/MS by CFM-ID for ONHOLOFRSVBJDM-UHFFFAOYSA-N
ID: ONHOLOFRSVBJDM-UHFFFAOYSA-N
Comment: Energy2
Num peaks: 18
31.01784114 2.148510909
41.00219107 2.423467497
43.01784114 3.722771179
45.0334912 15.20008212
47.04914126 2.376050057
57.0334912 4.493773719
59.01275576 9.619936734
59.04914126 2.470344656
61.02840582 3.464363108
71.01275576 3.271241959
73.02840582 5.482330914
75.04405588 3.365436481
87.04405588 6.499149677
89.05970595 2.62987673
101.0597059 3.594972375
103.0389705 3.678993346
103.075356 4.325397184
143.0702706 2.534418116

Name: +ve in-silico MS/MS by CFM-ID for VWUCOOYRCFOUTN-UHFFFAOYSA-N
ID: VWUCOOYRCFOUTN-UHFFFAOYSA-N
Comment: Energy0
Num peaks: 7
59.01275576 5.663495509
89.05970595 3.679321394
119.0702706 2.350282887
143.0702706 6.518912781
147.0651853 2.580343049
161.0808353 27.68348555
179.0914 31.9680996

Name: +ve in-silico MS/MS by CFM-ID for VWUCOOYRCFOUTN-UHFFFAOYSA-N
ID: VWUCOOYRCFOUTN-UHFFFAOYSA-N
Comment: Energy1
Num peaks: 14
41.00219107 3.58790564
43.01784114 3.396451485
59.01275576 20.30256714
61.02840582 9.917589536
71.01275576 2.714863558
71.04914126 3.528916231
73.02840582 1.775729327
89.02332044 2.557603761
89.05970595 7.269296746
101.0597059 3.225088422
119.0702706 2.143952234
143.0702706 7.762388981
161.0808353 8.737074253
179.0914 4.577388392

Name: +ve in-silico MS/MS by CFM-ID for VWUCOOYRCFOUTN-UHFFFAOYSA-N
ID: VWUCOOYRCFOUTN-UHFFFAOYSA-N
Comment: Energy2
Num peaks: 17
31.01784114 2.66650528
41.00219107 4.904295291
43.01784114 4.770685701
45.0334912 6.525015372
57.0334912 2.025457697
59.01275576 13.01933254
59.04914126 3.928465545
61.02840582 3.909107012
69.0334912 2.688666199
71.01275576 1.93130135
71.04914126 9.719550966
73.02840582 3.363108412
73.06479133 9.444388354
75.04405588 2.672040866
89.05970595 4.613277515
101.0597059 2.853358008
143.0702706 2.191075008

Name: +ve in-silico MS/MS by CFM-ID for XLUWMKRJDINCFD-UHFFFAOYSA-N
ID: XLUWMKRJDINCFD-UHFFFAOYSA-N
Comment: Energy0
Num peaks: 9
59.01275576 5.886061665
59.04914126 4.931702308
89.02332044 4.980855182
89.05970595 5.514322004
119.0702706 2.797465411
143.0702706 2.617369539
147.0651853 5.22692722
161.0808353 16.1762755
179.0914 34.33264696

Name: +ve in-silico MS/MS by CFM-ID for XLUWMKRJDINCFD-UHFFFAOYSA-N
ID: XLUWMKRJDINCFD-UHFFFAOYSA-N
Comment: Energy1
Num peaks: 16
41.00219107 1.987506647
43.01784114 4.5551536
59.01275576 17.62939475
59.04914126 8.331471734
61.02840582 6.798537056
61.06479133 2.079894839
71.01275576 5.807445975
73.02840582 2.771379943
89.02332044 6.307339667
89.05970595 9.161740858
91.0389705 1.998160178
91.07535601 2.255679663
119.0702706 2.136759416
143.0702706 2.120829759
161.0808353 4.361770929
179.0914 3.442549087

Name: +ve in-silico MS/MS by CFM-ID for XLUWMKRJDINCFD-UHFFFAOYSA-N
ID: XLUWMKRJDINCFD-UHFFFAOYSA-N
Comment: Energy2
Num peaks: 15
15.02292652 2.770608088
31.01784114 2.646535155
41.00219107 5.762703031
43.01784114 7.496826308
45.0334912 4.519477875
57.0334912 6.190904645
59.01275576 10.7003138
59.04914126 18.00774514
61.02840582 2.539054613
61.06479133 4.595771885
71.01275576 4.003146196
73.02840582 4.416750226
75.04405588 1.921838552
89.02332044 2.520389315
89.05970595 2.281840283

Name: +ve in-silico MS/MS by CFM-ID for OHWCAVRRXKJCRB-UHFFFAOYSA-N
ID: OHWCAVRRXKJCRB-UHFFFAOYSA-N
Comment: Energy0
Num peaks: 6
27.02292652 2.054584719
33.0334912 1.174656408
87.04405588 2.092323114
147.0651853 2.681455817
161.0808353 20.30731257
179.0914 55.61877598

Name: +ve in-silico MS/MS by CFM-ID for OHWCAVRRXKJCRB-UHFFFAOYSA-N
ID: OHWCAVRRXKJCRB-UHFFFAOYSA-N
Comment: Energy1
Num peaks: 15
33.0334912 3.642066459
57.0334912 2.212011186
73.02840582 2.40775734
75.04405588 1.53137644
87.04405588 1.578013182
89.05970595 1.277574703
105.0546206 1.333049911
117.0546206 1.748365477
119.0702706 1.568053155
143.0702706 2.858416049
147.0651853 4.711153708
149.0808353 2.007885914
151.0964854 1.458105258
161.0808353 21.52752656
179.0914 30.5695789

Name: +ve in-silico MS/MS by CFM-ID for OHWCAVRRXKJCRB-UHFFFAOYSA-N
ID: OHWCAVRRXKJCRB-UHFFFAOYSA-N
Comment: Energy2
Num peaks: 26
27.02292652 2.669603019
29.00219107 2.288007808
29.03857658 2.107682538
41.00219107 1.17651525
43.01784114 3.19448412
45.0334912 10.34456027
47.04914126 1.606951293
55.01784114 1.924488502
57.0334912 5.26778797
59.01275576 5.995131442
59.04914126 2.930384445
61.02840582 4.331076188
69.0334912 2.243445543
71.04914126 1.617145003
73.02840582 4.787466509
73.06479133 1.205021643
75.04405588 4.789884342
85.02840582 2.819147792
87.04405588 5.79607151
89.02332044 1.641497227
89.05970595 3.363275472
103.0389705 1.509203536
105.0546206 1.788105083
131.0702706 2.086500949
143.0702706 2.098180757
161.0808353 1.316936421

Name: +ve in-silico MS/MS by CFM-ID for OMQXLHQOYBBLDL-UHFFFAOYSA-N
ID: OMQXLHQOYBBLDL-UHFFFAOYSA-N
Comment: Energy0
Num peaks: 6
101.0597059 2.124296073
131.0702706 1.782904128
143.0702706 1.67617227
147.0651853 1.291243857
161.0808353 23.84350108
179.0914 54.3231292

Name: +ve in-silico MS/MS by CFM-ID for OMQXLHQOYBBLDL-UHFFFAOYSA-N
ID: OMQXLHQOYBBLDL-UHFFFAOYSA-N
Comment: Energy1
Num peaks: 12
27.02292652 1.351689881
71.04914126 2.236475623
73.02840582 1.055469754
101.0597059 1.256900818
131.0702706 2.820397505
133.0859207 2.604300316
143.0702706 4.046844073
147.0651853 2.39288662
149.0808353 2.931304652
151.0964854 1.215415964
161.0808353 27.55355144
179.0914 30.95570373

Name: +ve in-silico MS/MS by CFM-ID for OMQXLHQOYBBLDL-UHFFFAOYSA-N
ID: OMQXLHQOYBBLDL-UHFFFAOYSA-N
Comment: Energy2
Num peaks: 29
27.02292652 1.18748126
43.01784114 2.742066461
45.0334912 14.18303074
47.04914126 2.603137074
56.99710569 1.093023902
57.0334912 2.130288767
59.01275576 4.878674484
59.04914126 1.07537351
61.02840582 2.28874675
69.0334912 1.371657493
71.01275576 1.06122691
71.04914126 6.05982893
73.02840582 3.802325365
73.06479133 2.908335721
75.04405588 3.015340231
87.00767038 1.787991071
87.04405588 3.25319756
89.02332044 2.459397525
89.05970595 3.878992049
91.0389705 1.613592052
99.04405588 2.42154781
101.0597059 4.249683169
103.0389705 1.394827193
103.075356 2.059050575
105.0546206 1.049215234
119.0702706 1.233623067
131.0702706 1.579287983
143.0702706 1.457964338
145.0495352 1.3507944

Name: +ve in-silico MS/MS by CFM-ID for FTTCSMUCCNAUBN-UHFFFAOYSA-N
ID: FTTCSMUCCNAUBN-UHFFFAOYSA-N
Comment: Energy0
Num peaks: 9
85.02840582 2.803266842
87.04405588 2.351547522
115.0389705 2.798622159
115.075356 6.248739149
133.0495352 7.668387712
133.0859207 7.258547803
143.0702706 4.863445467
161.0808353 26.01289174
179.0914 21.85322537

Name: +ve in-silico MS/MS by CFM-ID for FTTCSMUCCNAUBN-UHFFFAOYSA-N
ID: FTTCSMUCCNAUBN-UHFFFAOYSA-N
Comment: Energy1
Num peaks: 15
43.01784114 2.028852541
45.0334912 18.97902439
47.04914126 13.88271873
57.0334912 2.487402219
85.02840582 2.738027965
87.04405588 4.930081471
115.0389705 3.752120346
115.075356 5.40293692
117.0546206 3.296663917
133.0495352 5.031562413
133.0859207 1.916210899
135.0651853 3.372499441
143.0702706 4.096559895
161.0808353 7.569797685
179.0914 2.375743311

Name: +ve in-silico MS/MS by CFM-ID for FTTCSMUCCNAUBN-UHFFFAOYSA-N
ID: FTTCSMUCCNAUBN-UHFFFAOYSA-N
Comment: Energy2
Num peaks: 15
57.0334912 14.80955602
59.04914126 2.789231402
61.06479133 1.437071616
71.01275576 2.61887949
85.02840582 11.73281872
87.04405588 16.69727578
89.05970595 4.49509159
101.0233204 1.762489807
103.0389705 2.147390447
115.0389705 5.202406534
115.075356 5.633324635
117.0546206 4.021486009
117.0910061 2.109705659
119.0702706 2.076208811
133.0495352 2.958141082

Name: +ve in-silico MS/MS by CFM-ID for KWNABJFFDBIQRW-UHFFFAOYSA-N
ID: KWNABJFFDBIQRW-UHFFFAOYSA-N
Comment: Energy0
Num peaks: 6
55.05422664 3.91972311
57.06987671 13.84251336
59.08552677 3.496731428
133.0859207 9.94467264
161.0808353 8.626169455
179.0914 44.13711827

Name: +ve in-silico MS/MS by CFM-ID for KWNABJFFDBIQRW-UHFFFAOYSA-N
ID: KWNABJFFDBIQRW-UHFFFAOYSA-N
Comment: Energy1
Num peaks: 6
55.05422664 9.940628511
57.06987671 52.28764771
59.08552677 12.68870041
133.0859207 1.339823026
161.0808353 3.987955121
179.0914 5.563025616

Name: +ve in-silico MS/MS by CFM-ID for KWNABJFFDBIQRW-UHFFFAOYSA-N
ID: KWNABJFFDBIQRW-UHFFFAOYSA-N
Comment: Energy2
Num peaks: 7
27.02292652 5.885259107
29.03857658 6.108450976
41.03857658 7.958101089
43.05422664 4.225079833
55.05422664 24.115663
57.06987671 22.47523355
59.08552677 12.70812141

Name: +ve in-silico MS/MS by CFM-ID for ILKPSYMQOVSEEU-UHFFFAOYSA-N
ID: ILKPSYMQOVSEEU-UHFFFAOYSA-N
Comment: Energy0
Num peaks: 9
57.0334912 2.58400309
61.02840582 4.916867362
69.0334912 1.894684908
87.04405588 2.9704905
91.0389705 2.051140684
117.0546206 1.841427556
143.0702706 10.75821774
161.0808353 30.35075585
179.0914 23.28689256

Name: +ve in-silico MS/MS by CFM-ID for ILKPSYMQOVSEEU-UHFFFAOYSA-N
ID: ILKPSYMQOVSEEU-UHFFFAOYSA-N
Comment: Energy1
Num peaks: 15
39.02292652 2.859901078
43.01784114 4.721846598
45.0334912 2.808559773
57.0334912 10.17017563
59.01275576 2.342436291
59.04914126 6.714034612
61.02840582 15.6091062
63.04405588 6.772292228
69.0334912 3.406611781
87.04405588 1.996775446
91.0389705 2.006856152
99.04405588 2.520034113
143.0702706 8.60776306
161.0808353 6.840301954
179.0914 2.749366019

Name: +ve in-silico MS/MS by CFM-ID for ILKPSYMQOVSEEU-UHFFFAOYSA-N
ID: ILKPSYMQOVSEEU-UHFFFAOYSA-N
Comment: Energy2
Num peaks: 17
31.01784114 3.130412562
39.02292652 4.99973928
41.00219107 2.802541691
41.03857658 4.05913571
43.01784114 9.599766316
45.0334912 5.734436402
57.0334912 3.697557795
59.01275576 3.108251902
59.04914126 2.727767629
61.02840582 10.29998346
63.04405588 3.144852793
69.0334912 11.19717429
71.04914126 3.326895516
73.02840582 2.95000073
87.04405588 3.490630096
99.04405588 2.417389035
143.0702706 3.816625496

Name: +ve in-silico MS/MS by CFM-ID for CGDPPSHUGGOGBE-UHFFFAOYSA-N
ID: CGDPPSHUGGOGBE-UHFFFAOYSA-N
Comment: Energy0
Num peaks: 9
43.01784114 2.422810505
45.0334912 3.797393412
73.02840582 5.547140922
75.04405588 5.791565664
103.0389705 2.643025348
105.0546206 2.749111406
143.0702706 4.828908904
161.0808353 23.01842066
179.0914 30.98733144

Name: +ve in-silico MS/MS by CFM-ID for CGDPPSHUGGOGBE-UHFFFAOYSA-N
ID: CGDPPSHUGGOGBE-UHFFFAOYSA-N
Comment: Energy1
Num peaks: 13
43.01784114 16.68602897
45.0334912 19.31098182
55.01784114 2.026311551
57.0334912 2.679346576
59.04914126 2.511403462
73.02840582 4.412472741
75.04405588 14.47818521
77.05970595 5.351268286
85.02840582 2.352745266
105.0546206 2.387096625
143.0702706 2.840572996
161.0808353 4.007796928
179.0914 2.661266698

Name: +ve in-silico MS/MS by CFM-ID for CGDPPSHUGGOGBE-UHFFFAOYSA-N
ID: CGDPPSHUGGOGBE-UHFFFAOYSA-N
Comment: Energy2
Num peaks: 14
15.02292652 2.544576723
27.02292652 2.197133128
29.00219107 4.027127801
31.01784114 4.037484745
43.01784114 6.111979639
45.0334912 23.11302596
47.04914126 7.192005643
55.01784114 6.08707592
57.0334912 4.790384448
59.04914126 3.910408365
73.02840582 6.970127926
75.04405588 6.064527619
85.02840582 2.266912995
87.04405588 2.310380194

Name: +ve in-silico MS/MS by CFM-ID for XIZDWADASZOALN-UHFFFAOYSA-N
ID: XIZDWADASZOALN-UHFFFAOYSA-N
Comment: Energy0
Num peaks: 8
43.01784114 2.461004864
45.0334912 2.526231528
61.02840582 5.8256942
87.04405588 2.721905023
117.0546206 2.960182282
143.0702706 5.859634748
161.0808353 24.34924171
179.0914 33.89234719

Name: +ve in-silico MS/MS by CFM-ID for XIZDWADASZOALN-UHFFFAOYSA-N
ID: XIZDWADASZOALN-UHFFFAOYSA-N
Comment: Energy1
Num peaks: 11
43.01784114 8.193833625
45.0334912 11.51346653
57.0334912 1.502615329
61.02840582 20.81520558
63.04405588 8.567157902
87.04405588 4.663756183
117.0546206 3.156921551
119.0702706 1.40557927
143.0702706 6.897596431
161.0808353 8.72594314
179.0914 4.762121498

Name: +ve in-silico MS/MS by CFM-ID for XIZDWADASZOALN-UHFFFAOYSA-N
ID: XIZDWADASZOALN-UHFFFAOYSA-N
Comment: Energy2
Num peaks: 17
27.02292652 2.34754244
29.00219107 1.967658187
31.01784114 3.43639954
41.00219107 2.782611633
43.01784114 10.71779306
45.0334912 18.91249092
55.01784114 2.809870597
57.0334912 4.102617331
59.04914126 3.20450132
61.02840582 9.716369771
63.04405588 2.172977059
69.0334912 1.879979011
71.01275576 1.890263525
73.02840582 3.695448439
75.04405588 3.150473655
87.04405588 5.290997522
143.0702706 2.273787811

Name: +ve in-silico MS/MS by CFM-ID for VWQKZOMTHVTSBY-UHFFFAOYSA-N
ID: VWQKZOMTHVTSBY-UHFFFAOYSA-N
Comment: Energy0
Num peaks: 8
43.01784114 2.592845954
61.02840582 3.81915422
73.02840582 2.075964302
105.0546206 2.052163059
143.0702706 8.157156665
147.0651853 1.79471333
161.0808353 27.65413159
179.0914 33.01269933

Name: +ve in-silico MS/MS by CFM-ID for VWQKZOMTHVTSBY-UHFFFAOYSA-N
ID: VWQKZOMTHVTSBY-UHFFFAOYSA-N
Comment: Energy1
Num peaks: 11
43.01784114 22.33029227
45.0334912 22.47827078
61.02840582 4.739579845
63.04405588 3.090578735
73.02840582 2.375738973
99.04405588 1.900968233
105.0546206 1.48645385
117.0546206 2.944250625
143.0702706 7.924501805
161.0808353 8.157886995
179.0914 4.013076587

Name: +ve in-silico MS/MS by CFM-ID for VWQKZOMTHVTSBY-UHFFFAOYSA-N
ID: VWQKZOMTHVTSBY-UHFFFAOYSA-N
Comment: Energy2
Num peaks: 18
25.00727645 2.133152749
27.02292652 2.854237032
29.00219107 2.125460671
31.01784114 3.484472434
41.00219107 1.923897881
43.01784114 9.376950139
45.0334912 18.05910983
47.04914126 1.812252931
55.01784114 1.789944954
61.02840582 6.398778879
73.02840582 4.755502406
75.04405588 5.226606353
87.04405588 5.386624528
89.05970595 5.142370621
99.04405588 2.307126726
101.0597059 3.296710254
131.0702706 1.698780324
143.0702706 2.684567101

Name: +ve in-silico MS/MS by CFM-ID for AKVWHGZMKOCOCH-UHFFFAOYSA-N
ID: AKVWHGZMKOCOCH-UHFFFAOYSA-N
Comment: Energy0
Num peaks: 9
43.01784114 2.558803841
73.02840582 5.661327325
75.04405588 6.300725205
77.05970595 2.549655332
105.0546206 2.730253403
143.0702706 4.125605832
147.0651853 4.429618317
161.0808353 21.25412379
179.0914 32.84081294

Name: +ve in-silico MS/MS by CFM-ID for AKVWHGZMKOCOCH-UHFFFAOYSA-N
ID: AKVWHGZMKOCOCH-UHFFFAOYSA-N
Comment: Energy1
Num peaks: 12
43.01784114 19.50070136
45.0334912 20.56640336
47.04914126 1.63605917
55.01784114 2.026400911
57.0334912 2.309086731
73.02840582 4.521680034
75.04405588 10.03420747
77.05970595 3.995266912
105.0546206 2.502425662
143.0702706 4.198386717
161.0808353 5.806831631
179.0914 3.3717989

Name: +ve in-silico MS/MS by CFM-ID for AKVWHGZMKOCOCH-UHFFFAOYSA-N
ID: AKVWHGZMKOCOCH-UHFFFAOYSA-N
Comment: Energy2
Num peaks: 13
15.02292652 1.779916221
29.00219107 1.903231819
31.01784114 2.340232048
43.01784114 6.216435535
45.0334912 20.59103031
47.04914126 4.049689036
55.01784114 5.171201409
57.0334912 6.36700805
59.04914126 10.03405061
61.02840582 3.694530853
73.02840582 5.670111624
75.04405588 8.183660948
77.05970595 5.095880106

Name: +ve in-silico MS/MS by CFM-ID for JPOKHZUIQVXKPX-UHFFFAOYSA-N
ID: JPOKHZUIQVXKPX-UHFFFAOYSA-N
Comment: Energy0
Num peaks: 6
113.0597059 1.433586695
131.0702706 14.72539153
133.0859207 1.47157469
149.0808353 32.44777433
161.0808353 9.58546856
179.0914 25.25593698

Name: +ve in-silico MS/MS by CFM-ID for JPOKHZUIQVXKPX-UHFFFAOYSA-N
ID: JPOKHZUIQVXKPX-UHFFFAOYSA-N
Comment: Energy1
Num peaks: 15
31.01784114 3.311589358
47.01275576 2.560395085
49.02840582 5.538011771
57.0334912 2.490450318
73.02840582 2.173670592
75.04405588 1.323042853
101.0597059 1.805902637
105.0546206 1.77591459
131.0702706 12.927599
133.0859207 4.424591843
147.0651853 1.538415233
149.0808353 17.64941974
151.0964854 2.867445094
161.0808353 9.845972225
179.0914 10.41659407

Name: +ve in-silico MS/MS by CFM-ID for JPOKHZUIQVXKPX-UHFFFAOYSA-N
ID: JPOKHZUIQVXKPX-UHFFFAOYSA-N
Comment: Energy2
Num peaks: 23
27.02292652 2.265255049
31.01784114 3.386503808
43.01784114 3.001345357
45.0334912 2.582015337
47.01275576 1.242620928
57.0334912 4.681204523
59.01275576 3.607750288
59.04914126 1.444632278
61.02840582 4.253841103
71.01275576 1.409198177
71.04914126 1.824046517
73.02840582 5.034737821
75.04405588 9.169781788
87.04405588 4.595352641
89.05970595 2.506541816
103.0389705 1.688404517
105.0546206 3.257288287
113.0597059 1.935737915
115.075356 1.276691365
129.0546206 1.532950783
131.0702706 16.0867558
133.0859207 1.317514158
149.0808353 2.316918809

Name: +ve in-silico MS/MS by CFM-ID for MBBZMMPHUWSWHV-UHFFFAOYSA-N
ID: MBBZMMPHUWSWHV-UHFFFAOYSA-N
Comment: Energy0
Num peaks: 10
44.04947561 4.329144456
61.02840582 5.286457931
91.0389705 4.645494165
104.070605 4.265039155
134.0811697 2.226511627
147.0651853 2.209408753
160.0968197 6.026238823
165.0757499 3.523199977
178.1073844 20.57481901
196.1179491 27.97526766

Name: +ve in-silico MS/MS by CFM-ID for MBBZMMPHUWSWHV-UHFFFAOYSA-N
ID: MBBZMMPHUWSWHV-UHFFFAOYSA-N
Comment: Energy1
Num peaks: 15
43.01784114 2.776575703
44.04947561 9.978906246
45.0334912 2.894002011
46.06512568 3.402011368
61.02840582 16.54516742
63.04405588 6.466706015
73.02840582 6.209642773
75.04405588 2.468583419
86.0600403 3.616201833
91.0389705 6.869498768
104.070605 5.579379762
147.0651853 2.111325106
160.0968197 3.893913629
178.1073844 5.403817496
196.1179491 2.738399237

Name: +ve in-silico MS/MS by CFM-ID for MBBZMMPHUWSWHV-UHFFFAOYSA-N
ID: MBBZMMPHUWSWHV-UHFFFAOYSA-N
Comment: Energy2
Num peaks: 17
15.02292652 6.646221561
28.01817548 1.894735871
30.03382555 1.999076159
31.01784114 2.478433191
42.03382555 1.968780363
43.01784114 4.728703924
44.04947561 18.04925539
45.0334912 4.909684351
46.06512568 6.880682677
56.04947561 1.525880023
61.02840582 11.79610575
63.04405588 2.968414419
73.02840582 4.58357656
75.04405588 3.287889216
86.0600403 2.369520929
91.0389705 2.85497776
160.0968197 2.327836305

Name: +ve in-silico MS/MS by CFM-ID for MBBZMMPHUWSWHV-UHFFFAOYSA-N
ID: MBBZMMPHUWSWHV-UHFFFAOYSA-N
Comment: Energy0
Num peaks: 10
44.04947561 4.329144456
61.02840582 5.286457931
91.0389705 4.645494165
104.070605 4.265039155
134.0811697 2.226511627
147.0651853 2.209408753
160.0968197 6.026238823
165.0757499 3.523199977
178.1073844 20.57481901
196.1179491 27.97526766

Name: +ve in-silico MS/MS by CFM-ID for MBBZMMPHUWSWHV-UHFFFAOYSA-N
ID: MBBZMMPHUWSWHV-UHFFFAOYSA-N
Comment: Energy1
Num peaks: 15
43.01784114 2.776575703
44.04947561 9.978906246
45.0334912 2.894002011
46.06512568 3.402011368
61.02840582 16.54516742
63.04405588 6.466706015
73.02840582 6.209642773
75.04405588 2.468583419
86.0600403 3.616201833
91.0389705 6.869498768
104.070605 5.579379762
147.0651853 2.111325106
160.0968197 3.893913629
178.1073844 5.403817496
196.1179491 2.738399237

Name: +ve in-silico MS/MS by CFM-ID for MBBZMMPHUWSWHV-UHFFFAOYSA-N
ID: MBBZMMPHUWSWHV-UHFFFAOYSA-N
Comment: Energy2
Num peaks: 17
15.02292652 6.646221561
28.01817548 1.894735871
30.03382555 1.999076159
31.01784114 2.478433191
42.03382555 1.968780363
43.01784114 4.728703924
44.04947561 18.04925539
45.0334912 4.909684351
46.06512568 6.880682677
56.04947561 1.525880023
61.02840582 11.79610575
63.04405588 2.968414419
73.02840582 4.58357656
75.04405588 3.287889216
86.0600403 2.369520929
91.0389705 2.85497776
160.0968197 2.327836305

Name: +ve in-silico MS/MS by CFM-ID for MBBZMMPHUWSWHV-UHFFFAOYSA-N
ID: MBBZMMPHUWSWHV-UHFFFAOYSA-N
Comment: Energy0
Num peaks: 10
44.04947561 4.329144456
61.02840582 5.286457931
91.0389705 4.645494165
104.070605 4.265039155
134.0811697 2.226511627
147.0651853 2.209408753
160.0968197 6.026238823
165.0757499 3.523199977
178.1073844 20.57481901
196.1179491 27.97526766

Name: +ve in-silico MS/MS by CFM-ID for MBBZMMPHUWSWHV-UHFFFAOYSA-N
ID: MBBZMMPHUWSWHV-UHFFFAOYSA-N
Comment: Energy1
Num peaks: 15
43.01784114 2.776575703
44.04947561 9.978906246
45.0334912 2.894002011
46.06512568 3.402011368
61.02840582 16.54516742
63.04405588 6.466706015
73.02840582 6.209642773
75.04405588 2.468583419
86.0600403 3.616201833
91.0389705 6.869498768
104.070605 5.579379762
147.0651853 2.111325106
160.0968197 3.893913629
178.1073844 5.403817496
196.1179491 2.738399237

Name: +ve in-silico MS/MS by CFM-ID for MBBZMMPHUWSWHV-UHFFFAOYSA-N
ID: MBBZMMPHUWSWHV-UHFFFAOYSA-N
Comment: Energy2
Num peaks: 17
15.02292652 6.646221561
28.01817548 1.894735871
30.03382555 1.999076159
31.01784114 2.478433191
42.03382555 1.968780363
43.01784114 4.728703924
44.04947561 18.04925539
45.0334912 4.909684351
46.06512568 6.880682677
56.04947561 1.525880023
61.02840582 11.79610575
63.04405588 2.968414419
73.02840582 4.58357656
75.04405588 3.287889216
86.0600403 2.369520929
91.0389705 2.85497776
160.0968197 2.327836305

Name: +ve in-silico MS/MS by CFM-ID for ZGVCAZZSNLVOEB-UHFFFAOYSA-O
ID: ZGVCAZZSNLVOEB-UHFFFAOYSA-O
Comment: Energy0
Num peaks: 6
15.02292652 0.6389359061
19.01784114 0.2788179277
44.0130901 1.890477903
152.1069905 27.75965764
177.1022395 3.079558801
195.1128041 65.1873976

Name: +ve in-silico MS/MS by CFM-ID for ZGVCAZZSNLVOEB-UHFFFAOYSA-O
ID: ZGVCAZZSNLVOEB-UHFFFAOYSA-O
Comment: Energy1
Num peaks: 6
44.0130901 10.95603129
110.0964258 3.786097043
124.1120759 1.759131301
152.1069905 33.38611366
177.1022395 4.058463932
195.1128041 40.17893575

Name: +ve in-silico MS/MS by CFM-ID for ZGVCAZZSNLVOEB-UHFFFAOYSA-O
ID: ZGVCAZZSNLVOEB-UHFFFAOYSA-O
Comment: Energy2
Num peaks: 9
15.02292652 4.328606762
44.0130901 8.285880331
51.02292652 9.74506667
84.08077574 6.419132338
108.0807757 8.163951178
110.0964258 16.76013553
124.1120759 12.30177008
136.0756904 4.216442221
152.1069905 10.19575502

Name: +ve in-silico MS/MS by CFM-ID for AKLIBMCMOOPIEM-UHFFFAOYSA-N
ID: AKLIBMCMOOPIEM-UHFFFAOYSA-N
Comment: Energy0
Num peaks: 6
43.02907452 1.564801901
60.05562361 42.61295302
86.03488817 2.789614621
94.06512568 9.558101037
120.0443902 10.43454926
179.0927374 30.00201116

Name: +ve in-silico MS/MS by CFM-ID for AKLIBMCMOOPIEM-UHFFFAOYSA-N
ID: AKLIBMCMOOPIEM-UHFFFAOYSA-N
Comment: Energy1
Num peaks: 6
43.02907452 3.086653353
60.05562361 61.80798245
86.03488817 2.733451644
94.06512568 11.37658548
120.0443902 13.212045
179.0927374 2.127472962

Name: +ve in-silico MS/MS by CFM-ID for AKLIBMCMOOPIEM-UHFFFAOYSA-N
ID: AKLIBMCMOOPIEM-UHFFFAOYSA-N
Comment: Energy2
Num peaks: 6
43.02907452 24.87690539
60.05562361 42.80917527
65.03857658 4.077564591
67.05422664 5.149207537
94.06512568 4.623350317
120.0443902 6.63197334

Name: +ve in-silico MS/MS by CFM-ID for MBBZMMPHUWSWHV-UHFFFAOYSA-N
ID: MBBZMMPHUWSWHV-UHFFFAOYSA-N
Comment: Energy0
Num peaks: 10
44.04947561 4.329144456
61.02840582 5.286457931
91.0389705 4.645494165
104.070605 4.265039155
134.0811697 2.226511627
147.0651853 2.209408753
160.0968197 6.026238823
165.0757499 3.523199977
178.1073844 20.57481901
196.1179491 27.97526766

Name: +ve in-silico MS/MS by CFM-ID for MBBZMMPHUWSWHV-UHFFFAOYSA-N
ID: MBBZMMPHUWSWHV-UHFFFAOYSA-N
Comment: Energy1
Num peaks: 15
43.01784114 2.776575703
44.04947561 9.978906246
45.0334912 2.894002011
46.06512568 3.402011368
61.02840582 16.54516742
63.04405588 6.466706015
73.02840582 6.209642773
75.04405588 2.468583419
86.0600403 3.616201833
91.0389705 6.869498768
104.070605 5.579379762
147.0651853 2.111325106
160.0968197 3.893913629
178.1073844 5.403817496
196.1179491 2.738399237

Name: +ve in-silico MS/MS by CFM-ID for MBBZMMPHUWSWHV-UHFFFAOYSA-N
ID: MBBZMMPHUWSWHV-UHFFFAOYSA-N
Comment: Energy2
Num peaks: 17
15.02292652 6.646221561
28.01817548 1.894735871
30.03382555 1.999076159
31.01784114 2.478433191
42.03382555 1.968780363
43.01784114 4.728703924
44.04947561 18.04925539
45.0334912 4.909684351
46.06512568 6.880682677
56.04947561 1.525880023
61.02840582 11.79610575
63.04405588 2.968414419
73.02840582 4.58357656
75.04405588 3.287889216
86.0600403 2.369520929
91.0389705 2.85497776
160.0968197 2.327836305

Name: +ve in-silico MS/MS by CFM-ID for RBVWPBQBBAPURH-UHFFFAOYSA-N
ID: RBVWPBQBBAPURH-UHFFFAOYSA-N
Comment: Energy0
Num peaks: 6
61.01064758 6.027253677
118.0684968 1.549566034
119.0855268 10.67617529
136.1120759 3.622242466
162.1277259 6.312502924
196.115447 56.3188073

Name: +ve in-silico MS/MS by CFM-ID for RBVWPBQBBAPURH-UHFFFAOYSA-N
ID: RBVWPBQBBAPURH-UHFFFAOYSA-N
Comment: Energy1
Num peaks: 16
39.02292652 1.002690409
41.03857658 2.739726825
44.04947561 1.178058202
61.01064758 17.10210114
78.03719668 1.720903208
79.05422664 1.136804695
90.03719668 2.029604395
91.05422664 3.634661067
93.06987671 1.036299844
104.0528467 1.138293109
118.0684968 1.893421357
119.0855268 25.64455066
136.1120759 1.741989008
148.1120759 1.717069546
162.1277259 4.475561431
196.115447 12.09934175

Name: +ve in-silico MS/MS by CFM-ID for RBVWPBQBBAPURH-UHFFFAOYSA-N
ID: RBVWPBQBBAPURH-UHFFFAOYSA-N
Comment: Energy2
Num peaks: 30
15.02292652 1.313594327
27.02292652 2.624149798
39.02292652 3.019485192
41.03857658 4.698186038
42.03382555 1.245392332
44.04947561 3.263254527
44.97934745 1.224331794
46.99499752 0.8189309586
49.00727645 1.617891532
51.02292652 0.7498539743
56.04947561 1.035224058
58.06512568 2.062139643
58.99499752 1.166707013
61.01064758 14.7916747
63.02292652 0.9044281386
65.03857658 1.212383575
67.05422664 0.7342393127
79.05422664 2.708268772
91.05422664 10.24412686
93.06987671 3.083054832
95.08552677 0.9137225941
97.10117684 0.7336826665
99.1168269 0.7336826665
100.0215466 0.8497438071
103.0542266 1.848989387
105.0698767 4.17007206
119.0855268 9.680703806
121.1011768 1.001800632
136.1120759 1.251555966
180.0841469 0.820930185

Name: +ve in-silico MS/MS by CFM-ID for PNLUYLZSPGHNSN-UHFFFAOYSA-N
ID: PNLUYLZSPGHNSN-UHFFFAOYSA-N
Comment: Energy0
Num peaks: 8
60.05562361 7.068675275
129.1134728 1.907382515
155.081504 5.25595158
157.1083875 1.628029401
170.092403 6.395881754
186.1349366 2.225791865
197.1033021 2.314519122
214.1298512 53.95554154

Name: +ve in-silico MS/MS by CFM-ID for PNLUYLZSPGHNSN-UHFFFAOYSA-N
ID: PNLUYLZSPGHNSN-UHFFFAOYSA-N
Comment: Energy1
Num peaks: 16
43.02907452 1.136609505
58.02874017 1.362573663
60.05562361 19.3956342
72.05562361 2.231110994
127.0978228 1.159217325
129.1134728 2.166386303
141.0658539 0.9866297715
153.0658539 3.516756245
155.081504 19.03514785
155.0927374 1.608124631
157.1083875 1.144246041
170.092403 4.973747974
172.1080531 3.567916132
186.1349366 2.66862957
197.1033021 4.377979266
214.1298512 10.81250601

Name: +ve in-silico MS/MS by CFM-ID for PNLUYLZSPGHNSN-UHFFFAOYSA-N
ID: PNLUYLZSPGHNSN-UHFFFAOYSA-N
Comment: Energy2
Num peaks: 20
28.01817548 2.297932987
29.00219107 1.271022555
30.03382555 1.087873016
40.01817548 1.090220343
42.03382555 1.949873976
43.02907452 9.72287677
45.04472458 1.991024873
56.0130901 10.93144027
57.06987671 1.00792747
58.02874017 10.44239184
60.04439023 2.154023052
60.05562361 24.41272654
62.0600403 1.28915347
62.07127368 1.11868339
70.06512568 2.403943572
72.05562361 1.293282822
96.04439023 0.969119781
127.0978228 1.953619743
129.1134728 1.729429835
155.081504 1.168542017

Name: +ve in-silico MS/MS by CFM-ID for MBBZMMPHUWSWHV-UHFFFAOYSA-N
ID: MBBZMMPHUWSWHV-UHFFFAOYSA-N
Comment: Energy0
Num peaks: 10
44.04947561 4.329144456
61.02840582 5.286457931
91.0389705 4.645494165
104.070605 4.265039155
134.0811697 2.226511627
147.0651853 2.209408753
160.0968197 6.026238823
165.0757499 3.523199977
178.1073844 20.57481901
196.1179491 27.97526766

Name: +ve in-silico MS/MS by CFM-ID for MBBZMMPHUWSWHV-UHFFFAOYSA-N
ID: MBBZMMPHUWSWHV-UHFFFAOYSA-N
Comment: Energy1
Num peaks: 15
43.01784114 2.776575703
44.04947561 9.978906246
45.0334912 2.894002011
46.06512568 3.402011368
61.02840582 16.54516742
63.04405588 6.466706015
73.02840582 6.209642773
75.04405588 2.468583419
86.0600403 3.616201833
91.0389705 6.869498768
104.070605 5.579379762
147.0651853 2.111325106
160.0968197 3.893913629
178.1073844 5.403817496
196.1179491 2.738399237

Name: +ve in-silico MS/MS by CFM-ID for MBBZMMPHUWSWHV-UHFFFAOYSA-N
ID: MBBZMMPHUWSWHV-UHFFFAOYSA-N
Comment: Energy2
Num peaks: 17
15.02292652 6.646221561
28.01817548 1.894735871
30.03382555 1.999076159
31.01784114 2.478433191
42.03382555 1.968780363
43.01784114 4.728703924
44.04947561 18.04925539
45.0334912 4.909684351
46.06512568 6.880682677
56.04947561 1.525880023
61.02840582 11.79610575
63.04405588 2.968414419
73.02840582 4.58357656
75.04405588 3.287889216
86.0600403 2.369520929
91.0389705 2.85497776
160.0968197 2.327836305

Name: +ve in-silico MS/MS by CFM-ID for MBBZMMPHUWSWHV-UHFFFAOYSA-N
ID: MBBZMMPHUWSWHV-UHFFFAOYSA-N
Comment: Energy0
Num peaks: 10
44.04947561 4.329144456
61.02840582 5.286457931
91.0389705 4.645494165
104.070605 4.265039155
134.0811697 2.226511627
147.0651853 2.209408753
160.0968197 6.026238823
165.0757499 3.523199977
178.1073844 20.57481901
196.1179491 27.97526766

Name: +ve in-silico MS/MS by CFM-ID for MBBZMMPHUWSWHV-UHFFFAOYSA-N
ID: MBBZMMPHUWSWHV-UHFFFAOYSA-N
Comment: Energy1
Num peaks: 15
43.01784114 2.776575703
44.04947561 9.978906246
45.0334912 2.894002011
46.06512568 3.402011368
61.02840582 16.54516742
63.04405588 6.466706015
73.02840582 6.209642773
75.04405588 2.468583419
86.0600403 3.616201833
91.0389705 6.869498768
104.070605 5.579379762
147.0651853 2.111325106
160.0968197 3.893913629
178.1073844 5.403817496
196.1179491 2.738399237

Name: +ve in-silico MS/MS by CFM-ID for MBBZMMPHUWSWHV-UHFFFAOYSA-N
ID: MBBZMMPHUWSWHV-UHFFFAOYSA-N
Comment: Energy2
Num peaks: 17
15.02292652 6.646221561
28.01817548 1.894735871
30.03382555 1.999076159
31.01784114 2.478433191
42.03382555 1.968780363
43.01784114 4.728703924
44.04947561 18.04925539
45.0334912 4.909684351
46.06512568 6.880682677
56.04947561 1.525880023
61.02840582 11.79610575
63.04405588 2.968414419
73.02840582 4.58357656
75.04405588 3.287889216
86.0600403 2.369520929
91.0389705 2.85497776
160.0968197 2.327836305

Name: +ve in-silico MS/MS by CFM-ID for CHCHSONQFFZQBZ-UHFFFAOYSA-N
ID: CHCHSONQFFZQBZ-UHFFFAOYSA-N
Comment: Energy0
Num peaks: 6
72.08077574 3.764697635
123.0240694 2.642535695
137.0397195 4.484631605
154.0662685 14.2822558
178.1026541 6.267470581
196.1132187 57.72598929

Name: +ve in-silico MS/MS by CFM-ID for CHCHSONQFFZQBZ-UHFFFAOYSA-N
ID: CHCHSONQFFZQBZ-UHFFFAOYSA-N
Comment: Energy1
Num peaks: 10
43.05422664 2.749753465
72.08077574 5.670218753
97.04480483 2.364611897
123.0240694 15.24933355
136.0557039 2.716754576
137.0397195 11.3791131
138.0713539 1.602349453
154.0662685 19.37929169
178.1026541 5.043205069
196.1132187 15.2864113

Name: +ve in-silico MS/MS by CFM-ID for CHCHSONQFFZQBZ-UHFFFAOYSA-N
ID: CHCHSONQFFZQBZ-UHFFFAOYSA-N
Comment: Energy2
Num peaks: 24
30.03382555 2.418345731
41.03857658 1.947187594
43.05422664 4.193646674
56.04947561 3.993682466
57.0135047 0.9604524851
58.02874017 1.681239538
58.06512568 3.144454391
69.0135047 1.846802297
70.06512568 1.002249948
72.08077574 6.131169236
79.01784114 1.55633477
81.0135047 6.358504695
83.02915477 1.130045092
89.00219107 2.23317461
97.04480483 1.939631671
105.0334912 1.800476356
109.0448048 1.60602142
111.0604549 1.121525595
119.0291548 6.837834933
121.0448048 2.177616353
123.0240694 16.29983309
134.0600403 2.007783975
137.0397195 6.919512173
138.0713539 0.9755636468

Name: +ve in-silico MS/MS by CFM-ID for BKSIDUKMFWCHDF-UHFFFAOYSA-N
ID: BKSIDUKMFWCHDF-UHFFFAOYSA-N
Comment: Energy0
Num peaks: 6
137.0709393 0.9935553959
137.0821727 0.7418030628
161.0821727 2.724547653
162.0661883 6.528795912
163.0614373 0.7956308268
179.0927374 84.41412837

Name: +ve in-silico MS/MS by CFM-ID for BKSIDUKMFWCHDF-UHFFFAOYSA-N
ID: BKSIDUKMFWCHDF-UHFFFAOYSA-N
Comment: Energy1
Num peaks: 7
120.0556236 4.273097682
137.0821727 4.438899182
151.0978228 13.66662541
161.0821727 4.66170163
162.0661883 13.57204667
163.0614373 5.846986022
179.0927374 34.64436001

Name: +ve in-silico MS/MS by CFM-ID for BKSIDUKMFWCHDF-UHFFFAOYSA-N
ID: BKSIDUKMFWCHDF-UHFFFAOYSA-N
Comment: Energy2
Num peaks: 31
41.03857658 1.106264585
43.02907452 3.268084747
45.04472458 1.211735243
49.00727645 5.547299606
51.02292652 1.213690474
53.03857658 1.191279352
63.02292652 1.147957229
68.04947561 1.104476702
82.06512568 1.667849672
93.04472458 1.351860928
108.0556236 2.044264775
110.0712737 1.579160876
111.0552893 1.388054039
118.0287402 1.243804622
120.0443902 2.567349951
120.0556236 4.082141847
121.0396392 3.201704252
121.0508726 2.201137841
123.0665226 3.772507522
124.0869237 1.526304601
134.0712737 3.377300729
135.0552893 1.934832619
135.0665226 4.254552706
136.0505382 2.385098972
137.0709393 1.575744961
144.0556236 4.867815447
146.0348882 2.058564021
151.0978228 1.466430766
161.0821727 2.805682451
162.0661883 4.460580016
163.0614373 5.2212038

Name: +ve in-silico MS/MS by CFM-ID for DSUPKHVGSRFUCE-UHFFFAOYSA-N
ID: DSUPKHVGSRFUCE-UHFFFAOYSA-N
Comment: Energy0
Num peaks: 6
92.02597689 2.655179813
135.0681761 16.12339028
137.0838261 7.138434434
151.0630907 16.23850837
153.0787407 10.78996777
196.1209399 33.46050107

Name: +ve in-silico MS/MS by CFM-ID for DSUPKHVGSRFUCE-UHFFFAOYSA-N
ID: DSUPKHVGSRFUCE-UHFFFAOYSA-N
Comment: Energy1
Num peaks: 9
46.06512568 5.86581545
60.04439023 3.729580606
92.02597689 7.177678991
108.0208915 17.37192904
110.0365416 11.7864398
135.0681761 5.488569557
137.0474406 3.820995143
151.0630907 18.81817338
153.0787407 6.428958969

Name: +ve in-silico MS/MS by CFM-ID for DSUPKHVGSRFUCE-UHFFFAOYSA-N
ID: DSUPKHVGSRFUCE-UHFFFAOYSA-N
Comment: Energy2
Num peaks: 12
15.02292652 11.28085923
44.04947561 9.56445807
46.06512568 5.549657133
60.04439023 4.703249137
108.0208915 8.670785468
121.052526 5.95891607
135.0317905 4.01914134
135.0681761 4.696701793
137.0474406 4.826744348
137.0838261 4.132105021
151.0630907 14.09712242
153.0787407 4.601897917

Name: +ve in-silico MS/MS by CFM-ID for MBBZMMPHUWSWHV-UHFFFAOYSA-N
ID: MBBZMMPHUWSWHV-UHFFFAOYSA-N
Comment: Energy0
Num peaks: 10
44.04947561 4.329144456
61.02840582 5.286457931
91.0389705 4.645494165
104.070605 4.265039155
134.0811697 2.226511627
147.0651853 2.209408753
160.0968197 6.026238823
165.0757499 3.523199977
178.1073844 20.57481901
196.1179491 27.97526766

Name: +ve in-silico MS/MS by CFM-ID for MBBZMMPHUWSWHV-UHFFFAOYSA-N
ID: MBBZMMPHUWSWHV-UHFFFAOYSA-N
Comment: Energy1
Num peaks: 15
43.01784114 2.776575703
44.04947561 9.978906246
45.0334912 2.894002011
46.06512568 3.402011368
61.02840582 16.54516742
63.04405588 6.466706015
73.02840582 6.209642773
75.04405588 2.468583419
86.0600403 3.616201833
91.0389705 6.869498768
104.070605 5.579379762
147.0651853 2.111325106
160.0968197 3.893913629
178.1073844 5.403817496
196.1179491 2.738399237

Name: +ve in-silico MS/MS by CFM-ID for MBBZMMPHUWSWHV-UHFFFAOYSA-N
ID: MBBZMMPHUWSWHV-UHFFFAOYSA-N
Comment: Energy2
Num peaks: 17
15.02292652 6.646221561
28.01817548 1.894735871
30.03382555 1.999076159
31.01784114 2.478433191
42.03382555 1.968780363
43.01784114 4.728703924
44.04947561 18.04925539
45.0334912 4.909684351
46.06512568 6.880682677
56.04947561 1.525880023
61.02840582 11.79610575
63.04405588 2.968414419
73.02840582 4.58357656
75.04405588 3.287889216
86.0600403 2.369520929
91.0389705 2.85497776
160.0968197 2.327836305

Name: +ve in-silico MS/MS by CFM-ID for DKNIFLGCIMSZGQ-UHFFFAOYSA-N
ID: DKNIFLGCIMSZGQ-UHFFFAOYSA-N
Comment: Energy0
Num peaks: 8
85.06479133 3.67792989
101.0597059 2.47071244
115.075356 4.229808395
131.0702706 24.72372106
133.0859207 3.272742951
149.0808353 5.664129869
161.0808353 19.39620999
179.0914 18.9016023

Name: +ve in-silico MS/MS by CFM-ID for DKNIFLGCIMSZGQ-UHFFFAOYSA-N
ID: DKNIFLGCIMSZGQ-UHFFFAOYSA-N
Comment: Energy1
Num peaks: 12
49.02840582 2.430545455
69.0334912 4.091755024
85.06479133 9.604077049
99.04405588 5.031441324
101.0597059 6.97137592
103.075356 4.635124111
115.075356 8.303524295
131.0702706 18.99328561
133.0859207 4.876510129
149.0808353 5.606360436
161.0808353 7.611733193
179.0914 2.936731724

Name: +ve in-silico MS/MS by CFM-ID for DKNIFLGCIMSZGQ-UHFFFAOYSA-N
ID: DKNIFLGCIMSZGQ-UHFFFAOYSA-N
Comment: Energy2
Num peaks: 12
31.01784114 3.459671305
47.01275576 2.078171459
69.0334912 2.010913505
71.04914126 13.13768301
85.06479133 19.03686677
87.08044139 4.712343273
99.04405588 4.210204666
101.0597059 7.870621538
103.075356 3.120836177
115.075356 10.04896876
117.0910061 3.18396638
131.0702706 7.500552767

Name: +ve in-silico MS/MS by CFM-ID for MBBZMMPHUWSWHV-UHFFFAOYSA-N
ID: MBBZMMPHUWSWHV-UHFFFAOYSA-N
Comment: Energy0
Num peaks: 10
44.04947561 4.329144456
61.02840582 5.286457931
91.0389705 4.645494165
104.070605 4.265039155
134.0811697 2.226511627
147.0651853 2.209408753
160.0968197 6.026238823
165.0757499 3.523199977
178.1073844 20.57481901
196.1179491 27.97526766

Name: +ve in-silico MS/MS by CFM-ID for MBBZMMPHUWSWHV-UHFFFAOYSA-N
ID: MBBZMMPHUWSWHV-UHFFFAOYSA-N
Comment: Energy1
Num peaks: 15
43.01784114 2.776575703
44.04947561 9.978906246
45.0334912 2.894002011
46.06512568 3.402011368
61.02840582 16.54516742
63.04405588 6.466706015
73.02840582 6.209642773
75.04405588 2.468583419
86.0600403 3.616201833
91.0389705 6.869498768
104.070605 5.579379762
147.0651853 2.111325106
160.0968197 3.893913629
178.1073844 5.403817496
196.1179491 2.738399237

Name: +ve in-silico MS/MS by CFM-ID for MBBZMMPHUWSWHV-UHFFFAOYSA-N
ID: MBBZMMPHUWSWHV-UHFFFAOYSA-N
Comment: Energy2
Num peaks: 17
15.02292652 6.646221561
28.01817548 1.894735871
30.03382555 1.999076159
31.01784114 2.478433191
42.03382555 1.968780363
43.01784114 4.728703924
44.04947561 18.04925539
45.0334912 4.909684351
46.06512568 6.880682677
56.04947561 1.525880023
61.02840582 11.79610575
63.04405588 2.968414419
73.02840582 4.58357656
75.04405588 3.287889216
86.0600403 2.369520929
91.0389705 2.85497776
160.0968197 2.327836305

Name: +ve in-silico MS/MS by CFM-ID for MBBZMMPHUWSWHV-UHFFFAOYSA-N
ID: MBBZMMPHUWSWHV-UHFFFAOYSA-N
Comment: Energy0
Num peaks: 10
44.04947561 4.329144456
61.02840582 5.286457931
91.0389705 4.645494165
104.070605 4.265039155
134.0811697 2.226511627
147.0651853 2.209408753
160.0968197 6.026238823
165.0757499 3.523199977
178.1073844 20.57481901
196.1179491 27.97526766

Name: +ve in-silico MS/MS by CFM-ID for MBBZMMPHUWSWHV-UHFFFAOYSA-N
ID: MBBZMMPHUWSWHV-UHFFFAOYSA-N
Comment: Energy1
Num peaks: 15
43.01784114 2.776575703
44.04947561 9.978906246
45.0334912 2.894002011
46.06512568 3.402011368
61.02840582 16.54516742
63.04405588 6.466706015
73.02840582 6.209642773
75.04405588 2.468583419
86.0600403 3.616201833
91.0389705 6.869498768
104.070605 5.579379762
147.0651853 2.111325106
160.0968197 3.893913629
178.1073844 5.403817496
196.1179491 2.738399237

Name: +ve in-silico MS/MS by CFM-ID for MBBZMMPHUWSWHV-UHFFFAOYSA-N
ID: MBBZMMPHUWSWHV-UHFFFAOYSA-N
Comment: Energy2
Num peaks: 17
15.02292652 6.646221561
28.01817548 1.894735871
30.03382555 1.999076159
31.01784114 2.478433191
42.03382555 1.968780363
43.01784114 4.728703924
44.04947561 18.04925539
45.0334912 4.909684351
46.06512568 6.880682677
56.04947561 1.525880023
61.02840582 11.79610575
63.04405588 2.968414419
73.02840582 4.58357656
75.04405588 3.287889216
86.0600403 2.369520929
91.0389705 2.85497776
160.0968197 2.327836305

Name: +ve in-silico MS/MS by CFM-ID for MBBZMMPHUWSWHV-UHFFFAOYSA-N
ID: MBBZMMPHUWSWHV-UHFFFAOYSA-N
Comment: Energy0
Num peaks: 10
44.04947561 4.329144456
61.02840582 5.286457931
91.0389705 4.645494165
104.070605 4.265039155
134.0811697 2.226511627
147.0651853 2.209408753
160.0968197 6.026238823
165.0757499 3.523199977
178.1073844 20.57481901
196.1179491 27.97526766

Name: +ve in-silico MS/MS by CFM-ID for MBBZMMPHUWSWHV-UHFFFAOYSA-N
ID: MBBZMMPHUWSWHV-UHFFFAOYSA-N
Comment: Energy1
Num peaks: 15
43.01784114 2.776575703
44.04947561 9.978906246
45.0334912 2.894002011
46.06512568 3.402011368
61.02840582 16.54516742
63.04405588 6.466706015
73.02840582 6.209642773
75.04405588 2.468583419
86.0600403 3.616201833
91.0389705 6.869498768
104.070605 5.579379762
147.0651853 2.111325106
160.0968197 3.893913629
178.1073844 5.403817496
196.1179491 2.738399237

Name: +ve in-silico MS/MS by CFM-ID for MBBZMMPHUWSWHV-UHFFFAOYSA-N
ID: MBBZMMPHUWSWHV-UHFFFAOYSA-N
Comment: Energy2
Num peaks: 17
15.02292652 6.646221561
28.01817548 1.894735871
30.03382555 1.999076159
31.01784114 2.478433191
42.03382555 1.968780363
43.01784114 4.728703924
44.04947561 18.04925539
45.0334912 4.909684351
46.06512568 6.880682677
56.04947561 1.525880023
61.02840582 11.79610575
63.04405588 2.968414419
73.02840582 4.58357656
75.04405588 3.287889216
86.0600403 2.369520929
91.0389705 2.85497776
160.0968197 2.327836305

Name: +ve in-silico MS/MS by CFM-ID for ZYYQJKXJTWQPJN-UHFFFAOYSA-N
ID: ZYYQJKXJTWQPJN-UHFFFAOYSA-N
Comment: Energy0
Num peaks: 6
27.02292652 1.468147013
57.0334912 1.26179631
73.02840582 1.635600121
121.0495352 0.8461237729
161.0808353 16.94665997
179.0914 64.67995948

Name: +ve in-silico MS/MS by CFM-ID for ZYYQJKXJTWQPJN-UHFFFAOYSA-N
ID: ZYYQJKXJTWQPJN-UHFFFAOYSA-N
Comment: Energy1
Num peaks: 13
43.01784114 2.161195661
57.0334912 2.485121855
59.01275576 1.262700742
59.04914126 1.48533366
87.04405588 1.425088209
131.0702706 1.62842588
133.0859207 1.903460945
143.0702706 2.965577807
147.0651853 1.587763031
149.0808353 4.656223955
151.0964854 1.849933323
161.0808353 28.28977676
179.0914 28.55110295

Name: +ve in-silico MS/MS by CFM-ID for ZYYQJKXJTWQPJN-UHFFFAOYSA-N
ID: ZYYQJKXJTWQPJN-UHFFFAOYSA-N
Comment: Energy2
Num peaks: 28
27.02292652 3.578581862
29.03857658 1.5944011
31.01784114 3.091007915
39.02292652 1.052423172
41.00219107 1.294505134
43.01784114 4.90454323
45.0334912 7.662762563
47.01275576 2.105264094
55.01784114 3.442577501
57.0334912 6.22732172
59.04914126 6.108881258
61.06479133 1.459171907
73.02840582 3.97281678
75.04405588 6.652336094
85.02840582 1.198067623
87.04405588 2.794177259
89.05970595 1.420579302
91.0389705 2.886426683
93.05462057 0.9569092978
101.0233204 2.346530624
103.0389705 1.227323634
105.0546206 1.404527756
113.0597059 2.066303923
115.075356 3.188492598
117.0910061 2.491810444
131.0702706 1.625922108
143.0702706 2.254346553
161.0808353 1.888626296

Name: +ve in-silico MS/MS by CFM-ID for UMTUSHSBCYAHOA-UHFFFAOYSA-N
ID: UMTUSHSBCYAHOA-UHFFFAOYSA-N
Comment: Energy0
Num peaks: 7
45.0334912 4.668040857
73.02840582 11.80532254
89.05970595 16.91211879
91.0389705 5.710310975
107.0702706 3.679710006
161.0808353 8.024554456
179.0914 30.21592023

Name: +ve in-silico MS/MS by CFM-ID for UMTUSHSBCYAHOA-UHFFFAOYSA-N
ID: UMTUSHSBCYAHOA-UHFFFAOYSA-N
Comment: Energy1
Num peaks: 11
45.0334912 8.978016306
55.01784114 3.557478254
63.04405588 5.335046961
71.04914126 2.295789153
73.02840582 15.6408411
89.05970595 18.36405068
107.0702706 8.309683347
117.0546206 2.961826782
143.0702706 1.728490692
161.0808353 7.587020793
179.0914 6.688498723

Name: +ve in-silico MS/MS by CFM-ID for UMTUSHSBCYAHOA-UHFFFAOYSA-N
ID: UMTUSHSBCYAHOA-UHFFFAOYSA-N
Comment: Energy2
Num peaks: 16
27.02292652 2.090329581
31.01784114 2.272224755
43.01784114 3.463731743
45.0334912 23.22216746
47.04914126 3.383836248
55.01784114 3.844026505
57.0334912 2.196278988
59.04914126 2.97592699
61.02840582 4.533329354
63.04405588 5.282013208
73.02840582 13.48618365
73.06479133 1.906649823
75.04405588 2.904127288
89.05970595 5.367002749
91.0389705 2.850698851
117.0546206 1.931271857

Name: +ve in-silico MS/MS by CFM-ID for ALCZGJURKAXFOK-UHFFFAOYSA-N
ID: ALCZGJURKAXFOK-UHFFFAOYSA-N
Comment: Energy0
Num peaks: 6
43.05422664 2.505082133
137.0457872 9.745739677
152.0818384 1.326294724
161.0821727 1.028534797
162.0661883 23.68109762
179.0927374 55.67809985

Name: +ve in-silico MS/MS by CFM-ID for ALCZGJURKAXFOK-UHFFFAOYSA-N
ID: ALCZGJURKAXFOK-UHFFFAOYSA-N
Comment: Energy1
Num peaks: 13
43.05422664 3.185316145
52.01817548 1.763638821
67.02907452 1.874632208
93.00833907 1.882874769
94.03997355 3.156545834
95.02398914 2.685409408
122.0348882 7.015845202
137.0457872 16.16707132
148.0505382 10.48731059
149.0457872 2.700650645
152.0818384 12.55146245
162.0661883 11.54416335
179.0927374 6.21027661

Name: +ve in-silico MS/MS by CFM-ID for ALCZGJURKAXFOK-UHFFFAOYSA-N
ID: ALCZGJURKAXFOK-UHFFFAOYSA-N
Comment: Energy2
Num peaks: 14
40.01817548 7.793317169
41.03857658 1.982479441
43.05422664 12.18844616
50.00252542 3.463221489
52.01817548 4.61577094
65.01342445 6.765152856
67.02907452 18.60007534
77.01342445 1.483938843
94.03997355 3.006058011
95.02398914 3.811225405
108.0192381 1.677227375
120.0192381 5.111418168
122.0348882 3.344849615
137.0457872 6.612947891

Name: +ve in-silico MS/MS by CFM-ID for CSTASUYICDQHEG-UHFFFAOYSA-N
ID: CSTASUYICDQHEG-UHFFFAOYSA-N
Comment: Energy0
Num peaks: 6
45.0334912 0.8942447336
88.07569036 1.264549363
109.0508726 2.534075649
169.1083875 1.561367133
179.0927374 17.93109417
196.1192865 71.41814208

Name: +ve in-silico MS/MS by CFM-ID for CSTASUYICDQHEG-UHFFFAOYSA-N
ID: CSTASUYICDQHEG-UHFFFAOYSA-N
Comment: Energy1
Num peaks: 8
109.0508726 2.349074529
152.0818384 5.258243207
152.0930717 1.701642651
154.0974884 2.648225432
167.0927374 1.75425485
169.1083875 6.157556635
179.0927374 25.73323644
196.1192865 34.85180974

Name: +ve in-silico MS/MS by CFM-ID for CSTASUYICDQHEG-UHFFFAOYSA-N
ID: CSTASUYICDQHEG-UHFFFAOYSA-N
Comment: Energy2
Num peaks: 31
40.01817548 3.309128241
42.03382555 3.876727104
43.01784114 0.8554930473
43.02907452 2.218250651
45.0334912 2.531772676
53.01342445 1.745534033
55.02907452 4.597637338
56.04947561 2.075523628
57.04472458 4.959590328
59.06037464 1.14068437
67.02907452 1.692543008
68.02432348 0.8269241304
70.03997355 1.461954552
72.05562361 0.8961499501
80.02432348 1.682267439
82.03997355 3.38358129
86.0600403 1.327222275
88.07569036 3.696571913
98.0600403 1.941226184
109.0508726 10.0900217
111.0552893 1.121299053
113.0709393 1.145976248
121.0508726 2.322954399
124.0617716 2.937649186
138.0774217 2.65505711
150.0774217 1.35308234
152.0818384 1.308968433
152.0930717 1.200083397
162.0661883 1.010037473
167.0927374 1.278010293
179.0927374 2.64786724

Name: +ve in-silico MS/MS by CFM-ID for NUFUGDJGRYGRTL-UHFFFAOYSA-N
ID: NUFUGDJGRYGRTL-UHFFFAOYSA-N
Comment: Energy0
Num peaks: 6
43.05422664 11.06879261
75.02629764 4.601711126
77.04194771 10.55722248
103.0575978 15.33425533
135.0296688 5.786805094
179.092269 39.21879761

Name: +ve in-silico MS/MS by CFM-ID for NUFUGDJGRYGRTL-UHFFFAOYSA-N
ID: NUFUGDJGRYGRTL-UHFFFAOYSA-N
Comment: Energy1
Num peaks: 8
43.05422664 26.9052729
75.02629764 9.855637155
77.04194771 8.639999549
92.98271858 5.177831125
103.0575978 8.236611453
135.0296688 7.522893643
137.0453188 5.057337172
179.092269 10.33763828

Name: +ve in-silico MS/MS by CFM-ID for NUFUGDJGRYGRTL-UHFFFAOYSA-N
ID: NUFUGDJGRYGRTL-UHFFFAOYSA-N
Comment: Energy2
Num peaks: 8
41.03857658 5.746228642
43.05422664 38.58567055
45.06987671 4.2431883
61.01064758 8.05405611
63.02629764 3.095667279
75.02629764 8.673220847
77.04194771 7.625301325
92.98271858 4.668222513

Name: +ve in-silico MS/MS by CFM-ID for GHLNFLBYBAMEHM-UHFFFAOYSA-N
ID: GHLNFLBYBAMEHM-UHFFFAOYSA-N
Comment: Energy0
Num peaks: 6
137.0457872 9.30266034
148.0505382 1.316364972
150.0661883 3.344618273
152.0818384 9.350795808
162.0661883 1.028470087
179.0927374 72.48518383

Name: +ve in-silico MS/MS by CFM-ID for GHLNFLBYBAMEHM-UHFFFAOYSA-N
ID: GHLNFLBYBAMEHM-UHFFFAOYSA-N
Comment: Energy1
Num peaks: 6
109.0508726 2.21314031
110.0348882 4.225485168
137.0457872 54.66177817
151.0978228 3.076221794
152.0818384 5.384193473
179.0927374 17.2034405

Name: +ve in-silico MS/MS by CFM-ID for GHLNFLBYBAMEHM-UHFFFAOYSA-N
ID: GHLNFLBYBAMEHM-UHFFFAOYSA-N
Comment: Energy2
Num peaks: 14
43.02907452 1.543197622
81.04472458 2.119055107
82.03997355 4.117339671
83.06037464 1.74438797
85.07602471 3.218105121
94.03997355 8.855802124
95.06037464 2.813481213
107.0603746 3.273198868
108.0192381 15.49015252
110.0348882 19.06342788
120.0192381 7.443605886
121.0508726 1.616732649
122.0348882 1.782129572
137.0457872 6.97341885

Name: +ve in-silico MS/MS by CFM-ID for XNFQQFLWCZJQOJ-UHFFFAOYSA-N
ID: XNFQQFLWCZJQOJ-UHFFFAOYSA-N
Comment: Energy0
Num peaks: 6
90.03382555 10.07630909
92.04947561 5.47819001
94.06512568 3.027482174
152.0818384 2.883899571
162.0661883 19.70453904
179.0927374 43.3908001

Name: +ve in-silico MS/MS by CFM-ID for XNFQQFLWCZJQOJ-UHFFFAOYSA-N
ID: XNFQQFLWCZJQOJ-UHFFFAOYSA-N
Comment: Energy1
Num peaks: 16
40.01817548 2.488551949
54.03382555 1.344265663
84.05562361 1.401741066
92.04947561 3.518146909
94.06512568 2.47876079
109.0760247 3.422426776
118.0287402 1.853533787
120.0443902 8.251329983
126.0661883 1.540702873
135.0552893 1.603641422
137.0709393 11.44976019
145.0396392 2.252366943
148.0505382 2.786316792
152.0818384 2.507643132
162.0661883 26.70209442
179.0927374 7.531608646

Name: +ve in-silico MS/MS by CFM-ID for XNFQQFLWCZJQOJ-UHFFFAOYSA-N
ID: XNFQQFLWCZJQOJ-UHFFFAOYSA-N
Comment: Energy2
Num peaks: 27
25.00727645 1.843959024
26.00252542 2.108995855
27.02292652 2.119845173
39.02292652 3.830587535
40.01817548 8.561880241
41.03857658 2.734798517
42.03382555 3.270094628
43.02907452 3.740629355
45.04472458 2.230128809
49.00727645 2.132884949
50.00252542 7.488995792
51.02292652 2.443102132
52.01817548 3.059767361
53.03857658 1.528853543
54.03382555 5.370254426
64.01817548 4.018872105
66.03382555 3.906982661
67.02907452 1.154789131
67.05422664 1.099114824
68.04947561 2.949210139
82.03997355 3.053629009
82.06512568 1.00696088
84.05562361 1.56375167
90.03382555 3.435712519
92.04947561 3.551408094
94.06512568 1.478551336
136.0505382 1.126310675

Name: +ve in-silico MS/MS by CFM-ID for RDYRRCJNRVLTLR-UHFFFAOYSA-N
ID: RDYRRCJNRVLTLR-UHFFFAOYSA-N
Comment: Energy0
Num peaks: 6
41.03857658 1.890202721
75.02629764 9.106393009
83.08552677 9.476873795
100.1120759 1.601717116
140.143376 16.01102832
174.1310971 53.79593371

Name: +ve in-silico MS/MS by CFM-ID for RDYRRCJNRVLTLR-UHFFFAOYSA-N
ID: RDYRRCJNRVLTLR-UHFFFAOYSA-N
Comment: Energy1
Num peaks: 6
41.03857658 10.94316661
61.01064758 1.585903681
75.02629764 20.51913455
83.08552677 17.81995667
140.143376 9.555006046
174.1310971 20.87481152

Name: +ve in-silico MS/MS by CFM-ID for RDYRRCJNRVLTLR-UHFFFAOYSA-N
ID: RDYRRCJNRVLTLR-UHFFFAOYSA-N
Comment: Energy2
Num peaks: 11
39.02292652 3.597204154
41.03857658 23.61922468
43.05422664 5.92080983
53.03857658 2.472688907
55.05422664 5.422618245
57.06987671 2.620851963
69.06987671 3.762809548
71.08552677 3.596641446
75.02629764 10.38854571
83.08552677 16.48405098
98.0964258 2.155022835

Name: +ve in-silico MS/MS by CFM-ID for QBZHCCCZXWBPPN-UHFFFAOYSA-N
ID: QBZHCCCZXWBPPN-UHFFFAOYSA-N
Comment: Energy0
Num peaks: 6
100.0756904 1.891439395
124.0557039 2.043302776
164.087004 2.892302422
176.1069905 2.395571354
178.1026541 36.9955682
196.1132187 47.25057845

Name: +ve in-silico MS/MS by CFM-ID for QBZHCCCZXWBPPN-UHFFFAOYSA-N
ID: QBZHCCCZXWBPPN-UHFFFAOYSA-N
Comment: Energy1
Num peaks: 7
109.0448048 8.450977383
124.0557039 8.633146882
162.0713539 4.755703208
164.087004 8.155302372
166.1026541 3.873401678
178.1026541 43.20772555
196.1132187 6.130028844

Name: +ve in-silico MS/MS by CFM-ID for QBZHCCCZXWBPPN-UHFFFAOYSA-N
ID: QBZHCCCZXWBPPN-UHFFFAOYSA-N
Comment: Energy2
Num peaks: 24
41.03857658 1.812580262
51.02292652 0.9699316951
55.05422664 4.093544219
57.06987671 1.169845439
63.02292652 1.09000382
65.03857658 1.669125288
68.04947561 2.666108099
70.06512568 0.9350338702
73.06479133 1.855657712
81.0135047 0.9371512069
83.02915477 1.263972307
91.05422664 1.055672168
104.0494756 8.720172074
108.0244037 1.479918561
109.0448048 9.093014191
111.0604549 2.515799483
122.0400538 4.01460828
124.0557039 10.44987512
144.0807757 3.111974211
146.0964258 1.042101867
148.0557039 1.442359188
162.0713539 11.21444323
164.087004 1.939298107
178.1026541 5.827429291

Name: +ve in-silico MS/MS by CFM-ID for CJSYCAXPAKWEQG-UHFFFAOYSA-N
ID: CJSYCAXPAKWEQG-UHFFFAOYSA-N
Comment: Energy0
Num peaks: 6
109.0448048 1.364878439
124.0557039 2.071590325
164.087004 2.929489226
176.1069905 2.425348355
178.1026541 37.38369713
196.1132187 48.07253191

Name: +ve in-silico MS/MS by CFM-ID for CJSYCAXPAKWEQG-UHFFFAOYSA-N
ID: CJSYCAXPAKWEQG-UHFFFAOYSA-N
Comment: Energy1
Num peaks: 7
109.0448048 8.573514512
124.0557039 8.599833884
162.0713539 4.896840948
164.087004 8.147406162
166.1026541 3.88900571
178.1026541 43.52158247
196.1132187 6.181808919

Name: +ve in-silico MS/MS by CFM-ID for CJSYCAXPAKWEQG-UHFFFAOYSA-N
ID: CJSYCAXPAKWEQG-UHFFFAOYSA-N
Comment: Energy2
Num peaks: 24
41.03857658 1.914395923
55.05422664 3.913725074
63.02292652 1.090310241
65.03857658 2.324674077
68.04947561 1.52761179
73.06479133 1.69272556
76.01817548 1.237808561
93.0135047 1.756363001
95.02915477 0.9814982074
97.04480483 4.03988037
104.0494756 8.241949321
108.0244037 1.389071708
109.0448048 8.651466474
111.0604549 2.218701819
122.0400538 3.61051789
124.0557039 9.745314545
134.0964258 1.149556222
144.0807757 2.474915454
146.0964258 1.030858302
148.0557039 1.331397228
162.0713539 11.69049347
164.087004 1.771217569
178.1026541 5.700292651
180.0819186 1.029552434

Name: +ve in-silico MS/MS by CFM-ID for VCXKDQUNQXMEBN-UHFFFAOYSA-N
ID: VCXKDQUNQXMEBN-UHFFFAOYSA-N
Comment: Energy0
Num peaks: 6
109.0448048 1.36960775
124.0557039 2.079180135
164.087004 2.936233667
176.1069905 2.432147584
178.1026541 37.51761841
196.1132187 48.26060752

Name: +ve in-silico MS/MS by CFM-ID for VCXKDQUNQXMEBN-UHFFFAOYSA-N
ID: VCXKDQUNQXMEBN-UHFFFAOYSA-N
Comment: Energy1
Num peaks: 6
109.0448048 8.618077988
124.0557039 8.638677703
162.0713539 4.815883967
164.087004 8.164455352
178.1026541 43.78787119
196.1132187 6.2066844

Name: +ve in-silico MS/MS by CFM-ID for VCXKDQUNQXMEBN-UHFFFAOYSA-N
ID: VCXKDQUNQXMEBN-UHFFFAOYSA-N
Comment: Energy2
Num peaks: 23
41.03857658 1.622095917
55.05422664 3.983523085
57.06987671 0.9145195682
65.03857658 1.362092365
68.04947561 1.545152384
73.06479133 1.725847736
76.01817548 1.045950604
81.0135047 1.841646165
83.02915477 1.179131012
91.05422664 1.099825527
97.04480483 4.270770217
104.0494756 8.784851379
109.0448048 9.642637802
111.0604549 2.60029284
122.0400538 3.478232817
124.0557039 10.09262095
134.0964258 1.062661951
144.0807757 3.413442342
146.0964258 1.062649867
148.0557039 1.331752524
162.0713539 11.23194164
164.087004 1.775985729
178.1026541 5.835744644

Name: +ve in-silico MS/MS by CFM-ID for DVTPJWDTVVRYSA-UHFFFAOYSA-N
ID: DVTPJWDTVVRYSA-UHFFFAOYSA-N
Comment: Energy0
Num peaks: 6
71.08552677 6.595113634
94.06512568 1.925369659
103.0575978 2.700536349
126.0371967 3.088235595
179.0888979 24.532313
196.115447 43.39788863

Name: +ve in-silico MS/MS by CFM-ID for DVTPJWDTVVRYSA-UHFFFAOYSA-N
ID: DVTPJWDTVVRYSA-UHFFFAOYSA-N
Comment: Energy1
Num peaks: 22
43.05422664 0.8669020787
53.03857658 0.9831979826
55.05422664 0.6823715694
57.06987671 2.535866214
65.03857658 1.076876664
66.03382555 1.114564123
67.05422664 0.9804592636
69.06987671 4.160809264
71.08552677 11.47161368
94.06512568 1.124988666
101.0419477 2.12719027
103.0575978 10.90578545
111.0262976 0.7411694818
126.0371967 3.913493633
130.0684968 0.6783019228
132.0841469 0.6799098593
152.0528467 0.8270588356
153.0732478 0.7326082239
163.0575978 1.152173991
179.0888979 13.64852942
180.0841469 2.247140382
196.115447 17.46869245

Name: +ve in-silico MS/MS by CFM-ID for DVTPJWDTVVRYSA-UHFFFAOYSA-N
ID: DVTPJWDTVVRYSA-UHFFFAOYSA-N
Comment: Energy2
Num peaks: 29
39.02292652 2.730748751
41.03857658 8.931434467
43.05422664 5.226127634
45.06987671 1.353230432
53.03857658 1.985807057
55.05422664 3.932995178
57.06987671 3.669288468
58.99499752 1.208746057
63.02292652 1.373169488
65.03857658 2.309855283
67.05422664 2.436724012
69.06987671 2.38847411
71.08552677 5.975619425
80.04947561 0.9449169625
97.01064758 11.28094762
99.02629764 5.813052152
101.0419477 1.412052728
103.0575978 2.492177863
105.0732478 0.9691071047
111.0262976 4.327365387
113.0419477 0.9523846237
115.0575978 0.8901795089
123.0262976 0.9165435548
125.0419477 1.469639915
126.0371967 1.782497674
132.0841469 0.8457696191
135.0262976 1.131119588
153.0732478 0.9592114891
180.0841469 0.8880613639

Name: +ve in-silico MS/MS by CFM-ID for GKCWAQWESJZYIT-UHFFFAOYSA-N
ID: GKCWAQWESJZYIT-UHFFFAOYSA-N
Comment: Energy0
Num peaks: 6
74.0964258 11.00336367
80.02615332 21.53216233
100.0756904 4.871901386
117.1022395 3.752539488
123.031967 6.133586276
179.0945672 36.07549272

Name: +ve in-silico MS/MS by CFM-ID for GKCWAQWESJZYIT-UHFFFAOYSA-N
ID: GKCWAQWESJZYIT-UHFFFAOYSA-N
Comment: Energy1
Num peaks: 9
44.0130901 3.099336704
44.04947561 5.501061307
62.99960423 7.240293414
74.0964258 13.90923744
80.02615332 26.9245862
100.0756904 4.375654021
106.0054179 7.248841365
123.031967 10.18554123
179.0945672 3.3125263

Name: +ve in-silico MS/MS by CFM-ID for GKCWAQWESJZYIT-UHFFFAOYSA-N
ID: GKCWAQWESJZYIT-UHFFFAOYSA-N
Comment: Energy2
Num peaks: 11
44.0130901 2.228015512
44.04947561 6.613206626
57.06987671 7.243082413
58.06512568 5.038567242
60.98395416 3.825197338
62.99960423 32.12048162
72.08077574 3.288867971
74.0964258 9.175328425
80.02615332 6.174075981
84.04439023 2.061466702
100.0756904 2.618062967

Name: +ve in-silico MS/MS by CFM-ID for OORDEDRRTSWSRC-UHFFFAOYSA-N
ID: OORDEDRRTSWSRC-UHFFFAOYSA-N
Comment: Energy0
Num peaks: 6
101.0597059 6.229070683
119.0702706 16.89440527
137.0808353 4.329566106
143.0702706 6.605678851
161.0808353 22.97267157
179.0914 29.54921827

Name: +ve in-silico MS/MS by CFM-ID for OORDEDRRTSWSRC-UHFFFAOYSA-N
ID: OORDEDRRTSWSRC-UHFFFAOYSA-N
Comment: Energy1
Num peaks: 6
101.0597059 20.44382777
119.0702706 23.68486192
137.0808353 6.111339922
143.0702706 11.30909808
161.0808353 13.91649925
179.0914 5.954542008

Name: +ve in-silico MS/MS by CFM-ID for OORDEDRRTSWSRC-UHFFFAOYSA-N
ID: OORDEDRRTSWSRC-UHFFFAOYSA-N
Comment: Energy2
Num peaks: 10
15.02292652 1.489710625
43.01784114 5.37391173
87.04405588 6.681922385
89.05970595 5.451195438
99.04405588 9.485080313
101.0597059 30.99826147
117.0546206 1.71205272
119.0702706 14.83442551
143.0702706 3.588116967
161.0808353 1.620905709

Name: +ve in-silico MS/MS by CFM-ID for BKCNDTDWDGQHSD-UHFFFAOYSA-N
ID: BKCNDTDWDGQHSD-UHFFFAOYSA-N
Comment: Energy0
Num peaks: 6
57.06987671 6.473337359
59.08552677 2.908256969
89.04194771 8.198420634
121.0140187 1.504761073
123.0296688 8.212149923
179.092269 70.17471177

Name: +ve in-silico MS/MS by CFM-ID for BKCNDTDWDGQHSD-UHFFFAOYSA-N
ID: BKCNDTDWDGQHSD-UHFFFAOYSA-N
Comment: Energy1
Num peaks: 6
57.06987671 19.65257547
66.96706852 2.661530909
89.04194771 2.641390644
121.0140187 7.233570388
123.0296688 38.36762435
179.092269 22.0149609

Name: +ve in-silico MS/MS by CFM-ID for BKCNDTDWDGQHSD-UHFFFAOYSA-N
ID: BKCNDTDWDGQHSD-UHFFFAOYSA-N
Comment: Energy2
Num peaks: 6
41.03857658 7.178775488
55.05422664 18.35610339
57.06987671 12.69822125
59.08552677 4.113447576
73.01064758 23.97036667
89.04194771 27.98533417

Name: +ve in-silico MS/MS by CFM-ID for CKSLPUFDMRUJGX-UHFFFAOYSA-N
ID: CKSLPUFDMRUJGX-UHFFFAOYSA-N
Comment: Energy0
Num peaks: 6
135.0552893 4.718287868
148.0505382 3.117548981
150.0661883 7.125008567
152.0818384 2.273874825
162.0661883 2.826416468
179.0927374 73.55950348

Name: +ve in-silico MS/MS by CFM-ID for CKSLPUFDMRUJGX-UHFFFAOYSA-N
ID: CKSLPUFDMRUJGX-UHFFFAOYSA-N
Comment: Energy1
Num peaks: 6
95.06037464 1.552982816
132.0556236 1.370148511
134.0712737 2.164690133
136.0869237 37.43366499
161.0821727 6.267236286
179.0927374 37.60443635

Name: +ve in-silico MS/MS by CFM-ID for CKSLPUFDMRUJGX-UHFFFAOYSA-N
ID: CKSLPUFDMRUJGX-UHFFFAOYSA-N
Comment: Energy2
Num peaks: 14
52.01817548 18.98785905
53.03857658 3.505926374
54.03382555 8.121666635
55.05422664 2.972527549
56.04947561 3.099054399
64.01817548 1.906084236
66.03382555 8.431132313
78.03382555 3.193049832
80.04947561 3.941007379
92.04947561 2.387981502
93.04472458 2.170478274
105.0447246 8.446607592
107.0603746 9.522160572
109.0760247 4.309221148

Name: +ve in-silico MS/MS by CFM-ID for OOGFLLOHRHJKAE-UHFFFAOYSA-N
ID: OOGFLLOHRHJKAE-UHFFFAOYSA-N
Comment: Energy0
Num peaks: 6
79.05422664 1.955632611
81.06987671 3.242036153
89.04194771 27.57602182
106.0651257 9.184678003
140.0528467 18.13205988
196.115447 31.70517657

Name: +ve in-silico MS/MS by CFM-ID for OOGFLLOHRHJKAE-UHFFFAOYSA-N
ID: OOGFLLOHRHJKAE-UHFFFAOYSA-N
Comment: Energy1
Num peaks: 6
55.05422664 3.687441761
57.06987671 3.123829469
89.04194771 37.56229556
106.0651257 28.44936868
140.0528467 3.747282912
196.115447 7.072152166

Name: +ve in-silico MS/MS by CFM-ID for OOGFLLOHRHJKAE-UHFFFAOYSA-N
ID: OOGFLLOHRHJKAE-UHFFFAOYSA-N
Comment: Energy2
Num peaks: 7
55.05422664 10.85282139
65.03857658 2.837861572
73.01064758 26.31560963
79.05422664 5.884280912
81.06987671 3.036590344
89.04194771 25.84496182
106.0651257 6.43398291

Name: +ve in-silico MS/MS by CFM-ID for YHOLNLTUMZQQEH-UHFFFAOYSA-N
ID: YHOLNLTUMZQQEH-UHFFFAOYSA-N
Comment: Energy0
Num peaks: 6
41.03857658 2.09307178
43.05422664 15.82257881
73.01064758 26.29841024
132.0841469 0.9303678096
144.0841469 1.050738148
174.1310971 47.08214919

Name: +ve in-silico MS/MS by CFM-ID for YHOLNLTUMZQQEH-UHFFFAOYSA-N
ID: YHOLNLTUMZQQEH-UHFFFAOYSA-N
Comment: Energy1
Num peaks: 6
43.05422664 16.91061134
73.01064758 30.62373902
102.1277259 3.658390596
140.143376 7.474953351
144.0841469 8.215190362
174.1310971 13.85212578

Name: +ve in-silico MS/MS by CFM-ID for YHOLNLTUMZQQEH-UHFFFAOYSA-N
ID: YHOLNLTUMZQQEH-UHFFFAOYSA-N
Comment: Energy2
Num peaks: 6
27.02292652 3.943434411
29.03857658 6.305964587
39.02292652 11.61150398
41.03857658 7.070672102
43.05422664 37.17670396
73.01064758 16.55525181

Name: +ve in-silico MS/MS by CFM-ID for IUJOVGYPCHBXBQ-UHFFFAOYSA-N
ID: IUJOVGYPCHBXBQ-UHFFFAOYSA-N
Comment: Energy0
Num peaks: 6
43.05422664 4.99643961
57.06987671 4.058093619
84.08077574 12.81181198
86.0964258 3.864778715
89.04194771 7.00046343
174.1310971 52.99818307

Name: +ve in-silico MS/MS by CFM-ID for IUJOVGYPCHBXBQ-UHFFFAOYSA-N
ID: IUJOVGYPCHBXBQ-UHFFFAOYSA-N
Comment: Energy1
Num peaks: 7
55.05422664 5.534762081
57.06987671 28.38081836
89.04194771 3.466505658
116.0528467 8.885667521
118.0684968 22.56178407
132.0841469 3.40469724
174.1310971 8.434242406

Name: +ve in-silico MS/MS by CFM-ID for IUJOVGYPCHBXBQ-UHFFFAOYSA-N
ID: IUJOVGYPCHBXBQ-UHFFFAOYSA-N
Comment: Energy2
Num peaks: 10
41.03857658 9.140022816
43.05422664 18.98859215
45.06987671 4.944883396
55.05422664 8.180151934
56.04947561 3.020069323
57.06987671 13.98779363
67.05422664 3.129438794
69.06987671 3.098294787
84.08077574 14.07223629
86.0964258 2.315071722

Name: +ve in-silico MS/MS by CFM-ID for JJOGCOZXLLLROH-UHFFFAOYSA-N
ID: JJOGCOZXLLLROH-UHFFFAOYSA-N
Comment: Energy0
Num peaks: 7
133.052526 11.20768025
135.0681761 4.575486962
149.0474406 3.965974652
151.0630907 31.66631723
153.0787407 3.76326456
161.0838261 2.361788132
179.0943908 22.51134262

Name: +ve in-silico MS/MS by CFM-ID for JJOGCOZXLLLROH-UHFFFAOYSA-N
ID: JJOGCOZXLLLROH-UHFFFAOYSA-N
Comment: Energy1
Num peaks: 9
15.02292652 2.002058839
29.03857658 2.702251907
44.04947561 2.942945606
47.04914126 2.834526844
94.00524145 2.941240692
133.052526 8.833840156
135.0317905 15.87419111
149.0474406 8.545300051
151.0630907 35.10085644

Name: +ve in-silico MS/MS by CFM-ID for JJOGCOZXLLLROH-UHFFFAOYSA-N
ID: JJOGCOZXLLLROH-UHFFFAOYSA-N
Comment: Energy2
Num peaks: 22
15.02292652 3.339480463
27.02292652 1.161755671
29.03857658 5.583515714
30.03382555 1.748819938
42.03382555 2.021985571
44.04947561 2.432289638
45.0334912 2.697636438
47.04914126 6.134104633
56.04947561 1.149949758
58.06512568 1.328808252
105.0212259 5.289764371
107.0368759 4.242108778
119.0368759 2.11400858
121.0161405 7.039331503
122.0365416 5.969776849
123.0317905 11.08014258
125.0474406 3.027358706
135.0317905 5.219477639
135.0681761 2.094011944
137.0474406 1.337311281
151.0630907 3.718251799
153.0787407 1.60384067

Name: +ve in-silico MS/MS by CFM-ID for NYZWUNJQCIIVSA-UHFFFAOYSA-N
ID: NYZWUNJQCIIVSA-UHFFFAOYSA-N
Comment: Energy0
Num peaks: 6
69.06987671 16.15209366
79.05422664 2.158654551
101.0419477 2.895770859
111.0262976 13.4348055
137.0419477 2.597326769
179.0888979 49.55196543

Name: +ve in-silico MS/MS by CFM-ID for NYZWUNJQCIIVSA-UHFFFAOYSA-N
ID: NYZWUNJQCIIVSA-UHFFFAOYSA-N
Comment: Energy1
Num peaks: 8
41.03857658 2.218529103
55.05422664 4.326167957
67.05422664 6.764557315
69.06987671 17.95092058
101.0419477 9.17729229
111.0262976 20.14666805
123.0262976 2.972485167
179.0888979 16.79879776

Name: +ve in-silico MS/MS by CFM-ID for NYZWUNJQCIIVSA-UHFFFAOYSA-N
ID: NYZWUNJQCIIVSA-UHFFFAOYSA-N
Comment: Energy2
Num peaks: 14
39.02292652 3.534786288
41.03857658 3.444031871
53.03857658 9.962129963
55.05422664 5.193353068
63.02292652 3.646807594
65.03857658 13.40032711
67.05422664 7.222508692
69.06987671 8.687846271
80.97934745 3.347619082
82.99499752 4.275560486
85.01064758 2.689495455
94.99499752 2.561808449
97.01064758 3.990713457
111.0262976 8.426489037

Name: +ve in-silico MS/MS by CFM-ID for GTBOERMGQBLLHT-UHFFFAOYSA-N
ID: GTBOERMGQBLLHT-UHFFFAOYSA-N
Comment: Energy0
Num peaks: 6
135.0552893 2.446799232
148.0505382 1.251745675
150.0661883 2.839635889
161.0821727 1.042731369
163.0614373 1.604925729
179.0927374 88.1297644

Name: +ve in-silico MS/MS by CFM-ID for GTBOERMGQBLLHT-UHFFFAOYSA-N
ID: GTBOERMGQBLLHT-UHFFFAOYSA-N
Comment: Energy1
Num peaks: 8
71.06037464 4.625308717
96.05562361 6.686585481
120.0556236 8.146218744
122.0712737 6.597205125
148.0505382 3.7593239
150.0661883 3.210470661
151.0978228 3.220913674
179.0927374 44.85090835

Name: +ve in-silico MS/MS by CFM-ID for GTBOERMGQBLLHT-UHFFFAOYSA-N
ID: GTBOERMGQBLLHT-UHFFFAOYSA-N
Comment: Energy2
Num peaks: 26
40.01817548 1.778555393
42.03382555 1.723904152
52.01817548 2.725335527
55.02907452 0.9319263207
66.03382555 2.688064085
68.0130901 2.4505711
70.03997355 6.591048445
72.05562361 3.491721603
76.01817548 1.477108377
78.03382555 2.799322254
80.0130901 2.112641552
80.04947561 1.076268887
81.04472458 0.9309357372
91.02907452 1.504386063
93.00833907 4.599435184
93.04472458 5.260969172
95.02398914 5.738736442
95.06037464 2.159958046
96.05562361 4.595289509
108.0192381 11.35185255
108.0556236 3.759495852
120.0556236 1.180117488
122.0348882 3.090063303
122.0712737 1.260104299
124.0505382 3.584941237
135.0552893 1.867205721

Name: +ve in-silico MS/MS by CFM-ID for QMGSYRCNFHDASZ-UHFFFAOYSA-N
ID: QMGSYRCNFHDASZ-UHFFFAOYSA-N
Comment: Energy0
Num peaks: 6
71.02988619 1.593226781
73.04553625 2.42416699
147.0611863 4.136454904
149.0768364 5.692884532
151.0924864 1.83827301
179.0874011 74.0621637

Name: +ve in-silico MS/MS by CFM-ID for QMGSYRCNFHDASZ-UHFFFAOYSA-N
ID: QMGSYRCNFHDASZ-UHFFFAOYSA-N
Comment: Energy1
Num peaks: 10
43.01784114 4.146847226
45.0334912 5.065404056
59.01275576 2.572608134
61.02840582 5.440660755
71.02988619 2.118185839
85.04553625 3.450543471
107.0491413 2.472887021
109.0647913 2.740011082
147.0611863 6.75259781
179.0874011 46.51001649

Name: +ve in-silico MS/MS by CFM-ID for QMGSYRCNFHDASZ-UHFFFAOYSA-N
ID: QMGSYRCNFHDASZ-UHFFFAOYSA-N
Comment: Energy2
Num peaks: 27
15.02292652 1.902341663
43.01784114 1.075742139
49.00727645 2.792234206
51.02292652 2.334493897
63.02292652 6.254754512
65.03857658 3.762207476
71.02988619 1.51940563
73.04553625 1.916265024
79.01784114 1.168754395
89.0193215 1.162585101
91.03497157 3.715645646
93.0334912 1.819037811
95.04914126 2.640831411
105.0506216 5.40628218
107.0298862 1.391337795
107.0491413 2.807210339
109.0455363 1.063528383
119.0298862 1.80474006
119.0662717 2.838297994
121.0455363 3.172263706
133.0455363 4.597391938
135.0611863 6.066874004
147.0611863 8.55225048
149.0768364 4.581196213
151.0924864 1.822636527
163.0561009 3.493945217
179.0874011 1.109528354

Name: +ve in-silico MS/MS by CFM-ID for DGBKWIYKQAYUGY-UHFFFAOYSA-N
ID: DGBKWIYKQAYUGY-UHFFFAOYSA-N
Comment: Energy0
Num peaks: 6
44.97934745 1.145303795
101.0419477 66.002728
103.0575978 0.8713217064
116.0528467 1.05261978
118.0684968 0.8100964687
174.1310971 25.12055894

Name: +ve in-silico MS/MS by CFM-ID for DGBKWIYKQAYUGY-UHFFFAOYSA-N
ID: DGBKWIYKQAYUGY-UHFFFAOYSA-N
Comment: Energy1
Num peaks: 6
74.0964258 1.790923875
85.01064758 2.669638849
101.0419477 61.50953507
116.0528467 2.948377542
140.143376 3.586427466
174.1310971 16.0748185

Name: +ve in-silico MS/MS by CFM-ID for DGBKWIYKQAYUGY-UHFFFAOYSA-N
ID: DGBKWIYKQAYUGY-UHFFFAOYSA-N
Comment: Energy2
Num peaks: 6
44.97934745 5.469757158
55.05422664 7.700128152
57.06987671 10.63001572
85.01064758 40.4117925
87.02629764 1.147337166
101.0419477 27.10014482

Name: +ve in-silico MS/MS by CFM-ID for CAFIJTOSFTXYRS-UHFFFAOYSA-N
ID: CAFIJTOSFTXYRS-UHFFFAOYSA-N
Comment: Energy0
Num peaks: 6
44.97934745 1.689223265
55.05422664 1.543628435
57.06987671 11.77913494
118.0684968 1.416342456
130.1590261 2.567259319
174.1310971 75.42430787

Name: +ve in-silico MS/MS by CFM-ID for CAFIJTOSFTXYRS-UHFFFAOYSA-N
ID: CAFIJTOSFTXYRS-UHFFFAOYSA-N
Comment: Energy1
Num peaks: 6
57.06987671 33.57223649
128.143376 3.200196358
130.0684968 4.420415196
130.1590261 10.51832416
140.143376 6.99411952
174.1310971 24.35792795

Name: +ve in-silico MS/MS by CFM-ID for CAFIJTOSFTXYRS-UHFFFAOYSA-N
ID: CAFIJTOSFTXYRS-UHFFFAOYSA-N
Comment: Energy2
Num peaks: 6
41.03857658 12.92024316
43.05422664 6.04569965
55.05422664 11.09868731
57.06987671 47.86755956
59.08552677 2.341351368
72.08077574 3.3978894

Name: +ve in-silico MS/MS by CFM-ID for JSDLOLMVNKROEB-UHFFFAOYSA-N
ID: JSDLOLMVNKROEB-UHFFFAOYSA-N
Comment: Energy0
Num peaks: 6
15.02292652 0.5081998554
45.99235466 0.2625284333
58.06512568 0.3572087561
84.08077574 0.122284681
138.0549549 0.7654613819
195.1128041 97.62907291

Name: +ve in-silico MS/MS by CFM-ID for JSDLOLMVNKROEB-UHFFFAOYSA-N
ID: JSDLOLMVNKROEB-UHFFFAOYSA-N
Comment: Energy1
Num peaks: 6
15.02292652 1.266064289
110.0236548 0.4987667973
112.0393049 0.876219297
138.0549549 0.7978700456
169.0971541 0.4878990259
195.1128041 93.34273683

Name: +ve in-silico MS/MS by CFM-ID for JSDLOLMVNKROEB-UHFFFAOYSA-N
ID: JSDLOLMVNKROEB-UHFFFAOYSA-N
Comment: Energy2
Num peaks: 12
15.02292652 9.348286892
51.02292652 6.76558816
58.06512568 2.727455488
84.08077574 4.511967193
86.0964258 2.783539166
98.02365479 2.699428589
110.0236548 7.137253969
120.0443902 8.817426518
124.1120759 4.478453265
134.0964258 2.919978657
138.0549549 8.07759049
195.1128041 20.3289574

Name: +ve in-silico MS/MS by CFM-ID for XYMOGNZVKMQGSM-UHFFFAOYSA-N
ID: XYMOGNZVKMQGSM-UHFFFAOYSA-N
Comment: Energy0
Num peaks: 6
58.06512568 2.021363688
123.0240694 2.693426242
151.0553695 14.52960685
176.1069905 2.511522698
178.1026541 8.574444635
196.1132187 55.93620848

Name: +ve in-silico MS/MS by CFM-ID for XYMOGNZVKMQGSM-UHFFFAOYSA-N
ID: XYMOGNZVKMQGSM-UHFFFAOYSA-N
Comment: Energy1
Num peaks: 9
58.06512568 17.23029154
97.04480483 2.717136402
100.0756904 3.286125166
123.0240694 18.66961388
125.0397195 2.058893051
133.0448048 2.949648328
151.0553695 15.02331857
178.1026541 4.57862932
196.1132187 14.1462804

Name: +ve in-silico MS/MS by CFM-ID for XYMOGNZVKMQGSM-UHFFFAOYSA-N
ID: XYMOGNZVKMQGSM-UHFFFAOYSA-N
Comment: Energy2
Num peaks: 29
15.02292652 2.319277801
42.03382555 2.152328548
46.06512568 0.841591686
53.00219107 2.494361094
55.01784114 2.792977565
57.0135047 0.9557051152
57.0334912 0.8182751846
58.06512568 10.42483656
69.0135047 1.471864361
72.08077574 2.8349109
79.01784114 1.114400986
81.0135047 6.499658743
82.06512568 0.7884850569
83.02915477 1.463950365
89.00219107 2.048807197
97.04480483 4.282689134
105.0334912 2.641405884
109.0448048 2.285515804
111.0604549 1.35279461
119.0291548 0.9183626335
121.0448048 1.183698524
123.0240694 15.03456614
125.0397195 1.093622642
127.0553695 0.7977424429
131.0491413 1.973336567
133.0448048 2.845957751
135.0604549 2.691387919
137.0397195 0.7541325962
151.0553695 3.224046116

Name: +ve in-silico MS/MS by CFM-ID for IISAYOQSSFFIFU-UHFFFAOYSA-N
ID: IISAYOQSSFFIFU-UHFFFAOYSA-N
Comment: Energy0
Num peaks: 6
55.05422664 4.392556581
72.08077574 11.45053106
91.05422664 20.6263287
104.0528467 3.863799844
179.0888979 25.8887796
196.115447 18.8027341

Name: +ve in-silico MS/MS by CFM-ID for IISAYOQSSFFIFU-UHFFFAOYSA-N
ID: IISAYOQSSFFIFU-UHFFFAOYSA-N
Comment: Energy1
Num peaks: 13
55.05422664 4.314108427
70.06512568 1.914531145
72.08077574 2.93085567
88.02154661 1.673624953
91.05422664 17.04273402
102.0371967 2.309040397
104.0528467 10.3127985
123.0262976 8.12228839
125.0419477 8.320963795
163.0575978 4.391974316
167.0888979 1.989015262
179.0888979 12.80091251
196.115447 4.72344873

Name: +ve in-silico MS/MS by CFM-ID for IISAYOQSSFFIFU-UHFFFAOYSA-N
ID: IISAYOQSSFFIFU-UHFFFAOYSA-N
Comment: Energy2
Num peaks: 19
41.03857658 1.35606744
55.05422664 8.377086919
56.04947561 1.797625492
57.06987671 2.288635111
65.03857658 1.397020199
66.03382555 2.113439934
70.06512568 6.152090857
72.08077574 2.033074233
73.01064758 3.757246243
75.02629764 1.327402988
88.02154661 4.642266896
91.05422664 11.70575888
93.06987671 2.194112129
100.0215466 1.2568147
104.0528467 5.386717442
121.0106476 3.133527301
123.0262976 10.1764714
163.0575978 6.705255171
179.0888979 5.408186145

Name: +ve in-silico MS/MS by CFM-ID for PDBIHKPGRQQIEC-UHFFFAOYSA-N
ID: PDBIHKPGRQQIEC-UHFFFAOYSA-N
Comment: Energy0
Num peaks: 6
101.1073248 7.676077616
144.0574535 4.927010394
145.041469 4.079494573
161.0840025 7.620455857
162.0680181 26.48023921
179.0945672 30.6695687

Name: +ve in-silico MS/MS by CFM-ID for PDBIHKPGRQQIEC-UHFFFAOYSA-N
ID: PDBIHKPGRQQIEC-UHFFFAOYSA-N
Comment: Energy1
Num peaks: 17
41.03857658 1.513184966
55.05422664 2.850291801
58.06512568 1.2867197
70.02874017 1.617364864
72.08077574 2.363872521
76.97886878 1.104601896
84.08077574 5.754735638
101.1073248 6.173994355
106.0054179 4.068098602
125.1073248 1.216684931
126.0913404 9.740412059
143.1178895 2.921748175
144.0574535 1.870612456
145.041469 4.682535501
161.0840025 1.160378846
162.0680181 20.56052867
179.0945672 12.15299579

Name: +ve in-silico MS/MS by CFM-ID for PDBIHKPGRQQIEC-UHFFFAOYSA-N
ID: PDBIHKPGRQQIEC-UHFFFAOYSA-N
Comment: Energy2
Num peaks: 23
28.01817548 1.115262715
30.03382555 1.017625623
41.03857658 3.681460453
42.03382555 1.827659822
44.04947561 4.586514993
53.03857658 0.9103651665
55.05422664 4.902824666
56.04947561 5.273236359
57.06987671 1.614524743
58.06512568 7.603480757
58.9683041 1.745191606
70.06512568 3.576997592
72.08077574 6.249083061
74.0964258 2.749201767
76.97886878 1.766292087
82.06512568 1.1499084
84.08077574 16.47205919
86.0964258 4.201589634
99.09167477 1.01065011
101.1073248 5.452120288
112.0756904 0.938101378
126.0913404 0.9707009289
144.0574535 1.61414228

Name: +ve in-silico MS/MS by CFM-ID for XJHBGNUROHMTTD-UHFFFAOYSA-N
ID: XJHBGNUROHMTTD-UHFFFAOYSA-N
Comment: Energy0
Num peaks: 7
87.03013714 4.857449982
104.0494756 12.89123303
106.0651257 8.211182187
119.0603746 6.09660605
146.0712737 8.993743159
162.0661883 4.169513002
179.0927374 36.7284463

Name: +ve in-silico MS/MS by CFM-ID for XJHBGNUROHMTTD-UHFFFAOYSA-N
ID: XJHBGNUROHMTTD-UHFFFAOYSA-N
Comment: Energy1
Num peaks: 11
57.00833907 3.392973027
74.03488817 3.306567245
76.05053823 2.762778991
91.05422664 12.2783408
104.0494756 17.29021667
106.0651257 8.826580331
119.0603746 5.228356494
121.0760247 5.03282956
146.0712737 9.293304574
161.0821727 2.515887289
179.0927374 10.92653788

Name: +ve in-silico MS/MS by CFM-ID for XJHBGNUROHMTTD-UHFFFAOYSA-N
ID: XJHBGNUROHMTTD-UHFFFAOYSA-N
Comment: Energy2
Num peaks: 24
29.01342445 1.561248637
43.02907452 2.236293958
51.02292652 1.886882045
56.02432348 1.505137161
57.00833907 1.7290466
59.02398914 2.606140716
61.0396392 1.92464935
63.02292652 1.348692012
64.01817548 2.312234688
65.03857658 1.443609568
66.03382555 1.31986618
74.03488817 2.057898223
76.01817548 2.220049938
78.03382555 2.488346638
79.05422664 2.422266258
85.01448707 2.649844591
87.03013714 1.654761687
88.01817548 1.722899665
90.03382555 2.708496857
91.05422664 7.496635068
93.06987671 2.269049253
104.0494756 19.68073459
106.0651257 9.531933616
119.0603746 4.357473504

Name: +ve in-silico MS/MS by CFM-ID for NWRHSMBBPGLJSE-UHFFFAOYSA-N
ID: NWRHSMBBPGLJSE-UHFFFAOYSA-N
Comment: Energy0
Num peaks: 9
29.03857658 2.832359141
43.05422664 4.816681697
71.08552677 6.475141197
103.0575978 6.013316748
105.0732478 7.463680061
135.0296688 7.096659945
137.0453188 11.26015496
163.0609689 3.98055715
179.092269 32.74975632

Name: +ve in-silico MS/MS by CFM-ID for NWRHSMBBPGLJSE-UHFFFAOYSA-N
ID: NWRHSMBBPGLJSE-UHFFFAOYSA-N
Comment: Energy1
Num peaks: 8
43.05422664 31.92007241
71.08552677 6.788635895
75.02629764 5.162190098
94.99836864 2.579140227
103.0575978 3.997514393
135.0296688 7.069453688
137.0453188 11.31711771
179.092269 12.83345427

Name: +ve in-silico MS/MS by CFM-ID for NWRHSMBBPGLJSE-UHFFFAOYSA-N
ID: NWRHSMBBPGLJSE-UHFFFAOYSA-N
Comment: Energy2
Num peaks: 13
29.03857658 4.057221764
41.03857658 4.187121644
43.05422664 12.79740151
45.06987671 5.077609593
55.05422664 7.134211821
61.01064758 4.12519639
71.08552677 9.735289055
75.02629764 3.913474907
77.04194771 3.076018837
87.02629764 11.34729591
89.04194771 7.440504113
103.0575978 3.562818282
105.0732478 3.852138909

Name: +ve in-silico MS/MS by CFM-ID for WAVNQKXWEKRZCO-UHFFFAOYSA-N
ID: WAVNQKXWEKRZCO-UHFFFAOYSA-N
Comment: Energy0
Num peaks: 6
43.05422664 3.494594325
75.02629764 6.089164995
77.04194771 14.67968669
103.0575978 14.36014043
137.0453188 4.727263611
179.092269 46.44053914

Name: +ve in-silico MS/MS by CFM-ID for WAVNQKXWEKRZCO-UHFFFAOYSA-N
ID: WAVNQKXWEKRZCO-UHFFFAOYSA-N
Comment: Energy1
Num peaks: 9
43.05422664 7.787021416
61.01064758 4.113576752
75.02629764 5.530040108
77.04194771 4.46325207
89.04194771 4.457017427
103.0575978 13.80407991
135.0296688 5.441649338
137.0453188 12.90137664
179.092269 23.93905695

Name: +ve in-silico MS/MS by CFM-ID for WAVNQKXWEKRZCO-UHFFFAOYSA-N
ID: WAVNQKXWEKRZCO-UHFFFAOYSA-N
Comment: Energy2
Num peaks: 6
41.03857658 18.17358959
43.05422664 28.24188425
61.01064758 3.626912504
75.02629764 18.7189907
77.04194771 19.4150951
103.0575978 1.852683656

Name: +ve in-silico MS/MS by CFM-ID for MFBOBCLYQSWHNT-UHFFFAOYSA-N
ID: MFBOBCLYQSWHNT-UHFFFAOYSA-N
Comment: Energy0
Num peaks: 6
57.06987671 3.096735283
85.06479133 20.61041974
112.0557039 4.25904729
176.1069905 2.209917495
178.1026541 0.9248214774
196.1132187 66.33070729

Name: +ve in-silico MS/MS by CFM-ID for MFBOBCLYQSWHNT-UHFFFAOYSA-N
ID: MFBOBCLYQSWHNT-UHFFFAOYSA-N
Comment: Energy1
Num peaks: 6
57.06987671 25.76352532
59.08552677 6.277144936
69.0334912 2.901835925
85.06479133 38.04094765
112.0557039 4.201969579
196.1132187 13.87561654

Name: +ve in-silico MS/MS by CFM-ID for MFBOBCLYQSWHNT-UHFFFAOYSA-N
ID: MFBOBCLYQSWHNT-UHFFFAOYSA-N
Comment: Energy2
Num peaks: 6
41.03857658 3.851859498
55.05422664 10.40042248
57.06987671 25.33382535
69.0334912 17.8662503
85.06479133 27.89479377
112.0557039 2.361719837

Name: +ve in-silico MS/MS by CFM-ID for YKNTWULGFXMYRB-UHFFFAOYSA-N
ID: YKNTWULGFXMYRB-UHFFFAOYSA-N
Comment: Energy0
Num peaks: 7
61.01064758 4.883320977
63.02629764 5.741122364
85.10117684 5.73260195
117.0732478 4.572984836
119.0888979 5.488393347
151.0609689 4.465973349
179.092269 49.3724403

Name: +ve in-silico MS/MS by CFM-ID for YKNTWULGFXMYRB-UHFFFAOYSA-N
ID: YKNTWULGFXMYRB-UHFFFAOYSA-N
Comment: Energy1
Num peaks: 10
43.05422664 2.67174924
61.01064758 12.21921756
63.02629764 3.112592374
85.10117684 21.1287815
92.98271858 5.485216073
94.99836864 7.96575322
117.0732478 9.198282234
119.0888979 2.580456708
151.0609689 8.540970509
179.092269 7.755542359

Name: +ve in-silico MS/MS by CFM-ID for YKNTWULGFXMYRB-UHFFFAOYSA-N
ID: YKNTWULGFXMYRB-UHFFFAOYSA-N
Comment: Energy2
Num peaks: 16
15.02292652 3.320638343
27.02292652 3.169447532
29.03857658 7.507105288
34.99499752 1.859808781
41.03857658 5.059852131
43.05422664 9.804866232
44.97934745 1.684125344
46.99499752 1.606820839
55.05422664 3.434867598
57.06987671 4.440811706
61.01064758 11.71650339
63.02629764 8.439745564
71.08552677 7.738768275
73.10117684 2.406738421
75.02629764 1.929766699
85.10117684 6.767732359

Name: +ve in-silico MS/MS by CFM-ID for VWVDTVNQHHSYBD-UHFFFAOYSA-N
ID: VWVDTVNQHHSYBD-UHFFFAOYSA-N
Comment: Energy0
Num peaks: 6
29.03857658 6.23856568
61.01064758 10.26337833
63.02629764 3.35072524
117.0732478 10.31277159
151.0609689 2.794469476
179.092269 57.29116475

Name: +ve in-silico MS/MS by CFM-ID for VWVDTVNQHHSYBD-UHFFFAOYSA-N
ID: VWVDTVNQHHSYBD-UHFFFAOYSA-N
Comment: Energy1
Num peaks: 7
29.03857658 6.34953503
61.01064758 23.48076475
63.02629764 14.91984413
89.04194771 3.069324148
117.0732478 12.75938555
151.0609689 5.403521801
179.092269 14.08573493

Name: +ve in-silico MS/MS by CFM-ID for VWVDTVNQHHSYBD-UHFFFAOYSA-N
ID: VWVDTVNQHHSYBD-UHFFFAOYSA-N
Comment: Energy2
Num peaks: 9
27.02292652 10.46644035
29.03857658 14.3091074
55.05422664 2.295559069
61.01064758 36.72289005
63.02629764 5.773508244
75.02629764 2.650692061
89.04194771 4.342086783
91.05759777 2.060017952
117.0732478 2.765082268

Name: +ve in-silico MS/MS by CFM-ID for PIINYFHNSMVTLG-UHFFFAOYSA-N
ID: PIINYFHNSMVTLG-UHFFFAOYSA-N
Comment: Energy0
Num peaks: 6
83.02398914 12.39806713
98.03488817 4.504034161
112.0869237 4.6331833
170.1036364 4.342064183
179.0927374 5.114934443
196.1192865 50.68952677

Name: +ve in-silico MS/MS by CFM-ID for PIINYFHNSMVTLG-UHFFFAOYSA-N
ID: PIINYFHNSMVTLG-UHFFFAOYSA-N
Comment: Energy1
Num peaks: 13
42.03382555 1.813697769
57.04472458 4.120032189
70.06512568 2.616722372
72.08077574 7.521011696
83.02398914 27.7567276
97.07602471 2.468488703
98.03488817 1.915119229
112.0869237 3.217287324
138.0661883 5.517029804
153.0770873 1.868256579
155.0927374 3.219791986
179.0927374 5.016004594
196.1192865 14.10229917

Name: +ve in-silico MS/MS by CFM-ID for PIINYFHNSMVTLG-UHFFFAOYSA-N
ID: PIINYFHNSMVTLG-UHFFFAOYSA-N
Comment: Energy2
Num peaks: 23
15.02292652 2.393925053
25.00727645 1.845613791
27.02292652 1.83771398
40.01817548 11.31796287
41.03857658 4.312542985
42.03382555 8.493997778
43.02907452 1.627419336
43.05422664 3.852264554
44.04947561 5.010584253
45.06987671 1.498151686
52.01817548 1.623220326
53.99744004 2.285764245
55.05422664 1.294421006
56.0130901 2.209523572
57.00833907 7.155119334
58.02874017 5.842277123
70.06512568 1.351597782
71.02398914 2.998691501
72.08077574 2.858893863
73.0396392 1.970519899
83.02398914 3.077358467
112.0869237 2.409753672
114.1025738 3.608767241

Name: +ve in-silico MS/MS by CFM-ID for YRPUVJJVONDEFR-UHFFFAOYSA-N
ID: YRPUVJJVONDEFR-UHFFFAOYSA-N
Comment: Energy0
Num peaks: 6
15.02292652 3.319496626
75.02629764 1.272012207
131.0888979 8.515632152
133.104548 1.804627841
163.0609689 6.035242913
179.092269 70.25773916

Name: +ve in-silico MS/MS by CFM-ID for YRPUVJJVONDEFR-UHFFFAOYSA-N
ID: YRPUVJJVONDEFR-UHFFFAOYSA-N
Comment: Energy1
Num peaks: 9
46.99499752 4.021703798
49.01064758 2.964749865
83.08552677 2.759897711
89.04194771 3.560484079
117.0732478 3.654135975
131.0888979 17.28268185
133.104548 2.683441687
163.0609689 6.886756927
179.092269 38.21990996

Name: +ve in-silico MS/MS by CFM-ID for YRPUVJJVONDEFR-UHFFFAOYSA-N
ID: YRPUVJJVONDEFR-UHFFFAOYSA-N
Comment: Energy2
Num peaks: 19
15.02292652 8.493760345
41.03857658 5.471482202
43.05422664 3.674292957
46.99499752 7.668049486
55.05422664 3.501890574
61.01064758 6.761150649
69.06987671 2.519509694
71.08552677 2.18768536
73.01064758 3.043925389
75.02629764 8.829940588
83.08552677 2.340674542
87.02629764 2.762464899
89.04194771 6.517549238
101.0419477 2.071358173
103.0575978 4.081641646
115.0575978 2.409518365
117.0732478 3.776705708
131.0888979 2.403676334
163.0609689 1.872947206

Name: +ve in-silico MS/MS by CFM-ID for INDIENDTRXERIX-UHFFFAOYSA-N
ID: INDIENDTRXERIX-UHFFFAOYSA-N
Comment: Energy0
Num peaks: 6
135.0604549 0.68932732
137.076105 0.9678257319
151.091755 0.5931640923
159.0804414 3.542178241
161.076105 11.89133832
179.0866696 76.674753

Name: +ve in-silico MS/MS by CFM-ID for INDIENDTRXERIX-UHFFFAOYSA-N
ID: INDIENDTRXERIX-UHFFFAOYSA-N
Comment: Energy1
Num peaks: 15
43.05422664 3.869562733
57.0334912 1.825392223
57.06987671 3.827704981
109.0448048 4.589097026
121.0448048 1.522424683
123.0240694 2.197783524
123.0604549 3.769759807
135.0604549 2.534706516
137.0397195 2.801446742
137.076105 2.108550681
151.091755 8.035679672
159.0804414 1.526112578
161.076105 9.643869207
163.0553695 1.833925367
179.0866696 31.31409585

Name: +ve in-silico MS/MS by CFM-ID for INDIENDTRXERIX-UHFFFAOYSA-N
ID: INDIENDTRXERIX-UHFFFAOYSA-N
Comment: Energy2
Num peaks: 30
39.02292652 5.871454282
41.03857658 8.720474029
43.05422664 5.310222091
51.02292652 1.395918467
53.03857658 2.921701126
55.05422664 3.677692947
57.06987671 4.269200135
75.02292652 0.9887521523
83.02915477 0.8235234147
91.05422664 0.9057351649
97.04480483 1.159058314
101.0385766 1.492250165
103.0542266 2.662033873
105.0698767 0.9057351649
109.0448048 7.243006921
111.0604549 1.213600402
115.0542266 1.420082608
117.0698767 2.017826903
119.0291548 2.522262607
121.0448048 4.710643611
123.0604549 2.647746798
131.0491413 0.9361294425
131.0855268 1.18010627
133.0448048 3.295508501
135.0604549 3.672925184
135.0804414 1.268380512
137.076105 1.183447493
151.091755 1.344309983
161.076105 2.936351625
163.0553695 1.63862012

Name: +ve in-silico MS/MS by CFM-ID for GRSLKNSASALPRK-UHFFFAOYSA-N
ID: GRSLKNSASALPRK-UHFFFAOYSA-N
Comment: Energy0
Num peaks: 6
48.04439023 7.268724296
107.0603746 6.760430766
122.0712737 4.843614331
149.0821727 6.219180488
166.1087218 4.647150351
196.1192865 53.26093121

Name: +ve in-silico MS/MS by CFM-ID for GRSLKNSASALPRK-UHFFFAOYSA-N
ID: GRSLKNSASALPRK-UHFFFAOYSA-N
Comment: Energy1
Num peaks: 10
46.02874017 4.030786829
48.04439023 15.0924733
71.02398914 3.678892848
73.0396392 3.193478132
107.0603746 15.51659637
122.0712737 10.234029
124.0869237 6.166842138
149.0821727 6.258758296
166.1087218 9.881713068
196.1192865 8.0177277

Name: +ve in-silico MS/MS by CFM-ID for GRSLKNSASALPRK-UHFFFAOYSA-N
ID: GRSLKNSASALPRK-UHFFFAOYSA-N
Comment: Energy2
Num peaks: 23
15.02292652 2.596040953
29.00219107 2.804283184
31.01784114 3.803223433
32.0130901 2.010099305
39.02292652 1.635005148
43.02907452 1.585741308
46.02874017 1.070946361
48.04439023 2.515606282
63.02292652 5.419330985
65.03857658 2.599830071
67.05422664 2.412909332
81.04472458 1.041587519
105.0447246 2.125280797
107.0603746 19.546301
108.0556236 1.591085012
109.0760247 1.316850071
122.0712737 13.73493607
124.0869237 1.106975662
125.0821727 1.042408191
149.0821727 3.600039758
150.0774217 1.731561563
164.0930717 2.173534479
166.1087218 3.180397872

Name: +ve in-silico MS/MS by CFM-ID for NTCPMMVQHYCJKA-UHFFFAOYSA-N
ID: NTCPMMVQHYCJKA-UHFFFAOYSA-N
Comment: Energy0
Num peaks: 6
97.10117684 5.262094798
98.00589655 3.64460516
138.0371967 2.720501252
140.0528467 3.853847712
169.104548 3.490166246
196.115447 68.93231182

Name: +ve in-silico MS/MS by CFM-ID for NTCPMMVQHYCJKA-UHFFFAOYSA-N
ID: NTCPMMVQHYCJKA-UHFFFAOYSA-N
Comment: Energy1
Num peaks: 9
41.03857658 2.054798028
71.08552677 24.60427372
83.08552677 2.304881237
85.10117684 4.332502281
98.00589655 5.724559308
138.0371967 2.99319757
140.0528467 11.12835224
154.0684968 9.194616714
196.115447 19.53913723

Name: +ve in-silico MS/MS by CFM-ID for NTCPMMVQHYCJKA-UHFFFAOYSA-N
ID: NTCPMMVQHYCJKA-UHFFFAOYSA-N
Comment: Energy2
Num peaks: 30
25.00727645 1.680112176
39.02292652 4.072188285
41.03857658 3.435565977
52.01817548 4.434361972
54.03382555 0.8522836414
55.05422664 4.414947562
57.06987671 3.232437455
66.03382555 2.075415455
67.05422664 1.023564649
71.08552677 9.484121663
73.10117684 3.585331179
80.04947561 1.001642515
81.06987671 6.123335096
83.08552677 3.574704218
85.10117684 1.038753169
95.08552677 2.315291357
97.10117684 4.966044428
98.00589655 5.863351139
108.0807757 1.49923648
125.0419477 1.025821446
127.0575978 1.181612284
133.1011768 1.553462038
135.1168269 2.490680896
137.132477 1.077741748
139.0575978 0.9491085391
141.0732478 1.511377204
154.0684968 1.001378996
166.0684968 1.113436448
170.0997969 1.282672038
180.0841469 2.499270139

Name: +ve in-silico MS/MS by CFM-ID for GTHZAVRUTOZFOV-UHFFFAOYSA-N
ID: GTHZAVRUTOZFOV-UHFFFAOYSA-N
Comment: Energy0
Num peaks: 6
101.0404509 1.39686262
137.0768364 1.040118946
147.0611863 2.285222658
149.0768364 1.189603662
161.0768364 11.04694172
179.0874011 68.96798272

Name: +ve in-silico MS/MS by CFM-ID for GTHZAVRUTOZFOV-UHFFFAOYSA-N
ID: GTHZAVRUTOZFOV-UHFFFAOYSA-N
Comment: Energy1
Num peaks: 14
39.02292652 3.452769665
53.00219107 1.67301877
55.01784114 3.547870392
57.0334912 6.16815872
61.02840582 1.489655416
71.01275576 1.483632021
73.02840582 3.892448812
75.04405588 4.205051624
79.05422664 1.841516825
115.0561009 1.408134948
147.0611863 2.215681779
149.0768364 2.850558504
161.0768364 20.96375512
179.0874011 25.70760811

Name: +ve in-silico MS/MS by CFM-ID for GTHZAVRUTOZFOV-UHFFFAOYSA-N
ID: GTHZAVRUTOZFOV-UHFFFAOYSA-N
Comment: Energy2
Num peaks: 30
15.02292652 1.924678883
25.00727645 1.597946435
27.02292652 1.541927363
29.00219107 2.886514631
31.01784114 3.265274151
39.02292652 2.865116619
43.01784114 2.743088929
49.00727645 1.806114112
53.00219107 1.530697287
53.03857658 1.333789861
55.01784114 2.313144591
57.0334912 2.42610551
63.02292652 6.073748164
65.03857658 5.811213707
79.05422664 1.235960652
83.02988619 1.69330929
89.05570701 2.272290394
91.07135708 1.405374749
105.0506216 4.585338586
107.0662717 2.422142456
109.0819218 2.085119694
111.0975718 2.299660383
119.0662717 1.892252917
129.0506216 2.213493261
131.0662717 5.559756341
135.0611863 1.542773436
145.0455363 2.477287999
147.0611863 1.898165362
161.0768364 7.976303655
163.0561009 1.187490263

Name: +ve in-silico MS/MS by CFM-ID for BPCNVZGALJUWSO-UHFFFAOYSA-N
ID: BPCNVZGALJUWSO-UHFFFAOYSA-N
Comment: Energy0
Num peaks: 6
105.0334912 2.958456362
107.0491413 0.7210689389
111.0624533 0.3023098728
149.0781034 3.829354988
151.0937534 0.9934853304
179.0886681 89.19435537

Name: +ve in-silico MS/MS by CFM-ID for BPCNVZGALJUWSO-UHFFFAOYSA-N
ID: BPCNVZGALJUWSO-UHFFFAOYSA-N
Comment: Energy1
Num peaks: 6
15.02292652 21.32569144
105.0334912 5.296900189
107.0491413 3.412257818
149.0781034 4.991993355
163.0573679 11.31576082
179.0886681 40.92888639

Name: +ve in-silico MS/MS by CFM-ID for BPCNVZGALJUWSO-UHFFFAOYSA-N
ID: BPCNVZGALJUWSO-UHFFFAOYSA-N
Comment: Energy2
Num peaks: 12
39.02292652 3.076224787
49.00727645 3.087483166
51.02292652 4.920756451
63.02292652 12.38365013
105.0334912 7.374525868
111.0624533 6.17306115
123.0624533 5.257461094
135.0624533 7.488887794
137.0781034 4.918263567
149.0781034 19.95866617
151.0937534 3.212911897
179.0886681 4.22191053

Name: +ve in-silico MS/MS by CFM-ID for KZPRAIXAZRGXPX-UHFFFAOYSA-N
ID: KZPRAIXAZRGXPX-UHFFFAOYSA-N
Comment: Energy0
Num peaks: 6
43.05422664 1.068957689
110.0600403 1.698536506
150.0661883 1.067146915
161.0821727 2.088645406
162.0661883 2.132721995
179.0927374 86.76721395

Name: +ve in-silico MS/MS by CFM-ID for KZPRAIXAZRGXPX-UHFFFAOYSA-N
ID: KZPRAIXAZRGXPX-UHFFFAOYSA-N
Comment: Energy1
Num peaks: 6
43.05422664 2.742100444
110.0348882 1.489224823
152.0818384 3.496763241
161.0821727 5.886541988
163.0614373 2.748747259
179.0927374 68.93028307

Name: +ve in-silico MS/MS by CFM-ID for KZPRAIXAZRGXPX-UHFFFAOYSA-N
ID: KZPRAIXAZRGXPX-UHFFFAOYSA-N
Comment: Energy2
Num peaks: 25
26.00252542 2.10584585
28.01817548 3.54665292
39.02292652 4.863785461
41.00219107 2.39604034
41.03857658 2.388664993
43.01784114 1.120821982
43.02907452 8.24246782
43.05422664 7.941826915
45.04472458 6.714317248
51.02292652 2.367181161
53.01342445 1.293512359
53.03857658 1.206153566
65.03857658 1.561817003
65.99744004 5.740574408
66.03382555 1.096632325
67.05422664 2.524209911
68.0130901 3.892026846
68.04947561 3.385407619
82.02874017 1.18336017
82.06512568 2.946371393
90.03382555 1.359636235
92.04947561 2.895105632
93.0334912 4.852031363
94.02874017 1.297161839
110.0600403 3.352158343

Name: +ve in-silico MS/MS by CFM-ID for IOVYXBLAGKVAGL-UHFFFAOYSA-N
ID: IOVYXBLAGKVAGL-UHFFFAOYSA-N
Comment: Energy0
Num peaks: 6
74.0964258 4.558672973
100.0756904 1.997746849
123.0240694 10.37729496
168.0819186 1.786998088
176.1069905 3.40909849
196.1132187 72.76061055

Name: +ve in-silico MS/MS by CFM-ID for IOVYXBLAGKVAGL-UHFFFAOYSA-N
ID: IOVYXBLAGKVAGL-UHFFFAOYSA-N
Comment: Energy1
Num peaks: 6
44.04947561 1.714998346
74.0964258 3.900334688
123.0240694 40.69893792
168.0819186 3.364303197
180.0819186 2.390471689
196.1132187 31.59337087

Name: +ve in-silico MS/MS by CFM-ID for IOVYXBLAGKVAGL-UHFFFAOYSA-N
ID: IOVYXBLAGKVAGL-UHFFFAOYSA-N
Comment: Energy2
Num peaks: 20
29.03857658 2.670121765
44.04947561 6.515126227
46.06512568 1.096572188
49.00727645 5.399927629
51.02292652 4.062818375
58.06512568 1.553117975
66.99785464 1.42225598
69.0135047 1.372561326
72.04439023 1.952067725
72.08077574 2.947891128
74.0964258 1.391584789
77.00219107 3.258991417
79.05422664 1.145624012
81.0135047 2.627097936
89.00219107 3.070514068
94.99276926 1.24720546
97.00841932 2.966787539
97.04480483 1.158521209
105.0334912 1.617155085
123.0240694 33.14490067

Name: +ve in-silico MS/MS by CFM-ID for OTOMFRBOOFORRZ-UHFFFAOYSA-N
ID: OTOMFRBOOFORRZ-UHFFFAOYSA-N
Comment: Energy0
Num peaks: 6
57.06987671 21.62989737
74.0964258 2.798827491
97.04480483 0.6436819643
123.0240694 24.2912521
176.1069905 2.307724477
196.1132187 42.2477356

Name: +ve in-silico MS/MS by CFM-ID for OTOMFRBOOFORRZ-UHFFFAOYSA-N
ID: OTOMFRBOOFORRZ-UHFFFAOYSA-N
Comment: Energy1
Num peaks: 6
43.05422664 2.273107266
57.06987671 38.93333862
74.0964258 3.870736043
123.0240694 31.50832626
154.0662685 1.670523744
196.1132187 8.067260389

Name: +ve in-silico MS/MS by CFM-ID for OTOMFRBOOFORRZ-UHFFFAOYSA-N
ID: OTOMFRBOOFORRZ-UHFFFAOYSA-N
Comment: Energy2
Num peaks: 6
41.03857658 8.740281269
55.05422664 2.290238237
57.06987671 43.39666353
81.0135047 7.199997946
89.00219107 2.915092171
123.0240694 18.1117711

Name: +ve in-silico MS/MS by CFM-ID for GBFIDLMZPKAFSI-UHFFFAOYSA-N
ID: GBFIDLMZPKAFSI-UHFFFAOYSA-N
Comment: Energy0
Num peaks: 6
83.03522252 3.420113024
84.08077574 1.495712719
86.0964258 14.44221736
111.0301371 2.059730305
179.0927374 5.276255544
196.1192865 64.39813717

Name: +ve in-silico MS/MS by CFM-ID for GBFIDLMZPKAFSI-UHFFFAOYSA-N
ID: GBFIDLMZPKAFSI-UHFFFAOYSA-N
Comment: Energy1
Num peaks: 12
69.06987671 2.7294373
83.03522252 3.840523228
84.08077574 2.62225948
85.05087258 1.331556532
86.0964258 38.09538926
111.0301371 3.943936831
112.0756904 2.648306137
124.0756904 1.474089198
140.0566862 1.197890223
166.0974884 1.674588162
179.0927374 4.983906998
196.1192865 16.52052143

Name: +ve in-silico MS/MS by CFM-ID for GBFIDLMZPKAFSI-UHFFFAOYSA-N
ID: GBFIDLMZPKAFSI-UHFFFAOYSA-N
Comment: Energy2
Num peaks: 20
28.01817548 3.590335499
41.03857658 3.786393136
43.02907452 5.217716036
43.05422664 4.691392623
45.04472458 3.083544469
53.01342445 3.058776191
55.02907452 1.65952686
55.05422664 5.82418852
56.02432348 3.330872234
56.04947561 2.036022157
57.06987671 7.451619037
58.03997355 5.170524278
58.06512568 2.992691632
60.05562361 1.870117461
62.07127368 1.429200366
69.06987671 7.726581353
70.06512568 1.581578018
83.03522252 1.270066624
84.08077574 6.051961966
86.0964258 8.380660792

Name: +ve in-silico MS/MS by CFM-ID for GWVXRPGYQSFSML-UHFFFAOYSA-N
ID: GWVXRPGYQSFSML-UHFFFAOYSA-N
Comment: Energy0
Num peaks: 6
57.06987671 21.64811644
74.0964258 2.801352516
97.04480483 0.6449545782
123.0240694 24.2736593
176.1069905 2.309692591
196.1132187 42.29919437

Name: +ve in-silico MS/MS by CFM-ID for GWVXRPGYQSFSML-UHFFFAOYSA-N
ID: GWVXRPGYQSFSML-UHFFFAOYSA-N
Comment: Energy1
Num peaks: 6
43.05422664 2.273139518
57.06987671 38.93389353
74.0964258 3.870800977
123.0240694 31.69815677
154.0662685 1.670549834
196.1132187 8.067450927

Name: +ve in-silico MS/MS by CFM-ID for GWVXRPGYQSFSML-UHFFFAOYSA-N
ID: GWVXRPGYQSFSML-UHFFFAOYSA-N
Comment: Energy2
Num peaks: 6
41.03857658 8.81419399
57.06987671 43.76782165
69.0135047 2.954482556
77.00219107 2.429810435
79.01784114 2.774237994
123.0240694 19.33257447

Name: +ve in-silico MS/MS by CFM-ID for XRSJWQZQGFAZNS-UHFFFAOYSA-N
ID: XRSJWQZQGFAZNS-UHFFFAOYSA-N
Comment: Energy0
Num peaks: 6
53.03857658 1.554454808
69.06987671 10.7600132
86.0964258 3.401734221
98.0964258 6.560595268
111.0262976 6.191350165
196.115447 64.04081137

Name: +ve in-silico MS/MS by CFM-ID for XRSJWQZQGFAZNS-UHFFFAOYSA-N
ID: XRSJWQZQGFAZNS-UHFFFAOYSA-N
Comment: Energy1
Num peaks: 8
51.02292652 1.897443247
67.05422664 1.329528618
69.06987671 16.16267582
86.0964258 2.066995716
97.01064758 2.333995104
98.0964258 15.56178187
111.0262976 25.81114714
196.115447 15.62077141

Name: +ve in-silico MS/MS by CFM-ID for XRSJWQZQGFAZNS-UHFFFAOYSA-N
ID: XRSJWQZQGFAZNS-UHFFFAOYSA-N
Comment: Energy2
Num peaks: 12
39.02292652 5.05465314
41.03857658 4.15374744
43.05422664 3.737912204
51.02292652 2.539510615
53.03857658 11.12562858
55.05422664 2.062712501
57.06987671 2.721526086
65.03857658 5.758106228
67.05422664 6.703029821
69.06987671 25.17002891
82.06512568 1.523222085
111.0262976 9.567615845

Name: +ve in-silico MS/MS by CFM-ID for BENLJNOPBZWUCO-UHFFFAOYSA-N
ID: BENLJNOPBZWUCO-UHFFFAOYSA-N
Comment: Energy0
Num peaks: 6
74.0964258 4.595625867
123.0240694 10.44220435
168.0819186 1.678791506
176.1069905 3.42972524
178.1026541 0.9020750928
196.1132187 73.55559218

Name: +ve in-silico MS/MS by CFM-ID for BENLJNOPBZWUCO-UHFFFAOYSA-N
ID: BENLJNOPBZWUCO-UHFFFAOYSA-N
Comment: Energy1
Num peaks: 6
74.0964258 3.837763518
97.04480483 4.127723668
123.0240694 40.33220464
168.0819186 3.167306782
180.0819186 2.888816253
196.1132187 30.90186294

Name: +ve in-silico MS/MS by CFM-ID for BENLJNOPBZWUCO-UHFFFAOYSA-N
ID: BENLJNOPBZWUCO-UHFFFAOYSA-N
Comment: Energy2
Num peaks: 18
29.03857658 2.3210897
39.02292652 3.72448288
44.04947561 6.168066423
51.02292652 1.366551333
58.06512568 1.426049684
63.02292652 1.78595742
66.99785464 1.128434785
69.0135047 5.373808934
72.08077574 1.498028446
74.0964258 1.315211868
77.00219107 3.808960039
79.01784114 4.746391989
97.00841932 2.997593082
97.04480483 4.201617084
103.091755 1.387959689
105.0334912 1.422804834
106.9927693 2.680457835
123.0240694 32.87158597

Name: +ve in-silico MS/MS by CFM-ID for IUBVIOLKUAZEJW-UHFFFAOYSA-N
ID: IUBVIOLKUAZEJW-UHFFFAOYSA-N
Comment: Energy0
Num peaks: 6
81.06987671 0.7110900583
83.08552677 10.69867967
97.01064758 6.571424182
112.1120759 4.766884696
154.0684968 1.151687319
196.115447 69.13200366

Name: +ve in-silico MS/MS by CFM-ID for IUBVIOLKUAZEJW-UHFFFAOYSA-N
ID: IUBVIOLKUAZEJW-UHFFFAOYSA-N
Comment: Energy1
Num peaks: 9
41.03857658 1.209382825
83.08552677 16.12994376
97.01064758 30.28010921
112.1120759 9.384789765
114.0371967 1.358837466
152.0528467 1.262122318
154.0684968 1.348287437
168.0841469 1.65848992
196.115447 18.26260291

Name: +ve in-silico MS/MS by CFM-ID for IUBVIOLKUAZEJW-UHFFFAOYSA-N
ID: IUBVIOLKUAZEJW-UHFFFAOYSA-N
Comment: Energy2
Num peaks: 15
39.02292652 6.232579628
41.03857658 6.739069448
43.05422664 5.58430146
49.00727645 1.744009154
51.02292652 5.42745431
53.03857658 6.20675653
55.05422664 5.613850583
57.06987671 2.543142745
67.05422664 2.090950756
69.06987671 3.865335648
71.08552677 3.410728728
81.06987671 2.274168805
83.08552677 15.40373462
97.01064758 11.36219765
108.0807757 1.865822123

Name: +ve in-silico MS/MS by CFM-ID for JQILXIYTTWRAAG-UHFFFAOYSA-N
ID: JQILXIYTTWRAAG-UHFFFAOYSA-N
Comment: Energy0
Num peaks: 6
53.03857658 2.747825807
69.06987671 10.58193835
86.0964258 3.38882266
98.0964258 4.506022155
111.0262976 6.173307534
196.115447 63.70011477

Name: +ve in-silico MS/MS by CFM-ID for JQILXIYTTWRAAG-UHFFFAOYSA-N
ID: JQILXIYTTWRAAG-UHFFFAOYSA-N
Comment: Energy1
Num peaks: 8
51.02292652 4.77094774
69.06987671 16.59189457
86.0964258 2.184145576
97.01064758 2.283031743
98.0964258 9.026937255
111.0262976 27.03362026
134.0964258 1.690177137
196.115447 16.88314912

Name: +ve in-silico MS/MS by CFM-ID for JQILXIYTTWRAAG-UHFFFAOYSA-N
ID: JQILXIYTTWRAAG-UHFFFAOYSA-N
Comment: Energy2
Num peaks: 14
25.00727645 2.480070045
39.02292652 4.415897522
41.03857658 3.507967278
43.05422664 3.636501568
49.00727645 1.827350034
51.02292652 5.163141584
53.03857658 17.33881756
55.05422664 2.889157669
57.06987671 2.69528425
59.08552677 1.615865533
67.05422664 3.238044718
69.06987671 21.53144046
77.03857658 1.711931256
111.0262976 9.350906621

Name: +ve in-silico MS/MS by CFM-ID for YMDOZOMKYTXVNY-UHFFFAOYSA-N
ID: YMDOZOMKYTXVNY-UHFFFAOYSA-N
Comment: Energy0
Num peaks: 6
70.03997355 7.060919566
110.0712737 5.517002849
152.0818384 1.922354859
161.0821727 6.198807866
162.0661883 18.16934165
179.0927374 52.57612557

Name: +ve in-silico MS/MS by CFM-ID for YMDOZOMKYTXVNY-UHFFFAOYSA-N
ID: YMDOZOMKYTXVNY-UHFFFAOYSA-N
Comment: Energy1
Num peaks: 13
56.04947561 2.051085155
68.04947561 6.778521648
70.03997355 18.26688388
70.06512568 2.288520273
110.0600403 4.379438519
110.0712737 4.816378325
119.0603746 3.445024394
125.0709393 4.777407848
137.0709393 15.55582224
152.0818384 2.348472753
161.0821727 1.84930335
162.0661883 11.21134339
179.0927374 3.127629154

Name: +ve in-silico MS/MS by CFM-ID for YMDOZOMKYTXVNY-UHFFFAOYSA-N
ID: YMDOZOMKYTXVNY-UHFFFAOYSA-N
Comment: Energy2
Num peaks: 14
40.01817548 4.705669845
42.03382555 8.21602282
43.02907452 3.682330685
53.01342445 2.434902598
56.04947561 10.72599257
58.06512568 11.72202625
70.03997355 15.92561419
83.06037464 2.251455865
107.0603746 3.201938574
108.0556236 3.313342204
109.0760247 3.046274914
110.0600403 3.254752773
110.0712737 6.029543161
125.0709393 2.962867414

Name: +ve in-silico MS/MS by CFM-ID for PHUFVPYAHWQJKV-UHFFFAOYSA-N
ID: PHUFVPYAHWQJKV-UHFFFAOYSA-N
Comment: Energy0
Num peaks: 9
76.07569036 2.309652259
88.07569036 2.568899619
102.0913404 6.58234879
156.0819186 2.418060765
168.0819186 1.852096781
182.0975687 9.861058717
184.1132187 2.107687658
194.1175552 2.652148408
214.1237834 50.63026632

Name: +ve in-silico MS/MS by CFM-ID for PHUFVPYAHWQJKV-UHFFFAOYSA-N
ID: PHUFVPYAHWQJKV-UHFFFAOYSA-N
Comment: Energy1
Num peaks: 13
44.04947561 5.174104352
58.06512568 1.80456761
59.04914126 5.538325744
72.08077574 5.31549571
76.07569036 4.058292031
88.07569036 3.363386003
102.0913404 18.72912889
113.0397195 4.633930306
139.0553695 4.433434499
156.0819186 3.210755073
182.0975687 9.410250029
184.1132187 2.441267855
214.1237834 11.97384369

Name: +ve in-silico MS/MS by CFM-ID for PHUFVPYAHWQJKV-UHFFFAOYSA-N
ID: PHUFVPYAHWQJKV-UHFFFAOYSA-N
Comment: Energy2
Num peaks: 31
15.02292652 0.9416490536
30.03382555 0.804612968
39.02292652 0.8041334661
40.01817548 0.8527091067
41.03857658 1.214010932
42.03382555 4.478435083
44.04947561 13.2208598
45.0334912 3.354626843
46.06512568 1.626862726
47.04914126 1.593611004
49.00727645 3.616522914
51.02292652 2.815534798
53.03857658 5.267189938
56.04947561 3.850291141
57.06987671 0.9643270108
58.06512568 2.91590318
59.04914126 6.167403011
60.04439023 1.685777968
70.06512568 0.7767591507
72.08077574 1.413170629
76.07569036 2.298290607
85.04480483 0.8275942591
97.04480483 2.378796035
99.0604549 0.9539159041
101.076105 1.360256019
103.091755 1.015207065
113.0397195 5.30498055
125.0397195 1.278181673
136.0756904 1.417859888
139.0553695 2.142306233
156.0819186 1.00522414

Name: +ve in-silico MS/MS by CFM-ID for DIBFCVPKSNXGHE-UHFFFAOYSA-N
ID: DIBFCVPKSNXGHE-UHFFFAOYSA-N
Comment: Energy0
Num peaks: 6
73.04680324 2.35330718
89.04171786 3.179559354
105.0366325 2.053546041
107.0522825 7.611653839
147.0655946 1.666134585
179.0918093 76.14103883

Name: +ve in-silico MS/MS by CFM-ID for DIBFCVPKSNXGHE-UHFFFAOYSA-N
ID: DIBFCVPKSNXGHE-UHFFFAOYSA-N
Comment: Energy1
Num peaks: 8
15.02292652 27.33059357
73.04680324 6.361578428
75.0624533 5.298834927
89.04171786 18.32236872
91.05736792 5.786127583
107.0522825 3.96222599
147.0655946 4.375196617
179.0918093 10.20589907

Name: +ve in-silico MS/MS by CFM-ID for DIBFCVPKSNXGHE-UHFFFAOYSA-N
ID: DIBFCVPKSNXGHE-UHFFFAOYSA-N
Comment: Energy2
Num peaks: 11
15.02292652 12.29228157
73.01041773 3.615825966
73.04680324 10.952836
75.0624533 3.747694689
89.04171786 8.274303828
91.02098241 7.333369363
91.05736792 6.098579142
105.0366325 8.925557403
107.0522825 10.3440287
163.0605092 3.246790316
179.0918093 7.711474285

Name: +ve in-silico MS/MS by CFM-ID for UXGPCKKPJOLADH-UHFFFAOYSA-N
ID: UXGPCKKPJOLADH-UHFFFAOYSA-N
Comment: Energy0
Num peaks: 7
61.01064758 3.089390638
63.02629764 3.848864154
117.0698767 14.51946806
149.0419477 3.583912504
151.0575978 4.160029149
163.0575978 4.307385783
179.0888979 49.17889071

Name: +ve in-silico MS/MS by CFM-ID for UXGPCKKPJOLADH-UHFFFAOYSA-N
ID: UXGPCKKPJOLADH-UHFFFAOYSA-N
Comment: Energy1
Num peaks: 12
29.03857658 3.4576432
41.03857658 5.027377377
58.99499752 2.354737687
61.01064758 14.8225613
63.02629764 8.872650897
117.0698767 10.37574189
135.0262976 2.719953609
137.0419477 2.699544037
149.0419477 1.813294943
151.0575978 3.2574934
163.0575978 5.808555393
179.0888979 19.60714236

Name: +ve in-silico MS/MS by CFM-ID for UXGPCKKPJOLADH-UHFFFAOYSA-N
ID: UXGPCKKPJOLADH-UHFFFAOYSA-N
Comment: Energy2
Num peaks: 21
27.02292652 3.927029481
29.03857658 6.067346233
39.02292652 6.860078708
41.03857658 5.255254469
56.97934745 9.49724382
58.99499752 2.158005432
61.01064758 6.901106982
63.02292652 3.378525611
63.02629764 2.517721787
91.05422664 2.070040106
101.0385766 2.21607091
103.0542266 3.082985929
105.0698767 4.543881151
111.0262976 2.697139246
117.0698767 4.302765533
121.0106476 2.085978605
123.0262976 3.443890354
135.0262976 3.448327073
137.0419477 1.825876701
149.0419477 2.231383109
163.0575978 2.347128769

Name: +ve in-silico MS/MS by CFM-ID for QXWRXWPNHLIZBV-UHFFFAOYSA-N
ID: QXWRXWPNHLIZBV-UHFFFAOYSA-N
Comment: Energy0
Num peaks: 6
100.0756904 0.805646358
158.0964258 1.083607022
176.1069905 1.665596865
178.1026541 46.30777509
179.0866696 1.247176559
196.1132187 41.78514099

Name: +ve in-silico MS/MS by CFM-ID for QXWRXWPNHLIZBV-UHFFFAOYSA-N
ID: QXWRXWPNHLIZBV-UHFFFAOYSA-N
Comment: Energy1
Num peaks: 11
54.03382555 2.022418609
56.04947561 4.91197933
58.06512568 4.16840608
80.04947561 1.531415437
82.06512568 3.34653139
97.04480483 1.962568363
100.0756904 2.295507936
161.076105 2.324083412
178.1026541 34.33977644
179.0866696 1.843563146
196.1132187 22.22520751

Name: +ve in-silico MS/MS by CFM-ID for QXWRXWPNHLIZBV-UHFFFAOYSA-N
ID: QXWRXWPNHLIZBV-UHFFFAOYSA-N
Comment: Energy2
Num peaks: 31
25.00727645 1.283516359
27.02292652 2.305049845
42.03382555 1.784103365
44.04947561 3.168121252
52.01817548 3.072393818
54.03382555 2.989776591
56.04947561 4.525325617
58.06512568 3.043224764
66.03382555 1.346680681
68.04947561 3.032701369
70.06512568 1.025851937
72.08077574 1.206957596
74.0964258 0.9258404142
80.04947561 6.391567705
81.0135047 2.242355474
82.06512568 6.129610988
92.04947561 0.9049931224
96.04439023 0.9419218645
97.04480483 2.257082452
118.0651257 1.178124096
119.0291548 1.243964881
132.0807757 1.46548581
134.0964258 1.385165487
137.076105 1.202603408
144.0807757 1.567889915
158.0964258 8.408998199
161.076105 1.912042555
162.0713539 1.437603439
176.1069905 1.251447812
178.1026541 8.084823972
179.0866696 0.884280767

Name: +ve in-silico MS/MS by CFM-ID for JHIWVOJDXOSYLW-UHFFFAOYSA-N
ID: JHIWVOJDXOSYLW-UHFFFAOYSA-N
Comment: Energy0
Num peaks: 6
57.06987671 10.65489485
63.00408289 17.91206116
65.01973296 8.047128633
77.01973296 6.484160707
105.0146476 11.39954668
179.0878125 30.62985853

Name: +ve in-silico MS/MS by CFM-ID for JHIWVOJDXOSYLW-UHFFFAOYSA-N
ID: JHIWVOJDXOSYLW-UHFFFAOYSA-N
Comment: Energy1
Num peaks: 6
57.06987671 37.47347761
63.00408289 3.180792029
65.01973296 11.96695656
67.03538302 5.017028645
105.0146476 19.10356572
179.0878125 7.756990454

Name: +ve in-silico MS/MS by CFM-ID for JHIWVOJDXOSYLW-UHFFFAOYSA-N
ID: JHIWVOJDXOSYLW-UHFFFAOYSA-N
Comment: Energy2
Num peaks: 8
41.03857658 4.640192122
42.99785464 2.365353698
57.06987671 12.31178829
63.00408289 30.5123176
65.01973296 4.176492418
77.01973296 21.00701486
85.00841932 2.300034301
105.0146476 3.281963513

Name: +ve in-silico MS/MS by CFM-ID for MUTPRGMDSOTCJF-UHFFFAOYSA-N
ID: MUTPRGMDSOTCJF-UHFFFAOYSA-N
Comment: Energy0
Num peaks: 6
57.06987671 3.077418566
85.06479133 20.4221864
112.0557039 4.188089434
176.1069905 3.154585198
178.1026541 0.9161242098
196.1132187 65.47320336

Name: +ve in-silico MS/MS by CFM-ID for MUTPRGMDSOTCJF-UHFFFAOYSA-N
ID: MUTPRGMDSOTCJF-UHFFFAOYSA-N
Comment: Energy1
Num peaks: 6
57.06987671 25.50851481
59.08552677 6.270239138
69.0334912 2.899331152
85.06479133 38.00069799
112.0557039 4.218574189
196.1132187 13.85167289

Name: +ve in-silico MS/MS by CFM-ID for MUTPRGMDSOTCJF-UHFFFAOYSA-N
ID: MUTPRGMDSOTCJF-UHFFFAOYSA-N
Comment: Energy2
Num peaks: 6
41.03857658 3.923011447
55.05422664 10.39606426
57.06987671 25.33309511
69.0334912 17.63821597
85.06479133 27.35419221
112.0557039 1.853125346

Name: +ve in-silico MS/MS by CFM-ID for JPUCWJZXLGZCHP-UHFFFAOYSA-N
ID: JPUCWJZXLGZCHP-UHFFFAOYSA-N
Comment: Energy0
Num peaks: 6
59.99024648 1.485742527
135.1168269 3.349223846
137.132477 9.904884167
152.143376 8.157833604
180.0841469 1.248756596
196.115447 70.60946548

Name: +ve in-silico MS/MS by CFM-ID for JPUCWJZXLGZCHP-UHFFFAOYSA-N
ID: JPUCWJZXLGZCHP-UHFFFAOYSA-N
Comment: Energy1
Num peaks: 7
133.1011768 2.941807827
135.1168269 8.415949475
137.132477 11.26695639
148.1120759 3.024422239
152.143376 30.21564039
162.1277259 7.803865927
196.115447 17.57423086

Name: +ve in-silico MS/MS by CFM-ID for JPUCWJZXLGZCHP-UHFFFAOYSA-N
ID: JPUCWJZXLGZCHP-UHFFFAOYSA-N
Comment: Energy2
Num peaks: 20
59.99024648 2.723617821
65.03857658 1.499828427
67.05422664 10.97357276
69.06987671 7.79620289
71.08552677 2.924531523
84.08077574 1.94956716
86.0964258 1.624077388
93.06987671 3.005287053
95.08552677 2.935065214
97.10117684 2.008569261
107.0855268 3.657069445
109.1011768 5.442992083
111.1168269 3.720404783
119.0855268 4.081309076
121.1011768 10.17505514
135.1168269 4.512911298
136.1120759 2.752689991
137.132477 4.54194721
152.143376 2.61189285
180.0841469 1.609050505

Name: +ve in-silico MS/MS by CFM-ID for IHMLZEWIFPIGKG-UHFFFAOYSA-N
ID: IHMLZEWIFPIGKG-UHFFFAOYSA-N
Comment: Energy0
Num peaks: 6
135.0604549 1.682439242
137.076105 1.319540757
139.0553695 1.280859821
153.0710196 14.10472839
176.1069905 3.181852099
196.1132187 68.43606871

Name: +ve in-silico MS/MS by CFM-ID for IHMLZEWIFPIGKG-UHFFFAOYSA-N
ID: IHMLZEWIFPIGKG-UHFFFAOYSA-N
Comment: Energy1
Num peaks: 9
97.04480483 5.297968767
135.0604549 23.85505281
137.076105 8.278224372
139.0553695 1.870431555
152.087004 1.617656776
153.0710196 17.49262961
168.0819186 1.637676629
180.0819186 3.556079056
196.1132187 17.81214607

Name: +ve in-silico MS/MS by CFM-ID for IHMLZEWIFPIGKG-UHFFFAOYSA-N
ID: IHMLZEWIFPIGKG-UHFFFAOYSA-N
Comment: Energy2
Num peaks: 31
25.00727645 0.7302365343
30.03382555 1.054847089
40.01817548 0.8003237743
42.03382555 3.53682664
44.04947561 1.575646701
52.01817548 3.056371495
54.03382555 5.62840268
56.04947561 1.52769393
58.06512568 1.431485553
65.03857658 1.002878648
81.0135047 1.806097288
91.05422664 0.8611450859
93.06987671 1.006774642
97.04480483 2.755178455
117.0698767 4.159411624
119.0291548 2.742114012
119.0855268 2.046693663
121.0448048 4.439614909
123.0240694 0.8157205013
123.0604549 1.732412538
125.076105 0.8674406964
135.0604549 13.88840663
137.0397195 3.422171008
137.076105 5.962620751
139.0553695 1.212468901
139.091755 1.315513084
141.1074051 1.781196374
152.087004 0.8755902767
153.0710196 5.160335416
167.0866696 0.8196302689
180.0819186 1.593669694

Name: +ve in-silico MS/MS by CFM-ID for HTNOJSJPYSIFDC-UHFFFAOYSA-N
ID: HTNOJSJPYSIFDC-UHFFFAOYSA-N
Comment: Energy0
Num peaks: 6
51.02292652 1.08726858
53.03857658 1.882944229
98.0964258 2.999907622
179.0888979 3.006801345
180.0841469 1.402821516
196.115447 76.942952

Name: +ve in-silico MS/MS by CFM-ID for HTNOJSJPYSIFDC-UHFFFAOYSA-N
ID: HTNOJSJPYSIFDC-UHFFFAOYSA-N
Comment: Energy1
Num peaks: 16
51.02292652 2.744242724
69.06987671 1.974130321
86.0964258 1.264493635
94.06512568 2.520576213
96.08077574 2.327969008
97.01064758 1.437274592
98.0964258 24.37178598
109.0106476 5.846013888
111.0262976 5.830612668
134.0964258 3.325974113
136.1120759 1.207735903
137.0419477 1.681343409
138.1277259 1.750214816
139.0575978 1.830039623
180.0841469 1.352579244
196.115447 21.6734787

Name: +ve in-silico MS/MS by CFM-ID for HTNOJSJPYSIFDC-UHFFFAOYSA-N
ID: HTNOJSJPYSIFDC-UHFFFAOYSA-N
Comment: Energy2
Num peaks: 31
25.00727645 2.556590746
27.02292652 1.77842141
39.02292652 2.762905306
41.03857658 5.019555896
42.03382555 1.124368048
43.05422664 5.068615436
44.04947561 1.375628887
49.00727645 0.9712116682
51.02292652 6.823065027
53.03857658 12.96899118
55.05422664 4.760461517
56.04947561 1.186217972
57.06987671 1.948975508
58.06512568 0.9808326103
59.08552677 1.795911266
65.03857658 3.151110845
67.05422664 1.646301745
69.06987671 3.693408369
79.05422664 1.134446202
83.08552677 1.13916366
95.08552677 1.041746441
96.08077574 1.148736712
98.0964258 1.674114271
106.0651257 3.321797151
108.0807757 1.720406108
109.0106476 1.493376245
110.0964258 1.467981147
112.1120759 1.442417376
123.0262976 1.1364514
136.1120759 1.589999142
180.0841469 1.409066813

Name: +ve in-silico MS/MS by CFM-ID for ONLDDZWBSCSPTI-UHFFFAOYSA-N
ID: ONLDDZWBSCSPTI-UHFFFAOYSA-N
Comment: Energy0
Num peaks: 6
135.1168269 1.014309686
137.132477 0.3758928898
145.1011768 1.997008326
162.1277259 2.576058137
179.0888979 71.97625033
196.115447 20.81452749

Name: +ve in-silico MS/MS by CFM-ID for ONLDDZWBSCSPTI-UHFFFAOYSA-N
ID: ONLDDZWBSCSPTI-UHFFFAOYSA-N
Comment: Energy1
Num peaks: 6
131.0855268 2.177233772
135.1168269 3.572940376
145.1011768 5.382495437
162.1277259 5.890400755
179.0888979 65.89493865
196.115447 13.41539351

Name: +ve in-silico MS/MS by CFM-ID for ONLDDZWBSCSPTI-UHFFFAOYSA-N
ID: ONLDDZWBSCSPTI-UHFFFAOYSA-N
Comment: Energy2
Num peaks: 6
133.1011768 3.881131914
135.1168269 12.45075504
145.1011768 32.81966951
162.1277259 5.039671172
163.0575978 9.351765571
179.0888979 26.49011396

Name: +ve in-silico MS/MS by CFM-ID for GSGFTBHFBGGZPS-UHFFFAOYSA-N
ID: GSGFTBHFBGGZPS-UHFFFAOYSA-N
Comment: Energy0
Num peaks: 6
74.0964258 4.60016416
123.0240694 10.46622465
168.0819186 1.656431788
176.1069905 3.438947015
178.1026541 0.902956792
196.1132187 73.653329

Name: +ve in-silico MS/MS by CFM-ID for GSGFTBHFBGGZPS-UHFFFAOYSA-N
ID: GSGFTBHFBGGZPS-UHFFFAOYSA-N
Comment: Energy1
Num peaks: 6
74.0964258 3.848511087
97.04480483 4.102985322
123.0240694 40.21955674
168.0819186 3.289231066
180.0819186 1.794686818
196.1132187 31.02043917

Name: +ve in-silico MS/MS by CFM-ID for GSGFTBHFBGGZPS-UHFFFAOYSA-N
ID: GSGFTBHFBGGZPS-UHFFFAOYSA-N
Comment: Energy2
Num peaks: 17
29.03857658 2.308962191
44.04947561 6.136373759
57.0135047 2.303233714
58.06512568 1.418722377
63.02292652 1.735232827
65.00219107 1.16862552
69.0135047 3.562158475
72.08077574 1.51433071
74.0964258 1.307343754
79.01784114 2.881682448
81.0135047 12.299458
89.00219107 4.570865842
97.04480483 4.212060346
101.076105 1.088122961
103.091755 1.380567262
105.0334912 1.47454705
123.0240694 30.95625431

Name: +ve in-silico MS/MS by CFM-ID for QUPXFCLFBNUVGX-UHFFFAOYSA-N
ID: QUPXFCLFBNUVGX-UHFFFAOYSA-N
Comment: Energy0
Num peaks: 6
84.08077574 4.592472702
113.0397195 1.595354343
168.0819186 1.100545886
176.1069905 3.591996665
179.0866696 2.442521917
196.1132187 79.54229578

Name: +ve in-silico MS/MS by CFM-ID for QUPXFCLFBNUVGX-UHFFFAOYSA-N
ID: QUPXFCLFBNUVGX-UHFFFAOYSA-N
Comment: Energy1
Num peaks: 9
44.04947561 1.479549698
56.04947561 1.780656732
58.06512568 2.496306105
82.06512568 3.460516864
84.08077574 18.57201976
113.0397195 4.332938985
176.1069905 1.893927902
179.0866696 4.63085893
196.1132187 42.03989669

Name: +ve in-silico MS/MS by CFM-ID for QUPXFCLFBNUVGX-UHFFFAOYSA-N
ID: QUPXFCLFBNUVGX-UHFFFAOYSA-N
Comment: Energy2
Num peaks: 25
27.02292652 1.155707904
39.02292652 4.561619696
41.03857658 6.581582749
42.03382555 1.83644854
43.05422664 2.671446604
44.04947561 3.945224302
51.02292652 1.4329358
56.04947561 1.736360148
57.0135047 4.029730497
58.06512568 1.875513718
63.02292652 2.258582541
65.03857658 4.534029401
67.05422664 2.078082562
68.04947561 1.237683058
69.0135047 1.705785656
72.08077574 1.210836212
80.04947561 1.600284438
81.0135047 2.834945647
82.06512568 4.686589555
83.02915477 2.243873349
84.08077574 16.36346529
85.04480483 4.09357124
97.04480483 2.665152013
101.076105 1.389508419
113.0397195 1.713568032

Name: +ve in-silico MS/MS by CFM-ID for IJNIXIRXXLODLL-UHFFFAOYSA-N
ID: IJNIXIRXXLODLL-UHFFFAOYSA-N
Comment: Energy0
Num peaks: 6
74.0964258 3.747340233
97.04480483 0.840091879
123.0240694 20.91272555
140.0506185 10.66199104
176.1069905 2.910739787
196.1132187 57.64383878

Name: +ve in-silico MS/MS by CFM-ID for IJNIXIRXXLODLL-UHFFFAOYSA-N
ID: IJNIXIRXXLODLL-UHFFFAOYSA-N
Comment: Energy1
Num peaks: 6
74.0964258 3.981273266
97.04480483 3.246556705
123.0240694 54.13430791
140.0506185 11.95341602
180.0819186 2.94933744
196.1132187 13.91837884

Name: +ve in-silico MS/MS by CFM-ID for IJNIXIRXXLODLL-UHFFFAOYSA-N
ID: IJNIXIRXXLODLL-UHFFFAOYSA-N
Comment: Energy2
Num peaks: 11
39.02292652 4.563939911
57.06987671 2.640919095
58.06512568 1.966276704
69.0135047 6.570875295
77.00219107 4.582713333
79.01784114 5.471014052
97.00841932 3.606525046
97.04480483 4.869188438
106.9927693 3.22496685
123.0240694 42.06163241
160.0756904 1.718811595

Name: +ve in-silico MS/MS by CFM-ID for HNEGUQPUGHVSEQ-UHFFFAOYSA-N
ID: HNEGUQPUGHVSEQ-UHFFFAOYSA-N
Comment: Energy0
Num peaks: 6
57.0334912 1.904279038
149.0404509 3.959399944
151.0561009 1.519137922
153.071751 1.220788685
161.0768364 11.90239876
179.0874011 71.81175708

Name: +ve in-silico MS/MS by CFM-ID for HNEGUQPUGHVSEQ-UHFFFAOYSA-N
ID: HNEGUQPUGHVSEQ-UHFFFAOYSA-N
Comment: Energy1
Num peaks: 8
57.0334912 4.829214431
105.0506216 2.433582851
133.0647913 2.247184384
135.0804414 2.834151499
143.0662717 27.5465954
149.0404509 2.081478544
161.0768364 30.09945991
179.0874011 9.404181236

Name: +ve in-silico MS/MS by CFM-ID for HNEGUQPUGHVSEQ-UHFFFAOYSA-N
ID: HNEGUQPUGHVSEQ-UHFFFAOYSA-N
Comment: Energy2
Num peaks: 24
27.02292652 1.302194787
29.03857658 2.830975154
39.02292652 11.10919577
41.00219107 1.836670408
49.00727645 2.502933658
51.02292652 3.014873464
53.00219107 5.500259178
55.01784114 4.790519785
57.0334912 5.271092616
63.02292652 2.690454259
65.03857658 1.2383068
79.05422664 1.858245141
95.02988619 1.961194787
109.0455363 1.404616111
111.0611863 1.172502367
115.0542266 1.275922266
117.0698767 2.391679385
123.0611863 5.636826609
127.0924864 1.598903369
135.0611863 2.839597055
145.0455363 4.568929252
149.0404509 5.128577683
161.0768364 6.489375587
163.0561009 2.577714786

Name: +ve in-silico MS/MS by CFM-ID for SUXBGJJJOLDLKL-UHFFFAOYSA-N
ID: SUXBGJJJOLDLKL-UHFFFAOYSA-N
Comment: Energy0
Num peaks: 6
57.0334912 1.912900313
149.0404509 3.86354309
151.0561009 1.428472307
153.071751 1.136569888
161.0768364 11.95840684
179.0874011 72.20396453

Name: +ve in-silico MS/MS by CFM-ID for SUXBGJJJOLDLKL-UHFFFAOYSA-N
ID: SUXBGJJJOLDLKL-UHFFFAOYSA-N
Comment: Energy1
Num peaks: 7
57.0334912 4.932702779
105.0506216 2.464326346
133.0647913 2.287317732
135.0804414 2.888797367
143.0662717 27.900331
161.0768364 30.75479216
179.0874011 9.688308622

Name: +ve in-silico MS/MS by CFM-ID for SUXBGJJJOLDLKL-UHFFFAOYSA-N
ID: SUXBGJJJOLDLKL-UHFFFAOYSA-N
Comment: Energy2
Num peaks: 24
27.02292652 1.315159734
29.03857658 2.861484733
39.02292652 7.131291348
41.00219107 1.861676177
49.00727645 3.807475387
51.02292652 3.30751921
53.00219107 5.548946443
53.03857658 1.529594717
55.01784114 4.833254724
57.0334912 5.34387367
63.02292652 3.267782413
79.05422664 1.827835563
107.0298862 4.465823448
109.0455363 1.98037074
111.0611863 1.688998109
115.0542266 1.244531258
117.0698767 2.25975521
123.0611863 5.174163684
127.0924864 1.68217311
135.0611863 2.083918125
145.0455363 4.474268281
149.0404509 4.613645519
161.0768364 6.178864749
163.0561009 2.597123163

Name: +ve in-silico MS/MS by CFM-ID for ZMYTVKMZSNODPU-UHFFFAOYSA-N
ID: ZMYTVKMZSNODPU-UHFFFAOYSA-N
Comment: Energy0
Num peaks: 6
74.0964258 3.747645117
97.04480483 0.8408241827
123.0240694 20.94152521
140.0506185 10.66297385
176.1069905 2.916221691
196.1132187 57.6503445

Name: +ve in-silico MS/MS by CFM-ID for ZMYTVKMZSNODPU-UHFFFAOYSA-N
ID: ZMYTVKMZSNODPU-UHFFFAOYSA-N
Comment: Energy1
Num peaks: 6
57.06987671 2.466809811
74.0964258 3.992385103
97.04480483 3.238402863
123.0240694 53.99725415
140.0506185 11.99349929
196.1132187 13.97867896

Name: +ve in-silico MS/MS by CFM-ID for ZMYTVKMZSNODPU-UHFFFAOYSA-N
ID: ZMYTVKMZSNODPU-UHFFFAOYSA-N
Comment: Energy2
Num peaks: 10
57.0135047 2.043677662
57.06987671 2.627808759
58.06512568 1.956659196
69.0135047 4.376840201
79.01784114 3.229539239
81.0135047 14.56547178
89.00219107 5.500758035
97.04480483 4.94813231
123.0240694 39.629084
160.0756904 1.965291684

Name: +ve in-silico MS/MS by CFM-ID for STTOLIHGCZMUGV-UHFFFAOYSA-N
ID: STTOLIHGCZMUGV-UHFFFAOYSA-N
Comment: Energy0
Num peaks: 6
150.0913404 0.9429992749
151.0561009 1.972314579
164.0877354 3.130517932
166.1033855 0.7353126444
178.1033855 0.9264787063
196.1139502 88.45169537

Name: +ve in-silico MS/MS by CFM-ID for STTOLIHGCZMUGV-UHFFFAOYSA-N
ID: STTOLIHGCZMUGV-UHFFFAOYSA-N
Comment: Energy1
Num peaks: 6
133.0455363 4.053686753
150.0913404 3.868311199
151.0561009 2.515189463
152.1069905 4.270835329
178.1033855 58.02188896
196.1139502 11.6805082

Name: +ve in-silico MS/MS by CFM-ID for STTOLIHGCZMUGV-UHFFFAOYSA-N
ID: STTOLIHGCZMUGV-UHFFFAOYSA-N
Comment: Energy2
Num peaks: 16
15.02292652 3.117925008
39.02292652 2.964297831
45.01423612 1.381531677
49.00727645 7.271419987
51.02292652 28.06092905
53.03857658 1.832201145
82.06512568 1.643237415
92.04947561 8.052741571
94.06512568 5.51288641
96.08077574 2.322943231
138.0720853 2.561115955
150.0720853 2.987676607
151.0561009 2.913976794
164.0877354 5.723259252
166.1033855 1.32358144
180.08265 3.298965966

Name: +ve in-silico MS/MS by CFM-ID for OGCRTPMXMKIFGS-UHFFFAOYSA-N
ID: OGCRTPMXMKIFGS-UHFFFAOYSA-N
Comment: Energy0
Num peaks: 6
43.05422664 8.799542199
137.0419477 26.48934034
148.1120759 6.01032987
150.1277259 2.293185118
180.0841469 4.926025381
196.115447 41.3980661

Name: +ve in-silico MS/MS by CFM-ID for OGCRTPMXMKIFGS-UHFFFAOYSA-N
ID: OGCRTPMXMKIFGS-UHFFFAOYSA-N
Comment: Energy1
Num peaks: 7
43.05422664 24.95328979
91.05422664 4.03015313
93.06987671 3.600808986
137.0419477 35.41042622
148.1120759 3.378607437
154.0684968 1.213593308
196.115447 8.532663615

Name: +ve in-silico MS/MS by CFM-ID for OGCRTPMXMKIFGS-UHFFFAOYSA-N
ID: OGCRTPMXMKIFGS-UHFFFAOYSA-N
Comment: Energy2
Num peaks: 13
41.03857658 1.86989463
43.05422664 17.52047509
75.02292652 2.013138633
77.03857658 7.288550385
91.05422664 4.43590152
93.06987671 2.842454703
109.0106476 3.450766961
111.0262976 2.121794562
121.0106476 16.71889096
123.0262976 4.560130763
125.0419477 1.605172486
137.0419477 14.53899427
138.0371967 1.857055567

Name: +ve in-silico MS/MS by CFM-ID for CGIXKPNVDBPGFK-UHFFFAOYSA-N
ID: CGIXKPNVDBPGFK-UHFFFAOYSA-N
Comment: Energy0
Num peaks: 6
83.08552677 8.563052331
97.01064758 30.10799703
154.0684968 0.8739489496
162.1277259 0.7535226278
180.0841469 0.7705009082
196.115447 52.46035045

Name: +ve in-silico MS/MS by CFM-ID for CGIXKPNVDBPGFK-UHFFFAOYSA-N
ID: CGIXKPNVDBPGFK-UHFFFAOYSA-N
Comment: Energy1
Num peaks: 6
51.02292652 0.8496972731
83.08552677 10.53087316
97.01064758 58.62868955
148.1120759 1.014257127
152.143376 3.183101749
196.115447 9.467462911

Name: +ve in-silico MS/MS by CFM-ID for CGIXKPNVDBPGFK-UHFFFAOYSA-N
ID: CGIXKPNVDBPGFK-UHFFFAOYSA-N
Comment: Energy2
Num peaks: 10
39.02292652 6.656379988
41.03857658 3.325035618
43.05422664 3.410100618
49.00727645 2.12581206
51.02292652 8.259888101
53.03857658 5.680017149
55.05422664 2.508369784
80.97934745 2.558405982
83.08552677 9.602220436
97.01064758 36.84158988

Name: +ve in-silico MS/MS by CFM-ID for DXHAOZOATVEAFG-UHFFFAOYSA-N
ID: DXHAOZOATVEAFG-UHFFFAOYSA-N
Comment: Energy0
Num peaks: 6
119.0291548 6.194422664
121.0448048 10.76312956
159.0804414 1.540129202
161.076105 43.14787966
163.0553695 1.259266502
179.0866696 32.54507408

Name: +ve in-silico MS/MS by CFM-ID for DXHAOZOATVEAFG-UHFFFAOYSA-N
ID: DXHAOZOATVEAFG-UHFFFAOYSA-N
Comment: Energy1
Num peaks: 6
83.04914126 1.92145093
119.0291548 11.14971445
121.0448048 18.70161581
145.0448048 1.665686854
161.076105 30.08440686
179.0866696 22.83262568

Name: +ve in-silico MS/MS by CFM-ID for DXHAOZOATVEAFG-UHFFFAOYSA-N
ID: DXHAOZOATVEAFG-UHFFFAOYSA-N
Comment: Energy2
Num peaks: 13
39.02292652 5.361989062
41.03857658 4.640438347
57.0334912 1.776973983
65.03857658 6.655228922
79.05422664 2.457189735
101.0385766 4.843009215
115.0542266 1.868203701
119.0291548 12.8061119
121.0448048 4.550399123
127.0542266 1.646973958
141.0698767 9.606748101
145.0448048 14.33780728
161.076105 9.791453481

Name: +ve in-silico MS/MS by CFM-ID for CZSXGDMJPLTNTC-UHFFFAOYSA-N
ID: CZSXGDMJPLTNTC-UHFFFAOYSA-N
Comment: Energy0
Num peaks: 6
80.04947561 2.404106015
82.06512568 6.848581639
100.0756904 10.30963913
176.1069905 1.423934596
178.1026541 37.01474914
196.1132187 34.0298648

Name: +ve in-silico MS/MS by CFM-ID for CZSXGDMJPLTNTC-UHFFFAOYSA-N
ID: CZSXGDMJPLTNTC-UHFFFAOYSA-N
Comment: Energy1
Num peaks: 10
44.04947561 1.477998151
54.03382555 2.076567737
56.04947561 5.066123124
58.06512568 4.290760888
97.04480483 1.594721457
158.0964258 1.474202511
161.076105 2.439550198
178.1026541 36.96684318
179.0866696 1.874437679
196.1132187 22.79179737

Name: +ve in-silico MS/MS by CFM-ID for CZSXGDMJPLTNTC-UHFFFAOYSA-N
ID: CZSXGDMJPLTNTC-UHFFFAOYSA-N
Comment: Energy2
Num peaks: 21
25.00727645 0.9132125579
27.02292652 1.640026206
42.03382555 1.450965877
44.04947561 2.28897543
52.01817548 1.973886679
54.03382555 2.112540938
56.04947561 3.485541711
58.06512568 2.308024911
68.04947561 2.383234126
70.06512568 1.685345408
72.08077574 1.865558206
80.04947561 13.81480181
82.06512568 22.84636173
83.04914126 0.9201999998
92.04947561 1.05824817
96.04439023 2.583717917
98.0600403 1.355058606
100.0756904 4.848638633
158.0964258 5.103877303
162.0713539 1.591371532
178.1026541 3.945913971

Name: +ve in-silico MS/MS by CFM-ID for SBGSJROROKTXQC-UHFFFAOYSA-N
ID: SBGSJROROKTXQC-UHFFFAOYSA-N
Comment: Energy0
Num peaks: 6
73.05087258 4.791669062
107.0491413 15.06756937
120.0443902 8.543821618
137.0709393 5.340792514
162.0661883 8.90186511
179.0927374 41.11399796

Name: +ve in-silico MS/MS by CFM-ID for SBGSJROROKTXQC-UHFFFAOYSA-N
ID: SBGSJROROKTXQC-UHFFFAOYSA-N
Comment: Energy1
Num peaks: 11
49.00727645 2.231987107
51.02292652 2.720622032
60.05562361 2.164054767
79.05422664 2.724925073
105.0334912 3.092878436
107.0491413 26.46358591
120.0443902 14.148139
135.0552893 1.949226639
137.0709393 12.16262679
162.0661883 3.370846156
179.0927374 9.697575063

Name: +ve in-silico MS/MS by CFM-ID for SBGSJROROKTXQC-UHFFFAOYSA-N
ID: SBGSJROROKTXQC-UHFFFAOYSA-N
Comment: Energy2
Num peaks: 19
43.02907452 4.617823997
49.00727645 5.755497615
51.02292652 3.707059944
53.03857658 2.245162292
54.00867342 2.724054411
56.02432348 3.742749026
63.02292652 1.959023592
65.03857658 2.279298845
71.03522252 3.12588617
73.05087258 2.205072859
75.02292652 5.713373426
77.03857658 6.313059689
79.05422664 15.600418
81.0334912 1.24498676
90.03382555 1.330548005
91.05422664 1.179976736
92.04947561 1.680223006
107.0491413 10.20863026
120.0443902 4.496820158

Name: +ve in-silico MS/MS by CFM-ID for ZKQOLHUWESGDMB-UHFFFAOYSA-N
ID: ZKQOLHUWESGDMB-UHFFFAOYSA-N
Comment: Energy0
Num peaks: 6
74.03488817 2.41696191
106.0651257 7.610172451
134.0712737 12.69555681
136.0869237 27.22150519
162.0661883 14.43172338
179.0927374 19.71261231

Name: +ve in-silico MS/MS by CFM-ID for ZKQOLHUWESGDMB-UHFFFAOYSA-N
ID: ZKQOLHUWESGDMB-UHFFFAOYSA-N
Comment: Energy1
Num peaks: 12
102.0338255 1.896086303
104.0494756 3.708043245
106.0651257 13.08753556
107.0603746 1.837773521
109.0760247 3.110273093
119.0603746 2.727258162
134.0712737 3.031853824
136.0869237 24.62928246
148.0505382 1.831366821
150.0661883 1.952533586
162.0661883 13.97067498
179.0927374 8.530215671

Name: +ve in-silico MS/MS by CFM-ID for ZKQOLHUWESGDMB-UHFFFAOYSA-N
ID: ZKQOLHUWESGDMB-UHFFFAOYSA-N
Comment: Energy2
Num peaks: 27
44.0130901 1.70726919
53.01342445 2.258402084
53.03857658 1.134013416
54.00867342 1.217298744
55.02907452 3.84362414
56.02432348 1.455506157
57.00833907 2.856574266
57.04472458 3.087254063
65.03857658 1.429552665
72.0192381 2.944197515
74.03488817 2.619596677
75.02292652 6.781556426
77.03857658 1.535064109
79.05422664 8.305421977
80.04947561 3.793415399
89.03857658 2.332378153
90.03382555 0.7956815598
92.04947561 2.521564477
100.0505382 1.337837577
102.0338255 0.9401548654
104.0494756 1.403033284
106.0651257 14.66823695
107.0603746 2.110392097
119.0603746 3.141912221
120.0556236 1.992745453
134.0712737 2.80356548
136.0869237 1.211728689

Name: +ve in-silico MS/MS by CFM-ID for MBBZMMPHUWSWHV-UHFFFAOYSA-N
ID: MBBZMMPHUWSWHV-UHFFFAOYSA-N
Comment: Energy0
Num peaks: 10
44.04947561 4.329144456
61.02840582 5.286457931
91.0389705 4.645494165
104.070605 4.265039155
134.0811697 2.226511627
147.0651853 2.209408753
160.0968197 6.026238823
165.0757499 3.523199977
178.1073844 20.57481901
196.1179491 27.97526766

Name: +ve in-silico MS/MS by CFM-ID for MBBZMMPHUWSWHV-UHFFFAOYSA-N
ID: MBBZMMPHUWSWHV-UHFFFAOYSA-N
Comment: Energy1
Num peaks: 15
43.01784114 2.776575703
44.04947561 9.978906246
45.0334912 2.894002011
46.06512568 3.402011368
61.02840582 16.54516742
63.04405588 6.466706015
73.02840582 6.209642773
75.04405588 2.468583419
86.0600403 3.616201833
91.0389705 6.869498768
104.070605 5.579379762
147.0651853 2.111325106
160.0968197 3.893913629
178.1073844 5.403817496
196.1179491 2.738399237

Name: +ve in-silico MS/MS by CFM-ID for MBBZMMPHUWSWHV-UHFFFAOYSA-N
ID: MBBZMMPHUWSWHV-UHFFFAOYSA-N
Comment: Energy2
Num peaks: 17
15.02292652 6.646221561
28.01817548 1.894735871
30.03382555 1.999076159
31.01784114 2.478433191
42.03382555 1.968780363
43.01784114 4.728703924
44.04947561 18.04925539
45.0334912 4.909684351
46.06512568 6.880682677
56.04947561 1.525880023
61.02840582 11.79610575
63.04405588 2.968414419
73.02840582 4.58357656
75.04405588 3.287889216
86.0600403 2.369520929
91.0389705 2.85497776
160.0968197 2.327836305

Name: +ve in-silico MS/MS by CFM-ID for RWHKQHLEOOTQCT-UHFFFAOYSA-N
ID: RWHKQHLEOOTQCT-UHFFFAOYSA-N
Comment: Energy0
Num peaks: 6
105.0334912 12.27771177
120.0443902 23.23378118
135.0552893 4.666682632
161.0821727 5.776720953
162.0661883 6.76103538
179.0927374 30.91619478

Name: +ve in-silico MS/MS by CFM-ID for RWHKQHLEOOTQCT-UHFFFAOYSA-N
ID: RWHKQHLEOOTQCT-UHFFFAOYSA-N
Comment: Energy1
Num peaks: 9
60.05562361 2.911232441
105.0334912 29.80541789
119.0603746 1.261490289
120.0443902 16.47226905
133.0396392 1.852531452
135.0552893 13.36942344
161.0821727 3.25537217
162.0661883 2.624902412
179.0927374 8.637887694

Name: +ve in-silico MS/MS by CFM-ID for RWHKQHLEOOTQCT-UHFFFAOYSA-N
ID: RWHKQHLEOOTQCT-UHFFFAOYSA-N
Comment: Energy2
Num peaks: 23
40.01817548 1.844908889
45.04472458 1.522718986
49.00727645 3.634417336
50.00252542 2.725049047
51.02292652 4.151009936
52.01817548 1.904352718
53.00219107 2.575991301
53.03857658 5.450285601
55.01784114 2.76898224
56.02432348 1.649668406
60.05562361 1.974709598
64.01817548 3.355357381
66.03382555 5.494013528
73.05087258 1.911010509
76.01817548 2.942747452
77.00219107 1.771580491
77.03857658 4.909667977
78.03382555 3.991046215
79.01784114 5.071235
90.03382555 3.102559493
92.04947561 6.646203339
105.0334912 6.927572891
120.0443902 5.17933168

Name: +ve in-silico MS/MS by CFM-ID for WFCGOANCWUILIC-UHFFFAOYSA-N
ID: WFCGOANCWUILIC-UHFFFAOYSA-N
Comment: Energy0
Num peaks: 17
55.05422664 1.379906906
59.99024648 4.834724148
64.02154661 1.005310221
69.06987671 1.332883104
109.1011768 2.781275204
111.1168269 1.074412484
123.1168269 1.268158721
126.0371967 0.8847241804
135.1168269 0.8799054607
137.132477 1.552222855
152.0528467 2.831348992
154.0684968 2.216814199
165.0732478 3.588202238
167.0888979 1.17403124
169.104548 22.06039512
179.0888979 7.131104362
196.115447 24.63593086

Name: +ve in-silico MS/MS by CFM-ID for WFCGOANCWUILIC-UHFFFAOYSA-N
ID: WFCGOANCWUILIC-UHFFFAOYSA-N
Comment: Energy1
Num peaks: 28
26.00252542 2.511093044
39.02292652 1.951785398
51.02292652 1.774932138
53.03857658 1.610893337
55.05422664 5.530051594
57.06987671 1.08304881
59.99024648 4.470410928
65.03857658 3.513361854
67.05422664 4.361578786
69.06987671 4.037176406
71.99024648 1.140880219
79.05422664 2.806691359
81.06987671 3.594465584
83.08552677 2.222424437
95.08552677 1.198852921
109.1011768 1.198080746
121.1011768 1.239823546
123.1168269 1.376063989
126.0371967 1.155252844
133.1011768 1.705422539
135.1168269 2.749981703
137.132477 15.98271252
140.0528467 0.9953081047
165.0732478 2.168115449
167.0888979 0.9863047708
169.104548 3.510877788
179.0888979 1.390435729
196.115447 4.168459023

Name: +ve in-silico MS/MS by CFM-ID for WFCGOANCWUILIC-UHFFFAOYSA-N
ID: WFCGOANCWUILIC-UHFFFAOYSA-N
Comment: Energy2
Num peaks: 29
26.00252542 0.7777199518
39.02292652 3.259361398
41.03857658 2.035777651
44.97934745 0.9863415402
51.02292652 2.996852785
53.03857658 6.797711238
55.05422664 11.62889369
57.06987671 1.337790878
59.99024648 10.59333181
62.00589655 1.247243143
64.02154661 1.958656104
65.03857658 4.921400497
67.05422664 7.425965671
69.06987671 4.830763965
71.99024648 1.149289919
79.05422664 1.951488164
81.06987671 1.972129445
82.99499752 0.8180709399
83.08552677 1.403089908
83.99024648 1.140340188
85.01064758 1.185845162
97.01064758 0.8646580419
99.02629764 1.101081177
107.0855268 1.138636188
109.1011768 2.130357086
110.0058965 1.074382992
119.0855268 0.8299953761
121.1011768 1.837629137
125.132477 0.8458673722

Name: +ve in-silico MS/MS by CFM-ID for DFNNBPWYGFYFBZ-UHFFFAOYSA-N
ID: DFNNBPWYGFYFBZ-UHFFFAOYSA-N
Comment: Energy0
Num peaks: 6
106.0651257 10.67548359
119.0603746 1.742870483
134.0712737 14.00201132
136.0869237 30.5083018
162.0661883 15.00662618
179.0927374 21.39395908

Name: +ve in-silico MS/MS by CFM-ID for DFNNBPWYGFYFBZ-UHFFFAOYSA-N
ID: DFNNBPWYGFYFBZ-UHFFFAOYSA-N
Comment: Energy1
Num peaks: 6
106.0651257 14.42525163
119.0603746 2.675450235
134.0712737 4.345713924
136.0869237 34.94700143
162.0661883 15.7203406
179.0927374 10.46792035

Name: +ve in-silico MS/MS by CFM-ID for DFNNBPWYGFYFBZ-UHFFFAOYSA-N
ID: DFNNBPWYGFYFBZ-UHFFFAOYSA-N
Comment: Energy2
Num peaks: 13
39.02292652 17.86734474
41.03857658 1.791598527
67.02907452 2.443293355
68.04947561 3.098937564
78.03382555 2.267918483
80.04947561 7.010397585
82.06512568 2.792439801
90.03382555 4.425629427
92.04947561 2.143988944
106.0651257 29.95563194
108.0807757 2.375937833
119.0603746 2.549919049
134.0712737 2.666906292

Name: +ve in-silico MS/MS by CFM-ID for CFSSUXPKSUDJHS-UHFFFAOYSA-N
ID: CFSSUXPKSUDJHS-UHFFFAOYSA-N
Comment: Energy0
Num peaks: 6
109.0396392 6.780269684
124.0505382 8.063185423
154.1087218 2.481836665
178.1087218 1.936719
179.0927374 4.571312403
196.1192865 57.49569666

Name: +ve in-silico MS/MS by CFM-ID for CFSSUXPKSUDJHS-UHFFFAOYSA-N
ID: CFSSUXPKSUDJHS-UHFFFAOYSA-N
Comment: Energy1
Num peaks: 13
41.03857658 1.927101765
46.06512568 3.111972684
56.04947561 4.759125961
67.01784114 3.769610158
71.06037464 3.20399156
82.02874017 2.576286555
84.04439023 11.30608851
109.0396392 19.09401119
124.0505382 3.229792791
151.0614373 5.15028458
178.1087218 2.029396519
179.0927374 5.5615731
196.1192865 15.77457024

Name: +ve in-silico MS/MS by CFM-ID for CFSSUXPKSUDJHS-UHFFFAOYSA-N
ID: CFSSUXPKSUDJHS-UHFFFAOYSA-N
Comment: Energy2
Num peaks: 29
15.02292652 3.355386611
26.00252542 1.387995971
27.02292652 1.819416636
39.02292652 4.230597488
40.01817548 6.123027389
41.03857658 1.897750059
42.03382555 4.524709776
43.05422664 2.988555016
44.04947561 1.985904002
56.04947561 5.312071999
65.00219107 1.192782419
67.01784114 1.71306611
67.02907452 5.050630076
68.02432348 1.051936562
69.00833907 2.424021532
69.04472458 6.914313107
71.06037464 7.190432206
82.02874017 1.464417537
82.03997355 3.134725667
86.07127368 1.043788772
88.08692374 1.046967025
93.04472458 1.023060944
96.05562361 1.1262368
108.0556236 1.175050678
109.0396392 2.495066043
111.0665226 1.489284404
113.0821727 2.946862966
124.0505382 2.649909024
128.0930717 1.929905978

Name: +ve in-silico MS/MS by CFM-ID for XJHBGNUROHMTTD-UHFFFAOYSA-N
ID: XJHBGNUROHMTTD-UHFFFAOYSA-N
Comment: Energy0
Num peaks: 7
87.03013714 4.857449982
104.0494756 12.89123303
106.0651257 8.211182187
119.0603746 6.09660605
146.0712737 8.993743159
162.0661883 4.169513002
179.0927374 36.7284463

Name: +ve in-silico MS/MS by CFM-ID for XJHBGNUROHMTTD-UHFFFAOYSA-N
ID: XJHBGNUROHMTTD-UHFFFAOYSA-N
Comment: Energy1
Num peaks: 11
57.00833907 3.392973027
74.03488817 3.306567245
76.05053823 2.762778991
91.05422664 12.2783408
104.0494756 17.29021667
106.0651257 8.826580331
119.0603746 5.228356494
121.0760247 5.03282956
146.0712737 9.293304574
161.0821727 2.515887289
179.0927374 10.92653788

Name: +ve in-silico MS/MS by CFM-ID for XJHBGNUROHMTTD-UHFFFAOYSA-N
ID: XJHBGNUROHMTTD-UHFFFAOYSA-N
Comment: Energy2
Num peaks: 24
29.01342445 1.561248637
43.02907452 2.236293958
51.02292652 1.886882045
56.02432348 1.505137161
57.00833907 1.7290466
59.02398914 2.606140716
61.0396392 1.92464935
63.02292652 1.348692012
64.01817548 2.312234688
65.03857658 1.443609568
66.03382555 1.31986618
74.03488817 2.057898223
76.01817548 2.220049938
78.03382555 2.488346638
79.05422664 2.422266258
85.01448707 2.649844591
87.03013714 1.654761687
88.01817548 1.722899665
90.03382555 2.708496857
91.05422664 7.496635068
93.06987671 2.269049253
104.0494756 19.68073459
106.0651257 9.531933616
119.0603746 4.357473504

Name: +ve in-silico MS/MS by CFM-ID for MRVKELJTYWQEKE-UHFFFAOYSA-N
ID: MRVKELJTYWQEKE-UHFFFAOYSA-N
Comment: Energy0
Num peaks: 6
40.01817548 6.746923937
68.0130901 11.35076495
95.06037464 8.645705136
112.0869237 14.23948021
162.0661883 13.34285407
179.0927374 29.93878779

Name: +ve in-silico MS/MS by CFM-ID for MRVKELJTYWQEKE-UHFFFAOYSA-N
ID: MRVKELJTYWQEKE-UHFFFAOYSA-N
Comment: Energy1
Num peaks: 11
25.00727645 1.965038432
26.00252542 1.967457123
40.01817548 19.37699581
42.03382555 8.119886366
50.00252542 2.113273064
68.0130901 6.340210626
83.06037464 3.675714682
95.06037464 16.73255217
112.0869237 11.06742868
162.0661883 6.931033884
179.0927374 2.164291058

Name: +ve in-silico MS/MS by CFM-ID for MRVKELJTYWQEKE-UHFFFAOYSA-N
ID: MRVKELJTYWQEKE-UHFFFAOYSA-N
Comment: Energy2
Num peaks: 22
26.00252542 2.021090206
40.01817548 19.22686979
42.03382555 3.738820709
44.04947561 2.309918595
46.06512568 1.321726409
49.00727645 3.852559082
50.00252542 2.424263901
51.02292652 1.210356672
52.01817548 1.608123647
53.03857658 3.061571945
54.03382555 1.840062291
65.99744004 1.381996527
66.03382555 2.290503503
68.0130901 4.780457007
68.04947561 5.853784084
71.06037464 1.517399963
78.03382555 3.120453711
79.02907452 1.373054798
81.04472458 2.422643794
83.06037464 2.146494556
93.04472458 1.358144324
95.06037464 12.11729236

Name: +ve in-silico MS/MS by CFM-ID for CMMOKSBIRVVDHL-UHFFFAOYSA-N
ID: CMMOKSBIRVVDHL-UHFFFAOYSA-N
Comment: Energy0
Num peaks: 6
69.06987671 8.245053398
79.05422664 2.519062955
101.0419477 3.358313388
111.0262976 4.038614598
163.0575978 5.312768862
179.0888979 60.76520024

Name: +ve in-silico MS/MS by CFM-ID for CMMOKSBIRVVDHL-UHFFFAOYSA-N
ID: CMMOKSBIRVVDHL-UHFFFAOYSA-N
Comment: Energy1
Num peaks: 11
51.02292652 1.366730852
55.05422664 2.806112575
67.05422664 4.704595607
69.06987671 14.08875727
79.05422664 1.553485927
99.02629764 2.136117592
101.0419477 13.36466257
111.0262976 5.488754993
137.0419477 1.5685294
163.0575978 7.722461912
179.0888979 25.20038421

Name: +ve in-silico MS/MS by CFM-ID for CMMOKSBIRVVDHL-UHFFFAOYSA-N
ID: CMMOKSBIRVVDHL-UHFFFAOYSA-N
Comment: Energy2
Num peaks: 22
25.00727645 1.701274997
27.02292652 1.288471224
39.02292652 10.17213988
41.03857658 7.032037555
43.05422664 2.460747279
51.02292652 4.153653901
53.03857658 6.638144346
55.05422664 3.46138652
56.97934745 1.889586424
63.02292652 3.543603504
65.03857658 7.656290598
67.05422664 4.707363323
69.06987671 6.209666054
79.05422664 2.462263184
82.99499752 1.842063109
85.01064758 1.51286568
94.99499752 2.319737477
97.01064758 2.412903814
111.0262976 4.943427798
115.0575978 1.572898361
123.0262976 1.542105623
137.0419477 1.593112833

Name: +ve in-silico MS/MS by CFM-ID for XPEMYYBBHOILIJ-UHFFFAOYSA-N
ID: XPEMYYBBHOILIJ-UHFFFAOYSA-N
Comment: Energy0
Num peaks: 6
73.04680324 6.121112479
75.0624533 1.392638757
89.04171786 1.878433606
105.0366325 1.766974163
107.0522825 6.908996891
179.0918093 80.88138294

Name: +ve in-silico MS/MS by CFM-ID for XPEMYYBBHOILIJ-UHFFFAOYSA-N
ID: XPEMYYBBHOILIJ-UHFFFAOYSA-N
Comment: Energy1
Num peaks: 6
73.04680324 4.359939108
75.0624533 2.830550828
89.04171786 33.4640502
105.0366325 7.939953044
107.0522825 8.672608634
179.0918093 36.02967101

Name: +ve in-silico MS/MS by CFM-ID for XPEMYYBBHOILIJ-UHFFFAOYSA-N
ID: XPEMYYBBHOILIJ-UHFFFAOYSA-N
Comment: Energy2
Num peaks: 6
15.02292652 10.87952607
73.04680324 28.65782222
89.04171786 15.65768829
105.0366325 7.95466582
107.0522825 11.446568
179.0918093 9.674913967

Name: +ve in-silico MS/MS by CFM-ID for QDJLAXWZNJYZPD-UHFFFAOYSA-N
ID: QDJLAXWZNJYZPD-UHFFFAOYSA-N
Comment: Energy0
Num peaks: 6
44.04947561 1.201180575
73.0396392 1.463599251
107.0603746 2.148357855
136.0869237 4.387486527
162.0661883 1.068897128
179.0927374 81.31958976

Name: +ve in-silico MS/MS by CFM-ID for QDJLAXWZNJYZPD-UHFFFAOYSA-N
ID: QDJLAXWZNJYZPD-UHFFFAOYSA-N
Comment: Energy1
Num peaks: 11
42.03382555 11.82842488
44.04947561 4.392362434
107.0603746 4.968286557
108.0556236 4.47566472
134.0712737 5.805049668
136.0869237 2.632362234
147.0665226 2.73135358
148.0505382 1.224175322
149.0821727 1.528732105
151.0978228 23.79394121
179.0927374 17.55369452

Name: +ve in-silico MS/MS by CFM-ID for QDJLAXWZNJYZPD-UHFFFAOYSA-N
ID: QDJLAXWZNJYZPD-UHFFFAOYSA-N
Comment: Energy2
Num peaks: 31
28.01817548 1.327349452
40.01817548 1.678744272
42.03382555 2.51228192
43.02907452 0.9577773338
44.0130901 3.509090321
44.04947561 4.098601987
51.02292652 1.523267204
53.03857658 1.548479018
55.02907452 1.410112796
56.0130901 1.317350258
57.04472458 2.733315358
58.02874017 1.286129089
64.01817548 0.9736916447
66.03382555 3.918464968
70.02874017 1.035119991
71.02398914 1.660626369
73.0396392 2.84282376
75.05528926 1.096167486
78.03382555 3.138955181
79.02907452 1.213578732
80.04947561 3.278952015
90.03382555 1.000873626
92.04947561 1.020716472
95.06037464 8.705151778
105.0447246 6.419608498
106.0399735 2.191452303
107.0603746 5.590341509
108.0556236 4.925105405
109.0760247 1.286807727
119.0603746 2.020504593
136.0505382 1.648329463

Name: +ve in-silico MS/MS by CFM-ID for OGRDEGQKRDJWRI-UHFFFAOYSA-N
ID: OGRDEGQKRDJWRI-UHFFFAOYSA-N
Comment: Energy0
Num peaks: 8
45.0334912 1.991578637
59.04914126 2.429340868
77.02332044 4.171152353
77.05970595 1.900069349
101.0597059 5.644061712
103.075356 19.51491216
105.0910061 5.496126712
179.0914 39.08796475

Name: +ve in-silico MS/MS by CFM-ID for OGRDEGQKRDJWRI-UHFFFAOYSA-N
ID: OGRDEGQKRDJWRI-UHFFFAOYSA-N
Comment: Energy1
Num peaks: 16
33.0334912 1.808553803
45.0334912 3.612541276
47.04914126 3.846836993
59.01275576 1.668434447
59.04914126 5.466273829
73.06479133 1.892870708
77.02332044 9.169609797
77.05970595 5.362448934
101.0597059 1.45523667
103.0389705 3.01811882
103.075356 19.88168923
119.0702706 2.033262769
121.0495352 2.717473432
121.0859207 4.004040915
147.0651853 2.301656852
179.0914 12.6584751

Name: +ve in-silico MS/MS by CFM-ID for OGRDEGQKRDJWRI-UHFFFAOYSA-N
ID: OGRDEGQKRDJWRI-UHFFFAOYSA-N
Comment: Energy2
Num peaks: 16
15.02292652 2.627383858
29.00219107 3.450411509
31.01784114 7.325962579
33.0334912 2.897388481
43.01784114 4.351801966
45.0334912 20.6929239
47.04914126 7.067609299
57.0334912 3.52087947
59.01275576 1.946347373
59.04914126 12.80204476
61.02840582 2.53577779
61.06479133 1.941481068
73.06479133 2.590988802
77.02332044 2.971360405
77.05970595 2.115950339
89.05970595 1.998440516

Name: +ve in-silico MS/MS by CFM-ID for LBVMXEAJOWVKQI-UHFFFAOYSA-N
ID: LBVMXEAJOWVKQI-UHFFFAOYSA-N
Comment: Energy0
Num peaks: 9
80.04947561 3.399931317
83.08552677 1.1191555
85.10117684 7.800045855
112.0215466 3.563827266
113.0419477 1.023712617
117.0732478 2.52707982
169.104548 2.184853907
179.0888979 2.900240473
196.115447 55.52519971

Name: +ve in-silico MS/MS by CFM-ID for LBVMXEAJOWVKQI-UHFFFAOYSA-N
ID: LBVMXEAJOWVKQI-UHFFFAOYSA-N
Comment: Energy1
Num peaks: 26
39.02292652 1.713853234
41.03857658 2.222893451
43.05422664 2.923773049
51.02292652 1.940856041
52.01817548 1.661408469
54.03382555 1.167430466
71.08552677 1.997483648
80.04947561 2.938909122
82.99499752 1.287156543
83.08552677 3.465090246
84.08077574 1.218630964
85.10117684 10.39486557
86.0964258 1.173965949
111.0262976 0.9225469649
112.0215466 2.933251992
113.0419477 0.9575086349
115.0575978 2.510941177
117.0732478 11.2923382
119.0888979 0.951215543
152.0528467 1.560220982
155.0888979 1.047623132
165.0732478 2.005826656
167.0888979 2.257187202
169.104548 3.172830896
180.0841469 1.899302682
196.115447 15.09314873

Name: +ve in-silico MS/MS by CFM-ID for LBVMXEAJOWVKQI-UHFFFAOYSA-N
ID: LBVMXEAJOWVKQI-UHFFFAOYSA-N
Comment: Energy2
Num peaks: 30
39.02292652 6.04826754
41.03857658 9.591912668
43.05422664 8.174041235
45.06987671 1.158452063
51.02292652 2.142206805
53.03857658 2.442247147
55.05422664 5.602244038
57.06987671 2.818790404
58.99499752 1.131678756
61.01064758 1.351055636
63.02292652 1.255681193
67.05422664 1.253765573
69.06987671 2.253242661
70.99499752 1.656584333
71.08552677 1.885586799
73.01064758 1.445471079
75.02629764 1.07452062
80.04947561 4.343903022
81.06987671 1.06104947
82.06512568 1.186084511
82.99499752 4.377795724
83.08552677 1.331651253
84.08077574 2.160275814
85.01064758 2.492253979
85.10117684 3.247061229
86.0964258 1.080606048
97.01064758 1.293425533
112.0215466 3.797084219
113.0419477 1.115469071
117.0732478 1.625170835

Name: +ve in-silico MS/MS by CFM-ID for OGEIJQCWNUTOEW-UHFFFAOYSA-N
ID: OGEIJQCWNUTOEW-UHFFFAOYSA-N
Comment: Energy0
Num peaks: 6
131.0855268 5.172102525
148.1120759 11.0328202
150.1277259 3.885668438
179.0888979 20.53009206
180.0841469 3.710085727
196.115447 38.61666819

Name: +ve in-silico MS/MS by CFM-ID for OGEIJQCWNUTOEW-UHFFFAOYSA-N
ID: OGEIJQCWNUTOEW-UHFFFAOYSA-N
Comment: Energy1
Num peaks: 15
46.99499752 1.846528462
106.0651257 1.681128318
108.0807757 1.900476493
131.0855268 12.07662173
133.1011768 2.810130979
134.0964258 1.352142087
135.1168269 1.775437742
148.1120759 19.71254404
150.1277259 2.759129206
152.143376 1.841874208
154.0684968 3.224431199
163.0575978 1.746557029
179.0888979 8.844226855
180.0841469 3.740884561
196.115447 14.93457189

Name: +ve in-silico MS/MS by CFM-ID for OGEIJQCWNUTOEW-UHFFFAOYSA-N
ID: OGEIJQCWNUTOEW-UHFFFAOYSA-N
Comment: Energy2
Num peaks: 31
15.02292652 4.37685522
44.97934745 1.427961051
46.99499752 2.44223179
55.05422664 2.314153071
61.01064758 2.626540054
65.03857658 2.123115747
67.05422664 1.47827411
73.01064758 1.196544601
81.06987671 1.37720155
85.01064758 1.391929654
93.06987671 1.39321472
99.02629764 1.481431793
105.0698767 1.380762821
107.0855268 2.142219817
109.0106476 1.17576391
111.0262976 1.980758008
117.0698767 5.004805857
119.0855268 4.870730456
121.1011768 4.327503574
131.0855268 7.908729788
132.0807757 1.087764724
133.1011768 2.491296079
134.0964258 1.712079114
135.1168269 1.325298875
148.1120759 1.923117455
151.0575978 2.114311921
153.0732478 5.767590506
163.0575978 5.231635925
169.104548 1.25508126
179.0888979 2.580220353
180.0841469 2.072274708

Name: +ve in-silico MS/MS by CFM-ID for OXYATAHQBADUFV-UHFFFAOYSA-N
ID: OXYATAHQBADUFV-UHFFFAOYSA-N
Comment: Energy0
Num peaks: 6
15.02292652 2.716091222
61.01064758 1.691010875
131.0888979 17.2970061
133.104548 4.929188358
163.0609689 9.618920279
179.092269 47.69252352

Name: +ve in-silico MS/MS by CFM-ID for OXYATAHQBADUFV-UHFFFAOYSA-N
ID: OXYATAHQBADUFV-UHFFFAOYSA-N
Comment: Energy1
Num peaks: 13
46.99499752 2.573371003
49.01064758 1.853860776
57.06987671 3.649564586
61.01064758 3.840130677
63.02629764 2.560282647
69.06987671 2.174316876
83.08552677 7.24441049
85.10117684 3.63490398
87.1168269 3.921780086
117.0732478 5.535314598
131.0888979 20.47155859
163.0609689 4.872810183
179.092269 18.18286185

Name: +ve in-silico MS/MS by CFM-ID for OXYATAHQBADUFV-UHFFFAOYSA-N
ID: OXYATAHQBADUFV-UHFFFAOYSA-N
Comment: Energy2
Num peaks: 25
15.02292652 4.786100337
41.03857658 3.076403519
43.05422664 7.105621251
46.99499752 3.033715504
55.05422664 2.079917779
57.06987671 4.177581047
59.08552677 2.488935696
61.01064758 3.736724916
63.02629764 2.080199269
73.01064758 3.270864553
75.02629764 3.296380463
83.08552677 2.543147234
87.02629764 3.557213422
89.04194771 1.955512242
101.0419477 2.219683237
103.0575978 2.119080569
104.9827186 3.142284228
106.9983686 3.075780504
115.0575978 5.573196571
117.0732478 4.236562391
118.9983686 3.405472994
121.0140187 3.868321873
129.0732478 1.932122241
131.0888979 2.36517034
163.0609689 2.187179861

Name: +ve in-silico MS/MS by CFM-ID for UKTQYFIDMREWNQ-UHFFFAOYSA-N
ID: UKTQYFIDMREWNQ-UHFFFAOYSA-N
Comment: Energy0
Num peaks: 6
55.05422664 1.025084144
57.06987671 1.991553744
123.0262976 1.086157287
137.0419477 0.7742107421
163.0575978 0.780130124
179.0888979 90.27960461

Name: +ve in-silico MS/MS by CFM-ID for UKTQYFIDMREWNQ-UHFFFAOYSA-N
ID: UKTQYFIDMREWNQ-UHFFFAOYSA-N
Comment: Energy1
Num peaks: 9
55.05422664 14.39685338
57.06987671 19.45653987
61.01064758 2.859524975
67.05422664 2.771566461
69.06987671 5.693476326
123.0262976 2.747663474
145.1011768 3.138000039
163.0575978 3.178231742
179.0888979 26.54586209

Name: +ve in-silico MS/MS by CFM-ID for UKTQYFIDMREWNQ-UHFFFAOYSA-N
ID: UKTQYFIDMREWNQ-UHFFFAOYSA-N
Comment: Energy2
Num peaks: 22
39.02292652 1.871753396
55.05422664 9.44034898
56.97934745 2.892772196
57.06987671 5.316234737
61.01064758 1.825899336
63.02292652 3.792775373
65.03857658 2.450365285
67.05422664 1.47021512
79.05422664 2.091287623
81.06987671 1.726184681
105.0698767 1.944667243
107.0855268 3.270697838
111.0262976 4.486853523
117.0698767 6.383503807
119.0855268 5.875697927
121.0106476 1.450009378
123.0262976 4.597225937
133.1011768 10.12125008
135.0262976 1.816490373
137.0419477 2.493280753
151.0575978 1.750390862
163.0575978 3.004859777

Name: +ve in-silico MS/MS by CFM-ID for UMCZEYKFDGJWQT-UHFFFAOYSA-N
ID: UMCZEYKFDGJWQT-UHFFFAOYSA-N
Comment: Energy0
Num peaks: 6
15.02292652 0.7232781832
135.0624533 0.8433466114
137.0781034 3.188087377
161.0781034 3.50430323
163.0573679 1.208935489
179.0886681 87.98894462

Name: +ve in-silico MS/MS by CFM-ID for UMCZEYKFDGJWQT-UHFFFAOYSA-N
ID: UMCZEYKFDGJWQT-UHFFFAOYSA-N
Comment: Energy1
Num peaks: 6
15.02292652 10.79001467
43.01784114 8.399946108
121.0468032 11.95371824
133.0468032 4.584777602
135.0624533 12.12868082
137.0781034 39.22396001

Name: +ve in-silico MS/MS by CFM-ID for UMCZEYKFDGJWQT-UHFFFAOYSA-N
ID: UMCZEYKFDGJWQT-UHFFFAOYSA-N
Comment: Energy2
Num peaks: 15
15.02292652 9.880008358
43.01784114 1.981806918
51.02292652 3.734075855
53.03857658 1.773227208
63.02292652 2.392786538
121.0468032 3.565862034
133.0468032 3.45455916
135.0624533 4.896598558
137.0781034 3.114850772
145.0468032 5.181414689
151.0573679 3.736788004
153.073018 4.399558968
161.0781034 12.2919629
163.0573679 11.47597079
179.0886681 9.170178421

Name: +ve in-silico MS/MS by CFM-ID for PYTUZXYMIOQNAP-UHFFFAOYSA-N
ID: PYTUZXYMIOQNAP-UHFFFAOYSA-N
Comment: Energy0
Num peaks: 6
55.05422664 1.664084412
100.0215466 1.939006366
135.1168269 2.965969242
137.132477 8.568120044
152.143376 7.154122774
196.115447 61.29576321

Name: +ve in-silico MS/MS by CFM-ID for PYTUZXYMIOQNAP-UHFFFAOYSA-N
ID: PYTUZXYMIOQNAP-UHFFFAOYSA-N
Comment: Energy1
Num peaks: 19
41.03857658 1.093294357
55.05422664 2.585693244
59.99024648 1.690535515
91.05422664 1.161682851
93.06987671 1.873610242
95.08552677 3.012451233
97.10117684 1.801928413
100.0215466 4.643661509
114.0371967 1.229502039
133.1011768 2.297059932
135.1168269 5.746058753
137.132477 7.116396698
140.0528467 1.301706609
148.1120759 2.337549491
150.1277259 1.159027847
152.143376 21.35373185
154.0684968 1.121523205
162.1277259 5.914624178
196.115447 12.73661354

Name: +ve in-silico MS/MS by CFM-ID for PYTUZXYMIOQNAP-UHFFFAOYSA-N
ID: PYTUZXYMIOQNAP-UHFFFAOYSA-N
Comment: Energy2
Num peaks: 30
39.02292652 3.535622237
41.03857658 1.879041155
51.02292652 1.699505202
53.03857658 4.414127253
55.05422664 6.632760315
57.06987671 1.953609923
59.99024648 5.256681856
65.03857658 3.572988438
67.05422664 5.335480986
69.06987671 4.115781881
79.05422664 2.488879843
81.06987671 5.386362084
83.08552677 2.555704057
84.08077574 0.9418538612
93.06987671 1.383338199
95.08552677 3.126667777
97.10117684 2.252258009
98.00589655 3.195028698
98.0964258 0.8339263641
100.0215466 4.578368734
107.0855268 1.773191427
109.1011768 1.382862329
111.1168269 1.013174383
119.0855268 1.907973179
121.1011768 2.997426634
124.0215466 0.8944466414
133.1011768 0.8954437093
135.1168269 1.418741357
137.132477 1.406761486
180.0841469 1.953754434

Name: +ve in-silico MS/MS by CFM-ID for QSNRHVZQROCGTP-UHFFFAOYSA-N
ID: QSNRHVZQROCGTP-UHFFFAOYSA-N
Comment: Energy0
Num peaks: 6
73.04680324 2.397063124
91.05736792 1.731693256
106.0651257 13.09978253
124.0756904 2.300736265
169.1043181 2.980249428
196.1152171 71.64258968

Name: +ve in-silico MS/MS by CFM-ID for QSNRHVZQROCGTP-UHFFFAOYSA-N
ID: QSNRHVZQROCGTP-UHFFFAOYSA-N
Comment: Energy1
Num peaks: 6
53.03857658 1.108205552
55.05422664 1.074807257
66.03382555 3.053581914
79.05422664 7.746820583
106.0651257 73.34412163
124.0756904 1.505003244

Name: +ve in-silico MS/MS by CFM-ID for QSNRHVZQROCGTP-UHFFFAOYSA-N
ID: QSNRHVZQROCGTP-UHFFFAOYSA-N
Comment: Energy2
Num peaks: 18
39.02292652 6.079061934
40.01817548 2.7144313
41.03857658 7.672254392
42.03382555 1.600424994
49.00727645 2.34119091
51.02292652 3.3685683
53.03857658 5.248442407
55.05422664 3.583574249
64.01817548 3.442294765
66.03382555 9.136812446
73.04680324 3.551353676
76.01817548 2.26159396
78.03382555 3.915665215
79.05422664 7.325550191
80.04947561 4.11387853
90.03382555 3.890269071
91.05736792 1.667797199
106.0651257 9.24500107

Name: +ve in-silico MS/MS by CFM-ID for DWMHVXKKASIVPU-UHFFFAOYSA-N
ID: DWMHVXKKASIVPU-UHFFFAOYSA-N
Comment: Energy0
Num peaks: 6
45.0135047 1.303476603
105.0698767 23.92334082
133.0647913 1.014249873
159.0804414 8.767274923
161.076105 4.713564361
179.0866696 55.04136222

Name: +ve in-silico MS/MS by CFM-ID for DWMHVXKKASIVPU-UHFFFAOYSA-N
ID: DWMHVXKKASIVPU-UHFFFAOYSA-N
Comment: Energy1
Num peaks: 8
73.00841932 6.724828415
105.0698767 13.51917538
133.0647913 4.409946486
135.0804414 2.272555134
153.0710196 2.605973924
159.0804414 8.868009513
161.076105 2.09952322
179.0866696 40.87562688

Name: +ve in-silico MS/MS by CFM-ID for DWMHVXKKASIVPU-UHFFFAOYSA-N
ID: DWMHVXKKASIVPU-UHFFFAOYSA-N
Comment: Energy2
Num peaks: 6
45.0135047 3.064348835
49.00727645 3.137353158
65.03857658 5.766544601
79.05422664 3.93339774
89.03857658 8.521509052
105.0698767 56.81275144

Name: +ve in-silico MS/MS by CFM-ID for GGNLYDGKZKRGPC-UHFFFAOYSA-N
ID: GGNLYDGKZKRGPC-UHFFFAOYSA-N
Comment: Energy0
Num peaks: 6
96.04439023 1.037757712
130.0684968 0.8242187257
184.115447 1.133597575
186.0947116 1.684627967
186.1310971 8.378169578
214.1260117 74.75983958

Name: +ve in-silico MS/MS by CFM-ID for GGNLYDGKZKRGPC-UHFFFAOYSA-N
ID: GGNLYDGKZKRGPC-UHFFFAOYSA-N
Comment: Energy1
Num peaks: 8
53.03857658 5.004138515
55.05422664 14.4389631
57.06987671 3.85484259
85.01064758 3.274948324
87.02629764 27.79300384
89.04194771 18.25880251
91.05759777 7.28469358
186.1310971 2.749441207

Name: +ve in-silico MS/MS by CFM-ID for GGNLYDGKZKRGPC-UHFFFAOYSA-N
ID: GGNLYDGKZKRGPC-UHFFFAOYSA-N
Comment: Energy2
Num peaks: 31
27.02292652 1.30608125
29.03857658 1.037636494
39.02292652 1.154444037
41.03857658 1.668394214
43.05422664 0.9322571563
53.03857658 2.769134756
55.05422664 4.072428431
57.06987671 3.011033584
68.04947561 2.806838921
70.06512568 2.247045576
82.06512568 1.066534535
84.08077574 1.811433979
85.01064758 0.889517375
87.02629764 5.837928641
89.04194771 14.68843488
91.05759777 3.630201877
96.04439023 1.058591038
96.08077574 2.736866173
98.0964258 2.084259442
99.02629764 1.435461984
101.0419477 1.938844981
103.0575978 1.172803776
127.0575978 1.010500144
128.0528467 1.118310673
130.0684968 8.568432545
131.0888979 1.600092717
132.0841469 2.393647177
144.0841469 1.553437897
158.0997969 1.484731264
186.1310971 1.215233863
198.0947116 1.392932173

Name: +ve in-silico MS/MS by CFM-ID for YHBWXWLDOKIVCJ-UHFFFAOYSA-N
ID: YHBWXWLDOKIVCJ-UHFFFAOYSA-N
Comment: Energy0
Num peaks: 10
59.01275576 7.859410792
59.04914126 2.324811712
77.02332044 1.447980019
77.05970595 1.88569653
103.0389705 2.597263188
103.075356 2.152895287
121.0495352 1.335061245
133.0859207 1.211136994
161.0808353 15.33523564
179.0914 44.53943615

Name: +ve in-silico MS/MS by CFM-ID for YHBWXWLDOKIVCJ-UHFFFAOYSA-N
ID: YHBWXWLDOKIVCJ-UHFFFAOYSA-N
Comment: Energy1
Num peaks: 16
33.0334912 1.483859856
43.01784114 1.9240974
45.0334912 1.459593323
59.01275576 13.66477522
59.04914126 5.884417484
61.02840582 2.72505327
77.02332044 3.475748486
77.05970595 5.478577157
103.0389705 5.657532029
103.075356 4.100123673
105.0546206 1.678502839
121.0495352 2.638922276
133.0859207 3.296921219
147.0651853 1.874070692
161.0808353 12.18235503
179.0914 12.60017961

Name: +ve in-silico MS/MS by CFM-ID for YHBWXWLDOKIVCJ-UHFFFAOYSA-N
ID: YHBWXWLDOKIVCJ-UHFFFAOYSA-N
Comment: Energy2
Num peaks: 18
15.02292652 2.243139552
29.00219107 1.654643421
31.01784114 3.160765184
41.00219107 3.206076255
43.01784114 4.213758121
45.0334912 13.36016238
47.04914126 4.075025333
57.0334912 2.5153928
59.01275576 13.51280592
59.04914126 10.07429944
61.02840582 6.799769932
63.04405588 1.544448055
73.02840582 2.925883357
75.04405588 3.195709899
77.02332044 2.305439099
77.05970595 1.757249487
89.05970595 1.599183458
103.0389705 2.760032141

Name: +ve in-silico MS/MS by CFM-ID for JLZYWWNLSIWNAF-UHFFFAOYSA-N
ID: JLZYWWNLSIWNAF-UHFFFAOYSA-N
Comment: Energy0
Num peaks: 6
67.05422664 3.471287298
69.06987671 16.23843198
111.0262976 14.56100352
149.0419477 3.799625116
153.0732478 3.437710146
179.0888979 46.08666417

Name: +ve in-silico MS/MS by CFM-ID for JLZYWWNLSIWNAF-UHFFFAOYSA-N
ID: JLZYWWNLSIWNAF-UHFFFAOYSA-N
Comment: Energy1
Num peaks: 9
27.02292652 2.507900769
67.05422664 6.579993296
69.06987671 8.76763169
101.0419477 7.004961494
111.0262976 17.08725793
149.0419477 2.387990861
151.0575978 3.168614535
153.0732478 7.617602805
179.0888979 26.45152335

Name: +ve in-silico MS/MS by CFM-ID for JLZYWWNLSIWNAF-UHFFFAOYSA-N
ID: JLZYWWNLSIWNAF-UHFFFAOYSA-N
Comment: Energy2
Num peaks: 16
39.02292652 3.040419592
51.02292652 2.343968316
53.03857658 8.106480263
63.02292652 3.432872917
65.03857658 10.89926029
67.05422664 10.89404884
69.06987671 6.368751716
73.01064758 2.817145255
75.02629764 2.736753657
79.05422664 2.11993173
80.97934745 2.176320243
82.99499752 4.061303845
85.01064758 5.636034048
101.0419477 4.207974924
111.0262976 9.077251803
149.0419477 2.443549343

Name: +ve in-silico MS/MS by CFM-ID for VLHHDQFPXFJJAP-UHFFFAOYSA-N
ID: VLHHDQFPXFJJAP-UHFFFAOYSA-N
Comment: Energy0
Num peaks: 6
55.05422664 21.08314352
87.02629764 4.502052923
91.05422664 21.75974546
123.0262976 4.843939988
139.0575978 5.277856821
179.0888979 29.60798229

Name: +ve in-silico MS/MS by CFM-ID for VLHHDQFPXFJJAP-UHFFFAOYSA-N
ID: VLHHDQFPXFJJAP-UHFFFAOYSA-N
Comment: Energy1
Num peaks: 6
41.03857658 4.541461848
55.05422664 20.51603464
87.02629764 15.85447064
91.05422664 21.42689816
123.0262976 17.81578324
179.0888979 3.265987306

Name: +ve in-silico MS/MS by CFM-ID for VLHHDQFPXFJJAP-UHFFFAOYSA-N
ID: VLHHDQFPXFJJAP-UHFFFAOYSA-N
Comment: Energy2
Num peaks: 13
39.02292652 9.632436171
41.03857658 9.748279601
43.05422664 2.936418546
55.05422664 15.73832493
57.06987671 2.351456535
65.03857658 2.062268922
70.99499752 2.169261334
79.05422664 3.365771196
87.02629764 4.298283928
91.05422664 15.8754215
93.06987671 3.189311521
121.0106476 2.633258468
123.0262976 7.664504214

Name: +ve in-silico MS/MS by CFM-ID for PXLCSHVXTZAPBB-UHFFFAOYSA-N
ID: PXLCSHVXTZAPBB-UHFFFAOYSA-N
Comment: Energy0
Num peaks: 6
135.0611863 2.667063244
161.0768364 9.150146589
164.0877354 3.483334627
178.1033855 23.88757649
179.0874011 9.315728593
196.1139502 41.28270249

Name: +ve in-silico MS/MS by CFM-ID for PXLCSHVXTZAPBB-UHFFFAOYSA-N
ID: PXLCSHVXTZAPBB-UHFFFAOYSA-N
Comment: Energy1
Num peaks: 11
60.04439023 3.302415555
134.0964258 1.650791434
135.0611863 1.79920638
146.0771707 1.756415747
147.0611863 2.701530698
160.0928208 19.87661191
161.0768364 16.98796752
164.0877354 2.177080572
178.1033855 23.2745864
179.0874011 2.378842582
196.1139502 5.089494448

Name: +ve in-silico MS/MS by CFM-ID for PXLCSHVXTZAPBB-UHFFFAOYSA-N
ID: PXLCSHVXTZAPBB-UHFFFAOYSA-N
Comment: Energy2
Num peaks: 31
28.01817548 1.086759669
40.01817548 1.162046245
41.00219107 0.7326361086
42.03382555 3.69866548
43.01784114 1.467458507
49.00727645 1.12774236
56.04947561 2.615897641
57.0334912 1.024454323
60.04439023 1.247330261
65.03857658 1.885086749
70.02874017 0.7686056708
75.02292652 2.314735754
77.03857658 1.107845929
91.05422664 1.786848935
107.0298862 1.640263039
109.0455363 1.381627086
111.0611863 0.7808823958
118.0651257 1.323116228
119.0662717 0.8182886372
123.0611863 1.72658244
132.0807757 0.9038948544
135.0611863 14.0308335
137.0768364 6.685736178
139.0924864 1.010816457
141.1081365 2.220475356
147.0611863 4.081518861
149.0768364 1.518215196
161.0768364 14.87077099
164.0877354 0.9704907078
178.1033855 3.293541952
179.0874011 0.8738895768

Name: +ve in-silico MS/MS by CFM-ID for AKGMFVVQMGQGBO-UHFFFAOYSA-N
ID: AKGMFVVQMGQGBO-UHFFFAOYSA-N
Comment: Energy0
Num peaks: 7
61.02840582 2.032610709
99.04405588 2.136225619
117.0546206 1.849461642
133.0859207 3.807298934
143.0702706 17.66566355
161.0808353 38.37818135
179.0914 14.98599441

Name: +ve in-silico MS/MS by CFM-ID for AKGMFVVQMGQGBO-UHFFFAOYSA-N
ID: AKGMFVVQMGQGBO-UHFFFAOYSA-N
Comment: Energy1
Num peaks: 16
41.03857658 6.116646511
43.05422664 2.649324504
61.02840582 3.208231081
69.0334912 6.126132858
71.04914126 3.820436391
73.02840582 2.108567519
87.04405588 7.237994208
89.05970595 1.864069745
99.04405588 2.183876962
101.0597059 3.810739132
115.075356 5.477869983
119.0702706 2.511055188
133.0859207 5.251692071
143.0702706 12.09644135
161.0808353 12.74676007
179.0914 4.087288935

Name: +ve in-silico MS/MS by CFM-ID for AKGMFVVQMGQGBO-UHFFFAOYSA-N
ID: AKGMFVVQMGQGBO-UHFFFAOYSA-N
Comment: Energy2
Num peaks: 22
27.02292652 3.336775827
31.01784114 2.323986948
41.03857658 11.01063766
43.01784114 3.332975243
43.05422664 4.95392912
45.0334912 1.811420057
55.01784114 1.872363771
57.0334912 3.70646619
59.01275576 2.65730893
59.04914126 2.169783402
61.02840582 5.915547118
69.0334912 1.874616882
71.04914126 5.655405323
73.02840582 2.846893007
73.06479133 2.306331179
87.04405588 4.281479815
89.05970595 1.515320397
99.04405588 4.65028493
101.0597059 5.598764645
115.075356 4.477473612
117.0910061 1.638622632
143.0702706 3.134384196

Name: +ve in-silico MS/MS by CFM-ID for NOHHXLTTYPITJB-UHFFFAOYSA-N
ID: NOHHXLTTYPITJB-UHFFFAOYSA-N
Comment: Energy0
Num peaks: 8
55.05422664 1.730224905
59.99024648 2.442720722
95.08552677 1.774970357
137.132477 1.395822112
165.0732478 2.275931959
169.104548 29.25661578
179.0888979 9.552314171
196.115447 32.85073805

Name: +ve in-silico MS/MS by CFM-ID for NOHHXLTTYPITJB-UHFFFAOYSA-N
ID: NOHHXLTTYPITJB-UHFFFAOYSA-N
Comment: Energy1
Num peaks: 23
26.00252542 1.861677767
41.03857658 2.572916345
51.02292652 1.672770238
53.03857658 3.578213442
55.05422664 5.755894638
59.99024648 1.947683583
67.05422664 3.305341398
69.06987671 2.208491052
81.06987671 3.659495173
91.05422664 3.025538206
93.06987671 2.804981435
95.08552677 5.36887385
97.10117684 3.259666238
100.0215466 3.123555414
102.0371967 1.733208794
114.0371967 3.485643771
133.1011768 1.791246434
135.1168269 2.187420399
137.132477 8.230453576
140.0528467 1.671849603
165.0732478 1.486151418
179.0888979 4.03166508
196.115447 12.17163253

Name: +ve in-silico MS/MS by CFM-ID for NOHHXLTTYPITJB-UHFFFAOYSA-N
ID: NOHHXLTTYPITJB-UHFFFAOYSA-N
Comment: Energy2
Num peaks: 31
39.02292652 3.025150056
41.03857658 1.97238009
51.02292652 1.583141852
53.03857658 4.636418787
55.05422664 5.761535783
59.99024648 5.843394842
65.03857658 2.187821183
67.05422664 2.590331714
69.06987671 2.026168845
79.05422664 2.258214368
81.06987671 2.536030639
89.04194771 1.786914398
93.06987671 0.9833501268
98.00589655 6.853200846
99.02629764 2.581102345
101.0419477 2.756933435
103.0575978 1.350045578
107.9902465 1.429680525
113.0419477 2.291051172
115.0575978 3.754566124
117.0732478 1.482768876
121.1011768 1.609270252
124.0215466 1.46689938
129.0732478 1.615056115
135.1168269 2.138410921
141.0732478 1.978075808
143.0888979 1.615381736
153.0732478 3.188648951
166.0684968 1.453051666
169.104548 1.834342657
180.0841469 2.27748444

Name: +ve in-silico MS/MS by CFM-ID for ILNVHVPFWBEUEW-UHFFFAOYSA-N
ID: ILNVHVPFWBEUEW-UHFFFAOYSA-N
Comment: Energy0
Num peaks: 6
15.02292652 1.435551772
117.0698767 2.633035826
151.0575978 6.6971299
162.1277259 21.32609034
180.0841469 1.290821972
196.115447 58.19681337

Name: +ve in-silico MS/MS by CFM-ID for ILNVHVPFWBEUEW-UHFFFAOYSA-N
ID: ILNVHVPFWBEUEW-UHFFFAOYSA-N
Comment: Energy1
Num peaks: 13
41.03857658 1.116134603
86.0964258 1.947319908
117.0698767 3.521094027
121.0106476 1.429173638
136.1120759 1.736879425
151.0575978 14.0825257
152.143376 1.023868745
162.1277259 8.256866075
166.0684968 5.077783915
168.0841469 1.656793958
170.0997969 1.42987455
180.0841469 2.106087287
196.115447 36.87489717

Name: +ve in-silico MS/MS by CFM-ID for ILNVHVPFWBEUEW-UHFFFAOYSA-N
ID: ILNVHVPFWBEUEW-UHFFFAOYSA-N
Comment: Energy2
Num peaks: 31
15.02292652 2.889202725
39.02292652 2.895089901
41.03857658 2.061196546
49.00727645 1.641921453
51.02292652 4.307537749
53.03857658 3.771215799
63.02292652 2.060260007
65.03857658 2.544659342
67.05422664 4.40620849
82.06512568 1.727962967
82.99499752 1.756869464
84.08077574 1.189106156
86.0964258 3.14505818
94.99499752 1.219638027
96.08077574 1.554814673
99.02629764 1.663064508
105.0698767 1.22869071
106.0651257 1.523073772
108.0807757 1.759414343
110.0964258 2.854232559
117.0698767 2.471418007
120.0807757 1.215093284
125.0419477 1.923881655
134.0964258 1.828360698
136.1120759 3.708411474
146.0964258 4.194681959
151.0575978 1.389306945
162.1277259 2.004008712
166.0684968 1.156010524
170.0997969 1.586174267
180.0841469 2.087888836

Name: +ve in-silico MS/MS by CFM-ID for IUALPRJAXOAGOF-UHFFFAOYSA-N
ID: IUALPRJAXOAGOF-UHFFFAOYSA-N
Comment: Energy0
Num peaks: 6
39.02292652 1.46241997
41.03857658 11.73821261
133.0647913 1.00124123
139.0561009 6.399273904
161.0768364 0.7645285692
179.0874011 72.96727556

Name: +ve in-silico MS/MS by CFM-ID for IUALPRJAXOAGOF-UHFFFAOYSA-N
ID: IUALPRJAXOAGOF-UHFFFAOYSA-N
Comment: Energy1
Num peaks: 7
39.02292652 3.282684492
41.03857658 28.27223147
59.02988619 2.295798609
121.0455363 6.237878791
143.0662717 15.87311892
161.0768364 19.44864214
179.0874011 6.276331808

Name: +ve in-silico MS/MS by CFM-ID for IUALPRJAXOAGOF-UHFFFAOYSA-N
ID: IUALPRJAXOAGOF-UHFFFAOYSA-N
Comment: Energy2
Num peaks: 11
15.02292652 2.663905053
25.00727645 4.756484525
39.02292652 8.210214647
41.03857658 38.20655441
49.00727645 5.008568249
51.02292652 2.928311323
53.03857658 3.182537613
123.0611863 2.554512588
125.0768364 1.852488064
127.0924864 2.696053362
139.0561009 8.046655664

Name: +ve in-silico MS/MS by CFM-ID for WPTMIZPSXZNVHD-UHFFFAOYSA-N
ID: WPTMIZPSXZNVHD-UHFFFAOYSA-N
Comment: Energy0
Num peaks: 6
73.04680324 2.955267142
90.07335233 1.055467532
107.0491413 7.901129807
124.0756904 4.434185798
164.0890024 4.784829528
196.1152171 72.88731629

Name: +ve in-silico MS/MS by CFM-ID for WPTMIZPSXZNVHD-UHFFFAOYSA-N
ID: WPTMIZPSXZNVHD-UHFFFAOYSA-N
Comment: Energy1
Num peaks: 11
73.04680324 2.410071117
88.05770227 1.391182238
95.04914126 1.485316188
107.0491413 15.51912538
108.0443902 1.831890294
122.0600403 7.090397664
124.0756904 14.88018701
164.0890024 10.27230347
166.1046525 2.574050262
180.083917 1.490271413
196.1152171 21.57363865

Name: +ve in-silico MS/MS by CFM-ID for WPTMIZPSXZNVHD-UHFFFAOYSA-N
ID: WPTMIZPSXZNVHD-UHFFFAOYSA-N
Comment: Energy2
Num peaks: 20
15.02292652 6.248150839
39.02292652 4.819892314
49.00727645 3.085154021
51.02292652 6.073333734
53.03857658 2.250374677
63.02292652 7.815677936
65.03857658 2.654588222
71.03115317 3.665527976
73.04680324 6.190899103
79.05422664 1.430020645
88.05770227 5.504135312
90.07335233 6.854810687
100.0577023 1.437355688
107.0491413 5.934179701
108.0443902 3.210509497
136.0577023 4.065690266
148.0577023 1.074398094
164.0890024 4.818023861
166.1046525 1.707249745
180.083917 1.874304464

Name: +ve in-silico MS/MS by CFM-ID for SSZWKKQDZMVWCW-UHFFFAOYSA-N
ID: SSZWKKQDZMVWCW-UHFFFAOYSA-N
Comment: Energy0
Num peaks: 6
53.03857658 0.08954783145
151.0978228 0.1328855591
161.0821727 1.56225777
162.0661883 0.1500953724
163.0614373 0.9227258726
179.0927374 96.53014059

Name: +ve in-silico MS/MS by CFM-ID for SSZWKKQDZMVWCW-UHFFFAOYSA-N
ID: SSZWKKQDZMVWCW-UHFFFAOYSA-N
Comment: Energy1
Num peaks: 6
120.0556236 4.491695542
122.0712737 34.3568105
124.0869237 6.729394122
136.0869237 8.364030508
151.0978228 5.976741335
179.0927374 26.29246101

Name: +ve in-silico MS/MS by CFM-ID for SSZWKKQDZMVWCW-UHFFFAOYSA-N
ID: SSZWKKQDZMVWCW-UHFFFAOYSA-N
Comment: Energy2
Num peaks: 31
40.01817548 2.659098754
42.03382555 0.8274844875
52.01817548 4.492414952
53.03857658 1.401020477
54.03382555 1.798687655
66.03382555 1.453194021
67.02907452 3.193367122
69.04472458 1.433214306
70.06512568 0.8693280945
81.04472458 3.313776306
83.06037464 2.026745694
93.04472458 0.9997159183
95.06037464 1.599571025
105.0447246 1.669430787
106.0399735 1.803667288
107.0603746 4.209346243
108.0556236 2.693976416
109.0760247 2.556640638
112.0505382 1.586898277
120.0556236 4.043646072
122.0712737 11.67978231
124.0869237 4.086445504
134.0348882 2.017185265
134.0712737 2.930659225
135.0665226 1.228478528
136.0505382 1.451761624
147.0301371 0.9890498666
152.0818384 1.73709135
161.0821727 2.978086485
163.0614373 4.492485961
179.0927374 0.8680464578

Name: +ve in-silico MS/MS by CFM-ID for OYEOJUVKXAZHDA-UHFFFAOYSA-N
ID: OYEOJUVKXAZHDA-UHFFFAOYSA-N
Comment: Energy0
Num peaks: 6
85.01064758 1.47075615
87.02629764 2.946825934
91.05422664 3.449341201
93.06987671 0.8701047244
101.0419477 2.051617899
179.0888979 81.06421446

Name: +ve in-silico MS/MS by CFM-ID for OYEOJUVKXAZHDA-UHFFFAOYSA-N
ID: OYEOJUVKXAZHDA-UHFFFAOYSA-N
Comment: Energy1
Num peaks: 11
39.02292652 2.24070726
41.03857658 2.907376646
85.01064758 1.75004748
87.02629764 10.67246059
91.05422664 27.18087286
93.06987671 5.213921118
101.0419477 1.655671912
103.0542266 2.253308992
135.0262976 1.378651307
163.0575978 1.443389602
179.0888979 24.472322

Name: +ve in-silico MS/MS by CFM-ID for OYEOJUVKXAZHDA-UHFFFAOYSA-N
ID: OYEOJUVKXAZHDA-UHFFFAOYSA-N
Comment: Energy2
Num peaks: 24
25.00727645 2.025398825
27.02292652 1.410963983
39.02292652 2.202350781
41.03857658 5.621994838
49.00727645 2.228283409
51.02292652 2.808003874
53.03857658 4.81071017
55.05422664 4.563081028
70.99499752 1.548011676
75.02292652 1.205724099
77.03857658 1.303440498
79.05422664 2.105794776
85.01064758 8.374891401
87.02629764 6.37800987
91.05422664 11.20322401
93.06987671 2.588211801
97.01064758 1.24113187
103.0542266 6.744155002
105.0698767 5.066170945
107.0855268 1.840208191
111.1168269 1.207294744
131.0855268 1.483418363
153.0732478 1.162461689
163.0575978 1.648581046

Name: +ve in-silico MS/MS by CFM-ID for JQQXTUREYHAVAG-UHFFFAOYSA-N
ID: JQQXTUREYHAVAG-UHFFFAOYSA-N
Comment: Energy0
Num peaks: 6
19.01784114 0.6531131774
146.0712737 0.385082345
148.0869237 1.374700665
161.0821727 1.376233141
163.0614373 0.6030508258
179.0927374 94.88802277

Name: +ve in-silico MS/MS by CFM-ID for JQQXTUREYHAVAG-UHFFFAOYSA-N
ID: JQQXTUREYHAVAG-UHFFFAOYSA-N
Comment: Energy1
Num peaks: 6
81.04472458 1.269536247
136.0505382 5.396748799
138.0661883 1.615439805
152.0818384 5.985075603
161.0821727 21.85033619
179.0927374 55.70542997

Name: +ve in-silico MS/MS by CFM-ID for JQQXTUREYHAVAG-UHFFFAOYSA-N
ID: JQQXTUREYHAVAG-UHFFFAOYSA-N
Comment: Energy2
Num peaks: 29
15.02292652 1.292746627
39.02292652 1.170444774
40.01817548 1.905205206
42.03382555 8.010441052
49.00727645 1.149900028
51.02292652 2.183676954
52.01817548 2.427064296
53.01342445 2.399597062
53.03857658 2.071993934
54.03382555 1.153136707
55.05422664 1.465880767
81.04472458 4.485609951
96.05562361 10.11174294
97.0396392 2.622239866
105.0447246 1.32678956
109.0396392 2.706267501
111.0552893 2.38718746
112.0505382 2.797369614
119.0603746 1.625455547
120.0556236 4.185916301
125.0709393 1.211554878
132.0556236 3.058884528
134.0712737 2.942992225
136.0505382 2.826370031
138.0661883 2.177346244
148.0869237 2.971269344
152.0818384 1.199408355
161.0821727 4.06197733
163.0614373 3.073746832

Name: +ve in-silico MS/MS by CFM-ID for GPQMMZKEZGWNDD-UHFFFAOYSA-N
ID: GPQMMZKEZGWNDD-UHFFFAOYSA-N
Comment: Energy0
Num peaks: 6
85.01064758 2.465793401
87.02629764 4.661985827
91.05422664 3.308281955
137.0419477 2.019190065
139.0575978 1.44366211
179.0888979 75.78096771

Name: +ve in-silico MS/MS by CFM-ID for GPQMMZKEZGWNDD-UHFFFAOYSA-N
ID: GPQMMZKEZGWNDD-UHFFFAOYSA-N
Comment: Energy1
Num peaks: 11
85.01064758 1.595370853
87.02629764 8.35447778
91.05422664 14.39861058
93.06987671 4.603254764
103.0542266 4.214248553
135.0262976 6.145204918
137.0419477 4.579491858
151.0575978 2.351298872
153.0732478 1.770808589
163.0575978 2.452461559
179.0888979 30.95529637

Name: +ve in-silico MS/MS by CFM-ID for GPQMMZKEZGWNDD-UHFFFAOYSA-N
ID: GPQMMZKEZGWNDD-UHFFFAOYSA-N
Comment: Energy2
Num peaks: 22
25.00727645 2.092976306
39.02292652 1.840774544
41.03857658 4.230150403
63.02292652 1.735719237
65.03857658 1.76644896
85.01064758 7.553653602
87.02629764 5.192604242
91.05422664 10.59787289
93.06987671 3.262819957
103.0542266 12.14727354
105.0698767 7.574306774
107.0855268 3.23718884
111.1168269 1.544345726
117.0698767 2.037701397
131.0855268 1.840380656
135.0262976 1.749364338
137.0419477 2.415107731
139.0575978 1.395302295
149.0419477 1.884795155
151.0575978 1.949714272
153.0732478 2.388618003
163.0575978 1.93924608

Name: +ve in-silico MS/MS by CFM-ID for CSDLJKZPRZMNKY-UHFFFAOYSA-N
ID: CSDLJKZPRZMNKY-UHFFFAOYSA-N
Comment: Energy0
Num peaks: 7
29.03857658 8.303301006
61.01064758 10.10216101
63.02629764 10.09608841
117.0732478 7.560892521
137.0453188 5.435285163
151.0609689 5.28109168
179.092269 38.29202417

Name: +ve in-silico MS/MS by CFM-ID for CSDLJKZPRZMNKY-UHFFFAOYSA-N
ID: CSDLJKZPRZMNKY-UHFFFAOYSA-N
Comment: Energy1
Num peaks: 6
27.02292652 2.207622555
29.03857658 2.524463844
43.05422664 2.41863767
61.01064758 57.94928744
63.02629764 19.40798657
117.0732478 2.411789098

Name: +ve in-silico MS/MS by CFM-ID for CSDLJKZPRZMNKY-UHFFFAOYSA-N
ID: CSDLJKZPRZMNKY-UHFFFAOYSA-N
Comment: Energy2
Num peaks: 7
27.02292652 7.741121943
29.03857658 19.64633744
43.05422664 8.98271162
45.06987671 3.950840444
61.01064758 26.40815071
63.02629764 12.34477584
135.0296688 1.886157462

Name: +ve in-silico MS/MS by CFM-ID for QEODQDIXZZEENQ-UHFFFAOYSA-N
ID: QEODQDIXZZEENQ-UHFFFAOYSA-N
Comment: Energy0
Num peaks: 6
129.0698767 1.863499471
131.0855268 2.470124435
148.0393049 7.223439983
160.0756904 1.559927749
162.0549549 6.752627221
178.086255 73.97237885

Name: +ve in-silico MS/MS by CFM-ID for QEODQDIXZZEENQ-UHFFFAOYSA-N
ID: QEODQDIXZZEENQ-UHFFFAOYSA-N
Comment: Energy1
Num peaks: 7
147.0804414 6.186991897
148.0393049 12.2762409
150.0549549 5.106859014
152.070605 5.32333501
160.0756904 2.860446093
162.0549549 8.438332805
178.086255 42.06260074

Name: +ve in-silico MS/MS by CFM-ID for QEODQDIXZZEENQ-UHFFFAOYSA-N
ID: QEODQDIXZZEENQ-UHFFFAOYSA-N
Comment: Energy2
Num peaks: 13
39.02292652 2.150911516
51.02292652 5.36007556
53.03857658 6.4652563
63.02292652 3.166592819
65.03857658 6.083439907
79.05422664 3.471190132
101.0385766 5.37956736
103.0542266 8.870403391
108.0443902 4.219221284
115.0542266 7.583708364
124.0393049 10.89881859
129.0698767 9.691180107
131.0855268 7.118297193

Name: +ve in-silico MS/MS by CFM-ID for HUAICTNUOVBHSK-UHFFFAOYSA-N
ID: HUAICTNUOVBHSK-UHFFFAOYSA-N
Comment: Energy0
Num peaks: 8
71.08552677 8.00338711
92.04947561 22.93134158
94.06512568 2.5290168
103.0575978 4.749967582
124.0215466 6.574120066
126.0371967 1.913751239
169.104548 1.769068582
196.115447 33.12866154

Name: +ve in-silico MS/MS by CFM-ID for HUAICTNUOVBHSK-UHFFFAOYSA-N
ID: HUAICTNUOVBHSK-UHFFFAOYSA-N
Comment: Energy1
Num peaks: 15
57.06987671 1.086358265
65.03857658 2.88607332
69.06987671 5.174140946
71.08552677 11.01714546
92.04947561 21.48626937
94.06512568 1.317312904
97.01064758 1.635579302
98.0964258 0.9638956581
99.02629764 1.118094162
101.0419477 2.192029233
103.0575978 15.30801144
124.0215466 7.4929214
126.0371967 3.788305867
180.0841469 1.079766153
196.115447 3.826155031

Name: +ve in-silico MS/MS by CFM-ID for HUAICTNUOVBHSK-UHFFFAOYSA-N
ID: HUAICTNUOVBHSK-UHFFFAOYSA-N
Comment: Energy2
Num peaks: 26
39.02292652 2.303646486
41.03857658 8.1219005
43.05422664 4.827577784
45.06987671 1.144248922
51.02292652 1.484077018
53.03857658 1.650296037
55.05422664 3.252477107
57.06987671 2.941788129
58.99499752 1.75797586
61.01064758 1.242398898
63.02292652 0.9668763185
65.03857658 7.576780804
67.05422664 2.033787675
69.06987671 2.325616826
71.08552677 6.790843088
73.10117684 1.035776509
80.04947561 3.274182804
84.08077574 1.057233684
92.04947561 9.27474677
92.97934745 1.58801603
94.06512568 1.315312138
94.99499752 1.437520602
97.01064758 5.502143056
99.02629764 1.959886464
103.0575978 2.384492757
124.0215466 3.608189651

Name: +ve in-silico MS/MS by CFM-ID for FKODGWMHYFFWDZ-UHFFFAOYSA-N
ID: FKODGWMHYFFWDZ-UHFFFAOYSA-N
Comment: Energy0
Num peaks: 6
58.02874017 4.316836439
105.0447246 4.03652374
122.0712737 42.99685427
148.0505382 6.497620691
162.0661883 3.391871546
179.0927374 27.80111302

Name: +ve in-silico MS/MS by CFM-ID for FKODGWMHYFFWDZ-UHFFFAOYSA-N
ID: FKODGWMHYFFWDZ-UHFFFAOYSA-N
Comment: Energy1
Num peaks: 8
32.04947561 2.324831094
58.02874017 6.161727569
75.05528926 3.285996025
93.04472458 9.43686448
95.06037464 5.86856418
105.0447246 14.08907559
122.0712737 35.47501356
148.0505382 5.549048929

Name: +ve in-silico MS/MS by CFM-ID for FKODGWMHYFFWDZ-UHFFFAOYSA-N
ID: FKODGWMHYFFWDZ-UHFFFAOYSA-N
Comment: Energy2
Num peaks: 11
58.02874017 3.384725393
64.01817548 12.39791919
66.03382555 14.84315732
68.04947561 4.712429971
70.06512568 4.002732453
78.03382555 3.28635816
91.02907452 2.222341974
93.04472458 8.626183759
95.06037464 5.877952341
105.0447246 16.11373887
122.0712737 6.298792038

Name: +ve in-silico MS/MS by CFM-ID for KUWAVCXSZOXWNI-UHFFFAOYSA-N
ID: KUWAVCXSZOXWNI-UHFFFAOYSA-N
Comment: Energy0
Num peaks: 6
151.0978228 0.4631388204
152.0818384 1.463420031
161.0821727 1.494904752
162.0661883 1.768190431
163.0614373 0.9778431659
179.0927374 91.24152895

Name: +ve in-silico MS/MS by CFM-ID for KUWAVCXSZOXWNI-UHFFFAOYSA-N
ID: KUWAVCXSZOXWNI-UHFFFAOYSA-N
Comment: Energy1
Num peaks: 12
54.03382555 1.597485194
95.06037464 3.800631643
105.0447246 2.085371866
121.0396392 4.013230785
122.0712737 3.781642571
123.0552893 2.254038248
136.0869237 3.02855405
148.0505382 2.339540516
151.0978228 11.58284294
162.0661883 1.952234702
163.0614373 3.40691683
179.0927374 41.45737244

Name: +ve in-silico MS/MS by CFM-ID for KUWAVCXSZOXWNI-UHFFFAOYSA-N
ID: KUWAVCXSZOXWNI-UHFFFAOYSA-N
Comment: Energy2
Num peaks: 31
15.02292652 0.8198675488
39.02292652 3.499241065
41.03857658 2.676740135
42.03382555 1.543656846
51.02292652 1.123305321
53.03857658 2.651688874
55.02907452 1.176877146
57.04472458 1.209920115
64.01817548 2.277782673
66.03382555 4.368606873
68.04947561 5.909689424
78.03382555 4.154011746
80.04947561 4.23074986
92.04947561 1.356896417
93.04472458 3.644792817
95.06037464 10.1025119
97.07602471 1.475071106
105.0447246 3.216222295
107.0603746 4.074170023
109.0760247 1.190236445
120.0556236 1.292004177
122.0712737 2.91730749
124.0869237 0.9033269391
134.0712737 2.307043092
135.0552893 1.20858555
136.0505382 0.77462355
152.0818384 1.192581505
161.0821727 1.572644837
162.0661883 4.015158978
163.0614373 2.153863048
179.0927374 0.9612228457

Name: +ve in-silico MS/MS by CFM-ID for NOXBCHLFKCAVMX-UHFFFAOYSA-N
ID: NOXBCHLFKCAVMX-UHFFFAOYSA-N
Comment: Energy0
Num peaks: 6
67.05422664 3.45586354
69.06987671 16.47418369
101.0419477 2.915195231
111.0262976 14.14067426
163.0575978 4.725345706
179.0888979 46.03860336

Name: +ve in-silico MS/MS by CFM-ID for NOXBCHLFKCAVMX-UHFFFAOYSA-N
ID: NOXBCHLFKCAVMX-UHFFFAOYSA-N
Comment: Energy1
Num peaks: 9
41.03857658 5.297151409
67.05422664 5.558124696
69.06987671 8.701455976
101.0419477 6.52231429
111.0262976 16.2246664
137.0419477 3.240578949
139.0575978 1.993970433
163.0575978 8.219530746
179.0888979 24.43023152

Name: +ve in-silico MS/MS by CFM-ID for NOXBCHLFKCAVMX-UHFFFAOYSA-N
ID: NOXBCHLFKCAVMX-UHFFFAOYSA-N
Comment: Energy2
Num peaks: 19
25.00727645 1.873357031
39.02292652 5.607100022
41.03857658 6.100615616
43.05422664 3.238806654
51.02292652 1.678219828
53.03857658 4.828072678
56.97934745 2.66138047
63.02292652 4.474011641
65.03857658 8.629375299
67.05422664 8.251243309
69.06987671 5.089057448
79.05422664 1.922358524
80.97934745 2.442571974
82.99499752 3.183017097
85.01064758 4.298488229
94.99499752 1.65716955
97.01064758 2.599273947
101.0419477 2.437559919
111.0262976 10.49631726

Name: +ve in-silico MS/MS by CFM-ID for XQHOVNXSJLTKGB-UHFFFAOYSA-N
ID: XQHOVNXSJLTKGB-UHFFFAOYSA-N
Comment: Energy0
Num peaks: 6
55.05422664 8.245238885
87.02629764 4.891605838
91.05422664 24.51700644
123.0262976 7.186424546
163.0575978 3.079961519
179.0888979 34.95968016

Name: +ve in-silico MS/MS by CFM-ID for XQHOVNXSJLTKGB-UHFFFAOYSA-N
ID: XQHOVNXSJLTKGB-UHFFFAOYSA-N
Comment: Energy1
Num peaks: 8
53.03857658 5.665960305
55.05422664 11.59315617
87.02629764 15.99427399
91.05422664 25.87548588
121.0106476 2.719399062
123.0262976 9.587646818
125.0419477 4.675668373
179.0888979 4.171066732

Name: +ve in-silico MS/MS by CFM-ID for XQHOVNXSJLTKGB-UHFFFAOYSA-N
ID: XQHOVNXSJLTKGB-UHFFFAOYSA-N
Comment: Energy2
Num peaks: 19
25.00727645 1.702105005
39.02292652 7.400797478
41.03857658 5.993012968
49.00727645 2.861808758
51.02292652 4.170734238
53.03857658 4.953519409
55.05422664 8.686673416
65.03857658 1.777032027
70.99499752 1.534116596
75.02292652 1.322137825
79.05422664 3.350640892
80.97934745 2.849939297
82.99499752 2.356488978
87.02629764 2.497955842
91.05422664 15.22667119
93.06987671 3.253791706
97.01064758 1.207554962
123.0262976 8.270276281
129.0732478 1.205260645

Name: +ve in-silico MS/MS by CFM-ID for GNTONMYOKFVUDJ-UHFFFAOYSA-N
ID: GNTONMYOKFVUDJ-UHFFFAOYSA-N
Comment: Energy0
Num peaks: 6
120.0556236 0.8238346009
122.0712737 6.986762338
150.0661883 3.076769381
161.0821727 1.066938221
162.0661883 6.454584617
179.0927374 76.11600594

Name: +ve in-silico MS/MS by CFM-ID for GNTONMYOKFVUDJ-UHFFFAOYSA-N
ID: GNTONMYOKFVUDJ-UHFFFAOYSA-N
Comment: Energy1
Num peaks: 10
120.0556236 2.897088698
122.0348882 2.194179515
122.0712737 5.265437903
135.0552893 1.91698091
136.0869237 3.396705586
137.0709393 7.37150254
150.0661883 2.663766917
152.0818384 2.565692757
162.0661883 14.7376415
179.0927374 38.35575311

Name: +ve in-silico MS/MS by CFM-ID for GNTONMYOKFVUDJ-UHFFFAOYSA-N
ID: GNTONMYOKFVUDJ-UHFFFAOYSA-N
Comment: Energy2
Num peaks: 26
25.00727645 1.290852851
39.02292652 5.477290438
41.03857658 4.365549016
43.02907452 1.395935494
44.04947561 1.228789206
49.00727645 2.896746738
51.02292652 3.360076706
53.03857658 2.600896284
55.05422664 1.158495959
68.04947561 1.133870898
79.02907452 1.229522723
80.04947561 1.464939955
81.04472458 1.442013607
91.02907452 2.006937765
93.04472458 4.209666253
95.06037464 8.137312983
96.05562361 2.305291267
103.0290745 1.122424619
105.0447246 6.820901586
106.0399735 4.510702507
107.0603746 2.308316127
108.0556236 2.031513432
120.0556236 7.162254636
122.0712737 8.031699555
134.0712737 2.087262577
144.0556236 1.12137669

Name: +ve in-silico MS/MS by CFM-ID for LKUUQPUWMASRIN-UHFFFAOYSA-N
ID: LKUUQPUWMASRIN-UHFFFAOYSA-N
Comment: Energy0
Num peaks: 6
119.0603746 0.5171614499
136.0869237 0.6577021759
145.0396392 14.08534934
161.0821727 0.6519853161
162.0661883 45.60452146
179.0927374 36.0116945

Name: +ve in-silico MS/MS by CFM-ID for LKUUQPUWMASRIN-UHFFFAOYSA-N
ID: LKUUQPUWMASRIN-UHFFFAOYSA-N
Comment: Energy1
Num peaks: 6
119.0603746 3.276951029
134.0712737 3.977821393
136.0869237 3.079958015
145.0396392 20.99707096
162.0661883 41.25825185
179.0927374 18.51701664

Name: +ve in-silico MS/MS by CFM-ID for LKUUQPUWMASRIN-UHFFFAOYSA-N
ID: LKUUQPUWMASRIN-UHFFFAOYSA-N
Comment: Energy2
Num peaks: 12
76.01817548 1.466791656
95.02398914 1.736675064
107.0603746 1.21383623
119.0603746 13.04296848
132.0556236 1.86076559
133.0396392 6.366700947
134.0712737 9.891997956
135.0552893 11.84858348
144.0556236 2.921406156
145.0396392 20.65259694
161.0821727 1.334996756
162.0661883 7.915311758

Name: +ve in-silico MS/MS by CFM-ID for IMKUARXMJOVSGB-UHFFFAOYSA-N
ID: IMKUARXMJOVSGB-UHFFFAOYSA-N
Comment: Energy0
Num peaks: 6
77.04194771 3.094029405
120.0807757 18.17383622
151.0575978 5.022884125
152.0528467 4.789588819
154.0684968 27.89290533
196.115447 29.9574222

Name: +ve in-silico MS/MS by CFM-ID for IMKUARXMJOVSGB-UHFFFAOYSA-N
ID: IMKUARXMJOVSGB-UHFFFAOYSA-N
Comment: Energy1
Num peaks: 10
43.05422664 2.617102888
75.02629764 8.362800964
77.04194771 5.442838467
111.0262976 3.324464089
120.0807757 7.298973823
138.0371967 3.016445327
151.0575978 9.692773237
152.0528467 4.353775647
154.0684968 14.7249818
196.115447 22.53630604

Name: +ve in-silico MS/MS by CFM-ID for IMKUARXMJOVSGB-UHFFFAOYSA-N
ID: IMKUARXMJOVSGB-UHFFFAOYSA-N
Comment: Energy2
Num peaks: 19
15.02292652 2.787936589
41.03857658 3.309102817
43.05422664 3.961458353
58.99499752 3.424898337
61.01064758 2.084926055
63.02292652 2.303734378
73.01064758 1.738480116
75.02629764 9.602432852
77.04194771 4.790387057
94.06512568 2.826566893
106.0651257 3.347433275
108.0807757 7.772743993
111.0262976 2.95814188
120.0807757 8.750556553
124.0215466 2.830196084
126.0371967 5.886374498
138.0371967 6.240845184
152.0528467 2.963632397
154.0684968 2.971509433

Name: +ve in-silico MS/MS by CFM-ID for XYMOGNZVKMQGSM-UHFFFAOYSA-N
ID: XYMOGNZVKMQGSM-UHFFFAOYSA-N
Comment: Energy0
Num peaks: 6
58.06512568 2.021363688
123.0240694 2.693426242
151.0553695 14.52960685
176.1069905 2.511522698
178.1026541 8.574444635
196.1132187 55.93620848

Name: +ve in-silico MS/MS by CFM-ID for XYMOGNZVKMQGSM-UHFFFAOYSA-N
ID: XYMOGNZVKMQGSM-UHFFFAOYSA-N
Comment: Energy1
Num peaks: 9
58.06512568 17.23029154
97.04480483 2.717136402
100.0756904 3.286125166
123.0240694 18.66961388
125.0397195 2.058893051
133.0448048 2.949648328
151.0553695 15.02331857
178.1026541 4.57862932
196.1132187 14.1462804

Name: +ve in-silico MS/MS by CFM-ID for XYMOGNZVKMQGSM-UHFFFAOYSA-N
ID: XYMOGNZVKMQGSM-UHFFFAOYSA-N
Comment: Energy2
Num peaks: 29
15.02292652 2.319277801
42.03382555 2.152328548
46.06512568 0.841591686
53.00219107 2.494361094
55.01784114 2.792977565
57.0135047 0.9557051152
57.0334912 0.8182751846
58.06512568 10.42483656
69.0135047 1.471864361
72.08077574 2.8349109
79.01784114 1.114400986
81.0135047 6.499658743
82.06512568 0.7884850569
83.02915477 1.463950365
89.00219107 2.048807197
97.04480483 4.282689134
105.0334912 2.641405884
109.0448048 2.285515804
111.0604549 1.35279461
119.0291548 0.9183626335
121.0448048 1.183698524
123.0240694 15.03456614
125.0397195 1.093622642
127.0553695 0.7977424429
131.0491413 1.973336567
133.0448048 2.845957751
135.0604549 2.691387919
137.0397195 0.7541325962
151.0553695 3.224046116

Name: +ve in-silico MS/MS by CFM-ID for HVSWILULDVGQGF-UHFFFAOYSA-N
ID: HVSWILULDVGQGF-UHFFFAOYSA-N
Comment: Energy0
Num peaks: 6
72.08077574 11.16767577
74.0964258 3.400780599
91.05422664 11.38026597
123.0262976 6.768652136
168.0841469 3.598651955
196.115447 45.77794042

Name: +ve in-silico MS/MS by CFM-ID for HVSWILULDVGQGF-UHFFFAOYSA-N
ID: HVSWILULDVGQGF-UHFFFAOYSA-N
Comment: Energy1
Num peaks: 11
29.03857658 14.79666674
76.02154661 4.12379082
90.03719668 2.095072696
91.05422664 21.60618561
95.08552677 1.922343406
102.0371967 3.035142993
104.0528467 7.868345867
118.0684968 3.659231774
123.0262976 5.385108447
168.0841469 5.657829185
196.115447 10.24399015

Name: +ve in-silico MS/MS by CFM-ID for HVSWILULDVGQGF-UHFFFAOYSA-N
ID: HVSWILULDVGQGF-UHFFFAOYSA-N
Comment: Energy2
Num peaks: 14
29.03857658 9.968828594
42.03382555 1.342120744
44.04947561 24.41615178
46.06512568 4.717898057
56.04947561 2.801158293
65.03857658 1.764650462
72.08077574 6.95120934
79.05422664 4.702649434
83.08552677 2.0447326
85.10117684 2.030444045
91.05422664 11.73077395
93.06987671 3.521934176
97.10117684 1.475811871
123.0262976 2.848686308

Name: +ve in-silico MS/MS by CFM-ID for RCAPCUORHXVNJP-UHFFFAOYSA-N
ID: RCAPCUORHXVNJP-UHFFFAOYSA-N
Comment: Energy0
Num peaks: 6
69.06987671 15.38792451
111.0262976 5.302362279
135.0262976 9.172559445
137.0419477 5.206944034
139.0575978 14.91879541
179.0888979 32.61885865

Name: +ve in-silico MS/MS by CFM-ID for RCAPCUORHXVNJP-UHFFFAOYSA-N
ID: RCAPCUORHXVNJP-UHFFFAOYSA-N
Comment: Energy1
Num peaks: 10
39.02292652 2.686147395
41.03857658 7.484857366
43.05422664 3.644219295
67.05422664 3.710369667
69.06987671 6.611500254
101.0419477 8.055793889
111.0262976 7.228677022
137.0419477 5.039347339
139.0575978 9.538220898
179.0888979 26.2828281

Name: +ve in-silico MS/MS by CFM-ID for RCAPCUORHXVNJP-UHFFFAOYSA-N
ID: RCAPCUORHXVNJP-UHFFFAOYSA-N
Comment: Energy2
Num peaks: 16
39.02292652 9.073458802
41.03857658 6.896487528
43.05422664 3.208671272
53.03857658 4.330708212
56.97934745 5.257630218
58.99499752 2.315094517
61.01064758 3.933194305
63.02292652 2.978648261
65.03857658 7.902968781
67.05422664 3.737549323
69.06987671 3.589916016
79.05422664 2.293734644
85.01064758 7.477151389
101.0419477 3.020910756
111.0262976 10.16384384
135.0262976 3.916994182

Name: +ve in-silico MS/MS by CFM-ID for ORQAEDHDOPMPLO-UHFFFAOYSA-N
ID: ORQAEDHDOPMPLO-UHFFFAOYSA-N
Comment: Energy0
Num peaks: 6
80.04947561 2.221241871
91.05736792 1.496341591
106.0651257 5.592101652
124.0756904 2.353541008
179.0886681 21.23090415
196.1152171 52.50669414

Name: +ve in-silico MS/MS by CFM-ID for ORQAEDHDOPMPLO-UHFFFAOYSA-N
ID: ORQAEDHDOPMPLO-UHFFFAOYSA-N
Comment: Energy1
Num peaks: 12
66.03382555 2.106563347
76.01817548 1.735404671
78.03382555 2.200201375
79.05422664 3.005930152
80.04947561 2.885007762
91.05736792 1.65793065
106.0651257 48.94299577
107.0491413 2.837378349
124.0756904 1.73702412
165.073018 2.095195943
179.0886681 9.41621963
196.1152171 2.501384949

Name: +ve in-silico MS/MS by CFM-ID for ORQAEDHDOPMPLO-UHFFFAOYSA-N
ID: ORQAEDHDOPMPLO-UHFFFAOYSA-N
Comment: Energy2
Num peaks: 24
25.00727645 4.953642625
39.02292652 4.986768765
40.01817548 6.426153923
41.03857658 9.035419451
42.03382555 8.053014424
43.05422664 5.46568074
50.00252542 4.43250821
51.02292652 1.487841098
52.01817548 5.138725994
53.03857658 2.058057219
54.03382555 1.985765676
64.01817548 1.712252804
65.03857658 2.510208781
66.03382555 2.970294535
73.04680324 1.397117891
76.01817548 1.779603076
78.03382555 2.936029325
79.05422664 1.538444449
80.04947561 2.443972067
89.04171786 2.322769234
90.03382555 1.321860887
91.05736792 1.476537006
106.0651257 2.320253761
152.0526169 1.638872609

Name: +ve in-silico MS/MS by CFM-ID for IYRIBRIAXGCUFF-UHFFFAOYSA-N
ID: IYRIBRIAXGCUFF-UHFFFAOYSA-N
Comment: Energy0
Num peaks: 7
58.06512568 4.402662487
83.08552677 11.82891233
92.05284674 2.595526854
115.0575978 7.933372069
117.0732478 2.786245692
157.104548 23.0287404
174.1310971 29.54512109

Name: +ve in-silico MS/MS by CFM-ID for IYRIBRIAXGCUFF-UHFFFAOYSA-N
ID: IYRIBRIAXGCUFF-UHFFFAOYSA-N
Comment: Energy1
Num peaks: 18
41.03857658 8.16573091
43.05422664 4.108426005
55.05422664 2.423157746
58.06512568 5.077501114
69.06987671 3.610241619
71.08552677 2.231448477
73.01064758 4.393812571
75.02629764 3.721669446
83.08552677 6.401408962
90.03719668 5.127275886
92.05284674 4.301945743
113.0419477 1.992722904
115.0575978 4.521573263
117.0732478 2.736964464
130.0684968 2.473923435
132.0841469 2.736195799
157.104548 11.39177885
174.1310971 6.497703602

Name: +ve in-silico MS/MS by CFM-ID for IYRIBRIAXGCUFF-UHFFFAOYSA-N
ID: IYRIBRIAXGCUFF-UHFFFAOYSA-N
Comment: Energy2
Num peaks: 20
27.02292652 1.592678655
41.03857658 10.88044718
43.05422664 4.01102094
44.04947561 2.317605016
55.05422664 2.996506282
56.97934745 1.932354149
58.06512568 5.974867929
69.06987671 6.15972315
70.99499752 1.635340216
71.08552677 3.809216522
73.01064758 6.710859968
75.02629764 4.297809308
83.08552677 2.843983062
85.01064758 3.831213766
87.02629764 5.809283295
89.04194771 2.474372901
90.03719668 3.493081436
92.05284674 2.235837189
115.0575978 6.234832268
129.0732478 1.334692189

Name: +ve in-silico MS/MS by CFM-ID for CWGBHCIGKSXFED-UHFFFAOYSA-N
ID: CWGBHCIGKSXFED-UHFFFAOYSA-N
Comment: Energy0
Num peaks: 6
15.02292652 1.041287183
33.0334912 1.081459073
147.0655946 3.554058592
149.0812446 1.378536162
163.0605092 1.632979742
179.0918093 89.74496619

Name: +ve in-silico MS/MS by CFM-ID for CWGBHCIGKSXFED-UHFFFAOYSA-N
ID: CWGBHCIGKSXFED-UHFFFAOYSA-N
Comment: Energy1
Num peaks: 6
15.02292652 35.00152779
17.03857658 4.410502198
89.04171786 14.23006483
147.0655946 5.585036082
149.0812446 4.442138633
179.0918093 18.8173628

Name: +ve in-silico MS/MS by CFM-ID for CWGBHCIGKSXFED-UHFFFAOYSA-N
ID: CWGBHCIGKSXFED-UHFFFAOYSA-N
Comment: Energy2
Num peaks: 8
15.02292652 15.53085521
31.01784114 7.435275714
33.0334912 5.948427399
133.0499445 5.487433799
147.0655946 11.05203289
149.0812446 5.962011489
163.0605092 7.249792588
179.0918093 22.08566941

Name: +ve in-silico MS/MS by CFM-ID for WJKCZWSTBIWJOH-UHFFFAOYSA-N
ID: WJKCZWSTBIWJOH-UHFFFAOYSA-N
Comment: Energy0
Num peaks: 6
41.03857658 5.762438586
43.05422664 10.32434161
83.02988619 1.406092863
137.0404509 27.81346618
139.0561009 1.664117508
179.0874011 47.73385786

Name: +ve in-silico MS/MS by CFM-ID for WJKCZWSTBIWJOH-UHFFFAOYSA-N
ID: WJKCZWSTBIWJOH-UHFFFAOYSA-N
Comment: Energy1
Num peaks: 6
39.02292652 4.659136486
41.03857658 9.79290132
43.05422664 22.24225197
109.0284058 6.612965421
137.0404509 46.09230021
179.0874011 4.552253197

Name: +ve in-silico MS/MS by CFM-ID for WJKCZWSTBIWJOH-UHFFFAOYSA-N
ID: WJKCZWSTBIWJOH-UHFFFAOYSA-N
Comment: Energy2
Num peaks: 11
27.02292652 7.307248193
39.02292652 4.512650891
41.03857658 10.39747262
43.05422664 26.65911048
49.00727645 5.739532635
51.02292652 6.107413457
53.03857658 2.619799672
66.99858606 3.054193926
83.02988619 5.81662666
121.0455363 3.194720775
137.0404509 5.705759625

Name: +ve in-silico MS/MS by CFM-ID for LFNZTDLVXSLRAI-UHFFFAOYSA-N
ID: LFNZTDLVXSLRAI-UHFFFAOYSA-N
Comment: Energy0
Num peaks: 6
61.01064758 6.69431114
71.08552677 6.27235804
102.0371967 0.8986928156
104.0528467 1.305612064
146.0997969 0.9371630263
174.1310971 75.03572438

Name: +ve in-silico MS/MS by CFM-ID for LFNZTDLVXSLRAI-UHFFFAOYSA-N
ID: LFNZTDLVXSLRAI-UHFFFAOYSA-N
Comment: Energy1
Num peaks: 10
43.05422664 2.155589202
61.01064758 4.229748033
71.08552677 18.20329887
73.01064758 1.860553906
75.02629764 3.008016725
100.1120759 4.841181515
114.1277259 1.704005544
116.0528467 5.013858301
158.0997969 3.843881
174.1310971 36.03141835

Name: +ve in-silico MS/MS by CFM-ID for LFNZTDLVXSLRAI-UHFFFAOYSA-N
ID: LFNZTDLVXSLRAI-UHFFFAOYSA-N
Comment: Energy2
Num peaks: 19
41.03857658 6.568534361
42.03382555 1.341968402
43.05422664 10.48832343
45.06987671 1.90768501
55.05422664 4.021691246
56.04947561 2.148793251
57.06987671 4.487450086
58.99499752 1.333618599
61.01064758 16.18785826
63.02629764 1.475430822
69.06987671 1.745300643
71.08552677 14.6929001
75.02629764 1.816629342
84.08077574 1.670912743
86.0964258 1.555785432
87.02629764 2.494874148
89.04194771 2.643708057
100.1120759 2.35521538
102.0371967 2.364402812

Name: +ve in-silico MS/MS by CFM-ID for VUNVVSFCYUGONX-UHFFFAOYSA-N
ID: VUNVVSFCYUGONX-UHFFFAOYSA-N
Comment: Energy0
Num peaks: 7
55.05422664 10.92618547
87.02629764 4.192607565
91.05422664 26.80249854
123.0262976 4.20548375
125.0419477 7.09885342
163.0575978 2.196422867
179.0888979 26.10528428

Name: +ve in-silico MS/MS by CFM-ID for VUNVVSFCYUGONX-UHFFFAOYSA-N
ID: VUNVVSFCYUGONX-UHFFFAOYSA-N
Comment: Energy1
Num peaks: 8
53.03857658 7.406207571
55.05422664 8.205716055
87.02629764 10.43885077
91.05422664 20.19929748
121.0106476 3.927439633
123.0262976 11.54288631
125.0419477 12.99546331
179.0888979 5.807477085

Name: +ve in-silico MS/MS by CFM-ID for VUNVVSFCYUGONX-UHFFFAOYSA-N
ID: VUNVVSFCYUGONX-UHFFFAOYSA-N
Comment: Energy2
Num peaks: 20
25.00727645 2.357539554
27.02292652 2.576932952
39.02292652 3.710806147
49.00727645 2.788681416
51.02292652 2.374355662
53.03857658 8.491556008
55.05422664 4.690684397
56.97934745 2.769558956
58.99499752 2.327756629
61.01064758 2.142018591
65.03857658 1.629023997
70.99499752 4.838725516
79.05422664 2.509030925
82.99499752 1.960072221
87.02629764 4.256920464
91.05422664 18.23591135
93.06987671 2.770335603
121.0106476 2.264881071
123.0262976 6.241854854
125.0419477 1.487030745

Name: +ve in-silico MS/MS by CFM-ID for GHJCFBJVTNIYMP-UHFFFAOYSA-N
ID: GHJCFBJVTNIYMP-UHFFFAOYSA-N
Comment: Energy0
Num peaks: 6
55.05422664 29.33320261
57.06987671 2.441323982
91.05422664 11.24045946
123.0262976 6.107154492
139.0575978 6.103300078
179.0888979 32.95384146

Name: +ve in-silico MS/MS by CFM-ID for GHJCFBJVTNIYMP-UHFFFAOYSA-N
ID: GHJCFBJVTNIYMP-UHFFFAOYSA-N
Comment: Energy1
Num peaks: 7
41.03857658 6.642477783
55.05422664 22.16484891
87.02629764 8.148612321
91.05422664 7.553782427
121.0106476 4.688878124
123.0262976 21.17527353
179.0888979 9.776991263

Name: +ve in-silico MS/MS by CFM-ID for GHJCFBJVTNIYMP-UHFFFAOYSA-N
ID: GHJCFBJVTNIYMP-UHFFFAOYSA-N
Comment: Energy2
Num peaks: 14
39.02292652 8.308569561
41.03857658 6.294256791
43.05422664 1.78201037
55.05422664 19.95919263
57.06987671 2.31377339
65.03857658 1.80976787
75.02292652 2.661415109
77.03857658 4.100632491
79.05422664 10.03655031
91.05422664 4.291654888
94.99499752 4.774127711
97.01064758 4.268980227
121.0106476 1.958075154
123.0262976 9.16210489

Name: +ve in-silico MS/MS by CFM-ID for MBBZMMPHUWSWHV-UHFFFAOYSA-N
ID: MBBZMMPHUWSWHV-UHFFFAOYSA-N
Comment: Energy0
Num peaks: 10
44.04947561 4.329144456
61.02840582 5.286457931
91.0389705 4.645494165
104.070605 4.265039155
134.0811697 2.226511627
147.0651853 2.209408753
160.0968197 6.026238823
165.0757499 3.523199977
178.1073844 20.57481901
196.1179491 27.97526766

Name: +ve in-silico MS/MS by CFM-ID for MBBZMMPHUWSWHV-UHFFFAOYSA-N
ID: MBBZMMPHUWSWHV-UHFFFAOYSA-N
Comment: Energy1
Num peaks: 15
43.01784114 2.776575703
44.04947561 9.978906246
45.0334912 2.894002011
46.06512568 3.402011368
61.02840582 16.54516742
63.04405588 6.466706015
73.02840582 6.209642773
75.04405588 2.468583419
86.0600403 3.616201833
91.0389705 6.869498768
104.070605 5.579379762
147.0651853 2.111325106
160.0968197 3.893913629
178.1073844 5.403817496
196.1179491 2.738399237

Name: +ve in-silico MS/MS by CFM-ID for MBBZMMPHUWSWHV-UHFFFAOYSA-N
ID: MBBZMMPHUWSWHV-UHFFFAOYSA-N
Comment: Energy2
Num peaks: 17
15.02292652 6.646221561
28.01817548 1.894735871
30.03382555 1.999076159
31.01784114 2.478433191
42.03382555 1.968780363
43.01784114 4.728703924
44.04947561 18.04925539
45.0334912 4.909684351
46.06512568 6.880682677
56.04947561 1.525880023
61.02840582 11.79610575
63.04405588 2.968414419
73.02840582 4.58357656
75.04405588 3.287889216
86.0600403 2.369520929
91.0389705 2.85497776
160.0968197 2.327836305

Name: +ve in-silico MS/MS by CFM-ID for JCIUYTAMMGYKAQ-UHFFFAOYSA-N
ID: JCIUYTAMMGYKAQ-UHFFFAOYSA-N
Comment: Energy0
Num peaks: 6
71.08552677 1.178221143
97.10117684 1.551029048
102.0371967 1.60409556
129.0732478 1.795046192
131.0888979 5.363684534
174.1310971 77.68691851

Name: +ve in-silico MS/MS by CFM-ID for JCIUYTAMMGYKAQ-UHFFFAOYSA-N
ID: JCIUYTAMMGYKAQ-UHFFFAOYSA-N
Comment: Energy1
Num peaks: 12
43.05422664 4.856191691
57.06987671 3.523525908
61.01064758 1.866499418
71.08552677 1.994301642
97.10117684 2.287947403
102.0371967 5.422814762
129.0732478 4.541837955
130.0684968 4.260653762
131.0888979 1.547182219
157.104548 2.920943198
158.0997969 3.116375214
174.1310971 44.3483027

Name: +ve in-silico MS/MS by CFM-ID for JCIUYTAMMGYKAQ-UHFFFAOYSA-N
ID: JCIUYTAMMGYKAQ-UHFFFAOYSA-N
Comment: Energy2
Num peaks: 31
27.02292652 0.9755519283
29.03857658 0.9467293019
41.03857658 2.822417603
42.03382555 4.789292769
43.05422664 8.111674125
44.04947561 3.279357124
45.06987671 1.139891497
46.06512568 1.087915541
55.05422664 1.804967309
56.04947561 4.465505473
56.97934745 0.967510581
57.06987671 5.230962077
58.99499752 1.795575741
61.01064758 1.100251398
70.06512568 1.167440301
71.08552677 3.715838782
73.01064758 3.00083489
73.10117684 2.403049106
76.02154661 0.9943149319
84.08077574 1.037884075
85.01064758 1.353334827
86.00589655 1.496346472
87.02629764 2.129237077
95.08552677 1.704968006
97.10117684 8.148397852
99.1168269 2.696922722
102.0371967 3.151556294
113.0419477 1.163479063
115.0575978 1.116349272
129.0732478 2.273558972
131.0888979 1.682883487

Name: +ve in-silico MS/MS by CFM-ID for NAZANZMBNNDFDC-UHFFFAOYSA-N
ID: NAZANZMBNNDFDC-UHFFFAOYSA-N
Comment: Energy0
Num peaks: 6
91.05736792 1.667576241
94.06512568 9.546081339
103.0573679 5.494789459
106.0651257 2.467834804
164.0890024 2.922126533
196.1152171 66.7014492

Name: +ve in-silico MS/MS by CFM-ID for NAZANZMBNNDFDC-UHFFFAOYSA-N
ID: NAZANZMBNNDFDC-UHFFFAOYSA-N
Comment: Energy1
Num peaks: 8
15.02292652 23.23708144
89.04171786 3.554417071
94.06512568 4.509047859
103.0573679 19.71635717
106.0651257 10.81486661
164.0890024 4.280620774
166.1046525 3.384662226
196.1152171 10.62495952

Name: +ve in-silico MS/MS by CFM-ID for NAZANZMBNNDFDC-UHFFFAOYSA-N
ID: NAZANZMBNNDFDC-UHFFFAOYSA-N
Comment: Energy2
Num peaks: 16
15.02292652 2.404261882
39.02292652 1.231608279
51.02292652 3.679198571
53.03857658 2.263590226
63.02292652 5.720379733
65.03857658 7.574330982
67.05422664 12.46219845
71.03115317 2.253177877
73.04680324 1.698620421
78.03382555 1.257894336
79.05422664 6.962107358
81.06987671 1.600137746
87.02606779 1.36667062
94.06512568 13.65035285
103.0573679 11.63493014
106.0651257 5.40571982

Name: +ve in-silico MS/MS by CFM-ID for HIPDVSDAEVIZBG-UHFFFAOYSA-N
ID: HIPDVSDAEVIZBG-UHFFFAOYSA-N
Comment: Energy0
Num peaks: 6
61.01064758 6.824182234
63.02629764 16.0136678
117.0732478 5.214909217
149.0453188 5.784190949
151.0609689 10.07826154
179.092269 43.46564551

Name: +ve in-silico MS/MS by CFM-ID for HIPDVSDAEVIZBG-UHFFFAOYSA-N
ID: HIPDVSDAEVIZBG-UHFFFAOYSA-N
Comment: Energy1
Num peaks: 6
27.02292652 1.579363859
29.03857658 2.711852295
61.01064758 41.77667743
63.02629764 43.1185595
117.0732478 2.11681103
179.092269 2.8824811

Name: +ve in-silico MS/MS by CFM-ID for HIPDVSDAEVIZBG-UHFFFAOYSA-N
ID: HIPDVSDAEVIZBG-UHFFFAOYSA-N
Comment: Energy2
Num peaks: 8
27.02292652 4.356198485
29.03857658 12.92813631
61.01064758 18.36319664
63.02629764 15.72363781
89.04194771 3.470445844
121.0140187 16.25787402
123.0296688 6.498931131
135.0296688 3.950574256

Name: +ve in-silico MS/MS by CFM-ID for WBBOHXIOFWZBQZ-UHFFFAOYSA-N
ID: WBBOHXIOFWZBQZ-UHFFFAOYSA-N
Comment: Energy0
Num peaks: 6
55.05422664 9.164326809
87.02629764 5.458166692
91.05422664 25.26214403
123.0262976 5.492327379
137.0419477 5.114874128
179.0888979 36.82039269

Name: +ve in-silico MS/MS by CFM-ID for WBBOHXIOFWZBQZ-UHFFFAOYSA-N
ID: WBBOHXIOFWZBQZ-UHFFFAOYSA-N
Comment: Energy1
Num peaks: 6
55.05422664 17.51315751
85.01064758 2.734476678
87.02629764 20.55134091
91.05422664 25.26587488
123.0262976 13.79275679
179.0888979 4.365164236

Name: +ve in-silico MS/MS by CFM-ID for WBBOHXIOFWZBQZ-UHFFFAOYSA-N
ID: WBBOHXIOFWZBQZ-UHFFFAOYSA-N
Comment: Energy2
Num peaks: 12
39.02292652 6.603529881
41.03857658 4.620096634
43.05422664 3.178684701
55.05422664 18.10192843
57.06987671 2.672233974
70.99499752 4.392134423
79.05422664 3.183218404
85.01064758 2.464342007
87.02629764 8.402624794
91.05422664 17.3905666
93.06987671 2.90744259
123.0262976 7.215454064

Name: +ve in-silico MS/MS by CFM-ID for PIQWENXMGRMGOC-UHFFFAOYSA-N
ID: PIQWENXMGRMGOC-UHFFFAOYSA-N
Comment: Energy0
Num peaks: 9
57.06987671 9.413572734
85.01064758 1.890375998
89.04194771 7.23023525
91.05759777 2.304141526
92.04947561 1.462713722
106.0651257 8.990035158
138.0371967 7.021188705
140.0528467 2.249086081
196.115447 39.65360024

Name: +ve in-silico MS/MS by CFM-ID for PIQWENXMGRMGOC-UHFFFAOYSA-N
ID: PIQWENXMGRMGOC-UHFFFAOYSA-N
Comment: Energy1
Num peaks: 16
43.05422664 1.355667863
53.03857658 1.044139675
55.05422664 4.086748118
57.06987671 15.80338035
59.08552677 1.201814397
87.02629764 2.828614873
89.04194771 9.168661161
91.05759777 6.152358867
92.04947561 1.472591355
104.0494756 2.039003603
106.0651257 13.91251867
108.0807757 1.173535523
138.0371967 8.461559445
140.0528467 5.51897169
180.0841469 1.005961573
196.115447 5.756191534

Name: +ve in-silico MS/MS by CFM-ID for PIQWENXMGRMGOC-UHFFFAOYSA-N
ID: PIQWENXMGRMGOC-UHFFFAOYSA-N
Comment: Energy2
Num peaks: 29
27.02292652 1.053734895
39.02292652 1.911587217
41.03857658 5.685782716
43.05422664 5.092812045
45.06987671 1.017425117
51.02292652 2.764675181
53.03857658 3.074451682
55.05422664 4.873456925
57.06987671 11.3707563
58.99499752 2.097576458
59.08552677 1.416186387
61.01064758 2.914216974
65.03857658 1.544953322
73.01064758 1.202399355
75.02292652 2.157007619
79.05422664 1.450033515
80.04947561 1.643016272
82.99499752 2.151679079
85.01064758 2.507721115
89.03857658 1.157113
89.04194771 3.027338488
92.04947561 4.576097451
94.06512568 0.9329891799
104.0494756 2.705862898
106.0651257 6.000436168
108.0807757 1.584020598
110.0964258 1.050865938
112.1120759 1.019461607
138.0371967 2.745166012

Name: +ve in-silico MS/MS by CFM-ID for MBBZMMPHUWSWHV-UHFFFAOYSA-N
ID: MBBZMMPHUWSWHV-UHFFFAOYSA-N
Comment: Energy0
Num peaks: 10
44.04947561 4.329144456
61.02840582 5.286457931
91.0389705 4.645494165
104.070605 4.265039155
134.0811697 2.226511627
147.0651853 2.209408753
160.0968197 6.026238823
165.0757499 3.523199977
178.1073844 20.57481901
196.1179491 27.97526766

Name: +ve in-silico MS/MS by CFM-ID for MBBZMMPHUWSWHV-UHFFFAOYSA-N
ID: MBBZMMPHUWSWHV-UHFFFAOYSA-N
Comment: Energy1
Num peaks: 15
43.01784114 2.776575703
44.04947561 9.978906246
45.0334912 2.894002011
46.06512568 3.402011368
61.02840582 16.54516742
63.04405588 6.466706015
73.02840582 6.209642773
75.04405588 2.468583419
86.0600403 3.616201833
91.0389705 6.869498768
104.070605 5.579379762
147.0651853 2.111325106
160.0968197 3.893913629
178.1073844 5.403817496
196.1179491 2.738399237

Name: +ve in-silico MS/MS by CFM-ID for MBBZMMPHUWSWHV-UHFFFAOYSA-N
ID: MBBZMMPHUWSWHV-UHFFFAOYSA-N
Comment: Energy2
Num peaks: 17
15.02292652 6.646221561
28.01817548 1.894735871
30.03382555 1.999076159
31.01784114 2.478433191
42.03382555 1.968780363
43.01784114 4.728703924
44.04947561 18.04925539
45.0334912 4.909684351
46.06512568 6.880682677
56.04947561 1.525880023
61.02840582 11.79610575
63.04405588 2.968414419
73.02840582 4.58357656
75.04405588 3.287889216
86.0600403 2.369520929
91.0389705 2.85497776
160.0968197 2.327836305

Name: +ve in-silico MS/MS by CFM-ID for XFSVMZMGUSRBJJ-UHFFFAOYSA-N
ID: XFSVMZMGUSRBJJ-UHFFFAOYSA-N
Comment: Energy0
Num peaks: 6
100.0756904 0.8022105092
158.0964258 1.079468007
176.1069905 1.658490712
178.1026541 46.05385227
179.0866696 1.242038078
196.1132187 41.55503804

Name: +ve in-silico MS/MS by CFM-ID for XFSVMZMGUSRBJJ-UHFFFAOYSA-N
ID: XFSVMZMGUSRBJJ-UHFFFAOYSA-N
Comment: Energy1
Num peaks: 11
54.03382555 2.009434443
56.04947561 4.879931348
58.06512568 4.141311324
80.04947561 1.521872632
82.06512568 3.327233667
97.04480483 1.950164603
100.0756904 2.27880326
161.076105 2.311294074
178.1026541 34.07235031
179.0866696 1.829812239
196.1132187 22.0134818

Name: +ve in-silico MS/MS by CFM-ID for XFSVMZMGUSRBJJ-UHFFFAOYSA-N
ID: XFSVMZMGUSRBJJ-UHFFFAOYSA-N
Comment: Energy2
Num peaks: 31
25.00727645 1.259018393
27.02292652 2.261054277
39.02292652 0.9873445416
41.03857658 1.299323003
42.03382555 1.739669123
44.04947561 3.104944348
52.01817548 2.989197873
54.03382555 2.912885049
56.04947561 4.39690993
58.06512568 2.949695034
66.03382555 1.305384342
68.04947561 2.943775569
70.06512568 1.004266902
72.08077574 1.182007577
74.0964258 0.9058810754
80.04947561 6.151035187
82.06512568 5.92797231
96.04439023 0.9228852447
97.04480483 2.195182985
119.0291548 1.188827779
130.0651257 1.331506864
132.0807757 2.623361342
134.0964258 2.267243636
137.076105 1.1492996
144.0807757 1.513693916
158.0964258 8.126339252
161.076105 1.861341064
162.0713539 2.591066132
176.1069905 1.21943029
178.1026541 7.743791715
179.0866696 0.8643878837

Name: +ve in-silico MS/MS by CFM-ID for RCMVUDUMUQMIIH-UHFFFAOYSA-N
ID: RCMVUDUMUQMIIH-UHFFFAOYSA-N
Comment: Energy0
Num peaks: 6
15.02292652 0.2505114285
137.0709393 1.518672025
147.0665226 3.591876976
162.0661883 6.836429984
163.0614373 0.3423589153
179.0927374 86.05385371

Name: +ve in-silico MS/MS by CFM-ID for RCMVUDUMUQMIIH-UHFFFAOYSA-N
ID: RCMVUDUMUQMIIH-UHFFFAOYSA-N
Comment: Energy1
Num peaks: 6
136.0505382 2.970838714
137.0709393 4.592831077
147.0665226 10.24256452
162.0661883 17.20098602
163.0614373 2.370895386
179.0927374 51.47848024

Name: +ve in-silico MS/MS by CFM-ID for RCMVUDUMUQMIIH-UHFFFAOYSA-N
ID: RCMVUDUMUQMIIH-UHFFFAOYSA-N
Comment: Energy2
Num peaks: 29
15.02292652 1.443711176
39.02292652 1.825258175
49.00727645 1.497406199
51.02292652 3.029453592
52.01817548 2.932045673
54.03382555 4.507966947
55.02907452 1.34948862
56.04947561 2.079802706
58.06512568 2.158693453
80.04947561 5.387056257
93.04472458 1.328538684
95.06037464 2.394313841
96.04439023 2.433776848
105.0447246 4.935482126
106.0399735 2.528181864
107.0603746 4.808387318
108.0443902 1.76419219
118.0399735 6.324143655
120.0556236 5.450773578
132.0556236 1.854507967
133.0396392 1.702729653
133.0508726 1.352221801
134.0712737 1.633946498
135.0552893 2.306667832
136.0505382 2.584197581
137.0709393 3.764307331
147.0665226 4.150194966
162.0661883 2.046183817
163.0614373 1.400230129

Name: +ve in-silico MS/MS by CFM-ID for NWORNTICAQHLNM-UHFFFAOYSA-N
ID: NWORNTICAQHLNM-UHFFFAOYSA-N
Comment: Energy0
Num peaks: 6
15.02292652 2.213661777
89.04194771 7.2130275
91.05422664 28.7223189
148.1120759 5.481596053
180.0841469 4.158943716
196.115447 40.47812112

Name: +ve in-silico MS/MS by CFM-ID for NWORNTICAQHLNM-UHFFFAOYSA-N
ID: NWORNTICAQHLNM-UHFFFAOYSA-N
Comment: Energy1
Num peaks: 7
41.03857658 6.10715439
45.06987671 1.812264765
89.04194771 13.50059621
91.05422664 44.99719193
148.1120759 4.259032481
180.0841469 2.084005073
196.115447 7.720380899

Name: +ve in-silico MS/MS by CFM-ID for NWORNTICAQHLNM-UHFFFAOYSA-N
ID: NWORNTICAQHLNM-UHFFFAOYSA-N
Comment: Energy2
Num peaks: 12
15.02292652 2.404638978
41.03857658 6.126021735
43.05422664 1.780108167
46.99499752 2.300487205
51.02292652 1.760998375
61.01064758 2.358985004
63.02292652 2.118457388
65.03857658 5.112787002
75.02292652 4.488880986
89.04194771 2.350856887
91.05422664 47.95182207
93.06987671 1.610545876

Name: +ve in-silico MS/MS by CFM-ID for HVDCDJOXOJDQRU-UHFFFAOYSA-N
ID: HVDCDJOXOJDQRU-UHFFFAOYSA-N
Comment: Energy0
Num peaks: 6
15.02292652 2.654046562
89.04194771 8.494809725
91.05422664 9.32986216
148.1120759 7.11132652
180.0841469 5.337970254
196.115447 51.9691288

Name: +ve in-silico MS/MS by CFM-ID for HVDCDJOXOJDQRU-UHFFFAOYSA-N
ID: HVDCDJOXOJDQRU-UHFFFAOYSA-N
Comment: Energy1
Num peaks: 12
41.03857658 9.866199493
43.05422664 2.169750727
45.06987671 2.362534646
46.99499752 2.167766703
73.01064758 2.188226942
75.02629764 3.175151963
89.04194771 19.34489275
91.05422664 14.49411974
108.0807757 3.907909169
148.1120759 6.505314779
180.0841469 2.944871724
196.115447 12.79251122

Name: +ve in-silico MS/MS by CFM-ID for HVDCDJOXOJDQRU-UHFFFAOYSA-N
ID: HVDCDJOXOJDQRU-UHFFFAOYSA-N
Comment: Energy2
Num peaks: 19
15.02292652 4.62559049
27.02292652 1.352707387
39.02292652 1.157194668
41.03857658 8.931513454
43.05422664 3.267982101
45.06987671 1.756744374
46.99499752 4.132209527
61.01064758 4.42627168
63.02629764 1.891119847
65.03857658 2.578513555
73.01064758 3.07997645
75.02292652 4.122755926
75.02629764 1.902771559
79.05422664 1.352041469
81.06987671 1.318302728
89.04194771 3.634905292
91.05422664 27.7756383
106.0651257 1.535758156
108.0807757 2.295257269

Name: +ve in-silico MS/MS by CFM-ID for UKRCFCMUUSPAHH-UHFFFAOYSA-N
ID: UKRCFCMUUSPAHH-UHFFFAOYSA-N
Comment: Energy0
Num peaks: 6
57.06987671 1.492739815
85.10117684 1.222108424
125.132477 2.752857354
127.148127 4.934558496
140.143376 1.465786321
174.1406127 78.11603067

Name: +ve in-silico MS/MS by CFM-ID for UKRCFCMUUSPAHH-UHFFFAOYSA-N
ID: UKRCFCMUUSPAHH-UHFFFAOYSA-N
Comment: Energy1
Num peaks: 8
83.08552677 3.074966833
85.10117684 2.043180425
90.04671234 6.240152678
104.0623624 3.515161317
125.132477 4.170654731
127.148127 6.705812448
140.143376 2.765441078
174.1406127 52.21848607

Name: +ve in-silico MS/MS by CFM-ID for UKRCFCMUUSPAHH-UHFFFAOYSA-N
ID: UKRCFCMUUSPAHH-UHFFFAOYSA-N
Comment: Energy2
Num peaks: 22
41.03857658 5.753282871
43.05422664 4.872085391
47.99976215 5.993028854
55.05422664 7.836424432
56.04947561 2.795134403
57.06987671 4.860774556
58.06512568 1.754181473
69.06987671 5.034443612
71.08552677 2.57757188
74.01541221 2.846659306
83.08552677 2.618309717
85.10117684 2.000956147
88.03106227 5.175485786
90.04671234 7.698152984
92.0623624 2.635828217
104.0623624 2.617999553
111.1168269 2.200050532
113.132477 1.564623066
124.1120759 4.223693214
140.143376 2.371935726
142.0780125 2.472585661
158.1093126 1.607893115

Name: +ve in-silico MS/MS by CFM-ID for RNAJSUMFXRLJEW-UHFFFAOYSA-N
ID: RNAJSUMFXRLJEW-UHFFFAOYSA-N
Comment: Energy0
Num peaks: 6
43.05422664 0.9183993611
57.06987671 1.135096161
95.08552677 1.803107628
106.9949975 1.130025528
151.0575978 0.9368942298
179.0888979 80.18275509

Name: +ve in-silico MS/MS by CFM-ID for RNAJSUMFXRLJEW-UHFFFAOYSA-N
ID: RNAJSUMFXRLJEW-UHFFFAOYSA-N
Comment: Energy1
Num peaks: 19
39.02292652 2.223612457
41.03857658 2.651184018
43.05422664 3.546510482
51.02292652 1.497020543
53.03857658 1.557255183
55.05422664 1.53672946
57.06987671 3.239175513
67.05422664 1.315466088
69.06987671 2.020438823
71.08552677 4.998660609
85.01064758 1.345164804
91.05422664 2.413207603
93.06987671 3.101438496
95.08552677 14.60747842
106.9949975 3.197575075
121.0106476 5.012230981
135.0262976 2.140252511
151.0575978 1.709009715
179.0888979 22.83761307

Name: +ve in-silico MS/MS by CFM-ID for RNAJSUMFXRLJEW-UHFFFAOYSA-N
ID: RNAJSUMFXRLJEW-UHFFFAOYSA-N
Comment: Energy2
Num peaks: 25
39.02292652 8.057785142
41.03857658 8.487810206
43.05422664 8.86273169
45.06987671 1.325593597
49.00727645 4.660755903
51.02292652 4.510740619
53.03857658 5.899317454
55.05422664 3.521496006
57.06987671 5.166928489
63.02292652 4.391237599
65.03857658 2.122336504
67.05422664 1.819393223
69.06987671 1.305174673
71.08552677 2.580336032
73.00727645 1.071864354
75.02292652 2.08365006
77.03857658 2.630931121
79.05422664 1.67125624
81.06987671 1.299336925
85.01064758 1.453241045
89.03857658 1.61733076
91.05422664 1.586924422
106.9949975 2.229664175
121.0106476 1.153026371
163.0575978 1.029308302

Name: +ve in-silico MS/MS by CFM-ID for BRUYPAAHVZEIKK-UHFFFAOYSA-N
ID: BRUYPAAHVZEIKK-UHFFFAOYSA-N
Comment: Energy0
Num peaks: 6
45.0334912 1.223461402
111.0552893 2.648750107
135.0665226 1.67168495
147.0665226 2.535906503
161.0821727 16.31508544
179.0927374 71.65581204

Name: +ve in-silico MS/MS by CFM-ID for BRUYPAAHVZEIKK-UHFFFAOYSA-N
ID: BRUYPAAHVZEIKK-UHFFFAOYSA-N
Comment: Energy1
Num peaks: 8
45.0334912 4.953612837
106.0399735 4.136447354
111.0552893 2.00633195
135.0665226 13.0585462
147.0665226 8.524623392
149.0821727 1.90400654
161.0821727 25.47103506
179.0927374 21.07902157

Name: +ve in-silico MS/MS by CFM-ID for BRUYPAAHVZEIKK-UHFFFAOYSA-N
ID: BRUYPAAHVZEIKK-UHFFFAOYSA-N
Comment: Energy2
Num peaks: 22
40.01817548 14.02918659
42.03382555 10.23625285
44.04947561 2.296103055
45.0334912 3.522619674
53.01342445 1.030174354
54.03382555 1.554976901
55.02907452 2.417170937
60.04439023 1.743468971
68.04947561 2.226993236
79.02907452 4.620669414
80.0130901 0.95204365
81.04472458 2.023371787
93.04472458 1.337678099
94.03997355 12.52363694
96.05562361 3.882124698
106.0399735 3.433521274
108.0556236 1.094809603
118.0399735 1.18709127
120.0556236 2.206294291
134.0348882 0.8603097193
135.0665226 5.767702126
161.0821727 1.10087965

Name: +ve in-silico MS/MS by CFM-ID for WZQKYUWWPYGVFS-UHFFFAOYSA-N
ID: WZQKYUWWPYGVFS-UHFFFAOYSA-N
Comment: Energy0
Num peaks: 6
29.03857658 2.684087247
71.08552677 2.255979559
72.08077574 35.92872604
74.0964258 2.692381552
146.1093126 2.440244113
174.1406127 40.25622023

Name: +ve in-silico MS/MS by CFM-ID for WZQKYUWWPYGVFS-UHFFFAOYSA-N
ID: WZQKYUWWPYGVFS-UHFFFAOYSA-N
Comment: Energy1
Num peaks: 13
29.03857658 6.919997556
41.03857658 2.183975475
43.05422664 7.222891452
57.06987671 2.016342863
72.08077574 5.540023468
101.0514634 24.83424038
102.0467123 2.315361718
104.0623624 2.509962287
116.0623624 2.390308006
118.0780125 2.76846061
132.0936625 3.594191433
146.1093126 4.003088651
174.1406127 14.02783061

Name: +ve in-silico MS/MS by CFM-ID for WZQKYUWWPYGVFS-UHFFFAOYSA-N
ID: WZQKYUWWPYGVFS-UHFFFAOYSA-N
Comment: Energy2
Num peaks: 6
27.02292652 2.390357717
29.03857658 20.63532309
41.03857658 1.842652634
44.04947561 20.83669221
46.06512568 3.857135601
72.08077574 35.37179175

Name: +ve in-silico MS/MS by CFM-ID for POAJKODMFJWDLF-UHFFFAOYSA-N
ID: POAJKODMFJWDLF-UHFFFAOYSA-N
Comment: Energy0
Num peaks: 6
43.02907452 2.931213772
65.03857658 11.67112285
67.05422664 6.261912257
69.06987671 3.80213993
137.0709393 5.557483694
179.0927374 52.36571266

Name: +ve in-silico MS/MS by CFM-ID for POAJKODMFJWDLF-UHFFFAOYSA-N
ID: POAJKODMFJWDLF-UHFFFAOYSA-N
Comment: Energy1
Num peaks: 15
26.00252542 6.67431531
41.03857658 1.357116029
43.02907452 6.014514247
43.05422664 2.358434559
67.05422664 3.971236142
69.06987671 1.694347171
84.08077574 7.643695672
95.04914126 2.51459798
110.0600403 1.608732156
112.0756904 8.653033185
137.0709393 13.86523429
148.0505382 1.68087963
151.0614373 3.534133144
162.0661883 2.189126306
179.0927374 16.37530917

Name: +ve in-silico MS/MS by CFM-ID for POAJKODMFJWDLF-UHFFFAOYSA-N
ID: POAJKODMFJWDLF-UHFFFAOYSA-N
Comment: Energy2
Num peaks: 22
25.00727645 1.473552369
26.00252542 2.878728833
27.02292652 1.977564212
29.03857658 1.37268159
39.02292652 9.683787207
40.01817548 4.254430748
41.03857658 10.30395731
42.03382555 3.524404734
43.02907452 3.971714196
43.05422664 9.158948791
44.04947561 1.590122095
46.06512568 2.347711672
53.03857658 1.977652666
65.03857658 7.491959436
67.02907452 1.412942069
67.05422664 5.474169806
68.02432348 3.728179243
68.04947561 1.178692303
69.06987671 1.354515356
82.06512568 2.109055765
84.08077574 2.051746136
107.0352225 1.27930497

Name: +ve in-silico MS/MS by CFM-ID for HJPJEYMCEAQAMO-UHFFFAOYSA-N
ID: HJPJEYMCEAQAMO-UHFFFAOYSA-N
Comment: Energy0
Num peaks: 7
60.05562361 6.956791551
65.03857658 10.50680568
67.05422664 5.523239193
137.0709393 5.062627254
150.0661883 4.472938808
152.0818384 6.81146551
196.1192865 41.11069939

Name: +ve in-silico MS/MS by CFM-ID for HJPJEYMCEAQAMO-UHFFFAOYSA-N
ID: HJPJEYMCEAQAMO-UHFFFAOYSA-N
Comment: Energy1
Num peaks: 15
43.05422664 2.122288902
60.05562361 5.925339063
67.05422664 3.191550531
69.06987671 1.452908467
84.08077574 7.638671794
95.04914126 2.012162657
110.0600403 1.986743754
112.0756904 9.872477814
124.0505382 2.911940839
137.0709393 12.48521658
152.0818384 7.541617941
154.0974884 7.615906337
168.0879864 1.964056283
179.0927374 3.995693361
196.1192865 10.57767761

Name: +ve in-silico MS/MS by CFM-ID for HJPJEYMCEAQAMO-UHFFFAOYSA-N
ID: HJPJEYMCEAQAMO-UHFFFAOYSA-N
Comment: Energy2
Num peaks: 24
25.00727645 1.386417898
27.02292652 1.715382045
29.03857658 1.15915049
39.02292652 8.862302267
40.01817548 3.456120671
41.03857658 9.918935489
42.03382555 2.540307357
43.02907452 3.308061063
43.05422664 8.752211621
44.04947561 1.465976433
46.06512568 2.044369029
53.03857658 0.8927715123
60.05562361 10.22845686
65.03857658 7.445554577
67.02907452 1.416774113
67.05422664 4.713445811
68.04947561 1.00299339
69.06987671 1.778733844
82.03997355 0.9244533579
82.06512568 2.114027186
84.08077574 1.968012055
85.05087258 1.904453432
95.04914126 0.8637383002
138.0661883 0.9855551133

Name: +ve in-silico MS/MS by CFM-ID for BGJSVUIPVFCFRK-UHFFFAOYSA-N
ID: BGJSVUIPVFCFRK-UHFFFAOYSA-N
Comment: Energy0
Num peaks: 6
57.06987671 1.19099542
79.05422664 1.437389443
101.0419477 9.568588554
121.0106476 15.19873352
123.0262976 27.07022039
179.0888979 43.48742741

Name: +ve in-silico MS/MS by CFM-ID for BGJSVUIPVFCFRK-UHFFFAOYSA-N
ID: BGJSVUIPVFCFRK-UHFFFAOYSA-N
Comment: Energy1
Num peaks: 6
57.06987671 4.250512473
79.05422664 1.875391076
101.0419477 16.88279345
121.0106476 10.56547204
123.0262976 12.98330107
179.0888979 46.07381893

Name: +ve in-silico MS/MS by CFM-ID for BGJSVUIPVFCFRK-UHFFFAOYSA-N
ID: BGJSVUIPVFCFRK-UHFFFAOYSA-N
Comment: Energy2
Num peaks: 9
44.97934745 2.986955254
55.05422664 10.35138647
57.06987671 13.83207568
63.02292652 2.724461562
79.05422664 9.174282659
85.01064758 9.004471133
101.0419477 16.59261296
121.0106476 10.44590027
123.0262976 5.560675564

Name: +ve in-silico MS/MS by CFM-ID for UHIKJRRUQLRHTB-UHFFFAOYSA-N
ID: UHIKJRRUQLRHTB-UHFFFAOYSA-N
Comment: Energy0
Num peaks: 6
57.06987671 7.034893205
74.0964258 2.961649589
86.0964258 2.487248724
111.0262976 21.09023422
123.0262976 2.54123398
196.115447 47.23765341

Name: +ve in-silico MS/MS by CFM-ID for UHIKJRRUQLRHTB-UHFFFAOYSA-N
ID: UHIKJRRUQLRHTB-UHFFFAOYSA-N
Comment: Energy1
Num peaks: 11
53.03857658 2.802738672
55.05422664 4.069128385
57.06987671 39.37934822
74.0964258 1.983025749
79.05422664 1.858927782
83.08552677 1.794417657
85.10117684 1.823152321
86.0964258 5.936202517
111.0262976 6.267617596
123.0262976 8.351968683
196.115447 5.983684319

Name: +ve in-silico MS/MS by CFM-ID for UHIKJRRUQLRHTB-UHFFFAOYSA-N
ID: UHIKJRRUQLRHTB-UHFFFAOYSA-N
Comment: Energy2
Num peaks: 22
39.02292652 2.170136263
41.03857658 4.921066555
43.05422664 6.05872315
51.02292652 2.346411857
53.03857658 2.774882339
55.05422664 6.848752455
57.06987671 15.4299394
59.08552677 1.373383112
63.02292652 3.296058287
65.03857658 6.870687309
67.05422664 3.739349079
79.05422664 2.349756393
80.97934745 1.534543645
82.99499752 1.993012067
83.08552677 1.020794522
85.01064758 1.314923049
94.99499752 1.771223297
97.01064758 1.035966397
111.0262976 8.177963586
115.0575978 1.322692492
117.0732478 1.472344179
123.0262976 2.984447352

Name: +ve in-silico MS/MS by CFM-ID for MJBLOJBEHUXEAL-UHFFFAOYSA-N
ID: MJBLOJBEHUXEAL-UHFFFAOYSA-N
Comment: Energy0
Num peaks: 6
15.02292652 2.662570721
89.04194771 8.507605077
91.05422664 9.359387732
148.1120759 7.131662111
180.0841469 5.455164349
196.115447 52.17228156

Name: +ve in-silico MS/MS by CFM-ID for MJBLOJBEHUXEAL-UHFFFAOYSA-N
ID: MJBLOJBEHUXEAL-UHFFFAOYSA-N
Comment: Energy1
Num peaks: 11
41.03857658 10.01423667
45.06987671 2.36874203
46.99499752 2.174648281
73.01064758 2.245025297
75.02629764 3.015618682
89.04194771 19.16519224
91.05422664 14.62449028
108.0807757 3.93976931
148.1120759 6.629342919
180.0841469 3.178673401
196.115447 12.85982227

Name: +ve in-silico MS/MS by CFM-ID for MJBLOJBEHUXEAL-UHFFFAOYSA-N
ID: MJBLOJBEHUXEAL-UHFFFAOYSA-N
Comment: Energy2
Num peaks: 19
15.02292652 4.749998037
27.02292652 1.362272134
41.03857658 8.786022916
43.05422664 2.865014475
45.06987671 1.763079434
46.99499752 4.14724234
61.01064758 4.451731715
63.02292652 2.229012925
63.02629764 1.898124131
65.03857658 4.320965022
73.01064758 3.121296106
75.02629764 1.233039735
79.05422664 1.361968226
81.06987671 1.064001206
89.04194771 3.427073831
91.05422664 28.44187501
106.0651257 1.885685916
108.0807757 2.361175778
180.0841469 1.240089384

Name: +ve in-silico MS/MS by CFM-ID for GDAKZNTVUKYZMA-UHFFFAOYSA-N
ID: GDAKZNTVUKYZMA-UHFFFAOYSA-N
Comment: Energy0
Num peaks: 15
29.01342445 1.7044436
32.04947561 2.517924657
44.02432348 2.572680616
56.02432348 1.686327699
58.02874017 6.995294843
74.02365479 7.467139556
124.0869237 6.247913878
139.0978228 7.025115691
141.1134728 2.789651356
157.1083875 1.511654945
171.1128041 3.530660593
183.087652 4.16729764
186.1237032 10.88808069
196.1192865 2.613420579
214.1298512 19.0249254

Name: +ve in-silico MS/MS by CFM-ID for GDAKZNTVUKYZMA-UHFFFAOYSA-N
ID: GDAKZNTVUKYZMA-UHFFFAOYSA-N
Comment: Energy1
Num peaks: 18
32.04947561 2.123304992
58.02874017 7.343566421
81.06987671 4.814181132
83.08552677 2.468425994
96.08077574 3.049316152
98.0964258 12.60564688
111.0916748 1.209141806
124.0869237 17.04503821
126.1025738 1.637097578
128.1182239 0.9510886416
139.0978228 6.910718866
155.081504 1.793826841
169.0971541 1.628959003
171.1128041 6.300154904
182.092403 1.01205682
183.087652 4.135634382
186.1237032 2.661789899
214.1298512 2.35789227

Name: +ve in-silico MS/MS by CFM-ID for GDAKZNTVUKYZMA-UHFFFAOYSA-N
ID: GDAKZNTVUKYZMA-UHFFFAOYSA-N
Comment: Energy2
Num peaks: 23
15.02292652 1.326779157
29.00219107 1.133073664
29.01342445 3.391754476
30.03382555 1.703917421
32.04947561 1.873634229
44.02432348 4.383840717
55.05422664 1.328086425
56.0130901 2.854916253
56.02432348 5.608343805
57.06987671 1.832944294
58.02874017 6.884598971
74.02365479 5.531061544
81.06987671 1.120496295
82.06512568 1.527613345
83.08552677 4.226031497
96.08077574 2.822783196
98.0964258 6.77861731
100.1120759 2.763978974
111.0916748 10.37447547
113.1073248 2.61732199
123.0665226 2.762903165
124.0869237 2.721745432
139.0978228 5.260379969

Name: +ve in-silico MS/MS by CFM-ID for RCJOIFMDNWZJRA-UHFFFAOYSA-N
ID: RCJOIFMDNWZJRA-UHFFFAOYSA-N
Comment: Energy0
Num peaks: 6
29.03857658 2.106990392
53.03857658 1.497065297
55.05422664 1.853322151
186.0944817 1.964965926
198.0944817 1.972165255
214.1257818 70.75738626

Name: +ve in-silico MS/MS by CFM-ID for RCJOIFMDNWZJRA-UHFFFAOYSA-N
ID: RCJOIFMDNWZJRA-UHFFFAOYSA-N
Comment: Energy1
Num peaks: 22
29.03857658 1.206063764
39.02292652 1.752017035
41.03857658 3.534613522
43.05422664 1.706638208
45.06987671 2.057989277
53.03857658 3.947671634
55.05422664 6.487066515
57.06987671 1.525400426
58.06512568 1.718811681
59.08552677 1.368327784
72.08077574 3.607536525
88.07569036 3.359330115
98.0964258 1.285288155
100.1120759 1.390632665
102.0913404 2.133665331
114.0913404 4.665279892
116.1069905 3.474526296
130.086255 4.761959744
132.1019051 12.7414861
186.0944817 1.524011486
198.0944817 3.542029916
214.1257818 13.04760613

Name: +ve in-silico MS/MS by CFM-ID for RCJOIFMDNWZJRA-UHFFFAOYSA-N
ID: RCJOIFMDNWZJRA-UHFFFAOYSA-N
Comment: Energy2
Num peaks: 25
25.00727645 1.016096109
27.02292652 0.9766907927
29.03857658 6.443716027
39.02292652 4.997912327
41.03857658 2.509652552
42.03382555 1.444226719
44.04947561 8.248654866
45.06987671 0.939570761
51.02292652 1.346584527
53.03857658 9.522513008
55.05422664 9.278348014
56.04947561 2.977547495
57.06987671 2.202061017
58.06512568 6.413084834
59.08552677 1.898020172
60.08077574 0.8579878431
70.06512568 2.513828644
72.08077574 4.732172161
84.08077574 3.251732918
86.0964258 1.235817149
88.07569036 1.045712384
156.0475315 1.483411132
184.0788316 1.59902373
186.0944817 2.09227476
198.0944817 1.697365141

Name: +ve in-silico MS/MS by CFM-ID for ZOHBXHLXVIGPSF-UHFFFAOYSA-N
ID: ZOHBXHLXVIGPSF-UHFFFAOYSA-N
Comment: Energy0
Num peaks: 6
80.02615332 11.05251562
100.0756904 5.546189352
106.0054179 4.952075096
143.1178895 2.994229052
151.0632671 5.120878397
179.0945672 60.91957768

Name: +ve in-silico MS/MS by CFM-ID for ZOHBXHLXVIGPSF-UHFFFAOYSA-N
ID: ZOHBXHLXVIGPSF-UHFFFAOYSA-N
Comment: Energy1
Num peaks: 11
44.04947561 4.828505546
74.0964258 4.793591596
78.01050326 4.639276028
80.02615332 16.23099713
100.0756904 5.420472127
101.0709393 3.699841343
106.0054179 12.11222183
129.1022395 3.172389687
143.1178895 5.874514026
151.0632671 6.229725927
179.0945672 15.44805744

Name: +ve in-silico MS/MS by CFM-ID for ZOHBXHLXVIGPSF-UHFFFAOYSA-N
ID: ZOHBXHLXVIGPSF-UHFFFAOYSA-N
Comment: Energy2
Num peaks: 12
15.02292652 2.378695343
29.03857658 2.240433222
30.03382555 4.265155721
44.04947561 18.55479115
56.0130901 3.430087081
63.9948532 12.05425948
72.04439023 2.494639131
72.08077574 4.113090972
74.0964258 4.286803809
78.01050326 4.378351321
80.02615332 16.90528526
106.0054179 6.459165065

Name: +ve in-silico MS/MS by CFM-ID for OCCWWIREZXJVFT-UHFFFAOYSA-N
ID: OCCWWIREZXJVFT-UHFFFAOYSA-N
Comment: Energy0
Num peaks: 6
15.02292652 1.505083903
44.04947561 1.218236427
67.05422664 1.354129965
69.06987671 1.688493666
198.0944817 11.42469314
214.1257818 64.27608835

Name: +ve in-silico MS/MS by CFM-ID for OCCWWIREZXJVFT-UHFFFAOYSA-N
ID: OCCWWIREZXJVFT-UHFFFAOYSA-N
Comment: Energy1
Num peaks: 27
39.02292652 1.491451356
41.03857658 2.064419733
43.05422664 1.033070855
44.04947561 0.9767853271
45.06987671 1.258444843
53.03857658 1.493948675
55.05422664 3.181119163
57.06987671 1.491311746
58.06512568 5.075180546
59.08552677 1.822865617
67.05422664 3.284555111
69.06987671 5.570687636
71.08552677 1.342461261
74.0600403 6.468450745
86.0964258 1.110227615
88.07569036 1.964828569
100.0756904 3.468499948
102.0913404 2.968473461
116.070605 3.879508278
118.086255 10.2281968
156.0475315 0.9974411239
170.0995671 1.026157263
184.0788316 1.328230403
186.0944817 1.402718429
188.1101318 1.77443803
198.0944817 2.785402904
214.1257818 10.88868561

Name: +ve in-silico MS/MS by CFM-ID for OCCWWIREZXJVFT-UHFFFAOYSA-N
ID: OCCWWIREZXJVFT-UHFFFAOYSA-N
Comment: Energy2
Num peaks: 30
15.02292652 3.036196512
25.00727645 0.9275261229
28.01817548 0.9508336964
30.03382555 1.77730209
39.02292652 3.897103262
41.03857658 2.960182591
42.03382555 5.005550477
44.04947561 5.745627805
45.0334912 1.087438995
51.02292652 1.409267182
53.03857658 3.314068236
54.03382555 2.346327552
55.05422664 2.63106317
56.04947561 5.016238039
58.02874017 1.192060418
58.06512568 6.508075233
60.04439023 0.8751300016
60.08077574 1.054312242
65.03857658 1.020942616
67.05422664 3.704865502
69.06987671 5.626675866
70.06512568 4.897991642
71.08552677 1.487290753
72.04439023 3.633256391
72.08077574 1.538441803
74.0600403 3.933574229
127.0209824 1.087338173
129.0366325 0.8191076835
157.0679326 0.9111794689
198.0944817 1.70812623

Name: +ve in-silico MS/MS by CFM-ID for DTDLJXNZNYAVOL-UHFFFAOYSA-N
ID: DTDLJXNZNYAVOL-UHFFFAOYSA-N
Comment: Energy0
Num peaks: 6
69.06987671 1.595665929
71.08552677 1.575049784
123.0262976 1.818736715
137.0419477 1.570670147
163.0575978 3.335603559
179.0888979 71.86458464

Name: +ve in-silico MS/MS by CFM-ID for DTDLJXNZNYAVOL-UHFFFAOYSA-N
ID: DTDLJXNZNYAVOL-UHFFFAOYSA-N
Comment: Energy1
Num peaks: 21
55.05422664 3.683174385
65.03857658 2.305639262
67.05422664 3.045222825
69.06987671 3.539131433
71.08552677 3.047450063
79.05422664 2.819669252
91.05422664 2.716893507
93.06987671 2.06871796
95.08552677 2.149817753
97.01064758 2.765685234
106.9949975 2.026202868
109.0106476 1.986363084
121.0106476 2.210098
123.0262976 4.091407734
131.0855268 1.950801839
135.0262976 4.797357961
135.1168269 5.269111105
137.0419477 2.556271676
151.0575978 2.037028488
163.0575978 2.183324678
179.0888979 23.49768455

Name: +ve in-silico MS/MS by CFM-ID for DTDLJXNZNYAVOL-UHFFFAOYSA-N
ID: DTDLJXNZNYAVOL-UHFFFAOYSA-N
Comment: Energy2
Num peaks: 25
39.02292652 4.028206537
41.03857658 5.072544171
43.05422664 2.767010184
49.00727645 3.109134191
51.02292652 5.10959411
53.03857658 3.278089895
55.05422664 5.845215795
57.06987671 1.494705387
63.02292652 2.286339656
65.03857658 5.678302629
67.05422664 5.826601655
69.06987671 3.872871087
71.08552677 2.193099929
75.02292652 1.744905457
77.03857658 3.109778203
79.05422664 1.95814287
89.03857658 1.401724851
91.05422664 1.901457766
93.06987671 1.405521314
97.01064758 2.066494978
106.9949975 4.730198062
123.0262976 2.02621227
133.1011768 2.919892687
145.1011768 1.376980538
163.0575978 5.382199755

Name: +ve in-silico MS/MS by CFM-ID for YHYQTTCGMUOFIG-UHFFFAOYSA-N
ID: YHYQTTCGMUOFIG-UHFFFAOYSA-N
Comment: Energy0
Num peaks: 6
89.04194771 1.141579064
117.0732478 0.8220490324
127.0575978 5.63834961
180.1382906 0.8656012828
198.0947116 1.415911355
214.1260117 81.78004856

Name: +ve in-silico MS/MS by CFM-ID for YHYQTTCGMUOFIG-UHFFFAOYSA-N
ID: YHYQTTCGMUOFIG-UHFFFAOYSA-N
Comment: Energy1
Num peaks: 21
53.03857658 1.213385381
55.05422664 1.123611403
81.06987671 1.02806057
87.02629764 1.509588395
88.07569036 1.581525845
89.04194771 2.480347651
96.04439023 2.071881517
98.0600403 1.909105599
100.0756904 1.433133229
110.0600403 7.305675657
111.0262976 1.856352307
112.0756904 7.492912164
114.0913404 11.45009528
116.1069905 8.652513618
127.0575978 6.951792608
138.0913404 3.199964733
140.1069905 1.255827348
166.1226406 2.298419612
168.1382906 2.658503188
198.0947116 1.954616957
214.1260117 10.6821976

Name: +ve in-silico MS/MS by CFM-ID for YHYQTTCGMUOFIG-UHFFFAOYSA-N
ID: YHYQTTCGMUOFIG-UHFFFAOYSA-N
Comment: Energy2
Num peaks: 31
39.02292652 2.404705824
41.03857658 1.279281807
46.99499752 1.516751513
51.02292652 2.052228567
53.03857658 8.27228651
55.05422664 7.74682599
56.97934745 0.9925838545
57.06987671 3.177766514
58.99499752 1.241150197
61.01064758 1.039420857
73.01064758 2.497090991
75.02629764 1.857217515
81.06987671 2.02761875
86.0600403 1.51834961
87.02629764 1.988761777
88.07569036 2.301951835
89.04194771 10.12874012
91.05759777 2.035581377
94.06512568 2.147691997
97.01064758 1.74795345
99.02629764 1.322769522
101.0419477 1.200721841
108.0807757 1.242239123
111.0262976 1.501767718
112.0756904 1.070086174
113.0419477 2.950859713
117.0732478 1.258326111
127.0575978 4.405284723
138.0913404 1.48966024
188.1103616 0.911730254
198.0947116 1.198847479

Name: +ve in-silico MS/MS by CFM-ID for OZYRFKZCHSSRST-UHFFFAOYSA-N
ID: OZYRFKZCHSSRST-UHFFFAOYSA-N
Comment: Energy0
Num peaks: 6
110.0712737 1.966551867
136.0505382 1.899520907
138.0661883 5.880682272
161.0821727 1.137065364
163.0614373 2.126111839
179.0927374 84.09062751

Name: +ve in-silico MS/MS by CFM-ID for OZYRFKZCHSSRST-UHFFFAOYSA-N
ID: OZYRFKZCHSSRST-UHFFFAOYSA-N
Comment: Energy1
Num peaks: 6
136.0869237 2.036282192
138.0661883 9.437512808
161.0821727 1.966541339
162.0661883 2.371593672
163.0614373 1.837389256
179.0927374 70.12245934

Name: +ve in-silico MS/MS by CFM-ID for OZYRFKZCHSSRST-UHFFFAOYSA-N
ID: OZYRFKZCHSSRST-UHFFFAOYSA-N
Comment: Energy2
Num peaks: 26
40.01817548 2.306776954
42.03382555 5.304030758
44.04947561 3.725295578
50.00252542 3.281992458
54.03382555 1.405148594
66.03382555 2.030129241
67.02907452 1.921377332
68.0130901 2.082595177
68.04947561 1.56338216
69.04472458 5.099373134
70.02874017 5.199784326
93.04472458 2.643788458
94.03997355 1.586149342
95.02398914 2.559701265
95.06037464 2.640572027
97.0396392 4.239122185
109.0396392 3.247193408
110.0712737 4.270045139
120.0556236 2.993504173
122.0348882 5.654011248
134.0712737 1.51073804
135.0552893 1.646336766
136.0505382 4.120087849
138.0661883 5.193008469
162.0661883 1.389226754
163.0614373 2.453251349

Name: +ve in-silico MS/MS by CFM-ID for XWDNLTCJJYYYCI-UHFFFAOYSA-N
ID: XWDNLTCJJYYYCI-UHFFFAOYSA-N
Comment: Energy0
Num peaks: 6
45.0334912 0.9328406861
88.07569036 1.936115267
109.0508726 1.431229185
164.0818384 8.26569322
179.0927374 3.176726386
196.1192865 77.4260396

Name: +ve in-silico MS/MS by CFM-ID for XWDNLTCJJYYYCI-UHFFFAOYSA-N
ID: XWDNLTCJJYYYCI-UHFFFAOYSA-N
Comment: Energy1
Num peaks: 6
88.07569036 4.026228677
109.0508726 2.809390284
137.0709393 3.221670263
164.0818384 37.99691309
179.0927374 5.157527322
196.1192865 27.75579312

Name: +ve in-silico MS/MS by CFM-ID for XWDNLTCJJYYYCI-UHFFFAOYSA-N
ID: XWDNLTCJJYYYCI-UHFFFAOYSA-N
Comment: Energy2
Num peaks: 31
25.00727645 0.8240457668
40.01817548 3.200308496
42.03382555 1.477412457
43.01784114 1.280140168
43.02907452 1.311027621
45.0334912 3.505107583
56.04947561 2.253619387
67.02907452 2.827869649
68.04947561 2.098590267
80.02432348 1.673665993
80.04947561 0.8138208857
82.03997355 2.97624843
86.0600403 1.033134016
88.07569036 4.08975541
94.03997355 0.9525493492
106.0399735 1.485135929
109.0508726 7.355886957
110.0600403 1.309153814
112.0756904 2.018711888
121.0508726 3.000256195
122.0461215 1.692664476
124.0617716 4.153304173
134.0712737 0.892714692
137.0709393 2.442769632
138.0774217 2.533909553
149.0821727 1.219143668
150.0774217 1.913567584
152.0818384 1.925703135
152.0930717 1.314286304
154.0974884 0.9234902627
179.0927374 2.843905212

Name: +ve in-silico MS/MS by CFM-ID for UFUVKJIFKNFQCN-UHFFFAOYSA-N
ID: UFUVKJIFKNFQCN-UHFFFAOYSA-N
Comment: Energy0
Num peaks: 6
146.0964258 5.965960883
148.1120759 9.331131204
167.081504 1.453869936
169.0971541 1.334215486
177.1022395 1.644872833
195.1128041 75.81172981

Name: +ve in-silico MS/MS by CFM-ID for UFUVKJIFKNFQCN-UHFFFAOYSA-N
ID: UFUVKJIFKNFQCN-UHFFFAOYSA-N
Comment: Energy1
Num peaks: 10
119.0855268 1.766715687
146.0964258 5.545831427
148.1120759 24.6855732
151.0865894 1.770233738
159.0916748 3.482976944
166.086255 2.274434155
167.081504 1.718494697
168.1019051 3.037890794
177.1022395 15.04687109
195.1128041 21.51531832

Name: +ve in-silico MS/MS by CFM-ID for UFUVKJIFKNFQCN-UHFFFAOYSA-N
ID: UFUVKJIFKNFQCN-UHFFFAOYSA-N
Comment: Energy2
Num peaks: 31
39.02292652 1.858513174
41.03857658 3.373520667
51.02292652 3.148634935
53.03857658 5.902120548
55.05422664 1.16618335
56.04947561 3.551719531
65.03857658 1.653962639
67.05422664 2.064133116
68.04947561 1.689317428
70.06512568 1.432745118
77.99744004 1.305025242
79.05422664 1.910314929
81.06987671 6.230242589
93.06987671 1.355513105
95.08552677 1.49022092
96.00800472 1.697896738
96.04439023 1.955618548
98.02365479 1.955795905
114.0549549 1.529296766
119.0855268 1.689699916
121.1011768 1.20307039
136.0393049 1.685272642
138.0549549 3.653242969
140.070605 3.075896793
146.0964258 1.250775168
148.1120759 1.38897934
150.0913404 1.701353176
152.070605 1.666747838
167.081504 1.489109733
169.0971541 1.53633409
179.081504 1.882700559

Name: +ve in-silico MS/MS by CFM-ID for HRBZTPXUQMFRNZ-UHFFFAOYSA-N
ID: HRBZTPXUQMFRNZ-UHFFFAOYSA-N
Comment: Energy0
Num peaks: 6
73.04680324 2.67696132
90.07335233 1.384036852
107.0491413 17.15547129
124.0756904 3.741048324
164.0890024 3.703070619
196.1152171 63.65504696

Name: +ve in-silico MS/MS by CFM-ID for HRBZTPXUQMFRNZ-UHFFFAOYSA-N
ID: HRBZTPXUQMFRNZ-UHFFFAOYSA-N
Comment: Energy1
Num peaks: 6
73.04680324 2.047925687
107.0491413 42.21730446
122.0600403 6.546764289
124.0756904 12.45216625
164.0890024 3.526955309
196.1152171 17.98182041

Name: +ve in-silico MS/MS by CFM-ID for HRBZTPXUQMFRNZ-UHFFFAOYSA-N
ID: HRBZTPXUQMFRNZ-UHFFFAOYSA-N
Comment: Energy2
Num peaks: 19
15.02292652 2.855290398
39.02292652 2.990711469
49.00727645 3.214089812
51.02292652 5.027105953
63.02292652 17.00047391
65.03857658 5.94062192
71.03115317 1.882188838
73.04680324 4.476608388
79.01784114 2.081310983
79.05422664 2.973441127
80.04947561 1.317516499
81.0334912 8.083515744
88.05770227 2.306672783
90.07335233 2.159902583
95.04914126 1.368354562
107.0491413 11.35912489
108.0443902 1.847228155
150.0733523 1.473591948
164.0890024 2.590978477

Name: +ve in-silico MS/MS by CFM-ID for WZELPMGGCICAPW-UHFFFAOYSA-N
ID: WZELPMGGCICAPW-UHFFFAOYSA-N
Comment: Energy0
Num peaks: 6
43.05422664 17.29741974
75.02629764 6.657293631
77.04194771 16.45996485
135.0296688 7.438841242
137.0453188 3.916368294
179.092269 35.55143714

Name: +ve in-silico MS/MS by CFM-ID for WZELPMGGCICAPW-UHFFFAOYSA-N
ID: WZELPMGGCICAPW-UHFFFAOYSA-N
Comment: Energy1
Num peaks: 6
41.03857658 5.292197463
43.05422664 17.28704442
75.02629764 22.2245806
77.04194771 26.41464532
135.0296688 5.329644453
179.092269 4.385860233

Name: +ve in-silico MS/MS by CFM-ID for WZELPMGGCICAPW-UHFFFAOYSA-N
ID: WZELPMGGCICAPW-UHFFFAOYSA-N
Comment: Energy2
Num peaks: 7
41.03857658 5.412192392
43.05422664 45.84426436
61.01064758 2.535981056
75.02629764 6.544440897
77.04194771 7.236079348
92.98271858 10.82357041
94.99836864 3.85614277

Name: +ve in-silico MS/MS by CFM-ID for QSDBYNNDXNHZQG-UHFFFAOYSA-N
ID: QSDBYNNDXNHZQG-UHFFFAOYSA-N
Comment: Energy0
Num peaks: 6
19.01784114 0.6880915787
146.0964258 6.052218644
148.1120759 9.482159007
177.1022395 1.670831833
179.081504 1.886637916
195.1128041 76.50800934

Name: +ve in-silico MS/MS by CFM-ID for QSDBYNNDXNHZQG-UHFFFAOYSA-N
ID: QSDBYNNDXNHZQG-UHFFFAOYSA-N
Comment: Energy1
Num peaks: 9
119.0855268 1.770173159
146.0964258 5.650226269
148.1120759 24.92392535
159.0916748 3.759915361
166.086255 2.258140113
168.1019051 3.116238026
177.1022395 15.83802196
179.081504 1.985666445
195.1128041 21.99518396

Name: +ve in-silico MS/MS by CFM-ID for QSDBYNNDXNHZQG-UHFFFAOYSA-N
ID: QSDBYNNDXNHZQG-UHFFFAOYSA-N
Comment: Energy2
Num peaks: 31
15.02292652 1.238343416
51.02292652 3.680821919
53.03857658 7.220198935
55.05422664 3.294695698
56.04947561 2.977945188
65.03857658 1.808848969
67.05422664 2.383116648
79.05422664 2.014849911
81.06987671 6.367016168
91.05422664 1.162593195
93.06987671 1.864611004
95.08552677 1.848226287
96.04439023 2.122287493
98.02365479 1.490010739
108.0807757 1.1491913
112.0393049 1.26628816
114.0549549 1.785263447
119.0855268 1.915341948
121.1011768 1.340660994
122.0964258 1.330032683
138.0549549 3.436695499
140.070605 3.004650558
146.0964258 1.516331471
148.1120759 1.602049182
150.0549549 2.00781948
150.0913404 1.774832385
152.070605 3.324033964
167.081504 1.313273976
168.1019051 1.221954899
169.0971541 1.9907649
179.081504 3.064428511

Name: +ve in-silico MS/MS by CFM-ID for JSDLOLMVNKROEB-UHFFFAOYSA-N
ID: JSDLOLMVNKROEB-UHFFFAOYSA-N
Comment: Energy0
Num peaks: 6
15.02292652 0.5081998554
45.99235466 0.2625284333
58.06512568 0.3572087561
84.08077574 0.122284681
138.0549549 0.7654613819
195.1128041 97.62907291

Name: +ve in-silico MS/MS by CFM-ID for JSDLOLMVNKROEB-UHFFFAOYSA-N
ID: JSDLOLMVNKROEB-UHFFFAOYSA-N
Comment: Energy1
Num peaks: 6
15.02292652 1.266064289
110.0236548 0.4987667973
112.0393049 0.876219297
138.0549549 0.7978700456
169.0971541 0.4878990259
195.1128041 93.34273683

Name: +ve in-silico MS/MS by CFM-ID for JSDLOLMVNKROEB-UHFFFAOYSA-N
ID: JSDLOLMVNKROEB-UHFFFAOYSA-N
Comment: Energy2
Num peaks: 12
15.02292652 9.348286892
51.02292652 6.76558816
58.06512568 2.727455488
84.08077574 4.511967193
86.0964258 2.783539166
98.02365479 2.699428589
110.0236548 7.137253969
120.0443902 8.817426518
124.1120759 4.478453265
134.0964258 2.919978657
138.0549549 8.07759049
195.1128041 20.3289574

Name: +ve in-silico MS/MS by CFM-ID for KANQDWOEYFTAOB-UHFFFAOYSA-N
ID: KANQDWOEYFTAOB-UHFFFAOYSA-N
Comment: Energy0
Num peaks: 7
60.08077574 2.792283844
72.08077574 4.271975873
86.0964258 14.51939585
111.0262976 3.598568144
137.0419477 3.079301961
154.0684968 10.30673208
196.115447 43.19000921

Name: +ve in-silico MS/MS by CFM-ID for KANQDWOEYFTAOB-UHFFFAOYSA-N
ID: KANQDWOEYFTAOB-UHFFFAOYSA-N
Comment: Energy1
Num peaks: 17
43.05422664 2.286544214
44.04947561 3.315059146
56.97934745 1.384164882
58.99499752 1.879882527
60.08077574 1.257847155
71.99024648 1.131283068
72.08077574 3.640425218
76.02154661 4.628655375
78.03719668 1.183576733
79.05422664 1.143473193
86.0964258 4.092585606
111.0262976 8.440742301
118.0684968 4.683997567
123.0262976 1.241215722
137.0419477 16.35246742
154.0684968 13.8941171
196.115447 10.16246611

Name: +ve in-silico MS/MS by CFM-ID for KANQDWOEYFTAOB-UHFFFAOYSA-N
ID: KANQDWOEYFTAOB-UHFFFAOYSA-N
Comment: Energy2
Num peaks: 30
30.03382555 1.727160931
41.03857658 1.216881585
42.03382555 1.444155076
43.05422664 7.438090894
44.04947561 12.78228771
46.06512568 1.217890152
56.04947561 1.864611948
58.06512568 2.196084187
60.08077574 4.363618538
63.02292652 1.922117958
65.03857658 5.808551713
67.05422664 2.960228306
70.06512568 2.057960763
72.08077574 2.590991593
76.02154661 4.430666825
79.05422664 1.833913627
80.04947561 1.877691974
80.97934745 1.085565873
82.06512568 1.024808374
82.99499752 1.391853273
86.0964258 2.324742723
94.99499752 0.9447379887
111.0262976 7.33652316
112.0215466 0.8993569783
114.0371967 1.04399333
115.0575978 1.137224645
137.0419477 2.562716002
154.0684968 1.009482576
170.0997969 0.9220215084
180.0841469 0.964488462

Name: +ve in-silico MS/MS by CFM-ID for NGGHEYFWNLYONZ-UHFFFAOYSA-N
ID: NGGHEYFWNLYONZ-UHFFFAOYSA-N
Comment: Energy0
Num peaks: 6
21.0135047 0.3655109568
68.99466108 0.9808471294
83.01031114 17.96078046
111.0916748 0.3239670612
125.1073248 1.044090354
195.1103595 78.60190881

Name: +ve in-silico MS/MS by CFM-ID for NGGHEYFWNLYONZ-UHFFFAOYSA-N
ID: NGGHEYFWNLYONZ-UHFFFAOYSA-N
Comment: Energy1
Num peaks: 6
18.99785464 0.6968653208
21.0135047 1.61522577
83.01031114 25.41732255
125.1073248 7.299053627
175.1041313 3.835283854
195.1103595 59.11409074

Name: +ve in-silico MS/MS by CFM-ID for NGGHEYFWNLYONZ-UHFFFAOYSA-N
ID: NGGHEYFWNLYONZ-UHFFFAOYSA-N
Comment: Energy2
Num peaks: 6
18.99785464 3.481328232
63.00408289 5.278704997
68.99466108 3.432599983
83.01031114 73.16758261
99.09167477 2.183800048
125.1073248 3.578504911

Name: +ve in-silico MS/MS by CFM-ID for YJWCZEIEZXSZQO-UHFFFAOYSA-N
ID: YJWCZEIEZXSZQO-UHFFFAOYSA-N
Comment: Energy0
Num peaks: 6
110.0600403 2.737779008
149.0457872 1.272979629
150.0661883 1.074092354
161.0821727 0.6566027913
162.0661883 2.132659094
179.0927374 86.79900671

Name: +ve in-silico MS/MS by CFM-ID for YJWCZEIEZXSZQO-UHFFFAOYSA-N
ID: YJWCZEIEZXSZQO-UHFFFAOYSA-N
Comment: Energy1
Num peaks: 6
149.0457872 7.744799934
151.0614373 2.77494022
152.0818384 3.656009422
161.0821727 2.501409412
163.0614373 3.101010521
179.0927374 68.01860209

Name: +ve in-silico MS/MS by CFM-ID for YJWCZEIEZXSZQO-UHFFFAOYSA-N
ID: YJWCZEIEZXSZQO-UHFFFAOYSA-N
Comment: Energy2
Num peaks: 26
26.00252542 2.119239915
28.01817548 3.350857567
29.03857658 1.186644519
30.03382555 0.8775177316
39.02292652 2.5940856
41.03857658 1.796348612
43.02907452 7.451538395
45.04472458 6.758941586
52.01817548 0.9050381213
54.03382555 5.211875622
55.01784114 2.558168175
56.04947561 3.361970268
57.0334912 1.484231596
67.05422664 1.816736909
80.0130901 5.51299528
80.04947561 3.14459684
82.02874017 2.520405225
82.06512568 7.169751767
92.04947561 2.853512336
93.0334912 6.415476027
94.02874017 2.291355304
96.05562361 0.9096462515
108.0443902 1.69472639
110.0600403 4.313120105
134.0712737 0.8972369919
162.0661883 0.9491460903

Name: +ve in-silico MS/MS by CFM-ID for QUPXFCLFBNUVGX-UHFFFAOYSA-N
ID: QUPXFCLFBNUVGX-UHFFFAOYSA-N
Comment: Energy0
Num peaks: 6
84.08077574 4.592472702
113.0397195 1.595354343
168.0819186 1.100545886
176.1069905 3.591996665
179.0866696 2.442521917
196.1132187 79.54229578

Name: +ve in-silico MS/MS by CFM-ID for QUPXFCLFBNUVGX-UHFFFAOYSA-N
ID: QUPXFCLFBNUVGX-UHFFFAOYSA-N
Comment: Energy1
Num peaks: 9
44.04947561 1.479549698
56.04947561 1.780656732
58.06512568 2.496306105
82.06512568 3.460516864
84.08077574 18.57201976
113.0397195 4.332938985
176.1069905 1.893927902
179.0866696 4.63085893
196.1132187 42.03989669

Name: +ve in-silico MS/MS by CFM-ID for QUPXFCLFBNUVGX-UHFFFAOYSA-N
ID: QUPXFCLFBNUVGX-UHFFFAOYSA-N
Comment: Energy2
Num peaks: 25
27.02292652 1.155707904
39.02292652 4.561619696
41.03857658 6.581582749
42.03382555 1.83644854
43.05422664 2.671446604
44.04947561 3.945224302
51.02292652 1.4329358
56.04947561 1.736360148
57.0135047 4.029730497
58.06512568 1.875513718
63.02292652 2.258582541
65.03857658 4.534029401
67.05422664 2.078082562
68.04947561 1.237683058
69.0135047 1.705785656
72.08077574 1.210836212
80.04947561 1.600284438
81.0135047 2.834945647
82.06512568 4.686589555
83.02915477 2.243873349
84.08077574 16.36346529
85.04480483 4.09357124
97.04480483 2.665152013
101.076105 1.389508419
113.0397195 1.713568032

Name: +ve in-silico MS/MS by CFM-ID for AHBLSUVVDCCKJX-UHFFFAOYSA-N
ID: AHBLSUVVDCCKJX-UHFFFAOYSA-N
Comment: Energy0
Num peaks: 6
71.06037464 7.070922417
81.04472458 8.704067789
88.08692374 5.663233134
109.0396392 8.350371767
179.0927374 30.93172803
196.1192865 22.39101574

Name: +ve in-silico MS/MS by CFM-ID for AHBLSUVVDCCKJX-UHFFFAOYSA-N
ID: AHBLSUVVDCCKJX-UHFFFAOYSA-N
Comment: Energy1
Num peaks: 8
54.03382555 5.827702952
71.06037464 21.57727517
81.04472458 21.735842
88.08692374 7.370027658
109.0396392 5.927629481
162.0661883 8.458169963
179.0927374 8.599177496
196.1192865 1.663080571

Name: +ve in-silico MS/MS by CFM-ID for AHBLSUVVDCCKJX-UHFFFAOYSA-N
ID: AHBLSUVVDCCKJX-UHFFFAOYSA-N
Comment: Energy2
Num peaks: 16
25.00727645 1.100669554
27.02292652 1.43673996
40.01817548 5.370842335
42.03382555 3.88229435
44.04947561 2.315098674
46.06512568 1.291804264
52.01817548 3.845636762
54.03382555 20.37724571
56.04947561 3.102747024
60.08077574 1.079133147
68.04947561 1.308262382
69.04472458 2.527915157
70.06512568 1.423292631
71.06037464 13.42967196
81.04472458 16.4194457
109.0396392 1.838872229

Name: +ve in-silico MS/MS by CFM-ID for BAPQKKJFHFYDMJ-UHFFFAOYSA-N
ID: BAPQKKJFHFYDMJ-UHFFFAOYSA-N
Comment: Energy0
Num peaks: 6
89.02332044 1.345717312
131.0702706 2.386756887
147.0651853 7.353382556
149.0808353 1.998393203
161.0808353 20.31535121
179.0914 52.67176726

Name: +ve in-silico MS/MS by CFM-ID for BAPQKKJFHFYDMJ-UHFFFAOYSA-N
ID: BAPQKKJFHFYDMJ-UHFFFAOYSA-N
Comment: Energy1
Num peaks: 13
73.02840582 1.953530515
87.04405588 3.370902598
89.05970595 1.838301447
117.0546206 2.152659765
129.0546206 2.792884431
131.0702706 6.134896362
133.0859207 4.039433107
135.0651853 1.922896741
143.0702706 1.71698046
147.0651853 9.385736699
149.0808353 5.583742053
161.0808353 17.46680013
179.0914 22.4933796

Name: +ve in-silico MS/MS by CFM-ID for BAPQKKJFHFYDMJ-UHFFFAOYSA-N
ID: BAPQKKJFHFYDMJ-UHFFFAOYSA-N
Comment: Energy2
Num peaks: 26
29.00219107 1.92683563
31.01784114 1.584831413
41.00219107 1.27088724
43.01784114 3.10261203
44.99710569 1.373366543
45.0334912 9.413617202
47.01275576 3.59164369
47.04914126 1.426914041
57.0334912 1.703753764
59.01275576 4.519243008
61.02840582 7.245572501
71.01275576 1.926809258
73.02840582 6.546889484
75.04405588 5.190463161
87.04405588 5.158388931
89.02332044 1.339387286
89.05970595 4.337905681
101.0597059 1.689079208
103.0389705 2.366040524
105.0546206 1.716374188
129.0546206 2.068451278
131.0702706 4.369064427
133.0495352 2.12340235
145.0495352 2.548750637
147.0651853 1.284131932
163.0600999 1.345297306

Name: +ve in-silico MS/MS by CFM-ID for VGOJFCZOAWRODR-UHFFFAOYSA-N
ID: VGOJFCZOAWRODR-UHFFFAOYSA-N
Comment: Energy0
Num peaks: 6
57.06987671 2.080596675
106.9983686 2.478009682
111.1168269 2.68353837
121.0140187 1.675065339
145.104548 16.24279625
179.092269 64.59892902

Name: +ve in-silico MS/MS by CFM-ID for VGOJFCZOAWRODR-UHFFFAOYSA-N
ID: VGOJFCZOAWRODR-UHFFFAOYSA-N
Comment: Energy1
Num peaks: 7
43.05422664 4.270017181
57.06987671 10.72581878
87.02629764 3.256131718
111.1168269 3.699644772
121.0140187 8.257976765
145.104548 15.43693124
179.092269 35.21173483

Name: +ve in-silico MS/MS by CFM-ID for VGOJFCZOAWRODR-UHFFFAOYSA-N
ID: VGOJFCZOAWRODR-UHFFFAOYSA-N
Comment: Energy2
Num peaks: 15
41.03857658 4.402252362
43.05422664 8.265523879
57.06987671 11.64472104
59.08552677 1.754350167
73.01064758 12.62968268
75.02629764 3.946954605
87.02629764 10.66361676
89.04194771 2.430300532
97.10117684 2.29605938
101.0419477 5.020227177
104.9827186 1.614598026
106.9983686 4.433782587
111.1168269 7.805983716
129.0732478 2.260219678
145.104548 2.075163266

Name: +ve in-silico MS/MS by CFM-ID for LFNINLGZOWXWNB-UHFFFAOYSA-N
ID: LFNINLGZOWXWNB-UHFFFAOYSA-N
Comment: Energy0
Num peaks: 6
45.0334912 0.4613054624
57.0334912 0.3331549172
138.0774217 0.3520443242
152.0930717 0.7285513632
179.0927374 8.085162162
196.1192865 86.48354007

Name: +ve in-silico MS/MS by CFM-ID for LFNINLGZOWXWNB-UHFFFAOYSA-N
ID: LFNINLGZOWXWNB-UHFFFAOYSA-N
Comment: Energy1
Num peaks: 6
138.0774217 1.128172781
152.0930717 2.772241633
162.0661883 1.495847391
178.1087218 1.013077269
179.0927374 29.23290281
196.1192865 53.6937543

Name: +ve in-silico MS/MS by CFM-ID for LFNINLGZOWXWNB-UHFFFAOYSA-N
ID: LFNINLGZOWXWNB-UHFFFAOYSA-N
Comment: Energy2
Num peaks: 31
25.00727645 1.400382125
40.01817548 4.990827653
42.03382555 8.859059048
43.02907452 1.807802555
45.0334912 2.279073265
45.04472458 1.299639708
46.06512568 1.20229633
52.01817548 0.8728921082
54.03382555 1.341785264
57.0334912 1.178667096
65.01342445 5.285092363
67.02907452 6.281000736
69.04472458 3.950156109
71.06037464 1.946115763
84.05562361 4.064539907
99.06652264 0.9698321896
109.0508726 0.8744511994
111.0665226 1.066617629
121.0508726 1.384723287
126.0774217 3.032842865
128.0818384 0.9130949455
128.0930717 1.482523765
130.1087218 1.482523765
136.0617716 3.111590391
138.0774217 5.15046618
140.0930717 2.02755372
150.0774217 1.821332748
152.0818384 1.260814811
152.0930717 3.74087631
154.1087218 1.588524681
180.0879864 1.203784078

Name: +ve in-silico MS/MS by CFM-ID for XHYGYNWRARNCHL-UHFFFAOYSA-N
ID: XHYGYNWRARNCHL-UHFFFAOYSA-N
Comment: Energy0
Num peaks: 6
79.03538302 7.32752218
91.03538302 3.265189734
119.0666831 4.120815883
147.0615978 16.08243161
159.0815843 3.587705152
179.0878125 49.01667682

Name: +ve in-silico MS/MS by CFM-ID for XHYGYNWRARNCHL-UHFFFAOYSA-N
ID: XHYGYNWRARNCHL-UHFFFAOYSA-N
Comment: Energy1
Num peaks: 18
65.01973296 1.27814359
73.02840582 1.081944441
75.00408289 11.42222477
77.01973296 7.110827949
79.03538302 10.11282121
81.05103308 1.536041197
89.01973296 1.113821083
91.03538302 1.06945074
99.04405588 2.00340693
105.0510331 1.549400289
113.0597059 1.196699834
119.0666831 6.715813933
147.0615978 9.46203521
151.0565124 2.925065173
153.0721625 1.082649335
161.0772478 2.68929827
163.0565124 1.506227443
179.0878125 16.74113239

Name: +ve in-silico MS/MS by CFM-ID for XHYGYNWRARNCHL-UHFFFAOYSA-N
ID: XHYGYNWRARNCHL-UHFFFAOYSA-N
Comment: Energy2
Num peaks: 27
27.02292652 1.079730363
55.01784114 0.9905246834
59.02915477 3.562428381
63.00408289 3.490282931
65.01973296 3.525541286
69.0135047 0.967976
71.02915477 3.82059739
73.04480483 0.982646078
75.00408289 1.988410494
77.01973296 1.618349647
79.03538302 7.830084163
81.05103308 1.006346299
85.04480483 1.076371817
89.01973296 6.338790853
91.03538302 15.37362999
93.05103308 5.963530541
97.04480483 1.315485847
99.0604549 5.017636883
101.076105 1.075246043
103.035383 1.928647165
105.0510331 3.93889835
119.0666831 2.148536901
127.0553695 0.9162981267
131.0666831 0.9336491501
133.0459477 1.02647285
147.0615978 1.149989085
151.0928979 1.161078937

Name: +ve in-silico MS/MS by CFM-ID for MBBZMMPHUWSWHV-UHFFFAOYSA-N
ID: MBBZMMPHUWSWHV-UHFFFAOYSA-N
Comment: Energy0
Num peaks: 10
44.04947561 4.329144456
61.02840582 5.286457931
91.0389705 4.645494165
104.070605 4.265039155
134.0811697 2.226511627
147.0651853 2.209408753
160.0968197 6.026238823
165.0757499 3.523199977
178.1073844 20.57481901
196.1179491 27.97526766

Name: +ve in-silico MS/MS by CFM-ID for MBBZMMPHUWSWHV-UHFFFAOYSA-N
ID: MBBZMMPHUWSWHV-UHFFFAOYSA-N
Comment: Energy1
Num peaks: 15
43.01784114 2.776575703
44.04947561 9.978906246
45.0334912 2.894002011
46.06512568 3.402011368
61.02840582 16.54516742
63.04405588 6.466706015
73.02840582 6.209642773
75.04405588 2.468583419
86.0600403 3.616201833
91.0389705 6.869498768
104.070605 5.579379762
147.0651853 2.111325106
160.0968197 3.893913629
178.1073844 5.403817496
196.1179491 2.738399237

Name: +ve in-silico MS/MS by CFM-ID for MBBZMMPHUWSWHV-UHFFFAOYSA-N
ID: MBBZMMPHUWSWHV-UHFFFAOYSA-N
Comment: Energy2
Num peaks: 17
15.02292652 6.646221561
28.01817548 1.894735871
30.03382555 1.999076159
31.01784114 2.478433191
42.03382555 1.968780363
43.01784114 4.728703924
44.04947561 18.04925539
45.0334912 4.909684351
46.06512568 6.880682677
56.04947561 1.525880023
61.02840582 11.79610575
63.04405588 2.968414419
73.02840582 4.58357656
75.04405588 3.287889216
86.0600403 2.369520929
91.0389705 2.85497776
160.0968197 2.327836305

Name: +ve in-silico MS/MS by CFM-ID for IGQQSDUCZZSANE-UHFFFAOYSA-N
ID: IGQQSDUCZZSANE-UHFFFAOYSA-N
Comment: Energy0
Num peaks: 7
43.05422664 9.693210393
75.02629764 8.136177574
103.0575978 8.765583003
131.0888979 5.022439553
135.0296688 6.503351452
163.0609689 3.709498339
179.092269 38.38511928

Name: +ve in-silico MS/MS by CFM-ID for IGQQSDUCZZSANE-UHFFFAOYSA-N
ID: IGQQSDUCZZSANE-UHFFFAOYSA-N
Comment: Energy1
Num peaks: 12
41.03857658 3.104117794
43.05422664 18.07976647
55.05422664 3.102903467
75.02629764 11.35258557
77.04194771 7.275446077
87.02629764 2.42793703
89.04194771 3.99582755
103.0575978 10.25407945
131.0888979 3.135727445
135.0296688 6.918522467
137.0453188 4.440599598
179.092269 6.328795748

Name: +ve in-silico MS/MS by CFM-ID for IGQQSDUCZZSANE-UHFFFAOYSA-N
ID: IGQQSDUCZZSANE-UHFFFAOYSA-N
Comment: Energy2
Num peaks: 14
15.02292652 3.554293047
41.03857658 9.270506461
43.05422664 21.66494395
45.06987671 2.648469611
46.99499752 3.196580916
55.05422664 3.294744877
58.99499752 2.667551609
61.01064758 5.02318305
73.01064758 2.310317945
75.02629764 13.47050392
77.04194771 2.349803539
87.02629764 4.166053265
89.04194771 4.895388004
103.0575978 3.258724167

Name: +ve in-silico MS/MS by CFM-ID for QFNDLPZXVNWPQF-UHFFFAOYSA-N
ID: QFNDLPZXVNWPQF-UHFFFAOYSA-N
Comment: Energy0
Num peaks: 6
72.08077574 5.117474916
91.05422664 21.72434046
104.0528467 3.116726519
123.0262976 6.355588304
179.0888979 19.77344568
196.115447 24.16985456

Name: +ve in-silico MS/MS by CFM-ID for QFNDLPZXVNWPQF-UHFFFAOYSA-N
ID: QFNDLPZXVNWPQF-UHFFFAOYSA-N
Comment: Energy1
Num peaks: 11
55.05422664 6.430456274
70.06512568 2.636353366
72.08077574 4.927570658
85.01064758 2.932956318
87.02629764 8.666538739
91.05422664 24.34927541
104.0528467 8.083378053
123.0262976 9.065270141
125.0419477 4.666766303
179.0888979 5.291127513
196.115447 3.185247533

Name: +ve in-silico MS/MS by CFM-ID for QFNDLPZXVNWPQF-UHFFFAOYSA-N
ID: QFNDLPZXVNWPQF-UHFFFAOYSA-N
Comment: Energy2
Num peaks: 31
41.03857658 4.207345755
42.03382555 1.202508217
44.04947561 0.9998341903
51.02292652 1.471296955
53.03857658 0.9652078893
54.03382555 1.424533241
55.05422664 7.198180754
56.04947561 1.383789586
56.97934745 1.340390607
57.06987671 1.159609715
58.06512568 1.390340335
58.99499752 1.786051782
61.01064758 2.264961921
65.03857658 1.429557254
66.03382555 1.121789017
68.04947561 1.337646416
70.06512568 1.52858376
72.08077574 1.932019366
73.01064758 0.9877780932
75.02292652 1.105270304
79.05422664 2.891022708
82.99499752 1.104190099
87.02629764 3.545045714
91.05422664 16.08197443
93.06987671 3.107375787
97.01064758 1.052533697
97.10117684 1.085069361
98.00589655 0.9771848437
104.0528467 0.9863668782
123.0262976 8.434441553
129.0732478 1.204906648

Name: +ve in-silico MS/MS by CFM-ID for VSDRPRFMFHTAAU-UHFFFAOYSA-N
ID: VSDRPRFMFHTAAU-UHFFFAOYSA-N
Comment: Energy0
Num peaks: 6
73.02840582 9.026110616
119.0702706 6.382547031
129.0546206 4.206437974
147.0651853 28.99883863
149.0808353 3.273576888
179.0914 29.80779797

Name: +ve in-silico MS/MS by CFM-ID for VSDRPRFMFHTAAU-UHFFFAOYSA-N
ID: VSDRPRFMFHTAAU-UHFFFAOYSA-N
Comment: Energy1
Num peaks: 8
41.00219107 4.188590025
73.02840582 7.612837509
75.04405588 2.614793251
119.0702706 10.90937397
129.0546206 4.759982165
147.0651853 22.74247363
161.0808353 4.593671655
179.0914 22.66733839

Name: +ve in-silico MS/MS by CFM-ID for VSDRPRFMFHTAAU-UHFFFAOYSA-N
ID: VSDRPRFMFHTAAU-UHFFFAOYSA-N
Comment: Energy2
Num peaks: 11
15.02292652 4.104067096
31.01784114 3.292088222
33.0334912 16.64100515
41.00219107 11.43732634
43.01784114 9.362501889
45.0334912 3.131863656
55.01784114 7.134437485
57.0334912 7.958909258
59.01275576 5.798048098
73.02840582 8.925053351
75.04405588 3.771830335

Name: +ve in-silico MS/MS by CFM-ID for GDEDYHLMZWVVBL-UHFFFAOYSA-N
ID: GDEDYHLMZWVVBL-UHFFFAOYSA-N
Comment: Energy0
Num peaks: 6
29.00219107 1.824493082
46.02874017 2.265825444
151.091755 10.58866768
166.1026541 1.801817047
168.1183041 34.50724113
196.1132187 35.56750016

Name: +ve in-silico MS/MS by CFM-ID for GDEDYHLMZWVVBL-UHFFFAOYSA-N
ID: GDEDYHLMZWVVBL-UHFFFAOYSA-N
Comment: Energy1
Num peaks: 12
29.00219107 2.518856477
46.02874017 9.655469788
58.06512568 3.757559956
72.08077574 2.177008753
82.02874017 2.393111357
86.0600403 6.34645773
100.0756904 2.514112866
109.0448048 2.688432055
111.0604549 2.323828635
151.091755 17.79620798
168.1183041 17.40172182
196.1132187 11.18988017

Name: +ve in-silico MS/MS by CFM-ID for GDEDYHLMZWVVBL-UHFFFAOYSA-N
ID: GDEDYHLMZWVVBL-UHFFFAOYSA-N
Comment: Energy2
Num peaks: 22
29.00219107 3.517499119
39.02292652 2.557116364
46.02874017 2.315778903
55.05422664 8.402495249
56.04947561 1.769532668
58.06512568 4.572245055
72.08077574 2.384084239
79.05422664 1.166887886
84.04439023 1.07417595
91.05422664 1.151500163
97.04480483 1.33560958
105.0698767 1.799085808
109.0448048 5.660652211
111.0604549 2.523524961
131.0855268 4.679444488
133.0448048 1.776309324
135.0604549 6.604500236
148.1120759 3.689799824
149.076105 4.743451529
151.091755 14.21530949
152.087004 3.565196356
168.1183041 1.431304293

Name: +ve in-silico MS/MS by CFM-ID for NTUUNQPQEYLBIG-UHFFFAOYSA-N
ID: NTUUNQPQEYLBIG-UHFFFAOYSA-N
Comment: Energy0
Num peaks: 6
73.04480483 14.12053199
79.05422664 5.017065301
137.0397195 1.856127624
159.0804414 2.885974604
161.076105 5.211209942
179.0866696 60.65772231

Name: +ve in-silico MS/MS by CFM-ID for NTUUNQPQEYLBIG-UHFFFAOYSA-N
ID: NTUUNQPQEYLBIG-UHFFFAOYSA-N
Comment: Energy1
Num peaks: 10
39.02292652 7.949089185
41.03857658 5.402416233
73.04480483 9.328102873
79.05422664 3.516617117
101.0397195 5.130866951
105.0334912 8.059659827
107.0491413 1.897056649
137.0397195 5.586999257
161.076105 1.914771978
179.0866696 32.56195678

Name: +ve in-silico MS/MS by CFM-ID for NTUUNQPQEYLBIG-UHFFFAOYSA-N
ID: NTUUNQPQEYLBIG-UHFFFAOYSA-N
Comment: Energy2
Num peaks: 13
27.02292652 3.728921791
29.03857658 6.044484647
42.99785464 3.662778744
45.0135047 3.071905114
49.00727645 4.430981299
51.02292652 2.981975342
53.03857658 9.691925042
57.0135047 6.507556905
66.99785464 4.706407778
69.0135047 10.07575069
71.02915477 3.683844831
73.04480483 16.37387563
79.05422664 5.805037108

Name: +ve in-silico MS/MS by CFM-ID for CABINJMNYMMCDC-UHFFFAOYSA-N
ID: CABINJMNYMMCDC-UHFFFAOYSA-N
Comment: Energy0
Num peaks: 6
29.03857658 5.129116812
98.0964258 3.173224262
112.1120759 24.09698817
144.0841469 2.536536743
146.0997969 2.809884747
174.1310971 47.134974

Name: +ve in-silico MS/MS by CFM-ID for CABINJMNYMMCDC-UHFFFAOYSA-N
ID: CABINJMNYMMCDC-UHFFFAOYSA-N
Comment: Energy1
Num peaks: 8
29.03857658 4.961803953
61.01064758 12.98902849
63.02629764 14.46367427
89.04194771 7.930581931
98.0964258 9.310757289
112.1120759 13.71286981
146.0997969 6.891823256
174.1310971 9.929554515

Name: +ve in-silico MS/MS by CFM-ID for CABINJMNYMMCDC-UHFFFAOYSA-N
ID: CABINJMNYMMCDC-UHFFFAOYSA-N
Comment: Energy2
Num peaks: 15
27.02292652 3.109621907
29.03857658 8.132580158
41.03857658 2.274891812
42.03382555 3.844353559
43.05422664 3.049757578
44.04947561 2.513878123
61.01064758 6.366255461
63.02629764 3.129633805
69.06987671 8.149360386
70.06512568 2.140344425
71.08552677 2.767837116
84.08077574 7.787786403
86.0964258 17.92727594
98.0964258 2.985064562
112.1120759 6.012129147

Name: +ve in-silico MS/MS by CFM-ID for DWBGTJUQWKWYGB-UHFFFAOYSA-N
ID: DWBGTJUQWKWYGB-UHFFFAOYSA-N
Comment: Energy0
Num peaks: 6
41.03857658 5.308763311
69.0334912 10.65949561
83.04914126 5.477915383
109.0448048 5.307470823
161.076105 8.375782796
179.0866696 51.96280398

Name: +ve in-silico MS/MS by CFM-ID for DWBGTJUQWKWYGB-UHFFFAOYSA-N
ID: DWBGTJUQWKWYGB-UHFFFAOYSA-N
Comment: Energy1
Num peaks: 6
41.03857658 7.307206772
51.02292652 6.615538021
69.0334912 41.40061063
109.0448048 11.47275554
161.076105 3.551028097
179.0866696 10.36665254

Name: +ve in-silico MS/MS by CFM-ID for DWBGTJUQWKWYGB-UHFFFAOYSA-N
ID: DWBGTJUQWKWYGB-UHFFFAOYSA-N
Comment: Energy2
Num peaks: 12
41.00219107 3.183678884
41.03857658 25.83593943
43.01784114 3.205719515
43.05422664 1.864488465
51.02292652 9.953371852
63.02292652 2.16508675
65.03857658 2.588162385
67.01784114 9.06817355
69.0334912 11.3443904
91.05422664 1.58715001
109.0448048 8.873119761
135.0604549 1.66065956

Name: +ve in-silico MS/MS by CFM-ID for RPWVBEWBHGQTIZ-UHFFFAOYSA-N
ID: RPWVBEWBHGQTIZ-UHFFFAOYSA-N
Comment: Energy0
Num peaks: 6
78.99899751 7.243342762
85.06479133 17.47948173
143.0666831 3.977789039
159.0815843 5.244311486
161.0772478 23.69662751
179.0878125 28.61115699

Name: +ve in-silico MS/MS by CFM-ID for RPWVBEWBHGQTIZ-UHFFFAOYSA-N
ID: RPWVBEWBHGQTIZ-UHFFFAOYSA-N
Comment: Energy1
Num peaks: 6
57.06987671 5.687996612
69.0334912 3.3877194
78.99899751 26.26534065
85.06479133 40.52953424
161.0772478 3.012151886
179.0878125 6.151222957

Name: +ve in-silico MS/MS by CFM-ID for RPWVBEWBHGQTIZ-UHFFFAOYSA-N
ID: RPWVBEWBHGQTIZ-UHFFFAOYSA-N
Comment: Energy2
Num peaks: 8
51.00408289 10.18157482
55.05422664 6.720178955
57.06987671 13.15382771
58.99276926 4.365976536
69.0334912 11.27078284
75.00408289 3.508226808
78.99899751 11.29110256
85.06479133 21.34664649

Name: +ve in-silico MS/MS by CFM-ID for MODXDVACOYKJHY-UHFFFAOYSA-N
ID: MODXDVACOYKJHY-UHFFFAOYSA-N
Comment: Energy0
Num peaks: 6
137.132477 7.595928366
153.1273916 3.611894721
155.1430416 12.07350344
170.1539407 7.13827544
196.115447 30.54399567
214.1260117 25.17667295

Name: +ve in-silico MS/MS by CFM-ID for MODXDVACOYKJHY-UHFFFAOYSA-N
ID: MODXDVACOYKJHY-UHFFFAOYSA-N
Comment: Energy1
Num peaks: 11
55.05422664 2.165484575
57.06987671 1.155091085
137.132477 24.85609873
152.143376 3.401800512
153.1273916 5.753926286
155.1430416 17.87408764
168.0841469 1.140230196
170.1539407 8.265700557
180.1382906 3.721053993
196.115447 6.445520233
214.1260117 5.233598277

Name: +ve in-silico MS/MS by CFM-ID for MODXDVACOYKJHY-UHFFFAOYSA-N
ID: MODXDVACOYKJHY-UHFFFAOYSA-N
Comment: Energy2
Num peaks: 29
39.02292652 3.507873974
41.03857658 1.677242086
55.05422664 9.535777354
57.0334912 1.145893235
57.06987671 3.616991868
59.99024648 0.8695712619
71.08552677 3.055014053
71.99024648 1.014383262
83.08552677 0.9798917942
84.08077574 1.191269935
95.08552677 4.905868024
97.06479133 3.26992199
97.10117684 2.820127502
99.08044139 1.982037766
111.1168269 6.107419643
112.0215466 1.073803199
113.132477 0.7417635345
121.1011768 0.8899776137
123.1168269 2.424969379
125.132477 1.070466317
127.148127 2.09130398
137.132477 12.88723492
138.0371967 1.045222235
139.1117415 2.607184177
140.143376 2.154495156
152.143376 1.875935019
153.1273916 1.927116306
155.1430416 3.10019218
168.0841469 0.9497303589

Name: +ve in-silico MS/MS by CFM-ID for UHWQXUPPGOXGPN-UHFFFAOYSA-N
ID: UHWQXUPPGOXGPN-UHFFFAOYSA-N
Comment: Energy0
Num peaks: 1
179.0914 100

Name: +ve in-silico MS/MS by CFM-ID for UHWQXUPPGOXGPN-UHFFFAOYSA-N
ID: UHWQXUPPGOXGPN-UHFFFAOYSA-N
Comment: Energy1
Num peaks: 1
179.0914 100

Name: +ve in-silico MS/MS by CFM-ID for UHWQXUPPGOXGPN-UHFFFAOYSA-N
[truncated: 325,786 more chars]
