# Supplementary material for: Ion mobility collision cross-section atlas for known and unknown metabolite annotation in untargeted metabolomics
Source: Nat Commun. 2020 Aug 28;11:4334. doi: 10.1038/s41467-020-18171-8 (PMC7455731; doi:10.1038/s41467-020-18171-8)
Supplement: Supplementary file 8 — Supplementary Data 5 [file 41467_2020_18171_MOESM8_ESM.zip › 01_positive_mode/L0640/cfmid_result.txt]

1 0.2 MBBZMMPHUWSWHV-UHFFFAOYSA-N CNCC(O)C(O)C(O)C(O)CO
2 0.2 MBBZMMPHUWSWHV-UHFFFAOYSA-N CNCC(O)C(O)C(O)C(O)CO
3 0.2 MBBZMMPHUWSWHV-UHFFFAOYSA-N CNCC(O)C(O)C(O)C(O)CO
4 0.2 MBBZMMPHUWSWHV-UHFFFAOYSA-N CNCC(O)C(O)C(O)C(O)CO
5 0.2 MBBZMMPHUWSWHV-UHFFFAOYSA-N CNCC(O)C(O)C(O)C(O)CO
6 0.2 MBBZMMPHUWSWHV-UHFFFAOYSA-N CNCC(O)C(O)C(O)C(O)CO
7 0.2 MBBZMMPHUWSWHV-BDVNFPICSA-N CNC[C@H](O)[C@@H](O)[C@H](O)[C@H](O)CO
8 0.2 MBBZMMPHUWSWHV-UHFFFAOYSA-N CNCC(O)C(O)C(O)C(O)CO
9 0.2 MBBZMMPHUWSWHV-UHFFFAOYSA-N CNCC(O)C(O)C(O)C(O)CO
10 0.2 MBBZMMPHUWSWHV-UHFFFAOYSA-N CNCC(O)C(O)C(O)C(O)CO
11 0.2 MBBZMMPHUWSWHV-UHFFFAOYSA-N CNCC(O)C(O)C(O)C(O)CO
12 0.2 MBBZMMPHUWSWHV-UHFFFAOYSA-N CNCC(O)C(O)C(O)C(O)CO
13 0.2 MBBZMMPHUWSWHV-UHFFFAOYSA-N CNCC(O)C(O)C(O)C(O)CO
14 0.2 MBBZMMPHUWSWHV-UHFFFAOYSA-N CNCC(O)C(O)C(O)C(O)CO
15 0.2 MBBZMMPHUWSWHV-UHFFFAOYSA-N CNCC(O)C(O)C(O)C(O)CO
16 0.2 MBBZMMPHUWSWHV-UHFFFAOYSA-N CNCC(O)C(O)C(O)C(O)CO
17 0.2 MBBZMMPHUWSWHV-UHFFFAOYSA-N CNCC(O)C(O)C(O)C(O)CO
18 0.2 MBBZMMPHUWSWHV-UHFFFAOYSA-N CNCC(O)C(O)C(O)C(O)CO
19 0.2 MBBZMMPHUWSWHV-UHFFFAOYSA-N CNCC(O)C(O)C(O)C(O)CO
20 0.2 MBBZMMPHUWSWHV-UHFFFAOYSA-N CNCC(O)C(O)C(O)C(O)CO
21 0.2 MBBZMMPHUWSWHV-UHFFFAOYSA-N CNCC(O)C(O)C(O)C(O)CO
22 0.2 MBBZMMPHUWSWHV-UHFFFAOYSA-N CNCC(O)C(O)C(O)C(O)CO
23 0.2 MBBZMMPHUWSWHV-UHFFFAOYSA-N CNCC(O)C(O)C(O)C(O)CO
24 0.2 MBBZMMPHUWSWHV-UHFFFAOYSA-N CNCC(O)C(O)C(O)C(O)CO
25 0.2 MBBZMMPHUWSWHV-UHFFFAOYSA-N CNCC(O)C(O)C(O)C(O)CO
26 0.2 MBBZMMPHUWSWHV-UHFFFAOYSA-N CNCC(O)C(O)C(O)C(O)CO
27 0.2 MBBZMMPHUWSWHV-UHFFFAOYSA-N CNCC(O)C(O)C(O)C(O)CO
28 0.2 MBBZMMPHUWSWHV-UHFFFAOYSA-N CNCC(O)C(O)C(O)C(O)CO
29 0.2 MBBZMMPHUWSWHV-UHFFFAOYSA-N CNCC(O)C(O)C(O)C(O)CO
30 0.2 MBBZMMPHUWSWHV-UHFFFAOYSA-N CNCC(O)C(O)C(O)C(O)CO
31 0.2 MBBZMMPHUWSWHV-UHFFFAOYSA-N CNCC(O)C(O)C(O)C(O)CO
32 0.2 MBBZMMPHUWSWHV-UHFFFAOYSA-N CNCC(O)C(O)C(O)C(O)CO
33 0.2 MBBZMMPHUWSWHV-UHFFFAOYSA-N CNCC(O)C(O)C(O)C(O)CO
34 0.2 MBBZMMPHUWSWHV-UHFFFAOYSA-N CNCC(O)C(O)C(O)C(O)CO
35 0.2 MBBZMMPHUWSWHV-UHFFFAOYSA-N CNCC(O)C(O)C(O)C(O)CO
36 0.2 MBBZMMPHUWSWHV-UHFFFAOYSA-N CNCC(O)C(O)C(O)C(O)CO
37 0.2 MBBZMMPHUWSWHV-UHFFFAOYSA-N CNCC(O)C(O)C(O)C(O)CO
38 0.2 MBBZMMPHUWSWHV-UHFFFAOYSA-N CNCC(O)C(O)C(O)C(O)CO
39 0.2 MBBZMMPHUWSWHV-UHFFFAOYSA-N CNCC(O)C(O)C(O)C(O)CO
40 0.2 MBBZMMPHUWSWHV-UHFFFAOYSA-N CNCC(O)C(O)C(O)C(O)CO
41 0.2 MBBZMMPHUWSWHV-UHFFFAOYSA-N CNCC(O)C(O)C(O)C(O)CO
42 0.2 MBBZMMPHUWSWHV-UHFFFAOYSA-N CNCC(O)C(O)C(O)C(O)CO
43 0.2 MBBZMMPHUWSWHV-UHFFFAOYSA-N CNCC(O)C(O)C(O)C(O)CO
44 0.2 MBBZMMPHUWSWHV-UHFFFAOYSA-N CNCC(O)C(O)C(O)C(O)CO
45 0.2 MBBZMMPHUWSWHV-UHFFFAOYSA-N CNCC(O)C(O)C(O)C(O)CO
46 0.2 MBBZMMPHUWSWHV-UHFFFAOYSA-N CNCC(O)C(O)C(O)C(O)CO
47 0.2 MBBZMMPHUWSWHV-UHFFFAOYSA-N CNCC(O)C(O)C(O)C(O)CO
48 0.2 MBBZMMPHUWSWHV-UHFFFAOYSA-N CNCC(O)C(O)C(O)C(O)CO
49 0.2 MBBZMMPHUWSWHV-UHFFFAOYSA-N CNCC(O)C(O)C(O)C(O)CO
50 0.2 MBBZMMPHUWSWHV-UHFFFAOYSA-N CNCC(O)C(O)C(O)C(O)CO
51 0.2 MBBZMMPHUWSWHV-UHFFFAOYSA-N CNCC(O)C(O)C(O)C(O)CO
52 0.2 MBBZMMPHUWSWHV-UHFFFAOYSA-N CNCC(O)C(O)C(O)C(O)CO
53 0.2 MBBZMMPHUWSWHV-UHFFFAOYSA-N CNCC(O)C(O)C(O)C(O)CO
54 0.2 MBBZMMPHUWSWHV-UHFFFAOYSA-N CNCC(O)C(O)C(O)C(O)CO
55 0.2 MBBZMMPHUWSWHV-UHFFFAOYSA-N CNCC(O)C(O)C(O)C(O)CO
56 0.2 MBBZMMPHUWSWHV-UHFFFAOYSA-N CNCC(O)C(O)C(O)C(O)CO
57 0.2 MBBZMMPHUWSWHV-UHFFFAOYSA-N CNCC(O)C(O)C(O)C(O)CO
58 0.2 MBBZMMPHUWSWHV-UHFFFAOYSA-N CNCC(O)C(O)C(O)C(O)CO
59 0.2 MBBZMMPHUWSWHV-UHFFFAOYSA-N CNCC(O)C(O)C(O)C(O)CO
60 0.2 MBBZMMPHUWSWHV-UHFFFAOYSA-N CNCC(O)C(O)C(O)C(O)CO
61 0.2 MBBZMMPHUWSWHV-UHFFFAOYSA-N CNCC(O)C(O)C(O)C(O)CO
62 0.16666667 YVALLLRUHYHWPU-UHFFFAOYSA-N CCCCB1OC(=O)CN(C)CC(=O)O1
63 0.16666667 XIZDWADASZOALN-UHFFFAOYSA-N O=CCC(C(C(CO)O)O)OC
64 0.16666667 NUTZQBWKCAFOHW-UHFFFAOYSA-N OCC(C(C(C(CN)O)OC)O)O
65 0.16326531 ILKPSYMQOVSEEU-UHFFFAOYSA-N OCC(C(C(CC(=O)C)O)O)O
66 0.13043478 CZSXGDMJPLTNTC-UHFFFAOYSA-N OC1(CCNCC1)C1=CC=CC=C1F
67 0.13043478 MSDADPFNGLVOAE-UHFFFAOYSA-N FC1=CC=CC=C1C(=O)C1CCC1
68 0.13043478 HSYJYFISWIDAQX-UHFFFAOYSA-N CCCCOC1=NC=C(C=C1)B(O)O
69 0.13043478 PROBRELCROBMEG-UHFFFAOYSA-N NC1=NNC(CC(=O)N2CCCC2)=N1
70 0.13043478 DWBGTJUQWKWYGB-UHFFFAOYSA-N FC1=CC=CC=C1CC(=O)C1CC1
71 0.13043478 LFNINLGZOWXWNB-UHFFFAOYSA-N NC1=CC(N)=NC(=N1)N1CCOCC1
72 0.13043478 RCJOIFMDNWZJRA-UHFFFAOYSA-N CCN1CCO[Si]2(CC=CC2)OCC1
73 0.125 BSLRZQKDBMWZDQ-UHFFFAOYSA-N CCNCCSC1=CC=C(C)C=C1
74 0.125 VWQKZOMTHVTSBY-UHFFFAOYSA-N O=CCC(C(C(CO)O)OC)O
75 0.12244898 FVQVYPQNOPIJFI-UHFFFAOYSA-N CC(CC(O)=O)OCC(O)CO
76 0.12244898 CGDPPSHUGGOGBE-UHFFFAOYSA-N COCC(C(C(CC=O)O)O)O
77 0.12244898 AYTNZNQTOUCWMA-UHFFFAOYSA-N COC1OC(C(C1O)O)C(O)C
78 0.12 FZDZHYXZSYHQAR-UHFFFAOYSA-N COC1C(O)OC(C1O)C(O)C
79 0.11320755 OVTQXBCQCDNWMJ-ZVPSTABDSA-N CCC(O)C1OC(O)C(O)C1O
80 0.086956522 HOJIBLLFDVLDFW-UHFFFAOYSA-N OCC1CNCC1C1=CC(F)=CC=C1
81 0.086956522 QPYVEVJNSOYBAO-UHFFFAOYSA-N NC1=C2N=CN=C2NCN1CCCO
82 0.086956522 CSBHETWWOASIHR-UHFFFAOYSA-N C(CC1=CC=CS1)C1CCCCN1
83 0.086956522 HJLLSKFZQODXFO-UHFFFAOYSA-N CC(C)(C)OC1=CC=CC(=N1)B(O)O
84 0.086956522 JSDLOLMVNKROEB-UHFFFAOYSA-N C[N+](C)(C)CC1=CC=C(C=C1)[N+]([O-])=O
85 0.086956522 XYMOGNZVKMQGSM-UHFFFAOYSA-N CN(C)CCC(=O)C1=CC=C(F)C=C1
86 0.086956522 IISAYOQSSFFIFU-UHFFFAOYSA-N CC(C)(CN)SCC1=CC=CC=C1
87 0.086956522 MYUQPFFFBODNTO-UHFFFAOYSA-N FC1=CC=CC(OC2CCCNC2)=C1
88 0.086956522 XYLIJFPNHKJLCB-UHFFFAOYSA-N FC1=CC=CC(CC(=O)C2CC2)=C1
89 0.086956522 GBFIDLMZPKAFSI-UHFFFAOYSA-N NC1=NNC(=N1)C(=O)N1CCCCC1
90 0.086956522 FJTRVSUVJNXZSA-UHFFFAOYSA-N CC(C)(S)CNCC1=CC=CC=C1
91 0.086956522 JQILXIYTTWRAAG-UHFFFAOYSA-N CC1=CC=C(CNC2CCCC2)S1
92 0.086956522 YDBCUVFNKGSEEI-UHFFFAOYSA-N FC1=CC=CC(=C1)C(=O)C1CCC1
93 0.086956522 QXWRXWPNHLIZBV-UHFFFAOYSA-N OC1(CCNCC1)C1=CC=C(F)C=C1
94 0.086956522 NCVNGESVBVVQAN-UHFFFAOYSA-N CC1NC2C(=O)N=C(N)N=C2NC1C
95 0.086956522 HTNOJSJPYSIFDC-UHFFFAOYSA-N CC1=CC=C(S1)C1CCCCCN1
96 0.086956522 STTOLIHGCZMUGV-UHFFFAOYSA-N COC1=CC=CC(N(C)C)=C1B(O)O
97 0.086956522 MYIFKPGNLNJEGE-UHFFFAOYSA-N CN(C)CCC(=O)C1=CC(F)=CC=C1
98 0.086956522 CFSSUXPKSUDJHS-UHFFFAOYSA-N CN(C)C(\N)=N/C1=NC(=O)CC(C)=N1
99 0.086956522 VUIJGYPRRJGNPI-UHFFFAOYSA-N COC1=C(C=CC(=N1)C(C)C)B(O)O
100 0.086956522 YMSQEGGMZUPCFH-UHFFFAOYSA-N FC1=CC=C(CC(=O)C2CC2)C=C1
101 0.086956522 PYTUZXYMIOQNAP-UHFFFAOYSA-N CC1=CCC(CC1)C(C)(C)N=C=S
102 0.086956522 QSNRHVZQROCGTP-UHFFFAOYSA-N C[Si](C)(C)OC1(CCCC=C1)C#N
103 0.086956522 SFOSPFWMUDDDII-UHFFFAOYSA-N FC1=CC=C(OC2CCCNC2)C=C1
104 0.086956522 CSTASUYICDQHEG-UHFFFAOYSA-N NC1=C(N)C(=NC=N1)N1CCOCC1
105 0.086956522 WPTMIZPSXZNVHD-UHFFFAOYSA-N COC1=CC=CC=C1N[Si](C)(C)C
106 0.086956522 LXCICYRNWIGDQA-UHFFFAOYSA-N CC1(C)OB(OC1(C)C)C1=CON=C1
107 0.086956522 JSDLOLMVNKROEB-UHFFFAOYSA-N C[N+](C)(C)CC1=CC=C(C=C1)[N+]([O-])=O
108 0.086956522 DVTPJWDTVVRYSA-UHFFFAOYSA-N CCCCCSC1=CC=CC(N)=C1
109 0.086956522 XFSVMZMGUSRBJJ-UHFFFAOYSA-N OC1(CCNCC1)C1=CC(F)=CC=C1
110 0.086956522 XYMOGNZVKMQGSM-UHFFFAOYSA-N CN(C)CCC(=O)C1=CC=C(F)C=C1
111 0.086956522 MMSZMMZGKIOJBK-UHFFFAOYSA-N CC1=CC=C(CN2CCCCC2)S1
112 0.086956522 ORQAEDHDOPMPLO-UHFFFAOYSA-N C[Si](C)(C)OC1=CC(CCC1)C#N
113 0.086956522 DXUICAWUODVBBQ-UHFFFAOYSA-N CCN(CC)CSC1=CC=CC=C1
114 0.086956522 JSDLOLMVNKROEB-UHFFFAOYSA-N C[N+](C)(C)CC1=CC=C(C=C1)[N+]([O-])=O
115 0.086956522 NAZANZMBNNDFDC-UHFFFAOYSA-N CO[Si](C)(C)CNC1=CC=CC=C1
116 0.086956522 HRBZTPXUQMFRNZ-UHFFFAOYSA-N COC1=CC=C(N[Si](C)(C)C)C=C1
117 0.086956522 TXVINURZTVULNX-UHFFFAOYSA-N C(C1CO1)N1C[N+](CC2CO2)=CC=C1
118 0.086956522 TZBXFCGZLGLFSK-UHFFFAOYSA-N CC1CNC2=NC(=N)N=C(O)C2N1C
119 0.086956522 XWDNLTCJJYYYCI-UHFFFAOYSA-N NNC1=CC(=NC=N1)N1CCOCC1
120 0.086956522 NCVNGESVBVVQAN-UHFFFAOYSA-N CC1NC2C(=O)N=C(N)N=C2NC1C
121 0.086956522 XRSJWQZQGFAZNS-UHFFFAOYSA-N CC1=C(CNC2CCCC2)SC=C1
122 0.086956522 VMPOWUYMVMJUSI-UHFFFAOYSA-N CC(C)COC1=C(C=CC=N1)B(O)O
123 0.086956522 PDNMSYJCDHLCRW-UHFFFAOYSA-N CC1=CC=C(CNC(=N)NC(N)=N)O1
124 0.086956522 KMWTUCKAZFNWNG-UHFFFAOYSA-N FC1=CC=C(C=C1)C(=O)C1CCC1
125 0.086956522 KSNQSOHZOMZZOE-UHFFFAOYSA-N CCCC1=NC(=N)NC(N=C(C)O)=N1
126 0.086956522 NPSQCRIVRSHPJR-UHFFFAOYSA-N C[N+]1=CC=CC(=C1)C(=O)OCC=C
127 0.086956522 NCVNGESVBVVQAN-UHFFFAOYSA-N CC1NC2C(=O)N=C(N)N=C2NC1C
128 0.086956522 QXWRXWPNHLIZBV-UHFFFAOYSA-N OC1(CCNCC1)C1=CC=C(F)C=C1
129 0.086956522 QHCHXNVQIFBGRR-JYRVWZFOSA-N CC(C)(C)N(=O)=CC1=CC=C(F)C=C1
130 0.086956522 PYRGEXMLVQACKZ-UHFFFAOYSA-N NC1=NC(=O)CC(=N1)N1CCNCC1
131 0.086956522 QBZHCCCZXWBPPN-UHFFFAOYSA-N CC(C)(CO)N=CC1=CC=CC=C1F
132 0.086956522 JAQRAAODBNKKSG-UHFFFAOYSA-N NC(C1=CC=C(F)C=C1)C1(O)CCC1
133 0.086956522 YOADJPYIEVVXOB-UHFFFAOYSA-N CN(C)C(=O)OCC1=C[N+](C)=CC=C1
134 0.086956522 OOGFLLOHRHJKAE-UHFFFAOYSA-N CC1=CC(C)=C(SC(C)(C)C)N=C1
135 0.086956522 QPCJRIIWTPQEIT-UHFFFAOYSA-N CCN1CN(C)C2=C1N=C(N)NC2=O
136 0.086956522 ODLNQEOPRQXMQY-UHFFFAOYSA-N CC1(C)CN=C2NC(=N)N=C(O)C2N1
137 0.086956522 ZYYQJKXJTWQPJN-UHFFFAOYSA-N CC1OCOC(CO)C(O)C1O
138 0.086956522 NCVNGESVBVVQAN-UHFFFAOYSA-N CC1NC2C(=O)N=C(N)N=C2NC1C
139 0.086956522 NCEFADSLUPMWSF-UHFFFAOYSA-N CC(=O)NC(C)(CF)C1=CC=CC=C1
140 0.086956522 PXLCSHVXTZAPBB-UHFFFAOYSA-N NC(CO)CC1=CC=C(C=C1)B(O)O
141 0.085106383 RTNZMCCAPWYVBP-DSYKOEDSSA-N COC(C=O)C(OC)C(O)CO
142 0.085106383 UMTUSHSBCYAHOA-UHFFFAOYSA-N CC(O)C(=O)OCCOCCO
143 0.085106383 XETHDOWMTYGPLA-UHFFFAOYSA-N CC=CC=CC(O[Si](C)(C)C)C#N
144 0.085106383 YROVBQZVOWGWLG-UHFFFAOYSA-N CC1=CC(CSCCCN)=CC=C1
145 0.083333333 HUAICTNUOVBHSK-UHFFFAOYSA-N CCCCCSCC1=CN=CC=C1
146 0.083333333 JVVRKSLRGZBULG-UHFFFAOYSA-N O=NC=C1N=NNN1C1CCCCC1
147 0.083333333 VIASPJFUAUDJGB-UHFFFAOYSA-N CC1=CC=CC=C1CSCCCN
148 0.083333333 NOHHXLTTYPITJB-UHFFFAOYSA-N CC1=CCC(CC1)C(C)(C)SC#N
149 0.081632653 FMEJVAKLFBMQRG-UHFFFAOYSA-N CN1CCO[Si]2(CC=C(C)C2)OCC1
150 0.081632653 GAYRHVIGXCABIY-UHFFFAOYSA-N COC1C(OC(C1O)O)C(O)C
151 0.081632653 FTTCSMUCCNAUBN-UHFFFAOYSA-N OCCC(C(OCC)O)C(=O)O
152 0.081632653 AKVWHGZMKOCOCH-UHFFFAOYSA-N O=CCC(C(C(CO)OC)O)O
153 0.081632653 GKQCAZRAOOHGOF-UHFFFAOYSA-N CCOC(=O)C(F)(F)CC1CC1
154 0.08 MIDJUYBRPJQVDK-UHFFFAOYSA-N OCN(P(=O)(N(C)C)N(C)C)C
155 0.078431373 ZUILQCLQZCJPRW-UHFFFAOYSA-N CCC(C)SCCC1=CC=NC=C1
156 0.078431373 ZUILQCLQZCJPRW-UHFFFAOYSA-N CCC(C)SCCC1=CC=NC=C1
157 0.076923077 VKHXMPAGUZGLON-UHFFFAOYSA-N COC(C1OC(C(C1O)O)O)C
158 0.070175439 WFCGOANCWUILIC-UHFFFAOYSA-N CC(C)=CCCC(C)=CCSC#N
159 0.043478261 CAFIJTOSFTXYRS-UHFFFAOYSA-N CCCCN(CCCC)C=S
160 0.043478261 OHWCAVRRXKJCRB-XUVCUMPTSA-N [H][C@@]1(C)O[C@]([H])(OC)[C@@]([H])(O)[C@]([H])(O)[C@]1([H])O
161 0.043478261 OHWCAVRRXKJCRB-CXNFULCWSA-N [H][C@@]1(C)O[C@@]([H])(OC)[C@@]([H])(O)[C@]([H])(O)[C@]1([H])O
162 0.043478261 OHWCAVRRXKJCRB-ZVPSTABDSA-N COC1OC(C)C(O)C(O)C1O
163 0.043478261 QTWKINKGAHTPFJ-HTQZYQBOSA-N CCC(C)SSC(C)CC
164 0.043478261 SLXVUCVSRZPJGQ-UHFFFAOYSA-N CC(C)C1=CN(O)C(=N)C(=N1)C#N
165 0.043478261 XCXAMWMCBMTBOL-UHFFFAOYSA-N O=C1CNCCN1C1=NC=CC=N1
166 0.043478261 OCCWWIREZXJVFT-UHFFFAOYSA-N CC1C=CC[Si]11OCCN(C)CCO1
167 0.043478261 MFBOBCLYQSWHNT-UHFFFAOYSA-N CC(C)(C)C(=O)NC1=CC=CC=C1F
168 0.043478261 ADUCMSHWWWCKEK-UHFFFAOYSA-N FC1=CC=CC(OC2CCNCC2)=C1
169 0.043478261 VWVDTVNQHHSYBD-UHFFFAOYSA-N CCSCCCCSCC
170 0.043478261 PIINYFHNSMVTLG-UHFFFAOYSA-N CC1=NOC(N=C(N)N2CCCC2)=N1
171 0.043478261 OHWCAVRRXKJCRB-PZRMXXKTSA-N COC1OC(C)C(O)C(O)C1O
172 0.043478261 PWRQTCBFHZYALI-UHFFFAOYSA-N CC(=O)N1CC2=C(C1)C(=N)NC=N2
173 0.043478261 GRSLKNSASALPRK-UHFFFAOYSA-N CONC(N)=NC1=NC(C)=CC(C)=N1
174 0.043478261 NTCPMMVQHYCJKA-UHFFFAOYSA-N CC(C)(C)C1CCCC2=C1N=CS2
175 0.043478261 HUODVZWMSKRYQT-UHFFFAOYSA-N CC(C)NCC(S)C1=CC=CC=C1
176 0.043478261 NWORNTICAQHLNM-UHFFFAOYSA-N CSCCCNCC1=CC=CC=C1
177 0.043478261 HVDCDJOXOJDQRU-UHFFFAOYSA-N CSCCCNC1=CC=C(C)C=C1
178 0.043478261 IOVYXBLAGKVAGL-UHFFFAOYSA-N CCN(CC)C(=O)C1=CC=CC=C1F
179 0.043478261 MRGZDDHMRUUUAD-UHFFFAOYSA-N CSC1=CC=CC(CNC(C)C)=C1
180 0.043478261 ZOHBXHLXVIGPSF-UHFFFAOYSA-N CCN(CC)C(=O)N(C)CCl
181 0.043478261 TVKYRGWJELUGNG-UHFFFAOYSA-N OCC1CC(O)C(O)C(O)C1O
182 0.043478261 HIPAIKSXHJHWJX-VEIUFWFVSA-N CCC1OC(O)C(O)C(O)C1O
183 0.043478261 BENLJNOPBZWUCO-UHFFFAOYSA-N CCN(CC)C(=O)C1=CC(F)=CC=C1
184 0.043478261 IUBVIOLKUAZEJW-UHFFFAOYSA-N C(NC1CCCCC1)C1=CC=CS1
185 0.043478261 PCJNBHAWBIZBKA-UHFFFAOYSA-N CC(C)SC(CN)C1=CC=CC=C1
186 0.043478261 DRSXJHGTFNGXDB-UHFFFAOYSA-N OCCNc1nc(NC(C)C)nc(n1)O
187 0.043478261 JXMNUDDLKRSCSG-UHFFFAOYSA-N OC1OC(C)(C)C(C(C1O)O)O
188 0.043478261 AKLIBMCMOOPIEM-UHFFFAOYSA-N NC(N)=NC(=O)Nc1ccccc1
189 0.043478261 ZRSCTBANCBGJHT-UHFFFAOYSA-N C[N+](C)(C)CC1=CC(=CC=C1)[N+]([O-])=O
190 0.043478261 FFNMHHVSWWXICL-UHFFFAOYSA-N COCC1OC(O)CC(C1O)O
191 0.043478261 JTKFGIAQBXOWGG-UHFFFAOYSA-N CCOCC1=CN=C(N)C(=N1)C#N
192 0.043478261 MUTPRGMDSOTCJF-UHFFFAOYSA-N CC(C)(C)C(=O)NC1=CC(F)=CC=C1
193 0.043478261 JPUCWJZXLGZCHP-UHFFFAOYSA-N [H]C12CCC([H])(C1)C(C)(N=C=S)C2(C)C
194 0.043478261 MKQOVMHGIXDZJW-UHFFFAOYSA-N OCC1OC(O)CC(C1OC)O
195 0.043478261 POFDNYKJHWKGDU-UHFFFAOYSA-N NNC1=NN=C(C=C1)N(CCO)CCO
196 0.043478261 ONLDDZWBSCSPTI-UHFFFAOYSA-N [H]C12CC3([H])CC([H])(C1)CC(C2)(C3)C(N)=S
197 0.043478261 GSGFTBHFBGGZPS-UHFFFAOYSA-N CCN(CC)C(=O)C1=CC=C(F)C=C1
198 0.043478261 QUPXFCLFBNUVGX-UHFFFAOYSA-N FC1=CC=C(OC2CCNCC2)C=C1
199 0.043478261 CABINJMNYMMCDC-UHFFFAOYSA-N CCSCCN1CCCCC1
200 0.043478261 HNEGUQPUGHVSEQ-UHFFFAOYSA-N CCC(=O)C1=CC=CC(=C1)B(O)O
201 0.043478261 SUXBGJJJOLDLKL-UHFFFAOYSA-N CCC(=O)C1=CC=C(C=C1)B(O)O
202 0.043478261 FMRSVUHIKQTOFR-UHFFFAOYSA-N CCO[Si](C)(C)CCCS
203 0.043478261 CPFPXHNITDTTRH-UHFFFAOYSA-N CC(C)(C)PC(=N)C(C)(C)C
204 0.043478261 OGCRTPMXMKIFGS-UHFFFAOYSA-N CCCNCC1=CC=C(SC)C=C1
205 0.043478261 CGIXKPNVDBPGFK-UHFFFAOYSA-N C(NC1CCCCC1)C1=CSC=C1
206 0.043478261 FLSBLABUGHZWBS-UHFFFAOYSA-N FC1(F)CCC2(CC1)OCCO2
207 0.043478261 GETAKJPZTDVYDM-UHFFFAOYSA-N COCC1OCC(C(C1O)O)O
208 0.043478261 ZCRBLQCEOQSTDK-UHFFFAOYSA-N OCC1CC1=CC1=CC=C(F)C=C1
209 0.043478261 VHGWUVUTMSJQOO-UHFFFAOYSA-N [H]C12CC([H])(C(C)C(C1)SC#N)C2(C)C
210 0.043478261 VZMAGTMHOFOXKM-UHFFFAOYSA-N CC(C)(C)SCCC1=CC=NC=C1
211 0.043478261 UHIKJRRUQLRHTB-UHFFFAOYSA-N CCCCNCSC1=CC=CC=C1
212 0.043478261 QCKHTVONIIKNMD-UHFFFAOYSA-N NC1=NC=C(N2CCNCC2)C(=O)N1
213 0.043478261 UKFKGEOPZKWZEU-UHFFFAOYSA-N FC1=CC=C(C=C1)C1CCC(=O)C1
214 0.043478261 ZOQDTOVOHMLQMQ-UHFFFAOYSA-N CONC1=NC=NC2=C1N(C)CN2C
215 0.043478261 LFELQVKBCWBKEH-UHFFFAOYSA-N CCCCCCN1C=CC=CC1=S
216 0.043478261 YUJCSDZSQSVVBO-UHFFFAOYSA-N OB(O)C1=CC(OCC=C)=CC=C1
217 0.043478261 CMMOKSBIRVVDHL-UHFFFAOYSA-N C=CCCCSC1=CC=CC=C1
218 0.043478261 HOFUGGFJBSCHEW-UHFFFAOYSA-N OB(O)C1=CC=C(OCC=C)C=C1
219 0.043478261 QDJLAXWZNJYZPD-UHFFFAOYSA-N O=C1NCCN(N1)C1=CC=CC=N1
220 0.043478261 PDEWKECWEITUPI-UHFFFAOYSA-N COC1OCC(C(C1O)O)OC
221 0.043478261 ZOQDTOVOHMLQMQ-UHFFFAOYSA-N CONC1=NC=NC2=C1N(C)CN2C
222 0.043478261 OGEIJQCWNUTOEW-UHFFFAOYSA-N CSCC1=C(N)C(=CC=C1)C(C)C
223 0.043478261 ADUCMSHWWWCKEK-UHFFFAOYSA-N FC1=CC=CC(OC2CCNCC2)=C1
224 0.043478261 UKTQYFIDMREWNQ-UHFFFAOYSA-N CC1(C)CCSC2=CC=CC=C12
225 0.043478261 NSPOWJNYYMMVBR-UHFFFAOYSA-N CCOC1=C(C=CC=N1)[Si](C)(C)C
226 0.043478261 TWMXCSPIGZCTFW-UHFFFAOYSA-N CCCC1CC2=CC=CC=C2S1
227 0.043478261 OVOKYVFJXJKBOS-UHFFFAOYSA-N CC=CCSCC1=CC=CC=C1
228 0.043478261 LVKCWKWLASTAOL-UHFFFAOYSA-N COC1C(O)C(O)CC(C1O)O
229 0.043478261 MGLFLCJKTMPKSG-UHFFFAOYSA-N FC1=CC=CC=C1OC1CCNCC1
230 0.043478261 QBZDDZYWBISWNJ-UHFFFAOYSA-N COC1C(O)CC(C(C1O)O)O
231 0.043478261 QVLGCILLMAUJBI-UHFFFAOYSA-N NCC1(CCCCC1)C1=CC=CS1
232 0.043478261 VLHHDQFPXFJJAP-UHFFFAOYSA-N CC(=C)CSCC1=CC=CC=C1
233 0.043478261 CQRNPEAIISWIBW-UHFFFAOYSA-N COC1CC(O)C(C(C1O)O)O
234 0.043478261 BRUYPAAHVZEIKK-UHFFFAOYSA-N OCCN1C=CN=C1C1=NC=CN1
235 0.043478261 BYNRWYJVGQKZEY-UHFFFAOYSA-N CCNc1nc(NC(CO)C)nc(n1)O
236 0.043478261 ILNVHVPFWBEUEW-UHFFFAOYSA-N CCC(N(C)C)C1=CC=CC=C1S
237 0.043478261 IUALPRJAXOAGOF-UHFFFAOYSA-N OB(O)C1=CC=CC=C1OCC=C
238 0.043478261 CYHZPZSFJCYLGS-UHFFFAOYSA-N CC(Nc1nc(NC(O)C)nc(n1)O)C
239 0.043478261 SSZWKKQDZMVWCW-UHFFFAOYSA-N CN1C(=O)NC2=NC(C)=C(C)N=C12
240 0.043478261 YSKDSVNSOKHEIK-UHFFFAOYSA-N CCNc1nc(O)nc(n1)N(C(C)C)O
241 0.043478261 CFZSIULKNVDJCP-UHFFFAOYSA-N CC=CC(C)SC1=CC=CC=C1
242 0.043478261 MODXDVACOYKJHY-UHFFFAOYSA-N CC1(C)CC(O)CC(C)(CN=C=S)C1
243 0.043478261 WZQKYUWWPYGVFS-UHFFFAOYSA-N CCN(CC)P1CCCCC1
244 0.043478261 GFKDSBDQVLYJSS-UHFFFAOYSA-N C[Si](C)(C)C#CC=CC#CCO
245 0.043478261 PXIWBSAJDKISHP-UHFFFAOYSA-N CON=C1C2N=CN=C2N(C)CN1C
246 0.043478261 CABINJMNYMMCDC-UHFFFAOYSA-N CCSCCN1CCCCC1
247 0.043478261 NTUUNQPQEYLBIG-UHFFFAOYSA-N CCC=C(F)C(=O)C1=CC=CC=C1
248 0.043478261 VSDRPRFMFHTAAU-UHFFFAOYSA-N COC(=O)CC(OC)(OC)OC
249 0.043478261 XQHOVNXSJLTKGB-UHFFFAOYSA-N C=CCCSCC1=CC=CC=C1
250 0.043478261 QFNDLPZXVNWPQF-UHFFFAOYSA-N NCCCCSCC1=CC=CC=C1
251 0.043478261 PXIWBSAJDKISHP-UHFFFAOYSA-N CON=C1C2N=CN=C2N(C)CN1C
252 0.043478261 IMKUARXMJOVSGB-UHFFFAOYSA-N CC(C)SC1=CC=C(C=C1)N(C)C
253 0.043478261 PBMQSVQMQKLVSD-UHFFFAOYSA-N CCC(=O)C=CC1=CC=C(F)C=C1
254 0.043478261 HVSWILULDVGQGF-UHFFFAOYSA-N CCN(CC)SCC1=CC=CC=C1
255 0.043478261 MJCOSVSJSFTZHN-UHFFFAOYSA-N CCCNC1=CC=CC=C1SCC
256 0.043478261 POFDNYKJHWKGDU-UHFFFAOYSA-N NNC1=NN=C(C=C1)N(CCO)CCO
257 0.043478261 MJBLOJBEHUXEAL-UHFFFAOYSA-N CSCCCNC1=CC=CC(C)=C1
258 0.043478261 AHBLSUVVDCCKJX-UHFFFAOYSA-N NC(=N)CCNC(=O)C1=CC(N)=CN1
259 0.043478261 WJKCZWSTBIWJOH-UHFFFAOYSA-N CC(C)OB1OC2=CC=CC=C2O1
260 0.043478261 QUPXFCLFBNUVGX-UHFFFAOYSA-N FC1=CC=C(OC2CCNCC2)C=C1
261 0.043478261 BGJSVUIPVFCFRK-UHFFFAOYSA-N CC(C)(C)C(=S)C1=CC=CC=C1
262 0.043478261 GHJCFBJVTNIYMP-UHFFFAOYSA-N CC(=C)CSC1=CC=C(C)C=C1
263 0.043478261 BTPVGADBNJZEHG-UHFFFAOYSA-N OB(O)C1=CC=C(C=C1)C1(O)CC1
264 0.043478261 XKUPZGLKDPWUSG-UHFFFAOYSA-N C[Si](C)(O)C=CC1=CC=CC=C1
265 0.043478261 OHWCAVRRXKJCRB-UHFFFAOYSA-N COC1OC(C)C(C(C1O)O)O
266 0.043478261 GKRABYJWCXOEQF-UHFFFAOYSA-N CC(CC1=CC=CC=C1)NCCS
267 0.043478261 WBBOHXIOFWZBQZ-UHFFFAOYSA-N CC(C)=CSCC1=CC=CC=C1
268 0.043478261 LMSWEQHZZAVVHG-UHFFFAOYSA-N OC1=C(F)C=C(CN2CCCC2)C=C1
269 0.043478261 KWNABJFFDBIQRW-UHFFFAOYSA-N CCC(C(C(=O)O)(C(O)O)O)C
270 0.043478261 PBFOQFJGDSTHHT-UHFFFAOYSA-N CCCCCCSC1=CC=CC=N1
271 0.043478261 BZAABSBNZXBWFY-UHFFFAOYSA-N CC1CC(O)(CN1)C1=CC=C(F)C=C1
272 0.043478261 URVOFOITCOBKOW-UHFFFAOYSA-N CC=CCSC1=CC=C(C)C=C1
273 0.043478261 MUKQAPOSFYDZBX-UHFFFAOYSA-N CN(C)\C=C(\C=[N+](C)C)C(F)(F)F
274 0.043478261 AKLIBMCMOOPIEM-UHFFFAOYSA-N NC(N)=NC(=O)Nc1ccccc1
275 0.043478261 UQQZLAWWRVNBKF-UHFFFAOYSA-N CC(C)CNC(C)C(O)C1=CC=CS1
276 0.043478261 ODVRZZMDMPPHBD-UHFFFAOYSA-N CC(NC(C)(C)C)C(O)C1=CC=CS1
277 0.043478261 LJFDCZKYKOAZOJ-UHFFFAOYSA-N CCC(C)NC(C)C(O)C1=CC=CS1
278 0.043478261 CTGKEFKKQJBYCK-UHFFFAOYSA-N CC(C)CNC(C)C(O)C1=CSC=C1
279 0.043478261 NKKIUJYPWAUQTL-UHFFFAOYSA-N CCC(C)NC(C)C(O)C1=CSC=C1
280 0.043478261 RBVWPBQBBAPURH-UHFFFAOYSA-N SCCNCCCC1=CC=CC=C1
281 0.043478261 ZRSCTBANCBGJHT-UHFFFAOYSA-N C[N+](C)(C)CC1=CC(=CC=C1)[N+]([O-])=O
282 0.043478261 CHCHSONQFFZQBZ-UHFFFAOYSA-N CC(C)NCC(=O)c1ccc(F)cc1
283 0.043478261 XUQCYDBREPDMOA-UHFFFAOYSA-N OC1(CCCNC1)C1=CC=C(F)C=C1
284 0.043478261 DSUPKHVGSRFUCE-UHFFFAOYSA-N CN(C)OP(=O)(N(C)C)N(C)C
285 0.043478261 LUKDZQONQZOKEA-UHFFFAOYSA-N OB(O)C1=C2OCCCC2=CC=C1
286 0.043478261 HWKWFCOPNHOYOI-UHFFFAOYSA-N C(C1CCCCCN1)C1=CC=CS1
287 0.043478261 STLGQBDVSTWGIP-UHFFFAOYSA-N COCCOC(=O)OCCOC
288 0.043478261 VKDRZPADYMLKNW-UHFFFAOYSA-N CC1(C)OB(OC1(C)C)C1=CN=CO1
289 0.043478261 RDYRRCJNRVLTLR-UHFFFAOYSA-N SCCCNC1CCCCC1
290 0.043478261 CJSYCAXPAKWEQG-UHFFFAOYSA-N CC(C)(CO)N=CC1=CC(F)=CC=C1
291 0.043478261 VCXKDQUNQXMEBN-UHFFFAOYSA-N CC(C)(CO)N=CC1=CC=C(F)C=C1
292 0.043478261 GKCWAQWESJZYIT-UHFFFAOYSA-N CC(C)(C)NC(=O)NCCCl
293 0.043478261 IZOOGQYKHWNGOK-UHFFFAOYSA-N OB(O)C1=CC=C(OC2CC2)C=C1
294 0.043478261 KAXYMQXIQGBKJV-UHFFFAOYSA-N CN(C)C(=O)OC1=C[N+](C)=C(C)C=C1
295 0.043478261 YHOLNLTUMZQQEH-UHFFFAOYSA-N CCCN(CCC)C(=S)CC
296 0.043478261 SBLJHJFELRVSEP-UHFFFAOYSA-N CC1(C)C2CCC1(C)C(C2)SC#N
297 0.043478261 IUJOVGYPCHBXBQ-UHFFFAOYSA-N CCCCSN1CCCCC1
298 0.043478261 YSXALYQYWRGRCA-UHFFFAOYSA-N CC(C(S)C1=CC=CC=C1)N(C)C
299 0.043478261 VRTYNHUAGLAXJE-UHFFFAOYSA-N OCCN=C1NC=NC2=C1NC=C2
300 0.043478261 NYZWUNJQCIIVSA-UHFFFAOYSA-N CC(C)=CCSC1=CC=CC=C1
301 0.043478261 XNFQQFLWCZJQOJ-UHFFFAOYSA-N CC1=NC(N)=NC(=O)C1CCC#N
302 0.043478261 JPMIIZHYYWMHDT-UHFFFAOYSA-N CCCCCCCCN1C(=O)C=CS1
303 0.043478261 GKRABYJWCXOEQF-UHFFFAOYSA-N CC(CC1=CC=CC=C1)NCCS
304 0.043478261 UQQKEKTYLCCYSN-UHFFFAOYSA-N CCCOC1=NC=NC2=C1NC=N2
305 0.043478261 QTWKINKGAHTPFJ-UHFFFAOYSA-N CCC(C)SSC(C)CC
306 0.043478261 MGLFLCJKTMPKSG-UHFFFAOYSA-N FC1=CC=CC=C1OC1CCNCC1
307 0.042553191 VCUILRLOJMHSMR-UCROKIRRSA-N COC(C=O)C(O)C(O)C(C)O
308 0.042553191 VCUILRLOJMHSMR-JRTVQGFMSA-N COC(C=O)C(O)C(O)C(C)O
309 0.042553191 VCUILRLOJMHSMR-YTLHQDLWSA-N COC(C=O)C(O)C(O)C(C)O
310 0.042553191 JYVLKUGUEZZSGM-GBNDHIKLSA-N COC1OC(C)C(O)(CO)C1O
311 0.042553191 VCUILRLOJMHSMR-AXMZGBSTSA-N COC(C=O)C(O)C(O)C(C)O
312 0.042553191 JYZUQEOEGQFQEA-ACZMJKKPSA-N COCC(O)C(O)C(OC)C=O
313 0.042553191 BFOMHGXZMDKHQJ-UHFFFAOYSA-N CCCOCNC(=N)NC(=N)N
314 0.042553191 AKGMFVVQMGQGBO-UHFFFAOYSA-N OCC(O)C(O)CCCC(O)=O
315 0.042553191 CSDLJKZPRZMNKY-UHFFFAOYSA-N CCSC(SCC)C(C)C
316 0.042553191 IYRIBRIAXGCUFF-UHFFFAOYSA-N NCCCSC1CCCCC1
317 0.042553191 VUNVVSFCYUGONX-UHFFFAOYSA-N CC(SCC1=CC=CC=C1)C=C
318 0.042553191 HJPJEYMCEAQAMO-UHFFFAOYSA-N CCC1C(C)=NC(N=C(N)N)=NC1=O
319 0.042553191 VCUILRLOJMHSMR-UHFFFAOYSA-N COC(C(C(C(O)C)O)O)C=O
320 0.042553191 KANQDWOEYFTAOB-UHFFFAOYSA-N CC(C)NCCSC1=CC=CC=C1
321 0.042553191 DXUNUWZLWFCPSG-UHFFFAOYSA-N CC(=O)NCCCC(Cl)CN
322 0.042553191 NOCABUAKIJAWEH-UHFFFAOYSA-N CC(C)CSCCC1=CC=NC=C1
323 0.042553191 NOCABUAKIJAWEH-UHFFFAOYSA-N CC(C)CSCCC1=CC=NC=C1
324 0.042553191 SEMAXRICLWKXPT-UHFFFAOYSA-N CCSC=CC1=CC=CC(C)=C1
325 0.042553191 NDQVUHRQBHVUJQ-UHFFFAOYSA-N CCCSC(CN)C1=CC=CC=C1
326 0.041666667 UUVSPMKLRZOYBA-UHFFFAOYSA-N CCOC(C(C(=O)O)C(O)C)O
327 0.041666667 OGRDEGQKRDJWRI-UHFFFAOYSA-N COCCOCCOC(=O)OC
328 0.041666667 ONHOLOFRSVBJDM-UHFFFAOYSA-N COC(C(C(O)C)O)C(=O)CO
329 0.041666667 RMJFXKYHTHNAHE-UHFFFAOYSA-N COCC(=O)C(C(C(O)C)O)O
330 0.041666667 RKOIBNVWSHZXAM-UBKIQSJTSA-N C[C@H](O)[C@@](C)(O)[C@](C)(O)C(=O)O
331 0.040816327 NWRHSMBBPGLJSE-UHFFFAOYSA-N CCCSSC(C)C(C)C
332 0.040816327 LBVMXEAJOWVKQI-UHFFFAOYSA-N CCCCCCSC1=CN=CC=C1
333 0.040816327 PIQWENXMGRMGOC-UHFFFAOYSA-N CCCCSCCC1=CC=NC=C1
334 0.040816327 PIQWENXMGRMGOC-UHFFFAOYSA-N CCCCSCCC1=CC=NC=C1
335 0.04 AWWDAEYRNORHRF-UHFFFAOYSA-N CC(O)C(O)C(C)(O)C(O)C=O
336 0.039215686 VIPYLWNMUOTRSE-UHFFFAOYSA-N CN1N=NC(NC(=O)C2CCCC2)=N1
337 0.036363636 GDAKZNTVUKYZMA-UHFFFAOYSA-N CNC(=O)ON=C(CN=[N+]=[N-])C(C)(C)C
338 0.035087719 IAAPYNADKLZPLQ-UHFFFAOYSA-N O=C(CCC1CCCCC1=O)C[N+]#N
339 0 ZKQOLHUWESGDMB-UHFFFAOYSA-N CC(N=NC(N)=O)C1=CN=CC=C1
340 0 SBGSJROROKTXQC-UHFFFAOYSA-N NC(=N)N=NCC1=C(O)C=CC=C1
341 0 KYHZOIXAWPBBLN-UHFFFAOYSA-N CCOC1=NN2C=NN=C2C(C)=C1
342 0 JHLCJNGILQUGDT-UHFFFAOYSA-N CC1=CC2=C(C=C1F)C(=O)CCC2
343 0 DXHAOZOATVEAFG-UHFFFAOYSA-N CC(C)(O)C#CC1=CC=C(F)C=C1
344 0 ZMYTVKMZSNODPU-UHFFFAOYSA-N CC(C)(C)NC(=O)C1=CC=C(F)C=C1
345 0 RNAJSUMFXRLJEW-UHFFFAOYSA-N CCCCCC#CC1=CC=CS1
346 0 UKRCFCMUUSPAHH-UHFFFAOYSA-N CC1(C)CCCC(C)(C)N1P
347 0 UICFBBAOCGVPGI-UHFFFAOYSA-N SC1=CC=C(C=C1)C1CCCC1
348 0 BQLQQEHXQQLKEV-UHFFFAOYSA-N CO[Si](C)(OC)[Si](C)(C)C
349 0 UOLXPFYBJHLHJI-UHFFFAOYSA-N CCCCC(=O)CC(=O)C(F)F
350 0 VPCAUVRCZCWVTI-UHFFFAOYSA-N CC(C)CC(=O)CC(=O)C(F)F
351 0 IJNIXIRXXLODLL-UHFFFAOYSA-N CC(C)(C)NC(=O)C1=CC(F)=CC=C1
352 0 IHMLZEWIFPIGKG-UHFFFAOYSA-N CC1(CNCCO1)C1=CC=C(F)C=C1
353 0 JHIWVOJDXOSYLW-UHFFFAOYSA-N CCCCOC(=O)C1CC1(F)F
354 0 UNDITDAJMVOVSO-UHFFFAOYSA-N CC1=NC2C(C)=NC(=O)NC2=NC1
355 0 NRANUECGGQVXOT-UHFFFAOYSA-N COC1=CC(CC(C)N)=C(OC)C=C1F
356 0 UXGPCKKPJOLADH-UHFFFAOYSA-N CCSC1=CC=C(CC=C)C=C1
357 0 DIBFCVPKSNXGHE-UHFFFAOYSA-N CO[Si](C)(C)O[Si](C)(C)C
358 0 PHUFVPYAHWQJKV-UHFFFAOYSA-N COCCNCCOC1=CC=CC=C1F
359 0 YMDOZOMKYTXVNY-UHFFFAOYSA-N CC(C)(N1C=NC=N1)C(=O)CC#N
360 0 GWVXRPGYQSFSML-UHFFFAOYSA-N CC(C)CNC(=O)C1=CC(F)=CC=C1
361 0 ILWREBLVDOBTCS-UHFFFAOYSA-N FC1=CC=C2OC(CCC2=C1)C=C
362 0 OTOMFRBOOFORRZ-UHFFFAOYSA-N CC(C)CNC(=O)C1=CC=C(F)C=C1
363 0 KZPRAIXAZRGXPX-UHFFFAOYSA-N CCCC1=CC(=O)N2NC=NC2=N1
364 0 BPCNVZGALJUWSO-UHFFFAOYSA-N C[Si](C)(C)C1=CC=C(C=O)C=C1
365 0 GTHZAVRUTOZFOV-UHFFFAOYSA-N OCC1COB(O1)C1=CC=CC=C1
366 0 INDIENDTRXERIX-UHFFFAOYSA-N FC1=CC2=C(CCCCC2=O)C=C1
367 0 HOQMOSJPQYKZEU-UHFFFAOYSA-N NC1=C(C=NN1C1CCOC1)C#N
368 0 BUNVVERIGKVWLT-UHFFFAOYSA-N CC1CC2=CC(=CC=C2O1)B(O)O
369 0 SHYHYVCNCNAWHV-UHFFFAOYSA-N CC1=NC2=NC(CO)=NN2C(C)=C1
370 0 YRPUVJJVONDEFR-UHFFFAOYSA-N CSCCCCCCSC
371 0 YKNTWULGFXMYRB-UHFFFAOYSA-N CCCCCCSSCC
372 0 WAVNQKXWEKRZCO-UHFFFAOYSA-N CC(C)SCCSC(C)C
373 0 BBWWDLIZONPITE-UHFFFAOYSA-N CC1N2C(C)=NN=C2C(=O)N=C1C
374 0 KBTXBYSFGHNGLR-UHFFFAOYSA-N CC1CN=C2C(=O)N=C(C)NC2=N1
375 0 XJHBGNUROHMTTD-UHFFFAOYSA-N NC(NO)=NN=CC1=CC=CC=C1
376 0 AOTLMWDTEQQIDF-UHFFFAOYSA-N CCCC1=CN(O)C(=N)C(=N1)C#N
377 0 PDBIHKPGRQQIEC-UHFFFAOYSA-N NCCCCC(N)C(=O)CCl
378 0 CMBMMXSLPWDLNP-UHFFFAOYSA-N CC(=O)C1CC2=CC=C(F)C=C2C1
379 0 DGBKWIYKQAYUGY-UHFFFAOYSA-N CCN(CC)C(=S)C(C)(C)C
380 0 QMGSYRCNFHDASZ-UHFFFAOYSA-N COC1=CC=C(C=C1)B1OCCO1
381 0 GTBOERMGQBLLHT-UHFFFAOYSA-N CN1N=CC2=C1N=C(C)N(C)C2=O
382 0 JJOGCOZXLLLROH-UHFFFAOYSA-N CCOP1(=O)N(C)CCN1C
383 0 CUHGCQVNNDUJCQ-UHFFFAOYSA-N CCC1=C(C=O)C=CC(=C1)B(O)O
384 0 CKSLPUFDMRUJGX-UHFFFAOYSA-N CN1NC(=O)C2=NC(C)=C(C)N=C12
385 0 RIBOTMNSYSYOHG-UHFFFAOYSA-N OB(O)C1=CC2=C(OCCC2)C=C1
386 0 BKCNDTDWDGQHSD-UHFFFAOYSA-N CC(C)(C)SSC(C)(C)C
387 0 HMOKNSHYDFAZAZ-UHFFFAOYSA-N CC1=CC(=CC(C)=C1C=O)B(O)O
388 0 OORDEDRRTSWSRC-UHFFFAOYSA-N CC(=O)OCC(CO)(CO)CO
389 0 OEKPKBBXXDGXNB-IBISWUOJSA-N C[C@@H]1[C@@H]([C@@H]([C@H]([C@@H](O1)O)O)OC)O
390 0 GHLNFLBYBAMEHM-UHFFFAOYSA-N CC(C)N1C=NC2=C1NC=NC2=O
391 0 MQIZLGQPDADKKW-UHFFFAOYSA-N OC(=O)CC1CCC(F)(F)CC1
392 0 NUFUGDJGRYGRTL-UHFFFAOYSA-N CCCSCCSCCC
393 0 MGUALGVHVKYPGG-UHFFFAOYSA-N CC1N=C2NC=NC(=O)C2=NC1C
394 0 ALCZGJURKAXFOK-UHFFFAOYSA-N CCCN1C(=O)N=CC(C#N)C1=N
395 0 DKNIFLGCIMSZGQ-UHFFFAOYSA-N OCOCC1(CO)COCOC1
396 0 BKSIDUKMFWCHDF-UHFFFAOYSA-N CC1=C2CCC(=O)NC2=NC(N)=N1
397 0 PNLUYLZSPGHNSN-UHFFFAOYSA-N NC(N)=NCCCC1NC(=O)CNC1=O
398 0 GMEGVVRMLAUJHX-UHFFFAOYSA-N C[Si](C)(O)C1=CC=C(C=C)C=C1
399 0 LLACFTUHMFSTAZ-UHFFFAOYSA-N OCCNC1=CC=C(C=C1)N=[N+]=[N-]
400 0 ZGVCAZZSNLVOEB-UHFFFAOYSA-O C[N+](C)(C)c1cccc(OC(N)=O)c1
401 0 CNRCFIFMZGXXRA-UHFFFAOYSA-N NC(N)=NC(=O)C1=CC=C(N)C=C1
402 0 JPOKHZUIQVXKPX-UHFFFAOYSA-N OCOC1CC(O)OC(C1O)C
403 0 OMQXLHQOYBBLDL-UHFFFAOYSA-N COC1C(C)OC(C(C1O)O)O
404 0 PAASNUFYSLOXLJ-UHFFFAOYSA-N CC(C)N1N=CC2=C1C(=O)N=CN2
405 0 DNGCIDUSFMHBEE-UHFFFAOYSA-N CCCC1(CCC)NCCS1
406 0 PUARNKGTVFFZJF-UHFFFAOYSA-N N=NC1CCCN2C(=O)C=CN=C12
407 0 XLUWMKRJDINCFD-UHFFFAOYSA-N OCC(=O)C(C(C(OC)C)O)O
408 0 VWUCOOYRCFOUTN-UHFFFAOYSA-N COC(C(C(=O)CO)O)C(O)C
409 0 INVMXMHZILBZDN-UHFFFAOYSA-N CCCCN(C(=N)NC(=N)N)O
410 0 FMPASAAJMPOASQ-UHFFFAOYSA-N CN1CCOC(C1)C1=CC(F)=CC=C1
411 0 MLCKFDUWYLGQKE-UHFFFAOYSA-N CN1CCOC(C1)C1=CC=C(F)C=C1
412 0 FMPASAAJMPOASQ-UHFFFAOYSA-N CN1CCOC(C1)C1=CC(F)=CC=C1
413 0 MLCKFDUWYLGQKE-UHFFFAOYSA-N CN1CCOC(C1)C1=CC=C(F)C=C1
414 0 XMKTVYAMGPGYQJ-UHFFFAOYSA-N CC(C)N1C=C2NC=NC(=O)C2=N1
415 0 WEXVAVLHDUEXOD-UHFFFAOYSA-N CCOCCNC(=N)NC(=N)N
416 0 KCOAKHNGSIVKOG-UHFFFAOYSA-N CCCC=CSC1=CC=CC=C1
417 0 RGBGDOHUMSLZJM-UHFFFAOYSA-N NC(=N)NC(=N)NCCCCO
418 0 YYFPWWXYCAAPNX-UHFFFAOYSA-N CC(CCNC(=N)NC(=N)N)O
419 0 VMPDDTQPCPUVSU-UHFFFAOYSA-N CCC(CNC(=N)NC(=N)N)O
420 0 GXXFVZXGYPBYFS-UHFFFAOYSA-O CN(C)C1=CC=[N+](CCC(O)=O)C=C1
421 0 WFQPKAXTVONNOY-UHFFFAOYSA-N CCCC(NC(=N)NC(=N)N)O
422 0 IXDSNGJEUPDLPH-UHFFFAOYSA-N COC1=NC(N)=NC2=C1C(C)=CN2
423 0 AEPPHSVGRJMXQC-UHFFFAOYSA-N ONC1N(C)CNC2C1NCN2
424 0 UTVSELRTTWVTSR-UHFFFAOYSA-N CC1(CCC2=CC=CC=C2)CS1
425 0 BSLKTFKADBLLQC-UHFFFAOYSA-N OC1NC2C(N1)C(N)N(CN2)C
426 0 ALSUDBBIJJHAAD-UHFFFAOYSA-N CC(=O)OCC(CO)C(O)CO
427 0 UEEYIHYINCPXJP-UHFFFAOYSA-N OC1NC2NCNC2C(N1C)N
428 0 OEQZISHPZYUGKL-UHFFFAOYSA-N NC1C2NCNC2NCN1CO
429 0 PKRPSOYEEWQEEQ-UHFFFAOYSA-N NC(=O)N=NCC1=CC=C(N)C=C1
430 0 KIRWJUJTJSYRQG-UHFFFAOYSA-N CC(CC(C(=O)O)(C(O)O)O)C
431 0 HTARCPPJFSWSOO-UHFFFAOYSA-N NNC(=O)N=NCC1=CC=CC=C1
432 0 UPLFNHDPSDTNQP-UHFFFAOYSA-N CC1=CC(C)=C(SC=C)C(C)=C1
433 0 UPNZMNIYPNTFFM-UHFFFAOYSA-N NC(=N)NCCCCNC(=O)N
434 0 VFKPLVMGZRTHRG-UHFFFAOYSA-N COC1C(OC)COC(C1O)O
435 0 LPCBQPKPYZHBQO-UHFFFAOYSA-N COC1C(OC)OCC(C1O)O
436 0 NUIHLOWUOZWYRB-UHFFFAOYSA-N COC1OCC(C(C1O)OC)O
437 0 PYRZIIAKPMAIPR-UHFFFAOYSA-N NN=Cc1ccccc1C(=NN)O
438 0 CDIMADFULGFIKK-UHFFFAOYSA-N NNC(=NN)c1ccccc1C=O
439 0 HQBRUHDJTFULSS-UHFFFAOYSA-N CN(N=CC1=CC=CC=N1)C(N)=O
440 0 FWHULNIAXBDDNR-UHFFFAOYSA-N OCCCCC(C(=O)O)C(O)O
441 0 PUGRPAXXSBTECW-UHFFFAOYSA-N CC(C)[P+](Cl)(C(C)C)C(C)C
442 0 OTWMOEXPMFTFOI-UHFFFAOYSA-N COC(C(C(C(C=O)O)O)O)C
443 0 YYBIVSVNNWMKCC-UHFFFAOYSA-N CC1(C)CC(S)CC(C)(C)N1
444 0 RGYJWFTXPXUZQB-UHFFFAOYSA-N NC1=NN(CCO)C2=C1C=CC=N2
445 0 DBFQHSLWIYCKAN-UHFFFAOYSA-N CSC(=O)N(C(C)C)C1CCCC=C1
446 0 GCCHQQYEUACPFL-UHFFFAOYSA-N COC(C(C(C=O)O)O)C(O)C
447 0 UMCZEYKFDGJWQT-UHFFFAOYSA-N CC(=O)[Si](C)(C)C1=CC=CC=C1
448 0 MLCKFDUWYLGQKE-UHFFFAOYSA-N CN1CCOC(C1)C1=CC=C(F)C=C1
449 0 WDQOBUPKIJVPPZ-UHFFFAOYSA-N COC(=O)C=CC1=CC=C[N+](C)=C1
450 0 MPQBLCRFUYGBHE-UHFFFAOYSA-N O=CC(C(C(C(O)C)O)OC)O
451 0 YJYDHCFTQMGCJB-UHFFFAOYSA-N CCOC1=NN2C=NN=C2C=C1C
452 0 VZKARWFDKDKTBU-UHFFFAOYSA-N CC1CCC(=O)C2=CC=C(F)C=C12
453 0 OXYATAHQBADUFV-UHFFFAOYSA-N CCCCC(CSC)SC
454 0 BLSFHHAKABEPSP-UHFFFAOYSA-N NN\C=N\C1=CC=CC(=C1)C(N)=O
455 0 LUTDHDXMLHOZOM-UHFFFAOYSA-N CCCSC=CC1=CC=CC=C1
456 0 YYUSUFBTGKCPPC-UHFFFAOYSA-N NN\C=N/CCCC(N)C(N)=O
457 0 VFDRGIJZSHUKEI-UHFFFAOYSA-N OC(C(C(C(=O)C)O)O)C(O)C
458 0 CJGZGQRVLCMUEG-UHFFFAOYSA-N CC(C(C(O)(C)C)(C(=O)O)O)O
459 0 LXDKBGRSVHKMBQ-UHFFFAOYSA-N COC1C(CO)OCC(C1O)O
460 0 IHSNIVJVCQKIPJ-UHFFFAOYSA-N CCC1=C(NCCOC)C(CC)=CS1
461 0 OTJZTZYCKGXNEL-UHFFFAOYSA-N CC1CCC(CC1)C1=CC=[C-]C=C1
462 0 GWYGLRYBQUSWAT-UHFFFAOYSA-N COC1C(O)COC(C1O)CO
463 0 AFXWAHCNVXGLQD-UHFFFAOYSA-N CCC1=CSC(C)=C1NC(C)COC
464 0 YDYQMZNAXKSAQU-UHFFFAOYSA-N CCC1=C(NC(C)COC)C(C)=CS1
465 0 MKDUGCBYZCJZKV-UHFFFAOYSA-N CCCOCCNC1=C(C)SC=C1C
466 0 LKAAOTWBVVMEQF-UHFFFAOYSA-N OCC1OCC(C(C1O)O)OC
467 0 RCMVUDUMUQMIIH-UHFFFAOYSA-N COC1=NC(N)=NC2=C1C=CN2C
468 0 ULEBESPCVWBNIF-UHFFFAOYSA-N NC(=N)NCCCC(C(=O)N)N
469 0 OEKPKBBXXDGXNB-UHFFFAOYSA-N COC1C(O)C(C)OC(C1O)O
470 0 PDBIHKPGRQQIEC-UHFFFAOYSA-N NCCCCC(N)C(=O)CCl
471 0 NHUMVIBNGWEKMW-UHFFFAOYSA-N COC1CC(O)OC(C1O)CO
472 0 UGCAWWFSBIEYGD-UHFFFAOYSA-N COC1CC(O)C(C(O1)CO)O
473 0 REGYULXJGDJGBJ-UHFFFAOYSA-N COC1=C2C(N)=NN(C)C2=NC=C1
474 0 YLAMTMNJXPWCQN-PZRMXXKTSA-N COC1C(O)OC(C)C(O)C1O
475 0 OCUUHWNHDIMWCD-UHFFFAOYSA-N CN=NNC1=CC=C(C=C1)C(N)=O
476 0 OEKPKBBXXDGXNB-TYDWOXHJSA-N COC1C(O)C(C)OC(O)C1O
477 0 DTDLJXNZNYAVOL-UHFFFAOYSA-N CC1CCCC(=C1)C1=CSC=C1
478 0 VXRTVNQXTKPQDQ-BNWJMWRWSA-N CC1OC(O)C(O)C(C)(O)C1O
479 0 CJGZGQRVLCMUEG-MHTLYPKNSA-N CC(O)C(O)(C(=O)O)C(C)(C)O
480 0 YLAMTMNJXPWCQN-PAMBMQIZSA-N COC1C(O)OC(C)C(O)C1O
481 0 IHMLZEWIFPIGKG-UHFFFAOYSA-N CC1(CNCCO1)C1=CC=C(F)C=C1
482 0 BAPQKKJFHFYDMJ-YTLHQDLWSA-N COC1C(O)COC(O)C1OC
483 0 MPQBLCRFUYGBHE-ZTYPAOSTSA-N COC(C(O)C=O)C(O)C(C)O
484 0 MPQBLCRFUYGBHE-JRTVQGFMSA-N COC(C(O)C=O)C(O)C(C)O
485 0 JAPHMCRKBADOOY-SECBINFHSA-N CSCCCN1CCC(C)C1
486 0 ZLFUVDOTRQYQKZ-RRKCRQDMSA-N COC(CO)C(OC)C(O)C=O
487 0 MPQBLCRFUYGBHE-BDVNFPICSA-N COC(C(O)C=O)C(O)C(C)O
488 0 GCCHQQYEUACPFL-ZTYPAOSTSA-N COC(C(C)O)C(O)C(O)C=O
489 0 ONJROLGQWMBXAP-UHFFFAOYSA-N CC(C)CSSCC(C)C
490 0 RWHKQHLEOOTQCT-UHFFFAOYSA-N NC(N)N=NC=C1C=CC(=O)C=C1
491 0 UBUITGRMYNAZAX-YTLHQDLWSA-N CCOC1OCC(O)C(O)C1O
492 0 HZLKARALBVQSKO-UCROKIRRSA-N COC1COC(O)C(OC)C1O
493 0 XPEMYYBBHOILIJ-UHFFFAOYSA-N C[Si](C)(C)OO[Si](C)(C)C
494 0 FAGZCSGAOSXRLD-UHFFFAOYSA-N CN1OC(C[N+](C)(C)C)CC1=O
495 0 VXRTVNQXTKPQDQ-VOQCIKJUSA-N CC1OC(O)C(O)C(C)(O)C1O
496 0 NHUMVIBNGWEKMW-GBNDHIKLSA-N COC1CC(O)OC(CO)C1O
497 0 MPQBLCRFUYGBHE-VWDOSNQTSA-N COC(C(O)C=O)C(O)C(C)O
498 0 CXHDBGBAGQDGGV-UHFFFAOYSA-N COC1C(O)C(O)C(CO)C1O
499 0 YLAMTMNJXPWCQN-GKHCUFPYSA-N COC1C(O)OC(C)C(O)C1O
500 0 OMQXLHQOYBBLDL-MLKOFDEISA-N COC1C(C)OC(O)C(O)C1O
501 0 CXHDBGBAGQDGGV-ZVPSTABDSA-N COC1C(O)C(O)C(CO)C1O
502 0 OEKPKBBXXDGXNB-VEIUFWFVSA-N COC1C(O)C(C)OC(O)C1O
503 0 OEKPKBBXXDGXNB-UOYQFSTFSA-N COC1C(O)C(C)OC(O)C1O
504 0 BAPQKKJFHFYDMJ-UCROKIRRSA-N COC1C(O)COC(O)C1OC
505 0 GCCHQQYEUACPFL-VWDOSNQTSA-N COC(C(C)O)C(O)C(O)C=O
506 0 YLAMTMNJXPWCQN-BIVRFLNRSA-N COC1C(O)OC(C)C(O)C1O
507 0 YLAMTMNJXPWCQN-CXNFULCWSA-N [H][C@@]1(C)O[C@@]([H])(O)[C@@]([H])(OC)[C@]([H])(O)[C@]1([H])O
508 0 YLAMTMNJXPWCQN-XUVCUMPTSA-N [H][C@@]1(C)O[C@]([H])(O)[C@@]([H])(OC)[C@]([H])(O)[C@]1([H])O
509 0 PGTWZHXOSWQKCY-UHFFFAOYSA-N SCCCCCCCCS
510 0 YLAMTMNJXPWCQN-UHFFFAOYSA-N COC1C(O)OC(C)C(O)C1O
511 0 CUDSBWGCGSUXDB-UHFFFAOYSA-N CCCCSSCCCC
512 0 OEKPKBBXXDGXNB-QTSLKERKSA-N C[C@@H]1[C@H]([C@@H]([C@H](C(O1)O)O)OC)O
513 0 YHYQTTCGMUOFIG-UHFFFAOYSA-N CC1(C)CC(=CCS1)N1CCOCC1
514 0 OZYRFKZCHSSRST-UHFFFAOYSA-N CN1N=C(C)C2=C1C(=O)N=C(C)N2
515 0 MRVKELJTYWQEKE-UHFFFAOYSA-N O=C(CC#N)NCCC1=CN=CN1
516 0 UFUVKJIFKNFQCN-UHFFFAOYSA-N CCC1=CC(C)=[N+](C)C(C)=C1[N+]([O-])=O
517 0 HIPDVSDAEVIZBG-UHFFFAOYSA-N CCSC(C)(CC)SCC
518 0 WZELPMGGCICAPW-UHFFFAOYSA-N CCCSC(C)SCCC
519 0 QSDBYNNDXNHZQG-UHFFFAOYSA-N CC1=C(C)[N+](C)=C(C)C(=C1C)[N+]([O-])=O
520 0 JCIUYTAMMGYKAQ-UHFFFAOYSA-N CCCCCC1(C)NCCS1
521 0 POAJKODMFJWDLF-UHFFFAOYSA-N CCC1C(C)=NC(NC#N)=NC1=O
522 0 NGGHEYFWNLYONZ-UHFFFAOYSA-N FC(F)(F)C[N+]12CCN(CC1)CC2
523 0 YJWCZEIEZXSZQO-UHFFFAOYSA-N CCC1=C(C)C(=O)N2NC=NC2=N1
524 0 LFNZTDLVXSLRAI-UHFFFAOYSA-N CCCCCN1CCSCC1
525 0 BXXIWKUYRNKJTN-UHFFFAOYSA-N NC(=N)N=NC(O)C1=CC=CC=C1
526 0 CWGBHCIGKSXFED-UHFFFAOYSA-N CO[Si](C)(C)[Si](C)(C)OC
527 0 BAPQKKJFHFYDMJ-UHFFFAOYSA-N COC1C(O)COC(O)C1OC
528 0 VGOJFCZOAWRODR-UHFFFAOYSA-N CCCCCC(CS)CS
529 0 RCAPCUORHXVNJP-UHFFFAOYSA-N CC(SC1=CC=CC=C1)C(C)=C
530 0 SBCCVLRZUJXMLC-UHFFFAOYSA-N NNC(=O)c1ccccc1C(N)=N
531 0 XHYGYNWRARNCHL-UHFFFAOYSA-N COC(=O)C1CCC(F)(F)CC1
532 0 LKUUQPUWMASRIN-UHFFFAOYSA-N CC1=C(N)C2=C(NC(=O)N2)C=C1N
533 0 IGQQSDUCZZSANE-UHFFFAOYSA-N CCCSCCCCSC
534 0 GNTONMYOKFVUDJ-UHFFFAOYSA-N NC1=NC=C2CCCNC(=O)C2=N1
535 0 CZYNQARLKJBXID-UHFFFAOYSA-N COC1=C2CCCC(N)C2=C(F)C=C1
536 0 XCCGGSNCHLZULL-UHFFFAOYSA-N CC(C)SC(C)SC(C)C
537 0 NXBUZBZGNABKHN-UHFFFAOYSA-N CC(C)OC1=NC=NC2=C1N=CN2
538 0 NOXBCHLFKCAVMX-UHFFFAOYSA-N CC(CC=C)SC1=CC=CC=C1
539 0 GDEDYHLMZWVVBL-UHFFFAOYSA-N CC(C)(CC1=CC=C(F)C=C1)NC=O
540 0 KUWAVCXSZOXWNI-UHFFFAOYSA-N CN1C(=O)NC2=NC=C(C)C2C1=N
541 0 FKODGWMHYFFWDZ-UHFFFAOYSA-N CNC(=O)NC1=C(C#N)C(C)=CN1
542 0 QEODQDIXZZEENQ-UHFFFAOYSA-N CCC1(C)O[N+](=O)C2=CC=CC=C12
543 0 RPWVBEWBHGQTIZ-UHFFFAOYSA-N CC(C)(C)C(=O)CC(=O)C(F)F
544 0 XJHBGNUROHMTTD-UHFFFAOYSA-N NC(NO)=NN=CC1=CC=CC=C1
545 0 CFVLOIWZKLJNRW-UHFFFAOYSA-N CCCN1C=NC2=C1N=CN=C2O
546 0 GPQMMZKEZGWNDD-UHFFFAOYSA-N CC1=CC=CC=C1C1CCCS1
547 0 UHWQXUPPGOXGPN-UHFFFAOYSA-N C1COCOCOCOCCO1
548 0 JNVZGMFOXVEVSD-UHFFFAOYSA-N CC(C)CCC1(C)NCCS1
549 0 RTGSJOUFKVMUFN-UHFFFAOYSA-N CCCC(C)C1NCCCS1
550 0 IQKLNRWUTAAYQD-UHFFFAOYSA-N OCCCC1=CN2N=CN=C2N=C1
551 0 VUTAIQVDIPGRFK-UHFFFAOYSA-N OCC(O)C1CC(O)C(O)C1O
552 0 DFNNBPWYGFYFBZ-UHFFFAOYSA-N NC(=O)N=NC1CCN2C=CC=C12
553 0 OQFVKJMFFUCVGZ-UHFFFAOYSA-N COCCC1=C2NC=NC2=NC=N1
554 0 JQQXTUREYHAVAG-UHFFFAOYSA-N CN1C=NC2=[N+]([O-])C(C)=C(C)N=C12
555 0 OYEOJUVKXAZHDA-UHFFFAOYSA-N C(C1CCCS1)C1=CC=CC=C1
556 0 JLZYWWNLSIWNAF-UHFFFAOYSA-N CC(C)(SC1=CC=CC=C1)C=C
557 0 YHBWXWLDOKIVCJ-UHFFFAOYSA-N COCCOCCOCC(O)=O
558 0 GGNLYDGKZKRGPC-UHFFFAOYSA-N CCC1(C)SCCC2CCCN2C1=O
559 0 KJPBNYMAKNNPDA-UHFFFAOYSA-N C[Si](C)(C)C(=O)C1=CC=CC=C1
560 0 DWMHVXKKASIVPU-UHFFFAOYSA-N CC1=CC(C)=C(C=C1)C(=O)C(F)=C
