# Supplementary material for: Ion mobility collision cross-section atlas for known and unknown metabolite annotation in untargeted metabolomics
Source: Nat Commun. 2020 Aug 28;11:4334. doi: 10.1038/s41467-020-18171-8 (PMC7455731; doi:10.1038/s41467-020-18171-8)
Supplement: Supplementary file 8 — Supplementary Data 5 [file 41467_2020_18171_MOESM8_ESM.zip › 01_positive_mode/L0642/cfmid_pred_spec.msp]

Name: +ve in-silico MS/MS by CFM-ID for SCZVLDHREVKTSH-UHFFFAOYSA-N
ID: SCZVLDHREVKTSH-UHFFFAOYSA-N
Comment: Energy0
Num peaks: 6
123.0440559 1.991344507
271.0600999 1.093416937
273.0757499 1.476247114
283.0600999 15.68245369
285.0393644 1.054207271
301.0706646 72.08893378

Name: +ve in-silico MS/MS by CFM-ID for SCZVLDHREVKTSH-UHFFFAOYSA-N
ID: SCZVLDHREVKTSH-UHFFFAOYSA-N
Comment: Energy1
Num peaks: 11
55.01784114 2.224426533
123.0440559 3.183885035
241.0495352 1.277141009
255.0651853 1.777531963
257.0444498 2.393037242
259.0600999 1.779161915
271.0600999 4.686167916
273.0757499 7.723156333
283.0600999 16.69493522
285.0393644 1.518807956
301.0706646 37.88634906

Name: +ve in-silico MS/MS by CFM-ID for SCZVLDHREVKTSH-UHFFFAOYSA-N
ID: SCZVLDHREVKTSH-UHFFFAOYSA-N
Comment: Energy2
Num peaks: 31
49.00727645 1.864038524
51.02292652 1.247227666
67.01784114 1.426448796
69.0334912 1.529338006
79.01784114 1.410685826
81.0334912 1.458472751
85.02840582 1.188247185
95.04914126 1.381883283
123.0440559 3.381556586
133.0284058 1.620821485
137.0233204 4.434606523
147.0440559 2.667167347
149.0233204 2.729528194
153.0182351 3.492104847
173.0233204 1.511714678
175.0389705 1.191710978
191.0338851 1.499146884
201.0182351 1.571414226
211.0389705 2.964865997
213.0546206 2.195811869
217.0495352 1.319914497
227.0338851 4.234809861
229.0495352 1.637156394
239.0338851 1.313967698
241.0495352 1.95489351
255.0651853 3.417928773
257.0444498 3.395678787
259.0600999 2.252602335
273.0757499 1.343096838
283.0600999 5.044487221
285.0393644 1.635810981

Name: +ve in-silico MS/MS by CFM-ID for MFGPUMDDJCTHOI-UMMCILCDSA-N
ID: MFGPUMDDJCTHOI-UMMCILCDSA-N
Comment: Energy0
Num peaks: 6
126.0298028 3.272808588
151.0250518 4.226686857
167.0199664 1.260845093
169.0356164 74.90243577
283.0673105 2.622877849
301.0778752 7.478184537

Name: +ve in-silico MS/MS by CFM-ID for MFGPUMDDJCTHOI-UMMCILCDSA-N
ID: MFGPUMDDJCTHOI-UMMCILCDSA-N
Comment: Energy1
Num peaks: 6
61.02840582 1.160968176
124.0141527 9.177212071
126.0298028 8.261562205
141.0407018 4.299161146
151.0250518 9.656844509
169.0356164 53.53775906

Name: +ve in-silico MS/MS by CFM-ID for MFGPUMDDJCTHOI-UMMCILCDSA-N
ID: MFGPUMDDJCTHOI-UMMCILCDSA-N
Comment: Energy2
Num peaks: 8
83.02398914 4.482250252
98.03488817 10.39344662
124.0141527 9.288831968
126.0298028 11.3585805
141.0407018 2.273904078
151.0250518 12.01420904
152.0090673 9.866902649
169.0356164 22.18970689

Name: +ve in-silico MS/MS by CFM-ID for VJJZJBUCDWKPLC-UHFFFAOYSA-N
ID: VJJZJBUCDWKPLC-UHFFFAOYSA-N
Comment: Energy0
Num peaks: 6
95.04914126 1.129854595
271.0600999 0.8777609893
273.0757499 1.184299887
283.0600999 13.73729977
285.0393644 1.11465427
301.0706646 75.73334075

Name: +ve in-silico MS/MS by CFM-ID for VJJZJBUCDWKPLC-UHFFFAOYSA-N
ID: VJJZJBUCDWKPLC-UHFFFAOYSA-N
Comment: Energy1
Num peaks: 8
95.04914126 3.769507931
207.0287997 3.436152494
257.0444498 3.745649228
259.0600999 3.013419968
271.0600999 2.287863766
273.0757499 7.068702504
283.0600999 17.1472744
301.0706646 41.35732089

Name: +ve in-silico MS/MS by CFM-ID for VJJZJBUCDWKPLC-UHFFFAOYSA-N
ID: VJJZJBUCDWKPLC-UHFFFAOYSA-N
Comment: Energy2
Num peaks: 31
39.02292652 1.08262402
51.02292652 1.691702542
63.02292652 5.129877858
65.03857658 3.001328719
67.01784114 1.595796659
69.0334912 1.994694543
75.02292652 1.086153111
77.00219107 5.489824642
77.03857658 2.577344447
79.01784114 2.360326586
81.0334912 1.599618851
83.01275576 1.188187928
85.02840582 1.237368311
93.0334912 1.336756439
95.04914126 1.483661226
105.0334912 7.007421712
121.0284058 2.743353881
127.0389705 1.695650323
137.0233204 6.960122686
153.0182351 5.941227799
187.0389705 1.007538805
229.0495352 1.856426668
239.0338851 1.140977335
241.0495352 1.096247905
255.0287997 1.010022063
255.0651853 2.99203139
257.0444498 2.601388752
259.0600999 1.59691671
273.0757499 1.649442361
283.0600999 3.578669928
285.0393644 1.346775874

Name: +ve in-silico MS/MS by CFM-ID for SEQDDYPDSLOBDC-UHFFFAOYSA-N
ID: SEQDDYPDSLOBDC-UHFFFAOYSA-N
Comment: Energy0
Num peaks: 6
79.05422664 0.6670962661
140.0261533 0.6963255394
223.0268816 3.502586132
265.0971541 0.9388612207
283.0632671 0.6652701598
301.0738318 87.46145664

Name: +ve in-silico MS/MS by CFM-ID for SEQDDYPDSLOBDC-UHFFFAOYSA-N
ID: SEQDDYPDSLOBDC-UHFFFAOYSA-N
Comment: Energy1
Num peaks: 12
79.05422664 1.956396493
104.0494756 2.340464426
140.0261533 9.857091367
168.0210679 3.773148194
198.0316326 3.920421372
223.0268816 3.734579974
243.0683525 4.995487101
271.0632671 3.614674466
273.0789172 2.393457103
283.0632671 3.696293567
285.0425317 1.456896613
301.0738318 38.67507826

Name: +ve in-silico MS/MS by CFM-ID for SEQDDYPDSLOBDC-UHFFFAOYSA-N
ID: SEQDDYPDSLOBDC-UHFFFAOYSA-N
Comment: Energy2
Num peaks: 31
15.02292652 0.836454261
44.0130901 1.439476041
49.00727645 1.442880307
51.02292652 1.197138459
63.02292652 1.84383752
65.03857658 2.053514517
79.05422664 2.927439626
90.03382555 1.039100617
91.05422664 5.576161792
96.98395416 2.628286268
98.99960423 0.895660609
104.0494756 6.737715908
106.0651257 1.533658975
113.0152543 0.9762879071
115.0309044 0.7006057559
138.0105033 10.49493928
140.0261533 10.24136012
142.0418034 0.7869707924
152.0261533 1.707033048
168.0210679 1.594820425
185.0152543 1.318193849
187.0502039 0.7451903089
194.0964258 1.331486841
201.0465544 3.535942405
214.0418034 4.882799545
228.0574535 2.875169848
230.0731035 2.39699323
243.0683525 1.074770694
273.0425317 0.9265602189
275.0581817 0.9823630948
285.0425317 1.393568832

Name: +ve in-silico MS/MS by CFM-ID for PFRGTMTYWMVLMU-QPEQYQDCSA-N
ID: PFRGTMTYWMVLMU-QPEQYQDCSA-N
Comment: Energy0
Num peaks: 6
109.0284058 2.859100178
121.0284058 21.65951021
123.0440559 5.089874446
139.0389705 7.688092044
283.0600999 5.902773168
301.0706646 39.17994492

Name: +ve in-silico MS/MS by CFM-ID for PFRGTMTYWMVLMU-QPEQYQDCSA-N
ID: PFRGTMTYWMVLMU-QPEQYQDCSA-N
Comment: Energy1
Num peaks: 15
109.0284058 2.971895237
121.0284058 12.74712675
123.0440559 10.84566727
125.0597059 1.685462678
139.0389705 3.257758442
149.0233204 1.572093968
151.0389705 2.399523758
165.0182351 4.917203761
167.0338851 12.38257766
191.0338851 1.950958586
269.0444498 2.570756726
271.0600999 3.61129767
273.0757499 7.101896059
283.0600999 3.227740938
301.0706646 8.893421719

Name: +ve in-silico MS/MS by CFM-ID for PFRGTMTYWMVLMU-QPEQYQDCSA-N
ID: PFRGTMTYWMVLMU-QPEQYQDCSA-N
Comment: Energy2
Num peaks: 31
39.02292652 1.122716925
49.00727645 3.457164857
51.02292652 2.274052947
65.00219107 1.03538353
65.03857658 4.356700941
67.01784114 1.183093562
75.02292652 4.354556595
77.00219107 2.251619771
79.01784114 1.282104579
91.01784114 1.557806691
92.99710569 1.984750492
93.0334912 2.130120491
95.01275576 1.286307492
95.04914126 1.204404294
103.0178411 1.121430481
109.0284058 3.637836347
119.0491413 2.080592058
121.0284058 11.80441563
123.0440559 3.710470956
125.0233204 1.32523672
131.0127558 5.50036116
133.0284058 1.051102022
135.0440559 1.251666349
137.0233204 1.034010997
139.0389705 3.322604486
149.0233204 1.998070152
151.0389705 3.853176578
153.0182351 1.152480916
165.0182351 1.12286496
167.0338851 1.817350038
273.0757499 1.109850668

Name: +ve in-silico MS/MS by CFM-ID for MBNGWHIJMBWFHU-UHFFFAOYSA-N
ID: MBNGWHIJMBWFHU-UHFFFAOYSA-N
Comment: Energy0
Num peaks: 6
123.0440559 1.993507496
271.0600999 1.138629994
273.0757499 1.493312002
283.0600999 15.73184654
285.0393644 1.094084611
301.0706646 72.32409169

Name: +ve in-silico MS/MS by CFM-ID for MBNGWHIJMBWFHU-UHFFFAOYSA-N
ID: MBNGWHIJMBWFHU-UHFFFAOYSA-N
Comment: Energy1
Num peaks: 10
123.0440559 3.201329588
201.0182351 1.314660153
255.0651853 1.902361814
257.0444498 2.135599548
259.0600999 1.425986565
271.0600999 5.193295476
273.0757499 7.955823088
283.0600999 17.08359763
285.0393644 1.975138316
301.0706646 38.28676079

Name: +ve in-silico MS/MS by CFM-ID for MBNGWHIJMBWFHU-UHFFFAOYSA-N
ID: MBNGWHIJMBWFHU-UHFFFAOYSA-N
Comment: Energy2
Num peaks: 31
15.02292652 1.19122156
39.02292652 1.172683475
49.00727645 1.849343649
51.02292652 1.178019342
67.01784114 1.530424411
69.0334912 1.745066019
79.01784114 1.259851162
81.0334912 1.069133516
93.0334912 1.028008625
95.04914126 1.292929093
123.0440559 3.605026888
133.0284058 1.723364526
137.0233204 4.738709489
147.0440559 2.712706737
153.0182351 3.698698106
191.0338851 1.589578251
201.0182351 3.484058541
211.0389705 3.108022428
213.0546206 2.337332341
215.0338851 1.215720052
217.0495352 1.625449961
227.0338851 5.018011269
229.0495352 1.157674856
239.0338851 2.598300131
241.0495352 2.743972521
255.0651853 3.664772773
257.0444498 4.752581505
259.0600999 1.802156779
273.0757499 1.451388033
283.0600999 5.248448537
285.0393644 2.014257973

Name: +ve in-silico MS/MS by CFM-ID for IHFBPDAQLQOCBX-UHFFFAOYSA-N
ID: IHFBPDAQLQOCBX-UHFFFAOYSA-N
Comment: Energy0
Num peaks: 6
207.0287997 1.181881734
271.0600999 0.8674006505
273.0757499 1.284960778
283.0600999 15.06040487
285.0393644 1.04783947
301.0706646 73.93812753

Name: +ve in-silico MS/MS by CFM-ID for IHFBPDAQLQOCBX-UHFFFAOYSA-N
ID: IHFBPDAQLQOCBX-UHFFFAOYSA-N
Comment: Energy1
Num peaks: 8
95.04914126 2.225839091
207.0287997 4.681573377
257.0444498 2.719577965
259.0600999 2.471407975
271.0600999 2.25585402
273.0757499 8.351788874
283.0600999 17.23941866
301.0706646 40.61133273

Name: +ve in-silico MS/MS by CFM-ID for IHFBPDAQLQOCBX-UHFFFAOYSA-N
ID: IHFBPDAQLQOCBX-UHFFFAOYSA-N
Comment: Energy2
Num peaks: 31
41.00219107 1.322347042
55.01784114 1.208131101
63.02292652 4.514430898
65.03857658 1.877842889
77.00219107 6.191611178
77.03857658 1.248522501
79.01784114 1.074190174
105.0334912 3.16270913
113.0233204 1.968219419
117.0334912 2.123314511
119.0491413 1.257380267
121.0284058 1.612411424
139.0389705 1.055416043
145.0284058 1.486313129
155.0338851 2.280875654
163.0389705 1.275993169
165.0182351 2.695448392
207.0287997 2.976957636
211.0389705 2.321613966
213.0546206 1.344686024
215.0338851 1.262216777
227.0338851 1.849662247
229.0495352 1.402460216
239.0338851 2.175679733
241.0495352 1.611464284
253.0495352 1.066156176
255.0651853 2.834305529
257.0444498 2.022977015
273.0757499 1.718293469
283.0600999 3.680134069
285.0393644 1.17092639

Name: +ve in-silico MS/MS by CFM-ID for SQFSKOYWJBQGKQ-UHFFFAOYSA-N
ID: SQFSKOYWJBQGKQ-UHFFFAOYSA-N
Comment: Energy0
Num peaks: 6
107.0491413 3.774807798
271.0600999 1.671139507
273.0757499 1.021968914
283.0600999 11.96929352
285.0393644 0.9503266684
301.0706646 75.02009697

Name: +ve in-silico MS/MS by CFM-ID for SQFSKOYWJBQGKQ-UHFFFAOYSA-N
ID: SQFSKOYWJBQGKQ-UHFFFAOYSA-N
Comment: Energy1
Num peaks: 8
107.0491413 9.03368609
121.0647913 1.624573297
243.0287997 1.409592366
271.0600999 3.753775651
273.0757499 5.93230635
283.0600999 15.20701013
285.0393644 1.561044461
301.0706646 41.65689899

Name: +ve in-silico MS/MS by CFM-ID for SQFSKOYWJBQGKQ-UHFFFAOYSA-N
ID: SQFSKOYWJBQGKQ-UHFFFAOYSA-N
Comment: Energy2
Num peaks: 31
39.02292652 2.093538027
49.00727645 1.582458923
51.02292652 1.961396145
63.02292652 5.405710003
65.03857658 1.610379139
67.01784114 1.355228846
69.0334912 2.478769956
75.02292652 2.606455661
77.03857658 3.619459296
79.01784114 1.073452009
81.0334912 1.932018927
85.02840582 1.073234723
91.01784114 1.230437888
93.0334912 1.838480817
105.0334912 7.029551692
107.0491413 5.197902628
121.0284058 4.782542944
121.0647913 2.104016596
135.0440559 1.653905835
137.0233204 5.811238017
153.0182351 3.917562493
229.0495352 1.516021935
237.0182351 1.622100815
239.0338851 2.124363008
243.0287997 2.410512282
255.0651853 1.482900709
257.0444498 2.417749398
259.0600999 1.165536963
273.0757499 1.58594062
283.0600999 2.351644333
285.0393644 1.624487433

Name: +ve in-silico MS/MS by CFM-ID for ALFNTRJPGFNJQV-UHFFFAOYSA-N
ID: ALFNTRJPGFNJQV-UHFFFAOYSA-N
Comment: Energy0
Num peaks: 6
111.0440559 1.42647156
191.0338851 7.652189553
271.0600999 1.365772114
283.0600999 15.71935722
285.0393644 0.8274430369
301.0706646 66.99701561

Name: +ve in-silico MS/MS by CFM-ID for ALFNTRJPGFNJQV-UHFFFAOYSA-N
ID: ALFNTRJPGFNJQV-UHFFFAOYSA-N
Comment: Energy1
Num peaks: 12
111.0440559 6.742010142
149.0233204 1.742900824
191.0338851 4.742721322
205.0495352 1.51616631
247.0600999 1.987476846
255.0651853 1.937007218
257.0444498 1.840090299
271.0600999 4.907033336
273.0757499 8.775209418
283.0600999 15.11249389
285.0393644 1.060724202
301.0706646 30.271013

Name: +ve in-silico MS/MS by CFM-ID for ALFNTRJPGFNJQV-UHFFFAOYSA-N
ID: ALFNTRJPGFNJQV-UHFFFAOYSA-N
Comment: Energy2
Num peaks: 31
39.02292652 1.361938298
55.01784114 2.233654892
67.01784114 1.372889568
81.0334912 1.38153944
83.01275576 1.226481832
93.0334912 1.497123325
97.02840582 1.859664788
105.0334912 1.759402289
117.0334912 1.217445947
121.0284058 1.712884686
123.0440559 2.351908034
135.0440559 1.450226648
137.0233204 1.36883687
139.0389705 2.936510497
149.0233204 5.216225231
163.0389705 1.297134811
177.0182351 2.18557889
191.0338851 3.044780958
215.0338851 1.287446182
217.0495352 2.344060746
227.0338851 2.529358652
229.0495352 1.268738668
231.0287997 1.195284469
241.0495352 2.436193803
253.0495352 1.553480737
255.0651853 8.176280506
257.0444498 2.764102757
259.0600999 1.829209797
271.0600999 2.168312932
273.0757499 1.638461468
283.0600999 4.760928197

Name: +ve in-silico MS/MS by CFM-ID for FPIOBTBNRZPWJW-UHFFFAOYSA-N
ID: FPIOBTBNRZPWJW-UHFFFAOYSA-N
Comment: Energy0
Num peaks: 6
123.0440559 8.120784153
271.0600999 1.092773827
273.0757499 1.471600713
283.0600999 14.93688156
285.0393644 0.9485970265
301.0706646 68.15573391

Name: +ve in-silico MS/MS by CFM-ID for FPIOBTBNRZPWJW-UHFFFAOYSA-N
ID: FPIOBTBNRZPWJW-UHFFFAOYSA-N
Comment: Energy1
Num peaks: 10
93.0334912 2.70585796
95.04914126 2.18830068
123.0440559 11.47351606
255.0651853 2.059127377
257.0444498 2.455323993
259.0600999 1.430829283
271.0600999 4.516468051
273.0757499 9.473331452
283.0600999 13.85359016
301.0706646 30.89552884

Name: +ve in-silico MS/MS by CFM-ID for FPIOBTBNRZPWJW-UHFFFAOYSA-N
ID: FPIOBTBNRZPWJW-UHFFFAOYSA-N
Comment: Energy2
Num peaks: 31
15.02292652 1.380053765
39.02292652 1.042875494
49.00727645 5.0249221
51.02292652 2.561999389
77.00219107 1.611871341
79.01784114 1.50283193
93.0334912 1.93253274
95.04914126 2.352789935
121.0284058 2.826273002
123.0440559 4.853309101
137.0233204 4.548256362
139.0389705 1.503814938
147.0440559 1.260842438
153.0182351 3.238803026
185.0233204 1.072158824
191.0338851 1.205519464
201.0182351 2.492373015
211.0389705 2.779395332
213.0546206 1.836844277
215.0338851 1.42063347
217.0495352 1.407503751
227.0338851 2.77108315
239.0338851 2.009249386
241.0495352 2.310809761
255.0651853 4.636371478
257.0444498 3.044232976
259.0600999 2.075610424
271.0600999 1.464884546
273.0757499 1.590341488
283.0600999 5.19226382
285.0393644 1.841983619

Name: +ve in-silico MS/MS by CFM-ID for OBBCRPUNCUPUOS-UHFFFAOYSA-N
ID: OBBCRPUNCUPUOS-UHFFFAOYSA-N
Comment: Energy0
Num peaks: 6
95.04914126 2.181520813
207.0287997 1.452707871
271.0600999 1.032018521
273.0757499 1.331019087
283.0600999 14.86198147
301.0706646 73.60207257

Name: +ve in-silico MS/MS by CFM-ID for OBBCRPUNCUPUOS-UHFFFAOYSA-N
ID: OBBCRPUNCUPUOS-UHFFFAOYSA-N
Comment: Energy1
Num peaks: 10
95.04914126 4.104294919
165.0182351 1.226537981
207.0287997 1.801148035
257.0444498 2.492694669
259.0600999 1.78185257
271.0600999 4.159315541
273.0757499 10.64010444
283.0600999 15.47611902
285.0393644 1.034853425
301.0706646 38.01983861

Name: +ve in-silico MS/MS by CFM-ID for OBBCRPUNCUPUOS-UHFFFAOYSA-N
ID: OBBCRPUNCUPUOS-UHFFFAOYSA-N
Comment: Energy2
Num peaks: 31
15.02292652 0.9902871267
49.00727645 1.396421538
51.02292652 1.550789375
63.02292652 5.358234705
65.03857658 3.90930099
75.02292652 0.9165675338
77.03857658 2.02011668
79.01784114 1.135343472
95.04914126 2.685613335
105.0334912 1.76943909
107.0491413 1.256776674
113.0233204 1.518663465
133.0284058 1.764457086
135.0440559 1.012712002
139.0389705 1.074357624
157.0284058 1.99820802
161.0233204 2.712284405
165.0182351 3.056331851
167.0338851 1.175393681
213.0546206 1.958913713
215.0338851 2.071263285
227.0338851 2.247420541
229.0495352 1.337048668
239.0338851 2.884465783
241.0495352 1.323574411
253.0495352 2.079972573
255.0651853 4.809875634
257.0444498 2.278831695
271.0600999 1.960392194
273.0757499 2.014830469
283.0600999 4.868789287

Name: +ve in-silico MS/MS by CFM-ID for XARXXOJWHQUSIS-UHFFFAOYSA-N
ID: XARXXOJWHQUSIS-UHFFFAOYSA-N
Comment: Energy0
Num peaks: 6
107.0491413 3.142203226
125.0152543 3.280100649
265.0971541 0.8707100926
269.047617 4.404862342
271.0632671 1.185644249
301.0738318 79.60399477

Name: +ve in-silico MS/MS by CFM-ID for XARXXOJWHQUSIS-UHFFFAOYSA-N
ID: XARXXOJWHQUSIS-UHFFFAOYSA-N
Comment: Energy1
Num peaks: 9
51.02292652 1.404573219
107.0491413 3.909066033
125.0152543 31.54016827
127.0309044 2.552849513
150.0105033 1.225869627
193.0163169 3.960618825
269.047617 4.92522595
284.0472827 4.057162718
301.0738318 27.13241841

Name: +ve in-silico MS/MS by CFM-ID for XARXXOJWHQUSIS-UHFFFAOYSA-N
ID: XARXXOJWHQUSIS-UHFFFAOYSA-N
Comment: Energy2
Num peaks: 30
39.02292652 1.925082397
49.00727645 3.857527242
51.02292652 6.001834778
53.03857658 1.35630417
55.01784114 0.6954336968
63.02292652 5.919957646
65.03857658 0.803255485
75.02292652 2.094451708
78.03382555 0.9730872802
79.05422664 1.156199021
92.04947561 0.9147050457
96.98395416 0.9520398326
98.99960423 0.8698645403
101.0385766 1.40145613
104.0494756 2.426104584
107.0491413 5.465225131
113.0152543 0.8864167883
120.0443902 3.608074068
125.0152543 9.92085524
132.0443902 1.959666851
134.0600403 2.774394324
134.9996042 12.62940448
136.0756904 0.8399451627
137.0152543 5.757648437
150.0105033 1.267534448
159.0552893 0.7288257348
238.0418034 0.8426472812
269.047617 1.011624957
275.0581817 0.8799028598
285.0425317 0.6942770988

Name: +ve in-silico MS/MS by CFM-ID for OZEVXMDBOINMTC-UHFFFAOYSA-N
ID: OZEVXMDBOINMTC-UHFFFAOYSA-N
Comment: Energy0
Num peaks: 6
123.0440559 3.263359642
179.0338851 2.052765547
271.0600999 1.326462947
283.0600999 16.11726285
285.0393644 0.9282494268
301.0706646 69.82233886

Name: +ve in-silico MS/MS by CFM-ID for OZEVXMDBOINMTC-UHFFFAOYSA-N
ID: OZEVXMDBOINMTC-UHFFFAOYSA-N
Comment: Energy1
Num peaks: 12
123.0440559 11.91804668
179.0338851 1.594851716
191.0338851 1.527683785
201.0182351 1.037632275
255.0651853 1.395022072
257.0444498 2.268841444
259.0600999 1.255397871
271.0600999 3.415624662
273.0757499 8.187427861
283.0600999 15.60773467
285.0393644 1.047325613
301.0706646 30.98566451

Name: +ve in-silico MS/MS by CFM-ID for OZEVXMDBOINMTC-UHFFFAOYSA-N
ID: OZEVXMDBOINMTC-UHFFFAOYSA-N
Comment: Energy2
Num peaks: 31
51.02292652 1.13962543
68.99710569 1.43284799
83.01275576 1.64031631
85.02840582 1.297266063
105.0334912 1.230358069
117.0334912 1.147665777
121.0284058 1.557755788
135.0440559 2.2952152
137.0233204 5.450566838
139.0389705 1.794240098
149.0233204 1.337911864
153.0182351 4.24690276
161.0233204 1.666620854
163.0389705 1.296930902
179.0338851 2.092597664
191.0338851 1.999363637
199.0389705 1.439421098
201.0182351 2.272626381
215.0338851 1.160927592
217.0495352 1.14454441
227.0338851 1.925386259
231.0651853 1.171810066
239.0338851 2.375776237
241.0495352 2.412782608
243.0287997 1.04796936
255.0651853 6.346826318
257.0444498 2.826909517
259.0600999 1.727209397
271.0600999 1.377393378
273.0757499 2.563525181
283.0600999 5.336471343

Name: +ve in-silico MS/MS by CFM-ID for SFBYLUNXRRSEEP-UHFFFAOYSA-N
ID: SFBYLUNXRRSEEP-UHFFFAOYSA-N
Comment: Energy0
Num peaks: 6
72.00800472 0.01790845198
96.00800472 0.04587052649
188.0342195 0.006079181673
211.0349477 0.01258417854
235.0349477 0.1398962516
306.035676 99.76912968

Name: +ve in-silico MS/MS by CFM-ID for SFBYLUNXRRSEEP-UHFFFAOYSA-N
ID: SFBYLUNXRRSEEP-UHFFFAOYSA-N
Comment: Energy1
Num peaks: 6
77.99744004 0.1874472391
96.00800472 0.84191501
211.0349477 0.1314022624
217.0243831 0.09692145814
235.0349477 0.3655776218
306.035676 98.24729683

Name: +ve in-silico MS/MS by CFM-ID for SFBYLUNXRRSEEP-UHFFFAOYSA-N
ID: SFBYLUNXRRSEEP-UHFFFAOYSA-N
Comment: Energy2
Num peaks: 6
53.99744004 2.286449946
72.00800472 5.811997562
96.00800472 12.73936754
140.0342195 2.505776289
235.0349477 13.50720283
306.035676 51.19609164

Name: +ve in-silico MS/MS by CFM-ID for FAPWSAQOVOBPCP-LLVKDONJSA-N
ID: FAPWSAQOVOBPCP-LLVKDONJSA-N
Comment: Energy0
Num peaks: 6
137.0233204 8.270641318
161.0233204 4.560239684
163.0389705 8.199126303
271.0600999 4.866970098
283.0600999 10.14253709
301.0706646 47.738139

Name: +ve in-silico MS/MS by CFM-ID for FAPWSAQOVOBPCP-LLVKDONJSA-N
ID: FAPWSAQOVOBPCP-LLVKDONJSA-N
Comment: Energy1
Num peaks: 13
121.0284058 4.435892053
123.0440559 2.58231237
137.0233204 11.5940238
139.0389705 3.690034261
149.0233204 6.829594925
151.0389705 10.98817105
163.0389705 3.809262175
165.0546206 2.706201036
191.0338851 2.090945832
271.0600999 6.292889675
273.0757499 6.031848529
283.0600999 6.770453432
301.0706646 12.3177883

Name: +ve in-silico MS/MS by CFM-ID for FAPWSAQOVOBPCP-LLVKDONJSA-N
ID: FAPWSAQOVOBPCP-LLVKDONJSA-N
Comment: Energy2
Num peaks: 26
39.02292652 0.841340759
49.00727645 6.268128647
53.00219107 0.8533940266
65.03857658 2.097947305
67.01784114 2.058984524
93.0334912 1.248454602
95.01275576 1.027574128
95.04914126 1.480363646
105.0334912 4.270458441
109.0284058 2.200142277
117.0334912 5.802808219
119.0127558 0.8476064748
119.0491413 1.46363728
121.0284058 12.05180083
123.0440559 2.917078507
131.0127558 1.681804827
133.0284058 2.259399258
135.0440559 3.35322139
137.0233204 6.386708522
149.0233204 4.527418498
151.0389705 2.402150052
161.0233204 8.063363309
163.0389705 2.321469149
239.0702706 0.8262648639
255.0651853 1.870590404
269.0444498 0.9721606275

Name: +ve in-silico MS/MS by CFM-ID for FAPWSAQOVOBPCP-NSHDSACASA-N
ID: FAPWSAQOVOBPCP-NSHDSACASA-N
Comment: Energy0
Num peaks: 6
137.0233204 8.270641318
161.0233204 4.560239684
163.0389705 8.199126303
271.0600999 4.866970098
283.0600999 10.14253709
301.0706646 47.738139

Name: +ve in-silico MS/MS by CFM-ID for FAPWSAQOVOBPCP-NSHDSACASA-N
ID: FAPWSAQOVOBPCP-NSHDSACASA-N
Comment: Energy1
Num peaks: 13
121.0284058 4.435892053
123.0440559 2.58231237
137.0233204 11.5940238
139.0389705 3.690034261
149.0233204 6.829594925
151.0389705 10.98817105
163.0389705 3.809262175
165.0546206 2.706201036
191.0338851 2.090945832
271.0600999 6.292889675
273.0757499 6.031848529
283.0600999 6.770453432
301.0706646 12.3177883

Name: +ve in-silico MS/MS by CFM-ID for FAPWSAQOVOBPCP-NSHDSACASA-N
ID: FAPWSAQOVOBPCP-NSHDSACASA-N
Comment: Energy2
Num peaks: 26
39.02292652 0.841340759
49.00727645 6.268128647
53.00219107 0.8533940266
65.03857658 2.097947305
67.01784114 2.058984524
93.0334912 1.248454602
95.01275576 1.027574128
95.04914126 1.480363646
105.0334912 4.270458441
109.0284058 2.200142277
117.0334912 5.802808219
119.0127558 0.8476064748
119.0491413 1.46363728
121.0284058 12.05180083
123.0440559 2.917078507
131.0127558 1.681804827
133.0284058 2.259399258
135.0440559 3.35322139
137.0233204 6.386708522
149.0233204 4.527418498
151.0389705 2.402150052
161.0233204 8.063363309
163.0389705 2.321469149
239.0702706 0.8262648639
255.0651853 1.870590404
269.0444498 0.9721606275

Name: +ve in-silico MS/MS by CFM-ID for GLMPLZUBQDAZEN-CVEARBPZSA-N
ID: GLMPLZUBQDAZEN-CVEARBPZSA-N
Comment: Energy0
Num peaks: 6
123.0440559 8.162815529
139.0389705 4.674750167
271.0600999 5.943369899
273.0757499 1.498597347
283.0600999 3.682751365
301.0706646 70.24521615

Name: +ve in-silico MS/MS by CFM-ID for GLMPLZUBQDAZEN-CVEARBPZSA-N
ID: GLMPLZUBQDAZEN-CVEARBPZSA-N
Comment: Energy1
Num peaks: 8
95.04914126 2.650102294
123.0440559 5.74600329
255.0651853 2.618872919
271.0600999 11.53194789
273.0757499 4.437894874
283.0600999 5.914057677
285.0393644 7.565646555
301.0706646 42.0266052

Name: +ve in-silico MS/MS by CFM-ID for GLMPLZUBQDAZEN-CVEARBPZSA-N
ID: GLMPLZUBQDAZEN-CVEARBPZSA-N
Comment: Energy2
Num peaks: 16
49.00727645 6.514381356
51.02292652 5.486151546
63.02292652 1.863624928
65.03857658 3.106929142
67.01784114 3.182719873
79.05422664 3.56164668
95.01275576 4.36545492
95.04914126 7.827779198
97.02840582 3.07054033
109.0284058 10.71421202
111.0076704 1.63740682
111.0440559 4.437827958
123.0440559 11.42626645
139.0389705 9.731715354
237.0546206 1.257544251
255.0651853 2.367617009

Name: +ve in-silico MS/MS by CFM-ID for MQSZRBPYXNEFHF-UHFFFAOYSA-N
ID: MQSZRBPYXNEFHF-UHFFFAOYSA-N
Comment: Energy0
Num peaks: 6
95.04914126 1.080202576
269.0444498 4.442420343
271.0600999 2.004085897
273.0757499 1.895931266
283.0600999 11.59738617
301.0706646 71.33285369

Name: +ve in-silico MS/MS by CFM-ID for MQSZRBPYXNEFHF-UHFFFAOYSA-N
ID: MQSZRBPYXNEFHF-UHFFFAOYSA-N
Comment: Energy1
Num peaks: 14
95.04914126 3.185963379
105.0334912 1.426347734
107.0491413 1.437472146
207.0287997 2.838660139
243.0287997 2.575857873
247.0600999 2.099455042
257.0444498 2.296251944
259.0600999 1.894746969
269.0444498 6.051681064
271.0600999 4.856474953
273.0757499 5.997651212
283.0600999 12.28748581
285.0393644 1.856891656
301.0706646 32.08164588

Name: +ve in-silico MS/MS by CFM-ID for MQSZRBPYXNEFHF-UHFFFAOYSA-N
ID: MQSZRBPYXNEFHF-UHFFFAOYSA-N
Comment: Energy2
Num peaks: 31
55.01784114 1.247633412
63.02292652 3.693025863
65.03857658 3.183566317
67.01784114 1.37599165
75.02292652 2.487586855
77.00219107 3.5280884
77.03857658 5.48264641
79.01784114 1.764700558
81.0334912 2.544490008
83.04914126 1.53982783
93.0334912 1.092869366
95.04914126 2.054817516
97.02840582 2.487648846
105.0334912 10.31326393
107.0491413 4.541126142
121.0284058 3.684802181
123.0440559 3.30785991
135.0440559 1.848583488
137.0233204 1.580035284
139.0389705 2.192139224
149.0233204 2.796757771
151.0389705 1.205269829
165.0182351 1.562219355
179.0338851 1.243231962
217.0495352 1.206235432
241.0495352 1.234057559
245.0444498 1.537099273
255.0651853 1.337117876
257.0444498 1.763925067
283.0600999 1.918617501
285.0393644 1.164679289

Name: +ve in-silico MS/MS by CFM-ID for SNBGJGNOQURXCI-UHFFFAOYSA-N
ID: SNBGJGNOQURXCI-UHFFFAOYSA-N
Comment: Energy0
Num peaks: 6
123.0440559 1.77261297
151.0389705 0.921454892
269.0444498 3.539383941
271.0600999 1.242253438
283.0600999 50.97296025
301.0706646 35.2449256

Name: +ve in-silico MS/MS by CFM-ID for SNBGJGNOQURXCI-UHFFFAOYSA-N
ID: SNBGJGNOQURXCI-UHFFFAOYSA-N
Comment: Energy1
Num peaks: 10
123.0440559 3.215640402
133.0284058 3.990734608
135.0440559 2.633246664
147.0076704 2.00386
149.0233204 10.50660704
151.0389705 14.90139017
271.0600999 2.929201078
273.0757499 7.671723497
283.0600999 27.13511546
301.0706646 5.265376536

Name: +ve in-silico MS/MS by CFM-ID for SNBGJGNOQURXCI-UHFFFAOYSA-N
ID: SNBGJGNOQURXCI-UHFFFAOYSA-N
Comment: Energy2
Num peaks: 29
39.02292652 1.369225397
55.01784114 1.546060648
57.0334912 2.990507624
67.01784114 1.659613826
79.01784114 1.547633979
81.0334912 0.9798201962
95.04914126 1.545169058
107.0491413 4.410577693
121.0284058 4.928633497
123.0440559 4.822844192
133.0284058 4.784232976
135.0440559 4.089475665
147.0076704 2.449455326
149.0233204 4.116671164
151.0389705 4.434176989
161.0233204 1.71314752
217.0495352 0.9372270959
227.0338851 0.9832760282
241.0495352 3.028064937
251.0338851 1.110350638
253.0495352 8.764050852
255.0651853 3.681059593
257.0444498 1.494906131
259.0600999 1.017354817
265.0495352 1.382827605
267.0287997 0.9525665923
269.0444498 1.070040301
283.0600999 6.87800287
285.0393644 1.349422106

Name: +ve in-silico MS/MS by CFM-ID for CXJSOEPQXUCJSA-UHFFFAOYSA-N
ID: CXJSOEPQXUCJSA-UHFFFAOYSA-N
Comment: Energy0
Num peaks: 8
29.03857658 3.030510055
282.9936908 3.15602306
285.0093409 6.588459672
295.0300763 2.818783293
311.0249909 3.713227275
313.040641 18.98391871
315.056291 2.350541127
341.0719411 39.49599674

Name: +ve in-silico MS/MS by CFM-ID for CXJSOEPQXUCJSA-UHFFFAOYSA-N
ID: CXJSOEPQXUCJSA-UHFFFAOYSA-N
Comment: Energy1
Num peaks: 15
29.03857658 7.014101664
47.04914126 2.493494999
124.9820635 3.219214636
173.0709393 1.427913831
189.0658539 2.196440946
266.9987762 2.656199405
279.0529199 1.019068179
281.06857 1.618048402
282.9936908 7.182105446
285.0093409 22.11363622
295.0300763 2.6258736
311.0249909 2.789153714
313.040641 17.51216762
315.056291 1.013462445
341.0719411 5.869802558

Name: +ve in-silico MS/MS by CFM-ID for CXJSOEPQXUCJSA-UHFFFAOYSA-N
ID: CXJSOEPQXUCJSA-UHFFFAOYSA-N
Comment: Energy2
Num peaks: 31
15.02292652 1.401914705
25.00727645 1.774144745
27.02292652 1.585771068
29.03857658 10.40337111
40.01817548 1.263691835
41.00219107 1.592869848
47.04914126 3.826177962
52.01817548 2.813667748
63.02292652 1.123606438
65.03857658 2.465343037
67.05422664 1.716480443
94.06512568 1.813536485
105.0447246 1.31427517
107.0603746 2.352399223
111.0189038 5.791918092
120.0443902 3.208829122
134.0600403 1.022498071
177.9722271 1.47822712
179.9878771 1.190194656
189.0658539 1.626952423
194.0035272 1.04777582
207.0239283 1.621839931
234.9936908 1.321055014
266.9987762 1.076830064
282.9936908 1.948539152
285.0093409 2.842008701
295.0300763 2.059595305
297.0457264 1.039494172
311.0249909 0.972986169
315.056291 1.079713649
325.040641 1.187534964

Name: +ve in-silico MS/MS by CFM-ID for BABJNKGTTYCTOO-ULCDLSAGSA-N
ID: BABJNKGTTYCTOO-ULCDLSAGSA-N
Comment: Energy0
Num peaks: 6
177.0546206 1.254193185
257.0444498 1.072573914
313.0706646 0.9681904334
323.0550145 25.00884361
325.034279 1.077312313
341.0655792 62.57284592

Name: +ve in-silico MS/MS by CFM-ID for BABJNKGTTYCTOO-ULCDLSAGSA-N
ID: BABJNKGTTYCTOO-ULCDLSAGSA-N
Comment: Energy1
Num peaks: 12
137.0233204 13.82239954
139.0389705 2.425209206
175.0389705 1.968814189
177.0546206 2.068390353
201.0182351 5.230139297
203.0338851 8.052698656
205.0495352 10.08213213
295.0600999 1.789893341
311.0550145 3.155252555
313.0706646 11.79115393
323.0550145 10.04397605
341.0655792 9.971422427

Name: +ve in-silico MS/MS by CFM-ID for BABJNKGTTYCTOO-ULCDLSAGSA-N
ID: BABJNKGTTYCTOO-ULCDLSAGSA-N
Comment: Energy2
Num peaks: 31
39.02292652 1.274713309
95.04914126 1.073374665
109.0284058 1.781798846
111.0440559 1.343276046
121.0284058 4.630795211
123.0440559 1.205005838
131.0127558 2.726850038
133.0284058 1.300062493
137.0233204 8.555494982
149.0233204 1.451486701
175.0389705 3.152649806
177.0546206 2.31320388
185.0233204 1.990178632
187.0389705 3.477313155
201.0182351 4.323416754
203.0338851 2.704753245
213.0182351 1.490420498
231.0287997 1.317955341
257.0444498 1.802128368
277.0131497 1.11439395
279.0287997 0.932337573
293.0444498 0.9949107156
295.0600999 5.196232517
297.0393644 0.9781029149
299.0550145 1.31662538
305.0444498 3.042577209
309.0393644 1.107369779
311.0550145 1.619110204
313.0706646 1.978323475
323.0550145 5.476103617
325.034279 1.034200462

Name: +ve in-silico MS/MS by CFM-ID for CXOXHMZGEKVPMT-UHFFFAOYSA-N
ID: CXOXHMZGEKVPMT-UHFFFAOYSA-N
Comment: Energy0
Num peaks: 6
43.01784114 1.380865174
72.04439023 1.137711884
134.0600403 0.919871019
265.0971541 0.9342641403
283.0632671 5.585523049
301.0738318 86.72364877

Name: +ve in-silico MS/MS by CFM-ID for CXOXHMZGEKVPMT-UHFFFAOYSA-N
ID: CXOXHMZGEKVPMT-UHFFFAOYSA-N
Comment: Energy1
Num peaks: 10
71.01275576 2.41962575
134.0600403 3.074349974
138.0105033 3.063648661
140.0261533 1.989670394
182.036718 3.093282795
231.0683525 6.076234648
244.0523681 10.50149119
273.0789172 9.627149395
283.0632671 4.400287687
301.0738318 36.52075181

Name: +ve in-silico MS/MS by CFM-ID for CXOXHMZGEKVPMT-UHFFFAOYSA-N
ID: CXOXHMZGEKVPMT-UHFFFAOYSA-N
Comment: Energy2
Num peaks: 29
15.02292652 3.320020543
25.00727645 2.727099154
27.02292652 1.866576822
41.00219107 7.857360033
43.01784114 9.131092991
49.00727645 1.28122549
51.02292652 2.000452216
54.03382555 3.513708534
63.02292652 1.610540836
65.03857658 1.007543761
70.02874017 2.389385757
72.04439023 4.376660707
96.98395416 1.301402848
104.0494756 1.491359278
116.0494756 5.006405859
134.0600403 5.716187012
138.0105033 5.556169312
140.0261533 5.919593353
164.0261533 1.211487194
204.0574535 2.018223197
210.0913404 1.375804971
226.0418034 1.090407583
228.0574535 1.11712353
230.036718 1.329321183
231.0683525 1.042682771
265.0971541 1.058404596
273.0425317 0.9777528674
283.0632671 1.572559702
285.0425317 1.34959716

Name: +ve in-silico MS/MS by CFM-ID for QVYSSMFEUBQBEU-UHFFFAOYSA-N
ID: QVYSSMFEUBQBEU-UHFFFAOYSA-N
Comment: Energy0
Num peaks: 6
123.0440559 3.70562275
271.0600999 1.684625791
273.0757499 2.336588128
283.0600999 10.77137343
285.0393644 0.9780574022
301.0706646 73.37291854

Name: +ve in-silico MS/MS by CFM-ID for QVYSSMFEUBQBEU-UHFFFAOYSA-N
ID: QVYSSMFEUBQBEU-UHFFFAOYSA-N
Comment: Energy1
Num peaks: 14
93.0334912 2.005126153
95.04914126 1.95120094
123.0440559 6.467466261
137.0233204 1.123513191
137.0597059 1.11350495
243.0651853 1.454626828
245.0808353 1.428580507
257.0444498 2.072895422
259.0600999 1.529172429
271.0600999 8.166985039
273.0757499 10.83046238
283.0600999 10.45009915
285.0393644 1.578633343
301.0706646 30.72876335

Name: +ve in-silico MS/MS by CFM-ID for QVYSSMFEUBQBEU-UHFFFAOYSA-N
ID: QVYSSMFEUBQBEU-UHFFFAOYSA-N
Comment: Energy2
Num peaks: 31
15.02292652 0.9884167568
39.02292652 1.143709039
49.00727645 2.246218502
51.02292652 1.530812381
65.03857658 3.226705448
67.01784114 2.17559654
79.01784114 2.1126237
91.01784114 1.074688341
93.0334912 3.923317052
95.04914126 3.479191816
97.02840582 0.9357054398
105.0334912 2.845258524
109.0284058 0.9357677063
111.0440559 1.419827889
121.0284058 12.5549619
123.0440559 5.81219138
137.0233204 5.825070422
137.0597059 2.362046094
151.0389705 1.37108445
201.0182351 2.034878785
227.0338851 2.239630887
229.0495352 2.424450186
241.0495352 0.8509331
245.0808353 0.80944231
255.0651853 1.377053712
257.0444498 2.773157111
259.0600999 1.907934479
271.0600999 1.442849755
273.0757499 0.9274849907
283.0600999 2.235827309
285.0393644 1.577937086

Name: +ve in-silico MS/MS by CFM-ID for MFGPUMDDJCTHOI-UHFFFAOYSA-N
ID: MFGPUMDDJCTHOI-UHFFFAOYSA-N
Comment: Energy0
Num peaks: 6
126.0298028 3.477855555
151.0250518 8.147487926
167.0199664 1.244780292
169.0356164 70.74681873
283.0673105 3.115804986
301.0778752 7.315719094

Name: +ve in-silico MS/MS by CFM-ID for MFGPUMDDJCTHOI-UHFFFAOYSA-N
ID: MFGPUMDDJCTHOI-UHFFFAOYSA-N
Comment: Energy1
Num peaks: 6
124.0141527 5.969751795
126.0298028 13.092848
141.0407018 4.683798738
151.0250518 11.04943612
169.0356164 50.14326294
258.0720615 1.312515675

Name: +ve in-silico MS/MS by CFM-ID for MFGPUMDDJCTHOI-UHFFFAOYSA-N
ID: MFGPUMDDJCTHOI-UHFFFAOYSA-N
Comment: Energy2
Num peaks: 8
83.02398914 3.979746195
98.03488817 8.397377216
124.0141527 5.363343801
126.0298028 14.07889865
141.0407018 2.312888171
151.0250518 19.05411134
152.0090673 7.507943826
169.0356164 21.14031453

Name: +ve in-silico MS/MS by CFM-ID for FIYPYRNWAKRRIU-UHFFFAOYSA-N
ID: FIYPYRNWAKRRIU-UHFFFAOYSA-N
Comment: Energy0
Num peaks: 6
107.0491413 1.937512463
193.0131497 1.10904559
269.0444498 4.089778131
271.0600999 1.512757209
283.0600999 13.55022212
301.0706646 68.11007263

Name: +ve in-silico MS/MS by CFM-ID for FIYPYRNWAKRRIU-UHFFFAOYSA-N
ID: FIYPYRNWAKRRIU-UHFFFAOYSA-N
Comment: Energy1
Num peaks: 11
107.0491413 3.691720728
109.0647913 2.230095192
193.0131497 4.037367406
229.0495352 1.112900179
243.0287997 1.082457726
269.0444498 6.119196219
271.0600999 4.484910783
273.0757499 6.342361719
283.0600999 14.69023043
285.0393644 1.470968916
301.0706646 35.30613861

Name: +ve in-silico MS/MS by CFM-ID for FIYPYRNWAKRRIU-UHFFFAOYSA-N
ID: FIYPYRNWAKRRIU-UHFFFAOYSA-N
Comment: Energy2
Num peaks: 31
41.00219107 1.277265526
49.00727645 1.064284355
63.02292652 4.361762337
65.03857658 1.266814686
67.01784114 1.121062192
68.99710569 1.576397343
91.01784114 1.299466243
101.0385766 1.322395948
107.0491413 7.612863266
125.0233204 1.794046591
131.0491413 1.308307507
135.0440559 2.573796935
137.0233204 1.779975815
141.0182351 1.660749402
145.0284058 1.56851637
151.002585 2.45549707
153.0182351 2.252574657
159.0440559 2.5707451
175.0389705 1.190142193
193.0131497 1.894251908
201.0546206 2.929429691
213.0546206 2.294592926
229.0495352 3.849244724
239.0338851 1.338697052
245.0444498 1.262119022
255.0651853 1.138395876
257.0444498 1.262267848
259.0600999 1.135444614
271.0600999 1.108800179
283.0600999 2.206450417
285.0393644 1.351459442

Name: +ve in-silico MS/MS by CFM-ID for TUTSVLUUGMNALO-UHFFFAOYSA-N
ID: TUTSVLUUGMNALO-UHFFFAOYSA-N
Comment: Energy0
Num peaks: 6
111.0440559 1.428095903
191.0338851 7.684816882
271.0600999 1.368528002
283.0600999 15.75212254
285.0393644 1.027655891
301.0706646 67.18493216

Name: +ve in-silico MS/MS by CFM-ID for TUTSVLUUGMNALO-UHFFFAOYSA-N
ID: TUTSVLUUGMNALO-UHFFFAOYSA-N
Comment: Energy1
Num peaks: 10
111.0440559 6.983068864
191.0338851 5.042358152
205.0495352 1.566673454
255.0651853 2.021243148
257.0444498 1.621174617
259.0600999 1.716243722
271.0600999 5.066591626
273.0757499 9.145520636
283.0600999 15.69858378
301.0706646 31.90804322

Name: +ve in-silico MS/MS by CFM-ID for TUTSVLUUGMNALO-UHFFFAOYSA-N
ID: TUTSVLUUGMNALO-UHFFFAOYSA-N
Comment: Energy2
Num peaks: 31
39.02292652 1.15744194
55.01784114 2.294546992
67.01784114 2.379696476
81.0334912 1.22774022
93.0334912 1.55676052
97.02840582 1.851710279
105.0334912 1.78826646
117.0334912 1.278785842
121.0284058 2.070595865
123.0440559 2.906418385
135.0440559 1.349986822
149.0233204 5.245443376
151.0389705 1.596075029
163.0389705 1.638035633
165.0182351 1.36127897
177.0182351 1.473397188
179.0338851 1.151633247
191.0338851 4.20923262
205.0495352 1.277004857
215.0338851 1.718281846
217.0495352 1.712029998
229.0495352 1.162878973
241.0495352 2.03906254
253.0495352 1.618828711
255.0651853 8.886085401
257.0444498 2.713756013
259.0600999 1.504376179
271.0600999 2.360860275
273.0757499 2.128044331
283.0600999 5.087446794
285.0393644 1.306413846

Name: +ve in-silico MS/MS by CFM-ID for NHZLNPMOSADWGC-UHFFFAOYSA-N
ID: NHZLNPMOSADWGC-UHFFFAOYSA-N
Comment: Energy0
Num peaks: 6
146.0712737 4.117533603
156.0113759 13.81965528
171.0222749 1.484227936
274.064474 1.202765792
284.048824 28.8222233
301.0753731 46.66186115

Name: +ve in-silico MS/MS by CFM-ID for NHZLNPMOSADWGC-UHFFFAOYSA-N
ID: NHZLNPMOSADWGC-UHFFFAOYSA-N
Comment: Energy1
Num peaks: 6
66.03382555 4.620705697
146.0712737 15.41583867
156.0113759 34.07094112
208.0175239 2.370337349
284.048824 13.94218751
301.0753731 12.41911497

Name: +ve in-silico MS/MS by CFM-ID for NHZLNPMOSADWGC-UHFFFAOYSA-N
ID: NHZLNPMOSADWGC-UHFFFAOYSA-N
Comment: Energy2
Num peaks: 15
40.01817548 4.683856335
49.00727645 2.125225908
50.00252542 3.156041722
51.02292652 3.501228211
63.02292652 21.91431526
65.03857658 7.449865359
76.01817548 4.838610139
78.03382555 5.391012664
80.04947561 3.413911357
92.04947561 1.691601729
94.06512568 3.332747676
104.0494756 1.559193805
119.0603746 6.443829105
146.0712737 9.692705017
284.048824 2.206333707

Name: +ve in-silico MS/MS by CFM-ID for MCSQVSPITLWUGY-RIYZIHGNSA-N
ID: MCSQVSPITLWUGY-RIYZIHGNSA-N
Comment: Energy0
Num peaks: 12
107.0491413 1.767264494
109.0284058 2.201837659
121.0284058 17.88248806
123.0440559 3.525103787
133.0284058 2.562247595
135.0440559 1.583175215
265.0495352 5.519759422
269.0808353 1.654083719
295.0600999 1.431802179
313.0706646 4.714428085
323.0550145 9.120365625
341.0655792 29.41306573

Name: +ve in-silico MS/MS by CFM-ID for MCSQVSPITLWUGY-RIYZIHGNSA-N
ID: MCSQVSPITLWUGY-RIYZIHGNSA-N
Comment: Energy1
Num peaks: 26
93.0334912 0.7863646984
95.04914126 0.7130782235
105.0334912 2.959297891
107.0491413 1.447376994
109.0284058 1.796134332
109.0647913 0.810769578
121.0284058 10.98904488
123.0440559 6.089026523
131.0127558 2.538412148
133.0284058 6.856628275
135.0440559 3.250790474
161.0233204 5.752096963
163.0389705 3.463677819
177.0182351 1.185241394
219.0287997 0.8066373365
231.0287997 1.704214705
265.0495352 1.425197625
267.0651853 1.061074905
269.0808353 1.50100701
295.0600999 1.051524395
297.0757499 1.300516281
309.0393644 1.284900442
311.0550145 3.929008346
313.0706646 7.162301697
323.0550145 4.838012843
341.0655792 5.721573585

Name: +ve in-silico MS/MS by CFM-ID for MCSQVSPITLWUGY-RIYZIHGNSA-N
ID: MCSQVSPITLWUGY-RIYZIHGNSA-N
Comment: Energy2
Num peaks: 25
49.00727645 3.342074994
51.02292652 1.541506056
65.03857658 3.995625175
75.02292652 8.978903802
77.03857658 6.05087766
79.05422664 1.071993343
91.01784114 1.1637387
93.0334912 1.504380217
95.04914126 1.526307701
103.0178411 2.088815253
105.0334912 5.940106805
107.0491413 3.331016361
109.0284058 1.026648533
117.0334912 1.522458192
121.0284058 8.294091268
123.0440559 1.414033604
131.0127558 5.938065512
133.0284058 9.34876956
135.0440559 3.091126903
159.0076704 1.48432286
161.0233204 2.654359031
179.0338851 1.009500944
311.0550145 0.9330671354
313.0706646 1.751541477
323.0550145 1.324529631

Name: +ve in-silico MS/MS by CFM-ID for WVADKXWSLHLDCL-UHFFFAOYSA-N
ID: WVADKXWSLHLDCL-UHFFFAOYSA-N
Comment: Energy0
Num peaks: 6
137.0597059 1.54685762
181.0131497 5.211886282
271.0600999 6.257388188
273.0757499 1.801266863
283.0600999 10.40087492
301.0706646 62.66814973

Name: +ve in-silico MS/MS by CFM-ID for WVADKXWSLHLDCL-UHFFFAOYSA-N
ID: WVADKXWSLHLDCL-UHFFFAOYSA-N
Comment: Energy1
Num peaks: 14
79.05422664 3.725879812
91.05422664 8.292209794
105.0334912 2.9227907
107.0491413 7.31314506
121.0647913 1.923698801
165.0182351 5.893366563
181.0131497 12.68470071
195.0287997 1.840214325
223.0237144 1.840057468
255.0651853 1.84128465
271.0600999 4.59493217
273.0757499 3.330111278
283.0600999 6.880295998
301.0706646 17.46579079

Name: +ve in-silico MS/MS by CFM-ID for WVADKXWSLHLDCL-UHFFFAOYSA-N
ID: WVADKXWSLHLDCL-UHFFFAOYSA-N
Comment: Energy2
Num peaks: 31
39.02292652 1.786530148
49.00727645 3.042987226
51.02292652 2.334383779
56.99710569 0.9657228893
63.02292652 3.462041889
65.00219107 0.8427565933
65.03857658 2.279615704
67.01784114 0.7010325318
75.02292652 0.893515843
79.05422664 3.305273751
83.01275576 0.7175382857
91.05422664 11.31694759
93.06987671 3.692301337
95.01275576 0.9283640979
105.0334912 9.419379553
107.0491413 4.513314492
111.0076704 3.622418071
113.0233204 2.174223714
117.0334912 2.080072484
119.0491413 1.459570646
137.0233204 1.934428169
149.0233204 2.543818209
151.002585 1.598696961
153.0182351 2.087007999
155.0338851 0.9700264323
165.0182351 4.233821739
181.0131497 2.147046842
239.0702706 0.7366133455
255.0651853 2.632610954
271.0600999 0.7572899935
283.0600999 0.9734792504

Name: +ve in-silico MS/MS by CFM-ID for GGNRJMYAXINNLX-UHFFFAOYSA-N
ID: GGNRJMYAXINNLX-UHFFFAOYSA-N
Comment: Energy0
Num peaks: 6
269.0444498 0.5859806338
277.0495352 0.5218334259
281.0444498 0.7192795288
295.0600999 0.4384555329
305.0444498 2.149819572
323.0550145 91.92629134

Name: +ve in-silico MS/MS by CFM-ID for GGNRJMYAXINNLX-UHFFFAOYSA-N
ID: GGNRJMYAXINNLX-UHFFFAOYSA-N
Comment: Energy1
Num peaks: 10
267.0651853 3.048884788
275.0338851 3.139004281
277.0495352 7.483415877
279.0287997 3.127514855
279.0651853 4.897321148
281.0444498 3.799079439
293.0444498 5.104617506
295.0600999 22.37617162
305.0444498 2.065197522
323.0550145 25.15113997

Name: +ve in-silico MS/MS by CFM-ID for GGNRJMYAXINNLX-UHFFFAOYSA-N
ID: GGNRJMYAXINNLX-UHFFFAOYSA-N
Comment: Energy2
Num peaks: 31
53.00219107 1.235489487
119.0127558 2.524015333
121.0284058 2.333715327
129.0334912 1.575937371
133.0284058 2.108424995
145.0284058 1.935546731
173.0233204 5.06262279
175.0389705 3.040452088
185.0233204 1.441085657
211.0389705 1.410174092
225.0182351 1.333525766
225.0546206 1.515695222
235.0389705 1.762532566
237.0546206 4.466839649
247.0389705 1.645203971
249.0546206 1.390648862
251.0702706 2.569939361
253.0495352 7.640711536
259.0389705 1.487633165
261.0546206 2.313713285
263.0338851 4.204875188
267.0651853 1.281340768
269.0444498 2.251911306
275.0338851 3.553547662
277.0495352 7.543369494
279.0287997 1.906067968
281.0444498 5.56550339
291.0287997 1.606512022
293.0444498 1.591482245
295.0600999 1.441162377
305.0444498 1.49485866

Name: +ve in-silico MS/MS by CFM-ID for GLMPLZUBQDAZEN-UHFFFAOYSA-N
ID: GLMPLZUBQDAZEN-UHFFFAOYSA-N
Comment: Energy0
Num peaks: 6
123.0440559 8.16276766
139.0389705 4.674721383
271.0600999 5.943043892
273.0757499 1.493273437
283.0600999 3.682751365
301.0706646 70.24521615

Name: +ve in-silico MS/MS by CFM-ID for GLMPLZUBQDAZEN-UHFFFAOYSA-N
ID: GLMPLZUBQDAZEN-UHFFFAOYSA-N
Comment: Energy1
Num peaks: 8
95.04914126 2.643545659
123.0440559 5.744394642
255.0651853 2.609328609
271.0600999 11.49069318
273.0757499 4.385649068
283.0600999 5.914057677
285.0393644 7.565646555
301.0706646 42.0266052

Name: +ve in-silico MS/MS by CFM-ID for GLMPLZUBQDAZEN-UHFFFAOYSA-N
ID: GLMPLZUBQDAZEN-UHFFFAOYSA-N
Comment: Energy2
Num peaks: 16
49.00727645 6.391366344
51.02292652 5.441519978
63.02292652 1.765342139
65.03857658 3.110420674
67.01784114 3.182719873
79.05422664 3.292101124
95.01275576 4.36545492
95.04914126 8.430774525
97.02840582 3.07054033
109.0284058 10.71421202
111.0076704 1.63740682
111.0440559 4.330684747
123.0440559 11.35762794
139.0389705 9.638096796
237.0546206 1.257544251
255.0651853 2.258381305

Name: +ve in-silico MS/MS by CFM-ID for OEYQBKYISMRWQB-UHFFFAOYSA-N
ID: OEYQBKYISMRWQB-UHFFFAOYSA-N
Comment: Energy0
Num peaks: 6
109.0284058 7.769465445
111.0440559 1.924723127
269.0444498 3.989122072
271.0600999 1.589543675
283.0600999 12.83663733
301.0706646 61.65017502

Name: +ve in-silico MS/MS by CFM-ID for OEYQBKYISMRWQB-UHFFFAOYSA-N
ID: OEYQBKYISMRWQB-UHFFFAOYSA-N
Comment: Energy1
Num peaks: 18
77.00219107 1.882753876
79.01784114 1.768768766
81.0334912 1.656015672
109.0284058 10.70970156
111.0440559 2.648005307
191.0338851 1.281471963
217.0495352 1.309213841
241.0495352 1.670228448
243.0287997 1.849746267
247.0600999 1.343869014
255.0651853 1.466693984
257.0444498 1.600904375
269.0444498 4.468727263
271.0600999 5.164307529
273.0757499 7.381396391
283.0600999 9.850379554
285.0393644 1.470444994
301.0706646 23.23303219

Name: +ve in-silico MS/MS by CFM-ID for OEYQBKYISMRWQB-UHFFFAOYSA-N
ID: OEYQBKYISMRWQB-UHFFFAOYSA-N
Comment: Energy2
Num peaks: 31
49.00727645 3.779298376
51.02292652 4.01461849
53.03857658 2.067126296
75.02292652 3.387349194
77.00219107 2.417048157
79.01784114 1.829912476
81.0334912 2.090559112
97.02840582 1.855883945
109.0284058 5.547139474
111.0440559 1.857847272
119.0127558 1.118117342
121.0284058 1.340838992
123.0440559 1.05154184
131.0127558 7.866127217
135.0440559 1.123617712
139.0389705 1.614958229
149.0233204 2.078472514
151.0389705 2.346473491
161.0233204 1.167328488
179.0338851 1.133278617
227.0338851 1.036873021
229.0495352 1.38603407
231.0651853 1.162674924
241.0495352 1.732712619
245.0444498 1.042134752
253.0495352 2.422432819
255.0651853 3.045137678
257.0444498 2.247186213
271.0600999 1.090117545
283.0600999 2.427865759
285.0393644 1.169635052

Name: +ve in-silico MS/MS by CFM-ID for RRRSSAVLTCVNIQ-UHFFFAOYSA-N
ID: RRRSSAVLTCVNIQ-UHFFFAOYSA-N
Comment: Energy0
Num peaks: 6
109.0284058 1.970480004
269.0444498 4.218093468
271.0600999 1.569219778
273.0757499 1.61968767
283.0600999 13.56123199
301.0706646 66.24140041

Name: +ve in-silico MS/MS by CFM-ID for RRRSSAVLTCVNIQ-UHFFFAOYSA-N
ID: RRRSSAVLTCVNIQ-UHFFFAOYSA-N
Comment: Energy1
Num peaks: 16
109.0284058 3.00019349
111.0440559 1.588102539
191.0338851 3.528190618
241.0495352 2.068306247
243.0287997 2.423984923
245.0444498 1.247858997
247.0600999 1.963685649
253.0495352 0.9749249756
255.0651853 1.78690571
257.0444498 1.741343488
269.0444498 5.324912322
271.0600999 5.071919954
273.0757499 6.772464883
283.0600999 11.8863234
285.0393644 2.146534586
301.0706646 28.64825414

Name: +ve in-silico MS/MS by CFM-ID for RRRSSAVLTCVNIQ-UHFFFAOYSA-N
ID: RRRSSAVLTCVNIQ-UHFFFAOYSA-N
Comment: Energy2
Num peaks: 31
49.00727645 1.401631075
51.02292652 1.885597063
55.01784114 1.229798407
75.02292652 3.248154574
79.01784114 1.816741031
81.0334912 1.454247294
97.02840582 1.765211188
109.0284058 4.464039599
121.0284058 2.20994652
123.0440559 1.322032189
131.0127558 7.375404003
133.0284058 1.258122566
137.0233204 1.960872947
139.0389705 1.882087675
149.0233204 1.931831866
151.0389705 2.124624921
159.0076704 1.243950046
175.0389705 1.708254656
191.0338851 2.375379246
211.0389705 1.291152609
227.0338851 1.214646047
229.0495352 1.483012631
241.0495352 1.937543699
245.0444498 1.247238871
253.0495352 2.067440962
255.0651853 2.984115281
257.0444498 2.459980545
259.0600999 1.19222869
269.0444498 1.465020998
283.0600999 2.234072315
285.0393644 1.380740031

Name: +ve in-silico MS/MS by CFM-ID for AMPDZVASNOBSQZ-UHFFFAOYSA-N
ID: AMPDZVASNOBSQZ-UHFFFAOYSA-N
Comment: Energy0
Num peaks: 6
233.0444498 1.298094239
295.0600999 10.56926323
297.0757499 3.550161691
305.0444498 4.664627796
323.0550145 35.08725252
341.0655792 34.01784882

Name: +ve in-silico MS/MS by CFM-ID for AMPDZVASNOBSQZ-UHFFFAOYSA-N
ID: AMPDZVASNOBSQZ-UHFFFAOYSA-N
Comment: Energy1
Num peaks: 23
55.01784114 1.316148891
59.01275576 1.960078853
215.0338851 1.478181445
233.0444498 1.81551035
241.0495352 6.816667748
253.0495352 2.127452723
255.0651853 4.252966951
263.0338851 1.894254377
265.0495352 1.93656453
267.0651853 3.725837026
269.0808353 1.006307793
277.0495352 1.741849551
279.0651853 1.264134803
281.0444498 2.341822077
291.0287997 1.228675813
293.0444498 1.714461684
295.0600999 12.00946259
297.0757499 3.115232029
305.0444498 5.040213499
311.0550145 1.581296962
313.0706646 2.037240179
323.0550145 14.55241396
341.0655792 5.927237503

Name: +ve in-silico MS/MS by CFM-ID for AMPDZVASNOBSQZ-UHFFFAOYSA-N
ID: AMPDZVASNOBSQZ-UHFFFAOYSA-N
Comment: Energy2
Num peaks: 31
49.00727645 1.156817646
53.03857658 0.904815886
77.00219107 2.827004342
79.01784114 3.347247688
81.0334912 1.307536743
109.0284058 1.05038288
131.0127558 4.489117349
133.0284058 1.476019875
135.0076704 3.101888955
137.0233204 3.040810662
145.0284058 1.531332739
159.0076704 1.013765726
177.0182351 1.212568175
187.0389705 2.817047553
195.0440559 1.630999697
215.0338851 4.312476267
229.0131497 1.094202218
237.0546206 0.88915352
241.0495352 2.23755634
251.0338851 3.489194265
253.0495352 3.713846048
255.0651853 1.375856151
261.0182351 0.8844321184
263.0338851 1.221656132
265.0495352 4.481215971
267.0651853 1.234143552
277.0495352 1.853286351
279.0651853 2.213828889
295.0600999 2.374878399
305.0444498 3.860788521
323.0550145 2.522184111

Name: +ve in-silico MS/MS by CFM-ID for IIHBKTCHILXGOT-UHFFFAOYSA-N
ID: IIHBKTCHILXGOT-UHFFFAOYSA-N
Comment: Energy0
Num peaks: 26
15.02292652 0.6818847533
43.01784114 1.678898925
116.0164612 0.9614621368
119.0525124 2.923483154
120.0113759 5.273139766
122.0270259 0.9229112079
130.0498695 2.10929964
136.0790615 2.293680355
144.0113759 1.336306474
146.0270259 4.261430889
157.9906404 2.917040009
160.0062905 0.6931251683
162.0219405 15.38567167
164.0375906 14.48171822
166.0532407 1.011584554
168.0688907 2.037894853
178.0354824 1.012376397
205.9940115 1.245006976
224.0232035 1.297667432
277.0675108 0.8288536505
281.0446672 1.040410419
282.0286828 0.7732294144
295.0603173 1.466516548
299.0552319 2.460407614
323.0552319 4.720369886
341.0657966 6.310651167

Name: +ve in-silico MS/MS by CFM-ID for IIHBKTCHILXGOT-UHFFFAOYSA-N
ID: IIHBKTCHILXGOT-UHFFFAOYSA-N
Comment: Energy1
Num peaks: 31
43.01784114 1.346462026
55.05422664 1.246407273
60.04439023 0.9325693611
71.01275576 1.445331379
72.08077574 1.09290582
74.02365479 1.230453393
79.02121226 0.8397692567
84.04439023 1.8267006
88.03930485 1.38232308
112.0393049 0.8257225079
116.0342195 0.8447338952
117.0368623 1.179203329
119.0525124 6.949425554
120.0113759 2.623812408
130.0498695 3.292102098
136.0790615 1.993141326
146.0270259 1.204362038
162.0219405 4.254160757
164.0375906 2.735936039
178.0354824 3.827472267
205.9940115 1.045206773
210.0075534 0.8739433711
253.0497526 3.082261872
263.0882463 0.7528495284
281.0446672 2.08429426
282.0286828 1.331216697
295.0603173 2.183013793
299.0552319 2.233127731
307.0780755 1.994764921
323.0552319 2.833448415
341.0657966 2.009359914

Name: +ve in-silico MS/MS by CFM-ID for IIHBKTCHILXGOT-UHFFFAOYSA-N
ID: IIHBKTCHILXGOT-UHFFFAOYSA-N
Comment: Energy2
Num peaks: 31
15.02292652 0.7569567255
25.00727645 0.8275329307
27.02292652 0.9674824898
41.00219107 0.7839830252
41.03857658 1.36348065
43.01784114 3.507533296
46.99499752 0.7827479716
53.03857658 1.916577411
55.05422664 4.65734669
57.06987671 3.656361982
60.04439023 1.171460996
70.06512568 0.8645891973
72.08077574 3.510510649
84.04439023 5.759759019
88.03930485 3.53748452
103.0575978 0.7717726967
116.0164612 3.855289526
119.0525124 3.79709331
120.0113759 5.304293038
130.0498695 4.033445233
146.0092677 1.553205385
146.0270259 0.7456834107
157.9906404 0.7740447518
158.0092677 1.177692884
160.0249177 2.830932817
162.0219405 3.897902448
162.0405678 2.24257038
164.0375906 2.300607512
231.0620315 1.243520279
235.0569461 1.150683386
253.0497526 0.7499554334

Name: +ve in-silico MS/MS by CFM-ID for WKODGHOQKGISRB-UHFFFAOYSA-N
ID: WKODGHOQKGISRB-UHFFFAOYSA-N
Comment: Energy0
Num peaks: 6
123.0440559 2.013153066
153.0182351 0.5784954119
271.0600999 1.122234692
283.0600999 16.84918093
285.0393644 1.093172755
301.0706646 73.07916833

Name: +ve in-silico MS/MS by CFM-ID for WKODGHOQKGISRB-UHFFFAOYSA-N
ID: WKODGHOQKGISRB-UHFFFAOYSA-N
Comment: Energy1
Num peaks: 6
123.0440559 3.988007331
259.0600999 1.736175114
273.0757499 6.771646719
283.0600999 20.98241745
285.0393644 3.438397817
301.0706646 43.27410252

Name: +ve in-silico MS/MS by CFM-ID for WKODGHOQKGISRB-UHFFFAOYSA-N
ID: WKODGHOQKGISRB-UHFFFAOYSA-N
Comment: Energy2
Num peaks: 31
39.02292652 2.796383987
41.00219107 0.9130272353
55.01784114 1.138490108
57.0334912 1.053026651
67.01784114 2.853760571
69.0334912 1.663656174
81.0334912 3.110421666
83.01275576 1.030587121
85.02840582 1.109151284
95.04914126 2.527496498
97.02840582 1.342233063
117.0334912 1.325354519
123.0440559 4.149235062
133.0284058 1.513516946
137.0233204 5.382166715
147.0440559 2.714811651
153.0182351 3.635159865
201.0182351 4.986200979
217.0495352 1.962841614
225.0182351 0.968159583
227.0338851 5.183401898
229.0495352 2.139034648
231.0651853 1.617406482
241.0495352 4.624711285
255.0651853 4.251377452
257.0444498 1.937290777
259.0600999 2.068580971
271.0600999 0.9127462184
273.0757499 2.35805242
283.0600999 6.940191482
285.0393644 1.198414668

Name: +ve in-silico MS/MS by CFM-ID for GSJDTGKZEFSTHC-UHFFFAOYSA-N
ID: GSJDTGKZEFSTHC-UHFFFAOYSA-N
Comment: Energy0
Num peaks: 6
107.0491413 3.737862321
271.0600999 1.651604628
273.0757499 1.015545634
283.0600999 11.84842954
285.0393644 0.8328733284
301.0706646 74.09465742

Name: +ve in-silico MS/MS by CFM-ID for GSJDTGKZEFSTHC-UHFFFAOYSA-N
ID: GSJDTGKZEFSTHC-UHFFFAOYSA-N
Comment: Energy1
Num peaks: 10
107.0491413 8.732784629
121.0647913 1.71160593
153.0182351 1.327789142
243.0287997 1.434633592
257.0444498 1.18579135
271.0600999 3.555720821
273.0757499 5.749794523
283.0600999 14.45597924
285.0393644 2.477418037
301.0706646 39.72419244

Name: +ve in-silico MS/MS by CFM-ID for GSJDTGKZEFSTHC-UHFFFAOYSA-N
ID: GSJDTGKZEFSTHC-UHFFFAOYSA-N
Comment: Energy2
Num peaks: 31
39.02292652 2.493579472
49.00727645 1.800591387
51.02292652 3.838696827
63.02292652 5.5005604
65.03857658 2.272834395
67.01784114 1.387608674
69.0334912 2.013763904
79.01784114 3.818565266
81.0334912 2.91186834
85.02840582 1.044933351
91.05422664 2.201189841
93.06987671 1.048665565
95.04914126 0.8526404845
105.0334912 2.844103446
107.0491413 5.6753098
111.0440559 1.198158921
121.0284058 4.613985018
121.0647913 5.702333345
135.0440559 2.0541569
137.0233204 5.256325821
153.0182351 4.646216361
217.0131497 1.188897123
243.0287997 1.240215812
245.0444498 1.017419379
255.0651853 2.386672911
257.0444498 1.281301524
259.0600999 1.133899956
271.0600999 0.9347123832
273.0757499 1.633776258
283.0600999 2.426091656
285.0393644 1.288830432

Name: +ve in-silico MS/MS by CFM-ID for MIWVVAFNHYRJNK-UHFFFAOYSA-N
ID: MIWVVAFNHYRJNK-UHFFFAOYSA-N
Comment: Energy0
Num peaks: 10
123.0440559 2.092953964
167.0702706 2.613543092
168.9953914 6.334691929
171.0110415 4.142128896
172.9903061 2.440531372
184.9903061 4.254417131
187.0059561 11.75440969
257.0808353 2.512545504
305.0478209 11.20578991
323.0583856 32.8007667

Name: +ve in-silico MS/MS by CFM-ID for MIWVVAFNHYRJNK-UHFFFAOYSA-N
ID: MIWVVAFNHYRJNK-UHFFFAOYSA-N
Comment: Energy1
Num peaks: 22
95.04914126 1.869346943
105.0334912 1.857661026
107.0491413 3.03851157
121.0284058 8.107653744
123.0440559 6.033150946
149.0597059 1.201915668
156.9953914 0.8347766527
167.0702706 2.276078856
168.9953914 4.362124518
171.0110415 3.016111244
184.9903061 5.680403617
187.0059561 20.61801509
239.0702706 1.844243
241.0859207 0.8231130694
255.0651853 2.703122421
257.0808353 4.128315957
259.0964854 0.7777516017
279.0321709 0.7952565551
281.0478209 0.9019067055
293.0478209 1.162898714
305.0478209 3.459030228
323.0583856 4.868724866

Name: +ve in-silico MS/MS by CFM-ID for MIWVVAFNHYRJNK-UHFFFAOYSA-N
ID: MIWVVAFNHYRJNK-UHFFFAOYSA-N
Comment: Energy2
Num peaks: 31
39.02292652 2.62377027
41.03857658 0.8647294074
55.01784114 1.19562338
65.03857658 0.9375524647
67.01784114 1.015735225
79.01784114 2.197776607
79.05422664 1.726385487
81.0334912 1.604709665
88.96917669 1.096362037
91.01784114 2.031423643
93.0334912 1.629331847
95.04914126 1.9745839
105.0334912 11.61776733
107.0491413 7.695934829
109.0647913 1.111157408
117.0004768 0.9262576836
121.0284058 2.757754672
123.0440559 1.330389913
129.0004768 2.586802902
133.0284058 0.9531188305
135.0440559 1.319363722
141.0004768 2.208454098
143.0161269 4.415035219
155.0161269 1.591509111
168.9953914 2.325270541
171.0110415 1.531414663
183.0110415 1.03870581
187.0059561 0.8494609852
229.0859207 1.311823686
239.0702706 1.316644285
241.0859207 1.758938865

Name: +ve in-silico MS/MS by CFM-ID for WMDWHJQUKFIOLH-UHFFFAOYSA-N
ID: WMDWHJQUKFIOLH-UHFFFAOYSA-N
Comment: Energy0
Num peaks: 10
123.0440559 2.022487631
167.0702706 1.382761695
168.9953914 6.107890097
171.0110415 4.300584026
173.0266916 1.066205664
184.9903061 4.387084474
187.0059561 12.55112085
257.0808353 2.594609325
305.0478209 11.35460879
323.0583856 34.28458499

Name: +ve in-silico MS/MS by CFM-ID for WMDWHJQUKFIOLH-UHFFFAOYSA-N
ID: WMDWHJQUKFIOLH-UHFFFAOYSA-N
Comment: Energy1
Num peaks: 21
95.04914126 1.762236788
105.0334912 1.880431232
107.0491413 3.063283944
121.0284058 8.449338576
123.0440559 6.042974872
156.9953914 2.018647015
167.0702706 0.8207636843
168.9953914 2.84365467
171.0110415 3.107454158
184.9903061 5.836727384
187.0059561 22.22704602
239.0702706 1.853075015
241.0859207 0.8368711435
255.0651853 2.791581202
257.0808353 4.280344027
259.0964854 0.8057748295
279.0321709 0.8216697647
281.0478209 0.9170589738
293.0478209 1.200030093
305.0478209 3.580864928
323.0583856 5.124825518

Name: +ve in-silico MS/MS by CFM-ID for WMDWHJQUKFIOLH-UHFFFAOYSA-N
ID: WMDWHJQUKFIOLH-UHFFFAOYSA-N
Comment: Energy2
Num peaks: 31
39.02292652 1.307684473
65.03857658 0.9242493247
79.01784114 0.9786265655
79.05422664 1.701889421
83.04914126 1.341511448
93.0334912 2.694811781
95.04914126 2.65320807
105.0334912 11.84194502
107.0491413 7.916196542
109.0647913 1.095065683
117.0004768 0.8006394772
121.0284058 2.455023594
123.0440559 1.17939545
126.9848268 1.85741936
129.0004768 1.375077686
131.0491413 1.621182772
133.0284058 1.028923876
135.0440559 1.276793048
138.9848268 1.902449208
141.0004768 1.497752329
143.0161269 4.530529197
155.0161269 1.609498814
168.9953914 2.554854739
171.0110415 1.837509247
183.0110415 0.9566474881
229.0859207 1.473774522
239.0702706 1.045441049
241.0859207 1.731808876
279.0321709 1.095466426
281.0478209 0.9274896968
293.0478209 0.7810135784

Name: +ve in-silico MS/MS by CFM-ID for KLNBBKIODNMWNW-UHFFFAOYSA-N
ID: KLNBBKIODNMWNW-UHFFFAOYSA-N
Comment: Energy0
Num peaks: 6
207.0287997 1.129560763
269.0444498 1.797823813
271.0600999 1.488758052
273.0757499 1.800706181
283.0600999 13.96386365
301.0706646 70.77388263

Name: +ve in-silico MS/MS by CFM-ID for KLNBBKIODNMWNW-UHFFFAOYSA-N
ID: KLNBBKIODNMWNW-UHFFFAOYSA-N
Comment: Energy1
Num peaks: 11
95.04914126 2.016955797
207.0287997 3.93453283
255.0651853 1.189287943
257.0444498 2.642566176
259.0600999 2.336487128
269.0444498 3.961646869
271.0600999 5.856443563
273.0757499 7.957220392
283.0600999 14.50122209
285.0393644 1.198024592
301.0706646 35.36280213

Name: +ve in-silico MS/MS by CFM-ID for KLNBBKIODNMWNW-UHFFFAOYSA-N
ID: KLNBBKIODNMWNW-UHFFFAOYSA-N
Comment: Energy2
Num peaks: 31
63.02292652 2.879337504
65.03857658 1.813974298
75.02292652 1.10365853
77.00219107 4.238864371
77.03857658 2.432465611
79.01784114 1.683278637
81.0334912 1.36471404
105.0334912 5.030437703
107.0491413 1.485534667
117.0334912 1.69171047
121.0284058 1.466359129
137.0233204 3.030780744
145.0284058 1.039733713
151.0389705 1.177219621
155.0338851 1.336583262
165.0182351 3.381443742
205.0131497 1.151090166
207.0287997 1.665516984
213.0546206 3.08550747
227.0338851 1.835579943
227.0702706 2.293641752
241.0495352 2.724607544
253.0495352 2.396625588
255.0651853 4.578273319
257.0444498 3.156072792
259.0600999 1.603979864
269.0444498 1.275111071
271.0600999 1.330581575
273.0757499 1.449283587
283.0600999 2.642198046
285.0393644 1.211033086

Name: +ve in-silico MS/MS by CFM-ID for NNIWNXLVMOYPJL-UHFFFAOYSA-N
ID: NNIWNXLVMOYPJL-UHFFFAOYSA-N
Comment: Energy0
Num peaks: 6
273.0393644 2.047955011
309.0393644 3.881826075
311.0550145 2.491216678
323.0550145 14.13605792
325.034279 4.24953397
341.0655792 67.64177235

Name: +ve in-silico MS/MS by CFM-ID for NNIWNXLVMOYPJL-UHFFFAOYSA-N
ID: NNIWNXLVMOYPJL-UHFFFAOYSA-N
Comment: Energy1
Num peaks: 8
257.0444498 5.687193863
273.0393644 3.290217905
297.0393644 3.444317668
309.0393644 5.87168554
311.0550145 3.011028182
313.0706646 5.089927761
323.0550145 17.05729992
341.0655792 37.55129772

Name: +ve in-silico MS/MS by CFM-ID for NNIWNXLVMOYPJL-UHFFFAOYSA-N
ID: NNIWNXLVMOYPJL-UHFFFAOYSA-N
Comment: Energy2
Num peaks: 31
55.01784114 1.95898073
68.99710569 1.016784566
83.01275576 1.629545311
85.02840582 1.079070229
109.0284058 1.659623491
131.0127558 2.014500074
133.0284058 3.726693463
137.0233204 4.980582359
147.0076704 1.028434272
149.0233204 1.208299277
153.0182351 3.089451652
161.0233204 4.585054366
187.0389705 3.715884545
201.0182351 3.978257937
203.0338851 1.057416476
229.0131497 1.88522837
255.0287997 2.10413797
257.0444498 2.3677876
269.0444498 1.58345133
273.0393644 1.529263477
281.0444498 1.721126995
293.0444498 4.192935919
295.0600999 2.461145337
297.0393644 3.146491046
299.0550145 1.481433907
305.0444498 2.540346473
309.0393644 2.37721818
311.0550145 2.16174711
313.0706646 1.390697442
323.0550145 3.775935229
325.034279 2.008839447

Name: +ve in-silico MS/MS by CFM-ID for IKEGCCQEOCJMOB-UHFFFAOYSA-N
ID: IKEGCCQEOCJMOB-UHFFFAOYSA-N
Comment: Energy0
Num peaks: 6
255.0287997 2.841251457
309.0393644 4.663799592
311.0550145 2.4770282
323.0550145 11.83464871
325.034279 3.926401103
341.0655792 62.83043176

Name: +ve in-silico MS/MS by CFM-ID for IKEGCCQEOCJMOB-UHFFFAOYSA-N
ID: IKEGCCQEOCJMOB-UHFFFAOYSA-N
Comment: Energy1
Num peaks: 14
229.0495352 1.09660298
231.0287997 1.185647509
255.0287997 8.972533036
257.0444498 4.598415257
273.0393644 2.328129097
295.0237144 1.086733486
297.0393644 2.036588671
299.0550145 1.169897346
309.0393644 6.437185242
311.0550145 3.350655176
313.0706646 5.093896926
323.0550145 11.87563021
325.034279 3.284801045
341.0655792 27.68923555

Name: +ve in-silico MS/MS by CFM-ID for IKEGCCQEOCJMOB-UHFFFAOYSA-N
ID: IKEGCCQEOCJMOB-UHFFFAOYSA-N
Comment: Energy2
Num peaks: 31
39.02292652 1.094621891
57.0334912 1.123548395
67.01784114 1.137693512
80.99710569 1.087604689
109.0284058 2.654606009
133.0284058 3.374603657
135.0076704 3.574487409
137.0233204 2.451694906
149.0233204 1.698175746
151.002585 1.873356804
161.0233204 3.374977487
163.0389705 1.176002513
175.0389705 1.163519792
177.0182351 2.434434846
187.0389705 1.583216869
199.002585 1.992811514
201.0182351 3.367039129
203.0338851 2.093443855
215.0338851 2.319653119
227.0338851 3.583862449
231.0287997 1.349002954
233.0444498 1.326032081
251.0338851 1.3970533
255.0287997 5.438708745
269.0444498 1.560883821
293.0444498 2.727453178
295.0600999 1.128671655
309.0393644 1.446838105
311.0550145 1.880796424
313.0706646 1.198519503
323.0550145 2.435652177

Name: +ve in-silico MS/MS by CFM-ID for LXLRMUXCNYJUJC-UHFFFAOYSA-N
ID: LXLRMUXCNYJUJC-UHFFFAOYSA-N
Comment: Energy0
Num peaks: 6
257.0444498 2.201371324
281.0444498 1.72766264
309.0393644 3.712197897
311.0550145 1.086870273
323.0550145 12.95087895
341.0655792 68.09086442

Name: +ve in-silico MS/MS by CFM-ID for LXLRMUXCNYJUJC-UHFFFAOYSA-N
ID: LXLRMUXCNYJUJC-UHFFFAOYSA-N
Comment: Energy1
Num peaks: 11
241.0495352 4.698697523
243.0651853 2.35933331
257.0444498 3.676387881
265.0495352 1.553740142
281.0444498 16.54253905
283.0600999 5.179206978
305.0444498 1.488431575
309.0393644 4.103089294
323.0550145 12.97793853
325.034279 1.413557593
341.0655792 26.49567739

Name: +ve in-silico MS/MS by CFM-ID for LXLRMUXCNYJUJC-UHFFFAOYSA-N
ID: LXLRMUXCNYJUJC-UHFFFAOYSA-N
Comment: Energy2
Num peaks: 31
55.01784114 1.216432648
79.01784114 1.450576433
83.01275576 1.557355356
121.0284058 2.363638161
123.0076704 1.283808184
123.0440559 1.689208989
137.0233204 3.28065881
144.9920203 3.826576943
147.0076704 3.495131737
149.0233204 1.680673186
173.0233204 2.746295614
177.0182351 1.972692359
185.0233204 1.449492944
201.0182351 3.749216209
203.0338851 1.873279863
213.0546206 1.14616584
217.0131497 1.36448542
225.0546206 5.197797045
229.0131497 2.504984644
241.0495352 4.910000914
257.0444498 1.405273701
291.0287997 1.525719175
293.0444498 1.884825204
297.0393644 1.219018683
305.0444498 1.193267493
307.0237144 1.276733648
309.0393644 1.317374965
311.0550145 1.211038571
313.0706646 1.289679909
323.0550145 1.725039008
325.034279 1.522970466

Name: +ve in-silico MS/MS by CFM-ID for KSSIAKIESAGRJM-UHFFFAOYSA-N
ID: KSSIAKIESAGRJM-UHFFFAOYSA-N
Comment: Energy0
Num peaks: 13
139.0389705 1.484117552
153.0546206 3.748325109
167.0702706 1.530786628
187.0059561 3.649489855
201.0216062 1.378500442
231.1015708 1.967028949
241.0859207 2.438342327
243.1015708 4.94750876
309.0427356 1.408781801
311.0583856 1.403245423
313.0740357 2.046562434
323.0583856 8.890295806
341.0689503 45.25918725

Name: +ve in-silico MS/MS by CFM-ID for KSSIAKIESAGRJM-UHFFFAOYSA-N
ID: KSSIAKIESAGRJM-UHFFFAOYSA-N
Comment: Energy1
Num peaks: 31
80.96409131 2.539740209
91.05422664 1.007458605
107.0491413 4.151437002
121.0647913 0.7763949106
137.0233204 1.785691874
139.0389705 1.75848666
151.0389705 2.178758129
153.0546206 9.151024179
165.0546206 0.9392082415
167.0702706 2.548145496
172.9903061 1.249389923
187.0059561 4.483800983
201.0216062 0.9133654488
219.1015708 0.6739464699
229.0859207 0.8637283039
231.1015708 1.346572317
233.1172208 1.450059096
241.0859207 0.9105261841
243.1015708 7.570884334
245.0808353 0.9046294319
255.0651853 0.7474205019
257.0808353 0.7883345737
259.0964854 1.319258435
261.1121354 7.186206258
305.0478209 2.119738897
309.0427356 0.8646895127
311.0583856 1.090643542
313.0740357 0.8785058943
323.0583856 6.277041803
325.0376502 0.9612241701
341.0689503 4.896607728

Name: +ve in-silico MS/MS by CFM-ID for KSSIAKIESAGRJM-UHFFFAOYSA-N
ID: KSSIAKIESAGRJM-UHFFFAOYSA-N
Comment: Energy2
Num peaks: 31
63.02292652 4.4274701
65.03857658 4.366753398
79.01784114 1.020407304
79.05422664 2.159734449
81.0334912 1.534159205
89.03857658 1.012875329
91.05422664 5.772703472
95.04914126 2.16746024
101.0385766 2.42676647
107.0491413 1.110355567
121.0284058 1.167963318
123.0440559 1.699515978
125.0597059 1.415952723
137.0233204 3.13698883
139.0389705 3.38492282
151.0389705 2.187130775
153.0546206 2.147632578
163.0389705 1.20691621
165.0546206 1.632783968
172.9903061 1.001966092
173.0960915 1.033296344
187.0059561 1.646700796
189.0546206 1.52974124
191.0702706 1.097207226
215.0702706 1.391012535
217.0859207 1.076681179
219.1015708 1.373334064
225.0216062 2.007758674
229.0859207 1.183088342
251.0372563 1.123635298
323.0583856 1.022177414

Name: +ve in-silico MS/MS by CFM-ID for VHDVLYLPIHCNCI-UHFFFAOYSA-N
ID: VHDVLYLPIHCNCI-UHFFFAOYSA-N
Comment: Energy0
Num peaks: 17
55.01784114 0.8872436801
80.96409131 0.9088852003
87.04405588 1.174020618
139.0389705 1.18414602
153.0546206 3.513627253
167.0702706 1.452942673
172.9903061 1.269135334
187.0059561 3.506114368
201.0216062 1.064517211
231.1015708 1.854050658
241.0859207 2.304632318
243.1015708 4.704662924
309.0427356 3.081013635
311.0583856 1.135615147
313.0740357 1.555697691
323.0583856 8.7271243
341.0689503 41.91056473

Name: +ve in-silico MS/MS by CFM-ID for VHDVLYLPIHCNCI-UHFFFAOYSA-N
ID: VHDVLYLPIHCNCI-UHFFFAOYSA-N
Comment: Energy1
Num peaks: 31
80.96409131 2.424597067
91.05422664 0.9321883756
107.0491413 3.984327448
121.0647913 1.127048047
125.0597059 1.109336473
137.0233204 1.083907071
139.0389705 1.540428345
141.0546206 1.245523748
151.0389705 1.984621087
153.0546206 8.075943179
165.0546206 0.79710242
167.0702706 2.290857158
172.9903061 1.196091755
183.0110415 1.092570944
187.0059561 4.369098878
201.0216062 1.2520429
229.0859207 1.067764085
231.1015708 1.747217787
233.1172208 1.347336759
243.1015708 6.806805339
245.0808353 0.8099485185
259.0964854 1.525064272
261.1121354 6.405012745
295.063471 1.507819391
305.0478209 1.878938151
309.0427356 1.065923821
311.0583856 1.220729715
313.0740357 1.043924616
323.0583856 5.687988145
325.0376502 1.244727908
341.0689503 4.582210464

Name: +ve in-silico MS/MS by CFM-ID for VHDVLYLPIHCNCI-UHFFFAOYSA-N
ID: VHDVLYLPIHCNCI-UHFFFAOYSA-N
Comment: Energy2
Num peaks: 31
49.00727645 1.173221552
55.01784114 1.060789541
63.02292652 3.411168812
65.03857658 3.669368712
79.05422664 1.662129126
89.03857658 1.983334736
91.05422664 5.460474789
93.06987671 1.25075594
101.0385766 4.484451878
103.0542266 1.065591333
105.0698767 1.446878404
109.0284058 1.645727726
111.0440559 0.981818216
121.0284058 2.169899619
123.0440559 2.348102408
125.0597059 2.093037721
139.0389705 1.423093339
151.0389705 1.370290687
153.0546206 1.832868939
165.0546206 1.191637082
172.9903061 1.137586339
187.0059561 2.110262856
189.0546206 1.194710992
203.1066561 1.607030382
215.0702706 1.117539805
219.1015708 1.174554707
225.0216062 1.351118288
281.0478209 1.174208469
309.0427356 0.9944477502
323.0583856 0.9933213301
325.0376502 1.279549275

Name: +ve in-silico MS/MS by CFM-ID for PDPLKXXSZOVVAV-UHFFFAOYSA-N
ID: PDPLKXXSZOVVAV-UHFFFAOYSA-N
Comment: Energy0
Num peaks: 14
123.0440559 1.47433896
137.0597059 3.932789558
151.075356 1.500666311
188.9852207 1.309670664
203.0008707 3.503947591
217.0165208 1.3806102
231.1015708 1.174449692
241.0859207 1.230925189
243.1015708 2.625450153
309.0427356 3.268790195
311.0583856 1.760405271
313.0740357 2.457992234
323.0583856 9.709257049
341.0689503 45.05261955

Name: +ve in-silico MS/MS by CFM-ID for PDPLKXXSZOVVAV-UHFFFAOYSA-N
ID: PDPLKXXSZOVVAV-UHFFFAOYSA-N
Comment: Energy1
Num peaks: 31
80.96409131 2.783067707
105.0334912 0.8377540623
107.0491413 1.018642263
110.974656 0.9326760082
121.0284058 1.417110601
123.0440559 5.119913746
137.0597059 11.88214045
139.075356 0.8738909843
151.075356 2.546069246
172.9903061 0.954666069
175.0059561 0.8601608965
184.9903061 1.327700428
200.9852207 1.466780509
203.0008707 3.91536228
217.0165208 0.9177319089
229.0859207 1.11190269
231.1015708 1.233007666
233.1172208 1.328869657
243.1015708 4.714515498
245.0808353 0.8396303372
259.0964854 1.181909826
261.1121354 7.045806593
293.0478209 1.062313275
295.063471 2.127087535
297.0427356 0.9838585634
305.0478209 2.09895552
309.0427356 1.370696847
311.0583856 1.430066407
313.0740357 1.15429928
323.0583856 6.193805264
341.0689503 5.289613633

Name: +ve in-silico MS/MS by CFM-ID for PDPLKXXSZOVVAV-UHFFFAOYSA-N
ID: PDPLKXXSZOVVAV-UHFFFAOYSA-N
Comment: Energy2
Num peaks: 31
39.02292652 1.471061564
49.00727645 2.544209243
51.02292652 2.430627728
65.03857658 4.569302437
67.05422664 0.823077425
75.02292652 1.775344628
79.01784114 0.8361631873
81.0334912 1.211367492
93.0334912 2.956343337
95.04914126 2.555984367
105.0334912 3.27334876
107.0491413 4.721098111
117.0334912 2.147033616
119.0491413 0.838597712
121.0647913 1.251171633
123.0440559 3.677383615
137.0597059 6.272560666
170.974656 0.8269382538
171.0804414 0.9841407174
172.9903061 1.965915463
175.0059561 0.8350480205
175.075356 1.041276282
189.0910061 1.291326658
201.0910061 3.186581974
243.1015708 1.130258422
295.0270855 1.553144186
297.0427356 1.265481241
309.0427356 1.091919982
311.0583856 0.8961421004
323.0583856 1.503201729
325.0376502 1.302545707

Name: +ve in-silico MS/MS by CFM-ID for XMRSCEULZQLBIV-UHFFFAOYSA-N
ID: XMRSCEULZQLBIV-UHFFFAOYSA-N
Comment: Energy0
Num peaks: 14
80.96409131 1.024330366
123.0440559 1.472808905
137.0597059 3.914590517
151.075356 2.32902043
203.0008707 3.477174548
217.0165208 1.372028517
231.1015708 1.19827325
241.0859207 1.22361959
243.1015708 2.598754386
309.0427356 3.161784297
311.0583856 1.784560821
313.0740357 2.578190622
323.0583856 9.665113893
341.0689503 44.66062192

Name: +ve in-silico MS/MS by CFM-ID for XMRSCEULZQLBIV-UHFFFAOYSA-N
ID: XMRSCEULZQLBIV-UHFFFAOYSA-N
Comment: Energy1
Num peaks: 31
80.96409131 2.656333876
107.0491413 0.9714511397
110.974656 0.9592149787
121.0284058 1.10369851
123.0440559 4.860687026
137.0597059 11.27345227
139.075356 0.8301816669
147.0440559 0.884228177
149.0597059 1.4603037
151.075356 4.552940133
172.9903061 0.7962350036
175.0059561 0.8159512452
184.9903061 1.279226481
200.9852207 1.389899982
203.0008707 3.670146804
217.0165208 0.8659533672
229.0859207 1.01058336
231.1015708 1.155676682
233.1172208 1.227047854
243.1015708 4.395881853
257.0808353 0.7866288106
259.0964854 1.139151054
261.1121354 6.502660305
293.0478209 1.023796627
295.063471 2.215904919
305.0478209 1.892977766
309.0427356 1.270444292
311.0583856 1.354058561
313.0740357 1.18654119
323.0583856 5.867159336
341.0689503 4.878679468

Name: +ve in-silico MS/MS by CFM-ID for XMRSCEULZQLBIV-UHFFFAOYSA-N
ID: XMRSCEULZQLBIV-UHFFFAOYSA-N
Comment: Energy2
Num peaks: 31
39.02292652 2.135805762
49.00727645 1.626368699
51.02292652 1.842550306
63.02292652 1.385061431
65.03857658 3.390084927
67.05422664 1.339972117
75.02292652 1.171349972
81.0334912 1.027261532
93.0334912 2.534080332
95.04914126 2.747990069
105.0334912 2.523489292
107.0491413 4.536132242
117.0334912 2.481531464
119.0491413 1.886403222
121.0647913 1.754103751
123.0440559 4.102630801
137.0597059 8.00131853
147.0440559 1.189700233
149.0597059 1.591722866
151.075356 1.213798968
172.9903061 1.384866874
189.0910061 1.15287849
201.0910061 2.41821312
243.1015708 1.03695737
281.0114354 1.047479097
295.0270855 1.243363179
297.0427356 1.19399624
309.0427356 1.028638113
311.0583856 0.9271222828
323.0583856 1.432939134
325.0376502 1.242854911

Name: +ve in-silico MS/MS by CFM-ID for FOQJYBVUBMKTMK-UHFFFAOYSA-N
ID: FOQJYBVUBMKTMK-UHFFFAOYSA-N
Comment: Energy0
Num peaks: 15
80.96409131 0.9410308074
87.04405588 1.226945584
139.0389705 1.233495554
153.0546206 3.679021967
167.0702706 1.501079149
172.9903061 1.310720263
187.0059561 3.570895577
201.0216062 1.102599391
231.1015708 1.921931655
241.0859207 2.372410796
243.1015708 4.96391164
309.0427356 1.246275928
313.0740357 1.191244457
323.0583856 9.832628487
341.0689503 43.92132828

Name: +ve in-silico MS/MS by CFM-ID for FOQJYBVUBMKTMK-UHFFFAOYSA-N
ID: FOQJYBVUBMKTMK-UHFFFAOYSA-N
Comment: Energy1
Num peaks: 31
80.96409131 2.373803514
91.05422664 0.8700352782
107.0491413 3.862144054
121.0647913 1.221457594
123.0440559 0.9918990755
125.0597059 1.334868806
137.0233204 1.064667971
139.0389705 1.31598447
141.0546206 0.9468722052
151.0389705 1.762303965
153.0546206 6.976584025
167.0702706 1.910443063
172.9903061 1.168465698
187.0059561 4.14632243
201.0216062 1.334771175
215.1066561 0.9299479226
229.0859207 1.096633921
231.1015708 2.490333104
233.1172208 2.324078744
243.1015708 6.478373303
259.0964854 1.34111524
261.1121354 5.759990928
293.0478209 0.9971506362
295.063471 1.956275717
305.0478209 1.884167829
309.0427356 1.157406305
311.0583856 1.673249739
313.0740357 1.335505363
323.0583856 5.599952203
325.0376502 1.215359473
341.0689503 4.436560943

Name: +ve in-silico MS/MS by CFM-ID for FOQJYBVUBMKTMK-UHFFFAOYSA-N
ID: FOQJYBVUBMKTMK-UHFFFAOYSA-N
Comment: Energy2
Num peaks: 31
49.00727645 0.9965192072
63.02292652 3.604532226
65.03857658 3.930100488
79.05422664 1.792580006
89.03857658 2.180664482
91.01784114 1.52639437
91.05422664 5.919107041
93.06987671 1.371601741
101.0385766 4.830020091
103.0542266 1.197518616
105.0698767 1.580105958
121.0284058 1.347488706
123.0440559 1.611514607
125.0597059 1.963861685
137.0233204 1.414099702
139.0389705 1.796216417
151.0389705 1.825921353
153.0546206 2.208310451
172.9903061 1.222418344
187.0059561 1.13177021
189.0546206 1.283795011
215.0702706 1.193786403
217.0859207 0.9815059516
219.1015708 1.239343039
225.0216062 1.594798037
227.0372563 1.018893236
243.1015708 1.166350593
267.0321709 0.932819775
309.0427356 1.080844423
323.0583856 1.334343656
325.0376502 1.32924326

Name: +ve in-silico MS/MS by CFM-ID for DXRCZIARKKLMLL-UHFFFAOYSA-N
ID: DXRCZIARKKLMLL-UHFFFAOYSA-N
Comment: Energy0
Num peaks: 6
107.0491413 7.883836119
109.0647913 1.95207574
269.0444498 3.858751347
271.0600999 1.367606775
283.0600999 11.76372291
301.0706646 63.30069469

Name: +ve in-silico MS/MS by CFM-ID for DXRCZIARKKLMLL-UHFFFAOYSA-N
ID: DXRCZIARKKLMLL-UHFFFAOYSA-N
Comment: Energy1
Num peaks: 12
107.0491413 13.88943979
109.0647913 3.684698757
151.002585 1.366657745
153.0182351 0.883947423
193.0131497 1.474293497
253.0495352 0.9136040274
269.0444498 5.297156512
271.0600999 4.930250654
273.0757499 7.951129884
283.0600999 10.7881296
285.0393644 1.284959294
301.0706646 28.37634717

Name: +ve in-silico MS/MS by CFM-ID for DXRCZIARKKLMLL-UHFFFAOYSA-N
ID: DXRCZIARKKLMLL-UHFFFAOYSA-N
Comment: Energy2
Num peaks: 31
39.02292652 1.108234004
49.00727645 3.044163521
51.02292652 2.287799919
63.02292652 6.349294386
65.03857658 2.492723978
79.05422664 1.087647183
101.0385766 1.448345644
105.0334912 1.292109922
107.0491413 7.822662936
109.0647913 1.654328454
111.0076704 1.603443012
133.0647913 1.150433251
141.0182351 1.33826324
145.0284058 1.152111711
151.002585 3.459169041
153.0182351 2.691009605
166.9974996 1.039527446
171.0440559 2.449557578
201.0546206 2.227823403
211.0389705 1.468131466
227.0338851 2.283751573
227.0702706 1.264517633
229.0495352 3.451541079
239.0338851 1.794076213
241.0495352 1.970468374
253.0495352 2.608188888
269.0444498 1.87781835
271.0600999 1.427898906
273.0757499 1.363728259
283.0600999 2.092719955
285.0393644 1.551418729

Name: +ve in-silico MS/MS by CFM-ID for LRNRQMWSQCDOEO-UHFFFAOYSA-N
ID: LRNRQMWSQCDOEO-UHFFFAOYSA-N
Comment: Energy0
Num peaks: 6
107.0491413 1.980451393
269.0444498 4.008443568
271.0600999 1.279684672
283.0600999 12.2594583
285.0393644 1.098038496
301.0706646 67.10018634

Name: +ve in-silico MS/MS by CFM-ID for LRNRQMWSQCDOEO-UHFFFAOYSA-N
ID: LRNRQMWSQCDOEO-UHFFFAOYSA-N
Comment: Energy1
Num peaks: 17
81.0334912 0.7214798353
107.0491413 3.705578412
109.0647913 2.135084757
151.002585 1.032240482
153.0182351 0.7038834494
193.0131497 3.722203851
241.0131497 0.7147722821
241.0495352 0.8689880001
243.0287997 1.162554343
245.0444498 0.7692712847
269.0444498 5.724802796
271.0600999 3.909993294
273.0393644 0.7262523968
273.0757499 6.023974666
283.0600999 12.31563631
285.0393644 2.703162895
301.0706646 33.21910931

Name: +ve in-silico MS/MS by CFM-ID for LRNRQMWSQCDOEO-UHFFFAOYSA-N
ID: LRNRQMWSQCDOEO-UHFFFAOYSA-N
Comment: Energy2
Num peaks: 31
39.02292652 1.912453256
49.00727645 1.045069126
51.02292652 2.688042559
63.02292652 3.626039002
79.01784114 1.166121687
81.0334912 1.013815349
101.0385766 1.33351693
107.0491413 5.606015102
125.0233204 1.817420133
135.0076704 1.945726324
141.0182351 1.921237697
151.002585 3.060516232
153.0182351 1.85061581
177.0182351 1.762863402
193.0131497 1.865117012
201.0546206 2.601746659
211.0389705 1.574055246
215.0702706 1.301605273
227.0338851 2.69885686
227.0702706 1.059226462
229.0495352 3.54007105
239.0338851 1.073087918
241.0495352 1.624868318
243.0287997 1.27007918
245.0444498 1.078272349
253.0495352 1.74490899
269.0444498 1.503294291
271.0600999 1.06936024
273.0757499 1.213518206
283.0600999 2.271203975
285.0393644 1.622328991

Name: +ve in-silico MS/MS by CFM-ID for FVANZQZQOXHAPG-UHFFFAOYSA-N
ID: FVANZQZQOXHAPG-UHFFFAOYSA-N
Comment: Energy0
Num peaks: 6
79.05422664 0.7570583115
223.0237144 1.113284851
269.0444498 1.491035696
283.0600999 13.1345045
285.0393644 0.9244969584
301.0706646 75.57740839

Name: +ve in-silico MS/MS by CFM-ID for FVANZQZQOXHAPG-UHFFFAOYSA-N
ID: FVANZQZQOXHAPG-UHFFFAOYSA-N
Comment: Energy1
Num peaks: 11
79.05422664 2.707947029
91.05422664 1.378229254
181.0131497 0.8241954244
223.0237144 3.948151717
241.0495352 1.012930696
269.0444498 2.730244289
271.0600999 3.449777482
273.0757499 5.551566339
283.0600999 14.95480865
285.0393644 2.157191313
301.0706646 41.83173991

Name: +ve in-silico MS/MS by CFM-ID for FVANZQZQOXHAPG-UHFFFAOYSA-N
ID: FVANZQZQOXHAPG-UHFFFAOYSA-N
Comment: Energy2
Num peaks: 31
41.00219107 3.36570174
49.00727645 4.654427055
51.02292652 2.226751366
56.99710569 1.182249251
63.02292652 2.206844769
65.03857658 1.451859009
71.01275576 1.146582209
79.05422664 2.113064968
91.05422664 2.219507922
101.0385766 2.512615232
103.0542266 1.690718782
105.0334912 7.730635423
107.0491413 1.437119379
119.0491413 2.055973756
129.0334912 2.294441424
131.0491413 2.397300423
145.0284058 3.638366727
151.002585 1.397458539
153.0182351 2.380186495
155.0338851 1.957152006
165.0182351 1.24004483
178.9974996 1.470720765
181.0131497 1.465083078
199.0389705 5.048478174
205.0131497 1.342572049
213.0546206 1.348352931
227.0702706 1.220251704
241.0495352 1.41325657
253.0495352 1.40262922
283.0600999 2.744076676
285.0393644 1.657983821

Name: +ve in-silico MS/MS by CFM-ID for NAENHANDGVDMPA-UHFFFAOYSA-N
ID: NAENHANDGVDMPA-UHFFFAOYSA-N
Comment: Energy0
Num peaks: 6
79.05422664 1.165409284
223.0237144 0.8078723494
271.0600999 0.9838854404
273.0757499 1.036613144
283.0600999 11.42837767
301.0706646 78.6076055

Name: +ve in-silico MS/MS by CFM-ID for NAENHANDGVDMPA-UHFFFAOYSA-N
ID: NAENHANDGVDMPA-UHFFFAOYSA-N
Comment: Energy1
Num peaks: 9
79.05422664 4.243097743
91.05422664 1.965474609
223.0237144 3.468302036
257.0444498 1.931731972
271.0600999 3.65128668
273.0757499 7.489218613
283.0600999 13.80528976
285.0393644 1.808832573
301.0706646 42.2109884

Name: +ve in-silico MS/MS by CFM-ID for NAENHANDGVDMPA-UHFFFAOYSA-N
ID: NAENHANDGVDMPA-UHFFFAOYSA-N
Comment: Energy2
Num peaks: 31
39.02292652 0.884022275
41.00219107 1.48746754
43.01784114 1.182875773
49.00727645 4.352602919
51.02292652 3.184731664
53.03857658 0.8728241188
56.99710569 2.645753419
63.02292652 3.954992512
65.03857658 2.420971209
67.01784114 1.097625222
75.02292652 1.428560132
79.05422664 3.639334805
91.05422664 10.97532616
92.99710569 0.9870506059
105.0334912 11.77559351
107.0491413 5.125050405
111.0076704 1.051383587
111.0440559 0.9673786857
113.0233204 1.76750994
123.0440559 1.37317849
125.0233204 1.418594763
151.0389705 0.8317462361
155.0338851 1.712284774
161.0233204 0.8449039695
165.0182351 2.267818411
167.0338851 1.504631741
181.0131497 1.157641756
215.0338851 2.401822755
229.0495352 1.391182622
257.0444498 1.290499885
283.0600999 1.862043397

Name: +ve in-silico MS/MS by CFM-ID for DSLOVUIZZAHEDB-UHFFFAOYSA-N
ID: DSLOVUIZZAHEDB-UHFFFAOYSA-N
Comment: Energy0
Num peaks: 10
151.0059561 14.30442478
175.0389705 3.81499778
189.0546206 6.350452887
243.1015708 3.211718211
297.00635 4.660362191
299.0220001 5.046779547
301.0376502 2.1418104
309.0427356 1.860283676
323.0583856 9.120873517
341.0689503 30.03050639

Name: +ve in-silico MS/MS by CFM-ID for DSLOVUIZZAHEDB-UHFFFAOYSA-N
ID: DSLOVUIZZAHEDB-UHFFFAOYSA-N
Comment: Energy1
Num peaks: 24
39.02292652 0.831154817
41.03857658 4.020831416
43.05422664 1.486181566
55.05422664 2.720303153
65.03857658 0.9191328251
69.0334912 1.562974521
69.06987671 0.7256668248
71.04914126 4.279031271
80.96409131 2.384981802
83.04914126 1.2964955
85.06479133 4.228523444
110.974656 1.026730267
135.0110415 2.258843452
147.0110415 1.749994007
149.0266916 0.9659978352
151.0059561 24.29600444
163.0059561 1.478081925
165.0216062 4.495003016
189.0546206 5.291609598
243.1015708 3.765160236
261.1121354 3.170729194
313.0740357 0.9408138041
323.0583856 4.305941744
341.0689503 2.213041804

Name: +ve in-silico MS/MS by CFM-ID for DSLOVUIZZAHEDB-UHFFFAOYSA-N
ID: DSLOVUIZZAHEDB-UHFFFAOYSA-N
Comment: Energy2
Num peaks: 23
39.02292652 6.242240759
41.03857658 12.74653746
55.05422664 15.59605058
65.03857658 1.750253117
67.05422664 1.019153323
69.0334912 0.8434097399
71.04914126 2.674587449
80.96409131 2.039264617
110.974656 0.8895575898
119.0127558 1.767351636
121.0284058 3.780513116
131.0491413 0.8311776859
133.0284058 1.106683886
134.974656 1.576099888
135.0440559 0.948081663
145.0647913 1.887377694
151.0059561 13.88495179
159.0440559 2.635015333
161.0597059 1.130983367
173.0233204 1.128114452
175.0389705 1.685464679
189.0546206 3.214400706
245.1172208 0.92698871

Name: +ve in-silico MS/MS by CFM-ID for PONYLIYJEDIVMA-UHFFFAOYSA-N
ID: PONYLIYJEDIVMA-UHFFFAOYSA-N
Comment: Energy0
Num peaks: 6
95.04914126 2.127347141
269.0444498 1.952823091
271.0600999 1.673885061
273.0757499 1.894087274
283.0600999 13.55991267
301.0706646 70.90569869

Name: +ve in-silico MS/MS by CFM-ID for PONYLIYJEDIVMA-UHFFFAOYSA-N
ID: PONYLIYJEDIVMA-UHFFFAOYSA-N
Comment: Energy1
Num peaks: 15
55.01784114 1.069075595
95.04914126 3.893057618
167.0338851 0.8370740863
205.0131497 1.068615587
207.0287997 1.670460199
241.0495352 1.466819241
255.0287997 0.7756988797
257.0444498 1.916729626
259.0600999 1.414146867
269.0444498 4.162388466
271.0600999 5.093180616
273.0757499 6.346597453
283.0600999 13.760621
285.0393644 1.609539498
301.0706646 35.11394476

Name: +ve in-silico MS/MS by CFM-ID for PONYLIYJEDIVMA-UHFFFAOYSA-N
ID: PONYLIYJEDIVMA-UHFFFAOYSA-N
Comment: Energy2
Num peaks: 31
49.00727645 2.060426307
51.02292652 2.441811182
55.01784114 1.031477925
63.02292652 4.787051653
65.03857658 4.07773831
77.03857658 1.882575025
95.04914126 3.056823005
105.0334912 2.487191618
107.0491413 0.9651372357
117.0334912 2.150090436
119.0491413 1.6247985
133.0284058 0.9968699718
137.0233204 1.848752422
147.0440559 1.907510289
153.0182351 0.9119138291
165.0182351 2.87535247
167.0338851 1.507042463
178.9974996 1.323761039
211.0389705 2.007578763
227.0338851 2.289271062
229.0495352 0.8962522886
241.0495352 2.381250841
243.0287997 0.9706853808
253.0495352 2.101124387
255.0651853 4.572241778
257.0444498 3.052324075
269.0444498 1.394741813
271.0600999 1.575030949
273.0757499 1.512425958
283.0600999 4.601494515
285.0393644 1.549289494

Name: +ve in-silico MS/MS by CFM-ID for QLKXMSRSMMJLII-UHFFFAOYSA-N
ID: QLKXMSRSMMJLII-UHFFFAOYSA-N
Comment: Energy0
Num peaks: 6
107.0491413 7.841415273
109.0647913 1.971864519
269.0444498 3.838077607
271.0600999 1.534788911
283.0600999 11.68011592
301.0706646 64.32519292

Name: +ve in-silico MS/MS by CFM-ID for QLKXMSRSMMJLII-UHFFFAOYSA-N
ID: QLKXMSRSMMJLII-UHFFFAOYSA-N
Comment: Energy1
Num peaks: 13
41.00219107 1.147851227
107.0491413 13.52063857
109.0647913 3.790559778
153.0182351 0.8553146862
193.0131497 1.522181308
241.0495352 1.207064756
243.0651853 0.88702951
269.0444498 5.195733133
271.0600999 4.074054285
273.0757499 6.030024894
283.0600999 11.07931893
285.0393644 1.765662882
301.0706646 29.67521122

Name: +ve in-silico MS/MS by CFM-ID for QLKXMSRSMMJLII-UHFFFAOYSA-N
ID: QLKXMSRSMMJLII-UHFFFAOYSA-N
Comment: Energy2
Num peaks: 31
41.00219107 1.210346132
49.00727645 3.293086285
51.02292652 2.630292968
63.02292652 7.096146332
65.03857658 2.726298229
79.05422664 1.189562348
101.0385766 1.444074739
105.0334912 1.442333747
107.0491413 6.075026742
109.0647913 1.481006567
125.0233204 1.28005948
131.0491413 1.843828123
145.0284058 1.110776425
151.002585 3.091376374
153.0182351 3.690484139
164.9818496 1.240802414
169.0131497 1.138180561
211.0389705 3.474736785
213.0546206 2.028415265
225.0546206 1.03654067
227.0338851 1.211049916
227.0702706 1.098733183
239.0338851 1.741085616
241.0495352 1.33701053
255.0651853 1.218884574
257.0444498 1.36887588
269.0444498 1.617944431
271.0600999 1.721596006
273.0757499 1.867090307
283.0600999 2.726460242
285.0393644 1.105467617

Name: +ve in-silico MS/MS by CFM-ID for NKFVIZXJXWXONC-UHFFFAOYSA-N
ID: NKFVIZXJXWXONC-UHFFFAOYSA-N
Comment: Energy0
Num peaks: 20
80.96409131 2.031154666
107.0491413 1.347471617
121.0647913 3.160285026
123.0804414 0.8604329637
133.0647913 1.984731131
139.0059561 2.824097445
141.0216062 1.118044993
159.0440559 0.8700631489
161.0597059 1.952250773
167.0008707 2.007749077
179.0008707 1.48511336
181.0165208 1.473555668
189.0910061 2.296076627
193.0165208 0.9372620683
201.0910061 2.666403134
203.1066561 8.235562614
205.1223062 0.9830131688
269.0478209 1.74320437
283.063471 10.75980426
301.0740357 31.65046728

Name: +ve in-silico MS/MS by CFM-ID for NKFVIZXJXWXONC-UHFFFAOYSA-N
ID: NKFVIZXJXWXONC-UHFFFAOYSA-N
Comment: Energy1
Num peaks: 31
39.02292652 1.810654752
41.03857658 1.193851355
43.05422664 1.322768379
69.0334912 4.70617115
71.04914126 3.764830532
80.96409131 1.39965627
83.04914126 2.162956029
93.0334912 1.067238736
95.04914126 1.393828264
96.95900593 1.454981607
97.06479133 0.7970590179
98.974656 0.7589991643
107.0491413 1.894695095
110.974656 1.717421825
121.0647913 2.314366392
133.0647913 2.5911392
159.0440559 1.026958335
161.0597059 4.612548794
167.0008707 1.552892738
173.0960915 1.300355103
185.0960915 4.043151391
187.075356 1.635003661
187.1117415 0.8066714726
199.075356 1.04837555
201.0910061 1.449613454
203.1066561 21.68545477
205.1223062 1.056613737
221.1172208 1.006240853
265.0529063 1.375613459
283.063471 3.162572015
301.0740357 2.417202558

Name: +ve in-silico MS/MS by CFM-ID for NKFVIZXJXWXONC-UHFFFAOYSA-N
ID: NKFVIZXJXWXONC-UHFFFAOYSA-N
Comment: Energy2
Num peaks: 31
27.02292652 2.440486439
39.02292652 4.689268323
41.03857658 1.856263304
43.05422664 1.605696098
53.00219107 1.328635786
55.01784114 5.029846243
57.0334912 1.402313403
69.0334912 3.416726337
71.04914126 1.600826963
77.03857658 1.464225724
80.96409131 1.038985933
81.0334912 1.734001902
83.04914126 1.789091736
87.02292652 1.244721963
89.03857658 1.417078796
91.05422664 1.231739396
93.0334912 1.082413946
101.0385766 1.4864065
103.0542266 1.421688248
107.0491413 4.444405734
110.974656 1.080871991
121.0647913 3.325784897
131.0491413 2.896912135
133.0647913 5.614376688
139.0059561 2.342787025
145.0647913 1.493730737
147.0804414 1.644522078
157.0647913 2.069019876
159.0804414 1.03323911
173.0597059 1.178273702
173.0960915 1.565248391

Name: +ve in-silico MS/MS by CFM-ID for JBIGARFDYCYWDH-UHFFFAOYSA-N
ID: JBIGARFDYCYWDH-UHFFFAOYSA-N
Comment: Energy0
Num peaks: 6
123.0440559 1.942213792
269.0444498 1.6466301
271.0600999 1.226606184
273.0757499 1.604435331
283.0600999 13.34774846
301.0706646 69.4523494

Name: +ve in-silico MS/MS by CFM-ID for JBIGARFDYCYWDH-UHFFFAOYSA-N
ID: JBIGARFDYCYWDH-UHFFFAOYSA-N
Comment: Energy1
Num peaks: 19
41.00219107 1.308120314
123.0440559 2.517805736
125.0597059 1.280532439
135.0076704 0.8280744824
149.0233204 0.8380947926
177.0182351 2.982719338
201.0182351 0.9410241114
241.0495352 1.660641767
243.0651853 2.303057051
245.0808353 1.275115284
255.0651853 2.22941427
257.0444498 2.240145927
259.0600999 1.316566774
269.0444498 3.747961707
271.0600999 6.998930878
273.0757499 8.774085007
283.0600999 10.90282787
285.0393644 1.006152927
301.0706646 26.84999486

Name: +ve in-silico MS/MS by CFM-ID for JBIGARFDYCYWDH-UHFFFAOYSA-N
ID: JBIGARFDYCYWDH-UHFFFAOYSA-N
Comment: Energy2
Num peaks: 31
49.00727645 2.074067683
51.02292652 2.481607934
79.01784114 1.417443117
81.0334912 1.161205181
95.04914126 1.136741476
97.02840582 1.225075274
109.0284058 4.438252342
121.0284058 2.189689963
123.0440559 3.698669866
125.0233204 1.554990591
133.0284058 1.167670579
135.0076704 4.083661666
137.0233204 2.831533906
147.0440559 1.467072786
151.0389705 1.254120555
177.0182351 4.257965236
201.0182351 2.019582805
211.0389705 1.608487566
213.0546206 1.771736864
215.0338851 1.608101746
225.0182351 1.235182344
227.0338851 2.310648737
229.0495352 1.746519768
241.0495352 3.211507323
243.0651853 1.257549845
255.0651853 3.505236267
257.0444498 3.53376607
259.0600999 1.525907165
269.0444498 1.393815952
271.0600999 1.13463698
283.0600999 3.008119793

Name: +ve in-silico MS/MS by CFM-ID for MKOFAORYKDDOLG-UHFFFAOYSA-N
ID: MKOFAORYKDDOLG-UHFFFAOYSA-N
Comment: Energy0
Num peaks: 6
139.0389705 1.947214303
269.0444498 1.93579084
271.0600999 1.636260592
273.0757499 2.568004057
283.0600999 13.5543051
301.0706646 68.49490633

Name: +ve in-silico MS/MS by CFM-ID for MKOFAORYKDDOLG-UHFFFAOYSA-N
ID: MKOFAORYKDDOLG-UHFFFAOYSA-N
Comment: Energy1
Num peaks: 15
57.0334912 1.171576915
71.01275576 1.07154148
75.04405588 1.974699607
137.0233204 1.338925905
139.0389705 1.288557239
241.0495352 1.496171467
255.0651853 1.13864622
257.0444498 1.527400673
259.0600999 2.471994966
269.0444498 4.406234216
271.0600999 5.910558213
273.0757499 7.048228181
283.0600999 14.34632642
285.0393644 1.316694139
301.0706646 33.74934321

Name: +ve in-silico MS/MS by CFM-ID for MKOFAORYKDDOLG-UHFFFAOYSA-N
ID: MKOFAORYKDDOLG-UHFFFAOYSA-N
Comment: Energy2
Num peaks: 31
65.03857658 1.192952396
67.01784114 1.275082455
81.0334912 1.142962208
89.00219107 0.9958233773
103.0178411 7.000325324
105.0334912 2.854124774
109.0284058 1.725783911
121.0284058 2.835955579
133.0284058 4.235105385
137.0233204 3.952755879
147.0440559 3.376671663
161.0233204 1.965640458
163.0389705 2.275968598
175.0389705 0.9553028636
185.0233204 3.299818315
187.0389705 0.978773067
209.0233204 2.427483019
211.0389705 6.323037716
213.0546206 1.572584449
223.0389705 3.379732133
225.0546206 1.823801238
227.0702706 1.837560368
229.0495352 0.9820736975
239.0338851 1.923734122
241.0495352 1.377355373
255.0651853 1.964970895
257.0444498 1.638721184
259.0600999 1.804246666
273.0757499 0.9770890248
283.0600999 2.266001202
285.0393644 1.188901671

Name: +ve in-silico MS/MS by CFM-ID for YFOXJLGPGAKPER-UHFFFAOYSA-N
ID: YFOXJLGPGAKPER-UHFFFAOYSA-N
Comment: Energy0
Num peaks: 6
139.0389705 1.95083405
269.0444498 1.586620156
271.0600999 1.043213284
273.0757499 1.448434243
283.0600999 15.04089086
301.0706646 68.71626219

Name: +ve in-silico MS/MS by CFM-ID for YFOXJLGPGAKPER-UHFFFAOYSA-N
ID: YFOXJLGPGAKPER-UHFFFAOYSA-N
Comment: Energy1
Num peaks: 12
85.02840582 1.941870326
137.0233204 1.294481531
215.0338851 1.921438268
241.0495352 1.375902527
255.0651853 1.970472099
257.0444498 2.924828638
259.0600999 2.974995118
269.0444498 4.172831526
271.0600999 6.048369837
273.0757499 7.607517865
283.0600999 15.13913272
301.0706646 33.60255773

Name: +ve in-silico MS/MS by CFM-ID for YFOXJLGPGAKPER-UHFFFAOYSA-N
ID: YFOXJLGPGAKPER-UHFFFAOYSA-N
Comment: Energy2
Num peaks: 31
49.00727645 1.006981656
51.02292652 1.072632721
53.00219107 1.708288806
55.01784114 2.498756778
65.03857658 1.269628136
67.01784114 1.698545755
109.0284058 1.829954152
119.0127558 1.1140519
121.0284058 3.184035399
133.0284058 5.713186381
137.0233204 4.752079039
147.0440559 4.415450454
161.0233204 4.098054512
163.0389705 3.457688966
165.0546206 2.030276453
175.0389705 1.002548235
185.0233204 2.350724923
187.0389705 1.306328683
201.0182351 1.060423172
213.0546206 1.600727205
215.0338851 1.240563698
229.0495352 1.825156715
239.0338851 1.279140444
241.0495352 1.455496951
253.0495352 1.392746736
255.0651853 2.06204035
257.0444498 2.575316388
259.0600999 2.658326427
273.0757499 1.105064506
283.0600999 2.629207559
285.0393644 1.769828622

Name: +ve in-silico MS/MS by CFM-ID for JGNFNPYTPXMWQH-UHFFFAOYSA-N
ID: JGNFNPYTPXMWQH-UHFFFAOYSA-N
Comment: Energy0
Num peaks: 6
123.0440559 1.945673818
269.0444498 1.658487426
271.0600999 1.169603234
273.0757499 1.594007182
283.0600999 13.31337492
301.0706646 69.49103489

Name: +ve in-silico MS/MS by CFM-ID for JGNFNPYTPXMWQH-UHFFFAOYSA-N
ID: JGNFNPYTPXMWQH-UHFFFAOYSA-N
Comment: Energy1
Num peaks: 19
41.00219107 1.240318681
55.01784114 2.078994121
123.0440559 2.531084213
125.0597059 1.28898451
177.0182351 2.894916158
241.0495352 1.388502133
243.0651853 2.155432288
245.0808353 1.264408178
251.0338851 0.9368605298
253.0495352 1.098710685
255.0651853 2.09687188
257.0444498 2.457242805
259.0600999 1.562698937
269.0444498 3.750912906
271.0600999 6.583878258
273.0757499 8.833786966
283.0600999 9.997750419
285.0393644 1.507395698
301.0706646 27.08690477

Name: +ve in-silico MS/MS by CFM-ID for JGNFNPYTPXMWQH-UHFFFAOYSA-N
ID: JGNFNPYTPXMWQH-UHFFFAOYSA-N
Comment: Energy2
Num peaks: 31
49.00727645 2.148309464
51.02292652 2.405766508
79.01784114 1.679601926
81.0334912 1.243717928
95.04914126 1.199023732
97.02840582 1.168423636
109.0284058 4.33156705
121.0284058 2.291361879
123.0440559 3.181532635
125.0233204 1.61761274
135.0076704 3.823295275
135.0440559 3.139121547
137.0233204 2.438715416
147.0440559 1.3918953
149.0233204 1.715314468
173.0233204 1.559633292
177.0182351 2.801932883
211.0389705 1.404318715
213.0546206 1.74622428
215.0338851 1.335114329
225.0182351 1.198712964
227.0338851 2.552106264
227.0702706 1.699209928
229.0495352 1.568683193
241.0495352 2.676138865
253.0495352 1.984483807
255.0651853 3.131874705
257.0444498 2.429785236
269.0444498 1.362606096
283.0600999 2.622995538
285.0393644 1.190715755

Name: +ve in-silico MS/MS by CFM-ID for YXWMHKVVVMLSNF-UHFFFAOYSA-N
ID: YXWMHKVVVMLSNF-UHFFFAOYSA-N
Comment: Energy0
Num peaks: 6
139.0389705 2.052729634
163.0389705 0.9776761463
259.0600999 0.8904790084
283.0600999 15.79685155
285.0393644 1.1351155
301.0706646 72.71783464

Name: +ve in-silico MS/MS by CFM-ID for YXWMHKVVVMLSNF-UHFFFAOYSA-N
ID: YXWMHKVVVMLSNF-UHFFFAOYSA-N
Comment: Energy1
Num peaks: 9
55.01784114 1.538215866
255.0651853 1.970966969
257.0444498 2.520691051
259.0600999 2.961107242
271.0600999 6.729136104
273.0757499 9.121558419
283.0600999 16.97948465
285.0393644 1.590210587
301.0706646 37.99173449

Name: +ve in-silico MS/MS by CFM-ID for YXWMHKVVVMLSNF-UHFFFAOYSA-N
ID: YXWMHKVVVMLSNF-UHFFFAOYSA-N
Comment: Energy2
Num peaks: 31
41.00219107 1.284225949
43.01784114 1.386507967
55.01784114 1.748862796
67.01784114 2.050039564
68.99710569 1.149752545
95.04914126 1.643033622
119.0127558 2.588659273
121.0284058 4.303635706
133.0284058 4.041646111
135.0440559 1.108389154
137.0233204 4.543666421
139.0389705 1.137264268
163.0389705 4.582304726
165.0182351 1.372193071
169.0284058 1.010868024
175.0389705 1.301427281
185.0233204 2.390438358
187.0389705 1.362816048
201.0182351 1.427808775
213.0546206 2.414609388
215.0338851 1.146632336
227.0338851 2.036176388
229.0495352 2.108606125
239.0338851 2.361390367
241.0495352 2.498397211
255.0651853 3.138836885
257.0444498 2.145299449
259.0600999 1.896442648
273.0757499 1.401627252
283.0600999 3.882179685
285.0393644 2.241276433

Name: +ve in-silico MS/MS by CFM-ID for RLFUYPWAZFJVEG-UHFFFAOYSA-N
ID: RLFUYPWAZFJVEG-UHFFFAOYSA-N
Comment: Energy0
Num peaks: 6
95.04914126 1.120045741
207.0287997 0.7825909894
271.0600999 2.139857361
273.0757499 2.001566436
283.0600999 12.05167831
301.0706646 75.35016823

Name: +ve in-silico MS/MS by CFM-ID for RLFUYPWAZFJVEG-UHFFFAOYSA-N
ID: RLFUYPWAZFJVEG-UHFFFAOYSA-N
Comment: Energy1
Num peaks: 15
95.04914126 3.337329431
107.0491413 1.592952648
167.0338851 1.149218632
207.0287997 2.95162451
231.0287997 1.069105142
243.0287997 1.171567833
245.0444498 1.134003451
247.0600999 2.428750723
257.0444498 2.580149473
259.0600999 2.541559215
271.0600999 4.461364559
273.0757499 5.906058251
283.0600999 13.27127962
285.0393644 2.325963344
301.0706646 34.87827847

Name: +ve in-silico MS/MS by CFM-ID for RLFUYPWAZFJVEG-UHFFFAOYSA-N
ID: RLFUYPWAZFJVEG-UHFFFAOYSA-N
Comment: Energy2
Num peaks: 31
39.02292652 2.291746253
55.01784114 1.272915435
63.02292652 3.721370725
65.00219107 1.300465872
65.03857658 4.549003231
67.01784114 2.875889599
79.05422664 2.132966261
81.0334912 2.342594223
83.04914126 1.507648239
91.01784114 2.215839483
93.0334912 2.113526659
95.04914126 3.048726686
97.02840582 1.478952045
107.0491413 10.10648265
121.0284058 4.685168272
123.0440559 2.808922146
135.0440559 3.227822181
137.0233204 1.593115568
149.0233204 3.414758588
151.0389705 2.161469413
165.0182351 2.052640898
167.0338851 1.425880794
179.0338851 1.431152464
227.0338851 2.107869366
231.0287997 1.102723019
245.0444498 1.100791195
255.0651853 2.688972304
257.0444498 2.14731885
273.0757499 1.259890769
283.0600999 2.240996235
285.0393644 1.146294483

Name: +ve in-silico MS/MS by CFM-ID for WBCGHPDTCLGFIM-UHFFFAOYSA-N
ID: WBCGHPDTCLGFIM-UHFFFAOYSA-N
Comment: Energy0
Num peaks: 6
123.0440559 2.934575428
177.0182351 7.104239187
179.0338851 1.834835025
269.0444498 3.892475666
283.0600999 12.89412832
301.0706646 60.13910426

Name: +ve in-silico MS/MS by CFM-ID for WBCGHPDTCLGFIM-UHFFFAOYSA-N
ID: WBCGHPDTCLGFIM-UHFFFAOYSA-N
Comment: Energy1
Num peaks: 20
41.00219107 1.263165209
123.0440559 9.012323915
125.0597059 4.753663157
135.0076704 1.214170314
137.0233204 1.164374881
149.0233204 0.998076152
177.0182351 2.854105104
179.0338851 0.9190911099
189.0182351 0.9222434562
191.0338851 0.9276012416
241.0495352 1.173874875
243.0651853 0.8300942043
255.0651853 2.045919424
257.0444498 2.391889695
269.0444498 4.883322369
271.0600999 5.27224618
273.0757499 8.611988182
283.0600999 9.667385753
285.0393644 1.305816392
301.0706646 19.9720643

Name: +ve in-silico MS/MS by CFM-ID for WBCGHPDTCLGFIM-UHFFFAOYSA-N
ID: WBCGHPDTCLGFIM-UHFFFAOYSA-N
Comment: Energy2
Num peaks: 31
109.0284058 1.624572157
117.0334912 1.154707149
121.0284058 4.603061724
125.0233204 1.663855357
135.0076704 4.841960396
135.0440559 1.572759768
137.0233204 4.881249776
147.0076704 1.222899393
147.0440559 1.472896544
149.0233204 2.299053968
151.002585 1.369037707
153.0182351 1.326790234
161.0233204 1.308112645
177.0182351 1.793838613
189.0182351 3.230210836
191.0338851 1.212876953
199.002585 1.862087884
201.0182351 1.503575467
213.0546206 1.479583131
227.0338851 1.671325741
229.0495352 2.117596909
231.0651853 1.283161963
239.0338851 1.619267964
241.0495352 3.590155477
255.0651853 3.593569118
257.0444498 3.234055483
259.0600999 1.187299596
269.0444498 1.394875104
271.0600999 1.4180979
283.0600999 3.10410185
285.0393644 1.357870491

Name: +ve in-silico MS/MS by CFM-ID for SMOFGXHPWCTYQD-UHFFFAOYSA-N
ID: SMOFGXHPWCTYQD-UHFFFAOYSA-N
Comment: Energy0
Num peaks: 6
139.0389705 3.121579981
163.0389705 2.177170197
269.0444498 2.061811271
273.0757499 2.9787501
283.0600999 13.18248659
301.0706646 65.84156429

Name: +ve in-silico MS/MS by CFM-ID for SMOFGXHPWCTYQD-UHFFFAOYSA-N
ID: SMOFGXHPWCTYQD-UHFFFAOYSA-N
Comment: Energy1
Num peaks: 18
57.0334912 0.9050086816
75.04405588 1.459530804
107.0127558 1.045625674
109.0284058 2.08470177
111.0440559 1.134887718
137.0233204 7.424602252
139.0389705 9.044478296
163.0389705 1.357930199
241.0495352 1.332051032
245.0808353 1.085104437
255.0651853 0.9254165152
257.0444498 1.45965408
259.0600999 0.9839367013
269.0444498 3.55330558
271.0600999 5.916828509
273.0757499 8.09932001
283.0600999 10.16455898
301.0706646 22.26720161

Name: +ve in-silico MS/MS by CFM-ID for SMOFGXHPWCTYQD-UHFFFAOYSA-N
ID: SMOFGXHPWCTYQD-UHFFFAOYSA-N
Comment: Energy2
Num peaks: 31
67.01784114 1.197448389
79.01784114 1.236468622
81.0334912 1.091143393
95.04914126 1.14749155
103.0178411 7.413721898
105.0334912 2.233158479
109.0284058 1.381039157
121.0284058 4.006261986
123.0440559 1.328100893
133.0284058 2.51821474
137.0233204 3.924996284
151.0389705 1.076471464
161.0233204 2.191345483
163.0389705 1.969589712
175.0389705 1.261052323
185.0233204 4.066807972
187.0389705 1.426578626
209.0233204 2.439109963
211.0389705 7.100191685
213.0546206 2.120392314
223.0389705 3.425461831
225.0546206 2.510952983
227.0702706 2.243850853
229.0495352 1.070403227
239.0338851 1.781819046
241.0495352 1.335308111
255.0651853 1.826233863
257.0444498 1.79861783
269.0444498 1.120432038
273.0757499 1.280552768
283.0600999 2.214164663

Name: +ve in-silico MS/MS by CFM-ID for MPBPGCHGTKVWMR-UHFFFAOYSA-N
ID: MPBPGCHGTKVWMR-UHFFFAOYSA-N
Comment: Energy0
Num peaks: 6
139.0389705 3.14892959
163.0389705 2.185737566
269.0444498 1.608472331
273.0757499 1.610312903
283.0600999 14.66016204
301.0706646 66.2768318

Name: +ve in-silico MS/MS by CFM-ID for MPBPGCHGTKVWMR-UHFFFAOYSA-N
ID: MPBPGCHGTKVWMR-UHFFFAOYSA-N
Comment: Energy1
Num peaks: 16
107.0127558 1.719688841
109.0284058 2.586217974
111.0440559 1.733432569
137.0233204 6.981895352
139.0389705 7.836303609
163.0389705 1.337059677
185.0233204 1.417660446
215.0338851 1.415698302
255.0651853 1.633311896
257.0444498 2.61688225
259.0600999 1.457885207
269.0444498 3.206484296
271.0600999 5.729087771
273.0757499 8.442668849
283.0600999 10.69490063
301.0706646 22.48515436

Name: +ve in-silico MS/MS by CFM-ID for MPBPGCHGTKVWMR-UHFFFAOYSA-N
ID: MPBPGCHGTKVWMR-UHFFFAOYSA-N
Comment: Energy2
Num peaks: 31
49.00727645 1.190866599
51.02292652 1.113610349
55.01784114 2.361575021
57.0334912 1.411889514
67.01784114 1.837066191
109.0284058 1.334432846
121.0284058 5.003118178
123.0440559 2.008186019
133.0284058 4.01185289
137.0233204 4.72312546
147.0440559 1.403421438
149.0233204 1.095824693
151.0389705 1.537869129
161.0233204 5.100597576
163.0389705 2.60595507
165.0546206 1.608440968
175.0389705 1.320745757
185.0233204 3.740569331
187.0389705 1.45200525
213.0546206 1.616719046
215.0338851 1.988304491
229.0495352 1.575644082
239.0338851 1.510538339
241.0495352 2.246323159
253.0495352 1.938108678
255.0651853 3.027015844
257.0444498 3.225290461
259.0600999 2.304122548
273.0757499 1.159325926
283.0600999 2.731265733
285.0393644 1.340122187

Name: +ve in-silico MS/MS by CFM-ID for RLEMLKZHZOSEFS-UHFFFAOYSA-N
ID: RLEMLKZHZOSEFS-UHFFFAOYSA-N
Comment: Energy0
Num peaks: 6
123.0440559 2.92286872
177.0182351 7.080185641
179.0338851 1.831688615
269.0444498 4.015936833
283.0600999 12.34964944
301.0706646 59.91467897

Name: +ve in-silico MS/MS by CFM-ID for RLEMLKZHZOSEFS-UHFFFAOYSA-N
ID: RLEMLKZHZOSEFS-UHFFFAOYSA-N
Comment: Energy1
Num peaks: 21
55.01784114 0.6670214289
95.04914126 0.7378791317
123.0440559 9.772832904
125.0597059 5.240416984
137.0233204 0.711016142
177.0182351 3.598006913
179.0338851 1.142810191
189.0182351 0.9835952073
191.0338851 1.086860635
201.0182351 0.6716178627
241.0495352 1.372227027
243.0287997 0.7532740231
247.0600999 0.6705404873
255.0651853 0.6860829791
257.0444498 1.881626119
269.0444498 5.017044965
271.0600999 4.451275904
273.0757499 6.366571067
283.0600999 10.14161833
285.0393644 1.48478311
301.0706646 23.01770393

Name: +ve in-silico MS/MS by CFM-ID for RLEMLKZHZOSEFS-UHFFFAOYSA-N
ID: RLEMLKZHZOSEFS-UHFFFAOYSA-N
Comment: Energy2
Num peaks: 31
55.01784114 1.085974224
92.99710569 1.263196132
105.0334912 1.158309835
109.0284058 1.290004259
117.0334912 1.188990335
119.0127558 2.404870493
121.0284058 3.087254063
125.0233204 1.192660963
135.0076704 2.693366236
135.0440559 1.757664248
137.0233204 3.553585516
147.0440559 1.65553472
149.0233204 2.465893714
153.0182351 1.345317168
161.0233204 2.110938119
177.0182351 2.00084907
179.0338851 1.065269794
189.0182351 3.060599653
191.0338851 1.049706403
199.002585 1.611689106
201.0182351 1.55158133
211.0389705 1.367267937
239.0338851 1.6950837
241.0495352 3.374056702
255.0651853 2.260505596
257.0444498 2.753334346
269.0444498 1.842265574
271.0600999 1.726371302
273.0757499 2.222759956
283.0600999 3.477135274
285.0393644 1.455155721

Name: +ve in-silico MS/MS by CFM-ID for HPPUJPYDCJSAFW-UHFFFAOYSA-N
ID: HPPUJPYDCJSAFW-UHFFFAOYSA-N
Comment: Energy0
Num peaks: 13
91.05422664 2.43610242
105.0698767 1.836196363
133.0647913 1.291453893
188.9852207 4.079863201
213.0910061 1.043231935
216.9801353 5.153796187
223.075356 1.180106593
225.0910061 2.436551219
230.9957854 1.092926708
245.0114354 1.233030669
295.063471 2.024944237
305.0478209 15.00336609
323.0583856 41.70351326

Name: +ve in-silico MS/MS by CFM-ID for HPPUJPYDCJSAFW-UHFFFAOYSA-N
ID: HPPUJPYDCJSAFW-UHFFFAOYSA-N
Comment: Energy1
Num peaks: 31
80.96409131 2.798362443
91.05422664 6.810086038
93.06987671 1.279504242
105.0698767 3.856080487
109.0284058 1.756265474
110.974656 0.9889941765
121.0284058 1.536861279
133.0647913 2.259282673
135.0076704 1.471503035
137.0233204 7.519417024
151.0389705 0.9562591436
186.9695706 0.921826435
188.9852207 3.561254713
198.9695706 1.842441983
200.9852207 2.45584593
213.0910061 0.6527524167
214.9644852 1.724213099
216.9801353 7.190845111
218.9957854 0.6177262628
225.0910061 3.734873508
230.9957854 1.082638165
239.0702706 0.6724961536
241.0859207 0.9061066997
243.1015708 5.600089319
245.0114354 0.7493167098
277.0529063 1.349087627
287.0372563 2.701219019
293.0478209 0.8922189194
305.0478209 6.05866807
307.0270855 0.9094460462
323.0583856 4.257284381

Name: +ve in-silico MS/MS by CFM-ID for HPPUJPYDCJSAFW-UHFFFAOYSA-N
ID: HPPUJPYDCJSAFW-UHFFFAOYSA-N
Comment: Energy2
Num peaks: 31
49.00727645 3.563820567
51.02292652 4.314778362
53.00219107 1.093653704
53.03857658 1.231939987
77.00219107 1.41491145
79.01784114 9.506078588
80.96409131 0.9482028915
81.0334912 2.509750502
91.05422664 5.240493739
93.06987671 2.170181484
101.0385766 0.9092095449
103.0542266 1.598857209
105.0698767 6.407009381
107.0127558 2.565244955
109.0284058 1.697914818
110.974656 0.8767023146
121.0284058 4.826344778
129.0334912 0.9809287106
137.0233204 0.8768344599
145.0284058 0.9461720153
158.974656 1.898326474
160.9903061 1.585748391
183.0804414 1.528846507
184.9539206 1.080712118
186.9695706 1.989217303
188.9852207 5.658050709
200.9852207 1.351490727
203.0008707 1.145957514
214.9644852 0.7952520557
216.9801353 1.118625393
305.0478209 0.7299911406

Name: +ve in-silico MS/MS by CFM-ID for MJIBNWPUBVKPJJ-UHFFFAOYSA-N
ID: MJIBNWPUBVKPJJ-UHFFFAOYSA-N
Comment: Energy0
Num peaks: 11
107.0491413 2.390877055
121.0647913 1.722929609
149.0597059 1.272835024
172.9903061 4.068381536
200.9852207 5.228749394
213.0910061 1.690606852
223.075356 2.234007164
225.0910061 4.342865995
229.0165208 1.853742034
305.0478209 15.11463282
323.0583856 40.11739698

Name: +ve in-silico MS/MS by CFM-ID for MJIBNWPUBVKPJJ-UHFFFAOYSA-N
ID: MJIBNWPUBVKPJJ-UHFFFAOYSA-N
Comment: Energy1
Num peaks: 31
51.02292652 0.6165825837
80.96409131 2.493312306
95.04914126 0.6272429277
105.0334912 3.996051629
107.0491413 5.974555895
109.0647913 0.8151359496
121.0284058 8.672655368
121.0647913 3.276735026
131.0491413 1.099309784
135.0440559 1.163177748
147.0440559 1.024859798
149.0597059 3.310252137
156.9953914 0.6562444864
172.9903061 3.171426157
184.9903061 1.649225542
200.9852207 7.767583421
207.0804414 0.7469184346
211.0059561 1.077978345
213.0910061 0.6807957251
215.0008707 1.060326747
225.0910061 5.690021702
227.0008707 0.6220703869
229.0165208 1.479721578
237.0546206 0.6218445791
241.0859207 0.8541543305
243.1015708 5.452720851
281.0114354 0.664505333
287.0372563 2.910486359
305.0478209 5.873672713
307.0270855 1.626794495
323.0583856 3.575466654

Name: +ve in-silico MS/MS by CFM-ID for MJIBNWPUBVKPJJ-UHFFFAOYSA-N
ID: MJIBNWPUBVKPJJ-UHFFFAOYSA-N
Comment: Energy2
Num peaks: 31
39.02292652 1.169235675
49.00727645 4.398310969
51.02292652 2.447532941
53.03857658 1.045514077
63.02292652 10.83057672
65.03857658 3.271812979
75.02292652 0.671833864
77.03857658 1.438468736
79.01784114 2.504618655
79.05422664 2.530039972
81.0334912 1.088903149
91.05422664 1.046483891
93.0334912 2.619082177
93.06987671 1.094292761
95.04914126 0.8131155349
105.0334912 8.173913623
107.0491413 2.536076307
117.0334912 1.500050579
119.0491413 3.044573106
121.0284058 1.320232124
121.0647913 2.014214915
129.0334912 3.522072654
131.0491413 1.049972047
146.974656 0.8869828277
171.0440559 0.6478670907
172.9903061 7.503168347
195.0804414 0.6157951511
199.075356 0.6801614736
200.9852207 3.960617146
201.0910061 0.839962234
213.0910061 0.6614548491

Name: +ve in-silico MS/MS by CFM-ID for ACWGMVFVQVIEMI-UHFFFAOYSA-N
ID: ACWGMVFVQVIEMI-UHFFFAOYSA-N
Comment: Energy0
Num peaks: 9
107.0491413 5.696457397
172.9903061 3.146339115
200.9852207 13.40704576
215.0008707 1.712145931
223.075356 1.365305597
225.0910061 2.214210806
287.0372563 4.360805525
305.0478209 29.63810277
323.0583856 19.68525042

Name: +ve in-silico MS/MS by CFM-ID for ACWGMVFVQVIEMI-UHFFFAOYSA-N
ID: ACWGMVFVQVIEMI-UHFFFAOYSA-N
Comment: Energy1
Num peaks: 17
79.05422664 2.067585351
80.96409131 2.219473404
91.05422664 1.599110256
105.0334912 4.334720113
107.0491413 9.874162793
121.0284058 12.37762382
135.0440559 1.7100987
172.9903061 2.707462389
184.9903061 1.970943882
200.9852207 13.26645519
207.0804414 2.287122159
215.0008707 1.32084129
225.0910061 8.715348052
243.1015708 2.645790709
287.0372563 4.417567085
305.0478209 6.512454115
323.0583856 2.087862225

Name: +ve in-silico MS/MS by CFM-ID for ACWGMVFVQVIEMI-UHFFFAOYSA-N
ID: ACWGMVFVQVIEMI-UHFFFAOYSA-N
Comment: Energy2
Num peaks: 27
39.02292652 1.740459705
41.00219107 0.8954417833
41.03857658 1.119391923
49.00727645 2.602642949
51.02292652 2.848703168
53.03857658 0.9314355822
63.02292652 8.781151491
65.03857658 2.857561635
79.01784114 5.069687143
79.05422664 2.488908695
81.0334912 1.998216693
91.05422664 2.251197133
93.0334912 3.924122848
103.0542266 2.473232337
105.0334912 11.23272917
105.0698767 0.8437866452
107.0491413 5.058632858
119.0491413 3.648299102
121.0284058 2.044726646
121.0647913 0.9903603398
146.974656 1.538228393
172.9903061 6.066881089
193.0647913 0.9161571005
195.0804414 1.294150795
199.0059561 0.7923219239
200.9852207 4.866943582
207.0804414 1.168549651

Name: +ve in-silico MS/MS by CFM-ID for RHUKZWZNPPKAEU-UHFFFAOYSA-N
ID: RHUKZWZNPPKAEU-UHFFFAOYSA-N
Comment: Energy0
Num peaks: 6
121.0284058 15.81772983
135.0440559 1.899242112
187.0059561 28.17880446
225.0910061 3.009128692
305.0478209 10.02680053
323.0583856 23.65231938

Name: +ve in-silico MS/MS by CFM-ID for RHUKZWZNPPKAEU-UHFFFAOYSA-N
ID: RHUKZWZNPPKAEU-UHFFFAOYSA-N
Comment: Energy1
Num peaks: 11
80.96409131 1.984319388
91.05422664 2.769213147
105.0334912 2.152999561
107.0491413 5.999110939
121.0284058 26.63745666
123.0440559 1.762269556
187.0059561 28.50345508
225.0910061 3.276009972
243.1015708 2.255667604
305.0478209 3.351847123
323.0583856 1.608015239

Name: +ve in-silico MS/MS by CFM-ID for RHUKZWZNPPKAEU-UHFFFAOYSA-N
ID: RHUKZWZNPPKAEU-UHFFFAOYSA-N
Comment: Energy2
Num peaks: 21
39.02292652 1.408215264
41.03857658 1.356131879
49.00727645 2.5341498
51.02292652 2.044474032
63.02292652 3.586920814
65.00219107 1.274262855
65.03857658 2.391387222
67.01784114 1.884316935
67.05422664 1.782465259
79.01784114 3.199567097
79.05422664 1.765569483
80.96409131 2.194521942
91.05422664 15.85805552
93.0334912 9.702349164
101.0385766 1.391748051
105.0334912 1.878907059
107.0491413 5.087170818
121.0284058 10.09637888
129.0334912 1.233785225
135.0440559 1.280711079
187.0059561 9.220030017

Name: +ve in-silico MS/MS by CFM-ID for MYBLXONEUQHSPM-UHFFFAOYSA-N
ID: MYBLXONEUQHSPM-UHFFFAOYSA-N
Comment: Energy0
Num peaks: 11
121.0284058 6.092831877
149.0597059 1.349888502
172.9903061 1.320718542
187.0059561 2.300004235
201.0216062 1.579891252
213.0910061 1.779816715
223.075356 2.271937857
225.0910061 4.514490564
229.0165208 1.209123196
305.0478209 15.8148534
323.0583856 42.0937978

Name: +ve in-silico MS/MS by CFM-ID for MYBLXONEUQHSPM-UHFFFAOYSA-N
ID: MYBLXONEUQHSPM-UHFFFAOYSA-N
Comment: Energy1
Num peaks: 27
80.96409131 2.296285265
93.0334912 0.8928181608
95.04914126 1.524266559
107.0491413 3.108816167
117.0334912 0.8781618293
121.0284058 23.03921218
121.0647913 1.279859051
123.0440559 2.055706039
127.075356 0.8298773856
135.0440559 2.554155287
145.0284058 0.7017390695
147.0440559 0.998356257
149.0597059 2.682561818
172.9903061 1.181392353
187.0059561 2.961955421
201.0216062 1.382089306
207.0804414 0.8047120716
211.0059561 0.8674525188
213.0910061 0.727936671
225.0910061 6.291991188
229.0165208 1.06499351
241.0859207 0.8608319525
243.1015708 6.093220659
287.0372563 3.303195806
305.0478209 6.783206711
307.0270855 1.125905192
323.0583856 4.214145415

Name: +ve in-silico MS/MS by CFM-ID for MYBLXONEUQHSPM-UHFFFAOYSA-N
ID: MYBLXONEUQHSPM-UHFFFAOYSA-N
Comment: Energy2
Num peaks: 31
39.02292652 1.801985623
51.02292652 0.798120024
63.02292652 5.587431894
65.00219107 0.9616366114
65.03857658 4.003456513
67.01784114 1.389105168
67.05422664 0.841543899
79.01784114 2.15104013
89.03857658 2.177664403
91.05422664 4.186506828
93.0334912 6.05684103
93.06987671 0.735481422
95.04914126 1.461592343
101.0385766 3.324114453
103.0542266 1.38934695
105.0334912 0.8682761004
105.0698767 1.213009018
107.0491413 2.30652552
117.0334912 1.913364056
119.0491413 1.291648102
121.0284058 18.77556142
123.0440559 0.7988388641
129.0334912 2.515439322
135.0440559 0.7857408373
145.0284058 1.402544119
171.0440559 0.7026755536
172.9903061 0.7555867241
173.0597059 0.8439576752
187.0059561 1.541251205
195.0804414 1.422979482
307.0270855 0.8008168611

Name: +ve in-silico MS/MS by CFM-ID for AATJLXOAHHWVEE-UHFFFAOYSA-N
ID: AATJLXOAHHWVEE-UHFFFAOYSA-N
Comment: Energy0
Num peaks: 11
107.0491413 2.434980302
121.0647913 1.750345032
149.0597059 1.301118729
172.9903061 4.125104926
200.9852207 5.308445127
213.0910061 1.727033746
223.075356 2.264042268
225.0910061 4.471294654
229.0165208 1.207801675
305.0478209 15.47121296
323.0583856 40.92394986

Name: +ve in-silico MS/MS by CFM-ID for AATJLXOAHHWVEE-UHFFFAOYSA-N
ID: AATJLXOAHHWVEE-UHFFFAOYSA-N
Comment: Energy1
Num peaks: 28
80.96409131 2.651882833
105.0334912 2.490798182
107.0491413 6.708785068
109.0647913 0.8554228999
121.0284058 9.253457659
121.0647913 3.533788182
131.0491413 0.8254717036
135.0440559 1.094654651
149.0597059 2.963970171
156.9953914 0.708169826
172.9903061 3.304451133
184.9903061 1.824138022
200.9852207 8.467553859
207.0804414 0.8796452673
211.0059561 0.6906913716
213.0910061 0.6866736285
215.0008707 1.134042422
225.0910061 6.520135076
229.0165208 0.7497225306
241.0859207 0.90927573
243.1015708 6.151816972
279.0321709 0.9072857405
281.0114354 0.7051480749
281.0478209 0.910613128
287.0372563 3.267422603
305.0478209 6.551307577
307.0270855 1.778410957
323.0583856 3.959948879

Name: +ve in-silico MS/MS by CFM-ID for AATJLXOAHHWVEE-UHFFFAOYSA-N
ID: AATJLXOAHHWVEE-UHFFFAOYSA-N
Comment: Energy2
Num peaks: 31
39.02292652 1.58239757
49.00727645 0.9836405157
51.02292652 2.52255197
63.02292652 11.10401515
65.03857658 5.941033432
79.01784114 3.531601246
79.05422664 4.416343708
81.0334912 1.01846055
89.03857658 0.7429794782
91.05422664 1.152356876
93.0334912 2.953119316
93.06987671 1.089856253
95.04914126 0.6618756457
105.0334912 7.271451041
107.0491413 3.368329286
117.0334912 0.9150391154
119.0491413 2.508172041
121.0284058 1.409538405
121.0647913 2.506497462
129.0334912 1.604720216
145.0284058 0.7541678327
146.974656 0.9430758778
147.0440559 0.9658772121
171.0440559 0.7176795275
172.9903061 7.742939307
195.0804414 0.9014824669
200.9852207 4.799627443
207.0804414 0.6362614281
279.0321709 0.6339724684
281.0478209 0.6863025793
307.0270855 0.6938128168

Name: +ve in-silico MS/MS by CFM-ID for WGKPQAIQGUMKBU-UHFFFAOYSA-N
ID: WGKPQAIQGUMKBU-UHFFFAOYSA-N
Comment: Energy0
Num peaks: 11
107.0491413 2.435474782
121.0647913 1.747697468
149.0597059 1.29697191
172.9903061 4.104922436
200.9852207 5.292969544
213.0910061 1.714391885
223.075356 2.26842679
225.0910061 4.441622727
229.0165208 1.206936537
305.0478209 15.38994746
323.0583856 40.88335119

Name: +ve in-silico MS/MS by CFM-ID for WGKPQAIQGUMKBU-UHFFFAOYSA-N
ID: WGKPQAIQGUMKBU-UHFFFAOYSA-N
Comment: Energy1
Num peaks: 27
80.96409131 2.638174559
105.0334912 4.429436227
107.0491413 6.605179203
109.0647913 0.8694715126
121.0284058 9.18865295
121.0647913 3.545699863
131.0491413 0.8210307769
135.0440559 1.230488552
149.0597059 2.951524496
156.9953914 0.6993384267
172.9903061 3.247497926
184.9903061 1.784750203
200.9852207 8.207302545
207.0804414 0.8402874681
211.0059561 0.6572299401
213.0910061 0.7342149177
215.0008707 1.129505296
225.0910061 6.331403375
229.0165208 0.7466134918
237.0546206 0.657605089
241.0859207 0.905974651
243.1015708 6.050863151
281.0114354 0.7027191413
287.0372563 3.168494513
305.0478209 6.416150693
307.0270855 1.635534329
323.0583856 3.936576206

Name: +ve in-silico MS/MS by CFM-ID for WGKPQAIQGUMKBU-UHFFFAOYSA-N
ID: WGKPQAIQGUMKBU-UHFFFAOYSA-N
Comment: Energy2
Num peaks: 31
39.02292652 1.569841678
41.03857658 0.7862005501
49.00727645 1.276544396
51.02292652 1.820550925
63.02292652 11.22120917
65.03857658 3.955310474
75.02292652 1.049004368
77.03857658 2.079156733
79.01784114 3.188512653
79.05422664 3.402369617
80.96409131 0.5952707397
81.0334912 1.004999534
89.03857658 0.5928673828
91.05422664 1.268407285
93.0334912 2.86491381
93.06987671 1.250442688
95.04914126 0.640334484
105.0334912 9.791697779
107.0491413 3.227241124
117.0334912 0.8930144699
119.0491413 2.79315425
121.0284058 1.387365159
121.0647913 2.432586921
129.0334912 2.083520311
146.974656 0.9305581421
171.0440559 0.697452787
172.9903061 6.478911606
195.0804414 0.8098611452
199.075356 0.7225067907
200.9852207 4.176480716
213.0910061 0.7185977895

Name: +ve in-silico MS/MS by CFM-ID for AYELHVRIFMXDBA-UHFFFAOYSA-N
ID: AYELHVRIFMXDBA-UHFFFAOYSA-N
Comment: Energy0
Num peaks: 11
107.0491413 4.13986463
121.0647913 1.605341299
218.9957854 1.40533792
231.1015708 2.002091563
233.0114354 3.753200682
243.1015708 3.003283483
247.0270855 2.313112161
309.0427356 1.521436836
313.0740357 2.096760477
323.0583856 10.61570959
341.0689503 48.08922217

Name: +ve in-silico MS/MS by CFM-ID for AYELHVRIFMXDBA-UHFFFAOYSA-N
ID: AYELHVRIFMXDBA-UHFFFAOYSA-N
Comment: Energy1
Num peaks: 31
80.96409131 3.033835355
105.0334912 2.183825551
107.0491413 11.06835916
109.0647913 0.8811431648
119.0491413 0.8381629729
121.0647913 2.637881665
139.0389705 0.8670640068
151.0389705 1.416785794
153.0546206 4.301664999
165.0546206 0.9336092481
167.0702706 1.909936237
229.0165208 1.144077956
231.1015708 1.251342155
233.0114354 4.758675651
233.1172208 0.9670566655
243.1015708 2.662169909
245.0114354 0.8982444688
245.0808353 0.8421212041
247.0270855 2.276320485
255.0651853 0.7963647899
257.0808353 0.8399580899
259.0964854 1.240400687
261.1121354 7.185609423
295.063471 1.267416767
297.0427356 0.7994083987
305.0478209 2.598493884
309.0427356 0.9343769216
311.0583856 0.8614571861
313.0740357 0.8276018283
323.0583856 7.025259204
341.0689503 5.449795567

Name: +ve in-silico MS/MS by CFM-ID for AYELHVRIFMXDBA-UHFFFAOYSA-N
ID: AYELHVRIFMXDBA-UHFFFAOYSA-N
Comment: Energy2
Num peaks: 31
49.00727645 3.771964479
51.02292652 1.057908652
75.02292652 1.165508838
77.03857658 1.728824266
79.01784114 1.769051337
79.05422664 3.017427669
81.0334912 2.729032392
95.04914126 3.259239495
97.06479133 1.865573827
105.0334912 3.981749923
107.0491413 8.145087783
109.0647913 2.276990412
117.0334912 0.9320939051
121.0284058 1.10527326
123.0440559 2.369476087
137.0597059 2.858883594
143.0491413 1.100411644
145.0647913 3.100291019
147.0440559 2.948376442
149.0597059 1.052787577
171.0804414 1.445176783
187.075356 1.052096256
189.0910061 1.144848491
201.0910061 1.623176362
205.1223062 0.9852876803
229.0859207 1.094334569
241.0859207 1.245397354
295.0270855 1.019598995
309.0427356 1.468055088
311.0583856 1.527628567
323.0583856 0.9525357882

Name: +ve in-silico MS/MS by CFM-ID for OIABPNLZMNGBTG-UHFFFAOYSA-N
ID: OIABPNLZMNGBTG-UHFFFAOYSA-N
Comment: Energy0
Num peaks: 8
107.0491413 7.342639449
123.0440559 2.567964269
217.0165208 2.278939389
233.0114354 15.96184304
243.1015708 4.360397413
309.0427356 2.456898652
323.0583856 9.021060644
341.0689503 36.9559171

Name: +ve in-silico MS/MS by CFM-ID for OIABPNLZMNGBTG-UHFFFAOYSA-N
ID: OIABPNLZMNGBTG-UHFFFAOYSA-N
Comment: Energy1
Num peaks: 25
80.96409131 2.354663518
95.04914126 1.682753783
107.0491413 6.675591658
123.0440559 2.857087198
125.0597059 1.848263158
137.0597059 3.211453119
149.0597059 0.6795919005
151.0389705 1.690217903
153.0546206 4.859270847
165.0546206 1.172261611
167.0702706 1.586177999
203.0008707 1.584186631
217.0165208 3.135142469
229.0165208 1.270432507
233.0114354 24.92507791
243.1015708 4.81238308
245.0114354 0.80712573
247.0270855 1.679152598
261.1121354 3.752544087
297.0427356 0.6888841525
305.0478209 1.31976398
309.0427356 0.6098172663
311.0583856 0.6160407242
323.0583856 3.727135137
341.0689503 2.587104709

Name: +ve in-silico MS/MS by CFM-ID for OIABPNLZMNGBTG-UHFFFAOYSA-N
ID: OIABPNLZMNGBTG-UHFFFAOYSA-N
Comment: Energy2
Num peaks: 31
39.02292652 1.156879319
49.00727645 1.506317768
55.01784114 0.763207473
57.0334912 0.6863609311
63.02292652 0.784844473
65.03857658 1.22270089
75.02292652 1.402353956
77.03857658 2.280925045
79.05422664 4.189715032
80.96409131 1.075270958
81.0334912 1.491137381
91.05422664 0.7645147244
95.04914126 1.928709881
105.0334912 1.533501912
107.0491413 7.019536867
117.0334912 1.280649633
123.0440559 23.55387349
125.0597059 0.7894348549
137.0597059 8.757282377
147.0440559 1.316162739
153.0546206 1.396777956
176.9852207 0.9141907578
191.0008707 1.119125239
203.0008707 3.748684629
205.0165208 0.9923396672
217.0165208 0.8430648621
218.9957854 0.821559826
233.0114354 4.765781632
295.0270855 1.125966421
297.0427356 0.7233617007
309.0427356 0.5706833591

Name: +ve in-silico MS/MS by CFM-ID for GLKNSNOPHWTOTF-UHFFFAOYSA-N
ID: GLKNSNOPHWTOTF-UHFFFAOYSA-N
Comment: Energy0
Num peaks: 10
95.04914126 2.376148514
123.0440559 2.308972077
137.0597059 6.825919625
200.9852207 2.066686396
203.0008707 15.0862194
243.1015708 3.928595233
247.0270855 6.291152418
309.0427356 1.99723058
323.0583856 7.637329731
341.0689503 32.86629312

Name: +ve in-silico MS/MS by CFM-ID for GLKNSNOPHWTOTF-UHFFFAOYSA-N
ID: GLKNSNOPHWTOTF-UHFFFAOYSA-N
Comment: Energy1
Num peaks: 25
49.00727645 0.857619029
51.02292652 0.8604952743
80.96409131 2.311914596
95.04914126 1.003559773
105.0334912 1.36615961
107.0491413 2.88553241
121.0284058 1.691399655
123.0440559 7.082389712
125.0597059 1.2196984
137.0597059 6.67255637
147.0440559 1.072662956
149.0597059 1.095857107
151.075356 1.350752954
167.0702706 0.7654844489
184.9903061 5.117687765
187.0059561 2.233555818
200.9852207 1.768956267
203.0008707 21.64652503
229.0165208 1.422867207
243.1015708 3.89652224
247.0270855 4.189360422
261.1121354 3.642485204
313.0740357 0.7702076577
323.0583856 3.356073539
341.0689503 2.383005525

Name: +ve in-silico MS/MS by CFM-ID for GLKNSNOPHWTOTF-UHFFFAOYSA-N
ID: GLKNSNOPHWTOTF-UHFFFAOYSA-N
Comment: Energy2
Num peaks: 31
39.02292652 1.189700318
49.00727645 3.089187235
51.02292652 2.997560952
53.03857658 0.9042334539
65.00219107 1.009343026
65.03857658 0.9564140494
67.01784114 1.128549384
77.00219107 2.750193686
79.01784114 1.397764512
80.96409131 1.69328834
81.0334912 2.593316991
95.04914126 2.984718516
105.0334912 5.871186994
107.0491413 12.76491149
109.0647913 1.153325819
121.0284058 0.8034354269
123.0440559 4.69494408
125.0597059 1.09966954
137.0597059 8.446609861
147.0440559 3.951086046
149.0597059 0.8302454718
151.075356 0.8119947438
158.974656 0.88416173
170.974656 1.396772446
172.9903061 1.054618383
175.0059561 2.095262001
200.9852207 1.675300083
203.0008707 5.483286316
212.9852207 0.8564210362
215.0008707 1.081246533
295.0270855 0.8030737236

Name: +ve in-silico MS/MS by CFM-ID for VHNWVABJHPRFGC-UHFFFAOYSA-N
ID: VHNWVABJHPRFGC-UHFFFAOYSA-N
Comment: Energy0
Num peaks: 6
95.04914126 1.161174986
207.0287997 4.385142643
273.0757499 0.6408003858
283.0600999 14.84306915
285.0393644 1.138612504
301.0706646 72.22259783

Name: +ve in-silico MS/MS by CFM-ID for VHNWVABJHPRFGC-UHFFFAOYSA-N
ID: VHNWVABJHPRFGC-UHFFFAOYSA-N
Comment: Energy1
Num peaks: 11
49.00727645 2.51287538
51.02292652 2.417325505
95.04914126 1.345519305
165.0182351 1.121933803
207.0287997 9.533205643
257.0444498 1.301366444
271.0600999 1.814803693
273.0757499 7.370004879
283.0600999 15.65431918
285.0393644 1.624984765
301.0706646 35.70204856

Name: +ve in-silico MS/MS by CFM-ID for VHNWVABJHPRFGC-UHFFFAOYSA-N
ID: VHNWVABJHPRFGC-UHFFFAOYSA-N
Comment: Energy2
Num peaks: 31
15.02292652 1.341057635
39.02292652 1.188250436
49.00727645 4.157918098
51.02292652 2.842264446
68.99710569 1.795002712
77.00219107 4.877294425
91.05422664 1.082274879
105.0334912 2.102124682
113.0233204 1.798754759
117.0334912 2.181711673
121.0284058 1.379705049
135.0076704 2.992902498
137.0233204 1.843634178
139.0389705 1.757782014
145.0284058 1.061576321
155.0338851 3.721923603
163.002585 3.095011827
165.0182351 2.791096234
179.0338851 1.311731878
181.0131497 1.406357432
207.0287997 6.096514012
211.0389705 1.384203236
213.0546206 1.2459461
215.0338851 1.357707125
227.0338851 1.776871894
239.0338851 2.080192619
255.0651853 1.539418771
257.0444498 1.442095488
273.0757499 1.268087358
283.0600999 3.220122896
285.0393644 1.108442109

Name: +ve in-silico MS/MS by CFM-ID for GFHGMPAUUMPHET-UHFFFAOYSA-N
ID: GFHGMPAUUMPHET-UHFFFAOYSA-N
Comment: Energy0
Num peaks: 6
207.0287997 1.184277401
271.0600999 0.8961219118
273.0757499 1.283076074
283.0600999 15.09043881
285.0393644 1.030383958
301.0706646 74.06141302

Name: +ve in-silico MS/MS by CFM-ID for GFHGMPAUUMPHET-UHFFFAOYSA-N
ID: GFHGMPAUUMPHET-UHFFFAOYSA-N
Comment: Energy1
Num peaks: 10
95.04914126 2.113902848
165.0182351 1.150513921
207.0287997 4.47064464
257.0444498 3.042074478
259.0600999 2.679221257
271.0600999 2.172953614
273.0757499 7.803237061
283.0600999 16.43980465
285.0393644 2.489707931
301.0706646 38.43924584

Name: +ve in-silico MS/MS by CFM-ID for GFHGMPAUUMPHET-UHFFFAOYSA-N
ID: GFHGMPAUUMPHET-UHFFFAOYSA-N
Comment: Energy2
Num peaks: 31
39.02292652 3.225997608
41.00219107 1.785429728
63.02292652 2.721072889
65.00219107 1.741730928
65.03857658 1.689881801
67.01784114 1.480852767
113.0233204 2.216645114
117.0334912 2.321624205
119.0491413 1.498983567
121.0284058 1.85153997
135.0076704 1.726615946
139.0389705 1.687339647
145.0284058 1.69793642
155.0338851 2.288955384
161.0233204 1.244450456
165.0182351 2.842186534
207.0287997 3.146858281
213.0546206 1.649713577
215.0338851 1.746166241
227.0338851 1.834436243
229.0495352 1.639151045
239.0338851 3.198637575
241.0495352 2.36974972
255.0287997 1.276260222
255.0651853 3.808218129
257.0444498 2.498238964
259.0600999 1.243444734
271.0600999 1.236477906
273.0757499 1.821309274
283.0600999 4.431893164
285.0393644 1.617973994

Name: +ve in-silico MS/MS by CFM-ID for BAPAGPHJRBNLQL-UHFFFAOYSA-N
ID: BAPAGPHJRBNLQL-UHFFFAOYSA-N
Comment: Energy0
Num peaks: 6
139.0389705 1.944917116
269.0444498 1.890099272
271.0600999 1.747669434
273.0757499 2.710884958
283.0600999 13.67633328
301.0706646 69.23817598

Name: +ve in-silico MS/MS by CFM-ID for BAPAGPHJRBNLQL-UHFFFAOYSA-N
ID: BAPAGPHJRBNLQL-UHFFFAOYSA-N
Comment: Energy1
Num peaks: 15
41.00219107 1.367913931
55.01784114 1.876714407
137.0233204 1.966007589
139.0389705 3.067295762
185.0233204 2.345365435
241.0495352 2.133199983
245.0808353 1.027523508
257.0444498 1.765971176
259.0600999 2.469074586
269.0444498 3.653428746
271.0600999 5.20994183
273.0757499 6.762975069
283.0600999 12.80031663
285.0393644 2.306925354
301.0706646 31.36709964

Name: +ve in-silico MS/MS by CFM-ID for BAPAGPHJRBNLQL-UHFFFAOYSA-N
ID: BAPAGPHJRBNLQL-UHFFFAOYSA-N
Comment: Energy2
Num peaks: 31
53.00219107 0.9859298496
65.03857658 1.234474354
79.01784114 1.616853271
81.0334912 1.716916117
95.04914126 1.006734982
105.0334912 4.438899672
109.0284058 4.019502006
111.0440559 1.358049019
121.0284058 2.699544611
133.0284058 2.408078993
137.0233204 5.079215089
139.0389705 1.64223429
147.0440559 1.586314585
161.0233204 5.103924519
163.0389705 2.092207377
185.0233204 3.464217076
211.0389705 2.862332868
213.0546206 1.762850378
225.0546206 1.826239579
227.0338851 1.851551118
227.0702706 1.556968489
241.0495352 2.620504503
253.0495352 2.018491908
255.0287997 0.9428739346
255.0651853 2.771475007
257.0444498 3.151872488
259.0600999 2.071953593
265.0495352 0.9383739044
273.0757499 1.189159207
283.0600999 3.269011884
285.0393644 2.216743203

Name: +ve in-silico MS/MS by CFM-ID for ZMFBGWWGXBNJAC-UHFFFAOYSA-N
ID: ZMFBGWWGXBNJAC-UHFFFAOYSA-N
Comment: Energy0
Num peaks: 6
123.0440559 8.09768905
271.0600999 1.20835239
273.0757499 1.433315808
283.0600999 14.84070015
285.0393644 0.7930119358
301.0706646 67.74078282

Name: +ve in-silico MS/MS by CFM-ID for ZMFBGWWGXBNJAC-UHFFFAOYSA-N
ID: ZMFBGWWGXBNJAC-UHFFFAOYSA-N
Comment: Energy1
Num peaks: 12
93.0334912 1.64401213
95.04914126 2.024097655
123.0440559 10.99690374
241.0495352 1.250859877
253.0495352 1.089252408
255.0651853 1.994229011
257.0444498 2.215270274
259.0600999 1.385923981
271.0600999 5.819194119
273.0757499 9.070295697
283.0600999 13.10426068
301.0706646 29.47464455

Name: +ve in-silico MS/MS by CFM-ID for ZMFBGWWGXBNJAC-UHFFFAOYSA-N
ID: ZMFBGWWGXBNJAC-UHFFFAOYSA-N
Comment: Energy2
Num peaks: 31
15.02292652 1.302085007
39.02292652 1.311718471
49.00727645 4.812289099
51.02292652 2.485021759
77.00219107 1.37129814
79.01784114 1.851667466
93.0334912 1.521648954
95.04914126 2.161831487
105.0334912 1.13387496
121.0284058 2.477395741
123.0440559 4.365304228
135.0440559 2.393514521
137.0233204 4.677487585
139.0389705 1.495789067
147.0440559 1.216370541
153.0182351 3.003840506
185.0233204 1.919186821
201.0182351 1.444369495
211.0389705 2.475330975
213.0546206 1.629026191
215.0338851 1.477235638
227.0338851 2.954497025
239.0338851 1.134240193
241.0495352 1.883276825
255.0651853 4.373726734
257.0444498 2.792759489
259.0600999 1.968148209
271.0600999 1.362334553
273.0757499 1.454763637
283.0600999 4.709677516
285.0393644 1.282035829

Name: +ve in-silico MS/MS by CFM-ID for UXOJWGSGKUYMIA-UHFFFAOYSA-N
ID: UXOJWGSGKUYMIA-UHFFFAOYSA-N
Comment: Energy0
Num peaks: 9
105.0334912 1.906708761
121.0284058 10.37405106
123.0440559 25.29765136
125.0597059 3.53985896
127.075356 1.833559451
223.075356 1.60108313
225.0910061 2.938002297
305.0478209 5.8416381
323.0583856 27.6653449

Name: +ve in-silico MS/MS by CFM-ID for UXOJWGSGKUYMIA-UHFFFAOYSA-N
ID: UXOJWGSGKUYMIA-UHFFFAOYSA-N
Comment: Energy1
Num peaks: 26
80.96409131 2.35029259
95.04914126 1.281205832
105.0334912 2.064542189
107.0491413 1.362271938
121.0284058 10.23992864
123.0440559 17.21693953
137.0597059 0.805661996
147.0440559 1.481848516
149.0597059 1.317906947
172.9903061 2.534200947
187.0059561 1.671508434
199.0059561 1.188576668
211.0059561 1.267729076
211.075356 0.8525688903
213.0216062 1.039734022
213.0910061 1.100468854
225.0910061 5.155491401
229.0165208 1.65229031
241.0859207 0.8199156545
243.1015708 5.515723118
287.0372563 1.657367104
289.0165208 3.06026201
293.0478209 1.159721536
305.0478209 5.509173548
307.0270855 4.113255673
323.0583856 3.700918776

Name: +ve in-silico MS/MS by CFM-ID for UXOJWGSGKUYMIA-UHFFFAOYSA-N
ID: UXOJWGSGKUYMIA-UHFFFAOYSA-N
Comment: Energy2
Num peaks: 31
49.00727645 1.329683564
51.02292652 0.9466546612
53.00219107 0.7525469837
63.02292652 3.685508254
65.03857658 2.039262517
75.02292652 5.795072212
77.03857658 6.830355931
79.05422664 4.105762149
89.03857658 1.448779863
91.05422664 3.123185446
93.0334912 1.726214828
95.04914126 2.213646559
101.0385766 4.124223408
103.0542266 3.092129653
105.0334912 7.606592167
107.0491413 4.734138712
109.0647913 1.36327083
117.0698767 0.9027660326
119.0491413 0.9495943997
121.0284058 3.874192084
123.0440559 5.980725602
125.0597059 0.9815459736
131.0491413 1.268044465
133.0647913 0.7883692289
183.0804414 1.168107287
187.0059561 1.025723444
195.0804414 2.203366064
196.9903061 1.98207739
199.0059561 1.055576956
305.0478209 0.8122641594
307.0270855 0.8967305428

Name: +ve in-silico MS/MS by CFM-ID for TUZLEBVVIBIUOK-UHFFFAOYSA-N
ID: TUZLEBVVIBIUOK-UHFFFAOYSA-N
Comment: Energy0
Num peaks: 6
109.0284058 8.01617277
111.0440559 1.991403713
269.0444498 1.702209729
273.0757499 1.64868673
283.0600999 12.50878338
301.0706646 64.60676554

Name: +ve in-silico MS/MS by CFM-ID for TUZLEBVVIBIUOK-UHFFFAOYSA-N
ID: TUZLEBVVIBIUOK-UHFFFAOYSA-N
Comment: Energy1
Num peaks: 17
77.00219107 1.887826268
79.01784114 1.772875143
81.0334912 1.657777504
109.0284058 11.01056713
111.0440559 2.68699483
149.0233204 1.399363133
215.0338851 1.340528265
217.0495352 1.440097563
241.0495352 1.712453239
245.0808353 1.337950066
255.0651853 1.670922622
257.0444498 2.017300914
269.0444498 3.273675229
271.0600999 6.275752372
273.0757499 9.054709489
283.0600999 8.951142211
301.0706646 23.35838663

Name: +ve in-silico MS/MS by CFM-ID for TUZLEBVVIBIUOK-UHFFFAOYSA-N
ID: TUZLEBVVIBIUOK-UHFFFAOYSA-N
Comment: Energy2
Num peaks: 31
49.00727645 4.862136431
51.02292652 4.865862003
53.03857658 2.303834943
75.02292652 3.594287472
77.00219107 2.674848538
79.01784114 2.011883158
81.0334912 2.101169317
93.0334912 1.049813516
109.0284058 6.530440879
111.0440559 1.731714656
121.0284058 1.35724154
123.0440559 1.821298295
131.0127558 8.011233545
133.0284058 1.038360946
147.0076704 1.058498133
149.0233204 2.36947779
151.0389705 3.021190814
171.0076704 1.06383307
179.0338851 0.9728900311
213.0546206 1.930400677
215.0338851 1.720730275
225.0546206 1.091360121
227.0338851 1.025896799
229.0495352 1.260001117
241.0495352 1.495282601
253.0495352 1.570673277
255.0651853 3.151183141
257.0444498 1.944520369
269.0444498 0.8766067142
283.0600999 2.442940684
285.0393644 1.135312232

Name: +ve in-silico MS/MS by CFM-ID for YPSHOHKAIYYZFR-UHFFFAOYSA-N
ID: YPSHOHKAIYYZFR-UHFFFAOYSA-N
Comment: Energy0
Num peaks: 6
139.0389705 8.413505045
163.0389705 0.8360567867
273.0757499 1.129506922
283.0600999 13.66200126
285.0393644 0.7863524971
301.0706646 70.84254987

Name: +ve in-silico MS/MS by CFM-ID for YPSHOHKAIYYZFR-UHFFFAOYSA-N
ID: YPSHOHKAIYYZFR-UHFFFAOYSA-N
Comment: Energy1
Num peaks: 9
139.0389705 14.27914184
185.0233204 1.936105177
187.0389705 1.810401162
257.0444498 2.220426683
259.0600999 1.76880158
271.0600999 2.586208828
273.0757499 9.430292604
283.0600999 13.2049813
301.0706646 33.54997432

Name: +ve in-silico MS/MS by CFM-ID for YPSHOHKAIYYZFR-UHFFFAOYSA-N
ID: YPSHOHKAIYYZFR-UHFFFAOYSA-N
Comment: Energy2
Num peaks: 31
15.02292652 1.660454963
39.02292652 1.77007007
49.00727645 1.09261014
65.00219107 1.733272474
67.01784114 2.182375427
92.99710569 3.664728719
95.01275576 5.119696789
107.0127558 1.031923397
109.0284058 1.829113976
111.0440559 1.628597703
121.0284058 5.501066567
133.0284058 1.235523903
137.0233204 5.413330558
139.0389705 6.990372696
149.0233204 1.399039085
163.0389705 1.515260028
169.0284058 1.077048149
185.0233204 3.750199574
185.0597059 1.100792373
201.0546206 1.461058591
227.0338851 2.801649979
229.0495352 1.089185788
237.0182351 1.295663191
239.0338851 3.232382153
255.0651853 4.560829632
257.0444498 2.999306058
259.0600999 1.785986171
271.0600999 2.045367956
273.0757499 1.586040526
283.0600999 5.116112594
285.0393644 2.351542681

Name: +ve in-silico MS/MS by CFM-ID for IELIPFOSZBGSTN-UHFFFAOYSA-N
ID: IELIPFOSZBGSTN-UHFFFAOYSA-N
Comment: Energy0
Num peaks: 6
139.0389705 3.346364509
163.0389705 2.285493929
271.0600999 1.110173002
273.0757499 1.632155975
283.0600999 14.37434398
301.0706646 70.74993862

Name: +ve in-silico MS/MS by CFM-ID for IELIPFOSZBGSTN-UHFFFAOYSA-N
ID: IELIPFOSZBGSTN-UHFFFAOYSA-N
Comment: Energy1
Num peaks: 16
75.04405588 1.627149831
97.02840582 1.384331033
111.0440559 0.9919241165
139.0389705 10.77872185
163.0389705 1.440741392
185.0233204 1.084663372
227.0338851 1.485095712
245.0808353 1.214762856
255.0651853 2.09094794
257.0444498 1.176432131
259.0600999 1.460393468
271.0600999 7.23065077
273.0757499 10.30469736
283.0600999 11.02202151
285.0393644 1.00359126
301.0706646 25.90320373

Name: +ve in-silico MS/MS by CFM-ID for IELIPFOSZBGSTN-UHFFFAOYSA-N
ID: IELIPFOSZBGSTN-UHFFFAOYSA-N
Comment: Energy2
Num peaks: 31
65.00219107 1.158332277
67.01784114 1.761786478
77.00219107 1.200072436
89.00219107 5.751309733
109.0284058 1.178696607
121.0284058 5.299404706
133.0284058 2.299963166
135.0440559 1.098887054
137.0233204 4.203299893
149.0233204 1.399477026
151.0389705 1.606531321
163.0389705 1.757745762
175.0389705 2.558727375
183.0440559 1.188440655
185.0233204 2.601105869
199.0389705 3.133321437
209.0233204 4.351280427
211.0389705 3.258235233
213.0546206 2.241433544
225.0182351 2.719274934
227.0338851 4.090960322
229.0495352 1.733864215
239.0338851 2.567649904
241.0495352 1.118983978
255.0651853 3.003789839
257.0444498 2.020276289
259.0600999 1.486508229
271.0600999 1.52243555
273.0757499 1.440293603
283.0600999 2.720272615
285.0393644 1.307857574

Name: +ve in-silico MS/MS by CFM-ID for YANXJXVKFOHHOB-UHFFFAOYSA-N
ID: YANXJXVKFOHHOB-UHFFFAOYSA-N
Comment: Energy0
Num peaks: 6
123.0440559 7.816875406
125.0597059 1.883551656
269.0444498 1.673905967
273.0757499 2.049063323
283.0600999 12.1195373
301.0706646 64.32794947

Name: +ve in-silico MS/MS by CFM-ID for YANXJXVKFOHHOB-UHFFFAOYSA-N
ID: YANXJXVKFOHHOB-UHFFFAOYSA-N
Comment: Energy1
Num peaks: 19
93.0334912 2.781995813
95.04914126 2.573927967
123.0440559 9.922161274
125.0597059 2.262061573
177.0182351 1.236906854
199.002585 1.005431354
201.0182351 1.378288745
203.0338851 1.328178577
215.0338851 0.8326465339
241.0495352 1.800526992
243.0651853 1.116160003
245.0808353 0.8081071078
255.0651853 1.193690403
257.0444498 2.04019153
269.0444498 3.462892308
271.0600999 6.102652273
273.0757499 6.611734262
283.0600999 9.661494687
301.0706646 24.56353936

Name: +ve in-silico MS/MS by CFM-ID for YANXJXVKFOHHOB-UHFFFAOYSA-N
ID: YANXJXVKFOHHOB-UHFFFAOYSA-N
Comment: Energy2
Num peaks: 31
15.02292652 1.01396973
49.00727645 4.889078018
51.02292652 3.340282616
53.03857658 1.145267123
55.01784114 1.050760277
79.01784114 1.434878781
92.99710569 1.183183631
93.0334912 1.884288893
95.04914126 2.283738181
107.0491413 1.337337442
109.0284058 4.857368579
121.0284058 1.872640872
123.0440559 6.008928618
125.0597059 1.460674975
135.0076704 2.666833359
137.0233204 4.156318064
147.0440559 2.397202882
149.0597059 1.003904853
191.0338851 1.042349455
199.002585 1.707072373
211.0389705 1.930966202
213.0546206 1.219908892
215.0338851 1.460574333
227.0338851 1.567343054
239.0338851 1.206304693
241.0495352 3.986277638
255.0651853 3.001114037
257.0444498 1.749243442
271.0600999 1.301540127
273.0757499 1.102744686
283.0600999 3.352980723

Name: +ve in-silico MS/MS by CFM-ID for UYLQOGTYNFVQQX-UHFFFAOYSA-N
ID: UYLQOGTYNFVQQX-UHFFFAOYSA-N
Comment: Energy0
Num peaks: 6
95.04914126 2.143180875
207.0287997 1.414986989
271.0600999 0.9876146926
273.0757499 1.226238088
283.0600999 15.54061686
301.0706646 71.47788569

Name: +ve in-silico MS/MS by CFM-ID for UYLQOGTYNFVQQX-UHFFFAOYSA-N
ID: UYLQOGTYNFVQQX-UHFFFAOYSA-N
Comment: Energy1
Num peaks: 8
95.04914126 4.290482811
207.0287997 1.844219317
257.0444498 3.559435544
259.0600999 1.976561983
271.0600999 3.149544036
273.0757499 8.162599544
283.0600999 17.54341629
301.0706646 39.80334139

Name: +ve in-silico MS/MS by CFM-ID for UYLQOGTYNFVQQX-UHFFFAOYSA-N
ID: UYLQOGTYNFVQQX-UHFFFAOYSA-N
Comment: Energy2
Num peaks: 31
41.00219107 2.343387392
43.01784114 1.39034515
63.02292652 3.146658579
65.03857658 2.710762793
68.99710569 1.020678238
77.03857658 1.474483402
92.99710569 1.505065617
95.04914126 3.018321512
105.0334912 1.379303428
113.0233204 2.085902158
119.0127558 1.423341343
131.0127558 2.502159408
133.0284058 5.11369218
135.0440559 1.48521026
145.0284058 1.276340683
155.0338851 1.148816994
161.0233204 10.21153637
163.0389705 1.128232495
165.0182351 2.163971627
211.0389705 0.9754063524
215.0338851 3.719977597
229.0495352 1.837489595
239.0338851 1.404019318
241.0495352 1.753503213
253.0495352 1.548673964
255.0651853 4.57640813
257.0444498 2.672774082
271.0600999 1.397740808
273.0757499 1.1799572
283.0600999 3.756806681
285.0393644 1.043530364

Name: +ve in-silico MS/MS by CFM-ID for QNMYAYDPWHAXCP-UHFFFAOYSA-N
ID: QNMYAYDPWHAXCP-UHFFFAOYSA-N
Comment: Energy0
Num peaks: 6
109.0284058 6.717756316
123.0440559 2.002467702
125.0233204 27.38093852
271.0600999 4.488943092
283.0600999 1.451143228
301.0706646 43.93567301

Name: +ve in-silico MS/MS by CFM-ID for QNMYAYDPWHAXCP-UHFFFAOYSA-N
ID: QNMYAYDPWHAXCP-UHFFFAOYSA-N
Comment: Energy1
Num peaks: 16
97.02840582 2.028439427
109.0284058 5.39752402
125.0233204 15.21111459
137.0233204 1.784684579
139.0389705 2.294137879
163.0389705 1.616344214
175.0389705 3.441047648
191.0338851 1.914313449
193.0495352 2.64254148
255.0651853 1.48748842
269.0444498 1.653896385
271.0600999 8.483078997
273.0757499 4.834398747
283.0600999 4.415986477
285.0393644 4.915282961
301.0706646 19.29177151

Name: +ve in-silico MS/MS by CFM-ID for QNMYAYDPWHAXCP-UHFFFAOYSA-N
ID: QNMYAYDPWHAXCP-UHFFFAOYSA-N
Comment: Energy2
Num peaks: 24
39.02292652 2.575487379
49.00727645 5.55196047
51.02292652 7.503095299
53.00219107 2.029674436
53.03857658 2.874718079
55.01784114 3.205696727
67.01784114 6.393859229
69.0334912 3.065640913
71.01275576 1.221403381
79.05422664 1.243537918
80.99710569 1.691329676
81.0334912 2.13283381
83.01275576 2.701153475
95.01275576 3.233680921
95.04914126 1.540491047
97.02840582 7.079289581
109.0284058 9.556748295
111.0440559 1.867585878
113.0597059 1.197981771
123.0440559 2.307163403
125.0233204 8.241320263
125.0597059 1.267413689
135.0440559 1.373771244
163.0389705 1.315213215

Name: +ve in-silico MS/MS by CFM-ID for GGIPOZCJJKKBBV-UHFFFAOYSA-N
ID: GGIPOZCJJKKBBV-UHFFFAOYSA-N
Comment: Energy0
Num peaks: 6
109.0284058 2.15993939
123.0440559 2.118204372
125.0233204 29.049529
271.0600999 4.900685562
273.0757499 1.709903492
301.0706646 47.68793301

Name: +ve in-silico MS/MS by CFM-ID for GGIPOZCJJKKBBV-UHFFFAOYSA-N
ID: GGIPOZCJJKKBBV-UHFFFAOYSA-N
Comment: Energy1
Num peaks: 15
109.0284058 4.394919417
125.0233204 18.411368
137.0233204 2.090457689
139.0389705 2.559108672
163.0389705 1.920335299
175.0389705 3.219487668
191.0338851 1.497877785
193.0495352 2.078424465
253.0495352 1.284333618
269.0444498 1.535152583
271.0600999 7.643058275
273.0757499 3.18879142
283.0600999 3.102859944
285.0393644 5.328169643
301.0706646 22.77451679

Name: +ve in-silico MS/MS by CFM-ID for GGIPOZCJJKKBBV-UHFFFAOYSA-N
ID: GGIPOZCJJKKBBV-UHFFFAOYSA-N
Comment: Energy2
Num peaks: 25
39.02292652 3.369624972
49.00727645 3.931100403
51.02292652 5.179340863
53.00219107 1.812490467
53.03857658 1.447375833
65.00219107 9.740554938
67.01784114 5.800085903
69.0334912 7.65999394
79.01784114 1.198175539
79.05422664 1.55662972
81.0334912 2.075702101
92.99710569 1.23308414
95.01275576 2.448304607
95.04914126 1.638968912
97.02840582 3.682626386
109.0284058 4.751872351
111.0440559 1.436029509
123.0440559 2.802358578
125.0233204 9.509320966
125.0597059 1.436426173
135.0440559 1.435756112
145.0284058 1.696595093
147.0440559 1.011071231
163.0389705 2.243529944
283.0600999 1.348126817

Name: +ve in-silico MS/MS by CFM-ID for DEVKCCHIUHLHCF-UHFFFAOYSA-N
ID: DEVKCCHIUHLHCF-UHFFFAOYSA-N
Comment: Energy0
Num peaks: 6
191.0338851 1.51044542
269.0444498 4.403469814
271.0600999 1.711738422
273.0757499 1.996551096
283.0600999 10.79418133
301.0706646 71.06336487

Name: +ve in-silico MS/MS by CFM-ID for DEVKCCHIUHLHCF-UHFFFAOYSA-N
ID: DEVKCCHIUHLHCF-UHFFFAOYSA-N
Comment: Energy1
Num peaks: 15
109.0284058 2.537930353
191.0338851 3.018701363
217.0495352 1.258431388
241.0495352 4.002247405
243.0287997 1.737980199
247.0600999 1.561601354
255.0651853 3.295091858
257.0444498 2.446409291
257.0808353 2.508750823
269.0444498 4.116475425
271.0600999 5.95508655
273.0757499 16.70104207
283.0600999 8.355909339
285.0393644 1.414707164
301.0706646 21.29783697

Name: +ve in-silico MS/MS by CFM-ID for DEVKCCHIUHLHCF-UHFFFAOYSA-N
ID: DEVKCCHIUHLHCF-UHFFFAOYSA-N
Comment: Energy2
Num peaks: 31
57.0334912 1.215784725
75.02292652 1.516586064
109.0284058 1.151066
131.0127558 6.493803173
133.0284058 4.45604912
135.0440559 2.292781508
159.0076704 1.653272933
163.0389705 1.010152185
187.0389705 1.004567496
191.0338851 1.327046439
211.0389705 2.774036554
213.0546206 1.953503636
215.0338851 1.740196537
215.0702706 1.4797996
225.0546206 2.887669067
227.0338851 2.504959781
229.0131497 0.9707864277
229.0495352 1.928331005
241.0495352 7.575379324
243.0651853 1.494444813
245.0444498 1.206114929
253.0495352 2.70538377
255.0651853 5.891583612
257.0444498 3.571393649
259.0600999 1.547647756
265.0495352 1.048610227
269.0444498 1.864436299
271.0600999 1.186465635
273.0757499 2.299149292
283.0600999 2.683792513
285.0393644 1.555253717

Name: +ve in-silico MS/MS by CFM-ID for XHSQEMRVWPSWDD-UHFFFAOYSA-N
ID: XHSQEMRVWPSWDD-UHFFFAOYSA-N
Comment: Energy0
Num peaks: 6
191.0338851 1.509118175
269.0444498 4.397183943
271.0600999 1.708962769
273.0757499 1.978145686
283.0600999 10.78050178
301.0706646 70.91845189

Name: +ve in-silico MS/MS by CFM-ID for XHSQEMRVWPSWDD-UHFFFAOYSA-N
ID: XHSQEMRVWPSWDD-UHFFFAOYSA-N
Comment: Energy1
Num peaks: 14
109.0284058 2.559443377
191.0338851 3.125072935
215.0338851 1.306293144
217.0495352 1.220170197
241.0495352 4.02217599
255.0651853 4.141318203
257.0444498 2.910640195
257.0808353 2.538245494
259.0600999 1.522072643
269.0444498 4.173809592
271.0600999 6.045636241
273.0757499 16.50423641
283.0600999 8.503212485
301.0706646 21.77254547

Name: +ve in-silico MS/MS by CFM-ID for XHSQEMRVWPSWDD-UHFFFAOYSA-N
ID: XHSQEMRVWPSWDD-UHFFFAOYSA-N
Comment: Energy2
Num peaks: 31
57.0334912 1.455598073
67.01784114 1.201071663
75.02292652 1.556988885
109.0284058 1.155207713
131.0127558 6.201254089
133.0284058 3.864396318
135.0440559 2.347780467
147.0440559 1.505240649
159.0076704 1.709478516
163.0389705 1.012566534
175.0389705 1.703538689
191.0338851 1.452788531
211.0389705 2.968191116
213.0546206 1.889184281
215.0338851 2.082874601
215.0702706 1.458208867
225.0546206 2.918834078
227.0338851 1.33090073
229.0495352 1.431384849
241.0495352 7.836166213
243.0651853 1.417333173
253.0495352 2.693781919
255.0651853 6.970086361
257.0444498 3.790102316
259.0600999 1.664521682
265.0495352 1.036794119
269.0444498 1.973877117
271.0600999 1.200203643
273.0757499 2.261625592
283.0600999 2.614868462
285.0393644 1.929824252

Name: +ve in-silico MS/MS by CFM-ID for DXCJDOXICXPVHQ-UHFFFAOYSA-N
ID: DXCJDOXICXPVHQ-UHFFFAOYSA-N
Comment: Energy0
Num peaks: 6
123.0440559 3.357658133
271.0600999 1.191879463
273.0757499 0.8577110957
283.0600999 16.42516502
285.0393644 1.054196029
301.0706646 70.83282615

Name: +ve in-silico MS/MS by CFM-ID for DXCJDOXICXPVHQ-UHFFFAOYSA-N
ID: DXCJDOXICXPVHQ-UHFFFAOYSA-N
Comment: Energy1
Num peaks: 10
79.01784114 1.170214593
81.0334912 2.053068918
83.04914126 1.197934451
123.0440559 1.113646488
231.0287997 1.62074924
259.0600999 1.806239112
273.0757499 5.026577393
283.0600999 21.30618012
285.0393644 1.542728482
301.0706646 44.16391544

Name: +ve in-silico MS/MS by CFM-ID for DXCJDOXICXPVHQ-UHFFFAOYSA-N
ID: DXCJDOXICXPVHQ-UHFFFAOYSA-N
Comment: Energy2
Num peaks: 31
39.02292652 2.911112965
41.03857658 1.488098523
51.02292652 2.287230548
53.00219107 1.535396931
55.01784114 1.702982584
67.01784114 1.935460677
69.0334912 1.410835537
79.01784114 4.23380215
81.0334912 4.173052023
95.04914126 2.380235307
117.0334912 1.152680316
123.0440559 2.89751342
133.0284058 1.169892556
137.0233204 3.908883198
147.0440559 1.915786303
149.0233204 2.029687128
153.0182351 3.391651159
173.0233204 1.17405464
191.0338851 1.968224647
201.0182351 2.320959119
215.0338851 1.404267774
217.0495352 1.726538898
227.0338851 1.47569572
241.0495352 1.688526006
255.0651853 4.539775919
257.0444498 1.971829382
259.0600999 2.593122026
271.0600999 1.263924197
273.0757499 2.311655864
283.0600999 5.09931331
285.0393644 1.143147714

Name: +ve in-silico MS/MS by CFM-ID for UAAZSBRHWYSPEI-UHFFFAOYSA-N
ID: UAAZSBRHWYSPEI-UHFFFAOYSA-N
Comment: Energy0
Num peaks: 6
111.0440559 2.035088869
191.0338851 1.11963114
271.0600999 1.237807909
273.0757499 0.8483205568
283.0600999 15.24305038
301.0706646 73.72561308

Name: +ve in-silico MS/MS by CFM-ID for UAAZSBRHWYSPEI-UHFFFAOYSA-N
ID: UAAZSBRHWYSPEI-UHFFFAOYSA-N
Comment: Energy1
Num peaks: 8
67.01784114 1.409584596
111.0440559 1.603740629
191.0338851 10.7668177
247.0600999 2.035367864
273.0757499 3.818171534
283.0600999 18.06253931
285.0393644 1.354332921
301.0706646 41.11608523

Name: +ve in-silico MS/MS by CFM-ID for UAAZSBRHWYSPEI-UHFFFAOYSA-N
ID: UAAZSBRHWYSPEI-UHFFFAOYSA-N
Comment: Energy2
Num peaks: 31
39.02292652 3.895056892
41.00219107 1.41468576
41.03857658 2.310349234
55.01784114 2.063555636
65.00219107 1.691993851
67.01784114 3.271692117
81.0334912 2.47241618
97.02840582 1.809379999
111.0440559 2.498769641
121.0284058 3.712927528
123.0440559 1.336142576
133.0284058 2.213892051
135.0440559 2.008876311
137.0233204 3.75848042
139.0389705 2.090231434
149.0233204 3.907439256
161.0233204 1.866137833
163.0389705 1.651731609
165.0182351 1.309641918
191.0338851 3.003267392
205.0495352 1.499634297
217.0495352 1.611165746
227.0338851 3.220445905
229.0495352 2.639718248
231.0287997 1.486361369
241.0495352 1.847383996
245.0444498 1.999734227
255.0651853 3.012981709
271.0600999 1.869036063
273.0757499 1.43438861
283.0600999 4.544408522

Name: +ve in-silico MS/MS by CFM-ID for VSHICDFQSGJNPK-UHFFFAOYSA-N
ID: VSHICDFQSGJNPK-UHFFFAOYSA-N
Comment: Energy0
Num peaks: 6
109.0284058 2.018556769
191.0338851 1.036705283
273.0757499 1.632187274
283.0600999 15.2321469
285.0393644 1.002062059
301.0706646 68.41418494

Name: +ve in-silico MS/MS by CFM-ID for VSHICDFQSGJNPK-UHFFFAOYSA-N
ID: VSHICDFQSGJNPK-UHFFFAOYSA-N
Comment: Energy1
Num peaks: 23
41.00219107 1.029853143
109.0284058 3.041811385
111.0440559 1.620644485
149.0233204 0.9409618957
173.0233204 0.7283858195
191.0338851 3.046138504
229.0495352 0.8201797522
241.0131497 0.8549229491
241.0495352 1.008685926
243.0287997 0.9505213926
245.0808353 0.6998184589
247.0600999 0.7618185318
255.0651853 1.998790285
257.0444498 1.34915659
259.0600999 1.049551811
265.0495352 1.845793609
269.0444498 1.769685262
271.0600999 5.287974608
273.0757499 7.456545152
275.0550145 0.8519252272
283.0600999 12.42606416
285.0393644 1.431374415
301.0706646 29.47290816

Name: +ve in-silico MS/MS by CFM-ID for VSHICDFQSGJNPK-UHFFFAOYSA-N
ID: VSHICDFQSGJNPK-UHFFFAOYSA-N
Comment: Energy2
Num peaks: 31
49.00727645 1.968015108
51.02292652 2.049493371
53.00219107 1.091908378
75.02292652 3.205893109
77.00219107 2.224545198
79.01784114 3.780616929
109.0284058 4.424193606
121.0284058 4.303039448
123.0440559 1.256053144
131.0127558 4.81920826
133.0284058 1.331092733
137.0233204 1.397717242
147.0076704 1.422071116
149.0233204 2.090079136
151.0389705 1.772286838
163.0389705 1.050565062
173.0233204 2.77102669
175.0389705 1.964258012
189.0182351 1.420576597
191.0338851 1.938114718
203.0338851 1.945707873
223.0389705 1.615177701
227.0702706 1.080625899
241.0495352 1.069756516
255.0651853 2.657316563
257.0444498 1.253457449
259.0600999 1.061908154
265.0495352 2.446107997
269.0444498 1.408189154
283.0600999 2.291224404
285.0393644 1.398553812

Name: +ve in-silico MS/MS by CFM-ID for VOCATNAJXJSCLN-UHFFFAOYSA-N
ID: VOCATNAJXJSCLN-UHFFFAOYSA-N
Comment: Energy0
Num peaks: 6
111.0440559 1.136496511
191.0338851 4.273488613
271.0600999 1.183297878
283.0600999 16.39182659
285.0393644 1.079683155
301.0706646 69.94299069

Name: +ve in-silico MS/MS by CFM-ID for VOCATNAJXJSCLN-UHFFFAOYSA-N
ID: VOCATNAJXJSCLN-UHFFFAOYSA-N
Comment: Energy1
Num peaks: 9
111.0440559 1.670824804
191.0338851 9.532696717
247.0600999 2.049690974
259.0600999 1.48604411
271.0600999 2.844288424
273.0757499 5.950380981
283.0600999 18.66283958
285.0393644 1.50676167
301.0706646 36.71530554

Name: +ve in-silico MS/MS by CFM-ID for VOCATNAJXJSCLN-UHFFFAOYSA-N
ID: VOCATNAJXJSCLN-UHFFFAOYSA-N
Comment: Energy2
Num peaks: 31
41.00219107 1.342480808
55.01784114 1.889918963
67.01784114 2.495965992
68.99710569 1.479821438
81.0334912 1.58660012
92.99710569 4.873596387
97.02840582 1.67153973
117.0334912 1.306043419
119.0491413 1.115361838
121.0284058 2.8149141
123.0440559 1.952657358
133.0284058 2.127120504
135.0076704 1.811414398
135.0440559 1.246279703
137.0233204 3.879878054
139.0389705 4.71804369
149.0233204 5.033979074
161.0233204 1.533742045
163.0389705 3.085399689
165.0182351 1.514163138
191.0338851 7.628947837
217.0495352 1.179907297
227.0338851 1.771855232
229.0495352 2.105560966
241.0495352 1.810586726
255.0651853 4.451230835
257.0444498 1.528480904
259.0600999 1.078887261
271.0600999 1.186601053
273.0757499 1.556404998
283.0600999 4.219872271

Name: +ve in-silico MS/MS by CFM-ID for OZPMKAZMPNDLKX-UHFFFAOYSA-N
ID: OZPMKAZMPNDLKX-UHFFFAOYSA-N
Comment: Energy0
Num peaks: 6
109.0284058 1.970801014
269.0444498 4.21734882
271.0600999 1.566010286
273.0757499 1.583727149
283.0600999 13.55297898
301.0706646 66.16958485

Name: +ve in-silico MS/MS by CFM-ID for OZPMKAZMPNDLKX-UHFFFAOYSA-N
ID: OZPMKAZMPNDLKX-UHFFFAOYSA-N
Comment: Energy1
Num peaks: 15
109.0284058 3.148344335
111.0440559 1.649636193
149.0233204 0.9138067045
191.0338851 3.741908571
241.0495352 2.057480298
253.0495352 1.005226825
255.0651853 1.79671416
257.0444498 2.542465409
259.0600999 1.50319651
269.0444498 5.462317978
271.0600999 5.124174345
273.0757499 6.983279357
283.0600999 12.40688534
285.0393644 1.790890235
301.0706646 30.32879521

Name: +ve in-silico MS/MS by CFM-ID for OZPMKAZMPNDLKX-UHFFFAOYSA-N
ID: OZPMKAZMPNDLKX-UHFFFAOYSA-N
Comment: Energy2
Num peaks: 31
49.00727645 1.428496355
51.02292652 1.929962481
55.01784114 2.294994734
67.01784114 1.546627677
75.02292652 3.351926471
77.00219107 1.179363786
79.01784114 2.026001476
81.0334912 1.605459042
97.02840582 1.417914993
109.0284058 5.575331249
121.0284058 2.30039181
123.0440559 1.172095683
131.0127558 6.923363892
135.0076704 1.236937431
137.0233204 1.37786143
139.0389705 2.230017302
149.0233204 1.826498103
151.0389705 2.141206008
159.0076704 1.344539497
175.0389705 1.831021127
191.0338851 2.70709457
211.0389705 1.408751996
241.0495352 2.218671346
253.0495352 2.19451808
255.0651853 2.935403711
257.0444498 2.409723729
259.0600999 1.640226079
269.0444498 1.573648458
273.0757499 1.137995336
283.0600999 2.265205686
285.0393644 1.679889715

Name: +ve in-silico MS/MS by CFM-ID for UWARRXZVZDFPQU-UHFFFAOYSA-N
ID: UWARRXZVZDFPQU-UHFFFAOYSA-N
Comment: Energy0
Num peaks: 6
207.0287997 1.112542129
269.0444498 1.781524857
271.0600999 1.478599181
273.0757499 1.817819097
283.0600999 13.81791107
301.0706646 69.96737278

Name: +ve in-silico MS/MS by CFM-ID for UWARRXZVZDFPQU-UHFFFAOYSA-N
ID: UWARRXZVZDFPQU-UHFFFAOYSA-N
Comment: Energy1
Num peaks: 13
95.04914126 2.013557918
107.0491413 1.077028628
165.0182351 0.9537568036
207.0287997 3.940345821
241.0495352 1.033175505
257.0444498 2.723350871
259.0600999 2.099030522
269.0444498 4.015787861
271.0600999 4.850451893
273.0757499 6.889809622
283.0600999 14.80482386
285.0393644 1.201486461
301.0706646 35.25653073

Name: +ve in-silico MS/MS by CFM-ID for UWARRXZVZDFPQU-UHFFFAOYSA-N
ID: UWARRXZVZDFPQU-UHFFFAOYSA-N
Comment: Energy2
Num peaks: 31
63.02292652 2.553495162
65.03857658 1.244395562
75.02292652 0.9782194334
77.00219107 3.997191068
77.03857658 2.15599759
79.01784114 1.288476271
105.0334912 4.050978931
107.0491413 1.357932853
117.0334912 1.496989925
121.0284058 1.475522374
137.0233204 2.762910024
151.002585 2.772190436
153.0182351 1.058157359
161.0233204 1.084690708
165.0182351 2.254629227
211.0389705 1.949786112
213.0546206 0.9530815906
215.0338851 6.128161345
227.0338851 4.577865927
229.0495352 2.115678724
241.0495352 2.067880976
247.0600999 0.9802943968
253.0495352 1.750302525
255.0651853 2.365676936
257.0444498 1.764646403
259.0600999 0.9071473741
269.0444498 0.9453587929
271.0600999 1.25273632
273.0757499 1.080481854
283.0600999 2.201509033
285.0393644 1.192388503

Name: +ve in-silico MS/MS by CFM-ID for XVMMEYCPXZYLAI-UHFFFAOYSA-N
ID: XVMMEYCPXZYLAI-UHFFFAOYSA-N
Comment: Energy0
Num peaks: 6
107.0491413 2.0149599
193.0131497 1.111307376
269.0444498 4.080624151
271.0600999 1.302062692
283.0600999 12.47838887
301.0706646 68.66906114

Name: +ve in-silico MS/MS by CFM-ID for XVMMEYCPXZYLAI-UHFFFAOYSA-N
ID: XVMMEYCPXZYLAI-UHFFFAOYSA-N
Comment: Energy1
Num peaks: 13
107.0491413 3.873811178
109.0647913 2.228719133
151.002585 1.075854668
193.0131497 3.931283225
241.0495352 0.9046165728
243.0287997 0.957214266
269.0444498 5.991101839
271.0600999 4.15539529
273.0393644 0.8459142889
273.0757499 6.299526419
283.0600999 13.02226422
285.0393644 1.647580781
301.0706646 35.36295277

Name: +ve in-silico MS/MS by CFM-ID for XVMMEYCPXZYLAI-UHFFFAOYSA-N
ID: XVMMEYCPXZYLAI-UHFFFAOYSA-N
Comment: Energy2
Num peaks: 31
39.02292652 2.242988593
63.02292652 4.531036908
65.03857658 1.722254594
67.01784114 1.059196675
101.0385766 1.450963713
107.0491413 6.267264695
125.0233204 1.967186398
131.0491413 1.037271811
135.0076704 2.151660173
141.0182351 1.84728928
151.002585 3.324765922
153.0182351 2.004030057
165.0182351 0.9290416016
166.9974996 1.043586689
177.0182351 1.48608715
193.0131497 1.803000849
201.0546206 2.495226453
211.0389705 1.763150927
213.0546206 0.9444287888
227.0338851 3.097918964
227.0702706 1.446127579
229.0495352 3.993401466
239.0338851 1.582606148
241.0495352 1.80991515
243.0287997 1.812198722
253.0495352 1.899139106
269.0444498 1.672246814
271.0600999 1.223344636
273.0757499 1.315236935
283.0600999 2.175434554
285.0393644 2.108177984

Name: +ve in-silico MS/MS by CFM-ID for LLCAUEWPQRQURL-UHFFFAOYSA-N
ID: LLCAUEWPQRQURL-UHFFFAOYSA-N
Comment: Energy0
Num peaks: 6
47.01275576 0.8478186903
219.0287997 1.176289565
295.0600999 1.508814445
311.0550145 12.80296206
313.0706646 3.223019832
341.0655792 74.39824175

Name: +ve in-silico MS/MS by CFM-ID for LLCAUEWPQRQURL-UHFFFAOYSA-N
ID: LLCAUEWPQRQURL-UHFFFAOYSA-N
Comment: Energy1
Num peaks: 6
123.0440559 2.864029577
219.0287997 4.765094523
295.0600999 4.107076536
311.0550145 15.59230548
313.0706646 5.425160472
341.0655792 51.18040457

Name: +ve in-silico MS/MS by CFM-ID for LLCAUEWPQRQURL-UHFFFAOYSA-N
ID: LLCAUEWPQRQURL-UHFFFAOYSA-N
Comment: Energy2
Num peaks: 31
55.01784114 1.45797615
101.0385766 1.47332873
117.0334912 1.354174657
123.0440559 1.907565515
137.0233204 1.646764389
139.002585 0.9789159375
145.0284058 2.675792742
147.0440559 1.813496358
149.0233204 3.370212218
151.0389705 1.805969654
165.0182351 2.151025279
167.0338851 2.6599139
175.0389705 2.446875353
191.0338851 2.095560696
193.0131497 0.9866116581
219.0287997 3.331792334
239.0338851 2.255720279
241.0495352 3.519108851
251.0702706 2.101119889
253.0495352 0.951610684
255.0287997 1.24882177
267.0287997 0.9420887174
267.0651853 6.360028103
269.0444498 1.845526932
279.0651853 1.212524216
283.0600999 6.750372535
295.0600999 10.53712182
297.0393644 1.059920503
297.0757499 1.178932068
311.0550145 3.906976392
313.0706646 1.969302387

Name: +ve in-silico MS/MS by CFM-ID for NKSITEVSJGHWCO-UHFFFAOYSA-N
ID: NKSITEVSJGHWCO-UHFFFAOYSA-N
Comment: Energy0
Num peaks: 6
95.04914126 1.125994005
207.0287997 4.199429902
269.0444498 1.455766941
283.0600999 14.75008739
285.0393644 1.088179313
301.0706646 69.21983347

Name: +ve in-silico MS/MS by CFM-ID for NKSITEVSJGHWCO-UHFFFAOYSA-N
ID: NKSITEVSJGHWCO-UHFFFAOYSA-N
Comment: Energy1
Num peaks: 16
49.00727645 1.955718858
51.02292652 1.803509334
55.05422664 0.8722944906
95.04914126 1.138658176
179.0338851 1.340607546
207.0287997 6.847091184
215.0338851 1.88459742
241.0495352 1.173287214
255.0651853 1.383239289
257.0444498 1.326038688
269.0444498 4.366772274
271.0600999 6.171003877
273.0757499 7.385718482
283.0600999 13.14969381
285.0393644 1.542774502
301.0706646 28.20872824

Name: +ve in-silico MS/MS by CFM-ID for NKSITEVSJGHWCO-UHFFFAOYSA-N
ID: NKSITEVSJGHWCO-UHFFFAOYSA-N
Comment: Energy2
Num peaks: 31
41.00219107 2.382719529
49.00727645 3.694297082
51.02292652 2.341228594
55.01784114 1.817455175
67.01784114 1.406052416
68.99710569 2.869415516
71.01275576 1.108699821
77.00219107 3.753547463
77.03857658 1.621357349
83.01275576 1.173388051
105.0334912 4.843769995
117.0334912 1.587805425
121.0284058 2.88729425
123.0076704 1.748585143
135.0440559 1.205829631
137.0233204 4.079443739
145.0284058 2.416961261
147.0440559 1.95114136
151.002585 1.652714369
155.0338851 1.140819189
161.0233204 2.117000389
165.0182351 1.993618669
177.0182351 3.057610684
179.0338851 1.773465404
189.0182351 1.269241645
205.0131497 1.606242021
207.0287997 2.033677401
213.0546206 1.805921758
229.0495352 1.10949676
283.0600999 2.236987206
285.0393644 1.310472715

Name: +ve in-silico MS/MS by CFM-ID for XCBMYKIKEHGYAR-UHFFFAOYSA-N
ID: XCBMYKIKEHGYAR-UHFFFAOYSA-N
Comment: Energy0
Num peaks: 6
95.04914126 1.140237461
207.0287997 4.281181732
259.0600999 1.055551785
283.0600999 15.50315526
285.0393644 1.080058415
301.0706646 70.42525518

Name: +ve in-silico MS/MS by CFM-ID for XCBMYKIKEHGYAR-UHFFFAOYSA-N
ID: XCBMYKIKEHGYAR-UHFFFAOYSA-N
Comment: Energy1
Num peaks: 10
49.00727645 2.46095947
51.02292652 2.424069686
95.04914126 1.342258635
207.0287997 9.352129837
257.0444498 2.189507497
271.0600999 1.85549187
273.0757499 7.476343972
283.0600999 16.52109936
285.0393644 1.751111361
301.0706646 35.4548733

Name: +ve in-silico MS/MS by CFM-ID for XCBMYKIKEHGYAR-UHFFFAOYSA-N
ID: XCBMYKIKEHGYAR-UHFFFAOYSA-N
Comment: Energy2
Num peaks: 31
41.00219107 4.291012739
43.01784114 1.130905854
49.00727645 4.208647287
51.02292652 2.772339647
68.99710569 1.534187376
77.00219107 4.342320199
105.0334912 1.737124084
113.0233204 1.432053435
117.0334912 2.186103455
119.0491413 1.145110275
121.0284058 3.405909679
135.0440559 1.63914778
137.0233204 2.583029122
139.0389705 0.986835704
145.0284058 3.141645876
155.0338851 2.334688974
161.0233204 3.201528222
163.002585 3.470972255
165.0182351 6.013215809
207.0287997 3.313657377
213.0546206 1.825885856
215.0338851 2.254978835
227.0338851 1.001407238
229.0495352 0.9889064245
239.0338851 2.175840149
241.0495352 0.9602124544
255.0651853 1.557549177
257.0444498 2.577427233
271.0600999 1.47339898
283.0600999 2.289924644
285.0393644 1.267816612

Name: +ve in-silico MS/MS by CFM-ID for KOYNRSOHGXLRDW-UHFFFAOYSA-N
ID: KOYNRSOHGXLRDW-UHFFFAOYSA-N
Comment: Energy0
Num peaks: 6
207.0287997 1.134234795
269.0444498 1.6327777
271.0600999 1.080868874
273.0757499 1.145676074
283.0600999 14.99880096
301.0706646 71.0389962

Name: +ve in-silico MS/MS by CFM-ID for KOYNRSOHGXLRDW-UHFFFAOYSA-N
ID: KOYNRSOHGXLRDW-UHFFFAOYSA-N
Comment: Energy1
Num peaks: 13
95.04914126 1.869818958
207.0287997 3.383137993
215.0338851 2.005163398
241.0495352 1.412987271
253.0495352 1.210829906
255.0651853 1.693776512
257.0444498 2.603405426
259.0600999 2.161014236
269.0444498 4.700719156
271.0600999 6.337570054
273.0757499 8.074322338
283.0600999 14.01238458
301.0706646 31.51370946

Name: +ve in-silico MS/MS by CFM-ID for KOYNRSOHGXLRDW-UHFFFAOYSA-N
ID: KOYNRSOHGXLRDW-UHFFFAOYSA-N
Comment: Energy2
Num peaks: 31
41.00219107 2.532335071
55.01784114 2.542583911
57.0334912 1.301588625
63.02292652 2.720351664
65.03857658 1.315596142
67.01784114 1.439027092
77.00219107 4.895084641
77.03857658 1.983519603
79.01784114 1.289028739
91.01784114 1.164633991
93.0334912 1.885591113
105.0334912 5.666010822
107.0491413 1.326182982
117.0334912 1.868895933
121.0284058 3.553471091
135.0440559 1.596376219
137.0233204 3.064480504
145.0284058 2.933132498
147.0440559 2.406587642
161.0233204 2.457181168
165.0182351 2.234545354
199.0389705 1.085788205
213.0546206 1.719940333
215.0338851 1.073344194
229.0495352 1.157445664
245.0444498 1.074548031
253.0495352 1.857796869
255.0651853 2.128197908
257.0444498 2.008153572
259.0600999 1.386053695
283.0600999 2.079178304

Name: +ve in-silico MS/MS by CFM-ID for OEZZJTAJYYSQKM-UHFFFAOYSA-N
ID: OEZZJTAJYYSQKM-UHFFFAOYSA-N
Comment: Energy0
Num peaks: 6
207.0287997 1.151935952
259.0600999 1.113985415
273.0757499 1.168651576
283.0600999 15.73545723
285.0393644 0.9827259209
301.0706646 72.06856668

Name: +ve in-silico MS/MS by CFM-ID for OEZZJTAJYYSQKM-UHFFFAOYSA-N
ID: OEZZJTAJYYSQKM-UHFFFAOYSA-N
Comment: Energy1
Num peaks: 8
95.04914126 2.212188404
207.0287997 4.585772521
257.0444498 3.637740148
259.0600999 2.702835285
271.0600999 2.315626499
273.0757499 8.263189855
283.0600999 18.06605052
301.0706646 40.15364404

Name: +ve in-silico MS/MS by CFM-ID for OEZZJTAJYYSQKM-UHFFFAOYSA-N
ID: OEZZJTAJYYSQKM-UHFFFAOYSA-N
Comment: Energy2
Num peaks: 31
41.00219107 4.391343119
43.01784114 1.309252309
63.02292652 3.053793384
65.03857658 1.384464333
68.99710569 1.221075484
77.00219107 6.095006838
79.01784114 1.635204199
91.01784114 1.337284939
93.0334912 1.586733249
105.0334912 2.375674217
113.0233204 1.628310213
117.0334912 2.469629021
119.0491413 1.414254778
121.0284058 4.113886071
135.0440559 1.987265772
145.0284058 3.579974683
155.0338851 1.439709702
161.0233204 3.307045092
165.0182351 3.170632364
207.0287997 1.25044596
213.0546206 1.960850413
215.0338851 2.613160222
227.0338851 1.393983632
229.0495352 1.731318551
239.0338851 2.066288735
241.0495352 2.028501621
255.0651853 2.665867325
257.0444498 2.810511904
259.0600999 1.445844047
283.0600999 2.465895616
285.0393644 1.03611434

Name: +ve in-silico MS/MS by CFM-ID for VBXMLZNGZPQAEI-UHFFFAOYSA-N
ID: VBXMLZNGZPQAEI-UHFFFAOYSA-N
Comment: Energy0
Num peaks: 6
109.0284058 3.741403147
111.0440559 1.077449916
269.0444498 1.779919116
273.0757499 1.72041502
283.0600999 10.95499637
301.0706646 70.93449774

Name: +ve in-silico MS/MS by CFM-ID for VBXMLZNGZPQAEI-UHFFFAOYSA-N
ID: VBXMLZNGZPQAEI-UHFFFAOYSA-N
Comment: Energy1
Num peaks: 16
79.01784114 1.784433259
81.0334912 1.351408473
109.0284058 6.518801223
111.0440559 2.934206373
191.0338851 2.54021372
241.0495352 1.840029133
245.0808353 1.105471847
255.0651853 1.267269842
257.0444498 2.789683547
259.0600999 1.451448475
269.0444498 2.755595254
271.0600999 6.518760154
273.0757499 10.9785289
283.0600999 8.990341392
285.0393644 1.414488648
301.0706646 26.6388751

Name: +ve in-silico MS/MS by CFM-ID for VBXMLZNGZPQAEI-UHFFFAOYSA-N
ID: VBXMLZNGZPQAEI-UHFFFAOYSA-N
Comment: Energy2
Num peaks: 31
49.00727645 2.399866368
51.02292652 3.165611734
53.03857658 1.2173027
55.01784114 1.06790921
65.03857658 2.709067589
67.01784114 1.592864299
77.00219107 1.032569363
79.01784114 4.155849308
81.0334912 2.746930572
93.0334912 2.499409233
95.04914126 1.879456802
105.0334912 1.888801891
107.0127558 1.261089072
109.0284058 6.57349462
111.0440559 1.608092629
121.0284058 10.64353073
133.0284058 1.070564642
135.0076704 1.543891121
137.0233204 6.401356756
163.0389705 0.9644670259
191.0338851 1.010850071
229.0495352 2.445035492
241.0495352 1.23103185
253.0495352 1.349972069
255.0287997 1.545968019
255.0651853 1.596102702
257.0444498 2.871852765
259.0600999 1.520289271
269.0444498 1.238340623
283.0600999 1.539887076
285.0393644 1.340315376

Name: +ve in-silico MS/MS by CFM-ID for WRFQRUBJBPLPAM-UHFFFAOYSA-N
ID: WRFQRUBJBPLPAM-UHFFFAOYSA-N
Comment: Energy0
Num peaks: 6
123.0440559 3.661789781
269.0444498 1.843093746
271.0600999 1.623448333
273.0757499 2.239541642
283.0600999 10.74145699
301.0706646 72.02559785

Name: +ve in-silico MS/MS by CFM-ID for WRFQRUBJBPLPAM-UHFFFAOYSA-N
ID: WRFQRUBJBPLPAM-UHFFFAOYSA-N
Comment: Energy1
Num peaks: 17
55.01784114 2.253420506
93.0334912 1.102462165
95.04914126 1.767254523
123.0440559 6.016713565
135.0440559 0.893701598
137.0233204 1.034618506
137.0597059 0.9263272594
241.0495352 1.068269018
243.0651853 1.246502611
257.0444498 2.508690703
259.0600999 1.568706343
269.0444498 4.143534566
271.0600999 7.35981301
273.0757499 10.55746474
283.0600999 8.89454115
285.0393644 1.678202366
301.0706646 27.68452656

Name: +ve in-silico MS/MS by CFM-ID for WRFQRUBJBPLPAM-UHFFFAOYSA-N
ID: WRFQRUBJBPLPAM-UHFFFAOYSA-N
Comment: Energy2
Num peaks: 31
15.02292652 0.8339128005
49.00727645 1.700313755
51.02292652 1.454347051
65.03857658 2.757951121
67.01784114 1.282765514
79.01784114 2.794375619
81.0334912 1.574543734
93.0334912 3.051164183
95.04914126 3.301702053
105.0334912 4.77792608
107.0491413 2.043182893
109.0284058 1.394072633
111.0440559 1.179043707
121.0284058 11.60390033
123.0440559 4.886799853
135.0440559 7.92020805
137.0233204 3.997369086
137.0597059 1.841586051
149.0233204 1.945007539
151.0389705 1.029810234
213.0546206 0.8891253502
227.0338851 1.400872897
229.0495352 1.154083999
243.0651853 1.331831822
255.0651853 0.9187244241
257.0444498 2.136688263
259.0600999 1.320310621
269.0444498 1.354017034
271.0600999 1.483781315
283.0600999 1.846684635
285.0393644 1.40161807

Name: +ve in-silico MS/MS by CFM-ID for SEIMWTXEHSQAHJ-UHFFFAOYSA-N
ID: SEIMWTXEHSQAHJ-UHFFFAOYSA-N
Comment: Energy0
Num peaks: 6
95.04914126 1.109966604
269.0444498 1.716916897
271.0600999 0.9847955683
273.0757499 1.336960063
283.0600999 11.42593534
301.0706646 74.23175801

Name: +ve in-silico MS/MS by CFM-ID for SEIMWTXEHSQAHJ-UHFFFAOYSA-N
ID: SEIMWTXEHSQAHJ-UHFFFAOYSA-N
Comment: Energy1
Num peaks: 17
41.00219107 1.471304186
71.01275576 0.8467848739
95.04914126 2.937678715
107.0491413 0.8591661437
109.0284058 1.303267982
207.0287997 2.121963165
241.0495352 0.9852435123
243.0651853 0.7978340049
255.0287997 0.9294184803
255.0651853 1.78556686
257.0444498 3.417816135
259.0600999 1.884772851
269.0444498 2.859689571
271.0600999 6.763124496
273.0757499 12.87622545
283.0600999 10.101291
301.0706646 28.7739532

Name: +ve in-silico MS/MS by CFM-ID for SEIMWTXEHSQAHJ-UHFFFAOYSA-N
ID: SEIMWTXEHSQAHJ-UHFFFAOYSA-N
Comment: Energy2
Num peaks: 31
41.00219107 1.169530619
49.00727645 1.336996493
51.02292652 2.786642786
55.01784114 2.000274573
63.02292652 2.852869376
65.03857658 2.514788598
71.01275576 1.535280482
75.02292652 1.723229573
77.00219107 3.131294905
77.03857658 3.79800143
79.01784114 3.062440651
81.0334912 1.658590485
93.0334912 1.226549829
97.02840582 1.516615418
105.0334912 9.970505063
107.0491413 2.841465785
109.0284058 4.964749112
121.0284058 1.95568435
125.0233204 2.457799219
135.0076704 3.282820287
137.0233204 3.037185337
151.002585 1.754149812
153.0182351 1.446703775
227.0338851 1.282755035
229.0495352 1.697504615
253.0495352 1.177967561
255.0651853 1.626749168
257.0444498 2.067771873
259.0600999 1.548910168
269.0444498 1.163882916
283.0600999 1.176699035

Name: +ve in-silico MS/MS by CFM-ID for IEPMJEZVWUMMAQ-UHFFFAOYSA-N
ID: IEPMJEZVWUMMAQ-UHFFFAOYSA-N
Comment: Energy0
Num peaks: 6
95.04914126 1.117181369
269.0444498 1.85781384
271.0600999 1.391580083
273.0757499 1.962287827
283.0600999 11.09895608
301.0706646 74.50885587

Name: +ve in-silico MS/MS by CFM-ID for IEPMJEZVWUMMAQ-UHFFFAOYSA-N
ID: IEPMJEZVWUMMAQ-UHFFFAOYSA-N
Comment: Energy1
Num peaks: 17
95.04914126 3.071667514
107.0491413 0.8874800011
109.0284058 1.316498905
111.0440559 0.9028573711
179.0338851 0.7655531698
207.0287997 2.437386415
241.0495352 1.400514328
243.0651853 0.6869658428
255.0287997 0.972889916
257.0444498 3.188999758
259.0600999 1.968095873
269.0444498 3.155373011
271.0600999 6.279274943
273.0757499 11.46574447
283.0600999 10.55363337
285.0393644 0.9197258659
301.0706646 30.55173254

Name: +ve in-silico MS/MS by CFM-ID for IEPMJEZVWUMMAQ-UHFFFAOYSA-N
ID: IEPMJEZVWUMMAQ-UHFFFAOYSA-N
Comment: Energy2
Num peaks: 31
49.00727645 1.132253888
51.02292652 1.402001895
63.02292652 2.679576552
65.00219107 1.251079138
65.03857658 2.028301625
69.0334912 1.718812676
71.01275576 1.146282695
75.02292652 1.698265448
77.00219107 3.451551348
77.03857658 3.74298045
79.01784114 3.415684143
81.0334912 1.207784789
91.01784114 2.314567314
92.99710569 1.785707476
93.0334912 3.132820744
95.01275576 1.137375638
95.04914126 1.425604319
97.02840582 1.054174639
105.0334912 11.4869056
107.0491413 2.402085722
109.0284058 3.452601399
121.0284058 3.676606334
123.0440559 1.357822335
125.0233204 2.553953721
135.0076704 3.485855491
137.0233204 2.888661463
153.0182351 1.302568133
241.0495352 1.890356576
255.0651853 1.231499823
269.0444498 1.241328613
283.0600999 1.581462963

Name: +ve in-silico MS/MS by CFM-ID for HKLUUHOGFLPVLP-UHFFFAOYSA-N
ID: HKLUUHOGFLPVLP-UHFFFAOYSA-N
Comment: Energy0
Num peaks: 6
95.04914126 1.788110397
207.0287997 2.848783794
269.0444498 4.273698152
271.0600999 1.639794901
283.0600999 11.47445692
301.0706646 70.25916381

Name: +ve in-silico MS/MS by CFM-ID for HKLUUHOGFLPVLP-UHFFFAOYSA-N
ID: HKLUUHOGFLPVLP-UHFFFAOYSA-N
Comment: Energy1
Num peaks: 17
49.00727645 2.042537158
51.02292652 1.8187652
95.04914126 2.585501335
105.0334912 1.2545583
107.0491413 1.091792077
149.0233204 0.9626949909
207.0287997 7.755329716
243.0287997 2.20060952
245.0444498 1.237788299
247.0600999 1.853932996
257.0444498 1.081182427
269.0444498 5.592069895
271.0600999 4.37656665
273.0757499 5.353609949
283.0600999 11.28667513
285.0393644 2.159480588
301.0706646 27.90714833

Name: +ve in-silico MS/MS by CFM-ID for HKLUUHOGFLPVLP-UHFFFAOYSA-N
ID: HKLUUHOGFLPVLP-UHFFFAOYSA-N
Comment: Energy2
Num peaks: 31
39.02292652 1.197068298
49.00727645 3.864663373
51.02292652 2.31976604
63.02292652 1.58144995
65.03857658 1.33761654
67.01784114 1.320154476
73.00727645 1.583319355
75.02292652 1.926401916
77.00219107 2.594154306
77.03857658 5.28139766
81.0334912 1.602485617
83.04914126 1.22215259
95.04914126 1.626288333
97.02840582 1.782073482
105.0334912 9.493606471
107.0491413 3.817783615
121.0284058 3.380730045
123.0440559 3.554811709
135.0440559 1.799085875
137.0233204 1.5744749
139.0389705 2.330609019
149.0233204 3.07416775
151.0389705 1.497506891
165.0182351 2.378009281
179.0338851 3.108826183
207.0287997 1.347893295
245.0444498 1.382477457
257.0444498 1.383162196
269.0444498 1.165476076
283.0600999 1.855487397
285.0393644 1.533211253

Name: +ve in-silico MS/MS by CFM-ID for KESASZWFAYMSJZ-UHFFFAOYSA-N
ID: KESASZWFAYMSJZ-UHFFFAOYSA-N
Comment: Energy0
Num peaks: 6
107.0491413 3.837424453
271.0600999 1.671171245
273.0757499 1.017574027
283.0600999 12.01979543
285.0393644 1.019479318
301.0706646 75.25930731

Name: +ve in-silico MS/MS by CFM-ID for KESASZWFAYMSJZ-UHFFFAOYSA-N
ID: KESASZWFAYMSJZ-UHFFFAOYSA-N
Comment: Energy1
Num peaks: 14
51.02292652 1.226387013
107.0491413 4.462061103
121.0647913 1.527759979
137.0233204 1.126517925
153.0182351 1.359843527
207.0287997 1.009008395
257.0444498 1.322562253
259.0600999 1.15658587
271.0600999 3.689756946
273.0393644 1.061628953
273.0757499 5.642650015
283.0600999 14.80318798
285.0393644 1.755139259
301.0706646 40.13364407

Name: +ve in-silico MS/MS by CFM-ID for KESASZWFAYMSJZ-UHFFFAOYSA-N
ID: KESASZWFAYMSJZ-UHFFFAOYSA-N
Comment: Energy2
Num peaks: 31
39.02292652 1.773103995
49.00727645 2.247016904
51.02292652 2.877875557
63.02292652 2.859051537
65.03857658 1.151803224
67.01784114 1.408907785
69.0334912 2.123688348
75.02292652 2.059276503
77.03857658 4.254185488
81.0334912 1.09777375
85.02840582 0.9818118746
105.0334912 6.665515161
107.0491413 2.52989905
111.0440559 1.246705569
121.0284058 5.686343349
121.0647913 1.912448561
125.0233204 0.9418501345
135.0440559 2.092767364
137.0233204 6.944922057
153.0182351 5.065009258
165.0182351 3.425425741
195.0287997 1.227442188
229.0495352 1.033647488
243.0287997 0.948438418
255.0651853 2.211984044
257.0444498 1.957386667
259.0600999 1.151978214
273.0757499 1.536335664
275.0550145 0.9907348304
283.0600999 2.505110149
285.0393644 1.874672424

Name: +ve in-silico MS/MS by CFM-ID for NHMKZNNXBMLIHF-UHFFFAOYSA-N
ID: NHMKZNNXBMLIHF-UHFFFAOYSA-N
Comment: Energy0
Num peaks: 6
95.04914126 1.112056462
271.0600999 0.9530632203
273.0757499 1.962385913
283.0600999 13.54183525
285.0393644 0.7999501686
301.0706646 74.22675048

Name: +ve in-silico MS/MS by CFM-ID for NHMKZNNXBMLIHF-UHFFFAOYSA-N
ID: NHMKZNNXBMLIHF-UHFFFAOYSA-N
Comment: Energy1
Num peaks: 17
95.04914126 3.27417608
105.0334912 1.436166101
107.0491413 1.466926642
149.0233204 1.050702629
167.0338851 0.9543771691
207.0287997 2.655834997
243.0287997 1.018052763
255.0287997 1.298623757
257.0444498 2.169281796
259.0600999 2.188139
265.0495352 1.987160447
269.0444498 1.304419733
271.0600999 4.675995505
273.0757499 7.047760936
275.0550145 1.073712635
283.0600999 13.60988926
301.0706646 33.51059523

Name: +ve in-silico MS/MS by CFM-ID for NHMKZNNXBMLIHF-UHFFFAOYSA-N
ID: NHMKZNNXBMLIHF-UHFFFAOYSA-N
Comment: Energy2
Num peaks: 31
53.00219107 1.133170263
63.02292652 3.46502921
65.03857658 3.050699154
75.02292652 2.283303314
77.00219107 6.06695387
77.03857658 5.032405077
79.01784114 5.339493071
79.05422664 0.819814837
81.0334912 1.385415821
83.04914126 1.039473675
92.99710569 1.457952899
93.0334912 1.060141109
95.01275576 2.250621818
95.04914126 1.807094698
105.0334912 8.638262396
107.0491413 3.440886654
121.0284058 6.816580708
123.0440559 3.091429996
133.0284058 1.002409644
135.0440559 1.552038151
137.0233204 2.722213203
139.0389705 1.038467522
147.0076704 2.334890274
149.0233204 2.774964704
163.002585 1.45361125
179.0338851 0.8358643852
203.0338851 1.486797405
265.0495352 0.9108815858
273.0757499 0.8390035663
283.0600999 2.109210849
285.0393644 1.242118162

Name: +ve in-silico MS/MS by CFM-ID for QWFMXOMZDHXFLG-UHFFFAOYSA-N
ID: QWFMXOMZDHXFLG-UHFFFAOYSA-N
Comment: Energy0
Num peaks: 6
95.04914126 1.104894439
271.0600999 0.9640148561
273.0757499 1.939819805
283.0600999 13.53699709
285.0393644 0.7854277427
301.0706646 73.57357799

Name: +ve in-silico MS/MS by CFM-ID for QWFMXOMZDHXFLG-UHFFFAOYSA-N
ID: QWFMXOMZDHXFLG-UHFFFAOYSA-N
Comment: Energy1
Num peaks: 16
95.04914126 3.284205984
105.0334912 1.477805117
107.0491413 1.479300585
149.0233204 1.098103801
207.0287997 2.863375211
247.0600999 0.9850383505
255.0287997 1.11223179
257.0444498 2.158748571
259.0600999 2.282954167
265.0495352 1.500083751
269.0444498 1.304330418
271.0600999 4.83150709
273.0757499 7.110167281
275.0550145 1.144347373
283.0600999 13.97373455
301.0706646 33.50735185

Name: +ve in-silico MS/MS by CFM-ID for QWFMXOMZDHXFLG-UHFFFAOYSA-N
ID: QWFMXOMZDHXFLG-UHFFFAOYSA-N
Comment: Energy2
Num peaks: 31
51.02292652 1.031839451
53.00219107 0.9505799246
53.03857658 1.174465431
63.02292652 3.460086493
65.03857658 3.084201579
75.02292652 2.356848328
77.00219107 3.329992419
77.03857658 5.194498435
79.01784114 1.659603646
79.05422664 0.846221006
81.0334912 1.851339011
83.04914126 1.341885312
93.0334912 1.203145412
95.01275576 2.230566009
95.04914126 1.871522168
105.0334912 9.303422505
107.0491413 3.828192117
121.0284058 7.294087231
123.0440559 3.208871843
135.0440559 1.802667407
137.0233204 2.968442002
139.0389705 1.28052213
149.0233204 4.231750231
151.0389705 0.9597996568
163.002585 2.066663563
179.0338851 0.9556938022
203.0338851 1.267115807
265.0495352 0.9436573121
273.0757499 0.9301968256
283.0600999 1.948340815
285.0393644 1.24566907

Name: +ve in-silico MS/MS by CFM-ID for ZWWRUVANJRMPKX-UHFFFAOYSA-N
ID: ZWWRUVANJRMPKX-UHFFFAOYSA-N
Comment: Energy0
Num peaks: 6
269.0444498 4.439519986
271.0600999 2.000046312
273.0757499 1.85896018
283.0600999 11.57519689
285.0393644 1.165022441
301.0706646 71.23715068

Name: +ve in-silico MS/MS by CFM-ID for ZWWRUVANJRMPKX-UHFFFAOYSA-N
ID: ZWWRUVANJRMPKX-UHFFFAOYSA-N
Comment: Energy1
Num peaks: 12
95.04914126 3.308624721
105.0334912 1.466321743
107.0491413 1.500405301
207.0287997 2.93940954
257.0444498 3.202480715
259.0600999 2.675918895
269.0444498 6.214433681
271.0600999 4.87703776
273.0757499 6.15262192
283.0600999 12.73913248
285.0393644 1.454038079
301.0706646 33.96372001

Name: +ve in-silico MS/MS by CFM-ID for ZWWRUVANJRMPKX-UHFFFAOYSA-N
ID: ZWWRUVANJRMPKX-UHFFFAOYSA-N
Comment: Energy2
Num peaks: 31
55.01784114 2.498159944
63.02292652 3.798180208
65.03857658 3.274214431
67.01784114 2.738916155
69.0334912 1.355827437
75.02292652 2.533838936
77.00219107 3.537320343
77.03857658 5.584586091
79.01784114 2.099163758
81.0334912 1.762144953
93.0334912 1.12398747
95.04914126 1.453052658
97.02840582 2.170193297
105.0334912 10.61122462
107.0491413 4.568400428
121.0284058 3.445491628
123.0440559 2.937523422
135.0440559 2.070986944
137.0233204 1.506371311
139.0389705 1.852916347
149.0233204 3.347367633
151.0389705 1.295212369
165.0182351 1.347296708
179.0338851 1.283731981
241.0495352 1.512767388
253.0495352 1.210202025
255.0651853 1.474116321
257.0444498 1.719528656
273.0757499 1.132576492
283.0600999 2.049955766
285.0393644 1.425819471

Name: +ve in-silico MS/MS by CFM-ID for RQBAJFCXGFVZFU-UHFFFAOYSA-N
ID: RQBAJFCXGFVZFU-UHFFFAOYSA-N
Comment: Energy0
Num peaks: 6
79.05422664 1.149408323
245.0444498 0.9624047492
271.0600999 0.8406420073
273.0757499 1.369668448
283.0600999 10.51903057
301.0706646 76.81769196

Name: +ve in-silico MS/MS by CFM-ID for RQBAJFCXGFVZFU-UHFFFAOYSA-N
ID: RQBAJFCXGFVZFU-UHFFFAOYSA-N
Comment: Energy1
Num peaks: 14
79.05422664 3.922312178
91.05422664 1.824458752
165.0182351 1.166537271
183.0287997 1.056541999
223.0237144 2.919418655
243.0651853 0.9135933566
269.0444498 1.491133979
271.0600999 6.177575157
273.0393644 1.060807392
273.0757499 8.027741675
275.0550145 1.291736818
283.0600999 11.84996562
285.0393644 1.274328311
301.0706646 37.40373589

Name: +ve in-silico MS/MS by CFM-ID for RQBAJFCXGFVZFU-UHFFFAOYSA-N
ID: RQBAJFCXGFVZFU-UHFFFAOYSA-N
Comment: Energy2
Num peaks: 31
49.00727645 3.679107309
51.02292652 1.458226316
53.00219107 1.480629011
53.03857658 2.057206283
63.02292652 1.772489181
65.03857658 1.250492654
75.02292652 1.223776074
77.00219107 5.991882851
79.01784114 3.910537813
79.05422664 2.591452712
81.0334912 1.002413613
91.05422664 9.390355063
92.99710569 1.223611824
95.01275576 1.017012844
105.0334912 1.910415492
107.0127558 2.991240781
120.9920203 1.517257896
135.0076704 4.119436723
137.0233204 3.587466217
151.0389705 1.061043448
163.002585 3.395012416
165.0182351 2.331677758
171.0440559 1.28897466
215.0338851 2.021418996
217.0495352 1.268397476
243.0651853 1.458767961
245.0808353 1.49476891
255.0651853 1.471331717
269.0444498 1.121626618
283.0600999 2.817109797
285.0393644 1.072683577

Name: +ve in-silico MS/MS by CFM-ID for HYBBOIHJQNYTGH-UHFFFAOYSA-N
ID: HYBBOIHJQNYTGH-UHFFFAOYSA-N
Comment: Energy0
Num peaks: 6
79.05422664 1.188610776
223.0237144 0.8276245469
271.0600999 1.006641656
273.0757499 1.163722606
283.0600999 10.56852431
301.0706646 80.74199917

Name: +ve in-silico MS/MS by CFM-ID for HYBBOIHJQNYTGH-UHFFFAOYSA-N
ID: HYBBOIHJQNYTGH-UHFFFAOYSA-N
Comment: Energy1
Num peaks: 10
79.05422664 4.29319986
91.05422664 1.986019867
165.0182351 1.223778509
183.0287997 1.256673765
223.0237144 3.498693574
271.0600999 3.630688882
273.0757499 7.541692244
283.0600999 12.39828121
285.0393644 1.653616174
301.0706646 43.09615284

Name: +ve in-silico MS/MS by CFM-ID for HYBBOIHJQNYTGH-UHFFFAOYSA-N
ID: HYBBOIHJQNYTGH-UHFFFAOYSA-N
Comment: Energy2
Num peaks: 31
39.02292652 2.054218349
49.00727645 3.355700217
51.02292652 2.283891179
63.02292652 3.045842045
65.03857658 1.932387999
67.01784114 2.20832632
75.02292652 1.956252659
79.05422664 3.300176609
91.05422664 14.55592038
92.99710569 1.506520734
97.02840582 1.481751291
105.0334912 4.186901696
107.0491413 1.375592098
113.0233204 3.39155895
123.0440559 1.07734992
125.0233204 1.2394924
139.0389705 1.175802266
151.0389705 3.110182032
153.0182351 1.34497919
155.0338851 1.977678235
157.0284058 1.594241938
165.0182351 3.256786719
167.0338851 1.561396305
181.0131497 1.106451236
195.0287997 1.145720038
215.0338851 1.099263958
227.0338851 1.31821041
229.0495352 1.444792807
257.0444498 1.00209714
273.0757499 1.259182358
283.0600999 2.367734842

Name: +ve in-silico MS/MS by CFM-ID for JPYBEETXHUPGHX-UHFFFAOYSA-N
ID: JPYBEETXHUPGHX-UHFFFAOYSA-N
Comment: Energy0
Num peaks: 6
79.05422664 1.146319045
223.0237144 0.7742698094
271.0600999 1.009443265
273.0757499 1.714322116
283.0600999 11.74015543
301.0706646 76.82500576

Name: +ve in-silico MS/MS by CFM-ID for JPYBEETXHUPGHX-UHFFFAOYSA-N
ID: JPYBEETXHUPGHX-UHFFFAOYSA-N
Comment: Energy1
Num peaks: 15
79.05422664 3.856254796
91.05422664 1.769492097
165.0182351 0.9678640795
167.0338851 0.8874086972
183.0287997 1.073531249
215.0338851 1.098142856
223.0237144 2.863650412
269.0444498 1.617060834
271.0600999 6.017428687
273.0393644 0.9593296943
273.0757499 7.606661492
275.0550145 1.188611097
283.0600999 12.60971868
285.0393644 1.251714712
301.0706646 36.44423257

Name: +ve in-silico MS/MS by CFM-ID for JPYBEETXHUPGHX-UHFFFAOYSA-N
ID: JPYBEETXHUPGHX-UHFFFAOYSA-N
Comment: Energy2
Num peaks: 31
49.00727645 3.244804382
51.02292652 2.234745726
53.00219107 1.017291048
55.01784114 1.726884139
56.99710569 2.236706926
63.02292652 2.760644937
65.03857658 1.636739517
75.02292652 0.9506850977
77.00219107 8.963245145
79.01784114 3.945845092
79.05422664 3.024357485
81.0334912 1.150637934
91.05422664 6.553526763
92.99710569 1.130719146
95.01275576 1.182146063
105.0334912 7.265097616
107.0127558 2.2569261
107.0491413 2.380033116
120.9920203 1.61256927
123.0440559 1.159789329
135.0076704 3.301375871
137.0233204 2.812585467
163.002585 2.755606342
165.0182351 2.285415176
167.0338851 1.451404802
215.0338851 1.103725492
217.0495352 1.059765493
243.0651853 1.312084077
245.0808353 1.460612951
269.0444498 1.062548861
283.0600999 1.557110835

Name: +ve in-silico MS/MS by CFM-ID for IDYSOKBAVNNCSS-UHFFFAOYSA-N
ID: IDYSOKBAVNNCSS-UHFFFAOYSA-N
Comment: Energy0
Num peaks: 6
79.05422664 1.155215868
269.0444498 1.622644043
271.0600999 0.9655407117
273.0757499 0.9747923199
283.0600999 11.43013325
301.0706646 76.8387902

Name: +ve in-silico MS/MS by CFM-ID for IDYSOKBAVNNCSS-UHFFFAOYSA-N
ID: IDYSOKBAVNNCSS-UHFFFAOYSA-N
Comment: Energy1
Num peaks: 11
79.05422664 4.076619665
91.05422664 1.16320483
223.0237144 2.916843902
229.0495352 1.425513357
257.0444498 1.740670453
269.0444498 2.8620776
271.0600999 5.249450674
273.0757499 6.92180155
283.0600999 12.90728672
285.0393644 2.003047709
301.0706646 39.09431283

Name: +ve in-silico MS/MS by CFM-ID for IDYSOKBAVNNCSS-UHFFFAOYSA-N
ID: IDYSOKBAVNNCSS-UHFFFAOYSA-N
Comment: Energy2
Num peaks: 31
41.00219107 0.8435510292
49.00727645 4.220658921
51.02292652 3.052360276
63.02292652 3.745886339
65.03857658 1.825965927
67.01784114 1.538285964
71.01275576 3.805004779
73.02840582 1.09432371
75.02292652 0.8586654068
79.05422664 3.52259448
91.05422664 5.96033952
97.02840582 1.514554238
105.0334912 8.895830825
107.0491413 3.181723765
109.0284058 1.577046251
111.0076704 1.64228514
113.0233204 1.034390129
125.0233204 1.748232661
141.0182351 1.738748113
145.0284058 0.9648622744
151.002585 5.853028103
153.0182351 4.444617418
166.9974996 1.253874361
169.0131497 1.124947276
201.0546206 2.772892568
215.0338851 1.16508457
229.0495352 3.086860421
257.0444498 0.9014472337
271.0600999 1.37934838
273.0757499 0.8808557987
283.0600999 1.75772904

Name: +ve in-silico MS/MS by CFM-ID for SKFRLAKORAYOJO-UHFFFAOYSA-N
ID: SKFRLAKORAYOJO-UHFFFAOYSA-N
Comment: Energy0
Num peaks: 6
79.05422664 1.151568893
269.0444498 1.49185992
271.0600999 1.239315479
273.0757499 1.024986453
283.0600999 11.02062884
301.0706646 77.30509905

Name: +ve in-silico MS/MS by CFM-ID for SKFRLAKORAYOJO-UHFFFAOYSA-N
ID: SKFRLAKORAYOJO-UHFFFAOYSA-N
Comment: Energy1
Num peaks: 13
79.05422664 3.675225053
91.05422664 1.798149228
183.0287997 0.9863693519
215.0338851 2.250788202
223.0237144 2.678800372
241.0495352 1.380736808
257.0444498 0.8854858326
269.0444498 4.445205192
271.0600999 7.507200384
273.0757499 8.038584678
283.0600999 11.29261907
285.0393644 1.615143732
301.0706646 33.98527218

Name: +ve in-silico MS/MS by CFM-ID for SKFRLAKORAYOJO-UHFFFAOYSA-N
ID: SKFRLAKORAYOJO-UHFFFAOYSA-N
Comment: Energy2
Num peaks: 31
49.00727645 3.697438018
51.02292652 2.457077438
55.01784114 1.435066179
56.99710569 2.708722656
57.0334912 0.9048995291
63.02292652 3.399644902
65.03857658 2.027035462
67.01784114 2.149955622
75.02292652 1.260151841
79.05422664 3.694949612
83.01275576 0.855608485
91.05422664 10.17018137
97.02840582 1.875213599
105.0334912 9.148755415
107.0491413 3.769859391
109.0284058 1.062834873
111.0440559 1.180327644
123.0076704 1.364561884
125.0233204 2.22576352
137.0233204 4.541728118
139.0389705 1.397789832
147.0440559 1.412576787
151.002585 0.9281257635
153.0182351 2.090337254
165.0182351 3.158965622
167.0338851 1.491523134
178.9974996 1.072332331
215.0338851 1.120353092
217.0495352 1.229097633
229.0495352 1.139842101
283.0600999 1.87726973

Name: +ve in-silico MS/MS by CFM-ID for XLJLYVFWFVRDFG-UHFFFAOYSA-N
ID: XLJLYVFWFVRDFG-UHFFFAOYSA-N
Comment: Energy0
Num peaks: 6
135.0440559 7.569322515
149.0233204 1.638141416
151.0389705 2.951951913
311.0550145 6.856278813
323.0550145 8.850960382
341.0655792 65.70047084

Name: +ve in-silico MS/MS by CFM-ID for XLJLYVFWFVRDFG-UHFFFAOYSA-N
ID: XLJLYVFWFVRDFG-UHFFFAOYSA-N
Comment: Energy1
Num peaks: 6
135.0440559 40.00681498
149.0233204 3.971358534
151.0389705 5.929858133
311.0550145 5.463148028
323.0550145 6.620248719
341.0655792 20.0573759

Name: +ve in-silico MS/MS by CFM-ID for XLJLYVFWFVRDFG-UHFFFAOYSA-N
ID: XLJLYVFWFVRDFG-UHFFFAOYSA-N
Comment: Energy2
Num peaks: 13
39.02292652 1.756392687
49.00727645 4.291955149
63.02292652 5.248631215
77.00219107 2.604463482
91.05422664 4.360550305
105.0334912 17.27600854
107.0491413 10.03287428
121.0284058 11.87291739
123.0440559 2.719815865
135.0440559 8.534766869
149.0233204 7.792852974
151.0389705 2.339952351
295.0600999 1.765523275

Name: +ve in-silico MS/MS by CFM-ID for JVHQCSIULHYFLP-UHFFFAOYSA-N
ID: JVHQCSIULHYFLP-UHFFFAOYSA-N
Comment: Energy0
Num peaks: 6
111.0440559 3.340035407
135.0440559 3.054542414
137.0233204 7.449350512
191.0338851 3.200639134
283.0600999 10.03426396
301.0706646 57.5246608

Name: +ve in-silico MS/MS by CFM-ID for JVHQCSIULHYFLP-UHFFFAOYSA-N
ID: JVHQCSIULHYFLP-UHFFFAOYSA-N
Comment: Energy1
Num peaks: 14
109.0284058 9.32688523
111.0440559 3.024308908
121.0284058 3.813613885
135.0440559 4.156397646
137.0233204 8.460279887
139.0389705 6.720813104
161.0233204 2.015219669
163.0389705 11.10656631
191.0338851 9.025863299
271.0600999 3.494684827
273.0757499 3.748983719
283.0600999 3.876279961
285.0393644 3.181346065
301.0706646 8.149098703

Name: +ve in-silico MS/MS by CFM-ID for JVHQCSIULHYFLP-UHFFFAOYSA-N
ID: JVHQCSIULHYFLP-UHFFFAOYSA-N
Comment: Energy2
Num peaks: 27
39.02292652 1.112677118
49.00727645 1.563970881
53.00219107 0.977013596
55.01784114 2.99034324
65.00219107 1.034946358
67.01784114 4.851295676
69.0334912 2.095699983
79.01784114 1.066700903
81.0334912 3.007462786
92.99710569 3.916215563
95.01275576 2.238434633
107.0127558 2.318608868
107.0491413 1.364528979
109.0284058 8.603308446
111.0440559 2.836323939
119.0491413 1.099764821
121.0284058 10.63398307
133.0284058 2.839745292
135.0076704 0.8204594236
135.0440559 5.953221685
137.0233204 7.067063249
137.0597059 1.832027328
139.0389705 0.7820883763
149.0233204 3.614302973
161.0233204 1.816375351
163.0389705 2.984094469
231.0651853 1.301276102

Name: +ve in-silico MS/MS by CFM-ID for LDCYWAYHOOYPSR-UHFFFAOYSA-N
ID: LDCYWAYHOOYPSR-UHFFFAOYSA-N
Comment: Energy0
Num peaks: 6
111.0440559 3.24612836
133.0284058 4.027043671
137.0233204 7.240439818
191.0338851 2.957697806
283.0600999 9.774503223
301.0706646 55.33723091

Name: +ve in-silico MS/MS by CFM-ID for LDCYWAYHOOYPSR-UHFFFAOYSA-N
ID: LDCYWAYHOOYPSR-UHFFFAOYSA-N
Comment: Energy1
Num peaks: 16
109.0284058 8.127561249
111.0440559 3.147322231
121.0284058 3.854451715
133.0284058 1.989185557
135.0440559 3.660147546
137.0233204 7.782554194
139.0389705 7.027241195
161.0233204 2.00407287
163.0389705 10.92278944
173.0233204 2.598082876
189.0182351 1.576249034
191.0338851 9.06675124
271.0600999 3.253337317
273.0757499 3.825440646
283.0600999 4.001821003
301.0706646 8.615879085

Name: +ve in-silico MS/MS by CFM-ID for LDCYWAYHOOYPSR-UHFFFAOYSA-N
ID: LDCYWAYHOOYPSR-UHFFFAOYSA-N
Comment: Energy2
Num peaks: 31
49.00727645 1.43312573
55.01784114 6.757851864
65.00219107 1.089258375
67.01784114 4.035125184
69.0334912 1.516090751
75.02292652 1.870932464
77.00219107 1.551754246
77.03857658 1.711060145
79.01784114 1.466698527
79.05422664 1.35805825
81.0334912 2.982206194
91.01784114 3.045162399
92.99710569 3.559712122
93.0334912 1.123648392
95.01275576 1.781700764
104.9971057 0.882451837
105.0334912 2.901026873
107.0127558 1.706687178
107.0491413 2.631155743
109.0284058 3.448642264
111.0440559 2.475779844
121.0284058 6.331250743
131.0127558 0.7887520247
133.0284058 4.29256572
135.0440559 2.750622425
137.0233204 6.721989843
139.0389705 0.8551144186
147.0076704 2.216780738
149.0233204 2.106315856
161.0233204 1.194969359
163.0389705 2.24864395

Name: +ve in-silico MS/MS by CFM-ID for HYSJQRYYQGEYMY-BQYQJAHWSA-N
ID: HYSJQRYYQGEYMY-BQYQJAHWSA-N
Comment: Energy0
Num peaks: 6
91.05422664 4.41364331
103.0542266 2.730097782
169.0131497 5.971841877
197.0080643 3.208778084
283.0600999 10.88699141
301.0706646 53.18703096

Name: +ve in-silico MS/MS by CFM-ID for HYSJQRYYQGEYMY-BQYQJAHWSA-N
ID: HYSJQRYYQGEYMY-BQYQJAHWSA-N
Comment: Energy1
Num peaks: 21
53.00219107 0.9344246514
71.01275576 1.218949217
79.05422664 1.062019251
91.05422664 6.921908712
103.0542266 4.918371678
105.0698767 0.9011113721
131.0491413 9.771643083
169.0131497 2.328294521
171.0287997 1.629522526
178.9974996 1.017615745
181.0131497 1.428091105
194.9924142 2.509800438
197.0080643 11.65644612
199.0237144 2.413352893
205.0131497 1.108636793
221.0080643 1.234206491
223.0237144 2.912567847
269.0444498 1.186807188
283.0600999 7.337456767
285.0393644 0.9502453836
301.0706646 16.61459605

Name: +ve in-silico MS/MS by CFM-ID for HYSJQRYYQGEYMY-BQYQJAHWSA-N
ID: HYSJQRYYQGEYMY-BQYQJAHWSA-N
Comment: Energy2
Num peaks: 31
41.00219107 4.89540777
43.01784114 2.110088489
49.00727645 2.013008783
68.99710569 2.676563208
71.01275576 4.199778084
73.02840582 1.30106737
75.02292652 1.551812239
91.05422664 5.211504339
96.99202031 1.861752964
99.00767038 2.066049341
101.0233204 1.135018521
101.0385766 4.69473733
103.0542266 11.47118321
105.0698767 1.803046334
125.0385766 1.186462219
127.002585 1.852133757
127.0542266 2.189164403
131.0491413 1.069542204
141.0182351 1.011407435
143.0491413 1.465220341
153.0182351 0.9932446421
153.0334912 1.057489422
154.9974996 1.889369209
166.9974996 1.500260774
169.0131497 4.419740869
171.0440559 1.196437109
180.9767642 0.9756404331
181.0131497 1.318877343
194.9924142 1.495342651
197.0080643 1.370547525
271.0600999 1.245352604

Name: +ve in-silico MS/MS by CFM-ID for PFRGTMTYWMVLMU-UHFFFAOYSA-N
ID: PFRGTMTYWMVLMU-UHFFFAOYSA-N
Comment: Energy0
Num peaks: 6
109.0284058 2.745802542
121.0284058 21.94346615
123.0440559 5.157009424
139.0389705 7.74809523
283.0600999 5.984975076
301.0706646 39.92442522

Name: +ve in-silico MS/MS by CFM-ID for PFRGTMTYWMVLMU-UHFFFAOYSA-N
ID: PFRGTMTYWMVLMU-UHFFFAOYSA-N
Comment: Energy1
Num peaks: 15
109.0284058 2.431325405
121.0284058 13.11094702
123.0440559 11.12189306
135.0440559 1.164466603
139.0389705 3.368253897
149.0233204 1.606370842
151.0389705 2.454128991
165.0182351 5.026248686
167.0338851 12.68980639
191.0338851 1.962382071
269.0444498 2.636154035
271.0600999 3.690421296
273.0757499 7.263972092
283.0600999 3.380547846
301.0706646 9.257470162

Name: +ve in-silico MS/MS by CFM-ID for PFRGTMTYWMVLMU-UHFFFAOYSA-N
ID: PFRGTMTYWMVLMU-UHFFFAOYSA-N
Comment: Energy2
Num peaks: 31
39.02292652 1.470202251
49.00727645 3.495823817
51.02292652 2.273766031
65.00219107 1.102205377
65.03857658 4.558820212
75.02292652 4.556576384
77.00219107 2.35607857
77.03857658 1.166700124
79.01784114 1.179547489
91.01784114 1.630077604
92.99710569 2.115953543
93.0334912 2.228942605
95.01275576 1.387540901
95.04914126 1.260279903
103.0178411 1.173456708
109.0284058 1.64349112
119.0491413 2.177116413
121.0284058 12.67818448
123.0440559 3.955484013
125.0233204 1.38572168
131.0127558 6.23186665
133.0284058 1.100790419
135.0440559 1.311518732
137.0233204 1.06566228
139.0389705 2.758506337
149.0233204 2.104592006
151.0389705 4.033182407
153.0182351 1.205947657
165.0182351 1.231520046
167.0338851 1.898449074
273.0757499 1.16048867

Name: +ve in-silico MS/MS by CFM-ID for LEAOMQYNYFRDAT-ACAGNQJTSA-N
ID: LEAOMQYNYFRDAT-ACAGNQJTSA-N
Comment: Energy0
Num peaks: 6
109.0284058 2.725323674
121.0284058 22.47491196
123.0440559 4.805319462
139.0389705 5.41191516
283.0600999 7.444627467
301.0706646 39.17726661

Name: +ve in-silico MS/MS by CFM-ID for LEAOMQYNYFRDAT-ACAGNQJTSA-N
ID: LEAOMQYNYFRDAT-ACAGNQJTSA-N
Comment: Energy1
Num peaks: 18
109.0284058 2.338681448
121.0284058 13.84575115
123.0440559 8.053430827
137.0233204 1.347851267
139.0389705 2.199120386
147.0076704 1.285584071
149.0233204 3.52132909
151.0389705 2.96011509
163.002585 1.073392
165.0182351 3.840119092
167.0338851 11.27047877
177.0182351 3.941232942
179.0338851 1.186218569
191.0338851 1.838802566
271.0600999 3.326287139
273.0757499 4.618513159
283.0600999 4.608344584
301.0706646 9.056624086

Name: +ve in-silico MS/MS by CFM-ID for LEAOMQYNYFRDAT-ACAGNQJTSA-N
ID: LEAOMQYNYFRDAT-ACAGNQJTSA-N
Comment: Energy2
Num peaks: 31
39.02292652 1.645342537
49.00727645 3.156126559
51.02292652 1.912632958
53.00219107 1.366232444
65.03857658 4.128735104
75.02292652 3.909266581
77.00219107 2.461253982
79.01784114 2.586107653
81.0334912 1.01287431
91.01784114 0.99709625
92.99710569 1.510263063
93.0334912 2.018661222
95.01275576 2.711214837
95.04914126 1.909482147
97.02840582 1.176629934
103.0178411 1.223446626
109.0284058 1.612901474
111.0440559 1.062107773
119.0491413 1.093143448
121.0284058 13.20786842
123.0440559 4.50836175
131.0127558 3.457976738
133.0284058 1.118864044
135.0440559 1.173935709
137.0233204 2.701338715
139.0389705 1.957538183
147.0076704 1.684980847
149.0233204 3.103016265
151.0389705 4.002859933
273.0757499 1.595688019
283.0600999 1.640642255

Name: +ve in-silico MS/MS by CFM-ID for GHDZFSARRAFDOD-ACAGNQJTSA-N
ID: GHDZFSARRAFDOD-ACAGNQJTSA-N
Comment: Energy0
Num peaks: 6
109.0284058 2.653730396
121.0284058 22.20758481
123.0440559 4.748036077
139.0389705 5.584906501
283.0600999 7.412466733
301.0706646 38.96578455

Name: +ve in-silico MS/MS by CFM-ID for GHDZFSARRAFDOD-ACAGNQJTSA-N
ID: GHDZFSARRAFDOD-ACAGNQJTSA-N
Comment: Energy1
Num peaks: 18
93.0334912 0.9856167897
109.0284058 2.251854001
121.0284058 13.78635587
123.0440559 8.03949567
137.0233204 1.37606246
139.0389705 2.396613879
149.0233204 3.474460827
151.0389705 2.915859875
163.002585 1.079674208
165.0182351 4.271336032
167.0338851 11.2807974
177.0182351 3.928493652
179.0338851 1.19327496
191.0338851 2.095008402
271.0600999 3.332308485
273.0757499 4.626973806
283.0600999 4.540950964
301.0706646 9.083265433

Name: +ve in-silico MS/MS by CFM-ID for GHDZFSARRAFDOD-ACAGNQJTSA-N
ID: GHDZFSARRAFDOD-ACAGNQJTSA-N
Comment: Energy2
Num peaks: 31
49.00727645 3.376164895
51.02292652 1.983098402
53.03857658 1.885231828
65.03857658 4.182894895
75.02292652 4.088862501
77.00219107 1.202376226
83.04914126 0.9822656466
91.01784114 1.010175928
93.0334912 2.045141553
95.01275576 2.618015862
95.04914126 2.014064206
97.02840582 1.506685168
103.0178411 1.239495515
105.0334912 1.24601597
107.0491413 1.452694129
109.0284058 1.568980227
111.0440559 1.19435802
119.0491413 1.632766478
121.0284058 13.50488654
123.0440559 4.338149825
131.0127558 3.504567104
133.0284058 1.133758345
135.0440559 1.073728938
137.0233204 2.654518434
139.0389705 2.429396801
149.0233204 3.636542198
151.0389705 4.273016488
159.0076704 0.9660338827
163.002585 1.325364034
273.0757499 1.616878992
283.0600999 1.139477979

Name: +ve in-silico MS/MS by CFM-ID for ZUJPCSCNGYJPAF-UHFFFAOYSA-N
ID: ZUJPCSCNGYJPAF-UHFFFAOYSA-N
Comment: Energy0
Num peaks: 6
121.0284058 21.84117033
123.0440559 4.819585904
139.0389705 5.691223493
269.0444498 2.854904658
283.0600999 6.476327407
301.0706646 39.48071772

Name: +ve in-silico MS/MS by CFM-ID for ZUJPCSCNGYJPAF-UHFFFAOYSA-N
ID: ZUJPCSCNGYJPAF-UHFFFAOYSA-N
Comment: Energy1
Num peaks: 15
109.0284058 2.520748309
121.0284058 13.89967871
123.0440559 8.644324217
139.0389705 2.582000074
149.0233204 2.418647207
151.0389705 3.36001713
165.0182351 5.434799111
167.0338851 14.92920495
179.0338851 1.352878333
191.0338851 2.171067376
269.0444498 2.616781785
271.0600999 2.89108747
273.0757499 3.589128917
283.0600999 4.175325472
301.0706646 10.17647702

Name: +ve in-silico MS/MS by CFM-ID for ZUJPCSCNGYJPAF-UHFFFAOYSA-N
ID: ZUJPCSCNGYJPAF-UHFFFAOYSA-N
Comment: Energy2
Num peaks: 31
39.02292652 1.264026599
49.00727645 3.269087246
51.02292652 2.073197406
53.03857658 1.008279555
55.01784114 2.758072443
65.03857658 4.564103839
75.02292652 4.56185741
77.00219107 1.101790403
77.03857658 1.168052318
79.01784114 1.068033574
91.01784114 1.108375325
93.0334912 2.231525928
95.04914126 1.272637249
97.02840582 3.014530659
103.0178411 1.426226972
109.0284058 1.559211195
119.0491413 2.189332706
121.0284058 10.60434633
123.0076704 1.023529297
123.0440559 5.002360024
131.0127558 6.272001589
133.0284058 1.267675876
135.0440559 1.317452435
137.0233204 2.239577058
139.0389705 2.875087412
149.0233204 3.039816187
151.0389705 4.08762901
153.0182351 1.341959686
159.0076704 1.080893015
165.0182351 1.537051779
167.0338851 2.598227686

Name: +ve in-silico MS/MS by CFM-ID for CFAXKRNPHJYYNQ-NSHDSACASA-N
ID: CFAXKRNPHJYYNQ-NSHDSACASA-N
Comment: Energy0
Num peaks: 6
117.0334912 4.855134547
181.0131497 8.138523556
207.0287997 3.222978057
271.0600999 4.637270328
283.0600999 9.665384834
301.0706646 49.82123677

Name: +ve in-silico MS/MS by CFM-ID for CFAXKRNPHJYYNQ-NSHDSACASA-N
ID: CFAXKRNPHJYYNQ-NSHDSACASA-N
Comment: Energy1
Num peaks: 16
51.02292652 1.310011219
105.0334912 9.361297782
119.0491413 1.825222789
121.0284058 1.507981755
121.0647913 2.889256983
147.0440559 1.176753078
165.0182351 10.27195006
179.0338851 2.512577205
181.0131497 12.3849447
195.0287997 1.277691446
207.0287997 3.770701034
255.0651853 1.15355504
271.0600999 3.816292141
273.0757499 5.532675011
283.0600999 7.092039634
301.0706646 14.84964255

Name: +ve in-silico MS/MS by CFM-ID for CFAXKRNPHJYYNQ-NSHDSACASA-N
ID: CFAXKRNPHJYYNQ-NSHDSACASA-N
Comment: Energy2
Num peaks: 31
39.02292652 1.258758006
41.00219107 1.124859156
41.03857658 3.303934107
49.00727645 3.699498282
51.02292652 1.625882206
53.00219107 0.9660538177
65.00219107 0.9716729325
75.02292652 4.029477521
77.00219107 2.292808059
89.03857658 2.193171947
93.06987671 1.148087157
105.0334912 2.533731872
111.0076704 2.107404724
113.0233204 1.524444656
117.0334912 15.2022278
119.0491413 3.265291187
121.0284058 2.238993308
137.0233204 1.422042592
145.0284058 1.305892497
151.002585 1.30595548
153.0182351 2.22852657
155.0338851 1.172486167
161.0233204 1.092888308
163.0389705 2.358301931
165.0182351 4.901565505
177.0182351 2.219371142
179.0338851 1.75822652
181.0131497 3.335986077
207.0287997 1.007493343
255.0651853 1.51724664
273.0757499 1.343965579

Name: +ve in-silico MS/MS by CFM-ID for JLUJDFKGPNDZDZ-UHFFFAOYSA-N
ID: JLUJDFKGPNDZDZ-UHFFFAOYSA-N
Comment: Energy0
Num peaks: 6
47.01275576 0.8823354487
139.0389705 2.205318975
271.0600999 7.0636982
273.0757499 2.594659859
283.0600999 1.655403736
301.0706646 78.55944879

Name: +ve in-silico MS/MS by CFM-ID for JLUJDFKGPNDZDZ-UHFFFAOYSA-N
ID: JLUJDFKGPNDZDZ-UHFFFAOYSA-N
Comment: Energy1
Num peaks: 10
97.02840582 1.448787091
139.0389705 1.86989354
227.0338851 1.590057429
243.0651853 1.671371703
255.0651853 2.339879037
271.0600999 13.60664089
273.0757499 5.745411137
283.0600999 2.061102287
285.0393644 1.845842473
301.0706646 48.509995

Name: +ve in-silico MS/MS by CFM-ID for JLUJDFKGPNDZDZ-UHFFFAOYSA-N
ID: JLUJDFKGPNDZDZ-UHFFFAOYSA-N
Comment: Energy2
Num peaks: 31
95.01275576 2.130070162
105.0334912 4.71604794
107.0491413 1.01395598
119.0491413 1.425418216
121.0284058 5.3873016
123.0440559 1.876664218
135.0440559 4.480367662
139.0389705 1.409776014
145.0284058 1.25270239
149.0233204 5.394424708
151.0389705 2.850693751
163.0389705 3.866214313
181.0284058 3.774864486
183.0440559 1.442278061
185.0233204 1.31976413
197.0233204 1.442205117
199.0389705 3.121683096
211.0389705 1.212017708
225.0182351 3.559773649
227.0338851 2.573120463
229.0495352 2.430177743
239.0338851 1.1568444
239.0702706 1.086662953
241.0495352 2.556489488
243.0651853 1.27255916
253.0495352 1.031841787
255.0651853 4.416461328
257.0444498 2.045133168
271.0600999 2.27379346
273.0757499 1.281699021
283.0600999 1.002976187

Name: +ve in-silico MS/MS by CFM-ID for XUWPJKDMEZSVTP-UOSCCXBLSA-N
ID: XUWPJKDMEZSVTP-UOSCCXBLSA-N
Comment: Energy0
Num peaks: 6
199.0389705 1.620774413
217.0495352 2.431394358
255.0651853 1.27442265
265.0495352 3.864791732
283.0600999 22.53236777
301.0706646 55.56183575

Name: +ve in-silico MS/MS by CFM-ID for XUWPJKDMEZSVTP-UOSCCXBLSA-N
ID: XUWPJKDMEZSVTP-UOSCCXBLSA-N
Comment: Energy1
Num peaks: 27
41.00219107 1.557007473
45.0334912 1.516048337
77.00219107 1.506045821
79.01784114 3.316047464
81.0334912 1.469481903
121.0284058 12.38669975
123.0440559 1.20519932
153.0182351 2.166655993
171.0440559 1.362794469
173.0597059 1.687037327
177.0182351 2.461766793
179.0338851 2.024956549
181.0284058 1.869231946
181.0495352 3.19165477
183.0440559 1.77126271
187.0389705 1.261706601
197.0233204 9.021462835
199.0389705 6.761726892
201.0546206 3.532920623
239.0338851 1.358765304
245.0444498 1.379264849
257.0444498 1.65231178
265.0495352 1.45455289
273.0393644 2.903723718
273.0757499 2.734196618
283.0600999 4.590119876
301.0706646 4.856373571

Name: +ve in-silico MS/MS by CFM-ID for XUWPJKDMEZSVTP-UOSCCXBLSA-N
ID: XUWPJKDMEZSVTP-UOSCCXBLSA-N
Comment: Energy2
Num peaks: 31
25.00727645 1.096546315
39.02292652 2.209470767
41.00219107 0.9611620997
41.03857658 1.402846632
49.00727645 2.759716965
51.02292652 1.651338314
65.03857658 0.9647272454
77.00219107 1.128901221
79.01784114 1.73267759
85.02840582 1.980720825
93.0334912 1.604129636
97.02840582 1.442741587
101.0233204 1.913507139
105.0334912 1.652674814
121.0284058 5.473877468
169.0284058 1.283738167
177.0182351 1.014206461
181.0284058 1.573375693
183.0440559 3.877887952
187.0389705 2.630889328
189.0546206 1.84826153
197.0233204 3.25709281
199.0389705 5.178990768
201.0182351 1.259741689
241.0495352 1.162179793
255.0651853 1.988594999
257.0444498 1.014841193
259.0600999 0.9824127319
265.0495352 5.844287581
283.0600999 2.263501549
285.0393644 1.33863115

Name: +ve in-silico MS/MS by CFM-ID for UVSIFVBCHJEYJP-UHFFFAOYSA-N
ID: UVSIFVBCHJEYJP-UHFFFAOYSA-N
Comment: Energy0
Num peaks: 7
113.0152543 2.840212103
128.0261533 6.823564803
132.0807757 4.971984191
196.042676 5.987641767
294.0350038 6.140734785
306.0350038 2.561058114
323.0615529 51.90494858

Name: +ve in-silico MS/MS by CFM-ID for UVSIFVBCHJEYJP-UHFFFAOYSA-N
ID: UVSIFVBCHJEYJP-UHFFFAOYSA-N
Comment: Energy1
Num peaks: 22
44.04947561 1.53101518
58.06512568 2.436428409
103.0542266 1.334623219
104.0494756 2.268181922
105.0698767 1.181727941
106.0651257 5.40646348
108.0807757 2.209522408
113.0152543 5.287579753
115.0309044 2.069727165
115.0542266 0.9996955657
117.0465544 3.376676691
128.0261533 4.767739401
130.0651257 3.300684932
132.0807757 8.563145647
189.9724035 2.650860208
196.042676 5.192843081
211.053575 1.497255254
280.0193537 2.140119178
294.0350038 4.033724866
306.0350038 6.52358864
307.0302527 1.54647732
323.0615529 12.64169948

Name: +ve in-silico MS/MS by CFM-ID for UVSIFVBCHJEYJP-UHFFFAOYSA-N
ID: UVSIFVBCHJEYJP-UHFFFAOYSA-N
Comment: Energy2
Num peaks: 24
63.02292652 2.190842907
65.03857658 1.375088539
72.98395416 4.749107006
78.03382555 1.129260555
84.98395416 0.9599761756
91.05422664 5.894491754
96.98395416 7.181736043
98.99960423 4.261331624
101.0152543 7.85485969
101.0385766 1.015219387
103.0542266 8.47198314
104.0494756 1.359169562
105.0698767 4.814367766
106.0651257 1.451918025
113.0152543 3.660531743
115.0542266 1.922151182
116.0494756 2.541983552
117.0465544 1.068661806
117.0698767 2.341215335
118.0651257 1.161940038
128.0261533 3.905460959
130.0651257 3.025454226
132.0807757 7.423594358
134.0964258 1.194818551

Name: +ve in-silico MS/MS by CFM-ID for XALWFFABZJVCTO-UHFFFAOYSA-N
ID: XALWFFABZJVCTO-UHFFFAOYSA-N
Comment: Energy0
Num peaks: 6
121.0284058 0.9157073623
265.0495352 2.47867676
269.0444498 1.257995332
271.0600999 0.6882809179
283.0600999 22.61598457
301.0706646 66.03882157

Name: +ve in-silico MS/MS by CFM-ID for XALWFFABZJVCTO-UHFFFAOYSA-N
ID: XALWFFABZJVCTO-UHFFFAOYSA-N
Comment: Energy1
Num peaks: 13
121.0284058 15.60578562
123.0440559 2.271119849
151.0389705 1.900291079
153.0546206 2.207467652
177.0182351 2.46291951
179.0338851 6.58355895
181.0495352 10.67969596
265.0495352 2.137290213
269.0444498 1.710146011
271.0600999 3.539084505
273.0757499 9.131653857
283.0600999 9.375709553
301.0706646 12.43483243

Name: +ve in-silico MS/MS by CFM-ID for XALWFFABZJVCTO-UHFFFAOYSA-N
ID: XALWFFABZJVCTO-UHFFFAOYSA-N
Comment: Energy2
Num peaks: 31
39.02292652 2.567087017
49.00727645 2.060076253
51.02292652 1.318267396
53.00219107 1.981643582
53.03857658 1.914939084
55.01784114 2.39551265
65.03857658 1.208459344
83.01275576 1.287487518
93.0334912 1.951100941
105.0334912 2.633562516
121.0284058 7.491526042
125.0233204 1.280568564
149.0233204 1.146294161
151.0389705 2.19859039
153.0546206 1.07395986
163.0389705 1.360417285
201.0182351 1.125572864
213.0182351 2.486312936
227.0338851 2.102397757
229.0495352 2.817284174
251.0338851 1.47974871
253.0495352 3.85555489
255.0651853 3.210385006
257.0444498 1.20644972
265.0495352 6.672956627
267.0287997 2.190787474
269.0444498 1.330635644
271.0600999 1.048513553
273.0757499 1.487102791
283.0600999 3.725722345
285.0393644 1.795121746

Name: +ve in-silico MS/MS by CFM-ID for BABJNKGTTYCTOO-MDTSDYNXSA-N
ID: BABJNKGTTYCTOO-MDTSDYNXSA-N
Comment: Energy0
Num peaks: 6
177.0546206 1.255637022
257.0444498 1.073819779
313.0706646 0.9695413985
323.0550145 25.03536778
325.034279 1.078591372
341.0655792 62.67347799

Name: +ve in-silico MS/MS by CFM-ID for BABJNKGTTYCTOO-MDTSDYNXSA-N
ID: BABJNKGTTYCTOO-MDTSDYNXSA-N
Comment: Energy1
Num peaks: 12
137.0233204 13.84898012
139.0389705 2.428583387
175.0389705 1.971273766
177.0546206 2.071240065
201.0182351 5.234486223
203.0338851 8.063750534
205.0495352 10.09841314
295.0600999 1.796111691
311.0550145 3.138109064
313.0706646 11.81947397
323.0550145 10.05212864
341.0655792 9.994457343

Name: +ve in-silico MS/MS by CFM-ID for BABJNKGTTYCTOO-MDTSDYNXSA-N
ID: BABJNKGTTYCTOO-MDTSDYNXSA-N
Comment: Energy2
Num peaks: 31
39.02292652 1.275483541
95.04914126 1.074023241
109.0284058 1.812520997
111.0440559 1.34411722
121.0284058 4.563347408
123.0440559 1.200803147
131.0127558 2.728497709
133.0284058 1.300848043
137.0233204 8.557299453
149.0233204 1.435159625
175.0389705 3.154591194
177.0546206 2.314667215
185.0233204 1.966077734
187.0389705 3.440964305
201.0182351 4.30372158
203.0338851 2.706469143
213.0182351 1.482668778
231.0287997 1.318775316
257.0444498 1.803391133
277.0131497 1.115067311
293.0444498 1.032038249
295.0237144 0.9344558865
295.0600999 5.398937207
297.0393644 1.028508605
299.0550145 1.317450035
305.0444498 3.025700635
309.0393644 1.108074809
311.0550145 1.465374491
313.0706646 2.013523021
323.0550145 5.458766388
325.034279 1.03486812

Name: +ve in-silico MS/MS by CFM-ID for VUUONEBXXLQCQX-UHFFFAOYSA-N
ID: VUUONEBXXLQCQX-UHFFFAOYSA-N
Comment: Energy0
Num peaks: 6
123.0440559 1.357563906
151.0389705 1.21222224
269.0444498 3.456393763
271.0600999 1.036924726
283.0600999 24.55741525
301.0706646 62.4533934

Name: +ve in-silico MS/MS by CFM-ID for VUUONEBXXLQCQX-UHFFFAOYSA-N
ID: VUUONEBXXLQCQX-UHFFFAOYSA-N
Comment: Energy1
Num peaks: 9
121.0284058 2.213631753
123.0440559 4.661604897
149.0233204 12.45508522
151.0389705 26.00313462
269.0444498 2.187701096
271.0600999 2.572044348
273.0757499 7.485106181
283.0600999 11.73957099
301.0706646 12.20305642

Name: +ve in-silico MS/MS by CFM-ID for VUUONEBXXLQCQX-UHFFFAOYSA-N
ID: VUUONEBXXLQCQX-UHFFFAOYSA-N
Comment: Energy2
Num peaks: 31
39.02292652 2.34211669
55.01784114 1.320028936
65.00219107 1.715938949
67.01784114 1.889783168
69.0334912 4.087744458
81.0334912 1.524357647
97.02840582 1.116880371
107.0491413 1.633105692
121.0284058 4.467904544
123.0440559 4.530898167
135.0440559 1.977987863
149.0233204 4.134077364
151.0389705 3.737481182
161.0233204 1.069671097
179.0338851 1.28184661
203.0338851 2.584056211
227.0338851 1.134612866
229.0495352 2.226634568
241.0495352 1.649077036
245.0444498 1.366219182
251.0338851 2.901338824
253.0495352 6.496935297
255.0651853 4.656873652
257.0444498 2.163371656
265.0495352 1.152918538
267.0287997 2.513573484
269.0444498 1.158624162
271.0600999 1.071030436
273.0757499 1.626208573
283.0600999 4.495782429
285.0393644 1.996403151

Name: +ve in-silico MS/MS by CFM-ID for QQDBQWUHQOGQCJ-UHFFFAOYSA-N
ID: QQDBQWUHQOGQCJ-UHFFFAOYSA-N
Comment: Energy0
Num peaks: 6
107.0491413 7.344051042
135.0440559 2.296109568
139.0389705 3.768658892
163.0389705 2.022808372
283.0600999 12.49759107
301.0706646 58.24163534

Name: +ve in-silico MS/MS by CFM-ID for QQDBQWUHQOGQCJ-UHFFFAOYSA-N
ID: QQDBQWUHQOGQCJ-UHFFFAOYSA-N
Comment: Energy1
Num peaks: 14
107.0491413 3.934775499
121.0284058 1.260582188
123.0440559 3.844106999
133.0284058 3.554398872
135.0440559 2.87516735
139.0389705 2.066796808
161.0233204 2.917108141
163.0389705 4.236233776
167.0338851 1.262831844
177.0182351 3.350538973
271.0600999 2.804276292
273.0757499 10.79239868
283.0600999 15.95820813
301.0706646 22.31869072

Name: +ve in-silico MS/MS by CFM-ID for QQDBQWUHQOGQCJ-UHFFFAOYSA-N
ID: QQDBQWUHQOGQCJ-UHFFFAOYSA-N
Comment: Energy2
Num peaks: 24
39.02292652 4.1316654
49.00727645 1.28942618
63.02292652 1.101976537
65.00219107 3.226518945
65.03857658 3.36648172
67.01784114 1.240360798
79.05422664 8.314161559
81.0334912 3.405211146
91.01784114 3.554722613
93.0334912 1.549512426
95.04914126 1.780660041
107.0127558 6.936549125
107.0491413 8.475792183
119.0491413 3.656384347
121.0284058 3.010963178
123.0440559 2.92112523
133.0284058 9.949153257
135.0440559 3.951520978
145.0284058 1.158116505
149.0233204 1.183700896
161.0233204 1.328648733
163.0389705 1.094436904
175.002585 2.623797913
283.0600999 1.079164876

Name: +ve in-silico MS/MS by CFM-ID for MEQSKFCSGPLKKJ-UHFFFAOYSA-N
ID: MEQSKFCSGPLKKJ-UHFFFAOYSA-N
Comment: Energy0
Num peaks: 6
241.0495352 6.588314346
243.0651853 1.618672968
269.0444498 21.31726895
271.0600999 2.703072222
283.0600999 9.281671725
301.0706646 51.94980701

Name: +ve in-silico MS/MS by CFM-ID for MEQSKFCSGPLKKJ-UHFFFAOYSA-N
ID: MEQSKFCSGPLKKJ-UHFFFAOYSA-N
Comment: Energy1
Num peaks: 6
241.0495352 11.74380918
243.0651853 2.467410954
269.0444498 25.95095929
273.0757499 2.965839639
283.0600999 9.618148119
301.0706646 29.21268942

Name: +ve in-silico MS/MS by CFM-ID for MEQSKFCSGPLKKJ-UHFFFAOYSA-N
ID: MEQSKFCSGPLKKJ-UHFFFAOYSA-N
Comment: Energy2
Num peaks: 29
39.02292652 1.373115859
55.01784114 7.751835771
95.01275576 0.953742152
107.0127558 1.321855153
137.0233204 1.733605685
149.0233204 1.259879534
171.0440559 0.9866400277
175.0389705 1.03271857
177.0182351 1.816711346
185.0233204 5.566925737
187.0389705 3.207064914
199.0389705 2.313734945
201.0182351 2.61473779
213.0182351 1.572863583
213.0546206 2.221978157
215.0338851 1.024478279
225.0546206 4.692843402
227.0338851 2.213582478
239.0338851 5.701723231
241.0495352 7.290895559
243.0651853 1.353782398
253.0495352 6.415439171
255.0287997 2.237732371
255.0651853 3.134114324
257.0444498 1.888421759
269.0444498 5.011087576
271.0600999 1.083616498
283.0600999 1.307892889
285.0393644 1.07851079

Name: +ve in-silico MS/MS by CFM-ID for IUQAZAAMCAPINP-UHFFFAOYSA-N
ID: IUQAZAAMCAPINP-UHFFFAOYSA-N
Comment: Energy0
Num peaks: 6
107.0491413 1.268778421
139.0389705 1.261960485
269.0444498 1.195879944
273.0757499 0.7914806931
283.0600999 23.57374445
301.0706646 64.40594002

Name: +ve in-silico MS/MS by CFM-ID for IUQAZAAMCAPINP-UHFFFAOYSA-N
ID: IUQAZAAMCAPINP-UHFFFAOYSA-N
Comment: Energy1
Num peaks: 11
105.0334912 2.761634321
107.0491413 2.471273595
133.0284058 8.667444937
135.0440559 12.98922851
139.0389705 2.313801427
165.0182351 4.713912239
167.0338851 14.16444425
271.0600999 3.431147162
273.0757499 10.30428178
283.0600999 9.430483402
301.0706646 10.51146387

Name: +ve in-silico MS/MS by CFM-ID for IUQAZAAMCAPINP-UHFFFAOYSA-N
ID: IUQAZAAMCAPINP-UHFFFAOYSA-N
Comment: Energy2
Num peaks: 31
49.00727645 2.377090797
51.02292652 1.147752695
53.03857658 1.372069973
65.00219107 1.268685911
79.05422664 1.713903808
91.05422664 1.110333049
105.0334912 5.656540051
107.0491413 3.182040679
119.0491413 2.425393433
125.0233204 1.119476763
133.0284058 2.789641929
135.0440559 2.865585042
139.0389705 1.790425869
165.0182351 1.300980744
167.0338851 2.181910157
185.0233204 1.985387015
199.0389705 1.434559353
209.0233204 1.782480096
211.0389705 2.339028161
213.0546206 1.484989698
225.0182351 1.576805985
227.0338851 4.346704091
239.0338851 1.638276371
253.0495352 3.442090678
255.0651853 2.856042527
267.0287997 1.761352872
269.0444498 1.425434245
271.0600999 1.619207214
273.0757499 1.594735514
283.0600999 3.905172508
285.0393644 1.52595967

Name: +ve in-silico MS/MS by CFM-ID for KJUMUMWJYIOICG-UHFFFAOYSA-N
ID: KJUMUMWJYIOICG-UHFFFAOYSA-N
Comment: Energy0
Num peaks: 6
107.0491413 3.826192142
271.0600999 0.6067672789
273.0757499 1.250330089
283.0600999 13.58747693
285.0393644 1.16988991
301.0706646 74.5652492

Name: +ve in-silico MS/MS by CFM-ID for KJUMUMWJYIOICG-UHFFFAOYSA-N
ID: KJUMUMWJYIOICG-UHFFFAOYSA-N
Comment: Energy1
Num peaks: 14
63.02292652 2.979589786
65.03857658 2.59955289
107.0491413 3.679380948
119.0491413 1.251299422
121.0647913 1.17826238
153.0182351 1.237142026
257.0444498 1.788014778
259.0600999 1.555331092
265.0495352 1.953143134
271.0600999 4.626855614
273.0757499 6.644958306
283.0600999 14.0373123
285.0393644 1.788389741
301.0706646 35.57964783

Name: +ve in-silico MS/MS by CFM-ID for KJUMUMWJYIOICG-UHFFFAOYSA-N
ID: KJUMUMWJYIOICG-UHFFFAOYSA-N
Comment: Energy2
Num peaks: 31
39.02292652 1.88491911
49.00727645 2.468936826
63.02292652 5.966528699
65.03857658 4.736199653
67.01784114 1.235352196
69.0334912 1.639031232
75.02292652 1.142157976
79.05422664 3.14158132
85.02840582 0.9517033688
89.03857658 2.113290876
91.01784114 2.439461672
91.05422664 5.793769924
103.0542266 1.720297679
105.0334912 1.508637973
107.0491413 2.669872994
119.0491413 8.007591303
121.0284058 2.998773566
121.0647913 2.164909467
127.0389705 1.35946685
133.0284058 1.54532739
135.0440559 1.772248661
137.0233204 4.027240997
153.0182351 2.965762441
215.0338851 1.372570841
255.0651853 1.766326636
257.0444498 1.025927283
259.0600999 1.441787385
265.0495352 1.289795508
273.0757499 0.9692293003
283.0600999 2.485079956
285.0393644 1.6762397

Name: +ve in-silico MS/MS by CFM-ID for AMASMQWBGMKOFH-UHFFFAOYSA-N
ID: AMASMQWBGMKOFH-UHFFFAOYSA-N
Comment: Energy0
Num peaks: 6
107.0491413 1.431860964
135.0440559 0.8837241835
269.0444498 1.251568643
283.0600999 24.64470597
285.0393644 0.7441331226
301.0706646 65.59809628

Name: +ve in-silico MS/MS by CFM-ID for AMASMQWBGMKOFH-UHFFFAOYSA-N
ID: AMASMQWBGMKOFH-UHFFFAOYSA-N
Comment: Energy1
Num peaks: 13
107.0491413 3.054904366
119.0491413 1.460381739
133.0284058 6.529490592
135.0440559 15.62349502
137.0233204 1.450784584
137.0597059 2.452865875
139.0389705 1.69190527
165.0182351 6.583839624
167.0338851 5.441778237
271.0600999 3.368947519
273.0757499 8.637422147
283.0600999 11.22913765
301.0706646 13.2402826

Name: +ve in-silico MS/MS by CFM-ID for AMASMQWBGMKOFH-UHFFFAOYSA-N
ID: AMASMQWBGMKOFH-UHFFFAOYSA-N
Comment: Energy2
Num peaks: 31
39.02292652 2.102742763
49.00727645 2.270170604
55.01784114 1.706233894
55.05422664 1.082912948
65.00219107 1.265133428
65.03857658 2.206213007
67.05422664 1.41274907
79.05422664 3.280783333
83.01275576 1.606665724
91.05422664 1.02699849
107.0491413 6.749414638
119.0491413 3.909233826
133.0284058 5.141667998
135.0440559 5.42067856
137.0233204 1.677013011
165.0182351 1.067348765
187.0389705 1.408343806
213.0546206 1.025817583
215.0338851 1.207149934
227.0338851 2.008133986
229.0495352 1.473818119
239.0338851 1.082454822
241.0495352 1.377616414
253.0495352 4.258525177
255.0651853 3.088619199
257.0444498 1.385486963
267.0287997 2.948430955
271.0600999 0.9968704605
273.0757499 0.9995270889
283.0600999 5.421853202
285.0393644 1.871473759

Name: +ve in-silico MS/MS by CFM-ID for HLUCICHZHWJHLL-INIZCTEOSA-N
ID: HLUCICHZHWJHLL-INIZCTEOSA-N
Comment: Energy0
Num peaks: 6
121.0284058 0.8485390819
269.0444498 0.8472676117
271.0600999 1.392782489
273.0757499 2.423356659
283.0600999 14.93268281
301.0706646 69.37006805

Name: +ve in-silico MS/MS by CFM-ID for HLUCICHZHWJHLL-INIZCTEOSA-N
ID: HLUCICHZHWJHLL-INIZCTEOSA-N
Comment: Energy1
Num peaks: 21
109.0284058 1.279414708
121.0284058 7.339317167
123.0440559 7.664241841
137.0233204 1.368302393
175.0389705 0.9832224655
177.0182351 0.9591670697
179.0338851 2.098646142
193.0495352 4.461751717
215.0338851 0.9368905974
229.0495352 2.304927927
231.0651853 4.162052078
243.0651853 1.180486516
255.0651853 1.350779602
257.0444498 1.097249206
267.0287997 2.470554797
269.0444498 1.221371433
271.0600999 4.282971362
273.0757499 5.170465676
283.0600999 6.916923279
285.0393644 9.058991878
301.0706646 14.34174952

Name: +ve in-silico MS/MS by CFM-ID for HLUCICHZHWJHLL-INIZCTEOSA-N
ID: HLUCICHZHWJHLL-INIZCTEOSA-N
Comment: Energy2
Num peaks: 31
39.02292652 2.917529686
49.00727645 7.296126038
51.02292652 4.398557525
53.00219107 1.273438036
53.03857658 1.338600551
65.00219107 2.20716109
65.03857658 1.999269217
67.01784114 1.652824405
77.00219107 1.683417479
79.01784114 1.229273586
105.0334912 1.347274939
109.0284058 3.399236884
121.0284058 3.405970816
135.0076704 1.428249399
135.0440559 1.875392793
137.0233204 1.443654507
159.0440559 3.445469719
173.0597059 1.387909678
177.0546206 1.571947294
201.0546206 1.206031363
211.0389705 2.222389175
213.0546206 2.325193183
225.0546206 2.133067188
227.0702706 2.512732625
229.0495352 5.674727708
231.0651853 2.290486574
241.0495352 2.350692999
255.0651853 3.355698104
259.0600999 1.37883689
265.0495352 2.285113983
283.0600999 2.711281498

Name: +ve in-silico MS/MS by CFM-ID for KCRYZHDWIWWELK-UHFFFAOYSA-N
ID: KCRYZHDWIWWELK-UHFFFAOYSA-N
Comment: Energy0
Num peaks: 6
251.0338851 0.9383695893
265.0495352 5.257663834
269.0444498 2.199444583
271.0600999 0.8107777176
283.0600999 46.46078028
301.0706646 36.32884501

Name: +ve in-silico MS/MS by CFM-ID for KCRYZHDWIWWELK-UHFFFAOYSA-N
ID: KCRYZHDWIWWELK-UHFFFAOYSA-N
Comment: Energy1
Num peaks: 13
123.0440559 2.435833711
133.0284058 4.878961713
135.0440559 2.069605081
147.0076704 3.263620439
149.0233204 8.511102875
151.0389705 14.75177335
255.0651853 4.233017906
265.0495352 6.637881211
269.0444498 1.73514118
271.0600999 1.775440165
273.0757499 2.951387802
283.0600999 20.97398837
301.0706646 5.834865768

Name: +ve in-silico MS/MS by CFM-ID for KCRYZHDWIWWELK-UHFFFAOYSA-N
ID: KCRYZHDWIWWELK-UHFFFAOYSA-N
Comment: Energy2
Num peaks: 31
39.02292652 1.155891638
49.00727645 1.866161692
55.01784114 1.963894994
65.00219107 2.317441765
69.0334912 1.393775956
77.00219107 1.93608854
79.01784114 1.56093805
105.0334912 2.359871787
107.0491413 2.087381866
121.0284058 3.227881253
123.0440559 1.473340875
133.0284058 4.054979725
135.0440559 2.548333745
147.0076704 1.450478822
149.0233204 2.107569616
151.0389705 1.943343901
161.0233204 1.124411852
201.0182351 1.132537849
227.0338851 1.952839933
229.0495352 1.557606935
237.0182351 1.320417811
243.0287997 1.178797167
251.0338851 3.365542311
253.0495352 5.124435065
255.0287997 1.540481811
255.0651853 4.22462109
257.0444498 2.04254941
265.0495352 8.352809514
267.0287997 2.474452897
283.0600999 3.731019584
285.0393644 1.13619896

Name: +ve in-silico MS/MS by CFM-ID for KINXYBNHOXSQDV-UHFFFAOYSA-N
ID: KINXYBNHOXSQDV-UHFFFAOYSA-N
Comment: Energy0
Num peaks: 6
95.01275576 0.2627680935
145.0284058 0.26909098
177.0182351 0.6911247963
293.0444498 0.872413468
295.0600999 2.059884732
323.0550145 94.15515931

Name: +ve in-silico MS/MS by CFM-ID for KINXYBNHOXSQDV-UHFFFAOYSA-N
ID: KINXYBNHOXSQDV-UHFFFAOYSA-N
Comment: Energy1
Num peaks: 6
175.0389705 0.8869343865
177.0182351 0.9077450268
265.0495352 2.937364506
293.0444498 2.41589531
295.0600999 19.43109801
323.0550145 65.14181556

Name: +ve in-silico MS/MS by CFM-ID for KINXYBNHOXSQDV-UHFFFAOYSA-N
ID: KINXYBNHOXSQDV-UHFFFAOYSA-N
Comment: Energy2
Num peaks: 31
41.00219107 1.525665996
49.00727645 1.891267014
51.02292652 1.816828028
101.0385766 1.949935523
105.0334912 1.135188157
107.0127558 2.093317294
117.0334912 2.827520356
119.0491413 1.435090355
145.0284058 5.587569409
147.0076704 3.679941066
147.0440559 1.483809003
149.0233204 1.381742842
161.0233204 1.535783493
173.0233204 1.396569832
177.0182351 4.557639698
197.0233204 1.354795096
223.0389705 1.735530614
239.0338851 2.577425415
241.0495352 1.84974749
249.0182351 1.125484795
249.0546206 2.808759337
251.0338851 3.020969798
253.0495352 2.453644814
265.0495352 5.677571174
267.0287997 1.139876604
267.0651853 2.047677164
277.0495352 1.933635842
279.0651853 1.978895674
293.0444498 4.72136171
295.0600999 5.993260134
323.0550145 1.377086348

Name: +ve in-silico MS/MS by CFM-ID for IRVBIXGZKXYMHK-UHFFFAOYSA-N
ID: IRVBIXGZKXYMHK-UHFFFAOYSA-N
Comment: Energy0
Num peaks: 6
91.05422664 1.355016323
177.0182351 1.51622739
205.0131497 1.773818329
245.0080643 1.710733188
305.0444498 8.875977331
323.0550145 75.0294664

Name: +ve in-silico MS/MS by CFM-ID for IRVBIXGZKXYMHK-UHFFFAOYSA-N
ID: IRVBIXGZKXYMHK-UHFFFAOYSA-N
Comment: Energy1
Num peaks: 14
91.05422664 5.615390785
93.06987671 1.941312933
117.0334912 3.071250374
119.0491413 2.426915062
145.0284058 1.780717087
147.0440559 5.729004413
149.0233204 2.136342314
175.002585 6.441283339
177.0182351 6.769025461
265.0495352 1.909536823
293.0444498 5.217385636
295.0600999 15.91965171
305.0444498 5.060113654
323.0550145 16.31242778

Name: +ve in-silico MS/MS by CFM-ID for IRVBIXGZKXYMHK-UHFFFAOYSA-N
ID: IRVBIXGZKXYMHK-UHFFFAOYSA-N
Comment: Energy2
Num peaks: 25
49.00727645 1.395732173
51.02292652 1.219548938
56.99710569 1.208145227
63.02292652 1.827796159
65.03857658 1.560026111
75.02292652 3.872475845
79.05422664 4.74678835
91.05422664 22.90691744
101.0385766 1.937488332
103.0542266 2.626465476
117.0334912 4.98221418
119.0491413 1.604327296
121.0284058 1.032563774
131.0491413 1.035683821
135.0076704 0.9697516058
145.0284058 2.005516512
147.0440559 1.237695526
149.0233204 5.336189163
163.002585 1.471170481
175.002585 8.083136207
177.0182351 1.864516071
202.9974996 3.926884782
249.0546206 1.618124044
253.0495352 1.069817205
265.0495352 1.180263661

Name: +ve in-silico MS/MS by CFM-ID for PGUNTMQCVOZDTH-UHFFFAOYSA-N
ID: PGUNTMQCVOZDTH-UHFFFAOYSA-N
Comment: Energy0
Num peaks: 6
269.0444498 0.5641611812
277.0495352 0.5023989876
279.0651853 0.3779050603
281.0444498 0.578535608
305.0444498 2.151735595
323.0550145 92.50460931

Name: +ve in-silico MS/MS by CFM-ID for PGUNTMQCVOZDTH-UHFFFAOYSA-N
ID: PGUNTMQCVOZDTH-UHFFFAOYSA-N
Comment: Energy1
Num peaks: 8
267.0651853 3.351923565
277.0495352 6.441091874
279.0651853 5.677227787
281.0444498 3.481175655
293.0444498 6.094300048
295.0600999 24.54720428
305.0444498 2.331531425
323.0550145 29.83858052

Name: +ve in-silico MS/MS by CFM-ID for PGUNTMQCVOZDTH-UHFFFAOYSA-N
ID: PGUNTMQCVOZDTH-UHFFFAOYSA-N
Comment: Energy2
Num peaks: 31
39.02292652 2.032546691
49.00727645 1.777345481
51.02292652 1.460187504
53.00219107 1.219954596
53.03857658 1.168994892
71.01275576 1.162774101
75.02292652 1.303608359
77.03857658 2.485541424
93.0334912 1.750289853
101.0385766 3.907857441
103.0178411 1.458818154
105.0334912 6.792521884
117.0334912 3.981191765
119.0127558 2.880493735
121.0284058 5.004929771
129.0334912 2.656814024
133.0284058 1.9436793
147.0440559 1.422958142
225.0546206 1.163058353
237.0546206 4.713492148
239.0338851 1.800735909
251.0702706 1.286588143
253.0495352 5.076724359
255.0287997 1.512130931
263.0338851 1.862199697
269.0444498 2.106640758
277.0495352 4.506382007
279.0651853 1.191813666
281.0444498 5.971169942
295.0600999 1.15928105
305.0444498 1.423952332

Name: +ve in-silico MS/MS by CFM-ID for JHLHKVHPDKGPGG-UHFFFAOYSA-N
ID: JHLHKVHPDKGPGG-UHFFFAOYSA-N
Comment: Energy0
Num peaks: 6
107.0491413 1.307907211
135.0440559 0.8892941956
269.0444498 1.309736112
283.0600999 25.13967915
285.0393644 0.8876408267
301.0706646 66.10201445

Name: +ve in-silico MS/MS by CFM-ID for JHLHKVHPDKGPGG-UHFFFAOYSA-N
ID: JHLHKVHPDKGPGG-UHFFFAOYSA-N
Comment: Energy1
Num peaks: 9
107.0491413 2.949826739
133.0284058 7.834643836
135.0440559 17.46750806
139.0389705 2.094586695
165.0182351 3.174184453
167.0338851 6.42281316
273.0757499 11.67141777
283.0600999 13.86266653
301.0706646 15.77211629

Name: +ve in-silico MS/MS by CFM-ID for JHLHKVHPDKGPGG-UHFFFAOYSA-N
ID: JHLHKVHPDKGPGG-UHFFFAOYSA-N
Comment: Energy2
Num peaks: 31
39.02292652 1.477279742
41.00219107 1.450992346
55.05422664 1.234266546
65.00219107 1.580988404
65.03857658 1.679898631
67.01784114 1.130701015
67.05422664 1.87979325
68.99710569 3.216862139
79.05422664 2.727860515
91.05422664 1.380511331
93.0334912 1.06970981
107.0491413 5.853595205
117.0334912 1.120816006
119.0491413 5.007982759
133.0284058 6.161052187
135.0440559 6.593578819
187.0389705 1.626251453
213.0546206 1.305364812
227.0338851 2.0785953
229.0495352 1.017050527
231.0651853 1.12425001
239.0338851 1.426158725
241.0495352 2.291590208
253.0495352 4.878293213
255.0651853 2.435066952
257.0444498 2.619375993
267.0287997 2.497960065
269.0444498 1.206634218
273.0757499 1.355054096
283.0600999 7.500222484
285.0393644 2.021900075

Name: +ve in-silico MS/MS by CFM-ID for GLLRIXZGBQOFLM-UHFFFAOYSA-N
ID: GLLRIXZGBQOFLM-UHFFFAOYSA-N
Comment: Energy0
Num peaks: 6
107.0491413 1.428883076
135.0440559 0.882634672
269.0444498 1.248323334
283.0600999 24.57961714
285.0393644 0.7423169393
301.0706646 65.39183019

Name: +ve in-silico MS/MS by CFM-ID for GLLRIXZGBQOFLM-UHFFFAOYSA-N
ID: GLLRIXZGBQOFLM-UHFFFAOYSA-N
Comment: Energy1
Num peaks: 12
107.0491413 2.904278335
133.0284058 6.099545196
135.0440559 14.43622713
137.0233204 1.963665063
137.0597059 2.199387245
139.0389705 2.162818948
165.0182351 6.061310168
167.0338851 10.71025614
271.0600999 3.118571792
273.0757499 8.15778196
283.0600999 10.30895123
301.0706646 11.88274462

Name: +ve in-silico MS/MS by CFM-ID for GLLRIXZGBQOFLM-UHFFFAOYSA-N
ID: GLLRIXZGBQOFLM-UHFFFAOYSA-N
Comment: Energy2
Num peaks: 31
39.02292652 2.2328947
55.01784114 1.660367287
55.05422664 1.374337821
65.00219107 1.221854929
65.03857658 1.286611095
79.05422664 3.366953883
83.01275576 1.968462521
91.05422664 0.9993909402
93.0334912 0.9781035984
107.0491413 6.72461832
119.0491413 3.934028006
133.0284058 4.87876814
135.0440559 5.145020704
137.0233204 2.283370318
139.0389705 1.040602414
165.0182351 0.9885684512
187.0389705 1.376110105
215.0338851 1.180736928
227.0338851 1.823299052
229.0495352 1.416190015
239.0338851 1.010374784
241.0495352 1.153858713
253.0495352 3.878004949
255.0651853 3.511032786
257.0444498 2.118699008
259.0600999 0.9663519747
267.0287997 2.818310161
271.0600999 0.9628756738
273.0757499 1.050793605
283.0600999 5.072970154
285.0393644 1.798987673

Name: +ve in-silico MS/MS by CFM-ID for PVUYNAPZRICYPA-UHFFFAOYSA-N
ID: PVUYNAPZRICYPA-UHFFFAOYSA-N
Comment: Energy0
Num peaks: 6
95.04914126 2.100383637
269.0444498 1.961386796
271.0600999 1.645677505
273.0757499 1.811216933
283.0600999 13.82596771
301.0706646 69.2087185

Name: +ve in-silico MS/MS by CFM-ID for PVUYNAPZRICYPA-UHFFFAOYSA-N
ID: PVUYNAPZRICYPA-UHFFFAOYSA-N
Comment: Energy1
Num peaks: 14
95.04914126 3.664979607
165.0182351 1.254848828
205.0131497 1.023252188
207.0287997 1.601853819
241.0495352 1.185000416
255.0651853 1.250884483
257.0444498 2.262581191
259.0600999 1.312883543
269.0444498 5.247754884
271.0600999 5.924117633
273.0757499 8.720391536
283.0600999 13.52381857
285.0393644 1.502096652
301.0706646 31.73242319

Name: +ve in-silico MS/MS by CFM-ID for PVUYNAPZRICYPA-UHFFFAOYSA-N
ID: PVUYNAPZRICYPA-UHFFFAOYSA-N
Comment: Energy2
Num peaks: 31
49.00727645 1.683051831
51.02292652 1.799536157
63.02292652 3.379423165
65.03857658 2.690325429
77.03857658 1.453932224
95.04914126 4.39775254
105.0334912 1.772326626
117.0334912 1.025449214
119.0491413 1.111007527
133.0284058 1.062664586
137.0233204 3.037805798
147.0440559 1.577243375
151.002585 1.534891205
153.0182351 1.134437715
157.0284058 1.813215759
161.0233204 2.347008932
165.0182351 2.377097575
213.0546206 1.148514651
215.0338851 6.54530515
217.0495352 1.449345742
227.0338851 3.599521268
229.0495352 2.88556124
241.0495352 2.576631553
245.0444498 1.04493856
255.0651853 4.032145016
257.0444498 1.819466396
269.0444498 1.361392047
271.0600999 1.667217432
273.0757499 1.211890244
283.0600999 2.789605003
285.0393644 1.325312385

Name: +ve in-silico MS/MS by CFM-ID for UEZWFQTYRXZPPX-UHFFFAOYSA-N
ID: UEZWFQTYRXZPPX-UHFFFAOYSA-N
Comment: Energy0
Num peaks: 6
255.0651853 0.7628729609
269.0444498 5.65392899
271.0600999 8.158245098
273.0757499 1.874412332
285.0393644 0.9098291193
301.0706646 76.40950912

Name: +ve in-silico MS/MS by CFM-ID for UEZWFQTYRXZPPX-UHFFFAOYSA-N
ID: UEZWFQTYRXZPPX-UHFFFAOYSA-N
Comment: Energy1
Num peaks: 6
255.0651853 2.240465003
269.0444498 10.61772295
271.0600999 7.905650059
273.0757499 4.570794457
285.0393644 2.684920657
301.0706646 56.10280881

Name: +ve in-silico MS/MS by CFM-ID for UEZWFQTYRXZPPX-UHFFFAOYSA-N
ID: UEZWFQTYRXZPPX-UHFFFAOYSA-N
Comment: Energy2
Num peaks: 31
39.02292652 1.099655596
55.01784114 1.405290971
79.01784114 1.563024079
81.0334912 1.186959689
95.01275576 1.9836198
107.0491413 2.015996511
111.0076704 1.259532994
121.0284058 1.38860914
123.0440559 2.438180322
135.0076704 1.110552397
149.0233204 4.961736214
151.0389705 2.570975917
165.0182351 2.191534822
167.0338851 1.347487763
175.0389705 1.129946309
199.0389705 2.114398023
201.0546206 1.235577356
215.0338851 1.455935753
225.0546206 5.16435875
227.0338851 1.106047308
229.0495352 1.649366424
231.0287997 1.452806385
241.0495352 9.831227885
243.0287997 1.909653133
255.0287997 1.17841692
255.0651853 4.310321933
257.0444498 6.922627011
269.0444498 3.163847891
271.0600999 3.333117556
273.0757499 1.660910322
285.0393644 1.829711961

Name: +ve in-silico MS/MS by CFM-ID for ADKPZCOYGZJTBN-UHFFFAOYSA-N
ID: ADKPZCOYGZJTBN-UHFFFAOYSA-N
Comment: Energy0
Num peaks: 6
123.0440559 8.086655899
179.0338851 0.6003736087
271.0600999 1.079127362
283.0600999 15.83296846
285.0393644 1.159364911
301.0706646 67.87185692

Name: +ve in-silico MS/MS by CFM-ID for ADKPZCOYGZJTBN-UHFFFAOYSA-N
ID: ADKPZCOYGZJTBN-UHFFFAOYSA-N
Comment: Energy1
Num peaks: 7
123.0440559 14.38643974
257.0444498 1.861844754
259.0600999 1.812155789
273.0757499 9.530997848
283.0600999 17.26218448
285.0393644 1.412810739
301.0706646 34.79871387

Name: +ve in-silico MS/MS by CFM-ID for ADKPZCOYGZJTBN-UHFFFAOYSA-N
ID: ADKPZCOYGZJTBN-UHFFFAOYSA-N
Comment: Energy2
Num peaks: 31
39.02292652 2.885169319
65.00219107 1.494113432
67.01784114 2.063819368
69.0334912 1.145662136
81.0334912 2.112462749
83.01275576 1.333152551
85.02840582 1.057958436
95.04914126 4.179701159
117.0334912 1.263483665
123.0440559 5.313136119
137.0233204 4.976447427
137.0597059 1.876630404
139.0389705 1.288075277
153.0182351 3.245187305
161.0233204 1.120710266
185.0233204 2.292306085
187.0389705 1.131137816
201.0182351 4.94908834
203.0338851 1.097859084
217.0495352 1.751582473
227.0338851 3.812647329
229.0495352 1.093344993
231.0651853 1.535108115
241.0495352 3.872548816
255.0651853 5.543929239
257.0444498 1.304025386
259.0600999 1.950187955
271.0600999 1.549766548
273.0757499 1.819597863
283.0600999 6.317015576
285.0393644 2.055298174

Name: +ve in-silico MS/MS by CFM-ID for AZXBTNRDFAQSLV-UHFFFAOYSA-N
ID: AZXBTNRDFAQSLV-UHFFFAOYSA-N
Comment: Energy0
Num peaks: 6
107.0491413 1.377760219
139.0389705 1.365350196
269.0444498 5.397851179
271.0600999 1.38610676
283.0600999 12.50178744
301.0706646 71.33116393

Name: +ve in-silico MS/MS by CFM-ID for AZXBTNRDFAQSLV-UHFFFAOYSA-N
ID: AZXBTNRDFAQSLV-UHFFFAOYSA-N
Comment: Energy1
Num peaks: 8
135.0440559 17.76953556
139.0389705 2.906270498
165.0182351 6.132505116
167.0338851 17.37731848
269.0444498 3.899706177
273.0757499 12.81577907
283.0600999 6.456172099
301.0706646 14.26400289

Name: +ve in-silico MS/MS by CFM-ID for AZXBTNRDFAQSLV-UHFFFAOYSA-N
ID: AZXBTNRDFAQSLV-UHFFFAOYSA-N
Comment: Energy2
Num peaks: 31
15.02292652 1.364329836
39.02292652 2.66827558
49.00727645 1.478444959
51.02292652 3.40697758
65.00219107 1.218333446
65.03857658 1.188159007
67.01784114 1.922597396
79.01784114 1.763655474
105.0334912 1.637397695
107.0491413 4.57090988
125.0233204 1.282913871
135.0440559 4.808340425
139.0389705 3.059993869
165.0182351 2.335939627
167.0338851 3.316900421
197.0233204 1.911881551
201.0546206 1.606632357
211.0389705 2.039056658
213.0546206 1.434861338
225.0182351 1.278139212
227.0338851 4.714871718
229.0495352 1.335315086
239.0338851 1.479693055
253.0495352 4.862059313
255.0287997 1.42042895
255.0651853 1.671057129
257.0444498 1.44763724
269.0444498 3.171078565
273.0757499 1.202082624
283.0600999 2.360980832
285.0393644 1.496027145

Name: +ve in-silico MS/MS by CFM-ID for PNLQLFIVEMDDQE-UHFFFAOYSA-N
ID: PNLQLFIVEMDDQE-UHFFFAOYSA-N
Comment: Energy0
Num peaks: 7
107.0491413 2.193525966
109.0284058 4.033685009
123.0440559 2.096148945
163.0389705 1.674388239
313.0706646 3.240510806
323.0550145 9.848169457
341.0655792 57.98166346

Name: +ve in-silico MS/MS by CFM-ID for PNLQLFIVEMDDQE-UHFFFAOYSA-N
ID: PNLQLFIVEMDDQE-UHFFFAOYSA-N
Comment: Energy1
Num peaks: 28
93.0334912 1.180535673
95.04914126 1.557094103
105.0334912 2.965722981
107.0491413 2.812215521
109.0284058 5.486465423
109.0647913 2.250033822
121.0284058 2.8824268
123.0440559 1.895490651
125.0597059 1.806224117
133.0284058 1.323047226
135.0440559 0.8254043025
161.0233204 2.63604216
163.0389705 2.123222114
177.0182351 2.27439434
179.0338851 2.037217826
189.0182351 0.7012285921
257.0444498 1.090203031
269.0444498 0.7556285548
281.0444498 0.828532489
283.0600999 0.9579827817
285.0757499 0.8034833474
297.0393644 1.54478995
299.0550145 1.07522189
309.0393644 1.799525861
311.0550145 6.024391838
313.0706646 7.640307386
323.0550145 6.932860899
341.0655792 16.15361794

Name: +ve in-silico MS/MS by CFM-ID for PNLQLFIVEMDDQE-UHFFFAOYSA-N
ID: PNLQLFIVEMDDQE-UHFFFAOYSA-N
Comment: Energy2
Num peaks: 31
49.00727645 2.2542523
51.02292652 1.98097205
65.03857658 4.937947493
75.02292652 3.844064887
77.03857658 6.844148038
79.01784114 1.106302279
79.05422664 1.305659245
91.01784114 2.923864652
93.0334912 4.538050118
95.04914126 1.824147178
105.0334912 5.692945289
107.0491413 6.115316092
109.0284058 2.474903034
111.0440559 1.521759348
119.0127558 1.786815349
121.0284058 3.774861273
123.0440559 4.304925783
133.0284058 5.323380484
135.0440559 1.864322852
147.0076704 1.37716696
149.0233204 1.324507233
161.0233204 2.460991856
163.0389705 0.9549969275
207.0287997 0.7893302303
247.0237144 0.7701602315
285.0757499 1.113575446
295.0237144 1.115323698
309.0393644 1.235046748
311.0550145 1.249453865
313.0706646 0.8771928779
323.0550145 2.691977583

Name: +ve in-silico MS/MS by CFM-ID for JNJLRXUXPJHPCK-UHFFFAOYSA-N
ID: JNJLRXUXPJHPCK-UHFFFAOYSA-N
Comment: Energy0
Num peaks: 6
123.0440559 3.295490096
179.0338851 2.066847721
271.0600999 1.337282816
283.0600999 16.24059818
285.0393644 0.99336928
301.0706646 70.38426991

Name: +ve in-silico MS/MS by CFM-ID for JNJLRXUXPJHPCK-UHFFFAOYSA-N
ID: JNJLRXUXPJHPCK-UHFFFAOYSA-N
Comment: Energy1
Num peaks: 12
123.0440559 11.61191293
179.0338851 1.592480701
191.0338851 2.361880266
201.0182351 1.068326713
255.0651853 1.637173801
257.0444498 2.086103934
259.0600999 1.633753544
271.0600999 3.841089828
273.0757499 8.003844074
283.0600999 15.22880447
285.0393644 0.9364786737
301.0706646 30.44460012

Name: +ve in-silico MS/MS by CFM-ID for JNJLRXUXPJHPCK-UHFFFAOYSA-N
ID: JNJLRXUXPJHPCK-UHFFFAOYSA-N
Comment: Energy2
Num peaks: 31
68.99710569 1.387779582
83.01275576 1.614190869
85.02840582 1.262353139
89.00219107 1.354663693
105.0334912 1.175623643
121.0284058 1.423252515
135.0440559 2.101582638
137.0233204 5.402308622
139.0389705 1.764521921
149.0233204 1.240993769
153.0182351 4.185092735
161.0233204 1.604773446
163.0389705 1.271101003
175.0389705 1.241027016
179.0338851 2.26342488
185.0233204 1.850530052
191.0338851 1.856739733
199.0389705 1.27771201
201.0182351 2.204744699
215.0338851 1.973731823
217.0495352 1.112361718
227.0338851 1.827570308
231.0651853 1.314479886
239.0338851 2.810809097
241.0495352 3.09737065
255.0651853 6.518581347
257.0444498 2.2627848
259.0600999 1.844786833
271.0600999 1.607148077
273.0757499 2.630903543
283.0600999 4.790855917

Name: +ve in-silico MS/MS by CFM-ID for XNMZBRJAWRIJII-UHFFFAOYSA-N
ID: XNMZBRJAWRIJII-UHFFFAOYSA-N
Comment: Energy0
Num peaks: 6
137.0597059 0.8297433707
253.0495352 0.8694780651
269.0444498 3.584149091
271.0600999 1.249579278
283.0600999 51.65698846
301.0706646 35.82988654

Name: +ve in-silico MS/MS by CFM-ID for XNMZBRJAWRIJII-UHFFFAOYSA-N
ID: XNMZBRJAWRIJII-UHFFFAOYSA-N
Comment: Energy1
Num peaks: 11
137.0233204 12.23688964
147.0440559 4.078190126
161.0233204 2.207931269
163.0389705 6.21715955
165.0546206 6.188894782
253.0495352 1.995559538
269.0444498 2.052119522
271.0600999 2.92655057
273.0757499 8.145037749
283.0600999 29.39171316
301.0706646 5.869334459

Name: +ve in-silico MS/MS by CFM-ID for XNMZBRJAWRIJII-UHFFFAOYSA-N
ID: XNMZBRJAWRIJII-UHFFFAOYSA-N
Comment: Energy2
Num peaks: 31
39.02292652 1.187779646
55.01784114 1.490202347
79.01784114 0.939502827
105.0334912 1.431413196
107.0491413 1.616151456
109.0284058 0.9546856832
111.0440559 0.9374953609
121.0284058 2.640597349
121.0647913 3.341167182
133.0284058 2.07672556
135.0440559 2.481612666
137.0233204 6.18584193
137.0597059 1.229908993
147.0440559 4.559625754
161.0233204 2.930769393
163.002585 1.124735439
163.0389705 1.434736494
227.0338851 3.8323459
229.0495352 1.416488187
241.0495352 1.760402984
251.0338851 1.952183378
253.0495352 9.470536212
255.0651853 4.817340493
257.0444498 1.822615236
259.0600999 1.008559668
265.0495352 1.264200013
269.0444498 1.299874741
271.0600999 1.444776984
273.0757499 1.154431641
283.0600999 7.475167001
285.0393644 1.382908508

Name: +ve in-silico MS/MS by CFM-ID for XRFDFDQNRIGZOW-UMMCILCDSA-N
ID: XRFDFDQNRIGZOW-UMMCILCDSA-N
Comment: Energy0
Num peaks: 6
126.0298028 1.44134716
151.0250518 4.346357027
167.0199664 1.248022299
169.0356164 76.12874672
283.0673105 2.590129157
301.0778752 7.353862255

Name: +ve in-silico MS/MS by CFM-ID for XRFDFDQNRIGZOW-UMMCILCDSA-N
ID: XRFDFDQNRIGZOW-UMMCILCDSA-N
Comment: Energy1
Num peaks: 6
61.02840582 1.148760951
124.0141527 9.232588144
126.0298028 9.64409243
141.0407018 3.926998806
151.0250518 9.716493128
169.0356164 53.5356783

Name: +ve in-silico MS/MS by CFM-ID for XRFDFDQNRIGZOW-UMMCILCDSA-N
ID: XRFDFDQNRIGZOW-UMMCILCDSA-N
Comment: Energy2
Num peaks: 8
83.02398914 4.129372831
98.03488817 10.63185204
109.0032537 2.231871103
124.0141527 8.789246246
126.0298028 14.21689864
151.0250518 11.01200197
152.0090673 7.798705265
169.0356164 21.2336896

Name: +ve in-silico MS/MS by CFM-ID for ZDHPHBSJGVVZFG-QZTJIDSGSA-N
ID: ZDHPHBSJGVVZFG-QZTJIDSGSA-N
Comment: Energy0
Num peaks: 6
241.0495352 3.341832083
243.0651853 2.692502268
257.0444498 0.9966060567
311.0550145 0.8512654743
323.0550145 4.741277288
341.0655792 82.30074419

Name: +ve in-silico MS/MS by CFM-ID for ZDHPHBSJGVVZFG-QZTJIDSGSA-N
ID: ZDHPHBSJGVVZFG-QZTJIDSGSA-N
Comment: Energy1
Num peaks: 6
241.0495352 4.116468755
243.0651853 4.178521421
311.0550145 3.697626375
313.0706646 6.726378195
323.0550145 6.716430307
341.0655792 56.44005111

Name: +ve in-silico MS/MS by CFM-ID for ZDHPHBSJGVVZFG-QZTJIDSGSA-N
ID: ZDHPHBSJGVVZFG-QZTJIDSGSA-N
Comment: Energy2
Num peaks: 31
15.02292652 1.207654322
27.02292652 2.527261496
39.02292652 2.149347001
41.00219107 1.660952263
41.03857658 1.355076389
43.01784114 1.62765939
45.0334912 3.837109903
53.03857658 1.199713258
67.01784114 0.9463214294
77.00219107 2.359531368
79.01784114 2.475329404
81.0334912 2.324172549
109.0284058 4.81558106
123.0440559 2.21018025
135.0076704 4.010192575
137.0233204 5.21220864
149.0233204 2.976525044
185.0233204 4.393388211
187.0389705 2.081417606
199.0389705 3.879162169
201.0182351 1.472988184
203.0338851 1.752094115
213.0546206 3.188253041
221.0444498 1.139207515
225.0546206 4.621986603
241.0495352 3.87623218
243.0651853 2.470984334
247.0237144 0.9515906587
257.0444498 1.388967501
293.0444498 1.933082913
323.0550145 2.398840175

Name: +ve in-silico MS/MS by CFM-ID for MFMARNFPIVNIHS-QZTJIDSGSA-N
ID: MFMARNFPIVNIHS-QZTJIDSGSA-N
Comment: Energy0
Num peaks: 6
193.0495352 1.330617396
241.0495352 2.443823801
243.0651853 1.723997223
313.0706646 1.035498754
323.0550145 17.51244467
341.0655792 69.62232641

Name: +ve in-silico MS/MS by CFM-ID for MFMARNFPIVNIHS-QZTJIDSGSA-N
ID: MFMARNFPIVNIHS-QZTJIDSGSA-N
Comment: Energy1
Num peaks: 10
121.0284058 15.87546274
123.0440559 2.418587664
193.0495352 2.220418402
203.0338851 1.895013023
219.0287997 10.20086643
221.0444498 12.13331204
295.0600999 1.738947727
313.0706646 13.83062321
323.0550145 7.170620457
341.0655792 12.56001549

Name: +ve in-silico MS/MS by CFM-ID for MFMARNFPIVNIHS-QZTJIDSGSA-N
ID: MFMARNFPIVNIHS-QZTJIDSGSA-N
Comment: Energy2
Num peaks: 31
39.02292652 2.51748212
41.03857658 1.863881258
53.00219107 1.740125855
65.03857658 1.436043664
93.0334912 1.373750929
95.04914126 3.547294238
105.0334912 2.984128692
121.0284058 13.32987607
123.0440559 1.299310606
147.0076704 1.96142639
149.0233204 1.306065537
175.0389705 1.053322857
177.0546206 1.456947816
187.0389705 1.447724346
193.0495352 1.965088159
197.0233204 1.073387023
203.0338851 3.111416801
211.0389705 5.033490923
215.0338851 1.413056725
219.0287997 3.392482758
225.0546206 4.567493789
227.0338851 1.610969414
241.0495352 2.918477966
243.0651853 1.324161185
257.0444498 1.273773801
295.0600999 3.372647991
297.0393644 0.9011097609
299.0550145 1.053481286
305.0444498 1.9656582
313.0706646 1.761789715
323.0550145 3.74125958

Name: +ve in-silico MS/MS by CFM-ID for NIGWURVKGDGBRS-UHFFFAOYSA-N
ID: NIGWURVKGDGBRS-UHFFFAOYSA-N
Comment: Energy0
Num peaks: 6
241.0495352 6.612695149
243.0651853 1.660347998
269.0444498 18.95949578
271.0600999 2.380674701
283.0600999 9.670113763
301.0706646 53.52751794

Name: +ve in-silico MS/MS by CFM-ID for NIGWURVKGDGBRS-UHFFFAOYSA-N
ID: NIGWURVKGDGBRS-UHFFFAOYSA-N
Comment: Energy1
Num peaks: 13
99.00767038 1.528955774
175.0389705 1.471440279
199.0389705 2.130613985
201.0546206 2.809170259
241.0495352 9.717657703
243.0651853 1.991902591
253.0495352 1.594751677
269.0444498 19.22907716
271.0600999 1.273531264
273.0757499 2.99835204
275.0550145 2.363398388
283.0600999 9.023968372
301.0706646 24.63796073

Name: +ve in-silico MS/MS by CFM-ID for NIGWURVKGDGBRS-UHFFFAOYSA-N
ID: NIGWURVKGDGBRS-UHFFFAOYSA-N
Comment: Energy2
Num peaks: 30
39.02292652 1.795724198
53.00219107 0.9624086515
55.01784114 0.8518500598
55.05422664 1.596317455
65.00219107 1.383329741
79.05422664 0.8579586487
85.02840582 1.060388193
107.0491413 2.158300789
113.0233204 0.8823507686
123.0440559 3.634685552
133.0284058 1.633543848
149.0233204 2.744771474
151.0389705 1.483376056
163.002585 1.819041843
185.0597059 1.137939252
189.0546206 1.671491081
199.0389705 10.61332357
201.0546206 3.505535414
213.0546206 2.992161651
215.0338851 2.190800158
215.0702706 1.980754948
225.0546206 6.080690845
227.0338851 2.615240915
241.0495352 7.634441315
243.0651853 1.586002857
253.0495352 5.343214218
255.0651853 2.273276643
269.0444498 5.630455707
273.0757499 0.8241196307
283.0600999 1.324136498

Name: +ve in-silico MS/MS by CFM-ID for APZXMGSEKPQHCA-UHFFFAOYSA-N
ID: APZXMGSEKPQHCA-UHFFFAOYSA-N
Comment: Energy0
Num peaks: 6
241.0495352 6.010894429
243.0651853 1.599139328
269.0444498 17.27104982
271.0600999 1.956676705
283.0600999 12.07774406
301.0706646 51.85281554

Name: +ve in-silico MS/MS by CFM-ID for APZXMGSEKPQHCA-UHFFFAOYSA-N
ID: APZXMGSEKPQHCA-UHFFFAOYSA-N
Comment: Energy1
Num peaks: 8
241.0495352 9.177110093
243.0651853 1.985402544
251.0338851 3.794573969
253.0495352 2.435174911
269.0444498 17.79891152
273.0757499 2.454704873
283.0600999 15.50287104
301.0706646 27.46515494

Name: +ve in-silico MS/MS by CFM-ID for APZXMGSEKPQHCA-UHFFFAOYSA-N
ID: APZXMGSEKPQHCA-UHFFFAOYSA-N
Comment: Energy2
Num peaks: 29
39.02292652 0.6995640519
41.00219107 0.8493988904
41.03857658 0.6942944986
105.0334912 1.577287264
121.0284058 2.585034411
133.0284058 1.882304491
137.0233204 1.910399948
149.0233204 2.074559736
163.0389705 0.8754228887
175.002585 1.480698359
177.0182351 1.419107688
197.0233204 2.010790875
199.0389705 3.92649209
201.0546206 0.9782870416
211.0389705 6.0509299
213.0546206 3.002576898
215.0338851 0.7174008346
223.0389705 6.280684607
225.0182351 1.357451524
225.0546206 6.948646112
227.0338851 2.306513696
239.0338851 2.704681039
241.0495352 6.156968856
243.0651853 1.262664457
251.0338851 4.919735509
253.0495352 7.560777707
255.0651853 2.711463357
269.0444498 3.258607978
283.0600999 1.952434032

Name: +ve in-silico MS/MS by CFM-ID for MLKLZFRZXUMLOU-UHFFFAOYSA-N
ID: MLKLZFRZXUMLOU-UHFFFAOYSA-N
Comment: Energy0
Num peaks: 6
123.0440559 2.562886446
151.0389705 1.287945952
265.0495352 2.403012986
269.0444498 1.224430342
283.0600999 21.95700414
301.0706646 63.55275186

Name: +ve in-silico MS/MS by CFM-ID for MLKLZFRZXUMLOU-UHFFFAOYSA-N
ID: MLKLZFRZXUMLOU-UHFFFAOYSA-N
Comment: Energy1
Num peaks: 10
121.0284058 2.726822593
123.0440559 4.922018435
147.0076704 2.914098968
149.0233204 12.5146238
151.0389705 24.5997473
153.0546206 2.40666489
271.0600999 3.723867394
273.0757499 9.611567098
283.0600999 7.299575263
301.0706646 9.44290211

Name: +ve in-silico MS/MS by CFM-ID for MLKLZFRZXUMLOU-UHFFFAOYSA-N
ID: MLKLZFRZXUMLOU-UHFFFAOYSA-N
Comment: Energy2
Num peaks: 31
49.00727645 1.655832541
51.02292652 2.638059118
53.00219107 2.4702943
77.00219107 2.387042253
79.01784114 2.991041026
95.04914126 1.134504454
107.0491413 1.882152843
109.0284058 0.9400837629
121.0284058 5.079980273
123.0440559 5.1154906
133.0284058 1.887446301
135.0440559 3.184936638
149.0233204 3.099041362
151.0389705 4.139512822
179.0338851 1.4285949
201.0182351 2.001319035
203.0338851 1.442917243
209.0233204 1.914461243
211.0389705 2.115962382
213.0546206 2.638560689
225.0182351 2.438866571
253.0495352 2.108903642
255.0651853 3.055925687
257.0444498 0.9576777368
265.0495352 5.175733753
267.0287997 1.943015237
269.0444498 1.253378981
271.0600999 1.291961154
273.0757499 1.415888238
283.0600999 3.005514533
285.0393644 1.327231756

Name: +ve in-silico MS/MS by CFM-ID for DBTIUTULOKWAQH-UHFFFAOYSA-N
ID: DBTIUTULOKWAQH-UHFFFAOYSA-N
Comment: Energy0
Num peaks: 6
151.0389705 8.358713266
191.0338851 0.6230497551
295.0600999 1.355017305
311.0550145 12.33833494
313.0706646 3.197512641
341.0655792 70.44742837

Name: +ve in-silico MS/MS by CFM-ID for DBTIUTULOKWAQH-UHFFFAOYSA-N
ID: DBTIUTULOKWAQH-UHFFFAOYSA-N
Comment: Energy1
Num peaks: 6
123.0440559 1.999529288
151.0389705 15.65025545
295.0600999 3.795805085
311.0550145 13.97587388
313.0706646 7.822700085
341.0655792 42.30305952

Name: +ve in-silico MS/MS by CFM-ID for DBTIUTULOKWAQH-UHFFFAOYSA-N
ID: DBTIUTULOKWAQH-UHFFFAOYSA-N
Comment: Energy2
Num peaks: 23
79.01784114 1.447022964
95.01275576 1.393275795
107.0491413 4.427473443
123.0440559 5.865691421
131.0491413 1.33179187
135.0076704 1.177045902
147.0440559 2.09277465
149.0233204 1.83022994
151.0389705 6.934767045
165.0182351 4.256190886
213.0182351 1.506936986
215.0338851 1.222896846
239.0338851 1.836593073
241.0495352 1.259704397
251.0702706 2.581473547
267.0651853 8.498157231
269.0444498 2.24904836
283.0600999 9.138831881
295.0600999 10.19830432
297.0393644 1.520166536
297.0757499 1.327789667
311.0550145 5.385764036
313.0706646 2.832586053

Name: +ve in-silico MS/MS by CFM-ID for ZKTRTVSORJMRTK-JKSUJKDBSA-N
ID: ZKTRTVSORJMRTK-JKSUJKDBSA-N
Comment: Energy0
Num peaks: 6
121.0284058 10.05228721
123.0440559 5.515045422
137.0233204 6.811137606
179.0338851 4.905923358
283.0600999 7.76392902
301.0706646 49.29367747

Name: +ve in-silico MS/MS by CFM-ID for ZKTRTVSORJMRTK-JKSUJKDBSA-N
ID: ZKTRTVSORJMRTK-JKSUJKDBSA-N
Comment: Energy1
Num peaks: 9
93.0334912 2.756083898
95.04914126 3.407240365
109.0284058 3.286730444
121.0284058 31.23401545
123.0440559 23.43952702
137.0233204 7.02064476
273.0757499 2.542696039
285.0393644 2.979819386
301.0706646 4.516458615

Name: +ve in-silico MS/MS by CFM-ID for ZKTRTVSORJMRTK-JKSUJKDBSA-N
ID: ZKTRTVSORJMRTK-JKSUJKDBSA-N
Comment: Energy2
Num peaks: 23
49.00727645 3.423043996
51.02292652 1.99121664
53.00219107 2.314177534
53.03857658 1.385550371
55.01784114 2.028449085
65.00219107 2.413655984
65.03857658 5.438818811
67.01784114 2.201527236
69.0334912 1.292833577
79.01784114 3.431335836
81.0334912 3.399785498
93.0334912 2.990349851
95.01275576 2.553257573
95.04914126 4.043798199
105.0334912 2.885471374
107.0127558 1.162869128
109.0284058 5.038936333
111.0440559 2.875456898
121.0284058 15.39614239
123.0440559 4.733887735
135.0076704 1.77548247
137.0233204 6.712980423
139.0389705 1.363441486

Name: +ve in-silico MS/MS by CFM-ID for WSSUZYJTLRZPRW-UHFFFAOYSA-N
ID: WSSUZYJTLRZPRW-UHFFFAOYSA-N
Comment: Energy0
Num peaks: 6
107.0491413 16.96339016
195.0287997 1.311242114
271.0600999 0.9683803685
283.0600999 13.64182209
285.0393644 0.7344602546
301.0706646 60.03431703

Name: +ve in-silico MS/MS by CFM-ID for WSSUZYJTLRZPRW-UHFFFAOYSA-N
ID: WSSUZYJTLRZPRW-UHFFFAOYSA-N
Comment: Energy1
Num peaks: 6
107.0491413 44.56092428
123.0440559 3.171006074
151.0389705 2.408112506
273.0757499 2.147709827
283.0600999 10.41200653
301.0706646 17.65377277

Name: +ve in-silico MS/MS by CFM-ID for WSSUZYJTLRZPRW-UHFFFAOYSA-N
ID: WSSUZYJTLRZPRW-UHFFFAOYSA-N
Comment: Energy2
Num peaks: 30
39.02292652 4.395856234
49.00727645 2.114406797
51.02292652 3.879782498
53.03857658 1.180022086
55.01784114 0.984152953
63.02292652 8.677678114
65.03857658 1.911557925
67.01784114 1.710550989
69.0334912 1.404283257
77.00219107 3.439855267
79.01784114 4.28897488
79.05422664 1.736028361
81.0334912 4.543283991
83.01275576 1.069794042
85.02840582 1.514194953
93.0334912 1.627274871
95.04914126 2.067996288
107.0491413 6.053711602
123.0440559 1.262773071
133.0284058 0.9939777698
137.0233204 6.911268465
153.0182351 5.03369343
161.0233204 1.644299571
179.0338851 1.743243497
239.0338851 2.31846879
255.0651853 1.818349136
257.0444498 1.073346249
259.0600999 1.118958053
283.0600999 3.004779221
285.0393644 1.403011195

Name: +ve in-silico MS/MS by CFM-ID for KBZNDYPDNBEAGK-UHFFFAOYSA-N
ID: KBZNDYPDNBEAGK-UHFFFAOYSA-N
Comment: Energy0
Num peaks: 6
111.0440559 29.83685214
191.0338851 5.829630074
269.0444498 2.883449848
271.0600999 0.9780633112
283.0600999 10.16209433
301.0706646 41.71010715

Name: +ve in-silico MS/MS by CFM-ID for KBZNDYPDNBEAGK-UHFFFAOYSA-N
ID: KBZNDYPDNBEAGK-UHFFFAOYSA-N
Comment: Energy1
Num peaks: 6
81.0334912 1.562345395
111.0440559 56.20708745
191.0338851 15.85011312
269.0444498 1.450817973
283.0600999 3.020458193
301.0706646 3.874710934

Name: +ve in-silico MS/MS by CFM-ID for KBZNDYPDNBEAGK-UHFFFAOYSA-N
ID: KBZNDYPDNBEAGK-UHFFFAOYSA-N
Comment: Energy2
Num peaks: 27
53.00219107 1.839087533
55.01784114 1.954240001
63.02292652 1.618643995
65.03857658 1.098534457
67.01784114 2.944093062
69.0334912 1.668634675
77.00219107 2.711183476
79.01784114 4.152501748
81.0334912 7.802448576
83.04914126 7.544390429
95.04914126 1.069948483
97.02840582 1.047171376
109.0284058 2.780251569
111.0440559 9.134850858
123.0440559 1.744797794
135.0076704 1.353348471
137.0233204 2.943124974
139.0389705 3.406841196
149.0233204 4.465794176
163.0389705 2.062951837
165.0182351 1.200960636
167.0338851 1.235000557
175.0389705 4.988216071
191.0338851 6.012828825
253.0495352 1.245817742
257.0444498 1.061991352
283.0600999 1.298501146

Name: +ve in-silico MS/MS by CFM-ID for PPXCGCOFZPGXMX-UMMCILCDSA-N
ID: PPXCGCOFZPGXMX-UMMCILCDSA-N
Comment: Energy0
Num peaks: 6
151.0250518 11.24102249
152.0090673 0.7522014988
167.0199664 1.235673905
169.0356164 69.66131289
283.0673105 3.369398328
301.0778752 7.223268421

Name: +ve in-silico MS/MS by CFM-ID for PPXCGCOFZPGXMX-UMMCILCDSA-N
ID: PPXCGCOFZPGXMX-UMMCILCDSA-N
Comment: Energy1
Num peaks: 6
124.0141527 7.258389354
126.0298028 7.263774785
141.0407018 14.92621627
151.0250518 10.79391041
169.0356164 43.37699274
258.0720615 1.38820063

Name: +ve in-silico MS/MS by CFM-ID for PPXCGCOFZPGXMX-UMMCILCDSA-N
ID: PPXCGCOFZPGXMX-UMMCILCDSA-N
Comment: Energy2
Num peaks: 8
83.02398914 6.634762952
98.03488817 3.585801135
124.0141527 5.299563134
126.0298028 5.260466587
141.0407018 5.693965205
151.0250518 25.81352524
152.0090673 8.124643216
169.0356164 21.28620775

Name: +ve in-silico MS/MS by CFM-ID for QPAINZVYGPYFIU-UHFFFAOYSA-N
ID: QPAINZVYGPYFIU-UHFFFAOYSA-N
Comment: Energy0
Num peaks: 6
251.0338851 2.628552465
265.0495352 1.91680163
269.0444498 15.114512
271.0600999 3.814497399
283.0600999 17.58074821
301.0706646 49.46617966

Name: +ve in-silico MS/MS by CFM-ID for QPAINZVYGPYFIU-UHFFFAOYSA-N
ID: QPAINZVYGPYFIU-UHFFFAOYSA-N
Comment: Energy1
Num peaks: 14
121.0284058 15.19864578
123.0440559 2.250064154
149.0233204 4.533569834
151.0389705 2.039915938
177.0182351 2.334342052
179.0338851 6.322259126
181.0495352 9.585510114
241.0495352 2.177382629
251.0338851 2.995364244
269.0444498 6.239880747
271.0600999 2.929358771
273.0757499 7.736497397
283.0600999 7.116531466
301.0706646 9.087924319

Name: +ve in-silico MS/MS by CFM-ID for QPAINZVYGPYFIU-UHFFFAOYSA-N
ID: QPAINZVYGPYFIU-UHFFFAOYSA-N
Comment: Energy2
Num peaks: 31
39.02292652 1.511705129
45.0334912 2.167693085
65.03857658 1.049771669
93.0334912 1.314584701
105.0334912 1.58610588
121.0284058 9.852284425
123.0440559 1.567393572
137.0597059 1.050409317
147.0076704 1.10346275
149.0233204 4.318122981
151.0389705 2.771168886
153.0546206 1.076700981
163.0389705 1.203581549
177.0182351 1.147694038
179.0338851 1.019170021
213.0182351 1.364091673
215.0338851 1.651968335
219.0651853 0.972287912
225.0182351 1.322990669
227.0338851 1.739034531
241.0495352 3.053646827
251.0338851 6.902775895
253.0495352 7.840825278
255.0651853 4.613313267
257.0444498 1.32184731
259.0600999 1.1156388
265.0495352 4.700549973
269.0444498 2.525756736
271.0600999 1.783729206
273.0757499 1.317673698
283.0600999 2.767878162

Name: +ve in-silico MS/MS by CFM-ID for GNLLIBGHYHCFGT-UHFFFAOYSA-N
ID: GNLLIBGHYHCFGT-UHFFFAOYSA-N
Comment: Energy0
Num peaks: 6
107.0491413 1.982502139
251.0338851 0.9137987632
265.0495352 5.48090964
269.0444498 2.195246115
283.0600999 44.50772495
301.0706646 35.01280817

Name: +ve in-silico MS/MS by CFM-ID for GNLLIBGHYHCFGT-UHFFFAOYSA-N
ID: GNLLIBGHYHCFGT-UHFFFAOYSA-N
Comment: Energy1
Num peaks: 13
107.0491413 2.872866353
135.0440559 13.4715336
149.0233204 5.712910598
163.002585 3.813763212
165.0182351 3.718878584
167.0338851 5.280142876
255.0651853 6.653937102
265.0495352 6.487383809
269.0444498 2.133345599
271.0600999 2.008842157
273.0757499 6.364078823
283.0600999 18.23178216
301.0706646 5.155481466

Name: +ve in-silico MS/MS by CFM-ID for GNLLIBGHYHCFGT-UHFFFAOYSA-N
ID: GNLLIBGHYHCFGT-UHFFFAOYSA-N
Comment: Energy2
Num peaks: 31
51.02292652 1.762224862
65.03857658 1.62858227
79.01784114 0.9661797245
105.0334912 0.9589541127
107.0491413 5.995099638
109.0647913 0.8852576831
113.0960915 1.043421247
121.0284058 2.47588288
123.0440559 1.355718267
135.0440559 5.532541955
137.0233204 2.443883141
147.0076704 1.019860855
149.0233204 2.657847329
163.002585 1.697839864
215.0338851 1.100404546
225.0182351 1.376476842
227.0338851 4.240041355
229.0495352 1.470079986
239.0338851 3.293679839
251.0338851 3.428631408
253.0495352 3.880124865
255.0287997 0.9775053666
255.0651853 5.007833696
257.0444498 1.155723647
259.0600999 0.862045501
265.0495352 8.958070276
267.0287997 2.163501371
269.0444498 1.476368783
271.0600999 1.176082334
283.0600999 3.239705201
285.0393644 1.318676503

Name: +ve in-silico MS/MS by CFM-ID for ZUJPCSCNGYJPAF-RZNTYIFUSA-N
ID: ZUJPCSCNGYJPAF-RZNTYIFUSA-N
Comment: Energy0
Num peaks: 6
121.0284058 21.7074223
123.0440559 4.754604059
139.0389705 5.670056003
269.0444498 2.815034816
283.0600999 6.435958831
301.0706646 39.13926407

Name: +ve in-silico MS/MS by CFM-ID for ZUJPCSCNGYJPAF-RZNTYIFUSA-N
ID: ZUJPCSCNGYJPAF-RZNTYIFUSA-N
Comment: Energy1
Num peaks: 15
109.0284058 2.543887598
121.0284058 13.84731601
123.0440559 8.614109123
139.0389705 2.628238854
149.0233204 2.392638896
151.0389705 3.346510243
165.0182351 5.352289845
167.0338851 14.79810027
179.0338851 1.350975954
191.0338851 2.16353448
269.0444498 2.569712522
271.0600999 2.975549171
273.0757499 3.754328694
283.0600999 4.154925134
301.0706646 10.10250512

Name: +ve in-silico MS/MS by CFM-ID for ZUJPCSCNGYJPAF-RZNTYIFUSA-N
ID: ZUJPCSCNGYJPAF-RZNTYIFUSA-N
Comment: Energy2
Num peaks: 31
39.02292652 1.559177827
49.00727645 3.037286858
51.02292652 1.812198801
55.01784114 3.104833039
65.03857658 4.458607237
67.01784114 1.029541659
69.0334912 1.253099468
75.02292652 4.189846234
77.00219107 1.061215181
77.03857658 1.074519553
81.0334912 1.440013248
91.01784114 1.076760907
93.0334912 2.179945506
95.04914126 1.411400452
97.02840582 3.088345728
103.0178411 1.321195921
109.0284058 1.844877042
119.0491413 2.090704569
121.0284058 10.15375623
123.0440559 4.012937312
131.0127558 5.685928245
133.0284058 1.145195985
135.0440559 1.256366767
137.0233204 1.557450574
139.0389705 3.425771384
149.0233204 2.755950981
151.0389705 3.980033129
153.0182351 1.315323705
159.0076704 1.031121829
165.0182351 1.155294005
167.0338851 2.485065454

Name: +ve in-silico MS/MS by CFM-ID for FRMFHVHHFVPACC-UHFFFAOYSA-N
ID: FRMFHVHHFVPACC-UHFFFAOYSA-N
Comment: Energy0
Num peaks: 6
107.0491413 1.417805387
139.0389705 1.258009169
269.0444498 1.376481794
273.0757499 1.500154844
283.0600999 22.87463074
301.0706646 64.17806686

Name: +ve in-silico MS/MS by CFM-ID for FRMFHVHHFVPACC-UHFFFAOYSA-N
ID: FRMFHVHHFVPACC-UHFFFAOYSA-N
Comment: Energy1
Num peaks: 12
107.0491413 2.771808155
133.0284058 7.704472036
135.0440559 13.73996232
137.0233204 2.061375353
137.0597059 2.471854044
139.0389705 2.153457822
165.0182351 8.742185774
167.0338851 4.861487753
271.0600999 4.405111055
273.0757499 12.39963254
283.0600999 9.441841154
301.0706646 11.19795948

Name: +ve in-silico MS/MS by CFM-ID for FRMFHVHHFVPACC-UHFFFAOYSA-N
ID: FRMFHVHHFVPACC-UHFFFAOYSA-N
Comment: Energy2
Num peaks: 31
39.02292652 1.541213297
49.00727645 1.997115678
65.00219107 1.184272902
65.03857658 1.916955163
67.05422664 1.21707242
79.01784114 1.788715212
79.05422664 2.578397375
81.0334912 1.818734883
107.0491413 6.125545474
109.0284058 1.378264887
119.0491413 2.703772304
133.0284058 4.991863128
135.0440559 6.671430982
137.0233204 2.879738198
139.0389705 1.361869753
165.0182351 2.321756706
187.0389705 1.10816091
211.0389705 2.861117686
213.0546206 2.996766454
225.0546206 1.738258405
227.0338851 2.586950224
227.0702706 3.516344258
229.0495352 1.124292807
241.0495352 1.751741361
253.0495352 2.76308332
255.0651853 4.087978498
257.0444498 1.085697233
267.0287997 1.735974975
273.0757499 1.537681969
283.0600999 3.831636736
285.0393644 1.361207745

Name: +ve in-silico MS/MS by CFM-ID for KANMWSPXIDTVJV-UHFFFAOYSA-N
ID: KANMWSPXIDTVJV-UHFFFAOYSA-N
Comment: Energy0
Num peaks: 6
251.0338851 1.010879264
265.0495352 4.794092203
269.0444498 2.180301376
271.0600999 0.8314315634
283.0600999 47.39867824
301.0706646 36.70182612

Name: +ve in-silico MS/MS by CFM-ID for KANMWSPXIDTVJV-UHFFFAOYSA-N
ID: KANMWSPXIDTVJV-UHFFFAOYSA-N
Comment: Energy1
Num peaks: 16
109.0284058 1.686757623
135.0076704 3.345054071
137.0233204 6.035252726
147.0440559 3.125485472
149.0597059 3.032628672
161.0233204 1.623769951
163.0389705 5.457265311
165.0546206 7.483961312
253.0495352 1.857680742
255.0651853 5.494364846
265.0495352 5.79251744
269.0444498 1.851393304
271.0600999 2.105627709
273.0757499 3.585221085
283.0600999 22.35757847
301.0706646 6.426255037

Name: +ve in-silico MS/MS by CFM-ID for KANMWSPXIDTVJV-UHFFFAOYSA-N
ID: KANMWSPXIDTVJV-UHFFFAOYSA-N
Comment: Energy2
Num peaks: 31
49.00727645 2.131466577
51.02292652 1.234481992
55.01784114 1.679563331
65.00219107 2.806454853
77.00219107 1.803484327
105.0334912 1.230016383
109.0284058 1.320218807
121.0284058 1.914370046
121.0647913 1.421023317
133.0284058 1.114294787
135.0076704 1.290727819
135.0440559 3.271366416
137.0233204 2.245057458
147.0440559 1.728124972
149.0597059 4.147562073
165.0546206 1.042199988
175.0389705 1.102680057
211.002585 1.144481684
213.0182351 1.708326217
215.0338851 4.177743695
217.0495352 1.351510003
237.0182351 1.1069553
239.0338851 1.0448747
251.0338851 4.312481933
253.0495352 5.897552077
255.0651853 4.470355536
257.0444498 1.901796657
259.0600999 1.139563784
265.0495352 6.344610826
267.0287997 2.987496559
283.0600999 4.128170309

Name: +ve in-silico MS/MS by CFM-ID for IWVARKYODVJZLV-UHFFFAOYSA-N
ID: IWVARKYODVJZLV-UHFFFAOYSA-N
Comment: Energy0
Num peaks: 6
95.04914126 1.119952429
271.0600999 2.139241394
273.0757499 1.961327471
283.0600999 12.05287636
285.0393644 0.9248284489
301.0706646 75.35086885

Name: +ve in-silico MS/MS by CFM-ID for IWVARKYODVJZLV-UHFFFAOYSA-N
ID: IWVARKYODVJZLV-UHFFFAOYSA-N
Comment: Energy1
Num peaks: 12
95.04914126 3.466256496
107.0491413 1.658733039
149.0233204 1.179188028
167.0338851 1.122893658
207.0287997 3.1128994
257.0444498 2.398478572
259.0600999 3.427790079
271.0600999 4.646351863
273.0757499 6.25348388
283.0600999 13.83266271
285.0393644 2.079594428
301.0706646 36.94037548

Name: +ve in-silico MS/MS by CFM-ID for IWVARKYODVJZLV-UHFFFAOYSA-N
ID: IWVARKYODVJZLV-UHFFFAOYSA-N
Comment: Energy2
Num peaks: 31
39.02292652 2.319014779
55.01784114 2.387298759
63.02292652 3.605448388
65.00219107 1.197364264
65.03857658 4.384526305
67.01784114 3.950271034
69.0334912 1.840737963
79.01784114 0.9937737899
79.05422664 2.01126615
81.0334912 1.167877551
83.01275576 0.9188513336
91.01784114 2.089410895
93.0334912 2.062632186
95.04914126 1.952262659
97.02840582 3.003016153
107.0491413 8.99470775
121.0284058 4.577120764
123.0440559 2.977599652
135.0440559 3.145028308
137.0233204 1.33302819
139.0389705 2.354009569
149.0233204 4.172513095
151.0389705 2.459059995
165.0182351 1.961678408
179.0338851 1.512609813
255.0651853 2.678158548
257.0444498 1.953410677
259.0600999 1.883013662
273.0757499 1.527600798
283.0600999 2.22063016
285.0393644 1.45155436

Name: +ve in-silico MS/MS by CFM-ID for JGWNHIDADWFGIJ-UHFFFAOYSA-N
ID: JGWNHIDADWFGIJ-UHFFFAOYSA-N
Comment: Energy0
Num peaks: 6
137.0597059 1.283500756
269.0444498 1.261608617
271.0600999 0.963939209
273.0757499 1.217917738
283.0600999 24.36969897
301.0706646 64.60725768

Name: +ve in-silico MS/MS by CFM-ID for JGWNHIDADWFGIJ-UHFFFAOYSA-N
ID: JGWNHIDADWFGIJ-UHFFFAOYSA-N
Comment: Energy1
Num peaks: 9
135.0440559 2.476111589
137.0233204 14.39996869
139.0389705 2.624639608
163.0389705 9.355256649
165.0546206 11.43923796
271.0600999 4.78100524
273.0757499 13.63018501
283.0600999 10.39527298
301.0706646 11.16684916

Name: +ve in-silico MS/MS by CFM-ID for JGWNHIDADWFGIJ-UHFFFAOYSA-N
ID: JGWNHIDADWFGIJ-UHFFFAOYSA-N
Comment: Energy2
Num peaks: 31
39.02292652 1.132454293
63.02292652 1.249583473
65.03857658 1.7479604
67.01784114 1.044062364
69.0334912 1.188766308
89.00219107 1.171338854
93.0334912 1.443091816
109.0284058 1.575362486
111.0440559 0.9917560887
121.0284058 4.408639306
123.0440559 1.037337498
135.0440559 4.270075438
137.0233204 8.972837004
137.0597059 2.50506748
149.0233204 1.807997446
163.0389705 3.191353756
201.0546206 1.088336388
211.0389705 1.681108964
213.0546206 4.460068231
227.0338851 1.358131891
229.0495352 0.9822174409
253.0495352 3.877228287
255.0287997 0.9816029145
255.0651853 6.637759448
257.0444498 2.517268755
265.0495352 1.71501504
267.0287997 1.515478624
271.0600999 1.524868732
273.0757499 1.609858534
283.0600999 5.296958812
285.0393644 1.674426694

Name: +ve in-silico MS/MS by CFM-ID for XNGTZVMLKRWTFR-UHFFFAOYSA-N
ID: XNGTZVMLKRWTFR-UHFFFAOYSA-N
Comment: Energy0
Num peaks: 6
137.0597059 2.606790443
269.0444498 2.785418569
271.0600999 1.187051754
273.0757499 1.398586616
283.0600999 14.70740232
301.0706646 72.23780622

Name: +ve in-silico MS/MS by CFM-ID for XNGTZVMLKRWTFR-UHFFFAOYSA-N
ID: XNGTZVMLKRWTFR-UHFFFAOYSA-N
Comment: Energy1
Num peaks: 6
137.0233204 19.02673446
137.0597059 4.069163407
165.0546206 9.860962236
273.0757499 25.69907723
283.0600999 8.588517712
301.0706646 15.61044416

Name: +ve in-silico MS/MS by CFM-ID for XNGTZVMLKRWTFR-UHFFFAOYSA-N
ID: XNGTZVMLKRWTFR-UHFFFAOYSA-N
Comment: Energy2
Num peaks: 28
15.02292652 1.550978749
49.00727645 1.086475723
69.0334912 1.280342809
81.0334912 1.956802692
107.0491413 3.394947742
109.0284058 1.351858808
111.0440559 1.941110915
123.0440559 4.215055955
137.0233204 7.447003172
137.0597059 9.366196469
165.0546206 1.051570474
199.0389705 1.493079712
213.0182351 3.153800798
215.0338851 2.724099734
217.0495352 1.811126871
227.0338851 4.469288415
229.0495352 1.636085856
241.0495352 1.110341709
243.0651853 1.770044563
245.0808353 1.814214907
253.0495352 5.049494687
255.0651853 3.757536512
257.0444498 2.215104384
259.0600999 1.624570523
269.0444498 1.714045297
273.0757499 3.541732023
283.0600999 4.64971972
285.0393644 2.832365255

Name: +ve in-silico MS/MS by CFM-ID for YKWIEULZBHUGFH-UHFFFAOYSA-N
ID: YKWIEULZBHUGFH-UHFFFAOYSA-N
Comment: Energy0
Num peaks: 6
153.0546206 1.395413534
269.0444498 2.779313206
271.0600999 1.020925894
273.0757499 1.114290007
283.0600999 13.85354224
301.0706646 73.23684475

Name: +ve in-silico MS/MS by CFM-ID for YKWIEULZBHUGFH-UHFFFAOYSA-N
ID: YKWIEULZBHUGFH-UHFFFAOYSA-N
Comment: Energy1
Num peaks: 8
121.0284058 15.96613676
153.0546206 2.527638267
179.0338851 8.621349968
181.0495352 13.99069893
269.0444498 2.186320705
273.0757499 16.05212802
283.0600999 6.862548285
301.0706646 13.93448144

Name: +ve in-silico MS/MS by CFM-ID for YKWIEULZBHUGFH-UHFFFAOYSA-N
ID: YKWIEULZBHUGFH-UHFFFAOYSA-N
Comment: Energy2
Num peaks: 31
39.02292652 1.784360501
49.00727645 1.892036784
55.01784114 1.47596224
79.01784114 1.64954067
81.0334912 1.465515537
93.0334912 1.446309041
107.0127558 1.805555418
109.0284058 2.04796513
121.0284058 7.961114933
139.0389705 1.717386741
149.0233204 2.435174108
153.0546206 1.870791648
165.0182351 1.262219206
179.0338851 3.246766117
197.0233204 2.659901288
199.0389705 2.35642063
201.0182351 1.21012923
211.0389705 2.337821777
213.0182351 2.293339235
213.0546206 2.747504788
227.0338851 2.991595076
229.0495352 1.779934783
239.0338851 1.837143235
253.0495352 3.336152485
255.0287997 1.240716099
255.0651853 2.966246025
257.0444498 2.902537384
269.0444498 1.169710646
273.0757499 1.577195267
283.0600999 2.500380596
285.0393644 1.617471769

Name: +ve in-silico MS/MS by CFM-ID for HJSGJFFIIPVFRJ-UHFFFAOYSA-N
ID: HJSGJFFIIPVFRJ-UHFFFAOYSA-N
Comment: Energy0
Num peaks: 6
241.0495352 6.653083899
269.0444498 30.0314983
271.0600999 4.284146914
273.0757499 1.803813239
283.0600999 2.470559024
301.0706646 44.72098645

Name: +ve in-silico MS/MS by CFM-ID for HJSGJFFIIPVFRJ-UHFFFAOYSA-N
ID: HJSGJFFIIPVFRJ-UHFFFAOYSA-N
Comment: Energy1
Num peaks: 8
211.0389705 4.048071765
215.0702706 3.0109989
239.0338851 4.146053003
241.0495352 21.50981446
269.0444498 24.62414677
271.0600999 2.466598588
283.0600999 3.702625376
301.0706646 18.52032809

Name: +ve in-silico MS/MS by CFM-ID for HJSGJFFIIPVFRJ-UHFFFAOYSA-N
ID: HJSGJFFIIPVFRJ-UHFFFAOYSA-N
Comment: Energy2
Num peaks: 15
49.00727645 2.323598462
51.02292652 2.693221054
59.01275576 1.51991936
73.02840582 1.326973746
129.0334912 3.520565167
131.0491413 3.518712731
157.0284058 7.852423354
171.0440559 12.59931145
185.0233204 1.31087369
197.0233204 10.8368631
199.0389705 11.08196572
201.0546206 8.177330653
211.0389705 3.701495569
229.0495352 7.242155765
241.0495352 2.713331724

Name: +ve in-silico MS/MS by CFM-ID for HBGYGRWDBPZDTD-UHFFFAOYSA-N
ID: HBGYGRWDBPZDTD-UHFFFAOYSA-N
Comment: Energy0
Num peaks: 6
137.0233204 1.819383392
139.0389705 7.697378828
269.0444498 1.788292047
273.0757499 2.590010021
283.0600999 12.93123114
301.0706646 64.07963562

Name: +ve in-silico MS/MS by CFM-ID for HBGYGRWDBPZDTD-UHFFFAOYSA-N
ID: HBGYGRWDBPZDTD-UHFFFAOYSA-N
Comment: Energy1
Num peaks: 17
109.0284058 2.026862315
137.0233204 5.231538564
139.0389705 10.28981063
185.0233204 1.514317622
187.0389705 1.462102102
241.0495352 2.083270452
243.0651853 1.121085666
245.0808353 1.553684765
253.0495352 1.097790574
255.0651853 1.083516336
257.0444498 1.58148772
269.0444498 3.139591711
271.0600999 5.433960768
273.0757499 7.695486179
283.0600999 10.13862252
285.0393644 1.194152524
301.0706646 23.45655746

Name: +ve in-silico MS/MS by CFM-ID for HBGYGRWDBPZDTD-UHFFFAOYSA-N
ID: HBGYGRWDBPZDTD-UHFFFAOYSA-N
Comment: Energy2
Num peaks: 31
67.01784114 1.083763264
79.01784114 3.662704709
81.0334912 3.248201287
83.04914126 1.21685846
105.0334912 3.349860817
107.0127558 2.322411034
109.0284058 4.951316066
111.0440559 1.893520514
121.0284058 4.781920786
123.0440559 1.78432117
133.0284058 1.489584323
137.0233204 6.796648273
139.0389705 2.335186119
151.0389705 1.460978589
161.0233204 4.879788922
163.0389705 1.547188517
185.0233204 3.626979186
211.0389705 2.039314743
213.0546206 1.140122999
225.0546206 1.54772987
227.0338851 1.403636418
227.0702706 1.691287917
241.0495352 1.428414903
253.0495352 2.575799209
255.0651853 2.61235843
257.0444498 2.651567016
259.0600999 1.262679264
271.0600999 1.07692648
273.0757499 1.128020636
283.0600999 3.120531959
285.0393644 1.694328481

Name: +ve in-silico MS/MS by CFM-ID for GCNNYMGPFTUNLI-UHFFFAOYSA-N
ID: GCNNYMGPFTUNLI-UHFFFAOYSA-N
Comment: Energy0
Num peaks: 6
109.0284058 1.237856061
137.0597059 1.193338085
265.0495352 2.232852153
269.0444498 3.364155825
283.0600999 20.34590919
301.0706646 61.12644627

Name: +ve in-silico MS/MS by CFM-ID for GCNNYMGPFTUNLI-UHFFFAOYSA-N
ID: GCNNYMGPFTUNLI-UHFFFAOYSA-N
Comment: Energy1
Num peaks: 15
109.0284058 2.733147955
121.0284058 1.456982708
135.0076704 8.084278333
135.0440559 2.118104161
137.0233204 11.89061847
137.0597059 2.068221129
139.0389705 1.823985036
163.0389705 7.134562686
165.0546206 11.30769587
255.0651853 1.535869805
269.0444498 2.560972803
271.0600999 3.852658812
273.0757499 9.624268593
283.0600999 6.344814674
301.0706646 8.699226095

Name: +ve in-silico MS/MS by CFM-ID for GCNNYMGPFTUNLI-UHFFFAOYSA-N
ID: GCNNYMGPFTUNLI-UHFFFAOYSA-N
Comment: Energy2
Num peaks: 31
49.00727645 1.876202909
51.02292652 1.394455053
69.0334912 1.522193967
77.00219107 2.706552927
79.01784114 2.370991778
105.0334912 1.430105971
109.0284058 2.670812372
121.0284058 2.504036509
135.0076704 2.270773686
135.0440559 3.303316212
137.0233204 2.472285613
149.0597059 2.008744503
163.0389705 1.73451854
165.0546206 1.33708308
211.0389705 2.496458707
213.0182351 1.629416662
215.0338851 1.440722719
225.0546206 1.585251611
227.0702706 1.851574273
229.0495352 1.436420853
239.0338851 2.666917843
241.0495352 1.518809728
251.0338851 1.538157803
253.0495352 3.112862884
255.0651853 2.954266082
257.0444498 2.168450358
265.0495352 3.918276098
269.0444498 2.140886237
271.0600999 1.991556518
283.0600999 2.432605345
285.0393644 1.531440447

Name: +ve in-silico MS/MS by CFM-ID for XFAMBGFUJZVEQW-UHFFFAOYSA-N
ID: XFAMBGFUJZVEQW-UHFFFAOYSA-N
Comment: Energy0
Num peaks: 6
139.0389705 3.153592709
163.0389705 2.199813555
269.0444498 1.960608223
273.0757499 2.728521603
283.0600999 13.34249736
301.0706646 66.76415804

Name: +ve in-silico MS/MS by CFM-ID for XFAMBGFUJZVEQW-UHFFFAOYSA-N
ID: XFAMBGFUJZVEQW-UHFFFAOYSA-N
Comment: Energy1
Num peaks: 17
107.0127558 1.020202265
109.0284058 1.643875347
137.0233204 7.592703229
139.0389705 9.216040662
163.0389705 1.399474462
175.0389705 1.155775835
241.0495352 1.790678784
243.0651853 1.13069736
245.0808353 1.555124446
255.0651853 1.036369384
257.0444498 1.784452967
259.0600999 1.005107184
269.0444498 3.316249518
271.0600999 5.526741802
273.0757499 7.907613509
283.0600999 10.18108948
301.0706646 22.99580458

Name: +ve in-silico MS/MS by CFM-ID for XFAMBGFUJZVEQW-UHFFFAOYSA-N
ID: XFAMBGFUJZVEQW-UHFFFAOYSA-N
Comment: Energy2
Num peaks: 31
67.01784114 1.386438906
77.00219107 1.069818417
89.00219107 5.467029461
91.01784114 2.358930599
105.0334912 1.659448504
109.0284058 1.058378982
121.0284058 4.166975518
123.0440559 1.76449212
133.0284058 2.972979525
137.0233204 3.669633822
147.0440559 1.116649625
151.0389705 1.346164441
161.0233204 3.535790859
163.0389705 3.224274817
185.0233204 2.447512164
199.0389705 2.372243015
209.0233204 2.846622882
211.0389705 4.892159565
213.0546206 2.162381224
225.0182351 1.988973185
225.0546206 1.61655962
227.0338851 2.045956849
227.0702706 1.468116732
241.0495352 2.213124988
253.0495352 1.775211908
255.0651853 2.312380653
257.0444498 2.159535923
259.0600999 1.167929707
271.0600999 1.186635491
273.0757499 1.522439452
283.0600999 2.478838702

Name: +ve in-silico MS/MS by CFM-ID for QLPXJOSOFOPAMO-DCXZOGHSSA-N
ID: QLPXJOSOFOPAMO-DCXZOGHSSA-N
Comment: Energy0
Num peaks: 6
175.0389705 1.399298166
293.0444498 1.559043939
295.0600999 1.085941276
305.0444498 15.01097631
307.0237144 3.837621537
323.0550145 72.25532272

Name: +ve in-silico MS/MS by CFM-ID for QLPXJOSOFOPAMO-DCXZOGHSSA-N
ID: QLPXJOSOFOPAMO-DCXZOGHSSA-N
Comment: Energy1
Num peaks: 8
121.0284058 15.56845284
123.0440559 2.10644529
175.0389705 2.86632633
201.0182351 11.55445226
203.0338851 13.10995489
295.0600999 15.5103393
305.0444498 6.49688194
323.0550145 13.36053734

Name: +ve in-silico MS/MS by CFM-ID for QLPXJOSOFOPAMO-DCXZOGHSSA-N
ID: QLPXJOSOFOPAMO-DCXZOGHSSA-N
Comment: Energy2
Num peaks: 31
39.02292652 3.243560524
41.03857658 1.777347497
49.00727645 1.68404583
51.02292652 1.193804405
53.00219107 1.347564465
65.00219107 1.120222579
65.03857658 2.539814694
67.01784114 1.390849538
77.00219107 0.952682398
93.0334912 2.111188277
105.0334912 5.153682313
121.0284058 10.0055267
131.0127558 2.407829169
133.0284058 0.9138602267
135.0076704 1.318207602
147.0076704 1.008046174
147.0440559 1.095809973
149.0233204 1.007262263
159.0440559 2.399358261
175.0389705 4.388346614
185.0233204 4.787590174
201.0182351 6.57993603
203.0338851 1.931248946
261.0182351 1.349885203
263.0338851 1.044222747
275.0338851 0.8867298891
277.0495352 4.704802417
293.0444498 0.9217809466
295.0600999 1.670302274
305.0444498 5.024188532
307.0237144 1.538473734

Name: +ve in-silico MS/MS by CFM-ID for HAQBTDDAPNUETN-UHFFFAOYSA-N
ID: HAQBTDDAPNUETN-UHFFFAOYSA-N
Comment: Energy0
Num peaks: 6
245.0444498 0.8163713399
269.0444498 5.30686813
271.0600999 4.825299908
273.0757499 1.372070965
283.0600999 12.08348638
301.0706646 70.3735628

Name: +ve in-silico MS/MS by CFM-ID for HAQBTDDAPNUETN-UHFFFAOYSA-N
ID: HAQBTDDAPNUETN-UHFFFAOYSA-N
Comment: Energy1
Num peaks: 7
255.0651853 3.416444911
257.0808353 3.504168657
269.0444498 7.2761274
271.0600999 8.510872729
273.0757499 10.82238554
283.0600999 17.01544938
301.0706646 31.83229168

Name: +ve in-silico MS/MS by CFM-ID for HAQBTDDAPNUETN-UHFFFAOYSA-N
ID: HAQBTDDAPNUETN-UHFFFAOYSA-N
Comment: Energy2
Num peaks: 29
15.02292652 1.047059598
41.00219107 1.369238098
53.00219107 1.034224043
55.01784114 1.211487043
123.0440559 1.702530105
151.0389705 0.9708057503
199.0389705 1.019826701
201.0546206 1.6012854
215.0338851 4.434678324
217.0495352 1.952193612
225.0546206 3.329909425
227.0338851 4.378624118
229.0495352 3.474666492
231.0287997 1.68582801
239.0338851 1.332287056
241.0495352 7.007399681
243.0287997 1.01949357
243.0651853 2.053972614
245.0444498 1.653154583
253.0131497 1.36258776
253.0495352 8.137377886
255.0287997 5.288057479
255.0651853 6.538602903
257.0444498 4.559170269
269.0444498 2.42557419
271.0600999 2.656692464
273.0757499 1.795634347
283.0600999 3.688839052
285.0393644 1.398397368

Name: +ve in-silico MS/MS by CFM-ID for KTEBZKXXNMHJFH-UHFFFAOYSA-N
ID: KTEBZKXXNMHJFH-UHFFFAOYSA-N
Comment: Energy0
Num peaks: 6
279.0651853 2.73636211
295.0600999 28.10844096
297.0757499 3.249084552
311.0550145 3.599096436
323.0550145 23.40800659
341.0655792 33.98489521

Name: +ve in-silico MS/MS by CFM-ID for KTEBZKXXNMHJFH-UHFFFAOYSA-N
ID: KTEBZKXXNMHJFH-UHFFFAOYSA-N
Comment: Energy1
Num peaks: 6
251.0702706 6.059563665
267.0651853 9.631180986
279.0651853 10.13361727
295.0600999 33.21938115
323.0550145 19.85652307
341.0655792 8.093666309

Name: +ve in-silico MS/MS by CFM-ID for KTEBZKXXNMHJFH-UHFFFAOYSA-N
ID: KTEBZKXXNMHJFH-UHFFFAOYSA-N
Comment: Energy2
Num peaks: 10
239.0338851 10.03586393
241.0495352 2.401807031
251.0702706 25.33707157
253.0495352 3.552663698
255.0287997 2.152718068
267.0651853 10.13349088
279.0651853 7.860069918
293.0444498 4.134973954
295.0600999 14.11182215
311.0550145 1.947488546

Name: +ve in-silico MS/MS by CFM-ID for GGIPOZCJJKKBBV-VFZGTOFNSA-N
ID: GGIPOZCJJKKBBV-VFZGTOFNSA-N
Comment: Energy0
Num peaks: 6
109.0284058 2.15993939
123.0440559 2.118204372
125.0233204 29.049529
271.0600999 4.900685562
273.0757499 1.709903492
301.0706646 47.68793301

Name: +ve in-silico MS/MS by CFM-ID for GGIPOZCJJKKBBV-VFZGTOFNSA-N
ID: GGIPOZCJJKKBBV-VFZGTOFNSA-N
Comment: Energy1
Num peaks: 15
109.0284058 4.394919417
125.0233204 18.411368
137.0233204 2.090457689
139.0389705 2.559108672
163.0389705 1.920335299
175.0389705 3.219487668
191.0338851 1.497877785
193.0495352 2.078424465
253.0495352 1.284333618
269.0444498 1.535152583
271.0600999 7.643058275
273.0757499 3.18879142
283.0600999 3.102859944
285.0393644 5.328169643
301.0706646 22.77451679

Name: +ve in-silico MS/MS by CFM-ID for GGIPOZCJJKKBBV-VFZGTOFNSA-N
ID: GGIPOZCJJKKBBV-VFZGTOFNSA-N
Comment: Energy2
Num peaks: 25
39.02292652 3.369624972
49.00727645 3.931100403
51.02292652 5.179340863
53.00219107 1.812490467
53.03857658 1.447375833
65.00219107 9.740554938
67.01784114 5.800085903
69.0334912 7.65999394
79.01784114 1.198175539
79.05422664 1.55662972
81.0334912 2.075702101
92.99710569 1.23308414
95.01275576 2.448304607
95.04914126 1.638968912
97.02840582 3.682626386
109.0284058 4.751872351
111.0440559 1.436029509
123.0440559 2.802358578
125.0233204 9.509320966
125.0597059 1.436426173
135.0440559 1.435756112
145.0284058 1.696595093
147.0440559 1.011071231
163.0389705 2.243529944
283.0600999 1.348126817

Name: +ve in-silico MS/MS by CFM-ID for RIHNIOGZQGGOEU-UHFFFAOYSA-N
ID: RIHNIOGZQGGOEU-UHFFFAOYSA-N
Comment: Energy0
Num peaks: 6
95.04914126 1.104337727
233.0444498 0.9874754937
271.0600999 1.064809997
273.0757499 2.083154778
283.0600999 11.65786109
301.0706646 73.52104554

Name: +ve in-silico MS/MS by CFM-ID for RIHNIOGZQGGOEU-UHFFFAOYSA-N
ID: RIHNIOGZQGGOEU-UHFFFAOYSA-N
Comment: Energy1
Num peaks: 18
95.04914126 3.198102338
105.0334912 1.386191517
107.0491413 1.510035777
149.0233204 1.055674509
167.0338851 0.945409031
207.0287997 2.606262346
231.0287997 1.224075909
243.0651853 0.9229300179
255.0287997 0.9455092894
255.0651853 1.076692744
257.0444498 1.824254573
259.0600999 2.028714687
269.0444498 1.539780489
271.0600999 6.202674296
273.0757499 8.653163454
275.0550145 1.320822333
283.0600999 11.42511722
301.0706646 32.3862978

Name: +ve in-silico MS/MS by CFM-ID for RIHNIOGZQGGOEU-UHFFFAOYSA-N
ID: RIHNIOGZQGGOEU-UHFFFAOYSA-N
Comment: Energy2
Num peaks: 31
49.00727645 1.667970165
51.02292652 0.8317621499
63.02292652 3.589050918
65.03857658 4.498323641
75.02292652 2.386123425
77.00219107 3.581861087
77.03857658 5.259020808
79.01784114 1.901028198
79.05422664 0.8567321629
81.0334912 1.420064836
83.04914126 0.7372820378
93.0334912 2.384153526
95.01275576 2.096431001
95.04914126 1.691686706
105.0334912 8.199930022
107.0491413 6.269329307
121.0284058 8.08511747
123.0440559 0.7838791639
135.0440559 1.748907145
137.0233204 2.540731854
139.0389705 0.9412340557
149.0233204 4.04825209
151.0389705 1.451576396
163.002585 2.221106053
165.0182351 1.300480384
179.0338851 1.141813309
203.0338851 0.8781319707
241.0495352 0.7196349817
243.0651853 0.7997533772
283.0600999 2.035534559
285.0393644 0.7436274476

Name: +ve in-silico MS/MS by CFM-ID for SLKYVJWZJRRXFL-UHFFFAOYSA-N
ID: SLKYVJWZJRRXFL-UHFFFAOYSA-N
Comment: Energy0
Num peaks: 6
191.0338851 4.188298908
269.0444498 4.096371989
271.0600999 1.573575313
273.0757499 1.851129176
283.0600999 11.97110715
301.0706646 65.80702985

Name: +ve in-silico MS/MS by CFM-ID for SLKYVJWZJRRXFL-UHFFFAOYSA-N
ID: SLKYVJWZJRRXFL-UHFFFAOYSA-N
Comment: Energy1
Num peaks: 18
109.0284058 2.223662124
191.0338851 4.499743091
205.0495352 1.115472307
215.0338851 1.095408452
241.0495352 2.982661309
243.0287997 1.878617952
245.0444498 1.597996303
247.0600999 1.875619338
255.0651853 3.146164406
257.0444498 2.280252797
257.0808353 2.025474849
259.0600999 2.090899804
269.0444498 4.098857111
271.0600999 5.956658421
273.0757499 15.2289748
283.0600999 8.90489284
285.0393644 1.818475054
301.0706646 18.05298576

Name: +ve in-silico MS/MS by CFM-ID for SLKYVJWZJRRXFL-UHFFFAOYSA-N
ID: SLKYVJWZJRRXFL-UHFFFAOYSA-N
Comment: Energy2
Num peaks: 31
39.02292652 1.188914672
55.01784114 1.094992823
131.0127558 4.399453396
133.0284058 3.002381043
135.0440559 1.781029764
147.0440559 1.752404833
159.0076704 1.247600174
163.0389705 1.839787417
175.0389705 2.523108797
189.0546206 1.103700703
191.0338851 1.223801559
205.0495352 2.229498115
211.0389705 1.197850415
213.0546206 1.527968279
215.0338851 6.328280902
217.0495352 4.036058147
225.0546206 1.049639933
241.0495352 6.423432281
243.0287997 1.248124209
243.0651853 1.541543672
245.0444498 1.804665739
245.0808353 1.797015102
247.0600999 1.289906345
253.0495352 2.338525046
255.0651853 6.409289521
257.0444498 4.34671463
259.0600999 2.121573795
271.0600999 1.143004056
273.0757499 2.101965344
283.0600999 2.49076683
285.0393644 1.286071851

Name: +ve in-silico MS/MS by CFM-ID for XUWPJKDMEZSVTP-LTYMHZPRSA-N
ID: XUWPJKDMEZSVTP-LTYMHZPRSA-N
Comment: Energy0
Num peaks: 6
199.0389705 1.624840866
217.0495352 2.439226635
255.0651853 1.27821654
265.0495352 3.872566004
283.0600999 22.60093961
301.0706646 55.78559282

Name: +ve in-silico MS/MS by CFM-ID for XUWPJKDMEZSVTP-LTYMHZPRSA-N
ID: XUWPJKDMEZSVTP-LTYMHZPRSA-N
Comment: Energy1
Num peaks: 25
77.00219107 1.558038047
79.01784114 3.403172487
81.0334912 1.517829718
121.0284058 12.85990035
123.0440559 1.253563683
153.0182351 2.237941718
171.0440559 1.408582047
173.0597059 1.74254299
177.0182351 2.55903084
179.0338851 2.11100243
181.0284058 1.934457669
181.0495352 3.342727023
183.0440559 1.829539496
187.0389705 1.303218346
197.0233204 9.411314583
199.0389705 7.061898835
201.0546206 3.697302123
239.0338851 1.412005556
245.0444498 1.291489906
257.0444498 1.710647963
265.0495352 1.502409522
273.0393644 3.035436942
273.0757499 2.779687643
283.0600999 4.804263223
301.0706646 5.181192239

Name: +ve in-silico MS/MS by CFM-ID for XUWPJKDMEZSVTP-LTYMHZPRSA-N
ID: XUWPJKDMEZSVTP-LTYMHZPRSA-N
Comment: Energy2
Num peaks: 31
25.00727645 1.676723939
39.02292652 2.013167017
41.00219107 1.224978182
41.03857658 1.332603986
43.01784114 1.467041896
49.00727645 2.747243828
51.02292652 1.640135855
77.00219107 1.107302361
79.01784114 1.866399516
85.02840582 1.944196294
93.0334912 1.537594305
97.02840582 1.416651767
101.0233204 1.877428822
105.0334912 1.622788666
121.0284058 5.3431045
169.0284058 1.270485483
177.0182351 0.9952066316
181.0284058 1.556327307
183.0440559 3.807762158
187.0389705 2.583313636
189.0546206 1.814838489
197.0233204 3.226738158
199.0389705 5.087053361
201.0182351 1.236961147
241.0495352 1.140974357
255.0651853 1.951922438
257.0444498 0.9946071606
259.0600999 0.9631827397
265.0495352 5.738602395
283.0600999 2.211902902
285.0393644 1.312785608

Name: +ve in-silico MS/MS by CFM-ID for QVWMWAQFMBMYAB-UHFFFAOYSA-N
ID: QVWMWAQFMBMYAB-UHFFFAOYSA-N
Comment: Energy0
Num peaks: 6
123.0440559 1.951410591
271.0600999 1.15983359
273.0393644 0.8081235906
283.0600999 16.24912067
285.0393644 1.043817781
301.0706646 70.04473111

Name: +ve in-silico MS/MS by CFM-ID for QVWMWAQFMBMYAB-UHFFFAOYSA-N
ID: QVWMWAQFMBMYAB-UHFFFAOYSA-N
Comment: Energy1
Num peaks: 9
123.0440559 1.362694616
245.0444498 1.371730138
257.0444498 1.772853549
259.0600999 1.832431613
271.0600999 2.488165632
273.0757499 6.754382163
283.0600999 20.66282834
285.0393644 1.738165577
301.0706646 42.2845055

Name: +ve in-silico MS/MS by CFM-ID for QVWMWAQFMBMYAB-UHFFFAOYSA-N
ID: QVWMWAQFMBMYAB-UHFFFAOYSA-N
Comment: Energy2
Num peaks: 31
39.02292652 1.796270977
53.00219107 1.756850901
55.01784114 2.047049802
67.01784114 2.502291184
69.0334912 1.316704821
79.01784114 1.433428859
81.0334912 1.759215489
95.04914126 1.242412484
111.0440559 1.087948193
137.0233204 3.763670062
147.0440559 1.601650973
149.0233204 2.076269731
151.0389705 1.646236601
153.0182351 4.05967283
173.0233204 1.098763224
179.0338851 2.173977399
185.0233204 1.083606654
191.0338851 2.085233223
201.0182351 5.272734434
203.0338851 2.281886084
215.0338851 1.21109076
227.0338851 1.383728041
229.0495352 1.859580598
239.0338851 2.554983812
243.0287997 1.858894005
255.0651853 3.857448436
257.0444498 4.533485903
259.0600999 2.138775107
273.0757499 1.358925318
283.0600999 4.172442554
285.0393644 2.055865793

Name: +ve in-silico MS/MS by CFM-ID for GGIPOZCJJKKBBV-RFAUZJTJSA-N
ID: GGIPOZCJJKKBBV-RFAUZJTJSA-N
Comment: Energy0
Num peaks: 6
109.0284058 2.15993939
123.0440559 2.118204372
125.0233204 29.049529
271.0600999 4.900685562
273.0757499 1.709903492
301.0706646 47.68793301

Name: +ve in-silico MS/MS by CFM-ID for GGIPOZCJJKKBBV-RFAUZJTJSA-N
ID: GGIPOZCJJKKBBV-RFAUZJTJSA-N
Comment: Energy1
Num peaks: 15
109.0284058 4.394919417
125.0233204 18.411368
137.0233204 2.090457689
139.0389705 2.559108672
163.0389705 1.920335299
175.0389705 3.219487668
191.0338851 1.497877785
193.0495352 2.078424465
253.0495352 1.284333618
269.0444498 1.535152583
271.0600999 7.643058275
273.0757499 3.18879142
283.0600999 3.102859944
285.0393644 5.328169643
301.0706646 22.77451679

Name: +ve in-silico MS/MS by CFM-ID for GGIPOZCJJKKBBV-RFAUZJTJSA-N
ID: GGIPOZCJJKKBBV-RFAUZJTJSA-N
Comment: Energy2
Num peaks: 25
39.02292652 3.369624972
49.00727645 3.931100403
51.02292652 5.179340863
53.00219107 1.812490467
53.03857658 1.447375833
65.00219107 9.740554938
67.01784114 5.800085903
69.0334912 7.65999394
79.01784114 1.198175539
79.05422664 1.55662972
81.0334912 2.075702101
92.99710569 1.23308414
95.01275576 2.448304607
95.04914126 1.638968912
97.02840582 3.682626386
109.0284058 4.751872351
111.0440559 1.436029509
123.0440559 2.802358578
125.0233204 9.509320966
125.0597059 1.436426173
135.0440559 1.435756112
145.0284058 1.696595093
147.0440559 1.011071231
163.0389705 2.243529944
283.0600999 1.348126817

Name: +ve in-silico MS/MS by CFM-ID for SOAAVOVYHYIZBK-UHFFFAOYSA-N
ID: SOAAVOVYHYIZBK-UHFFFAOYSA-N
Comment: Energy0
Num peaks: 6
79.05422664 1.163397453
269.0444498 1.58888214
271.0600999 1.294121642
273.0757499 1.411153743
283.0600999 10.12954396
301.0706646 78.39182747

Name: +ve in-silico MS/MS by CFM-ID for SOAAVOVYHYIZBK-UHFFFAOYSA-N
ID: SOAAVOVYHYIZBK-UHFFFAOYSA-N
Comment: Energy1
Num peaks: 13
79.05422664 3.79492403
91.05422664 1.822446556
137.0233204 1.325388757
139.0389705 1.319782085
183.0287997 1.029938052
223.0237144 2.86214675
257.0444498 1.19908381
269.0444498 2.668188983
271.0600999 5.920044075
273.0757499 9.743411481
283.0600999 10.85225373
285.0393644 1.64105387
301.0706646 35.87802976

Name: +ve in-silico MS/MS by CFM-ID for SOAAVOVYHYIZBK-UHFFFAOYSA-N
ID: SOAAVOVYHYIZBK-UHFFFAOYSA-N
Comment: Energy2
Num peaks: 31
39.02292652 1.079422096
49.00727645 4.094414215
51.02292652 3.111653704
55.01784114 1.398564715
63.02292652 3.89276097
65.03857658 2.336698087
75.02292652 1.433134003
79.05422664 3.655024349
80.99710569 0.902762635
91.05422664 13.68790014
105.0334912 8.873225758
107.0491413 4.355423217
117.0334912 0.8368964437
125.0233204 1.051572918
137.0233204 3.894685522
139.0389705 2.534430605
147.0440559 1.451509242
151.002585 1.418042072
151.0389705 0.7140403189
153.0182351 2.36326832
165.0182351 2.847156945
167.0338851 1.740226963
171.0440559 1.110068085
181.0131497 0.8757422014
211.0389705 0.759951012
213.0546206 0.9232812162
229.0495352 1.263970302
245.0808353 1.064121208
257.0444498 2.059141531
283.0600999 1.815898765
285.0393644 0.9281768111

Name: +ve in-silico MS/MS by CFM-ID for KVXCWSDWGOWJSF-UHFFFAOYSA-N
ID: KVXCWSDWGOWJSF-UHFFFAOYSA-N
Comment: Energy0
Num peaks: 6
137.0233204 3.501463567
137.0597059 1.537349896
269.0444498 1.858904536
283.0600999 30.1749685
285.0393644 1.714342202
301.0706646 52.57395755

Name: +ve in-silico MS/MS by CFM-ID for KVXCWSDWGOWJSF-UHFFFAOYSA-N
ID: KVXCWSDWGOWJSF-UHFFFAOYSA-N
Comment: Energy1
Num peaks: 10
119.0127558 2.732499414
137.0233204 8.260107369
137.0597059 4.159590091
251.0338851 2.047847276
255.0651853 3.801565291
257.0444498 2.792170603
269.0444498 2.62339849
273.0757499 12.31273503
283.0600999 21.85459283
301.0706646 20.3954234

Name: +ve in-silico MS/MS by CFM-ID for KVXCWSDWGOWJSF-UHFFFAOYSA-N
ID: KVXCWSDWGOWJSF-UHFFFAOYSA-N
Comment: Energy2
Num peaks: 31
15.02292652 1.56098561
41.00219107 1.700777555
43.01784114 3.132866243
49.00727645 3.593835355
51.02292652 1.348658139
55.01784114 1.385135324
67.01784114 4.445258929
91.01784114 1.960404111
93.0334912 2.005844472
95.01275576 1.842853317
109.0284058 4.102656585
119.0127558 4.967793302
137.0233204 4.775665155
137.0597059 2.919561994
191.0338851 1.584667148
195.0076704 1.757050645
203.0702706 1.536111053
213.0182351 1.824181476
215.0338851 2.286752106
227.0338851 3.072169533
231.0651853 1.525183383
239.0338851 1.738572636
243.0287997 1.7765311
251.0338851 1.698102376
253.0495352 2.443589376
255.0287997 1.950626903
255.0651853 2.611848034
257.0444498 3.037720934
267.0287997 2.529183188
283.0600999 2.252786655
285.0393644 1.79457477

Name: +ve in-silico MS/MS by CFM-ID for IOPGGNYCFGEWPF-UHFFFAOYSA-N
ID: IOPGGNYCFGEWPF-UHFFFAOYSA-N
Comment: Energy0
Num peaks: 6
123.0440559 2.556809364
151.0389705 1.431918848
269.0444498 3.411154096
271.0600999 1.20985209
283.0600999 22.39987726
301.0706646 61.56440569

Name: +ve in-silico MS/MS by CFM-ID for IOPGGNYCFGEWPF-UHFFFAOYSA-N
ID: IOPGGNYCFGEWPF-UHFFFAOYSA-N
Comment: Energy1
Num peaks: 10
121.0284058 2.220815611
123.0440559 4.631850439
147.0076704 2.869269159
149.0233204 14.66990167
151.0389705 22.47714608
153.0546206 2.117272837
271.0600999 3.813262603
273.0757499 11.73525336
283.0600999 7.821660338
301.0706646 9.210849092

Name: +ve in-silico MS/MS by CFM-ID for IOPGGNYCFGEWPF-UHFFFAOYSA-N
ID: IOPGGNYCFGEWPF-UHFFFAOYSA-N
Comment: Energy2
Num peaks: 31
39.02292652 1.605795175
65.03857658 1.228373879
67.01784114 1.050682019
81.0334912 1.045564055
89.00219107 1.730673148
91.01784114 1.011049523
93.0334912 1.514473781
95.04914126 1.522332145
107.0491413 1.977765529
121.0284058 5.16257173
123.0440559 5.544884946
133.0284058 1.991357584
135.0440559 3.250218744
147.0076704 3.426234825
149.0233204 5.93769612
151.0389705 5.3611122
213.0546206 1.126733668
217.0495352 1.071382726
227.0338851 1.403626757
227.0702706 2.262354499
229.0495352 2.310756024
241.0495352 1.793711694
243.0287997 0.9987961107
251.0338851 1.34970096
253.0495352 4.383042627
255.0651853 2.473374867
257.0444498 1.845403153
271.0600999 1.230133343
273.0757499 1.63671442
283.0600999 3.012114382
285.0393644 1.438654841

Name: +ve in-silico MS/MS by CFM-ID for MTBJNAQFBNXUII-UHFFFAOYSA-N
ID: MTBJNAQFBNXUII-UHFFFAOYSA-N
Comment: Energy0
Num peaks: 6
123.0440559 2.524773069
151.0389705 1.407198968
269.0444498 3.336107318
271.0600999 1.122850624
283.0600999 23.51764806
301.0706646 60.26541627

Name: +ve in-silico MS/MS by CFM-ID for MTBJNAQFBNXUII-UHFFFAOYSA-N
ID: MTBJNAQFBNXUII-UHFFFAOYSA-N
Comment: Energy1
Num peaks: 10
121.0284058 2.381725819
123.0440559 4.398383231
147.0076704 2.925968626
149.0233204 14.98545344
151.0389705 23.31820278
153.0546206 2.158677908
271.0600999 2.855343117
273.0757499 10.04755446
283.0600999 8.724498005
301.0706646 9.482635044

Name: +ve in-silico MS/MS by CFM-ID for MTBJNAQFBNXUII-UHFFFAOYSA-N
ID: MTBJNAQFBNXUII-UHFFFAOYSA-N
Comment: Energy2
Num peaks: 31
53.00219107 1.740638583
55.01784114 1.20399389
67.01784114 1.200177922
77.00219107 2.799496384
79.01784114 1.124963443
81.0334912 1.146555991
107.0491413 2.026174973
121.0284058 5.851894524
123.0440559 6.471265158
133.0284058 2.55935825
135.0440559 3.63722691
147.0076704 3.460710324
149.0233204 5.636788802
151.0389705 5.307127273
179.0338851 1.29894978
203.0338851 1.138219612
227.0338851 1.197614411
229.0495352 1.485028386
241.0495352 1.131036387
243.0287997 1.365183285
245.0444498 1.404618672
251.0338851 2.3467678
253.0495352 4.736151206
255.0651853 3.440482975
257.0444498 1.398438818
259.0600999 1.073539972
265.0495352 1.691064763
271.0600999 1.808185503
273.0757499 1.943678515
283.0600999 3.195857733
285.0393644 1.85495256

Name: +ve in-silico MS/MS by CFM-ID for JZKMGBIDNPULDV-CVEARBPZSA-N
ID: JZKMGBIDNPULDV-CVEARBPZSA-N
Comment: Energy0
Num peaks: 6
121.0284058 10.33765628
123.0440559 5.67909966
137.0233204 6.977861819
179.0338851 5.044490365
283.0600999 8.013444833
301.0706646 51.25424728

Name: +ve in-silico MS/MS by CFM-ID for JZKMGBIDNPULDV-CVEARBPZSA-N
ID: JZKMGBIDNPULDV-CVEARBPZSA-N
Comment: Energy1
Num peaks: 8
93.0334912 3.507823253
95.04914126 4.193700022
121.0284058 32.42127624
123.0440559 23.89194928
137.0233204 7.020586065
273.0757499 2.849927019
283.0600999 2.176704844
301.0706646 4.7882363

Name: +ve in-silico MS/MS by CFM-ID for JZKMGBIDNPULDV-CVEARBPZSA-N
ID: JZKMGBIDNPULDV-CVEARBPZSA-N
Comment: Energy2
Num peaks: 22
39.02292652 1.29822552
49.00727645 3.276730603
63.02292652 4.963686554
65.00219107 2.291460495
65.03857658 6.645340322
67.01784114 2.244554834
69.0334912 1.583554568
77.00219107 6.20790878
79.01784114 3.809934437
81.0334912 3.803281509
91.01784114 2.276899777
93.0334912 3.723312849
95.01275576 1.390444903
95.04914126 5.089738944
105.0334912 2.4282446
107.0127558 1.226137945
109.0284058 2.535493322
111.0440559 2.008771815
121.0284058 13.4260033
123.0440559 3.7982006
137.0233204 5.514429826
139.0389705 1.273470083

Name: +ve in-silico MS/MS by CFM-ID for RBRJYBKTOSZUCR-RZNTYIFUSA-N
ID: RBRJYBKTOSZUCR-RZNTYIFUSA-N
Comment: Energy0
Num peaks: 6
121.0284058 21.86229347
123.0440559 4.804214485
139.0389705 5.714833679
269.0444498 2.857346598
283.0600999 6.473413399
301.0706646 39.5601906

Name: +ve in-silico MS/MS by CFM-ID for RBRJYBKTOSZUCR-RZNTYIFUSA-N
ID: RBRJYBKTOSZUCR-RZNTYIFUSA-N
Comment: Energy1
Num peaks: 16
93.0334912 1.027743359
109.0284058 2.473156569
121.0284058 13.62789268
123.0440559 8.597591753
139.0389705 2.565057949
149.0233204 1.213538554
151.0389705 3.230704197
165.0182351 5.276347236
167.0338851 15.71412269
179.0338851 1.327514381
191.0338851 2.132492452
269.0444498 2.559044337
271.0600999 3.013918645
273.0757499 3.798871036
283.0600999 4.023817139
301.0706646 9.876320569

Name: +ve in-silico MS/MS by CFM-ID for RBRJYBKTOSZUCR-RZNTYIFUSA-N
ID: RBRJYBKTOSZUCR-RZNTYIFUSA-N
Comment: Energy2
Num peaks: 31
39.02292652 1.230054195
49.00727645 3.209232909
51.02292652 1.940905755
65.03857658 4.588256241
75.02292652 4.311680107
77.00219107 1.092073583
77.03857658 1.147867201
79.01784114 0.9597950759
81.0334912 1.350790128
83.01275576 1.091186887
91.01784114 1.108071353
93.0334912 2.243334755
95.04914126 1.670658322
97.02840582 4.120034152
103.0178411 1.359614137
109.0284058 1.531325089
119.0491413 2.151498838
121.0284058 10.40514812
123.0076704 1.254346763
123.0440559 4.338054537
131.0127558 6.726971418
133.0284058 1.24541407
135.0440559 1.294000546
137.0233204 2.241166432
139.0389705 3.32011005
149.0233204 1.600263981
151.0389705 3.53085901
153.0182351 1.893596467
159.0076704 1.25543329
165.0182351 1.406877774
167.0338851 3.011592415

Name: +ve in-silico MS/MS by CFM-ID for VJFPLCHRWFQSPY-UHFFFAOYSA-N
ID: VJFPLCHRWFQSPY-UHFFFAOYSA-N
Comment: Energy0
Num peaks: 6
269.0444498 4.210257686
271.0600999 1.074462875
273.0757499 0.4913488822
283.0600999 15.11692666
285.0393644 1.195820888
301.0706646 74.91231278

Name: +ve in-silico MS/MS by CFM-ID for VJFPLCHRWFQSPY-UHFFFAOYSA-N
ID: VJFPLCHRWFQSPY-UHFFFAOYSA-N
Comment: Energy1
Num peaks: 7
149.0233204 3.191983326
151.0389705 2.906324986
257.0808353 3.591794554
269.0444498 5.228489135
273.0757499 13.60010404
283.0600999 15.50937359
301.0706646 36.49418568

Name: +ve in-silico MS/MS by CFM-ID for VJFPLCHRWFQSPY-UHFFFAOYSA-N
ID: VJFPLCHRWFQSPY-UHFFFAOYSA-N
Comment: Energy2
Num peaks: 26
39.02292652 3.848367119
41.00219107 0.9178881013
41.03857658 0.9085363303
55.01784114 3.558235048
55.05422664 1.910041129
107.0491413 1.430482985
123.0440559 3.197535866
133.0284058 4.400608444
135.0440559 3.339270182
149.0233204 4.29953731
151.0389705 4.865132482
217.0495352 2.509432203
227.0338851 3.853597344
229.0495352 1.543918306
229.0859207 1.068958811
239.0702706 1.339941153
241.0495352 5.716847283
243.0287997 1.733474613
253.0495352 7.973576148
255.0651853 3.574531695
257.0444498 1.243613793
259.0600999 1.288798789
269.0444498 3.281622781
273.0757499 2.207731525
283.0600999 6.317589088
285.0393644 4.303359312

Name: +ve in-silico MS/MS by CFM-ID for XUBYZJHAYIWTHA-UHFFFAOYSA-N
ID: XUBYZJHAYIWTHA-UHFFFAOYSA-N
Comment: Energy0
Num peaks: 6
107.0491413 1.977714291
193.0131497 1.093809669
273.0757499 1.428361327
275.0550145 1.032152528
283.0600999 13.83022675
301.0706646 67.42210427

Name: +ve in-silico MS/MS by CFM-ID for XUBYZJHAYIWTHA-UHFFFAOYSA-N
ID: XUBYZJHAYIWTHA-UHFFFAOYSA-N
Comment: Energy1
Num peaks: 21
39.02292652 1.697701148
105.0334912 1.33762336
107.0491413 3.174424973
109.0647913 1.768287962
151.002585 0.9510915465
193.0131497 3.484490356
241.0131497 1.231259813
243.0287997 1.8060501
245.0444498 1.641392607
247.0600999 1.227922883
255.0287997 0.8257471922
257.0444498 1.51585025
259.0600999 1.721225985
265.0495352 1.619069642
269.0444498 1.475105815
271.0600999 4.30675679
273.0757499 7.111544163
275.0550145 0.7106258002
283.0600999 12.13475327
285.0393644 1.042035282
301.0706646 29.3567642

Name: +ve in-silico MS/MS by CFM-ID for XUBYZJHAYIWTHA-UHFFFAOYSA-N
ID: XUBYZJHAYIWTHA-UHFFFAOYSA-N
Comment: Energy2
Num peaks: 31
39.02292652 3.167090063
49.00727645 1.237435412
75.02292652 1.881243331
77.03857658 3.996548113
79.05422664 1.991168636
91.05422664 1.84424914
105.0334912 2.35696928
107.0491413 3.603543048
119.0491413 1.772399296
125.0233204 1.185309464
129.0334912 6.827407373
131.0491413 1.056697026
141.0182351 1.285755073
151.002585 2.617648062
153.0182351 1.723957613
165.0182351 1.010940793
171.0440559 1.451558476
177.0182351 1.160163578
193.0131497 0.9502267361
199.0389705 5.362059781
201.0546206 1.209208348
213.0546206 1.018788604
225.0546206 1.20114145
227.0702706 1.36359392
229.0495352 1.788748795
239.0338851 1.265868906
241.0495352 1.520722875
265.0495352 2.289737302
269.0444498 1.084879071
283.0600999 2.037235728
285.0393644 1.249946678

Name: +ve in-silico MS/MS by CFM-ID for SEBVTYCKKTZQMP-UHFFFAOYSA-N
ID: SEBVTYCKKTZQMP-UHFFFAOYSA-N
Comment: Energy0
Num peaks: 6
39.02292652 1.51462629
241.0495352 4.958462062
269.0444498 18.56206498
271.0600999 3.623377449
283.0600999 9.69114244
301.0706646 53.73426962

Name: +ve in-silico MS/MS by CFM-ID for SEBVTYCKKTZQMP-UHFFFAOYSA-N
ID: SEBVTYCKKTZQMP-UHFFFAOYSA-N
Comment: Energy1
Num peaks: 13
39.02292652 1.849733354
41.03857658 5.750876991
77.00219107 1.931726977
109.0284058 2.136297596
175.0389705 2.877229443
241.0495352 12.38947909
253.0495352 1.489363304
269.0444498 16.94742701
271.0600999 1.214420576
273.0757499 1.391738846
275.0550145 1.146079659
283.0600999 8.571529386
301.0706646 23.33504059

Name: +ve in-silico MS/MS by CFM-ID for SEBVTYCKKTZQMP-UHFFFAOYSA-N
ID: SEBVTYCKKTZQMP-UHFFFAOYSA-N
Comment: Energy2
Num peaks: 24
39.02292652 14.84747843
41.03857658 6.638463035
49.00727645 8.489587012
51.02292652 1.023706971
53.00219107 1.137749573
65.00219107 3.837486142
77.00219107 1.817219066
79.01784114 1.30632002
107.0127558 1.34712502
123.0440559 1.698119486
133.0284058 2.884068957
149.0233204 3.319742428
151.0389705 2.211155897
175.0389705 1.582262356
199.0389705 1.778569287
213.0546206 1.408901312
215.0338851 1.618204344
225.0546206 4.643589729
227.0338851 3.310006966
241.0495352 8.246493344
253.0495352 3.16851966
255.0651853 1.145496448
269.0444498 1.999427586
283.0600999 1.058776584

Name: +ve in-silico MS/MS by CFM-ID for QNMYAYDPWHAXCP-FVMDXXJSSA-N
ID: QNMYAYDPWHAXCP-FVMDXXJSSA-N
Comment: Energy0
Num peaks: 6
109.0284058 6.719498325
123.0440559 2.001333742
125.0233204 27.38093852
271.0600999 4.488943092
283.0600999 1.451143228
301.0706646 43.93567301

Name: +ve in-silico MS/MS by CFM-ID for QNMYAYDPWHAXCP-FVMDXXJSSA-N
ID: QNMYAYDPWHAXCP-FVMDXXJSSA-N
Comment: Energy1
Num peaks: 16
97.02840582 2.017952666
109.0284058 5.39266223
125.0233204 15.21111459
137.0233204 1.784684579
139.0389705 2.294137879
163.0389705 1.714323902
175.0389705 3.441047648
191.0338851 1.783395331
193.0495352 2.64254148
255.0651853 1.48748842
269.0444498 1.653896385
271.0600999 8.483078997
273.0757499 4.834398747
283.0600999 4.415986477
285.0393644 4.915282961
301.0706646 19.29177151

Name: +ve in-silico MS/MS by CFM-ID for QNMYAYDPWHAXCP-FVMDXXJSSA-N
ID: QNMYAYDPWHAXCP-FVMDXXJSSA-N
Comment: Energy2
Num peaks: 23
39.02292652 2.41522365
49.00727645 5.529181423
51.02292652 7.467199161
53.00219107 1.93951979
53.03857658 2.871701624
55.01784114 3.205696727
67.01784114 6.393859229
69.0334912 3.065640913
71.01275576 1.221403381
79.05422664 1.221164713
80.99710569 1.691329676
81.0334912 2.13283381
83.01275576 2.701153475
95.01275576 3.213706806
95.04914126 1.533255725
97.02840582 7.227718102
109.0284058 9.76412187
111.0440559 1.867585878
123.0440559 2.208588633
125.0233204 8.241320263
125.0597059 1.251072501
135.0440559 1.373771244
163.0389705 1.491901137

Name: +ve in-silico MS/MS by CFM-ID for NTOABOYFEFSHCA-UHFFFAOYSA-N
ID: NTOABOYFEFSHCA-UHFFFAOYSA-N
Comment: Energy0
Num peaks: 6
91.05422664 3.759794372
93.06987671 1.11409933
271.0600999 0.9529522629
273.0757499 1.621096009
283.0600999 11.25528818
301.0706646 73.85017557

Name: +ve in-silico MS/MS by CFM-ID for NTOABOYFEFSHCA-UHFFFAOYSA-N
ID: NTOABOYFEFSHCA-UHFFFAOYSA-N
Comment: Energy1
Num peaks: 15
91.05422664 7.783757976
93.06987671 3.617246944
103.0542266 1.358553432
105.0698767 1.569375519
169.0131497 0.9914948632
199.0389705 0.9993879634
209.0080643 2.870732171
265.0495352 1.084937838
269.0444498 1.311304994
271.0600999 5.464828454
273.0757499 6.873447421
275.0550145 1.691859221
283.0600999 11.11466866
285.0393644 1.458116872
301.0706646 32.7711738

Name: +ve in-silico MS/MS by CFM-ID for NTOABOYFEFSHCA-UHFFFAOYSA-N
ID: NTOABOYFEFSHCA-UHFFFAOYSA-N
Comment: Energy2
Num peaks: 31
49.00727645 1.638268747
51.02292652 0.9285168761
56.99710569 1.130905018
65.03857658 3.187386085
67.01784114 1.337532422
75.02292652 7.824986189
77.03857658 2.928799219
79.05422664 1.145500421
91.05422664 8.750065892
93.06987671 2.409757214
97.02840582 0.809503463
103.0542266 9.354918703
105.0698767 5.702486465
111.0076704 1.017027446
113.0233204 0.809594252
117.0334912 4.431150255
119.0491413 3.762508632
121.0647913 1.393148119
125.0233204 1.704983465
129.0334912 0.7532566316
141.0182351 1.124314095
151.002585 3.104380854
153.0182351 2.690790206
166.9974996 1.167648878
185.0597059 0.832179263
199.0389705 4.12745195
201.0546206 0.8925142385
229.0495352 0.9834604074
241.0495352 0.9890114073
283.0600999 2.188934256
285.0393644 1.067318697

Name: +ve in-silico MS/MS by CFM-ID for MMLOIDVVVFYPSW-UHFFFAOYSA-N
ID: MMLOIDVVVFYPSW-UHFFFAOYSA-N
Comment: Energy0
Num peaks: 6
97.02840582 0.4991620183
245.0444498 1.298479996
297.0757499 0.4577304046
311.0550145 6.7492965
313.0706646 3.301486908
341.0655792 85.70672142

Name: +ve in-silico MS/MS by CFM-ID for MMLOIDVVVFYPSW-UHFFFAOYSA-N
ID: MMLOIDVVVFYPSW-UHFFFAOYSA-N
Comment: Energy1
Num peaks: 6
165.0546206 5.217848606
177.0546206 3.943366592
283.0600999 6.182044363
311.0550145 19.47510456
313.0706646 13.2255982
341.0655792 33.66931841

Name: +ve in-silico MS/MS by CFM-ID for MMLOIDVVVFYPSW-UHFFFAOYSA-N
ID: MMLOIDVVVFYPSW-UHFFFAOYSA-N
Comment: Energy2
Num peaks: 27
39.02292652 4.941091199
41.00219107 1.135362282
49.00727645 4.53621232
51.02292652 2.924718223
53.00219107 1.816238202
63.02292652 1.167803144
65.03857658 3.756873558
67.01784114 3.255493998
77.00219107 1.215848641
79.01784114 1.456034731
81.0334912 2.581534635
95.01275576 2.545939478
97.02840582 4.036587852
107.0127558 3.164744949
109.0284058 4.434972733
139.0389705 4.461788761
199.0389705 1.635254937
215.0338851 2.360115982
225.0546206 1.390338559
241.0495352 2.512607424
243.0287997 1.198260966
267.0651853 2.230909875
269.0444498 3.689705623
283.0600999 7.683992704
297.0757499 2.275822423
311.0550145 4.352018834
313.0706646 3.874062257

Name: +ve in-silico MS/MS by CFM-ID for XUWPJKDMEZSVTP-XMBDNQPKSA-N
ID: XUWPJKDMEZSVTP-XMBDNQPKSA-N
Comment: Energy0
Num peaks: 6
199.0389705 1.624840866
217.0495352 2.439226635
255.0651853 1.27821654
265.0495352 3.872566004
283.0600999 22.60093961
301.0706646 55.78559282

Name: +ve in-silico MS/MS by CFM-ID for XUWPJKDMEZSVTP-XMBDNQPKSA-N
ID: XUWPJKDMEZSVTP-XMBDNQPKSA-N
Comment: Energy1
Num peaks: 25
77.00219107 1.558038047
79.01784114 3.403172487
81.0334912 1.517829718
121.0284058 12.85990035
123.0440559 1.253563683
153.0182351 2.237941718
171.0440559 1.408582047
173.0597059 1.74254299
177.0182351 2.55903084
179.0338851 2.11100243
181.0284058 1.934457669
181.0495352 3.342727023
183.0440559 1.829539496
187.0389705 1.303218346
197.0233204 9.411314583
199.0389705 7.061898835
201.0546206 3.697302123
239.0338851 1.412005556
245.0444498 1.291489906
257.0444498 1.710647963
265.0495352 1.502409522
273.0393644 3.035436942
273.0757499 2.779687643
283.0600999 4.804263223
301.0706646 5.181192239

Name: +ve in-silico MS/MS by CFM-ID for XUWPJKDMEZSVTP-XMBDNQPKSA-N
ID: XUWPJKDMEZSVTP-XMBDNQPKSA-N
Comment: Energy2
Num peaks: 31
25.00727645 1.676723939
39.02292652 2.013167017
41.00219107 1.224978182
41.03857658 1.332603986
43.01784114 1.467041896
49.00727645 2.747243828
51.02292652 1.640135855
77.00219107 1.107302361
79.01784114 1.866399516
85.02840582 1.944196294
93.0334912 1.537594305
97.02840582 1.416651767
101.0233204 1.877428822
105.0334912 1.622788666
121.0284058 5.3431045
169.0284058 1.270485483
177.0182351 0.9952066316
181.0284058 1.556327307
183.0440559 3.807762158
187.0389705 2.583313636
189.0546206 1.814838489
197.0233204 3.226738158
199.0389705 5.087053361
201.0182351 1.236961147
241.0495352 1.140974357
255.0651853 1.951922438
257.0444498 0.9946071606
259.0600999 0.9631827397
265.0495352 5.738602395
283.0600999 2.211902902
285.0393644 1.312785608

Name: +ve in-silico MS/MS by CFM-ID for FJGNEWVNLUZEIN-UHFFFAOYSA-N
ID: FJGNEWVNLUZEIN-UHFFFAOYSA-N
Comment: Energy0
Num peaks: 6
257.0444498 0.1828710487
259.0600999 0.2094669166
273.0757499 0.330802879
283.0600999 43.59779269
285.0393644 0.2625253235
301.0706646 54.38159751

Name: +ve in-silico MS/MS by CFM-ID for FJGNEWVNLUZEIN-UHFFFAOYSA-N
ID: FJGNEWVNLUZEIN-UHFFFAOYSA-N
Comment: Energy1
Num peaks: 6
253.0495352 2.711181924
255.0651853 4.712855136
271.0600999 3.470701188
273.0757499 6.383914541
283.0600999 42.46864547
301.0706646 27.35030312

Name: +ve in-silico MS/MS by CFM-ID for FJGNEWVNLUZEIN-UHFFFAOYSA-N
ID: FJGNEWVNLUZEIN-UHFFFAOYSA-N
Comment: Energy2
Num peaks: 13
67.01784114 2.031383266
213.0546206 4.305227414
227.0702706 6.82464541
229.0495352 2.700813389
231.0651853 1.984798017
241.0495352 8.661570132
243.0651853 2.554535845
253.0495352 7.951615498
255.0287997 2.3175233
255.0651853 14.9465109
257.0444498 4.214592947
269.0444498 2.825232347
283.0600999 20.11170571

Name: +ve in-silico MS/MS by CFM-ID for JOQQFHPSJSQAKA-UHFFFAOYSA-N
ID: JOQQFHPSJSQAKA-UHFFFAOYSA-N
Comment: Energy0
Num peaks: 6
107.0491413 1.372570882
265.0495352 2.401570253
269.0444498 1.25720501
283.0600999 22.0514552
285.0393644 0.8962654971
301.0706646 64.13436403

Name: +ve in-silico MS/MS by CFM-ID for JOQQFHPSJSQAKA-UHFFFAOYSA-N
ID: JOQQFHPSJSQAKA-UHFFFAOYSA-N
Comment: Energy1
Num peaks: 15
105.0334912 2.48879162
107.0491413 2.690378964
119.0491413 1.804934325
133.0284058 8.495373538
135.0440559 12.41664084
137.0597059 1.878377029
139.0389705 2.107567586
165.0182351 5.68391568
167.0338851 10.27000837
265.0495352 1.813086313
269.0444498 1.934001296
271.0600999 3.132151704
273.0757499 7.387175141
283.0600999 8.114358444
301.0706646 10.77021495

Name: +ve in-silico MS/MS by CFM-ID for JOQQFHPSJSQAKA-UHFFFAOYSA-N
ID: JOQQFHPSJSQAKA-UHFFFAOYSA-N
Comment: Energy2
Num peaks: 31
39.02292652 0.904377349
49.00727645 1.59751461
53.00219107 1.517953752
53.03857658 1.050766129
55.01784114 2.660273813
65.03857658 0.967977658
67.05422664 1.417067884
79.05422664 2.166747593
83.01275576 0.9995873393
105.0334912 4.894263774
107.0491413 4.016898394
119.0491413 4.199137559
133.0284058 3.148891405
135.0440559 3.752466091
137.0233204 1.703719099
139.0389705 1.005372551
145.0284058 0.943516694
165.0182351 0.9382894987
167.0338851 1.030085142
185.0233204 1.691071907
217.0131497 1.119264063
227.0338851 1.626941518
253.0495352 2.741089305
255.0651853 2.661415117
257.0444498 1.59838687
265.0495352 5.248344849
267.0287997 2.801890267
269.0444498 1.721562195
271.0600999 1.719780976
283.0600999 3.122539122
285.0393644 2.182409397

Name: +ve in-silico MS/MS by CFM-ID for WVADKXWSLHLDCL-LSDHHAIUSA-N
ID: WVADKXWSLHLDCL-LSDHHAIUSA-N
Comment: Energy0
Num peaks: 6
137.0597059 1.54685762
181.0131497 5.211886282
271.0600999 6.257388188
273.0757499 1.801266863
283.0600999 10.40087492
301.0706646 62.66814973

Name: +ve in-silico MS/MS by CFM-ID for WVADKXWSLHLDCL-LSDHHAIUSA-N
ID: WVADKXWSLHLDCL-LSDHHAIUSA-N
Comment: Energy1
Num peaks: 14
79.05422664 3.725879812
91.05422664 8.292189067
105.0334912 2.922783658
107.0491413 7.313124666
121.0647913 1.923698801
165.0182351 5.893366563
181.0131497 12.68470071
195.0287997 1.840214325
223.0237144 1.840057468
255.0651853 1.84111828
271.0600999 4.59493217
273.0757499 3.330111278
283.0600999 6.880295998
301.0706646 17.46579079

Name: +ve in-silico MS/MS by CFM-ID for WVADKXWSLHLDCL-LSDHHAIUSA-N
ID: WVADKXWSLHLDCL-LSDHHAIUSA-N
Comment: Energy2
Num peaks: 31
39.02292652 1.772571391
49.00727645 3.042987226
51.02292652 2.334383779
56.99710569 0.9657228893
63.02292652 3.462041889
65.00219107 0.8427565933
65.03857658 2.279615704
67.01784114 0.7010325318
75.02292652 0.893515843
79.05422664 3.305273751
83.01275576 0.7175382857
91.05422664 11.27077354
93.06987671 3.692301337
95.01275576 0.9283640979
105.0334912 9.377370246
107.0491413 4.480847924
111.0076704 3.622418071
113.0233204 2.174223714
117.0334912 2.06759081
119.0491413 1.459570646
137.0233204 1.921125897
149.0233204 2.543818209
151.002585 1.598696961
153.0182351 2.087007999
155.0338851 0.9700264323
165.0182351 4.233821739
181.0131497 2.147046842
239.0702706 0.7366133455
255.0651853 2.618454669
271.0600999 0.7572899935
283.0600999 0.9734792504

Name: +ve in-silico MS/MS by CFM-ID for AZOVYGVUYZKMOP-UHFFFAOYSA-N
ID: AZOVYGVUYZKMOP-UHFFFAOYSA-N
Comment: Energy0
Num peaks: 6
121.0284058 1.345636121
269.0444498 5.386522364
271.0600999 1.831311398
273.0757499 1.008669163
283.0600999 13.35669839
301.0706646 71.18655769

Name: +ve in-silico MS/MS by CFM-ID for AZOVYGVUYZKMOP-UHFFFAOYSA-N
ID: AZOVYGVUYZKMOP-UHFFFAOYSA-N
Comment: Energy1
Num peaks: 9
121.0284058 19.66621381
153.0546206 2.473409123
179.0338851 3.295577561
181.0495352 12.34928939
269.0444498 3.836743011
271.0600999 2.612327928
273.0757499 14.09295971
283.0600999 7.064990933
301.0706646 15.01328704

Name: +ve in-silico MS/MS by CFM-ID for AZOVYGVUYZKMOP-UHFFFAOYSA-N
ID: AZOVYGVUYZKMOP-UHFFFAOYSA-N
Comment: Energy2
Num peaks: 31
55.01784114 2.273922207
57.0334912 1.110296184
65.03857658 1.307908238
67.01784114 1.217360846
79.01784114 1.358997827
93.0334912 3.160201604
97.02840582 0.9739620348
121.0284058 10.96264558
125.0233204 1.459154045
149.0233204 1.261852535
153.0546206 1.011708114
201.0182351 1.329166642
213.0182351 3.347488104
215.0338851 2.287741609
217.0495352 2.467878426
225.0182351 1.681048998
227.0338851 3.731110912
229.0495352 2.610773008
241.0495352 3.153915074
245.0444498 1.109249191
253.0495352 4.605600422
255.0287997 2.044514623
255.0651853 3.375359211
257.0444498 4.330305957
259.0600999 1.193237585
267.0287997 2.554111775
269.0444498 1.763087354
271.0600999 1.094869933
273.0757499 1.537618574
283.0600999 2.532275386
285.0393644 1.590886202

Name: +ve in-silico MS/MS by CFM-ID for SJGOQLCKPXMLHK-AUWJEWJLSA-N
ID: SJGOQLCKPXMLHK-AUWJEWJLSA-N
Comment: Energy0
Num peaks: 11
105.0334912 18.11948526
107.0491413 3.58526057
109.0284058 2.608997144
117.0334912 1.612096927
123.0440559 1.735908287
265.0495352 5.778670589
269.0808353 1.66341479
295.0600999 1.444965197
313.0706646 4.719018525
323.0550145 9.161744532
341.0655792 29.83486193

Name: +ve in-silico MS/MS by CFM-ID for SJGOQLCKPXMLHK-AUWJEWJLSA-N
ID: SJGOQLCKPXMLHK-AUWJEWJLSA-N
Comment: Energy1
Num peaks: 27
95.04914126 0.7663006692
105.0334912 11.72110891
107.0491413 6.722109701
109.0284058 3.471299086
117.0334912 5.830153106
119.0491413 2.82522034
121.0284058 2.25912825
123.0440559 0.9872447196
125.0597059 0.8807819148
149.0233204 2.197087574
151.0389705 0.7671420029
161.0233204 1.095183446
177.0182351 4.606451894
179.0338851 3.178227635
235.0237144 0.860323446
245.0080643 0.7203147134
247.0237144 1.258738432
265.0495352 1.593688121
267.0651853 1.024615236
269.0808353 1.616904214
295.0600999 1.017773754
297.0757499 1.506677887
309.0393644 1.227871563
311.0550145 4.089081916
313.0706646 7.115269789
323.0550145 5.037543309
341.0655792 6.060179536

Name: +ve in-silico MS/MS by CFM-ID for SJGOQLCKPXMLHK-AUWJEWJLSA-N
ID: SJGOQLCKPXMLHK-AUWJEWJLSA-N
Comment: Energy2
Num peaks: 31
49.00727645 2.684034607
51.02292652 0.97210158
65.03857658 3.101837593
75.02292652 3.520406613
77.03857658 4.495590054
79.01784114 1.186110318
79.05422664 1.577912664
87.02292652 1.484415346
89.03857658 2.916625474
91.01784114 0.9782444076
91.05422664 3.27201663
93.0334912 2.556239707
101.0385766 1.740585694
103.0542266 1.303763699
105.0334912 12.93887702
107.0491413 2.301868142
109.0284058 1.567768847
111.0440559 1.29170793
117.0334912 8.85515134
119.0491413 3.194224781
121.0284058 3.979413135
123.0440559 2.165596147
133.0284058 1.15932433
145.0284058 1.216417999
149.0233204 2.714139068
161.0233204 1.343507627
163.0389705 0.923921399
177.0182351 1.571893565
311.0550145 1.076906513
313.0706646 1.097770057
323.0550145 1.544863873

Name: +ve in-silico MS/MS by CFM-ID for TWQNCGDOHUNFFU-UHFFFAOYSA-N
ID: TWQNCGDOHUNFFU-UHFFFAOYSA-N
Comment: Energy0
Num peaks: 6
241.0495352 6.470068307
243.0651853 1.603245971
269.0444498 17.25961071
271.0600999 1.933399
283.0600999 12.160465
301.0706646 52.12197095

Name: +ve in-silico MS/MS by CFM-ID for TWQNCGDOHUNFFU-UHFFFAOYSA-N
ID: TWQNCGDOHUNFFU-UHFFFAOYSA-N
Comment: Energy1
Num peaks: 6
241.0495352 10.91732008
251.0338851 3.951364602
269.0444498 18.3731966
273.0757499 2.59732184
283.0600999 15.64688214
301.0706646 28.73086318

Name: +ve in-silico MS/MS by CFM-ID for TWQNCGDOHUNFFU-UHFFFAOYSA-N
ID: TWQNCGDOHUNFFU-UHFFFAOYSA-N
Comment: Energy2
Num peaks: 28
39.02292652 1.311217332
41.00219107 1.409330476
55.05422664 2.02538062
107.0491413 2.462684088
123.0440559 3.597351672
133.0284058 2.258838995
135.0076704 2.519824441
135.0440559 0.9771698991
149.0233204 1.510087764
151.0389705 1.290260921
163.002585 1.513471108
199.0389705 5.703931018
201.0546206 1.584070535
211.0389705 1.046179708
213.0546206 4.837471738
215.0338851 1.965184476
215.0702706 1.438531906
225.0182351 1.235392363
225.0546206 7.109441478
227.0338851 4.230601697
241.0495352 7.871690378
243.0287997 0.9819519614
243.0651853 1.15171222
251.0338851 4.805141043
253.0495352 7.560926053
255.0651853 2.965669051
269.0444498 2.974929835
283.0600999 2.061016159

Name: +ve in-silico MS/MS by CFM-ID for ORHOPRCDKRZBSX-UHFFFAOYSA-N
ID: ORHOPRCDKRZBSX-UHFFFAOYSA-N
Comment: Energy0
Num peaks: 6
107.0491413 2.509072539
135.0440559 1.157813264
265.0495352 2.334430947
269.0444498 1.29699931
283.0600999 21.33376982
301.0706646 61.72097953

Name: +ve in-silico MS/MS by CFM-ID for ORHOPRCDKRZBSX-UHFFFAOYSA-N
ID: ORHOPRCDKRZBSX-UHFFFAOYSA-N
Comment: Energy1
Num peaks: 15
105.0334912 3.427508091
107.0491413 3.427046803
119.0491413 1.88672105
133.0284058 10.28304322
135.0440559 12.85536836
137.0597059 1.914039332
139.0389705 1.968047801
165.0182351 4.632955478
167.0338851 9.225545112
265.0495352 1.629032132
269.0444498 2.215602222
271.0600999 2.758231832
273.0757499 8.286921419
283.0600999 7.326649119
301.0706646 9.746868845

Name: +ve in-silico MS/MS by CFM-ID for ORHOPRCDKRZBSX-UHFFFAOYSA-N
ID: ORHOPRCDKRZBSX-UHFFFAOYSA-N
Comment: Energy2
Num peaks: 31
39.02292652 2.125190471
41.03857658 0.939605211
49.00727645 1.5314751
51.02292652 0.9247630383
53.00219107 0.9768721821
55.01784114 2.340761161
69.0334912 0.902515982
77.03857658 1.59862352
79.05422664 2.618535703
83.01275576 0.9366104112
91.05422664 0.9897525573
105.0334912 8.794078814
107.0491413 7.09426283
119.0491413 4.22457509
133.0284058 4.094862802
135.0440559 4.207221372
137.0233204 1.356177072
139.0389705 0.9180683754
185.0233204 1.611132932
215.0338851 0.8971026174
243.0287997 0.8826452183
245.0444498 1.861969256
251.0338851 0.9952977399
253.0495352 2.851182552
255.0651853 2.825220036
257.0444498 2.048528299
265.0495352 4.437524544
267.0287997 1.270283228
269.0444498 1.259778573
283.0600999 2.662828651
285.0393644 1.830518565

Name: +ve in-silico MS/MS by CFM-ID for HUFZYYGFQYHTGV-UHFFFAOYSA-N
ID: HUFZYYGFQYHTGV-UHFFFAOYSA-N
Comment: Energy0
Num peaks: 6
107.0491413 2.507885113
135.0440559 1.157513768
265.0495352 2.333518977
269.0444498 1.295852024
283.0600999 21.33310306
301.0706646 61.72097953

Name: +ve in-silico MS/MS by CFM-ID for HUFZYYGFQYHTGV-UHFFFAOYSA-N
ID: HUFZYYGFQYHTGV-UHFFFAOYSA-N
Comment: Energy1
Num peaks: 15
105.0334912 3.430596052
107.0491413 3.411833019
119.0491413 1.875034607
133.0284058 10.27979009
135.0440559 12.8414932
137.0597059 1.914039332
139.0389705 1.968047801
165.0182351 4.632955478
167.0338851 9.140108428
265.0495352 1.618346749
269.0444498 2.207033873
271.0600999 2.748329293
273.0757499 8.278183087
283.0600999 7.296644617
301.0706646 9.746868845

Name: +ve in-silico MS/MS by CFM-ID for HUFZYYGFQYHTGV-UHFFFAOYSA-N
ID: HUFZYYGFQYHTGV-UHFFFAOYSA-N
Comment: Energy2
Num peaks: 31
39.02292652 0.8383414512
49.00727645 4.610396764
51.02292652 2.346521746
53.00219107 0.9768721821
53.03857658 1.429003687
55.01784114 2.340761161
69.0334912 0.902515982
77.03857658 1.567031613
79.05422664 2.266099217
83.01275576 0.9320801611
91.05422664 0.9897525573
105.0334912 8.862997126
107.0491413 6.965981596
119.0491413 4.213312565
133.0284058 4.09337393
135.0440559 4.191977294
137.0233204 1.356177072
139.0389705 0.9180683754
185.0233204 1.611132932
215.0338851 0.8971026174
243.0287997 0.8826452183
245.0444498 1.861969256
251.0338851 0.9952977399
253.0495352 2.431030968
255.0651853 2.329821923
257.0444498 1.222998399
265.0495352 4.423547914
267.0287997 1.270283228
269.0444498 0.9760137351
283.0600999 2.659427435
285.0393644 1.428834352

Name: +ve in-silico MS/MS by CFM-ID for DFYNCWHKXQJWGT-UHFFFAOYSA-N
ID: DFYNCWHKXQJWGT-UHFFFAOYSA-N
Comment: Energy0
Num peaks: 6
109.0284058 2.922876954
125.0233204 6.171719265
269.0444498 4.846448129
271.0600999 2.088892428
283.0600999 3.050218466
301.0706646 72.36920154

Name: +ve in-silico MS/MS by CFM-ID for DFYNCWHKXQJWGT-UHFFFAOYSA-N
ID: DFYNCWHKXQJWGT-UHFFFAOYSA-N
Comment: Energy1
Num peaks: 14
109.0284058 5.077047269
125.0233204 2.681255012
137.0233204 8.400413309
139.0389705 6.988190469
163.0389705 7.76968874
165.0546206 2.777579574
193.0495352 3.374958189
243.0287997 1.942671557
269.0444498 4.703055621
271.0600999 3.995092459
273.0757499 3.739444281
283.0600999 3.235679694
285.0393644 2.589759433
301.0706646 23.87488184

Name: +ve in-silico MS/MS by CFM-ID for DFYNCWHKXQJWGT-UHFFFAOYSA-N
ID: DFYNCWHKXQJWGT-UHFFFAOYSA-N
Comment: Energy2
Num peaks: 31
39.02292652 2.395928157
49.00727645 3.756017552
51.02292652 3.709324413
53.00219107 0.868050721
53.03857658 0.9834218313
55.01784114 1.434022048
65.00219107 7.264955829
67.01784114 4.836608697
69.0334912 5.398371606
77.00219107 1.012279024
79.01784114 2.019886828
81.0334912 2.521547887
95.01275576 1.428475772
97.02840582 2.675867302
109.0284058 8.090727363
111.0440559 1.850128166
125.0233204 4.692191991
125.0597059 1.059152319
135.0440559 1.5451908
137.0233204 2.511177156
147.0440559 1.651076263
161.0233204 4.089236743
163.0389705 4.257898261
175.0389705 1.198244961
177.0182351 1.165945225
177.0546206 1.067610928
191.0338851 0.8588180335
193.0495352 0.8975757025
243.0287997 0.8705721621
269.0444498 1.39449166
283.0600999 1.998727608

Name: +ve in-silico MS/MS by CFM-ID for LVXFNHZELZMOCC-UHFFFAOYSA-N
ID: LVXFNHZELZMOCC-UHFFFAOYSA-N
Comment: Energy0
Num peaks: 6
109.0284058 2.991958692
125.0233204 6.398588729
269.0444498 2.280917867
271.0600999 1.702967534
283.0600999 1.631817793
301.0706646 76.01379382

Name: +ve in-silico MS/MS by CFM-ID for LVXFNHZELZMOCC-UHFFFAOYSA-N
ID: LVXFNHZELZMOCC-UHFFFAOYSA-N
Comment: Energy1
Num peaks: 14
109.0284058 4.997344332
125.0233204 2.664312033
137.0233204 8.350207937
139.0389705 6.804729489
163.0389705 7.632238157
165.0546206 2.484115893
193.0495352 3.193685258
241.0495352 1.597745926
269.0444498 4.35465317
271.0600999 6.637663077
273.0757499 6.031540608
283.0600999 2.016288985
285.0393644 1.85239297
301.0706646 22.96312443

Name: +ve in-silico MS/MS by CFM-ID for LVXFNHZELZMOCC-UHFFFAOYSA-N
ID: LVXFNHZELZMOCC-UHFFFAOYSA-N
Comment: Energy2
Num peaks: 31
15.02292652 1.065900371
39.02292652 2.478647504
49.00727645 4.130675125
51.02292652 3.787817605
53.00219107 0.9167567035
53.03857658 1.202829558
55.01784114 1.309558183
65.00219107 7.657552509
67.01784114 4.724034644
69.0334912 5.701500566
77.00219107 1.089406362
79.01784114 2.20634709
81.0334912 2.1612704
91.01784114 1.167036919
92.99710569 0.8011893364
95.01275576 1.761558371
97.02840582 2.674225556
109.0284058 9.319325062
111.0440559 1.934107212
119.0127558 1.104511168
125.0233204 5.033116426
125.0597059 0.9507274267
137.0233204 1.056781156
161.0233204 2.736799198
163.0389705 4.771004361
177.0182351 1.136837363
177.0546206 1.053824833
191.0338851 1.090555604
193.0495352 1.152842793
269.0444498 1.23833204
283.0600999 2.369827886

Name: +ve in-silico MS/MS by CFM-ID for FJZLRPLFCJBDEJ-UHFFFAOYSA-N
ID: FJZLRPLFCJBDEJ-UHFFFAOYSA-N
Comment: Energy0
Num peaks: 6
109.0284058 1.884811127
191.0338851 3.942764506
269.0444498 3.929962591
271.0600999 1.38935089
283.0600999 14.67262775
301.0706646 62.32576267

Name: +ve in-silico MS/MS by CFM-ID for FJZLRPLFCJBDEJ-UHFFFAOYSA-N
ID: FJZLRPLFCJBDEJ-UHFFFAOYSA-N
Comment: Energy1
Num peaks: 13
55.01784114 1.257663333
191.0338851 8.123036146
243.0287997 2.596654262
245.0444498 2.088837574
247.0600999 2.307357816
257.0444498 1.250007129
259.0600999 1.639341729
269.0444498 5.662090971
271.0600999 3.725784023
273.0757499 5.8440872
283.0600999 15.07782972
285.0393644 2.255590362
301.0706646 28.67349589

Name: +ve in-silico MS/MS by CFM-ID for FJZLRPLFCJBDEJ-UHFFFAOYSA-N
ID: FJZLRPLFCJBDEJ-UHFFFAOYSA-N
Comment: Energy2
Num peaks: 31
53.00219107 1.286762442
55.01784114 1.456275723
68.99710569 1.123165216
81.0334912 2.28959992
93.0334912 1.12526534
97.02840582 1.18037133
103.0178411 1.493091775
109.0284058 2.069857898
121.0284058 1.510944994
123.0440559 1.70621071
131.0127558 6.069659299
135.0076704 1.426330589
137.0233204 3.657479113
139.0389705 3.712269393
149.0233204 3.212906003
151.0389705 1.865278921
159.0076704 1.135869727
163.0389705 2.271940452
165.0182351 1.612256676
175.0389705 5.579566433
191.0338851 5.143331016
215.0338851 2.518685813
217.0495352 2.381309047
241.0495352 1.547709634
245.0444498 1.508199725
253.0495352 1.585641224
255.0651853 2.64402699
257.0444498 2.727906672
259.0600999 1.325721558
269.0444498 1.170471892
283.0600999 2.450502314

Name: +ve in-silico MS/MS by CFM-ID for VHBBNZOLKSMMFC-UHFFFAOYSA-N
ID: VHBBNZOLKSMMFC-UHFFFAOYSA-N
Comment: Energy0
Num peaks: 6
295.0237144 13.46623494
295.0600999 10.84616866
305.0444498 5.521668583
313.034279 2.875893436
323.0550145 18.97988519
341.0655792 30.77722044

Name: +ve in-silico MS/MS by CFM-ID for VHBBNZOLKSMMFC-UHFFFAOYSA-N
ID: VHBBNZOLKSMMFC-UHFFFAOYSA-N
Comment: Energy1
Num peaks: 21
121.0284058 8.690365104
175.0389705 3.659419904
203.0338851 2.149394633
217.0131497 2.603902793
219.0287997 3.581607267
221.0444498 4.011287276
251.0338851 3.601837607
267.0651853 2.695332964
269.0444498 1.940841907
277.0495352 2.850793085
279.0287997 1.442888335
279.0651853 1.504442378
293.0444498 1.235055836
295.0237144 10.7257543
295.0600999 7.776672054
297.0757499 1.411486288
305.0444498 3.533516798
311.0550145 1.236871928
313.0706646 5.113108606
323.0550145 6.763269068
341.0655792 3.585864206

Name: +ve in-silico MS/MS by CFM-ID for VHBBNZOLKSMMFC-UHFFFAOYSA-N
ID: VHBBNZOLKSMMFC-UHFFFAOYSA-N
Comment: Energy2
Num peaks: 31
29.03857658 0.8531227522
39.02292652 1.282020341
121.0284058 1.566298788
145.0284058 2.554538934
147.0440559 2.856692508
149.0233204 6.51011017
173.0233204 1.977029976
175.0389705 2.183399316
189.0182351 2.632634876
191.0338851 1.674921319
203.0338851 0.9513133611
217.0131497 2.452656201
219.0287997 0.9047012446
225.0182351 1.290745154
225.0546206 3.786534686
251.0338851 14.25436099
253.0131497 1.337262195
253.0495352 1.669614962
265.0495352 2.265752542
267.0287997 1.865008132
267.0651853 1.18788664
269.0444498 1.632145811
277.0495352 3.001325829
279.0287997 3.077431889
279.0651853 3.050880329
281.0444498 1.713200978
295.0237144 5.42068343
295.0600999 1.245550195
305.0444498 2.676349031
323.0550145 0.8409647394
325.034279 1.144184994

Name: +ve in-silico MS/MS by CFM-ID for SYZWBXUQWCQGNT-UHFFFAOYSA-N
ID: SYZWBXUQWCQGNT-UHFFFAOYSA-N
Comment: Energy0
Num peaks: 6
123.0440559 8.640644318
177.0182351 3.32796691
191.0338851 3.87065599
273.0757499 2.004266011
283.0600999 5.287363301
301.0706646 62.34473951

Name: +ve in-silico MS/MS by CFM-ID for SYZWBXUQWCQGNT-UHFFFAOYSA-N
ID: SYZWBXUQWCQGNT-UHFFFAOYSA-N
Comment: Energy1
Num peaks: 22
41.00219107 0.9408281052
93.0334912 1.322868819
95.04914126 3.28483021
109.0284058 3.51640523
121.0284058 4.314131813
123.0440559 14.00367126
125.0597059 1.820787163
139.0389705 1.355529483
163.0389705 1.145049152
177.0182351 1.214525396
189.0182351 0.9794841962
191.0338851 4.562884336
215.0338851 0.8343246357
229.0495352 1.068989799
253.0495352 0.8375603859
255.0651853 2.178530854
257.0808353 1.775449609
269.0444498 1.515897401
271.0600999 6.152513197
273.0757499 9.944756256
283.0600999 4.640656381
301.0706646 13.32992996

Name: +ve in-silico MS/MS by CFM-ID for SYZWBXUQWCQGNT-UHFFFAOYSA-N
ID: SYZWBXUQWCQGNT-UHFFFAOYSA-N
Comment: Energy2
Num peaks: 31
49.00727645 3.064901651
51.02292652 1.885020244
65.03857658 3.935488504
75.02292652 2.264744543
77.03857658 1.10845558
93.0334912 1.760613258
95.04914126 1.806181918
105.0334912 1.786429572
107.0491413 2.474846897
109.0284058 2.312043555
121.0284058 5.015105254
123.0440559 4.571204233
131.0127558 6.218141491
133.0284058 2.064105321
135.0440559 1.557633703
137.0233204 7.71927238
145.0284058 1.523304889
147.0440559 1.10043559
149.0233204 1.054407518
159.0076704 1.142195762
175.0389705 1.453007813
191.0338851 1.146640454
215.0338851 1.229043843
229.0495352 1.247127293
231.0651853 1.542371958
255.0287997 1.050893363
255.0651853 1.879853006
269.0444498 1.249221057
271.0600999 1.219240464
273.0757499 2.049119995
283.0600999 2.617362675

Name: +ve in-silico MS/MS by CFM-ID for IQYUBEKTRUGJES-UHFFFAOYSA-N
ID: IQYUBEKTRUGJES-UHFFFAOYSA-N
Comment: Energy0
Num peaks: 6
121.0284058 0.9076651483
269.0444498 1.317832336
271.0600999 0.6814834241
283.0600999 24.58254158
285.0393644 0.6532277288
301.0706646 66.04340653

Name: +ve in-silico MS/MS by CFM-ID for IQYUBEKTRUGJES-UHFFFAOYSA-N
ID: IQYUBEKTRUGJES-UHFFFAOYSA-N
Comment: Energy1
Num peaks: 13
121.0284058 15.43769372
123.0440559 2.247581898
151.0389705 1.919131609
153.0546206 2.197628334
177.0182351 2.695994192
179.0338851 6.48736803
181.0495352 10.71545421
255.0651853 1.500014396
269.0444498 1.762692325
271.0600999 3.317333073
273.0757499 9.05098759
283.0600999 10.48690267
301.0706646 12.41803018

Name: +ve in-silico MS/MS by CFM-ID for IQYUBEKTRUGJES-UHFFFAOYSA-N
ID: IQYUBEKTRUGJES-UHFFFAOYSA-N
Comment: Energy2
Num peaks: 31
39.02292652 2.307108771
41.03857658 1.105151983
53.00219107 2.011920754
55.01784114 2.512216502
65.03857658 1.503697803
79.01784114 1.023139476
83.01275576 1.245663382
93.0334912 2.219684448
105.0334912 2.997280037
121.0284058 6.044347478
125.0233204 1.108976148
149.0233204 1.359256459
151.0389705 1.946534783
163.0389705 1.715920462
177.0182351 1.392602894
211.0389705 1.157447863
213.0182351 2.481482319
217.0495352 1.128646186
227.0338851 2.138128121
229.0495352 3.580914922
241.0495352 1.074243788
253.0495352 4.235980324
255.0651853 4.086704101
257.0444498 2.01939673
265.0495352 2.392526943
267.0287997 2.355089317
269.0444498 1.554804337
271.0600999 1.140691869
273.0757499 1.579813529
283.0600999 4.433323983
285.0393644 2.239903787

Name: +ve in-silico MS/MS by CFM-ID for CDOFUOUENPZVAF-UHFFFAOYSA-N
ID: CDOFUOUENPZVAF-UHFFFAOYSA-N
Comment: Energy0
Num peaks: 6
239.0702706 0.815419624
255.0651853 17.3702237
257.0808353 2.217502591
269.0444498 2.875021644
283.0600999 24.89904368
301.0706646 46.3814406

Name: +ve in-silico MS/MS by CFM-ID for CDOFUOUENPZVAF-UHFFFAOYSA-N
ID: CDOFUOUENPZVAF-UHFFFAOYSA-N
Comment: Energy1
Num peaks: 6
239.0702706 2.71159256
255.0651853 32.97205067
257.0808353 4.44442954
269.0444498 3.102250437
283.0600999 27.75987407
301.0706646 16.18097973

Name: +ve in-silico MS/MS by CFM-ID for CDOFUOUENPZVAF-UHFFFAOYSA-N
ID: CDOFUOUENPZVAF-UHFFFAOYSA-N
Comment: Energy2
Num peaks: 24
39.02292652 1.422467703
55.05422664 1.739197837
81.0334912 1.634563485
107.0127558 1.321820984
107.0491413 2.70224991
123.0440559 3.254910808
133.0284058 3.511835206
149.0233204 7.457363329
151.0389705 1.801924048
199.0389705 7.991775872
201.0546206 2.419749195
213.0546206 1.386455271
225.0546206 7.719571567
227.0338851 2.098265959
227.0702706 1.708918895
229.0495352 1.63698306
231.0651853 1.457107738
239.0702706 6.875745804
241.0495352 5.547587319
243.0287997 1.703952539
253.0495352 4.148448495
255.0651853 6.67781279
269.0444498 1.370708593
283.0600999 2.715309108

Name: +ve in-silico MS/MS by CFM-ID for DOFLNDASWRCTNW-AWEZNQCLSA-N
ID: DOFLNDASWRCTNW-AWEZNQCLSA-N
Comment: Energy0
Num peaks: 6
145.0284058 4.601854364
147.0440559 2.282438551
149.0597059 2.823331787
153.0182351 8.293068387
283.0600999 16.01121202
301.0706646 47.7410488

Name: +ve in-silico MS/MS by CFM-ID for DOFLNDASWRCTNW-AWEZNQCLSA-N
ID: DOFLNDASWRCTNW-AWEZNQCLSA-N
Comment: Energy1
Num peaks: 17
121.0284058 1.548282805
123.0440559 1.439814805
133.0284058 8.963592376
137.0233204 8.812979746
147.0440559 1.515781142
149.0233204 1.419461531
149.0597059 2.606272329
151.0389705 1.574891136
153.0182351 12.49242547
167.0338851 1.222689953
179.0338851 1.587552898
227.0338851 1.37366953
265.0495352 2.990758833
271.0600999 2.891002635
273.0757499 6.142134468
283.0600999 10.97536141
301.0706646 13.14986705

Name: +ve in-silico MS/MS by CFM-ID for DOFLNDASWRCTNW-AWEZNQCLSA-N
ID: DOFLNDASWRCTNW-AWEZNQCLSA-N
Comment: Energy2
Num peaks: 31
49.00727645 3.103031956
51.02292652 1.986918681
53.00219107 1.074905768
75.02292652 5.068103178
77.03857658 3.324024074
79.01784114 1.231552832
83.01275576 1.397910908
91.01784114 0.9972065759
103.0178411 1.848982196
105.0334912 1.930846063
117.0334912 1.146288895
121.0284058 3.844150516
123.0440559 1.025385925
125.0233204 1.126887345
129.0334912 2.558929747
131.0491413 1.896166037
133.0284058 3.191254953
135.0440559 1.001752417
137.0233204 4.175606697
137.0597059 0.9565682307
139.0389705 1.734080203
143.0127558 1.343187932
145.0284058 7.87044516
147.0076704 1.480479711
147.0440559 2.487634629
149.0233204 3.63841183
153.0182351 5.417387565
167.0338851 1.059167443
173.0233204 1.245737614
265.0495352 1.49316644
273.0757499 1.447084668

Name: +ve in-silico MS/MS by CFM-ID for GSXUMSFRTKYHFT-YCRREMRBSA-N
ID: GSXUMSFRTKYHFT-YCRREMRBSA-N
Comment: Energy0
Num peaks: 8
121.0284058 7.546766329
123.0440559 2.503649099
145.0284058 4.328080045
149.0597059 2.707310085
153.0182351 7.602803222
191.0338851 3.224041478
283.0600999 10.19824808
301.0706646 43.84892159

Name: +ve in-silico MS/MS by CFM-ID for GSXUMSFRTKYHFT-YCRREMRBSA-N
ID: GSXUMSFRTKYHFT-YCRREMRBSA-N
Comment: Energy1
Num peaks: 20
109.0284058 3.247569945
121.0284058 13.71820115
123.0440559 5.706197176
131.0127558 1.408019113
133.0284058 3.522955016
135.0440559 6.569300327
137.0233204 2.466936706
147.0440559 1.175235024
149.0597059 1.827994241
153.0182351 8.090760322
161.0233204 1.506445787
163.0389705 1.648320431
165.0182351 1.080561827
167.0338851 1.105913061
175.0389705 1.078893241
191.0338851 5.987798533
271.0600999 3.972578696
273.0757499 5.544993427
283.0600999 4.10697333
301.0706646 7.184544919

Name: +ve in-silico MS/MS by CFM-ID for GSXUMSFRTKYHFT-YCRREMRBSA-N
ID: GSXUMSFRTKYHFT-YCRREMRBSA-N
Comment: Energy2
Num peaks: 31
39.02292652 2.4210186
49.00727645 4.48013402
51.02292652 1.472240414
65.03857658 3.408450774
69.0334912 1.624399576
75.02292652 3.699040097
77.03857658 1.817119965
81.0334912 1.02884524
83.01275576 1.125335246
89.03857658 5.360731424
93.0334912 1.229370358
95.04914126 0.8464316087
103.0178411 1.353968434
105.0334912 1.262297214
109.0284058 2.145982457
117.0334912 2.172148776
119.0491413 1.253847271
121.0284058 6.825280112
123.0440559 2.077258056
125.0233204 0.9408491073
131.0127558 1.538062238
133.0284058 2.043782767
135.0440559 1.653230603
137.0233204 4.871277327
145.0284058 6.28185377
147.0440559 1.243370229
153.0182351 4.203468633
161.0233204 1.00710095
243.0651853 0.848819163
273.0757499 2.041413086
283.0600999 1.087151965

Name: +ve in-silico MS/MS by CFM-ID for BHEWGLSSFZGDOE-NOZJJQNGSA-N
ID: BHEWGLSSFZGDOE-NOZJJQNGSA-N
Comment: Energy0
Num peaks: 6
111.0440559 2.225948625
151.0389705 2.014029417
269.0444498 2.708178831
271.0600999 6.799127034
273.0757499 2.845692029
301.0706646 69.70514396

Name: +ve in-silico MS/MS by CFM-ID for BHEWGLSSFZGDOE-NOZJJQNGSA-N
ID: BHEWGLSSFZGDOE-NOZJJQNGSA-N
Comment: Energy1
Num peaks: 19
109.0284058 3.357911892
111.0440559 2.449245525
123.0440559 1.08171007
125.0233204 5.161306475
139.0389705 1.070988698
149.0233204 1.119037342
151.0389705 3.860248237
161.0233204 2.036003558
163.0389705 2.151291492
179.0338851 1.431967523
229.0495352 1.153533753
253.0495352 1.315481727
255.0651853 1.717082996
269.0444498 1.472600868
271.0600999 7.223059467
273.0757499 3.566103039
283.0600999 3.002418711
285.0393644 6.067311476
301.0706646 31.73947534

Name: +ve in-silico MS/MS by CFM-ID for BHEWGLSSFZGDOE-NOZJJQNGSA-N
ID: BHEWGLSSFZGDOE-NOZJJQNGSA-N
Comment: Energy2
Num peaks: 31
39.02292652 3.424923595
49.00727645 4.840963794
51.02292652 3.967258981
53.00219107 2.051546757
53.03857658 1.419068318
65.00219107 2.434726222
79.05422664 5.196936928
81.0334912 1.399684924
81.06987671 2.692791967
83.08552677 1.032247046
95.01275576 1.047347479
95.04914126 3.763055584
97.06479133 2.176368926
109.0284058 3.554975423
111.0440559 5.055996533
119.0127558 1.573600858
121.0284058 2.221849344
123.0440559 3.813151521
125.0597059 1.62374822
127.075356 1.655688978
139.0389705 1.577439649
149.0233204 2.847550744
151.0389705 1.355514981
161.0233204 2.674703702
175.002585 3.2345238
253.0495352 1.52311677
255.0651853 1.902139726
269.0444498 1.069661625
273.0757499 1.032304628
283.0600999 1.459917606
285.0393644 1.072124227

Name: +ve in-silico MS/MS by CFM-ID for LEAOMQYNYFRDAT-UHFFFAOYSA-N
ID: LEAOMQYNYFRDAT-UHFFFAOYSA-N
Comment: Energy0
Num peaks: 6
109.0284058 2.725331665
121.0284058 22.47497753
123.0440559 4.805333639
139.0389705 5.411931339
283.0600999 7.444650318
301.0706646 39.17743371

Name: +ve in-silico MS/MS by CFM-ID for LEAOMQYNYFRDAT-UHFFFAOYSA-N
ID: LEAOMQYNYFRDAT-UHFFFAOYSA-N
Comment: Energy1
Num peaks: 18
109.0284058 2.338738165
121.0284058 13.84608124
123.0440559 8.053625862
137.0233204 1.34787949
139.0389705 2.19917112
147.0076704 1.28561023
149.0233204 3.521402102
151.0389705 2.960181171
163.002585 1.073417367
165.0182351 3.840214441
167.0338851 11.27076129
177.0182351 3.941513381
179.0338851 1.186247477
191.0338851 1.838848191
271.0600999 3.326365747
273.0757499 4.618623611
283.0600999 4.608461756
301.0706646 9.05697173

Name: +ve in-silico MS/MS by CFM-ID for LEAOMQYNYFRDAT-UHFFFAOYSA-N
ID: LEAOMQYNYFRDAT-UHFFFAOYSA-N
Comment: Energy2
Num peaks: 31
39.02292652 1.647449753
49.00727645 3.16016866
51.02292652 1.915082497
53.00219107 1.216436849
65.03857658 4.13402284
75.02292652 3.91427324
77.00219107 2.464406148
79.01784114 2.589419722
81.0334912 1.014171514
91.01784114 0.9983732468
92.99710569 1.51219728
93.0334912 2.021246553
95.01275576 2.714687132
95.04914126 1.911927651
97.02840582 1.17813937
103.0178411 1.225013513
109.0284058 1.615022729
111.0440559 1.063485099
119.0491413 1.094543454
121.0284058 13.23350662
123.0440559 4.514253965
131.0127558 3.462524053
133.0284058 1.120317958
135.0440559 1.175479634
137.0233204 2.704832549
139.0389705 1.960117771
147.0076704 1.687160765
149.0233204 3.109603579
151.0389705 4.008013415
273.0757499 1.597756643
283.0600999 1.642822458

Name: +ve in-silico MS/MS by CFM-ID for ZWPBZVHIAQOYML-UHFFFAOYSA-N
ID: ZWPBZVHIAQOYML-UHFFFAOYSA-N
Comment: Energy0
Num peaks: 6
109.0284058 2.039333715
191.0338851 1.123260753
269.0444498 1.79155113
273.0757499 1.803086653
283.0600999 13.17674795
301.0706646 69.41572624

Name: +ve in-silico MS/MS by CFM-ID for ZWPBZVHIAQOYML-UHFFFAOYSA-N
ID: ZWPBZVHIAQOYML-UHFFFAOYSA-N
Comment: Energy1
Num peaks: 17
41.00219107 0.9462865117
109.0284058 3.251928976
111.0440559 1.692063338
191.0338851 3.647498835
215.0338851 0.7755838953
231.0651853 0.8928441543
241.0495352 1.672860433
253.0495352 0.9634115228
255.0651853 1.767265303
257.0444498 2.484114195
259.0600999 1.867903065
269.0444498 3.286415267
271.0600999 5.751154364
273.0757499 7.330236148
283.0600999 11.34666216
285.0393644 1.558789258
301.0706646 31.15261995

Name: +ve in-silico MS/MS by CFM-ID for ZWPBZVHIAQOYML-UHFFFAOYSA-N
ID: ZWPBZVHIAQOYML-UHFFFAOYSA-N
Comment: Energy2
Num peaks: 31
49.00727645 1.336881961
51.02292652 1.971620032
53.00219107 1.278230813
55.01784114 1.082436812
75.02292652 3.002424704
77.00219107 1.295295459
79.01784114 3.709119672
81.0334912 1.347853262
93.0334912 1.105730915
107.0127558 1.834415798
109.0284058 6.601613465
119.0127558 1.33865393
121.0284058 1.962553533
123.0440559 1.412227529
131.0127558 6.225936155
133.0284058 1.112996581
135.0076704 4.403443231
137.0233204 1.89818412
149.0233204 1.728608922
151.0389705 2.195362316
191.0338851 2.025987662
215.0338851 1.613593341
227.0338851 1.803627341
229.0495352 2.085617154
239.0338851 1.480839434
241.0495352 1.345808589
253.0495352 1.277254174
255.0651853 2.300676096
257.0444498 1.686739028
269.0444498 1.379816277
283.0600999 1.81552529

Name: +ve in-silico MS/MS by CFM-ID for FLJNTQCJCKQLNH-UHFFFAOYSA-N
ID: FLJNTQCJCKQLNH-UHFFFAOYSA-N
Comment: Energy0
Num peaks: 6
123.0440559 1.388926482
151.0389705 1.441810473
269.0444498 7.730550358
271.0600999 1.972727248
283.0600999 13.76130082
301.0706646 67.57344926

Name: +ve in-silico MS/MS by CFM-ID for FLJNTQCJCKQLNH-UHFFFAOYSA-N
ID: FLJNTQCJCKQLNH-UHFFFAOYSA-N
Comment: Energy1
Num peaks: 6
149.0233204 16.25322672
151.0389705 24.92145826
269.0444498 4.991065529
273.0757499 14.22763792
283.0600999 7.451535288
301.0706646 14.06402866

Name: +ve in-silico MS/MS by CFM-ID for FLJNTQCJCKQLNH-UHFFFAOYSA-N
ID: FLJNTQCJCKQLNH-UHFFFAOYSA-N
Comment: Energy2
Num peaks: 26
15.02292652 1.03590654
55.01784114 2.202708727
57.0334912 2.688008939
67.01784114 2.808169808
81.0334912 1.150228521
107.0127558 1.051885647
107.0491413 1.433704766
109.0284058 1.1070737
121.0284058 4.376826211
123.0440559 7.843532192
149.0233204 9.472040728
151.0389705 8.33305705
217.0495352 1.561058897
227.0338851 2.079849147
229.0495352 1.874799892
241.0495352 3.423235279
243.0651853 1.365423603
245.0444498 1.66108447
253.0495352 7.372072764
255.0651853 3.264032257
257.0444498 1.193479181
259.0600999 1.056449123
269.0444498 2.9701665
273.0757499 2.346824308
283.0600999 2.776422328
285.0393644 3.600232612

Name: +ve in-silico MS/MS by CFM-ID for RBRJYBKTOSZUCR-UHFFFAOYSA-N
ID: RBRJYBKTOSZUCR-UHFFFAOYSA-N
Comment: Energy0
Num peaks: 6
121.0284058 21.86229347
123.0440559 4.804214485
139.0389705 5.714833679
269.0444498 2.857346598
283.0600999 6.473413399
301.0706646 39.5601906

Name: +ve in-silico MS/MS by CFM-ID for RBRJYBKTOSZUCR-UHFFFAOYSA-N
ID: RBRJYBKTOSZUCR-UHFFFAOYSA-N
Comment: Energy1
Num peaks: 16
93.0334912 1.027743359
109.0284058 2.473156569
121.0284058 13.62789268
123.0440559 8.597591753
139.0389705 2.565057949
149.0233204 1.213538554
151.0389705 3.230704197
165.0182351 5.276347236
167.0338851 15.71412269
179.0338851 1.327514381
191.0338851 2.132492452
269.0444498 2.559044337
271.0600999 3.013918645
273.0757499 3.798871036
283.0600999 4.023817139
301.0706646 9.876320569

Name: +ve in-silico MS/MS by CFM-ID for RBRJYBKTOSZUCR-UHFFFAOYSA-N
ID: RBRJYBKTOSZUCR-UHFFFAOYSA-N
Comment: Energy2
Num peaks: 31
39.02292652 1.230054195
49.00727645 3.209232909
51.02292652 1.940905755
65.03857658 4.588256241
75.02292652 4.311680107
77.00219107 1.092073583
77.03857658 1.147867201
79.01784114 0.9597950759
81.0334912 1.350790128
83.01275576 1.091186887
91.01784114 1.108071353
93.0334912 2.243334755
95.04914126 1.670658322
97.02840582 4.120034152
103.0178411 1.359614137
109.0284058 1.531325089
119.0491413 2.151498838
121.0284058 10.40514812
123.0076704 1.254346763
123.0440559 4.338054537
131.0127558 6.726971418
133.0284058 1.24541407
135.0440559 1.294000546
137.0233204 2.241166432
139.0389705 3.32011005
149.0233204 1.600263981
151.0389705 3.53085901
153.0182351 1.893596467
159.0076704 1.25543329
165.0182351 1.406877774
167.0338851 3.011592415

Name: +ve in-silico MS/MS by CFM-ID for KOYAYPCNAZWGCZ-UHFFFAOYSA-N
ID: KOYAYPCNAZWGCZ-UHFFFAOYSA-N
Comment: Energy0
Num peaks: 6
203.0338851 0.4963623444
269.0444498 0.5673272256
281.0444498 0.5623056798
297.0393644 0.5169711984
305.0444498 1.61949253
323.0550145 93.21119668

Name: +ve in-silico MS/MS by CFM-ID for KOYAYPCNAZWGCZ-UHFFFAOYSA-N
ID: KOYAYPCNAZWGCZ-UHFFFAOYSA-N
Comment: Energy1
Num peaks: 8
133.0284058 1.787986535
267.0651853 3.554368322
277.0495352 4.496592464
279.0651853 4.382781972
281.0444498 3.205256341
293.0444498 7.849684975
295.0600999 24.74544946
323.0550145 30.4860323

Name: +ve in-silico MS/MS by CFM-ID for KOYAYPCNAZWGCZ-UHFFFAOYSA-N
ID: KOYAYPCNAZWGCZ-UHFFFAOYSA-N
Comment: Energy2
Num peaks: 31
39.02292652 1.708169192
49.00727645 1.97258784
51.02292652 1.493335214
53.00219107 1.459968409
75.02292652 1.131618104
77.03857658 1.174307945
79.01784114 0.8780133723
101.0385766 4.589571767
103.0178411 1.087895442
105.0334912 7.858141669
117.0334912 4.055143008
119.0127558 4.178074354
121.0284058 2.678203045
129.0334912 3.281751654
133.0284058 1.546619286
147.0440559 1.867479398
163.0389705 0.8400662509
175.0389705 1.088368704
201.0182351 0.8690610786
223.0389705 2.688670122
225.0546206 3.121902838
237.0546206 4.306820371
251.0702706 0.8252637359
253.0495352 5.660081932
255.0287997 2.34203714
269.0444498 2.386503342
277.0495352 4.265941569
279.0651853 1.137099696
281.0444498 5.922729977
295.0600999 1.189144497
305.0444498 1.499531121

Name: +ve in-silico MS/MS by CFM-ID for RTBAXLJYFRAIMK-UHFFFAOYSA-N
ID: RTBAXLJYFRAIMK-UHFFFAOYSA-N
Comment: Energy0
Num peaks: 6
123.0440559 1.795210084
265.0495352 1.772334487
269.0444498 2.120690327
271.0600999 1.170689751
283.0600999 50.23847345
301.0706646 36.50680868

Name: +ve in-silico MS/MS by CFM-ID for RTBAXLJYFRAIMK-UHFFFAOYSA-N
ID: RTBAXLJYFRAIMK-UHFFFAOYSA-N
Comment: Energy1
Num peaks: 10
123.0440559 3.3634131
133.0284058 3.829926943
135.0440559 2.14442095
149.0233204 8.64409563
151.0389705 15.25647204
255.0651853 5.050975529
271.0600999 3.513230106
273.0757499 8.007141837
283.0600999 24.79084558
301.0706646 5.503759697

Name: +ve in-silico MS/MS by CFM-ID for RTBAXLJYFRAIMK-UHFFFAOYSA-N
ID: RTBAXLJYFRAIMK-UHFFFAOYSA-N
Comment: Energy2
Num peaks: 31
39.02292652 1.233496456
51.02292652 1.488940998
77.00219107 1.109833169
79.01784114 2.979728869
81.0334912 1.330385159
95.04914126 1.238488798
107.0491413 2.982695995
121.0284058 3.773439892
123.0440559 3.728942143
133.0284058 4.175900629
135.0440559 4.727434705
147.0076704 2.608991257
149.0233204 2.439600015
151.0389705 4.717633728
161.0233204 1.369019455
177.0182351 0.9271666419
209.0233204 1.239079877
211.0389705 3.915170569
213.0546206 3.814319157
225.0182351 1.271893557
239.0338851 0.9270166179
241.0495352 1.107925779
253.0495352 3.377009162
255.0287997 1.267735458
255.0651853 3.462518659
257.0444498 1.289264033
265.0495352 4.146492217
267.0287997 3.070783755
269.0444498 0.9890563376
271.0600999 1.160728048
283.0600999 5.498702644

Name: +ve in-silico MS/MS by CFM-ID for HHZRJMQHKXTFLH-UHFFFAOYSA-N
ID: HHZRJMQHKXTFLH-UHFFFAOYSA-N
Comment: Energy0
Num peaks: 6
121.0284058 0.9848101952
277.0495352 0.5187630921
281.0444498 0.5307358414
295.0600999 0.5134438905
305.0444498 2.133477108
323.0550145 91.19495841

Name: +ve in-silico MS/MS by CFM-ID for HHZRJMQHKXTFLH-UHFFFAOYSA-N
ID: HHZRJMQHKXTFLH-UHFFFAOYSA-N
Comment: Energy1
Num peaks: 11
133.0284058 1.682647809
173.0233204 1.887863081
267.0651853 2.050256482
277.0495352 7.272932862
279.0287997 2.738582925
279.0651853 5.243775129
281.0444498 2.719638368
293.0444498 5.370987507
295.0600999 20.26814742
305.0444498 2.353452487
323.0550145 29.22785967

Name: +ve in-silico MS/MS by CFM-ID for HHZRJMQHKXTFLH-UHFFFAOYSA-N
ID: HHZRJMQHKXTFLH-UHFFFAOYSA-N
Comment: Energy2
Num peaks: 31
53.00219107 1.409553466
73.00727645 0.8800151445
93.0334912 2.594345802
105.0334912 2.05742243
121.0284058 12.72672521
129.0334912 2.208750047
131.0491413 0.8858121577
133.0284058 4.133364328
145.0284058 2.23195416
173.0233204 6.505674622
175.0389705 3.152953756
185.0233204 1.827210447
225.0182351 1.235645074
225.0546206 1.032562343
235.0389705 1.08888025
237.0546206 1.302224793
247.0389705 0.8947934087
249.0546206 0.8838253651
251.0702706 2.000713561
253.0495352 3.559458977
261.0546206 1.470811736
267.0651853 1.234460561
275.0338851 1.527513109
277.0495352 7.582052707
279.0287997 1.930074729
279.0651853 0.88971728
281.0444498 3.264471899
291.0287997 1.265253287
293.0444498 1.452883703
295.0600999 1.585990124
305.0444498 1.422088497

Name: +ve in-silico MS/MS by CFM-ID for QFIPVAAXLHOLFN-UHFFFAOYSA-N
ID: QFIPVAAXLHOLFN-UHFFFAOYSA-N
Comment: Energy0
Num peaks: 8
105.0334912 5.052669521
149.0233204 15.68052578
151.0389705 3.59089072
179.0338851 3.316968291
295.0600999 8.968670136
297.0757499 3.410643213
323.0550145 21.06343396
341.0655792 19.15040599

Name: +ve in-silico MS/MS by CFM-ID for QFIPVAAXLHOLFN-UHFFFAOYSA-N
ID: QFIPVAAXLHOLFN-UHFFFAOYSA-N
Comment: Energy1
Num peaks: 20
95.04914126 1.462499186
105.0334912 11.78812786
107.0491413 4.341205668
109.0647913 1.30480739
119.0491413 1.316896377
133.0284058 2.219111356
145.0284058 2.557133225
147.0440559 2.14925837
149.0233204 4.757485345
163.0389705 1.349435312
189.0182351 1.907502819
201.0182351 1.485490714
293.0444498 1.861433542
295.0600999 11.13056611
297.0757499 3.068410798
299.0550145 1.183315266
311.0550145 1.238539772
313.0706646 1.949763321
323.0550145 16.91315379
341.0655792 6.168450492

Name: +ve in-silico MS/MS by CFM-ID for QFIPVAAXLHOLFN-UHFFFAOYSA-N
ID: QFIPVAAXLHOLFN-UHFFFAOYSA-N
Comment: Energy2
Num peaks: 14
77.03857658 1.985087002
105.0334912 23.03249375
107.0491413 2.581223322
117.0334912 11.17145617
119.0491413 4.866318995
121.0284058 1.848376216
133.0284058 5.609661863
135.0440559 4.321373817
145.0284058 2.986916864
147.0440559 6.025492349
149.0233204 4.226340325
161.0233204 2.836527808
163.0389705 6.972261919
251.0702706 1.619120479

Name: +ve in-silico MS/MS by CFM-ID for YVFJBYLLLWUXQF-UHFFFAOYSA-N
ID: YVFJBYLLLWUXQF-UHFFFAOYSA-N
Comment: Energy0
Num peaks: 6
269.0444498 4.211053529
271.0600999 1.074613768
273.0757499 0.3744866064
283.0600999 15.10836306
285.0393644 1.200095228
301.0706646 74.8909592

Name: +ve in-silico MS/MS by CFM-ID for YVFJBYLLLWUXQF-UHFFFAOYSA-N
ID: YVFJBYLLLWUXQF-UHFFFAOYSA-N
Comment: Energy1
Num peaks: 7
149.0233204 3.314592372
151.0389705 3.035773336
257.0808353 3.752962298
269.0444498 6.037087573
273.0757499 11.02107517
283.0600999 16.02670525
301.0706646 38.18545189

Name: +ve in-silico MS/MS by CFM-ID for YVFJBYLLLWUXQF-UHFFFAOYSA-N
ID: YVFJBYLLLWUXQF-UHFFFAOYSA-N
Comment: Energy2
Num peaks: 25
39.02292652 4.014329063
41.03857658 1.049276352
55.01784114 1.304842476
55.05422664 1.907449968
107.0491413 1.723930564
123.0440559 3.427211159
133.0284058 3.716140643
135.0440559 3.470763662
149.0233204 4.778380615
151.0389705 5.521793806
203.0338851 1.257066365
217.0495352 2.77518578
227.0338851 5.457911578
229.0495352 3.284909129
239.0702706 1.370940131
241.0495352 3.042708454
243.0287997 1.873960908
245.0444498 1.348514767
253.0495352 8.091645489
255.0651853 3.588238093
257.0444498 1.520010517
269.0444498 3.98744633
273.0757499 1.41864062
283.0600999 6.304801714
285.0393644 4.245466471

Name: +ve in-silico MS/MS by CFM-ID for GHDZFSARRAFDOD-UHFFFAOYSA-N
ID: GHDZFSARRAFDOD-UHFFFAOYSA-N
Comment: Energy0
Num peaks: 6
109.0284058 2.657199419
121.0284058 22.33327232
123.0440559 4.773890906
139.0389705 5.615188783
283.0600999 7.456750119
301.0706646 39.29563923

Name: +ve in-silico MS/MS by CFM-ID for GHDZFSARRAFDOD-UHFFFAOYSA-N
ID: GHDZFSARRAFDOD-UHFFFAOYSA-N
Comment: Energy1
Num peaks: 17
109.0284058 2.253898092
121.0284058 13.83931934
123.0440559 8.058807894
137.0233204 1.378191728
139.0389705 2.357153581
149.0233204 3.502542478
151.0389705 2.927449874
163.002585 1.084277591
165.0182351 4.321130742
167.0338851 11.40186772
177.0182351 3.941762403
179.0338851 1.207735989
191.0338851 2.103992096
271.0600999 3.346299793
273.0757499 4.646634034
283.0600999 4.558896821
301.0706646 9.145263884

Name: +ve in-silico MS/MS by CFM-ID for GHDZFSARRAFDOD-UHFFFAOYSA-N
ID: GHDZFSARRAFDOD-UHFFFAOYSA-N
Comment: Energy2
Num peaks: 31
49.00727645 3.89443949
51.02292652 1.936090999
53.03857658 1.530849912
65.03857658 4.445497544
75.02292652 4.271250916
77.00219107 1.032712216
77.03857658 1.106158246
91.01784114 1.047840403
93.0334912 2.121394788
95.01275576 2.913536877
95.04914126 1.556120836
97.02840582 1.562939658
103.0178411 1.285710186
105.0334912 1.292473756
109.0284058 1.355296228
111.0440559 1.280647561
119.0491413 1.693644282
121.0284058 13.43077191
123.0440559 4.334416091
131.0127558 3.982184555
133.0284058 1.176679674
135.0440559 1.115015079
137.0233204 2.414919878
139.0389705 2.117483541
149.0233204 3.912831887
151.0389705 4.433170642
163.002585 1.474344448
165.0182351 1.066603013
167.0338851 1.338476908
273.0757499 1.677938378
283.0600999 1.157390142

Name: +ve in-silico MS/MS by CFM-ID for ZKTRTVSORJMRTK-CVEARBPZSA-N
ID: ZKTRTVSORJMRTK-CVEARBPZSA-N
Comment: Energy0
Num peaks: 6
121.0284058 10.05228721
123.0440559 5.515045422
137.0233204 6.811137606
179.0338851 4.905923358
283.0600999 7.76392902
301.0706646 49.29367747

Name: +ve in-silico MS/MS by CFM-ID for ZKTRTVSORJMRTK-CVEARBPZSA-N
ID: ZKTRTVSORJMRTK-CVEARBPZSA-N
Comment: Energy1
Num peaks: 9
93.0334912 2.756083898
95.04914126 3.407240365
109.0284058 3.286730444
121.0284058 31.23401545
123.0440559 23.43952702
137.0233204 7.02064476
273.0757499 2.542696039
285.0393644 2.979819386
301.0706646 4.516458615

Name: +ve in-silico MS/MS by CFM-ID for ZKTRTVSORJMRTK-CVEARBPZSA-N
ID: ZKTRTVSORJMRTK-CVEARBPZSA-N
Comment: Energy2
Num peaks: 23
49.00727645 3.423043996
51.02292652 1.99121664
53.00219107 2.314177534
53.03857658 1.385550371
55.01784114 2.028449085
65.00219107 2.413655984
65.03857658 5.438818811
67.01784114 2.201527236
69.0334912 1.292833577
79.01784114 3.431335836
81.0334912 3.399785498
93.0334912 2.990349851
95.01275576 2.553257573
95.04914126 4.043798199
105.0334912 2.885471374
107.0127558 1.162869128
109.0284058 5.038936333
111.0440559 2.875456898
121.0284058 15.39614239
123.0440559 4.733887735
135.0076704 1.77548247
137.0233204 6.712980423
139.0389705 1.363441486

Name: +ve in-silico MS/MS by CFM-ID for ROBVUHWNBUASTR-UHFFFAOYSA-N
ID: ROBVUHWNBUASTR-UHFFFAOYSA-N
Comment: Energy0
Num peaks: 6
241.0495352 5.043934546
251.0338851 1.440625091
269.0444498 18.06677056
271.0600999 2.105645736
283.0600999 11.95197523
301.0706646 55.12546378

Name: +ve in-silico MS/MS by CFM-ID for ROBVUHWNBUASTR-UHFFFAOYSA-N
ID: ROBVUHWNBUASTR-UHFFFAOYSA-N
Comment: Energy1
Num peaks: 6
241.0495352 15.9458698
251.0338851 3.370455647
269.0444498 16.31404576
273.0757499 4.402300005
283.0600999 13.66779126
301.0706646 26.85259763

Name: +ve in-silico MS/MS by CFM-ID for ROBVUHWNBUASTR-UHFFFAOYSA-N
ID: ROBVUHWNBUASTR-UHFFFAOYSA-N
Comment: Energy2
Num peaks: 21
39.02292652 1.834495093
55.05422664 2.036223193
65.00219107 1.204314994
107.0491413 4.069593668
123.0440559 6.10168955
133.0284058 3.15374962
135.0076704 2.560285426
149.0233204 2.818518661
151.0389705 1.722178488
199.0389705 4.896863089
213.0546206 3.055339116
215.0702706 1.279523633
225.0182351 1.415118303
225.0546206 7.700508931
227.0338851 1.808705616
241.0495352 15.72728944
251.0338851 4.757192503
253.0495352 6.516724759
255.0651853 2.957686147
269.0444498 2.945575744
283.0600999 1.715977551

Name: +ve in-silico MS/MS by CFM-ID for MCSQVSPITLWUGY-ZSOIEALJSA-N
ID: MCSQVSPITLWUGY-ZSOIEALJSA-N
Comment: Energy0
Num peaks: 11
107.0491413 1.748161206
109.0284058 2.205030834
121.0284058 17.93167996
123.0440559 3.533638509
133.0284058 2.600362411
135.0440559 1.512217446
265.0495352 5.544679059
269.0808353 1.656055671
313.0706646 4.746314959
323.0550145 9.132628467
341.0655792 29.46290521

Name: +ve in-silico MS/MS by CFM-ID for MCSQVSPITLWUGY-ZSOIEALJSA-N
ID: MCSQVSPITLWUGY-ZSOIEALJSA-N
Comment: Energy1
Num peaks: 25
93.0334912 0.7969105169
105.0334912 2.891928613
107.0491413 1.396804526
109.0284058 1.820457749
109.0647913 0.821340482
121.0284058 11.2041726
123.0440559 6.171882691
131.0127558 2.546488355
133.0284058 6.953386441
135.0440559 3.358347096
161.0233204 5.841036077
163.0389705 3.507088014
177.0182351 1.202592628
219.0287997 0.8171217836
231.0287997 1.726378154
265.0495352 1.476664494
267.0651853 1.070632401
269.0808353 1.524091582
295.0600999 1.066922696
297.0757499 1.318949946
309.0393644 1.301518392
311.0550145 3.999728775
313.0706646 7.276082258
323.0550145 4.739003633
341.0655792 5.846078694

Name: +ve in-silico MS/MS by CFM-ID for MCSQVSPITLWUGY-ZSOIEALJSA-N
ID: MCSQVSPITLWUGY-ZSOIEALJSA-N
Comment: Energy2
Num peaks: 25
49.00727645 3.175045265
51.02292652 1.801921574
65.03857658 4.076363671
75.02292652 8.816138742
77.03857658 6.072691241
79.05422664 1.061684692
91.01784114 1.189760217
93.0334912 1.546193651
95.04914126 1.545759353
103.0178411 2.048602773
105.0334912 5.152533297
107.0491413 3.240068944
109.0284058 1.024361303
117.0334912 1.473147467
121.0284058 8.939658106
123.0440559 1.681311834
131.0127558 5.74080702
133.0284058 9.482222507
135.0440559 2.957066949
159.0076704 1.499025911
161.0233204 2.689892207
179.0338851 1.013616587
311.0550145 0.9384862955
313.0706646 1.757474716
323.0550145 1.328698272

Name: +ve in-silico MS/MS by CFM-ID for MZPXLNLWZFFCBX-UHFFFAOYSA-N
ID: MZPXLNLWZFFCBX-UHFFFAOYSA-N
Comment: Energy0
Num peaks: 6
255.0651853 0.7758147707
269.0444498 5.750093053
271.0600999 8.292916879
273.0757499 1.931707937
285.0393644 0.9242010257
301.0706646 77.8720685

Name: +ve in-silico MS/MS by CFM-ID for MZPXLNLWZFFCBX-UHFFFAOYSA-N
ID: MZPXLNLWZFFCBX-UHFFFAOYSA-N
Comment: Energy1
Num peaks: 6
255.0651853 2.324863486
269.0444498 10.90464297
271.0600999 8.091846152
273.0757499 2.493445319
285.0393644 2.750969823
301.0706646 57.94157507

Name: +ve in-silico MS/MS by CFM-ID for MZPXLNLWZFFCBX-UHFFFAOYSA-N
ID: MZPXLNLWZFFCBX-UHFFFAOYSA-N
Comment: Energy2
Num peaks: 29
15.02292652 0.9627062216
51.02292652 1.855830171
55.01784114 1.952252091
79.01784114 3.27976523
81.0334912 1.850561783
107.0127558 1.274833748
107.0491413 1.947599187
111.0076704 2.005462225
121.0284058 1.412338124
123.0440559 2.480228482
149.0233204 5.718968204
151.0389705 2.915623397
165.0182351 4.078615608
167.0338851 1.578226962
175.0389705 1.469607497
193.0131497 1.326484557
199.0389705 0.8996776771
215.0338851 1.023805496
225.0546206 5.169158398
241.0495352 10.96190544
243.0651853 1.109388537
245.0444498 1.011964465
255.0287997 1.23589881
255.0651853 4.935480045
257.0444498 7.240331137
269.0444498 3.528406334
271.0600999 3.491878083
273.0757499 1.51035994
285.0393644 2.261136562

Name: +ve in-silico MS/MS by CFM-ID for WJXSYUJKJSOJOG-UHFFFAOYSA-N
ID: WJXSYUJKJSOJOG-UHFFFAOYSA-N
Comment: Energy0
Num peaks: 6
123.0440559 1.965908927
151.0389705 0.9224191338
269.0444498 3.543047591
271.0600999 1.226383694
283.0600999 50.76854815
301.0706646 35.29838561

Name: +ve in-silico MS/MS by CFM-ID for WJXSYUJKJSOJOG-UHFFFAOYSA-N
ID: WJXSYUJKJSOJOG-UHFFFAOYSA-N
Comment: Energy1
Num peaks: 10
123.0440559 3.733774466
133.0284058 3.892930895
135.0440559 2.636971451
147.0076704 2.062363932
149.0233204 12.15492212
151.0389705 15.47068035
271.0600999 2.563279387
273.0757499 7.082503606
283.0600999 26.10384346
301.0706646 5.412359309

Name: +ve in-silico MS/MS by CFM-ID for WJXSYUJKJSOJOG-UHFFFAOYSA-N
ID: WJXSYUJKJSOJOG-UHFFFAOYSA-N
Comment: Energy2
Num peaks: 31
39.02292652 1.580509359
55.01784114 0.9353332018
67.01784114 1.60179976
69.0334912 0.8576598422
81.0334912 0.8634731241
95.04914126 1.369883652
107.0491413 4.055926197
121.0284058 4.860007594
123.0440559 6.707726613
133.0284058 4.30531718
135.0440559 3.276975418
147.0076704 2.544613281
149.0233204 6.147652482
151.0389705 4.713616266
161.0233204 1.499922822
217.0495352 1.248861268
227.0338851 1.447717659
229.0495352 1.988409258
241.0495352 3.145911761
251.0338851 1.481963642
253.0495352 7.503745605
255.0651853 3.150904978
257.0444498 1.276538368
259.0600999 0.9166706974
265.0495352 1.117185522
267.0287997 0.9560137347
269.0444498 1.062886394
271.0600999 1.426066233
273.0757499 1.020262929
283.0600999 5.635173819
285.0393644 1.413923287

Name: +ve in-silico MS/MS by CFM-ID for XOYYLUDQRGDBQP-UHFFFAOYSA-N
ID: XOYYLUDQRGDBQP-UHFFFAOYSA-N
Comment: Energy0
Num peaks: 6
123.0440559 2.012607186
259.0600999 0.8286992699
271.0600999 1.189516382
283.0600999 16.7692368
285.0393644 1.247351812
301.0706646 72.46294663

Name: +ve in-silico MS/MS by CFM-ID for XOYYLUDQRGDBQP-UHFFFAOYSA-N
ID: XOYYLUDQRGDBQP-UHFFFAOYSA-N
Comment: Energy1
Num peaks: 9
123.0440559 1.45591
255.0651853 1.119536141
257.0444498 2.249858536
259.0600999 2.604123085
271.0600999 2.554218799
273.0757499 7.00067222
283.0600999 20.45629654
285.0393644 1.490905919
301.0706646 42.00829451

Name: +ve in-silico MS/MS by CFM-ID for XOYYLUDQRGDBQP-UHFFFAOYSA-N
ID: XOYYLUDQRGDBQP-UHFFFAOYSA-N
Comment: Energy2
Num peaks: 31
39.02292652 1.250077634
53.00219107 2.488607828
55.01784114 2.868482422
57.0334912 2.211870169
67.01784114 2.752718569
68.99710569 1.201016882
69.0334912 1.338356955
81.0334912 1.567529166
83.01275576 1.398150106
95.04914126 1.275971895
107.0127558 3.278570375
117.0334912 1.273807257
123.0440559 1.62949817
133.0284058 1.235012131
137.0233204 4.958330878
147.0440559 1.607702963
149.0233204 2.546142317
151.0389705 1.954448292
153.0182351 4.078235179
173.0233204 1.259162465
179.0338851 2.863815811
201.0182351 1.259479157
227.0338851 1.36861772
231.0651853 1.564988852
241.0495352 2.790718861
255.0651853 4.945825474
257.0444498 1.842912614
259.0600999 1.758812279
273.0757499 2.173463253
283.0600999 5.367960441
285.0393644 1.414222835

Name: +ve in-silico MS/MS by CFM-ID for UTXDNFSXFFFWGI-UHFFFAOYSA-N
ID: UTXDNFSXFFFWGI-UHFFFAOYSA-N
Comment: Energy0
Num peaks: 6
251.0338851 1.714358127
253.0495352 1.708299445
269.0444498 15.58047507
271.0600999 3.961645357
283.0600999 18.59120058
301.0706646 48.28188988

Name: +ve in-silico MS/MS by CFM-ID for UTXDNFSXFFFWGI-UHFFFAOYSA-N
ID: UTXDNFSXFFFWGI-UHFFFAOYSA-N
Comment: Energy1
Num peaks: 14
121.0284058 15.68009607
123.0440559 2.501270024
149.0233204 4.074438738
151.0389705 2.01762505
177.0182351 2.531997658
179.0338851 5.538600714
181.0495352 8.211605182
241.0495352 3.394694539
253.0495352 1.94073075
269.0444498 5.925659938
271.0600999 2.990928595
273.0757499 11.61802019
283.0600999 7.217847506
301.0706646 7.886017512

Name: +ve in-silico MS/MS by CFM-ID for UTXDNFSXFFFWGI-UHFFFAOYSA-N
ID: UTXDNFSXFFFWGI-UHFFFAOYSA-N
Comment: Energy2
Num peaks: 31
45.0334912 1.915310545
65.03857658 1.20508768
67.01784114 1.175158791
93.0334912 1.358027181
95.04914126 1.141825388
105.0334912 1.921992442
121.0284058 12.57658489
123.0440559 1.620113709
147.0076704 1.156169068
149.0233204 3.118296892
151.0389705 2.767499443
153.0546206 1.322699818
177.0182351 1.300316738
201.0182351 1.190785726
213.0182351 1.694194554
215.0338851 0.9248746346
225.0182351 1.187727685
227.0338851 3.461909647
239.0338851 1.351406132
241.0495352 4.933512257
251.0338851 4.557027757
253.0495352 8.197519074
255.0651853 6.052217522
257.0444498 1.379991277
259.0600999 1.166154477
265.0495352 1.502747626
269.0444498 2.171077301
271.0600999 1.191598471
273.0757499 2.202602145
283.0600999 2.659886993
285.0393644 1.045092713

Name: +ve in-silico MS/MS by CFM-ID for AULJFAXVHNPJAL-UHFFFAOYSA-N
ID: AULJFAXVHNPJAL-UHFFFAOYSA-N
Comment: Energy0
Num peaks: 6
161.0233204 0.4419973936
255.0287997 0.3350892998
293.0444498 3.418885253
295.0237144 0.2783090567
295.0600999 2.815818508
323.0550145 89.63232103

Name: +ve in-silico MS/MS by CFM-ID for AULJFAXVHNPJAL-UHFFFAOYSA-N
ID: AULJFAXVHNPJAL-UHFFFAOYSA-N
Comment: Energy1
Num peaks: 6
135.0440559 2.126086028
161.0233204 1.950077126
265.0495352 2.487131512
293.0444498 4.283665462
295.0600999 22.27374161
323.0550145 53.93121495

Name: +ve in-silico MS/MS by CFM-ID for AULJFAXVHNPJAL-UHFFFAOYSA-N
ID: AULJFAXVHNPJAL-UHFFFAOYSA-N
Comment: Energy2
Num peaks: 28
39.02292652 1.304393019
49.00727645 2.280403082
51.02292652 1.128083191
91.01784114 3.094659017
91.05422664 3.094102121
93.0334912 1.840131934
95.01275576 1.263077726
105.0334912 7.866810292
107.0491413 5.707516834
109.0284058 3.324070471
119.0127558 1.586484419
119.0491413 5.790765615
121.0284058 2.145447774
123.0440559 1.215266919
135.0440559 9.969704854
145.0284058 6.663897591
147.0440559 1.198254341
149.0233204 2.833990727
161.0233204 5.073882788
199.0389705 1.223856295
237.0182351 1.155818419
237.0546206 1.626683929
239.0338851 1.369840944
239.0702706 1.106617067
251.0338851 1.183931639
265.0495352 1.756416996
267.0651853 2.298201952
295.0600999 1.895001368

Name: +ve in-silico MS/MS by CFM-ID for MJOGVUMPZLEYIH-UHFFFAOYSA-N
ID: MJOGVUMPZLEYIH-UHFFFAOYSA-N
Comment: Energy0
Num peaks: 6
241.0495352 5.074191815
269.0444498 19.44635957
271.0600999 2.071554801
283.0600999 11.33403954
285.0393644 0.918591584
301.0706646 55.44581943

Name: +ve in-silico MS/MS by CFM-ID for MJOGVUMPZLEYIH-UHFFFAOYSA-N
ID: MJOGVUMPZLEYIH-UHFFFAOYSA-N
Comment: Energy1
Num peaks: 6
241.0495352 15.00809522
253.0495352 1.995453201
269.0444498 22.59018348
273.0757499 5.50196213
283.0600999 11.33088229
301.0706646 28.77949249

Name: +ve in-silico MS/MS by CFM-ID for MJOGVUMPZLEYIH-UHFFFAOYSA-N
ID: MJOGVUMPZLEYIH-UHFFFAOYSA-N
Comment: Energy2
Num peaks: 18
39.02292652 1.915913162
107.0491413 2.671358306
123.0440559 5.33243622
133.0284058 2.085292124
149.0233204 1.87033295
151.0389705 1.591622121
163.002585 2.190038392
199.0389705 7.063725675
213.0546206 6.592285725
215.0702706 2.356096719
225.0546206 9.038478917
227.0338851 4.083155009
241.0495352 17.27326938
243.0651853 1.485431409
253.0495352 5.907464434
255.0651853 2.482536412
269.0444498 5.448063317
283.0600999 1.68584995

Name: +ve in-silico MS/MS by CFM-ID for IGHVYQBBZBLNDW-UHFFFAOYSA-N
ID: IGHVYQBBZBLNDW-UHFFFAOYSA-N
Comment: Energy0
Num peaks: 6
191.0338851 1.561953629
269.0444498 1.942818979
271.0600999 1.510939495
273.0757499 2.299446963
283.0600999 10.36183715
301.0706646 73.71989487

Name: +ve in-silico MS/MS by CFM-ID for IGHVYQBBZBLNDW-UHFFFAOYSA-N
ID: IGHVYQBBZBLNDW-UHFFFAOYSA-N
Comment: Energy1
Num peaks: 13
109.0284058 2.468307424
191.0338851 2.913800348
241.0495352 2.411440092
243.0651853 2.10795817
245.0808353 1.404151335
255.0651853 4.846715897
257.0444498 2.560714758
257.0808353 2.805226467
269.0444498 3.806053128
271.0600999 7.543956402
273.0757499 17.35433139
283.0600999 8.363111237
301.0706646 22.67608627

Name: +ve in-silico MS/MS by CFM-ID for IGHVYQBBZBLNDW-UHFFFAOYSA-N
ID: IGHVYQBBZBLNDW-UHFFFAOYSA-N
Comment: Energy2
Num peaks: 31
75.02292652 1.165303644
131.0127558 4.224717555
133.0284058 2.634282034
135.0440559 1.784518167
147.0440559 1.315213464
159.0076704 1.912055541
161.0233204 1.274784236
171.0076704 1.578302722
185.0233204 1.60186339
185.0597059 1.309225853
187.0389705 1.967194629
191.0338851 1.075797171
201.0546206 2.188443682
211.0389705 1.250895691
213.0546206 2.379454663
215.0338851 4.670445255
215.0702706 1.399746359
217.0495352 2.244404371
225.0546206 1.054149026
227.0338851 5.6437207
229.0495352 2.914765805
241.0495352 4.822311681
243.0651853 1.036535947
255.0651853 6.294845752
257.0444498 3.394825698
259.0600999 1.538974572
269.0444498 1.820193164
271.0600999 1.464681781
273.0757499 1.721756069
283.0600999 1.846012637
285.0393644 1.136443096

Name: +ve in-silico MS/MS by CFM-ID for YKFJNDDDSPNQFN-LBPRGKRZSA-N
ID: YKFJNDDDSPNQFN-LBPRGKRZSA-N
Comment: Energy0
Num peaks: 15
111.0440559 2.155571714
189.0182351 1.215945805
201.0182351 0.8294022959
211.0389705 1.322516198
219.0287997 1.302111837
225.0182351 3.512192253
227.0338851 9.48271155
229.0495352 5.182233278
231.0651853 2.778764091
253.0495352 1.115815221
255.0651853 2.351106906
257.0808353 2.623523428
265.0495352 1.732076098
283.0600999 14.10587015
301.0706646 30.93844445

Name: +ve in-silico MS/MS by CFM-ID for YKFJNDDDSPNQFN-LBPRGKRZSA-N
ID: YKFJNDDDSPNQFN-LBPRGKRZSA-N
Comment: Energy1
Num peaks: 31
39.02292652 7.435990682
41.03857658 2.243777173
51.02292652 1.009966012
53.00219107 1.30669324
53.03857658 1.686101428
55.05422664 1.296094748
65.00219107 1.022775307
67.01784114 0.9725464817
111.0440559 1.049923174
121.0284058 1.021244198
135.0076704 2.269734762
137.0233204 4.075780464
149.0233204 2.501988166
151.0389705 1.067793151
163.0389705 1.494280646
165.0546206 2.026468582
175.0389705 1.165064866
187.0389705 0.9878849569
201.0182351 6.823332815
203.0338851 3.618405944
211.0389705 0.9686240241
213.0546206 1.148924783
227.0338851 3.407111599
229.0495352 1.114901304
231.0651853 2.925790905
247.0600999 1.46455582
257.0808353 1.124804462
271.0600999 1.258107925
273.0757499 3.51339485
283.0600999 3.115445592
301.0706646 2.237434802

Name: +ve in-silico MS/MS by CFM-ID for YKFJNDDDSPNQFN-LBPRGKRZSA-N
ID: YKFJNDDDSPNQFN-LBPRGKRZSA-N
Comment: Energy2
Num peaks: 31
39.02292652 4.824113121
41.03857658 1.232507923
49.00727645 4.367513093
51.02292652 3.969880604
53.03857658 7.622972878
55.05422664 4.122920462
63.02292652 0.9781770585
65.03857658 0.8637874616
67.01784114 0.891082172
67.05422664 1.244363017
68.99710569 1.753764041
71.01275576 1.181493892
77.03857658 1.677595066
79.01784114 3.226816664
109.0284058 1.595575082
121.0284058 1.025342544
135.0076704 1.098870972
137.0233204 1.438409091
159.0076704 1.022522029
165.0546206 0.9021179471
175.0389705 2.085987021
187.0389705 2.494943844
189.0182351 1.017790713
197.0233204 2.289114329
201.0182351 3.682931073
203.0338851 2.128172951
213.0182351 1.662330539
233.0444498 0.9494514181
245.0444498 0.8978075144
265.0495352 1.123186458
283.0600999 1.068171753

Name: +ve in-silico MS/MS by CFM-ID for OHYPGJGCEJEXMH-UHFFFAOYSA-N
ID: OHYPGJGCEJEXMH-UHFFFAOYSA-N
Comment: Energy0
Num peaks: 6
185.0233204 0.2538011112
269.0444498 0.2897981482
277.0495352 0.266791004
281.0444498 0.3654927479
305.0444498 1.112738883
323.0550145 95.96957844

Name: +ve in-silico MS/MS by CFM-ID for OHYPGJGCEJEXMH-UHFFFAOYSA-N
ID: OHYPGJGCEJEXMH-UHFFFAOYSA-N
Comment: Energy1
Num peaks: 7
275.0338851 2.212531968
277.0495352 5.323441092
279.0651853 3.882978215
281.0444498 2.621952513
293.0444498 3.823261049
295.0600999 17.89642944
323.0550145 45.20231054

Name: +ve in-silico MS/MS by CFM-ID for OHYPGJGCEJEXMH-UHFFFAOYSA-N
ID: OHYPGJGCEJEXMH-UHFFFAOYSA-N
Comment: Energy2
Num peaks: 30
53.00219107 1.637913595
129.0334912 1.822338926
131.0491413 1.178998281
145.0284058 3.277942541
167.0127558 1.403085388
173.0233204 2.604239758
175.0389705 2.949421213
185.0233204 3.359926661
187.0389705 1.249023318
225.0546206 2.789536181
231.0440559 1.156734686
235.0389705 1.393179306
237.0546206 4.868378543
239.0338851 1.508733923
247.0389705 1.868238893
249.0546206 1.355405273
251.0702706 2.225084175
253.0495352 6.912065301
259.0389705 1.25606591
261.0546206 2.077372848
263.0338851 4.889907507
269.0444498 1.866644267
275.0338851 3.695821726
277.0495352 7.474980349
279.0651853 1.58826407
281.0444498 6.839340863
291.0287997 1.622204396
293.0444498 1.391474518
295.0600999 1.934185723
305.0444498 1.936221044

Name: +ve in-silico MS/MS by CFM-ID for ITGKGKVNRUDSLG-UHFFFAOYSA-N
ID: ITGKGKVNRUDSLG-UHFFFAOYSA-N
Comment: Energy0
Num peaks: 6
255.0651853 1.41883598
269.0444498 2.939194601
271.0600999 8.005457909
273.0757499 2.355109551
285.0393644 0.9305559201
301.0706646 79.54376894

Name: +ve in-silico MS/MS by CFM-ID for ITGKGKVNRUDSLG-UHFFFAOYSA-N
ID: ITGKGKVNRUDSLG-UHFFFAOYSA-N
Comment: Energy1
Num peaks: 6
121.0284058 2.089389843
269.0444498 7.218148923
271.0600999 4.155504423
273.0757499 4.988330458
285.0393644 3.363327773
301.0706646 67.77790658

Name: +ve in-silico MS/MS by CFM-ID for ITGKGKVNRUDSLG-UHFFFAOYSA-N
ID: ITGKGKVNRUDSLG-UHFFFAOYSA-N
Comment: Energy2
Num peaks: 24
15.02292652 1.372496286
49.00727645 2.986317742
51.02292652 2.210533296
55.01784114 3.019333721
65.00219107 1.373161842
77.00219107 1.303542547
93.0334912 1.711767829
121.0284058 8.002471868
153.0546206 1.079968184
179.0338851 1.09604879
201.0546206 3.667029575
213.0546206 1.896130159
215.0338851 1.040548344
225.0546206 8.020828805
227.0702706 1.462865521
241.0495352 15.66937897
255.0287997 2.243509398
255.0651853 7.763019689
257.0444498 5.576722742
257.0808353 1.479672738
269.0444498 1.923515793
271.0600999 3.11819183
273.0757499 1.585791892
285.0393644 1.242688154

Name: +ve in-silico MS/MS by CFM-ID for SCYVPEQZLVCGHG-ZDUSSCGKSA-N
ID: SCYVPEQZLVCGHG-ZDUSSCGKSA-N
Comment: Energy0
Num peaks: 6
145.0284058 4.91774997
149.0597059 3.108696707
153.0182351 8.773078505
271.0600999 4.372354487
283.0600999 10.8031429
301.0706646 52.41718038

Name: +ve in-silico MS/MS by CFM-ID for SCYVPEQZLVCGHG-ZDUSSCGKSA-N
ID: SCYVPEQZLVCGHG-ZDUSSCGKSA-N
Comment: Energy1
Num peaks: 11
123.0440559 2.158411226
137.0233204 11.96948413
147.0440559 2.471864194
149.0597059 3.874841145
151.0389705 2.211580421
153.0182351 15.70212472
175.0389705 1.985722602
271.0600999 5.164984113
273.0757499 5.403650374
283.0600999 9.644891816
301.0706646 19.77225408

Name: +ve in-silico MS/MS by CFM-ID for SCYVPEQZLVCGHG-ZDUSSCGKSA-N
ID: SCYVPEQZLVCGHG-ZDUSSCGKSA-N
Comment: Energy2
Num peaks: 30
41.00219107 1.263020569
49.00727645 5.986847502
63.02292652 0.9162185716
67.01784114 1.017373574
69.0334912 1.057871047
75.02292652 1.259585011
81.0334912 1.327895048
83.01275576 0.8917021395
85.02840582 1.191144445
101.0385766 9.151359656
103.0542266 2.116493607
117.0334912 2.33535084
119.0491413 4.176843158
121.0284058 1.219114122
121.0647913 1.085632766
123.0440559 1.654761985
125.0233204 1.38401619
127.0389705 0.9496265779
133.0284058 1.447258458
135.0440559 3.25799412
137.0233204 5.554104057
145.0284058 11.54046333
147.0440559 2.779360074
149.0233204 1.993790896
151.0389705 1.299205296
153.0182351 8.360021955
173.0233204 1.277717245
255.0651853 2.281937668
259.0600999 0.8864771636
283.0600999 0.8668722794

Name: +ve in-silico MS/MS by CFM-ID for UBYOEDLUKKPPPN-UHFFFAOYSA-N
ID: UBYOEDLUKKPPPN-UHFFFAOYSA-N
Comment: Energy0
Num peaks: 6
241.0495352 3.305966641
253.0495352 1.881917857
269.0444498 13.28403319
271.0600999 1.679984354
283.0600999 40.33194095
301.0706646 32.10406831

Name: +ve in-silico MS/MS by CFM-ID for UBYOEDLUKKPPPN-UHFFFAOYSA-N
ID: UBYOEDLUKKPPPN-UHFFFAOYSA-N
Comment: Energy1
Num peaks: 6
225.0546206 3.000883328
241.0495352 7.172785098
253.0495352 7.377388391
269.0444498 10.68255245
283.0600999 42.27762865
301.0706646 11.15315685

Name: +ve in-silico MS/MS by CFM-ID for UBYOEDLUKKPPPN-UHFFFAOYSA-N
ID: UBYOEDLUKKPPPN-UHFFFAOYSA-N
Comment: Energy2
Num peaks: 25
39.02292652 1.063199551
49.00727645 0.8752137175
53.00219107 3.872041066
69.0334912 1.445428861
105.0334912 1.281615486
107.0491413 1.154605001
121.0284058 3.564918219
123.0440559 1.040941612
137.0233204 0.8886017258
147.0076704 5.399983225
149.0233204 3.727070119
163.002585 1.470617437
163.0389705 1.461269837
197.0233204 2.331253219
213.0546206 1.54181977
223.0389705 6.165353153
225.0546206 12.95561335
227.0338851 1.171347072
239.0338851 4.815524787
241.0495352 5.828130801
251.0338851 2.27222082
253.0495352 8.340359739
255.0651853 2.617133586
269.0444498 1.918098094
283.0600999 3.05080856

Name: +ve in-silico MS/MS by CFM-ID for SRXIDIOVDWRHPY-UHFFFAOYSA-N
ID: SRXIDIOVDWRHPY-UHFFFAOYSA-N
Comment: Energy0
Num peaks: 6
95.04914126 1.451352525
207.0287997 7.810751989
273.0757499 0.9358341996
283.0600999 14.12701035
285.0393644 0.8750562364
301.0706646 68.66176185

Name: +ve in-silico MS/MS by CFM-ID for SRXIDIOVDWRHPY-UHFFFAOYSA-N
ID: SRXIDIOVDWRHPY-UHFFFAOYSA-N
Comment: Energy1
Num peaks: 18
49.00727645 2.759585687
51.02292652 2.549800692
53.03857658 1.109818532
63.02292652 1.320630392
65.03857658 1.421620977
67.05422664 1.171464494
95.04914126 5.006804687
165.0182351 0.9992850158
207.0287997 4.467469074
221.0444498 1.275783202
255.0651853 1.345843358
257.0444498 1.631998752
269.0444498 0.9591667289
271.0600999 5.577641361
273.0757499 10.02207428
283.0600999 11.43143664
285.0393644 0.9887817281
301.0706646 26.73009703

Name: +ve in-silico MS/MS by CFM-ID for SRXIDIOVDWRHPY-UHFFFAOYSA-N
ID: SRXIDIOVDWRHPY-UHFFFAOYSA-N
Comment: Energy2
Num peaks: 31
39.02292652 1.6810653
49.00727645 5.804101966
51.02292652 2.803245682
63.02292652 1.302228914
65.03857658 1.129089703
73.00727645 1.340194979
77.03857658 1.803637373
105.0334912 1.21937976
113.0233204 1.847168713
133.0284058 1.045288519
135.0076704 1.063956824
155.0338851 2.246841228
157.0284058 1.269482398
161.0233204 1.858741143
163.002585 1.10701565
165.0182351 2.475323867
181.0131497 1.132905322
187.0389705 1.149007793
207.0287997 2.655286295
213.0546206 1.497630724
215.0338851 1.231727531
227.0338851 1.925922201
239.0338851 3.384936164
241.0495352 1.219750414
253.0495352 1.58179296
255.0287997 1.030362229
255.0651853 4.294839058
257.0444498 2.080934288
271.0600999 1.42198937
273.0757499 1.778841503
283.0600999 3.635968994

Name: +ve in-silico MS/MS by CFM-ID for WADODAMIIIIYNZ-OAHLLOKOSA-N
ID: WADODAMIIIIYNZ-OAHLLOKOSA-N
Comment: Energy0
Num peaks: 6
255.0651853 2.232549694
269.0444498 6.101280687
271.0600999 1.733366621
283.0600999 8.334423215
285.0393644 0.9043564954
301.0706646 76.42732804

Name: +ve in-silico MS/MS by CFM-ID for WADODAMIIIIYNZ-OAHLLOKOSA-N
ID: WADODAMIIIIYNZ-OAHLLOKOSA-N
Comment: Energy1
Num peaks: 6
255.0651853 6.190483499
257.0808353 4.414826758
269.0444498 9.426254073
271.0600999 4.931439479
283.0600999 23.22523128
301.0706646 32.8135751

Name: +ve in-silico MS/MS by CFM-ID for WADODAMIIIIYNZ-OAHLLOKOSA-N
ID: WADODAMIIIIYNZ-OAHLLOKOSA-N
Comment: Energy2
Num peaks: 23
15.02292652 2.03443977
29.00219107 1.855757661
44.99710569 2.245594462
59.01275576 9.101487636
61.02840582 1.608556474
185.0233204 1.686875442
197.0597059 1.702244309
199.0389705 3.294102627
201.0546206 1.917255955
213.0182351 3.690911436
213.0546206 3.143008652
215.0338851 1.474907264
225.0546206 13.16800755
227.0702706 1.668924616
229.0495352 1.491501373
239.0338851 3.256529258
241.0495352 5.42598967
253.0495352 6.980904977
255.0287997 1.551038623
255.0651853 5.917049218
267.0287997 1.453687074
269.0444498 2.771188043
283.0600999 2.794869497

Name: +ve in-silico MS/MS by CFM-ID for MFGPUMDDJCTHOI-KBDBTLMNSA-N
ID: MFGPUMDDJCTHOI-KBDBTLMNSA-N
Comment: Energy0
Num peaks: 6
126.0298028 3.272818187
151.0250518 4.226700736
167.0199664 1.260845093
169.0356164 74.90261421
283.0673105 2.622877849
301.0778752 7.478184537

Name: +ve in-silico MS/MS by CFM-ID for MFGPUMDDJCTHOI-KBDBTLMNSA-N
ID: MFGPUMDDJCTHOI-KBDBTLMNSA-N
Comment: Energy1
Num peaks: 6
61.02840582 1.160968176
124.0141527 9.170522686
126.0298028 8.256035969
141.0407018 4.296492104
151.0250518 9.649734786
169.0356164 53.5073918

Name: +ve in-silico MS/MS by CFM-ID for MFGPUMDDJCTHOI-KBDBTLMNSA-N
ID: MFGPUMDDJCTHOI-KBDBTLMNSA-N
Comment: Energy2
Num peaks: 8
83.02398914 4.478940916
98.03488817 10.37878055
124.0141527 9.276105082
126.0298028 11.34324173
141.0407018 2.270949973
151.0250518 11.99652169
152.0090673 9.852928599
169.0356164 22.18206988

Name: +ve in-silico MS/MS by CFM-ID for ZWGADVIKIRDGOU-UHFFFAOYSA-N
ID: ZWGADVIKIRDGOU-UHFFFAOYSA-N
Comment: Energy0
Num peaks: 6
123.0440559 1.344715885
151.0389705 1.175438682
265.0495352 2.41055126
269.0444498 3.262959304
283.0600999 22.0723819
301.0706646 61.56155831

Name: +ve in-silico MS/MS by CFM-ID for ZWGADVIKIRDGOU-UHFFFAOYSA-N
ID: ZWGADVIKIRDGOU-UHFFFAOYSA-N
Comment: Energy1
Num peaks: 12
121.0284058 2.578020947
123.0440559 4.341980689
135.0440559 1.625253333
147.0076704 2.735350978
149.0233204 11.36053429
151.0389705 24.25562738
265.0495352 2.046992305
269.0444498 2.054542748
271.0600999 2.844315627
273.0757499 7.235171296
283.0600999 8.802867067
301.0706646 11.18981648

Name: +ve in-silico MS/MS by CFM-ID for ZWGADVIKIRDGOU-UHFFFAOYSA-N
ID: ZWGADVIKIRDGOU-UHFFFAOYSA-N
Comment: Energy2
Num peaks: 31
39.02292652 1.722438624
53.00219107 2.943296004
55.01784114 1.920881636
57.0334912 1.268000514
67.01784114 1.168500927
69.0334912 1.530646641
77.00219107 2.930522413
79.01784114 1.464499682
107.0491413 1.58491284
121.0284058 5.125999029
123.0440559 3.940838618
133.0284058 2.908630047
135.0440559 3.393662857
147.0076704 1.885878909
149.0233204 3.029529411
151.0389705 3.799916793
179.0338851 1.194179735
201.0182351 3.287906912
203.0338851 2.115187309
245.0444498 1.455285155
251.0338851 3.405878022
253.0495352 4.586939247
255.0651853 3.579060525
257.0444498 1.49707402
265.0495352 4.998014014
267.0287997 1.820195649
269.0444498 1.353636756
271.0600999 1.198742877
273.0757499 1.594759341
283.0600999 2.998291756
285.0393644 1.361857825

Name: +ve in-silico MS/MS by CFM-ID for XZDDKPVQCXULQZ-UHFFFAOYSA-N
ID: XZDDKPVQCXULQZ-UHFFFAOYSA-N
Comment: Energy0
Num peaks: 6
123.0440559 1.350282109
151.0389705 1.210401036
269.0444498 3.451606773
271.0600999 1.063466514
283.0600999 24.55210322
301.0706646 62.41313361

Name: +ve in-silico MS/MS by CFM-ID for XZDDKPVQCXULQZ-UHFFFAOYSA-N
ID: XZDDKPVQCXULQZ-UHFFFAOYSA-N
Comment: Energy1
Num peaks: 9
121.0284058 2.411445033
123.0440559 4.672541079
149.0233204 12.0235038
151.0389705 25.09437265
269.0444498 1.958328749
271.0600999 3.162431703
273.0757499 8.103968352
283.0600999 11.37707189
301.0706646 11.71429422

Name: +ve in-silico MS/MS by CFM-ID for XZDDKPVQCXULQZ-UHFFFAOYSA-N
ID: XZDDKPVQCXULQZ-UHFFFAOYSA-N
Comment: Energy2
Num peaks: 31
39.02292652 2.286783866
53.00219107 1.221074008
55.01784114 3.287628058
57.0334912 2.770678571
65.00219107 2.173582916
67.01784114 2.015087621
69.0334912 4.186431085
95.04914126 1.120503047
107.0491413 1.493277683
121.0284058 4.804875902
123.0440559 4.246917573
133.0284058 1.093312402
135.0440559 2.016954355
149.0233204 3.525191529
151.0389705 3.296432324
161.0233204 1.172279609
179.0338851 1.271861029
203.0338851 2.81240145
225.0182351 1.015220146
227.0338851 1.66984062
241.0495352 2.616553414
251.0338851 2.549853552
253.0495352 6.218807728
255.0651853 5.23999006
257.0444498 3.032780873
265.0495352 1.106415031
267.0287997 2.334869276
271.0600999 1.071369345
273.0757499 1.320552342
283.0600999 4.588617299
285.0393644 1.849214557

Name: +ve in-silico MS/MS by CFM-ID for MYAHOBWCBIQQLV-UHFFFAOYSA-N
ID: MYAHOBWCBIQQLV-UHFFFAOYSA-N
Comment: Energy0
Num peaks: 6
191.0338851 7.752530179
269.0444498 4.136323548
271.0600999 2.512681294
283.0600999 13.00510633
285.0393644 1.184756228
301.0706646 65.43632887

Name: +ve in-silico MS/MS by CFM-ID for MYAHOBWCBIQQLV-UHFFFAOYSA-N
ID: MYAHOBWCBIQQLV-UHFFFAOYSA-N
Comment: Energy1
Num peaks: 10
191.0338851 13.76247674
243.0287997 2.013350641
247.0600999 1.680053308
257.0444498 1.921012214
269.0444498 5.774108417
271.0600999 5.058253812
273.0757499 4.963393198
283.0600999 15.04865273
285.0393644 1.71132017
301.0706646 28.33540328

Name: +ve in-silico MS/MS by CFM-ID for MYAHOBWCBIQQLV-UHFFFAOYSA-N
ID: MYAHOBWCBIQQLV-UHFFFAOYSA-N
Comment: Energy2
Num peaks: 27
15.02292652 1.429873793
29.00219107 1.115349416
41.00219107 2.262432678
67.01784114 0.98923147
83.01275576 1.425588435
92.99710569 2.579557411
97.02840582 1.008072052
121.0284058 1.036936514
123.0440559 2.687967558
135.0076704 2.102632507
137.0233204 3.093004065
149.0233204 2.94395185
161.0233204 14.84500697
163.0389705 10.03761567
191.0338851 10.9445957
227.0338851 3.074901304
229.0131497 0.9757958233
241.0495352 1.455085299
251.0338851 1.702424058
253.0495352 3.693430555
255.0651853 1.784079669
257.0444498 1.396295556
267.0287997 1.454518267
269.0444498 1.761646327
271.0600999 1.325292459
283.0600999 2.467441689
285.0393644 1.287460178

Name: +ve in-silico MS/MS by CFM-ID for VLDDRJPEYZHZQG-UHFFFAOYSA-N
ID: VLDDRJPEYZHZQG-UHFFFAOYSA-N
Comment: Energy0
Num peaks: 6
123.0440559 2.219774327
219.0287997 1.449523223
295.0600999 1.449528898
311.0550145 12.85404669
313.0706646 3.332725446
341.0655792 74.38750112

Name: +ve in-silico MS/MS by CFM-ID for VLDDRJPEYZHZQG-UHFFFAOYSA-N
ID: VLDDRJPEYZHZQG-UHFFFAOYSA-N
Comment: Energy1
Num peaks: 6
123.0440559 5.519017481
283.0600999 2.101591531
295.0600999 4.153522456
311.0550145 15.35030737
313.0706646 10.00242623
341.0655792 48.64274972

Name: +ve in-silico MS/MS by CFM-ID for VLDDRJPEYZHZQG-UHFFFAOYSA-N
ID: VLDDRJPEYZHZQG-UHFFFAOYSA-N
Comment: Energy2
Num peaks: 28
49.00727645 1.242549328
51.02292652 1.321508886
55.01784114 1.536145437
79.05422664 1.361734279
95.04914126 1.30188833
101.0385766 1.644102477
111.0076704 1.248399378
117.0334912 1.661007485
123.0440559 6.530958379
145.0284058 3.034590596
147.0440559 1.987908094
149.0233204 1.789634573
151.0389705 1.814842076
161.0233204 2.952392252
165.0182351 2.458709655
167.0338851 1.952379318
189.0182351 2.584473909
195.0287997 1.25392295
199.0389705 1.418484616
241.0495352 1.07460079
251.0702706 2.438524211
267.0651853 8.313081525
283.0600999 8.899659237
295.0600999 10.28104614
297.0393644 1.455054189
297.0757499 1.378586558
311.0550145 5.216692958
313.0706646 2.434095368

Name: +ve in-silico MS/MS by CFM-ID for JEXKRQXUYIHLGO-UHFFFAOYSA-N
ID: JEXKRQXUYIHLGO-UHFFFAOYSA-N
Comment: Energy0
Num peaks: 6
95.04914126 1.110597038
257.0444498 1.044501068
269.0444498 1.722432584
273.0757499 1.361970881
283.0600999 11.45030468
301.0706646 73.97061601

Name: +ve in-silico MS/MS by CFM-ID for JEXKRQXUYIHLGO-UHFFFAOYSA-N
ID: JEXKRQXUYIHLGO-UHFFFAOYSA-N
Comment: Energy1
Num peaks: 18
41.00219107 1.595632953
63.02292652 0.8323037969
71.01275576 0.8154455633
95.04914126 2.879189351
107.0491413 0.8666260655
109.0284058 1.246133018
207.0287997 2.031704334
241.0495352 1.014384246
255.0287997 1.178031573
255.0651853 1.840399018
257.0444498 3.729148258
259.0600999 2.292029164
269.0444498 2.685186959
271.0600999 6.742160003
273.0757499 12.00930168
283.0600999 9.948343207
285.0393644 1.74938556
301.0706646 27.22727724

Name: +ve in-silico MS/MS by CFM-ID for JEXKRQXUYIHLGO-UHFFFAOYSA-N
ID: JEXKRQXUYIHLGO-UHFFFAOYSA-N
Comment: Energy2
Num peaks: 31
39.02292652 1.613931752
41.00219107 1.2284606
49.00727645 1.958864228
51.02292652 2.338487087
55.01784114 1.815918445
63.02292652 3.175820911
65.03857658 3.068651288
67.01784114 1.595087009
71.01275576 1.676410485
79.01784114 2.202751059
79.05422664 1.396552053
81.0334912 1.415674061
93.0334912 2.020310392
97.02840582 1.692551845
107.0491413 5.102130554
109.0284058 4.845362941
121.0284058 1.883199128
125.0233204 2.563642204
135.0076704 4.287097503
137.0233204 4.326911617
151.002585 2.352374744
153.0182351 1.542062349
201.0546206 1.308676503
229.0495352 3.571903242
241.0495352 1.576542378
255.0651853 2.500418391
257.0444498 3.027804217
259.0600999 1.670451106
269.0444498 1.201155028
271.0600999 1.425395673
283.0600999 1.686794167

Name: +ve in-silico MS/MS by CFM-ID for RQJGBVDTAFXEIJ-UHFFFAOYSA-N
ID: RQJGBVDTAFXEIJ-UHFFFAOYSA-N
Comment: Energy0
Num peaks: 6
109.0284058 1.737943202
191.0338851 2.010364806
273.0757499 1.639893561
283.0600999 15.49072605
285.0393644 0.9057227224
301.0706646 68.72285797

Name: +ve in-silico MS/MS by CFM-ID for RQJGBVDTAFXEIJ-UHFFFAOYSA-N
ID: RQJGBVDTAFXEIJ-UHFFFAOYSA-N
Comment: Energy1
Num peaks: 15
41.00219107 1.009381557
109.0284058 1.758232663
191.0338851 10.6860522
215.0338851 1.199820667
241.0495352 1.097881928
255.0651853 2.190890435
257.0444498 1.772994003
259.0600999 1.305479255
265.0495352 1.578805618
269.0444498 1.460247136
271.0600999 5.150105908
273.0757499 7.758998757
283.0600999 12.82787173
285.0393644 1.376096306
301.0706646 29.5492508

Name: +ve in-silico MS/MS by CFM-ID for RQJGBVDTAFXEIJ-UHFFFAOYSA-N
ID: RQJGBVDTAFXEIJ-UHFFFAOYSA-N
Comment: Energy2
Num peaks: 31
49.00727645 1.338584917
55.01784114 1.206780737
79.01784114 1.64348505
83.01275576 1.317375838
89.03857658 2.128534153
93.0334912 1.303522333
109.0284058 2.786912681
111.0440559 1.059452937
121.0284058 4.738174491
135.0076704 1.307429865
137.0233204 4.297517669
145.0284058 5.484682786
147.0440559 1.819642351
153.0182351 1.559830044
161.0233204 1.701136331
163.0389705 1.806110328
165.0182351 3.097904252
175.0389705 5.537720386
191.0338851 8.92586337
215.0338851 1.361009598
217.0495352 1.08145192
225.0546206 1.119586396
231.0651853 1.39647563
241.0495352 1.157227232
255.0287997 0.9692557723
255.0651853 3.749121916
257.0444498 1.131607906
259.0600999 1.422309066
265.0495352 1.802005055
283.0600999 2.850717621
285.0393644 1.741725006

Name: +ve in-silico MS/MS by CFM-ID for QFIPVAAXLHOLFN-JQIJEIRASA-N
ID: QFIPVAAXLHOLFN-JQIJEIRASA-N
Comment: Energy0
Num peaks: 8
105.0334912 5.053311726
149.0233204 15.68065019
151.0389705 3.59089072
179.0338851 3.316968291
295.0600999 8.972104631
297.0757499 3.410643213
323.0550145 21.18694742
341.0655792 19.15040599

Name: +ve in-silico MS/MS by CFM-ID for QFIPVAAXLHOLFN-JQIJEIRASA-N
ID: QFIPVAAXLHOLFN-JQIJEIRASA-N
Comment: Energy1
Num peaks: 20
95.04914126 1.462499186
105.0334912 11.7932051
107.0491413 4.361657329
109.0647913 1.30480739
119.0491413 1.316896377
133.0284058 2.239235871
145.0284058 2.557133225
147.0440559 2.190088498
149.0233204 4.757650943
189.0182351 1.908067425
201.0182351 1.485490714
293.0444498 1.869748446
295.0600999 11.17203391
297.0393644 1.167331962
297.0757499 3.068410798
299.0550145 1.183315266
311.0550145 1.238539772
313.0706646 1.949763321
323.0550145 17.13535609
341.0655792 6.168450492

Name: +ve in-silico MS/MS by CFM-ID for QFIPVAAXLHOLFN-JQIJEIRASA-N
ID: QFIPVAAXLHOLFN-JQIJEIRASA-N
Comment: Energy2
Num peaks: 14
77.03857658 1.985087002
105.0334912 23.03616819
107.0491413 2.587457863
117.0334912 11.17145617
119.0491413 4.866318995
121.0284058 1.848376216
133.0284058 5.614405174
135.0440559 4.321908713
145.0284058 2.986916864
147.0440559 6.075324087
149.0233204 4.227753278
161.0233204 2.760489579
163.0389705 6.943927333
251.0702706 1.619120479

Name: +ve in-silico MS/MS by CFM-ID for WVADKXWSLHLDCL-CABCVRRESA-N
ID: WVADKXWSLHLDCL-CABCVRRESA-N
Comment: Energy0
Num peaks: 6
137.0597059 1.54685762
181.0131497 5.211886282
271.0600999 6.257388188
273.0757499 1.801266863
283.0600999 10.40087492
301.0706646 62.66814973

Name: +ve in-silico MS/MS by CFM-ID for WVADKXWSLHLDCL-CABCVRRESA-N
ID: WVADKXWSLHLDCL-CABCVRRESA-N
Comment: Energy1
Num peaks: 14
79.05422664 3.725879812
91.05422664 8.292189067
105.0334912 2.922783658
107.0491413 7.313124666
121.0647913 1.923698801
165.0182351 5.893366563
181.0131497 12.68470071
195.0287997 1.840214325
223.0237144 1.840057468
255.0651853 1.84111828
271.0600999 4.59493217
273.0757499 3.330111278
283.0600999 6.880295998
301.0706646 17.46579079

Name: +ve in-silico MS/MS by CFM-ID for WVADKXWSLHLDCL-CABCVRRESA-N
ID: WVADKXWSLHLDCL-CABCVRRESA-N
Comment: Energy2
Num peaks: 31
39.02292652 1.772571391
49.00727645 3.042987226
51.02292652 2.334383779
56.99710569 0.9657228893
63.02292652 3.462041889
65.00219107 0.8427565933
65.03857658 2.279615704
67.01784114 0.7010325318
75.02292652 0.893515843
79.05422664 3.305273751
83.01275576 0.7175382857
91.05422664 11.27077354
93.06987671 3.692301337
95.01275576 0.9283640979
105.0334912 9.377370246
107.0491413 4.480847924
111.0076704 3.622418071
113.0233204 2.174223714
117.0334912 2.06759081
119.0491413 1.459570646
137.0233204 1.921125897
149.0233204 2.543818209
151.002585 1.598696961
153.0182351 2.087007999
155.0338851 0.9700264323
165.0182351 4.233821739
181.0131497 2.147046842
239.0702706 0.7366133455
255.0651853 2.618454669
271.0600999 0.7572899935
283.0600999 0.9734792504

Name: +ve in-silico MS/MS by CFM-ID for IUOYPUBCUGWNGT-UHFFFAOYSA-N
ID: IUOYPUBCUGWNGT-UHFFFAOYSA-N
Comment: Energy0
Num peaks: 6
251.0338851 1.021659747
265.0495352 5.190129907
269.0444498 2.179277868
271.0600999 0.763459861
283.0600999 46.9060466
301.0706646 36.6418777

Name: +ve in-silico MS/MS by CFM-ID for IUOYPUBCUGWNGT-UHFFFAOYSA-N
ID: IUOYPUBCUGWNGT-UHFFFAOYSA-N
Comment: Energy1
Num peaks: 12
121.0284058 13.92613613
163.0389705 6.561155775
177.0182351 3.595943762
179.0338851 5.253113136
181.0495352 5.472093053
255.0651853 5.954217183
265.0495352 6.159024288
269.0444498 1.833745544
271.0600999 1.64216545
273.0757499 4.190632488
283.0600999 20.55916328
301.0706646 5.897456441

Name: +ve in-silico MS/MS by CFM-ID for IUOYPUBCUGWNGT-UHFFFAOYSA-N
ID: IUOYPUBCUGWNGT-UHFFFAOYSA-N
Comment: Energy2
Num peaks: 31
39.02292652 1.062478886
53.00219107 0.9196120335
65.00219107 1.211494572
65.03857658 0.9153815525
67.01784114 1.090735565
93.0334912 1.0192885
107.0127558 1.085852056
121.0284058 6.931880903
135.0440559 2.362043635
137.0597059 1.439621804
147.0076704 1.019060387
149.0233204 3.779778678
151.0389705 1.588086619
163.0389705 3.333684548
177.0182351 1.358166125
213.0182351 1.052508338
215.0702706 1.384836644
227.0338851 1.145103802
239.0338851 1.660365243
241.0495352 3.038138689
251.0338851 3.902344866
253.0495352 5.444059594
255.0287997 2.286980144
255.0651853 6.317020085
257.0444498 2.180636121
259.0600999 1.122336053
265.0495352 7.962938458
267.0287997 2.57964239
269.0444498 1.81794251
283.0600999 3.909094949
285.0393644 1.198335654

Name: +ve in-silico MS/MS by CFM-ID for RDSNBXLYTVVLLM-UHFFFAOYSA-N
ID: RDSNBXLYTVVLLM-UHFFFAOYSA-N
Comment: Energy0
Num peaks: 6
251.0338851 0.9084068219
265.0495352 5.205066122
269.0444498 2.282465467
271.0600999 0.9383483447
283.0600999 45.85693636
301.0706646 35.77351367

Name: +ve in-silico MS/MS by CFM-ID for RDSNBXLYTVVLLM-UHFFFAOYSA-N
ID: RDSNBXLYTVVLLM-UHFFFAOYSA-N
Comment: Energy1
Num peaks: 12
121.0284058 14.34218214
163.0389705 5.649596805
177.0182351 3.524897665
179.0338851 4.616093259
181.0495352 4.775565382
255.0651853 7.514304183
265.0495352 5.934569677
269.0444498 2.104334889
271.0600999 2.082097603
273.0757499 6.609674765
283.0600999 18.6815578
301.0706646 5.171948738

Name: +ve in-silico MS/MS by CFM-ID for RDSNBXLYTVVLLM-UHFFFAOYSA-N
ID: RDSNBXLYTVVLLM-UHFFFAOYSA-N
Comment: Energy2
Num peaks: 31
67.01784114 1.120226859
79.01784114 0.8783559493
93.0334912 1.090883291
105.0334912 1.073235339
107.0127558 1.009511849
121.0284058 10.06450896
135.0440559 2.086189023
137.0597059 1.222557473
149.0233204 3.26017525
151.0389705 1.719348645
153.0546206 0.9367896183
163.0389705 2.147596605
177.0182351 1.081576597
201.0546206 1.153659852
215.0338851 1.125036881
227.0338851 1.493510242
229.0495352 1.176763414
239.0338851 1.435677413
241.0495352 4.307611998
251.0338851 2.559052628
253.0495352 5.517616485
255.0287997 2.139854024
255.0651853 7.482532996
257.0444498 2.336754237
259.0600999 1.099862457
265.0495352 7.954089754
267.0287997 2.239229894
269.0444498 1.839843748
271.0600999 1.349181825
283.0600999 3.458908909
285.0393644 1.210731985

Name: +ve in-silico MS/MS by CFM-ID for YMAJGCWMPLDLKQ-UHFFFAOYSA-N
ID: YMAJGCWMPLDLKQ-UHFFFAOYSA-N
Comment: Energy0
Num peaks: 6
123.0440559 1.39547365
151.0389705 1.252722016
269.0444498 1.305648654
271.0600999 0.8063135569
283.0600999 24.64339431
301.0706646 65.151461

Name: +ve in-silico MS/MS by CFM-ID for YMAJGCWMPLDLKQ-UHFFFAOYSA-N
ID: YMAJGCWMPLDLKQ-UHFFFAOYSA-N
Comment: Energy1
Num peaks: 9
121.0284058 2.366000372
123.0440559 4.934768229
149.0233204 10.37925493
151.0389705 25.73616418
269.0444498 1.582626466
271.0600999 3.666833643
273.0757499 8.785604645
283.0600999 11.08760993
301.0706646 12.34149788

Name: +ve in-silico MS/MS by CFM-ID for YMAJGCWMPLDLKQ-UHFFFAOYSA-N
ID: YMAJGCWMPLDLKQ-UHFFFAOYSA-N
Comment: Energy2
Num peaks: 31
15.02292652 0.9628472222
39.02292652 1.843640216
49.00727645 2.574781584
51.02292652 1.691907944
65.00219107 2.205319801
69.0334912 3.921809047
77.00219107 1.237581844
79.01784114 2.019625728
121.0284058 3.506274712
123.0440559 3.903486127
133.0284058 1.017978123
135.0440559 2.910186861
149.0233204 2.793941867
151.0389705 3.819679923
161.0233204 1.027601211
177.0182351 1.112695579
179.0338851 1.306782629
203.0338851 2.880382438
211.0389705 3.058210512
213.0546206 3.791765307
225.0182351 3.070444821
227.0338851 1.467106408
239.0338851 1.29044063
253.0495352 3.87244666
255.0651853 4.539910136
257.0444498 1.909626675
267.0287997 2.044924296
271.0600999 0.9696082968
273.0757499 1.186861116
283.0600999 4.257124522
285.0393644 1.206946751

Name: +ve in-silico MS/MS by CFM-ID for CRSCFMCOVDYDLN-UHFFFAOYSA-N
ID: CRSCFMCOVDYDLN-UHFFFAOYSA-N
Comment: Energy0
Num peaks: 6
123.0440559 1.351397547
151.0389705 1.17359396
269.0444498 3.415187939
271.0600999 1.024828432
283.0600999 23.90606846
301.0706646 61.52658562

Name: +ve in-silico MS/MS by CFM-ID for CRSCFMCOVDYDLN-UHFFFAOYSA-N
ID: CRSCFMCOVDYDLN-UHFFFAOYSA-N
Comment: Energy1
Num peaks: 11
121.0284058 2.624324686
123.0440559 4.327323974
147.0076704 2.641649236
149.0233204 12.22505692
151.0389705 23.72785404
153.0546206 2.491835757
269.0444498 2.084441928
271.0600999 2.714754487
273.0757499 6.933196356
283.0600999 9.480823318
301.0706646 10.85686699

Name: +ve in-silico MS/MS by CFM-ID for CRSCFMCOVDYDLN-UHFFFAOYSA-N
ID: CRSCFMCOVDYDLN-UHFFFAOYSA-N
Comment: Energy2
Num peaks: 31
39.02292652 1.724472153
53.00219107 2.893197883
55.01784114 2.066127192
57.0334912 1.256081652
67.01784114 1.120437936
69.0334912 1.541049713
77.00219107 2.898338765
79.01784114 1.447188373
107.0491413 1.63010365
121.0284058 5.699190489
123.0440559 3.674778549
133.0284058 3.128482318
[truncated: 1,307,464 more chars]
