# Supplementary material for: Ion mobility collision cross-section atlas for known and unknown metabolite annotation in untargeted metabolomics
Source: Nat Commun. 2020 Aug 28;11:4334. doi: 10.1038/s41467-020-18171-8 (PMC7455731; doi:10.1038/s41467-020-18171-8)
Supplement: Supplementary file 8 — Supplementary Data 5 [file 41467_2020_18171_MOESM8_ESM.zip › 01_positive_mode/L0642/cfmid_result.txt]

1 0.2 DLDDTARXXKFFQP-UHFFFAOYSA-N O=CCc1c(O)cc2c(c1OC)c1oc3c(c1c(=O)o2)ccc(c3)O
2 0.2 YVKXTRQXDBVQBS-UHFFFAOYSA-N NC1=C(Cl)C=CC(=C1)S(=O)(=O)N1CCCC2=CC=CC=C12
3 0.2 KOYAYPCNAZWGCZ-UHFFFAOYSA-N Oc1c(Oc2ccc3C=CC(=O)Oc3c2)ccc4C=CC(=O)Oc14
4 0.2 FDXSCZFRCZEOGP-UHFFFAOYSA-N OC1=CC2=C(C=C1)C(=O)C(OC1=CC=CC=C1)=C(O2)C(F)(F)F
5 0.2 HHZRJMQHKXTFLH-UHFFFAOYSA-N Oc1ccc2C=C(C(=O)Oc2c1)c3ccc4OC(=O)C=Cc4c3O
6 0.2 HBAJAQXOPJTWPI-UHFFFAOYSA-N CC1(C)OB(OC1(C)C)C1=CNC2=C1C=C(Br)C=N2
7 0.2 UYIJDFZKADCSSM-UHFFFAOYSA-N CCNC(=O)C1=C(F)C=C(C=C1)C1=CC(C(O)=O)=C(Cl)N=C1
8 0.2 BABJNKGTTYCTOO-MDTSDYNXSA-N Oc1cc(O)c2C(=O)c3c(O)c4C5CCOC5Oc4cc3C(=O)c2c1
9 0.2 QIZHQVVILOTCPC-UHFFFAOYSA-N COc1cc(C)c(c(c1)OS(=O)(=O)O)Oc1cc(C)cc(c1)O
10 0.2 NGHXUQCGNSFTJY-UHFFFAOYSA-N COc1cc(C)c(c(c1)O)Oc1cc(C)cc(c1)OS(=O)(=O)O
11 0.2 OBDTZOLLLCUCEC-UHFFFAOYSA-N Cc1cc(O)c2c(c1)c(=O)c1=c2c(=O)c2=CC3C(C(=c2c1=O)O)O3
12 0.2 WCPSHWHTZGKFLZ-UHFFFAOYSA-N Cc1cc(O)c2c(c1)C(=O)C1=C2C(=O)C23C(=C(O)C=CC3O2)C1=O
13 0.2 KTJVCVMPMXOKGK-UHFFFAOYSA-N CCNC(=O)C1=C(F)C=C(C=C1)C1=CN=C(Cl)C=C1C(O)=O
14 0.2 ATRDZKRBYZPMHJ-UHFFFAOYSA-N Cc1cc(O)c2c(c1)C(=O)C1=C2C(=O)C2=CC=CC3(C2(C1=O)O3)O
15 0.2 CQMNQFNDGJJFDI-UHFFFAOYSA-N Cc1cc(O)c2c(c1)C(=O)C13C2(O1)C(=O)c1c(C3=O)c(O)ccc1
16 0.2 GVNNWEAAQIYUHI-UHFFFAOYSA-N CC1=CC2(C3(C(=C1)C(=O)C1=C3C(=O)c3c(C1=O)c(O)ccc3)O2)O
17 0.2 KINXYBNHOXSQDV-UHFFFAOYSA-N Oc1c2C(=O)C=C(Oc2cc3occc13)c4ccc5OCOc5c4
18 0.2 IRVBIXGZKXYMHK-UHFFFAOYSA-N OC1=C(C(=O)c2oc3cc(O)c(O)cc3c2C1=O)c4ccccc4
19 0.2 PGUNTMQCVOZDTH-UHFFFAOYSA-N Oc1cc2OC(=O)C=Cc2cc1Oc3ccc4C=CC(=O)Oc4c3
20 0.2 WXUQBKOBXREBBX-UHFFFAOYSA-N [Na+].Nc1ccc(cc1)S(=O)(=O)[N-]c1nc2ccccc2nc1
21 0.2 BABJNKGTTYCTOO-ULCDLSAGSA-N C1CO[C@H]2[C@@H]1C3=C(O2)C=C4C(=C3O)C(=O)C5=C(C=C(C=C5C4=O)O)O
22 0.2 ZTRCJGGBCHSOJW-UHFFFAOYSA-N Oc1cccc2c1C(=O)C1=C(C2=O)C2=C(O)C=C(C3C2(C1=O)O3)C
23 0.2 AULJFAXVHNPJAL-UHFFFAOYSA-N OC1=C(Oc2c(ccc3occc23)C1=O)c4ccc5OCOc5c4
24 0.2 QHRZRXZUTYCZFS-UHFFFAOYSA-N O=c1c2=CC3(C)OC3C(=c2c2=c1c(=O)c1c(c2=O)cccc1O)O
25 0.2 LWFPYLZOVOCBPZ-UHFFFAOYSA-N OC1(C(=O)C2=CC=CC=C2C1=O)C1(O)C(=O)C2=CC=CC=C2C1=O
26 0.2 ZBFDTJJINAQXTQ-UHFFFAOYSA-N O=C(C(=O)C1=CC=C(C=C1)C(=O)C(=O)C1=CC=CO1)C1=CC=CO1
27 0.2 LEAYFZAUTJCOKI-UHFFFAOYSA-N OC(=O)C1=CN(C2=C1C=C(Cl)C=C2)C1=CC=NC2=CC=CC=C12
28 0.2 AFFPMQCXZKMBDO-UHFFFAOYSA-N CCC(C)C1=CC(C(=O)C2=CC=C(Cl)C=C2Cl)=C(O)C=C1
29 0.2 OHYPGJGCEJEXMH-UHFFFAOYSA-N Oc1cc2OC(=O)C=Cc2cc1c3cc4C=CC(=O)Oc4cc3O
30 0.2 GGNRJMYAXINNLX-UHFFFAOYSA-N OC1=CC2=C(C=CC(=O)O2)C=C1C1=C(O)C=CC2=C1OC(=O)C=C2
31 0.2 IMBQHHWDMDQCLO-UHFFFAOYSA-N COc1cc2OC3C(c2c2c1C(=O)C1=C(O)C=CC4C1(O2)O4)C=CO3
32 0.2 MCMBCQXSMOMLEP-UHFFFAOYSA-N COc1c(O)c2OC3C(c2c2c1c(=O)c1c(o2)cccc1O)C=CO3
33 0.2 ZDHPHBSJGVVZFG-QZTJIDSGSA-N COc1c2Oc3c(O)cccc3C(=O)c2cc4OC5OC=CC5(O)c14
34 0.2 AMPDZVASNOBSQZ-UHFFFAOYSA-N OC(=O)C1CC2=C3C(OC4=C(O)C(O)=CC=C4C=C3C1=O)=C(O)C=C2
35 0.2 IKWQSBKKJOTMMK-UHFFFAOYSA-N OC(=O)C(CC1=CNC2=CC=CC=C12)=NC(=O)C1=CC(Cl)=CC=C1
36 0.2 MFMARNFPIVNIHS-QZTJIDSGSA-N Oc1cccc2C(=O)c3cc4OC5OCCC5(O)c4c(O)c3C(=O)c12
37 0.2 DLFUWLRKJWSZMW-UHFFFAOYSA-N COc1cc2OC3C(c2c2c1c(=O)c1c(o2)c(O)ccc1O)C=CO3
38 0.2 GFNXYWZHOKRCNJ-UHFFFAOYSA-N FC(F)(F)C1=C(C=C(N1)C1=CC(Cl)=CC=C1)C1=CC=CC=N1
39 0.2 MSUJYSRWBOXBTC-UHFFFAOYSA-N ClC1=CC2=C(NC=C2C(=O)C(=O)C2=CNC3=CC=CC=C23)C=C1
40 0.2 NSRGBPSRYKFREK-UHFFFAOYSA-N OCOc1cc2OC3C(c2c2c1c(=O)c1c(o2)cccc1O)C=CO3
41 0.2 NNIWNXLVMOYPJL-UHFFFAOYSA-N COC1=CC2=C(C3C=COC3O2)C2=C1C(=O)C1=C(O)C=C(O)C=C1O2
42 0.2 IKEGCCQEOCJMOB-UHFFFAOYSA-N COC1=CC2=C(C3C=COC3O2)C2=C1C(=O)C1=C(O2)C=CC(O)=C1O
43 0.2 LXLRMUXCNYJUJC-UHFFFAOYSA-N COC1=CC2=C(C3C4OC4OC3O2)C2=C1C(=O)C1=C(O)C=CC=C1O2
44 0.2 FTVRBYZOBUUBFH-UHFFFAOYSA-M CCCC[Sn](Cl)(CCCC)C=CCCO
45 0.2 NVPWTYARQHFYEZ-UHFFFAOYSA-N CCC1(C(=O)NC(=O)NC1=O)C1=C(C=C(C=C1)[N+]([O-])=O)[N+]([O-])=O
46 0.2 AMFTWXSQTORDRK-UHFFFAOYSA-N CCC1(C(=O)NC(=O)NC1=O)C1=CC(=C(C=C1)[N+]([O-])=O)[N+]([O-])=O
47 0.2 UNYMUWKEDMGYLO-UHFFFAOYSA-N S=C=NC1=NC(OC2=CC=CC=C2)=NC(OC2=CC=CC=C2)=N1
48 0.2 SMCRPESXOPUABJ-UHFFFAOYSA-N [O-][N+](=O)C1=CC=C(CSC2=NC(=O)NC(=N2)C2=CC=CC=C2)C=C1
49 0.2 ZOMJZEFDGBIYSJ-UHFFFAOYSA-N OCC1OC(CC1OS(=O)(=O)O)n1cc(C)c(=O)[nH]c1=O
50 0.2 ZSWIKYADSCZFOF-UHFFFAOYSA-N OCCC1C(O)Oc2c1c(O)c1c(c2)C(=O)C2=C(C1=O)C#CC(=C2)O
51 0.2 UUJODCVYMIBPBA-UHFFFAOYSA-N OCCC1C(O)Oc2c1c(O)c1c(c2)C(=O)C2=C(C1=O)C(=CC#C2)O
52 0.2 VKNOKWOXJUSOPD-UHFFFAOYSA-N COc1cc2OC3C(c2c2c1c(=O)c1c(o2)cccc1O)C(=CO3)O
53 0.2 HFLAQWGNOHMMAQ-UHFFFAOYSA-N NC1=CC=C(OC2=C(C=C(C=N2)C(F)(F)F)C(F)(F)F)C=C1
54 0.2 FVFUFEYWJSTIJO-UHFFFAOYSA-N OC(=O)C1=C2C(C=CC=C2C2=CC=C3CC12C=C3)C1SCCS1
55 0.2 RGXJSPLVOBOPQV-UHFFFAOYSA-N COc1cc2OC3C(c2c2c1c(=O)c1c(o2)cccc1O)C=C(O3)O
56 0.2 JLPZFVQCESVCKE-UHFFFAOYSA-N COC1=c2c(=C3C4(C1O4)OC1C3C=CO1)oc1c(c2=O)c(O)ccc1
57 0.2 GUVGNYQQVBRLQM-UHFFFAOYSA-N COC12C=C3OC4C(C3=C3C2(O1)C(=O)c1c(O3)cccc1O)C=CO4
58 0.2 MPZQFVYQMATYMH-UHFFFAOYSA-N CC(=O)OC1=C2C(=O)C3=C(C(O)=CC=C3)C(=O)C2=C(OC(C)=O)C=C1
59 0.2 JLSHZDHNKCWLLM-UHFFFAOYSA-N COC1=C2C(=O)c3c(OC42C2(C(=C1)OC1C2C=CO1)O4)cccc3O
60 0.2 CAANKBGQFFFEIU-UHFFFAOYSA-N COc1cc2OC3C(c2c2c1C(=O)C14C(=CC=CC4(O1)O)O2)C=CO3
61 0.2 WFVFLPMYLPLILA-UHFFFAOYSA-N CC(N(CC(F)(F)F)C1=CC=C(C#N)C(=C1)C(F)(F)F)C(O)=O
62 0.2 CGJQMBRYLCFFSJ-UHFFFAOYSA-N COc1cc2CCc3c(c2c(c1)OS(=O)(=O)O)ccc(c3)O
63 0.2 PKJWSWFQEBMOTG-UHFFFAOYSA-N COc1cc(O)cc2c1c1c(CC2)cccc1OS(=O)(=O)O
64 0.2 SFXUELRHZXYXGY-UHFFFAOYSA-N COc1cc(cc2c1c1c(O)cccc1CC2)OS(=O)(=O)O
65 0.2 GXAXDSUWAMGLSF-UHFFFAOYSA-N NC1=CC=C(C=C1)N1N=C2C=C(C3=C(C=CC=C3)C2=N1)S(O)(=O)=O
66 0.2 MFMARNFPIVNIHS-UHFFFAOYSA-N OC1=C2C(=O)C3=C(O)C4=C(OC5OCCC45O)C=C3C(=O)C2=CC=C1
67 0.2 YKUKQBOEZCQEEQ-UHFFFAOYSA-N OC1CC(OC1CCl)N1C=C(CCCCl)C(O)=NC1=O
68 0.2 DGBZHMALEIDADV-UHFFFAOYSA-N NCCCN1C2=C(SC3=C1C=C(O)C(O)=C3)C=CC(Cl)=C2
69 0.2 DPEXIVBHDYTQSN-UHFFFAOYSA-N O=N(=O)C1(C2CC3C4C2C2C4C(CC12)C3(N(=O)=O)N(=O)=O)N(=O)=O
70 0.2 RHUKZWZNPPKAEU-UHFFFAOYSA-N OC1=CC=CC(=C1)C(=O)CC(OS(O)(=O)=O)C1=CC=CC=C1
71 0.2 MILRLDJGBTVBGZ-UHFFFAOYSA-N CS(=O)(=O)OCC1OC(C(O)C1O)N1C=CC(O)=NC1=O
72 0.2 OXIKRMSPXYQFOT-UHFFFAOYSA-N O=C(OC1C(OC(=O)C2=CC=CC=C2)C(=O)OC1=O)C1=CC=CC=C1
73 0.2 QLPXJOSOFOPAMO-UHFFFAOYSA-N OC1=CC=CC2=C1C(=O)C1=C(O)C3=C(OC4OC=CC34)C=C1C2=O
74 0.2 LFNKVWBRYMEUFD-UHFFFAOYSA-N OC(=NN=CC1=CC=C(O1)C1=CC=CC=C1Cl)C1=CC=C(O)C=C1
75 0.2 YZTZWICZZDAUSC-UHFFFAOYSA-N COC1=C(C=O)C2=C(C3C=COC3O2)C2=C1C1=C(C(=O)CC1)C(=O)O2
76 0.2 DNDWMPVIXDYSGQ-UHFFFAOYSA-N OC(N=NC=C1C=CC(=O)C(Cl)=C1)C1=CC2=CC=CC=C2C=C1O
77 0.2 CANBNKOOAFIZBN-UHFFFAOYSA-N OC1=NC=C2N=C3C=C4OC5=NC(O)=NC=C5N=C4C=C3OC2=N1
78 0.2 XHQIJMIDMXGFJD-UHFFFAOYSA-N COC1=C2C(OC3=CC=CC(O)=C3C2=O)=CC2=C1C1(O)C=COC1O2
79 0.2 QLPXJOSOFOPAMO-DCXZOGHSSA-N Oc1cccc2C(=O)c3cc4OC5OC=CC5c4c(O)c3C(=O)c12
80 0.2 XPHVYSRWCCJJJI-UHFFFAOYSA-N COC1=NC(Cl)=NC2=C1C(=CN2C1OC(CO)C(O)C1O)C#N
81 0.2 WYROXQUQYYQKSA-UHFFFAOYSA-N ClC1=CC2=C(C=C1)N(=O)=C1C=CC(=CC1=N2=O)C1=CC=CC=C1
82 0.2 KTEBZKXXNMHJFH-UHFFFAOYSA-N COc1cccc2c1cc(C(=O)O)c3c(cc4OCOc4c23)C(=O)O
83 0.2 AARRRPWRGSSYHB-UHFFFAOYSA-N COc1ccc(cc1)C(=C(Cl)Cl)c1ccc(c(c1)C)OC
84 0.2 LRRUUZKIZDVBSE-UHFFFAOYSA-N OC(=O)Cc1cc2C(=O)c3cccc(c3C(=O)c2c(c1C(=O)C)O)O
85 0.2 XLUUQKRSTLYIKK-UHFFFAOYSA-N COc1ccc(cc1)C(=C(Cl)Cl)c1ccc(cc1C)OC
86 0.2 OQUVTMYINOVJIR-UHFFFAOYSA-N COc1cc2OC3C(c2c2c1c(=O)c1c(o2)cccc1O)(O)C=CO3
87 0.2 DJDVBAFHXROWOR-UHFFFAOYSA-N Cc1cc(O)c2c(c1)C(=O)C1=C2C(=O)C2=CC=CC(C2(C1=O)O)(O)O
88 0.2 OZTXUNBXAHGFHP-UHFFFAOYSA-N OC1=C(C(=O)C(=C(C1=O)c2cc(O)c(O)c(O)c2)O)c3ccccc3
89 0.2 XOWHTIOPIVUPIY-UHFFFAOYSA-N Cc1cc(O)c2c(c1)C(=O)C1=C2C(=O)C2(C(=C(O)C=CC2O)C1=O)O
90 0.2 DDANNOQDAQRWPS-UHFFFAOYSA-N Cc1cc(O)c2c(c1)c(=O)c1=c2c(=O)c2=CC(C(C(=c2c1=O)O)O)O
91 0.2 XTCJSUMISJLVLU-UHFFFAOYSA-N Oc1cccc2c1C(=O)C1=C(C2=O)C2=C(O)C=C(C(C2(C1=O)O)O)C
92 0.2 PKJATISEHGUYKW-UHFFFAOYSA-N CC1=CC(C2(C(=C1)C(=O)C1=C2C(=O)c2c(C1=O)c(O)ccc2)O)(O)O
93 0.2 XKKONDDJHFCPQZ-UHFFFAOYSA-N O=C1C=CC(=CC1=O)C(c1ccc(cc1)OS(=O)(=O)O)(C)C
94 0.2 CZVKFBTUPSEGIR-UHFFFAOYSA-N COc1cc(OC)c2C(=O)c3c(O)c4C(=O)OCc4cc3C(=O)c2c1
95 0.2 SPZHKAWKPSXJSF-AHGSNSTDSA-N Oc1ccc(O)c2C(=O)c3c(O)c4C5CCOC5Oc4cc3C(=O)c12
96 0.2 JVHVLRNWOWQLQG-UHFFFAOYSA-N O=Cc1c(O)c(O)c(c2c1c(cc(c2)C)OS(=O)(=O)O)C(C)C
97 0.2 BABJNKGTTYCTOO-UHFFFAOYSA-N Oc1cc(O)c2c(c1)C(=O)c1c(C2=O)c(O)c2c(c1)OC1C2CCO1
98 0.2 YQELYQZSXNZBLF-UHFFFAOYSA-N O=Cc1c(O)c(OS(=O)(=O)O)c(c2c1c(O)cc(c2)C)C(C)C
99 0.2 KOONZCQFEARGHH-UHFFFAOYSA-N O=Cc1c(OS(=O)(=O)O)c(O)c(c2c1c(O)cc(c2)C)C(C)C
100 0.2 BISBYKGEJOTMOV-UHFFFAOYSA-N O=c1c2=CC(C)(O)C(C(=c2c2=c1c(=O)c1c(c2=O)cccc1O)O)O
101 0.2 GOUSZGKTNAOYAW-UHFFFAOYSA-N CC(OC(=O)C(c1ccc(cc1)Cl)(C1CC=C(C=C1)Cl)O)C
102 0.2 WNLKKLCKMRDNHF-UHFFFAOYSA-N Oc1ccc2C=C(Oc3ccc4C=CC(=O)Oc4c3)C(=O)Oc2c1
103 0.2 RBOXATOWWXUBRF-UHFFFAOYSA-N CC(OC(=O)C(c1ccc(cc1)Cl)(C1=CC=C(CC1)Cl)O)C
104 0.2 BUCZXXWHSFMQSA-UHFFFAOYSA-N CC(OC(=O)C(c1ccc(cc1)Cl)(C1=CCC(C=C1)Cl)O)C
105 0.2 AZXOQPMWHLMEGB-UHFFFAOYSA-N OC1=CC2=C(C#C1)C(=O)c1c(C2=O)cc2c(c1O)C1C(O2)OCC1
106 0.2 ANWJELNIJWTBOC-UHFFFAOYSA-N CC(C)(C(O)C1=C(Cl)C=C(Cl)C=C1)C(=O)C1=CC=CC=C1
107 0.2 BXHOOISUHNRJMT-UHFFFAOYSA-N Oc1ccc2C=C(C(=O)Oc2c1)c3c(O)ccc4C=CC(=O)Oc34
108 0.2 YFMRQHZBFIVEBI-UHFFFAOYSA-N OC(=O)C1=CC=C(C=C1)C1(OC1N1C=CN=C1)C1=CC=C(Cl)C=C1
109 0.2 IXVGLPBGKMPFKF-UHFFFAOYSA-N OC1=CC#CC2=C1C(=O)c1c(C2=O)cc2c(c1O)C1CCOC1O2
110 0.2 NXCDPNYQIQQWDD-UHFFFAOYSA-N Cc1cc2nc3c(O)nc(nc3nc2cc1C)OP(=O)(O)O
111 0.2 CBPXLROJMXFJFB-UHFFFAOYSA-N Oc1nc2nc3cc(C)c(cc3nc2c(n1)OP(=O)(O)O)C
112 0.2 AMPDZVASNOBSQZ-JTQLQIEISA-N OC(=O)C1Cc2ccc(O)c3Oc4c(O)c(O)ccc4C=C(C1=O)c23
113 0.2 VHBBNZOLKSMMFC-UHFFFAOYSA-N CCOC(=O)c1cc(cc2C(=O)c3c(O)cccc3C(=O)c12)C(=O)O
114 0.2 HESJMDHHQWAKHZ-UHFFFAOYSA-N Cc1cc(O)c2c(c1)c(=O)c1=c2c(=O)c2c(c1=O)c(O)c(cc2)O
115 0.2 UVHCXSLEYCXBRC-UHFFFAOYSA-N Cc1cc(O)c2c(c1)c(=O)c1=c2c(=O)c2c(c1=O)c(O)cc(c2)O
116 0.2 CVICJXPZCRGJAY-UHFFFAOYSA-N Cc1cc(O)c2c(c1)c(=O)c1=c2c(=O)c2c(c1=O)c(O)ccc2O
117 0.2 XLJLYVFWFVRDFG-UHFFFAOYSA-N C1(OC)=CC2OC3C4C=CC5OCOC=5C=4COC=3C(=O)C=2C(O)=C1
118 0.2 SQUVEYXNQJEKMY-UHFFFAOYSA-N Oc1c(C)cc(c2c1c(=O)c1=c2c(=O)c2c(c1=O)c(O)ccc2)O
119 0.2 FPBSVMCXUSFGAE-UHFFFAOYSA-N OCc1cc(O)c2c(c1)c(=O)c1=c2c(=O)c2c(c1=O)c(O)ccc2
120 0.2 JPQFPBJQMCDUPC-UHFFFAOYSA-N COc1cc2oc3c(c2c2c1c(=O)c1c(O)cccc1o2)cco3
121 0.2 XFNOXSCQBHBCME-UHFFFAOYSA-N COc1cc(O)c2c(c1)CCc1c2ccc(c1)OS(=O)(=O)O
122 0.2 NEFDHYZBJOHUJU-UHFFFAOYSA-N OCC1OC(CC1O)n1cc(C)c(nc1=O)OS(=O)(=O)O
123 0.2 XVFUYZBDLLTEQL-UHFFFAOYSA-N OC(C1=C(Cl)C=C(CC1)Cl)(Cn1ncnc1)Cn1ncnc1
124 0.2 XOTUFHVVBAJANC-UHFFFAOYSA-N Clc1ccc(c(c1)Cl)C(Cn1cncn1)(CN1C=NCN1)O
125 0.2 UZPMLXAXRGMBDU-UHFFFAOYSA-N Clc1ccc(c(c1)Cl)C(Cn1cncn1)(CN1CNC=N1)O
126 0.2 RYPIXDDUAZFQLB-UHFFFAOYSA-N Oc1cc(O)c2c(c1)C(=O)c1c(C2O)c(O)c2c(c1)OC1C2C=CO1
127 0.2 ZKYNWAPOPXYETR-UHFFFAOYSA-N Oc1cc(O)c2c(c1)C(O)c1c(C2=O)c(O)c2c(c1)OC1C2C=CO1
128 0.2 BFZWUQWWNUXSEI-UHFFFAOYSA-N OC1C=C(O)C2=C(C1)C(=O)c1c(C2=O)c(O)c2c(c1)OC1C2C=CO1
129 0.2 KYYYGJXXRUIAHV-UHFFFAOYSA-N OC1=CC2=C(C(C1)O)C(=O)c1c(C2=O)cc2c(c1O)C1C(O2)OC=C1
130 0.2 RULZKVSZHPRGJZ-UHFFFAOYSA-N OC1=CC2C(C(=C1)O)C(=O)c1c(C2=O)cc2c(c1O)C1C(O2)OC=C1
131 0.2 BGIIMGGAHGBYRG-UHFFFAOYSA-N Oc1cc(O)c2c(c1)C(=O)C1C(C2=O)C(=C2C(=C1)OC1C2C=CO1)O
132 0.2 OCIDPCGJVZPIPE-UHFFFAOYSA-N Oc1cc(O)c2c(c1)C(=O)C1=C(C2=O)C(=C2C(C1)OC1C2C=CO1)O
133 0.2 FHSAYFQPAOQGFJ-UHFFFAOYSA-N Oc1cc(O)c2c(c1)C(=O)C1=C(C2=O)C(O)C2C(=C1)OC1C2C=CO1
134 0.2 IWKULOMAKKYSGA-UHFFFAOYSA-M CCCC[Sn](Cl)(CCCC)CCC(C)=O
135 0.2 NEMBKAPGIKWYCC-UHFFFAOYSA-N NCCCN1C2=CC=CC=C2S(=O)(=O)C2=C1C=C(Cl)C=C2
136 0.2 JNUUIIUTGBWUJG-UHFFFAOYSA-N ClCCN(CCCl)CCCN(CCCl)CCCl
137 0.2 LTZUNDGTKZEXKS-UHFFFAOYSA-N CC1=C(OCC(O)COC2=C(C)C=CC=C2Cl)C(Cl)=CC=C1
138 0.2 NVEUIWIHJJUPMD-UHFFFAOYSA-N COC(=O)C1=CC(O)=CC(OC2=CC=C(C=C2)S(C)(=O)=O)=C1
139 0.2 LOBKQKRRQFFDKX-UHFFFAOYSA-N COC1=CC=CC(C(O)=O)=C1OS(=O)(=O)C1=CC=C(C)C=C1
140 0.2 MKBVNVIJTOAZHL-UHFFFAOYSA-N [O-][N+](=O)C1=CN=C(NC(=O)NC(=O)C2=C(F)C=CC=C2F)C=C1
141 0.2 ZRPJXEAUDAUFOU-UHFFFAOYSA-N CC(C)(C)C1=CC(C(=O)C2=C(Cl)C=C(Cl)C=C2)=C(O)C=C1
142 0.2 LWFPYLZOVOCBPZ-UHFFFAOYSA-N OC1(C(=O)C2=CC=CC=C2C1=O)C1(O)C(=O)C2=CC=CC=C2C1=O
143 0.2 RYTJBZYFBRQWDN-UHFFFAOYSA-N ClC1=CC=C(C=C1)N1C(=O)C2=CC=CC=C2N=C1C1=CC=CO1
144 0.2 FURJPTPBFCKTRB-UHFFFAOYSA-N ClC1=CC=CC=C1N1C(=O)C2=CC=CC=C2N=C1C1=CC=CO1
145 0.2 BJRDDNWYIXOJIN-UHFFFAOYSA-N CN1N=C(C(CO)=C1OC1=CC=CC(=C1)C(F)(F)F)C(F)(F)F
146 0.2 AFUIDZVOPPKONT-UHFFFAOYSA-N COC1=C(OC)C=C(NC(=S)NC2=CC=CC=C2Cl)C=C1
147 0.2 VEBRQPILCIITQM-UHFFFAOYSA-N CC(=O)C1=CC=C(C=C1)N=CC(C=O)C1=NC2=CC(Cl)=CC=C2O1
148 0.2 BPNRNVSTFMGATC-UHFFFAOYSA-N O=C1C2CC(CC1=CC1=CC=CS1)C(=O)C(C2)=CC1=CC=CS1
149 0.2 DSNOVPKOBGPFHH-UHFFFAOYSA-N COC(OC)(C(Cl)=C(Cl)C1=CC=CC=C1)C1=CC=CC=C1
150 0.2 ODWUYZAAMNLBKT-UHFFFAOYSA-N OC(=O)C1=C(NC(=O)NC2=CC3=CC=CC=C3C=C2)C=C(Cl)C=C1
151 0.2 DKEWUHFIUIZTKZ-UHFFFAOYSA-N Clc1ccc(cc1)C1=NC(=O)C2=C(NC(=O)C12)c1ccccc1
152 0.2 VSJKSKOCYFMVKZ-UHFFFAOYSA-N FC(F)(F)C1=NN(C(=C1)C1=CC=C(Cl)C=C1)C1=CC=CC=C1
153 0.2 CKIDMUFWXQJQTM-UHFFFAOYSA-N OC(=O)C1=CC(Cl)=C2N(N=C3C=CC=CC3=C12)C1=CC=CC=C1
154 0.2 ZSNHMGQEGMMWRV-UHFFFAOYSA-N COC1=CC=C(C[Se]CC2=CC=C(OC)C=C2)C=C1
155 0.2 GSUVCQPXIUPBMB-UHFFFAOYSA-N O=C(CC1=NN=C2N(N=CC3=CC=CC=C23)C1=O)C1=CC=CS1
156 0.2 MOCKDUARESWDFJ-UHFFFAOYSA-N O=S1C2=CC=CC=C2SC1(C1=CC=CC=C1)C1=CC=CC=C1
157 0.2 MBWGURPVLDNNAU-UHFFFAOYSA-N COC1=CC=C(C=C1)C1(CC1(Cl)Cl)C1=CC=C(OC)C=C1
158 0.2 OGWAEHBJVULVEC-UHFFFAOYSA-N OC1=CC(O)=C2C(=O)C=C(OC2=C1)C1=CC=C(C=C1)C(F)(F)F
159 0.2 SZNYSVWJORFIBB-UHFFFAOYSA-N CC1=C(C=NO1)C(=O)NC1=CC=C(C=C1)C(=O)C1=CC=C(Cl)C=C1
160 0.2 SGWXLRRWEGKPRH-UHFFFAOYSA-N CC(C)(OC1=CC=C(Cl)C=C1)C1(CO1)C1=CC=C(Cl)C=C1
161 0.2 ILBIRWRFNBQMOV-UHFFFAOYSA-N OCCSC1=CC2=C(OC3=C(C=CC(=C3)C3=NNN=N3)C2=O)C=C1
162 0.2 CPBORFQHABSMID-UHFFFAOYSA-N CC1=NC2=C(Cl)C=CC(N3C(=O)C4=CC=CC=C4C3=O)=C2C=C1
163 0.2 SPNDERHRSVJJKY-UHFFFAOYSA-N OC1=CC2=C(C=C1)C=C(C(=O)O2)C1=CC2=C(OC1=O)C=C(O)C=C2
164 0.18181818 UVSIFVBCHJEYJP-UHFFFAOYSA-N ClC1=CC=C(NS(=O)(=O)C2=CC=C3CCNCC3=C2)C=C1
165 0.18181818 PNLQLFIVEMDDQE-UHFFFAOYSA-N OC1=C(C(=O)C(=C(C1=O)c2ccc(O)c(O)c2)O)c3ccc(O)cc3
166 0.18181818 BQEGEASTRWLATR-UHFFFAOYSA-N COP(=S)(Oc1ccc(cc1)N=Nc1ccccc1)OC
167 0.18181818 LKMMHMIATBLMFD-UHFFFAOYSA-N Oc1ccc(cc1)C1COc2c(C1)ccc(c2)OS(=O)(=O)O
168 0.18181818 SLWPVAHBCHOXDX-UHFFFAOYSA-N CC(=O)NC(CC(O)=O)C(=O)NC1=CC=C(C=C1[N+]([O-])=O)[N+]([O-])=O
169 0.18181818 IOHPEDZPKZEDHS-UHFFFAOYSA-N CC(C)(OC1=CC=C(Cl)C=C1)C(=O)N=NCC1=CC=CS1
170 0.16666667 JHBMHPQPALKMJH-UHFFFAOYSA-N CC(C)CC([Se]C1=CC=CC=C1)C(=O)C1=COC=C1
171 0.16666667 QFIPVAAXLHOLFN-UHFFFAOYSA-N OC(=O)C(=C1OC(=O)C(=C1O)c2ccc(O)cc2)c3ccc(O)cc3
172 0.16666667 VIGICEBBPOJZRH-UHFFFAOYSA-N CC(=O)O[Si](C)(C)[Si](OC(C)=O)(OC(C)=O)OC(C)=O
173 0.16666667 DHVREESYNHRABM-UHFFFAOYSA-N CCC(C(O)C1=CC=CS1)C(O)(C(F)(F)F)C(F)(F)F
174 0.16666667 VXVKGLARFOFNRA-UHFFFAOYSA-N NC1=NC(SCC(=O)NC(=O)C2=CC(=CC=C2)[N+]([O-])=O)=NN1
175 0.16666667 OIABPNLZMNGBTG-UHFFFAOYSA-N COC1=CC(=CC(O)=C1)C(CC1=CC=CC=C1O)OS(O)(=O)=O
176 0.16666667 KSFGWPCNXGRRKC-UHFFFAOYSA-N ClC1=CC(C(C=C1)C(Cn1cncn1)(Cn1cncn1)O)Cl
177 0.16666667 SOEMGZMZNINGPN-UHFFFAOYSA-N CCOC(=O)C(C)(C)OC1=CC=C(C=C1)S(=O)(=O)C(F)(F)F
178 0.16666667 QFIPVAAXLHOLFN-JQIJEIRASA-N OC(=O)C(=C/1OC(=O)C(=C1O)c2ccc(O)cc2)c3ccc(O)cc3
179 0.16666667 QFIPVAAXLHOLFN-PEZBUJJGSA-N OC(=O)C(=C1/OC(=O)C(=C1O)c2ccc(O)cc2)c3ccc(O)cc3
180 0.16666667 FJAZANNVPWZGSW-UHFFFAOYSA-N ClC1C=CC(=C(C1)Cl)C(Cn1ncnc1)(Cn1ncnc1)O
181 0.16666667 GMKPUZYREWOMAC-UHFFFAOYSA-N FC(F)(F)S(=O)(=O)OC1=CC=CC=C1C(=O)C1CCCC1
182 0.15384615 QLWBKMAVIJATAE-UHFFFAOYSA-N CCOP(=O)(CNC1=C(C=C(Cl)C=C1)[N+]([O-])=O)OCC
183 0.15384615 BYBDXJRBVAZYNO-UHFFFAOYSA-N ClC(Cl)=CCCCOC1=CC=C(OC2=CC=CC=C2)C=C1
184 0.15384615 SHICKYNMWBEYKG-UHFFFAOYSA-N COc1cc(C=Cc2ccc(cc2)O)cc(c1)OS(=O)(=O)O
185 0.15384615 ZELGXWKFYHIVSW-UHFFFAOYSA-N ClCC1COC(CC2=CC=C(Cl)C=C2)(O1)C1=CC=CC=C1
186 0.15384615 IUXBHBRCPFGEGY-UHFFFAOYSA-N ClC(Cl)=CCCCOC1=CC(OC2=CC=CC=C2)=CC=C1
187 0.15384615 ACWGMVFVQVIEMI-UHFFFAOYSA-N OC(CC(=O)C1=CC(OS(O)(=O)=O)=CC=C1)C1=CC=CC=C1
188 0.15384615 UXOJWGSGKUYMIA-UHFFFAOYSA-N OC1=CC2=C(CC(CO2)C2=CC=C(OS(O)(=O)=O)C=C2)C=C1
189 0.14285714 OZJNLFBIXACHOQ-UHFFFAOYSA-N NNC(=O)COC1=CC=CC=C1CSC1=CC=C(Cl)C=C1
190 0.14285714 HYZHVWCBZRRMNZ-UHFFFAOYSA-N Oc1ccc2c(c1)OC(CC2)c1ccc(cc1)OS(=O)(=O)O
191 0.14285714 QNPCDOZHPUBGPT-UHFFFAOYSA-N COc1cc(C=Cc2ccc(cc2)OS(=O)(=O)O)cc(c1)O
192 0.14285714 WMDWHJQUKFIOLH-UHFFFAOYSA-N OC1CC2=C(O)C=C(C=C2OC1C1=CC(O)=CC=C1)S(O)=O
193 0.14285714 MZDRGLNMGAWIAH-UHFFFAOYSA-N Oc1ccc(cc1)C1CCc2c(O1)cc(cc2)OS(=O)(=O)O
194 0.14285714 DSLOVUIZZAHEDB-UHFFFAOYSA-N COC1=C(CC(OS(O)(=O)=O)C(C)=C)C2=C(C=CC(=O)O2)C=C1
195 0.14285714 GLKNSNOPHWTOTF-UHFFFAOYSA-N COC1=CC(CC(OS(O)(=O)=O)C2=CC=CC=C2O)=CC(O)=C1
196 0.14285714 MIWVVAFNHYRJNK-UHFFFAOYSA-N OC1CC2=C(OC1C1=CC(O)=CC=C1)C=C(O)C=C2S(O)=O
197 0.14285714 RJWMXOPXIKDHDG-UHFFFAOYSA-N CC1=CC=C(S1)C=NN=C(O)COC1=CC=C(Cl)C(C)=C1
198 0.13333333 MYBLXONEUQHSPM-UHFFFAOYSA-N OC1=CC=CC(=C1)C(=O)CCC1=CC(OS(O)(=O)=O)=CC=C1
199 0.13333333 AATJLXOAHHWVEE-UHFFFAOYSA-N OC1=CC=CC(CCC(=O)C2=CC(OS(O)(=O)=O)=CC=C2)=C1
200 0.13333333 WGKPQAIQGUMKBU-UHFFFAOYSA-N OC1=CC=C(CCC(=O)C2=CC(OS(O)(=O)=O)=CC=C2)C=C1
201 0.13333333 AYELHVRIFMXDBA-UHFFFAOYSA-N COC1=CC(CCC2=CC=CC=C2O)=CC(O)=C1OS(O)(=O)=O
202 0.13333333 SJGOQLCKPXMLHK-AUWJEWJLSA-N OC1=C(C(=O)C(=Cc2ccc(O)cc2)OC1=O)c3ccc(O)c(O)c3
203 0.13333333 OLZRNPOBVWGCKN-ZSOIEALJSA-N OC1=C(C(=O)C(=O)O/C/1=Cc2ccc(O)c(O)c2)c3ccc(O)cc3
204 0.13333333 RMIZHJRFAGCINT-UHFFFAOYSA-N OCC(c1ccc(cc1)O)(Cc1ccc(cc1)OS(=O)(=O)O)O
205 0.13333333 UTTMVNQNHLIWKS-UHFFFAOYSA-N OCC(c1ccc(cc1)OS(=O)(=O)O)(Cc1ccc(cc1)O)O
206 0.13333333 MCSQVSPITLWUGY-ZSOIEALJSA-N OC1=C(C(=O)C(=Cc2ccc(O)c(O)c2)OC1=O)c3ccc(O)cc3
207 0.13333333 LQKJCIRRALFVIT-UHFFFAOYSA-N CC(=O)O[Si]1(C)O[Si](C)(C)O[Si](C)(C)O[Si](C)(C)O1
208 0.13333333 MJIBNWPUBVKPJJ-UHFFFAOYSA-N OC1=CC=CC=C1CCC(=O)C1=CC(OS(O)(=O)=O)=CC=C1
209 0.125 SYVDGXQAPVRHPJ-UHFFFAOYSA-N COC(=O)CSC1=NC(N)=C(C#N)C(C1C#N)=C1C=CC(=O)C=C1
210 0.125 XMEHTNXBVBNCFL-UHFFFAOYSA-N CCOC(=O)C(CNC1=NC=CS1)=CC1=CC=CC=C1Cl
211 0.125 DUCLADREQIDRKJ-UHFFFAOYSA-N CCOP(=S)(Oc1ccc(c(c1)C)S(=O)C)OCC
212 0.125 MVYMSRVTHKFPOO-UHFFFAOYSA-N CC(OC(=O)C1(OC21SCCS2=O)C(=O)OC(C)C)C
213 0.125 MCSQVSPITLWUGY-RIYZIHGNSA-N OC1=CC=C(C=C1)C1=C(O)C(=O)O\C(=C\C2=CC(O)=C(O)C=C2)C1=O
214 0.11764706 BIIIPSAKAKAGMC-UHFFFAOYSA-N COCCOC(=O)C(C(=O)OCCOC)=C1SCCS1
215 0.11764706 BKVHHYHMIDAXAW-UHFFFAOYSA-N CCOP(=S)(Oc1ccc(cc1C)S(=O)C)OCC
216 0.11764706 HPPUJPYDCJSAFW-UHFFFAOYSA-N OC1=C(OS(O)(=O)=O)C=C(C=C1)C(=O)CCC1=CC=CC=C1
217 0.11764706 BTJVGIGZEHWATH-UHFFFAOYSA-N OCCOC(=O)CN1C(=O)CN(N=CC2=CC=C(O2)N(=O)=O)C1=O
218 0.11764706 KSSIAKIESAGRJM-UHFFFAOYSA-N COC1=CC(CCC2=CC(OS(O)(=O)=O)=CC=C2)=CC(O)=C1O
219 0.11111111 QRZLRVWKHWZMDO-UHFFFAOYSA-N CC1=C([Se]C2=CC=CC=C2)C2(CCCCC2)OC1=O
220 0.11111111 PQWBXPYFQWIKAH-UHFFFAOYSA-N CC(=CCC1=C(OS(=O)(=O)O)C(=O)c2c(C1=O)cccc2)C
221 0.11111111 XMRSCEULZQLBIV-UHFFFAOYSA-N COC1=CC(CCC2=C(O)C(OS(O)(=O)=O)=CC=C2)=CC(O)=C1
222 0.11111111 PDPLKXXSZOVVAV-UHFFFAOYSA-N COC1=CC(CCC2=CC(OS(O)(=O)=O)=C(O)C=C2)=CC(O)=C1
223 0.10526316 NSVSOUOMNMWWJW-UHFFFAOYSA-N CC(OC(=O)C(=C1SCC(S1=O)O)C(=O)OC(C)C)C
224 0.10526316 CMLMIINENSPQKQ-UHFFFAOYSA-N CC(C)CNCCCS(=O)(=O)C1=CC=C(S1)S(N)(=O)=O
225 0.10526316 FOQJYBVUBMKTMK-UHFFFAOYSA-N COC1=C(O)C(CCC2=CC(OS(O)(=O)=O)=CC=C2)=CC(O)=C1
226 0.1 BNTMFWZGJCATGL-UHFFFAOYSA-N CC(OC(=O)OC(=C1SCCS1=O)C(=O)OC(C)C)C
227 0.1 UDJNHUAEPSYCRU-UHFFFAOYSA-N CCOC(=O)C(CCC1=CC=CC=C1)OS(=O)(=O)C(F)(F)F
228 0.1 UDJNHUAEPSYCRU-UHFFFAOYSA-N CCOC(=O)C(CCC1=CC=CC=C1)OS(=O)(=O)C(F)(F)F
229 0.095238095 AUSOKBOWTDXTGV-UHFFFAOYSA-N CC(OC(=O)C(=C1SCCS1(=O)=O)C(=O)OC(C)C)C
230 0.095238095 RTZSWRXWRRZSDX-UHFFFAOYSA-N CC(OC(=O)C(=C1SC(CS1=O)O)C(=O)OC(C)C)C
231 0.095238095 VHDVLYLPIHCNCI-UHFFFAOYSA-N COC1=CC(O)=C(O)C(CCC2=CC(OS(O)(=O)=O)=CC=C2)=C1
232 0.090909091 RDSMBFDWCCKBJQ-UHFFFAOYSA-N OC1C(O)C(OC1c1ccc(c(c1)O)O)COP(=O)(O)O
233 0.086956522 ZSNBZWMUSBGJPR-UHFFFAOYSA-N CCSC1(CC1)C1=CC=CC=C1OC1N=NC(Cl)=CC1=O
234 0.08 BDEIOAILJYGPNO-UHFFFAOYSA-N CCOC(=O)C(C1=CC=CCC1)SP(=S)(OC)OC
235 0.08 XVRPNYOSFPUZHU-UHFFFAOYSA-N CCOC(=O)C(C1=CCCC=C1)SP(=S)(OC)OC
236 0.08 AMKJCLNDCDVWHB-UHFFFAOYSA-N CCOC(=O)C(C1CC=CC=C1)SP(=S)(OC)OC
237 0.08 PYXYZCFSISIMSQ-UHFFFAOYSA-N OCC(OC(=O)C(=C1SCCS1=O)C(=O)OC(C)C)C
238 0.08 LWDJLYBZOKOBFG-UHFFFAOYSA-N OC1C(OC(=O)C(=C)O)CC(=CC1OP(=O)(O)C)C(=O)O
239 0.068965517 ZICIBTAJERHBBH-UHFFFAOYSA-N OCC1OC(SC(=O)CCC=CS(=O)C)C(C(C1O)O)O
240 0.066666667 IIHBKTCHILXGOT-UHFFFAOYSA-N CC(=O)NC(CSC(=S)NCCCCS(C)=O)C(O)=O
241 0.0625 ZCXUVRMKBORTPP-UHFFFAOYSA-N OC(=O)CCC(=O)SCC(C(=O)NCC(=O)O)NC(=O)O
242 0.0625 YBOQTSFGNRALRB-UHFFFAOYSA-N CCC(OC(=O)C(C(O)=O)=C1SC(O)C(O)S1)C(C)C
243 0.057142857 LFSMEBIJTXSEML-UHFFFAOYSA-N CC(OC(=O)C(=C1SCOCS1=O)C(=O)OC(C)C)C
244 0 WSSUZYJTLRZPRW-UHFFFAOYSA-N COc1ccc(OC2=CC(=O)c3c(O)cc(O)cc3O2)cc1
245 0 KBZNDYPDNBEAGK-UHFFFAOYSA-N COc1cc(O)c2C(=O)C=C(Oc3ccc(O)cc3)Oc2c1
246 0 PPXCGCOFZPGXMX-UMMCILCDSA-N OCC1OC(C(O)C1O)n2c(O)nc(O)c3nc(O)nc23
247 0 QPAINZVYGPYFIU-UHFFFAOYSA-N COCc1c(O)cc2C(=O)c3c(O)cccc3C(=O)c2c1O
248 0 GNLLIBGHYHCFGT-UHFFFAOYSA-N COc1ccc2C(=O)c3c(O)c(CO)c(O)cc3C(=O)c2c1
249 0 ZUJPCSCNGYJPAF-RZNTYIFUSA-N COc1cc(O)cc2OC(=C/c3ccc(O)c(O)c3)C(=O)c12
250 0 FRMFHVHHFVPACC-UHFFFAOYSA-N COc1cc2C(=O)c3cc(C)cc(O)c3C(=O)c2c(O)c1O
251 0 KANMWSPXIDTVJV-UHFFFAOYSA-N COc1c(CO)ccc2C(=O)c3c(O)ccc(O)c3C(=O)c12
252 0 IWVARKYODVJZLV-UHFFFAOYSA-N COc1cc(O)cc2OC(=C(O)C(=O)c12)c3cccc(O)c3
253 0 JGWNHIDADWFGIJ-UHFFFAOYSA-N COc1c(O)c(C)cc2C(=O)c3cc(O)cc(O)c3C(=O)c12
254 0 XNGTZVMLKRWTFR-UHFFFAOYSA-N COc1cc2C(=O)c3cc(O)cc(O)c3C(=O)c2cc1OC
255 0 YKWIEULZBHUGFH-UHFFFAOYSA-N COc1cc2C(=O)c3cccc(O)c3C(=O)c2c(O)c1OC
256 0 HJSGJFFIIPVFRJ-UHFFFAOYSA-N COC(=O)c1oc2c3ccccc3c(O)c(C(=O)OC)c2c1
257 0 HBGYGRWDBPZDTD-UHFFFAOYSA-N COc1cc(cc(O)c1O)C2=COc3cc(O)ccc3C2=O
258 0 GCNNYMGPFTUNLI-UHFFFAOYSA-N COc1c(C)c(O)cc2C(=O)c3c(O)c(O)ccc3C(=O)c12
259 0 XFAMBGFUJZVEQW-UHFFFAOYSA-N COc1c(O)c(O)ccc1C2=COc3cc(O)ccc3C2=O
260 0 HAQBTDDAPNUETN-UHFFFAOYSA-N COc1cc2OC(=O)c3cc(O)c(OC)cc3c2c(C=O)c1
261 0 GGIPOZCJJKKBBV-VFZGTOFNSA-N Oc1ccc2C3Oc4cc5OCOc5cc4C3COc2c1O
262 0 RIHNIOGZQGGOEU-UHFFFAOYSA-N Cc1cc(O)c(O)c2C(=O)C(=C(Oc12)c3ccc(O)cc3)O
263 0 SLKYVJWZJRRXFL-UHFFFAOYSA-N COc1cc(O)c2C(=CC(=O)Oc2c1)c3cc(O)ccc3O
264 0 XUWPJKDMEZSVTP-LTYMHZPRSA-N CC1OC2CC(=O)OC2C3=C1C(=O)c4c(O)cccc4C3=O
265 0 QVWMWAQFMBMYAB-UHFFFAOYSA-N COc1ccc(O)c(c1)C2=CC(=O)c3c(O)cc(O)cc3O2
266 0 GGIPOZCJJKKBBV-RFAUZJTJSA-N Oc1ccc2C3Oc4cc5OCOc5cc4C3COc2c1O
267 0 SOAAVOVYHYIZBK-UHFFFAOYSA-N COc1c(O)c(O)cc2C(=O)C(=C(Oc12)c3ccccc3)O
268 0 KVXCWSDWGOWJSF-UHFFFAOYSA-N COc1ccc2C(=O)c3cc(oc3C(=O)c2c1OC)C(=O)C
269 0 IOPGGNYCFGEWPF-UHFFFAOYSA-N COc1cc(O)c2C(=O)c3c(O)c(O)c(C)cc3C(=O)c2c1
270 0 MTBJNAQFBNXUII-UHFFFAOYSA-N COc1cc(O)c2C(=O)c3c(O)c(C)c(O)cc3C(=O)c2c1
271 0 JZKMGBIDNPULDV-CVEARBPZSA-N Oc1ccc2C(=O)C3OCc4c(O)c(O)ccc4C3Oc2c1
272 0 RBRJYBKTOSZUCR-RZNTYIFUSA-N COc1cc(O)c2C(=O)C(=Cc3ccc(O)c(O)c3)Oc2c1
273 0 VJFPLCHRWFQSPY-UHFFFAOYSA-N COc1cc(O)cc2C(=O)Oc3cc(C)cc(O)c3C(=O)c12
274 0 XUBYZJHAYIWTHA-UHFFFAOYSA-N Cc1cc(ccc1O)C2=CC(=O)c3c(O)c(O)c(O)cc3O2
275 0 SEBVTYCKKTZQMP-UHFFFAOYSA-N COC(=O)C1=CC=COC2=C1C(=O)c3c(O)cc(C)cc3O2
276 0 QNMYAYDPWHAXCP-FVMDXXJSSA-N Oc1cc2OCC3C(Oc4cc5OCOc5cc34)c2cc1O
277 0 NTOABOYFEFSHCA-UHFFFAOYSA-N Cc1ccc(cc1)C2=C(O)C(=O)c3c(O)cc(O)c(O)c3O2
278 0 MMLOIDVVVFYPSW-UHFFFAOYSA-N C1Oc2ccc(Oc3occ(Oc4ccc5OCOc5c4)c3)cc2O1
279 0 XUWPJKDMEZSVTP-XMBDNQPKSA-N CC1OC2CC(=O)OC2C3=C1C(=O)c4c(O)cccc4C3=O
280 0 FJGNEWVNLUZEIN-UHFFFAOYSA-N Oc1ccc2C(=O)c3cc(O)c(O)cc3CC(=O)COc2c1
281 0 JOQQFHPSJSQAKA-UHFFFAOYSA-N COc1cc(O)c2C(=O)c3c(C)ccc(O)c3C(=O)c2c1O
282 0 WVADKXWSLHLDCL-LSDHHAIUSA-N OC1C(Oc2cc3OCOc3c(O)c2C1=O)c4ccccc4
283 0 AZOVYGVUYZKMOP-UHFFFAOYSA-N COc1cc(OC)c2C(=O)c3cc(O)ccc3C(=O)c2c1O
284 0 TWQNCGDOHUNFFU-UHFFFAOYSA-N COC(=O)c1c(O)ccc2Oc3cc(C)cc(O)c3C(=O)c12
285 0 ORHOPRCDKRZBSX-UHFFFAOYSA-N COc1cc(O)c2C(=O)c3cc(O)c(C)cc3C(=O)c2c1O
286 0 HUFZYYGFQYHTGV-UHFFFAOYSA-N COc1cc(O)c2C(=O)c3cc(C)c(O)cc3C(=O)c2c1O
287 0 DFYNCWHKXQJWGT-UHFFFAOYSA-N COc1cc(O)c2c3COc4c(O)c(O)ccc4c3oc2c1
288 0 LVXFNHZELZMOCC-UHFFFAOYSA-N COc1ccc2c3COc4c(O)c(O)ccc4c3oc2c1O
289 0 FJZLRPLFCJBDEJ-UHFFFAOYSA-N COc1cc(O)c2C(=O)C=C(Oc2c1)c3cc(O)ccc3O
290 0 SYZWBXUQWCQGNT-UHFFFAOYSA-N Oc1ccc(CC2=Cc3cc(O)c(O)cc3OC2=O)cc1O
291 0 IQYUBEKTRUGJES-UHFFFAOYSA-N COc1c(O)c(C)c(O)c2C(=O)c3c(O)cccc3C(=O)c12
292 0 CDOFUOUENPZVAF-UHFFFAOYSA-N COc1cc(cc2Oc3cc(C)cc(O)c3C(=O)c12)C(=O)O
293 0 DOFLNDASWRCTNW-AWEZNQCLSA-N Oc1cc(O)c2C(=O)C[C@H](Oc2c1)c3ccc(O)c(C=O)c3
294 0 GSXUMSFRTKYHFT-YCRREMRBSA-N Oc1cc(O)c2C(=O)C(=Cc3ccc(O)c(O)c3)COc2c1
295 0 BHEWGLSSFZGDOE-NOZJJQNGSA-N Oc1ccc2[C@H]3COc4c5OCOc5ccc4[C@H]3Oc2c1O
296 0 LEAOMQYNYFRDAT-UHFFFAOYSA-N Cc1c(O)cc2OC(=Cc3ccc(O)c(O)c3)C(=O)c2c1O
297 0 ZWPBZVHIAQOYML-UHFFFAOYSA-N COc1c(O)ccc2C(=O)C=C(Oc12)c3ccc(O)c(O)c3
298 0 FLJNTQCJCKQLNH-UHFFFAOYSA-N COc1cc(O)c2C(=O)c3c(OC)cc(O)cc3C(=O)c2c1
299 0 RBRJYBKTOSZUCR-UHFFFAOYSA-N COc1cc(O)c2C(=O)C(=Cc3ccc(O)c(O)c3)Oc2c1
300 0 RTBAXLJYFRAIMK-UHFFFAOYSA-N COc1c(O)ccc2C(=O)c3cc(CO)cc(O)c3C(=O)c12
301 0 YVFJBYLLLWUXQF-UHFFFAOYSA-N COc1cc(O)c2C(=O)c3c(O)cc(C)cc3OC(=O)c2c1
302 0 GHDZFSARRAFDOD-UHFFFAOYSA-N Cc1c(O)cc(O)c2C(=O)C(=Cc3ccc(O)c(O)c3)Oc12
303 0 ZKTRTVSORJMRTK-CVEARBPZSA-N Oc1ccc2C(=O)C3OCc4cc(O)c(O)cc4C3Oc2c1
304 0 ROBVUHWNBUASTR-UHFFFAOYSA-N COC(=O)c1ccc(O)c2Oc3cc(C)cc(O)c3C(=O)c12
305 0 MZPXLNLWZFFCBX-UHFFFAOYSA-N COc1cccc2Oc3cc4OCOc4c(OC)c3C(=O)c12
306 0 WJXSYUJKJSOJOG-UHFFFAOYSA-N COc1cc(O)c2C(=O)c3c(O)cc(CO)cc3C(=O)c2c1
307 0 XOYYLUDQRGDBQP-UHFFFAOYSA-N COc1cc(O)ccc1C2=CC(=O)c3c(O)cc(O)cc3O2
308 0 UTXDNFSXFFFWGI-UHFFFAOYSA-N COCc1c(O)cc2C(=O)c3cc(O)ccc3C(=O)c2c1O
309 0 MJOGVUMPZLEYIH-UHFFFAOYSA-N COC(=O)c1cc(O)cc2Oc3cc(C)cc(O)c3C(=O)c12
310 0 IGHVYQBBZBLNDW-UHFFFAOYSA-N COc1cc2OC(=O)C=C(c3ccc(O)c(O)c3)c2cc1O
311 0 YKFJNDDDSPNQFN-LBPRGKRZSA-N CC1=CCC(OC1=O)C2=CC(=O)c3c(O)ccc(O)c3C2=O
312 0 ITGKGKVNRUDSLG-UHFFFAOYSA-N COc1c2OCOc2c(OC)c3C(=O)c4ccccc4Oc13
313 0 SCYVPEQZLVCGHG-ZDUSSCGKSA-N Oc1cc(O)c2C(=O)CC(Oc2c1)c3ccc4OCOc4c3
314 0 UBYOEDLUKKPPPN-UHFFFAOYSA-N COC(=O)c1cccc2Oc3cc(CO)cc(O)c3C(=O)c12
315 0 SRXIDIOVDWRHPY-UHFFFAOYSA-N COc1c(O)cc2OC=C(C(=O)c2c1O)c3ccccc3O
316 0 WADODAMIIIIYNZ-OAHLLOKOSA-N COC1=C2C(O)Oc3cc(OC)cc4ccc(C(=O)O1)c2c34
317 0 MFGPUMDDJCTHOI-KBDBTLMNSA-N OCC1OC(C(O)C1O)N2C(=O)NC(=O)C3=C2NC(=O)N3
318 0 ZWGADVIKIRDGOU-UHFFFAOYSA-N COc1ccc(O)c2C(=O)c3cc(O)c(C)c(O)c3C(=O)c12
319 0 XZDDKPVQCXULQZ-UHFFFAOYSA-N COc1cc(O)cc2C(=O)c3c(O)c(C)cc(O)c3C(=O)c12
320 0 MYAHOBWCBIQQLV-UHFFFAOYSA-N COc1cc(O)c2c(C=O)c(oc2c1)c3ccc(O)cc3O
321 0 VLDDRJPEYZHZQG-UHFFFAOYSA-N COc1c2OCOc2cc3OC=C(C(=O)c13)c4ccc5OCOc5c4
322 0 JEXKRQXUYIHLGO-UHFFFAOYSA-N COC1=C(Oc2cc(O)c(O)cc2C1=O)c3cccc(O)c3
323 0 RQJGBVDTAFXEIJ-UHFFFAOYSA-N CC1=C(Oc2cc(O)cc(O)c2C1=O)c3ccc(O)c(O)c3
324 0 WVADKXWSLHLDCL-CABCVRRESA-N OC1C(Oc2cc3OCOc3c(O)c2C1=O)c4ccccc4
325 0 IUOYPUBCUGWNGT-UHFFFAOYSA-N COc1c(CO)c(O)cc2C(=O)c3c(O)cccc3C(=O)c12
326 0 RDSNBXLYTVVLLM-UHFFFAOYSA-N COc1c(CO)c(O)cc2C(=O)c3cc(O)ccc3C(=O)c12
327 0 YMAJGCWMPLDLKQ-UHFFFAOYSA-N COc1c(O)ccc2C(=O)c3c(O)c(C)cc(O)c3C(=O)c12
328 0 CRSCFMCOVDYDLN-UHFFFAOYSA-N COc1ccc(O)c2C(=O)c3c(O)c(C)c(O)cc3C(=O)c12
329 0 SBMXVFLOHBSCJO-UHFFFAOYSA-N COc1cccc2C(=O)Oc3cc(CO)cc(O)c3C(=O)c12
330 0 PUYQMSIYQIPSIN-UHFFFAOYSA-N Cc1cc(O)c2C(=O)c3c(O)c(C)cc(O)c3C(=O)c2c1O
331 0 AFMVEENECPXHPP-INIZCTEOSA-N COc1ccc2oc3c(cc(O)c4OC(O)c1c2c34)C(=O)C
332 0 FTOHMMMSWYNATM-UHFFFAOYSA-N COc1cc(O)cc2OC(=O)C(=Cc12)c3ccc(O)cc3O
333 0 SREKTCXBYGRZOA-UHFFFAOYSA-N COc1ccc(C2=C(O)c3ccc(O)cc3OC2=O)c(O)c1
334 0 BQOVQGSBHRLTFG-UHFFFAOYSA-N COc1cc(C)cc2Oc3ccc(O)c(C(=O)O)c3C(=O)c12
335 0 SLLNICLXDLPKRQ-INIZCTEOSA-N COC1=C2OC(=O)c3ccc4cc(OC)cc(OC1O)c4c23
336 0 QPSISEZSKKTUCP-NSIKDUERSA-N COc1ccc(C=C2/Oc3cc(O)cc(O)c3OC2=O)cc1
337 0 CFAXKRNPHJYYNQ-LLVKDONJSA-N Oc1ccccc1C2CC(=O)c3c(O)c4OCOc4cc3O2
338 0 GOLZJJBLFNFAPH-UHFFFAOYSA-N COc1cc(C2=Cc3ccc(O)cc3OC2=O)c(O)cc1O
339 0 GQODBWLKUWYOFX-UHFFFAOYSA-N Cc1cc(ccc1O)C2=C(O)C(=O)c3c(O)cc(O)cc3O2
340 0 QDJDVHHJAKIOIR-UHFFFAOYSA-N COc1ccc(cc1O)C2=COc3cc(O)c(O)cc3C2=O
341 0 FMNORJDMOXUEDR-UHFFFAOYSA-N COC(=O)c1cc(O)cc2C(=O)c3c(O)cc(C)cc3Oc12
342 0 BZICAOKAWKQGRZ-UHFFFAOYSA-N COc1c(O)c2C(=O)c3ccccc3C(=O)c2c(O)c1OC
343 0 JZGTULZWFXGHMA-OSMZGAPFSA-N CC1(C)CC(CCC1Br)C2(O)CCC(=O)C=C2
344 0 NBGHMZZFGYSLBV-UHFFFAOYSA-N COc1cc(O)c2C(=O)C=C(Oc2c1)C3(O)C=CC(=O)C=C3
345 0 YISWOQCXXZGGRA-UHFFFAOYSA-N COc1ccc(cc1)C2=C(O)Oc3cc(O)cc(O)c3C2=O
346 0 XRFDFDQNRIGZOW-UZJDFGQCSA-N OCC1OC(C(O)C1O)N2C(=O)NC3=C2NC(=O)NC3=O
347 0 PNVMUNDAILVUIN-UHFFFAOYSA-N COc1cc(O)c2C(=O)c3c(O)c(C)cc(O)c3C(=O)c2c1
348 0 JGXXHHJPFQNSLQ-UHFFFAOYSA-N COc1cc(O)c2C(=O)c3cc(OC)c(O)cc3C(=O)c2c1
349 0 FSJQILFEYGANSZ-UHFFFAOYSA-N COc1cc2C(=O)c3cccc(O)c3C(=O)c2c(OC)c1O
350 0 YXKBIVMXBJYKCD-UHFFFAOYSA-N COc1ccc(cc1)C2=CC(=O)c3cc(O)c(O)c(O)c3O2
351 0 GXOGRBAJUMLKCZ-UHFFFAOYSA-N COC1=C(Oc2cc(O)cc(O)c2C1=O)c3cccc(O)c3
352 0 ZOTYVTMFTQVAFY-UHFFFAOYSA-N COc1cc2C(=O)c3cc(O)ccc3C(=O)c2c(OC)c1O
353 0 DLVVMUVQNGZWEA-UHFFFAOYSA-N COc1cc2C(=O)c3c(O)c(C)c(O)cc3C(=O)c2cc1O
354 0 DCNMIRIWFDFXKU-UHFFFAOYSA-N COc1cc(C)cc2C(=O)c3cc(O)c(O)c(O)c3C(=O)c12
355 0 VSTYNXSDWGXESE-UHFFFAOYSA-N COCc1c(O)cc2C(=O)c3cccc(O)c3C(=O)c2c1O
356 0 TZTLUEBITFLGBR-UHFFFAOYSA-N COc1ccc(O)c2C(=O)c3c(O)cc(C)c(O)c3C(=O)c12
357 0 GRNADVUZHKFAKW-UHFFFAOYSA-N COC1C(COP(=O)(O)O)OC(C1O)NC(=O)CN
358 0 YUBONOLYGDUHKR-UHFFFAOYSA-N NCC(=O)N(C1OC(C(C1O)O)COP(=O)(O)O)C
359 0 MKJIFFKIOBPBEN-UHFFFAOYSA-N COC1C(NC(=O)CN)OC(C1O)COP(=O)(O)O
360 0 USQZNVAFGSSPOH-UHFFFAOYSA-N CNCC(=O)NC1OC(C(C1O)O)COP(=O)(O)O
361 0 ZLPSONWHNWEKPF-UHFFFAOYSA-N OCOc1cc(O)c2c(c1)oc(cc2=O)c1ccc(cc1)O
362 0 PZOBXFZNNKCNTB-UHFFFAOYSA-N COC1=CC23C(C(=C1)O)(O3)C(=O)C=C(O2)c1ccc(cc1)O
363 0 QUZZJQMMSDPYAO-UHFFFAOYSA-N COC1=Cc2oc(cc(=O)c2C2(C1O2)O)c1ccc(cc1)O
364 0 NLARNAFHXVVPQR-UHFFFAOYSA-N COC12OC2c2c(C(=C1)O)c(=O)cc(o2)c1ccc(cc1)O
365 0 WQSBKWMOJATFJU-UHFFFAOYSA-N COc1cc2OC3(OC3C(=O)c2c(c1)O)c1ccc(cc1)O
366 0 QFOZCKGGSNALFU-UHFFFAOYSA-N COc1cc(O)c2c(c1)oc(cc2=O)C12C=CC(=CC2O1)O
367 0 CTUZVALJZVSFJP-UHFFFAOYSA-N COc1cc(O)c2c(c1)oc(cc2=O)C1=CC=C(C2C1O2)O
368 0 UEZZFSOFVURWDZ-UHFFFAOYSA-N COc1cc(O)c2c(c1)oc(cc2=O)C1=CC2C(C=C1)(O2)O
369 0 XYNHCQGHUPTMPD-UHFFFAOYSA-N Brc1c(NC2=NCCN2)cc(c2c1nccn2)C
370 0 IAOQEOWQCMGOEP-UHFFFAOYSA-N Cc1cnc2c(n1)c(Br)c(cc2)NC1=NCCN1
371 0 GEHONPRHLKIIRL-UHFFFAOYSA-N Cc1cc2nccnc2c(c1NC1=NCCN1)Br
372 0 ICROYPJYNVAMQF-UHFFFAOYSA-N Cc1cnc2c(n1)ccc(c2Br)NC1=NCCN1
373 0 WIVOGMFYYKWKAP-UHFFFAOYSA-N CN(c1ccc2c(c1Br)nccn2)C1=NCCN1
374 0 DXUIGORZYOFCON-UHFFFAOYSA-N CN1CCN=C1Nc1ccc2c(c1Br)nccn2
375 0 XJKCZCKWXTXPRZ-UHFFFAOYSA-N O=C1CCc2c1c(=O)oc1c2c(O)cc2c1C1CCOC1O2
376 0 KEGZNKZTTSKGNK-UHFFFAOYSA-N Oc1cc2OC(=C(c3ccc(c(c3)O)O)C)C(=O)c2c(c1)O
377 0 VGBUXEPJMWKKRT-UHFFFAOYSA-N Oc1cc2OC(=Cc3cc(O)c(cc3C)O)C(=O)c2c(c1)O
378 0 KNYOVKIHOIECKU-UHFFFAOYSA-N Oc1cc2OC(=Cc3cc(C)c(c(c3)O)O)C(=O)c2c(c1)O
379 0 DLPQTKYQXJOWBF-UHFFFAOYSA-N Oc1cc2OC(=Cc3ccc(c(c3C)O)O)C(=O)c2c(c1)O
380 0 RPIRXLWYWRSESA-UHFFFAOYSA-N COc1cc(ccc1O)C=C1Oc2c(C1=O)c(O)cc(c2)O
381 0 WKEOZXMSVNVPCM-UHFFFAOYSA-N COc1ccc(cc1O)C=C1Oc2c(C1=O)c(O)cc(c2)O
382 0 WVNKNAGEKRDOEW-UHFFFAOYSA-N Oc1ccc(cc1)C1=C(C(=O)O)C(c2c(O1)cc(O)cc2)O
383 0 XCZVHFNUINNBPK-UHFFFAOYSA-N COc1cc2c(cc1O)oc(c(c2=O)c1ccc(cc1)O)O
384 0 HZPFSLLBJICMNK-UHFFFAOYSA-N COc1cc2c(cc1O)occ(c2=O)c1ccc(cc1O)O
385 0 VNHNHNRRYOZOLS-UHFFFAOYSA-N OCOc1cc2c(cc1O)occ(c2=O)c1ccc(cc1)O
386 0 HPQZOMVFHHGVRJ-UHFFFAOYSA-N COC1=Cc2c(C3C1(O)O3)occ(c2=O)c1ccc(cc1)O
387 0 QHAQYKAAJQZSTB-UHFFFAOYSA-N COC12OC2c2c(C=C1O)occ(c2=O)c1ccc(cc1)O
388 0 HXLCBBIGHODCSP-UHFFFAOYSA-N COC1=CC23OC3(C=C1O)OC=C(C2=O)c1ccc(cc1)O
389 0 PLWGBUOXEMNFHD-UHFFFAOYSA-N COc1cc2c(cc1O)OC1C(C2=O)(O1)c1ccc(cc1)O
390 0 ZXSLZERIHNHXJP-UHFFFAOYSA-N COc1cc2c(cc1O)occ(c2=O)C12C=CC(=CC2O1)O
391 0 CKQAKDBFGXJTLK-UHFFFAOYSA-N COc1cc2c(cc1O)occ(c2=O)C1=CC2C(C=C1)(O2)O
392 0 SDFZLAHNSGVJRG-UHFFFAOYSA-N COc1cc2c(cc1O)occ(c2=O)C1=CC=C(C2C1O2)O
393 0 KHBFSWGRKFVZRX-UHFFFAOYSA-N O=CC=C(c1coc2c(c1=O)ccc(c2)OC)C=CC(=O)O
394 0 NENPVRVDAIFQTO-UHFFFAOYSA-N O=COc1cc(OC)ccc1C(=O)C(=O)c1ccc(cc1)O
395 0 FAPWSAQOVOBPCP-UHFFFAOYSA-N Oc1ccc2c(c1)OCC(C2=O)c1cc2OCOc2cc1O
396 0 OHIIGCNPTITURC-UHFFFAOYSA-N OC(=O)C1C=CC=NC1(O)Nc1cccc(c1)C(F)(F)F
397 0 VHNUCBOUHVOVJG-UHFFFAOYSA-N Oc1ccc2c(c1)OCC(=C1C=C3OCOC3=CC1O)C2=O
398 0 MVZVDDSJOKJOTN-UHFFFAOYSA-N OC(=O)C1=C(Oc2c(C1O)c(O)ccc2O)c1ccccc1
399 0 GKKGBZIGPNUZSZ-UHFFFAOYSA-N OC(=O)Cc1cc(O)c2c(c1)cc1c(c2O)c(O)cc(c1)O
400 0 XYZFVIIVFVXPLY-UHFFFAOYSA-N CC1COc2c(N1C(C(C(=O)O)(Cl)Cl)O)cccc2
401 0 GWRQNOKLDRZBLS-UHFFFAOYSA-N O=Cc1c(C=CC(=O)O)oc(cc1=O)c1ccccc1OC
402 0 BODCDLKLDDVBMQ-UHFFFAOYSA-N O=CC=c1oc(cc(=O)c1=CC(=O)O)c1ccccc1OC
403 0 CGJOIRIPOJIQAK-UHFFFAOYSA-N O=CC(=O)c1cc(O)ccc1OC(=O)c1ccccc1OC
404 0 PNFDFZHXCOBGMH-UHFFFAOYSA-N OCc1cc(O)c2c(c1)C(=O)c1c(C2=O)c(O)c(c(c1)O)C
405 0 CRJHHNMCQDLLFJ-UHFFFAOYSA-N OCc1cc(O)c2c(c1)C(=O)c1c(C2=O)c(O)cc(c1C)O
406 0 SMNWZFAYHQVBQW-UHFFFAOYSA-N OCc1cc2C(=O)c3cc(O)cc(c3C(=O)c2c(c1C)O)O
407 0 YKTHKAOFHMLZFP-UHFFFAOYSA-N OCc1cc(O)c2c(c1C)C(=O)c1c(C2=O)c(O)cc(c1)O
408 0 UMBYAXVSTYBKAB-UHFFFAOYSA-N COCc1cc(O)c2c(c1)C(=O)c1c(C2=O)c(O)cc(c1)O
409 0 OAWWLBYSPORORJ-UHFFFAOYSA-N COc1cc(cc(c1O)O)C1CC(=O)C2=C(O)C#CC=C2O1
410 0 ALJOOCDJYKQYMZ-UHFFFAOYSA-N Oc1cc(O)c2c(c1)C(=O)c1c(C2=O)c(O)c(c(c1O)C)C
411 0 NOTYLVGBOXQKED-UHFFFAOYSA-N Oc1ccc(cc1O)c1coc2c(c1=O)c(O)cc(c2C)O
412 0 FSOZZOUTHGXTDS-UHFFFAOYSA-N Oc1ccc(cc1O)c1coc2c(c1=O)c(O)c(c(c2)O)C
413 0 OVOFJHFUSJQRLT-UHFFFAOYSA-N COc1cc(O)cc2c1c(=O)c(co2)c1ccc(c(c1)O)O
414 0 FMPVBSRSVJQAQB-UHFFFAOYSA-N Oc1cc(O)c2c(c1)occ(c2=O)c1ccc(c(c1C)O)O
415 0 BYRTXNPEPALAEI-UHFFFAOYSA-N Oc1cc(O)c2c(c1)occ(c2=O)c1cc(O)c(cc1C)O
416 0 GTRAAHVXCKDGGY-UHFFFAOYSA-N Oc1cc(O)c2c(c1)occ(c2=O)c1cc(C)c(c(c1)O)O
417 0 HGNXMIKNKZEZIE-UHFFFAOYSA-N Oc1ccc2c(c1)C(=O)c1c(C2(O)CC(=O)O)cc(cc1)O
418 0 JKZQNUWFYBNXPS-UHFFFAOYSA-N OC(=O)CC1(O)c2ccccc2C(=O)c2c1c(O)c(cc2)O
419 0 KFDOSZZZXNPGPH-UHFFFAOYSA-N OC(=O)CC1(O)c2ccccc2C(=O)c2c1ccc(c2O)O
420 0 JEBOWSYUKBGGEE-UHFFFAOYSA-N COc1ccc(cc1)C1Oc2cc(O)cc(c2C(=O)C1=O)O
421 0 NHXRUGJJECHFHJ-UHFFFAOYSA-N Clc1cc(O)c2c(c1)C(=NCC(=O)N2C)c1ccccc1
422 0 ABVANYQDMAXVGX-UHFFFAOYSA-N O=C1CN=C(c2c(N1C)cc(O)c(c2)Cl)c1ccccc1
423 0 CFIQORFZAUIZAE-UHFFFAOYSA-N O=C1CN=C(c2c(N1C)ccc(c2O)Cl)c1ccccc1
424 0 BPLYFVFTQSCJKL-UHFFFAOYSA-N Clc1ccc2c(c1)C(=NCC(=O)N2C)c1ccccc1O
425 0 GAIDORQCBYNYBP-UHFFFAOYSA-N OCN1C(=O)CN=C(c2c1ccc(c2)Cl)c1ccccc1
426 0 NWNNFVQCGJLWDT-UHFFFAOYSA-N Oc1cccc(c1)C1=NCC(=O)N(c2c1cc(Cl)cc2)C
427 0 IQFWLIWUKIFGKP-UHFFFAOYSA-N Oc1ccc(cc1)C1=NCC(=O)N(c2c1cc(Cl)cc2)C
428 0 QYHTWDYYTKDQNX-UHFFFAOYSA-N ClC1=CC=C2C3(C1O3)C(=NCC(=O)N2C)c1ccccc1
429 0 BPXWIXMBQYVIHX-UHFFFAOYSA-N ClC1=CC2OC32C(=C1)C(=NCC(=O)N3C)c1ccccc1
430 0 WQKZTBRJXMAXHJ-UHFFFAOYSA-N CN1C(=O)CN=C(C2=CC3(C(C=C12)O3)Cl)c1ccccc1
431 0 WQAGQWFXYIXICO-UHFFFAOYSA-N Clc1ccc2c(c1)C(=NCC(=O)N2C)C12C=CC=CC2O1
432 0 QZPAHHIWITWVMC-UHFFFAOYSA-N CN1C(=O)CN=C(c2c1ccc(c2)Cl)C1=CC=CC2C1O2
433 0 JEMUQUXPMUQEBE-UHFFFAOYSA-N Clc1ccc2c(c1)C(=NCC(=O)N2C)C1=CC2C(C=C1)O2
434 0 KJFVQZYXGHQLKG-UHFFFAOYSA-N Clc1ccc2c(c1)C(=NCOC(=O)N2C)c1ccccc1
435 0 DJRCPZHQQFHDBV-UHFFFAOYSA-N Oc1ccc(cc1)c1cc(=O)c2c(o1)c(C)c(c(c2O)O)O
436 0 NVFLRWFDURAVEB-UHFFFAOYSA-N Oc1ccc(cc1)c1oc2cc(O)c(c(c2c(=O)c1C)O)O
437 0 UIABYJLNFNZDNO-UHFFFAOYSA-N Oc1ccc(c(c1)C)c1cc(=O)c2c(o1)cc(c(c2O)O)O
438 0 IGCXDQKLBRIGRB-UHFFFAOYSA-N Oc1ccc2c(c1)OC=C(C2O)c1cc2OCOc2cc1O
439 0 OGRXAJKFXPTXSG-UHFFFAOYSA-N OC1=CC=C2C(C1)OC=C(C2=O)c1cc2OCOc2cc1O
440 0 SUOGWUDUDWPDFU-UHFFFAOYSA-N OC1=CCC2C(=C1)OC=C(C2=O)c1cc2OCOc2cc1O
441 0 LPCLSBFTPANGKE-UHFFFAOYSA-N OC1C=C2OCOC2=CC1c1coc2c(c1=O)ccc(c2)O
442 0 GUBJLJVAUJGJDT-UHFFFAOYSA-N Oc1ccc2c(c1)occ(c2=O)C1=C(O)C=C2C(C1)OCO2
443 0 QWGGOEZTVBDVJN-UHFFFAOYSA-N Oc1ccc2c(c1)occ(c2=O)C1=C(O)CC2C(=C1)OCO2
444 0 KDUOZZLMLCXBHU-UHFFFAOYSA-N OC(=O)CC(c1c(=O)oc2c(c1O)cccc2)c1ccco1
445 0 FIYNLDYYHYHYGV-UHFFFAOYSA-N OCOc1cc(O)c2c(c1)C(=O)c1c(C2=O)c(O)cc(c1)C
446 0 BULCQVGLLCDIMS-UHFFFAOYSA-N COC12C=C3C(=O)c4cc(C)cc(c4C(=O)C3=C(C2O1)O)O
447 0 HZMMKXUUMRCTLD-UHFFFAOYSA-N COC1=CC(=C2C3(C1O3)C(=O)c1c(C2=O)c(O)cc(c1)C)O
448 0 HLGTYXWAYMIVRX-UHFFFAOYSA-N COC1=CC2(C3(C(=C1)C(=O)c1cc(C)cc(c1C3=O)O)O2)O
449 0 CIMILCCBSWYZSC-UHFFFAOYSA-N COc1cc(O)c2c(c1)C(=O)C13C(=C(O)C=C(C3O1)C)C2=O
450 0 UJSVXIPMHRGDAU-UHFFFAOYSA-N COc1cc(O)c2c(c1)C(=O)C1=CC(=CC3(C1(C2=O)O3)O)C
451 0 JXEKOPUYLDEMMJ-UHFFFAOYSA-N COc1cc(O)c2c(c1)C(=O)C1=CC3(C(C(=C1C2=O)O)O3)C
452 0 VSTRBBAIWQIVQR-UHFFFAOYSA-N COC1=CC(=O)c2c(C1=O)ccc1c2c(O)cc(c1OC)O
453 0 VLBNGDLNRVIKOC-UHFFFAOYSA-N COC1=CC(=O)c2c(C1=O)cc(c1c2ccc(c1OC)O)O
454 0 CFPYTAQDLBVVAG-UHFFFAOYSA-N COC1=CC(=O)c2c(C1=O)ccc1c2cc(O)c(c1OC)O
455 0 SEIKHCXRYSFDAH-UHFFFAOYSA-N COC1=CC(=O)c2c(C1=O)c(O)cc1c2ccc(c1OC)O
456 0 FPJHFNDMLCPDJB-UHFFFAOYSA-N COC1=C(O)C(=O)c2c(C1=O)ccc1c2ccc(c1OC)O
457 0 CFDASOVVXIICLR-UHFFFAOYSA-N OCOc1c(O)ccc2c1ccc1c2C(=O)C=C(C1=O)OC
458 0 SAYRXNNAIVRMPT-UHFFFAOYSA-N OCOC1=CC(=O)c2c(C1=O)ccc1c2ccc(c1OC)O
459 0 UIQZVIDMKWECDR-UHFFFAOYSA-N COC1=CC(=O)C2=C(C1=O)C=CC13C2(C=CC(=C3OC)O)O1
460 0 ALQUGHZZEFXIEP-UHFFFAOYSA-N COC1=CC(=O)C23C(C1=O)(C=Cc1c3ccc(c1OC)O)O2
461 0 BOZOAROCGNMITB-UHFFFAOYSA-N COC1=CC(=O)c2c(C1=O)ccc1c2C2OC2C(=C1OC)O
462 0 IDKSWTCAYVCYLJ-UHFFFAOYSA-N COC1=CC(=O)c2c(C1=O)ccc1c2C=CC2(C1(OC)O2)O
463 0 LXOJIKJBULBOOC-UHFFFAOYSA-N COC1=CC(=O)C2=C(C1=O)C1OC1c1c2ccc(c1OC)O
464 0 JVMIJIKSZSRBGP-UHFFFAOYSA-N COc1c(O)ccc2c1ccc1c2C(=O)C2C(C1=O)(O2)OC
465 0 ZXFCEEUADLHFJG-UHFFFAOYSA-N COC(=Cc1oc(=O)cc(c1C=O)c1ccccc1)C(=O)O
466 0 LNHWJVRPIHXMHP-UHFFFAOYSA-N COC(=O)C=c1oc(=O)cc(c1=CC(=O)O)c1ccccc1
467 0 GKQABKVJGKKFRH-UHFFFAOYSA-N O=CC(=O)Oc1cc(OC)c(cc1C(=O)c1ccccc1)O
468 0 PJBNUEOGYRXNGY-UHFFFAOYSA-N O=NC=Nc1c(ncn1C1OC(C(C1O)O)CO)C(=O)O
469 0 LFCNTSZGILOMFH-UHFFFAOYSA-N OCC1OC(C(C1O)O)N1C=NC(=O)C1=NC=NC(=O)O
470 0 DOZIBCNUQYUONZ-UHFFFAOYSA-N O=C1C(=Cc2ccc(c(c2)O)O)Oc2c1cc(C)c(c2O)O
471 0 PUCRCIKTUPFAIJ-UHFFFAOYSA-N Oc1cc(ccc1O)C=C1Oc2c(C1=O)c(C)cc(c2O)O
472 0 UTYTYUZXKBTTJN-UHFFFAOYSA-N COc1ccc2c(c1O)OC(=Cc1ccc(c(c1)O)O)C2=O
473 0 JSKGOYFOJXHMAJ-UHFFFAOYSA-N CC(=C1Oc2c(C1=O)ccc(c2O)O)c1ccc(c(c1)O)O
474 0 PXKKHQAQTVCDLL-UHFFFAOYSA-N Oc1ccc(c(c1O)C)C=C1Oc2c(C1=O)ccc(c2O)O
475 0 ZAYJLLOXKURNMU-UHFFFAOYSA-N O=C1C(=Cc2cc(C)c(c(c2)O)O)Oc2c1ccc(c2O)O
476 0 SAZNFRSACNKPBA-UHFFFAOYSA-N Cc1cc(O)c(cc1C=C1Oc2c(C1=O)ccc(c2O)O)O
477 0 CVOTWMMYPZYYGI-UHFFFAOYSA-N COc1ccc(cc1O)C=C1Oc2c(C1=O)ccc(c2O)O
478 0 KLPVGZNPVCCZHE-UHFFFAOYSA-N COc1cc(ccc1O)C=C1Oc2c(C1=O)ccc(c2O)O
479 0 VJDSJZLFFLFXEQ-UHFFFAOYSA-N Clc1cc(ccc1Oc1ccc(c(c1)F)N)C(F)(F)F
480 0 HECXLMCNVMBMAW-UHFFFAOYSA-N Clc1ccc2c(c1)C(=NC(=O)C(N2C)O)c1ccccc1
481 0 VXTZNMNSAWBLSI-UHFFFAOYSA-N OC(=O)CC1=CC2=C(C(O1)C)C(=O)c1c(C2=O)cccc1O
482 0 QHTNLAKHTVWCHA-UHFFFAOYSA-N OC(=O)CC1OC(=C)C2=C(C1)C(=O)c1c(C2=O)c(O)ccc1
483 0 UYWQHIGEDYLSEV-UHFFFAOYSA-N OC(=O)C=C1OC(C)C2=C(C1)C(=O)c1c(C2=O)c(O)ccc1
484 0 TZQOVKCUPIDUMV-UHFFFAOYSA-N Oc1ccc(cc1)Oc1oc2cc(O)cc(c2c(=O)c1C)O
485 0 GHQVGDQKCUVADP-UHFFFAOYSA-N Oc1ccc(cc1)Oc1cc(=O)c2c(o1)c(C)c(cc2O)O
486 0 JPECYSACLAJISI-UHFFFAOYSA-N Oc1ccc(cc1)Oc1cc(=O)c2c(o1)cc(c(c2O)C)O
487 0 VGDOLENCYAVOGP-UHFFFAOYSA-N COc1cc(O)cc2c1c(=O)cc(o2)Oc1ccc(cc1)O
488 0 ADXGYJDGYQNYEV-UHFFFAOYSA-N Oc1ccc(c(c1)C)Oc1cc(=O)c2c(o1)cc(cc2O)O
489 0 XWHROENRJBOTED-UHFFFAOYSA-N Oc1cc(O)c2c(c1)oc(cc2=O)Oc1ccc(c(c1)C)O
490 0 URDITVBVAKSWEB-UHFFFAOYSA-N Oc1cc(O)c2c(c1)OC=C(C2O)c1ccc2c(c1)OCO2
491 0 XKHFFEXSEGYYFD-UHFFFAOYSA-N COc1cc(ccc1O)c1cc(=O)c2c(o1)c(O)c(cc2)O
492 0 DBOXIBDHXSMWAB-UHFFFAOYSA-N COc1c(O)ccc(c1O)c1cc(=O)c2c(o1)cc(cc2)O
493 0 JXYOWQLOPLLNMH-UHFFFAOYSA-N OCOc1cc(ccc1O)c1cc(=O)c2c(o1)cc(cc2)O
494 0 ZWAPXCHNYRWLBA-UHFFFAOYSA-N COc1cc(ccc1O)C1=CC(=O)C23C(O1)(C=C(C=C3)O)O2
495 0 MWOVQASYYDLQLX-UHFFFAOYSA-N COc1cc(ccc1O)c1cc(=O)c2c(o1)C1OC1(C=C2)O
496 0 HLVKGRWEENZLJR-UHFFFAOYSA-N COc1cc(ccc1O)c1cc(=O)c2c(o1)C=C(C1C2O1)O
497 0 JERPEJKRDWQNIX-UHFFFAOYSA-N COc1cc(ccc1O)C12Oc3cc(O)ccc3C(=O)C2O1
498 0 FKLJVGQIKBLJKL-UHFFFAOYSA-N COC1=CC2(OC2C=C1O)c1cc(=O)c2c(o1)cc(cc2)O
499 0 KJRJUJCBMNDVDP-UHFFFAOYSA-N COC12OC2C(=CC=C1O)c1cc(=O)c2c(o1)cc(cc2)O
500 0 PKLPYIXRCODANB-UHFFFAOYSA-N COC1=CC(=CC2C1(O)O2)c1cc(=O)c2c(o1)cc(cc2)O
501 0 SAJAZTBMEPZYJA-BJMVGYQFSA-N CO/C(=N/C1OC(C(C1O)O)COP(=O)(O)O)/CN
502 0 AHUSOIRGTBHMME-UHFFFAOYSA-N Oc1cc(O)c2c(c1)OCC(C2=O)c1ccc2c(c1)OCO2
503 0 ZCZYBYYINKTVIJ-UHFFFAOYSA-N Oc1cc(O)c2c(c1)occ(c2=O)C1=CC2=C(CC1)OCO2
504 0 FCPVEADPTIOPDM-UHFFFAOYSA-N Oc1cc(O)c2c(c1)occ(c2=O)C1C=CC2=C(C1)OCO2
505 0 QBJZWTQDXQBEGR-UHFFFAOYSA-N Oc1cc(O)c2c(c1)occ(c2=O)C1=CC2C(C=C1)OCO2
506 0 PVGFNPHCTIQARU-UHFFFAOYSA-N OC1=CC2C(C(=C1)O)C(=O)C(=CO2)c1ccc2c(c1)OCO2
507 0 MFUJAOAWNYGRHZ-UHFFFAOYSA-N OC1=Cc2c(C(C1)O)c(=O)c(co2)c1ccc2c(c1)OCO2
508 0 BMLDOQIUHAUJMO-UHFFFAOYSA-N OC1C=C(O)c2c(C1)occ(c2=O)c1ccc2c(c1)OCO2
509 0 MQNDZYOQUHDMSK-UHFFFAOYSA-N Oc1cc2OC(c3ccccc3)C(C(=O)c2c(c1)O)C(=O)O
510 0 KASUMNUEJWLOFW-UHFFFAOYSA-N CCOP(=S)(ONC(c1ccccc1)C#N)OCC
511 0 NGQQRUSQBXCJLK-UHFFFAOYSA-N O=CC=C(c1oc2c(c1C(=O)C)ccc(c2)O)C=CC(=O)O
512 0 KDYWAGDEEQDKPU-UHFFFAOYSA-N O=CC=c1c(=CC(=O)O)oc(c1C(=O)C)c1ccc(cc1)O
513 0 OBTYUXRMJXASPX-UHFFFAOYSA-N CCOP(=S)(ON=C(C1=CC=CCC1)C#N)OCC
514 0 RCEFWXOZSOVIKH-UHFFFAOYSA-N CCOP(=S)(ON=C(C1CC=CC=C1)C#N)OCC
515 0 DVKLDNOTVSEMCV-UHFFFAOYSA-N CCOP(=S)(ON=C(C1=CCCC=C1)C#N)OCC
516 0 RNMJWQLEMKJCPB-UHFFFAOYSA-N Fc1ccc(cc1)Oc1ccnc2c1c(Cl)c(c(c2)O)O
517 0 XRFDFDQNRIGZOW-UHFFFAOYSA-N OCC1OC(C(C1O)O)n1c(O)nc2c1[nH]c(=O)[nH]c2=O
518 0 OLLWLTRSZIDNLC-UHFFFAOYSA-N O=c1[nH]c(=O)c2c([nH]1)n(cn2)C1OC(C(C1O)O)C(O)O
519 0 FMUSHVVGYGXRCD-UHFFFAOYSA-N OCC1OC(C(C1O)O)N1C=NC23C1(NC(=O)NC3=O)O2
520 0 RAMSRKILBZPPAA-UHFFFAOYSA-N Oc1ccc(cc1)c1oc2c(O)c(O)cc(c2c(=O)c1C)O
521 0 ZRLIZVFFDXSPFL-UHFFFAOYSA-N Oc1ccc(cc1)c1cc(=O)c2c(o1)c(O)c(c(c2O)C)O
522 0 DFCPKDZERRTBFT-UHFFFAOYSA-N COc1cc(O)c(c2c1c(=O)cc(o2)c1ccc(cc1)O)O
523 0 PPJZSVRVXKXCAF-UHFFFAOYSA-N Oc1ccc(c(c1)C)c1cc(=O)c2c(o1)c(O)c(cc2O)O
524 0 HFVOODWRGBWBJK-UHFFFAOYSA-N Cc1cc(ccc1O)c1cc(=O)c2c(o1)c(O)c(cc2O)O
525 0 KKBKSKITSODNIU-UHFFFAOYSA-N OC(=O)Cc1cc2Cc3cccc(c3C(=O)c2c(c1O)O)O
526 0 GDRPPSMVLZEGKA-UHFFFAOYSA-N CCOc1ccc(cc1)Oc1cnc2c(n1)ccc(c2)Cl
527 0 ADBUHKRRFVWDIE-UHFFFAOYSA-N COC1=CC(=O)C(=CC1=O)C1=COc2c(C1O)ccc(c2)O
528 0 SDHGYCRBAUAPAY-UHFFFAOYSA-N COC1=CC(O)C(=CC1=O)c1coc2c(c1=O)ccc(c2)O
529 0 XWIUFMBXGSNKAP-UHFFFAOYSA-N COC1=CC(=O)C(=CC1O)c1coc2c(c1=O)ccc(c2)O
530 0 PYHVERYUQZDAEF-UHFFFAOYSA-N OC(=O)CC(C(=O)c1ccc2c(c1)cccc2)C(=O)C(=O)O
531 0 CFVAWGZPQFPUFV-UHFFFAOYSA-N COC1=CC(=O)C(CC1=O)c1coc2c(c1=O)ccc(c2)O
532 0 CBFUDVXFDRZBIZ-UHFFFAOYSA-N COC1=CC(=O)C(=CC1=O)C1COc2c(C1=O)ccc(c2)O
533 0 DYBBZSMAMQHDLJ-UHFFFAOYSA-N COC1=CC(=O)C(=CC1=O)C1=COC2C(C1=O)C=CC(=C2)O
534 0 GWIUZLZEQNSMBH-UHFFFAOYSA-N COC1CC(=O)C(=CC1=O)c1coc2c(c1=O)ccc(c2)O
535 0 CHVFUFKYTYMMQN-UHFFFAOYSA-N COC1=CC(=O)C(=CC1=O)c1coc2c(c1=O)CCC(=C2)O
536 0 AQYKUQIPCWWDMF-UHFFFAOYSA-N COC1=CC(=O)C(=CC1=O)c1coc2c(c1=O)C=CC(C2)O
537 0 OQVHGAULHBPEGH-UHFFFAOYSA-N CCOC(=O)C(N(c1ccc(c(c1)Cl)Cl)C(=O)O)C
538 0 QYIXYYYKIANUOT-UHFFFAOYSA-N CCC1NC(=O)c2c(N1)c(O)c(c(c2)S(=O)(=O)N)Cl
539 0 DQYUPFZBKJHCCM-UHFFFAOYSA-N CCC1NC(=O)c2c(N1)cc(c(c2O)S(=O)(=O)N)Cl
540 0 GYQHNPZFKAYTIU-UHFFFAOYSA-N CC(C1NC(=O)c2c(N1)cc(c(c2)S(=O)(=O)N)Cl)O
541 0 QLZIKXKVXLLFQV-UHFFFAOYSA-N OCCC1NC(=O)c2c(N1)cc(c(c2)S(=O)(=O)N)Cl
542 0 DFHCIWRJNUZWSF-UHFFFAOYSA-N CCC1NC(=O)C23C(N1)(C=C(C(=C3)S(=O)(=O)N)Cl)O2
543 0 DQNWHHRFXDYEPN-UHFFFAOYSA-N CCC1NC(=O)C2=C(N1)C1OC1(C(=C2)S(=O)(=O)N)Cl
544 0 LVKPWWPFUOZXAC-UHFFFAOYSA-N CCC1NC(=O)C2=C(N1)C=C(C1(C2O1)S(=O)(=O)N)Cl
545 0 DIWBIDJZHZXJGB-UHFFFAOYSA-N CCC1NC(=O)c2c(N1)cc(c(c2)S(=O)(=O)NO)Cl
546 0 SQUDMXUXSPZUGC-UHFFFAOYSA-N COc1cc2C(CC(C(=O)c2cc1C)C)OS(=O)(=O)O
547 0 GPMFRSAFSFVRIC-UHFFFAOYSA-N Oc1ccc2c(c1)oc(c(c2=O)O)c1ccc(c(c1C)O)O
548 0 JGSMCZLCKZPXGA-UHFFFAOYSA-N Oc1ccc2c(c1)oc(c(c2=O)O)c1cc(O)c(cc1C)O
549 0 FVPJWVMDAPGNLF-UHFFFAOYSA-N Oc1ccc2c(c1)oc(c(c2=O)O)c1cc(C)c(c(c1)O)O
550 0 BIGVRDPOYIMWOR-UHFFFAOYSA-N Oc1cc(ccc1O)c1oc2c(C)c(O)ccc2c(=O)c1O
551 0 NUWBIDMRZTZOMY-UHFFFAOYSA-N Oc1cc(C)c2c(c1)oc(c(c2=O)O)c1ccc(c(c1)O)O
552 0 MECFNUGMRKZAQK-UHFFFAOYSA-N Cc1cc2c(cc1O)oc(c(c2=O)O)c1ccc(c(c1)O)O
553 0 JQURQUMMDFKDOK-UHFFFAOYSA-N COc1ccc2c(c1)oc(c(c2=O)O)c1ccc(c(c1)O)O
554 0 RPECKSDQRMIMQI-UHFFFAOYSA-N Oc1cc(O)c2c(c1)OCC1C2Oc2c1cc1c(c2)OCO1
555 0 YWFATXCVRUEAEQ-UHFFFAOYSA-N Oc1ccc2c(c1)OC(C1C2Oc2c1cc1c(c2)OCO1)O
556 0 UCNVIHSLCUJYAL-UHFFFAOYSA-N Oc1ccc2c(c1)OCC1C2Oc2c1cc1c(c2O)OCO1
557 0 PHKPZTHZTJCCLY-UHFFFAOYSA-N Oc1ccc2c(c1)OCC1C2Oc2c1c(O)c1c(c2)OCO1
558 0 IEQOSWVFQARYSW-UHFFFAOYSA-N OC1Oc2c(O1)cc1c(c2)C2COc3c(C2O1)ccc(c3)O
559 0 OBUMUYNNPFHCHD-UHFFFAOYSA-N OC12C=C3OCC4C(C3=CC2O1)Oc1c4cc2c(c1)OCO2
560 0 CHGJDUDDMOWFBG-UHFFFAOYSA-N OC1=CC2C3(C(=C1)OCC1C3Oc3c1cc1c(c3)OCO1)O2
561 0 FVKMMQYSGLGECB-UHFFFAOYSA-N OC1=CC=C2C3(C1O3)OCC1C2Oc2c1cc1c(c2)OCO1
562 0 GKACWZLNKIBCHW-UHFFFAOYSA-N Oc1ccc2c(c1)OCC1C2OC23C1=CC1=C(C3O2)OCO1
563 0 CIQFOPKDPKLWAE-UHFFFAOYSA-N Oc1ccc2c(c1)OCC1C2OC2=CC3=C(C4C12O4)OCO3
564 0 XKHQVSBWUOJWET-UHFFFAOYSA-N Oc1ccc2c(c1)OCC1C2OC2=CC34C(C=C12)(O4)OCO3
565 0 GUPYCYVPUCEUBQ-UHFFFAOYSA-N COCc1c(O)c2C(=O)c3ccccc3C(=O)c2c(c1O)O
566 0 JHLHKVHPDKGPGG-UHFFFAOYSA-N COc1c(O)cc(O)c2C(=O)c3cc(C)cc(O)c3C(=O)c12
567 0 NWRRBWKHKDRXHW-UHFFFAOYSA-N COCc1c(O)cc2c(c1O)C(=O)c1c(C2=O)ccc(c1)O
568 0 NQQBCIZENKZPAA-UHFFFAOYSA-N OCOCc1c(O)cc2c(c1O)C(=O)c1c(C2=O)cccc1
569 0 KGHRUOOWABATNV-UHFFFAOYSA-N COc1c(oc2c(c1=O)c(O)c(c(c2)O)O)c1ccccc1
570 0 RKLFHDWDFDPTGK-UHFFFAOYSA-N OCOc1c(oc2c(c1=O)c(O)cc(c2)O)c1ccccc1
571 0 QHCZQEPGNNASNQ-UHFFFAOYSA-N COCC1=C(O)C23C(C=C1O)(O2)C(=O)c1c(C3=O)cccc1
572 0 XLZDIGDPKSKSHZ-UHFFFAOYSA-N COCC12OC2(O)C2=C(C=C1O)C(=O)c1c(C2=O)cccc1
573 0 UMKZFOXIUWVRQA-UHFFFAOYSA-N COCC1=C(O)C2=C(C3C1(O)O3)C(=O)c1c(C2=O)cccc1
574 0 CJNCWLJQYWAEHY-UHFFFAOYSA-N COCc1c(O)cc2c(c1O)C(=O)C13C(C2=O)(O3)C=CC=C1
575 0 YMHAOGKUUISHIC-UHFFFAOYSA-N COCc1c(O)cc2c(c1O)C(=O)C1=C(C2=O)C=CC2C1O2
576 0 FTOYLTBHSIMVTP-UHFFFAOYSA-N COCc1c(O)cc2c(c1O)C(=O)C1=C(C2=O)C2OC2C=C1
577 0 UWSNIPJTOOFHLH-UHFFFAOYSA-N COc1c(oc2c(c1=O)C(=CC1(C2O1)O)O)c1ccccc1
578 0 CDYBVZYKNIBEDR-UHFFFAOYSA-N COc1c(oc2c(c1=O)C1(O)OC1C(=C2)O)c1ccccc1
579 0 XIOWHWFGLFOCHZ-UHFFFAOYSA-N COC1=C(OC23C(C1=O)(O2)C(=CC(=C3)O)O)c1ccccc1
580 0 ADBPETMMCJKOGJ-UHFFFAOYSA-N COC12OC2(Oc2c(C1=O)c(O)cc(c2)O)c1ccccc1
581 0 OCTPRTKLMMBIPM-UHFFFAOYSA-N COc1c(=O)c2c(O)cc(cc2oc1C12C=CC=CC2O1)O
582 0 OGMLKCAJKPRPGM-UHFFFAOYSA-N COc1c(oc2c(c1=O)c(O)cc(c2)O)C1=CC2C(C=C1)O2
583 0 NZGZLJZIAYYOIF-UHFFFAOYSA-N COc1c(oc2c(c1=O)c(O)cc(c2)O)C1=CC=CC2C1O2
584 0 JKWCMFFAFBMEMW-UHFFFAOYSA-N COCOc1c(O)cc2c(c1O)C(=O)c1c(C2=O)cccc1
585 0 PEBIESVCCHVDNZ-UHFFFAOYSA-N Oc1ccc(c(c1)C)c1oc2cc(O)cc(c2c(=O)c1O)O
586 0 SCZVLDHREVKTSH-UHFFFAOYSA-N COC1=C(C=CC(=C1)C2=CC(=O)C3=C(C=C(C=C3O2)O)O)O
587 0 LXHGWFJFJXZSSH-UHFFFAOYSA-N Oc1cc2OC(=C(C(c2c(c1)O)O)C(=O)O)c1ccccc1
588 0 NUERLBNUOFGJQF-UHFFFAOYSA-N C=CC(C(=O)O)(OC(=O)NC1=CC(Cl)CC(=C1)Cl)C
589 0 ITAIJUDGJNKHLZ-UHFFFAOYSA-N C=CC(C(=O)O)(OC(=O)NC1CC(=CC(=C1)Cl)Cl)C
590 0 HPJOCYVTZPBMLF-UHFFFAOYSA-N C=CC(C(=O)O)(OC(=O)NC1=CC(=CC(C1)Cl)Cl)C
591 0 DUIGLQIHSIJZBR-UHFFFAOYSA-N OC1CCc2c1c(=O)oc1c2c(O)cc2c1C1C=COC1O2
592 0 FJUDTLFYSVCSHM-UHFFFAOYSA-N COc1ccc(c(c1)O)c1cc(=O)c2c(o1)cc(cc2O)O
593 0 NJDWARRFLSUUTL-UHFFFAOYSA-N OCOc1ccc(cc1)c1cc(=O)c2c(o1)cc(cc2O)O
594 0 XVZCXZWLQGPNPE-UHFFFAOYSA-N COc1ccc(cc1)C1=CC(=O)C23C(O1)(C=C(C=C3O)O)O2
595 0 XEUICFBBHZHPPM-UHFFFAOYSA-N COc1ccc(cc1)c1cc(=O)c2c(o1)C=C(C1C2(O)O1)O
596 0 IICTWGQNJXWPDJ-UHFFFAOYSA-N COc1ccc(cc1)c1cc(=O)c2c(o1)C1OC1(C=C2O)O
597 0 NWHHCAHNDBJIBC-UHFFFAOYSA-N COc1ccc(cc1)C12Oc3cc(O)cc(c3C(=O)C2O1)O
598 0 HYGWFTLYCHRDGM-UHFFFAOYSA-N COC1=CC2C(C=C1)(O2)c1cc(=O)c2c(o1)cc(cc2O)O
599 0 GKXYDVQZUDFARG-UHFFFAOYSA-N COC1=CC=C(C2C1O2)c1cc(=O)c2c(o1)cc(cc2O)O
600 0 WUCDDNLBKVVUAX-UHFFFAOYSA-N COC12C=CC(=CC2O1)c1cc(=O)c2c(o1)cc(cc2O)O
601 0 MQFBJBKYZYXNIQ-UHFFFAOYSA-N COc1cc(ccc1O)C1OC2=CC#CC(=C2C(=O)C1O)O
602 0 MPFYAYYTOUYSPF-UHFFFAOYSA-N Oc1ccc(cc1)C1=COc2c(C1O)c(O)c1c(c2)OCO1
603 0 XFSNVFKWBBFYMU-UHFFFAOYSA-N COc1cc(O)c2c(c1O)occ(c2=O)c1ccc(cc1)O
604 0 ZQCQLHKCKFYMNR-UHFFFAOYSA-N COc1cc(O)c2c(c1)oc(c(c2=O)c1ccc(cc1)O)O
605 0 BHUOATXGWVDKDO-UHFFFAOYSA-N OCOc1cc(O)c2c(c1)occ(c2=O)c1ccc(cc1)O
606 0 AGLPXHIUHATIKZ-UHFFFAOYSA-N COC1=CC23C(C(=C1)O)(O3)C(=O)C(=CO2)c1ccc(cc1)O
607 0 DDMXEBMHURUKGN-UHFFFAOYSA-N COC12C=C(O)c3c(C2O1)occ(c3=O)c1ccc(cc1)O
608 0 VLPJNYVANWZLPH-UHFFFAOYSA-N COC1=Cc2occ(c(=O)c2C2(C1O2)O)c1ccc(cc1)O
609 0 DZLYOXCIARAJKT-UHFFFAOYSA-N COc1cc(O)c2c(c1)OC1C(C2=O)(O1)c1ccc(cc1)O
610 0 KYMUMYDGNLCVNL-UHFFFAOYSA-N COc1cc(O)c2c(c1)occ(c2=O)C12C=CC(=CC2O1)O
611 0 ZUEYTEVDDYWPIX-UHFFFAOYSA-N COc1cc(O)c2c(c1)occ(c2=O)C1=CC=C(C2C1O2)O
612 0 JMILVHZGLYKUDA-UHFFFAOYSA-N COc1cc(O)c2c(c1)occ(c2=O)C1=CC2C(C=C1)(O2)O
613 0 INOSMUHPCHEIGK-UHFFFAOYSA-N Oc1ccc(cc1)c1coc2c(c1=O)C(O)C1C(=C2)OCO1
614 0 VEQZKWPWZBNSSM-UHFFFAOYSA-N Oc1ccc(cc1)c1coc2c(c1=O)C(=C1C(C2)OCO1)O
615 0 GQJHQUPGQHFSIA-UHFFFAOYSA-N Oc1ccc(cc1)C1=COC2C(C1=O)C(=C1C(=C2)OCO1)O
616 0 IIBSHHKQZYQKFB-UHFFFAOYSA-N Oc1ccc(cc1)C1COc2c(C1=O)c(O)c1c(c2)OCO1
617 0 GRZWZDFJMPDRKW-UHFFFAOYSA-N OC1=CCC(C=C1)c1coc2c(c1=O)c(O)c1c(c2)OCO1
618 0 CDCVEVQIAIEHQB-UHFFFAOYSA-N Oc1c2OCOc2cc2c1c(=O)c(co2)C1=CC=C(CC1)O
619 0 MZGMWHRDTBGVJB-UHFFFAOYSA-N OC1CC=C(C=C1)c1coc2c(c1=O)c(O)c1c(c2)OCO1
620 0 PNOFZOHARSQSOK-UHFFFAOYSA-N OC(COP(=O)(O)O)COC(=O)C(CCC(=O)N)N
621 0 WBVIJLHWSNWIGE-UHFFFAOYSA-N OC(=NCCCC(C(=O)O)(C(O)O)N)CP(=O)(O)O
622 0 MFGPUMDDJCTHOI-UMMCILCDSA-N C([C@@H]1[C@H]([C@H]([C@@H](O1)N2C3=C(C(=O)NC2=O)NC(=O)N3)O)O)O
623 0 VJJZJBUCDWKPLC-UHFFFAOYSA-N COC1=C(OC2=CC(=CC(=C2C1=O)O)O)C3=CC=C(C=C3)O
624 0 NFSDHORLNPYHIE-UHFFFAOYSA-N Oc1cc(ccc1O)c1cc(=O)c2c(o1)c(C)c(cc2O)O
625 0 QFJYBWMKUJBSRT-UHFFFAOYSA-N Oc1cc(O)c2c(c1)oc(cc2=O)c1ccc(c(c1C)O)O
626 0 MJQKCCHXJPRYCC-UHFFFAOYSA-N Oc1cc(O)c2c(c1)oc(cc2=O)c1cc(O)c(cc1C)O
627 0 HYKSICKJPPXCBW-UHFFFAOYSA-N Oc1cc(O)c2c(c1)oc(cc2=O)c1cc(C)c(c(c1)O)O
628 0 KUGDDTUYNOJKHS-UHFFFAOYSA-N COc1ccc(cc1)c1coc2c(c1=O)c(O)cc(c2O)O
629 0 GBNGTTPDEWIHGS-UHFFFAOYSA-N OCOc1ccc(cc1)c1coc2c(c1=O)c(O)cc(c2)O
630 0 AGRDMPTWGYHDJM-UHFFFAOYSA-N COc1ccc(cc1)C1=COC23C(C1=O)(O2)C(=CC(=C3)O)O
631 0 FFXYBGZCEVKONS-UHFFFAOYSA-N COc1ccc(cc1)c1coc2c(c1=O)C(=CC1(C2O1)O)O
632 0 AFBRJICHQRWWCE-UHFFFAOYSA-N COc1ccc(cc1)c1coc2c(c1=O)C1(O)OC1C(=C2)O
633 0 XSLRCXVINVZASA-UHFFFAOYSA-N COc1ccc(cc1)C12OC1Oc1c(C2=O)c(O)cc(c1)O
634 0 PTKYHUWDVALEDC-UHFFFAOYSA-N COC1=CC2C(C=C1)(O2)c1coc2c(c1=O)c(O)cc(c2)O
635 0 DCZMMCAXUDXYGS-UHFFFAOYSA-N COC1=CC=C(C2C1O2)c1coc2c(c1=O)c(O)cc(c2)O
636 0 SCTXHKBSPAPRDL-UHFFFAOYSA-N COC12C=CC(=CC2O1)c1coc2c(c1=O)c(O)cc(c2)O
637 0 PHKJJIUUWNJDCP-UHFFFAOYSA-N O=C1Nc2c(C)cc(cc2C(=NC1O)c1ccccc1)Cl
638 0 GPUMHKCDGWKBMO-UHFFFAOYSA-N O=C1Nc2cc(C)c(cc2C(=NC1O)c1ccccc1)Cl
639 0 AIRKOGUGNBCJHG-UHFFFAOYSA-N O=C1Nc2ccc(c(c2C(=NC1O)c1ccccc1)C)Cl
640 0 VYHHZMOFRMSLFY-UHFFFAOYSA-N COC1N=C(c2ccccc2)c2c(NC1=O)ccc(c2)Cl
641 0 CQVJRGAZVAENBL-UHFFFAOYSA-N Clc1ccc2c(c1)C(=NC(C(=O)N2)O)c1ccccc1C
642 0 FQQCYZSXOGCFFW-UHFFFAOYSA-N Cc1cccc(c1)C1=NC(O)C(=O)Nc2c1cc(Cl)cc2
643 0 BXAUSQDJLVYCLT-UHFFFAOYSA-N O=C1Nc2ccc(cc2C(=NC1O)c1ccc(cc1)C)Cl
644 0 XAKZNALXOULUKB-UHFFFAOYSA-N COC(=Cc1oc(cc(=O)c1C(=O)O)c1ccccc1)C=O
645 0 RLIURQBKFAWSGV-UHFFFAOYSA-N COC(=CC(=O)O)C=C1OC(=CC(=O)C1=O)c1ccccc1
646 0 ZGXBGTFWSPZBAT-UHFFFAOYSA-N O=CC(=O)c1c(cc(cc1O)OC)OC(=O)c1ccccc1
647 0 XDBZHJCNJREXJY-UHFFFAOYSA-N OC1=CC(=C(C#C1)C(=O)Oc1cc(C)c(c(c1)O)C(=O)O)C
648 0 OQEKZVQGKYCRRM-UHFFFAOYSA-N OC1=CC#CC(=C1C(=O)Oc1cc(C)c(c(c1)O)C(=O)O)C
649 0 QELFUSVXANDBRY-UHFFFAOYSA-N Oc1cc(C)c(c(c1)O)C(=O)OC1=CC(=C(C#C1)C(=O)O)C
650 0 NTRRHSNZFYTFPO-UHFFFAOYSA-N COc1ccc(cc1)c1c(O)oc2c(c1=O)cc(c(c2)O)O
651 0 KBHUOHAKKKRXMK-UHFFFAOYSA-N OCOc1ccc(cc1)c1coc2c(c1=O)cc(c(c2)O)O
652 0 RNDLYNJWHYHDDW-UHFFFAOYSA-N COc1ccc(cc1)C1=COC23C(C1=O)(C=C(C(=C3)O)O)O2
653 0 QFUCQYZWCPEKGQ-UHFFFAOYSA-N COc1ccc(cc1)c1coc2c(c1=O)C1OC1(C(=C2)O)O
654 0 NAAHFQBRQBQSSE-UHFFFAOYSA-N COc1ccc(cc1)c1coc2c(c1=O)C=C(C1(C2O1)O)O
655 0 RVGJBFJIBUVOPK-UHFFFAOYSA-N COc1ccc(cc1)C12OC1Oc1c(C2=O)cc(c(c1)O)O
656 0 PBCUNUHKBQIZEH-UHFFFAOYSA-N COC1=CC2C(C=C1)(O2)c1coc2c(c1=O)cc(c(c2)O)O
657 0 WAVLOQFYDNDDKO-UHFFFAOYSA-N COC1=CC=C(C2C1O2)c1coc2c(c1=O)cc(c(c2)O)O
658 0 LGHSBCWOFRTFFP-UHFFFAOYSA-N COC12C=CC(=CC2O1)c1coc2c(c1=O)cc(c(c2)O)O
659 0 SEQDDYPDSLOBDC-UHFFFAOYSA-N CN1C2=C(C=C(C=C2)Cl)C(=NC(C1=O)O)C3=CC=CC=C3
660 0 NZNRWSXROROUEW-UHFFFAOYSA-N COC1=C(C(=CC#C1)C(=O)O)C(=O)c1c(O)cc(cc1O)C
661 0 JYBPEPKGCXAMSQ-UHFFFAOYSA-N COc1cc(O)cc(c1C(=O)C1=C(O)C=C(C#C1)C)C(=O)O
662 0 PFRGTMTYWMVLMU-QPEQYQDCSA-N COC1=C(C=CC2=C1O/C(=C\C3=CC(=C(C=C3)O)O)/C2=O)O
663 0 SADKCRNNARLRLN-UHFFFAOYSA-N O=CC=c1c(=CC(=O)O)occ(c1=O)c1ccc(cc1)OC
664 0 BEUWNJJMVAUSDM-UHFFFAOYSA-N O=Cc1occ(c(=O)c1C=CC(=O)O)c1ccc(cc1)OC
665 0 ZLJHRHNLWPCPGY-UHFFFAOYSA-N O=COc1cc(O)ccc1C(=O)C(=O)c1ccc(cc1)OC
666 0 HIJPBGPBVZPVTH-UHFFFAOYSA-N Oc1ccc(c(c1)O)c1coc2c(c1=O)c(O)cc(c2C)O
667 0 UEILZVLZHXDLGC-UHFFFAOYSA-N Oc1ccc(c(c1)O)c1coc2c(c1=O)c(O)c(c(c2)O)C
668 0 BQFIZBWWFSLSQG-UHFFFAOYSA-N Oc1cc(C)c(c(c1)O)c1coc2c(c1=O)c(O)cc(c2)O
669 0 ATXVBXBFSUDXDR-UHFFFAOYSA-N Oc1cc(O)c2c(c1)occ(c2=O)c1ccc(c(c1O)C)O
670 0 NGUKLRCSVZRIKK-UHFFFAOYSA-N Oc1cc(O)c2c(c1)occ(c2=O)c1cc(C)c(cc1O)O
671 0 CGJDQOMFHSQFJH-UHFFFAOYSA-N COc1cc(O)c(c2c1C(=O)c1c(C2=O)cc(cc1O)C)O
672 0 CBRPVMJMKLVWJN-UHFFFAOYSA-N COc1c2c(cc(c1O)O)C(=O)c1c(C2=O)c(O)cc(c1)C
673 0 OSWDZSOVWSIPNA-UHFFFAOYSA-N OCOc1cc(O)cc2c1C(=O)c1c(C2=O)cc(cc1O)C
674 0 DHKVRENZPHEAGG-UHFFFAOYSA-N COc1cc(O)cc2c1C(=O)c1c(C2=O)cc(c(c1O)O)C
675 0 PWECOMLFXGBHNW-UHFFFAOYSA-N COCC1(C)OC(=O)N(C1=O)C1=CC(=CC(C1)Cl)Cl
676 0 CCBRLFYKRPOUDP-UHFFFAOYSA-N COCC1(C)OC(=O)N(C1=O)C1CC(=CC(=C1)Cl)Cl
677 0 UJFBEFKQDHMNBG-UHFFFAOYSA-N COCC1(C)OC(=O)N(C1=O)C1=CC(Cl)CC(=C1)Cl
678 0 ZXKKXAWXZCXPFS-UHFFFAOYSA-N COc1cc2OC(c3ccc(cc3)O)C(=O)C(=O)c2c(c1)O
679 0 IYAHRPZTKIZXTE-UHFFFAOYSA-N OC(=O)C1C(Oc2c(C1=O)cccc2)c1cc(O)cc(c1)O
680 0 ATBOXEBYLXHYMI-UHFFFAOYSA-N OC=C(C(=O)c1ccc(cc1O)O)c1ccc2c(c1)OCO2
681 0 GFVNUJRXHSHTMT-UHFFFAOYSA-N OCOc1ccc(cc1O)c1coc2c(c1=O)ccc(c2)O
682 0 DOFNMZDPTWKCSJ-UHFFFAOYSA-N CCOP(=S)(OC1=NC2C(N=C1)C=CC=C2)OCC
683 0 TZDVGOJWGRFTTJ-UHFFFAOYSA-N CCOP(=S)(Oc1cnc2c(n1)CCC=C2)OCC
684 0 BRBQFPSLLSTWHT-UHFFFAOYSA-N CCOP(=S)(Oc1cnc2c(n1)C=CCC2)OCC
685 0 PPXPKXKWVQJBMA-UHFFFAOYSA-N CCOP(=S)(OC1=Nc2c(NC1)cccc2)OCC
686 0 JGHVXBUBBMFMLE-UHFFFAOYSA-N CCOP(=S)(OC1C=Nc2c(N1)cccc2)OCC
687 0 IVJOUKFCSIKANW-UHFFFAOYSA-N OCOc1cc(ccc1O)c1coc2c(c1=O)ccc(c2)O
688 0 MFJPZDOKJAQBSY-UHFFFAOYSA-N Oc1ccc(c(c1)OC=Cc1ccc2c(c1)OCO2)C(=O)O
689 0 VJTUSWFECMVEGE-UHFFFAOYSA-N Oc1cccc(c1)OC=C(c1ccc2c(c1)OCO2)C(=O)O
690 0 PCBDUEJMAMJWRT-UHFFFAOYSA-N COC12C=C(O)C=C3C2(O1)C(=O)c1c(C3=O)cc(cc1O)C
691 0 LXGYPKPOUNNROR-UHFFFAOYSA-N OC1=CC2(C(C=C1)C(=O)C(=CO2)c1ccc2c(c1)OCO2)O
692 0 OFICYPIODCBGAX-UHFFFAOYSA-N Oc1ccc2c(c1)OC(C(C2=O)c1ccc2c(c1)OCO2)O
693 0 YQVOIQCVJVQHOX-UHFFFAOYSA-N COC1=C2C(=O)c3c(O)cc(cc3C(=O)C32C(C(=C1)O)O3)C
694 0 ISVKWMSYTRFNLX-UHFFFAOYSA-N COc1cc(O)cc2c1C(=O)C13C(C2=O)(O1)C=C(C=C3O)C
695 0 IONIXWUOROEPES-UHFFFAOYSA-N COC1=C2C(=CC3(C1O3)O)C(=O)c1c(C2=O)c(O)cc(c1)C
696 0 NZQZWBHYBSOXQX-UHFFFAOYSA-N COc1cc(O)cc2c1C(=O)C1=C(C2=O)C=C(C2C1(O)O2)C
697 0 VELNLISDAPBQHC-UHFFFAOYSA-N COc1cc(O)cc2c1C(=O)C1=C(C2=O)C2OC2(C=C1O)C
698 0 ZLUAVZZYHRMPMC-UHFFFAOYSA-N COc1cc2oc(=O)cc(c2c(c1O)O)c1ccc(cc1)O
699 0 WLGBLJSUKTVCIK-UHFFFAOYSA-N COc1cc2oc(=O)c(c(c2cc1O)c1ccc(cc1)O)O
700 0 JPCJDGZKHQANMK-UHFFFAOYSA-N COc1c(O)cc2c(c1O)oc(=O)cc2c1ccc(cc1)O
701 0 SNKFMPCOEGXICF-UHFFFAOYSA-N COc1cc2oc(=O)cc(c2cc1O)c1ccc(cc1O)O
702 0 HYWVOOQQIPWHML-UHFFFAOYSA-N OCOc1cc2oc(=O)cc(c2cc1O)c1ccc(cc1)O
703 0 SDIYMMCHQKICJI-UHFFFAOYSA-N COC1=CC23OC(=O)C=C(C3(C=C1O)O2)c1ccc(cc1)O
704 0 YRILYKHGEBHFJZ-UHFFFAOYSA-N COc1cc2OC(=O)C3C(c2cc1O)(O3)c1ccc(cc1)O
705 0 JXJHJTWZRANBNL-UHFFFAOYSA-N COC1=Cc2oc(=O)cc(c2C2C1(O)O2)c1ccc(cc1)O
706 0 CKSQKMIELCJSEQ-UHFFFAOYSA-N COc1cc2oc(=O)cc(c2cc1O)C12C=CC(=CC2O1)O
707 0 XBGPKPWSUNXWLL-UHFFFAOYSA-N COC12OC2c2c(C=C1O)c(cc(=O)o2)c1ccc(cc1)O
708 0 IOCGVKKMDMTWDS-UHFFFAOYSA-N COc1cc2oc(=O)cc(c2cc1O)C1=CC=C(C2C1O2)O
709 0 IETXWDYJBFBSAI-UHFFFAOYSA-N COc1cc2oc(=O)cc(c2cc1O)C1=CC2C(C=C1)(O2)O
710 0 JUIXFWMPGCEFJB-UHFFFAOYSA-N OC1=CC23C(C=C1)(O3)C1Oc3c(C1CO2)cc1c(c3)OCO1
711 0 ANECQQPINQBGQE-UHFFFAOYSA-N Oc1ccc2c(c1)OCC1C2OC23C1(O3)C=C1C(=C2)OCO1
712 0 GUEHGAABRMWXDH-UHFFFAOYSA-N OC1=CC2=C(C3C1O3)C1C(CO2)c2c(O1)cc1c(c2)OCO1
713 0 BDKHNFSFTAMXTO-UHFFFAOYSA-N Oc1ccc2c(c1)OCC1C2OC2=C1C1OC31C(=C2)OCO3
714 0 VZHIHPAYWJQNFN-UHFFFAOYSA-N OC12C=CC3=C(C2O1)OCC1C3Oc2c1cc1c(c2)OCO1
715 0 OJNNRQOYORSZFX-UHFFFAOYSA-N Oc1ccc2c(c1)OCC1C2OC2=C1C=C1C3(C2O3)OCO1
716 0 NYSQSVZUWMFGNI-UHFFFAOYSA-N OCC1OC(N)C(C(C1O)OP(=O)(O)O)NC(=O)C
717 0 QLPTUCDCTWACJF-UHFFFAOYSA-N OCC1OC(N)C(C(C1OP(=O)(O)O)O)NC(=O)C
718 0 HJHPLNNYFXUYJC-UHFFFAOYSA-N CC(=O)NC1C(N)OC(C(C1O)O)COP(=O)(O)O
719 0 ZXUFKSKQVRRBQE-UHFFFAOYSA-N NC=Nc1n(cnc1C(=O)O)C1OC(C(C1O)O)C(=O)O
720 0 JWYBKGOANUXNGM-UHFFFAOYSA-N OC(=O)NC=Nc1cncn1C1OC(C(C1O)O)C(=O)O
721 0 FOGDPCUONLQSJP-UHFFFAOYSA-N CCOc1ccc(cc1)Oc1nc2c(s1)cc(cc2)Cl
722 0 BQBFXAZCNXXLRO-UHFFFAOYSA-N Oc1ccccc1c1oc2c(C)c(O)cc(c2c(=O)c1O)O
723 0 YHFBXVRCRTVNIZ-UHFFFAOYSA-N Oc1ccccc1c1oc2cc(O)c(c(c2c(=O)c1O)O)C
724 0 RBODANGKKMPWLN-UHFFFAOYSA-N COc1cc(O)cc2c1c(=O)c(c(o2)c1ccccc1O)O
725 0 IQFXKQICYRSHAS-UHFFFAOYSA-N COc1c(oc2c(c1=O)c(O)cc(c2)O)c1ccccc1O
726 0 IWGIKRMEAXTTGT-UHFFFAOYSA-N Oc1cc(O)c2c(c1)oc(c(c2=O)O)c1cccc(c1O)C
727 0 JXCRNKRUXXVOEN-UHFFFAOYSA-N Cc1ccc(c(c1)c1oc2cc(O)cc(c2c(=O)c1O)O)O
728 0 QRJFMVXOXROEBZ-UHFFFAOYSA-N Cc1ccc(c(c1)O)c1oc2cc(O)cc(c2c(=O)c1O)O
729 0 KAYUUSCNEZRUHE-UHFFFAOYSA-N COc1ccc(cc1O)c1c(O)oc2c(c1=O)ccc(c2)O
730 0 BNIKLEQWZXQLOW-UHFFFAOYSA-N OCOc1c(O)cc(c2c1oc(cc2=O)c1ccccc1)O
731 0 WDGCRCXYYOGFBB-UHFFFAOYSA-N COc1c(O)cc(c2c1oc(cc2=O)c1cccc(c1)O)O
732 0 GLLYEYYRKYRVCH-UHFFFAOYSA-N COc1ccc(cc1O)C12OC1Oc1c(C2=O)ccc(c1)O
733 0 MWZACPZUYHURHK-UHFFFAOYSA-N COC1=C(O)C2C(C=C1)(O2)c1coc2c(c1=O)ccc(c2)O
734 0 LEHSSIAKNOHQLL-UHFFFAOYSA-N COC1=C(O)C=C(C2C1O2)c1coc2c(c1=O)ccc(c2)O
735 0 BCGNNVXAWJWMJU-UHFFFAOYSA-N COc1ccc(cc1O)C1=COC23C(C1=O)(C=CC(=C3)O)O2
736 0 PEJXFVLXXJCXGG-UHFFFAOYSA-N COC12C=CC(=CC2(O1)O)c1coc2c(c1=O)ccc(c2)O
737 0 OICOVJWHXWAMGN-UHFFFAOYSA-N COc1ccc(cc1O)c1coc2c(c1=O)C1OC1C(=C2)O
738 0 LEQZQCFVNVFSBM-UHFFFAOYSA-N COc1ccc(cc1O)c1coc2c(c1=O)C=CC1(C2O1)O
739 0 NUBMBZDLEFXBDO-UHFFFAOYSA-N COC1=C(O)C=C(C23C1(OC(=CC3=O)c1ccccc1)O2)O
740 0 RWAWCKYZHXPQQQ-UHFFFAOYSA-N COC1=C(O)C2OC2(c2c1oc(cc2=O)c1ccccc1)O
741 0 LHTHHWBHWBSQLI-UHFFFAOYSA-N COC12OC2(O)C=C(c2c1oc(cc2=O)c1ccccc1)O
742 0 QLZKHBNPHFCZQR-UHFFFAOYSA-N COc1c(O)cc(c2c1OC1(OC1C2=O)c1ccccc1)O
743 0 QVUXGNAXNTUHIK-UHFFFAOYSA-N COc1c(O)cc(c2c1oc(cc2=O)C12C=CC=CC2O1)O
744 0 YHLLAROUHPGREX-UHFFFAOYSA-N COc1c(O)cc(c2c1oc(cc2=O)C1=CC=CC2C1O2)O
745 0 PXFGJHYMMKLGSW-UHFFFAOYSA-N COc1c(O)cc(c2c1oc(cc2=O)C1=CC2C(C=C1)O2)O
746 0 GIMUJKKQPYSEMC-UHFFFAOYSA-N OC1=CC2=C(C3C1C1=C(C(=O)O3)C(=O)CC1)C1C(O2)OC=C1
747 0 OPTXGRZNIZONSZ-UHFFFAOYSA-N OC1=CC2OC3C(C2c2c1c1CCC(=O)c1c(=O)o2)C=CO3
748 0 GASCXNAKAHILAS-UHFFFAOYSA-N OC1CC2=C(c3c1c1CCC(=O)c1c(=O)o3)C1C(O2)OC=C1
749 0 JMSDTRNNCNYFGV-UHFFFAOYSA-N O=C1CCC2C1C(=O)Oc1c2c(O)cc2c1C1C=COC1O2
750 0 MWGYZEABEYSAKQ-UHFFFAOYSA-N OC(=O)CC1(O)c2c(O)cccc2C(=O)c2c1c(O)ccc2
751 0 VMUCXUZMRMWEHZ-UHFFFAOYSA-N OC(=O)CC1(O)c2cccc(c2C(=O)c2c1cccc2O)O
752 0 DZLGFJIEMORURC-UHFFFAOYSA-N Oc1ccc(cc1)C1=C(C(=O)O)C(c2c(O1)ccc(c2)O)O
753 0 XVRZEWNYQOBBMM-UHFFFAOYSA-N OCOc1c(c(O)cc2c1OCO2)c1cc2c(o1)cccc2
754 0 FWYXQZJKNWXZKN-UHFFFAOYSA-N COc1c(c(O)cc2c1OC(O2)O)c1cc2c(o1)cccc2
755 0 VLUAAHLLAKRNLQ-UHFFFAOYSA-N COc1c(c2cc3c(o2)cccc3)c(O)c(c2c1OCO2)O
756 0 DUVLNMOPQRPPKH-UHFFFAOYSA-N COc1c2OCOc2cc(c1c1oc2c(c1O)cccc2)O
757 0 NNSFQOTVOSMPMS-UHFFFAOYSA-N COc1c(c(O)cc2c1OCO2)c1cc2c(o1)c(O)ccc2
758 0 AWUXIHSNNYUNIW-UHFFFAOYSA-N COc1c(c(O)cc2c1OCO2)c1cc2c(o1)cc(cc2)O
759 0 MWDBAOSWVUDWCF-UHFFFAOYSA-N COc1c(c(O)cc2c1OCO2)c1cc2c(o1)ccc(c2)O
760 0 KOFFKFVSJYIBBW-UHFFFAOYSA-N COc1c(c(O)cc2c1OCO2)c1oc2c(c1)c(O)ccc2
761 0 XTRKFCMXYUZLLA-UHFFFAOYSA-N COC12OC32OCOC3=CC(=C1c1cc2c(o1)cccc2)O
762 0 XSHOWIZDRJGVKE-UHFFFAOYSA-N COC1=C2OCOC32C(C(=C1c1cc2c(o1)cccc2)O)O3
763 0 XZQRKQRJGYAMAU-UHFFFAOYSA-N COC1=C2OCOC2=CC2(C1(O2)c1cc2c(o1)cccc2)O
764 0 FTRKHNRXBKRXHJ-UHFFFAOYSA-N COc1c2OCOc2cc(c1C12Oc3c(C2O1)cccc3)O
765 0 GDNJZLNUUHHAES-UHFFFAOYSA-N COc1c(c(O)cc2c1OCO2)C1=CC23C(O1)(C=CC=C3)O2
766 0 ZRIBFDVKEZGGDD-UHFFFAOYSA-N COc1c(c2cc3c(o2)C2OC2C=C3)c(O)cc2c1OCO2
767 0 ZCKAILKMGBLSTR-UHFFFAOYSA-N COc1c(c2cc3c(o2)C=CC2C3O2)c(O)cc2c1OCO2
768 0 MBNGWHIJMBWFHU-UHFFFAOYSA-N COC1=C(C=C(C=C1)C2=CC(=O)C3=C(C=C(C=C3O2)O)O)O
769 0 CZWKUALBURKEDV-UHFFFAOYSA-N OCOc1c(O)c(C)cc2c1C(=O)c1c(C2=O)cccc1O
770 0 ABCVCTKYPCZTDB-UHFFFAOYSA-N COc1c(O)c(C)cc2c1C(=O)c1c(C2=O)c(O)ccc1O
771 0 GBSMAXVDPRUDBM-UHFFFAOYSA-N COc1c(O)c(CO)cc2c1C(=O)c1c(C2=O)cccc1O
772 0 RVURFFCNSWQLMO-UHFFFAOYSA-N COc1c(O)c(C)cc2c1C(=O)c1c(C2=O)ccc(c1O)O
773 0 VIFMRGKYPQITIP-UHFFFAOYSA-N COC1=C(O)C(=CC23C1(O2)C(=O)c1c(O)cccc1C3=O)C
774 0 SHRGQMOGZOITLN-UHFFFAOYSA-N COC12OC2(O)C(=CC2=C1C(=O)c1c(C2=O)cccc1O)C
775 0 SNKWWRZYVOBUCY-UHFFFAOYSA-N COC1=C(O)C2(C(C3=C1C(=O)c1c(O)cccc1C3=O)O2)C
776 0 VJSKFCUJHVTZNB-UHFFFAOYSA-N COc1c(O)c(C)cc2c1C(=O)C13C(C2=O)(O1)C=CC=C3O
777 0 MGKPFFPJMBBHON-UHFFFAOYSA-N COc1c(O)c(C)cc2c1C(=O)C1=C(C2=O)C=CC2C1(O)O2
778 0 YRGAYIACXKIGSY-UHFFFAOYSA-N COc1c2C(=O)C3=C(C(=O)c2cc(c1O)C)C1C(C=C3O)O1
779 0 IHFBPDAQLQOCBX-UHFFFAOYSA-N COC1=C(C=C2C(=C1O)C(=O)C=C(O2)C3=CC=C(C=C3)O)O
780 0 SQFSKOYWJBQGKQ-UHFFFAOYSA-N COC1=CC=C(C=C1)C2=C(C(=O)C3=C(C=C(C=C3O2)O)O)O
781 0 ALFNTRJPGFNJQV-UHFFFAOYSA-N COC1=CC(=C2C(=C1)OC=C(C2=O)C3=C(C=C(C=C3)O)O)O
782 0 FPIOBTBNRZPWJW-UHFFFAOYSA-N COC1=C(C=C(C=C1)C2=COC3=CC(=CC(=C3C2=O)O)O)O
783 0 OBBCRPUNCUPUOS-UHFFFAOYSA-N COC1=C(C=C2C(=C1O)C(=O)C(=CO2)C3=CC=C(C=C3)O)O
784 0 XARXXOJWHQUSIS-UHFFFAOYSA-N COC1=CC=CC=C1C2=NC(=NO2)CC3=CC=C(C=C3)Cl
785 0 OZEVXMDBOINMTC-UHFFFAOYSA-N COC1=CC(=C(C=C1)C2=COC3=CC(=CC(=C3C2=O)O)O)O
786 0 SFBYLUNXRRSEEP-UHFFFAOYSA-N C1=CC(=CC(=C1)OC2=C(C=C(C=C2)[N+](=O)[O-])[N+](=O)[O-])[N+](=O)[O-]
787 0 AOWSXRAYEVFXLI-UHFFFAOYSA-N OCOc1c(O)cc2c(c1O)C(=O)C(=Cc1ccccc1)O2
788 0 LPPYXSISDLEXCX-UHFFFAOYSA-N OC(=Cc1ccccc1)C(=O)c1c(O)cc(c2c1OCO2)O
789 0 KATMTHZNXKBRID-UHFFFAOYSA-N OCOc1c2c(OC(=Cc3ccccc3)C2=O)cc(c1O)O
790 0 FAPWSAQOVOBPCP-LLVKDONJSA-N C1[C@@H](C(=O)C2=C(O1)C=C(C=C2)O)C3=CC4=C(C=C3O)OCO4
791 0 FAPWSAQOVOBPCP-NSHDSACASA-N C1[C@H](C(=O)C2=C(O1)C=C(C=C2)O)C3=CC4=C(C=C3O)OCO4
792 0 GLMPLZUBQDAZEN-CVEARBPZSA-N C1[C@]2([C@@H](C3=C(O1)C=C(C=C3)O)OC4=CC5=C(C=C42)OCO5)O
793 0 MQSZRBPYXNEFHF-UHFFFAOYSA-N COC1=CC(=C2C(=C1)OC(=C(C2=O)O)C3=CC=C(C=C3)O)O
794 0 SNBGJGNOQURXCI-UHFFFAOYSA-N COC1=C2C(=CC(=C1)O)C(=O)C3=CC(=CC(=C3C2=O)O)CO
795 0 CXJSOEPQXUCJSA-UHFFFAOYSA-N CCOP(=S)(OCC)OC1=NN(C(=O)C=C1)C2=CC=CC=C2
796 0 CXOXHMZGEKVPMT-UHFFFAOYSA-N CN1C2=C(C=C(Cl)C=C2)N(C2=CC=CC=C2)C(=O)CC1=O
797 0 VLPZKJGBVUPITN-UHFFFAOYSA-N OC(=O)C(=Cc1ccccc1)Oc1cc(O)c2c(c1)OCO2
798 0 HNCRLVNMDNSMEJ-UHFFFAOYSA-N OC(=O)C1CCC2(C1)C(=CCC(C2(C)C)Br)C
799 0 DZKSHRONTLQKRF-UHFFFAOYSA-N OC(C1Oc2c(C1=O)c1OCOc1c(c2)O)c1ccccc1
800 0 JQNOHBOTROSHMF-UHFFFAOYSA-N O=C1C(=Cc2ccccc2)OC2(C1C1=C(OCO1)C(=C2)O)O
801 0 QVYSSMFEUBQBEU-UHFFFAOYSA-N COC1=CC=C(C=C1O)C1=C(O)C(=O)C2=CC=C(O)C=C2O1
802 0 MFGPUMDDJCTHOI-UHFFFAOYSA-N OCC1OC(C(O)C1O)N1C2=C(N=C(O)N2)C(O)=NC1=O
803 0 FIYPYRNWAKRRIU-UHFFFAOYSA-N COC1=CC=C(C=C1)C1=CC(=O)C2=C(O1)C(O)=C(O)C=C2O
804 0 JJNLHSGDJXQYEA-UHFFFAOYSA-N COc1ccc(c(c1)O)c1c(O)oc2c(c1=O)ccc(c2)O
805 0 JMBBFLVHZGGSAR-UHFFFAOYSA-N COc1cc(O)c(c(c1)O)c1coc2c(c1=O)ccc(c2)O
806 0 HVAWAJFMTVOEQQ-UHFFFAOYSA-N OCOc1ccc(c(c1)O)c1coc2c(c1=O)ccc(c2)O
807 0 TUTSVLUUGMNALO-UHFFFAOYSA-N COC1=C2C(=O)C(=COC2=CC(O)=C1)C1=C(O)C=C(O)C=C1
808 0 IJGXJLLEEOAPDO-UHFFFAOYSA-N COc1ccc(c(c1)O)C12OC1Oc1c(C2=O)ccc(c1)O
809 0 PIGPVJNYVHJFHT-UHFFFAOYSA-N COC1=CC2(C(C=C1)(O2)c1coc2c(c1=O)ccc(c2)O)O
810 0 ISAXTNWAURQOEY-UHFFFAOYSA-N COC1=CC(=C(C2C1O2)c1coc2c(c1=O)ccc(c2)O)O
811 0 JRNMXGOCPURFCY-UHFFFAOYSA-N COc1ccc(c(c1)O)C1=COC2=CC(=CC3C2(C1=O)O3)O
812 0 LZWADKGFMCZBNX-UHFFFAOYSA-N COC12C=CC(=C(C2O1)O)c1coc2c(c1=O)ccc(c2)O
813 0 DLJGDHGFGFBKCO-UHFFFAOYSA-N COc1ccc(c(c1)O)C1=COC23C(=CC=C(C3O2)O)C1=O
814 0 NHZLNPMOSADWGC-UHFFFAOYSA-N NC1=CC=C(C=C1)S(=O)(=O)NC1=NC2=C(C=CC=C2)N=C1
815 0 WVADKXWSLHLDCL-UHFFFAOYSA-N OC1C(OC2=CC3=C(OCO3)C(O)=C2C1=O)C1=CC=CC=C1
816 0 GLMPLZUBQDAZEN-UHFFFAOYSA-N OC1=CC2=C(C=C1)C1OC3=CC4=C(OCO4)C=C3C1(O)CO2
817 0 IDDQORNBMHYEKK-UHFFFAOYSA-N Oc1ccc(cc1)C1Oc2cc(O)ccc2C(=O)C1C(=O)O
818 0 NA OC(=O)Cc1ccc2nc(Cc3ccc(Cl)cc3)[nH]c2c1
819 0 OEYQBKYISMRWQB-UHFFFAOYSA-N COC1=CC(O)=C2C(=O)C(=COC2=C1)C1=CC(O)=C(O)C=C1
820 0 RRRSSAVLTCVNIQ-UHFFFAOYSA-N COC1=CC(O)=C2C(=O)C=C(OC2=C1)C1=CC(O)=C(O)C=C1
821 0 CCFIUTLGNGWKRA-UHFFFAOYSA-N OCCN1N=C(OC2=CC=CC(=C2)C(F)(F)F)C=CC1=O
822 0 WKODGHOQKGISRB-UHFFFAOYSA-N COC1=CC(=CC(O)=C1)C1=CC(=O)C2=C(O)C=C(O)C=C2O1
823 0 WYXFLSFKQMNQKI-UHFFFAOYSA-N COC1=C(O)C(O)=C(C=C1)C1(O)C(=O)C2=CC=CC=C2C1=O
824 0 GHJPKQPNRSMNLZ-UHFFFAOYSA-N COC1=C(O)C=C(C(O)=C1)C1(O)C(=O)C2=CC=CC=C2C1=O
825 0 VFMMVUDTWOVVTC-UHFFFAOYSA-N [O-][N+](=O)C1=NN(C=N1)S(=O)(=O)C1=CC=CC2=C1N=CC=C2
826 0 KJHICRKUUJBUJS-UHFFFAOYSA-N O=C(NNN1C=NC2=NC(=O)NC(=O)C2=N1)c1ccncc1
827 0 PNZXMMLNLREHOK-UHFFFAOYSA-N ClCC1=CC=CC2=CC3=C4C(C=CC5=CC=CC(C=C3)=C45)=C12
828 0 DDSFKIFGAPZBSR-UHFFFAOYSA-N CC(=O)OC1=C(C=CC=C1)C(=O)OC1=C(C=CC=C1)C(O)=O
829 0 GSJDTGKZEFSTHC-UHFFFAOYSA-N COC1=CC=CC(=C1)C1=C(O)C(=O)C2=C(O)C=C(O)C=C2O1
830 0 NSEJACQEDMUEIJ-UHFFFAOYSA-N ClCC1=CC2=C3C(C=CC4=C3C1=CC=C4)=CC1=CC=CC=C21
831 0 GUIAADRSFYNYSR-UHFFFAOYSA-N ClCC1=CC2=CC3=CC=CC=C3C3=C2C2=C(C=CC=C12)C=C3
832 0 YNFWZKLFAYROMP-UHFFFAOYSA-N ClCC1=CC2=CC=CC3=C2C2=C1C1=CC=CC=C1C=C2C=C3
833 0 XUWLPWQRDBISAT-UHFFFAOYSA-N Fc1c(F)c(F)c(C(=O)\N=C2\CC=NC(=O)N2)c(F)c1F
834 0 FNJZWSYKDYMFPB-UHFFFAOYSA-N [O-][N+](=O)C1=CC=C(OC2=C(C=C(C=C2)[N+]([O-])=O)[N+]([O-])=O)C=C1
835 0 TYMFENATLFITEZ-UHFFFAOYSA-N [O-][N+](=O)C1=CC=C(OC2=C(C=CC=C2[N+]([O-])=O)[N+]([O-])=O)C=C1
836 0 KDVCTAHYZJQAOH-UHFFFAOYSA-N [O-][N+](=O)C1=CC(=C(OC2=CC=CC=C2)C(=C1)[N+]([O-])=O)[N+]([O-])=O
837 0 JWRPTWZGUQMUEM-UHFFFAOYSA-N OC(=O)C1=CC(=CC(=C1)N(CCCl)CCCl)C(O)=O
838 0 RLAPKRSEFMXZNN-UHFFFAOYSA-N CC(OC(=O)NC1=CC(Cl)=CC=C1)C(=O)OCCCl
839 0 NZSFSIIPYKWUNS-UHFFFAOYSA-N [O-][N+](=O)C1=CC(OC2=C(C=CC=C2[N+]([O-])=O)[N+]([O-])=O)=CC=C1
840 0 JIHKCHWEXXZTOU-UHFFFAOYSA-N CS(=O)(=O)OCC1CCCCC1COS(C)(=O)=O
841 0 GYNSQKXLJOVBFS-UHFFFAOYSA-N COC1OC(COS(=O)(=O)C2=CC=C(C)C=C2)C2OC12
842 0 FHTDWPRNGLZIRR-UHFFFAOYSA-N OC1=C(C=C(C=C1[N+]([O-])=O)C1=CC=C(C=C1)[N+]([O-])=O)[N+]([O-])=O
843 0 JIHKCHWEXXZTOU-UHFFFAOYSA-N CS(=O)(=O)OCC1CCCCC1COS(C)(=O)=O
844 0 ISJKOJCOKJISML-UHFFFAOYSA-N CC1=NC(N)=NC(C)=C1N=NC1=CC=CC=C1Br
845 0 FPZAEQYEVHHLCO-UHFFFAOYSA-N CC1=NC(N)=NC(C)=C1N=NC1=CC=C(Br)C=C1
846 0 YRLWTVJREYZUKS-UHFFFAOYSA-N CC1=C(Cl)C=C(NCN2C(=O)C3=CC=CC=C3C2=O)C=C1
847 0 WTSZMDBYTKMZRI-UHFFFAOYSA-N CS(=O)(=O)OC1CCCCCCC1OS(C)(=O)=O
848 0 KLNBBKIODNMWNW-UHFFFAOYSA-N COC1=C(O)C(O)=CC2=C1C(=O)C=C(O2)C1=CC=C(O)C=C1
849 0 CNTVUGYMAHTWKS-UHFFFAOYSA-N CS(=O)(=O)OCC1CCC(COS(C)(=O)=O)CC1
850 0 PHUKLCJWJNHMFU-UHFFFAOYSA-N N1C(=NC2=C1C1=CC=CC=C1C1=CC=CC=C21)C1=CC=CS1
851 0 BDRUDUPEWIVVBG-UHFFFAOYSA-N NC1=NC2=C(N=NS2)C(NC2OC(CO)C(O)C2O)=N1
852 0 DXRCZIARKKLMLL-UHFFFAOYSA-N COC1=CC=C(C=C1)C1=COC2=C(C(O)=C(O)C(O)=C2)C1=O
853 0 RYAYMELORFJVAT-UHFFFAOYSA-N CC1(Cl)C(C2=CC=CC=C2)=[N+]([O-])[N+]([O-])=C1C1=CC=CC=C1
854 0 LRNRQMWSQCDOEO-UHFFFAOYSA-N COC1=CC=CC(=C1)C1=CC(=O)C2=C(O1)C=C(O)C(O)=C2O
855 0 PPVKDCRCHJWCLK-UHFFFAOYSA-N NC1=NC2=C(C=C(C=C2)S(=O)(=O)C2=CC=CC=C2)C(N)=N1
856 0 YMHQOJVCFFWRJA-UHFFFAOYSA-N CC1=C(N(O)C(C2=CC=CC=C2Cl)=[N+]1[O-])C1=CC=CC=C1
857 0 GXLOHCOQTDUBKR-UHFFFAOYSA-N CC1=CC=C(C=C1)S(=O)(=O)SSN1CCOCC1
858 0 MWQKBHJXRATBCG-UHFFFAOYSA-N C1CSC2(CC(OC3=CC=CC=C23)C2=CC=CC=C2)S1
859 0 QIULZNQRTYZHHA-UHFFFAOYSA-N CC1=C(Cl)C2=CC=CC=C2N1S(=O)(=O)C1=CC=CC=C1
860 0 IHZJKEIOAFJMQF-UHFFFAOYSA-N FC1=CC=C(C=C1)S(=O)(=O)C1=CC=C(C=C1)C(=O)N=[N+]=[N-]
861 0 PYOONQJWYOQSLT-UHFFFAOYSA-N O=S(=O)(CC1=NNN=N1)C1=CC=C(C=C1)C1=CC=CC=C1
862 0 FVANZQZQOXHAPG-UHFFFAOYSA-N COC1=C2OC(=CC(=O)C2=C(O)C(O)=C1O)C1=CC=CC=C1
863 0 NAENHANDGVDMPA-UHFFFAOYSA-N COC1=C(O)C=C(O)C2=C1OC(=C(O)C2=O)C1=CC=CC=C1
864 0 PONYLIYJEDIVMA-UHFFFAOYSA-N COC1=C(O)C(O)=C2OC=C(C(=O)C2=C1)C1=CC=C(O)C=C1
865 0 MAPRYGMPVXSUIJ-UHFFFAOYSA-N COC1=CC2=C(C=C1)C1=C(OC2=O)C=C(OCC(O)=O)C=C1
866 0 QLKXMSRSMMJLII-UHFFFAOYSA-N COC1=CC=C(C=C1)C1=COC2=C(O)C(O)=C(O)C=C2C1=O
867 0 ZCIQMXUNXFEVIV-UHFFFAOYSA-N CCC1=NN2C(S1)=NC(=O)C(C=C1C=CC(=O)C=C1)C2=N
868 0 UXXBQTLSULEFTB-UHFFFAOYSA-N COC1=CC=C(CC2=NOC(=N2)C2=CC=C(Cl)C=C2)C=C1
869 0 NKFVIZXJXWXONC-UHFFFAOYSA-N COC1=CC=C(C=CC(=O)C(C)COS(O)(=O)=O)C=C1
870 0 GEMGBKDPDGOZDK-UHFFFAOYSA-N COC1=CC(=CC=C1O)C1C(C#N)C(=N)SC(=N)C1C#N
871 0 JBIGARFDYCYWDH-UHFFFAOYSA-N COC1=C(O)C=C(C=C1)C1=CC(=O)C2=C(O1)C=C(O)C(O)=C2
872 0 QICQVQOMVRCXKC-UHFFFAOYSA-N COC1=CC=C(OCCCCOC2=C(Cl)C=C(Cl)C=C2)C=C1
873 0 NFJZYANTVVVUBB-UHFFFAOYSA-N CCOC1=CC=C(OCCCOC2=C(Cl)C(Cl)=CC=C2)C=C1
874 0 UHNBDBZWZJXFAR-UHFFFAOYSA-N CN1C(SCC(O)=O)=NN=C1C1=CC2=C(C=C1)N=CC=C2
875 0 BGXDBARGFUXUJF-UHFFFAOYSA-N CC(C)(C)OC(=O)NC1=C(Cl)C=C(Cl)C=C1C(O)=O
876 0 OJTNCTIKOLHDLT-UHFFFAOYSA-N CC1=CC=C(C=C1)S(=O)(=O)C([N+]#[C-])C1=CC=CC=C1Cl
877 0 MKOFAORYKDDOLG-UHFFFAOYSA-N COC1=C(O)C(O)=C(C=C1)C1=CC(=O)C2=C(O1)C=C(O)C=C2
878 0 YFOXJLGPGAKPER-UHFFFAOYSA-N COC1=C(O)C=C(C(O)=C1)C1=CC(=O)C2=C(O1)C=C(O)C=C2
879 0 JGNFNPYTPXMWQH-UHFFFAOYSA-N COC1=C(O)C=CC(=C1)C1=CC(=O)C2=C(O1)C=C(O)C(O)=C2
880 0 HAYOYFVZSLFLNJ-UHFFFAOYSA-N CC1=CC=C(CN2C(=O)C3=C(C2=O)C(Cl)=NC(C)=C3)C=C1
881 0 VVWLENLWPZPQGB-UHFFFAOYSA-N NC1=CC=C(OC2=CC(=CC=C2Cl)C(F)(F)F)C=C1F
882 0 IEVAJCAXWTXDMS-UHFFFAOYSA-N CCOC1=CC(OCCOC2=C(Cl)C=C(Cl)C=C2C)=CC=C1
883 0 ZIAAIZJXWLHTJX-UHFFFAOYSA-N OC(=O)C1=CC(=NN1C1=C(F)C=C(F)C=C1)C1=CC=CC=C1
884 0 LNGRDPDCYWMCEV-UHFFFAOYSA-N [O-][N+](=O)C1=CC=C(C=C1)N=CC1=CC=C(Cl)C(=C1)[N+]([O-])=O
885 0 XKIMIJUAYFMWMV-UHFFFAOYSA-N CC1=CC=C(C=C1)C1NCCC2=C1NC1=CC=C(Br)C=C21
886 0 AJTKKJKURNSCEA-UHFFFAOYSA-N CCOC(=O)C(C=NCC)C(=O)C1=CC(F)=C(Cl)N=C1
887 0 BXPXUKZUIWNUAT-UHFFFAOYSA-N COC(=O)C1=CC=C(CN2C=NC3=C2NC=NC3=S)C=C1
888 0 AGWNVCCHDKIHAL-UHFFFAOYSA-N NC1=NC(=S)C2N=NN(C3OC(CO)C(O)C3O)C2=N1
889 0 YXWMHKVVVMLSNF-UHFFFAOYSA-N COC1=C(O)C=C(O)C(=C1)C1=CC(=O)C2=C(O1)C=C(O)C=C2
890 0 RLFUYPWAZFJVEG-UHFFFAOYSA-N COC1=CC(O)=C2C(=O)C(O)=C(OC2=C1)C1=CC(O)=CC=C1
891 0 COALUDVCFGTJKO-UHFFFAOYSA-N FC1=CC=C(NC2=NN=C(S2)C2=CC=C(Cl)C=C2)C=C1
892 0 KELDKVFHDPEOJX-UHFFFAOYSA-N FC1=CC=C(C=C1)C1=NN=C(NC2=CC=C(Cl)C=C2)S1
893 0 MUXWHFXPHLMOGU-UHFFFAOYSA-N COC1=C2C(=O)C(=O)C(OC2=CC(O)=C1)C1=CC=C(O)C=C1
894 0 WBCGHPDTCLGFIM-UHFFFAOYSA-N COC1=CC(O)=C(C=C1)C1=COC2=C(C=C(O)C(O)=C2)C1=O
895 0 SMOFGXHPWCTYQD-UHFFFAOYSA-N COC1=C(O)C(O)=C(C=C1)C1=COC2=C(C=CC(O)=C2)C1=O
896 0 KTPREEQNKIPEEZ-UHFFFAOYSA-N [O-][N+](=O)C1=CC(C=NNC2=NC(=CS2)C2=CC=CC=C2)C=CC1=O
897 0 VJPBBCRXWWBMBG-UHFFFAOYSA-N [O-][N+](=O)C1=C(NN=C2C3C=C(F)C=CC3=NC2=O)C=CC=C1
898 0 MPBPGCHGTKVWMR-UHFFFAOYSA-N COC1=C(O)C=C(C(O)=C1)C1=COC2=C(C=CC(O)=C2)C1=O
899 0 ZGQITKOUYBAHEN-UHFFFAOYSA-N CCCCCCC(=O)C=CC1=C(O)C(Cl)=CC(Cl)=C1
900 0 NJXQEWXDSLMIDO-UHFFFAOYSA-N NC(=S)C1=CC=C(C=CC2=NC=C(N2C=C)[N+]([O-])=O)C=C1
901 0 NXUAKKINLOJPBS-UHFFFAOYSA-N COC1=C(OC)C=C2C(Cl)=NC(=NC2=C1)C1=CC=CC=C1
902 0 BFFUTXUBYKXYSW-UHFFFAOYSA-N CC(N=NC1=C(F)C(F)=C(F)C(F)=C1F)C1=CC=CC=C1
903 0 RLEMLKZHZOSEFS-UHFFFAOYSA-N COC1=CC(O)=C(C=C1)C1=COC2=C(C=CC(O)=C2O)C1=O
904 0 VHNWVABJHPRFGC-UHFFFAOYSA-N COC1=C(O)C2=C(OC(=CC2=O)C2=CC=CC=C2O)C=C1O
905 0 GFHGMPAUUMPHET-UHFFFAOYSA-N COC1=C(O)C2=C(OC(=CC2=O)C2=CC(O)=CC=C2)C=C1O
906 0 BAPAGPHJRBNLQL-UHFFFAOYSA-N COC1=CC(=CC(O)=C1O)C1=CC(=O)C2=C(O1)C=C(O)C=C2
907 0 TUDBXXDXNSQCLH-UHFFFAOYSA-N COC(=O)NC1=NC2=C(N1)C=C(SC1=CC=CC=N1)C=C2
908 0 LBGIYCBNJBHZSZ-UHFFFAOYSA-N COC1=C(OCC2=CC=CC=C2)C=C2N=CN=C(Cl)C2=C1
909 0 LVWYYMVQAKBFAS-UHFFFAOYSA-N CNC(=O)C1=CC=CC2=C1N=C1C(OC)=CC=CC1=C2Cl
910 0 ZMFBGWWGXBNJAC-UHFFFAOYSA-N COC1=C(O)C=CC(=C1)C1=COC2=CC(O)=CC(O)=C2C1=O
911 0 OHWUYMZEFLQFQB-UHFFFAOYSA-N COC1=CC=CC=C1C1=CC(=O)C2=C(O1)C=C(O)C(O)=C2O
912 0 LCDGXJSLIIBOOS-UHFFFAOYSA-N CN(CC1=CC=CC=C1)C1=NC(Cl)=C(C=C1)C(F)(F)F
913 0 AKGUCIISFDTYOM-UHFFFAOYSA-N ClCN1C(=O)NC(C1=O)(C1=CC=CC=C1)C1=CC=CC=C1
914 0 TUZLEBVVIBIUOK-UHFFFAOYSA-N COC1=C(O)C=C2OC=C(C(=O)C2=C1)C1=CC(O)=C(O)C=C1
915 0 DDSFKIFGAPZBSR-UHFFFAOYSA-N CC(=O)OC1=C(C=CC=C1)C(=O)OC1=C(C=CC=C1)C(O)=O
916 0 PDTINBYILVIGEO-UHFFFAOYSA-N CC1=CC=C(C=C1)S(=O)(=O)N1C=CC2=C1C=C(Cl)C=C2
917 0 RQNQROBHHNEDMF-UHFFFAOYSA-N COC1=C(OCC2=CC=CC=C2)C=C2C(Cl)=NC=NC2=C1
918 0 YPSHOHKAIYYZFR-UHFFFAOYSA-N C1(O)=CC2OC=C(C3C=C(O)C(OC)=C(O)C=3)C(=O)C=2C=C1
919 0 HLHGTWPLDSUGJJ-UHFFFAOYSA-N CC1=C(C=CN=C1CSC1=NC2=CC=CC=C2N1)[N+]([O-])=O
920 0 NDOGSZQEUDSEAI-UHFFFAOYSA-N CC1=CC=C(C=C1)S(=O)(=O)N1C=CC2=C1C=CC=C2Cl
921 0 MBOQNIDBHUJTDE-UHFFFAOYSA-N CC(=O)NC1=NC(=C(S1)C1=NOC(C)=N1)C1=CC=CC=C1
922 0 WWTKOCFTVBUGIJ-UHFFFAOYSA-N ClCC1=C2C=CC3=C4C(C=CC(C=C1)=C24)=CC1=CC=CC=C31
923 0 VAPQXZDMKQULSR-UHFFFAOYSA-N CC1C(C=O)C1(SC1=CC=CC=C1)SC1=CC=CC=C1
924 0 QWZJOOXIACHOJP-UHFFFAOYSA-N [O-][N+](=O)C1=CC=C(C=C1)N=C(Cl)C1=CC=C(C=C1)[N+]([O-])=O
925 0 MOHGSMMTQPPBRA-UHFFFAOYSA-N COC1=CC=C(C=C1)C(=O)CN1C(Cl)=NC2=CC=CC=C12
926 0 MBAXYHNYXRFFFL-UHFFFAOYSA-N [O-][N+](=O)C1=CC(=CC(=C1)N=C(Cl)C1=CC=CC=C1)[N+]([O-])=O
927 0 LNPKXRVHXLUFFW-UHFFFAOYSA-N CC1=[N+]([O-])[N+]([O-])=C(C2=CC=CC=C2)C1(Cl)C1=CC=CC=C1
928 0 DUZDAGJNNBDVIL-UHFFFAOYSA-N CC(=O)OC1=C(C=C(Cl)C=C1)C(=O)C1=CN(N=C1)C1=CC=CC=C1
929 0 ILJRPEHOLZYUDD-UHFFFAOYSA-N COC1=CC=C(C=C1)N1C(C)=NC2=C(C=CC(Cl)=C2)C1=O
930 0 IELIPFOSZBGSTN-UHFFFAOYSA-N C1(O)C=CC2C(=O)C(C3=C(O)C(OC)=C(O)C=C3)=COC=2C=1
931 0 DIZJLDFALMYFDT-UHFFFAOYSA-N OC1=CC=C2C(CC(=O)C3=CC=C(O)C=C3O)C(=O)OC2=C1
932 0 YANXJXVKFOHHOB-UHFFFAOYSA-N C1(O)C=CC2C(=O)C(C3=CC(O)=C(OC)C=C3)=COC=2C=1O
933 0 KJYIUTDQVXLYMF-UHFFFAOYSA-N COC1=CC=C(C=C1)N1C(CCl)=NC2=CC=CC=C2C1=O
934 0 UYLQOGTYNFVQQX-UHFFFAOYSA-N C1(O)=C(OC)C2OC=C(C3C=CC(O)=CC=3)C(=O)C=2C(O)=C1
935 0 FNFQPVZTRATVFP-UHFFFAOYSA-N ClC1C(CC2=CC=CC=C12)=NS(=O)(=O)C1=CC=CC=C1
936 0 UJCWHJMOVUXQPX-UHFFFAOYSA-N OC(=O)CCN1C2=CC=CC=C2SC2=C1C=C(Cl)C=C2
937 0 QNMYAYDPWHAXCP-UHFFFAOYSA-N C1(O)=CC2OCC3C4C=C5OCOC5=CC=4OC3C=2C=C1O
938 0 QJPPOJIKANNFRQ-UHFFFAOYSA-N CC(=O)C(N=NC1=CC=CC=C1Cl)C(=O)C1=CC=CC=C1
939 0 QDPBQFFRHJJTJC-UHFFFAOYSA-N [O-][N+](=O)C1=CC=C(C=C1)C1=NN=C(NC2=NC(=O)CS2)O1
940 0 JUKSBAJCCVDTCN-UHFFFAOYSA-N CC(C)=C=C(SC1=CC=CC=C1)S(=O)C1=CC=CC=C1
941 0 NSBZYCIXISDNTL-UHFFFAOYSA-N CC1C=COC1(SC1=CC=CC=C1)SC1=CC=CC=C1
942 0 NFKBLZJKXDNJQN-UHFFFAOYSA-N ClC1=CC2=C(CC(=O)OCC3=CC=CC=C3)NN=C2C=C1
943 0 GGIPOZCJJKKBBV-UHFFFAOYSA-N C1(O)C=CC2C3OC4=CC5OCOC=5C=C4C3COC=2C=1O
944 0 DEVKCCHIUHLHCF-UHFFFAOYSA-N C1(OC)C=C(O)C2C(C3C=C(O)C(O)=CC=3)=CC(=O)OC=2C=1
945 0 UVFLVHIYBQVSRP-UHFFFAOYSA-N OC1=CC=C(C=C1)C(=C1SCCCS1)C1=CC=CC=C1
946 0 WXVBNDHLSVBAQL-UHFFFAOYSA-N CC1=C(OCC(=O)N(C#N)C2=CC=CC=C2)C=CC(Cl)=C1
947 0 JJNJLGTTXBETIP-UHFFFAOYSA-N CC(C)NCC(O)COC1=C2SC(Cl)=NC2=CC=C1
948 0 XHSQEMRVWPSWDD-UHFFFAOYSA-N C1(O)C=C(OC)C2C(C3C=C(O)C(O)=CC=3)=CC(=O)OC=2C=1
949 0 LDANQAUKVGJHAW-UHFFFAOYSA-N O=P(OC1=CC=CC=C1)(OC1=CC=CC=C1)N1C=CN=C1
950 0 AQGWFVILXOJNAN-UHFFFAOYSA-N O=C(NC1=NN=C(S1)C1=CC2=C(OCO2)C=C1)NC1=CC=CC=C1
951 0 PEHIGRGBDNMEKW-UHFFFAOYSA-N CCCCOC1=CC(Br)=C(OCCCC)C=C1
952 0 LXBUSEOUHAEBJZ-UHFFFAOYSA-N CC1=CC(=O)C(SC2N=NNN2C2=CC=CC=C2)=CC1=O
953 0 SCBDSCFSYIFNAB-UHFFFAOYSA-N OCC1=C(O)C2=C(C=C1)C(=O)C1=C(C=CC(CO)=C1O)C2=O
954 0 ZPSPWRBQISMDBI-UHFFFAOYSA-N ClC1=CN(COCC2=CC=CC3=CC=CC=C23)C(=O)N=C1
955 0 RQHMCVRDORTVRM-UHFFFAOYSA-N ClCC1=CC2=C3C(C=CC4=CC5=CC=CC=C5C(C=C2)=C34)=C1
956 0 PARQWUUUPSYXSN-UHFFFAOYSA-N ClCC1=C2C=CC3=CC4=CC=CC=C4C4=C3C2=C(C=C1)C=C4
957 0 WZGWWEJGHXPDPI-UHFFFAOYSA-N ClCC1=C2C=C3C=CC4=C5C(C=CC(C2=CC=C1)=C35)=CC=C4
958 0 BLWBUPHNYPAUCR-UHFFFAOYSA-N ClCC1=CC2=C(C=C1)C1=C3C(C=CC4=C3C(C=C1)=CC=C4)=C2
959 0 AXRLXMKDCUTHNH-UHFFFAOYSA-N ClCC1=CC2=C3C=CC4=CC=CC5=C4C3=C(C=C5)C=C2C=C1
960 0 MZGQVQFQCIOUQM-UHFFFAOYSA-N CC1=CC(N=NC2=NC=C(Br)C=C2)=C(N)C=C1N
961 0 PITQZTLKSLZQLH-UHFFFAOYSA-N COC1=C(NC2=C3C=CSC3=NC=N2)C=CC(=C1)C(N)=O
962 0 LNEMGZMDMWWSPT-UHFFFAOYSA-N ClC1=CC=C(CCN2C(=O)NC3=CC=CC=C3C2=O)C=C1
963 0 DXCJDOXICXPVHQ-UHFFFAOYSA-N C1(O)=CC2OC(C3C(O)=CC=CC=3OC)=CC(=O)C=2C(O)=C1
964 0 JZJLRNMWQPRPOY-UHFFFAOYSA-N CC(=O)OC1=CC=C(C=C1)C(=O)OC1=CC=C(C=C1)C(O)=O
965 0 UAAZSBRHWYSPEI-UHFFFAOYSA-N C12C(=O)C=C(C3C(O)=CC=CC=3O)OC=1C=C(OC)C=C2O
966 0 VSHICDFQSGJNPK-UHFFFAOYSA-N C12C(=O)C=C(C3C=CC(O)=C(O)C=3)OC=1C=C(O)C(C)=C2O
967 0 NBBYFOPVKOJDOH-UHFFFAOYSA-N OC(=O)COC1=CC=C(C=C1)C1C(=O)OC2=CC=C(O)C=C12
968 0 DIWDIKWMSQNLOS-UHFFFAOYSA-N OCCOC1=CC2=C(OC3=C(C=CC(=C3)C(O)=O)C2=O)C=C1
969 0 VOCATNAJXJSCLN-UHFFFAOYSA-N C1(OC)=CC2OC(C3C(O)=CC(O)=CC=3)=CC(=O)C=2C(O)=C1
970 0 CLKLUNYELBYANB-UHFFFAOYSA-N COC1=CC=C(C=C1)C1=NNC(=C1)C(=O)NC1=NC=CS1
971 0 OZPMKAZMPNDLKX-UHFFFAOYSA-N C1(O)=CC2OC(C3C=C(O)C(O)=CC=3)=CC(=O)C=2C(OC)=C1
972 0 WCXKKSLEUONKJB-UHFFFAOYSA-N COC1=C2C(=O)C3=C(O)C=CC(O)=C3C(=O)C2=C(OC)C=C1
973 0 KLJKSHJIQPPZKG-UHFFFAOYSA-N ClC(=O)COC1=NN(CC2=CC=CC=C2)C2=CC=CC=C12
974 0 WMLGRUJUKBGMHZ-UHFFFAOYSA-N ClC1=CC2=C(C=C1)N(CC1=CC=CC=C1)C(=O)CC(=O)N2
975 0 ZFPAWTYLNZPUCH-UHFFFAOYSA-N COC(=O)NC1=NC2=C(N1)C=C(SC1=CC=NC=C1)C=C2
976 0 UWARRXZVZDFPQU-UHFFFAOYSA-N C1(OC)=CC2OC(C3C=CC(O)=CC=3)=CC(=O)C=2C(O)=C1O
977 0 SFOOCPOWQRFRDQ-UHFFFAOYSA-N CC1=CC=C(C=C1)S(=O)(=O)C([N+]#[C-])C1=CC(Cl)=CC=C1
978 0 JTTPLQWUFFWXAS-UHFFFAOYSA-N ClC(=O)C1=CC(=CC(=C1)C#CC1=CC=CC=C1)C#CC1=CC=CC=C1
979 0 LBGIYCBNJBHZSZ-UHFFFAOYSA-N COC1=C(OCC2=CC=CC=C2)C=C2N=CN=C(Cl)C2=C1
980 0 XVMMEYCPXZYLAI-UHFFFAOYSA-N C1(O)=CC2OC(C3C=CC(OC)=CC=3)=CC(=O)C=2C(O)=C1O
981 0 LLCAUEWPQRQURL-UHFFFAOYSA-N C1(OC)=CC2OC(C3C=CC4OCOC=4C=3)=CC(=O)C=2C2OCOC1=2
982 0 PAYHBAMJVSUALA-UHFFFAOYSA-N O=C(OCCC1=CC=CS1)C1=CC=C(C=C1)C1=NNN=N1
983 0 BPQNEPAKOBEZCX-UHFFFAOYSA-N CC(Cl)C1=C(C)N=C(S1)C1=CC=C(C=C1)C(F)(F)F
984 0 NKSITEVSJGHWCO-UHFFFAOYSA-N C1(OC)=C(O)C2OC(C3C(O)=CC=CC=3)=CC(=O)C=2C(O)=C1
985 0 XOLSUKMEFPGXNO-UHFFFAOYSA-N CC(N)C(=O)NC1=CC=C2C(OC(=O)C=C2C(F)(F)F)=C1
986 0 OPRPWPBVEQTKNY-UHFFFAOYSA-N CC1=CC=C(C=C1)S(=O)(=O)C([N+]#[C-])C1=CC=C(Cl)C=C1
987 0 YYRKFGWMDRVZEG-UHFFFAOYSA-N CC1=CC=C(S1)C1=C(C=C(N1)C1=NC(N)=NC=C1)C(O)=O
988 0 XCBMYKIKEHGYAR-UHFFFAOYSA-N C1(O)=C(OC)C2OC(C3C=CC=CC=3O)=CC(=O)C=2C(O)=C1
989 0 AAKUMJVGDFUJSZ-UHFFFAOYSA-N COC(c1c(O)cc2c(c1O)C(=O)c1c(C2=O)cccc1)O
990 0 KOYNRSOHGXLRDW-UHFFFAOYSA-N C1(OC)=C(O)C2OC(C3C=CC(O)=CC=3)=CC(=O)C=2C(O)=C1
991 0 OEZZJTAJYYSQKM-UHFFFAOYSA-N C1(O)=C(OC)C2OC(C3C=CC(O)=CC=3)=CC(=O)C=2C(O)=C1
992 0 GQSVPFFBMDWCEZ-UHFFFAOYSA-N CC1=C(C(O)=O)C(=CC=C1)C1=CC(=CC(=C1)C(O)=O)C(O)=O
993 0 CQFBRKKUYTZJCF-UHFFFAOYSA-N CC1=C(C=CC(=C1)C(O)=O)C1=CC(=CC(=C1)C(O)=O)C(O)=O
994 0 OMWPNFVDSSFNEA-UHFFFAOYSA-N CC1=C(C=CC=C1C(O)=O)C1=CC(=CC(=C1)C(O)=O)C(O)=O
995 0 NVEBTLRYQCNEBR-UHFFFAOYSA-N CC1=CC(C(O)=O)=C(C=C1)C1=CC(=CC(=C1)C(O)=O)C(O)=O
996 0 BSWSWKYDABYWCE-UHFFFAOYSA-N OC1=CC2=CC=CC=C2C=C1C(=O)NC(=O)NC1=CC=CC=C1Cl
997 0 GQWLWXRYRKNILE-UHFFFAOYSA-N [O-][N+](=O)C1=CN=C(OP(=O)(C2=CC=CC=C2)C2=CC=CC=C2)C=C1
998 0 VBXMLZNGZPQAEI-UHFFFAOYSA-N C1(O)=CC2OC(C3C=C(O)C(O)=CC=3)=C(OC)C(=O)C=2C=C1
999 0 DUEZSEIBIILVHN-UHFFFAOYSA-N [O-][N+](=O)C1=CC(=C(C=CC2=CC=CO2)C(=C1)[N+]([O-])=O)[N+]([O-])=O
1000 0 RITQTSIPUHVGMA-UHFFFAOYSA-N CC1=NC(=O)NC(C1C(O)=O)C1=CC=CC=C1C(F)(F)F
1001 0 CHENDUITNWQINM-UHFFFAOYSA-N CC1=NC(=O)NC(C1C(O)=O)C1=CC=C(C=C1)C(F)(F)F
1002 0 WRFQRUBJBPLPAM-UHFFFAOYSA-N C1(O)=CC2OC(C3C=C(OC)C(O)=CC=3)=C(O)C(=O)C=2C=C1
1003 0 BBYKIVOTTYGSLP-UHFFFAOYSA-N [O-][N+](=O)C1=CN=CC(=C1)C(=O)NC(=O)C1=CC=C(Cl)C=C1
1004 0 SEIMWTXEHSQAHJ-UHFFFAOYSA-N C12C(=O)C(OC)=C(C3C=CC(O)=CC=3)OC=1C=C(O)C(O)=C2
1005 0 IEPMJEZVWUMMAQ-UHFFFAOYSA-N C1(O)=C(O)C2OC(C3C=CC(O)=CC=3)=C(OC)C(=O)C=2C=C1
1006 0 AFUHCNSFLIYTIS-UHFFFAOYSA-N CSCC1=NC2=C(ON=C2C(N)=O)C(=N1)C1=CC=CC=C1
1007 0 IUWKDLFWTRCFEK-UHFFFAOYSA-N COC1=CC=C(C=C1)C1C(=O)OC2=CC(O)=CC(O)=C2C1=O
1008 0 JXVKICYSCATONC-UHFFFAOYSA-N FC1=C2CN(CC3=CC=CC=C3)CC2=C(Br)C=C1
1009 0 SWHCHAUMPQORHU-UHFFFAOYSA-N OCC1=CC(=O)OC2=C1C(=O)C1=C(OC3=C1CCCC3)C2=O
1010 0 ASBGHBBLBZXHMQ-UHFFFAOYSA-N COCOC1=C(C=C(Br)C=C1C(C)C)C(C)C
1011 0 HKLUUHOGFLPVLP-UHFFFAOYSA-N C1(OC)=CC2OC(C3C(O)=CC=CC=3)=C(O)C(=O)C=2C(O)=C1
1012 0 CMIBSTODLGTJJH-UHFFFAOYSA-N CC1=C(C=CO1)C(=S)NC1=CC(OCC#C)=C(Cl)C=C1
1013 0 KESASZWFAYMSJZ-UHFFFAOYSA-N C1(O)=CC2OC(C3C(OC)=CC=CC=3)=C(O)C(=O)C=2C(O)=C1
1014 0 APDKABLJFFGQLX-UHFFFAOYSA-N COC(=O)CC1=CC=C(C=C1)N1C=C2C=C(Cl)C=CC2=N1
1015 0 DIKNEALGQBJALE-UHFFFAOYSA-N COC1=CC=C(OC2=C(C(Cl)=NC=C2C#N)[N+]([O-])=O)C=C1
1016 0 NHMKZNNXBMLIHF-UHFFFAOYSA-N C1(O)=CC2OC(C3C=CC(O)=CC=3)=C(O)C(=O)C=2C(O)=C1C
1017 0 HSRFTRVTWUXACF-UHFFFAOYSA-N C[Si](C)(C)OC1=PC2=CC=CC=C2P=C1O[Si](C)(C)C
1018 0 BEHROQDZAHDSRZ-UHFFFAOYSA-N OB(O)C1=CC(NC2=CC=C(C3=NON=C23)[N+]([O-])=O)=CC=C1
1019 0 QWFMXOMZDHXFLG-UHFFFAOYSA-N C1(O)=C(C)C2OC(C3C=CC(O)=CC=3)=C(O)C(=O)C=2C(O)=C1
1020 0 RUQWQNPCYBRKJV-UHFFFAOYSA-N OC(=O)C(C(=O)OC1=CC=CC=C1C(O)=O)C1=CC=CC=C1
1021 0 ZWWRUVANJRMPKX-UHFFFAOYSA-N C1(O)=CC2OC(C3C=CC(O)=CC=3)=C(O)C(=O)C=2C(OC)=C1
1022 0 NZQDCGPRELLXIO-UHFFFAOYSA-N CC(C)(C)OC1=CC(OC(C)(C)C)=C(Br)C=C1
1023 0 RERBWANSAROGQS-UHFFFAOYSA-N OC(=O)C1=CC=CC=C1N=NC(=S)NNC1=CC=CC=C1
1024 0 LQDBHPKKYXVKMY-UHFFFAOYSA-N O=S(=O)(NC1=NNC(=N1)C1=CC=CC=C1)C1=CC=CC=C1
1025 0 RQBAJFCXGFVZFU-UHFFFAOYSA-N C1(O)=C(C)C2OC(C3C=CC=CC=3)=C(O)C(=O)C=2C(O)=C1O
1026 0 DPXABKMDRCJVIV-UHFFFAOYSA-N COC1=C(OC)C=C2C(=C1)N=C(Cl)N=C2C1=CC=CC=C1
1027 0 FBKILXHDGWPXFQ-UHFFFAOYSA-N OCC1OC(C(O)C1O)N1C(=O)NC2C1=NC(=O)NC2=O
1028 0 HYBBOIHJQNYTGH-UHFFFAOYSA-N C1(O)=CC2OC(C3C=CC=CC=3)=C(O)C(=O)C=2C(O)=C1OC
1029 0 VMCLHFBSEQCBRH-UHFFFAOYSA-N COc1cc(ccc1O)C1Oc2cc(O)ccc2C(=O)C1=O
1030 0 JPYBEETXHUPGHX-UHFFFAOYSA-N C1(O)=C(O)C2OC(C3C=CC=CC=3)=C(O)C(=O)C=2C(O)=C1C
1031 0 IDYSOKBAVNNCSS-UHFFFAOYSA-N C1(O)=C(O)C2OC(C3C=CC=CC=3)=C(OC)C(=O)C=2C(O)=C1
1032 0 SKFRLAKORAYOJO-UHFFFAOYSA-N C1(OC)=C(O)C2OC(C3C=CC=CC=3)=C(O)C(=O)C=2C(O)=C1
1033 0 JVHQCSIULHYFLP-UHFFFAOYSA-N C1(O)C=CC(C(=O)C2=CC3C=C(O)C(O)=CC=3CO2)=C(O)C=1
1034 0 JMUILHLLEBRPIH-UHFFFAOYSA-N CN(C)C1=NC=NC2=C1C=C(C=C1SC(=O)NC1=O)C=C2
1035 0 LDCYWAYHOOYPSR-UHFFFAOYSA-N C1(O)C=CC(C(=O)C2=CC3C=CC(O)=C(O)C=3CO2)=C(O)C=1
1036 0 LEZAKKBPHMKEPF-UHFFFAOYSA-N CC1=CC(C(O)=O)=C(C(=C1)C(O)=O)S(=O)(=O)C(C)(C)C
1037 0 CZSHLINURZSSIQ-UHFFFAOYSA-N COC1=C(C=C(C=C1)C(=O)C1=CC(=CC=C1)C(O)=O)C(O)=O
1038 0 HYSJQRYYQGEYMY-BQYQJAHWSA-N C1=CC=CC=C1/C=C/C(=O)C1=C(O)C(=O)C(OC)=C(O)C1=O
1039 0 IUDSNYPCMFOOTB-UHFFFAOYSA-N COC1=CC=C(C=C1)C(=O)C1=C(C=CC(=C1)C(O)=O)C(O)=O
1040 0 XJNNAVGSXFYSPU-UHFFFAOYSA-N N=C1SCC(=O)N1CCCCCN1C(=N)SCC1=O
1041 0 PFRGTMTYWMVLMU-UHFFFAOYSA-N C12C(=O)C(=CC3C=C(O)C(O)=CC=3)OC=1C(OC)=C(O)C=C2
1042 0 ZIHJJKCIFVJSLG-UHFFFAOYSA-N OB(O)C1=CC(NC2=C(C3=NON=C3C=C2)[N+]([O-])=O)=CC=C1
1043 0 LEAOMQYNYFRDAT-ACAGNQJTSA-N C1(O)C=C2O/C(=C\C3C=CC(O)=C(O)C=3)/C(=O)C2=C(O)C=1C
1044 0 AXQXPYVAAITUJE-UHFFFAOYSA-N O=C(NN1C(SCC1=O)C1=CC=CC=C1)C1=CN=CC=N1
1045 0 GHDZFSARRAFDOD-ACAGNQJTSA-N C1(O)C(C)=C2O/C(=C\C3C=CC(O)=C(O)C=3)/C(=O)C2=C(O)C=1
1046 0 KYUFRBKEOZCNPV-UHFFFAOYSA-N CC(=C)COC1=CC=C(OCCCC=C(Cl)Cl)C=C1
1047 0 ZUJPCSCNGYJPAF-UHFFFAOYSA-N C12C(=O)C(=CC3C=C(O)C(O)=CC=3)OC=1C=C(O)C=C2OC
1048 0 CFAXKRNPHJYYNQ-NSHDSACASA-N C12OCOC=1C(O)=C1C(=O)C[C@@H](C3C=CC=CC=3O)OC1=C2
1049 0 CWYOMPPBXBMZLW-UHFFFAOYSA-N NC1=C(C#N)C(=CS1)C1=CC2=C(C=C1)C=CC1=CC=CC=C21
1050 0 ZKXBKXOYNNXMQO-UHFFFAOYSA-N CCOC1=NC2=CC=CC=C2C(=O)N1C1=CC=C(Cl)C=C1
1051 0 AZCMWZRNBGHIHY-UHFFFAOYSA-N CC(C)OC1=C(Cl)C=C2N=C3C=CC(=O)C=C3SC2=C1
1052 0 INXFAIUIZBDFES-UHFFFAOYSA-N OC(=O)C1CSCCN1S(=O)(=O)C1=CC=CC(F)=C1
1053 0 FSSMVAYAJYAYMA-UHFFFAOYSA-N OC(=O)C1CSCCN1S(=O)(=O)C1=CC=CC=C1F
1054 0 MWZANHRWWCPXQM-UHFFFAOYSA-N CC1(C)CC(CC(C)(C)N1O)NC(=O)CI
1055 0 JLUJDFKGPNDZDZ-UHFFFAOYSA-N C1(O)C=CC(C2OC3=CC4OCOC=4C=C3C=2)=C(O)C=1OC
1056 0 NNPXVOKLLUQZCH-UHFFFAOYSA-N OC(=O)C1=CC=C(C=C1)N1CCC(=N1)C1=CC=C(Cl)C=C1
1057 0 NZNMYTVRNRXVOA-UHFFFAOYSA-N COC1=C(O)C(OC)=C2C(=O)C3=C(C(O)=CC=C3)C(=O)C2=C1
1058 0 XUWPJKDMEZSVTP-UHFFFAOYSA-N CC1OC2CC(=O)OC2C2=C1C(=O)C1=C(O)C=CC=C1C2=O
1059 0 BEUKWJATHHCHDN-UHFFFAOYSA-N CCC(C)NOC1=C(C=C(C=C1N(=O)=O)N(=O)=O)N(=O)=O
1060 0 UHIAOZUHJYDVBH-UHFFFAOYSA-N OC1=CC=C2C3=C4CC(=O)C(=O)C=C4CC3(O)COC2=C1O
1061 0 FKHAEZFBQONSFY-UHFFFAOYSA-N CC(C)(C)NOC1=C(C=C(C=C1N(=O)=O)N(=O)=O)N(=O)=O
1062 0 PPTHWFRDJKMFEQ-UHFFFAOYSA-N CC(C)CNOC1=C(C=C(C=C1N(=O)=O)N(=O)=O)N(=O)=O
1063 0 XUWPJKDMEZSVTP-UOSCCXBLSA-N [H][C@]12CC(=O)O[C@]1([H])C1=C(C(=O)C3=C(C=CC=C3O)C1=O)[C@]([H])(C)O2
1064 0 FLNHAKBLOLLSHA-UHFFFAOYSA-N N=C1NC(=N)C2=C(N1)C=CC=C2S(=O)(=O)C1=CC=CC=C1
1065 0 FPRDNGOSKVGXHA-UHFFFAOYSA-N CN1C2=C(C=C(Cl)C=C2)C(C2=CC=CC=C2)=[N+]([O-])CC1=O
1066 0 AOTLXSIYOKZSAI-UHFFFAOYSA-N OC(=O)C(C1=CC=CC=C1C(O)=O)C1=CC=CC=C1C(O)=O
1067 0 JPSGKFVCUQLFJS-UHFFFAOYSA-N COC1=CC=CC(=C1)C1=NCC(O)=NC2=C1C=C(Cl)C=C2
1068 0 VMRHOEBUTQIEKP-UHFFFAOYSA-N COC1=CC=CC=C1C1=NCC(O)=NC2=C1C=C(Cl)C=C2
1069 0 JYCTWJFSRDBYJX-UHFFFAOYSA-N O=C1CC(C2CC3C(C(=O)OC3=O)C3=C2C=CC=C3)C(=O)O1
1070 0 XALWFFABZJVCTO-UHFFFAOYSA-N COc1c(O)c(C)c(O)c2C(=O)c3cccc(O)c3C(=O)c12
1071 0 WFAJDSVQAGXSMA-UHFFFAOYSA-N ClCC1=CC2=CC=CC3=C2C2=C(C=C3)C3=CC=CC=C3C=C12
1072 0 VUUONEBXXLQCQX-UHFFFAOYSA-N COc1cc(O)c2C(=O)c3c(O)cc(C)c(O)c3C(=O)c2c1
1073 0 AGBDOLJTJVOUIG-UHFFFAOYSA-N COc1ccc(cc1Cl)N1C(C)=Nc2ccccc2C1=O
1074 0 UTOJRMMCZZQJPB-UHFFFAOYSA-N COc1ccc(Cl)cc1N1C(C)=Nc2ccccc2C1=O
1075 0 CXGIXTMJWLODKF-UHFFFAOYSA-N CN(C)C1=NN=C2C3=C(C=C(Br)C=C3)N=C2N1C
1076 0 XXYWFWYZTKUVGD-UHFFFAOYSA-N O=C1C(CN2CCOCC2)SC(=S)N1C1=NCCN1
1077 0 QQDBQWUHQOGQCJ-UHFFFAOYSA-N Cc1cc(O)cc2OC(=O)c3c(C)cc(O)c(C=O)c3Oc12
1078 0 MEQSKFCSGPLKKJ-UHFFFAOYSA-N COC(=O)c1c(OC)ccc2Oc3cccc(O)c3C(=O)c12
1079 0 CCNSKTSWQASPDA-UHFFFAOYSA-N OC(=O)CN(CCN(CCCl)CCCl)CC(O)=O
1080 0 IUQAZAAMCAPINP-UHFFFAOYSA-N COc1c(O)cc2C(=O)c3c(O)c(C)ccc3C(=O)c2c1O
1081 0 KJUMUMWJYIOICG-UHFFFAOYSA-N Cc1cccc(O)c1C2=C(O)C(=O)c3c(O)cc(O)cc3O2
1082 0 OJNXBFXPODIQKI-UHFFFAOYSA-N CC1=CC=C(C=C1)S(=O)(=O)NC(=O)N(CCCl)N=O
1083 0 FRHNMMRZSKOSOL-UHFFFAOYSA-N ClCC1=C2C=CC3=CC=CC4=C3C2=C(C=C4)C2=CC=CC=C12
1084 0 XOWZLAXUKRKNRV-UHFFFAOYSA-N CC1=C(N=CC=C1)N1C(=O)CC(C1=O)C1=CC(Cl)=CC=C1
1085 0 UIXSKSXRKMFOBC-UHFFFAOYSA-N CC1=CC(=NC=C1)N1C(=O)CC(C1=O)C1=CC=C(Cl)C=C1
1086 0 PVNKBNXQADKTPK-UHFFFAOYSA-N CC1=CC(=NC=C1)N1C(=O)CC(C1=O)C1=CC(Cl)=CC=C1
1087 0 NTSYUNKAWZIVLQ-UHFFFAOYSA-N CC1=CN=C(C=C1)N1C(=O)CC(C1=O)C1=CC=C(Cl)C=C1
1088 0 RBGPTUWMJRJHTB-UHFFFAOYSA-N CC1=NC(=CC=C1)N1C(=O)CC(C1=O)C1=CC(Cl)=CC=C1
1089 0 NADDLRWCPPNNBA-UHFFFAOYSA-N OCCOC1=CC2=C(OC3=C(C=C(C=C3)C(O)=O)C2=O)C=C1
1090 0 XRXTWSABNBANQL-UHFFFAOYSA-N CC(Cl)CN(CC(C)Cl)C(=O)OCC(N)C(O)=O
1091 0 AMASMQWBGMKOFH-UHFFFAOYSA-N COc1cc(O)c2C(=O)c3cc(C)cc(O)c3C(=O)c2c1O
1092 0 HYMCHNYNQORZOX-UHFFFAOYSA-N CN1C2=C(C=C(Cl)C=C2)C(=NCC1=O)C1C=CC(=O)C=C1
1093 0 HLUCICHZHWJHLL-INIZCTEOSA-N OC1=CC2=C3c4ccc(O)c(O)c4OCC3(O)CC2=CC1=O
1094 0 KCRYZHDWIWWELK-UHFFFAOYSA-N COc1ccc(O)c2C(=O)c3c(O)c(CO)ccc3C(=O)c12
1095 0 LJESTSRMCGGACG-UHFFFAOYSA-N CCC(O)(CC)CC(C)(O)C1=CC=C(Br)C=C1
1096 0 ZFPQCDUWZQROIK-UHFFFAOYSA-N O=N(=O)C1=CC(=C(OC2=CC=CC=C2N(=O)=O)C=C1)N(=O)=O
1097 0 GLLRIXZGBQOFLM-UHFFFAOYSA-N COc1cc(O)c2C(=O)c3c(O)cc(C)cc3C(=O)c2c1O
1098 0 BEYJASDJHZYFRD-UHFFFAOYSA-N CC(C)(N=C(O)C1=CC(Cl)=CC(Cl)=C1)C(O)C(O)=O
1099 0 ZORJIKKKWXKFTI-UHFFFAOYSA-N CN(C)C1=CC=C(C=C1)C1CC1(C#N)C1=CC=C(Br)C=C1
1100 0 PVUYNAPZRICYPA-UHFFFAOYSA-N COc1cc2OC=C(C(=O)c2c(O)c1O)c3ccc(O)cc3
1101 0 ALVSCXVAGGTMQP-UHFFFAOYSA-N [O-][N+](=O)C1=CC=CC(CN=NC(S)=NC2=CC=CC=C2)=C1
1102 0 SSEAPVMQZPKNQZ-UHFFFAOYSA-N CC(C)(C)C1=CC(CN)=C(O)C(I)=C1
1103 0 UEZWFQTYRXZPPX-UHFFFAOYSA-N COc1ccc2Oc3cc4OCOc4c(OC)c3C(=O)c2c1
1104 0 SKYNXWZWUYJKGC-UHFFFAOYSA-N CC(C(O)=N)C1=CC2=C(OC(=N2)C2=CC=C(Cl)C=C2)C=C1
1105 0 ADKPZCOYGZJTBN-UHFFFAOYSA-N COc1cc(O)cc(c1)C2=COc3cc(O)cc(O)c3C2=O
1106 0 AZXBTNRDFAQSLV-UHFFFAOYSA-N COc1cccc2C(=O)c3c(O)c(OC)c(O)cc3C(=O)c12
1107 0 JNJLRXUXPJHPCK-UHFFFAOYSA-N COc1cc(O)ccc1C2=COc3cc(O)cc(O)c3C2=O
1108 0 XNMZBRJAWRIJII-UHFFFAOYSA-N COc1cc(CO)cc2C(=O)c3cc(O)cc(O)c3C(=O)c12
1109 0 OHIXHOKSSWUHOW-UHFFFAOYSA-N CCOP(=S)(OC1=C(OC)C(=O)N(C)N=C1)C1=CC=CC=C1
1110 0 MVINBWPQNGFIJM-UHFFFAOYSA-N COC1(N=CC(=O)NC2=C1C=C(Cl)C=C2)C1=CC=CC=C1
1111 0 JSIUXPJCVWKQPH-UHFFFAOYSA-N CC(C(O)=O)C1=CC2=C(NC(=N2)C2=CC=C(Cl)C=C2)C=C1
1112 0 XRFDFDQNRIGZOW-UMMCILCDSA-N OCC1OC(C(O)C1O)N2C(=O)NC3=C2NC(=O)NC3=O
1113 0 NIGWURVKGDGBRS-UHFFFAOYSA-N COC(=O)C1=COC=CC2=C1C(=O)c3c(O)cc(C)cc3O2
1114 0 APZXMGSEKPQHCA-UHFFFAOYSA-N COC(=O)c1c(O)c(C)cc2Oc3cccc(O)c3C(=O)c12
1115 0 XHMJLHVKBLAQLN-UHFFFAOYSA-N CCOCC(=O)C12CC3CC(CC(Br)(C3)C1)C2
1116 0 MLKLZFRZXUMLOU-UHFFFAOYSA-N COc1ccc2C(=O)c3c(O)c(C)c(O)cc3C(=O)c2c1O
1117 0 QOJQMTQKENBFEU-UHFFFAOYSA-N CCP1P(CC)P(CC)P(CC)P1CC
1118 0 DBTIUTULOKWAQH-UHFFFAOYSA-N COc1cc(cc2OCOc12)C3=COc4cc5OCOc5cc4C3=O
1119 0 JHZPUEXHPKHEJJ-UHFFFAOYSA-N CC(C(O)=O)C1=CC(Cl)=C(C=C1)N1C=C2C=CC=CC2=N1
1120 0 VVZGTEDAMMASIU-UHFFFAOYSA-N CC(C(O)=O)C1=CC=C(C=C1)N1C=C2C=CC(Cl)=CC2=N1
1121 0 YFTDQHDZZPFMEM-UHFFFAOYSA-N O=S(=O)(SC1=CC=CC=C1)C(C1=CC=CC=C1)C1=CC=CC=C1
1122 0 CPDUOSJMCFQXID-UHFFFAOYSA-N CC1=C(N=CC=C1)N1C(=O)CC(C1=O)C1=CC=C(Cl)C=C1
1123 0 IWKDFIXLGQOEKD-UHFFFAOYSA-N CC1=C(CN2N=C(C(O)=O)C3=CC=CC=C23)C=CC(Cl)=C1
1124 0 GZFQBDTTYMPBHE-UHFFFAOYSA-N OCCN(CCO)C1=CC=C(C=C1)[As](O)(O)=O
1125 0 ZKTRTVSORJMRTK-JKSUJKDBSA-N Oc1ccc2C(=O)C3OCc4cc(O)c(O)cc4C3Oc2c1
1126 0 YSNYOIFPPZYKGH-UHFFFAOYSA-N CCOP(=S)(OCC)OC1=NN=C(OC2=CC=CC=C2)C=C1
1127 0 VPCBJWMPLZYLSE-UHFFFAOYSA-N NC1=CC=C(C=C1)S(=O)(=O)NC1=NC2=C(C=C1)N=CC=C2
1128 0 SSEAPVMQZPKNQZ-UHFFFAOYSA-N CC(C)(C)C1=CC(CN)=C(O)C(I)=C1
1129 0 YRTXTDLMVGDKLI-UHFFFAOYSA-N OC(=O)CC1=NN(CC2=CC=C(Cl)C=C2)C2=CC=CC=C12
1130 0 MWJKHLPVZCFUIG-UHFFFAOYSA-N COP(=O)(OC)C(OC(=O)C(C)(C)SC(C)=S)=C(C)C
