# Supplementary material for: Ion mobility collision cross-section atlas for known and unknown metabolite annotation in untargeted metabolomics
Source: Nat Commun. 2020 Aug 28;11:4334. doi: 10.1038/s41467-020-18171-8 (PMC7455731; doi:10.1038/s41467-020-18171-8)
Supplement: Supplementary file 8 — Supplementary Data 5 [file 41467_2020_18171_MOESM8_ESM.zip › 01_positive_mode/L0643/cfmid_pred_spec.msp]

Name: +ve in-silico MS/MS by CFM-ID for LKZGXPMJCWRGTC-RMPHRYRLSA-N
ID: LKZGXPMJCWRGTC-RMPHRYRLSA-N
Comment: Energy0
Num peaks: 6
91.0389705 1.674018047
94.06512568 14.33574062
163.0600999 2.308970758
220.0968197 1.50392113
238.1073844 18.61636444
256.1179491 50.09515364

Name: +ve in-silico MS/MS by CFM-ID for LKZGXPMJCWRGTC-RMPHRYRLSA-N
ID: LKZGXPMJCWRGTC-RMPHRYRLSA-N
Comment: Energy1
Num peaks: 18
41.00219107 0.8975478029
43.01784114 4.948212728
45.0334912 1.962013124
55.01784114 3.289869836
57.0334912 1.295194755
59.01275576 2.105595242
61.02840582 0.8979224134
73.02840582 4.108397861
75.04405588 1.785057671
94.06512568 22.68883952
134.0600403 1.680939795
136.0756904 1.17085201
145.0495352 2.910657953
151.0600999 2.552445386
163.0600999 3.396631734
220.0968197 4.184019219
238.1073844 12.42251744
256.1179491 8.297164243

Name: +ve in-silico MS/MS by CFM-ID for LKZGXPMJCWRGTC-RMPHRYRLSA-N
ID: LKZGXPMJCWRGTC-RMPHRYRLSA-N
Comment: Energy2
Num peaks: 31
29.00219107 1.160036522
31.01784114 0.9939835936
41.00219107 1.056412352
43.01784114 4.426816296
45.0334912 2.505948921
56.99710569 1.016176407
59.01275576 2.990881972
61.02840582 1.598882341
63.02292652 1.336809704
65.03857658 2.262150066
67.05422664 2.699211746
71.01275576 1.583830162
73.02840582 2.534467855
75.04405588 1.705122196
87.00767038 0.7832432153
89.02332044 1.485558416
91.0389705 0.9322504982
94.06512568 23.9795207
104.0494756 2.557055526
106.0651257 1.829685137
120.0443902 6.372193068
122.0600403 4.508838497
145.0495352 0.6881624124
146.0600403 0.8220521619
150.0549549 0.9557030595
152.070605 0.853000793
164.070605 0.7136716634
166.086255 0.9873329987
196.0968197 0.7339049992
220.0968197 1.415536726
238.1073844 0.7044229078

Name: +ve in-silico MS/MS by CFM-ID for WHAWELFEJQCZFJ-UHFFFAOYSA-N
ID: WHAWELFEJQCZFJ-UHFFFAOYSA-N
Comment: Energy0
Num peaks: 7
105.0334912 5.178010167
147.0804414 4.497225994
157.0647913 2.575910185
175.075356 12.52499216
185.0597059 8.145063567
203.0702706 19.94377739
221.0808353 27.59867908

Name: +ve in-silico MS/MS by CFM-ID for WHAWELFEJQCZFJ-UHFFFAOYSA-N
ID: WHAWELFEJQCZFJ-UHFFFAOYSA-N
Comment: Energy1
Num peaks: 23
53.00219107 1.077351558
55.01784114 2.278348538
69.0334912 1.310926399
79.05422664 1.627645604
83.01275576 1.483347592
97.02840582 1.423583097
101.0233204 1.41443822
105.0334912 23.9132666
107.0491413 2.424755542
115.0389705 0.9475353517
119.0491413 1.424733902
125.0233204 1.034423571
129.0334912 1.027654416
129.0698767 1.170914041
131.0491413 1.558836941
133.0647913 3.17707713
147.0804414 6.085787746
157.0647913 2.67669528
159.0804414 2.57966149
175.075356 5.746530651
185.0597059 4.825820939
203.0702706 7.685198157
221.0808353 3.887973336

Name: +ve in-silico MS/MS by CFM-ID for WHAWELFEJQCZFJ-UHFFFAOYSA-N
ID: WHAWELFEJQCZFJ-UHFFFAOYSA-N
Comment: Energy2
Num peaks: 29
25.00727645 1.405178217
39.02292652 5.318110234
41.00219107 0.8812873415
41.03857658 5.93345586
43.05422664 3.625436364
49.00727645 4.808589135
51.02292652 2.506915741
53.00219107 1.843757183
53.03857658 0.9076549322
55.01784114 3.127004709
63.02292652 2.527278857
67.01784114 2.025866623
69.0334912 3.192453606
71.04914126 1.267219195
72.99202031 2.029064502
79.05422664 3.6333516
91.05422664 0.9831203335
96.99202031 1.041432096
105.0334912 21.37060449
107.0491413 1.680406984
119.0491413 0.9409567302
129.0334912 1.669297717
129.0698767 1.264711192
131.0491413 0.9478570664
131.0855268 1.490950196
133.0647913 0.8500427181
143.0491413 1.138275967
147.0804414 1.124004101
159.0804414 1.05615123

Name: +ve in-silico MS/MS by CFM-ID for ISJYICQTJIFNAX-UHFFFAOYSA-N
ID: ISJYICQTJIFNAX-UHFFFAOYSA-N
Comment: Energy0
Num peaks: 6
189.0546206 4.198568365
191.0702706 1.180959729
193.0495352 2.178317569
195.0651853 2.489404865
203.0702706 4.741290721
221.0808353 78.29830626

Name: +ve in-silico MS/MS by CFM-ID for ISJYICQTJIFNAX-UHFFFAOYSA-N
ID: ISJYICQTJIFNAX-UHFFFAOYSA-N
Comment: Energy1
Num peaks: 10
177.0546206 3.457468105
177.0910061 2.063344348
179.0702706 1.841293783
189.0546206 5.848106363
191.0702706 2.317509384
193.0859207 7.30196621
195.0651853 3.086045015
203.0702706 9.478415568
205.0495352 2.748174931
221.0808353 42.15893845

Name: +ve in-silico MS/MS by CFM-ID for ISJYICQTJIFNAX-UHFFFAOYSA-N
ID: ISJYICQTJIFNAX-UHFFFAOYSA-N
Comment: Energy2
Num peaks: 31
51.02292652 3.653751066
53.03857658 1.392217713
67.01784114 1.222906365
75.02292652 3.533904329
81.0334912 1.557609299
95.04914126 2.374680926
107.0127558 1.422339508
109.0284058 2.070583511
117.0334912 1.233892762
121.0284058 2.280855687
123.0440559 3.794819935
125.0597059 1.858202498
131.0491413 1.720952687
133.0647913 1.430680228
135.0440559 2.484374909
143.0491413 1.745981426
145.0647913 4.167862876
147.0440559 2.153038139
147.0804414 1.356378984
149.0233204 2.020563924
151.0389705 2.07027135
151.075356 1.40864404
161.0597059 2.898803143
163.0389705 2.340993717
171.0440559 1.543025263
173.0597059 2.940582265
175.075356 1.986737354
177.0546206 2.538862506
187.0389705 1.243794888
193.0859207 1.230049519
205.0495352 1.915199923

Name: +ve in-silico MS/MS by CFM-ID for PFDHVDFPTKSEKN-JAVCKPHESA-N
ID: PFDHVDFPTKSEKN-JAVCKPHESA-N
Comment: Energy0
Num peaks: 14
43.01784114 3.553349933
45.0334912 1.868725372
74.02365479 1.320891871
98.0964258 1.090580246
126.0913404 1.223938226
141.0910061 2.635457411
153.0910061 2.698328437
168.1019051 1.273906893
170.1175552 25.12276977
172.1332052 1.690651792
181.0859207 3.497798724
198.1124698 6.38840979
199.0964854 6.777888371
216.1230345 21.82492603

Name: +ve in-silico MS/MS by CFM-ID for PFDHVDFPTKSEKN-JAVCKPHESA-N
ID: PFDHVDFPTKSEKN-JAVCKPHESA-N
Comment: Energy1
Num peaks: 31
43.01784114 2.443199058
45.0334912 1.475255439
56.04947561 1.101465207
69.06987671 0.7328674242
70.06512568 1.089997524
71.01275576 2.89936096
74.02365479 0.7995057847
82.06512568 2.491867174
84.08077574 4.661078574
85.02840582 1.016152078
86.0964258 1.298174548
96.08077574 2.859628912
98.0964258 7.91379719
99.04405588 0.8721507839
100.1120759 2.69105905
113.0597059 1.093500944
126.0913404 4.023702278
127.075356 1.214426987
128.1069905 0.9098904594
130.086255 0.8637867012
141.0910061 1.560358586
144.1019051 2.004573841
152.1069905 3.481360783
153.0910061 5.928151084
154.1226406 1.314331905
170.1175552 15.42530852
172.1332052 0.8541592325
181.0859207 0.9059582841
198.1124698 1.548855607
199.0964854 1.061295839
216.1230345 2.224223252

Name: +ve in-silico MS/MS by CFM-ID for PFDHVDFPTKSEKN-JAVCKPHESA-N
ID: PFDHVDFPTKSEKN-JAVCKPHESA-N
Comment: Energy2
Num peaks: 22
15.02292652 2.260608111
25.00727645 0.9375379784
27.02292652 0.6371688349
28.01817548 1.037084241
41.03857658 1.022474662
42.03382555 1.788151502
43.01784114 23.3606716
43.05422664 0.7823164873
45.0334912 12.91599837
55.05422664 1.284639658
56.04947561 3.063208566
57.06987671 1.083376304
67.01784114 0.6775442805
69.06987671 1.924536103
70.06512568 2.955814533
71.01275576 1.04830072
71.08552677 1.630111458
84.08077574 5.040487379
98.0964258 10.33062257
100.1120759 2.431939239
126.0913404 3.014410062
154.1226406 1.000184807

Name: +ve in-silico MS/MS by CFM-ID for MPKTWNYCNKUVKZ-UHFFFAOYSA-N
ID: MPKTWNYCNKUVKZ-UHFFFAOYSA-N
Comment: Energy0
Num peaks: 8
45.0334912 2.086730151
119.9936176 2.456106428
122.0092677 3.88966722
132.0477614 9.326229975
134.0092677 1.864635833
134.0634114 21.26800572
176.0198324 2.748447958
221.0776816 37.48439371

Name: +ve in-silico MS/MS by CFM-ID for MPKTWNYCNKUVKZ-UHFFFAOYSA-N
ID: MPKTWNYCNKUVKZ-UHFFFAOYSA-N
Comment: Energy1
Num peaks: 8
86.0600403 2.1160638
88.02154661 37.40530483
88.07569036 2.665256834
100.0756904 28.44025832
119.9936176 1.934991138
134.0092677 2.631731242
187.0899605 3.313896537
221.0776816 2.811795015

Name: +ve in-silico MS/MS by CFM-ID for MPKTWNYCNKUVKZ-UHFFFAOYSA-N
ID: MPKTWNYCNKUVKZ-UHFFFAOYSA-N
Comment: Energy2
Num peaks: 31
15.02292652 3.047066617
25.00727645 1.020753996
27.02292652 1.159108006
29.03857658 1.204224202
42.03382555 3.931100375
43.01784114 2.953979939
44.04947561 0.9618439291
45.0334912 11.00106249
46.06512568 2.01938845
47.04914126 3.14361195
56.04947561 2.595685223
57.0334912 0.8771901433
59.99024648 4.907114086
62.00589655 2.569346022
70.06512568 1.181668183
71.04914126 6.053363611
73.06479133 1.572827596
74.00589655 2.825567962
75.08044139 0.9658558604
86.0600403 1.704033505
88.02154661 2.683738497
88.07569036 2.742764825
90.03719668 1.11643968
100.0756904 1.481088534
102.0371967 1.04823807
103.9623175 0.9511551269
119.9936176 3.785068368
122.0092677 5.447475303
134.0092677 2.853584319
134.0634114 1.123817758
147.0045166 1.24169651

Name: +ve in-silico MS/MS by CFM-ID for AVUYXHYHTTVPRX-UHFFFAOYSA-N
ID: AVUYXHYHTTVPRX-UHFFFAOYSA-N
Comment: Energy0
Num peaks: 10
29.03857658 2.734638328
43.05422664 3.973494723
56.04947561 2.513585082
58.06512568 7.564300186
159.0681761 8.050207818
172.063425 2.466312096
174.0790751 6.452252396
176.0947252 6.862125389
190.1103752 2.691563526
216.1260253 37.93669568

Name: +ve in-silico MS/MS by CFM-ID for AVUYXHYHTTVPRX-UHFFFAOYSA-N
ID: AVUYXHYHTTVPRX-UHFFFAOYSA-N
Comment: Energy1
Num peaks: 9
41.03857658 5.342642747
42.03382555 6.57880645
43.05422664 3.577723072
56.04947561 6.518389608
58.06512568 28.61340699
104.0259769 4.250289421
143.0368759 3.380762727
159.0681761 17.87114462
216.1260253 5.915084253

Name: +ve in-silico MS/MS by CFM-ID for AVUYXHYHTTVPRX-UHFFFAOYSA-N
ID: AVUYXHYHTTVPRX-UHFFFAOYSA-N
Comment: Energy2
Num peaks: 7
27.02292652 7.434838118
29.03857658 8.706280221
41.03857658 7.376533246
42.03382555 6.12025202
43.05422664 4.239462587
56.04947561 32.9133373
58.06512568 14.93248755

Name: +ve in-silico MS/MS by CFM-ID for NXUUVXVCYTVIQQ-UHFFFAOYSA-N
ID: NXUUVXVCYTVIQQ-UHFFFAOYSA-N
Comment: Energy0
Num peaks: 10
88.03930485 3.221070741
106.0498695 5.761453668
116.0342195 3.626694453
157.0607686 9.038826496
175.0713333 16.20894585
185.0556832 4.053444434
186.0396988 3.183928004
203.0662479 20.01802696
204.0502635 4.157851279
221.0768126 11.14043945

Name: +ve in-silico MS/MS by CFM-ID for NXUUVXVCYTVIQQ-UHFFFAOYSA-N
ID: NXUUVXVCYTVIQQ-UHFFFAOYSA-N
Comment: Energy1
Num peaks: 22
28.01817548 0.9650851086
42.03382555 1.77933001
58.02874017 2.144466292
60.04439023 5.933786
70.02874017 3.322059971
71.01275576 1.345880445
74.02365479 4.455410153
88.03930485 5.338152677
89.02332044 2.114785914
106.0498695 5.704588249
116.0342195 2.924676499
129.0658539 6.432891821
130.0498695 1.011260051
131.081504 1.178087647
146.0447842 1.180164215
157.0607686 11.08598605
158.0447842 4.109863014
159.0764186 2.149768582
175.0713333 10.47837614
185.0556832 1.739147608
186.0396988 1.386341722
203.0662479 3.725418834

Name: +ve in-silico MS/MS by CFM-ID for NXUUVXVCYTVIQQ-UHFFFAOYSA-N
ID: NXUUVXVCYTVIQQ-UHFFFAOYSA-N
Comment: Energy2
Num peaks: 20
31.01784114 1.795492878
42.03382555 15.61493908
43.01784114 2.576933472
44.04947561 4.632832177
58.02874017 6.566812335
60.04439023 2.320205938
70.02874017 8.112472382
71.01275576 1.688449645
72.04439023 1.410610352
86.02365479 1.896234863
88.03930485 8.001847942
89.02332044 1.951116129
100.0393049 1.761316586
106.0498695 3.559240753
116.0342195 2.016731854
128.0342195 1.412740717
129.0658539 2.085021629
130.0498695 1.905926839
157.0607686 9.102232224
159.0764186 1.99768564

Name: +ve in-silico MS/MS by CFM-ID for CJEFWISJWQNPSZ-GFCCVEGCSA-N
ID: CJEFWISJWQNPSZ-GFCCVEGCSA-N
Comment: Energy0
Num peaks: 6
163.075356 1.120814449
190.086255 1.682051884
192.1019051 36.94477305
194.1175552 2.508903752
220.0968197 10.99730324
238.1073844 36.17524797

Name: +ve in-silico MS/MS by CFM-ID for CJEFWISJWQNPSZ-GFCCVEGCSA-N
ID: CJEFWISJWQNPSZ-GFCCVEGCSA-N
Comment: Energy1
Num peaks: 16
70.06512568 1.011706529
149.0597059 1.83632154
151.075356 4.096471763
160.0756904 1.442849131
162.0913404 2.768969375
164.1069905 4.712405808
165.0910061 1.241242619
166.086255 1.082481586
175.075356 1.206546449
176.070605 1.015947978
188.070605 1.047206686
190.086255 2.054338775
192.1019051 32.25218866
194.1175552 2.313651607
220.0968197 14.39460477
238.1073844 7.939212321

Name: +ve in-silico MS/MS by CFM-ID for CJEFWISJWQNPSZ-GFCCVEGCSA-N
ID: CJEFWISJWQNPSZ-GFCCVEGCSA-N
Comment: Energy2
Num peaks: 31
15.02292652 0.8810851933
42.03382555 1.989029342
44.04947561 0.9375452862
46.06512568 0.8513362705
94.06512568 1.051787978
106.0651257 4.111080263
118.0651257 0.904706332
119.0491413 0.8390223302
120.0807757 3.886814385
121.0647913 1.161928598
123.0440559 1.977656237
125.0597059 0.9067556622
136.0756904 0.9708315349
137.0597059 2.605314316
147.0440559 1.513725979
148.0756904 1.684055183
149.0597059 3.909098018
151.075356 4.361866596
160.0756904 4.618012136
161.0597059 1.099022099
162.0913404 3.342898104
163.075356 3.727567991
164.070605 1.948359572
165.0910061 2.474666881
174.0913404 2.527540379
176.070605 8.096116632
177.0910061 1.207842879
178.086255 2.136912461
190.086255 1.092689886
192.1019051 3.483771378
220.0968197 0.934060326

Name: +ve in-silico MS/MS by CFM-ID for YUCNWOKTRWJLGY-QMMMGPOBSA-N
ID: YUCNWOKTRWJLGY-QMMMGPOBSA-N
Comment: Energy0
Num peaks: 10
55.01784114 13.5281639
100.1120759 1.84013548
126.0913404 3.055236675
142.086255 1.821577329
144.1019051 14.9791173
162.1124698 5.150447679
170.1175552 5.960413542
180.1019051 1.846293746
198.1124698 12.47073761
216.1230345 19.83693839

Name: +ve in-silico MS/MS by CFM-ID for YUCNWOKTRWJLGY-QMMMGPOBSA-N
ID: YUCNWOKTRWJLGY-QMMMGPOBSA-N
Comment: Energy1
Num peaks: 13
27.02292652 2.769366784
55.01784114 15.44080807
60.08077574 2.055376608
85.02840582 3.819723435
100.1120759 10.0672695
126.0913404 6.102728171
128.1069905 2.406501677
144.1019051 24.21426554
146.0811697 2.591776665
162.1124698 5.425778252
170.1175552 2.02983639
198.1124698 2.432584126
216.1230345 2.133131621

Name: +ve in-silico MS/MS by CFM-ID for YUCNWOKTRWJLGY-QMMMGPOBSA-N
ID: YUCNWOKTRWJLGY-QMMMGPOBSA-N
Comment: Energy2
Num peaks: 18
25.00727645 2.467526716
27.02292652 5.84366567
53.00219107 3.309524692
55.01784114 15.22836015
59.01275576 3.436538684
71.01275576 4.284808043
74.0964258 11.24835288
85.02840582 1.981170995
86.0964258 2.225425388
98.0964258 4.298772963
100.1120759 8.536534672
102.0913404 2.028353925
116.1069905 1.640511138
124.0756904 1.770022968
126.0913404 1.469899613
142.086255 1.435242021
144.1019051 7.280194164
146.0811697 2.930298964

Name: +ve in-silico MS/MS by CFM-ID for DWBZEJHQQIURML-UHFFFAOYSA-N
ID: DWBZEJHQQIURML-UHFFFAOYSA-N
Comment: Energy0
Num peaks: 10
70.02874017 3.754924151
88.03930485 10.12139145
106.0498695 2.462140622
116.0342195 3.984225101
157.0607686 2.325507829
175.0713333 2.936961998
185.0556832 10.76404079
186.0396988 5.278086917
203.0662479 30.75621369
221.0768126 9.323918974

Name: +ve in-silico MS/MS by CFM-ID for DWBZEJHQQIURML-UHFFFAOYSA-N
ID: DWBZEJHQQIURML-UHFFFAOYSA-N
Comment: Energy1
Num peaks: 19
56.0130901 1.241466889
58.02874017 1.558737195
60.04439023 7.603980753
70.02874017 3.515691098
71.01275576 11.79500448
88.03930485 18.8876847
89.02332044 1.640898782
106.0498695 2.839468591
115.0502039 1.846002762
116.0342195 2.676836758
143.0451185 1.944416016
157.0607686 3.662404917
158.0447842 1.420821901
159.0764186 1.352218885
161.0556832 2.394143069
175.0713333 3.740134535
185.0556832 3.885563099
186.0396988 2.479844185
203.0662479 5.590988751

Name: +ve in-silico MS/MS by CFM-ID for DWBZEJHQQIURML-UHFFFAOYSA-N
ID: DWBZEJHQQIURML-UHFFFAOYSA-N
Comment: Energy2
Num peaks: 16
15.02292652 1.519812667
28.01817548 1.04975179
40.01817548 1.415589177
41.00219107 1.299443266
42.03382555 20.25469509
43.01784114 3.617699879
44.04947561 8.228186849
58.02874017 2.606574597
59.01275576 6.1428268
61.02840582 3.245229887
70.02874017 5.580237432
71.01275576 9.477832688
72.04439023 2.179737431
86.02365479 1.556247192
88.03930485 10.38430975
157.0607686 1.451205569

Name: +ve in-silico MS/MS by CFM-ID for VBKBDLMWICBSCY-UHFFFAOYSA-N
ID: VBKBDLMWICBSCY-UHFFFAOYSA-N
Comment: Energy0
Num peaks: 9
60.04439023 17.3504261
62.0600403 2.313315886
88.03930485 6.010856554
116.0342195 4.060940462
157.0607686 3.924795029
175.0713333 4.171340054
185.0556832 9.438699389
203.0662479 26.36459701
221.0768126 7.69495524

Name: +ve in-silico MS/MS by CFM-ID for VBKBDLMWICBSCY-UHFFFAOYSA-N
ID: VBKBDLMWICBSCY-UHFFFAOYSA-N
Comment: Energy1
Num peaks: 20
42.03382555 4.276409835
43.01784114 3.031713421
44.04947561 1.572702512
59.01275576 2.812232409
60.04439023 17.71972362
62.0600403 2.497239509
70.02874017 1.725656029
71.01275576 1.356337696
74.02365479 6.770475715
86.02365479 1.509289208
88.03930485 9.392285062
116.0342195 4.291016993
134.0447842 2.120537859
143.0451185 2.572432446
157.0607686 3.566870274
161.0556832 2.772897236
175.0713333 2.547579067
185.0556832 3.218182076
186.0396988 1.992189062
203.0662479 4.835867654

Name: +ve in-silico MS/MS by CFM-ID for VBKBDLMWICBSCY-UHFFFAOYSA-N
ID: VBKBDLMWICBSCY-UHFFFAOYSA-N
Comment: Energy2
Num peaks: 19
28.01817548 1.098720528
31.01784114 2.738598121
42.03382555 11.36028495
43.01784114 3.597629851
44.04947561 6.225183437
53.99744004 2.266461958
56.0130901 2.124361824
59.01275576 2.408774959
60.04439023 9.54275013
62.0600403 2.133912989
70.02874017 4.639701604
71.01275576 4.573886778
86.02365479 5.701283157
87.05528926 1.193005314
88.03930485 10.59955578
114.0185694 1.925685702
116.0342195 3.107138116
117.0182351 1.450217913
157.0607686 4.351695157

Name: +ve in-silico MS/MS by CFM-ID for RGTSAUBIQAKKLC-UHFFFAOYSA-N
ID: RGTSAUBIQAKKLC-UHFFFAOYSA-N
Comment: Energy0
Num peaks: 6
181.0495352 0.7763514205
189.0546206 3.899850192
191.0702706 1.091112283
203.0702706 13.08146603
205.0495352 1.11888603
221.0808353 73.1977745

Name: +ve in-silico MS/MS by CFM-ID for RGTSAUBIQAKKLC-UHFFFAOYSA-N
ID: RGTSAUBIQAKKLC-UHFFFAOYSA-N
Comment: Energy1
Num peaks: 10
163.0389705 3.536930926
177.0546206 3.079324763
179.0702706 4.507289927
189.0546206 5.53169477
191.0702706 1.898542687
193.0859207 3.332037459
195.0651853 2.998150334
203.0702706 14.08795961
205.0495352 2.022264262
221.0808353 39.73170236

Name: +ve in-silico MS/MS by CFM-ID for RGTSAUBIQAKKLC-UHFFFAOYSA-N
ID: RGTSAUBIQAKKLC-UHFFFAOYSA-N
Comment: Energy2
Num peaks: 31
25.00727645 1.279762548
39.02292652 1.967953906
57.0334912 1.81315445
65.00219107 2.505816787
67.01784114 1.850262275
69.0334912 2.014586662
93.0334912 1.605502694
105.0334912 1.211585422
107.0127558 1.613843547
109.0284058 7.454388643
121.0284058 2.955958958
123.0440559 2.076394821
133.0284058 2.178231636
135.0440559 4.757087461
137.0233204 1.18184234
137.0597059 1.30529257
147.0076704 1.600265992
147.0440559 1.688629664
149.0233204 4.015740647
149.0597059 1.232348188
151.0389705 1.823942995
153.0546206 1.777055551
163.0389705 6.234801771
165.0182351 1.262765859
171.0440559 1.430752186
173.0597059 2.727692011
177.0546206 2.778626753
179.0338851 1.541055823
187.0389705 1.568321768
203.0702706 1.815747987
205.0495352 2.337870568

Name: +ve in-silico MS/MS by CFM-ID for DFAAYQHTFVTATL-UHFFFAOYSA-N
ID: DFAAYQHTFVTATL-UHFFFAOYSA-N
Comment: Energy0
Num peaks: 6
181.0495352 0.7860265544
189.0546206 3.93173605
191.0702706 1.104861656
203.0702706 13.2899172
205.0495352 1.130645093
221.0808353 74.45872778

Name: +ve in-silico MS/MS by CFM-ID for DFAAYQHTFVTATL-UHFFFAOYSA-N
ID: DFAAYQHTFVTATL-UHFFFAOYSA-N
Comment: Energy1
Num peaks: 9
163.0389705 2.570574638
177.0546206 3.146384786
179.0702706 4.812497515
189.0546206 5.438761765
193.0859207 3.424561957
195.0651853 3.237847519
203.0702706 14.57381704
205.0495352 2.026066298
221.0808353 40.78968282

Name: +ve in-silico MS/MS by CFM-ID for DFAAYQHTFVTATL-UHFFFAOYSA-N
ID: DFAAYQHTFVTATL-UHFFFAOYSA-N
Comment: Energy2
Num peaks: 31
39.02292652 1.844240638
55.01784114 1.225743163
57.0334912 1.898472446
65.00219107 2.612372645
67.01784114 2.680870892
69.0334912 2.458399091
83.01275576 1.201883549
97.02840582 2.497812282
105.0334912 1.277056136
109.0284058 3.2135739
111.0440559 1.501816549
121.0284058 1.118201748
123.0076704 1.922469942
133.0284058 1.853693382
135.0440559 5.295111584
137.0233204 1.130024096
137.0597059 2.082365022
147.0076704 1.301034471
149.0233204 3.657966511
151.0389705 2.375342516
153.0546206 1.603450845
163.0389705 6.916997535
165.0182351 1.372004442
171.0440559 1.553184078
173.0597059 2.909364669
175.0389705 1.635925448
177.0546206 2.790727494
179.0338851 1.622070635
187.0389705 1.774101679
203.0702706 1.948982376
205.0495352 1.928667628

Name: +ve in-silico MS/MS by CFM-ID for RHSUJRQZTQNSLL-UHFFFAOYSA-N
ID: RHSUJRQZTQNSLL-UHFFFAOYSA-N
Comment: Energy0
Num peaks: 9
28.01817548 6.281054096
30.03382555 2.880791408
58.02874017 7.904890927
76.03930485 6.293454805
163.075356 5.6527652
166.0498695 3.623696082
181.0859207 24.7703856
220.0968197 3.737087984
238.1073844 21.38214608

Name: +ve in-silico MS/MS by CFM-ID for RHSUJRQZTQNSLL-UHFFFAOYSA-N
ID: RHSUJRQZTQNSLL-UHFFFAOYSA-N
Comment: Energy1
Num peaks: 22
30.03382555 8.081569286
58.02874017 8.78727783
76.03930485 1.047738768
109.0284058 1.653142722
121.0284058 0.9496587926
123.0440559 3.187294735
139.0389705 11.7188884
150.0549549 1.62725645
151.075356 3.226490483
153.0910061 1.341808145
161.0597059 0.9017827187
163.075356 6.783592385
168.0655196 2.427469506
178.0498695 0.9112731501
179.0702706 0.952287199
180.0655196 1.599562606
181.0859207 15.52133628
194.0447842 0.9589224274
196.0604342 2.798501236
211.0964854 0.8870381721
220.0968197 1.590369661
238.1073844 3.362984592

Name: +ve in-silico MS/MS by CFM-ID for RHSUJRQZTQNSLL-UHFFFAOYSA-N
ID: RHSUJRQZTQNSLL-UHFFFAOYSA-N
Comment: Energy2
Num peaks: 25
15.02292652 1.312381705
28.01817548 9.483096421
29.00219107 3.457150473
30.03382555 5.908511981
41.03857658 0.9914159792
42.03382555 1.114988949
44.99710569 1.746193937
56.0130901 1.023377806
57.0334912 0.9932507275
58.02874017 14.35579024
65.03857658 1.106576306
69.0334912 2.383179312
71.04914126 1.46635827
73.06479133 3.031346185
76.03930485 2.435320166
87.04405588 1.131288193
109.0284058 7.900471076
111.0440559 1.472561245
113.0597059 1.069676297
137.0233204 1.475107721
139.0389705 4.986731909
150.0549549 1.128230035
163.075356 7.315379631
180.0655196 1.20108014
181.0859207 1.632624127

Name: +ve in-silico MS/MS by CFM-ID for QDVIEIMMEUCFMW-IMVLGZNNSA-N
ID: QDVIEIMMEUCFMW-IMVLGZNNSA-N
Comment: Energy0
Num peaks: 7
57.0334912 3.518457328
109.0284058 1.589237015
121.0284058 6.429379618
161.0233204 3.607512499
163.0389705 6.407737523
203.0702706 26.61653154
221.0808353 32.58358994

Name: +ve in-silico MS/MS by CFM-ID for QDVIEIMMEUCFMW-IMVLGZNNSA-N
ID: QDVIEIMMEUCFMW-IMVLGZNNSA-N
Comment: Energy1
Num peaks: 23
43.01784114 2.08280545
57.0334912 2.444851646
67.01784114 1.579125183
81.0334912 1.140007689
85.02840582 1.415443516
93.0334912 1.717763691
109.0284058 2.472336528
111.0440559 1.951532584
121.0284058 10.40349032
131.0127558 3.004256503
133.0284058 1.191715722
135.0440559 4.790278137
137.0597059 1.901502569
145.0284058 1.975090462
161.0233204 8.073281919
163.0389705 11.64775426
173.0597059 1.128058245
177.0546206 1.095697825
185.0597059 1.484722565
191.0702706 1.195070536
193.0859207 1.510618013
203.0702706 9.474937804
221.0808353 7.361558048

Name: +ve in-silico MS/MS by CFM-ID for QDVIEIMMEUCFMW-IMVLGZNNSA-N
ID: QDVIEIMMEUCFMW-IMVLGZNNSA-N
Comment: Energy2
Num peaks: 31
39.02292652 6.918895323
41.00219107 2.378308706
41.03857658 2.079321623
43.01784114 1.516223871
49.00727645 3.330972919
51.02292652 1.701484585
53.00219107 1.313959408
57.0334912 5.142470276
65.00219107 1.796310667
65.03857658 2.621597436
67.01784114 2.219147568
75.02292652 2.313595846
77.00219107 1.293227874
77.03857658 2.124847666
81.0334912 2.939105003
83.01275576 1.116512458
91.01784114 1.949526874
93.0334912 2.300960647
103.0178411 2.702930011
105.0334912 2.556294446
107.0491413 1.920850897
109.0284058 2.598105494
111.0440559 1.101379839
117.0334912 1.92170674
121.0284058 7.791284487
131.0127558 2.991669912
133.0284058 2.463765282
135.0440559 3.969758295
161.0233204 1.192915195
177.0546206 1.176008229
185.0597059 1.779457422

Name: +ve in-silico MS/MS by CFM-ID for IIRJJZHHNGABMQ-WPRPVWTQSA-N
ID: IIRJJZHHNGABMQ-WPRPVWTQSA-N
Comment: Energy0
Num peaks: 8
73.02840582 7.784665419
91.05422664 9.260767788
120.0807757 4.047157915
148.0756904 5.654134209
166.086255 8.378535473
192.1019051 8.658437117
220.0968197 14.44721262
238.1073844 24.24815737

Name: +ve in-silico MS/MS by CFM-ID for IIRJJZHHNGABMQ-WPRPVWTQSA-N
ID: IIRJJZHHNGABMQ-WPRPVWTQSA-N
Comment: Energy1
Num peaks: 14
45.0334912 5.139658356
73.02840582 6.271641711
91.05422664 8.614378936
103.0542266 2.454090049
118.0651257 4.394636068
120.0807757 14.08184429
148.0756904 4.224579473
149.0597059 1.949377242
166.086255 5.339702443
174.0913404 2.439375975
192.1019051 10.02103191
202.086255 1.814209052
220.0968197 8.479372809
238.1073844 5.083354136

Name: +ve in-silico MS/MS by CFM-ID for IIRJJZHHNGABMQ-WPRPVWTQSA-N
ID: IIRJJZHHNGABMQ-WPRPVWTQSA-N
Comment: Energy2
Num peaks: 14
45.0334912 2.319254398
55.01784114 3.453223448
63.02292652 1.254357123
65.03857658 2.749593829
72.04439023 1.774644561
73.02840582 1.867670895
75.02292652 1.859289312
88.03930485 1.207931487
91.05422664 29.77490988
93.06987671 7.981751855
103.0542266 4.830129445
118.0651257 11.17713671
120.0807757 7.705026846
148.0756904 2.392793832

Name: +ve in-silico MS/MS by CFM-ID for ABBNVSGBEGZINS-UHFFFAOYSA-N
ID: ABBNVSGBEGZINS-UHFFFAOYSA-N
Comment: Energy0
Num peaks: 8
59.01275576 6.93390872
83.08552677 1.950427264
132.0291341 1.527785374
141.0910061 3.644667246
152.1069905 1.806963044
170.1175552 18.20063805
198.1124698 21.76725205
216.1230345 24.19894175

Name: +ve in-silico MS/MS by CFM-ID for ABBNVSGBEGZINS-UHFFFAOYSA-N
ID: ABBNVSGBEGZINS-UHFFFAOYSA-N
Comment: Energy1
Num peaks: 24
39.02292652 0.9906018326
41.03857658 1.168827217
43.05422664 1.875402313
55.05422664 1.045541043
57.06987671 1.778899166
58.02874017 1.032291091
59.01275576 10.23046552
71.08552677 1.53243326
76.03930485 3.090772767
81.06987671 1.248772617
83.08552677 2.165355307
95.08552677 2.670011177
112.0393049 1.043434715
124.1120759 5.755538017
126.0549549 1.047613937
126.1277259 1.252249808
141.0910061 1.520564679
152.1069905 3.803464762
154.1226406 1.267661082
170.1175552 20.60479716
172.1332052 1.521205693
180.1019051 1.465141357
198.1124698 8.361268942
216.1230345 4.351552089

Name: +ve in-silico MS/MS by CFM-ID for ABBNVSGBEGZINS-UHFFFAOYSA-N
ID: ABBNVSGBEGZINS-UHFFFAOYSA-N
Comment: Energy2
Num peaks: 30
28.01817548 2.763456967
39.02292652 2.956497765
41.00219107 1.500463965
41.03857658 6.250378888
43.05422664 5.986005666
45.06987671 0.7220706094
53.03857658 2.349444762
55.05422664 3.047924603
57.06987671 3.32733508
58.02874017 2.053380547
59.01275576 7.628376002
67.05422664 1.838766162
69.06987671 1.48713388
71.08552677 2.870197077
76.03930485 1.608220585
83.08552677 1.167626241
85.10117684 0.7576736112
86.02365479 1.879399386
95.08552677 7.23373054
97.10117684 0.886341939
98.02365479 1.958314487
110.0964258 1.236670813
112.0393049 2.925204779
124.1120759 7.126333
126.0549549 2.862400378
140.070605 0.7997575987
141.0910061 1.34520181
152.1069905 2.14132607
154.086255 0.9842565952
170.1175552 0.9790916715

Name: +ve in-silico MS/MS by CFM-ID for YPKYLMNOFUNGQN-UHFFFAOYSA-N
ID: YPKYLMNOFUNGQN-UHFFFAOYSA-N
Comment: Energy0
Num peaks: 9
59.01275576 2.3156656
124.1120759 2.57803748
141.0910061 4.261758009
152.1069905 2.620909537
154.1226406 1.366582347
170.1175552 24.97846265
172.1332052 1.667862429
198.1124698 19.53038717
216.1230345 21.76737365

Name: +ve in-silico MS/MS by CFM-ID for YPKYLMNOFUNGQN-UHFFFAOYSA-N
ID: YPKYLMNOFUNGQN-UHFFFAOYSA-N
Comment: Energy1
Num peaks: 23
41.03857658 1.129943332
43.05422664 1.871577317
57.06987671 1.756093269
59.01275576 3.80589291
67.05422664 1.798778384
69.06987671 2.598164121
71.08552677 1.636035658
76.03930485 2.966806203
83.08552677 2.866830749
95.08552677 2.560994892
112.0393049 1.048354417
122.0964258 1.748861544
124.1120759 7.113841805
126.0549549 1.044144407
126.1277259 2.083361886
141.0910061 1.66199164
152.1069905 3.85160766
154.1226406 1.574867624
170.1175552 22.74379435
172.1332052 1.764014983
180.1019051 1.33728668
198.1124698 7.633329176
216.1230345 3.973403945

Name: +ve in-silico MS/MS by CFM-ID for YPKYLMNOFUNGQN-UHFFFAOYSA-N
ID: YPKYLMNOFUNGQN-UHFFFAOYSA-N
Comment: Energy2
Num peaks: 29
15.02292652 1.417161012
28.01817548 2.248326205
39.02292652 3.037095936
41.00219107 1.623048655
41.03857658 4.160458637
43.05422664 5.125733624
53.03857658 1.963872001
55.05422664 2.380171843
57.06987671 2.867320505
58.02874017 1.205630417
59.01275576 5.92084171
67.05422664 1.250814906
69.06987671 1.342494181
71.08552677 1.909828565
81.06987671 0.8842281562
83.08552677 1.558711491
86.02365479 1.913455727
88.03930485 1.130404317
95.08552677 5.629970041
100.0393049 2.396264143
110.0964258 2.042898506
112.0393049 2.263425151
124.1120759 15.20303398
126.0549549 2.258146987
126.1277259 1.716573093
141.0910061 2.06768351
152.1069905 2.259900423
154.086255 0.925934604
170.1175552 1.373524887

Name: +ve in-silico MS/MS by CFM-ID for NHTJQMRHLKEXAJ-UHFFFAOYSA-N
ID: NHTJQMRHLKEXAJ-UHFFFAOYSA-N
Comment: Energy0
Num peaks: 9
59.01275576 2.302809708
124.1120759 2.550640257
141.0910061 4.220390236
152.1069905 2.602032213
154.1226406 1.355204326
170.1175552 24.68976314
172.1332052 1.651901616
198.1124698 19.3608689
216.1230345 21.49545332

Name: +ve in-silico MS/MS by CFM-ID for NHTJQMRHLKEXAJ-UHFFFAOYSA-N
ID: NHTJQMRHLKEXAJ-UHFFFAOYSA-N
Comment: Energy1
Num peaks: 23
41.03857658 1.095604582
43.05422664 1.852488876
53.03857658 2.821675077
55.05422664 2.299641248
57.06987671 1.406414361
59.01275576 3.812651218
69.06987671 1.550604948
76.03930485 2.94254403
83.08552677 2.858107371
95.08552677 2.52750354
114.0549549 1.529111704
122.0964258 1.735662548
124.1120759 7.092036737
126.0549549 1.039145178
126.1277259 2.070302447
141.0910061 1.654607041
152.1069905 3.871309943
154.1226406 1.566384779
170.1175552 22.62039173
172.1332052 1.741262783
180.1019051 1.349616092
198.1124698 7.644758222
216.1230345 3.936403054

Name: +ve in-silico MS/MS by CFM-ID for NHTJQMRHLKEXAJ-UHFFFAOYSA-N
ID: NHTJQMRHLKEXAJ-UHFFFAOYSA-N
Comment: Energy2
Num peaks: 30
15.02292652 1.407391565
28.01817548 2.232826975
39.02292652 4.121492602
41.00219107 1.612648414
41.03857658 3.685361037
43.05422664 4.945370016
53.03857658 2.108322142
55.05422664 2.420027519
57.06987671 1.584376792
58.02874017 1.207840891
59.01275576 6.080149444
65.03857658 1.354046696
67.05422664 1.410982465
69.06987671 2.837297466
81.06987671 0.8710296114
83.08552677 1.529473028
86.02365479 1.88267932
88.03930485 1.101759583
95.08552677 5.527999402
100.0393049 2.252109888
110.0964258 2.025786707
114.0549549 2.522263501
124.1120759 14.6525557
126.0549549 2.224665244
126.1277259 1.66668279
128.070605 0.811787856
141.0910061 2.011142235
152.1069905 2.249682532
154.086255 0.9127999052
170.1175552 1.349384828

Name: +ve in-silico MS/MS by CFM-ID for KTHQNAJPRGYGBS-UHFFFAOYSA-N
ID: KTHQNAJPRGYGBS-UHFFFAOYSA-N
Comment: Energy0
Num peaks: 9
59.01275576 2.303174718
124.1120759 2.545618964
141.0910061 4.211788393
152.1069905 2.594727854
154.1226406 1.351937219
170.1175552 24.65132522
172.1332052 1.650979757
198.1124698 19.32170154
216.1230345 21.47868518

Name: +ve in-silico MS/MS by CFM-ID for KTHQNAJPRGYGBS-UHFFFAOYSA-N
ID: KTHQNAJPRGYGBS-UHFFFAOYSA-N
Comment: Energy1
Num peaks: 23
39.02292652 2.850023206
41.03857658 2.38157749
43.05422664 1.46974962
53.03857658 1.02139458
55.05422664 1.728157584
59.01275576 3.811773787
69.06987671 1.531593903
76.03930485 2.921170327
83.08552677 2.866397526
95.08552677 2.479047745
114.0549549 1.227248444
122.0964258 1.696764152
124.1120759 6.936503477
126.1277259 2.024480555
128.070605 1.525117245
141.0910061 1.625161124
152.1069905 3.784071547
154.1226406 1.548409509
170.1175552 22.22733667
172.1332052 1.733594167
180.1019051 1.320019393
198.1124698 7.525314956
216.1230345 3.910478349

Name: +ve in-silico MS/MS by CFM-ID for KTHQNAJPRGYGBS-UHFFFAOYSA-N
ID: KTHQNAJPRGYGBS-UHFFFAOYSA-N
Comment: Energy2
Num peaks: 30
15.02292652 1.392850313
28.01817548 2.209757276
39.02292652 4.037697421
41.00219107 1.595557652
41.03857658 4.406422064
43.05422664 2.921594272
51.02292652 1.950030609
53.03857658 2.568553276
55.05422664 2.777316347
58.02874017 1.18963995
59.01275576 6.129512418
65.03857658 1.418253381
67.05422664 1.264369425
69.06987671 2.807222641
76.03930485 0.8527427576
81.06987671 0.8571764865
83.08552677 1.534176297
86.02365479 1.856214781
88.03930485 1.081933463
95.08552677 5.412562095
100.0393049 2.222526055
110.0964258 2.00432642
114.0549549 3.368159885
124.1120759 14.38854086
126.1277259 1.637632247
128.070605 2.430829164
141.0910061 1.968391479
152.1069905 2.19851744
154.086255 0.9002428048
170.1175552 1.31900161

Name: +ve in-silico MS/MS by CFM-ID for TXWVUJLZINCLCH-UHFFFAOYSA-N
ID: TXWVUJLZINCLCH-UHFFFAOYSA-N
Comment: Energy0
Num peaks: 9
59.01275576 2.305014895
124.1120759 2.577708139
141.0910061 4.237071634
152.1069905 2.603693788
154.1226406 1.354655734
170.1175552 24.89728593
172.1332052 1.657268093
198.1124698 19.35997023
216.1230345 21.59311833

Name: +ve in-silico MS/MS by CFM-ID for TXWVUJLZINCLCH-UHFFFAOYSA-N
ID: TXWVUJLZINCLCH-UHFFFAOYSA-N
Comment: Energy1
Num peaks: 25
39.02292652 1.159929637
41.03857658 1.892293451
53.03857658 1.042550114
55.05422664 1.763421028
58.02874017 0.9947495083
59.01275576 3.870844416
69.06987671 1.577116759
76.03930485 2.963259786
83.08552677 2.851983183
95.08552677 2.532612303
112.0393049 0.9432240648
114.0549549 1.252633647
122.0964258 1.735385323
124.1120759 7.08550063
126.0549549 0.9432240648
126.1277259 2.069902847
128.070605 1.264931467
141.0910061 1.659841132
152.1069905 3.831363127
154.1226406 1.572145853
170.1175552 22.81724348
172.1332052 1.776175238
180.1019051 1.332194393
198.1124698 7.681538673
216.1230345 4.054962556

Name: +ve in-silico MS/MS by CFM-ID for TXWVUJLZINCLCH-UHFFFAOYSA-N
ID: TXWVUJLZINCLCH-UHFFFAOYSA-N
Comment: Energy2
Num peaks: 30
15.02292652 1.382545649
28.01817548 2.193408925
39.02292652 4.121342271
41.00219107 1.582754403
41.03857658 5.05020121
43.05422664 1.100491026
51.02292652 1.946957793
53.03857658 2.637917263
55.05422664 2.755371358
58.02874017 1.167509849
59.01275576 5.826227102
65.03857658 1.498165955
67.05422664 1.287248168
69.06987671 3.006549229
81.06987671 0.8511158709
83.08552677 1.585049241
86.02365479 1.844599116
88.03930485 1.076391908
95.08552677 5.373121566
100.0393049 2.207280111
110.0964258 1.990114802
114.0549549 3.345009946
124.1120759 14.30976281
126.1277259 1.631343017
128.070605 3.47041023
141.0910061 1.942905249
142.086255 1.193665615
152.1069905 2.147102519
154.086255 0.8942038119
170.1175552 1.299550401

Name: +ve in-silico MS/MS by CFM-ID for FWXQFYSUEBXQIO-UHFFFAOYSA-N
ID: FWXQFYSUEBXQIO-UHFFFAOYSA-N
Comment: Energy0
Num peaks: 10
59.01275576 2.294726811
124.1120759 2.503837711
141.0910061 4.155579414
152.1069905 2.553193756
154.1226406 1.329434298
170.1175552 24.23888807
172.1332052 1.631867805
198.1124698 19.01342692
200.0917343 1.727457255
216.1230345 21.13163841

Name: +ve in-silico MS/MS by CFM-ID for FWXQFYSUEBXQIO-UHFFFAOYSA-N
ID: FWXQFYSUEBXQIO-UHFFFAOYSA-N
Comment: Energy1
Num peaks: 27
39.02292652 1.063596447
41.03857658 1.824305487
53.03857658 1.015594252
55.05422664 1.728742672
58.02874017 0.9886045677
59.01275576 3.861895869
69.06987671 1.554392473
76.03930485 2.928712081
83.08552677 2.791240315
95.08552677 2.467665134
112.0393049 0.9160038467
114.0549549 1.222397186
122.0964258 1.683357672
124.1120759 6.879540118
126.0549549 0.9160038467
126.1277259 2.009105668
128.070605 1.234494489
141.0910061 1.620937494
152.1069905 3.764811581
154.1226406 1.544286284
156.1019051 1.239906228
170.1175552 22.14292298
172.1332052 1.737538539
180.1019051 1.311264964
198.1124698 7.506549044
200.0917343 1.018073633
216.1230345 3.923807467

Name: +ve in-silico MS/MS by CFM-ID for FWXQFYSUEBXQIO-UHFFFAOYSA-N
ID: FWXQFYSUEBXQIO-UHFFFAOYSA-N
Comment: Energy2
Num peaks: 31
15.02292652 1.455625001
28.01817548 2.155565355
39.02292652 3.717753612
41.00219107 1.556428317
41.03857658 4.45371416
43.05422664 1.101494465
51.02292652 1.942938208
53.03857658 2.385186783
55.05422664 2.863343179
58.02874017 1.160465309
59.01275576 6.039373865
65.03857658 1.367014872
67.05422664 1.624145846
69.06987671 3.163471852
76.03930485 0.8679682916
81.06987671 0.8351739811
83.08552677 1.424901227
86.02365479 1.807909115
88.03930485 1.052085381
95.08552677 5.279427471
100.0393049 2.165818667
110.0964258 1.954765943
114.0549549 3.282611047
124.1120759 13.93366354
126.1277259 1.59180625
128.070605 3.405847761
141.0910061 1.905304616
142.086255 1.126260215
152.1069905 2.134194083
156.1019051 1.320519932
170.1175552 1.272849813

Name: +ve in-silico MS/MS by CFM-ID for WIJZSYSJSHFAQF-UHFFFAOYSA-N
ID: WIJZSYSJSHFAQF-UHFFFAOYSA-N
Comment: Energy0
Num peaks: 8
59.01275576 2.77180506
141.0910061 2.271985572
152.1069905 1.482033861
158.1175552 3.702705367
170.1175552 21.49082791
172.1332052 1.815488044
198.1124698 15.48110046
216.1230345 31.31625663

Name: +ve in-silico MS/MS by CFM-ID for WIJZSYSJSHFAQF-UHFFFAOYSA-N
ID: WIJZSYSJSHFAQF-UHFFFAOYSA-N
Comment: Energy1
Num peaks: 25
39.02292652 0.9842822122
41.03857658 1.096126579
43.05422664 2.07733764
53.03857658 0.8984238544
56.99710569 1.385638535
57.06987671 1.894924659
59.01275576 4.679014662
71.08552677 3.113778598
83.08552677 3.09738305
98.02365479 1.126277719
110.0964258 1.705908536
112.1120759 4.031184468
114.1277259 1.62473299
140.1069905 1.254488916
141.0910061 1.642572694
142.1226406 1.091998677
144.0291341 1.683714636
152.1069905 3.850149903
154.1226406 2.126675882
158.1175552 5.279452474
170.1175552 15.86902029
172.1332052 1.999620447
180.1019051 2.417821733
198.1124698 8.868801761
216.1230345 6.284220309

Name: +ve in-silico MS/MS by CFM-ID for WIJZSYSJSHFAQF-UHFFFAOYSA-N
ID: WIJZSYSJSHFAQF-UHFFFAOYSA-N
Comment: Energy2
Num peaks: 28
15.02292652 1.057988356
39.02292652 1.506416476
41.00219107 1.340913673
41.03857658 3.103930547
43.05422664 3.723963104
53.03857658 1.253175961
55.05422664 1.853738436
56.99710569 1.012279552
57.06987671 3.064944096
59.01275576 7.069548139
67.05422664 1.49640892
69.06987671 1.018602357
71.08552677 3.639759227
73.10117684 1.386376282
76.03930485 1.911877139
81.06987671 1.398357923
83.08552677 2.627275125
85.10117684 1.681927386
86.02365479 1.095271856
88.03930485 1.997676808
98.0964258 1.087765228
100.1120759 1.370967141
112.1120759 21.09399982
114.0549549 1.317051031
114.1277259 7.922835802
140.1069905 1.145189867
142.1226406 1.487886836
152.1069905 1.3410848

Name: +ve in-silico MS/MS by CFM-ID for OVNXMWZTBQQPDY-UHFFFAOYSA-N
ID: OVNXMWZTBQQPDY-UHFFFAOYSA-N
Comment: Energy0
Num peaks: 8
28.01817548 4.85861823
56.0130901 3.221300449
72.00800472 4.020552929
74.02365479 37.3631514
76.03930485 4.463949137
170.1175552 5.255425282
198.1124698 6.703058006
216.1230345 14.52901913

Name: +ve in-silico MS/MS by CFM-ID for OVNXMWZTBQQPDY-UHFFFAOYSA-N
ID: OVNXMWZTBQQPDY-UHFFFAOYSA-N
Comment: Energy1
Num peaks: 13
28.01817548 14.68950274
56.0130901 7.614526905
58.02874017 2.75258248
59.01275576 3.651550013
71.08552677 2.013881751
74.02365479 26.69143874
83.08552677 5.374862095
85.10117684 2.595672819
113.0960915 2.609825624
141.0910061 2.194629237
170.1175552 4.603486696
198.1124698 3.536320074
216.1230345 1.770838261

Name: +ve in-silico MS/MS by CFM-ID for OVNXMWZTBQQPDY-UHFFFAOYSA-N
ID: OVNXMWZTBQQPDY-UHFFFAOYSA-N
Comment: Energy2
Num peaks: 11
26.00252542 2.987691051
28.01817548 19.11866502
30.03382555 3.563206422
41.03857658 1.501967984
43.05422664 1.558605821
56.0130901 28.11531455
58.02874017 1.943829213
59.01275576 1.303144496
72.00800472 1.581372777
74.02365479 18.26503628
83.08552677 1.301368075

Name: +ve in-silico MS/MS by CFM-ID for WCOGENFGIGURPE-UHFFFAOYSA-N
ID: WCOGENFGIGURPE-UHFFFAOYSA-N
Comment: Energy0
Num peaks: 9
28.01817548 4.652449677
56.0130901 3.08013363
59.01275576 2.59212413
72.00800472 3.797507997
74.02365479 36.32803557
76.03930485 4.390273639
170.1175552 4.780320498
198.1124698 8.6790354
216.1230345 13.32214368

Name: +ve in-silico MS/MS by CFM-ID for WCOGENFGIGURPE-UHFFFAOYSA-N
ID: WCOGENFGIGURPE-UHFFFAOYSA-N
Comment: Energy1
Num peaks: 15
28.01817548 14.51338388
30.03382555 1.492763195
56.0130901 7.519145102
58.02874017 2.657320469
59.01275576 3.603189443
67.05422664 1.942274803
69.06987671 3.240423792
74.02365479 28.30352108
76.03930485 1.608694045
83.08552677 1.870181392
113.0960915 2.394705191
141.0910061 1.898881502
170.1175552 4.506831509
198.1124698 4.018188667
216.1230345 1.728630106

Name: +ve in-silico MS/MS by CFM-ID for WCOGENFGIGURPE-UHFFFAOYSA-N
ID: WCOGENFGIGURPE-UHFFFAOYSA-N
Comment: Energy2
Num peaks: 11
26.00252542 2.967356807
28.01817548 18.98854327
30.03382555 3.538533515
43.05422664 1.365595487
44.99710569 1.260533757
56.0130901 27.91668344
58.02874017 1.89507542
59.01275576 1.294236064
71.08552677 1.167963554
72.00800472 1.570473487
74.02365479 18.54179709

Name: +ve in-silico MS/MS by CFM-ID for ZLCNSSXZYLNMRU-UHFFFAOYSA-N
ID: ZLCNSSXZYLNMRU-UHFFFAOYSA-N
Comment: Energy0
Num peaks: 9
28.01817548 4.663374366
56.0130901 3.087654209
59.01275576 2.599756672
72.00800472 3.809210343
74.02365479 36.53392599
76.03930485 4.403899709
170.1175552 4.773501242
198.1124698 8.738467057
216.1230345 13.38478215

Name: +ve in-silico MS/MS by CFM-ID for ZLCNSSXZYLNMRU-UHFFFAOYSA-N
ID: ZLCNSSXZYLNMRU-UHFFFAOYSA-N
Comment: Energy1
Num peaks: 15
28.01817548 14.25350571
30.03382555 1.455759991
53.03857658 1.27931646
56.0130901 7.377973213
58.02874017 2.610868856
59.01275576 3.532032408
69.06987671 2.975817683
74.02365479 28.6739796
76.03930485 1.57181612
83.08552677 2.546931189
113.0960915 2.207942805
141.0910061 1.828093595
170.1175552 4.159877125
198.1124698 3.929393348
216.1230345 1.667278291

Name: +ve in-silico MS/MS by CFM-ID for ZLCNSSXZYLNMRU-UHFFFAOYSA-N
ID: ZLCNSSXZYLNMRU-UHFFFAOYSA-N
Comment: Energy2
Num peaks: 11
26.00252542 2.932738686
28.01817548 18.76701693
30.03382555 3.496709687
39.02292652 1.422071621
43.05422664 1.502048589
44.99710569 1.245822947
56.0130901 27.58775473
58.02874017 1.879221933
59.01275576 1.279071103
72.00800472 1.551922248
74.02365479 19.03457941

Name: +ve in-silico MS/MS by CFM-ID for CMKVIWLIXJZNLA-UHFFFAOYSA-N
ID: CMKVIWLIXJZNLA-UHFFFAOYSA-N
Comment: Energy0
Num peaks: 9
28.01817548 4.675472834
56.0130901 3.096391619
59.01275576 2.608217726
72.00800472 3.822185246
74.02365479 36.54057991
76.03930485 4.419007936
170.1175552 4.831489135
198.1124698 8.805587912
216.1230345 13.4543221

Name: +ve in-silico MS/MS by CFM-ID for CMKVIWLIXJZNLA-UHFFFAOYSA-N
ID: CMKVIWLIXJZNLA-UHFFFAOYSA-N
Comment: Energy1
Num peaks: 15
28.01817548 14.5663521
30.03382555 1.497181408
39.02292652 1.349600878
56.0130901 7.551969043
58.02874017 2.767495828
59.01275576 3.617722325
69.06987671 1.963620138
74.02365479 28.87587944
76.03930485 1.616246596
83.08552677 1.9182574
113.0960915 2.407545133
141.0910061 1.938597612
170.1175552 4.527183701
198.1124698 4.134603093
216.1230345 1.74127079

Name: +ve in-silico MS/MS by CFM-ID for CMKVIWLIXJZNLA-UHFFFAOYSA-N
ID: CMKVIWLIXJZNLA-UHFFFAOYSA-N
Comment: Energy2
Num peaks: 11
26.00252542 2.959086025
28.01817548 18.93561735
30.03382555 3.528561627
41.03857658 1.21108907
44.99710569 1.257019116
56.0130901 27.84096537
58.02874017 1.91437259
59.01275576 1.290612789
67.05422664 1.146864846
72.00800472 1.566040829
74.02365479 19.00111598

Name: +ve in-silico MS/MS by CFM-ID for GTHOEZJKKOHAFW-UHFFFAOYSA-N
ID: GTHOEZJKKOHAFW-UHFFFAOYSA-N
Comment: Energy0
Num peaks: 9
28.01817548 4.68237752
56.0130901 3.100964336
59.01275576 2.613050494
72.00800472 3.829597295
74.02365479 36.76476931
76.03930485 4.427638857
170.1175552 4.841203618
198.1124698 8.823534325
216.1230345 13.49408983

Name: +ve in-silico MS/MS by CFM-ID for GTHOEZJKKOHAFW-UHFFFAOYSA-N
ID: GTHOEZJKKOHAFW-UHFFFAOYSA-N
Comment: Energy1
Num peaks: 14
28.01817548 14.73228274
30.03382555 1.514236349
56.0130901 7.637996285
58.02874017 2.799021386
59.01275576 3.663313778
69.06987671 2.01393838
74.02365479 29.23399238
76.03930485 1.639985215
83.08552677 1.928371257
113.0960915 2.438356361
141.0910061 1.964166408
170.1175552 4.591512555
198.1124698 4.197074722
216.1230345 1.781167648

Name: +ve in-silico MS/MS by CFM-ID for GTHOEZJKKOHAFW-UHFFFAOYSA-N
ID: GTHOEZJKKOHAFW-UHFFFAOYSA-N
Comment: Energy2
Num peaks: 11
26.00252542 2.952222248
28.01817548 18.89169505
30.03382555 3.520376916
41.03857658 1.372832749
44.99710569 1.254102382
56.0130901 27.77638659
58.02874017 1.909932088
59.01275576 1.287605963
67.05422664 1.144197297
72.00800472 1.562362478
74.02365479 19.22709605

Name: +ve in-silico MS/MS by CFM-ID for WDLQQHSWCICRFY-UHFFFAOYSA-N
ID: WDLQQHSWCICRFY-UHFFFAOYSA-N
Comment: Energy0
Num peaks: 9
28.01817548 4.648378937
56.0130901 3.078234359
59.01275576 2.589281957
72.00800472 3.793150826
74.02365479 36.72985263
76.03930485 4.38520029
170.1175552 4.757665512
198.1124698 8.73530725
216.1230345 13.29884101

Name: +ve in-silico MS/MS by CFM-ID for WDLQQHSWCICRFY-UHFFFAOYSA-N
ID: WDLQQHSWCICRFY-UHFFFAOYSA-N
Comment: Energy1
Num peaks: 15
28.01817548 14.58508028
30.03382555 1.496633371
56.0130901 7.560008719
58.02874017 2.7697075
59.01275576 3.622863179
69.06987671 1.951078679
74.02365479 29.5972902
76.03930485 1.618919907
83.08552677 1.915264876
113.0960915 2.367657781
123.0804414 1.255862238
141.0910061 1.942675133
170.1175552 4.474595542
198.1124698 4.141636773
216.1230345 1.745751224

Name: +ve in-silico MS/MS by CFM-ID for WDLQQHSWCICRFY-UHFFFAOYSA-N
ID: WDLQQHSWCICRFY-UHFFFAOYSA-N
Comment: Energy2
Num peaks: 11
26.00252542 2.939622405
28.01817548 18.81106684
30.03382555 3.505228083
41.03857658 1.195815091
44.99710569 1.248748142
56.0130901 27.65683226
58.02874017 1.900969127
59.01275576 1.28208649
69.06987671 1.029714459
72.00800472 1.55561068
74.02365479 19.57998924

Name: +ve in-silico MS/MS by CFM-ID for WNRQUHXKMFQBFS-UHFFFAOYSA-N
ID: WNRQUHXKMFQBFS-UHFFFAOYSA-N
Comment: Energy0
Num peaks: 8
59.01275576 7.542640062
114.0185694 2.528747784
141.0910061 5.043681497
170.1175552 9.712164231
172.1332052 1.110015264
180.1019051 1.485112295
198.1124698 19.76410171
216.1230345 33.88869336

Name: +ve in-silico MS/MS by CFM-ID for WNRQUHXKMFQBFS-UHFFFAOYSA-N
ID: WNRQUHXKMFQBFS-UHFFFAOYSA-N
Comment: Energy1
Num peaks: 27
41.03857658 1.038744398
43.05422664 1.76602821
53.03857658 1.52592348
55.05422664 2.008680208
57.06987671 4.014416352
58.02874017 1.16862584
59.01275576 10.59577938
68.0130901 1.602788718
71.08552677 2.847807296
73.10117684 1.060490692
76.03930485 1.816864308
86.02365479 1.007292311
96.00800472 1.049908802
98.02365479 1.179502583
101.0960915 1.432917265
114.0185694 4.220982833
141.0910061 2.077290198
142.1226406 2.28013001
152.1069905 2.445364219
154.1226406 1.497245688
168.1019051 1.600070814
170.1175552 11.05382534
172.1332052 1.16512238
180.1019051 2.327159251
186.1124698 2.503705808
198.1124698 9.835329161
216.1230345 5.31141479

Name: +ve in-silico MS/MS by CFM-ID for WNRQUHXKMFQBFS-UHFFFAOYSA-N
ID: WNRQUHXKMFQBFS-UHFFFAOYSA-N
Comment: Energy2
Num peaks: 31
28.01817548 2.637716134
39.02292652 2.348377576
41.00219107 4.017386704
41.03857658 5.134432403
43.05422664 4.899617688
53.03857658 3.52530981
53.99744004 0.8365456251
55.05422664 4.817209553
56.0130901 1.413295049
57.06987671 5.423678123
58.02874017 1.996952199
59.01275576 7.550182293
59.08552677 0.9085737065
67.05422664 2.076079533
68.0130901 5.603076251
69.06987671 1.314289311
70.02874017 1.468812081
71.08552677 5.534889016
73.10117684 0.9086904962
76.03930485 2.818344909
86.02365479 0.8292081873
96.00800472 1.153752223
98.02365479 2.142492394
114.0185694 1.224675266
123.0804414 1.016220035
126.0549549 0.9663476264
141.0910061 1.389399159
152.1069905 1.153025111
154.086255 0.9721803394
154.1226406 0.9102472213
170.1175552 0.7550859428

Name: +ve in-silico MS/MS by CFM-ID for IWHRLEFZWOYZJO-UHFFFAOYSA-N
ID: IWHRLEFZWOYZJO-UHFFFAOYSA-N
Comment: Energy0
Num peaks: 11
28.01817548 3.522330008
56.0130901 2.253374473
59.01275576 3.212233537
71.08552677 1.234704191
72.00800472 3.487251318
74.02365479 27.51487797
76.03930485 4.953565187
102.0185694 1.159478511
170.1175552 5.576876724
198.1124698 11.234058
216.1230345 16.95749956

Name: +ve in-silico MS/MS by CFM-ID for IWHRLEFZWOYZJO-UHFFFAOYSA-N
ID: IWHRLEFZWOYZJO-UHFFFAOYSA-N
Comment: Energy1
Num peaks: 16
28.01817548 15.05629805
30.03382555 1.429547297
56.0130901 8.08419918
57.06987671 2.478833611
58.02874017 2.51732893
59.01275576 3.137703256
69.06987671 1.470038925
71.08552677 4.046626085
73.10117684 1.313321511
74.02365479 29.11039466
76.03930485 1.259759188
99.08044139 1.748554553
101.0960915 1.251835226
141.0910061 2.165270696
170.1175552 2.891174039
198.1124698 2.294776622

Name: +ve in-silico MS/MS by CFM-ID for IWHRLEFZWOYZJO-UHFFFAOYSA-N
ID: IWHRLEFZWOYZJO-UHFFFAOYSA-N
Comment: Energy2
Num peaks: 16
26.00252542 2.068093694
28.01817548 13.54986424
30.03382555 2.48042116
41.03857658 2.372783548
43.05422664 2.41326197
53.03857658 1.973273379
55.05422664 1.553769215
56.0130901 20.17308687
57.06987671 1.702109303
58.02874017 2.868711328
59.01275576 2.213560616
71.08552677 2.507325521
72.00800472 1.79140075
74.02365479 20.13057882
76.03930485 1.331637773
95.08552677 1.35211857

Name: +ve in-silico MS/MS by CFM-ID for HCNCRMMRCCEBGA-UHFFFAOYSA-N
ID: HCNCRMMRCCEBGA-UHFFFAOYSA-N
Comment: Energy0
Num peaks: 11
28.01817548 3.491431182
56.0130901 2.234433993
59.01275576 3.172015438
69.06987671 2.398522217
72.00800472 3.446613407
74.02365479 27.08156034
76.03930485 4.895111114
102.0185694 1.144281827
170.1175552 5.5648461
198.1124698 11.05104935
216.1230345 16.66129299

Name: +ve in-silico MS/MS by CFM-ID for HCNCRMMRCCEBGA-UHFFFAOYSA-N
ID: HCNCRMMRCCEBGA-UHFFFAOYSA-N
Comment: Energy1
Num peaks: 13
28.01817548 14.95064592
30.03382555 1.419515966
56.0130901 8.045598858
57.06987671 1.539285986
58.02874017 2.488941613
59.01275576 3.099903261
67.05422664 3.95685225
69.06987671 4.764634053
71.08552677 3.286168253
74.02365479 29.23646066
141.0910061 2.114309837
170.1175552 3.09744947
198.1124698 2.237518779

Name: +ve in-silico MS/MS by CFM-ID for HCNCRMMRCCEBGA-UHFFFAOYSA-N
ID: HCNCRMMRCCEBGA-UHFFFAOYSA-N
Comment: Energy2
Num peaks: 16
26.00252542 1.997476199
28.01817548 13.08718816
30.03382555 2.395724257
39.02292652 1.745479801
41.03857658 2.607650546
43.05422664 1.976875477
53.03857658 1.832202003
55.05422664 1.887861741
56.0130901 19.48080681
58.02874017 2.232020029
59.01275576 2.111986969
67.05422664 1.90845856
69.06987671 5.728703964
71.08552677 2.064780183
72.00800472 1.72927246
74.02365479 18.39150537

Name: +ve in-silico MS/MS by CFM-ID for IOCPAKRBLOJWOF-UHFFFAOYSA-N
ID: IOCPAKRBLOJWOF-UHFFFAOYSA-N
Comment: Energy0
Num peaks: 11
28.01817548 3.025474965
56.0130901 1.912819604
59.01275576 2.975057871
72.00800472 3.35232571
74.02365479 25.56760591
76.03930485 4.651712855
152.1069905 2.359418355
170.1175552 3.616587829
180.1019051 2.981118477
198.1124698 18.58720414
216.1230345 12.51090874

Name: +ve in-silico MS/MS by CFM-ID for IOCPAKRBLOJWOF-UHFFFAOYSA-N
ID: IOCPAKRBLOJWOF-UHFFFAOYSA-N
Comment: Energy1
Num peaks: 16
28.01817548 14.71215673
30.03382555 1.396872181
53.03857658 1.510703894
55.05422664 2.448434347
56.0130901 7.876193623
58.02874017 2.287181906
59.01275576 3.226522338
69.06987671 1.841959008
74.02365479 30.85627131
76.03930485 1.414996743
123.0804414 1.631685571
141.0910061 1.696464756
152.1069905 2.613423548
170.1175552 2.527648899
180.1019051 1.784585563
198.1124698 3.375273557

Name: +ve in-silico MS/MS by CFM-ID for IOCPAKRBLOJWOF-UHFFFAOYSA-N
ID: IOCPAKRBLOJWOF-UHFFFAOYSA-N
Comment: Energy2
Num peaks: 17
26.00252542 1.996850529
28.01817548 13.08308886
30.03382555 2.394973844
39.02292652 1.956087366
41.03857658 1.60325457
43.05422664 1.922534664
53.03857658 1.388466949
55.05422664 2.620187309
56.0130901 19.48331889
57.06987671 1.596954455
58.02874017 2.554765581
59.01275576 2.271893007
69.06987671 2.045356298
72.00800472 1.911256936
74.02365479 20.3492512
95.08552677 2.070113311
125.0960915 1.396603805

Name: +ve in-silico MS/MS by CFM-ID for QPITYGLJBWJERK-UHFFFAOYSA-N
ID: QPITYGLJBWJERK-UHFFFAOYSA-N
Comment: Energy0
Num peaks: 10
28.01817548 3.046999045
59.01275576 2.999993449
72.00800472 3.381385882
74.02365479 25.79710338
76.03930485 4.692586247
152.1069905 2.394911731
170.1175552 3.676529214
180.1019051 3.022214155
198.1124698 18.78844372
216.1230345 12.6895542

Name: +ve in-silico MS/MS by CFM-ID for QPITYGLJBWJERK-UHFFFAOYSA-N
ID: QPITYGLJBWJERK-UHFFFAOYSA-N
Comment: Energy1
Num peaks: 16
28.01817548 14.81949977
30.03382555 1.407064059
55.05422664 1.504050837
56.0130901 7.939423573
58.02874017 2.338691277
59.01275576 3.250257569
69.06987671 1.869002404
74.02365479 31.28106573
76.03930485 1.425563928
123.0804414 1.714429628
141.0910061 1.765478231
152.1069905 2.718335665
170.1175552 2.618468717
180.1019051 1.823268012
198.1124698 3.422248704
216.1230345 1.095843715

Name: +ve in-silico MS/MS by CFM-ID for QPITYGLJBWJERK-UHFFFAOYSA-N
ID: QPITYGLJBWJERK-UHFFFAOYSA-N
Comment: Energy2
Num peaks: 17
26.00252542 2.004944733
28.01817548 13.13612096
30.03382555 2.404681834
39.02292652 1.985765427
41.03857658 1.597816047
51.02292652 1.233899155
53.03857658 2.128679438
55.05422664 2.08808282
56.0130901 19.5677209
58.02874017 2.591359327
59.01275576 2.280585793
69.06987671 2.159625036
72.00800472 1.918168958
74.02365479 20.66958427
76.03930485 1.384047457
95.08552677 2.049789995
125.0960915 1.400505825

Name: +ve in-silico MS/MS by CFM-ID for PGQUGVFODSMRRP-UHFFFAOYSA-N
ID: PGQUGVFODSMRRP-UHFFFAOYSA-N
Comment: Energy0
Num peaks: 10
28.01817548 3.046742408
59.01275576 2.999688086
72.00800472 3.381028264
74.02365479 25.93444463
76.03930485 4.692082292
152.1069905 2.394710017
170.1175552 3.676081023
180.1019051 3.021959606
198.1124698 18.78615911
216.1230345 12.68741671

Name: +ve in-silico MS/MS by CFM-ID for PGQUGVFODSMRRP-UHFFFAOYSA-N
ID: PGQUGVFODSMRRP-UHFFFAOYSA-N
Comment: Energy1
Num peaks: 15
28.01817548 14.92723956
30.03382555 1.417293607
55.05422664 1.514105074
56.0130901 7.997144271
58.02874017 2.355693884
59.01275576 3.275639713
69.06987671 1.905294508
74.02365479 31.52437969
76.03930485 1.438125369
123.0804414 1.689196928
141.0910061 1.763520199
152.1069905 2.738098338
170.1175552 2.64260875
180.1019051 1.83652342
198.1124698 3.456872978

Name: +ve in-silico MS/MS by CFM-ID for PGQUGVFODSMRRP-UHFFFAOYSA-N
ID: PGQUGVFODSMRRP-UHFFFAOYSA-N
Comment: Energy2
Num peaks: 17
26.00252542 1.992990146
28.01817548 13.05779616
30.03382555 2.390343794
39.02292652 1.765518974
41.03857658 2.183078443
53.03857658 2.184163196
55.05422664 2.066530744
56.0130901 19.45104735
58.02874017 2.575908213
59.01275576 2.266887574
65.03857658 1.29996172
69.06987671 2.319603313
72.00800472 1.906569828
74.02365479 21.00278686
76.03930485 1.375608685
95.08552677 2.037568016
125.0960915 1.392155236

Name: +ve in-silico MS/MS by CFM-ID for SFHDCMCAJXPGRB-UHFFFAOYSA-N
ID: SFHDCMCAJXPGRB-UHFFFAOYSA-N
Comment: Energy0
Num peaks: 11
28.01817548 3.025286809
56.0130901 1.91327247
59.01275576 2.971166849
72.00800472 3.346995144
74.02365479 25.75467077
76.03930485 4.643776197
152.1069905 2.373285813
170.1175552 3.638693331
180.1019051 2.998269134
198.1124698 18.53425102
216.1230345 12.50935266

Name: +ve in-silico MS/MS by CFM-ID for SFHDCMCAJXPGRB-UHFFFAOYSA-N
ID: SFHDCMCAJXPGRB-UHFFFAOYSA-N
Comment: Energy1
Num peaks: 15
28.01817548 14.80915196
30.03382555 1.406081567
55.05422664 1.529601414
56.0130901 7.933879819
58.02874017 2.337058271
59.01275576 3.246558453
69.06987671 1.882135502
74.02365479 31.66859381
76.03930485 1.422775814
123.0804414 1.675773719
141.0910061 1.747150251
152.1069905 2.715038364
170.1175552 2.616154078
180.1019051 1.821108061
198.1124698 3.413148354

Name: +ve in-silico MS/MS by CFM-ID for SFHDCMCAJXPGRB-UHFFFAOYSA-N
ID: SFHDCMCAJXPGRB-UHFFFAOYSA-N
Comment: Energy2
Num peaks: 17
26.00252542 1.978435578
28.01817548 12.96243664
30.03382555 2.372887401
39.02292652 1.606882419
41.03857658 2.088420097
51.02292652 1.369071466
53.03857658 1.995636953
55.05422664 2.568505555
56.0130901 19.30899869
58.02874017 2.557096665
59.01275576 2.249646911
69.06987671 2.221840455
72.00800472 1.891536851
74.02365479 21.30625917
76.03930485 1.36428629
95.08552677 2.020204288
125.0960915 1.380288452

Name: +ve in-silico MS/MS by CFM-ID for YQRGVXZKJVDOIW-UHFFFAOYSA-N
ID: YQRGVXZKJVDOIW-UHFFFAOYSA-N
Comment: Energy0
Num peaks: 7
59.01275576 6.789360036
152.1069905 3.76752127
170.1175552 6.824347488
180.1019051 5.072238183
186.1124698 1.318152441
198.1124698 34.08528543
216.1230345 23.40430553

Name: +ve in-silico MS/MS by CFM-ID for YQRGVXZKJVDOIW-UHFFFAOYSA-N
ID: YQRGVXZKJVDOIW-UHFFFAOYSA-N
Comment: Energy1
Num peaks: 31
39.02292652 1.164960915
41.03857658 1.496852948
43.05422664 2.950243583
55.05422664 1.068448597
57.06987671 3.759812461
59.01275576 9.466322797
59.08552677 1.4335165
68.0130901 1.642757653
69.06987671 1.185911791
70.02874017 0.9516643179
76.03930485 1.590423497
86.02365479 1.906039604
87.08044139 1.299175456
96.00800472 1.235074544
98.02365479 1.101931752
114.0185694 5.618073806
116.0342195 0.9954465642
123.0804414 1.428851105
128.0342195 0.9795002175
140.0342195 0.9694872517
141.0910061 0.9629685891
142.1226406 1.136562278
152.1069905 5.00077791
154.1226406 1.589793481
166.086255 0.9609888403
168.1019051 1.015638581
170.1175552 6.697495342
180.1019051 4.501143465
186.1124698 0.943139499
198.1124698 9.565463289
216.1230345 3.579353234

Name: +ve in-silico MS/MS by CFM-ID for YQRGVXZKJVDOIW-UHFFFAOYSA-N
ID: YQRGVXZKJVDOIW-UHFFFAOYSA-N
Comment: Energy2
Num peaks: 31
28.01817548 4.463496984
39.02292652 3.258069559
41.00219107 1.628918217
41.03857658 5.354639378
43.05422664 6.192149177
45.06987671 1.130500062
53.00219107 0.8447026794
53.03857658 4.474877859
55.05422664 2.971042699
57.06987671 6.712932836
58.02874017 3.323811913
59.01275576 6.228240702
59.08552677 1.880518787
68.0130901 1.542779451
69.06987671 0.8385971413
76.03930485 3.764600668
82.02874017 1.003894768
83.08552677 1.581882362
85.10117684 1.774198514
86.02365479 1.647414812
112.0393049 0.7699885236
113.0960915 3.429510952
123.0804414 1.198445345
125.0960915 0.8414514921
138.0913404 0.7458493251
142.1226406 1.484564583
152.1069905 2.418891167
154.0498695 0.8076017494
154.1226406 1.092651828
170.1175552 2.067642854
180.1019051 0.7877700835

Name: +ve in-silico MS/MS by CFM-ID for NAROFAISKZEFHU-UHFFFAOYSA-N
ID: NAROFAISKZEFHU-UHFFFAOYSA-N
Comment: Energy0
Num peaks: 10
28.01817548 3.071895007
59.01275576 3.004661315
72.00800472 3.399324626
74.02365479 25.77357961
76.03930485 4.752477252
152.1069905 2.408116478
170.1175552 3.70627035
180.1019051 3.038539682
198.1124698 19.09461888
216.1230345 12.89776515

Name: +ve in-silico MS/MS by CFM-ID for NAROFAISKZEFHU-UHFFFAOYSA-N
ID: NAROFAISKZEFHU-UHFFFAOYSA-N
Comment: Energy1
Num peaks: 15
28.01817548 15.30335991
30.03382555 1.45300503
43.05422664 1.577989688
56.0130901 7.950702623
57.06987671 1.993121581
58.02874017 2.120861478
59.01275576 3.181992165
74.02365479 30.90877411
76.03930485 1.517460078
123.0804414 1.723432239
141.0910061 1.768073497
152.1069905 2.630411281
170.1175552 2.592151352
180.1019051 1.801858261
198.1124698 3.549749678

Name: +ve in-silico MS/MS by CFM-ID for NAROFAISKZEFHU-UHFFFAOYSA-N
ID: NAROFAISKZEFHU-UHFFFAOYSA-N
Comment: Energy2
Num peaks: 18
26.00252542 2.013012054
28.01817548 13.18897694
30.03382555 2.414357583
39.02292652 1.667280928
41.03857658 2.355956152
43.05422664 2.971395903
53.03857658 2.508161636
55.05422664 1.204612736
56.0130901 18.93070116
57.06987671 3.509257169
58.02874017 1.891433984
59.01275576 2.09851274
72.00800472 1.774670503
74.02365479 18.76820611
76.03930485 1.470597342
83.08552677 1.190850891
95.08552677 1.420801146
125.0960915 1.398463962

Name: +ve in-silico MS/MS by CFM-ID for KDLXKABUJHILER-UHFFFAOYSA-N
ID: KDLXKABUJHILER-UHFFFAOYSA-N
Comment: Energy0
Num peaks: 10
28.01817548 3.495280829
56.0130901 2.157362194
59.01275576 3.155655098
72.00800472 3.430238186
74.02365479 27.32562487
76.03930485 4.987969029
113.0960915 2.163701834
170.1175552 5.579216458
198.1124698 11.22237714
216.1230345 16.69805469

Name: +ve in-silico MS/MS by CFM-ID for KDLXKABUJHILER-UHFFFAOYSA-N
ID: KDLXKABUJHILER-UHFFFAOYSA-N
Comment: Energy1
Num peaks: 17
28.01817548 14.4076154
30.03382555 1.367956957
41.03857658 0.9005935198
43.05422664 2.492675281
55.05422664 1.517085376
56.0130901 7.458518261
57.06987671 4.090192166
58.02874017 2.143366851
59.01275576 2.871535202
59.08552677 1.366432796
74.02365479 30.16445515
76.03930485 1.565279399
113.0960915 2.415320352
141.0910061 1.79768973
170.1175552 2.67904432
198.1124698 2.179591988
216.1230345 1.035775768

Name: +ve in-silico MS/MS by CFM-ID for KDLXKABUJHILER-UHFFFAOYSA-N
ID: KDLXKABUJHILER-UHFFFAOYSA-N
Comment: Energy2
Num peaks: 16
26.00252542 1.960043007
28.01817548 12.84193106
30.03382555 2.350827799
39.02292652 2.299278408
41.03857658 2.152105577
43.05422664 3.098818808
53.03857658 1.899295711
55.05422664 1.792556525
56.0130901 17.96801938
57.06987671 4.535180245
58.02874017 1.792406035
59.01275576 1.962860707
72.00800472 1.516280776
74.02365479 20.76223871
76.03930485 1.661580432
113.0960915 2.041521178

Name: +ve in-silico MS/MS by CFM-ID for PFDAOMKOWVVLEK-UHFFFAOYSA-N
ID: PFDAOMKOWVVLEK-UHFFFAOYSA-N
Comment: Energy0
Num peaks: 11
28.01817548 3.475723856
55.05422664 2.396626044
56.0130901 2.142952854
59.01275576 3.088662436
72.00800472 3.359855386
74.02365479 26.71481071
76.03930485 4.878192531
113.0960915 2.083076681
170.1175552 5.420299992
198.1124698 10.8314511
216.1230345 16.51171783

Name: +ve in-silico MS/MS by CFM-ID for PFDAOMKOWVVLEK-UHFFFAOYSA-N
ID: PFDAOMKOWVVLEK-UHFFFAOYSA-N
Comment: Energy1
Num peaks: 15
28.01817548 14.2357826
30.03382555 1.351641983
43.05422664 1.517443127
53.03857658 4.105190182
55.05422664 4.672941947
56.0130901 7.360898
57.06987671 3.106299207
58.02874017 1.923340153
59.01275576 2.719531149
74.02365479 29.37651625
76.03930485 1.380610822
113.0960915 2.247714691
141.0910061 1.741170792
170.1175552 2.377472312
198.1124698 1.891499099

Name: +ve in-silico MS/MS by CFM-ID for PFDAOMKOWVVLEK-UHFFFAOYSA-N
ID: PFDAOMKOWVVLEK-UHFFFAOYSA-N
Comment: Energy2
Num peaks: 15
26.00252542 1.929996332
28.01817548 12.64506939
30.03382555 2.31479055
39.02292652 2.268998385
41.03857658 2.298868868
43.05422664 2.859296725
53.03857658 3.769159492
55.05422664 8.579896185
56.0130901 17.68038701
57.06987671 3.083233823
58.02874017 1.68814784
59.01275576 1.756869565
72.00800472 1.245696647
74.02365479 17.12537635
113.0960915 1.696685902

Name: +ve in-silico MS/MS by CFM-ID for FYYCCHHVRMUMMW-UHFFFAOYSA-N
ID: FYYCCHHVRMUMMW-UHFFFAOYSA-N
Comment: Energy0
Num peaks: 11
28.01817548 3.046028224
56.0130901 1.865197728
59.01275576 2.943306798
72.00800472 3.309488978
74.02365479 25.49660562
76.03930485 4.719706409
152.1069905 2.340461761
170.1175552 3.64228017
180.1019051 2.970959712
198.1124698 18.71466713
216.1230345 12.63878929

Name: +ve in-silico MS/MS by CFM-ID for FYYCCHHVRMUMMW-UHFFFAOYSA-N
ID: FYYCCHHVRMUMMW-UHFFFAOYSA-N
Comment: Energy1
Num peaks: 17
28.01817548 14.49249701
30.03382555 1.376038616
39.02292652 1.526492117
41.03857658 2.482266568
55.05422664 1.904218599
56.0130901 7.483240824
58.02874017 1.928584548
59.01275576 2.96140984
74.02365479 30.9282972
76.03930485 1.635695499
113.0960915 1.792526827
123.0804414 1.530531148
141.0910061 1.547156833
152.1069905 2.176894889
170.1175552 2.232511942
180.1019051 1.604559675
198.1124698 3.181412253

Name: +ve in-silico MS/MS by CFM-ID for FYYCCHHVRMUMMW-UHFFFAOYSA-N
ID: FYYCCHHVRMUMMW-UHFFFAOYSA-N
Comment: Energy2
Num peaks: 17
26.00252542 1.955053236
28.01817548 12.8529749
30.03382555 2.353768446
39.02292652 1.868253557
41.03857658 3.600653135
43.05422664 2.77894155
51.02292652 1.678662339
53.03857658 1.589565112
55.05422664 3.567152532
56.0130901 17.91449099
58.02874017 1.799624801
59.01275576 1.942587713
72.00800472 1.42412643
74.02365479 19.37915738
76.03930485 1.479370939
95.08552677 2.239176118
113.0960915 1.66128908

Name: +ve in-silico MS/MS by CFM-ID for LPTHRKXTNHJJTJ-UHFFFAOYSA-N
ID: LPTHRKXTNHJJTJ-UHFFFAOYSA-N
Comment: Energy0
Num peaks: 10
28.01817548 3.064818405
59.01275576 2.967855569
72.00800472 3.341736444
74.02365479 25.87838847
76.03930485 4.734409555
152.1069905 2.371780581
170.1175552 3.699932537
180.1019051 3.014228767
198.1124698 18.94181874
216.1230345 12.83840947

Name: +ve in-silico MS/MS by CFM-ID for LPTHRKXTNHJJTJ-UHFFFAOYSA-N
ID: LPTHRKXTNHJJTJ-UHFFFAOYSA-N
Comment: Energy1
Num peaks: 17
28.01817548 14.73830279
30.03382555 1.399354666
41.03857658 1.540873281
55.05422664 1.951871556
56.0130901 7.619585421
58.02874017 1.962532339
59.01275576 3.009182165
74.02365479 31.54938648
76.03930485 1.647932261
95.08552677 1.350166191
113.0960915 1.856716655
123.0804414 1.492727545
141.0910061 1.55949731
152.1069905 2.236795555
170.1175552 2.304721986
180.1019051 1.654356472
198.1124698 3.27556872

Name: +ve in-silico MS/MS by CFM-ID for LPTHRKXTNHJJTJ-UHFFFAOYSA-N
ID: LPTHRKXTNHJJTJ-UHFFFAOYSA-N
Comment: Energy2
Num peaks: 18
26.00252542 1.96922723
28.01817548 12.90210481
30.03382555 2.361843132
39.02292652 2.516499213
41.03857658 3.272907827
51.02292652 1.687589186
53.03857658 1.651780863
55.05422664 3.970526687
56.0130901 18.04715939
58.02874017 1.766916835
59.01275576 1.937943511
72.00800472 1.433414431
74.02365479 19.59617837
76.03930485 1.452212317
95.08552677 2.307525907
97.10117684 0.9972599773
113.0960915 1.699204393
125.0960915 1.343308751

Name: +ve in-silico MS/MS by CFM-ID for BSGZKWNLFLXBEC-UHFFFAOYSA-N
ID: BSGZKWNLFLXBEC-UHFFFAOYSA-N
Comment: Energy0
Num peaks: 10
28.01817548 3.048242187
59.01275576 2.942830346
72.00800472 3.308279187
74.02365479 25.69542295
76.03930485 4.717739231
152.1069905 2.353193137
170.1175552 3.664503307
180.1019051 2.990782243
198.1124698 18.69499618
216.1230345 12.65716862

Name: +ve in-silico MS/MS by CFM-ID for BSGZKWNLFLXBEC-UHFFFAOYSA-N
ID: BSGZKWNLFLXBEC-UHFFFAOYSA-N
Comment: Energy1
Num peaks: 17
28.01817548 14.63931395
30.03382555 1.389978642
41.03857658 1.529312692
55.05422664 1.942365237
56.0130901 7.560064778
58.02874017 1.970979881
59.01275576 2.99250429
74.02365479 31.67653647
76.03930485 1.653637533
95.08552677 1.32185964
113.0960915 1.831556838
123.0804414 1.481032336
141.0910061 1.549274376
152.1069905 2.239842127
170.1175552 2.29713442
180.1019051 1.640921725
198.1124698 3.236445048

Name: +ve in-silico MS/MS by CFM-ID for BSGZKWNLFLXBEC-UHFFFAOYSA-N
ID: BSGZKWNLFLXBEC-UHFFFAOYSA-N
Comment: Energy2
Num peaks: 18
26.00252542 1.955016431
28.01817548 12.85273294
30.03382555 2.353724136
39.02292652 2.317008046
41.03857658 2.978373033
51.02292652 1.677041045
53.03857658 1.625843334
55.05422664 4.076143581
56.0130901 17.91692326
58.02874017 1.816705566
59.01275576 1.941985129
72.00800472 1.423183965
74.02365479 19.75856452
76.03930485 1.478289644
95.08552677 2.240156423
97.10117684 0.9906304798
113.0960915 1.684127219
125.0960915 1.334177662

Name: +ve in-silico MS/MS by CFM-ID for LBCKGYHWCVLTLE-UHFFFAOYSA-N
ID: LBCKGYHWCVLTLE-UHFFFAOYSA-N
Comment: Energy0
Num peaks: 6
59.01275576 6.819076793
152.1069905 3.771752537
170.1175552 6.837591502
180.1019051 5.063462839
198.1124698 34.16079246
216.1230345 23.48420915

Name: +ve in-silico MS/MS by CFM-ID for LBCKGYHWCVLTLE-UHFFFAOYSA-N
ID: LBCKGYHWCVLTLE-UHFFFAOYSA-N
Comment: Energy1
Num peaks: 31
41.03857658 1.270569561
43.05422664 4.526639348
45.06987671 1.70225953
55.05422664 1.161726318
58.02874017 0.9447813782
59.01275576 10.40837589
73.06479133 1.077485565
76.03930485 1.905307542
82.02874017 0.8069663829
96.04439023 1.247761408
98.0600403 0.8453486397
113.0960915 0.8136156459
123.0804414 1.64591673
124.0393049 0.8208571505
126.0549549 1.141373889
128.0342195 1.49702364
141.0910061 1.163084101
142.0498695 1.845297441
142.1226406 1.296488709
152.1069905 5.892560266
154.0498695 1.141323737
154.1226406 1.783330475
166.086255 1.075803073
168.1019051 1.11847648
170.1175552 8.115435219
172.1332052 0.8253957945
180.1019051 5.247229969
184.0968197 0.8208538339
186.1124698 1.124414789
198.1124698 11.62454879
216.1230345 4.640667547

Name: +ve in-silico MS/MS by CFM-ID for LBCKGYHWCVLTLE-UHFFFAOYSA-N
ID: LBCKGYHWCVLTLE-UHFFFAOYSA-N
Comment: Energy2
Num peaks: 31
28.01817548 4.402101541
39.02292652 5.371762515
41.00219107 1.214551657
41.03857658 3.935736478
43.05422664 10.09396972
45.06987671 2.747576747
55.05422664 0.9881061757
58.02874017 3.237040746
59.01275576 6.296423638
67.01784114 1.158915216
69.06987671 1.049896123
73.06479133 0.7921416687
74.02365479 0.7335384144
76.03930485 5.253356884
81.06987671 0.8806745704
82.02874017 1.086380536
83.08552677 2.182983065
85.10117684 2.284056379
96.04439023 2.531398405
98.0600403 0.8376212216
101.0960915 1.274535329
113.0960915 3.279397816
114.0549549 1.606457628
123.0804414 1.251008775
125.0960915 0.8569046167
126.0549549 1.134496866
142.1226406 1.345279847
152.1069905 2.323293319
154.1226406 0.9781028727
170.1175552 1.971703486
180.1019051 0.7694419511

Name: +ve in-silico MS/MS by CFM-ID for ZRSVXMIWKPRFQW-UHFFFAOYSA-N
ID: ZRSVXMIWKPRFQW-UHFFFAOYSA-N
Comment: Energy0
Num peaks: 10
28.01817548 3.094771069
59.01275576 3.031132776
72.00800472 3.414769683
74.02365479 26.00880649
76.03930485 4.796576438
152.1069905 2.413995592
170.1175552 3.733318171
180.1019051 3.03260697
198.1124698 19.25474473
216.1230345 13.09057688

Name: +ve in-silico MS/MS by CFM-ID for ZRSVXMIWKPRFQW-UHFFFAOYSA-N
ID: ZRSVXMIWKPRFQW-UHFFFAOYSA-N
Comment: Energy1
Num peaks: 15
28.01817548 15.43364123
30.03382555 1.465374824
43.05422664 2.122919574
56.0130901 8.016500803
58.02874017 2.10413498
59.01275576 3.209567423
74.02365479 31.62413814
76.03930485 1.530505599
123.0804414 1.74948904
141.0910061 1.779417595
152.1069905 2.625036959
170.1175552 2.596047909
180.1019051 1.78350156
198.1124698 3.560332054
216.1230345 1.1885524

Name: +ve in-silico MS/MS by CFM-ID for ZRSVXMIWKPRFQW-UHFFFAOYSA-N
ID: ZRSVXMIWKPRFQW-UHFFFAOYSA-N
Comment: Energy2
Num peaks: 16
26.00252542 2.041733825
28.01817548 13.37715801
30.03382555 2.448805775
39.02292652 3.438650558
41.03857658 2.391853827
43.05422664 5.507028609
45.06987671 1.103238738
56.0130901 19.19342287
58.02874017 1.879076452
59.01275576 2.128021404
72.00800472 1.673257763
74.02365479 19.54889554
76.03930485 1.485083648
95.08552677 1.925719811
113.0960915 1.269926589
125.0960915 1.416372469

Name: +ve in-silico MS/MS by CFM-ID for NNNUTXBVDQGRDM-UHFFFAOYSA-N
ID: NNNUTXBVDQGRDM-UHFFFAOYSA-N
Comment: Energy0
Num peaks: 10
28.01817548 3.051085496
59.01275576 2.952382958
72.00800472 3.330986638
74.02365479 25.7713386
76.03930485 4.738907131
152.1069905 2.379652696
170.1175552 3.696188819
180.1019051 3.011763296
198.1124698 18.84448943
216.1230345 12.72361395

Name: +ve in-silico MS/MS by CFM-ID for NNNUTXBVDQGRDM-UHFFFAOYSA-N
ID: NNNUTXBVDQGRDM-UHFFFAOYSA-N
Comment: Energy1
Num peaks: 15
28.01817548 15.02613363
43.05422664 2.084594967
56.0130901 7.770659947
58.02874017 2.053940086
59.01275576 3.074933099
74.02365479 31.7922155
76.03930485 1.550819457
95.08552677 1.555857331
113.0960915 2.091133918
123.0804414 1.686521056
141.0910061 1.726037549
152.1069905 2.512870475
170.1175552 2.542177053
180.1019051 1.735162631
198.1124698 3.410798342

Name: +ve in-silico MS/MS by CFM-ID for NNNUTXBVDQGRDM-UHFFFAOYSA-N
ID: NNNUTXBVDQGRDM-UHFFFAOYSA-N
Comment: Energy2
Num peaks: 16
26.00252542 1.96998807
28.01817548 12.90708973
30.03382555 2.362755665
39.02292652 4.107582409
41.03857658 2.332202419
43.05422664 5.063510905
45.06987671 1.257113644
56.0130901 18.05855954
58.02874017 1.797080146
59.01275576 1.939286523
72.00800472 1.428317292
74.02365479 20.17946655
76.03930485 1.533965028
95.08552677 2.948840972
113.0960915 1.920526665
125.0960915 1.345597311

Name: +ve in-silico MS/MS by CFM-ID for JKPSZHUBXXECMA-UHFFFAOYSA-N
ID: JKPSZHUBXXECMA-UHFFFAOYSA-N
Comment: Energy0
Num peaks: 11
28.01817548 3.479932969
56.0130901 2.147807122
59.01275576 3.137879306
72.00800472 3.409326838
74.02365479 27.37944207
76.03930485 4.953578472
113.0960915 2.212919909
142.0498695 1.278461161
170.1175552 5.560912872
198.1124698 11.1464428
216.1230345 16.55173354

Name: +ve in-silico MS/MS by CFM-ID for JKPSZHUBXXECMA-UHFFFAOYSA-N
ID: JKPSZHUBXXECMA-UHFFFAOYSA-N
Comment: Energy1
Num peaks: 15
28.01817548 14.86531675
30.03382555 1.411414235
41.03857658 1.879887302
43.05422664 4.509560486
45.06987671 1.465344777
56.0130901 7.698381422
58.02874017 2.279129849
59.01275576 2.969445714
71.04914126 1.183315703
74.02365479 30.52058237
76.03930485 1.409962124
113.0960915 2.82129634
141.0910061 2.068541423
170.1175552 2.981575032
198.1124698 2.315792551

Name: +ve in-silico MS/MS by CFM-ID for JKPSZHUBXXECMA-UHFFFAOYSA-N
ID: JKPSZHUBXXECMA-UHFFFAOYSA-N
Comment: Energy2
Num peaks: 14
26.00252542 1.946750357
28.01817548 12.75483945
30.03382555 2.334884919
39.02292652 2.415798566
41.03857658 3.793281009
43.05422664 6.665828612
56.0130901 17.8473189
58.02874017 1.788804519
59.01275576 1.931643301
72.00800472 1.458345761
74.02365479 21.66655626
76.03930485 1.566253204
95.08552677 1.799674985
113.0960915 2.27570449

Name: +ve in-silico MS/MS by CFM-ID for GEWWIDJOSLRKMC-UHFFFAOYSA-N
ID: GEWWIDJOSLRKMC-UHFFFAOYSA-N
Comment: Energy0
Num peaks: 11
28.01817548 3.486988652
41.03857658 2.43562605
56.0130901 2.149316496
59.01275576 3.098802841
72.00800472 3.347964334
74.02365479 26.87237638
76.03930485 4.89706592
113.0960915 2.17544998
170.1175552 5.421963699
198.1124698 10.80470569
216.1230345 16.61891999

Name: +ve in-silico MS/MS by CFM-ID for GEWWIDJOSLRKMC-UHFFFAOYSA-N
ID: GEWWIDJOSLRKMC-UHFFFAOYSA-N
Comment: Energy1
Num peaks: 15
28.01817548 14.4326641
30.03382555 1.370335251
39.02292652 4.188170553
41.03857658 4.917340745
43.05422664 3.27094976
56.0130901 7.458172548
58.02874017 1.819561732
59.01275576 2.750959579
71.04914126 1.237738252
74.02365479 30.14672316
76.03930485 1.250968932
113.0960915 2.343986454
141.0910061 1.760991905
170.1175552 2.247690184
198.1124698 1.813000216

Name: +ve in-silico MS/MS by CFM-ID for GEWWIDJOSLRKMC-UHFFFAOYSA-N
ID: GEWWIDJOSLRKMC-UHFFFAOYSA-N
Comment: Energy2
Num peaks: 12
26.00252542 1.922977401
28.01817548 12.59908233
30.03382555 2.306372215
39.02292652 4.547125422
41.03857658 11.21505058
43.05422664 4.847020497
56.0130901 17.61325628
58.02874017 1.621177164
59.01275576 1.742026339
74.02365479 18.74522532
95.08552677 1.373178057
113.0960915 1.807215463

Name: +ve in-silico MS/MS by CFM-ID for KBXQZANBYPQWLX-UHFFFAOYSA-N
ID: KBXQZANBYPQWLX-UHFFFAOYSA-N
Comment: Energy0
Num peaks: 10
28.01817548 3.075852569
59.01275576 2.980827537
72.00800472 3.341492705
74.02365479 25.99490565
76.03930485 4.749327215
152.1069905 2.368989642
170.1175552 3.705875544
180.1019051 3.007077493
198.1124698 19.01995486
216.1230345 12.93101928

Name: +ve in-silico MS/MS by CFM-ID for KBXQZANBYPQWLX-UHFFFAOYSA-N
ID: KBXQZANBYPQWLX-UHFFFAOYSA-N
Comment: Energy1
Num peaks: 15
28.01817548 15.09600805
41.03857658 2.153476713
56.0130901 7.803633929
58.02874017 1.991178544
59.01275576 3.088100022
74.02365479 31.859292
76.03930485 1.459320733
95.08552677 1.570503067
113.0960915 2.057470503
123.0804414 1.729204901
141.0910061 1.69633247
152.1069905 2.315220055
170.1175552 2.392179113
180.1019051 1.676265141
198.1124698 3.374305232

Name: +ve in-silico MS/MS by CFM-ID for KBXQZANBYPQWLX-UHFFFAOYSA-N
ID: KBXQZANBYPQWLX-UHFFFAOYSA-N
Comment: Energy2
Num peaks: 15
26.00252542 1.976837656
28.01817548 12.95196728
30.03382555 2.370970892
39.02292652 1.995446111
41.03857658 6.909052954
43.05422664 2.111969022
56.0130901 18.11649887
58.02874017 1.772497021
59.01275576 1.945496249
72.00800472 1.317029018
74.02365479 20.73351571
76.03930485 1.149897267
95.08552677 3.434105453
113.0960915 1.980785946
125.0960915 1.348500205

Name: +ve in-silico MS/MS by CFM-ID for BQQSSBVFPYJUEZ-UHFFFAOYSA-N
ID: BQQSSBVFPYJUEZ-UHFFFAOYSA-N
Comment: Energy0
Num peaks: 10
28.01817548 3.054587479
59.01275576 2.95320404
72.00800472 3.30869512
74.02365479 25.88588714
76.03930485 4.679292241
152.1069905 2.348631578
170.1175552 3.668746274
180.1019051 2.984185135
198.1124698 18.77660908
216.1230345 12.75283861

Name: +ve in-silico MS/MS by CFM-ID for BQQSSBVFPYJUEZ-UHFFFAOYSA-N
ID: BQQSSBVFPYJUEZ-UHFFFAOYSA-N
Comment: Energy1
Num peaks: 16
28.01817548 15.02075882
30.03382555 1.426172961
41.03857658 2.263439722
56.0130901 7.764735069
58.02874017 1.981253094
59.01275576 3.070726867
74.02365479 32.07735768
76.03930485 1.392124283
95.08552677 1.364819996
113.0960915 1.900050144
123.0804414 1.720549652
141.0910061 1.686313284
152.1069905 2.302850095
170.1175552 2.376668063
180.1019051 1.667383845
198.1124698 3.347210123

Name: +ve in-silico MS/MS by CFM-ID for BQQSSBVFPYJUEZ-UHFFFAOYSA-N
ID: BQQSSBVFPYJUEZ-UHFFFAOYSA-N
Comment: Energy2
Num peaks: 16
26.00252542 1.966412052
28.01817548 12.88366016
30.03382555 2.358466676
39.02292652 2.439915075
41.03857658 6.677356023
43.05422664 2.449327384
44.99710569 0.9167499363
56.0130901 18.02095463
58.02874017 1.763149084
59.01275576 1.935337888
72.00800472 1.310248096
74.02365479 21.10674363
76.03930485 1.026957442
95.08552677 2.339645426
113.0960915 1.723346841
125.0960915 1.341954467

Name: +ve in-silico MS/MS by CFM-ID for NGDWNTKKOJUUGD-UHFFFAOYSA-N
ID: NGDWNTKKOJUUGD-UHFFFAOYSA-N
Comment: Energy0
Num peaks: 7
59.01275576 6.771889641
152.1069905 3.711743991
170.1175552 6.746341248
180.1019051 5.003408269
186.1124698 1.314365345
198.1124698 33.70903071
216.1230345 23.21510825

Name: +ve in-silico MS/MS by CFM-ID for NGDWNTKKOJUUGD-UHFFFAOYSA-N
ID: NGDWNTKKOJUUGD-UHFFFAOYSA-N
Comment: Energy1
Num peaks: 31
41.03857658 1.318180774
58.02874017 0.9868639854
59.01275576 10.61574411
59.04914126 1.15464839
69.06987671 0.7540957032
76.03930485 1.90464511
87.08044139 0.8141722546
96.04439023 0.7963844114
110.0600403 1.303987412
112.0756904 0.8862949587
113.0960915 0.8797002192
114.0185694 1.444593293
123.0804414 1.730731081
138.0549549 0.8425872196
140.070605 0.8837375667
141.0910061 1.255731606
142.0498695 1.497020487
142.1226406 1.39146911
152.1069905 6.239526002
154.1226406 1.891545776
156.0655196 1.832221239
158.0811697 0.6701537521
166.086255 1.1246909
168.1019051 1.219813004
170.1175552 8.551342429
172.1332052 0.8364446239
180.1019051 5.457837293
184.0968197 0.8620330025
186.1124698 1.205922674
198.1124698 11.97699731
216.1230345 4.853610777

Name: +ve in-silico MS/MS by CFM-ID for NGDWNTKKOJUUGD-UHFFFAOYSA-N
ID: NGDWNTKKOJUUGD-UHFFFAOYSA-N
Comment: Energy2
Num peaks: 31
28.01817548 4.421921675
39.02292652 1.554791831
41.00219107 1.37266128
41.03857658 3.85163691
43.05422664 2.468372263
55.05422664 1.326204912
58.02874017 3.273538089
59.01275576 6.760471731
59.04914126 1.503254799
65.03857658 0.8587333125
67.05422664 1.277031404
68.0130901 1.523289035
69.06987671 2.050557238
76.03930485 5.255762361
81.0334912 1.337880339
83.04914126 0.9904869666
83.08552677 1.473787816
85.10117684 1.668431734
86.02365479 0.9722108482
87.08044139 1.248165897
96.04439023 1.808473574
101.0960915 1.0317452
110.0600403 2.149771382
113.0960915 3.544607259
114.0549549 1.076754256
123.0804414 1.274594883
128.070605 1.490388892
142.1226406 1.419780662
152.1069905 2.264588629
154.1226406 1.164258586
170.1175552 1.993652843

Name: +ve in-silico MS/MS by CFM-ID for AAMIEIRENMGSFA-UHFFFAOYSA-N
ID: AAMIEIRENMGSFA-UHFFFAOYSA-N
Comment: Energy0
Num peaks: 10
28.01817548 3.078613869
59.01275576 3.006563878
72.00800472 3.384856787
74.02365479 25.91004283
76.03930485 4.753491245
152.1069905 2.39553034
170.1175552 3.707761397
180.1019051 3.020250908
198.1124698 19.00904161
216.1230345 12.95424696

Name: +ve in-silico MS/MS by CFM-ID for AAMIEIRENMGSFA-UHFFFAOYSA-N
ID: AAMIEIRENMGSFA-UHFFFAOYSA-N
Comment: Energy1
Num peaks: 14
28.01817548 15.62666056
30.03382555 1.483701392
56.0130901 8.119008612
58.02874017 2.156306711
59.01275576 3.252303799
74.02365479 32.03784151
76.03930485 1.552902365
123.0804414 1.817802136
141.0910061 1.849386219
152.1069905 2.749056361
170.1175552 2.707894143
180.1019051 1.828601329
198.1124698 3.637173881
216.1230345 1.218467332

Name: +ve in-silico MS/MS by CFM-ID for AAMIEIRENMGSFA-UHFFFAOYSA-N
ID: AAMIEIRENMGSFA-UHFFFAOYSA-N
Comment: Energy2
Num peaks: 19
26.00252542 2.079300812
28.01817548 13.62329172
30.03382555 2.493862704
39.02292652 1.258217681
41.03857658 2.475023709
44.99710569 0.9694542891
53.03857658 2.418024887
55.05422664 1.786767485
56.0130901 19.55622341
58.02874017 1.94955001
59.01275576 2.164629315
69.06987671 0.949557748
72.00800472 1.699925042
74.02365479 20.01903123
76.03930485 1.507668638
83.08552677 1.043228007
95.08552677 1.427304184
113.0960915 1.2259791
125.0960915 1.43378055

Name: +ve in-silico MS/MS by CFM-ID for YJAKETZIMWSAQN-UHFFFAOYSA-N
ID: YJAKETZIMWSAQN-UHFFFAOYSA-N
Comment: Energy0
Num peaks: 10
28.01817548 3.053895924
59.01275576 2.952282795
72.00800472 3.307596856
74.02365479 25.7580228
76.03930485 4.703769914
152.1069905 2.386406483
170.1175552 3.676594233
180.1019051 3.000278412
198.1124698 18.78745227
216.1230345 12.7470648

Name: +ve in-silico MS/MS by CFM-ID for YJAKETZIMWSAQN-UHFFFAOYSA-N
ID: YJAKETZIMWSAQN-UHFFFAOYSA-N
Comment: Energy1
Num peaks: 15
28.01817548 15.29033671
30.03382555 1.451768519
56.0130901 7.911436889
58.02874017 2.087558259
59.01275576 3.134742134
74.02365479 31.86610111
76.03930485 1.5078215
95.08552677 1.370005475
113.0960915 1.985059347
123.0804414 1.804481625
141.0910061 1.808373673
152.1069905 2.682519008
170.1175552 2.62541891
180.1019051 1.763768634
198.1124698 3.499285548

Name: +ve in-silico MS/MS by CFM-ID for YJAKETZIMWSAQN-UHFFFAOYSA-N
ID: YJAKETZIMWSAQN-UHFFFAOYSA-N
Comment: Energy2
Num peaks: 18
26.00252542 2.03401343
28.01817548 13.32657505
30.03382555 2.439546121
39.02292652 2.273848853
41.03857658 2.149700825
44.99710569 0.9483099983
53.03857658 3.228009168
55.05422664 2.15199399
56.0130901 18.82958099
58.02874017 1.867212693
59.01275576 2.002607073
72.00800472 1.356482618
74.02365479 19.81802008
76.03930485 1.447768723
95.08552677 2.103042078
97.10117684 1.034473204
113.0960915 1.831071742
125.0960915 1.38856473

Name: +ve in-silico MS/MS by CFM-ID for CZJHTBIDGHMPJQ-UHFFFAOYSA-N
ID: CZJHTBIDGHMPJQ-UHFFFAOYSA-N
Comment: Energy0
Num peaks: 10
28.01817548 3.037081064
59.01275576 2.932586369
72.00800472 3.284629215
74.02365479 25.7431421
76.03930485 4.670770151
152.1069905 2.390575726
170.1175552 3.667313437
180.1019051 3.007372516
198.1124698 18.66508603
216.1230345 12.60707966

Name: +ve in-silico MS/MS by CFM-ID for CZJHTBIDGHMPJQ-UHFFFAOYSA-N
ID: CZJHTBIDGHMPJQ-UHFFFAOYSA-N
Comment: Energy1
Num peaks: 15
28.01817548 15.18560645
30.03382555 1.441824716
56.0130901 7.858766962
58.02874017 2.107207614
59.01275576 3.111538043
74.02365479 32.33081349
76.03930485 1.495320779
95.08552677 1.369298082
113.0960915 1.987375586
123.0804414 1.716564378
141.0910061 1.775090014
152.1069905 2.710536244
170.1175552 2.641325366
180.1019051 1.78309708
198.1124698 3.488889718

Name: +ve in-silico MS/MS by CFM-ID for CZJHTBIDGHMPJQ-UHFFFAOYSA-N
ID: CZJHTBIDGHMPJQ-UHFFFAOYSA-N
Comment: Energy2
Num peaks: 18
26.00252542 1.997956378
28.01817548 13.09033422
30.03382555 2.396300172
39.02292652 1.705786657
41.03857658 2.545810016
44.99710569 0.9314762082
53.03857658 3.38342775
55.05422664 2.047829806
56.0130901 18.50245754
58.02874017 1.872906548
59.01275576 1.966804067
72.00800472 1.331946508
74.02365479 20.98131859
76.03930485 1.421540693
95.08552677 2.069057338
97.10117684 1.008923173
113.0960915 1.827617601
125.0960915 1.363949578

Name: +ve in-silico MS/MS by CFM-ID for CYGQJLQHWWNYGT-UHFFFAOYSA-N
ID: CYGQJLQHWWNYGT-UHFFFAOYSA-N
Comment: Energy0
Num peaks: 10
28.01817548 3.50493726
56.0130901 2.166917251
59.01275576 3.168309978
72.00800472 3.419327853
74.02365479 27.57049279
76.03930485 5.002553287
113.0960915 2.184419442
170.1175552 5.630107254
198.1124698 11.33996326
216.1230345 16.79044574

Name: +ve in-silico MS/MS by CFM-ID for CYGQJLQHWWNYGT-UHFFFAOYSA-N
ID: CYGQJLQHWWNYGT-UHFFFAOYSA-N
Comment: Energy1
Num peaks: 15
28.01817548 15.6248424
30.03382555 1.609339467
55.01784114 0.904166236
56.0130901 8.102010922
57.0334912 1.096615447
58.02874017 2.529078552
59.01275576 3.142977387
74.02365479 32.03390476
76.03930485 1.498938719
83.04914126 0.993170564
113.0960915 2.991924731
141.0910061 2.376855033
170.1175552 3.391986511
198.1124698 2.606298387
216.1230345 1.218183811

Name: +ve in-silico MS/MS by CFM-ID for CYGQJLQHWWNYGT-UHFFFAOYSA-N
ID: CYGQJLQHWWNYGT-UHFFFAOYSA-N
Comment: Energy2
Num peaks: 17
26.00252542 1.996199785
28.01817548 13.07882527
30.03382555 2.401963026
41.03857658 3.178577607
43.05422664 1.350816074
44.99710569 0.930656137
53.03857658 1.064713894
55.05422664 3.040923113
56.0130901 18.4918929
58.02874017 1.904652589
59.01275576 1.993277251
72.00800472 1.369479683
74.02365479 22.80341578
76.03930485 1.615089633
83.04914126 1.87686098
95.08552677 1.418641487
113.0960915 2.263386822

Name: +ve in-silico MS/MS by CFM-ID for SPLMGKCLQFSYBB-UHFFFAOYSA-N
ID: SPLMGKCLQFSYBB-UHFFFAOYSA-N
Comment: Energy0
Num peaks: 11
28.01817548 3.493806101
56.0130901 2.157906601
59.01275576 3.11097927
72.00800472 3.356728187
74.02365479 27.37780762
76.03930485 4.909952059
113.0960915 2.081590064
141.0910061 1.147831613
170.1175552 5.520400273
198.1124698 11.00424072
216.1230345 16.68396718

Name: +ve in-silico MS/MS by CFM-ID for SPLMGKCLQFSYBB-UHFFFAOYSA-N
ID: SPLMGKCLQFSYBB-UHFFFAOYSA-N
Comment: Energy1
Num peaks: 19
28.01817548 15.3735665
30.03382555 1.459670921
56.0130901 7.954510882
57.0334912 0.9689860109
58.02874017 2.100324384
59.01275576 2.954836133
71.04914126 0.9258157467
74.02365479 32.19468925
76.03930485 1.352286673
85.06479133 1.101455894
113.0960915 2.162050944
114.0913404 0.7687934946
123.0804414 0.9232653244
141.0910061 2.207495078
143.1066561 0.8199978543
170.1175552 2.703911338
172.1332052 0.7830393413
198.1124698 2.109880308
216.1230345 1.179317639

Name: +ve in-silico MS/MS by CFM-ID for SPLMGKCLQFSYBB-UHFFFAOYSA-N
ID: SPLMGKCLQFSYBB-UHFFFAOYSA-N
Comment: Energy2
Num peaks: 20
26.00252542 2.012987853
27.02292652 0.9252007114
28.01817548 13.18881838
30.03382555 2.414328557
39.02292652 1.211361536
41.03857658 2.911655549
43.05422664 1.386999977
44.99710569 0.9384937831
53.03857658 1.324450145
55.05422664 3.643859994
56.0130901 18.62975257
57.06987671 1.792083321
58.02874017 1.815354594
59.01275576 1.841458524
72.00800472 1.158567181
74.02365479 20.64621616
76.03930485 1.094025427
95.08552677 1.05329858
113.0960915 1.895798069
125.0960915 1.03012317

Name: +ve in-silico MS/MS by CFM-ID for ZMMRHXRFSSGDSF-UHFFFAOYSA-N
ID: ZMMRHXRFSSGDSF-UHFFFAOYSA-N
Comment: Energy0
Num peaks: 10
28.01817548 3.053898436
59.01275576 2.94988866
72.00800472 3.304287274
74.02365479 25.87570893
76.03930485 4.672770042
152.1069905 2.351099916
170.1175552 3.675525856
180.1019051 2.990989891
198.1124698 18.73043228
216.1230345 12.74708577

Name: +ve in-silico MS/MS by CFM-ID for ZMMRHXRFSSGDSF-UHFFFAOYSA-N
ID: ZMMRHXRFSSGDSF-UHFFFAOYSA-N
Comment: Energy1
Num peaks: 15
28.01817548 15.21141205
30.03382555 1.444274875
56.0130901 7.864330043
58.02874017 2.030545663
59.01275576 3.118273504
74.02365479 32.5507389
76.03930485 1.420541935
95.08552677 1.261425042
113.0960915 1.856709986
123.0804414 1.728083135
141.0910061 1.728135017
152.1069905 2.430469064
170.1175552 2.488371335
180.1019051 1.713850883
198.1124698 3.447934808

Name: +ve in-silico MS/MS by CFM-ID for ZMMRHXRFSSGDSF-UHFFFAOYSA-N
ID: ZMMRHXRFSSGDSF-UHFFFAOYSA-N
Comment: Energy2
Num peaks: 19
26.00252542 1.98623605
28.01817548 13.01354426
30.03382555 2.382243097
39.02292652 1.308354542
41.03857658 2.38755798
43.05422664 1.090026365
44.99710569 0.9260045721
53.03857658 1.546132465
55.05422664 3.358741734
56.0130901 18.20667981
57.06987671 1.617767914
58.02874017 1.807271404
59.01275576 1.955188611
72.00800472 1.324007122
74.02365479 21.46759733
76.03930485 1.037943296
95.08552677 1.900175303
113.0960915 1.687063775
125.0960915 1.356008448

Name: +ve in-silico MS/MS by CFM-ID for ZWSYNMIHTCQVON-UHFFFAOYSA-N
ID: ZWSYNMIHTCQVON-UHFFFAOYSA-N
Comment: Energy0
Num peaks: 6
59.01275576 6.085157027
152.1069905 4.575095314
170.1175552 4.80118048
180.1019051 6.311004869
198.1124698 44.06179912
216.1230345 14.6189366

Name: +ve in-silico MS/MS by CFM-ID for ZWSYNMIHTCQVON-UHFFFAOYSA-N
ID: ZWSYNMIHTCQVON-UHFFFAOYSA-N
Comment: Energy1
Num peaks: 29
53.03857658 0.7817411992
55.05422664 1.043877964
58.02874017 0.7984304953
59.01275576 10.26714674
67.05422664 0.5663542776
69.06987671 1.05452593
73.06479133 0.5676047036
76.03930485 1.794089366
83.08552677 0.6889075608
110.0600403 0.5985130038
113.0960915 0.5979851916
114.0185694 1.520944693
116.0342195 0.7079642036
123.0804414 2.725007477
141.0910061 0.9286416035
142.0498695 0.8172266141
142.1226406 0.963514168
152.1069905 9.317107146
154.1226406 2.169395679
156.0655196 1.43588654
166.086255 1.448178999
168.1019051 1.792975155
170.1175552 7.504235528
172.1332052 0.6078892718
180.1019051 8.211606986
184.0968197 0.627938169
186.1124698 0.8776264351
198.1124698 15.73474327
216.1230345 4.045030124

Name: +ve in-silico MS/MS by CFM-ID for ZWSYNMIHTCQVON-UHFFFAOYSA-N
ID: ZWSYNMIHTCQVON-UHFFFAOYSA-N
Comment: Energy2
Num peaks: 31
28.01817548 3.805521659
41.00219107 1.027440512
41.03857658 2.583584357
43.05422664 1.453054448
53.03857658 1.682591456
55.05422664 3.089815023
57.06987671 1.007034097
58.02874017 2.704851134
59.01275576 6.405485153
67.05422664 1.200354271
68.0130901 1.455207401
69.06987671 1.919110937
76.03930485 4.516783265
79.05422664 0.9205590101
81.06987671 1.312418713
83.08552677 2.703916435
85.10117684 2.624206098
110.0600403 1.470555857
113.0960915 2.93872772
114.0185694 1.057197094
123.0804414 2.36376378
124.0756904 1.295936472
125.0960915 0.9157178253
142.1226406 1.095960938
152.1069905 4.833017911
154.086255 1.061762902
154.1226406 1.684563836
168.1019051 1.47079327
170.1175552 3.542646429
180.1019051 1.565551621
198.1124698 1.061470876

Name: +ve in-silico MS/MS by CFM-ID for BTQMNEMSSZOMIF-UHFFFAOYSA-N
ID: BTQMNEMSSZOMIF-UHFFFAOYSA-N
Comment: Energy0
Num peaks: 10
28.01817548 2.583232456
59.01275576 2.690831693
72.00800472 3.187941041
74.02365479 24.7742826
76.03930485 4.512535437
152.1069905 3.044359083
170.1175552 2.424828133
180.1019051 3.758566914
198.1124698 25.81325289
216.1230345 9.090015094

Name: +ve in-silico MS/MS by CFM-ID for BTQMNEMSSZOMIF-UHFFFAOYSA-N
ID: BTQMNEMSSZOMIF-UHFFFAOYSA-N
Comment: Energy1
Num peaks: 12
28.01817548 14.94850487
56.0130901 7.743188211
58.02874017 1.896798965
59.01275576 3.199590269
74.02365479 33.1881885
76.03930485 1.637303851
123.0804414 2.289774865
125.0960915 1.487786752
152.1069905 4.292318807
170.1175552 2.13416556
180.1019051 3.211874697
198.1124698 4.682689952

Name: +ve in-silico MS/MS by CFM-ID for BTQMNEMSSZOMIF-UHFFFAOYSA-N
ID: BTQMNEMSSZOMIF-UHFFFAOYSA-N
Comment: Energy2
Num peaks: 19
26.00252542 1.91540515
28.01817548 12.59231916
30.03382555 2.306034497
41.03857658 1.246135444
53.03857658 1.217037199
55.05422664 1.408184939
56.0130901 18.01667637
58.02874017 1.87383242
59.01275576 2.075951603
67.05422664 1.385954986
69.06987671 1.162837698
72.00800472 1.872553638
74.02365479 22.63445366
76.03930485 1.398883142
83.08552677 1.527712623
95.08552677 2.758184328
97.10117684 1.460652668
125.0960915 1.947252244
152.1069905 1.710965494

Name: +ve in-silico MS/MS by CFM-ID for KRIBVCCEURGKBW-UHFFFAOYSA-N
ID: KRIBVCCEURGKBW-UHFFFAOYSA-N
Comment: Energy0
Num peaks: 10
28.01817548 2.569883118
59.01275576 2.646847232
72.00800472 3.122817114
74.02365479 24.61416018
76.03930485 4.47003959
152.1069905 3.021115209
170.1175552 2.407993901
180.1019051 3.728130238
198.1124698 25.4796067
216.1230345 8.996309128

Name: +ve in-silico MS/MS by CFM-ID for KRIBVCCEURGKBW-UHFFFAOYSA-N
ID: KRIBVCCEURGKBW-UHFFFAOYSA-N
Comment: Energy1
Num peaks: 13
28.01817548 14.6703789
56.0130901 7.570334541
58.02874017 1.84439192
59.01275576 3.085322283
74.02365479 32.8485629
76.03930485 1.585780951
95.08552677 2.126711228
113.0960915 1.452095314
123.0804414 2.29028694
152.1069905 4.164917954
170.1175552 2.066935485
180.1019051 3.103278888
198.1124698 4.488871949

Name: +ve in-silico MS/MS by CFM-ID for KRIBVCCEURGKBW-UHFFFAOYSA-N
ID: KRIBVCCEURGKBW-UHFFFAOYSA-N
Comment: Energy2
Num peaks: 18
26.00252542 1.884206647
28.01817548 12.38721294
30.03382555 2.268473344
53.03857658 1.816324531
55.05422664 1.749699029
56.0130901 17.2744947
58.02874017 1.790772011
59.01275576 1.918894917
67.05422664 1.685856561
69.06987671 1.183067639
72.00800472 1.530980818
74.02365479 21.94672803
76.03930485 1.336098708
95.08552677 4.318170834
97.10117684 2.010586925
113.0960915 1.463835567
125.0960915 1.851596807
152.1069905 1.612865626

Name: +ve in-silico MS/MS by CFM-ID for MZHCDUJLCXEEHT-UHFFFAOYSA-N
ID: MZHCDUJLCXEEHT-UHFFFAOYSA-N
Comment: Energy0
Num peaks: 10
28.01817548 2.568360999
59.01275576 2.644632981
72.00800472 3.120073902
74.02365479 24.6150515
76.03930485 4.46605787
152.1069905 3.018746587
170.1175552 2.405877365
180.1019051 3.725616062
198.1124698 25.45043633
216.1230345 8.985655412

Name: +ve in-silico MS/MS by CFM-ID for MZHCDUJLCXEEHT-UHFFFAOYSA-N
ID: MZHCDUJLCXEEHT-UHFFFAOYSA-N
Comment: Energy1
Num peaks: 13
28.01817548 14.63370797
56.0130901 7.551411293
58.02874017 1.839781571
59.01275576 3.076068909
74.02365479 32.95217183
76.03930485 1.57988449
95.08552677 2.109148913
113.0960915 1.444586141
123.0804414 2.314865993
152.1069905 4.153445784
170.1175552 2.060069739
180.1019051 3.09484908
198.1124698 4.468424693

Name: +ve in-silico MS/MS by CFM-ID for MZHCDUJLCXEEHT-UHFFFAOYSA-N
ID: MZHCDUJLCXEEHT-UHFFFAOYSA-N
Comment: Energy2
Num peaks: 18
26.00252542 1.872686483
28.01817548 12.31147671
30.03382555 2.254603749
53.03857658 1.978970389
55.05422664 1.413158703
56.0130901 17.1688773
58.02874017 1.779823113
59.01275576 1.905597792
67.05422664 1.729338973
72.00800472 1.519088759
74.02365479 22.55141073
76.03930485 1.325017222
93.06987671 0.9733579216
95.08552677 4.338908137
97.10117684 1.993822847
113.0960915 1.469679905
125.0960915 1.835839124
152.1069905 1.598787054

Name: +ve in-silico MS/MS by CFM-ID for QQPYXKJHQDQBDI-UHFFFAOYSA-N
ID: QQPYXKJHQDQBDI-UHFFFAOYSA-N
Comment: Energy0
Num peaks: 10
28.01817548 2.554594162
59.01275576 2.628095566
72.00800472 3.10008561
74.02365479 24.58008307
76.03930485 4.43724558
152.1069905 3.016920791
170.1175552 2.395672668
180.1019051 3.723118692
198.1124698 25.26797934
216.1230345 8.889584403

Name: +ve in-silico MS/MS by CFM-ID for QQPYXKJHQDQBDI-UHFFFAOYSA-N
ID: QQPYXKJHQDQBDI-UHFFFAOYSA-N
Comment: Energy1
Num peaks: 12
28.01817548 14.5502015
56.0130901 7.509127793
58.02874017 1.847356737
59.01275576 3.057194526
74.02365479 33.3436031
76.03930485 1.569212494
95.08552677 2.110147615
123.0804414 2.296930323
152.1069905 4.184445959
170.1175552 2.065732895
180.1019051 3.114494952
198.1124698 4.444314014

Name: +ve in-silico MS/MS by CFM-ID for QQPYXKJHQDQBDI-UHFFFAOYSA-N
ID: QQPYXKJHQDQBDI-UHFFFAOYSA-N
Comment: Energy2
Num peaks: 19
26.00252542 1.83433961
28.01817548 12.05937544
30.03382555 2.208436381
39.02292652 0.8902209197
53.03857658 1.716943322
55.05422664 1.328239138
56.0130901 16.8207676
58.02874017 1.763777085
59.01275576 1.866281441
67.05422664 1.698460006
72.00800472 1.487504354
74.02365479 23.47925272
76.03930485 1.297334857
93.06987671 0.9534265378
95.08552677 4.265949493
97.10117684 1.952995472
113.0960915 1.471404012
125.0960915 1.798246772
152.1069905 1.574893755

Name: +ve in-silico MS/MS by CFM-ID for WUBDMERLTDSFLW-UHFFFAOYSA-N
ID: WUBDMERLTDSFLW-UHFFFAOYSA-N
Comment: Energy0
Num peaks: 11
28.01817548 3.162965795
56.0130901 1.945049588
59.01275576 2.95659348
72.00800472 3.358158725
74.02365479 26.81515336
76.03930485 4.777010115
170.0811697 3.136655895
170.1175552 4.428632849
180.1019051 1.700785038
198.1124698 14.74737806
216.1230345 13.62782719

Name: +ve in-silico MS/MS by CFM-ID for WUBDMERLTDSFLW-UHFFFAOYSA-N
ID: WUBDMERLTDSFLW-UHFFFAOYSA-N
Comment: Energy1
Num peaks: 13
28.01817548 16.26314566
30.03382555 1.663151896
56.0130901 8.416385276
58.02874017 2.5907329
59.01275576 3.268979011
74.02365479 32.47015444
76.03930485 1.449000416
113.0960915 2.835381367
123.0804414 1.547228334
141.0910061 2.303688777
152.1069905 1.534102293
170.1175552 3.327690942
198.1124698 3.104162438

Name: +ve in-silico MS/MS by CFM-ID for WUBDMERLTDSFLW-UHFFFAOYSA-N
ID: WUBDMERLTDSFLW-UHFFFAOYSA-N
Comment: Energy2
Num peaks: 20
26.00252542 1.959721747
28.01817548 12.88366678
30.03382555 2.366147528
41.03857658 1.119795129
44.99710569 0.9136266911
53.03857658 1.298375056
55.05422664 1.72895943
56.0130901 17.98112634
58.02874017 1.942589376
59.01275576 1.998230005
67.05422664 1.045033093
69.06987671 1.145097809
72.00800472 1.49526084
74.02365479 22.94746278
76.03930485 1.277959777
95.08552677 3.145612981
97.10117684 1.303215792
113.0960915 1.763626576
125.0960915 1.474967445
152.1069905 1.070601606

Name: +ve in-silico MS/MS by CFM-ID for CBHCVKRVHMZFEL-UHFFFAOYSA-N
ID: CBHCVKRVHMZFEL-UHFFFAOYSA-N
Comment: Energy0
Num peaks: 11
28.01817548 3.268622439
56.0130901 2.010190093
59.01275576 3.06966465
72.00800472 3.380562379
74.02365479 26.98502072
76.03930485 4.768327564
113.0960915 1.647709147
170.1175552 4.475664975
180.1019051 1.611410433
198.1124698 15.07784107
216.1230345 14.60263549

Name: +ve in-silico MS/MS by CFM-ID for CBHCVKRVHMZFEL-UHFFFAOYSA-N
ID: CBHCVKRVHMZFEL-UHFFFAOYSA-N
Comment: Energy1
Num peaks: 14
28.01817548 16.09450168
30.03382555 1.528121408
56.0130901 8.33015402
58.02874017 2.358357282
59.01275576 3.203055693
74.02365479 32.45001371
76.03930485 1.368941288
113.0960915 2.493411592
123.0804414 1.587222492
141.0910061 2.227386345
152.1069905 1.378447106
170.1175552 3.060308307
198.1124698 2.832280383
216.1230345 1.292518005

Name: +ve in-silico MS/MS by CFM-ID for CBHCVKRVHMZFEL-UHFFFAOYSA-N
ID: CBHCVKRVHMZFEL-UHFFFAOYSA-N
Comment: Energy2
Num peaks: 20
26.00252542 1.988385089
28.01817548 13.02762446
30.03382555 2.384820601
39.02292652 0.9010424464
41.03857658 1.406516748
44.99710569 0.9270078444
53.03857658 1.592327915
55.05422664 1.839107006
56.0130901 18.22952379
58.02874017 1.824254989
59.01275576 1.978675124
69.06987671 1.576351481
72.00800472 1.382479835
74.02365479 22.0098447
76.03930485 1.104689968
95.08552677 2.659117327
97.10117684 1.248376628
113.0960915 1.625251308
125.0960915 1.452463033
152.1069905 1.009502001

Name: +ve in-silico MS/MS by CFM-ID for XSWMCCVFWWFVPJ-UHFFFAOYSA-N
ID: XSWMCCVFWWFVPJ-UHFFFAOYSA-N
Comment: Energy0
Num peaks: 10
54.03382555 2.531183525
55.01784114 2.766855751
56.04947561 3.112038941
57.0334912 4.670906496
70.02874017 3.471664741
72.04439023 28.75087323
74.0600403 4.268374909
137.0597059 2.525944535
220.0968197 9.17254142
238.1073844 19.08239165

Name: +ve in-silico MS/MS by CFM-ID for XSWMCCVFWWFVPJ-UHFFFAOYSA-N
ID: XSWMCCVFWWFVPJ-UHFFFAOYSA-N
Comment: Energy1
Num peaks: 15
39.02292652 1.987407523
42.03382555 1.737032644
43.01784114 1.402953022
44.04947561 2.164476521
54.03382555 5.021711896
55.01784114 16.49325538
56.04947561 2.661420689
57.0334912 6.497592195
68.0130901 2.226538531
72.04439023 30.32670319
74.0600403 1.425194191
137.0597059 3.151185124
165.0546206 2.835980996
220.0968197 1.613881909
238.1073844 1.418829494

Name: +ve in-silico MS/MS by CFM-ID for XSWMCCVFWWFVPJ-UHFFFAOYSA-N
ID: XSWMCCVFWWFVPJ-UHFFFAOYSA-N
Comment: Energy2
Num peaks: 28
26.00252542 1.00818403
27.02292652 1.734117819
28.01817548 1.324114768
29.00219107 1.258605435
29.03857658 1.261599627
39.02292652 7.052599029
40.01817548 1.055923
42.03382555 6.977340694
43.01784114 2.399335214
44.04947561 1.934926657
45.0334912 1.43722151
52.01817548 0.7868237332
53.00219107 1.147846311
54.03382555 6.969673366
55.01784114 8.823877116
56.04947561 1.683303641
57.0334912 8.742315581
65.03857658 0.9970579492
72.04439023 12.20296227
75.02292652 1.027758968
109.0647913 0.7989314319
123.0440559 1.072772615
125.0597059 0.8628771347
135.0440559 0.7666114309
137.0597059 4.522992123
139.075356 1.120519106
163.0389705 0.8094136507
164.070605 0.9002627705

Name: +ve in-silico MS/MS by CFM-ID for PFDHVDFPTKSEKN-YOXFSPIKSA-N
ID: PFDHVDFPTKSEKN-YOXFSPIKSA-N
Comment: Energy0
Num peaks: 14
43.01784114 3.425837651
45.0334912 1.803754452
74.02365479 1.191663645
126.0913404 1.37376777
141.0910061 2.431479178
153.0910061 2.879359157
168.1019051 1.147231898
170.1175552 22.94263975
172.1332052 1.522721826
180.1019051 1.058630693
181.0859207 2.476469673
198.1124698 13.04384754
199.0964854 6.826800733
216.1230345 18.72792944

Name: +ve in-silico MS/MS by CFM-ID for PFDHVDFPTKSEKN-YOXFSPIKSA-N
ID: PFDHVDFPTKSEKN-YOXFSPIKSA-N
Comment: Energy1
Num peaks: 31
43.01784114 2.400659844
45.0334912 1.462700984
56.04947561 1.06470525
69.06987671 0.7096154674
70.06512568 1.053620286
71.01275576 2.856499222
74.02365479 0.7693162422
82.06512568 2.4095908
84.08077574 4.51400594
85.02840582 1.007724189
86.0964258 1.256376411
96.08077574 2.765912182
98.0964258 7.630206668
99.04405588 0.8629544983
100.1120759 2.597743648
113.0597059 1.086117735
126.0913404 4.316002141
127.075356 1.208173842
128.1069905 1.008154635
130.086255 0.8279592601
141.0910061 1.534666314
144.1019051 1.917890323
152.1069905 3.365174933
153.0910061 5.77816371
154.1226406 1.263367469
170.1175552 14.99190849
172.1332052 0.8173482212
181.0859207 0.9519712465
198.1124698 2.49676166
199.0964854 1.031301248
216.1230345 2.078239531

Name: +ve in-silico MS/MS by CFM-ID for PFDHVDFPTKSEKN-YOXFSPIKSA-N
ID: PFDHVDFPTKSEKN-YOXFSPIKSA-N
Comment: Energy2
Num peaks: 23
15.02292652 2.223924085
25.00727645 0.9223240776
27.02292652 0.6268291754
28.01817548 1.020254953
41.03857658 1.006670308
42.03382555 1.759134267
43.01784114 22.95097474
43.05422664 0.7701877956
45.0334912 13.24405216
55.05422664 1.265268099
56.04947561 3.013500338
57.06987671 1.066621373
67.01784114 0.6665494283
69.06987671 1.894899907
70.06512568 2.907849042
71.01275576 1.056901488
71.08552677 1.604289986
84.08077574 4.969921525
98.0964258 10.16683789
100.1120759 2.392822775
126.0913404 3.15054629
128.1069905 0.6404232105
154.1226406 0.9927948598

Name: +ve in-silico MS/MS by CFM-ID for REFMTLIXGKZVDF-VRGHQRLXSA-N
ID: REFMTLIXGKZVDF-VRGHQRLXSA-N
Comment: Energy0
Num peaks: 6
166.086255 1.466392279
192.1019051 28.27437958
194.1175552 1.698669284
210.1124698 1.194782662
220.0968197 22.50632587
238.1073844 36.99313011

Name: +ve in-silico MS/MS by CFM-ID for REFMTLIXGKZVDF-VRGHQRLXSA-N
ID: REFMTLIXGKZVDF-VRGHQRLXSA-N
Comment: Energy1
Num peaks: 11
27.02292652 3.941699579
73.02840582 6.021402832
93.06987671 2.110791953
95.08552677 4.286866727
122.0236548 3.441249771
124.0393049 3.344627038
126.0549549 2.577365196
166.086255 3.67234673
192.1019051 37.57204897
220.0968197 6.965629854
238.1073844 6.770146753

Name: +ve in-silico MS/MS by CFM-ID for REFMTLIXGKZVDF-VRGHQRLXSA-N
ID: REFMTLIXGKZVDF-VRGHQRLXSA-N
Comment: Energy2
Num peaks: 26
27.02292652 1.816139131
41.03857658 0.9937451264
42.03382555 3.38423733
67.05422664 8.394033062
69.06987671 4.247707374
73.02840582 1.514406316
88.03930485 2.531650832
90.05495492 1.201677589
91.05422664 5.828633824
93.06987671 8.616775919
95.08552677 14.03027361
97.10117684 2.199535755
98.02365479 1.013522048
122.0236548 1.886170099
124.0393049 7.230722234
126.0549549 1.589250655
128.070605 1.230158266
142.0498695 1.397934561
154.0498695 1.585903646
164.070605 2.208299308
164.1069905 0.9993998284
166.086255 1.876459917
172.0604342 0.9399172662
176.070605 1.021097521
176.1069905 1.004532845
192.1019051 1.806632747

Name: +ve in-silico MS/MS by CFM-ID for VCGFYFKJZGIZMX-UHFFFAOYSA-N
ID: VCGFYFKJZGIZMX-UHFFFAOYSA-N
Comment: Energy0
Num peaks: 6
175.0389705 4.089991247
177.0546206 1.822624541
185.0597059 1.733881307
189.0546206 2.250683929
203.0702706 43.68837513
221.0808353 39.38250901

Name: +ve in-silico MS/MS by CFM-ID for VCGFYFKJZGIZMX-UHFFFAOYSA-N
ID: VCGFYFKJZGIZMX-UHFFFAOYSA-N
Comment: Energy1
Num peaks: 12
41.00219107 1.702774129
43.01784114 2.367190395
45.0334912 20.89513197
117.0334912 2.322786714
121.0647913 1.731624424
175.075356 3.821165427
185.0597059 4.289356512
189.0546206 2.354280952
191.0702706 1.837711057
193.0859207 2.831251465
203.0702706 27.04461629
221.0808353 8.911065576

Name: +ve in-silico MS/MS by CFM-ID for VCGFYFKJZGIZMX-UHFFFAOYSA-N
ID: VCGFYFKJZGIZMX-UHFFFAOYSA-N
Comment: Energy2
Num peaks: 31
25.00727645 3.210099218
39.02292652 1.742148505
41.00219107 0.9026097753
41.03857658 4.203668061
45.0334912 1.264618652
49.00727645 1.487585802
53.00219107 5.57027572
63.02292652 3.212053068
81.0334912 0.9060153468
91.01784114 1.038934093
91.05422664 1.383271815
117.0334912 4.017857212
119.0491413 4.224973402
133.0284058 1.939708316
135.0440559 2.603284258
145.0647913 1.58317145
147.0440559 1.357200551
149.0597059 0.8991840392
157.0647913 1.079066913
159.0440559 2.749710141
159.0804414 2.590998802
161.0597059 2.359394936
171.0440559 1.520211158
173.0597059 2.398448564
175.0389705 3.041041028
175.075356 4.910064288
177.0546206 1.935779028
185.0597059 5.653308194
187.0389705 1.902602553
203.0702706 3.137100446
205.0495352 1.108164267

Name: +ve in-silico MS/MS by CFM-ID for XKYLCMPTBATNMO-UHFFFAOYSA-N
ID: XKYLCMPTBATNMO-UHFFFAOYSA-N
Comment: Energy0
Num peaks: 6
173.0597059 2.245300404
175.075356 18.27339443
177.0910061 2.612230438
191.0702706 0.5819795816
203.0702706 17.68316822
221.0808353 51.26160629

Name: +ve in-silico MS/MS by CFM-ID for XKYLCMPTBATNMO-UHFFFAOYSA-N
ID: XKYLCMPTBATNMO-UHFFFAOYSA-N
Comment: Energy1
Num peaks: 14
65.03857658 1.23557837
67.05422664 1.653925158
135.0440559 1.756772747
145.0647913 1.965121062
147.0804414 3.896374465
153.0182351 1.184389706
163.0389705 1.129074075
173.0597059 2.843909288
175.075356 25.6467482
177.0910061 3.955481407
181.0495352 1.368167631
193.0859207 1.128293446
203.0702706 18.03989228
221.0808353 14.52060944

Name: +ve in-silico MS/MS by CFM-ID for XKYLCMPTBATNMO-UHFFFAOYSA-N
ID: XKYLCMPTBATNMO-UHFFFAOYSA-N
Comment: Energy2
Num peaks: 27
39.02292652 5.167054551
41.03857658 1.538353594
49.00727645 3.012293858
51.02292652 2.774883312
53.00219107 1.062864478
53.03857658 5.723268959
55.05422664 3.067645064
65.03857658 7.652446377
67.05422664 3.413403615
69.0334912 3.604752471
69.06987671 2.672906441
107.0491413 1.09938862
117.0334912 3.554202351
121.0284058 3.754414061
133.0284058 4.878718667
133.0647913 0.9779453686
135.0440559 2.498398989
143.0491413 1.121856863
145.0647913 5.285220991
147.0440559 2.185942241
147.0804414 1.847352654
149.0597059 1.526812712
157.0647913 2.984155704
159.0804414 1.049453982
161.0597059 1.802807154
173.0597059 1.896591601
175.075356 4.011314469

Name: +ve in-silico MS/MS by CFM-ID for APEPCFIVJSRFRT-XCBNKYQSSA-N
ID: APEPCFIVJSRFRT-XCBNKYQSSA-N
Comment: Energy0
Num peaks: 12
125.0597059 1.393501053
133.0284058 1.359060391
135.0440559 1.41720957
137.0597059 4.351020132
161.0597059 5.581333405
163.075356 8.223961518
173.0597059 2.132654
175.075356 5.571803926
177.0910061 4.257065107
189.0546206 2.130386773
203.0702706 4.298057984
221.0808353 39.98002148

Name: +ve in-silico MS/MS by CFM-ID for APEPCFIVJSRFRT-XCBNKYQSSA-N
ID: APEPCFIVJSRFRT-XCBNKYQSSA-N
Comment: Energy1
Num peaks: 31
39.02292652 2.426524755
51.02292652 1.250996271
91.05422664 1.646019305
93.06987671 1.129723539
95.01275576 1.597757435
97.02840582 1.260610822
115.0542266 0.9942892959
119.0127558 1.33252267
119.0855268 0.9492859415
121.0284058 1.402854038
125.0597059 1.027380069
135.0440559 4.563653504
135.0804414 1.197267576
137.0597059 3.014299938
145.0284058 2.585953731
151.075356 2.489606783
153.0910061 1.204422867
159.0440559 1.358717094
161.0597059 4.155431934
163.075356 5.484033706
173.0597059 4.203442961
175.0389705 1.577684097
175.075356 5.084650929
177.0182351 1.045007312
177.0546206 1.036917529
177.0910061 4.730704041
179.0702706 2.247077646
191.0702706 1.271078548
193.0859207 3.820577732
203.0702706 4.200165661
221.0808353 6.273019031

Name: +ve in-silico MS/MS by CFM-ID for APEPCFIVJSRFRT-XCBNKYQSSA-N
ID: APEPCFIVJSRFRT-XCBNKYQSSA-N
Comment: Energy2
Num peaks: 30
39.02292652 4.801380019
41.03857658 1.484401647
49.00727645 4.055931163
51.02292652 5.972764219
53.03857658 2.200149579
63.02292652 4.559216103
65.03857658 5.782340281
67.05422664 1.471070935
91.05422664 1.914935738
93.06987671 1.828195169
95.01275576 6.073096271
97.02840582 1.949801186
101.0385766 5.220742762
103.0542266 5.355454926
105.0698767 6.04162965
107.0127558 2.165499125
109.0284058 1.191056379
115.0542266 1.632821866
117.0698767 1.843150161
119.0127558 1.820466685
119.0855268 1.976964079
133.0284058 1.989326533
135.0804414 1.05262371
137.0597059 1.022926528
145.0284058 1.576166969
189.0546206 1.056943328
191.0702706 1.251798835
193.0495352 1.018598207
203.0702706 1.157891343
205.0495352 0.9083751

Name: +ve in-silico MS/MS by CFM-ID for NLTUVCNZNQAURV-UHFFFAOYSA-N
ID: NLTUVCNZNQAURV-UHFFFAOYSA-N
Comment: Energy0
Num peaks: 6
147.0440559 6.156334488
171.0440559 5.005303539
189.0546206 31.50617018
191.0702706 3.610465284
203.0702706 4.207505432
221.0808353 32.06114519

Name: +ve in-silico MS/MS by CFM-ID for NLTUVCNZNQAURV-UHFFFAOYSA-N
ID: NLTUVCNZNQAURV-UHFFFAOYSA-N
Comment: Energy1
Num peaks: 23
55.01784114 1.95025094
57.0334912 1.493008217
73.02840582 1.721958103
83.01275576 1.109644069
85.02840582 1.435723535
87.04405588 4.569161146
119.0491413 1.049560075
131.0491413 1.185943869
135.0440559 0.9295661868
145.0284058 2.153190643
147.0440559 11.79930691
149.0597059 1.322218665
161.0597059 8.629421206
163.075356 0.9885204502
171.0440559 3.288761911
173.0597059 0.9102539281
189.0546206 11.52562516
191.0702706 1.923774316
193.0859207 3.808259184
195.0651853 1.147529585
203.0702706 3.605409689
205.0495352 2.055279773
221.0808353 11.50699365

Name: +ve in-silico MS/MS by CFM-ID for NLTUVCNZNQAURV-UHFFFAOYSA-N
ID: NLTUVCNZNQAURV-UHFFFAOYSA-N
Comment: Energy2
Num peaks: 31
25.00727645 0.9160635277
27.02292652 3.91758983
43.01784114 1.305305062
53.00219107 3.770613329
55.01784114 4.777269027
57.0334912 3.270379055
59.01275576 1.291186679
73.02840582 1.044147785
81.0334912 1.729440603
83.01275576 2.162302363
85.02840582 0.9302871425
87.04405588 0.8655375888
93.0334912 1.194296898
105.0334912 3.414267591
117.0334912 2.800795106
119.0491413 7.40233474
121.0647913 1.030670239
123.0440559 0.9828777192
129.0334912 1.386287327
131.0491413 6.487758197
133.0647913 1.762115766
143.0491413 1.454709859
145.0284058 7.107125491
147.0440559 7.741923918
149.0597059 1.877518963
159.0440559 1.360636229
161.0597059 3.359000998
171.0440559 1.083980557
173.0597059 0.9485631358
177.0546206 0.9225900515
189.0546206 0.980621955

Name: +ve in-silico MS/MS by CFM-ID for CPVSDCNZYNEHTP-FPLPWBNLSA-N
ID: CPVSDCNZYNEHTP-FPLPWBNLSA-N
Comment: Energy0
Num peaks: 15
67.05422664 1.529822186
69.0334912 1.831577417
85.06479133 3.217204715
86.0600403 2.935627349
87.04405588 3.620258833
88.07569036 1.001525567
95.04914126 1.108222333
104.070605 7.270777976
113.0597059 7.069364748
130.086255 0.9751520317
152.1069905 1.561323446
170.1175552 2.774573684
180.1019051 9.528534494
198.1124698 22.0161794
216.1230345 14.4308262

Name: +ve in-silico MS/MS by CFM-ID for CPVSDCNZYNEHTP-FPLPWBNLSA-N
ID: CPVSDCNZYNEHTP-FPLPWBNLSA-N
Comment: Energy1
Num peaks: 25
41.03857658 2.291568596
42.03382555 1.082989818
44.04947561 2.964051842
53.03857658 1.824287538
56.04947561 2.576287368
58.06512568 4.563746224
67.05422664 3.433407216
69.0334912 3.604680208
69.06987671 0.8220570586
71.04914126 3.626693688
85.06479133 4.328237102
86.0600403 3.952913379
87.04405588 9.164186821
88.07569036 1.357485259
95.04914126 1.789434365
104.070605 9.364905813
112.0756904 1.151431434
113.0597059 5.11049371
138.0913404 1.354856778
152.1069905 2.096739525
156.1019051 1.201999923
170.1175552 1.872116168
180.1019051 4.036759924
198.1124698 5.342360866
216.1230345 1.66960597

Name: +ve in-silico MS/MS by CFM-ID for CPVSDCNZYNEHTP-FPLPWBNLSA-N
ID: CPVSDCNZYNEHTP-FPLPWBNLSA-N
Comment: Energy2
Num peaks: 29
25.00727645 1.160158503
27.02292652 1.603017142
39.02292652 2.765518282
41.03857658 13.76707537
42.03382555 0.8662765153
43.05422664 3.173317528
44.04947561 1.857332256
51.02292652 1.050159583
53.03857658 0.7514246066
55.05422664 4.161022103
56.04947561 3.88900482
57.06987671 1.141048335
58.06512568 3.684970247
59.01275576 1.005567078
65.03857658 0.8828865059
67.01784114 1.149087889
67.05422664 7.357024157
69.0334912 5.273880522
69.06987671 2.439367287
71.04914126 2.824144904
73.02840582 1.015948412
81.0334912 1.334332066
84.04439023 0.8502388439
85.06479133 5.185376857
86.0600403 1.042956517
87.04405588 5.981796942
104.070605 1.607416746
112.0756904 1.287193823
113.0597059 1.191388465

Name: +ve in-silico MS/MS by CFM-ID for APEPCFIVJSRFRT-OIBJUYFYSA-N
ID: APEPCFIVJSRFRT-OIBJUYFYSA-N
Comment: Energy0
Num peaks: 12
125.0597059 1.393501053
133.0284058 1.359060391
135.0440559 1.41720957
137.0597059 4.351020132
161.0597059 5.581333405
163.075356 8.223961518
173.0597059 2.132654
175.075356 5.571803926
177.0910061 4.257065107
189.0546206 2.130386773
203.0702706 4.298057984
221.0808353 39.98002148

Name: +ve in-silico MS/MS by CFM-ID for APEPCFIVJSRFRT-OIBJUYFYSA-N
ID: APEPCFIVJSRFRT-OIBJUYFYSA-N
Comment: Energy1
Num peaks: 31
39.02292652 2.426524755
51.02292652 1.250996271
91.05422664 1.646019305
93.06987671 1.129723539
95.01275576 1.597757435
97.02840582 1.260610822
115.0542266 0.9942892959
119.0127558 1.33252267
119.0855268 0.9492859415
121.0284058 1.402854038
125.0597059 1.027380069
135.0440559 4.563653504
135.0804414 1.197267576
137.0597059 3.014299938
145.0284058 2.585953731
151.075356 2.489606783
153.0910061 1.204422867
159.0440559 1.358717094
161.0597059 4.155431934
163.075356 5.484033706
173.0597059 4.203442961
175.0389705 1.577684097
175.075356 5.084650929
177.0182351 1.045007312
177.0546206 1.036917529
177.0910061 4.730704041
179.0702706 2.247077646
191.0702706 1.271078548
193.0859207 3.820577732
203.0702706 4.200165661
221.0808353 6.273019031

Name: +ve in-silico MS/MS by CFM-ID for APEPCFIVJSRFRT-OIBJUYFYSA-N
ID: APEPCFIVJSRFRT-OIBJUYFYSA-N
Comment: Energy2
Num peaks: 30
39.02292652 4.801380019
41.03857658 1.484401647
49.00727645 4.055931163
51.02292652 5.972764219
53.03857658 2.200149579
63.02292652 4.559216103
65.03857658 5.782340281
67.05422664 1.471070935
91.05422664 1.914935738
93.06987671 1.828195169
95.01275576 6.073096271
97.02840582 1.949801186
101.0385766 5.220742762
103.0542266 5.355454926
105.0698767 6.04162965
107.0127558 2.165499125
109.0284058 1.191056379
115.0542266 1.632821866
117.0698767 1.843150161
119.0127558 1.820466685
119.0855268 1.976964079
133.0284058 1.989326533
135.0804414 1.05262371
137.0597059 1.022926528
145.0284058 1.576166969
189.0546206 1.056943328
191.0702706 1.251798835
193.0495352 1.018598207
203.0702706 1.157891343
205.0495352 0.9083751

Name: +ve in-silico MS/MS by CFM-ID for GBYDSYPGGDKWGZ-UHFFFAOYSA-N
ID: GBYDSYPGGDKWGZ-UHFFFAOYSA-N
Comment: Energy0
Num peaks: 6
161.0597059 2.534814144
189.0546206 2.976246133
191.0702706 1.224089424
203.0702706 8.478975085
205.0495352 1.350673529
221.0808353 79.76579383

Name: +ve in-silico MS/MS by CFM-ID for GBYDSYPGGDKWGZ-UHFFFAOYSA-N
ID: GBYDSYPGGDKWGZ-UHFFFAOYSA-N
Comment: Energy1
Num peaks: 7
161.0597059 5.775482478
177.0546206 4.043965113
177.0910061 3.699173747
189.0546206 5.727062255
193.0859207 19.83027526
203.0702706 9.361116424
221.0808353 34.74103558

Name: +ve in-silico MS/MS by CFM-ID for GBYDSYPGGDKWGZ-UHFFFAOYSA-N
ID: GBYDSYPGGDKWGZ-UHFFFAOYSA-N
Comment: Energy2
Num peaks: 31
15.02292652 1.486523742
39.02292652 1.512972027
41.03857658 1.412730863
49.00727645 2.398044185
65.00219107 3.387956995
69.0334912 3.043621048
85.02840582 2.209943061
105.0334912 1.840937866
107.0491413 1.766278796
109.0647913 1.281724179
117.0334912 1.756399637
123.0440559 1.619016728
131.0491413 1.935063473
133.0284058 3.186181595
133.0647913 1.884104545
135.0440559 5.253031288
137.0597059 4.993284379
147.0440559 2.265309372
149.0233204 1.25708331
149.0597059 1.439380533
153.0546206 2.603481209
159.0440559 2.100963984
161.0597059 4.623100825
163.075356 1.656707617
173.0597059 1.630162364
175.0389705 2.623810676
177.0546206 4.454296527
189.0546206 1.708255712
193.0859207 3.085947187
203.0702706 1.506467117
205.0495352 3.24137979

Name: +ve in-silico MS/MS by CFM-ID for VGFBRVLVWZEEIJ-UHFFFAOYSA-N
ID: VGFBRVLVWZEEIJ-UHFFFAOYSA-N
Comment: Energy0
Num peaks: 6
65.03857658 0.6877376682
179.0338851 1.065639868
181.0495352 0.8045991565
203.0702706 15.26469224
205.0495352 1.352556599
221.0808353 76.80185096

Name: +ve in-silico MS/MS by CFM-ID for VGFBRVLVWZEEIJ-UHFFFAOYSA-N
ID: VGFBRVLVWZEEIJ-UHFFFAOYSA-N
Comment: Energy1
Num peaks: 6
43.05422664 2.010689869
185.0597059 2.29735206
193.0859207 5.124487642
203.0702706 19.3666252
205.0495352 2.244446984
221.0808353 52.32274133

Name: +ve in-silico MS/MS by CFM-ID for VGFBRVLVWZEEIJ-UHFFFAOYSA-N
ID: VGFBRVLVWZEEIJ-UHFFFAOYSA-N
Comment: Energy2
Num peaks: 25
39.02292652 1.221836542
41.00219107 1.60113238
41.03857658 2.837604267
43.05422664 1.764604562
49.00727645 5.292030824
65.03857658 15.53089882
67.01784114 1.34274875
67.05422664 2.833710126
69.0334912 4.140821831
69.06987671 1.087867629
93.0334912 3.080965708
109.0284058 1.326439985
111.0440559 1.417314257
133.0284058 1.255341999
135.0440559 2.984412467
137.0233204 5.362083112
153.0182351 3.034232643
163.0389705 2.902809026
175.075356 2.029153182
177.0546206 1.184907242
179.0702706 2.592541824
185.0597059 5.485330374
187.0389705 3.305928708
203.0702706 4.934272427
205.0495352 1.596085442

Name: +ve in-silico MS/MS by CFM-ID for STOSKTSCSSXGEX-UHFFFAOYSA-N
ID: STOSKTSCSSXGEX-UHFFFAOYSA-N
Comment: Energy0
Num peaks: 6
165.0546206 0.4375017972
189.0546206 8.261175388
191.0702706 2.08431637
203.0702706 7.993495144
205.0495352 1.300424406
221.0808353 75.31107921

Name: +ve in-silico MS/MS by CFM-ID for STOSKTSCSSXGEX-UHFFFAOYSA-N
ID: STOSKTSCSSXGEX-UHFFFAOYSA-N
Comment: Energy1
Num peaks: 10
43.01784114 1.597308032
151.0389705 1.879657777
153.0546206 1.662864075
177.0546206 2.135272495
177.0910061 2.274656519
189.0546206 11.75912066
193.0859207 2.983239607
203.0702706 11.05114826
205.0495352 1.951840501
221.0808353 44.05641344

Name: +ve in-silico MS/MS by CFM-ID for STOSKTSCSSXGEX-UHFFFAOYSA-N
ID: STOSKTSCSSXGEX-UHFFFAOYSA-N
Comment: Energy2
Num peaks: 31
39.02292652 1.778896191
53.03857658 1.173275907
55.01784114 1.098869925
57.0334912 2.33845001
65.03857658 2.252425807
79.01784114 1.3729901
91.05422664 1.690738152
93.0334912 2.073640832
95.01275576 2.022160791
107.0491413 1.143289498
119.0127558 2.210527608
121.0284058 2.317735156
121.0647913 4.442413621
133.0284058 1.893917975
135.0440559 2.830782399
137.0233204 1.099016746
137.0597059 6.553200683
145.0284058 1.849663607
145.0647913 1.234250719
147.0440559 1.584642576
149.0233204 1.719370324
149.0597059 2.578763122
151.0389705 1.132697175
159.0440559 3.807412813
161.0597059 1.191894483
165.0546206 1.126190008
173.0597059 3.372263946
175.0389705 4.461350713
177.0546206 1.566329885
189.0546206 3.261733522
205.0495352 1.884706356

Name: +ve in-silico MS/MS by CFM-ID for NXUUVXVCYTVIQQ-IMJSIDKUSA-N
ID: NXUUVXVCYTVIQQ-IMJSIDKUSA-N
Comment: Energy0
Num peaks: 11
88.03930485 2.570812365
106.0498695 6.217388528
116.0342195 3.916767092
157.0607686 8.982341298
158.0447842 2.046143371
175.0713333 18.49252848
185.0556832 2.627277578
186.0396988 3.728616544
203.0662479 13.40427301
204.0502635 4.451203324
221.0768126 14.17986251

Name: +ve in-silico MS/MS by CFM-ID for NXUUVXVCYTVIQQ-IMJSIDKUSA-N
ID: NXUUVXVCYTVIQQ-IMJSIDKUSA-N
Comment: Energy1
Num peaks: 22
28.01817548 1.002666872
42.03382555 1.872111537
58.02874017 2.244395399
60.04439023 6.248909864
70.02874017 3.436428992
71.01275576 1.413120581
74.02365479 4.541179114
88.03930485 4.743068648
89.02332044 2.136967138
106.0498695 5.77989065
116.0342195 2.953352354
129.0658539 6.728438088
130.0498695 1.001224947
131.081504 1.227298495
146.0447842 1.213350156
157.0607686 10.87477357
158.0447842 4.245885806
159.0764186 2.530370542
175.0713333 10.81651455
186.0396988 1.24804857
203.0662479 2.812007949
221.0768126 1.02897682

Name: +ve in-silico MS/MS by CFM-ID for NXUUVXVCYTVIQQ-IMJSIDKUSA-N
ID: NXUUVXVCYTVIQQ-IMJSIDKUSA-N
Comment: Energy2
Num peaks: 20
31.01784114 1.8750865
42.03382555 16.18579415
43.01784114 2.590152377
44.04947561 4.752893184
58.02874017 6.865023434
60.04439023 2.430443482
70.02874017 8.129427019
71.01275576 1.872313919
85.0396392 1.356084527
86.02365479 1.967299821
88.03930485 7.238414444
89.02332044 1.94550394
100.0393049 1.845215357
106.0498695 3.461957165
116.0342195 1.948404428
128.0342195 1.472735299
129.0658539 2.1734234
130.0498695 1.930510251
157.0607686 8.700646793
159.0764186 2.015213097

Name: +ve in-silico MS/MS by CFM-ID for PAPMYQLKLNRZIR-LBPRGKRZSA-N
ID: PAPMYQLKLNRZIR-LBPRGKRZSA-N
Comment: Energy0
Num peaks: 6
206.0811697 2.844985585
208.0968197 6.872315406
210.1124698 1.911712783
220.0968197 2.831213846
222.0760843 1.06453153
238.1073844 76.84779573

Name: +ve in-silico MS/MS by CFM-ID for PAPMYQLKLNRZIR-LBPRGKRZSA-N
ID: PAPMYQLKLNRZIR-LBPRGKRZSA-N
Comment: Energy1
Num peaks: 16
44.04947561 1.870811167
58.06512568 2.62894299
165.0546206 4.542685785
177.0546206 1.919789237
179.0338851 1.680852677
179.0702706 3.510686838
181.0495352 1.449849631
190.086255 1.416414566
192.1019051 1.756466819
206.0811697 3.113014988
207.0651853 3.630505551
208.0968197 6.461036077
209.0808353 3.003248326
220.0968197 3.764407686
222.0760843 2.766279776
238.1073844 36.79595914

Name: +ve in-silico MS/MS by CFM-ID for PAPMYQLKLNRZIR-LBPRGKRZSA-N
ID: PAPMYQLKLNRZIR-LBPRGKRZSA-N
Comment: Energy2
Num peaks: 31
15.02292652 1.114595066
39.02292652 1.862921555
52.01817548 1.469590311
54.03382555 1.359803859
55.01784114 1.129437174
56.04947561 5.705538991
58.06512568 12.06796828
82.02874017 4.407850298
84.04439023 4.033700249
86.0600403 5.163455291
88.07569036 1.283533089
134.0600403 1.70990202
135.0440559 2.562588004
136.0756904 1.453049016
151.0389705 1.271154875
160.0756904 2.135743984
163.075356 1.169984004
176.070605 2.123895786
177.0546206 1.394935932
178.086255 1.998304248
179.0702706 1.194259146
190.086255 2.623549346
191.0702706 1.312112889
192.0655196 1.234191969
192.1019051 2.491953531
194.0811697 2.700420214
206.0811697 1.196177289
208.0968197 1.293945408
210.1124698 1.061763592
220.0968197 1.303105023
222.0760843 1.188631824

Name: +ve in-silico MS/MS by CFM-ID for PTOMGSWLGSRLCK-UHFFFAOYSA-N
ID: PTOMGSWLGSRLCK-UHFFFAOYSA-N
Comment: Energy0
Num peaks: 6
55.05422664 2.781655426
73.06479133 12.55548495
165.0182351 5.951849624
175.075356 14.32380931
203.0702706 19.46900846
221.0808353 35.65719049

Name: +ve in-silico MS/MS by CFM-ID for PTOMGSWLGSRLCK-UHFFFAOYSA-N
ID: PTOMGSWLGSRLCK-UHFFFAOYSA-N
Comment: Energy1
Num peaks: 11
55.05422664 2.743690325
57.06987671 3.83345714
73.06479133 2.552950351
135.0440559 2.135842768
147.0076704 2.7649116
163.0389705 2.406628242
165.0182351 7.372688379
175.075356 24.24306066
177.0910061 3.264984748
203.0702706 18.72999698
221.0808353 11.23757899

Name: +ve in-silico MS/MS by CFM-ID for PTOMGSWLGSRLCK-UHFFFAOYSA-N
ID: PTOMGSWLGSRLCK-UHFFFAOYSA-N
Comment: Energy2
Num peaks: 17
39.02292652 2.570880815
41.00219107 1.400640597
41.03857658 1.912902471
55.05422664 25.75588114
57.0334912 4.570546798
57.06987671 6.056962696
73.06479133 9.724905583
81.0334912 4.404624621
121.0284058 3.677780973
135.0440559 2.598256041
137.0233204 1.379500313
147.0076704 2.325937941
159.0804414 1.876792509
161.0233204 3.472003219
163.0389705 4.719901673
165.0182351 2.917364328
175.075356 1.934339314

Name: +ve in-silico MS/MS by CFM-ID for NZGUHHPFWBHXCA-GFCCVEGCSA-N
ID: NZGUHHPFWBHXCA-GFCCVEGCSA-N
Comment: Energy0
Num peaks: 6
73.06479133 0.7320288453
101.0597059 0.4028771468
121.0284058 0.5023457081
135.0440559 0.8581036044
203.0702706 53.07484838
221.0808353 38.41547852

Name: +ve in-silico MS/MS by CFM-ID for NZGUHHPFWBHXCA-GFCCVEGCSA-N
ID: NZGUHHPFWBHXCA-GFCCVEGCSA-N
Comment: Energy1
Num peaks: 17
55.05422664 1.147440164
69.0334912 1.113315968
71.04914126 1.831836641
73.06479133 1.179572849
81.0334912 1.238614538
83.04914126 2.574355464
99.04405588 3.915420665
101.0597059 6.12842975
121.0284058 12.52422987
123.0440559 1.741319932
135.0440559 3.973455151
161.0597059 1.176902723
175.075356 4.1546042
191.0702706 2.006039968
193.0859207 4.515022715
203.0702706 25.79823601
221.0808353 5.877065847

Name: +ve in-silico MS/MS by CFM-ID for NZGUHHPFWBHXCA-GFCCVEGCSA-N
ID: NZGUHHPFWBHXCA-GFCCVEGCSA-N
Comment: Energy2
Num peaks: 31
39.02292652 2.679177411
41.00219107 5.431204435
41.03857658 2.4429896
43.01784114 1.180900429
47.04914126 1.518314218
49.00727645 1.816824074
53.00219107 0.9838100327
53.03857658 0.8910867986
55.01784114 1.072255764
55.05422664 4.089269533
57.0334912 1.23119203
57.06987671 4.142745578
65.03857658 0.970173315
69.0334912 5.05456938
71.04914126 2.694064504
73.06479133 1.692516467
81.0334912 3.345405345
83.04914126 2.557487484
93.0334912 1.214907046
99.04405588 1.024433947
105.0334912 1.589800906
107.0491413 1.1022817
117.0334912 1.739238131
119.0491413 1.175544087
121.0284058 4.131142984
121.0647913 0.8624345387
135.0440559 2.651341488
161.0597059 2.724575797
175.075356 5.508675141
187.0389705 2.487105901
203.0702706 5.741860413

Name: +ve in-silico MS/MS by CFM-ID for AENYDSXUJZVDCG-AQKAQLFCSA-N
ID: AENYDSXUJZVDCG-AQKAQLFCSA-N
Comment: Energy0
Num peaks: 12
59.01275576 1.176398379
117.0334912 1.287460366
119.0491413 1.132686756
143.0491413 1.806739673
157.0647913 2.163480798
159.0440559 1.324118503
161.0597059 3.675055321
175.0389705 0.9046933601
175.075356 1.229631269
185.0597059 16.00418234
203.0702706 31.37781292
221.0808353 18.38436006

Name: +ve in-silico MS/MS by CFM-ID for AENYDSXUJZVDCG-AQKAQLFCSA-N
ID: AENYDSXUJZVDCG-AQKAQLFCSA-N
Comment: Energy1
Num peaks: 31
49.00727645 0.8875612095
55.01784114 0.8029462166
57.0334912 2.325551927
61.02840582 0.8815639055
71.01275576 1.093350311
79.01784114 0.8432844848
81.0334912 1.458117515
83.01275576 0.7824470189
91.01784114 1.005241708
93.0334912 1.420409393
101.0021911 1.101197533
103.0178411 1.018449387
105.0334912 1.844582575
115.0178411 2.855169918
117.0334912 3.738099207
119.0491413 1.650862443
131.0491413 2.27102306
133.0284058 1.405032747
133.0647913 0.9487407056
143.0491413 2.93393817
145.0284058 1.358056953
147.0440559 1.244267829
151.0389705 0.8176084381
157.0647913 5.442246415
159.0804414 1.453127764
161.0597059 2.535196003
163.0389705 0.8604108889
175.075356 2.64751406
185.0597059 8.007128692
203.0702706 9.858159997
221.0808353 3.931545325

Name: +ve in-silico MS/MS by CFM-ID for AENYDSXUJZVDCG-AQKAQLFCSA-N
ID: AENYDSXUJZVDCG-AQKAQLFCSA-N
Comment: Energy2
Num peaks: 31
39.02292652 1.713392026
41.00219107 1.37391773
43.01784114 1.733991763
49.00727645 5.47005571
51.02292652 1.746970065
53.00219107 1.243721391
55.01784114 2.310033977
57.0334912 1.415193126
59.01275576 3.1994287
63.02292652 2.732510467
69.0334912 1.287445397
73.00727645 4.317741796
75.02292652 2.319129276
77.00219107 1.951453754
79.01784114 1.863236315
81.0334912 2.218734943
91.01784114 1.754576509
93.0334912 2.059933602
101.0021911 1.911028158
103.0178411 2.0479338
105.0334912 2.628994359
113.0385766 1.157313144
115.0542266 1.110273694
117.0334912 2.417355385
131.0491413 1.16370078
133.0284058 1.182543145
141.0334912 1.389085535
143.0491413 1.631934162
145.0284058 1.52208038
157.0647913 2.568235046
185.0597059 1.452261611

Name: +ve in-silico MS/MS by CFM-ID for SEOGGTOIKLUNNM-DUXPYHPUSA-N
ID: SEOGGTOIKLUNNM-DUXPYHPUSA-N
Comment: Energy0
Num peaks: 7
99.04405588 1.503933906
109.0284058 1.600798517
121.0284058 6.367795572
163.0389705 4.39265382
185.0597059 5.151134708
203.0702706 29.1362909
221.0808353 33.23206789

Name: +ve in-silico MS/MS by CFM-ID for SEOGGTOIKLUNNM-DUXPYHPUSA-N
ID: SEOGGTOIKLUNNM-DUXPYHPUSA-N
Comment: Energy1
Num peaks: 23
43.01784114 2.091961161
53.00219107 1.028841326
57.0334912 2.119583742
67.01784114 1.698816227
81.0334912 1.140242315
85.02840582 1.32409964
93.0334912 1.655215711
109.0284058 2.453404639
111.0440559 1.799932581
121.0284058 10.36439883
131.0127558 1.545296304
133.0284058 2.203444126
135.0440559 5.713908325
137.0597059 1.850710881
145.0284058 3.722822633
161.0233204 2.578680786
163.0389705 11.33299829
173.0597059 1.1300342
185.0597059 3.17939497
191.0702706 1.19803385
193.0859207 1.545298615
203.0702706 10.98160709
221.0808353 7.387370264

Name: +ve in-silico MS/MS by CFM-ID for SEOGGTOIKLUNNM-DUXPYHPUSA-N
ID: SEOGGTOIKLUNNM-DUXPYHPUSA-N
Comment: Energy2
Num peaks: 31
39.02292652 5.169973627
41.00219107 2.35885358
41.03857658 1.829529943
43.01784114 1.97347376
49.00727645 3.076367053
51.02292652 1.553346905
53.00219107 1.660227948
57.0334912 2.58460367
65.00219107 1.77497156
65.03857658 2.530389713
67.01784114 2.132393237
75.02292652 2.161025837
77.03857658 2.16774888
79.01784114 1.048248721
81.0334912 2.831509394
91.01784114 1.789058346
93.0334912 2.390887707
103.0178411 1.997609247
105.0334912 2.832172457
107.0491413 2.215635547
109.0284058 3.28660314
117.0334912 2.01649909
121.0284058 8.289559824
131.0127558 3.181857354
133.0284058 3.270068792
135.0440559 4.227238967
143.0491413 1.167860519
145.0284058 1.6618617
163.0389705 1.326158448
175.075356 1.097073939
185.0597059 2.653275395

Name: +ve in-silico MS/MS by CFM-ID for DTLNBWQUOUXKIO-VHSXEESVSA-N
ID: DTLNBWQUOUXKIO-VHSXEESVSA-N
Comment: Energy0
Num peaks: 7
124.1120759 15.09250043
152.1069905 1.67052532
168.1019051 2.028777685
170.1175552 38.67622525
172.1332052 2.670902645
198.1124698 3.189906814
216.1230345 17.46866502

Name: +ve in-silico MS/MS by CFM-ID for DTLNBWQUOUXKIO-VHSXEESVSA-N
ID: DTLNBWQUOUXKIO-VHSXEESVSA-N
Comment: Energy1
Num peaks: 16
41.03857658 4.063661224
57.06987671 5.726909399
59.08552677 1.433537208
83.08552677 2.810107726
112.0393049 3.776883434
122.0964258 2.765750591
124.1120759 20.44571293
126.0549549 1.451021795
126.1277259 2.462998287
152.1069905 3.792787718
154.086255 1.433012975
154.1226406 2.677235931
170.1175552 22.04232145
172.1332052 1.676776678
198.1124698 2.265721391
216.1230345 2.397723118

Name: +ve in-silico MS/MS by CFM-ID for DTLNBWQUOUXKIO-VHSXEESVSA-N
ID: DTLNBWQUOUXKIO-VHSXEESVSA-N
Comment: Energy2
Num peaks: 16
39.02292652 2.533926739
41.03857658 5.501783716
43.05422664 1.658065454
56.04947561 3.276434768
57.06987671 5.403538139
58.06512568 1.324091579
59.08552677 1.959674151
79.05422664 1.764626
81.06987671 2.469946615
83.08552677 6.126382809
85.10117684 1.326536965
98.0964258 4.639277886
112.0393049 4.892627254
124.1120759 33.02093847
126.1277259 1.392255791
154.086255 3.234659693

Name: +ve in-silico MS/MS by CFM-ID for CMXGHLJKXLIMAQ-JTQLQIEISA-N
ID: CMXGHLJKXLIMAQ-JTQLQIEISA-N
Comment: Energy0
Num peaks: 6
65.03857658 2.491716238
67.05422664 2.130192095
175.075356 13.32100682
177.0910061 4.574683541
203.0702706 15.85258374
221.0808353 46.60921019

Name: +ve in-silico MS/MS by CFM-ID for CMXGHLJKXLIMAQ-JTQLQIEISA-N
ID: CMXGHLJKXLIMAQ-JTQLQIEISA-N
Comment: Energy1
Num peaks: 14
43.05422664 1.660826005
67.05422664 1.492217989
69.0334912 1.867458625
71.04914126 4.560971167
107.0491413 1.690921734
147.0804414 1.444516647
159.0440559 2.055421877
165.0182351 2.108779996
173.0597059 2.340926802
175.075356 20.01551217
177.0910061 7.663797914
185.0597059 3.103397829
203.0702706 16.49782399
221.0808353 14.69468845

Name: +ve in-silico MS/MS by CFM-ID for CMXGHLJKXLIMAQ-JTQLQIEISA-N
ID: CMXGHLJKXLIMAQ-JTQLQIEISA-N
Comment: Energy2
Num peaks: 25
25.00727645 1.376542971
39.02292652 3.313808173
41.03857658 1.55122402
49.00727645 4.917018345
51.02292652 1.430729512
63.02292652 4.764414123
65.03857658 16.51730185
67.05422664 2.300171481
71.04914126 1.219728162
77.00219107 2.601032551
79.01784114 1.920681968
92.99710569 3.087331644
97.02840582 1.714481605
105.0334912 5.532601114
107.0491413 3.17370815
108.9920203 1.297049155
121.0284058 2.949268186
131.0491413 1.802760617
133.0284058 1.734489647
135.0440559 4.835749761
145.0647913 1.483142382
147.0076704 5.028713235
151.0389705 1.928562385
157.0647913 1.608805913
165.0182351 2.487577977

Name: +ve in-silico MS/MS by CFM-ID for GYXDZVGSSXSODD-KRXBUXKQSA-N
ID: GYXDZVGSSXSODD-KRXBUXKQSA-N
Comment: Energy0
Num peaks: 9
57.0334912 3.073329718
69.0334912 3.55571379
151.0389705 3.417411854
163.0389705 2.830823338
165.0546206 2.892936866
191.0702706 5.476450876
193.0859207 4.148399887
203.0702706 11.70153695
221.0808353 43.01450782

Name: +ve in-silico MS/MS by CFM-ID for GYXDZVGSSXSODD-KRXBUXKQSA-N
ID: GYXDZVGSSXSODD-KRXBUXKQSA-N
Comment: Energy1
Num peaks: 28
39.02292652 1.697261974
41.00219107 1.068410869
53.00219107 2.845988801
55.01784114 1.216541706
69.0334912 9.923645877
71.04914126 0.8139062854
81.0334912 0.7713212237
83.04914126 2.914589151
121.0284058 1.844795037
123.0440559 2.469711722
135.0076704 1.311001963
135.0440559 1.168940696
137.0233204 1.394929704
139.0389705 1.150559802
145.0284058 1.228038083
149.0233204 1.891766336
151.0389705 8.193338291
161.0233204 1.362895204
163.0389705 5.402564539
165.0546206 2.244079259
167.0702706 1.330421383
175.075356 0.9355913542
185.0597059 0.7817567705
189.0546206 1.719230523
191.0702706 4.861682171
193.0859207 5.203001552
203.0702706 6.277238518
221.0808353 8.161714344

Name: +ve in-silico MS/MS by CFM-ID for GYXDZVGSSXSODD-KRXBUXKQSA-N
ID: GYXDZVGSSXSODD-KRXBUXKQSA-N
Comment: Energy2
Num peaks: 31
39.02292652 5.243733628
41.03857658 1.623122718
51.02292652 2.258629618
53.00219107 2.993962977
53.03857658 4.152199774
55.01784114 2.3680054
55.05422664 1.518836228
65.03857658 2.311666088
69.0334912 6.326102099
79.01784114 2.797443141
93.0334912 2.14687747
95.04914126 1.905468632
103.0178411 1.657447732
105.0334912 2.967891459
107.0491413 2.718149543
109.0284058 1.262974975
119.0127558 0.9821647503
121.0284058 5.918635084
123.0440559 3.536736999
129.0334912 1.084020572
133.0647913 0.974099896
135.0440559 1.669625303
145.0284058 1.028405265
147.0804414 1.08716893
151.0389705 1.361783708
161.0597059 2.277415183
175.075356 2.449835872
189.0546206 1.544797951
191.0702706 1.282861855
193.0859207 1.679923785
203.0702706 1.540626089

Name: +ve in-silico MS/MS by CFM-ID for NEAQPVOYHYPSER-BVALORAHSA-N
ID: NEAQPVOYHYPSER-BVALORAHSA-N
Comment: Energy0
Num peaks: 6
123.0440559 1.757305477
167.0702706 2.423323251
220.0968197 5.155860459
224.0917343 1.496312704
238.1073844 33.57147577
256.1179491 41.33780427

Name: +ve in-silico MS/MS by CFM-ID for NEAQPVOYHYPSER-BVALORAHSA-N
ID: NEAQPVOYHYPSER-BVALORAHSA-N
Comment: Energy1
Num peaks: 26
42.03382555 1.712455978
60.04439023 2.13726825
114.0549549 1.003347192
120.0443902 0.7714716527
122.0600403 1.453922009
123.0440559 2.240353299
124.0756904 0.6760601304
125.0597059 0.9659545861
132.0655196 0.6785982672
137.0597059 2.464205991
139.075356 0.755567885
141.0910061 0.6910150601
150.0549549 4.580886498
152.070605 18.42555099
154.086255 0.866797422
194.0811697 0.6908971458
206.0811697 1.843408994
208.0968197 2.455250673
210.1124698 3.435714186
212.0917343 0.8245538115
220.0968197 7.869648407
224.0917343 1.815343946
226.1073844 1.682032507
228.1230345 1.35505715
238.1073844 13.82110687
256.1179491 5.269552205

Name: +ve in-silico MS/MS by CFM-ID for NEAQPVOYHYPSER-BVALORAHSA-N
ID: NEAQPVOYHYPSER-BVALORAHSA-N
Comment: Energy2
Num peaks: 31
39.02292652 0.8414958072
49.00727645 1.022434792
51.02292652 1.606243523
65.03857658 3.206610949
67.05422664 0.8166041817
79.01784114 0.798988841
93.0334912 1.464954231
95.04914126 1.594397138
107.0491413 2.232923022
109.0284058 1.838261277
109.0647913 2.052447181
114.0549549 0.8012992037
121.0284058 1.894615994
121.0647913 0.9938439865
123.0440559 6.310773874
124.0393049 0.7967578877
125.0597059 2.445746629
137.0597059 8.32513319
139.075356 1.414975134
141.0910061 1.588432519
149.0597059 1.245898723
150.0549549 1.305498101
152.070605 2.874609929
153.0910061 0.8840186685
155.1066561 0.9909614187
167.0702706 1.019213262
182.0811697 0.8795703206
206.0811697 1.048489866
208.0968197 1.498888332
220.0968197 1.671429606
238.1073844 0.8169547986

Name: +ve in-silico MS/MS by CFM-ID for KSXQRSIXHZOLHH-UHFFFAOYSA-N
ID: KSXQRSIXHZOLHH-UHFFFAOYSA-N
Comment: Energy0
Num peaks: 6
121.0284058 1.17105963
193.0495352 2.867767024
195.0651853 3.339731257
203.0702706 6.68731438
205.0495352 0.7837339613
221.0808353 79.94837544

Name: +ve in-silico MS/MS by CFM-ID for KSXQRSIXHZOLHH-UHFFFAOYSA-N
ID: KSXQRSIXHZOLHH-UHFFFAOYSA-N
Comment: Energy1
Num peaks: 10
175.075356 2.346481224
177.0546206 3.440740734
177.0910061 1.936186699
179.0702706 2.370656941
191.0702706 3.587905805
193.0859207 9.880494164
195.0651853 3.968454797
203.0702706 10.91478503
205.0495352 2.105926514
221.0808353 40.13354653

Name: +ve in-silico MS/MS by CFM-ID for KSXQRSIXHZOLHH-UHFFFAOYSA-N
ID: KSXQRSIXHZOLHH-UHFFFAOYSA-N
Comment: Energy2
Num peaks: 31
51.02292652 3.637683128
53.03857658 2.678144309
83.04914126 1.956296886
89.03857658 1.877192401
95.01275576 1.129621543
95.04914126 2.739256898
105.0334912 1.350100442
107.0491413 1.873043582
109.0284058 1.405940101
121.0284058 14.07556865
123.0440559 3.550738451
125.0597059 1.344525852
133.0647913 1.454345126
135.0440559 1.116337393
145.0647913 1.274284234
147.0804414 1.908985212
149.0233204 1.484799967
149.0597059 1.283325144
149.0960915 1.364050522
151.0389705 1.874907657
151.075356 1.652587787
157.0647913 1.240124206
159.0804414 2.461592964
161.0597059 2.050924209
165.0546206 1.150867697
173.0597059 1.129155732
175.075356 3.077817498
177.0546206 2.998717158
185.0597059 2.24641946
203.0702706 1.812246046
205.0495352 1.607609758

Name: +ve in-silico MS/MS by CFM-ID for MLFGJPIHJMFFLG-GGWOSOGESA-N
ID: MLFGJPIHJMFFLG-GGWOSOGESA-N
Comment: Energy0
Num peaks: 11
67.01784114 1.709420042
69.0334912 1.739782808
81.0334912 1.420075775
177.0546206 2.369036235
179.0702706 1.789578006
185.0597059 1.945409339
189.0546206 3.489319159
191.0702706 4.33428796
193.0859207 1.889045699
203.0702706 17.94341838
221.0808353 42.64375993

Name: +ve in-silico MS/MS by CFM-ID for MLFGJPIHJMFFLG-GGWOSOGESA-N
ID: MLFGJPIHJMFFLG-GGWOSOGESA-N
Comment: Energy1
Num peaks: 31
39.02292652 1.101236811
41.03857658 1.275323793
49.00727645 1.706424895
51.02292652 1.038015646
55.01784114 1.763705565
65.00219107 4.254240715
67.01784114 4.987719147
69.0334912 2.332178708
89.00219107 1.934894884
91.01784114 1.297893591
93.0334912 2.708245576
95.04914126 2.000033599
117.0334912 1.385317016
119.0491413 1.938183674
139.0389705 6.594522163
141.0546206 1.253589474
151.0389705 1.821197968
153.0546206 1.322874771
159.0440559 2.207132763
161.0597059 1.948866337
165.0546206 1.169795634
173.0597059 0.9875035101
175.0389705 1.593434909
177.0546206 3.11898818
179.0702706 1.118520882
185.0597059 1.082476873
189.0546206 1.648400498
191.0702706 1.386419421
193.0859207 1.535151217
203.0702706 7.595123075
221.0808353 8.491003629

Name: +ve in-silico MS/MS by CFM-ID for MLFGJPIHJMFFLG-GGWOSOGESA-N
ID: MLFGJPIHJMFFLG-GGWOSOGESA-N
Comment: Energy2
Num peaks: 31
25.00727645 2.176634883
39.02292652 10.11749084
41.00219107 1.342163283
41.03857658 1.299201679
45.0334912 1.457612795
49.00727645 4.041516014
51.02292652 7.219328364
53.00219107 2.899653349
53.03857658 1.83220907
55.01784114 3.246555909
57.0334912 1.743008192
63.02292652 2.009103974
65.00219107 2.039678003
65.03857658 1.286662369
67.01784114 1.824910014
69.0334912 1.931771913
71.04914126 1.233314208
77.00219107 3.335531841
81.0334912 1.02591428
85.02840582 1.285049291
89.00219107 2.653961
93.0334912 1.150828657
109.0284058 1.698653545
117.0334912 1.391109774
135.0440559 1.356094596
139.0389705 2.420113356
147.0440559 2.09604513
159.0440559 1.033471649
173.0597059 1.767709548
175.0389705 1.053126225
177.0546206 0.9715249633

Name: +ve in-silico MS/MS by CFM-ID for ODNMTIVRLHXQTE-UHFFFAOYSA-N
ID: ODNMTIVRLHXQTE-UHFFFAOYSA-N
Comment: Energy0
Num peaks: 6
181.0495352 0.8368751148
193.0495352 0.7009449737
195.0651853 0.7835382145
203.0702706 15.22015419
205.0495352 0.9818512995
221.0808353 76.23426475

Name: +ve in-silico MS/MS by CFM-ID for ODNMTIVRLHXQTE-UHFFFAOYSA-N
ID: ODNMTIVRLHXQTE-UHFFFAOYSA-N
Comment: Energy1
Num peaks: 9
163.0389705 2.614672457
175.0389705 1.779554792
177.0546206 2.81950583
179.0702706 4.625883248
185.0597059 1.920228573
193.0859207 4.022462306
195.0651853 3.963738172
203.0702706 16.24989613
221.0808353 42.20191636

Name: +ve in-silico MS/MS by CFM-ID for ODNMTIVRLHXQTE-UHFFFAOYSA-N
ID: ODNMTIVRLHXQTE-UHFFFAOYSA-N
Comment: Energy2
Num peaks: 31
39.02292652 1.53185505
49.00727645 1.490176885
53.00219107 1.869238957
55.01784114 1.113947087
57.0334912 0.9959746192
65.00219107 2.207960487
67.01784114 2.370872629
69.0334912 1.488419203
77.00219107 2.888624081
79.01784114 1.337354135
93.0334912 3.825881824
105.0334912 1.332905365
107.0127558 2.326362184
109.0284058 5.534281286
133.0284058 6.295920695
135.0440559 5.612478164
137.0233204 1.525256157
137.0597059 2.050036181
151.0389705 1.018761899
153.0546206 1.947435173
157.0284058 1.12830179
161.0233204 4.795780765
163.0389705 6.391912306
175.0389705 1.469311691
177.0182351 1.159635333
177.0546206 2.99181196
181.0495352 1.32451215
185.0597059 2.381951674
187.0389705 2.615195987
203.0702706 2.426577268
205.0495352 1.827958271

Name: +ve in-silico MS/MS by CFM-ID for IADPPRBYOPDLQG-UHFFFAOYSA-N
ID: IADPPRBYOPDLQG-UHFFFAOYSA-N
Comment: Energy0
Num peaks: 6
67.05422664 2.216209952
165.0182351 4.537416834
175.075356 14.03460751
177.0910061 4.368756912
203.0702706 17.77845174
221.0808353 48.32749249

Name: +ve in-silico MS/MS by CFM-ID for IADPPRBYOPDLQG-UHFFFAOYSA-N
ID: IADPPRBYOPDLQG-UHFFFAOYSA-N
Comment: Energy1
Num peaks: 11
65.03857658 2.215135716
121.0284058 3.852017763
135.0440559 2.428599065
147.0076704 3.641792867
163.0389705 2.144131381
165.0182351 4.098239647
175.075356 20.92206796
177.0910061 5.203248235
179.0338851 4.056906517
203.0702706 17.38927543
221.0808353 14.08852143

Name: +ve in-silico MS/MS by CFM-ID for IADPPRBYOPDLQG-UHFFFAOYSA-N
ID: IADPPRBYOPDLQG-UHFFFAOYSA-N
Comment: Energy2
Num peaks: 31
39.02292652 1.90579174
49.00727645 1.779407385
51.02292652 2.483040818
55.05422664 2.221681776
65.03857658 8.996475444
67.05422664 3.052055165
73.00727645 1.240692567
77.00219107 6.026071987
79.01784114 2.33618421
91.01784114 1.330940263
93.0334912 1.670496637
108.9920203 2.386641435
111.0076704 1.049643532
117.0334912 1.675054566
121.0284058 3.648300835
133.0284058 2.48653111
133.0647913 1.154843072
135.0076704 1.24905125
135.0440559 1.526487437
137.0233204 2.431535129
145.0284058 1.328838928
147.0076704 6.295440924
149.0597059 1.133445608
159.0076704 1.016943551
161.0233204 3.951662069
163.0389705 4.75570765
165.0182351 5.376320662
175.075356 2.356935397
177.0546206 1.188019135
179.0338851 1.237347408
203.0702706 1.172833904

Name: +ve in-silico MS/MS by CFM-ID for TWRVIBBQOKJIPK-YWEYNIOJSA-N
ID: TWRVIBBQOKJIPK-YWEYNIOJSA-N
Comment: Energy0
Num peaks: 6
27.02292652 1.816458099
175.075356 1.965348272
177.0910061 3.51695831
189.0546206 2.745678305
203.0702706 2.426661951
221.0808353 74.08579543

Name: +ve in-silico MS/MS by CFM-ID for TWRVIBBQOKJIPK-YWEYNIOJSA-N
ID: TWRVIBBQOKJIPK-YWEYNIOJSA-N
Comment: Energy1
Num peaks: 12
39.02292652 4.214654879
137.0597059 5.299344381
139.075356 2.433417538
165.0546206 2.211969043
175.075356 2.128026831
177.0910061 4.298086146
181.0495352 2.498599007
189.0546206 5.316670562
191.0702706 2.001551585
193.0859207 10.08306101
203.0702706 6.284424722
221.0808353 33.5396987

Name: +ve in-silico MS/MS by CFM-ID for TWRVIBBQOKJIPK-YWEYNIOJSA-N
ID: TWRVIBBQOKJIPK-YWEYNIOJSA-N
Comment: Energy2
Num peaks: 31
25.00727645 1.374024735
27.02292652 1.759715273
39.02292652 5.254188924
41.03857658 7.99329225
49.00727645 3.295324731
51.02292652 2.047478795
53.00219107 1.118370025
55.01784114 2.576125573
57.0334912 1.224903989
63.02292652 1.61209059
67.01784114 1.63035401
69.0334912 1.417513301
79.01784114 3.111231108
81.0334912 1.722636486
83.04914126 1.509958914
93.0334912 2.315993693
95.04914126 1.22789566
107.0491413 3.520124153
117.0334912 1.375662689
123.0440559 3.023531099
137.0597059 5.802922623
145.0647913 4.034577962
147.0804414 1.916549334
151.0389705 1.79724211
159.0440559 1.65337769
161.0597059 4.17094292
175.0389705 1.160596378
175.075356 1.913744611
177.0910061 1.527917613
193.0859207 1.107481771
205.0495352 1.103389521

Name: +ve in-silico MS/MS by CFM-ID for YUQHRCBBYDARGM-UHFFFAOYSA-N
ID: YUQHRCBBYDARGM-UHFFFAOYSA-N
Comment: Energy0
Num peaks: 6
165.0546206 0.4814472106
189.0546206 5.742011774
191.0702706 1.690945659
203.0702706 7.862751848
205.0495352 1.238333174
221.0808353 78.71992381

Name: +ve in-silico MS/MS by CFM-ID for YUQHRCBBYDARGM-UHFFFAOYSA-N
ID: YUQHRCBBYDARGM-UHFFFAOYSA-N
Comment: Energy1
Num peaks: 7
43.01784114 1.752686192
189.0546206 10.48402977
191.0702706 1.617144229
193.0859207 3.057192058
203.0702706 11.3908011
205.0495352 2.684997106
221.0808353 50.21907431

Name: +ve in-silico MS/MS by CFM-ID for YUQHRCBBYDARGM-UHFFFAOYSA-N
ID: YUQHRCBBYDARGM-UHFFFAOYSA-N
Comment: Energy2
Num peaks: 31
15.02292652 1.515287102
39.02292652 2.883598188
44.99710569 1.585743943
49.00727645 4.485197703
51.02292652 1.446252611
53.00219107 1.471790621
55.01784114 2.418600832
57.0334912 2.983280545
65.03857658 1.580049117
105.0334912 1.300555961
121.0647913 4.479543502
135.0440559 1.247692248
137.0597059 8.82171123
145.0647913 1.41284695
149.0233204 1.847554805
149.0597059 3.273630092
151.0389705 1.404075093
159.0440559 2.358388273
163.0389705 1.23482391
165.0546206 1.531379086
171.0440559 2.148908144
173.0233204 1.500803773
173.0597059 3.975075561
175.0389705 4.922967125
175.075356 1.600328359
177.0546206 1.489787966
179.0702706 1.24349188
189.0546206 3.649824055
191.0702706 1.281765714
203.0702706 1.523136227
205.0495352 3.482311465

Name: +ve in-silico MS/MS by CFM-ID for RWDVGNGNPXWOFC-WUJLRWPWSA-N
ID: RWDVGNGNPXWOFC-WUJLRWPWSA-N
Comment: Energy0
Num peaks: 10
74.02365479 7.119724965
85.02840582 1.819172086
113.0233204 2.783795014
131.0338851 5.494181906
157.0607686 6.026695703
159.0764186 2.138230664
175.0713333 12.07031896
185.0556832 8.434075075
203.0662479 16.88627117
221.0768126 18.27710037

Name: +ve in-silico MS/MS by CFM-ID for RWDVGNGNPXWOFC-WUJLRWPWSA-N
ID: RWDVGNGNPXWOFC-WUJLRWPWSA-N
Comment: Energy1
Num peaks: 20
59.01275576 1.757381794
71.01275576 2.863159804
74.02365479 3.656692847
85.02840582 9.923323494
87.04405588 1.864964489
91.05020388 3.561342232
113.0233204 2.56090494
115.0389705 1.875455671
129.0658539 5.687234028
131.0338851 5.291444199
131.081504 2.112245929
143.0451185 2.001377103
157.0607686 6.403259212
159.0764186 4.289534826
161.0556832 2.970550529
175.0713333 11.42409345
177.0869833 1.920516593
185.0556832 2.764858692
203.0662479 5.071355338
221.0768126 2.554369255

Name: +ve in-silico MS/MS by CFM-ID for RWDVGNGNPXWOFC-WUJLRWPWSA-N
ID: RWDVGNGNPXWOFC-WUJLRWPWSA-N
Comment: Energy2
Num peaks: 18
28.01817548 3.835417144
43.01784114 1.436236889
43.02907452 2.041494736
57.04472458 2.355978175
59.01275576 1.3358659
71.01275576 4.779725996
74.02365479 3.477927788
85.02840582 25.29235926
87.04405588 5.053891109
91.05020388 2.426388827
100.0393049 2.970779634
102.0549549 2.353605475
113.0233204 1.558264928
129.0658539 13.2329759
131.0338851 2.592094052
131.081504 2.048715377
157.0607686 2.306536042
159.0764186 1.405539918

Name: +ve in-silico MS/MS by CFM-ID for CMXGHLJKXLIMAQ-SNVBAGLBSA-N
ID: CMXGHLJKXLIMAQ-SNVBAGLBSA-N
Comment: Energy0
Num peaks: 6
65.03857658 2.491716238
67.05422664 2.130192095
175.075356 13.32100682
177.0910061 4.574683541
203.0702706 15.85258374
221.0808353 46.60921019

Name: +ve in-silico MS/MS by CFM-ID for CMXGHLJKXLIMAQ-SNVBAGLBSA-N
ID: CMXGHLJKXLIMAQ-SNVBAGLBSA-N
Comment: Energy1
Num peaks: 14
43.05422664 1.660826005
67.05422664 1.492217989
69.0334912 1.867458625
71.04914126 4.560971167
107.0491413 1.690921734
147.0804414 1.444516647
159.0440559 2.055421877
165.0182351 2.108779996
173.0597059 2.340926802
175.075356 20.01551217
177.0910061 7.663797914
185.0597059 3.103397829
203.0702706 16.49782399
221.0808353 14.69468845

Name: +ve in-silico MS/MS by CFM-ID for CMXGHLJKXLIMAQ-SNVBAGLBSA-N
ID: CMXGHLJKXLIMAQ-SNVBAGLBSA-N
Comment: Energy2
Num peaks: 25
25.00727645 1.376542971
39.02292652 3.313808173
41.03857658 1.55122402
49.00727645 4.917018345
51.02292652 1.430729512
63.02292652 4.764414123
65.03857658 16.51730185
67.05422664 2.300171481
71.04914126 1.219728162
77.00219107 2.601032551
79.01784114 1.920681968
92.99710569 3.087331644
97.02840582 1.714481605
105.0334912 5.532601114
107.0491413 3.17370815
108.9920203 1.297049155
121.0284058 2.949268186
131.0491413 1.802760617
133.0284058 1.734489647
135.0440559 4.835749761
145.0647913 1.483142382
147.0076704 5.028713235
151.0389705 1.928562385
157.0647913 1.608805913
165.0182351 2.487577977

Name: +ve in-silico MS/MS by CFM-ID for LLTOPKQGFAAMKH-UHFFFAOYSA-N
ID: LLTOPKQGFAAMKH-UHFFFAOYSA-N
Comment: Energy0
Num peaks: 6
165.0546206 0.7129372721
189.0546206 8.355522302
191.0702706 2.100749224
203.0702706 8.036187133
205.0495352 1.267305389
221.0808353 75.87739115

Name: +ve in-silico MS/MS by CFM-ID for LLTOPKQGFAAMKH-UHFFFAOYSA-N
ID: LLTOPKQGFAAMKH-UHFFFAOYSA-N
Comment: Energy1
Num peaks: 7
167.0702706 1.873035287
177.0910061 2.340329165
189.0546206 12.73459433
193.0859207 3.080475687
203.0702706 11.48255286
205.0495352 3.372741478
221.0808353 46.14038757

Name: +ve in-silico MS/MS by CFM-ID for LLTOPKQGFAAMKH-UHFFFAOYSA-N
ID: LLTOPKQGFAAMKH-UHFFFAOYSA-N
Comment: Energy2
Num peaks: 31
39.02292652 1.820509013
53.00219107 1.241963573
55.01784114 1.744103966
57.0334912 2.926022105
63.02292652 1.168116631
65.03857658 3.892524424
79.01784114 2.01165873
91.05422664 2.213163086
107.0491413 1.85830138
109.0284058 1.961266983
121.0647913 5.466566511
133.0284058 1.548854108
135.0440559 2.929081464
137.0597059 7.768011422
145.0647913 1.659842519
149.0233204 1.487542121
149.0597059 3.807437039
151.0389705 2.420386761
159.0440559 3.98066135
161.0597059 1.387597325
165.0546206 2.000051418
171.0440559 1.688029368
173.0597059 4.096407029
175.0389705 5.328703237
175.075356 1.458229025
177.0546206 1.32306701
179.0702706 1.106154257
189.0546206 4.233906186
191.0702706 1.182265561
203.0702706 1.267860747
205.0495352 3.607409794

Name: +ve in-silico MS/MS by CFM-ID for WPPMKRCAZSGYLA-UHFFFAOYSA-N
ID: WPPMKRCAZSGYLA-UHFFFAOYSA-N
Comment: Energy0
Num peaks: 6
189.0546206 10.580751
191.0702706 2.962867601
193.0859207 0.7076463303
203.0702706 6.203832858
205.0495352 1.275893391
221.0808353 73.89223928

Name: +ve in-silico MS/MS by CFM-ID for WPPMKRCAZSGYLA-UHFFFAOYSA-N
ID: WPPMKRCAZSGYLA-UHFFFAOYSA-N
Comment: Energy1
Num peaks: 8
133.0647913 3.815968159
177.0546206 9.338339504
177.0910061 5.152485097
189.0546206 13.66689799
191.0702706 2.865880714
193.0859207 11.98513392
203.0702706 5.555987596
221.0808353 29.12068738

Name: +ve in-silico MS/MS by CFM-ID for WPPMKRCAZSGYLA-UHFFFAOYSA-N
ID: WPPMKRCAZSGYLA-UHFFFAOYSA-N
Comment: Energy2
Num peaks: 27
15.02292652 1.017731888
41.03857658 1.337521897
49.00727645 2.962616074
51.02292652 1.941048034
55.01784114 1.402021005
63.02292652 2.507248255
65.03857658 3.05382527
71.01275576 1.006585386
91.05422664 7.388932688
93.0334912 1.356619659
103.0542266 1.430339777
105.0334912 1.40372685
107.0491413 6.599343606
119.0491413 11.40382535
121.0647913 4.695886019
133.0284058 1.604668907
133.0647913 5.630771043
135.0440559 5.440125856
149.0597059 8.280081725
151.075356 0.9845405696
159.0440559 1.347556337
173.0597059 1.430839513
175.0389705 1.380940762
175.075356 1.301362278
189.0546206 1.256368682
195.0651853 0.8931357759
205.0495352 1.426529154

Name: +ve in-silico MS/MS by CFM-ID for FFRYJJHJNRQBMO-QMMMGPOBSA-N
ID: FFRYJJHJNRQBMO-QMMMGPOBSA-N
Comment: Energy0
Num peaks: 6
123.0440559 0.759623339
190.086255 0.8573374194
192.1019051 23.38046738
194.1175552 1.133182944
220.0968197 10.76431959
238.1073844 56.42482968

Name: +ve in-silico MS/MS by CFM-ID for FFRYJJHJNRQBMO-QMMMGPOBSA-N
ID: FFRYJJHJNRQBMO-QMMMGPOBSA-N
Comment: Energy1
Num peaks: 18
58.06512568 1.429133352
121.0284058 1.356579657
123.0440559 1.257514625
149.0597059 1.230757206
150.0549549 1.931368261
152.070605 1.895342004
162.0913404 3.194109327
164.1069905 8.377742176
165.0910061 3.733878387
166.086255 1.595873175
175.075356 1.11115711
192.1019051 31.42648249
194.1175552 1.25365818
196.0604342 1.313474109
208.0968197 1.717547325
210.1124698 2.143168559
220.0968197 4.49055163
238.1073844 11.50489709

Name: +ve in-silico MS/MS by CFM-ID for FFRYJJHJNRQBMO-QMMMGPOBSA-N
ID: FFRYJJHJNRQBMO-QMMMGPOBSA-N
Comment: Energy2
Num peaks: 31
42.03382555 1.046243063
49.00727645 1.193466952
65.03857658 2.242786626
67.05422664 0.9390883988
84.08077574 1.025513038
91.05422664 1.045399653
95.08552677 1.346442062
107.0491413 1.306753108
107.0855268 1.251516201
120.0807757 3.114091567
121.0284058 6.139137163
123.0440559 3.961928889
134.0964258 4.246819299
136.1120759 1.099106474
137.0960915 0.9666209311
147.0440559 2.414832012
147.0804414 0.851365807
149.0597059 2.816546421
149.0960915 2.212132359
151.075356 2.23535289
161.0597059 1.250900491
162.0913404 3.837452751
163.075356 2.970711153
164.1069905 1.307495752
165.0910061 2.483435677
174.0913404 3.942651493
175.075356 1.043990252
176.070605 6.33916895
177.0910061 1.701996155
178.086255 1.059768732
192.1019051 3.5893059

Name: +ve in-silico MS/MS by CFM-ID for GMNLTXGKAXENAT-ZNSALQAWSA-N
ID: GMNLTXGKAXENAT-ZNSALQAWSA-N
Comment: Energy0
Num peaks: 6
108.0443902 20.29343911
126.0549549 12.3637645
131.0702706 3.129378473
220.0968197 5.119785042
238.1073844 21.81270828
256.1179491 17.99702241

Name: +ve in-silico MS/MS by CFM-ID for GMNLTXGKAXENAT-ZNSALQAWSA-N
ID: GMNLTXGKAXENAT-ZNSALQAWSA-N
Comment: Energy1
Num peaks: 15
55.01784114 0.9919269995
57.0334912 2.328301393
59.04914126 1.782119381
66.03382555 1.109561164
80.04947561 1.417010982
81.0334912 1.470202256
92.04947561 1.317023391
108.0443902 39.77116055
110.0600403 1.345016275
113.0597059 2.920686004
126.0549549 14.31788932
131.0702706 5.680196225
220.0968197 1.50557739
238.1073844 2.977126297
256.1179491 1.604928364

Name: +ve in-silico MS/MS by CFM-ID for GMNLTXGKAXENAT-ZNSALQAWSA-N
ID: GMNLTXGKAXENAT-ZNSALQAWSA-N
Comment: Energy2
Num peaks: 31
25.00727645 1.304458761
27.02292652 0.9860662141
39.02292652 1.474596449
40.01817548 2.036466151
41.00219107 1.590067272
41.03857658 1.127629793
50.00252542 1.721100843
55.01784114 2.649782767
57.0334912 4.157379761
59.04914126 1.703146285
66.03382555 1.025400734
67.01784114 1.984163658
68.0130901 0.8244577693
69.0334912 2.034683653
71.04914126 1.256461177
81.0334912 1.784636003
87.04405588 1.527659207
92.04947561 2.00750659
94.06512568 0.851604524
96.08077574 0.7773197411
108.0443902 17.77353199
110.0600403 1.148157993
113.0597059 2.372059107
114.0913404 0.8577637752
115.075356 1.525450874
124.0393049 0.8179859209
126.0549549 7.516040139
131.0702706 1.80039439
164.070605 1.401820762
212.0917343 0.9409486773
220.0968197 1.716407773

Name: +ve in-silico MS/MS by CFM-ID for IVNWLXAJTPUMJK-VMPITWQZSA-N
ID: IVNWLXAJTPUMJK-VMPITWQZSA-N
Comment: Energy0
Num peaks: 9
129.0334912 2.127079769
147.0440559 3.212329277
149.0597059 2.06166877
161.0597059 9.404498087
179.0702706 10.78185262
189.0546206 24.94167905
191.0702706 2.348084664
203.0702706 3.679080417
221.0808353 23.08936882

Name: +ve in-silico MS/MS by CFM-ID for IVNWLXAJTPUMJK-VMPITWQZSA-N
ID: IVNWLXAJTPUMJK-VMPITWQZSA-N
Comment: Energy1
Num peaks: 16
43.01784114 2.543076407
85.02840582 2.022048963
101.0385766 3.865971371
107.0491413 1.860505607
117.0334912 1.941929811
129.0334912 2.182142086
131.0491413 4.244370794
135.0440559 2.327364753
147.0440559 3.97472257
149.0597059 5.2392925
159.0440559 1.92734667
161.0597059 21.88653105
179.0702706 9.817061853
189.0546206 8.398870261
203.0702706 2.923248414
221.0808353 6.590953105

Name: +ve in-silico MS/MS by CFM-ID for IVNWLXAJTPUMJK-VMPITWQZSA-N
ID: IVNWLXAJTPUMJK-VMPITWQZSA-N
Comment: Energy2
Num peaks: 25
15.02292652 1.067211734
25.00727645 2.714247071
41.00219107 1.017432365
43.01784114 3.244929118
59.01275576 2.056254404
63.02292652 1.497188623
83.01275576 1.252110385
89.03857658 1.479246305
101.0385766 11.63152433
103.0542266 1.572997926
105.0334912 5.430433376
107.0491413 6.815723258
117.0334912 8.937997129
119.0491413 4.783795056
129.0334912 2.577693659
131.0491413 3.362528525
135.0440559 2.149509795
145.0284058 1.887173924
147.0440559 6.076802537
149.0597059 1.796909426
159.0440559 1.100465936
161.0597059 4.902602303
163.0389705 1.246036324
173.0597059 1.031082785
179.0702706 0.9847337927

Name: +ve in-silico MS/MS by CFM-ID for LRLKZVMLJBNNPE-SNAWJCMRSA-N
ID: LRLKZVMLJBNNPE-SNAWJCMRSA-N
Comment: Energy0
Num peaks: 6
167.0702706 1.40638028
193.0859207 6.802640652
206.0811697 1.229205991
220.0968197 3.222697187
221.0808353 45.37157529
238.1073844 31.08192462

Name: +ve in-silico MS/MS by CFM-ID for LRLKZVMLJBNNPE-SNAWJCMRSA-N
ID: LRLKZVMLJBNNPE-SNAWJCMRSA-N
Comment: Energy1
Num peaks: 15
41.00219107 1.98486385
53.00219107 2.886979805
70.02874017 1.265322684
149.0597059 1.789830267
167.0702706 2.579873037
175.0389705 1.400320651
177.0546206 5.114660066
189.0546206 1.135930204
191.0702706 3.241354952
193.0859207 11.49407048
194.0811697 1.534681768
195.1015708 2.516165032
220.0968197 4.501184698
221.0808353 32.91229031
238.1073844 6.303870453

Name: +ve in-silico MS/MS by CFM-ID for LRLKZVMLJBNNPE-SNAWJCMRSA-N
ID: LRLKZVMLJBNNPE-SNAWJCMRSA-N
Comment: Energy2
Num peaks: 31
15.02292652 1.302381732
25.00727645 1.1384482
41.00219107 2.387755277
49.00727645 1.045417734
50.00252542 0.994037567
51.02292652 1.558029384
52.01817548 1.18171659
53.00219107 1.365310885
58.02874017 1.48005277
68.0130901 2.264328049
70.02874017 3.725549156
79.01784114 1.972674441
81.0334912 1.231227311
92.0130901 2.401655398
94.02874017 4.373540579
96.04439023 1.043504002
107.0491413 1.843821372
109.0647913 1.30471243
120.0443902 2.124315068
137.0597059 3.021535205
149.0597059 1.273566259
153.0546206 2.012602226
161.0597059 4.511058427
163.075356 3.635889909
167.0702706 3.900484916
177.0546206 5.065477495
179.0702706 3.310317917
191.0702706 2.604222686
192.0655196 1.708075323
193.0859207 4.823498721
222.0760843 1.225936974

Name: +ve in-silico MS/MS by CFM-ID for DWCXXICTUDDKTB-JQWIXIFHSA-N
ID: DWCXXICTUDDKTB-JQWIXIFHSA-N
Comment: Energy0
Num peaks: 7
57.06987671 8.150304246
85.06479133 5.311996595
152.0342195 3.513236521
180.0291341 2.371602483
196.0604342 4.131896136
220.0968197 10.98195907
238.1073844 47.19180052

Name: +ve in-silico MS/MS by CFM-ID for DWCXXICTUDDKTB-JQWIXIFHSA-N
ID: DWCXXICTUDDKTB-JQWIXIFHSA-N
Comment: Energy1
Num peaks: 19
39.02292652 2.629589793
41.03857658 3.140838917
43.05422664 4.557204516
55.05422664 1.781436749
56.04947561 1.144310216
57.06987671 19.53741475
59.08552677 3.136243986
67.05422664 1.16825182
82.02874017 1.206779703
84.04439023 1.443012326
85.06479133 4.000952904
124.0393049 6.352560955
152.0342195 6.904381697
154.0498695 2.719816622
180.0291341 5.267192293
194.0447842 1.046163487
196.0604342 2.50279398
220.0968197 4.742595554
238.1073844 7.415699566

Name: +ve in-silico MS/MS by CFM-ID for DWCXXICTUDDKTB-JQWIXIFHSA-N
ID: DWCXXICTUDDKTB-JQWIXIFHSA-N
Comment: Energy2
Num peaks: 20
25.00727645 1.406120503
39.02292652 8.75733348
41.00219107 1.412833691
41.03857658 6.511387259
42.03382555 1.448218296
43.05422664 2.046885146
49.00727645 2.404116512
55.05422664 3.391020781
56.04947561 6.468064846
57.06987671 13.72470502
58.06512568 1.247401104
59.08552677 2.491670234
65.00219107 2.99296502
67.01784114 6.570428992
67.05422664 1.10418553
69.0334912 2.305036761
79.05422664 1.656141905
81.0334912 3.212450264
82.02874017 8.515421928
84.04439023 3.217097751

Name: +ve in-silico MS/MS by CFM-ID for ARFUTALOPVWOBA-UHFFFAOYSA-N
ID: ARFUTALOPVWOBA-UHFFFAOYSA-N
Comment: Energy0
Num peaks: 6
181.0495352 0.8086008046
189.0546206 8.065257948
191.0702706 2.024798523
203.0702706 11.12725965
205.0495352 1.301412821
221.0808353 71.98240965

Name: +ve in-silico MS/MS by CFM-ID for ARFUTALOPVWOBA-UHFFFAOYSA-N
ID: ARFUTALOPVWOBA-UHFFFAOYSA-N
Comment: Energy1
Num peaks: 7
167.0702706 2.651552552
179.0702706 5.486471554
189.0546206 12.71616101
193.0859207 2.792520809
203.0702706 12.9341936
205.0495352 2.700742702
221.0808353 43.18582741

Name: +ve in-silico MS/MS by CFM-ID for ARFUTALOPVWOBA-UHFFFAOYSA-N
ID: ARFUTALOPVWOBA-UHFFFAOYSA-N
Comment: Energy2
Num peaks: 31
25.00727645 1.44540448
39.02292652 2.13421495
41.00219107 1.170175713
55.01784114 2.477496012
57.0334912 2.235093115
65.00219107 4.486773192
67.01784114 3.101798289
81.0334912 1.461407599
109.0284058 2.204454875
111.0440559 2.944187604
121.0284058 1.258374981
123.0440559 3.058362047
133.0284058 3.38232951
135.0440559 2.418211407
137.0597059 2.013212762
147.0440559 1.641599186
149.0233204 8.016940313
149.0597059 2.478542401
151.0389705 2.022868964
153.0546206 2.293747175
159.0440559 2.712407951
161.0597059 1.72297178
165.0182351 3.099941427
165.0546206 1.372745005
173.0597059 4.507026686
175.0389705 4.030075923
177.0546206 2.630169493
181.0495352 1.250137038
189.0546206 2.881260551
203.0702706 1.614565047
205.0495352 2.566658877

Name: +ve in-silico MS/MS by CFM-ID for SVQLGEIJJVYXML-AAOUONPWSA-N
ID: SVQLGEIJJVYXML-AAOUONPWSA-N
Comment: Energy0
Num peaks: 6
129.0334912 10.00816347
131.0491413 10.23831637
133.0647913 5.672760158
149.0597059 5.511478324
203.0702706 13.89110173
221.0808353 37.81232095

Name: +ve in-silico MS/MS by CFM-ID for SVQLGEIJJVYXML-AAOUONPWSA-N
ID: SVQLGEIJJVYXML-AAOUONPWSA-N
Comment: Energy1
Num peaks: 18
39.02292652 1.671563964
41.03857658 5.095303002
129.0334912 7.545378935
131.0491413 4.729277489
133.0647913 5.355872346
149.0597059 1.507454749
159.0440559 2.75372774
161.0597059 3.260082067
175.0389705 2.646646153
177.0546206 8.705786967
179.0338851 1.869060362
179.0702706 1.605974068
185.0597059 1.63691175
191.0338851 1.299992158
191.0702706 1.423123491
193.0859207 2.201369513
203.0702706 10.45975695
221.0808353 16.80717636

Name: +ve in-silico MS/MS by CFM-ID for SVQLGEIJJVYXML-AAOUONPWSA-N
ID: SVQLGEIJJVYXML-AAOUONPWSA-N
Comment: Energy2
Num peaks: 27
39.02292652 3.662746353
41.03857658 4.30821021
49.00727645 2.918052507
51.02292652 1.967016098
63.02292652 2.406829913
65.03857658 1.167633715
75.02292652 2.510193521
77.03857658 1.453938805
79.05422664 1.188994315
89.03857658 4.125924676
91.05422664 2.098519064
93.06987671 2.213283729
101.0385766 4.392795505
103.0542266 1.241379846
105.0698767 1.510810756
109.0284058 2.308877524
115.0542266 1.500404251
117.0334912 1.707917344
119.0491413 1.581540985
121.0647913 2.764519883
129.0334912 13.83517948
131.0491413 4.894440661
133.0647913 7.331177183
145.0284058 2.073013732
149.0597059 2.404248179
151.075356 1.963261053
161.0597059 1.219859215

Name: +ve in-silico MS/MS by CFM-ID for YHMNONMLRPTLPR-UHFFFAOYSA-N
ID: YHMNONMLRPTLPR-UHFFFAOYSA-N
Comment: Energy0
Num peaks: 6
151.0389705 0.6386487393
189.0546206 4.55578579
191.0702706 1.406347416
203.0702706 3.502215307
205.0495352 1.254101982
221.0808353 83.53296372

Name: +ve in-silico MS/MS by CFM-ID for YHMNONMLRPTLPR-UHFFFAOYSA-N
ID: YHMNONMLRPTLPR-UHFFFAOYSA-N
Comment: Energy1
Num peaks: 13
55.01784114 1.847777772
57.0334912 3.058544317
149.0597059 1.954382869
151.075356 4.203150481
167.0702706 1.325218823
189.0546206 5.844739294
191.0702706 3.084221478
193.0495352 2.512302558
193.0859207 4.148567495
195.0651853 3.060209314
203.0702706 7.121851944
205.0495352 2.398543516
221.0808353 39.87565531

Name: +ve in-silico MS/MS by CFM-ID for YHMNONMLRPTLPR-UHFFFAOYSA-N
ID: YHMNONMLRPTLPR-UHFFFAOYSA-N
Comment: Energy2
Num peaks: 28
39.02292652 1.749014068
44.99710569 1.054489202
49.00727645 2.65051532
51.02292652 1.020859504
53.03857658 1.018982629
79.01784114 1.50311636
81.0334912 1.167620764
105.0334912 11.69808166
107.0491413 3.816211282
109.0647913 1.444373529
119.0491413 1.282723502
121.0284058 5.904788703
121.0647913 1.009331908
123.0440559 5.974157474
133.0284058 4.327272144
135.0440559 10.85982631
137.0597059 3.424140507
149.0233204 1.207230686
149.0597059 2.808002147
151.0389705 2.684756873
151.075356 1.953586077
163.0389705 2.256505306
165.0546206 2.763195767
173.0597059 1.567907942
187.0389705 1.406593273
189.0546206 1.156956714
203.0702706 1.128714908
205.0495352 1.553420348

Name: +ve in-silico MS/MS by CFM-ID for VALUPXXLHSBISM-LBPRGKRZSA-N
ID: VALUPXXLHSBISM-LBPRGKRZSA-N
Comment: Energy0
Num peaks: 8
57.06987671 18.35021889
59.08552677 2.546902837
85.06479133 4.683070475
124.0393049 3.128445479
140.0342195 3.258229382
196.0604342 3.402904741
220.0968197 8.270453098
238.1073844 36.38386963

Name: +ve in-silico MS/MS by CFM-ID for VALUPXXLHSBISM-LBPRGKRZSA-N
ID: VALUPXXLHSBISM-LBPRGKRZSA-N
Comment: Energy1
Num peaks: 17
39.02292652 2.913422196
41.03857658 3.666874113
43.05422664 5.55820973
55.05422664 1.395921817
57.06987671 23.91285822
59.08552677 2.904941433
67.05422664 1.410524707
85.06479133 4.392787146
108.0443902 1.622769559
124.0393049 2.258499756
180.0291341 1.596170202
193.0859207 1.499964515
194.0447842 1.360855415
196.0604342 2.910586371
210.1124698 1.3658593
220.0968197 11.47295038
238.1073844 9.858623683

Name: +ve in-silico MS/MS by CFM-ID for VALUPXXLHSBISM-LBPRGKRZSA-N
ID: VALUPXXLHSBISM-LBPRGKRZSA-N
Comment: Energy2
Num peaks: 23
15.02292652 1.189538695
39.02292652 4.202556104
41.00219107 1.446769985
41.03857658 5.949265734
43.05422664 1.988391428
51.02292652 4.68897004
53.03857658 4.175407584
55.05422664 6.819646058
56.04947561 2.495289635
57.06987671 14.17650927
59.08552677 3.729404193
65.03857658 1.337916582
66.03382555 1.437816069
67.01784114 1.363388798
68.04947561 1.158478192
69.0334912 1.195416241
79.05422664 2.56491615
81.0334912 2.734628178
81.06987671 2.504753651
82.02874017 3.988455881
83.04914126 1.148508195
108.0443902 8.089746428
124.0393049 2.233966724

Name: +ve in-silico MS/MS by CFM-ID for LJVDARVSEIAXKH-UHFFFAOYSA-N
ID: LJVDARVSEIAXKH-UHFFFAOYSA-N
Comment: Energy0
Num peaks: 6
171.0440559 1.231142921
189.0546206 5.503183676
191.0702706 1.515210853
203.0702706 30.08793128
205.0495352 1.712334207
221.0808353 53.43282886

Name: +ve in-silico MS/MS by CFM-ID for LJVDARVSEIAXKH-UHFFFAOYSA-N
ID: LJVDARVSEIAXKH-UHFFFAOYSA-N
Comment: Energy1
Num peaks: 8
167.0702706 2.506515342
171.0440559 4.519567174
173.0597059 2.295799058
177.0546206 2.266826559
189.0546206 6.754212572
203.0702706 29.93931108
205.0495352 2.461297455
221.0808353 30.49384473

Name: +ve in-silico MS/MS by CFM-ID for LJVDARVSEIAXKH-UHFFFAOYSA-N
ID: LJVDARVSEIAXKH-UHFFFAOYSA-N
Comment: Energy2
Num peaks: 25
15.02292652 1.56840287
25.00727645 1.971344382
41.00219107 2.243367202
43.01784114 4.291147006
49.00727645 2.63522677
55.01784114 1.531815799
57.0334912 1.631358055
109.0284058 1.806278871
121.0284058 1.250365947
133.0284058 3.377716102
135.0440559 6.484147374
147.0440559 7.870150608
149.0597059 3.659213872
159.0440559 2.944587891
163.0389705 2.664416734
165.0546206 1.429204158
171.0440559 6.242727553
173.0597059 6.382177789
175.0389705 4.290936246
175.075356 2.390419158
177.0546206 2.581219119
187.0389705 3.278723329
189.0546206 3.355878307
203.0702706 2.66782197
205.0495352 2.245264071

Name: +ve in-silico MS/MS by CFM-ID for ZQTNASBNSCQZQC-ZKQGETEISA-N
ID: ZQTNASBNSCQZQC-ZKQGETEISA-N
Comment: Energy0
Num peaks: 6
15.02292652 2.354253442
161.0597059 7.42341635
175.0389705 2.267067093
177.0546206 9.173726749
203.0702706 17.96820419
221.0808353 48.66209431

Name: +ve in-silico MS/MS by CFM-ID for ZQTNASBNSCQZQC-ZKQGETEISA-N
ID: ZQTNASBNSCQZQC-ZKQGETEISA-N
Comment: Energy1
Num peaks: 11
71.01275576 2.686454023
73.02840582 3.038601487
105.0334912 4.225537852
147.0440559 3.420168368
149.0597059 5.474700946
159.0440559 6.866679339
161.0597059 7.500367387
175.0389705 15.37835416
177.0546206 22.47422513
203.0702706 3.571772035
221.0808353 5.452411416

Name: +ve in-silico MS/MS by CFM-ID for ZQTNASBNSCQZQC-ZKQGETEISA-N
ID: ZQTNASBNSCQZQC-ZKQGETEISA-N
Comment: Energy2
Num peaks: 20
15.02292652 1.378242762
25.00727645 2.897112323
29.03857658 2.276180649
41.00219107 9.147673884
43.01784114 1.39265019
55.01784114 3.001764707
73.02840582 1.45249899
83.01275576 2.955820717
105.0334912 3.726101146
117.0334912 2.458418452
119.0491413 5.941501012
133.0284058 2.344401231
133.0647913 2.689480483
135.0440559 1.490164666
145.0284058 2.53626699
149.0597059 3.054112128
159.0440559 12.70699479
161.0597059 14.19508085
175.0389705 2.51478099
177.0546206 2.467053803

Name: +ve in-silico MS/MS by CFM-ID for ZCMVFWPWSYKLQB-UHFFFAOYSA-N
ID: ZCMVFWPWSYKLQB-UHFFFAOYSA-N
Comment: Energy0
Num peaks: 6
165.0546206 0.5068000212
189.0546206 8.388793317
191.0702706 2.100975034
203.0702706 8.064674088
205.0495352 1.324832443
221.0808353 76.28815233

Name: +ve in-silico MS/MS by CFM-ID for ZCMVFWPWSYKLQB-UHFFFAOYSA-N
ID: ZCMVFWPWSYKLQB-UHFFFAOYSA-N
Comment: Energy1
Num peaks: 6
177.0910061 2.463712099
189.0546206 14.10711456
193.0859207 3.138186873
203.0702706 12.34213797
205.0495352 2.995781022
221.0808353 50.34199212

Name: +ve in-silico MS/MS by CFM-ID for ZCMVFWPWSYKLQB-UHFFFAOYSA-N
ID: ZCMVFWPWSYKLQB-UHFFFAOYSA-N
Comment: Energy2
Num peaks: 29
15.02292652 1.026971314
39.02292652 2.229285736
41.03857658 1.123724656
53.00219107 1.275419663
55.01784114 3.829409141
57.0334912 1.57736922
65.03857658 1.651078074
91.05422664 3.095926942
107.0491413 2.358386345
109.0284058 1.233620429
121.0647913 4.446919853
135.0440559 2.818835571
137.0597059 7.622662774
145.0647913 2.150584492
149.0597059 3.31140839
151.0389705 1.699370311
159.0440559 4.434626167
161.0597059 2.245292784
163.0389705 0.9312598815
171.0440559 2.237279832
173.0597059 4.948621316
175.0389705 6.097470944
175.075356 2.552315685
177.0546206 1.513147802
179.0702706 1.247056893
189.0546206 4.99783521
191.0702706 1.382606642
203.0702706 1.690812804
205.0495352 5.026471966

Name: +ve in-silico MS/MS by CFM-ID for XGQYMJRTEBDNND-UHFFFAOYSA-N
ID: XGQYMJRTEBDNND-UHFFFAOYSA-N
Comment: Energy0
Num peaks: 6
73.02840582 3.129304745
147.0440559 4.761489497
175.0389705 9.998751363
185.0597059 2.878051788
203.0702706 32.27643707
221.0808353 27.96893351

Name: +ve in-silico MS/MS by CFM-ID for XGQYMJRTEBDNND-UHFFFAOYSA-N
ID: XGQYMJRTEBDNND-UHFFFAOYSA-N
Comment: Energy1
Num peaks: 14
45.0334912 2.510087331
55.01784114 5.437898759
73.02840582 7.798583395
147.0440559 3.949627835
149.0597059 1.744439222
175.0389705 17.52379355
175.075356 2.305947543
177.0546206 2.305034249
185.0597059 4.933587292
189.0546206 2.834650242
193.0859207 1.720969054
203.0702706 19.22134509
205.0495352 1.755390865
221.0808353 7.257856172

Name: +ve in-silico MS/MS by CFM-ID for XGQYMJRTEBDNND-UHFFFAOYSA-N
ID: XGQYMJRTEBDNND-UHFFFAOYSA-N
Comment: Energy2
Num peaks: 30
29.00219107 2.122079021
31.01784114 1.520927823
41.00219107 2.780986131
43.01784114 2.096433699
45.0334912 3.427248093
53.00219107 3.44647422
55.01784114 4.264692264
57.0334912 4.73431624
65.00219107 1.616137968
68.99710569 4.287514024
69.0334912 1.444741613
71.01275576 1.210414377
73.02840582 2.202851058
91.01784114 2.671302764
93.0334912 1.964242651
119.0491413 1.607222926
145.0284058 5.112403813
147.0440559 13.30015853
149.0597059 1.790656426
159.0440559 1.256084162
161.0233204 2.02184502
161.0597059 1.289097925
163.0389705 1.169137654
171.0440559 1.785197612
173.0597059 2.825831458
175.0389705 4.463393033
175.075356 1.183343496
185.0597059 1.172466744
187.0389705 1.158968572
203.0702706 1.191069138

Name: +ve in-silico MS/MS by CFM-ID for YKORDYACRRUFHJ-NMLBEHRDSA-N
ID: YKORDYACRRUFHJ-NMLBEHRDSA-N
Comment: Energy0
Num peaks: 6
67.05422664 0.8757863911
81.0334912 1.344545886
137.0233204 4.189999096
185.0597059 4.648448262
203.0702706 45.33762137
221.0808353 36.80504109

Name: +ve in-silico MS/MS by CFM-ID for YKORDYACRRUFHJ-NMLBEHRDSA-N
ID: YKORDYACRRUFHJ-NMLBEHRDSA-N
Comment: Energy1
Num peaks: 12
39.02292652 2.756899106
41.03857658 1.372745483
67.05422664 1.764179259
85.06479133 1.834239973
109.0284058 2.386041104
121.0284058 4.322437361
127.0389705 1.960787086
137.0233204 10.41508463
185.0597059 7.851098315
193.0859207 3.128270537
203.0702706 27.74568
221.0808353 15.81596554

Name: +ve in-silico MS/MS by CFM-ID for YKORDYACRRUFHJ-NMLBEHRDSA-N
ID: YKORDYACRRUFHJ-NMLBEHRDSA-N
Comment: Energy2
Num peaks: 28
39.02292652 4.195214325
41.00219107 3.850015371
41.03857658 2.879650779
53.00219107 4.101943597
53.03857658 2.112247661
55.01784114 3.292695877
57.0334912 0.8645001194
65.00219107 0.9928768852
65.03857658 1.51132064
67.05422664 3.889612606
81.0334912 7.161864104
83.01275576 1.179422405
83.04914126 2.943759898
92.99710569 2.348828537
93.0334912 1.914119691
95.01275576 2.065375125
95.04914126 1.506052542
97.06479133 1.076142016
107.0127558 1.864229161
109.0284058 5.210482705
111.0440559 1.312012447
121.0284058 7.378915015
123.0440559 3.387781943
137.0233204 7.54565807
141.0546206 0.8644053875
175.075356 1.062242045
185.0597059 2.277557185
203.0702706 1.480575603

Name: +ve in-silico MS/MS by CFM-ID for XHEHRJGOTYDGPW-JTQLQIEISA-N
ID: XHEHRJGOTYDGPW-JTQLQIEISA-N
Comment: Energy0
Num peaks: 7
69.0334912 4.22253456
135.0440559 4.878822185
153.0546206 6.386019728
161.0597059 2.990843253
189.0546206 10.93320392
203.0702706 18.68157029
221.0808353 33.40451647

Name: +ve in-silico MS/MS by CFM-ID for XHEHRJGOTYDGPW-JTQLQIEISA-N
ID: XHEHRJGOTYDGPW-JTQLQIEISA-N
Comment: Energy1
Num peaks: 16
25.00727645 3.99799637
27.02292652 2.484013583
51.02292652 4.84062286
53.03857658 1.617845565
55.01784114 2.144184998
67.01784114 1.862051232
69.0334912 14.52976249
121.0284058 1.919606496
135.0440559 7.854158252
143.0491413 2.617168694
153.0546206 6.079108093
161.0597059 5.166854159
171.0440559 1.735251955
189.0546206 6.451554188
203.0702706 7.816250202
221.0808353 9.918907599

Name: +ve in-silico MS/MS by CFM-ID for XHEHRJGOTYDGPW-JTQLQIEISA-N
ID: XHEHRJGOTYDGPW-JTQLQIEISA-N
Comment: Energy2
Num peaks: 21
25.00727645 1.292812423
49.00727645 2.348890103
51.02292652 8.643048828
53.00219107 1.655967134
53.03857658 1.838331318
55.01784114 3.162133074
63.02292652 5.851353498
65.03857658 1.630705132
69.0334912 4.353992886
79.01784114 2.534304966
79.05422664 1.808733504
95.04914126 5.768449382
105.0334912 2.925489741
107.0491413 4.211073617
121.0284058 9.476549965
123.0440559 2.976361832
125.0597059 2.241176062
135.0440559 9.509637615
141.0334912 2.137668209
143.0491413 4.377277814
153.0546206 2.512288863

Name: +ve in-silico MS/MS by CFM-ID for XYDYMSMAHZGLLS-HWKANZROSA-N
ID: XYDYMSMAHZGLLS-HWKANZROSA-N
Comment: Energy0
Num peaks: 9
72.08077574 5.797943597
73.06479133 3.299303264
90.09134042 9.85920114
109.0284058 2.968972744
127.0389705 5.684703577
170.1175552 4.031578318
180.1019051 7.940968601
198.1124698 22.50818559
216.1230345 17.93117248

Name: +ve in-silico MS/MS by CFM-ID for XYDYMSMAHZGLLS-HWKANZROSA-N
ID: XYDYMSMAHZGLLS-HWKANZROSA-N
Comment: Energy1
Num peaks: 18
55.05422664 3.814048773
67.01784114 1.437951632
72.08077574 21.09671584
73.06479133 8.173368816
81.0334912 1.890887836
85.02840582 1.174470132
88.07569036 0.8039883846
90.09134042 12.18855389
99.04405588 0.893384655
109.0284058 2.498109448
127.0389705 4.128756282
138.0913404 1.49682573
152.1069905 3.265749284
156.1019051 1.219942763
170.1175552 3.077498116
180.1019051 4.200040214
198.1124698 6.593860736
216.1230345 2.060697855

Name: +ve in-silico MS/MS by CFM-ID for XYDYMSMAHZGLLS-HWKANZROSA-N
ID: XYDYMSMAHZGLLS-HWKANZROSA-N
Comment: Energy2
Num peaks: 28
27.02292652 1.189439451
39.02292652 4.250081168
41.03857658 3.318535321
53.03857658 5.263345636
55.05422664 9.039197049
57.0334912 2.143425297
57.06987671 1.055063895
59.01275576 1.026218067
59.04914126 0.8615735071
65.00219107 1.075089492
67.01784114 1.438438961
70.06512568 2.264091476
72.08077574 15.3587141
73.06479133 11.95136422
74.0600403 1.059237235
81.0334912 2.825161665
83.04914126 1.002218628
88.07569036 1.081276786
90.09134042 3.462848097
96.04439023 0.8900525197
98.0600403 0.838240514
99.04405588 1.67429874
110.0600403 0.9370451324
122.0600403 0.8041630638
127.0389705 1.413999987
136.0756904 1.416390582
138.0913404 0.9375375574
152.1069905 1.536212894

Name: +ve in-silico MS/MS by CFM-ID for MKDZWZUILDTUBG-GARJFASQSA-N
ID: MKDZWZUILDTUBG-GARJFASQSA-N
Comment: Energy0
Num peaks: 6
95.01275576 1.608617169
105.0334912 2.985020297
175.075356 1.702457485
189.0546206 1.939796976
203.0702706 5.153589841
221.0808353 69.14042562

Name: +ve in-silico MS/MS by CFM-ID for MKDZWZUILDTUBG-GARJFASQSA-N
ID: MKDZWZUILDTUBG-GARJFASQSA-N
Comment: Energy1
Num peaks: 19
83.04914126 1.136251795
95.01275576 2.805816649
97.02840582 3.179319643
99.04405588 1.539297036
105.0334912 1.750863342
113.0233204 1.861495637
115.0389705 3.338566491
127.0389705 4.93449527
161.0597059 1.866666698
163.075356 4.152626769
173.0597059 5.392629952
175.075356 3.707750373
177.0546206 1.329566354
177.0910061 6.143046067
179.0702706 1.338646317
191.0702706 2.265451677
193.0859207 3.341484104
203.0702706 7.536763695
221.0808353 23.31430647

Name: +ve in-silico MS/MS by CFM-ID for MKDZWZUILDTUBG-GARJFASQSA-N
ID: MKDZWZUILDTUBG-GARJFASQSA-N
Comment: Energy2
Num peaks: 20
39.02292652 4.097464351
41.03857658 2.938802321
51.02292652 5.394362896
53.00219107 2.169079218
53.03857658 2.192847145
65.03857658 2.246467911
75.02292652 3.396369094
77.03857658 7.103904446
79.01784114 2.818567199
79.05422664 7.392525913
83.04914126 1.588105299
91.05422664 3.422889556
93.06987671 2.780919566
95.01275576 9.542180331
95.04914126 2.636165941
97.02840582 1.626271182
105.0334912 10.42811846
107.0491413 2.988675147
109.0647913 2.226785572
111.0804414 3.689461722

Name: +ve in-silico MS/MS by CFM-ID for YKORDYACRRUFHJ-POZPLHJXSA-N
ID: YKORDYACRRUFHJ-POZPLHJXSA-N
Comment: Energy0
Num peaks: 6
67.05422664 0.8757863911
81.0334912 1.344545886
137.0233204 4.189999096
185.0597059 4.648448262
203.0702706 45.33762137
221.0808353 36.80504109

Name: +ve in-silico MS/MS by CFM-ID for YKORDYACRRUFHJ-POZPLHJXSA-N
ID: YKORDYACRRUFHJ-POZPLHJXSA-N
Comment: Energy1
Num peaks: 12
39.02292652 2.756899106
41.03857658 1.372745483
67.05422664 1.764179259
85.06479133 1.834239973
109.0284058 2.386041104
121.0284058 4.322437361
127.0389705 1.960787086
137.0233204 10.41508463
185.0597059 7.851098315
193.0859207 3.128270537
203.0702706 27.74568
221.0808353 15.81596554

Name: +ve in-silico MS/MS by CFM-ID for YKORDYACRRUFHJ-POZPLHJXSA-N
ID: YKORDYACRRUFHJ-POZPLHJXSA-N
Comment: Energy2
Num peaks: 28
39.02292652 4.195214325
41.00219107 3.850015371
41.03857658 2.879650779
53.00219107 4.101943597
53.03857658 2.112247661
55.01784114 3.292695877
57.0334912 0.8645001194
65.00219107 0.9928768852
65.03857658 1.51132064
67.05422664 3.889612606
81.0334912 7.161864104
83.01275576 1.179422405
83.04914126 2.943759898
92.99710569 2.348828537
93.0334912 1.914119691
95.01275576 2.065375125
95.04914126 1.506052542
97.06479133 1.076142016
107.0127558 1.864229161
109.0284058 5.210482705
111.0440559 1.312012447
121.0284058 7.378915015
123.0440559 3.387781943
137.0233204 7.54565807
141.0546206 0.8644053875
175.075356 1.062242045
185.0597059 2.277557185
203.0702706 1.480575603

Name: +ve in-silico MS/MS by CFM-ID for LXQHGFYWCMBZNJ-RCOVLWMOSA-N
ID: LXQHGFYWCMBZNJ-RCOVLWMOSA-N
Comment: Energy0
Num peaks: 6
190.086255 1.008386229
192.1019051 21.58783733
194.1175552 1.054331923
206.0811697 2.747719516
220.0968197 10.09185604
238.1073844 52.40228946

Name: +ve in-silico MS/MS by CFM-ID for LXQHGFYWCMBZNJ-RCOVLWMOSA-N
ID: LXQHGFYWCMBZNJ-RCOVLWMOSA-N
Comment: Energy1
Num peaks: 21
44.04947561 1.120947736
70.06512568 1.052515478
123.0440559 1.722810759
137.0597059 1.495934341
149.0597059 3.313465837
151.075356 3.417329679
160.0756904 1.065818285
162.0913404 2.314225591
164.070605 1.377938536
164.1069905 2.016380937
165.0910061 4.349875264
166.086255 2.127293736
174.0913404 1.225155784
175.075356 1.219678758
176.070605 1.06393779
192.1019051 31.24063965
194.1175552 1.548056978
206.0811697 1.656964064
210.1124698 1.192216721
220.0968197 4.88225667
238.1073844 11.14501853

Name: +ve in-silico MS/MS by CFM-ID for LXQHGFYWCMBZNJ-RCOVLWMOSA-N
ID: LXQHGFYWCMBZNJ-RCOVLWMOSA-N
Comment: Energy2
Num peaks: 31
39.02292652 2.270224308
42.03382555 1.475141118
44.04947561 1.038698138
65.03857658 1.664969113
66.03382555 1.21165958
68.04947561 1.136825308
70.06512568 2.024338005
81.0334912 1.232879143
94.06512568 1.61436773
106.0651257 1.322293516
107.0491413 2.440949861
123.0440559 1.235908756
133.0647913 2.077206567
135.0804414 1.814740565
136.0756904 1.801996291
137.0597059 1.425994561
138.0549549 1.450413536
147.0440559 1.477953705
148.0756904 2.457518806
149.0597059 4.550524831
150.0913404 1.953289734
151.075356 3.886778253
160.0756904 3.912322498
162.0913404 3.898467365
163.075356 1.050781932
174.0913404 1.650313845
176.070605 5.444468864
177.0910061 1.140591509
178.086255 1.917136461
192.1019051 1.4643719
222.0760843 1.051309903

Name: +ve in-silico MS/MS by CFM-ID for NXGVLVFLPDSCCW-UHFFFAOYSA-N
ID: NXGVLVFLPDSCCW-UHFFFAOYSA-N
Comment: Energy0
Num peaks: 6
151.075356 2.087191856
175.075356 1.923529019
177.0910061 3.508259823
189.0546206 7.914112512
191.0702706 2.080246401
221.0808353 73.70226039

Name: +ve in-silico MS/MS by CFM-ID for NXGVLVFLPDSCCW-UHFFFAOYSA-N
ID: NXGVLVFLPDSCCW-UHFFFAOYSA-N
Comment: Energy1
Num peaks: 9
151.075356 5.096536253
175.075356 2.341577548
177.0910061 4.917458633
179.0702706 2.552295335
189.0546206 10.08023102
193.0859207 11.30878784
195.0651853 7.252545372
205.0495352 2.769384299
221.0808353 35.49365957

Name: +ve in-silico MS/MS by CFM-ID for NXGVLVFLPDSCCW-UHFFFAOYSA-N
ID: NXGVLVFLPDSCCW-UHFFFAOYSA-N
Comment: Energy2
Num peaks: 31
39.02292652 1.445170783
49.00727645 1.0009043
53.03857658 1.057510541
55.01784114 3.818508586
63.02292652 1.001041429
81.0334912 2.970489254
83.04914126 1.565148915
95.04914126 5.765882945
97.06479133 1.213111415
105.0334912 1.350150756
107.0491413 1.678547256
109.0647913 1.340742526
121.0647913 12.7080534
123.0440559 1.705759223
131.0491413 1.149352562
135.0440559 3.260486714
137.0597059 4.725878671
145.0284058 1.161245927
145.0647913 7.782610805
147.0804414 2.537061256
151.075356 2.99825524
159.0440559 2.310721231
161.0597059 3.742481746
163.0389705 0.8901012803
175.0389705 2.741636866
175.075356 1.323307586
177.0546206 1.590345019
177.0910061 1.363864942
189.0546206 1.327539182
203.0702706 0.9070124616
205.0495352 1.243290417

Name: +ve in-silico MS/MS by CFM-ID for PBFSOUHYSIPPGH-UHFFFAOYSA-N
ID: PBFSOUHYSIPPGH-UHFFFAOYSA-N
Comment: Energy0
Num peaks: 6
177.0546206 1.067770359
189.0546206 1.976035172
191.0702706 0.901660214
203.0702706 32.42341833
205.0495352 1.818319094
221.0808353 57.00501948

Name: +ve in-silico MS/MS by CFM-ID for PBFSOUHYSIPPGH-UHFFFAOYSA-N
ID: PBFSOUHYSIPPGH-UHFFFAOYSA-N
Comment: Energy1
Num peaks: 6
171.0440559 2.789378621
177.0546206 4.108204114
189.0546206 3.969776503
203.0702706 35.23529115
205.0495352 2.820135331
221.0808353 34.83901605

Name: +ve in-silico MS/MS by CFM-ID for PBFSOUHYSIPPGH-UHFFFAOYSA-N
ID: PBFSOUHYSIPPGH-UHFFFAOYSA-N
Comment: Energy2
Num peaks: 27
15.02292652 1.956669208
25.00727645 1.755656018
41.00219107 1.926017545
43.01784114 3.554563596
49.00727645 2.895416307
93.0334912 1.547734049
107.0491413 1.416904278
117.0334912 2.338475367
119.0491413 1.94446413
133.0284058 2.917059817
135.0440559 7.379099707
145.0284058 1.936744364
147.0440559 5.801209424
149.0597059 2.372105382
151.075356 2.139018664
159.0440559 3.562094571
163.0389705 3.249702237
171.0440559 2.912310536
173.0597059 4.57193218
175.0389705 2.882197542
175.075356 2.645224715
177.0546206 3.803774853
185.0597059 1.513980913
187.0389705 4.211827223
189.0546206 1.61531594
203.0702706 4.672758785
205.0495352 2.987241386

Name: +ve in-silico MS/MS by CFM-ID for RUHLKMKXLBTQDY-NSHDSACASA-N
ID: RUHLKMKXLBTQDY-NSHDSACASA-N
Comment: Energy0
Num peaks: 11
57.06987671 4.448804669
152.0342195 1.748593717
180.0291341 7.660534623
194.0811697 2.307112675
196.0604342 3.235447958
196.0968197 2.230716766
202.086255 1.944653662
210.1124698 5.501142477
220.0968197 13.36857947
222.0760843 2.079997362
238.1073844 36.97937023

Name: +ve in-silico MS/MS by CFM-ID for RUHLKMKXLBTQDY-NSHDSACASA-N
ID: RUHLKMKXLBTQDY-NSHDSACASA-N
Comment: Energy1
Num peaks: 24
39.02292652 1.833246394
41.03857658 2.239257283
43.05422664 3.616173192
57.06987671 8.317758186
67.01784114 0.9371087421
85.06479133 2.068982317
97.06479133 0.97297966
138.0185694 2.283164901
152.0342195 3.474317966
154.0498695 2.789894719
162.0185694 6.361041409
163.997834 0.8592906729
164.0342195 3.053317817
180.0291341 21.42863376
182.0447842 1.018195663
193.0859207 1.39714344
194.0447842 1.016348357
194.0811697 0.920080699
196.0604342 1.880851886
196.0968197 1.069650712
202.086255 1.027732046
210.1124698 2.492019997
220.0968197 4.085550879
238.1073844 5.172889926

Name: +ve in-silico MS/MS by CFM-ID for RUHLKMKXLBTQDY-NSHDSACASA-N
ID: RUHLKMKXLBTQDY-NSHDSACASA-N
Comment: Energy2
Num peaks: 27
39.02292652 0.9692781153
41.00219107 1.391610949
41.03857658 3.855337354
43.05422664 2.092607205
44.0130901 1.192791988
55.05422664 2.73221164
57.06987671 13.86151803
67.01784114 4.990179911
69.0334912 2.119825373
69.99235466 0.8839655903
79.05422664 1.669367263
81.06987671 1.106262168
83.04914126 0.944009899
84.00800472 1.38770778
95.01275576 3.261986687
97.06479133 1.710233908
109.0284058 1.345574631
109.9872693 7.580525202
112.0029193 5.525028143
138.0185694 3.85337928
149.0960915 0.8484329848
152.0342195 2.769558109
162.0185694 3.491808079
163.997834 1.854869546
164.0342195 4.614934882
180.0291341 3.055448045
202.086255 1.057835504

Name: +ve in-silico MS/MS by CFM-ID for BOZYJTCKDCTZDN-UHFFFAOYSA-N
ID: BOZYJTCKDCTZDN-UHFFFAOYSA-N
Comment: Energy0
Num peaks: 6
147.0440559 2.543401153
192.1019051 14.26659091
193.0495352 8.929807476
208.0968197 3.022141826
220.0968197 12.17134995
238.1073844 39.16824853

Name: +ve in-silico MS/MS by CFM-ID for BOZYJTCKDCTZDN-UHFFFAOYSA-N
ID: BOZYJTCKDCTZDN-UHFFFAOYSA-N
Comment: Energy1
Num peaks: 15
58.06512568 12.11031389
147.0440559 6.655068701
149.0597059 2.2558021
164.1069905 3.640186077
165.0546206 1.406910944
175.0389705 2.219935881
177.0546206 2.290682268
178.086255 1.745976555
190.086255 2.43825576
192.1019051 15.7152436
193.0495352 7.667754873
194.1175552 2.086227598
208.0968197 1.662070265
220.0968197 9.900608856
238.1073844 9.56259415

Name: +ve in-silico MS/MS by CFM-ID for BOZYJTCKDCTZDN-UHFFFAOYSA-N
ID: BOZYJTCKDCTZDN-UHFFFAOYSA-N
Comment: Energy2
Num peaks: 31
15.02292652 1.30137171
58.06512568 4.376446918
72.08077574 0.9464597067
94.06512568 0.9495844774
108.0807757 2.527612658
109.0284058 1.118902483
118.0651257 1.182879117
119.0127558 0.8006827115
123.0440559 3.326667921
135.0440559 4.311960658
144.0807757 2.213244896
145.0284058 1.524065644
146.0964258 6.479988856
147.0440559 12.80967148
148.1120759 0.9527439402
149.0233204 1.860006062
149.0597059 2.613781982
160.0756904 0.7588470046
161.0233204 1.402668416
162.0913404 4.663813228
163.0389705 3.291624817
164.1069905 0.8316448013
174.0913404 0.8433377615
176.070605 1.887341253
176.1069905 0.7746712883
178.086255 1.885853769
179.0338851 1.036550088
190.086255 2.027674777
192.1019051 3.935011034
193.0495352 1.479635931
206.0811697 0.8986920645

Name: +ve in-silico MS/MS by CFM-ID for IRNPPCKCDANNED-UHFFFAOYSA-N
ID: IRNPPCKCDANNED-UHFFFAOYSA-N
Comment: Energy0
Num peaks: 6
163.0389705 0.4947995197
193.0495352 1.094877948
195.0651853 1.244019311
203.0702706 6.974313248
205.0495352 0.8190103552
221.0808353 84.38918975

Name: +ve in-silico MS/MS by CFM-ID for IRNPPCKCDANNED-UHFFFAOYSA-N
ID: IRNPPCKCDANNED-UHFFFAOYSA-N
Comment: Energy1
Num peaks: 11
163.0389705 1.664608961
175.075356 3.134774262
177.0546206 3.269179152
177.0910061 1.886066793
179.0702706 1.663660093
191.0702706 3.284491694
193.0859207 9.281032533
195.0651853 5.480675818
203.0702706 10.43202517
205.0495352 1.802172168
221.0808353 38.34794395

Name: +ve in-silico MS/MS by CFM-ID for IRNPPCKCDANNED-UHFFFAOYSA-N
ID: IRNPPCKCDANNED-UHFFFAOYSA-N
Comment: Energy2
Num peaks: 31
49.00727645 1.696695412
53.00219107 1.099597615
75.02292652 1.734791876
77.00219107 2.031371307
79.01784114 2.018592049
81.0334912 1.560727939
93.0334912 2.387250895
105.0334912 2.587326903
107.0127558 1.444911424
107.0491413 1.237006656
109.0284058 4.891895153
109.0647913 1.685344207
119.0491413 2.475523719
131.0491413 1.479835156
133.0284058 5.147041773
133.0647913 1.645797176
135.0440559 8.209885526
137.0233204 1.086427598
137.0597059 1.577175107
149.0597059 2.19862193
149.0960915 1.101718181
157.0647913 1.194862509
159.0804414 2.44575317
161.0233204 1.594605254
161.0597059 1.952340045
163.0389705 2.043126257
173.0597059 1.228591906
175.075356 3.244095611
177.0546206 1.098004718
185.0597059 2.340451368
203.0702706 2.015142554

Name: +ve in-silico MS/MS by CFM-ID for GAWXSBCGUQFYOO-KXHDPYLZSA-N
ID: GAWXSBCGUQFYOO-KXHDPYLZSA-N
Comment: Energy0
Num peaks: 6
57.06987671 5.032572807
81.0334912 3.18412871
85.06479133 19.31036259
152.0342195 2.839076061
220.0968197 10.0164475
238.1073844 40.58954846

Name: +ve in-silico MS/MS by CFM-ID for GAWXSBCGUQFYOO-KXHDPYLZSA-N
ID: GAWXSBCGUQFYOO-KXHDPYLZSA-N
Comment: Energy1
Num peaks: 25
29.03857658 1.777608548
42.03382555 0.9081474003
53.03857658 1.296802986
55.01784114 1.334949955
55.05422664 3.680224641
56.04947561 1.173708909
57.06987671 12.43935411
59.04914126 0.9575017734
59.08552677 2.850818614
67.01784114 1.004590743
67.05422664 1.064252238
82.02874017 1.249066024
84.04439023 1.362830351
85.06479133 7.428123897
124.0393049 6.482114794
126.0549549 0.9121939933
152.0342195 11.74621879
154.0498695 1.965772957
180.0291341 3.070848663
182.0447842 0.957639201
210.0760843 1.412138971
210.1124698 1.018035178
220.0968197 5.095512797
222.0760843 0.9954805584
238.1073844 8.258012492

Name: +ve in-silico MS/MS by CFM-ID for GAWXSBCGUQFYOO-KXHDPYLZSA-N
ID: GAWXSBCGUQFYOO-KXHDPYLZSA-N
Comment: Energy2
Num peaks: 22
25.00727645 2.339243412
27.02292652 3.235438128
29.03857658 2.405452604
39.02292652 5.351239814
41.03857658 3.35444891
49.00727645 1.620037149
51.02292652 2.127467549
53.03857658 2.859263516
55.01784114 2.155049797
55.05422664 7.779549341
56.04947561 3.870256081
57.06987671 12.70421125
59.08552677 1.66300467
65.00219107 2.341695786
65.03857658 1.336947118
67.01784114 3.968724167
67.05422664 2.330320092
69.0334912 4.280004447
81.0334912 4.308097978
82.02874017 5.645065249
84.04439023 1.916703041
85.06479133 2.695740808

Name: +ve in-silico MS/MS by CFM-ID for GNKUPEGMZDPNLE-MRVPVSSYSA-N
ID: GNKUPEGMZDPNLE-MRVPVSSYSA-N
Comment: Energy0
Num peaks: 6
51.02292652 4.01925618
53.03857658 7.679060976
206.0811697 3.512944656
210.1124698 3.52994529
220.0968197 30.18444721
238.1073844 39.82696107

Name: +ve in-silico MS/MS by CFM-ID for GNKUPEGMZDPNLE-MRVPVSSYSA-N
ID: GNKUPEGMZDPNLE-MRVPVSSYSA-N
Comment: Energy1
Num peaks: 15
53.03857658 2.695765608
55.05422664 2.3958201
57.06987671 3.213031272
67.01784114 1.272137328
73.06479133 2.267020454
111.0440559 2.203847129
188.070605 5.666170406
190.086255 3.425840338
192.1019051 1.742121112
202.086255 1.40040305
206.0811697 13.97708218
210.1124698 2.082495791
220.0968197 26.40631347
222.0760843 1.724433968
238.1073844 10.17023323

Name: +ve in-silico MS/MS by CFM-ID for GNKUPEGMZDPNLE-MRVPVSSYSA-N
ID: GNKUPEGMZDPNLE-MRVPVSSYSA-N
Comment: Energy2
Num peaks: 30
25.00727645 0.8826420591
27.02292652 1.373571918
29.03857658 0.9373584583
39.02292652 5.089172824
41.03857658 1.496911655
45.0334912 1.653542402
51.02292652 16.98919573
53.03857658 6.896997782
55.05422664 3.577251411
57.06987671 4.483773491
65.00219107 1.7080543
65.03857658 1.005845291
67.05422664 4.118966461
83.04914126 5.576067005
111.0440559 2.315253761
126.0549549 2.934723318
138.0549549 1.361260756
148.0756904 1.19372742
164.070605 1.099523315
174.0549549 1.290207399
176.070605 2.074351957
176.1069905 1.220131782
178.086255 0.9775007803
190.086255 1.168017375
192.1019051 3.241150644
194.0811697 0.9609009598
202.086255 1.004248175
210.1124698 0.8480432755
220.0968197 1.544831966
222.0760843 1.261913997

Name: +ve in-silico MS/MS by CFM-ID for LMPURODZNRCXKR-MRVPVSSYSA-N
ID: LMPURODZNRCXKR-MRVPVSSYSA-N
Comment: Energy0
Num peaks: 8
145.0284058 1.659606635
161.0597059 2.276936628
185.0597059 2.142179039
189.0546206 2.260110328
191.0702706 1.679623581
193.0859207 3.589454567
203.0702706 34.61666928
221.0808353 32.35962008

Name: +ve in-silico MS/MS by CFM-ID for LMPURODZNRCXKR-MRVPVSSYSA-N
ID: LMPURODZNRCXKR-MRVPVSSYSA-N
Comment: Energy1
Num peaks: 26
105.0334912 2.827125569
107.0491413 2.597390442
109.0284058 1.748752177
109.0647913 1.458505666
117.0334912 1.02687254
129.0334912 2.723923833
131.0491413 2.441260551
133.0647913 2.868491689
145.0284058 5.589945057
145.0647913 1.55334211
147.0440559 4.251795037
147.0804414 2.015503049
149.0597059 1.593566948
151.075356 1.421288275
159.0440559 3.043016118
161.0597059 1.725618367
163.075356 1.33405422
165.0910061 1.083903325
173.0597059 2.02981004
175.075356 5.012990744
185.0597059 4.058181951
189.0546206 1.732779233
191.0702706 2.0616757
193.0859207 2.666685094
203.0702706 16.3703868
221.0808353 5.252534865

Name: +ve in-silico MS/MS by CFM-ID for LMPURODZNRCXKR-MRVPVSSYSA-N
ID: LMPURODZNRCXKR-MRVPVSSYSA-N
Comment: Energy2
Num peaks: 31
27.02292652 0.8769451022
39.02292652 1.46514823
53.00219107 1.408154086
55.01784114 2.64642729
65.00219107 1.200729195
65.03857658 1.682428423
67.01784114 1.149063408
69.0334912 1.108141413
75.02292652 3.633380481
77.03857658 5.344105304
79.05422664 1.598047779
93.06987671 1.482301275
95.04914126 1.21976184
105.0334912 7.770539155
107.0491413 6.695765505
111.0804414 1.901273534
117.0334912 10.65238447
119.0491413 0.9799785364
129.0334912 3.690665718
131.0491413 5.18265854
133.0647913 2.184512344
145.0284058 3.349087053
145.0647913 0.9845872317
147.0804414 1.36150129
159.0440559 1.343550296
171.0440559 0.9010205981
173.0597059 1.593332967
175.075356 3.630538546
185.0597059 1.062796896
191.0702706 0.8712638544
203.0702706 0.7672523016

Name: +ve in-silico MS/MS by CFM-ID for SHGIAYIFKLLQOL-SDLBARTOSA-N
ID: SHGIAYIFKLLQOL-SDLBARTOSA-N
Comment: Energy0
Num peaks: 6
59.04914126 2.019681714
177.0182351 2.003271843
179.0338851 8.941928807
193.0495352 1.543277819
203.0702706 10.61644257
221.0808353 56.74675064

Name: +ve in-silico MS/MS by CFM-ID for SHGIAYIFKLLQOL-SDLBARTOSA-N
ID: SHGIAYIFKLLQOL-SDLBARTOSA-N
Comment: Energy1
Num peaks: 21
41.03857658 1.884944549
49.00727645 3.820272477
51.02292652 1.43747618
53.03857658 1.762166052
87.04405588 1.970636492
133.0284058 2.961705425
135.0440559 1.298147826
149.0233204 2.175361601
151.0389705 1.587362625
153.0546206 3.01668577
161.0233204 8.494904398
163.0389705 7.312036972
175.0389705 1.319383683
177.0182351 3.907511057
177.0546206 2.702036197
179.0338851 8.789131251
193.0495352 1.831167113
193.0859207 2.311071046
203.0702706 6.590165423
205.0495352 1.338324549
221.0808353 13.69965927

Name: +ve in-silico MS/MS by CFM-ID for SHGIAYIFKLLQOL-SDLBARTOSA-N
ID: SHGIAYIFKLLQOL-SDLBARTOSA-N
Comment: Energy2
Num peaks: 31
39.02292652 2.82621729
41.03857658 5.307214785
43.01784114 1.028493456
43.05422664 1.338822546
49.00727645 9.175014304
51.02292652 4.086415208
53.03857658 3.259263336
57.0334912 1.064574956
59.04914126 1.144528734
63.02292652 1.505709179
65.00219107 2.390683868
67.01784114 5.68221361
69.0334912 3.14834727
85.02840582 1.329558268
87.02292652 1.503214062
87.04405588 1.057076817
91.01784114 1.454946936
91.05422664 1.053223975
93.0334912 1.529958896
107.0127558 2.146207242
107.0491413 2.86404081
109.0284058 7.966085723
111.0440559 3.682274533
133.0284058 1.488570397
149.0233204 1.365646562
161.0233204 1.806737623
163.0389705 2.133671685
175.0389705 1.484977289
177.0546206 2.193359003
179.0702706 1.144283054
205.0495352 0.9610756029

Name: +ve in-silico MS/MS by CFM-ID for QFKVAXBRPVHISI-LBPRGKRZSA-N
ID: QFKVAXBRPVHISI-LBPRGKRZSA-N
Comment: Energy0
Num peaks: 6
133.0284058 7.136892073
185.0597059 6.494831649
189.0546206 3.116273714
191.0702706 2.113904471
203.0702706 25.91578188
221.0808353 35.2900333

Name: +ve in-silico MS/MS by CFM-ID for QFKVAXBRPVHISI-LBPRGKRZSA-N
ID: QFKVAXBRPVHISI-LBPRGKRZSA-N
Comment: Energy1
Num peaks: 24
69.0334912 1.723790064
79.01784114 1.439821552
81.0334912 1.405907417
87.04405588 4.178865559
99.04405588 1.946746896
103.0178411 1.051940382
105.0334912 2.505817104
117.0334912 2.83809719
119.0491413 1.152353192
121.0284058 1.375594552
123.0440559 1.371832196
129.0334912 1.372114189
133.0284058 10.18127337
145.0284058 9.175894536
147.0440559 3.955787226
171.0440559 1.580184864
173.0597059 1.784439576
175.075356 3.310705187
185.0597059 5.634568397
189.0546206 1.488905285
191.0702706 2.122207731
193.0859207 1.421713307
203.0702706 11.17893595
221.0808353 5.866691422

Name: +ve in-silico MS/MS by CFM-ID for QFKVAXBRPVHISI-LBPRGKRZSA-N
ID: QFKVAXBRPVHISI-LBPRGKRZSA-N
Comment: Energy2
Num peaks: 28
57.0334912 1.963743036
67.01784114 1.601303262
69.0334912 4.928939366
71.04914126 1.64208842
77.00219107 1.033538981
79.01784114 4.274255032
81.0334912 2.629582477
83.04914126 2.219428108
87.04405588 1.124491018
93.0334912 2.635250197
103.0178411 5.885192771
105.0334912 16.786196
117.0334912 1.606666376
121.0284058 1.546281788
123.0440559 1.79929595
125.0597059 1.089688019
129.0334912 1.061380854
133.0284058 5.663420074
135.0440559 1.046202874
145.0284058 1.269349914
159.0440559 1.269246609
161.0597059 1.517696263
171.0440559 3.295204203
173.0597059 3.245475011
175.075356 3.636630299
185.0597059 3.367829874
203.0702706 1.314027066
205.0495352 1.076542786

Name: +ve in-silico MS/MS by CFM-ID for XHEHRJGOTYDGPW-SNVBAGLBSA-N
ID: XHEHRJGOTYDGPW-SNVBAGLBSA-N
Comment: Energy0
Num peaks: 7
69.0334912 4.22253456
135.0440559 4.878822185
153.0546206 6.386019728
161.0597059 2.990843253
189.0546206 10.93320392
203.0702706 18.68157029
221.0808353 33.40451647

Name: +ve in-silico MS/MS by CFM-ID for XHEHRJGOTYDGPW-SNVBAGLBSA-N
ID: XHEHRJGOTYDGPW-SNVBAGLBSA-N
Comment: Energy1
Num peaks: 16
25.00727645 3.99799637
27.02292652 2.484013583
51.02292652 4.84062286
53.03857658 1.617845565
55.01784114 2.144184998
67.01784114 1.862051232
69.0334912 14.52976249
121.0284058 1.919606496
135.0440559 7.854158252
143.0491413 2.617168694
153.0546206 6.079108093
161.0597059 5.166854159
171.0440559 1.735251955
189.0546206 6.451554188
203.0702706 7.816250202
221.0808353 9.918907599

Name: +ve in-silico MS/MS by CFM-ID for XHEHRJGOTYDGPW-SNVBAGLBSA-N
ID: XHEHRJGOTYDGPW-SNVBAGLBSA-N
Comment: Energy2
Num peaks: 21
25.00727645 1.292812423
49.00727645 2.348890103
51.02292652 8.643048828
53.00219107 1.655967134
53.03857658 1.838331318
55.01784114 3.162133074
63.02292652 5.851353498
65.03857658 1.630705132
69.0334912 4.353992886
79.01784114 2.534304966
79.05422664 1.808733504
95.04914126 5.768449382
105.0334912 2.925489741
107.0491413 4.211073617
121.0284058 9.476549965
123.0440559 2.976361832
125.0597059 2.241176062
135.0440559 9.509637615
141.0334912 2.137668209
143.0491413 4.377277814
153.0546206 2.512288863

Name: +ve in-silico MS/MS by CFM-ID for KDOLXLYJRKWVST-WGAJWPLOSA-N
ID: KDOLXLYJRKWVST-WGAJWPLOSA-N
Comment: Energy0
Num peaks: 7
59.04914126 1.534979187
85.02840582 1.465538638
87.04405588 2.821549527
151.0389705 2.465531295
179.0338851 3.54582112
203.0702706 8.703132678
221.0808353 59.73171411

Name: +ve in-silico MS/MS by CFM-ID for KDOLXLYJRKWVST-WGAJWPLOSA-N
ID: KDOLXLYJRKWVST-WGAJWPLOSA-N
Comment: Energy1
Num peaks: 20
29.03857658 1.575157627
31.05422664 1.256300666
41.03857658 2.566460267
43.05422664 1.687165571
49.00727645 3.740630304
51.02292652 1.747308929
53.03857658 1.679600755
55.05422664 6.163149407
59.04914126 1.838366978
69.0334912 1.216834484
149.0233204 3.501462949
151.0389705 1.572025779
161.0233204 4.01996616
163.0389705 2.654840619
177.0182351 5.54211233
179.0338851 16.01712869
181.0495352 1.372022031
193.0859207 2.079515955
203.0702706 5.901601049
221.0808353 14.0806497

Name: +ve in-silico MS/MS by CFM-ID for KDOLXLYJRKWVST-WGAJWPLOSA-N
ID: KDOLXLYJRKWVST-WGAJWPLOSA-N
Comment: Energy2
Num peaks: 30
39.02292652 6.208548585
41.03857658 4.364233053
43.05422664 1.161745407
49.00727645 7.190070292
51.02292652 3.711216244
53.03857658 3.231394932
55.01784114 1.388779103
55.05422664 2.149080258
57.0334912 2.828085109
63.02292652 1.471615749
65.00219107 3.40573143
67.01784114 6.477695044
69.0334912 4.042294584
80.99710569 1.621287892
83.01275576 1.545761976
85.02840582 1.068096733
87.02292652 2.282913609
89.03857658 1.461867946
91.05422664 2.004066807
93.0334912 1.115757282
95.04914126 2.264428184
107.0127558 1.554586556
107.0491413 2.804086771
109.0284058 5.902904167
111.0440559 2.986680085
119.0491413 1.035293207
133.0284058 1.1381715
135.0440559 1.197115871
161.0233204 0.9789972214
163.0389705 1.684303824

Name: +ve in-silico MS/MS by CFM-ID for BJGONNCLQGPBIC-RWYTXXIDSA-N
ID: BJGONNCLQGPBIC-RWYTXXIDSA-N
Comment: Energy0
Num peaks: 6
57.06987671 2.105910287
71.01275576 1.678966292
73.02840582 4.58102889
208.0968197 4.068154415
220.0968197 17.90081607
238.1073844 57.54931025

Name: +ve in-silico MS/MS by CFM-ID for BJGONNCLQGPBIC-RWYTXXIDSA-N
ID: BJGONNCLQGPBIC-RWYTXXIDSA-N
Comment: Energy1
Num peaks: 26
39.02292652 0.8573240486
41.03857658 0.9412033898
44.99710569 3.768109046
57.0334912 3.34446332
59.04914126 3.024869511
61.06479133 1.391308173
83.04914126 1.403132633
85.06479133 2.729837426
94.02874017 0.9932156994
99.04405588 1.166158218
101.0597059 3.934354837
103.075356 2.156729055
108.0443902 0.822072503
136.0393049 1.337939715
164.0342195 1.42478936
166.0498695 0.8713812308
180.1019051 0.8095907294
190.086255 1.686739583
192.1019051 1.994337955
194.1175552 0.9999198988
202.086255 1.763810347
206.0811697 0.8268024444
208.0968197 11.44118627
210.1124698 6.01991365
220.0968197 12.49413674
238.1073844 11.91861458

Name: +ve in-silico MS/MS by CFM-ID for BJGONNCLQGPBIC-RWYTXXIDSA-N
ID: BJGONNCLQGPBIC-RWYTXXIDSA-N
Comment: Energy2
Num peaks: 31
25.00727645 2.513946467
27.02292652 1.406494271
29.03857658 1.600980589
39.02292652 1.025638301
41.00219107 1.29267035
41.03857658 2.256396988
43.01784114 2.963779814
44.99710569 1.955211048
45.0334912 8.098092873
51.02292652 1.166575419
53.03857658 1.978683959
55.05422664 2.473229612
57.0334912 1.1877496
57.06987671 3.675756829
59.01275576 5.356167522
59.04914126 1.075666559
59.08552677 1.104720133
61.02840582 1.442503256
67.01784114 1.179451445
71.04914126 2.940814269
73.02840582 1.062021376
73.06479133 1.506714237
85.02840582 2.366606869
85.06479133 2.531983602
87.04405588 2.709464243
94.02874017 5.367437881
108.0443902 4.608886029
122.0600403 0.9810876804
124.0393049 1.858980355
134.0236548 2.094662011
136.0393049 1.1651673

Name: +ve in-silico MS/MS by CFM-ID for YSTJZXIGARTMCG-ZETCQYMHSA-N
ID: YSTJZXIGARTMCG-ZETCQYMHSA-N
Comment: Energy0
Num peaks: 6
123.0440559 0.7744560006
190.086255 0.8599175922
192.1019051 23.07918528
194.1175552 1.154655643
220.0968197 10.68794386
238.1073844 55.89208233

Name: +ve in-silico MS/MS by CFM-ID for YSTJZXIGARTMCG-ZETCQYMHSA-N
ID: YSTJZXIGARTMCG-ZETCQYMHSA-N
Comment: Energy1
Num peaks: 20
58.06512568 3.618903205
109.0284058 1.578365798
123.0440559 1.828946653
133.0284058 0.9666572912
135.0440559 2.413693179
149.0597059 1.189459881
150.0549549 1.161815882
162.0913404 2.96841098
164.1069905 7.0440416
165.0910061 3.666239786
166.086255 1.433191947
174.0913404 0.9828374596
175.075356 1.076074997
192.1019051 29.70177151
194.1175552 1.229964066
196.0604342 0.9568542419
208.0968197 1.574583249
210.1124698 2.013401102
220.0968197 4.464778105
238.1073844 11.03913143

Name: +ve in-silico MS/MS by CFM-ID for YSTJZXIGARTMCG-ZETCQYMHSA-N
ID: YSTJZXIGARTMCG-ZETCQYMHSA-N
Comment: Energy2
Num peaks: 31
55.05422664 1.740426562
65.03857658 3.215285511
80.04947561 1.644274393
82.06512568 1.854928501
84.08077574 2.634704586
93.0334912 1.621417612
95.04914126 3.022572031
95.08552677 1.188987046
105.0698767 2.319375148
107.0491413 1.482293917
107.0855268 1.299116091
108.0807757 1.245685886
121.0284058 4.646853683
123.0440559 2.703144552
133.0647913 1.142689426
134.0964258 1.822716393
135.0440559 2.028085469
137.0960915 2.076932583
147.0440559 1.733157196
149.0597059 1.901363233
149.0960915 1.645431293
151.075356 1.603986019
162.0913404 7.732088463
163.075356 1.839291696
164.1069905 3.653390722
165.0910061 1.375826316
174.0913404 2.705234529
176.070605 4.261817431
177.0910061 1.261711286
178.086255 1.283396946
192.1019051 2.744108063

Name: +ve in-silico MS/MS by CFM-ID for KKTUVLDFZYQTIU-UHFFFAOYSA-N
ID: KKTUVLDFZYQTIU-UHFFFAOYSA-N
Comment: Energy0
Num peaks: 6
55.05422664 5.613388994
83.04914126 4.244425855
165.0182351 2.936855866
175.075356 13.83864582
203.0702706 18.37131165
221.0808353 38.40788352

Name: +ve in-silico MS/MS by CFM-ID for KKTUVLDFZYQTIU-UHFFFAOYSA-N
ID: KKTUVLDFZYQTIU-UHFFFAOYSA-N
Comment: Energy1
Num peaks: 14
39.02292652 5.349418549
41.03857658 3.362787518
55.05422664 7.310133024
65.03857658 2.479989321
83.04914126 9.428526764
121.0284058 1.790600888
147.0076704 2.718288515
157.0647913 3.090845657
165.0182351 6.970610337
175.075356 14.99038197
177.0910061 2.352589381
185.0597059 2.447048172
203.0702706 11.10647434
221.0808353 7.65391339

Name: +ve in-silico MS/MS by CFM-ID for KKTUVLDFZYQTIU-UHFFFAOYSA-N
ID: KKTUVLDFZYQTIU-UHFFFAOYSA-N
Comment: Energy2
Num peaks: 15
39.02292652 6.779098962
41.03857658 2.67761516
55.05422664 36.40448534
57.06987671 4.705677795
65.03857658 2.431248079
67.01784114 2.094784724
81.0334912 4.568388054
83.04914126 2.903899952
121.0284058 6.370924741
145.0647913 1.689753545
147.0076704 2.536464546
159.0440559 1.501730605
159.0804414 2.247603601
165.0182351 2.114663794
185.0597059 1.264876039

Name: +ve in-silico MS/MS by CFM-ID for UCUMDXDXNMSELY-UHFFFAOYSA-N
ID: UCUMDXDXNMSELY-UHFFFAOYSA-N
Comment: Energy0
Num peaks: 6
173.0597059 1.287392624
185.0597059 4.941804408
189.0546206 1.908817187
191.0702706 1.044876378
203.0702706 54.28262764
221.0808353 24.41247149

Name: +ve in-silico MS/MS by CFM-ID for UCUMDXDXNMSELY-UHFFFAOYSA-N
ID: UCUMDXDXNMSELY-UHFFFAOYSA-N
Comment: Energy1
Num peaks: 14
97.02840582 1.435777165
107.0491413 1.810185553
135.0440559 1.329431479
137.0597059 1.527846344
149.0597059 1.230966562
173.0597059 4.280915384
175.075356 2.807831305
185.0597059 11.26427617
187.0389705 1.190903896
189.0546206 2.147723269
191.0702706 1.408644833
193.0859207 1.38050966
203.0702706 43.03307266
221.0808353 6.126877258

Name: +ve in-silico MS/MS by CFM-ID for UCUMDXDXNMSELY-UHFFFAOYSA-N
ID: UCUMDXDXNMSELY-UHFFFAOYSA-N
Comment: Energy2
Num peaks: 31
39.02292652 4.669014641
41.00219107 1.035788262
41.03857658 3.093825721
55.01784114 1.704075039
55.05422664 6.879897031
57.06987671 1.895034503
63.02292652 1.530246992
65.03857658 1.320954398
67.01784114 1.459966521
69.0334912 7.174070728
71.04914126 6.289779118
91.05422664 3.305444833
95.08552677 1.076217617
105.0334912 4.905488957
107.0491413 3.702676782
121.0284058 1.282126213
121.0647913 1.049954392
133.0284058 2.211279369
135.0440559 1.009807162
137.0597059 1.222950034
145.0284058 1.288118258
147.0440559 2.692797174
149.0597059 2.287767276
159.0440559 0.9793133023
161.0233204 1.019507068
163.0389705 2.073162579
173.0597059 1.981953555
175.075356 1.658386601
177.0546206 0.8750794627
185.0597059 1.661639403
203.0702706 1.493344281

Name: +ve in-silico MS/MS by CFM-ID for BEBIIRLVYJMQOS-SSDOTTSWSA-N
ID: BEBIIRLVYJMQOS-SSDOTTSWSA-N
Comment: Energy0
Num peaks: 6
41.03857658 0.7464396815
175.0389705 0.9642125958
177.0546206 1.358422866
185.0597059 7.379913121
203.0702706 61.78720643
221.0808353 21.24829122

Name: +ve in-silico MS/MS by CFM-ID for BEBIIRLVYJMQOS-SSDOTTSWSA-N
ID: BEBIIRLVYJMQOS-SSDOTTSWSA-N
Comment: Energy1
Num peaks: 6
39.02292652 2.308484863
41.03857658 2.776738428
177.0546206 2.743618739
185.0597059 13.99434296
203.0702706 44.83698462
221.0808353 13.44283726

Name: +ve in-silico MS/MS by CFM-ID for BEBIIRLVYJMQOS-SSDOTTSWSA-N
ID: BEBIIRLVYJMQOS-SSDOTTSWSA-N
Comment: Energy2
Num peaks: 24
25.00727645 2.827144526
27.02292652 1.498872681
39.02292652 2.99289733
41.03857658 5.977662251
43.01784114 1.457567368
45.0334912 1.532052917
51.02292652 6.533940079
63.02292652 6.903899353
65.03857658 1.841804978
67.01784114 4.325656541
67.05422664 1.881747175
93.0334912 1.412195183
121.0284058 3.053065724
133.0284058 1.502064336
135.0440559 1.694419781
137.0233204 3.87282019
159.0440559 3.803804919
161.0597059 2.376479667
163.0389705 2.522673193
175.0389705 1.610045169
175.075356 1.494376431
185.0597059 11.23183337
187.0389705 3.872724487
203.0702706 4.538560215

Name: +ve in-silico MS/MS by CFM-ID for HVHPDAITWKQVGK-MRVPVSSYSA-N
ID: HVHPDAITWKQVGK-MRVPVSSYSA-N
Comment: Energy0
Num peaks: 6
173.0597059 1.33535795
175.075356 13.76724922
177.0910061 4.616943882
181.0495352 3.807556641
203.0702706 16.48190049
221.0808353 48.06319712

Name: +ve in-silico MS/MS by CFM-ID for HVHPDAITWKQVGK-MRVPVSSYSA-N
ID: HVHPDAITWKQVGK-MRVPVSSYSA-N
Comment: Energy1
Num peaks: 17
41.03857658 3.660112306
55.05422664 1.775143379
65.03857658 2.499910068
67.05422664 4.016349495
135.0440559 2.474050852
137.0233204 3.121110663
147.0804414 1.855334729
163.0389705 3.703988259
173.0597059 2.108371836
175.075356 16.01170479
177.0910061 5.121921879
179.0338851 1.891742655
181.0495352 6.031264603
185.0597059 2.046409079
203.0702706 11.49193145
205.0495352 2.630661601
221.0808353 10.94916213

Name: +ve in-silico MS/MS by CFM-ID for HVHPDAITWKQVGK-MRVPVSSYSA-N
ID: HVHPDAITWKQVGK-MRVPVSSYSA-N
Comment: Energy2
Num peaks: 26
25.00727645 1.439109553
39.02292652 6.956113479
41.03857658 1.558234768
49.00727645 7.361034822
51.02292652 2.127671705
55.05422664 7.411054749
65.03857658 13.72214067
67.01784114 1.153053094
67.05422664 2.652351102
77.00219107 1.133677314
95.04914126 1.347685357
103.0542266 2.353895792
121.0284058 4.562764499
131.0491413 4.198494621
133.0647913 1.298817942
135.0440559 0.8253446528
139.0389705 1.418165778
145.0647913 5.374405483
147.0804414 1.795564798
149.0233204 1.324470177
149.0597059 0.8487971054
157.0647913 3.282280117
159.0440559 0.8722082776
173.0597059 1.225909654
175.075356 2.450294325
203.0702706 1.418328922

Name: +ve in-silico MS/MS by CFM-ID for QDVIEIMMEUCFMW-QXYPORFMSA-N
ID: QDVIEIMMEUCFMW-QXYPORFMSA-N
Comment: Energy0
Num peaks: 7
57.0334912 3.524789453
109.0284058 1.592405093
121.0284058 6.440591671
161.0233204 3.612942609
163.0389705 6.42335965
203.0702706 26.68114748
221.0808353 32.67719091

Name: +ve in-silico MS/MS by CFM-ID for QDVIEIMMEUCFMW-QXYPORFMSA-N
ID: QDVIEIMMEUCFMW-QXYPORFMSA-N
Comment: Energy1
Num peaks: 22
43.01784114 2.09487917
57.0334912 2.448562396
67.01784114 1.587092738
81.0334912 1.254509735
85.02840582 1.425169029
93.0334912 1.728255787
109.0284058 2.48882047
111.0440559 1.964377968
121.0284058 10.49827156
131.0127558 3.007682318
135.0440559 4.597859563
137.0597059 1.913888246
145.0284058 1.9929511
161.0233204 8.067186534
163.0389705 11.754303
173.0597059 1.133444167
177.0546206 1.102051046
185.0597059 1.494247436
191.0702706 1.20315489
193.0859207 1.52049764
203.0702706 9.554453665
221.0808353 7.432021483

Name: +ve in-silico MS/MS by CFM-ID for QDVIEIMMEUCFMW-QXYPORFMSA-N
ID: QDVIEIMMEUCFMW-QXYPORFMSA-N
Comment: Energy2
Num peaks: 31
39.02292652 6.980318933
41.00219107 2.315515265
41.03857658 2.102051609
43.01784114 1.526186748
49.00727645 3.163840106
51.02292652 1.678138264
53.00219107 1.3334039
57.0334912 5.258175412
65.00219107 1.816479495
65.03857658 2.702676042
67.01784114 2.236596748
75.02292652 2.255404802
77.00219107 1.217081489
77.03857658 2.161635208
81.0334912 3.08245176
83.01275576 0.9777110581
91.01784114 1.833907028
93.0334912 2.349583253
103.0178411 2.681160802
105.0334912 2.602096095
107.0491413 1.927790371
109.0284058 2.627501655
111.0440559 1.109758496
117.0334912 1.948408793
121.0284058 7.981732919
131.0127558 2.84602319
133.0284058 2.320212297
135.0440559 4.038771937
161.0233204 1.207671372
177.0546206 1.183677398
185.0597059 1.792472417

Name: +ve in-silico MS/MS by CFM-ID for PPFAYRZVVNMEOR-UHFFFAOYSA-N
ID: PPFAYRZVVNMEOR-UHFFFAOYSA-N
Comment: Energy0
Num peaks: 6
165.0546206 0.6883876758
189.0546206 3.84302766
191.0702706 1.084199169
203.0702706 12.98482503
205.0495352 1.09400941
221.0808353 72.61295758

Name: +ve in-silico MS/MS by CFM-ID for PPFAYRZVVNMEOR-UHFFFAOYSA-N
ID: PPFAYRZVVNMEOR-UHFFFAOYSA-N
Comment: Energy1
Num peaks: 11
163.0389705 2.955790287
167.0702706 1.990372532
177.0546206 2.925648205
179.0702706 4.142058989
189.0546206 5.468668579
191.0702706 1.915632604
193.0859207 2.645330963
195.0651853 2.151067992
203.0702706 14.20309175
205.0495352 2.678709783
221.0808353 39.18776525

Name: +ve in-silico MS/MS by CFM-ID for PPFAYRZVVNMEOR-UHFFFAOYSA-N
ID: PPFAYRZVVNMEOR-UHFFFAOYSA-N
Comment: Energy2
Num peaks: 31
39.02292652 1.144867817
51.02292652 14.21862503
53.03857658 2.230607496
55.01784114 1.632145925
55.05422664 1.421600119
57.0334912 1.109458365
67.01784114 1.451355119
69.0334912 1.602706224
79.01784114 2.080282823
81.0334912 1.851778384
97.02840582 4.247287733
107.0127558 1.199574915
121.0284058 2.630821505
123.0440559 5.159914821
135.0440559 1.755259149
139.0389705 3.060610844
147.0440559 3.132985482
149.0233204 1.695179344
151.0389705 3.175776125
161.0597059 1.078536803
163.0389705 2.540431678
165.0546206 1.557105971
171.0440559 2.01992709
173.0597059 2.735723074
175.0389705 1.315695898
177.0546206 1.091953581
187.0389705 1.820413269
189.0546206 1.0722034
191.0702706 1.283903427
203.0702706 1.688972968
205.0495352 1.837664045

Name: +ve in-silico MS/MS by CFM-ID for JNRZSHBAPNUBNS-UHFFFAOYSA-N
ID: JNRZSHBAPNUBNS-UHFFFAOYSA-N
Comment: Energy0
Num peaks: 6
189.0546206 3.997151253
191.0702706 1.263057227
193.0495352 1.316765286
203.0702706 12.45043859
205.0495352 1.078029232
221.0808353 71.01148086

Name: +ve in-silico MS/MS by CFM-ID for JNRZSHBAPNUBNS-UHFFFAOYSA-N
ID: JNRZSHBAPNUBNS-UHFFFAOYSA-N
Comment: Energy1
Num peaks: 15
29.03857658 5.332472916
149.0233204 1.12965114
161.0233204 1.121690386
163.0389705 2.177339797
165.0546206 1.052060957
167.0702706 1.766513765
171.0440559 1.26360024
177.0546206 1.133726575
189.0546206 6.144952071
191.0702706 2.365547528
193.0495352 2.162513175
193.0859207 4.35626089
203.0702706 11.28249876
205.0495352 3.738271361
221.0808353 35.2960891

Name: +ve in-silico MS/MS by CFM-ID for JNRZSHBAPNUBNS-UHFFFAOYSA-N
ID: JNRZSHBAPNUBNS-UHFFFAOYSA-N
Comment: Energy2
Num peaks: 31
25.00727645 1.983787544
27.02292652 1.58321198
29.03857658 1.531165612
39.02292652 1.623793158
51.02292652 6.01432927
55.01784114 1.76912644
57.0334912 1.306554678
69.0334912 1.455243786
79.01784114 3.966095057
81.0334912 2.136362783
95.01275576 1.660804039
97.02840582 2.007938064
121.0284058 1.977616374
123.0440559 2.262372351
139.0389705 1.371814035
143.0127558 1.447898306
147.0440559 3.502407037
149.0233204 2.532891516
151.0389705 1.706984376
165.0182351 1.323589737
165.0546206 1.383342364
171.0440559 2.748525888
173.0597059 3.378632406
175.0389705 1.681288613
175.075356 1.484183905
177.0546206 1.485581447
187.0389705 2.464602476
189.0546206 1.75833214
191.0702706 1.376272865
203.0702706 1.911182808
205.0495352 1.980270438

Name: +ve in-silico MS/MS by CFM-ID for YFFBGKSSWQKSMK-GFCCVEGCSA-N
ID: YFFBGKSSWQKSMK-GFCCVEGCSA-N
Comment: Energy0
Num peaks: 6
105.0334912 0.6701139369
123.0440559 1.056216392
185.0597059 2.664056602
203.0702706 47.3146709
205.0495352 0.5399983739
221.0808353 41.06737081

Name: +ve in-silico MS/MS by CFM-ID for YFFBGKSSWQKSMK-GFCCVEGCSA-N
ID: YFFBGKSSWQKSMK-GFCCVEGCSA-N
Comment: Energy1
Num peaks: 17
55.01784114 2.362060531
105.0334912 3.864996906
121.0284058 2.191943479
123.0440559 4.307553193
147.0440559 2.337660996
149.0597059 2.619596764
159.0440559 1.608236478
161.0597059 1.869335684
171.0440559 1.263871804
173.0597059 1.288050008
175.075356 7.966669173
177.0546206 2.547619247
185.0597059 3.511614006
191.0702706 1.537738573
193.0859207 4.664389059
203.0702706 28.27255523
221.0808353 8.643690875

Name: +ve in-silico MS/MS by CFM-ID for YFFBGKSSWQKSMK-GFCCVEGCSA-N
ID: YFFBGKSSWQKSMK-GFCCVEGCSA-N
Comment: Energy2
Num peaks: 27
39.02292652 2.320184435
49.00727645 1.386279577
53.00219107 1.359767359
65.00219107 1.868730387
77.00219107 1.569888728
79.01784114 1.252662083
91.01784114 2.409631776
103.0178411 1.275905375
105.0334912 6.767862345
107.0491413 4.71668706
121.0284058 2.395395284
129.0334912 4.717382997
131.0491413 4.181907739
133.0284058 2.95801746
133.0647913 4.955742157
135.0440559 1.268660108
145.0284058 1.581795578
147.0440559 4.964456036
149.0597059 2.796146414
161.0597059 3.309707356
171.0440559 1.253353686
173.0597059 1.603842486
175.075356 4.987902731
185.0597059 6.16222829
187.0389705 2.043114463
203.0702706 4.944945314
205.0495352 1.28886202

Name: +ve in-silico MS/MS by CFM-ID for QRVOHSBDBLBNPZ-UHFFFAOYSA-N
ID: QRVOHSBDBLBNPZ-UHFFFAOYSA-N
Comment: Energy0
Num peaks: 6
32.04947561 1.452249796
58.02874017 10.349761
163.075356 3.163824304
181.0859207 35.33678357
207.0651853 2.853961727
238.1073844 32.33682749

Name: +ve in-silico MS/MS by CFM-ID for QRVOHSBDBLBNPZ-UHFFFAOYSA-N
ID: QRVOHSBDBLBNPZ-UHFFFAOYSA-N
Comment: Energy1
Num peaks: 8
58.02874017 12.58294043
105.0334912 2.285441096
123.0440559 21.95359626
163.075356 8.545777786
179.0702706 2.435072615
181.0859207 23.2945641
207.0651853 4.863823963
238.1073844 6.146551364

Name: +ve in-silico MS/MS by CFM-ID for QRVOHSBDBLBNPZ-UHFFFAOYSA-N
ID: QRVOHSBDBLBNPZ-UHFFFAOYSA-N
Comment: Energy2
Num peaks: 22
15.02292652 4.259958458
29.00219107 4.007296272
30.03382555 1.25659043
32.04947561 1.038614677
39.02292652 1.550477066
42.03382555 1.641784553
43.05422664 2.315339707
49.00727645 2.268389707
56.0130901 2.315990948
58.02874017 17.24811589
65.03857658 1.1735656
72.00800472 1.379902651
74.02365479 1.98953779
105.0334912 7.578556192
107.0491413 1.67371896
121.0284058 7.603268284
123.0440559 8.114451204
139.0389705 1.664067962
163.075356 4.489375466
165.0546206 2.75075293
165.0910061 1.183575861
181.0859207 3.044666976

Name: +ve in-silico MS/MS by CFM-ID for YMJIALYBHNGRSL-UHFFFAOYSA-N
ID: YMJIALYBHNGRSL-UHFFFAOYSA-N
Comment: Energy0
Num peaks: 6
32.04947561 1.465489377
58.02874017 10.41837759
163.075356 3.241766133
181.0859207 36.63197534
207.0651853 2.904700602
238.1073844 32.76812131

Name: +ve in-silico MS/MS by CFM-ID for YMJIALYBHNGRSL-UHFFFAOYSA-N
ID: YMJIALYBHNGRSL-UHFFFAOYSA-N
Comment: Energy1
Num peaks: 6
58.02874017 12.48469995
123.0440559 23.45125162
163.075356 8.721142624
181.0859207 24.51972775
207.0651853 4.902406632
238.1073844 6.232675563

Name: +ve in-silico MS/MS by CFM-ID for YMJIALYBHNGRSL-UHFFFAOYSA-N
ID: YMJIALYBHNGRSL-UHFFFAOYSA-N
Comment: Energy2
Num peaks: 20
15.02292652 5.080899579
29.00219107 4.113887906
30.03382555 1.299348544
39.02292652 1.602977
43.05422664 2.583526368
56.0130901 2.560391407
58.02874017 14.73916904
65.03857658 2.113634961
72.00800472 1.427963732
74.02365479 2.252029077
105.0334912 1.42297346
107.0491413 1.91343708
121.0284058 5.738262511
123.0440559 11.93692599
139.0389705 1.987816442
163.075356 7.566667003
165.0546206 5.026348121
165.0910061 1.224726578
179.0702706 1.568680339
181.0859207 4.411960845

Name: +ve in-silico MS/MS by CFM-ID for ANWQAAKEDZGCJL-UHFFFAOYSA-N
ID: ANWQAAKEDZGCJL-UHFFFAOYSA-N
Comment: Energy0
Num peaks: 6
32.04947561 1.450444614
58.02874017 10.33641686
163.075356 3.158772693
181.0859207 35.26373498
207.0651853 2.850345339
238.1073844 32.27812374

Name: +ve in-silico MS/MS by CFM-ID for ANWQAAKEDZGCJL-UHFFFAOYSA-N
ID: ANWQAAKEDZGCJL-UHFFFAOYSA-N
Comment: Energy1
Num peaks: 8
58.02874017 12.5360741
105.0334912 2.267462131
123.0440559 22.15413682
163.075356 8.261120727
179.0702706 2.345761506
181.0859207 23.24722201
207.0651853 4.850246792
238.1073844 6.119149804

Name: +ve in-silico MS/MS by CFM-ID for ANWQAAKEDZGCJL-UHFFFAOYSA-N
ID: ANWQAAKEDZGCJL-UHFFFAOYSA-N
Comment: Energy2
Num peaks: 21
15.02292652 4.301638897
29.00219107 4.01924853
30.03382555 1.260359153
39.02292652 1.437202649
42.03382555 1.646681379
43.05422664 2.335315247
49.00727645 2.322398306
56.0130901 2.323011575
58.02874017 16.3792617
65.03857658 1.61774445
72.00800472 1.384135884
74.02365479 1.995735495
105.0334912 7.719420496
107.0491413 1.678711035
121.0284058 7.745824599
123.0440559 8.667968343
139.0389705 1.675208044
163.075356 4.579953304
165.0546206 2.780256977
165.0910061 1.187200612
181.0859207 3.076943155

Name: +ve in-silico MS/MS by CFM-ID for SVHOZKTXNBRNOQ-UHFFFAOYSA-N
ID: SVHOZKTXNBRNOQ-UHFFFAOYSA-N
Comment: Energy0
Num peaks: 6
46.06512568 6.013492071
72.04439023 17.86705638
88.03930485 1.846400429
149.0597059 2.997747803
167.0702706 8.039011217
238.1073844 52.03823527

Name: +ve in-silico MS/MS by CFM-ID for SVHOZKTXNBRNOQ-UHFFFAOYSA-N
ID: SVHOZKTXNBRNOQ-UHFFFAOYSA-N
Comment: Energy1
Num peaks: 7
46.06512568 9.045662817
72.04439023 24.35377316
109.0284058 6.298215539
149.0597059 12.56173191
167.0702706 9.199021569
193.0495352 6.533128077
238.1073844 13.67106281

Name: +ve in-silico MS/MS by CFM-ID for SVHOZKTXNBRNOQ-UHFFFAOYSA-N
ID: SVHOZKTXNBRNOQ-UHFFFAOYSA-N
Comment: Energy2
Num peaks: 16
15.02292652 6.594609018
30.03382555 3.377335086
39.02292652 4.299270345
41.03857658 1.834720503
42.03382555 1.649250035
43.05422664 1.682301001
44.04947561 6.909128725
46.06512568 7.079928392
49.00727645 1.700018699
56.0130901 2.315412942
72.04439023 26.45034072
88.03930485 3.797255735
109.0284058 2.120548581
149.0597059 4.695965547
167.0702706 2.839765329
180.0655196 3.710793884

Name: +ve in-silico MS/MS by CFM-ID for CXRSHEKDZPKYAK-UHFFFAOYSA-N
ID: CXRSHEKDZPKYAK-UHFFFAOYSA-N
Comment: Energy0
Num peaks: 7
133.0647913 5.95316688
147.0804414 3.312888606
157.0647913 2.262794583
175.075356 14.24217119
185.0597059 6.382665386
203.0702706 18.76069718
221.0808353 30.46219498

Name: +ve in-silico MS/MS by CFM-ID for CXRSHEKDZPKYAK-UHFFFAOYSA-N
ID: CXRSHEKDZPKYAK-UHFFFAOYSA-N
Comment: Energy1
Num peaks: 23
53.00219107 2.214051267
77.03857658 1.621386335
79.05422664 1.032981428
99.00767038 1.417586442
117.0698767 1.090158261
119.0491413 1.397931336
119.0855268 1.998355447
121.0647913 1.53451538
123.0804414 1.294781912
131.0491413 6.016230755
133.0647913 7.370237487
143.0491413 1.763540993
145.0647913 2.052095163
147.0804414 11.10361059
149.0960915 2.602883743
157.0647913 3.178347206
159.0804414 2.720725401
173.0597059 1.266955119
175.075356 9.304036682
185.0597059 4.835495737
193.0859207 0.8687183956
203.0702706 8.871918672
221.0808353 5.08426375

Name: +ve in-silico MS/MS by CFM-ID for CXRSHEKDZPKYAK-UHFFFAOYSA-N
ID: CXRSHEKDZPKYAK-UHFFFAOYSA-N
Comment: Energy2
Num peaks: 31
39.02292652 2.5224932
41.00219107 1.642008978
49.00727645 1.684982708
51.02292652 1.805111963
53.00219107 6.601033364
55.01784114 1.149758766
68.99710569 0.9258343097
75.02292652 3.649447454
77.03857658 6.385350365
79.05422664 2.220761532
83.01275576 1.061718793
87.02292652 1.359927276
89.03857658 2.197937253
91.05422664 1.319016869
93.06987671 1.866737775
101.0385766 0.9543844143
103.0542266 1.789900464
105.0698767 1.534658687
115.0542266 2.25601027
117.0698767 2.759661329
119.0855268 3.116006401
121.0647913 1.652845037
129.0698767 0.9883930365
131.0491413 3.991415774
133.0647913 5.350660942
143.0491413 1.998936495
145.0647913 2.765218816
147.0804414 3.367373959
157.0647913 1.533242243
159.0804414 1.333535786
175.075356 1.471324928

Name: +ve in-silico MS/MS by CFM-ID for QGFNPRASEMXTKH-UHFFFAOYSA-N
ID: QGFNPRASEMXTKH-UHFFFAOYSA-N
Comment: Energy0
Num peaks: 6
133.0647913 6.120431843
147.0804414 3.385252414
175.075356 14.64331622
185.0597059 6.574891811
203.0702706 19.4273146
221.0808353 31.37099604

Name: +ve in-silico MS/MS by CFM-ID for QGFNPRASEMXTKH-UHFFFAOYSA-N
ID: QGFNPRASEMXTKH-UHFFFAOYSA-N
Comment: Energy1
Num peaks: 19
53.00219107 2.36591585
99.00767038 1.53420843
117.0698767 1.2485308
119.0491413 1.816819019
119.0855268 2.159907734
121.0647913 1.742092275
123.0804414 1.441002359
133.0647913 8.73795751
143.0491413 2.000244993
145.0647913 2.342556421
147.0804414 12.25715226
149.0960915 2.748728112
157.0647913 3.47932729
159.0804414 3.341687449
173.0597059 1.257200974
175.075356 10.34333087
185.0597059 5.435300256
203.0702706 10.29578517
221.0808353 5.690147916

Name: +ve in-silico MS/MS by CFM-ID for QGFNPRASEMXTKH-UHFFFAOYSA-N
ID: QGFNPRASEMXTKH-UHFFFAOYSA-N
Comment: Energy2
Num peaks: 31
39.02292652 1.272281946
41.00219107 1.877309532
53.00219107 7.432965376
55.01784114 1.587432931
65.03857658 0.9075901289
68.99710569 1.125825485
72.99202031 0.9600128092
79.05422664 2.196287441
81.06987671 1.402322664
83.01275576 1.276255072
89.03857658 3.457752763
91.05422664 1.818017149
93.06987671 2.00991848
103.0542266 1.840944367
105.0698767 3.030653324
115.0542266 3.662356434
117.0698767 3.72537944
119.0491413 2.214947324
119.0855268 3.81076725
121.0647913 2.178028899
129.0698767 1.326592708
131.0491413 1.136226705
131.0855268 0.8435381085
133.0647913 9.012625609
143.0491413 3.774947452
145.0647913 4.26257256
147.0804414 4.141157968
149.0960915 0.8478733641
157.0647913 1.996277514
159.0804414 1.774157955
175.075356 1.692492323

Name: +ve in-silico MS/MS by CFM-ID for VZRCCWCUYBILMP-UHFFFAOYSA-N
ID: VZRCCWCUYBILMP-UHFFFAOYSA-N
Comment: Energy0
Num peaks: 6
133.0647913 4.949767513
147.0804414 3.031528172
175.075356 13.04837195
185.0597059 7.691742521
203.0702706 26.62128898
221.0808353 25.45324395

Name: +ve in-silico MS/MS by CFM-ID for VZRCCWCUYBILMP-UHFFFAOYSA-N
ID: VZRCCWCUYBILMP-UHFFFAOYSA-N
Comment: Energy1
Num peaks: 22
53.00219107 2.198287089
77.03857658 1.699932922
79.05422664 1.258062771
80.99710569 1.110954729
99.00767038 1.422383218
117.0698767 0.9840156714
119.0491413 1.403391316
119.0855268 1.893874753
121.0647913 1.474796503
131.0491413 5.772396391
133.0647913 6.285985279
143.0491413 1.734344156
145.0647913 1.919178741
147.0804414 10.80987174
149.0960915 2.496998083
157.0647913 3.127117206
159.0804414 2.550447257
173.0597059 1.207961936
175.075356 9.734274262
185.0597059 7.1698585
203.0702706 9.654990534
221.0808353 4.76184946

Name: +ve in-silico MS/MS by CFM-ID for VZRCCWCUYBILMP-UHFFFAOYSA-N
ID: VZRCCWCUYBILMP-UHFFFAOYSA-N
Comment: Energy2
Num peaks: 31
39.02292652 2.311175101
41.00219107 1.597478398
49.00727645 1.547891693
53.00219107 6.557104962
55.01784114 1.145145991
68.99710569 0.8936278274
75.02292652 3.393710844
77.03857658 6.71333267
79.05422664 2.633404382
83.01275576 1.46855573
89.03857658 2.619752618
91.05422664 1.322904911
93.06987671 1.752989271
103.0542266 1.65547295
105.0334912 1.12931208
105.0698767 1.314989149
115.0542266 2.379204781
117.0698767 2.552824932
119.0491413 0.9203784878
119.0855268 2.988115617
121.0647913 1.452680641
129.0698767 0.9845898408
131.0491413 4.302525271
133.0647913 4.812962977
143.0491413 2.382337374
145.0647913 2.762920516
147.0804414 3.638355864
157.0647913 1.509891438
159.0804414 1.279300892
175.075356 2.14209331
185.0597059 1.174676134

Name: +ve in-silico MS/MS by CFM-ID for NNYZKPDOFFGVBI-UHFFFAOYSA-N
ID: NNYZKPDOFFGVBI-UHFFFAOYSA-N
Comment: Energy0
Num peaks: 6
147.0804414 3.556985271
173.0597059 1.890498989
175.075356 17.08374846
185.0597059 6.073740664
203.0702706 19.724914
221.0808353 32.50850306

Name: +ve in-silico MS/MS by CFM-ID for NNYZKPDOFFGVBI-UHFFFAOYSA-N
ID: NNYZKPDOFFGVBI-UHFFFAOYSA-N
Comment: Energy1
Num peaks: 19
53.00219107 3.322217187
80.99710569 0.8022760332
83.01275576 0.9295589279
87.00767038 0.7408279676
99.00767038 1.786205963
117.0698767 1.107904376
121.0647913 2.339137383
123.0804414 2.177372144
145.0647913 2.256848538
147.0804414 14.45052053
149.0960915 3.609339726
159.0804414 4.111965812
173.0597059 1.148303102
175.075356 14.45401369
177.0910061 1.148431945
185.0597059 5.156162751
189.0546206 0.882314617
203.0702706 13.14488255
221.0808353 7.023636126

Name: +ve in-silico MS/MS by CFM-ID for NNYZKPDOFFGVBI-UHFFFAOYSA-N
ID: NNYZKPDOFFGVBI-UHFFFAOYSA-N
Comment: Energy2
Num peaks: 31
39.02292652 1.643175074
41.00219107 2.099917536
49.00727645 1.57254361
53.00219107 7.99476326
55.01784114 1.772960269
63.02292652 2.100157181
65.00219107 1.538525277
68.99710569 1.242012226
72.99202031 1.212712615
73.00727645 2.307032316
75.02292652 2.723290702
77.03857658 2.486777249
83.01275576 1.412512801
101.0021911 0.9842230666
101.0385766 2.414988993
103.0542266 3.015093983
105.0334912 1.807415933
105.0698767 1.359036327
115.0542266 3.354768026
117.0698767 2.906708324
121.0647913 1.969882249
129.0334912 1.523223636
131.0491413 3.289912736
133.0647913 2.112883457
143.0491413 2.782892485
145.0647913 2.735395438
147.0804414 3.080747475
159.0440559 1.447026854
159.0804414 1.918203641
173.0597059 1.376138263
175.075356 1.438152658

Name: +ve in-silico MS/MS by CFM-ID for JVBSQSPAJFZPQG-UHFFFAOYSA-N
ID: JVBSQSPAJFZPQG-UHFFFAOYSA-N
Comment: Energy0
Num peaks: 8
131.0491413 2.919260472
133.0647913 7.145811842
147.0804414 7.776911341
149.0960915 2.453595259
175.075356 12.62981283
185.0597059 5.282183859
203.0702706 17.24342726
221.0808353 26.75026162

Name: +ve in-silico MS/MS by CFM-ID for JVBSQSPAJFZPQG-UHFFFAOYSA-N
ID: JVBSQSPAJFZPQG-UHFFFAOYSA-N
Comment: Energy1
Num peaks: 23
39.02292652 1.977812848
63.02292652 1.41771481
65.00219107 1.240630919
65.03857658 1.061882876
67.01784114 2.743364719
95.01275576 1.222411642
105.0334912 2.630378964
107.0491413 2.188539649
109.0647913 2.229144788
113.0233204 1.233802257
119.0855268 1.993785476
131.0491413 4.672071748
133.0647913 4.469720744
145.0647913 1.792895708
147.0804414 10.59141634
149.0960915 2.496806547
157.0647913 3.036329375
159.0804414 2.832714223
173.0597059 1.251529728
175.075356 9.507953482
185.0597059 3.995168392
203.0702706 10.10044797
221.0808353 5.528828098

Name: +ve in-silico MS/MS by CFM-ID for JVBSQSPAJFZPQG-UHFFFAOYSA-N
ID: JVBSQSPAJFZPQG-UHFFFAOYSA-N
Comment: Energy2
Num peaks: 31
39.02292652 4.945611208
41.03857658 2.50200301
49.00727645 1.011841625
55.05422664 1.26510212
63.02292652 6.00539993
65.00219107 2.141666571
65.03857658 1.595151768
67.01784114 4.954249413
69.0334912 1.130152018
75.02292652 2.725482926
77.03857658 1.475793681
79.05422664 1.342121166
89.03857658 2.136547523
91.05422664 1.526055299
101.0385766 0.9021958277
103.0542266 1.78316461
105.0334912 1.044833636
105.0698767 1.377517564
107.0491413 1.126400211
115.0542266 3.931164831
117.0698767 5.312719393
119.0855268 6.717876474
131.0491413 4.13551385
131.0855268 1.383949133
133.0647913 5.113218465
145.0647913 3.099133145
147.0804414 4.403805643
149.0960915 1.265274919
157.0647913 1.516297277
159.0804414 1.204135971
175.075356 1.18215104

Name: +ve in-silico MS/MS by CFM-ID for JEIBUJVARLKVKS-UHFFFAOYSA-N
ID: JEIBUJVARLKVKS-UHFFFAOYSA-N
Comment: Energy0
Num peaks: 8
119.0491413 3.317465338
145.0647913 3.031888461
147.0804414 10.70844835
149.0960915 1.642154139
175.075356 22.08286294
177.0910061 1.851434112
203.0702706 14.50142274
221.0808353 24.38005368

Name: +ve in-silico MS/MS by CFM-ID for JEIBUJVARLKVKS-UHFFFAOYSA-N
ID: JEIBUJVARLKVKS-UHFFFAOYSA-N
Comment: Energy1
Num peaks: 21
39.02292652 2.628704183
55.01784114 2.153577053
63.02292652 1.124702844
80.99710569 1.163655818
96.99202031 3.350809468
99.00767038 2.236620426
105.0334912 1.203555152
107.0491413 2.703268417
113.0233204 1.431783635
117.0698767 1.189333041
119.0491413 10.84267756
119.0855268 1.781534953
121.0647913 4.496243324
143.0491413 2.092728578
145.0647913 3.461476785
147.0804414 12.65700443
149.0960915 1.819646406
175.075356 15.25159198
177.0910061 1.501031963
203.0702706 4.450195084
221.0808353 2.887100496

Name: +ve in-silico MS/MS by CFM-ID for JEIBUJVARLKVKS-UHFFFAOYSA-N
ID: JEIBUJVARLKVKS-UHFFFAOYSA-N
Comment: Energy2
Num peaks: 24
39.02292652 10.71158465
41.03857658 5.523072895
49.00727645 4.86142946
51.02292652 2.975426665
53.03857658 2.224636581
55.01784114 1.653435686
63.02292652 3.099173862
65.03857658 1.522456386
87.02292652 2.155851771
89.03857658 2.963008683
91.05422664 2.142096264
93.06987671 1.362519399
105.0334912 2.370750575
107.0491413 3.292636236
115.0542266 3.894650705
117.0698767 4.730407837
119.0491413 5.744276058
119.0855268 4.998050354
121.0647913 2.528317182
129.0698767 1.352285192
131.0491413 1.902048936
143.0491413 1.458429281
145.0647913 3.296793687
147.0804414 3.642244856

Name: +ve in-silico MS/MS by CFM-ID for KDRDICXUKAKFHC-UHFFFAOYSA-N
ID: KDRDICXUKAKFHC-UHFFFAOYSA-N
Comment: Energy0
Num peaks: 10
119.0491413 6.062634327
121.0647913 3.40683877
133.0647913 3.486046331
161.0597059 2.81420344
171.0440559 2.945877159
173.0597059 1.842659285
189.0546206 11.03326263
191.0702706 2.058366409
203.0702706 10.23251917
221.0808353 37.5295408

Name: +ve in-silico MS/MS by CFM-ID for KDRDICXUKAKFHC-UHFFFAOYSA-N
ID: KDRDICXUKAKFHC-UHFFFAOYSA-N
Comment: Energy1
Num peaks: 26
53.00219107 1.379723868
63.02292652 1.429255309
83.01275576 1.04276328
103.0542266 1.374040098
105.0334912 1.639587092
105.0698767 2.606661984
107.0491413 1.736788389
109.0647913 1.010244161
113.0233204 1.914777916
119.0491413 7.946665122
121.0647913 3.49960434
129.0334912 1.743752432
131.0491413 2.310215228
133.0647913 12.26043693
135.0804414 2.933660349
143.0491413 1.552227321
145.0647913 1.703269176
161.0597059 4.91041367
171.0440559 3.497605028
173.0597059 2.04522963
185.0597059 0.9306243686
189.0546206 3.91428412
191.0702706 1.583960441
193.0859207 1.64156988
203.0702706 6.706256064
221.0808353 6.693007906

Name: +ve in-silico MS/MS by CFM-ID for KDRDICXUKAKFHC-UHFFFAOYSA-N
ID: KDRDICXUKAKFHC-UHFFFAOYSA-N
Comment: Energy2
Num peaks: 31
39.02292652 1.443428469
41.00219107 1.369027952
53.00219107 5.692833436
55.01784114 1.128646752
59.01275576 3.541107592
63.02292652 4.942586115
65.00219107 1.162366958
65.03857658 1.680267244
67.05422664 1.231889766
73.00727645 1.347413145
75.02292652 2.066319315
77.03857658 1.13749307
79.05422664 1.490398786
83.01275576 1.4934903
89.03857658 1.560287977
91.05422664 2.878934537
93.06987671 2.743917679
101.0385766 2.436535784
103.0542266 2.546522497
105.0334912 1.321688399
105.0698767 3.002559264
107.0491413 1.580916211
119.0491413 6.539742948
121.0647913 2.240882517
129.0334912 2.847926665
131.0491413 4.514230123
133.0647913 3.556973969
143.0491413 1.599846201
161.0597059 1.887587707
173.0597059 1.312305903
175.075356 1.094055769

Name: +ve in-silico MS/MS by CFM-ID for UJBYOCWJEOFKFH-UHFFFAOYSA-N
ID: UJBYOCWJEOFKFH-UHFFFAOYSA-N
Comment: Energy0
Num peaks: 6
143.0491413 4.563281545
159.0440559 4.757356808
161.0597059 7.248076239
185.0597059 16.00065799
203.0702706 32.86239756
221.0808353 20.34027473

Name: +ve in-silico MS/MS by CFM-ID for UJBYOCWJEOFKFH-UHFFFAOYSA-N
ID: UJBYOCWJEOFKFH-UHFFFAOYSA-N
Comment: Energy1
Num peaks: 18
43.01784114 3.068805388
91.05422664 2.457634452
108.9920203 1.715782464
111.0076704 2.118839907
117.0334912 2.538030972
119.0491413 2.17015436
129.0334912 1.93351942
133.0647913 2.001509392
143.0491413 3.589891344
157.0647913 9.41568974
159.0440559 2.356432158
159.0804414 3.551956694
161.0597059 3.536152481
175.075356 9.30884374
177.0910061 1.587538435
185.0597059 10.54245085
203.0702706 12.87667734
221.0808353 5.465224823

Name: +ve in-silico MS/MS by CFM-ID for UJBYOCWJEOFKFH-UHFFFAOYSA-N
ID: UJBYOCWJEOFKFH-UHFFFAOYSA-N
Comment: Energy2
Num peaks: 25
29.00219107 1.276087633
41.00219107 2.404169841
43.01784114 1.661491684
59.01275576 1.821035463
68.99710569 1.913142481
73.02840582 1.203051933
83.01275576 4.148468215
91.05422664 2.398152287
108.9920203 1.196959213
117.0334912 2.590888158
125.0233204 1.372228956
129.0334912 1.834479415
131.0491413 6.63017191
133.0284058 1.316485933
133.0647913 1.120732117
143.0491413 12.90880791
157.0647913 9.257575691
159.0440559 7.227478322
159.0804414 3.406102059
161.0597059 2.707837983
173.0597059 1.914178023
175.075356 1.775717477
185.0597059 3.703948212
187.0389705 2.0905094
203.0702706 2.372661389

Name: +ve in-silico MS/MS by CFM-ID for XXHHWURVBKDYMS-UHFFFAOYSA-N
ID: XXHHWURVBKDYMS-UHFFFAOYSA-N
Comment: Energy0
Num peaks: 6
143.0491413 3.465208961
159.0440559 2.540698599
161.0597059 6.191944402
185.0597059 20.29398863
203.0702706 38.73237447
221.0808353 12.01753273

Name: +ve in-silico MS/MS by CFM-ID for XXHHWURVBKDYMS-UHFFFAOYSA-N
ID: XXHHWURVBKDYMS-UHFFFAOYSA-N
Comment: Energy1
Num peaks: 23
59.01275576 1.34355008
71.01275576 3.569281805
83.01275576 1.930366623
85.02840582 2.240894319
89.02332044 2.149585381
91.05422664 2.753702998
103.0389705 1.389515009
108.9920203 1.917488679
111.0076704 1.455498873
117.0334912 2.223451403
125.0233204 1.4648962
131.0491413 1.678237678
133.0647913 2.575037981
143.0491413 4.657090307
157.0647913 4.773774817
159.0440559 2.618664037
159.0804414 1.498316219
161.0597059 5.968515595
171.0440559 2.277989504
175.075356 5.061871457
185.0597059 10.36509679
203.0702706 12.91649383
221.0808353 3.969509856

Name: +ve in-silico MS/MS by CFM-ID for XXHHWURVBKDYMS-UHFFFAOYSA-N
ID: XXHHWURVBKDYMS-UHFFFAOYSA-N
Comment: Energy2
Num peaks: 21
41.00219107 3.342043472
43.01784114 6.07908444
59.01275576 3.986227569
68.99710569 4.037941523
71.01275576 4.135115647
73.02840582 2.851625436
83.01275576 4.879924032
84.99202031 2.775864001
85.02840582 1.66041189
91.05422664 6.365404019
93.06987671 2.801947951
117.0334912 3.339627473
125.0233204 1.684461632
131.0491413 3.473585
143.0491413 9.845835923
157.0647913 4.777380779
159.0440559 4.343645675
159.0804414 1.896997153
161.0597059 3.446170685
185.0597059 3.039238555
203.0702706 1.387083919

Name: +ve in-silico MS/MS by CFM-ID for FQPRGFGWHFWDJJ-UHFFFAOYSA-N
ID: FQPRGFGWHFWDJJ-UHFFFAOYSA-N
Comment: Energy0
Num peaks: 14
57.06987671 2.153376646
69.06987671 1.503339035
83.01275576 1.460121734
86.0964258 5.020339114
129.0182351 4.289978116
152.1069905 2.025161138
170.1175552 5.539495353
172.1332052 1.587497382
180.1019051 4.096859772
181.0859207 1.542579259
198.1124698 15.36520576
199.0964854 4.583493331
200.0917343 1.55022805
216.1230345 29.8341188

Name: +ve in-silico MS/MS by CFM-ID for FQPRGFGWHFWDJJ-UHFFFAOYSA-N
ID: FQPRGFGWHFWDJJ-UHFFFAOYSA-N
Comment: Energy1
Num peaks: 21
43.01784114 1.399590288
55.05422664 1.407892543
57.06987671 3.321506148
59.08552677 1.35144884
69.06987671 4.713528629
83.01275576 11.89035103
84.99202031 1.999874376
85.02840582 2.103927819
86.0964258 5.766031094
101.0233204 1.131223339
111.0076704 7.436719529
113.0233204 4.783710345
114.0913404 1.295898741
126.0913404 1.18270152
129.0182351 15.23365599
152.1069905 1.617580642
170.1175552 1.617178703
172.1332052 1.055824983
180.1019051 2.186006257
198.1124698 5.423905752
216.1230345 3.822191967

Name: +ve in-silico MS/MS by CFM-ID for FQPRGFGWHFWDJJ-UHFFFAOYSA-N
ID: FQPRGFGWHFWDJJ-UHFFFAOYSA-N
Comment: Energy2
Num peaks: 20
41.03857658 2.11792089
53.03857658 2.646346158
55.05422664 2.823139593
57.0334912 1.049032521
57.06987671 8.954561672
59.08552677 3.156215387
69.06987671 3.949408058
70.06512568 1.349120635
83.01275576 23.9712014
84.99202031 2.077559156
85.02840582 4.859033234
86.0964258 3.260654966
87.00767038 1.714545497
101.0233204 2.757757341
111.0076704 4.766677418
112.9869349 1.801936246
113.0233204 3.761491687
117.0546206 1.222176878
119.0702706 1.154846883
129.0182351 3.610036731

Name: +ve in-silico MS/MS by CFM-ID for BENNEDLBIQFNAM-UHFFFAOYSA-N
ID: BENNEDLBIQFNAM-UHFFFAOYSA-N
Comment: Energy0
Num peaks: 8
71.08552677 16.77023182
83.01275576 5.19903295
101.0233204 3.361296054
111.0076704 2.288652648
129.0182351 11.60237211
170.1175552 2.639344006
198.1124698 11.5800567
216.1230345 26.90302895

Name: +ve in-silico MS/MS by CFM-ID for BENNEDLBIQFNAM-UHFFFAOYSA-N
ID: BENNEDLBIQFNAM-UHFFFAOYSA-N
Comment: Energy1
Num peaks: 16
43.01784114 1.960654869
55.05422664 1.8171595
71.08552677 28.17597783
83.01275576 7.038338862
85.02840582 1.404321114
88.11207587 6.077418192
111.0076704 3.865781126
113.0233204 2.077328025
129.0182351 8.326931263
152.1069905 2.274661905
156.1019051 1.672354946
170.1175552 2.414171373
172.1332052 1.544710073
174.1124698 2.963749459
198.1124698 4.747271403
216.1230345 3.892501161

Name: +ve in-silico MS/MS by CFM-ID for BENNEDLBIQFNAM-UHFFFAOYSA-N
ID: BENNEDLBIQFNAM-UHFFFAOYSA-N
Comment: Energy2
Num peaks: 11
55.05422664 20.95365478
57.0334912 1.971212268
57.06987671 2.028280536
71.08552677 17.18475014
83.01275576 20.50782412
84.99202031 1.913607883
85.02840582 5.480171124
87.04405588 1.951045929
101.0233204 2.510167525
111.0076704 3.281058844
129.0182351 2.317172837

Name: +ve in-silico MS/MS by CFM-ID for YONOHNFKOCMQFV-UHFFFAOYSA-N
ID: YONOHNFKOCMQFV-UHFFFAOYSA-N
Comment: Energy0
Num peaks: 11
67.01784114 2.452483021
84.08077574 2.817991504
85.02840582 5.398109813
86.0964258 2.750486378
132.1019051 7.074752656
152.1069905 3.718064249
154.1226406 2.325291563
170.1175552 10.18622044
180.1019051 4.098962151
198.1124698 19.01562111
216.1230345 21.55670267

Name: +ve in-silico MS/MS by CFM-ID for YONOHNFKOCMQFV-UHFFFAOYSA-N
ID: YONOHNFKOCMQFV-UHFFFAOYSA-N
Comment: Energy1
Num peaks: 15
57.0334912 2.305596549
57.06987671 3.796275385
67.01784114 5.73065467
84.08077574 6.701291299
85.02840582 6.637863824
86.0964258 13.80158471
112.0756904 1.961954292
132.1019051 7.21455326
152.1069905 4.904090406
154.1226406 3.22912243
158.0811697 3.49260755
170.1175552 7.830984871
180.1019051 2.156685185
198.1124698 6.379647659
216.1230345 3.910255221

Name: +ve in-silico MS/MS by CFM-ID for YONOHNFKOCMQFV-UHFFFAOYSA-N
ID: YONOHNFKOCMQFV-UHFFFAOYSA-N
Comment: Energy2
Num peaks: 23
39.02292652 5.426615075
41.00219107 1.733279617
41.03857658 4.263627677
43.01784114 1.599972949
53.03857658 1.395740717
55.05422664 2.670127957
57.0334912 2.539700309
57.06987671 5.037407432
59.08552677 2.957802875
65.00219107 1.144942231
67.01784114 6.784322266
69.0334912 1.478920493
69.06987671 5.336042649
74.02365479 2.248467653
84.08077574 9.470345067
85.02840582 3.131222052
86.0964258 6.537358842
102.0549549 1.246763887
112.0756904 8.125366324
115.075356 3.011655243
132.1019051 1.926714659
154.086255 1.183564105
154.1226406 1.315691728

Name: +ve in-silico MS/MS by CFM-ID for NFLGDVPTIGCWGF-UHFFFAOYSA-N
ID: NFLGDVPTIGCWGF-UHFFFAOYSA-N
Comment: Energy0
Num peaks: 10
44.99710569 4.788662371
84.08077574 2.434122738
86.0964258 3.046052694
130.086255 5.581982076
154.1226406 5.914982209
170.1175552 1.683769359
172.1332052 18.00277733
180.1019051 3.328757428
198.1124698 17.27404217
216.1230345 18.20546155

Name: +ve in-silico MS/MS by CFM-ID for NFLGDVPTIGCWGF-UHFFFAOYSA-N
ID: NFLGDVPTIGCWGF-UHFFFAOYSA-N
Comment: Energy1
Num peaks: 21
43.01784114 2.159367401
57.0334912 1.963857325
57.06987671 2.513520066
59.08552677 0.9849232029
67.01784114 4.421404354
69.0334912 1.769035076
82.06512568 2.272107528
84.08077574 1.568474822
85.02840582 5.283639251
86.0964258 6.957159974
114.0549549 1.318959176
114.0913404 3.618093231
130.086255 5.618103841
152.1069905 1.112721052
154.1226406 4.061869712
158.0811697 2.918062112
170.1175552 1.200940037
172.1332052 8.515899345
180.1019051 5.04568844
198.1124698 10.77499878
216.1230345 5.973555634

Name: +ve in-silico MS/MS by CFM-ID for NFLGDVPTIGCWGF-UHFFFAOYSA-N
ID: NFLGDVPTIGCWGF-UHFFFAOYSA-N
Comment: Energy2
Num peaks: 18
39.02292652 1.852636567
41.03857658 1.410257393
44.99710569 5.973420403
53.03857658 1.723848134
55.05422664 2.232247288
57.0334912 1.449062936
57.06987671 5.512043762
59.08552677 2.561003301
67.01784114 3.333038701
67.05422664 2.687243675
69.06987671 2.98110407
82.06512568 1.67305936
84.08077574 13.45669185
85.02840582 1.964432319
86.0964258 24.28552221
114.0913404 2.20354735
130.086255 3.182936511
154.1226406 1.773992909

Name: +ve in-silico MS/MS by CFM-ID for GZHJWYIPYBZZSD-UHFFFAOYSA-N
ID: GZHJWYIPYBZZSD-UHFFFAOYSA-N
Comment: Energy0
Num peaks: 16
42.03382555 1.43644333
57.04472458 4.56583449
86.02365479 2.0317217
88.03930485 5.087005122
89.02332044 1.422574809
101.0345538 2.239298904
103.0502039 22.48311646
105.0658539 2.409638476
128.0342195 1.722814101
146.0447842 5.012978639
157.0607686 2.683024738
175.0713333 5.500636091
185.0556832 4.137598072
203.0662479 13.44743826
204.0502635 1.065906808
221.0768126 5.265353149

Name: +ve in-silico MS/MS by CFM-ID for GZHJWYIPYBZZSD-UHFFFAOYSA-N
ID: GZHJWYIPYBZZSD-UHFFFAOYSA-N
Comment: Energy1
Num peaks: 23
28.01817548 1.765962379
42.03382555 4.650615643
57.04472458 11.49120587
59.01275576 0.9808489829
59.06037464 4.462956475
71.01275576 2.056713397
74.02365479 2.943102099
86.02365479 4.62982134
88.03930485 6.49311395
89.02332044 1.736473399
100.0393049 1.168454766
103.0502039 12.87129742
117.0182351 1.545887109
128.0342195 2.060881404
129.0658539 1.358598282
146.0447842 5.999096849
157.0607686 2.638708131
158.0447842 1.176663285
159.0764186 1.063716692
175.0713333 4.524314429
185.0556832 1.252196991
186.0396988 1.023663691
203.0662479 2.339227525

Name: +ve in-silico MS/MS by CFM-ID for GZHJWYIPYBZZSD-UHFFFAOYSA-N
ID: GZHJWYIPYBZZSD-UHFFFAOYSA-N
Comment: Energy2
Num peaks: 17
28.01817548 7.290055501
42.03382555 13.80989155
43.01784114 1.361530029
44.04947561 1.418281036
55.02907452 1.794117451
56.0130901 1.761684587
57.04472458 16.45438966
59.01275576 1.420270509
59.06037464 4.773796086
71.01275576 1.654313805
86.02365479 6.902268277
88.03930485 3.495718441
89.02332044 7.943523222
100.0393049 2.220610894
103.0502039 4.701753568
128.0342195 1.795694926
130.0498695 1.363992795

Name: +ve in-silico MS/MS by CFM-ID for LXJFHJLFMWYZED-UHFFFAOYSA-N
ID: LXJFHJLFMWYZED-UHFFFAOYSA-N
Comment: Energy0
Num peaks: 7
103.0542266 5.308353239
105.0698767 4.267703361
121.0647913 3.432422351
133.0647913 4.458161064
175.075356 4.132692317
203.0702706 18.58033571
221.0808353 42.52976586

Name: +ve in-silico MS/MS by CFM-ID for LXJFHJLFMWYZED-UHFFFAOYSA-N
ID: LXJFHJLFMWYZED-UHFFFAOYSA-N
Comment: Energy1
Num peaks: 15
75.00767038 0.9606561028
99.00767038 1.242272805
103.0542266 7.023961276
105.0698767 6.321729436
121.0647913 2.284302404
131.0491413 12.5179049
131.0855268 1.474909197
133.0647913 3.450552892
147.0804414 1.970064904
157.0647913 1.57103808
175.075356 8.853662258
185.0597059 2.565165431
195.0651853 1.533432463
203.0702706 15.55820165
221.0808353 13.57258759

Name: +ve in-silico MS/MS by CFM-ID for LXJFHJLFMWYZED-UHFFFAOYSA-N
ID: LXJFHJLFMWYZED-UHFFFAOYSA-N
Comment: Energy2
Num peaks: 13
49.00727645 4.553593511
51.02292652 3.993818569
53.03857658 2.07151599
75.02292652 10.25765846
77.03857658 9.224009395
79.05422664 5.207620519
101.0385766 3.511090888
103.0542266 10.47477544
105.0334912 2.845183885
105.0698767 7.90330645
127.0542266 1.922887547
131.0491413 8.370210554
133.0647913 11.29490127

Name: +ve in-silico MS/MS by CFM-ID for BKWRSHIQYZTMHJ-UHFFFAOYSA-N
ID: BKWRSHIQYZTMHJ-UHFFFAOYSA-N
Comment: Energy0
Num peaks: 6
105.0698767 4.973273993
121.0647913 4.078474338
133.0647913 5.506753238
175.075356 5.065570121
203.0702706 11.98286209
221.0808353 55.434268

Name: +ve in-silico MS/MS by CFM-ID for BKWRSHIQYZTMHJ-UHFFFAOYSA-N
ID: BKWRSHIQYZTMHJ-UHFFFAOYSA-N
Comment: Energy1
Num peaks: 11
99.00767038 1.44537574
105.0698767 8.223684971
121.0647913 2.942192712
131.0855268 1.848831482
133.0647913 5.076960732
147.0804414 2.583787862
175.075356 12.20575169
185.0597059 5.860256714
195.0651853 2.070598923
203.0702706 19.01352566
221.0808353 18.81992154

Name: +ve in-silico MS/MS by CFM-ID for BKWRSHIQYZTMHJ-UHFFFAOYSA-N
ID: BKWRSHIQYZTMHJ-UHFFFAOYSA-N
Comment: Energy2
Num peaks: 8
55.05422664 2.815858891
79.05422664 5.119054133
93.0334912 3.163277443
103.0542266 10.07893757
105.0698767 20.49867382
129.0698767 3.7744351
131.0855268 2.87374903
133.0647913 32.85658821

Name: +ve in-silico MS/MS by CFM-ID for DEKZXKNQHVKMEN-UHFFFAOYSA-N
ID: DEKZXKNQHVKMEN-UHFFFAOYSA-N
Comment: Energy0
Num peaks: 7
103.0542266 5.317791895
105.0698767 4.274023619
121.0647913 3.438492731
133.0647913 4.469614447
175.075356 4.140346229
203.0702706 18.61576633
221.0808353 42.63981331

Name: +ve in-silico MS/MS by CFM-ID for DEKZXKNQHVKMEN-UHFFFAOYSA-N
ID: DEKZXKNQHVKMEN-UHFFFAOYSA-N
Comment: Energy1
Num peaks: 15
75.00767038 0.9641201928
99.00767038 1.246965281
103.0542266 7.029695864
105.0698767 6.22422568
121.0647913 2.291782323
131.0491413 12.56653167
131.0855268 1.479607347
133.0647913 3.465971483
147.0804414 1.976010103
157.0647913 1.575204398
175.075356 8.887120413
185.0597059 2.571968127
195.0651853 1.344024389
203.0702706 15.61750882
221.0808353 13.64467075

Name: +ve in-silico MS/MS by CFM-ID for DEKZXKNQHVKMEN-UHFFFAOYSA-N
ID: DEKZXKNQHVKMEN-UHFFFAOYSA-N
Comment: Energy2
Num peaks: 12
49.00727645 4.583526074
51.02292652 3.590453031
75.02292652 10.55046429
77.03857658 9.581221596
79.05422664 5.587500339
101.0385766 3.967590265
103.0542266 10.44543491
105.0334912 2.831185463
105.0698767 8.130301867
107.0491413 2.121646259
131.0491413 8.331320472
133.0647913 11.45372555

Name: +ve in-silico MS/MS by CFM-ID for YMMQSDPLIWTYIG-UHFFFAOYSA-N
ID: YMMQSDPLIWTYIG-UHFFFAOYSA-N
Comment: Energy0
Num peaks: 6
115.0542266 64.85330152
131.0491413 2.511227109
131.0855268 2.381587411
133.0647913 3.350794369
203.0702706 3.393141825
221.0808353 12.84219964

Name: +ve in-silico MS/MS by CFM-ID for YMMQSDPLIWTYIG-UHFFFAOYSA-N
ID: YMMQSDPLIWTYIG-UHFFFAOYSA-N
Comment: Energy1
Num peaks: 9
91.05422664 3.581772385
115.0542266 50.23533191
131.0491413 3.008765529
131.0855268 2.382335595
147.0804414 4.932173905
175.075356 3.638254911
185.0597059 2.144491043
203.0702706 6.319978101
221.0808353 5.752976917

Name: +ve in-silico MS/MS by CFM-ID for YMMQSDPLIWTYIG-UHFFFAOYSA-N
ID: YMMQSDPLIWTYIG-UHFFFAOYSA-N
Comment: Energy2
Num peaks: 19
39.02292652 3.148696441
63.02292652 5.261142701
65.03857658 1.863455018
75.02292652 4.434690469
77.03857658 1.852270257
89.03857658 3.972445318
91.05422664 4.436883239
105.0334912 3.015009874
105.0698767 1.80768698
107.0491413 2.268907175
115.0542266 13.01955072
117.0698767 3.08491431
119.0855268 5.458618474
129.0334912 4.622471245
131.0491413 3.503970225
131.0855268 8.993366246
133.0647913 3.699558128
145.0647913 2.489916917
147.0804414 3.33320346

Name: +ve in-silico MS/MS by CFM-ID for HXXJIPQVNPFRRV-UHFFFAOYSA-N
ID: HXXJIPQVNPFRRV-UHFFFAOYSA-N
Comment: Energy0
Num peaks: 6
105.0698767 16.11656329
119.0491413 12.52453952
123.0804414 9.845095239
129.0698767 6.386832644
203.0702706 4.510161904
221.0808353 31.74007473

Name: +ve in-silico MS/MS by CFM-ID for HXXJIPQVNPFRRV-UHFFFAOYSA-N
ID: HXXJIPQVNPFRRV-UHFFFAOYSA-N
Comment: Energy1
Num peaks: 10
89.03857658 1.86815682
99.00767038 1.828203843
105.0698767 46.7957621
119.0491413 1.83561013
121.0647913 10.87509977
129.0698767 1.737395152
131.0855268 2.329523336
175.075356 5.971942219
203.0702706 3.406755325
221.0808353 4.631977392

Name: +ve in-silico MS/MS by CFM-ID for HXXJIPQVNPFRRV-UHFFFAOYSA-N
ID: HXXJIPQVNPFRRV-UHFFFAOYSA-N
Comment: Energy2
Num peaks: 16
39.02292652 3.301721179
41.03857658 2.618840445
49.00727645 3.673743063
63.02292652 4.90090746
65.03857658 3.026292665
87.02292652 2.683699003
89.03857658 6.448274006
91.05422664 7.474218805
93.06987671 4.486097708
105.0334912 2.201415113
105.0698767 13.7764777
115.0542266 2.093078056
119.0491413 14.86241452
121.0647913 2.154568815
129.0698767 4.24329072
131.0855268 2.675172317

Name: +ve in-silico MS/MS by CFM-ID for QQUPAJJZVRUJAE-UHFFFAOYSA-N
ID: QQUPAJJZVRUJAE-UHFFFAOYSA-N
Comment: Energy0
Num peaks: 6
91.05422664 4.816442298
93.06987671 5.2264731
107.0491413 3.179377001
119.0491413 7.262423384
203.0702706 7.137372997
221.0808353 53.42243244

Name: +ve in-silico MS/MS by CFM-ID for QQUPAJJZVRUJAE-UHFFFAOYSA-N
ID: QQUPAJJZVRUJAE-UHFFFAOYSA-N
Comment: Energy1
Num peaks: 8
91.05422664 7.450780867
93.06987671 2.484489104
119.0491413 3.843922584
121.0647913 35.32933859
175.075356 6.628222788
189.0546206 2.354237743
203.0702706 9.366623406
221.0808353 13.05713856

Name: +ve in-silico MS/MS by CFM-ID for QQUPAJJZVRUJAE-UHFFFAOYSA-N
ID: QQUPAJJZVRUJAE-UHFFFAOYSA-N
Comment: Energy2
Num peaks: 11
39.02292652 2.739847605
63.02292652 6.894908385
65.03857658 4.760840274
67.05422664 3.205084771
87.02292652 4.125376427
89.03857658 7.933782675
91.05422664 13.87536578
93.0334912 2.697551459
93.06987671 8.469334056
119.0491413 22.18095148
121.0647913 3.323084538

Name: +ve in-silico MS/MS by CFM-ID for FZRBZUOONAXGAM-UHFFFAOYSA-N
ID: FZRBZUOONAXGAM-UHFFFAOYSA-N
Comment: Energy0
Num peaks: 8
91.05422664 4.389040823
93.06987671 4.646890651
107.0491413 3.630976502
119.0491413 4.679896548
121.0647913 3.000242652
189.0546206 10.51363104
203.0702706 5.185034601
221.0808353 45.00581257

Name: +ve in-silico MS/MS by CFM-ID for FZRBZUOONAXGAM-UHFFFAOYSA-N
ID: FZRBZUOONAXGAM-UHFFFAOYSA-N
Comment: Energy1
Num peaks: 17
33.0334912 1.608060892
59.01275576 1.152568885
89.02332044 1.107612571
91.05422664 7.299058935
93.06987671 1.756323931
107.0491413 2.315119406
113.0233204 1.424036266
117.0698767 1.411513077
119.0491413 3.43162288
121.0647913 22.33018757
133.0647913 1.661293662
161.0597059 5.656490443
173.0597059 1.178541285
189.0546206 5.436937873
195.0651853 1.063892307
203.0702706 6.753906071
221.0808353 14.80422784

Name: +ve in-silico MS/MS by CFM-ID for FZRBZUOONAXGAM-UHFFFAOYSA-N
ID: FZRBZUOONAXGAM-UHFFFAOYSA-N
Comment: Energy2
Num peaks: 15
39.02292652 2.129864991
41.03857658 1.723066743
63.02292652 5.633606609
65.03857658 4.223054961
67.05422664 2.762996268
87.02292652 3.075037224
89.03857658 6.418458851
91.05422664 13.71825437
93.0334912 2.016471371
93.06987671 9.282015786
105.0334912 2.500531097
115.0542266 2.884760752
117.0698767 2.762083095
119.0491413 18.23313354
121.0647913 3.520647989

Name: +ve in-silico MS/MS by CFM-ID for DZTVZKSCFQIBMV-UHFFFAOYSA-N
ID: DZTVZKSCFQIBMV-UHFFFAOYSA-N
Comment: Energy0
Num peaks: 8
69.0334912 2.426534446
87.04405588 3.807502279
107.0491413 3.984099252
135.0440559 19.69100253
192.1019051 5.770080445
202.086255 2.522847825
220.0968197 17.18749805
238.1073844 25.67442634

Name: +ve in-silico MS/MS by CFM-ID for DZTVZKSCFQIBMV-UHFFFAOYSA-N
ID: DZTVZKSCFQIBMV-UHFFFAOYSA-N
Comment: Energy1
Num peaks: 16
41.03857658 5.799481586
44.04947561 1.518775623
58.06512568 2.174090959
69.0334912 3.084749803
86.0600403 2.299246149
87.04405588 7.172505897
104.070605 1.825832514
107.0491413 7.325221727
109.0647913 1.52905201
135.0440559 25.96970827
152.070605 1.859508683
178.086255 3.816113345
192.1019051 5.954379158
202.086255 1.448897179
220.0968197 4.941384658
238.1073844 4.339357699

Name: +ve in-silico MS/MS by CFM-ID for DZTVZKSCFQIBMV-UHFFFAOYSA-N
ID: DZTVZKSCFQIBMV-UHFFFAOYSA-N
Comment: Energy2
Num peaks: 24
25.00727645 1.302307561
27.02292652 2.150381927
39.02292652 1.755168855
41.03857658 13.12901022
43.05422664 3.175949065
49.00727645 0.8210656476
51.02292652 1.371888629
58.06512568 0.8171615305
63.02292652 4.754297674
65.03857658 1.164920998
67.01784114 0.8138565426
69.0334912 3.341883251
79.01784114 2.124057676
79.05422664 0.9783082719
81.0334912 2.134467161
87.04405588 3.097116837
89.00219107 2.995204252
91.01784114 4.725483184
93.0334912 1.976368841
105.0334912 3.775509308
107.0491413 11.94812763
109.0284058 1.358305717
109.0647913 1.02574653
135.0440559 9.355566363

Name: +ve in-silico MS/MS by CFM-ID for DPQDPWBNTASLTE-UHFFFAOYSA-N
ID: DPQDPWBNTASLTE-UHFFFAOYSA-N
Comment: Energy0
Num peaks: 7
43.05422664 4.552354048
58.06512568 2.146504573
107.0491413 3.153893781
135.0440559 14.16604894
194.1175552 24.04536834
220.0968197 2.638954157
238.1073844 30.43383267

Name: +ve in-silico MS/MS by CFM-ID for DPQDPWBNTASLTE-UHFFFAOYSA-N
ID: DPQDPWBNTASLTE-UHFFFAOYSA-N
Comment: Energy1
Num peaks: 11
43.05422664 7.891396953
58.06512568 7.522557114
107.0491413 10.82598073
109.0647913 2.10971295
135.0440559 14.47178163
150.0549549 3.796805297
162.0913404 2.242950439
164.070605 4.093008821
192.1019051 2.966509281
194.1175552 17.68228121
238.1073844 7.782734323

Name: +ve in-silico MS/MS by CFM-ID for DPQDPWBNTASLTE-UHFFFAOYSA-N
ID: DPQDPWBNTASLTE-UHFFFAOYSA-N
Comment: Energy2
Num peaks: 19
15.02292652 1.292852044
39.02292652 1.307919108
41.03857658 1.629242089
43.05422664 14.87976552
44.99710569 1.562493865
58.06512568 2.950198554
63.02292652 3.559275107
69.0334912 1.602478626
79.01784114 2.859869388
81.0334912 2.169465631
89.00219107 3.953215653
91.01784114 6.502843806
93.0334912 2.454932484
105.0334912 4.770380441
107.0491413 12.08172631
109.0284058 1.792757679
135.0440559 11.90564071
150.0549549 2.511872326
162.0913404 1.442412278

Name: +ve in-silico MS/MS by CFM-ID for LEFBXQRTFQOKFE-UHFFFAOYSA-N
ID: LEFBXQRTFQOKFE-UHFFFAOYSA-N
Comment: Energy0
Num peaks: 6
164.070605 1.314789622
178.086255 2.405495638
192.1019051 6.005650146
202.086255 8.422157664
220.0968197 46.453366
238.1073844 19.30360459

Name: +ve in-silico MS/MS by CFM-ID for LEFBXQRTFQOKFE-UHFFFAOYSA-N
ID: LEFBXQRTFQOKFE-UHFFFAOYSA-N
Comment: Energy1
Num peaks: 31
39.02292652 0.9488809008
41.03857658 1.687298879
53.00219107 1.196965696
55.01784114 1.791060866
57.0334912 0.884999275
68.99710569 0.7217970737
69.0334912 1.382864551
73.02840582 1.830751861
87.04405588 1.25894642
122.0600403 0.7425761385
126.0549549 1.371873939
136.0393049 1.842720633
138.0549549 0.8947292575
140.070605 1.573128658
142.086255 1.219063098
150.0549549 2.071921036
152.070605 1.856429941
160.0756904 1.148115829
162.0549549 1.565385866
164.0342195 1.171364585
164.070605 3.664990466
166.086255 0.6879763966
174.0913404 1.949964076
176.070605 1.39615552
178.086255 5.224938901
190.086255 1.220001448
192.1019051 11.04156652
194.1175552 1.08886338
202.086255 5.081318748
220.0968197 14.16621838
238.1073844 5.291201778

Name: +ve in-silico MS/MS by CFM-ID for LEFBXQRTFQOKFE-UHFFFAOYSA-N
ID: LEFBXQRTFQOKFE-UHFFFAOYSA-N
Comment: Energy2
Num peaks: 31
25.00727645 1.211718723
27.02292652 3.980943661
39.02292652 4.660013896
41.03857658 4.358940928
43.05422664 1.44306485
49.00727645 2.496207977
51.02292652 1.644171377
53.00219107 1.439036543
53.03857658 3.386834267
55.01784114 3.553721657
57.0334912 2.100451195
59.01275576 0.9922605269
63.02292652 2.167063452
65.00219107 1.272442121
67.01784114 0.9977828271
67.05422664 1.070889686
68.04947561 1.000837757
68.99710569 1.848098188
82.06512568 1.490024827
83.04914126 4.483447031
95.01275576 1.345940094
110.0600403 1.14196658
122.0600403 2.018335595
136.0393049 2.5423681
138.0549549 1.05882347
150.0549549 1.187179895
152.070605 1.147652765
160.0756904 1.301492098
164.070605 1.575899154
174.0913404 1.850690298
178.086255 1.122014806

Name: +ve in-silico MS/MS by CFM-ID for UMXNPWVGCKPXMU-UHFFFAOYSA-N
ID: UMXNPWVGCKPXMU-UHFFFAOYSA-N
Comment: Energy0
Num peaks: 6
164.070605 1.233939617
178.086255 2.160931335
192.1019051 5.618134674
202.086255 9.070490614
220.0968197 44.93527078
238.1073844 18.53075696

Name: +ve in-silico MS/MS by CFM-ID for UMXNPWVGCKPXMU-UHFFFAOYSA-N
ID: UMXNPWVGCKPXMU-UHFFFAOYSA-N
Comment: Energy1
Num peaks: 31
27.02292652 0.5752780788
39.02292652 1.057094382
41.03857658 3.439363701
43.05422664 0.7655319695
53.00219107 1.070592829
55.01784114 1.496913589
67.01784114 0.6495518582
68.99710569 0.725912268
69.0334912 2.478118837
73.02840582 1.827142223
83.01275576 0.5176616486
87.04405588 2.042408476
126.0549549 2.569807952
150.0549549 0.9136816528
152.070605 1.091145233
160.0393049 0.5568850419
160.0756904 1.381331329
162.0549549 1.603439501
164.0342195 1.186068103
164.070605 3.811667118
166.086255 0.7508245964
174.0913404 2.298575153
176.070605 1.257142927
178.086255 5.544288885
190.086255 1.393576961
192.1019051 11.35592699
194.1175552 0.906468114
202.086255 5.238658522
208.0968197 1.029601374
220.0968197 13.92215166
238.1073844 5.269860495

Name: +ve in-silico MS/MS by CFM-ID for UMXNPWVGCKPXMU-UHFFFAOYSA-N
ID: UMXNPWVGCKPXMU-UHFFFAOYSA-N
Comment: Energy2
Num peaks: 31
25.00727645 0.8325425923
27.02292652 2.507308825
39.02292652 4.444345005
41.03857658 6.283153279
43.05422664 1.358046748
49.00727645 6.266121822
51.02292652 3.709783876
53.03857658 5.183354444
55.05422664 0.9118863404
59.01275576 2.047428357
63.02292652 6.454666438
65.00219107 1.54286597
65.03857658 2.133873229
67.05422664 5.820029438
68.99710569 2.075412935
69.06987671 0.9586530978
71.01275576 1.105709245
73.02840582 1.438592431
83.01275576 1.061721015
91.01784114 1.730635724
93.0334912 0.9404501178
95.01275576 1.044570425
95.04914126 1.940313177
107.0127558 6.96066632
109.0284058 0.7891817653
111.0440559 0.9701064491
113.0597059 1.093090847
146.0600403 0.760446691
150.0549549 0.8465554031
164.070605 1.047262074
174.0913404 1.188761108

Name: +ve in-silico MS/MS by CFM-ID for YQKPHQMQYVNIIH-UHFFFAOYSA-N
ID: YQKPHQMQYVNIIH-UHFFFAOYSA-N
Comment: Energy0
Num peaks: 6
150.0549549 1.19638414
178.086255 2.235632554
192.1019051 5.787165062
202.086255 10.23319896
220.0968197 46.71455898
238.1073844 19.00096657

Name: +ve in-silico MS/MS by CFM-ID for YQKPHQMQYVNIIH-UHFFFAOYSA-N
ID: YQKPHQMQYVNIIH-UHFFFAOYSA-N
Comment: Energy1
Num peaks: 31
41.03857658 1.690074861
53.00219107 1.038787793
55.01784114 1.365898156
69.0334912 1.236230313
73.02840582 2.096200384
87.04405588 1.223263424
134.0600403 0.9517474337
146.0600403 0.8641304291
148.0393049 0.8526251963
148.0756904 1.349911081
150.0549549 2.001395762
152.070605 1.708442176
160.0756904 1.074029379
162.0549549 1.900153657
162.0913404 1.295711065
164.070605 3.898567516
166.086255 0.8403174227
174.0913404 1.989691725
176.070605 1.430717813
178.086255 5.329258797
190.086255 3.673826287
192.1019051 11.75612399
193.0859207 1.144737266
194.1175552 0.919985086
202.086255 5.031035265
206.0811697 0.7286733495
208.0968197 3.885215394
211.0964854 0.8874587699
220.0968197 12.70389981
222.0760843 0.7772896209
238.1073844 4.922328388

Name: +ve in-silico MS/MS by CFM-ID for YQKPHQMQYVNIIH-UHFFFAOYSA-N
ID: YQKPHQMQYVNIIH-UHFFFAOYSA-N
Comment: Energy2
Num peaks: 31
25.00727645 1.236177201
27.02292652 5.152660129
39.02292652 1.614934589
41.03857658 4.539651219
43.05422664 2.315927973
53.00219107 1.306397158
55.01784114 1.392842157
59.01275576 1.339373494
68.99710569 2.213171278
73.02840582 1.962313851
132.0443902 2.106576189
134.0236548 1.095639069
134.0600403 1.124976978
144.0443902 2.299816237
146.0600403 3.695213294
148.0393049 1.309104437
148.0756904 1.607509287
149.0597059 0.9998576739
150.0549549 2.489945443
158.0600403 4.406466744
160.0756904 4.384348048
162.0549549 1.492599525
163.075356 1.909206284
164.070605 2.429174382
172.0756904 1.107660263
174.0913404 4.528902193
176.070605 2.375648004
176.1069905 1.965212422
178.086255 2.5113303
192.1019051 1.813873403
202.086255 1.636940552

Name: +ve in-silico MS/MS by CFM-ID for YSNZRZNFKXAGIA-UHFFFAOYSA-N
ID: YSNZRZNFKXAGIA-UHFFFAOYSA-N
Comment: Energy0
Num peaks: 11
28.01817548 1.121443208
72.00800472 2.19342771
74.02365479 4.391529761
76.03930485 3.024565759
100.0393049 5.210915488
139.075356 4.894377911
157.0859207 6.724379262
195.1015708 1.296302232
213.1121354 2.14050258
238.1073844 6.962423446
256.1179491 42.31132975

Name: +ve in-silico MS/MS by CFM-ID for YSNZRZNFKXAGIA-UHFFFAOYSA-N
ID: YSNZRZNFKXAGIA-UHFFFAOYSA-N
Comment: Energy1
Num peaks: 30
39.02292652 2.244558977
41.03857658 2.034641571
56.04947561 1.340685684
57.06987671 0.6039083869
72.04439023 1.035319284
86.02365479 0.8620048477
98.02365479 2.458391922
100.0393049 15.96352323
118.0498695 0.7343744429
126.0185694 0.5608053525
128.0342195 0.927271486
137.0597059 1.223392207
139.075356 6.914594481
141.0910061 1.007619726
154.013484 0.5367059594
155.0702706 0.5896714655
156.0291341 0.7613817092
157.0859207 6.594526577
158.0447842 1.010265749
193.0859207 0.54453943
195.1015708 2.578379245
210.1124698 1.344733172
211.0964854 2.773879532
212.1281199 1.335496779
213.1121354 0.7624967693
226.1073844 1.069900406
228.1230345 5.390178056
238.1073844 5.013830235
240.086649 0.7706465949
256.1179491 11.29419289

Name: +ve in-silico MS/MS by CFM-ID for YSNZRZNFKXAGIA-UHFFFAOYSA-N
ID: YSNZRZNFKXAGIA-UHFFFAOYSA-N
Comment: Energy2
Num peaks: 31
28.01817548 5.481477831
30.03382555 2.577064347
39.02292652 5.597032529
41.03857658 2.70314881
44.0130901 0.9669508487
44.99710569 0.7402544352
46.02874017 1.242162083
51.02292652 1.656284909
55.05422664 4.33699202
57.0334912 0.7394037076
57.06987671 0.7150329823
58.02874017 3.34435712
59.08552677 1.142631819
65.03857658 2.729276701
67.01784114 1.188157847
67.05422664 2.493398869
72.00800472 2.642660855
74.02365479 3.091073329
76.03930485 2.198920665
81.0334912 0.9109507657
82.02874017 1.408224485
83.04914126 3.109390564
86.02365479 1.371015194
96.00800472 0.7893435521
100.0393049 2.100743943
119.0491413 1.180356505
121.0647913 1.603655853
123.0804414 1.205186171
137.0597059 1.200220287
139.075356 11.1521548
157.0859207 1.255585282

Name: +ve in-silico MS/MS by CFM-ID for BEAGWBGDFNAZMZ-UHFFFAOYSA-N
ID: BEAGWBGDFNAZMZ-UHFFFAOYSA-N
Comment: Energy0
Num peaks: 18
28.01817548 0.9906687116
72.00800472 1.972583335
74.02365479 4.063221347
76.03930485 2.666625804
100.0393049 4.650326152
139.075356 5.423234958
140.0342195 1.566350132
142.0498695 2.024790426
157.0859207 5.070940777
168.0655196 1.272464925
184.0604342 1.05132913
186.0760843 3.158274963
195.1015708 1.050649308
196.0604342 1.191204778
198.0760843 3.039757763
213.1121354 1.804457799
238.1073844 7.272087452
256.1179491 32.22207857

Name: +ve in-silico MS/MS by CFM-ID for BEAGWBGDFNAZMZ-UHFFFAOYSA-N
ID: BEAGWBGDFNAZMZ-UHFFFAOYSA-N
Comment: Energy1
Num peaks: 31
39.02292652 1.651450612
41.03857658 0.5976730652
56.04947561 1.293948511
69.0334912 1.662787294
71.04914126 0.7547277738
72.04439023 0.9044115117
86.02365479 0.8484612515
98.02365479 2.296623385
100.0393049 15.55005619
118.0498695 0.7317944795
137.0597059 1.331706425
139.075356 8.595716145
141.0910061 1.039926757
157.0859207 5.409106382
166.0498695 1.119804405
168.0655196 0.6301383295
182.0447842 0.9506632429
184.0604342 0.9825844387
186.0760843 0.6807514765
195.1015708 2.511281685
196.0604342 0.7501041603
208.0968197 0.8334016506
210.1124698 1.340937522
211.0964854 2.415469235
212.1281199 1.260816274
213.1121354 0.7405724454
226.1073844 2.26773897
228.1230345 4.736186664
238.1073844 5.678692599
240.086649 0.7198808267
256.1179491 10.20617551

Name: +ve in-silico MS/MS by CFM-ID for BEAGWBGDFNAZMZ-UHFFFAOYSA-N
ID: BEAGWBGDFNAZMZ-UHFFFAOYSA-N
Comment: Energy2
Num peaks: 31
28.01817548 4.43873065
30.03382555 1.769271554
39.02292652 4.729224734
41.03857658 3.358917544
46.02874017 1.034322093
57.0334912 1.390401483
58.02874017 2.717279493
63.02292652 0.8190216419
65.03857658 1.238494905
67.01784114 0.9747709821
69.0334912 4.025746043
71.04914126 1.276908264
72.00800472 3.285962971
74.02365479 4.25741085
76.03930485 3.795632351
81.0334912 2.434220518
82.02874017 1.113146767
83.04914126 3.581418206
86.02365479 1.995842381
87.04405588 0.9977462824
96.00800472 0.8736366319
99.04405588 1.438309433
100.0393049 3.721439157
111.0804414 0.713767071
121.0647913 0.6719491016
123.0804414 0.9635357912
125.0597059 0.8278450132
137.0597059 1.359630988
139.075356 8.79429429
166.0498695 0.8791122472
168.0655196 1.209174005

Name: +ve in-silico MS/MS by CFM-ID for WLVMGKHORSSXQT-UHFFFAOYSA-N
ID: WLVMGKHORSSXQT-UHFFFAOYSA-N
Comment: Energy0
Num peaks: 13
28.01817548 1.071237798
72.00800472 2.008015881
74.02365479 4.0412755
76.03930485 2.728399457
86.02365479 1.01666309
100.0393049 7.866914736
137.0597059 1.632122654
139.075356 10.10585884
157.0859207 6.168372442
195.1015708 1.155049901
213.1121354 1.86981985
238.1073844 4.011410218
256.1179491 37.29196902

Name: +ve in-silico MS/MS by CFM-ID for WLVMGKHORSSXQT-UHFFFAOYSA-N
ID: WLVMGKHORSSXQT-UHFFFAOYSA-N
Comment: Energy1
Num peaks: 31
39.02292652 1.930522768
41.03857658 1.339206447
56.04947561 1.233679214
63.02292652 1.014765555
65.03857658 1.495504341
67.05422664 1.293680629
69.06987671 0.9688642883
71.08552677 0.8014535891
79.05422664 0.9806287625
98.02365479 1.001563546
100.0393049 11.84604417
111.0804414 1.337146149
118.0498695 1.739052951
121.0647913 0.8373855842
137.0597059 1.639455586
139.075356 9.212960281
141.0910061 1.254216328
142.013484 0.8655232358
144.0291341 1.008349785
146.0447842 0.8405803157
148.0604342 0.9398959854
157.0859207 3.377783734
195.1015708 2.494733228
210.1124698 1.053676837
211.0964854 2.951649548
212.1281199 1.385051045
213.1121354 0.801619799
226.1073844 1.31159133
228.1230345 5.840496508
238.1073844 5.137297255
256.1179491 12.01412726

Name: +ve in-silico MS/MS by CFM-ID for WLVMGKHORSSXQT-UHFFFAOYSA-N
ID: WLVMGKHORSSXQT-UHFFFAOYSA-N
Comment: Energy2
Num peaks: 31
28.01817548 3.5841418
30.03382555 1.678124679
39.02292652 9.767095524
41.03857658 3.837877993
44.0130901 1.254578921
46.02874017 1.319733108
55.05422664 3.851265308
57.0334912 1.235186799
58.02874017 2.062406452
65.03857658 2.628443194
67.05422664 1.694288141
69.0334912 2.109018176
69.06987671 2.416811671
71.04914126 2.307185504
72.00800472 0.9548008418
72.04439023 0.9000486596
74.02365479 2.168144086
79.05422664 4.430864761
81.06987671 2.105823203
82.02874017 3.001666902
83.08552677 0.8987149799
86.02365479 1.33055786
95.04914126 1.683477349
96.00800472 1.304692758
97.06479133 1.154489913
100.0393049 3.466624775
121.0647913 1.157089016
123.0804414 1.298477258
139.075356 8.186089607
141.0910061 0.9805889496
157.0859207 1.012899712

Name: +ve in-silico MS/MS by CFM-ID for STZZXMNUAJVXKW-UHFFFAOYSA-N
ID: STZZXMNUAJVXKW-UHFFFAOYSA-N
Comment: Energy0
Num peaks: 8
72.00800472 2.418350258
74.02365479 4.863005012
76.03930485 3.299537983
100.0393049 5.666007386
121.0647913 4.24229455
139.075356 8.510588208
195.1015708 2.381077472
238.1073844 48.93423837

Name: +ve in-silico MS/MS by CFM-ID for STZZXMNUAJVXKW-UHFFFAOYSA-N
ID: STZZXMNUAJVXKW-UHFFFAOYSA-N
Comment: Energy1
Num peaks: 25
39.02292652 1.481690699
41.03857658 0.7230729246
56.04947561 1.459795403
72.04439023 1.06980623
86.02365479 0.9591462343
93.06987671 1.487210946
98.02365479 2.733719741
100.0393049 17.51804532
109.0647913 1.421893543
111.0804414 1.141487157
118.0498695 0.8187434271
119.0491413 1.424788987
121.0647913 5.420218314
128.0342195 1.114304862
139.075356 7.449290722
177.0910061 2.773970438
192.1019051 0.8811960058
193.0859207 2.869378471
194.1175552 1.535638037
195.1015708 0.8584980402
206.0811697 1.063870711
208.0968197 2.595547654
210.1124698 7.021021391
220.0968197 1.39097452
238.1073844 13.42254878

Name: +ve in-silico MS/MS by CFM-ID for STZZXMNUAJVXKW-UHFFFAOYSA-N
ID: STZZXMNUAJVXKW-UHFFFAOYSA-N
Comment: Energy2
Num peaks: 31
28.01817548 6.486637532
30.03382555 3.049764853
39.02292652 4.239171126
41.03857658 2.837946269
44.0130901 1.12531945
44.99710569 0.8759897055
46.02874017 1.418085373
58.02874017 4.207346313
65.03857658 1.689455166
72.00800472 1.58269882
74.02365479 2.119429152
76.03930485 1.89299939
79.05422664 5.115098229
81.06987671 2.625996384
82.02874017 1.654076211
83.08552677 1.147613301
86.02365479 1.100008261
89.03857658 0.8605932689
91.05422664 1.540716692
93.06987671 2.893201444
96.00800472 0.936311736
100.0393049 1.86014772
107.0491413 1.140858115
109.0647913 2.298240222
111.0804414 1.21584863
119.0491413 1.232927659
121.0647913 9.418728902
123.0440559 1.549269535
123.0804414 1.977269779
137.0597059 1.083613686
139.075356 3.043102237

Name: +ve in-silico MS/MS by CFM-ID for PXOPUYWMUVPGNR-UHFFFAOYSA-N
ID: PXOPUYWMUVPGNR-UHFFFAOYSA-N
Comment: Energy0
Num peaks: 6
74.02365479 3.825522864
105.0698767 12.39892555
116.0342195 9.789433494
123.0804414 19.81885868
220.0968197 4.913190589
238.1073844 30.2145294

Name: +ve in-silico MS/MS by CFM-ID for PXOPUYWMUVPGNR-UHFFFAOYSA-N
ID: PXOPUYWMUVPGNR-UHFFFAOYSA-N
Comment: Energy1
Num peaks: 7
86.02365479 2.423050106
98.02365479 2.38124643
105.0698767 28.01885832
116.0342195 11.92414977
123.0804414 26.90097799
220.0968197 3.676453198
238.1073844 6.049905381

Name: +ve in-silico MS/MS by CFM-ID for PXOPUYWMUVPGNR-UHFFFAOYSA-N
ID: PXOPUYWMUVPGNR-UHFFFAOYSA-N
Comment: Energy2
Num peaks: 17
27.02292652 1.824484924
28.01817548 2.724716571
53.00219107 1.757028295
55.01784114 1.705588504
63.02292652 1.56121641
65.03857658 1.478876366
72.00800472 2.162743549
74.02365479 2.718535431
79.05422664 3.429099217
81.06987671 2.057769302
86.02365479 1.656447702
95.08552677 8.164883332
105.0698767 25.62295377
107.0491413 3.890466449
107.0855268 1.891877524
121.0647913 4.414905245
123.0804414 13.86259975

Name: +ve in-silico MS/MS by CFM-ID for YOVFUKFMYKSSKN-UHFFFAOYSA-N
ID: YOVFUKFMYKSSKN-UHFFFAOYSA-N
Comment: Energy0
Num peaks: 9
72.00800472 2.350521087
74.02365479 4.713494304
76.03930485 3.176568999
100.0393049 5.493945189
121.0647913 5.796591404
139.075356 8.016359201
195.1015708 2.302816492
220.0968197 1.801445655
238.1073844 47.08552008

Name: +ve in-silico MS/MS by CFM-ID for YOVFUKFMYKSSKN-UHFFFAOYSA-N
ID: YOVFUKFMYKSSKN-UHFFFAOYSA-N
Comment: Energy1
Num peaks: 20
39.02292652 1.369462738
56.04947561 1.493123913
72.04439023 1.107334993
86.02365479 0.9919337144
98.02365479 2.827404798
100.0393049 17.41157141
109.0647913 0.9973000711
118.0498695 0.8984195788
119.0491413 1.896749623
121.0647913 9.694459183
139.075356 8.136735623
177.0910061 2.810120256
192.1019051 0.9120419889
193.0859207 2.972506973
194.1175552 1.59424329
195.1015708 0.8749295606
208.0968197 1.548369866
210.1124698 6.567246651
220.0968197 2.001127446
238.1073844 14.14335855

Name: +ve in-silico MS/MS by CFM-ID for YOVFUKFMYKSSKN-UHFFFAOYSA-N
ID: YOVFUKFMYKSSKN-UHFFFAOYSA-N
Comment: Energy2
Num peaks: 31
28.01817548 6.362652356
30.03382555 2.550203022
39.02292652 4.104377208
41.03857658 2.853266443
44.0130901 1.103772766
44.99710569 0.8592612299
46.02874017 1.390647997
58.02874017 4.126906431
65.03857658 0.9057554272
69.0334912 0.9876356255
72.00800472 1.48661223
74.02365479 1.984603783
76.03930485 1.240454335
81.0334912 0.8406941375
82.02874017 1.622488884
86.02365479 1.078190959
89.03857658 0.8380422186
91.05422664 1.243086003
93.0334912 1.604047388
93.06987671 2.44048554
95.04914126 1.114656902
96.00800472 0.918161511
100.0393049 2.001283871
107.0491413 2.098489615
109.0647913 8.116264009
111.0804414 3.616449496
119.0491413 1.825625925
121.0647913 12.39056715
123.0804414 1.339762627
137.0597059 0.918573377
139.075356 2.512557828

Name: +ve in-silico MS/MS by CFM-ID for CXMDQDWPEIFDFF-UHFFFAOYSA-N
ID: CXMDQDWPEIFDFF-UHFFFAOYSA-N
Comment: Energy0
Num peaks: 8
72.00800472 2.045503647
74.02365479 4.125597823
76.03930485 2.236843025
100.0393049 3.974446805
121.0647913 6.94319461
139.075356 4.758600659
220.0968197 27.49356327
238.1073844 29.55679346

Name: +ve in-silico MS/MS by CFM-ID for CXMDQDWPEIFDFF-UHFFFAOYSA-N
ID: CXMDQDWPEIFDFF-UHFFFAOYSA-N
Comment: Energy1
Num peaks: 18
39.02292652 1.104115447
98.02365479 2.676464444
100.0393049 11.62609602
105.0698767 1.695478733
119.0491413 1.269947118
121.0647913 12.73352814
123.0804414 4.106240477
139.075356 3.024790626
159.0804414 1.071463377
176.1069905 1.075131507
177.0910061 1.934633937
192.1019051 2.150017798
193.0859207 1.773796152
202.086255 1.067919354
206.0811697 1.122450241
210.1124698 3.469096444
220.0968197 21.63166446
238.1073844 7.47792078

Name: +ve in-silico MS/MS by CFM-ID for CXMDQDWPEIFDFF-UHFFFAOYSA-N
ID: CXMDQDWPEIFDFF-UHFFFAOYSA-N
Comment: Energy2
Num peaks: 31
28.01817548 5.669702713
30.03382555 2.665463022
39.02292652 3.84089261
41.03857658 2.083815706
44.0130901 1.000254977
46.02874017 1.285329518
55.05422664 1.235426689
58.02874017 3.466651096
63.02292652 0.9990786655
65.03857658 1.537647248
72.00800472 1.824169324
74.02365479 2.511135474
76.03930485 0.9964992323
79.05422664 2.162811248
82.02874017 1.484220882
86.02365479 1.404099153
91.05422664 1.311161271
93.0334912 2.499771768
95.04914126 1.498817007
96.00800472 0.9656919714
100.0393049 1.648050063
105.0698767 1.571785918
107.0491413 2.27739676
109.0647913 1.866055056
111.0804414 1.542226278
119.0491413 1.802238701
121.0647913 19.50010484
123.0804414 1.340842785
139.075356 1.518983726
159.0804414 0.876962485
177.0910061 0.8425161584

Name: +ve in-silico MS/MS by CFM-ID for HPPPEUXFIVRINO-UHFFFAOYSA-N
ID: HPPPEUXFIVRINO-UHFFFAOYSA-N
Comment: Energy0
Num peaks: 7
105.0698767 5.530002525
116.0342195 4.161377445
123.0804414 7.716417385
159.0804414 3.017947884
177.0910061 21.56474359
195.1015708 3.498722957
238.1073844 37.40618009

Name: +ve in-silico MS/MS by CFM-ID for HPPPEUXFIVRINO-UHFFFAOYSA-N
ID: HPPPEUXFIVRINO-UHFFFAOYSA-N
Comment: Energy1
Num peaks: 16
44.0130901 1.567533732
88.03930485 1.549883534
98.02365479 1.306741759
105.0698767 10.73076872
114.0185694 2.465170427
116.0342195 15.31433961
123.0804414 10.3427656
135.0804414 1.777114363
165.0910061 3.427750029
177.0910061 1.683190599
192.1019051 1.391432978
193.0859207 2.552985128
208.0968197 2.075748027
210.1124698 5.714092375
220.0968197 5.50292367
238.1073844 13.11030711

Name: +ve in-silico MS/MS by CFM-ID for HPPPEUXFIVRINO-UHFFFAOYSA-N
ID: HPPPEUXFIVRINO-UHFFFAOYSA-N
Comment: Energy2
Num peaks: 16
41.00219107 2.267153841
43.01784114 3.244198937
53.00219107 3.464276716
55.01784114 5.37858158
79.05422664 2.910227683
81.06987671 1.670808873
95.08552677 5.624877482
105.0698767 24.5193395
107.0855268 4.204816821
121.0647913 3.433659561
123.0804414 11.43497346
135.0804414 1.543117808
147.0804414 4.501000539
149.0960915 2.182078222
159.0804414 2.145871352
177.0910061 2.204752669

Name: +ve in-silico MS/MS by CFM-ID for DWCQGGSBOGRQHY-UHFFFAOYSA-N
ID: DWCQGGSBOGRQHY-UHFFFAOYSA-N
Comment: Energy0
Num peaks: 9
72.00800472 2.361394326
74.02365479 4.764518966
76.03930485 3.168001275
100.0393049 9.191952446
118.0498695 1.841481085
121.0647913 3.120753463
139.075356 8.271531931
195.1015708 2.23645304
238.1073844 46.28166937

Name: +ve in-silico MS/MS by CFM-ID for DWCQGGSBOGRQHY-UHFFFAOYSA-N
ID: DWCQGGSBOGRQHY-UHFFFAOYSA-N
Comment: Energy1
Num peaks: 23
39.02292652 2.146204712
41.03857658 0.9543965325
56.04947561 1.360654267
57.06987671 1.393679664
65.03857658 0.9235034795
69.06987671 0.8295140764
72.04439023 1.029749185
90.05495492 1.318978839
98.02365479 1.399307669
100.0393049 14.07012918
118.0498695 7.014222307
119.0491413 0.9703704003
121.0647913 7.496588998
139.075356 4.937247565
177.0910061 3.283119336
192.1019051 1.07227843
193.0859207 3.099535869
194.1175552 1.618985215
195.1015708 0.8771517256
196.0604342 1.037797254
210.1124698 5.711475666
220.0968197 3.460749778
238.1073844 14.48294604

Name: +ve in-silico MS/MS by CFM-ID for DWCQGGSBOGRQHY-UHFFFAOYSA-N
ID: DWCQGGSBOGRQHY-UHFFFAOYSA-N
Comment: Energy2
Num peaks: 28
28.01817548 4.140588098
30.03382555 1.649968126
39.02292652 15.01711122
41.03857658 2.133037666
44.0130901 1.203980933
55.05422664 5.475656269
56.04947561 1.032798777
57.0334912 1.461288343
58.02874017 2.833215854
63.02292652 2.207936191
65.03857658 3.994483124
68.99710569 0.9518176912
72.00800472 1.064129333
74.02365479 1.93397985
79.05422664 7.58935708
81.06987671 2.64580554
82.02874017 3.479421218
86.02365479 1.406971378
96.00800472 1.523436635
97.02840582 1.38359261
98.02365479 0.9368507821
100.0393049 3.81292116
119.0491413 0.9234750691
121.0647913 5.313137782
123.0440559 0.9284048856
123.0804414 1.875242822
137.0597059 1.15141445
139.075356 2.385090024

Name: +ve in-silico MS/MS by CFM-ID for FGMLKWBJVTWKGZ-UHFFFAOYSA-N
ID: FGMLKWBJVTWKGZ-UHFFFAOYSA-N
Comment: Energy0
Num peaks: 7
72.00800472 2.505156391
74.02365479 5.02728146
76.03930485 3.379777735
100.0393049 5.81609388
121.0647913 4.368768589
139.075356 8.829419398
238.1073844 51.11448678

Name: +ve in-silico MS/MS by CFM-ID for FGMLKWBJVTWKGZ-UHFFFAOYSA-N
ID: FGMLKWBJVTWKGZ-UHFFFAOYSA-N
Comment: Energy1
Num peaks: 19
39.02292652 2.621404248
41.03857658 1.269429643
55.01784114 2.079547183
56.04947561 1.500236277
57.0334912 1.30924457
57.06987671 1.707214576
72.04439023 1.14283525
86.02365479 1.000780625
98.02365479 2.857412379
100.0393049 17.57309812
121.0647913 6.488660771
139.075356 9.452753257
177.0910061 3.204789762
182.0447842 0.973350105
193.0859207 3.071519739
194.1175552 1.605640351
210.1124698 5.628624502
220.0968197 2.733192143
238.1073844 14.2076517

Name: +ve in-silico MS/MS by CFM-ID for FGMLKWBJVTWKGZ-UHFFFAOYSA-N
ID: FGMLKWBJVTWKGZ-UHFFFAOYSA-N
Comment: Energy2
Num peaks: 31
28.01817548 6.671805401
30.03382555 2.674177076
39.02292652 8.531858852
41.03857658 2.923849078
44.0130901 1.157545318
44.99710569 0.9010061095
46.02874017 1.033477535
49.00727645 0.851843043
55.05422664 5.581511867
56.0130901 0.8740982709
57.06987671 0.8792424821
58.02874017 4.661444059
65.03857658 1.44256945
67.01784114 1.987167654
72.00800472 2.628202683
74.02365479 2.812481753
76.03930485 1.62433316
82.02874017 1.701313112
83.04914126 1.370546503
86.02365479 1.633678222
96.00800472 0.9634738803
97.02840582 1.117981211
97.06479133 1.094261958
100.0393049 2.564504433
119.0491413 1.108614235
121.0647913 10.247679
123.0440559 1.845683855
123.0804414 1.907915215
137.0597059 1.576378072
139.075356 3.503006464
151.075356 0.8512000511

Name: +ve in-silico MS/MS by CFM-ID for BWVVNAKNEGYOKH-UHFFFAOYSA-N
ID: BWVVNAKNEGYOKH-UHFFFAOYSA-N
Comment: Energy0
Num peaks: 11
72.00800472 2.34829329
74.02365479 4.701229569
76.03930485 3.112886542
100.0393049 5.382146273
121.0647913 5.522364095
139.075356 7.701391468
140.0342195 1.487414283
142.0498695 1.811479882
195.1015708 2.239270717
220.0968197 1.634494631
238.1073844 45.29185815

Name: +ve in-silico MS/MS by CFM-ID for BWVVNAKNEGYOKH-UHFFFAOYSA-N
ID: BWVVNAKNEGYOKH-UHFFFAOYSA-N
Comment: Energy1
Num peaks: 17
39.02292652 1.91454277
56.04947561 1.488149765
72.04439023 1.089023179
86.02365479 1.047966253
98.02365479 2.982588986
100.0393049 17.21890312
121.0647913 9.987392372
123.0804414 0.8793452883
139.075356 9.026542385
177.0910061 3.125319761
192.1019051 1.188912269
193.0859207 2.923981311
194.1175552 1.585610658
210.1124698 5.464400453
220.0968197 5.822500472
222.0760843 1.026926076
238.1073844 14.04928198

Name: +ve in-silico MS/MS by CFM-ID for BWVVNAKNEGYOKH-UHFFFAOYSA-N
ID: BWVVNAKNEGYOKH-UHFFFAOYSA-N
Comment: Energy2
Num peaks: 31
28.01817548 6.075020869
30.03382555 2.434796233
39.02292652 7.775797772
41.00219107 1.088545453
41.03857658 2.812996618
44.0130901 1.05376897
46.02874017 0.9394171592
55.01784114 1.340071464
55.05422664 1.051308325
58.02874017 4.244463288
65.03857658 0.9315585241
67.01784114 0.8721937634
71.04914126 2.313870483
72.00800472 2.713901814
74.02365479 2.413746793
76.03930485 1.521595636
79.01784114 0.9788733015
81.0334912 4.331205482
82.02874017 1.549171073
83.04914126 2.539510979
86.02365479 1.257117694
95.04914126 5.220566437
96.00800472 1.055531581
97.02840582 1.862077923
97.06479133 2.531750164
100.0393049 2.160448736
111.0804414 1.286023085
121.0647913 8.711812033
123.0804414 1.153601268
137.0597059 1.0209886
139.075356 2.015478657

Name: +ve in-silico MS/MS by CFM-ID for ZPXRVQSDHFOXFE-UHFFFAOYSA-N
ID: ZPXRVQSDHFOXFE-UHFFFAOYSA-N
Comment: Energy0
Num peaks: 11
43.01784114 1.928153117
55.01784114 1.468032006
85.02840582 3.662277647
105.0334912 12.79119137
115.0389705 2.750463961
135.0440559 2.884402365
185.0597059 2.376498507
191.0702706 2.764476561
193.0859207 1.310858827
203.0702706 17.17557271
221.0808353 31.8396719

Name: +ve in-silico MS/MS by CFM-ID for ZPXRVQSDHFOXFE-UHFFFAOYSA-N
ID: ZPXRVQSDHFOXFE-UHFFFAOYSA-N
Comment: Energy1
Num peaks: 18
41.00219107 3.119341097
43.01784114 1.973760188
53.00219107 1.455545395
55.01784114 8.519127687
57.0334912 2.54430417
67.01784114 4.296472993
69.0334912 1.278091303
79.05422664 1.435674146
85.02840582 9.81418561
87.04405588 1.62062362
97.02840582 1.103528804
105.0334912 27.77699917
107.0491413 4.424031535
115.0389705 1.223654237
135.0440559 1.934429177
185.0597059 1.259908406
203.0702706 3.557999088
221.0808353 3.087643121

Name: +ve in-silico MS/MS by CFM-ID for ZPXRVQSDHFOXFE-UHFFFAOYSA-N
ID: ZPXRVQSDHFOXFE-UHFFFAOYSA-N
Comment: Energy2
Num peaks: 22
25.00727645 1.493506005
39.02292652 1.739709046
41.00219107 2.367992144
43.01784114 1.933106146
49.00727645 5.179358585
51.02292652 3.97387278
53.00219107 3.590541974
55.01784114 9.290236448
57.0334912 2.359110342
63.02292652 4.930794467
67.01784114 2.000416403
69.0334912 1.009016755
79.01784114 1.030254868
79.05422664 5.661370976
80.99710569 3.16533691
83.01275576 0.9558280953
85.02840582 4.276137452
97.02840582 2.367192046
99.04405588 1.419278541
105.0334912 18.02402217
107.0491413 2.235826881
135.0440559 1.023394257

Name: +ve in-silico MS/MS by CFM-ID for HLRQJABLIPLSFP-UHFFFAOYSA-N
ID: HLRQJABLIPLSFP-UHFFFAOYSA-N
Comment: Energy0
Num peaks: 6
44.99710569 3.63950909
62.02365479 45.28749693
123.0804414 3.821539346
177.0910061 4.694299498
195.1015708 12.44044946
238.1073844 10.67271083

Name: +ve in-silico MS/MS by CFM-ID for HLRQJABLIPLSFP-UHFFFAOYSA-N
ID: HLRQJABLIPLSFP-UHFFFAOYSA-N
Comment: Energy1
Num peaks: 14
44.0130901 4.689248059
53.00219107 1.770940865
62.02365479 14.17107658
73.02840582 3.628275706
105.0698767 7.112882938
116.0342195 4.209159318
123.0804414 6.799186438
147.0804414 1.926441817
159.0804414 2.434850095
177.0910061 12.61165943
195.1015708 12.4133524
220.0968197 2.798332852
221.0808353 2.071782263
238.1073844 3.859370876

Name: +ve in-silico MS/MS by CFM-ID for HLRQJABLIPLSFP-UHFFFAOYSA-N
ID: HLRQJABLIPLSFP-UHFFFAOYSA-N
Comment: Energy2
Num peaks: 12
18.03382555 1.359371894
44.0130901 15.63084697
44.99710569 6.746998855
62.02365479 23.25010583
64.03930485 1.716219798
79.05422664 2.37618676
95.08552677 3.409828361
105.0698767 14.36740475
107.0491413 1.37826033
107.0855268 2.037308902
121.0647913 2.076221431
123.0804414 6.677491834

Name: +ve in-silico MS/MS by CFM-ID for MCYXMDWLNXHAED-UHFFFAOYSA-N
ID: MCYXMDWLNXHAED-UHFFFAOYSA-N
Comment: Energy0
Num peaks: 16
15.02292652 1.587255665
117.0732478 1.365858582
120.0291341 1.996039583
144.0841469 7.649931428
144.1019051 2.301523124
146.0997969 1.286170138
173.0630771 1.425428644
174.0947116 1.252237861
175.0787271 3.011270462
190.1073844 2.236260144
192.1052762 24.76286923
194.1209263 2.311582748
220.1001909 1.416298118
221.0842064 6.745615301
222.0794554 1.636332647
238.1107555 19.73564688

Name: +ve in-silico MS/MS by CFM-ID for MCYXMDWLNXHAED-UHFFFAOYSA-N
ID: MCYXMDWLNXHAED-UHFFFAOYSA-N
Comment: Energy1
Num peaks: 31
46.99499752 1.311281746
55.05422664 1.211979503
69.06987671 1.319601849
74.02365479 1.558334653
88.03930485 1.634372473
89.04194771 1.194924007
103.0575978 3.582881865
117.0732478 4.987217069
119.0888979 1.366970781
120.0291341 2.258412322
122.0447842 1.226459853
144.0841469 8.780713225
144.1019051 3.979820375
146.0997969 1.870985038
146.1175552 1.119895664
148.115447 0.880425067
148.1332052 1.000814634
172.0790615 1.867271233
173.0630771 1.34308492
173.0808353 0.9843486957
174.0947116 1.993038504
175.0787271 2.997155022
176.0739761 1.007006115
190.1073844 2.847638622
192.1052762 9.582985817
194.1209263 1.539671927
194.1386845 1.047800831
220.1001909 1.890323655
221.0842064 2.424490815
222.0794554 1.190522134
238.1107555 5.669807398

Name: +ve in-silico MS/MS by CFM-ID for MCYXMDWLNXHAED-UHFFFAOYSA-N
ID: MCYXMDWLNXHAED-UHFFFAOYSA-N
Comment: Energy2
Num peaks: 31
15.02292652 4.128336879
27.02292652 0.8984888352
41.03857658 3.66242541
43.05422664 2.097782915
46.99499752 3.453254591
55.05422664 3.891102149
57.06987671 2.825841085
61.01064758 2.711259583
63.02629764 0.7678374825
69.06987671 1.383597678
72.00800472 1.565365191
73.01064758 1.447135644
74.02365479 2.541908881
75.02629764 3.395570846
87.02629764 1.677422246
88.03930485 3.423278869
89.04194771 2.590046188
100.0393049 1.712881762
101.0419477 1.006741925
102.0549549 2.496163379
103.0575978 2.840906356
114.0549549 1.093812063
116.070605 2.090743862
117.0732478 1.664812766
128.070605 1.610650953
130.086255 2.417751372
144.0841469 5.687032718
144.1019051 6.21171989
146.0997969 0.8890692583
176.0739761 4.072772261
178.0896262 0.9565826615

Name: +ve in-silico MS/MS by CFM-ID for JZGVNYSCBMRZBF-UHFFFAOYSA-N
ID: JZGVNYSCBMRZBF-UHFFFAOYSA-N
Comment: Energy0
Num peaks: 6
76.02154661 3.885403361
157.0542437 6.043142138
174.0807928 20.06732283
185.0855438 4.950549469
200.0964429 1.870340364
216.127743 51.40773681

Name: +ve in-silico MS/MS by CFM-ID for JZGVNYSCBMRZBF-UHFFFAOYSA-N
ID: JZGVNYSCBMRZBF-UHFFFAOYSA-N
Comment: Energy1
Num peaks: 21
15.02292652 4.20479053
61.01064758 11.44289206
89.01679558 0.9832435564
99.06652264 1.540405983
100.0869237 2.438697122
116.0276946 1.168850709
118.0433447 1.677097344
126.0774217 2.283360266
128.0930717 2.301786851
130.0433447 4.046843347
132.0589947 1.031200091
143.0385936 0.9355566593
145.0542437 1.081718978
157.0542437 3.49550695
158.0494927 4.971516827
160.0902949 1.545465241
168.1243719 3.539914102
174.0807928 22.94099866
185.0855438 1.999190021
200.0964429 1.05546861
216.127743 5.555626016

Name: +ve in-silico MS/MS by CFM-ID for JZGVNYSCBMRZBF-UHFFFAOYSA-N
ID: JZGVNYSCBMRZBF-UHFFFAOYSA-N
Comment: Energy2
Num peaks: 22
15.02292652 2.452944818
28.01817548 2.865873452
42.03382555 1.9689967
43.02907452 2.564115503
46.99499752 0.9869370879
59.99024648 2.420913252
60.08077574 1.030503995
61.01064758 1.191063119
70.06512568 1.03101254
71.99024648 2.150839009
74.00589655 6.694966298
76.02154661 27.45560324
78.03719668 3.879802712
91.03244564 3.390311469
101.0167956 1.741370171
116.0276946 1.712393247
118.0433447 6.71329732
130.0433447 0.9326413016
132.0589947 2.022304469
143.0385936 0.9394038451
158.0494927 4.739425048
174.0807928 2.040195755

Name: +ve in-silico MS/MS by CFM-ID for FTUUWZJFCFBXBC-UHFFFAOYSA-N
ID: FTUUWZJFCFBXBC-UHFFFAOYSA-N
Comment: Energy0
Num peaks: 6
46.99499752 3.965894384
74.00589655 3.809054333
157.0542437 5.97576347
174.0807928 19.4488396
185.0855438 4.828782991
216.127743 49.95095341

Name: +ve in-silico MS/MS by CFM-ID for FTUUWZJFCFBXBC-UHFFFAOYSA-N
ID: FTUUWZJFCFBXBC-UHFFFAOYSA-N
Comment: Energy1
Num peaks: 21
46.99499752 1.780927153
49.01064758 1.28030956
61.01064758 7.413069726
72.05562361 3.175338399
89.01679558 1.125941098
101.0821727 1.353486589
116.0276946 1.294278456
118.0433447 1.977914767
126.0774217 2.75889002
128.0930717 4.159681017
130.0433447 4.351389624
143.0385936 1.033092079
145.0542437 2.36264264
157.0542437 3.504543139
158.0494927 4.342142714
160.0902949 1.742717398
168.1243719 4.512953263
174.0807928 23.44005476
185.0855438 2.085880798
200.0964429 0.9856668588
216.127743 5.780993049

Name: +ve in-silico MS/MS by CFM-ID for FTUUWZJFCFBXBC-UHFFFAOYSA-N
ID: FTUUWZJFCFBXBC-UHFFFAOYSA-N
Comment: Energy2
Num peaks: 17
15.02292652 1.526729024
42.03382555 1.589497011
45.04472458 2.131704003
46.99499752 7.843784343
60.08077574 1.198199328
71.99024648 4.025085397
74.00589655 29.51124853
76.02154661 3.884537915
78.03719668 4.916643406
89.01679558 3.894817812
116.0276946 5.355205348
118.0433447 4.802889099
130.0433447 2.041740529
132.0589947 0.9592689779
143.0385936 1.013839105
158.0494927 3.579150355
174.0807928 2.01701996

Name: +ve in-silico MS/MS by CFM-ID for SMRPUSIPBBKWRJ-UHFFFAOYSA-N
ID: SMRPUSIPBBKWRJ-UHFFFAOYSA-N
Comment: Energy0
Num peaks: 6
46.99499752 3.904344535
74.00589655 3.715977834
157.0542437 5.813896945
174.0807928 18.98067913
185.0855438 4.70389438
216.127743 48.08149487

Name: +ve in-silico MS/MS by CFM-ID for SMRPUSIPBBKWRJ-UHFFFAOYSA-N
ID: SMRPUSIPBBKWRJ-UHFFFAOYSA-N
Comment: Energy1
Num peaks: 21
15.02292652 1.533507182
46.99499752 1.886636529
49.01064758 1.384542089
61.01064758 6.994361636
84.05562361 1.129124747
89.01679558 1.912976904
99.06652264 1.061787438
116.0276946 2.127829447
126.0774217 2.562902719
128.0930717 3.63002342
132.0589947 5.905319209
143.0385936 0.847184649
145.0542437 0.9996579791
157.0542437 3.296803827
158.0494927 8.838962345
158.0746448 1.983692001
168.1243719 4.406028661
174.0807928 21.31657027
185.0855438 1.895633266
200.0964429 1.241857448
216.127743 5.548915978

Name: +ve in-silico MS/MS by CFM-ID for SMRPUSIPBBKWRJ-UHFFFAOYSA-N
ID: SMRPUSIPBBKWRJ-UHFFFAOYSA-N
Comment: Energy2
Num peaks: 18
15.02292652 2.032207227
43.02907452 2.042387752
46.99499752 7.917452986
49.01064758 0.9526692757
57.04472458 1.210376175
59.06037464 0.9046179857
60.08077574 1.101006863
71.99024648 3.383278893
74.00589655 28.3019745
76.02154661 5.910779948
78.03719668 4.344587756
89.01679558 2.77514696
101.0167956 1.782664823
116.0276946 7.803424504
118.0433447 2.120888171
132.0589947 3.248453509
158.0494927 2.580058802
174.0807928 1.913218219

Name: +ve in-silico MS/MS by CFM-ID for JQPDCKOQOOQUSC-UHFFFAOYSA-N
ID: JQPDCKOQOOQUSC-UHFFFAOYSA-N
Comment: Energy0
Num peaks: 6
124.1120759 2.864635442
152.1069905 7.484284618
170.1175552 15.4666451
180.1019051 8.751643433
198.1124698 33.35977367
216.1230345 14.41425493

Name: +ve in-silico MS/MS by CFM-ID for JQPDCKOQOOQUSC-UHFFFAOYSA-N
ID: JQPDCKOQOOQUSC-UHFFFAOYSA-N
Comment: Energy1
Num peaks: 13
108.0807757 2.25407763
110.0964258 5.99042877
122.0964258 2.026071717
124.1120759 12.18369424
126.0549549 1.861696427
126.1277259 3.007795281
152.1069905 8.252350338
154.1226406 2.078566362
156.1019051 4.757355299
170.1175552 21.72100861
180.1019051 4.002458256
198.1124698 8.854505318
216.1230345 3.174232784

Name: +ve in-silico MS/MS by CFM-ID for JQPDCKOQOOQUSC-UHFFFAOYSA-N
ID: JQPDCKOQOOQUSC-UHFFFAOYSA-N
Comment: Energy2
Num peaks: 31
27.02292652 1.013006724
43.01784114 0.8715669745
53.00219107 0.9723888212
55.05422664 1.903114894
57.0334912 0.8370918805
57.06987671 0.8498123432
59.01275576 2.515247073
59.04914126 0.9899911655
65.03857658 1.577057262
67.05422664 1.999416348
68.99710569 1.223574359
69.06987671 3.252022703
71.01275576 0.8788385078
71.08552677 1.738424017
80.04947561 1.302092735
81.06987671 1.724562777
83.08552677 2.572538335
84.08077574 2.109862386
86.0964258 1.275362398
88.11207587 0.8276474743
97.10117684 1.084387991
108.0807757 2.254366109
110.0964258 7.276549658
112.1120759 0.9006020133
114.0549549 2.649399344
124.1120759 15.65866489
126.1277259 1.533771161
152.1069905 3.949915174
154.086255 1.851454754
156.1019051 1.0638206
170.1175552 1.804181915

Name: +ve in-silico MS/MS by CFM-ID for NIUYYYHBGBJNBG-UHFFFAOYSA-N
ID: NIUYYYHBGBJNBG-UHFFFAOYSA-N
Comment: Energy0
Num peaks: 6
44.0130901 1.78197522
160.0604342 3.555144323
161.0444498 2.479487123
178.0709989 21.81829875
203.0662479 9.247530075
221.0768126 54.2130413

Name: +ve in-silico MS/MS by CFM-ID for NIUYYYHBGBJNBG-UHFFFAOYSA-N
ID: NIUYYYHBGBJNBG-UHFFFAOYSA-N
Comment: Energy1
Num peaks: 9
44.0130901 2.616432172
61.0396392 2.159389423
160.0604342 13.92991335
161.0444498 2.998824347
178.0709989 26.80323656
185.0556832 1.624224554
203.0662479 12.09032171
204.0502635 4.316244042
221.0768126 14.15903646

Name: +ve in-silico MS/MS by CFM-ID for NIUYYYHBGBJNBG-UHFFFAOYSA-N
ID: NIUYYYHBGBJNBG-UHFFFAOYSA-N
Comment: Energy2
Num peaks: 23
26.00252542 1.109181774
41.00219107 1.492105296
43.01784114 1.199418087
43.02907452 7.731778151
44.0130901 9.96555111
53.99744004 1.518498025
58.02874017 1.301871697
60.04439023 2.23625859
61.0396392 17.39448735
71.02398914 6.236069487
73.0396392 5.503536265
75.04405588 1.007179619
90.05495492 0.9218310624
99.00767038 1.045838286
101.0233204 0.9489893498
101.0345538 1.593040365
103.0502039 1.78120103
119.0338851 1.008005538
143.0338851 2.713600177
159.0287997 1.21465283
160.0604342 7.45395112
161.0444498 3.866962904
203.0662479 1.026968968

Name: +ve in-silico MS/MS by CFM-ID for MYKFLEMDAAEBHO-UHFFFAOYSA-N
ID: MYKFLEMDAAEBHO-UHFFFAOYSA-N
Comment: Energy0
Num peaks: 10
60.05562361 4.099237867
75.00767038 4.707350706
102.0661883 4.778458174
144.076753 1.945326214
162.0873177 3.431288576
174.0873177 3.008379726
192.0978823 4.479231722
202.0822323 8.069170786
220.092797 27.19371465
238.1033617 19.3424042

Name: +ve in-silico MS/MS by CFM-ID for MYKFLEMDAAEBHO-UHFFFAOYSA-N
ID: MYKFLEMDAAEBHO-UHFFFAOYSA-N
Comment: Energy1
Num peaks: 25
43.01784114 2.032405615
56.99710569 1.164918955
59.01275576 2.963895441
60.04439023 1.861145184
60.05562361 5.005837629
75.00767038 4.788787163
77.02332044 1.824716485
82.03997355 1.219391714
84.05562361 4.134814064
86.07127368 2.211087726
87.00767038 1.249947324
102.0661883 18.17971778
103.0389705 1.214759914
104.0818384 2.942357663
105.0182351 1.109029251
114.0661883 1.453562583
132.076753 1.396113032
144.076753 5.406171031
146.092403 1.838832945
162.0873177 3.455415893
174.0873177 2.786213464
192.0978823 1.595856412
202.0822323 4.147584318
220.092797 5.420439108
238.1033617 1.605775336

Name: +ve in-silico MS/MS by CFM-ID for MYKFLEMDAAEBHO-UHFFFAOYSA-N
ID: MYKFLEMDAAEBHO-UHFFFAOYSA-N
Comment: Energy2
Num peaks: 9
29.00219107 1.390004111
43.02907452 12.04608847
45.0334912 1.405098442
56.99710569 1.75095727
59.01275576 2.281992649
60.05562361 54.672025
75.00767038 3.226128365
84.05562361 1.625025771
86.07127368 1.648745704

Name: +ve in-silico MS/MS by CFM-ID for LMCWSNIFQUUBOQ-UHFFFAOYSA-N
ID: LMCWSNIFQUUBOQ-UHFFFAOYSA-N
Comment: Energy0
Num peaks: 12
43.02907452 1.724139685
60.05562361 1.286165443
61.02840582 1.627331876
75.00767038 4.411319627
144.076753 1.562031299
146.0560175 3.731653277
162.0873177 5.226172056
179.0550145 1.304980217
192.0978823 2.477896405
202.0822323 7.842767502
220.092797 24.52362372
238.1033617 24.44936659

Name: +ve in-silico MS/MS by CFM-ID for LMCWSNIFQUUBOQ-UHFFFAOYSA-N
ID: LMCWSNIFQUUBOQ-UHFFFAOYSA-N
Comment: Energy1
Num peaks: 22
59.01275576 1.026059707
60.05562361 3.109652584
61.02840582 1.86104705
70.03997355 3.441252985
72.05562361 3.628363937
73.02840582 1.66613515
75.00767038 2.903738147
87.00767038 2.145852582
91.0389705 2.480023589
100.0505382 2.357554581
103.0389705 3.804682474
120.0655196 1.287324203
128.0454529 3.907222467
130.0611029 2.257236476
144.076753 10.65400291
146.0560175 5.862158342
146.092403 2.561103435
162.0873177 11.19295554
178.0709989 1.038138549
202.0822323 6.105022237
220.092797 5.327254548
238.1033617 1.729036332

Name: +ve in-silico MS/MS by CFM-ID for LMCWSNIFQUUBOQ-UHFFFAOYSA-N
ID: LMCWSNIFQUUBOQ-UHFFFAOYSA-N
Comment: Energy2
Num peaks: 13
29.00219107 1.264397344
43.01784114 2.489304776
43.02907452 6.741431011
56.99710569 2.682999836
59.01275576 1.370848643
60.05562361 28.22820254
61.02840582 3.706547735
70.03997355 10.43003687
72.05562361 15.19587873
74.07127368 2.708357093
75.00767038 1.794860046
89.02332044 1.810892364
144.076753 1.788663142

Name: +ve in-silico MS/MS by CFM-ID for HKSYQGIOJTWGQN-UHFFFAOYSA-N
ID: HKSYQGIOJTWGQN-UHFFFAOYSA-N
Comment: Energy0
Num peaks: 6
158.0811697 1.366099538
160.0968197 5.144105327
181.0859207 2.895136948
198.1124698 13.56197899
199.0964854 8.352594943
216.1230345 54.66505049

Name: +ve in-silico MS/MS by CFM-ID for HKSYQGIOJTWGQN-UHFFFAOYSA-N
ID: HKSYQGIOJTWGQN-UHFFFAOYSA-N
Comment: Energy1
Num peaks: 22
112.0393049 0.8969343435
122.0600403 3.358020483
123.0440559 2.211550578
124.0756904 6.078291366
125.0597059 2.251464365
126.0913404 2.030893239
127.075356 0.9732557839
128.1069905 3.57818264
129.0910061 1.416104021
140.070605 6.06645849
142.086255 8.08272101
144.0655196 1.21384107
144.1019051 4.096940926
146.1175552 2.501185902
158.0811697 1.208364056
160.0968197 1.311179954
180.1019051 1.926644984
181.0859207 1.432892604
188.1281199 1.464648951
198.1124698 8.758692813
199.0964854 2.727744197
216.1230345 16.92448605

Name: +ve in-silico MS/MS by CFM-ID for HKSYQGIOJTWGQN-UHFFFAOYSA-N
ID: HKSYQGIOJTWGQN-UHFFFAOYSA-N
Comment: Energy2
Num peaks: 31
51.02292652 1.98305262
52.01817548 5.464632658
53.00219107 1.273676986
53.03857658 3.687056
54.03382555 2.765968859
55.05422664 2.26222305
56.04947561 1.355195449
57.06987671 1.029177765
58.06512568 1.862579209
66.03382555 3.566480498
68.04947561 2.628637595
70.06512568 2.086485628
71.04914126 1.965436067
80.04947561 4.63663742
82.06512568 1.344859726
84.04439023 2.127008088
122.0600403 1.123566598
123.0440559 1.212894048
124.0756904 2.6128239
125.0597059 1.132533495
128.1069905 1.494844796
130.086255 1.674744974
140.070605 1.699737422
142.086255 2.086733929
144.1019051 2.01607788
146.1175552 1.17621575
168.1019051 1.144995219
170.1175552 1.538402876
180.1019051 2.274634265
181.0859207 1.875863298
198.1124698 1.880639952

Name: +ve in-silico MS/MS by CFM-ID for SEQGLZZCUQEANX-UHFFFAOYSA-N
ID: SEQGLZZCUQEANX-UHFFFAOYSA-N
Comment: Energy0
Num peaks: 6
55.01784114 0.3834883292
57.0334912 0.8921766889
185.0597059 0.894159936
203.0702706 20.00022848
205.0495352 0.3987272715
221.0808353 73.65716177

Name: +ve in-silico MS/MS by CFM-ID for SEQGLZZCUQEANX-UHFFFAOYSA-N
ID: SEQGLZZCUQEANX-UHFFFAOYSA-N
Comment: Energy1
Num peaks: 15
55.01784114 1.655962725
57.0334912 2.59556655
61.02840582 1.395514811
159.0440559 1.405867295
161.0597059 3.635767997
165.0546206 2.30762216
173.0597059 1.65777924
175.075356 3.092853537
185.0597059 1.582292394
189.0546206 1.458682254
191.0702706 11.10372259
193.0859207 5.63867832
203.0702706 16.17844816
205.0495352 1.619724181
221.0808353 25.59178347

Name: +ve in-silico MS/MS by CFM-ID for SEQGLZZCUQEANX-UHFFFAOYSA-N
ID: SEQGLZZCUQEANX-UHFFFAOYSA-N
Comment: Energy2
Num peaks: 20
25.00727645 2.559533418
27.02292652 1.310523245
39.02292652 5.21141914
41.00219107 4.554857428
41.03857658 3.057123557
43.01784114 2.338051017
53.00219107 2.728553586
55.01784114 6.158180356
57.0334912 2.856516925
103.0542266 1.558858665
145.0647913 3.128193431
149.0597059 1.669444603
159.0440559 2.000508595
175.075356 3.276978601
177.0546206 1.837081543
185.0597059 16.98734571
187.0389705 2.397024918
195.0651853 1.563374068
203.0702706 12.73472556
205.0495352 3.062116162

Name: +ve in-silico MS/MS by CFM-ID for FBQFEOCWLPESST-UHFFFAOYSA-N
ID: FBQFEOCWLPESST-UHFFFAOYSA-N
Comment: Energy0
Num peaks: 6
163.075356 0.3574536833
185.0597059 0.8364666791
191.0702706 0.6160856846
203.0702706 20.13444668
205.0495352 0.4565531124
221.0808353 75.20074185

Name: +ve in-silico MS/MS by CFM-ID for FBQFEOCWLPESST-UHFFFAOYSA-N
ID: FBQFEOCWLPESST-UHFFFAOYSA-N
Comment: Energy1
Num peaks: 6
175.075356 3.216151829
179.0338851 3.971184371
191.0702706 6.109174917
193.0859207 5.587797589
203.0702706 22.72814391
221.0808353 41.52246304

Name: +ve in-silico MS/MS by CFM-ID for FBQFEOCWLPESST-UHFFFAOYSA-N
ID: FBQFEOCWLPESST-UHFFFAOYSA-N
Comment: Energy2
Num peaks: 15
39.02292652 6.897808903
41.00219107 5.945855289
41.03857658 6.509301067
43.05422664 2.401948524
53.03857658 3.79511936
77.00219107 2.001473936
163.0389705 2.651528558
175.0389705 3.152506309
175.075356 6.237859406
177.0546206 5.546684525
185.0597059 17.1929681
187.0389705 1.92883551
193.0495352 2.180558936
195.0651853 1.569228067
203.0702706 13.40475697

Name: +ve in-silico MS/MS by CFM-ID for WRILWPAGSPXSHD-UHFFFAOYSA-N
ID: WRILWPAGSPXSHD-UHFFFAOYSA-N
Comment: Energy0
Num peaks: 6
149.0597059 0.7927395064
161.0597059 0.7396009201
185.0597059 2.075745042
191.0702706 0.6117218533
203.0702706 23.80381493
221.0808353 67.55423051

Name: +ve in-silico MS/MS by CFM-ID for WRILWPAGSPXSHD-UHFFFAOYSA-N
ID: WRILWPAGSPXSHD-UHFFFAOYSA-N
Comment: Energy1
Num peaks: 10
159.0440559 2.128277088
161.0597059 8.060737136
173.0597059 5.16323056
175.075356 3.499171123
185.0597059 2.439631803
189.0546206 3.715968658
191.0702706 21.66532277
193.0859207 6.096199424
203.0702706 12.87707846
221.0808353 14.84741756

Name: +ve in-silico MS/MS by CFM-ID for WRILWPAGSPXSHD-UHFFFAOYSA-N
ID: WRILWPAGSPXSHD-UHFFFAOYSA-N
Comment: Energy2
Num peaks: 23
39.02292652 1.497380679
41.00219107 2.672599244
41.03857658 1.626323137
43.01784114 1.679726748
49.00727645 1.686992539
53.00219107 1.875905188
57.0334912 1.616742415
81.06987671 1.907351053
101.0385766 1.46889735
103.0542266 1.316327221
131.0491413 9.566582041
143.0491413 2.567177211
145.0647913 5.515944551
147.0440559 2.85766457
147.0804414 1.788279707
149.0597059 2.236943109
157.0284058 1.541429662
159.0440559 4.40267246
161.0597059 3.530474315
173.0597059 1.600370163
175.075356 5.55678606
185.0597059 15.84243272
203.0702706 5.974646996

Name: +ve in-silico MS/MS by CFM-ID for PFDHVDFPTKSEKN-UHFFFAOYSA-N
ID: PFDHVDFPTKSEKN-UHFFFAOYSA-N
Comment: Energy0
Num peaks: 14
43.01784114 3.553288541
45.0334912 1.870446248
74.02365479 1.320891871
98.0964258 1.090580246
126.0913404 1.223938226
141.0910061 2.635457411
153.0910061 2.698328437
168.1019051 1.273906893
170.1175552 25.12276977
172.1332052 1.690651792
181.0859207 3.497798724
198.1124698 6.38840979
199.0964854 6.777888371
216.1230345 21.82492603

Name: +ve in-silico MS/MS by CFM-ID for PFDHVDFPTKSEKN-UHFFFAOYSA-N
ID: PFDHVDFPTKSEKN-UHFFFAOYSA-N
Comment: Energy1
Num peaks: 31
43.01784114 2.442501232
45.0334912 1.487575089
56.04947561 1.101465207
69.06987671 0.7328674242
70.06512568 1.089997524
71.01275576 2.89936096
74.02365479 0.7995057847
82.06512568 2.491867174
84.08077574 4.661078574
85.02840582 1.016152078
86.0964258 1.298174548
96.08077574 2.859628912
98.0964258 7.91379719
99.04405588 0.8721507839
100.1120759 2.69105905
113.0597059 1.093500944
126.0913404 4.023702278
127.075356 1.214426987
128.1069905 0.9098904594
130.086255 0.8637867012
141.0910061 1.560358586
144.1019051 2.004573841
152.1069905 3.481360783
153.0910061 5.928151084
154.1226406 1.314331905
170.1175552 15.42530852
172.1332052 0.8541592325
181.0859207 0.9059582841
198.1124698 1.548855607
199.0964854 1.061295839
216.1230345 2.224223252

Name: +ve in-silico MS/MS by CFM-ID for PFDHVDFPTKSEKN-UHFFFAOYSA-N
ID: PFDHVDFPTKSEKN-UHFFFAOYSA-N
Comment: Energy2
Num peaks: 22
15.02292652 2.260608111
25.00727645 0.9375379784
27.02292652 0.6371688349
28.01817548 1.037084241
41.03857658 1.022474662
42.03382555 1.788151502
43.01784114 23.07157935
43.05422664 0.7823164873
45.0334912 13.29505808
55.05422664 1.284639658
56.04947561 3.063208566
57.06987671 1.083376304
67.01784114 0.6775442805
69.06987671 1.924536103
70.06512568 2.955814533
71.01275576 1.04830072
71.08552677 1.630111458
84.08077574 5.040487379
98.0964258 10.33062257
100.1120759 2.431939239
126.0913404 3.014410062
154.1226406 1.000184807

Name: +ve in-silico MS/MS by CFM-ID for KPFJWPYFTGAVLR-UHFFFAOYSA-N
ID: KPFJWPYFTGAVLR-UHFFFAOYSA-N
Comment: Energy0
Num peaks: 10
43.01784114 3.734918326
45.0334912 1.901540694
153.0910061 1.375961791
156.1019051 2.792265955
170.1175552 2.270432558
180.1019051 4.920532464
181.0859207 6.865488734
198.1124698 20.15695335
199.0964854 11.28964271
216.1230345 25.96822683

Name: +ve in-silico MS/MS by CFM-ID for KPFJWPYFTGAVLR-UHFFFAOYSA-N
ID: KPFJWPYFTGAVLR-UHFFFAOYSA-N
Comment: Energy1
Num peaks: 31
43.01784114 2.700541771
45.0334912 1.582122523
68.04947561 1.551868505
68.99710569 0.8103949969
70.06512568 1.850166736
71.01275576 4.775079245
82.06512568 2.182002693
84.08077574 3.555825085
85.02840582 1.076778045
86.0964258 1.175786808
88.03930485 1.770581319
98.0964258 0.7934991195
99.04405588 1.028382784
112.0756904 2.292972471
113.0597059 1.519698943
126.0913404 1.87780496
127.075356 2.314920528
128.1069905 1.110205339
130.086255 1.299087879
138.0913404 1.343208917
139.075356 7.821582009
144.1019051 3.147952361
153.0910061 1.749511516
154.086255 1.797383194
156.1019051 8.618530808
170.1175552 1.454765338
180.1019051 2.745586703
181.0859207 2.228389742
198.1124698 5.907709135
199.0964854 2.131615077
216.1230345 3.662999323

Name: +ve in-silico MS/MS by CFM-ID for KPFJWPYFTGAVLR-UHFFFAOYSA-N
ID: KPFJWPYFTGAVLR-UHFFFAOYSA-N
Comment: Energy2
Num peaks: 31
15.02292652 2.54837034
25.00727645 0.9773834882
29.00219107 1.67084153
41.00219107 1.256037466
41.03857658 1.155776202
42.03382555 1.605011084
43.01784114 23.8364714
43.05422664 1.081206005
45.0334912 11.46671919
53.03857658 0.6863819565
55.05422664 0.9721981455
56.04947561 1.153526108
59.01275576 1.796501857
67.01784114 0.7063400177
68.99710569 0.7009324646
70.06512568 1.985196063
71.01275576 1.54102405
84.08077574 3.843262677
85.02840582 0.8138418309
86.0964258 1.058750763
88.03930485 1.49773452
98.0964258 4.796162611
99.04405588 0.6398403613
100.1120759 1.820800713
112.0756904 0.644124112
113.0597059 0.9238467392
125.0597059 0.991369763
126.0913404 2.16204669
127.075356 1.938836111
129.0910061 0.9559974966
153.0910061 1.160245135

Name: +ve in-silico MS/MS by CFM-ID for PQAXXSBDSWWJOP-UHFFFAOYSA-N
ID: PQAXXSBDSWWJOP-UHFFFAOYSA-N
Comment: Energy0
Num peaks: 17
43.01784114 1.409426184
71.01275576 1.133992307
126.0913404 1.426435532
141.0910061 2.075476257
152.1069905 4.972039348
153.0910061 2.194764162
154.1226406 1.243418423
168.1019051 1.316554562
170.1175552 20.11352867
172.0968197 1.379538455
172.1332052 1.294768016
180.1019051 2.153390323
181.0859207 3.849660448
184.0968197 1.227870171
198.1124698 11.394322
199.0964854 5.516546919
216.1230345 17.4304452

Name: +ve in-silico MS/MS by CFM-ID for PQAXXSBDSWWJOP-UHFFFAOYSA-N
ID: PQAXXSBDSWWJOP-UHFFFAOYSA-N
Comment: Energy1
Num peaks: 31
43.01784114 1.916672039
45.0334912 1.041607132
56.04947561 1.042976316
68.99710569 0.7417744464
70.06512568 1.05532839
71.01275576 3.99329989
82.06512568 2.676082888
84.08077574 4.678071611
85.02840582 0.9532281274
86.0964258 1.282478786
96.08077574 1.467950679
98.0964258 2.71009231
99.04405588 0.8630640949
100.1120759 1.16764552
113.0597059 1.080825645
126.0913404 4.05631235
128.1069905 1.469151943
130.086255 0.8699870367
140.1069905 1.844163568
141.0910061 1.526173893
144.1019051 0.7803673005
152.1069905 5.907716525
153.0910061 5.870534942
154.1226406 1.221514176
170.1175552 14.79124487
172.0968197 1.112973067
172.1332052 0.7783551764
181.0859207 1.157624197
198.1124698 2.041367379
199.0964854 0.9898594228
216.1230345 1.998170165

Name: +ve in-silico MS/MS by CFM-ID for PQAXXSBDSWWJOP-UHFFFAOYSA-N
ID: PQAXXSBDSWWJOP-UHFFFAOYSA-N
Comment: Energy2
Num peaks: 31
25.00727645 1.091688175
28.01817548 1.128058234
41.00219107 1.631786889
41.03857658 2.074420713
42.03382555 1.934283603
43.01784114 5.133779795
43.05422664 0.7924490591
53.00219107 1.767143855
53.03857658 0.8917185105
55.01784114 0.8726895066
55.05422664 2.39770861
56.04947561 3.338101705
57.06987671 1.099949861
67.01784114 1.408937284
68.99710569 0.9474153411
69.06987671 2.179461036
70.06512568 3.234261772
71.01275576 2.221030415
71.08552677 1.171998582
81.0334912 0.753004662
84.08077574 6.048386149
98.0964258 7.515493622
99.04405588 0.7805405102
100.1120759 1.762669827
123.0804414 0.8582727544
125.0960915 1.166940784
126.0913404 4.767632621
140.1069905 1.508475705
152.1069905 4.044988095
154.1226406 1.823346308
168.1019051 1.033621393

Name: +ve in-silico MS/MS by CFM-ID for ICJJYHNQPTYXOL-UHFFFAOYSA-N
ID: ICJJYHNQPTYXOL-UHFFFAOYSA-N
Comment: Energy0
Num peaks: 6
105.0334912 1.224433479
107.0491413 3.228085823
127.0389705 4.895238014
165.0546206 2.073938837
203.0702706 13.74420173
221.0808353 57.86541606

Name: +ve in-silico MS/MS by CFM-ID for ICJJYHNQPTYXOL-UHFFFAOYSA-N
ID: ICJJYHNQPTYXOL-UHFFFAOYSA-N
Comment: Energy1
Num peaks: 31
49.00727645 1.527452527
51.02292652 1.244443155
53.00219107 0.944728097
55.01784114 1.624225904
57.0334912 1.100989529
63.02292652 0.9486425183
71.01275576 1.102378495
77.03857658 1.05114456
79.05422664 1.064334773
80.99710569 0.988727197
85.02840582 1.312278609
95.04914126 1.806642186
105.0334912 3.91259906
107.0491413 2.129043586
109.0647913 2.253185945
127.0389705 0.9425448897
135.0076704 1.029452771
135.0440559 0.858364733
139.0389705 0.9416000694
147.0440559 1.198049426
149.0597059 1.091262199
161.0233204 3.404594518
163.0389705 4.275591363
165.0546206 3.257476485
167.0702706 1.870626267
175.075356 2.193296022
189.0546206 2.299044088
191.0702706 7.087186149
193.0859207 4.848508898
203.0702706 8.217105395
221.0808353 13.39413918

Name: +ve in-silico MS/MS by CFM-ID for ICJJYHNQPTYXOL-UHFFFAOYSA-N
ID: ICJJYHNQPTYXOL-UHFFFAOYSA-N
Comment: Energy2
Num peaks: 31
39.02292652 1.878999723
41.00219107 1.076465626
41.03857658 1.118347452
49.00727645 2.7347772
51.02292652 1.356591759
53.00219107 1.904808399
53.03857658 1.244211326
55.01784114 4.344527482
63.02292652 1.569106232
65.00219107 1.059984373
65.03857658 1.436616473
67.01784114 1.000892871
69.0334912 1.368236179
73.00727645 2.172185914
75.02292652 4.246376616
77.00219107 0.8639662267
77.03857658 11.01879181
79.05422664 2.032277823
80.99710569 1.10371119
91.05422664 1.35531343
105.0334912 10.90919712
107.0491413 7.478582485
111.0804414 1.182832248
119.0491413 1.313417723
133.0284058 1.204359395
141.0546206 0.8925033461
147.0440559 1.707517026
149.0597059 1.417478768
175.075356 1.549722778
189.0546206 1.599608492
203.0702706 1.034321619

Name: +ve in-silico MS/MS by CFM-ID for FXLCOGGLRYPZQP-UHFFFAOYSA-N
ID: FXLCOGGLRYPZQP-UHFFFAOYSA-N
Comment: Energy0
Num peaks: 7
73.02840582 2.046297581
107.0491413 3.538161666
127.0389705 1.930983202
149.0597059 1.686943031
177.0546206 1.738288284
203.0702706 13.5518357
221.0808353 56.39748492

Name: +ve in-silico MS/MS by CFM-ID for FXLCOGGLRYPZQP-UHFFFAOYSA-N
ID: FXLCOGGLRYPZQP-UHFFFAOYSA-N
Comment: Energy1
Num peaks: 31
49.00727645 1.966478224
51.02292652 1.311847877
63.02292652 0.8283817624
71.01275576 1.022689015
73.02840582 0.9234285818
77.03857658 1.399765639
79.05422664 1.199989842
95.04914126 1.219176402
105.0334912 3.293470337
107.0491413 3.664706894
109.0647913 1.987278061
117.0334912 1.808947114
119.0491413 2.608985307
125.0233204 2.408471841
127.0389705 3.900698501
133.0284058 1.429627893
135.0440559 0.7607713102
139.0389705 0.885770673
147.0440559 1.742784735
149.0597059 1.378761649
173.0597059 0.7353206694
175.0389705 1.101190978
175.075356 2.32705045
177.0546206 2.124407518
179.0702706 1.128842327
189.0546206 1.869063604
191.0702706 6.406011211
193.0859207 4.076395893
203.0702706 8.090999589
205.0495352 0.8652974409
221.0808353 14.04089214

Name: +ve in-silico MS/MS by CFM-ID for FXLCOGGLRYPZQP-UHFFFAOYSA-N
ID: FXLCOGGLRYPZQP-UHFFFAOYSA-N
Comment: Energy2
Num peaks: 31
39.02292652 1.157320039
41.00219107 1.424275656
43.01784114 0.8478265271
49.00727645 3.438063678
51.02292652 1.091910576
53.00219107 2.226549269
53.03857658 0.9509295206
55.01784114 3.054789939
63.02292652 1.461253582
65.03857658 1.004357129
67.01784114 0.9288691579
73.00727645 3.065111667
73.02840582 1.074046648
75.02292652 4.281470538
77.03857658 10.04160243
79.05422664 1.479332269
91.05422664 2.76478442
105.0334912 6.290656665
107.0491413 6.977836748
109.0647913 0.9658913492
117.0334912 6.748953989
119.0491413 3.146151329
121.0647913 1.007977962
131.0491413 1.750680383
133.0647913 2.355733576
147.0440559 1.202049487
149.0597059 1.020482749
175.075356 1.918482786
177.0546206 1.039485909
179.0702706 1.485745078
189.0546206 0.9277011128

Name: +ve in-silico MS/MS by CFM-ID for YTLGDCKJDZRJPS-UHFFFAOYSA-N
ID: YTLGDCKJDZRJPS-UHFFFAOYSA-N
Comment: Energy0
Num peaks: 6
105.0334912 1.449491095
107.0491413 3.736147713
127.0389705 2.071737128
191.0702706 2.228653651
203.0702706 10.80987013
221.0808353 61.67759791

Name: +ve in-silico MS/MS by CFM-ID for YTLGDCKJDZRJPS-UHFFFAOYSA-N
ID: YTLGDCKJDZRJPS-UHFFFAOYSA-N
Comment: Energy1
Num peaks: 31
39.02292652 0.7826428066
49.00727645 1.979881121
51.02292652 1.321147752
55.01784114 0.9638342489
63.02292652 0.8610149936
77.03857658 1.414344922
79.05422664 1.373881306
85.02840582 0.7722149139
95.04914126 1.221762033
105.0334912 3.233602578
107.0491413 3.581960296
109.0647913 1.989688546
117.0334912 2.067524473
119.0491413 2.52218887
125.0233204 2.415032162
127.0389705 3.899681774
129.0334912 0.7533689743
131.0491413 1.160006692
133.0284058 0.835457231
135.0076704 1.030794497
135.0804414 1.172434494
139.0389705 0.9049485946
161.0597059 0.9840640571
165.0546206 1.265703698
175.075356 2.148142343
177.0546206 0.7439805733
189.0546206 1.554345614
191.0702706 5.074432289
193.0859207 4.146116459
203.0702706 6.549434028
221.0808353 14.08400212

Name: +ve in-silico MS/MS by CFM-ID for YTLGDCKJDZRJPS-UHFFFAOYSA-N
ID: YTLGDCKJDZRJPS-UHFFFAOYSA-N
Comment: Energy2
Num peaks: 31
39.02292652 4.299973766
49.00727645 3.521945473
51.02292652 1.947279054
53.00219107 1.29646935
53.03857658 1.215651264
55.01784114 1.828096839
63.02292652 1.528717225
65.00219107 1.845115427
65.03857658 1.99242533
67.01784114 1.376532336
73.00727645 2.479306898
75.02292652 4.403522631
77.00219107 1.10141676
77.03857658 10.37754427
79.01784114 1.465553067
79.05422664 2.048873519
91.05422664 1.144586759
103.0542266 1.641131486
105.0334912 7.037860586
107.0491413 6.332697548
111.0804414 1.289371562
117.0334912 2.659894877
119.0491413 1.227637739
131.0491413 2.475540055
133.0647913 0.9792045063
141.0334912 1.115438906
143.0491413 1.385635501
145.0647913 1.326948902
159.0440559 1.381984359
175.075356 1.358472631
189.0546206 1.20774367

Name: +ve in-silico MS/MS by CFM-ID for WXBPMPHUMOSOAH-UHFFFAOYSA-N
ID: WXBPMPHUMOSOAH-UHFFFAOYSA-N
Comment: Energy0
Num peaks: 17
72.99202031 1.425990823
94.06512568 1.882826675
105.0334912 1.037772494
122.0600403 2.977683322
147.0804414 1.235682174
164.1069905 2.844256313
174.0913404 1.587686301
175.075356 3.414502924
176.1069905 0.8391005317
190.086255 0.9042093285
192.1019051 8.29317202
194.1175552 0.8823625332
202.086255 6.132439893
203.0702706 4.125153476
220.0968197 14.4519075
221.0808353 9.380502188
238.1073844 19.3207067

Name: +ve in-silico MS/MS by CFM-ID for WXBPMPHUMOSOAH-UHFFFAOYSA-N
ID: WXBPMPHUMOSOAH-UHFFFAOYSA-N
Comment: Energy1
Num peaks: 31
51.02292652 1.220369411
54.03382555 1.007276787
55.01784114 1.430763151
64.01817548 1.08423342
66.03382555 2.028181944
68.04947561 1.121774257
69.0334912 1.089920582
83.01275576 1.351009336
94.06512568 2.208885737
96.08077574 1.019820743
97.02840582 1.253099073
101.0233204 1.072705217
105.0334912 3.584124969
120.0443902 1.747674487
122.0600403 9.718892183
124.0756904 1.077468177
125.0233204 1.01153122
133.0647913 1.062101013
147.0804414 1.787674182
148.0756904 0.93007428
150.0913404 1.677695844
164.1069905 3.140361218
174.0913404 1.457347202
175.075356 1.950987739
176.1069905 1.855050676
192.1019051 3.254748644
202.086255 2.819017063
203.0702706 2.099141118
220.0968197 4.484231251
221.0808353 1.366407875
238.1073844 2.215898458

Name: +ve in-silico MS/MS by CFM-ID for WXBPMPHUMOSOAH-UHFFFAOYSA-N
ID: WXBPMPHUMOSOAH-UHFFFAOYSA-N
Comment: Energy2
Num peaks: 31
25.00727645 0.9638635174
39.02292652 3.743349586
40.01817548 1.348936787
41.03857658 4.644227589
43.05422664 2.554436058
49.00727645 1.31869605
51.02292652 3.336903165
53.03857658 1.205204716
54.03382555 2.236709302
55.01784114 1.916763683
57.06987671 0.9247193221
64.01817548 4.077974305
66.03382555 1.542021646
67.01784114 0.9743569903
67.05422664 0.9414913534
68.04947561 0.9831812296
69.0334912 2.269941665
71.04914126 0.9920548267
72.99202031 0.9601176693
80.04947561 1.014720306
81.0334912 0.9754807528
83.04914126 1.6211671
94.06512568 2.966580978
105.0334912 1.449249048
112.0756904 0.9698963074
120.0443902 1.607649663
122.0600403 5.454252293
133.0647913 0.888500697
147.0804414 1.230943966
148.1120759 0.8817743955
176.1069905 0.9146296877

Name: +ve in-silico MS/MS by CFM-ID for FBKOBCDFRDVWHT-UHFFFAOYSA-N
ID: FBKOBCDFRDVWHT-UHFFFAOYSA-N
Comment: Energy0
Num peaks: 16
72.99202031 1.425731807
94.06512568 2.784565441
105.0334912 1.040759763
122.0600403 3.035631471
147.0804414 1.226286915
164.1069905 2.824623135
174.0913404 1.572159929
175.075356 3.393254285
190.086255 0.881752567
192.1019051 8.250388311
194.1175552 0.8598948775
202.086255 6.110752038
203.0702706 4.120750166
220.0968197 14.42727543
221.0808353 9.378378913
238.1073844 19.31532609

Name: +ve in-silico MS/MS by CFM-ID for FBKOBCDFRDVWHT-UHFFFAOYSA-N
ID: FBKOBCDFRDVWHT-UHFFFAOYSA-N
Comment: Energy1
Num peaks: 31
55.01784114 1.593210005
69.0334912 1.107301712
80.04947561 0.8598570981
83.01275576 1.495342087
94.06512568 3.343095367
96.08077574 0.8601420566
97.02840582 1.246740648
101.0233204 1.203728071
104.0494756 1.061213421
105.0334912 4.265829427
107.0491413 0.8630743204
115.0389705 0.8228579324
120.0443902 2.124775759
122.0600403 11.98284935
124.0756904 1.264639466
125.0233204 0.8779239861
133.0647913 1.158419558
143.0338851 0.755179945
147.0804414 2.146594869
148.0756904 0.9832797328
150.0913404 1.890091601
164.1069905 3.813484809
174.0913404 1.683200715
175.075356 2.230830529
176.1069905 1.999320684
192.1019051 3.842394199
202.086255 3.276591678
203.0702706 2.370932555
220.0968197 5.300704444
221.0808353 1.589322956
238.1073844 2.685240719

Name: +ve in-silico MS/MS by CFM-ID for FBKOBCDFRDVWHT-UHFFFAOYSA-N
ID: FBKOBCDFRDVWHT-UHFFFAOYSA-N
Comment: Energy2
Num peaks: 31
39.02292652 2.368958196
41.03857658 3.847721381
43.05422664 2.651814435
51.02292652 1.465082494
52.01817548 3.24881571
53.03857658 0.954046745
54.03382555 0.9656468346
55.01784114 2.081870616
63.02292652 0.7764154966
65.03857658 1.834725579
66.03382555 1.200092647
67.01784114 1.488173981
67.05422664 1.649707248
68.04947561 2.823745649
69.0334912 2.014346028
71.04914126 0.9471877572
72.99202031 1.067535676
78.03382555 2.613898086
79.05422664 1.069650419
81.0334912 2.07825304
93.0334912 1.298418061
94.06512568 7.855728076
95.04914126 0.7936675803
105.0334912 2.13969546
107.0491413 0.9230435765
120.0443902 1.966890661
122.0600403 6.927822304
133.0647913 1.017408233
135.0804414 0.9242329505
147.0804414 1.416158461
148.1120759 0.9758475981

Name: +ve in-silico MS/MS by CFM-ID for HRYUWFCXLADRHB-UHFFFAOYSA-N
ID: HRYUWFCXLADRHB-UHFFFAOYSA-N
Comment: Energy0
Num peaks: 6
108.0443902 9.964745255
110.0600403 3.840086361
121.0396392 23.54696645
147.0665226 11.47712573
149.0821727 11.88271068
256.1192865 30.07587584

Name: +ve in-silico MS/MS by CFM-ID for HRYUWFCXLADRHB-UHFFFAOYSA-N
ID: HRYUWFCXLADRHB-UHFFFAOYSA-N
Comment: Energy1
Num peaks: 20
81.0334912 1.825381256
83.04914126 3.571525073
93.04472458 2.28373143
95.04914126 2.846151065
104.0494756 1.424604058
105.0447246 2.253920154
107.0603746 1.878147119
108.0443902 1.298033521
109.0760247 2.989513928
121.0396392 12.63684568
121.0760247 2.613550342
123.0916748 1.594038174
130.0399735 1.210280602
147.0665226 13.38321892
149.0821727 2.712463746
212.0818384 4.15026379
214.0974884 1.095368636
238.1087218 1.196082854
239.0927374 3.649415936
256.1192865 15.99637052

Name: +ve in-silico MS/MS by CFM-ID for HRYUWFCXLADRHB-UHFFFAOYSA-N
ID: HRYUWFCXLADRHB-UHFFFAOYSA-N
Comment: Energy2
Num peaks: 19
63.02292652 1.650144114
67.02907452 1.140305028
76.01817548 1.33691948
77.00219107 2.958419425
78.03382555 3.88810059
79.01784114 4.359703568
79.02907452 1.789645717
80.04947561 5.425205873
81.0334912 4.160326157
83.04914126 1.562137394
91.02907452 4.19230614
93.04472458 8.288011506
105.0447246 8.469487766
107.0603746 4.849244012
108.0443902 6.221468406
121.0396392 6.022143119
132.0556236 2.898570971
147.0665226 7.006119877
149.0821727 4.402222838

Name: +ve in-silico MS/MS by CFM-ID for YYWRAQDSZDUDFU-UHFFFAOYSA-N
ID: YYWRAQDSZDUDFU-UHFFFAOYSA-N
Comment: Energy0
Num peaks: 10
74.0600403 13.91061085
137.0597059 3.240306549
165.0546206 22.95137821
206.0811697 4.923982854
208.0604342 3.43781356
208.0968197 2.463861966
210.0760843 2.637529025
210.1124698 2.837224101
212.0917343 3.490304601
238.1073844 21.99259366

Name: +ve in-silico MS/MS by CFM-ID for YYWRAQDSZDUDFU-UHFFFAOYSA-N
ID: YYWRAQDSZDUDFU-UHFFFAOYSA-N
Comment: Energy1
Num peaks: 12
27.02292652 3.395149814
41.03857658 1.200145368
55.01784114 1.613043453
57.0334912 4.901293897
74.0600403 28.1081383
111.0440559 5.610008718
126.0549549 1.637302328
128.070605 14.63159858
130.086255 2.25336099
137.0597059 8.865115572
139.075356 2.044052965
238.1073844 5.808508494

Name: +ve in-silico MS/MS by CFM-ID for YYWRAQDSZDUDFU-UHFFFAOYSA-N
ID: YYWRAQDSZDUDFU-UHFFFAOYSA-N
Comment: Energy2
Num peaks: 28
41.03857658 2.811793602
42.03382555 8.411550124
43.05422664 1.505913914
44.04947561 4.689742987
46.06512568 2.530653206
48.04439023 1.116454613
53.00219107 1.186954093
55.01784114 1.46161676
56.04947561 1.482477922
57.0334912 2.776567882
58.02874017 2.969045394
70.02874017 3.861250022
72.04439023 1.427497796
74.0600403 5.017043781
77.00219107 1.211103491
79.01784114 1.530819217
81.0334912 3.081990838
83.04914126 3.191751776
95.04914126 2.080449079
98.0600403 3.234774652
109.0647913 1.611950361
111.0440559 11.41243669
119.0491413 1.073348414
135.0440559 1.143879511
137.0597059 5.575962148
139.075356 1.601055634
165.0546206 1.893869476
180.0655196 1.040009378

Name: +ve in-silico MS/MS by CFM-ID for KQSPRWOCNXYGJV-MPXNMPGESA-N
ID: KQSPRWOCNXYGJV-MPXNMPGESA-N
Comment: Energy0
Num peaks: 8
107.0491413 1.64322206
145.0647913 5.029955978
147.0804414 1.69263625
157.0647913 6.744844015
175.075356 8.396850286
185.0597059 7.873685314
203.0702706 29.39700776
221.0808353 19.48007223

Name: +ve in-silico MS/MS by CFM-ID for KQSPRWOCNXYGJV-MPXNMPGESA-N
ID: KQSPRWOCNXYGJV-MPXNMPGESA-N
Comment: Energy1
Num peaks: 23
39.02292652 1.527264206
55.01784114 1.30039848
67.01784114 1.321776441
79.05422664 3.224680603
96.99202031 2.016102403
99.00767038 1.808167553
105.0334912 1.27169725
107.0491413 5.566230129
115.0542266 1.379397468
125.0385766 3.166237192
127.0542266 7.408030311
129.0334912 1.363087923
129.0698767 3.470849564
131.0855268 1.381631746
133.0647913 1.276570386
143.0491413 2.363040596
145.0647913 7.413590884
147.0804414 5.005797336
157.0647913 6.549016682
175.075356 4.996443679
185.0597059 5.883982526
203.0702706 7.902783548
221.0808353 3.118500776

Name: +ve in-silico MS/MS by CFM-ID for KQSPRWOCNXYGJV-MPXNMPGESA-N
ID: KQSPRWOCNXYGJV-MPXNMPGESA-N
Comment: Energy2
Num peaks: 31
25.00727645 1.201337719
39.02292652 6.730553889
41.03857658 1.798623642
49.00727645 3.437186529
51.02292652 1.8357936
53.00219107 2.186768119
55.01784114 4.648408006
63.02292652 2.90537712
65.00219107 1.335434372
65.03857658 0.9687925514
67.01784114 5.340862844
69.0334912 1.110814312
79.05422664 4.865974367
91.05422664 1.602971882
96.99202031 1.115219696
99.00767038 1.177076511
101.0385766 1.258303487
103.0542266 1.531384543
105.0334912 3.826843979
107.0491413 6.711661377
115.0542266 3.318889264
125.0385766 1.503632207
127.0542266 2.444620182
129.0334912 1.934516359
129.0698767 2.728442773
131.0491413 1.465941632
131.0855268 1.350876017
133.0647913 0.9725503111
145.0647913 1.873810364
157.0647913 4.057292941
185.0597059 0.9640273754

Name: +ve in-silico MS/MS by CFM-ID for JHXLYXVJRLXMTH-UHFFFAOYSA-N
ID: JHXLYXVJRLXMTH-UHFFFAOYSA-N
Comment: Energy0
Num peaks: 17
55.01784114 1.406733219
57.0334912 1.214029069
59.01275576 0.9041777138
164.1069905 2.156451941
178.086255 0.9524438454
192.1019051 7.319129685
194.0811697 0.9274120378
194.1175552 2.753030924
196.0604342 0.9283394047
196.0968197 2.55557303
198.0760843 1.138883606
208.0968197 1.42861161
210.1124698 13.95116566
212.1281199 1.194252961
220.0968197 7.527017761
238.1073844 17.04512785
256.1179491 16.96987395

Name: +ve in-silico MS/MS by CFM-ID for JHXLYXVJRLXMTH-UHFFFAOYSA-N
ID: JHXLYXVJRLXMTH-UHFFFAOYSA-N
Comment: Energy1
Num peaks: 31
42.03382555 0.8943661254
43.01784114 1.945492679
53.00219107 1.666335862
55.01784114 2.173793494
83.04914126 1.017616424
86.02365479 1.329027114
88.03930485 1.317208316
137.0960915 1.709900545
139.1117415 1.29948352
150.0549549 0.8956461493
150.0913404 1.79766947
154.086255 1.17113949
162.0913404 0.9838266099
164.1069905 5.78331261
166.086255 1.954115735
166.1226406 1.400454272
178.086255 1.162949711
180.1019051 1.324719012
183.1015708 1.693167715
190.086255 0.8973469048
192.1019051 6.880036982
194.0811697 1.475115561
194.1175552 4.01075792
196.0604342 1.113013722
196.0968197 1.825390315
208.0968197 1.067768546
210.1124698 10.4588503
212.1281199 1.274589583
220.0968197 2.048678604
238.1073844 3.756982849
256.1179491 1.850471016

Name: +ve in-silico MS/MS by CFM-ID for JHXLYXVJRLXMTH-UHFFFAOYSA-N
ID: JHXLYXVJRLXMTH-UHFFFAOYSA-N
Comment: Energy2
Num peaks: 31
39.02292652 1.052010487
41.00219107 1.075609571
43.01784114 2.394155402
53.00219107 1.296410058
55.01784114 1.124005487
57.0334912 1.10461966
68.99710569 1.568965383
71.01275576 2.501575473
73.02840582 1.7486218
81.0334912 1.37481232
83.04914126 1.144473599
93.0334912 1.382334718
95.04914126 1.07595721
105.0334912 1.391299173
107.0491413 1.984980873
109.0647913 1.389542477
111.0440559 2.433795384
111.0804414 1.250511006
114.0549549 2.356743121
119.0491413 1.758464033
121.0647913 1.192960712
122.0600403 1.094920739
123.0804414 2.54358669
137.0960915 1.286668283
140.070605 1.432468534
153.0910061 1.195299749
154.086255 2.165391968
164.1069905 3.628572678
166.086255 3.987034515
168.1019051 1.03025427
180.1019051 1.32326079

Name: +ve in-silico MS/MS by CFM-ID for CPTBDTDFRVMHOD-UHFFFAOYSA-N
ID: CPTBDTDFRVMHOD-UHFFFAOYSA-N
Comment: Energy0
Num peaks: 10
41.00219107 1.99325481
43.01784114 15.15741053
43.05422664 8.337745369
150.0913404 2.823880372
178.0498695 3.493977817
178.086255 9.783828137
196.0968197 5.285392115
220.0968197 2.251130681
221.0808353 4.814721868
238.1073844 26.11367119

Name: +ve in-silico MS/MS by CFM-ID for CPTBDTDFRVMHOD-UHFFFAOYSA-N
ID: CPTBDTDFRVMHOD-UHFFFAOYSA-N
Comment: Energy1
Num peaks: 22
25.00727645 0.732450791
41.00219107 0.8078416132
41.03857658 1.887131303
43.01784114 19.01259062
43.05422664 14.89313502
61.02840582 1.055790021
120.0443902 2.495146998
133.0647913 0.9496400612
136.0393049 1.382396157
138.0549549 0.9812156936
146.0600403 0.9318607419
150.0913404 3.41287411
160.0393049 0.7828518683
160.0756904 0.9081674471
161.0233204 2.883279796
161.0597059 1.561475216
178.0498695 6.400203977
178.086255 7.958675237
196.0604342 2.096380502
220.0968197 2.530880237
221.0808353 1.298997877
238.1073844 5.402662087

Name: +ve in-silico MS/MS by CFM-ID for CPTBDTDFRVMHOD-UHFFFAOYSA-N
ID: CPTBDTDFRVMHOD-UHFFFAOYSA-N
Comment: Energy2
Num peaks: 24
15.02292652 1.463018341
25.00727645 3.070054749
27.02292652 2.145660598
29.03857658 0.9707502669
39.02292652 2.876849784
41.00219107 1.898997101
41.03857658 2.633906669
43.01784114 7.19279825
43.05422664 30.69387111
45.0334912 1.288629915
78.03382555 1.450763652
94.02874017 1.171372966
94.06512568 2.427113288
108.0443902 4.297983975
110.0600403 1.30063657
120.0443902 2.456685556
122.0600403 1.042400181
133.0647913 0.9824609758
136.0393049 3.148229853
150.0913404 1.484274352
152.0342195 3.222342114
161.0233204 1.315769938
178.0498695 0.9686647758
178.086255 1.394730768

Name: +ve in-silico MS/MS by CFM-ID for CURNWGCECPORJS-UHFFFAOYSA-N
ID: CURNWGCECPORJS-UHFFFAOYSA-N
Comment: Energy0
Num peaks: 8
81.0334912 1.416742959
149.0597059 1.686930917
161.0597059 21.70163599
167.0702706 2.032580386
175.075356 3.439832401
177.0910061 3.304841474
203.0702706 6.481101471
221.0808353 41.20562475

Name: +ve in-silico MS/MS by CFM-ID for CURNWGCECPORJS-UHFFFAOYSA-N
ID: CURNWGCECPORJS-UHFFFAOYSA-N
Comment: Energy1
Num peaks: 27
39.02292652 2.298500978
49.00727645 1.73373945
69.0334912 1.285872533
79.01784114 2.802515638
81.0334912 1.669117964
109.0284058 2.443781138
111.0440559 5.497348547
123.0440559 2.506397532
125.0597059 1.487607114
135.0440559 1.237623617
147.0440559 2.872647937
149.0597059 5.030674587
151.075356 1.969762164
161.0597059 14.86276664
165.0546206 1.471725034
167.0702706 1.557503141
173.0597059 1.750922998
175.0389705 1.332091746
175.075356 2.099273819
177.0546206 4.155811408
177.0910061 2.324507128
191.0702706 1.226149924
193.0495352 1.883029624
193.0859207 4.868665786
203.0702706 2.55395237
205.0495352 1.676243172
221.0808353 6.298461764

Name: +ve in-silico MS/MS by CFM-ID for CURNWGCECPORJS-UHFFFAOYSA-N
ID: CURNWGCECPORJS-UHFFFAOYSA-N
Comment: Energy2
Num peaks: 31
25.00727645 1.152991563
27.02292652 0.8752726826
39.02292652 4.898169559
41.03857658 3.138104816
49.00727645 2.959712562
51.02292652 1.623132606
53.00219107 1.565378844
53.03857658 1.081240982
55.01784114 5.332653897
57.0334912 1.856940772
69.0334912 5.273456548
71.04914126 1.213656893
79.01784114 5.23127234
81.0334912 11.26097678
83.04914126 1.154871119
91.01784114 1.830793423
93.0334912 1.68397813
97.02840582 3.735905606
105.0334912 2.40702298
107.0491413 1.970387537
109.0284058 2.058688289
109.0647913 0.8349198932
119.0491413 0.9013438339
121.0284058 2.431859362
121.0647913 1.099757618
135.0440559 2.555303056
147.0440559 1.230862072
149.0597059 1.470411953
161.0597059 0.9329152979
163.0389705 0.8390714127
167.0702706 0.8474496125

Name: +ve in-silico MS/MS by CFM-ID for RCJBCGJHGBMFOX-UHFFFAOYSA-N
ID: RCJBCGJHGBMFOX-UHFFFAOYSA-N
Comment: Energy0
Num peaks: 17
43.05422664 1.26174047
79.05422664 1.688828281
99.00767038 0.982432591
101.0233204 0.9749757105
107.0491413 2.338652074
113.0233204 1.080181262
143.0491413 1.044919545
145.0647913 6.688399891
147.0804414 2.362940079
149.0960915 1.789080268
157.0647913 1.098990768
173.0597059 1.280333999
175.075356 12.17242425
177.0910061 1.234309483
185.0597059 3.446038887
203.0702706 16.19795419
221.0808353 25.12866377

Name: +ve in-silico MS/MS by CFM-ID for RCJBCGJHGBMFOX-UHFFFAOYSA-N
ID: RCJBCGJHGBMFOX-UHFFFAOYSA-N
Comment: Energy1
Num peaks: 31
39.02292652 2.771202189
41.03857658 1.21631589
53.03857658 2.024203102
55.01784114 1.413079537
55.05422664 1.344277583
63.02292652 1.402441582
65.03857658 1.557560278
67.01784114 1.037680355
79.05422664 3.03249758
81.06987671 2.163015026
96.99202031 1.819309022
99.00767038 1.694796677
105.0334912 1.824643683
107.0491413 7.089070585
109.0647913 1.44861816
119.0491413 0.9818789566
127.0542266 2.16400452
129.0334912 1.676285597
129.0698767 0.8978444434
131.0491413 1.052774761
133.0647913 1.730769233
143.0491413 4.699514715
145.0647913 10.45338796
147.0804414 5.441855706
149.0960915 1.523671267
157.0647913 1.865143929
175.075356 5.743071282
177.0910061 1.152076267
185.0597059 2.04144017
203.0702706 4.524696411
221.0808353 3.067080957

Name: +ve in-silico MS/MS by CFM-ID for RCJBCGJHGBMFOX-UHFFFAOYSA-N
ID: RCJBCGJHGBMFOX-UHFFFAOYSA-N
Comment: Energy2
Num peaks: 31
39.02292652 12.67080533
41.00219107 0.6782172002
41.03857658 3.230779531
43.05422664 1.719690896
49.00727645 4.22375075
51.02292652 7.810141722
53.00219107 1.380295672
53.03857658 6.056458064
55.01784114 3.388110479
55.05422664 1.341774621
63.02292652 1.865907192
65.03857658 3.194449762
67.01784114 4.764674413
67.05422664 0.8252522471
79.05422664 6.389062237
81.06987671 1.716969924
91.01784114 0.835961382
95.01275576 1.617003244
96.99202031 0.6657396275
105.0334912 1.81401609
107.0491413 2.227435635
109.0647913 0.7757778256
121.0647913 0.8255448468
127.0542266 1.025235069
129.0698767 0.9468655741
131.0855268 0.8096856292
135.0440559 1.257057545
145.0647913 0.7165327337
157.0647913 1.30994027
173.0597059 1.214962348
177.0910061 1.029915095

Name: +ve in-silico MS/MS by CFM-ID for HGIPBTSLDDNAKM-UHFFFAOYSA-N
ID: HGIPBTSLDDNAKM-UHFFFAOYSA-N
Comment: Energy0
Num peaks: 15
79.05422664 3.643057475
99.00767038 0.9987239143
107.0491413 2.355644507
113.0233204 1.103582519
143.0491413 1.054953074
145.0647913 6.684367369
147.0804414 2.364881242
149.0960915 1.788293729
157.0647913 1.102120222
173.0597059 1.260113243
175.075356 12.24969896
177.0910061 1.244712098
185.0597059 3.404612379
203.0702706 16.1915378
221.0808353 25.44669933

Name: +ve in-silico MS/MS by CFM-ID for HGIPBTSLDDNAKM-UHFFFAOYSA-N
ID: HGIPBTSLDDNAKM-UHFFFAOYSA-N
Comment: Energy1
Num peaks: 31
39.02292652 2.092940259
51.02292652 2.457860412
53.03857658 1.334312284
55.01784114 1.402448396
65.03857658 1.264679049
67.01784114 2.12921089
79.05422664 4.742681688
81.06987671 1.314049466
95.01275576 1.010142934
96.99202031 1.799437882
99.00767038 1.720963294
105.0334912 1.785091789
107.0491413 6.827604708
109.0647913 1.429888994
119.0491413 0.8103465887
127.0542266 1.96150488
129.0334912 1.580273842
129.0698767 0.8438524283
131.0491413 1.083095459
133.0647913 1.699579693
141.0182351 0.8470577153
143.0491413 4.541486854
145.0647913 9.696878874
147.0804414 5.265323845
149.0960915 1.480510476
157.0647913 1.852945475
175.075356 5.678162589
177.0910061 1.1416062
185.0597059 1.908175496
203.0702706 4.316637799
221.0808353 3.018706588

Name: +ve in-silico MS/MS by CFM-ID for HGIPBTSLDDNAKM-UHFFFAOYSA-N
ID: HGIPBTSLDDNAKM-UHFFFAOYSA-N
Comment: Energy2
Num peaks: 31
39.02292652 10.12016149
41.03857658 1.916785993
49.00727645 7.35762664
51.02292652 7.374970984
53.00219107 1.497256183
53.03857658 3.731491533
55.01784114 3.217274073
63.02292652 1.9814108
65.00219107 1.22027926
65.03857658 4.334688913
67.01784114 5.356838839
67.05422664 0.650257223
79.05422664 9.905163758
81.06987671 1.695455344
95.01275576 1.525447028
99.00767038 0.6698807076
105.0334912 1.672645849
107.0491413 2.186748964
109.0284058 0.9681501087
109.0647913 0.7354440387
113.0233204 0.7943166099
121.0647913 0.7847567854
127.0542266 0.7787163749
135.0076704 1.109304116
137.0233204 0.8722278817
139.0389705 1.255411309
157.0647913 1.238546161
177.0910061 0.9800821106
181.0495352 0.6982700647
193.0495352 0.8605244797
195.0651853 0.9420138845

Name: +ve in-silico MS/MS by CFM-ID for YCYSBSRAVPVOQQ-UHFFFAOYSA-N
ID: YCYSBSRAVPVOQQ-UHFFFAOYSA-N
Comment: Energy0
Num peaks: 8
105.0334912 5.429239748
145.0647913 7.313364389
147.0804414 2.579239483
149.0960915 1.937969589
175.075356 13.47004053
185.0597059 3.774415505
203.0702706 17.9642927
221.0808353 28.23971576

Name: +ve in-silico MS/MS by CFM-ID for YCYSBSRAVPVOQQ-UHFFFAOYSA-N
ID: YCYSBSRAVPVOQQ-UHFFFAOYSA-N
Comment: Energy1
Num peaks: 20
41.03857658 1.474155319
55.01784114 2.23892527
69.0334912 1.518468336
79.05422664 1.637452596
101.0233204 1.465629788
105.0334912 25.30388221
107.0491413 2.089756352
119.0491413 1.28098807
127.0542266 1.788604294
129.0334912 1.570871674
133.0647913 1.781542878
143.0491413 5.297724918
145.0647913 9.267911108
147.0804414 5.055463181
149.0960915 1.342583464
157.0647913 1.624479545
175.075356 5.375500962
185.0597059 2.220673001
203.0702706 4.701465368
221.0808353 3.208513777

Name: +ve in-silico MS/MS by CFM-ID for YCYSBSRAVPVOQQ-UHFFFAOYSA-N
ID: YCYSBSRAVPVOQQ-UHFFFAOYSA-N
Comment: Energy2
Num peaks: 31
39.02292652 3.238100587
41.00219107 0.9585787973
41.03857658 3.676406279
49.00727645 5.692748797
51.02292652 3.081989357
53.00219107 2.680058341
55.01784114 4.666971601
63.02292652 3.505895284
65.00219107 1.393236472
67.01784114 1.314290355
69.0334912 4.564737164
71.04914126 1.03759063
79.01784114 0.7876336361
79.05422664 3.597574291
91.05422664 1.209846986
96.99202031 1.583670685
97.02840582 1.707405752
101.0385766 0.8992517177
105.0334912 20.33441654
107.0491413 1.046279965
115.0542266 1.142423208
119.0491413 1.032949568
127.0542266 1.436599685
129.0334912 1.72235838
129.0698767 1.246486837
131.0491413 1.201906348
131.0855268 1.01639961
133.0647913 1.060374505
145.0647913 1.396299788
157.0647913 1.397404106
159.0804414 0.9572708819

Name: +ve in-silico MS/MS by CFM-ID for QQPGOEKSUAOVLD-UHFFFAOYSA-N
ID: QQPGOEKSUAOVLD-UHFFFAOYSA-N
Comment: Energy0
Num peaks: 14
79.05422664 3.458441918
107.0491413 2.23101565
113.0233204 1.034232884
143.0491413 0.9663109454
145.0647913 6.203335595
147.0804414 2.22366048
149.0960915 1.585627724
157.0647913 1.010236843
173.0597059 1.122475042
175.075356 11.17783887
177.0910061 1.109538382
185.0597059 3.680095167
203.0702706 22.93138416
221.0808353 21.39500296

Name: +ve in-silico MS/MS by CFM-ID for QQPGOEKSUAOVLD-UHFFFAOYSA-N
ID: QQPGOEKSUAOVLD-UHFFFAOYSA-N
Comment: Energy1
Num peaks: 31
39.02292652 2.353612336
53.03857658 2.188606037
55.01784114 1.297731307
65.03857658 1.401484279
67.01784114 2.131018297
79.05422664 4.847537861
80.99710569 0.8606561975
81.06987671 1.326026365
95.01275576 1.17025901
96.99202031 1.757446477
99.00767038 1.577617335
105.0334912 1.619341584
107.0491413 6.767220555
109.0647913 1.298957837
119.0491413 0.8341018856
127.0542266 1.960349304
129.0334912 1.625621195
129.0698767 0.8299565257
131.0491413 1.060310181
133.0647913 1.526860269
141.0182351 0.8533189297
143.0491413 4.576815471
145.0647913 9.872136217
147.0804414 5.327245344
149.0960915 1.441780414
157.0647913 1.833970174
175.075356 5.637353687
177.0910061 1.113897432
185.0597059 2.543756534
203.0702706 5.448009644
221.0808353 2.892069514

Name: +ve in-silico MS/MS by CFM-ID for QQPGOEKSUAOVLD-UHFFFAOYSA-N
ID: QQPGOEKSUAOVLD-UHFFFAOYSA-N
Comment: Energy2
Num peaks: 31
39.02292652 9.821548937
41.03857658 2.484375614
49.00727645 1.470862778
51.02292652 7.828169435
53.00219107 1.497876524
53.03857658 5.726704198
55.01784114 3.007214178
55.05422664 0.7638891973
63.02292652 5.007587108
65.00219107 1.227484328
65.03857658 1.242356118
67.01784114 5.342936386
79.05422664 11.90831342
81.06987671 1.732745295
83.01275576 1.004127832
95.01275576 1.632785573
105.0334912 1.666832196
107.0127558 0.9550276679
107.0491413 2.025857549
109.0647913 0.7250032331
113.0233204 0.8043175909
121.0647913 0.8032446465
127.0542266 0.7781639035
129.0334912 0.8685526312
129.0698767 0.7089158643
133.0284058 0.9097667184
137.0233204 1.07562488
139.0389705 0.761246305
145.0647913 0.7528135983
157.0647913 1.236715939
177.0910061 0.9720932554

Name: +ve in-silico MS/MS by CFM-ID for BSRIYEVZDZNIBB-UHFFFAOYSA-N
ID: BSRIYEVZDZNIBB-UHFFFAOYSA-N
Comment: Energy0
Num peaks: 8
75.00767038 1.48501844
105.0334912 2.575691155
145.0647913 4.50867598
157.0647913 2.917389297
175.075356 12.9402074
185.0597059 7.959574225
203.0702706 21.73383135
221.0808353 26.81230283

Name: +ve in-silico MS/MS by CFM-ID for BSRIYEVZDZNIBB-UHFFFAOYSA-N
ID: BSRIYEVZDZNIBB-UHFFFAOYSA-N
Comment: Energy1
Num peaks: 23
39.02292652 1.049419421
53.00219107 1.032515762
67.01784114 1.226497054
69.0334912 1.155631897
79.05422664 2.062725912
83.01275576 1.760146369
97.02840582 1.392679415
99.00767038 1.744200265
101.0233204 1.887573179
105.0334912 10.51157909
107.0491413 1.977796979
127.0542266 1.887272348
129.0334912 2.014402901
131.0491413 4.544989772
143.0338851 1.101581841
145.0647913 9.15922914
147.0804414 1.014204352
157.0647913 4.889611866
159.0804414 1.372130815
175.075356 8.592372109
185.0597059 6.613284668
203.0702706 8.223752925
221.0808353 5.074630317

Name: +ve in-silico MS/MS by CFM-ID for BSRIYEVZDZNIBB-UHFFFAOYSA-N
ID: BSRIYEVZDZNIBB-UHFFFAOYSA-N
Comment: Energy2
Num peaks: 29
39.02292652 17.13200187
41.03857658 6.180976892
43.01784114 1.17632033
43.05422664 0.9269539818
49.00727645 3.430771085
51.02292652 1.971989722
53.00219107 1.320192917
55.01784114 0.9025915719
57.0334912 1.506953596
63.02292652 1.794210431
65.00219107 2.80881851
67.01784114 2.625602788
69.0334912 4.782171256
71.04914126 0.8835953304
75.00767038 1.095483577
79.05422664 4.583648598
83.01275576 0.9076735627
97.02840582 1.417169153
105.0334912 9.894879328
115.0542266 0.958408209
125.0385766 1.090936086
127.0542266 1.683814646
129.0334912 1.662899161
129.0698767 1.692910329
131.0491413 1.494856336
143.0491413 1.405145717
145.0647913 1.582534709
157.0647913 2.186791657
159.0804414 1.185478219

Name: +ve in-silico MS/MS by CFM-ID for VTGLASAHHQROOY-UHFFFAOYSA-N
ID: VTGLASAHHQROOY-UHFFFAOYSA-N
Comment: Energy0
Num peaks: 6
57.06987671 2.92884684
136.0393049 4.98447253
164.0342195 16.21451292
182.0447842 19.9859912
191.1066561 10.22166918
238.1073844 32.23606337

Name: +ve in-silico MS/MS by CFM-ID for VTGLASAHHQROOY-UHFFFAOYSA-N
ID: VTGLASAHHQROOY-UHFFFAOYSA-N
Comment: Energy1
Num peaks: 10
57.06987671 8.974456043
75.08044139 3.203521096
117.0334912 3.364859603
135.0440559 4.613082346
136.0393049 9.767711454
164.0342195 19.05668297
177.0910061 2.853343585
182.0447842 10.15999384
191.1066561 13.48437626
238.1073844 7.007753607

Name: +ve in-silico MS/MS by CFM-ID for VTGLASAHHQROOY-UHFFFAOYSA-N
ID: VTGLASAHHQROOY-UHFFFAOYSA-N
Comment: Energy2
Num peaks: 16
29.99744004 5.201328042
49.00727645 2.429013279
51.02292652 2.51791648
55.05422664 3.721393601
57.06987671 7.842757621
63.02292652 4.195379635
73.06479133 2.521382811
75.08044139 1.796565258
91.01784114 1.862542978
91.05422664 7.663525585
105.0334912 3.41449578
117.0334912 18.02297921
120.0080047 3.574253602
135.0440559 2.982484988
136.0393049 7.631111929
164.0342195 4.903169709

Name: +ve in-silico MS/MS by CFM-ID for YEBQOTZVFYRTIB-UHFFFAOYSA-N
ID: YEBQOTZVFYRTIB-UHFFFAOYSA-N
Comment: Energy0
Num peaks: 6
43.02907452 1.543458083
76.05053823 1.97945016
163.0600999 3.211219546
196.0815636 6.40182305
220.092797 10.02088035
238.1033617 71.65835647

Name: +ve in-silico MS/MS by CFM-ID for YEBQOTZVFYRTIB-UHFFFAOYSA-N
ID: YEBQOTZVFYRTIB-UHFFFAOYSA-N
Comment: Energy1
Num peaks: 6
76.05053823 7.601251499
178.0709989 8.632016052
196.0815636 13.06124221
202.0822323 3.029675131
220.092797 17.17863401
238.1033617 31.25074985

Name: +ve in-silico MS/MS by CFM-ID for YEBQOTZVFYRTIB-UHFFFAOYSA-N
ID: YEBQOTZVFYRTIB-UHFFFAOYSA-N
Comment: Energy2
Num peaks: 16
29.99744004 1.04348267
32.0130901 1.935594549
41.00219107 2.550577234
43.01784114 1.464288313
43.02907452 7.289775933
59.02398914 5.384480301
74.03488817 2.051875625
76.05053823 43.51482444
98.03488817 1.39917875
132.076753 1.396322288
145.0495352 1.789730607
146.0560175 1.491885134
163.0600999 1.252206614
178.0709989 2.926513468
202.0822323 3.430579228
220.092797 1.990247868

Name: +ve in-silico MS/MS by CFM-ID for SVUHVEVGGSVQAT-UHFFFAOYSA-N
ID: SVUHVEVGGSVQAT-UHFFFAOYSA-N
Comment: Energy0
Num peaks: 6
95.04914126 2.068016647
105.0334912 1.663218917
107.0491413 2.729745922
191.0702706 2.582422723
203.0702706 11.28355445
221.0808353 64.89657017

Name: +ve in-silico MS/MS by CFM-ID for SVUHVEVGGSVQAT-UHFFFAOYSA-N
ID: SVUHVEVGGSVQAT-UHFFFAOYSA-N
Comment: Energy1
Num peaks: 31
59.01275576 0.8177864151
61.02840582 0.8213595538
77.03857658 0.7803462534
80.99710569 0.936407534
95.04914126 0.7762616659
105.0334912 5.033753597
107.0491413 3.925653008
109.0647913 2.663343133
111.0804414 1.117067276
117.0334912 3.104369842
119.0491413 5.664282205
125.0233204 1.958065417
127.0389705 2.946390299
129.0334912 0.7527219372
131.0491413 0.6924198664
133.0284058 0.69104328
135.0804414 1.055112493
147.0440559 0.7488724733
149.0597059 0.7947637935
159.0440559 0.8593410125
161.0233204 0.6661310607
161.0597059 1.433207535
163.0389705 0.7238646968
175.075356 0.7111699036
177.0546206 1.334709072
179.0702706 1.399924233
189.0546206 1.139436389
191.0702706 3.65596444
193.0859207 3.025750338
203.0702706 8.390062749
221.0808353 19.57371883

Name: +ve in-silico MS/MS by CFM-ID for SVUHVEVGGSVQAT-UHFFFAOYSA-N
ID: SVUHVEVGGSVQAT-UHFFFAOYSA-N
Comment: Energy2
Num peaks: 31
39.02292652 3.200435597
49.00727645 1.055881186
53.00219107 1.70777028
55.01784114 1.645683433
63.02292652 1.24728458
65.03857658 2.918037396
75.02292652 4.82983448
77.03857658 8.531953779
79.01784114 1.055589297
79.05422664 1.663511303
89.03857658 1.836509006
93.06987671 1.069526266
95.04914126 1.077667217
101.0385766 2.830987932
103.0542266 3.461010496
105.0334912 4.479514253
107.0491413 5.652408576
111.0804414 1.245280479
115.0542266 1.215268272
117.0334912 5.575043581
119.0491413 1.636690115
129.0334912 1.460657155
131.0491413 1.572819234
133.0647913 2.320577445
145.0647913 1.143508289
147.0440559 1.791102942
161.0597059 2.153316713
175.075356 1.612556482
185.0597059 1.283231047
189.0546206 1.308374116
203.0702706 1.448014941

Name: +ve in-silico MS/MS by CFM-ID for AIGNXOCUMLRZAY-UHFFFAOYSA-N
ID: AIGNXOCUMLRZAY-UHFFFAOYSA-N
Comment: Energy0
Num peaks: 11
43.01784114 1.975785869
59.01275576 3.999544315
131.0491413 2.57020078
161.0597059 6.435237068
177.0546206 5.227314394
179.0702706 3.274459627
185.0597059 5.54710548
191.0702706 4.418590818
193.0859207 1.627700448
203.0702706 20.66337153
221.0808353 25.65761024

Name: +ve in-silico MS/MS by CFM-ID for AIGNXOCUMLRZAY-UHFFFAOYSA-N
ID: AIGNXOCUMLRZAY-UHFFFAOYSA-N
Comment: Energy1
Num peaks: 21
41.00219107 13.08888078
43.01784114 3.381969846
45.0334912 3.80926678
53.00219107 1.150436636
59.01275576 3.990614783
89.02332044 1.084119903
129.0334912 1.325676287
131.0491413 5.420684122
133.0647913 2.84579612
143.0491413 2.799067802
145.0647913 1.327564291
159.0440559 1.875923016
161.0597059 6.732966449
163.075356 1.087384387
173.0597059 1.337688244
175.0389705 1.080515269
177.0546206 2.125446305
185.0597059 7.666795184
191.0702706 1.549523235
203.0702706 10.41508284
221.0808353 6.508512085

Name: +ve in-silico MS/MS by CFM-ID for AIGNXOCUMLRZAY-UHFFFAOYSA-N
ID: AIGNXOCUMLRZAY-UHFFFAOYSA-N
Comment: Energy2
Num peaks: 21
29.00219107 2.345791329
41.00219107 6.888777914
43.01784114 5.366734778
45.0334912 1.323396335
53.00219107 1.402061276
56.99710569 2.780993692
59.01275576 11.58479329
61.02840582 1.871950973
79.05422664 2.191484253
101.0385766 7.777390588
103.0542266 1.9189042
117.0334912 1.553436267
119.0491413 1.935665352
129.0334912 2.120959254
131.0491413 12.1130199
133.0647913 3.011733415
143.0491413 4.285885826
145.0647913 3.055751206
161.0597059 3.24996926
173.0597059 1.924123017
185.0597059 1.728570936

Name: +ve in-silico MS/MS by CFM-ID for KDXDEVFVLZXGMG-UHFFFAOYSA-N
ID: KDXDEVFVLZXGMG-UHFFFAOYSA-N
Comment: Energy0
Num peaks: 7
105.0334912 5.882774492
174.0913404 16.88807655
176.1069905 2.598896097
192.1019051 9.917867235
202.086255 3.008699475
220.0968197 24.45539382
238.1073844 19.26352933

Name: +ve in-silico MS/MS by CFM-ID for KDXDEVFVLZXGMG-UHFFFAOYSA-N
ID: KDXDEVFVLZXGMG-UHFFFAOYSA-N
Comment: Energy1
Num peaks: 14
70.02874017 1.323171442
72.04439023 6.327235508
96.00800472 2.696874295
98.02365479 3.494072453
100.0393049 9.731715062
105.0334912 29.93946921
118.0498695 3.939338187
119.0491413 3.576557744
146.0600403 1.426336214
174.0913404 7.914094713
176.1069905 1.882165857
192.1019051 2.691819059
202.086255 1.891155437
220.0968197 3.784353121

Name: +ve in-silico MS/MS by CFM-ID for KDXDEVFVLZXGMG-UHFFFAOYSA-N
ID: KDXDEVFVLZXGMG-UHFFFAOYSA-N
Comment: Energy2
Num peaks: 11
39.02292652 2.627154731
49.00727645 11.29561891
51.02292652 8.969547257
63.02292652 11.09036359
79.01784114 2.823030749
79.05422664 1.913887607
86.0600403 3.030510877
89.00219107 2.132428061
105.0334912 33.29187539
114.0549549 1.971636858
174.0913404 2.198916304

Name: +ve in-silico MS/MS by CFM-ID for WIPGKEXRLMOWEL-UHFFFAOYSA-N
ID: WIPGKEXRLMOWEL-UHFFFAOYSA-N
Comment: Energy0
Num peaks: 9
30.03382555 12.14386104
89.02332044 1.990819154
144.0291341 1.678662539
157.0607686 4.789140816
162.0396988 3.526853143
175.0713333 2.285611451
185.0556832 13.77737866
203.0662479 26.55200875
221.0768126 13.99398975

Name: +ve in-silico MS/MS by CFM-ID for WIPGKEXRLMOWEL-UHFFFAOYSA-N
ID: WIPGKEXRLMOWEL-UHFFFAOYSA-N
Comment: Energy1
Num peaks: 18
30.03382555 17.70172704
32.04947561 1.755635359
58.02874017 3.883652936
89.02332044 1.102013529
116.0342195 3.742459395
118.0498695 1.631434892
129.0182351 1.598674293
144.0291341 4.226501465
146.0447842 2.44629441
155.0451185 1.056249433
157.0607686 11.85142696
159.0764186 3.085028472
162.0396988 4.237024886
175.0713333 3.882210225
185.0556832 6.76468388
186.0396988 1.541796321
203.0662479 8.118241341
221.0768126 1.673435876

Name: +ve in-silico MS/MS by CFM-ID for WIPGKEXRLMOWEL-UHFFFAOYSA-N
ID: WIPGKEXRLMOWEL-UHFFFAOYSA-N
Comment: Energy2
Num peaks: 24
30.03382555 11.59749884
41.00219107 2.532546472
43.01784114 5.134304968
45.0334912 1.474805199
57.04472458 1.222423794
59.01275576 5.387984595
61.02840582 2.240615281
68.99710569 1.710793852
71.01275576 5.189120569
73.02840582 2.076963237
74.02365479 1.085398573
84.99202031 2.210594016
87.00767038 3.455842265
89.02332044 12.9499359
91.0389705 1.482579199
101.0233204 1.408408144
116.0342195 2.52963084
118.0498695 1.21415458
129.0182351 1.792638721
144.0291341 4.590740475
146.0447842 1.51379168
157.0607686 4.054599799
159.0764186 1.30274295
162.0396988 2.635566328

Name: +ve in-silico MS/MS by CFM-ID for GMKLTHLVSGNOMA-UHFFFAOYSA-N
ID: GMKLTHLVSGNOMA-UHFFFAOYSA-N
Comment: Energy0
Num peaks: 11
30.03382555 13.57204227
75.00767038 1.381121357
116.0342195 1.648888168
129.0658539 1.83324129
157.0607686 5.139199222
159.0764186 1.499058008
162.0396988 4.201410014
175.0713333 14.55038672
185.0556832 5.38744158
203.0662479 14.36919328
221.0768126 16.80116052

Name: +ve in-silico MS/MS by CFM-ID for GMKLTHLVSGNOMA-UHFFFAOYSA-N
ID: GMKLTHLVSGNOMA-UHFFFAOYSA-N
Comment: Energy1
Num peaks: 24
30.03382555 19.1974408
32.04947561 2.005667725
58.02874017 4.024485379
72.00800472 1.643438773
74.02365479 1.916345148
75.05528926 1.020947027
89.02332044 1.230544987
99.05528926 1.283894934
101.0233204 1.541475349
116.0342195 6.424237033
118.0498695 2.777167745
129.0658539 3.220791911
131.0451185 3.476966887
144.0291341 1.884044046
145.0607686 1.263004862
146.0447842 1.295354873
157.0607686 5.159402602
158.0447842 1.212638336
159.0764186 1.699820659
162.0396988 4.219900384
175.0713333 6.89128929
185.0556832 2.184772714
203.0662479 3.169885925
221.0768126 1.744748702

Name: +ve in-silico MS/MS by CFM-ID for GMKLTHLVSGNOMA-UHFFFAOYSA-N
ID: GMKLTHLVSGNOMA-UHFFFAOYSA-N
Comment: Energy2
Num peaks: 28
29.00219107 1.187588442
30.03382555 13.18736486
43.01784114 1.827185982
56.0130901 0.9047268777
56.99710569 1.704841259
57.04472458 1.096127797
58.02874017 0.9601710858
61.02840582 0.9537882162
71.01275576 2.017388503
73.02840582 2.033585008
75.00767038 4.780039789
75.05528926 0.9134940079
86.02365479 3.356269485
88.03930485 2.03745907
89.02332044 3.15156635
91.0389705 1.099482431
99.05528926 4.781045647
101.0233204 3.071443757
114.0185694 1.596136939
116.0342195 9.838537867
118.0498695 4.206223323
129.0658539 4.125832637
144.0291341 3.008988132
146.0447842 1.188363734
157.0607686 3.331943592
158.0447842 1.051784901
159.0764186 0.9326466968
162.0396988 2.355281273

Name: +ve in-silico MS/MS by CFM-ID for BPWJVTZMWYLUQW-UHFFFAOYSA-N
ID: BPWJVTZMWYLUQW-UHFFFAOYSA-N
Comment: Energy0
Num peaks: 10
46.02874017 1.935001377
100.0393049 2.186008466
128.0342195 3.546818274
130.0498695 1.740036939
146.0447842 7.048425928
157.0607686 4.506517464
175.0713333 9.236390665
185.0556832 8.233356257
203.0662479 29.75087523
221.0768126 11.8447087

Name: +ve in-silico MS/MS by CFM-ID for BPWJVTZMWYLUQW-UHFFFAOYSA-N
ID: BPWJVTZMWYLUQW-UHFFFAOYSA-N
Comment: Energy1
Num peaks: 24
46.02874017 5.157194358
73.02840582 1.27455656
74.02365479 2.611530477
85.02840582 2.013599037
91.05020388 1.897493857
100.0393049 4.822672555
102.0549549 2.78008156
115.0502039 1.641887355
128.0342195 3.729557206
129.0658539 4.675891092
130.0498695 1.370690201
131.0338851 1.271259162
146.0447842 5.255670106
157.0607686 6.199247512
158.0447842 3.27425888
159.0764186 1.218070068
161.0556832 1.308113624
174.0396988 1.817054881
175.0713333 11.27016532
185.0556832 3.616700448
186.0396988 1.223567385
203.0662479 8.069990422
204.0502635 1.758927008
221.0768126 2.524844563

Name: +ve in-silico MS/MS by CFM-ID for BPWJVTZMWYLUQW-UHFFFAOYSA-N
ID: BPWJVTZMWYLUQW-UHFFFAOYSA-N
Comment: Energy2
Num peaks: 17
46.02874017 2.169478846
59.01275576 4.964423929
68.99710569 3.025331495
71.01275576 2.251885182
72.00800472 1.751408936
73.02840582 6.492010311
74.02365479 1.725353524
75.04405588 2.418804573
85.02840582 2.29645258
86.02365479 3.096566875
98.02365479 4.111449331
100.0393049 21.79749462
102.0549549 8.355088989
128.0342195 7.77383796
129.0658539 3.626468335
146.0447842 3.63296016
157.0607686 1.63015146

Name: +ve in-silico MS/MS by CFM-ID for OWVWQBXTKKJQTE-UHFFFAOYSA-N
ID: OWVWQBXTKKJQTE-UHFFFAOYSA-N
Comment: Energy0
Num peaks: 6
91.05422664 2.632959221
127.0542266 1.02318484
175.075356 2.079059716
185.0597059 2.551454252
203.0702706 26.37228575
221.0808353 57.09247821

Name: +ve in-silico MS/MS by CFM-ID for OWVWQBXTKKJQTE-UHFFFAOYSA-N
ID: OWVWQBXTKKJQTE-UHFFFAOYSA-N
Comment: Energy1
Num peaks: 11
91.05422664 3.467153907
101.0385766 4.051471443
103.0542266 5.202042058
115.0542266 2.842298132
127.0542266 2.726956878
129.0698767 2.823125095
175.075356 3.589151335
177.0910061 2.548813903
185.0597059 3.933354788
203.0702706 21.08577995
221.0808353 28.37594564

Name: +ve in-silico MS/MS by CFM-ID for OWVWQBXTKKJQTE-UHFFFAOYSA-N
ID: OWVWQBXTKKJQTE-UHFFFAOYSA-N
Comment: Energy2
Num peaks: 16
25.00727645 1.573051292
39.02292652 2.99007881
49.00727645 4.522630863
51.02292652 3.825426874
63.02292652 1.660917957
73.00727645 1.292394972
75.02292652 5.537464363
91.05422664 17.14222076
101.0385766 15.12677825
103.0542266 5.117902998
105.0698767 2.877882957
115.0542266 5.127987187
119.0491413 1.252479504
127.0542266 8.102959324
129.0698767 2.953085184
131.0855268 1.153065035

Name: +ve in-silico MS/MS by CFM-ID for PAQJEWZBNBVPQP-UHFFFAOYSA-N
ID: PAQJEWZBNBVPQP-UHFFFAOYSA-N
Comment: Energy0
Num peaks: 6
109.0284058 2.368593176
111.0440559 1.372092548
121.0284058 1.63830109
123.0440559 2.608801599
203.0702706 11.8249877
221.0808353 65.00587959

Name: +ve in-silico MS/MS by CFM-ID for PAQJEWZBNBVPQP-UHFFFAOYSA-N
ID: PAQJEWZBNBVPQP-UHFFFAOYSA-N
Comment: Energy1
Num peaks: 31
39.02292652 2.102529967
41.03857658 1.104009141
43.05422664 0.9918650898
55.01784114 1.182092554
57.0334912 0.8122313845
81.0334912 0.8430675362
93.0334912 1.566046822
95.04914126 1.492188354
107.0491413 0.7369111504
109.0284058 4.811606291
111.0440559 1.88296945
113.0597059 1.680601037
121.0284058 3.934828566
123.0440559 2.643408916
125.0597059 1.744997992
127.075356 0.8826081707
131.0127558 1.526561678
133.0284058 3.036138973
135.0440559 5.481660395
145.0284058 1.500323916
147.0440559 1.227888882
149.0597059 0.7293808777
151.075356 0.9918650898
159.0440559 0.851969822
173.0597059 1.109176189
175.075356 1.952288751
189.0546206 1.734654355
191.0702706 6.180907238
193.0859207 1.368193574
203.0702706 7.027608528
221.0808353 16.78965027

Name: +ve in-silico MS/MS by CFM-ID for PAQJEWZBNBVPQP-UHFFFAOYSA-N
ID: PAQJEWZBNBVPQP-UHFFFAOYSA-N
Comment: Energy2
Num peaks: 31
39.02292652 7.067498231
41.03857658 4.015897313
45.06987671 1.123408605
49.00727645 3.039430166
51.02292652 2.202124103
53.03857658 1.093898558
55.01784114 1.23709295
63.02292652 2.777702146
65.00219107 1.120603385
65.03857658 4.234067116
73.00727645 5.69665394
75.02292652 3.858307357
77.03857658 1.85176654
91.01784114 2.580946541
93.0334912 5.757887588
95.04914126 1.325883758
103.0178411 1.660644547
105.0334912 1.22936807
107.0491413 1.327997743
109.0284058 1.072304667
117.0334912 1.206638252
119.0491413 1.526106185
121.0284058 1.754012423
123.0440559 2.032049532
131.0127558 2.183641995
133.0284058 1.46811301
141.0334912 1.225208777
147.0440559 1.225718778
165.0910061 1.263891851
175.075356 1.750323266
189.0546206 1.029339435

Name: +ve in-silico MS/MS by CFM-ID for MWXMJYGSFAFKCZ-UHFFFAOYSA-N
ID: MWXMJYGSFAFKCZ-UHFFFAOYSA-N
Comment: Energy0
Num peaks: 6
91.05422664 1.683931944
131.0491413 1.127428162
143.0338851 1.382943301
161.0597059 1.199607243
203.0702706 10.24337619
221.0808353 68.45553029

Name: +ve in-silico MS/MS by CFM-ID for MWXMJYGSFAFKCZ-UHFFFAOYSA-N
ID: MWXMJYGSFAFKCZ-UHFFFAOYSA-N
Comment: Energy1
Num peaks: 27
56.99710569 1.136020705
59.01275576 1.462452083
79.05422664 1.011886632
91.05422664 6.201198471
93.06987671 2.643113905
101.0233204 0.8716148402
101.0385766 3.44709577
103.0542266 5.067522046
105.0698767 1.091397092
107.0855268 0.7887521394
109.1011768 0.781686867
117.0334912 1.54220636
119.0491413 1.195170947
131.0491413 2.561503335
133.0647913 1.623441435
135.0804414 0.7840554567
139.002585 1.226137357
141.0182351 1.46169321
143.0338851 3.117343934
159.0440559 0.9828981152
161.0597059 1.56184822
189.0546206 0.9165460957
191.0702706 2.874476586
193.0859207 2.014299884
203.0702706 8.635398168
205.0495352 1.29530722
221.0808353 24.24720284

Name: +ve in-silico MS/MS by CFM-ID for MWXMJYGSFAFKCZ-UHFFFAOYSA-N
ID: MWXMJYGSFAFKCZ-UHFFFAOYSA-N
Comment: Energy2
Num peaks: 27
49.00727645 1.779679252
51.02292652 0.9283826264
53.00219107 1.461065505
63.02292652 0.7876393256
73.02840582 0.9334788557
75.02292652 2.223256141
77.03857658 0.72448164
79.05422664 2.286279332
91.05422664 11.398566
93.06987671 1.838072665
101.0385766 19.58190427
103.0542266 8.060860245
105.0698767 2.430286015
107.0855268 1.528944287
109.1011768 1.519069384
115.0542266 1.682436469
117.0334912 2.754421849
117.0698767 1.614634431
129.0334912 1.159474851
131.0491413 5.685287531
133.0647913 1.241147221
141.0334912 0.9120399536
143.0491413 2.723439412
145.0647913 1.994301314
147.0804414 1.270603049
203.0702706 0.7415718099
205.0495352 0.9691625967

Name: +ve in-silico MS/MS by CFM-ID for QCNBAVLDIXWCGR-UHFFFAOYSA-N
ID: QCNBAVLDIXWCGR-UHFFFAOYSA-N
Comment: Energy0
Num peaks: 6
121.0284058 1.7600616
123.0440559 2.461030699
191.0702706 1.773358182
193.0859207 2.178283696
203.0702706 12.77018512
221.0808353 61.00461749

Name: +ve in-silico MS/MS by CFM-ID for QCNBAVLDIXWCGR-UHFFFAOYSA-N
ID: QCNBAVLDIXWCGR-UHFFFAOYSA-N
Comment: Energy1
Num peaks: 28
87.04405588 0.9397257583
93.0334912 1.059991629
95.01275576 1.066582542
95.04914126 0.9080916067
109.0284058 2.008066293
111.0440559 1.113635466
121.0284058 2.372611557
123.0440559 2.60259255
125.0597059 1.718817745
131.0127558 1.72051882
133.0284058 3.043561003
135.0440559 5.26517208
137.0597059 0.967160788
145.0284058 1.871283804
147.0440559 2.628285247
149.0597059 1.591969842
151.075356 1.988748024
159.0440559 1.230550465
161.0597059 1.323332556
163.075356 0.8499146551
165.0910061 0.9953679424
173.0597059 1.321940554
175.075356 3.211135203
189.0546206 2.432158832
191.0702706 9.63094209
193.0859207 4.931485344
203.0702706 7.26408209
221.0808353 14.04012555

Name: +ve in-silico MS/MS by CFM-ID for QCNBAVLDIXWCGR-UHFFFAOYSA-N
ID: QCNBAVLDIXWCGR-UHFFFAOYSA-N
Comment: Energy2
Num peaks: 31
39.02292652 3.601441842
49.00727645 3.1635196
51.02292652 1.935539647
63.02292652 1.774216686
65.03857658 2.863630699
73.00727645 5.941916887
75.02292652 4.201247487
77.03857658 1.911068718
91.01784114 1.762695189
93.0334912 3.167969262
95.04914126 1.414624487
99.02292652 1.469348271
101.0385766 1.572645752
107.0491413 2.092319468
117.0334912 1.661688368
119.0491413 2.929452213
121.0284058 1.2258146
123.0440559 2.927438975
131.0127558 2.239355445
133.0284058 1.683583256
141.0334912 1.223195922
145.0284058 1.576066426
147.0440559 1.865573477
149.0597059 1.430321113
159.0440559 1.085291993
163.075356 1.386077233
165.0910061 2.087809198
175.075356 4.262647582
189.0546206 2.063291369
191.0702706 1.462805664
203.0702706 1.885687479

Name: +ve in-silico MS/MS by CFM-ID for NRFUFSLDHMCSQS-UHFFFAOYSA-N
ID: NRFUFSLDHMCSQS-UHFFFAOYSA-N
Comment: Energy0
Num peaks: 9
101.0597059 3.020088402
110.0600403 2.777406054
129.0546206 7.865948172
178.086255 3.497679583
188.070605 4.146619738
206.0811697 26.07760135
208.0968197 2.869913352
220.0968197 4.064955123
238.1073844 26.74233591

Name: +ve in-silico MS/MS by CFM-ID for NRFUFSLDHMCSQS-UHFFFAOYSA-N
ID: NRFUFSLDHMCSQS-UHFFFAOYSA-N
Comment: Energy1
Num peaks: 22
27.02292652 1.28139802
41.03857658 1.652946487
53.00219107 2.957117139
55.01784114 6.309021154
57.0334912 2.661755906
69.0334912 3.89178216
71.04914126 1.698576563
73.02840582 1.011676076
97.02840582 2.378068567
99.04405588 1.997617298
101.0597059 4.038796324
110.0600403 7.693597396
129.0546206 8.07377332
148.0756904 2.144355427
162.0549549 2.235150518
164.070605 5.961972871
166.086255 8.43677636
178.086255 3.885697475
188.070605 1.336830892
206.0811697 4.264640363
220.0968197 2.048755844
238.1073844 4.29925053

Name: +ve in-silico MS/MS by CFM-ID for NRFUFSLDHMCSQS-UHFFFAOYSA-N
ID: NRFUFSLDHMCSQS-UHFFFAOYSA-N
Comment: Energy2
Num peaks: 21
25.00727645 1.048244381
27.02292652 1.288056453
39.02292652 1.881892966
41.03857658 17.83432388
43.05422664 4.204028049
55.01784114 1.695204253
57.0334912 1.750845489
59.01275576 2.381019201
67.01784114 1.013048305
69.0334912 23.25345802
71.04914126 8.290886793
73.02840582 1.189093284
75.04405588 1.238928803
83.04914126 0.8515588365
85.02840582 1.29484117
97.02840582 1.079841696
99.04405588 2.027101255
101.0597059 3.636075431
108.0443902 1.333174135
110.0600403 1.586976354
129.0546206 1.381264868

Name: +ve in-silico MS/MS by CFM-ID for TWIYEQSZASKGAY-UHFFFAOYSA-N
ID: TWIYEQSZASKGAY-UHFFFAOYSA-N
Comment: Energy0
Num peaks: 11
145.0607686 3.640558073
146.0447842 2.156518939
147.0764186 2.66613587
148.0604342 2.031771588
158.0447842 2.304731352
175.0713333 9.108909934
176.0553488 8.229140758
193.0818979 16.78248289
203.0662479 6.948533085
204.0502635 6.590541894
221.0768126 19.59847318

Name: +ve in-silico MS/MS by CFM-ID for TWIYEQSZASKGAY-UHFFFAOYSA-N
ID: TWIYEQSZASKGAY-UHFFFAOYSA-N
Comment: Energy1
Num peaks: 23
46.02874017 1.916380297
70.02874017 2.898136122
87.05528926 2.406609355
115.0502039 2.496688686
127.0502039 2.236392624
130.0498695 5.965190349
131.0338851 1.551983946
145.0607686 2.545583777
146.0447842 1.864371739
147.0764186 2.019327413
148.0604342 8.437873702
156.0291341 2.358525578
158.0447842 5.312609091
159.0287997 1.571220865
160.0604342 3.152972138
175.0713333 4.515028931
176.0553488 11.30167885
185.0556832 1.662225674
186.0396988 1.518178166
193.0818979 3.867796758
203.0662479 3.753576839
204.0502635 3.940100621
221.0768126 3.216701997

Name: +ve in-silico MS/MS by CFM-ID for TWIYEQSZASKGAY-UHFFFAOYSA-N
ID: TWIYEQSZASKGAY-UHFFFAOYSA-N
Comment: Energy2
Num peaks: 22
28.01817548 1.333549912
29.00219107 4.422544245
46.02874017 3.031121339
59.01275576 1.387104074
71.01275576 2.397572428
73.02840582 2.714216675
119.0338851 3.222456762
127.0502039 3.289025731
128.0342195 1.492759529
130.0498695 11.77491676
131.0338851 4.479627353
132.0655196 1.594914895
133.0495352 1.089741081
143.0451185 1.114959999
145.0607686 6.313992199
146.0447842 5.700365703
147.0764186 6.189857532
148.0604342 7.343567372
158.0447842 2.19642335
160.0604342 3.366642573
175.0713333 2.882788857
176.0553488 2.803470236

Name: +ve in-silico MS/MS by CFM-ID for ZWRWASSMSIPQIB-UHFFFAOYSA-N
ID: ZWRWASSMSIPQIB-UHFFFAOYSA-N
Comment: Energy0
Num peaks: 13
145.0607686 2.996334587
147.0764186 2.465610712
157.0607686 1.960537272
158.0447842 3.200415283
174.0396988 2.042685154
175.0713333 12.18077019
176.0553488 4.716815167
185.0556832 3.546143975
186.0396988 2.094153327
193.0818979 12.85941833
203.0662479 13.12004263
204.0502635 4.129576527
221.0768126 15.75901564

Name: +ve in-silico MS/MS by CFM-ID for ZWRWASSMSIPQIB-UHFFFAOYSA-N
ID: ZWRWASSMSIPQIB-UHFFFAOYSA-N
Comment: Energy1
Num peaks: 22
46.02874017 1.541940488
114.0185694 1.785618002
128.0342195 5.441887598
129.0182351 1.313930864
130.0498695 3.415822546
145.0607686 1.787298216
146.0447842 3.969394129
147.0764186 4.013084141
156.0291341 4.256445701
157.0607686 2.306028689
158.0447842 10.25017299
159.0287997 1.485165074
160.0604342 3.373732047
174.0396988 3.264593304
175.0713333 7.831211362
176.0553488 7.023349319
185.0556832 2.056491413
186.0396988 2.477800564
193.0818979 2.457231776
203.0662479 4.305006106
204.0502635 3.954519305
221.0768126 1.893054456

Name: +ve in-silico MS/MS by CFM-ID for ZWRWASSMSIPQIB-UHFFFAOYSA-N
ID: ZWRWASSMSIPQIB-UHFFFAOYSA-N
Comment: Energy2
Num peaks: 22
29.00219107 3.080947372
41.00219107 2.329688133
46.02874017 1.833858078
59.01275576 3.594592449
114.0185694 4.839260633
115.0502039 1.867810953
116.0342195 4.790636387
119.0451185 5.523437346
128.0342195 3.203815658
129.0182351 0.9856508033
129.0658539 3.399047803
130.0498695 12.80148494
131.0451185 1.34504099
132.0655196 3.145197046
133.0607686 2.377165593
145.0607686 6.702283262
146.0447842 1.85929346
147.0764186 7.287508452
158.0447842 2.97977479
160.0604342 1.72170967
175.0713333 2.372975752
176.0553488 2.250280663

Name: +ve in-silico MS/MS by CFM-ID for MLFGJPIHJMFFLG-UHFFFAOYSA-N
ID: MLFGJPIHJMFFLG-UHFFFAOYSA-N
Comment: Energy0
Num peaks: 11
67.01784114 1.709420042
69.0334912 1.740258952
81.0334912 1.420075775
177.0546206 2.369036235
179.0702706 1.789578006
185.0597059 1.945409339
189.0546206 3.489319159
191.0702706 4.33428796
193.0859207 1.889045699
203.0702706 17.94341838
221.0808353 42.64375993

Name: +ve in-silico MS/MS by CFM-ID for MLFGJPIHJMFFLG-UHFFFAOYSA-N
ID: MLFGJPIHJMFFLG-UHFFFAOYSA-N
Comment: Energy1
Num peaks: 31
39.02292652 1.101236811
41.03857658 1.275323793
49.00727645 1.706424895
51.02292652 1.038015646
55.01784114 1.763705565
65.00219107 4.254240715
67.01784114 4.987719147
69.0334912 2.366374656
89.00219107 1.934894884
91.01784114 1.297893591
93.0334912 2.708245576
95.04914126 2.000033599
117.0334912 1.385317016
119.0491413 1.938183674
139.0389705 6.594522163
141.0546206 1.253589474
151.0389705 1.821197968
153.0546206 1.322874771
159.0440559 2.207132763
161.0597059 1.948866337
165.0546206 1.169795634
173.0597059 0.9875035101
175.0389705 1.584311487
177.0546206 3.11898818
179.0702706 1.118520882
185.0597059 1.082476873
189.0546206 1.648400498
191.0702706 1.386419421
193.0859207 1.535151217
203.0702706 7.595123075
221.0808353 8.491003629

Name: +ve in-silico MS/MS by CFM-ID for MLFGJPIHJMFFLG-UHFFFAOYSA-N
ID: MLFGJPIHJMFFLG-UHFFFAOYSA-N
Comment: Energy2
Num peaks: 31
25.00727645 2.176634883
39.02292652 10.11749084
41.00219107 1.342163283
41.03857658 1.299201679
45.0334912 1.457612795
49.00727645 4.041516014
51.02292652 7.219328364
53.00219107 2.899653349
53.03857658 1.83220907
55.01784114 3.246555909
57.0334912 1.743008192
63.02292652 2.009103974
65.00219107 2.039678003
65.03857658 1.286662369
67.01784114 1.824910014
69.0334912 2.032239439
71.04914126 1.130204916
77.00219107 3.335531841
81.0334912 1.02591428
85.02840582 1.285049291
89.00219107 2.653961
93.0334912 1.150828657
109.0284058 1.698653545
117.0334912 1.391109774
135.0440559 1.356094596
139.0389705 2.420113356
147.0440559 2.09604513
159.0440559 1.033471649
173.0597059 1.767709548
175.0389705 1.055767991
177.0546206 0.9715249633

Name: +ve in-silico MS/MS by CFM-ID for KBBZJZBCYCMQDP-UHFFFAOYSA-N
ID: KBBZJZBCYCMQDP-UHFFFAOYSA-N
Comment: Energy0
Num peaks: 6
46.99499752 4.662544344
49.01064758 3.450113404
74.00589655 3.97383346
171.0698938 5.475884805
188.0964429 3.919030323
216.127743 67.86139329

Name: +ve in-silico MS/MS by CFM-ID for KBBZJZBCYCMQDP-UHFFFAOYSA-N
ID: KBBZJZBCYCMQDP-UHFFFAOYSA-N
Comment: Energy1
Num peaks: 20
29.03857658 6.323485834
46.06512568 1.198978745
46.99499752 2.615938224
49.01064758 1.908886427
61.01064758 9.319731175
89.01679558 2.569549902
96.05562361 1.175310932
116.0276946 1.458302768
140.0930717 1.827976887
142.1087218 1.510285901
144.0589947 5.176454108
146.0746448 1.615972809
159.0698938 1.23022166
168.1243719 10.6694166
170.1400219 1.669912728
171.0698938 2.969603944
172.155672 1.174099915
188.0964429 9.218891719
200.0964429 2.173470092
216.127743 14.65611749

Name: +ve in-silico MS/MS by CFM-ID for KBBZJZBCYCMQDP-UHFFFAOYSA-N
ID: KBBZJZBCYCMQDP-UHFFFAOYSA-N
Comment: Energy2
Num peaks: 20
26.00252542 1.465543856
27.02292652 0.9775249458
29.03857658 4.484844375
43.02907452 1.434520642
46.06512568 5.394306209
46.99499752 13.92680843
49.01064758 1.437341534
58.06512568 0.997493155
61.01064758 1.373154672
71.06037464 1.172668287
71.99024648 4.261667641
74.00589655 26.67522056
76.02154661 2.339712613
78.03719668 2.213122365
89.01679558 2.727399796
101.0167956 2.39687357
116.0276946 3.665319834
118.0433447 1.152815443
144.0589947 1.245596433
146.0746448 1.348223531

Name: +ve in-silico MS/MS by CFM-ID for HNQPJIJQWJTOIX-UHFFFAOYSA-N
ID: HNQPJIJQWJTOIX-UHFFFAOYSA-N
Comment: Energy0
Num peaks: 6
49.01064758 1.942773841
76.02154661 3.994614547
171.0698938 5.708733626
188.0964429 10.92070048
200.0964429 1.608349787
216.127743 67.64459636

Name: +ve in-silico MS/MS by CFM-ID for HNQPJIJQWJTOIX-UHFFFAOYSA-N
ID: HNQPJIJQWJTOIX-UHFFFAOYSA-N
Comment: Energy1
Num peaks: 18
15.02292652 0.9716813512
29.03857658 1.732787844
46.06512568 1.063748208
61.01064758 15.32032831
63.02629764 1.235089394
86.07127368 3.995139301
89.01679558 1.216481989
126.1025738 1.027441864
140.0930717 1.7207552
141.1134728 1.023271884
142.1087218 1.293749702
144.0589947 3.764476916
158.0494927 1.460801138
168.1243719 9.130542743
171.0698938 3.536689834
188.0964429 14.7318306
200.0964429 2.366586696
216.127743 14.56126224

Name: +ve in-silico MS/MS by CFM-ID for HNQPJIJQWJTOIX-UHFFFAOYSA-N
ID: HNQPJIJQWJTOIX-UHFFFAOYSA-N
Comment: Energy2
Num peaks: 22
15.02292652 2.957724362
28.01817548 4.751303158
29.03857658 2.29915648
43.02907452 1.43417769
46.06512568 4.260466257
46.99499752 1.45538973
49.01064758 1.349143128
56.04947561 1.89667514
59.99024648 4.013608057
61.01064758 1.820932365
71.99024648 2.08066825
74.00589655 6.527997052
76.02154661 25.94203539
78.03719668 3.462407292
91.03244564 2.759353965
101.0167956 1.919206877
116.0276946 1.281725173
118.0433447 3.207866646
143.0385936 1.801526072
146.0746448 1.601882222
158.0494927 2.645993395
200.0964429 1.208105548

Name: +ve in-silico MS/MS by CFM-ID for NOHMQIFHZBIPDL-UHFFFAOYSA-N
ID: NOHMQIFHZBIPDL-UHFFFAOYSA-N
Comment: Energy0
Num peaks: 6
157.0647913 2.116832671
175.075356 16.07488025
177.0910061 2.034094601
185.0597059 2.580792716
203.0702706 21.66331223
221.0808353 45.35765951

Name: +ve in-silico MS/MS by CFM-ID for NOHMQIFHZBIPDL-UHFFFAOYSA-N
ID: NOHMQIFHZBIPDL-UHFFFAOYSA-N
Comment: Energy1
Num peaks: 21
55.01784114 1.36199174
57.0334912 1.687948451
103.0542266 2.028415693
117.0334912 1.439685636
119.0491413 1.4232098
135.0440559 4.118136293
145.0647913 4.676629387
147.0440559 2.317852163
147.0804414 1.719337508
149.0597059 1.765063506
157.0647913 2.616754778
161.0597059 1.56959838
173.0597059 5.431553752
175.075356 16.17967483
177.0910061 2.070756512
185.0597059 3.234625098
189.0546206 1.583606672
191.0702706 8.835810002
193.0859207 1.473698174
203.0702706 8.661098518
221.0808353 6.458815507

Name: +ve in-silico MS/MS by CFM-ID for NOHMQIFHZBIPDL-UHFFFAOYSA-N
ID: NOHMQIFHZBIPDL-UHFFFAOYSA-N
Comment: Energy2
Num peaks: 31
39.02292652 1.141077349
49.00727645 1.369883288
65.03857658 1.12683106
75.02292652 1.248794404
77.03857658 1.294200965
87.02292652 2.065964506
89.03857658 1.332760524
91.05422664 4.885578877
103.0542266 7.406213254
105.0698767 2.031920448
115.0542266 5.343051512
117.0334912 1.676646543
117.0698767 4.230476438
119.0491413 2.245491365
131.0491413 5.30756184
135.0440559 1.718005997
141.0334912 0.9799677896
143.0491413 0.979047105
145.0647913 2.358075126
147.0440559 1.646193926
147.0804414 2.126204917
149.0597059 2.351707808
155.0491413 1.196693488
157.0647913 8.182463347
159.0440559 2.855304798
159.0804414 2.862860159
161.0597059 2.826351383
173.0597059 1.446997168
175.075356 3.147925112
185.0597059 1.464033363
203.0702706 0.9737519542

Name: +ve in-silico MS/MS by CFM-ID for QUMJUSNBFFIVHY-UHFFFAOYSA-N
ID: QUMJUSNBFFIVHY-UHFFFAOYSA-N
Comment: Energy0
Num peaks: 6
157.0647913 2.115419929
175.075356 16.12515245
177.0910061 2.041319958
185.0597059 2.589056537
203.0702706 21.7517421
221.0808353 45.4817425

Name: +ve in-silico MS/MS by CFM-ID for QUMJUSNBFFIVHY-UHFFFAOYSA-N
ID: QUMJUSNBFFIVHY-UHFFFAOYSA-N
Comment: Energy1
Num peaks: 18
55.01784114 1.268514463
57.0334912 1.765675704
119.0491413 1.447918924
135.0440559 5.176025095
145.0647913 5.379824852
147.0804414 1.864654578
149.0597059 2.786460116
157.0647913 2.783694076
161.0597059 1.558789524
173.0597059 5.794639133
175.075356 17.34170781
177.0910061 2.233508343
185.0597059 3.368664158
189.0546206 1.638058686
191.0702706 9.176593535
193.0859207 1.454873568
203.0702706 8.993099297
221.0808353 6.676487395

Name: +ve in-silico MS/MS by CFM-ID for QUMJUSNBFFIVHY-UHFFFAOYSA-N
ID: QUMJUSNBFFIVHY-UHFFFAOYSA-N
Comment: Energy2
Num peaks: 24
39.02292652 2.079813509
91.05422664 6.340972303
105.0698767 7.513899714
115.0542266 7.685247707
117.0334912 1.453469618
117.0698767 5.078908257
119.0491413 2.332298175
121.0647913 1.210927438
131.0491413 1.240310969
135.0440559 2.095997615
143.0491413 1.403080251
145.0647913 3.249068253
147.0440559 2.418495197
147.0804414 2.535866917
149.0597059 5.576325497
155.0491413 1.416925246
157.0647913 9.061918628
159.0440559 3.326538913
159.0804414 3.280382542
161.0597059 2.537493502
173.0597059 1.73618254
175.075356 3.669707256
185.0597059 1.64064161
203.0702706 1.134127301

Name: +ve in-silico MS/MS by CFM-ID for AIEYAFUSDJUMLG-UHFFFAOYSA-N
ID: AIEYAFUSDJUMLG-UHFFFAOYSA-N
Comment: Energy0
Num peaks: 6
157.0647913 2.118960398
175.075356 16.06772602
177.0910061 2.032594661
185.0597059 2.581479308
203.0702706 21.65045917
221.0808353 45.31263137

Name: +ve in-silico MS/MS by CFM-ID for AIEYAFUSDJUMLG-UHFFFAOYSA-N
ID: AIEYAFUSDJUMLG-UHFFFAOYSA-N
Comment: Energy1
Num peaks: 21
55.01784114 1.351386079
57.0334912 1.674029006
103.0542266 2.018679637
117.0334912 1.437552279
119.0491413 1.411042545
135.0440559 4.113997895
145.0647913 4.976614174
147.0440559 2.440648805
147.0804414 1.709172363
149.0597059 1.858414032
157.0647913 2.61349266
161.0597059 1.475115964
173.0597059 5.39106866
175.075356 15.96440907
177.0910061 2.051112604
185.0597059 3.213529644
189.0546206 1.374383925
191.0702706 8.746708529
193.0859207 1.405014162
203.0702706 8.574030499
221.0808353 6.366739858

Name: +ve in-silico MS/MS by CFM-ID for AIEYAFUSDJUMLG-UHFFFAOYSA-N
ID: AIEYAFUSDJUMLG-UHFFFAOYSA-N
Comment: Energy2
Num peaks: 29
49.00727645 1.380283182
51.02292652 1.087726117
65.03857658 0.9773590006
75.02292652 1.372130911
77.03857658 1.610340503
91.05422664 5.321756635
103.0542266 7.555376597
105.0698767 2.08114812
115.0542266 6.271020802
117.0334912 1.844535226
117.0698767 4.321674671
119.0491413 2.242461102
131.0491413 5.418489385
135.0440559 2.117413584
141.0334912 1.210580862
143.0491413 1.052932778
145.0647913 2.726222012
147.0440559 2.064381009
147.0804414 2.137859905
149.0597059 2.716560908
155.0491413 1.19977631
157.0647913 8.273863287
159.0440559 2.986179355
159.0804414 2.871337344
161.0597059 2.499787463
173.0597059 1.4563802
175.075356 3.146071108
185.0597059 1.474480251
203.0702706 0.9748531431

Name: +ve in-silico MS/MS by CFM-ID for OUBXTPJOUUTPPI-UHFFFAOYSA-N
ID: OUBXTPJOUUTPPI-UHFFFAOYSA-N
Comment: Energy0
Num peaks: 6
157.0647913 2.112959818
175.075356 16.00104067
177.0910061 2.028893537
185.0597059 2.571263624
203.0702706 21.54817936
221.0808353 45.08670746

Name: +ve in-silico MS/MS by CFM-ID for OUBXTPJOUUTPPI-UHFFFAOYSA-N
ID: OUBXTPJOUUTPPI-UHFFFAOYSA-N
Comment: Energy1
Num peaks: 23
41.03857658 1.989087258
69.0334912 1.091547155
71.04914126 1.589875457
101.0385766 2.146354036
103.0542266 1.830162597
105.0334912 1.326537441
145.0284058 1.385879632
145.0647913 5.092333911
147.0440559 1.64093432
147.0804414 1.730948272
149.0597059 1.530935643
157.0647913 2.623948976
159.0804414 1.096221585
161.0597059 1.986035424
173.0597059 5.134351655
175.075356 15.85711179
177.0910061 2.097186644
185.0597059 3.205926981
189.0546206 1.471787135
191.0702706 9.038906233
193.0859207 1.409240527
203.0702706 8.576690631
221.0808353 6.392891776

Name: +ve in-silico MS/MS by CFM-ID for OUBXTPJOUUTPPI-UHFFFAOYSA-N
ID: OUBXTPJOUUTPPI-UHFFFAOYSA-N
Comment: Energy2
Num peaks: 27
39.02292652 4.133666162
41.03857658 3.618634958
43.05422664 0.9647071156
45.06987671 1.12448298
89.03857658 1.231294999
101.0385766 20.64366715
103.0542266 3.999624405
105.0334912 2.014067773
105.0698767 0.9931361283
107.0491413 0.829206379
117.0698767 4.644702867
131.0491413 2.748528264
135.0440559 0.8395936563
145.0284058 1.818881586
145.0647913 3.012567234
147.0440559 2.13894365
147.0804414 1.938735193
149.0597059 1.546660382
155.0491413 1.017786605
157.0647913 7.359650137
159.0440559 1.655443336
159.0804414 2.686079135
161.0597059 3.164983771
173.0597059 1.161015353
175.075356 2.776389465
185.0597059 1.328243056
203.0702706 0.857932098

Name: +ve in-silico MS/MS by CFM-ID for BBLGUJVGXOXXAK-UHFFFAOYSA-N
ID: BBLGUJVGXOXXAK-UHFFFAOYSA-N
Comment: Energy0
Num peaks: 6
157.0647913 2.126000869
175.075356 16.16457164
177.0910061 2.041294118
185.0597059 2.587280653
203.0702706 21.72954777
221.0808353 45.5139387

Name: +ve in-silico MS/MS by CFM-ID for BBLGUJVGXOXXAK-UHFFFAOYSA-N
ID: BBLGUJVGXOXXAK-UHFFFAOYSA-N
Comment: Energy1
Num peaks: 19
41.03857658 2.231963403
71.04914126 1.893153973
83.01275576 1.736859586
105.0334912 1.519928938
135.0440559 2.802029785
145.0647913 5.393580895
147.0804414 1.917622593
157.0647913 2.879750578
159.0440559 1.571437363
161.0597059 1.788533136
173.0597059 4.57603484
175.075356 17.74509357
177.0910061 2.30686373
185.0597059 3.439133076
189.0546206 2.07910622
191.0702706 9.659697752
193.0859207 1.572996792
203.0702706 9.264390251
221.0808353 6.959721766

Name: +ve in-silico MS/MS by CFM-ID for BBLGUJVGXOXXAK-UHFFFAOYSA-N
ID: BBLGUJVGXOXXAK-UHFFFAOYSA-N
Comment: Energy2
Num peaks: 24
39.02292652 5.737056188
41.03857658 4.754157656
43.05422664 1.166638814
45.06987671 1.280580559
63.02292652 2.29622148
87.02292652 2.337541413
91.05422664 5.964296541
105.0334912 2.51375278
115.0542266 6.237859186
117.0334912 3.784589845
117.0698767 5.034654644
119.0491413 1.165534542
135.0440559 4.536825467
145.0647913 2.831519254
147.0440559 1.264557297
147.0804414 2.540803342
155.0491413 1.467758466
157.0647913 9.141708814
159.0440559 2.914351911
159.0804414 3.27134769
161.0597059 3.413389128
173.0597059 1.224319085
175.075356 3.636629344
185.0597059 1.580559291

Name: +ve in-silico MS/MS by CFM-ID for RQMDFBMBDCZUOG-UHFFFAOYSA-N
ID: RQMDFBMBDCZUOG-UHFFFAOYSA-N
Comment: Energy0
Num peaks: 6
161.0597059 5.15480014
171.0440559 1.84182045
189.0546206 17.04095383
191.0702706 2.223540138
203.0702706 11.15935391
221.0808353 52.39707311

Name: +ve in-silico MS/MS by CFM-ID for RQMDFBMBDCZUOG-UHFFFAOYSA-N
ID: RQMDFBMBDCZUOG-UHFFFAOYSA-N
Comment: Energy1
Num peaks: 16
55.01784114 1.721305294
57.0334912 1.970261647
131.0491413 2.475292209
135.0440559 7.402791986
149.0597059 3.118067401
159.0440559 5.133400229
161.0597059 8.713827996
165.0546206 1.372555728
171.0440559 1.992723176
173.0597059 4.05432544
175.075356 1.792651581
189.0546206 9.705439373
191.0702706 13.68634428
193.0859207 2.99134495
203.0702706 5.462633342
221.0808353 9.290904749

Name: +ve in-silico MS/MS by CFM-ID for RQMDFBMBDCZUOG-UHFFFAOYSA-N
ID: RQMDFBMBDCZUOG-UHFFFAOYSA-N
Comment: Energy2
Num peaks: 25
39.02292652 1.498777302
55.01784114 1.696809951
63.02292652 1.448939547
73.00727645 1.055942538
91.05422664 4.666246491
101.0385766 6.277206991
103.0542266 8.264799494
105.0334912 4.779335745
107.0491413 1.144280434
117.0334912 1.397886876
119.0491413 1.19722471
129.0334912 4.017758205
131.0491413 4.824548345
133.0284058 1.567646038
133.0647913 3.045737964
135.0440559 2.496850716
145.0647913 4.593975401
147.0440559 2.437924067
149.0597059 2.731500735
159.0440559 3.738014603
161.0597059 6.651583523
171.0440559 3.973537583
173.0597059 3.546864431
175.075356 2.275092676
189.0546206 1.50993531

Name: +ve in-silico MS/MS by CFM-ID for XKBHGZFIOSHRRE-UHFFFAOYSA-N
ID: XKBHGZFIOSHRRE-UHFFFAOYSA-N
Comment: Energy0
Num peaks: 6
173.0597059 2.285803395
175.075356 17.1077496
177.0910061 2.220562347
185.0597059 1.5693536
203.0702706 19.1050975
221.0808353 47.98361701

Name: +ve in-silico MS/MS by CFM-ID for XKBHGZFIOSHRRE-UHFFFAOYSA-N
ID: XKBHGZFIOSHRRE-UHFFFAOYSA-N
Comment: Energy1
Num peaks: 17
101.0385766 1.418631873
105.0334912 1.514710837
131.0491413 3.146115458
135.0440559 5.41742649
145.0647913 1.684942003
147.0440559 1.737102449
157.0647913 1.931797181
159.0440559 2.978575599
173.0597059 3.098412964
175.0389705 2.00293844
175.075356 20.70999464
177.0546206 4.474241548
177.0910061 3.060437198
185.0597059 3.191436104
191.0702706 2.484086394
203.0702706 11.94875594
221.0808353 9.754162874

Name: +ve in-silico MS/MS by CFM-ID for XKBHGZFIOSHRRE-UHFFFAOYSA-N
ID: XKBHGZFIOSHRRE-UHFFFAOYSA-N
Comment: Energy2
Num peaks: 28
39.02292652 2.161406862
49.00727645 1.080688297
53.00219107 1.242146264
55.01784114 2.006776395
63.02292652 3.648901248
65.03857658 1.163348586
73.00727645 2.192406241
91.05422664 5.108401175
101.0385766 6.225924164
103.0178411 2.026903689
103.0542266 4.369375761
105.0334912 2.879044281
107.0491413 1.21457716
129.0334912 3.470192854
131.0491413 5.426599388
133.0647913 2.348906674
135.0440559 4.849669403
145.0284058 2.921835094
145.0647913 2.320288162
147.0440559 2.740818994
149.0597059 1.188821906
157.0647913 4.374642486
159.0440559 5.327841062
159.0804414 1.392397988
161.0597059 3.028925288
173.0597059 2.345329767
175.075356 2.46541762
177.0546206 1.021305806

Name: +ve in-silico MS/MS by CFM-ID for HSGZPDUVKTWQRM-UHFFFAOYSA-N
ID: HSGZPDUVKTWQRM-UHFFFAOYSA-N
Comment: Energy0
Num peaks: 6
157.0647913 1.127657643
173.0597059 2.318717429
175.075356 17.06655127
177.0910061 2.214072458
203.0702706 19.68801673
221.0808353 48.09524564

Name: +ve in-silico MS/MS by CFM-ID for HSGZPDUVKTWQRM-UHFFFAOYSA-N
ID: HSGZPDUVKTWQRM-UHFFFAOYSA-N
Comment: Energy1
Num peaks: 20
45.0334912 1.803030906
71.04914126 1.411790397
101.0385766 1.348487412
105.0334912 1.739620436
135.0440559 3.047205917
145.0647913 3.961840214
147.0440559 1.314512675
147.0804414 1.322800107
157.0647913 1.843383412
159.0440559 2.010999796
173.0597059 3.840920859
175.075356 20.68149285
177.0546206 1.367350194
177.0910061 2.964441209
185.0597059 1.846216967
189.0546206 2.073970745
191.0702706 5.249438665
193.0859207 1.339226204
203.0702706 11.68541682
221.0808353 9.495759186

Name: +ve in-silico MS/MS by CFM-ID for HSGZPDUVKTWQRM-UHFFFAOYSA-N
ID: HSGZPDUVKTWQRM-UHFFFAOYSA-N
Comment: Energy2
Num peaks: 31
15.02292652 0.9910185196
39.02292652 1.723310364
41.03857658 1.275464663
55.01784114 1.004041005
57.0334912 1.307528688
63.02292652 2.675722584
65.03857658 1.281413843
73.00727645 2.614427758
75.02292652 1.004934997
91.05422664 5.921124278
101.0385766 7.45415025
103.0542266 5.039630577
105.0334912 4.012101115
107.0491413 1.414067102
109.0647913 0.870572111
117.0334912 2.017003966
119.0491413 1.423433849
131.0491413 1.973943749
135.0440559 4.717889209
145.0284058 1.410597574
145.0647913 3.533612161
147.0440559 1.778828354
147.0804414 1.563875573
149.0597059 1.47045234
157.0647913 5.283232884
159.0440559 3.760506133
159.0804414 1.994890167
161.0597059 3.930700904
173.0597059 2.76583441
175.075356 3.143972537
195.0651853 0.8957140173

Name: +ve in-silico MS/MS by CFM-ID for MTYNLSGDZYCMBR-UHFFFAOYSA-N
ID: MTYNLSGDZYCMBR-UHFFFAOYSA-N
Comment: Energy0
Num peaks: 10
43.01784114 1.836560348
83.01275576 1.510150038
85.02840582 1.639187682
135.0440559 6.641435152
137.0597059 3.565051896
175.0389705 1.601124808
177.0546206 3.416197543
185.0597059 2.3632048
203.0702706 17.68754614
221.0808353 40.17092652

Name: +ve in-silico MS/MS by CFM-ID for MTYNLSGDZYCMBR-UHFFFAOYSA-N
ID: MTYNLSGDZYCMBR-UHFFFAOYSA-N
Comment: Energy1
Num peaks: 27
43.01784114 2.744073889
45.0334912 1.955443994
53.00219107 1.586105206
65.00219107 1.768246938
67.01784114 1.015202324
71.01275576 2.356812638
83.01275576 2.398928374
97.02840582 1.708936665
107.0491413 1.008963424
123.0440559 1.927174986
135.0440559 11.18814004
137.0597059 4.489474985
147.0440559 1.870794016
149.0597059 4.338530343
151.075356 1.743794865
159.0440559 1.548978292
161.0597059 1.052667058
171.0440559 1.163936951
173.0597059 1.615088411
175.0389705 1.300002461
177.0546206 5.704688194
185.0597059 1.526753656
189.0546206 1.850222397
191.0702706 2.627861079
193.0859207 2.109825488
203.0702706 8.038881636
221.0808353 9.52363893

Name: +ve in-silico MS/MS by CFM-ID for MTYNLSGDZYCMBR-UHFFFAOYSA-N
ID: MTYNLSGDZYCMBR-UHFFFAOYSA-N
Comment: Energy2
Num peaks: 31
15.02292652 1.304125644
25.00727645 2.191576088
29.00219107 1.28142717
41.00219107 3.600793524
43.01784114 4.243840427
49.00727645 2.236765992
51.02292652 1.963212084
53.00219107 2.264999038
65.00219107 2.93817645
65.03857658 3.179665294
67.01784114 2.770747695
68.99710569 1.361028895
77.00219107 1.45516834
77.03857658 1.890674771
79.01784114 1.482978598
92.99710569 1.319633703
103.0178411 1.220400312
105.0334912 4.373367342
107.0491413 3.270622928
109.0284058 1.282838874
117.0334912 1.433375786
119.0491413 1.462735743
121.0284058 1.942516744
123.0440559 2.479196614
131.0491413 1.159496749
133.0284058 1.761839012
135.0440559 7.06857832
137.0597059 2.754700066
147.0440559 2.562588314
149.0597059 2.845929668
173.0597059 1.421367068

Name: +ve in-silico MS/MS by CFM-ID for SBDVNGVBUIUJOY-UHFFFAOYSA-N
ID: SBDVNGVBUIUJOY-UHFFFAOYSA-N
Comment: Energy0
Num peaks: 6
53.03857658 1.321329307
55.05422664 2.231106251
202.086255 1.977535169
210.1124698 3.620042827
220.0968197 30.14123343
238.1073844 43.90807406

Name: +ve in-silico MS/MS by CFM-ID for SBDVNGVBUIUJOY-UHFFFAOYSA-N
ID: SBDVNGVBUIUJOY-UHFFFAOYSA-N
Comment: Energy1
Num peaks: 22
51.02292652 2.173635158
53.03857658 1.877624246
55.05422664 4.054150889
57.06987671 1.95972832
67.01784114 1.757615887
71.04914126 1.509523682
73.06479133 1.761386154
113.0597059 1.462817321
164.070605 0.7514603615
174.0913404 0.7311474933
176.070605 0.8146524506
178.086255 1.274563948
188.070605 2.429141889
190.086255 2.488016107
192.1019051 2.303603069
194.0811697 0.7747468536
196.0968197 1.787148347
202.086255 4.007816949
206.0811697 5.466492522
210.1124698 2.540855094
220.0968197 25.41075078
238.1073844 12.84001283

Name: +ve in-silico MS/MS by CFM-ID for SBDVNGVBUIUJOY-UHFFFAOYSA-N
ID: SBDVNGVBUIUJOY-UHFFFAOYSA-N
Comment: Energy2
Num peaks: 31
39.02292652 1.940429736
41.03857658 5.417730118
43.05422664 1.045428755
44.99710569 1.019588593
45.0334912 2.609388867
51.02292652 1.6153705
53.03857658 4.181851978
55.05422664 4.220684963
57.06987671 2.209436169
59.08552677 1.296472625
69.06987671 2.348632187
85.06479133 2.410290838
108.0443902 3.677691947
113.0597059 1.452828215
120.0443902 1.113701101
122.0600403 1.482654682
124.0393049 1.657830113
126.0549549 2.902226513
134.0600403 1.556730612
136.0756904 4.039906659
144.0443902 1.479401722
146.0600403 0.9814341054
148.0756904 4.020341225
150.0549549 1.013993988
150.0913404 0.9001731414
164.070605 2.962635411
166.086255 1.566549162
176.070605 1.368958375
178.086255 1.353039465
190.086255 2.30219098
192.1019051 2.597417785

Name: +ve in-silico MS/MS by CFM-ID for ADTGAIWAVNZGAT-UHFFFAOYSA-N
ID: ADTGAIWAVNZGAT-UHFFFAOYSA-N
Comment: Energy0
Num peaks: 6
15.02292652 0.8866643984
44.04947561 0.8297249098
208.0968197 1.061640092
210.1124698 1.324735856
220.0968197 14.5051236
238.1073844 68.67225216

Name: +ve in-silico MS/MS by CFM-ID for ADTGAIWAVNZGAT-UHFFFAOYSA-N
ID: ADTGAIWAVNZGAT-UHFFFAOYSA-N
Comment: Energy1
Num peaks: 22
53.00219107 1.163557889
55.01784114 1.602151973
98.0600403 0.8137223896
109.0284058 2.318236695
111.0440559 1.118343114
113.0597059 1.04941827
115.075356 0.9797836091
123.0440559 2.059116101
137.0233204 3.315611937
139.0389705 2.229025567
141.0546206 1.206307929
180.0655196 0.9824723342
182.0811697 1.221308327
190.086255 1.9153815
192.1019051 1.725776363
194.1175552 1.122427631
202.086255 1.898690398
206.0811697 2.426822012
208.0968197 7.165995337
210.1124698 7.274016892
220.0968197 12.51311819
238.1073844 24.1136493

Name: +ve in-silico MS/MS by CFM-ID for ADTGAIWAVNZGAT-UHFFFAOYSA-N
ID: ADTGAIWAVNZGAT-UHFFFAOYSA-N
Comment: Energy2
Num peaks: 31
15.02292652 3.222141391
25.00727645 1.026270145
27.02292652 1.281559076
30.03382555 2.332095679
39.02292652 4.019329216
41.03857658 6.667473169
42.03382555 1.923497279
43.01784114 1.215524944
43.05422664 5.53508889
44.04947561 2.901991156
45.06987671 1.160493602
49.00727645 0.9737461715
51.02292652 1.530336085
52.01817548 1.579888974
53.00219107 3.311110346
55.01784114 2.80966241
56.04947561 3.070660533
58.06512568 3.44494752
65.00219107 1.354596837
67.01784114 1.221861282
68.04947561 2.394419028
70.06512568 3.269484247
72.08077574 4.701651348
74.0964258 1.087395568
95.04914126 1.215858777
109.0284058 1.724538163
111.0440559 1.371309478
192.1019051 1.095107015
194.0811697 1.420598758
210.0760843 1.099188005
222.0760843 1.702722439

Name: +ve in-silico MS/MS by CFM-ID for ZZSLJPUXRKJVBH-UHFFFAOYSA-N
ID: ZZSLJPUXRKJVBH-UHFFFAOYSA-N
Comment: Energy0
Num peaks: 6
15.02292652 0.8966637753
44.04947561 0.8393381599
202.086255 0.684238152
208.0968197 0.6918264882
220.0968197 14.62733414
238.1073844 69.76185594

Name: +ve in-silico MS/MS by CFM-ID for ZZSLJPUXRKJVBH-UHFFFAOYSA-N
ID: ZZSLJPUXRKJVBH-UHFFFAOYSA-N
Comment: Energy1
Num peaks: 28
41.03857658 0.794910345
53.00219107 1.037321155
55.01784114 1.266838263
71.01275576 1.134272441
73.02840582 0.7807890348
100.0756904 0.8837257787
109.0284058 1.314059541
111.0440559 0.8337282034
113.0597059 1.1575644
115.075356 1.075614419
123.0440559 1.218754088
137.0233204 3.248961685
139.0389705 1.297660712
164.070605 1.360668151
166.086255 0.8365420939
178.0498695 0.8851023654
180.0655196 1.140980028
182.0811697 1.567839109
190.086255 1.561011162
192.1019051 0.9067865289
194.1175552 0.8567391579
202.086255 2.056693214
206.0811697 1.773669095
208.0968197 5.59857228
210.1124698 2.877642921
220.0968197 14.03316177
222.0760843 0.8002547442
238.1073844 27.72562007

Name: +ve in-silico MS/MS by CFM-ID for ZZSLJPUXRKJVBH-UHFFFAOYSA-N
ID: ZZSLJPUXRKJVBH-UHFFFAOYSA-N
Comment: Energy2
Num peaks: 31
15.02292652 3.095707903
25.00727645 1.195613436
27.02292652 1.275055703
30.03382555 2.240793217
39.02292652 5.031732384
41.03857658 6.634280432
42.03382555 1.848090296
43.05422664 5.56981035
44.04947561 2.787833916
45.06987671 1.11477661
49.00727645 1.077606971
51.02292652 1.614747616
52.01817548 1.676156379
53.00219107 2.40199049
55.01784114 2.673618336
56.04947561 3.437601948
58.06512568 3.769132228
65.00219107 1.063999296
66.03382555 1.103372031
67.01784114 2.703983317
68.04947561 3.808468904
70.06512568 3.766612683
72.08077574 4.656152973
83.01275576 1.324007185
95.04914126 1.200749398
123.0440559 1.018891887
150.0549549 1.111657118
164.070605 1.307069602
166.086255 1.246262481
194.0811697 1.36469501
222.0760843 1.479412781

Name: +ve in-silico MS/MS by CFM-ID for NTIGSUFTWNMBOP-UHFFFAOYSA-N
ID: NTIGSUFTWNMBOP-UHFFFAOYSA-N
Comment: Energy0
Num peaks: 6
15.02292652 0.997453304
44.04947561 1.012229656
44.99710569 1.297662091
70.06512568 0.9946018015
220.0968197 7.331764568
238.1073844 80.48226524

Name: +ve in-silico MS/MS by CFM-ID for NTIGSUFTWNMBOP-UHFFFAOYSA-N
ID: NTIGSUFTWNMBOP-UHFFFAOYSA-N
Comment: Energy1
Num peaks: 21
44.99710569 3.423176663
47.01275576 4.277069358
49.02840582 1.770971028
51.02292652 1.156084618
72.08077574 1.235712895
96.04439023 1.214964147
98.0600403 3.747027088
100.0756904 4.708866952
109.0284058 1.482261231
124.0393049 1.776165187
126.0549549 3.205310602
128.070605 1.301614993
137.0233204 2.347537114
139.0389705 1.251977862
155.0338851 1.710213785
194.1175552 1.293599071
196.0604342 1.403312726
210.1124698 3.033985994
220.0968197 11.6512194
222.0760843 1.145006277
238.1073844 27.43061073

Name: +ve in-silico MS/MS by CFM-ID for NTIGSUFTWNMBOP-UHFFFAOYSA-N
ID: NTIGSUFTWNMBOP-UHFFFAOYSA-N
Comment: Energy2
Num peaks: 25
15.02292652 4.591563231
25.00727645 1.691272644
27.02292652 1.630249482
30.03382555 2.406820129
39.02292652 8.981014019
41.03857658 11.63944144
42.03382555 2.653975282
43.05422664 6.604163552
44.04947561 2.021890042
44.99710569 1.603275813
49.00727645 2.395338902
51.02292652 5.065353522
52.01817548 3.010137804
53.03857658 2.657780254
54.03382555 2.090002997
56.04947561 2.372119793
57.06987671 1.318186474
66.03382555 1.578970342
68.04947561 2.816565485
70.06512568 3.917215181
80.04947561 1.920755451
82.06512568 2.935250627
84.08077574 1.488347988
96.04439023 1.568928134
98.0600403 1.898336194

Name: +ve in-silico MS/MS by CFM-ID for KWVAQELMWAGXKL-UHFFFAOYSA-N
ID: KWVAQELMWAGXKL-UHFFFAOYSA-N
Comment: Energy0
Num peaks: 9
161.0597059 18.45182916
163.0389705 2.234553398
167.0702706 1.753776224
175.075356 3.027021466
177.0910061 2.844773414
189.0546206 7.643227014
191.0702706 2.802051853
203.0702706 5.757208176
221.0808353 35.6570103

Name: +ve in-silico MS/MS by CFM-ID for KWVAQELMWAGXKL-UHFFFAOYSA-N
ID: KWVAQELMWAGXKL-UHFFFAOYSA-N
Comment: Energy1
Num peaks: 24
69.0334912 3.650523918
71.04914126 2.583529916
93.0334912 1.395978893
121.0284058 2.172532588
123.0440559 1.480088231
131.0491413 1.38197926
133.0647913 2.322630733
147.0440559 3.067911383
149.0597059 4.250125786
151.075356 2.019996328
161.0597059 15.89046397
173.0597059 2.238380825
175.0389705 1.614431005
175.075356 2.759518238
177.0546206 3.739176461
177.0910061 3.036811021
179.0702706 1.165008847
189.0546206 3.036414326
191.0702706 1.677384154
193.0495352 1.963953412
193.0859207 6.496290864
203.0702706 3.204454305
205.0495352 2.092756922
221.0808353 7.089734368

Name: +ve in-silico MS/MS by CFM-ID for KWVAQELMWAGXKL-UHFFFAOYSA-N
ID: KWVAQELMWAGXKL-UHFFFAOYSA-N
Comment: Energy2
Num peaks: 31
39.02292652 8.588688975
41.03857658 4.730230108
49.00727645 1.117859337
51.02292652 2.063214043
53.00219107 1.972752877
55.01784114 4.611882925
57.0334912 3.395241644
69.0334912 5.04324318
73.02840582 1.388961126
79.01784114 1.033347394
81.0334912 2.442567485
83.04914126 1.797216166
91.01784114 4.156295489
93.0334912 5.619129541
95.04914126 1.662935591
97.02840582 1.904145473
107.0491413 1.735444229
109.0647913 0.9683626818
119.0127558 1.416501799
119.0491413 3.382868767
121.0284058 3.028868659
135.0440559 1.127681509
145.0647913 1.723406296
147.0440559 1.078210067
149.0597059 0.9931640301
159.0440559 1.065546059
161.0597059 1.303243905
163.0389705 1.794237151
167.0702706 1.05051622
175.0389705 1.213291264
177.0546206 1.701752993

Name: +ve in-silico MS/MS by CFM-ID for LKZGXPMJCWRGTC-UHFFFAOYSA-N
ID: LKZGXPMJCWRGTC-UHFFFAOYSA-N
Comment: Energy0
Num peaks: 6
94.06512568 14.62279433
122.0600403 0.8156723639
163.0600999 2.3582451
220.0968197 1.52603873
238.1073844 19.02089666
256.1179491 51.5490037

Name: +ve in-silico MS/MS by CFM-ID for LKZGXPMJCWRGTC-UHFFFAOYSA-N
ID: LKZGXPMJCWRGTC-UHFFFAOYSA-N
Comment: Energy1
Num peaks: 18
41.00219107 0.9077099431
43.01784114 4.470658981
45.0334912 1.992967806
55.01784114 3.576636274
57.0334912 1.30019776
59.01275576 2.10055725
61.02840582 0.894886227
73.02840582 4.210169931
75.04405588 1.794467178
94.06512568 22.79092845
134.0600403 1.688908467
136.0756904 1.176606092
145.0495352 2.921709867
151.0600999 2.567144817
163.0600999 3.414165052
220.0968197 4.200219644
238.1073844 12.49124154
256.1179491 8.359663144

Name: +ve in-silico MS/MS by CFM-ID for LKZGXPMJCWRGTC-UHFFFAOYSA-N
ID: LKZGXPMJCWRGTC-UHFFFAOYSA-N
Comment: Energy2
Num peaks: 31
29.00219107 1.036786437
41.00219107 1.123420319
43.01784114 4.513591958
45.0334912 2.627100827
56.99710569 1.083397718
59.01275576 2.368413126
61.02840582 1.109384127
63.02292652 1.424427226
65.03857658 2.410394269
67.05422664 2.876121495
73.02840582 0.783932228
75.04405588 1.820419267
79.05422664 0.6930026013
85.02840582 0.7037639574
87.00767038 0.8353009547
87.04405588 0.6301847774
89.02332044 0.8927806424
94.06512568 25.5660937
104.0494756 2.724231663
106.0651257 1.94930698
120.0443902 6.804526475
122.0600403 4.813368609
145.0495352 0.7341089979
146.0600403 0.8757965969
150.0549549 1.032255105
152.070605 0.9138938729
164.070605 0.7643392825
166.086255 1.05521451
196.0968197 0.7840368834
220.0968197 1.516369168
238.1073844 0.7676564408

Name: +ve in-silico MS/MS by CFM-ID for OMJXWVDSIACKNV-UHFFFAOYSA-N
ID: OMJXWVDSIACKNV-UHFFFAOYSA-N
Comment: Energy0
Num peaks: 6
31.01784114 0.6387727993
94.06512568 16.17941752
122.0600403 0.8282283693
145.0495352 2.865816643
220.0968197 10.45530942
238.1073844 63.27556366

Name: +ve in-silico MS/MS by CFM-ID for OMJXWVDSIACKNV-UHFFFAOYSA-N
ID: OMJXWVDSIACKNV-UHFFFAOYSA-N
Comment: Energy1
Num peaks: 9
85.02840582 5.812198611
94.06512568 30.58867001
115.0389705 2.10640004
127.0389705 2.387744765
133.0495352 5.801124291
134.0600403 3.057043003
145.0495352 6.17227043
220.0968197 9.831955984
238.1073844 15.2284585

Name: +ve in-silico MS/MS by CFM-ID for OMJXWVDSIACKNV-UHFFFAOYSA-N
ID: OMJXWVDSIACKNV-UHFFFAOYSA-N
Comment: Energy2
Num peaks: 28
29.00219107 2.107371845
41.00219107 1.357334469
43.01784114 0.8133711757
49.00727645 0.7400472265
51.02292652 1.375305291
53.03857658 1.169969432
59.01275576 0.8744395791
63.02292652 2.975797161
65.03857658 5.1136544
67.05422664 6.496935028
69.0334912 1.05864677
79.05422664 1.79653663
85.02840582 1.778522967
94.02874017 0.6909980652
94.06512568 24.18209876
103.0389705 1.072843721
104.0494756 2.283981475
106.0651257 1.822889512
118.0651257 1.018229493
120.0443902 9.970841805
122.0600403 2.106574664
124.0756904 0.6749001565
127.0389705 3.294701174
134.0600403 0.6971895471
136.0756904 0.7832009098
145.0495352 1.152576781
202.086255 1.680078199
220.0968197 1.309509139

Name: +ve in-silico MS/MS by CFM-ID for PMLCRLCLMRPKHP-UHFFFAOYSA-N
ID: PMLCRLCLMRPKHP-UHFFFAOYSA-N
Comment: Energy0
Num peaks: 10
65.03857658 2.130227753
79.05422664 3.857843267
89.03857658 1.869887585
173.0597059 1.467887696
175.075356 1.810131855
181.0495352 1.986887736
185.0597059 2.608265953
191.0702706 2.153321099
203.0702706 24.45065489
221.0808353 38.32713161

Name: +ve in-silico MS/MS by CFM-ID for PMLCRLCLMRPKHP-UHFFFAOYSA-N
ID: PMLCRLCLMRPKHP-UHFFFAOYSA-N
Comment: Energy1
Num peaks: 29
41.00219107 0.7713891369
43.01784114 1.453547223
53.00219107 1.143683481
65.03857658 10.29193037
79.05422664 1.80530522
89.03857658 4.029498811
91.05422664 1.660522644
95.01275576 0.7431089001
129.0334912 1.259062235
133.0647913 0.8081470226
137.0233204 0.7394521506
143.0491413 1.298645214
145.0647913 1.237079431
159.0804414 0.9680921228
167.0702706 0.7800281861
173.0597059 2.567470782
175.075356 4.181620804
177.0182351 1.323080116
177.0910061 1.238309972
179.0338851 1.341547304
181.0495352 0.7339211544
185.0597059 3.691122289
187.0389705 0.9944341763
189.0546206 0.7381826267
191.0702706 2.986177123
193.0859207 1.747709329
203.0702706 14.63736367
205.0495352 1.977005777
221.0808353 12.90717734

Name: +ve in-silico MS/MS by CFM-ID for PMLCRLCLMRPKHP-UHFFFAOYSA-N
ID: PMLCRLCLMRPKHP-UHFFFAOYSA-N
Comment: Energy2
Num peaks: 27
39.02292652 4.981028472
41.00219107 1.829400727
43.01784114 0.7432178712
49.00727645 3.190111261
51.02292652 0.7829773368
53.00219107 3.581086782
55.01784114 3.928637427
63.02292652 8.08312675
65.00219107 2.366211577
65.03857658 3.877456216
67.01784114 3.663064886
67.05422664 1.004273342
73.00727645 1.589879403
75.02292652 1.211990149
79.05422664 14.66709517
80.99710569 2.141919725
83.01275576 2.182441138
85.02840582 1.701705229
89.03857658 7.519195433
91.05422664 1.800455022
113.0385766 1.198893846
115.0542266 2.75464923
129.0334912 1.11238593
129.0698767 0.788975067
143.0491413 2.307260551
145.0647913 0.7785264378
173.0597059 0.7977709552

Name: +ve in-silico MS/MS by CFM-ID for IZKAGCOTYCMNKL-UHFFFAOYSA-N
ID: IZKAGCOTYCMNKL-UHFFFAOYSA-N
Comment: Energy0
Num peaks: 9
73.02840582 1.561895622
79.05422664 3.341229172
177.0182351 1.660561058
179.0338851 1.945795424
181.0495352 2.76518229
191.0702706 3.338405122
193.0859207 1.463634078
203.0702706 12.41412915
221.0808353 51.57160582

Name: +ve in-silico MS/MS by CFM-ID for IZKAGCOTYCMNKL-UHFFFAOYSA-N
ID: IZKAGCOTYCMNKL-UHFFFAOYSA-N
Comment: Energy1
Num peaks: 29
39.02292652 1.11870386
55.05422664 1.670309121
65.03857658 6.749622625
71.01275576 1.661836648
[truncated: 1,663,025 more chars]
