# Supplementary material for: Ion mobility collision cross-section atlas for known and unknown metabolite annotation in untargeted metabolomics
Source: Nat Commun. 2020 Aug 28;11:4334. doi: 10.1038/s41467-020-18171-8 (PMC7455731; doi:10.1038/s41467-020-18171-8)
Supplement: Supplementary file 8 — Supplementary Data 5 [file 41467_2020_18171_MOESM8_ESM.zip › 01_positive_mode/L0643/cfmid_result.txt]

1 0.28571429 MBAHQQIZBLYWFN-UHFFFAOYSA-N COC1=NC=C(C=C1)C(=O)CCCCC(O)=O
2 0.28571429 RMNWOIJYRGBNPI-UHFFFAOYSA-N COC(=O)C=C(C(=O)OC)C1=CC=C(C)N1C
3 0.24 QULOSAICKOTEON-UHFFFAOYSA-N COC(=O)C1=C(C(=O)OC)C2=C(CCCC2)N1
4 0.24 SMQWFIGPBOSVHA-UHFFFAOYSA-N COC(=O)N1CCC2=CC(OC)=C(OC)C=C12
5 0.24 FGPUFXOHYFCMIN-UHFFFAOYSA-N COC1=C(OC)C=C(C=C1)C(=O)N1CCCO1
6 0.23076923 JIHFRPSFLTXYEP-UHFFFAOYSA-N COC(=O)NC(CC1=CC=CC=C1)C(=O)OC
7 0.21428571 GOVWOKSKFSBNGD-UHFFFAOYSA-N CCOC1=CC(NC(C)=O)=CC=C1C(=O)OC
8 0.21428571 OMDVFTVXPVXANK-UHFFFAOYSA-N COC(=O)C(C)NC(=O)OCC1=CC=CC=C1
9 0.21428571 OKAPCIKPDGQIBI-UHFFFAOYSA-N COC(=O)C(CCC1=CC=NC=C1)C(=O)OC
10 0.21428571 ICEGCJHHFTUNGI-UHFFFAOYSA-N CCOC(=O)C1=CC(C2OCCO2)=C(N)C=C1
11 0.21428571 CLILDYXIYYLXPH-UHFFFAOYSA-N COC(=O)CCNC1=CC=CC=C1C(=O)OC
12 0.21428571 MMLQKGNQOPYPBE-UHFFFAOYSA-N CCOC(=O)C1=C(C)C(C=CC(O)=O)=C(C)N1
13 0.21428571 DUAALEOQNKETTM-UHFFFAOYSA-N CC(=O)C1C(=O)OC2C3CC(C=C3)C2C1=O
14 0.21428571 XSCSFUVUTVKJJC-UHFFFAOYSA-N CCOC(=O)CNC1=CC=CC=C1C(=O)OC
15 0.21428571 AWCBVZIBKIKBQQ-UHFFFAOYSA-N CC(OC(C)=O)OC(=O)NCC1=CC=CC=C1
16 0.21428571 OMDVFTVXPVXANK-UHFFFAOYSA-N COC(=O)C(C)NC(=O)OCC1=CC=CC=C1
17 0.21428571 OMDVFTVXPVXANK-UHFFFAOYSA-N COC(=O)C(C)NC(=O)OCC1=CC=CC=C1
18 0.20689655 YYWRAQDSZDUDFU-UHFFFAOYSA-N Oc1ccc(cc1)OC(C(=O)N1CCCO1)C
19 0.2 IMTYRIPPCSODDH-UHFFFAOYSA-N COC(=O)C(N)CC(=O)OCC1=CC=CC=C1
20 0.2 ICXBKMXYDWPSIY-UHFFFAOYSA-N CC(O)C(O)OC(=O)C(N)CC1=CC(O)=CC=C1
21 0.1875 CGDQPUUIOZLMLO-UHFFFAOYSA-N CCNC1=CC(C(O)=O)=C2OCCCOC2=C1
22 0.18181818 LWSYHFSVQUXZJI-UHFFFAOYSA-N COC(=O)CCNC(=O)OCC1=CC=CC=C1
23 0.17647059 DEYFRTNJEQHKGI-UHFFFAOYSA-N COC(=CC1=C(C(=O)O)C(NCC1)C)C(=O)OC
24 0.16 UMXNPWVGCKPXMU-UHFFFAOYSA-N OC(=O)CCCC1=CNC2=CC=CC(C12O)O
25 0.16 WHVGUIGGHPVHLE-UHFFFAOYSA-N CCOC(=O)C(=N)C1=CC(OC)=C(OC)C=C1
26 0.16 UDTIDFDJMPXOCO-UHFFFAOYSA-N COC(=O)C1NCCC2=CC(O)=C(OC)C=C12
27 0.16 IQMSCTLQIWAFDD-UHFFFAOYSA-N COC(=O)C1=C(C=C(C=C1)N(C)C)C(=O)OC
28 0.16 OAYKONALAFMHSQ-UHFFFAOYSA-N CCOC(=O)C1NCC(O)C2=C1C=CC(O)=C2
29 0.16 TZSHEUDIKQHNKP-UHFFFAOYSA-N CC(C(O)=O)C1=CC2=C(OCCC2=O)C=C1
30 0.16 ONNUJBXNPZTHNE-UHFFFAOYSA-N CCNC1=CC(=CC(=C1)C(=O)OC)C(=O)OC
31 0.16 VUBAXONMGDJLGA-UHFFFAOYSA-N C1COC(O1)C=CC1=CC2=C(OCO2)C=C1
32 0.16 LEFBXQRTFQOKFE-UHFFFAOYSA-N OC(=O)CCCC1=CNC2(C1=CC=CC2O)O
33 0.16 OBCLAQJSSJOSFL-UHFFFAOYSA-N OB(O)C1=CC(=CC=C1)C(=O)NCC1=CC=CC=C1
34 0.16 AAUCAVUVHBOOPF-UHFFFAOYSA-N OB(O)C1=CC=C(C=C1)C(=O)NCC1=CC=CC=C1
35 0.16 RIZGBYIWLBWDNQ-UHFFFAOYSA-N CC1=CC=C(NC(=O)C2=CC=C(C=C2)B(O)O)C=C1
36 0.16 IYVVKNDTHNYAPU-UHFFFAOYSA-N CCOC(=O)C1CC2=CC=CC=C2OC1=O
37 0.16 MEKWCZAUQSRYJM-UHFFFAOYSA-N COC(=O)C1N(C)CC(O)C2=C1C=CC(O)=C2
38 0.16 QQUPAJJZVRUJAE-UHFFFAOYSA-N COC1(C=Cc2c(O1)c(C)ccc2)C(=O)O
39 0.16 CCZJEJMKNHPTNG-UHFFFAOYSA-N CC1=CC=C(NC(=O)C2=CC=CC(=C2)B(O)O)C=C1
40 0.16 YUPJYYHTOTVBEP-UHFFFAOYSA-N COCCNC(=O)C1=CC=C(C=C1)C(=O)OC
41 0.16 WCXUOBYEKIDONL-UHFFFAOYSA-N CC(=O)OCCN1C(=O)C2CC=CCC2C1=O
42 0.16 HWIPKUZJQXCDEP-UHFFFAOYSA-N COC(=O)C=NCC1=CC=C(OC)C=C1OC
43 0.16 KNNRBKJEELZZCP-UHFFFAOYSA-N CCOC(=O)C1=C(C(O)=O)C2=C(CCCC2)N1
44 0.16 GWYSQDHZAURLNI-UHFFFAOYSA-N COC(=O)C1=C2CCCCCN2C(=O)CC1=O
45 0.16 GBLXQGPLNCHUGP-UHFFFAOYSA-N FC1=CC=C(C=CC(=O)NCC2=CC=CC=C2)C=C1
46 0.15384615 NBWZETSFZXFSSM-UHFFFAOYSA-N CCOC1=CC(OC(C)=O)=C(NC(C)=O)C=C1
47 0.15384615 SUDAUWMVRKOWIM-UHFFFAOYSA-N CCOC1=C(NC(C)=O)C=C(C=C1)C(=O)OC
48 0.15384615 WYNOIRRIYZFXLC-UHFFFAOYSA-N COCC(=O)NC1=CC=C(C=C1)C1OCCO1
49 0.14814815 WCLGMNCYFCZZDZ-UHFFFAOYSA-N CCOC(=O)C1=C(C)NC(C)=C1C=CC(O)=O
50 0.14814815 FZRBZUOONAXGAM-UHFFFAOYSA-N COC(=O)C1(O)C=Cc2c(O1)c(C)ccc2
51 0.14814815 TVFIOVJIUUWDCR-UHFFFAOYSA-N CC(=O)NC(COCC1=CC=CC=C1)C(O)=O
52 0.14814815 SFXKFXGSMSFQGP-UHFFFAOYSA-N COC(=O)CCCCC1=CC=C(C=C1)[N+]([O-])=O
53 0.14814815 KRMVXLWZDYZILN-UHFFFAOYSA-N COC(=O)C(Cc1ccc(cc1)O)NC(=O)C
54 0.14814815 RIUFKWHJUHBQAL-UHFFFAOYSA-N CCC(=O)NC(CC1=CC=C(O)C=C1)C(O)=O
55 0.14285714 QFIJQJNGZZITLH-UHFFFAOYSA-N CCC(=O)OC1=CC=C(C=CC(O)=O)C=C1
56 0.14285714 HYWJKPFAIAWVHP-UHFFFAOYSA-N CC(CC(O)=O)NC(=O)OCC1=CC=CC=C1
57 0.14285714 BBCNZVWXUPPGPF-UHFFFAOYSA-N CCOC1=CC=CC=C1NC(=O)OCC1CO1
58 0.14285714 AINBBVVRYVUFOK-UHFFFAOYSA-N COC(=O)C(=O)CC(=O)C1=CC=C(C)C=C1
59 0.14285714 HYWJKPFAIAWVHP-UHFFFAOYSA-N CC(CC(O)=O)NC(=O)OCC1=CC=CC=C1
60 0.14285714 FLJGCEWUYSDKHA-UHFFFAOYSA-N COC(=O)C(=O)CC(=O)C1=CC=CC=C1C
61 0.14285714 UVJQQYMWMAISMQ-UHFFFAOYSA-N CCOC(=O)C(=O)CC(=O)C1=CC=CC=C1
62 0.14285714 HYWJKPFAIAWVHP-UHFFFAOYSA-N CC(CC(O)=O)NC(=O)OCC1=CC=CC=C1
63 0.14285714 NRFUFSLDHMCSQS-UHFFFAOYSA-N COC(=O)CC(C(=O)Nc1ccccc1O)C
64 0.14285714 MVCSJYRFFFDKCX-UHFFFAOYSA-N COC(=O)NCCC[Si](OC)(OC)OC
65 0.14285714 OOGTVJQCWYAGCJ-UHFFFAOYSA-N CC(=O)NC1=CC=C(OCCOC(C)=O)C=C1
66 0.14285714 AINBBVVRYVUFOK-UHFFFAOYSA-N COC(=O)C(=O)CC(=O)C1=CC=C(C)C=C1
67 0.14285714 MMYJEGHNVMUYFO-UHFFFAOYSA-N CC(=O)NC(COC1=CC=C(C)C=C1)C(O)=O
68 0.14285714 MLZMHYGTLUBLFM-UHFFFAOYSA-N COC(=O)NC(COC(C)=O)C1=CC=CC=C1
69 0.14285714 RJJVSTBCEFBWIT-UHFFFAOYSA-N COC(=O)C(O)(CCC(O)=N)C1=CC=CC=C1
70 0.14285714 UVJQQYMWMAISMQ-UHFFFAOYSA-N CCOC(=O)C(=O)CC(=O)C1=CC=CC=C1
71 0.14285714 QKZARGLGKZGWAP-UHFFFAOYSA-N OC(=O)CCC12CCC(=O)CC1=NC(=O)CC2
72 0.13793103 DQUOOKMLOSPCLZ-UHFFFAOYSA-N COC(Cc1ccc(NC(C)=O)cc1)C(O)=O
73 0.13793103 CPTBDTDFRVMHOD-UHFFFAOYSA-N CCCOc1ccc(cc1N)C(=O)OCC=O
74 0.13793103 NLKSODHMIVASSJ-UHFFFAOYSA-N CNC(=O)Oc1c(C)cccc1C1OCCO1
75 0.13793103 WVSKHFLOQRZEFQ-UHFFFAOYSA-N COC(=O)C1=CC=C(N)C(OC2CCOC2)=C1
76 0.13793103 FRADWYUKPQIBED-UHFFFAOYSA-N C=C1CC2(CCC22CC(=C)C(=O)O2)OC1=O
77 0.13793103 IZIKTDXCBPHTRH-UHFFFAOYSA-N CCOC1=CC=C(NC(=O)OCC2CO2)C=C1
78 0.13793103 VOQHQLZKBZTRQY-UHFFFAOYSA-N CC(=O)NC(COC1=CC=CC=C1C)C(O)=O
79 0.13793103 XSWMCCVFWWFVPJ-UHFFFAOYSA-N OC(CCC1=CC(O)=C(O)C=C1)=NCCC=O
80 0.13333333 HAIHOTOFCDNWDA-UHFFFAOYSA-N CCOC(=O)CNC(=O)OCC1=CC=CC=C1
81 0.12903226 DUQCYQRCDMCZDG-UHFFFAOYSA-N CCCOc1cc(N)ccc1C(=O)OCC=O
82 0.125 AMVOQADVNIZKLQ-UHFFFAOYSA-N COC(=C(C(=O)O)OC)C=C1CCNC(C1=O)C
83 0.11764706 BKRMLNMJSANDHQ-UHFFFAOYSA-N NC(CC1=CC=C(OCC(O)CO)C=C1)C(O)=O
84 0.11111111 JHXLYXVJRLXMTH-UHFFFAOYSA-N O=CCC=C(C1CNC(C1CC(=O)O)C(=O)O)C
85 0.1 QPDMNTQYPRWOES-UHFFFAOYSA-N CCOC(=O)C(C)SCCC(=O)OC
86 0.08 BGTLQCFYLTURCB-UHFFFAOYSA-N COC1=C(OC)C=C(C=O)C(OCC#C)=C1
87 0.08 CGPWHCJQHWCRNO-UHFFFAOYSA-N NC1=NC=NC2=C1NC(C=CC1=CC=CC=C1)=N2
88 0.08 HXXJIPQVNPFRRV-UHFFFAOYSA-N Cc1cccc2c1OC(O)(C(=O)O)C(=C2)C
89 0.08 VWOFHJKUCJADOJ-UHFFFAOYSA-N CC1=CC(=CC=C1)\N=C1\CC(N)=NC(=N)N1
90 0.08 VPSOTEYZOPXZJE-UHFFFAOYSA-N CC(=O)C1=C2OC3(C)OOC3(C)C2=CC=C1
91 0.08 VYBFEOATQNOTCW-UHFFFAOYSA-N CC(=O)C1=CC2=C(C=C1)C1(C)OOC1(C)O2
92 0.08 YQKPHQMQYVNIIH-UHFFFAOYSA-N OC(=O)CCCc1c[nH]c2=CC(C(C=c12)O)O
93 0.08 UFXPOJARUUIVHU-UHFFFAOYSA-N CC1=CC(=CC=C1)N=C1CNC(=N)NC1=N
94 0.08 CZXSLFLIQSUVPB-UHFFFAOYSA-N CC1=CC=C(NC2=NC(=N)N=C(N)C2)C=C1
95 0.08 IDJCWNFZCYUTTH-UHFFFAOYSA-N CC(=O)OC1C(OC(C)=O)C2=CC=CC=C12
96 0.08 WPZVHRCLDODCKQ-UHFFFAOYSA-N COC1=CC(=CC(OC)=C1OC)C1=NCCO1
97 0.08 KHOWDUMYRBCHAC-UHFFFAOYSA-N COC(=O)C(NC(=O)C1=CC=CC=C1)C(C)O
98 0.08 WPZVHRCLDODCKQ-UHFFFAOYSA-N COC1=CC(=CC(OC)=C1OC)C1=NCCO1
99 0.08 MJDIWVWPQXHGAJ-UHFFFAOYSA-N CCOC(=O)C1=C(C)C(C(=O)OCC)=C(CO)N1
100 0.08 ZVUQWHQTSBXQFP-UHFFFAOYSA-N COC1=CC(=CC(OC)=C1OC)C(=O)N1CC1
101 0.08 JLJRBZNQSSAFHU-UHFFFAOYSA-N COC(=O)C#CC1=C(OC)C(OC)=CC=C1
102 0.08 NUQSSICZQFRDBB-UHFFFAOYSA-N OCCN1Cc2c(C1=O)cc(c(c2OC)C)O
103 0.08 BKEYDPIYDDXNQY-UHFFFAOYSA-N CCOC(=O)C(C=O)(C=O)C1=CC=CC=C1
104 0.08 SEQGLZZCUQEANX-UHFFFAOYSA-N OC1c2cccc3c2C(C1O)(O)C(O)C=C3
105 0.08 DJHDFMZFVVNZCU-UHFFFAOYSA-N CC(C)(CC(O)=O)CC1=CC=C(C=C1)[N+]([O-])=O
106 0.08 NBTXBAOGAXOKEV-UHFFFAOYSA-N CCOC(=O)C1=C(C)C2=C(O)C=CC=C2O1
107 0.08 ICJJYHNQPTYXOL-UHFFFAOYSA-N OC1C=CC(=C(C1O)c1ccccc1O)O
108 0.08 JQAXANOEMJLZMG-UHFFFAOYSA-N COC1=CC(OC)=C2C(=O)OC(C)=CC2=C1
109 0.08 PLBWFFODNNJIHY-UHFFFAOYSA-N CCOC(=O)C(CO)NC(=O)C1=CC=CC=C1
110 0.08 MALGSGSNCVPZOV-UHFFFAOYSA-N CC1=CC=C(C=C1)C1OCC(C)(CO1)[N+]([O-])=O
111 0.08 HRYUWFCXLADRHB-UHFFFAOYSA-N Oc1ccc(cc1)N=NNc1ccc(cc1)C(=N)N
112 0.08 RDDJYBBYRONTIM-UHFFFAOYSA-N CC1(COC(CC2=CC=CC=C2)OC1)[N+]([O-])=O
113 0.08 IENZXULLOQBQTD-UHFFFAOYSA-N CSC1=NNC(NCC2=CC=CC=C2)=N1
114 0.08 VTGLASAHHQROOY-UHFFFAOYSA-N O=NOCc1ccc(cc1)C(=O)OC(C)(C)C
115 0.08 LBEVBNULNXDPFP-UHFFFAOYSA-N CCOC(=O)C(CC)C1=CC=C(C=C1)[N+]([O-])=O
116 0.08 MPCAOTRSCWFYIJ-UHFFFAOYSA-N CCOC(=O)C1=C(C=C(N)C=C1)C(=O)OCC
117 0.08 DWJONRDMDWSPNS-UHFFFAOYSA-N CN(C(C(=O)O)Cc1ccc(cc1)O)C(=O)C
118 0.08 YIXXSVCHEKAGMZ-UHFFFAOYSA-N CCOC(=O)C(C(=O)OCC)C1=CC=CC=N1
119 0.08 OWVWQBXTKKJQTE-UHFFFAOYSA-N OC1(O)C(=CC=CC1(O)O)c1ccccc1
120 0.08 NLTUVCNZNQAURV-UHFFFAOYSA-N COC(=O)CCc1cc2ccoc2cc1O
121 0.08 MWXMJYGSFAFKCZ-UHFFFAOYSA-N OC1C=C(c2ccccc2)C(=C(C1O)O)O
122 0.08 FGPGUEZCWJZEQB-UHFFFAOYSA-N NC1=NC(NCCC2=CC=CC=C2)=NC=N1
123 0.08 STOSKTSCSSXGEX-UHFFFAOYSA-N COC1=CC(=O)Oc2ccc(OC)c(C)c12
124 0.08 PAPMYQLKLNRZIR-LBPRGKRZSA-N COc1c2OCOc2cc3CCN(C)C(O)c13
125 0.08 ZVGWEOZHGDOMTB-UHFFFAOYSA-N NC1=NC(CCC2=CC=CC=C2)=NC(N)=N1
126 0.08 LRLKZVMLJBNNPE-UHFFFAOYSA-N COC1=CC(C=CC(N)=O)=CC(OC)=C1OC
127 0.08 BQCYBJWAQBWXCT-UHFFFAOYSA-N COC1=C(OC)C=C(NC(=O)CC(C)=O)C=C1
128 0.08 ACBDEYMKVQPVAB-UHFFFAOYSA-N CCOC(=O)C(=CC1=CC=CN1)C(=O)OCC
129 0.08 YUQHRCBBYDARGM-UHFFFAOYSA-N COC1=CC(=O)Oc2c(OC)ccc(C)c12
130 0.08 HDHKCKPOZJSAJR-UHFFFAOYSA-N CC1(C)OC(=O)C(CC#C)(CC#C)C(=O)O1
131 0.08 LLTOPKQGFAAMKH-UHFFFAOYSA-N COC1=CC(=O)Oc2cc(OC)cc(C)c12
132 0.08 DJECVTFEJVBYHR-UHFFFAOYSA-N CON(C)C(=O)C1=CC(OC)=C(OC)C(OC)=C1
133 0.08 GMNLTXGKAXENAT-ZNSALQAWSA-N CC1OC(CC(O)C1O)OC2(CC(O)C=C2)C#N
134 0.08 LRLKZVMLJBNNPE-SNAWJCMRSA-N COc1cc(C=CC(=O)N)cc(OC)c1OC
135 0.08 RYYKKPVXXZJWEG-UHFFFAOYSA-N CC1=CC=CC=C1C1=CN=C2C(N)=NC=NC2=N1
136 0.08 RHBSARBDEDXWOB-UHFFFAOYSA-N COC1=CC=CC=C1C(=O)OCC(=O)N(C)C
137 0.08 ZCMVFWPWSYKLQB-UHFFFAOYSA-N COC1=CC(=O)Oc2cc(C)cc(OC)c12
138 0.08 XGQYMJRTEBDNND-UHFFFAOYSA-N COc1cc2ccoc2cc1C(=O)CCO
139 0.08 YKORDYACRRUFHJ-NMLBEHRDSA-N O[C@H]1CC[C@H]2Oc3cccc(O)c3C(=O)[C@@H]12
140 0.08 VRHDLAUULLXIQN-UHFFFAOYSA-N COC(=O)C1=CC2=C(OC1)C=CC(OC)=C2
141 0.08 STZWLZUMSSQFTO-UHFFFAOYSA-N CC1=NC(N)=NC(NCC2=CC=CC=C2)=N1
142 0.08 YKORDYACRRUFHJ-POZPLHJXSA-N O[C@@H]1CC[C@@H]2Oc3cccc(O)c3C(=O)[C@H]12
143 0.08 LXQHGFYWCMBZNJ-RCOVLWMOSA-N COc1cc(O)cc2C[C@H](N[C@@H](C)c12)C(=O)O
144 0.08 XDUICWHLICONSO-UHFFFAOYSA-N CNCCc1cc2OCOc2c(c1C=O)OC
145 0.08 BOZYJTCKDCTZDN-UHFFFAOYSA-N CN(C)CCc1cc2OCOc2cc1C(=O)O
146 0.08 FSOLDNGKGCUGPC-UHFFFAOYSA-N COC1=C(OC)C=C2CN(CCC2=C1)C(O)=O
147 0.08 INKJDQIQHAAPSX-UHFFFAOYSA-N CSC1=NN=C(N)N1CC1=CC=CC=C1
148 0.08 GNKUPEGMZDPNLE-MRVPVSSYSA-N COc1ccc(CO)n1C2=C(C)C(C)OC2=O
149 0.08 PAPMYQLKLNRZIR-UHFFFAOYSA-N COc1c2c(CCN(C2O)C)cc2c1OCO2
150 0.08 GZXVJNDOIOAVFW-UHFFFAOYSA-N COc1c2CN(C)C(Cc2cc2c1OCO2)O
151 0.08 ZYSKUFOIOJZEIA-UHFFFAOYSA-N COC1(N)CC(=c2c(=C1)c(C)c(oc2=O)C)O
152 0.08 JMYNOIMCRRDPSH-UHFFFAOYSA-N COc1c2CN(C)CCc2c(c2c1OCO2)O
153 0.08 FAXRNZXWESMGEN-UHFFFAOYSA-N CN1C(N)=NN=C1SCC1=CC=CC=C1
154 0.08 ZVAMZIQVCYQBSB-UHFFFAOYSA-N OCN1CCc2c(C1)c(OC)c1c(c2)OCO1
155 0.08 BWYXEHBJIMGDEB-UHFFFAOYSA-N COc1cc2CC(NCc2cc1OC)C(=O)O
156 0.08 PPFAYRZVVNMEOR-UHFFFAOYSA-N COc1cc(O)c2C(=O)C(=C(C)Oc2c1)C
157 0.08 MPLIEPNJUMRJIY-UHFFFAOYSA-N COC1=C2CN(C)CCC32C(C2=C1OCO2)O3
158 0.08 TULHKTPXSRDHEC-UHFFFAOYSA-N COC12OC32CN(C)CCC3=CC2=C1OCO2
159 0.08 KSNVFCJUBJUTPF-UHFFFAOYSA-N CCOC(=O)C1=C(C)OC2=C1C=C(O)C=C2
160 0.08 ZWRLFANATNGWRZ-UHFFFAOYSA-N COc1c2CN(C)COCc2cc2c1OCO2
161 0.08 UREVIVLTLKKKSW-UHFFFAOYSA-N CC1=CC=C(C=C1)C1=CN=C2C(N)=NC=NC2=N1
162 0.08 MZPGVNRYFQINPZ-UHFFFAOYSA-N CC1=CC(=CC=C1)C1=CN=C2C(N)=NC=NC2=N1
163 0.08 CSGNBFCPTIATBJ-UHFFFAOYSA-N CC1=NC2=C(N1)C(OCC1=CC=CC=C1)=NC(N)=N2
164 0.08 OCJKIFTZIZNILV-UHFFFAOYSA-N COc1cc2oc(=O)c(cc2cc1OC)C
165 0.08 AJXDSMMSJBNGMV-UHFFFAOYSA-N CC1=C2N=CN(NC3=CC=C(C)C=C3)C(=O)C2=NN1
166 0.08 RTAHBTGTKHXJQE-UHFFFAOYSA-N COCC(O)C1=CC=C(C=C1)C(F)(F)F
167 0.08 MSUMZAJAXGNAJK-UHFFFAOYSA-N CCOC(=O)C1CNC2=CC(OC)=CC=C2O1
168 0.08 IHSNQUNHINYDDN-UHFFFAOYSA-N OC(=O)CCC(NCC1=CC=CC=C1)C(O)=O
169 0.08 BZDCWOTVJIMLPE-UHFFFAOYSA-N CCOC(=O)C1=CC2=C(C=CO2)C(OC)=C1
170 0.08 PJARQNJKDUFHOZ-UHFFFAOYSA-N CCOC(=O)C1=C(C(=O)OCC)C(N)=CC=C1
171 0.08 FUMIJABWOZOAAU-UHFFFAOYSA-N CCOC(=O)C1=CC(O)=C2C=C(C)OC2=C1
172 0.08 NGZPNATWTWVRHM-UHFFFAOYSA-N CC1=CC=CC=[N+]1CC(=O)C1=CC=C(C=C1)C#N
173 0.08 PEDMGHKJUCZTHB-UHFFFAOYSA-N FC1=CC(OCC2=CC=CC=C2)=CC(F)=C1
174 0.08 KIDQHBXPNBCITQ-UHFFFAOYSA-N CCOC(=O)C1=C(N=CC(C)=C1)C(=O)OCC
175 0.08 VUOADJUQMDBFQP-UHFFFAOYSA-N CN1N=C(SCC2=CC=CC=C2)N=C1N
176 0.08 LJSMFQJNLMAWMB-UHFFFAOYSA-N FC1=CC=C(NC2=CC=CC3=CC=CC=C23)C=C1
177 0.08 OCPCZCANFUBIEX-UHFFFAOYSA-N COC1=C(OC)C=C2C(NCCC2=C1)C(O)=O
178 0.08 WPZVHRCLDODCKQ-UHFFFAOYSA-N COC1=CC(=CC(OC)=C1OC)C1=NCCO1
179 0.08 WKQNVTZNWXTNEN-UHFFFAOYSA-N C[N+]1=C(OC(=N1)C1=CC=CC=C1)C1=CC=CC=C1
180 0.08 MHAXKJMXRLQUSZ-UHFFFAOYSA-N OC(=O)C1=C(CCC1)OC1=CC=CC=C1O
181 0.08 TXZVJPNLFAUXKX-UHFFFAOYSA-N CC1=NC2=C(N)N=CN=C2N1OCC1=CC=CC=C1
182 0.08 XYSLPVXFJXCPJF-UHFFFAOYSA-N COC1=CC2=CC(O)=CC(O)=C2C(OC)=C1
183 0.08 CIOXIFWTLJGCOD-UHFFFAOYSA-N COC1=CC=C(C=C1OC)C1CN(C)C(=O)O1
184 0.08 APZCJIWKNQJTMI-UHFFFAOYSA-N N#CC(C#N)C(CC1=CC=CC=C1)(C#N)C#N
185 0.08 ZSRCJCTVBXBJRQ-UHFFFAOYSA-N CSC1NN=C(N=N1)C1=CC=C(C)C=C1
186 0.08 IZJDDBKEALUKNB-UHFFFAOYSA-N CC(C)NC1=NN=C(N=N1)C1=CC=CC=C1
187 0.08 MOIJEPMLLZADFC-UHFFFAOYSA-N COC(=O)C1=C(OC)C=C(OCC#C)C=C1
188 0.08 HJKUMDDSMXEAAP-UHFFFAOYSA-N CC(OC1=CC=C(O)C=C1)C(=O)OCC#C
189 0.08 DPNFCQZAVGRVSA-UHFFFAOYSA-N COC1=C(OC)C=C(C=C(C=O)C=O)C=C1
190 0.08 QRXDZBZHUOQLGE-UHFFFAOYSA-N CN1C=NC(NOCC2=CC=CC=C2)=C2N=CN=C12
191 0.08 LSIHRLRGUNHHHW-UHFFFAOYSA-N CC1=CC2=C(C=C1)N=C(C=C2)C1=CC=C(F)C=C1
192 0.08 LSIHRLRGUNHHHW-UHFFFAOYSA-N CC1=CC2=C(C=C1)N=C(C=C2)C1=CC=C(F)C=C1
193 0.08 AYUYXNZANLYZLK-UHFFFAOYSA-N CN1C(=O)N=C2C(N=CN2CC2=CC=CC=C2)C1=N
194 0.08 BEFONHIUMKTHKT-UHFFFAOYSA-N COC1=C(O)C=C2C(CC(O)=O)NCCC2=C1
195 0.08 PGNRCUUTOYCHMO-UHFFFAOYSA-N CCOC(=O)C1=NC=CC(C)=C1C(=O)OCC
196 0.08 XCKZEKXOGHWDMQ-UHFFFAOYSA-N CCOC(=O)C1=C(N=C(C)C=C1)C(=O)OCC
197 0.08 KZRPSLLRUDMFLC-UHFFFAOYSA-N CC(O[Si](C)(C)C)(C#N)[Si](C)(C)C
198 0.08 OSDPRBVIIIGHPO-UHFFFAOYSA-N OC1CN(CC1O)C(=O)OCC1=CC=CC=C1
199 0.08 XPUJUPFORKYBCW-UHFFFAOYSA-N CSC1=NC(N)=NN1CC1=CC=CC=C1
200 0.08 DEBVSQIFYZBHKM-UHFFFAOYSA-N S=C(CCC1=CC=CC=C1)NCC1=CC=CC=C1
201 0.08 VQRVPAXIXNQFHI-UHFFFAOYSA-N CCOC(=O)C1=CC(=CC(N)=C1)C(=O)OCC
202 0.08 OCPCZCANFUBIEX-UHFFFAOYSA-N COC1=C(OC)C=C2C(NCCC2=C1)C(O)=O
203 0.08 YEVWGJYXIARGIB-UHFFFAOYSA-N COC1=C(C=C(C=C1)C(O)=O)N1CCOCC1
204 0.08 HJOHWICBMURIRO-UHFFFAOYSA-N OC(=O)CCS(=O)(=O)C1CCCCC1
205 0.08 LNMSGYBBBYSZRA-UHFFFAOYSA-N OC(=O)CCCCCC1=CC=C(C=C1)[N+]([O-])=O
206 0.08 GFYBKCFJFDBJSY-UHFFFAOYSA-N CC1(C)OCC(CO)(CO1)NC(=O)C=C
207 0.08 XCGJIFMDHNLCAJ-UHFFFAOYSA-N COC(OC)C1=CC(=O)OC2=CC=CC=C12
208 0.08 KEFXQTPQVMBKRL-UHFFFAOYSA-N COc1cc2OC3OC=CC3c2c(OC)c1
209 0.08 OYNKLQDQVJWVHG-UHFFFAOYSA-N CC1=NC=C(CCl)N1CC1=CC=CC=C1
210 0.08 DVQYWYSXXWTXBE-UHFFFAOYSA-N COC1=C(C=C(C=C1)N1CCOCC1)C(O)=O
211 0.08 JZGXOINLYSNIPI-UHFFFAOYSA-N CCOC(=O)C1=C(C)C2=C(O1)C=CC(O)=C2
212 0.08 HQIVJFUNDNIKPI-UHFFFAOYSA-N COC(=O)C1=CC2=C(OC1)C=C(OC)C=C2
213 0.08 NTUAHNQWHPQAMB-UHFFFAOYSA-N CC1(C)OC(=O)C(C(=O)O1)C1=CC=CC=C1
214 0.08 WCHPMJJDLVSNCO-UHFFFAOYSA-N COC1=C(OC)C2=C(CNC(C2)C(O)=O)C=C1
215 0.08 MFXXSDGZFUOFGH-UHFFFAOYSA-N CCOC(=O)C1=CC(C)=CC(=N1)C(=O)OCC
216 0.08 IHSNQUNHINYDDN-UHFFFAOYSA-N OC(=O)CCC(NCC1=CC=CC=C1)C(O)=O
217 0.08 ICWDTHDOQULJIR-UHFFFAOYSA-N CCOC(=O)C1=C2CCCN2C(=O)C(C)C1=O
218 0.08 NGCYEUFWQCAXAE-UHFFFAOYSA-N N=C=C(C#N)C(CC1=CC=CC=C1)(C#N)C#N
219 0.08 KQFIBBOLVLBSHN-UHFFFAOYSA-N CCOC(=O)C1=C2CCCCN2C(=O)CC1=O
220 0.08 XGDRRNDRXHJXRR-UHFFFAOYSA-N COCCN(C)C(=O)C1=CC=C(C=C1)C(O)=O
221 0.08 LQFHLUVWYBPHIC-UHFFFAOYSA-N CC1=CC=C(C=C1)N1C(=O)CCC2=C1C=CC(F)=C2
222 0.08 YODMTUGRGNDCQY-UHFFFAOYSA-N CCN1C2=CC=CC=C2SC2=C1C=C(CC)C=C2
223 0.08 SXUSWHUMNDGSIT-UHFFFAOYSA-N CN1C(=O)N(CC2=CC=CC=C2)C2=NC=NC(N)=C12
224 0.08 JNFVBVDNSMLEDA-UHFFFAOYSA-N FC1=CC2=C(C=C1)C(=O)CN(CC1=CC=CC=C1)C2
225 0.08 AQORDLQMODODKO-UHFFFAOYSA-N NC1=C(C#N)C(=CN=C1C1=CC=CC=C1)C#N
226 0.08 IALBPYIIWWKSTF-UHFFFAOYSA-N CC(NC(=S)C1=CC=C(C)C=C1)C1=CC=CC=C1
227 0.08 DKRCTXAXYMTNGO-UHFFFAOYSA-N CN(C)C1=CC=C(C=C1)C(=S)C1=CC=C(C)C=C1
228 0.08 VWKLZXAHNIVPCU-UHFFFAOYSA-N C[SiH](C)OC1=CC=CC=C1N=CC1=CC=CC=C1
229 0.08 VBVNVKDOZKVWGB-UHFFFAOYSA-N COC1=CC(CCN(C)C=O)=CC2=C1OCO2
230 0.08 WKUKBMQCIDCIAI-UHFFFAOYSA-N CC(=O)NCC(O)C1=CC=C(OC(C)=O)C=C1
231 0.08 QVJHGBQEIYPJIQ-UHFFFAOYSA-O CC(C)(C)[PH2+]C(C1=CC=CO1)C1=CC=CO1
232 0.08 QDSRNZVNAZXSNI-UHFFFAOYSA-N CN1NC(=S)N(C)N=C1C1=CC=CC=C1
233 0.08 BILARGJJQJLEKY-UHFFFAOYSA-N CC(O)C1COC(=O)N1OCC1=CC=CC=C1
234 0.08 SWFWEBDRDGZECX-UHFFFAOYSA-N OC(=O)C1(CC1CC1=CC=CC=C1)C(O)=O
235 0.08 OYNRPWSLXQVMMO-UHFFFAOYSA-N CNC1=CC=C(OC)C(=C1)[N+]1=CC=CC=C1
236 0.08 MUEHFSRJKITNRK-UHFFFAOYSA-N CC(=O)NC1=C2N=CN(CC3=CC=CC=C3)C2=NN1
237 0.08 UNFARWVHCPHELM-UHFFFAOYSA-N CC(=O)NC1=NN=C2N(CC3=CC=CC=C3)NC=C12
238 0.08 IALBPYIIWWKSTF-UHFFFAOYSA-N CC(NC(=S)C1=CC=C(C)C=C1)C1=CC=CC=C1
239 0.076923077 PLRSSMHBYNFYIS-UHFFFAOYSA-N COC1=C(C(=O)OC1)C1=CC=C(OC)C=C1
240 0.076923077 JZDCKJYWWVAKOF-UHFFFAOYSA-N CCOC1=CC(NC(=O)CC)=CC2=C1OCO2
241 0.076923077 IQWUCASGTZCNKK-UHFFFAOYSA-N COC1=CC(OC)=C(NC(=O)CC(C)=O)C=C1
242 0.076923077 XUPOFTOETXEMST-UHFFFAOYSA-N CCOC(=O)NC1=CC=C(C=C1)C(=O)OCC
243 0.076923077 ORPRWHSAHRINCN-UHFFFAOYSA-N CN(C)C(=S)SNC(=O)C(C)(C)C
244 0.076923077 VTQLTYNEXQQBOI-UHFFFAOYSA-N O=C(N(C)C)Oc1ccccc1C1OCCO1
245 0.076923077 QOEFBMMCCQGUFW-UHFFFAOYSA-N CC1(C)OC(=O)C2=C(CC=O)C=CC=C2O1
246 0.076923077 UBNYGNLWGDNKQZ-UHFFFAOYSA-N O=C1CC(=O)C(COCC2=CC=CC=C2)O1
247 0.076923077 MQFVHAVMJZSALX-UHFFFAOYSA-N CC(=O)NC1=C(C)C=C(OCC(O)=O)C=C1C
248 0.076923077 ZFELUNTWQDERLR-UHFFFAOYSA-N CCOC(=O)CNC(=O)C1=CC=C(OC)C=C1
249 0.076923077 IVLJDGSFPOBAID-UHFFFAOYSA-N COCCCCC(=O)C1=CC=C(C=C1)[N+]([O-])=O
250 0.076923077 PJFIAKRRJLGWMD-UHFFFAOYSA-N COC1=CC=C(OC)C(NC(=O)CC(C)=O)=C1
251 0.074074074 YMZKCFUJKZDZQL-UHFFFAOYSA-N OC(=O)CC=C(CC1=CC=CC=C1)C(O)=O
252 0.074074074 MIIDVUVEZVKSBX-UHFFFAOYSA-N OC(=O)CCC(CCC(O)=O)C1=CC=NC=C1
253 0.074074074 IIRJJZHHNGABMQ-WPRPVWTQSA-N C[C@H](O)C(=O)N[C@@H](CC1=CC=CC=C1)C(O)=O
254 0.074074074 ZYUBAWABQHWHPM-UHFFFAOYSA-N CC(NC1=CC=C(C=C1)C(C)C(O)=O)C(O)=O
255 0.074074074 JEIBUJVARLKVKS-UHFFFAOYSA-N CC(=Cc1cccc(c1O)C)C(=O)C(=O)O
256 0.074074074 PJXSDTMXNJMFJD-UHFFFAOYSA-N CCC1(COC(OC1)C1=CC=CC=C1)[N+]([O-])=O
257 0.074074074 MFLSDQNYWWUNPW-UHFFFAOYSA-N OCOc1c2CN(C)CCc2cc2c1OCO2
258 0.074074074 BAJHDQGDIOXFJC-UHFFFAOYSA-N CCOC(=O)CC1OC(=O)C2=CC=CC=C12
259 0.074074074 ABMOJCLKJILZJL-UHFFFAOYSA-N CCOC(=O)C1=CC(OC(=O)N(C)C)=CC=C1
260 0.074074074 UJPSTCNECMAYDS-UHFFFAOYSA-N COC1=CC(C2C(=C1)C(=C(C)OC2=O)C)(N)O
261 0.074074074 HIIMEBOPSYIMOU-UHFFFAOYSA-N COC1=CC=CC=C1CC(NC(C)=O)C(O)=O
262 0.074074074 XQKZQSJOWCRFHL-UHFFFAOYSA-N COC(=O)C1=CC=CC=C1NCCCC(O)=O
263 0.074074074 UZNQWNOBZOXHGL-UHFFFAOYSA-N CCOC(=O)N(CC(O)=O)CC1=CC=CC=C1
264 0.074074074 AJAOSPHJXPCXHE-UHFFFAOYSA-N CCOC(=O)C[Si](C)(C)CC(Cl)=C
265 0.074074074 LNWWUUYVKDSSHJ-UHFFFAOYSA-N O=CCCOc1ccc(cc1OC)NC(=O)C
266 0.074074074 BHKULYKFSYZBQR-UHFFFAOYSA-N CCOC(=O)C(=CC1=CC=CC=C1)C(O)=O
267 0.074074074 XGZNTUBWIASUQW-UHFFFAOYSA-N CCOC(=O)C1=C(C)C=C(C(O)=O)C(N)=C1C
268 0.074074074 ASGJCUWGOUFAII-UHFFFAOYSA-N CCOC(=O)CC(=NCC1=CC=CC=C1)C(F)F
269 0.074074074 OOOAIJCHAPYKDA-UHFFFAOYSA-N CCCOC1=CC=C(C=C1)C(=O)NCC(O)=O
270 0.071428571 UWTLRLQKVGPASV-UHFFFAOYSA-N CCCOC(=O)C1=CC=C(OC(=O)NC)C=C1
271 0.071428571 YFZMOQJYTXFOQG-UHFFFAOYSA-N COC(=O)C=COCC(=O)C1=CC=CC=C1
272 0.071428571 YXCPMPAALKOYQA-UHFFFAOYSA-N CCOC1=CC=C(NC(=O)CCC(O)=O)C=C1
273 0.071428571 ODIGIKRIUKFKHP-UHFFFAOYSA-N CC(C)OC(=O)N(OC(C)=O)C1=CC=CC=C1
274 0.071428571 IOHCHAPQGKSYDR-UHFFFAOYSA-N CCOC(=O)C=CC1=CC=CC=C1C(O)=O
275 0.071428571 GYXDZVGSSXSODD-UHFFFAOYSA-N CC(C=O)=CCC1=CC(C=O)=CC(O)=C1O
276 0.071428571 GYXDZVGSSXSODD-KRXBUXKQSA-N CC(=C/Cc1cc(C=O)cc(O)c1O)C=O
277 0.071428571 WJMPFDOUHHAYMH-UHFFFAOYSA-N CC(=O)NC1=CC=C(OCCCC(O)=O)C=C1
278 0.071428571 CKHZVJCAFJJHEB-UHFFFAOYSA-N CC(C)OC(=O)OC1=CC=C(NC(C)=O)C=C1
279 0.071428571 HSBSYNPEDSIYBQ-UHFFFAOYSA-N CCOC1=CC(NC(=O)OCC2CO2)=CC=C1
280 0.071428571 QGEQKVZQPWSOTI-UHFFFAOYSA-N CC(N(C)C(=O)OCC1=CC=CC=C1)C(O)=O
281 0.071428571 YXCPMPAALKOYQA-UHFFFAOYSA-N CCOC1=CC=C(NC(=O)CCC(O)=O)C=C1
282 0.071428571 IUYDCAMRLJCBRH-UHFFFAOYSA-N COC(=O)CCC(O)(C(O)=N)C1=CC=CC=C1
283 0.071428571 JWJQNWSYPNFNCX-UHFFFAOYSA-N CC(C(O)=O)C(=CC1=CC=CC=C1)C(O)=O
284 0.071428571 OAEGVUNKOLVYJB-UHFFFAOYSA-N CNC(=O)Oc1cccc(c1C1OCCO1)C
285 0.071428571 DBUDCFRSSHLWDL-UHFFFAOYSA-N CNC(=O)Oc1ccc(cc1C1OCCO1)C
286 0.071428571 IMRPATPAZNNLJH-UHFFFAOYSA-N CNC(=O)Oc1cc(C)ccc1C1OCCO1
287 0.071428571 BRZXYYOOKCQWKQ-UHFFFAOYSA-N CCOC(=O)C1=CC=C(NCCC(O)=O)C=C1
288 0.071428571 IVNWLXAJTPUMJK-VMPITWQZSA-N COC(=O)C=Cc1ccc(OC(=O)C)cc1
289 0.071428571 AHYLFQRWOBJBTE-UHFFFAOYSA-N CCCOC(=O)OC1=CC=C(NC(C)=O)C=C1
290 0.068965517 YUCNWOKTRWJLGY-QMMMGPOBSA-N C[N+](C)(C)C[C@H](CC([O-])=O)OC(=O)C=C
291 0.068965517 QZRZAHWEEAAEOD-UHFFFAOYSA-N CCOC=CC(=O)C1=CC2=C(OCO2)C=C1
292 0.068965517 BAKCPMOCYMKBLT-UHFFFAOYSA-N COC(=O)CC1CC(=O)OC2=CC=CC=C12
293 0.068965517 HRTRDUZXXPCTOO-UHFFFAOYSA-N CCOC(=O)COC1=CC=C(NC(C)=O)C=C1
294 0.068965517 PCAXLUWCSBXGKT-UHFFFAOYSA-N CCN(CC)C(=O)SCCCCCCl
295 0.068965517 ZWLHBYOUXXNHKX-UHFFFAOYSA-N OC(=O)C1CC(=O)OC1CC1=CC=CC=C1
296 0.068965517 VSZOZYLSHOICAM-UHFFFAOYSA-N CCNC(=O)OC1=CC=CC=C1C1OCCO1
297 0.068965517 QKVCSJBBYNYZNM-UHFFFAOYSA-N CC(C)(NC(=O)OCC1=CC=CC=C1)C(O)=O
298 0.068965517 OGUUXPIFNODROY-UHFFFAOYSA-N CN(C1=CC=CC=C1)P(=O)(N1CC1)N1CC1
299 0.068965517 IIISQTZDBAGFRK-UHFFFAOYSA-N OC(=O)C(=O)CC(=O)CCC1=CC=CC=C1
300 0.068965517 PZFXLGOMVBDAMB-UHFFFAOYSA-N O=COC1=C(C2N(C(C1)CC2)C)C(=O)C(=O)C
301 0.068965517 SKBASSYZBXKFKB-UHFFFAOYSA-N OC(=O)C(=C)CC(=O)OCC1=CC=CC=C1
302 0.068965517 SPYHDUDPYKNJGN-UHFFFAOYSA-N CCOCC(COc1ccc(cc1)NC(=O)O)O
303 0.068965517 VLMYQRVLBILZHA-UHFFFAOYSA-N CCOC(=O)NC1=C(C=C(OC)C=C1)C(C)=O
304 0.068965517 MTYNLSGDZYCMBR-UHFFFAOYSA-N O=CCC(=O)C=Cc1ccc(c(c1)OC)O
305 0.068965517 GKNMRKKWVRAAOW-UHFFFAOYSA-N CC(C)ON(OC(C)=O)C(=O)C1=CC=CC=C1
306 0.068965517 WZFAHVQUOFYFPP-UHFFFAOYSA-N COC(=O)C=C(C)OC(=O)C1=CC=CC=C1
307 0.068965517 KDRDICXUKAKFHC-UHFFFAOYSA-N COC(=O)C(=O)C=Cc1cccc(c1O)C
308 0.068965517 IVEDURRDVCEMGX-UHFFFAOYSA-N COCCNC(=O)C=CC1=C(O)C=C(O)C=C1
309 0.068965517 SZQMTCSQWUYUML-UHFFFAOYSA-N CCC(NC(=O)OCC1=CC=CC=C1)C(O)=O
310 0.066666667 ATCFYQUZTYQTJN-UHFFFAOYSA-N NC(CC(CC1=CC=CC=C1)C(O)=O)C(O)=O
311 0.066666667 YDSJUQJHDFBDSZ-UHFFFAOYSA-N CC(CNC(=O)OCC1=CC=CC=C1)C(O)=O
312 0.066666667 RZGQGSTZCPRLJS-UHFFFAOYSA-N CC(C)(C)OC(=O)C(C(N)C(O)=O)C1=CC=CO1
313 0.066666667 YDSJUQJHDFBDSZ-UHFFFAOYSA-N CC(CNC(=O)OCC1=CC=CC=C1)C(O)=O
314 0.066666667 AENYDSXUJZVDCG-UHFFFAOYSA-N OC(CC(O)=O)C=CC#CC#CC(O)C=C
315 0.066666667 OQWGDDYVTJJPEG-UHFFFAOYSA-N CCOC(=O)CC(=O)NC1=CC=C(OC)C=C1
316 0.066666667 ATCFYQUZTYQTJN-UHFFFAOYSA-N NC(CC(CC1=CC=CC=C1)C(O)=O)C(O)=O
317 0.066666667 BCDGNKDNRWGUJA-UHFFFAOYSA-N CC(C)(C)OC(=O)NCCOC(=O)C=C
318 0.066666667 YDSJUQJHDFBDSZ-UHFFFAOYSA-N CC(CNC(=O)OCC1=CC=CC=C1)C(O)=O
319 0.066666667 ZPXRVQSDHFOXFE-UHFFFAOYSA-N O=CC=CC(C(C(=O)c1ccccc1)O)O
320 0.064516129 BGGHCRNCRWQABU-UHFFFAOYSA-N NC(CCC(=O)OCc1ccccc1)C(O)=O
321 0.064516129 DAXYAVIABWFFFN-UHFFFAOYSA-N COC(=O)C1CC(OC1=O)C1=CC=CC=C1
322 0.064516129 QGVBFVRDDJAWHZ-UHFFFAOYSA-N CCOC(=O)C=CC=CC(=O)C1=CC=CO1
323 0.064516129 WRWMRFSQOQAPBH-UHFFFAOYSA-N N=CNC(C(=O)O)(C(O)O)CCC(=O)O
324 0.064516129 LMCWSNIFQUUBOQ-UHFFFAOYSA-N OCC(C(C(C(C(=O)O)O)NC(=N)N)O)O
325 0.064516129 BGGHCRNCRWQABU-UHFFFAOYSA-N NC(CCC(=O)OCc1ccccc1)C(O)=O
326 0.064516129 AENYDSXUJZVDCG-AQKAQLFCSA-N OC(CC(=O)O)C=CC#CC#CC(O)C=C
327 0.064516129 BGGHCRNCRWQABU-UHFFFAOYSA-N NC(CCC(=O)OCc1ccccc1)C(O)=O
328 0.064516129 WOCBIFVGGRBZBI-UHFFFAOYSA-N CNC(=O)Oc1cccc2c1OC(C2)(C)CO
329 0.064516129 APEPCFIVJSRFRT-OIBJUYFYSA-N O=C1OCC=C1C2CCC=C3C2COC3=O
330 0.064516129 APEPCFIVJSRFRT-XCBNKYQSSA-N O=C1OCC=C1C2CCC=C3C2COC3=O
331 0.064516129 DFYKCOWGIBSJOD-UHFFFAOYSA-N CC1OC(=O)C(CC2=CC=CC=C2)OC1=O
332 0.064516129 BGGHCRNCRWQABU-UHFFFAOYSA-N NC(CCC(=O)OCc1ccccc1)C(O)=O
333 0.064516129 YRNDFXZHIALOFO-UHFFFAOYSA-N CCOC(C(C(=O)O)(Cc1ccc(cc1)O)N)O
334 0.064516129 APEPCFIVJSRFRT-UHFFFAOYSA-N O=C1OCC2C(CCC=C12)C1=CCOC1=O
335 0.064516129 ZNSSSNRXASKYJM-UHFFFAOYSA-N NCCCC(=O)OCC(=O)C1=CC=C(O)C=C1
336 0.064516129 STQMDRQJSNKUAW-UHFFFAOYSA-N OC(=O)CCCNC(=O)OCC1=CC=CC=C1
337 0.0625 RYCNDCRYJFFJKV-UHFFFAOYSA-N OCCCCOC1=CC2=C(NC(=O)OC2)C=C1
338 0.0625 MEIMCBQPLSWAGU-UHFFFAOYSA-N C=CC(CCC1=CC=CC=C1)C(=O)C[N+]#N
339 0.0625 WLVMGKHORSSXQT-UHFFFAOYSA-N O=C1NCC(O1)COC1(O)C=C(C)C=C(C1O)C
340 0.058823529 FLKHVLRENDBIDB-UHFFFAOYSA-N CCCCNC(=O)OCCOC(=O)C=C
341 0.057142857 VKVGPGWOHFRXIG-UHFFFAOYSA-N CCOC(=O)CCSCC(=O)OCC
342 0.057142857 KPTJEIGJHHBFJH-UHFFFAOYSA-N COC(=O)CCCCC(=O)OCCS
343 0.057142857 LCEQKMZEIAPJEU-UHFFFAOYSA-N COC(=O)CSCCC(C)C(=O)OC
344 0.055555556 ASJQUQMFSDXJSV-UHFFFAOYSA-N CON=C(O)NP(=O)(N1CC1)N1CC1
345 0.054054054 NBPPWFBJKVXWAF-UHFFFAOYSA-N NC(=O)N=NCC(O)C(O)C(O)C(O)CO
346 0.054054054 NBPPWFBJKVXWAF-UHFFFAOYSA-N NC(=O)N=NCC(O)C(O)C(O)C(O)CO
347 0.054054054 NBPPWFBJKVXWAF-UHFFFAOYSA-N NC(=O)N=NCC(O)C(O)C(O)C(O)CO
348 0.051282051 VISUAYCNJYJGJZ-UHFFFAOYSA-N CSCCCCOCCC(=O)C(=O)O
349 0 SBDVNGVBUIUJOY-UHFFFAOYSA-N OCc1ccc(n1C1C(=O)OC(C1C)C)C=O
350 0 ADTGAIWAVNZGAT-UHFFFAOYSA-N OC1C=CC2=C(C1O)C1(CCCN1C)OC2=O
351 0 ZZSLJPUXRKJVBH-UHFFFAOYSA-N OC1C=CC2=C(C1O)C(=O)OC12CCCN1C
352 0 NTIGSUFTWNMBOP-UHFFFAOYSA-N CN1CCCC21OC(=O)C1(C2(O)C=CC=C1)O
353 0 KWVAQELMWAGXKL-UHFFFAOYSA-N COC1C=C2OCCC2=C2C1C=CC(=O)O2
354 0 LKZGXPMJCWRGTC-UHFFFAOYSA-N OCC1OC(Nc2ccccc2)C(C(C1O)O)O
355 0 OMJXWVDSIACKNV-UHFFFAOYSA-N OC1C(OC2C(C1OC2)O)Nc1ccccc1
356 0 PMLCRLCLMRPKHP-UHFFFAOYSA-N O=CC1=CC(O)C(C(=C1)C#CC(=C)C)(O)O
357 0 IZKAGCOTYCMNKL-UHFFFAOYSA-N CC(=C)C#CC1=CC(O)(C=O)C(C=C1O)O
358 0 NDABHWZNPSUZPF-UHFFFAOYSA-N O=CC1=CC=C(C(C1O)(O)C#CC(=C)C)O
359 0 SAOYBIQKTDWUOO-UHFFFAOYSA-N OC1=C(C=CCC1O)Oc1ccccc1O
360 0 LVUIKGABPSCNAX-UHFFFAOYSA-N OC1=CCCC(=C1O)Oc1ccccc1O
361 0 GOCIPGKJKQFFLC-UHFFFAOYSA-N OC1=C(C=CCC1)Oc1cccc(c1O)O
362 0 IFNCIWNSQCVTHC-UHFFFAOYSA-N OC1=CC=CC(C1O)Oc1ccccc1O
363 0 KVKQPIDCYSCSQT-UHFFFAOYSA-N OC1=C(CCC=C1)Oc1cccc(c1O)O
364 0 VTJHYVXUKJEISC-UHFFFAOYSA-N OC1C=CC=CC1Oc1cccc(c1O)O
365 0 OUVQSGYLIQWQEC-UHFFFAOYSA-N OC(=O)CC1=CC=CC2=CC=CC(C12O)O
366 0 RBGATNFJNWWGJF-UHFFFAOYSA-N OC(=O)CC1=CC=CC2(C1=CC=CC2O)O
367 0 JDWOINGZZAGDSM-UHFFFAOYSA-N OC(=O)Cc1cccc2=CC(C(C=c12)O)O
368 0 PQDZUEABWAVZTN-UHFFFAOYSA-N O=CC(=O)c1c(CC(=O)O)cc(cc1C)C
369 0 ZRABPSLMDPXECM-UHFFFAOYSA-N CCOc1ccc(cc1)NC(C(C(=O)O)(O)C)O
370 0 RVBUHKHDWGKXEP-UHFFFAOYSA-N O=C(C(=O)O)NCC(C(=O)O)(C(O)C)N
371 0 PVBPOJMBKHXRLH-UHFFFAOYSA-N CC1=CC(=O)C2=C(C1=O)C(O)C(C=C2)(C)O
372 0 BMHBSZMBTRHPIG-UHFFFAOYSA-N COC(=O)C(C(C=O)(O)C)C1CCCN1
373 0 JAPNVSVIDDGYMT-UHFFFAOYSA-N O=C(Cc1ccc(cc1)O)NCCCC(=O)O
374 0 JTOVYVFNYALECC-UHFFFAOYSA-N CCC(C(=O)O)NC(=O)Cc1ccc(cc1)O
375 0 UIRBBLZLALRWNW-UHFFFAOYSA-N OC1C(=CC2=C(C1O)C(=O)C=C(C2=O)C)C
376 0 ORMUSYBZBDPIAE-UHFFFAOYSA-N CC1=CC2(C(C=C1)(O)C(=O)C=C(C2=O)C)O
377 0 CRCRFSFQDWOHOI-UHFFFAOYSA-N CC1CC(=O)C2=C(O)C3C(C=C2O1)OC=C3
378 0 CNPGAIGNBLOGAS-UHFFFAOYSA-N OCC(C(=O)O)(CCNC(=O)C(=O)O)N
379 0 BJYHGDFPWKODRB-UHFFFAOYSA-N O=CC1Cc2c(C1(O)CC(=O)O)cccc2
380 0 FWWPUAYCZSGJEO-UHFFFAOYSA-N OC(=O)CC(C1Cc2c(C1=O)cccc2)O
381 0 SRHLRNDSEMMHSK-UHFFFAOYSA-N COc1c(OC)cc2c(c1C)oc(=O)cc2
382 0 YFZHKWLMRCAUPV-UHFFFAOYSA-N COc1cc2oc(=O)ccc2c(c1OC)C
383 0 RWVNKCOSWFCTHS-UHFFFAOYSA-N NC/C(=N/C(C(=O)O)COCC(=O)O)/O
384 0 DCOZBORHNYMSSY-UHFFFAOYSA-N NC/C(=N/C(C(=O)O)CCOC(=O)O)/O
385 0 UHISTZIXJRJNSF-UHFFFAOYSA-N NCO/C(=N/C(C(=O)O)CCC(=O)O)/O
386 0 AOOHUZUYQZIDCL-UHFFFAOYSA-N OC1=CC(C(C=C1)(O)c1ccc(cc1)O)O
387 0 FYNRWDYHAGEDME-UHFFFAOYSA-N Oc1ccc(cc1)C1=CC(C(C=C1)(O)O)O
388 0 BAXKENXUNJDHEU-UHFFFAOYSA-N NC1CC=C(C(=N1)N)N=Nc1ccccc1
389 0 MYHVKUVNOYMXBL-UHFFFAOYSA-N Nc1ccc(c(n1)N)N=NC1CC=CC=C1
390 0 BJWCAEFLTCYRAW-UHFFFAOYSA-N NC1NC(=CC=C1N=Nc1ccccc1)N
391 0 FKMUTKKNAQPPQL-UHFFFAOYSA-N Nc1ccc(c(n1)N)NNc1ccccc1
392 0 JPDWVKWXAZZPEU-FOCLMDBBSA-N NC1=NC(=CCC1/N=N/c1ccccc1)N
393 0 PFKMNVFOUVWYCO-UHFFFAOYSA-N Nc1ccc(c(n1)N)N=NC1=CCCC=C1
394 0 BNPAHCSTUVVHNK-UHFFFAOYSA-N Nc1nc(N)ccc1N=NC1=CC=CCC1
395 0 CUZVSNBCDOPWJY-UHFFFAOYSA-N CCc1coc2c(c1=O)c(O)cc(c2C)O
396 0 RQOFXFAVYUQAPE-UHFFFAOYSA-N CCc1coc2c(c1=O)c(O)c(c(c2)O)C
397 0 KVEWMLMHHDUVRM-UHFFFAOYSA-N COc1cc(O)cc2c1c(=O)c(co2)CC
398 0 BXTIWCMGROMRTH-UHFFFAOYSA-N O=CCCNc1nc(SC)nc(n1)NC(C)C
399 0 CRCIHGGZGGATGM-UHFFFAOYSA-N CCCC(CC(=O)NC1CCOC1=O)O
400 0 KKXLYNUVQDSMMB-UHFFFAOYSA-N OC(=O)CC1=CC=CC2(C1(O)C=CC=C2)O
401 0 XYNSFPRIUNZBFD-UHFFFAOYSA-N OC(=O)CC1(O)C(O)C=Cc2c1cccc2
402 0 ZLAXGNOYCQMECS-UHFFFAOYSA-N OC(=O)CC1=CC(O)C(c2c1cccc2)O
403 0 YQVZMPSRZPMJBY-UHFFFAOYSA-N OC(=O)Cc1cccc2c1C=CC(C2O)O
404 0 TZUQOADXHCMGKJ-UHFFFAOYSA-N OC(=O)Cc1cccc2c1C(O)C(C=C2)O
405 0 JSLJYPBLQISIRW-UHFFFAOYSA-N ONC/C(=N/C(C(=O)O)CCC(=O)O)/O
406 0 KBQINTCRMYBHCJ-UHFFFAOYSA-N OCSCCCCCCC(=O)C(=O)O
407 0 FYWQOONRNDIHBH-UHFFFAOYSA-N CSC(CCCCCC(=O)C(=O)O)O
408 0 ODXDYTTZFZGEBF-UHFFFAOYSA-N CSCC(CCCCC(=O)C(=O)O)O
409 0 WTIPYUIEGMQHAB-UHFFFAOYSA-N CSCCC(CCCC(=O)C(=O)O)O
410 0 DVEUKUORKHGULF-UHFFFAOYSA-N CSCCCC(CCC(=O)C(=O)O)O
411 0 QGHGMPABGPDGCU-UHFFFAOYSA-N CSCCCCC(CC(=O)C(=O)O)O
412 0 JLWZXMHPBLDJFU-UHFFFAOYSA-N CSCCCCCC(C(=O)C(=O)O)O
413 0 WIRMRLJDJQCDGK-UHFFFAOYSA-N CSCOCCCCCC(=O)C(=O)O
414 0 VLDJMXACUIMPPA-UHFFFAOYSA-N CSCCOCCCCC(=O)C(=O)O
415 0 BAKDSUDLFZJALO-UHFFFAOYSA-N CSCCCOCCCC(=O)C(=O)O
416 0 XAMBLWLRERBMOP-UHFFFAOYSA-N CSCCCCCOCC(=O)C(=O)O
417 0 HWEGYKLEIFRREH-UHFFFAOYSA-N CSCCCCCCOC(=O)C(=O)O
418 0 VVHKETQTOWSPFP-UHFFFAOYSA-N CSCCCCCCC(=O)OC(=O)O
419 0 BSRQBEZLPFXRSW-UHFFFAOYSA-N CN(CCOC(=O)COc1ccc(c(c1)O)O)C
420 0 HKUWZGIXOSUJLV-UHFFFAOYSA-N OC(=O)CC(C(=O)O)NCC(C(=O)O)N
421 0 HPYJWMYLRKYFSZ-UHFFFAOYSA-N CN1C(CC(=O)OC)CCC1CC(=O)O
422 0 VKUYUMODBOTVPA-UHFFFAOYSA-N COC(=O)C(C1CCC(N1C)C)C(=O)O
423 0 SHKDEIVNDSVUOF-UHFFFAOYSA-N OC1=C(C)C(=O)c2c(C1O)c(C)ccc2O
424 0 FKESQDYZLHYVIY-UHFFFAOYSA-N CC1=C(O)C(=O)c2c(C1O)c(O)ccc2C
425 0 QQTWAUDRZYKFRD-UHFFFAOYSA-N CC(/C(=N/C(C(C(=O)O)O)C(=O)O)/O)N
426 0 WVJFKWUWFQCFKA-UHFFFAOYSA-N OC1=CCC(C2=C1C(=O)C(=C(C2=O)O)C)C
427 0 BVJGGYPQQNOPCB-UHFFFAOYSA-N CC1=CCC(C2=C1C(=O)C(=C(C2=O)C)O)O
428 0 HCVZTWYUYQWGLS-UHFFFAOYSA-N CC1=CC=C(C2C1C(=O)C(=C(C2=O)C)O)O
429 0 YOHLNQHSDFWSOT-UHFFFAOYSA-N CC1C(O)C(=O)c2c(C1=O)c(O)ccc2C
430 0 YISXPEABMNZGQQ-UHFFFAOYSA-N O=CC(=O)OC1CC2CCC(C1C(=O)OC)N2C
431 0 XMOPUPORDJWKPY-UHFFFAOYSA-N CC(/C(=N/C(C(=O)O)COC(=O)O)/O)N
432 0 HTPGNILVBKZUDR-UHFFFAOYSA-N ONC(/C(=N/C(C(=O)O)CC(=O)O)/O)C
433 0 GOBLFDUXOVJDLK-UHFFFAOYSA-N CC1=NC2C(=CC=C3C2N=C(N3C)N)N=C1
434 0 HIOIEMOFDYSLAY-UHFFFAOYSA-N CC1=NC2=c3nc(n(c3=CCC2N=C1)C)N
435 0 MFQFLXZONJSTRM-UHFFFAOYSA-N CC1C=Nc2c(N1)c1nc(n(c1cc2)C)N
436 0 SKWSKIUPZPOTHC-UHFFFAOYSA-N NC1=NC2=c3nc(C)cnc3=CCC2N1C
437 0 HOMNWXGIPKDGQP-UHFFFAOYSA-N NC1Nc2c(N1C)ccc1c2nc(C)cn1
438 0 BBMPLINGQRQJOI-UHFFFAOYSA-N CC1=Nc2c(NC1)ccc1c2nc(n1C)N
439 0 ZKHBNEMZFAOAMN-UHFFFAOYSA-N CCC1(CC)C(=O)NCC(C1O)C(=O)O
440 0 BVNMCIDXJYSUOW-UHFFFAOYSA-N CC(=O)Oc1ccc2c(c1)OC(=O)CC2C
441 0 IHRVQAGAQFUSHL-UHFFFAOYSA-N CC(=O)OC1=Cc2c(CC1)c(C)cc(=O)o2
442 0 MZUDILSFUCBTBR-UHFFFAOYSA-N CC(=O)OC1C=Cc2c(C1)oc(=O)cc2C
443 0 YQZMGRYKONNAIC-UHFFFAOYSA-N CC(=O)OC1=CC2C(C=C1)C(=CC(=O)O2)C
444 0 UZUXPPQKMBWNHB-UHFFFAOYSA-N CC(=C)C1Oc2c(C1)cc(c(c2)O)C(=O)O
445 0 WFTFPKJRAZMYBI-UHFFFAOYSA-N N=CNC(C(=O)O)CC(C(=O)O)C(O)O
446 0 RAYPDZNURLDQNU-UHFFFAOYSA-N CNC(=O)OC1=CC=CC2(C1(O)OC(C2)(C)C)O
447 0 KIVXPCDXMLKJFW-UHFFFAOYSA-N CNC(=O)OC1(O)C(O)C=CC2=C1OC(C2)(C)C
448 0 XAJLQKFGSSTEFH-UHFFFAOYSA-N CNC(=O)OC1=CC(O)C(C2=C1OC(C2)(C)C)O
449 0 LKGRGXFWKWYQDE-UHFFFAOYSA-N CNC(=O)Oc1ccc(c2c1OC(C2)(C)C)O
450 0 IZAGSXDJDGAZQJ-UHFFFAOYSA-N CNC(=O)Oc1cc(O)cc2c1OC(C2)(C)C
451 0 OTUSKWZEKZRPGI-UHFFFAOYSA-N CNC(=O)Oc1c(O)ccc2c1OC(C2)(C)C
452 0 KOSJTCHIQRJJLQ-UHFFFAOYSA-N OCNC(=O)Oc1cccc2c1OC(C2)(C)C
453 0 QLWHUTWDHDMOOC-UHFFFAOYSA-N CNCc1c(CC=O)cc2c(c1OC)OCO2
454 0 XFTNVFQNXCZGJI-UHFFFAOYSA-N COC1(O)C2=C(OCO2)C=C2C1(O)CN(C)CC2
455 0 WVSIOAIEPJNVQV-UHFFFAOYSA-N COC1=C2CN(C)CCC2(C(C2=C1OCO2)O)O
456 0 QNFVCVXIYDZXRS-UHFFFAOYSA-N COC1=C2CN(C)CCC2=CC2(C1(O)OCO2)O
457 0 WXIAEQCTLGPQCD-UHFFFAOYSA-N COc1c2CN(C)CC(c2cc2c1OCO2)O
458 0 SQCMTWJXRJOUAC-UHFFFAOYSA-N COc1c2CN(C)CCc2cc2c1OC(O2)O
459 0 JDVKREFZNRQKJH-UHFFFAOYSA-N COC1=C2CN(C)CCC2=CC23C1(OCO3)O2
460 0 ZIMLHLFWQIZQGE-UHFFFAOYSA-N CCCC=C1OC(=O)c2c1c(O)ccc2O
461 0 MBYHYCQUGHLEBF-UHFFFAOYSA-N CCCC=C1OC(=O)c2c1cc(O)cc2O
462 0 ZQSVIYROSKRQMZ-UHFFFAOYSA-N CCCC=C1OC(=O)c2c1ccc(c2O)O
463 0 HXFAODFQCYBVKY-UHFFFAOYSA-N CCCC(=C1OC(=O)c2c1cccc2O)O
464 0 FFFJUYPDXVVOGC-UXBLZVDNSA-N CCC(/C=C\1/OC(=O)c2c1cccc2O)O
465 0 VWWYHIMRUZUPLL-UHFFFAOYSA-N CC(CC=C1OC(=O)c2c1cccc2O)O
466 0 VSDKAPAIYYSZDS-UHFFFAOYSA-N OCCCC=C1OC(=O)c2c1cccc2O
467 0 MDRNLUQDMOWCQY-UHFFFAOYSA-N CCCC=C1OC(=O)C2=C(C=CC3C12O3)O
468 0 MBZNBQBVMAXAAF-UHFFFAOYSA-N CCCC=C1OC(=O)C23C1=CC=CC3(O2)O
469 0 FIYKQOLJVQVZDA-UHFFFAOYSA-N CCCC1OC21OC(=O)c1c2cccc1O
470 0 WFIIEVKBBXIHNS-UHFFFAOYSA-N CCCC=C1OC(=O)C2=C(C3C(C=C12)O3)O
471 0 HQZGIHIJCRZCFI-UHFFFAOYSA-N CCOCC=C1OC(=O)c2c1cccc2O
472 0 YBMJTJLCWUHDGI-UHFFFAOYSA-N CNC(=O)OC12OC1C=CC1=C2OC(C1)(C)C
473 0 NVJMQBQTLOWBGW-UHFFFAOYSA-N CNC(=O)OC1=CC2OC2C2=C1OC(C2)(C)C
474 0 OWBWDPWHHHJSGF-UHFFFAOYSA-N CNC(=O)OC1=CC=CC23C1(OC(C3)(C)C)O2
475 0 SOZALUODUMHXIV-UHFFFAOYSA-N CC1(O)CNC(C1C(=O)OC)CCC=O
476 0 SPDYFOGSRRIBDN-UHFFFAOYSA-N COC(=O)C1C(=O)CCCNCC1(C)O
477 0 IGWVUKYLLWUBCQ-UHFFFAOYSA-N COC(=O)C1C2C(O)CCN2CC1(C)O
478 0 XCSAUHNBFFEEBA-UHFFFAOYSA-N COC(=O)C1C2CCCN2C(C1(C)O)O
479 0 HIVVAIRXXNMKLM-UHFFFAOYSA-N COC(=O)C1C2CCC(N2CC1(C)O)O
480 0 MEZALGJJGJZICC-UHFFFAOYSA-N COC(=O)C1C2CC(CN2CC1(C)O)O
481 0 JOUXGHUSKHQZJO-UHFFFAOYSA-N COC(=O)C1C2CCCN2CC1(O)CO
482 0 BFMDMBHKRQAKSJ-UHFFFAOYSA-N OCOC(=O)C1C2CCCN2CC1(C)O
483 0 AMOPDGMUGBLUND-UHFFFAOYSA-N COC(=O)C1C2COCCN2CC1(C)O
484 0 RRIWLHQURFTEGG-UHFFFAOYSA-N COC(=O)C1C2CCOCN2CC1(C)O
485 0 FBBJLJAQSSXKID-UHFFFAOYSA-N OC(=O)c1cc2C=CC(Oc2cc1O)(C)C
486 0 LGHUAZWCXTYNNJ-UHFFFAOYSA-N CC(=C)C1Oc2c(C1O)cc(cc2)C(=O)O
487 0 YRQAFGMYOSIMEE-UHFFFAOYSA-N O=C(N(O)C)Oc1cccc2c1OC(C2)(C)C
488 0 GQJYFNDIXOUUTK-UHFFFAOYSA-N COC1=C2CCOC2=CC2C1C=CC(=O)O2
489 0 YYQGOKBWSGKPOE-UHFFFAOYSA-N OCc1ccc2c1cocc2COC(=O)C
490 0 YJLFLVDJAAHRSR-UHFFFAOYSA-N O=CC1=CC=C2C1COC=C2COC(=O)C
491 0 PXDUQGKUNXFGLO-UHFFFAOYSA-N O=CC1CC=C2C1=COC=C2COC(=O)C
492 0 IWEAVUIBHMDJCL-UHFFFAOYSA-N O=CC1=CCC2C1=COC=C2COC(=O)C
493 0 DOBVTIJOKHULDK-UHFFFAOYSA-N O=CC1=CC=C2C1=COCC2COC(=O)C
494 0 VQPFEJKCILQIMC-UHFFFAOYSA-N NC(=N)Nc1nc2cc(C)ccc2c(n1)C
495 0 KOFRWWGDFLOBQZ-UHFFFAOYSA-N CNC1CCC(=O)CC(C1C(=O)OC)O
496 0 ZHCNEKBWIPVANZ-UHFFFAOYSA-N CNC1CCC(=O)C(C(C1)O)C(=O)OC
497 0 IAVKNWXURWBWPG-UHFFFAOYSA-N COC(=O)C1C2CCC(N2C)C(C1O)O
498 0 JTQZREBXQADWMS-UHFFFAOYSA-N COC(=O)C1C(O)CC2N(C1C(O)C2)C
499 0 JTJAPUBAGWATEZ-UHFFFAOYSA-N COC(=O)C1C(O)CC2N(C1CC2O)C
500 0 AUDSLHJLHCNFLL-UHFFFAOYSA-N OCN1C2CCC1C(C(C2)O)C(=O)OC
501 0 BALFTWYAHVAVKA-UHFFFAOYSA-N OCOC(=O)C1C(O)CC2N(C1CC2)C
502 0 DYXAFKUPBVENHM-UHFFFAOYSA-N COC(=O)C1C(O)CC2N(C1COC2)C
503 0 HYCBSXSTLYKIQW-UHFFFAOYSA-N COC(=O)C1(O)C(O)CC2N(C1CC2)C
504 0 HRUASHPCEMXOMR-UHFFFAOYSA-N COc1ccc(cc1)CC(C(=O)O)NC(=O)C
505 0 SNJUHDQJZHMCLQ-UHFFFAOYSA-N CC(=CC(C1=CC(=O)C=CC1=O)C(=O)O)C
506 0 KCUWWIBYLQOJKL-UHFFFAOYSA-N CC(=O)NC(C(=O)O)Cc1ccc(cc1C)O
507 0 SOBMWBQDQUXAAO-UHFFFAOYSA-N CC(=O)NC(C(=O)O)Cc1ccc(c(c1)C)O
508 0 HIBXURTYNMNTIV-UHFFFAOYSA-N COc1cc(O)c2c(c1)cc(c(c2O)O)C
509 0 DHSLYLLMKDVKCC-UHFFFAOYSA-N OC1=CC(C(C(=C1)c1ccccc1)O)(O)O
510 0 UKIGAUALFUXVCG-UHFFFAOYSA-N OC1C=CC=C(C1O)c1cc(O)cc(c1)O
511 0 DGVXSXHVFXYMKV-UHFFFAOYSA-N OC1=CC(=CC(C1O)(O)O)c1ccccc1
512 0 VVSWEFHHICOBPI-UHFFFAOYSA-N OC1C=CC(=CC1O)c1cc(O)cc(c1)O
513 0 ARJSSWHSEGVJAX-UHFFFAOYSA-N OC1C=CC=C(C1(O)O)c1ccccc1O
514 0 NYMWQBIREWWCNF-UHFFFAOYSA-N COC(=O)C1(O)C2CCCN2CC1(C)O
515 0 YSNTZPNRGUUAPO-UHFFFAOYSA-N COC1=CC(c2c1cc(O)cc2)(O)C(=O)C
516 0 YLHGZUJKMROESW-UHFFFAOYSA-N COc1ccc2c(c1)C(=CC2(O)C(=O)C)O
517 0 KPDREWDIOFZBAC-UHFFFAOYSA-N CC(C1=CC(N)C(C(C1O)O)C(=O)O)C
518 0 KDOQIOXRTGZRQN-UHFFFAOYSA-N OC(=O)C1=CCC(C(C1O)O)(N)C(C)C
519 0 PMHWHMPEEVACQW-UHFFFAOYSA-N N#CN\C(NC1=CN=CC=C1)=N/C1=CC=CC=C1
520 0 NJBMWPWDGBWPJO-UHFFFAOYSA-N CC(=C)C\N=C(/NC#N)NC1=CN=CC=C1
521 0 AMLJKGIHHITBDS-UHFFFAOYSA-N S=C1N=CNC2=C1N=CN2C1CCCC1
522 0 FJTDLZAMFPCHCY-UHFFFAOYSA-N N(C1=NN=NN1C1=CC=CC=C1)C1=CC=CC=C1
523 0 WPRRXTIOQNEYAH-UHFFFAOYSA-N COC1=C2OC=C(C(C)=O)C2=C(OC)C=C1
524 0 NJYJDKKWBOFQLS-UHFFFAOYSA-N COC1=C(OC)C2=C(C=C1)C(=CO2)C(C)=O
525 0 ALIIDDHRSSHZEV-UHFFFAOYSA-N COC1=CC(=CC(OC)=C1OC)C(=O)NCCO
526 0 RPHUDSZKQLPODJ-UHFFFAOYSA-N N#CN\C(NC1=CC=CC=C1)=N/C1=CC=NC=C1
527 0 GERAAQRTSQGECN-UHFFFAOYSA-N CCOC(=O)CCC(C)([N+]([O-])=O)[N+]([O-])=O
528 0 QOLYDISDVWIKFN-UHFFFAOYSA-N CCN(CC)C(=S)SC(=O)N(C)C
529 0 BHOCVNZZUJWSOU-UHFFFAOYSA-N C1CCC(C1)SC1=NC=NC2=C1NC=N2
530 0 JVRLQKAEXKGVIA-UHFFFAOYSA-N CNNC1=NC(=CN=N1)C1=CC=C(C)C=C1
531 0 RFZWBUUMFOZYDG-UHFFFAOYSA-N CNC(=O)OC1=CC=CC=C1C1OCCCO1
532 0 UFCZYGOJPCRTPW-UHFFFAOYSA-N COC1=C2OC(C)=CC(=O)C2=C(OC)C=C1
533 0 AVXYQXCOTAFKQF-UHFFFAOYSA-N COC(=O)CCC1(CCCCC1)[N+]([O-])=O
534 0 RNNIVTRDSWWKQM-UHFFFAOYSA-N CC(C)(C)NP1(=S)OCC(C)(C)CO1
535 0 NIHZKOVNUAYDRG-UHFFFAOYSA-N CSC1=CC=C(C=C1)B1OCCNCCO1
536 0 WKVDXWGXJFMLAU-UHFFFAOYSA-N COc1cc(cc(OC)c1OC)C(=O)OCCN
537 0 RYARWDWHGLZRDH-UHFFFAOYSA-N CN1C2=CC=CC=C2C2=C1C1=NN=C(C)N1N=C2
538 0 RBTBRTFLJPUNAT-UHFFFAOYSA-N C[n+]1ccc(cc1)-c1ncc(o1)-c1ccccc1
539 0 PQRFAYUCTLLEGK-UHFFFAOYSA-N [N-]=[N+]=NC1=CC=CC2=NC3=CC=CC=C3C=C12
540 0 ZIISEQSNBHMYAB-UHFFFAOYSA-N [N-]=[N+]=NC1=CC2=CC3=CC=CC=C3N=C2C=C1
541 0 PSKJVABQWREEDF-UHFFFAOYSA-N CC1(C)COC(OC1)C1=CC=CC=C1[N+]([O-])=O
542 0 PNHJTLDBYZVCGW-UHFFFAOYSA-N CN1C=C2C(C=CC=C2NC2=NCCN2)=N1
543 0 WLGYBMOWSCRIBD-UHFFFAOYSA-N CCCN(CCC)C1OC(=CC(=O)C1=O)C(O)=O
544 0 ADVUVZSEPXOJRZ-UHFFFAOYSA-N COCC1=NN=C2N=C(C=NN12)C1=CC=C(C)C=C1
545 0 JZWIHVYDENUJHO-UHFFFAOYSA-N CCCCOC(=O)C1=CC=CC=C1OC(N)=O
546 0 XRASENOEGZOBPY-UHFFFAOYSA-N CN(C)CC1c2ccccc2Sc2ccccc12
547 0 JOCHIKNGJVVXBL-UHFFFAOYSA-N NC1=NC(C2=CC=CC=C2)=C(CCO)C2=NC=NN12
548 0 VGRYXLSBNPLSQR-UHFFFAOYSA-N C[N+](C)(C)CC(=O)N=NCC1=CC=C(O1)[N+]([O-])=O
549 0 SNUFJJHIHYYTGX-UHFFFAOYSA-N CSC1=NC(NCC=C)=NC(NCC=C)=N1
550 0 DGSDSNFYFZZPLY-UHFFFAOYSA-N NC1=NC(=NC(N)=N1)C1=CC=CC2=CC=CC=C12
551 0 PNCFJLFSAGRIMJ-UHFFFAOYSA-N CC(=O)C1C(C(O)=O)C(C(C)=O)=C(C)N=C1C
552 0 ZFPAUOWGJWOJBF-UHFFFAOYSA-N CCN(CC)C(=S)SCCC(N)=O
553 0 ZENGWAYQFNGIDW-UHFFFAOYSA-N CCOC(=O)CSCC(C)C(=O)OC
554 0 QZSNNLGSVONIEG-UHFFFAOYSA-N CC1(COC2(CCCCC2)OC1)[N+]([O-])=O
555 0 HQYPQYPNUGRPSM-UHFFFAOYSA-N CCCCCSC(CC(O)=O)C(O)=O
556 0 OPTWCGBPFYHUBZ-UHFFFAOYSA-N CCC(C)COC(=O)C1=CC=C(C=C1)[N+]([O-])=O
557 0 SOQGPZIOLCAUJJ-UHFFFAOYSA-N N#CC(N=NC1=CC=C2C=CC=CC2=C1)C#N
558 0 IASJUTNOXFGCJB-UHFFFAOYSA-N NC1=C2N=CN(C3CCCC=C3)C2=NC=N1
559 0 XLTASQGIWFMNJU-UHFFFAOYSA-N CC1=CC=C(C=C1)N1N=NN=C1C1=CN=CC=C1
560 0 FRSALURJHLOYCY-UHFFFAOYSA-N COC1=CC=C(CC2CC(=O)OC2=O)C=C1
561 0 VMRWBQDKXGUSOY-UHFFFAOYSA-N CCC(C)(C)OC(=O)C1=CC=C(C=C1)[N+]([O-])=O
562 0 RDWMLSHSWHGYNU-UHFFFAOYSA-N CCCCN1C=NC2=C1N=C(N)N=C2SC
563 0 YJQAIOCELGPLSE-UHFFFAOYSA-N CC(C)C(O)C(F)C(=O)C(=O)OC(C)=O
564 0 FSETUSRKOSOTEQ-UHFFFAOYSA-N CC1(C)COC(OC1)C1=CC(=CC=C1)[N+]([O-])=O
565 0 HIPHUMAUBJLFBN-UHFFFAOYSA-N O=P(N1CC1)(N1CC1)N1CCCCC1
566 0 FAJMEWKZJREKSK-UHFFFAOYSA-N ClC1=CC=C(NC2(CCCC2)C#N)C=C1
567 0 QACOOJQHEYNJEN-UHFFFAOYSA-N CC1NCCC(CC(O)=O)C1CC(O)=O
568 0 VETBGERVVVSAHP-UHFFFAOYSA-N CCN1N=NC2=C(NCC(O)=O)N=C(N)N=C12
569 0 IZKKOZOZZHDZQL-UHFFFAOYSA-N ClC1=CC=CC=C1NC1(CCCC1)C#N
570 0 HRHXURLOJRZDNK-UHFFFAOYSA-N FC1=C2C=CC=C3C4=CC=CC=C4C(C=C1)=C23
571 0 HPLVTKYRGZZXJF-UHFFFAOYSA-N COC(=O)C(=CC1=CC=CC=C1)C(=O)OC
572 0 XRINOGNHRUFHNH-UHFFFAOYSA-N COC(=O)C1=C(O)C=C(C=C1)N(CCO)CCO
573 0 BEAXGMKHMBYWPW-UHFFFAOYSA-N CC1=NC=C(CC(O)=O)C2=C1OC(C)(C)OC2
574 0 KWVVGNXOBNXFMU-UHFFFAOYSA-N O=C(CC1CC(=O)NC(=O)C1)C1CCCC1=O
575 0 DPNYMLBYAUOGDP-UHFFFAOYSA-N CC(=O)OC1C(CC2=CC=CC=C12)OC=O
576 0 XUUXKHXLMLVJJP-UHFFFAOYSA-N OC(=O)C1(CCC1C1=CC=CC=C1)C(O)=O
577 0 VBXBWNMNOLJOHB-UHFFFAOYSA-N CCOC1(CS(=O)(=O)C1C=C)OCC
578 0 KPCXPWQRKNQBMW-UHFFFAOYSA-N C1=CC=C2N3N=NC4=CC=CC=C4C3=NC2=C1
579 0 WDFBLFTVCQEYEB-UHFFFAOYSA-N OC(=O)C1CCC(C(O)=O)C2=CC=CC=C12
580 0 WCEZHNWCTGFEQD-UHFFFAOYSA-N COC1=CC=C(C=C1)C(CC(C)=O)C[N+]([O-])=O
581 0 RUHLKMKXLBTQDY-UHFFFAOYSA-N CC(C)CC(=O)C1C(=O)NC(=O)C=C1C(C)=O
582 0 HTLKTTLPQFAJJP-UHFFFAOYSA-N FC(F)OC1=CC=C(C=C1)C(=O)N1CCCCC1
583 0 CBEDBWJXDUZRNX-UHFFFAOYSA-N CC(C)(N)COC(=O)C1=CC=CC=C1C(O)=O
584 0 JWMLXOAEVWDZHW-UHFFFAOYSA-N CSCC1OC2OC(C)(C)OC2C1O
585 0 GBHUTWQTQFIBLS-UHFFFAOYSA-N COC(=O)C1CC(=O)C2=CC=C(OC)C=C12
586 0 RHPFDRMFEKJHED-UHFFFAOYSA-N OC(=O)C1(CC(C1)C1=CC=CC=C1)C(O)=O
587 0 HOEKWXIIQMHCRS-UHFFFAOYSA-N [H]C12CC([H])(C3CC(=CC13)C(O)=O)C(=C2)C(O)=O
588 0 OPJADAOABCOMIC-UHFFFAOYSA-N COC1=CC=C(C=C1)C1CC(=O)OC(=O)C1
589 0 NUEBUZGZTDFPMP-UHFFFAOYSA-N COC1=NC(=CN=N1)C1=CN=NC(OC)=N1
590 0 RBKXSYDXKBHAEJ-UHFFFAOYSA-N CN(C)C1=NC(=CC(N)=N1)C1=CC=NC=C1
591 0 KACSDKZPDSNNEH-UHFFFAOYSA-N NC1=NN=NN1C1=CC=CC=C1C1=CC=CC=C1
592 0 XDQUEBRKTYOYJS-UHFFFAOYSA-N CCC1=CC=C(C=C1)N1C=NC2=C1NC(N)=NC2=O
593 0 KZJGIWTXVZBFPI-UHFFFAOYSA-N NC1=NC(=O)C2=C(N1)N(CCC1=CC=CC=C1)C=N2
594 0 HPEVCWMJJBRAEV-UHFFFAOYSA-N CC(C)CCC1=C(C)N=C(NC(C)=O)N=C1Cl
595 0 REFMTLIXGKZVDF-UHFFFAOYSA-N [H]C12CCC([H])(C1)C1C2C(=O)N(C(C)C(O)=O)C1=O
596 0 WBUJYHZGTZHBBY-UHFFFAOYSA-N CC1=CN=C2C(N)=NC(=NC2=N1)C1=CC=CC=C1
597 0 AUOGLYJUPXTXMK-UHFFFAOYSA-N CCOC(=O)C12CC(C)OC1(NC(=O)C=C2)OC
598 0 MIYBWVMUKYDWKK-UHFFFAOYSA-N CC(C)(C)[Si](C)(C)OC(=O)NCCCl
599 0 JBECPEULNKZWMZ-UHFFFAOYSA-N CCCCCC1=NC(C)(OO1)C(=O)OC
600 0 DSEHSGBGXJJFHU-UHFFFAOYSA-N COC1=CC=C(C=C1)C1OC(C)=CC(=O)O1
601 0 XBLCATCJOGTPRS-UHFFFAOYSA-N CC1=C(C2CO2)C(=O)C(C)=C(C2CO2)C1=O
602 0 XWIKXTYVBBYFCH-UHFFFAOYSA-N CC1=C(C2=CC=C(N)C=C2)C(N)=NC(N)=N1
603 0 IIKJNMLPKYETEY-UHFFFAOYSA-N [H]C12COC([H])(O1)C1OC(OC21)C1=CC=CC=C1
604 0 HAJKSSXETOYKCH-UHFFFAOYSA-N NC1=CC2=NC3=C(C=CC(=C3)C#N)N=C2C=C1
605 0 AMVMHQODMGEQGU-UHFFFAOYSA-N CC(=O)C1CC(C)(CCC1(C)O)[N+]([O-])=O
606 0 JMMWYYWURSMBFU-UHFFFAOYSA-N CN(C)C(\N)=N\C1=NC=NC2=CC=CC=C12
607 0 DQXJXWHNSVKMAT-UHFFFAOYSA-N CC(C)(C)OC(=O)CC1=CC=C(C=C1)[N+]([O-])=O
608 0 GRRNXEVVNQAKKP-UHFFFAOYSA-N COC1=CC=C2CC(CC(=O)C2=C1)C(O)=O
609 0 CCQQSWGQEBMHHL-UHFFFAOYSA-N NC1=NC=C(CNC2=CC=CC=C2)C(N)=N1
610 0 SXCMZYVXJUJIDJ-UHFFFAOYSA-N CCOC(=O)C1=CC2=C(O1)C(OC)=CC=C2
611 0 CFFCMHHEKDWKGF-UHFFFAOYSA-N CCCCOC(=O)CCCNC(=O)C(F)(F)F
612 0 BSUUFNRTDLFAEB-UHFFFAOYSA-N CC(C)=CCSC1=NC=NC2=C1NC=N2
613 0 OKBJGMCNFJRTJG-UHFFFAOYSA-N CC(C)(C)COC(=O)C1=CC=C(C=C1)[N+]([O-])=O
614 0 ACXGDYTVQAXJHI-UHFFFAOYSA-N COC(=O)C1(CC1)NC(=O)OC(C)(C)C
615 0 CPOQZWDLPWEJET-UHFFFAOYSA-N COC1=C(OC(=O)C(C)=C)C=CC(C=O)=C1
616 0 YSIJXBPCNIAXEQ-UHFFFAOYSA-N CN(C)C=CC1=NN=NN1C1=CC=CC=C1
617 0 YXMQIJAHYGYTAQ-UHFFFAOYSA-N CCC1(OC(=O)CC(=O)O1)C1=CC=CC=C1
618 0 RNCDNDUTGFYJQM-UHFFFAOYSA-N CC1=CC=C(O1)C(=O)N1CCCCC1C(O)=O
619 0 MECGQVNRUPNHJT-UHFFFAOYSA-N CCC(C)OC(=O)CCN(C)C(=O)C(F)(F)F
620 0 JNMMVOUZYLQNKB-UHFFFAOYSA-N CCC(C)OC(=O)C(CC)NC(=O)C(F)(F)F
621 0 WMNLFMGSPJGZEL-UHFFFAOYSA-N C[Si]1(C)C[Si](C)(C)O[Si](C)(C)O1
622 0 NTADZSZNVASNHI-UHFFFAOYSA-N CCOC1=CC2=C(OC(C)=C2C(O)=O)C=C1
623 0 QDNWHYOIWPSPEH-UHFFFAOYSA-N CCOC1=C(OCC)C=C(C=C[N+]([O-])=O)C=C1
624 0 RLYKRTXCPRRQST-UHFFFAOYSA-N NNC1=C2C3=C(CCCC3)SC2=NC=N1
625 0 ZHAOJSWBZLZTFK-UHFFFAOYSA-N COC1=C(OC(=O)C2CC2)C=CC(C=O)=C1
626 0 TYFVHGAGTYKGHD-UHFFFAOYSA-N CC(C)(C)OC(=O)NC1=CC2=C(OCO2)C=C1
627 0 STWJKIOLMNHFIK-UHFFFAOYSA-N COC1=CC=CC=C1CNC1=NC=NC2=C1NC=N2
628 0 NAXHDZDREUYJPN-UHFFFAOYSA-N COC1=CC=CC=C1NC(=O)CCCC(O)=O
629 0 SBEHOQVAOUNCSL-UHFFFAOYSA-N N#CC1=CC=C(C=C1)C1=NC2=C(N1)C=CC=N2
630 0 JLFVTVWYTKYYPS-UHFFFAOYSA-N COC1=CC=CC(CNC2=NC=NC3=C2NC=N3)=C1
631 0 YDKJMFDJOJQCSO-UHFFFAOYSA-N CC(C)OC1=CC=C(C=C1)C(=O)NCC(O)=O
632 0 JLNLTNUUQJYWGN-UHFFFAOYSA-N CCCN1C(N=NC1=S)C1=CC=NC=C1
633 0 UYNIFEHCVCVYGH-UHFFFAOYSA-N CC(C)N1C(N=NC1=S)C1=CC=NC=C1
634 0 BFKGHSXQYBELBN-UHFFFAOYSA-N CCCCCOC(=O)C1=CC=C(C=C1)[N+]([O-])=O
635 0 HRMRQBJUFWFQLX-UHFFFAOYSA-N CC(C)(C)OC(=O)N1CCC(C1)C(O)=O
636 0 ROVVUKFHORPDSM-UHFFFAOYSA-N CC(C)(C)OC(=O)NC1(CCC1)C(O)=O
637 0 LWKMTSRRGUVABD-UHFFFAOYSA-N CC(C)(C)OC(=O)N1CCOC(C1)C=O
638 0 LWKMTSRRGUVABD-UHFFFAOYSA-N CC(C)(C)OC(=O)N1CCOC(C1)C=O
639 0 MECBRMAYAIRLRB-UHFFFAOYSA-N CC1=CC(=O)OC2=C1C=CC(OCCO)=C2
640 0 SYHRVDWFARMITH-UHFFFAOYSA-N NN1C(=N)C(C#N)C2=C(CCCC2)C1=S
641 0 UTGKVWWQUXHNRC-UHFFFAOYSA-N FC1=CC=CC=C1C(=O)NC1=CC2=C(CCC2)C=C1
642 0 OBCOUMMVQFTMLX-UHFFFAOYSA-N CCOC(=O)C(=O)NC1=CC=C(OCC)C=C1
643 0 IKHSNXWZOWZOBC-UHFFFAOYSA-N OC(=O)CCCNC(=O)COC1=CC=CC=C1
644 0 AXZGQTXCRLLNIN-UHFFFAOYSA-N NC(=O)C1=C(N)N(N=C1)C1=CC=C(F)C=C1
645 0 BUPDPLXLAKNJMI-UHFFFAOYSA-N CC(C)(C)OC(=O)NC(CC=C)C(O)=O
646 0 ZJDBQMWMDZEONW-UHFFFAOYSA-N CC(C)(C)OC(=O)NC1=CC=C(C=C1)C(O)=O
647 0 BUPDPLXLAKNJMI-UHFFFAOYSA-N CC(C)(C)OC(=O)NC(CC=C)C(O)=O
648 0 CKPUMDIQROCRDB-UHFFFAOYSA-N CC(=O)C(C(C)=O)C1=CC=CC=C1C(O)=O
649 0 NTIWANHPRXTWCF-UHFFFAOYSA-N CC(C)(C)OC(=O)NC(CC(O)=O)C1=CC=CO1
650 0 PHAYITCIRICDCI-UHFFFAOYSA-N [H]C12OC3(CN(C(C)C)C(=O)C3C1C(O)=O)C=C2
651 0 OBZQEORKTFGMFT-UHFFFAOYSA-N NNC(=O)CC1=NC(=NO1)C1=NC=CN=C1
652 0 IYHNIVDOVYJXSU-UHFFFAOYSA-N N#CC1=CC=C(C=C1)C1=CN2C=CC=NC2=N1
653 0 UMIWUEOAUPOOEJ-UHFFFAOYSA-N COC1=CC(=CC(OC)=C1OC)C(N)CC(O)=O
654 0 AHVGGWOIZWQZPC-UHFFFAOYSA-N CCC(C)CN1C=NC2=C1NC(N)=NC2=S
655 0 QDLPJYSSHZFNAE-UHFFFAOYSA-N CCOCC1=C(OC2=CC=CC=C12)C(O)=O
656 0 NGROSKCTGSWRLB-UHFFFAOYSA-N CC(C)CCN1C=NC2=C1NC(N)=NC2=S
657 0 ZCQLMBCWAKRMGU-UHFFFAOYSA-N O=C(C[N+]#N)C(C1=CC=CC=C1)C1=CC=CC=C1
658 0 KSDSMXRTLRSRPD-UHFFFAOYSA-N S=C1N(C=NC2=C1NC=N2)C1CCCC1
659 0 VBQCXDSOQCNJPQ-UHFFFAOYSA-N NC1=NC(=O)C2=C(N1)N=C(CCC1=CC=CC=C1)N2
660 0 TVKJRVCDJNSIJX-UHFFFAOYSA-N CCCCCSC1=NC(N)=C2NC=NC2=N1
661 0 LXBBYBGKPXKIKV-UHFFFAOYSA-N S=C1N=CNC2=C1N(C=N2)C1CCCC1
662 0 BYGHHEDJDSLEKK-UHFFFAOYSA-N CC(C)(C)OC(=O)NC1=CC=CC=C1C(O)=O
663 0 FKOLPZLYCMWJNH-UHFFFAOYSA-N OC(=O)C1=CC(CN2CCOCC2)=C(O)C=C1
664 0 AJNGBMQJJUEBSK-UHFFFAOYSA-N CC(C)CCSC1=NC(N)=NC2=C1NC=N2
665 0 SRXNAOIEUJQDHS-UHFFFAOYSA-N CC(C)SC1=NN=NN1C1=CC=CC=C1
666 0 WJKNQWKTAMSRJU-UHFFFAOYSA-N CCOC(=O)C1CNC(C1)C(=O)OCC
667 0 XUQVJYMCHVNIEG-UHFFFAOYSA-N COC1=NC(N=[N+]=[N-])=NC(=N1)N1CCOCC1
668 0 FJPPLVNGALWDQQ-UHFFFAOYSA-N CC1=NC2=C(NC(=N2)C(O)C2=CC=CC=C2)C(N)=N1
669 0 SQEYMSWFUJWJJH-UHFFFAOYSA-N CCCCCSC1=NC(N)=NC2=C1NC=N2
670 0 UQMBCBYXYBFLNP-UHFFFAOYSA-N NNC(=O)C1=CC(=NN1)C1=CC=C(F)C=C1
671 0 MPDFIPDZEWFRTO-UHFFFAOYSA-N N#CC1=CC=C(C=C1)C1=NC2=C(N1)C=NC=C2
672 0 BUPDPLXLAKNJMI-UHFFFAOYSA-N CC(C)(C)OC(=O)NC(CC=C)C(O)=O
673 0 MIJJFICMPNMJOE-UHFFFAOYSA-N C1C=CC(NC1C1=NC=CN1)C1=NC=CN1
674 0 WKBUILPMBPJQOW-UHFFFAOYSA-N FC1=CC=CC=C1C(=O)NC1=CC=CC=C1C1CC1
675 0 WLKJDMIMKARPQC-UHFFFAOYSA-N NC1=NC2(CCCCC2)N=C1C(C#N)C#N
676 0 OPYVVSYTFMMQGG-UHFFFAOYSA-N O=C(N=NCC1=CN=CC=C1)C1=CC(=NN1)C1CC1
677 0 BRNMNEBMNAEOMR-UHFFFAOYSA-N OCC(O)C(O)C(O)CN=CC1C=CC=CC1=O
678 0 PZFFXJMJPZIVGE-UHFFFAOYSA-N CCC1=NC2=C(C=C1C)C(=S)N=C(N)N2
679 0 KNQJRDJKWMXBKG-UHFFFAOYSA-N OC(=O)CCC(=O)C=CC1=CC=CC=C1O
680 0 OHHRWWCYKPUJOW-UHFFFAOYSA-N COC(=O)C=CC1=CC=C(C=C1)C(=O)OC
681 0 OLLLUZVYFNNOAS-TWBLJLENSA-N COC(=O)C1=C(C=CC=CC=C1)C(=O)OC
682 0 LTZXULZURZEGKZ-UHFFFAOYSA-N N1C2=CC=CC=C2C2=NC3=C(C=CN=C3)N=C12
683 0 ZXIKBUYDGNYRBE-UHFFFAOYSA-N N1C=NC2=C3C=NC=CC3=C3N=CC=CC3=C12
684 0 HDPADVKOPBBPJW-UHFFFAOYSA-N CCCC1=CC(=O)OC2=CC(O)=CC(O)=C12
685 0 KIKWFGREGLBFTE-UHFFFAOYSA-N CC(N=NC1=NC=NC2=C1NC=N2)C(O)=O
686 0 BRNMNEBMNAEOMR-UHFFFAOYSA-N OCC(O)C(O)C(O)CN=CC1C=CC=CC1=O
687 0 FPRJXARQTHPMIV-UHFFFAOYSA-N COC1=CC=C(C=C1)C(=[N+]=N)C1=CC=C(OC)C=C1
688 0 XFEDBGCHJRFAAA-UHFFFAOYSA-N OC(=O)C=CC(=O)NCC1CCC(CC1)C(O)=O
689 0 NTIWANHPRXTWCF-UHFFFAOYSA-N CC(C)(C)OC(=O)NC(CC(O)=O)C1=CC=CO1
690 0 VEKAJHBFBMWJKI-UHFFFAOYSA-N COC1=CC(C=CC=O)=CC=C1OC(C)=O
691 0 MPUIFWRGZSDUFG-UHFFFAOYSA-N CN(C)C1=CC=C(C=C1)C1=NN=C(N)S1
692 0 DKCXVIMIVZATCB-UHFFFAOYSA-N NC(N=N)C1=NC2=C3N=CC=CC3=CC=C2C=C1
693 0 HVJMEAOTIUMIBJ-UHFFFAOYSA-N CC(C)C(NC(=O)OC1=CC=CC=C1)C(O)=O
694 0 RLGZDAWALFCTMB-UHFFFAOYSA-N CC(C)C(=O)CC(O)C1=CC=C(C=C1)[N+]([O-])=O
695 0 BODQGEOXSNZRGK-UHFFFAOYSA-N NC1CCC2=C(C1)C1=CC(Cl)=CC=C1N2
696 0 ZEGKIMZVMGGNQI-UHFFFAOYSA-N SC(S)=NCCCN1CCOCC1
697 0 ZEGKIMZVMGGNQI-UHFFFAOYSA-N SC(S)=NCCCN1CCOCC1
698 0 IKBJRICHRWPICR-UHFFFAOYSA-N COC1=CC=C(C=C1)N1N=C2C=CC(=N)N(C)C2=N1
699 0 RVIFTTGMSLOWED-UHFFFAOYSA-N NC(=N)C1=CC2=C(C=C1)N=C(N2)C1=CC=CC=N1
700 0 LSQIHMSZPPGOBE-UHFFFAOYSA-N COC1=CC=CC2=C1CC(CC2=O)C(O)=O
701 0 VFYIKWMHUOXSDY-UHFFFAOYSA-N COC(=O)N1CCC(CCC(O)=O)CC1
702 0 VDOASTUDMBVJNF-UHFFFAOYSA-N O=C1CC(CC2=CC=C3OCOC3=C2)CO1
703 0 OQDZCEUAUWQTNF-UHFFFAOYSA-N COC1=C(OC)C2=C(C=CC(=O)O2)C(C)=C1
704 0 LKZGXPMJCWRGTC-RMPHRYRLSA-N C1=CC=C(C=C1)N[C@H]2[C@@H]([C@H]([C@@H]([C@H](O2)CO)O)O)O
705 0 WHAWELFEJQCZFJ-UHFFFAOYSA-N C1=CC=C(C=C1)C(=O)CCCC(=O)C(=O)O
706 0 GQUVSHOFUQPPLC-UHFFFAOYSA-N FC(C(F)(F)F)C(F)(F)C1CCCC1
707 0 XDGLOCYJMXLSJZ-UHFFFAOYSA-N CC(C)=C(C)CC1SC2=CC=CC=C2C(=C1)C#N
708 0 ISJYICQTJIFNAX-UHFFFAOYSA-N CC1=C(OC(=O)C2=C(C=C(C=C12)OC)O)C
709 0 LZBZVXBQAJUKGA-UHFFFAOYSA-N CCCC(=O)OC1OC(=O)C2=CC=CC=C12
710 0 PFDHVDFPTKSEKN-JAVCKPHESA-N C1C(O1)C(=O)CCCCC[C@@H](C(=O)O)N
711 0 NYDCOCGFKIOISP-UHFFFAOYSA-N CC(C)(C)OC(=O)C(C)(CC=C)[N+]([O-])=O
712 0 HWLYVBGVEQSQAS-UHFFFAOYSA-N CC1=C(C)C(O)=C2C(=O)CCC(=O)C2=C1O
713 0 MPKTWNYCNKUVKZ-UHFFFAOYSA-N CN(C)C(=S)SCN1CCOCC1
714 0 QFOYXHSRNCTJOV-UHFFFAOYSA-N CN(C)C(=O)COC(=O)CC1=CC=C(O)C=C1
715 0 ZVABYODYESELSO-UHFFFAOYSA-N CC(C)(C)OC(=O)NCC1CC1C(O)=O
716 0 AVUYXHYHTTVPRX-UHFFFAOYSA-N CC1CN1P(=O)(N2CC2C)N3CC3C
717 0 JKZWPFQHYJYISI-UHFFFAOYSA-N CCOC(=O)C1=C(OC)C2=CC=CC=C2O1
718 0 JBACDAPPZVJHNY-UHFFFAOYSA-N [O-][N+](=O)C1=CC(COC2CCCCO2)=CC=C1
719 0 OCZDBBLBUHBUAH-UHFFFAOYSA-N CCC1=CC(=O)C2=C(O)C=C(OC)C=C2O1
720 0 SAPXWJIRFYUGTP-UHFFFAOYSA-N CC(NC(=O)OC(C)(C)C)C=CC(O)=O
721 0 NXUUVXVCYTVIQQ-UHFFFAOYSA-N NC(CC(=O)NC(CO)C(O)=O)C(O)=O
722 0 UOKUUKOEIMCYAI-UHFFFAOYSA-N CO[Si](COC(=O)C(C)=C)(OC)OC
723 0 NYYVBJAPYGKIEN-UHFFFAOYSA-N CC(C)(C)OC(=O)N1C(CO)CCC1=O
724 0 CJEFWISJWQNPSZ-GFCCVEGCSA-N COC1=C(O)C=C2CCN[C@@](C)(C(O)=O)C2=C1
725 0 GUGDOBGDIFFKIY-UHFFFAOYSA-N CCOC(=O)C(N)CC(=C)C(=O)OCC
726 0 VEFHUWJIRFTGRB-UHFFFAOYSA-N CC(C)(C)OC(=O)N1CC(CC(O)=O)C1
727 0 DWBZEJHQQIURML-UHFFFAOYSA-N NC(CC(O)=O)C(=O)NC(CO)C(O)=O
728 0 VDOASTUDMBVJNF-UHFFFAOYSA-N O=C1CC(CC2=CC=C3OCOC3=C2)CO1
729 0 MGQVBEFEZMYUQR-UHFFFAOYSA-N CC(C)C(N(C)C(=O)OCC=C)C(O)=O
730 0 VBKBDLMWICBSCY-UHFFFAOYSA-N NC(CO)C(=O)NC(CC(O)=O)C(O)=O
731 0 DTLNBWQUOUXKIO-UHFFFAOYSA-N CC(C)CC1(CC(C)(N1)C(O)=O)C(O)=O
732 0 RGTSAUBIQAKKLC-UHFFFAOYSA-N COC1=CC2=C(C(=O)C=C(C)O2)C(O)=C1C
733 0 FYWHLYCYDVXVRA-UHFFFAOYSA-N CNC(=O)NC1=CC2=C(NC(=C2)C2=CNN=C2)C=C1
734 0 DTLNBWQUOUXKIO-UHFFFAOYSA-N CC(C)CC1(CC(C)(N1)C(O)=O)C(O)=O
735 0 ZIRPXIWFPWEAQR-UHFFFAOYSA-N CC(C)(C)OC(=O)NC1=CC(C=O)=C(O)C=C1
736 0 JEKQGWWKEWSQCU-UHFFFAOYSA-N CC(=O)OC1=CC(C=C)=CC(OC(C)=O)=C1
737 0 DFAAYQHTFVTATL-UHFFFAOYSA-N COC1=C(C)C2=C(C(O)=C1)C(=O)C=C(C)O2
738 0 BFTOOISGTZWBBF-UHFFFAOYSA-N CCSC(SCC)=C[Si](C)(C)C
739 0 RHSUJRQZTQNSLL-UHFFFAOYSA-N CN=C(O)OC1=CC=CC2=C1OC(C)(C)C2O
740 0 ASTUOXCHAVHPBJ-UHFFFAOYSA-N COC1=C(OC2CCCC2)C=C(C=C1)[N+]([O-])=O
741 0 QDVIEIMMEUCFMW-IMVLGZNNSA-N CC(=O)\C=C(/O)\C=C/C1=CC(O)=C(O)C=C1
742 0 MNAIQRBWMWDEIR-UHFFFAOYSA-N FC1=CC=C(C=C1)C1=CC(=CN1)C1=CC=CC=C1
743 0 JZJFRQGXFVVZPK-UHFFFAOYSA-N C1CN(CCN1)C1=CC=CC2=NSN=C12
744 0 KFYZUXHQZPYTME-UHFFFAOYSA-N COC(=O)CC1=COC2=C1C=CC=C2OC
745 0 PHPUSFBIYOLWBJ-UHFFFAOYSA-N CCCC1=CC(=O)OC2=C1C=CC(O)=C2O
746 0 OVJADYJPTSFGTG-UHFFFAOYSA-N CN(C)CCN(C)C1=CC(Cl)=C(C=C1)C#N
747 0 ABBNVSGBEGZINS-UHFFFAOYSA-N CCCCCC=C(NCC(O)=O)C(O)=O
748 0 XAFPBWJMFWANOI-UHFFFAOYSA-N COC1=CC2=C(C=C1)C(C)(C)C(=O)OC2=O
749 0 FGFYDVYGHFODLV-UHFFFAOYSA-N NC1=CC2=C(C=C1)N=CN=C2NC1=CN=CC=C1
750 0 YPKYLMNOFUNGQN-UHFFFAOYSA-N CCCCC=CC(NCC(O)=O)C(O)=O
751 0 OFSNTJXABKDNRR-UHFFFAOYSA-N CCC(=O)C(C)C(O)C1=CC=C(C=C1)[N+]([O-])=O
752 0 NHTJQMRHLKEXAJ-UHFFFAOYSA-N CCCC=CCC(NCC(O)=O)C(O)=O
753 0 ADVIALKYQJZZTM-UHFFFAOYSA-N COC(=O)C#CC1=CC(OC)=C(OC)C=C1
754 0 IQMOKOUVFKGBSZ-UHFFFAOYSA-N ClC1=CC=C(C=N1)N1CCC2(CCCN2)C1
755 0 KTHQNAJPRGYGBS-UHFFFAOYSA-N CCC=CCCC(NCC(O)=O)C(O)=O
756 0 SKTPZQUACZEWTQ-UHFFFAOYSA-N CC(C)(C)OC(=O)CC(C(O)CF)[N+]([O-])=O
757 0 VMFURMPOYRQVAX-UHFFFAOYSA-N CCOC(=O)C(=C)OC(=O)C1=CC=CC=C1
758 0 TXWVUJLZINCLCH-UHFFFAOYSA-N CC=CCCCC(NCC(O)=O)C(O)=O
759 0 VBJGXQIHVLKHCT-UHFFFAOYSA-N CCOC(=O)C1=CC2=C(O1)C=C(OC)C=C2
760 0 MHSXCCOAOKZNLS-UHFFFAOYSA-N N#CC(N=NC1=CC=CC2=CC=CC=C12)C#N
761 0 FWXQFYSUEBXQIO-UHFFFAOYSA-N OC(=O)CNC(CCCCC=C)C(O)=O
762 0 WIJZSYSJSHFAQF-UHFFFAOYSA-N CCCCCC(NCC(O)=O)C(O)=C=O
763 0 ZFYIQPIHXRFFCZ-UHFFFAOYSA-N OC(=O)CC(NC1CCCCC1)C(O)=O
764 0 DTYFOFFVDCRHOC-UHFFFAOYSA-N COC1=CC=C(C=C1)C1=C(F)C=CC=C1F
765 0 OVNXMWZTBQQPDY-UHFFFAOYSA-N CCCCCC=C(O)C(O)=NCC(O)=O
766 0 WCOGENFGIGURPE-UHFFFAOYSA-N CCCCC=CC(O)C(O)=NCC(O)=O
767 0 JPFMEYIYXROBDF-UHFFFAOYSA-N CCCCCOC(=O)C1=CC=CC=C1[N+]([O-])=O
768 0 ZLCNSSXZYLNMRU-UHFFFAOYSA-N CCCC=CCC(O)C(O)=NCC(O)=O
769 0 BKRUHSMQAOTDIY-UHFFFAOYSA-N CCOC(C[N+]([O-])=O)C1=CC=C(OC)C(OC)=C1
770 0 ABWIUOLZBJJDQL-UHFFFAOYSA-N CCOC(COC1=CC=CC=C1[N+]([O-])=O)OCC
771 0 NNGMQXITVRDQDI-UHFFFAOYSA-N CC1=CC2=C(C3=C(CCCC3)N2)C(Cl)=N1
772 0 CMKVIWLIXJZNLA-UHFFFAOYSA-N CCC=CCCC(O)C(O)=NCC(O)=O
773 0 NYUPEDUCGITEAQ-UHFFFAOYSA-N CCOC(=O)N=C(C(C)C)C(=O)OCC
774 0 YSTXHFCXZQNAKY-UHFFFAOYSA-N CCCCOC1=C(C=C(C=C1)C(C)=O)[N+]([O-])=O
775 0 GTHOEZJKKOHAFW-UHFFFAOYSA-N CC=CCCCC(O)C(O)=NCC(O)=O
776 0 MHYMWQBVLNEHTR-UHFFFAOYSA-N COC1=CC=CC2=C1OC(C)=C(OC)C2=O
777 0 WDLQQHSWCICRFY-UHFFFAOYSA-N OC(CCCCC=C)C(O)=NCC(O)=O
778 0 DDRWFEPTJHBHPH-UHFFFAOYSA-N CC(CN1C=CN=C1)C1=CC=C(Cl)C=C1
779 0 WNRQUHXKMFQBFS-UHFFFAOYSA-N CCCCCC(O)C(NCC(O)=O)=C=O
780 0 RZXOQELJQWGFIS-UHFFFAOYSA-N COC(=O)C1=C(OC)C=CC2=C1C(=O)CC2
781 0 HGKHJBHXBPETEM-UHFFFAOYSA-N COC1=CC(=O)C2=C(O1)C=C(OC)C=C2C
782 0 IWHRLEFZWOYZJO-UHFFFAOYSA-N CCCCCC(O)=CC(O)=NCC(O)=O
783 0 HCNCRMMRCCEBGA-UHFFFAOYSA-N CCCCC=C(O)CC(O)=NCC(O)=O
784 0 NUUHNOLZTUNFJH-UHFFFAOYSA-N CC1=CC=C(C=C1)C1=CN=C(C#N)C(=N1)C#N
785 0 IOCPAKRBLOJWOF-UHFFFAOYSA-N CCCC=CC(O)CC(O)=NCC(O)=O
786 0 QPITYGLJBWJERK-UHFFFAOYSA-N CCC=CCC(O)CC(O)=NCC(O)=O
787 0 VATSAGYIQXKZNR-UHFFFAOYSA-N CCOC(=O)C(C(=O)N(CC)CC)C(F)(F)F
788 0 IYMDJSSTLOBMLJ-UHFFFAOYSA-N CNNCC1=CC=C(CN=NC(N)=S)C=C1
789 0 PGQUGVFODSMRRP-UHFFFAOYSA-N CC=CCCC(O)CC(O)=NCC(O)=O
790 0 LJGBFUDIAGCQQE-UHFFFAOYSA-N CC(C)=CC[N+](C)(C)CCBr
791 0 SFHDCMCAJXPGRB-UHFFFAOYSA-N OC(CCCC=C)CC(O)=NCC(O)=O
792 0 YQRGVXZKJVDOIW-UHFFFAOYSA-N CCCCC(O)CC(NCC(O)=O)=C=O
793 0 RIDXNPOAOROPNF-UHFFFAOYSA-N CC1=CC=C(C=C1)C1(CC1C(O)=O)C(O)=O
794 0 RIDXNPOAOROPNF-UHFFFAOYSA-N CC1=CC=C(C=C1)C1(CC1C(O)=O)C(O)=O
795 0 IUJRXJZMPCORHT-UHFFFAOYSA-O CC1=C(C(=O)NC2=CC=CC=C12)[N+]1=CC=CC=C1
796 0 XVRGSTGVQMINAO-UHFFFAOYSA-N CC1CCC(CCCCC(=O)O1)[N+]([O-])=O
797 0 NAROFAISKZEFHU-UHFFFAOYSA-N CCCCC(O)C=CC(O)=NCC(O)=O
798 0 KZCZEORQTDUYCI-UHFFFAOYSA-N CCOC(=O)C1(CC(N)C1)C(=O)OCC
799 0 KDLXKABUJHILER-UHFFFAOYSA-N CCCCC(O)=CCC(O)=NCC(O)=O
800 0 AIMAYJZDVSSVDT-UHFFFAOYSA-N CCCCCCC([Se]C)C=C
801 0 JQJFOCGTNNULES-UHFFFAOYSA-N CC(C)CC1=C2N=C(C)C=C(Cl)N2C(C)=N1
802 0 JUUHDQSQIJYLSZ-UHFFFAOYSA-N CC(C)CC1=C2N=C(Cl)C=C(C)N2C(C)=N1
803 0 JHCVFAMHBNCNNG-UHFFFAOYSA-N CN1C(NC(C)=O)=NC2=C1C=CC1=NC=C(C)N=C21
804 0 GLYUJVNMVFXELM-UHFFFAOYSA-N CCOC(=O)NOC(C)C(=O)C1=CC=CC=C1
805 0 PFDAOMKOWVVLEK-UHFFFAOYSA-N CCCC=C(O)CCC(O)=NCC(O)=O
806 0 AHMIQXMNMGNIAT-UHFFFAOYSA-N O=C(OC1CCCOC1=O)C1=CC=CC=C1
807 0 BJCKIFAKGZULLF-UHFFFAOYSA-N C1CSC2=CC=CC=C2NC(C1)C1=CC=CC=C1
808 0 FLQBVKNDTRKLKT-UHFFFAOYSA-N CCCC(=O)C(CC)(CCC=O)[N+]([O-])=O
809 0 XVODQSPXHCAFLA-UHFFFAOYSA-N CCSC(S[Si](C)(C)C)=C(C)C
810 0 DIXFROIJADKMAB-UHFFFAOYSA-N CC(C)(C#N)C1=C(C=C(C#N)C(=C1)C#N)C#N
811 0 WHZIDKJQYYNHIU-UHFFFAOYSA-N CCOC(=O)NC(CCl)C[Si](C)(C)C
812 0 FYYCCHHVRMUMMW-UHFFFAOYSA-N CCC=CC(O)CCC(O)=NCC(O)=O
813 0 SSTJCXKFAZEJJR-UHFFFAOYSA-N CN(C)C1=CC=C(C=C1)N=NC1N=CC=N1
814 0 NYYVBJAPYGKIEN-UHFFFAOYSA-N CC(C)(C)OC(=O)N1C(CO)CCC1=O
815 0 AORZICPUOYGPIG-UHFFFAOYSA-N CCOC(=O)C(C=NCC)C(=O)OCC
816 0 HQPARWDESRQCNT-UHFFFAOYSA-N CSC1=CC=C2C(CNCC2=C1)C1=CC=CC=C1
817 0 YYLGVUNPANYFLE-UHFFFAOYSA-N CSC1=CC=CC2=C1C(CNC2)C1=CC=CC=C1
818 0 CNCURKAHLQIBSW-UHFFFAOYSA-N CSC1=CC=C2C(NCCC2=C1)C1=CC=CC=C1
819 0 LPTHRKXTNHJJTJ-UHFFFAOYSA-N CC=CCC(O)CCC(O)=NCC(O)=O
820 0 BSGZKWNLFLXBEC-UHFFFAOYSA-N OC(CCC=C)CCC(O)=NCC(O)=O
821 0 LBCKGYHWCVLTLE-UHFFFAOYSA-N CCCC(O)CCC(NCC(O)=O)=C=O
822 0 ZRSVXMIWKPRFQW-UHFFFAOYSA-N CCCC(O)CC=CC(O)=NCC(O)=O
823 0 XDYNGPAGOCWBMK-UHFFFAOYSA-N CCOC(=O)C1CCC(N1)C(=O)OCC
824 0 NNNUTXBVDQGRDM-UHFFFAOYSA-N CCCC(O)C=CCC(O)=NCC(O)=O
825 0 NOIZCTXTIBYZBP-UHFFFAOYSA-N CCN(CC)C1=C(C)N=C(C#N)C(=N1)C#N
826 0 LUXKFXKIEUVFMU-UHFFFAOYSA-N OCCNC1=CN=C2N(N=CC2=N1)C1=CC=CC=C1
827 0 JKPSZHUBXXECMA-UHFFFAOYSA-N CCCC(O)=CCCC(O)=NCC(O)=O
828 0 CGOQBFIMNPGGTN-UHFFFAOYSA-N CC(C)([N+]([O-])=O)C1(COCOC1)[N+]([O-])=O
829 0 RPLYMYHZOIKARN-UHFFFAOYSA-N COC(=O)C(F)(CCC(C)=O)C(=O)OC
830 0 GFPPOVZMUQOBAU-UHFFFAOYSA-N CC(C)[Si](N=C=S)(C(C)C)C(C)C
831 0 ROSJCZCZPCVEPI-UHFFFAOYSA-N CCCCN1C2=CC=CC=C2SC2=CC=CC=C12
832 0 JJQTZUFUUCRZRI-UHFFFAOYSA-N N#CC1=CC(=CC=C1)C1=NC2=C(N1)C=CC=N2
833 0 KKTQMWJIPVTYIM-UHFFFAOYSA-N CCCn1c(NCCCl)nc2ccccc12
834 0 RERONBDUSGAQIV-UHFFFAOYSA-N CNC(=S)N1CCN(CC1)C1=NC=CN=C1
835 0 GEWWIDJOSLRKMC-UHFFFAOYSA-N CCC=C(O)CCCC(O)=NCC(O)=O
836 0 KBXQZANBYPQWLX-UHFFFAOYSA-N CC=CC(O)CCCC(O)=NCC(O)=O
837 0 AGONNJWFGIXKSW-UHFFFAOYSA-N NN(CCC#N)C1=NC2=C(O1)C=CC(F)=C2
838 0 BQQSSBVFPYJUEZ-UHFFFAOYSA-N OC(CCCC(O)=NCC(O)=O)CC=C
839 0 GLDORJBTGGCEOM-UHFFFAOYSA-N CC1=CC(C(=O)OC(C)(C)C)=C(C=C1)[N+]([O-])=O
840 0 XPAXYIXDVIAIGX-UHFFFAOYSA-N COC(=O)C1=C(C=C(C=C)C=C1)C(=O)OC
841 0 NGDWNTKKOJUUGD-UHFFFAOYSA-N CCC(O)CCCC(NCC(O)=O)=C=O
842 0 WUXOUAHBTRXRJG-UHFFFAOYSA-N CCOC(=O)N1C(CC=CC1OC)OC
843 0 AAMIEIRENMGSFA-UHFFFAOYSA-N CCC(O)CCC=CC(O)=NCC(O)=O
844 0 YDXHADWRRKDQOF-UHFFFAOYSA-N CC1=CC=CC(C)=C1NC1=NC=NC(N)=N1
845 0 UYODCQYACUWWHI-UHFFFAOYSA-N CCSC(SCC)C1=CC=C(C=C1)N(C)C
846 0 SUQVCCQOMHZAAM-UHFFFAOYSA-N OC(=O)CCCCCCCNC(=O)C(F)(F)F
847 0 IPVORWIWMSKIIB-UHFFFAOYSA-N NC1=C(C2=NC=NN2)C2=C(CCCC2)S1
848 0 YJAKETZIMWSAQN-UHFFFAOYSA-N CCC(O)CC=CCC(O)=NCC(O)=O
849 0 CNFANLLRVGIMKT-UHFFFAOYSA-N FC1=CC=C(C=C1)C1CCC2=CC=CC=C2NC1=O
850 0 APILPESIKVSXMV-UHFFFAOYSA-N OC(=O)COC1=CC=CC2=C1CCCC2=O
851 0 WQZUWDIDWUDELK-UHFFFAOYSA-N CC1=CC=C(OC2CCCCO2)C=C1[N+]([O-])=O
852 0 CZJHTBIDGHMPJQ-UHFFFAOYSA-N CCC(O)C=CCCC(O)=NCC(O)=O
853 0 CYGQJLQHWWNYGT-UHFFFAOYSA-N CCC(O)=CCCCC(O)=NCC(O)=O
854 0 SPLMGKCLQFSYBB-UHFFFAOYSA-N CC=C(O)CCCCC(O)=NCC(O)=O
855 0 RYHMWKGXNUBZPO-UHFFFAOYSA-N OC(=O)CCC(=O)CC(=O)C1=CC=CC=C1
856 0 ZMMRHXRFSSGDSF-UHFFFAOYSA-N OC(CCCCC(O)=NCC(O)=O)C=C
857 0 ZWSYNMIHTCQVON-UHFFFAOYSA-N CC(O)CCCCC(NCC(O)=O)=C=O
858 0 BTQMNEMSSZOMIF-UHFFFAOYSA-N CC(O)CCCC=CC(O)=NCC(O)=O
859 0 ROMLOFOCMGHEKK-UHFFFAOYSA-N COC1=CC=C(C=C1)C(=O)C1COC(=O)C1
860 0 KRIBVCCEURGKBW-UHFFFAOYSA-N CC(O)CCC=CCC(O)=NCC(O)=O
861 0 NZVXJSUNBGHUIY-UHFFFAOYSA-N CC1=CSC(NC2=NC(C)=CC(C)=N2)=N1
862 0 FAFMFYZDXCDNBZ-UHFFFAOYSA-N CCSC(=O)OCOC(=O)C(C)(C)C
863 0 FGWUDHZVEBFGKS-UHFFFAOYSA-N COC(=O)C1CCN1C(=O)OC(C)(C)C
864 0 FGWUDHZVEBFGKS-UHFFFAOYSA-N COC(=O)C1CCN1C(=O)OC(C)(C)C
865 0 DMJXLFFMPQLTHE-UHFFFAOYSA-N CC(C)(C)OC(=O)NC1=C2OCOC2=CC=C1
866 0 LTICVMSDFXJSRL-UHFFFAOYSA-N CC1=CC=C(COC2=NC(N)=NC3=C2NC=N3)C=C1
867 0 QQLJXGKZSFVVTM-UHFFFAOYSA-N CC(C)=CC(=O)OC1=CC2=C(OCO2)C=C1
868 0 MZHCDUJLCXEEHT-UHFFFAOYSA-N CC(O)CC=CCCC(O)=NCC(O)=O
869 0 YULYIIRCCHCLFK-UHFFFAOYSA-N COC1=CC=C(C=C1)C1CC(=O)CC(=O)O1
870 0 QQPYXKJHQDQBDI-UHFFFAOYSA-N CC(O)C=CCCCC(O)=NCC(O)=O
871 0 JKIMJUDBXNLNNP-UHFFFAOYSA-N CCCCCC1=CC=C(S1)C1=CC=C(C=C1)C#N
872 0 XWXULOWYOALBLZ-UHFFFAOYSA-N CCCCOC(=O)NCC1=CC(=O)C(OC)=CO1
873 0 QPQOBTBELMMKJE-UHFFFAOYSA-N FC(F)OC1=CC=C(C=C1)C1=CC=CC=C1
874 0 SWAVZCKLGYSSQN-UHFFFAOYSA-N CC1=C(C=CC(=C1)C(=O)OC(C)(C)C)[N+]([O-])=O
875 0 SEWOIAWELLOTCE-UHFFFAOYSA-N ClC1=CC=CC=C1C1(CCNCC1)C#N
876 0 WUBDMERLTDSFLW-UHFFFAOYSA-N CC(O)=CCCCCC(O)=NCC(O)=O
877 0 CBHCVKRVHMZFEL-UHFFFAOYSA-N OC(=C)CCCCCC(O)=NCC(O)=O
878 0 PFDHVDFPTKSEKN-YOXFSPIKSA-N OC(=O)[C@H](N)CCCCCC(=O)C1OC1
879 0 REFMTLIXGKZVDF-VRGHQRLXSA-N [H][C@@](C)(N1C(=O)[C@@]2([H])[C@@]3([H])CC[C@]([H])(C3)[C@@]2([H])C1=O)C(O)=O
880 0 VCGFYFKJZGIZMX-UHFFFAOYSA-N CC1=C(CCO)C(=O)OC2=CC(O)=CC=C12
881 0 BQMHHGMJVLTBGC-UHFFFAOYSA-N CS\C(NC#N)=N/CCC1=CC=CC=N1
882 0 YEWLMKULNKTPIM-UHFFFAOYSA-N CCOC(=O)CN1CCC(C1)C(=O)OC
883 0 NPRIVLGJFLPHTF-UHFFFAOYSA-N CSC1=CC=C(C=C1)C#C[Si](C)(C)C
884 0 HIGHEFZHDKCTMV-UHFFFAOYSA-N COC(=O)C1=CC(OC)=C2OC(C)=CC2=C1
885 0 XKYLCMPTBATNMO-UHFFFAOYSA-N CC1=CCc2cc(cc(O)c2OC1)C(=O)O
886 0 CPVSDCNZYNEHTP-FPLPWBNLSA-N CC(=CC(=O)NCCCC(=O)O)CCO
887 0 HMZABZWVMLMRRT-UHFFFAOYSA-N CC1=C2NC3=C(CNCC3)C2=C(Cl)C=C1
888 0 BUPDPLXLAKNJMI-UHFFFAOYSA-N CC(C)(C)OC(=O)NC(CC=C)C(O)=O
889 0 FKOLPZLYCMWJNH-UHFFFAOYSA-N OC(=O)C1=CC(CN2CCOCC2)=C(O)C=C1
890 0 GBYDSYPGGDKWGZ-UHFFFAOYSA-N COc1cc2OC(=O)C=C(C)c2cc1OC
891 0 VGFBRVLVWZEEIJ-UHFFFAOYSA-N CC(C)C1=CC(=O)c2c(O)cc(O)cc2O1
892 0 NXUUVXVCYTVIQQ-IMJSIDKUSA-N NC(CC(=O)NC(CO)C(=O)O)C(=O)O
893 0 VRWUFITYIPKVFL-UHFFFAOYSA-N OC(=O)C1(CCCCC1)NC(=O)C1=CC=CO1
894 0 PTOMGSWLGSRLCK-UHFFFAOYSA-N CC1(C)CC(=O)c2cc(ccc2O1)C(=O)O
895 0 BWLLTVHXDXVUIQ-UHFFFAOYSA-N NC1CCCC2=C1NC1=CC=C(Cl)C=C21
896 0 ZFGKBVQZBNRNDD-UHFFFAOYSA-N COC(=O)C12C3C4C1C1C2C3C41OC(C)=O
897 0 OAUYXHRIWWKIMS-UHFFFAOYSA-N COC1=C(C=C(C=O)C=C1[N+]([O-])=O)C(C)(C)C
898 0 XXFZLYVDPCJRLW-UHFFFAOYSA-N CCCCOC(=O)C(O)NC(=O)C(C)=C
899 0 NZGUHHPFWBHXCA-GFCCVEGCSA-N CC1(CO)CC(=O)c2c(O)cccc2C1=O
900 0 DEFCHAJOLPDGDD-UHFFFAOYSA-N CCOCC1CN(C(=O)O1)C1=CC=C(O)C=C1
901 0 FDQJEGGUPFESSJ-UHFFFAOYSA-N FC1=CCC(F)(C=C1)C(=O)C1=CC=CC=C1
902 0 IBALVVJJRIOXHH-UHFFFAOYSA-N CC(=C)C(=O)OCC1=CC(C=O)=C(O)C=C1
903 0 CXDMVTNBHJOALF-UHFFFAOYSA-N CCOC(=O)CCC(=O)N(O)C1=CC=CC=C1
904 0 SEOGGTOIKLUNNM-DUXPYHPUSA-N CC(=O)CC(=O)C=Cc1ccc(O)c(O)c1
905 0 DTLNBWQUOUXKIO-VHSXEESVSA-N CC(C)CC1(CC(C)(N1)C(=O)O)C(=O)O
906 0 CMXGHLJKXLIMAQ-JTQLQIEISA-N CC(=C)C1Cc2c(O)c(ccc2O1)C(=O)O
907 0 DYLBZNYNXHTQBA-UHFFFAOYSA-N ClP(=O)(C1CCCC1)C1CCCC1
908 0 GDHSYHYDGTYFLB-UHFFFAOYSA-N CN(C)C1=CC=C(C=C1)N1CN=NC1=S
909 0 GNVZUWGRRNRRJN-UHFFFAOYSA-N CC(C)(C)C1=CC2=C(SC3=CC=CC=C3N2)C=C1
910 0 HMFDHOQAJLODLZ-UHFFFAOYSA-N COC1=C(OC)C2=C[N+]3=CC=CC=C3C(N)=C2C=C1
911 0 UCHMKEAOMSYTJS-UHFFFAOYSA-N OC(=O)CCCCCCC(S)C(O)=O
912 0 ILPNYYBTEBSYSH-UHFFFAOYSA-N CN(N)C(=O)NC1=NN=C(S1)C1CCCCC1
913 0 MHLMDTKNNIDVJX-UHFFFAOYSA-N CN1C=CN=C1SC1=CC(N)=C(N)C=C1
914 0 IIUMQSGMSAZOSR-UHFFFAOYSA-N CCCCCOC(=O)NC1CCOC1=O
915 0 NEAQPVOYHYPSER-BVALORAHSA-N COc1ccc(cc1O)C2NC(CO)C(O)C2O
916 0 WSQZNZLOZXSBHA-UHFFFAOYSA-N O=C1OCCCCOC(=O)C2=CC=C1C=C2
917 0 KSXQRSIXHZOLHH-UHFFFAOYSA-N CC1=C(C)c2c(C)c(O)cc(O)c2C(=O)O1
918 0 WZVABTJVAKWGGO-UHFFFAOYSA-N CN1CCC(CC(O)=O)(CC(O)=O)CC1
919 0 MLFGJPIHJMFFLG-GGWOSOGESA-N COC1=CC(=O)OC(=C1C)C=CC=CC=O
920 0 HFEGSFBKYUXELG-UHFFFAOYSA-N CC(C)(C)OC(=O)N1CCC1(C)C(O)=O
921 0 ZAWITYYIKZBCGU-UHFFFAOYSA-N CC1=C(F)C=C(C=C1B(O)O)C(=O)NC1CC1
922 0 MFIGVHWSIDOXJO-UHFFFAOYSA-N CC(C)OC(=O)C1=CC2=C(C=C1)C(=O)OC2
923 0 FMMGEZDNPISXLH-UHFFFAOYSA-N C=C1COC2(OCC(O2)C2=CC=CC=C2)O1
924 0 CAWGQUPKYLTTNX-UHFFFAOYSA-N O=C1OCCCCOC(=O)C2=CC=CC=C12
925 0 PAWLMNZZDMBOOL-UHFFFAOYSA-N CC(C)(C)C1=CC2=C(NC3=CC=CC=C3S2)C=C1
926 0 HXJOEIGJQKRHFE-UHFFFAOYSA-N COC(=O)C1=CC=CC=C1OC(=O)C(C)=C
927 0 HYHGKMXHFYFFBS-UHFFFAOYSA-N COC1=C(C=O)C=CC(OCCCC(N)=O)=C1
928 0 KZDXWWVPJSNDSD-UHFFFAOYSA-N CC(C)(C)OC(=O)NC1=C(F)C=C(C=C1)B(O)O
929 0 RVRWHEINTYMPOQ-UHFFFAOYSA-N ClC1=CC=C(C=N1)N1CCC2(CCNC2)C1
930 0 CXXVKJRWVCIJGR-UHFFFAOYSA-N C1CN(CCN1)C1=NC=NC2=C1C=CC=N2
931 0 LWKMTSRRGUVABD-UHFFFAOYSA-N CC(C)(C)OC(=O)N1CCOC(C1)C=O
932 0 JZHANKFEAOAAMF-UHFFFAOYSA-N CC1=C(C=C(C=C1)C(=O)OC(C)(C)C)[N+]([O-])=O
933 0 WUUZQGWCVPETLJ-UHFFFAOYSA-N CC1=CC=CC(C)=C1N(CC(O)=O)CC(O)=O
934 0 IVMJSWWXTQKQNL-UHFFFAOYSA-N CC1=CC(=CC(C)=C1)N(CC(O)=O)CC(O)=O
935 0 MXDVZUFGJLQGNX-UHFFFAOYSA-N COC1=CC(=CC(OC)=C1OC)C#CC=O
936 0 ODNMTIVRLHXQTE-UHFFFAOYSA-N CC1=CC(=O)c2c(O)c(C)c(O)c(C)c2O1
937 0 PZZPISYIGMLPJB-UHFFFAOYSA-N ClC1=CC=C(C=C1)C1(CCNCC1)C#N
938 0 RQRNSDKUIAXBPS-UHFFFAOYSA-N OCC1=CC(=CC=C1)C1=C(F)C=CC=C1F
939 0 IADPPRBYOPDLQG-UHFFFAOYSA-N CC1(C)Oc2ccc(C(=O)O)c(O)c2C=C1
940 0 OXUZVZDNGHHBGT-UHFFFAOYSA-N CCN(CC)C1=CC(=CC(=C1)C(O)=O)C(O)=O
941 0 PFKOTCQYPQPSIH-UHFFFAOYSA-N COC(CCC1=CC=C(C=C1)[N+]([O-])=O)(OC)OC
942 0 KIMWOWWQEVDNOL-UHFFFAOYSA-N C(NC1=NN=NC2=CC=CC=C12)C1=CN=CC=C1
943 0 TWRVIBBQOKJIPK-YWEYNIOJSA-N COc1ccc2C(=CC)OC(=O)c2c1OC
944 0 RWDVGNGNPXWOFC-WUJLRWPWSA-N NC(NCC(CC(=O)O)C(=O)O)C(=O)O
945 0 GMCNJPKMIFHINH-UHFFFAOYSA-N CCN(CCCl)CC1=NC2=CC=CC=C2N1
946 0 BNORDHBXWUROCO-UHFFFAOYSA-N CC1=CC(CCN)=C(C)C2=C1SC1=CC=CC=C21
947 0 QBBKXVFDWVKZCD-UHFFFAOYSA-N CC[N+]1=CC=C(C=CC2=CC(=CC=C2)[N+]([O-])=O)C=C1
948 0 CMXGHLJKXLIMAQ-SNVBAGLBSA-N CC(=C)C1Cc2c(O)c(ccc2O1)C(=O)O
949 0 IJOBBSDWBPMDRY-UHFFFAOYSA-N COC1=C(OC)C=C2C(N)=C3C=CC=C[N+]3=CC2=C1
950 0 WEPBSKUPRILNKY-UHFFFAOYSA-N N#CC1=CC(NC2=NC=CC(=C2)C#N)=CC=C1
951 0 AUJVVPZODMCTHH-UHFFFAOYSA-N COC1=CC(OC)=C(OC)C=C1C(N)CC(O)=O
952 0 PHOTYAOCLJGTLL-UHFFFAOYSA-N COCC(=O)NC1(CCCCC1)C(O)=O
953 0 WPPMKRCAZSGYLA-UHFFFAOYSA-N COC1=C(OC)c2c(C)cccc2OC1=O
954 0 UTEVFJVVHRUIGF-UHFFFAOYSA-N CN(C1CC1)c1ccnc(n1)-n1ccnc1
955 0 IPZKARHOZWFVPN-UHFFFAOYSA-N C1CCN(C1)c1nccc(n1)-n1ccnc1
956 0 LVOVQAAKHMHDCA-UHFFFAOYSA-N C1CCN(C1)c1ccnc(n1)-n1ccnc1
957 0 FFRYJJHJNRQBMO-QMMMGPOBSA-N CC1(C)NC(Cc2cc(O)c(O)cc12)C(=O)O
958 0 PFSHWTZFMZJJMP-UHFFFAOYSA-N CC(C)(C)OC(=O)N1CCOCC(=O)C1
959 0 INEWUCPYEUEQTN-UHFFFAOYSA-N OC(CNC1CCCCC1)CS(O)(=O)=O
960 0 STSLSQLHRCZXIE-UHFFFAOYSA-N CCOCC(=O)N1CCC(CC1)C(O)=O
961 0 MQLISQSRRJZGTK-UHFFFAOYSA-N CC(C)CC(=O)C1OC2=C(O1)C(=O)N=C(C)C2
962 0 JCPASHLSKDBYFP-UHFFFAOYSA-N CCCN1C(N=NC1=S)C1=CN=CC=C1
963 0 LNAKBXMXTKFWPX-UHFFFAOYSA-N CC(C)N1C(N=NC1=S)C1=CN=CC=C1
964 0 TYQWSOXRGLVXPF-UHFFFAOYSA-N CC1=C(C)C=C(C=C1)C1=CN=NC(NN)=N1
965 0 QOMVVWMAJWHTNP-UHFFFAOYSA-N CC1=CC(=C(C)C=C1)C1=CN=NC(NN)=N1
966 0 UDTSRROBNOWKJC-UHFFFAOYSA-N CC1=CC(C)=C(C=C1)C1=CN=NC(NN)=N1
967 0 RTORDBDRTYVRHS-UHFFFAOYSA-N CCC1=CC=C(C=C1)C1=CN=NC(NN)=N1
968 0 IUBOTNXWWJRACZ-UHFFFAOYSA-N CC(C)NC1=C2C=CC(Cl)=CC2=NC=C1
969 0 DWCXXICTUDDKTB-JQWIXIFHSA-N CC(C)CC(=O)C1OC12C(=O)NC(=CC2=O)C
970 0 QQKODNKYNVOKOY-UHFFFAOYSA-N CC(=O)CCC(=O)C1=CC2=C(OCO2)C=C1
971 0 JTEBCEBWWIDILZ-UHFFFAOYSA-N NC1(CC(O)=O)CCC2(CC1)OCCO2
972 0 ARFUTALOPVWOBA-UHFFFAOYSA-N COc1cc(OC)c2C(=O)C=C(C)Oc2c1
973 0 SVQLGEIJJVYXML-AAOUONPWSA-N CC=Cc1ccc(O)c2OC(C)(O)C(=O)c12
974 0 AMKWJZQYKOJKGB-UHFFFAOYSA-N COC1=CC=C(C=C1)C1(C)CC(=O)OC1=O
975 0 SLGONOCYZIRARZ-UHFFFAOYSA-N COC1=CC(OC)=C(C(N)CC(O)=O)C(OC)=C1
976 0 AWTZOHCVLOIVLS-UHFFFAOYSA-N CCOC(=O)N1CCC(CC1)C(=O)OC
977 0 QBBDCPSYEXEBJG-UHFFFAOYSA-N COC(=O)CCSCC(C)C(=O)OC
978 0 ILVAZCCTMDIKTH-UHFFFAOYSA-N OCCCOC1=CC=C(C=C1)C(F)(F)F
979 0 FPSWHAWTWKQWHE-UHFFFAOYSA-N CC(C)(C(N)C1=CC=C2OCOC2=C1)C(O)=O
980 0 PCLCMDPMBURRCK-UHFFFAOYSA-N CCC1=CC2=C(N=C1N)C(C)=CC=C2Cl
981 0 YUEBZWVNOBKKQJ-UHFFFAOYSA-N CCC1=CC2=CC(Cl)=CC(C)=C2N=C1N
982 0 PERUYCBTYWFISZ-UHFFFAOYSA-N CCCC1=CC2=CC(Cl)=CC=C2N=C1N
983 0 AQAJFVXVVPNEBV-UHFFFAOYSA-N CCC1=CC2=CC=C(Cl)C(C)=C2N=C1N
984 0 DKKNWJTZWZHXBM-UHFFFAOYSA-N CCCC1=CC2=CC=C(Cl)C=C2N=C1N
985 0 MOLHQYMJBRBXAN-UHFFFAOYSA-N CC(C)(C)OC(=O)N1CCOCC1C=O
986 0 SECFRXGVLMVUPD-UHFFFAOYSA-N COC(=O)C1CN(C1)C(=O)OC(C)(C)C
987 0 CAXRHKUORHQHNG-UHFFFAOYSA-N OB(O)C1=CC(F)=C(C=C1)C(=O)N1CCCC1
988 0 LUWFRPUCEBPJIZ-UHFFFAOYSA-N OB(O)C1=C(F)C=CC(=C1)C(=O)N1CCCC1
989 0 AOICJNUBSAKHMW-UHFFFAOYSA-N OB(O)C1=CC(C(=O)N2CCCC2)=C(F)C=C1
990 0 GJTHPVJBARVULH-UHFFFAOYSA-N COC(=O)C(C)CN1CCC(C1)C(O)=O
991 0 LELILEJUDBAGQZ-UHFFFAOYSA-N CCOC(=O)N1CCCC(C1)C(=O)OC
992 0 SAPXWJIRFYUGTP-UHFFFAOYSA-N CC(NC(=O)OC(C)(C)C)C=CC(O)=O
993 0 NVAMCAUNVWYMKC-UHFFFAOYSA-N COCC#CC1=CC(O)=C(C)C(O)=C1C=O
994 0 PTPUQJOGMKBXFH-UHFFFAOYSA-N OC1C=CC2=CC=C(CC(O)=O)C=C2C1O
995 0 MTGDIZQYKHTOBR-UHFFFAOYSA-N CN(C)C1C(C(C(O)=O)C1(C)C)C(O)=O
996 0 ZRIDNZBHEUUKOW-UHFFFAOYSA-N CCCC1=CC(N)=C2C=C(Cl)C=CC2=N1
997 0 VLNJKMIVEHURCU-UHFFFAOYSA-N CCCC1=CC(N)=C2C=CC(Cl)=CC2=N1
998 0 OJBKYUFXGOUMJM-UHFFFAOYSA-N CCCC1=CC(N)=C2C=CC=C(Cl)C2=N1
999 0 YHMNONMLRPTLPR-UHFFFAOYSA-N COC1=C(C)C(=O)Oc2c(O)ccc(C)c12
1000 0 PTMSIHHLEIKCOO-UHFFFAOYSA-N OB(O)C1=CC=CC=C1CN1CCSCC1
1001 0 FGGLBUFMUXDVBV-UHFFFAOYSA-N OCCCC1=CC=C(OC(F)(F)F)C=C1
1002 0 XDYNGPAGOCWBMK-UHFFFAOYSA-N CCOC(=O)C1CCC(N1)C(=O)OCC
1003 0 UGPTVCJIZPFGLU-UHFFFAOYSA-N CC(C)(C)OC(=O)NCC1(CC1)C(O)=O
1004 0 VALUPXXLHSBISM-LBPRGKRZSA-N CC(C)CC(=O)C1OC2=C(O1)C(=O)NC(=C2)C
1005 0 WWQBEFYGHVYWIY-UHFFFAOYSA-N OCC1=CC(=CC=C1)C1=CC(F)=CC(F)=C1
1006 0 UBNZLWFFSWDGTG-UHFFFAOYSA-N OB(O)C1=CC(CN2CCSCC2)=CC=C1
1007 0 VDMPAGMAGZPHSO-UHFFFAOYSA-N OB(O)C1=CC=C(CN2CCSCC2)C=C1
1008 0 RRBDMYMHMDCDBJ-UHFFFAOYSA-N CC1=C(O)C=CC(=C1)C1=C(F)C=C(F)C=C1
1009 0 NPPGQZHOSCCVRF-UHFFFAOYSA-N CC1=C(O)C=C(C=C1)C1=C(F)C=C(F)C=C1
1010 0 ALMWFPLJOWZJRI-UHFFFAOYSA-N CC1=CC(=CC(O)=C1)C1=C(F)C=C(F)C=C1
1011 0 VVQDHOCFVORRDK-UHFFFAOYSA-N CC1=C(O)C=CC(=C1)C1=CC(F)=C(F)C=C1
1012 0 MUTBEPPRNKIAGN-UHFFFAOYSA-N CC1=C(O)C=C(C=C1)C1=CC(F)=C(F)C=C1
1013 0 DXHCVYQCRHVOKP-UHFFFAOYSA-N CC1=CC(=CC(O)=C1)C1=CC(F)=C(F)C=C1
1014 0 NAOJSWBWSJJENH-UHFFFAOYSA-N CC1=C(O)C=CC(=C1)C1=CC(F)=CC(F)=C1
1015 0 QEBXPHLZOYLNCS-UHFFFAOYSA-N CC1=C(O)C=C(C=C1)C1=CC(F)=CC(F)=C1
1016 0 ZEBRBSNZGGWEKS-UHFFFAOYSA-N CC1=CC(=CC(O)=C1)C1=CC(F)=CC(F)=C1
1017 0 CVZYYWGPAAJBPZ-UHFFFAOYSA-N CC1=C(O)C=CC(=C1)C1=C(F)C(F)=CC=C1
1018 0 ACYFBVLAWHVSRJ-UHFFFAOYSA-N CC1=C(O)C=C(C=C1)C1=C(F)C(F)=CC=C1
1019 0 HASVJRRZHMZPFQ-UHFFFAOYSA-N CC1=CC(=CC(O)=C1)C1=C(F)C(F)=CC=C1
1020 0 ZJKHMARHSXNQNV-UHFFFAOYSA-N CC1=C(O)C=CC(=C1)C1=C(F)C=CC=C1F
1021 0 GFHLKMWUOYEEKI-UHFFFAOYSA-N CC1=C(O)C=C(C=C1)C1=C(F)C=CC=C1F
1022 0 KTOXNDPJDBVQII-UHFFFAOYSA-N CC1=CC(=CC(O)=C1)C1=C(F)C=CC=C1F
1023 0 UDJYLJAOOJUCNG-UHFFFAOYSA-N CC1=C(O)C=CC(=C1)C1=C(F)C=CC(F)=C1
1024 0 XFDCQTBIURPWQW-UHFFFAOYSA-N CC1=C(O)C=C(C=C1)C1=C(F)C=CC(F)=C1
1025 0 UFKYRIMHJRCYBD-UHFFFAOYSA-N CC1=CC(=CC(O)=C1)C1=C(F)C=CC(F)=C1
1026 0 NZMGZGBFGBCMCM-UHFFFAOYSA-N CC1=CC(F)=C(C=C1)C1=CC(F)=C(O)C=C1
1027 0 DMTCQGUSCGNYIL-UHFFFAOYSA-N CC1=CC(F)=C(C=C1)C1=CC(O)=C(F)C=C1
1028 0 KRJWQFSVOBPEPB-UHFFFAOYSA-N CC1=CC(F)=C(C=C1)C1=C(F)C=C(O)C=C1
1029 0 VHYHBLFAEPZXOC-UHFFFAOYSA-N CC1=CC(F)=C(C=C1)C1=CC(O)=CC(F)=C1
1030 0 ATWMWRVJLWOXSS-UHFFFAOYSA-N CC1=CC(=C(F)C=C1)C1=CC(F)=C(O)C=C1
1031 0 RAIZQBVRPXHHQF-UHFFFAOYSA-N CC1=CC(=C(F)C=C1)C1=CC(O)=C(F)C=C1
1032 0 XBEGIGCFOYCFSO-UHFFFAOYSA-N CC1=CC(=C(F)C=C1)C1=C(F)C=C(O)C=C1
1033 0 ZJJNWQKKMGJAIO-UHFFFAOYSA-N CC1=CC(=C(F)C=C1)C1=CC(O)=CC(F)=C1
1034 0 WEKQBHMHQXXWMD-UHFFFAOYSA-N CC1=C(C=CC=C1F)C1=CC(F)=C(O)C=C1
1035 0 LOQABYOGMCXONY-UHFFFAOYSA-N CC1=C(C=CC=C1F)C1=CC(O)=C(F)C=C1
1036 0 VENFHZPHQQNTLN-UHFFFAOYSA-N CC1=C(C=CC=C1F)C1=C(F)C=C(O)C=C1
1037 0 NJUWCZWXXBDIGQ-UHFFFAOYSA-N CC1=C(C=CC=C1F)C1=CC(O)=CC(F)=C1
1038 0 AEVGZLCEESOYCF-UHFFFAOYSA-N CC1=C(F)C=C(C=C1)C1=CC(F)=C(O)C=C1
1039 0 RSNZHKZUGFDMHU-UHFFFAOYSA-N CC1=C(F)C=C(C=C1)C1=CC(O)=C(F)C=C1
1040 0 HKDUUEFWIVZNOL-UHFFFAOYSA-N CC1=C(F)C=C(C=C1)C1=C(F)C=C(O)C=C1
1041 0 ZJXHVTTWKNXAAT-UHFFFAOYSA-N CC1=C(F)C=C(C=C1)C1=CC(O)=CC(F)=C1
1042 0 LZSYWZPLFHXNNS-UHFFFAOYSA-N CC1=C(F)C=CC(=C1)C1=CC(F)=C(O)C=C1
1043 0 OARUPKRMUZJACH-UHFFFAOYSA-N CC1=C(F)C=CC(=C1)C1=CC(O)=C(F)C=C1
1044 0 QXPQPRNYINKTJS-UHFFFAOYSA-N CC1=C(F)C=CC(=C1)C1=C(F)C=C(O)C=C1
1045 0 JEOLHLCYGOQXGQ-UHFFFAOYSA-N CC1=C(F)C=CC(=C1)C1=CC(O)=CC(F)=C1
1046 0 HIQCBQNSXZAAIH-UHFFFAOYSA-N CC1=C(C=C(F)C=C1)C1=CC(F)=C(O)C=C1
1047 0 ATBQNKVBRQQDBW-UHFFFAOYSA-N CC1=C(C=C(F)C=C1)C1=CC(O)=C(F)C=C1
1048 0 XFLPKLOMKKSZID-UHFFFAOYSA-N CC1=C(C=C(F)C=C1)C1=C(F)C=C(O)C=C1
1049 0 LJVDARVSEIAXKH-UHFFFAOYSA-N COc1cc(OC)c2cc(oc2c1)C(=O)C
1050 0 ZQTNASBNSCQZQC-ZKQGETEISA-N CC1OC2C(O)CC(=O)c3cccc(O1)c23
1051 0 FNWBDXQPGAIDQH-UHFFFAOYSA-N CC(C)(C)OC(=O)N1CC(C)(C1)C(O)=O
1052 0 KHDFUKWAGVAUIP-UHFFFAOYSA-N [H]C12CC(O)(CC(O)=O)C([H])(CC(O)C1)N2C
1053 0 PZFZTRCQJQJNNP-UHFFFAOYSA-N COC(=O)C=CC(=O)C1=CC=C(OC)C=C1
1054 0 XHEHRJGOTYDGPW-JTQLQIEISA-N COC(=O)c1ccc(OC[C@@H](O)C#C)cc1
1055 0 QIWRTXBKFGYEHT-UHFFFAOYSA-N CC1=C(C=CC=C1[N+]([O-])=O)C(=O)OC(C)(C)C
1056 0 SDBMNQVAVVRJPG-UHFFFAOYSA-N CC1=C(C=CC(=C1)[N+]([O-])=O)C(=O)OC(C)(C)C
1057 0 GUXFFXRATFGCRR-UHFFFAOYSA-N CC1=C(C=C(C=C1)[N+]([O-])=O)C(=O)OC(C)(C)C
1058 0 QIRQHBHSBIRZOS-UHFFFAOYSA-N CCOC(=O)C1OC2=CC=CC=C2OC=C1
1059 0 NRRFFQMVCJGGJY-UHFFFAOYSA-N CCC(=O)C1=C(O)C(=CC(=C1)C(C)C)[N+]([O-])=O
1060 0 YHNJLQVNVWXMEX-UHFFFAOYSA-N OCC1=CC(=CC=C1)C1=C(F)C=C(F)C=C1
1061 0 PIYGOCSCOVXEQU-UHFFFAOYSA-N OCC1=CC=C(C=C1)C1=C(F)C=C(F)C=C1
1062 0 OBXBLBYMAXGFNT-UHFFFAOYSA-N OCC1=CC=C(C=C1)C1=C(F)C=CC=C1F
1063 0 HSLYYSQYTUPHFU-UHFFFAOYSA-N CCC1=NC=CN=C1C1=NC(N)=NC(C)=C1
1064 0 PSPOSUBAKSGDDM-UHFFFAOYSA-N CC[N+]1=CC=CC=C1C=CC1=CC(=CC=C1)[N+]([O-])=O
1065 0 XYDYMSMAHZGLLS-HWKANZROSA-N CC(C)(O)CNC(=O)C=CCCC(=O)O
1066 0 GNCWGAFYYGBQEM-UHFFFAOYSA-N COC1=CC=CC(NC(=O)CC(C)=O)=C1OC
1067 0 LIZGECYXCHZNJQ-UHFFFAOYSA-N N#CC1=CC(=CC=C1)C1=CN2N=CC=CC2=N1
1068 0 AGPTYWZIFMFFQK-UHFFFAOYSA-N O=C1CCC(=O)C=CC(=O)CCC(=O)C=C1
1069 0 UGLHKEYSWUEGGI-UHFFFAOYSA-N COC(=O)C1=CC2=C(OC(CCO)=C2)C=C1
1070 0 NVVFSIMXXGMAJP-UHFFFAOYSA-N NN\C=N\C1=CC=C(C=C1)C(=O)NC1=CC=CC=N1
1071 0 BYQWRKAQQPBOKH-UHFFFAOYSA-N NN\C=N\C1=CC=C(C=C1)C(=O)NC1=CC=NC=C1
1072 0 MKDZWZUILDTUBG-GARJFASQSA-N Oc1ccc(cc1)[C@H]2OC[C@H]3[C@@H]2COC3=O
1073 0 AVMBXNNHICWIPT-UHFFFAOYSA-N COC(=O)C=CC1=CC=CC=C1C(=O)OC
1074 0 YWMBFMFAHJKFDC-UHFFFAOYSA-N CCCC(=NC(=O)OC(C)(C)C)C(O)=O
1075 0 BSPASHUWADVGCC-UHFFFAOYSA-N CCOC(=O)C(=NOCC(C)C)C(C)=O
1076 0 JUGFLYSTUIIKNZ-UHFFFAOYSA-N CCCCON=C(C(C)=O)C(=O)OCC
1077 0 MDTYYJXTJVZPLM-UHFFFAOYSA-N CCCC1(CCC)N=C(OC1=O)C(F)(F)F
1078 0 RNUBTZWDCOBMHP-UHFFFAOYSA-N COC1=CC=CC(=C1)C1=C(F)C=C(F)C=C1
1079 0 PZTHQMWVDHEWPY-UHFFFAOYSA-N COC1=C(O)C=CC(C=CC=CC(O)=O)=C1
1080 0 NXGVLVFLPDSCCW-UHFFFAOYSA-N COc1cc(OC)c2C(=O)OC(=C)c2c1C
1081 0 WCZXNYHOOMQUSO-UHFFFAOYSA-N CC(C)C1=CC=CC2=C1N=CC(C1=NNN=N1)C2=O
1082 0 UOPUANBPLHJMTL-UHFFFAOYSA-N CCOC(=O)C(=NOC(C)(C)C)C(C)=O
1083 0 PBFSOUHYSIPPGH-UHFFFAOYSA-N COc1cc2oc(cc2cc1OC)C(=O)C
1084 0 YULYIIRCCHCLFK-UHFFFAOYSA-N COC1=CC=C(C=C1)C1CC(=O)CC(=O)O1
1085 0 RUHLKMKXLBTQDY-NSHDSACASA-N CC(C)CC(=O)C1C(=O)NC(=O)C=C1C(=O)C
1086 0 IRNPPCKCDANNED-UHFFFAOYSA-N CC1=Cc2c(C)c(O)c(C)c(O)c2C(=O)O1
1087 0 GAWXSBCGUQFYOO-KXHDPYLZSA-N CCC(C)C(=O)C1OC12C(=O)NC(=CC2=O)C
1088 0 LMPURODZNRCXKR-MRVPVSSYSA-N OCC1CC(=O)C(=C1c2ccc(O)cc2)O
1089 0 SHGIAYIFKLLQOL-SDLBARTOSA-N CC=CC1=CC2=C(C(=O)CC(C)O2)C(=O)O1
1090 0 ORYWBQSJFOJBJL-UHFFFAOYSA-N CCCOC1=CC=C2C(=O)CC(=O)OC2=C1
1091 0 XBMNVUXUBXVBPL-UHFFFAOYSA-N CCC1=CC2=C(OC(=O)CC2=O)C=C1OC
1092 0 QFKVAXBRPVHISI-LBPRGKRZSA-N CC(O)(CO)C#Cc1cc(C=O)ccc1O
1093 0 KCUXWAQHQHPYFT-UHFFFAOYSA-N CC(C)(C)OC(=O)N1CCC(O)CC1=O
1094 0 IJGKLOPKLNXDDS-UHFFFAOYSA-N FC1=C2C=CC3=CC=CC4=C3C2=C(C=C1)C=C4
1095 0 RDFVWJDTLMKIGI-UHFFFAOYSA-N CC1CC1(NC(=O)OC(C)(C)C)C(O)=O
1096 0 XHEHRJGOTYDGPW-SNVBAGLBSA-N COC(=O)c1ccc(OCC(O)C#C)cc1
1097 0 XRJQREMSSUSXSJ-UHFFFAOYSA-N CC(N(C(=O)OC(C)(C)C)C1=CC=CO1)C(O)=O
1098 0 WBUIJBMKUFZDEU-UHFFFAOYSA-N CC1=NN=C(C=C1)N1C=C2CNCCC2=N1
1099 0 UAUGVRKAAYAXKS-UHFFFAOYSA-N CC1C(CC(O)=O)C(=O)C2=CC=C(O)C=C12
1100 0 KDOLXLYJRKWVST-WGAJWPLOSA-N CCC1OC2=C(C(=O)OC(=C2)C=CC)C1=O
1101 0 BJGONNCLQGPBIC-RWYTXXIDSA-N CC1OC(=O)Cn2c(C=O)ccc2C(O)C1C
1102 0 FGWUDHZVEBFGKS-UHFFFAOYSA-N COC(=O)C1CCN1C(=O)OC(C)(C)C
1103 0 ABDAPQLDPLEPTM-UHFFFAOYSA-N ClC1=CC=CC2=C1NC=C2C1CCNC1
1104 0 YSTJZXIGARTMCG-ZETCQYMHSA-N CC1(C)NC(Cc2ccc(O)c(O)c12)C(=O)O
1105 0 VQUQZWQVUBLSNV-UHFFFAOYSA-N CC1=C(C(=CC=C1)C(=O)OC(C)(C)C)[N+]([O-])=O
1106 0 KKTUVLDFZYQTIU-UHFFFAOYSA-N CC(=CC(=O)c1cc(ccc1O)C(=O)O)C
1107 0 DFSOVAMBJOTRGR-UHFFFAOYSA-N COC(=O)C1=CC2=C(OCCCC2=O)C=C1
1108 0 XROXKSDWXYXAPR-UHFFFAOYSA-N COC1=C(C=O)C=C(C=C1[N+]([O-])=O)C(C)(C)C
1109 0 ISQBBVNCFUXMRQ-UHFFFAOYSA-N CC(=O)N1CCCC(C1)OC1=CC(F)=CC(F)=C1
1110 0 QJWIMVMAUXGFNQ-UHFFFAOYSA-N CC(C)(C)C(NC(=O)OC1CC1)C(O)=O
1111 0 CNRLZWCRQCKPSD-UHFFFAOYSA-N COC(=O)C1CC1C1=CC=C(C=C1)C(O)=O
1112 0 UCUMDXDXNMSELY-UHFFFAOYSA-N OCC1=CC(=O)c2cc(CO)ccc2OC1
1113 0 BEBIIRLVYJMQOS-SSDOTTSWSA-N CC(O)CC1=CC(=O)c2c(O)cccc2O1
1114 0 JSBBHUZCMWGHPR-UHFFFAOYSA-N OC(=O)CCCCCNC(=O)OCC=C
1115 0 SHNYYWIEUOPULX-UHFFFAOYSA-N FC1(F)OC2=C(O1)C=C(NCC1CCCC1)C=C2
1116 0 TXCBCCWDXGQCCP-UHFFFAOYSA-N CC1CC(=O)C(=C1C)C1=C(N)C(F)=CC(F)=C1
1117 0 RSZGFXXJBKKLIE-UHFFFAOYSA-N CCC1(COC2=CC=C(C=C2)[N+]([O-])=O)COC1
1118 0 RUZLBQPQBUBDNF-UHFFFAOYSA-N CC(=C)C(=O)OCC(=O)OC1=CC=CC=C1
1119 0 HBPXPGOMVUBYKO-UHFFFAOYSA-N OCCC(O)C1=CC(=CC=C1)C(F)(F)F
1120 0 VISIIZYGEAFOKA-UHFFFAOYSA-N COC1=CC(=CC(C#CC)=C1OC)C(O)=O
1121 0 SEOGGTOIKLUNNM-UHFFFAOYSA-N CC(=O)CC(=O)C=CC1=CC(O)=C(O)C=C1
1122 0 HVHPDAITWKQVGK-MRVPVSSYSA-N CC(=C)C1COc2ccc(C(=O)O)c(O)c12
1123 0 QSLKLBIAPUAVCM-UHFFFAOYSA-N CNC1=NC=CN2C(=CN=C12)C1=CN=C(OC)C=C1
1124 0 QDVIEIMMEUCFMW-QXYPORFMSA-N CC(=O)C=C(/O)C=Cc1ccc(O)c(O)c1
1125 0 KYSPHRKBLFTHAV-UHFFFAOYSA-N CC(C)COC(=O)C1=CC=CC=C1OC(N)=O
1126 0 JNRZSHBAPNUBNS-UHFFFAOYSA-N CCC1=COc2cc(OC)cc(O)c2C1=O
1127 0 KANKIIZBSNGIDM-UHFFFAOYSA-N CC1(C)CC(C[N+]([O-])=O)CC11OCCO1
1128 0 XAEWOJAHDYXSLU-UHFFFAOYSA-N OC(=O)CCCN1CCC(CC1)C(O)=O
1129 0 ZBLHJZXPUXDNPI-UHFFFAOYSA-N COC(=O)C1CC2=CC=CC(OC)=C2C1=O
1130 0 YFFBGKSSWQKSMK-GFCCVEGCSA-N CC1(O)C(=O)C=Cc2c(CO)c(O)ccc12
1131 0 QRVOHSBDBLBNPZ-UHFFFAOYSA-N CNC(=O)Oc1ccc(c2c1OC(O2)(C)C)C
1132 0 YMJIALYBHNGRSL-UHFFFAOYSA-N CNC(=O)Oc1cc(C)cc2c1OC(O2)(C)C
1133 0 SVCVTOGVQMAVMJ-UHFFFAOYSA-N CC1=CC(C)=C(C2NC3=CC=CC=C3S2)C(C)=C1
1134 0 ANWQAAKEDZGCJL-UHFFFAOYSA-N CNC(=O)Oc1c(C)ccc2c1OC(O2)(C)C
1135 0 SVHOZKTXNBRNOQ-UHFFFAOYSA-N O=C(N(C)C)Oc1cccc2c1OC(O2)(C)C
1136 0 YLMGXPIELVOYDG-UHFFFAOYSA-N CC1CC(C)OC(O1)C1=CC=C(C=C1)[N+]([O-])=O
1137 0 CXRSHEKDZPKYAK-UHFFFAOYSA-N Cc1c(O)c(C=CC(=O)C(=O)O)ccc1C
1138 0 FDQNORNTINMLRI-UHFFFAOYSA-N CNC(=O)NC1=C2C3=C(C=CC2=NC=C1)N(C)C=N3
1139 0 NXSGPGZWZWUARQ-UHFFFAOYSA-N CN(C)C(=O)N1C=NC2=C1C1=C(N)C=CN=C1C=C2
1140 0 GXLWEQNTJUXGET-UHFFFAOYSA-N COC1=CC=C2C(OCCC(C=O)C2=O)=C1
1141 0 QGFNPRASEMXTKH-UHFFFAOYSA-N Cc1cc(C=CC(=O)C(=O)O)c(c(c1)C)O
1142 0 PIUVLQCJSNLVJM-UHFFFAOYSA-N CC(C)C1=C2N(C)C3=CC=CC=C3SC2=CC=C1
1143 0 XNSXXTKUKYWLAH-UHFFFAOYSA-N CCOC(=O)C(=CN(C)C)C(=O)OCC
1144 0 VZRCCWCUYBILMP-UHFFFAOYSA-N OC(=O)C(=O)C=Cc1c(C)ccc(c1O)C
1145 0 ODMUPYSKTVVGAR-UHFFFAOYSA-N CCN(CC)C(=CC(=O)OC)C(=O)OC
1146 0 YVLKKXYOAUMPRM-UHFFFAOYSA-N COC1=C(C=C(C=O)C(=C1)C(C)(C)C)[N+]([O-])=O
1147 0 KWNHLVXVVDGYBN-UHFFFAOYSA-N COC(=O)C([N+]#N)[Si](C)(C)C(C)(C)C
1148 0 NNYZKPDOFFGVBI-UHFFFAOYSA-N COc1c(cccc1C)C=CC(=O)C(=O)O
1149 0 PYODMXLJEJZWHR-UHFFFAOYSA-N CN(CC#C)C=NC1=CC=C(Cl)C=C1C
1150 0 LSGHDPYAMDVISJ-UHFFFAOYSA-N CC(=N)CC(=O)OCC(C)(C)OC(C)=O
1151 0 JQMCAIXSFQXDFG-UHFFFAOYSA-N NC1=NC2=NC=C3CCCCC3=C2C(N)=N1
1152 0 JVBSQSPAJFZPQG-UHFFFAOYSA-N CC(=CC(=O)C(=O)O)c1cccc(c1O)C
1153 0 TVWYHYGTIVNNOC-UHFFFAOYSA-N CC1=CC=C(C=C1C)C(=O)C1OC1C(O)=O
1154 0 UJBYOCWJEOFKFH-UHFFFAOYSA-N O=CC1c2ccccc2CC1(O)CC(=O)O
1155 0 FYEKJDHSDCMUBD-UHFFFAOYSA-N CN1C(N)=NC2=C1C=CC1=C2CN(C)C=N1
1156 0 MURYODNHHCIULJ-UHFFFAOYSA-N CCOC(OCC)C(C#N)C(=O)OCC
1157 0 NXEBDXLSRZXMIU-UHFFFAOYSA-N CCN(CC)C(=O)C1=C(O)C2=C(OCO2)C=C1
1158 0 QYDSBWLAQUNGTM-UHFFFAOYSA-N C1CC1NC1=C2N=CN(C3CC3)C2=NC=N1
1159 0 PHORFPKCEYQGDL-UHFFFAOYSA-N FC(F)(F)C(=O)NCCCCCC1OCCO1
1160 0 YCYTWLGKAQMDDS-UHFFFAOYSA-N CCC1=NC(C)=CC=C1OC(=O)CCC(O)=O
1161 0 HDYHFKZHAZVLNM-UHFFFAOYSA-N C1CN=C(N1)C1=CC=CC(=N1)C1=NCCN1
1162 0 YGIHMDFLKRATGH-UHFFFAOYSA-N CC(=O)C1=CC(O)=C2C(C)=C(C)OC2=C1O
1163 0 CUAKZZKSKMYAQK-UHFFFAOYSA-N CC(O)COC1=CC=CC(=C1)C(F)(F)F
1164 0 WQRJDOQVUUTFRS-UHFFFAOYSA-N NC1=CC=C(C=C1)C1=CN=NN1C1=CC=NC=C1
1165 0 XXHHWURVBKDYMS-UHFFFAOYSA-N OC(=O)CC(C1C(=O)Cc2c1cccc2)O
1166 0 XFLKEZRGBAOAHP-UHFFFAOYSA-N C[Si](C)(C)O[Si](C)(C)CCCC#N
1167 0 FQPRGFGWHFWDJJ-UHFFFAOYSA-N CCC(C(C(=O)C(C(=O)O)C(=O)C)N)C
1168 0 BENNEDLBIQFNAM-UHFFFAOYSA-N CCC(CNC(=O)C(C(=O)O)C(=O)C)C
1169 0 YONOHNFKOCMQFV-UHFFFAOYSA-N CCC(C(C(=O)O)NC(=O)CC(=O)C)C
1170 0 XPSVBFWYSAVLGD-UHFFFAOYSA-N COC(=O)C=CC1=CC(=CC=C1)C(=O)OC
1171 0 NFLGDVPTIGCWGF-UHFFFAOYSA-N CCC(C(C(=O)CC(=O)C)NC(=O)O)C
1172 0 HBPLQTMNNXMGPX-UHFFFAOYSA-N COC(=O)C1=C(C#C)C(OC)=CC(OC)=C1
1173 0 DNMOBYHEXJUFSD-UHFFFAOYSA-N CCCOC1=CC(F)=C(C=C1)C1=CC=C(C=C1)C#N
1174 0 GZHJWYIPYBZZSD-UHFFFAOYSA-N OC(=O)CC(C(=NCC(C(=O)O)N)O)O
1175 0 LOOZRGZXUIUMRW-UHFFFAOYSA-N CC(=C)C(=O)OC1=CC(O)=C(C=C1)C(C)=O
1176 0 LXJFHJLFMWYZED-UHFFFAOYSA-N OC(=O)C1(O)C=Cc2c(O1)c(C)c(cc2)C
1177 0 BKWRSHIQYZTMHJ-UHFFFAOYSA-N Cc1cc(C)c2c(c1)C=CC(O2)(O)C(=O)O
1178 0 DEKZXKNQHVKMEN-UHFFFAOYSA-N OC(=O)C1(O)C=Cc2c(O1)c(C)ccc2C
1179 0 YMMQSDPLIWTYIG-UHFFFAOYSA-N CC1=CC(O)(Oc2c1cccc2C)C(=O)O
1180 0 IIPZDNAQMDKOBQ-UHFFFAOYSA-N [H]C12CCC(CC1=O)(OCC)C1C2C(=O)NC1=O
1181 0 IGYIKSNVKCTSRV-UHFFFAOYSA-N O=C(C[N+]#N)CC1=CC=C(C=C1)C1=CC=CC=C1
1182 0 MBFHFISTFQKICM-UHFFFAOYSA-N COC(=O)CC(N1CC1(C)C)C(=O)OC
1183 0 DZTVZKSCFQIBMV-UHFFFAOYSA-N COc1ccc(cc1)C(=O)NCCCC(=O)O
1184 0 KUYHAPQTLWUDCA-UHFFFAOYSA-N NNC(=S)N=NCC=CC1=CC=CC=C1
1185 0 QLFBOOWWXZVINE-UHFFFAOYSA-N CN(C)C1=CC=C(CN=NC(=S)NN)C=C1
1186 0 DPQDPWBNTASLTE-UHFFFAOYSA-N CCCN(C(=O)c1ccc(cc1)OC)C(=O)O
1187 0 QJJLFUBLVHSNIM-UHFFFAOYSA-N CCC(CC(C)C)(NC(=O)C(F)(F)F)C(O)=O
1188 0 YSNZRZNFKXAGIA-UHFFFAOYSA-N O=C1NCC(O1)COC1=CC(=CC(C1O)(C)O)C
1189 0 FESTYMZLGOLYMO-UHFFFAOYSA-N CC(C)CN1C2=CC=CC=C2SC2=CC=CC=C12
1190 0 ACMPWHBATYURCW-UHFFFAOYSA-N CCOCCOC1=CC=CC(C=C[N+]([O-])=O)=C1
1191 0 PVWFLCDJGQQPSO-UHFFFAOYSA-N CCOCCOC1=CC=C(C=C[N+]([O-])=O)C=C1
1192 0 XHEHRJGOTYDGPW-UHFFFAOYSA-N COC(=O)C1=CC=C(OCC(O)C#C)C=C1
1193 0 BEAGWBGDFNAZMZ-UHFFFAOYSA-N O=C1NCC(O1)COC1=CC(C(C(=C1)C)O)(C)O
1194 0 STZZXMNUAJVXKW-UHFFFAOYSA-N O=C1NCC(O1)COc1cc(C)cc(c1O)C
1195 0 BFOMVRGJRFLFCJ-UHFFFAOYSA-N [N-]=[N+]=NC1=C2C=CC=CC2=NC2=CC=CC=C12
1196 0 PXOPUYWMUVPGNR-UHFFFAOYSA-N OC(C1CNC(=O)O1)Oc1cc(C)cc(c1)C
1197 0 VHSJJHYEQGOAGG-UHFFFAOYSA-N CCC1=CC2=C(SC3=C(N2)C=CC(CC)=C3)C=C1
1198 0 YOVFUKFMYKSSKN-UHFFFAOYSA-N O=C1NCC(O1)COc1cc(C)c(c(c1)C)O
1199 0 PSEPVQRFTJITME-UHFFFAOYSA-N CCCCCCN=CC1C=C(CC)SC1=S
1200 0 AXQXQIIIIZVRNS-UHFFFAOYSA-N CCOC(=O)CCNC1=CC=CC=C1C(O)=O
1201 0 CXMDQDWPEIFDFF-UHFFFAOYSA-N OCc1cc(OCC2CNC(=O)O2)cc(c1)C
1202 0 HPPPEUXFIVRINO-UHFFFAOYSA-N OC1NC(=O)OC1COc1cc(C)cc(c1)C
1203 0 WNKJHUUAAFIZCN-UHFFFAOYSA-N COCCOCC(=O)NC1=CC=C(C=O)C=C1
1204 0 NOOUELFGSLSVPS-UHFFFAOYSA-N OC1CCC(CC1)OC1=CC=C(C=C1)[N+]([O-])=O
1205 0 ANDLDWVTXBUDGH-UHFFFAOYSA-N C=CCN1C=NC2=C1C(NC1CC1)=NC=N2
1206 0 OSEYUZXWMJUWGU-UHFFFAOYSA-N C=CCN1C=NC2=C(NC3CC3)N=CN=C12
1207 0 QQXREJFMVOJEEG-UHFFFAOYSA-N COCOC1=C(C=C2C=COC2=C1)C(C)=O
1208 0 ZPPSZBHUSLFRLT-UHFFFAOYSA-N N#CC1=CC=C(C=C1)C1=CN=C2N=CC=CN12
1209 0 DWCQGGSBOGRQHY-UHFFFAOYSA-N O=C1NCC(O1)COC12C=C(C)C=C(C2O1)C
1210 0 UWCYZPMZZBVJPF-UHFFFAOYSA-N CCOC(=O)C1=C(O)C2=C(O1)C=C(C)C=C2
1211 0 NNZSHRZACQLSED-UHFFFAOYSA-N CC(C)OC(=O)C1=C(O)C2=CC=CC=C2O1
1212 0 YGEUIKVQBMFQQB-UHFFFAOYSA-N CC1=CC=C(C=C1)B1OC2CSCC2O1
1213 0 FGMLKWBJVTWKGZ-UHFFFAOYSA-N O=C1NCC(O1)COC1=CC(=CC2(C1O2)C)C
1214 0 BDSIGVLKFSPWRG-UHFFFAOYSA-N CN(C)CCOC(=O)C1=CC=CC=C1C(O)=O
1215 0 MXCQWJPGZJIVSB-UHFFFAOYSA-N CC1C(=O)OC(C)(OC1=O)C1=CC=CC=C1
1216 0 BWVVNAKNEGYOKH-UHFFFAOYSA-N O=C1NCC(O1)COC1=CC2(C(C(=C1)C)O2)C
1217 0 SZAMMBYOKINCLV-UHFFFAOYSA-N CC1OC(C)(OC1C)C1=CC=C(C=C1)[N+]([O-])=O
1218 0 JNQCFXGITMFXBC-UHFFFAOYSA-N CCNC1=NN=C(NC2=CC=CC=C2)S1
1219 0 DXHCRWSEJYLAFB-UHFFFAOYSA-N CCOC1=CC(=O)OC2=C1C(C)=CC(O)=C2
1220 0 WQXGEHZRBYXVFK-UHFFFAOYSA-N CCCCOC1=C(C=CC(=C1)[N+]([O-])=O)C(C)=O
1221 0 MECSAKHJOIQYIX-UHFFFAOYSA-N N#CCSC1=NC=NN1CN1CCCCC1
1222 0 CPPPYEFIQWZKNP-UHFFFAOYSA-N COC1=C(OC)C(O)=C2C=CC=CC2=C1O
1223 0 RJVQPAGAQZJLBE-UHFFFAOYSA-N CC1=C(C=C(F)C=C1)C1=CC(O)=CC(F)=C1
1224 0 WDJLMEVRSNAGFO-UHFFFAOYSA-N COC(=O)C1=C(OC(C)=O)C=CC(C=C)=C1
1225 0 HLRQJABLIPLSFP-UHFFFAOYSA-N O=CC(OC(=O)N)COc1cc(C)cc(c1)C
1226 0 TXUCQVJZBXYDKH-UHFFFAOYSA-N CC(=O)OC(C=C)C1=CC2=C(OCO2)C=C1
1227 0 MRYISCMWUIQJFJ-UHFFFAOYSA-N COC(=O)C1CCC2=CC=C(C=C12)C(O)=O
1228 0 OQVCNKFNZBUWJR-UHFFFAOYSA-N N=C(C(C#N)C#N)C(=CC1=CC=CC=C1)C#N
1229 0 ZVIUZXLSTCADAR-UHFFFAOYSA-N CCOC(=O)C(NC(C)=O)(C#CC)C(=O)OCC
1230 0 MCYXMDWLNXHAED-UHFFFAOYSA-N CSCCCCCC(C(=O)O)(C(O)O)N
1231 0 GKWOOUPTJUNLQP-UHFFFAOYSA-N COC(=O)CCN=C(C)CCC(=O)OC
1232 0 JZGVNYSCBMRZBF-UHFFFAOYSA-N CSC1NC(=NC(=N1)NC)NC(C)C
1233 0 JGZCXWUPSVFAMA-UHFFFAOYSA-N CCCCCCC=CC[Se]C
1234 0 PIUNFXDBICHQGL-UHFFFAOYSA-N NC(=O)CCCCC(=O)OC1=CC=C(O)C=C1
1235 0 USRGYAHSBXUHEP-UHFFFAOYSA-N COC(=O)CCC1(CCCN1)C(=O)OC
1236 0 GKBUGVWFLBNNPA-UHFFFAOYSA-N CCCCCN1C=NC2=C1NC(N)=NC2=S
1237 0 RBVBUXRFCFGHTF-UHFFFAOYSA-N CCCOC1=CC=CC=C1C(=O)NOC(C)=O
1238 0 VXGDPOFTUDBFJL-UHFFFAOYSA-N CCCC(Br)C=[N+](CC)CC
1239 0 BMHPXEPGCROINB-UHFFFAOYSA-N CC[N+](CC)=CC(Br)C(C)C
1240 0 LKDFJXDFWHEJFE-UHFFFAOYSA-N CC1=NN=C(C)C1N=NC1=CC=C(N)C=C1
1241 0 SWOIYMOIHFSAFB-UHFFFAOYSA-N C[Si](C)(C)OC1=CC(=O)N(C=C1)[Si](C)(C)C
1242 0 FTUUWZJFCFBXBC-UHFFFAOYSA-N CNC1=NC(=NC(N1)NC(C)C)SC
1243 0 VWOGYVQTMZJDQB-UHFFFAOYSA-N CC(C)C(=N)C(N=NC1=CN=CC=C1)C#N
1244 0 SMRPUSIPBBKWRJ-UHFFFAOYSA-N CNC1NC(=NC(=N1)NC(C)C)SC
1245 0 TVUHYXWGRXQZHB-UHFFFAOYSA-N [N-]=[N+]=NCC1CN(C(=O)O1)C1=NC=CC=N1
1246 0 YWGVMXRKYDPLNU-UHFFFAOYSA-N CC(CS(=O)(=O)CCCC=C)C(O)=O
1247 0 YWGVMXRKYDPLNU-UHFFFAOYSA-N CC(CS(=O)(=O)CCCC=C)C(O)=O
1248 0 OUPNLMOXBNOAHP-UHFFFAOYSA-N CC1(CCCCO1)OC1=CC=CC(=C1)[N+]([O-])=O
1249 0 JQPDCKOQOOQUSC-UHFFFAOYSA-N OC(=O)CC1C(CNC1C(=O)O)C(C)C
1250 0 NIUYYYHBGBJNBG-UHFFFAOYSA-N OC(=N)NC1C(O)C(O)C(C(=O)C1O)O
1251 0 MYKFLEMDAAEBHO-UHFFFAOYSA-N OCC(C(C(C(C(=O)O)O)O)O)NC(=N)N
1252 0 HKSYQGIOJTWGQN-UHFFFAOYSA-N O=C1OC2C(C1C)(N)CCC(C2O)(C)O
1253 0 FBQFEOCWLPESST-UHFFFAOYSA-N OC1C(O)C2=CC=CC3(C2(C1=CC=C3)O)O
1254 0 WRILWPAGSPXSHD-UHFFFAOYSA-N OC1C=C2C(O)C(c3c2c(C1O)ccc3)O
1255 0 PFDHVDFPTKSEKN-UHFFFAOYSA-N NC(C(=O)O)CCCCCC(=O)C1OC1
1256 0 RFJGTKZLJRBQOU-UHFFFAOYSA-N OC1(ON=C2CCCCCCC12)C(F)(F)F
1257 0 KPFJWPYFTGAVLR-UHFFFAOYSA-N NC(CC(=O)O)CCCCC(=O)C1CO1
1258 0 PQAXXSBDSWWJOP-UHFFFAOYSA-N OC=CC(=O)CCCCCC(C(=O)O)N
1259 0 YYLGVUNPANYFLE-UHFFFAOYSA-N CSC1=CC=CC2=C1C(CNC2)C1=CC=CC=C1
1260 0 HQPARWDESRQCNT-UHFFFAOYSA-N CSC1=CC=C2C(CNCC2=C1)C1=CC=CC=C1
1261 0 FXLCOGGLRYPZQP-UHFFFAOYSA-N OC1C=C(O)C(=CC1O)c1ccccc1O
1262 0 KMFLVWYDTGDOJB-UHFFFAOYSA-N COC(=O)C1=CC(OC(=O)C(C)=C)=CC=C1
1263 0 YTLGDCKJDZRJPS-UHFFFAOYSA-N OC1C=CC(=C(C1O)O)c1ccccc1O
1264 0 WKKOWCZWSZVZIL-UHFFFAOYSA-N COC1=CC=C(C=C1)C(=O)C1CCOC1=O
1265 0 PNCFJLFSAGRIMJ-UHFFFAOYSA-N CC(=O)C1C(C(O)=O)C(C(C)=O)=C(C)N=C1C
1266 0 UEWJRYYYOCDONN-UHFFFAOYSA-N COC(=O)C(CC(O)=O)=CC1=CC=CC=C1
1267 0 SRUKPSXHABVJLP-UHFFFAOYSA-N CCOP(=O)(OCC)N=CNNC#N
1268 0 MFHGICQFASINJX-UHFFFAOYSA-N COCOC1=C(C=CC=C1OC)C(=O)N(C)OC
1269 0 TYJUMVHESSHSCI-UHFFFAOYSA-N COCOC1=C(C=C(OC)C=C1)C(=O)N(C)OC
1270 0 GYIXPQKLRICKHM-UHFFFAOYSA-N COCOC1=C(C=CC(OC)=C1)C(=O)N(C)OC
1271 0 BCXVOKLWYKYHIS-UHFFFAOYSA-N CC(C)(C)C=C(CC(N)C(O)=O)C(O)=O
1272 0 BFXOBAHLWARETK-UHFFFAOYSA-N CC(C)(C)OC(=O)N1CC2(C1)OCC2O
1273 0 NWDCHYPBUDAWTN-UHFFFAOYSA-N CC(C)(C)OC(=O)NC1=C(C=C(F)C=C1)B(O)O
1274 0 RFKHAHDQHKACFT-UHFFFAOYSA-N COCCOC1=C(C=C(OCOC)C=C1)C(N)=O
1275 0 LPSROTXXMWXWOK-UHFFFAOYSA-N O=N(=O)OC1CCCCCC1ON(=O)=O
1276 0 KEYAERAVIBQOQK-UHFFFAOYSA-N CCSC1=CC=CC2=C1C(=N)NC(=N)N2
1277 0 LCYBPFAFLRTTJG-UHFFFAOYSA-N CCC1=CC=CC=C1C1=NC(=N)NC(=N)N1
1278 0 PTZJMVMGADAZBT-UHFFFAOYSA-N NC1=CC=C(CC2C=NC(=N)NC2=N)C=C1
1279 0 KLDFBDGQIKEHER-UHFFFAOYSA-N CN1C2=C(CCNC2)C2=C1C=CC(Cl)=C2
1280 0 HOJOHTLNESXDKJ-UHFFFAOYSA-N CC(O)COC(=O)C(N)CC1=CC=C(O)C(O)=C1
1281 0 JNRWSGYVASKILI-UHFFFAOYSA-N COC1=CC=C(CNC2=C3N=CN=C3NC=N2)C=C1
1282 0 VXABDRGNUPVNTI-UHFFFAOYSA-N CC(N=NC(=O)C1=CC=C(N)C=C1)C1=CN=CC=N1
1283 0 WXBPMPHUMOSOAH-UHFFFAOYSA-N O=C(C1C=CC=CC1N)CCCC(=O)C(=O)O
1284 0 FBKOBCDFRDVWHT-UHFFFAOYSA-N NC1CC=C(C=C1)C(=O)CCCC(=O)C(=O)O
1285 0 KQSPRWOCNXYGJV-MPXNMPGESA-N OC(c1ccccc1)/C=C/C=C(C(=O)O)O
1286 0 CURNWGCECPORJS-UHFFFAOYSA-N COC1=C2OCCC2=C2C(C1)C=CC(=O)O2
1287 0 OKQXCDUCLYWRHA-UHFFFAOYSA-N CC(=C)C(=O)OCCC[Si](C)(C)Cl
1288 0 ZQEBQGAAWMOMAI-UHFFFAOYSA-N CC(C)(C)OC(=O)N1CCCC1C(O)=O
1289 0 OXBMFCGRQJNAOY-UHFFFAOYSA-N COC(=O)C12C3C4C1C1C2C3C41C(=O)OC
1290 0 RCJBCGJHGBMFOX-UHFFFAOYSA-N OC(=CC=CC(=O)C1=CC=CCC1)C(=O)O
1291 0 ISICZGLMNYHTGE-UHFFFAOYSA-N COC1=CC=CC=C1OCC(O)COC(O)=NC
1292 0 JRLHVLADHCDQPI-UHFFFAOYSA-N CC[N+](CC)(CC)CC(Br)=C
1293 0 AAXXXGXIWSJELC-UHFFFAOYSA-N CCOC1=CC=C(C=C1)N(OC(C)=O)C(C)=O
1294 0 RBTBRTFLJPUNAT-UHFFFAOYSA-N C[n+]1ccc(cc1)-c1ncc(o1)-c1ccccc1
1295 0 SAPAUOFSCLCQJB-UHFFFAOYSA-N CC(C)(C)O\C(O)=N\C1=CC(=CC=C1)C(O)=O
1296 0 KLCYDBAYYYVNFM-UHFFFAOYSA-N CC(C)(C)OC(O)=NC1CC(C1)C(O)=O
1297 0 HGIPBTSLDDNAKM-UHFFFAOYSA-N O=C(C1CC=CC=C1)C=CC=C(C(=O)O)O
1298 0 PMGFNCSNFSSUTM-UHFFFAOYSA-N CN(C1=NC(=N)N=C(N)C1)C1=CC=CC=C1
1299 0 YCYSBSRAVPVOQQ-UHFFFAOYSA-N O=C(c1ccccc1)CCC=C(C(=O)O)O
1300 0 ZKIOMLWEPUHBCQ-UHFFFAOYSA-N CC1=CC2=NN=C(N=C2C(C)=N1)C1=CC=NC=C1
1301 0 RPKIAWXFDCYUPC-UHFFFAOYSA-N CCC1=CC(=CC=C1)N=C1NC2=C(N=CN2)C(O)=N1
1302 0 QGHSUEJTSRYKDT-UHFFFAOYSA-N CCC1=CC=C(NC2=NC3=C(N=CN3)C(O)=N2)C=C1
1303 0 QQPGOEKSUAOVLD-UHFFFAOYSA-N OC(=O)C(=CC=CC(=O)C1=CCCC=C1)O
1304 0 BSRIYEVZDZNIBB-UHFFFAOYSA-N OC(C(=O)O)CC=CC(=O)c1ccccc1
1305 0 GQPHVVDGJWHSMR-UHFFFAOYSA-N CC1OC(=O)C(N2C(CO)=CC=C2CO)=C1C
1306 0 UTMMTSFNCUGDPF-UHFFFAOYSA-N COC(=O)C1CC(=O)OC1C1=CC=CC=C1
1307 0 MQFMQAOAZJDUQG-UHFFFAOYSA-N CC1CNCC2=C1C1=C(N2)C=CC(Cl)=C1
1308 0 HRMRQBJUFWFQLX-UHFFFAOYSA-N CC(C)(C)OC(=O)N1CCC(C1)C(O)=O
1309 0 UJHUDNBLIONMIL-UHFFFAOYSA-N CC1CN(CCN1CC(O)=N)C1=NN=C(C)S1
1310 0 IQDIQUIWTZQDGC-UHFFFAOYSA-N CCC1=NN=C(S1)N1CCN(CC(O)=N)CC1
1311 0 GWGIZIIPNYLLDO-UHFFFAOYSA-N CCN(CC)P1(=S)OCC(C)(C)CO1
1312 0 YWLUWSMJXXBOLV-UHFFFAOYSA-N CC(C)(C)O\C(O)=N\C(CC1=CC=CO1)C(O)=O
1313 0 UDPZLTQBSHPQHX-UHFFFAOYSA-N OC(=O)CCCC1CCNC(C1)C(O)=O
1314 0 FMFJBRWNOJKVJK-UHFFFAOYSA-N CCCOCC(COCC#C)OC(O)=N
1315 0 YEBQOTZVFYRTIB-UHFFFAOYSA-N OC1C(O)C(O)C(C(C1N(C(=N)N)O)O)O
1316 0 BJGONNCLQGPBIC-UHFFFAOYSA-N CC1OC(=O)CN2C(C=O)=CC=C2C(O)C1C
1317 0 MZBBRGLZQRMJPL-UHFFFAOYSA-N OC(C1=CC=CC=C1)C1=CC(F)=CC(F)=C1
1318 0 QFVJNEASAAJIDF-UHFFFAOYSA-N CC(C)(C)O\C(O)=N\C(C1CC1)C(O)=O
1319 0 ISBSOFZWSJBJSW-UHFFFAOYSA-N CC(O)C(O)C1=CC(=CC=C1)C(F)(F)F
1320 0 BUPDPLXLAKNJMI-UHFFFAOYSA-N CC(C)(C)OC(=O)NC(CC=C)C(O)=O
1321 0 LGCMALOVIXXOKM-UHFFFAOYSA-N CCOC(=O)C(C(=O)OCC)=[N]1=CC=CC=C1
1322 0 YDHQRSFAZYRBTA-UHFFFAOYSA-N CN(C)C1=CC=C(C=NN2C=NN=C2)C=C1
1323 0 GLTWQRWKUMNHFV-UHFFFAOYSA-N N#CC1(C#N)C2C3C4CC2C(C34)C1(C#N)C#N
1324 0 OUVUYCXSHODHKI-UHFFFAOYSA-N CN=C1NC(=NC)N=C(N1)C1=CC=CC=C1
1325 0 KMMIMBUARTWPBG-BFFNTKKYSA-N CN1C=CN(C)C1=NN=C1C=CC(=N)C=C1
1326 0 QKFWUMARQCQIRN-UHFFFAOYSA-N CC1=CC([O+]=N1)=C1C=CN(CC2CC2)C=C1
1327 0 MDQUSQOIBBZWLQ-UHFFFAOYSA-N [N-]=[N+]=NC1=CC2=NC3=CC=CC=C3C=C2C=C1
1328 0 BFOMVRGJRFLFCJ-UHFFFAOYSA-N [N-]=[N+]=NC1=C2C=CC=CC2=NC2=CC=CC=C12
1329 0 SVUHVEVGGSVQAT-UHFFFAOYSA-N OC1=CC=C(C(C1O)O)c1ccc(cc1)O
1330 0 AIGNXOCUMLRZAY-UHFFFAOYSA-N O=CC=C(c1ccccc1)C(C(C=O)O)O
1331 0 BKHCZBURUAMMRR-UHFFFAOYSA-N CCC1(C)OC2=CC=CC(OC(O)=NC)=C2O1
1332 0 KDXDEVFVLZXGMG-UHFFFAOYSA-N CC(C(C(=O)O)(CC(=O)c1ccccc1)N)O
1333 0 WIPGKEXRLMOWEL-UHFFFAOYSA-N NC/C(=N/C(C(CC(=O)O)O)C(=O)O)/O
1334 0 AEZYBASQRZFBDR-UHFFFAOYSA-N CCN1CC(O)C2=C(C=CC(O)=C2)C1C(O)=O
1335 0 QOTZOFGBBCMWEP-UHFFFAOYSA-N COC1=CC2=C(C=C1)C(=O)CC2CC(O)=O
1336 0 YWLUWSMJXXBOLV-UHFFFAOYSA-N CC(C)(C)O\C(O)=N\C(CC1=CC=CO1)C(O)=O
1337 0 RDESHSVNCKVUPO-UHFFFAOYSA-N OC(=N)OCC1COC2(CCCCC2)O1
1338 0 RFSALWUIQJLWHY-UHFFFAOYSA-N CC1OCC2OC(C)OC(C3CN3)C2O1
1339 0 UIKOJPPBOVXWMN-UHFFFAOYSA-N CCCOP(=S)(NCCOC)OCCC
1340 0 JZCNNUWEAQYMDW-UHFFFAOYSA-N CC1(OCC(COC(O)=N)O1)C1=CC=CC=C1
1341 0 WCTZPQWLFWZYJE-UHFFFAOYSA-N OC(C1=CC=C(F)C=C1)C1=CC=C(F)C=C1
1342 0 GMKLTHLVSGNOMA-UHFFFAOYSA-N NC/C(=N/C(C(=O)O)CC(C(=O)O)O)/O
1343 0 CFWLEPZDEPWODO-UHFFFAOYSA-N CC1=CC=C(C=C1)C(CC(O)=O)C(N)C(O)=O
1344 0 OUJFPBPZUORSFP-UHFFFAOYSA-N CCCSC1=NNC(=N1)C1=CC=NC=C1
1345 0 VDGRGVXOXODPKW-UHFFFAOYSA-N CN(C)C1=CC=C(C=NC2=NNC=N2)C=C1
1346 0 DWCXXICTUDDKTB-UHFFFAOYSA-N CC(C)CC(=O)C1OC11C(=O)C=C(C)N=C1O
1347 0 OERWUSKCIJQIES-UHFFFAOYSA-N CC1NCCC2=CNC3=C(Cl)C=CC1=C23
1348 0 KMZCQARSGOWMCC-UHFFFAOYSA-N C\[O+]=C1/C=CC2=NC3=CC=CC=C3N(CCO)C2=C1
1349 0 CITVZWPAGDTXQI-UHFFFAOYSA-N CC1OC(OC2=CC=C(N)C=C2)C(O)C(O)C1O
1350 0 BPWJVTZMWYLUQW-UHFFFAOYSA-N OC(=O)CCC(C(=O)O)/N=C(/C(O)N)\O
1351 0 DFZSKVPVFMIDDX-UHFFFAOYSA-N OC(=O)C1CCCC11OC2=CC=CC=C2O1
1352 0 HGKLABWSRXFZQR-UHFFFAOYSA-N COC1=C(OC)C=C(C=C1)C(=O)CN=C(C)O
1353 0 PAQJEWZBNBVPQP-UHFFFAOYSA-N OC1C=CC=C(C1O)c1cccc(c1O)O
1354 0 QCNBAVLDIXWCGR-UHFFFAOYSA-N OC1C=CC(=CC1O)c1cccc(c1O)O
1355 0 JMUXNFZSTDDNFY-UHFFFAOYSA-N CN(C)C(=S)C(C1=CC=CC=C1)C1=CC=CC=C1
1356 0 KMOODDWVCAWHMC-UHFFFAOYSA-N CC(C)CCOC(=O)C1=CC=C(C=C1)[N+]([O-])=O
1357 0 VYNBKDWROHXRAR-UHFFFAOYSA-N FC1=CC=C(NC2=CC3=CC=CC=C3C=C2)C=C1
1358 0 TWIYEQSZASKGAY-UHFFFAOYSA-N O=CNC(C(=O)N)CC(C(=O)O)C(O)O
1359 0 PNCFJLFSAGRIMJ-UHFFFAOYSA-N CC(=O)C1C(C(O)=O)C(C(C)=O)=C(C)N=C1C
1360 0 MUCWEAHFBIHWCX-UHFFFAOYSA-N OC(=O)CC(NCCC1=CC=CC=C1)C(O)=O
1361 0 HRMRQBJUFWFQLX-UHFFFAOYSA-N CC(C)(C)OC(=O)N1CCC(C1)C(O)=O
1362 0 TYARZXLQTHCHIP-UHFFFAOYSA-N OC(=O)C1=CC=C(C=C1)C(=O)OCCC=C
1363 0 ZVKNHRRUOLQYPL-UHFFFAOYSA-N CCCCC(CC)COC(=O)ON=C=O
1364 0 ZWRWASSMSIPQIB-UHFFFAOYSA-N O=CNC(C(=O)O)(C(O)N)CCC(=O)O
1365 0 MTFZCGPANOZASK-UHFFFAOYSA-N CC(=C)C(=O)OCCN1C(=O)C(C)=C(C)C1=O
1366 0 IICBYIVDFKBOFS-UHFFFAOYSA-N NC(=N)N([N+]1=CC=CC=C1)[N+]1=CC=CC=C1
1367 0 MLFGJPIHJMFFLG-UHFFFAOYSA-N Cc1c(C=CC=CC=O)oc(=O)cc1OC
1368 0 GARRXWMJTUZFAV-UHFFFAOYSA-N CCC1(COC2(CCCC2)OC1)N(=O)=O
1369 0 KBBZJZBCYCMQDP-UHFFFAOYSA-N CCNC1NC(=NC(=N1)NCC)SC
1370 0 UZMZRFVLRULBOV-UHFFFAOYSA-N CC(=C)C(=O)OCC[N+](C)(C)CC([O-])=O
1371 0 HNQPJIJQWJTOIX-UHFFFAOYSA-N CCNC1=NC(=NC(N1)SC)NCC
1372 0 XXIJPDVJRAQVSH-UHFFFAOYSA-N CN=C(O)OC1=CC=CC=C1C1OCC(C)O1
1373 0 NOHMQIFHZBIPDL-UHFFFAOYSA-N OC1C=Cc2c(C1O)c(C(=O)O)c(cc2)C
1374 0 INEWUCPYEUEQTN-UHFFFAOYSA-N OC(CNC1CCCCC1)CS(O)(=O)=O
1375 0 VGIGWZNCMSPLAC-UHFFFAOYSA-N COc1cccc2[n+](C)c3cccc(OC)c3nc12
1376 0 QUMJUSNBFFIVHY-UHFFFAOYSA-N Cc1cc2C=CC(C(c2c(c1)C(=O)O)O)O
1377 0 AIEYAFUSDJUMLG-UHFFFAOYSA-N OC1C=Cc2c(C1O)c(ccc2C)C(=O)O
1378 0 ONRIBRPCDSNRTI-UHFFFAOYSA-N [H]C(=C(C)C(=O)OC)C1=CC2=C(OCO2)C=C1
1379 0 PVFZKCDZFDVKOK-UHFFFAOYSA-N COC1=CC=C(F)C=C1N=NC1N=CC=N1
1380 0 CNOPQRWADJXWRE-UHFFFAOYSA-N CN(C)CC\N=C(/O)NC1=C(C)C=CC=C1Cl
1381 0 SNCIHRYCSTZBGX-UHFFFAOYSA-N CC1=NC(=N)C2=C3C1C1=CC=CN=C1N3CN=C2
1382 0 PNHJTLDBYZVCGW-UHFFFAOYSA-N CN1C=C2C(C=CC=C2NC2=NCCN2)=N1
1383 0 PWVVWWGUYVRUCH-UHFFFAOYSA-N CNCC1C2=CC=CC=C2CSC2=CC=CC=C12
1384 0 NAGIDXZSUSERRK-UHFFFAOYSA-N NC(N)=NC1=NC2=C(N1)C=C(C=C2)[N+]([O-])=O
1385 0 ZKUUQPPGRWYGRD-UHFFFAOYSA-N FC(F)(F)CCCNCCCC(F)(F)F
1386 0 OUBXTPJOUUTPPI-UHFFFAOYSA-N OC1C=C(C)c2c(C1O)c(ccc2)C(=O)O
1387 0 GAWXSBCGUQFYOO-UHFFFAOYSA-N CCC(C)C(=O)C1OC11C(=O)C=C(C)N=C1O
1388 0 BBLGUJVGXOXXAK-UHFFFAOYSA-N CC1=Cc2cccc(c2C(C1O)O)C(=O)O
1389 0 VWWVUXIKLRIRAZ-UHFFFAOYSA-N CC(=O)C(OC(=O)C1=CC=CC=C1)C(C)=O
1390 0 IJCODAOXFYTGBS-UHFFFAOYSA-N CCOC(=O)C1=CC2=C(O1)C=CC(OC)=C2
1391 0 RQMDFBMBDCZUOG-UHFFFAOYSA-N COC(=O)c1cccc2c1C(O)C(C=C2)O
1392 0 MZUDIFKBLVBMPD-UHFFFAOYSA-N CCOC(=O)N1CCC2(CC1)OCCO2
1393 0 YKYXESCSPXPMKE-UHFFFAOYSA-N CC1=C(N=C(C#N)C(=N1)C#N)C1=CC=CC=C1
1394 0 XKBHGZFIOSHRRE-UHFFFAOYSA-N COC1C(O)C=Cc2c1c(ccc2)C(=O)O
1395 0 UXIRCKONXLQBFH-UHFFFAOYSA-N CC1=C(NC2=NCCN2)C2=C(NN=C2)C=C1
1396 0 HSGZPDUVKTWQRM-UHFFFAOYSA-N COC1C=Cc2c(C1O)c(ccc2)C(=O)O
1397 0 SHCVQEJHDBNSJI-UHFFFAOYSA-N CCCCOCCOC(=O)COC(=O)C(=C)C#N
