# Supplementary material for: Ion mobility collision cross-section atlas for known and unknown metabolite annotation in untargeted metabolomics
Source: Nat Commun. 2020 Aug 28;11:4334. doi: 10.1038/s41467-020-18171-8 (PMC7455731; doi:10.1038/s41467-020-18171-8)
Supplement: Supplementary file 8 — Supplementary Data 5 [file 41467_2020_18171_MOESM8_ESM.zip › 01_positive_mode/L0645/cfmid_pred_spec.msp]

Name: +ve in-silico MS/MS by CFM-ID for WHOOUMGHGSPMGR-UHFFFAOYSA-N
ID: WHOOUMGHGSPMGR-UHFFFAOYSA-N
Comment: Energy0
Num peaks: 6
43.01784114 1.334842519
130.0651257 4.876093932
131.0491413 1.316237964
132.0807757 0.9738961879
142.0651257 19.67886066
160.0756904 67.320099

Name: +ve in-silico MS/MS by CFM-ID for WHOOUMGHGSPMGR-UHFFFAOYSA-N
ID: WHOOUMGHGSPMGR-UHFFFAOYSA-N
Comment: Energy1
Num peaks: 6
118.0651257 7.71791361
130.0651257 10.19356898
133.0647913 5.936389062
142.0651257 21.69403854
143.0491413 2.678974818
160.0756904 33.55399274

Name: +ve in-silico MS/MS by CFM-ID for WHOOUMGHGSPMGR-UHFFFAOYSA-N
ID: WHOOUMGHGSPMGR-UHFFFAOYSA-N
Comment: Energy2
Num peaks: 21
25.00727645 4.199495901
29.00219107 2.320185784
41.00219107 3.305297684
43.01784114 6.73817405
79.05422664 1.274029092
101.0385766 10.07474381
102.0338255 2.885495631
103.0542266 6.405555786
104.0494756 2.150339611
115.0542266 4.883055589
116.0494756 2.565728847
118.0651257 3.842263791
126.0338255 1.474894843
128.0494756 2.615167774
129.0334912 1.285607494
130.0651257 10.00639406
131.0491413 1.7996041
132.0807757 1.862590941
134.0600403 1.682560153
142.0651257 7.27169056
144.0443902 2.099522522

Name: +ve in-silico MS/MS by CFM-ID for POYSUXIHCXBJPN-UHFFFAOYSA-N
ID: POYSUXIHCXBJPN-UHFFFAOYSA-N
Comment: Energy0
Num peaks: 6
117.0698767 0.638811206
120.0443902 0.2611024935
132.0443902 0.2697742098
142.0651257 1.223645091
144.0443902 0.2756754142
160.0756904 95.92599568

Name: +ve in-silico MS/MS by CFM-ID for POYSUXIHCXBJPN-UHFFFAOYSA-N
ID: POYSUXIHCXBJPN-UHFFFAOYSA-N
Comment: Energy1
Num peaks: 6
106.0651257 4.66228843
115.0542266 4.566269698
117.0698767 2.997772873
132.0807757 11.38751505
134.0600403 3.766127207
160.0756904 60.38674877

Name: +ve in-silico MS/MS by CFM-ID for POYSUXIHCXBJPN-UHFFFAOYSA-N
ID: POYSUXIHCXBJPN-UHFFFAOYSA-N
Comment: Energy2
Num peaks: 17
39.02292652 3.047208638
75.02292652 3.069304448
77.03857658 2.193922702
91.05422664 5.928171101
101.0385766 3.786086526
103.0542266 3.902834607
104.0494756 4.246711796
105.0698767 4.467452633
106.0651257 2.377263497
115.0542266 11.70412417
116.0494756 3.91174878
117.0698767 2.543799683
128.0494756 2.371154359
132.0807757 6.464485617
142.0651257 13.27851787
144.0443902 4.659466039
160.0756904 2.668658185

Name: +ve in-silico MS/MS by CFM-ID for CSJAXRKDCCWCSJ-UHFFFAOYSA-N
ID: CSJAXRKDCCWCSJ-UHFFFAOYSA-N
Comment: Energy0
Num peaks: 6
15.02292652 0.7429721473
105.0334912 0.331979255
129.0334912 1.825253504
131.0491413 2.427451652
133.0647913 0.475709454
160.0756904 92.97076359

Name: +ve in-silico MS/MS by CFM-ID for CSJAXRKDCCWCSJ-UHFFFAOYSA-N
ID: CSJAXRKDCCWCSJ-UHFFFAOYSA-N
Comment: Energy1
Num peaks: 6
119.0491413 2.777941096
129.0334912 4.244991753
131.0491413 2.950907934
132.0807757 2.983284147
134.0600403 1.844907326
160.0756904 77.16300536

Name: +ve in-silico MS/MS by CFM-ID for CSJAXRKDCCWCSJ-UHFFFAOYSA-N
ID: CSJAXRKDCCWCSJ-UHFFFAOYSA-N
Comment: Energy2
Num peaks: 21
15.02292652 3.819989223
25.00727645 1.905974259
49.00727645 6.282894984
51.02292652 4.727343177
53.00219107 2.208220905
56.04947561 1.477692681
63.02292652 3.294156819
79.05422664 6.493640196
101.0385766 3.223700964
103.0178411 2.040387433
105.0334912 6.003112895
106.0651257 7.528179964
115.0542266 2.322496818
119.0491413 1.991895279
129.0334912 9.711954554
130.0651257 3.114140954
131.0491413 4.491124472
132.0443902 1.562071427
132.0807757 3.617674259
134.0600403 2.474295834
160.0756904 2.525403332

Name: +ve in-silico MS/MS by CFM-ID for CWFINLADSFPMHF-UHFFFAOYSA-N
ID: CWFINLADSFPMHF-UHFFFAOYSA-N
Comment: Energy0
Num peaks: 6
41.03857658 0.1801586477
115.0542266 0.1886741918
129.0698767 3.789431315
134.0600403 0.23533451
144.0443902 0.4172159436
160.0756904 94.16599707

Name: +ve in-silico MS/MS by CFM-ID for CWFINLADSFPMHF-UHFFFAOYSA-N
ID: CWFINLADSFPMHF-UHFFFAOYSA-N
Comment: Energy1
Num peaks: 6
101.0385766 1.022823419
129.0698767 8.974792716
132.0443902 2.348493561
134.0600403 3.056400889
144.0443902 3.130005599
160.0756904 77.01582659

Name: +ve in-silico MS/MS by CFM-ID for CWFINLADSFPMHF-UHFFFAOYSA-N
ID: CWFINLADSFPMHF-UHFFFAOYSA-N
Comment: Energy2
Num peaks: 14
39.02292652 4.253148929
49.00727645 2.813178523
51.02292652 2.241194264
89.03857658 3.871104827
91.05422664 1.975993737
101.0385766 10.62746985
115.0542266 9.351939198
117.0698767 4.600376587
129.0698767 3.375588439
130.0287402 2.052620749
132.0443902 4.449889232
134.0600403 5.722549062
144.0443902 17.90647264
160.0756904 7.787471093

Name: +ve in-silico MS/MS by CFM-ID for NIPZZXUFJPQHNH-UHFFFAOYSA-N
ID: NIPZZXUFJPQHNH-UHFFFAOYSA-N
Comment: Energy0
Num peaks: 6
52.01817548 0.4210501083
81.04472458 0.9693343434
96.00800472 0.7627668765
98.02365479 4.110755289
107.0239891 13.38940727
125.0345538 78.64672963

Name: +ve in-silico MS/MS by CFM-ID for NIPZZXUFJPQHNH-UHFFFAOYSA-N
ID: NIPZZXUFJPQHNH-UHFFFAOYSA-N
Comment: Energy1
Num peaks: 6
52.01817548 3.563683096
81.04472458 6.923644489
84.00800472 6.077877166
98.02365479 5.552128875
107.0239891 18.53098746
125.0345538 48.12098437

Name: +ve in-silico MS/MS by CFM-ID for NIPZZXUFJPQHNH-UHFFFAOYSA-N
ID: NIPZZXUFJPQHNH-UHFFFAOYSA-N
Comment: Energy2
Num peaks: 8
25.00727645 2.725308955
26.00252542 2.133974482
40.01817548 56.85175836
52.01817548 7.574920133
53.01342445 5.14995453
54.03382555 2.428946954
55.02907452 2.92869797
64.01817548 2.145091416

Name: +ve in-silico MS/MS by CFM-ID for UZFZWWMIJQSJMA-UHFFFAOYSA-N
ID: UZFZWWMIJQSJMA-UHFFFAOYSA-N
Comment: Energy0
Num peaks: 6
114.0298028 3.721791565
114.0661883 15.66613616
116.0454529 3.882826132
118.0611029 2.34541325
142.0611029 20.96735997
160.0716676 33.93893229

Name: +ve in-silico MS/MS by CFM-ID for UZFZWWMIJQSJMA-UHFFFAOYSA-N
ID: UZFZWWMIJQSJMA-UHFFFAOYSA-N
Comment: Energy1
Num peaks: 11
56.04947561 13.49601032
58.06512568 1.851752796
72.04439023 1.390144239
83.01275576 1.5032708
84.04439023 1.500047955
85.02840582 1.440655531
102.0549549 7.823810398
114.0661883 31.43734511
116.0818384 1.521308919
142.0611029 10.24492102
160.0716676 8.395967582

Name: +ve in-silico MS/MS by CFM-ID for UZFZWWMIJQSJMA-UHFFFAOYSA-N
ID: UZFZWWMIJQSJMA-UHFFFAOYSA-N
Comment: Energy2
Num peaks: 29
25.00727645 1.07497083
26.00252542 0.8762399163
27.02292652 1.429490582
28.01817548 1.436472776
29.00219107 1.595285809
29.03857658 0.9225957433
41.03857658 3.612949654
43.02907452 12.59459129
45.04472458 1.845916634
59.02398914 1.650209013
60.05562361 1.388258213
70.03997355 12.21285233
72.05562361 1.80915023
74.02365479 3.182204583
79.02907452 1.014158368
81.04472458 1.963412398
83.01275576 1.166890765
83.06037464 13.18690947
85.02840582 2.04568959
87.04405588 0.8746445527
98.03488817 3.057304652
98.07127368 1.081788975
100.0505382 1.728897471
102.0549549 0.8789163225
111.0552893 1.920312493
114.0298028 1.641330865
116.0454529 1.317328651
118.0611029 1.02354204
127.0502039 1.675595246

Name: +ve in-silico MS/MS by CFM-ID for QYEMNJMSULGQRD-UHFFFAOYSA-N
ID: QYEMNJMSULGQRD-UHFFFAOYSA-N
Comment: Energy0
Num peaks: 6
15.02292652 0.3777419399
106.0651257 0.368603376
118.0651257 0.167659996
129.0334912 0.4679135786
131.0491413 0.6206799034
160.0756904 96.87658082

Name: +ve in-silico MS/MS by CFM-ID for QYEMNJMSULGQRD-UHFFFAOYSA-N
ID: QYEMNJMSULGQRD-UHFFFAOYSA-N
Comment: Energy1
Num peaks: 6
101.0385766 3.140490628
103.0542266 1.873253593
129.0334912 4.533050238
131.0491413 2.064379409
132.0807757 10.75650535
160.0756904 68.75763865

Name: +ve in-silico MS/MS by CFM-ID for QYEMNJMSULGQRD-UHFFFAOYSA-N
ID: QYEMNJMSULGQRD-UHFFFAOYSA-N
Comment: Energy2
Num peaks: 19
15.02292652 2.51631009
49.00727645 2.155636124
53.00219107 1.793288007
63.02292652 2.80047226
65.03857658 3.388288754
75.02292652 5.093984491
77.03857658 1.630621213
91.05422664 16.11317689
101.0385766 14.7578965
103.0542266 7.206165276
106.0651257 2.812664417
116.0494756 1.748875351
118.0651257 2.182311631
129.0334912 3.581882747
130.0651257 1.66041123
131.0491413 3.301209136
132.0807757 4.31194975
134.0600403 1.577741267
160.0756904 2.27679086

Name: +ve in-silico MS/MS by CFM-ID for YEVWUIYSLYVPHB-GQCTYLIASA-N
ID: YEVWUIYSLYVPHB-GQCTYLIASA-N
Comment: Energy0
Num peaks: 6
40.01817548 1.201589143
52.01817548 1.785579015
107.0491413 1.704380355
128.0494756 4.287919589
133.0647913 3.90579161
160.0756904 78.29786271

Name: +ve in-silico MS/MS by CFM-ID for YEVWUIYSLYVPHB-GQCTYLIASA-N
ID: YEVWUIYSLYVPHB-GQCTYLIASA-N
Comment: Energy1
Num peaks: 15
40.01817548 1.885694998
49.00727645 2.253836582
50.00252542 2.271515559
51.02292652 1.754309424
52.01817548 10.3158532
66.03382555 1.394883229
102.0338255 1.372028233
107.0491413 4.181307931
109.0647913 4.215199223
116.0494756 1.395677041
128.0494756 5.222600108
131.0491413 2.106791367
133.0647913 6.119744492
144.0443902 1.707561368
160.0756904 34.5749877

Name: +ve in-silico MS/MS by CFM-ID for YEVWUIYSLYVPHB-GQCTYLIASA-N
ID: YEVWUIYSLYVPHB-GQCTYLIASA-N
Comment: Energy2
Num peaks: 26
25.00727645 2.525426177
26.00252542 1.897952122
39.02292652 3.01156681
40.01817548 5.032476789
49.00727645 6.381328915
50.00252542 8.414771628
51.02292652 4.051745162
52.01817548 8.247922254
54.03382555 2.652725132
63.02292652 3.372393644
64.01817548 2.37913651
65.03857658 1.685767633
66.03382555 1.120777188
74.00252542 3.431885719
76.01817548 2.291100954
87.02292652 2.166477725
89.03857658 2.104078075
100.0181755 2.11333818
101.0385766 4.851956583
102.0338255 2.256473109
103.0542266 1.679563065
107.0491413 1.960823456
117.0334912 1.382654198
128.0494756 2.413314324
133.0647913 1.448883252
144.0443902 1.963828533

Name: +ve in-silico MS/MS by CFM-ID for UZFZWWMIJQSJMA-VKHMYHEASA-N
ID: UZFZWWMIJQSJMA-VKHMYHEASA-N
Comment: Energy0
Num peaks: 6
31.01784114 3.217080517
114.0298028 1.84769969
114.0661883 19.30925832
129.0658539 2.527157627
142.0611029 8.344404659
160.0716676 45.65886737

Name: +ve in-silico MS/MS by CFM-ID for UZFZWWMIJQSJMA-VKHMYHEASA-N
ID: UZFZWWMIJQSJMA-VKHMYHEASA-N
Comment: Energy1
Num peaks: 6
56.04947561 2.926467952
114.0661883 51.45529116
116.0818384 2.31725412
142.0611029 6.838711204
143.0451185 3.214847899
160.0716676 15.49556017

Name: +ve in-silico MS/MS by CFM-ID for UZFZWWMIJQSJMA-VKHMYHEASA-N
ID: UZFZWWMIJQSJMA-VKHMYHEASA-N
Comment: Energy2
Num peaks: 31
25.00727645 1.435249433
27.02292652 0.9468470252
28.01817548 1.749077785
29.00219107 1.444445803
31.01784114 2.54854903
39.02292652 2.54716954
41.03857658 8.847499473
43.02907452 3.471224135
43.05422664 1.028059164
45.04472458 8.710396694
46.02874017 1.246952197
56.04947561 1.934999871
59.02398914 2.188549695
60.05562361 1.476247805
67.01784114 1.051257128
69.04472458 1.40299259
70.03997355 8.635663683
72.04439023 0.739913733
72.05562361 0.9977646009
73.0396392 0.8100599066
74.02365479 1.358926267
83.06037464 14.49164834
85.02840582 1.834020907
85.07602471 1.154344954
87.04405588 1.322422759
98.07127368 0.9147463293
100.0505382 1.459247796
102.0549549 1.109540426
114.0298028 1.344794612
114.0661883 1.228245588
129.0658539 1.120804639

Name: +ve in-silico MS/MS by CFM-ID for VUIMBZIZZFSQEE-UHFFFAOYSA-N
ID: VUIMBZIZZFSQEE-UHFFFAOYSA-N
Comment: Energy0
Num peaks: 6
15.02292652 0.1255548499
43.01784114 0.134087957
118.0651257 0.8941874222
142.0651257 12.52436373
144.0443902 3.852529141
160.0756904 81.82861255

Name: +ve in-silico MS/MS by CFM-ID for VUIMBZIZZFSQEE-UHFFFAOYSA-N
ID: VUIMBZIZZFSQEE-UHFFFAOYSA-N
Comment: Energy1
Num peaks: 6
115.0542266 2.152035819
118.0651257 9.924740359
133.0647913 8.053226496
142.0651257 15.82557584
144.0443902 3.801131276
160.0756904 56.00708334

Name: +ve in-silico MS/MS by CFM-ID for VUIMBZIZZFSQEE-UHFFFAOYSA-N
ID: VUIMBZIZZFSQEE-UHFFFAOYSA-N
Comment: Energy2
Num peaks: 11
43.01784114 2.286433936
51.02292652 2.01830979
90.03382555 1.794994384
102.0338255 3.96149578
115.0542266 8.296332357
116.0494756 3.005013159
118.0287402 2.376075662
126.0338255 4.413788773
142.0651257 25.16038585
144.0443902 23.73855323
160.0756904 3.131865414

Name: +ve in-silico MS/MS by CFM-ID for KXYBYRKRRGSZCX-UHFFFAOYSA-N
ID: KXYBYRKRRGSZCX-UHFFFAOYSA-N
Comment: Energy0
Num peaks: 6
15.02292652 0.7463732687
130.0651257 3.255795633
131.0491413 0.6895047163
132.0807757 0.5639207896
133.0647913 0.3215539003
160.0756904 93.32808139

Name: +ve in-silico MS/MS by CFM-ID for KXYBYRKRRGSZCX-UHFFFAOYSA-N
ID: KXYBYRKRRGSZCX-UHFFFAOYSA-N
Comment: Energy1
Num peaks: 6
117.0334912 4.574684098
119.0491413 4.530958215
130.0651257 8.807679486
132.0807757 8.126774275
134.0600403 1.338850651
160.0756904 65.71271413

Name: +ve in-silico MS/MS by CFM-ID for KXYBYRKRRGSZCX-UHFFFAOYSA-N
ID: KXYBYRKRRGSZCX-UHFFFAOYSA-N
Comment: Energy2
Num peaks: 17
15.02292652 4.914257137
49.00727645 3.253044621
51.02292652 2.275462727
79.05422664 1.689994807
101.0385766 14.62878465
103.0542266 8.761127193
104.0494756 3.574900904
105.0334912 2.01587924
117.0334912 5.064805686
119.0491413 2.723095701
130.0651257 6.234790873
131.0491413 5.599384991
132.0443902 1.909709871
133.0647913 3.331876727
134.0600403 2.491148215
144.0443902 7.755093358
160.0756904 4.162684933

Name: +ve in-silico MS/MS by CFM-ID for NHIWCWBJAOXUBB-JTQLQIEISA-N
ID: NHIWCWBJAOXUBB-JTQLQIEISA-N
Comment: Energy0
Num peaks: 6
43.01784114 2.271214987
118.0651257 0.8314289617
142.0651257 1.538331993
143.0491413 0.6980698736
144.0443902 2.321780643
160.0756904 89.48968958

Name: +ve in-silico MS/MS by CFM-ID for NHIWCWBJAOXUBB-JTQLQIEISA-N
ID: NHIWCWBJAOXUBB-JTQLQIEISA-N
Comment: Energy1
Num peaks: 6
118.0651257 5.187800379
130.0651257 4.82000334
133.0647913 7.075224592
142.0651257 18.38389308
144.0443902 6.140825395
160.0756904 40.01135852

Name: +ve in-silico MS/MS by CFM-ID for NHIWCWBJAOXUBB-JTQLQIEISA-N
ID: NHIWCWBJAOXUBB-JTQLQIEISA-N
Comment: Energy2
Num peaks: 12
15.02292652 4.415401932
25.00727645 2.710805936
43.01784114 45.69277403
101.0385766 5.141869938
102.0338255 5.275177711
118.0651257 5.184038138
130.0651257 1.566531474
131.0491413 1.743357436
142.0651257 2.767461201
143.0491413 1.645415299
144.0443902 2.673042403
160.0756904 1.741701293

Name: +ve in-silico MS/MS by CFM-ID for RGBSGRUHELUMOF-UHFFFAOYSA-N
ID: RGBSGRUHELUMOF-UHFFFAOYSA-N
Comment: Energy0
Num peaks: 6
91.05422664 1.353920486
92.04947561 0.5946130511
93.06987671 4.003808876
103.0542266 1.780860544
104.0494756 0.662323896
120.0807757 89.96689322

Name: +ve in-silico MS/MS by CFM-ID for RGBSGRUHELUMOF-UHFFFAOYSA-N
ID: RGBSGRUHELUMOF-UHFFFAOYSA-N
Comment: Energy1
Num peaks: 6
91.05422664 4.084930597
92.04947561 2.809245883
93.06987671 7.125149498
103.0542266 4.376847381
104.0494756 6.86617017
120.0807757 66.56169562

Name: +ve in-silico MS/MS by CFM-ID for RGBSGRUHELUMOF-UHFFFAOYSA-N
ID: RGBSGRUHELUMOF-UHFFFAOYSA-N
Comment: Energy2
Num peaks: 14
39.02292652 8.768922089
41.03857658 6.988294231
49.00727645 5.080673658
51.02292652 6.187496608
53.03857658 2.981046367
63.02292652 4.657879971
65.03857658 6.637310469
77.03857658 7.888991855
80.04947561 3.064859364
91.05422664 5.073668703
92.04947561 4.044580632
93.06987671 7.387333145
104.0494756 8.244245528
120.0807757 3.605370697

Name: +ve in-silico MS/MS by CFM-ID for RYVNIFSIEDRLSJ-UHFFFAOYSA-N
ID: RYVNIFSIEDRLSJ-UHFFFAOYSA-N
Comment: Energy0
Num peaks: 6
99.05528926 1.309834096
106.0399735 0.5301196615
107.0239891 1.035698478
124.0505382 43.55512138
125.0345538 4.659017876
142.0611029 45.86108972

Name: +ve in-silico MS/MS by CFM-ID for RYVNIFSIEDRLSJ-UHFFFAOYSA-N
ID: RYVNIFSIEDRLSJ-UHFFFAOYSA-N
Comment: Energy1
Num peaks: 11
55.01784114 2.466152814
80.0130901 3.101611442
81.04472458 3.053042738
97.0396392 2.731661398
98.02365479 3.998132562
107.0239891 3.237891116
112.0505382 9.50091826
114.0661883 3.179666087
124.0505382 36.35859528
125.0345538 3.265695276
142.0611029 10.92106707

Name: +ve in-silico MS/MS by CFM-ID for RYVNIFSIEDRLSJ-UHFFFAOYSA-N
ID: RYVNIFSIEDRLSJ-UHFFFAOYSA-N
Comment: Energy2
Num peaks: 22
43.02907452 4.279745469
44.0130901 1.187428364
45.04472458 1.712231379
50.00252542 2.304341444
52.01817548 1.622261386
69.00833907 1.361853026
69.04472458 1.202129183
71.02398914 1.433635526
77.01342445 1.425518409
79.02907452 1.385110823
80.0130901 1.876060984
81.04472458 11.72561636
82.02874017 8.228279248
93.00833907 1.264592591
95.02398914 1.721997249
96.05562361 4.312274661
97.0396392 5.672887722
99.05528926 1.629987282
106.0399735 2.805250605
107.0239891 10.92999782
124.0505382 10.9917789
125.0345538 1.877556603

Name: +ve in-silico MS/MS by CFM-ID for NWINIEGDLHHNLH-UHFFFAOYSA-N
ID: NWINIEGDLHHNLH-UHFFFAOYSA-N
Comment: Energy0
Num peaks: 6
118.0651257 0.1490234611
119.0491413 0.2625005932
142.0651257 2.142562535
143.0491413 1.817379125
144.0443902 0.1734523909
160.0756904 94.57333536

Name: +ve in-silico MS/MS by CFM-ID for NWINIEGDLHHNLH-UHFFFAOYSA-N
ID: NWINIEGDLHHNLH-UHFFFAOYSA-N
Comment: Energy1
Num peaks: 6
119.0491413 3.530700068
132.0807757 2.068579935
134.0600403 2.172633542
142.0651257 4.002816289
143.0491413 5.075147768
160.0756904 78.93834503

Name: +ve in-silico MS/MS by CFM-ID for NWINIEGDLHHNLH-UHFFFAOYSA-N
ID: NWINIEGDLHHNLH-UHFFFAOYSA-N
Comment: Energy2
Num peaks: 15
39.02292652 5.603767058
49.00727645 3.401931691
51.02292652 3.536981043
63.02292652 3.059702429
65.03857658 2.73888991
101.0385766 7.594730761
116.0494756 9.829845036
118.0651257 3.618245016
119.0491413 3.708419662
125.0385766 3.11138535
132.0807757 9.693229848
142.0651257 13.44107769
143.0491413 2.894443139
144.0443902 4.381149449
160.0756904 5.290997277

Name: +ve in-silico MS/MS by CFM-ID for KTUFZHVVJBHGKZ-UHFFFAOYSA-N
ID: KTUFZHVVJBHGKZ-UHFFFAOYSA-N
Comment: Energy0
Num peaks: 6
128.0494756 0.3752788041
130.0651257 3.067900551
132.0807757 0.5272789349
142.0651257 10.00635424
144.0443902 0.523599481
160.0756904 84.22269791

Name: +ve in-silico MS/MS by CFM-ID for KTUFZHVVJBHGKZ-UHFFFAOYSA-N
ID: KTUFZHVVJBHGKZ-UHFFFAOYSA-N
Comment: Energy1
Num peaks: 6
130.0651257 7.301241743
131.0491413 2.520254186
132.0807757 6.697489793
133.0647913 7.473387404
142.0651257 15.07771906
160.0756904 50.29410662

Name: +ve in-silico MS/MS by CFM-ID for KTUFZHVVJBHGKZ-UHFFFAOYSA-N
ID: KTUFZHVVJBHGKZ-UHFFFAOYSA-N
Comment: Energy2
Num peaks: 18
49.00727645 2.582201252
51.02292652 1.765727098
63.02292652 2.054706849
78.03382555 1.939228067
90.03382555 1.510884704
91.05422664 4.274781153
94.02874017 1.835329261
102.0338255 2.774821321
104.0494756 1.71969189
115.0542266 7.199386002
116.0494756 4.087427849
128.0494756 3.022952631
130.0651257 11.89660897
131.0491413 2.056502938
132.0807757 1.891527414
142.0651257 20.50258195
144.0443902 5.990385745
160.0756904 3.57287517

Name: +ve in-silico MS/MS by CFM-ID for OXFIOEDMLFSOAN-UQCOIBPSSA-N
ID: OXFIOEDMLFSOAN-UQCOIBPSSA-N
Comment: Energy0
Num peaks: 6
117.0698767 1.057092847
132.0443902 1.134236976
132.0807757 0.8663478272
142.0651257 1.18443935
144.0443902 0.7344524998
160.0756904 92.02203042

Name: +ve in-silico MS/MS by CFM-ID for OXFIOEDMLFSOAN-UQCOIBPSSA-N
ID: OXFIOEDMLFSOAN-UQCOIBPSSA-N
Comment: Energy1
Num peaks: 7
39.02292652 3.97467335
41.03857658 5.597106178
115.0542266 7.617756131
117.0698767 3.397140556
132.0807757 19.20432095
134.0600403 3.23128034
160.0756904 39.21189981

Name: +ve in-silico MS/MS by CFM-ID for OXFIOEDMLFSOAN-UQCOIBPSSA-N
ID: OXFIOEDMLFSOAN-UQCOIBPSSA-N
Comment: Energy2
Num peaks: 20
25.00727645 5.443831112
29.03857658 2.266928134
39.02292652 7.761210527
41.03857658 5.032311212
49.00727645 3.010923907
51.02292652 2.163938965
53.03857658 1.47657314
63.02292652 2.062146065
101.0385766 3.66417629
103.0542266 2.958833982
104.0494756 2.482563568
105.0698767 2.834978249
115.0542266 12.16948606
116.0494756 3.39225156
117.0698767 2.48421927
120.0443902 3.336545007
132.0807757 5.036177076
142.0651257 6.437026258
144.0443902 4.912170803
160.0756904 1.488688868

Name: +ve in-silico MS/MS by CFM-ID for UUCUQJHYUPXDHN-UHFFFAOYSA-N
ID: UUCUQJHYUPXDHN-UHFFFAOYSA-N
Comment: Energy0
Num peaks: 6
15.02292652 1.028192209
43.01784114 1.412230814
118.0651257 23.46027495
142.0651257 1.385521794
144.0443902 0.9664038526
160.0756904 70.73149105

Name: +ve in-silico MS/MS by CFM-ID for UUCUQJHYUPXDHN-UHFFFAOYSA-N
ID: UUCUQJHYUPXDHN-UHFFFAOYSA-N
Comment: Energy1
Num peaks: 6
43.01784114 2.794198008
91.05422664 2.7189673
118.0651257 42.04924139
142.0651257 2.427047927
144.0443902 1.543130965
160.0756904 44.47835431

Name: +ve in-silico MS/MS by CFM-ID for UUCUQJHYUPXDHN-UHFFFAOYSA-N
ID: UUCUQJHYUPXDHN-UHFFFAOYSA-N
Comment: Energy2
Num peaks: 10
15.02292652 2.597709711
25.00727645 3.769642143
41.00219107 3.28159509
43.01784114 5.670747005
91.05422664 16.05364476
92.04947561 3.555477883
101.0385766 9.49031104
102.0338255 5.815479702
118.0651257 27.36871571
142.0651257 4.462736144

Name: +ve in-silico MS/MS by CFM-ID for OXFIOEDMLFSOAN-FARCUNLSSA-N
ID: OXFIOEDMLFSOAN-FARCUNLSSA-N
Comment: Energy0
Num peaks: 6
117.0698767 1.057092847
132.0443902 1.134236976
132.0807757 0.8663478272
142.0651257 1.18443935
144.0443902 0.7344524998
160.0756904 92.02203042

Name: +ve in-silico MS/MS by CFM-ID for OXFIOEDMLFSOAN-FARCUNLSSA-N
ID: OXFIOEDMLFSOAN-FARCUNLSSA-N
Comment: Energy1
Num peaks: 7
39.02292652 3.97467335
41.03857658 5.597106178
115.0542266 7.617756131
117.0698767 3.397140556
132.0807757 19.20432095
134.0600403 3.23128034
160.0756904 39.21189981

Name: +ve in-silico MS/MS by CFM-ID for OXFIOEDMLFSOAN-FARCUNLSSA-N
ID: OXFIOEDMLFSOAN-FARCUNLSSA-N
Comment: Energy2
Num peaks: 20
25.00727645 5.443831112
29.03857658 2.266928134
39.02292652 7.761210527
41.03857658 5.032311212
49.00727645 3.010923907
51.02292652 2.163938965
53.03857658 1.47657314
63.02292652 2.062146065
101.0385766 3.66417629
103.0542266 2.958833982
104.0494756 2.482563568
105.0698767 2.834978249
115.0542266 12.16948606
116.0494756 3.39225156
117.0698767 2.48421927
120.0443902 3.336545007
132.0807757 5.036177076
142.0651257 6.437026258
144.0443902 4.912170803
160.0756904 1.488688868

Name: +ve in-silico MS/MS by CFM-ID for CXGIFAVNSNJADH-BYPYZUCNSA-N
ID: CXGIFAVNSNJADH-BYPYZUCNSA-N
Comment: Energy0
Num peaks: 6
79.02907452 1.092300207
96.05562361 17.86251001
107.0239891 3.147227496
124.0505382 9.353459611
125.0345538 10.27933285
142.0611029 51.30613205

Name: +ve in-silico MS/MS by CFM-ID for CXGIFAVNSNJADH-BYPYZUCNSA-N
ID: CXGIFAVNSNJADH-BYPYZUCNSA-N
Comment: Energy1
Num peaks: 7
69.04472458 10.6045111
79.02907452 7.88737042
96.05562361 33.47311116
107.0239891 3.334119524
124.0505382 6.103608928
125.0345538 6.805833005
142.0611029 13.62201933

Name: +ve in-silico MS/MS by CFM-ID for CXGIFAVNSNJADH-BYPYZUCNSA-N
ID: CXGIFAVNSNJADH-BYPYZUCNSA-N
Comment: Energy2
Num peaks: 14
26.00252542 1.85683332
28.01817548 2.479986794
40.01817548 7.710795451
42.03382555 6.534685427
43.02907452 1.965386757
52.01817548 19.3795999
53.01342445 2.030620675
54.03382555 3.885722549
55.02907452 5.48590193
67.02907452 3.60603763
69.04472458 15.35603421
71.06037464 2.806239922
79.02907452 4.366415956
96.05562361 2.8162946

Name: +ve in-silico MS/MS by CFM-ID for XYECLOOAADBINK-UHFFFAOYSA-N
ID: XYECLOOAADBINK-UHFFFAOYSA-N
Comment: Energy0
Num peaks: 6
92.04947561 2.595799445
118.0651257 1.305968521
131.0491413 1.287971664
133.0647913 3.741702295
143.0491413 1.697033562
160.0756904 83.53057933

Name: +ve in-silico MS/MS by CFM-ID for XYECLOOAADBINK-UHFFFAOYSA-N
ID: XYECLOOAADBINK-UHFFFAOYSA-N
Comment: Energy1
Num peaks: 7
104.0494756 3.437017217
118.0651257 3.969171501
132.0807757 11.35718889
133.0647913 5.427705537
143.0491413 3.668058563
144.0443902 5.466058866
160.0756904 47.51366307

Name: +ve in-silico MS/MS by CFM-ID for XYECLOOAADBINK-UHFFFAOYSA-N
ID: XYECLOOAADBINK-UHFFFAOYSA-N
Comment: Energy2
Num peaks: 20
49.00727645 2.473005558
51.02292652 4.87613358
53.03857658 1.526927372
63.02292652 4.748732168
65.03857658 7.157291149
75.02292652 3.091975646
77.03857658 3.796184968
79.05422664 3.391340024
89.03857658 4.148111679
91.05422664 3.243231841
92.04947561 6.358590354
102.0338255 5.455422665
103.0542266 1.802114536
104.0494756 6.422998512
105.0698767 2.982789977
106.0651257 5.224757404
116.0494756 7.44317377
118.0651257 2.127002559
130.0651257 1.79817707
132.0807757 2.796309913

Name: +ve in-silico MS/MS by CFM-ID for KXYNLLGPBDUAHW-UHFFFAOYSA-N
ID: KXYNLLGPBDUAHW-UHFFFAOYSA-N
Comment: Energy0
Num peaks: 6
130.0651257 0.7454466281
131.0491413 0.4334189273
133.0647913 1.283721122
142.0651257 46.19510467
143.0491413 1.153165084
160.0756904 49.11875235

Name: +ve in-silico MS/MS by CFM-ID for KXYNLLGPBDUAHW-UHFFFAOYSA-N
ID: KXYNLLGPBDUAHW-UHFFFAOYSA-N
Comment: Energy1
Num peaks: 6
130.0651257 2.038958467
131.0491413 0.8522273783
133.0647913 1.359600766
142.0651257 67.22726963
143.0491413 2.130413259
160.0756904 20.9944608

Name: +ve in-silico MS/MS by CFM-ID for KXYNLLGPBDUAHW-UHFFFAOYSA-N
ID: KXYNLLGPBDUAHW-UHFFFAOYSA-N
Comment: Energy2
Num peaks: 9
40.01817548 2.205291118
49.00727645 2.227621009
101.0385766 4.228997617
116.0494756 9.067041921
130.0651257 1.371834266
133.0647913 1.571683966
142.0651257 55.66652332
143.0491413 1.7312669
144.0443902 2.106085205

Name: +ve in-silico MS/MS by CFM-ID for CNBCNHHPIBKYBO-NSCUHMNNSA-N
ID: CNBCNHHPIBKYBO-NSCUHMNNSA-N
Comment: Energy0
Num peaks: 6
40.01817548 1.197754118
52.01817548 2.168499076
107.0491413 1.996081692
128.0494756 4.27092778
133.0647913 3.900120732
160.0756904 77.96055485

Name: +ve in-silico MS/MS by CFM-ID for CNBCNHHPIBKYBO-NSCUHMNNSA-N
ID: CNBCNHHPIBKYBO-NSCUHMNNSA-N
Comment: Energy1
Num peaks: 8
40.01817548 2.268322916
50.00252542 2.913123773
52.01817548 8.655879305
107.0491413 5.131493049
128.0494756 6.535484491
131.0491413 2.566152305
133.0647913 7.8068145
160.0756904 45.50964954

Name: +ve in-silico MS/MS by CFM-ID for CNBCNHHPIBKYBO-NSCUHMNNSA-N
ID: CNBCNHHPIBKYBO-NSCUHMNNSA-N
Comment: Energy2
Num peaks: 23
25.00727645 1.71396058
26.00252542 1.764779026
40.01817548 6.004993445
49.00727645 4.660178978
50.00252542 9.527691195
51.02292652 2.902230236
52.01817548 7.491656777
63.02292652 6.632531055
65.03857658 2.062267294
74.00252542 3.261609341
76.01817548 1.388031629
77.03857658 1.369149895
87.02292652 1.90761948
89.03857658 3.091186274
100.0181755 1.743736963
101.0385766 6.274586344
102.0338255 2.548607205
103.0542266 2.534807997
107.0491413 3.744303373
117.0334912 2.410444876
128.0494756 3.038453718
133.0647913 2.332421715
144.0443902 2.277870645

Name: +ve in-silico MS/MS by CFM-ID for KRNSYSYRLQDHDK-UHFFFAOYSA-N
ID: KRNSYSYRLQDHDK-UHFFFAOYSA-N
Comment: Energy0
Num peaks: 6
79.05422664 0.350888051
91.05422664 0.6970747565
92.04947561 0.3580207362
93.06987671 2.062929491
103.0542266 1.838739045
120.0807757 93.35481996

Name: +ve in-silico MS/MS by CFM-ID for KRNSYSYRLQDHDK-UHFFFAOYSA-N
ID: KRNSYSYRLQDHDK-UHFFFAOYSA-N
Comment: Energy1
Num peaks: 6
91.05422664 2.344287455
92.04947561 2.528983725
93.06987671 4.112469628
103.0542266 4.947027436
104.0494756 1.783979153
120.0807757 77.76910874

Name: +ve in-silico MS/MS by CFM-ID for KRNSYSYRLQDHDK-UHFFFAOYSA-N
ID: KRNSYSYRLQDHDK-UHFFFAOYSA-N
Comment: Energy2
Num peaks: 15
39.02292652 7.376365117
41.03857658 5.1045348
49.00727645 4.51291053
51.02292652 5.019371041
53.03857658 4.120035143
63.02292652 5.770488946
65.03857658 5.914645189
77.03857658 5.966865889
80.04947561 4.166521435
92.04947561 4.701670188
93.06987671 5.549123578
94.06512568 5.254082388
103.0542266 4.649622786
104.0494756 8.720129273
120.0807757 6.247105291

Name: +ve in-silico MS/MS by CFM-ID for AMHTUWJFSZAVSA-UHFFFAOYSA-N
ID: AMHTUWJFSZAVSA-UHFFFAOYSA-N
Comment: Energy0
Num peaks: 7
73.0396392 3.111026641
115.0502039 8.14196594
116.0454529 2.950939924
125.0345538 3.11914115
142.0611029 4.174584136
143.0451185 23.41700039
160.0716676 35.58042361

Name: +ve in-silico MS/MS by CFM-ID for AMHTUWJFSZAVSA-UHFFFAOYSA-N
ID: AMHTUWJFSZAVSA-UHFFFAOYSA-N
Comment: Energy1
Num peaks: 15
56.0130901 2.999884249
58.02874017 2.919778351
73.0396392 2.622163377
75.05528926 1.989407941
86.02365479 5.684614314
98.02365479 3.507885233
99.05528926 1.865848738
100.0393049 3.930319004
115.0502039 11.14436957
117.0658539 4.70274766
125.0345538 5.855065601
126.0185694 5.402121155
142.0611029 3.371320674
143.0451185 17.56885372
160.0716676 7.236259105

Name: +ve in-silico MS/MS by CFM-ID for AMHTUWJFSZAVSA-UHFFFAOYSA-N
ID: AMHTUWJFSZAVSA-UHFFFAOYSA-N
Comment: Energy2
Num peaks: 28
18.03382555 1.868643175
28.01817548 4.741291998
30.03382555 1.325515895
40.01817548 1.369923911
42.03382555 5.734019682
43.01784114 1.246373172
44.0130901 1.146451879
55.01784114 1.78244306
55.02907452 1.272885234
56.0130901 3.229839178
56.04947561 6.395224195
57.04472458 1.734277114
58.02874017 3.927509011
60.04439023 0.9300027833
68.0130901 1.904174478
69.04472458 1.167729248
70.02874017 3.308901948
73.0396392 8.140897889
75.05528926 1.082138463
82.02874017 1.141038435
84.04439023 6.298529822
85.0396392 6.922948004
86.02365479 2.204605446
87.05528926 3.356617428
97.0396392 1.241958765
99.05528926 4.427281529
101.0709393 1.309932707
111.0552893 1.102653314

Name: +ve in-silico MS/MS by CFM-ID for KXNIEWBLERWNBG-UHFFFAOYSA-N
ID: KXNIEWBLERWNBG-UHFFFAOYSA-N
Comment: Energy0
Num peaks: 6
52.01817548 0.9505803527
107.0491413 0.9022722081
128.0494756 4.666135043
130.0651257 1.265652551
133.0647913 0.8983322777
160.0756904 86.60652622

Name: +ve in-silico MS/MS by CFM-ID for KXNIEWBLERWNBG-UHFFFAOYSA-N
ID: KXNIEWBLERWNBG-UHFFFAOYSA-N
Comment: Energy1
Num peaks: 6
52.01817548 5.498584385
54.03382555 4.38865291
128.0494756 7.628689469
131.0491413 3.124168581
133.0647913 6.168780642
160.0756904 54.21426615

Name: +ve in-silico MS/MS by CFM-ID for KXNIEWBLERWNBG-UHFFFAOYSA-N
ID: KXNIEWBLERWNBG-UHFFFAOYSA-N
Comment: Energy2
Num peaks: 21
15.02292652 1.694618786
49.00727645 2.945493757
50.00252542 5.047580224
51.02292652 3.611830298
52.01817548 5.410316278
63.02292652 6.337161044
65.03857658 2.709852963
76.01817548 4.359086532
87.02292652 1.57191051
89.03857658 2.199333139
101.0385766 6.990560575
102.0338255 5.835309244
103.0542266 1.402581292
104.0494756 1.833984358
107.0491413 2.11295119
114.0338255 3.820301573
116.0494756 4.239199835
117.0334912 1.888453293
128.0494756 9.20274018
130.0651257 3.429685729
144.0443902 3.434072185

Name: +ve in-silico MS/MS by CFM-ID for XFQQHVHLISDIKM-UHFFFAOYSA-N
ID: XFQQHVHLISDIKM-UHFFFAOYSA-N
Comment: Energy0
Num peaks: 6
15.02292652 0.1201350653
39.02292652 0.1045789882
80.04947561 0.1692406154
103.0542266 35.14237142
104.0494756 1.441704756
120.0807757 62.10528797

Name: +ve in-silico MS/MS by CFM-ID for XFQQHVHLISDIKM-UHFFFAOYSA-N
ID: XFQQHVHLISDIKM-UHFFFAOYSA-N
Comment: Energy1
Num peaks: 6
79.05422664 1.142197849
92.04947561 0.9349364364
94.06512568 0.7120057278
103.0542266 38.78090851
104.0494756 3.164865405
120.0807757 52.21896504

Name: +ve in-silico MS/MS by CFM-ID for XFQQHVHLISDIKM-UHFFFAOYSA-N
ID: XFQQHVHLISDIKM-UHFFFAOYSA-N
Comment: Energy2
Num peaks: 9
49.00727645 5.571982634
51.02292652 4.749198382
53.03857658 3.237171447
63.02292652 3.477048509
75.02292652 4.913623453
77.03857658 6.260815888
87.02292652 4.145689702
103.0542266 38.14864837
104.0494756 10.67035366

Name: +ve in-silico MS/MS by CFM-ID for ALXSJBVVJJNESJ-UHFFFAOYSA-N
ID: ALXSJBVVJJNESJ-UHFFFAOYSA-N
Comment: Energy0
Num peaks: 6
131.0491413 1.677222248
132.0443902 0.9413710158
134.0600403 0.9600908345
142.0651257 2.070126654
144.0443902 1.383165431
160.0756904 89.85473733

Name: +ve in-silico MS/MS by CFM-ID for ALXSJBVVJJNESJ-UHFFFAOYSA-N
ID: ALXSJBVVJJNESJ-UHFFFAOYSA-N
Comment: Energy1
Num peaks: 6
133.0647913 9.591217889
134.0600403 3.848929308
142.0651257 3.024759799
143.0491413 3.87148337
144.0443902 5.911178903
160.0756904 54.70659316

Name: +ve in-silico MS/MS by CFM-ID for ALXSJBVVJJNESJ-UHFFFAOYSA-N
ID: ALXSJBVVJJNESJ-UHFFFAOYSA-N
Comment: Energy2
Num peaks: 22
39.02292652 2.444293446
49.00727645 3.643705485
75.02292652 3.064106679
89.03857658 2.734845378
90.03382555 1.545509873
92.04947561 1.657241055
102.0338255 4.364465487
103.0542266 4.837512714
104.0494756 4.441283824
114.0338255 1.527095916
115.0542266 5.348518214
116.0494756 8.727641063
117.0334912 3.173121732
128.0494756 2.502818737
130.0651257 2.699594808
131.0491413 3.735321317
132.0807757 4.201198835
133.0647913 2.222808726
142.0651257 7.512452995
143.0491413 1.635452796
144.0443902 6.637188986
160.0756904 2.125968139

Name: +ve in-silico MS/MS by CFM-ID for AJZHSEUEGBHWCK-UHFFFAOYSA-N
ID: AJZHSEUEGBHWCK-UHFFFAOYSA-N
Comment: Energy0
Num peaks: 6
29.99744004 0.1774295419
82.02874017 0.2391423226
95.02398914 0.2103472438
97.0396392 0.3898140369
108.0080047 0.3832498177
125.0345538 97.85415845

Name: +ve in-silico MS/MS by CFM-ID for AJZHSEUEGBHWCK-UHFFFAOYSA-N
ID: AJZHSEUEGBHWCK-UHFFFAOYSA-N
Comment: Energy1
Num peaks: 6
66.03382555 3.250157391
80.0130901 2.174422776
89.99744004 1.916051644
97.0396392 6.141525172
108.0080047 8.657660961
125.0345538 64.46392548

Name: +ve in-silico MS/MS by CFM-ID for AJZHSEUEGBHWCK-UHFFFAOYSA-N
ID: AJZHSEUEGBHWCK-UHFFFAOYSA-N
Comment: Energy2
Num peaks: 14
39.02292652 26.90100102
41.03857658 2.807863248
51.02292652 2.064360015
52.01817548 2.820907454
64.01817548 4.483142398
66.03382555 5.314878953
71.02398914 2.707302387
77.99744004 2.405019887
80.0130901 3.172286248
82.02874017 4.393990736
83.02398914 2.993853446
95.02398914 3.924224131
97.0396392 10.51441457
125.0345538 7.527588323

Name: +ve in-silico MS/MS by CFM-ID for CUTGVWHMTHWOJP-UHFFFAOYSA-N
ID: CUTGVWHMTHWOJP-UHFFFAOYSA-N
Comment: Energy0
Num peaks: 6
86.03488817 1.113242189
99.05528926 2.006020259
114.0661883 1.362876523
124.0505382 5.181735281
125.0345538 5.930384959
142.0611029 78.77118906

Name: +ve in-silico MS/MS by CFM-ID for CUTGVWHMTHWOJP-UHFFFAOYSA-N
ID: CUTGVWHMTHWOJP-UHFFFAOYSA-N
Comment: Energy1
Num peaks: 9
54.03382555 3.338848406
71.06037464 3.436958229
72.04439023 3.812644037
82.02874017 2.910956558
97.0396392 5.376961456
99.05528926 10.46471068
124.0505382 7.095705098
125.0345538 9.272954285
142.0611029 35.0598448

Name: +ve in-silico MS/MS by CFM-ID for CUTGVWHMTHWOJP-UHFFFAOYSA-N
ID: CUTGVWHMTHWOJP-UHFFFAOYSA-N
Comment: Energy2
Num peaks: 23
28.01817548 1.809174838
43.02907452 14.76434155
44.0130901 1.420520619
45.04472458 5.027500815
47.06037464 2.066241836
52.01817548 1.392231747
54.03382555 6.902401148
56.04947561 2.774087946
67.02907452 1.77615487
68.02432348 1.344994505
69.00833907 4.036267471
69.04472458 5.420703298
70.03997355 3.99671319
71.02398914 3.356353412
71.06037464 3.000911545
82.02874017 3.042327131
86.03488817 2.641812798
88.05053823 2.262856026
90.0661883 1.346254478
97.0396392 4.855193418
99.05528926 1.676509009
107.0239891 2.314337939
124.0505382 3.042732429

Name: +ve in-silico MS/MS by CFM-ID for QTMDNWRHSMJECC-UHFFFAOYSA-N
ID: QTMDNWRHSMJECC-UHFFFAOYSA-N
Comment: Energy0
Num peaks: 6
117.0698767 0.622591823
129.0334912 1.249654015
131.0491413 2.480395199
142.0651257 1.169121869
144.0443902 1.104423709
160.0756904 90.89631302

Name: +ve in-silico MS/MS by CFM-ID for QTMDNWRHSMJECC-UHFFFAOYSA-N
ID: QTMDNWRHSMJECC-UHFFFAOYSA-N
Comment: Energy1
Num peaks: 6
103.0542266 3.358658513
117.0698767 2.773939992
131.0491413 4.334476882
132.0807757 12.14249515
133.0647913 7.486350191
160.0756904 50.70115866

Name: +ve in-silico MS/MS by CFM-ID for QTMDNWRHSMJECC-UHFFFAOYSA-N
ID: QTMDNWRHSMJECC-UHFFFAOYSA-N
Comment: Energy2
Num peaks: 21
39.02292652 1.734284906
49.00727645 4.912444053
51.02292652 2.662092607
52.01817548 1.829202325
75.02292652 3.110291286
77.03857658 2.325187618
79.05422664 2.452968464
87.02292652 2.756183452
89.03857658 4.224618195
101.0385766 6.770178122
103.0542266 8.941375793
105.0698767 9.174391552
115.0542266 5.500579157
116.0494756 2.202231677
117.0698767 2.840145219
130.0651257 1.548679421
131.0491413 1.69889918
132.0443902 2.099172581
132.0807757 3.951862733
142.0651257 5.092589829
144.0443902 4.653895279

Name: +ve in-silico MS/MS by CFM-ID for WSXOURRQDMFDRD-UHFFFAOYSA-N
ID: WSXOURRQDMFDRD-UHFFFAOYSA-N
Comment: Energy0
Num peaks: 6
117.0698767 0.6210268643
131.0491413 2.503022173
133.0647913 0.551651735
142.0651257 1.17642204
143.0491413 0.8467382217
160.0756904 91.16107128

Name: +ve in-silico MS/MS by CFM-ID for WSXOURRQDMFDRD-UHFFFAOYSA-N
ID: WSXOURRQDMFDRD-UHFFFAOYSA-N
Comment: Energy1
Num peaks: 7
115.0542266 6.137139819
131.0491413 4.073899091
132.0807757 7.415076288
133.0647913 7.683250677
134.0600403 4.209812643
143.0491413 5.350550672
160.0756904 46.02286456

Name: +ve in-silico MS/MS by CFM-ID for WSXOURRQDMFDRD-UHFFFAOYSA-N
ID: WSXOURRQDMFDRD-UHFFFAOYSA-N
Comment: Energy2
Num peaks: 22
39.02292652 1.595724988
49.00727645 2.355743935
51.02292652 1.853280066
63.02292652 4.219451496
65.03857658 2.30884914
75.02292652 2.467992316
77.03857658 3.803690558
79.05422664 2.7374715
89.03857658 3.637817897
91.05422664 5.492770067
103.0542266 10.00808518
105.0698767 8.57918647
115.0542266 8.606401724
116.0494756 2.417226596
117.0698767 2.178240767
130.0287402 1.375426453
130.0651257 1.356819812
131.0491413 1.887076855
132.0807757 2.642900745
142.0651257 7.173699644
143.0491413 2.034667477
144.0443902 1.44993488

Name: +ve in-silico MS/MS by CFM-ID for WXJVQHWAFBGNLS-UHFFFAOYSA-N
ID: WXJVQHWAFBGNLS-UHFFFAOYSA-N
Comment: Energy0
Num peaks: 6
117.0698767 0.6255092179
131.0491413 2.551144975
133.0647913 0.5610610788
142.0651257 1.185486797
143.0491413 0.8446448332
160.0756904 92.04803033

Name: +ve in-silico MS/MS by CFM-ID for WXJVQHWAFBGNLS-UHFFFAOYSA-N
ID: WXJVQHWAFBGNLS-UHFFFAOYSA-N
Comment: Energy1
Num peaks: 6
115.0542266 6.412494058
131.0491413 4.442464319
132.0807757 7.780401285
133.0647913 8.23490082
143.0491413 5.482040085
160.0756904 48.29189887

Name: +ve in-silico MS/MS by CFM-ID for WXJVQHWAFBGNLS-UHFFFAOYSA-N
ID: WXJVQHWAFBGNLS-UHFFFAOYSA-N
Comment: Energy2
Num peaks: 19
39.02292652 2.15396922
41.03857658 1.97046319
49.00727645 5.077060968
51.02292652 4.064402389
63.02292652 5.101357582
65.03857658 2.880265195
79.05422664 2.082109674
87.02292652 2.175261314
89.03857658 5.527853993
91.05422664 5.4481279
105.0698767 11.79707515
115.0542266 9.327108397
116.0494756 2.010958332
117.0698767 2.52447326
130.0651257 2.496332307
131.0491413 2.576880109
132.0807757 3.200822568
142.0651257 7.920467463
143.0491413 1.903440768

Name: +ve in-silico MS/MS by CFM-ID for AVBPTIYKXNVKNJ-UHFFFAOYSA-N
ID: AVBPTIYKXNVKNJ-UHFFFAOYSA-N
Comment: Energy0
Num peaks: 6
117.0698767 0.6242411231
131.0491413 2.541822975
133.0647913 0.5579388458
142.0651257 1.183071568
143.0491413 0.8420269111
160.0756904 91.78833111

Name: +ve in-silico MS/MS by CFM-ID for AVBPTIYKXNVKNJ-UHFFFAOYSA-N
ID: AVBPTIYKXNVKNJ-UHFFFAOYSA-N
Comment: Energy1
Num peaks: 7
115.0542266 6.339708595
131.0491413 4.330814483
132.0807757 7.676165858
133.0647913 7.998420559
134.0600403 3.679643782
143.0491413 5.366160082
160.0756904 47.59532841

Name: +ve in-silico MS/MS by CFM-ID for AVBPTIYKXNVKNJ-UHFFFAOYSA-N
ID: AVBPTIYKXNVKNJ-UHFFFAOYSA-N
Comment: Energy2
Num peaks: 18
49.00727645 5.995226325
51.02292652 4.547359083
63.02292652 2.004348335
65.03857658 3.358464218
89.03857658 6.293238728
91.05422664 6.46439725
101.0385766 1.738991465
105.0698767 12.57962724
115.0542266 10.07809124
116.0494756 2.772325756
117.0334912 1.611611014
117.0698767 2.563868591
130.0651257 2.816251792
131.0491413 2.896726656
132.0807757 3.414485106
142.0651257 8.634630311
143.0491413 2.045109705
144.0443902 1.742306305

Name: +ve in-silico MS/MS by CFM-ID for YJRMHIKEMDTYDR-UHFFFAOYSA-N
ID: YJRMHIKEMDTYDR-UHFFFAOYSA-N
Comment: Energy0
Num peaks: 6
15.02292652 0.3774894787
117.0334912 0.3031369061
129.0334912 0.4656212685
131.0491413 0.6216698563
134.0600403 0.3267522879
160.0756904 96.75314551

Name: +ve in-silico MS/MS by CFM-ID for YJRMHIKEMDTYDR-UHFFFAOYSA-N
ID: YJRMHIKEMDTYDR-UHFFFAOYSA-N
Comment: Energy1
Num peaks: 6
101.0385766 2.847916095
117.0334912 3.404455842
129.0334912 4.518160829
132.0807757 4.602907428
134.0600403 2.194268399
160.0756904 67.96617931

Name: +ve in-silico MS/MS by CFM-ID for YJRMHIKEMDTYDR-UHFFFAOYSA-N
ID: YJRMHIKEMDTYDR-UHFFFAOYSA-N
Comment: Energy2
Num peaks: 20
15.02292652 2.898368774
49.00727645 7.165324925
51.02292652 5.326065543
54.03382555 3.17829459
63.02292652 1.661901465
73.00727645 4.511317921
75.02292652 3.968013307
77.03857658 1.722680728
87.02292652 2.04389568
89.03857658 1.752228748
101.0385766 14.45031239
103.0542266 7.892024202
105.0698767 1.638762566
117.0334912 3.31921408
119.0491413 1.819413689
129.0334912 3.95333642
131.0491413 4.176375089
132.0807757 2.672557012
134.0600403 2.148706042
160.0756904 3.728972176

Name: +ve in-silico MS/MS by CFM-ID for ZLTCEYHTNOZGIS-UHFFFAOYSA-N
ID: ZLTCEYHTNOZGIS-UHFFFAOYSA-N
Comment: Energy0
Num peaks: 6
117.0698767 0.6220387199
131.0491413 2.507326568
133.0647913 0.5517827054
142.0651257 1.178360123
143.0491413 0.8465021753
160.0756904 91.31622046

Name: +ve in-silico MS/MS by CFM-ID for ZLTCEYHTNOZGIS-UHFFFAOYSA-N
ID: ZLTCEYHTNOZGIS-UHFFFAOYSA-N
Comment: Energy1
Num peaks: 7
115.0542266 6.167998789
131.0491413 4.105417401
132.0807757 7.452996634
133.0647913 7.641322927
134.0600403 3.730856629
143.0491413 5.334988072
160.0756904 46.23973261

Name: +ve in-silico MS/MS by CFM-ID for ZLTCEYHTNOZGIS-UHFFFAOYSA-N
ID: ZLTCEYHTNOZGIS-UHFFFAOYSA-N
Comment: Energy2
Num peaks: 20
49.00727645 3.147215052
51.02292652 3.245441594
65.03857658 2.114359023
75.02292652 3.100729992
77.03857658 4.097076996
79.05422664 1.969175843
89.03857658 3.196908501
91.05422664 5.608565828
103.0542266 11.08165893
105.0698767 10.45413871
115.0542266 8.73676481
116.0494756 2.298218035
117.0698767 2.393917031
130.0287402 1.445528715
130.0651257 1.407321417
131.0491413 2.131124559
132.0807757 2.843119218
142.0651257 8.044874578
143.0491413 1.896867387
144.0443902 1.410227015

Name: +ve in-silico MS/MS by CFM-ID for ONWBZNUSIZRZMT-UHFFFAOYSA-N
ID: ONWBZNUSIZRZMT-UHFFFAOYSA-N
Comment: Energy0
Num peaks: 6
19.01784114 1.811209264
97.0396392 2.09537551
125.0345538 7.394279855
142.0611029 55.54989406
143.0451185 6.561208583
160.0716676 18.06090155

Name: +ve in-silico MS/MS by CFM-ID for ONWBZNUSIZRZMT-UHFFFAOYSA-N
ID: ONWBZNUSIZRZMT-UHFFFAOYSA-N
Comment: Energy1
Num peaks: 14
70.02874017 1.469101139
82.02874017 1.820728145
84.04439023 6.708776329
86.0600403 5.504919876
97.0396392 5.922059533
99.05528926 1.761289094
111.0552893 5.94574169
115.0502039 2.217865751
124.0505382 2.29870998
125.0345538 13.16628524
129.0658539 2.678585423
142.0611029 21.00025845
143.0451185 5.61713689
160.0716676 4.362805782

Name: +ve in-silico MS/MS by CFM-ID for ONWBZNUSIZRZMT-UHFFFAOYSA-N
ID: ONWBZNUSIZRZMT-UHFFFAOYSA-N
Comment: Energy2
Num peaks: 22
29.99744004 2.814395813
39.02292652 5.805749012
41.03857658 5.834058136
42.03382555 1.742719066
43.05422664 3.740877719
45.00833907 3.513662353
47.02398914 1.288441362
57.00833907 2.808793405
57.0334912 1.984932354
58.02874017 2.325219476
59.02398914 2.550286169
60.04439023 3.059236683
83.02398914 1.222845047
84.04439023 5.520968263
86.0600403 1.09304511
97.0396392 10.77936095
99.05528926 1.885937632
111.0552893 14.09864981
124.0505382 1.063041445
125.0345538 1.764997486
129.0658539 1.003629265
142.0611029 4.287986407

Name: +ve in-silico MS/MS by CFM-ID for NRKFKHZLIUVCPY-UHFFFAOYSA-N
ID: NRKFKHZLIUVCPY-UHFFFAOYSA-N
Comment: Energy0
Num peaks: 6
130.0651257 2.861028116
131.0491413 0.7007048192
133.0647913 2.00713821
142.0651257 9.520202563
144.0443902 1.642166836
160.0756904 78.91220565

Name: +ve in-silico MS/MS by CFM-ID for NRKFKHZLIUVCPY-UHFFFAOYSA-N
ID: NRKFKHZLIUVCPY-UHFFFAOYSA-N
Comment: Energy1
Num peaks: 9
118.0287402 2.078749299
120.0443902 5.606946093
130.0651257 5.616010516
132.0807757 4.883945695
133.0647913 4.597194994
134.0600403 1.932968133
142.0651257 12.61385733
144.0443902 3.087108143
160.0756904 39.71707039

Name: +ve in-silico MS/MS by CFM-ID for NRKFKHZLIUVCPY-UHFFFAOYSA-N
ID: NRKFKHZLIUVCPY-UHFFFAOYSA-N
Comment: Energy2
Num peaks: 26
39.02292652 7.731026918
41.03857658 2.109549076
49.00727645 4.019066808
51.02292652 2.554426553
53.03857658 1.542132704
55.05422664 1.532583833
63.02292652 1.308991912
77.03857658 8.163059016
79.01784114 1.323887661
79.05422664 1.665165655
91.05422664 4.501917756
92.04947561 2.194660629
101.0385766 1.590127858
102.0338255 3.253642693
103.0542266 3.677693719
104.0494756 3.061066053
106.0287402 2.083571465
108.0443902 1.402329663
115.0542266 1.690892432
116.0494756 5.554306362
130.0287402 1.348636655
130.0651257 2.485117761
132.0443902 1.314051211
133.0647913 1.194346024
142.0651257 6.927836296
144.0443902 6.49266575

Name: +ve in-silico MS/MS by CFM-ID for RDFHOLWIOATQJZ-UHFFFAOYSA-N
ID: RDFHOLWIOATQJZ-UHFFFAOYSA-N
Comment: Energy0
Num peaks: 6
130.0651257 2.838235482
131.0491413 0.694055396
133.0647913 1.984274442
142.0651257 9.440654891
144.0443902 1.385491478
160.0756904 78.12448653

Name: +ve in-silico MS/MS by CFM-ID for RDFHOLWIOATQJZ-UHFFFAOYSA-N
ID: RDFHOLWIOATQJZ-UHFFFAOYSA-N
Comment: Energy1
Num peaks: 9
106.0287402 1.641297697
120.0443902 2.184583582
130.0651257 6.038549449
131.0491413 1.836951729
132.0807757 5.368800111
133.0647913 4.871848583
142.0651257 13.09156227
144.0443902 4.717719135
160.0756904 41.82955127

Name: +ve in-silico MS/MS by CFM-ID for RDFHOLWIOATQJZ-UHFFFAOYSA-N
ID: RDFHOLWIOATQJZ-UHFFFAOYSA-N
Comment: Energy2
Num peaks: 26
39.02292652 4.146737413
41.03857658 2.524585111
49.00727645 5.900278824
51.02292652 4.099738672
52.01817548 1.132244626
53.03857658 3.128534426
55.05422664 2.254776445
77.03857658 7.489079437
79.01784114 2.142279883
79.05422664 1.928739384
91.05422664 4.381662545
92.04947561 2.562191614
101.0385766 1.610313857
102.0338255 3.495572261
103.0542266 3.815388015
104.0494756 1.88595168
106.0287402 2.391485332
108.0443902 1.710251552
115.0542266 1.757904276
116.0494756 4.055074606
118.0287402 1.51282763
130.0651257 2.623831317
132.0443902 1.404978871
133.0647913 1.211646459
142.0651257 7.086614699
144.0443902 4.756601367

Name: +ve in-silico MS/MS by CFM-ID for YQLCAKNYHBAOLN-UHFFFAOYSA-N
ID: YQLCAKNYHBAOLN-UHFFFAOYSA-N
Comment: Energy0
Num peaks: 6
130.0651257 2.824773873
131.0491413 0.6898486532
133.0647913 1.968316662
142.0651257 9.376084772
144.0443902 1.23733309
160.0756904 77.48821824

Name: +ve in-silico MS/MS by CFM-ID for YQLCAKNYHBAOLN-UHFFFAOYSA-N
ID: YQLCAKNYHBAOLN-UHFFFAOYSA-N
Comment: Energy1
Num peaks: 9
120.0443902 2.094783193
130.0651257 5.851150986
131.0491413 1.756780696
132.0807757 5.12545515
133.0647913 4.627411764
134.0600403 6.107905029
142.0651257 12.56818816
144.0443902 3.222662151
160.0756904 39.38666136

Name: +ve in-silico MS/MS by CFM-ID for YQLCAKNYHBAOLN-UHFFFAOYSA-N
ID: YQLCAKNYHBAOLN-UHFFFAOYSA-N
Comment: Energy2
Num peaks: 25
39.02292652 4.549432257
41.03857658 2.507185755
49.00727645 6.600418508
51.02292652 3.92817191
53.03857658 2.978166471
55.05422664 2.207602454
65.03857658 1.192594825
77.03857658 7.045143082
79.01784114 2.09981509
79.05422664 1.51678614
91.05422664 4.451714055
92.04947561 2.549028995
101.0385766 1.615275583
102.0338255 5.50654038
103.0542266 3.715976106
104.0494756 2.196598201
106.0287402 2.166269033
108.0443902 1.672367229
115.0542266 1.756577555
116.0494756 4.205534644
118.0287402 1.2677642
130.0287402 1.18774102
130.0651257 2.529668445
142.0651257 7.033489419
144.0443902 3.563047211

Name: +ve in-silico MS/MS by CFM-ID for CNBCNHHPIBKYBO-UHFFFAOYSA-N
ID: CNBCNHHPIBKYBO-UHFFFAOYSA-N
Comment: Energy0
Num peaks: 6
40.01817548 1.197754118
52.01817548 2.168499076
107.0491413 1.996081692
128.0494756 4.27092778
133.0647913 3.900120732
160.0756904 77.96055485

Name: +ve in-silico MS/MS by CFM-ID for CNBCNHHPIBKYBO-UHFFFAOYSA-N
ID: CNBCNHHPIBKYBO-UHFFFAOYSA-N
Comment: Energy1
Num peaks: 8
40.01817548 2.268322916
50.00252542 2.913123773
52.01817548 8.655879305
107.0491413 5.131493049
128.0494756 6.535484491
131.0491413 2.566152305
133.0647913 7.8068145
160.0756904 45.50964954

Name: +ve in-silico MS/MS by CFM-ID for CNBCNHHPIBKYBO-UHFFFAOYSA-N
ID: CNBCNHHPIBKYBO-UHFFFAOYSA-N
Comment: Energy2
Num peaks: 23
25.00727645 1.71396058
26.00252542 1.764779026
40.01817548 6.004993445
49.00727645 4.660178978
50.00252542 9.527691195
51.02292652 2.902230236
52.01817548 7.491656777
63.02292652 6.632531055
65.03857658 2.062267294
74.00252542 3.261609341
76.01817548 1.388031629
77.03857658 1.369149895
87.02292652 1.90761948
89.03857658 3.091186274
100.0181755 1.743736963
101.0385766 6.274586344
102.0338255 2.548607205
103.0542266 2.534807997
107.0491413 3.744303373
117.0334912 2.410444876
128.0494756 3.038453718
133.0647913 2.332421715
144.0443902 2.277870645

Name: +ve in-silico MS/MS by CFM-ID for CDVQBIKHWBICDM-UHFFFAOYSA-N
ID: CDVQBIKHWBICDM-UHFFFAOYSA-N
Comment: Energy0
Num peaks: 7
67.01784114 2.186779068
116.0494756 2.789104634
118.0651257 2.121153846
130.0651257 4.651627888
132.0807757 2.180576413
142.0651257 15.9090949
160.0756904 52.12501113

Name: +ve in-silico MS/MS by CFM-ID for CDVQBIKHWBICDM-UHFFFAOYSA-N
ID: CDVQBIKHWBICDM-UHFFFAOYSA-N
Comment: Energy1
Num peaks: 19
49.00727645 2.440147673
53.00219107 1.431649938
55.01784114 2.389603597
65.00219107 7.845786095
67.01784114 5.445761356
81.0334912 1.854391076
92.04947561 5.816738023
102.0338255 1.588857409
104.0494756 2.25726902
116.0494756 4.845920068
118.0651257 1.484599755
129.0334912 2.638133509
130.0651257 2.50806794
131.0491413 2.469546269
133.0647913 2.53494398
142.0651257 10.82230355
143.0491413 2.102043584
144.0443902 2.466201114
160.0756904 17.30540209

Name: +ve in-silico MS/MS by CFM-ID for CDVQBIKHWBICDM-UHFFFAOYSA-N
ID: CDVQBIKHWBICDM-UHFFFAOYSA-N
Comment: Energy2
Num peaks: 25
25.00727645 2.691458579
39.02292652 8.169276599
41.00219107 1.882403762
49.00727645 6.985465384
51.02292652 4.880299498
53.00219107 2.878595251
55.01784114 3.863445552
63.02292652 2.840894915
65.00219107 6.183833871
65.03857658 3.003483465
67.01784114 2.241948598
73.00727645 1.954516589
77.00219107 2.109542649
77.03857658 1.872037458
80.04947561 1.517403653
89.03857658 3.230650351
92.04947561 3.995650797
99.02292652 2.053072253
102.0338255 3.413014971
103.0542266 2.838764302
104.0494756 2.628042154
113.0385766 1.46328961
116.0494756 4.331723975
118.0651257 1.558497428
130.0651257 2.055525395

Name: +ve in-silico MS/MS by CFM-ID for UGENHJKBCPKIJZ-UHFFFAOYSA-N
ID: UGENHJKBCPKIJZ-UHFFFAOYSA-N
Comment: Energy0
Num peaks: 7
114.0661883 3.030303852
115.0502039 6.432105652
124.0505382 3.521709195
125.0345538 6.124934968
142.0611029 21.16495545
143.0451185 10.95860179
160.0716676 28.993296

Name: +ve in-silico MS/MS by CFM-ID for UGENHJKBCPKIJZ-UHFFFAOYSA-N
ID: UGENHJKBCPKIJZ-UHFFFAOYSA-N
Comment: Energy1
Num peaks: 21
45.04472458 9.439722551
55.02907452 2.309648981
58.02874017 1.812786716
69.04472458 1.548659913
71.01275576 3.289791404
73.0396392 1.806216197
81.00833907 1.55171979
83.02398914 3.761339956
97.0396392 4.218250131
98.02365479 1.632354142
99.00767038 1.89292475
99.05528926 3.391845057
100.0393049 2.485332379
100.0505382 10.32836121
115.0502039 8.517861115
116.0342195 2.963521633
124.0505382 1.742905664
125.0345538 3.598086134
142.0611029 4.699256796
143.0451185 5.900457656
160.0716676 3.177581881

Name: +ve in-silico MS/MS by CFM-ID for UGENHJKBCPKIJZ-UHFFFAOYSA-N
ID: UGENHJKBCPKIJZ-UHFFFAOYSA-N
Comment: Energy2
Num peaks: 19
28.01817548 5.616008574
41.00219107 1.89439731
43.02907452 1.582502101
45.04472458 21.93394078
59.01275576 2.876613526
69.04472458 10.01490006
70.02874017 7.335767879
71.01275576 4.665824424
71.06037464 2.798330285
72.04439023 2.299256999
85.0396392 1.621203961
86.02365479 2.498021015
87.05528926 2.409537115
88.03930485 3.434560261
97.0396392 2.256654942
98.02365479 1.466944536
99.05528926 2.011072086
100.0393049 2.599395011
115.0502039 2.117405744

Name: +ve in-silico MS/MS by CFM-ID for MQTSRCPHCGNGDZ-UHFFFAOYSA-N
ID: MQTSRCPHCGNGDZ-UHFFFAOYSA-N
Comment: Energy0
Num peaks: 7
97.0396392 4.009573214
114.0661883 9.516313895
116.0342195 4.359447584
125.0345538 7.297536303
142.0611029 5.793274251
143.0451185 27.59559021
160.0716676 21.57776663

Name: +ve in-silico MS/MS by CFM-ID for MQTSRCPHCGNGDZ-UHFFFAOYSA-N
ID: MQTSRCPHCGNGDZ-UHFFFAOYSA-N
Comment: Energy1
Num peaks: 18
28.01817548 1.14214672
45.04472458 10.98167872
58.02874017 3.672671229
60.04439023 2.053984475
69.04472458 2.057111265
70.02874017 3.088113098
96.05562361 1.163125731
97.0396392 9.959950362
99.00767038 2.402872315
99.05528926 2.197454743
101.0345538 4.481466478
114.0661883 7.080059503
115.0502039 2.347185198
116.0342195 2.654487768
125.0345538 6.208502091
142.0611029 2.646750945
143.0451185 13.17837406
160.0716676 2.941383136

Name: +ve in-silico MS/MS by CFM-ID for MQTSRCPHCGNGDZ-UHFFFAOYSA-N
ID: MQTSRCPHCGNGDZ-UHFFFAOYSA-N
Comment: Energy2
Num peaks: 18
28.01817548 5.421743655
43.02907452 1.543132571
45.04472458 22.5690188
55.02907452 1.36447496
58.02874017 2.41811883
69.04472458 9.062007532
70.02874017 12.78240004
71.01275576 2.047732906
71.06037464 2.429838845
72.04439023 1.593257805
85.0396392 4.637732697
87.05528926 4.524512469
97.0396392 3.282201707
99.05528926 1.563198555
100.0393049 1.348151585
114.0661883 1.501342634
115.0502039 1.379733683
116.0342195 1.710260401

Name: +ve in-silico MS/MS by CFM-ID for NUZPZRRKTHEBJX-UHFFFAOYSA-N
ID: NUZPZRRKTHEBJX-UHFFFAOYSA-N
Comment: Energy0
Num peaks: 6
83.02398914 0.9334077796
95.02398914 1.512495731
112.0505382 81.54389227
114.0661883 0.6147639826
124.0505382 3.170277218
142.0611029 8.696727074

Name: +ve in-silico MS/MS by CFM-ID for NUZPZRRKTHEBJX-UHFFFAOYSA-N
ID: NUZPZRRKTHEBJX-UHFFFAOYSA-N
Comment: Energy1
Num peaks: 6
67.02907452 2.824778178
69.04472458 7.02114371
84.05562361 3.701968643
95.02398914 3.527383408
112.0505382 66.03180403
124.0505382 2.345793233

Name: +ve in-silico MS/MS by CFM-ID for NUZPZRRKTHEBJX-UHFFFAOYSA-N
ID: NUZPZRRKTHEBJX-UHFFFAOYSA-N
Comment: Energy2
Num peaks: 11
40.01817548 3.626149604
42.03382555 3.504693044
44.0130901 8.254553632
52.01817548 3.948749378
67.02907452 5.309987517
69.04472458 12.27452862
70.02874017 3.390389567
83.02398914 2.630852494
84.05562361 4.504269939
95.02398914 21.55020199
112.0505382 12.28049425

Name: +ve in-silico MS/MS by CFM-ID for UMRJZVDMWVNIBO-UHFFFAOYSA-N
ID: UMRJZVDMWVNIBO-UHFFFAOYSA-N
Comment: Energy0
Num peaks: 6
56.0130901 1.572738932
58.02874017 3.819967086
85.0396392 1.976576155
114.0661883 1.808908807
124.0505382 3.777944334
142.0611029 78.67095763

Name: +ve in-silico MS/MS by CFM-ID for UMRJZVDMWVNIBO-UHFFFAOYSA-N
ID: UMRJZVDMWVNIBO-UHFFFAOYSA-N
Comment: Energy1
Num peaks: 13
41.00219107 2.292070395
56.0130901 4.560538319
57.04472458 4.96156021
58.02874017 15.41332962
84.00800472 2.548598253
85.0396392 2.326999429
97.0396392 3.116625679
112.0505382 1.606509242
113.0345538 4.266949793
114.0661883 6.54583796
124.0505382 4.346740745
125.0345538 4.036383251
142.0611029 25.53837353

Name: +ve in-silico MS/MS by CFM-ID for UMRJZVDMWVNIBO-UHFFFAOYSA-N
ID: UMRJZVDMWVNIBO-UHFFFAOYSA-N
Comment: Energy2
Num peaks: 16
15.02292652 2.715317668
26.00252542 1.995280482
28.01817548 6.072714988
42.03382555 2.49038837
43.02907452 3.740803896
44.0130901 3.084293894
46.02874017 2.29621541
53.01342445 2.287942196
55.02907452 19.50381161
56.0130901 3.875184454
57.04472458 20.50015344
58.02874017 3.179196267
59.06037464 2.587112812
67.02907452 1.908849441
69.04472458 1.953767958
85.0396392 2.629318175

Name: +ve in-silico MS/MS by CFM-ID for YHYUECSJDQZGRP-UHFFFAOYSA-N
ID: YHYUECSJDQZGRP-UHFFFAOYSA-N
Comment: Energy0
Num peaks: 6
83.02398914 1.552395368
85.0396392 0.99582356
114.0661883 1.293530366
124.0505382 11.87866918
125.0345538 2.771801783
142.0611029 75.88766984

Name: +ve in-silico MS/MS by CFM-ID for YHYUECSJDQZGRP-UHFFFAOYSA-N
ID: YHYUECSJDQZGRP-UHFFFAOYSA-N
Comment: Energy1
Num peaks: 11
40.01817548 2.429163173
58.02874017 1.932100999
68.0130901 2.768303377
85.0396392 3.024390509
97.0396392 2.090706836
99.05528926 5.687317316
111.0189038 2.544594448
114.0661883 2.716978465
124.0505382 14.70547116
125.0345538 5.172003595
142.0611029 37.05628733

Name: +ve in-silico MS/MS by CFM-ID for YHYUECSJDQZGRP-UHFFFAOYSA-N
ID: YHYUECSJDQZGRP-UHFFFAOYSA-N
Comment: Energy2
Num peaks: 21
28.01817548 1.513454214
40.01817548 13.89194666
42.03382555 2.875938485
44.0130901 3.246686286
55.02907452 11.36731293
57.04472458 5.514053142
58.02874017 2.425996945
67.02907452 4.740575549
68.0130901 3.062281393
69.04472458 4.653660347
70.02874017 3.742877615
80.02432348 1.545118307
82.03997355 1.503671714
83.02398914 4.320773361
85.0396392 4.818154928
87.05528926 1.844696219
95.02398914 1.545401582
97.0396392 2.556341531
98.03488817 2.081968912
100.0505382 1.755620518
124.0505382 1.421072787

Name: +ve in-silico MS/MS by CFM-ID for ZPHYHFPXCPTRMP-UHFFFAOYSA-N
ID: ZPHYHFPXCPTRMP-UHFFFAOYSA-N
Comment: Energy0
Num peaks: 6
117.0698767 1.083453753
132.0807757 0.8800914454
134.0600403 0.4261169519
142.0651257 1.191092585
144.0443902 1.693314375
160.0756904 92.70960445

Name: +ve in-silico MS/MS by CFM-ID for ZPHYHFPXCPTRMP-UHFFFAOYSA-N
ID: ZPHYHFPXCPTRMP-UHFFFAOYSA-N
Comment: Energy1
Num peaks: 6
106.0651257 9.854798212
115.0542266 8.143750636
117.0698767 3.67270598
132.0807757 20.42427824
134.0600403 3.254572371
160.0756904 41.02923231

Name: +ve in-silico MS/MS by CFM-ID for ZPHYHFPXCPTRMP-UHFFFAOYSA-N
ID: ZPHYHFPXCPTRMP-UHFFFAOYSA-N
Comment: Energy2
Num peaks: 17
49.00727645 2.507241687
65.03857658 1.707007583
75.02292652 1.716386159
91.05422664 9.769575135
101.0385766 4.797478301
103.0542266 4.018154068
104.0494756 1.628877461
105.0698767 3.723082404
106.0651257 2.338809684
115.0542266 13.91352483
116.0494756 3.735403334
117.0698767 4.056157651
130.0651257 2.009081433
132.0807757 6.296192625
142.0651257 7.650881211
144.0443902 8.478757404
160.0756904 1.793423794

Name: +ve in-silico MS/MS by CFM-ID for GTQATQQKASCVMT-UHFFFAOYSA-N
ID: GTQATQQKASCVMT-UHFFFAOYSA-N
Comment: Energy0
Num peaks: 6
115.0542266 0.3451815263
117.0698767 1.087798972
132.0807757 0.8878678307
142.0651257 1.197292908
144.0443902 1.691148731
160.0756904 93.33082797

Name: +ve in-silico MS/MS by CFM-ID for GTQATQQKASCVMT-UHFFFAOYSA-N
ID: GTQATQQKASCVMT-UHFFFAOYSA-N
Comment: Energy1
Num peaks: 6
106.0651257 10.07964802
115.0542266 8.533632959
117.0698767 3.775126317
132.0807757 21.44415777
144.0443902 3.598273634
160.0756904 43.09752535

Name: +ve in-silico MS/MS by CFM-ID for GTQATQQKASCVMT-UHFFFAOYSA-N
ID: GTQATQQKASCVMT-UHFFFAOYSA-N
Comment: Energy2
Num peaks: 14
49.00727645 2.251323602
65.03857658 2.58117068
75.02292652 2.358881476
91.05422664 10.45877929
101.0385766 2.52409254
103.0542266 4.791842682
105.0698767 4.341122008
115.0542266 15.88467515
116.0494756 3.553566593
117.0698767 3.933184659
130.0651257 2.447094015
132.0807757 7.286948942
142.0651257 8.549217611
144.0443902 9.409226224

Name: +ve in-silico MS/MS by CFM-ID for QVIGUHVIZDGTQZ-UHFFFAOYSA-N
ID: QVIGUHVIZDGTQZ-UHFFFAOYSA-N
Comment: Energy0
Num peaks: 6
115.0542266 0.3437265038
117.0698767 1.084442829
132.0807757 0.8840493561
142.0651257 1.193613154
144.0443902 1.69997823
160.0756904 92.98454168

Name: +ve in-silico MS/MS by CFM-ID for QVIGUHVIZDGTQZ-UHFFFAOYSA-N
ID: QVIGUHVIZDGTQZ-UHFFFAOYSA-N
Comment: Energy1
Num peaks: 6
106.0651257 9.988743033
115.0542266 8.457859557
117.0698767 3.743635137
132.0807757 21.15416013
144.0443902 3.451830272
160.0756904 42.35764958

Name: +ve in-silico MS/MS by CFM-ID for QVIGUHVIZDGTQZ-UHFFFAOYSA-N
ID: QVIGUHVIZDGTQZ-UHFFFAOYSA-N
Comment: Energy2
Num peaks: 17
49.00727645 2.166071993
63.02292652 2.303910598
65.03857658 2.595010932
75.02292652 1.76902131
91.05422664 9.092695166
101.0385766 4.351792753
103.0542266 4.402617838
105.0698767 4.030270582
106.0651257 2.618251052
115.0542266 14.6375473
116.0494756 2.744231637
117.0698767 3.615855522
130.0651257 2.211860845
132.0807757 6.690624837
142.0651257 7.493625076
144.0443902 7.596826299
160.0756904 1.877766187

Name: +ve in-silico MS/MS by CFM-ID for LEDNTVKTFGNVLJ-UHFFFAOYSA-N
ID: LEDNTVKTFGNVLJ-UHFFFAOYSA-N
Comment: Energy0
Num peaks: 6
115.0542266 0.3448643518
117.0698767 1.084775726
132.0807757 0.8867117924
142.0651257 1.194712339
144.0443902 1.686993712
160.0756904 93.11817605

Name: +ve in-silico MS/MS by CFM-ID for LEDNTVKTFGNVLJ-UHFFFAOYSA-N
ID: LEDNTVKTFGNVLJ-UHFFFAOYSA-N
Comment: Energy1
Num peaks: 6
106.0651257 10.03911554
115.0542266 8.580828964
117.0698767 3.775171513
132.0807757 21.49962923
144.0443902 3.552703713
160.0756904 43.09370789

Name: +ve in-silico MS/MS by CFM-ID for LEDNTVKTFGNVLJ-UHFFFAOYSA-N
ID: LEDNTVKTFGNVLJ-UHFFFAOYSA-N
Comment: Energy2
Num peaks: 16
49.00727645 2.262665345
63.02292652 2.644852846
65.03857658 2.439039164
75.02292652 2.51298872
91.05422664 9.543337797
101.0385766 2.593737139
103.0542266 4.617519113
105.0698767 4.254474743
106.0651257 2.490426129
115.0542266 15.08275771
116.0494756 3.449776807
117.0698767 3.371255449
130.0651257 2.294496192
132.0807757 7.005449921
142.0651257 7.677727703
144.0443902 8.600927614

Name: +ve in-silico MS/MS by CFM-ID for XNZSWMJKDVOOBQ-UHFFFAOYSA-N
ID: XNZSWMJKDVOOBQ-UHFFFAOYSA-N
Comment: Energy0
Num peaks: 6
15.02292652 0.3797297974
104.0494756 0.2012068288
106.0651257 0.3565049297
131.0491413 0.2414743183
132.0807757 0.3542326539
160.0756904 97.5070914

Name: +ve in-silico MS/MS by CFM-ID for XNZSWMJKDVOOBQ-UHFFFAOYSA-N
ID: XNZSWMJKDVOOBQ-UHFFFAOYSA-N
Comment: Energy1
Num peaks: 6
101.0385766 3.804887141
103.0542266 3.610867476
106.0651257 3.273922344
132.0807757 15.09910931
134.0600403 1.480464272
160.0756904 64.65864323

Name: +ve in-silico MS/MS by CFM-ID for XNZSWMJKDVOOBQ-UHFFFAOYSA-N
ID: XNZSWMJKDVOOBQ-UHFFFAOYSA-N
Comment: Energy2
Num peaks: 20
15.02292652 3.440195456
49.00727645 3.363637371
51.02292652 2.811941674
63.02292652 1.941320745
79.05422664 3.193387953
81.06987671 1.942185027
89.03857658 1.608781847
101.0385766 12.76725104
103.0542266 8.166890285
104.0494756 3.492297145
105.0698767 3.22967877
106.0651257 5.359050892
116.0494756 3.807604321
130.0651257 2.172209217
131.0491413 2.128996664
132.0443902 2.765490981
132.0807757 9.145874852
134.0600403 3.269054242
144.0443902 1.905618619
160.0756904 4.652204032

Name: +ve in-silico MS/MS by CFM-ID for OXFIOEDMLFSOAN-UHFFFAOYSA-N
ID: OXFIOEDMLFSOAN-UHFFFAOYSA-N
Comment: Energy0
Num peaks: 6
117.0698767 1.05711366
132.0443902 1.134236976
132.0807757 0.8665686356
142.0651257 1.18443935
144.0443902 0.734444193
160.0756904 92.02203042

Name: +ve in-silico MS/MS by CFM-ID for OXFIOEDMLFSOAN-UHFFFAOYSA-N
ID: OXFIOEDMLFSOAN-UHFFFAOYSA-N
Comment: Energy1
Num peaks: 7
39.02292652 3.982242398
41.03857658 5.597294509
115.0542266 7.678605446
117.0698767 3.399548952
132.0807757 19.27786786
134.0600403 3.23128034
160.0756904 39.21189981

Name: +ve in-silico MS/MS by CFM-ID for OXFIOEDMLFSOAN-UHFFFAOYSA-N
ID: OXFIOEDMLFSOAN-UHFFFAOYSA-N
Comment: Energy2
Num peaks: 20
25.00727645 5.461561511
29.03857658 2.266928134
39.02292652 7.780657252
41.03857658 5.035426007
49.00727645 2.661865309
51.02292652 2.021586678
63.02292652 2.010821093
101.0385766 3.682188005
103.0542266 2.99987308
104.0494756 2.510098198
105.0698767 2.893248711
115.0542266 12.37633368
116.0494756 3.403255946
117.0698767 2.492159634
120.0443902 3.336545007
130.0651257 1.459879222
132.0807757 5.07955266
142.0651257 6.437026258
144.0443902 4.857117251
160.0756904 1.488688868

Name: +ve in-silico MS/MS by CFM-ID for RHOSYLHIOKQLKY-UHFFFAOYSA-N
ID: RHOSYLHIOKQLKY-UHFFFAOYSA-N
Comment: Energy0
Num peaks: 6
58.02874017 0.927148034
85.0396392 0.5489691836
114.0661883 1.056769827
124.0505382 1.522037433
125.0345538 1.419510375
142.0611029 92.21098863

Name: +ve in-silico MS/MS by CFM-ID for RHOSYLHIOKQLKY-UHFFFAOYSA-N
ID: RHOSYLHIOKQLKY-UHFFFAOYSA-N
Comment: Energy1
Num peaks: 6
56.0130901 2.08326171
58.02874017 12.42219018
114.0661883 3.781038634
124.0505382 3.965992223
125.0345538 7.647886142
142.0611029 53.42594233

Name: +ve in-silico MS/MS by CFM-ID for RHOSYLHIOKQLKY-UHFFFAOYSA-N
ID: RHOSYLHIOKQLKY-UHFFFAOYSA-N
Comment: Energy2
Num peaks: 16
15.02292652 4.303377923
26.00252542 1.886344646
42.03382555 3.206870845
43.02907452 5.644243915
44.0130901 1.864234475
55.02907452 19.96643816
57.04472458 12.0952742
58.02874017 2.295974027
59.06037464 3.489644202
80.02432348 3.821900412
82.03997355 5.17493829
83.02398914 2.383575205
98.03488817 7.877159071
100.0505382 2.502194409
124.0505382 1.909286351
126.0298028 1.785683234

Name: +ve in-silico MS/MS by CFM-ID for AIBOXZCUYYHFTM-UHFFFAOYSA-N
ID: AIBOXZCUYYHFTM-UHFFFAOYSA-N
Comment: Energy0
Num peaks: 6
131.0491413 0.1664448842
133.0647913 0.8901362509
134.0600403 0.2358082278
142.0651257 2.086883092
144.0443902 0.1836738691
160.0756904 95.76795037

Name: +ve in-silico MS/MS by CFM-ID for AIBOXZCUYYHFTM-UHFFFAOYSA-N
ID: AIBOXZCUYYHFTM-UHFFFAOYSA-N
Comment: Energy1
Num peaks: 6
116.0494756 2.108144091
132.0807757 1.720955877
133.0647913 1.402407484
134.0600403 3.77713747
142.0651257 6.700112104
160.0756904 77.47398962

Name: +ve in-silico MS/MS by CFM-ID for AIBOXZCUYYHFTM-UHFFFAOYSA-N
ID: AIBOXZCUYYHFTM-UHFFFAOYSA-N
Comment: Energy2
Num peaks: 18
39.02292652 5.757046069
49.00727645 2.217249466
52.01817548 2.232987579
65.03857658 2.574506197
89.03857658 4.157735008
91.05422664 5.007021037
92.04947561 2.091487563
105.0698767 4.565484967
115.0542266 7.931716091
116.0494756 6.486265251
118.0651257 2.749497866
131.0491413 2.229481807
132.0807757 3.489656312
133.0647913 4.496853988
134.0600403 2.803449042
142.0651257 10.55019408
144.0443902 4.600990263
160.0756904 7.65185174

Name: +ve in-silico MS/MS by CFM-ID for RPVGLMKJGQMQSN-UHFFFAOYSA-N
ID: RPVGLMKJGQMQSN-UHFFFAOYSA-N
Comment: Energy0
Num peaks: 6
131.0491413 0.163054633
133.0647913 0.8714815647
134.0600403 0.2061251585
142.0651257 2.068977021
143.0491413 0.4818987067
160.0756904 94.71766974

Name: +ve in-silico MS/MS by CFM-ID for RPVGLMKJGQMQSN-UHFFFAOYSA-N
ID: RPVGLMKJGQMQSN-UHFFFAOYSA-N
Comment: Energy1
Num peaks: 6
130.0651257 1.538810878
132.0807757 1.627978005
134.0600403 2.928781925
142.0651257 6.390348077
143.0491413 1.965239968
160.0756904 72.43455507

Name: +ve in-silico MS/MS by CFM-ID for RPVGLMKJGQMQSN-UHFFFAOYSA-N
ID: RPVGLMKJGQMQSN-UHFFFAOYSA-N
Comment: Energy2
Num peaks: 31
39.02292652 4.865599233
40.01817548 3.290309207
49.00727645 5.091173233
50.00252542 1.314310619
51.02292652 3.886593129
52.01817548 1.349675151
53.03857658 3.285293193
63.02292652 1.574268162
64.01817548 1.278427772
65.03857658 1.49283683
75.02292652 2.139581947
79.05422664 1.489651935
89.03857658 1.209671852
91.05422664 4.104020496
101.0385766 2.644755074
102.0338255 2.150417431
103.0542266 1.945145547
105.0334912 1.618444633
105.0698767 2.150551709
115.0542266 5.874305962
118.0651257 1.89109455
126.0338255 1.375001909
130.0651257 1.265100366
132.0443902 1.687815324
132.0807757 1.579813191
133.0647913 2.228529651
134.0600403 2.939348967
142.0651257 6.17806998
143.0491413 2.627746317
144.0443902 2.677518517
160.0756904 3.699670584

Name: +ve in-silico MS/MS by CFM-ID for LHPOFWYKNOUJJN-UHFFFAOYSA-N
ID: LHPOFWYKNOUJJN-UHFFFAOYSA-N
Comment: Energy0
Num peaks: 6
92.04947561 0.1847106297
120.0443902 0.1867435739
133.0647913 0.886324384
142.0651257 2.082234854
144.0443902 0.2411880043
160.0756904 95.42915897

Name: +ve in-silico MS/MS by CFM-ID for LHPOFWYKNOUJJN-UHFFFAOYSA-N
ID: LHPOFWYKNOUJJN-UHFFFAOYSA-N
Comment: Energy1
Num peaks: 6
107.0491413 2.994269497
116.0494756 1.590211621
132.0807757 1.664831839
134.0600403 4.138610083
142.0651257 6.532448867
160.0756904 73.99507305

Name: +ve in-silico MS/MS by CFM-ID for LHPOFWYKNOUJJN-UHFFFAOYSA-N
ID: LHPOFWYKNOUJJN-UHFFFAOYSA-N
Comment: Energy2
Num peaks: 21
39.02292652 2.584640206
49.00727645 4.118624275
51.02292652 2.221616705
63.02292652 2.364981982
65.03857658 5.966220471
87.02292652 2.178942513
89.03857658 3.443176356
91.05422664 2.996483697
92.04947561 7.213812453
103.0542266 3.163389028
105.0698767 2.707490611
106.0651257 1.905910319
115.0542266 6.764723747
116.0494756 4.827720209
118.0651257 2.259447506
130.0651257 2.197411473
132.0807757 2.381403292
133.0647913 3.131253372
142.0651257 8.880259772
144.0443902 3.810854994
160.0756904 5.757699659

Name: +ve in-silico MS/MS by CFM-ID for LUOZEWPJSYBORW-UHFFFAOYSA-N
ID: LUOZEWPJSYBORW-UHFFFAOYSA-N
Comment: Energy0
Num peaks: 6
131.0491413 0.1630885906
133.0647913 0.8739939947
134.0600403 0.2093170341
142.0651257 2.071532458
143.0491413 0.4827893495
160.0756904 94.76676808

Name: +ve in-silico MS/MS by CFM-ID for LUOZEWPJSYBORW-UHFFFAOYSA-N
ID: LUOZEWPJSYBORW-UHFFFAOYSA-N
Comment: Energy1
Num peaks: 6
102.0338255 1.520078522
132.0807757 1.556006329
134.0600403 2.256784555
142.0651257 6.284665048
143.0491413 1.951641166
160.0756904 72.21076245

Name: +ve in-silico MS/MS by CFM-ID for LUOZEWPJSYBORW-UHFFFAOYSA-N
ID: LUOZEWPJSYBORW-UHFFFAOYSA-N
Comment: Energy2
Num peaks: 28
39.02292652 2.860248028
40.01817548 3.458544693
49.00727645 5.165291035
51.02292652 3.669516986
53.03857658 2.442656205
63.02292652 1.419453502
65.03857658 2.572024333
73.00727645 1.622092666
75.02292652 2.358704545
77.03857658 2.925084009
87.02292652 2.110548117
91.05422664 2.250110078
92.04947561 2.063260891
101.0385766 2.463152548
102.0338255 3.787689642
103.0542266 1.742631837
104.0494756 2.206147141
105.0334912 1.561643954
105.0698767 2.131778832
115.0542266 6.590877478
132.0443902 1.649762697
132.0807757 1.539343217
133.0647913 2.44752584
134.0600403 3.286749926
142.0651257 7.017887655
143.0491413 2.755797254
144.0443902 2.788288384
160.0756904 4.030566605

Name: +ve in-silico MS/MS by CFM-ID for UJJFTIBNCODKOS-UHFFFAOYSA-N
ID: UJJFTIBNCODKOS-UHFFFAOYSA-N
Comment: Energy0
Num peaks: 6
25.00727645 0.1194228565
102.0338255 0.1115086459
115.0542266 0.2822264572
116.0494756 0.1083799214
126.0338255 0.2323404579
142.0651257 98.93941088

Name: +ve in-silico MS/MS by CFM-ID for UJJFTIBNCODKOS-UHFFFAOYSA-N
ID: UJJFTIBNCODKOS-UHFFFAOYSA-N
Comment: Energy1
Num peaks: 6
25.00727645 0.3252059003
114.0338255 0.8208740035
115.0542266 6.871379149
116.0494756 1.87258625
126.0338255 1.383823777
142.0651257 87.76989125

Name: +ve in-silico MS/MS by CFM-ID for UJJFTIBNCODKOS-UHFFFAOYSA-N
ID: UJJFTIBNCODKOS-UHFFFAOYSA-N
Comment: Energy2
Num peaks: 9
49.00727645 3.282453183
51.02292652 3.326945273
90.03382555 3.196495615
99.02292652 3.504242295
114.0338255 3.012861963
115.0542266 21.85725465
116.0494756 5.573212089
126.0338255 19.22869028
142.0651257 18.00505538

Name: +ve in-silico MS/MS by CFM-ID for PVRBVPVDGLPQDG-UHFFFAOYSA-N
ID: PVRBVPVDGLPQDG-UHFFFAOYSA-N
Comment: Energy0
Num peaks: 6
43.01784114 2.858152426
118.0651257 6.057858776
130.0651257 5.739588472
132.0807757 2.865240773
142.0651257 17.58312401
160.0756904 57.84951954

Name: +ve in-silico MS/MS by CFM-ID for PVRBVPVDGLPQDG-UHFFFAOYSA-N
ID: PVRBVPVDGLPQDG-UHFFFAOYSA-N
Comment: Energy1
Num peaks: 8
41.00219107 4.380521855
118.0651257 4.29359562
130.0651257 4.584274202
131.0491413 2.433217533
132.0807757 3.024624378
142.0651257 22.56855773
143.0491413 4.521773057
160.0756904 36.13902859

Name: +ve in-silico MS/MS by CFM-ID for PVRBVPVDGLPQDG-UHFFFAOYSA-N
ID: PVRBVPVDGLPQDG-UHFFFAOYSA-N
Comment: Energy2
Num peaks: 22
25.00727645 2.43738533
39.02292652 2.115501739
41.00219107 1.970385784
43.01784114 4.546238195
53.00219107 1.321333105
63.02292652 1.658955043
65.03857658 1.451006159
79.05422664 3.865396917
81.06987671 1.831301639
101.0385766 15.27138561
102.0338255 2.367713416
103.0542266 6.162408143
104.0494756 4.502851289
106.0651257 3.753891572
115.0542266 3.6567767
116.0494756 2.119140798
118.0651257 5.656115854
128.0494756 2.242311035
130.0651257 6.714939415
131.0491413 1.397805013
132.0807757 1.651129369
142.0651257 4.366051755

Name: +ve in-silico MS/MS by CFM-ID for IFTRCZCLLFSZHS-UHFFFAOYSA-N
ID: IFTRCZCLLFSZHS-UHFFFAOYSA-N
Comment: Energy0
Num peaks: 6
15.02292652 0.2613210269
69.04472458 0.2659275473
96.05562361 4.108187287
124.0505382 33.06360322
125.0345538 2.372448582
142.0611029 57.66043797

Name: +ve in-silico MS/MS by CFM-ID for IFTRCZCLLFSZHS-UHFFFAOYSA-N
ID: IFTRCZCLLFSZHS-UHFFFAOYSA-N
Comment: Energy1
Num peaks: 7
69.04472458 2.90574081
96.05562361 14.11935196
98.07127368 2.572716366
115.0502039 2.68011849
124.0505382 26.17958254
125.0345538 4.230575901
142.0611029 27.57529256

Name: +ve in-silico MS/MS by CFM-ID for IFTRCZCLLFSZHS-UHFFFAOYSA-N
ID: IFTRCZCLLFSZHS-UHFFFAOYSA-N
Comment: Energy2
Num peaks: 19
15.02292652 3.513681703
28.01817548 2.107447203
40.01817548 5.04351095
42.03382555 4.728399482
53.01342445 7.2024255
55.02907452 5.412548499
57.04472458 2.093424817
67.02907452 8.82495769
68.0130901 7.679233498
69.04472458 11.1213339
70.02874017 1.850090763
71.06037464 3.283673855
80.02432348 1.416199617
82.03997355 2.116087012
84.00800472 2.296535782
86.02365479 6.480556584
95.02398914 1.929355929
97.0396392 1.454626288
115.0502039 1.672260297

Name: +ve in-silico MS/MS by CFM-ID for DESDXDWZSJRLDB-UHFFFAOYSA-N
ID: DESDXDWZSJRLDB-UHFFFAOYSA-N
Comment: Energy0
Num peaks: 6
82.03997355 3.40141718
110.0348882 23.76347592
114.0661883 1.734587166
124.0505382 1.904103345
125.0345538 4.010486566
142.0611029 59.96397705

Name: +ve in-silico MS/MS by CFM-ID for DESDXDWZSJRLDB-UHFFFAOYSA-N
ID: DESDXDWZSJRLDB-UHFFFAOYSA-N
Comment: Energy1
Num peaks: 8
45.04472458 4.550642828
82.03997355 4.342621429
83.02398914 3.073504555
110.0348882 21.98282523
112.0505382 2.476590336
115.0502039 5.707006413
125.0345538 7.167072793
142.0611029 32.82486275

Name: +ve in-silico MS/MS by CFM-ID for DESDXDWZSJRLDB-UHFFFAOYSA-N
ID: DESDXDWZSJRLDB-UHFFFAOYSA-N
Comment: Energy2
Num peaks: 15
26.00252542 1.782516396
28.01817548 6.808682618
40.01817548 3.447453216
42.03382555 2.348311504
43.02907452 6.785990904
45.04472458 11.82510606
53.01342445 5.960996044
55.02907452 15.77100955
57.04472458 3.398670591
59.06037464 3.304663176
67.02907452 4.649475045
68.02432348 4.281998736
70.03997355 5.802573824
82.03997355 2.1468297
95.02398914 2.496322733

Name: +ve in-silico MS/MS by CFM-ID for KWTBQSDEWZRKAE-UHFFFAOYSA-N
ID: KWTBQSDEWZRKAE-UHFFFAOYSA-N
Comment: Energy0
Num peaks: 6
15.02292652 0.7448270229
96.05562361 4.970125621
124.0505382 12.338861
125.0345538 0.73806433
126.0298028 0.5871442752
142.0611029 77.24354145

Name: +ve in-silico MS/MS by CFM-ID for KWTBQSDEWZRKAE-UHFFFAOYSA-N
ID: KWTBQSDEWZRKAE-UHFFFAOYSA-N
Comment: Energy1
Num peaks: 9
43.02907452 4.739101252
45.04472458 20.90668224
54.03382555 3.937234595
69.04472458 3.623507187
96.05562361 9.661126439
98.02365479 2.410511267
115.0502039 3.760242838
124.0505382 8.313614304
142.0611029 23.98229077

Name: +ve in-silico MS/MS by CFM-ID for KWTBQSDEWZRKAE-UHFFFAOYSA-N
ID: KWTBQSDEWZRKAE-UHFFFAOYSA-N
Comment: Energy2
Num peaks: 14
15.02292652 7.712051424
26.00252542 3.18622486
28.01817548 5.490265902
42.03382555 2.640484298
43.02907452 3.516230277
45.04472458 16.97895646
47.06037464 5.252976721
53.01342445 6.778281199
54.03382555 2.352122411
55.02907452 7.332991749
57.04472458 6.515911451
69.04472458 8.253056855
71.06037464 2.159295358
81.04472458 2.237534591

Name: +ve in-silico MS/MS by CFM-ID for FUBOKYDXCOLQBL-UHFFFAOYSA-N
ID: FUBOKYDXCOLQBL-UHFFFAOYSA-N
Comment: Energy0
Num peaks: 6
117.0698767 1.045783865
132.0443902 1.000940287
134.0600403 1.518432035
142.0651257 2.841882669
144.0443902 1.298718021
160.0756904 88.50597165

Name: +ve in-silico MS/MS by CFM-ID for FUBOKYDXCOLQBL-UHFFFAOYSA-N
ID: FUBOKYDXCOLQBL-UHFFFAOYSA-N
Comment: Energy1
Num peaks: 6
115.0542266 11.23705122
118.0651257 5.707166187
132.0807757 26.46675393
142.0651257 4.301579514
144.0443902 4.012234574
160.0756904 30.15974635

Name: +ve in-silico MS/MS by CFM-ID for FUBOKYDXCOLQBL-UHFFFAOYSA-N
ID: FUBOKYDXCOLQBL-UHFFFAOYSA-N
Comment: Energy2
Num peaks: 20
49.00727645 2.309223947
75.02292652 2.21211466
89.03857658 1.570669998
91.05422664 1.760495363
101.0385766 17.73879219
103.0542266 4.396431072
104.0130901 1.420343406
104.0494756 1.487812866
105.0698767 4.529356858
115.0542266 11.68438925
116.0494756 2.703127087
117.0698767 2.737534794
118.0287402 1.47483267
128.0494756 1.846321376
130.0651257 2.467598023
132.0443902 2.05188901
132.0807757 4.999792956
142.0651257 5.268199227
144.0443902 6.758147661
160.0756904 1.479028003

Name: +ve in-silico MS/MS by CFM-ID for FOLYKNXDLNPWGC-UHFFFAOYSA-N
ID: FOLYKNXDLNPWGC-UHFFFAOYSA-N
Comment: Energy0
Num peaks: 6
45.0334912 4.414798048
47.04914126 4.440496365
89.05970595 4.107212161
93.01016891 3.111505539
107.025819 7.666605246
125.0363837 64.66711122

Name: +ve in-silico MS/MS by CFM-ID for FOLYKNXDLNPWGC-UHFFFAOYSA-N
ID: FOLYKNXDLNPWGC-UHFFFAOYSA-N
Comment: Energy1
Num peaks: 6
57.0334912 4.070919106
71.04914126 3.770700981
89.05970595 12.31295486
93.01016891 10.45395754
107.025819 4.15263321
125.0363837 49.24971215

Name: +ve in-silico MS/MS by CFM-ID for FOLYKNXDLNPWGC-UHFFFAOYSA-N
ID: FOLYKNXDLNPWGC-UHFFFAOYSA-N
Comment: Energy2
Num peaks: 9
15.02292652 3.532039766
31.01784114 8.028252359
45.0334912 22.01840052
47.04914126 18.80561631
48.98395416 3.459253963
60.98395416 10.81413767
62.99960423 5.010716879
71.04914126 3.557563916
74.99960423 5.605551631

Name: +ve in-silico MS/MS by CFM-ID for FIDXMAOFOOZFJE-UHFFFAOYSA-N
ID: FIDXMAOFOOZFJE-UHFFFAOYSA-N
Comment: Energy0
Num peaks: 6
33.0334912 3.403114109
48.98395416 2.013018585
89.05970595 4.227663806
93.01016891 3.394062654
107.025819 9.466805441
125.0363837 68.52504091

Name: +ve in-silico MS/MS by CFM-ID for FIDXMAOFOOZFJE-UHFFFAOYSA-N
ID: FIDXMAOFOOZFJE-UHFFFAOYSA-N
Comment: Energy1
Num peaks: 6
33.0334912 5.658332951
71.04914126 10.43476327
89.05970595 9.819916163
93.01016891 1.730288518
107.025819 21.84855976
125.0363837 38.64269387

Name: +ve in-silico MS/MS by CFM-ID for FIDXMAOFOOZFJE-UHFFFAOYSA-N
ID: FIDXMAOFOOZFJE-UHFFFAOYSA-N
Comment: Energy2
Num peaks: 15
15.02292652 3.870819771
31.01784114 5.810331823
33.0334912 7.033688621
48.98395416 8.978737114
50.99960423 3.399989497
57.0334912 5.231596375
59.04914126 3.807424248
60.98395416 4.190238485
62.99960423 6.193015835
65.01525429 4.927051379
71.04914126 3.890441694
74.99960423 8.957074582
77.01525429 8.423224022
79.03090436 4.512709167
93.01016891 3.593737984

Name: +ve in-silico MS/MS by CFM-ID for KAQQLUZSCQCGRO-UHFFFAOYSA-N
ID: KAQQLUZSCQCGRO-UHFFFAOYSA-N
Comment: Energy0
Num peaks: 6
55.01784114 0.8415561374
91.05422664 0.9660370498
118.0651257 0.7150799442
131.0491413 0.5422725232
144.0443902 0.3559788905
160.0756904 93.50136721

Name: +ve in-silico MS/MS by CFM-ID for KAQQLUZSCQCGRO-UHFFFAOYSA-N
ID: KAQQLUZSCQCGRO-UHFFFAOYSA-N
Comment: Energy1
Num peaks: 10
55.01784114 5.72297649
91.05422664 2.463575065
104.0494756 4.15706609
106.0651257 8.980372495
115.0542266 14.17751652
118.0651257 5.97441633
130.0651257 3.228909485
131.0491413 3.000495403
132.0807757 20.29574028
160.0756904 13.10832608

Name: +ve in-silico MS/MS by CFM-ID for KAQQLUZSCQCGRO-UHFFFAOYSA-N
ID: KAQQLUZSCQCGRO-UHFFFAOYSA-N
Comment: Energy2
Num peaks: 27
25.00727645 1.206363774
39.02292652 1.485642542
41.00219107 1.429048455
49.00727645 1.657676939
50.00252542 1.248275992
51.02292652 1.358610949
53.00219107 1.898435724
55.01784114 2.211364992
63.02292652 2.839218463
64.01817548 1.935558481
65.03857658 2.980237856
75.02292652 2.245098922
79.05422664 3.698213324
81.06987671 3.299459082
90.03382555 2.831167792
91.05422664 9.872030756
92.04947561 1.802936211
101.0385766 5.202106131
103.0542266 2.313665518
104.0494756 2.768224589
106.0651257 4.376804751
115.0542266 3.570416608
116.0494756 6.541071207
118.0651257 6.445089572
132.0443902 1.98381072
134.0600403 1.955040203
144.0443902 1.917468716

Name: +ve in-silico MS/MS by CFM-ID for HKMQJXKOLPUCCG-UHFFFAOYSA-N
ID: HKMQJXKOLPUCCG-UHFFFAOYSA-N
Comment: Energy0
Num peaks: 6
103.0542266 0.2948759197
105.0334912 0.87604879
131.0491413 0.5682353198
134.0600403 0.2658972572
144.0443902 0.3511583478
160.0756904 95.28241884

Name: +ve in-silico MS/MS by CFM-ID for HKMQJXKOLPUCCG-UHFFFAOYSA-N
ID: HKMQJXKOLPUCCG-UHFFFAOYSA-N
Comment: Energy1
Num peaks: 10
39.02292652 4.153783133
52.01817548 3.077190899
54.03382555 5.261866096
56.04947561 6.863338776
105.0334912 7.400579863
115.0542266 9.15517177
130.0651257 4.928147606
131.0491413 3.966741463
132.0807757 16.21141831
160.0756904 19.04811075

Name: +ve in-silico MS/MS by CFM-ID for HKMQJXKOLPUCCG-UHFFFAOYSA-N
ID: HKMQJXKOLPUCCG-UHFFFAOYSA-N
Comment: Energy2
Num peaks: 31
25.00727645 2.145313797
28.01817548 2.060556437
39.02292652 5.51321244
40.01817548 2.784068988
41.00219107 1.226597548
42.03382555 1.449551952
49.00727645 5.219909248
50.00252542 2.029211472
51.02292652 2.862495767
52.01817548 3.168840359
53.99744004 1.601748092
54.03382555 4.14071883
56.0130901 1.552900585
56.04947561 1.536555012
64.01817548 1.965829705
75.02292652 1.603740297
76.01817548 2.231326417
80.0130901 1.455195369
87.02292652 1.701472187
89.03857658 1.499770858
91.05422664 1.891852038
101.0385766 8.522677725
103.0542266 6.137830181
105.0334912 1.351168909
105.0698767 1.544723737
115.0542266 3.969359523
132.0443902 1.479228347
132.0807757 1.573019692
134.0600403 1.491344149
144.0443902 2.132900366
160.0756904 1.286814491

Name: +ve in-silico MS/MS by CFM-ID for YJHUFZQMNTWHBO-UHFFFAOYSA-N
ID: YJHUFZQMNTWHBO-UHFFFAOYSA-N
Comment: Energy0
Num peaks: 6
97.0396392 3.263768805
99.05528926 5.004550135
110.0348882 3.012378935
114.0661883 4.216946344
125.0345538 39.30665037
142.0611029 36.65326931

Name: +ve in-silico MS/MS by CFM-ID for YJHUFZQMNTWHBO-UHFFFAOYSA-N
ID: YJHUFZQMNTWHBO-UHFFFAOYSA-N
Comment: Energy1
Num peaks: 10
54.03382555 4.718257698
68.0130901 1.989099418
70.02874017 4.992630054
71.06037464 1.999325276
82.02874017 9.777039516
97.0396392 3.440812087
99.05528926 5.058969941
113.0345538 6.430772017
125.0345538 34.48475625
142.0611029 8.16969497

Name: +ve in-silico MS/MS by CFM-ID for YJHUFZQMNTWHBO-UHFFFAOYSA-N
ID: YJHUFZQMNTWHBO-UHFFFAOYSA-N
Comment: Energy2
Num peaks: 13
52.01817548 1.799675268
54.03382555 8.215383933
67.02907452 5.108736757
69.04472458 8.772717194
71.02398914 1.822467813
71.06037464 7.870825177
80.0130901 2.641116266
82.02874017 11.99341603
95.02398914 3.574324001
97.0396392 20.24253009
107.0239891 3.327698038
110.0348882 1.965948401
125.0345538 4.358157718

Name: +ve in-silico MS/MS by CFM-ID for OUOKADRYNHXUDV-UHFFFAOYSA-N
ID: OUOKADRYNHXUDV-UHFFFAOYSA-N
Comment: Energy0
Num peaks: 6
63.02292652 0.1175775339
89.03857658 0.3033940365
91.05422664 0.3594374364
93.06987671 0.9753042173
104.0494756 1.052134602
120.0807757 96.32734025

Name: +ve in-silico MS/MS by CFM-ID for OUOKADRYNHXUDV-UHFFFAOYSA-N
ID: OUOKADRYNHXUDV-UHFFFAOYSA-N
Comment: Energy1
Num peaks: 6
63.02292652 0.9060562743
78.03382555 0.9899342044
93.06987671 1.490776914
94.06512568 2.038818356
104.0494756 2.203437295
120.0807757 86.3656567

Name: +ve in-silico MS/MS by CFM-ID for OUOKADRYNHXUDV-UHFFFAOYSA-N
ID: OUOKADRYNHXUDV-UHFFFAOYSA-N
Comment: Energy2
Num peaks: 13
39.02292652 11.38531169
49.00727645 5.843906158
51.02292652 7.567615948
53.03857658 4.098933232
63.02292652 9.827596445
65.03857658 4.603983048
75.02292652 4.702759397
77.03857658 5.93202254
89.03857658 3.318735293
91.05422664 4.191995206
93.06987671 8.1679641
104.0494756 5.979782718
120.0807757 5.071621147

Name: +ve in-silico MS/MS by CFM-ID for FUXMOFPWLDVQTM-UHFFFAOYSA-N
ID: FUXMOFPWLDVQTM-UHFFFAOYSA-N
Comment: Energy0
Num peaks: 6
15.02292652 0.1280698243
42.03382555 0.2761226235
79.05422664 0.8661345298
103.0542266 34.8587172
104.0494756 1.492244489
120.0807757 61.3983188

Name: +ve in-silico MS/MS by CFM-ID for FUXMOFPWLDVQTM-UHFFFAOYSA-N
ID: FUXMOFPWLDVQTM-UHFFFAOYSA-N
Comment: Energy1
Num peaks: 6
79.05422664 7.629031664
92.04947561 0.7939791598
94.06512568 0.6417802766
103.0542266 36.09045377
104.0494756 4.234211741
120.0807757 47.193993

Name: +ve in-silico MS/MS by CFM-ID for FUXMOFPWLDVQTM-UHFFFAOYSA-N
ID: FUXMOFPWLDVQTM-UHFFFAOYSA-N
Comment: Energy2
Num peaks: 9
49.00727645 4.715172581
51.02292652 4.5419655
53.03857658 2.667328201
63.02292652 3.527437385
75.02292652 4.656775804
77.03857658 6.19373082
87.02292652 5.276471847
103.0542266 37.34611423
104.0494756 11.77805843

Name: +ve in-silico MS/MS by CFM-ID for APLVPBUBDFWWAD-UHFFFAOYSA-N
ID: APLVPBUBDFWWAD-UHFFFAOYSA-N
Comment: Energy0
Num peaks: 6
101.0385766 1.689087745
117.0698767 0.5823899805
132.0807757 0.4802008735
142.0651257 11.35485281
143.0491413 1.520550587
160.0756904 83.31093129

Name: +ve in-silico MS/MS by CFM-ID for APLVPBUBDFWWAD-UHFFFAOYSA-N
ID: APLVPBUBDFWWAD-UHFFFAOYSA-N
Comment: Energy1
Num peaks: 6
117.0698767 2.885205864
118.0651257 2.982944903
132.0807757 4.766276195
134.0600403 4.58282911
142.0651257 21.2753254
160.0756904 54.41077944

Name: +ve in-silico MS/MS by CFM-ID for APLVPBUBDFWWAD-UHFFFAOYSA-N
ID: APLVPBUBDFWWAD-UHFFFAOYSA-N
Comment: Energy2
Num peaks: 10
49.00727645 3.45597992
75.02292652 3.338331192
101.0385766 23.8853822
103.0542266 4.881560114
105.0698767 6.931213903
116.0494756 10.43123288
117.0698767 2.563602286
132.0807757 8.264428921
142.0651257 14.00706773
144.0443902 2.653526341

Name: +ve in-silico MS/MS by CFM-ID for QLVPBCMPYVAWEW-UHFFFAOYSA-N
ID: QLVPBCMPYVAWEW-UHFFFAOYSA-N
Comment: Energy0
Num peaks: 6
91.05422664 0.368329624
117.0698767 0.5871403432
142.0651257 11.49740082
143.0491413 1.519165503
144.0443902 0.2863335955
160.0756904 84.58700983

Name: +ve in-silico MS/MS by CFM-ID for QLVPBCMPYVAWEW-UHFFFAOYSA-N
ID: QLVPBCMPYVAWEW-UHFFFAOYSA-N
Comment: Energy1
Num peaks: 6
117.0698767 2.757195578
118.0651257 5.143924299
132.0807757 3.88979185
142.0651257 20.54428184
144.0443902 3.365573424
160.0756904 52.49479678

Name: +ve in-silico MS/MS by CFM-ID for QLVPBCMPYVAWEW-UHFFFAOYSA-N
ID: QLVPBCMPYVAWEW-UHFFFAOYSA-N
Comment: Energy2
Num peaks: 14
49.00727645 2.36080419
65.03857658 2.47869084
91.05422664 8.499902735
103.0542266 5.146687668
105.0698767 2.570232049
115.0542266 14.93342792
116.0494756 3.285264624
117.0698767 3.123730383
130.0651257 4.932749538
132.0807757 4.392219202
142.0651257 20.16105487
143.0491413 3.744537837
144.0443902 3.02246395
160.0756904 2.479721466

Name: +ve in-silico MS/MS by CFM-ID for ZTQNUTNKGQGWCM-UHFFFAOYSA-N
ID: ZTQNUTNKGQGWCM-UHFFFAOYSA-N
Comment: Energy0
Num peaks: 6
15.02292652 0.2519533353
101.0385766 0.1904256608
103.0542266 0.7016470037
130.0651257 0.7939713283
132.0807757 0.6347974511
160.0756904 96.66764714

Name: +ve in-silico MS/MS by CFM-ID for ZTQNUTNKGQGWCM-UHFFFAOYSA-N
ID: ZTQNUTNKGQGWCM-UHFFFAOYSA-N
Comment: Energy1
Num peaks: 6
101.0385766 1.285470216
103.0542266 2.570761417
104.0494756 2.300617721
132.0807757 1.358192025
134.0600403 1.962214819
160.0756904 85.24012351

Name: +ve in-silico MS/MS by CFM-ID for ZTQNUTNKGQGWCM-UHFFFAOYSA-N
ID: ZTQNUTNKGQGWCM-UHFFFAOYSA-N
Comment: Energy2
Num peaks: 16
39.02292652 2.230584416
49.00727645 2.760287939
51.02292652 3.071083381
77.03857658 2.458621148
79.05422664 4.923748387
87.02292652 2.892528856
101.0385766 6.293062251
102.0338255 3.083131325
103.0542266 15.25962163
104.0494756 2.783838159
115.0542266 4.157196167
116.0494756 5.702446703
130.0651257 10.04436906
132.0807757 7.259963288
134.0600403 2.386220105
160.0756904 6.175637572

Name: +ve in-silico MS/MS by CFM-ID for UWRZIZXBOLBCON-UHFFFAOYSA-N
ID: UWRZIZXBOLBCON-UHFFFAOYSA-N
Comment: Energy0
Num peaks: 6
42.03382555 0.6221996382
79.05422664 0.39338099
91.05422664 0.3978677858
93.06987671 0.3023690991
103.0542266 44.14904528
120.0807757 51.65493963

Name: +ve in-silico MS/MS by CFM-ID for UWRZIZXBOLBCON-UHFFFAOYSA-N
ID: UWRZIZXBOLBCON-UHFFFAOYSA-N
Comment: Energy1
Num peaks: 6
26.00252542 1.880868686
42.03382555 1.802448979
79.05422664 1.181253484
91.05422664 1.651473199
103.0542266 58.32241634
120.0807757 25.2435143

Name: +ve in-silico MS/MS by CFM-ID for UWRZIZXBOLBCON-UHFFFAOYSA-N
ID: UWRZIZXBOLBCON-UHFFFAOYSA-N
Comment: Energy2
Num peaks: 12
25.00727645 2.92538886
39.02292652 2.566400807
42.03382555 2.397189395
49.00727645 5.965508355
51.02292652 4.549673767
63.02292652 3.919940169
75.02292652 4.214591418
77.03857658 6.143919137
79.05422664 4.540815163
87.02292652 4.424903467
91.05422664 2.665795657
103.0542266 35.79132883

Name: +ve in-silico MS/MS by CFM-ID for RZMHEJUYGMSLIA-UHFFFAOYSA-N
ID: RZMHEJUYGMSLIA-UHFFFAOYSA-N
Comment: Energy0
Num peaks: 6
55.01784114 0.5149716994
56.04947561 0.8498849724
105.0334912 0.9415417491
106.0651257 1.464772505
131.0491413 1.49270558
160.0756904 89.95979797

Name: +ve in-silico MS/MS by CFM-ID for RZMHEJUYGMSLIA-UHFFFAOYSA-N
ID: RZMHEJUYGMSLIA-UHFFFAOYSA-N
Comment: Energy1
Num peaks: 11
53.00219107 2.683750782
55.01784114 3.465559204
56.04947561 2.21069384
104.0494756 4.682182475
106.0651257 7.453184234
115.0542266 4.762985319
128.0494756 2.117203919
130.0651257 2.512389739
131.0491413 2.469272511
132.0807757 25.53415525
160.0756904 22.87295691

Name: +ve in-silico MS/MS by CFM-ID for RZMHEJUYGMSLIA-UHFFFAOYSA-N
ID: RZMHEJUYGMSLIA-UHFFFAOYSA-N
Comment: Energy2
Num peaks: 26
25.00727645 2.455428174
39.02292652 4.081604849
40.01817548 4.243902666
49.00727645 4.220336538
50.00252542 2.81092296
51.02292652 2.827785897
52.01817548 1.560560056
53.00219107 2.83809981
54.03382555 2.268634043
55.01784114 1.186454752
63.02292652 2.554949663
65.03857658 1.830258538
76.01817548 1.251903547
79.05422664 2.975202825
81.06987671 2.444378887
90.03382555 2.826838631
101.0385766 1.734373099
104.0494756 7.24929376
105.0334912 3.008351527
106.0651257 8.208946536
115.0542266 4.989350007
128.0494756 1.229612136
129.0334912 4.53702222
131.0491413 4.212824365
132.0807757 1.306907743
144.0443902 1.746088718

Name: +ve in-silico MS/MS by CFM-ID for QPKNFEVLZVJGBM-UHFFFAOYSA-N
ID: QPKNFEVLZVJGBM-UHFFFAOYSA-N
Comment: Energy0
Num peaks: 6
120.0443902 0.2071387793
131.0491413 0.3203355081
133.0647913 0.3236806707
134.0600403 0.2136486137
144.0443902 0.3385434739
160.0756904 97.27018625

Name: +ve in-silico MS/MS by CFM-ID for QPKNFEVLZVJGBM-UHFFFAOYSA-N
ID: QPKNFEVLZVJGBM-UHFFFAOYSA-N
Comment: Energy1
Num peaks: 6
101.0385766 2.146922257
115.0542266 2.880815343
130.0651257 5.233295822
132.0807757 4.487272534
133.0647913 5.594913156
160.0756904 60.50107063

Name: +ve in-silico MS/MS by CFM-ID for QPKNFEVLZVJGBM-UHFFFAOYSA-N
ID: QPKNFEVLZVJGBM-UHFFFAOYSA-N
Comment: Energy2
Num peaks: 24
49.00727645 8.794003667
50.00252542 2.045912295
51.02292652 4.353995083
52.01817548 1.77836768
53.03857658 1.900356421
54.03382555 1.526530973
73.00727645 1.812858666
75.02292652 2.04875908
77.03857658 2.295748732
87.02292652 2.801405355
88.01817548 2.367346036
89.03857658 3.393832479
101.0385766 11.77997863
103.0542266 8.695836532
105.0698767 2.166437601
115.0542266 2.2953248
117.0334912 1.900390657
130.0651257 1.572661891
132.0443902 2.324091402
132.0807757 1.840449354
133.0647913 1.749793619
134.0600403 2.558085808
144.0443902 5.236131661
160.0756904 3.563130234

Name: +ve in-silico MS/MS by CFM-ID for ZYSOYLBBCYWEMB-UHFFFAOYSA-N
ID: ZYSOYLBBCYWEMB-UHFFFAOYSA-N
Comment: Energy0
Num peaks: 6
129.0334912 0.3620721597
131.0491413 0.7192088321
132.0807757 0.270840604
133.0647913 1.29436788
144.0443902 0.2222871358
160.0756904 95.66472047

Name: +ve in-silico MS/MS by CFM-ID for ZYSOYLBBCYWEMB-UHFFFAOYSA-N
ID: ZYSOYLBBCYWEMB-UHFFFAOYSA-N
Comment: Energy1
Num peaks: 6
115.0542266 2.218145959
130.0651257 7.783638775
132.0807757 9.965670186
133.0647913 2.986039033
144.0443902 1.948623714
160.0756904 58.77151001

Name: +ve in-silico MS/MS by CFM-ID for ZYSOYLBBCYWEMB-UHFFFAOYSA-N
ID: ZYSOYLBBCYWEMB-UHFFFAOYSA-N
Comment: Energy2
Num peaks: 21
39.02292652 3.243297839
49.00727645 3.069934453
51.02292652 1.732054232
73.00727645 3.840595205
75.02292652 1.918274642
77.03857658 3.680872579
87.02292652 3.442235408
89.03857658 3.437237342
91.05422664 2.486279544
99.02292652 2.08606793
101.0385766 8.823715084
103.0542266 12.06693398
105.0698767 1.891253109
115.0542266 5.83407183
116.0494756 2.502843792
117.0334912 4.233730664
128.0494756 1.678345076
129.0334912 2.420232298
131.0491413 2.740871173
132.0807757 3.956758752
133.0647913 5.337529326

Name: +ve in-silico MS/MS by CFM-ID for QMIJLOSXZVDDAT-UHFFFAOYSA-N
ID: QMIJLOSXZVDDAT-UHFFFAOYSA-N
Comment: Energy0
Num peaks: 6
116.0494756 0.2208517884
118.0651257 0.1945719474
133.0647913 0.1863582025
134.0600403 0.1967054736
144.0443902 0.2265928137
160.0756904 97.76825852

Name: +ve in-silico MS/MS by CFM-ID for QMIJLOSXZVDDAT-UHFFFAOYSA-N
ID: QMIJLOSXZVDDAT-UHFFFAOYSA-N
Comment: Energy1
Num peaks: 6
91.05422664 1.70633528
116.0494756 1.561600118
132.0807757 2.765720344
134.0600403 2.02035089
144.0443902 1.982373003
160.0756904 79.74315317

Name: +ve in-silico MS/MS by CFM-ID for QMIJLOSXZVDDAT-UHFFFAOYSA-N
ID: QMIJLOSXZVDDAT-UHFFFAOYSA-N
Comment: Energy2
Num peaks: 18
39.02292652 1.802252558
40.01817548 2.302642128
49.00727645 8.899496824
51.02292652 4.582683412
65.03857658 1.864710719
73.00727645 1.512682813
75.02292652 2.550007098
91.05422664 9.231556956
101.0385766 5.77399083
115.0542266 9.525009949
116.0494756 7.26319146
117.0334912 4.395811994
118.0651257 2.601116639
132.0807757 5.971834691
133.0647913 2.46155498
134.0600403 1.935477122
144.0443902 3.576869699
160.0756904 4.258963995

Name: +ve in-silico MS/MS by CFM-ID for QYFYIOWLBSPSDM-UHFFFAOYSA-N
ID: QYFYIOWLBSPSDM-UHFFFAOYSA-N
Comment: Energy0
Num peaks: 6
50.00252542 0.2316313761
131.0491413 0.7247025631
132.0807757 0.2725976159
133.0647913 1.304584826
144.0443902 0.2077894772
160.0756904 95.91960443

Name: +ve in-silico MS/MS by CFM-ID for QYFYIOWLBSPSDM-UHFFFAOYSA-N
ID: QYFYIOWLBSPSDM-UHFFFAOYSA-N
Comment: Energy1
Num peaks: 6
115.0542266 2.2849723
116.0494756 1.510241782
130.0651257 8.100209962
132.0807757 10.32363154
133.0647913 3.156054251
160.0756904 61.28993253

Name: +ve in-silico MS/MS by CFM-ID for QYFYIOWLBSPSDM-UHFFFAOYSA-N
ID: QYFYIOWLBSPSDM-UHFFFAOYSA-N
Comment: Energy2
Num peaks: 17
39.02292652 6.07767161
41.03857658 2.320730906
49.00727645 3.0829932
50.00252542 4.088124043
89.03857658 5.406435022
91.05422664 3.078352934
103.0542266 16.83090389
105.0698767 2.442151177
107.0491413 1.93061555
115.0542266 7.41678543
116.0494756 3.403530356
117.0334912 4.726053823
130.0651257 1.946601071
131.0491413 4.116905653
132.0807757 4.777335855
133.0647913 6.803054972
144.0443902 1.786329757

Name: +ve in-silico MS/MS by CFM-ID for WSUYONLKFXZZRV-UHFFFAOYSA-N
ID: WSUYONLKFXZZRV-UHFFFAOYSA-N
Comment: Energy0
Num peaks: 6
118.0651257 0.2321209697
130.0651257 0.2691452224
131.0491413 0.7241630445
132.0807757 0.4497386302
133.0647913 1.30461431
160.0756904 95.98650086

Name: +ve in-silico MS/MS by CFM-ID for WSUYONLKFXZZRV-UHFFFAOYSA-N
ID: WSUYONLKFXZZRV-UHFFFAOYSA-N
Comment: Energy1
Num peaks: 6
116.0494756 2.00503154
118.0651257 6.450830685
130.0651257 2.036800589
132.0807757 3.154800321
133.0647913 4.142887163
160.0756904 72.56476699

Name: +ve in-silico MS/MS by CFM-ID for WSUYONLKFXZZRV-UHFFFAOYSA-N
ID: WSUYONLKFXZZRV-UHFFFAOYSA-N
Comment: Energy2
Num peaks: 15
49.00727645 3.308839399
63.02292652 2.10741635
87.02292652 4.335076606
89.03857658 5.914443895
91.05422664 6.003182833
103.0542266 16.29492955
105.0698767 2.410087368
115.0542266 7.859320201
116.0494756 2.9411236
117.0334912 5.342700308
130.0651257 2.930149863
131.0491413 6.213652035
132.0807757 4.016258343
133.0647913 9.828142574
160.0756904 1.997864692

Name: +ve in-silico MS/MS by CFM-ID for ZHVPTERSBUMMHK-UHFFFAOYSA-N
ID: ZHVPTERSBUMMHK-UHFFFAOYSA-N
Comment: Energy0
Num peaks: 6
120.0443902 0.2695698246
131.0491413 0.3268036595
133.0647913 0.3170009004
134.0600403 0.2366914051
144.0443902 0.3897250455
160.0756904 97.18006977

Name: +ve in-silico MS/MS by CFM-ID for ZHVPTERSBUMMHK-UHFFFAOYSA-N
ID: ZHVPTERSBUMMHK-UHFFFAOYSA-N
Comment: Energy1
Num peaks: 6
115.0542266 4.298128573
130.0651257 11.02022808
132.0807757 6.4694762
133.0647913 5.083137292
144.0443902 2.039173657
160.0756904 54.58872797

Name: +ve in-silico MS/MS by CFM-ID for ZHVPTERSBUMMHK-UHFFFAOYSA-N
ID: ZHVPTERSBUMMHK-UHFFFAOYSA-N
Comment: Energy2
Num peaks: 20
49.00727645 4.258489792
51.02292652 1.996138708
91.05422664 2.909704537
101.0385766 3.800437771
103.0542266 7.90215411
105.0698767 2.464866362
115.0542266 5.716059023
116.0494756 5.377170395
117.0334912 3.635497194
128.0494756 2.262537474
129.0334912 3.291575563
130.0287402 2.01191105
130.0651257 2.407097568
131.0491413 2.88755321
132.0443902 2.661642575
132.0807757 3.953588308
133.0647913 2.772547064
134.0600403 3.37751582
144.0443902 11.24612723
160.0756904 5.346017208

Name: +ve in-silico MS/MS by CFM-ID for SERBLGFKBWPCJD-UHFFFAOYSA-N
ID: SERBLGFKBWPCJD-UHFFFAOYSA-N
Comment: Energy0
Num peaks: 6
129.0334912 0.3616327235
130.0651257 0.2667716957
131.0491413 0.717170468
132.0807757 0.4457998459
133.0647913 1.292410607
160.0756904 95.25861867

Name: +ve in-silico MS/MS by CFM-ID for SERBLGFKBWPCJD-UHFFFAOYSA-N
ID: SERBLGFKBWPCJD-UHFFFAOYSA-N
Comment: Energy1
Num peaks: 6
116.0494756 1.97318045
118.0651257 6.329053197
130.0651257 1.974983227
132.0807757 3.063004522
133.0647913 3.96202649
160.0756904 70.68593376

Name: +ve in-silico MS/MS by CFM-ID for SERBLGFKBWPCJD-UHFFFAOYSA-N
ID: SERBLGFKBWPCJD-UHFFFAOYSA-N
Comment: Energy2
Num peaks: 17
77.03857658 2.51336099
89.03857658 5.099083458
91.05422664 5.199495047
101.0385766 10.28541354
103.0542266 12.38581378
105.0334912 2.772052591
105.0698767 1.90820407
115.0542266 6.132887402
116.0494756 2.730220687
117.0334912 4.425735445
118.0651257 1.664921965
128.0494756 1.989514633
129.0334912 5.42653926
130.0651257 2.073534717
131.0491413 4.886344066
132.0807757 2.993153088
133.0647913 7.88645289

Name: +ve in-silico MS/MS by CFM-ID for FFGYHUOZCJICNO-UHFFFAOYSA-N
ID: FFGYHUOZCJICNO-UHFFFAOYSA-N
Comment: Energy0
Num peaks: 6
39.02292652 0.9640873574
41.03857658 1.244351371
120.0443902 0.3818731278
134.0600403 0.6007592412
144.0443902 0.6024715066
160.0756904 94.50624778

Name: +ve in-silico MS/MS by CFM-ID for FFGYHUOZCJICNO-UHFFFAOYSA-N
ID: FFGYHUOZCJICNO-UHFFFAOYSA-N
Comment: Energy1
Num peaks: 6
50.00252542 5.895447153
51.02292652 4.812076106
52.01817548 8.090353527
53.03857658 5.686029967
109.0647913 2.896703905
160.0756904 53.16731599

Name: +ve in-silico MS/MS by CFM-ID for FFGYHUOZCJICNO-UHFFFAOYSA-N
ID: FFGYHUOZCJICNO-UHFFFAOYSA-N
Comment: Energy2
Num peaks: 7
39.02292652 14.69900395
40.01817548 9.076582141
41.03857658 17.02172421
49.00727645 11.87204665
50.00252542 12.04289385
51.02292652 12.96066676
53.03857658 5.525902506

Name: +ve in-silico MS/MS by CFM-ID for SLPZLBOWEDUVQD-UHFFFAOYSA-N
ID: SLPZLBOWEDUVQD-UHFFFAOYSA-N
Comment: Energy0
Num peaks: 6
39.02292652 0.9656777263
120.0443902 0.4893508587
133.0647913 0.5157098321
134.0600403 0.5209761531
144.0443902 1.032339963
160.0756904 94.88467432

Name: +ve in-silico MS/MS by CFM-ID for SLPZLBOWEDUVQD-UHFFFAOYSA-N
ID: SLPZLBOWEDUVQD-UHFFFAOYSA-N
Comment: Energy1
Num peaks: 6
39.02292652 3.329263251
49.00727645 2.202705798
51.02292652 5.799875564
53.03857658 6.858639412
144.0443902 3.428455868
160.0756904 69.36639078

Name: +ve in-silico MS/MS by CFM-ID for SLPZLBOWEDUVQD-UHFFFAOYSA-N
ID: SLPZLBOWEDUVQD-UHFFFAOYSA-N
Comment: Energy2
Num peaks: 7
39.02292652 21.53690373
40.01817548 5.184544275
49.00727645 18.77191059
51.02292652 20.62047484
53.03857658 9.479644646
117.0334912 2.119295528
144.0443902 3.572951435

Name: +ve in-silico MS/MS by CFM-ID for NEPKABWBMKLXIE-UHFFFAOYSA-N
ID: NEPKABWBMKLXIE-UHFFFAOYSA-N
Comment: Energy0
Num peaks: 6
94.06512568 0.2663952614
129.0334912 0.2567071971
131.0491413 0.5060684152
133.0647913 0.9018895351
143.0491413 34.94663498
160.0756904 61.48091671

Name: +ve in-silico MS/MS by CFM-ID for NEPKABWBMKLXIE-UHFFFAOYSA-N
ID: NEPKABWBMKLXIE-UHFFFAOYSA-N
Comment: Energy1
Num peaks: 6
104.0494756 1.583315993
116.0494756 1.395344691
118.0651257 1.369714444
133.0647913 2.499161858
143.0491413 35.88051328
160.0756904 46.25987921

Name: +ve in-silico MS/MS by CFM-ID for NEPKABWBMKLXIE-UHFFFAOYSA-N
ID: NEPKABWBMKLXIE-UHFFFAOYSA-N
Comment: Energy2
Num peaks: 16
39.02292652 2.811359878
49.00727645 9.805902924
51.02292652 5.063634508
63.02292652 6.968987528
65.03857658 5.345912413
75.02292652 4.092427327
77.03857658 4.62288557
87.02292652 2.124459682
89.03857658 3.40159995
101.0385766 7.390617719
104.0494756 2.408625475
115.0178411 1.822521801
116.0494756 2.895978749
117.0334912 4.209761468
133.0647913 2.150658709
143.0491413 15.75008087

Name: +ve in-silico MS/MS by CFM-ID for QYKGUJXVEVLVBF-UHFFFAOYSA-N
ID: QYKGUJXVEVLVBF-UHFFFAOYSA-N
Comment: Energy0
Num peaks: 6
94.06512568 0.2667975833
129.0334912 0.2576138226
131.0491413 0.5071555585
133.0647913 0.9108699322
143.0491413 34.99676347
160.0756904 61.60971525

Name: +ve in-silico MS/MS by CFM-ID for QYKGUJXVEVLVBF-UHFFFAOYSA-N
ID: QYKGUJXVEVLVBF-UHFFFAOYSA-N
Comment: Energy1
Num peaks: 6
116.0494756 1.415312891
118.0651257 1.397523599
133.0647913 2.660063823
143.0491413 36.40527002
144.0443902 1.472857111
160.0756904 47.44047522

Name: +ve in-silico MS/MS by CFM-ID for QYKGUJXVEVLVBF-UHFFFAOYSA-N
ID: QYKGUJXVEVLVBF-UHFFFAOYSA-N
Comment: Energy2
Num peaks: 14
39.02292652 7.836321788
49.00727645 8.991760795
51.02292652 5.282237111
63.02292652 6.937387145
65.00219107 1.806547754
65.03857658 5.657889083
89.03857658 4.134782404
91.05422664 1.876410439
101.0385766 8.015660913
115.0178411 2.458679421
116.0494756 3.625456226
117.0334912 5.32247187
133.0647913 2.378430418
143.0491413 16.90398392

Name: +ve in-silico MS/MS by CFM-ID for XWHCNYPBYWNWJC-UHFFFAOYSA-N
ID: XWHCNYPBYWNWJC-UHFFFAOYSA-N
Comment: Energy0
Num peaks: 6
39.02292652 0.1331441962
91.05422664 0.2613963635
134.0600403 0.2373815179
143.0491413 3.536958183
144.0443902 0.1979274029
160.0756904 95.17362392

Name: +ve in-silico MS/MS by CFM-ID for XWHCNYPBYWNWJC-UHFFFAOYSA-N
ID: XWHCNYPBYWNWJC-UHFFFAOYSA-N
Comment: Energy1
Num peaks: 6
68.0130901 1.481560762
91.05422664 3.397290968
134.0600403 2.162393093
143.0491413 8.637627118
144.0443902 1.69872389
160.0756904 79.09420821

Name: +ve in-silico MS/MS by CFM-ID for XWHCNYPBYWNWJC-UHFFFAOYSA-N
ID: XWHCNYPBYWNWJC-UHFFFAOYSA-N
Comment: Energy2
Num peaks: 8
49.00727645 9.53818772
51.02292652 3.482085863
65.03857658 5.580719357
75.02292652 7.729384544
91.05422664 34.13684282
143.0491413 10.14627711
144.0443902 4.783731763
160.0756904 6.566747143

Name: +ve in-silico MS/MS by CFM-ID for JGXYZXHJZJYHPW-UHFFFAOYSA-N
ID: JGXYZXHJZJYHPW-UHFFFAOYSA-N
Comment: Energy0
Num peaks: 6
115.0542266 0.157620024
120.0443902 0.2629110765
129.0698767 3.782013375
134.0600403 0.2363117971
144.0443902 0.3830615978
160.0756904 93.92927126

Name: +ve in-silico MS/MS by CFM-ID for JGXYZXHJZJYHPW-UHFFFAOYSA-N
ID: JGXYZXHJZJYHPW-UHFFFAOYSA-N
Comment: Energy1
Num peaks: 6
101.0385766 1.032066396
129.0698767 9.019951312
132.0443902 2.090715784
134.0600403 2.489784186
144.0443902 3.523042987
160.0756904 77.05657654

Name: +ve in-silico MS/MS by CFM-ID for JGXYZXHJZJYHPW-UHFFFAOYSA-N
ID: JGXYZXHJZJYHPW-UHFFFAOYSA-N
Comment: Energy2
Num peaks: 14
49.00727645 4.749362274
51.02292652 2.694895095
80.0130901 2.379864814
89.03857658 4.808038396
101.0385766 10.66633967
103.0542266 4.412502588
115.0542266 6.508873852
117.0698767 3.96185877
129.0698767 3.24140752
130.0287402 3.414965946
132.0443902 4.414851041
134.0600403 5.312873231
144.0443902 16.63057474
160.0756904 8.087588301

Name: +ve in-silico MS/MS by CFM-ID for OYUKRQOCPFZNHR-UHFFFAOYSA-N
ID: OYUKRQOCPFZNHR-UHFFFAOYSA-N
Comment: Energy0
Num peaks: 6
92.04947561 0.1844435086
133.0647913 0.893538618
134.0600403 0.2369136075
142.0651257 2.084956536
143.0491413 0.4820626591
160.0756904 94.92464477

Name: +ve in-silico MS/MS by CFM-ID for OYUKRQOCPFZNHR-UHFFFAOYSA-N
ID: OYUKRQOCPFZNHR-UHFFFAOYSA-N
Comment: Energy1
Num peaks: 6
116.0494756 1.719909859
132.0807757 1.614241416
134.0600403 3.096824226
142.0651257 6.594209345
143.0491413 1.974236889
160.0756904 73.8858125

Name: +ve in-silico MS/MS by CFM-ID for OYUKRQOCPFZNHR-UHFFFAOYSA-N
ID: OYUKRQOCPFZNHR-UHFFFAOYSA-N
Comment: Energy2
Num peaks: 25
39.02292652 2.107557203
40.01817548 3.739273169
42.03382555 1.909467545
49.00727645 3.302805427
53.03857658 2.40972458
75.02292652 2.048796513
89.03857658 1.532843441
91.05422664 3.958856076
92.04947561 8.042032381
101.0385766 2.792873361
104.0494756 2.643929127
105.0698767 3.75202218
106.0651257 1.590592937
116.0494756 5.426638421
117.0334912 1.505587754
118.0651257 1.982950254
120.0443902 1.823415231
130.0651257 1.921971725
132.0807757 1.954113377
133.0647913 3.295264919
134.0600403 1.866462943
142.0651257 11.03981197
143.0491413 3.299104365
144.0443902 2.095836614
160.0756904 4.328763044

Name: +ve in-silico MS/MS by CFM-ID for DSDRYYNIRNLUIT-UHFFFAOYSA-N
ID: DSDRYYNIRNLUIT-UHFFFAOYSA-N
Comment: Energy0
Num peaks: 6
99.05528926 6.631464426
110.0348882 2.759034783
114.0661883 1.161612196
124.0505382 3.892511088
125.0345538 1.21374354
142.0611029 78.8742293

Name: +ve in-silico MS/MS by CFM-ID for DSDRYYNIRNLUIT-UHFFFAOYSA-N
ID: DSDRYYNIRNLUIT-UHFFFAOYSA-N
Comment: Energy1
Num peaks: 10
42.03382555 4.297171165
57.04472458 6.916594289
58.02874017 2.348094891
83.02398914 3.848653664
85.0396392 5.007374071
99.05528926 18.50745562
110.0348882 12.46981885
124.0505382 4.584654944
126.0298028 2.358081567
142.0611029 21.05908731

Name: +ve in-silico MS/MS by CFM-ID for DSDRYYNIRNLUIT-UHFFFAOYSA-N
ID: DSDRYYNIRNLUIT-UHFFFAOYSA-N
Comment: Energy2
Num peaks: 19
25.00727645 1.495286884
26.00252542 5.812103527
28.01817548 2.751753392
29.00219107 2.426894601
40.01817548 6.454777655
42.03382555 6.711753972
44.0130901 3.331839389
46.02874017 4.411646393
56.0130901 2.960936067
57.04472458 3.930648071
58.02874017 12.42926055
69.04472458 4.1512547
70.02874017 1.513572042
71.06037464 3.380351093
73.0396392 2.248206112
82.02874017 2.02701109
83.02398914 4.448648611
98.03488817 1.881703761
99.05528926 8.049881027

Name: +ve in-silico MS/MS by CFM-ID for ZLKGGEBOALGXJZ-UHFFFAOYSA-N
ID: ZLKGGEBOALGXJZ-UHFFFAOYSA-N
Comment: Energy0
Num peaks: 6
15.02292652 0.4294503701
130.0651257 1.069490268
131.0491413 0.1643252823
132.0807757 0.2247205806
133.0647913 0.883612968
160.0756904 96.54667624

Name: +ve in-silico MS/MS by CFM-ID for ZLKGGEBOALGXJZ-UHFFFAOYSA-N
ID: ZLKGGEBOALGXJZ-UHFFFAOYSA-N
Comment: Energy1
Num peaks: 6
102.0338255 1.015417173
130.0651257 8.020107559
132.0807757 0.77528073
133.0647913 1.446740393
134.0600403 2.130138389
160.0756904 81.82448194

Name: +ve in-silico MS/MS by CFM-ID for ZLKGGEBOALGXJZ-UHFFFAOYSA-N
ID: ZLKGGEBOALGXJZ-UHFFFAOYSA-N
Comment: Energy2
Num peaks: 20
15.02292652 4.391428616
39.02292652 3.719120219
40.01817548 4.5837435
49.00727645 2.705042821
51.02292652 4.704409963
52.01817548 2.0394071
65.03857658 3.279647693
73.00727645 3.122110766
75.02292652 2.998412423
77.03857658 4.460174442
80.04947561 2.634953884
101.0385766 7.258998659
102.0338255 2.87421633
103.0542266 6.209288243
104.0494756 3.406700518
116.0494756 2.615488669
130.0651257 8.013698725
133.0647913 3.331894116
134.0600403 2.404686635
160.0756904 6.484684272

Name: +ve in-silico MS/MS by CFM-ID for OXMKZTMGJSTKPG-UHFFFAOYSA-N
ID: OXMKZTMGJSTKPG-UHFFFAOYSA-N
Comment: Energy0
Num peaks: 6
128.0494756 0.3745695951
130.0651257 3.059261992
132.0807757 0.5255761737
142.0651257 9.98592277
144.0443902 0.5091107523
160.0756904 84.01063478

Name: +ve in-silico MS/MS by CFM-ID for OXMKZTMGJSTKPG-UHFFFAOYSA-N
ID: OXMKZTMGJSTKPG-UHFFFAOYSA-N
Comment: Energy1
Num peaks: 6
130.0651257 7.05350543
131.0491413 2.379727738
132.0807757 6.449345863
133.0647913 7.174678103
142.0651257 14.72896457
160.0756904 48.84136021

Name: +ve in-silico MS/MS by CFM-ID for OXMKZTMGJSTKPG-UHFFFAOYSA-N
ID: OXMKZTMGJSTKPG-UHFFFAOYSA-N
Comment: Energy2
Num peaks: 20
49.00727645 1.632175909
63.02292652 1.868716265
78.03382555 2.397168012
91.05422664 3.975315961
94.02874017 1.431610048
102.0338255 4.047550648
103.0542266 4.411007559
104.0494756 2.079835208
115.0542266 6.435244636
116.0494756 3.317317902
126.0338255 1.469460764
128.0494756 2.747147909
129.0334912 1.961426835
130.0651257 9.183496064
131.0491413 1.255879846
132.0807757 1.487438064
134.0600403 1.70660175
142.0651257 19.03099864
144.0443902 7.030296574
160.0756904 3.203331375

Name: +ve in-silico MS/MS by CFM-ID for ZTNQWTPWKNDRNF-UHFFFAOYSA-N
ID: ZTNQWTPWKNDRNF-UHFFFAOYSA-N
Comment: Energy0
Num peaks: 6
128.0494756 0.3743351488
130.0651257 3.06089128
132.0807757 0.5257834833
142.0651257 9.983362084
144.0443902 0.5194215646
160.0756904 83.94969283

Name: +ve in-silico MS/MS by CFM-ID for ZTNQWTPWKNDRNF-UHFFFAOYSA-N
ID: ZTNQWTPWKNDRNF-UHFFFAOYSA-N
Comment: Energy1
Num peaks: 6
130.0651257 7.072575685
132.0807757 6.472709724
133.0647913 7.319453187
134.0600403 3.313694891
142.0651257 14.71332804
160.0756904 48.62282552

Name: +ve in-silico MS/MS by CFM-ID for ZTNQWTPWKNDRNF-UHFFFAOYSA-N
ID: ZTNQWTPWKNDRNF-UHFFFAOYSA-N
Comment: Energy2
Num peaks: 16
49.00727645 2.573261255
51.02292652 1.964712034
91.05422664 4.206896981
94.02874017 1.61133901
102.0338255 4.809687015
104.0494756 2.393289443
115.0542266 7.253870622
116.0494756 5.284652855
118.0287402 2.387162151
128.0494756 2.770481509
130.0651257 11.30074099
131.0491413 2.103675643
132.0807757 1.716595439
142.0651257 20.52844864
144.0443902 7.041535371
160.0756904 3.355855341

Name: +ve in-silico MS/MS by CFM-ID for LZERQSJGPXFAKB-UHFFFAOYSA-N
ID: LZERQSJGPXFAKB-UHFFFAOYSA-N
Comment: Energy0
Num peaks: 6
128.0494756 0.3750273479
130.0651257 3.064143762
132.0807757 0.52637127
142.0651257 10.00408404
144.0443902 0.5113226785
160.0756904 84.15014462

Name: +ve in-silico MS/MS by CFM-ID for LZERQSJGPXFAKB-UHFFFAOYSA-N
ID: LZERQSJGPXFAKB-UHFFFAOYSA-N
Comment: Energy1
Num peaks: 6
130.0651257 7.080744141
131.0491413 2.397950671
132.0807757 6.487689445
133.0647913 7.20023274
142.0651257 14.81583333
160.0756904 48.966155

Name: +ve in-silico MS/MS by CFM-ID for LZERQSJGPXFAKB-UHFFFAOYSA-N
ID: LZERQSJGPXFAKB-UHFFFAOYSA-N
Comment: Energy2
Num peaks: 16
49.00727645 1.994693156
51.02292652 1.507351258
91.05422664 4.31743494
102.0338255 2.595023087
103.0542266 4.940997112
104.0494756 1.850661509
115.0542266 7.310831976
116.0494756 3.631822745
118.0287402 2.173731833
128.0494756 2.919657022
129.0334912 2.247294856
130.0651257 10.20907299
132.0807757 1.643954538
142.0651257 21.70693342
144.0443902 7.601973013
160.0756904 3.459571185

Name: +ve in-silico MS/MS by CFM-ID for XXPVCQMOIBCSDT-UHFFFAOYSA-N
ID: XXPVCQMOIBCSDT-UHFFFAOYSA-N
Comment: Energy0
Num peaks: 6
115.0542266 0.232963854
117.0698767 0.6320397707
132.0807757 0.2460917195
142.0651257 2.96441216
143.0491413 0.8660569961
160.0756904 93.33621024

Name: +ve in-silico MS/MS by CFM-ID for XXPVCQMOIBCSDT-UHFFFAOYSA-N
ID: XXPVCQMOIBCSDT-UHFFFAOYSA-N
Comment: Energy1
Num peaks: 6
115.0542266 6.506989742
118.0651257 2.859339584
132.0807757 15.11845111
142.0651257 6.473549967
143.0491413 5.934162922
160.0756904 53.20819955

Name: +ve in-silico MS/MS by CFM-ID for XXPVCQMOIBCSDT-UHFFFAOYSA-N
ID: XXPVCQMOIBCSDT-UHFFFAOYSA-N
Comment: Energy2
Num peaks: 18
49.00727645 2.202249773
51.02292652 1.709873691
91.05422664 2.516810718
101.0385766 3.9522105
103.0542266 5.700718573
105.0698767 5.81961137
106.0651257 2.394496732
115.0542266 17.85453618
116.0494756 2.229296973
117.0698767 3.089626046
118.0287402 2.14941275
128.0494756 3.390480903
130.0651257 3.419152634
132.0807757 7.038637525
142.0651257 10.21881413
143.0491413 3.750851106
144.0443902 1.851633368
160.0756904 2.333176813

Name: +ve in-silico MS/MS by CFM-ID for YPDAYWNKUYQDTJ-UHFFFAOYSA-N
ID: YPDAYWNKUYQDTJ-UHFFFAOYSA-N
Comment: Energy0
Num peaks: 6
91.05422664 0.3847974471
106.0651257 0.369132718
117.0698767 0.6297953083
142.0651257 2.952572577
143.0491413 0.8604542696
160.0756904 92.94130188

Name: +ve in-silico MS/MS by CFM-ID for YPDAYWNKUYQDTJ-UHFFFAOYSA-N
ID: YPDAYWNKUYQDTJ-UHFFFAOYSA-N
Comment: Energy1
Num peaks: 6
115.0542266 6.3861678
132.0807757 14.72766242
142.0651257 6.306867218
143.0491413 5.75220364
144.0443902 3.292891672
160.0756904 51.48721773

Name: +ve in-silico MS/MS by CFM-ID for YPDAYWNKUYQDTJ-UHFFFAOYSA-N
ID: YPDAYWNKUYQDTJ-UHFFFAOYSA-N
Comment: Energy2
Num peaks: 18
63.02292652 2.181191918
65.03857658 2.093400289
75.02292652 1.884728434
91.05422664 6.888022555
103.0542266 5.389365096
105.0698767 4.176559473
106.0651257 2.955160089
115.0542266 17.71746932
116.0494756 2.489224409
117.0698767 2.698109453
118.0651257 1.898090684
130.0651257 3.616260924
132.0443902 1.714497186
132.0807757 7.306794905
142.0651257 9.290422413
143.0491413 3.327068943
144.0443902 2.767541546
160.0756904 2.337314546

Name: +ve in-silico MS/MS by CFM-ID for LOUXUHOSYWFSHV-UHFFFAOYSA-N
ID: LOUXUHOSYWFSHV-UHFFFAOYSA-N
Comment: Energy0
Num peaks: 6
117.0698767 0.6303514707
132.0807757 0.2453077894
134.0600403 0.3255897191
142.0651257 2.957217335
143.0491413 0.8575180581
160.0756904 93.05513885

Name: +ve in-silico MS/MS by CFM-ID for LOUXUHOSYWFSHV-UHFFFAOYSA-N
ID: LOUXUHOSYWFSHV-UHFFFAOYSA-N
Comment: Energy1
Num peaks: 6
115.0542266 6.288778237
132.0807757 14.59022437
134.0600403 3.800746049
142.0651257 6.295347908
143.0491413 5.657786844
160.0756904 51.28203068

Name: +ve in-silico MS/MS by CFM-ID for LOUXUHOSYWFSHV-UHFFFAOYSA-N
ID: LOUXUHOSYWFSHV-UHFFFAOYSA-N
Comment: Energy2
Num peaks: 18
49.00727645 2.104249113
89.03857658 2.048673714
91.05422664 5.436898617
101.0385766 3.849284349
103.0542266 5.187967043
104.0494756 2.321741242
105.0698767 5.492337841
115.0542266 16.19017581
116.0494756 2.858595994
117.0698767 3.102999005
128.0494756 3.084907543
130.0287402 1.905557632
130.0651257 3.075849214
132.0807757 6.747314207
142.0651257 10.19912015
143.0491413 3.081979202
144.0443902 1.906985659
160.0756904 2.260154272

Name: +ve in-silico MS/MS by CFM-ID for KVHHMYZBFBSVDI-UHFFFAOYSA-N
ID: KVHHMYZBFBSVDI-UHFFFAOYSA-N
Comment: Energy0
Num peaks: 6
107.0491413 0.5010070988
129.0334912 0.2888008266
131.0491413 0.4052081749
132.0807757 0.4453369183
133.0647913 0.842872229
160.0756904 95.48624024

Name: +ve in-silico MS/MS by CFM-ID for KVHHMYZBFBSVDI-UHFFFAOYSA-N
ID: KVHHMYZBFBSVDI-UHFFFAOYSA-N
Comment: Energy1
Num peaks: 6
118.0651257 4.075357391
130.0651257 2.033753761
132.0807757 3.156601809
133.0647913 2.608615614
144.0443902 1.802094141
160.0756904 73.41560542

Name: +ve in-silico MS/MS by CFM-ID for KVHHMYZBFBSVDI-UHFFFAOYSA-N
ID: KVHHMYZBFBSVDI-UHFFFAOYSA-N
Comment: Energy2
Num peaks: 20
39.02292652 4.293588656
75.02292652 1.801107172
77.03857658 3.365434809
89.03857658 3.189291255
91.05422664 2.253785746
99.02292652 2.253412666
101.0385766 8.356873852
103.0542266 9.853875119
105.0334912 2.368024106
115.0542266 6.129452169
116.0494756 2.978416559
117.0334912 3.779448443
128.0494756 2.139444915
129.0334912 4.529373358
130.0651257 2.836713884
131.0491413 3.926861193
132.0807757 4.153624991
133.0647913 6.618984786
144.0443902 3.04260151
160.0756904 2.269116525

Name: +ve in-silico MS/MS by CFM-ID for FSBRKZMSECKELY-UHFFFAOYSA-N
ID: FSBRKZMSECKELY-UHFFFAOYSA-N
Comment: Energy0
Num peaks: 6
107.0491413 0.5029973965
131.0491413 0.4085831934
132.0807757 0.4505965413
133.0647913 0.8500408875
144.0443902 0.2960217856
160.0756904 96.10860817

Name: +ve in-silico MS/MS by CFM-ID for FSBRKZMSECKELY-UHFFFAOYSA-N
ID: FSBRKZMSECKELY-UHFFFAOYSA-N
Comment: Energy1
Num peaks: 6
116.0494756 2.018265832
118.0651257 6.453577303
130.0651257 2.021631191
132.0807757 3.089550077
133.0647913 2.582696321
160.0756904 72.34063198

Name: +ve in-silico MS/MS by CFM-ID for FSBRKZMSECKELY-UHFFFAOYSA-N
ID: FSBRKZMSECKELY-UHFFFAOYSA-N
Comment: Energy2
Num peaks: 18
39.02292652 5.353687215
41.03857658 1.853911984
49.00727645 2.220396717
87.02292652 2.567940863
89.03857658 6.280252978
91.05422664 3.832596934
103.0542266 11.89790846
106.0651257 1.857223385
115.0542266 7.291999376
116.0494756 4.526314342
117.0334912 4.352883995
118.0651257 2.49226028
130.0651257 3.973757619
131.0491413 4.143205478
132.0807757 5.176376739
133.0647913 7.083576018
144.0443902 3.41868436
160.0756904 2.654142721

Name: +ve in-silico MS/MS by CFM-ID for HMNPDEGBVWDHAR-UHFFFAOYSA-N
ID: HMNPDEGBVWDHAR-UHFFFAOYSA-N
Comment: Energy0
Num peaks: 6
41.03857658 0.1323885843
107.0491413 0.32794861
133.0647913 0.191001256
134.0600403 0.1588081274
144.0443902 0.2988121898
160.0756904 97.80278289

Name: +ve in-silico MS/MS by CFM-ID for HMNPDEGBVWDHAR-UHFFFAOYSA-N
ID: HMNPDEGBVWDHAR-UHFFFAOYSA-N
Comment: Energy1
Num peaks: 6
130.0651257 3.249266346
132.0807757 3.355883289
133.0647913 1.23293933
134.0600403 1.972905834
144.0443902 1.91394624
160.0756904 79.27992335

Name: +ve in-silico MS/MS by CFM-ID for HMNPDEGBVWDHAR-UHFFFAOYSA-N
ID: HMNPDEGBVWDHAR-UHFFFAOYSA-N
Comment: Energy2
Num peaks: 21
39.02292652 5.981935903
41.03857658 2.419878445
49.00727645 1.81757947
50.00252542 2.618491528
52.01817548 1.599637811
64.01817548 2.455284705
89.03857658 3.065371614
91.05422664 2.113847059
101.0385766 2.575159411
103.0542266 9.325864121
106.0651257 2.62194164
115.0542266 6.380360755
116.0494756 5.506858624
117.0334912 2.325156426
118.0651257 1.712499478
130.0651257 3.471742344
132.0807757 7.85466146
133.0647913 2.523851357
134.0600403 2.153938505
144.0443902 6.210381383
160.0756904 5.368867903

Name: +ve in-silico MS/MS by CFM-ID for ABJQKDJOYSQVFX-UHFFFAOYSA-N
ID: ABJQKDJOYSQVFX-UHFFFAOYSA-N
Comment: Energy0
Num peaks: 6
105.0334912 0.3213494222
107.0491413 0.5482689005
129.0334912 0.2870234531
131.0491413 0.3993205104
133.0647913 0.8256565241
160.0756904 95.08173414

Name: +ve in-silico MS/MS by CFM-ID for ABJQKDJOYSQVFX-UHFFFAOYSA-N
ID: ABJQKDJOYSQVFX-UHFFFAOYSA-N
Comment: Energy1
Num peaks: 6
115.0542266 2.181090694
130.0651257 7.759149569
132.0807757 10.06745495
133.0647913 2.332417713
144.0443902 1.745100083
160.0756904 60.4943314

Name: +ve in-silico MS/MS by CFM-ID for ABJQKDJOYSQVFX-UHFFFAOYSA-N
ID: ABJQKDJOYSQVFX-UHFFFAOYSA-N
Comment: Energy2
Num peaks: 25
25.00727645 2.130064088
39.02292652 2.109796407
49.00727645 4.967986956
50.00252542 2.046787387
51.02292652 4.347022041
53.00219107 2.449975702
53.03857658 2.071931389
54.03382555 2.09379258
55.01784114 3.079831568
79.05422664 4.867846107
101.0385766 1.9050644
104.0494756 4.363250334
105.0334912 3.236887988
106.0651257 2.498829152
107.0491413 1.78441913
115.0542266 7.854035355
117.0334912 3.36915118
128.0494756 2.846296864
129.0334912 2.992045497
130.0651257 2.575432299
131.0491413 2.547592543
132.0443902 1.988060845
132.0807757 5.619235915
133.0647913 3.808029131
144.0443902 2.623943533

Name: +ve in-silico MS/MS by CFM-ID for HZVWUBNSJFILOV-UHFFFAOYSA-N
ID: HZVWUBNSJFILOV-UHFFFAOYSA-N
Comment: Energy0
Num peaks: 6
57.0334912 0.2100499566
91.05422664 0.5551464073
118.0651257 0.2547028141
133.0647913 0.3937729757
144.0443902 0.3133621202
160.0756904 96.86983123

Name: +ve in-silico MS/MS by CFM-ID for HZVWUBNSJFILOV-UHFFFAOYSA-N
ID: HZVWUBNSJFILOV-UHFFFAOYSA-N
Comment: Energy1
Num peaks: 6
116.0494756 1.714035136
118.0651257 2.657320937
132.0807757 3.486965156
134.0600403 2.142311083
144.0443902 1.994934145
160.0756904 81.27672784

Name: +ve in-silico MS/MS by CFM-ID for HZVWUBNSJFILOV-UHFFFAOYSA-N
ID: HZVWUBNSJFILOV-UHFFFAOYSA-N
Comment: Energy2
Num peaks: 17
39.02292652 1.809562873
41.00219107 1.534981708
49.00727645 2.016780589
65.03857658 2.305458544
75.02292652 2.628413938
91.05422664 10.98903486
101.0385766 4.182183112
115.0542266 12.42323566
116.0494756 5.742232205
117.0334912 4.371703234
118.0651257 4.939379794
132.0443902 1.771250396
132.0807757 8.951797141
133.0647913 3.55710466
134.0600403 2.413881537
144.0443902 6.217700252
160.0756904 4.961367654

Name: +ve in-silico MS/MS by CFM-ID for FHMMQQXRSYSWCM-UHFFFAOYSA-N
ID: FHMMQQXRSYSWCM-UHFFFAOYSA-N
Comment: Energy0
Num peaks: 6
120.0443902 0.1830212306
129.0334912 0.2109401317
133.0647913 0.3919582532
134.0600403 0.2185567171
144.0443902 0.3268607977
160.0756904 97.35207211

Name: +ve in-silico MS/MS by CFM-ID for FHMMQQXRSYSWCM-UHFFFAOYSA-N
ID: FHMMQQXRSYSWCM-UHFFFAOYSA-N
Comment: Energy1
Num peaks: 6
115.0542266 3.801611289
116.0494756 1.947457955
130.0651257 11.3091384
132.0807757 6.648429525
134.0600403 1.9149273
160.0756904 58.50429366

Name: +ve in-silico MS/MS by CFM-ID for FHMMQQXRSYSWCM-UHFFFAOYSA-N
ID: FHMMQQXRSYSWCM-UHFFFAOYSA-N
Comment: Energy2
Num peaks: 24
39.02292652 1.675513654
49.00727645 2.567852535
53.00219107 1.798918915
65.03857658 1.554417554
91.05422664 5.638303196
101.0385766 8.759644305
102.0338255 1.592933459
103.0542266 3.446907489
104.0494756 1.988589377
106.0651257 1.352506895
115.0542266 6.179625664
116.0494756 5.250411622
117.0334912 1.882778714
118.0651257 3.469446745
128.0494756 1.570240419
129.0334912 1.411059807
130.0287402 1.551476886
130.0651257 2.382579465
132.0443902 4.087742816
132.0807757 3.814984173
133.0647913 1.866137723
134.0600403 3.472857256
144.0443902 8.774855571
160.0756904 5.2240834

Name: +ve in-silico MS/MS by CFM-ID for CIHSBYVUCWBSGT-UHFFFAOYSA-N
ID: CIHSBYVUCWBSGT-UHFFFAOYSA-N
Comment: Energy0
Num peaks: 6
104.0494756 0.2118604798
107.0491413 0.3642876244
131.0491413 0.2927432562
133.0647913 0.6076875439
143.0491413 35.19630936
160.0756904 61.95948588

Name: +ve in-silico MS/MS by CFM-ID for CIHSBYVUCWBSGT-UHFFFAOYSA-N
ID: CIHSBYVUCWBSGT-UHFFFAOYSA-N
Comment: Energy1
Num peaks: 6
104.0494756 1.630017139
118.0651257 1.635161898
133.0647913 1.941204502
143.0491413 37.11943359
144.0443902 0.9985611792
160.0756904 47.77720785

Name: +ve in-silico MS/MS by CFM-ID for CIHSBYVUCWBSGT-UHFFFAOYSA-N
ID: CIHSBYVUCWBSGT-UHFFFAOYSA-N
Comment: Energy2
Num peaks: 13
39.02292652 3.081700389
49.00727645 4.074225069
73.00727645 2.366640632
75.02292652 6.414616793
77.03857658 5.33063621
91.05422664 3.477454853
93.0334912 2.793769712
104.0494756 3.720229132
117.0334912 6.044607976
118.0651257 2.184826241
129.0334912 2.449750134
133.0647913 2.873276004
143.0491413 35.37307426

Name: +ve in-silico MS/MS by CFM-ID for WKUAYJFBMZMGME-UHFFFAOYSA-N
ID: WKUAYJFBMZMGME-UHFFFAOYSA-N
Comment: Energy0
Num peaks: 6
66.03382555 0.6314044617
68.04947561 0.3605928714
93.0334912 0.4755844809
107.0491413 0.9065812732
133.0647913 0.3594167433
160.0756904 94.09292561

Name: +ve in-silico MS/MS by CFM-ID for WKUAYJFBMZMGME-UHFFFAOYSA-N
ID: WKUAYJFBMZMGME-UHFFFAOYSA-N
Comment: Energy1
Num peaks: 7
50.00252542 2.771208195
51.02292652 2.393487488
52.01817548 9.147433209
64.01817548 3.718998412
66.03382555 6.362599006
68.04947561 5.345865815
160.0756904 52.43984652

Name: +ve in-silico MS/MS by CFM-ID for WKUAYJFBMZMGME-UHFFFAOYSA-N
ID: WKUAYJFBMZMGME-UHFFFAOYSA-N
Comment: Energy2
Num peaks: 12
25.00727645 3.063859245
39.02292652 13.13281057
40.01817548 9.934705798
41.03857658 2.961234012
42.03382555 4.039887912
49.00727645 6.701667169
50.00252542 6.663477423
51.02292652 5.867502463
52.01817548 4.452023302
64.01817548 16.42551581
66.03382555 4.848265856
93.0334912 3.613821715

Name: +ve in-silico MS/MS by CFM-ID for UEAFFSOYCSRVRS-UHFFFAOYSA-N
ID: UEAFFSOYCSRVRS-UHFFFAOYSA-N
Comment: Energy0
Num peaks: 6
41.03857658 0.3081933004
42.03382555 0.2896258129
107.0491413 0.2875135482
134.0600403 0.4388472151
144.0443902 0.5297094704
160.0756904 95.98110773

Name: +ve in-silico MS/MS by CFM-ID for UEAFFSOYCSRVRS-UHFFFAOYSA-N
ID: UEAFFSOYCSRVRS-UHFFFAOYSA-N
Comment: Energy1
Num peaks: 10
49.00727645 4.193838673
50.00252542 6.181697764
51.02292652 3.321025976
52.01817548 4.609586408
54.03382555 9.582158838
66.03382555 10.55349361
68.04947561 6.224927617
93.0334912 4.010390492
109.0647913 3.466743772
160.0756904 28.99143834

Name: +ve in-silico MS/MS by CFM-ID for UEAFFSOYCSRVRS-UHFFFAOYSA-N
ID: UEAFFSOYCSRVRS-UHFFFAOYSA-N
Comment: Energy2
Num peaks: 10
25.00727645 7.726245523
39.02292652 6.285571874
40.01817548 7.224416896
42.03382555 6.792517723
49.00727645 3.193485015
50.00252542 17.34047595
51.02292652 3.761159563
52.01817548 9.118146726
54.03382555 7.403644632
64.01817548 11.45770538

Name: +ve in-silico MS/MS by CFM-ID for JSICOMROGMBPMT-UHFFFAOYSA-N
ID: JSICOMROGMBPMT-UHFFFAOYSA-N
Comment: Energy0
Num peaks: 6
41.03857658 0.2410762422
42.03382555 0.3859168597
133.0647913 0.3379659119
143.0491413 34.99297158
144.0443902 0.2285812698
160.0756904 61.69823144

Name: +ve in-silico MS/MS by CFM-ID for JSICOMROGMBPMT-UHFFFAOYSA-N
ID: JSICOMROGMBPMT-UHFFFAOYSA-N
Comment: Energy1
Num peaks: 6
132.0443902 0.9019922924
133.0647913 2.179006568
134.0600403 1.251354092
143.0491413 36.75230977
144.0443902 1.821621728
160.0756904 48.40351795

Name: +ve in-silico MS/MS by CFM-ID for JSICOMROGMBPMT-UHFFFAOYSA-N
ID: JSICOMROGMBPMT-UHFFFAOYSA-N
Comment: Energy2
Num peaks: 16
25.00727645 2.635081356
39.02292652 2.728342529
40.01817548 6.692776549
41.03857658 2.17996745
42.03382555 4.870265068
49.00727645 8.394430486
51.02292652 4.748977879
65.00219107 6.848851212
79.05422664 2.148545707
80.0130901 1.950831996
91.05422664 2.316730716
101.0385766 7.369784441
115.0178411 2.28019024
117.0334912 4.625161928
143.0491413 18.96111175
144.0443902 2.285889785

Name: +ve in-silico MS/MS by CFM-ID for MSPDTGDBGUNKFZ-UHFFFAOYSA-N
ID: MSPDTGDBGUNKFZ-UHFFFAOYSA-N
Comment: Energy0
Num peaks: 6
79.05422664 0.1706814445
91.05422664 0.5233026301
134.0600403 0.1727089314
143.0491413 3.528101351
144.0443902 0.1879138461
160.0756904 94.97707975

Name: +ve in-silico MS/MS by CFM-ID for MSPDTGDBGUNKFZ-UHFFFAOYSA-N
ID: MSPDTGDBGUNKFZ-UHFFFAOYSA-N
Comment: Energy1
Num peaks: 6
68.0130901 1.82088677
79.05422664 2.577037269
91.05422664 25.97317857
103.0542266 2.373564802
143.0491413 6.177079873
160.0756904 51.81794515

Name: +ve in-silico MS/MS by CFM-ID for MSPDTGDBGUNKFZ-UHFFFAOYSA-N
ID: MSPDTGDBGUNKFZ-UHFFFAOYSA-N
Comment: Energy2
Num peaks: 7
49.00727645 5.839607918
51.02292652 5.429502216
63.02292652 5.144385437
65.03857658 5.538254919
75.02292652 8.588492038
79.05422664 6.206832479
91.05422664 46.89194797

Name: +ve in-silico MS/MS by CFM-ID for UCGIIOJWRLQBRP-UHFFFAOYSA-N
ID: UCGIIOJWRLQBRP-UHFFFAOYSA-N
Comment: Energy0
Num peaks: 6
120.0443902 0.5097273589
129.0698767 1.514345885
142.0651257 0.5229785131
143.0491413 0.6569017218
144.0443902 2.181103487
160.0756904 91.66983807

Name: +ve in-silico MS/MS by CFM-ID for UCGIIOJWRLQBRP-UHFFFAOYSA-N
ID: UCGIIOJWRLQBRP-UHFFFAOYSA-N
Comment: Energy1
Num peaks: 6
82.02874017 7.971223222
103.0542266 3.172002944
105.0698767 10.29422818
129.0698767 3.179165388
143.0491413 6.110719659
160.0756904 53.24508603

Name: +ve in-silico MS/MS by CFM-ID for UCGIIOJWRLQBRP-UHFFFAOYSA-N
ID: UCGIIOJWRLQBRP-UHFFFAOYSA-N
Comment: Energy2
Num peaks: 14
25.00727645 2.227204164
39.02292652 5.173003261
49.00727645 13.11240029
51.02292652 8.178572878
63.02292652 4.666593563
65.03857658 2.168172193
79.05422664 4.307394744
101.0385766 7.42391678
103.0542266 6.234877957
127.0542266 4.423400135
129.0698767 13.39360899
132.0443902 2.060891334
142.0651257 3.391107633
144.0443902 3.281123746

Name: +ve in-silico MS/MS by CFM-ID for YJTHXOHWFVZYEG-UHFFFAOYSA-N
ID: YJTHXOHWFVZYEG-UHFFFAOYSA-N
Comment: Energy0
Num peaks: 6
78.03382555 0.9214364738
80.04947561 1.956129399
91.05422664 1.695522856
103.0542266 0.7194902489
104.0494756 0.7133339198
120.0807757 92.48627934

Name: +ve in-silico MS/MS by CFM-ID for YJTHXOHWFVZYEG-UHFFFAOYSA-N
ID: YJTHXOHWFVZYEG-UHFFFAOYSA-N
Comment: Energy1
Num peaks: 6
41.03857658 3.680087024
80.04947561 6.40677991
93.06987671 9.634152276
103.0542266 3.906388266
104.0494756 3.660834755
120.0807757 55.21491916

Name: +ve in-silico MS/MS by CFM-ID for YJTHXOHWFVZYEG-UHFFFAOYSA-N
ID: YJTHXOHWFVZYEG-UHFFFAOYSA-N
Comment: Energy2
Num peaks: 13
39.02292652 6.726884507
41.03857658 4.295782333
49.00727645 10.17695519
51.02292652 11.7776126
53.03857658 6.247561537
63.02292652 3.602947588
65.03857658 4.65663204
78.03382555 10.93536016
80.04947561 5.79778449
91.05422664 3.545982061
92.04947561 2.98745984
104.0494756 7.316197473
120.0807757 2.60657031

Name: +ve in-silico MS/MS by CFM-ID for MDZDEBKCEOKKHL-UHFFFAOYSA-N
ID: MDZDEBKCEOKKHL-UHFFFAOYSA-N
Comment: Energy0
Num peaks: 6
41.03857658 0.8089602755
78.03382555 0.7869632336
80.04947561 2.165519063
91.05422664 1.698639443
103.0542266 0.7148000141
120.0807757 91.70335276

Name: +ve in-silico MS/MS by CFM-ID for MDZDEBKCEOKKHL-UHFFFAOYSA-N
ID: MDZDEBKCEOKKHL-UHFFFAOYSA-N
Comment: Energy1
Num peaks: 6
80.04947561 5.838013726
93.06987671 10.27121661
94.06512568 3.348386428
103.0542266 3.930871032
104.0494756 3.623588986
120.0807757 57.01524386

Name: +ve in-silico MS/MS by CFM-ID for MDZDEBKCEOKKHL-UHFFFAOYSA-N
ID: MDZDEBKCEOKKHL-UHFFFAOYSA-N
Comment: Energy2
Num peaks: 14
39.02292652 8.133764207
41.03857658 5.308769267
49.00727645 7.092669571
51.02292652 8.970536634
53.03857658 5.767337458
63.02292652 4.672637079
65.03857658 5.461771718
78.03382555 9.502864622
80.04947561 8.506509905
91.05422664 3.716542126
92.04947561 2.572964883
94.06512568 2.493104574
104.0494756 7.009525954
120.0807757 2.460409686

Name: +ve in-silico MS/MS by CFM-ID for HXAOUQJUSHASIJ-UHFFFAOYSA-N
ID: HXAOUQJUSHASIJ-UHFFFAOYSA-N
Comment: Energy0
Num peaks: 6
79.05422664 2.70725289
91.05422664 1.642224201
93.06987671 1.600624473
103.0542266 4.101637203
104.0494756 1.155714239
120.0807757 85.78481105

Name: +ve in-silico MS/MS by CFM-ID for HXAOUQJUSHASIJ-UHFFFAOYSA-N
ID: HXAOUQJUSHASIJ-UHFFFAOYSA-N
Comment: Energy1
Num peaks: 6
68.04947561 3.041001746
78.03382555 3.509311938
94.06512568 6.388888276
103.0542266 4.074267543
104.0494756 2.267420476
120.0807757 69.13133838

Name: +ve in-silico MS/MS by CFM-ID for HXAOUQJUSHASIJ-UHFFFAOYSA-N
ID: HXAOUQJUSHASIJ-UHFFFAOYSA-N
Comment: Energy2
Num peaks: 11
39.02292652 10.68265613
41.03857658 5.440264999
49.00727645 6.416706273
51.02292652 20.69624158
53.03857658 13.12509009
63.02292652 3.717564264
68.04947561 4.681775388
70.06512568 2.384544612
78.03382555 4.039376703
79.05422664 8.700376254
104.0494756 2.432093914

Name: +ve in-silico MS/MS by CFM-ID for NSETWVJZUWGCKE-UHFFFAOYSA-N
ID: NSETWVJZUWGCKE-UHFFFAOYSA-N
Comment: Energy0
Num peaks: 6
41.03857658 2.193698299
43.05422664 8.957306319
45.06987671 5.792095932
94.98925704 1.173418241
97.0049071 6.334627453
125.0362072 71.57673037

Name: +ve in-silico MS/MS by CFM-ID for NSETWVJZUWGCKE-UHFFFAOYSA-N
ID: NSETWVJZUWGCKE-UHFFFAOYSA-N
Comment: Energy1
Num peaks: 6
41.03857658 5.751323284
43.05422664 14.93775255
80.97360697 12.47400419
94.98925704 4.02744154
97.0049071 10.95780829
125.0362072 34.79291112

Name: +ve in-silico MS/MS by CFM-ID for NSETWVJZUWGCKE-UHFFFAOYSA-N
ID: NSETWVJZUWGCKE-UHFFFAOYSA-N
Comment: Energy2
Num peaks: 6
15.02292652 3.75421267
27.02292652 4.609694107
29.03857658 4.796342391
41.03857658 9.914956182
43.05422664 41.52332088
45.06987671 19.55481933

Name: +ve in-silico MS/MS by CFM-ID for SVOHXTDUFPTEAO-UHFFFAOYSA-N
ID: SVOHXTDUFPTEAO-UHFFFAOYSA-N
Comment: Energy0
Num peaks: 6
72.04439023 0.4867805777
99.05528926 1.380787138
114.0661883 1.092988855
124.0505382 1.519562531
125.0345538 2.586416619
142.0611029 91.26229918

Name: +ve in-silico MS/MS by CFM-ID for SVOHXTDUFPTEAO-UHFFFAOYSA-N
ID: SVOHXTDUFPTEAO-UHFFFAOYSA-N
Comment: Energy1
Num peaks: 8
44.0130901 2.799808623
54.03382555 4.030699849
55.01784114 2.90135044
72.04439023 31.50289821
98.02365479 3.004540996
100.0393049 3.161899451
125.0345538 7.010577593
142.0611029 28.16801841

Name: +ve in-silico MS/MS by CFM-ID for SVOHXTDUFPTEAO-UHFFFAOYSA-N
ID: SVOHXTDUFPTEAO-UHFFFAOYSA-N
Comment: Energy2
Num peaks: 11
28.01817548 7.53461904
43.02907452 22.53500502
45.04472458 25.05079551
47.06037464 3.774947398
68.02432348 5.110124575
82.02874017 3.104243604
86.03488817 2.384173697
114.0661883 2.781830755
124.0505382 3.82438312
125.0345538 3.788524305
142.0611029 2.210375847

Name: +ve in-silico MS/MS by CFM-ID for ACXZENFMXUEBKB-UHFFFAOYSA-N
ID: ACXZENFMXUEBKB-UHFFFAOYSA-N
Comment: Energy0
Num peaks: 6
97.0396392 0.7306332381
99.05528926 1.083218795
109.0396392 2.898164981
124.0505382 3.206571857
125.0345538 4.485956175
142.0611029 83.14428608

Name: +ve in-silico MS/MS by CFM-ID for ACXZENFMXUEBKB-UHFFFAOYSA-N
ID: ACXZENFMXUEBKB-UHFFFAOYSA-N
Comment: Energy1
Num peaks: 11
39.02292652 3.749363451
52.01817548 2.762718618
54.03382555 2.455199281
56.04947561 5.071081647
66.03382555 2.096645959
97.0396392 3.89529164
99.05528926 10.16055494
109.0396392 18.45159036
114.0661883 3.5257096
124.0505382 10.56792564
142.0611029 19.03628982

Name: +ve in-silico MS/MS by CFM-ID for ACXZENFMXUEBKB-UHFFFAOYSA-N
ID: ACXZENFMXUEBKB-UHFFFAOYSA-N
Comment: Energy2
Num peaks: 26
26.00252542 1.263437525
27.02292652 2.751065135
39.02292652 5.274486446
41.03857658 1.778991586
44.0130901 7.507954462
52.01817548 3.952520046
53.99744004 1.102554785
54.03382555 8.158965275
56.0130901 1.725784305
56.04947561 5.666131702
57.00833907 1.493162069
59.02398914 3.703470561
66.03382555 1.195261493
70.02874017 1.53544209
72.04439023 3.274284942
81.04472458 2.208439147
82.02874017 1.997863625
83.02398914 1.364609421
97.0396392 7.352979945
99.05528926 1.355589394
106.0399735 1.416618184
109.0032537 1.197246167
109.0396392 1.659398013
124.0505382 6.934756235
125.0345538 2.191583282
126.0298028 2.434752769

Name: +ve in-silico MS/MS by CFM-ID for NBYLBWHHTUWMER-UHFFFAOYSA-N
ID: NBYLBWHHTUWMER-UHFFFAOYSA-N
Comment: Energy0
Num peaks: 6
92.04947561 0.1855862103
119.0491413 0.2056076749
142.0651257 2.096918265
143.0491413 0.4742165016
144.0443902 0.1285000053
160.0756904 95.8606529

Name: +ve in-silico MS/MS by CFM-ID for NBYLBWHHTUWMER-UHFFFAOYSA-N
ID: NBYLBWHHTUWMER-UHFFFAOYSA-N
Comment: Energy1
Num peaks: 6
116.0494756 1.578385446
132.0807757 1.677007267
134.0600403 2.828017554
142.0651257 6.586040321
143.0491413 1.926601901
160.0756904 75.48102733

Name: +ve in-silico MS/MS by CFM-ID for NBYLBWHHTUWMER-UHFFFAOYSA-N
ID: NBYLBWHHTUWMER-UHFFFAOYSA-N
Comment: Energy2
Num peaks: 26
39.02292652 3.760305355
49.00727645 3.600362755
51.02292652 1.688359386
53.03857658 1.822545958
65.03857658 2.400944604
73.00727645 2.150266139
75.02292652 4.001016587
77.03857658 2.681504186
89.03857658 1.956783538
91.05422664 1.848940095
92.04947561 6.785842255
101.0385766 5.356179102
104.0494756 2.380996203
116.0494756 4.233211145
117.0334912 2.013363046
118.0651257 2.06364335
119.0491413 1.966495001
125.0385766 2.578115001
130.0651257 1.730724759
132.0443902 1.917988894
132.0807757 2.186957608
134.0600403 1.924157893
142.0651257 9.367927492
143.0491413 3.10485083
144.0443902 2.54652217
160.0756904 5.149951806

Name: +ve in-silico MS/MS by CFM-ID for HTISUYZVEWQIMP-UHFFFAOYSA-N
ID: HTISUYZVEWQIMP-UHFFFAOYSA-N
Comment: Energy0
Num peaks: 6
91.05422664 0.5206824259
119.0491413 1.550395158
134.0600403 0.5288482982
142.0651257 2.079928909
143.0491413 1.814591676
160.0756904 91.63089803

Name: +ve in-silico MS/MS by CFM-ID for HTISUYZVEWQIMP-UHFFFAOYSA-N
ID: HTISUYZVEWQIMP-UHFFFAOYSA-N
Comment: Energy1
Num peaks: 6
132.0807757 2.693416374
133.0647913 2.772195321
134.0600403 3.100359768
142.0651257 3.828804253
143.0491413 5.163691371
160.0756904 73.94889091

Name: +ve in-silico MS/MS by CFM-ID for HTISUYZVEWQIMP-UHFFFAOYSA-N
ID: HTISUYZVEWQIMP-UHFFFAOYSA-N
Comment: Energy2
Num peaks: 23
39.02292652 2.120973418
49.00727645 2.118330247
63.02292652 3.987037146
65.03857658 3.907570278
75.02292652 1.966199751
77.03857658 2.087314202
91.05422664 10.13975027
104.0494756 2.413985335
106.0651257 1.838595044
115.0542266 5.566950771
116.0494756 2.505353911
118.0287402 1.738781139
118.0651257 2.139567631
119.0491413 2.887475944
128.0494756 1.767089031
130.0651257 1.942667745
132.0443902 2.804651168
132.0807757 4.653088091
134.0600403 3.177131606
142.0651257 11.91194306
143.0491413 3.893500421
144.0443902 1.881044346
160.0756904 4.264589305

Name: +ve in-silico MS/MS by CFM-ID for NXFXMHVIKJFZMG-UHFFFAOYSA-N
ID: NXFXMHVIKJFZMG-UHFFFAOYSA-N
Comment: Energy0
Num peaks: 6
91.05422664 0.5195385222
117.0334912 0.633725862
119.0491413 1.545934535
142.0651257 2.074342433
143.0491413 1.797869703
160.0756904 91.26948796

Name: +ve in-silico MS/MS by CFM-ID for NXFXMHVIKJFZMG-UHFFFAOYSA-N
ID: NXFXMHVIKJFZMG-UHFFFAOYSA-N
Comment: Energy1
Num peaks: 6
132.0807757 2.649641746
133.0647913 2.692523515
134.0600403 3.928895725
142.0651257 3.738937558
143.0491413 5.020876434
160.0756904 71.7931762

Name: +ve in-silico MS/MS by CFM-ID for NXFXMHVIKJFZMG-UHFFFAOYSA-N
ID: NXFXMHVIKJFZMG-UHFFFAOYSA-N
Comment: Energy2
Num peaks: 20
39.02292652 2.76496439
41.03857658 2.151968657
49.00727645 7.181968989
51.02292652 6.114527965
63.02292652 3.635529161
65.03857658 3.299149614
91.05422664 9.526864018
106.0651257 2.41977599
115.0542266 4.929166899
116.0494756 2.737303494
117.0334912 4.406498872
118.0651257 2.16688704
119.0491413 2.201929117
130.0651257 2.146000984
132.0807757 4.331224061
134.0600403 2.693592642
142.0651257 10.40369992
143.0491413 2.96694137
144.0443902 2.517402378
160.0756904 3.4578654

Name: +ve in-silico MS/MS by CFM-ID for JPVTWKDGBWUNBQ-UHFFFAOYSA-N
ID: JPVTWKDGBWUNBQ-UHFFFAOYSA-N
Comment: Energy0
Num peaks: 6
91.05422664 0.5593641346
117.0334912 0.632773518
119.0491413 1.545376795
142.0651257 2.074622494
143.0491413 1.761482313
160.0756904 91.26092338

Name: +ve in-silico MS/MS by CFM-ID for JPVTWKDGBWUNBQ-UHFFFAOYSA-N
ID: JPVTWKDGBWUNBQ-UHFFFAOYSA-N
Comment: Energy1
Num peaks: 6
132.0807757 2.676511799
133.0647913 2.716583595
134.0600403 3.190435929
142.0651257 3.779772091
143.0491413 4.892790103
160.0756904 72.6598147

Name: +ve in-silico MS/MS by CFM-ID for JPVTWKDGBWUNBQ-UHFFFAOYSA-N
ID: JPVTWKDGBWUNBQ-UHFFFAOYSA-N
Comment: Energy2
Num peaks: 16
49.00727645 8.051733404
51.02292652 7.007779937
65.03857658 3.3803757
91.05422664 15.08183906
115.0542266 5.540646217
116.0494756 2.160825577
117.0334912 4.165568989
118.0651257 2.340012906
119.0491413 2.414644249
130.0651257 2.337621485
132.0443902 2.338467595
132.0807757 4.767872551
134.0600403 2.339487965
142.0651257 11.74535392
144.0443902 2.877965051
160.0756904 3.909510361

Name: +ve in-silico MS/MS by CFM-ID for MEBYZSAQFUZJEQ-UHFFFAOYSA-N
ID: MEBYZSAQFUZJEQ-UHFFFAOYSA-N
Comment: Energy0
Num peaks: 6
104.0494756 0.3004871447
132.0443902 0.262917388
133.0647913 0.3163399494
142.0651257 2.160973788
144.0443902 0.2452263627
160.0756904 95.19012359

Name: +ve in-silico MS/MS by CFM-ID for MEBYZSAQFUZJEQ-UHFFFAOYSA-N
ID: MEBYZSAQFUZJEQ-UHFFFAOYSA-N
Comment: Energy1
Num peaks: 6
132.0807757 1.478175835
133.0647913 4.867038287
134.0600403 2.224484646
142.0651257 3.91998503
144.0443902 1.413092371
160.0756904 75.788952

Name: +ve in-silico MS/MS by CFM-ID for MEBYZSAQFUZJEQ-UHFFFAOYSA-N
ID: MEBYZSAQFUZJEQ-UHFFFAOYSA-N
Comment: Energy2
Num peaks: 21
27.02292652 1.722486887
39.02292652 5.474414179
49.00727645 2.652047227
51.02292652 2.559705607
53.03857658 1.871325782
63.02292652 4.86685544
65.03857658 2.846887251
79.05422664 3.051150102
81.06987671 1.802278497
104.0494756 6.314792101
105.0334912 2.273959986
115.0542266 4.002507791
116.0494756 3.824505904
128.0494756 3.39458127
130.0651257 2.955884729
132.0443902 2.183102297
132.0807757 4.777538152
134.0600403 2.51705725
142.0651257 13.45903581
144.0443902 5.09295683
160.0756904 3.672844868

Name: +ve in-silico MS/MS by CFM-ID for RWTCJCUERNMVEZ-UHFFFAOYSA-N
ID: RWTCJCUERNMVEZ-UHFFFAOYSA-N
Comment: Energy0
Num peaks: 6
15.02292652 0.4279604837
130.0651257 1.356127972
132.0807757 0.1295482384
133.0647913 0.4995726915
134.0600403 1.25406126
160.0756904 95.72952652

Name: +ve in-silico MS/MS by CFM-ID for RWTCJCUERNMVEZ-UHFFFAOYSA-N
ID: RWTCJCUERNMVEZ-UHFFFAOYSA-N
Comment: Energy1
Num peaks: 6
79.05422664 0.881554904
130.0651257 1.464017771
132.0443902 0.7652159855
133.0647913 3.144895245
134.0600403 3.333008704
160.0756904 87.42459116

Name: +ve in-silico MS/MS by CFM-ID for RWTCJCUERNMVEZ-UHFFFAOYSA-N
ID: RWTCJCUERNMVEZ-UHFFFAOYSA-N
Comment: Energy2
Num peaks: 16
15.02292652 4.679771362
49.00727645 3.787311297
51.02292652 4.671217933
53.03857658 2.501016288
63.02292652 3.107010153
65.03857658 2.100282311
79.05422664 2.490402069
81.06987671 2.640077448
101.0385766 5.743818415
103.0542266 4.028234523
104.0494756 10.21400957
106.0651257 2.375523843
116.0494756 7.869230141
130.0651257 12.12178101
134.0600403 5.920674698
160.0756904 6.911093471

Name: +ve in-silico MS/MS by CFM-ID for PJEUKNUOCWNERE-UHFFFAOYSA-N
ID: PJEUKNUOCWNERE-UHFFFAOYSA-N
Comment: Energy0
Num peaks: 6
119.0491413 1.547739053
132.0443902 0.6045159023
134.0600403 0.7079951505
142.0651257 2.075381081
143.0491413 1.81275585
160.0756904 91.33004863

Name: +ve in-silico MS/MS by CFM-ID for PJEUKNUOCWNERE-UHFFFAOYSA-N
ID: PJEUKNUOCWNERE-UHFFFAOYSA-N
Comment: Energy1
Num peaks: 6
132.0807757 2.593286544
133.0647913 2.678862234
134.0600403 5.163264334
142.0651257 3.688996537
143.0491413 4.985975943
160.0756904 70.60314384

Name: +ve in-silico MS/MS by CFM-ID for PJEUKNUOCWNERE-UHFFFAOYSA-N
ID: PJEUKNUOCWNERE-UHFFFAOYSA-N
Comment: Energy2
Num peaks: 23
39.02292652 1.641953588
41.03857658 1.734005162
49.00727645 2.501819841
65.03857658 4.360376701
75.02292652 1.686689473
77.03857658 1.789096207
91.05422664 10.34679631
104.0494756 3.104415715
106.0651257 1.856229739
115.0542266 5.541724688
116.0494756 2.988139661
118.0651257 1.931874518
119.0491413 2.951425835
128.0494756 1.629490275
130.0287402 2.353992427
130.0651257 1.802601027
132.0443902 2.514230078
132.0807757 4.502887097
134.0600403 3.388574059
142.0651257 11.74933086
143.0491413 4.309944288
144.0443902 1.882464134
160.0756904 4.098590684

Name: +ve in-silico MS/MS by CFM-ID for NSLXSHXLKMLSGS-UHFFFAOYSA-N
ID: NSLXSHXLKMLSGS-UHFFFAOYSA-N
Comment: Energy0
Num peaks: 6
99.05528926 1.671648299
117.0658539 2.363153347
125.0345538 3.743434301
142.0611029 37.413151
143.0451185 7.792175372
160.0716676 40.27663951

Name: +ve in-silico MS/MS by CFM-ID for NSLXSHXLKMLSGS-UHFFFAOYSA-N
ID: NSLXSHXLKMLSGS-UHFFFAOYSA-N
Comment: Energy1
Num peaks: 11
72.04439023 2.747058274
98.02365479 1.803421578
99.05528926 2.475478899
100.0393049 3.930983153
113.0345538 2.200352512
117.0658539 3.02641554
125.0345538 14.92238287
130.0611029 6.677539111
142.0611029 24.07664612
143.0451185 10.37664459
160.0716676 8.630396305

Name: +ve in-silico MS/MS by CFM-ID for NSLXSHXLKMLSGS-UHFFFAOYSA-N
ID: NSLXSHXLKMLSGS-UHFFFAOYSA-N
Comment: Energy2
Num peaks: 30
31.01784114 1.252009491
43.01784114 1.292663263
43.02907452 3.312646354
44.0130901 4.059142473
45.04472458 2.780393417
47.06037464 5.185123986
52.01817548 0.8297590952
53.00219107 0.7744050234
71.02398914 1.770344915
71.06037464 1.397529792
72.00800472 1.018529601
72.04439023 1.898129636
86.03488817 1.337047876
87.01890376 1.793325947
88.03930485 2.234663853
88.05053823 0.8512467782
89.03455382 0.828114227
90.0661883 1.745216543
96.00800472 0.7927768276
97.0396392 0.8486052868
98.02365479 2.690949996
99.05528926 3.411111393
100.0393049 3.792353975
114.0661883 1.375427769
115.0502039 1.617167483
116.0342195 0.932041666
124.0505382 3.866656454
125.0345538 16.92322244
142.0611029 7.146893488
143.0451185 2.765457218

Name: +ve in-silico MS/MS by CFM-ID for XKHGLWVOOXPLCK-UHFFFAOYSA-N
ID: XKHGLWVOOXPLCK-UHFFFAOYSA-N
Comment: Energy0
Num peaks: 6
43.01784114 0.5282376332
130.0651257 2.021876844
132.0807757 0.2428003844
142.0651257 21.12598266
143.0491413 0.5275210427
160.0756904 73.96000163

Name: +ve in-silico MS/MS by CFM-ID for XKHGLWVOOXPLCK-UHFFFAOYSA-N
ID: XKHGLWVOOXPLCK-UHFFFAOYSA-N
Comment: Energy1
Num peaks: 6
91.05422664 4.071181868
106.0651257 2.200279018
130.0651257 4.430081672
142.0651257 26.77215845
143.0491413 2.880991091
160.0756904 46.72147147

Name: +ve in-silico MS/MS by CFM-ID for XKHGLWVOOXPLCK-UHFFFAOYSA-N
ID: XKHGLWVOOXPLCK-UHFFFAOYSA-N
Comment: Energy2
Num peaks: 18
25.00727645 2.357286701
29.00219107 3.222985299
43.01784114 3.674347171
91.05422664 4.681456241
101.0385766 3.073407034
102.0338255 5.394556006
104.0494756 2.814218524
115.0542266 1.952424473
116.0494756 3.217986178
118.0651257 4.600930349
125.0385766 2.749434786
126.0338255 2.987200122
128.0494756 3.524203076
130.0651257 17.37089374
132.0807757 1.972823668
142.0651257 13.32835096
144.0443902 2.424988704
160.0756904 2.361963423

Name: +ve in-silico MS/MS by CFM-ID for NSAHGRYMWZSWLD-UHFFFAOYSA-N
ID: NSAHGRYMWZSWLD-UHFFFAOYSA-N
Comment: Energy0
Num peaks: 6
79.05422664 1.113601878
91.05422664 1.662621513
93.06987671 1.61637134
103.0542266 4.162376156
104.0494756 1.380904421
120.0807757 86.95179943

Name: +ve in-silico MS/MS by CFM-ID for NSAHGRYMWZSWLD-UHFFFAOYSA-N
ID: NSAHGRYMWZSWLD-UHFFFAOYSA-N
Comment: Energy1
Num peaks: 6
78.03382555 3.122334948
80.04947561 3.668397878
94.06512568 3.596291792
103.0542266 4.160289472
104.0494756 2.182141872
120.0807757 71.93748721

Name: +ve in-silico MS/MS by CFM-ID for NSAHGRYMWZSWLD-UHFFFAOYSA-N
ID: NSAHGRYMWZSWLD-UHFFFAOYSA-N
Comment: Energy2
Num peaks: 12
39.02292652 10.34552737
41.03857658 3.708608761
49.00727645 10.48490508
51.02292652 14.85455455
53.03857658 8.472216817
63.02292652 4.22449874
77.03857658 3.079927818
78.03382555 9.585993109
79.05422664 3.206523103
80.04947561 5.420671528
92.04947561 2.687843239
104.0494756 4.100560331

Name: +ve in-silico MS/MS by CFM-ID for BWEQOPDESQWYQZ-UHFFFAOYSA-N
ID: BWEQOPDESQWYQZ-UHFFFAOYSA-N
Comment: Energy0
Num peaks: 6
79.05422664 2.687133867
91.05422664 1.636261964
93.06987671 1.595620677
103.0542266 4.068405923
104.0494756 1.11152821
120.0807757 84.75256516

Name: +ve in-silico MS/MS by CFM-ID for BWEQOPDESQWYQZ-UHFFFAOYSA-N
ID: BWEQOPDESQWYQZ-UHFFFAOYSA-N
Comment: Energy1
Num peaks: 6
78.03382555 4.183356139
80.04947561 4.260647043
94.06512568 6.191479584
103.0542266 3.897510231
104.0494756 2.118541906
120.0807757 65.95607821

Name: +ve in-silico MS/MS by CFM-ID for BWEQOPDESQWYQZ-UHFFFAOYSA-N
ID: BWEQOPDESQWYQZ-UHFFFAOYSA-N
Comment: Energy2
Num peaks: 10
39.02292652 8.085909087
41.03857658 3.711913278
49.00727645 17.30669539
51.02292652 14.2260857
53.03857658 10.17055753
63.02292652 6.230956015
78.03382555 5.123427077
79.05422664 11.5243263
80.04947561 2.673355109
104.0494756 2.666834949

Name: +ve in-silico MS/MS by CFM-ID for IWHLQVYDCVARSF-UHFFFAOYSA-N
ID: IWHLQVYDCVARSF-UHFFFAOYSA-N
Comment: Energy0
Num peaks: 6
78.03382555 0.9620831929
80.04947561 1.693920129
91.05422664 1.703246213
103.0542266 0.7209545683
104.0494756 0.4648258255
120.0807757 92.88159249

Name: +ve in-silico MS/MS by CFM-ID for IWHLQVYDCVARSF-UHFFFAOYSA-N
ID: IWHLQVYDCVARSF-UHFFFAOYSA-N
Comment: Energy1
Num peaks: 6
80.04947561 3.829637588
93.06987671 10.01835113
94.06512568 3.471103293
103.0542266 4.068179303
104.0494756 3.689628345
120.0807757 59.06183626

Name: +ve in-silico MS/MS by CFM-ID for IWHLQVYDCVARSF-UHFFFAOYSA-N
ID: IWHLQVYDCVARSF-UHFFFAOYSA-N
Comment: Energy2
Num peaks: 14
39.02292652 9.331518749
41.03857658 4.112987063
49.00727645 8.05808795
51.02292652 10.61264575
53.03857658 5.212568091
63.02292652 4.452332684
65.03857658 3.356643702
75.02292652 2.930354788
77.03857658 2.875956372
78.03382555 8.841769269
80.04947561 6.922871996
91.05422664 3.75511853
92.04947561 3.288652075
104.0494756 7.203702393

Name: +ve in-silico MS/MS by CFM-ID for LPAGFVYQRIESJQ-UHFFFAOYSA-N
ID: LPAGFVYQRIESJQ-UHFFFAOYSA-N
Comment: Energy0
Num peaks: 6
80.04947561 0.1602855237
91.05422664 2.862420345
93.06987671 0.3917405361
103.0542266 0.9782993685
104.0494756 0.3050424152
120.0807757 94.68951004

Name: +ve in-silico MS/MS by CFM-ID for LPAGFVYQRIESJQ-UHFFFAOYSA-N
ID: LPAGFVYQRIESJQ-UHFFFAOYSA-N
Comment: Energy1
Num peaks: 6
91.05422664 4.463131326
93.06987671 1.461942
94.06512568 1.710308165
103.0542266 8.917616317
104.0494756 2.823312773
120.0807757 77.93266839

Name: +ve in-silico MS/MS by CFM-ID for LPAGFVYQRIESJQ-UHFFFAOYSA-N
ID: LPAGFVYQRIESJQ-UHFFFAOYSA-N
Comment: Energy2
Num peaks: 12
49.00727645 5.351300656
63.02292652 4.258490045
65.03857658 6.123735852
75.02292652 5.126423448
77.03857658 4.975478412
79.05422664 3.295816562
91.05422664 16.76790141
93.06987671 5.527535108
94.06512568 3.326946071
103.0542266 9.617353908
104.0494756 9.455947577
120.0807757 8.037823208

Name: +ve in-silico MS/MS by CFM-ID for YSCNMBDVANYUNV-UHFFFAOYSA-N
ID: YSCNMBDVANYUNV-UHFFFAOYSA-N
Comment: Energy0
Num peaks: 6
117.0698767 0.9530091233
120.0443902 1.303403435
129.0698767 5.341663446
134.0600403 1.033706365
144.0443902 1.742908349
160.0756904 85.34360684

Name: +ve in-silico MS/MS by CFM-ID for YSCNMBDVANYUNV-UHFFFAOYSA-N
ID: YSCNMBDVANYUNV-UHFFFAOYSA-N
Comment: Energy1
Num peaks: 9
79.05422664 7.010370027
80.0130901 4.438879698
82.02874017 2.645429988
120.0443902 4.726824278
129.0698767 14.88104
132.0443902 2.827030611
134.0600403 2.92131241
144.0443902 3.126205324
160.0756904 37.74254022

Name: +ve in-silico MS/MS by CFM-ID for YSCNMBDVANYUNV-UHFFFAOYSA-N
ID: YSCNMBDVANYUNV-UHFFFAOYSA-N
Comment: Energy2
Num peaks: 18
39.02292652 4.583294295
49.00727645 11.03522531
51.02292652 12.14219857
53.03857658 8.892603699
63.02292652 4.748299165
65.03857658 3.821456378
77.03857658 3.834312004
77.99744004 4.655462702
79.05422664 2.182669406
80.0130901 2.790575067
89.03857658 3.319749518
91.05422664 3.303715905
103.0542266 3.680299627
117.0698767 1.796844731
120.0443902 1.998499391
132.0443902 2.420167146
134.0600403 2.29647673
144.0443902 3.565695877

Name: +ve in-silico MS/MS by CFM-ID for YLJOKFWKKFZJGE-UHFFFAOYSA-N
ID: YLJOKFWKKFZJGE-UHFFFAOYSA-N
Comment: Energy0
Num peaks: 6
120.0443902 1.587429528
129.0698767 6.808396742
132.0443902 0.8166209867
134.0600403 1.210305735
144.0443902 1.515684583
160.0756904 85.76832558

Name: +ve in-silico MS/MS by CFM-ID for YLJOKFWKKFZJGE-UHFFFAOYSA-N
ID: YLJOKFWKKFZJGE-UHFFFAOYSA-N
Comment: Energy1
Num peaks: 8
79.05422664 7.268163448
80.0130901 3.207223456
120.0443902 6.570896395
129.0698767 13.69951338
132.0443902 4.099162257
134.0600403 3.717468569
144.0443902 4.310522401
160.0756904 39.05144154

Name: +ve in-silico MS/MS by CFM-ID for YLJOKFWKKFZJGE-UHFFFAOYSA-N
ID: YLJOKFWKKFZJGE-UHFFFAOYSA-N
Comment: Energy2
Num peaks: 17
39.02292652 4.508423834
49.00727645 8.603381438
51.02292652 12.47454586
53.03857658 11.46259799
77.99744004 1.887909128
80.0130901 3.638557227
92.0130901 3.02205803
94.02874017 4.628265622
101.0385766 2.450916212
103.0542266 3.735283536
116.0494756 2.427152037
120.0443902 4.318502744
129.0698767 2.257313118
130.0287402 2.655709505
132.0443902 4.786991721
134.0600403 3.441820078
144.0443902 3.845313128

Name: +ve in-silico MS/MS by CFM-ID for CWBHCQGNVNGMBB-UHFFFAOYSA-N
ID: CWBHCQGNVNGMBB-UHFFFAOYSA-N
Comment: Energy0
Num peaks: 6
120.0443902 2.619143408
129.0698767 6.927731398
132.0443902 1.256135316
134.0600403 0.749132572
144.0443902 0.7201511346
160.0756904 86.6700707

Name: +ve in-silico MS/MS by CFM-ID for CWBHCQGNVNGMBB-UHFFFAOYSA-N
ID: CWBHCQGNVNGMBB-UHFFFAOYSA-N
Comment: Energy1
Num peaks: 6
120.0443902 5.82776064
129.0698767 18.08480587
132.0443902 4.647732436
134.0600403 4.459457706
144.0443902 4.705956596
160.0756904 50.44504269

Name: +ve in-silico MS/MS by CFM-ID for CWBHCQGNVNGMBB-UHFFFAOYSA-N
ID: CWBHCQGNVNGMBB-UHFFFAOYSA-N
Comment: Energy2
Num peaks: 14
49.00727645 3.447442214
51.02292652 4.357937083
53.03857658 5.149961094
101.0385766 4.736135622
103.0542266 1.958038617
108.0443902 2.941451113
116.0494756 3.230459817
120.0443902 12.22860748
129.0698767 9.364321355
130.0287402 5.920910738
132.0443902 9.022218125
134.0600403 3.020805728
144.0443902 12.50417433
160.0756904 2.21186015

Name: +ve in-silico MS/MS by CFM-ID for XJULQCGOTQRZKA-UHFFFAOYSA-N
ID: XJULQCGOTQRZKA-UHFFFAOYSA-N
Comment: Energy0
Num peaks: 6
120.0443902 0.3538316474
129.0698767 7.126264262
132.0443902 0.293220694
134.0600403 0.2520087247
144.0443902 0.4067255293
160.0756904 90.31658142

Name: +ve in-silico MS/MS by CFM-ID for XJULQCGOTQRZKA-UHFFFAOYSA-N
ID: XJULQCGOTQRZKA-UHFFFAOYSA-N
Comment: Energy1
Num peaks: 8
68.0130901 3.470046577
82.02874017 3.254453679
91.05422664 19.14352531
117.0698767 6.51703932
129.0698767 11.3175201
132.0443902 2.891262589
144.0443902 4.156508881
160.0756904 29.28797057

Name: +ve in-silico MS/MS by CFM-ID for XJULQCGOTQRZKA-UHFFFAOYSA-N
ID: XJULQCGOTQRZKA-UHFFFAOYSA-N
Comment: Energy2
Num peaks: 18
39.02292652 5.10158042
49.00727645 6.620079995
51.02292652 5.824778028
56.0130901 2.602171266
65.03857658 2.538624596
79.05422664 2.373087932
91.05422664 3.042008921
101.0385766 4.34060969
103.0542266 6.220161935
105.0698767 2.22781002
115.0542266 2.674663321
117.0698767 2.225813338
120.0443902 3.079012096
129.0698767 7.224927144
132.0443902 6.314800241
134.0600403 3.305078669
144.0443902 11.06448032
160.0756904 4.120333827

Name: +ve in-silico MS/MS by CFM-ID for DWZDKOCPICXXQH-UHFFFAOYSA-N
ID: DWZDKOCPICXXQH-UHFFFAOYSA-N
Comment: Energy0
Num peaks: 6
91.05422664 0.4698069548
120.0443902 0.3640705489
129.0698767 7.07201963
134.0600403 0.385380935
144.0443902 0.7094038757
160.0756904 89.43298837

Name: +ve in-silico MS/MS by CFM-ID for DWZDKOCPICXXQH-UHFFFAOYSA-N
ID: DWZDKOCPICXXQH-UHFFFAOYSA-N
Comment: Energy1
Num peaks: 9
41.03857658 7.18268593
82.02874017 3.029021273
117.0698767 5.911968053
120.0443902 5.976811499
129.0698767 12.8351555
132.0443902 2.777469497
134.0600403 3.833119341
144.0443902 5.880083182
160.0756904 34.41017778

Name: +ve in-silico MS/MS by CFM-ID for DWZDKOCPICXXQH-UHFFFAOYSA-N
ID: DWZDKOCPICXXQH-UHFFFAOYSA-N
Comment: Energy2
Num peaks: 16
39.02292652 3.790813783
41.03857658 2.721970453
49.00727645 2.902746531
51.02292652 3.109624951
65.03857658 2.646572056
79.05422664 2.652196257
91.05422664 4.828633019
101.0385766 5.132583846
103.0542266 7.970196769
115.0542266 3.743856316
120.0443902 2.703165246
129.0698767 9.76959594
132.0443902 6.27779658
134.0600403 4.478962542
144.0443902 13.48735555
160.0756904 4.170743609

Name: +ve in-silico MS/MS by CFM-ID for SJIUWKUFMUVWOE-UHFFFAOYSA-N
ID: SJIUWKUFMUVWOE-UHFFFAOYSA-N
Comment: Energy0
Num peaks: 6
39.02292652 0.1733627877
80.04947561 0.132253105
91.05422664 0.3793959638
103.0542266 44.71830964
104.0494756 0.2793681195
120.0807757 52.57792178

Name: +ve in-silico MS/MS by CFM-ID for SJIUWKUFMUVWOE-UHFFFAOYSA-N
ID: SJIUWKUFMUVWOE-UHFFFAOYSA-N
Comment: Energy1
Num peaks: 6
90.03382555 0.7628897518
91.05422664 1.407234164
92.04947561 0.6712523216
93.06987671 0.6328670265
103.0542266 61.19585147
120.0807757 27.16705326

Name: +ve in-silico MS/MS by CFM-ID for SJIUWKUFMUVWOE-UHFFFAOYSA-N
ID: SJIUWKUFMUVWOE-UHFFFAOYSA-N
Comment: Energy2
Num peaks: 11
39.02292652 3.631312124
40.01817548 2.502150507
49.00727645 6.745883018
51.02292652 4.381220161
53.03857658 2.813347858
63.02292652 4.604171572
75.02292652 4.743604278
77.03857658 6.632436789
87.02292652 3.923615287
91.05422664 1.909789726
103.0542266 39.32330353

Name: +ve in-silico MS/MS by CFM-ID for LBSXSAXOLABXMF-UHFFFAOYSA-N
ID: LBSXSAXOLABXMF-UHFFFAOYSA-N
Comment: Energy0
Num peaks: 6
91.05422664 0.4004644298
93.06987671 0.9397742776
94.06512568 1.106966171
103.0542266 34.53135677
104.0494756 0.8759866765
120.0807757 60.58692737

Name: +ve in-silico MS/MS by CFM-ID for LBSXSAXOLABXMF-UHFFFAOYSA-N
ID: LBSXSAXOLABXMF-UHFFFAOYSA-N
Comment: Energy1
Num peaks: 6
27.02292652 0.8866375956
93.06987671 1.967953751
94.06512568 2.073404444
103.0542266 35.93522635
104.0494756 4.045102826
120.0807757 47.394487

Name: +ve in-silico MS/MS by CFM-ID for LBSXSAXOLABXMF-UHFFFAOYSA-N
ID: LBSXSAXOLABXMF-UHFFFAOYSA-N
Comment: Energy2
Num peaks: 10
49.00727645 5.544854815
51.02292652 3.637270084
63.02292652 5.912906471
75.02292652 5.7630865
77.03857658 9.276282923
87.02292652 7.491393813
91.05422664 4.614004797
93.06987671 7.981240289
103.0542266 27.16454262
104.0494756 3.736908317

Name: +ve in-silico MS/MS by CFM-ID for VKEMBERTOJSLOR-UHFFFAOYSA-N
ID: VKEMBERTOJSLOR-UHFFFAOYSA-N
Comment: Energy0
Num peaks: 6
118.0651257 0.8365627853
128.0494756 8.736788926
130.0651257 2.32543896
132.0807757 2.093405888
142.0651257 22.04565709
160.0756904 61.18881566

Name: +ve in-silico MS/MS by CFM-ID for VKEMBERTOJSLOR-UHFFFAOYSA-N
ID: VKEMBERTOJSLOR-UHFFFAOYSA-N
Comment: Energy1
Num peaks: 6
118.0651257 10.58963523
128.0494756 11.42667604
130.0651257 6.15067117
142.0651257 17.072814
143.0491413 2.931317423
160.0756904 37.44697642

Name: +ve in-silico MS/MS by CFM-ID for VKEMBERTOJSLOR-UHFFFAOYSA-N
ID: VKEMBERTOJSLOR-UHFFFAOYSA-N
Comment: Energy2
Num peaks: 14
43.01784114 1.509288263
78.03382555 1.239015534
90.03382555 1.242354315
101.0385766 11.59694157
102.0338255 3.029755617
103.0542266 3.321871557
115.0542266 8.656713518
116.0494756 3.106698188
118.0651257 2.485581307
126.0338255 2.789958978
128.0494756 15.17001871
130.0651257 3.869876645
132.0807757 2.113466896
142.0651257 20.73134403

Name: +ve in-silico MS/MS by CFM-ID for HFDLDPJYCIEXJP-UHFFFAOYSA-N
ID: HFDLDPJYCIEXJP-UHFFFAOYSA-N
Comment: Energy0
Num peaks: 6
15.02292652 0.4219455055
107.0491413 0.4149596406
130.0651257 1.336314717
131.0491413 0.6892649739
133.0647913 2.046430322
160.0756904 93.90889642

Name: +ve in-silico MS/MS by CFM-ID for HFDLDPJYCIEXJP-UHFFFAOYSA-N
ID: HFDLDPJYCIEXJP-UHFFFAOYSA-N
Comment: Energy1
Num peaks: 6
104.0494756 0.9313037184
130.0651257 1.425209301
131.0491413 2.505643774
133.0647913 4.403354414
134.0600403 1.251803316
160.0756904 85.40142591

Name: +ve in-silico MS/MS by CFM-ID for HFDLDPJYCIEXJP-UHFFFAOYSA-N
ID: HFDLDPJYCIEXJP-UHFFFAOYSA-N
Comment: Energy2
Num peaks: 17
15.02292652 3.762897978
49.00727645 2.143862883
51.02292652 2.706975222
63.02292652 4.820936361
65.03857658 4.081440049
77.03857658 2.853849672
89.03857658 5.430226887
101.0385766 7.611074424
102.0338255 3.28153619
103.0542266 4.613548126
104.0494756 6.15758862
107.0491413 3.535281051
116.0494756 9.439868342
130.0651257 9.114377612
131.0491413 2.243888146
133.0647913 3.487733288
160.0756904 4.825430776

Name: +ve in-silico MS/MS by CFM-ID for NLHZJANYHSNJIS-UHFFFAOYSA-N
ID: NLHZJANYHSNJIS-UHFFFAOYSA-N
Comment: Energy0
Num peaks: 6
41.03857658 1.156325857
54.03382555 0.8716935975
80.04947561 2.105738894
93.06987671 2.390032806
103.0542266 20.4800052
120.0807757 60.84355343

Name: +ve in-silico MS/MS by CFM-ID for NLHZJANYHSNJIS-UHFFFAOYSA-N
ID: NLHZJANYHSNJIS-UHFFFAOYSA-N
Comment: Energy1
Num peaks: 14
39.02292652 2.834622468
40.01817548 1.502875619
41.03857658 2.008411446
49.00727645 1.818386304
50.00252542 1.601873826
53.03857658 2.024477394
54.03382555 2.043602247
63.02292652 3.467305601
65.03857658 1.605001807
69.06987671 1.994900506
80.04947561 2.265378506
93.06987671 5.199156686
103.0542266 37.5459836
120.0807757 14.61402036

Name: +ve in-silico MS/MS by CFM-ID for NLHZJANYHSNJIS-UHFFFAOYSA-N
ID: NLHZJANYHSNJIS-UHFFFAOYSA-N
Comment: Energy2
Num peaks: 17
39.02292652 12.52509365
40.01817548 3.879636202
41.03857658 5.992267869
49.00727645 5.491155383
50.00252542 4.572259588
51.02292652 8.64563714
52.01817548 3.172438198
53.03857658 8.833440913
54.03382555 2.532711283
55.05422664 2.618883485
63.02292652 3.378095539
64.01817548 6.434792219
65.03857658 3.775153948
67.05422664 3.167386941
69.06987671 1.785215025
77.03857658 1.714277633
79.05422664 2.347713979

Name: +ve in-silico MS/MS by CFM-ID for MPCHSQFVLAGQCL-UHFFFAOYSA-N
ID: MPCHSQFVLAGQCL-UHFFFAOYSA-N
Comment: Energy0
Num peaks: 6
43.05422664 1.091767507
69.06987671 0.8748273126
80.04947561 2.028980868
93.06987671 2.380838739
103.0542266 20.40884636
120.0807757 60.67217122

Name: +ve in-silico MS/MS by CFM-ID for MPCHSQFVLAGQCL-UHFFFAOYSA-N
ID: MPCHSQFVLAGQCL-UHFFFAOYSA-N
Comment: Energy1
Num peaks: 15
39.02292652 3.017719887
40.01817548 1.481441085
49.00727645 1.724538769
50.00252542 1.589065075
53.03857658 2.005617992
54.03382555 2.019127577
63.02292652 3.346112405
65.03857658 1.607042371
67.05422664 1.465926399
69.06987671 1.983085454
76.01817548 1.557927499
80.04947561 2.261787829
93.06987671 5.136172747
103.0542266 36.92386251
120.0807757 14.3412705

Name: +ve in-silico MS/MS by CFM-ID for MPCHSQFVLAGQCL-UHFFFAOYSA-N
ID: MPCHSQFVLAGQCL-UHFFFAOYSA-N
Comment: Energy2
Num peaks: 17
39.02292652 11.88805827
40.01817548 3.977148286
41.03857658 3.198807079
43.05422664 3.032188486
49.00727645 5.772057955
50.00252542 4.838506914
51.02292652 9.939838381
52.01817548 2.520894159
53.03857658 8.691899241
54.03382555 2.5700645
55.05422664 2.916330066
63.02292652 4.035781737
64.01817548 6.392631043
65.03857658 4.415908226
67.05422664 2.62108252
69.06987671 1.893269551
79.05422664 2.020244812

Name: +ve in-silico MS/MS by CFM-ID for DUHDTACUAFYCMX-UHFFFAOYSA-N
ID: DUHDTACUAFYCMX-UHFFFAOYSA-N
Comment: Energy0
Num peaks: 6
41.03857658 1.130353727
80.04947561 0.9315627974
93.06987671 2.449360711
103.0542266 20.96586265
104.0494756 0.9844251385
120.0807757 62.60591131

Name: +ve in-silico MS/MS by CFM-ID for DUHDTACUAFYCMX-UHFFFAOYSA-N
ID: DUHDTACUAFYCMX-UHFFFAOYSA-N
Comment: Energy1
Num peaks: 12
39.02292652 2.11384033
49.00727645 1.792727728
51.02292652 2.986206044
52.01817548 2.890798449
53.03857658 2.281250384
54.03382555 2.915015561
65.03857658 2.847997102
67.05422664 2.947910825
80.04947561 1.922676176
93.06987671 5.351057331
103.0542266 37.41718183
120.0807757 14.58388388

Name: +ve in-silico MS/MS by CFM-ID for DUHDTACUAFYCMX-UHFFFAOYSA-N
ID: DUHDTACUAFYCMX-UHFFFAOYSA-N
Comment: Energy2
Num peaks: 16
39.02292652 8.516438388
40.01817548 4.054143527
41.03857658 4.898967082
49.00727645 8.925883651
50.00252542 4.184759259
51.02292652 10.09296208
52.01817548 5.58292114
53.03857658 7.835794741
54.03382555 2.297761075
63.02292652 5.394891078
64.01817548 5.758612185
65.03857658 4.140547453
67.05422664 3.742098178
79.05422664 1.938168679
93.06987671 1.74643021
103.0542266 1.44940207

Name: +ve in-silico MS/MS by CFM-ID for FCKKAZQWRKIQEK-UHFFFAOYSA-N
ID: FCKKAZQWRKIQEK-UHFFFAOYSA-N
Comment: Energy0
Num peaks: 6
44.0130901 1.589880828
46.02874017 3.000727061
48.04439023 2.41989141
142.0611029 15.06471204
143.0451185 1.817026333
160.0716676 66.75933124

Name: +ve in-silico MS/MS by CFM-ID for FCKKAZQWRKIQEK-UHFFFAOYSA-N
ID: FCKKAZQWRKIQEK-UHFFFAOYSA-N
Comment: Energy1
Num peaks: 8
42.03382555 2.828599896
72.04439023 3.96076102
88.03930485 5.938795731
114.0661883 9.666115363
118.0498695 2.866686624
142.0611029 16.56822101
143.0451185 2.015839354
160.0716676 37.33058653

Name: +ve in-silico MS/MS by CFM-ID for FCKKAZQWRKIQEK-UHFFFAOYSA-N
ID: FCKKAZQWRKIQEK-UHFFFAOYSA-N
Comment: Energy2
Num peaks: 22
15.02292652 1.848435705
26.00252542 1.65355253
28.01817548 3.940454755
30.03382555 3.138553343
31.01784114 3.667882386
42.03382555 1.630228435
43.02907452 13.14048403
44.0130901 6.734103267
45.04472458 2.622601181
46.02874017 5.022187871
48.04439023 8.65491763
55.02907452 2.551422249
57.04472458 3.990825241
59.01275576 2.811784564
70.03997355 4.733908611
72.05562361 3.893503089
74.07127368 2.699820276
88.03930485 1.9934117
89.02332044 1.398849523
96.05562361 1.719477464
100.0393049 1.340079872
115.0502039 1.593835396

Name: +ve in-silico MS/MS by CFM-ID for VMWGBWNAHAUQIO-UHFFFAOYSA-N
ID: VMWGBWNAHAUQIO-UHFFFAOYSA-N
Comment: Energy0
Num peaks: 6
77.03857658 0.6661935158
79.05422664 0.8457724221
92.04947561 0.9274008064
103.0542266 2.299575699
104.0494756 0.5584013877
120.0807757 92.24701396

Name: +ve in-silico MS/MS by CFM-ID for VMWGBWNAHAUQIO-UHFFFAOYSA-N
ID: VMWGBWNAHAUQIO-UHFFFAOYSA-N
Comment: Energy1
Num peaks: 6
77.03857658 3.484014876
92.04947561 6.359711992
94.06512568 3.444603879
103.0542266 5.695176603
104.0494756 2.23448077
120.0807757 67.70358409

Name: +ve in-silico MS/MS by CFM-ID for VMWGBWNAHAUQIO-UHFFFAOYSA-N
ID: VMWGBWNAHAUQIO-UHFFFAOYSA-N
Comment: Energy2
Num peaks: 15
25.00727645 2.23241393
27.02292652 4.337929614
39.02292652 6.208411375
49.00727645 4.738808731
51.02292652 7.531657826
53.03857658 3.213706537
63.02292652 2.561387191
65.03857658 3.7970742
75.02292652 4.401712908
77.03857658 7.801440654
79.05422664 3.951294235
87.02292652 2.595802863
92.04947561 8.422401153
104.0494756 13.05125838
120.0807757 5.205729337

Name: +ve in-silico MS/MS by CFM-ID for JWAAMJCLXOIWKL-UHFFFAOYSA-N
ID: JWAAMJCLXOIWKL-UHFFFAOYSA-N
Comment: Energy0
Num peaks: 6
55.01784114 1.053609946
70.02874017 3.274626203
95.02398914 2.735535426
98.02365479 1.596666645
107.0239891 33.17323119
125.0345538 50.06367462

Name: +ve in-silico MS/MS by CFM-ID for JWAAMJCLXOIWKL-UHFFFAOYSA-N
ID: JWAAMJCLXOIWKL-UHFFFAOYSA-N
Comment: Energy1
Num peaks: 7
80.99710569 2.149699007
83.02398914 9.504257261
95.02398914 2.3491276
97.0396392 4.060459191
98.02365479 4.518705301
107.0239891 30.67405897
125.0345538 27.93119146

Name: +ve in-silico MS/MS by CFM-ID for JWAAMJCLXOIWKL-UHFFFAOYSA-N
ID: JWAAMJCLXOIWKL-UHFFFAOYSA-N
Comment: Energy2
Num peaks: 12
25.00727645 7.427331094
39.02292652 9.08802559
40.01817548 7.92179219
41.00219107 2.278533321
52.01817548 9.748999976
53.00219107 9.781198901
55.01784114 18.92630014
65.99744004 3.240640356
68.0130901 4.778468887
70.02874017 3.589553955
80.0130901 2.64468928
95.02398914 1.785428793

Name: +ve in-silico MS/MS by CFM-ID for CKGAHFZKLWYMJW-UHFFFAOYSA-N
ID: CKGAHFZKLWYMJW-UHFFFAOYSA-N
Comment: Energy0
Num peaks: 6
87.05528926 2.104601304
97.0396392 3.373666839
107.0239891 6.892334072
124.0505382 3.602686787
125.0345538 42.7514543
142.0611029 32.13106774

Name: +ve in-silico MS/MS by CFM-ID for CKGAHFZKLWYMJW-UHFFFAOYSA-N
ID: CKGAHFZKLWYMJW-UHFFFAOYSA-N
Comment: Energy1
Num peaks: 7
83.02398914 8.557475662
97.0396392 8.469696333
99.05528926 4.229561551
107.0239891 13.63018978
124.0505382 5.157312872
125.0345538 35.7854668
142.0611029 7.41950058

Name: +ve in-silico MS/MS by CFM-ID for CKGAHFZKLWYMJW-UHFFFAOYSA-N
ID: CKGAHFZKLWYMJW-UHFFFAOYSA-N
Comment: Energy2
Num peaks: 19
27.02292652 3.358275054
40.01817548 1.866948588
42.03382555 9.66614778
44.0130901 1.293708402
52.01817548 1.172858554
53.00219107 3.010466527
54.03382555 6.639081226
55.01784114 9.817279486
56.04947561 3.526886123
57.0334912 2.646518829
58.02874017 2.687347397
68.0130901 2.473628808
69.04472458 1.632660638
70.02874017 11.67837743
72.04439023 7.38374324
83.02398914 2.319575598
85.0396392 3.437205475
87.05528926 3.03216936
97.0396392 3.007153471

Name: +ve in-silico MS/MS by CFM-ID for WOLKSUOYSPRMTJ-UHFFFAOYSA-N
ID: WOLKSUOYSPRMTJ-UHFFFAOYSA-N
Comment: Energy0
Num peaks: 6
132.0443902 1.272794449
134.0600403 1.22400133
142.0651257 2.100048395
143.0491413 0.7056305694
144.0443902 1.25477928
160.0756904 91.41264041

Name: +ve in-silico MS/MS by CFM-ID for WOLKSUOYSPRMTJ-UHFFFAOYSA-N
ID: WOLKSUOYSPRMTJ-UHFFFAOYSA-N
Comment: Energy1
Num peaks: 6
132.0443902 3.311249151
133.0647913 3.578324934
134.0600403 8.92243566
143.0491413 3.818962539
144.0443902 4.919542215
160.0756904 56.42567234

Name: +ve in-silico MS/MS by CFM-ID for WOLKSUOYSPRMTJ-UHFFFAOYSA-N
ID: WOLKSUOYSPRMTJ-UHFFFAOYSA-N
Comment: Energy2
Num peaks: 25
39.02292652 5.095419944
41.03857658 1.72929944
49.00727645 3.67679014
87.02292652 2.375368812
90.03382555 7.032491609
92.04947561 3.042305272
99.02292652 1.638854072
101.0385766 2.267759905
102.0338255 5.017915388
103.0542266 3.026265134
104.0494756 2.820407698
114.0338255 2.690366912
115.0542266 3.988700052
116.0494756 4.278156188
117.0334912 1.905797745
126.0338255 1.531506028
128.0494756 1.985592995
129.0334912 2.16520215
131.0491413 1.563861895
132.0443902 1.44659302
132.0807757 3.232269762
133.0647913 1.801760409
142.0651257 7.47820177
144.0443902 6.355413194
160.0756904 2.047766547

Name: +ve in-silico MS/MS by CFM-ID for NRQNEMBSIAIKFB-UHFFFAOYSA-N
ID: NRQNEMBSIAIKFB-UHFFFAOYSA-N
Comment: Energy0
Num peaks: 6
15.02292652 0.4144876698
130.0651257 1.326345136
131.0491413 0.4985196646
133.0647913 3.273082035
134.0600403 0.5615297123
160.0756904 92.34066859

Name: +ve in-silico MS/MS by CFM-ID for NRQNEMBSIAIKFB-UHFFFAOYSA-N
ID: NRQNEMBSIAIKFB-UHFFFAOYSA-N
Comment: Energy1
Num peaks: 6
102.0338255 1.747144686
116.0494756 3.501046578
131.0491413 1.608934861
133.0647913 9.948772061
134.0600403 1.628927811
160.0756904 73.56528344

Name: +ve in-silico MS/MS by CFM-ID for NRQNEMBSIAIKFB-UHFFFAOYSA-N
ID: NRQNEMBSIAIKFB-UHFFFAOYSA-N
Comment: Energy2
Num peaks: 20
15.02292652 2.530142301
39.02292652 3.299358307
40.01817548 2.014308009
49.00727645 2.091025233
51.02292652 3.155496205
52.01817548 2.683689087
63.02292652 2.434761964
65.03857658 3.770446187
73.00727645 1.867268626
75.02292652 6.072159479
77.03857658 5.880027033
89.03857658 5.433219063
101.0385766 3.602412161
102.0338255 5.865232952
103.0542266 6.073942236
104.0494756 7.192430524
116.0494756 5.253906603
130.0651257 5.578999392
133.0647913 4.392175497
160.0756904 2.644845366

Name: +ve in-silico MS/MS by CFM-ID for ZBIBQNVRTVLOHQ-UHFFFAOYSA-N
ID: ZBIBQNVRTVLOHQ-UHFFFAOYSA-N
Comment: Energy0
Num peaks: 6
39.02292652 0.4489263971
41.03857658 0.3853017076
107.0491413 0.5001609332
131.0491413 0.4058681026
133.0647913 0.8453652657
160.0756904 95.30289503

Name: +ve in-silico MS/MS by CFM-ID for ZBIBQNVRTVLOHQ-UHFFFAOYSA-N
ID: ZBIBQNVRTVLOHQ-UHFFFAOYSA-N
Comment: Energy1
Num peaks: 6
115.0542266 2.27396896
130.0651257 8.006919775
132.0807757 10.31245687
133.0647913 1.999802833
134.0600403 2.074093017
160.0756904 60.19844283

Name: +ve in-silico MS/MS by CFM-ID for ZBIBQNVRTVLOHQ-UHFFFAOYSA-N
ID: ZBIBQNVRTVLOHQ-UHFFFAOYSA-N
Comment: Energy2
Num peaks: 21
39.02292652 9.266434743
41.03857658 5.839998444
49.00727645 2.094764711
53.03857658 2.841218808
64.01817548 2.20848153
77.03857658 2.168428619
87.02292652 3.062476868
89.03857658 2.368898385
99.02292652 2.082561632
101.0385766 8.805779429
103.0542266 9.505836346
115.0542266 6.044499822
116.0494756 3.489707127
117.0334912 2.074011975
128.0494756 1.892638959
129.0334912 2.302241967
130.0651257 1.841350631
131.0491413 2.193301155
132.0807757 4.801713703
133.0647913 3.915745591
144.0443902 1.75621372

Name: +ve in-silico MS/MS by CFM-ID for LECMBPWEOVZHKN-UHFFFAOYSA-N
ID: LECMBPWEOVZHKN-UHFFFAOYSA-N
Comment: Energy0
Num peaks: 6
45.0334912 3.006455956
48.98395416 2.457211203
62.99960423 13.11941587
63.04405588 3.873563939
107.025819 3.054276516
125.0363837 63.92639528

Name: +ve in-silico MS/MS by CFM-ID for LECMBPWEOVZHKN-UHFFFAOYSA-N
ID: LECMBPWEOVZHKN-UHFFFAOYSA-N
Comment: Energy1
Num peaks: 6
45.0334912 12.62536266
62.99960423 11.48641314
81.01016891 7.951826626
89.05970595 6.31830149
107.025819 10.2208236
125.0363837 34.01781155

Name: +ve in-silico MS/MS by CFM-ID for LECMBPWEOVZHKN-UHFFFAOYSA-N
ID: LECMBPWEOVZHKN-UHFFFAOYSA-N
Comment: Energy2
Num peaks: 8
27.02292652 5.925843522
31.01784114 2.694464274
36.98395416 2.48623519
45.0334912 18.57306462
47.04914126 2.062985734
48.98395416 5.227358156
62.99960423 40.47080864
65.01525429 2.659289827

Name: +ve in-silico MS/MS by CFM-ID for BLENHSITVMPXJB-UHFFFAOYSA-N
ID: BLENHSITVMPXJB-UHFFFAOYSA-N
Comment: Energy0
Num peaks: 6
118.0651257 0.4345135945
119.0491413 1.007597524
132.0807757 0.2241156547
142.0651257 12.05952288
143.0491413 4.599018514
160.0756904 79.66499959

Name: +ve in-silico MS/MS by CFM-ID for BLENHSITVMPXJB-UHFFFAOYSA-N
ID: BLENHSITVMPXJB-UHFFFAOYSA-N
Comment: Energy1
Num peaks: 6
119.0491413 21.56629257
125.0385766 2.755102338
132.0807757 5.410627166
142.0651257 9.490135035
143.0491413 9.866957072
160.0756904 35.87460278

Name: +ve in-silico MS/MS by CFM-ID for BLENHSITVMPXJB-UHFFFAOYSA-N
ID: BLENHSITVMPXJB-UHFFFAOYSA-N
Comment: Energy2
Num peaks: 15
39.02292652 5.905912365
40.01817548 2.852703035
41.03857658 3.3601824
49.00727645 7.799404041
51.02292652 2.326800748
56.04947561 3.964321965
63.02292652 2.297405713
65.00219107 8.053038229
101.0385766 17.81938764
116.0494756 7.008730415
118.0651257 3.202829864
119.0491413 4.580025228
125.0385766 2.867539201
132.0807757 4.024987897
142.0651257 5.199816391

Name: +ve in-silico MS/MS by CFM-ID for UCYWRHDNJCNVNK-UHFFFAOYSA-N
ID: UCYWRHDNJCNVNK-UHFFFAOYSA-N
Comment: Energy0
Num peaks: 6
104.0494756 0.3009142943
131.0491413 0.2496626121
133.0647913 1.014670888
142.0651257 2.076604131
144.0443902 0.2242441232
160.0756904 94.42019028

Name: +ve in-silico MS/MS by CFM-ID for UCYWRHDNJCNVNK-UHFFFAOYSA-N
ID: UCYWRHDNJCNVNK-UHFFFAOYSA-N
Comment: Energy1
Num peaks: 6
101.0385766 2.52699351
103.0542266 5.390541436
105.0698767 6.042998191
134.0600403 2.222238736
142.0651257 5.977209622
160.0756904 64.9855237

Name: +ve in-silico MS/MS by CFM-ID for UCYWRHDNJCNVNK-UHFFFAOYSA-N
ID: UCYWRHDNJCNVNK-UHFFFAOYSA-N
Comment: Energy2
Num peaks: 25
49.00727645 1.852639011
51.02292652 1.654528003
53.99744004 1.636511391
63.02292652 2.164335664
65.03857658 2.033244142
75.02292652 1.404592786
79.05422664 1.725659822
81.06987671 2.311277894
89.03857658 2.033932347
101.0385766 6.9029215
103.0542266 9.847724996
104.0494756 5.846787106
105.0698767 4.032999605
108.0443902 1.407341894
108.0807757 1.595862548
116.0494756 2.141379381
128.0494756 1.54097441
130.0651257 1.993130431
132.0443902 2.137555115
132.0807757 1.732391821
133.0647913 1.655488652
134.0600403 3.557609014
142.0651257 10.17490027
144.0443902 5.449199434
160.0756904 3.516194641

Name: +ve in-silico MS/MS by CFM-ID for RJKHUNNMNGLISU-UHFFFAOYSA-N
ID: RJKHUNNMNGLISU-UHFFFAOYSA-N
Comment: Energy0
Num peaks: 6
54.03382555 2.466951898
69.04472458 4.096303743
71.06037464 41.18681059
114.0661883 2.465554441
125.0345538 4.434398491
142.0611029 35.79161045

Name: +ve in-silico MS/MS by CFM-ID for RJKHUNNMNGLISU-UHFFFAOYSA-N
ID: RJKHUNNMNGLISU-UHFFFAOYSA-N
Comment: Energy1
Num peaks: 8
42.03382555 3.926394024
54.03382555 3.643942076
71.06037464 24.97022252
97.0396392 3.374407986
99.05528926 5.844319651
114.0661883 8.905696661
125.0345538 7.979885513
142.0611029 21.55586069

Name: +ve in-silico MS/MS by CFM-ID for RJKHUNNMNGLISU-UHFFFAOYSA-N
ID: RJKHUNNMNGLISU-UHFFFAOYSA-N
Comment: Energy2
Num peaks: 6
40.01817548 8.772584962
42.03382555 5.93315965
54.03382555 28.76586473
55.02907452 13.2994533
69.04472458 6.93965395
71.06037464 18.38862231

Name: +ve in-silico MS/MS by CFM-ID for DLQJUUCTYIPNPD-UHFFFAOYSA-N
ID: DLQJUUCTYIPNPD-UHFFFAOYSA-N
Comment: Energy0
Num peaks: 6
85.0396392 23.49894816
87.05528926 2.801444185
98.02365479 1.863780651
101.0345538 2.140242884
113.0345538 3.015526154
142.0611029 50.90896885

Name: +ve in-silico MS/MS by CFM-ID for DLQJUUCTYIPNPD-UHFFFAOYSA-N
ID: DLQJUUCTYIPNPD-UHFFFAOYSA-N
Comment: Energy1
Num peaks: 14
40.01817548 6.985122663
42.03382555 4.45480638
43.02907452 3.658140976
44.0130901 6.483870506
55.01784114 2.628325875
56.0130901 3.572859764
69.04472458 3.293904494
70.02874017 2.719515193
71.06037464 2.55231505
85.0396392 20.91331156
87.05528926 2.587696222
98.02365479 5.408232443
114.0661883 6.25475483
142.0611029 10.55632038

Name: +ve in-silico MS/MS by CFM-ID for DLQJUUCTYIPNPD-UHFFFAOYSA-N
ID: DLQJUUCTYIPNPD-UHFFFAOYSA-N
Comment: Energy2
Num peaks: 10
40.01817548 21.04881433
42.03382555 7.962720979
44.0130901 7.636996268
55.01784114 2.795994765
67.02907452 6.800080242
68.0130901 3.404916627
69.04472458 6.684834295
70.02874017 6.432935892
85.0396392 14.97355551
87.05528926 3.564959767

Name: +ve in-silico MS/MS by CFM-ID for JFGZKZGGDVMKDC-UHFFFAOYSA-N
ID: JFGZKZGGDVMKDC-UHFFFAOYSA-N
Comment: Energy0
Num peaks: 6
56.04947561 0.2938706883
105.0334912 0.2562913013
132.0807757 0.3275818841
142.0651257 9.591793614
144.0443902 0.1955538971
160.0756904 88.52054849

Name: +ve in-silico MS/MS by CFM-ID for JFGZKZGGDVMKDC-UHFFFAOYSA-N
ID: JFGZKZGGDVMKDC-UHFFFAOYSA-N
Comment: Energy1
Num peaks: 6
56.04947561 18.92344769
105.0334912 17.91885653
120.0443902 6.435508966
132.0807757 7.107675262
142.0651257 12.46137216
160.0756904 26.99922282

Name: +ve in-silico MS/MS by CFM-ID for JFGZKZGGDVMKDC-UHFFFAOYSA-N
ID: JFGZKZGGDVMKDC-UHFFFAOYSA-N
Comment: Energy2
Num peaks: 13
41.03857658 25.04718253
49.00727645 2.698309193
51.02292652 3.484889202
56.04947561 1.845775649
63.02292652 6.955873357
65.03857658 2.851828182
79.05422664 5.527860703
105.0334912 2.909707422
116.0494756 2.733172879
130.0651257 2.430074673
132.0807757 8.033323996
142.0651257 15.45067844
144.0443902 1.852788618

Name: +ve in-silico MS/MS by CFM-ID for NMEPMXRPKVASSH-UHFFFAOYSA-N
ID: NMEPMXRPKVASSH-UHFFFAOYSA-N
Comment: Energy0
Num peaks: 6
67.02907452 4.52622927
69.04472458 11.3007651
83.02398914 4.844561784
100.0505382 24.39283247
111.0552893 33.17822467
142.0611029 8.503305628

Name: +ve in-silico MS/MS by CFM-ID for NMEPMXRPKVASSH-UHFFFAOYSA-N
ID: NMEPMXRPKVASSH-UHFFFAOYSA-N
Comment: Energy1
Num peaks: 6
40.01817548 6.887476069
42.03382555 16.57226698
44.04947561 2.737890755
69.04472458 2.664293039
83.02398914 13.15924066
100.0505382 45.92635215

Name: +ve in-silico MS/MS by CFM-ID for NMEPMXRPKVASSH-UHFFFAOYSA-N
ID: NMEPMXRPKVASSH-UHFFFAOYSA-N
Comment: Energy2
Num peaks: 9
40.01817548 7.699655849
43.01784114 8.20945467
43.02907452 2.44144646
52.01817548 5.018547228
54.03382555 2.369523328
67.02907452 6.945763619
69.04472458 43.02010356
83.02398914 3.79872052
111.0552893 2.64610488

Name: +ve in-silico MS/MS by CFM-ID for VJOWMORERYNYON-UHFFFAOYSA-N
ID: VJOWMORERYNYON-UHFFFAOYSA-N
Comment: Energy0
Num peaks: 6
92.04947561 1.108979378
93.06987671 1.2815865
94.06512568 1.000630252
103.0542266 2.176542656
104.0494756 1.997348875
120.0807757 88.6794722

Name: +ve in-silico MS/MS by CFM-ID for VJOWMORERYNYON-UHFFFAOYSA-N
ID: VJOWMORERYNYON-UHFFFAOYSA-N
Comment: Energy1
Num peaks: 6
77.03857658 3.905688065
93.06987671 3.150094161
94.06512568 3.371283492
103.0542266 5.325891977
104.0494756 6.915426535
120.0807757 58.68275949

Name: +ve in-silico MS/MS by CFM-ID for VJOWMORERYNYON-UHFFFAOYSA-N
ID: VJOWMORERYNYON-UHFFFAOYSA-N
Comment: Energy2
Num peaks: 15
39.02292652 3.42122058
49.00727645 5.06043336
51.02292652 9.656209794
53.03857658 3.399950217
63.02292652 2.937729324
65.03857658 3.145465687
73.00727645 2.51026248
75.02292652 5.255435622
77.03857658 11.67648206
79.05422664 3.890230986
92.04947561 4.824769655
93.06987671 2.394383204
94.06512568 2.029529039
104.0494756 18.16226106
120.0807757 3.619108116

Name: +ve in-silico MS/MS by CFM-ID for YKNKBBMRKMLLJS-UHFFFAOYSA-N
ID: YKNKBBMRKMLLJS-UHFFFAOYSA-N
Comment: Energy0
Num peaks: 6
15.02292652 0.1122508765
27.02292652 0.2401955756
65.03857658 0.1711468896
94.06512568 0.531855881
104.0494756 0.3255255999
120.0807757 97.90423361

Name: +ve in-silico MS/MS by CFM-ID for YKNKBBMRKMLLJS-UHFFFAOYSA-N
ID: YKNKBBMRKMLLJS-UHFFFAOYSA-N
Comment: Energy1
Num peaks: 6
42.03382555 1.129178833
65.03857658 0.5129940474
92.04947561 0.8796046295
94.06512568 1.495996009
104.0494756 2.55228862
120.0807757 89.27608591

Name: +ve in-silico MS/MS by CFM-ID for YKNKBBMRKMLLJS-UHFFFAOYSA-N
ID: YKNKBBMRKMLLJS-UHFFFAOYSA-N
Comment: Energy2
Num peaks: 14
27.02292652 2.780237278
39.02292652 4.004035714
42.03382555 8.167485932
49.00727645 4.824535858
51.02292652 11.11177315
63.02292652 8.94707925
65.03857658 7.27469664
67.05422664 3.338257547
79.05422664 3.458044605
90.03382555 3.063631452
92.04947561 3.151220707
94.06512568 8.569095712
104.0494756 4.974205498
120.0807757 7.925119751

Name: +ve in-silico MS/MS by CFM-ID for JUFPKJMSAUDBBT-UHFFFAOYSA-N
ID: JUFPKJMSAUDBBT-UHFFFAOYSA-N
Comment: Energy0
Num peaks: 7
40.01817548 5.703937323
68.0130901 14.02798019
75.05528926 21.84499563
85.0396392 8.331052629
111.0189038 4.162179772
125.0345538 7.541980018
142.0611029 20.62035839

Name: +ve in-silico MS/MS by CFM-ID for JUFPKJMSAUDBBT-UHFFFAOYSA-N
ID: JUFPKJMSAUDBBT-UHFFFAOYSA-N
Comment: Energy1
Num peaks: 10
32.04947561 4.991869391
40.01817548 16.12819442
42.03382555 7.397933101
44.0130901 2.619523595
58.02874017 11.55452822
68.0130901 10.99440741
70.02874017 3.60637592
75.05528926 17.66197761
85.0396392 3.223191579
125.0345538 3.495699298

Name: +ve in-silico MS/MS by CFM-ID for JUFPKJMSAUDBBT-UHFFFAOYSA-N
ID: JUFPKJMSAUDBBT-UHFFFAOYSA-N
Comment: Energy2
Num peaks: 11
26.00252542 2.790998361
40.01817548 25.83684035
42.03382555 4.745772155
44.0130901 2.677962022
50.00252542 3.385836752
57.04472458 3.379998946
58.02874017 13.9946615
65.99744004 4.202830738
67.02907452 2.258849115
68.0130901 12.20372232
75.05528926 6.529872133

Name: +ve in-silico MS/MS by CFM-ID for ZQKFNJGXXABYAC-UHFFFAOYSA-N
ID: ZQKFNJGXXABYAC-UHFFFAOYSA-N
Comment: Energy0
Num peaks: 6
44.0130901 0.6201498355
97.0396392 1.315703368
116.0454529 1.343711278
124.0505382 5.755747444
125.0345538 26.66810862
142.0611029 59.63578432

Name: +ve in-silico MS/MS by CFM-ID for ZQKFNJGXXABYAC-UHFFFAOYSA-N
ID: ZQKFNJGXXABYAC-UHFFFAOYSA-N
Comment: Energy1
Num peaks: 10
44.0130901 2.312814847
56.0130901 3.623743038
58.02874017 2.29107132
84.00800472 2.333859503
97.0396392 12.59749685
99.05528926 10.84294525
101.0345538 2.094318419
124.0505382 4.776144334
125.0345538 28.20503106
142.0611029 12.68680997

Name: +ve in-silico MS/MS by CFM-ID for ZQKFNJGXXABYAC-UHFFFAOYSA-N
ID: ZQKFNJGXXABYAC-UHFFFAOYSA-N
Comment: Energy2
Num peaks: 16
27.02292652 2.535696658
40.01817548 34.94998239
44.0130901 2.428274079
54.03382555 4.229759504
56.0130901 5.407472266
57.04472458 4.627402757
58.02874017 2.987437746
71.02398914 2.631412211
73.0396392 2.911112643
81.04472458 1.966599621
82.02874017 2.56936582
83.02398914 3.901942301
84.00800472 3.351582498
98.03488817 2.056910904
99.05528926 2.233413285
101.0345538 2.775917336

Name: +ve in-silico MS/MS by CFM-ID for JRCOQFGZIQEJKA-UHFFFAOYSA-N
ID: JRCOQFGZIQEJKA-UHFFFAOYSA-N
Comment: Energy0
Num peaks: 6
82.02874017 1.121255385
117.0698767 0.7849230018
132.0807757 1.780944192
133.0647913 1.157492578
143.0491413 4.680551519
160.0756904 84.37369461

Name: +ve in-silico MS/MS by CFM-ID for JRCOQFGZIQEJKA-UHFFFAOYSA-N
ID: JRCOQFGZIQEJKA-UHFFFAOYSA-N
Comment: Energy1
Num peaks: 7
82.02874017 2.492980692
103.0542266 2.744594255
105.0698767 4.519698677
117.0698767 2.175339481
128.0494756 2.947932637
132.0807757 31.1434771
160.0756904 35.23783895

Name: +ve in-silico MS/MS by CFM-ID for JRCOQFGZIQEJKA-UHFFFAOYSA-N
ID: JRCOQFGZIQEJKA-UHFFFAOYSA-N
Comment: Energy2
Num peaks: 18
39.02292652 1.16611946
49.00727645 6.346278356
51.02292652 2.779873298
53.03857658 1.570939016
63.02292652 1.749218969
75.02292652 4.879325148
77.03857658 3.634218665
79.05422664 6.357819105
89.03857658 3.638823053
91.05422664 2.008242172
101.0385766 11.72529373
103.0542266 12.75850543
105.0698767 12.20149995
116.0494756 1.584332727
117.0698767 2.7065277
130.0651257 1.964524392
132.0807757 2.747125897
144.0443902 1.234279839

Name: +ve in-silico MS/MS by CFM-ID for ULEIQLOXYAULFE-UHFFFAOYSA-N
ID: ULEIQLOXYAULFE-UHFFFAOYSA-N
Comment: Energy0
Num peaks: 6
15.02292652 0.6191774959
68.04947561 0.2869681287
95.06037464 16.6373862
115.0502039 2.275033854
124.0505382 8.638244295
142.0611029 70.63704065

Name: +ve in-silico MS/MS by CFM-ID for ULEIQLOXYAULFE-UHFFFAOYSA-N
ID: ULEIQLOXYAULFE-UHFFFAOYSA-N
Comment: Energy1
Num peaks: 8
52.01817548 3.423294216
54.03382555 4.605831545
68.0130901 3.363752312
68.04947561 4.055061132
95.06037464 20.83591495
115.0502039 5.121403895
124.0505382 26.83347605
142.0611029 12.31196016

Name: +ve in-silico MS/MS by CFM-ID for ULEIQLOXYAULFE-UHFFFAOYSA-N
ID: ULEIQLOXYAULFE-UHFFFAOYSA-N
Comment: Energy2
Num peaks: 20
15.02292652 2.634558115
27.02292652 3.038800562
39.02292652 3.645052252
42.03382555 3.509196547
52.01817548 2.002838888
54.03382555 2.136651061
57.00833907 1.871529214
66.03382555 5.335248188
68.0130901 3.557138963
68.04947561 5.137546871
70.02874017 6.464536247
71.02398914 3.190599794
72.04439023 3.777597905
83.02398914 2.951287017
86.02365479 3.763808832
95.02398914 4.233083062
95.06037464 4.094747319
97.0396392 10.47703222
115.0502039 2.583002183
124.0505382 6.76710612

Name: +ve in-silico MS/MS by CFM-ID for WNWFNIVXSSVVOC-UHFFFAOYSA-N
ID: WNWFNIVXSSVVOC-UHFFFAOYSA-N
Comment: Energy0
Num peaks: 6
85.0396392 0.4696025505
110.0348882 1.47492939
112.0505382 0.5690194922
114.0661883 1.568742443
126.0298028 0.8283882679
142.0611029 92.99199859

Name: +ve in-silico MS/MS by CFM-ID for WNWFNIVXSSVVOC-UHFFFAOYSA-N
ID: WNWFNIVXSSVVOC-UHFFFAOYSA-N
Comment: Energy1
Num peaks: 10
42.03382555 12.23278296
56.0130901 4.707945484
57.04472458 19.51710955
58.02874017 6.567643242
71.02398914 3.01276009
83.02398914 6.832635771
85.0396392 11.22470076
87.05528926 6.762360635
99.05528926 4.703576826
142.0611029 5.233038716

Name: +ve in-silico MS/MS by CFM-ID for WNWFNIVXSSVVOC-UHFFFAOYSA-N
ID: WNWFNIVXSSVVOC-UHFFFAOYSA-N
Comment: Energy2
Num peaks: 11
26.00252542 2.479587648
42.03382555 3.332669627
44.0130901 3.988281889
53.01342445 2.323574818
55.02907452 23.88101441
56.0130901 2.45887547
57.04472458 24.8790612
58.02874017 5.042790134
69.04472458 3.835180376
83.02398914 2.683323763
85.0396392 5.906341379

Name: +ve in-silico MS/MS by CFM-ID for MVQXBXLDXSQURK-UHFFFAOYSA-N
ID: MVQXBXLDXSQURK-UHFFFAOYSA-N
Comment: Energy0
Num peaks: 6
30.03382555 3.405294391
44.04947561 6.366923229
46.06512568 2.433126282
93.99572579 2.070478412
108.0113759 23.65135263
125.0379249 51.88168827

Name: +ve in-silico MS/MS by CFM-ID for MVQXBXLDXSQURK-UHFFFAOYSA-N
ID: MVQXBXLDXSQURK-UHFFFAOYSA-N
Comment: Energy1
Num peaks: 7
30.03382555 5.710474017
44.04947561 7.059936531
78.98482676 4.562655328
93.99572579 9.658346348
96.01137585 21.28377506
108.0113759 20.42122599
125.0379249 14.94299821

Name: +ve in-silico MS/MS by CFM-ID for MVQXBXLDXSQURK-UHFFFAOYSA-N
ID: MVQXBXLDXSQURK-UHFFFAOYSA-N
Comment: Energy2
Num peaks: 8
27.02292652 7.063578276
29.03857658 16.91203594
30.03382555 6.019387387
40.01817548 5.528855884
42.03382555 4.879920759
44.04947561 17.52309078
46.06512568 13.81214481
108.0113759 9.004372761

Name: +ve in-silico MS/MS by CFM-ID for FKRNCAWYMWZNTC-UHFFFAOYSA-N
ID: FKRNCAWYMWZNTC-UHFFFAOYSA-N
Comment: Energy0
Num peaks: 6
29.03857658 2.13963834
99.05528926 1.87813099
110.0348882 0.9257828469
114.0661883 1.261953368
124.0505382 1.420526329
142.0611029 87.56774136

Name: +ve in-silico MS/MS by CFM-ID for FKRNCAWYMWZNTC-UHFFFAOYSA-N
ID: FKRNCAWYMWZNTC-UHFFFAOYSA-N
Comment: Energy1
Num peaks: 6
56.04947561 4.807845217
71.06037464 29.0717458
97.0396392 4.682172482
99.05528926 17.96199505
114.0661883 3.951772752
142.0611029 21.94087999

Name: +ve in-silico MS/MS by CFM-ID for FKRNCAWYMWZNTC-UHFFFAOYSA-N
ID: FKRNCAWYMWZNTC-UHFFFAOYSA-N
Comment: Energy2
Num peaks: 16
28.01817548 2.369622608
29.03857658 4.777336119
39.02292652 12.74291856
40.01817548 2.395038312
44.0130901 5.928018073
46.02874017 2.187829209
54.03382555 8.348993334
56.04947561 5.217033472
67.02907452 2.32129682
69.04472458 5.019469286
71.06037464 18.88942063
83.02398914 2.086979541
97.0396392 2.243324791
110.0348882 1.861087914
124.0505382 1.951865633
126.0298028 1.960047312

Name: +ve in-silico MS/MS by CFM-ID for HROUEPWZUPHWDY-UHFFFAOYSA-N
ID: HROUEPWZUPHWDY-UHFFFAOYSA-N
Comment: Energy0
Num peaks: 6
42.03382555 0.570151782
91.05422664 5.395008967
93.06987671 1.901501895
103.0542266 48.09965323
104.0494756 0.2224866296
120.0807757 41.62854212

Name: +ve in-silico MS/MS by CFM-ID for HROUEPWZUPHWDY-UHFFFAOYSA-N
ID: HROUEPWZUPHWDY-UHFFFAOYSA-N
Comment: Energy1
Num peaks: 6
42.03382555 1.27577633
87.02292652 0.887671183
91.05422664 5.282300614
93.06987671 2.495506597
103.0542266 70.76732094
120.0807757 12.68597437

Name: +ve in-silico MS/MS by CFM-ID for HROUEPWZUPHWDY-UHFFFAOYSA-N
ID: HROUEPWZUPHWDY-UHFFFAOYSA-N
Comment: Energy2
Num peaks: 10
49.00727645 4.858578219
51.02292652 3.48012827
63.02292652 3.267243509
65.03857658 6.321219431
75.02292652 5.491911246
77.03857658 4.679968241
79.05422664 3.085172672
91.05422664 28.11089674
93.06987671 5.466277496
103.0542266 15.85293999

Name: +ve in-silico MS/MS by CFM-ID for ATLPLEZDTSBZQG-UHFFFAOYSA-N
ID: ATLPLEZDTSBZQG-UHFFFAOYSA-N
Comment: Energy0
Num peaks: 6
19.01784114 2.848882313
41.03857658 1.868662591
43.05422664 2.755202586
45.06987671 3.121770345
109.0049071 2.776462101
125.0362072 84.12799958

Name: +ve in-silico MS/MS by CFM-ID for ATLPLEZDTSBZQG-UHFFFAOYSA-N
ID: ATLPLEZDTSBZQG-UHFFFAOYSA-N
Comment: Energy1
Num peaks: 7
41.03857658 8.297666444
43.05422664 14.16379851
45.06987671 7.687209682
80.97360697 9.080243365
82.98925704 7.613160436
107.0256425 13.65084504
125.0362072 27.06811461

Name: +ve in-silico MS/MS by CFM-ID for ATLPLEZDTSBZQG-UHFFFAOYSA-N
ID: ATLPLEZDTSBZQG-UHFFFAOYSA-N
Comment: Energy2
Num peaks: 9
19.01784114 10.88684617
27.02292652 5.489854068
29.03857658 6.16441689
41.03857658 9.262535953
43.05422664 17.72487494
45.06987671 9.223668044
80.97360697 5.170963018
109.0049071 12.49001417
125.0362072 4.795002246

Name: +ve in-silico MS/MS by CFM-ID for LWBCTCYKAUXFNI-UHFFFAOYSA-N
ID: LWBCTCYKAUXFNI-UHFFFAOYSA-N
Comment: Energy0
Num peaks: 6
104.0494756 5.589840579
106.0651257 2.309760621
115.0542266 0.749245467
133.0647913 3.954919344
134.0600403 1.88841486
160.0756904 83.67983212

Name: +ve in-silico MS/MS by CFM-ID for LWBCTCYKAUXFNI-UHFFFAOYSA-N
ID: LWBCTCYKAUXFNI-UHFFFAOYSA-N
Comment: Energy1
Num peaks: 6
82.02874017 7.321617282
91.05422664 19.75926752
115.0542266 12.05701348
117.0698767 3.927066838
133.0647913 6.698229706
160.0756904 34.96848613

Name: +ve in-silico MS/MS by CFM-ID for LWBCTCYKAUXFNI-UHFFFAOYSA-N
ID: LWBCTCYKAUXFNI-UHFFFAOYSA-N
Comment: Energy2
Num peaks: 15
39.02292652 2.340628733
49.00727645 2.473663068
51.02292652 2.718174331
63.02292652 2.156757759
65.03857658 2.309098034
76.01817548 2.299917622
78.03382555 3.080689453
79.05422664 1.602121729
88.01817548 1.547342317
91.05422664 6.285440209
104.0494756 25.77817325
106.0651257 7.73048678
115.0542266 14.37586914
117.0334912 1.846591255
133.0647913 3.746489605

Name: +ve in-silico MS/MS by CFM-ID for YSCLQXFVKXKSMU-UHFFFAOYSA-N
ID: YSCLQXFVKXKSMU-UHFFFAOYSA-N
Comment: Energy0
Num peaks: 6
119.0491413 0.3437231466
132.0807757 0.4500011234
133.0647913 2.051150817
142.0651257 2.101899544
143.0491413 1.809445126
160.0756904 91.39413089

Name: +ve in-silico MS/MS by CFM-ID for YSCLQXFVKXKSMU-UHFFFAOYSA-N
ID: YSCLQXFVKXKSMU-UHFFFAOYSA-N
Comment: Energy1
Num peaks: 6
132.0807757 3.400244747
133.0647913 3.935449527
134.0600403 2.363408481
142.0651257 3.769572705
143.0491413 4.945483188
160.0756904 71.32672645

Name: +ve in-silico MS/MS by CFM-ID for YSCLQXFVKXKSMU-UHFFFAOYSA-N
ID: YSCLQXFVKXKSMU-UHFFFAOYSA-N
Comment: Energy2
Num peaks: 21
75.02292652 2.003541971
77.03857658 3.212762585
79.05422664 1.625902392
91.05422664 1.715405252
92.04947561 2.311777017
101.0385766 1.853533659
104.0494756 7.445951768
105.0698767 3.774360215
106.0651257 1.928494447
115.0542266 2.158035555
116.0494756 8.01680067
117.0334912 2.906806451
118.0651257 1.950783145
128.0494756 4.108598863
130.0651257 4.429507488
132.0807757 6.219407045
133.0647913 3.974055691
142.0651257 13.35824143
143.0491413 3.162872074
144.0443902 1.817475125
160.0756904 3.283797482

Name: +ve in-silico MS/MS by CFM-ID for RHWZMPUGKUQVIH-UHFFFAOYSA-N
ID: RHWZMPUGKUQVIH-UHFFFAOYSA-N
Comment: Energy0
Num peaks: 6
57.0334912 1.556073735
130.0287402 3.257168658
132.0443902 1.292190875
142.0651257 9.326574971
143.0491413 22.13761496
160.0756904 55.27507098

Name: +ve in-silico MS/MS by CFM-ID for RHWZMPUGKUQVIH-UHFFFAOYSA-N
ID: RHWZMPUGKUQVIH-UHFFFAOYSA-N
Comment: Energy1
Num peaks: 8
57.0334912 4.804850483
104.0494756 2.573062447
117.0334912 2.602491637
129.0334912 7.262855847
130.0287402 4.786312954
142.0651257 6.621887614
143.0491413 36.00377625
160.0756904 17.39841039

Name: +ve in-silico MS/MS by CFM-ID for RHWZMPUGKUQVIH-UHFFFAOYSA-N
ID: RHWZMPUGKUQVIH-UHFFFAOYSA-N
Comment: Energy2
Num peaks: 27
29.03857658 2.158535217
39.02292652 5.672570718
41.00219107 1.422020881
49.00727645 6.516254063
50.00252542 1.887685787
51.02292652 6.263222985
53.00219107 4.192326727
53.03857658 2.418332355
55.01784114 3.646689014
57.0334912 3.696725515
63.02292652 1.306709488
74.00252542 2.053720578
76.01817548 3.183747056
79.05422664 1.119629719
88.01817548 1.924577165
90.03382555 1.614685645
91.05422664 4.564058298
104.0494756 4.141808178
116.0494756 2.168964105
117.0334912 2.430210573
126.0338255 3.283490426
130.0287402 3.220104095
132.0443902 1.289924249
134.0600403 1.166962415
142.0651257 4.808808911
143.0491413 2.738331265
144.0443902 1.954422244

Name: +ve in-silico MS/MS by CFM-ID for LYYLXTYQVOYZHN-UHFFFAOYSA-N
ID: LYYLXTYQVOYZHN-UHFFFAOYSA-N
Comment: Energy0
Num peaks: 6
15.02292652 0.5643615102
91.05422664 19.60392241
93.06987671 2.981876442
94.06512568 0.3606684017
104.0494756 1.480796271
120.0807757 73.69809563

Name: +ve in-silico MS/MS by CFM-ID for LYYLXTYQVOYZHN-UHFFFAOYSA-N
ID: LYYLXTYQVOYZHN-UHFFFAOYSA-N
Comment: Energy1
Num peaks: 6
91.05422664 21.66508023
92.04947561 1.120915167
93.06987671 2.000485634
94.06512568 2.639904904
104.0494756 1.662876914
120.0807757 65.23633559

Name: +ve in-silico MS/MS by CFM-ID for LYYLXTYQVOYZHN-UHFFFAOYSA-N
ID: LYYLXTYQVOYZHN-UHFFFAOYSA-N
Comment: Energy2
Num peaks: 9
49.00727645 3.990167144
51.02292652 5.587011471
63.02292652 5.202284125
65.03857658 8.204671879
75.02292652 12.38075762
77.03857658 3.171203524
91.05422664 33.17141254
93.06987671 3.10418692
104.0494756 6.83593336

Name: +ve in-silico MS/MS by CFM-ID for SCMJGSIWCBKIGL-UHFFFAOYSA-N
ID: SCMJGSIWCBKIGL-UHFFFAOYSA-N
Comment: Energy0
Num peaks: 6
70.02874017 1.889037824
81.00833907 1.074081327
83.02398914 3.105473878
98.02365479 4.618159313
107.0239891 2.670308132
125.0345538 81.07456791

Name: +ve in-silico MS/MS by CFM-ID for SCMJGSIWCBKIGL-UHFFFAOYSA-N
ID: SCMJGSIWCBKIGL-UHFFFAOYSA-N
Comment: Energy1
Num peaks: 7
70.02874017 11.54688844
80.99710569 3.274102442
82.02874017 2.11185892
97.0396392 5.545879355
98.02365479 12.69638538
107.0239891 5.304540772
125.0345538 41.31676182

Name: +ve in-silico MS/MS by CFM-ID for SCMJGSIWCBKIGL-UHFFFAOYSA-N
ID: SCMJGSIWCBKIGL-UHFFFAOYSA-N
Comment: Energy2
Num peaks: 8
26.00252542 5.472779958
40.01817548 2.250283119
41.00219107 2.667298042
43.02907452 3.333796893
53.00219107 2.845426477
53.01342445 6.075002242
69.00833907 52.26478369
70.02874017 5.204694302

Name: +ve in-silico MS/MS by CFM-ID for RIRBAVAYPRSMRH-UHFFFAOYSA-N
ID: RIRBAVAYPRSMRH-UHFFFAOYSA-N
Comment: Energy0
Num peaks: 6
58.02874017 0.6993131886
85.0396392 1.376696281
110.0348882 2.891003671
114.0661883 0.7698850231
115.0502039 7.923084353
142.0611029 84.17919553

Name: +ve in-silico MS/MS by CFM-ID for RIRBAVAYPRSMRH-UHFFFAOYSA-N
ID: RIRBAVAYPRSMRH-UHFFFAOYSA-N
Comment: Energy1
Num peaks: 7
53.01342445 4.059221959
83.02398914 4.038855687
85.0396392 10.00189383
87.05528926 3.262954321
110.0348882 19.63959368
115.0502039 5.98200013
142.0611029 35.62312221

Name: +ve in-silico MS/MS by CFM-ID for RIRBAVAYPRSMRH-UHFFFAOYSA-N
ID: RIRBAVAYPRSMRH-UHFFFAOYSA-N
Comment: Energy2
Num peaks: 11
26.00252542 5.030045885
28.01817548 2.540049809
53.01342445 6.58314966
56.0130901 3.176600205
58.02874017 22.6671824
60.04439023 5.680494495
83.02398914 6.465250154
85.0396392 12.63010733
87.05528926 4.628067801
110.0348882 3.53943183
115.0502039 7.907905807

Name: +ve in-silico MS/MS by CFM-ID for BGFITLYGYMOMMT-UHFFFAOYSA-N
ID: BGFITLYGYMOMMT-UHFFFAOYSA-N
Comment: Energy0
Num peaks: 6
70.02874017 0.3910317547
97.0396392 0.6544982223
99.05528926 1.682000318
124.0505382 1.985630396
126.0298028 0.7679759112
142.0611029 92.20853636

Name: +ve in-silico MS/MS by CFM-ID for BGFITLYGYMOMMT-UHFFFAOYSA-N
ID: BGFITLYGYMOMMT-UHFFFAOYSA-N
Comment: Energy1
Num peaks: 11
30.03382555 3.045565901
42.03382555 1.70325609
55.02907452 5.43698054
57.04472458 1.647398078
83.02398914 1.928071304
86.03488817 3.133423045
88.05053823 2.928146451
99.05528926 1.616821361
110.0348882 3.873737057
114.0661883 25.88199645
142.0611029 29.98897296

Name: +ve in-silico MS/MS by CFM-ID for BGFITLYGYMOMMT-UHFFFAOYSA-N
ID: BGFITLYGYMOMMT-UHFFFAOYSA-N
Comment: Energy2
Num peaks: 23
15.02292652 2.757193195
25.00727645 1.651248435
27.02292652 3.183198421
29.01342445 1.488687868
29.03857658 5.465334561
40.01817548 2.35784159
41.03857658 1.897562074
42.03382555 5.596943832
55.02907452 5.171213278
56.0130901 2.315597395
57.00833907 1.635741999
57.04472458 9.412031413
58.02874017 4.110992906
69.04472458 1.622480108
70.02874017 2.370465777
73.0396392 3.267638026
83.02398914 4.066310251
86.0600403 1.201593027
96.04439023 1.460687352
98.02365479 1.494882406
124.0505382 9.477260026
126.0298028 4.314328787
142.0611029 4.569296651

Name: +ve in-silico MS/MS by CFM-ID for NDYMFSJJUOHLFJ-UHFFFAOYSA-N
ID: NDYMFSJJUOHLFJ-UHFFFAOYSA-N
Comment: Energy0
Num peaks: 6
15.02292652 0.932307156
43.01784114 2.434155447
65.01342445 19.97248015
83.02398914 23.01412718
107.0239891 2.061567518
125.0345538 49.03163359

Name: +ve in-silico MS/MS by CFM-ID for NDYMFSJJUOHLFJ-UHFFFAOYSA-N
ID: NDYMFSJJUOHLFJ-UHFFFAOYSA-N
Comment: Energy1
Num peaks: 6
26.00252542 2.400974436
43.01784114 2.571447752
65.01342445 55.17114031
83.02398914 23.49957671
107.0239891 1.31871325
125.0345538 12.04465108

Name: +ve in-silico MS/MS by CFM-ID for NDYMFSJJUOHLFJ-UHFFFAOYSA-N
ID: NDYMFSJJUOHLFJ-UHFFFAOYSA-N
Comment: Energy2
Num peaks: 6
15.02292652 1.913301022
25.00727645 2.223421495
43.01784114 3.974349513
65.01342445 71.79796962
81.00833907 3.287004452
83.02398914 7.493675785

Name: +ve in-silico MS/MS by CFM-ID for MULZWPFQTUDZPD-UHFFFAOYSA-N
ID: MULZWPFQTUDZPD-UHFFFAOYSA-N
Comment: Energy0
Num peaks: 6
57.0334912 0.1452109958
82.02874017 0.4606760718
134.0600403 0.1684175745
142.0651257 0.3284276905
144.0443902 0.8890625959
160.0756904 97.10752562

Name: +ve in-silico MS/MS by CFM-ID for MULZWPFQTUDZPD-UHFFFAOYSA-N
ID: MULZWPFQTUDZPD-UHFFFAOYSA-N
Comment: Energy1
Num peaks: 6
39.02292652 21.30130235
107.0491413 2.412005599
131.0491413 4.03396298
133.0647913 4.379491699
134.0600403 1.204253021
160.0756904 56.92901247

Name: +ve in-silico MS/MS by CFM-ID for MULZWPFQTUDZPD-UHFFFAOYSA-N
ID: MULZWPFQTUDZPD-UHFFFAOYSA-N
Comment: Energy2
Num peaks: 12
39.02292652 17.90770853
49.00727645 5.582698796
51.02292652 6.336614169
53.03857658 2.276078651
56.0130901 4.241492971
63.02292652 6.793907845
65.03857658 8.035628377
75.02292652 2.947622534
82.02874017 3.152355574
91.05422664 18.65401295
105.0334912 2.903631735
144.0443902 2.408468166

Name: +ve in-silico MS/MS by CFM-ID for PXBSHTWLLVDXIH-UHFFFAOYSA-N
ID: PXBSHTWLLVDXIH-UHFFFAOYSA-N
Comment: Energy0
Num peaks: 6
15.02292652 0.6152404897
82.02874017 1.113682126
101.0385766 0.4035220884
119.0491413 0.432950152
143.0491413 0.6737844636
160.0756904 94.63964924

Name: +ve in-silico MS/MS by CFM-ID for PXBSHTWLLVDXIH-UHFFFAOYSA-N
ID: PXBSHTWLLVDXIH-UHFFFAOYSA-N
Comment: Energy1
Num peaks: 6
101.0385766 13.7850157
118.0651257 2.778670008
131.0491413 3.771333263
133.0647913 4.090449029
134.0600403 4.969043736
160.0756904 51.86898313

Name: +ve in-silico MS/MS by CFM-ID for PXBSHTWLLVDXIH-UHFFFAOYSA-N
ID: PXBSHTWLLVDXIH-UHFFFAOYSA-N
Comment: Energy2
Num peaks: 17
39.02292652 1.551991974
40.01817548 2.091606743
49.00727645 7.518080169
51.02292652 3.636116809
63.02292652 2.588802019
64.01817548 1.822501827
65.03857658 1.81355416
73.00727645 1.534912206
75.02292652 4.726848477
82.02874017 8.585890361
91.05422664 2.36416772
101.0385766 32.75177133
105.0334912 1.49496559
116.0494756 3.338286753
119.0491413 2.119115363
144.0443902 1.174777345
160.0756904 1.218026138

Name: +ve in-silico MS/MS by CFM-ID for WAMPZZSZWZCGGS-UHFFFAOYSA-N
ID: WAMPZZSZWZCGGS-UHFFFAOYSA-N
Comment: Energy0
Num peaks: 6
43.01784114 3.588872992
101.0345538 5.44578024
118.0611029 18.62074956
142.0611029 1.94469827
143.0451185 17.70614482
160.0716676 44.85596076

Name: +ve in-silico MS/MS by CFM-ID for WAMPZZSZWZCGGS-UHFFFAOYSA-N
ID: WAMPZZSZWZCGGS-UHFFFAOYSA-N
Comment: Energy1
Num peaks: 11
43.01784114 2.954036318
73.0396392 10.01660134
84.00800472 4.243716763
98.02365479 3.442706444
101.0345538 14.00375779
115.0502039 4.819636077
117.0658539 4.339237256
118.0611029 11.80213052
142.0611029 2.721192353
143.0451185 12.59814438
160.0716676 9.76003802

Name: +ve in-silico MS/MS by CFM-ID for WAMPZZSZWZCGGS-UHFFFAOYSA-N
ID: WAMPZZSZWZCGGS-UHFFFAOYSA-N
Comment: Energy2
Num peaks: 11
15.02292652 3.974312761
25.00727645 5.415035062
41.00219107 3.974002889
43.01784114 11.25584142
58.02874017 5.01605411
71.02398914 6.317239091
73.0396392 4.339413252
83.02398914 5.332616081
84.00800472 5.136313696
101.0345538 26.73843919
118.0611029 5.189046764

Name: +ve in-silico MS/MS by CFM-ID for LQNJTAUZHVRIQS-UHFFFAOYSA-N
ID: LQNJTAUZHVRIQS-UHFFFAOYSA-N
Comment: Energy0
Num peaks: 6
99.05528926 1.722267768
110.0348882 1.458319004
114.0298028 12.85431574
114.0661883 1.832154445
124.0505382 2.438376541
142.0611029 72.16555012

Name: +ve in-silico MS/MS by CFM-ID for LQNJTAUZHVRIQS-UHFFFAOYSA-N
ID: LQNJTAUZHVRIQS-UHFFFAOYSA-N
Comment: Energy1
Num peaks: 13
28.01817548 1.663559395
43.02907452 2.338897139
44.0130901 2.105130827
44.04947561 7.991682099
56.04947561 27.24739951
69.00833907 2.200706524
71.02398914 5.3387233
71.06037464 12.09584237
72.04439023 2.417632189
87.05528926 1.978317392
99.05528926 4.682189652
114.0298028 6.732521495
142.0611029 3.451700736

Name: +ve in-silico MS/MS by CFM-ID for LQNJTAUZHVRIQS-UHFFFAOYSA-N
ID: LQNJTAUZHVRIQS-UHFFFAOYSA-N
Comment: Energy2
Num peaks: 15
28.01817548 2.662997458
43.02907452 1.532289508
44.0130901 16.63500124
44.04947561 5.271199944
46.02874017 6.859851501
56.0130901 1.414406839
69.00833907 7.238198519
69.04472458 2.722699612
71.02398914 5.458250276
71.06037464 6.739333771
83.02398914 1.223586048
86.03488817 3.636589814
97.00325369 5.976366397
98.03488817 4.009566742
114.0298028 8.880224596

Name: +ve in-silico MS/MS by CFM-ID for QSQMLMUBVHLHFM-UHFFFAOYSA-N
ID: QSQMLMUBVHLHFM-UHFFFAOYSA-N
Comment: Energy0
Num peaks: 6
54.03382555 2.830103637
80.0130901 0.8587958183
82.02874017 5.900404207
105.0334912 0.6055966728
142.0651257 11.60856206
160.0756904 74.28275495

Name: +ve in-silico MS/MS by CFM-ID for QSQMLMUBVHLHFM-UHFFFAOYSA-N
ID: QSQMLMUBVHLHFM-UHFFFAOYSA-N
Comment: Energy1
Num peaks: 10
26.00252542 3.740121929
39.02292652 2.687194074
54.03382555 12.18359557
82.02874017 13.36148271
105.0334912 7.853759245
129.0334912 9.98838014
131.0491413 2.611947151
133.0647913 6.047396163
142.0651257 6.136233224
160.0756904 15.88306161

Name: +ve in-silico MS/MS by CFM-ID for QSQMLMUBVHLHFM-UHFFFAOYSA-N
ID: QSQMLMUBVHLHFM-UHFFFAOYSA-N
Comment: Energy2
Num peaks: 13
26.00252542 5.231993845
39.02292652 3.411573332
49.00727645 3.510998456
50.00252542 7.960645568
51.02292652 2.901990975
52.01817548 7.629596396
54.03382555 25.84520527
63.02292652 2.854147783
65.99744004 1.812727519
79.05422664 2.239365549
80.0130901 4.553582669
82.02874017 9.165108858
142.0651257 4.184776419

Name: +ve in-silico MS/MS by CFM-ID for KFGCMPFWBITUSK-UHFFFAOYSA-N
ID: KFGCMPFWBITUSK-UHFFFAOYSA-N
Comment: Energy0
Num peaks: 6
80.0130901 3.29414323
97.0396392 8.057909597
107.0239891 6.080899287
108.0080047 5.476874888
125.0345538 48.38883483
142.0611029 20.84983601

Name: +ve in-silico MS/MS by CFM-ID for KFGCMPFWBITUSK-UHFFFAOYSA-N
ID: KFGCMPFWBITUSK-UHFFFAOYSA-N
Comment: Energy1
Num peaks: 11
52.01817548 4.571446197
65.99744004 3.788408139
80.0130901 10.24669712
82.02874017 8.128966134
83.02398914 5.170471686
97.0396392 7.91361425
98.02365479 2.831110909
99.05528926 3.754497147
107.0239891 5.809033321
108.0080047 11.40506867
125.0345538 17.42379882

Name: +ve in-silico MS/MS by CFM-ID for KFGCMPFWBITUSK-UHFFFAOYSA-N
ID: KFGCMPFWBITUSK-UHFFFAOYSA-N
Comment: Energy2
Num peaks: 11
26.00252542 2.207208656
40.01817548 2.709971133
50.00252542 2.502907504
52.01817548 21.40927462
54.03382555 7.872086046
80.0130901 14.29623486
81.04472458 3.664182778
82.02874017 5.867843477
97.0396392 12.74803104
107.0239891 2.956972387
125.0345538 4.205539047

Name: +ve in-silico MS/MS by CFM-ID for DHZYWCBUDKTLGD-UHFFFAOYSA-N
ID: DHZYWCBUDKTLGD-UHFFFAOYSA-N
Comment: Energy0
Num peaks: 6
96.0192381 10.48671165
100.0393049 1.879605632
114.0298028 6.218929504
124.0505382 2.150490797
125.0345538 2.887705881
142.0611029 65.21793725

Name: +ve in-silico MS/MS by CFM-ID for DHZYWCBUDKTLGD-UHFFFAOYSA-N
ID: DHZYWCBUDKTLGD-UHFFFAOYSA-N
Comment: Energy1
Num peaks: 8
47.04914126 18.48316666
96.0192381 9.546065637
100.0393049 2.763257838
112.0393049 5.003005871
114.0298028 6.544194457
115.0502039 8.621144842
125.0345538 2.372838607
142.0611029 27.61432359

Name: +ve in-silico MS/MS by CFM-ID for DHZYWCBUDKTLGD-UHFFFAOYSA-N
ID: DHZYWCBUDKTLGD-UHFFFAOYSA-N
Comment: Energy2
Num peaks: 23
15.02292652 1.122855229
18.03382555 1.248874265
26.00252542 10.37202999
28.01817548 3.280943091
29.01342445 1.080163291
29.03857658 2.248203253
30.03382555 0.8863838313
41.00219107 1.726941026
42.03382555 1.391428752
43.02907452 20.83150705
45.04472458 7.236709828
47.04914126 1.219193423
47.06037464 6.112894868
53.01342445 1.905720271
53.99744004 1.28117237
68.0130901 2.631007599
80.02432348 2.908310709
82.03997355 1.115736586
83.02398914 1.212379764
85.02840582 0.9435340272
96.0192381 7.897179158
97.0396392 0.9913456282
98.03488817 1.043631738

Name: +ve in-silico MS/MS by CFM-ID for PFPICNVHIUNUEG-UHFFFAOYSA-N
ID: PFPICNVHIUNUEG-UHFFFAOYSA-N
Comment: Energy0
Num peaks: 6
15.02292652 0.7781509876
99.05528926 1.867360143
113.0345538 1.018484659
114.0661883 0.9991089302
124.0505382 4.114563815
142.0611029 86.0395435

Name: +ve in-silico MS/MS by CFM-ID for PFPICNVHIUNUEG-UHFFFAOYSA-N
ID: PFPICNVHIUNUEG-UHFFFAOYSA-N
Comment: Energy1
Num peaks: 9
58.02874017 4.350448441
71.06037464 3.394523685
82.02874017 5.677522325
97.0396392 3.315126432
99.05528926 16.0902855
113.0345538 1.900337254
114.0661883 3.134398229
124.0505382 5.701760375
142.0611029 37.82062489

Name: +ve in-silico MS/MS by CFM-ID for PFPICNVHIUNUEG-UHFFFAOYSA-N
ID: PFPICNVHIUNUEG-UHFFFAOYSA-N
Comment: Energy2
Num peaks: 21
15.02292652 4.692901884
40.01817548 3.705658217
42.03382555 7.454984844
43.02907452 1.721603561
44.0130901 2.50512048
54.03382555 6.60026387
55.02907452 6.362533718
56.04947561 1.272396017
57.04472458 4.186999782
69.04472458 6.579542511
70.02874017 1.304073602
71.06037464 16.07472702
82.03997355 1.495523722
83.02398914 1.346716466
97.0396392 3.409346906
98.03488817 1.283674143
100.0505382 1.283338505
106.0399735 1.677200667
113.0345538 1.120984839
124.0505382 5.649136624
142.0611029 1.265225945

Name: +ve in-silico MS/MS by CFM-ID for MGQLJQLLGKLYDV-UHFFFAOYSA-N
ID: MGQLJQLLGKLYDV-UHFFFAOYSA-N
Comment: Energy0
Num peaks: 6
15.02292652 2.890258676
71.06037464 19.25704537
99.05528926 3.960603514
114.0661883 3.041494405
126.0298028 2.178891551
142.0611029 53.55855769

Name: +ve in-silico MS/MS by CFM-ID for MGQLJQLLGKLYDV-UHFFFAOYSA-N
ID: MGQLJQLLGKLYDV-UHFFFAOYSA-N
Comment: Energy1
Num peaks: 10
40.01817548 10.55419271
42.03382555 2.638066561
54.03382555 1.610748782
69.04472458 2.404938889
71.06037464 26.61496053
97.0396392 3.023484912
99.05528926 6.873016577
113.0345538 2.939287483
114.0661883 6.496116703
142.0611029 16.94203576

Name: +ve in-silico MS/MS by CFM-ID for MGQLJQLLGKLYDV-UHFFFAOYSA-N
ID: MGQLJQLLGKLYDV-UHFFFAOYSA-N
Comment: Energy2
Num peaks: 11
15.02292652 7.613116744
26.00252542 10.02632688
28.01817548 10.46554644
40.01817548 14.89380757
42.03382555 9.880808576
44.0130901 1.387680046
44.04947561 4.941672475
54.03382555 3.872358396
55.02907452 7.239272474
69.04472458 3.743192706
71.06037464 6.977254932

Name: +ve in-silico MS/MS by CFM-ID for AHIZQZRPTXZICV-UHFFFAOYSA-N
ID: AHIZQZRPTXZICV-UHFFFAOYSA-N
Comment: Energy0
Num peaks: 6
91.05422664 3.479587649
119.0491413 3.492100598
133.0647913 1.240595873
142.0651257 11.46514157
143.0491413 4.268735823
160.0756904 73.20352429

Name: +ve in-silico MS/MS by CFM-ID for AHIZQZRPTXZICV-UHFFFAOYSA-N
ID: AHIZQZRPTXZICV-UHFFFAOYSA-N
Comment: Energy1
Num peaks: 6
91.05422664 8.607911112
119.0491413 6.044099777
133.0647913 13.86875646
142.0651257 9.815485824
143.0491413 9.659115411
160.0756904 32.24154803

Name: +ve in-silico MS/MS by CFM-ID for AHIZQZRPTXZICV-UHFFFAOYSA-N
ID: AHIZQZRPTXZICV-UHFFFAOYSA-N
Comment: Energy2
Num peaks: 20
40.01817548 1.549060622
49.00727645 1.580703314
53.00219107 2.524892773
55.01784114 1.547642405
63.02292652 2.132289673
65.03857658 4.899673234
75.02292652 3.193922314
77.03857658 3.041721696
79.05422664 1.644386324
91.05422664 24.44162117
93.06987671 1.85531525
104.0494756 1.703517539
106.0651257 2.030692951
115.0542266 7.142948104
116.0494756 1.938658248
118.0651257 2.21426676
119.0491413 4.752505202
130.0651257 1.995498682
132.0807757 2.203981335
142.0651257 8.443106002

Name: +ve in-silico MS/MS by CFM-ID for NEFWHNGRRGVCEW-UHFFFAOYSA-N
ID: NEFWHNGRRGVCEW-UHFFFAOYSA-N
Comment: Energy0
Num peaks: 6
39.02292652 1.47172963
41.03857658 11.92975996
104.0494756 0.6123237433
120.0443902 6.551190852
133.0647913 0.8084055043
160.0756904 73.70119211

Name: +ve in-silico MS/MS by CFM-ID for NEFWHNGRRGVCEW-UHFFFAOYSA-N
ID: NEFWHNGRRGVCEW-UHFFFAOYSA-N
Comment: Energy1
Num peaks: 6
39.02292652 5.325855824
41.03857658 45.39905629
120.0443902 12.55160791
131.0491413 1.697811759
133.0647913 3.277086269
160.0756904 21.10182367

Name: +ve in-silico MS/MS by CFM-ID for NEFWHNGRRGVCEW-UHFFFAOYSA-N
ID: NEFWHNGRRGVCEW-UHFFFAOYSA-N
Comment: Energy2
Num peaks: 14
25.00727645 2.111829942
39.02292652 7.749033759
41.03857658 34.05967414
50.00252542 1.435969844
63.02292652 2.520921264
75.02292652 4.303872082
76.01817548 3.30925728
78.03382555 2.102298713
88.01817548 3.375570996
90.03382555 4.556498283
92.04947561 5.550138797
104.0494756 3.190664564
106.0651257 1.52827547
120.0443902 5.122965333

Name: +ve in-silico MS/MS by CFM-ID for ADLUGNJUDCDWIK-UHFFFAOYSA-N
ID: ADLUGNJUDCDWIK-UHFFFAOYSA-N
Comment: Energy0
Num peaks: 6
71.04914126 0.7732910871
89.05970595 1.851243978
93.01016891 1.855869009
95.02581898 1.122979204
107.025819 21.34466246
125.0363837 70.02874579

Name: +ve in-silico MS/MS by CFM-ID for ADLUGNJUDCDWIK-UHFFFAOYSA-N
ID: ADLUGNJUDCDWIK-UHFFFAOYSA-N
Comment: Energy1
Num peaks: 6
34.9683041 3.321302465
71.04914126 10.28384974
89.05970595 6.140587621
95.02581898 1.490632191
107.025819 27.40152434
125.0363837 45.06472132

Name: +ve in-silico MS/MS by CFM-ID for ADLUGNJUDCDWIK-UHFFFAOYSA-N
ID: ADLUGNJUDCDWIK-UHFFFAOYSA-N
Comment: Energy2
Num peaks: 8
57.0334912 2.741255553
71.04914126 17.75571565
74.99960423 16.36484488
77.01525429 9.314060719
89.05970595 2.942446948
90.99451885 14.0469838
93.01016891 2.118301112
107.025819 15.89881323

Name: +ve in-silico MS/MS by CFM-ID for JJVPKMPCRAHIAF-UHFFFAOYSA-N
ID: JJVPKMPCRAHIAF-UHFFFAOYSA-N
Comment: Energy0
Num peaks: 6
71.06037464 4.539038534
99.05528926 2.367137677
114.0661883 3.732922381
124.0505382 2.326555101
125.0345538 4.124116994
142.0611029 73.72869798

Name: +ve in-silico MS/MS by CFM-ID for JJVPKMPCRAHIAF-UHFFFAOYSA-N
ID: JJVPKMPCRAHIAF-UHFFFAOYSA-N
Comment: Energy1
Num peaks: 9
40.01817548 9.92257041
42.03382555 8.198036721
44.04947561 7.142438535
69.04472458 3.216052517
71.06037464 27.79342949
85.0396392 4.543434878
114.0661883 5.149311748
125.0345538 3.975045191
142.0611029 11.42918084

Name: +ve in-silico MS/MS by CFM-ID for JJVPKMPCRAHIAF-UHFFFAOYSA-N
ID: JJVPKMPCRAHIAF-UHFFFAOYSA-N
Comment: Energy2
Num peaks: 14
15.02292652 2.329163737
26.00252542 1.575287095
30.03382555 1.513749835
40.01817548 13.18151871
42.03382555 26.10628467
44.0130901 2.689657327
44.04947561 13.3655317
46.06512568 1.771882893
54.03382555 3.025148784
55.02907452 2.169401994
69.04472458 4.342881166
70.02874017 1.462325911
71.06037464 5.293716247
124.0505382 1.422014376

Name: +ve in-silico MS/MS by CFM-ID for IBNGPIOSWCMJGG-UHFFFAOYSA-N
ID: IBNGPIOSWCMJGG-UHFFFAOYSA-N
Comment: Energy0
Num peaks: 6
15.02292652 0.7321940511
130.0651257 6.121244077
131.0491413 0.1845100574
132.0807757 0.3124990991
144.0443902 0.3866994116
160.0756904 91.21449234

Name: +ve in-silico MS/MS by CFM-ID for IBNGPIOSWCMJGG-UHFFFAOYSA-N
ID: IBNGPIOSWCMJGG-UHFFFAOYSA-N
Comment: Energy1
Num peaks: 6
118.0651257 2.222163966
130.0651257 38.40338249
132.0807757 1.383327424
134.0600403 1.06296828
144.0443902 1.051488236
160.0756904 51.45994929

Name: +ve in-silico MS/MS by CFM-ID for IBNGPIOSWCMJGG-UHFFFAOYSA-N
ID: IBNGPIOSWCMJGG-UHFFFAOYSA-N
Comment: Energy2
Num peaks: 13
15.02292652 2.573503531
49.00727645 2.392752023
65.03857658 1.718425689
75.02292652 1.940244688
79.05422664 1.756513308
91.05422664 10.0352703
101.0385766 13.409177
103.0542266 17.09618433
104.0494756 4.951119094
118.0651257 3.303858055
130.0651257 13.07770664
144.0443902 6.285733353
160.0756904 1.66620796

Name: +ve in-silico MS/MS by CFM-ID for GBQAWWYOPRFGMG-UHFFFAOYSA-N
ID: GBQAWWYOPRFGMG-UHFFFAOYSA-N
Comment: Energy0
Num peaks: 6
82.02874017 8.502825752
86.03488817 0.8418078037
110.0236548 22.79154832
124.0505382 1.535761872
125.0345538 6.570502386
142.0611029 51.21008099

Name: +ve in-silico MS/MS by CFM-ID for GBQAWWYOPRFGMG-UHFFFAOYSA-N
ID: GBQAWWYOPRFGMG-UHFFFAOYSA-N
Comment: Energy1
Num peaks: 12
53.00219107 3.75527163
59.02398914 3.332788809
81.00833907 2.571535649
82.02874017 13.86356247
83.02398914 7.648123952
84.04439023 2.369968248
110.0236548 18.56688569
112.0393049 1.955096333
114.0661883 2.045398699
124.0505382 3.839298221
125.0345538 1.869126851
142.0611029 18.37355472

Name: +ve in-silico MS/MS by CFM-ID for GBQAWWYOPRFGMG-UHFFFAOYSA-N
ID: GBQAWWYOPRFGMG-UHFFFAOYSA-N
Comment: Energy2
Num peaks: 20
15.02292652 2.214812123
25.00727645 14.46228969
27.02292652 4.420194537
40.01817548 3.527273934
41.00219107 1.36544358
42.03382555 2.650049278
44.04947561 6.916555715
46.06512568 3.643441956
52.01817548 2.081614727
53.00219107 13.42998623
55.01784114 1.351599508
56.0130901 1.610596291
59.02398914 1.313399711
64.01817548 1.626457483
70.02874017 1.316148506
71.02398914 1.261286331
81.00833907 5.44098182
82.02874017 6.973960676
83.02398914 3.571513525
110.0236548 1.499913141

Name: +ve in-silico MS/MS by CFM-ID for RUUOPSRRIKJHNH-UHFFFAOYSA-N
ID: RUUOPSRRIKJHNH-UHFFFAOYSA-N
Comment: Energy0
Num peaks: 6
81.04472458 1.007940521
89.99744004 0.7931124495
98.02365479 0.563591065
107.0239891 33.978292
108.0080047 1.520485086
125.0345538 60.09750869

Name: +ve in-silico MS/MS by CFM-ID for RUUOPSRRIKJHNH-UHFFFAOYSA-N
ID: RUUOPSRRIKJHNH-UHFFFAOYSA-N
Comment: Energy1
Num peaks: 6
52.01817548 3.65802693
54.03382555 4.26872729
81.04472458 4.183370376
98.02365479 3.513070647
107.0239891 35.20828476
125.0345538 37.74807301

Name: +ve in-silico MS/MS by CFM-ID for RUUOPSRRIKJHNH-UHFFFAOYSA-N
ID: RUUOPSRRIKJHNH-UHFFFAOYSA-N
Comment: Energy2
Num peaks: 10
25.00727645 3.753608338
29.01342445 2.215310284
39.02292652 4.26514818
51.02292652 2.834685001
52.01817548 12.07711525
53.01342445 30.92802447
54.03382555 4.230841964
55.02907452 7.474192133
64.01817548 4.058553239
107.0239891 9.276883623

Name: +ve in-silico MS/MS by CFM-ID for BJVLLTZZYAWHGW-UHFFFAOYSA-N
ID: BJVLLTZZYAWHGW-UHFFFAOYSA-N
Comment: Energy0
Num peaks: 6
91.05422664 3.560139686
115.0542266 0.6620664528
117.0334912 2.416802181
129.0698767 0.705324574
134.0600403 0.6267151322
160.0756904 88.55978353

Name: +ve in-silico MS/MS by CFM-ID for BJVLLTZZYAWHGW-UHFFFAOYSA-N
ID: BJVLLTZZYAWHGW-UHFFFAOYSA-N
Comment: Energy1
Num peaks: 6
91.05422664 12.69667735
105.0698767 4.342891397
133.0647913 11.11549439
142.0651257 3.385772006
143.0491413 2.592407574
160.0756904 46.28605033

Name: +ve in-silico MS/MS by CFM-ID for BJVLLTZZYAWHGW-UHFFFAOYSA-N
ID: BJVLLTZZYAWHGW-UHFFFAOYSA-N
Comment: Energy2
Num peaks: 12
49.00727645 4.897214139
51.02292652 3.356250328
65.03857658 5.952153246
75.02292652 13.42750768
87.02292652 2.912425588
89.03857658 3.04767181
91.05422664 17.99795254
103.0542266 3.836999898
115.0542266 14.84450413
117.0334912 3.480889783
117.0698767 4.514029445
129.0698767 2.791982257

Name: +ve in-silico MS/MS by CFM-ID for KGQFAPZUQKYADG-UHFFFAOYSA-N
ID: KGQFAPZUQKYADG-UHFFFAOYSA-N
Comment: Energy0
Num peaks: 6
82.03997355 7.840441271
84.05562361 1.589294935
110.0348882 19.00000035
112.0505382 2.032017324
125.0345538 8.250781722
142.0611029 54.00784849

Name: +ve in-silico MS/MS by CFM-ID for KGQFAPZUQKYADG-UHFFFAOYSA-N
ID: KGQFAPZUQKYADG-UHFFFAOYSA-N
Comment: Energy1
Num peaks: 10
40.01817548 4.763803888
52.01817548 2.573974703
67.02907452 2.217790752
68.0130901 4.218356898
82.03997355 21.84565352
84.05562361 11.0908062
98.02365479 10.90378236
110.0348882 6.036686317
125.0345538 7.623402739
142.0611029 9.238945759

Name: +ve in-silico MS/MS by CFM-ID for KGQFAPZUQKYADG-UHFFFAOYSA-N
ID: KGQFAPZUQKYADG-UHFFFAOYSA-N
Comment: Energy2
Num peaks: 15
28.01817548 7.949012911
29.01342445 2.143635273
40.01817548 6.48480292
43.02907452 11.84239201
45.04472458 4.978241923
52.01817548 3.591301139
54.00867342 6.633613563
54.03382555 2.272198516
55.02907452 1.900098582
56.02432348 11.95090624
58.03997355 5.471151996
60.05562361 6.269558995
67.02907452 2.134891824
82.03997355 5.256423617
84.05562361 2.01219994

Name: +ve in-silico MS/MS by CFM-ID for GBIKLFWSUVVUKT-UHFFFAOYSA-N
ID: GBIKLFWSUVVUKT-UHFFFAOYSA-N
Comment: Energy0
Num peaks: 6
42.03382555 1.052597589
91.05422664 12.50604998
93.06987671 2.610675146
103.0542266 10.0560858
104.0494756 0.4208060122
120.0807757 71.86766407

Name: +ve in-silico MS/MS by CFM-ID for GBIKLFWSUVVUKT-UHFFFAOYSA-N
ID: GBIKLFWSUVVUKT-UHFFFAOYSA-N
Comment: Energy1
Num peaks: 6
42.03382555 0.6213539397
91.05422664 23.16077759
93.06987671 7.38059231
103.0542266 23.55470198
104.0494756 14.02843632
120.0807757 26.97749745

Name: +ve in-silico MS/MS by CFM-ID for GBIKLFWSUVVUKT-UHFFFAOYSA-N
ID: GBIKLFWSUVVUKT-UHFFFAOYSA-N
Comment: Energy2
Num peaks: 11
39.02292652 3.134067789
42.03382555 7.382740178
49.00727645 3.640953374
63.02292652 5.132569282
65.03857658 8.485624627
75.02292652 5.807150229
77.03857658 3.155480053
79.05422664 3.964724178
91.05422664 27.30471957
93.06987671 7.426084672
103.0542266 7.25475788

Name: +ve in-silico MS/MS by CFM-ID for GHSUORIVDBPKKQ-UHFFFAOYSA-N
ID: GHSUORIVDBPKKQ-UHFFFAOYSA-N
Comment: Energy0
Num peaks: 6
128.0494756 0.4478451871
130.0651257 7.288477304
132.0807757 0.4807922101
142.0651257 9.283244388
144.0443902 0.5655155483
160.0756904 79.95916133

Name: +ve in-silico MS/MS by CFM-ID for GHSUORIVDBPKKQ-UHFFFAOYSA-N
ID: GHSUORIVDBPKKQ-UHFFFAOYSA-N
Comment: Energy1
Num peaks: 6
101.0385766 2.636168325
105.0698767 6.110539056
130.0651257 19.42104702
134.0600403 3.319609084
142.0651257 12.78833942
160.0756904 40.69072948

Name: +ve in-silico MS/MS by CFM-ID for GHSUORIVDBPKKQ-UHFFFAOYSA-N
ID: GHSUORIVDBPKKQ-UHFFFAOYSA-N
Comment: Energy2
Num peaks: 14
49.00727645 1.915579729
51.02292652 1.792656854
75.02292652 2.126236415
87.02292652 1.7797297
89.03857658 2.389511242
101.0385766 16.55050848
103.0542266 12.80534056
104.0494756 5.086838595
105.0698767 4.465171469
116.0494756 6.676393843
128.0494756 2.575439127
130.0651257 13.83713153
142.0651257 6.065135743
144.0443902 3.24667801

Name: +ve in-silico MS/MS by CFM-ID for CRZJPEIBPQWDGJ-UHFFFAOYSA-N
ID: CRZJPEIBPQWDGJ-UHFFFAOYSA-N
Comment: Energy0
Num peaks: 6
33.0334912 9.550771311
48.98395416 11.84324309
50.99960423 1.342327527
93.01016891 7.858097824
95.02581898 2.107679698
125.0363837 61.95535522

Name: +ve in-silico MS/MS by CFM-ID for CRZJPEIBPQWDGJ-UHFFFAOYSA-N
ID: CRZJPEIBPQWDGJ-UHFFFAOYSA-N
Comment: Energy1
Num peaks: 6
33.0334912 2.323755752
34.9683041 4.867627119
48.98395416 5.212702824
89.05970595 8.303053896
93.01016891 2.560563136
125.0363837 71.50023013

Name: +ve in-silico MS/MS by CFM-ID for CRZJPEIBPQWDGJ-UHFFFAOYSA-N
ID: CRZJPEIBPQWDGJ-UHFFFAOYSA-N
Comment: Energy2
Num peaks: 8
15.02292652 4.672380323
33.0334912 5.20556605
48.98395416 32.25223799
50.99960423 3.318535725
60.98395416 4.430141338
62.99960423 18.66657682
65.01525429 9.321485356
93.01016891 4.400972184

Name: +ve in-silico MS/MS by CFM-ID for FMYGZTYBSSBVDI-UHFFFAOYSA-N
ID: FMYGZTYBSSBVDI-UHFFFAOYSA-N
Comment: Energy0
Num peaks: 6
83.02398914 6.715032546
86.02365479 4.87445143
100.0505382 17.80414006
112.0393049 6.534978602
114.0549549 8.888529438
142.0611029 38.15175823

Name: +ve in-silico MS/MS by CFM-ID for FMYGZTYBSSBVDI-UHFFFAOYSA-N
ID: FMYGZTYBSSBVDI-UHFFFAOYSA-N
Comment: Energy1
Num peaks: 6
70.02874017 4.274456929
82.03997355 17.46199797
83.02398914 6.108324707
100.0505382 51.11192342
124.0505382 3.404503382
142.0611029 4.268587374

Name: +ve in-silico MS/MS by CFM-ID for FMYGZTYBSSBVDI-UHFFFAOYSA-N
ID: FMYGZTYBSSBVDI-UHFFFAOYSA-N
Comment: Energy2
Num peaks: 15
15.02292652 3.258492808
41.00219107 6.47161953
43.01784114 13.09116226
44.0130901 3.465353124
54.00867342 3.542962432
55.01784114 5.929193488
55.02907452 1.965729635
56.02432348 11.29443731
58.02874017 9.109368494
58.03997355 2.591459427
60.04439023 3.300464946
70.02874017 7.610370476
83.02398914 3.601681505
86.02365479 2.733059566
98.03488817 3.43220645

Name: +ve in-silico MS/MS by CFM-ID for VJOWMORERYNYON-UHFFFAOYSA-N
ID: VJOWMORERYNYON-UHFFFAOYSA-N
Comment: Energy0
Num peaks: 6
92.04947561 1.108979378
93.06987671 1.2815865
94.06512568 1.000630252
103.0542266 2.176542656
104.0494756 1.997348875
120.0807757 88.6794722

Name: +ve in-silico MS/MS by CFM-ID for VJOWMORERYNYON-UHFFFAOYSA-N
ID: VJOWMORERYNYON-UHFFFAOYSA-N
Comment: Energy1
Num peaks: 6
77.03857658 3.905688065
93.06987671 3.150094161
94.06512568 3.371283492
103.0542266 5.325891977
104.0494756 6.915426535
120.0807757 58.68275949

Name: +ve in-silico MS/MS by CFM-ID for VJOWMORERYNYON-UHFFFAOYSA-N
ID: VJOWMORERYNYON-UHFFFAOYSA-N
Comment: Energy2
Num peaks: 15
39.02292652 3.42122058
49.00727645 5.06043336
51.02292652 9.656209794
53.03857658 3.399950217
63.02292652 2.937729324
65.03857658 3.145465687
73.00727645 2.51026248
75.02292652 5.255435622
77.03857658 11.67648206
79.05422664 3.890230986
92.04947561 4.824769655
93.06987671 2.394383204
94.06512568 2.029529039
104.0494756 18.16226106
120.0807757 3.619108116

Name: +ve in-silico MS/MS by CFM-ID for QBIQMVZCIAHVGB-UHFFFAOYSA-N
ID: QBIQMVZCIAHVGB-UHFFFAOYSA-N
Comment: Energy0
Num peaks: 6
117.0698767 9.045108513
130.0651257 2.872764701
132.0807757 26.1311415
142.0651257 0.8436920107
143.0491413 0.9383784031
160.0756904 57.77898551

Name: +ve in-silico MS/MS by CFM-ID for QBIQMVZCIAHVGB-UHFFFAOYSA-N
ID: QBIQMVZCIAHVGB-UHFFFAOYSA-N
Comment: Energy1
Num peaks: 6
91.05422664 2.082509445
117.0698767 12.66424575
132.0807757 27.67324286
142.0651257 1.993838301
143.0491413 4.203270624
160.0756904 37.84155966

Name: +ve in-silico MS/MS by CFM-ID for QBIQMVZCIAHVGB-UHFFFAOYSA-N
ID: QBIQMVZCIAHVGB-UHFFFAOYSA-N
Comment: Energy2
Num peaks: 16
39.02292652 3.335518863
40.01817548 1.670973159
52.01817548 1.83936452
79.05422664 3.146310187
91.05422664 4.273862009
101.0385766 6.434691354
103.0542266 3.923926742
104.0494756 3.401070951
105.0698767 9.310133797
106.0651257 4.149397655
116.0494756 7.624083532
117.0698767 6.348654133
130.0651257 4.029604927
132.0807757 14.66821496
142.0651257 4.063485204
144.0443902 2.316248644

Name: +ve in-silico MS/MS by CFM-ID for LTDPZXWXUNWWQG-UHFFFAOYSA-N
ID: LTDPZXWXUNWWQG-UHFFFAOYSA-N
Comment: Energy0
Num peaks: 6
71.06037464 3.651167468
99.05528926 2.401452807
114.0661883 3.116409584
124.0505382 2.849122453
125.0345538 27.42795164
142.0611029 51.71584088

Name: +ve in-silico MS/MS by CFM-ID for LTDPZXWXUNWWQG-UHFFFAOYSA-N
ID: LTDPZXWXUNWWQG-UHFFFAOYSA-N
Comment: Energy1
Num peaks: 6
71.06037464 11.87868673
82.02874017 5.536730317
114.0661883 4.032690809
124.0505382 2.842570161
125.0345538 44.25776832
142.0611029 12.23013044

Name: +ve in-silico MS/MS by CFM-ID for LTDPZXWXUNWWQG-UHFFFAOYSA-N
ID: LTDPZXWXUNWWQG-UHFFFAOYSA-N
Comment: Energy2
Num peaks: 9
40.01817548 34.0616746
52.01817548 2.431789405
54.03382555 14.42008771
55.02907452 2.255532659
69.04472458 4.103286623
71.06037464 10.46370122
82.02874017 1.484165765
83.02398914 4.223585965
125.0345538 8.015132994

Name: +ve in-silico MS/MS by CFM-ID for NVRCXLPKLCKSSN-UHFFFAOYSA-N
ID: NVRCXLPKLCKSSN-UHFFFAOYSA-N
Comment: Energy0
Num peaks: 6
96.05562361 10.38336293
98.02365479 0.5128432866
98.07127368 2.381002858
124.0505382 38.23851366
125.0345538 2.254740291
142.0611029 42.04847948

Name: +ve in-silico MS/MS by CFM-ID for NVRCXLPKLCKSSN-UHFFFAOYSA-N
ID: NVRCXLPKLCKSSN-UHFFFAOYSA-N
Comment: Energy1
Num peaks: 8
40.01817548 6.407076609
67.02907452 6.932651845
68.0130901 4.854909283
69.04472458 10.78479251
82.03997355 4.377300401
96.05562361 24.4235302
98.07127368 17.53457643
124.0505382 5.911525044

Name: +ve in-silico MS/MS by CFM-ID for NVRCXLPKLCKSSN-UHFFFAOYSA-N
ID: NVRCXLPKLCKSSN-UHFFFAOYSA-N
Comment: Energy2
Num peaks: 17
15.02292652 4.208630137
26.00252542 2.527225066
28.01817548 3.884178885
40.01817548 7.990623591
42.03382555 3.446362316
52.01817548 4.34330235
53.01342445 1.701948855
55.02907452 5.720607253
56.02432348 2.123036238
57.04472458 4.415715683
68.0130901 7.063097409
68.99710569 5.007928095
70.03997355 9.261892664
72.05562361 12.13842472
82.03997355 2.658540782
86.02365479 2.214727085
96.05562361 2.364570824

Name: +ve in-silico MS/MS by CFM-ID for CQGWTEBZMKNXDL-UHFFFAOYSA-N
ID: CQGWTEBZMKNXDL-UHFFFAOYSA-N
Comment: Energy0
Num peaks: 6
43.02907452 1.250407441
99.05528926 1.584257835
114.0298028 6.943062689
124.0505382 1.402384366
125.0345538 2.318272968
142.0611029 78.55455574

Name: +ve in-silico MS/MS by CFM-ID for CQGWTEBZMKNXDL-UHFFFAOYSA-N
ID: CQGWTEBZMKNXDL-UHFFFAOYSA-N
Comment: Energy1
Num peaks: 8
44.04947561 31.96899955
72.04439023 8.199343567
86.03488817 1.686536777
87.05528926 1.826755444
110.0348882 1.68455824
114.0298028 12.83845545
114.0661883 9.177925703
142.0611029 13.77308122

Name: +ve in-silico MS/MS by CFM-ID for CQGWTEBZMKNXDL-UHFFFAOYSA-N
ID: CQGWTEBZMKNXDL-UHFFFAOYSA-N
Comment: Energy2
Num peaks: 19
15.02292652 4.207592095
26.00252542 1.762414798
29.03857658 1.571503943
40.01817548 1.147765117
43.02907452 32.97915938
44.04947561 2.054936169
53.99744004 3.137481345
56.0130901 2.774073733
71.02398914 3.497949228
84.00800472 5.11999994
85.0396392 1.473306955
86.02365479 1.131398944
97.00325369 3.272591157
98.03488817 4.038256311
99.01890376 1.124237042
113.0345538 1.077735488
114.0298028 5.903037157
124.0505382 1.294060299
126.0298028 2.930527353

Name: +ve in-silico MS/MS by CFM-ID for IVFPHZYXZYQYNI-UHFFFAOYSA-N
ID: IVFPHZYXZYQYNI-UHFFFAOYSA-N
Comment: Energy0
Num peaks: 9
53.99744004 5.510309368
56.0130901 4.271056528
58.02874017 4.163685924
83.02398914 4.769480456
85.0396392 17.81109531
87.05528926 4.058924866
113.0345538 4.809764116
115.0502039 4.12643221
142.0611029 34.02386118

Name: +ve in-silico MS/MS by CFM-ID for IVFPHZYXZYQYNI-UHFFFAOYSA-N
ID: IVFPHZYXZYQYNI-UHFFFAOYSA-N
Comment: Energy1
Num peaks: 12
26.00252542 2.861993381
43.02907452 2.407517909
53.99744004 4.264322717
56.0130901 6.598560765
57.04472458 3.609437041
58.02874017 3.87597465
81.00833907 2.466221781
83.02398914 3.725184432
85.0396392 25.09035087
87.05528926 7.270055098
114.0661883 8.905842736
142.0611029 10.07993896

Name: +ve in-silico MS/MS by CFM-ID for IVFPHZYXZYQYNI-UHFFFAOYSA-N
ID: IVFPHZYXZYQYNI-UHFFFAOYSA-N
Comment: Energy2
Num peaks: 9
15.02292652 3.050937597
26.00252542 24.93972718
28.01817548 10.76329328
43.02907452 5.06094968
53.99744004 5.510591922
56.0130901 11.98212384
57.04472458 8.912578816
58.02874017 7.1396988
85.0396392 4.032485048

Name: +ve in-silico MS/MS by CFM-ID for HXTGGPKOEKKUQO-UHFFFAOYSA-N
ID: HXTGGPKOEKKUQO-UHFFFAOYSA-N
Comment: Energy0
Num peaks: 6
15.02292652 0.7469826344
42.03382555 0.5872699501
91.05422664 7.589470515
93.06987671 6.657245735
104.0494756 1.883214671
120.0807757 80.69679427

Name: +ve in-silico MS/MS by CFM-ID for HXTGGPKOEKKUQO-UHFFFAOYSA-N
ID: HXTGGPKOEKKUQO-UHFFFAOYSA-N
Comment: Energy1
Num peaks: 6
15.02292652 1.050021872
42.03382555 2.161049748
91.05422664 31.55317439
93.06987671 12.57551867
104.0494756 1.056092745
120.0807757 44.84114694

Name: +ve in-silico MS/MS by CFM-ID for HXTGGPKOEKKUQO-UHFFFAOYSA-N
ID: HXTGGPKOEKKUQO-UHFFFAOYSA-N
Comment: Energy2
Num peaks: 12
15.02292652 4.883172036
42.03382555 5.839521852
49.00727645 3.136643267
51.02292652 5.371522425
63.02292652 5.220813582
65.03857658 6.465572269
75.02292652 3.492991174
77.03857658 2.636311249
79.05422664 9.318346561
91.05422664 21.48300599
93.06987671 6.226924526
104.0494756 7.89783045

Name: +ve in-silico MS/MS by CFM-ID for MKVLYUIHTXXSHQ-UHFFFAOYSA-N
ID: MKVLYUIHTXXSHQ-UHFFFAOYSA-N
Comment: Energy0
Num peaks: 6
56.0130901 1.665138151
82.02874017 1.309957137
110.0236548 24.50426422
124.0505382 1.842009768
126.0298028 3.200754207
142.0611029 57.83573995

Name: +ve in-silico MS/MS by CFM-ID for MKVLYUIHTXXSHQ-UHFFFAOYSA-N
ID: MKVLYUIHTXXSHQ-UHFFFAOYSA-N
Comment: Energy1
Num peaks: 9
57.0334912 2.90007073
82.02874017 13.47702668
109.0396392 2.077757409
110.0236548 24.16588144
111.0552893 3.370258897
112.0393049 2.802091977
124.0505382 4.831571048
125.0345538 2.060298231
142.0611029 24.9387202

Name: +ve in-silico MS/MS by CFM-ID for MKVLYUIHTXXSHQ-UHFFFAOYSA-N
ID: MKVLYUIHTXXSHQ-UHFFFAOYSA-N
Comment: Energy2
Num peaks: 29
15.02292652 0.998676802
25.00727645 2.952852937
27.02292652 3.078160896
29.03857658 2.05716934
31.05422664 0.9152754615
39.02292652 11.74380481
41.00219107 1.224302769
41.03857658 11.86688599
43.05422664 1.194860229
49.00727645 1.230126026
51.02292652 8.352919065
53.01342445 1.058882495
53.03857658 2.516715844
53.99744004 1.165817675
56.0130901 6.397055961
58.02874017 1.486531138
59.02398914 4.546908111
62.0600403 2.403695846
66.03382555 1.595744099
71.02398914 0.9327821483
72.04439023 2.470369132
77.00219107 1.104418628
79.01784114 1.257670537
82.02874017 1.964626252
94.02874017 1.175846926
95.02398914 0.9974887505
108.0192381 0.973035643
110.0236548 2.065373942
111.0552893 1.15698339

Name: +ve in-silico MS/MS by CFM-ID for RIQXICCYLFVYJZ-UHFFFAOYSA-N
ID: RIQXICCYLFVYJZ-UHFFFAOYSA-N
Comment: Energy0
Num peaks: 6
44.0130901 0.6190533238
97.0396392 1.424718012
116.0454529 0.7811073703
124.0505382 2.858638442
125.0345538 27.0891287
142.0611029 63.86104326

Name: +ve in-silico MS/MS by CFM-ID for RIQXICCYLFVYJZ-UHFFFAOYSA-N
ID: RIQXICCYLFVYJZ-UHFFFAOYSA-N
Comment: Energy1
Num peaks: 6
44.0130901 2.440171497
97.0396392 15.22974858
99.05528926 13.82855373
124.0505382 3.832461177
125.0345538 31.85959271
142.0611029 14.46098121

Name: +ve in-silico MS/MS by CFM-ID for RIQXICCYLFVYJZ-UHFFFAOYSA-N
ID: RIQXICCYLFVYJZ-UHFFFAOYSA-N
Comment: Energy2
Num peaks: 25
15.02292652 2.222132983
26.00252542 2.266679985
27.02292652 2.77377129
40.01817548 4.007378322
41.00219107 1.576872087
42.03382555 5.546480834
44.0130901 3.320413791
46.02874017 1.735914832
53.99744004 3.044011379
54.03382555 3.868833006
55.02907452 1.922338467
56.0130901 2.634998038
57.04472458 10.6251736
58.02874017 4.973444914
71.02398914 3.426390806
73.0396392 2.72124067
81.04472458 4.666100437
82.02874017 2.146750918
83.02398914 2.50104534
84.00800472 3.29911182
97.0396392 2.265763992
99.01890376 1.688407425
99.05528926 2.034957305
124.0505382 3.249219926
125.0345538 2.862055974

Name: +ve in-silico MS/MS by CFM-ID for AYMPVHVKBHXODP-UHFFFAOYSA-N
ID: AYMPVHVKBHXODP-UHFFFAOYSA-N
Comment: Energy0
Num peaks: 6
79.02907452 3.486934253
96.05562361 5.117725124
107.0239891 6.155062724
124.0505382 19.98992579
125.0345538 19.07923963
142.0611029 40.91620672

Name: +ve in-silico MS/MS by CFM-ID for AYMPVHVKBHXODP-UHFFFAOYSA-N
ID: AYMPVHVKBHXODP-UHFFFAOYSA-N
Comment: Energy1
Num peaks: 7
71.06037464 2.714604594
79.02907452 16.80363
96.05562361 6.490295681
107.0239891 9.355732198
124.0505382 11.59217326
125.0345538 18.08954684
142.0611029 15.68012263

Name: +ve in-silico MS/MS by CFM-ID for AYMPVHVKBHXODP-UHFFFAOYSA-N
ID: AYMPVHVKBHXODP-UHFFFAOYSA-N
Comment: Energy2
Num peaks: 20
26.00252542 3.998666808
27.02292652 1.835916016
29.01342445 1.604557668
39.02292652 3.466994103
40.01817548 3.930189437
42.03382555 2.55026818
50.00252542 2.159285817
52.01817548 6.071989368
53.01342445 2.741511014
53.99744004 2.909588518
54.03382555 8.007538692
55.02907452 6.684973223
56.0130901 2.897271052
72.00800472 2.133369721
74.02365479 2.388796998
79.02907452 15.10250252
80.02432348 4.267610116
81.04472458 2.230207589
107.0239891 3.61880118
125.0345538 2.626089823

Name: +ve in-silico MS/MS by CFM-ID for RGPJSNRJSURXOQ-UHFFFAOYSA-N
ID: RGPJSNRJSURXOQ-UHFFFAOYSA-N
Comment: Energy0
Num peaks: 6
73.0396392 1.392582493
84.05562361 1.139581032
86.07127368 3.114588946
124.0505382 5.384286866
125.0345538 3.690493373
142.0611029 78.12934769

Name: +ve in-silico MS/MS by CFM-ID for RGPJSNRJSURXOQ-UHFFFAOYSA-N
ID: RGPJSNRJSURXOQ-UHFFFAOYSA-N
Comment: Energy1
Num peaks: 9
42.03382555 6.594167063
57.04472458 17.03616803
73.0396392 3.440755433
96.00800472 5.552261656
98.02365479 8.997487211
114.0661883 3.48817466
124.0505382 9.415634808
125.0345538 10.41247766
142.0611029 17.87399803

Name: +ve in-silico MS/MS by CFM-ID for RGPJSNRJSURXOQ-UHFFFAOYSA-N
ID: RGPJSNRJSURXOQ-UHFFFAOYSA-N
Comment: Energy2
Num peaks: 15
40.01817548 3.959451658
42.03382555 5.76108263
43.02907452 6.834276494
45.04472458 4.066244488
47.06037464 3.33795605
57.04472458 19.79494582
69.04472458 6.209087805
70.03997355 1.840730978
71.02398914 1.876070414
73.0396392 2.360398556
82.03997355 3.599766826
83.02398914 2.79054989
84.05562361 9.033916982
86.07127368 6.407861756
124.0505382 2.549183636

Name: +ve in-silico MS/MS by CFM-ID for TVHAQPLDXOTSQI-UHFFFAOYSA-N
ID: TVHAQPLDXOTSQI-UHFFFAOYSA-N
Comment: Energy0
Num peaks: 10
29.01342445 2.21447785
44.02432348 4.114313899
47.04914126 2.526506836
68.0130901 2.260798654
96.0192381 13.645529
99.04405588 3.091077573
114.0298028 2.56678498
114.0549549 17.59498163
124.0505382 3.438256977
142.0611029 30.54950132

Name: +ve in-silico MS/MS by CFM-ID for TVHAQPLDXOTSQI-UHFFFAOYSA-N
ID: TVHAQPLDXOTSQI-UHFFFAOYSA-N
Comment: Energy1
Num peaks: 15
25.00727645 2.19390286
44.02432348 2.947164549
47.04914126 6.692879549
53.00219107 9.171450287
55.01784114 5.113242364
56.02432348 2.397660634
68.0130901 3.896276508
68.02432348 2.673270216
73.02840582 3.068869924
95.01275576 2.835163278
96.0192381 9.441057056
97.02840582 6.868738922
99.04405588 13.5700632
114.0549549 5.173552781
142.0611029 4.094208723

Name: +ve in-silico MS/MS by CFM-ID for TVHAQPLDXOTSQI-UHFFFAOYSA-N
ID: TVHAQPLDXOTSQI-UHFFFAOYSA-N
Comment: Energy2
Num peaks: 25
25.00727645 4.99919359
27.02292652 1.212894223
28.01817548 1.053863229
29.01342445 4.084536866
29.03857658 2.756500277
40.01817548 14.48519464
41.00219107 3.256228511
42.03382555 3.697466234
43.01784114 0.8698099056
44.02432348 6.181018178
45.0334912 1.405650765
47.04914126 3.571103192
48.05562361 0.9457433128
53.00219107 1.443526427
55.01784114 1.29694817
68.0130901 9.904016764
68.02432348 5.973386317
68.99710569 1.156547124
70.02874017 1.030791845
71.01275576 1.899716604
73.02840582 2.032787214
86.02365479 1.527807571
96.0192381 2.491239985
99.04405588 1.385829062
114.0549549 1.947988299

Name: +ve in-silico MS/MS by CFM-ID for HIDUYUMICGWGSC-UHFFFAOYSA-N
ID: HIDUYUMICGWGSC-UHFFFAOYSA-N
Comment: Energy0
Num peaks: 6
115.0542266 1.294871748
117.0698767 1.816588994
132.0807757 1.194970912
133.0647913 3.788341151
143.0491413 3.271218791
160.0756904 81.91814005

Name: +ve in-silico MS/MS by CFM-ID for HIDUYUMICGWGSC-UHFFFAOYSA-N
ID: HIDUYUMICGWGSC-UHFFFAOYSA-N
Comment: Energy1
Num peaks: 6
105.0698767 25.77491514
115.0542266 8.276494553
117.0698767 3.828508282
132.0807757 18.37735281
134.0600403 2.238310519
160.0756904 25.20730009

Name: +ve in-silico MS/MS by CFM-ID for HIDUYUMICGWGSC-UHFFFAOYSA-N
ID: HIDUYUMICGWGSC-UHFFFAOYSA-N
Comment: Energy2
Num peaks: 16
40.01817548 4.232423566
41.03857658 3.592054219
42.03382555 1.481990167
49.00727645 3.569740615
51.02292652 2.977622105
63.02292652 4.549170057
65.03857658 3.661304454
75.02292652 1.951962009
79.05422664 2.671769276
89.03857658 7.458496852
91.05422664 8.123061981
101.0385766 1.668539371
105.0698767 24.4930207
115.0542266 4.113112983
117.0698767 1.969249284
142.0651257 3.905185346

Name: +ve in-silico MS/MS by CFM-ID for YEVWUIYSLYVPHB-UHFFFAOYSA-N
ID: YEVWUIYSLYVPHB-UHFFFAOYSA-N
Comment: Energy0
Num peaks: 6
40.01817548 1.201589143
52.01817548 1.785579015
107.0491413 1.704380355
128.0494756 4.287919589
133.0647913 3.90579161
160.0756904 78.29786271

Name: +ve in-silico MS/MS by CFM-ID for YEVWUIYSLYVPHB-UHFFFAOYSA-N
ID: YEVWUIYSLYVPHB-UHFFFAOYSA-N
Comment: Energy1
Num peaks: 15
40.01817548 1.885694998
49.00727645 2.253836582
50.00252542 2.271515559
51.02292652 1.754309424
52.01817548 10.3158532
66.03382555 1.394883229
102.0338255 1.372028233
107.0491413 4.181307931
109.0647913 4.215199223
116.0494756 1.395677041
128.0494756 5.222600108
131.0491413 2.106791367
133.0647913 6.119744492
144.0443902 1.707561368
160.0756904 34.5749877

Name: +ve in-silico MS/MS by CFM-ID for YEVWUIYSLYVPHB-UHFFFAOYSA-N
ID: YEVWUIYSLYVPHB-UHFFFAOYSA-N
Comment: Energy2
Num peaks: 26
25.00727645 2.525426177
26.00252542 1.897952122
39.02292652 3.01156681
40.01817548 5.032476789
49.00727645 6.381328915
50.00252542 8.414771628
51.02292652 4.051745162
52.01817548 8.247922254
54.03382555 2.652725132
63.02292652 3.372393644
64.01817548 2.37913651
65.03857658 1.685767633
66.03382555 1.120777188
74.00252542 3.431885719
76.01817548 2.291100954
87.02292652 2.166477725
89.03857658 2.104078075
100.0181755 2.11333818
101.0385766 4.851956583
102.0338255 2.256473109
103.0542266 1.679563065
107.0491413 1.960823456
117.0334912 1.382654198
128.0494756 2.413314324
133.0647913 1.448883252
144.0443902 1.963828533

Name: +ve in-silico MS/MS by CFM-ID for JMXMXKRNIYCNRV-UHFFFAOYSA-N
ID: JMXMXKRNIYCNRV-UHFFFAOYSA-N
Comment: Energy0
Num peaks: 6
77.01507786 1.385043297
89.01507786 1.247156541
93.00999248 6.260544034
95.02564255 3.008665992
107.0256425 18.08828382
125.0362072 67.12681547

Name: +ve in-silico MS/MS by CFM-ID for JMXMXKRNIYCNRV-UHFFFAOYSA-N
ID: JMXMXKRNIYCNRV-UHFFFAOYSA-N
Comment: Energy1
Num peaks: 8
74.9994278 7.992649778
77.01507786 20.9128522
79.03072793 6.701589029
89.01507786 7.461791007
93.00999248 11.52806287
95.02564255 9.327346773
107.0256425 14.46559715
125.0362072 5.533652548

Name: +ve in-silico MS/MS by CFM-ID for JMXMXKRNIYCNRV-UHFFFAOYSA-N
ID: JMXMXKRNIYCNRV-UHFFFAOYSA-N
Comment: Energy2
Num peaks: 7
31.01784114 6.152165982
74.9994278 13.11184718
77.01507786 16.8366291
79.03072793 9.163426904
89.01507786 12.46563957
93.00999248 8.217166747
107.0256425 16.93732435

Name: +ve in-silico MS/MS by CFM-ID for WUTAIVZRWCBPOR-UHFFFAOYSA-N
ID: WUTAIVZRWCBPOR-UHFFFAOYSA-N
Comment: Energy0
Num peaks: 6
59.06037464 5.909792934
60.04439023 5.843127207
77.07093933 35.47483011
102.0661883 5.763667976
103.0502039 8.171591174
120.076753 24.33160427

Name: +ve in-silico MS/MS by CFM-ID for WUTAIVZRWCBPOR-UHFFFAOYSA-N
ID: WUTAIVZRWCBPOR-UHFFFAOYSA-N
Comment: Energy1
Num peaks: 6
45.0334912 9.419373089
59.06037464 30.93203358
60.04439023 8.519568798
76.05053823 4.242291349
77.07093933 28.82923243
102.0661883 2.244605415

Name: +ve in-silico MS/MS by CFM-ID for WUTAIVZRWCBPOR-UHFFFAOYSA-N
ID: WUTAIVZRWCBPOR-UHFFFAOYSA-N
Comment: Energy2
Num peaks: 11
31.02907452 3.882241208
44.0130901 9.140481972
45.0334912 2.832461642
57.04472458 1.955792897
58.03997355 7.880565591
59.02398914 10.99364921
59.06037464 15.36028984
60.04439023 16.66348984
60.05562361 1.713192493
76.05053823 7.868387587
77.07093933 1.796015322

Name: +ve in-silico MS/MS by CFM-ID for JMXMXKRNIYCNRV-UHFFFAOYSA-N
ID: JMXMXKRNIYCNRV-UHFFFAOYSA-N
Comment: Energy0
Num peaks: 6
77.01507786 1.385043297
89.01507786 1.247156541
93.00999248 6.260544034
95.02564255 3.008665992
107.0256425 18.08828382
125.0362072 67.12681547

Name: +ve in-silico MS/MS by CFM-ID for JMXMXKRNIYCNRV-UHFFFAOYSA-N
ID: JMXMXKRNIYCNRV-UHFFFAOYSA-N
Comment: Energy1
Num peaks: 8
74.9994278 7.992649778
77.01507786 20.9128522
79.03072793 6.701589029
89.01507786 7.461791007
93.00999248 11.52806287
95.02564255 9.327346773
107.0256425 14.46559715
125.0362072 5.533652548

Name: +ve in-silico MS/MS by CFM-ID for JMXMXKRNIYCNRV-UHFFFAOYSA-N
ID: JMXMXKRNIYCNRV-UHFFFAOYSA-N
Comment: Energy2
Num peaks: 7
31.01784114 6.152165982
74.9994278 13.11184718
77.01507786 16.8366291
79.03072793 9.163426904
89.01507786 12.46563957
93.00999248 8.217166747
107.0256425 16.93732435

Name: +ve in-silico MS/MS by CFM-ID for AIECDYDQPCANJK-UHFFFAOYSA-N
ID: AIECDYDQPCANJK-UHFFFAOYSA-N
Comment: Energy0
Num peaks: 6
68.0130901 1.577560155
91.05422664 5.038415264
119.0491413 2.465296104
142.0651257 9.377423058
143.0491413 19.33559695
160.0756904 56.03880542

Name: +ve in-silico MS/MS by CFM-ID for AIECDYDQPCANJK-UHFFFAOYSA-N
ID: AIECDYDQPCANJK-UHFFFAOYSA-N
Comment: Energy1
Num peaks: 6
68.0130901 3.846258288
91.05422664 6.585931096
119.0491413 15.55893008
142.0651257 5.539926901
143.0491413 36.82678684
160.0756904 12.88086304

Name: +ve in-silico MS/MS by CFM-ID for AIECDYDQPCANJK-UHFFFAOYSA-N
ID: AIECDYDQPCANJK-UHFFFAOYSA-N
Comment: Energy2
Num peaks: 13
40.01817548 5.944758584
49.00727645 3.219527063
50.00252542 2.125307489
51.02292652 2.397233304
65.03857658 6.804196148
65.99744004 2.221962616
75.02292652 13.76224406
77.03857658 3.604971561
91.05422664 25.45057215
93.06987671 2.143674281
117.0334912 4.368490182
119.0491413 6.811783257
143.0491413 1.799725808

Name: +ve in-silico MS/MS by CFM-ID for MPMPYHKTFSOUHU-UHFFFAOYSA-N
ID: MPMPYHKTFSOUHU-UHFFFAOYSA-N
Comment: Energy0
Num peaks: 6
80.04947561 6.209501343
91.05422664 0.628934869
93.06987671 1.232632656
103.0542266 2.210183813
104.0494756 0.3864136013
120.0807757 87.91285085

Name: +ve in-silico MS/MS by CFM-ID for MPMPYHKTFSOUHU-UHFFFAOYSA-N
ID: MPMPYHKTFSOUHU-UHFFFAOYSA-N
Comment: Energy1
Num peaks: 6
41.03857658 2.319334654
80.04947561 9.451196442
91.05422664 3.411638117
93.06987671 3.391050894
103.0542266 6.275266977
120.0807757 66.74047369

Name: +ve in-silico MS/MS by CFM-ID for MPMPYHKTFSOUHU-UHFFFAOYSA-N
ID: MPMPYHKTFSOUHU-UHFFFAOYSA-N
Comment: Energy2
Num peaks: 13
39.02292652 4.172108432
41.03857658 2.517808043
49.00727645 7.538043871
51.02292652 5.557276041
63.02292652 2.927734662
65.03857658 6.204358033
67.05422664 3.588061699
77.03857658 3.161390892
91.05422664 6.684162246
93.06987671 9.605624807
103.0542266 7.409199063
104.0494756 9.132084079
120.0807757 13.39314447

Name: +ve in-silico MS/MS by CFM-ID for AYEWMEZOBFGNOD-UHFFFAOYSA-N
ID: AYEWMEZOBFGNOD-UHFFFAOYSA-N
Comment: Energy0
Num peaks: 6
43.01784114 3.553435331
83.02398914 4.074829779
97.0396392 5.554364803
100.0505382 17.0581117
125.0345538 17.4677893
142.0611029 41.84060424

Name: +ve in-silico MS/MS by CFM-ID for AYEWMEZOBFGNOD-UHFFFAOYSA-N
ID: AYEWMEZOBFGNOD-UHFFFAOYSA-N
Comment: Energy1
Num peaks: 10
26.00252542 8.346479671
43.01784114 2.718858712
53.01342445 2.690222978
55.02907452 18.88793033
83.02398914 9.701160007
97.0396392 10.54600238
99.05528926 4.410047149
100.0505382 7.639128709
125.0345538 10.71907868
142.0611029 6.331955566

Name: +ve in-silico MS/MS by CFM-ID for AYEWMEZOBFGNOD-UHFFFAOYSA-N
ID: AYEWMEZOBFGNOD-UHFFFAOYSA-N
Comment: Energy2
Num peaks: 12
15.02292652 3.827811716
25.00727645 5.057440391
26.00252542 4.451249208
40.01817548 4.902137797
41.00219107 4.150664385
43.01784114 12.63480451
53.01342445 11.10961615
55.02907452 17.03629655
65.01342445 2.325770375
83.02398914 11.06293184
97.0396392 2.996200867
100.0505382 2.764615209

Name: +ve in-silico MS/MS by CFM-ID for MGPKTKXUWSVAMY-UHFFFAOYSA-N
ID: MGPKTKXUWSVAMY-UHFFFAOYSA-N
Comment: Energy0
Num peaks: 6
40.01817548 1.090675142
68.0130901 3.41899006
91.05422664 5.320284734
142.0651257 8.997482553
143.0491413 18.85220207
160.0756904 54.89662704

Name: +ve in-silico MS/MS by CFM-ID for MGPKTKXUWSVAMY-UHFFFAOYSA-N
ID: MGPKTKXUWSVAMY-UHFFFAOYSA-N
Comment: Energy1
Num peaks: 9
50.00252542 2.950862933
68.0130901 8.838571497
91.05422664 13.53297072
93.06987671 2.901601328
119.0491413 2.542811378
125.0385766 6.074697133
142.0651257 2.970521981
143.0491413 31.09274275
160.0756904 11.52185872

Name: +ve in-silico MS/MS by CFM-ID for MGPKTKXUWSVAMY-UHFFFAOYSA-N
ID: MGPKTKXUWSVAMY-UHFFFAOYSA-N
Comment: Energy2
Num peaks: 15
26.00252542 1.982368543
40.01817548 12.47009023
49.00727645 2.325152281
50.00252542 6.005238036
63.02292652 1.943832901
64.01817548 1.92399179
65.03857658 3.64402429
65.99744004 5.608073674
68.0130901 5.136003349
75.02292652 2.671320775
91.05422664 27.14581339
93.06987671 2.77454929
117.0334912 2.611538092
125.0385766 2.711042151
143.0491413 1.916342806

Name: +ve in-silico MS/MS by CFM-ID for KIJGYTNIFKJHJQ-UHFFFAOYSA-N
ID: KIJGYTNIFKJHJQ-UHFFFAOYSA-N
Comment: Energy0
Num peaks: 6
70.03997355 8.930439316
73.02840582 2.285465874
96.05562361 3.758446143
106.0399735 7.940011042
124.0505382 48.36463491
142.0611029 20.39886479

Name: +ve in-silico MS/MS by CFM-ID for KIJGYTNIFKJHJQ-UHFFFAOYSA-N
ID: KIJGYTNIFKJHJQ-UHFFFAOYSA-N
Comment: Energy1
Num peaks: 14
54.03382555 4.117861437
55.01784114 1.607717922
56.04947561 2.264862854
68.99710569 2.361825163
70.03997355 4.3997173
71.01275576 2.183512166
73.02840582 13.24354433
80.0130901 2.184452013
82.02874017 12.93868649
88.03930485 1.905713495
97.0396392 2.261150159
98.02365479 2.201054249
100.0393049 26.98141697
124.0505382 2.579471581

Name: +ve in-silico MS/MS by CFM-ID for KIJGYTNIFKJHJQ-UHFFFAOYSA-N
ID: KIJGYTNIFKJHJQ-UHFFFAOYSA-N
Comment: Energy2
Num peaks: 14
27.02292652 12.30776216
29.03857658 3.631486616
42.03382555 13.8621871
43.02907452 3.38115511
44.04947561 3.782291826
53.01342445 2.724569425
55.01784114 3.496526253
55.02907452 3.264986004
70.02874017 3.872554545
70.03997355 14.3899317
71.01275576 2.20384272
72.04439023 1.849809811
73.02840582 10.22775733
88.03930485 1.786507226

Name: +ve in-silico MS/MS by CFM-ID for BIAAQBNMRITRDV-UHFFFAOYSA-N
ID: BIAAQBNMRITRDV-UHFFFAOYSA-N
Comment: Energy0
Num peaks: 6
36.98395416 1.299715109
48.98395416 2.83425457
59.04914126 4.611578958
66.99451885 2.93606133
93.01016891 1.718703628
125.0363837 76.37078849

Name: +ve in-silico MS/MS by CFM-ID for BIAAQBNMRITRDV-UHFFFAOYSA-N
ID: BIAAQBNMRITRDV-UHFFFAOYSA-N
Comment: Energy1
Num peaks: 6
48.98395416 3.015377797
59.04914126 6.803933474
64.97886878 6.83061004
66.99451885 29.96976493
93.01016891 4.925656193
125.0363837 37.55180155

Name: +ve in-silico MS/MS by CFM-ID for BIAAQBNMRITRDV-UHFFFAOYSA-N
ID: BIAAQBNMRITRDV-UHFFFAOYSA-N
Comment: Energy2
Num peaks: 12
15.02292652 5.132817713
31.01784114 5.922721298
34.9683041 3.467520111
43.01784114 3.918480263
45.0334912 13.8586964
47.04914126 5.512644245
48.98395416 10.96537548
59.04914126 13.22469991
64.97886878 2.98328904
66.99451885 6.183899229
78.99451885 5.481520957
81.01016891 3.918901014

Name: +ve in-silico MS/MS by CFM-ID for XEHLHVSHUHMYMO-UHFFFAOYSA-N
ID: XEHLHVSHUHMYMO-UHFFFAOYSA-N
Comment: Energy0
Num peaks: 6
15.02292652 1.578229715
128.0454529 0.7048716022
130.0611029 1.316748176
142.0611029 0.8686554573
143.0451185 23.60505089
160.0716676 69.85464407

Name: +ve in-silico MS/MS by CFM-ID for XEHLHVSHUHMYMO-UHFFFAOYSA-N
ID: XEHLHVSHUHMYMO-UHFFFAOYSA-N
Comment: Energy1
Num peaks: 11
44.0130901 2.392511274
85.0396392 4.996674777
87.05528926 2.541155682
98.02365479 4.798703713
100.0393049 4.418253573
113.0345538 10.05339356
115.0502039 10.49971312
117.0658539 10.14341949
128.0454529 2.378544757
143.0451185 21.83192863
160.0716676 8.077338541

Name: +ve in-silico MS/MS by CFM-ID for XEHLHVSHUHMYMO-UHFFFAOYSA-N
ID: XEHLHVSHUHMYMO-UHFFFAOYSA-N
Comment: Energy2
Num peaks: 12
15.02292652 5.989347528
31.01784114 4.899127707
70.02874017 3.838402612
85.0396392 3.908978488
98.02365479 4.393943222
111.0189038 7.315023618
112.0505382 3.605097
113.0345538 15.10843224
115.0502039 2.991652934
128.0454529 15.88051849
130.0611029 7.722416954
143.0451185 5.326598217

Name: +ve in-silico MS/MS by CFM-ID for AQCRFDKOKZGTDE-UHFFFAOYSA-N
ID: AQCRFDKOKZGTDE-UHFFFAOYSA-N
Comment: Energy0
Num peaks: 6
15.02292652 0.4103133235
91.05422664 0.3017861615
130.0651257 4.554878268
132.0807757 1.670521899
133.0647913 0.9943238322
160.0756904 91.09386828

Name: +ve in-silico MS/MS by CFM-ID for AQCRFDKOKZGTDE-UHFFFAOYSA-N
ID: AQCRFDKOKZGTDE-UHFFFAOYSA-N
Comment: Energy1
Num peaks: 6
91.05422664 1.898914239
130.0651257 18.50186891
132.0807757 2.895274726
133.0647913 1.192525161
134.0600403 1.379070713
160.0756904 69.40392421

Name: +ve in-silico MS/MS by CFM-ID for AQCRFDKOKZGTDE-UHFFFAOYSA-N
ID: AQCRFDKOKZGTDE-UHFFFAOYSA-N
Comment: Energy2
Num peaks: 12
15.02292652 2.453010318
79.05422664 5.067371178
91.05422664 14.11444432
101.0385766 5.640728614
102.0338255 2.940471884
103.0542266 6.234390383
104.0494756 8.665303807
115.0542266 2.743123357
116.0494756 2.65976241
130.0651257 21.10622048
132.0807757 6.34319831
160.0756904 2.504813574

Name: +ve in-silico MS/MS by CFM-ID for KARGXPRJQWREKY-UHFFFAOYSA-N
ID: KARGXPRJQWREKY-UHFFFAOYSA-N
Comment: Energy0
Num peaks: 6
99.05528926 1.195883191
101.0345538 0.6544723195
109.0396392 5.342315882
124.0505382 3.244084652
125.0345538 0.7961099951
142.0611029 83.92607633

Name: +ve in-silico MS/MS by CFM-ID for KARGXPRJQWREKY-UHFFFAOYSA-N
ID: KARGXPRJQWREKY-UHFFFAOYSA-N
Comment: Energy1
Num peaks: 7
56.04947561 3.863115357
81.04472458 2.434361185
99.05528926 4.330532785
109.0396392 38.79580712
114.0661883 2.485640801
124.0505382 11.29980113
142.0611029 18.46710792

Name: +ve in-silico MS/MS by CFM-ID for KARGXPRJQWREKY-UHFFFAOYSA-N
ID: KARGXPRJQWREKY-UHFFFAOYSA-N
Comment: Energy2
Num peaks: 15
40.01817548 4.403754176
41.03857658 2.265125443
53.99744004 27.36039517
56.0130901 10.37443925
56.04947561 4.805504101
57.04472458 2.903203067
58.02874017 1.360712028
71.02398914 5.281927328
73.0396392 6.805059168
81.04472458 1.794003019
83.02398914 1.477473729
97.0396392 1.694376251
109.0396392 1.483816557
124.0505382 5.819630744
126.0298028 2.325388344

Name: +ve in-silico MS/MS by CFM-ID for KMLOGBKLHVLMHE-UHFFFAOYSA-N
ID: KMLOGBKLHVLMHE-UHFFFAOYSA-N
Comment: Energy0
Num peaks: 6
86.02365479 1.198990026
96.05562361 2.097739704
113.0345538 0.7598329951
124.0505382 25.31090117
125.0345538 25.14479358
142.0611029 40.39732745

Name: +ve in-silico MS/MS by CFM-ID for KMLOGBKLHVLMHE-UHFFFAOYSA-N
ID: KMLOGBKLHVLMHE-UHFFFAOYSA-N
Comment: Energy1
Num peaks: 9
40.01817548 3.309746536
55.02907452 17.82955889
57.04472458 2.37974391
86.02365479 22.28752256
88.03930485 3.316360221
98.02365479 2.396409136
124.0505382 7.247981433
125.0345538 15.9562185
142.0611029 5.624394986

Name: +ve in-silico MS/MS by CFM-ID for KMLOGBKLHVLMHE-UHFFFAOYSA-N
ID: KMLOGBKLHVLMHE-UHFFFAOYSA-N
Comment: Energy2
Num peaks: 19
26.00252542 1.812895801
28.01817548 3.566401501
30.03382555 1.714672726
40.01817548 9.968903991
42.03382555 3.763134194
53.01342445 2.548224978
55.02907452 11.64863798
57.04472458 1.71637623
67.02907452 4.652494295
68.0130901 2.745549363
68.99710569 6.429919211
70.02874017 2.149743728
80.02432348 1.809309383
84.00800472 2.530254935
86.02365479 2.929575932
95.02398914 1.746257938
96.00800472 7.187059545
98.02365479 7.307317638
125.0345538 3.838852878

Name: +ve in-silico MS/MS by CFM-ID for BTEXQKZNRLDUMG-UHFFFAOYSA-N
ID: BTEXQKZNRLDUMG-UHFFFAOYSA-N
Comment: Energy0
Num peaks: 6
103.0542266 0.2166945188
127.0542266 4.114607243
129.0698767 20.36025269
134.0600403 0.7316607003
142.0651257 0.464679411
160.0756904 73.59487072

Name: +ve in-silico MS/MS by CFM-ID for BTEXQKZNRLDUMG-UHFFFAOYSA-N
ID: BTEXQKZNRLDUMG-UHFFFAOYSA-N
Comment: Energy1
Num peaks: 6
103.0542266 6.783195348
117.0698767 11.92778078
129.0698767 2.89308536
134.0600403 2.254253801
142.0651257 7.217621191
160.0756904 62.00547916

Name: +ve in-silico MS/MS by CFM-ID for BTEXQKZNRLDUMG-UHFFFAOYSA-N
ID: BTEXQKZNRLDUMG-UHFFFAOYSA-N
Comment: Energy2
Num peaks: 9
49.00727645 2.046817444
63.02292652 2.278082418
73.00727645 2.308982373
87.02292652 2.767880084
89.03857658 2.803865951
101.0385766 11.22303564
103.0542266 18.11729382
127.0542266 16.89774166
129.0698767 23.02245474

Name: +ve in-silico MS/MS by CFM-ID for QXJMCSBBTMVSJS-UHFFFAOYSA-N
ID: QXJMCSBBTMVSJS-UHFFFAOYSA-N
Comment: Energy0
Num peaks: 6
43.01784114 0.1965372252
118.0651257 0.5331389654
142.0651257 29.29466981
143.0491413 0.1698458548
144.0443902 1.75008191
160.0756904 67.31615482

Name: +ve in-silico MS/MS by CFM-ID for QXJMCSBBTMVSJS-UHFFFAOYSA-N
ID: QXJMCSBBTMVSJS-UHFFFAOYSA-N
Comment: Energy1
Num peaks: 6
43.01784114 1.050698697
91.05422664 5.231128424
118.0651257 2.548408136
142.0651257 39.93214918
144.0443902 2.14916159
160.0756904 43.70939335

Name: +ve in-silico MS/MS by CFM-ID for QXJMCSBBTMVSJS-UHFFFAOYSA-N
ID: QXJMCSBBTMVSJS-UHFFFAOYSA-N
Comment: Energy2
Num peaks: 9
90.03382555 2.418407019
91.05422664 8.520521788
92.04947561 2.304375281
102.0338255 4.638561581
116.0494756 4.111055583
125.0385766 6.426833563
126.0338255 5.477134847
142.0651257 35.93326185
144.0443902 10.47034424

Name: +ve in-silico MS/MS by CFM-ID for KIDJISUVJMVGAN-UHFFFAOYSA-N
ID: KIDJISUVJMVGAN-UHFFFAOYSA-N
Comment: Energy0
Num peaks: 6
39.02292652 0.1318143579
40.01817548 0.1347289821
82.02874017 0.4677108909
134.0600403 0.6762489154
144.0443902 0.2280821093
160.0756904 97.79413164

Name: +ve in-silico MS/MS by CFM-ID for KIDJISUVJMVGAN-UHFFFAOYSA-N
ID: KIDJISUVJMVGAN-UHFFFAOYSA-N
Comment: Energy1
Num peaks: 6
39.02292652 22.4606986
91.05422664 1.902057909
132.0807757 1.484363195
134.0600403 1.562183177
144.0443902 2.411340731
160.0756904 62.84563181

Name: +ve in-silico MS/MS by CFM-ID for KIDJISUVJMVGAN-UHFFFAOYSA-N
ID: KIDJISUVJMVGAN-UHFFFAOYSA-N
Comment: Energy2
Num peaks: 13
39.02292652 16.44881543
49.00727645 5.60332156
51.02292652 7.25216553
53.03857658 2.941360743
63.02292652 7.893561331
75.02292652 2.661285223
82.02874017 6.463853831
91.05422664 15.90271418
104.0494756 4.881322767
106.0651257 3.640611198
128.0494756 2.919780441
144.0443902 2.390192888
160.0756904 3.058703681

Name: +ve in-silico MS/MS by CFM-ID for PNNUXNXZDJVGSB-UHFFFAOYSA-N
ID: PNNUXNXZDJVGSB-UHFFFAOYSA-N
Comment: Energy0
Num peaks: 6
15.02292652 0.4183760293
130.0651257 1.335118232
131.0491413 0.5024885097
133.0647913 3.288232353
134.0600403 0.2007500714
160.0756904 93.11008947

Name: +ve in-silico MS/MS by CFM-ID for PNNUXNXZDJVGSB-UHFFFAOYSA-N
ID: PNNUXNXZDJVGSB-UHFFFAOYSA-N
Comment: Energy1
Num peaks: 6
104.0494756 1.419782091
130.0651257 1.30584853
131.0491413 1.724797241
133.0647913 10.70706675
134.0600403 0.8980062336
160.0756904 78.13985834

Name: +ve in-silico MS/MS by CFM-ID for PNNUXNXZDJVGSB-UHFFFAOYSA-N
ID: PNNUXNXZDJVGSB-UHFFFAOYSA-N
Comment: Energy2
Num peaks: 17
15.02292652 3.464566238
49.00727645 2.725277971
51.02292652 3.029312032
65.03857658 2.183340833
75.02292652 3.715283291
77.03857658 3.517572202
87.02292652 2.361387096
89.03857658 3.295315269
101.0385766 5.347806334
102.0338255 2.860508635
103.0542266 8.648791358
104.0494756 8.807668598
106.0651257 2.283764902
116.0494756 8.788288653
130.0651257 7.592521255
133.0647913 7.490803016
160.0756904 4.204745692

Name: +ve in-silico MS/MS by CFM-ID for ZFVRPAOFSPXEIM-UHFFFAOYSA-N
ID: ZFVRPAOFSPXEIM-UHFFFAOYSA-N
Comment: Energy0
Num peaks: 6
15.02292652 0.4238696795
130.0651257 1.343338437
131.0491413 0.6939636455
133.0647913 2.055232497
134.0600403 0.1654020704
160.0756904 94.48462181

Name: +ve in-silico MS/MS by CFM-ID for ZFVRPAOFSPXEIM-UHFFFAOYSA-N
ID: ZFVRPAOFSPXEIM-UHFFFAOYSA-N
Comment: Energy1
Num peaks: 6
116.0494756 1.066785788
130.0651257 1.425414514
131.0491413 2.434766497
133.0647913 4.240097898
134.0600403 2.173113926
160.0756904 83.95400084

Name: +ve in-silico MS/MS by CFM-ID for ZFVRPAOFSPXEIM-UHFFFAOYSA-N
ID: ZFVRPAOFSPXEIM-UHFFFAOYSA-N
Comment: Energy2
Num peaks: 20
15.02292652 3.370838359
39.02292652 2.151401596
49.00727645 4.816951674
51.02292652 4.176567889
63.02292652 2.335465994
65.03857658 3.046785676
75.02292652 3.317516211
77.03857658 3.301582692
87.02292652 2.645505505
89.03857658 3.111829122
92.04947561 2.193623334
101.0385766 6.474204793
102.0338255 6.45085392
103.0542266 4.055309095
104.0494756 7.393971353
116.0494756 4.985978133
130.0651257 8.507915165
133.0647913 2.792917508
134.0600403 1.999180295
160.0756904 4.061714508

Name: +ve in-silico MS/MS by CFM-ID for AZNMFVGFAFVVDA-UHFFFAOYSA-N
ID: AZNMFVGFAFVVDA-UHFFFAOYSA-N
Comment: Energy0
Num peaks: 6
82.02874017 0.793629378
132.0443902 0.7446896963
133.0647913 1.019306014
134.0600403 0.3381090074
144.0443902 0.1874146501
160.0756904 95.13815383

Name: +ve in-silico MS/MS by CFM-ID for AZNMFVGFAFVVDA-UHFFFAOYSA-N
ID: AZNMFVGFAFVVDA-UHFFFAOYSA-N
Comment: Energy1
Num peaks: 6
91.05422664 4.797150332
115.0542266 11.66800446
117.0698767 3.086590483
133.0647913 2.513956553
134.0600403 3.4780291
160.0756904 58.20932395

Name: +ve in-silico MS/MS by CFM-ID for AZNMFVGFAFVVDA-UHFFFAOYSA-N
ID: AZNMFVGFAFVVDA-UHFFFAOYSA-N
Comment: Energy2
Num peaks: 17
39.02292652 5.948945007
40.01817548 3.704982353
49.00727645 10.58831853
51.02292652 5.379477737
53.03857658 2.452168361
56.0130901 1.71776266
63.02292652 3.982523925
65.03857658 2.630028602
65.99744004 7.737397001
82.02874017 10.23581575
89.03857658 1.76216892
101.0385766 2.429701108
115.0542266 12.25313957
117.0698767 3.118754394
132.0443902 1.943932521
134.0600403 1.672634833
160.0756904 2.827732323

Name: +ve in-silico MS/MS by CFM-ID for OMQWBTOTNRMKAK-UHFFFAOYSA-N
ID: OMQWBTOTNRMKAK-UHFFFAOYSA-N
Comment: Energy0
Num peaks: 6
117.0334912 0.2305284148
119.0491413 0.5706624407
142.0651257 2.070309859
143.0491413 1.101184098
144.0443902 0.2247802746
160.0756904 94.8018062

Name: +ve in-silico MS/MS by CFM-ID for OMQWBTOTNRMKAK-UHFFFAOYSA-N
ID: OMQWBTOTNRMKAK-UHFFFAOYSA-N
Comment: Energy1
Num peaks: 6
119.0491413 1.786591116
130.0651257 3.605296034
132.0807757 3.768068055
142.0651257 6.376149669
143.0491413 2.749050894
160.0756904 71.25997103

Name: +ve in-silico MS/MS by CFM-ID for OMQWBTOTNRMKAK-UHFFFAOYSA-N
ID: OMQWBTOTNRMKAK-UHFFFAOYSA-N
Comment: Energy2
Num peaks: 22
49.00727645 2.065972653
51.02292652 1.534629096
63.02292652 1.324629441
91.05422664 6.142093563
101.0385766 7.269792966
103.0178411 2.119615379
104.0494756 5.00677597
106.0287402 1.685285219
116.0494756 3.978586747
117.0334912 4.651340857
118.0651257 2.807762733
119.0491413 4.257622561
125.0385766 2.476762915
128.0494756 1.325306744
130.0651257 1.960809627
132.0443902 2.06071759
132.0807757 2.493987584
134.0600403 3.231566631
142.0651257 9.652479441
143.0491413 2.181726136
144.0443902 7.556220439
160.0756904 5.058844504

Name: +ve in-silico MS/MS by CFM-ID for USSQQASIZNTRAJ-UHFFFAOYSA-N
ID: USSQQASIZNTRAJ-UHFFFAOYSA-N
Comment: Energy0
Num peaks: 6
117.0334912 0.5898322335
119.0491413 1.120926639
132.0807757 0.4543507309
142.0651257 2.101726012
143.0491413 1.784452364
160.0756904 92.53182299

Name: +ve in-silico MS/MS by CFM-ID for USSQQASIZNTRAJ-UHFFFAOYSA-N
ID: USSQQASIZNTRAJ-UHFFFAOYSA-N
Comment: Energy1
Num peaks: 6
117.0334912 2.436846547
118.0651257 2.361597234
132.0807757 3.473972757
142.0651257 3.744062015
143.0491413 4.820984857
160.0756904 72.19705876

Name: +ve in-silico MS/MS by CFM-ID for USSQQASIZNTRAJ-UHFFFAOYSA-N
ID: USSQQASIZNTRAJ-UHFFFAOYSA-N
Comment: Energy2
Num peaks: 19
49.00727645 2.077200956
75.02292652 2.834248888
77.03857658 3.857291758
89.03857658 4.95701103
91.05422664 3.188064319
101.0385766 5.771334225
104.0494756 6.42240705
106.0651257 2.048848855
115.0542266 1.824274076
116.0494756 6.931899659
117.0334912 5.089915575
119.0491413 3.472637752
125.0385766 2.675249107
128.0494756 4.335376037
130.0651257 4.069302732
132.0807757 5.990979163
142.0651257 9.670200176
143.0491413 2.285302591
160.0756904 3.174591178

Name: +ve in-silico MS/MS by CFM-ID for ZREKKDTZLUYAJV-UHFFFAOYSA-N
ID: ZREKKDTZLUYAJV-UHFFFAOYSA-N
Comment: Energy0
Num peaks: 6
43.01784114 0.2407187001
116.0494756 1.065230543
118.0651257 3.079336139
132.0807757 1.213416641
144.0443902 0.2324208749
160.0756904 93.15457451

Name: +ve in-silico MS/MS by CFM-ID for ZREKKDTZLUYAJV-UHFFFAOYSA-N
ID: ZREKKDTZLUYAJV-UHFFFAOYSA-N
Comment: Energy1
Num peaks: 6
57.0334912 2.216108439
116.0494756 2.155329722
118.0651257 2.817038669
132.0807757 6.783746595
144.0443902 2.097309431
160.0756904 74.70607543

Name: +ve in-silico MS/MS by CFM-ID for ZREKKDTZLUYAJV-UHFFFAOYSA-N
ID: ZREKKDTZLUYAJV-UHFFFAOYSA-N
Comment: Energy2
Num peaks: 13
39.02292652 3.217495617
49.00727645 2.583505151
51.02292652 5.83915455
53.03857658 1.834152981
63.02292652 6.089917806
65.03857658 8.607597988
67.05422664 5.768488924
90.03382555 1.736901849
116.0494756 12.48782063
118.0651257 14.05805325
132.0807757 14.04055115
144.0443902 1.832492426
160.0756904 2.834301595

Name: +ve in-silico MS/MS by CFM-ID for BGLZVNYGUGILJU-UHFFFAOYSA-N
ID: BGLZVNYGUGILJU-UHFFFAOYSA-N
Comment: Energy0
Num peaks: 6
115.0542266 0.865480943
131.0491413 0.4305414137
133.0647913 1.083081339
142.0651257 45.31250923
143.0491413 1.147257916
160.0756904 48.8840778

Name: +ve in-silico MS/MS by CFM-ID for BGLZVNYGUGILJU-UHFFFAOYSA-N
ID: BGLZVNYGUGILJU-UHFFFAOYSA-N
Comment: Energy1
Num peaks: 6
115.0542266 1.71913896
130.0651257 2.881701907
133.0647913 1.125491273
142.0651257 65.12579312
143.0491413 2.055458196
160.0756904 20.51869034

Name: +ve in-silico MS/MS by CFM-ID for BGLZVNYGUGILJU-UHFFFAOYSA-N
ID: BGLZVNYGUGILJU-UHFFFAOYSA-N
Comment: Energy2
Num peaks: 10
39.02292652 2.660285252
63.02292652 1.71905134
91.05422664 10.08176597
102.0338255 3.80282417
105.0334912 2.354627382
107.0491413 1.376779493
115.0542266 19.93133711
116.0494756 4.485717896
142.0651257 32.63773042
144.0443902 1.762130095

Name: +ve in-silico MS/MS by CFM-ID for CYZIVXOEJNAIBS-UHFFFAOYSA-N
ID: CYZIVXOEJNAIBS-UHFFFAOYSA-N
Comment: Energy0
Num peaks: 6
130.0651257 3.050289705
132.0807757 0.523926564
142.0651257 9.951302222
143.0491413 0.6603313001
144.0443902 0.9189194571
160.0756904 83.44070294

Name: +ve in-silico MS/MS by CFM-ID for CYZIVXOEJNAIBS-UHFFFAOYSA-N
ID: CYZIVXOEJNAIBS-UHFFFAOYSA-N
Comment: Energy1
Num peaks: 6
119.0491413 7.089169468
130.0651257 6.883293837
132.0807757 6.411318227
134.0600403 3.602660461
142.0651257 14.37772408
160.0756904 46.66979617

Name: +ve in-silico MS/MS by CFM-ID for CYZIVXOEJNAIBS-UHFFFAOYSA-N
ID: CYZIVXOEJNAIBS-UHFFFAOYSA-N
Comment: Energy2
Num peaks: 15
49.00727645 1.873432049
51.02292652 1.402330887
101.0385766 7.227419905
115.0542266 2.165111265
116.0494756 6.872689606
117.0334912 3.944767697
118.0287402 2.541713456
128.0494756 2.349055074
130.0651257 9.816169182
132.0443902 1.438535958
132.0807757 1.449271862
142.0651257 16.5885663
143.0491413 1.89039131
144.0443902 19.50708678
160.0756904 2.153667323

Name: +ve in-silico MS/MS by CFM-ID for AKFKERAVXIGUNB-UHFFFAOYSA-N
ID: AKFKERAVXIGUNB-UHFFFAOYSA-N
Comment: Energy0
Num peaks: 6
45.99235466 0.8159899429
95.06037464 10.73124152
98.02365479 0.5115705744
124.0505382 2.21002328
126.0298028 2.017929854
142.0611029 80.87886305

Name: +ve in-silico MS/MS by CFM-ID for AKFKERAVXIGUNB-UHFFFAOYSA-N
ID: AKFKERAVXIGUNB-UHFFFAOYSA-N
Comment: Energy1
Num peaks: 7
54.03382555 12.38792499
78.03382555 3.238828695
83.02398914 3.137205363
95.06037464 27.20499206
101.0345538 6.66868366
124.0505382 15.17088095
142.0611029 12.51294048

Name: +ve in-silico MS/MS by CFM-ID for AKFKERAVXIGUNB-UHFFFAOYSA-N
ID: AKFKERAVXIGUNB-UHFFFAOYSA-N
Comment: Energy2
Num peaks: 16
25.00727645 2.232339668
27.02292652 3.819208699
40.01817548 11.8868435
42.03382555 4.656407882
44.04947561 5.059557879
45.99235466 2.835731604
49.00727645 2.369925126
51.02292652 4.242747494
53.03857658 5.461482295
53.99744004 8.713343112
56.0130901 4.067774689
72.00800472 9.644444194
79.02907452 3.531431013
82.02874017 4.533111788
95.06037464 3.620038709
98.02365479 4.62887825

Name: +ve in-silico MS/MS by CFM-ID for NZABOAAWARHJSH-UHFFFAOYSA-N
ID: NZABOAAWARHJSH-UHFFFAOYSA-N
Comment: Energy0
Num peaks: 6
77.00219107 0.2363518044
116.0494756 0.1436891399
132.0807757 0.163301639
134.0600403 0.1291418839
144.0443902 0.374247814
160.0756904 97.99164866

Name: +ve in-silico MS/MS by CFM-ID for NZABOAAWARHJSH-UHFFFAOYSA-N
ID: NZABOAAWARHJSH-UHFFFAOYSA-N
Comment: Energy1
Num peaks: 6
51.02292652 1.951398813
116.0494756 2.543420615
130.0651257 2.407531054
132.0807757 1.797553876
134.0600403 1.882273771
160.0756904 78.84834732

Name: +ve in-silico MS/MS by CFM-ID for NZABOAAWARHJSH-UHFFFAOYSA-N
ID: NZABOAAWARHJSH-UHFFFAOYSA-N
Comment: Energy2
Num peaks: 14
39.02292652 11.27160931
41.03857658 4.329461316
49.00727645 9.948272341
51.02292652 12.17071362
53.03857658 2.671804149
63.02292652 2.944896501
68.04947561 3.751712321
80.04947561 1.969202663
90.03382555 3.074129973
104.0494756 1.595868947
114.0338255 16.71366967
116.0494756 6.632218173
118.0651257 2.40146853
132.0807757 2.063510075

Name: +ve in-silico MS/MS by CFM-ID for XUWBWEWEAGATJA-UHFFFAOYSA-N
ID: XUWBWEWEAGATJA-UHFFFAOYSA-N
Comment: Energy0
Num peaks: 6
43.02907452 0.8409812907
100.0505382 1.130794044
114.0661883 0.8823734988
124.0505382 4.041548262
125.0345538 7.80883829
142.0611029 81.79284564

Name: +ve in-silico MS/MS by CFM-ID for XUWBWEWEAGATJA-UHFFFAOYSA-N
ID: XUWBWEWEAGATJA-UHFFFAOYSA-N
Comment: Energy1
Num peaks: 11
57.04472458 2.848524123
68.0130901 4.110506189
70.02874017 2.098980192
72.04439023 4.412133372
83.02398914 1.989967
85.0396392 6.989777846
99.05528926 7.222813952
114.0661883 2.513286207
124.0505382 2.71870276
125.0345538 16.93386064
142.0611029 29.12614875

Name: +ve in-silico MS/MS by CFM-ID for XUWBWEWEAGATJA-UHFFFAOYSA-N
ID: XUWBWEWEAGATJA-UHFFFAOYSA-N
Comment: Energy2
Num peaks: 19
15.02292652 1.124675086
26.00252542 4.240785416
40.01817548 7.700158582
42.03382555 1.687522794
43.02907452 20.6586115
54.03382555 1.128661981
57.04472458 19.82498021
58.02874017 2.039441156
68.0130901 1.774905144
69.00833907 1.587998705
69.04472458 1.103033579
70.02874017 1.72972899
72.04439023 1.574455259
82.03997355 1.094996853
83.02398914 3.24227157
85.0396392 1.382277698
97.0396392 1.268632096
124.0505382 4.649052026
125.0345538 2.332737883

Name: +ve in-silico MS/MS by CFM-ID for XOVLTOCIBJOEBK-UHFFFAOYSA-N
ID: XOVLTOCIBJOEBK-UHFFFAOYSA-N
Comment: Energy0
Num peaks: 6
128.0494756 0.5095679176
130.0651257 6.313888183
132.0807757 0.3765473148
142.0651257 9.391634719
144.0443902 0.5337183395
160.0756904 81.08720636

Name: +ve in-silico MS/MS by CFM-ID for XOVLTOCIBJOEBK-UHFFFAOYSA-N
ID: XOVLTOCIBJOEBK-UHFFFAOYSA-N
Comment: Energy1
Num peaks: 6
105.0698767 6.350774682
118.0651257 3.205382916
130.0651257 21.9153326
142.0651257 12.93978869
144.0443902 2.380480143
160.0756904 40.91391579

Name: +ve in-silico MS/MS by CFM-ID for XOVLTOCIBJOEBK-UHFFFAOYSA-N
ID: XOVLTOCIBJOEBK-UHFFFAOYSA-N
Comment: Energy2
Num peaks: 13
49.00727645 2.186787214
75.02292652 2.327138155
77.03857658 2.648376369
91.05422664 2.433027337
102.0338255 3.37683978
103.0542266 17.69585266
104.0494756 2.671227854
105.0698767 6.257573074
116.0494756 1.77693643
128.0494756 5.117276187
130.0651257 20.68266207
142.0651257 9.007737608
144.0443902 4.624180635

Name: +ve in-silico MS/MS by CFM-ID for ZKPMQVSVRVORAH-UHFFFAOYSA-N
ID: ZKPMQVSVRVORAH-UHFFFAOYSA-N
Comment: Energy0
Num peaks: 6
115.0542266 0.8665549991
130.0651257 0.7401351817
133.0647913 1.077017713
142.0651257 45.16396766
143.0491413 1.13873909
160.0756904 48.61154176

Name: +ve in-silico MS/MS by CFM-ID for ZKPMQVSVRVORAH-UHFFFAOYSA-N
ID: ZKPMQVSVRVORAH-UHFFFAOYSA-N
Comment: Energy1
Num peaks: 6
115.0542266 1.733887588
130.0651257 2.015123413
133.0647913 1.126782767
142.0651257 65.31577594
143.0491413 2.040584514
160.0756904 20.62105159

Name: +ve in-silico MS/MS by CFM-ID for ZKPMQVSVRVORAH-UHFFFAOYSA-N
ID: ZKPMQVSVRVORAH-UHFFFAOYSA-N
Comment: Energy2
Num peaks: 12
39.02292652 1.758714608
41.03857658 1.611468777
49.00727645 1.684446945
63.02292652 2.573841616
91.05422664 10.01076541
101.0385766 1.847882115
102.0338255 2.190887122
105.0334912 2.34170366
115.0542266 19.73156644
116.0494756 2.627069624
126.0338255 1.830307678
142.0651257 32.35171484

Name: +ve in-silico MS/MS by CFM-ID for CTIOCGQJYWNIBA-UHFFFAOYSA-N
ID: CTIOCGQJYWNIBA-UHFFFAOYSA-N
Comment: Energy0
Num peaks: 6
30.03382555 0.8032110102
96.05562361 7.651101725
98.02365479 0.6800644707
124.0505382 30.78869275
126.0298028 0.957624947
142.0611029 54.04582539

Name: +ve in-silico MS/MS by CFM-ID for CTIOCGQJYWNIBA-UHFFFAOYSA-N
ID: CTIOCGQJYWNIBA-UHFFFAOYSA-N
Comment: Energy1
Num peaks: 6
30.03382555 3.102452904
54.03382555 3.111225915
56.04947561 64.69555314
96.05562361 4.581577675
124.0505382 6.765357338
142.0611029 4.563334193

Name: +ve in-silico MS/MS by CFM-ID for CTIOCGQJYWNIBA-UHFFFAOYSA-N
ID: CTIOCGQJYWNIBA-UHFFFAOYSA-N
Comment: Energy2
Num peaks: 23
15.02292652 2.10192022
25.00727645 1.769184491
26.00252542 1.973912079
27.02292652 5.218616616
28.01817548 1.443126036
30.03382555 7.167897128
39.02292652 5.904995046
40.01817548 2.796138314
52.01817548 8.474501477
54.03382555 7.344007018
56.02432348 1.464550424
56.04947561 8.366622316
65.00219107 1.305145389
67.01784114 1.587770591
69.0334912 1.781184827
80.02432348 2.729629569
82.02874017 2.430835348
82.03997355 5.201963254
83.01275576 1.812497389
96.05562361 2.767824319
98.02365479 1.398521208
124.0505382 2.554221647
126.0298028 3.310326555

Name: +ve in-silico MS/MS by CFM-ID for KRKABMNEWUTJQT-UHFFFAOYSA-N
ID: KRKABMNEWUTJQT-UHFFFAOYSA-N
Comment: Energy0
Num peaks: 6
70.03997355 5.087748451
73.02840582 3.337373923
82.03997355 2.080916274
110.0348882 16.39682928
115.0502039 2.510807734
142.0611029 59.59976475

Name: +ve in-silico MS/MS by CFM-ID for KRKABMNEWUTJQT-UHFFFAOYSA-N
ID: KRKABMNEWUTJQT-UHFFFAOYSA-N
Comment: Energy1
Num peaks: 7
28.01817548 3.166199558
70.02874017 7.495906694
70.03997355 13.82273492
72.04439023 3.436532971
73.02840582 13.74384952
88.03930485 3.132019108
100.0393049 37.1039348

Name: +ve in-silico MS/MS by CFM-ID for KRKABMNEWUTJQT-UHFFFAOYSA-N
ID: KRKABMNEWUTJQT-UHFFFAOYSA-N
Comment: Energy2
Num peaks: 17
26.00252542 2.005549084
28.01817548 6.774571768
30.03382555 1.673103691
42.03382555 8.980604499
43.02907452 5.556930903
53.01342445 2.947612261
55.02907452 3.18372705
56.0130901 10.12263897
58.02874017 8.279582393
60.04439023 1.818819844
70.02874017 1.772909466
70.03997355 13.16280266
72.04439023 4.075340148
73.02840582 2.228888967
74.02365479 1.748477023
83.02398914 1.990072874
88.03930485 4.567156839

Name: +ve in-silico MS/MS by CFM-ID for KDDUTQUVRGNVGU-UHFFFAOYSA-N
ID: KDDUTQUVRGNVGU-UHFFFAOYSA-N
Comment: Energy0
Num peaks: 6
82.03997355 1.226891895
96.05562361 3.349173624
106.0399735 9.184656493
124.0505382 56.08780781
125.0345538 2.373794786
142.0611029 23.74900888

Name: +ve in-silico MS/MS by CFM-ID for KDDUTQUVRGNVGU-UHFFFAOYSA-N
ID: KDDUTQUVRGNVGU-UHFFFAOYSA-N
Comment: Energy1
Num peaks: 7
82.03997355 10.29376412
96.05562361 8.82518708
106.0399735 9.281578135
107.0239891 2.857637344
124.0505382 30.27246299
125.0345538 5.725411582
142.0611029 12.96323196

Name: +ve in-silico MS/MS by CFM-ID for KDDUTQUVRGNVGU-UHFFFAOYSA-N
ID: KDDUTQUVRGNVGU-UHFFFAOYSA-N
Comment: Energy2
Num peaks: 25
15.02292652 1.497588433
25.00727645 1.481270575
40.01817548 3.433598729
41.00219107 1.645857568
42.03382555 2.683254578
43.01784114 3.847059538
44.04947561 1.401186343
55.02907452 2.903654178
59.01275576 4.464029855
61.02840582 1.383229032
65.01342445 1.415113957
67.02907452 2.126189597
69.04472458 2.383865363
71.01275576 2.707009655
77.01342445 2.524930211
79.02907452 9.625966725
81.04472458 7.350639033
82.03997355 4.774958776
83.01275576 3.620143064
96.05562361 5.533085398
97.0396392 1.607583243
106.0399735 1.991425954
107.0239891 5.476485097
124.0505382 2.610383048
125.0345538 2.079240291

Name: +ve in-silico MS/MS by CFM-ID for IBBZXXNFIDTUNC-UHFFFAOYSA-N
ID: IBBZXXNFIDTUNC-UHFFFAOYSA-N
Comment: Energy0
Num peaks: 6
57.0334912 0.915456705
116.0494756 3.509681643
118.0651257 1.641246674
142.0651257 38.79190809
144.0443902 1.737334346
160.0756904 49.78746548

Name: +ve in-silico MS/MS by CFM-ID for IBBZXXNFIDTUNC-UHFFFAOYSA-N
ID: IBBZXXNFIDTUNC-UHFFFAOYSA-N
Comment: Energy1
Num peaks: 6
57.0334912 4.502499148
116.0494756 7.16842828
118.0651257 3.489579815
133.0647913 2.527591101
142.0651257 38.7967012
160.0756904 28.52245165

Name: +ve in-silico MS/MS by CFM-ID for IBBZXXNFIDTUNC-UHFFFAOYSA-N
ID: IBBZXXNFIDTUNC-UHFFFAOYSA-N
Comment: Energy2
Num peaks: 23
15.02292652 1.790781144
25.00727645 2.420022276
39.02292652 7.835178756
41.00219107 2.584768904
43.01784114 3.130010457
49.00727645 2.57833962
51.02292652 2.152346022
53.03857658 1.27460406
57.0334912 1.425019208
63.02292652 1.960996301
65.03857658 1.631143806
76.01817548 2.12226832
88.01817548 1.877903863
91.05422664 1.988562259
102.0338255 1.537776664
114.0338255 1.799471133
115.0542266 3.104034936
116.0494756 14.33294534
117.0334912 1.510106999
118.0651257 2.036747054
126.0338255 7.29733199
142.0651257 11.9996156
144.0443902 1.969915925

Name: +ve in-silico MS/MS by CFM-ID for MBPJGOUSBPAUNX-UHFFFAOYSA-N
ID: MBPJGOUSBPAUNX-UHFFFAOYSA-N
Comment: Energy0
Num peaks: 6
57.0334912 0.9168785238
116.0494756 3.478224627
118.0651257 1.644237235
142.0651257 38.83414285
144.0443902 1.660002397
160.0756904 49.89160458

Name: +ve in-silico MS/MS by CFM-ID for MBPJGOUSBPAUNX-UHFFFAOYSA-N
ID: MBPJGOUSBPAUNX-UHFFFAOYSA-N
Comment: Energy1
Num peaks: 6
57.0334912 4.575865553
116.0494756 6.912439872
118.0651257 3.551970982
133.0647913 2.573944832
142.0651257 39.71693939
160.0756904 29.17963676

Name: +ve in-silico MS/MS by CFM-ID for MBPJGOUSBPAUNX-UHFFFAOYSA-N
ID: MBPJGOUSBPAUNX-UHFFFAOYSA-N
Comment: Energy2
Num peaks: 20
15.02292652 2.018615647
25.00727645 2.71592692
39.02292652 8.559665307
41.00219107 2.855769378
43.01784114 3.483356734
51.02292652 1.81106305
57.0334912 1.611490729
63.02292652 2.271458252
65.03857658 1.748704497
75.02292652 1.714026753
76.01817548 1.754019009
88.01817548 2.184993658
91.05422664 2.271075476
115.0542266 3.47675041
116.0494756 14.14850293
117.0334912 1.927329706
118.0651257 2.419161722
126.0338255 7.575273008
142.0651257 14.41241608
144.0443902 1.95414006

Name: +ve in-silico MS/MS by CFM-ID for WIAMCQRXSYEGRS-UHFFFAOYSA-N
ID: WIAMCQRXSYEGRS-UHFFFAOYSA-N
Comment: Energy0
Num peaks: 6
91.05422664 1.286741725
92.04947561 1.157449888
93.06987671 2.548547827
94.06512568 1.076119562
104.0494756 1.195148033
120.0807757 90.55689675

Name: +ve in-silico MS/MS by CFM-ID for WIAMCQRXSYEGRS-UHFFFAOYSA-N
ID: WIAMCQRXSYEGRS-UHFFFAOYSA-N
Comment: Energy1
Num peaks: 6
89.03857658 5.393131905
91.05422664 5.986171097
93.06987671 6.159978083
94.06512568 2.752987948
104.0494756 9.184397575
120.0807757 57.19006862

Name: +ve in-silico MS/MS by CFM-ID for WIAMCQRXSYEGRS-UHFFFAOYSA-N
ID: WIAMCQRXSYEGRS-UHFFFAOYSA-N
Comment: Energy2
Num peaks: 13
39.02292652 5.190781009
49.00727645 6.261494815
51.02292652 10.61225108
53.03857658 4.257661179
65.03857658 6.658367916
73.00727645 2.617329105
75.02292652 5.10047388
77.03857658 7.798694061
91.05422664 4.697164902
92.04947561 5.149197242
93.06987671 6.696638609
104.0494756 10.51854636
120.0807757 4.58651588

Name: +ve in-silico MS/MS by CFM-ID for YQEJIIUSNDZIGO-UHFFFAOYSA-N
ID: YQEJIIUSNDZIGO-UHFFFAOYSA-N
Comment: Energy0
Num peaks: 6
115.0542266 0.8678202157
130.0651257 0.7413722992
133.0647913 1.078590787
142.0651257 45.25438249
143.0491413 1.140875953
160.0756904 48.72615135

Name: +ve in-silico MS/MS by CFM-ID for YQEJIIUSNDZIGO-UHFFFAOYSA-N
ID: YQEJIIUSNDZIGO-UHFFFAOYSA-N
Comment: Energy1
Num peaks: 6
115.0542266 1.726933169
130.0651257 2.011271216
133.0647913 1.11899783
142.0651257 65.20966239
143.0491413 2.047740926
160.0756904 20.56176069

Name: +ve in-silico MS/MS by CFM-ID for YQEJIIUSNDZIGO-UHFFFAOYSA-N
ID: YQEJIIUSNDZIGO-UHFFFAOYSA-N
Comment: Energy2
Num peaks: 11
39.02292652 1.420753151
63.02292652 1.852659422
65.03857658 1.335174946
89.03857658 2.282292791
91.05422664 10.45675595
101.0385766 1.5257009
102.0338255 2.610556689
105.0334912 2.211726043
115.0542266 19.41300715
116.0494756 6.520644299
142.0651257 31.68102297

Name: +ve in-silico MS/MS by CFM-ID for JMIIYPYNZMHUCO-UHFFFAOYSA-N
ID: JMIIYPYNZMHUCO-UHFFFAOYSA-N
Comment: Energy0
Num peaks: 6
100.0393049 1.96741037
100.0505382 1.976447357
115.0502039 2.203420341
124.0505382 2.452900629
125.0345538 6.413786905
142.0611029 73.57020208

Name: +ve in-silico MS/MS by CFM-ID for JMIIYPYNZMHUCO-UHFFFAOYSA-N
ID: JMIIYPYNZMHUCO-UHFFFAOYSA-N
Comment: Energy1
Num peaks: 7
43.02907452 2.580564804
83.01275576 2.920287343
98.02365479 5.531798108
100.0393049 6.373233189
124.0505382 5.294174255
125.0345538 16.80828872
142.0611029 43.05781527

Name: +ve in-silico MS/MS by CFM-ID for JMIIYPYNZMHUCO-UHFFFAOYSA-N
ID: JMIIYPYNZMHUCO-UHFFFAOYSA-N
Comment: Energy2
Num peaks: 22
26.00252542 3.140217287
28.01817548 2.97498505
43.02907452 8.528107771
44.0130901 3.345154126
45.04472458 3.350859389
53.01342445 2.917130111
55.02907452 2.162168491
56.0130901 2.640587632
58.02874017 4.31175216
68.0130901 5.92817442
69.00833907 8.100937195
70.02874017 1.674681868
70.03997355 7.503457673
71.02398914 2.141905786
72.05562361 1.398712086
82.02874017 1.640943223
83.02398914 4.457754296
86.03488817 1.923180358
97.0396392 1.975179308
98.02365479 3.745887636
100.0393049 1.673273147
100.0505382 4.961777865

Name: +ve in-silico MS/MS by CFM-ID for DMTQMHCHBQZTOJ-UHFFFAOYSA-N
ID: DMTQMHCHBQZTOJ-UHFFFAOYSA-N
Comment: Energy0
Num peaks: 6
68.0130901 1.576550086
91.05422664 5.035521358
119.0491413 2.46459941
142.0651257 9.368758805
143.0491413 19.32146328
160.0756904 55.99071066

Name: +ve in-silico MS/MS by CFM-ID for DMTQMHCHBQZTOJ-UHFFFAOYSA-N
ID: DMTQMHCHBQZTOJ-UHFFFAOYSA-N
Comment: Energy1
Num peaks: 7
68.0130901 3.815013782
91.05422664 6.535304243
117.0334912 2.507076095
119.0491413 15.23179051
142.0651257 5.485077277
143.0491413 35.95439746
160.0756904 12.72867431

Name: +ve in-silico MS/MS by CFM-ID for DMTQMHCHBQZTOJ-UHFFFAOYSA-N
ID: DMTQMHCHBQZTOJ-UHFFFAOYSA-N
Comment: Energy2
Num peaks: 14
39.02292652 1.56046468
40.01817548 5.700110401
49.00727645 2.889472185
50.00252542 2.038256609
51.02292652 1.889401636
63.02292652 6.71420153
65.03857658 6.29949152
65.99744004 2.122459726
75.02292652 12.54386196
77.03857658 3.751925262
91.05422664 23.67123189
93.06987671 2.308540827
117.0334912 3.806561823
119.0491413 6.115266105

Name: +ve in-silico MS/MS by CFM-ID for KPCKMWGCLHYFCN-UHFFFAOYSA-N
ID: KPCKMWGCLHYFCN-UHFFFAOYSA-N
Comment: Energy0
Num peaks: 6
15.02292652 1.714201561
43.01784114 3.979406924
101.0385766 7.406894244
118.0651257 22.37534726
134.0600403 1.004065782
160.0756904 58.95638106

Name: +ve in-silico MS/MS by CFM-ID for KPCKMWGCLHYFCN-UHFFFAOYSA-N
ID: KPCKMWGCLHYFCN-UHFFFAOYSA-N
Comment: Energy1
Num peaks: 6
43.01784114 4.227537173
101.0385766 23.73533033
118.0651257 31.45785325
134.0600403 2.112495464
142.0651257 2.219396726
160.0756904 24.60586932

Name: +ve in-silico MS/MS by CFM-ID for KPCKMWGCLHYFCN-UHFFFAOYSA-N
ID: KPCKMWGCLHYFCN-UHFFFAOYSA-N
Comment: Energy2
Num peaks: 9
15.02292652 2.726313728
25.00727645 4.194921044
41.00219107 2.686926023
43.01784114 6.44014901
49.00727645 2.823953588
51.02292652 2.959019587
73.00727645 4.066358768
75.02292652 12.41990304
101.0385766 43.64425435

Name: +ve in-silico MS/MS by CFM-ID for FGTSBVMVXJRFBS-UHFFFAOYSA-N
ID: FGTSBVMVXJRFBS-UHFFFAOYSA-N
Comment: Energy0
Num peaks: 6
15.02292652 0.5873148186
101.0385766 0.5492611924
104.0494756 5.205020784
106.0651257 2.255443174
143.0491413 0.9551493216
160.0756904 88.91596379

Name: +ve in-silico MS/MS by CFM-ID for FGTSBVMVXJRFBS-UHFFFAOYSA-N
ID: FGTSBVMVXJRFBS-UHFFFAOYSA-N
Comment: Energy1
Num peaks: 6
82.02874017 8.194842413
101.0385766 13.87286442
134.0600403 2.01016807
142.0651257 1.727066353
143.0491413 3.406764475
160.0756904 58.94504474

Name: +ve in-silico MS/MS by CFM-ID for FGTSBVMVXJRFBS-UHFFFAOYSA-N
ID: FGTSBVMVXJRFBS-UHFFFAOYSA-N
Comment: Energy2
Num peaks: 14
49.00727645 3.121053304
51.02292652 3.078830924
63.02292652 2.060327538
73.00727645 1.926632955
75.02292652 4.280402563
76.01817548 3.035598597
78.03382555 3.958676629
79.05422664 1.752185543
88.01817548 1.948144455
90.03382555 1.614692696
101.0385766 26.6476785
104.0494756 17.68448256
106.0651257 7.899996044
128.0494756 1.612770681

Name: +ve in-silico MS/MS by CFM-ID for VKPVBCSBGBAMCJ-UHFFFAOYSA-N
ID: VKPVBCSBGBAMCJ-UHFFFAOYSA-N
Comment: Energy0
Num peaks: 6
91.05422664 0.4933224309
130.0651257 0.343629573
133.0647913 2.078258622
134.0600403 0.4631397056
144.0443902 0.340559515
160.0756904 93.57943789

Name: +ve in-silico MS/MS by CFM-ID for VKPVBCSBGBAMCJ-UHFFFAOYSA-N
ID: VKPVBCSBGBAMCJ-UHFFFAOYSA-N
Comment: Energy1
Num peaks: 7
91.05422664 4.550185933
105.0698767 3.195323032
115.0542266 12.08938899
132.0807757 4.923092647
133.0647913 7.76439914
144.0443902 3.197340443
160.0756904 44.44176484

Name: +ve in-silico MS/MS by CFM-ID for VKPVBCSBGBAMCJ-UHFFFAOYSA-N
ID: VKPVBCSBGBAMCJ-UHFFFAOYSA-N
Comment: Energy2
Num peaks: 20
29.00219107 1.312788814
39.02292652 2.027862778
49.00727645 5.737520044
51.02292652 3.637049334
53.03857658 1.44080423
56.0130901 2.842813596
63.02292652 1.420674639
65.03857658 4.494853989
75.02292652 14.72251597
77.03857658 1.99569666
91.05422664 13.34410002
103.0542266 3.956895812
115.0542266 10.3636584
117.0334912 1.717587283
117.0698767 2.988298066
130.0287402 1.382751459
130.0651257 2.009596842
133.0647913 2.555644226
142.0651257 1.38018396
160.0756904 1.835930687

Name: +ve in-silico MS/MS by CFM-ID for CIGBERQUNYDMHH-UHFFFAOYSA-N
ID: CIGBERQUNYDMHH-UHFFFAOYSA-N
Comment: Energy0
Num peaks: 6
101.0385766 0.3529381974
117.0698767 1.018423364
142.0651257 1.637493559
143.0491413 46.13303109
144.0443902 0.2253371586
160.0756904 49.5194854

Name: +ve in-silico MS/MS by CFM-ID for CIGBERQUNYDMHH-UHFFFAOYSA-N
ID: CIGBERQUNYDMHH-UHFFFAOYSA-N
Comment: Energy1
Num peaks: 6
65.00219107 3.723785103
101.0385766 2.595981272
117.0698767 8.126817219
142.0651257 3.193612738
143.0491413 60.57009507
160.0756904 10.35958138

Name: +ve in-silico MS/MS by CFM-ID for CIGBERQUNYDMHH-UHFFFAOYSA-N
ID: CIGBERQUNYDMHH-UHFFFAOYSA-N
Comment: Energy2
Num peaks: 13
39.02292652 2.602586378
40.01817548 3.060291294
41.00219107 3.276614128
49.00727645 3.444850597
58.02874017 3.52040764
65.00219107 9.736332541
91.05422664 3.411531452
101.0385766 21.33654107
115.0178411 2.11182766
117.0334912 6.627052576
117.0698767 2.606398785
142.0651257 3.621579155
143.0491413 16.55352117

Name: +ve in-silico MS/MS by CFM-ID for NWWZPEXREHUVKB-UHFFFAOYSA-N
ID: NWWZPEXREHUVKB-UHFFFAOYSA-N
Comment: Energy0
Num peaks: 6
40.01817548 0.9822803342
128.0494756 4.730986746
130.0651257 1.285438806
133.0647913 0.9162238573
144.0443902 0.6203032956
160.0756904 87.75520791

Name: +ve in-silico MS/MS by CFM-ID for NWWZPEXREHUVKB-UHFFFAOYSA-N
ID: NWWZPEXREHUVKB-UHFFFAOYSA-N
Comment: Energy1
Num peaks: 6
40.01817548 4.395613722
102.0338255 2.016822652
128.0494756 8.4553529
131.0491413 3.377996591
133.0647913 6.659847517
160.0756904 59.57234021

Name: +ve in-silico MS/MS by CFM-ID for NWWZPEXREHUVKB-UHFFFAOYSA-N
ID: NWWZPEXREHUVKB-UHFFFAOYSA-N
Comment: Energy2
Num peaks: 16
40.01817548 13.78678389
49.00727645 1.841240444
50.00252542 5.395482269
52.01817548 4.365683585
54.03382555 2.93349593
77.03857658 2.498580171
89.03857658 2.642892942
90.03382555 2.971334298
100.0181755 6.49322099
102.0338255 7.969798041
104.0494756 4.207135478
114.0338255 5.11482059
116.0494756 4.755822836
128.0494756 9.386349042
130.0651257 3.032413759
144.0443902 3.561183611

Name: +ve in-silico MS/MS by CFM-ID for OVLLQUKHPTXIBH-UHFFFAOYSA-N
ID: OVLLQUKHPTXIBH-UHFFFAOYSA-N
Comment: Energy0
Num peaks: 6
80.04947561 0.1669546555
91.05422664 0.6843691677
93.06987671 0.1604484109
103.0542266 35.39334073
104.0494756 0.2684925459
120.0807757 62.48484902

Name: +ve in-silico MS/MS by CFM-ID for OVLLQUKHPTXIBH-UHFFFAOYSA-N
ID: OVLLQUKHPTXIBH-UHFFFAOYSA-N
Comment: Energy1
Num peaks: 6
91.05422664 7.554221548
93.06987671 1.453778431
94.06512568 1.276113291
103.0542266 36.05560617
104.0494756 1.940374882
120.0807757 45.81802786

Name: +ve in-silico MS/MS by CFM-ID for OVLLQUKHPTXIBH-UHFFFAOYSA-N
ID: OVLLQUKHPTXIBH-UHFFFAOYSA-N
Comment: Energy2
Num peaks: 8
49.00727645 3.328011098
65.03857658 2.53837334
75.02292652 5.164703196
77.03857658 9.377229994
91.05422664 8.327539087
93.06987671 2.50064524
103.0542266 43.66204212
104.0494756 5.537501459

Name: +ve in-silico MS/MS by CFM-ID for IBXPYPUJPLLOIN-UHFFFAOYSA-N
ID: IBXPYPUJPLLOIN-UHFFFAOYSA-N
Comment: Energy0
Num peaks: 6
15.02292652 0.5076153299
69.04472458 0.3094482136
95.06037464 8.420125297
113.0345538 0.3617345867
124.0505382 9.415743243
142.0611029 79.52105487

Name: +ve in-silico MS/MS by CFM-ID for IBXPYPUJPLLOIN-UHFFFAOYSA-N
ID: IBXPYPUJPLLOIN-UHFFFAOYSA-N
Comment: Energy1
Num peaks: 10
42.03382555 2.974549807
54.03382555 3.671307562
93.00833907 3.577823019
95.02398914 4.491509538
95.06037464 15.57101897
97.0396392 12.27378602
111.0189038 12.4863873
115.0502039 7.131112694
124.0505382 13.13575261
142.0611029 5.860073239

Name: +ve in-silico MS/MS by CFM-ID for IBXPYPUJPLLOIN-UHFFFAOYSA-N
ID: IBXPYPUJPLLOIN-UHFFFAOYSA-N
Comment: Energy2
Num peaks: 18
27.02292652 3.619820575
40.01817548 2.559609611
42.03382555 15.51245607
52.01817548 3.213527255
54.03382555 5.976749436
56.0130901 2.457693184
66.03382555 2.028686237
69.04472458 3.177123331
71.02398914 2.105667101
71.06037464 2.571253274
72.00800472 5.322318893
87.01890376 2.979262294
93.00833907 2.576639556
95.02398914 5.651448468
97.0396392 13.92823561
111.0189038 2.908244323
113.0345538 2.41189791
115.0502039 1.927567151

Name: +ve in-silico MS/MS by CFM-ID for JUSIWJONLKBPDU-UHFFFAOYSA-N
ID: JUSIWJONLKBPDU-UHFFFAOYSA-N
Comment: Energy0
Num peaks: 6
80.0130901 1.47868891
95.01275576 1.064259459
96.00800472 3.679551282
98.02365479 3.414276725
107.0239891 39.16477311
125.0345538 44.72373859

Name: +ve in-silico MS/MS by CFM-ID for JUSIWJONLKBPDU-UHFFFAOYSA-N
ID: JUSIWJONLKBPDU-UHFFFAOYSA-N
Comment: Energy1
Num peaks: 8
52.01817548 2.962438559
59.01275576 4.558493737
79.01784114 3.309302928
80.0130901 9.145717244
81.04472458 3.599102008
98.02365479 5.494600559
107.0239891 35.91643832
125.0345538 15.86793191

Name: +ve in-silico MS/MS by CFM-ID for JUSIWJONLKBPDU-UHFFFAOYSA-N
ID: JUSIWJONLKBPDU-UHFFFAOYSA-N
Comment: Energy2
Num peaks: 15
39.02292652 2.301087848
40.01817548 7.407297372
49.00727645 1.805162502
50.00252542 1.967285503
51.02292652 4.946196577
52.01817548 7.579863117
53.00219107 2.759419413
53.01342445 5.839631844
64.01817548 4.433944024
65.99744004 3.461489724
79.01784114 5.801344509
80.0130901 8.200197912
81.04472458 5.856340732
89.99744004 2.277008425
107.0239891 16.91413203

Name: +ve in-silico MS/MS by CFM-ID for KDSCHAHLJUDMHT-UHFFFAOYSA-N
ID: KDSCHAHLJUDMHT-UHFFFAOYSA-N
Comment: Energy0
Num peaks: 6
82.02874017 0.3520274209
97.0396392 0.4532607847
107.0239891 0.7786382263
124.0505382 1.600759012
125.0345538 58.34380723
142.0611029 36.62576771

Name: +ve in-silico MS/MS by CFM-ID for KDSCHAHLJUDMHT-UHFFFAOYSA-N
ID: KDSCHAHLJUDMHT-UHFFFAOYSA-N
Comment: Energy1
Num peaks: 6
82.02874017 11.49648854
97.0396392 6.297067542
99.05528926 9.59172631
108.0080047 4.716101176
125.0345538 50.64574801
142.0611029 3.06024628

Name: +ve in-silico MS/MS by CFM-ID for KDSCHAHLJUDMHT-UHFFFAOYSA-N
ID: KDSCHAHLJUDMHT-UHFFFAOYSA-N
Comment: Energy2
Num peaks: 13
40.01817548 5.610304056
66.03382555 4.969585623
70.02874017 2.174399635
81.00833907 6.232604951
81.04472458 2.029089353
82.02874017 7.996132954
83.02398914 7.678614727
91.02907452 2.193327187
94.02874017 10.2849917
98.02365479 3.643240464
107.0239891 8.816656241
124.0505382 3.369048781
125.0345538 15.65684891

Name: +ve in-silico MS/MS by CFM-ID for HQABEHZXAJHCLV-UHFFFAOYSA-N
ID: HQABEHZXAJHCLV-UHFFFAOYSA-N
Comment: Energy0
Num peaks: 6
115.0542266 0.5904056089
125.0385766 0.3696232588
133.0647913 0.2928189965
142.0651257 38.08873913
143.0491413 0.618917116
160.0756904 57.3446251

Name: +ve in-silico MS/MS by CFM-ID for HQABEHZXAJHCLV-UHFFFAOYSA-N
ID: HQABEHZXAJHCLV-UHFFFAOYSA-N
Comment: Energy1
Num peaks: 6
101.0385766 1.570575266
103.0542266 1.327250764
115.0542266 1.440119497
125.0385766 1.185204311
142.0651257 58.90431294
160.0756904 24.56616555

Name: +ve in-silico MS/MS by CFM-ID for HQABEHZXAJHCLV-UHFFFAOYSA-N
ID: HQABEHZXAJHCLV-UHFFFAOYSA-N
Comment: Energy2
Num peaks: 11
49.00727645 1.869258694
75.02292652 2.722412073
87.02292652 2.13677809
89.03857658 1.573246691
91.05422664 2.872917797
101.0385766 22.74367398
103.0542266 5.858547514
115.0542266 11.00763756
116.0494756 5.041379192
125.0385766 4.599308306
142.0651257 20.05914527

Name: +ve in-silico MS/MS by CFM-ID for YPOXGDJGKBXRFP-UHFFFAOYSA-N
ID: YPOXGDJGKBXRFP-UHFFFAOYSA-N
Comment: Energy0
Num peaks: 6
80.0130901 0.5649079238
81.04472458 1.22172628
96.00800472 0.3800326076
98.02365479 2.443449116
107.0239891 34.16672813
125.0345538 59.66576795

Name: +ve in-silico MS/MS by CFM-ID for YPOXGDJGKBXRFP-UHFFFAOYSA-N
ID: YPOXGDJGKBXRFP-UHFFFAOYSA-N
Comment: Energy1
Num peaks: 6
52.01817548 12.91492483
54.03382555 3.226880817
80.0130901 3.019775916
98.02365479 12.25461672
107.0239891 30.9632103
125.0345538 29.95380831

Name: +ve in-silico MS/MS by CFM-ID for YPOXGDJGKBXRFP-UHFFFAOYSA-N
ID: YPOXGDJGKBXRFP-UHFFFAOYSA-N
Comment: Energy2
Num peaks: 11
39.02292652 3.460972843
40.01817548 6.822266281
52.01817548 14.01675757
53.01342445 13.01463415
54.03382555 6.305028935
55.02907452 7.092367393
80.0130901 3.368675904
81.04472458 5.110334894
98.02365479 2.802530401
107.0239891 16.28844168
125.0345538 2.669044367

Name: +ve in-silico MS/MS by CFM-ID for BLENHSITVMPXJB-UHFFFAOYSA-N
ID: BLENHSITVMPXJB-UHFFFAOYSA-N
Comment: Energy0
Num peaks: 6
118.0651257 0.4345135945
119.0491413 1.007597524
132.0807757 0.2241156547
142.0651257 12.05952288
143.0491413 4.599018514
160.0756904 79.66499959

Name: +ve in-silico MS/MS by CFM-ID for BLENHSITVMPXJB-UHFFFAOYSA-N
ID: BLENHSITVMPXJB-UHFFFAOYSA-N
Comment: Energy1
Num peaks: 6
119.0491413 21.56629257
125.0385766 2.755102338
132.0807757 5.410627166
142.0651257 9.490135035
143.0491413 9.866957072
160.0756904 35.87460278

Name: +ve in-silico MS/MS by CFM-ID for BLENHSITVMPXJB-UHFFFAOYSA-N
ID: BLENHSITVMPXJB-UHFFFAOYSA-N
Comment: Energy2
Num peaks: 15
39.02292652 5.905912365
40.01817548 2.852703035
41.03857658 3.3601824
49.00727645 7.799404041
51.02292652 2.326800748
56.04947561 3.964321965
63.02292652 2.297405713
65.00219107 8.053038229
101.0385766 17.81938764
116.0494756 7.008730415
118.0651257 3.202829864
119.0491413 4.580025228
125.0385766 2.867539201
132.0807757 4.024987897
142.0651257 5.199816391

Name: +ve in-silico MS/MS by CFM-ID for OXBIPJNCKUGZRY-UHFFFAOYSA-N
ID: OXBIPJNCKUGZRY-UHFFFAOYSA-N
Comment: Energy0
Num peaks: 6
115.0542266 1.594680756
132.0807757 5.36998706
134.0600403 4.387871581
142.0651257 2.427482658
143.0491413 3.62318942
160.0756904 72.69450529

Name: +ve in-silico MS/MS by CFM-ID for OXBIPJNCKUGZRY-UHFFFAOYSA-N
ID: OXBIPJNCKUGZRY-UHFFFAOYSA-N
Comment: Energy1
Num peaks: 11
39.02292652 2.400271411
82.02874017 2.99167702
91.05422664 4.969541757
115.0542266 3.997695646
117.0698767 2.466343626
118.0651257 4.237957409
132.0807757 17.48747645
134.0600403 3.349694825
142.0651257 3.974968791
144.0443902 2.112411989
160.0756904 32.75441808

Name: +ve in-silico MS/MS by CFM-ID for OXBIPJNCKUGZRY-UHFFFAOYSA-N
ID: OXBIPJNCKUGZRY-UHFFFAOYSA-N
Comment: Energy2
Num peaks: 20
39.02292652 8.159251915
40.01817548 4.419121709
41.00219107 1.656909267
41.03857658 4.496622033
49.00727645 7.533656134
51.02292652 9.237708581
56.04947561 2.2655084
63.02292652 5.41113116
65.03857658 10.22484729
68.0130901 1.908678456
75.02292652 2.752786011
91.05422664 8.131267636
92.04947561 1.802435837
93.06987671 1.048957494
101.0385766 2.924218889
106.0651257 1.716534946
115.0542266 1.90747042
116.0494756 1.94607087
132.0807757 2.279080066
134.0600403 1.026527158

Name: +ve in-silico MS/MS by CFM-ID for SSNBZEIKXYCUTN-UHFFFAOYSA-N
ID: SSNBZEIKXYCUTN-UHFFFAOYSA-N
Comment: Energy0
Num peaks: 6
115.0542266 1.471766768
117.0698767 1.85743983
132.0807757 1.781128109
134.0600403 1.499681189
143.0491413 3.357774579
160.0756904 84.88454819

Name: +ve in-silico MS/MS by CFM-ID for SSNBZEIKXYCUTN-UHFFFAOYSA-N
ID: SSNBZEIKXYCUTN-UHFFFAOYSA-N
Comment: Energy1
Num peaks: 6
91.05422664 17.11546555
115.0542266 8.737636769
117.0698767 4.085226247
119.0491413 3.543691304
132.0807757 17.73285178
160.0756904 28.95309368

Name: +ve in-silico MS/MS by CFM-ID for SSNBZEIKXYCUTN-UHFFFAOYSA-N
ID: SSNBZEIKXYCUTN-UHFFFAOYSA-N
Comment: Energy2
Num peaks: 12
39.02292652 6.405621439
40.01817548 2.082010914
49.00727645 4.446522039
51.02292652 2.687140563
63.02292652 5.437234535
65.03857658 8.414606998
75.02292652 7.781684493
77.03857658 1.98997981
82.02874017 2.411794069
91.05422664 29.3663689
115.0542266 7.033534886
132.0807757 2.232055688

Name: +ve in-silico MS/MS by CFM-ID for QWQSXGCANXFBCW-UHFFFAOYSA-N
ID: QWQSXGCANXFBCW-UHFFFAOYSA-N
Comment: Energy0
Num peaks: 6
90.05495492 1.179265366
112.0505382 1.824250653
114.0661883 1.937912989
115.0502039 2.451757829
125.0345538 6.813585589
142.0611029 77.31776321

Name: +ve in-silico MS/MS by CFM-ID for QWQSXGCANXFBCW-UHFFFAOYSA-N
ID: QWQSXGCANXFBCW-UHFFFAOYSA-N
Comment: Energy1
Num peaks: 10
55.01784114 2.973967332
72.04439023 4.678165289
82.03997355 7.56334255
84.05562361 2.149042097
97.0396392 4.131501991
112.0505382 10.51167186
114.0661883 28.82298082
124.0505382 2.181188487
125.0345538 5.03367205
142.0611029 12.16022081

Name: +ve in-silico MS/MS by CFM-ID for QWQSXGCANXFBCW-UHFFFAOYSA-N
ID: QWQSXGCANXFBCW-UHFFFAOYSA-N
Comment: Energy2
Num peaks: 20
26.00252542 4.423546903
28.01817548 4.380814681
40.01817548 1.5524738
43.02907452 19.45602478
44.0130901 4.75611807
45.04472458 8.129424586
53.01342445 4.904300207
55.01784114 1.528684144
55.02907452 4.140690687
67.02907452 1.448559175
69.00833907 1.122580353
70.03997355 11.66626319
82.03997355 1.827164571
83.02398914 1.344126526
84.05562361 1.011292465
86.03488817 2.449678449
96.0192381 1.721318586
97.0396392 1.280074811
98.03488817 1.639346217
114.0661883 1.525237417

Name: +ve in-silico MS/MS by CFM-ID for XPSPDDNEMDTADU-UHFFFAOYSA-N
ID: XPSPDDNEMDTADU-UHFFFAOYSA-N
Comment: Energy0
Num peaks: 6
27.02292652 0.814527878
92.04947561 1.81276318
128.0494756 0.6079753662
130.0651257 0.4012828554
134.0600403 2.79369057
160.0756904 92.01954777

Name: +ve in-silico MS/MS by CFM-ID for XPSPDDNEMDTADU-UHFFFAOYSA-N
ID: XPSPDDNEMDTADU-UHFFFAOYSA-N
Comment: Energy1
Num peaks: 6
92.04947561 18.10424279
128.0494756 7.79143816
130.0651257 4.146911979
132.0807757 11.88452719
134.0600403 5.080075622
160.0756904 33.91172879

Name: +ve in-silico MS/MS by CFM-ID for XPSPDDNEMDTADU-UHFFFAOYSA-N
ID: XPSPDDNEMDTADU-UHFFFAOYSA-N
Comment: Energy2
Num peaks: 19
25.00727645 1.545915491
27.02292652 4.380273294
39.02292652 9.505186836
41.03857658 6.730181872
42.03382555 2.749898828
51.02292652 2.769179322
64.01817548 1.246501217
69.0334912 4.547966485
75.02292652 1.534785355
77.03857658 1.769685355
90.03382555 6.162362999
92.04947561 14.25842593
102.0338255 2.779482832
104.0494756 7.234649834
106.0651257 1.998330006
116.0494756 1.683191991
128.0494756 3.219845459
130.0651257 2.120791345
134.0600403 4.028457109

Name: +ve in-silico MS/MS by CFM-ID for WLQVBFDHWAVUJN-UHFFFAOYSA-N
ID: WLQVBFDHWAVUJN-UHFFFAOYSA-N
Comment: Energy0
Num peaks: 6
41.03857658 3.277493526
80.04947561 1.44555637
92.04947561 1.359314665
93.06987671 1.229795566
103.0542266 2.174316131
120.0807757 85.71037814

Name: +ve in-silico MS/MS by CFM-ID for WLQVBFDHWAVUJN-UHFFFAOYSA-N
ID: WLQVBFDHWAVUJN-UHFFFAOYSA-N
Comment: Energy1
Num peaks: 6
41.03857658 9.145954295
92.04947561 3.971976124
93.06987671 3.060605739
103.0542266 5.289146485
104.0494756 5.022099745
120.0807757 56.0793464

Name: +ve in-silico MS/MS by CFM-ID for WLQVBFDHWAVUJN-UHFFFAOYSA-N
ID: WLQVBFDHWAVUJN-UHFFFAOYSA-N
Comment: Energy2
Num peaks: 15
41.03857658 16.78006278
49.00727645 2.560483037
51.02292652 5.514366753
53.03857658 3.083148091
63.02292652 4.615725506
65.03857658 6.01030605
77.03857658 6.666726439
79.05422664 2.705028421
91.05422664 2.591167837
92.04947561 7.024717864
93.06987671 3.786456782
94.06512568 4.001322189
103.0542266 2.798176765
104.0494756 8.720904838
120.0807757 4.824113488

Name: +ve in-silico MS/MS by CFM-ID for YZGFLHYYILUCCS-UHFFFAOYSA-N
ID: YZGFLHYYILUCCS-UHFFFAOYSA-N
Comment: Energy0
Num peaks: 6
15.02292652 0.4252334632
82.02874017 0.628153519
104.0494756 0.2635709201
130.0651257 1.054947497
133.0647913 1.44004015
160.0756904 94.93378673

Name: +ve in-silico MS/MS by CFM-ID for YZGFLHYYILUCCS-UHFFFAOYSA-N
ID: YZGFLHYYILUCCS-UHFFFAOYSA-N
Comment: Energy1
Num peaks: 6
91.05422664 22.55365094
104.0494756 0.9897522167
130.0651257 6.308972005
133.0647913 5.53731853
134.0600403 1.415496209
160.0756904 58.71060031

Name: +ve in-silico MS/MS by CFM-ID for YZGFLHYYILUCCS-UHFFFAOYSA-N
ID: YZGFLHYYILUCCS-UHFFFAOYSA-N
Comment: Energy2
Num peaks: 17
15.02292652 4.007617357
39.02292652 5.483830356
49.00727645 6.954973937
51.02292652 6.795456157
52.01817548 2.775405553
53.03857658 3.685069157
79.05422664 2.618957925
91.05422664 9.0592099
101.0385766 2.71379892
102.0338255 2.824550543
103.0542266 6.144304262
104.0494756 7.847999687
130.0651257 8.040046091
132.0807757 1.839554876
133.0647913 3.000100411
134.0600403 2.19845622
160.0756904 5.462919856

Name: +ve in-silico MS/MS by CFM-ID for SLNKACMTMZYMNA-UHFFFAOYSA-N
ID: SLNKACMTMZYMNA-UHFFFAOYSA-N
Comment: Energy0
Num peaks: 6
120.0443902 0.2254217143
130.0651257 0.7112497931
131.0491413 0.5483928091
133.0647913 1.264260321
144.0443902 0.2153663531
160.0756904 95.36065885

Name: +ve in-silico MS/MS by CFM-ID for SLNKACMTMZYMNA-UHFFFAOYSA-N
ID: SLNKACMTMZYMNA-UHFFFAOYSA-N
Comment: Energy1
Num peaks: 6
115.0542266 3.505010336
130.0651257 5.353706915
132.0807757 16.26565153
133.0647913 1.617933173
144.0443902 3.481463188
160.0756904 53.22347959

Name: +ve in-silico MS/MS by CFM-ID for SLNKACMTMZYMNA-UHFFFAOYSA-N
ID: SLNKACMTMZYMNA-UHFFFAOYSA-N
Comment: Energy2
Num peaks: 20
39.02292652 7.223525641
41.03857658 4.561262045
44.04947561 1.3296227
49.00727645 5.029752486
51.02292652 3.742725492
63.02292652 10.27060419
64.01817548 3.70171502
65.03857658 2.853694783
66.03382555 3.254960779
89.03857658 2.800841755
91.01784114 4.377885949
93.0334912 2.223194882
103.0542266 7.688794264
116.0494756 1.40772376
117.0334912 3.719042854
130.0651257 5.251486879
131.0491413 2.657484858
133.0647913 4.380176741
144.0443902 1.58729505
160.0756904 2.624384288

Name: +ve in-silico MS/MS by CFM-ID for WJUHZXSWJRJCFV-UHFFFAOYSA-N
ID: WJUHZXSWJRJCFV-UHFFFAOYSA-N
Comment: Energy0
Num peaks: 6
91.05422664 0.8297810866
101.0385766 1.413966946
105.0698767 0.9744070433
133.0647913 1.637058749
143.0491413 1.71491091
160.0756904 87.26477987

Name: +ve in-silico MS/MS by CFM-ID for WJUHZXSWJRJCFV-UHFFFAOYSA-N
ID: WJUHZXSWJRJCFV-UHFFFAOYSA-N
Comment: Energy1
Num peaks: 6
103.0542266 3.917137395
105.0698767 23.49507419
115.0542266 5.246604085
117.0698767 2.744335813
132.0807757 13.29572679
160.0756904 34.28857676

Name: +ve in-silico MS/MS by CFM-ID for WJUHZXSWJRJCFV-UHFFFAOYSA-N
ID: WJUHZXSWJRJCFV-UHFFFAOYSA-N
Comment: Energy2
Num peaks: 11
49.00727645 3.363757413
63.02292652 3.539183234
65.03857658 3.453082039
75.02292652 7.663871954
77.03857658 4.902162743
79.05422664 4.516137103
89.03857658 3.208060251
91.05422664 11.85014657
101.0385766 6.685654393
103.0542266 12.115968
105.0698767 18.8550312

Name: +ve in-silico MS/MS by CFM-ID for IFSSSYDVRQSDSG-UHFFFAOYSA-N
ID: IFSSSYDVRQSDSG-UHFFFAOYSA-N
Comment: Energy0
Num peaks: 6
89.03857658 0.2364653556
91.05422664 0.3892082316
93.06987671 0.9002965407
94.06512568 1.147676194
103.0542266 34.83138906
120.0807757 61.17067373

Name: +ve in-silico MS/MS by CFM-ID for IFSSSYDVRQSDSG-UHFFFAOYSA-N
ID: IFSSSYDVRQSDSG-UHFFFAOYSA-N
Comment: Energy1
Num peaks: 6
77.03857658 1.31324621
93.06987671 1.697429398
94.06512568 2.368998948
103.0542266 36.59975034
104.0494756 1.013305737
120.0807757 48.07279287

Name: +ve in-silico MS/MS by CFM-ID for IFSSSYDVRQSDSG-UHFFFAOYSA-N
ID: IFSSSYDVRQSDSG-UHFFFAOYSA-N
Comment: Energy2
Num peaks: 9
39.02292652 4.724912977
49.00727645 9.102294638
51.02292652 8.917181801
53.03857658 3.443604428
63.02292652 5.286762631
75.02292652 7.037871701
77.03857658 9.729946365
93.06987671 2.625085891
103.0542266 29.9996497

Name: +ve in-silico MS/MS by CFM-ID for RNDFRWFHFZMEBE-UHFFFAOYSA-N
ID: RNDFRWFHFZMEBE-UHFFFAOYSA-N
Comment: Energy0
Num peaks: 6
53.00219107 14.63372874
91.05422664 23.6800403
106.0651257 1.173183513
108.0807757 16.87854849
142.0651257 1.387402798
160.0756904 39.06986333

Name: +ve in-silico MS/MS by CFM-ID for RNDFRWFHFZMEBE-UHFFFAOYSA-N
ID: RNDFRWFHFZMEBE-UHFFFAOYSA-N
Comment: Energy1
Num peaks: 6
25.00727645 3.053324268
53.00219107 15.28589438
91.05422664 46.60334427
106.0651257 1.782686436
108.0807757 20.89696119
160.0756904 5.231114651

Name: +ve in-silico MS/MS by CFM-ID for RNDFRWFHFZMEBE-UHFFFAOYSA-N
ID: RNDFRWFHFZMEBE-UHFFFAOYSA-N
Comment: Energy2
Num peaks: 6
25.00727645 2.766683457
53.00219107 8.536764824
63.02292652 2.691606523
65.03857658 6.414624622
75.02292652 5.57670522
91.05422664 57.37719087

Name: +ve in-silico MS/MS by CFM-ID for LOJDBGHEMGGHNF-UHFFFAOYSA-N
ID: LOJDBGHEMGGHNF-UHFFFAOYSA-N
Comment: Energy0
Num peaks: 6
53.00219107 0.2956976678
55.01784114 0.8201943702
57.0334912 0.4071102945
132.0443902 0.4466913734
134.0600403 0.4024367948
160.0756904 96.0487889

Name: +ve in-silico MS/MS by CFM-ID for LOJDBGHEMGGHNF-UHFFFAOYSA-N
ID: LOJDBGHEMGGHNF-UHFFFAOYSA-N
Comment: Energy1
Num peaks: 6
53.00219107 1.844961087
55.01784114 2.481229388
106.0651257 3.88194991
132.0807757 3.525832886
134.0600403 1.07176991
160.0756904 76.75644201

Name: +ve in-silico MS/MS by CFM-ID for LOJDBGHEMGGHNF-UHFFFAOYSA-N
ID: LOJDBGHEMGGHNF-UHFFFAOYSA-N
Comment: Energy2
Num peaks: 18
39.02292652 5.012526463
49.00727645 4.096966127
51.02292652 6.210265886
53.00219107 3.24599494
55.01784114 4.506666861
57.0334912 2.197765509
63.02292652 5.975714448
65.03857658 2.323903337
79.05422664 4.93025926
82.02874017 3.030368626
104.0494756 8.151380249
106.0651257 13.00648651
108.0807757 3.487173345
116.0494756 3.18065476
132.0443902 2.643867094
134.0600403 3.298660348
144.0443902 1.999564703
160.0756904 2.90173488

Name: +ve in-silico MS/MS by CFM-ID for BMJFHUYFKGXBCA-UHFFFAOYSA-N
ID: BMJFHUYFKGXBCA-UHFFFAOYSA-N
Comment: Energy0
Num peaks: 6
82.02874017 1.932153804
101.0385766 0.7782548312
103.0542266 1.271872812
131.0491413 0.6886126448
144.0443902 1.42207471
160.0756904 89.76138745

Name: +ve in-silico MS/MS by CFM-ID for BMJFHUYFKGXBCA-UHFFFAOYSA-N
ID: BMJFHUYFKGXBCA-UHFFFAOYSA-N
Comment: Energy1
Num peaks: 6
82.02874017 5.509115175
101.0385766 3.052138018
130.0651257 2.508200831
132.0807757 2.710803577
133.0647913 2.663404392
160.0756904 65.4992944

Name: +ve in-silico MS/MS by CFM-ID for BMJFHUYFKGXBCA-UHFFFAOYSA-N
ID: BMJFHUYFKGXBCA-UHFFFAOYSA-N
Comment: Energy2
Num peaks: 23
39.02292652 2.188668666
40.01817548 1.116312873
41.00219107 3.073548979
49.00727645 3.666812366
51.02292652 3.018609984
53.03857658 1.63685335
54.03382555 2.879804743
55.01784114 1.526689385
63.02292652 3.737721234
65.03857658 0.980256845
75.02292652 2.239923966
79.05422664 6.88842101
82.02874017 14.0549089
91.05422664 7.580692175
101.0385766 6.922964121
103.0542266 5.520489996
104.0130901 2.097336443
105.0698767 1.131598396
106.0287402 1.248516543
118.0651257 2.754270675
130.0287402 1.259433072
144.0443902 2.645389796
160.0756904 2.06072543

Name: +ve in-silico MS/MS by CFM-ID for PPQDQYBXCYQCNH-UHFFFAOYSA-N
ID: PPQDQYBXCYQCNH-UHFFFAOYSA-N
Comment: Energy0
Num peaks: 6
15.02292652 0.5265622942
96.05562361 10.14968567
98.07127368 1.451353954
124.0505382 21.34834258
125.0345538 3.667123358
142.0611029 60.59310128

Name: +ve in-silico MS/MS by CFM-ID for PPQDQYBXCYQCNH-UHFFFAOYSA-N
ID: PPQDQYBXCYQCNH-UHFFFAOYSA-N
Comment: Energy1
Num peaks: 7
42.03382555 7.974526508
44.04947561 4.877439357
71.06037464 5.033244875
96.05562361 15.35480316
124.0505382 8.506208094
125.0345538 6.69260669
142.0611029 32.30775211

Name: +ve in-silico MS/MS by CFM-ID for PPQDQYBXCYQCNH-UHFFFAOYSA-N
ID: PPQDQYBXCYQCNH-UHFFFAOYSA-N
Comment: Energy2
Num peaks: 7
15.02292652 4.402365373
28.01817548 2.79700195
40.01817548 13.9142194
42.03382555 19.05861148
44.04947561 6.007182352
53.01342445 2.35607356
57.04472458 33.0899963

Name: +ve in-silico MS/MS by CFM-ID for RQBZXUOVNFIZGW-UHFFFAOYSA-N
ID: RQBZXUOVNFIZGW-UHFFFAOYSA-N
Comment: Energy0
Num peaks: 6
107.0491413 0.1884091656
128.0494756 0.6436738976
130.0651257 0.7022834914
134.0600403 0.3429281065
144.0443902 0.3919096099
160.0756904 95.36286891

Name: +ve in-silico MS/MS by CFM-ID for RQBZXUOVNFIZGW-UHFFFAOYSA-N
ID: RQBZXUOVNFIZGW-UHFFFAOYSA-N
Comment: Energy1
Num peaks: 6
115.0542266 3.243312919
128.0494756 10.22281051
130.0651257 4.899295647
132.0807757 14.8803209
144.0443902 2.858351627
160.0756904 48.19969497

Name: +ve in-silico MS/MS by CFM-ID for RQBZXUOVNFIZGW-UHFFFAOYSA-N
ID: RQBZXUOVNFIZGW-UHFFFAOYSA-N
Comment: Energy2
Num peaks: 27
25.00727645 1.525673429
39.02292652 2.639856447
40.01817548 1.756130611
49.00727645 10.50974123
50.00252542 2.168587408
51.02292652 8.269060653
52.01817548 1.149743889
53.03857658 4.65336159
63.02292652 1.10809184
64.01817548 4.120099023
76.01817548 5.859687295
77.03857658 0.8974487809
78.03382555 1.108780885
81.0334912 1.16292272
91.01784114 2.111008914
93.0334912 1.15822292
99.02292652 1.695370792
101.0385766 5.919256025
103.0542266 3.545646432
104.0494756 2.845998387
116.0494756 1.979783709
117.0334912 1.845025953
128.0494756 2.491628225
130.0651257 3.999291908
134.0600403 1.753988754
144.0443902 1.810019367
160.0756904 2.480661895

Name: +ve in-silico MS/MS by CFM-ID for PYJJKIOYUUDDDM-UHFFFAOYSA-N
ID: PYJJKIOYUUDDDM-UHFFFAOYSA-N
Comment: Energy0
Num peaks: 6
44.0130901 0.5208696983
117.0698767 4.346481335
130.0651257 3.988716096
132.0807757 56.21872171
142.0651257 0.6155868693
160.0756904 31.6651105

Name: +ve in-silico MS/MS by CFM-ID for PYJJKIOYUUDDDM-UHFFFAOYSA-N
ID: PYJJKIOYUUDDDM-UHFFFAOYSA-N
Comment: Energy1
Num peaks: 6
44.0130901 2.044546891
117.0698767 10.89982186
130.0651257 1.503313977
132.0807757 61.21191612
142.0651257 1.7447339
160.0756904 13.53866078

Name: +ve in-silico MS/MS by CFM-ID for PYJJKIOYUUDDDM-UHFFFAOYSA-N
ID: PYJJKIOYUUDDDM-UHFFFAOYSA-N
Comment: Energy2
Num peaks: 10
39.02292652 7.241185243
91.05422664 4.969008781
101.0385766 11.93548345
103.0542266 8.99965263
104.0494756 3.859706644
105.0698767 13.61126728
106.0651257 3.58649264
116.0494756 4.38912593
117.0698767 11.0413741
132.0807757 13.9524875

Name: +ve in-silico MS/MS by CFM-ID for UYTYLLQCQDBCDW-UHFFFAOYSA-N
ID: UYTYLLQCQDBCDW-UHFFFAOYSA-N
Comment: Energy0
Num peaks: 6
45.04472458 0.988667513
96.05562361 7.304126389
98.02365479 0.9793186259
124.0505382 26.77674024
125.0345538 16.6047409
142.0611029 43.33906328

Name: +ve in-silico MS/MS by CFM-ID for UYTYLLQCQDBCDW-UHFFFAOYSA-N
ID: UYTYLLQCQDBCDW-UHFFFAOYSA-N
Comment: Energy1
Num peaks: 6
40.01817548 4.301202831
57.04472458 1.804613652
96.05562361 11.48577616
124.0505382 21.26024948
125.0345538 29.98953183
142.0611029 17.87994067

Name: +ve in-silico MS/MS by CFM-ID for UYTYLLQCQDBCDW-UHFFFAOYSA-N
ID: UYTYLLQCQDBCDW-UHFFFAOYSA-N
Comment: Energy2
Num peaks: 14
15.02292652 2.309744157
26.00252542 2.242210943
28.01817548 7.355508101
30.03382555 3.435100278
43.02907452 20.59877232
45.04472458 7.395418142
52.01817548 5.394495724
54.03382555 4.033609377
55.02907452 3.166844834
57.04472458 2.346373067
67.02907452 2.246268275
68.02432348 8.287107168
70.03997355 7.88422938
72.05562361 3.923149653

Name: +ve in-silico MS/MS by CFM-ID for BRXPDBOCAWXPLY-UHFFFAOYSA-N
ID: BRXPDBOCAWXPLY-UHFFFAOYSA-N
Comment: Energy0
Num peaks: 6
70.03997355 0.8064754987
72.05562361 1.542409658
96.05562361 25.00216518
124.0505382 23.68675633
125.0345538 4.795746034
142.0611029 38.98421954

Name: +ve in-silico MS/MS by CFM-ID for BRXPDBOCAWXPLY-UHFFFAOYSA-N
ID: BRXPDBOCAWXPLY-UHFFFAOYSA-N
Comment: Energy1
Num peaks: 6
67.02907452 6.029340304
69.04472458 4.607618407
96.05562361 37.76220206
124.0505382 16.23622486
125.0345538 4.313494529
142.0611029 13.63742308

Name: +ve in-silico MS/MS by CFM-ID for BRXPDBOCAWXPLY-UHFFFAOYSA-N
ID: BRXPDBOCAWXPLY-UHFFFAOYSA-N
Comment: Energy2
Num peaks: 13
15.02292652 5.980294536
25.00727645 3.092070078
28.01817548 3.923938147
40.01817548 5.311465034
42.03382555 8.093430536
44.04947561 3.908562791
52.01817548 5.50483884
53.01342445 4.682026233
54.03382555 3.950000663
55.02907452 2.701829182
56.02432348 4.819983905
70.03997355 12.21862502
72.05562361 17.56265814

Name: +ve in-silico MS/MS by CFM-ID for RIZKWDCGXLBTQJ-UHFFFAOYSA-N
ID: RIZKWDCGXLBTQJ-UHFFFAOYSA-N
Comment: Energy0
Num peaks: 6
91.05422664 3.363195903
119.0491413 3.476188178
133.0647913 1.20327703
142.0651257 11.4299714
143.0491413 4.241184667
160.0756904 72.87318996

Name: +ve in-silico MS/MS by CFM-ID for RIZKWDCGXLBTQJ-UHFFFAOYSA-N
ID: RIZKWDCGXLBTQJ-UHFFFAOYSA-N
Comment: Energy1
Num peaks: 7
91.05422664 7.714073506
117.0334912 6.925981298
119.0491413 5.760872594
133.0647913 12.78725107
142.0651257 9.442010075
143.0491413 9.296138344
160.0756904 30.39040511

Name: +ve in-silico MS/MS by CFM-ID for RIZKWDCGXLBTQJ-UHFFFAOYSA-N
ID: RIZKWDCGXLBTQJ-UHFFFAOYSA-N
Comment: Energy2
Num peaks: 18
42.03382555 2.895375451
49.00727645 4.631839687
51.02292652 4.234492357
53.00219107 2.348688822
65.03857658 3.984976128
75.02292652 3.515025039
77.03857658 1.723023354
79.05422664 2.327986127
91.05422664 20.07303543
93.06987671 1.755265942
106.0651257 2.299871507
115.0542266 6.724626162
117.0334912 4.772098571
118.0651257 2.606170839
119.0491413 3.599926243
130.0651257 2.817405498
132.0807757 2.497602214
142.0651257 8.136239

Name: +ve in-silico MS/MS by CFM-ID for TZNORSNPXNDIST-UHFFFAOYSA-N
ID: TZNORSNPXNDIST-UHFFFAOYSA-N
Comment: Energy0
Num peaks: 6
111.0189038 1.884456431
129.0294684 36.4208687
129.0658539 1.308494377
131.0451185 1.190632107
142.0611029 2.39603087
160.0716676 46.91960637

Name: +ve in-silico MS/MS by CFM-ID for TZNORSNPXNDIST-UHFFFAOYSA-N
ID: TZNORSNPXNDIST-UHFFFAOYSA-N
Comment: Energy1
Num peaks: 13
32.04947561 2.148684843
58.02874017 26.875109
60.04439023 3.184372347
70.02874017 2.028943753
85.0396392 2.176883799
98.02365479 2.716622791
101.0345538 7.69334289
103.0502039 3.570642405
127.0502039 1.957888868
129.0294684 7.244892593
129.0658539 7.127740924
142.0611029 3.839308008
160.0716676 9.97603375

Name: +ve in-silico MS/MS by CFM-ID for TZNORSNPXNDIST-UHFFFAOYSA-N
ID: TZNORSNPXNDIST-UHFFFAOYSA-N
Comment: Energy2
Num peaks: 14
15.02292652 2.737162002
29.00219107 1.79875421
44.0130901 1.973531809
58.02874017 19.46788768
69.99235466 9.536930062
72.00800472 6.532490481
85.0396392 7.08334489
87.05528926 2.851162745
97.98726928 1.781392814
100.0029193 3.912332312
111.0189038 5.428193448
113.0345538 8.274082627
129.0294684 6.491740164
142.0611029 3.014265317

Name: +ve in-silico MS/MS by CFM-ID for BMGCDMZWMQQHMI-UHFFFAOYSA-N
ID: BMGCDMZWMQQHMI-UHFFFAOYSA-N
Comment: Energy0
Num peaks: 8
43.02907452 6.075597165
96.0192381 7.449606233
110.0236548 7.403274877
112.0393049 8.68778705
114.0298028 3.898449453
114.0549549 6.004501129
125.0345538 2.936582347
142.0611029 40.16895258

Name: +ve in-silico MS/MS by CFM-ID for BMGCDMZWMQQHMI-UHFFFAOYSA-N
ID: BMGCDMZWMQQHMI-UHFFFAOYSA-N
Comment: Energy1
Num peaks: 13
40.01817548 1.957182213
47.04914126 3.987468898
65.99744004 2.083413751
68.0130901 7.743661051
86.02365479 4.689637267
94.02874017 1.93414933
95.01275576 7.022443413
96.0192381 10.66213198
97.02840582 3.338604878
112.0393049 22.98624385
114.0298028 2.098183388
114.0549549 3.260700469
142.0611029 8.868093883

Name: +ve in-silico MS/MS by CFM-ID for BMGCDMZWMQQHMI-UHFFFAOYSA-N
ID: BMGCDMZWMQQHMI-UHFFFAOYSA-N
Comment: Energy2
Num peaks: 13
26.00252542 8.522921428
28.01817548 4.539430034
29.01342445 4.189972025
31.02907452 1.611772571
40.01817548 5.709205745
42.03382555 4.439102658
43.02907452 32.43991049
44.04947561 1.280833011
45.04472458 7.849476641
47.06037464 3.416538087
56.02432348 2.395091937
68.0130901 2.704349558
84.00800472 1.668068222

Name: +ve in-silico MS/MS by CFM-ID for QTJXLOGDDZOJHZ-UHFFFAOYSA-N
ID: QTJXLOGDDZOJHZ-UHFFFAOYSA-N
Comment: Energy0
Num peaks: 6
46.06512568 0.6675388588
69.00833907 1.513525656
97.00325369 15.26459457
111.0552893 0.8354569158
124.0505382 3.652490154
142.0611029 74.77943052

Name: +ve in-silico MS/MS by CFM-ID for QTJXLOGDDZOJHZ-UHFFFAOYSA-N
ID: QTJXLOGDDZOJHZ-UHFFFAOYSA-N
Comment: Energy1
Num peaks: 7
26.00252542 11.38872515
69.00833907 39.27425586
71.02398914 5.44856401
72.04439023 4.691563688
97.00325369 7.392801195
111.0552893 4.756929932
142.0611029 9.343508202

Name: +ve in-silico MS/MS by CFM-ID for QTJXLOGDDZOJHZ-UHFFFAOYSA-N
ID: QTJXLOGDDZOJHZ-UHFFFAOYSA-N
Comment: Energy2
Num peaks: 9
15.02292652 2.541960633
26.00252542 7.362734973
53.01342445 17.53159234
65.99744004 2.241219899
69.00833907 13.36784188
72.04439023 7.970766056
81.00833907 6.361987203
97.00325369 17.85805014
124.0505382 6.160187738

Name: +ve in-silico MS/MS by CFM-ID for BHGHXAOHFWSPNE-UHFFFAOYSA-N
ID: BHGHXAOHFWSPNE-UHFFFAOYSA-N
Comment: Energy0
Num peaks: 6
15.02292652 0.4664869098
27.02292652 0.5620348308
79.05422664 0.3656645143
94.06512568 2.453705215
104.0494756 0.8437557401
120.0807757 93.91249825

Name: +ve in-silico MS/MS by CFM-ID for BHGHXAOHFWSPNE-UHFFFAOYSA-N
ID: BHGHXAOHFWSPNE-UHFFFAOYSA-N
Comment: Energy1
Num peaks: 6
27.02292652 7.594877923
42.03382555 0.9686157551
92.04947561 0.9920338194
94.06512568 11.8579551
104.0494756 4.040440441
120.0807757 67.88984642

Name: +ve in-silico MS/MS by CFM-ID for BHGHXAOHFWSPNE-UHFFFAOYSA-N
ID: BHGHXAOHFWSPNE-UHFFFAOYSA-N
Comment: Energy2
Num peaks: 13
25.00727645 3.18821507
27.02292652 2.848067838
39.02292652 3.174286158
49.00727645 2.824477041
51.02292652 8.206617175
53.03857658 3.420246242
63.02292652 9.520895073
65.03857658 5.858374036
67.05422664 7.383586343
79.05422664 6.79987866
94.06512568 4.926054294
104.0494756 16.87758672
120.0807757 5.84888066

Name: +ve in-silico MS/MS by CFM-ID for KTPNKIOQKXHCMA-UHFFFAOYSA-N
ID: KTPNKIOQKXHCMA-UHFFFAOYSA-N
Comment: Energy0
Num peaks: 6
73.00325369 1.229814214
75.01890376 1.528706471
95.06037464 38.43401709
98.02365479 4.169257734
124.0505382 5.859126722
142.0611029 44.03927423

Name: +ve in-silico MS/MS by CFM-ID for KTPNKIOQKXHCMA-UHFFFAOYSA-N
ID: KTPNKIOQKXHCMA-UHFFFAOYSA-N
Comment: Energy1
Num peaks: 6
66.03382555 0.8858819905
68.04947561 1.70395618
95.06037464 49.59799115
107.0239891 1.186986123
124.0505382 31.08004468
142.0611029 11.56345206

Name: +ve in-silico MS/MS by CFM-ID for KTPNKIOQKXHCMA-UHFFFAOYSA-N
ID: KTPNKIOQKXHCMA-UHFFFAOYSA-N
Comment: Energy2
Num peaks: 20
26.00252542 2.002333424
39.02292652 2.83944743
41.03857658 2.750998012
45.99235466 3.121453629
51.02292652 3.005040908
54.03382555 1.581909279
57.00833907 14.1228567
66.03382555 1.86563218
68.04947561 4.010438053
70.06512568 2.616495349
71.02398914 5.501826643
73.00325369 8.279029215
73.0396392 6.126721293
75.01890376 6.504128394
77.99744004 2.975296088
80.0130901 2.324016077
82.02874017 2.979006761
91.05020388 2.285336325
95.06037464 3.062295085
98.02365479 2.339646945

Name: +ve in-silico MS/MS by CFM-ID for XUEHOPNFOYAYTA-UHFFFAOYSA-N
ID: XUEHOPNFOYAYTA-UHFFFAOYSA-N
Comment: Energy0
Num peaks: 6
44.0130901 0.5243147137
117.0698767 4.372220862
130.0651257 4.023538632
132.0807757 56.74018967
142.0651257 0.620194494
160.0756904 31.97206327

Name: +ve in-silico MS/MS by CFM-ID for XUEHOPNFOYAYTA-UHFFFAOYSA-N
ID: XUEHOPNFOYAYTA-UHFFFAOYSA-N
Comment: Energy1
Num peaks: 6
44.0130901 1.99554224
105.0698767 2.359591538
117.0698767 10.38663031
132.0807757 57.88803046
142.0651257 1.705746646
160.0756904 13.03591087

Name: +ve in-silico MS/MS by CFM-ID for XUEHOPNFOYAYTA-UHFFFAOYSA-N
ID: XUEHOPNFOYAYTA-UHFFFAOYSA-N
Comment: Energy2
Num peaks: 11
39.02292652 7.217943582
79.05422664 2.418386355
91.05422664 5.616379309
101.0385766 3.928024421
103.0542266 7.184458226
104.0494756 4.067081289
105.0698767 13.62321998
106.0651257 5.303714054
116.0494756 7.77890021
117.0698767 9.127852454
132.0807757 14.13894155

Name: +ve in-silico MS/MS by CFM-ID for XUEHOPNFOYAYTA-UHFFFAOYSA-N
ID: XUEHOPNFOYAYTA-UHFFFAOYSA-N
Comment: Energy0
Num peaks: 6
44.0130901 0.5243147137
117.0698767 4.372220862
130.0651257 4.023538632
132.0807757 56.74018967
142.0651257 0.620194494
160.0756904 31.97206327

Name: +ve in-silico MS/MS by CFM-ID for XUEHOPNFOYAYTA-UHFFFAOYSA-N
ID: XUEHOPNFOYAYTA-UHFFFAOYSA-N
Comment: Energy1
Num peaks: 6
44.0130901 1.99554224
105.0698767 2.359591538
117.0698767 10.38663031
132.0807757 57.88803046
142.0651257 1.705746646
160.0756904 13.03591087

Name: +ve in-silico MS/MS by CFM-ID for XUEHOPNFOYAYTA-UHFFFAOYSA-N
ID: XUEHOPNFOYAYTA-UHFFFAOYSA-N
Comment: Energy2
Num peaks: 11
39.02292652 7.217943582
79.05422664 2.418386355
91.05422664 5.616379309
101.0385766 3.928024421
103.0542266 7.184458226
104.0494756 4.067081289
105.0698767 13.62321998
106.0651257 5.303714054
116.0494756 7.77890021
117.0698767 9.127852454
132.0807757 14.13894155

Name: +ve in-silico MS/MS by CFM-ID for RIRHAWIZPRZONH-UHFFFAOYSA-N
ID: RIRHAWIZPRZONH-UHFFFAOYSA-N
Comment: Energy0
Num peaks: 6
59.01275576 1.229205194
96.05562361 4.640488463
98.07127368 0.8146325344
106.0399735 9.172002753
124.0505382 56.12333811
142.0611029 23.83767072

Name: +ve in-silico MS/MS by CFM-ID for RIRHAWIZPRZONH-UHFFFAOYSA-N
ID: RIRHAWIZPRZONH-UHFFFAOYSA-N
Comment: Energy1
Num peaks: 6
79.02907452 6.558780233
96.05562361 31.13227554
98.07127368 16.75519244
106.0399735 5.569050026
124.0505382 16.86656693
142.0611029 6.387021016

Name: +ve in-silico MS/MS by CFM-ID for RIRHAWIZPRZONH-UHFFFAOYSA-N
ID: RIRHAWIZPRZONH-UHFFFAOYSA-N
Comment: Energy2
Num peaks: 22
15.02292652 1.600740364
40.01817548 4.055210883
41.00219107 2.484431963
43.01784114 1.913186218
52.01817548 2.274644666
57.04472458 7.554135138
59.01275576 6.504318314
66.03382555 8.23234633
68.04947561 3.047244071
80.02432348 4.444759046
81.04472458 3.520955247
82.03997355 3.184243192
83.02398914 6.669894915
94.02874017 1.827546601
94.03997355 1.996045197
96.05562361 5.967154698
98.07127368 1.705274858
106.0399735 2.98754909
107.0239891 2.883050995
108.0192381 1.880232236
124.0505382 4.448891184
125.0345538 1.606567668

Name: +ve in-silico MS/MS by CFM-ID for CBGUMTBCWWMBRV-UHFFFAOYSA-N
ID: CBGUMTBCWWMBRV-UHFFFAOYSA-N
Comment: Energy0
Num peaks: 6
115.0542266 0.06132459319
117.0698767 0.1339115221
120.0443902 0.04523160051
134.0600403 0.05545752671
142.0651257 0.5793224054
160.0756904 99.06270452

Name: +ve in-silico MS/MS by CFM-ID for CBGUMTBCWWMBRV-UHFFFAOYSA-N
ID: CBGUMTBCWWMBRV-UHFFFAOYSA-N
Comment: Energy1
Num peaks: 6
91.05422664 4.212764252
115.0542266 1.894624927
117.0698767 12.86742158
134.0600403 1.074667753
142.0651257 7.837543307
160.0756904 70.17058829

Name: +ve in-silico MS/MS by CFM-ID for CBGUMTBCWWMBRV-UHFFFAOYSA-N
ID: CBGUMTBCWWMBRV-UHFFFAOYSA-N
Comment: Energy2
Num peaks: 9
41.03857658 4.898637216
91.05422664 5.067944834
101.0385766 3.198356001
103.0542266 2.266021682
115.0542266 8.401326931
117.0698767 8.6260784
134.0600403 3.024966426
142.0651257 22.44154416
160.0756904 24.08780018

Name: +ve in-silico MS/MS by CFM-ID for OVLLQUKHPTXIBH-UHFFFAOYSA-N
ID: OVLLQUKHPTXIBH-UHFFFAOYSA-N
Comment: Energy0
Num peaks: 6
80.04947561 0.1669546555
91.05422664 0.6843691677
93.06987671 0.1604484109
103.0542266 35.39334073
104.0494756 0.2684925459
120.0807757 62.48484902

Name: +ve in-silico MS/MS by CFM-ID for OVLLQUKHPTXIBH-UHFFFAOYSA-N
ID: OVLLQUKHPTXIBH-UHFFFAOYSA-N
Comment: Energy1
Num peaks: 6
91.05422664 7.554221548
93.06987671 1.453778431
94.06512568 1.276113291
103.0542266 36.05560617
104.0494756 1.940374882
120.0807757 45.81802786

Name: +ve in-silico MS/MS by CFM-ID for OVLLQUKHPTXIBH-UHFFFAOYSA-N
ID: OVLLQUKHPTXIBH-UHFFFAOYSA-N
Comment: Energy2
Num peaks: 8
49.00727645 3.328011098
65.03857658 2.53837334
75.02292652 5.164703196
77.03857658 9.377229994
91.05422664 8.327539087
93.06987671 2.50064524
103.0542266 43.66204212
104.0494756 5.537501459

Name: +ve in-silico MS/MS by CFM-ID for OVLLQUKHPTXIBH-UHFFFAOYSA-N
ID: OVLLQUKHPTXIBH-UHFFFAOYSA-N
Comment: Energy0
Num peaks: 6
80.04947561 0.1669546555
91.05422664 0.6843691677
93.06987671 0.1604484109
103.0542266 35.39334073
104.0494756 0.2684925459
120.0807757 62.48484902

Name: +ve in-silico MS/MS by CFM-ID for OVLLQUKHPTXIBH-UHFFFAOYSA-N
ID: OVLLQUKHPTXIBH-UHFFFAOYSA-N
Comment: Energy1
Num peaks: 6
91.05422664 7.554221548
93.06987671 1.453778431
94.06512568 1.276113291
103.0542266 36.05560617
104.0494756 1.940374882
120.0807757 45.81802786

Name: +ve in-silico MS/MS by CFM-ID for OVLLQUKHPTXIBH-UHFFFAOYSA-N
ID: OVLLQUKHPTXIBH-UHFFFAOYSA-N
Comment: Energy2
Num peaks: 8
49.00727645 3.328011098
65.03857658 2.53837334
75.02292652 5.164703196
77.03857658 9.377229994
91.05422664 8.327539087
93.06987671 2.50064524
103.0542266 43.66204212
104.0494756 5.537501459

Name: +ve in-silico MS/MS by CFM-ID for XIVDZBIBWGQOTI-UHFFFAOYSA-N
ID: XIVDZBIBWGQOTI-UHFFFAOYSA-N
Comment: Energy0
Num peaks: 6
15.02292652 0.7333950677
129.0334912 0.4800336162
130.0651257 3.835287149
131.0491413 0.6797158375
132.0807757 0.9998224314
160.0756904 91.33879126

Name: +ve in-silico MS/MS by CFM-ID for XIVDZBIBWGQOTI-UHFFFAOYSA-N
ID: XIVDZBIBWGQOTI-UHFFFAOYSA-N
Comment: Energy1
Num peaks: 6
119.0491413 2.01237756
130.0651257 9.321992216
132.0807757 4.073382772
133.0647913 1.214834576
144.0443902 2.513243273
160.0756904 72.03913996

Name: +ve in-silico MS/MS by CFM-ID for XIVDZBIBWGQOTI-UHFFFAOYSA-N
ID: XIVDZBIBWGQOTI-UHFFFAOYSA-N
Comment: Energy2
Num peaks: 25
15.02292652 3.148734815
49.00727645 1.567103892
63.02292652 3.14407967
65.03857658 2.19995949
75.02292652 1.934825899
77.03857658 1.621918608
89.03857658 3.672702035
91.05422664 5.129603393
101.0385766 9.246513401
102.0338255 2.321512266
103.0542266 8.049423899
104.0494756 4.363971855
105.0334912 2.326877277
106.0651257 1.370663508
107.0491413 1.365585231
115.0542266 2.941486074
118.0651257 3.040472024
119.0491413 4.20282245
129.0334912 2.452657109
130.0651257 5.37284788
131.0491413 2.629528588
132.0443902 1.302161731
134.0600403 1.611533643
144.0443902 3.893221069
160.0756904 1.988590541

Name: +ve in-silico MS/MS by CFM-ID for ADWZOPSEHXODTR-UHFFFAOYSA-N
ID: ADWZOPSEHXODTR-UHFFFAOYSA-N
Comment: Energy0
Num peaks: 6
115.0542266 1.294621447
117.0698767 1.818685551
132.0807757 1.185165904
133.0647913 3.700795973
143.0491413 3.318794242
160.0756904 81.99298307

Name: +ve in-silico MS/MS by CFM-ID for ADWZOPSEHXODTR-UHFFFAOYSA-N
ID: ADWZOPSEHXODTR-UHFFFAOYSA-N
Comment: Energy1
Num peaks: 6
103.0542266 5.27819806
105.0698767 24.11632342
115.0542266 7.603078
117.0698767 3.685440407
132.0807757 17.03113737
160.0756904 23.70373811

Name: +ve in-silico MS/MS by CFM-ID for ADWZOPSEHXODTR-UHFFFAOYSA-N
ID: ADWZOPSEHXODTR-UHFFFAOYSA-N
Comment: Energy2
Num peaks: 16
39.02292652 3.062414991
40.01817548 3.647018667
49.00727645 3.729536484
51.02292652 2.069174182
53.03857658 2.158062482
63.02292652 3.487959716
65.03857658 2.332309958
75.02292652 6.145129263
77.03857658 4.585731139
79.05422664 4.343988909
89.03857658 3.161379865
91.05422664 6.664902545
103.0542266 11.7160038
105.0698767 16.11674585
115.0542266 3.703064305
142.0651257 3.244429292

Name: +ve in-silico MS/MS by CFM-ID for RPNFBXZFXRYWKN-UHFFFAOYSA-N
ID: RPNFBXZFXRYWKN-UHFFFAOYSA-N
Comment: Energy0
Num peaks: 6
91.05422664 1.24656788
93.06987671 2.44853095
94.06512568 0.9782914589
103.0542266 2.170793485
104.0494756 2.097807014
120.0807757 87.81182387

Name: +ve in-silico MS/MS by CFM-ID for RPNFBXZFXRYWKN-UHFFFAOYSA-N
ID: RPNFBXZFXRYWKN-UHFFFAOYSA-N
Comment: Energy1
Num peaks: 6
91.05422664 5.534401957
93.06987671 5.516402447
94.06512568 4.275525225
103.0542266 4.64237482
104.0494756 12.75284132
120.0807757 51.10861053

Name: +ve in-silico MS/MS by CFM-ID for RPNFBXZFXRYWKN-UHFFFAOYSA-N
ID: RPNFBXZFXRYWKN-UHFFFAOYSA-N
Comment: Energy2
Num peaks: 13
39.02292652 4.236738188
49.00727645 6.162620034
51.02292652 12.28735529
53.03857658 5.204814584
63.02292652 3.895861464
65.03857658 5.090260283
67.05422664 2.207977122
75.02292652 2.641689496
77.03857658 6.552653682
91.05422664 5.536065335
93.06987671 7.497710196
104.0494756 14.35912991
120.0807757 5.013249315

Name: +ve in-silico MS/MS by CFM-ID for RABMTBLKKAUCGE-UHFFFAOYSA-N
ID: RABMTBLKKAUCGE-UHFFFAOYSA-N
Comment: Energy0
Num peaks: 6
97.0396392 1.656647353
112.0505382 0.9746371156
114.0661883 3.164494637
124.0505382 1.845353049
125.0345538 58.44504634
142.0611029 29.0953101

Name: +ve in-silico MS/MS by CFM-ID for RABMTBLKKAUCGE-UHFFFAOYSA-N
ID: RABMTBLKKAUCGE-UHFFFAOYSA-N
Comment: Energy1
Num peaks: 8
53.00219107 1.980926775
54.03382555 2.572127274
97.0396392 5.092342338
98.02365479 2.432628378
114.0661883 3.459820034
124.0505382 2.992001755
125.0345538 51.241915
142.0611029 12.03441582

Name: +ve in-silico MS/MS by CFM-ID for RABMTBLKKAUCGE-UHFFFAOYSA-N
ID: RABMTBLKKAUCGE-UHFFFAOYSA-N
Comment: Energy2
Num peaks: 13
26.00252542 2.09787856
28.01817548 1.784834257
40.01817548 7.949934207
42.03382555 4.378288539
52.01817548 7.658773874
54.03382555 28.42108073
55.02907452 5.494530931
58.02874017 2.4474919
67.02907452 3.74809087
69.04472458 5.235086221
71.06037464 6.629264956
82.02874017 1.935390189
97.0396392 2.289759135

Name: +ve in-silico MS/MS by CFM-ID for WGGBVDLXZWTJQL-UHFFFAOYSA-N
ID: WGGBVDLXZWTJQL-UHFFFAOYSA-N
Comment: Energy0
Num peaks: 6
59.01275576 1.491988334
96.05562361 20.64152479
98.07127368 1.990996036
124.0505382 15.40056525
125.0345538 4.365206969
142.0611029 53.17264641

Name: +ve in-silico MS/MS by CFM-ID for WGGBVDLXZWTJQL-UHFFFAOYSA-N
ID: WGGBVDLXZWTJQL-UHFFFAOYSA-N
Comment: Energy1
Num peaks: 11
40.01817548 2.095169647
55.02907452 1.588294461
59.01275576 8.555451255
82.03997355 1.815090597
86.02365479 2.199640345
96.05562361 23.81106517
100.0393049 1.575310428
101.0345538 3.267355223
124.0505382 14.88459897
125.0345538 6.242114537
142.0611029 14.14458356

Name: +ve in-silico MS/MS by CFM-ID for WGGBVDLXZWTJQL-UHFFFAOYSA-N
ID: WGGBVDLXZWTJQL-UHFFFAOYSA-N
Comment: Energy2
Num peaks: 21
25.00727645 1.60607029
28.01817548 3.175112797
40.01817548 6.326237436
42.03382555 13.80510141
43.02907452 2.778122795
44.04947561 2.409786816
45.04472458 4.201767422
53.01342445 2.319784269
55.02907452 5.846713846
59.01275576 3.910773133
65.01342445 1.131582203
67.02907452 5.427011074
69.04472458 6.912596253
70.02874017 1.307505289
71.06037464 2.721210821
74.02365479 2.508091261
81.04472458 2.137621765
82.03997355 4.356490158
96.05562361 4.956025703
97.0396392 1.110332297
124.0505382 1.626766497

Name: +ve in-silico MS/MS by CFM-ID for RQGNSKOYEKUEED-UHFFFAOYSA-N
ID: RQGNSKOYEKUEED-UHFFFAOYSA-N
Comment: Energy0
Num peaks: 6
15.02292652 1.707487428
43.01784114 3.98162935
101.0385766 7.414116191
118.0651257 22.39973593
134.0600403 0.9604825518
160.0756904 58.95251271

Name: +ve in-silico MS/MS by CFM-ID for RQGNSKOYEKUEED-UHFFFAOYSA-N
ID: RQGNSKOYEKUEED-UHFFFAOYSA-N
Comment: Energy1
Num peaks: 6
43.01784114 4.262140124
101.0385766 24.67158911
118.0651257 32.48987164
134.0600403 2.338399854
142.0651257 2.252970493
160.0756904 25.1449749

Name: +ve in-silico MS/MS by CFM-ID for RQGNSKOYEKUEED-UHFFFAOYSA-N
ID: RQGNSKOYEKUEED-UHFFFAOYSA-N
Comment: Energy2
Num peaks: 9
15.02292652 2.577061368
25.00727645 4.165373185
41.00219107 2.75540317
43.01784114 6.970333124
49.00727645 3.875459878
73.00727645 2.609277367
75.02292652 6.806919416
101.0385766 50.15157707
118.0651257 2.352264419

Name: +ve in-silico MS/MS by CFM-ID for UIAFUZFURUTFNX-UHFFFAOYSA-N
ID: UIAFUZFURUTFNX-UHFFFAOYSA-N
Comment: Energy0
Num peaks: 6
82.03997355 1.356809202
110.0348882 23.77694785
112.0505382 1.551875909
114.0661883 1.716545181
124.0505382 1.951943523
142.0611029 62.18331931

Name: +ve in-silico MS/MS by CFM-ID for UIAFUZFURUTFNX-UHFFFAOYSA-N
ID: UIAFUZFURUTFNX-UHFFFAOYSA-N
Comment: Energy1
Num peaks: 8
40.01817548 10.92957872
42.03382555 39.13051261
52.01817548 2.463369548
82.02874017 2.340131393
82.03997355 3.197393763
110.0348882 8.459290772
112.0393049 2.320276434
142.0611029 11.93063425

Name: +ve in-silico MS/MS by CFM-ID for UIAFUZFURUTFNX-UHFFFAOYSA-N
ID: UIAFUZFURUTFNX-UHFFFAOYSA-N
Comment: Energy2
Num peaks: 18
15.02292652 2.538098526
25.00727645 1.797606301
26.00252542 1.673918523
27.02292652 2.713903303
29.01342445 1.56170124
39.02292652 2.713626016
40.01817548 17.0414976
42.03382555 16.20343229
52.01817548 5.282085518
54.03382555 1.839207029
55.02907452 8.441494615
57.04472458 3.943032236
67.01784114 3.08542689
68.02432348 1.771907109
82.02874017 4.033728281
82.03997355 2.1687642
98.02365479 2.146560485
110.0348882 2.04239126

Name: +ve in-silico MS/MS by CFM-ID for KURPPWHPIYBYBS-UHFFFAOYSA-N
ID: KURPPWHPIYBYBS-UHFFFAOYSA-N
Comment: Energy0
Num peaks: 6
91.05422664 0.4025295094
93.06987671 0.9403012679
94.06512568 0.7522753792
103.0542266 34.70912572
104.0494756 1.052071124
120.0807757 60.96578968

Name: +ve in-silico MS/MS by CFM-ID for KURPPWHPIYBYBS-UHFFFAOYSA-N
ID: KURPPWHPIYBYBS-UHFFFAOYSA-N
Comment: Energy1
Num peaks: 6
92.04947561 1.038050685
93.06987671 1.738248007
94.06512568 4.165060087
103.0542266 34.34453158
104.0494756 4.389408436
120.0807757 44.51865592

Name: +ve in-silico MS/MS by CFM-ID for KURPPWHPIYBYBS-UHFFFAOYSA-N
ID: KURPPWHPIYBYBS-UHFFFAOYSA-N
Comment: Energy2
Num peaks: 10
39.02292652 8.055964842
49.00727645 5.633779494
51.02292652 5.96422743
63.02292652 3.532363584
75.02292652 6.000466989
77.03857658 8.675651894
87.02292652 8.038342641
93.06987671 3.312557056
103.0542266 27.62731363
104.0494756 3.850913479

Name: +ve in-silico MS/MS by CFM-ID for XRHHRIQPZLMIPR-UHFFFAOYSA-N
ID: XRHHRIQPZLMIPR-UHFFFAOYSA-N
Comment: Energy0
Num peaks: 6
116.0494756 0.667627067
118.0651257 1.92283103
119.0491413 0.9680147371
142.0651257 12.15902501
143.0491413 1.601655897
160.0756904 79.8774189

Name: +ve in-silico MS/MS by CFM-ID for XRHHRIQPZLMIPR-UHFFFAOYSA-N
ID: XRHHRIQPZLMIPR-UHFFFAOYSA-N
Comment: Energy1
Num peaks: 7
92.04947561 6.364025817
106.0651257 5.371542632
116.0494756 4.880939492
118.0651257 10.3369161
132.0807757 12.48439817
142.0651257 10.38213327
160.0756904 34.98356424

Name: +ve in-silico MS/MS by CFM-ID for XRHHRIQPZLMIPR-UHFFFAOYSA-N
ID: XRHHRIQPZLMIPR-UHFFFAOYSA-N
Comment: Energy2
Num peaks: 17
49.00727645 2.687475358
63.02292652 4.153748556
65.03857658 6.96538502
75.02292652 3.282600918
77.03857658 2.078104322
87.02292652 4.260578466
89.03857658 5.119803963
91.05422664 4.298969629
92.04947561 5.225573838
101.0385766 5.137407747
106.0651257 6.646162107
116.0494756 6.557308369
117.0334912 1.889559922
118.0651257 3.701289211
125.0385766 7.05311934
132.0807757 2.417599481
142.0651257 10.27188144

Name: +ve in-silico MS/MS by CFM-ID for JWDVPDQIXXHLCY-UHFFFAOYSA-N
ID: JWDVPDQIXXHLCY-UHFFFAOYSA-N
Comment: Energy0
Num peaks: 10
29.01342445 2.271205223
44.02432348 4.65037606
47.04914126 3.766763319
56.02432348 4.269445697
86.03488817 2.43783132
114.0298028 9.324328871
132.0403675 2.667909988
132.0655196 17.13798388
142.0611029 4.791785958
160.0716676 29.47923414

Name: +ve in-silico MS/MS by CFM-ID for JWDVPDQIXXHLCY-UHFFFAOYSA-N
ID: JWDVPDQIXXHLCY-UHFFFAOYSA-N
Comment: Energy1
Num peaks: 20
44.02432348 5.165094754
47.04914126 8.55869484
56.02432348 9.24956142
58.03997355 1.639893841
71.01275576 5.058480127
73.02840582 3.107064824
86.02365479 2.299996888
86.03488817 1.294593621
91.0389705 1.722154588
97.02840582 2.779953021
99.04405588 4.392128718
113.0233204 1.922832004
114.0298028 6.537366661
114.0549549 1.479976764
115.0389705 3.845518062
117.0546206 7.829623917
128.0342195 1.360440301
132.0655196 4.38124991
142.0611029 4.021562636
160.0716676 3.705447567

Name: +ve in-silico MS/MS by CFM-ID for JWDVPDQIXXHLCY-UHFFFAOYSA-N
ID: JWDVPDQIXXHLCY-UHFFFAOYSA-N
Comment: Energy2
Num peaks: 22
28.01817548 2.955529066
29.01342445 7.12962524
29.03857658 4.162303921
41.00219107 2.74259132
43.01784114 1.571873711
44.02432348 16.40609335
45.0334912 1.762752244
47.04914126 8.843077285
48.05562361 1.318771651
56.02432348 10.75577642
58.02874017 4.138959068
58.03997355 1.56160491
60.04439023 1.595739733
68.02432348 2.207124377
73.02840582 1.550260132
86.02365479 4.611145158
86.03488817 1.19139266
96.0192381 1.156581936
98.03488817 0.8151595448
114.0298028 1.189775787
114.0549549 1.573824916
132.0655196 0.913065744

Name: +ve in-silico MS/MS by CFM-ID for JLSBBCYKZLAADL-UHFFFAOYSA-N
ID: JLSBBCYKZLAADL-UHFFFAOYSA-N
Comment: Energy0
Num peaks: 6
15.02292652 0.394110715
42.03382555 0.4103587295
91.05422664 42.53047358
93.06987671 4.954597562
104.0494756 2.330686924
120.0807757 48.32175347

Name: +ve in-silico MS/MS by CFM-ID for JLSBBCYKZLAADL-UHFFFAOYSA-N
ID: JLSBBCYKZLAADL-UHFFFAOYSA-N
Comment: Energy1
Num peaks: 6
42.03382555 1.667781761
65.03857658 0.956992377
91.05422664 57.36002631
93.06987671 3.130612053
104.0494756 1.145345299
120.0807757 31.0007854

Name: +ve in-silico MS/MS by CFM-ID for JLSBBCYKZLAADL-UHFFFAOYSA-N
ID: JLSBBCYKZLAADL-UHFFFAOYSA-N
Comment: Energy2
Num peaks: 7
51.02292652 3.801306179
63.02292652 3.96554584
65.03857658 9.278457438
75.02292652 5.996631374
79.05422664 3.973130286
91.05422664 49.9147829
93.06987671 3.655168004

Name: +ve in-silico MS/MS by CFM-ID for XMZGPMWFOOVMGC-UHFFFAOYSA-N
ID: XMZGPMWFOOVMGC-UHFFFAOYSA-N
Comment: Energy0
Num peaks: 6
40.01817548 0.8827384175
130.0651257 0.8312869198
132.0443902 1.71057349
133.0647913 2.538933718
143.0491413 21.33092911
160.0756904 65.92488423

Name: +ve in-silico MS/MS by CFM-ID for XMZGPMWFOOVMGC-UHFFFAOYSA-N
ID: XMZGPMWFOOVMGC-UHFFFAOYSA-N
Comment: Energy1
Num peaks: 8
40.01817548 1.671588871
101.0385766 2.236633852
130.0287402 1.554377965
132.0443902 3.085542129
133.0647913 4.453448752
143.0491413 43.41118935
144.0443902 6.260366004
160.0756904 18.08646272

Name: +ve in-silico MS/MS by CFM-ID for XMZGPMWFOOVMGC-UHFFFAOYSA-N
ID: XMZGPMWFOOVMGC-UHFFFAOYSA-N
Comment: Energy2
Num peaks: 26
40.01817548 5.441792378
49.00727645 4.147831171
50.00252542 1.648984813
51.02292652 3.328516247
63.02292652 1.627711385
64.01817548 1.849936474
65.03857658 2.367273371
75.02292652 1.231012639
90.03382555 1.666250036
91.05422664 4.517575122
101.0385766 11.12064738
102.0338255 1.228099099
104.0494756 1.299895343
105.0334912 4.412463754
105.0698767 1.865322414
107.0491413 1.281973565
114.0338255 1.335924183
115.0542266 4.654257599
116.0494756 5.245859524
117.0334912 1.950400791
118.0651257 1.737065386
119.0491413 4.015858776
130.0651257 4.100020926
132.0443902 1.313317117
133.0647913 4.690462809
143.0491413 2.766160382

Name: +ve in-silico MS/MS by CFM-ID for XZNUJESLPUNSNO-UHFFFAOYSA-N
ID: XZNUJESLPUNSNO-UHFFFAOYSA-N
Comment: Energy0
Num peaks: 6
15.02292652 0.4184489423
104.0494756 0.271029799
130.0651257 1.33576807
131.0491413 0.5022988523
133.0647913 3.288824172
160.0756904 93.13045229

Name: +ve in-silico MS/MS by CFM-ID for XZNUJESLPUNSNO-UHFFFAOYSA-N
ID: XZNUJESLPUNSNO-UHFFFAOYSA-N
Comment: Energy1
Num peaks: 6
102.0338255 1.181689769
104.0494756 2.225465592
130.0651257 1.287012122
131.0491413 1.693528517
133.0647913 10.47051482
160.0756904 77.03664107

Name: +ve in-silico MS/MS by CFM-ID for XZNUJESLPUNSNO-UHFFFAOYSA-N
ID: XZNUJESLPUNSNO-UHFFFAOYSA-N
Comment: Energy2
Num peaks: 16
15.02292652 3.02051968
49.00727645 2.950778161
51.02292652 2.366668941
75.02292652 5.992134327
77.03857658 6.754922998
89.03857658 3.496524866
101.0385766 4.456396837
102.0338255 5.150921897
103.0542266 7.315010855
104.0494756 10.57448489
106.0651257 2.353657822
107.0491413 1.762755787
116.0494756 8.729196355
130.0651257 6.537569281
133.0647913 5.757036845
160.0756904 3.340701688

Name: +ve in-silico MS/MS by CFM-ID for JOBIAZYEJOMXEP-UHFFFAOYSA-N
ID: JOBIAZYEJOMXEP-UHFFFAOYSA-N
Comment: Energy0
Num peaks: 6
15.02292652 0.7417702234
129.0334912 0.4847408676
130.0651257 3.238042924
131.0491413 0.6857961123
132.0807757 0.5607695755
160.0756904 92.6354066

Name: +ve in-silico MS/MS by CFM-ID for JOBIAZYEJOMXEP-UHFFFAOYSA-N
ID: JOBIAZYEJOMXEP-UHFFFAOYSA-N
Comment: Energy1
Num peaks: 6
119.0491413 2.002989357
130.0651257 9.16160125
132.0807757 8.504397345
134.0600403 1.742530453
144.0443902 1.364044602
160.0756904 69.39133321

Name: +ve in-silico MS/MS by CFM-ID for JOBIAZYEJOMXEP-UHFFFAOYSA-N
ID: JOBIAZYEJOMXEP-UHFFFAOYSA-N
Comment: Energy2
Num peaks: 24
15.02292652 3.565752769
39.02292652 5.343068841
63.02292652 1.808921091
65.03857658 1.511257333
73.00727645 3.166146479
75.02292652 2.163041954
77.03857658 1.971555294
89.03857658 1.413849162
91.05422664 3.054563386
101.0385766 9.145015162
102.0338255 1.384496534
103.0542266 7.127274697
104.0494756 3.575767459
105.0334912 2.320179202
107.0491413 1.775874661
115.0542266 3.366715396
119.0491413 5.403101927
129.0334912 2.996357373
130.0651257 4.839195365
131.0491413 3.362179779
133.0647913 1.652260841
134.0600403 1.424594191
144.0443902 5.888808578
160.0756904 2.826338592

Name: +ve in-silico MS/MS by CFM-ID for OCWBJZCKQBCSPB-UHFFFAOYSA-N
ID: OCWBJZCKQBCSPB-UHFFFAOYSA-N
Comment: Energy0
Num peaks: 6
56.04947561 0.6140192717
117.0698767 1.087515159
132.0807757 1.071925327
142.0651257 1.206819447
143.0491413 0.4057827741
160.0756904 94.11010423

Name: +ve in-silico MS/MS by CFM-ID for OCWBJZCKQBCSPB-UHFFFAOYSA-N
ID: OCWBJZCKQBCSPB-UHFFFAOYSA-N
Comment: Energy1
Num peaks: 6
56.04947561 8.815080334
82.02874017 2.66529036
117.0698767 3.695319368
132.0807757 26.95671146
142.0651257 2.140151445
160.0756904 40.56939724

Name: +ve in-silico MS/MS by CFM-ID for OCWBJZCKQBCSPB-UHFFFAOYSA-N
ID: OCWBJZCKQBCSPB-UHFFFAOYSA-N
Comment: Energy2
Num peaks: 17
39.02292652 4.139414612
49.00727645 4.796638042
51.02292652 4.823281486
53.03857658 2.168409175
54.03382555 7.118379867
65.03857658 4.620633788
79.05422664 3.964284732
81.06987671 5.726838636
91.05422664 3.017968775
104.0494756 2.359310817
106.0651257 5.365253857
116.0494756 3.548365708
117.0698767 3.182230653
132.0807757 11.15487772
134.0600403 2.207526666
142.0651257 9.97890736
144.0443902 2.719501586

Name: +ve in-silico MS/MS by CFM-ID for FEXIEMAAKBNTFK-UHFFFAOYSA-N
ID: FEXIEMAAKBNTFK-UHFFFAOYSA-N
Comment: Energy0
Num peaks: 6
45.99235466 0.2664153873
51.02292652 0.02248683274
52.01817548 0.03845334721
72.00800472 0.06836707653
98.02365479 0.9395504742
125.0345538 98.60567588

Name: +ve in-silico MS/MS by CFM-ID for FEXIEMAAKBNTFK-UHFFFAOYSA-N
ID: FEXIEMAAKBNTFK-UHFFFAOYSA-N
Comment: Energy1
Num peaks: 6
40.01817548 0.5125899605
49.00727645 0.558605979
51.02292652 1.543572103
80.0130901 1.282177953
98.02365479 9.082324113
125.0345538 85.68436528

Name: +ve in-silico MS/MS by CFM-ID for FEXIEMAAKBNTFK-UHFFFAOYSA-N
ID: FEXIEMAAKBNTFK-UHFFFAOYSA-N
Comment: Energy2
Num peaks: 6
45.99235466 4.066522286
51.02292652 8.103139354
53.99744004 5.310410911
72.00800472 10.59579808
98.02365479 22.15397221
125.0345538 32.3459533

Name: +ve in-silico MS/MS by CFM-ID for PSBSSJLIQVROKY-UHFFFAOYSA-N
ID: PSBSSJLIQVROKY-UHFFFAOYSA-N
Comment: Energy0
Num peaks: 6
33.0334912 4.425920708
45.0334912 9.344656983
62.99960423 12.2283073
63.04405588 4.615981819
81.01016891 7.981172197
125.0363837 47.27590479

Name: +ve in-silico MS/MS by CFM-ID for PSBSSJLIQVROKY-UHFFFAOYSA-N
ID: PSBSSJLIQVROKY-UHFFFAOYSA-N
Comment: Energy1
Num peaks: 6
45.0334912 24.12955063
62.99960423 9.142049082
63.04405588 6.164128122
81.01016891 19.35301802
89.05970595 3.700698367
125.0363837 20.65296486

Name: +ve in-silico MS/MS by CFM-ID for PSBSSJLIQVROKY-UHFFFAOYSA-N
ID: PSBSSJLIQVROKY-UHFFFAOYSA-N
Comment: Energy2
Num peaks: 9
15.02292652 3.009580918
27.02292652 2.538512015
29.00219107 2.802577775
31.01784114 5.253328525
45.0334912 21.38891932
47.04914126 5.299507756
48.98395416 5.878375865
62.99960423 32.27375658
65.01525429 2.652001979

Name: +ve in-silico MS/MS by CFM-ID for MEXXLIUXUQOIGI-UHFFFAOYSA-N
ID: MEXXLIUXUQOIGI-UHFFFAOYSA-N
Comment: Energy0
Num peaks: 4
25.00727645 0.2273157501
73.00727645 0.01574225164
99.02292652 1.41446121
125.0385766 98.34248079

Name: +ve in-silico MS/MS by CFM-ID for MEXXLIUXUQOIGI-UHFFFAOYSA-N
ID: MEXXLIUXUQOIGI-UHFFFAOYSA-N
Comment: Energy1
Num peaks: 4
25.00727645 0.9910604103
73.00727645 0.1440512433
99.02292652 4.37486199
125.0385766 94.49002636

Name: +ve in-silico MS/MS by CFM-ID for MEXXLIUXUQOIGI-UHFFFAOYSA-N
ID: MEXXLIUXUQOIGI-UHFFFAOYSA-N
Comment: Energy2
Num peaks: 4
25.00727645 7.647813332
73.00727645 6.956371429
99.02292652 30.20519087
125.0385766 55.19062437

Name: +ve in-silico MS/MS by CFM-ID for JTXHBTQCQCFUQW-UHFFFAOYSA-N
ID: JTXHBTQCQCFUQW-UHFFFAOYSA-N
Comment: Energy0
Num peaks: 6
89.03857658 0.2635698099
91.05422664 0.51961148
93.06987671 0.9379292524
94.06512568 0.1685870686
103.0542266 35.25738854
120.0807757 62.15499821

Name: +ve in-silico MS/MS by CFM-ID for JTXHBTQCQCFUQW-UHFFFAOYSA-N
ID: JTXHBTQCQCFUQW-UHFFFAOYSA-N
Comment: Energy1
Num peaks: 6
15.02292652 1.227227529
77.03857658 1.039277204
93.06987671 3.190162519
103.0542266 38.37456011
104.0494756 1.428975924
120.0807757 50.05895804

Name: +ve in-silico MS/MS by CFM-ID for JTXHBTQCQCFUQW-UHFFFAOYSA-N
ID: JTXHBTQCQCFUQW-UHFFFAOYSA-N
Comment: Energy2
Num peaks: 9
49.00727645 4.410794717
51.02292652 3.957048131
65.03857658 4.222057206
75.02292652 4.292140835
77.03857658 12.75338433
89.03857658 4.856707788
91.05422664 5.077535496
93.06987671 8.115350818
103.0542266 32.70028526

Name: +ve in-silico MS/MS by CFM-ID for ROUYWNFHYZLDLL-UHFFFAOYSA-N
ID: ROUYWNFHYZLDLL-UHFFFAOYSA-N
Comment: Energy0
Num peaks: 7
29.01342445 2.580454347
44.02432348 5.393213725
99.04405588 2.548414197
112.0393049 2.790265114
114.0549549 23.31196887
124.0505382 4.85658687
142.0611029 39.62819536

Name: +ve in-silico MS/MS by CFM-ID for ROUYWNFHYZLDLL-UHFFFAOYSA-N
ID: ROUYWNFHYZLDLL-UHFFFAOYSA-N
Comment: Energy1
Num peaks: 16
39.02292652 3.812754559
44.02432348 7.37423984
51.02292652 3.373232108
53.03857658 2.585240465
55.05422664 2.014953589
81.0334912 2.298707154
82.03997355 1.257927222
95.01275576 4.775266724
97.02840582 9.769919096
99.04405588 14.29142492
110.0236548 4.571461956
114.0549549 10.90701189
114.0661883 1.421835336
124.0505382 2.630344029
125.0345538 1.678953997
142.0611029 7.725661077

Name: +ve in-silico MS/MS by CFM-ID for ROUYWNFHYZLDLL-UHFFFAOYSA-N
ID: ROUYWNFHYZLDLL-UHFFFAOYSA-N
Comment: Energy2
Num peaks: 26
27.02292652 1.1621785
29.01342445 5.918790926
39.02292652 2.197606986
41.03857658 1.58236894
44.02432348 20.08921654
45.0334912 1.471330081
46.03997355 1.014462579
51.02292652 1.268079582
52.01817548 2.198696926
53.00219107 1.121978665
53.03857658 1.040037583
54.03382555 4.233118232
55.05422664 2.566853332
56.02432348 3.590416892
57.0334912 1.350939006
66.03382555 2.465896493
68.04947561 3.918091275
70.06512568 10.07846058
80.02432348 1.000451314
81.0334912 1.127378652
82.03997355 1.623799306
85.02840582 1.840512199
86.0600403 1.014069302
96.04439023 2.335128005
99.04405588 1.114603379
114.0549549 3.099449997

Name: +ve in-silico MS/MS by CFM-ID for FFWLNWIWTLFBGD-UHFFFAOYSA-N
ID: FFWLNWIWTLFBGD-UHFFFAOYSA-N
Comment: Energy0
Num peaks: 6
15.02292652 0.3789002136
56.04947561 0.3333886026
131.0491413 0.241541583
132.0807757 0.3549433585
134.0600403 0.3508851804
160.0756904 97.09990349

Name: +ve in-silico MS/MS by CFM-ID for FFWLNWIWTLFBGD-UHFFFAOYSA-N
ID: FFWLNWIWTLFBGD-UHFFFAOYSA-N
Comment: Energy1
Num peaks: 6
56.04947561 3.659578589
101.0385766 3.573396236
103.0542266 3.347557894
132.0807757 13.97819548
134.0600403 4.197602849
160.0756904 57.68252685

Name: +ve in-silico MS/MS by CFM-ID for FFWLNWIWTLFBGD-UHFFFAOYSA-N
ID: FFWLNWIWTLFBGD-UHFFFAOYSA-N
Comment: Energy2
Num peaks: 18
15.02292652 2.930001273
49.00727645 6.160405462
51.02292652 6.854388654
52.01817548 1.43328297
54.03382555 3.220280689
63.02292652 1.585140172
79.05422664 13.4113808
101.0385766 12.3971084
103.0542266 7.342484309
105.0334912 1.779712303
105.0698767 2.850221679
129.0334912 1.298922404
130.0651257 1.977119865
131.0491413 1.683143314
132.0807757 8.490364804
134.0600403 1.521742695
144.0443902 2.033156151
160.0756904 3.925726142

Name: +ve in-silico MS/MS by CFM-ID for QMHAHUAQAJVBIW-UHFFFAOYSA-N
ID: QMHAHUAQAJVBIW-UHFFFAOYSA-N
Comment: Energy0
Num peaks: 6
15.02292652 2.292685596
46.06512568 0.8550523288
79.98007572 2.551502222
81.99572579 1.1860135
108.0113759 4.973436509
125.0379249 86.49435702

Name: +ve in-silico MS/MS by CFM-ID for QMHAHUAQAJVBIW-UHFFFAOYSA-N
ID: QMHAHUAQAJVBIW-UHFFFAOYSA-N
Comment: Energy1
Num peaks: 6
44.04947561 4.231379723
46.06512568 7.250218001
79.98007572 3.129506938
107.0273603 36.15243836
108.0113759 18.19284682
125.0379249 21.85934455

Name: +ve in-silico MS/MS by CFM-ID for QMHAHUAQAJVBIW-UHFFFAOYSA-N
ID: QMHAHUAQAJVBIW-UHFFFAOYSA-N
Comment: Energy2
Num peaks: 6
15.02292652 52.67971452
46.06512568 3.883236723
79.98007572 4.823783452
107.0273603 2.448328969
108.0113759 3.424501788
125.0379249 19.84238819

Name: +ve in-silico MS/MS by CFM-ID for FFOLJFOMOFZLPG-UHFFFAOYSA-N
ID: FFOLJFOMOFZLPG-UHFFFAOYSA-N
Comment: Energy0
Num peaks: 6
79.05422664 1.200922284
92.04947561 1.253083788
93.06987671 1.24346653
94.06512568 1.61986001
103.0542266 2.203906961
120.0807757 88.57354296

Name: +ve in-silico MS/MS by CFM-ID for FFOLJFOMOFZLPG-UHFFFAOYSA-N
ID: FFOLJFOMOFZLPG-UHFFFAOYSA-N
Comment: Energy1
Num peaks: 7
77.03857658 5.48200245
91.05422664 2.786657767
92.04947561 3.154228468
93.06987671 2.884077946
94.06512568 5.413492843
103.0542266 5.130464021
120.0807757 57.74627558

Name: +ve in-silico MS/MS by CFM-ID for FFOLJFOMOFZLPG-UHFFFAOYSA-N
ID: FFOLJFOMOFZLPG-UHFFFAOYSA-N
Comment: Energy2
Num peaks: 15
39.02292652 3.635573384
49.00727645 7.361824455
51.02292652 12.60526452
53.03857658 4.723828774
63.02292652 3.399093805
65.03857658 3.272853747
75.02292652 4.666583216
77.03857658 10.34141116
79.05422664 5.133588083
87.02292652 2.601713043
92.04947561 2.935272237
93.06987671 2.488340166
103.0542266 1.785313094
104.0494756 12.27857981
120.0807757 4.496751654

Name: +ve in-silico MS/MS by CFM-ID for YOVRYTDTOZKFJP-UHFFFAOYSA-N
ID: YOVRYTDTOZKFJP-UHFFFAOYSA-N
Comment: Energy0
Num peaks: 6
57.0334912 1.334016326
116.0494756 2.068037274
130.0651257 3.106762166
142.0651257 15.63205502
143.0491413 20.47217799
160.0756904 49.26127105

Name: +ve in-silico MS/MS by CFM-ID for YOVRYTDTOZKFJP-UHFFFAOYSA-N
ID: YOVRYTDTOZKFJP-UHFFFAOYSA-N
Comment: Energy1
Num peaks: 9
43.01784114 4.323962804
57.0334912 2.818823676
115.0542266 3.910053018
116.0494756 4.738462134
129.0334912 6.026168082
130.0651257 4.470900783
142.0651257 11.47881877
143.0491413 30.65173971
160.0756904 13.95640333

Name: +ve in-silico MS/MS by CFM-ID for YOVRYTDTOZKFJP-UHFFFAOYSA-N
ID: YOVRYTDTOZKFJP-UHFFFAOYSA-N
Comment: Energy2
Num peaks: 28
15.02292652 1.167178276
25.00727645 4.30108892
27.02292652 1.387105392
29.00219107 1.339680572
39.02292652 4.469868415
41.00219107 3.452773544
43.01784114 5.624650756
51.02292652 1.474270961
53.00219107 4.516729629
55.01784114 3.466502163
57.0334912 2.416840954
65.03857658 1.495358618
75.02292652 1.532863484
76.01817548 1.617956464
77.03857658 0.9510227391
88.01817548 1.966712164
90.03382555 1.284197958
91.05422664 1.310861576
101.0385766 1.120511207
103.0542266 2.811595008
104.0494756 2.040976189
115.0542266 6.264217917
116.0494756 8.556131931
118.0651257 3.796294793
128.0494756 2.216958834
130.0651257 4.113384651
142.0651257 2.61212209
143.0491413 3.064072589

Name: +ve in-silico MS/MS by CFM-ID for XRGBJBOYNHXWPA-UHFFFAOYSA-N
ID: XRGBJBOYNHXWPA-UHFFFAOYSA-N
Comment: Energy0
Num peaks: 6
25.00727645 0.1622376536
115.0542266 0.9520012861
116.0494756 1.013026708
125.0385766 35.07896921
126.0338255 0.180572877
142.0651257 61.74173651

Name: +ve in-silico MS/MS by CFM-ID for XRGBJBOYNHXWPA-UHFFFAOYSA-N
ID: XRGBJBOYNHXWPA-UHFFFAOYSA-N
Comment: Energy1
Num peaks: 6
90.03382555 1.316580715
115.0542266 1.809082625
116.0494756 2.76595309
125.0385766 36.55743555
126.0338255 3.113581797
142.0651257 48.22039175

Name: +ve in-silico MS/MS by CFM-ID for XRGBJBOYNHXWPA-UHFFFAOYSA-N
ID: XRGBJBOYNHXWPA-UHFFFAOYSA-N
Comment: Energy2
Num peaks: 6
49.00727645 11.96965635
75.02292652 6.151230658
89.03857658 3.537233085
99.02292652 12.72519827
115.0542266 5.558275806
125.0385766 40.89932904

Name: +ve in-silico MS/MS by CFM-ID for WVNIWWGCVMYYJZ-UHFFFAOYSA-N
ID: WVNIWWGCVMYYJZ-UHFFFAOYSA-N
Comment: Energy0
Num peaks: 6
91.05422664 0.6469963935
92.04947561 0.9250922608
93.06987671 1.273737537
103.0542266 2.253538788
104.0494756 0.4245289481
120.0807757 91.29504741

Name: +ve in-silico MS/MS by CFM-ID for WVNIWWGCVMYYJZ-UHFFFAOYSA-N
ID: WVNIWWGCVMYYJZ-UHFFFAOYSA-N
Comment: Energy1
Num peaks: 6
89.03857658 2.879283898
91.05422664 3.441044131
92.04947561 5.137065749
93.06987671 3.475655965
103.0542266 5.522092675
120.0807757 63.58174849

Name: +ve in-silico MS/MS by CFM-ID for WVNIWWGCVMYYJZ-UHFFFAOYSA-N
ID: WVNIWWGCVMYYJZ-UHFFFAOYSA-N
Comment: Energy2
Num peaks: 17
27.02292652 4.101936236
39.02292652 4.550889157
49.00727645 3.891558088
51.02292652 6.022547512
53.03857658 2.754166452
65.03857658 8.085626483
67.05422664 3.272800479
73.00727645 1.666053997
75.02292652 4.557854052
77.03857658 6.215818173
91.05422664 3.482980109
92.04947561 10.24469152
93.06987671 4.854874354
94.06512568 3.196181593
103.0542266 2.405299523
104.0494756 5.744911851
120.0807757 6.587608104

Name: +ve in-silico MS/MS by CFM-ID for USBAWAZNGUHRSY-UHFFFAOYSA-N
ID: USBAWAZNGUHRSY-UHFFFAOYSA-N
Comment: Energy0
Num peaks: 6
117.0334912 2.200962752
119.0491413 3.812965024
142.0651257 11.28155444
143.0491413 4.22315941
144.0443902 0.6630691375
160.0756904 73.36736513

Name: +ve in-silico MS/MS by CFM-ID for USBAWAZNGUHRSY-UHFFFAOYSA-N
ID: USBAWAZNGUHRSY-UHFFFAOYSA-N
Comment: Energy1
Num peaks: 11
42.03382555 3.534242651
117.0334912 5.370503938
119.0491413 7.345259719
120.0443902 2.216245013
125.0385766 1.638203896
132.0443902 2.139475378
132.0807757 4.599078092
134.0600403 3.817497529
142.0651257 9.766157293
143.0491413 6.276294119
160.0756904 33.80355008

Name: +ve in-silico MS/MS by CFM-ID for USBAWAZNGUHRSY-UHFFFAOYSA-N
ID: USBAWAZNGUHRSY-UHFFFAOYSA-N
Comment: Energy2
Num peaks: 19
39.02292652 6.359871712
41.03857658 17.03006624
49.00727645 5.366100833
51.02292652 4.182581319
53.03857658 1.987940029
63.02292652 5.190772
65.00219107 1.674497455
65.03857658 8.102749282
67.05422664 1.47204489
75.02292652 2.499855385
77.00219107 2.327977312
87.02292652 1.338918202
89.03857658 4.187755209
91.05422664 3.210352183
92.04947561 1.871716122
101.0385766 7.825026967
117.0334912 2.499272513
119.0491413 1.961187674
142.0651257 1.421266129

Name: +ve in-silico MS/MS by CFM-ID for IIBPXHXDBISNSC-UHFFFAOYSA-N
ID: IIBPXHXDBISNSC-UHFFFAOYSA-N
Comment: Energy0
Num peaks: 6
130.0287402 1.037413931
132.0443902 1.87109241
142.0651257 40.31455571
143.0491413 15.57730469
144.0443902 1.203220757
160.0756904 33.21198714

Name: +ve in-silico MS/MS by CFM-ID for IIBPXHXDBISNSC-UHFFFAOYSA-N
ID: IIBPXHXDBISNSC-UHFFFAOYSA-N
Comment: Energy1
Num peaks: 7
39.02292652 2.529404387
104.0494756 4.134652358
126.0338255 2.947979622
129.0334912 5.68526404
142.0651257 24.35443447
143.0491413 28.99905083
160.0756904 11.83449422

Name: +ve in-silico MS/MS by CFM-ID for IIBPXHXDBISNSC-UHFFFAOYSA-N
ID: IIBPXHXDBISNSC-UHFFFAOYSA-N
Comment: Energy2
Num peaks: 22
25.00727645 2.106725101
27.02292652 1.698244318
39.02292652 8.093730858
49.00727645 2.36267984
51.02292652 2.094920135
53.00219107 1.510158634
63.02292652 2.292150011
75.02292652 2.251805102
76.01817548 2.628731216
78.03382555 1.456279146
88.01817548 4.439562856
90.03382555 1.39579636
104.0494756 4.529058173
115.0542266 6.725728285
116.0494756 6.252052415
117.0334912 2.869966998
126.0338255 7.861175975
130.0287402 1.357399533
132.0443902 2.112879956
142.0651257 11.06193706
143.0491413 4.63681134
144.0443902 1.458493159

Name: +ve in-silico MS/MS by CFM-ID for HBVLSOIOJIDYCK-UHFFFAOYSA-N
ID: HBVLSOIOJIDYCK-UHFFFAOYSA-N
Comment: Energy0
Num peaks: 6
104.0494756 0.9931153749
105.0334912 1.552017189
132.0443902 0.7164457149
133.0647913 1.291018168
142.0651257 12.27033151
160.0756904 79.98104908

Name: +ve in-silico MS/MS by CFM-ID for HBVLSOIOJIDYCK-UHFFFAOYSA-N
ID: HBVLSOIOJIDYCK-UHFFFAOYSA-N
Comment: Energy1
Num peaks: 7
104.0494756 2.881300213
105.0334912 4.84730789
132.0443902 2.856384772
132.0807757 5.425161234
133.0647913 14.52654559
142.0651257 12.10637774
160.0756904 38.68353191

Name: +ve in-silico MS/MS by CFM-ID for HBVLSOIOJIDYCK-UHFFFAOYSA-N
ID: HBVLSOIOJIDYCK-UHFFFAOYSA-N
Comment: Energy2
Num peaks: 21
27.02292652 1.452041363
39.02292652 5.916325834
41.03857658 2.690827267
49.00727645 1.973577196
51.02292652 2.816838499
53.03857658 1.668133695
63.02292652 5.864607358
65.03857658 4.402075817
79.05422664 5.164804075
81.06987671 7.176111001
92.04947561 1.927785062
104.0494756 7.973027974
105.0334912 3.357545334
106.0651257 1.722882642
108.0807757 1.953526445
115.0542266 7.677255216
116.0494756 2.168310017
130.0651257 1.635121633
132.0443902 1.373140705
132.0807757 2.162848386
142.0651257 9.466140803

Name: +ve in-silico MS/MS by CFM-ID for HZEDCCWIEHFCPL-UHFFFAOYSA-N
ID: HZEDCCWIEHFCPL-UHFFFAOYSA-N
Comment: Energy0
Num peaks: 6
15.02292652 1.71353551
43.01784114 3.978395819
101.0385766 7.40692251
118.0651257 22.37491345
134.0600403 1.052433111
160.0756904 58.92421509

Name: +ve in-silico MS/MS by CFM-ID for HZEDCCWIEHFCPL-UHFFFAOYSA-N
ID: HZEDCCWIEHFCPL-UHFFFAOYSA-N
Comment: Energy1
Num peaks: 6
43.01784114 4.271825553
101.0385766 24.22722874
118.0651257 32.05043491
134.0600403 1.833717098
142.0651257 2.240893412
160.0756904 24.95075091

Name: +ve in-silico MS/MS by CFM-ID for HZEDCCWIEHFCPL-UHFFFAOYSA-N
ID: HZEDCCWIEHFCPL-UHFFFAOYSA-N
Comment: Energy2
Num peaks: 10
15.02292652 2.706973146
25.00727645 4.166037616
41.00219107 2.982551498
43.01784114 6.738239988
49.00727645 2.586570335
51.02292652 2.920428995
73.00727645 2.724636777
75.02292652 9.202968387
91.05422664 2.62192759
101.0385766 45.82854615

Name: +ve in-silico MS/MS by CFM-ID for PGTZRBLWPCPSDF-UHFFFAOYSA-N
ID: PGTZRBLWPCPSDF-UHFFFAOYSA-N
Comment: Energy0
Num peaks: 6
82.02874017 1.777990699
101.0385766 3.105701502
104.0494756 1.434090086
132.0807757 1.437531877
143.0491413 4.374524494
160.0756904 80.819461

Name: +ve in-silico MS/MS by CFM-ID for PGTZRBLWPCPSDF-UHFFFAOYSA-N
ID: PGTZRBLWPCPSDF-UHFFFAOYSA-N
Comment: Energy1
Num peaks: 7
82.02874017 3.852445503
104.0494756 8.445494028
115.0542266 4.113659975
117.0698767 2.24282978
118.0651257 2.954681368
132.0807757 19.09656017
160.0756904 41.47226869

Name: +ve in-silico MS/MS by CFM-ID for PGTZRBLWPCPSDF-UHFFFAOYSA-N
ID: PGTZRBLWPCPSDF-UHFFFAOYSA-N
Comment: Energy2
Num peaks: 20
25.00727645 1.771553972
39.02292652 3.014645975
49.00727645 2.632669551
50.00252542 1.507937384
51.02292652 1.931887496
52.01817548 1.680748911
54.03382555 3.6411815
63.02292652 2.155461144
75.02292652 4.32177313
76.01817548 1.445001775
79.05422664 5.878746665
82.02874017 4.27611328
91.05422664 13.24587873
101.0385766 10.63353301
104.0494756 4.857524014
106.0651257 4.384913067
115.0542266 6.222212184
117.0698767 1.389979842
130.0651257 1.707783839
132.0807757 3.96723392

Name: +ve in-silico MS/MS by CFM-ID for BRTGAZAKSSGEBJ-UHFFFAOYSA-N
ID: BRTGAZAKSSGEBJ-UHFFFAOYSA-N
Comment: Energy0
Num peaks: 6
91.05422664 5.788000345
129.0698767 1.489634056
134.0600403 0.5460179828
142.0651257 0.7893616903
143.0491413 1.358466257
160.0756904 87.72157324

Name: +ve in-silico MS/MS by CFM-ID for BRTGAZAKSSGEBJ-UHFFFAOYSA-N
ID: BRTGAZAKSSGEBJ-UHFFFAOYSA-N
Comment: Energy1
Num peaks: 6
91.05422664 22.71397185
103.0542266 5.892230555
105.0698767 9.693082492
129.0698767 2.46430727
143.0491413 13.37960845
160.0756904 33.00024128

Name: +ve in-silico MS/MS by CFM-ID for BRTGAZAKSSGEBJ-UHFFFAOYSA-N
ID: BRTGAZAKSSGEBJ-UHFFFAOYSA-N
Comment: Energy2
Num peaks: 9
49.00727645 2.89603495
51.02292652 2.631783864
63.02292652 2.762546881
65.03857658 6.41617029
75.02292652 13.20202624
91.05422664 35.89541138
103.0542266 6.585100838
127.0542266 2.595164256
129.0698767 8.793631796

Name: +ve in-silico MS/MS by CFM-ID for FBYQIYSAUFWXQK-UHFFFAOYSA-N
ID: FBYQIYSAUFWXQK-UHFFFAOYSA-N
Comment: Energy0
Num peaks: 6
82.02874017 0.756228423
101.0385766 0.5321497627
127.0542266 0.2955733447
129.0698767 0.7276866746
142.0651257 0.8210181752
160.0756904 95.20989897

Name: +ve in-silico MS/MS by CFM-ID for FBYQIYSAUFWXQK-UHFFFAOYSA-N
ID: FBYQIYSAUFWXQK-UHFFFAOYSA-N
Comment: Energy1
Num peaks: 6
82.02874017 11.09743299
119.0491413 12.45248209
129.0698767 2.046569416
134.0600403 1.464747313
143.0491413 3.789046666
160.0756904 57.61315448

Name: +ve in-silico MS/MS by CFM-ID for FBYQIYSAUFWXQK-UHFFFAOYSA-N
ID: FBYQIYSAUFWXQK-UHFFFAOYSA-N
Comment: Energy2
Num peaks: 12
49.00727645 11.934165
51.02292652 7.409678445
63.02292652 4.319717528
75.02292652 5.678503999
77.03857658 1.864756075
82.02874017 2.339889377
101.0385766 25.37749511
103.0542266 6.999226594
105.0698767 4.286291743
127.0542266 2.650737122
129.0698767 3.72165868
142.0651257 3.563016282

Name: +ve in-silico MS/MS by CFM-ID for KSFNDWMJJAZGEV-UHFFFAOYSA-N
ID: KSFNDWMJJAZGEV-UHFFFAOYSA-N
Comment: Energy0
Num peaks: 6
15.02292652 0.3484469641
25.00727645 0.538939547
53.00219107 7.48808914
106.0651257 1.754458218
134.0600403 1.543272827
160.0756904 86.98638735

Name: +ve in-silico MS/MS by CFM-ID for KSFNDWMJJAZGEV-UHFFFAOYSA-N
ID: KSFNDWMJJAZGEV-UHFFFAOYSA-N
Comment: Energy1
Num peaks: 6
25.00727645 5.924416532
27.02292652 1.851265359
53.00219107 25.41945759
106.0651257 4.452536002
134.0600403 6.830942258
160.0756904 50.11125537

Name: +ve in-silico MS/MS by CFM-ID for KSFNDWMJJAZGEV-UHFFFAOYSA-N
ID: KSFNDWMJJAZGEV-UHFFFAOYSA-N
Comment: Energy2
Num peaks: 8
25.00727645 9.626653692
51.02292652 5.771041364
53.00219107 30.28536218
63.02292652 3.879147045
65.03857658 4.461574705
79.05422664 6.014290251
104.0494756 2.285107872
106.0651257 19.55449778

Name: +ve in-silico MS/MS by CFM-ID for GDLHZOVMBZPGEL-UHFFFAOYSA-N
ID: GDLHZOVMBZPGEL-UHFFFAOYSA-N
Comment: Energy0
Num peaks: 6
82.06512568 1.046781406
85.04480483 0.9029728756
88.05570386 2.412858746
100.0756904 3.804292976
102.0713539 34.01918525
120.0819186 51.98910358

Name: +ve in-silico MS/MS by CFM-ID for GDLHZOVMBZPGEL-UHFFFAOYSA-N
ID: GDLHZOVMBZPGEL-UHFFFAOYSA-N
Comment: Energy1
Num peaks: 6
76.05570386 2.382153372
82.06512568 3.981166047
85.04480483 2.515006105
88.05570386 5.841042642
102.0713539 48.84069809
120.0819186 22.10931522

Name: +ve in-silico MS/MS by CFM-ID for GDLHZOVMBZPGEL-UHFFFAOYSA-N
ID: GDLHZOVMBZPGEL-UHFFFAOYSA-N
Comment: Energy2
Num peaks: 18
39.02292652 5.38689692
40.01817548 5.66448024
41.03857658 6.277316824
42.03382555 8.764425673
43.05422664 1.939527259
45.0135047 2.09214247
47.02915477 1.932042644
59.02915477 7.035493383
61.04480483 8.785500536
68.04947561 4.791219545
71.02915477 1.593695955
73.04480483 2.683339523
75.0604549 1.620044298
82.06512568 7.029416859
85.04480483 1.826425018
86.0400538 1.498899464
88.05570386 3.584685778
102.0713539 8.362572636

Name: +ve in-silico MS/MS by CFM-ID for HHZGHKIHHIKUHK-UHFFFAOYSA-N
ID: HHZGHKIHHIKUHK-UHFFFAOYSA-N
Comment: Energy0
Num peaks: 6
15.02292652 0.4215723485
39.02292652 0.1380324905
130.0651257 1.350156419
133.0647913 2.419758687
134.0600403 0.2637547832
160.0756904 94.46332044

Name: +ve in-silico MS/MS by CFM-ID for HHZGHKIHHIKUHK-UHFFFAOYSA-N
ID: HHZGHKIHHIKUHK-UHFFFAOYSA-N
Comment: Energy1
Num peaks: 6
116.0494756 1.081212604
130.0651257 1.35040044
131.0491413 1.075332514
133.0647913 9.591317661
134.0600403 1.49336698
160.0756904 80.71527068

Name: +ve in-silico MS/MS by CFM-ID for HHZGHKIHHIKUHK-UHFFFAOYSA-N
ID: HHZGHKIHHIKUHK-UHFFFAOYSA-N
Comment: Energy2
Num peaks: 18
15.02292652 3.249897809
39.02292652 3.647575044
49.00727645 4.300729799
51.02292652 4.601048363
52.01817548 2.927896819
65.03857658 3.600709438
75.02292652 3.99824981
77.03857658 3.743111536
89.03857658 3.839071719
92.04947561 3.269494016
101.0385766 2.830777688
102.0338255 6.168622364
103.0542266 6.873096912
104.0494756 8.036632576
116.0494756 5.234952659
130.0651257 7.596449249
133.0647913 4.249236441
160.0756904 4.082178274

Name: +ve in-silico MS/MS by CFM-ID for KYMDEPQVDONPFZ-UHFFFAOYSA-N
ID: KYMDEPQVDONPFZ-UHFFFAOYSA-N
Comment: Energy0
Num peaks: 6
105.0698767 4.527005181
116.0494756 1.605212261
130.0651257 1.95080203
142.0651257 8.837585901
143.0491413 1.553204818
160.0756904 74.8235412

Name: +ve in-silico MS/MS by CFM-ID for KYMDEPQVDONPFZ-UHFFFAOYSA-N
ID: KYMDEPQVDONPFZ-UHFFFAOYSA-N
Comment: Energy1
Num peaks: 6
103.0542266 34.31914884
105.0698767 47.82358381
130.0651257 1.14842397
142.0651257 2.680545111
143.0491413 2.555677458
160.0756904 3.428847881

Name: +ve in-silico MS/MS by CFM-ID for KYMDEPQVDONPFZ-UHFFFAOYSA-N
ID: KYMDEPQVDONPFZ-UHFFFAOYSA-N
Comment: Energy2
Num peaks: 12
51.02292652 2.061937348
65.03857658 2.394164762
68.0130901 3.08746371
75.02292652 7.564795725
77.03857658 8.607161524
79.05422664 2.904248684
89.03857658 3.932513741
91.05422664 5.228562881
103.0542266 6.573934628
105.0698767 31.45197248
116.0494756 3.53303741
142.0651257 2.887396286

Name: +ve in-silico MS/MS by CFM-ID for VLONTUPZTAEOIH-UHFFFAOYSA-N
ID: VLONTUPZTAEOIH-UHFFFAOYSA-N
Comment: Energy0
Num peaks: 6
130.0651257 0.7396637455
131.0491413 0.7409585812
133.0647913 1.92799602
142.0651257 45.25444294
143.0491413 1.134823233
160.0756904 48.08754755

Name: +ve in-silico MS/MS by CFM-ID for VLONTUPZTAEOIH-UHFFFAOYSA-N
ID: VLONTUPZTAEOIH-UHFFFAOYSA-N
Comment: Energy1
Num peaks: 6
115.0542266 1.882462274
130.0651257 1.883390958
133.0647913 3.245170522
142.0651257 62.2689729
143.0491413 2.000574847
160.0756904 19.17996642

Name: +ve in-silico MS/MS by CFM-ID for VLONTUPZTAEOIH-UHFFFAOYSA-N
ID: VLONTUPZTAEOIH-UHFFFAOYSA-N
Comment: Energy2
Num peaks: 13
49.00727645 1.950541414
75.02292652 1.353615894
87.02292652 1.817184022
91.05422664 2.39540806
92.04947561 2.210798473
102.0338255 2.564194019
103.0542266 1.717529864
115.0542266 14.73953421
116.0494756 9.743370898
119.0491413 1.354794364
131.0491413 1.756553697
133.0647913 1.861537543
142.0651257 37.17077257

Name: +ve in-silico MS/MS by CFM-ID for OPBDSRFLAMJZFP-UHFFFAOYSA-N
ID: OPBDSRFLAMJZFP-UHFFFAOYSA-N
Comment: Energy0
Num peaks: 6
41.03857658 2.041814722
92.04947561 1.360739747
93.06987671 2.444230878
103.0542266 2.174388056
104.0494756 1.564990936
120.0807757 85.03820454

Name: +ve in-silico MS/MS by CFM-ID for OPBDSRFLAMJZFP-UHFFFAOYSA-N
ID: OPBDSRFLAMJZFP-UHFFFAOYSA-N
Comment: Energy1
Num peaks: 7
41.03857658 6.385281942
89.03857658 5.321284518
91.05422664 5.240785825
93.06987671 5.337462253
103.0542266 4.864546293
104.0494756 6.52649763
120.0807757 48.65950097

Name: +ve in-silico MS/MS by CFM-ID for OPBDSRFLAMJZFP-UHFFFAOYSA-N
ID: OPBDSRFLAMJZFP-UHFFFAOYSA-N
Comment: Energy2
Num peaks: 14
39.02292652 5.200892305
41.03857658 26.35046665
49.00727645 2.817108305
51.02292652 4.903932244
53.03857658 3.485376464
63.02292652 4.761948183
65.03857658 6.102636653
77.03857658 4.322215936
91.05422664 2.865928101
92.04947561 4.157367184
93.06987671 4.137074814
94.06512568 2.95430408
104.0494756 5.97747646
120.0807757 2.743235337

Name: +ve in-silico MS/MS by CFM-ID for CYTQBVOFDCPGCX-UHFFFAOYSA-N
ID: CYTQBVOFDCPGCX-UHFFFAOYSA-N
Comment: Energy0
Num peaks: 6
15.02292652 4.618537616
17.03857658 1.028353111
33.0334912 1.11204307
93.00999248 4.59440208
109.0049071 20.41350691
125.0362072 65.30199336

Name: +ve in-silico MS/MS by CFM-ID for CYTQBVOFDCPGCX-UHFFFAOYSA-N
ID: CYTQBVOFDCPGCX-UHFFFAOYSA-N
Comment: Energy1
Num peaks: 6
15.02292652 3.284116898
76.97869235 2.654506429
78.99434242 15.44667375
93.00999248 6.688296501
109.0049071 41.13580997
125.0362072 23.46499451

Name: +ve in-silico MS/MS by CFM-ID for CYTQBVOFDCPGCX-UHFFFAOYSA-N
ID: CYTQBVOFDCPGCX-UHFFFAOYSA-N
Comment: Energy2
Num peaks: 6
15.02292652 25.05538798
62.9994278 11.2836816
76.97869235 7.462082805
78.99434242 17.14249356
93.00999248 5.269142806
109.0049071 15.9914407

Name: +ve in-silico MS/MS by CFM-ID for ZNQPHKBPSUZRAA-UHFFFAOYSA-N
ID: ZNQPHKBPSUZRAA-UHFFFAOYSA-N
Comment: Energy0
Num peaks: 6
128.0494756 0.5096287123
130.0651257 6.343178939
132.0807757 0.3781633983
142.0651257 9.391765828
144.0443902 0.5445979004
160.0756904 81.11479664

Name: +ve in-silico MS/MS by CFM-ID for ZNQPHKBPSUZRAA-UHFFFAOYSA-N
ID: ZNQPHKBPSUZRAA-UHFFFAOYSA-N
Comment: Energy1
Num peaks: 6
105.0698767 6.459087797
118.0651257 3.188243366
130.0651257 22.08928188
134.0600403 2.81631412
142.0651257 12.9380984
160.0756904 41.03263797

Name: +ve in-silico MS/MS by CFM-ID for ZNQPHKBPSUZRAA-UHFFFAOYSA-N
ID: ZNQPHKBPSUZRAA-UHFFFAOYSA-N
Comment: Energy2
Num peaks: 12
49.00727645 2.786412803
51.02292652 1.989928159
91.05422664 2.351885203
102.0338255 6.852484032
104.0494756 6.139749574
105.0698767 8.246023248
116.0494756 2.894681193
118.0651257 1.819299209
128.0494756 5.468116802
130.0651257 28.6248629
142.0651257 9.419789459
144.0443902 4.726529634

Name: +ve in-silico MS/MS by CFM-ID for WWDWPSQOAUMNDT-UHFFFAOYSA-N
ID: WWDWPSQOAUMNDT-UHFFFAOYSA-N
Comment: Energy0
Num peaks: 6
80.04947561 4.522975535
89.03857658 0.2564983865
91.05422664 1.280717983
93.06987671 2.523473222
104.0494756 0.9769385831
120.0807757 89.16876249

Name: +ve in-silico MS/MS by CFM-ID for WWDWPSQOAUMNDT-UHFFFAOYSA-N
ID: WWDWPSQOAUMNDT-UHFFFAOYSA-N
Comment: Energy1
Num peaks: 6
80.04947561 7.73150972
89.03857658 2.689092237
91.05422664 6.334292273
93.06987671 6.378625119
104.0494756 8.573806405
120.0807757 58.13334942

Name: +ve in-silico MS/MS by CFM-ID for WWDWPSQOAUMNDT-UHFFFAOYSA-N
ID: WWDWPSQOAUMNDT-UHFFFAOYSA-N
Comment: Energy2
Num peaks: 12
39.02292652 6.242327146
41.03857658 4.136614418
49.00727645 7.017076776
51.02292652 6.047837685
63.02292652 3.015502866
65.03857658 6.39700307
77.03857658 5.362188049
80.04947561 4.398082072
91.05422664 8.685845421
93.06987671 12.48087794
104.0494756 8.333117063
120.0807757 7.966795773

Name: +ve in-silico MS/MS by CFM-ID for DQCTUNOBJMHLHP-UHFFFAOYSA-N
ID: DQCTUNOBJMHLHP-UHFFFAOYSA-N
Comment: Energy0
Num peaks: 6
40.01817548 0.9826861028
128.0494756 4.730986746
130.0651257 1.285438806
133.0647913 0.9162238573
144.0443902 0.620470954
160.0756904 87.75520791

Name: +ve in-silico MS/MS by CFM-ID for DQCTUNOBJMHLHP-UHFFFAOYSA-N
ID: DQCTUNOBJMHLHP-UHFFFAOYSA-N
Comment: Energy1
Num peaks: 6
40.01817548 4.394466426
102.0338255 2.016822652
128.0494756 8.4553529
131.0491413 3.377996591
133.0647913 6.659847517
160.0756904 59.57234021

Name: +ve in-silico MS/MS by CFM-ID for DQCTUNOBJMHLHP-UHFFFAOYSA-N
ID: DQCTUNOBJMHLHP-UHFFFAOYSA-N
Comment: Energy2
Num peaks: 16
40.01817548 14.68971468
49.00727645 1.887484454
50.00252542 5.347252214
52.01817548 4.053636211
54.03382555 3.069123645
77.03857658 2.700105834
89.03857658 2.415743039
90.03382555 2.813520014
100.0181755 6.32469239
102.0338255 7.969798041
104.0494756 4.653446218
114.0338255 5.140176864
116.0494756 4.008700928
128.0494756 9.386349042
130.0651257 3.032413759
144.0443902 3.582449946

Name: +ve in-silico MS/MS by CFM-ID for LVNNJZGDQVDSBE-UHFFFAOYSA-N
ID: LVNNJZGDQVDSBE-UHFFFAOYSA-N
Comment: Energy0
Num peaks: 6
45.0334912 5.182483883
47.04914126 1.47476484
89.01525429 13.08458708
89.05970595 2.657862709
107.025819 25.79549559
125.0363837 44.59223274

Name: +ve in-silico MS/MS by CFM-ID for LVNNJZGDQVDSBE-UHFFFAOYSA-N
ID: LVNNJZGDQVDSBE-UHFFFAOYSA-N
Comment: Energy1
Num peaks: 6
34.9683041 1.169577701
71.04914126 14.47352589
89.01525429 7.724500772
89.05970595 8.121128948
107.025819 29.54014865
125.0363837 32.61982266

Name: +ve in-silico MS/MS by CFM-ID for LVNNJZGDQVDSBE-UHFFFAOYSA-N
ID: LVNNJZGDQVDSBE-UHFFFAOYSA-N
Comment: Energy2
Num peaks: 8
27.02292652 6.269145253
29.03857658 4.567897432
45.0334912 13.85336859
60.98395416 3.790524693
62.99960423 3.33843405
71.04914126 8.172138972
89.01525429 35.32665782
107.025819 5.013624681

Name: +ve in-silico MS/MS by CFM-ID for YUQPUNMMDJWKAK-UHFFFAOYSA-N
ID: YUQPUNMMDJWKAK-UHFFFAOYSA-N
Comment: Energy0
Num peaks: 6
15.02292652 0.1260807469
43.01784114 0.1557183102
118.0651257 0.924220403
142.0651257 12.58453639
144.0443902 3.699923746
160.0756904 82.18515688

Name: +ve in-silico MS/MS by CFM-ID for YUQPUNMMDJWKAK-UHFFFAOYSA-N
ID: YUQPUNMMDJWKAK-UHFFFAOYSA-N
Comment: Energy1
Num peaks: 6
43.01784114 0.8863060177
118.0651257 7.101606247
134.0600403 0.2402819439
142.0651257 18.76371384
144.0443902 3.580943854
160.0756904 68.75726109

Name: +ve in-silico MS/MS by CFM-ID for YUQPUNMMDJWKAK-UHFFFAOYSA-N
ID: YUQPUNMMDJWKAK-UHFFFAOYSA-N
Comment: Energy2
Num peaks: 11
51.02292652 2.917646315
90.03382555 2.940198177
92.04947561 4.901266346
102.0338255 2.582203035
114.0338255 3.601325633
116.0494756 4.978444734
118.0287402 3.816517533
118.0651257 4.648319151
142.0651257 27.76799728
144.0443902 20.68183358
160.0756904 3.031191569

Name: +ve in-silico MS/MS by CFM-ID for QHHXFJXXOZLRAB-UHFFFAOYSA-N
ID: QHHXFJXXOZLRAB-UHFFFAOYSA-N
Comment: Energy0
Num peaks: 6
39.02292652 0.1793807074
41.03857658 0.9300495365
108.0443902 0.2032158553
120.0443902 0.1667342503
144.0443902 0.3549554649
160.0756904 97.86560236

Name: +ve in-silico MS/MS by CFM-ID for QHHXFJXXOZLRAB-UHFFFAOYSA-N
ID: QHHXFJXXOZLRAB-UHFFFAOYSA-N
Comment: Energy1
Num peaks: 6
39.02292652 3.242901493
41.03857658 29.03598817
132.0443902 0.5457747407
134.0600403 1.091459009
144.0443902 2.188214325
160.0756904 62.93198113

Name: +ve in-silico MS/MS by CFM-ID for QHHXFJXXOZLRAB-UHFFFAOYSA-N
ID: QHHXFJXXOZLRAB-UHFFFAOYSA-N
Comment: Energy2
Num peaks: 7
25.00727645 9.040967345
39.02292652 8.233716781
41.03857658 23.86804752
49.00727645 7.751887375
51.02292652 8.61630032
144.0443902 11.69264277
160.0756904 11.78410821

Name: +ve in-silico MS/MS by CFM-ID for WHSQZQNBKUGAGL-UHFFFAOYSA-N
ID: WHSQZQNBKUGAGL-UHFFFAOYSA-N
Comment: Energy0
Num peaks: 6
41.03857658 2.199811732
92.04947561 1.212896008
94.06512568 1.418636644
103.0542266 2.074640884
104.0494756 6.483127582
120.0807757 80.70681882

Name: +ve in-silico MS/MS by CFM-ID for WHSQZQNBKUGAGL-UHFFFAOYSA-N
ID: WHSQZQNBKUGAGL-UHFFFAOYSA-N
Comment: Energy1
Num peaks: 7
39.02292652 3.083319514
41.03857658 8.808189678
89.03857658 2.504864103
93.06987671 2.511733389
103.0542266 4.300477834
104.0494756 14.45038354
120.0807757 46.18119486

Name: +ve in-silico MS/MS by CFM-ID for WHSQZQNBKUGAGL-UHFFFAOYSA-N
ID: WHSQZQNBKUGAGL-UHFFFAOYSA-N
Comment: Energy2
Num peaks: 13
25.00727645 5.412521255
39.02292652 14.33498719
41.03857658 13.88075823
49.00727645 3.827958316
51.02292652 5.131397478
63.02292652 4.047433323
65.03857658 3.200362263
77.03857658 4.764367508
80.04947561 2.590495865
87.02292652 5.997552309
92.04947561 3.228246603
104.0494756 12.2946754
120.0807757 2.155078067

Name: +ve in-silico MS/MS by CFM-ID for GWVMLCQWXVFZCN-UHFFFAOYSA-N
ID: GWVMLCQWXVFZCN-UHFFFAOYSA-N
Comment: Energy0
Num peaks: 6
79.05422664 0.3609850302
91.05422664 2.85760364
93.06987671 0.39116417
103.0542266 0.9765824031
104.0494756 0.224652828
120.0807757 94.45417325

Name: +ve in-silico MS/MS by CFM-ID for GWVMLCQWXVFZCN-UHFFFAOYSA-N
ID: GWVMLCQWXVFZCN-UHFFFAOYSA-N
Comment: Energy1
Num peaks: 6
91.05422664 4.299853072
93.06987671 1.422270639
94.06512568 1.33230889
103.0542266 8.630557328
104.0494756 6.687216652
120.0807757 74.12966691

Name: +ve in-silico MS/MS by CFM-ID for GWVMLCQWXVFZCN-UHFFFAOYSA-N
ID: GWVMLCQWXVFZCN-UHFFFAOYSA-N
Comment: Energy2
Num peaks: 10
49.00727645 5.715422134
51.02292652 6.035916072
63.02292652 6.048590787
65.03857658 3.594030548
79.05422664 20.50214811
91.05422664 14.22442407
93.06987671 5.151446914
103.0542266 8.139057496
104.0494756 4.544250232
120.0807757 6.194830191

Name: +ve in-silico MS/MS by CFM-ID for UWFGJQKHZPXWKV-UHFFFAOYSA-N
ID: UWFGJQKHZPXWKV-UHFFFAOYSA-N
Comment: Energy0
Num peaks: 6
119.0491413 1.113506483
131.0491413 0.4979687913
133.0647913 1.187147519
142.0651257 2.081791055
143.0491413 1.809710212
160.0756904 90.62597821

Name: +ve in-silico MS/MS by CFM-ID for UWFGJQKHZPXWKV-UHFFFAOYSA-N
ID: UWFGJQKHZPXWKV-UHFFFAOYSA-N
Comment: Energy1
Num peaks: 6
118.0651257 3.499067645
133.0647913 4.923664841
134.0600403 5.487183817
142.0651257 3.265031291
143.0491413 4.486351249
160.0756904 60.15975589

Name: +ve in-silico MS/MS by CFM-ID for UWFGJQKHZPXWKV-UHFFFAOYSA-N
ID: UWFGJQKHZPXWKV-UHFFFAOYSA-N
Comment: Energy2
Num peaks: 23
49.00727645 1.966859503
75.02292652 2.04865859
77.03857658 3.310039874
91.05422664 4.848724533
101.0385766 2.893339866
103.0542266 3.200898067
104.0494756 3.442449677
105.0334912 2.143008941
105.0698767 2.280704249
106.0651257 1.435758569
115.0542266 5.733144331
116.0494756 6.198496156
118.0651257 2.72258472
119.0491413 3.868674128
128.0494756 3.137088924
130.0651257 4.132176786
131.0491413 2.083241125
132.0807757 5.201117591
133.0647913 1.892271201
142.0651257 9.703183099
143.0491413 3.557262566
144.0443902 2.302367094
160.0756904 2.495046989

Name: +ve in-silico MS/MS by CFM-ID for OGRJRTLLXHAMOD-UHFFFAOYSA-N
ID: OGRJRTLLXHAMOD-UHFFFAOYSA-N
Comment: Energy0
Num peaks: 6
116.0494756 2.899590852
133.0647913 2.099034993
142.0651257 9.286055653
143.0491413 18.73262224
144.0443902 2.829872268
160.0756904 57.08256651

Name: +ve in-silico MS/MS by CFM-ID for OGRJRTLLXHAMOD-UHFFFAOYSA-N
ID: OGRJRTLLXHAMOD-UHFFFAOYSA-N
Comment: Energy1
Num peaks: 6
101.0385766 4.164351702
125.0385766 7.707809721
133.0647913 5.403347667
142.0651257 4.400397162
143.0491413 42.12722512
160.0756904 18.95271361

Name: +ve in-silico MS/MS by CFM-ID for OGRJRTLLXHAMOD-UHFFFAOYSA-N
ID: OGRJRTLLXHAMOD-UHFFFAOYSA-N
Comment: Energy2
Num peaks: 19
40.01817548 6.66024598
49.00727645 2.352227225
51.02292652 1.557102888
74.00252542 1.646422605
75.02292652 2.665543767
90.03382555 1.621701947
91.05422664 3.154342514
100.0181755 8.209674895
101.0385766 11.66370878
102.0338255 2.587850672
115.0542266 3.694928407
116.0494756 6.188210498
117.0334912 4.927159066
119.0491413 3.731642565
125.0385766 6.046539387
133.0647913 3.520794786
142.0651257 3.867433762
143.0491413 3.557511021
144.0443902 2.65241363

Name: +ve in-silico MS/MS by CFM-ID for OELLJQGSVGDWJK-UHFFFAOYSA-N
ID: OELLJQGSVGDWJK-UHFFFAOYSA-N
Comment: Energy0
Num peaks: 6
55.02907452 0.4314505815
57.04472458 3.312067433
58.02874017 1.509127074
114.0661883 0.4435888449
126.0298028 0.7848923755
142.0611029 92.17898194

Name: +ve in-silico MS/MS by CFM-ID for OELLJQGSVGDWJK-UHFFFAOYSA-N
ID: OELLJQGSVGDWJK-UHFFFAOYSA-N
Comment: Energy1
Num peaks: 6
55.02907452 4.46897294
57.04472458 26.10538015
58.02874017 6.160720419
85.0396392 14.19518772
87.05528926 3.108941589
142.0611029 29.06447604

Name: +ve in-silico MS/MS by CFM-ID for OELLJQGSVGDWJK-UHFFFAOYSA-N
ID: OELLJQGSVGDWJK-UHFFFAOYSA-N
Comment: Energy2
Num peaks: 6
15.02292652 17.69606193
28.01817548 2.21115652
30.03382555 2.396153208
53.01342445 4.487772224
55.02907452 17.51115894
57.04472458 43.87075423

Name: +ve in-silico MS/MS by CFM-ID for WHELBNUVILHIHT-UHFFFAOYSA-N
ID: WHELBNUVILHIHT-UHFFFAOYSA-N
Comment: Energy0
Num peaks: 6
91.05422664 1.941158717
133.0647913 0.3536325365
134.0600403 0.4609476506
142.0651257 0.3241100349
143.0491413 0.8346604678
160.0756904 94.21462782

Name: +ve in-silico MS/MS by CFM-ID for WHELBNUVILHIHT-UHFFFAOYSA-N
ID: WHELBNUVILHIHT-UHFFFAOYSA-N
Comment: Energy1
Num peaks: 6
91.05422664 9.217030001
105.0698767 4.623661396
117.0334912 5.020014652
119.0491413 3.10638534
133.0647913 5.637385349
160.0756904 54.24072425

Name: +ve in-silico MS/MS by CFM-ID for WHELBNUVILHIHT-UHFFFAOYSA-N
ID: WHELBNUVILHIHT-UHFFFAOYSA-N
Comment: Energy2
Num peaks: 9
40.01817548 2.561407373
49.00727645 4.514074936
51.02292652 3.99746254
65.03857658 6.56136204
75.02292652 14.85824424
77.03857658 5.059610672
91.05422664 25.80868441
103.0542266 5.867611818
105.0698767 10.95110406

Name: +ve in-silico MS/MS by CFM-ID for KURPPWHPIYBYBS-UHFFFAOYSA-N
ID: KURPPWHPIYBYBS-UHFFFAOYSA-N
Comment: Energy0
Num peaks: 6
91.05422664 0.4025295094
93.06987671 0.9403012679
94.06512568 0.7522753792
103.0542266 34.70912572
104.0494756 1.052071124
120.0807757 60.96578968

Name: +ve in-silico MS/MS by CFM-ID for KURPPWHPIYBYBS-UHFFFAOYSA-N
ID: KURPPWHPIYBYBS-UHFFFAOYSA-N
Comment: Energy1
Num peaks: 6
92.04947561 1.038050685
93.06987671 1.738248007
94.06512568 4.165060087
103.0542266 34.34453158
104.0494756 4.389408436
120.0807757 44.51865592

Name: +ve in-silico MS/MS by CFM-ID for KURPPWHPIYBYBS-UHFFFAOYSA-N
ID: KURPPWHPIYBYBS-UHFFFAOYSA-N
Comment: Energy2
Num peaks: 10
39.02292652 8.055964842
49.00727645 5.633779494
51.02292652 5.96422743
63.02292652 3.532363584
75.02292652 6.000466989
77.03857658 8.675651894
87.02292652 8.038342641
93.06987671 3.312557056
103.0542266 27.62731363
104.0494756 3.850913479

Name: +ve in-silico MS/MS by CFM-ID for YNVYAASVOCYLSL-UHFFFAOYSA-N
ID: YNVYAASVOCYLSL-UHFFFAOYSA-N
Comment: Energy0
Num peaks: 6
85.0396392 1.128369403
97.0396392 1.491728464
115.0502039 1.704177888
124.0505382 1.917292743
125.0345538 26.61236095
142.0611029 62.60117707

Name: +ve in-silico MS/MS by CFM-ID for YNVYAASVOCYLSL-UHFFFAOYSA-N
ID: YNVYAASVOCYLSL-UHFFFAOYSA-N
Comment: Energy1
Num peaks: 7
70.02874017 11.68626506
72.04439023 3.392826939
97.0396392 10.48541498
99.05528926 8.034786831
115.0502039 6.459614155
125.0345538 29.36858706
142.0611029 13.22364519

Name: +ve in-silico MS/MS by CFM-ID for YNVYAASVOCYLSL-UHFFFAOYSA-N
ID: YNVYAASVOCYLSL-UHFFFAOYSA-N
Comment: Energy2
Num peaks: 16
26.00252542 4.187318755
28.01817548 4.395231839
42.03382555 3.738550798
43.02907452 6.552774352
44.0130901 2.909575304
45.04472458 15.97631469
58.02874017 6.894788489
67.02907452 2.367558854
68.0130901 4.277543948
69.04472458 6.446008889
70.02874017 4.842072343
71.02398914 4.533021135
85.0396392 5.458154899
87.05528926 4.105227392
97.0396392 2.381565268
115.0502039 2.627820128

Name: +ve in-silico MS/MS by CFM-ID for YRDWRMFDACMXKD-UHFFFAOYSA-N
ID: YRDWRMFDACMXKD-UHFFFAOYSA-N
Comment: Energy0
Num peaks: 6
118.0651257 2.850776622
132.0807757 3.701128866
133.0647913 2.144084854
142.0651257 2.456694656
143.0491413 3.855444219
160.0756904 73.0511168

Name: +ve in-silico MS/MS by CFM-ID for YRDWRMFDACMXKD-UHFFFAOYSA-N
ID: YRDWRMFDACMXKD-UHFFFAOYSA-N
Comment: Energy1
Num peaks: 10
105.0698767 6.635017145
116.0494756 2.966834827
117.0698767 2.224599947
118.0287402 2.120056432
118.0651257 2.985331077
120.0443902 2.472306578
132.0807757 25.94023025
134.0600403 2.145137542
142.0651257 4.164986741
160.0756904 28.98699163

Name: +ve in-silico MS/MS by CFM-ID for YRDWRMFDACMXKD-UHFFFAOYSA-N
ID: YRDWRMFDACMXKD-UHFFFAOYSA-N
Comment: Energy2
Num peaks: 24
39.02292652 5.951968402
41.03857658 5.547477793
49.00727645 8.211899803
51.02292652 4.605371033
55.05422664 2.828074058
63.02292652 5.493088062
65.03857658 12.96340355
75.02292652 1.556959877
76.01817548 1.236190822
79.05422664 4.374739521
89.03857658 2.742745385
90.03382555 1.172693851
91.01784114 1.706675802
91.05422664 3.093842772
92.04947561 1.687818506
102.0338255 1.062465019
105.0698767 6.767337363
115.0542266 1.365413851
116.0494756 1.684710659
118.0287402 1.334466016
118.0651257 1.181766377
132.0443902 1.121445401
142.0651257 1.563303957
144.0443902 1.329110064

Name: +ve in-silico MS/MS by CFM-ID for DBKHQXREXKIITE-UHFFFAOYSA-N
ID: DBKHQXREXKIITE-UHFFFAOYSA-N
Comment: Energy0
Num peaks: 6
29.00219107 0.6795399595
103.0542266 0.4770732444
130.0651257 2.229216759
132.0807757 40.78924398
144.0443902 0.4476540159
160.0756904 54.07195348

Name: +ve in-silico MS/MS by CFM-ID for DBKHQXREXKIITE-UHFFFAOYSA-N
ID: DBKHQXREXKIITE-UHFFFAOYSA-N
Comment: Energy1
Num peaks: 6
29.00219107 1.611719345
103.0542266 1.164051964
105.0698767 3.635503428
130.0651257 4.402055448
132.0807757 53.91545084
160.0756904 29.03841256

Name: +ve in-silico MS/MS by CFM-ID for DBKHQXREXKIITE-UHFFFAOYSA-N
ID: DBKHQXREXKIITE-UHFFFAOYSA-N
Comment: Energy2
Num peaks: 9
29.00219107 2.373055543
101.0385766 10.25306169
103.0542266 15.23807189
104.0494756 6.917899757
105.0698767 10.12061513
106.0651257 5.1871017
116.0494756 5.628027604
130.0651257 7.075427091
132.0807757 19.50210988

Name: +ve in-silico MS/MS by CFM-ID for LQPXKEBIYOXPKM-UHFFFAOYSA-N
ID: LQPXKEBIYOXPKM-UHFFFAOYSA-N
Comment: Energy0
Num peaks: 6
54.03382555 4.410766985
56.04947561 6.190364015
72.00800472 1.746406947
95.06037464 5.702272481
114.0298028 16.61716406
142.0611029 56.20543542

Name: +ve in-silico MS/MS by CFM-ID for LQPXKEBIYOXPKM-UHFFFAOYSA-N
ID: LQPXKEBIYOXPKM-UHFFFAOYSA-N
Comment: Energy1
Num peaks: 11
40.01817548 3.42842545
44.04947561 9.165770783
68.04947561 14.24539352
69.00833907 3.455277933
87.01890376 5.898747134
95.06037464 4.766099795
97.0396392 8.74651641
114.0298028 5.464232639
115.0502039 20.46847044
124.0505382 2.710877769
142.0611029 2.980575945

Name: +ve in-silico MS/MS by CFM-ID for LQPXKEBIYOXPKM-UHFFFAOYSA-N
ID: LQPXKEBIYOXPKM-UHFFFAOYSA-N
Comment: Energy2
Num peaks: 14
15.02292652 1.708679245
26.00252542 2.205753848
27.02292652 2.064100438
28.01817548 5.895538186
29.03857658 6.430011411
40.01817548 3.497569657
42.03382555 1.724838805
44.04947561 4.723541011
53.99744004 12.88782407
54.03382555 4.261100024
56.0130901 3.613869807
56.04947561 13.54894543
72.00800472 13.13837465
96.0192381 5.73335575

Name: +ve in-silico MS/MS by CFM-ID for BBRVEUKQSXUATK-UHFFFAOYSA-N
ID: BBRVEUKQSXUATK-UHFFFAOYSA-N
Comment: Energy0
Num peaks: 6
103.0542266 1.24138487
115.0542266 0.8820031419
117.0698767 0.9867690121
130.0651257 2.131517246
132.0807757 38.56967766
160.0756904 52.26338473

Name: +ve in-silico MS/MS by CFM-ID for BBRVEUKQSXUATK-UHFFFAOYSA-N
ID: BBRVEUKQSXUATK-UHFFFAOYSA-N
Comment: Energy1
Num peaks: 6
103.0542266 2.828716799
115.0542266 12.99067156
117.0698767 5.044128581
130.0651257 3.573927607
132.0807757 41.99697137
160.0756904 22.64934441

Name: +ve in-silico MS/MS by CFM-ID for BBRVEUKQSXUATK-UHFFFAOYSA-N
ID: BBRVEUKQSXUATK-UHFFFAOYSA-N
Comment: Energy2
Num peaks: 12
29.00219107 2.507556564
39.02292652 3.416681795
54.03382555 2.795801452
91.05422664 4.005803482
101.0385766 10.22535086
103.0542266 13.09550726
104.0494756 4.878024181
106.0651257 2.757432966
115.0542266 12.89442372
116.0494756 6.584516441
130.0651257 5.522863948
132.0807757 13.10061519

Name: +ve in-silico MS/MS by CFM-ID for MHGDTEULYQGOEU-UHFFFAOYSA-N
ID: MHGDTEULYQGOEU-UHFFFAOYSA-N
Comment: Energy0
Num peaks: 6
42.03382555 1.20036356
82.03997355 5.122453988
110.0348882 22.92832468
114.0661883 1.548775926
126.0298028 2.81233606
142.0611029 59.12633571

Name: +ve in-silico MS/MS by CFM-ID for MHGDTEULYQGOEU-UHFFFAOYSA-N
ID: MHGDTEULYQGOEU-UHFFFAOYSA-N
Comment: Energy1
Num peaks: 6
42.03382555 38.55023266
54.03382555 3.175217609
82.02874017 3.30330669
82.03997355 6.173161383
110.0348882 13.27824728
142.0611029 20.31254256

Name: +ve in-silico MS/MS by CFM-ID for MHGDTEULYQGOEU-UHFFFAOYSA-N
ID: MHGDTEULYQGOEU-UHFFFAOYSA-N
Comment: Energy2
Num peaks: 12
15.02292652 1.664523249
26.00252542 4.110889777
29.01342445 1.549385699
30.03382555 9.81288043
40.01817548 5.040149808
42.03382555 33.69747198
43.02907452 3.85897972
54.03382555 2.850158415
82.03997355 6.514086366
96.0192381 5.130331975
110.0348882 3.439452846
126.0298028 3.210500848

Name: +ve in-silico MS/MS by CFM-ID for IITRDFZTENHJLH-UHFFFAOYSA-N
ID: IITRDFZTENHJLH-UHFFFAOYSA-N
Comment: Energy0
Num peaks: 6
100.0393049 2.623413601
107.0239891 10.66390089
114.0549549 0.9977857294
124.0505382 19.78066943
125.0345538 27.73672405
142.0611029 29.97529731

Name: +ve in-silico MS/MS by CFM-ID for IITRDFZTENHJLH-UHFFFAOYSA-N
ID: IITRDFZTENHJLH-UHFFFAOYSA-N
Comment: Energy1
Num peaks: 10
43.01784114 2.565067705
69.0334912 2.892013829
71.04914126 3.584863748
82.02874017 2.302776023
100.0393049 2.482802856
106.0399735 7.494690081
107.0239891 3.001027417
124.0505382 32.88108778
125.0345538 3.703998923
142.0611029 20.57921352

Name: +ve in-silico MS/MS by CFM-ID for IITRDFZTENHJLH-UHFFFAOYSA-N
ID: IITRDFZTENHJLH-UHFFFAOYSA-N
Comment: Energy2
Num peaks: 15
28.01817548 3.940024755
39.02292652 1.641208723
41.00219107 2.811543653
51.02292652 1.76092328
54.00867342 5.704777221
56.02432348 13.89851051
57.0334912 5.233782221
58.03997355 2.145115125
67.01784114 1.986860936
69.0334912 2.039114919
82.02874017 21.5060787
83.01275576 3.207944098
84.00800472 2.286448032
100.0393049 5.03899284
107.0239891 6.845110206

Name: +ve in-silico MS/MS by CFM-ID for FLGKQMOTLCGOQH-UHFFFAOYSA-N
ID: FLGKQMOTLCGOQH-UHFFFAOYSA-N
Comment: Energy0
Num peaks: 6
115.0542266 0.7208065704
130.0651257 0.799627348
132.0807757 0.2037628665
133.0647913 0.265702986
142.0651257 46.43263894
160.0756904 50.4245196

Name: +ve in-silico MS/MS by CFM-ID for FLGKQMOTLCGOQH-UHFFFAOYSA-N
ID: FLGKQMOTLCGOQH-UHFFFAOYSA-N
Comment: Energy1
Num peaks: 6
91.05422664 0.9573379211
115.0542266 1.532425656
118.0651257 1.641232633
130.0651257 4.165301898
142.0651257 65.28348783
160.0756904 20.57818592

Name: +ve in-silico MS/MS by CFM-ID for FLGKQMOTLCGOQH-UHFFFAOYSA-N
ID: FLGKQMOTLCGOQH-UHFFFAOYSA-N
Comment: Energy2
Num peaks: 6
91.05422664 1.926933816
101.0385766 2.812555282
115.0542266 23.78367476
116.0494756 6.039552608
130.0651257 3.951676975
142.0651257 42.78106414

Name: +ve in-silico MS/MS by CFM-ID for AXCVUIKACLZLQE-UHFFFAOYSA-N
ID: AXCVUIKACLZLQE-UHFFFAOYSA-N
Comment: Energy0
Num peaks: 6
105.0698767 0.9942626076
117.0698767 1.896766729
132.0807757 1.322543529
133.0647913 3.714254156
142.0651257 1.129327053
160.0756904 86.44666775

Name: +ve in-silico MS/MS by CFM-ID for AXCVUIKACLZLQE-UHFFFAOYSA-N
ID: AXCVUIKACLZLQE-UHFFFAOYSA-N
Comment: Energy1
Num peaks: 6
101.0385766 1.794600478
103.0542266 5.486343279
105.0698767 24.17683276
117.0698767 3.932271316
132.0807757 22.93377535
160.0756904 24.94769599

Name: +ve in-silico MS/MS by CFM-ID for AXCVUIKACLZLQE-UHFFFAOYSA-N
ID: AXCVUIKACLZLQE-UHFFFAOYSA-N
Comment: Energy2
Num peaks: 17
25.00727645 1.804902109
39.02292652 6.871476427
49.00727645 3.70429731
51.02292652 2.342931754
54.03382555 1.493426078
75.02292652 2.97903256
77.03857658 3.991200164
79.05422664 6.111802977
89.03857658 7.294345407
101.0385766 5.658539171
103.0542266 12.32660091
105.0334912 1.587723784
105.0698767 15.21919682
115.0542266 2.299235547
117.0698767 1.893696169
142.0651257 2.919797869
144.0443902 2.065765218

Name: +ve in-silico MS/MS by CFM-ID for LBBWIBWOPGDMAJ-UHFFFAOYSA-N
ID: LBBWIBWOPGDMAJ-UHFFFAOYSA-N
Comment: Energy0
Num peaks: 6
117.0698767 1.092712686
132.0807757 1.059986739
134.0600403 0.3165113168
142.0651257 1.213443582
143.0491413 0.4128169648
160.0756904 94.78061214

Name: +ve in-silico MS/MS by CFM-ID for LBBWIBWOPGDMAJ-UHFFFAOYSA-N
ID: LBBWIBWOPGDMAJ-UHFFFAOYSA-N
Comment: Energy1
Num peaks: 6
41.03857658 6.529322403
117.0698767 3.923180208
132.0807757 28.11099107
142.0651257 2.297096996
143.0491413 1.811674585
160.0756904 44.75285219

Name: +ve in-silico MS/MS by CFM-ID for LBBWIBWOPGDMAJ-UHFFFAOYSA-N
ID: LBBWIBWOPGDMAJ-UHFFFAOYSA-N
Comment: Energy2
Num peaks: 16
41.03857658 9.213423086
65.03857658 2.153742772
91.05422664 3.532284414
101.0385766 3.240791171
103.0542266 4.921591505
104.0494756 7.032434869
105.0698767 6.808356835
106.0651257 6.495998873
116.0494756 4.049163798
117.0698767 3.39418536
120.0443902 2.483481552
132.0807757 7.226542427
134.0600403 2.762489147
142.0651257 11.75045183
143.0491413 2.232105625
144.0443902 3.683942051

Name: +ve in-silico MS/MS by CFM-ID for QWTIYWBQFLATTN-UHFFFAOYSA-N
ID: QWTIYWBQFLATTN-UHFFFAOYSA-N
Comment: Energy0
Num peaks: 6
115.0542266 0.2361498674
131.0491413 0.4001186383
133.0647913 0.9539242007
142.0651257 46.73800569
144.0443902 0.2508076006
160.0756904 50.24301486

Name: +ve in-silico MS/MS by CFM-ID for QWTIYWBQFLATTN-UHFFFAOYSA-N
ID: QWTIYWBQFLATTN-UHFFFAOYSA-N
Comment: Energy1
Num peaks: 6
91.05422664 1.358687599
115.0542266 1.624840171
130.0651257 2.798557785
133.0647913 3.551880766
142.0651257 63.25351179
160.0756904 19.81280417

Name: +ve in-silico MS/MS by CFM-ID for QWTIYWBQFLATTN-UHFFFAOYSA-N
ID: QWTIYWBQFLATTN-UHFFFAOYSA-N
Comment: Energy2
Num peaks: 8
39.02292652 2.10784447
49.00727645 2.160876758
91.05422664 3.423434324
101.0385766 5.727144772
115.0542266 14.4643964
116.0494756 5.834592402
142.0651257 44.1299745
144.0443902 2.91243029

Name: +ve in-silico MS/MS by CFM-ID for ASWWZZZYIWTXDH-UHFFFAOYSA-N
ID: ASWWZZZYIWTXDH-UHFFFAOYSA-N
Comment: Energy0
Num peaks: 6
91.05422664 3.486142459
119.0491413 3.498070257
133.0647913 1.242752017
142.0651257 11.48886828
143.0491413 4.271911121
160.0756904 73.40109628

Name: +ve in-silico MS/MS by CFM-ID for ASWWZZZYIWTXDH-UHFFFAOYSA-N
ID: ASWWZZZYIWTXDH-UHFFFAOYSA-N
Comment: Energy1
Num peaks: 6
91.05422664 8.84220737
119.0491413 6.252438546
133.0647913 14.34457418
142.0651257 10.04041081
143.0491413 9.815754704
160.0756904 33.26587522

Name: +ve in-silico MS/MS by CFM-ID for ASWWZZZYIWTXDH-UHFFFAOYSA-N
ID: ASWWZZZYIWTXDH-UHFFFAOYSA-N
Comment: Energy2
Num peaks: 20
39.02292652 3.886423894
40.01817548 1.517376578
49.00727645 1.435429625
53.00219107 2.461378232
55.01784114 1.644223088
63.02292652 2.807186535
65.03857658 4.672145223
75.02292652 3.961465851
77.03857658 3.102172496
79.05422664 1.691637305
91.05422664 22.86952003
93.06987671 1.680852052
106.0651257 1.833225048
115.0542266 6.811695922
116.0494756 1.413835547
118.0651257 2.305239987
119.0491413 4.406142191
130.0651257 2.154570702
132.0807757 2.244284844
142.0651257 8.082058188

Name: +ve in-silico MS/MS by CFM-ID for HSPKIXPRSRGOQK-UHFFFAOYSA-N
ID: HSPKIXPRSRGOQK-UHFFFAOYSA-N
Comment: Energy0
Num peaks: 6
130.0651257 0.738568225
131.0491413 0.7451599917
133.0647913 1.928657323
142.0651257 45.15462338
143.0491413 1.132739368
160.0756904 47.9868305

Name: +ve in-silico MS/MS by CFM-ID for HSPKIXPRSRGOQK-UHFFFAOYSA-N
ID: HSPKIXPRSRGOQK-UHFFFAOYSA-N
Comment: Energy1
Num peaks: 6
115.0542266 1.871972858
130.0651257 1.874939588
133.0647913 3.243177421
142.0651257 61.79795927
143.0491413 1.994279806
160.0756904 19.05042468

Name: +ve in-silico MS/MS by CFM-ID for HSPKIXPRSRGOQK-UHFFFAOYSA-N
ID: HSPKIXPRSRGOQK-UHFFFAOYSA-N
Comment: Energy2
Num peaks: 14
39.02292652 3.352003899
63.02292652 2.737709886
75.02292652 1.736774963
89.03857658 3.304861241
91.05422664 1.811280832
92.04947561 2.033144053
102.0338255 3.807152444
103.0542266 1.562714343
115.0542266 13.5042644
116.0494756 8.160303385
126.0338255 1.821414826
131.0491413 1.870880031
133.0647913 1.879525897
142.0651257 33.57559009

Name: +ve in-silico MS/MS by CFM-ID for OVLLQUKHPTXIBH-UHFFFAOYSA-N
ID: OVLLQUKHPTXIBH-UHFFFAOYSA-N
Comment: Energy0
Num peaks: 6
80.04947561 0.1669546555
91.05422664 0.6843691677
93.06987671 0.1604484109
103.0542266 35.39334073
104.0494756 0.2684925459
120.0807757 62.48484902

Name: +ve in-silico MS/MS by CFM-ID for OVLLQUKHPTXIBH-UHFFFAOYSA-N
ID: OVLLQUKHPTXIBH-UHFFFAOYSA-N
Comment: Energy1
Num peaks: 6
91.05422664 7.554221548
93.06987671 1.453778431
94.06512568 1.276113291
103.0542266 36.05560617
104.0494756 1.940374882
120.0807757 45.81802786

Name: +ve in-silico MS/MS by CFM-ID for OVLLQUKHPTXIBH-UHFFFAOYSA-N
ID: OVLLQUKHPTXIBH-UHFFFAOYSA-N
Comment: Energy2
Num peaks: 8
49.00727645 3.328011098
65.03857658 2.53837334
75.02292652 5.164703196
77.03857658 9.377229994
91.05422664 8.327539087
93.06987671 2.50064524
103.0542266 43.66204212
104.0494756 5.537501459

Name: +ve in-silico MS/MS by CFM-ID for CMGQQHGOFWZGJH-UHFFFAOYSA-N
ID: CMGQQHGOFWZGJH-UHFFFAOYSA-N
Comment: Energy0
Num peaks: 6
103.0542266 0.3189433662
130.0651257 0.3129604022
142.0651257 38.83266364
143.0491413 0.7776247796
144.0443902 0.2312216415
160.0756904 57.55604161

Name: +ve in-silico MS/MS by CFM-ID for CMGQQHGOFWZGJH-UHFFFAOYSA-N
ID: CMGQQHGOFWZGJH-UHFFFAOYSA-N
Comment: Energy1
Num peaks: 6
115.0542266 1.751309151
116.0494756 1.718390116
118.0651257 1.632283301
133.0647913 1.62011428
142.0651257 59.04036312
160.0756904 23.95891147

Name: +ve in-silico MS/MS by CFM-ID for CMGQQHGOFWZGJH-UHFFFAOYSA-N
ID: CMGQQHGOFWZGJH-UHFFFAOYSA-N
Comment: Energy2
Num peaks: 10
49.00727645 2.018830862
91.05422664 4.566274664
103.0542266 6.69810261
105.0698767 1.384602788
115.0542266 12.74089753
116.0494756 13.53867532
118.0651257 1.951457858
130.0651257 1.443649306
142.0651257 33.8913521
144.0443902 2.137861571

Name: +ve in-silico MS/MS by CFM-ID for MVLKLQSCKJWWLP-UHFFFAOYSA-N
ID: MVLKLQSCKJWWLP-UHFFFAOYSA-N
Comment: Energy0
Num peaks: 6
118.0651257 2.38823454
133.0647913 0.3791058646
142.0651257 12.1574295
143.0491413 0.5806337559
144.0443902 3.636483985
160.0756904 79.35620957

Name: +ve in-silico MS/MS by CFM-ID for MVLKLQSCKJWWLP-UHFFFAOYSA-N
ID: MVLKLQSCKJWWLP-UHFFFAOYSA-N
Comment: Energy1
Num peaks: 6
118.0651257 6.583217444
133.0647913 9.849086594
142.0651257 15.26775789
143.0491413 3.593496004
144.0443902 3.513856304
160.0756904 54.32204847

Name: +ve in-silico MS/MS by CFM-ID for MVLKLQSCKJWWLP-UHFFFAOYSA-N
ID: MVLKLQSCKJWWLP-UHFFFAOYSA-N
Comment: Energy2
Num peaks: 15
49.00727645 2.713434029
51.02292652 2.452874522
78.03382555 3.809248211
90.03382555 3.338922803
92.04947561 4.400890148
101.0385766 2.948023693
102.0338255 5.809032178
115.0542266 10.12419712
117.0334912 5.152748086
118.0651257 2.22832634
125.0385766 4.709699169
126.0338255 2.313249673
142.0651257 17.08101383
144.0443902 12.44882794
160.0756904 2.363752284

Name: +ve in-silico MS/MS by CFM-ID for GGQWVLTZMXDQAY-UHFFFAOYSA-N
ID: GGQWVLTZMXDQAY-UHFFFAOYSA-N
Comment: Energy0
Num peaks: 6
67.02907452 6.645261115
71.06037464 2.123732235
109.0396392 8.465223332
111.0552893 25.99715177
124.0505382 2.01775515
142.0611029 46.01317214

Name: +ve in-silico MS/MS by CFM-ID for GGQWVLTZMXDQAY-UHFFFAOYSA-N
ID: GGQWVLTZMXDQAY-UHFFFAOYSA-N
Comment: Energy1
Num peaks: 6
56.0130901 3.776706666
83.02398914 2.573205721
99.01890376 23.00584626
114.0298028 2.048491476
124.0505382 16.86937383
142.0611029 37.47913321

Name: +ve in-silico MS/MS by CFM-ID for GGQWVLTZMXDQAY-UHFFFAOYSA-N
ID: GGQWVLTZMXDQAY-UHFFFAOYSA-N
Comment: Energy2
Num peaks: 9
26.00252542 10.20182584
27.02292652 2.758029446
42.03382555 3.785701086
43.02907452 6.892132996
44.04947561 6.540140266
54.03382555 9.614849892
67.02907452 33.26443789
69.04472458 2.917678175
71.06037464 5.713350949

Name: +ve in-silico MS/MS by CFM-ID for WZZHOZUKYYUPPO-UHFFFAOYSA-N
ID: WZZHOZUKYYUPPO-UHFFFAOYSA-N
Comment: Energy0
Num peaks: 6
79.05422664 1.118025798
91.05422664 0.672754391
92.04947561 0.6897834333
93.06987671 1.968644695
103.0542266 1.782555885
120.0807757 91.34630586

Name: +ve in-silico MS/MS by CFM-ID for WZZHOZUKYYUPPO-UHFFFAOYSA-N
ID: WZZHOZUKYYUPPO-UHFFFAOYSA-N
Comment: Energy1
Num peaks: 6
77.03857658 4.474228409
92.04947561 3.269064635
93.06987671 3.250920505
94.06512568 4.349145941
103.0542266 4.245867413
120.0807757 67.79716278

Name: +ve in-silico MS/MS by CFM-ID for WZZHOZUKYYUPPO-UHFFFAOYSA-N
ID: WZZHOZUKYYUPPO-UHFFFAOYSA-N
Comment: Energy2
Num peaks: 13
39.02292652 6.009620345
49.00727645 3.250710767
51.02292652 4.954973536
53.03857658 4.671410745
65.03857658 5.905047567
67.05422664 3.685977921
77.03857658 18.08228984
79.05422664 8.743434451
92.04947561 2.965982408
93.06987671 3.37952602
103.0542266 3.497916004
104.0494756 12.39032101
120.0807757 4.580678095

Name: +ve in-silico MS/MS by CFM-ID for SUHYUUVUQGJUJC-UHFFFAOYSA-N
ID: SUHYUUVUQGJUJC-UHFFFAOYSA-N
Comment: Energy0
Num peaks: 6
41.03857658 0.6903932359
91.05422664 0.6474916361
93.06987671 1.294024605
94.06512568 0.7944497462
103.0542266 2.237574349
120.0807757 91.00275082

Name: +ve in-silico MS/MS by CFM-ID for SUHYUUVUQGJUJC-UHFFFAOYSA-N
ID: SUHYUUVUQGJUJC-UHFFFAOYSA-N
Comment: Energy1
Num peaks: 6
41.03857658 3.352389083
89.03857658 3.158790888
92.04947561 5.167649262
93.06987671 3.270453348
103.0542266 5.123008033
120.0807757 63.791465

Name: +ve in-silico MS/MS by CFM-ID for SUHYUUVUQGJUJC-UHFFFAOYSA-N
ID: SUHYUUVUQGJUJC-UHFFFAOYSA-N
Comment: Energy2
Num peaks: 12
39.02292652 5.600375579
41.03857658 21.52860658
49.00727645 4.293122706
51.02292652 9.958223208
53.03857658 9.909796473
63.02292652 5.462236876
65.03857658 3.751431141
77.03857658 3.819314577
92.04947561 3.033269926
94.06512568 5.741043002
104.0494756 3.039288195
120.0807757 4.529354704

Name: +ve in-silico MS/MS by CFM-ID for LOJXZAFBAAKKJG-UHFFFAOYSA-N
ID: LOJXZAFBAAKKJG-UHFFFAOYSA-N
Comment: Energy0
Num peaks: 6
92.04947561 1.221800978
93.06987671 2.350003857
94.06512568 1.40696829
103.0542266 2.112106105
104.0494756 6.902926596
120.0807757 80.60184708

Name: +ve in-silico MS/MS by CFM-ID for LOJXZAFBAAKKJG-UHFFFAOYSA-N
ID: LOJXZAFBAAKKJG-UHFFFAOYSA-N
Comment: Energy1
Num peaks: 7
41.03857658 5.053344074
89.03857658 4.720282634
91.05422664 4.738698073
93.06987671 4.788730254
103.0542266 4.519269118
104.0494756 15.26411435
120.0807757 41.83623899

Name: +ve in-silico MS/MS by CFM-ID for LOJXZAFBAAKKJG-UHFFFAOYSA-N
ID: LOJXZAFBAAKKJG-UHFFFAOYSA-N
Comment: Energy2
Num peaks: 13
25.00727645 4.87249158
39.02292652 11.66963144
41.03857658 13.6951373
49.00727645 4.727732102
51.02292652 5.866863781
63.02292652 4.616443393
65.03857658 4.356763984
75.02292652 3.080543136
77.03857658 7.329589911
80.04947561 2.799323645
92.04947561 2.77968014
93.06987671 2.556747268
104.0494756 12.94292824

Name: +ve in-silico MS/MS by CFM-ID for RUBNGGWBJUGNNA-UHFFFAOYSA-N
ID: RUBNGGWBJUGNNA-UHFFFAOYSA-N
Comment: Energy0
Num peaks: 6
118.0651257 2.385320247
133.0647913 0.379297216
142.0651257 12.14256014
143.0491413 0.5799790003
144.0443902 3.608574955
160.0756904 79.23643241

Name: +ve in-silico MS/MS by CFM-ID for RUBNGGWBJUGNNA-UHFFFAOYSA-N
ID: RUBNGGWBJUGNNA-UHFFFAOYSA-N
Comment: Energy1
Num peaks: 6
118.0651257 6.704104031
133.0647913 10.07970124
142.0651257 15.38390542
143.0491413 3.615656592
144.0443902 3.247945475
160.0756904 54.65516896

Name: +ve in-silico MS/MS by CFM-ID for RUBNGGWBJUGNNA-UHFFFAOYSA-N
ID: RUBNGGWBJUGNNA-UHFFFAOYSA-N
Comment: Energy2
Num peaks: 13
39.02292652 1.865556062
78.03382555 1.939902841
101.0385766 7.987426604
102.0338255 4.414948762
115.0542266 10.8494378
117.0334912 6.186398727
118.0651257 2.545721603
119.0491413 2.520841302
125.0385766 4.786059023
133.0647913 2.452911043
142.0651257 17.45776027
144.0443902 14.89703311
160.0756904 2.413208943

Name: +ve in-silico MS/MS by CFM-ID for FZJUONUBFWNHNU-UHFFFAOYSA-N
ID: FZJUONUBFWNHNU-UHFFFAOYSA-N
Comment: Energy0
Num peaks: 6
101.0385766 0.1985567751
103.0542266 0.1893903984
127.0542266 4.116611817
129.0698767 20.33725585
142.0651257 0.4669973115
160.0756904 74.28324255

Name: +ve in-silico MS/MS by CFM-ID for FZJUONUBFWNHNU-UHFFFAOYSA-N
ID: FZJUONUBFWNHNU-UHFFFAOYSA-N
Comment: Energy1
Num peaks: 6
101.0385766 1.678918295
103.0542266 7.28066665
129.0698767 3.020516241
134.0600403 2.428410748
142.0651257 7.726946362
160.0756904 72.78390043

Name: +ve in-silico MS/MS by CFM-ID for FZJUONUBFWNHNU-UHFFFAOYSA-N
ID: FZJUONUBFWNHNU-UHFFFAOYSA-N
Comment: Energy2
Num peaks: 8
49.00727645 12.44035198
51.02292652 5.210072586
79.05422664 5.914349949
101.0385766 15.92133241
103.0542266 10.09480145
113.0385766 3.223211133
127.0542266 12.50505466
129.0698767 17.29276007

Name: +ve in-silico MS/MS by CFM-ID for DLXQVRMTXPSBGK-UHFFFAOYSA-N
ID: DLXQVRMTXPSBGK-UHFFFAOYSA-N
Comment: Energy0
Num peaks: 6
86.02365479 1.237763798
96.05562361 20.18101038
98.07127368 0.9509172679
124.0505382 25.88266414
125.0345538 3.779256008
142.0611029 42.40896252

Name: +ve in-silico MS/MS by CFM-ID for DLXQVRMTXPSBGK-UHFFFAOYSA-N
ID: DLXQVRMTXPSBGK-UHFFFAOYSA-N
Comment: Energy1
Num peaks: 8
40.01817548 4.542621825
54.03382555 7.485573396
86.02365479 2.712353803
96.05562361 38.35431009
100.0393049 3.632656929
124.0505382 11.5536786
125.0345538 4.74640709
142.0611029 9.11796658

Name: +ve in-silico MS/MS by CFM-ID for DLXQVRMTXPSBGK-UHFFFAOYSA-N
ID: DLXQVRMTXPSBGK-UHFFFAOYSA-N
Comment: Energy2
Num peaks: 17
25.00727645 3.477428078
27.02292652 2.945679815
40.01817548 4.61159965
42.03382555 5.425867591
43.02907452 7.812866013
44.04947561 11.05116445
45.04472458 7.651495633
46.06512568 1.864724761
47.06037464 4.372032914
53.01342445 3.447223571
54.03382555 1.902971743
55.02907452 1.590826745
67.02907452 2.365650914
69.04472458 2.10655325
70.03997355 7.021573364
81.04472458 3.400705564
96.05562361 9.475016427

Name: +ve in-silico MS/MS by CFM-ID for XWJWDCNNYXWPEV-UHFFFAOYSA-N
ID: XWJWDCNNYXWPEV-UHFFFAOYSA-N
Comment: Energy0
Num peaks: 6
53.00219107 9.468438397
91.05422664 9.617755868
130.0651257 3.09828022
132.0807757 2.581109334
142.0651257 16.05912502
160.0756904 53.20223594

Name: +ve in-silico MS/MS by CFM-ID for XWJWDCNNYXWPEV-UHFFFAOYSA-N
ID: XWJWDCNNYXWPEV-UHFFFAOYSA-N
Comment: Energy1
Num peaks: 6
53.00219107 31.55131571
91.05422664 17.25393226
108.0807757 3.75310099
118.0651257 8.35056266
142.0651257 11.02888687
160.0756904 14.69313607

Name: +ve in-silico MS/MS by CFM-ID for XWJWDCNNYXWPEV-UHFFFAOYSA-N
ID: XWJWDCNNYXWPEV-UHFFFAOYSA-N
Comment: Energy2
Num peaks: 8
25.00727645 8.173825618
53.00219107 24.46449687
65.03857658 3.618474953
75.02292652 7.373102983
79.05422664 2.18417861
91.05422664 31.34622658
118.0651257 2.104461416
130.0651257 2.314329399

Name: +ve in-silico MS/MS by CFM-ID for BPJOZDVGUJBCJF-UHFFFAOYSA-N
ID: BPJOZDVGUJBCJF-UHFFFAOYSA-N
Comment: Energy0
Num peaks: 6
81.04472458 3.204019859
91.02907452 5.851357893
109.0396392 39.26186808
124.0505382 2.415565687
125.0345538 2.674518755
142.0611029 38.02195943

Name: +ve in-silico MS/MS by CFM-ID for BPJOZDVGUJBCJF-UHFFFAOYSA-N
ID: BPJOZDVGUJBCJF-UHFFFAOYSA-N
Comment: Energy1
Num peaks: 10
54.03382555 3.075769116
81.04472458 11.11931492
82.02874017 4.853161846
83.06037464 3.340953837
91.02907452 9.426230821
98.02365479 3.112028057
109.0396392 29.24502046
115.0502039 3.544708628
124.0505382 3.56970282
142.0611029 11.47812203

Name: +ve in-silico MS/MS by CFM-ID for BPJOZDVGUJBCJF-UHFFFAOYSA-N
ID: BPJOZDVGUJBCJF-UHFFFAOYSA-N
Comment: Energy2
Num peaks: 16
39.02292652 6.308661346
40.01817548 5.10517825
42.03382555 1.344182554
52.01817548 9.014333055
54.03382555 17.48736043
66.03382555 5.117748361
79.02907452 2.706658995
81.04472458 21.34618346
81.99235466 1.954317443
82.02874017 1.556465243
84.00800472 1.102931627
86.02365479 1.764360353
91.02907452 1.086120775
96.00800472 1.433767345
98.02365479 1.931992312
109.0396392 1.178995033

Name: +ve in-silico MS/MS by CFM-ID for ZIYHYNTZMGJGAK-UHFFFAOYSA-N
ID: ZIYHYNTZMGJGAK-UHFFFAOYSA-N
Comment: Energy0
Num peaks: 6
15.02292652 0.7868914454
39.02292652 2.393971287
115.0542266 0.9348661569
116.0494756 3.079812076
126.0338255 2.121425899
142.0651257 88.52137166

Name: +ve in-silico MS/MS by CFM-ID for ZIYHYNTZMGJGAK-UHFFFAOYSA-N
ID: ZIYHYNTZMGJGAK-UHFFFAOYSA-N
Comment: Energy1
Num peaks: 6
25.00727645 1.827336512
39.02292652 9.112158305
115.0542266 6.083291948
116.0494756 18.71010222
126.0338255 7.884903822
142.0651257 48.80854493

Name: +ve in-silico MS/MS by CFM-ID for ZIYHYNTZMGJGAK-UHFFFAOYSA-N
ID: ZIYHYNTZMGJGAK-UHFFFAOYSA-N
Comment: Energy2
Num peaks: 14
25.00727645 2.62334481
39.02292652 25.77141717
49.00727645 5.364982581
50.00252542 1.836484261
51.02292652 2.667372187
63.02292652 2.603842444
75.02292652 2.986767629
76.01817548 2.512653178
88.01817548 2.533221917
99.02292652 4.045182111
115.0542266 6.730583072
116.0494756 7.345253254
126.0338255 10.43862626
142.0651257 3.994937888

Name: +ve in-silico MS/MS by CFM-ID for UZKCLCBCXZYVQW-UHFFFAOYSA-N
[truncated: 261,252 more chars]
