# Supplementary material for: Ion mobility collision cross-section atlas for known and unknown metabolite annotation in untargeted metabolomics
Source: Nat Commun. 2020 Aug 28;11:4334. doi: 10.1038/s41467-020-18171-8 (PMC7455731; doi:10.1038/s41467-020-18171-8)
Supplement: Supplementary file 8 — Supplementary Data 5 [file 41467_2020_18171_MOESM8_ESM.zip › 01_positive_mode/L0645/cfmid_result.txt]

1 0.47058824 LQPXKEBIYOXPKM-UHFFFAOYSA-N CCN1C=C(C=N1)[N+]([O-])=O
2 0.35294118 PSMULKJHAVHLHB-UHFFFAOYSA-N CCN1C=NC(=C1)[N+]([O-])=O
3 0.35294118 YJJBSMOKINSQQF-UHFFFAOYSA-N CN1C=C(N=C1C)[N+]([O-])=O
4 0.35294118 ULEIQLOXYAULFE-UHFFFAOYSA-N CN1C=NC(=C1C)[N+]([O-])=O
5 0.23529412 AIDHADWYAQFBSD-UHFFFAOYSA-N O=CC1=CC=CC=C1CCC#N
6 0.23529412 UQVVCXIRILGGCV-UHFFFAOYSA-N CC1=C(C)N=C(N1)[N+]([O-])=O
7 0.23529412 QSQMLMUBVHLHFM-UHFFFAOYSA-N CC(C#N)C(=O)C1=CC=CC=C1
8 0.23529412 UKAXKCXOBZGQAK-UHFFFAOYSA-N CC1=NC(=C(C)N1)[N+]([O-])=O
9 0.23529412 NLHZJANYHSNJIS-UHFFFAOYSA-N N#CCC1=CCCC=C1
10 0.23529412 IBXPYPUJPLLOIN-UHFFFAOYSA-N CN1C(C)=NC=C1[N+]([O-])=O
11 0.23529412 IBXPYPUJPLLOIN-UHFFFAOYSA-N CN1C(C)=NC=C1[N+]([O-])=O
12 0.23529412 OCWBJZCKQBCSPB-UHFFFAOYSA-N O=C1NC2(CC2)C2=CC=CC=C12
13 0.23529412 FEGUTYIXCZDKJV-UHFFFAOYSA-N CN1C=NC(C)=C1[N+]([O-])=O
14 0.23529412 RSVXBKGOPDZWDO-UHFFFAOYSA-N COC1N=NC(=O)CC1=N
15 0.23529412 WVVRIIGUGDLPPI-UHFFFAOYSA-N CC1=CC(N)=CN1[N+]([O-])=O
16 0.23529412 ORYLHBCOOJPTRE-UHFFFAOYSA-N OC1=C(CC=C)C=C(C=C1)C#N
17 0.23529412 LYYJWSZEDINELS-UHFFFAOYSA-N OC1=CC=CC2=C1CCC2C#N
18 0.23529412 MXNAZXOOFZKJEV-UHFFFAOYSA-N CCC1=NC=C(N1)[N+]([O-])=O
19 0.23529412 UEAFFSOYCSRVRS-UHFFFAOYSA-N NC1=CC=CC2=CC=CC3C12O3
20 0.23529412 JSICOMROGMBPMT-UHFFFAOYSA-N NC1=CC2OC2c2c1cccc2
21 0.23529412 ANTIQDYZXQCQJF-UHFFFAOYSA-N CCC1=CN=C(N1)[N+]([O-])=O
22 0.23529412 RJKHUNNMNGLISU-UHFFFAOYSA-N CC1=NC(=O)NC(=O)C1N
23 0.23529412 SHGFFFKEGNYQGM-UHFFFAOYSA-N N1C2C=CC=CC=CC12
24 0.23529412 JFGZKZGGDVMKDC-UHFFFAOYSA-N O=C1C2=CC=CC=C2NC11CC1
25 0.23529412 GWISAVFRFTWMQK-UHFFFAOYSA-N O=C(NCC#C)C1=CC=CC=C1
26 0.23529412 QXGNFPJNGTWWAB-UHFFFAOYSA-N NC1=CC=NN1CC(O)=O
27 0.23529412 AKFKERAVXIGUNB-UHFFFAOYSA-N CN1C=C(C(C)=N1)[N+]([O-])=O
28 0.23529412 OFQCJVVJRNPSET-UHFFFAOYSA-N CC1=C(C(C)=NN1)[N+]([O-])=O
29 0.23529412 ISFBTZLEOKKUDX-UHFFFAOYSA-N CN1C=C(C)N=C1[N+]([O-])=O
30 0.23529412 FRZQKEZSBOIYGX-UHFFFAOYSA-N CC1=C(NC(N)=O)OC=N1
31 0.23529412 JYNGLNPYIDRXHB-UHFFFAOYSA-N C=CC=NC(=O)C1=CC=CC=C1
32 0.23529412 MABXKNBNVAVNDP-UHFFFAOYSA-N CCN1C=CN=C1[N+]([O-])=O
33 0.23529412 BPJOZDVGUJBCJF-UHFFFAOYSA-N ONC(=O)CC1=CN=CN1
34 0.23529412 GOYNSKFWMUFADH-UHFFFAOYSA-N CCN1N=CC=C1[N+]([O-])=O
35 0.23529412 MHGDTEULYQGOEU-UHFFFAOYSA-N COC(=O)C1=CN(C)N=N1
36 0.23529412 RWOWBWIASXSRFO-UHFFFAOYSA-N CCN1C=CC(=N1)[N+]([O-])=O
37 0.23529412 KJFBEDHOWYVRBU-UHFFFAOYSA-N CC=C=NC(=O)C1=CC=CC=C1
38 0.23529412 BILWDWLNZFTXAN-UHFFFAOYSA-N CN1C(C)=CN=C1[N+]([O-])=O
39 0.23529412 KTPNKIOQKXHCMA-UHFFFAOYSA-N CN1N=C(C=C1C)[N+]([O-])=O
40 0.23529412 IBXPYPUJPLLOIN-UHFFFAOYSA-N CN1C(C)=NC=C1[N+]([O-])=O
41 0.23529412 OSPRTYTUQJCKFF-UHFFFAOYSA-N O=C(CCC#N)C1=CC=CC=C1
42 0.19047619 RCGQEYVSADAATR-UHFFFAOYSA-N NCCCN1OC(=O)NC1=O
43 0.13333333 DTPOQEUUHFQKSS-UHFFFAOYSA-N C1=CC2=CC=CC3=CC=C1N23
44 0.13333333 ZZNXEOSENBTAPI-UHFFFAOYSA-N C1C2=CN=C3C1=CC=CC3=C2
45 0.11764706 WHOOUMGHGSPMGR-UHFFFAOYSA-N C1=CC=C2C(=C1)C(=CN2)CC=O
46 0.11764706 POYSUXIHCXBJPN-UHFFFAOYSA-N CC1=CC2=CC=CC=C2NC1=O
47 0.11764706 IWPPJZFOQARCDS-UHFFFAOYSA-N CC1=CC(C=O)=C(CC#N)C=C1
48 0.11764706 CWFINLADSFPMHF-UHFFFAOYSA-N C1=CC=C2C(=C1)C=CC=C2NO
49 0.11764706 NIPZZXUFJPQHNH-UHFFFAOYSA-N C1=CN=C(C=N1)C(=O)O
50 0.11764706 UZFZWWMIJQSJMA-UHFFFAOYSA-N OC(=O)C1CCONC(=N)N1
51 0.11764706 CZUBOLAETAAHLA-UHFFFAOYSA-N C#CC1=CC=C(CC#N)C=C1
52 0.11764706 WROZCSTUPGWSLS-UHFFFAOYSA-N NC1=NNC(CC(O)=O)=C1
53 0.11764706 UZFZWWMIJQSJMA-VKHMYHEASA-N NC1=NOCCC(N1)C(=O)O
54 0.11764706 VUIMBZIZZFSQEE-UHFFFAOYSA-N CC(=O)c1c[nH]c2ccccc12
55 0.11764706 FEYONUMNFRWCGO-UHFFFAOYSA-N CC1=CC(NC(N)=O)=NO1
56 0.11764706 NHIWCWBJAOXUBB-JTQLQIEISA-N C1OC1c2c[nH]c3ccccc23
57 0.11764706 ZRELDOABWMTCKN-UHFFFAOYSA-N CC(N1C=NC=N1)C(O)=O
58 0.11764706 RYVNIFSIEDRLSJ-UHFFFAOYSA-N NC1=C(CO)C=NC(=O)N1
59 0.11764706 NWINIEGDLHHNLH-UHFFFAOYSA-N Cc1cc(O)c2ccccc2n1
60 0.11764706 KTUFZHVVJBHGKZ-UHFFFAOYSA-N Cc1cccc2c(C=O)c[nH]c12
61 0.11764706 OXFIOEDMLFSOAN-UQCOIBPSSA-N CC=C1/C(=O)Nc2ccccc12
62 0.11764706 UUCUQJHYUPXDHN-UHFFFAOYSA-N CC(=O)n1ccc2ccccc12
63 0.11764706 OXFIOEDMLFSOAN-FARCUNLSSA-N CC=C/1C(=O)Nc2ccccc12
64 0.11764706 CXGIFAVNSNJADH-BYPYZUCNSA-N NC(C(=O)O)c1c[nH]cn1
65 0.11764706 UYWFTIKDUFKYJS-UHFFFAOYSA-N COC(=O)C1=C(N)C=NN1
66 0.11764706 KXYNLLGPBDUAHW-UHFFFAOYSA-N OCc1ccnc2ccccc12
67 0.11764706 JEYCHKIOSFTPQB-UHFFFAOYSA-N CCC1=C(C=O)C=CC(=C1)C#N
68 0.11764706 OFHFQEKDCUJKBN-UHFFFAOYSA-N O=CC1=CC=CC=C1NCC#C
69 0.11764706 HWKYFBPVNPVQRL-UHFFFAOYSA-N CC1=CC=C(C=C1)C#CC#N
70 0.11764706 WUKSVVOCYHTIMV-UHFFFAOYSA-N COC(=O)C1=CC(N)=NN1
71 0.11764706 LUJWWRWZYMXKJC-UHFFFAOYSA-N NC1=NN(CC(O)=O)C=C1
72 0.11764706 ALXSJBVVJJNESJ-UHFFFAOYSA-N C=Cc1c[nH]c2c1cc(O)cc2
73 0.11764706 HWHYJHNAHXOFAA-UHFFFAOYSA-N CN1C=C(C(O)=O)C(N)=N1
74 0.11764706 CUTGVWHMTHWOJP-UHFFFAOYSA-N Cc1c(N)nc(=O)[nH]c1O
75 0.11764706 QTMDNWRHSMJECC-UHFFFAOYSA-N O=c1[nH]cc(c2c1cccc2)C
76 0.11764706 WSXOURRQDMFDRD-UHFFFAOYSA-N Cc1cccc2c1cc[nH]c2=O
77 0.11764706 WXJVQHWAFBGNLS-UHFFFAOYSA-N Cc1cccc2c1c(=O)[nH]cc2
78 0.11764706 AVBPTIYKXNVKNJ-UHFFFAOYSA-N Cc1ccc2c(c1)cc[nH]c2=O
79 0.11764706 NKPPQSVPTZHGMA-UHFFFAOYSA-N COC(=O)C1=NN(C)C=N1
80 0.11764706 ZLTCEYHTNOZGIS-UHFFFAOYSA-N Cc1ccc2c(c1)c(=O)[nH]cc2
81 0.11764706 ONWBZNUSIZRZMT-UHFFFAOYSA-N O=NN1CC(CC1C(=O)N)O
82 0.11764706 NRKFKHZLIUVCPY-UHFFFAOYSA-N O=Cc1cncc2c1C=CC2C
83 0.11764706 RDFHOLWIOATQJZ-UHFFFAOYSA-N O=Cc1cncc2c1CCC2=C
84 0.11764706 YQLCAKNYHBAOLN-UHFFFAOYSA-N O=Cc1cncc2c1CC=C2C
85 0.11764706 NVEXOWPDNZOTNV-UHFFFAOYSA-N CC1=C(C(O)=O)C(N)=NN1
86 0.11764706 HREHOXSRYOZKNT-UHFFFAOYSA-N OCC1=NC2=CC=CC=C2C=C1
87 0.11764706 AYGUEYFVVPVXKT-UHFFFAOYSA-N CN1C=NC(C(N)=O)=C1O
88 0.11764706 RCBSGVKOJQMRIN-UHFFFAOYSA-N CC1=CN=CC2=C1C(O)=CC=C2
89 0.11764706 NUZPZRRKTHEBJX-UHFFFAOYSA-N OCn1c(=N)cc[nH]c1=O
90 0.11764706 UMRJZVDMWVNIBO-UHFFFAOYSA-N Cn1c(=N)c(O)c[nH]c1=O
91 0.11764706 YHYUECSJDQZGRP-UHFFFAOYSA-N Oc1cc(=N)n(c(=O)[nH]1)C
92 0.11764706 ZPHYHFPXCPTRMP-UHFFFAOYSA-N Cc1ccc2c(c1)C(=C)C(=O)N2
93 0.11764706 GTQATQQKASCVMT-UHFFFAOYSA-N Cc1ccc2c(c1)NC(=O)C2=C
94 0.11764706 QVIGUHVIZDGTQZ-UHFFFAOYSA-N O=C1Nc2c(C1=C)cccc2C
95 0.11764706 LEDNTVKTFGNVLJ-UHFFFAOYSA-N O=C1Nc2c(C1=C)c(C)ccc2
96 0.11764706 XIRLIZNMBKEUDD-UHFFFAOYSA-N OCC1=CC2=C(C=C1)C=NC=C2
97 0.11764706 OXFIOEDMLFSOAN-UHFFFAOYSA-N CC=C1C(=O)Nc2c1cccc2
98 0.11764706 RHOSYLHIOKQLKY-UHFFFAOYSA-N O=C1NC2OC2C(=N)N1C
99 0.11764706 AIBOXZCUYYHFTM-UHFFFAOYSA-N Cc1cc2cccnc2c(c1)O
100 0.11764706 RPVGLMKJGQMQSN-UHFFFAOYSA-N Cc1ccc(c2c1cccn2)O
101 0.11764706 LHPOFWYKNOUJJN-UHFFFAOYSA-N Cc1cnc2c(c1)cccc2O
102 0.11764706 LUOZEWPJSYBORW-UHFFFAOYSA-N Cc1ccc2c(c1O)nccc2
103 0.11764706 UJJFTIBNCODKOS-UHFFFAOYSA-N C#Cc1c[nH]c2c1cccc2
104 0.11764706 PVRBVPVDGLPQDG-UHFFFAOYSA-N O=CC=C1CNc2c1cccc2
105 0.11764706 IFTRCZCLLFSZHS-UHFFFAOYSA-N OC(=O)c1ncn(c1N)C
106 0.11764706 DESDXDWZSJRLDB-UHFFFAOYSA-N COC(=O)c1nc[nH]c1N
107 0.11764706 KWTBQSDEWZRKAE-UHFFFAOYSA-N CNc1[nH]cnc1C(=O)O
108 0.11764706 FUBOKYDXCOLQBL-UHFFFAOYSA-N C=Cc1cccc2c1CC(=O)N2
109 0.11764706 BSNXPXPWIJKKDH-UHFFFAOYSA-N CC1=CC2=CC(O)=CN=C2C=C1
110 0.11764706 UURDEBPGOSLCQJ-UHFFFAOYSA-N CC#CC1=CC=CC=C1C(N)=O
111 0.11764706 KLXIWNNKFUMLDY-UHFFFAOYSA-N NC1=C(C=CC(=C1)C#C)C#C
112 0.11764706 FMMNGIIARGTKKU-UHFFFAOYSA-N CC1=NOC(=C1)C(=O)NN
113 0.11764706 YJHUFZQMNTWHBO-UHFFFAOYSA-N NCc1c[nH]c(=O)[nH]c1=O
114 0.11764706 WEAKVBPGCWZRSD-UHFFFAOYSA-N CC1=C2NC(C=O)=CC2=CC=C1
115 0.11764706 FUXMOFPWLDVQTM-UHFFFAOYSA-N NC(=C)c1ccccc1
116 0.11764706 APLVPBUBDFWWAD-UHFFFAOYSA-N Oc1cc(C)c2c(n1)cccc2
117 0.11764706 QLVPBCMPYVAWEW-UHFFFAOYSA-N Cc1ccc2c(c1)nc(cc2)O
118 0.11764706 XUWBWEWEAGATJA-UHFFFAOYSA-N CN1C(=O)CC(N)=NC1=O
119 0.11764706 UWRZIZXBOLBCON-UHFFFAOYSA-N NC=Cc1ccccc1
120 0.11764706 RZMHEJUYGMSLIA-UHFFFAOYSA-N O=C1C=CC(c2c1cccc2)N
121 0.11764706 VQUUFHFIBOOLBF-UHFFFAOYSA-N C=CCC1=CC=CC=C1OC#N
122 0.11764706 NMEPMXRPKVASSH-UHFFFAOYSA-N CC(=O)NC1=NON=C1C
123 0.11764706 WXMUOWQHAWPNIR-UHFFFAOYSA-N CC1=CC2=CN=CCC2=CC1=O
124 0.11764706 VLKROLTZRWIZIN-UHFFFAOYSA-N CCC1N=NC(=O)NC1=O
125 0.11764706 QQHQZXTYAJKPJA-UHFFFAOYSA-N OCC1=CN(O)C(=N)C=N1
126 0.11764706 YESQNHYIUNRYJX-UHFFFAOYSA-N OCC1=NC=CN(O)C1=N
127 0.11764706 ZFCHNZDUMIOWFV-UHFFFAOYSA-N OC(=O)C1=NC=CC=N1
128 0.11764706 FFGYHUOZCJICNO-UHFFFAOYSA-N NC1=CC=C2C3(C1O3)C=CC=C2
129 0.11764706 IIVUJUOJERNGQX-UHFFFAOYSA-N OC(=O)C1=CN=CN=C1
130 0.11764706 YPOXGDJGKBXRFP-UHFFFAOYSA-N OC(=O)C1=CC=NC=N1
131 0.11764706 GAMHVJNEMZBELD-UHFFFAOYSA-N CNC1=NC(=O)CC(=O)N1
132 0.11764706 CYSLRZOWGZUNKD-UHFFFAOYSA-N CC1=CC(=NO1)C(N)N=O
133 0.11764706 PAXZTVDTCUVFOG-UHFFFAOYSA-N NC(=O)C1=NNC(CO)=C1
134 0.11764706 OYUKRQOCPFZNHR-UHFFFAOYSA-N Cc1ccnc2c1cccc2O
135 0.11764706 DSDRYYNIRNLUIT-UHFFFAOYSA-N COc1nc(C)nc(n1)O
136 0.11764706 QVHYIWLNISXWPG-UHFFFAOYSA-N NC1=NC(=O)CC(CO)=N1
137 0.11764706 OXMKZTMGJSTKPG-UHFFFAOYSA-N O=Cc1c[nH]c2c1c(C)ccc2
138 0.11764706 ZTNQWTPWKNDRNF-UHFFFAOYSA-N O=Cc1c[nH]c2c1cc(C)cc2
139 0.11764706 LZERQSJGPXFAKB-UHFFFAOYSA-N O=Cc1c[nH]c2c1ccc(c2)C
140 0.11764706 XXPVCQMOIBCSDT-UHFFFAOYSA-N O=c1ccc2c([nH]1)c(C)ccc2
141 0.11764706 YPDAYWNKUYQDTJ-UHFFFAOYSA-N O=c1ccc2c([nH]1)cccc2C
142 0.11764706 LOUXUHOSYWFSHV-UHFFFAOYSA-N Cc1ccc2c(c1)ccc(=O)[nH]2
143 0.11764706 DVOSRLMUEKOLPD-UHFFFAOYSA-N CC1=CC(C=O)=CC2=C1C=CN2
144 0.11764706 KCFIRVDEKAERQV-UHFFFAOYSA-N CC1=CC(=O)N=NC1=O
145 0.11764706 HMNPDEGBVWDHAR-UHFFFAOYSA-N Nc1cccc2c1c(O)ccc2
146 0.11764706 YQRXOJIIEYKTJW-UHFFFAOYSA-N C1C2=CC=NC3=CC=CC1=C23
147 0.11764706 FOGMXZFJAWOWED-UHFFFAOYSA-N C1=C2C=CC3=CC=CN=C3C12
148 0.11764706 KDXXZIJQXTWOLF-UHFFFAOYSA-N C1C2=C3C=CN=C1C3=CC=C2
149 0.11764706 UFYAFTNDGLCOHP-UHFFFAOYSA-N C1C2=CC1=C1C=NC=CC1=C2
150 0.11764706 WKUAYJFBMZMGME-UHFFFAOYSA-N NC1=CC=CC23C1=CC=CC3O2
151 0.11764706 VNKBRWUBGFZUMN-UHFFFAOYSA-N C1C=C2N=C3C=CC=C3C=C12
152 0.11764706 UCGIIOJWRLQBRP-UHFFFAOYSA-N Cc1onc(c1)c1ccccc1
153 0.11764706 GHSSBTITOBDAMF-UHFFFAOYSA-N C1C2=CC1=C1C=CC=NC1=C2
154 0.11764706 MDZDEBKCEOKKHL-UHFFFAOYSA-N C1C=Cc2c(C1)cc[nH]2
155 0.11764706 SJZRJPNXTFFTPQ-UHFFFAOYSA-N NC1=NC(C(CO)N1)C(O)=O
156 0.11764706 NSETWVJZUWGCKE-UHFFFAOYSA-N CCCP(=O)(O)O
157 0.11764706 SVOHXTDUFPTEAO-UHFFFAOYSA-N CC12OC1NC(=O)N=C2N
158 0.11764706 ACXZENFMXUEBKB-UHFFFAOYSA-N Cc1c[nH]c(=O)nc1NO
159 0.11764706 NBYLBWHHTUWMER-UHFFFAOYSA-N Cc1ccc2c(n1)c(O)ccc2
160 0.11764706 HTISUYZVEWQIMP-UHFFFAOYSA-N Oc1ccnc2c1cccc2C
161 0.11764706 NXFXMHVIKJFZMG-UHFFFAOYSA-N Cc1cccc2c1c(O)ccn2
162 0.11764706 JPVTWKDGBWUNBQ-UHFFFAOYSA-N Cc1ccc2c(c1)nccc2O
163 0.11764706 MEBYZSAQFUZJEQ-UHFFFAOYSA-N Cc1cnc2c(c1O)cccc2
164 0.11764706 LRIGPQDOEUCBMQ-UHFFFAOYSA-N CC1=NC=C(O1)C(=O)NN
165 0.11764706 PJEUKNUOCWNERE-UHFFFAOYSA-N Cc1ccc2c(c1)c(O)ccn2
166 0.11764706 NSLXSHXLKMLSGS-UHFFFAOYSA-N OCC1C(N)NC(=O)NC1=O
167 0.11764706 XKHGLWVOOXPLCK-UHFFFAOYSA-N O=CCc1cc2c([nH]1)cccc2
168 0.11764706 JMNNBAZEXPEKAN-UHFFFAOYSA-N CN(O)C(=O)C1=CN=CN1
169 0.11764706 UNIQWZSUTRFPBE-UHFFFAOYSA-N CC#CC1=CC=C(C=C1)C(N)=O
170 0.11764706 PXRRKRROENIXBL-UHFFFAOYSA-N CC(=O)C1=CC=CC(CC#N)=C1
171 0.11764706 IAURZAIVYWPVOX-UHFFFAOYSA-N C1=C2C=CC3=CC=CC=C3N12
172 0.11764706 VNSPPKHDPLRZHM-UHFFFAOYSA-N C1OCC2=CC3=CC=CN3C2=C1
173 0.11764706 LSGVGUJVKBVAPK-UHFFFAOYSA-N O=CCC1=CC=CC2=CC=CN12
174 0.11764706 QVQAOUQVDLVHEA-UHFFFAOYSA-N N(C1=CC=CO1)C1=CC=CC=C1
175 0.11764706 LZWKIUDDYIAKPC-UHFFFAOYSA-N CC(=O)NC1=CC(N)=NO1
176 0.11764706 XUEHOPNFOYAYTA-UHFFFAOYSA-N O=C=NC1CCC2=CC=CC=C12
177 0.11764706 WVOWEQBNIHCZGG-UHFFFAOYSA-N CC1C(=O)NC(=O)N=C1N
178 0.11764706 SXVZUQYQMFABEZ-UHFFFAOYSA-N CC1=C2C(=O)CC=NC2=CC=C1
179 0.11764706 VKEMBERTOJSLOR-UHFFFAOYSA-N OC=Cc1c[nH]c2c1cccc2
180 0.11764706 AMHLUGJDEPZHNX-UHFFFAOYSA-N C\N=C(\O)C1NC=NC1=O
181 0.11764706 OWUMYANTDDMIKE-UHFFFAOYSA-N CC1=CC=CC2=CC(=O)N=CC12
182 0.11764706 DUHDTACUAFYCMX-UHFFFAOYSA-N N#CCC1CC=CC=C1
183 0.11764706 FCKKAZQWRKIQEK-UHFFFAOYSA-N OC1NC(=N)N(C1C(=O)O)C
184 0.11764706 ATLVSQGMSHJMOZ-UHFFFAOYSA-N OC(=O)C1CC1CN=[N+]=[N-]
185 0.11764706 CQSSVMSICMOSNU-UHFFFAOYSA-N OCC=CC1=CC(=CC=C1)C#N
186 0.11764706 CKGAHFZKLWYMJW-UHFFFAOYSA-N NC(=O)CC1NC=NC1=O
187 0.11764706 WOLKSUOYSPRMTJ-UHFFFAOYSA-N C=Cc1c[nH]c2c1c(O)ccc2
188 0.11764706 MGOXSPSQGVEAGD-UHFFFAOYSA-N CCON=C(C#N)C(N)=O
189 0.11764706 ZBIBQNVRTVLOHQ-UHFFFAOYSA-N Nc1cccc2c1cccc2O
190 0.11764706 YCXWHDJWPFLJAB-UHFFFAOYSA-N CN1C=CC(NO)=NC1=O
191 0.11764706 BLENHSITVMPXJB-UHFFFAOYSA-N CC1=NC2=CC=CC=C2C(=O)C1
192 0.11764706 UCYWRHDNJCNVNK-UHFFFAOYSA-N CC1=C(O)C=NC2=CC=CC=C12
193 0.11764706 DLQJUUCTYIPNPD-UHFFFAOYSA-N CN1N=C(C)C(=O)NC1=O
194 0.11764706 ZYFTWYXCLIWNFL-UHFFFAOYSA-N CNC(=O)NC1=NOC=C1
195 0.11764706 LIPRUDRQZVPYCL-UHFFFAOYSA-N C=CCC1=CC=CC=N1
196 0.11764706 OAQQLPVORBNWBV-UHFFFAOYSA-N NC(=O)C1=CC2=CC=CC=C2C1
197 0.11764706 AFNNMNBPRYUBNZ-UHFFFAOYSA-N C1=CC2C(=C1)C1=CC=CN=C21
198 0.11764706 ZQKFNJGXXABYAC-UHFFFAOYSA-N CC1=NC(O)=C(N1)C(N)=O
199 0.11764706 HREHOXSRYOZKNT-UHFFFAOYSA-N OCC1=NC2=CC=CC=C2C=C1
200 0.11764706 WNWFNIVXSSVVOC-UHFFFAOYSA-N CN1C=NC(=O)N(C)C1=O
201 0.11764706 AAAKYNGQBVXISV-UHFFFAOYSA-N CN1C=NC(CC(O)=O)=N1
202 0.11764706 FKRNCAWYMWZNTC-UHFFFAOYSA-N CCC1=NC(=O)NC(=O)N1
203 0.11764706 HROUEPWZUPHWDY-UHFFFAOYSA-N N=CCC1=CC=CC=C1
204 0.11764706 ATLPLEZDTSBZQG-UHFFFAOYSA-N CC(C)P(O)(O)=O
205 0.11764706 KMTJSJFOHDJFCF-UHFFFAOYSA-N CC1=CC2=C(N1)C(C=O)=CC=C2
206 0.11764706 YSCLQXFVKXKSMU-UHFFFAOYSA-N CC1=C2C=C(O)C=CC2=NC=C1
207 0.11764706 RHWZMPUGKUQVIH-UHFFFAOYSA-N CCC(=O)C1=CC=CC=C1C#N
208 0.11764706 JFPJOQALCDNLKG-UHFFFAOYSA-N CN1C=NC(N)=C1C(O)=O
209 0.11764706 ZNSNIDUXAIIESZ-UHFFFAOYSA-N O=CCC1=CC2=C(NC=C2)C=C1
210 0.11764706 RIRBAVAYPRSMRH-UHFFFAOYSA-N COC1=NC(OC)=NC=N1
211 0.11764706 BGFITLYGYMOMMT-UHFFFAOYSA-N CC1N=NC(=O)N(C)C1=O
212 0.11764706 WHSQZQNBKUGAGL-UHFFFAOYSA-N C=CCC1=CC=NC=C1
213 0.11764706 MULZWPFQTUDZPD-UHFFFAOYSA-N CC1=CN=C(O1)C1=CC=CC=C1
214 0.11764706 PATDYPQNVWGJAZ-UHFFFAOYSA-N OC(C=CC#N)C1=CC=CC=C1
215 0.11764706 WAMPZZSZWZCGGS-UHFFFAOYSA-N CC(=O)NC(C(N)=O)C(N)=O
216 0.11764706 LQNJTAUZHVRIQS-UHFFFAOYSA-N CCN1C=NC(=O)NC1=O
217 0.11764706 KFGCMPFWBITUSK-UHFFFAOYSA-N NC(=O)CC(C#N)C(N)=O
218 0.11764706 DHZYWCBUDKTLGD-UHFFFAOYSA-N CCOC(=O)C1=NC=NN1
219 0.11764706 PFPICNVHIUNUEG-UHFFFAOYSA-N C\N=C1/CC(=O)NC(=O)N1
220 0.11764706 MGQLJQLLGKLYDV-UHFFFAOYSA-N CNC1C=NC(=O)NC1=O
221 0.11764706 AHIZQZRPTXZICV-UHFFFAOYSA-N CC1=CC=C2N=CCC(=O)C2=C1
222 0.11764706 NEFWHNGRRGVCEW-UHFFFAOYSA-N C=CCOC1=CC=C(C=C1)C#N
223 0.11764706 QPRHBTFCEFQAQR-UHFFFAOYSA-N O=CC=CC=CC1=CC=CC=N1
224 0.11764706 JJVPKMPCRAHIAF-UHFFFAOYSA-N CN1CC(=N)C(=O)NC1=O
225 0.11764706 QVRMLEHOJGUUAE-UHFFFAOYSA-N CO\N=C1\CC=NC(=O)N1
226 0.11764706 GBQAWWYOPRFGMG-UHFFFAOYSA-N CC1=NC(=CO1)C(=O)NN
227 0.11764706 RUUOPSRRIKJHNH-UHFFFAOYSA-N OC(=O)C1=NN=CC=C1
228 0.11764706 MVESKVHSJPZJQH-UHFFFAOYSA-N NC1=CC=CC(C#C)=C1C#C
229 0.11764706 KGQFAPZUQKYADG-UHFFFAOYSA-N COC(=O)C1=C(N)NN=C1
230 0.11764706 GBIKLFWSUVVUKT-UHFFFAOYSA-N C1NC1C1=CC=CC=C1
231 0.11764706 GHSUORIVDBPKKQ-UHFFFAOYSA-N CC1=C(NC2=CC=CC=C12)C=O
232 0.11764706 RGXZMHSHOYINMM-UHFFFAOYSA-N CN1C=[N+]([O-])C=C1CN=O
233 0.11764706 FMYGZTYBSSBVDI-UHFFFAOYSA-N CC(=O)NC1=NN=C(C)O1
234 0.11764706 XHZCXMNKKIBNLT-UHFFFAOYSA-N CCNC(=O)C(N=O)C#N
235 0.11764706 QBIQMVZCIAHVGB-UHFFFAOYSA-N O=C1NC2C1CC1=CC=CC=C21
236 0.11764706 LTDPZXWXUNWWQG-UHFFFAOYSA-N NCC1=NC(=O)NC(=O)C1
237 0.11764706 NVRCXLPKLCKSSN-UHFFFAOYSA-N CN1N=CC(C(O)=O)=C1N
238 0.11764706 CQGWTEBZMKNXDL-UHFFFAOYSA-N CCN1C(=O)CN=NC1=O
239 0.11764706 ZSOJYTAZHGKSKR-UHFFFAOYSA-N CN1C(=N)CC(=O)NC1=O
240 0.11764706 HXTGGPKOEKKUQO-UHFFFAOYSA-N CN=CC1=CC=CC=C1
241 0.11764706 MKVLYUIHTXXSHQ-UHFFFAOYSA-N CC1=CC(=NO1)C(=O)NN
242 0.11764706 RIQXICCYLFVYJZ-UHFFFAOYSA-N CC1=NC(C(N)=O)C(=O)N1
243 0.11764706 AYMPVHVKBHXODP-UHFFFAOYSA-N CC1=C(N)C(=NN1)C(O)=O
244 0.11764706 RGPJSNRJSURXOQ-UHFFFAOYSA-N CC1=NC(=O)C(=O)C(N)N1
245 0.11764706 LIPRUDRQZVPYCL-UHFFFAOYSA-N C=CCC1=CC=CC=N1
246 0.11764706 QUSBOLAAMMLMKH-UHFFFAOYSA-N C=CC#CCCCC#N
247 0.11764706 LTDPZXWXUNWWQG-UHFFFAOYSA-N NCC1=NC(=O)NC(=O)C1
248 0.11764706 KHNWFTMUBKJWRZ-UHFFFAOYSA-N CC(=O)C(C#N)C1=CC=CC=C1
249 0.11764706 WJJRNYZKTUGJKE-UHFFFAOYSA-N CC1OC1C1=CC=C(C=C1)C#N
250 0.11764706 XIMNFTLXAKBDNZ-UHFFFAOYSA-N CC1C=NC(=O)NC1N=O
251 0.11764706 AIECDYDQPCANJK-UHFFFAOYSA-N CC1=CC=C(C=C1)C(=O)CC#N
252 0.11764706 NHIWCWBJAOXUBB-UHFFFAOYSA-N C1OC1C1=CNC2=CC=CC=C12
253 0.11764706 AYEWMEZOBFGNOD-UHFFFAOYSA-N CC(=O)NC(C#N)C(N)=O
254 0.11764706 MGPKTKXUWSVAMY-UHFFFAOYSA-N O=C(CC#N)CC1=CC=CC=C1
255 0.11764706 KIJGYTNIFKJHJQ-UHFFFAOYSA-N OC(=O)CCN1C=NC=N1
256 0.11764706 BVHBSNSSCTYBSD-UHFFFAOYSA-N C1=C2C1C=NC1=C2C=CC=C1
257 0.11764706 XEHLHVSHUHMYMO-UHFFFAOYSA-N CON1CC1(C(N)=O)C(N)=O
258 0.11764706 MLRUTOBDHQXDLD-UHFFFAOYSA-N CCN(CC)P(F)F
259 0.11764706 KARGXPRJQWREKY-UHFFFAOYSA-N CC1=NC(=O)N=C(C1)NO
260 0.11764706 KMLOGBKLHVLMHE-UHFFFAOYSA-N CN1N=CC(N)=C1C(O)=O
261 0.11764706 BTEXQKZNRLDUMG-UHFFFAOYSA-N CC1=CC2=CC=CC=C2C=[N+]1[O-]
262 0.11764706 QXJMCSBBTMVSJS-UHFFFAOYSA-N CC(=O)C1=CC2=CC=CC=C2N1
263 0.11764706 JAJGJSALTQUCAJ-UHFFFAOYSA-N CC1C(O)=NC(=N)NC1=O
264 0.11764706 RDBBFCMDRBOXIG-UHFFFAOYSA-N OCC1=CC2=C(C=CC=N2)C=C1
265 0.11764706 PJQAHZVEAXXQES-UHFFFAOYSA-N N1C2C=CC1C=CC=C2
266 0.11764706 IIVUJUOJERNGQX-UHFFFAOYSA-N OC(=O)C1=CN=CN=C1
267 0.11764706 OMQWBTOTNRMKAK-UHFFFAOYSA-N CC1=NC2=CC=CC=C2C=C1O
268 0.11764706 USSQQASIZNTRAJ-UHFFFAOYSA-N CC1=NC2=C(C=C1)C=C(O)C=C2
269 0.11764706 GOFIUEUUROFVMA-UHFFFAOYSA-N CC(=O)C1=CC2=C(NC=C2)C=C1
270 0.11764706 BGLZVNYGUGILJU-UHFFFAOYSA-N OCC1=CC=CC2=C1N=CC=C2
271 0.11764706 CYZIVXOEJNAIBS-UHFFFAOYSA-N CC1=C(C=O)C2=CC=CC=C2N1
272 0.11764706 IVLKDYOTZMFMLO-UHFFFAOYSA-N CC1=CC(=CC=C1)C(=O)CC#N
273 0.11764706 XUWBWEWEAGATJA-UHFFFAOYSA-N CN1C(=O)CC(N)=NC1=O
274 0.11764706 XOVLTOCIBJOEBK-UHFFFAOYSA-N CC1=CC2=C(C=C(N2)C=O)C=C1
275 0.11764706 ZKPMQVSVRVORAH-UHFFFAOYSA-N OCC1=C2C=CC=NC2=CC=C1
276 0.11764706 CTIOCGQJYWNIBA-UHFFFAOYSA-N CN1N=NC(C(O)=O)=C1C
277 0.11764706 KRKABMNEWUTJQT-UHFFFAOYSA-N COC(=O)CN1C=NC=N1
278 0.11764706 KDDUTQUVRGNVGU-UHFFFAOYSA-N NC1=NC=C(CC(O)=O)N1
279 0.11764706 IBBZXXNFIDTUNC-UHFFFAOYSA-N CC(=O)CC1=CC=CC=C1C#N
280 0.11764706 MBPJGOUSBPAUNX-UHFFFAOYSA-N CC(=O)CC1=CC=C(C=C1)C#N
281 0.11764706 XPROLRFKIZAOBH-UHFFFAOYSA-N OC1(CC2=CC=CC=C2C1)C#N
282 0.11764706 YQEJIIUSNDZIGO-UHFFFAOYSA-N OCC1=CC2=C(C=C1)N=CC=C2
283 0.11764706 JMIIYPYNZMHUCO-UHFFFAOYSA-N COC1=CC(=O)NC(N)=N1
284 0.11764706 DMTQMHCHBQZTOJ-UHFFFAOYSA-N CC1=CC=CC=C1C(=O)CC#N
285 0.11764706 CIGBERQUNYDMHH-UHFFFAOYSA-N NC(=O)C1=CCC2=CC=CC=C12
286 0.11764706 KDSCHAHLJUDMHT-UHFFFAOYSA-N CC1=NOC(N)=C1C(N)=O
287 0.11764706 HQABEHZXAJHCLV-UHFFFAOYSA-N OCC1=NC=CC2=CC=CC=C12
288 0.11764706 YPOXGDJGKBXRFP-UHFFFAOYSA-N OC(=O)C1=CC=NC=N1
289 0.11764706 BLENHSITVMPXJB-UHFFFAOYSA-N CC1=NC2=CC=CC=C2C(=O)C1
290 0.11764706 OXBIPJNCKUGZRY-UHFFFAOYSA-N CC1=NC(=O)C=C2C=CC=CC12
291 0.11764706 QWQSXGCANXFBCW-UHFFFAOYSA-N COC1=CN=C(N)NC1=O
292 0.11764706 WLQVBFDHWAVUJN-UHFFFAOYSA-N C1CC1C1=CC=NC=C1
293 0.11764706 RNDFRWFHFZMEBE-UHFFFAOYSA-N O=C(NCC1=CC=CC=C1)C#C
294 0.11764706 PPQDQYBXCYQCNH-UHFFFAOYSA-N CN1C=C(N)N=C1C(O)=O
295 0.11764706 PYJJKIOYUUDDDM-UHFFFAOYSA-N O=C=NC1=CC2=C(CCC2)C=C1
296 0.11764706 UYTYLLQCQDBCDW-UHFFFAOYSA-N CN1N=C(N)C=C1C(O)=O
297 0.11764706 BRXPDBOCAWXPLY-UHFFFAOYSA-N CN1N=C(C=C1N)C(O)=O
298 0.11764706 RIZKWDCGXLBTQJ-UHFFFAOYSA-N CC1=CC=C2C(=O)CC=NC2=C1
299 0.11764706 TZNORSNPXNDIST-UHFFFAOYSA-N CNC(=O)C(N=O)C(=O)NC
300 0.11764706 QTJXLOGDDZOJHZ-UHFFFAOYSA-N CN(C)C(=O)C(N=O)C#N
301 0.11764706 XUEHOPNFOYAYTA-UHFFFAOYSA-N O=C=NC1CCC2=CC=CC=C12
302 0.11764706 XUEHOPNFOYAYTA-UHFFFAOYSA-N O=C=NC1CCC2=CC=CC=C12
303 0.11764706 RIRHAWIZPRZONH-UHFFFAOYSA-N CC1=NC(CC(O)=O)=NN1
304 0.11764706 CBGUMTBCWWMBRV-UHFFFAOYSA-N CC1=CC2=CC=CC=C2[N+]([O-])=C1
305 0.11764706 RABMTBLKKAUCGE-UHFFFAOYSA-N NC1C(=N)CC(=O)NC1=O
306 0.11764706 WGGBVDLXZWTJQL-UHFFFAOYSA-N NC1=NC=CN1CC(O)=O
307 0.11764706 UIAFUZFURUTFNX-UHFFFAOYSA-N COC(=O)C1=NNN=C1C
308 0.11764706 XRHHRIQPZLMIPR-UHFFFAOYSA-N CC1=CC=C2C=CC(=O)CC2=N1
309 0.11764706 JLSBBCYKZLAADL-UHFFFAOYSA-N C=NCC1=CC=CC=C1
310 0.11764706 FFWLNWIWTLFBGD-UHFFFAOYSA-N CN1C(=C)C2=CC=CC=C2C1=O
311 0.11764706 YOVRYTDTOZKFJP-UHFFFAOYSA-N O=CCCC1=CC=C(C=C1)C#N
312 0.11764706 XRGBJBOYNHXWPA-UHFFFAOYSA-N NC1=CC(=CC(=C1)C#C)C#C
313 0.11764706 USBAWAZNGUHRSY-UHFFFAOYSA-N CC1=NC2=CC=CC(=O)C2=CC1
314 0.11764706 IIBPXHXDBISNSC-UHFFFAOYSA-N OC(C=C)C1=CC=C(C=C1)C#N
315 0.11764706 HBVLSOIOJIDYCK-UHFFFAOYSA-N CC1C=NC2=CC=CC=C2C1=O
316 0.11764706 BRTGAZAKSSGEBJ-UHFFFAOYSA-N CC1=CC=C(C=C1)C1=NOC=C1
317 0.11764706 FBYQIYSAUFWXQK-UHFFFAOYSA-N CC1=NOC(=C1)C1=CC=CC=C1
318 0.11764706 KYMDEPQVDONPFZ-UHFFFAOYSA-N CC1=CC=C(C=C1)C1=NC1C=O
319 0.11764706 VLONTUPZTAEOIH-UHFFFAOYSA-N OCC1=CC2=C(C=CN=C2)C=C1
320 0.11764706 OPBDSRFLAMJZFP-UHFFFAOYSA-N C1CC1C1=CN=CC=C1
321 0.11764706 ZNQPHKBPSUZRAA-UHFFFAOYSA-N CC1=CC2=C(NC(C=O)=C2)C=C1
322 0.11764706 YUQPUNMMDJWKAK-UHFFFAOYSA-N CC(=O)C1=CN2C=CC=CC2=C1
323 0.11764706 QHHXFJXXOZLRAB-UHFFFAOYSA-N CC(=C)C1=NC2=CC=CC=C2O1
324 0.11764706 WHSQZQNBKUGAGL-UHFFFAOYSA-N C=CCC1=CC=NC=C1
325 0.11764706 UWFGJQKHZPXWKV-UHFFFAOYSA-N CC1=CC2=C(C=N1)C=C(O)C=C2
326 0.11764706 OGRJRTLLXHAMOD-UHFFFAOYSA-N CC(=O)C1=CC=C(CC#N)C=C1
327 0.11764706 OELLJQGSVGDWJK-UHFFFAOYSA-N CN1C(=O)N(C)C(=O)C1=N
328 0.11764706 WHELBNUVILHIHT-UHFFFAOYSA-N CC1=CC=C(C=C1)C1=NC=CO1
329 0.11764706 YNVYAASVOCYLSL-UHFFFAOYSA-N COC1=C(NC=N1)C(N)=O
330 0.11764706 YRDWRMFDACMXKD-UHFFFAOYSA-N CC1=CC2=CC(=O)N=CC2C=C1
331 0.11764706 IITRDFZTENHJLH-UHFFFAOYSA-N CC(=O)CC1=NN=C(N)O1
332 0.11764706 FLGKQMOTLCGOQH-UHFFFAOYSA-N OCC1=CC2=CC=CC=C2N=C1
333 0.11764706 AXCVUIKACLZLQE-UHFFFAOYSA-N CC1C=NC(=O)C2=CC=CC=C12
334 0.11764706 LBBWIBWOPGDMAJ-UHFFFAOYSA-N O=C1NC2=CC=CC=C2C11CC1
335 0.11764706 QWTIYWBQFLATTN-UHFFFAOYSA-N OCC1=CN=CC2=CC=CC=C12
336 0.11764706 ASWWZZZYIWTXDH-UHFFFAOYSA-N CC1=C2N=CCC(=O)C2=CC=C1
337 0.11764706 HSPKIXPRSRGOQK-UHFFFAOYSA-N OCC1=CC=CC2=C1C=CN=C2
338 0.11764706 CMGQQHGOFWZGJH-UHFFFAOYSA-N OCC1=CC2=CC=CC=C2C=N1
339 0.11764706 MVLKLQSCKJWWLP-UHFFFAOYSA-N CC(=O)C1=CC2=C(C=CN2)C=C1
340 0.11764706 GGQWVLTZMXDQAY-UHFFFAOYSA-N CC1=[N+]([O-])ON=C1N1CC1
341 0.11764706 SUHYUUVUQGJUJC-UHFFFAOYSA-N C1CC1C1=CC=CC=N1
342 0.11764706 RUBNGGWBJUGNNA-UHFFFAOYSA-N CC(=O)C1=C2C=CNC2=CC=C1
343 0.11764706 FZJUONUBFWNHNU-UHFFFAOYSA-N CC1=[N+]([O-])C2=CC=CC=C2C=C1
344 0.11764706 DLXQVRMTXPSBGK-UHFFFAOYSA-N NC1=NCCC(=N1)C(O)=O
345 0.11764706 XWJWDCNNYXWPEV-UHFFFAOYSA-N CC1=CC=C(NC=C=C=O)C=C1
346 0.11764706 ZIYHYNTZMGJGAK-UHFFFAOYSA-N C=C=CC1=CC=C(C=C1)C#N
347 0.11764706 UZKCLCBCXZYVQW-UHFFFAOYSA-N C=C=CC1=CC(=CC=C1)C#N
348 0.11764706 GDAOQAXAZSOZIN-UHFFFAOYSA-N OCC1C=NC(=O)NC1=N
349 0.11764706 XECXKMQLEFHQHM-UHFFFAOYSA-N CC(=O)CC1=CC(=CC=C1)C#N
350 0.11764706 WMLZTJQPQOEYDL-UHFFFAOYSA-N CNC(=O)C#CC1=CC=CC=C1
351 0.11764706 XOGWSBKYAIGMAS-UHFFFAOYSA-N COC(=O)C1=NC=NN1C
352 0.11764706 FYMBUAMMFZJMJG-UHFFFAOYSA-N COC(=O)C1=CN=NN1C
353 0.11764706 BJFCCDMOVSQLQF-UHFFFAOYSA-N CC(=O)C1=CC=CC2=C1NC=C2
354 0.11764706 ULKIPHRCPMEELY-UHFFFAOYSA-N O=CCCC1=CC(=CC=C1)C#N
355 0.11764706 HGHQEOJJLFYMIV-UHFFFAOYSA-N C#CC1=C2C=CNC2=CC=C1
356 0.11764706 XWJWSNVCZKWXST-UHFFFAOYSA-N OC1CCC2=CC(=CC=C12)C#N
357 0.11764706 NBCJXPFAQLERKD-UHFFFAOYSA-N CNC(=O)C1=CC=C(C=C1)C#C
358 0.11764706 JZBMMDPKCVTWHJ-UHFFFAOYSA-N NC1=CC=CC(=C1)C#CC#C
359 0.11764706 QELHWLHCJGBCIR-UHFFFAOYSA-N C1C2=C1C=C1N=CC=CC1=C2
360 0.11764706 HKQBTJJNDYVNMD-UHFFFAOYSA-N COC(=O)C1=CC=NN1N
361 0.11764706 ZWYQKSOZRBGEQH-UHFFFAOYSA-N CC1=C(CC#N)C(C=O)=CC=C1
362 0.11764706 FKAWFPWFDGUCSS-UHFFFAOYSA-N CC1=C(C=O)C(CC#N)=CC=C1
363 0.11111111 ROUYWNFHYZLDLL-UHFFFAOYSA-N [N-]=[N+]=NCC1CCC(=O)O1
364 0.11111111 CDVQBIKHWBICDM-UHFFFAOYSA-N O=CC=CC=Cc1cccnc1
365 0.11111111 UGENHJKBCPKIJZ-UHFFFAOYSA-N NC(=O)C(NC=N)CC(=O)O
366 0.11111111 MQTSRCPHCGNGDZ-UHFFFAOYSA-N NC(=O)CC(C(=O)O)NC=N
367 0.11111111 JUFPKJMSAUDBBT-UHFFFAOYSA-N CNC(=O)NC(=O)CC#N
368 0.11111111 AMHTUWJFSZAVSA-UHFFFAOYSA-N O=C1NOC(C1)C(C(=O)N)N
369 0.11111111 ROUYWNFHYZLDLL-UHFFFAOYSA-N [N-]=[N+]=NCC1CCC(=O)O1
370 0.10526316 BMGCDMZWMQQHMI-UHFFFAOYSA-N CCOC(=O)C1=NNN=C1
371 0.10526316 GBOAPJGOHQNHAT-UHFFFAOYSA-N CN(C)C(=O)N=NCC(O)=O
372 0.10526316 DHEGGJDFEGULIC-UHFFFAOYSA-N COC(=O)C1=NN(C)N=C1
373 0.10526316 MWZJXENNLQMOCZ-UHFFFAOYSA-N NN\C=N\C(=O)CCC(O)=O
374 0.10526316 PDGHJPAGKPRDAR-UHFFFAOYSA-N CN=C(O)C1=NON=C1C
375 0.1 IVFPHZYXZYQYNI-UHFFFAOYSA-N CN1N=CC(=O)N(C)C1=O
376 0.1 YHUXQPLGGYIXNA-UHFFFAOYSA-N CCOC(=O)N1C=CN=N1
377 0.1 VZQMRUHHVJOBHE-UHFFFAOYSA-N CNC(=O)C(N)=NOC(C)=O
378 0.1 YGCUVMBNLMTZSL-UHFFFAOYSA-N CCOC(=O)CN=NC(O)=N
379 0.1 POAPJNZDGNPIOM-UHFFFAOYSA-N CCN(N=O)C(=O)NC(C)=O
380 0.095238095 TVHAQPLDXOTSQI-UHFFFAOYSA-N CCOC(=O)C=CN=[N+]=[N-]
381 0.095238095 JWDVPDQIXXHLCY-UHFFFAOYSA-N CCOC(=O)C(O)CN=[N+]=[N-]
382 0.095238095 LDJVSZQZYWMLQH-UHFFFAOYSA-N CC(O)=NN=C(O)CC#N
383 0 XFQQHVHLISDIKM-UHFFFAOYSA-N CC(C1=CC#CC=C1)N
384 0 AJZHSEUEGBHWCK-UHFFFAOYSA-N O=Nc1cccc(=O)[nH]1
385 0 YJRMHIKEMDTYDR-UHFFFAOYSA-N Cn1ccc2c(c1=O)cccc2
386 0 CNBCNHHPIBKYBO-UHFFFAOYSA-N COc1ccc(cc1)C=CC#N
387 0 XNZSWMJKDVOOBQ-UHFFFAOYSA-N C=C1c2ccccc2N(C1=O)C
388 0 FOLYKNXDLNPWGC-UHFFFAOYSA-N COCC(CCl)O
389 0 FIDXMAOFOOZFJE-UHFFFAOYSA-N COC(CCl)CO
390 0 KAQQLUZSCQCGRO-UHFFFAOYSA-N O=C1C=Cc2c(C1N)cccc2
391 0 HKMQJXKOLPUCCG-UHFFFAOYSA-N NC1C=Cc2c(C1=O)cccc2
392 0 OUOKADRYNHXUDV-UHFFFAOYSA-N NC1=C(C)C#CC=C1C
393 0 ZTQNUTNKGQGWCM-UHFFFAOYSA-N COc1ccc2c(n1)cccc2
394 0 QPKNFEVLZVJGBM-UHFFFAOYSA-N Nc1ccc2c(c1O)cccc2
395 0 QMIJLOSXZVDDAT-UHFFFAOYSA-N Nc1cc2ccccc2c(c1)O
396 0 QYFYIOWLBSPSDM-UHFFFAOYSA-N Nc1ccc2c(c1)cccc2O
397 0 WSUYONLKFXZZRV-UHFFFAOYSA-N Nc1ccc2c(c1)cc(cc2)O
398 0 ZHVPTERSBUMMHK-UHFFFAOYSA-N Nc1cc2ccccc2cc1O
399 0 SERBLGFKBWPCJD-UHFFFAOYSA-N Nc1ccc2c(c1)ccc(c2)O
400 0 SLPZLBOWEDUVQD-UHFFFAOYSA-N NC1=CC2C3(C(=C1)C=CC=C3)O2
401 0 NEPKABWBMKLXIE-UHFFFAOYSA-N Nc1ccc2c(c1)C1OC1C=C2
402 0 QYKGUJXVEVLVBF-UHFFFAOYSA-N Nc1ccc2c(c1)C=CC1C2O1
403 0 XWHCNYPBYWNWJC-UHFFFAOYSA-N NC12OC2C=c2c(=C1)cccc2
404 0 JGXYZXHJZJYHPW-UHFFFAOYSA-N ONc1ccc2c(c1)cccc2
405 0 ZLKGGEBOALGXJZ-UHFFFAOYSA-N COc1cccc2c1nccc2
406 0 KVHHMYZBFBSVDI-UHFFFAOYSA-N Oc1ccc2c(c1)c(N)ccc2
407 0 FSBRKZMSECKELY-UHFFFAOYSA-N Oc1ccc2c(c1)cccc2N
408 0 ABJQKDJOYSQVFX-UHFFFAOYSA-N Oc1ccc(c2c1cccc2)N
409 0 HZVWUBNSJFILOV-UHFFFAOYSA-N Oc1cc2ccccc2c(c1)N
410 0 FHMMQQXRSYSWCM-UHFFFAOYSA-N Oc1ccc2c(c1N)cccc2
411 0 CIHSBYVUCWBSGT-UHFFFAOYSA-N Nc1cccc2=CC3C(C=c12)O3
412 0 MSPDTGDBGUNKFZ-UHFFFAOYSA-N NC12OC1C=Cc1c2cccc1
413 0 YJTHXOHWFVZYEG-UHFFFAOYSA-N C1C=Cc2c(C1)[nH]cc2
414 0 HXAOUQJUSHASIJ-UHFFFAOYSA-N C1=CC2C(C=C1)NC=C2
415 0 RWTCJCUERNMVEZ-UHFFFAOYSA-N COc1ccnc2c1cccc2
416 0 NSAHGRYMWZSWLD-UHFFFAOYSA-N C1=CC=C2C(C1)NC=C2
417 0 BWEQOPDESQWYQZ-UHFFFAOYSA-N C1=CC=C2C(C1)C=CN2
418 0 IWHLQVYDCVARSF-UHFFFAOYSA-N C1CC=c2c(=C1)[nH]cc2
419 0 LPAGFVYQRIESJQ-UHFFFAOYSA-N c1ccc2c(c1)NCC2
420 0 YSCNMBDVANYUNV-UHFFFAOYSA-N O=NC1=CC=CC2=CC=CCC12
421 0 YLJOKFWKKFZJGE-UHFFFAOYSA-N O=NC1=CC=CC2C1=CC=CC2
422 0 CWBHCQGNVNGMBB-UHFFFAOYSA-N O=Nc1cccc2=CCCC=c12
423 0 XJULQCGOTQRZKA-UHFFFAOYSA-N O=NC1=CCCc2c1cccc2
424 0 DWZDKOCPICXXQH-UHFFFAOYSA-N O=NC1CC=Cc2c1cccc2
425 0 SJIUWKUFMUVWOE-UHFFFAOYSA-N NCCC1=CC#CC=C1
426 0 LBSXSAXOLABXMF-UHFFFAOYSA-N C=Cc1ccc(cc1)N
427 0 HFDLDPJYCIEXJP-UHFFFAOYSA-N COc1ccc2c(c1)cccn2
428 0 MPCHSQFVLAGQCL-UHFFFAOYSA-N C(C1=CC=CCC1)C#N
429 0 VMWGBWNAHAUQIO-UHFFFAOYSA-N C=Cc1cccc(n1)C
430 0 JWAAMJCLXOIWKL-UHFFFAOYSA-N OC#CC1NC=NC1=O
431 0 NRQNEMBSIAIKFB-UHFFFAOYSA-N COc1cccc2c1ccnc2
432 0 LECMBPWEOVZHKN-UHFFFAOYSA-N OCCOCCCl
433 0 ZYSOYLBBCYWEMB-UHFFFAOYSA-N Nc1ccc2c(c1)c(O)ccc2
434 0 VJOWMORERYNYON-UHFFFAOYSA-N CC1=CC=C(C=C)C=N1
435 0 YKNKBBMRKMLLJS-UHFFFAOYSA-N C1CN1C1=CC=CC=C1
436 0 JRCOQFGZIQEJKA-UHFFFAOYSA-N O=C1CC(C=N1)c1ccccc1
437 0 MVQXBXLDXSQURK-UHFFFAOYSA-N NCCS(N)(=O)=O
438 0 LWBCTCYKAUXFNI-UHFFFAOYSA-N CC1=C(N=CO1)C1=CC=CC=C1
439 0 LYYLXTYQVOYZHN-UHFFFAOYSA-N CC1=CC=C(C=C1)N=C
440 0 SCMJGSIWCBKIGL-UHFFFAOYSA-N O=CC1=NC=NC(=O)C1
441 0 NDYMFSJJUOHLFJ-UHFFFAOYSA-N CC(=O)OC(C#N)C#N
442 0 PXBSHTWLLVDXIH-UHFFFAOYSA-N CC1=NC=C(O1)C1=CC=CC=C1
443 0 ADLUGNJUDCDWIK-UHFFFAOYSA-N CC(Cl)(CO)CO
444 0 IBNGPIOSWCMJGG-UHFFFAOYSA-N CN1C(C=O)=CC2=CC=CC=C12
445 0 BJVLLTZZYAWHGW-UHFFFAOYSA-N CC1=CC=C(C=C1)C1=CC=NO1
446 0 CRZJPEIBPQWDGJ-UHFFFAOYSA-N COC(CCl)OC
447 0 VJOWMORERYNYON-UHFFFAOYSA-N CC1=CC=C(C=C)C=N1
448 0 HIDUYUMICGWGSC-UHFFFAOYSA-N CC1=C2C(CC=NC2=O)=CC=C1
449 0 YEVWUIYSLYVPHB-UHFFFAOYSA-N COC1=CC=CC=C1C=CC#N
450 0 JMXMXKRNIYCNRV-UHFFFAOYSA-N OCP(CO)CO
451 0 WUTAIVZRWCBPOR-UHFFFAOYSA-N NN(CCO)C(N)=O
452 0 JMXMXKRNIYCNRV-UHFFFAOYSA-N OCP(CO)CO
453 0 MPMPYHKTFSOUHU-UHFFFAOYSA-N CC(=C)C1=CC=NC=C1
454 0 BIAAQBNMRITRDV-UHFFFAOYSA-N COCCOCCl
455 0 AQCRFDKOKZGTDE-UHFFFAOYSA-N COC1=CC2=CC=CC=C2N=C1
456 0 KIDJISUVJMVGAN-UHFFFAOYSA-N CC1=COC(=N1)C1=CC=CC=C1
457 0 PNNUXNXZDJVGSB-UHFFFAOYSA-N COC1=CC2=C(C=CN=C2)C=C1
458 0 ZFVRPAOFSPXEIM-UHFFFAOYSA-N COC1=CC=CC2=C1C=CC=N2
459 0 AZNMFVGFAFVVDA-UHFFFAOYSA-N CC1=C(OC=N1)C1=CC=CC=C1
460 0 ZREKKDTZLUYAJV-UHFFFAOYSA-N O=C1CC(C1)=NC1=CC=CC=C1
461 0 NZABOAAWARHJSH-UHFFFAOYSA-N OC1=CC=CC=C1N1C=CC=C1
462 0 WIAMCQRXSYEGRS-UHFFFAOYSA-N CC1=CC(C=C)=CN=C1
463 0 IFZQXKZFIXWPKR-UHFFFAOYSA-N COC(=O)C(C)(O)CN=[N+]=[N-]
464 0 ZDPSTIZEDVSABO-UHFFFAOYSA-N O=CC1C=CC(=O)N=N1
465 0 OVLLQUKHPTXIBH-UHFFFAOYSA-N NC1CC2=CC=CC=C12
466 0 SKMAWELXHYABAY-UHFFFAOYSA-N C=C(COC1=CC=CC=C1)C#N
467 0 ZLBOSCBJOVBJQR-UHFFFAOYSA-N CC1=CC=C2C(CC=NC2=O)=C1
468 0 OVLLQUKHPTXIBH-UHFFFAOYSA-N NC1CC2=CC=CC=C12
469 0 LXOSXVJBTLHICQ-UHFFFAOYSA-N CC1=CC=C2CC=NC(=O)C2=C1
470 0 PGTZRBLWPCPSDF-UHFFFAOYSA-N O=C1CCC(=N1)C1=CC=CC=C1
471 0 BHGHXAOHFWSPNE-UHFFFAOYSA-N CC=NC1=CC=CC=C1
472 0 LOJXZAFBAAKKJG-UHFFFAOYSA-N C=CCC1=CN=CC=C1
473 0 KURPPWHPIYBYBS-UHFFFAOYSA-N NC1=CC=CC=C1C=C
474 0 DEWKBMPBCCEJRM-UHFFFAOYSA-N O=NC1C=NC=CC1=O
475 0 XZNUJESLPUNSNO-UHFFFAOYSA-N COC1=CC2=C(C=C1)C=NC=C2
476 0 CYTQBVOFDCPGCX-UHFFFAOYSA-N COP(OC)OC
477 0 XMZGPMWFOOVMGC-UHFFFAOYSA-N N#CCC1=CC2=C(OCC2)C=C1
478 0 QMHAHUAQAJVBIW-UHFFFAOYSA-N CN(C)S(N)(=O)=O
479 0 DBKHQXREXKIITE-UHFFFAOYSA-N CC1=CN(C=O)C2=CC=CC=C12
480 0 MEXXLIUXUQOIGI-UHFFFAOYSA-N C#CC(C#C)=C(C#C)C#C
481 0 GFTNSZIYQMJJMD-UHFFFAOYSA-N CN1C=CC2=C(C=O)C=CC=C12
482 0 YHWZIQBCFNNEJG-UHFFFAOYSA-N CNC(=O)C1=CC=CC=C1C#C
483 0 RQBZXUOVNFIZGW-UHFFFAOYSA-N NC1=CC=CC=C1C1=CC=CO1
484 0 BMJFHUYFKGXBCA-UHFFFAOYSA-N OC1=CNC(=C1)C1=CC=CC=C1
485 0 BBRVEUKQSXUATK-UHFFFAOYSA-N O=CN1CC=CC2=CC=CC=C12
486 0 FQRPKNPCGKBJJN-UHFFFAOYSA-N C1OC2=C1CC1=CC=CN1C=C2
487 0 HWGJWYNMDPTGTD-KZPCVFJPSA-N N1\C=C/C=C\C=C/C=C\1
488 0 RKIQWXMIFPFQFP-UHFFFAOYSA-N O=CN1CC2=CC=CC=C2C=C1
489 0 SIGSHFLWZQBCRL-NKBKKBNQSA-N N1O\C2=C\C=C/C=C\C=C/C2=C1
490 0 JMXMXKRNIYCNRV-UHFFFAOYSA-N OCP(CO)CO
491 0 WZZHOZUKYYUPPO-UHFFFAOYSA-N CC1=CC2=C(CC2)C=N1
492 0 VBULBJLULYROPG-UHFFFAOYSA-N [H]C12CC([H])(C=C1)C1=C[N+]([O-])=CC=C21
493 0 IFSSSYDVRQSDSG-UHFFFAOYSA-N NC1=CC=CC(C=C)=C1
494 0 XZNUJESLPUNSNO-UHFFFAOYSA-N COC1=CC2=C(C=C1)C=NC=C2
495 0 WTCDXNWRIBOQHC-UHFFFAOYSA-N N#CC1(CCO1)C1=CC=CC=C1
496 0 CSJAXRKDCCWCSJ-UHFFFAOYSA-N CN1C=CC(=O)C2=CC=CC=C21
497 0 OHFQAZVYTLCHMK-UHFFFAOYSA-N CC1=C(C=C)C=CN=C1
498 0 NOIDAQUPOBNMOR-UHFFFAOYSA-N OCC(O)CCCl
499 0 JTXHBTQCQCFUQW-UHFFFAOYSA-N NC1=CC2=C(CC2)C=C1
500 0 ACNORCPEAPJSND-UHFFFAOYSA-N C1OC2=CN=CN=C2O1
501 0 WJUHZXSWJRJCFV-UHFFFAOYSA-N O=C1CC2=C(CC=N1)C=CC=C2
502 0 KURPPWHPIYBYBS-UHFFFAOYSA-N NC1=CC=CC=C1C=C
503 0 WERCTINZKABLHU-UHFFFAOYSA-N CC1=CC=CC=C1C1=CC=NO1
504 0 SLNKACMTMZYMNA-UHFFFAOYSA-N NC1=CC=CC(=C1)C1=CC=CO1
505 0 IGDKZIJGYKBUQN-UHFFFAOYSA-N [H]C12NC3([H])C=CC1C2C=C3
506 0 KOKLYLSZOGGBHE-UHFFFAOYSA-N [H]C12CCC(C1)(C=C2)C#N
507 0 WWDWPSQOAUMNDT-UHFFFAOYSA-N CC(=C)C1=CN=CC=C1
508 0 CPRPITKHZMUWEN-UHFFFAOYSA-N OC1=CN=C(C=O)N=C1
509 0 TUPIWWRTTIRPDS-UHFFFAOYSA-N NC(NCO)=NCO
510 0 QYEMNJMSULGQRD-UHFFFAOYSA-N CN1C(=O)C=CC2=CC=CC=C12
511 0 VONWDASPFIQPDY-UHFFFAOYSA-N COP(C)(=O)OC
512 0 VONWDASPFIQPDY-UHFFFAOYSA-N COP(C)(=O)OC
513 0 VONWDASPFIQPDY-UHFFFAOYSA-N COP(C)(=O)OC
514 0 VONWDASPFIQPDY-UHFFFAOYSA-N COP(C)(=O)OC
515 0 RQGNSKOYEKUEED-UHFFFAOYSA-N CC(=O)NC1=CC=CC=C1C#C
516 0 DQCTUNOBJMHLHP-UHFFFAOYSA-N COC1=CC=C2CC(C#N)C2=C1
517 0 FIOJIINAGLZVGR-UHFFFAOYSA-N CC1=NC2=C(CC2)C=C1
518 0 QLILRKBRWXALIE-UHFFFAOYSA-N [O-][N+](=O)C1=CN=CC=C1
519 0 HLTDBMHJSBSAOM-UHFFFAOYSA-N O=N(=O)C1=CC=CC=N1
520 0 CYTQBVOFDCPGCX-UHFFFAOYSA-N COP(OC)OC
521 0 RPNFBXZFXRYWKN-UHFFFAOYSA-N CC1=C(C=C)C=NC=C1
522 0 WKEVDPDZFMHMHY-UHFFFAOYSA-N C1OC=CN2C=CC3=CC=CC123
523 0 LOJDBGHEMGGHNF-UHFFFAOYSA-N O=C1CN(C=C1)C1=CC=CC=C1
524 0 HJICFOXEPRNHAT-UHFFFAOYSA-N CCOC(=O)CN=NNC=O
525 0 NSSIVCNPMXKXMQ-UHFFFAOYSA-N CC1=CC=C(O1)C1=CN=CC=C1
526 0 MNQQNUXRLPSRCP-UHFFFAOYSA-N CC1=CC=C(O1)C1=CC=CC=N1
527 0 CUDYUHDGYNZNLP-UHFFFAOYSA-N N#CCC1=CC2=C(CCO2)C=C1
528 0 ADWZOPSEHXODTR-UHFFFAOYSA-N CC1=C2CC=NC(=O)C2=CC=C1
529 0 VJOWMORERYNYON-UHFFFAOYSA-N CC1=CC=C(C=C)C=N1
530 0 LMTWBXDSJZXCSJ-UHFFFAOYSA-N CC1=CC=C(C=C1)C1=COC=N1
531 0 IFSSSYDVRQSDSG-UHFFFAOYSA-N NC1=CC=CC(C=C)=C1
532 0 CWQZMVGMWNZGPX-UHFFFAOYSA-N C(C1=CC=CO1)C1=CC=CC=N1
533 0 RCAKCUZUBRMJBF-UHFFFAOYSA-N CC(C)(C)N(F)C=O
534 0 GUDOOXJCTPDJLH-UHFFFAOYSA-N O=CC1=CC=C(N1)N=O
535 0 GXYVLBZWPSSCIB-UHFFFAOYSA-N OC1=C(N=O)N=CC=C1
536 0 UZMLHHFWPJBWNJ-UHFFFAOYSA-N CC1=C(OC=C1)C1=CC=CC=N1
537 0 LVNNJZGDQVDSBE-UHFFFAOYSA-N CC(O)C(O)CCl
538 0 ATHIENHHNSDYFB-UHFFFAOYSA-N CON=[N+]([O-])N(C)C
539 0 HKZYYGYBKHHZAM-UHFFFAOYSA-N C=CN1C=CC(=C1)C1=COC=C1
540 0 ZXWNFKKVGPYFRR-UHFFFAOYSA-N CC1=C(C=C)C=CC=N1
541 0 FFOLJFOMOFZLPG-UHFFFAOYSA-N CC1=NC=CC(C=C)=C1
542 0 QSKZDXHSTLCYPB-UHFFFAOYSA-N NC1=CC=C(C=C1)C1=CC=CO1
543 0 YEVWUIYSLYVPHB-GQCTYLIASA-N COc1ccccc1C=CC#N
544 0 GWTFHBRGTUSAEH-UHFFFAOYSA-N FC1=CC=C(C=C1)[C-]1C=CC=C1
545 0 GFEOETSOHSKIDR-UHFFFAOYSA-N ON1C=CC(=C1)C1=CC=CC=C1
546 0 KXYBYRKRRGSZCX-UHFFFAOYSA-N Cn1cc(C=O)c2ccccc12
547 0 KSFNDWMJJAZGEV-UHFFFAOYSA-N CN(C(=O)C#C)C1=CC=CC=C1
548 0 GWTFHBRGTUSAEH-UHFFFAOYSA-N FC1=CC=C(C=C1)[C-]1C=CC=C1
549 0 GWTFHBRGTUSAEH-UHFFFAOYSA-N FC1=CC=C(C=C1)[C-]1C=CC=C1
550 0 GZSRLFFKXPLISD-UHFFFAOYSA-N N#CC=C1C2CCCC12
551 0 YZGFLHYYILUCCS-UHFFFAOYSA-N COC1=CN=CC2=CC=CC=C12
552 0 JQMLYEZZEXDTNE-UHFFFAOYSA-N COC(=O)C(C)N=NC(N)=O
553 0 FYYNWCIMNNHLRF-UHFFFAOYSA-N CC(Cl)OCCO
554 0 GWTFHBRGTUSAEH-UHFFFAOYSA-N FC1=CC=C(C=C1)[C-]1C=CC=C1
555 0 AVUURHORKNPAPW-UHFFFAOYSA-N C=CC1=CC=CC=C(C1)N=C=O
556 0 BYIMSFXYUSZVLI-UHFFFAOYSA-N CO[SiH2]CCCN
557 0 SQNVFBHILRFQJY-UHFFFAOYSA-N CNS(=O)(=O)NC
558 0 VJOWMORERYNYON-UHFFFAOYSA-N CC1=CC=C(C=C)C=N1
559 0 NGAHDYQQDICYJW-UHFFFAOYSA-N CN1C=C2C=CC=CC2=CC1=O
560 0 NGAHDYQQDICYJW-UHFFFAOYSA-N CN1C=C2C=CC=CC2=CC1=O
561 0 PSBSSJLIQVROKY-UHFFFAOYSA-N COCOCCCl
562 0 SSRBBYUGRMSIBT-UHFFFAOYSA-N OC1=CC=C(C=C1)N1C=CC=C1
563 0 KZOIZDIIULOQTM-UHFFFAOYSA-N CC(O)CNB(O)O
564 0 AFWHVAFMAIDVTH-UHFFFAOYSA-N COC1=NC=CC2=CC=CC=C12
565 0 GDLHZOVMBZPGEL-UHFFFAOYSA-N OCC1CC(F)CN1
566 0 KNCKBYYGFRTCKN-UHFFFAOYSA-N N#CC1COC2=CC=CC=C2C1
567 0 LOLIYYIYPBJJIV-UHFFFAOYSA-N C1=CC2=C(C=CC#C2)C#C1
568 0 KMAHHLFNFUASFI-UHFFFAOYSA-N CC1=C(C=CC(C=C)=C1)N=C=O
569 0 QLILRKBRWXALIE-UHFFFAOYSA-N [O-][N+](=O)C1=CN=CC=C1
570 0 UTWBVBCGSJKABE-UHFFFAOYSA-N CN(C)NC(=O)NO
571 0 XPSPDDNEMDTADU-UHFFFAOYSA-N C=CN1C=CC=C1C1=CC=CO1
572 0 LTJBYWVZHVJCGC-UHFFFAOYSA-N CC1=CC(N=C=O)=NO1
573 0 RGBSGRUHELUMOF-UHFFFAOYSA-N C1Cc2ccncc2C1
574 0 LVTMCWXDHLQMIC-UHFFFAOYSA-N N=C1CC2C=CC1C=C2
575 0 ZDPSTIZEDVSABO-UHFFFAOYSA-N O=CC1C=CC(=O)N=N1
576 0 GWVMLCQWXVFZCN-UHFFFAOYSA-N C1NCC2=CC=CC=C12
577 0 UFZOPKFMKMAWLU-UHFFFAOYSA-N CCOP(C)(O)=O
578 0 UDVIANBLGNJHHX-UHFFFAOYSA-N CN1C(=O)C=C2C=CC=CC=C12
579 0 HLTDBMHJSBSAOM-UHFFFAOYSA-N O=N(=O)C1=CC=CC=N1
580 0 XYECLOOAADBINK-UHFFFAOYSA-N O=C1CCc2ccncc2C=C1
581 0 KSPJELWWGOKVAB-UHFFFAOYSA-N COCC(N=[N+]=[N-])C(=O)OC
582 0 CNBCNHHPIBKYBO-NSCUHMNNSA-N COc1ccc(C=CC#N)cc1
583 0 OVLLQUKHPTXIBH-UHFFFAOYSA-N NC1CC2=CC=CC=C12
584 0 LWBCTCYKAUXFNI-UHFFFAOYSA-N CC1=C(N=CO1)C1=CC=CC=C1
585 0 KGYLDJSTXOWMEJ-UHFFFAOYSA-N CCOCC(O)Cl
586 0 SSNBZEIKXYCUTN-UHFFFAOYSA-N CC1=NC(=O)C2=CC=CC=C2C1
587 0 IMVQKUREMSYVQQ-UHFFFAOYSA-N CN(C)CC1=C=C=C=C1
588 0 CBWLQRUXCZLHIA-UHFFFAOYSA-N CO[Si](C)(C)CN
589 0 JUSIWJONLKBPDU-UHFFFAOYSA-N OC(=O)C1=CN=NC=C1
590 0 DYUXVJAFBUZREW-UHFFFAOYSA-N O=C=NC1CC1c1ccccc1
591 0 XIVDZBIBWGQOTI-UHFFFAOYSA-N CN1C=CC2=C1C=CC(C=O)=C2
592 0 SMNZHEHSKZSQLM-UHFFFAOYSA-N CCP(O)(=O)OC
593 0 HHZGHKIHHIKUHK-UHFFFAOYSA-N COC1=CC=CC2=C1C=NC=C2
594 0 CYTQBVOFDCPGCX-UHFFFAOYSA-N COP(OC)OC
595 0 GWVMLCQWXVFZCN-UHFFFAOYSA-N C1NCC2=CC=CC=C12
596 0 CYTQBVOFDCPGCX-UHFFFAOYSA-N COP(OC)OC
597 0 CWHYTESDVACLIN-UHFFFAOYSA-N CC(Cl)C(O)CO
598 0 WVNIWWGCVMYYJZ-UHFFFAOYSA-N CC1=CC(C=C)=NC=C1
599 0 KQDDJPRCYKGGMI-UHFFFAOYSA-N NC(CO)C(O)N=N
600 0 KRNSYSYRLQDHDK-UHFFFAOYSA-N C1Cc2cccnc2C1
601 0 MJKIORXNEJFOPX-UHFFFAOYSA-N CC(=C)C1=CC=CC=N1
602 0 VONWDASPFIQPDY-UHFFFAOYSA-N COP(C)(=O)OC
603 0 HZEDCCWIEHFCPL-UHFFFAOYSA-N CC(=O)NC1=CC=C(C=C1)C#C
604 0 VONWDASPFIQPDY-UHFFFAOYSA-N COP(C)(=O)OC
605 0 VJOWMORERYNYON-UHFFFAOYSA-N CC1=CC=C(C=C)C=N1
606 0 MVQXBXLDXSQURK-UHFFFAOYSA-N NCCS(N)(=O)=O
607 0 XCDZOYYDXOVSBF-UHFFFAOYSA-N [O-][N+]1=CC=C(C=C1)N=O
608 0 IVHJSNNMKJWPFW-UHFFFAOYSA-N COC1=CC2=C(C=CC=N2)C=C1
609 0 OVLLQUKHPTXIBH-UHFFFAOYSA-N NC1CC2=CC=CC=C12
610 0 NWWZPEXREHUVKB-UHFFFAOYSA-N COC1=CC=C2C(CC2=C1)C#N
611 0 VKPVBCSBGBAMCJ-UHFFFAOYSA-N CC1=CC=C(C=C1)C1=CN=CO1
612 0 KXNIEWBLERWNBG-UHFFFAOYSA-N COc1ccc(cc1)C(=C)C#N
613 0 FGTSBVMVXJRFBS-UHFFFAOYSA-N CC1=NC(=CO1)C1=CC=CC=C1
614 0 QGAKKGIWURKKHV-UHFFFAOYSA-N CN1C=CC2=C1C=C(C=O)C=C2
615 0 KPCKMWGCLHYFCN-UHFFFAOYSA-N CC(=O)NC1=CC=CC(=C1)C#C
616 0 FEXIEMAAKBNTFK-UHFFFAOYSA-N [O-][N+](=O)C1=CC=NC=C1
617 0 JOBIAZYEJOMXEP-UHFFFAOYSA-N CN1C=CC2=C1C(C=O)=CC=C2
618 0 FEXIEMAAKBNTFK-UHFFFAOYSA-N [O-][N+](=O)C1=CC=NC=C1
619 0 XWSQLOKESIKBIA-UHFFFAOYSA-N CP(=O)(CO)CO
