# Supplementary material for: Ion mobility collision cross-section atlas for known and unknown metabolite annotation in untargeted metabolomics
Source: Nat Commun. 2020 Aug 28;11:4334. doi: 10.1038/s41467-020-18171-8 (PMC7455731; doi:10.1038/s41467-020-18171-8)
Supplement: Supplementary file 8 — Supplementary Data 5 [file 41467_2020_18171_MOESM8_ESM.zip › 01_positive_mode/L0647/cfmid_pred_spec.msp]

Name: +ve in-silico MS/MS by CFM-ID for FBUKVWPVBMHYJY-UHFFFAOYSA-N
ID: FBUKVWPVBMHYJY-UHFFFAOYSA-N
Comment: Energy0
Num peaks: 6
99.1168269 3.54121534
111.1168269 0.9641947447
113.132477 9.41683879
123.1168269 3.919189002
141.1273916 27.7506057
159.1379563 40.48083231

Name: +ve in-silico MS/MS by CFM-ID for FBUKVWPVBMHYJY-UHFFFAOYSA-N
ID: FBUKVWPVBMHYJY-UHFFFAOYSA-N
Comment: Energy1
Num peaks: 14
41.03857658 2.426231721
43.05422664 3.309923606
55.05422664 2.941374868
57.06987671 3.025881804
69.06987671 2.425044145
71.08552677 2.797134892
85.10117684 2.091951955
97.10117684 2.237934234
99.1168269 8.819404923
113.132477 21.80465573
115.148127 2.102933246
123.1168269 3.359769754
141.1273916 12.21916963
159.1379563 10.70014409

Name: +ve in-silico MS/MS by CFM-ID for FBUKVWPVBMHYJY-UHFFFAOYSA-N
ID: FBUKVWPVBMHYJY-UHFFFAOYSA-N
Comment: Energy2
Num peaks: 16
27.02292652 2.407887221
39.02292652 2.61240918
41.03857658 13.92245512
43.05422664 14.12253322
45.06987671 2.059154348
53.03857658 1.94737013
55.05422664 11.0827085
57.06987671 7.768448861
59.01275576 1.446986162
69.06987671 6.960048925
71.08552677 5.12905245
83.08552677 2.913625408
85.10117684 1.617063289
97.10117684 2.730089977
99.1168269 2.377103324
113.132477 2.151673291

Name: +ve in-silico MS/MS by CFM-ID for YKYXORJDSTUCTN-UHFFFAOYSA-N
ID: YKYXORJDSTUCTN-UHFFFAOYSA-N
Comment: Energy0
Num peaks: 6
123.0440559 1.876268346
125.0597059 6.731084614
153.1273916 2.652701219
163.1117415 1.617129912
165.0910061 0.8600860374
181.1223062 81.60427531

Name: +ve in-silico MS/MS by CFM-ID for YKYXORJDSTUCTN-UHFFFAOYSA-N
ID: YKYXORJDSTUCTN-UHFFFAOYSA-N
Comment: Energy1
Num peaks: 12
55.05422664 1.802024197
57.06987671 5.16231291
81.0334912 1.368005615
93.0334912 1.839986356
95.04914126 3.558439792
97.06479133 4.264699493
121.1011768 1.4443526
123.0440559 4.433561862
125.0597059 14.68221252
151.1117415 4.815780035
153.1273916 5.352301701
181.1223062 32.13023005

Name: +ve in-silico MS/MS by CFM-ID for YKYXORJDSTUCTN-UHFFFAOYSA-N
ID: YKYXORJDSTUCTN-UHFFFAOYSA-N
Comment: Energy2
Num peaks: 21
39.02292652 3.733064179
55.05422664 7.972285565
57.06987671 3.61562523
65.03857658 4.772908723
67.01784114 1.791402628
67.05422664 1.956123145
81.0334912 1.974503945
81.06987671 5.310894648
83.08552677 2.329110275
105.0698767 7.116489056
107.0855268 7.230829288
109.1011768 3.669291753
121.1011768 9.333428669
123.1168269 4.045446184
125.132477 1.62431329
135.0804414 2.028451948
135.1168269 2.67635829
137.0960915 2.423638732
153.1273916 2.10129613
163.1117415 2.793078099
165.0910061 1.569469109

Name: +ve in-silico MS/MS by CFM-ID for GPPYTCRVKHULJH-QMMMGPOBSA-O
ID: GPPYTCRVKHULJH-QMMMGPOBSA-O
Comment: Energy0
Num peaks: 6
81.04472458 2.235372184
139.0502039 2.672100764
152.1182239 15.17656759
180.1131385 18.12329912
181.0971541 1.727085247
198.1237032 49.88481205

Name: +ve in-silico MS/MS by CFM-ID for GPPYTCRVKHULJH-QMMMGPOBSA-O
ID: GPPYTCRVKHULJH-QMMMGPOBSA-O
Comment: Energy1
Num peaks: 10
81.04472458 6.777085911
93.04472458 3.2215546
125.1073248 3.546520702
139.0502039 3.315056002
152.1182239 16.31636621
154.086255 3.183139194
154.1338739 3.389289661
171.1128041 7.775300207
180.1131385 11.11858421
198.1237032 21.85984519

Name: +ve in-silico MS/MS by CFM-ID for GPPYTCRVKHULJH-QMMMGPOBSA-O
ID: GPPYTCRVKHULJH-QMMMGPOBSA-O
Comment: Energy2
Num peaks: 18
15.02292652 1.782914007
39.02292652 3.161434908
40.01817548 1.659970942
52.01817548 4.610605531
54.03382555 8.959210657
60.08077574 2.290500961
79.02907452 3.727148631
81.04472458 11.51455456
93.04472458 4.526162425
95.06037464 3.428430359
100.1120759 2.663656828
109.0760247 2.112347386
110.0964258 4.781149764
111.0916748 2.254141154
125.1073248 8.525578673
135.0916748 3.05368133
137.1073248 1.676299911
152.1182239 10.23903806

Name: +ve in-silico MS/MS by CFM-ID for LXBIFEVIBLOUGU-KVTDHHQDSA-N
ID: LXBIFEVIBLOUGU-KVTDHHQDSA-N
Comment: Energy0
Num peaks: 6
45.0334912 0.4426533174
118.0498695 0.871378848
128.070605 12.16861978
132.0655196 0.4730088159
146.0811697 39.92968576
164.0917343 39.46153747

Name: +ve in-silico MS/MS by CFM-ID for LXBIFEVIBLOUGU-KVTDHHQDSA-N
ID: LXBIFEVIBLOUGU-KVTDHHQDSA-N
Comment: Energy1
Num peaks: 6
60.04439023 1.699223339
114.0549549 1.670559657
128.070605 31.76548796
132.0655196 1.886756381
146.0811697 34.57935166
164.0917343 10.97628329

Name: +ve in-silico MS/MS by CFM-ID for LXBIFEVIBLOUGU-KVTDHHQDSA-N
ID: LXBIFEVIBLOUGU-KVTDHHQDSA-N
Comment: Energy2
Num peaks: 26
28.01817548 1.299480523
30.03382555 1.436518946
31.01784114 1.719739966
42.03382555 2.052478153
43.01784114 2.506683276
45.0334912 2.816019513
55.01784114 2.908831858
57.0334912 2.930524135
58.02874017 4.096398611
59.04914126 1.142635571
60.04439023 6.480175165
70.02874017 2.624795752
72.04439023 4.816572231
73.02840582 1.714612796
74.0600403 1.219968702
84.04439023 1.300993629
85.02840582 2.492475857
86.0600403 1.535105761
87.04405588 1.862908729
88.03930485 1.705916018
90.05495492 1.831926986
102.0549549 1.949274312
114.0549549 2.350486765
116.070605 1.223450929
128.070605 19.92160902
146.0811697 4.611594168

Name: +ve in-silico MS/MS by CFM-ID for PFYHYHZGDNWFIF-KVTDHHQDSA-N
ID: PFYHYHZGDNWFIF-KVTDHHQDSA-N
Comment: Energy0
Num peaks: 6
114.0549549 0.3345526797
128.070605 11.80945737
132.0655196 0.4470249472
146.0811697 32.65542283
147.0651853 0.3297127831
164.0917343 52.11790927

Name: +ve in-silico MS/MS by CFM-ID for PFYHYHZGDNWFIF-KVTDHHQDSA-N
ID: PFYHYHZGDNWFIF-KVTDHHQDSA-N
Comment: Energy1
Num peaks: 9
42.03382555 2.449963194
60.04439023 5.491312269
88.07569036 3.180395718
102.0549549 4.62575785
104.070605 3.353084515
114.0549549 2.446825048
128.070605 23.59748338
146.0811697 22.62809665
164.0917343 12.40835384

Name: +ve in-silico MS/MS by CFM-ID for PFYHYHZGDNWFIF-KVTDHHQDSA-N
ID: PFYHYHZGDNWFIF-KVTDHHQDSA-N
Comment: Energy2
Num peaks: 22
31.01784114 2.293983602
42.03382555 2.12016235
43.01784114 6.539549589
44.04947561 1.449177162
45.0334912 4.904425106
47.04914126 1.427412651
58.02874017 2.985524505
59.01275576 1.200587134
60.04439023 2.525869538
62.0600403 1.531794735
70.02874017 1.765641555
85.02840582 4.409327984
87.04405588 1.885163008
89.05970595 2.137353196
100.0393049 2.878110396
102.0549549 1.751965172
103.0389705 1.209959729
104.070605 1.279798274
114.0549549 6.387174117
116.070605 2.02221279
128.070605 20.88580314
146.0811697 7.153222607

Name: +ve in-silico MS/MS by CFM-ID for TVTGZVYLUHVBAJ-GASJEMHNSA-N
ID: TVTGZVYLUHVBAJ-GASJEMHNSA-N
Comment: Energy0
Num peaks: 6
27.02292652 2.119225283
105.0546206 1.681378227
129.0546206 2.430837586
146.0811697 9.078450717
147.0651853 16.43713249
164.0917343 58.11136937

Name: +ve in-silico MS/MS by CFM-ID for TVTGZVYLUHVBAJ-GASJEMHNSA-N
ID: TVTGZVYLUHVBAJ-GASJEMHNSA-N
Comment: Energy1
Num peaks: 21
42.03382555 1.145380251
57.0334912 1.526028504
58.02874017 3.946442042
60.04439023 3.513870638
62.0600403 1.06536343
69.0334912 2.626524517
71.04914126 1.789289975
78.05495492 1.413193016
87.04405588 3.287822017
88.03930485 3.474269333
89.05970595 4.731083614
90.05495492 2.871206264
116.070605 1.952094398
118.086255 2.317863049
129.0546206 4.40006569
132.0655196 1.26190169
134.0811697 3.568771073
136.0968197 1.757624303
146.0811697 9.125304799
147.0651853 7.291776662
164.0917343 17.97094788

Name: +ve in-silico MS/MS by CFM-ID for TVTGZVYLUHVBAJ-GASJEMHNSA-N
ID: TVTGZVYLUHVBAJ-GASJEMHNSA-N
Comment: Energy2
Num peaks: 31
27.02292652 2.755434467
28.01817548 2.148087968
29.03857658 1.595936875
30.03382555 1.398383489
39.02292652 1.306174879
40.01817548 1.07433905
41.03857658 1.866313909
42.03382555 1.670982103
43.01784114 1.969327821
44.04947561 2.021657461
45.0334912 3.698915633
47.01275576 2.474654005
57.0334912 3.541638315
58.02874017 6.427211485
59.04914126 1.664358844
60.04439023 5.521009751
71.01275576 1.856525491
72.04439023 1.345971579
73.02840582 4.750833026
74.0600403 1.049463516
75.04405588 10.0361426
77.05970595 1.560181741
87.04405588 2.80672596
88.03930485 1.279423551
89.02332044 0.9378403756
90.05495492 0.945169043
101.0233204 1.148470439
103.0389705 1.772140443
105.0546206 3.185965336
129.0546206 3.000330804
147.0651853 1.137897219

Name: +ve in-silico MS/MS by CFM-ID for TVTGZVYLUHVBAJ-IVMDWMLBSA-N
ID: TVTGZVYLUHVBAJ-IVMDWMLBSA-N
Comment: Energy0
Num peaks: 6
27.02292652 2.119225283
105.0546206 1.681378227
129.0546206 2.430837586
146.0811697 9.078450717
147.0651853 16.43713249
164.0917343 58.11136937

Name: +ve in-silico MS/MS by CFM-ID for TVTGZVYLUHVBAJ-IVMDWMLBSA-N
ID: TVTGZVYLUHVBAJ-IVMDWMLBSA-N
Comment: Energy1
Num peaks: 21
42.03382555 1.145380251
57.0334912 1.526028504
58.02874017 3.946442042
60.04439023 3.513870638
62.0600403 1.06536343
69.0334912 2.626524517
71.04914126 1.789289975
78.05495492 1.413193016
87.04405588 3.287822017
88.03930485 3.474269333
89.05970595 4.731083614
90.05495492 2.871206264
116.070605 1.952094398
118.086255 2.317863049
129.0546206 4.40006569
132.0655196 1.26190169
134.0811697 3.568771073
136.0968197 1.757624303
146.0811697 9.125304799
147.0651853 7.291776662
164.0917343 17.97094788

Name: +ve in-silico MS/MS by CFM-ID for TVTGZVYLUHVBAJ-IVMDWMLBSA-N
ID: TVTGZVYLUHVBAJ-IVMDWMLBSA-N
Comment: Energy2
Num peaks: 31
27.02292652 2.755434467
28.01817548 2.148087968
29.03857658 1.595936875
30.03382555 1.398383489
39.02292652 1.306174879
40.01817548 1.07433905
41.03857658 1.866313909
42.03382555 1.670982103
43.01784114 1.969327821
44.04947561 2.021657461
45.0334912 3.698915633
47.01275576 2.474654005
57.0334912 3.541638315
58.02874017 6.427211485
59.04914126 1.664358844
60.04439023 5.521009751
71.01275576 1.856525491
72.04439023 1.345971579
73.02840582 4.750833026
74.0600403 1.049463516
75.04405588 10.0361426
77.05970595 1.560181741
87.04405588 2.80672596
88.03930485 1.279423551
89.02332044 0.9378403756
90.05495492 0.945169043
101.0233204 1.148470439
103.0389705 1.772140443
105.0546206 3.185965336
129.0546206 3.000330804
147.0651853 1.137897219

Name: +ve in-silico MS/MS by CFM-ID for LXBIFEVIBLOUGU-JGWLITMVSA-N
ID: LXBIFEVIBLOUGU-JGWLITMVSA-N
Comment: Energy0
Num peaks: 6
45.0334912 0.4426533174
118.0498695 0.871378848
128.070605 12.16861978
132.0655196 0.4730088159
146.0811697 39.92968576
164.0917343 39.46153747

Name: +ve in-silico MS/MS by CFM-ID for LXBIFEVIBLOUGU-JGWLITMVSA-N
ID: LXBIFEVIBLOUGU-JGWLITMVSA-N
Comment: Energy1
Num peaks: 6
60.04439023 1.699223339
114.0549549 1.670559657
128.070605 31.76548796
132.0655196 1.886756381
146.0811697 34.57935166
164.0917343 10.97628329

Name: +ve in-silico MS/MS by CFM-ID for LXBIFEVIBLOUGU-JGWLITMVSA-N
ID: LXBIFEVIBLOUGU-JGWLITMVSA-N
Comment: Energy2
Num peaks: 26
28.01817548 1.299480523
30.03382555 1.436518946
31.01784114 1.719739966
42.03382555 2.052478153
43.01784114 2.506683276
45.0334912 2.816019513
55.01784114 2.908831858
57.0334912 2.930524135
58.02874017 4.096398611
59.04914126 1.142635571
60.04439023 6.480175165
70.02874017 2.624795752
72.04439023 4.816572231
73.02840582 1.714612796
74.0600403 1.219968702
84.04439023 1.300993629
85.02840582 2.492475857
86.0600403 1.535105761
87.04405588 1.862908729
88.03930485 1.705916018
90.05495492 1.831926986
102.0549549 1.949274312
114.0549549 2.350486765
116.070605 1.223450929
128.070605 19.92160902
146.0811697 4.611594168

Name: +ve in-silico MS/MS by CFM-ID for QXQNRSUOYNMXDL-KGJVWPDLSA-N
ID: QXQNRSUOYNMXDL-KGJVWPDLSA-N
Comment: Energy0
Num peaks: 6
72.04439023 0.7978596529
128.070605 3.669764076
129.0546206 4.675003443
146.0811697 20.4833837
147.0651853 9.67518945
164.0917343 55.95763297

Name: +ve in-silico MS/MS by CFM-ID for QXQNRSUOYNMXDL-KGJVWPDLSA-N
ID: QXQNRSUOYNMXDL-KGJVWPDLSA-N
Comment: Energy1
Num peaks: 7
42.03382555 1.404553171
128.070605 10.86226114
129.0546206 9.307808992
134.0811697 2.044827334
146.0811697 27.40940614
147.0651853 5.66067793
164.0917343 23.55054989

Name: +ve in-silico MS/MS by CFM-ID for QXQNRSUOYNMXDL-KGJVWPDLSA-N
ID: QXQNRSUOYNMXDL-KGJVWPDLSA-N
Comment: Energy2
Num peaks: 26
40.01817548 2.010307703
41.00219107 1.122052223
42.03382555 9.617931539
43.01784114 1.193537139
44.04947561 5.885098244
46.06512568 1.949791341
54.03382555 3.151530497
55.01784114 3.427888195
56.04947561 4.331108549
57.0334912 2.361989225
58.06512568 2.615702522
59.04914126 1.00374948
72.04439023 7.84562849
74.0600403 2.569668
84.04439023 3.244475004
85.02840582 2.001447984
86.0600403 3.550870917
87.04405588 1.301770327
88.07569036 2.050400684
102.0549549 1.269203171
116.070605 1.405540864
118.086255 1.180560142
128.070605 6.210564213
129.0546206 5.22259001
146.0811697 2.57348656
147.0651853 1.058637411

Name: +ve in-silico MS/MS by CFM-ID for SCCQCCCXSLYFHJ-WHFBIAKZSA-N
ID: SCCQCCCXSLYFHJ-WHFBIAKZSA-N
Comment: Energy0
Num peaks: 6
55.05422664 2.878947722
57.06987671 16.14975751
59.08552677 3.075625036
118.086255 10.68981708
146.0811697 12.20522087
164.0917343 43.48979235

Name: +ve in-silico MS/MS by CFM-ID for SCCQCCCXSLYFHJ-WHFBIAKZSA-N
ID: SCCQCCCXSLYFHJ-WHFBIAKZSA-N
Comment: Energy1
Num peaks: 6
55.05422664 4.042182494
57.06987671 36.50632732
59.08552677 17.35513065
69.06987671 8.953361335
118.086255 12.85811015
164.0917343 4.098734017

Name: +ve in-silico MS/MS by CFM-ID for SCCQCCCXSLYFHJ-WHFBIAKZSA-N
ID: SCCQCCCXSLYFHJ-WHFBIAKZSA-N
Comment: Energy2
Num peaks: 6
41.03857658 10.40036426
43.05422664 3.154620438
55.05422664 15.82446609
57.06987671 35.70790538
59.08552677 12.90249149
100.0756904 2.38345612

Name: +ve in-silico MS/MS by CFM-ID for BVIAOQMSVZHOJM-UHFFFAOYSA-N
ID: BVIAOQMSVZHOJM-UHFFFAOYSA-N
Comment: Energy0
Num peaks: 6
15.02292652 0.4731996504
110.0712737 0.0401261612
121.0508726 0.05090994009
137.0821727 8.118201758
148.0617716 0.2669495777
164.0930717 90.95664439

Name: +ve in-silico MS/MS by CFM-ID for BVIAOQMSVZHOJM-UHFFFAOYSA-N
ID: BVIAOQMSVZHOJM-UHFFFAOYSA-N
Comment: Energy1
Num peaks: 6
15.02292652 1.123667105
121.0508726 2.164088632
122.0712737 1.261868148
137.0821727 15.02519421
148.0617716 1.633296235
164.0930717 76.27925133

Name: +ve in-silico MS/MS by CFM-ID for BVIAOQMSVZHOJM-UHFFFAOYSA-N
ID: BVIAOQMSVZHOJM-UHFFFAOYSA-N
Comment: Energy2
Num peaks: 14
15.02292652 4.503127862
40.01817548 3.870880254
42.03382555 4.297141276
53.01342445 5.22714298
67.02907452 2.68843929
69.04472458 8.644573248
71.06037464 4.766429343
94.03997355 3.219997732
95.06037464 4.064628326
96.05562361 6.447913234
110.0712737 9.750507682
121.0508726 5.676960973
137.0821727 14.02418718
164.0930717 3.193126271

Name: +ve in-silico MS/MS by CFM-ID for TVQGDYNRXLTQAP-UHFFFAOYSA-N
ID: TVQGDYNRXLTQAP-UHFFFAOYSA-N
Comment: Energy0
Num peaks: 6
47.04914126 3.204832501
71.08552677 4.104271077
113.0960915 16.77046929
131.1066561 4.490130698
141.1273916 4.958459229
159.1379563 49.23326483

Name: +ve in-silico MS/MS by CFM-ID for TVQGDYNRXLTQAP-UHFFFAOYSA-N
ID: TVQGDYNRXLTQAP-UHFFFAOYSA-N
Comment: Energy1
Num peaks: 13
41.03857658 2.039311329
43.05422664 2.717556988
47.04914126 10.94817566
55.05422664 1.691123222
57.06987671 2.422792417
69.06987671 2.507067268
71.08552677 10.33216964
85.10117684 8.923926277
95.08552677 5.19278255
113.0960915 18.62185215
131.1066561 2.160457614
141.1273916 2.437618498
159.1379563 10.83322991

Name: +ve in-silico MS/MS by CFM-ID for TVQGDYNRXLTQAP-UHFFFAOYSA-N
ID: TVQGDYNRXLTQAP-UHFFFAOYSA-N
Comment: Energy2
Num peaks: 21
27.02292652 2.84016031
29.03857658 3.094127602
39.02292652 1.481403104
41.03857658 12.66308142
43.01784114 1.059788561
43.05422664 11.39688963
45.06987671 1.740786975
47.04914126 3.212754099
53.03857658 1.090743613
55.05422664 6.658081901
57.0334912 1.045272789
57.06987671 6.258806863
69.0334912 1.238524182
69.06987671 6.452853143
71.04914126 1.100614918
71.08552677 6.587518807
73.02840582 1.095166371
73.10117684 3.690200113
83.08552677 1.096480399
85.10117684 4.603346813
113.0960915 1.923947737

Name: +ve in-silico MS/MS by CFM-ID for FSVCELGFZIQNCK-UHFFFAOYSA-N
ID: FSVCELGFZIQNCK-UHFFFAOYSA-N
Comment: Energy0
Num peaks: 6
100.0756904 2.408494504
116.070605 1.307005937
118.086255 33.84967304
120.1019051 2.171041953
146.0811697 17.95301475
164.0917343 32.8627506

Name: +ve in-silico MS/MS by CFM-ID for FSVCELGFZIQNCK-UHFFFAOYSA-N
ID: FSVCELGFZIQNCK-UHFFFAOYSA-N
Comment: Energy1
Num peaks: 9
45.0334912 4.922952635
59.01275576 3.987228688
74.0600403 10.68758574
100.0756904 6.819872206
102.0549549 2.563209415
118.086255 27.88044393
128.070605 3.500848407
146.0811697 14.81277475
164.0917343 6.415892553

Name: +ve in-silico MS/MS by CFM-ID for FSVCELGFZIQNCK-UHFFFAOYSA-N
ID: FSVCELGFZIQNCK-UHFFFAOYSA-N
Comment: Energy2
Num peaks: 12
45.0334912 7.634476883
59.01275576 5.065482695
60.04439023 5.044767263
72.04439023 5.591614486
74.0600403 19.684506
76.07569036 2.260451093
86.0600403 8.322975773
88.07569036 3.769078196
100.0756904 10.44283711
102.0549549 5.448938261
102.0913404 3.874100754
118.086255 3.401105184

Name: +ve in-silico MS/MS by CFM-ID for XBYJEPZKXGPIKK-UHFFFAOYSA-N
ID: XBYJEPZKXGPIKK-UHFFFAOYSA-N
Comment: Energy0
Num peaks: 6
39.02292652 0.7021537555
41.03857658 0.582265944
65.03857658 4.177233327
67.05422664 5.576571755
69.06987671 3.642766417
181.1223062 83.28814302

Name: +ve in-silico MS/MS by CFM-ID for XBYJEPZKXGPIKK-UHFFFAOYSA-N
ID: XBYJEPZKXGPIKK-UHFFFAOYSA-N
Comment: Energy1
Num peaks: 6
65.03857658 6.459965706
67.05422664 4.971930569
121.0647913 3.254383154
137.0597059 3.615918039
139.075356 3.661839273
181.1223062 63.98972101

Name: +ve in-silico MS/MS by CFM-ID for XBYJEPZKXGPIKK-UHFFFAOYSA-N
ID: XBYJEPZKXGPIKK-UHFFFAOYSA-N
Comment: Energy2
Num peaks: 7
39.02292652 8.401110682
49.00727645 10.88274768
51.02292652 6.083740128
53.03857658 10.48542949
65.03857658 21.83219396
67.05422664 9.772696123
69.06987671 12.63639657

Name: +ve in-silico MS/MS by CFM-ID for SVRKACAGHUZSGU-SNAWJCMRSA-N
ID: SVRKACAGHUZSGU-SNAWJCMRSA-N
Comment: Energy0
Num peaks: 13
41.03857658 0.9978431139
55.05422664 1.453737065
69.06987671 1.066963153
77.03857658 0.9757091902
79.05422664 1.430376377
83.08552677 1.625625956
107.0491413 1.043355723
121.0647913 1.416221416
137.0960915 0.9313138827
145.1011768 3.297525412
151.075356 0.8897396919
163.1117415 35.55334202
181.1223062 29.42330345

Name: +ve in-silico MS/MS by CFM-ID for SVRKACAGHUZSGU-SNAWJCMRSA-N
ID: SVRKACAGHUZSGU-SNAWJCMRSA-N
Comment: Energy1
Num peaks: 31
39.02292652 2.221434628
41.03857658 1.81787591
51.02292652 3.636530615
53.03857658 2.761701199
55.05422664 4.147091011
67.01784114 3.126050878
69.0334912 2.457060976
69.06987671 2.481407873
71.04914126 1.048976257
77.03857658 6.864436513
79.05422664 1.64921737
81.06987671 1.871705387
83.08552677 4.226424748
85.10117684 2.352543391
87.1168269 0.9205927723
103.0542266 1.129259826
105.0334912 1.230279227
105.0698767 2.359774404
107.0491413 4.772173446
107.0855268 1.972466153
109.0647913 1.536422042
109.1011768 1.077304831
111.0804414 1.743038936
113.0960915 1.174781199
119.0491413 1.089901251
121.0647913 3.251442217
125.0597059 1.033279683
145.1011768 1.409579735
153.1273916 1.40790619
163.1117415 4.740551738
181.1223062 3.046746487

Name: +ve in-silico MS/MS by CFM-ID for SVRKACAGHUZSGU-SNAWJCMRSA-N
ID: SVRKACAGHUZSGU-SNAWJCMRSA-N
Comment: Energy2
Num peaks: 26
39.02292652 12.03940036
41.03857658 5.083567099
43.05422664 2.248571629
49.00727645 2.231586047
51.02292652 7.215963036
53.03857658 4.956559915
55.05422664 5.156827591
57.06987671 1.03923315
65.03857658 1.950113259
67.01784114 1.616860737
67.05422664 1.783954613
69.06987671 1.308863095
71.08552677 0.8684321707
77.03857658 10.75930776
79.05422664 3.216078118
81.06987671 1.320343275
83.08552677 4.655671039
87.1168269 2.469077282
93.0334912 1.420626262
105.0334912 1.307429359
105.0698767 1.077802656
107.0491413 1.759357247
107.0855268 1.532239332
109.1011768 1.472450654
111.1168269 1.116764603
121.0647913 0.9692500653

Name: +ve in-silico MS/MS by CFM-ID for DYWSVUBJGFTOQC-UHFFFAOYSA-N
ID: DYWSVUBJGFTOQC-UHFFFAOYSA-N
Comment: Energy0
Num peaks: 6
71.08552677 2.441677562
111.1168269 1.660426217
113.132477 13.82878656
115.148127 1.994864995
141.1273916 28.93557359
159.1379563 34.78879341

Name: +ve in-silico MS/MS by CFM-ID for DYWSVUBJGFTOQC-UHFFFAOYSA-N
ID: DYWSVUBJGFTOQC-UHFFFAOYSA-N
Comment: Energy1
Num peaks: 14
41.03857658 1.817745259
43.05422664 2.730852961
55.05422664 3.347569108
57.06987671 5.575546686
69.06987671 3.944646497
71.08552677 10.97480314
73.10117684 1.749855802
101.0597059 1.88270929
111.1168269 1.607528302
113.132477 18.00071959
115.148127 3.373417032
123.1168269 1.864252346
141.1273916 15.32834121
159.1379563 7.810271932

Name: +ve in-silico MS/MS by CFM-ID for DYWSVUBJGFTOQC-UHFFFAOYSA-N
ID: DYWSVUBJGFTOQC-UHFFFAOYSA-N
Comment: Energy2
Num peaks: 13
39.02292652 1.557545568
41.03857658 12.04400402
43.05422664 11.81175101
45.06987671 1.768173058
53.03857658 1.458984255
55.05422664 14.35377946
57.06987671 11.24309902
69.06987671 8.496887286
71.08552677 6.873623574
73.10117684 2.672045551
83.08552677 2.660871445
97.10117684 2.662860349
113.132477 2.536815948

Name: +ve in-silico MS/MS by CFM-ID for JGHZJRVDZXSNKQ-UHFFFAOYSA-N
ID: JGHZJRVDZXSNKQ-UHFFFAOYSA-N
Comment: Energy0
Num peaks: 6
85.10117684 3.237001466
109.1011768 4.793824036
127.1117415 32.43820643
129.1273916 3.542426147
141.1273916 3.58137987
159.1379563 34.12029427

Name: +ve in-silico MS/MS by CFM-ID for JGHZJRVDZXSNKQ-UHFFFAOYSA-N
ID: JGHZJRVDZXSNKQ-UHFFFAOYSA-N
Comment: Energy1
Num peaks: 17
41.03857658 2.709721638
43.05422664 3.511984059
55.05422664 2.311589045
57.06987671 3.061607201
69.06987671 1.777034748
71.08552677 2.708349172
83.08552677 2.706025861
85.10117684 11.67108243
87.04405588 1.46532239
87.1168269 1.5763488
99.1168269 9.530151874
101.0597059 1.312257314
109.1011768 3.530007179
115.075356 1.203198325
127.1117415 13.13836938
141.1273916 3.453193538
159.1379563 15.38459805

Name: +ve in-silico MS/MS by CFM-ID for JGHZJRVDZXSNKQ-UHFFFAOYSA-N
ID: JGHZJRVDZXSNKQ-UHFFFAOYSA-N
Comment: Energy2
Num peaks: 21
27.02292652 2.307762066
39.02292652 2.709506391
41.03857658 13.29070135
43.01784114 1.054768391
43.05422664 13.74058156
45.06987671 1.729980719
53.03857658 1.190660086
55.01784114 1.61932092
55.05422664 8.393460057
57.0334912 1.582629611
57.06987671 7.392236269
59.01275576 1.600636248
59.08552677 1.376299953
69.0334912 0.9072546808
69.06987671 3.693151391
71.08552677 3.99997056
73.02840582 1.123734572
83.08552677 3.778805878
85.10117684 3.932928359
87.1168269 2.449998615
99.1168269 2.805897251

Name: +ve in-silico MS/MS by CFM-ID for ZCZSIDMEHXZRLG-UHFFFAOYSA-N
ID: ZCZSIDMEHXZRLG-UHFFFAOYSA-N
Comment: Energy0
Num peaks: 6
43.01784114 4.387189366
97.10117684 1.848143979
99.1168269 16.16135696
117.1273916 5.600463604
141.1273916 2.218718619
159.1379563 54.04581137

Name: +ve in-silico MS/MS by CFM-ID for ZCZSIDMEHXZRLG-UHFFFAOYSA-N
ID: ZCZSIDMEHXZRLG-UHFFFAOYSA-N
Comment: Energy1
Num peaks: 10
41.03857658 2.335464287
43.01784114 2.642666738
43.05422664 3.476781313
55.05422664 3.165177336
57.06987671 3.188220825
61.02840582 3.310984726
97.10117684 2.748730465
99.1168269 43.38157066
117.1273916 6.177669995
159.1379563 11.0619839

Name: +ve in-silico MS/MS by CFM-ID for ZCZSIDMEHXZRLG-UHFFFAOYSA-N
ID: ZCZSIDMEHXZRLG-UHFFFAOYSA-N
Comment: Energy2
Num peaks: 16
15.02292652 1.58581026
25.00727645 1.539041295
39.02292652 2.014207067
41.03857658 12.43399132
43.01784114 5.187658528
43.05422664 13.92249765
45.0334912 1.230834651
45.06987671 1.827614226
55.05422664 9.784008068
57.06987671 7.807052707
59.04914126 1.239086167
69.06987671 5.298702546
71.08552677 4.051881649
73.10117684 1.60956404
83.08552677 2.435383172
99.1168269 8.678869078

Name: +ve in-silico MS/MS by CFM-ID for LEGGANXCVQPIAI-UHFFFAOYSA-N
ID: LEGGANXCVQPIAI-UHFFFAOYSA-N
Comment: Energy0
Num peaks: 6
43.05422664 1.340755683
99.1168269 4.222033664
113.132477 5.928882877
123.1168269 7.015695646
141.1273916 44.40907339
159.1379563 19.82621772

Name: +ve in-silico MS/MS by CFM-ID for LEGGANXCVQPIAI-UHFFFAOYSA-N
ID: LEGGANXCVQPIAI-UHFFFAOYSA-N
Comment: Energy1
Num peaks: 16
41.03857658 2.003888209
43.05422664 6.506714732
55.05422664 4.073883337
57.06987671 3.606475667
69.06987671 2.193275266
83.08552677 2.715991077
85.10117684 1.766910269
97.06479133 1.658832144
97.10117684 1.974633677
99.1168269 7.256670365
113.132477 15.32177853
115.075356 1.934010141
115.148127 1.56479237
123.1168269 4.335373815
141.1273916 15.55612324
159.1379563 7.573481782

Name: +ve in-silico MS/MS by CFM-ID for LEGGANXCVQPIAI-UHFFFAOYSA-N
ID: LEGGANXCVQPIAI-UHFFFAOYSA-N
Comment: Energy2
Num peaks: 14
27.02292652 1.466663596
39.02292652 3.127667752
41.03857658 12.5530538
43.05422664 15.44366395
45.06987671 1.585204857
55.05422664 14.70499856
57.06987671 8.060276566
59.01275576 2.148933657
69.06987671 6.05336045
71.08552677 2.719958709
83.08552677 4.838631788
85.10117684 2.415610371
97.10117684 3.063088824
99.1168269 2.132398705

Name: +ve in-silico MS/MS by CFM-ID for AYWJSCLAAPJZEF-UHFFFAOYSA-N
ID: AYWJSCLAAPJZEF-UHFFFAOYSA-N
Comment: Energy0
Num peaks: 6
57.06987671 19.08269498
75.08044139 2.486310915
85.06479133 14.64264824
117.0910061 2.580694817
141.1273916 4.419332613
159.1379563 43.84133627

Name: +ve in-silico MS/MS by CFM-ID for AYWJSCLAAPJZEF-UHFFFAOYSA-N
ID: AYWJSCLAAPJZEF-UHFFFAOYSA-N
Comment: Energy1
Num peaks: 7
43.05422664 2.92628601
55.05422664 2.995444743
57.06987671 48.45166345
67.05422664 3.42126461
75.08044139 5.214422082
85.06479133 12.13948003
159.1379563 6.723103637

Name: +ve in-silico MS/MS by CFM-ID for AYWJSCLAAPJZEF-UHFFFAOYSA-N
ID: AYWJSCLAAPJZEF-UHFFFAOYSA-N
Comment: Energy2
Num peaks: 6
41.03857658 21.19798766
43.05422664 7.957891716
55.05422664 7.469092182
57.06987671 39.17060365
59.08552677 3.840658563
85.06479133 2.965795346

Name: +ve in-silico MS/MS by CFM-ID for QICIMADZMWGDTQ-UHFFFAOYSA-N
ID: QICIMADZMWGDTQ-UHFFFAOYSA-N
Comment: Energy0
Num peaks: 6
43.01784114 2.394821482
97.10117684 2.151057897
99.1168269 14.87638117
117.1273916 21.40442602
141.1273916 1.966241044
159.1379563 45.14047631

Name: +ve in-silico MS/MS by CFM-ID for QICIMADZMWGDTQ-UHFFFAOYSA-N
ID: QICIMADZMWGDTQ-UHFFFAOYSA-N
Comment: Energy1
Num peaks: 9
41.03857658 3.284911381
43.01784114 2.502449894
43.05422664 6.756127288
57.06987671 3.685938589
97.10117684 2.476180989
99.1168269 30.75463623
101.0597059 2.569237831
117.1273916 19.36652243
159.1379563 10.31174789

Name: +ve in-silico MS/MS by CFM-ID for QICIMADZMWGDTQ-UHFFFAOYSA-N
ID: QICIMADZMWGDTQ-UHFFFAOYSA-N
Comment: Energy2
Num peaks: 12
41.03857658 10.09191046
43.01784114 2.783161999
43.05422664 18.35704522
45.06987671 3.506728827
55.05422664 6.647221298
57.06987671 14.94067622
59.08552677 3.111695311
73.06479133 2.911044279
87.08044139 2.328466885
99.1168269 10.93955383
101.0960915 2.010449704
117.1273916 3.067393446

Name: +ve in-silico MS/MS by CFM-ID for OOYBITFWBADNKC-UHFFFAOYSA-N
ID: OOYBITFWBADNKC-UHFFFAOYSA-N
Comment: Energy0
Num peaks: 6
43.01784114 4.250917579
57.06987671 2.2639473
99.1168269 14.80372646
117.0910061 2.613512018
117.1273916 5.249683892
159.1379563 50.84681845

Name: +ve in-silico MS/MS by CFM-ID for OOYBITFWBADNKC-UHFFFAOYSA-N
ID: OOYBITFWBADNKC-UHFFFAOYSA-N
Comment: Energy1
Num peaks: 10
43.01784114 2.555702058
55.05422664 5.129305327
57.06987671 9.233826419
59.08552677 2.980968619
61.02840582 3.185309606
97.10117684 2.274995894
99.1168269 36.89478381
101.0597059 2.836565748
117.1273916 5.657999155
159.1379563 10.25241217

Name: +ve in-silico MS/MS by CFM-ID for OOYBITFWBADNKC-UHFFFAOYSA-N
ID: OOYBITFWBADNKC-UHFFFAOYSA-N
Comment: Energy2
Num peaks: 15
15.02292652 1.731974452
25.00727645 1.66269834
39.02292652 2.109759361
41.03857658 7.412597436
43.01784114 5.325527358
43.05422664 2.719099999
55.05422664 11.50432887
57.06987671 18.58933181
59.04914126 2.222816685
59.08552677 2.594049061
69.06987671 5.84486695
71.08552677 3.94543312
73.10117684 1.484324229
83.08552677 5.658442185
99.1168269 7.270467229

Name: +ve in-silico MS/MS by CFM-ID for PPJCPDSDDKESKL-UHFFFAOYSA-N
ID: PPJCPDSDDKESKL-UHFFFAOYSA-N
Comment: Energy0
Num peaks: 6
57.06987671 1.073947823
111.1168269 2.065604664
113.132477 11.92464275
131.1430416 40.94380009
141.1273916 1.063062039
159.1379563 29.13362096

Name: +ve in-silico MS/MS by CFM-ID for PPJCPDSDDKESKL-UHFFFAOYSA-N
ID: PPJCPDSDDKESKL-UHFFFAOYSA-N
Comment: Energy1
Num peaks: 12
29.00219107 2.723320339
41.03857658 1.994453322
43.05422664 4.343769096
47.01275576 2.352927158
55.05422664 3.185973985
57.06987671 6.387839693
71.08552677 3.430861323
87.04405588 2.058041614
111.1168269 2.544376766
113.132477 22.58104554
131.1430416 18.50811968
159.1379563 10.76187401

Name: +ve in-silico MS/MS by CFM-ID for PPJCPDSDDKESKL-UHFFFAOYSA-N
ID: PPJCPDSDDKESKL-UHFFFAOYSA-N
Comment: Energy2
Num peaks: 14
41.03857658 6.471607287
43.05422664 11.89861417
55.05422664 6.356242483
57.06987671 12.19577336
59.04914126 1.946208761
59.08552677 2.458976902
69.06987671 3.737908694
71.08552677 12.99263057
73.06479133 2.582894258
73.10117684 2.689340578
87.08044139 3.830501315
101.0960915 2.168529188
113.132477 8.011310972
131.1430416 3.053017238

Name: +ve in-silico MS/MS by CFM-ID for UFOUDYPOSJJEDJ-UHFFFAOYSA-N
ID: UFOUDYPOSJJEDJ-UHFFFAOYSA-N
Comment: Energy0
Num peaks: 6
79.05422664 3.05391624
103.075356 1.19748302
105.0698767 9.168847764
107.0855268 1.236312926
149.0960915 1.853034243
181.1223062 77.47193169

Name: +ve in-silico MS/MS by CFM-ID for UFOUDYPOSJJEDJ-UHFFFAOYSA-N
ID: UFOUDYPOSJJEDJ-UHFFFAOYSA-N
Comment: Energy1
Num peaks: 6
79.05422664 9.190852561
103.075356 3.105693457
105.0698767 14.43623238
107.0855268 2.76020887
149.0960915 5.344582223
181.1223062 47.99570608

Name: +ve in-silico MS/MS by CFM-ID for UFOUDYPOSJJEDJ-UHFFFAOYSA-N
ID: UFOUDYPOSJJEDJ-UHFFFAOYSA-N
Comment: Energy2
Num peaks: 15
25.00727645 2.262150361
27.02292652 2.122810252
39.02292652 1.497076491
49.00727645 3.251411846
51.02292652 3.134331363
53.03857658 2.590617824
63.02292652 2.094779443
65.03857658 2.896635875
77.03857658 2.950889718
79.05422664 15.33752184
89.03857658 3.9245686
91.05422664 7.823178682
105.0698767 24.50314155
107.0855268 4.596776317
119.0855268 2.34067815

Name: +ve in-silico MS/MS by CFM-ID for HGJWTABGNGOSDZ-UHFFFAOYSA-N
ID: HGJWTABGNGOSDZ-UHFFFAOYSA-N
Comment: Energy0
Num peaks: 9
74.02365479 5.990690351
89.05970595 1.899284864
101.0597059 1.993466939
118.0498695 1.889064991
118.086255 13.27529808
129.0546206 3.635648806
146.0811697 18.63117553
147.0651853 8.399395283
164.0917343 24.9530464

Name: +ve in-silico MS/MS by CFM-ID for HGJWTABGNGOSDZ-UHFFFAOYSA-N
ID: HGJWTABGNGOSDZ-UHFFFAOYSA-N
Comment: Energy1
Num peaks: 20
28.01817548 5.601913166
30.03382555 1.789037189
47.04914126 3.269648164
56.0130901 3.775638087
58.02874017 2.112361093
59.01275576 1.233923146
72.04439023 3.142693772
74.02365479 15.85396972
74.0600403 3.203786032
76.03930485 2.941577107
89.05970595 2.990829124
92.07060498 2.221920442
100.0756904 3.005853731
101.0597059 5.332574808
118.0498695 2.334835972
118.086255 13.3754656
129.0546206 1.404826032
146.0811697 3.284393119
147.0651853 1.469639658
164.0917343 2.806916574

Name: +ve in-silico MS/MS by CFM-ID for HGJWTABGNGOSDZ-UHFFFAOYSA-N
ID: HGJWTABGNGOSDZ-UHFFFAOYSA-N
Comment: Energy2
Num peaks: 27
28.01817548 7.578854488
29.03857658 4.937392195
30.03382555 1.731844008
31.01784114 1.979840307
43.01784114 2.163254145
45.0334912 3.601878351
47.04914126 4.731864345
56.0130901 1.198368691
58.02874017 6.899237159
59.04914126 4.932395532
60.04439023 2.678522242
61.02840582 1.670885251
61.06479133 0.9686991635
72.04439023 8.418681679
73.06479133 1.775960594
74.02365479 2.393935774
74.0600403 1.705053974
76.03930485 1.461289081
86.02365479 1.333984602
88.03930485 1.735345542
89.05970595 1.170398071
100.0393049 4.372615831
100.0756904 4.030171068
102.0549549 2.113829269
102.0913404 1.206933843
104.070605 1.570678906
118.0498695 2.542923343

Name: +ve in-silico MS/MS by CFM-ID for CFNJLPHOBMVMNS-UHFFFAOYSA-N
ID: CFNJLPHOBMVMNS-UHFFFAOYSA-N
Comment: Energy0
Num peaks: 6
53.03857658 2.115404431
71.04914126 15.5045176
71.08552677 14.41302495
89.09609146 2.46979785
141.1273916 4.664101206
159.1379563 45.93589353

Name: +ve in-silico MS/MS by CFM-ID for CFNJLPHOBMVMNS-UHFFFAOYSA-N
ID: CFNJLPHOBMVMNS-UHFFFAOYSA-N
Comment: Energy1
Num peaks: 6
43.05422664 3.85481101
53.03857658 5.539613596
71.04914126 17.64714339
71.08552677 39.95905692
89.09609146 5.475465156
159.1379563 7.841335397

Name: +ve in-silico MS/MS by CFM-ID for CFNJLPHOBMVMNS-UHFFFAOYSA-N
ID: CFNJLPHOBMVMNS-UHFFFAOYSA-N
Comment: Energy2
Num peaks: 10
27.02292652 2.163540634
41.03857658 13.35335591
43.05422664 17.35930835
45.06987671 3.210752665
53.03857658 2.775049469
55.05422664 7.750180978
57.06987671 4.89456456
69.06987671 2.75470096
71.04914126 5.823952902
71.08552677 20.70854941

Name: +ve in-silico MS/MS by CFM-ID for HTUIWRWYYVBCFT-UHFFFAOYSA-N
ID: HTUIWRWYYVBCFT-UHFFFAOYSA-N
Comment: Energy0
Num peaks: 6
57.06987671 4.305877393
61.06479133 2.818560711
81.06987671 2.175307882
99.08044139 16.66772292
141.1273916 5.395231285
159.1379563 52.97561052

Name: +ve in-silico MS/MS by CFM-ID for HTUIWRWYYVBCFT-UHFFFAOYSA-N
ID: HTUIWRWYYVBCFT-UHFFFAOYSA-N
Comment: Energy1
Num peaks: 9
43.05422664 7.902711385
55.05422664 2.693169833
57.06987671 11.03596841
61.06479133 7.632324046
71.08552677 9.939682592
81.06987671 5.758983507
99.08044139 20.56641425
141.1273916 2.918968468
159.1379563 11.70632047

Name: +ve in-silico MS/MS by CFM-ID for HTUIWRWYYVBCFT-UHFFFAOYSA-N
ID: HTUIWRWYYVBCFT-UHFFFAOYSA-N
Comment: Energy2
Num peaks: 14
27.02292652 1.919131011
29.03857658 1.324342596
39.02292652 2.641301147
41.03857658 10.65889279
43.05422664 21.19684188
53.03857658 1.720721061
55.05422664 11.64210365
57.06987671 10.36504958
59.08552677 5.471643528
69.06987671 1.861855649
71.08552677 7.660987717
73.10117684 1.327207394
83.08552677 1.417358973
99.08044139 1.905285697

Name: +ve in-silico MS/MS by CFM-ID for GOKKOFHHJFGZHW-UHFFFAOYSA-N
ID: GOKKOFHHJFGZHW-UHFFFAOYSA-N
Comment: Energy0
Num peaks: 6
39.02292652 2.206612802
57.0334912 15.87222233
85.10117684 14.10263904
103.1117415 2.466131076
141.1273916 4.672723583
159.1379563 46.09214258

Name: +ve in-silico MS/MS by CFM-ID for GOKKOFHHJFGZHW-UHFFFAOYSA-N
ID: GOKKOFHHJFGZHW-UHFFFAOYSA-N
Comment: Energy1
Num peaks: 8
39.02292652 6.184932875
41.03857658 3.255690587
43.05422664 2.971886031
57.0334912 18.74587817
83.08552677 2.377739768
85.10117684 35.78013345
103.1117415 5.153552693
159.1379563 7.426702984

Name: +ve in-silico MS/MS by CFM-ID for GOKKOFHHJFGZHW-UHFFFAOYSA-N
ID: GOKKOFHHJFGZHW-UHFFFAOYSA-N
Comment: Energy2
Num peaks: 13
29.03857658 2.910009772
39.02292652 6.057987195
41.03857658 13.76958967
43.05422664 13.75912907
45.06987671 1.990292949
55.05422664 7.977482148
57.0334912 9.00463437
57.06987671 6.212626805
59.04914126 2.033814329
59.08552677 2.010766259
69.06987671 3.449733456
71.08552677 2.443699388
85.10117684 9.502786998

Name: +ve in-silico MS/MS by CFM-ID for IMKHDCBNRDRUEB-UHFFFAOYSA-N
ID: IMKHDCBNRDRUEB-UHFFFAOYSA-N
Comment: Energy0
Num peaks: 6
121.1011768 43.71550447
135.1168269 2.34211331
137.132477 2.193254826
153.1273916 1.885146671
163.1117415 4.900856478
181.1223062 34.89511327

Name: +ve in-silico MS/MS by CFM-ID for IMKHDCBNRDRUEB-UHFFFAOYSA-N
ID: IMKHDCBNRDRUEB-UHFFFAOYSA-N
Comment: Energy1
Num peaks: 12
55.05422664 3.930496476
57.06987671 2.332173269
65.03857658 2.784119276
83.08552677 2.067366494
85.10117684 2.505427219
121.1011768 40.08163632
133.1011768 3.010341425
135.1168269 2.890068042
137.132477 2.887332324
153.1273916 3.894331177
163.1117415 3.868921956
181.1223062 10.63383412

Name: +ve in-silico MS/MS by CFM-ID for IMKHDCBNRDRUEB-UHFFFAOYSA-N
ID: IMKHDCBNRDRUEB-UHFFFAOYSA-N
Comment: Energy2
Num peaks: 16
39.02292652 3.272350222
41.03857658 3.249014489
43.05422664 8.579129266
53.03857658 2.667608857
55.05422664 11.14765871
57.06987671 4.647378833
65.03857658 6.515392152
67.05422664 3.740044464
69.06987671 7.326221694
79.05422664 5.315531525
81.06987671 9.933535725
83.08552677 4.137460686
85.10117684 2.704995058
95.08552677 2.815419337
121.1011768 2.001951544
135.1168269 3.047180676

Name: +ve in-silico MS/MS by CFM-ID for LXBIFEVIBLOUGU-UHFFFAOYSA-N
ID: LXBIFEVIBLOUGU-UHFFFAOYSA-N
Comment: Energy0
Num peaks: 6
88.03930485 0.374135935
118.0498695 0.8758823999
128.070605 12.21201111
132.0655196 0.4754607506
146.0811697 40.14639648
164.0917343 39.74346615

Name: +ve in-silico MS/MS by CFM-ID for LXBIFEVIBLOUGU-UHFFFAOYSA-N
ID: LXBIFEVIBLOUGU-UHFFFAOYSA-N
Comment: Energy1
Num peaks: 6
60.04439023 1.693300148
114.0549549 1.666153101
128.070605 31.68169784
132.0655196 1.879797988
146.0811697 34.44016233
164.0917343 10.91845379

Name: +ve in-silico MS/MS by CFM-ID for LXBIFEVIBLOUGU-UHFFFAOYSA-N
ID: LXBIFEVIBLOUGU-UHFFFAOYSA-N
Comment: Energy2
Num peaks: 26
28.01817548 1.286504054
30.03382555 1.422174026
31.01784114 1.734360392
42.03382555 2.031982332
43.01784114 3.486388461
45.0334912 2.648621135
55.01784114 2.879784583
57.0334912 2.901260243
58.02874017 3.823596292
59.04914126 1.131225338
60.04439023 6.449778786
70.02874017 2.668690587
72.04439023 4.767775461
73.02840582 1.696918222
74.0600403 1.20767146
84.04439023 1.288002049
85.02840582 2.467586267
86.0600403 1.519776364
87.04405588 1.844305927
88.03930485 1.743493685
90.05495492 1.812425658
102.0549549 1.929016132
114.0549549 2.327015062
116.070605 1.211233683
128.070605 19.72267402
146.0811697 4.545627591

Name: +ve in-silico MS/MS by CFM-ID for VFTGLSWXJMRZNB-UHFFFAOYSA-N
ID: VFTGLSWXJMRZNB-UHFFFAOYSA-N
Comment: Energy0
Num peaks: 6
69.06987671 1.856703852
71.04914126 18.66990067
71.08552677 15.23993897
89.05970595 0.987509636
141.1273916 1.49786786
159.1379563 53.53959934

Name: +ve in-silico MS/MS by CFM-ID for VFTGLSWXJMRZNB-UHFFFAOYSA-N
ID: VFTGLSWXJMRZNB-UHFFFAOYSA-N
Comment: Energy1
Num peaks: 6
41.03857658 3.013513036
43.05422664 6.572393632
69.06987671 2.809243749
71.04914126 19.09724336
71.08552677 39.73565938
159.1379563 9.328597347

Name: +ve in-silico MS/MS by CFM-ID for VFTGLSWXJMRZNB-UHFFFAOYSA-N
ID: VFTGLSWXJMRZNB-UHFFFAOYSA-N
Comment: Energy2
Num peaks: 7
41.03857658 9.391345854
43.05422664 13.4155428
55.01784114 8.847271926
55.05422664 17.71373532
57.06987671 7.152085517
71.04914126 16.39667335
71.08552677 12.85745293

Name: +ve in-silico MS/MS by CFM-ID for QHPJGDWWLWJMPM-UHFFFAOYSA-N
ID: QHPJGDWWLWJMPM-UHFFFAOYSA-N
Comment: Energy0
Num peaks: 6
29.00219107 2.255564296
133.1011768 3.822242902
135.1168269 27.66951269
137.132477 2.076766446
153.1273916 12.03550749
181.1223062 44.2829473

Name: +ve in-silico MS/MS by CFM-ID for QHPJGDWWLWJMPM-UHFFFAOYSA-N
ID: QHPJGDWWLWJMPM-UHFFFAOYSA-N
Comment: Energy1
Num peaks: 6
29.00219107 2.91743897
47.01275576 3.329229574
133.1011768 2.886587232
135.1168269 51.01093349
153.1273916 7.092501593
181.1223062 15.71623373

Name: +ve in-silico MS/MS by CFM-ID for QHPJGDWWLWJMPM-UHFFFAOYSA-N
ID: QHPJGDWWLWJMPM-UHFFFAOYSA-N
Comment: Energy2
Num peaks: 13
29.00219107 3.032697648
39.02292652 3.129107569
51.02292652 5.138583785
53.03857658 2.90250348
81.06987671 10.41027056
83.08552677 8.786725794
93.06987671 6.814116861
95.08552677 9.497231877
107.0855268 4.607545092
109.1011768 4.001965802
119.0855268 8.053048104
121.1011768 4.111522425
135.1168269 9.868713381

Name: +ve in-silico MS/MS by CFM-ID for LDSSHHGVKDZTIX-UHFFFAOYSA-N
ID: LDSSHHGVKDZTIX-UHFFFAOYSA-N
Comment: Energy0
Num peaks: 6
119.0855268 1.817641441
121.1011768 5.496947744
135.1168269 11.07581167
145.1011768 7.996866298
163.1117415 48.24293834
181.1223062 20.04132554

Name: +ve in-silico MS/MS by CFM-ID for LDSSHHGVKDZTIX-UHFFFAOYSA-N
ID: LDSSHHGVKDZTIX-UHFFFAOYSA-N
Comment: Energy1
Num peaks: 6
119.0855268 5.027336037
121.1011768 9.536255365
135.1168269 40.20548691
145.1011768 5.696888322
163.1117415 18.07055688
181.1223062 7.409522431

Name: +ve in-silico MS/MS by CFM-ID for LDSSHHGVKDZTIX-UHFFFAOYSA-N
ID: LDSSHHGVKDZTIX-UHFFFAOYSA-N
Comment: Energy2
Num peaks: 9
91.05422664 5.180593599
93.06987671 10.33013477
95.08552677 8.074409241
103.0542266 4.958246029
105.0698767 8.806794997
119.0855268 20.99896052
121.1011768 9.568409183
133.1011768 2.564365077
135.1168269 9.564517664

Name: +ve in-silico MS/MS by CFM-ID for KCTDZLVBGWXNSQ-UHFFFAOYSA-N
ID: KCTDZLVBGWXNSQ-UHFFFAOYSA-N
Comment: Energy0
Num peaks: 6
45.0334912 1.691981392
85.10117684 1.62821805
113.0960915 3.540212507
123.1168269 3.268548415
141.1273916 38.22544929
159.1379563 34.11986017

Name: +ve in-silico MS/MS by CFM-ID for KCTDZLVBGWXNSQ-UHFFFAOYSA-N
ID: KCTDZLVBGWXNSQ-UHFFFAOYSA-N
Comment: Energy1
Num peaks: 21
41.03857658 1.584261771
43.05422664 2.367982808
45.0334912 2.608174874
47.04914126 1.471743853
55.01784114 2.813602982
55.05422664 1.353539222
57.0334912 1.954082006
57.06987671 2.124938555
69.0334912 2.494706478
69.06987671 2.646369046
71.04914126 1.45839677
71.08552677 7.093385483
73.02840582 4.333706806
73.10117684 1.246718433
85.10117684 6.333007451
87.1168269 1.226467648
95.08552677 1.449866631
113.0960915 5.067223394
123.1168269 4.239112331
141.1273916 18.23978335
159.1379563 8.175754665

Name: +ve in-silico MS/MS by CFM-ID for KCTDZLVBGWXNSQ-UHFFFAOYSA-N
ID: KCTDZLVBGWXNSQ-UHFFFAOYSA-N
Comment: Energy2
Num peaks: 29
27.02292652 1.52323722
29.00219107 1.325742328
29.03857658 1.246354764
31.01784114 1.524308331
39.02292652 1.76133416
41.03857658 8.356688799
43.01784114 1.766910334
43.05422664 8.939735125
45.0334912 4.884333712
55.01784114 2.170333457
55.05422664 4.510331791
57.0334912 1.946652014
57.06987671 4.901269021
67.05422664 1.72170383
69.0334912 3.140350258
69.06987671 3.130259317
71.04914126 1.91225128
71.08552677 4.648468701
73.02840582 1.428915277
73.10117684 1.673792183
83.04914126 2.217526575
83.08552677 1.559166533
85.06479133 1.227983601
85.10117684 5.716534439
97.06479133 1.639457705
99.08044139 1.227983601
109.1011768 1.285716531
123.1168269 1.322614172
141.1273916 1.465796274

Name: +ve in-silico MS/MS by CFM-ID for XLFYWCDNLLZTIW-UHFFFAOYSA-N
ID: XLFYWCDNLLZTIW-UHFFFAOYSA-N
Comment: Energy0
Num peaks: 6
71.08552677 2.471760639
97.10117684 1.985308925
123.1168269 2.665066469
141.1273916 35.18846094
143.1066561 1.661018195
159.1379563 36.44711502

Name: +ve in-silico MS/MS by CFM-ID for XLFYWCDNLLZTIW-UHFFFAOYSA-N
ID: XLFYWCDNLLZTIW-UHFFFAOYSA-N
Comment: Energy1
Num peaks: 17
41.03857658 1.524410178
43.01784114 1.899513338
43.05422664 2.342534592
55.05422664 1.733215718
57.06987671 5.586097616
69.0334912 2.4328117
69.06987671 3.325311128
71.08552677 12.04400552
73.10117684 1.943809705
83.04914126 3.233376311
85.06479133 1.691933387
97.10117684 1.943545257
99.1168269 2.352815775
101.0597059 2.107800752
123.1168269 4.824931247
141.1273916 22.61440668
159.1379563 9.473788169

Name: +ve in-silico MS/MS by CFM-ID for XLFYWCDNLLZTIW-UHFFFAOYSA-N
ID: XLFYWCDNLLZTIW-UHFFFAOYSA-N
Comment: Energy2
Num peaks: 23
39.02292652 1.767743322
41.03857658 7.908645234
43.05422664 7.914144606
45.06987671 1.274045165
53.03857658 1.962472223
55.05422664 7.191833582
57.06987671 9.214277197
67.05422664 1.585771916
69.0334912 4.456020635
69.06987671 3.541079606
71.04914126 2.826642328
71.08552677 5.119797616
73.06479133 1.339155544
73.10117684 2.929038683
83.04914126 4.681804222
85.06479133 2.51815634
97.06479133 2.631946792
97.10117684 3.204381641
99.08044139 1.496521677
99.1168269 2.445205927
123.1168269 1.313083546
125.0960915 1.999294273
141.1273916 1.848410632

Name: +ve in-silico MS/MS by CFM-ID for GWMSIWCZZKMUQM-UHFFFAOYSA-N
ID: GWMSIWCZZKMUQM-UHFFFAOYSA-N
Comment: Energy0
Num peaks: 6
57.06987671 3.526105973
71.08552677 4.396799929
75.04405588 2.773029085
87.1168269 1.695514904
117.0910061 1.322556007
159.1379563 69.40486614

Name: +ve in-silico MS/MS by CFM-ID for GWMSIWCZZKMUQM-UHFFFAOYSA-N
ID: GWMSIWCZZKMUQM-UHFFFAOYSA-N
Comment: Energy1
Num peaks: 9
41.03857658 8.881179571
43.05422664 4.326621756
57.0334912 2.661265705
57.06987671 15.82808613
59.04914126 3.129107091
59.08552677 1.68341478
71.08552677 6.164072015
115.075356 4.184602732
159.1379563 34.45333687

Name: +ve in-silico MS/MS by CFM-ID for GWMSIWCZZKMUQM-UHFFFAOYSA-N
ID: GWMSIWCZZKMUQM-UHFFFAOYSA-N
Comment: Energy2
Num peaks: 12
27.02292652 3.341802319
29.03857658 2.76478018
41.03857658 12.73670476
43.05422664 13.10220606
45.06987671 2.784398752
55.05422664 5.759900198
57.06987671 9.124430766
59.08552677 3.268900496
71.08552677 12.93213419
73.10117684 5.21398795
85.10117684 3.717412421
87.1168269 6.962903891

Name: +ve in-silico MS/MS by CFM-ID for KEBDNKNVCHQIJU-UHFFFAOYSA-N
ID: KEBDNKNVCHQIJU-UHFFFAOYSA-N
Comment: Energy0
Num peaks: 6
55.05422664 2.993913805
57.06987671 33.28952546
85.06479133 12.05292029
117.0910061 2.303191246
141.1273916 3.580568318
159.1379563 34.51188677

Name: +ve in-silico MS/MS by CFM-ID for KEBDNKNVCHQIJU-UHFFFAOYSA-N
ID: KEBDNKNVCHQIJU-UHFFFAOYSA-N
Comment: Energy1
Num peaks: 6
43.05422664 3.824811621
57.06987671 51.68076523
67.05422664 3.253084926
75.08044139 4.272908152
85.06479133 11.05350822
159.1379563 6.078372041

Name: +ve in-silico MS/MS by CFM-ID for KEBDNKNVCHQIJU-UHFFFAOYSA-N
ID: KEBDNKNVCHQIJU-UHFFFAOYSA-N
Comment: Energy2
Num peaks: 6
15.02292652 3.038341732
41.03857658 13.42783169
43.05422664 3.648361207
55.05422664 5.908200028
57.06987671 55.78780173
59.08552677 3.499368348

Name: +ve in-silico MS/MS by CFM-ID for AVBRYQRTMPHARE-UHFFFAOYSA-N
ID: AVBRYQRTMPHARE-UHFFFAOYSA-N
Comment: Energy0
Num peaks: 6
29.00219107 2.138427578
111.1168269 3.802378517
113.132477 24.2813505
115.148127 1.804020426
131.1430416 10.1234926
159.1379563 41.65688517

Name: +ve in-silico MS/MS by CFM-ID for AVBRYQRTMPHARE-UHFFFAOYSA-N
ID: AVBRYQRTMPHARE-UHFFFAOYSA-N
Comment: Energy1
Num peaks: 12
29.00219107 2.464244721
41.03857658 2.174109829
43.05422664 3.62821709
47.01275576 7.091735676
55.05422664 2.877985023
57.06987671 3.33881648
69.06987671 2.651018349
71.08552677 3.269856816
111.1168269 3.395492189
113.132477 37.01438943
131.1430416 4.082512268
159.1379563 9.650224704

Name: +ve in-silico MS/MS by CFM-ID for AVBRYQRTMPHARE-UHFFFAOYSA-N
ID: AVBRYQRTMPHARE-UHFFFAOYSA-N
Comment: Energy2
Num peaks: 16
29.00219107 2.677955295
39.02292652 1.801326085
41.03857658 11.16315647
43.05422664 14.82453563
45.0334912 1.437546641
45.06987671 1.652713942
53.03857658 1.281320349
55.05422664 9.072128476
57.06987671 8.686156133
69.06987671 5.927837346
71.08552677 6.577279683
83.08552677 2.623904243
85.10117684 2.515197391
97.10117684 1.965037327
99.1168269 1.705883064
113.132477 6.500730131

Name: +ve in-silico MS/MS by CFM-ID for MTQPZHNZYWAXEH-JXMROGBWSA-N
ID: MTQPZHNZYWAXEH-JXMROGBWSA-N
Comment: Energy0
Num peaks: 11
67.05422664 1.732627024
69.06987671 8.068763056
71.08552677 2.213455413
105.0698767 5.196112124
107.0855268 13.28004594
109.0284058 1.473228585
109.1011768 3.08550358
135.1168269 2.31354449
137.132477 2.349138036
163.1117415 2.193873838
181.1223062 39.2093706

Name: +ve in-silico MS/MS by CFM-ID for MTQPZHNZYWAXEH-JXMROGBWSA-N
ID: MTQPZHNZYWAXEH-JXMROGBWSA-N
Comment: Energy1
Num peaks: 21
39.02292652 1.741060012
41.03857658 1.898373232
43.05422664 2.302010029
49.00727645 2.584473649
51.02292652 1.835016689
53.03857658 2.962329352
55.05422664 1.910530747
57.06987671 2.667622966
65.03857658 1.869546412
67.05422664 2.151756703
69.06987671 1.557354815
79.05422664 1.925542384
81.06987671 2.292614631
83.08552677 2.214189061
105.0698767 4.426677194
107.0855268 14.07083902
109.0284058 2.812810764
109.1011768 5.553374852
111.1168269 17.42642866
163.1117415 1.685129292
181.1223062 4.308046247

Name: +ve in-silico MS/MS by CFM-ID for MTQPZHNZYWAXEH-JXMROGBWSA-N
ID: MTQPZHNZYWAXEH-JXMROGBWSA-N
Comment: Energy2
Num peaks: 17
27.02292652 1.43938194
39.02292652 7.336512639
41.03857658 7.772926544
43.05422664 5.981486805
49.00727645 5.942961822
51.02292652 7.280512964
53.03857658 11.79007259
55.05422664 7.130707485
57.06987671 2.945358047
63.02292652 1.336235828
65.03857658 4.783577523
67.05422664 4.908517569
69.06987671 5.174204337
71.08552677 2.332485682
77.03857658 1.288463415
79.05422664 1.797350271
165.0910061 1.703599957

Name: +ve in-silico MS/MS by CFM-ID for OTKQNSSMCDLVQV-UHFFFAOYSA-N
ID: OTKQNSSMCDLVQV-UHFFFAOYSA-N
Comment: Energy0
Num peaks: 6
55.05422664 1.933170411
57.06987671 15.84867172
85.06479133 17.12424252
131.1066561 1.578557444
141.1273916 1.481381058
159.1379563 52.73269292

Name: +ve in-silico MS/MS by CFM-ID for OTKQNSSMCDLVQV-UHFFFAOYSA-N
ID: OTKQNSSMCDLVQV-UHFFFAOYSA-N
Comment: Energy1
Num peaks: 6
55.05422664 3.601330049
57.06987671 47.76553076
67.05422664 1.880767546
85.06479133 15.20916485
131.1066561 1.981387456
159.1379563 10.15908356

Name: +ve in-silico MS/MS by CFM-ID for OTKQNSSMCDLVQV-UHFFFAOYSA-N
ID: OTKQNSSMCDLVQV-UHFFFAOYSA-N
Comment: Energy2
Num peaks: 8
27.02292652 2.33763959
41.03857658 9.96815139
43.05422664 3.830794371
55.05422664 8.827686591
57.06987671 39.53009855
67.05422664 3.880458292
69.0334912 5.62671224
85.06479133 7.624208856

Name: +ve in-silico MS/MS by CFM-ID for DJOCFLQKCMWABC-UHFFFAOYSA-N
ID: DJOCFLQKCMWABC-UHFFFAOYSA-N
Comment: Energy0
Num peaks: 6
69.06987671 2.855639064
71.04914126 15.56732783
71.08552677 18.10542465
89.09609146 8.414415811
141.1273916 3.929530893
159.1379563 38.50033656

Name: +ve in-silico MS/MS by CFM-ID for DJOCFLQKCMWABC-UHFFFAOYSA-N
ID: DJOCFLQKCMWABC-UHFFFAOYSA-N
Comment: Energy1
Num peaks: 6
53.03857658 4.877691917
69.06987671 5.362310623
71.04914126 14.87742365
71.08552677 40.82038599
89.09609146 11.70012114
159.1379563 4.666621439

Name: +ve in-silico MS/MS by CFM-ID for DJOCFLQKCMWABC-UHFFFAOYSA-N
ID: DJOCFLQKCMWABC-UHFFFAOYSA-N
Comment: Energy2
Num peaks: 11
27.02292652 2.177218776
41.03857658 6.864754106
43.05422664 13.29397269
45.0334912 2.214235896
45.06987671 3.859689816
53.03857658 3.576428615
55.05422664 3.978367769
69.06987671 5.187248143
71.04914126 5.353578658
71.08552677 31.66055148
89.09609146 3.260230886

Name: +ve in-silico MS/MS by CFM-ID for GGPCJIKQXDNJJY-UHFFFAOYSA-N
ID: GGPCJIKQXDNJJY-UHFFFAOYSA-N
Comment: Energy0
Num peaks: 6
55.05422664 1.352814232
57.06987671 10.34627296
107.0491413 22.21779373
109.0647913 1.68835503
163.1117415 1.252310577
181.1223062 51.36284441

Name: +ve in-silico MS/MS by CFM-ID for GGPCJIKQXDNJJY-UHFFFAOYSA-N
ID: GGPCJIKQXDNJJY-UHFFFAOYSA-N
Comment: Energy1
Num peaks: 10
43.05422664 1.018211302
51.02292652 1.286286973
53.03857658 1.171265327
55.05422664 4.919465508
57.06987671 29.48495835
75.08044139 1.327386579
79.05422664 1.420990112
107.0491413 25.1204667
125.0597059 2.412513123
181.1223062 12.05533188

Name: +ve in-silico MS/MS by CFM-ID for GGPCJIKQXDNJJY-UHFFFAOYSA-N
ID: GGPCJIKQXDNJJY-UHFFFAOYSA-N
Comment: Energy2
Num peaks: 17
39.02292652 2.675618126
41.03857658 5.763567718
43.05422664 2.948861561
51.02292652 2.425377873
53.03857658 2.567822192
55.05422664 2.266599884
57.06987671 16.20710895
65.03857658 4.822015975
75.02292652 3.222442453
77.03857658 5.404537406
79.01784114 1.646856227
79.05422664 12.73888406
81.0334912 1.78475716
81.06987671 1.263638637
95.04914126 1.341050635
107.0491413 11.6002923
109.0647913 1.333989982

Name: +ve in-silico MS/MS by CFM-ID for PQLMXFQTAMDXIZ-UHFFFAOYSA-N
ID: PQLMXFQTAMDXIZ-UHFFFAOYSA-N
Comment: Energy0
Num peaks: 6
53.03857658 2.122157425
71.04914126 15.46182
71.08552677 14.4063864
89.09609146 2.48916694
141.1273916 4.681546312
159.1379563 45.90922083

Name: +ve in-silico MS/MS by CFM-ID for PQLMXFQTAMDXIZ-UHFFFAOYSA-N
ID: PQLMXFQTAMDXIZ-UHFFFAOYSA-N
Comment: Energy1
Num peaks: 8
29.03857658 3.8509843
43.05422664 8.184725377
53.03857658 5.0897987
69.06987671 2.390575203
71.04914126 16.3759653
71.08552677 34.2813186
89.09609146 4.605344567
159.1379563 6.499412002

Name: +ve in-silico MS/MS by CFM-ID for PQLMXFQTAMDXIZ-UHFFFAOYSA-N
ID: PQLMXFQTAMDXIZ-UHFFFAOYSA-N
Comment: Energy2
Num peaks: 10
27.02292652 3.955355147
29.03857658 3.626341496
41.03857658 6.019468959
43.05422664 15.65540334
53.03857658 3.429482975
55.05422664 16.50110745
57.06987671 7.466307208
69.06987671 3.174023115
71.04914126 4.684771969
71.08552677 18.56078528

Name: +ve in-silico MS/MS by CFM-ID for OKJADYKTJJGKDX-UHFFFAOYSA-N
ID: OKJADYKTJJGKDX-UHFFFAOYSA-N
Comment: Energy0
Num peaks: 6
57.06987671 15.21632911
67.05422664 2.100040029
75.08044139 2.557966391
85.06479133 15.61377679
141.1273916 4.781475502
159.1379563 47.36282694

Name: +ve in-silico MS/MS by CFM-ID for OKJADYKTJJGKDX-UHFFFAOYSA-N
ID: OKJADYKTJJGKDX-UHFFFAOYSA-N
Comment: Energy1
Num peaks: 6
55.05422664 3.128585058
57.06987671 43.91222006
67.05422664 5.299686622
75.08044139 5.774064017
85.06479133 17.14709302
159.1379563 8.189582671

Name: +ve in-silico MS/MS by CFM-ID for OKJADYKTJJGKDX-UHFFFAOYSA-N
ID: OKJADYKTJJGKDX-UHFFFAOYSA-N
Comment: Energy2
Num peaks: 9
39.02292652 2.44817568
41.03857658 13.82029865
43.05422664 9.605155425
45.06987671 2.080051174
55.05422664 6.061075295
57.06987671 38.61764268
59.08552677 1.738872839
67.05422664 1.69832429
85.06479133 4.528398928

Name: +ve in-silico MS/MS by CFM-ID for JSHDAORXSNJOBA-UHFFFAOYSA-N
ID: JSHDAORXSNJOBA-UHFFFAOYSA-N
Comment: Energy0
Num peaks: 6
57.06987671 3.563968988
61.06479133 11.41235351
99.08044139 18.69128866
117.0910061 10.83609389
141.1273916 3.977954649
159.1379563 37.42402327

Name: +ve in-silico MS/MS by CFM-ID for JSHDAORXSNJOBA-UHFFFAOYSA-N
ID: JSHDAORXSNJOBA-UHFFFAOYSA-N
Comment: Energy1
Num peaks: 8
43.05422664 4.211382703
57.06987671 8.336323233
61.06479133 20.92573741
71.08552677 9.348305993
81.06987671 4.581811709
99.08044139 18.32098633
117.0910061 8.599935782
159.1379563 5.798518865

Name: +ve in-silico MS/MS by CFM-ID for JSHDAORXSNJOBA-UHFFFAOYSA-N
ID: JSHDAORXSNJOBA-UHFFFAOYSA-N
Comment: Energy2
Num peaks: 13
39.02292652 1.966505193
41.03857658 8.84220941
43.05422664 22.87103654
45.0334912 1.650593777
53.03857658 1.62612968
55.05422664 8.414367514
57.0334912 1.87992798
57.06987671 7.91100523
59.04914126 2.956400466
59.08552677 3.491861242
61.06479133 11.02504153
71.08552677 6.273100023
99.08044139 2.280227884

Name: +ve in-silico MS/MS by CFM-ID for VUOGVGBBHBPFGM-UHFFFAOYSA-N
ID: VUOGVGBBHBPFGM-UHFFFAOYSA-N
Comment: Energy0
Num peaks: 8
47.04914126 3.105855541
71.08552677 3.949588018
95.08552677 1.884888145
113.0960915 15.57430878
117.0910061 2.613495397
131.1066561 3.622731135
141.1273916 4.716260779
159.1379563 45.99582794

Name: +ve in-silico MS/MS by CFM-ID for VUOGVGBBHBPFGM-UHFFFAOYSA-N
ID: VUOGVGBBHBPFGM-UHFFFAOYSA-N
Comment: Energy1
Num peaks: 15
47.04914126 10.57954457
55.01784114 1.231769437
55.05422664 2.682680289
57.06987671 6.065281351
59.08552677 1.270885903
69.06987671 2.446114947
71.08552677 9.558058942
73.10117684 1.215059387
85.10117684 8.231042671
95.08552677 4.579546657
101.0597059 2.358611422
113.0960915 16.93777484
131.1066561 1.828475677
141.1273916 2.26566976
159.1379563 9.925351279

Name: +ve in-silico MS/MS by CFM-ID for VUOGVGBBHBPFGM-UHFFFAOYSA-N
ID: VUOGVGBBHBPFGM-UHFFFAOYSA-N
Comment: Energy2
Num peaks: 20
27.02292652 3.014338797
29.03857658 2.802562819
41.03857658 4.91603794
43.05422664 2.491731602
45.0334912 1.219397191
47.04914126 3.707509785
53.03857658 2.19359607
55.01784114 1.641060306
55.05422664 10.03346029
57.0334912 1.903568573
57.06987671 13.01065715
59.08552677 1.535016632
67.05422664 1.607294863
69.06987671 10.72784089
71.08552677 6.882318941
73.02840582 1.502981914
73.10117684 3.019994372
83.08552677 1.48185329
85.10117684 4.914554681
113.0960915 1.930858024

Name: +ve in-silico MS/MS by CFM-ID for MRBKEAMVRSLQPH-UHFFFAOYSA-N
ID: MRBKEAMVRSLQPH-UHFFFAOYSA-N
Comment: Energy0
Num peaks: 6
123.0440559 1.776268359
125.0597059 6.100813974
149.0960915 4.283803909
151.1117415 1.252843899
163.1117415 1.743999943
181.1223062 75.07131854

Name: +ve in-silico MS/MS by CFM-ID for MRBKEAMVRSLQPH-UHFFFAOYSA-N
ID: MRBKEAMVRSLQPH-UHFFFAOYSA-N
Comment: Energy1
Num peaks: 13
55.05422664 1.723065503
57.06987671 4.905122374
71.08552677 1.343294314
95.04914126 2.648220191
97.06479133 3.127611884
109.0284058 1.372929859
123.0440559 4.516586388
125.0597059 13.74331913
149.0960915 5.331096706
151.1117415 5.033801633
153.1273916 4.985567056
163.1117415 1.768305827
181.1223062 29.55248505

Name: +ve in-silico MS/MS by CFM-ID for MRBKEAMVRSLQPH-UHFFFAOYSA-N
ID: MRBKEAMVRSLQPH-UHFFFAOYSA-N
Comment: Energy2
Num peaks: 28
39.02292652 2.902596029
55.01784114 1.995398022
55.05422664 6.634321981
57.06987671 2.684230234
67.01784114 1.211367705
69.0334912 1.087474831
71.08552677 7.443873894
81.0334912 1.036270692
81.06987671 11.49498592
83.08552677 5.035114129
85.10117684 1.176723218
95.08552677 2.489621632
97.06479133 1.039537064
107.0855268 2.087485447
111.0804414 1.44953111
119.0855268 1.835626855
121.1011768 5.482317264
123.0804414 2.41583413
125.0960915 1.550577624
133.0647913 1.219979803
133.1011768 1.351491892
135.0804414 2.020823676
137.0960915 6.595236075
149.0960915 2.41350635
151.1117415 1.383336504
153.1273916 1.654565788
163.1117415 1.294989991
165.0910061 1.539849386

Name: +ve in-silico MS/MS by CFM-ID for IMOYOUMVYICGCA-UHFFFAOYSA-N
ID: IMOYOUMVYICGCA-UHFFFAOYSA-N
Comment: Energy0
Num peaks: 6
123.0440559 1.773504685
125.0597059 6.079790042
149.0960915 4.185665363
151.1117415 1.557700634
163.1117415 1.746882281
181.1223062 75.45207767

Name: +ve in-silico MS/MS by CFM-ID for IMOYOUMVYICGCA-UHFFFAOYSA-N
ID: IMOYOUMVYICGCA-UHFFFAOYSA-N
Comment: Energy1
Num peaks: 16
55.05422664 1.793911375
57.06987671 5.202996555
71.08552677 1.566947372
95.04914126 1.343624441
97.06479133 1.32926502
109.0284058 1.535990668
111.0804414 1.621761642
123.0440559 5.008851318
125.0597059 15.61460379
137.0960915 2.109200276
149.0960915 4.839272708
151.1117415 1.721338274
153.1273916 1.654898116
163.1117415 1.740169553
165.0910061 2.061841765
181.1223062 31.61781598

Name: +ve in-silico MS/MS by CFM-ID for IMOYOUMVYICGCA-UHFFFAOYSA-N
ID: IMOYOUMVYICGCA-UHFFFAOYSA-N
Comment: Energy2
Num peaks: 27
15.02292652 1.090568506
39.02292652 1.662569156
53.00219107 1.251647391
55.01784114 1.316930771
55.05422664 6.339014252
57.06987671 2.689135458
67.01784114 1.544592879
69.0334912 1.481884044
71.08552677 5.355078892
81.06987671 12.45467319
83.08552677 6.183146401
85.10117684 1.174797578
95.08552677 1.410281389
107.0855268 3.456537407
111.0804414 1.707428072
119.0855268 1.214794826
121.1011768 5.990501818
123.0804414 2.306753426
133.0647913 2.106761233
133.1011768 1.39094617
135.0804414 2.548756434
137.0960915 5.932305658
149.0960915 3.223394242
151.1117415 1.996955108
153.1273916 1.381983175
163.1117415 1.131729637
165.0910061 2.148427917

Name: +ve in-silico MS/MS by CFM-ID for GPOPHQSTNHUENT-UHFFFAOYSA-N
ID: GPOPHQSTNHUENT-UHFFFAOYSA-N
Comment: Energy0
Num peaks: 6
71.08552677 1.701148726
99.1168269 3.316331788
113.132477 8.728021924
123.1168269 3.749068759
141.1273916 26.62112612
159.1379563 38.95335358

Name: +ve in-silico MS/MS by CFM-ID for GPOPHQSTNHUENT-UHFFFAOYSA-N
ID: GPOPHQSTNHUENT-UHFFFAOYSA-N
Comment: Energy1
Num peaks: 16
41.03857658 2.877578968
55.05422664 4.170181887
57.06987671 2.78825378
69.06987671 3.0916557
71.08552677 6.717805628
73.10117684 1.521520266
83.08552677 2.103052896
85.10117684 2.165704964
87.04405588 2.19947769
97.10117684 2.497308074
99.1168269 7.504076956
113.132477 17.69845938
115.148127 1.89379477
123.1168269 2.987708009
141.1273916 11.07098178
159.1379563 9.904269279

Name: +ve in-silico MS/MS by CFM-ID for GPOPHQSTNHUENT-UHFFFAOYSA-N
ID: GPOPHQSTNHUENT-UHFFFAOYSA-N
Comment: Energy2
Num peaks: 15
27.02292652 2.31792045
39.02292652 1.938352828
41.03857658 11.25603399
43.05422664 5.557108421
53.03857658 1.866420963
55.05422664 16.89174274
57.06987671 11.53321339
59.08552677 1.71960591
69.06987671 6.452281183
71.08552677 7.958638616
83.08552677 4.715085461
85.10117684 2.075667577
97.10117684 3.855841316
99.1168269 1.647404315
113.132477 1.506079856

Name: +ve in-silico MS/MS by CFM-ID for XZOYHFBNQHPJRQ-UHFFFAOYSA-N
ID: XZOYHFBNQHPJRQ-UHFFFAOYSA-N
Comment: Energy0
Num peaks: 6
57.06987671 1.863429649
99.1168269 3.27397748
113.132477 8.560623757
123.1168269 3.693221003
141.1273916 26.23158705
159.1379563 38.39456121

Name: +ve in-silico MS/MS by CFM-ID for XZOYHFBNQHPJRQ-UHFFFAOYSA-N
ID: XZOYHFBNQHPJRQ-UHFFFAOYSA-N
Comment: Energy1
Num peaks: 15
41.03857658 1.690969419
55.05422664 5.668281956
57.06987671 8.408740563
59.08552677 1.805880342
69.06987671 2.575476618
71.08552677 3.035025888
85.10117684 1.829047235
97.10117684 2.299133055
99.1168269 7.538288814
101.0597059 2.072336108
113.132477 17.66217716
115.148127 1.841524658
123.1168269 3.104919393
141.1273916 11.31377619
159.1379563 9.92926116

Name: +ve in-silico MS/MS by CFM-ID for XZOYHFBNQHPJRQ-UHFFFAOYSA-N
ID: XZOYHFBNQHPJRQ-UHFFFAOYSA-N
Comment: Energy2
Num peaks: 15
27.02292652 2.06436186
39.02292652 3.211617847
41.03857658 8.607374156
43.05422664 3.256795044
53.03857658 1.496647412
55.05422664 16.5464023
57.06987671 19.72553017
59.08552677 2.054351606
69.06987671 6.292030401
71.08552677 5.515768794
83.08552677 3.461233222
85.10117684 1.595858138
97.10117684 3.636430536
99.1168269 2.388510866
113.132477 1.518819155

Name: +ve in-silico MS/MS by CFM-ID for YSEQNZOXHCKLOG-UHFFFAOYSA-N
ID: YSEQNZOXHCKLOG-UHFFFAOYSA-N
Comment: Energy0
Num peaks: 6
85.10117684 2.566107767
111.1168269 2.821540881
113.132477 18.15431166
115.148127 2.379182356
141.1273916 14.11896445
159.1379563 44.12323585

Name: +ve in-silico MS/MS by CFM-ID for YSEQNZOXHCKLOG-UHFFFAOYSA-N
ID: YSEQNZOXHCKLOG-UHFFFAOYSA-N
Comment: Energy1
Num peaks: 14
41.03857658 3.235408368
43.05422664 3.397193634
55.05422664 2.060159793
57.06987671 2.943103747
69.06987671 2.75215131
71.08552677 5.591226677
83.08552677 2.530568105
85.10117684 8.342908448
87.04405588 2.0685634
111.1168269 2.832701419
113.132477 23.08277974
115.148127 3.615769322
141.1273916 9.125314416
159.1379563 9.557695613

Name: +ve in-silico MS/MS by CFM-ID for YSEQNZOXHCKLOG-UHFFFAOYSA-N
ID: YSEQNZOXHCKLOG-UHFFFAOYSA-N
Comment: Energy2
Num peaks: 12
27.02292652 2.267301387
39.02292652 2.5126001
41.03857658 12.64086055
43.05422664 15.48944463
55.05422664 8.556734551
57.06987671 10.62736515
69.06987671 8.702944309
71.08552677 7.669296676
83.08552677 3.429337002
85.10117684 2.399176028
97.10117684 2.467310377
113.132477 3.470478801

Name: +ve in-silico MS/MS by CFM-ID for GNAKABFIXDKLCV-UHFFFAOYSA-N
ID: GNAKABFIXDKLCV-UHFFFAOYSA-N
Comment: Energy0
Num peaks: 6
57.06987671 2.514078646
113.132477 14.85541911
115.075356 2.498059154
117.0910061 3.543850559
141.1273916 14.08062549
159.1379563 44.35938785

Name: +ve in-silico MS/MS by CFM-ID for GNAKABFIXDKLCV-UHFFFAOYSA-N
ID: GNAKABFIXDKLCV-UHFFFAOYSA-N
Comment: Energy1
Num peaks: 12
43.05422664 6.734586912
55.05422664 4.195332589
57.06987671 12.63137668
69.06987671 3.571685606
97.06479133 2.186396191
99.08044139 2.345087547
113.132477 17.8544709
115.075356 2.847759544
115.148127 3.580934366
117.0910061 2.6161993
141.1273916 10.50690889
159.1379563 11.70112336

Name: +ve in-silico MS/MS by CFM-ID for GNAKABFIXDKLCV-UHFFFAOYSA-N
ID: GNAKABFIXDKLCV-UHFFFAOYSA-N
Comment: Energy2
Num peaks: 9
41.03857658 11.45156498
43.05422664 14.7978427
45.06987671 2.077881358
55.05422664 14.51543228
57.06987671 14.14056843
59.08552677 5.015644885
69.06987671 10.35346636
71.08552677 4.02573241
97.10117684 3.837048289

Name: +ve in-silico MS/MS by CFM-ID for OILUAKBAMVLXGF-UHFFFAOYSA-N
ID: OILUAKBAMVLXGF-UHFFFAOYSA-N
Comment: Energy0
Num peaks: 6
97.10117684 2.871310755
99.1168269 6.85839
113.132477 13.44648627
123.1168269 3.516864763
141.1273916 23.77154424
159.1379563 32.86807303

Name: +ve in-silico MS/MS by CFM-ID for OILUAKBAMVLXGF-UHFFFAOYSA-N
ID: OILUAKBAMVLXGF-UHFFFAOYSA-N
Comment: Energy1
Num peaks: 9
55.05422664 3.475520445
57.06987671 2.996186667
71.08552677 6.293637368
97.10117684 8.487537662
99.1168269 13.56505157
113.132477 28.61976103
115.148127 2.988932772
141.1273916 8.224722227
159.1379563 6.147795565

Name: +ve in-silico MS/MS by CFM-ID for OILUAKBAMVLXGF-UHFFFAOYSA-N
ID: OILUAKBAMVLXGF-UHFFFAOYSA-N
Comment: Energy2
Num peaks: 10
41.03857658 12.4519873
43.05422664 3.290583627
55.05422664 7.457695974
57.06987671 4.897323483
71.08552677 9.335688214
81.06987671 5.142275447
83.08552677 8.348149047
97.10117684 19.83931494
99.1168269 7.437982864
113.132477 4.369629507

Name: +ve in-silico MS/MS by CFM-ID for YKSWLQPMYFCNBG-UHFFFAOYSA-N
ID: YKSWLQPMYFCNBG-UHFFFAOYSA-N
Comment: Energy0
Num peaks: 6
97.10117684 2.951427799
99.1168269 7.126882919
113.132477 13.26091752
123.1168269 3.383781689
141.1273916 23.33702085
159.1379563 33.04662161

Name: +ve in-silico MS/MS by CFM-ID for YKSWLQPMYFCNBG-UHFFFAOYSA-N
ID: YKSWLQPMYFCNBG-UHFFFAOYSA-N
Comment: Energy1
Num peaks: 11
41.03857658 2.755063069
55.05422664 4.780281201
57.06987671 8.008482369
69.06987671 3.090089909
71.08552677 3.214236764
97.10117684 7.391120082
99.1168269 12.70442301
113.132477 23.13747639
115.148127 2.853251498
141.1273916 6.870749826
159.1379563 5.550160142

Name: +ve in-silico MS/MS by CFM-ID for YKSWLQPMYFCNBG-UHFFFAOYSA-N
ID: YKSWLQPMYFCNBG-UHFFFAOYSA-N
Comment: Energy2
Num peaks: 10
39.02292652 3.797693685
41.03857658 13.95843272
43.05422664 9.852876924
53.03857658 3.238753001
55.05422664 15.18662819
57.06987671 17.16599342
69.06987671 4.934712222
71.08552677 4.141995657
97.10117684 5.451146267
99.1168269 3.219724802

Name: +ve in-silico MS/MS by CFM-ID for GTKYBNNWJGLBNE-UHFFFAOYSA-N
ID: GTKYBNNWJGLBNE-UHFFFAOYSA-N
Comment: Energy0
Num peaks: 6
85.10117684 1.523999144
99.1168269 3.291785637
113.132477 9.093691466
123.1168269 3.681476944
141.1273916 26.23909816
159.1379563 38.55057259

Name: +ve in-silico MS/MS by CFM-ID for GTKYBNNWJGLBNE-UHFFFAOYSA-N
ID: GTKYBNNWJGLBNE-UHFFFAOYSA-N
Comment: Energy1
Num peaks: 15
41.03857658 3.852598466
43.05422664 4.039625614
55.01784114 1.400848396
69.06987671 3.638531771
71.08552677 2.611570018
73.02840582 2.520496527
83.08552677 2.441341682
85.10117684 4.887803358
97.10117684 2.183454808
99.1168269 7.4612138
113.132477 20.2570164
115.148127 1.989317726
123.1168269 2.918691452
141.1273916 10.79926097
159.1379563 9.645147524

Name: +ve in-silico MS/MS by CFM-ID for GTKYBNNWJGLBNE-UHFFFAOYSA-N
ID: GTKYBNNWJGLBNE-UHFFFAOYSA-N
Comment: Energy2
Num peaks: 17
27.02292652 3.791407643
29.03857658 1.870291869
41.03857658 8.706822626
43.05422664 9.036621486
53.03857658 2.312364709
55.01784114 2.086212181
55.05422664 8.049850701
57.06987671 3.44682637
69.06987671 13.97708517
71.08552677 10.64809154
73.02840582 1.737026644
73.10117684 1.92901812
83.08552677 3.410433216
85.10117684 2.529632459
97.10117684 3.798663152
99.1168269 1.734800172
113.132477 2.056677627

Name: +ve in-silico MS/MS by CFM-ID for GPOPHQSTNHUENT-QMMMGPOBSA-N
ID: GPOPHQSTNHUENT-QMMMGPOBSA-N
Comment: Energy0
Num peaks: 6
71.08552677 1.703249462
99.1168269 3.316498433
113.132477 8.77866829
123.1168269 3.753212238
141.1273916 26.63647232
159.1379563 38.95335358

Name: +ve in-silico MS/MS by CFM-ID for GPOPHQSTNHUENT-QMMMGPOBSA-N
ID: GPOPHQSTNHUENT-QMMMGPOBSA-N
Comment: Energy1
Num peaks: 16
41.03857658 2.91617455
55.05422664 3.802712126
57.06987671 2.654674135
69.06987671 2.87323105
71.08552677 6.741984337
73.10117684 1.538134655
83.08552677 2.099201221
85.10117684 2.201110898
87.04405588 2.19947769
97.10117684 2.523996509
99.1168269 7.505387518
113.132477 18.05286998
115.148127 1.905692514
123.1168269 2.995949537
141.1273916 11.08712771
159.1379563 9.904269279

Name: +ve in-silico MS/MS by CFM-ID for GPOPHQSTNHUENT-QMMMGPOBSA-N
ID: GPOPHQSTNHUENT-QMMMGPOBSA-N
Comment: Energy2
Num peaks: 14
27.02292652 2.302151511
39.02292652 1.910085564
41.03857658 10.80427245
43.05422664 5.101820094
53.03857658 1.976020441
55.05422664 17.56711772
57.06987671 13.19248692
59.08552677 2.048704342
69.06987671 5.911565951
71.08552677 7.551004583
83.08552677 4.588094798
85.10117684 2.127726344
97.10117684 3.569797082
99.1168269 1.589822197

Name: +ve in-silico MS/MS by CFM-ID for AAOISIQFPPAFQO-UHFFFAOYSA-N
ID: AAOISIQFPPAFQO-UHFFFAOYSA-N
Comment: Energy0
Num peaks: 6
99.1168269 3.397434059
103.075356 1.782562875
113.132477 8.949101532
123.1168269 3.936474167
141.1273916 27.54482681
159.1379563 39.65563027

Name: +ve in-silico MS/MS by CFM-ID for AAOISIQFPPAFQO-UHFFFAOYSA-N
ID: AAOISIQFPPAFQO-UHFFFAOYSA-N
Comment: Energy1
Num peaks: 12
41.03857658 3.002465234
55.05422664 2.236581024
71.08552677 7.755397795
85.10117684 2.27809175
87.04405588 2.416310704
97.10117684 2.867597514
99.1168269 9.139207631
113.132477 21.11148903
115.148127 1.94118422
123.1168269 3.841039562
141.1273916 13.43301563
159.1379563 11.21453681

Name: +ve in-silico MS/MS by CFM-ID for AAOISIQFPPAFQO-UHFFFAOYSA-N
ID: AAOISIQFPPAFQO-UHFFFAOYSA-N
Comment: Energy2
Num peaks: 15
27.02292652 2.91349277
39.02292652 1.91974515
41.03857658 12.37392002
43.05422664 3.313052582
55.05422664 6.850877541
57.06987671 3.622888699
69.06987671 2.53118573
71.08552677 16.52673252
73.10117684 2.567136836
81.06987671 2.666830414
83.08552677 7.602420181
85.10117684 3.411065741
97.10117684 7.307263917
99.1168269 4.509408895
113.132477 2.631686583

Name: +ve in-silico MS/MS by CFM-ID for AGSKJBKUKWUEEU-UHFFFAOYSA-N
ID: AGSKJBKUKWUEEU-UHFFFAOYSA-N
Comment: Energy0
Num peaks: 6
43.05422664 1.601907586
113.0960915 1.517605986
123.1168269 3.267330974
127.1117415 2.710245212
141.1273916 38.50482115
159.1379563 35.01176554

Name: +ve in-silico MS/MS by CFM-ID for AGSKJBKUKWUEEU-UHFFFAOYSA-N
ID: AGSKJBKUKWUEEU-UHFFFAOYSA-N
Comment: Energy1
Num peaks: 18
29.03857658 1.976555293
41.03857658 2.816471168
43.05422664 6.620721348
53.03857658 2.723227621
55.05422664 5.560534567
57.06987671 1.825696223
67.05422664 2.387936767
69.06987671 3.645173804
71.04914126 2.980399635
73.06479133 3.375347234
85.06479133 2.182698421
87.08044139 3.989816816
97.06479133 3.497137705
99.08044139 3.020978684
115.075356 3.218370935
123.1168269 3.88767903
141.1273916 17.49748178
159.1379563 8.908148997

Name: +ve in-silico MS/MS by CFM-ID for AGSKJBKUKWUEEU-UHFFFAOYSA-N
ID: AGSKJBKUKWUEEU-UHFFFAOYSA-N
Comment: Energy2
Num peaks: 22
27.02292652 2.893989017
29.03857658 1.624602234
39.02292652 2.919023764
41.03857658 11.24244611
43.05422664 14.86639871
45.06987671 1.756344792
53.03857658 2.572316885
55.05422664 7.363439047
57.0334912 1.34002702
57.06987671 5.12786952
59.04914126 1.4555862
67.05422664 3.250049273
69.06987671 5.228277726
71.04914126 3.559145539
71.08552677 3.309864646
73.06479133 1.253498585
85.06479133 2.05997303
87.08044139 1.821747245
97.06479133 1.76605843
99.08044139 2.459060963
123.1168269 1.336965784
141.1273916 1.465015323

Name: +ve in-silico MS/MS by CFM-ID for DLNQRJFVXCCDKL-WJTNUVGISA-N
ID: DLNQRJFVXCCDKL-WJTNUVGISA-N
Comment: Energy0
Num peaks: 12
55.05422664 1.008090533
73.02840582 1.093862995
105.0698767 2.2005358
107.0855268 3.766189361
109.1011768 1.433331453
121.1011768 1.271358505
131.0855268 4.230292143
149.0960915 28.45849029
151.1117415 3.200748286
153.1273916 1.619439833
163.1117415 3.374177195
181.1223062 29.13017759

Name: +ve in-silico MS/MS by CFM-ID for DLNQRJFVXCCDKL-WJTNUVGISA-N
ID: DLNQRJFVXCCDKL-WJTNUVGISA-N
Comment: Energy1
Num peaks: 30
39.02292652 2.313805157
41.03857658 1.276013673
43.05422664 2.241233056
49.00727645 1.217819214
51.02292652 1.89513018
53.03857658 3.796305084
55.05422664 2.971006627
57.06987671 1.774488229
65.03857658 1.616527847
67.05422664 1.20582034
69.06987671 1.783842385
79.05422664 2.646258291
81.06987671 2.186520262
83.08552677 1.268823959
85.02840582 0.9586884083
91.05422664 1.502141858
93.06987671 0.8370356656
95.08552677 1.346844616
97.02840582 1.154758229
99.04405588 0.8429431074
105.0698767 6.455044208
107.0855268 10.65215832
109.1011768 4.027891039
111.0440559 0.7771911441
121.1011768 4.689920678
123.0440559 1.03274251
131.0855268 1.870014137
149.0960915 6.764343552
163.1117415 2.378202524
181.1223062 7.257742148

Name: +ve in-silico MS/MS by CFM-ID for DLNQRJFVXCCDKL-WJTNUVGISA-N
ID: DLNQRJFVXCCDKL-WJTNUVGISA-N
Comment: Energy2
Num peaks: 30
25.00727645 2.33736285
39.02292652 9.961010721
41.00219107 0.8642325081
41.03857658 5.074064946
43.05422664 6.707078095
49.00727645 2.182833072
51.02292652 7.351133824
53.00219107 0.6466534261
53.03857658 4.475601608
55.01784114 1.355429345
55.05422664 5.107486584
57.06987671 2.51465331
59.01275576 0.9414669733
63.02292652 2.254341579
65.03857658 4.177519032
67.01784114 1.798603781
67.05422664 2.369311673
69.06987671 2.805580212
77.03857658 2.184741979
79.05422664 1.552651648
81.06987671 1.691342158
91.05422664 1.26182973
93.0334912 1.243199436
95.08552677 0.7171178008
105.0698767 2.000866596
107.0855268 2.086727532
121.1011768 1.279709099
123.1168269 1.183354576
133.1011768 1.259671979
135.1168269 0.9388807662

Name: +ve in-silico MS/MS by CFM-ID for DLNQRJFVXCCDKL-YXABPGESSA-N
ID: DLNQRJFVXCCDKL-YXABPGESSA-N
Comment: Energy0
Num peaks: 12
55.05422664 1.008090533
73.02840582 1.093862995
105.0698767 2.2005358
107.0855268 3.766189361
109.1011768 1.433331453
121.1011768 1.271358505
131.0855268 4.230292143
149.0960915 28.45849029
151.1117415 3.200748286
153.1273916 1.619439833
163.1117415 3.374177195
181.1223062 29.13017759

Name: +ve in-silico MS/MS by CFM-ID for DLNQRJFVXCCDKL-YXABPGESSA-N
ID: DLNQRJFVXCCDKL-YXABPGESSA-N
Comment: Energy1
Num peaks: 30
39.02292652 2.313805157
41.03857658 1.276013673
43.05422664 2.241233056
49.00727645 1.217819214
51.02292652 1.89513018
53.03857658 3.796305084
55.05422664 2.971006627
57.06987671 1.774488229
65.03857658 1.616527847
67.05422664 1.20582034
69.06987671 1.783842385
79.05422664 2.646258291
81.06987671 2.186520262
83.08552677 1.268823959
85.02840582 0.9586884083
91.05422664 1.502141858
93.06987671 0.8370356656
95.08552677 1.346844616
97.02840582 1.154758229
99.04405588 0.8429431074
105.0698767 6.455044208
107.0855268 10.65215832
109.1011768 4.027891039
111.0440559 0.7771911441
121.1011768 4.689920678
123.0440559 1.03274251
131.0855268 1.870014137
149.0960915 6.764343552
163.1117415 2.378202524
181.1223062 7.257742148

Name: +ve in-silico MS/MS by CFM-ID for DLNQRJFVXCCDKL-YXABPGESSA-N
ID: DLNQRJFVXCCDKL-YXABPGESSA-N
Comment: Energy2
Num peaks: 30
25.00727645 2.33736285
39.02292652 9.961010721
41.00219107 0.8642325081
41.03857658 5.074064946
43.05422664 6.707078095
49.00727645 2.182833072
51.02292652 7.351133824
53.00219107 0.6466534261
53.03857658 4.475601608
55.01784114 1.355429345
55.05422664 5.107486584
57.06987671 2.51465331
59.01275576 0.9414669733
63.02292652 2.254341579
65.03857658 4.177519032
67.01784114 1.798603781
67.05422664 2.369311673
69.06987671 2.805580212
77.03857658 2.184741979
79.05422664 1.552651648
81.06987671 1.691342158
91.05422664 1.26182973
93.0334912 1.243199436
95.08552677 0.7171178008
105.0698767 2.000866596
107.0855268 2.086727532
121.1011768 1.279709099
123.1168269 1.183354576
133.1011768 1.259671979
135.1168269 0.9388807662

Name: +ve in-silico MS/MS by CFM-ID for DLNQRJFVXCCDKL-BGDVVUGTSA-N
ID: DLNQRJFVXCCDKL-BGDVVUGTSA-N
Comment: Energy0
Num peaks: 12
55.05422664 1.008090533
73.02840582 1.093862995
105.0698767 2.2005358
107.0855268 3.766189361
109.1011768 1.433331453
121.1011768 1.271358505
131.0855268 4.230292143
149.0960915 28.45849029
151.1117415 3.200748286
153.1273916 1.619439833
163.1117415 3.374177195
181.1223062 29.13017759

Name: +ve in-silico MS/MS by CFM-ID for DLNQRJFVXCCDKL-BGDVVUGTSA-N
ID: DLNQRJFVXCCDKL-BGDVVUGTSA-N
Comment: Energy1
Num peaks: 30
39.02292652 2.313805157
41.03857658 1.276013673
43.05422664 2.241233056
49.00727645 1.217819214
51.02292652 1.89513018
53.03857658 3.796305084
55.05422664 2.971006627
57.06987671 1.774488229
65.03857658 1.616527847
67.05422664 1.20582034
69.06987671 1.783842385
79.05422664 2.646258291
81.06987671 2.186520262
83.08552677 1.268823959
85.02840582 0.9586884083
91.05422664 1.502141858
93.06987671 0.8370356656
95.08552677 1.346844616
97.02840582 1.154758229
99.04405588 0.8429431074
105.0698767 6.455044208
107.0855268 10.65215832
109.1011768 4.027891039
111.0440559 0.7771911441
121.1011768 4.689920678
123.0440559 1.03274251
131.0855268 1.870014137
149.0960915 6.764343552
163.1117415 2.378202524
181.1223062 7.257742148

Name: +ve in-silico MS/MS by CFM-ID for DLNQRJFVXCCDKL-BGDVVUGTSA-N
ID: DLNQRJFVXCCDKL-BGDVVUGTSA-N
Comment: Energy2
Num peaks: 30
25.00727645 2.33736285
39.02292652 9.961010721
41.00219107 0.8642325081
41.03857658 5.074064946
43.05422664 6.707078095
49.00727645 2.182833072
51.02292652 7.351133824
53.00219107 0.6466534261
53.03857658 4.475601608
55.01784114 1.355429345
55.05422664 5.107486584
57.06987671 2.51465331
59.01275576 0.9414669733
63.02292652 2.254341579
65.03857658 4.177519032
67.01784114 1.798603781
67.05422664 2.369311673
69.06987671 2.805580212
77.03857658 2.184741979
79.05422664 1.552651648
81.06987671 1.691342158
91.05422664 1.26182973
93.0334912 1.243199436
95.08552677 0.7171178008
105.0698767 2.000866596
107.0855268 2.086727532
121.1011768 1.279709099
123.1168269 1.183354576
133.1011768 1.259671979
135.1168269 0.9388807662

Name: +ve in-silico MS/MS by CFM-ID for NWZQCEQAPBRMFX-UHFFFAOYSA-N
ID: NWZQCEQAPBRMFX-UHFFFAOYSA-N
Comment: Energy0
Num peaks: 6
55.05422664 3.420867343
57.06987671 35.38643151
59.08552677 2.259053832
85.06479133 13.08234005
141.1273916 1.093082586
159.1379563 36.83434172

Name: +ve in-silico MS/MS by CFM-ID for NWZQCEQAPBRMFX-UHFFFAOYSA-N
ID: NWZQCEQAPBRMFX-UHFFFAOYSA-N
Comment: Energy1
Num peaks: 6
29.03857658 3.113404554
41.03857658 3.587466003
55.05422664 3.161680253
57.06987671 55.20983439
85.06479133 10.28479406
159.1379563 5.977517628

Name: +ve in-silico MS/MS by CFM-ID for NWZQCEQAPBRMFX-UHFFFAOYSA-N
ID: NWZQCEQAPBRMFX-UHFFFAOYSA-N
Comment: Energy2
Num peaks: 7
41.03857658 21.76163751
43.05422664 3.080404817
55.05422664 9.810692196
57.06987671 35.69283061
59.08552677 3.503976317
69.0334912 3.368162952
85.06479133 3.143595944

Name: +ve in-silico MS/MS by CFM-ID for DUAXUBMIVRZGCO-UHFFFAOYSA-N
ID: DUAXUBMIVRZGCO-UHFFFAOYSA-N
Comment: Energy0
Num peaks: 6
43.05422664 3.11688153
69.06987671 3.084199427
71.04914126 14.27676132
71.08552677 32.97661018
73.10117684 2.065235899
159.1379563 36.90222675

Name: +ve in-silico MS/MS by CFM-ID for DUAXUBMIVRZGCO-UHFFFAOYSA-N
ID: DUAXUBMIVRZGCO-UHFFFAOYSA-N
Comment: Energy1
Num peaks: 6
43.05422664 14.1537886
45.06987671 2.244931229
55.05422664 4.201872129
71.04914126 13.80766476
71.08552677 42.34719835
159.1379563 5.936866078

Name: +ve in-silico MS/MS by CFM-ID for DUAXUBMIVRZGCO-UHFFFAOYSA-N
ID: DUAXUBMIVRZGCO-UHFFFAOYSA-N
Comment: Energy2
Num peaks: 7
41.03857658 10.02406974
43.05422664 13.5979976
55.01784114 5.739490742
55.05422664 24.32674333
57.06987671 4.714001104
71.04914126 10.06756449
71.08552677 15.67024354

Name: +ve in-silico MS/MS by CFM-ID for MBZKQDXXFMITAC-UHFFFAOYSA-N
ID: MBZKQDXXFMITAC-UHFFFAOYSA-N
Comment: Energy0
Num peaks: 6
69.06987671 2.92694794
71.04914126 12.18067301
71.08552677 31.93799481
89.09609146 2.009193907
141.1273916 3.607480519
159.1379563 33.84142872

Name: +ve in-silico MS/MS by CFM-ID for MBZKQDXXFMITAC-UHFFFAOYSA-N
ID: MBZKQDXXFMITAC-UHFFFAOYSA-N
Comment: Energy1
Num peaks: 7
43.05422664 7.016425409
53.03857658 4.88281579
55.05422664 4.391664048
71.04914126 13.33292025
71.08552677 41.84333404
89.09609146 3.952953989
159.1379563 5.251949609

Name: +ve in-silico MS/MS by CFM-ID for MBZKQDXXFMITAC-UHFFFAOYSA-N
ID: MBZKQDXXFMITAC-UHFFFAOYSA-N
Comment: Energy2
Num peaks: 8
27.02292652 3.70611879
29.03857658 2.840231386
41.03857658 5.118507179
43.05422664 10.35318465
53.03857658 3.752130551
55.05422664 27.50909341
57.06987671 6.153533248
71.08552677 22.93121207

Name: +ve in-silico MS/MS by CFM-ID for HJDZYWXQLPUPGM-SNAWJCMRSA-N
ID: HJDZYWXQLPUPGM-SNAWJCMRSA-N
Comment: Energy0
Num peaks: 11
53.03857658 1.307512326
81.06987671 1.11984961
119.0855268 3.153136227
121.1011768 11.47846196
125.0597059 1.028277368
133.1011768 1.123139089
135.1168269 2.743017206
137.132477 2.648898243
163.1117415 5.943036154
165.0910061 3.971492487
181.1223062 46.26735743

Name: +ve in-silico MS/MS by CFM-ID for HJDZYWXQLPUPGM-SNAWJCMRSA-N
ID: HJDZYWXQLPUPGM-SNAWJCMRSA-N
Comment: Energy1
Num peaks: 27
39.02292652 2.423015733
41.03857658 3.365625828
51.02292652 3.743878496
53.03857658 3.66389119
55.05422664 2.12738477
65.03857658 1.957598541
67.05422664 2.57295772
79.05422664 2.660776653
81.06987671 4.202959067
85.02840582 3.055605038
95.08552677 1.431182013
105.0698767 3.901868008
107.0855268 3.879237465
109.1011768 1.733747106
111.1168269 1.739436689
119.0855268 4.393343584
121.1011768 4.334737741
123.0440559 1.965369308
125.0597059 1.403421303
127.075356 1.047131893
133.1011768 2.647292606
135.1168269 2.468768383
137.132477 2.47067123
153.1273916 2.477886319
163.1117415 3.233306767
165.0910061 2.526821903
181.1223062 8.670665588

Name: +ve in-silico MS/MS by CFM-ID for HJDZYWXQLPUPGM-SNAWJCMRSA-N
ID: HJDZYWXQLPUPGM-SNAWJCMRSA-N
Comment: Energy2
Num peaks: 24
25.00727645 0.9848054936
27.02292652 1.203021293
39.02292652 9.749260206
41.03857658 11.67406156
43.05422664 0.9316882448
51.02292652 5.962059256
53.00219107 1.624954128
53.03857658 8.279120267
55.05422664 5.184145804
63.02292652 1.614206381
65.03857658 4.508691088
67.05422664 6.270652636
69.06987671 1.960723906
77.03857658 2.545634658
79.05422664 3.864957266
81.06987671 3.843183098
83.08552677 0.8232078699
85.02840582 0.8265886775
91.05422664 1.431739809
93.06987671 1.334149308
95.08552677 1.679790857
105.0698767 0.7267491669
121.1011768 1.169069056
135.1168269 1.924443327

Name: +ve in-silico MS/MS by CFM-ID for IRMPFYJSHJGOPE-UHFFFAOYSA-N
ID: IRMPFYJSHJGOPE-UHFFFAOYSA-N
Comment: Energy0
Num peaks: 6
57.06987671 2.288569093
71.08552677 2.166558702
123.0440559 2.282788289
163.1117415 1.841343112
165.0910061 1.042567587
181.1223062 78.38073337

Name: +ve in-silico MS/MS by CFM-ID for IRMPFYJSHJGOPE-UHFFFAOYSA-N
ID: IRMPFYJSHJGOPE-UHFFFAOYSA-N
Comment: Energy1
Num peaks: 17
39.02292652 2.205024261
41.03857658 2.214098525
43.05422664 3.647243405
53.03857658 2.507404907
55.05422664 2.387108236
57.06987671 8.893169053
69.06987671 1.856643246
71.08552677 6.21247763
95.08552677 1.523604935
97.10117684 1.461560547
123.0440559 9.336426819
125.0597059 1.87587078
137.0597059 3.212261068
151.1117415 1.408144949
153.1273916 1.678180112
163.1117415 1.604923484
181.1223062 29.26505843

Name: +ve in-silico MS/MS by CFM-ID for IRMPFYJSHJGOPE-UHFFFAOYSA-N
ID: IRMPFYJSHJGOPE-UHFFFAOYSA-N
Comment: Energy2
Num peaks: 26
39.02292652 7.540797292
41.03857658 8.542838792
43.05422664 7.784032603
45.06987671 1.228907614
51.02292652 2.086975899
53.03857658 6.179926553
55.05422664 6.209544429
57.06987671 8.761755603
65.03857658 1.124716551
67.05422664 2.524048416
69.06987671 1.52374384
71.08552677 2.413422195
81.0334912 2.410315581
93.06987671 1.54657593
95.08552677 1.749913033
107.0491413 1.479966943
111.1168269 0.9859617178
117.0698767 0.9667903613
119.0491413 1.082964986
123.0440559 7.459457409
125.0597059 1.015717507
135.1168269 1.069671042
137.0597059 1.685284067
139.075356 0.9529864527
151.075356 1.385319237
165.0910061 0.9785382755

Name: +ve in-silico MS/MS by CFM-ID for PFYHYHZGDNWFIF-BXKVDMCESA-N
ID: PFYHYHZGDNWFIF-BXKVDMCESA-N
Comment: Energy0
Num peaks: 6
114.0549549 0.3345526797
128.070605 11.80945737
132.0655196 0.4470249472
146.0811697 32.65542283
147.0651853 0.3297127831
164.0917343 52.11790927

Name: +ve in-silico MS/MS by CFM-ID for PFYHYHZGDNWFIF-BXKVDMCESA-N
ID: PFYHYHZGDNWFIF-BXKVDMCESA-N
Comment: Energy1
Num peaks: 9
42.03382555 2.449963194
60.04439023 5.491312269
88.07569036 3.180395718
102.0549549 4.62575785
104.070605 3.353084515
114.0549549 2.446825048
128.070605 23.59748338
146.0811697 22.62809665
164.0917343 12.40835384

Name: +ve in-silico MS/MS by CFM-ID for PFYHYHZGDNWFIF-BXKVDMCESA-N
ID: PFYHYHZGDNWFIF-BXKVDMCESA-N
Comment: Energy2
Num peaks: 22
31.01784114 2.293983602
42.03382555 2.12016235
43.01784114 6.539549589
44.04947561 1.449177162
45.0334912 4.904425106
47.04914126 1.427412651
58.02874017 2.985524505
59.01275576 1.200587134
60.04439023 2.525869538
62.0600403 1.531794735
70.02874017 1.765641555
85.02840582 4.409327984
87.04405588 1.885163008
89.05970595 2.137353196
100.0393049 2.878110396
102.0549549 1.751965172
103.0389705 1.209959729
104.070605 1.279798274
114.0549549 6.387174117
116.070605 2.02221279
128.070605 20.88580314
146.0811697 7.153222607

Name: +ve in-silico MS/MS by CFM-ID for RJKBJEZZABBYBA-VFUOTHLCSA-N
ID: RJKBJEZZABBYBA-VFUOTHLCSA-N
Comment: Energy0
Num peaks: 7
56.04947561 2.438012528
73.02840582 2.06425457
86.0600403 2.193236144
129.0546206 2.926399965
146.0811697 18.4925949
147.0651853 8.378339774
164.0917343 45.22095557

Name: +ve in-silico MS/MS by CFM-ID for RJKBJEZZABBYBA-VFUOTHLCSA-N
ID: RJKBJEZZABBYBA-VFUOTHLCSA-N
Comment: Energy1
Num peaks: 19
56.04947561 3.253521021
58.06512568 2.261759768
73.02840582 1.106756114
88.07569036 1.294272602
98.0600403 1.334506985
100.0393049 1.154752874
100.0756904 1.38735007
102.0549549 1.185451606
116.070605 3.285542346
118.086255 5.178345863
120.0655196 1.143700312
128.070605 3.391423775
129.0546206 3.881720781
132.0655196 1.218798856
134.0811697 4.105482025
136.0968197 1.362200377
146.0811697 20.25080751
147.0651853 3.234388582
164.0917343 20.99126122

Name: +ve in-silico MS/MS by CFM-ID for RJKBJEZZABBYBA-VFUOTHLCSA-N
ID: RJKBJEZZABBYBA-VFUOTHLCSA-N
Comment: Energy2
Num peaks: 29
25.00727645 0.9903905064
27.02292652 2.095689603
28.01817548 0.8845376857
29.03857658 1.374549108
39.02292652 4.31076935
40.01817548 0.9591837973
41.03857658 6.811060999
42.03382555 1.222526071
43.01784114 2.969493864
43.05422664 1.730769854
44.04947561 0.9204970222
45.0334912 7.876839665
47.01275576 1.496996527
47.04914126 0.9598684792
54.03382555 1.933081108
56.04947561 11.51340629
57.0334912 0.8944027883
58.06512568 8.371491514
60.08077574 1.968642254
72.04439023 1.746359969
73.02840582 1.880842447
74.0600403 6.18954664
75.04405588 1.086216256
76.07569036 1.034697062
84.04439023 1.613941882
86.0600403 3.303783958
87.04405588 1.523734235
88.07569036 1.73010872
104.070605 1.221335972

Name: +ve in-silico MS/MS by CFM-ID for SNDZDGQLFKEBLF-MOJAZDJTSA-N
ID: SNDZDGQLFKEBLF-MOJAZDJTSA-N
Comment: Energy0
Num peaks: 6
69.0334912 3.377093511
87.04405588 3.801180012
129.0546206 5.164694019
146.0811697 16.99266511
147.0651853 11.47217906
164.0917343 43.64176731

Name: +ve in-silico MS/MS by CFM-ID for SNDZDGQLFKEBLF-MOJAZDJTSA-N
ID: SNDZDGQLFKEBLF-MOJAZDJTSA-N
Comment: Energy1
Num peaks: 21
42.03382555 3.114798922
43.01784114 1.900034785
44.04947561 2.26785443
45.0334912 1.268065096
55.01784114 1.741391616
58.02874017 2.272149705
60.04439023 1.80752836
69.0334912 1.50868351
72.04439023 4.280155166
73.06479133 1.604396491
74.0600403 2.108421737
100.0756904 1.269949458
116.070605 2.38832133
117.0546206 2.586406871
118.086255 1.831772734
128.070605 4.607251802
129.0546206 7.426649684
134.0811697 6.137806995
146.0811697 13.77596647
147.0651853 4.050645535
164.0917343 12.10528789

Name: +ve in-silico MS/MS by CFM-ID for SNDZDGQLFKEBLF-MOJAZDJTSA-N
ID: SNDZDGQLFKEBLF-MOJAZDJTSA-N
Comment: Energy2
Num peaks: 31
27.02292652 1.419554579
28.01817548 0.9017322555
30.03382555 1.213192381
31.01784114 1.556972558
42.03382555 4.541853075
43.01784114 1.742135185
44.04947561 6.274056609
45.0334912 3.591086729
46.06512568 2.670533524
55.01784114 5.331342419
56.04947561 1.984487364
57.0334912 5.357395736
58.02874017 0.9742943813
58.06512568 0.9213827643
59.04914126 3.783892437
62.0600403 1.162445819
69.0334912 5.809390296
71.04914126 3.440576549
72.04439023 4.112152899
73.02840582 2.719584642
73.06479133 2.571212647
74.0600403 1.918715998
75.04405588 1.107767251
77.05970595 1.23302191
86.0600403 1.014120168
87.04405588 2.112214656
114.0549549 1.179653208
116.070605 1.504455266
128.070605 2.280722494
129.0546206 4.000177224
146.0811697 1.225078131

Name: +ve in-silico MS/MS by CFM-ID for RJKBJEZZABBYBA-DVKNGEFBSA-N
ID: RJKBJEZZABBYBA-DVKNGEFBSA-N
Comment: Energy0
Num peaks: 7
56.04947561 2.438012528
73.02840582 2.06425457
86.0600403 2.193236144
129.0546206 2.926399965
146.0811697 18.4925949
147.0651853 8.378339774
164.0917343 45.22095557

Name: +ve in-silico MS/MS by CFM-ID for RJKBJEZZABBYBA-DVKNGEFBSA-N
ID: RJKBJEZZABBYBA-DVKNGEFBSA-N
Comment: Energy1
Num peaks: 19
56.04947561 3.253521021
58.06512568 2.261759768
73.02840582 1.106756114
88.07569036 1.294272602
98.0600403 1.334506985
100.0393049 1.154752874
100.0756904 1.38735007
102.0549549 1.185451606
116.070605 3.285542346
118.086255 5.178345863
120.0655196 1.143700312
128.070605 3.391423775
129.0546206 3.881720781
132.0655196 1.218798856
134.0811697 4.105482025
136.0968197 1.362200377
146.0811697 20.25080751
147.0651853 3.234388582
164.0917343 20.99126122

Name: +ve in-silico MS/MS by CFM-ID for RJKBJEZZABBYBA-DVKNGEFBSA-N
ID: RJKBJEZZABBYBA-DVKNGEFBSA-N
Comment: Energy2
Num peaks: 29
25.00727645 0.9903905064
27.02292652 2.095689603
28.01817548 0.8845376857
29.03857658 1.374549108
39.02292652 4.31076935
40.01817548 0.9591837973
41.03857658 6.811060999
42.03382555 1.222526071
43.01784114 2.969493864
43.05422664 1.730769854
44.04947561 0.9204970222
45.0334912 7.876839665
47.01275576 1.496996527
47.04914126 0.9598684792
54.03382555 1.933081108
56.04947561 11.51340629
57.0334912 0.8944027883
58.06512568 8.371491514
60.08077574 1.968642254
72.04439023 1.746359969
73.02840582 1.880842447
74.0600403 6.18954664
75.04405588 1.086216256
76.07569036 1.034697062
84.04439023 1.613941882
86.0600403 3.303783958
87.04405588 1.523734235
88.07569036 1.73010872
104.070605 1.221335972

Name: +ve in-silico MS/MS by CFM-ID for LXBIFEVIBLOUGU-DPYQTVNSSA-N
ID: LXBIFEVIBLOUGU-DPYQTVNSSA-N
Comment: Energy0
Num peaks: 6
88.03930485 0.374135935
118.0498695 0.8758823999
128.070605 12.21201111
132.0655196 0.4754607506
146.0811697 40.14639648
164.0917343 39.74346615

Name: +ve in-silico MS/MS by CFM-ID for LXBIFEVIBLOUGU-DPYQTVNSSA-N
ID: LXBIFEVIBLOUGU-DPYQTVNSSA-N
Comment: Energy1
Num peaks: 6
60.04439023 1.693300148
114.0549549 1.666153101
128.070605 31.68169784
132.0655196 1.879797988
146.0811697 34.44016233
164.0917343 10.91845379

Name: +ve in-silico MS/MS by CFM-ID for LXBIFEVIBLOUGU-DPYQTVNSSA-N
ID: LXBIFEVIBLOUGU-DPYQTVNSSA-N
Comment: Energy2
Num peaks: 26
28.01817548 1.286504054
30.03382555 1.422174026
31.01784114 1.734360392
42.03382555 2.031982332
43.01784114 3.486388461
45.0334912 2.648621135
55.01784114 2.879784583
57.0334912 2.901260243
58.02874017 3.823596292
59.04914126 1.131225338
60.04439023 6.449778786
70.02874017 2.668690587
72.04439023 4.767775461
73.02840582 1.696918222
74.0600403 1.20767146
84.04439023 1.288002049
85.02840582 2.467586267
86.0600403 1.519776364
87.04405588 1.844305927
88.03930485 1.743493685
90.05495492 1.812425658
102.0549549 1.929016132
114.0549549 2.327015062
116.070605 1.211233683
128.070605 19.72267402
146.0811697 4.545627591

Name: +ve in-silico MS/MS by CFM-ID for QPHIDXVWDBPNIM-DPCQOWFFSA-N
ID: QPHIDXVWDBPNIM-DPCQOWFFSA-N
Comment: Energy0
Num peaks: 12
51.02292652 1.355341662
53.03857658 2.938003449
55.05422664 2.253119665
71.04914126 3.144672126
109.0647913 1.708516092
127.075356 4.911296398
145.0859207 1.481578294
163.1117415 2.777017731
169.0859207 1.540299663
171.1015708 1.28792012
181.1223062 28.60815094
199.1328709 28.03124749

Name: +ve in-silico MS/MS by CFM-ID for QPHIDXVWDBPNIM-DPCQOWFFSA-N
ID: QPHIDXVWDBPNIM-DPCQOWFFSA-N
Comment: Energy1
Num peaks: 27
39.02292652 1.501320432
41.03857658 8.40236325
43.05422664 2.926674472
51.02292652 4.573062611
53.03857658 9.741133706
55.05422664 3.777750343
57.06987671 1.742374627
71.04914126 4.015170353
77.03857658 1.872897757
79.05422664 3.735417698
81.06987671 4.106092005
83.04914126 1.782808277
85.06479133 1.034762146
95.04914126 1.186585763
97.06479133 1.931426452
99.08044139 2.159658974
101.0597059 3.005769014
109.0647913 2.200674481
111.0804414 1.17937997
127.075356 4.818914858
129.0910061 1.179853187
139.075356 1.668802197
141.0910061 1.036535522
157.0859207 1.178136036
163.1117415 1.352700542
181.1223062 5.996553083
199.1328709 2.421894666

Name: +ve in-silico MS/MS by CFM-ID for QPHIDXVWDBPNIM-DPCQOWFFSA-N
ID: QPHIDXVWDBPNIM-DPCQOWFFSA-N
Comment: Energy2
Num peaks: 26
39.02292652 6.534164035
41.03857658 14.04894601
43.05422664 2.898889712
49.00727645 1.545237448
51.02292652 3.728841695
53.03857658 8.318672104
55.01784114 1.623740519
55.05422664 4.765959932
65.03857658 1.307756279
67.01784114 1.727404237
71.04914126 4.738958373
73.02840582 1.748724416
79.05422664 2.073940655
81.06987671 1.668624495
83.01275576 2.390364892
85.02840582 3.826356997
87.04405588 1.769174545
97.06479133 0.9650122027
99.04405588 1.084381156
107.0491413 1.82088638
109.0647913 3.813525337
111.0804414 1.882426669
127.075356 2.790558301
139.075356 1.264650127
141.0910061 0.9434335271
163.1117415 0.9568302437

Name: +ve in-silico MS/MS by CFM-ID for LXBIFEVIBLOUGU-UNTFVMJOSA-N
ID: LXBIFEVIBLOUGU-UNTFVMJOSA-N
Comment: Energy0
Num peaks: 6
88.03930485 0.374135935
118.0498695 0.8758823999
128.070605 12.21201111
132.0655196 0.4754607506
146.0811697 40.14639648
164.0917343 39.74346615

Name: +ve in-silico MS/MS by CFM-ID for LXBIFEVIBLOUGU-UNTFVMJOSA-N
ID: LXBIFEVIBLOUGU-UNTFVMJOSA-N
Comment: Energy1
Num peaks: 6
60.04439023 1.693300148
114.0549549 1.666153101
128.070605 31.68169784
132.0655196 1.879797988
146.0811697 34.44016233
164.0917343 10.91845379

Name: +ve in-silico MS/MS by CFM-ID for LXBIFEVIBLOUGU-UNTFVMJOSA-N
ID: LXBIFEVIBLOUGU-UNTFVMJOSA-N
Comment: Energy2
Num peaks: 26
28.01817548 1.286504054
30.03382555 1.422174026
31.01784114 1.734360392
42.03382555 2.031982332
43.01784114 3.486388461
45.0334912 2.648621135
55.01784114 2.879784583
57.0334912 2.901260243
58.02874017 3.823596292
59.04914126 1.131225338
60.04439023 6.449778786
70.02874017 2.668690587
72.04439023 4.767775461
73.02840582 1.696918222
74.0600403 1.20767146
84.04439023 1.288002049
85.02840582 2.467586267
86.0600403 1.519776364
87.04405588 1.844305927
88.03930485 1.743493685
90.05495492 1.812425658
102.0549549 1.929016132
114.0549549 2.327015062
116.070605 1.211233683
128.070605 19.72267402
146.0811697 4.545627591

Name: +ve in-silico MS/MS by CFM-ID for MKZUGSPKAYXMHH-UHFFFAOYSA-N
ID: MKZUGSPKAYXMHH-UHFFFAOYSA-N
Comment: Energy0
Num peaks: 6
57.06987671 7.29167378
59.08552677 1.403461042
137.0597059 2.742161409
139.075356 4.888199293
163.1117415 4.420252702
181.1223062 67.22050822

Name: +ve in-silico MS/MS by CFM-ID for MKZUGSPKAYXMHH-UHFFFAOYSA-N
ID: MKZUGSPKAYXMHH-UHFFFAOYSA-N
Comment: Energy1
Num peaks: 19
39.02292652 2.010743117
41.03857658 1.871789345
43.05422664 1.510963936
55.05422664 2.690246551
57.06987671 17.23823498
59.08552677 2.775017754
65.03857658 6.274598528
67.05422664 1.550858372
69.06987671 5.042086132
71.08552677 1.545111111
123.0440559 1.652259978
133.1011768 2.498340406
135.1168269 3.259572952
137.0597059 2.846494747
137.132477 2.931631909
139.075356 1.909064373
153.1273916 2.911776239
163.1117415 3.553528085
181.1223062 16.80168345

Name: +ve in-silico MS/MS by CFM-ID for MKZUGSPKAYXMHH-UHFFFAOYSA-N
ID: MKZUGSPKAYXMHH-UHFFFAOYSA-N
Comment: Energy2
Num peaks: 18
39.02292652 3.092030958
41.03857658 5.969066512
43.05422664 1.943333324
51.02292652 1.807433755
53.03857658 1.72517986
55.05422664 10.25315168
57.06987671 17.92236121
59.08552677 7.076750005
63.02292652 5.304585318
65.03857658 8.335340795
67.05422664 4.257631234
69.06987671 2.577591593
71.08552677 1.705095126
79.05422664 3.056184028
81.06987671 1.67896886
105.0334912 1.400180967
107.0491413 1.137177908
123.0440559 1.314448211

Name: +ve in-silico MS/MS by CFM-ID for VMWLSRTVOZWJGO-PXIYARARSA-N
ID: VMWLSRTVOZWJGO-PXIYARARSA-N
Comment: Energy0
Num peaks: 10
41.03857658 2.598383657
95.04914126 1.881971
109.0647913 4.194441568
111.0804414 1.27485213
121.0647913 1.330738342
123.0804414 1.512824839
139.075356 1.489482939
163.1117415 12.17430531
181.1223062 33.90380291
199.1328709 20.3134569

Name: +ve in-silico MS/MS by CFM-ID for VMWLSRTVOZWJGO-PXIYARARSA-N
ID: VMWLSRTVOZWJGO-PXIYARARSA-N
Comment: Energy1
Num peaks: 24
29.03857658 1.195464775
39.02292652 3.699756736
41.03857658 5.503065012
43.05422664 5.388541336
45.06987671 1.289592023
51.02292652 1.413453259
53.03857658 2.020637307
55.05422664 1.331666091
71.04914126 2.691684494
85.06479133 2.609490827
95.04914126 2.119765699
97.06479133 1.148785136
109.0647913 6.451784149
111.0804414 4.026723558
121.0647913 3.282644548
123.0804414 3.862450563
125.0960915 2.267088628
127.075356 1.64555061
127.1117415 1.742187516
139.075356 1.711546244
141.0910061 1.680350152
163.1117415 9.903641035
181.1223062 10.51092691
199.1328709 2.87710369

Name: +ve in-silico MS/MS by CFM-ID for VMWLSRTVOZWJGO-PXIYARARSA-N
ID: VMWLSRTVOZWJGO-PXIYARARSA-N
Comment: Energy2
Num peaks: 24
39.02292652 5.741834788
41.03857658 11.52663837
43.05422664 4.318504253
45.06987671 2.489229789
51.02292652 2.124028367
53.03857658 5.72018742
55.05422664 2.728874908
57.06987671 1.314305486
65.03857658 1.791010237
67.05422664 2.273208182
69.06987671 1.164050891
71.04914126 1.310634256
83.04914126 2.015234204
85.06479133 1.232837321
95.04914126 3.584485633
97.06479133 1.961319878
109.0647913 9.937062713
111.0804414 6.096858102
113.0960915 1.460780066
121.0647913 2.267991484
123.0804414 3.425243375
125.0960915 3.013002617
127.1117415 1.515713669
163.1117415 1.414095295

Name: +ve in-silico MS/MS by CFM-ID for NAJZTTOYWJQEQW-YWVKMMECSA-N
ID: NAJZTTOYWJQEQW-YWVKMMECSA-N
Comment: Energy0
Num peaks: 18
65.03857658 1.169461054
67.05422664 3.03264062
69.06987671 1.749276173
79.05422664 1.700727746
81.06987671 2.44685174
83.04914126 1.814724444
83.08552677 1.034215629
85.06479133 6.058036558
85.10117684 0.9739056776
87.08044139 2.868656912
131.0702706 1.430060917
139.1117415 1.93763992
153.1273916 9.248770872
155.1430416 1.133864179
163.1117415 2.570877253
181.1223062 16.4635571
183.1015708 1.081330215
199.1328709 23.3312988

Name: +ve in-silico MS/MS by CFM-ID for NAJZTTOYWJQEQW-YWVKMMECSA-N
ID: NAJZTTOYWJQEQW-YWVKMMECSA-N
Comment: Energy1
Num peaks: 31
39.02292652 1.330794557
41.03857658 1.375677837
43.01784114 0.9070766121
51.02292652 0.9035513587
53.03857658 1.19003542
59.01275576 2.543908237
61.02840582 2.109239968
65.03857658 1.623405728
67.05422664 5.692013629
69.0334912 1.378530727
71.04914126 1.479870385
71.08552677 1.437199641
79.05422664 3.317849495
81.06987671 5.7505552
83.04914126 1.208343788
83.08552677 1.855508489
85.06479133 3.5560657
85.10117684 2.09720206
87.08044139 0.9858910614
113.0960915 0.9014767078
121.0647913 0.9876763338
125.0597059 2.514244439
127.075356 1.367456529
137.0960915 4.685073024
139.1117415 7.255182594
153.1273916 9.687636975
155.1430416 1.349435809
163.1117415 1.128828957
181.1223062 3.520233558
183.1015708 0.9722412664
199.1328709 2.772522095

Name: +ve in-silico MS/MS by CFM-ID for NAJZTTOYWJQEQW-YWVKMMECSA-N
ID: NAJZTTOYWJQEQW-YWVKMMECSA-N
Comment: Energy2
Num peaks: 27
25.00727645 1.849719377
27.02292652 1.120813753
39.02292652 1.873687816
41.00219107 0.9198129142
41.03857658 6.198731766
43.01784114 1.025241224
43.05422664 2.090472316
49.00727645 0.8418367293
51.02292652 5.835834614
53.03857658 6.94873943
55.05422664 4.993008694
57.06987671 5.984471288
59.01275576 1.032182326
63.02292652 1.200355
65.03857658 3.849409592
67.05422664 4.6367168
69.06987671 4.208011377
71.04914126 0.9093428231
71.08552677 2.050038567
79.05422664 7.038023693
81.06987671 3.268153634
83.08552677 1.643399853
85.06479133 3.797932089
85.10117684 1.750451819
87.08044139 1.300829743
87.1168269 2.92777377
115.075356 1.020785765

Name: +ve in-silico MS/MS by CFM-ID for DUAXUBMIVRZGCO-QMMMGPOBSA-N
ID: DUAXUBMIVRZGCO-QMMMGPOBSA-N
Comment: Energy0
Num peaks: 6
43.05422664 3.125621256
69.06987671 3.085919155
71.04914126 14.27593457
71.08552677 33.17513127
73.10117684 2.071712995
159.1379563 36.90222675

Name: +ve in-silico MS/MS by CFM-ID for DUAXUBMIVRZGCO-QMMMGPOBSA-N
ID: DUAXUBMIVRZGCO-QMMMGPOBSA-N
Comment: Energy1
Num peaks: 6
43.05422664 14.29661474
45.06987671 2.259847529
55.05422664 3.418066871
71.04914126 13.77094473
71.08552677 43.06409569
159.1379563 5.936866078

Name: +ve in-silico MS/MS by CFM-ID for DUAXUBMIVRZGCO-QMMMGPOBSA-N
ID: DUAXUBMIVRZGCO-QMMMGPOBSA-N
Comment: Energy2
Num peaks: 7
41.03857658 10.10031694
43.05422664 13.59315321
55.01784114 5.739490742
55.05422664 24.35550287
57.06987671 4.442348249
71.04914126 10.07353778
71.08552677 15.72221517

Name: +ve in-silico MS/MS by CFM-ID for OINCELAOJGBMQV-BYIBVSMXSA-N
ID: OINCELAOJGBMQV-BYIBVSMXSA-N
Comment: Energy0
Num peaks: 6
116.070605 1.509088534
128.070605 1.860334436
129.0546206 3.957909746
146.0811697 17.31809193
147.0651853 9.097118258
164.0917343 51.47752599

Name: +ve in-silico MS/MS by CFM-ID for OINCELAOJGBMQV-BYIBVSMXSA-N
ID: OINCELAOJGBMQV-BYIBVSMXSA-N
Comment: Energy1
Num peaks: 19
58.02874017 2.100339332
60.04439023 2.758947014
68.04947561 2.59419001
70.06512568 1.912811509
72.08077574 1.570438375
86.0600403 1.587929908
88.03930485 1.606920177
88.07569036 1.292198587
90.05495492 1.510246909
98.0600403 1.553534019
100.0756904 2.408149077
116.070605 3.250249229
118.086255 4.131552885
128.070605 6.26452717
129.0546206 4.512547107
134.0811697 4.300941844
146.0811697 20.52796875
147.0651853 2.231187984
164.0917343 14.78913683

Name: +ve in-silico MS/MS by CFM-ID for OINCELAOJGBMQV-BYIBVSMXSA-N
ID: OINCELAOJGBMQV-BYIBVSMXSA-N
Comment: Energy2
Num peaks: 31
27.02292652 1.270216704
28.01817548 1.589822999
30.03382555 2.214252271
39.02292652 2.274598914
41.03857658 1.696168164
45.0334912 2.875597506
47.01275576 0.9962954305
55.01784114 1.856049472
57.0334912 4.176466805
58.02874017 4.513965355
59.04914126 1.972312492
60.04439023 5.211384891
68.04947561 2.007043478
70.02874017 1.731022053
70.06512568 1.789385418
72.04439023 2.082449708
72.08077574 1.02837192
73.02840582 3.250868896
74.0600403 1.592200023
75.04405588 4.449543171
84.04439023 1.415290327
86.0600403 6.015576584
87.04405588 1.662351618
88.03930485 2.254982304
88.07569036 6.091078513
90.05495492 1.86017365
100.0756904 1.884349701
104.070605 1.275169798
128.070605 1.696868065
129.0546206 2.336211672
146.0811697 1.086812644

Name: +ve in-silico MS/MS by CFM-ID for TVTGZVYLUHVBAJ-URLGYRAOSA-N
ID: TVTGZVYLUHVBAJ-URLGYRAOSA-N
Comment: Energy0
Num peaks: 6
27.02292652 2.123822069
105.0546206 1.685690039
129.0546206 2.442401839
146.0811697 9.095884469
147.0651853 16.52528717
164.0917343 58.25767519

Name: +ve in-silico MS/MS by CFM-ID for TVTGZVYLUHVBAJ-URLGYRAOSA-N
ID: TVTGZVYLUHVBAJ-URLGYRAOSA-N
Comment: Energy1
Num peaks: 19
57.0334912 1.624481464
58.02874017 1.484650937
60.04439023 1.421220092
69.0334912 2.778118739
71.04914126 1.892561817
78.05495492 1.494757797
87.04405588 3.577900014
88.03930485 3.761886587
89.05970595 5.130562166
90.05495492 3.106983179
116.070605 2.092524957
118.086255 2.50744601
129.0546206 4.651918664
132.0655196 1.367539026
134.0811697 3.900563776
136.0968197 1.907445637
146.0811697 9.958431283
147.0651853 7.906680725
164.0917343 20.10525911

Name: +ve in-silico MS/MS by CFM-ID for TVTGZVYLUHVBAJ-URLGYRAOSA-N
ID: TVTGZVYLUHVBAJ-URLGYRAOSA-N
Comment: Energy2
Num peaks: 31
27.02292652 2.80393926
28.01817548 2.297135425
29.03857658 1.622854586
30.03382555 1.305448532
39.02292652 1.323002069
40.01817548 1.163645902
41.03857658 1.890357257
42.03382555 1.78832362
43.01784114 2.071329473
44.04947561 1.007744202
45.0334912 3.369270973
47.01275576 2.511927388
57.0334912 3.595990557
58.02874017 6.648470612
59.04914126 1.68658656
60.04439023 5.648029217
71.01275576 1.924762225
72.04439023 1.363311461
73.02840582 4.841356684
74.0600403 1.062983544
75.04405588 9.850477282
77.05970595 1.580814849
87.04405588 2.8614253
88.03930485 1.298319264
89.02332044 0.9598304075
90.05495492 0.9599206429
101.0233204 1.206313096
103.0389705 1.833581109
105.0546206 3.28845939
129.0546206 3.110971946
147.0651853 1.182964241

Name: +ve in-silico MS/MS by CFM-ID for TVTGZVYLUHVBAJ-QZABAPFNSA-N
ID: TVTGZVYLUHVBAJ-QZABAPFNSA-N
Comment: Energy0
Num peaks: 6
27.02292652 2.123822069
105.0546206 1.685690039
129.0546206 2.442401839
146.0811697 9.095884469
147.0651853 16.52528717
164.0917343 58.25767519

Name: +ve in-silico MS/MS by CFM-ID for TVTGZVYLUHVBAJ-QZABAPFNSA-N
ID: TVTGZVYLUHVBAJ-QZABAPFNSA-N
Comment: Energy1
Num peaks: 19
57.0334912 1.624481464
58.02874017 1.484650937
60.04439023 1.421220092
69.0334912 2.778118739
71.04914126 1.892561817
78.05495492 1.494757797
87.04405588 3.577900014
88.03930485 3.761886587
89.05970595 5.130562166
90.05495492 3.106983179
116.070605 2.092524957
118.086255 2.50744601
129.0546206 4.651918664
132.0655196 1.367539026
134.0811697 3.900563776
136.0968197 1.907445637
146.0811697 9.958431283
147.0651853 7.906680725
164.0917343 20.10525911

Name: +ve in-silico MS/MS by CFM-ID for TVTGZVYLUHVBAJ-QZABAPFNSA-N
ID: TVTGZVYLUHVBAJ-QZABAPFNSA-N
Comment: Energy2
Num peaks: 31
27.02292652 2.80393926
28.01817548 2.297135425
29.03857658 1.622854586
30.03382555 1.305448532
39.02292652 1.323002069
40.01817548 1.163645902
41.03857658 1.890357257
42.03382555 1.78832362
43.01784114 2.071329473
44.04947561 1.007744202
45.0334912 3.369270973
47.01275576 2.511927388
57.0334912 3.595990557
58.02874017 6.648470612
59.04914126 1.68658656
60.04439023 5.648029217
71.01275576 1.924762225
72.04439023 1.363311461
73.02840582 4.841356684
74.0600403 1.062983544
75.04405588 9.850477282
77.05970595 1.580814849
87.04405588 2.8614253
88.03930485 1.298319264
89.02332044 0.9598304075
90.05495492 0.9599206429
101.0233204 1.206313096
103.0389705 1.833581109
105.0546206 3.28845939
129.0546206 3.110971946
147.0651853 1.182964241

Name: +ve in-silico MS/MS by CFM-ID for TWZULJKZBGIFOI-MRVPVSSYSA-N
ID: TWZULJKZBGIFOI-MRVPVSSYSA-N
Comment: Energy0
Num peaks: 7
85.10117684 6.687029245
99.1168269 3.747149075
109.1011768 4.33122326
127.1117415 28.96982282
129.1273916 3.204903927
141.1273916 3.208824713
159.1379563 30.06028187

Name: +ve in-silico MS/MS by CFM-ID for TWZULJKZBGIFOI-MRVPVSSYSA-N
ID: TWZULJKZBGIFOI-MRVPVSSYSA-N
Comment: Energy1
Num peaks: 16
41.03857658 1.336176159
43.05422664 1.466940074
55.05422664 2.314953968
59.08552677 1.769140529
69.06987671 1.165600468
83.08552677 5.314487269
85.10117684 12.72695989
87.08044139 1.393745687
87.1168269 3.362697487
99.1168269 11.9687373
109.1011768 3.498423109
115.075356 1.481369727
117.0910061 2.033190724
127.1117415 12.91874269
141.1273916 3.326287375
159.1379563 14.97910375

Name: +ve in-silico MS/MS by CFM-ID for TWZULJKZBGIFOI-MRVPVSSYSA-N
ID: TWZULJKZBGIFOI-MRVPVSSYSA-N
Comment: Energy2
Num peaks: 15
41.03857658 2.94109809
43.05422664 3.01634507
55.05422664 8.610616223
57.06987671 7.013910124
67.05422664 2.681286082
69.06987671 7.704585653
71.08552677 4.852323585
81.06987671 1.806694047
83.08552677 15.12485473
85.10117684 8.286764052
87.1168269 4.517294607
97.10117684 2.050521535
99.1168269 8.962263131
101.132477 1.812130814
127.1117415 1.655445596

Name: +ve in-silico MS/MS by CFM-ID for ZFBDCQRXEHJKHT-UHFFFAOYSA-N
ID: ZFBDCQRXEHJKHT-UHFFFAOYSA-N
Comment: Energy0
Num peaks: 6
57.06987671 1.750496242
85.06479133 1.614547257
123.1168269 3.477931939
127.1117415 2.728200966
141.1273916 39.9806351
159.1379563 34.28910765

Name: +ve in-silico MS/MS by CFM-ID for ZFBDCQRXEHJKHT-UHFFFAOYSA-N
ID: ZFBDCQRXEHJKHT-UHFFFAOYSA-N
Comment: Energy1
Num peaks: 16
41.03857658 5.621910748
43.05422664 8.223795638
45.06987671 1.291526044
55.05422664 3.093997772
57.0334912 1.502781523
57.06987671 7.473504536
59.04914126 3.017061048
73.06479133 2.786312737
83.04914126 2.607994057
85.06479133 5.934539764
97.06479133 2.276225157
99.08044139 2.276530091
101.0597059 3.659763671
123.1168269 4.693012582
141.1273916 18.87361242
159.1379563 7.431827024

Name: +ve in-silico MS/MS by CFM-ID for ZFBDCQRXEHJKHT-UHFFFAOYSA-N
ID: ZFBDCQRXEHJKHT-UHFFFAOYSA-N
Comment: Energy2
Num peaks: 20
27.02292652 1.511924371
39.02292652 5.083906169
41.03857658 13.87340175
43.05422664 12.56362951
45.06987671 3.081659632
53.03857658 1.768931356
55.05422664 6.85512218
57.0334912 1.557971714
57.06987671 14.61129124
59.04914126 1.578643977
59.08552677 1.34554462
69.0334912 1.920423508
71.04914126 1.184731611
73.06479133 1.781772331
83.04914126 1.716817724
85.06479133 3.078021325
97.06479133 1.78068799
99.08044139 1.853148611
123.1168269 1.86229439
141.1273916 1.787119276

Name: +ve in-silico MS/MS by CFM-ID for PWAGNDORTYARTI-SGIHWFKDSA-N
ID: PWAGNDORTYARTI-SGIHWFKDSA-N
Comment: Energy0
Num peaks: 8
139.1117415 3.940816072
141.0910061 1.67179784
149.0960915 1.139893676
167.1066561 14.86604295
169.1223062 3.943964126
171.1379563 1.153114143
181.1223062 7.009871114
199.1328709 46.77838312

Name: +ve in-silico MS/MS by CFM-ID for PWAGNDORTYARTI-SGIHWFKDSA-N
ID: PWAGNDORTYARTI-SGIHWFKDSA-N
Comment: Energy1
Num peaks: 31
39.02292652 2.224663226
41.03857658 1.97686302
53.03857658 1.511041865
55.01784114 1.1404888
55.05422664 2.503443056
57.0334912 2.728929944
57.06987671 1.062248035
59.04914126 2.350071277
69.0334912 1.837243921
73.02840582 1.004188908
81.0334912 1.224355076
81.06987671 2.984813403
83.04914126 1.514329089
85.06479133 1.000832881
97.06479133 1.330915382
99.08044139 1.091120094
109.0647913 1.444257668
109.1011768 1.158322916
111.0804414 1.335297313
123.0804414 1.434962474
125.0960915 1.008330341
139.075356 2.762973935
139.1117415 4.489229305
141.0910061 3.402746042
143.1066561 1.817788625
149.0960915 1.016157498
167.1066561 5.994533996
169.1223062 2.476674648
171.1379563 1.283222701
181.1223062 5.402891056
199.1328709 11.03624129

Name: +ve in-silico MS/MS by CFM-ID for PWAGNDORTYARTI-SGIHWFKDSA-N
ID: PWAGNDORTYARTI-SGIHWFKDSA-N
Comment: Energy2
Num peaks: 31
39.02292652 3.512839763
41.03857658 4.354005625
43.05422664 1.467588392
51.02292652 1.896551891
53.03857658 5.860293225
55.05422664 8.047388611
57.0334912 1.486064489
57.06987671 2.011661338
59.08552677 1.183953593
65.03857658 1.540196729
67.05422664 2.200439038
69.0334912 4.47191877
69.06987671 3.164805388
71.04914126 1.496792341
79.05422664 1.835559553
81.0334912 2.366565359
81.06987671 4.328276701
83.04914126 1.818100652
83.08552677 1.9077436
85.06479133 0.8716479195
95.04914126 1.798231113
97.06479133 2.003816088
109.0647913 1.091795519
109.1011768 4.520647997
123.0804414 2.719184692
123.1168269 1.251675278
137.0960915 0.8615669479
139.1117415 1.181347803
151.1117415 2.086434066
171.1015708 1.01578172
183.1015708 1.194062161

Name: +ve in-silico MS/MS by CFM-ID for DEIQQSNBDUHJNT-CMDGGOBGSA-N
ID: DEIQQSNBDUHJNT-CMDGGOBGSA-N
Comment: Energy0
Num peaks: 11
123.0804414 1.143336763
135.1168269 1.564996059
137.0960915 1.491639263
139.1117415 2.793400873
141.0910061 2.230927652
153.1273916 4.037922782
155.1066561 1.75999062
157.1223062 2.173149533
163.1117415 13.27236941
181.1223062 27.71098854
199.1328709 21.86887688

Name: +ve in-silico MS/MS by CFM-ID for DEIQQSNBDUHJNT-CMDGGOBGSA-N
ID: DEIQQSNBDUHJNT-CMDGGOBGSA-N
Comment: Energy1
Num peaks: 31
39.02292652 1.240337843
41.03857658 1.385896162
53.03857658 0.9235270992
55.05422664 1.458041502
57.0334912 1.590300269
69.06987671 0.9046870318
79.05422664 1.826866024
81.0334912 1.559529156
83.04914126 1.486312648
93.06987671 1.4554635
95.08552677 1.057995917
97.06479133 2.82986481
97.10117684 1.01811643
99.08044139 0.9482597188
101.0597059 1.595230421
109.1011768 0.9810300814
121.0647913 1.122626611
121.1011768 2.420271225
123.0804414 1.922294628
135.1168269 5.411854854
137.0960915 1.373500816
137.132477 2.110647578
139.075356 2.867486336
139.1117415 3.321254718
141.0910061 2.609496895
153.1273916 6.456335676
155.1430416 0.902566134
157.1223062 0.9049750149
163.1117415 6.338184775
181.1223062 10.7494049
199.1328709 4.83143911

Name: +ve in-silico MS/MS by CFM-ID for DEIQQSNBDUHJNT-CMDGGOBGSA-N
ID: DEIQQSNBDUHJNT-CMDGGOBGSA-N
Comment: Energy2
Num peaks: 31
27.02292652 1.55656487
39.02292652 5.51107262
41.00219107 1.010869196
41.03857658 5.62734606
51.02292652 1.030464217
53.03857658 2.340292169
55.05422664 5.394475939
59.01275576 1.804987806
63.02292652 1.83354628
65.03857658 2.646030335
67.05422664 2.617253849
68.99710569 1.430961737
69.06987671 2.490575819
73.02840582 1.290997508
79.05422664 4.331172056
81.0334912 3.735852039
81.06987671 3.318868853
83.04914126 2.962020309
87.04405588 1.057730252
93.06987671 2.072531059
95.08552677 4.274119711
97.02840582 1.098302949
97.06479133 2.557866004
97.10117684 2.122904177
101.0597059 1.043001353
109.1011768 3.889848584
119.0855268 1.128957237
121.1011768 1.319243158
135.1168269 1.114773077
137.0960915 1.525473952
137.132477 1.147211806

Name: +ve in-silico MS/MS by CFM-ID for BXIJYKUDHDLSQP-UHFFFAOYSA-N
ID: BXIJYKUDHDLSQP-UHFFFAOYSA-N
Comment: Energy0
Num peaks: 6
137.0597059 1.923908015
139.075356 6.641436678
149.0960915 4.070951845
151.1117415 1.210508851
163.1117415 1.660170538
181.1223062 72.64918716

Name: +ve in-silico MS/MS by CFM-ID for BXIJYKUDHDLSQP-UHFFFAOYSA-N
ID: BXIJYKUDHDLSQP-UHFFFAOYSA-N
Comment: Energy1
Num peaks: 17
39.02292652 1.358341066
41.03857658 1.565035416
43.05422664 4.472296489
55.05422664 2.236430681
57.06987671 1.104463052
109.0647913 4.129218726
111.0804414 3.999740149
123.0440559 1.262185002
137.0597059 4.15416401
137.0960915 1.203929826
139.075356 12.60085592
149.0960915 4.379615117
151.1117415 4.650517287
153.1273916 4.486537805
163.1117415 1.449431439
165.0910061 1.225040285
181.1223062 26.33107397

Name: +ve in-silico MS/MS by CFM-ID for BXIJYKUDHDLSQP-UHFFFAOYSA-N
ID: BXIJYKUDHDLSQP-UHFFFAOYSA-N
Comment: Energy2
Num peaks: 27
25.00727645 1.096984326
39.02292652 4.483402038
41.03857658 5.215193246
43.05422664 1.56635912
49.00727645 1.642828704
53.03857658 1.071663243
55.05422664 10.76816896
57.06987671 4.814763865
65.03857658 7.885871431
67.05422664 7.338147085
69.0334912 1.049406435
69.06987671 3.403513268
81.0334912 1.269580666
81.06987671 2.023830026
95.04914126 1.002584236
97.06479133 1.702556705
109.0647913 3.886159452
119.0855268 2.05752874
121.0647913 1.031781973
121.1011768 4.291439755
133.0647913 1.39637184
137.0960915 4.112665283
147.0804414 1.362065083
149.0960915 1.846604879
151.1117415 1.088546617
153.1273916 1.160989853
165.0910061 2.101370498

Name: +ve in-silico MS/MS by CFM-ID for LDSSHHGVKDZTIX-BEBVASNESA-N
ID: LDSSHHGVKDZTIX-BEBVASNESA-N
Comment: Energy0
Num peaks: 6
119.0855268 2.528035993
121.1011768 7.855706723
135.1168269 15.99626278
145.1011768 3.978810068
163.1117415 27.02109063
181.1223062 37.57414895

Name: +ve in-silico MS/MS by CFM-ID for LDSSHHGVKDZTIX-BEBVASNESA-N
ID: LDSSHHGVKDZTIX-BEBVASNESA-N
Comment: Energy1
Num peaks: 6
119.0855268 5.548788282
121.1011768 10.70484396
135.1168269 46.51010785
137.132477 4.712954728
163.1117415 12.85567203
181.1223062 9.363606678

Name: +ve in-silico MS/MS by CFM-ID for LDSSHHGVKDZTIX-BEBVASNESA-N
ID: LDSSHHGVKDZTIX-BEBVASNESA-N
Comment: Energy2
Num peaks: 6
103.0542266 8.01136775
105.0698767 14.50901651
119.0855268 32.98308421
121.1011768 14.12170821
133.1011768 3.95916251
135.1168269 13.59638957

Name: +ve in-silico MS/MS by CFM-ID for OINCELAOJGBMQV-SXUWKVJYSA-N
ID: OINCELAOJGBMQV-SXUWKVJYSA-N
Comment: Energy0
Num peaks: 6
116.070605 1.509088534
128.070605 1.860334436
129.0546206 3.957909746
146.0811697 17.31809193
147.0651853 9.097118258
164.0917343 51.47752599

Name: +ve in-silico MS/MS by CFM-ID for OINCELAOJGBMQV-SXUWKVJYSA-N
ID: OINCELAOJGBMQV-SXUWKVJYSA-N
Comment: Energy1
Num peaks: 19
58.02874017 2.100339332
60.04439023 2.758947014
68.04947561 2.59419001
70.06512568 1.912811509
72.08077574 1.570438375
86.0600403 1.587929908
88.03930485 1.606920177
88.07569036 1.292198587
90.05495492 1.510246909
98.0600403 1.553534019
100.0756904 2.408149077
116.070605 3.250249229
118.086255 4.131552885
128.070605 6.26452717
129.0546206 4.512547107
134.0811697 4.300941844
146.0811697 20.52796875
147.0651853 2.231187984
164.0917343 14.78913683

Name: +ve in-silico MS/MS by CFM-ID for OINCELAOJGBMQV-SXUWKVJYSA-N
ID: OINCELAOJGBMQV-SXUWKVJYSA-N
Comment: Energy2
Num peaks: 31
27.02292652 1.270216704
28.01817548 1.589822999
30.03382555 2.214252271
39.02292652 2.274598914
41.03857658 1.696168164
45.0334912 2.875597506
47.01275576 0.9962954305
55.01784114 1.856049472
57.0334912 4.176466805
58.02874017 4.513965355
59.04914126 1.972312492
60.04439023 5.211384891
68.04947561 2.007043478
70.02874017 1.731022053
70.06512568 1.789385418
72.04439023 2.082449708
72.08077574 1.02837192
73.02840582 3.250868896
74.0600403 1.592200023
75.04405588 4.449543171
84.04439023 1.415290327
86.0600403 6.015576584
87.04405588 1.662351618
88.03930485 2.254982304
88.07569036 6.091078513
90.05495492 1.86017365
100.0756904 1.884349701
104.070605 1.275169798
128.070605 1.696868065
129.0546206 2.336211672
146.0811697 1.086812644

Name: +ve in-silico MS/MS by CFM-ID for HNMCBVOEQRTTLQ-SECBINFHSA-N
ID: HNMCBVOEQRTTLQ-SECBINFHSA-N
Comment: Energy0
Num peaks: 7
57.0334912 4.578355609
57.06987671 2.091416941
69.06987671 1.307440686
87.08044139 2.778840853
123.1168269 3.289588318
141.1273916 36.05554442
159.1379563 30.56999757

Name: +ve in-silico MS/MS by CFM-ID for HNMCBVOEQRTTLQ-SECBINFHSA-N
ID: HNMCBVOEQRTTLQ-SECBINFHSA-N
Comment: Energy1
Num peaks: 19
39.02292652 5.191108733
41.03857658 2.256971938
53.03857658 2.101321744
55.05422664 2.536469059
57.0334912 14.529208
57.06987671 7.867555042
59.08552677 3.51200694
67.05422664 1.862590029
69.06987671 4.604680355
71.04914126 2.503423434
73.06479133 2.525423099
83.04914126 2.517580438
83.08552677 1.943123029
85.06479133 2.283441622
87.08044139 3.883183632
101.0597059 1.825473312
123.1168269 2.497685038
141.1273916 10.07051144
159.1379563 6.514846086

Name: +ve in-silico MS/MS by CFM-ID for HNMCBVOEQRTTLQ-SECBINFHSA-N
ID: HNMCBVOEQRTTLQ-SECBINFHSA-N
Comment: Energy2
Num peaks: 18
29.03857658 2.219553316
39.02292652 5.240754954
41.00219107 2.0296079
41.03857658 5.61564508
43.05422664 2.821833028
53.03857658 3.954614386
55.05422664 6.52780775
57.0334912 6.739681111
57.06987671 14.2169925
59.08552677 3.924395165
67.05422664 3.352531656
69.06987671 4.534975467
71.04914126 2.4299578
71.08552677 2.36768608
81.06987671 2.373004519
83.08552677 6.287835258
85.06479133 2.943566506
85.10117684 3.061792397

Name: +ve in-silico MS/MS by CFM-ID for JMDVHIAPNBFHIR-AYTOVCQNSA-N
ID: JMDVHIAPNBFHIR-AYTOVCQNSA-N
Comment: Energy0
Num peaks: 14
41.03857658 1.014239967
43.05422664 0.7369919102
67.05422664 0.9705766094
93.06987671 0.9367626693
105.0698767 0.7166987748
107.0855268 2.815801963
121.1011768 1.291680242
131.0855268 4.213015303
133.1011768 0.8898594691
149.0960915 28.57820199
151.1117415 3.258086775
153.1273916 1.635860024
163.1117415 3.43807958
181.1223062 29.54854266

Name: +ve in-silico MS/MS by CFM-ID for JMDVHIAPNBFHIR-AYTOVCQNSA-N
ID: JMDVHIAPNBFHIR-AYTOVCQNSA-N
Comment: Energy1
Num peaks: 31
39.02292652 4.32698579
41.03857658 3.113299702
43.05422664 1.794361798
49.00727645 1.086816894
51.02292652 1.84211301
53.03857658 1.653457734
55.01784114 1.424799061
55.05422664 2.139686747
65.03857658 3.549783787
67.05422664 2.613350064
69.06987671 1.552146122
77.03857658 1.171203696
79.05422664 1.403824013
81.0334912 1.348766468
81.06987671 1.741220461
83.01275576 1.820298128
85.02840582 1.418695773
87.04405588 0.9454029479
91.05422664 2.403553549
93.06987671 1.793576854
95.08552677 1.286495818
105.0698767 1.529321152
107.0855268 6.268912341
109.0284058 1.799521465
111.0440559 1.21988963
121.1011768 5.35180291
131.0855268 1.973597323
137.0597059 1.216189021
149.0960915 7.395050933
163.1117415 2.842692519
181.1223062 8.258997967

Name: +ve in-silico MS/MS by CFM-ID for JMDVHIAPNBFHIR-AYTOVCQNSA-N
ID: JMDVHIAPNBFHIR-AYTOVCQNSA-N
Comment: Energy2
Num peaks: 30
39.02292652 10.0567737
41.03857658 7.070275237
43.05422664 3.18943481
49.00727645 2.544800807
51.02292652 6.563973258
53.00219107 0.6240246076
53.03857658 5.434764965
55.01784114 3.534169252
55.05422664 5.822837235
57.0334912 0.8192898552
59.01275576 1.254385968
63.02292652 2.069527704
65.03857658 6.271897576
67.05422664 2.835353658
69.0334912 0.6183186519
69.06987671 1.457256203
73.02840582 0.6841814031
77.03857658 2.039115306
79.05422664 2.850164123
81.0334912 2.103177599
81.06987671 1.600178467
91.05422664 1.201646231
93.06987671 0.6195688687
105.0698767 1.617259997
107.0491413 1.39540826
107.0855268 0.9757373159
121.1011768 1.46753338
123.1168269 1.196986526
133.1011768 1.732053486
135.1168269 0.9494948276

Name: +ve in-silico MS/MS by CFM-ID for JMDVHIAPNBFHIR-GBXKULHUSA-N
ID: JMDVHIAPNBFHIR-GBXKULHUSA-N
Comment: Energy0
Num peaks: 14
41.03857658 1.014239967
43.05422664 0.7369919102
67.05422664 0.9705766094
93.06987671 0.9367626693
105.0698767 0.7166987748
107.0855268 2.815801963
121.1011768 1.291680242
131.0855268 4.213015303
133.1011768 0.8898594691
149.0960915 28.57820199
151.1117415 3.258086775
153.1273916 1.635860024
163.1117415 3.43807958
181.1223062 29.54854266

Name: +ve in-silico MS/MS by CFM-ID for JMDVHIAPNBFHIR-GBXKULHUSA-N
ID: JMDVHIAPNBFHIR-GBXKULHUSA-N
Comment: Energy1
Num peaks: 31
39.02292652 4.32698579
41.03857658 3.113299702
43.05422664 1.794361798
49.00727645 1.086816894
51.02292652 1.84211301
53.03857658 1.653457734
55.01784114 1.424799061
55.05422664 2.139686747
65.03857658 3.549783787
67.05422664 2.613350064
69.06987671 1.552146122
77.03857658 1.171203696
79.05422664 1.403824013
81.0334912 1.348766468
81.06987671 1.741220461
83.01275576 1.820298128
85.02840582 1.418695773
87.04405588 0.9454029479
91.05422664 2.403553549
93.06987671 1.793576854
95.08552677 1.286495818
105.0698767 1.529321152
107.0855268 6.268912341
109.0284058 1.799521465
111.0440559 1.21988963
121.1011768 5.35180291
131.0855268 1.973597323
137.0597059 1.216189021
149.0960915 7.395050933
163.1117415 2.842692519
181.1223062 8.258997967

Name: +ve in-silico MS/MS by CFM-ID for JMDVHIAPNBFHIR-GBXKULHUSA-N
ID: JMDVHIAPNBFHIR-GBXKULHUSA-N
Comment: Energy2
Num peaks: 30
39.02292652 10.0567737
41.03857658 7.070275237
43.05422664 3.18943481
49.00727645 2.544800807
51.02292652 6.563973258
53.00219107 0.6240246076
53.03857658 5.434764965
55.01784114 3.534169252
55.05422664 5.822837235
57.0334912 0.8192898552
59.01275576 1.254385968
63.02292652 2.069527704
65.03857658 6.271897576
67.05422664 2.835353658
69.0334912 0.6183186519
69.06987671 1.457256203
73.02840582 0.6841814031
77.03857658 2.039115306
79.05422664 2.850164123
81.0334912 2.103177599
81.06987671 1.600178467
91.05422664 1.201646231
93.06987671 0.6195688687
105.0698767 1.617259997
107.0491413 1.39540826
107.0855268 0.9757373159
121.1011768 1.46753338
123.1168269 1.196986526
133.1011768 1.732053486
135.1168269 0.9494948276

Name: +ve in-silico MS/MS by CFM-ID for HGJWTABGNGOSDZ-RFZPGFLSSA-N
ID: HGJWTABGNGOSDZ-RFZPGFLSSA-N
Comment: Energy0
Num peaks: 9
74.02365479 6.633819377
89.05970595 2.081030001
101.0597059 1.867939779
118.0498695 1.96708972
118.086255 14.77885688
129.0546206 4.774946818
146.0811697 10.64001538
147.0651853 8.638090028
164.0917343 29.80643167

Name: +ve in-silico MS/MS by CFM-ID for HGJWTABGNGOSDZ-RFZPGFLSSA-N
ID: HGJWTABGNGOSDZ-RFZPGFLSSA-N
Comment: Energy1
Num peaks: 20
28.01817548 5.863668812
30.03382555 1.872073926
47.04914126 3.341661574
56.0130901 2.230070022
58.02874017 1.855300425
59.01275576 1.382165859
72.04439023 3.259895594
74.02365479 16.5394308
74.0600403 3.330905041
76.03930485 3.319051925
89.05970595 3.069514862
92.07060498 2.311705133
100.0756904 3.119487614
101.0597059 5.47680527
118.0498695 2.330819124
118.086255 13.93044105
129.0546206 1.362757671
146.0811697 2.133765909
147.0651853 1.512158111
164.0917343 3.03800875

Name: +ve in-silico MS/MS by CFM-ID for HGJWTABGNGOSDZ-RFZPGFLSSA-N
ID: HGJWTABGNGOSDZ-RFZPGFLSSA-N
Comment: Energy2
Num peaks: 26
28.01817548 7.935363743
29.03857658 5.066438458
30.03382555 1.619026079
31.01784114 2.045939153
43.01784114 2.193117486
45.0334912 3.652898494
47.04914126 4.683764465
58.02874017 6.211400353
59.04914126 4.856677833
60.04439023 3.166973485
61.02840582 1.704894849
72.04439023 8.633799921
73.06479133 1.834799492
74.02365479 2.4313318
74.0600403 1.677077939
76.03930485 1.560006289
86.02365479 1.211638834
88.03930485 1.661500138
89.05970595 1.114178609
90.05495492 0.981810469
100.0393049 4.493323596
100.0756904 4.151774451
102.0549549 2.128466524
102.0913404 1.246060359
104.070605 1.760275845
118.0498695 2.498702252

Name: +ve in-silico MS/MS by CFM-ID for JMWBTPQEGMTXKP-ONGXEEELSA-N
ID: JMWBTPQEGMTXKP-ONGXEEELSA-N
Comment: Energy0
Num peaks: 11
55.05422664 1.787024882
69.06987671 3.527499026
109.1011768 2.119018835
111.1168269 1.239028001
127.1117415 1.205341945
143.0702706 1.370277451
153.1273916 1.211657334
155.0702706 4.756942856
157.0859207 4.550655822
181.1223062 9.765740369
199.1328709 49.62582455

Name: +ve in-silico MS/MS by CFM-ID for JMWBTPQEGMTXKP-ONGXEEELSA-N
ID: JMWBTPQEGMTXKP-ONGXEEELSA-N
Comment: Energy1
Num peaks: 31
39.02292652 2.332715032
41.03857658 1.696114029
43.05422664 0.8237735337
55.05422664 5.510778875
57.06987671 1.635619798
65.03857658 0.7198379972
67.05422664 2.874981942
69.06987671 8.338116338
81.06987671 2.243916648
83.08552677 7.083239837
85.10117684 5.717872636
107.0855268 3.791594717
109.1011768 4.515849166
111.1168269 1.78089586
113.0233204 1.285330116
113.132477 0.87949198
115.0389705 2.278512545
117.0546206 1.410290595
127.0389705 1.066536436
127.1117415 1.048394542
129.0546206 1.479631995
137.0960915 1.04575106
139.1117415 1.322645376
143.0702706 1.860902583
155.0702706 1.376957592
157.0859207 1.012934158
159.1015708 1.284163702
169.1223062 1.146436391
171.1379563 1.51184031
181.1223062 3.588029924
199.1328709 7.925303251

Name: +ve in-silico MS/MS by CFM-ID for JMWBTPQEGMTXKP-ONGXEEELSA-N
ID: JMWBTPQEGMTXKP-ONGXEEELSA-N
Comment: Energy2
Num peaks: 18
39.02292652 2.287054482
41.03857658 2.310791304
51.02292652 4.414612508
53.03857658 9.258422954
55.05422664 20.03856619
57.06987671 4.067502171
65.03857658 2.805198583
67.05422664 9.508657473
68.99710569 1.394636327
69.06987671 10.16882598
71.08552677 1.417950251
83.08552677 1.584945222
91.05422664 1.285178105
93.06987671 1.392830014
95.08552677 1.569163452
107.0855268 1.994907164
109.1011768 3.122292464
111.1168269 1.66030049

Name: +ve in-silico MS/MS by CFM-ID for BRTZDCQNZKKULS-NSHDSACASA-N
ID: BRTZDCQNZKKULS-NSHDSACASA-N
Comment: Energy0
Num peaks: 6
113.0960915 0.9726223556
139.1117415 0.9946944381
149.0960915 1.489237481
163.1117415 7.917451439
165.0910061 1.480153988
181.1223062 75.65279807

Name: +ve in-silico MS/MS by CFM-ID for BRTZDCQNZKKULS-NSHDSACASA-N
ID: BRTZDCQNZKKULS-NSHDSACASA-N
Comment: Energy1
Num peaks: 21
41.03857658 1.897029609
51.02292652 1.382089843
53.03857658 1.36679101
55.05422664 5.85757518
67.05422664 1.830192323
69.06987671 1.525180114
85.06479133 5.789969608
87.08044139 3.04702945
97.06479133 1.935551147
109.0647913 1.299774389
111.0804414 1.684425194
113.0960915 1.266737176
137.0597059 1.650439085
139.075356 2.438302254
141.0910061 5.866514382
149.0960915 2.509007088
151.1117415 1.41715909
153.1273916 4.184027914
163.1117415 6.206511397
165.0910061 2.264151013
181.1223062 25.1090215

Name: +ve in-silico MS/MS by CFM-ID for BRTZDCQNZKKULS-NSHDSACASA-N
ID: BRTZDCQNZKKULS-NSHDSACASA-N
Comment: Energy2
Num peaks: 18
39.02292652 6.817354192
41.03857658 1.870207724
45.06987671 1.347110063
49.00727645 4.798974536
51.02292652 8.820552588
53.03857658 9.658290437
55.05422664 12.24869097
65.00219107 1.50428858
65.03857658 8.398544464
67.01784114 1.563288803
67.05422664 10.45479447
69.06987671 3.895770999
71.08552677 1.720762488
81.0334912 1.411733809
81.06987671 1.445530032
85.06479133 1.192743084
97.06479133 1.117677436
165.0910061 1.987534714

Name: +ve in-silico MS/MS by CFM-ID for RJKBJEZZABBYBA-BYIBVSMXSA-N
ID: RJKBJEZZABBYBA-BYIBVSMXSA-N
Comment: Energy0
Num peaks: 7
56.04947561 2.438012528
73.02840582 2.06425457
86.0600403 2.193236144
129.0546206 2.926399965
146.0811697 18.4925949
147.0651853 8.378339774
164.0917343 45.22095557

Name: +ve in-silico MS/MS by CFM-ID for RJKBJEZZABBYBA-BYIBVSMXSA-N
ID: RJKBJEZZABBYBA-BYIBVSMXSA-N
Comment: Energy1
Num peaks: 19
56.04947561 3.253521021
58.06512568 2.261759768
73.02840582 1.106756114
88.07569036 1.294272602
98.0600403 1.334506985
100.0393049 1.154752874
100.0756904 1.38735007
102.0549549 1.185451606
116.070605 3.285542346
118.086255 5.178345863
120.0655196 1.143700312
128.070605 3.391423775
129.0546206 3.881720781
132.0655196 1.218798856
134.0811697 4.105482025
136.0968197 1.362200377
146.0811697 20.25080751
147.0651853 3.234388582
164.0917343 20.99126122

Name: +ve in-silico MS/MS by CFM-ID for RJKBJEZZABBYBA-BYIBVSMXSA-N
ID: RJKBJEZZABBYBA-BYIBVSMXSA-N
Comment: Energy2
Num peaks: 29
25.00727645 0.9903905064
27.02292652 2.095689603
28.01817548 0.8845376857
29.03857658 1.374549108
39.02292652 4.31076935
40.01817548 0.9591837973
41.03857658 6.811060999
42.03382555 1.222526071
43.01784114 2.969493864
43.05422664 1.730769854
44.04947561 0.9204970222
45.0334912 7.876839665
47.01275576 1.496996527
47.04914126 0.9598684792
54.03382555 1.933081108
56.04947561 11.51340629
57.0334912 0.8944027883
58.06512568 8.371491514
60.08077574 1.968642254
72.04439023 1.746359969
73.02840582 1.880842447
74.0600403 6.18954664
75.04405588 1.086216256
76.07569036 1.034697062
84.04439023 1.613941882
86.0600403 3.303783958
87.04405588 1.523734235
88.07569036 1.73010872
104.070605 1.221335972

Name: +ve in-silico MS/MS by CFM-ID for VJZWZDQDXPADSE-NSHDSACASA-N
ID: VJZWZDQDXPADSE-NSHDSACASA-N
Comment: Energy0
Num peaks: 13
53.00219107 6.39345659
57.06987671 3.674494416
71.08552677 1.892806143
81.0334912 3.140336409
83.04914126 2.409109368
123.0804414 3.370616041
125.0960915 11.08690634
127.0389705 1.616309633
127.1117415 2.319571682
153.1273916 3.429887495
155.1430416 2.579308521
181.1223062 3.644425475
199.1328709 34.73965283

Name: +ve in-silico MS/MS by CFM-ID for VJZWZDQDXPADSE-NSHDSACASA-N
ID: VJZWZDQDXPADSE-NSHDSACASA-N
Comment: Energy1
Num peaks: 19
39.02292652 2.441789529
41.03857658 1.694962237
43.05422664 1.575111133
51.02292652 1.41577677
53.00219107 13.30707903
53.03857658 2.753470919
55.01784114 2.823771788
55.05422664 3.651540166
57.0334912 7.544191768
57.06987671 12.98191087
59.08552677 1.445570936
71.08552677 5.627068866
83.04914126 1.622197446
125.0960915 4.214131297
127.0389705 2.449925046
127.1117415 1.815963959
129.1273916 5.523458733
181.1223062 2.912090574
199.1328709 4.709155041

Name: +ve in-silico MS/MS by CFM-ID for VJZWZDQDXPADSE-NSHDSACASA-N
ID: VJZWZDQDXPADSE-NSHDSACASA-N
Comment: Energy2
Num peaks: 15
25.00727645 2.171771032
39.02292652 1.918904619
41.03857658 5.702118751
43.05422664 5.906592457
51.02292652 9.535070613
53.00219107 3.391362083
53.03857658 15.45932597
55.01784114 1.399566462
55.05422664 16.21493981
57.06987671 7.733764902
59.08552677 1.807259027
67.05422664 1.359805263
69.06987671 1.480097624
71.08552677 4.314062878
83.04914126 2.125647773

Name: +ve in-silico MS/MS by CFM-ID for OTKQNSSMCDLVQV-MRVPVSSYSA-N
ID: OTKQNSSMCDLVQV-MRVPVSSYSA-N
Comment: Energy0
Num peaks: 6
55.05422664 1.933170411
57.06987671 15.84867172
85.06479133 17.12424252
131.1066561 1.578557444
141.1273916 1.481381058
159.1379563 52.73269292

Name: +ve in-silico MS/MS by CFM-ID for OTKQNSSMCDLVQV-MRVPVSSYSA-N
ID: OTKQNSSMCDLVQV-MRVPVSSYSA-N
Comment: Energy1
Num peaks: 6
55.05422664 3.601330049
57.06987671 47.76553076
67.05422664 1.880767546
85.06479133 15.20916485
131.1066561 1.981387456
159.1379563 10.15908356

Name: +ve in-silico MS/MS by CFM-ID for OTKQNSSMCDLVQV-MRVPVSSYSA-N
ID: OTKQNSSMCDLVQV-MRVPVSSYSA-N
Comment: Energy2
Num peaks: 8
27.02292652 2.33763959
41.03857658 9.96815139
43.05422664 3.830794371
55.05422664 8.827686591
57.06987671 39.53009855
67.05422664 3.880458292
69.0334912 5.62671224
85.06479133 7.624208856

Name: +ve in-silico MS/MS by CFM-ID for SVRKACAGHUZSGU-UMCURTJPSA-N
ID: SVRKACAGHUZSGU-UMCURTJPSA-N
Comment: Energy0
Num peaks: 13
41.03857658 0.9978431139
55.05422664 1.453737065
69.06987671 1.066963153
77.03857658 0.9757091902
79.05422664 1.430376377
83.08552677 1.625625956
107.0491413 1.043355723
121.0647913 1.416221416
137.0960915 0.9313138827
145.1011768 3.297525412
151.075356 0.8897396919
163.1117415 35.55334202
181.1223062 29.42330345

Name: +ve in-silico MS/MS by CFM-ID for SVRKACAGHUZSGU-UMCURTJPSA-N
ID: SVRKACAGHUZSGU-UMCURTJPSA-N
Comment: Energy1
Num peaks: 31
39.02292652 2.221434628
41.03857658 1.81787591
51.02292652 3.636530615
53.03857658 2.761701199
55.05422664 4.147091011
67.01784114 3.126050878
69.0334912 2.457060976
69.06987671 2.481407873
71.04914126 1.048976257
77.03857658 6.864436513
79.05422664 1.64921737
81.06987671 1.871705387
83.08552677 4.226424748
85.10117684 2.352543391
87.1168269 0.9205927723
103.0542266 1.129259826
105.0334912 1.230279227
105.0698767 2.359774404
107.0491413 4.772173446
107.0855268 1.972466153
109.0647913 1.536422042
109.1011768 1.077304831
111.0804414 1.743038936
113.0960915 1.174781199
119.0491413 1.089901251
121.0647913 3.251442217
125.0597059 1.033279683
145.1011768 1.409579735
153.1273916 1.40790619
163.1117415 4.740551738
181.1223062 3.046746487

Name: +ve in-silico MS/MS by CFM-ID for SVRKACAGHUZSGU-UMCURTJPSA-N
ID: SVRKACAGHUZSGU-UMCURTJPSA-N
Comment: Energy2
Num peaks: 26
39.02292652 12.03940036
41.03857658 5.083567099
43.05422664 2.248571629
49.00727645 2.231586047
51.02292652 7.215963036
53.03857658 4.956559915
55.05422664 5.156827591
57.06987671 1.03923315
65.03857658 1.950113259
67.01784114 1.616860737
67.05422664 1.783954613
69.06987671 1.308863095
71.08552677 0.8684321707
77.03857658 10.75930776
79.05422664 3.216078118
81.06987671 1.320343275
83.08552677 4.655671039
87.1168269 2.469077282
93.0334912 1.420626262
105.0334912 1.307429359
105.0698767 1.077802656
107.0491413 1.759357247
107.0855268 1.532239332
109.1011768 1.472450654
111.1168269 1.116764603
121.0647913 0.9692500653

Name: +ve in-silico MS/MS by CFM-ID for PQAOFUQAZBGCQK-UHFFFAOYSA-N
ID: PQAOFUQAZBGCQK-UHFFFAOYSA-N
Comment: Energy0
Num peaks: 6
91.05422664 9.448411019
93.06987671 1.831742538
103.075356 1.73783516
105.0698767 2.246858351
149.0960915 6.760982802
181.1223062 64.35289105

Name: +ve in-silico MS/MS by CFM-ID for PQAOFUQAZBGCQK-UHFFFAOYSA-N
ID: PQAOFUQAZBGCQK-UHFFFAOYSA-N
Comment: Energy1
Num peaks: 8
33.0334912 2.255448252
89.05970595 3.066072949
91.05422664 21.05904462
93.06987671 3.274584505
103.075356 5.692204493
105.0698767 10.59650355
149.0960915 6.150819815
181.1223062 28.44992287

Name: +ve in-silico MS/MS by CFM-ID for PQAOFUQAZBGCQK-UHFFFAOYSA-N
ID: PQAOFUQAZBGCQK-UHFFFAOYSA-N
Comment: Energy2
Num peaks: 25
15.02292652 1.322103886
25.00727645 1.755426175
27.02292652 3.653998753
39.02292652 1.671322367
45.0334912 3.693944653
49.00727645 2.072583031
51.02292652 1.932457955
55.01784114 1.165294106
57.0334912 1.180183346
59.04914126 2.653484558
63.02292652 1.862147743
65.03857658 4.018378647
71.04914126 1.195877693
75.02292652 1.7412001
75.04405588 1.236080179
77.03857658 2.610252113
79.05422664 3.083996621
89.03857658 1.508492058
91.05422664 17.83918832
93.06987671 8.906509824
95.08552677 1.380531719
105.0698767 8.933046677
107.0855268 2.567235365
119.0855268 1.524300337
165.0910061 1.305135099

Name: +ve in-silico MS/MS by CFM-ID for YXLFQKUIZVSIEP-UHFFFAOYSA-N
ID: YXLFQKUIZVSIEP-UHFFFAOYSA-N
Comment: Energy0
Num peaks: 6
43.05422664 2.24374938
137.0597059 2.103460655
149.0960915 2.915248611
153.0910061 1.36377337
165.0910061 1.455896533
181.1223062 79.57948143

Name: +ve in-silico MS/MS by CFM-ID for YXLFQKUIZVSIEP-UHFFFAOYSA-N
ID: YXLFQKUIZVSIEP-UHFFFAOYSA-N
Comment: Energy1
Num peaks: 15
29.03857658 1.184923242
39.02292652 1.870462498
41.03857658 2.57725926
43.05422664 8.265144188
93.06987671 1.247967024
123.0804414 2.230303532
137.0597059 4.688708038
137.0960915 2.985191536
139.075356 1.525796148
149.0960915 5.710277955
151.075356 2.180863086
151.1117415 1.589214006
153.0910061 1.604363798
165.0910061 3.100592117
181.1223062 40.22631449

Name: +ve in-silico MS/MS by CFM-ID for YXLFQKUIZVSIEP-UHFFFAOYSA-N
ID: YXLFQKUIZVSIEP-UHFFFAOYSA-N
Comment: Energy2
Num peaks: 28
15.02292652 1.194245588
39.02292652 7.954661457
41.03857658 6.679212878
43.05422664 9.227319761
45.06987671 1.287740051
49.00727645 2.420518035
51.02292652 5.148250296
53.03857658 3.083200776
57.06987671 1.069477484
65.03857658 1.82188585
67.05422664 3.533079929
75.02292652 1.290472834
77.03857658 0.9832396937
79.05422664 1.503496022
81.06987671 1.766605137
91.05422664 1.069309813
93.0334912 2.070855083
93.06987671 5.380195937
105.0698767 1.495602352
107.0491413 3.010450786
107.0855268 2.615018278
119.0855268 1.206495211
123.0440559 2.208090737
135.0804414 2.784549047
137.0597059 3.77536211
137.0960915 1.091242513
149.0960915 1.135664152
165.0910061 3.75617218

Name: +ve in-silico MS/MS by CFM-ID for RJKBJEZZABBYBA-MDMQIMBFSA-N
ID: RJKBJEZZABBYBA-MDMQIMBFSA-N
Comment: Energy0
Num peaks: 7
56.04947561 2.438012528
73.02840582 2.06425457
86.0600403 2.193236144
129.0546206 2.926399965
146.0811697 18.4925949
147.0651853 8.378339774
164.0917343 45.22095557

Name: +ve in-silico MS/MS by CFM-ID for RJKBJEZZABBYBA-MDMQIMBFSA-N
ID: RJKBJEZZABBYBA-MDMQIMBFSA-N
Comment: Energy1
Num peaks: 19
56.04947561 3.253521021
58.06512568 2.261759768
73.02840582 1.106756114
88.07569036 1.294272602
98.0600403 1.334506985
100.0393049 1.154752874
100.0756904 1.38735007
102.0549549 1.185451606
116.070605 3.285542346
118.086255 5.178345863
120.0655196 1.143700312
128.070605 3.391423775
129.0546206 3.881720781
132.0655196 1.218798856
134.0811697 4.105482025
136.0968197 1.362200377
146.0811697 20.25080751
147.0651853 3.234388582
164.0917343 20.99126122

Name: +ve in-silico MS/MS by CFM-ID for RJKBJEZZABBYBA-MDMQIMBFSA-N
ID: RJKBJEZZABBYBA-MDMQIMBFSA-N
Comment: Energy2
Num peaks: 29
25.00727645 0.9903905064
27.02292652 2.095689603
28.01817548 0.8845376857
29.03857658 1.374549108
39.02292652 4.31076935
40.01817548 0.9591837973
41.03857658 6.811060999
42.03382555 1.222526071
43.01784114 2.969493864
43.05422664 1.730769854
44.04947561 0.9204970222
45.0334912 7.876839665
47.01275576 1.496996527
47.04914126 0.9598684792
54.03382555 1.933081108
56.04947561 11.51340629
57.0334912 0.8944027883
58.06512568 8.371491514
60.08077574 1.968642254
72.04439023 1.746359969
73.02840582 1.880842447
74.0600403 6.18954664
75.04405588 1.086216256
76.07569036 1.034697062
84.04439023 1.613941882
86.0600403 3.303783958
87.04405588 1.523734235
88.07569036 1.73010872
104.070605 1.221335972

Name: +ve in-silico MS/MS by CFM-ID for QIYDQYBDGDYJKD-UHFFFAOYSA-N
ID: QIYDQYBDGDYJKD-UHFFFAOYSA-N
Comment: Energy0
Num peaks: 8
85.10117684 3.133104345
109.1011768 4.449834011
117.0910061 1.917060177
127.1117415 30.46322206
129.1273916 3.387947158
131.1430416 1.708338701
141.1273916 3.438477593
159.1379563 32.50070588

Name: +ve in-silico MS/MS by CFM-ID for QIYDQYBDGDYJKD-UHFFFAOYSA-N
ID: QIYDQYBDGDYJKD-UHFFFAOYSA-N
Comment: Energy1
Num peaks: 17
41.03857658 2.306295022
43.05422664 1.292317462
55.05422664 3.45423208
57.06987671 7.656048241
59.08552677 1.844013746
69.06987671 1.826253852
71.08552677 2.546558922
83.08552677 2.623177016
85.10117684 10.70492952
87.04405588 1.374148276
87.1168269 1.43313578
99.1168269 7.658756241
101.0597059 3.104848454
109.1011768 3.197193322
127.1117415 11.96183181
141.1273916 3.116605314
159.1379563 14.06990628

Name: +ve in-silico MS/MS by CFM-ID for QIYDQYBDGDYJKD-UHFFFAOYSA-N
ID: QIYDQYBDGDYJKD-UHFFFAOYSA-N
Comment: Energy2
Num peaks: 20
27.02292652 2.523865407
39.02292652 1.522949753
41.03857658 9.965739988
43.01784114 1.064143285
43.05422664 4.507223057
55.01784114 1.669415971
55.05422664 8.534235875
57.0334912 1.616540204
57.06987671 13.32474167
59.01275576 1.74245553
59.08552677 2.00701026
67.05422664 2.507286625
69.0334912 1.564012729
69.06987671 6.282740878
71.04914126 1.868571368
71.08552677 5.66258013
83.08552677 5.432136502
85.10117684 4.456647651
87.1168269 2.400640558
99.1168269 2.327361231

Name: +ve in-silico MS/MS by CFM-ID for KICUISADAVMYCJ-MRVPVSSYSA-N
ID: KICUISADAVMYCJ-MRVPVSSYSA-N
Comment: Energy0
Num peaks: 6
43.05422664 1.921592371
57.06987671 3.193689699
99.1168269 4.754062878
127.1117415 16.68935513
129.1273916 2.00797549
159.1379563 54.1389667

Name: +ve in-silico MS/MS by CFM-ID for KICUISADAVMYCJ-MRVPVSSYSA-N
ID: KICUISADAVMYCJ-MRVPVSSYSA-N
Comment: Energy1
Num peaks: 12
41.03857658 2.583766515
43.05422664 7.405334283
55.05422664 6.011025663
57.06987671 16.89243003
59.08552677 2.482629987
99.1168269 9.371194224
115.075356 3.810405722
127.1117415 9.462928934
131.1066561 1.187520272
141.1273916 2.543484733
143.1066561 1.354079265
159.1379563 17.34008351

Name: +ve in-silico MS/MS by CFM-ID for KICUISADAVMYCJ-MRVPVSSYSA-N
ID: KICUISADAVMYCJ-MRVPVSSYSA-N
Comment: Energy2
Num peaks: 14
39.02292652 2.25492177
41.03857658 12.81451782
43.05422664 17.24748146
45.06987671 2.33370795
53.03857658 1.949031791
55.05422664 14.27898568
57.06987671 10.69440932
59.08552677 3.826777994
69.06987671 3.222740658
83.04914126 1.791759519
83.08552677 3.054846674
85.06479133 1.715684418
97.10117684 1.394280842
99.1168269 4.263544058

Name: +ve in-silico MS/MS by CFM-ID for SXZWEDHVLUGDCG-UHFFFAOYSA-N
ID: SXZWEDHVLUGDCG-UHFFFAOYSA-N
Comment: Energy0
Num peaks: 6
121.0647913 3.625253522
123.0804414 6.202680835
131.0855268 1.067005081
149.0960915 1.748783773
163.1117415 41.18658459
181.1223062 36.3795621

Name: +ve in-silico MS/MS by CFM-ID for SXZWEDHVLUGDCG-UHFFFAOYSA-N
ID: SXZWEDHVLUGDCG-UHFFFAOYSA-N
Comment: Energy1
Num peaks: 7
91.05422664 1.909451394
107.0491413 2.627614903
121.0647913 8.666756808
123.0804414 21.14083764
149.0960915 2.00129898
163.1117415 27.92614222
181.1223062 16.98282677

Name: +ve in-silico MS/MS by CFM-ID for SXZWEDHVLUGDCG-UHFFFAOYSA-N
ID: SXZWEDHVLUGDCG-UHFFFAOYSA-N
Comment: Energy2
Num peaks: 26
49.00727645 3.92235225
51.02292652 4.185164557
53.03857658 3.028089801
55.05422664 2.38153079
65.03857658 2.085506466
77.03857658 2.265568071
79.05422664 1.765945287
91.05422664 3.804252431
93.06987671 2.613406272
103.0542266 2.447183837
105.0698767 1.51495268
107.0855268 2.255277816
109.0647913 1.716174984
117.0698767 3.012745849
119.0855268 4.458296815
121.0647913 2.619465192
123.0804414 1.843024404
131.0855268 6.608464525
133.0647913 1.729103439
133.1011768 5.328328449
135.0804414 1.916340373
135.1168269 1.473867819
137.0960915 1.778764416
147.0804414 9.063491667
163.1117415 4.606252814
165.0910061 1.64180592

Name: +ve in-silico MS/MS by CFM-ID for PFYHYHZGDNWFIF-JGWLITMVSA-N
ID: PFYHYHZGDNWFIF-JGWLITMVSA-N
Comment: Energy0
Num peaks: 6
114.0549549 0.3345526797
128.070605 11.80945737
132.0655196 0.4470249472
146.0811697 32.65542283
147.0651853 0.3297127831
164.0917343 52.11790927

Name: +ve in-silico MS/MS by CFM-ID for PFYHYHZGDNWFIF-JGWLITMVSA-N
ID: PFYHYHZGDNWFIF-JGWLITMVSA-N
Comment: Energy1
Num peaks: 9
42.03382555 2.449963194
60.04439023 5.491312269
88.07569036 3.180395718
102.0549549 4.62575785
104.070605 3.353084515
114.0549549 2.446825048
128.070605 23.59748338
146.0811697 22.62809665
164.0917343 12.40835384

Name: +ve in-silico MS/MS by CFM-ID for PFYHYHZGDNWFIF-JGWLITMVSA-N
ID: PFYHYHZGDNWFIF-JGWLITMVSA-N
Comment: Energy2
Num peaks: 22
31.01784114 2.293983602
42.03382555 2.12016235
43.01784114 6.539549589
44.04947561 1.449177162
45.0334912 4.904425106
47.04914126 1.427412651
58.02874017 2.985524505
59.01275576 1.200587134
60.04439023 2.525869538
62.0600403 1.531794735
70.02874017 1.765641555
85.02840582 4.409327984
87.04405588 1.885163008
89.05970595 2.137353196
100.0393049 2.878110396
102.0549549 1.751965172
103.0389705 1.209959729
104.070605 1.279798274
114.0549549 6.387174117
116.070605 2.02221279
128.070605 20.88580314
146.0811697 7.153222607

Name: +ve in-silico MS/MS by CFM-ID for OINCELAOJGBMQV-QZABAPFNSA-N
ID: OINCELAOJGBMQV-QZABAPFNSA-N
Comment: Energy0
Num peaks: 6
116.070605 1.509088534
128.070605 1.860334436
129.0546206 3.957909746
146.0811697 17.31809193
147.0651853 9.097118258
164.0917343 51.47752599

Name: +ve in-silico MS/MS by CFM-ID for OINCELAOJGBMQV-QZABAPFNSA-N
ID: OINCELAOJGBMQV-QZABAPFNSA-N
Comment: Energy1
Num peaks: 19
58.02874017 2.100339332
60.04439023 2.758947014
68.04947561 2.59419001
70.06512568 1.912811509
72.08077574 1.570438375
86.0600403 1.587929908
88.03930485 1.606920177
88.07569036 1.292198587
90.05495492 1.510246909
98.0600403 1.553534019
100.0756904 2.408149077
116.070605 3.250249229
118.086255 4.131552885
128.070605 6.26452717
129.0546206 4.512547107
134.0811697 4.300941844
146.0811697 20.52796875
147.0651853 2.231187984
164.0917343 14.78913683

Name: +ve in-silico MS/MS by CFM-ID for OINCELAOJGBMQV-QZABAPFNSA-N
ID: OINCELAOJGBMQV-QZABAPFNSA-N
Comment: Energy2
Num peaks: 31
27.02292652 1.270216704
28.01817548 1.589822999
30.03382555 2.214252271
39.02292652 2.274598914
41.03857658 1.696168164
45.0334912 2.875597506
47.01275576 0.9962954305
55.01784114 1.856049472
57.0334912 4.176466805
58.02874017 4.513965355
59.04914126 1.972312492
60.04439023 5.211384891
68.04947561 2.007043478
70.02874017 1.731022053
70.06512568 1.789385418
72.04439023 2.082449708
72.08077574 1.02837192
73.02840582 3.250868896
74.0600403 1.592200023
75.04405588 4.449543171
84.04439023 1.415290327
86.0600403 6.015576584
87.04405588 1.662351618
88.03930485 2.254982304
88.07569036 6.091078513
90.05495492 1.86017365
100.0756904 1.884349701
104.070605 1.275169798
128.070605 1.696868065
129.0546206 2.336211672
146.0811697 1.086812644

Name: +ve in-silico MS/MS by CFM-ID for JMWBTPQEGMTXKP-GXSJLCMTSA-N
ID: JMWBTPQEGMTXKP-GXSJLCMTSA-N
Comment: Energy0
Num peaks: 11
55.05422664 1.787024882
69.06987671 3.527499026
109.1011768 2.119018835
111.1168269 1.239028001
127.1117415 1.205341945
143.0702706 1.370277451
153.1273916 1.211657334
155.0702706 4.756942856
157.0859207 4.550655822
181.1223062 9.765740369
199.1328709 49.62582455

Name: +ve in-silico MS/MS by CFM-ID for JMWBTPQEGMTXKP-GXSJLCMTSA-N
ID: JMWBTPQEGMTXKP-GXSJLCMTSA-N
Comment: Energy1
Num peaks: 31
39.02292652 2.332715032
41.03857658 1.696114029
43.05422664 0.8237735337
55.05422664 5.510778875
57.06987671 1.635619798
65.03857658 0.7198379972
67.05422664 2.874981942
69.06987671 8.338116338
81.06987671 2.243916648
83.08552677 7.083239837
85.10117684 5.717872636
107.0855268 3.791594717
109.1011768 4.515849166
111.1168269 1.78089586
113.0233204 1.285330116
113.132477 0.87949198
115.0389705 2.278512545
117.0546206 1.410290595
127.0389705 1.066536436
127.1117415 1.048394542
129.0546206 1.479631995
137.0960915 1.04575106
139.1117415 1.322645376
143.0702706 1.860902583
155.0702706 1.376957592
157.0859207 1.012934158
159.1015708 1.284163702
169.1223062 1.146436391
171.1379563 1.51184031
181.1223062 3.588029924
199.1328709 7.925303251

Name: +ve in-silico MS/MS by CFM-ID for JMWBTPQEGMTXKP-GXSJLCMTSA-N
ID: JMWBTPQEGMTXKP-GXSJLCMTSA-N
Comment: Energy2
Num peaks: 18
39.02292652 2.287054482
41.03857658 2.310791304
51.02292652 4.414612508
53.03857658 9.258422954
55.05422664 20.03856619
57.06987671 4.067502171
65.03857658 2.805198583
67.05422664 9.508657473
68.99710569 1.394636327
69.06987671 10.16882598
71.08552677 1.417950251
83.08552677 1.584945222
91.05422664 1.285178105
93.06987671 1.392830014
95.08552677 1.569163452
107.0855268 1.994907164
109.1011768 3.122292464
111.1168269 1.66030049

Name: +ve in-silico MS/MS by CFM-ID for WHKNJDDCGFFLET-BEBVASNESA-N
ID: WHKNJDDCGFFLET-BEBVASNESA-N
Comment: Energy0
Num peaks: 6
121.1011768 5.583610608
131.0855268 0.8578286447
149.0960915 20.66819059
151.1117415 2.329908413
163.1117415 1.779549362
181.1223062 64.58429339

Name: +ve in-silico MS/MS by CFM-ID for WHKNJDDCGFFLET-BEBVASNESA-N
ID: WHKNJDDCGFFLET-BEBVASNESA-N
Comment: Energy1
Num peaks: 6
121.1011768 18.31333079
123.1168269 2.035046936
131.0855268 2.910884725
149.0960915 23.91542457
163.1117415 5.299027005
181.1223062 38.37231296

Name: +ve in-silico MS/MS by CFM-ID for WHKNJDDCGFFLET-BEBVASNESA-N
ID: WHKNJDDCGFFLET-BEBVASNESA-N
Comment: Energy2
Num peaks: 8
103.0542266 6.224140334
105.0698767 23.20874824
119.0855268 9.99994233
121.1011768 20.03746035
123.1168269 4.719786302
131.0855268 4.945470521
133.0647913 8.186981611
149.0960915 6.650683907

Name: +ve in-silico MS/MS by CFM-ID for YSDIXHRPVIRGDL-KVTDHHQDSA-N
ID: YSDIXHRPVIRGDL-KVTDHHQDSA-N
Comment: Energy0
Num peaks: 6
15.02292652 2.595127883
115.0389705 2.853858073
128.070605 2.804054794
133.0495352 6.381656624
146.0811697 23.17207646
164.0917343 46.80030811

Name: +ve in-silico MS/MS by CFM-ID for YSDIXHRPVIRGDL-KVTDHHQDSA-N
ID: YSDIXHRPVIRGDL-KVTDHHQDSA-N
Comment: Energy1
Num peaks: 10
74.0600403 1.711025173
98.0600403 2.306673948
100.0756904 3.369774928
115.0389705 2.988180174
116.070605 3.86420046
118.086255 4.647169288
128.070605 10.22025774
134.0811697 4.99236615
146.0811697 29.74014398
164.0917343 17.32029342

Name: +ve in-silico MS/MS by CFM-ID for YSDIXHRPVIRGDL-KVTDHHQDSA-N
ID: YSDIXHRPVIRGDL-KVTDHHQDSA-N
Comment: Energy2
Num peaks: 25
15.02292652 3.59440391
42.03382555 4.060284111
44.04947561 4.246655864
47.01275576 1.368343525
57.0334912 1.688457606
61.02840582 2.05573671
68.04947561 1.81634167
70.06512568 4.118591723
72.04439023 1.502902567
72.08077574 1.748148283
73.02840582 3.337011849
84.04439023 2.134756631
86.0600403 8.17287835
87.04405588 3.411635382
88.07569036 4.12061043
98.0600403 3.761587349
100.0756904 7.351595441
102.0549549 2.481242244
102.0913404 2.096632407
104.070605 1.498592846
115.0389705 4.022208135
117.0546206 1.739637681
128.070605 5.697298058
130.0498695 1.768844616
146.0811697 2.493648496

Name: +ve in-silico MS/MS by CFM-ID for PXDHCJKQXWSQSU-PXIYARARSA-N
ID: PXDHCJKQXWSQSU-PXIYARARSA-N
Comment: Energy0
Num peaks: 17
59.04914126 1.987485625
85.06479133 0.7563220109
91.05422664 0.7772404609
93.0334912 0.7632690251
95.04914126 1.561853124
101.0597059 0.7552839056
103.075356 2.360323803
105.0910061 0.8365517185
107.0491413 0.7895733935
109.0647913 1.348636569
113.0597059 2.205854222
121.0647913 1.139800218
125.0597059 1.007672182
139.075356 1.51291196
163.1117415 5.048174946
181.1223062 28.51701684
199.1328709 29.31645668

Name: +ve in-silico MS/MS by CFM-ID for PXDHCJKQXWSQSU-PXIYARARSA-N
ID: PXDHCJKQXWSQSU-PXIYARARSA-N
Comment: Energy1
Num peaks: 25
27.02292652 0.8696083829
29.03857658 4.670572143
31.05422664 1.952549045
41.03857658 0.8816758578
51.02292652 1.277909959
91.05422664 2.420726485
93.0334912 1.515889568
95.04914126 2.51688016
95.08552677 1.180923391
97.06479133 1.392982904
99.08044139 1.63641754
107.0491413 5.230642452
109.0647913 5.721909257
111.0804414 3.739732722
113.0597059 1.987110595
113.0960915 2.18646012
121.0647913 3.234490843
123.0804414 2.167586584
125.0597059 3.750216457
127.075356 3.658891871
139.075356 3.01864105
141.0910061 0.8522723317
163.1117415 5.081698915
181.1223062 13.55348953
199.1328709 5.685395959

Name: +ve in-silico MS/MS by CFM-ID for PXDHCJKQXWSQSU-PXIYARARSA-N
ID: PXDHCJKQXWSQSU-PXIYARARSA-N
Comment: Energy2
Num peaks: 31
29.03857658 1.798847594
39.02292652 4.218980437
41.03857658 4.954317257
43.05422664 1.983282092
51.02292652 3.775770776
53.03857658 3.697308346
55.05422664 1.503733293
57.0334912 1.696064443
57.06987671 4.840158564
59.04914126 2.321755634
65.03857658 1.582608128
67.01784114 2.026901788
69.0334912 1.775953741
71.04914126 1.433574146
81.0334912 1.755345197
83.04914126 1.651270249
85.06479133 1.48444339
87.08044139 1.380738923
93.0334912 1.476406172
93.06987671 1.680371646
95.04914126 2.605267751
97.06479133 1.454406174
107.0491413 2.039841269
109.0647913 2.733509998
111.0804414 2.454778591
113.0597059 1.415385523
121.0647913 6.615706033
123.0804414 4.962214003
125.0960915 1.199564565
139.075356 1.948979108
163.1117415 1.321368107

Name: +ve in-silico MS/MS by CFM-ID for TVTGZVYLUHVBAJ-RDQKPOQOSA-N
ID: TVTGZVYLUHVBAJ-RDQKPOQOSA-N
Comment: Energy0
Num peaks: 6
27.02292652 2.123822069
105.0546206 1.685690039
129.0546206 2.442401839
146.0811697 9.095884469
147.0651853 16.52528717
164.0917343 58.25767519

Name: +ve in-silico MS/MS by CFM-ID for TVTGZVYLUHVBAJ-RDQKPOQOSA-N
ID: TVTGZVYLUHVBAJ-RDQKPOQOSA-N
Comment: Energy1
Num peaks: 19
57.0334912 1.624481464
58.02874017 1.484650937
60.04439023 1.421220092
69.0334912 2.778118739
71.04914126 1.892561817
78.05495492 1.494757797
87.04405588 3.577900014
88.03930485 3.761886587
89.05970595 5.130562166
90.05495492 3.106983179
116.070605 2.092524957
118.086255 2.50744601
129.0546206 4.651918664
132.0655196 1.367539026
134.0811697 3.900563776
136.0968197 1.907445637
146.0811697 9.958431283
147.0651853 7.906680725
164.0917343 20.10525911

Name: +ve in-silico MS/MS by CFM-ID for TVTGZVYLUHVBAJ-RDQKPOQOSA-N
ID: TVTGZVYLUHVBAJ-RDQKPOQOSA-N
Comment: Energy2
Num peaks: 31
27.02292652 2.80393926
28.01817548 2.297135425
29.03857658 1.622854586
30.03382555 1.305448532
39.02292652 1.323002069
40.01817548 1.163645902
41.03857658 1.890357257
42.03382555 1.78832362
43.01784114 2.071329473
44.04947561 1.007744202
45.0334912 3.369270973
47.01275576 2.511927388
57.0334912 3.595990557
58.02874017 6.648470612
59.04914126 1.68658656
60.04439023 5.648029217
71.01275576 1.924762225
72.04439023 1.363311461
73.02840582 4.841356684
74.0600403 1.062983544
75.04405588 9.850477282
77.05970595 1.580814849
87.04405588 2.8614253
88.03930485 1.298319264
89.02332044 0.9598304075
90.05495492 0.9599206429
101.0233204 1.206313096
103.0389705 1.833581109
105.0546206 3.28845939
129.0546206 3.110971946
147.0651853 1.182964241

Name: +ve in-silico MS/MS by CFM-ID for UPGQKHLMOMJYPR-DOKFIKMOSA-N
ID: UPGQKHLMOMJYPR-DOKFIKMOSA-N
Comment: Energy0
Num peaks: 17
65.03857658 1.738035644
67.05422664 3.195578709
69.06987671 1.452111913
81.06987671 1.385594943
87.04405588 2.101254128
91.05422664 1.92152645
93.06987671 2.94943617
95.08552677 1.408381424
99.04405588 1.251953029
111.0440559 1.846087287
113.0597059 1.483041158
121.1011768 1.832297721
149.0960915 12.93454501
151.075356 2.441227683
151.1117415 1.549380567
153.0910061 1.948534514
181.1223062 38.92303228

Name: +ve in-silico MS/MS by CFM-ID for UPGQKHLMOMJYPR-DOKFIKMOSA-N
ID: UPGQKHLMOMJYPR-DOKFIKMOSA-N
Comment: Energy1
Num peaks: 24
39.02292652 2.293665784
51.02292652 3.168128725
53.03857658 3.31537846
55.01784114 1.29183121
55.05422664 1.482712299
65.03857658 8.184047675
67.05422664 4.733537662
69.06987671 3.288249049
77.03857658 1.708923889
81.0334912 1.472450494
81.06987671 3.033886225
83.01275576 2.128893583
85.02840582 1.303550036
91.05422664 3.795201926
93.06987671 10.56573869
95.08552677 3.855620706
97.10117684 1.447192191
99.04405588 1.940462607
109.0284058 2.874228297
111.0440559 2.256555251
121.1011768 4.600629523
149.0960915 3.927177286
163.1117415 1.34929411
181.1223062 6.00840921

Name: +ve in-silico MS/MS by CFM-ID for UPGQKHLMOMJYPR-DOKFIKMOSA-N
ID: UPGQKHLMOMJYPR-DOKFIKMOSA-N
Comment: Energy2
Num peaks: 18
39.02292652 7.355362112
41.03857658 1.459541524
49.00727645 2.861858739
51.02292652 8.25559411
53.03857658 13.57073758
55.01784114 2.551249837
55.05422664 6.943132049
65.03857658 9.331853884
67.05422664 6.377446534
69.06987671 2.924131169
77.03857658 2.540011983
79.05422664 2.406263496
81.0334912 3.761148735
81.06987671 2.703146837
91.05422664 1.982830406
93.06987671 2.615010962
105.0698767 1.995087666
121.1011768 1.614215503

Name: +ve in-silico MS/MS by CFM-ID for HJDZYWXQLPUPGM-ORAHPGNNSA-N
ID: HJDZYWXQLPUPGM-ORAHPGNNSA-N
Comment: Energy0
Num peaks: 11
53.03857658 1.382345097
81.06987671 1.111480886
119.0855268 3.120674196
121.1011768 11.41830963
125.0597059 1.028277368
133.1011768 1.124165855
135.1168269 2.743017206
137.132477 2.635621393
163.1117415 5.943036154
165.0910061 3.971492487
181.1223062 46.26735743

Name: +ve in-silico MS/MS by CFM-ID for HJDZYWXQLPUPGM-ORAHPGNNSA-N
ID: HJDZYWXQLPUPGM-ORAHPGNNSA-N
Comment: Energy1
Num peaks: 28
39.02292652 2.622366985
41.03857658 3.050269384
51.02292652 4.023113753
53.03857658 3.875420791
55.05422664 1.983000354
65.03857658 2.163501276
67.05422664 2.555364339
69.06987671 0.8836571869
79.05422664 2.600017324
81.06987671 4.091527158
85.02840582 3.055605038
95.08552677 1.364523182
105.0698767 3.884880162
107.0855268 3.887160909
109.1011768 1.733747106
111.1168269 1.739436689
119.0855268 4.120691172
121.1011768 4.144669046
123.0440559 1.965369308
125.0597059 1.403421303
127.075356 1.047131893
133.1011768 2.771966259
135.1168269 2.468768383
137.132477 2.499220845
153.1273916 2.477886319
163.1117415 3.233306767
165.0910061 2.526821903
181.1223062 8.670665588

Name: +ve in-silico MS/MS by CFM-ID for HJDZYWXQLPUPGM-ORAHPGNNSA-N
ID: HJDZYWXQLPUPGM-ORAHPGNNSA-N
Comment: Energy2
Num peaks: 25
25.00727645 0.9848054936
27.02292652 1.203021293
39.02292652 10.96594994
41.03857658 10.92276948
43.05422664 0.9316882448
51.02292652 6.522937444
53.00219107 1.596325282
53.03857658 8.615952882
55.01784114 0.7086526939
55.05422664 3.909873225
63.02292652 1.888419272
65.03857658 4.375780763
67.05422664 5.554667813
69.06987671 2.031635267
77.03857658 2.599938987
79.05422664 3.666023357
81.06987671 3.830740522
83.08552677 0.8530233151
85.02840582 0.8265886775
91.05422664 1.424996003
93.06987671 1.345455571
95.08552677 1.670425713
105.0698767 0.7452730609
121.1011768 1.235982417
135.1168269 1.924443327

Name: +ve in-silico MS/MS by CFM-ID for TWGFYQIUSFIVDO-GHMZBOCLSA-N
ID: TWGFYQIUSFIVDO-GHMZBOCLSA-N
Comment: Energy0
Num peaks: 6
57.06987671 1.333540962
153.1273916 1.644144778
155.1430416 1.003211204
157.1223062 0.9256264177
181.1223062 13.08294053
199.1328709 72.15363478

Name: +ve in-silico MS/MS by CFM-ID for TWGFYQIUSFIVDO-GHMZBOCLSA-N
ID: TWGFYQIUSFIVDO-GHMZBOCLSA-N
Comment: Energy1
Num peaks: 14
55.05422664 5.02510836
57.06987671 9.626773514
67.05422664 1.868069743
69.06987671 2.15588976
71.08552677 4.762349149
83.08552677 1.972189653
85.10117684 1.722149727
121.1011768 1.567559431
137.0960915 3.189273907
139.1117415 4.144790027
163.1117415 1.158164523
171.1379563 1.980335921
181.1223062 10.92335765
199.1328709 30.2034907

Name: +ve in-silico MS/MS by CFM-ID for TWGFYQIUSFIVDO-GHMZBOCLSA-N
ID: TWGFYQIUSFIVDO-GHMZBOCLSA-N
Comment: Energy2
Num peaks: 19
39.02292652 3.040439505
41.03857658 6.165712343
43.05422664 3.983585707
45.06987671 1.2493408
53.03857658 3.476523294
55.05422664 11.92266099
57.06987671 7.157929919
59.08552677 1.334357285
65.03857658 2.463821633
67.05422664 5.939539442
69.06987671 6.351663694
71.08552677 3.548831496
81.06987671 8.46579187
83.08552677 6.944893573
85.10117684 3.041113757
87.1168269 1.729384465
169.0859207 1.41760167
171.1015708 1.407864896
183.1015708 1.327206647

Name: +ve in-silico MS/MS by CFM-ID for PCGSKDWDZDPOLB-DKTWLAJQSA-N
ID: PCGSKDWDZDPOLB-DKTWLAJQSA-N
Comment: Energy0
Num peaks: 6
15.02292652 0.7248815514
139.1117415 1.938828082
167.1066561 7.788766511
169.1223062 1.46152005
181.1223062 1.660981113
199.1328709 83.84812182

Name: +ve in-silico MS/MS by CFM-ID for PCGSKDWDZDPOLB-DKTWLAJQSA-N
ID: PCGSKDWDZDPOLB-DKTWLAJQSA-N
Comment: Energy1
Num peaks: 6
99.08044139 4.968077883
127.075356 4.377773853
139.1117415 14.96618134
167.1066561 12.17378513
181.1223062 3.63283567
199.1328709 45.59918498

Name: +ve in-silico MS/MS by CFM-ID for PCGSKDWDZDPOLB-DKTWLAJQSA-N
ID: PCGSKDWDZDPOLB-DKTWLAJQSA-N
Comment: Energy2
Num peaks: 23
79.05422664 2.071904242
81.06987671 6.712476678
95.04914126 1.444372582
97.06479133 5.092958938
109.0647913 2.705748229
111.0804414 4.525464027
119.0855268 1.94199793
121.1011768 2.61210988
123.0804414 5.815942781
123.1168269 1.710015104
125.0597059 1.923105131
125.0960915 2.200753016
137.0960915 4.252408512
139.075356 1.562310648
139.1117415 12.57950875
141.0910061 1.402842409
141.1273916 5.698503742
149.0960915 2.895922673
151.075356 1.497716645
151.1117415 2.951053189
153.1273916 2.055358064
167.1066561 5.489588516
169.1223062 1.81094816

Name: +ve in-silico MS/MS by CFM-ID for IVKXDHGCABLGAM-IDXDHNASSA-N
ID: IVKXDHGCABLGAM-IDXDHNASSA-N
Comment: Energy0
Num peaks: 19
45.0334912 0.8474550972
67.05422664 0.9206673001
85.02840582 0.9064694353
85.06479133 0.8073947503
87.04405588 1.85654555
99.04405588 1.106735505
109.0647913 1.177280074
111.0804414 1.619789181
113.0597059 1.068934453
121.1011768 1.026542814
139.1117415 0.9892699073
149.0960915 2.954118294
151.1117415 0.8964411838
153.0910061 3.791383865
155.1066561 3.232358813
167.1066561 8.915362721
169.1223062 1.497117464
181.1223062 23.72573735
199.1328709 23.29206607

Name: +ve in-silico MS/MS by CFM-ID for IVKXDHGCABLGAM-IDXDHNASSA-N
ID: IVKXDHGCABLGAM-IDXDHNASSA-N
Comment: Energy1
Num peaks: 31
39.02292652 1.373239403
51.02292652 1.255628871
53.03857658 1.842424116
65.03857658 1.595773867
67.05422664 4.599951516
69.0334912 1.440424436
69.06987671 1.294914574
81.0334912 1.869710941
81.06987671 1.826571065
83.01275576 2.046127446
83.04914126 1.088259297
85.02840582 1.239035369
85.06479133 1.690733989
91.05422664 1.449372291
93.06987671 3.90870185
95.08552677 2.58178687
99.04405588 2.117756213
99.08044139 1.249838386
109.0647913 1.62294529
111.0804414 4.351852089
113.0597059 1.812338749
113.0960915 1.934322623
121.1011768 4.420249533
127.075356 1.148160029
139.1117415 2.415114128
149.0960915 2.26509071
151.1117415 1.248436572
153.0910061 2.209658227
167.1066561 3.103595149
181.1223062 8.252931886
199.1328709 3.953687556

Name: +ve in-silico MS/MS by CFM-ID for IVKXDHGCABLGAM-IDXDHNASSA-N
ID: IVKXDHGCABLGAM-IDXDHNASSA-N
Comment: Energy2
Num peaks: 31
39.02292652 6.602311142
41.03857658 2.096228669
51.02292652 2.675087601
53.03857658 9.206484298
55.01784114 2.111340862
55.05422664 3.767182741
65.03857658 2.126065757
67.01784114 0.9795361082
67.05422664 7.944487378
69.0334912 3.224353214
69.06987671 2.230583429
71.04914126 2.492807
81.0334912 1.306815582
81.06987671 1.519629312
83.04914126 1.224581057
85.06479133 1.9209655
91.05422664 1.418100904
93.06987671 3.170070769
95.08552677 4.231395351
97.10117684 0.8493721999
99.04405588 1.221553267
107.0855268 3.013840797
113.0597059 0.9223067415
119.0855268 0.8802940305
121.0647913 0.8523964543
121.1011768 5.005507708
123.0804414 2.442377858
123.1168269 1.348072343
137.0960915 1.003605803
149.0960915 0.8194238192
151.1117415 1.677382417

Name: +ve in-silico MS/MS by CFM-ID for RJKBJEZZABBYBA-TVIMKVIFSA-N
ID: RJKBJEZZABBYBA-TVIMKVIFSA-N
Comment: Energy0
Num peaks: 7
56.04947561 2.438012528
73.02840582 2.06425457
86.0600403 2.193236144
129.0546206 2.926399965
146.0811697 18.4925949
147.0651853 8.378339774
164.0917343 45.22095557

Name: +ve in-silico MS/MS by CFM-ID for RJKBJEZZABBYBA-TVIMKVIFSA-N
ID: RJKBJEZZABBYBA-TVIMKVIFSA-N
Comment: Energy1
Num peaks: 19
56.04947561 3.253521021
58.06512568 2.261759768
73.02840582 1.106756114
88.07569036 1.294272602
98.0600403 1.334506985
100.0393049 1.154752874
100.0756904 1.38735007
102.0549549 1.185451606
116.070605 3.285542346
118.086255 5.178345863
120.0655196 1.143700312
128.070605 3.391423775
129.0546206 3.881720781
132.0655196 1.218798856
134.0811697 4.105482025
136.0968197 1.362200377
146.0811697 20.25080751
147.0651853 3.234388582
164.0917343 20.99126122

Name: +ve in-silico MS/MS by CFM-ID for RJKBJEZZABBYBA-TVIMKVIFSA-N
ID: RJKBJEZZABBYBA-TVIMKVIFSA-N
Comment: Energy2
Num peaks: 29
25.00727645 0.9903905064
27.02292652 2.095689603
28.01817548 0.8845376857
29.03857658 1.374549108
39.02292652 4.31076935
40.01817548 0.9591837973
41.03857658 6.811060999
42.03382555 1.222526071
43.01784114 2.969493864
43.05422664 1.730769854
44.04947561 0.9204970222
45.0334912 7.876839665
47.01275576 1.496996527
47.04914126 0.9598684792
54.03382555 1.933081108
56.04947561 11.51340629
57.0334912 0.8944027883
58.06512568 8.371491514
60.08077574 1.968642254
72.04439023 1.746359969
73.02840582 1.880842447
74.0600403 6.18954664
75.04405588 1.086216256
76.07569036 1.034697062
84.04439023 1.613941882
86.0600403 3.303783958
87.04405588 1.523734235
88.07569036 1.73010872
104.070605 1.221335972

Name: +ve in-silico MS/MS by CFM-ID for HMAOBTJERLDAIN-VQHVLOKHSA-N
ID: HMAOBTJERLDAIN-VQHVLOKHSA-N
Comment: Energy0
Num peaks: 11
107.0855268 1.084948248
123.0804414 2.151812918
125.0960915 2.489580074
149.0960915 9.798073114
151.1117415 4.583463434
155.1066561 1.067426549
163.1117415 1.573975348
167.1066561 17.61773005
169.1223062 2.119491101
181.1223062 16.84077607
199.1328709 21.06145499

Name: +ve in-silico MS/MS by CFM-ID for HMAOBTJERLDAIN-VQHVLOKHSA-N
ID: HMAOBTJERLDAIN-VQHVLOKHSA-N
Comment: Energy1
Num peaks: 31
39.02292652 1.168092282
41.03857658 1.105176366
53.03857658 1.418441961
57.0334912 2.033599569
67.01784114 1.010812352
67.05422664 1.355219859
69.0334912 1.096437248
71.04914126 1.174410238
81.0334912 1.058476547
81.06987671 1.693708011
83.04914126 1.054087123
85.02840582 0.9952443561
85.06479133 1.014231458
105.0698767 1.434380473
107.0855268 4.440024693
109.0647913 1.983442248
109.1011768 2.321129569
111.0804414 1.197109144
121.1011768 1.876840601
123.0804414 4.718316875
125.0960915 6.268972713
127.1117415 2.594241649
139.075356 1.114573461
139.1117415 2.349264461
141.0910061 2.369485966
149.0960915 4.288037475
151.1117415 2.044427688
163.1117415 1.403753541
167.1066561 4.244736735
181.1223062 7.869588535
199.1328709 5.540702109

Name: +ve in-silico MS/MS by CFM-ID for HMAOBTJERLDAIN-VQHVLOKHSA-N
ID: HMAOBTJERLDAIN-VQHVLOKHSA-N
Comment: Energy2
Num peaks: 31
25.00727645 2.236450305
39.02292652 6.246094347
41.00219107 1.212394472
41.03857658 4.25013685
43.01784114 1.12345982
51.02292652 2.047781826
53.03857658 5.975532403
55.01784114 1.29890586
55.05422664 3.246293322
57.0334912 2.688284064
65.03857658 2.389757638
67.01784114 2.305594479
67.05422664 4.212985513
69.0334912 2.244771482
69.06987671 2.062471424
71.04914126 2.500714551
79.05422664 1.557948537
81.0334912 1.804622431
81.06987671 4.039278846
83.04914126 1.708664888
83.08552677 1.495293713
85.06479133 1.535360895
95.08552677 2.789820956
105.0698767 1.405799412
107.0855268 2.15990271
109.0647913 1.644756301
109.1011768 1.48975254
123.0804414 1.71609313
125.0960915 1.267284615
151.1117415 2.043746115
153.1273916 1.15519211

Name: +ve in-silico MS/MS by CFM-ID for KENWRRUSJKMXOL-PCYYEKQGSA-N
ID: KENWRRUSJKMXOL-PCYYEKQGSA-N
Comment: Energy0
Num peaks: 8
55.05422664 1.669784952
95.08552677 1.663598295
119.0855268 8.999530182
121.1011768 11.06371584
135.1168269 11.45344922
145.1011768 2.766579233
163.1117415 18.54817805
181.1223062 25.39123343

Name: +ve in-silico MS/MS by CFM-ID for KENWRRUSJKMXOL-PCYYEKQGSA-N
ID: KENWRRUSJKMXOL-PCYYEKQGSA-N
Comment: Energy1
Num peaks: 19
39.02292652 2.254222197
53.03857658 1.669414258
55.05422664 3.421320764
65.03857658 1.255736369
67.05422664 2.114804143
69.06987671 1.679073536
79.05422664 1.432049419
81.06987671 2.543026189
91.05422664 7.327401765
93.06987671 3.827033912
95.08552677 2.769211974
103.0542266 1.707919493
119.0855268 8.789847922
121.1011768 10.01135182
135.1168269 16.91800399
137.132477 2.887861217
145.1011768 1.50691625
163.1117415 5.054974659
181.1223062 3.991455158

Name: +ve in-silico MS/MS by CFM-ID for KENWRRUSJKMXOL-PCYYEKQGSA-N
ID: KENWRRUSJKMXOL-PCYYEKQGSA-N
Comment: Energy2
Num peaks: 18
39.02292652 8.199098613
41.03857658 3.650435361
51.02292652 4.000480346
53.03857658 7.160023062
55.05422664 6.816555458
65.03857658 8.512452859
67.05422664 8.217857288
69.06987671 5.306845098
77.03857658 1.287060615
79.05422664 5.581066862
81.06987671 3.785085489
93.06987671 4.482069238
95.08552677 2.969359629
107.0855268 2.409692312
119.0855268 2.71630823
121.1011768 1.571977531
133.1011768 1.658197321
137.132477 1.845275634

Name: +ve in-silico MS/MS by CFM-ID for LXBIFEVIBLOUGU-MOJAZDJTSA-N
ID: LXBIFEVIBLOUGU-MOJAZDJTSA-N
Comment: Energy0
Num peaks: 6
88.03930485 0.374135935
118.0498695 0.8758823999
128.070605 12.21201111
132.0655196 0.4754607506
146.0811697 40.14639648
164.0917343 39.74346615

Name: +ve in-silico MS/MS by CFM-ID for LXBIFEVIBLOUGU-MOJAZDJTSA-N
ID: LXBIFEVIBLOUGU-MOJAZDJTSA-N
Comment: Energy1
Num peaks: 6
60.04439023 1.693300148
114.0549549 1.666153101
128.070605 31.68169784
132.0655196 1.879797988
146.0811697 34.44016233
164.0917343 10.91845379

Name: +ve in-silico MS/MS by CFM-ID for LXBIFEVIBLOUGU-MOJAZDJTSA-N
ID: LXBIFEVIBLOUGU-MOJAZDJTSA-N
Comment: Energy2
Num peaks: 26
28.01817548 1.286504054
30.03382555 1.422174026
31.01784114 1.734360392
42.03382555 2.031982332
43.01784114 3.486388461
45.0334912 2.648621135
55.01784114 2.879784583
57.0334912 2.901260243
58.02874017 3.823596292
59.04914126 1.131225338
60.04439023 6.449778786
70.02874017 2.668690587
72.04439023 4.767775461
73.02840582 1.696918222
74.0600403 1.20767146
84.04439023 1.288002049
85.02840582 2.467586267
86.0600403 1.519776364
87.04405588 1.844305927
88.03930485 1.743493685
90.05495492 1.812425658
102.0549549 1.929016132
114.0549549 2.327015062
116.070605 1.211233683
128.070605 19.72267402
146.0811697 4.545627591

Name: +ve in-silico MS/MS by CFM-ID for NYARJMRXCRSQPJ-UHFFFAOYSA-N
ID: NYARJMRXCRSQPJ-UHFFFAOYSA-N
Comment: Energy0
Num peaks: 6
57.06987671 4.990980757
71.08552677 3.055939483
123.0440559 4.818572437
139.075356 3.742557838
163.1117415 3.123082763
181.1223062 66.62897322

Name: +ve in-silico MS/MS by CFM-ID for NYARJMRXCRSQPJ-UHFFFAOYSA-N
ID: NYARJMRXCRSQPJ-UHFFFAOYSA-N
Comment: Energy1
Num peaks: 16
39.02292652 1.330331492
41.03857658 1.143924303
55.05422664 3.879607546
57.06987671 18.39745675
59.08552677 1.616534953
67.05422664 1.461589048
69.06987671 2.361405491
71.08552677 8.405388103
105.0334912 1.313499378
123.0440559 15.2872553
125.0597059 1.228905874
137.0597059 1.830575622
151.1117415 1.839103218
153.1273916 2.256728893
163.1117415 1.770950831
181.1223062 16.37619232

Name: +ve in-silico MS/MS by CFM-ID for NYARJMRXCRSQPJ-UHFFFAOYSA-N
ID: NYARJMRXCRSQPJ-UHFFFAOYSA-N
Comment: Energy2
Num peaks: 21
39.02292652 2.143302594
41.03857658 5.189776947
43.05422664 1.825257261
49.00727645 1.355119599
51.02292652 2.226486065
53.03857658 3.236351543
55.05422664 11.46326511
57.06987671 17.02238366
59.08552677 2.077289603
67.05422664 5.223406725
69.06987671 4.567049952
71.08552677 3.893953172
93.0334912 1.939293532
95.04914126 4.659183522
105.0334912 3.926768528
107.0491413 1.578579584
109.0647913 1.161935191
123.0440559 3.64449386
135.1168269 1.097697553
139.1117415 1.059568279
165.0910061 1.033030344

Name: +ve in-silico MS/MS by CFM-ID for QIOYKXMTBUDZHZ-SECBINFHSA-N
ID: QIOYKXMTBUDZHZ-SECBINFHSA-N
Comment: Energy0
Num peaks: 6
153.0910061 2.418546374
155.1066561 1.645691967
163.1117415 3.734266475
167.1066561 2.322321238
181.1223062 38.50303282
199.1328709 31.38842309

Name: +ve in-silico MS/MS by CFM-ID for QIOYKXMTBUDZHZ-SECBINFHSA-N
ID: QIOYKXMTBUDZHZ-SECBINFHSA-N
Comment: Energy1
Num peaks: 31
39.02292652 1.793950029
41.03857658 1.978091448
45.0334912 1.565914419
53.00219107 2.03170399
55.01784114 1.618800189
55.05422664 2.955307862
57.0334912 0.811514321
57.06987671 4.367069798
63.02292652 0.8337766597
65.03857658 1.354960643
67.05422664 2.217003495
81.06987671 1.003530843
83.04914126 1.265058043
83.08552677 0.8277813378
85.06479133 2.469659721
87.08044139 0.8094581563
95.04914126 1.029074382
97.02840582 0.8016130825
97.06479133 1.438995147
97.10117684 0.8306819556
109.1011768 0.8794044698
127.1117415 1.164273074
151.1117415 1.300955136
153.0910061 1.471040632
153.1273916 1.416733871
163.1117415 5.530131341
167.1066561 1.853285658
169.1223062 2.394776897
171.1379563 1.982465348
181.1223062 17.21535133
199.1328709 6.500583492

Name: +ve in-silico MS/MS by CFM-ID for QIOYKXMTBUDZHZ-SECBINFHSA-N
ID: QIOYKXMTBUDZHZ-SECBINFHSA-N
Comment: Energy2
Num peaks: 31
25.00727645 2.639203071
27.02292652 1.11541908
39.02292652 5.272085621
41.03857658 4.342449002
53.00219107 1.550177865
53.03857658 1.615190404
55.01784114 3.64310868
55.05422664 6.695896379
57.06987671 2.335405692
63.02292652 2.41784673
65.03857658 1.729828803
67.05422664 6.3892815
69.06987671 1.944586742
71.08552677 1.175131344
79.05422664 2.514525028
81.0334912 1.263232591
81.06987671 4.205077332
83.04914126 1.661029323
83.08552677 2.394938461
95.04914126 1.568761842
95.08552677 2.621877772
97.10117684 2.364137619
109.1011768 1.918500269
119.0855268 1.010771216
121.1011768 1.021242625
123.1168269 1.472320877
135.0804414 1.255999135
137.0960915 1.394960783
151.1117415 1.149130397
163.1117415 2.166949212
181.1223062 1.057666313

Name: +ve in-silico MS/MS by CFM-ID for JMMLJZJUVKEVCK-SECBINFHSA-N
ID: JMMLJZJUVKEVCK-SECBINFHSA-N
Comment: Energy0
Num peaks: 8
121.1011768 4.316228417
137.0597059 1.655840546
139.075356 1.654881739
141.0910061 3.610949892
149.0960915 16.09698079
151.1117415 1.992542857
163.1117415 1.511402704
181.1223062 50.57227212

Name: +ve in-silico MS/MS by CFM-ID for JMMLJZJUVKEVCK-SECBINFHSA-N
ID: JMMLJZJUVKEVCK-SECBINFHSA-N
Comment: Energy1
Num peaks: 24
39.02292652 1.129398548
41.03857658 1.047594624
55.05422664 3.845603057
67.05422664 2.09560819
69.06987671 1.831796135
79.05422664 3.30255337
81.06987671 3.44129466
83.08552677 2.933965268
95.08552677 1.687819169
99.04405588 2.25833378
107.0855268 1.338192703
109.0647913 1.513857485
111.0440559 1.116929507
113.0597059 1.169263319
121.1011768 7.636363427
125.0597059 2.490752104
131.0855268 1.215346762
137.0597059 3.607509369
139.075356 2.142483092
141.0910061 2.619618049
149.0960915 10.30192418
163.1117415 3.090710516
165.0910061 1.939896248
181.1223062 16.56825279

Name: +ve in-silico MS/MS by CFM-ID for JMMLJZJUVKEVCK-SECBINFHSA-N
ID: JMMLJZJUVKEVCK-SECBINFHSA-N
Comment: Energy2
Num peaks: 26
39.02292652 3.47636028
41.03857658 1.232763882
49.00727645 2.147331068
51.02292652 4.787393141
53.03857658 6.560633982
55.05422664 5.427920744
57.06987671 1.127766039
65.03857658 8.356880834
67.05422664 8.145120033
69.06987671 3.092781312
79.05422664 3.047556459
81.0334912 2.961028588
81.06987671 4.659962415
83.08552677 2.02870705
91.05422664 1.719134127
93.06987671 2.694254927
95.04914126 1.814459795
95.08552677 3.626854726
105.0698767 1.8685746
107.0855268 1.537160712
109.1011768 0.9882978541
121.1011768 1.999601503
123.1168269 1.155641014
133.1011768 2.732950224
153.1273916 0.9857148579
165.0910061 2.514883987

Name: +ve in-silico MS/MS by CFM-ID for SHFLAHFUIHRVJE-QEYWKRMJSA-N
ID: SHFLAHFUIHRVJE-QEYWKRMJSA-N
Comment: Energy0
Num peaks: 6
55.05422664 4.956496503
125.0960915 4.685919636
153.1273916 2.376626234
155.1430416 2.235357609
181.1223062 3.841575406
199.1328709 67.54405083

Name: +ve in-silico MS/MS by CFM-ID for SHFLAHFUIHRVJE-QEYWKRMJSA-N
ID: SHFLAHFUIHRVJE-QEYWKRMJSA-N
Comment: Energy1
Num peaks: 10
39.02292652 8.855978403
41.03857658 19.27013344
43.05422664 10.15221558
45.06987671 2.981841324
53.03857658 5.482356904
55.05422664 9.860162184
57.06987671 4.490095989
59.08552677 2.090656113
181.1223062 3.25082497
199.1328709 15.34703571

Name: +ve in-silico MS/MS by CFM-ID for SHFLAHFUIHRVJE-QEYWKRMJSA-N
ID: SHFLAHFUIHRVJE-QEYWKRMJSA-N
Comment: Energy2
Num peaks: 14
25.00727645 1.398644564
27.02292652 2.120461269
29.03857658 1.473249837
39.02292652 7.375534416
41.03857658 15.71274266
43.05422664 10.68271315
45.06987671 2.544136534
53.03857658 7.724515358
55.05422664 13.30613346
57.06987671 9.541264549
59.08552677 2.360718053
69.0334912 1.823127205
71.04914126 1.673012778
73.06479133 2.447480918

Name: +ve in-silico MS/MS by CFM-ID for SVRKACAGHUZSGU-SNVBAGLBSA-N
ID: SVRKACAGHUZSGU-SNVBAGLBSA-N
Comment: Energy0
Num peaks: 13
41.03857658 0.9978431139
55.05422664 1.453737065
69.06987671 1.066963153
77.03857658 0.9757091902
79.05422664 1.430376377
83.08552677 1.625625956
107.0491413 1.043355723
121.0647913 1.416221416
137.0960915 0.9313138827
145.1011768 3.297525412
151.075356 0.8897396919
163.1117415 35.55334202
181.1223062 29.42330345

Name: +ve in-silico MS/MS by CFM-ID for SVRKACAGHUZSGU-SNVBAGLBSA-N
ID: SVRKACAGHUZSGU-SNVBAGLBSA-N
Comment: Energy1
Num peaks: 31
39.02292652 2.221434628
41.03857658 1.81787591
51.02292652 3.636530615
53.03857658 2.761701199
55.05422664 4.147091011
67.01784114 3.126050878
69.0334912 2.457060976
69.06987671 2.481407873
71.04914126 1.048976257
77.03857658 6.864436513
79.05422664 1.64921737
81.06987671 1.871705387
83.08552677 4.226424748
85.10117684 2.352543391
87.1168269 0.9205927723
103.0542266 1.129259826
105.0334912 1.230279227
105.0698767 2.359774404
107.0491413 4.772173446
107.0855268 1.972466153
109.0647913 1.536422042
109.1011768 1.077304831
111.0804414 1.743038936
113.0960915 1.174781199
119.0491413 1.089901251
121.0647913 3.251442217
125.0597059 1.033279683
145.1011768 1.409579735
153.1273916 1.40790619
163.1117415 4.740551738
181.1223062 3.046746487

Name: +ve in-silico MS/MS by CFM-ID for SVRKACAGHUZSGU-SNVBAGLBSA-N
ID: SVRKACAGHUZSGU-SNVBAGLBSA-N
Comment: Energy2
Num peaks: 26
39.02292652 12.03940036
41.03857658 5.083567099
43.05422664 2.248571629
49.00727645 2.231586047
51.02292652 7.215963036
53.03857658 4.956559915
55.05422664 5.156827591
57.06987671 1.03923315
65.03857658 1.950113259
67.01784114 1.616860737
67.05422664 1.783954613
69.06987671 1.308863095
71.08552677 0.8684321707
77.03857658 10.75930776
79.05422664 3.216078118
81.06987671 1.320343275
83.08552677 4.655671039
87.1168269 2.469077282
93.0334912 1.420626262
105.0334912 1.307429359
105.0698767 1.077802656
107.0491413 1.759357247
107.0855268 1.532239332
109.1011768 1.472450654
111.1168269 1.116764603
121.0647913 0.9692500653

Name: +ve in-silico MS/MS by CFM-ID for FRUCUWUFGHVLGX-HDQBBJRYSA-N
ID: FRUCUWUFGHVLGX-HDQBBJRYSA-N
Comment: Energy0
Num peaks: 9
55.05422664 1.28524144
81.06987671 1.463484259
135.1168269 7.400845515
137.132477 1.118580504
153.1273916 7.362656123
155.1430416 1.146510519
163.1117415 5.633352613
181.1223062 30.09852704
199.1328709 24.50544591

Name: +ve in-silico MS/MS by CFM-ID for FRUCUWUFGHVLGX-HDQBBJRYSA-N
ID: FRUCUWUFGHVLGX-HDQBBJRYSA-N
Comment: Energy1
Num peaks: 31
39.02292652 2.455597765
41.03857658 2.162904632
43.05422664 1.221792657
53.03857658 0.9814515985
55.05422664 3.418694722
69.06987671 3.182904336
79.05422664 1.388449531
81.06987671 1.555728818
83.01275576 1.220120311
83.08552677 1.000252085
91.05422664 1.010355792
93.06987671 2.804040629
95.08552677 2.3955654
97.10117684 1.113825298
111.0440559 1.03288671
121.0647913 1.005862462
123.0440559 1.036171776
125.0597059 1.288262844
125.0960915 0.9850613102
127.1117415 1.228122237
133.1011768 1.004109468
135.1168269 5.250023343
137.132477 1.963788029
139.075356 1.917851008
141.0910061 2.013086482
151.1117415 1.023843833
153.1273916 6.145281609
155.1430416 1.083149977
163.1117415 4.281290855
181.1223062 8.584916815
199.1328709 4.306302508

Name: +ve in-silico MS/MS by CFM-ID for FRUCUWUFGHVLGX-HDQBBJRYSA-N
ID: FRUCUWUFGHVLGX-HDQBBJRYSA-N
Comment: Energy2
Num peaks: 31
39.02292652 9.125271306
41.03857658 5.788477771
43.01784114 1.229844321
43.05422664 3.71874221
51.02292652 1.369165113
53.03857658 4.306038357
55.05422664 4.497450308
63.04405588 0.8609492902
67.05422664 1.118835523
69.06987671 1.797997595
71.08552677 1.121061291
79.05422664 3.585526829
81.06987671 5.58613579
83.04914126 2.372611718
83.08552677 2.536345091
85.10117684 0.9244625028
87.1168269 1.868348919
91.05422664 1.11868633
93.06987671 0.9105923856
95.08552677 1.905439033
97.06479133 3.408093281
105.0698767 1.048468178
107.0855268 1.855120901
109.1011768 0.8992254085
111.0804414 1.216615141
111.1168269 1.061357342
125.0597059 0.9867362007
133.1011768 0.8989965723
135.1168269 2.856923152
137.132477 1.074178079
139.075356 1.244223122

Name: +ve in-silico MS/MS by CFM-ID for BOIHAPODUXHNBA-QWRGUYRKSA-N
ID: BOIHAPODUXHNBA-QWRGUYRKSA-N
Comment: Energy0
Num peaks: 6
55.05422664 1.675431882
59.04914126 2.182601204
107.0491413 5.752863018
145.1011768 16.88930593
163.1117415 38.00800642
181.1223062 20.28598824

Name: +ve in-silico MS/MS by CFM-ID for BOIHAPODUXHNBA-QWRGUYRKSA-N
ID: BOIHAPODUXHNBA-QWRGUYRKSA-N
Comment: Energy1
Num peaks: 18
39.02292652 1.710701142
41.03857658 4.455807481
53.03857658 1.538852707
55.01784114 1.71920793
55.05422664 4.174279881
57.0334912 1.861034375
57.06987671 1.996099459
59.04914126 3.992666221
73.06479133 2.039739177
79.05422664 3.473829338
91.05422664 2.783582482
103.0542266 2.85259229
105.0698767 3.362897154
107.0491413 14.64721365
121.0647913 2.13674246
145.1011768 9.244400598
163.1117415 13.90170014
181.1223062 5.487452706

Name: +ve in-silico MS/MS by CFM-ID for BOIHAPODUXHNBA-QWRGUYRKSA-N
ID: BOIHAPODUXHNBA-QWRGUYRKSA-N
Comment: Energy2
Num peaks: 23
27.02292652 1.053934507
29.03857658 1.572701971
39.02292652 4.436905166
41.03857658 6.244843237
43.05422664 2.069921253
49.00727645 2.74139571
51.02292652 4.238684167
53.03857658 4.307005067
55.01784114 2.403938762
55.05422664 7.940209099
57.0334912 1.441060079
57.06987671 4.341456908
59.04914126 2.098734646
63.02292652 3.445550992
65.03857658 1.648389057
79.05422664 4.361490431
91.05422664 4.816663274
103.0542266 5.287007254
105.0698767 3.327670617
107.0491413 6.416986892
133.0647913 1.018537595
145.1011768 3.618466084
163.1117415 1.351889124

Name: +ve in-silico MS/MS by CFM-ID for FAPYUVKMJWJMEH-IUCAKERBSA-N
ID: FAPYUVKMJWJMEH-IUCAKERBSA-N
Comment: Energy0
Num peaks: 6
83.08552677 5.16832963
87.1168269 4.532281982
97.10117684 6.577387418
111.1168269 3.849289968
141.1273916 11.63726675
159.1379563 49.32427483

Name: +ve in-silico MS/MS by CFM-ID for FAPYUVKMJWJMEH-IUCAKERBSA-N
ID: FAPYUVKMJWJMEH-IUCAKERBSA-N
Comment: Energy1
Num peaks: 17
39.02292652 2.204597116
41.03857658 1.20863592
43.05422664 3.807722052
57.06987671 6.428203967
71.08552677 2.967389133
73.10117684 1.49295357
83.08552677 8.767679067
85.10117684 4.632104288
87.04405588 2.257174026
97.10117684 5.121288522
99.1168269 1.620150396
111.1168269 5.32778493
113.132477 7.327527494
115.148127 2.728383779
129.1273916 2.290393956
141.1273916 8.878088637
159.1379563 13.97055722

Name: +ve in-silico MS/MS by CFM-ID for FAPYUVKMJWJMEH-IUCAKERBSA-N
ID: FAPYUVKMJWJMEH-IUCAKERBSA-N
Comment: Energy2
Num peaks: 11
39.02292652 6.008852587
41.03857658 16.08071185
43.05422664 11.34942282
45.06987671 2.370717915
55.05422664 5.498649922
57.06987671 8.375502893
59.08552677 2.316037593
71.08552677 4.891832129
83.08552677 5.841968608
85.10117684 4.181272561
87.1168269 13.45299112

Name: +ve in-silico MS/MS by CFM-ID for ASVZXURNINVJAS-UHFFFAOYSA-N
ID: ASVZXURNINVJAS-UHFFFAOYSA-N
Comment: Energy0
Num peaks: 6
107.0491413 1.47644276
109.0647913 2.138267149
149.0960915 11.89643348
151.1117415 4.041953997
163.1117415 1.544651417
181.1223062 69.66355711

Name: +ve in-silico MS/MS by CFM-ID for ASVZXURNINVJAS-UHFFFAOYSA-N
ID: ASVZXURNINVJAS-UHFFFAOYSA-N
Comment: Energy1
Num peaks: 15
39.02292652 0.8544083249
41.03857658 0.881539387
53.03857658 1.324564975
73.06479133 3.259019469
107.0491413 2.69009172
109.0647913 4.711166085
123.0804414 1.765836916
125.0960915 1.477356598
127.1117415 0.8757092985
149.0960915 11.48950663
151.1117415 3.10522468
153.1273916 3.143995336
163.1117415 1.988416584
165.0910061 2.0070116
181.1223062 40.64640014

Name: +ve in-silico MS/MS by CFM-ID for ASVZXURNINVJAS-UHFFFAOYSA-N
ID: ASVZXURNINVJAS-UHFFFAOYSA-N
Comment: Energy2
Num peaks: 31
39.02292652 2.483967701
49.00727645 4.858718953
51.02292652 6.182037262
53.03857658 5.381904893
55.05422664 2.309041651
65.03857658 1.273879345
71.04914126 2.347715305
73.06479133 2.167322773
75.02292652 1.164008369
77.03857658 2.973860865
79.05422664 4.151755716
91.05422664 2.612257051
93.06987671 1.818856157
107.0491413 1.986162004
107.0855268 2.495289006
109.0647913 2.336615385
111.0804414 1.195810273
113.0960915 1.482090044
119.0855268 1.689331548
121.1011768 4.004266714
123.0804414 1.939089172
131.0855268 1.747839343
133.0647913 2.7573169
135.0804414 1.540327853
137.0960915 3.498560588
147.0804414 1.558662841
149.0960915 2.957435937
151.1117415 1.285365776
153.1273916 1.345978808
163.1117415 1.449586166
165.0910061 3.108084829

Name: +ve in-silico MS/MS by CFM-ID for WFMHNOKCEJZJKZ-SNVBAGLBSA-N
ID: WFMHNOKCEJZJKZ-SNVBAGLBSA-N
Comment: Energy0
Num peaks: 10
95.04914126 2.017161601
97.06479133 3.269167777
109.0647913 1.171180915
135.0804414 1.2008621
137.0960915 1.160673959
149.0960915 8.945536731
151.1117415 5.178584544
155.1066561 1.326615857
163.1117415 6.207555809
181.1223062 49.63212357

Name: +ve in-silico MS/MS by CFM-ID for WFMHNOKCEJZJKZ-SNVBAGLBSA-N
ID: WFMHNOKCEJZJKZ-SNVBAGLBSA-N
Comment: Energy1
Num peaks: 25
39.02292652 1.750349455
41.03857658 1.139106118
49.00727645 2.108524626
51.02292652 3.156192904
53.03857658 1.944307684
55.05422664 3.06016427
65.00219107 3.236625361
65.03857658 1.651607765
67.05422664 1.541816871
69.0334912 1.265580341
81.0334912 13.41304709
83.04914126 2.983316726
85.06479133 5.347371658
87.08044139 1.852258968
95.04914126 2.227815614
97.06479133 1.60663709
107.0491413 1.842842971
109.0647913 1.187973
111.0804414 1.570658278
127.1117415 1.161782619
149.0960915 4.516781173
151.1117415 3.073696599
153.1273916 1.805410824
163.1117415 4.051088701
181.1223062 13.18357339

Name: +ve in-silico MS/MS by CFM-ID for WFMHNOKCEJZJKZ-SNVBAGLBSA-N
ID: WFMHNOKCEJZJKZ-SNVBAGLBSA-N
Comment: Energy2
Num peaks: 31
25.00727645 1.252438437
39.02292652 6.374697666
41.00219107 1.133474284
41.03857658 5.666000971
43.05422664 2.416498195
49.00727645 4.604807337
51.02292652 2.725079041
53.00219107 1.135071815
53.03857658 4.232478027
55.05422664 4.230729228
65.00219107 2.264352648
65.03857658 3.351552856
67.05422664 4.922086654
69.06987671 1.687109786
79.05422664 4.103902255
81.0334912 4.037716467
81.06987671 1.37988524
83.04914126 1.598107339
93.0334912 1.413840745
95.04914126 4.601579798
95.08552677 1.208333457
97.06479133 2.803168637
107.0491413 1.235437959
107.0855268 1.161979045
109.0647913 1.141994621
113.0960915 0.9596274823
117.0698767 0.990623277
119.0855268 0.9073266073
135.0804414 1.633275711
137.0960915 1.382055705
165.0910061 1.524479345

Name: +ve in-silico MS/MS by CFM-ID for OVEBWDPQALSVNI-ATJFRQLMSA-N
ID: OVEBWDPQALSVNI-ATJFRQLMSA-N
Comment: Energy0
Num peaks: 15
67.05422664 1.265634751
69.06987671 2.486437484
71.08552677 1.954625796
83.08552677 2.826121738
93.06987671 2.011355193
107.0855268 1.564565356
109.0284058 3.192244913
109.1011768 2.502589427
111.0440559 1.486063205
133.1011768 1.201806023
135.1168269 3.095417949
137.132477 2.923875918
153.1273916 1.415494166
163.1117415 2.63891872
181.1223062 49.75813685

Name: +ve in-silico MS/MS by CFM-ID for OVEBWDPQALSVNI-ATJFRQLMSA-N
ID: OVEBWDPQALSVNI-ATJFRQLMSA-N
Comment: Energy1
Num peaks: 27
39.02292652 3.058780335
41.03857658 2.184617037
43.05422664 2.579653771
53.03857658 1.45773697
57.06987671 1.850447662
67.05422664 4.587642859
69.06987671 4.219514391
71.08552677 1.457105476
79.05422664 1.253640674
81.06987671 2.12069098
83.08552677 7.946926
85.10117684 1.216574297
91.05422664 7.59187175
93.06987671 1.369506111
97.10117684 5.347855845
107.0855268 1.46098719
109.0284058 3.378572148
109.1011768 1.618626092
111.0440559 2.278502904
111.1168269 1.555640596
121.0647913 3.028670043
133.1011768 2.859567982
135.1168269 2.615480764
137.132477 2.537081915
153.1273916 1.696115318
163.1117415 1.683127777
181.1223062 7.19592792

Name: +ve in-silico MS/MS by CFM-ID for OVEBWDPQALSVNI-ATJFRQLMSA-N
ID: OVEBWDPQALSVNI-ATJFRQLMSA-N
Comment: Energy2
Num peaks: 20
39.02292652 9.982118057
41.03857658 10.04245581
43.05422664 8.565969333
49.00727645 3.214882322
51.02292652 7.117730107
53.03857658 6.540780169
55.05422664 3.934698022
57.06987671 4.755239299
63.02292652 1.776457142
65.03857658 4.246850721
67.05422664 3.022507232
69.06987671 3.327482775
71.08552677 1.668531876
79.05422664 2.535184855
83.08552677 1.306270783
91.05422664 2.54199118
93.06987671 1.735266769
95.08552677 1.290078787
107.0855268 1.39449197
135.1168269 1.898957903

Name: +ve in-silico MS/MS by CFM-ID for XUHLHNHLTDLDCL-YFHOEESVSA-N
ID: XUHLHNHLTDLDCL-YFHOEESVSA-N
Comment: Energy0
Num peaks: 14
107.0855268 3.30863716
109.1011768 1.286882503
123.0804414 6.575892693
125.0960915 6.160558125
127.1117415 1.771191942
139.1117415 1.671967852
149.0960915 7.997532618
151.1117415 3.657214472
157.0859207 1.373504033
163.1117415 1.29944415
167.1066561 14.07268723
169.1223062 1.725816295
181.1223062 13.24031204
199.1328709 16.42947214

Name: +ve in-silico MS/MS by CFM-ID for XUHLHNHLTDLDCL-YFHOEESVSA-N
ID: XUHLHNHLTDLDCL-YFHOEESVSA-N
Comment: Energy1
Num peaks: 29
53.03857658 1.082173508
55.05422664 1.711251442
57.0334912 3.084345509
67.05422664 1.06054158
71.04914126 1.433519178
81.06987671 1.604756696
105.0698767 2.557329351
107.0491413 2.256934855
107.0855268 6.47961171
109.0647913 1.287752313
109.1011768 2.728175124
121.1011768 2.404877813
123.0804414 8.451468652
123.1168269 0.9285563364
125.0597059 1.117586041
125.0960915 8.320881028
127.075356 0.988917137
127.1117415 2.841505359
137.0597059 0.8963251119
139.075356 1.369545793
139.1117415 2.984262273
141.0910061 2.949787707
149.0960915 3.677498209
151.1117415 1.640905314
157.0859207 0.8754040603
163.1117415 1.143785418
167.1066561 3.574872517
181.1223062 6.447662621
199.1328709 4.583546149

Name: +ve in-silico MS/MS by CFM-ID for XUHLHNHLTDLDCL-YFHOEESVSA-N
ID: XUHLHNHLTDLDCL-YFHOEESVSA-N
Comment: Energy2
Num peaks: 27
39.02292652 2.132663084
41.00219107 1.21566503
41.03857658 1.428883736
43.01784114 1.646040344
53.03857658 1.445036091
55.05422664 5.951250035
57.0334912 4.021946954
65.03857658 3.816394377
67.01784114 3.684495196
67.05422664 6.23879931
69.0334912 2.330985678
69.06987671 1.999595958
71.04914126 1.950862758
81.06987671 8.930855296
83.08552677 2.013249812
95.04914126 1.25606234
95.08552677 3.148351398
105.0698767 4.249660906
107.0491413 1.723633724
107.0855268 4.965495207
109.0647913 2.4116998
109.1011768 2.342471921
121.1011768 2.224568626
123.0804414 4.138899618
123.1168269 1.658197501
125.0960915 2.549282742
151.1117415 1.369687317

Name: +ve in-silico MS/MS by CFM-ID for KFDQQGRRCWTNEO-AZGQCCRYSA-N
ID: KFDQQGRRCWTNEO-AZGQCCRYSA-N
Comment: Energy0
Num peaks: 6
72.04439023 2.186073972
129.0546206 3.091751128
132.0655196 2.361292408
146.0811697 14.30173891
147.0651853 13.06946898
164.0917343 47.42141823

Name: +ve in-silico MS/MS by CFM-ID for KFDQQGRRCWTNEO-AZGQCCRYSA-N
ID: KFDQQGRRCWTNEO-AZGQCCRYSA-N
Comment: Energy1
Num peaks: 17
33.0334912 2.817720216
60.04439023 2.286241286
62.0600403 1.523115036
72.04439023 1.489183984
74.0600403 3.090859917
90.05495492 1.160671362
102.0549549 2.285371835
104.070605 2.659960188
116.070605 1.169719712
128.070605 1.347490822
129.0546206 6.811330983
132.0655196 4.633210027
134.0811697 7.108812793
136.0968197 2.845399452
146.0811697 12.56708058
147.0651853 7.85144994
164.0917343 19.37641171

Name: +ve in-silico MS/MS by CFM-ID for KFDQQGRRCWTNEO-AZGQCCRYSA-N
ID: KFDQQGRRCWTNEO-AZGQCCRYSA-N
Comment: Energy2
Num peaks: 30
15.02292652 1.733564575
25.00727645 1.341770596
27.02292652 2.88888792
29.00219107 2.176500951
31.01784114 3.458300766
40.01817548 1.326175404
42.03382555 11.85987613
44.04947561 10.10702582
45.0334912 2.950985303
46.06512568 4.151447631
55.01784114 2.287978255
57.0334912 2.492394212
59.01275576 2.159497613
59.04914126 1.695635311
60.04439023 1.500179558
61.02840582 1.704451999
70.02874017 1.019059696
72.04439023 4.625413626
73.02840582 2.7849006
74.0600403 1.183171549
75.04405588 3.19585652
84.04439023 0.9635161373
85.02840582 1.195965412
86.0600403 1.581512105
87.04405588 2.694175967
89.05970595 1.072728131
103.0389705 1.439846394
105.0546206 1.191830667
116.070605 1.455817576
129.0546206 2.461324654

Name: +ve in-silico MS/MS by CFM-ID for LMYSRVXSJXALBH-JTQLQIEISA-N
ID: LMYSRVXSJXALBH-JTQLQIEISA-N
Comment: Energy0
Num peaks: 9
81.06987671 1.752954057
97.06479133 1.927988446
125.0960915 1.490875708
135.0804414 1.993405498
137.0960915 2.527977314
149.0960915 8.965823048
151.1117415 5.186036395
163.1117415 6.218704753
181.1223062 50.32759811

Name: +ve in-silico MS/MS by CFM-ID for LMYSRVXSJXALBH-JTQLQIEISA-N
ID: LMYSRVXSJXALBH-JTQLQIEISA-N
Comment: Energy1
Num peaks: 25
39.02292652 3.408411263
41.03857658 1.148887008
53.00219107 1.202537286
55.05422664 3.073035212
57.06987671 1.821623606
59.08552677 1.097628961
65.03857658 1.127174419
67.05422664 1.081422935
79.05422664 1.864168317
81.0334912 7.970510081
81.06987671 2.370625912
83.04914126 2.4232523
85.06479133 1.928120568
95.04914126 2.120554957
97.06479133 3.999948083
99.08044139 1.545801956
111.0804414 2.056921526
121.0647913 1.637964422
123.0440559 1.469534475
125.0960915 1.263294074
149.0960915 5.569883453
151.1117415 4.043075377
153.1273916 2.009892493
163.1117415 5.615333527
181.1223062 18.30512891

Name: +ve in-silico MS/MS by CFM-ID for LMYSRVXSJXALBH-JTQLQIEISA-N
ID: LMYSRVXSJXALBH-JTQLQIEISA-N
Comment: Energy2
Num peaks: 28
25.00727645 0.9830923666
39.02292652 7.026604529
41.00219107 1.274692166
41.03857658 4.732603071
43.01784114 0.9480814221
43.05422664 1.094284444
53.00219107 2.089001409
55.01784114 1.457774207
55.05422664 3.019107946
57.06987671 1.32578161
65.03857658 2.514099512
67.01784114 1.539902565
67.05422664 3.253957354
79.05422664 3.212715792
81.0334912 2.097896562
81.06987671 11.05024068
83.08552677 5.053113937
95.04914126 6.931545496
95.08552677 1.90409587
97.06479133 2.187869238
105.0698767 1.087302896
107.0855268 3.963018324
109.0647913 2.821943436
121.0647913 3.212391566
133.1011768 0.88055404
135.0804414 1.970809497
137.0960915 2.083061928
165.0910061 0.9492034228

Name: +ve in-silico MS/MS by CFM-ID for VJYWBLDDQZIGJI-QMMMGPOBSA-N
ID: VJYWBLDDQZIGJI-QMMMGPOBSA-N
Comment: Energy0
Num peaks: 6
43.01784114 2.383709416
97.10117684 2.915138796
99.1168269 21.55914008
117.1273916 15.55551792
141.1273916 1.798291157
159.1379563 42.42254264

Name: +ve in-silico MS/MS by CFM-ID for VJYWBLDDQZIGJI-QMMMGPOBSA-N
ID: VJYWBLDDQZIGJI-QMMMGPOBSA-N
Comment: Energy1
Num peaks: 7
55.05422664 3.661092601
57.06987671 4.904934495
61.02840582 5.893614247
97.10117684 5.364595215
99.1168269 42.59612575
117.1273916 10.86145925
159.1379563 6.749521717

Name: +ve in-silico MS/MS by CFM-ID for VJYWBLDDQZIGJI-QMMMGPOBSA-N
ID: VJYWBLDDQZIGJI-QMMMGPOBSA-N
Comment: Energy2
Num peaks: 15
41.03857658 7.363696511
43.01784114 3.834293527
43.05422664 10.46178813
45.0334912 2.262868486
55.05422664 8.480679473
57.06987671 9.259100832
59.04914126 2.180398337
59.08552677 1.849047229
69.06987671 2.636631731
71.08552677 3.195980232
73.06479133 3.029378316
73.10117684 2.08913839
83.08552677 2.251718168
97.10117684 1.901200187
99.1168269 20.26918018

Name: +ve in-silico MS/MS by CFM-ID for SVRKACAGHUZSGU-ORAHPGNNSA-N
ID: SVRKACAGHUZSGU-ORAHPGNNSA-N
Comment: Energy0
Num peaks: 13
41.03857658 0.9978431139
55.05422664 1.453737065
69.06987671 1.066963153
77.03857658 0.9757091902
79.05422664 1.430376377
83.08552677 1.625625956
107.0491413 1.043355723
121.0647913 1.416221416
137.0960915 0.9313138827
145.1011768 3.297525412
151.075356 0.8897396919
163.1117415 35.55334202
181.1223062 29.42330345

Name: +ve in-silico MS/MS by CFM-ID for SVRKACAGHUZSGU-ORAHPGNNSA-N
ID: SVRKACAGHUZSGU-ORAHPGNNSA-N
Comment: Energy1
Num peaks: 31
39.02292652 2.221434628
41.03857658 1.81787591
51.02292652 3.636530615
53.03857658 2.761701199
55.05422664 4.147091011
67.01784114 3.126050878
69.0334912 2.457060976
69.06987671 2.481407873
71.04914126 1.048976257
77.03857658 6.864436513
79.05422664 1.64921737
81.06987671 1.871705387
83.08552677 4.226424748
85.10117684 2.352543391
87.1168269 0.9205927723
103.0542266 1.129259826
105.0334912 1.230279227
105.0698767 2.359774404
107.0491413 4.772173446
107.0855268 1.972466153
109.0647913 1.536422042
109.1011768 1.077304831
111.0804414 1.743038936
113.0960915 1.174781199
119.0491413 1.089901251
121.0647913 3.251442217
125.0597059 1.033279683
145.1011768 1.409579735
153.1273916 1.40790619
163.1117415 4.740551738
181.1223062 3.046746487

Name: +ve in-silico MS/MS by CFM-ID for SVRKACAGHUZSGU-ORAHPGNNSA-N
ID: SVRKACAGHUZSGU-ORAHPGNNSA-N
Comment: Energy2
Num peaks: 26
39.02292652 12.03940036
41.03857658 5.083567099
43.05422664 2.248571629
49.00727645 2.231586047
51.02292652 7.215963036
53.03857658 4.956559915
55.05422664 5.156827591
57.06987671 1.03923315
65.03857658 1.950113259
67.01784114 1.616860737
67.05422664 1.783954613
69.06987671 1.308863095
71.08552677 0.8684321707
77.03857658 10.75930776
79.05422664 3.216078118
81.06987671 1.320343275
83.08552677 4.655671039
87.1168269 2.469077282
93.0334912 1.420626262
105.0334912 1.307429359
105.0698767 1.077802656
107.0491413 1.759357247
107.0855268 1.532239332
109.1011768 1.472450654
111.1168269 1.116764603
121.0647913 0.9692500653

Name: +ve in-silico MS/MS by CFM-ID for YRJHHSKWIOOQGS-LANMQRMFSA-N
ID: YRJHHSKWIOOQGS-LANMQRMFSA-N
Comment: Energy0
Num peaks: 14
53.03857658 1.391233267
55.05422664 1.246994094
67.05422664 1.578122555
75.04405588 1.078521461
85.06479133 2.324973011
87.08044139 1.425967533
95.04914126 1.875683057
103.075356 1.229273785
113.0597059 1.30475155
123.0804414 1.189508721
153.0910061 1.636649595
163.1117415 13.47827219
181.1223062 33.07071383
199.1328709 17.25204807

Name: +ve in-silico MS/MS by CFM-ID for YRJHHSKWIOOQGS-LANMQRMFSA-N
ID: YRJHHSKWIOOQGS-LANMQRMFSA-N
Comment: Energy1
Num peaks: 31
39.02292652 0.7508927123
41.03857658 1.389704095
45.0334912 2.395128583
47.04914126 1.203756185
51.02292652 2.968190731
53.03857658 4.943808372
55.01784114 1.470057286
55.05422664 1.862077383
57.0334912 2.957784516
59.04914126 1.232289713
67.05422664 2.358967258
73.02840582 0.9617429673
75.04405588 1.615992
77.03857658 2.250981606
83.04914126 1.202886928
85.06479133 1.440973716
87.08044139 1.048427178
95.04914126 7.39844151
97.06479133 0.7743925997
111.0440559 1.56862615
113.0597059 3.785373231
115.075356 1.569645845
123.0804414 1.335926922
125.0960915 2.054212545
131.0702706 1.64460539
135.0804414 1.594202608
139.075356 0.6980166688
153.0910061 1.206360589
163.1117415 8.834797211
181.1223062 10.23268673
199.1328709 3.231682018

Name: +ve in-silico MS/MS by CFM-ID for YRJHHSKWIOOQGS-LANMQRMFSA-N
ID: YRJHHSKWIOOQGS-LANMQRMFSA-N
Comment: Energy2
Num peaks: 31
39.02292652 3.717700377
41.03857658 3.397133921
45.0334912 1.61785481
47.04914126 0.8168969071
51.02292652 2.932946698
53.00219107 1.385862173
53.03857658 5.058447716
55.01784114 3.315322461
55.05422664 3.126588668
57.0334912 4.129786249
59.04914126 2.486671143
63.02292652 1.05851827
65.03857658 2.458865236
67.05422664 6.450158626
81.0334912 1.997824509
83.04914126 3.887394799
85.02840582 0.8601362465
85.06479133 6.878331002
87.04405588 0.9825925718
87.08044139 4.245297203
95.04914126 0.9336438442
99.04405588 0.9518988982
103.075356 1.622050786
111.0440559 1.510297174
113.0597059 2.4737379
115.075356 1.488001103
127.075356 0.8567349374
135.0804414 1.103257585
137.0960915 0.9675851811
139.075356 0.8052394663
163.1117415 1.818486395

Name: +ve in-silico MS/MS by CFM-ID for BRIWRDMFDSFREJ-GDPRMGEGSA-N
ID: BRIWRDMFDSFREJ-GDPRMGEGSA-N
Comment: Energy0
Num peaks: 6
15.02292652 0.7287366689
139.1117415 1.990593908
167.1066561 7.937281871
169.1223062 1.483971197
181.1223062 1.672532557
199.1328709 83.82532655

Name: +ve in-silico MS/MS by CFM-ID for BRIWRDMFDSFREJ-GDPRMGEGSA-N
ID: BRIWRDMFDSFREJ-GDPRMGEGSA-N
Comment: Energy1
Num peaks: 6
139.1117415 21.7403698
141.1273916 2.376645656
167.1066561 16.27315567
169.1223062 2.427191008
181.1223062 4.308066067
199.1328709 45.38403279

Name: +ve in-silico MS/MS by CFM-ID for BRIWRDMFDSFREJ-GDPRMGEGSA-N
ID: BRIWRDMFDSFREJ-GDPRMGEGSA-N
Comment: Energy2
Num peaks: 11
15.02292652 2.299020324
123.0804414 13.91109566
125.0960915 5.889748278
137.0960915 7.941125798
139.1117415 20.67542516
141.1273916 10.07908193
149.0960915 2.585734546
151.075356 3.213515216
151.1117415 3.597969052
167.1066561 7.945456055
169.1223062 2.340989041

Name: +ve in-silico MS/MS by CFM-ID for NXUKKIRUGGHAKL-UHFFFAOYSA-N
ID: NXUKKIRUGGHAKL-UHFFFAOYSA-N
Comment: Energy0
Num peaks: 6
137.0597059 1.941659514
139.075356 6.668844649
149.0960915 4.035501884
151.1117415 1.493194637
163.1117415 1.677018932
181.1223062 73.06216081

Name: +ve in-silico MS/MS by CFM-ID for NXUKKIRUGGHAKL-UHFFFAOYSA-N
ID: NXUKKIRUGGHAKL-UHFFFAOYSA-N
Comment: Energy1
Num peaks: 23
39.02292652 1.279783353
41.03857658 1.548591738
43.05422664 4.558878401
57.06987671 1.401456607
79.01784114 1.089128076
93.0334912 1.825933838
95.04914126 1.326957742
97.06479133 1.508645977
107.0491413 1.290171342
109.0647913 1.539488716
111.0804414 2.128728214
121.0647913 1.134136758
123.0440559 1.551541846
123.0804414 1.302484688
137.0597059 4.456325458
137.0960915 1.76842499
139.075356 13.94402972
149.0960915 3.776375269
151.1117415 1.392989733
153.1273916 1.448323377
163.1117415 1.361106603
165.0910061 2.276484188
181.1223062 26.89919725

Name: +ve in-silico MS/MS by CFM-ID for NXUKKIRUGGHAKL-UHFFFAOYSA-N
ID: NXUKKIRUGGHAKL-UHFFFAOYSA-N
Comment: Energy2
Num peaks: 31
25.00727645 1.086103711
39.02292652 5.245436683
41.03857658 4.811220968
43.05422664 1.692828964
49.00727645 2.056798704
53.00219107 0.9330980927
53.03857658 1.042139793
55.05422664 5.201959056
57.06987671 4.018373982
65.03857658 7.854473598
67.05422664 10.79066777
69.0334912 2.333654134
69.06987671 3.706684632
81.0334912 1.077361808
81.06987671 1.97854312
83.04914126 1.523610818
93.0334912 1.381875803
95.04914126 0.8948193634
109.0647913 1.548687322
111.0804414 1.676421653
119.0855268 1.685272066
121.0647913 1.110296311
121.1011768 2.508724597
133.0647913 1.232887833
135.0804414 0.8596569187
137.0960915 2.627656603
147.0804414 1.592393459
149.0960915 1.713812028
151.1117415 1.168057081
153.1273916 1.269935848
165.0910061 2.193556306

Name: +ve in-silico MS/MS by CFM-ID for TWZULJKZBGIFOI-QMMMGPOBSA-N
ID: TWZULJKZBGIFOI-QMMMGPOBSA-N
Comment: Energy0
Num peaks: 7
85.10117684 6.687029245
99.1168269 3.747149075
109.1011768 4.33122326
127.1117415 28.96982282
129.1273916 3.204903927
141.1273916 3.208824713
159.1379563 30.06028187

Name: +ve in-silico MS/MS by CFM-ID for TWZULJKZBGIFOI-QMMMGPOBSA-N
ID: TWZULJKZBGIFOI-QMMMGPOBSA-N
Comment: Energy1
Num peaks: 16
41.03857658 1.336176159
43.05422664 1.466940074
55.05422664 2.314953968
59.08552677 1.769140529
69.06987671 1.165600468
83.08552677 5.314487269
85.10117684 12.72695989
87.08044139 1.393745687
87.1168269 3.362697487
99.1168269 11.9687373
109.1011768 3.498423109
115.075356 1.481369727
117.0910061 2.033190724
127.1117415 12.91874269
141.1273916 3.326287375
159.1379563 14.97910375

Name: +ve in-silico MS/MS by CFM-ID for TWZULJKZBGIFOI-QMMMGPOBSA-N
ID: TWZULJKZBGIFOI-QMMMGPOBSA-N
Comment: Energy2
Num peaks: 15
41.03857658 2.94109809
43.05422664 3.01634507
55.05422664 8.610616223
57.06987671 7.013910124
67.05422664 2.681286082
69.06987671 7.704585653
71.08552677 4.852323585
81.06987671 1.806694047
83.08552677 15.12485473
85.10117684 8.286764052
87.1168269 4.517294607
97.10117684 2.050521535
99.1168269 8.962263131
101.132477 1.812130814
127.1117415 1.655445596

Name: +ve in-silico MS/MS by CFM-ID for HQVHZUJAAKTDQH-UHFFFAOYSA-N
ID: HQVHZUJAAKTDQH-UHFFFAOYSA-N
Comment: Energy0
Num peaks: 6
97.10117684 1.00927076
115.1117415 1.408559842
123.1168269 12.59125223
127.1117415 1.738415785
141.1273916 41.392298
159.1379563 26.43232029

Name: +ve in-silico MS/MS by CFM-ID for HQVHZUJAAKTDQH-UHFFFAOYSA-N
ID: HQVHZUJAAKTDQH-UHFFFAOYSA-N
Comment: Energy1
Num peaks: 16
41.03857658 2.034954704
53.03857658 1.670439611
55.05422664 1.820019986
57.0334912 2.84153985
59.04914126 2.330641671
67.05422664 1.589036629
69.06987671 1.887088493
71.04914126 1.835752141
81.06987671 3.010182169
83.08552677 4.654960222
85.06479133 1.771317468
99.08044139 2.410371225
101.0960915 3.399482968
123.1168269 16.85237244
141.1273916 23.36237077
159.1379563 8.853857525

Name: +ve in-silico MS/MS by CFM-ID for HQVHZUJAAKTDQH-UHFFFAOYSA-N
ID: HQVHZUJAAKTDQH-UHFFFAOYSA-N
Comment: Energy2
Num peaks: 23
39.02292652 4.855235173
41.03857658 8.858335972
43.05422664 3.867801441
53.03857658 4.482462687
55.05422664 6.724615731
57.0334912 2.987127496
57.06987671 3.385831391
59.04914126 2.331013915
67.05422664 3.256738495
69.06987671 5.678237807
71.04914126 2.649368909
71.08552677 2.811009628
73.06479133 1.263931921
81.06987671 3.464584273
83.08552677 5.227326791
85.06479133 2.126198496
95.08552677 2.033477517
97.10117684 2.78661007
99.08044139 1.709487195
99.1168269 2.401504479
111.1168269 1.480426851
123.1168269 3.856120378
141.1273916 1.87615205

Name: +ve in-silico MS/MS by CFM-ID for LEGGANXCVQPIAI-MRVPVSSYSA-N
ID: LEGGANXCVQPIAI-MRVPVSSYSA-N
Comment: Energy0
Num peaks: 6
43.05422664 1.663189086
99.1168269 6.048018117
113.132477 8.419020555
123.1168269 3.587031396
141.1273916 25.39005502
159.1379563 37.02358404

Name: +ve in-silico MS/MS by CFM-ID for LEGGANXCVQPIAI-MRVPVSSYSA-N
ID: LEGGANXCVQPIAI-MRVPVSSYSA-N
Comment: Energy1
Num peaks: 16
41.03857658 2.171505673
43.05422664 7.023277349
55.05422664 4.449070314
57.06987671 3.894280451
59.01275576 1.585555422
69.06987671 2.433238453
83.08552677 2.919040109
85.10117684 1.882918221
97.10117684 2.160477497
99.1168269 8.097896609
113.132477 17.51446361
115.075356 2.181061099
115.148127 1.818193365
123.1168269 2.908028367
141.1273916 10.75301136
159.1379563 9.597010475

Name: +ve in-silico MS/MS by CFM-ID for LEGGANXCVQPIAI-MRVPVSSYSA-N
ID: LEGGANXCVQPIAI-MRVPVSSYSA-N
Comment: Energy2
Num peaks: 13
39.02292652 3.10144411
41.03857658 13.17172063
43.05422664 16.08550379
45.06987671 1.628564394
55.05422664 15.53927749
57.06987671 8.48196141
59.01275576 1.715342247
69.06987671 6.42546493
71.08552677 2.902790844
83.08552677 4.756758507
85.10117684 2.157955744
97.10117684 3.066267281
99.1168269 1.931517583

Name: +ve in-silico MS/MS by CFM-ID for TVTGZVYLUHVBAJ-PQMKYFCFSA-N
ID: TVTGZVYLUHVBAJ-PQMKYFCFSA-N
Comment: Energy0
Num peaks: 6
27.02292652 2.123822069
105.0546206 1.685690039
129.0546206 2.442401839
146.0811697 9.095884469
147.0651853 16.52528717
164.0917343 58.25767519

Name: +ve in-silico MS/MS by CFM-ID for TVTGZVYLUHVBAJ-PQMKYFCFSA-N
ID: TVTGZVYLUHVBAJ-PQMKYFCFSA-N
Comment: Energy1
Num peaks: 19
57.0334912 1.624481464
58.02874017 1.484650937
60.04439023 1.421220092
69.0334912 2.778118739
71.04914126 1.892561817
78.05495492 1.494757797
87.04405588 3.577900014
88.03930485 3.761886587
89.05970595 5.130562166
90.05495492 3.106983179
116.070605 2.092524957
118.086255 2.50744601
129.0546206 4.651918664
132.0655196 1.367539026
134.0811697 3.900563776
136.0968197 1.907445637
146.0811697 9.958431283
147.0651853 7.906680725
164.0917343 20.10525911

Name: +ve in-silico MS/MS by CFM-ID for TVTGZVYLUHVBAJ-PQMKYFCFSA-N
ID: TVTGZVYLUHVBAJ-PQMKYFCFSA-N
Comment: Energy2
Num peaks: 31
27.02292652 2.80393926
28.01817548 2.297135425
29.03857658 1.622854586
30.03382555 1.305448532
39.02292652 1.323002069
40.01817548 1.163645902
41.03857658 1.890357257
42.03382555 1.78832362
43.01784114 2.071329473
44.04947561 1.007744202
45.0334912 3.369270973
47.01275576 2.511927388
57.0334912 3.595990557
58.02874017 6.648470612
59.04914126 1.68658656
60.04439023 5.648029217
71.01275576 1.924762225
72.04439023 1.363311461
73.02840582 4.841356684
74.0600403 1.062983544
75.04405588 9.850477282
77.05970595 1.580814849
87.04405588 2.8614253
88.03930485 1.298319264
89.02332044 0.9598304075
90.05495492 0.9599206429
101.0233204 1.206313096
103.0389705 1.833581109
105.0546206 3.28845939
129.0546206 3.110971946
147.0651853 1.182964241

Name: +ve in-silico MS/MS by CFM-ID for RJKBJEZZABBYBA-QZABAPFNSA-N
ID: RJKBJEZZABBYBA-QZABAPFNSA-N
Comment: Energy0
Num peaks: 7
56.04947561 2.438012528
73.02840582 2.06425457
86.0600403 2.193236144
129.0546206 2.926399965
146.0811697 18.4925949
147.0651853 8.378339774
164.0917343 45.22095557

Name: +ve in-silico MS/MS by CFM-ID for RJKBJEZZABBYBA-QZABAPFNSA-N
ID: RJKBJEZZABBYBA-QZABAPFNSA-N
Comment: Energy1
Num peaks: 19
56.04947561 3.253521021
58.06512568 2.261759768
73.02840582 1.106756114
88.07569036 1.294272602
98.0600403 1.334506985
100.0393049 1.154752874
100.0756904 1.38735007
102.0549549 1.185451606
116.070605 3.285542346
118.086255 5.178345863
120.0655196 1.143700312
128.070605 3.391423775
129.0546206 3.881720781
132.0655196 1.218798856
134.0811697 4.105482025
136.0968197 1.362200377
146.0811697 20.25080751
147.0651853 3.234388582
164.0917343 20.99126122

Name: +ve in-silico MS/MS by CFM-ID for RJKBJEZZABBYBA-QZABAPFNSA-N
ID: RJKBJEZZABBYBA-QZABAPFNSA-N
Comment: Energy2
Num peaks: 29
25.00727645 0.9903905064
27.02292652 2.095689603
28.01817548 0.8845376857
29.03857658 1.374549108
39.02292652 4.31076935
40.01817548 0.9591837973
41.03857658 6.811060999
42.03382555 1.222526071
43.01784114 2.969493864
43.05422664 1.730769854
44.04947561 0.9204970222
45.0334912 7.876839665
47.01275576 1.496996527
47.04914126 0.9598684792
54.03382555 1.933081108
56.04947561 11.51340629
57.0334912 0.8944027883
58.06512568 8.371491514
60.08077574 1.968642254
72.04439023 1.746359969
73.02840582 1.880842447
74.0600403 6.18954664
75.04405588 1.086216256
76.07569036 1.034697062
84.04439023 1.613941882
86.0600403 3.303783958
87.04405588 1.523734235
88.07569036 1.73010872
104.070605 1.221335972

Name: +ve in-silico MS/MS by CFM-ID for JMMLJZJUVKEVCK-VIFPVBQESA-N
ID: JMMLJZJUVKEVCK-VIFPVBQESA-N
Comment: Energy0
Num peaks: 8
121.1011768 4.316228417
137.0597059 1.655840546
139.075356 1.654881739
141.0910061 3.610949892
149.0960915 16.09698079
151.1117415 1.992542857
163.1117415 1.511402704
181.1223062 50.57227212

Name: +ve in-silico MS/MS by CFM-ID for JMMLJZJUVKEVCK-VIFPVBQESA-N
ID: JMMLJZJUVKEVCK-VIFPVBQESA-N
Comment: Energy1
Num peaks: 24
39.02292652 1.129398548
41.03857658 1.047594624
55.05422664 3.845603057
67.05422664 2.09560819
69.06987671 1.831796135
79.05422664 3.30255337
81.06987671 3.44129466
83.08552677 2.933965268
95.08552677 1.687819169
99.04405588 2.25833378
107.0855268 1.338192703
109.0647913 1.513857485
111.0440559 1.116929507
113.0597059 1.169263319
121.1011768 7.636363427
125.0597059 2.490752104
131.0855268 1.215346762
137.0597059 3.607509369
139.075356 2.142483092
141.0910061 2.619618049
149.0960915 10.30192418
163.1117415 3.090710516
165.0910061 1.939896248
181.1223062 16.56825279

Name: +ve in-silico MS/MS by CFM-ID for JMMLJZJUVKEVCK-VIFPVBQESA-N
ID: JMMLJZJUVKEVCK-VIFPVBQESA-N
Comment: Energy2
Num peaks: 26
39.02292652 3.47636028
41.03857658 1.232763882
49.00727645 2.147331068
51.02292652 4.787393141
53.03857658 6.560633982
55.05422664 5.427920744
57.06987671 1.127766039
65.03857658 8.356880834
67.05422664 8.145120033
69.06987671 3.092781312
79.05422664 3.047556459
81.0334912 2.961028588
81.06987671 4.659962415
83.08552677 2.02870705
91.05422664 1.719134127
93.06987671 2.694254927
95.04914126 1.814459795
95.08552677 3.626854726
105.0698767 1.8685746
107.0855268 1.537160712
109.1011768 0.9882978541
121.1011768 1.999601503
123.1168269 1.155641014
133.1011768 2.732950224
153.1273916 0.9857148579
165.0910061 2.514883987

Name: +ve in-silico MS/MS by CFM-ID for NWDBBLFNNILKKJ-MXMFLMJRSA-N
ID: NWDBBLFNNILKKJ-MXMFLMJRSA-N
Comment: Energy0
Num peaks: 18
85.02840582 0.9405570395
87.04405588 1.922834407
99.04405588 1.133025707
109.0647913 1.313605472
111.0804414 1.723319343
113.0597059 1.978698294
121.1011768 1.219383273
127.075356 1.062150326
139.1117415 0.9378801649
149.0960915 3.856787637
151.1117415 0.9767509542
153.0910061 0.825843613
165.0910061 1.501881786
167.1066561 7.033388062
169.1223062 0.8885568965
181.1223062 26.71837307
183.1015708 1.719702464
199.1328709 24.59169631

Name: +ve in-silico MS/MS by CFM-ID for NWDBBLFNNILKKJ-MXMFLMJRSA-N
ID: NWDBBLFNNILKKJ-MXMFLMJRSA-N
Comment: Energy1
Num peaks: 31
27.02292652 1.21601549
39.02292652 1.364871828
41.03857658 1.605246485
51.02292652 1.508965606
53.03857658 3.255711171
65.03857658 1.422913884
67.05422664 3.651161123
69.06987671 1.398169897
81.06987671 1.55452225
83.01275576 2.15753224
85.02840582 1.301456515
91.05422664 1.883572304
93.06987671 4.329439269
95.04914126 1.535149457
95.08552677 1.47491219
97.06479133 1.916474254
99.04405588 1.973698462
99.08044139 1.554204083
109.0647913 1.693558785
111.0804414 4.983803073
113.0597059 3.062803784
113.0960915 2.14277777
121.1011768 3.465477263
127.075356 2.232909627
139.1117415 2.482024282
149.0960915 2.01904417
165.0910061 2.461354397
167.1066561 2.466917977
181.1223062 6.417832804
183.1015708 1.348491854
199.1328709 4.477583019

Name: +ve in-silico MS/MS by CFM-ID for NWDBBLFNNILKKJ-MXMFLMJRSA-N
ID: NWDBBLFNNILKKJ-MXMFLMJRSA-N
Comment: Energy2
Num peaks: 29
27.02292652 0.9164741708
39.02292652 4.479186023
41.03857658 2.765263552
51.02292652 3.411599945
53.03857658 16.71956624
55.01784114 2.227381262
55.05422664 3.103575448
65.03857658 1.843367303
67.05422664 7.604804569
69.0334912 2.3085122
69.06987671 2.178123548
71.04914126 2.106195373
77.03857658 1.022665165
79.05422664 2.029927456
81.0334912 1.940625217
81.06987671 2.560862462
83.04914126 2.819690213
85.06479133 1.10337767
91.05422664 0.9794006242
95.04914126 2.290406954
95.08552677 1.158908184
97.06479133 2.224430074
111.0804414 1.727635484
119.0855268 1.294382809
121.1011768 4.540558177
123.0804414 1.577824305
123.1168269 1.039203594
149.0960915 1.002377275
165.0910061 1.062280603

Name: +ve in-silico MS/MS by CFM-ID for TVTGZVYLUHVBAJ-XKTQNOIPSA-N
ID: TVTGZVYLUHVBAJ-XKTQNOIPSA-N
Comment: Energy0
Num peaks: 6
27.02292652 2.123822069
105.0546206 1.685690039
129.0546206 2.442401839
146.0811697 9.095884469
147.0651853 16.52528717
164.0917343 58.25767519

Name: +ve in-silico MS/MS by CFM-ID for TVTGZVYLUHVBAJ-XKTQNOIPSA-N
ID: TVTGZVYLUHVBAJ-XKTQNOIPSA-N
Comment: Energy1
Num peaks: 19
57.0334912 1.624481464
58.02874017 1.484650937
60.04439023 1.421220092
69.0334912 2.778118739
71.04914126 1.892561817
78.05495492 1.494757797
87.04405588 3.577900014
88.03930485 3.761886587
89.05970595 5.130562166
90.05495492 3.106983179
116.070605 2.092524957
118.086255 2.50744601
129.0546206 4.651918664
132.0655196 1.367539026
134.0811697 3.900563776
136.0968197 1.907445637
146.0811697 9.958431283
147.0651853 7.906680725
164.0917343 20.10525911

Name: +ve in-silico MS/MS by CFM-ID for TVTGZVYLUHVBAJ-XKTQNOIPSA-N
ID: TVTGZVYLUHVBAJ-XKTQNOIPSA-N
Comment: Energy2
Num peaks: 31
27.02292652 2.80393926
28.01817548 2.297135425
29.03857658 1.622854586
30.03382555 1.305448532
39.02292652 1.323002069
40.01817548 1.163645902
41.03857658 1.890357257
42.03382555 1.78832362
43.01784114 2.071329473
44.04947561 1.007744202
45.0334912 3.369270973
47.01275576 2.511927388
57.0334912 3.595990557
58.02874017 6.648470612
59.04914126 1.68658656
60.04439023 5.648029217
71.01275576 1.924762225
72.04439023 1.363311461
73.02840582 4.841356684
74.0600403 1.062983544
75.04405588 9.850477282
77.05970595 1.580814849
87.04405588 2.8614253
88.03930485 1.298319264
89.02332044 0.9598304075
90.05495492 0.9599206429
101.0233204 1.206313096
103.0389705 1.833581109
105.0546206 3.28845939
129.0546206 3.110971946
147.0651853 1.182964241

Name: +ve in-silico MS/MS by CFM-ID for IUFQXXXVUIYVOZ-UJNFCWOMSA-N
ID: IUFQXXXVUIYVOZ-UJNFCWOMSA-N
Comment: Energy0
Num peaks: 6
135.1168269 5.706172342
137.132477 3.278899647
151.1117415 4.636597284
163.1117415 4.086308478
165.0910061 4.229233713
181.1223062 59.037358

Name: +ve in-silico MS/MS by CFM-ID for IUFQXXXVUIYVOZ-UJNFCWOMSA-N
ID: IUFQXXXVUIYVOZ-UJNFCWOMSA-N
Comment: Energy1
Num peaks: 20
41.03857658 1.47590221
55.05422664 1.721876986
65.03857658 1.351408001
67.05422664 1.326674968
69.06987671 2.269341538
93.06987671 2.997396501
95.08552677 4.170729347
97.10117684 1.546484083
119.0855268 2.314773218
121.1011768 3.197951929
123.1168269 3.835954245
133.1011768 4.025648562
135.1168269 8.770790205
137.0597059 2.030556204
137.132477 10.00805163
139.075356 2.34599349
153.1273916 5.088839477
163.1117415 4.240347737
165.0910061 1.559756218
181.1223062 15.95774404

Name: +ve in-silico MS/MS by CFM-ID for IUFQXXXVUIYVOZ-UJNFCWOMSA-N
ID: IUFQXXXVUIYVOZ-UJNFCWOMSA-N
Comment: Energy2
Num peaks: 25
39.02292652 7.338374246
41.03857658 7.933630396
43.05422664 6.211716586
51.02292652 2.967642153
53.03857658 4.654843393
55.05422664 6.239459122
57.06987671 2.072758944
65.03857658 3.287052824
67.05422664 7.654087975
69.06987671 7.231353222
71.08552677 1.217680111
81.06987671 1.072163904
91.05422664 1.224120459
93.06987671 3.371481196
95.08552677 5.377951101
97.10117684 1.201201915
99.1168269 1.35958862
109.0284058 1.032497371
109.1011768 1.169025198
121.1011768 1.078877373
123.1168269 1.923882594
135.1168269 1.347655416
153.0910061 1.126016922
155.1066561 1.195045949
165.0910061 1.594378614

Name: +ve in-silico MS/MS by CFM-ID for VMGOSGYCIMMIQH-VIFPVBQESA-N
ID: VMGOSGYCIMMIQH-VIFPVBQESA-N
Comment: Energy0
Num peaks: 6
55.05422664 1.152210165
107.0491413 1.437497193
135.0804414 1.979237507
137.0960915 1.617183274
163.1117415 58.65289405
181.1223062 21.25023762

Name: +ve in-silico MS/MS by CFM-ID for VMGOSGYCIMMIQH-VIFPVBQESA-N
ID: VMGOSGYCIMMIQH-VIFPVBQESA-N
Comment: Energy1
Num peaks: 21
39.02292652 1.310580714
41.03857658 1.310372871
53.03857658 2.903038953
55.05422664 4.538750155
57.06987671 0.923169076
67.05422664 1.568297949
69.06987671 3.326025139
73.06479133 1.927458743
87.08044139 1.346270423
95.04914126 1.085979486
107.0491413 6.341773226
109.0647913 1.395057193
121.0647913 4.535661799
123.0804414 0.9229193475
135.0804414 1.386311688
135.1168269 1.778612965
137.0960915 1.544249461
145.1011768 1.419276024
147.0804414 1.133759474
163.1117415 30.11394951
181.1223062 9.997052381

Name: +ve in-silico MS/MS by CFM-ID for VMGOSGYCIMMIQH-VIFPVBQESA-N
ID: VMGOSGYCIMMIQH-VIFPVBQESA-N
Comment: Energy2
Num peaks: 29
39.02292652 2.156040735
41.03857658 4.470763152
43.05422664 2.288641343
51.02292652 2.891867983
53.03857658 5.57998947
55.05422664 8.501617048
57.06987671 3.378121276
65.03857658 2.217939289
67.05422664 2.297228692
69.06987671 3.017514915
77.03857658 1.122991302
79.05422664 3.411575142
91.05422664 1.742820646
93.06987671 2.893847713
105.0334912 1.878318737
107.0491413 6.136694364
107.0855268 1.395506847
109.0647913 1.163360388
117.0698767 1.581719904
119.0491413 1.365311728
119.0855268 1.080767549
121.0647913 3.431853592
131.0855268 1.325530037
133.1011768 2.239088078
135.0804414 1.463240107
135.1168269 4.030245281
145.1011768 1.884998651
147.0804414 2.337043662
163.1117415 2.775069352

Name: +ve in-silico MS/MS by CFM-ID for SGFRTCOTCWGGHB-LMVFSUKVSA-N
ID: SGFRTCOTCWGGHB-LMVFSUKVSA-N
Comment: Energy0
Num peaks: 8
89.05970595 2.991791144
100.0756904 9.667365055
118.086255 29.78409053
120.1019051 1.943763387
128.070605 2.784637834
146.0811697 10.50775326
147.0651853 1.737373884
164.0917343 21.55137146

Name: +ve in-silico MS/MS by CFM-ID for SGFRTCOTCWGGHB-LMVFSUKVSA-N
ID: SGFRTCOTCWGGHB-LMVFSUKVSA-N
Comment: Energy1
Num peaks: 14
28.01817548 2.105119745
56.04947561 6.699771691
58.06512568 6.230773514
60.08077574 2.449358723
71.04914126 4.442224564
73.06479133 1.675393268
74.02365479 7.096178563
89.05970595 3.845917751
100.0756904 17.63203733
101.0597059 3.81289071
118.086255 18.55375464
128.070605 2.216487434
146.0811697 2.752030899
164.0917343 1.931739717

Name: +ve in-silico MS/MS by CFM-ID for SGFRTCOTCWGGHB-LMVFSUKVSA-N
ID: SGFRTCOTCWGGHB-LMVFSUKVSA-N
Comment: Energy2
Num peaks: 17
27.02292652 2.902666231
28.01817548 1.20052832
29.03857658 2.934460984
56.04947561 13.39412265
57.0334912 2.729693307
58.06512568 5.592296064
59.04914126 2.393751101
69.0334912 5.071518896
71.04914126 13.27168069
73.06479133 9.460784043
86.0600403 3.540839696
89.05970595 2.053570308
100.0756904 9.726152847
101.0597059 1.295206632
102.0549549 1.256168435
102.0913404 1.880015485
128.070605 1.701446982

Name: +ve in-silico MS/MS by CFM-ID for LXBIFEVIBLOUGU-KAZBKCHUSA-N
ID: LXBIFEVIBLOUGU-KAZBKCHUSA-N
Comment: Energy0
Num peaks: 6
88.03930485 0.374135935
118.0498695 0.8758823999
128.070605 12.21201111
132.0655196 0.4754607506
146.0811697 40.14639648
164.0917343 39.74346615

Name: +ve in-silico MS/MS by CFM-ID for LXBIFEVIBLOUGU-KAZBKCHUSA-N
ID: LXBIFEVIBLOUGU-KAZBKCHUSA-N
Comment: Energy1
Num peaks: 6
60.04439023 1.693300148
114.0549549 1.666153101
128.070605 31.68169784
132.0655196 1.879797988
146.0811697 34.44016233
164.0917343 10.91845379

Name: +ve in-silico MS/MS by CFM-ID for LXBIFEVIBLOUGU-KAZBKCHUSA-N
ID: LXBIFEVIBLOUGU-KAZBKCHUSA-N
Comment: Energy2
Num peaks: 26
28.01817548 1.286504054
30.03382555 1.422174026
31.01784114 1.734360392
42.03382555 2.031982332
43.01784114 3.486388461
45.0334912 2.648621135
55.01784114 2.879784583
57.0334912 2.901260243
58.02874017 3.823596292
59.04914126 1.131225338
60.04439023 6.449778786
70.02874017 2.668690587
72.04439023 4.767775461
73.02840582 1.696918222
74.0600403 1.20767146
84.04439023 1.288002049
85.02840582 2.467586267
86.0600403 1.519776364
87.04405588 1.844305927
88.03930485 1.743493685
90.05495492 1.812425658
102.0549549 1.929016132
114.0549549 2.327015062
116.070605 1.211233683
128.070605 19.72267402
146.0811697 4.545627591

Name: +ve in-silico MS/MS by CFM-ID for PFYHYHZGDNWFIF-KAZBKCHUSA-N
ID: PFYHYHZGDNWFIF-KAZBKCHUSA-N
Comment: Energy0
Num peaks: 6
114.0549549 0.3345526797
128.070605 11.80945737
132.0655196 0.4470249472
146.0811697 32.65542283
147.0651853 0.3297127831
164.0917343 52.11790927

Name: +ve in-silico MS/MS by CFM-ID for PFYHYHZGDNWFIF-KAZBKCHUSA-N
ID: PFYHYHZGDNWFIF-KAZBKCHUSA-N
Comment: Energy1
Num peaks: 9
42.03382555 2.449963194
60.04439023 5.491312269
88.07569036 3.180395718
102.0549549 4.62575785
104.070605 3.353084515
114.0549549 2.446825048
128.070605 23.59748338
146.0811697 22.62809665
164.0917343 12.40835384

Name: +ve in-silico MS/MS by CFM-ID for PFYHYHZGDNWFIF-KAZBKCHUSA-N
ID: PFYHYHZGDNWFIF-KAZBKCHUSA-N
Comment: Energy2
Num peaks: 22
31.01784114 2.293983602
42.03382555 2.12016235
43.01784114 6.539549589
44.04947561 1.449177162
45.0334912 4.904425106
47.04914126 1.427412651
58.02874017 2.985524505
59.01275576 1.200587134
60.04439023 2.525869538
62.0600403 1.531794735
70.02874017 1.765641555
85.02840582 4.409327984
87.04405588 1.885163008
89.05970595 2.137353196
100.0393049 2.878110396
102.0549549 1.751965172
103.0389705 1.209959729
104.070605 1.279798274
114.0549549 6.387174117
116.070605 2.02221279
128.070605 20.88580314
146.0811697 7.153222607

Name: +ve in-silico MS/MS by CFM-ID for PFYHYHZGDNWFIF-UNTFVMJOSA-N
ID: PFYHYHZGDNWFIF-UNTFVMJOSA-N
Comment: Energy0
Num peaks: 6
114.0549549 0.3345526797
128.070605 11.80945737
132.0655196 0.4470249472
146.0811697 32.65542283
147.0651853 0.3297127831
164.0917343 52.11790927

Name: +ve in-silico MS/MS by CFM-ID for PFYHYHZGDNWFIF-UNTFVMJOSA-N
ID: PFYHYHZGDNWFIF-UNTFVMJOSA-N
Comment: Energy1
Num peaks: 9
42.03382555 2.449963194
60.04439023 5.491312269
88.07569036 3.180395718
102.0549549 4.62575785
104.070605 3.353084515
114.0549549 2.446825048
128.070605 23.59748338
146.0811697 22.62809665
164.0917343 12.40835384

Name: +ve in-silico MS/MS by CFM-ID for PFYHYHZGDNWFIF-UNTFVMJOSA-N
ID: PFYHYHZGDNWFIF-UNTFVMJOSA-N
Comment: Energy2
Num peaks: 22
31.01784114 2.293983602
42.03382555 2.12016235
43.01784114 6.539549589
44.04947561 1.449177162
45.0334912 4.904425106
47.04914126 1.427412651
58.02874017 2.985524505
59.01275576 1.200587134
60.04439023 2.525869538
62.0600403 1.531794735
70.02874017 1.765641555
85.02840582 4.409327984
87.04405588 1.885163008
89.05970595 2.137353196
100.0393049 2.878110396
102.0549549 1.751965172
103.0389705 1.209959729
104.070605 1.279798274
114.0549549 6.387174117
116.070605 2.02221279
128.070605 20.88580314
146.0811697 7.153222607

Name: +ve in-silico MS/MS by CFM-ID for ASHXMQKUZGLXMR-UJURSFKZSA-N
ID: ASHXMQKUZGLXMR-UJURSFKZSA-N
Comment: Energy0
Num peaks: 8
89.05970595 4.058692485
100.0756904 10.42108319
118.086255 20.11659171
128.070605 4.51408983
129.0546206 4.318814022
146.0811697 12.96309343
147.0651853 5.374076252
164.0917343 18.95483245

Name: +ve in-silico MS/MS by CFM-ID for ASHXMQKUZGLXMR-UJURSFKZSA-N
ID: ASHXMQKUZGLXMR-UJURSFKZSA-N
Comment: Energy1
Num peaks: 13
28.01817548 2.753496818
42.03382555 3.71267702
44.04947561 3.776441847
71.04914126 1.894563184
74.02365479 9.612934152
89.05970595 4.847058442
100.0756904 21.1172142
101.0597059 5.652367392
118.086255 14.68488294
128.070605 4.381962867
129.0546206 1.95132947
146.0811697 3.732881602
164.0917343 1.956225685

Name: +ve in-silico MS/MS by CFM-ID for ASHXMQKUZGLXMR-UJURSFKZSA-N
ID: ASHXMQKUZGLXMR-UJURSFKZSA-N
Comment: Energy2
Num peaks: 16
42.03382555 5.368762828
44.04947561 3.261967059
55.01784114 2.364949216
57.0334912 6.780068978
59.04914126 3.759911847
69.0334912 3.755316698
71.04914126 12.44077642
73.02840582 2.833276361
73.06479133 8.825546441
75.04405588 2.083682165
86.0600403 4.382154868
89.05970595 3.272834985
100.0756904 14.02123127
102.0913404 2.707365714
114.0549549 1.767664897
128.070605 2.512765469

Name: +ve in-silico MS/MS by CFM-ID for OGANNGKBVXSWII-FZPLPXEFSA-N
ID: OGANNGKBVXSWII-FZPLPXEFSA-N
Comment: Energy0
Num peaks: 18
43.01784114 2.809856866
61.02840582 2.704060446
71.04914126 2.814263783
93.06987671 1.035653272
111.0804414 3.001444525
113.0597059 0.9905430152
113.0960915 2.523860039
119.0855268 1.168308328
121.1011768 4.73541761
127.075356 0.9879120315
137.0960915 1.224625909
139.075356 1.227765559
139.1117415 9.875646753
157.0859207 1.22296326
157.1223062 2.106205495
163.1117415 0.9989315204
181.1223062 21.1862107
199.1328709 19.54727729

Name: +ve in-silico MS/MS by CFM-ID for OGANNGKBVXSWII-FZPLPXEFSA-N
ID: OGANNGKBVXSWII-FZPLPXEFSA-N
Comment: Energy1
Num peaks: 24
39.02292652 1.43329404
41.03857658 2.985773657
43.01784114 1.534140071
43.05422664 2.505237889
51.02292652 1.597026492
53.03857658 1.707289375
55.05422664 1.618172262
61.02840582 2.099150206
65.03857658 3.14691446
67.05422664 3.66845899
69.0334912 1.159303932
69.06987671 1.616589197
71.04914126 11.45180658
91.05422664 1.09824908
93.06987671 2.01776561
111.0440559 1.526170331
111.0804414 2.039623564
119.0855268 1.109044657
121.1011768 10.22779334
127.075356 2.219532
139.1117415 14.41922589
157.1223062 1.432624355
181.1223062 5.49115123
199.1328709 2.821315397

Name: +ve in-silico MS/MS by CFM-ID for OGANNGKBVXSWII-FZPLPXEFSA-N
ID: OGANNGKBVXSWII-FZPLPXEFSA-N
Comment: Energy2
Num peaks: 26
39.02292652 8.283318837
41.00219107 1.32061347
41.03857658 8.166814587
43.01784114 4.295053758
43.05422664 1.968038423
51.02292652 2.08142211
53.03857658 2.508019373
55.05422664 5.403835117
61.02840582 2.056398026
65.03857658 2.715038451
67.05422664 3.192634014
69.0334912 5.508813154
69.06987671 1.241281634
71.04914126 12.5111994
83.04914126 1.26959341
85.06479133 1.302966693
93.06987671 1.932129263
95.08552677 2.164967506
105.0698767 1.453275111
107.0855268 3.331696895
109.0647913 1.145883283
111.0440559 1.611442883
111.0804414 1.204405231
121.1011768 1.172377468
139.1117415 1.277965976
165.0910061 1.444754932

Name: +ve in-silico MS/MS by CFM-ID for IMKHDCBNRDRUEB-NSHDSACASA-N
ID: IMKHDCBNRDRUEB-NSHDSACASA-N
Comment: Energy0
Num peaks: 6
121.1011768 43.75602303
135.1168269 2.34211331
137.132477 2.193254826
153.1273916 1.885146671
163.1117415 4.900856478
181.1223062 34.89511327

Name: +ve in-silico MS/MS by CFM-ID for IMKHDCBNRDRUEB-NSHDSACASA-N
ID: IMKHDCBNRDRUEB-NSHDSACASA-N
Comment: Energy1
Num peaks: 12
55.05422664 3.105482141
57.06987671 2.362877699
81.06987671 2.243670134
83.08552677 1.99848902
85.10117684 2.40356599
121.1011768 41.68643471
133.1011768 3.010341425
135.1168269 2.890068042
137.132477 2.887332324
153.1273916 3.894331177
163.1117415 3.868921956
181.1223062 10.63383412

Name: +ve in-silico MS/MS by CFM-ID for IMKHDCBNRDRUEB-NSHDSACASA-N
ID: IMKHDCBNRDRUEB-NSHDSACASA-N
Comment: Energy2
Num peaks: 16
39.02292652 3.085166982
41.03857658 4.976795414
43.05422664 9.470203823
53.03857658 2.667608857
55.05422664 10.44906497
57.06987671 4.678443851
65.03857658 5.361882402
67.05422664 3.490750194
69.06987671 7.006101138
79.05422664 5.44741762
81.06987671 9.901662292
83.08552677 3.863907209
85.10117684 2.419344573
95.08552677 3.068903522
121.1011768 2.170463001
135.1168269 3.047180676

Name: +ve in-silico MS/MS by CFM-ID for UOACSUDCGMMDFW-VIFPVBQESA-N
ID: UOACSUDCGMMDFW-VIFPVBQESA-N
Comment: Energy0
Num peaks: 6
107.0491413 1.270544444
121.0647913 2.273356858
135.0804414 1.986935148
137.0960915 1.704376305
163.1117415 56.64781602
181.1223062 20.8564982

Name: +ve in-silico MS/MS by CFM-ID for UOACSUDCGMMDFW-VIFPVBQESA-N
ID: UOACSUDCGMMDFW-VIFPVBQESA-N
Comment: Energy1
Num peaks: 14
39.02292652 2.824792336
41.03857658 2.785131654
53.03857658 1.803766241
55.05422664 3.718720315
59.04914126 2.508536237
107.0491413 3.221684584
121.0647913 9.54628709
123.0804414 1.842112052
131.0855268 1.908275863
135.0804414 1.857862094
137.0960915 1.660192347
147.0804414 1.922527445
163.1117415 33.55334179
181.1223062 10.89806667

Name: +ve in-silico MS/MS by CFM-ID for UOACSUDCGMMDFW-VIFPVBQESA-N
ID: UOACSUDCGMMDFW-VIFPVBQESA-N
Comment: Energy2
Num peaks: 26
39.02292652 4.028220147
41.03857658 5.32147969
43.05422664 3.317160531
51.02292652 2.513094049
53.03857658 3.106502831
55.05422664 3.821515643
57.06987671 1.84883387
63.02292652 1.532680129
65.03857658 1.83914712
77.03857658 4.015373059
79.05422664 1.858623531
91.05422664 4.5581192
93.06987671 1.985160225
103.0542266 2.051758177
105.0698767 1.924856932
107.0491413 5.294139814
107.0855268 1.637017913
117.0698767 2.177139517
119.0855268 3.161954013
121.0647913 7.215571234
131.0855268 3.367881688
133.1011768 3.05111847
135.0804414 1.731068469
137.0960915 1.556674418
147.0804414 4.306754593
163.1117415 2.809509702

Name: +ve in-silico MS/MS by CFM-ID for RUMUPMSZUNLFBX-NSHDSACASA-N
ID: RUMUPMSZUNLFBX-NSHDSACASA-N
Comment: Energy0
Num peaks: 6
43.05422664 1.048972265
57.06987671 1.261892292
95.04914126 0.685044335
123.0440559 2.161959339
163.1117415 43.68668373
181.1223062 38.67267072

Name: +ve in-silico MS/MS by CFM-ID for RUMUPMSZUNLFBX-NSHDSACASA-N
ID: RUMUPMSZUNLFBX-NSHDSACASA-N
Comment: Energy1
Num peaks: 21
39.02292652 2.28270273
41.03857658 2.874508782
43.05422664 5.433755305
55.05422664 0.9032082497
57.06987671 5.434785388
59.08552677 0.9267606878
67.05422664 0.9533191441
69.06987671 2.103099247
87.08044139 1.232850825
95.04914126 4.799530377
107.0491413 3.028731486
119.0491413 1.154170808
121.0647913 0.9737140486
121.1011768 1.053543722
123.0440559 8.071954049
125.0597059 1.063119269
135.1168269 1.361623738
139.1117415 1.053456405
145.1011768 1.034211449
163.1117415 21.22099393
181.1223062 13.23270857

Name: +ve in-silico MS/MS by CFM-ID for RUMUPMSZUNLFBX-NSHDSACASA-N
ID: RUMUPMSZUNLFBX-NSHDSACASA-N
Comment: Energy2
Num peaks: 30
39.02292652 5.25790266
41.03857658 8.111081187
43.05422664 8.533181365
45.06987671 1.741455876
51.02292652 2.254435183
53.03857658 4.656041473
55.05422664 3.287436863
57.06987671 6.548145679
59.08552677 1.517527714
63.02292652 1.816166236
65.03857658 2.835598764
67.05422664 1.517106794
69.06987671 1.167207178
79.05422664 1.142030528
81.0334912 2.12105562
93.0334912 1.17740803
95.04914126 4.842806411
105.0334912 1.141582323
107.0491413 2.626326584
109.0647913 1.920868886
111.0804414 0.9648779043
119.0491413 2.235069405
119.0855268 1.093317695
121.0647913 1.480934261
121.1011768 1.559118737
123.0440559 2.458827694
133.0647913 1.092986237
135.1168269 2.171290979
145.1011768 1.166072852
163.1117415 1.668017962

Name: +ve in-silico MS/MS by CFM-ID for YSEQNZOXHCKLOG-MRVPVSSYSA-N
ID: YSEQNZOXHCKLOG-MRVPVSSYSA-N
Comment: Energy0
Num peaks: 6
85.10117684 2.531603928
111.1168269 2.803475486
113.132477 18.05816608
115.148127 2.376729873
141.1273916 14.11896445
159.1379563 44.12323585

Name: +ve in-silico MS/MS by CFM-ID for YSEQNZOXHCKLOG-MRVPVSSYSA-N
ID: YSEQNZOXHCKLOG-MRVPVSSYSA-N
Comment: Energy1
Num peaks: 14
41.03857658 3.463570228
43.05422664 3.325895355
55.05422664 2.711091671
57.06987671 2.799780759
69.06987671 2.791950209
71.08552677 5.535394002
83.08552677 2.445426512
85.10117684 8.17504812
87.04405588 2.0685634
111.1168269 2.746399782
113.132477 22.78651392
115.148127 3.630845194
141.1273916 9.125314416
159.1379563 9.557695613

Name: +ve in-silico MS/MS by CFM-ID for YSEQNZOXHCKLOG-MRVPVSSYSA-N
ID: YSEQNZOXHCKLOG-MRVPVSSYSA-N
Comment: Energy2
Num peaks: 12
27.02292652 2.294613135
41.03857658 14.10106272
43.05422664 14.31146036
45.06987671 2.209311008
55.05422664 10.49294969
57.06987671 7.994672851
69.06987671 9.021659018
71.08552677 7.651133375
83.08552677 3.540750807
85.10117684 2.515954591
97.10117684 2.515939832
113.132477 3.591506787

Name: +ve in-silico MS/MS by CFM-ID for KWZGXCHEWSWPPE-NSCUHMNNSA-N
ID: KWZGXCHEWSWPPE-NSCUHMNNSA-N
Comment: Energy0
Num peaks: 8
121.1011768 3.271235699
133.1011768 0.9189586441
135.1168269 8.652380171
137.132477 0.8900112091
145.1011768 3.606860773
151.075356 0.9454407607
163.1117415 25.42469082
181.1223062 36.90489161

Name: +ve in-silico MS/MS by CFM-ID for KWZGXCHEWSWPPE-NSCUHMNNSA-N
ID: KWZGXCHEWSWPPE-NSCUHMNNSA-N
Comment: Energy1
Num peaks: 31
39.02292652 1.558681067
41.03857658 2.879841871
43.05422664 0.8495826182
49.00727645 1.223160657
51.02292652 1.343976153
53.03857658 2.553459876
55.05422664 2.041963877
57.06987671 0.7530637275
63.02292652 1.03177475
65.03857658 2.574987659
67.05422664 1.541921572
69.06987671 1.934442567
71.08552677 0.8063008611
73.02840582 0.8341298824
77.03857658 1.752607107
79.05422664 3.533140498
81.06987671 1.620254808
91.05422664 1.378395356
93.06987671 2.235538475
101.0597059 0.7037258748
105.0698767 1.005228575
107.0855268 1.605727636
115.075356 1.125659537
119.0855268 1.45189266
121.1011768 5.299887977
133.1011768 1.020549275
135.1168269 12.50290342
137.132477 1.790699452
145.1011768 2.282374834
163.1117415 8.227805469
181.1223062 7.130345553

Name: +ve in-silico MS/MS by CFM-ID for KWZGXCHEWSWPPE-NSCUHMNNSA-N
ID: KWZGXCHEWSWPPE-NSCUHMNNSA-N
Comment: Energy2
Num peaks: 30
25.00727645 0.7730687829
27.02292652 2.107928646
39.02292652 5.721485859
41.00219107 0.9539817898
41.03857658 10.74911761
43.05422664 1.841061779
49.00727645 3.663710796
51.02292652 4.508636023
53.03857658 7.703990137
55.01784114 0.7464865636
55.05422664 4.256512092
57.06987671 1.09613231
59.01275576 1.186512784
63.02292652 2.314329004
65.03857658 4.321278462
67.05422664 2.388090853
68.99710569 1.157615639
69.06987671 3.680043734
71.08552677 0.8831342284
73.02840582 0.7683307906
77.03857658 2.30088953
79.05422664 2.69885008
81.06987671 3.448648495
83.08552677 0.9631308749
91.05422664 0.7393114986
93.06987671 3.671151619
95.08552677 1.104615543
107.0855268 1.189306065
119.0855268 1.364997693
137.132477 1.787824088

Name: +ve in-silico MS/MS by CFM-ID for NTBYIQWZAVDRHA-SLPGGIOYSA-N
ID: NTBYIQWZAVDRHA-SLPGGIOYSA-N
Comment: Energy0
Num peaks: 6
58.02874017 6.981679019
128.070605 2.961496102
129.0546206 6.141121039
146.0811697 22.71100437
147.0651853 8.513451531
164.0917343 35.46569636

Name: +ve in-silico MS/MS by CFM-ID for NTBYIQWZAVDRHA-SLPGGIOYSA-N
ID: NTBYIQWZAVDRHA-SLPGGIOYSA-N
Comment: Energy1
Num peaks: 17
26.00252542 2.233801971
28.01817548 1.843755015
30.03382555 1.488860719
40.01817548 2.92491992
41.00219107 6.909483779
57.0334912 1.998915457
58.02874017 32.26868104
60.04439023 5.854728116
75.04405588 2.427161539
87.04405588 2.936567929
88.03930485 2.506421824
105.0546206 2.09623215
116.070605 1.528222489
128.070605 2.643427854
129.0546206 2.971375491
146.0811697 4.922245283
164.0917343 3.544165895

Name: +ve in-silico MS/MS by CFM-ID for NTBYIQWZAVDRHA-SLPGGIOYSA-N
ID: NTBYIQWZAVDRHA-SLPGGIOYSA-N
Comment: Energy2
Num peaks: 20
28.01817548 4.829422954
29.00219107 1.843636814
30.03382555 4.326427306
40.01817548 3.293728707
41.00219107 5.640347886
42.03382555 2.521724612
43.01784114 4.460395419
45.0334912 3.277443775
55.01784114 1.753666584
57.0334912 6.915834839
58.02874017 14.788784
59.04914126 2.337166563
60.04439023 3.598552067
71.01275576 2.828203687
75.04405588 3.522802328
87.04405588 1.865276133
116.070605 2.192083505
128.070605 4.062914708
129.0546206 4.336291579
146.0811697 1.861208591

Name: +ve in-silico MS/MS by CFM-ID for SGFRTCOTCWGGHB-YUPRTTJUSA-N
ID: SGFRTCOTCWGGHB-YUPRTTJUSA-N
Comment: Energy0
Num peaks: 8
89.05970595 2.991791144
100.0756904 9.667365055
118.086255 29.78409053
120.1019051 1.943763387
128.070605 2.784637834
146.0811697 10.50775326
147.0651853 1.737373884
164.0917343 21.55137146

Name: +ve in-silico MS/MS by CFM-ID for SGFRTCOTCWGGHB-YUPRTTJUSA-N
ID: SGFRTCOTCWGGHB-YUPRTTJUSA-N
Comment: Energy1
Num peaks: 14
28.01817548 2.105119745
56.04947561 6.699771691
58.06512568 6.230773514
60.08077574 2.449358723
71.04914126 4.442224564
73.06479133 1.675393268
74.02365479 7.096178563
89.05970595 3.845917751
100.0756904 17.63203733
101.0597059 3.81289071
118.086255 18.55375464
128.070605 2.216487434
146.0811697 2.752030899
164.0917343 1.931739717

Name: +ve in-silico MS/MS by CFM-ID for SGFRTCOTCWGGHB-YUPRTTJUSA-N
ID: SGFRTCOTCWGGHB-YUPRTTJUSA-N
Comment: Energy2
Num peaks: 17
27.02292652 2.902666231
28.01817548 1.20052832
29.03857658 2.934460984
56.04947561 13.39412265
57.0334912 2.729693307
58.06512568 5.592296064
59.04914126 2.393751101
69.0334912 5.071518896
71.04914126 13.27168069
73.06479133 9.460784043
86.0600403 3.540839696
89.05970595 2.053570308
100.0756904 9.726152847
101.0597059 1.295206632
102.0549549 1.256168435
102.0913404 1.880015485
128.070605 1.701446982

Name: +ve in-silico MS/MS by CFM-ID for UGNWVAUDNUJJGM-UHFFFAOYSA-N
ID: UGNWVAUDNUJJGM-UHFFFAOYSA-N
Comment: Energy0
Num peaks: 6
121.0647913 1.050707628
139.075356 1.421154991
149.0960915 3.551086723
151.1117415 1.283589511
163.1117415 39.6946395
181.1223062 43.27296675

Name: +ve in-silico MS/MS by CFM-ID for UGNWVAUDNUJJGM-UHFFFAOYSA-N
ID: UGNWVAUDNUJJGM-UHFFFAOYSA-N
Comment: Energy1
Num peaks: 12
43.05422664 3.194861829
121.0647913 5.095970988
123.0804414 4.708068576
131.0855268 1.660630895
133.1011768 1.894137474
137.0597059 2.062015198
139.075356 2.682447626
147.0804414 2.059806793
149.0960915 3.209970004
151.1117415 1.569340796
163.1117415 38.66408684
181.1223062 14.54711244

Name: +ve in-silico MS/MS by CFM-ID for UGNWVAUDNUJJGM-UHFFFAOYSA-N
ID: UGNWVAUDNUJJGM-UHFFFAOYSA-N
Comment: Energy2
Num peaks: 31
15.02292652 1.065769324
39.02292652 1.348730355
49.00727645 2.342912898
51.02292652 3.383335811
55.05422664 1.636816653
57.06987671 1.047572852
65.03857658 4.042203856
67.05422664 2.776812229
69.06987671 1.761365876
79.01784114 1.336881532
79.05422664 1.685509063
81.0334912 1.064995373
81.06987671 1.756768037
93.06987671 2.733266905
103.0542266 2.455541696
105.0698767 4.51171307
107.0855268 3.498152775
117.0698767 1.710054609
119.0855268 6.063284476
121.0647913 1.01177874
123.0804414 1.408919817
131.0855268 5.106830689
133.0647913 1.916492348
133.1011768 5.596055828
135.0804414 1.488807822
135.1168269 1.631496855
137.0960915 1.056183757
147.0804414 7.610892821
149.0960915 1.456804322
163.1117415 4.893051735
165.0910061 1.399906139

Name: +ve in-silico MS/MS by CFM-ID for TVTGZVYLUHVBAJ-RXRWUWDJSA-N
ID: TVTGZVYLUHVBAJ-RXRWUWDJSA-N
Comment: Energy0
Num peaks: 6
27.02292652 2.123822069
105.0546206 1.685690039
129.0546206 2.442401839
146.0811697 9.095884469
147.0651853 16.52528717
164.0917343 58.25767519

Name: +ve in-silico MS/MS by CFM-ID for TVTGZVYLUHVBAJ-RXRWUWDJSA-N
ID: TVTGZVYLUHVBAJ-RXRWUWDJSA-N
Comment: Energy1
Num peaks: 19
57.0334912 1.624481464
58.02874017 1.484650937
60.04439023 1.421220092
69.0334912 2.778118739
71.04914126 1.892561817
78.05495492 1.494757797
87.04405588 3.577900014
88.03930485 3.761886587
89.05970595 5.130562166
90.05495492 3.106983179
116.070605 2.092524957
118.086255 2.50744601
129.0546206 4.651918664
132.0655196 1.367539026
134.0811697 3.900563776
136.0968197 1.907445637
146.0811697 9.958431283
147.0651853 7.906680725
164.0917343 20.10525911

Name: +ve in-silico MS/MS by CFM-ID for TVTGZVYLUHVBAJ-RXRWUWDJSA-N
ID: TVTGZVYLUHVBAJ-RXRWUWDJSA-N
Comment: Energy2
Num peaks: 31
27.02292652 2.80393926
28.01817548 2.297135425
29.03857658 1.622854586
30.03382555 1.305448532
39.02292652 1.323002069
40.01817548 1.163645902
41.03857658 1.890357257
42.03382555 1.78832362
43.01784114 2.071329473
44.04947561 1.007744202
45.0334912 3.369270973
47.01275576 2.511927388
57.0334912 3.595990557
58.02874017 6.648470612
59.04914126 1.68658656
60.04439023 5.648029217
71.01275576 1.924762225
72.04439023 1.363311461
73.02840582 4.841356684
74.0600403 1.062983544
75.04405588 9.850477282
77.05970595 1.580814849
87.04405588 2.8614253
88.03930485 1.298319264
89.02332044 0.9598304075
90.05495492 0.9599206429
101.0233204 1.206313096
103.0389705 1.833581109
105.0546206 3.28845939
129.0546206 3.110971946
147.0651853 1.182964241

Name: +ve in-silico MS/MS by CFM-ID for PGZMSTXCRBLHFJ-NSHDSACASA-N
ID: PGZMSTXCRBLHFJ-NSHDSACASA-N
Comment: Energy0
Num peaks: 6
71.04914126 1.408206801
167.1066561 1.592673742
171.1379563 1.730357727
173.1172208 1.449440836
181.1223062 8.468862674
199.1328709 69.57746317

Name: +ve in-silico MS/MS by CFM-ID for PGZMSTXCRBLHFJ-NSHDSACASA-N
ID: PGZMSTXCRBLHFJ-NSHDSACASA-N
Comment: Energy1
Num peaks: 27
39.02292652 1.196122854
43.05422664 4.221675099
45.06987671 1.957448855
69.0334912 1.304887774
71.01275576 1.982912966
71.04914126 4.125076711
73.06479133 1.873131817
75.08044139 1.44196034
85.06479133 1.429977598
97.06479133 1.419498498
99.04405588 1.333887264
99.08044139 2.038242575
101.0960915 0.9403577719
113.0597059 1.234974763
125.0597059 1.043072444
127.075356 2.177407
137.0597059 1.413125054
139.075356 2.562538316
141.0546206 1.851347757
141.0910061 1.090289004
155.0702706 4.948481258
157.0859207 12.35216932
159.1015708 1.015548439
167.1066561 1.640976329
169.1223062 0.957125563
181.1223062 5.521557929
199.1328709 17.8361047

Name: +ve in-silico MS/MS by CFM-ID for PGZMSTXCRBLHFJ-NSHDSACASA-N
ID: PGZMSTXCRBLHFJ-NSHDSACASA-N
Comment: Energy2
Num peaks: 29
39.02292652 1.781767574
41.03857658 3.551161197
43.05422664 2.796311099
51.02292652 5.668405481
53.03857658 3.653595641
55.01784114 1.37251275
55.05422664 8.047811701
57.06987671 6.656932298
59.08552677 0.9230388895
65.03857658 1.448569329
67.05422664 7.774931108
69.0334912 4.37442581
69.06987671 3.195930963
71.04914126 6.576216793
73.06479133 2.327277242
81.06987671 0.9814441023
83.08552677 0.7564228103
85.06479133 2.56452078
87.08044139 0.891027013
95.04914126 1.570771189
97.06479133 3.40249796
99.08044139 3.502705132
101.0960915 1.008983265
103.1117415 0.7277952958
107.0491413 0.8256847789
109.0647913 0.7741049389
113.0597059 0.8611410905
125.0597059 0.8163317363
183.1015708 1.42217879

Name: +ve in-silico MS/MS by CFM-ID for QDIJCXQNFONUPZ-PBXRRBTRSA-N
ID: QDIJCXQNFONUPZ-PBXRRBTRSA-N
Comment: Energy0
Num peaks: 6
128.070605 2.914932698
129.0546206 3.17423208
132.0655196 1.828517124
146.0811697 38.16348146
147.0651853 5.537884894
164.0917343 38.91244581

Name: +ve in-silico MS/MS by CFM-ID for QDIJCXQNFONUPZ-PBXRRBTRSA-N
ID: QDIJCXQNFONUPZ-PBXRRBTRSA-N
Comment: Energy1
Num peaks: 17
39.02292652 7.412574961
41.03857658 3.042888633
43.05422664 3.957956876
47.04914126 2.707079191
57.0334912 6.213487722
59.04914126 3.864720733
61.06479133 3.126409247
87.04405588 1.775062502
116.070605 2.078433821
118.086255 1.892861391
128.070605 7.1081817
129.0546206 5.34693209
134.0811697 1.918518569
136.0968197 1.760957042
146.0811697 19.01707608
147.0651853 2.81773338
164.0917343 6.333128079

Name: +ve in-silico MS/MS by CFM-ID for QDIJCXQNFONUPZ-PBXRRBTRSA-N
ID: QDIJCXQNFONUPZ-PBXRRBTRSA-N
Comment: Energy2
Num peaks: 10
73.02840582 4.220720132
75.04405588 6.05217584
85.02840582 22.42493707
87.04405588 12.90871091
89.05970595 19.96472717
103.0389705 5.214613316
105.0546206 4.376236376
107.0702706 2.556356694
114.0549549 1.522009452
128.070605 1.420502321

Name: +ve in-silico MS/MS by CFM-ID for FYKDNUMFZTYMLQ-UHFFFAOYSA-N
ID: FYKDNUMFZTYMLQ-UHFFFAOYSA-N
Comment: Energy0
Num peaks: 6
15.02292652 0.3367628263
133.0508726 0.144801945
135.0665226 0.2898225299
137.0821727 0.4356916413
148.0617716 0.5427786753
164.0930717 97.9525733

Name: +ve in-silico MS/MS by CFM-ID for FYKDNUMFZTYMLQ-UHFFFAOYSA-N
ID: FYKDNUMFZTYMLQ-UHFFFAOYSA-N
Comment: Energy1
Num peaks: 6
108.0556236 1.762646728
121.0508726 1.980103111
133.0508726 2.656332865
137.0821727 7.067933814
148.0617716 1.907103531
164.0930717 79.29694585

Name: +ve in-silico MS/MS by CFM-ID for FYKDNUMFZTYMLQ-UHFFFAOYSA-N
ID: FYKDNUMFZTYMLQ-UHFFFAOYSA-N
Comment: Energy2
Num peaks: 18
15.02292652 3.06010225
42.03382555 3.433515436
53.01342445 3.450810447
55.02907452 5.034658623
57.04472458 5.534577482
65.01342445 1.888309708
67.02907452 3.603353612
69.04472458 6.432329602
81.04472458 7.530486959
92.02432348 1.904887563
94.03997355 10.88520117
96.05562361 2.485284472
106.0399735 4.750710085
108.0556236 5.933536866
110.0712737 2.891780362
121.0508726 6.419052347
133.0508726 3.374937258
135.0665226 2.482853186

Name: +ve in-silico MS/MS by CFM-ID for NWAYPGWLSOGGFI-UHFFFAOYSA-N
ID: NWAYPGWLSOGGFI-UHFFFAOYSA-N
Comment: Energy0
Num peaks: 6
100.0756904 16.83730122
118.086255 14.76045876
128.070605 8.987771345
146.0811697 23.59319118
147.0651853 2.187339868
164.0917343 23.30266813

Name: +ve in-silico MS/MS by CFM-ID for NWAYPGWLSOGGFI-UHFFFAOYSA-N
ID: NWAYPGWLSOGGFI-UHFFFAOYSA-N
Comment: Energy1
Num peaks: 7
100.0393049 3.958274795
100.0756904 16.65567032
102.0549549 4.039560268
118.086255 5.547954221
128.070605 20.90385731
146.0811697 21.72452595
164.0917343 7.735637991

Name: +ve in-silico MS/MS by CFM-ID for NWAYPGWLSOGGFI-UHFFFAOYSA-N
ID: NWAYPGWLSOGGFI-UHFFFAOYSA-N
Comment: Energy2
Num peaks: 8
45.0334912 6.098678267
100.0756904 33.05092741
102.0549549 5.156464158
102.0913404 5.317260282
128.070605 12.50149735
129.0546206 4.647637948
130.0498695 4.976046354
146.0811697 9.404852879

Name: +ve in-silico MS/MS by CFM-ID for GLYUWUHZMBJABV-UHFFFAOYSA-N
ID: GLYUWUHZMBJABV-UHFFFAOYSA-N
Comment: Energy0
Num peaks: 6
135.1168269 10.52047629
153.1273916 6.743976284
155.1430416 2.426277165
163.1117415 5.915198039
181.1223062 32.81517539
199.1328709 28.47260778

Name: +ve in-silico MS/MS by CFM-ID for GLYUWUHZMBJABV-UHFFFAOYSA-N
ID: GLYUWUHZMBJABV-UHFFFAOYSA-N
Comment: Energy1
Num peaks: 24
41.03857658 2.51055085
55.05422664 2.404859587
57.06987671 2.802377016
67.05422664 2.013882058
69.06987671 1.951216525
71.08552677 1.416249882
81.06987671 1.852764246
99.08044139 1.471075202
109.0647913 1.032269024
111.0804414 4.426269506
113.0960915 0.9845164502
133.1011768 1.145952465
135.1168269 9.506515392
137.0597059 1.947073536
137.132477 3.202065994
139.075356 1.510346571
141.0910061 2.867193965
153.1273916 6.035944832
155.0702706 1.178614963
155.1430416 2.26564494
159.1015708 1.802083311
163.1117415 6.797548281
181.1223062 12.79693372
199.1328709 6.342185573

Name: +ve in-silico MS/MS by CFM-ID for GLYUWUHZMBJABV-UHFFFAOYSA-N
ID: GLYUWUHZMBJABV-UHFFFAOYSA-N
Comment: Energy2
Num peaks: 31
39.02292652 2.117749404
41.03857658 2.605638454
51.02292652 2.193384672
53.03857658 4.198690808
55.05422664 13.33949489
57.06987671 5.767137734
59.08552677 1.518621743
65.03857658 2.825049027
67.05422664 4.597349727
69.06987671 4.383116621
71.08552677 0.9717928491
79.05422664 3.159202043
81.0334912 0.8713351449
81.06987671 2.236649419
83.04914126 0.9776733184
95.04914126 0.835828707
97.06479133 1.023709883
99.08044139 1.054768895
111.0440559 0.8657635359
115.075356 1.083126969
125.0597059 0.8280250036
133.1011768 0.859413949
135.1168269 10.19309595
137.0597059 1.404130281
137.0960915 0.789064139
137.132477 1.413495038
139.075356 1.161306505
163.1117415 1.015264219
165.0910061 2.593176584
181.1223062 1.301318253
183.1015708 1.291065678

Name: +ve in-silico MS/MS by CFM-ID for JRDAZPVJQQVHAE-UHFFFAOYSA-N
ID: JRDAZPVJQQVHAE-UHFFFAOYSA-N
Comment: Energy0
Num peaks: 9
55.05422664 2.156441224
83.08552677 1.471967511
135.1168269 5.780579742
141.0910061 1.347687413
153.1273916 3.450559013
159.1015708 1.982180163
163.1117415 5.824916596
181.1223062 31.6615885
199.1328709 26.4349338

Name: +ve in-silico MS/MS by CFM-ID for JRDAZPVJQQVHAE-UHFFFAOYSA-N
ID: JRDAZPVJQQVHAE-UHFFFAOYSA-N
Comment: Energy1
Num peaks: 29
39.02292652 1.078625287
41.03857658 2.390752136
53.03857658 0.7394202654
55.05422664 6.118514585
57.06987671 1.448627037
59.01275576 0.8448882723
59.08552677 0.7152452091
65.03857658 1.073255093
67.05422664 2.279798205
69.06987671 2.752642893
79.05422664 1.375194802
81.06987671 1.860761046
83.08552677 2.587273112
109.1011768 0.9548154303
111.0804414 2.187520531
133.1011768 1.389121471
135.1168269 5.696125704
137.0597059 2.443954777
137.132477 2.330727449
139.075356 1.736913927
141.0910061 4.079484295
153.1273916 4.190383875
155.0702706 1.501138555
155.1430416 1.362345638
157.0859207 1.290055119
159.1015708 2.561084237
163.1117415 6.190896506
181.1223062 11.76532952
199.1328709 5.695567611

Name: +ve in-silico MS/MS by CFM-ID for JRDAZPVJQQVHAE-UHFFFAOYSA-N
ID: JRDAZPVJQQVHAE-UHFFFAOYSA-N
Comment: Energy2
Num peaks: 31
25.00727645 0.8939661093
39.02292652 6.437998431
41.03857658 4.622862762
43.05422664 1.33168364
49.00727645 0.9990470517
51.02292652 1.418648701
53.03857658 4.037726919
55.05422664 14.26271335
57.06987671 5.236968585
59.08552677 3.122511085
65.03857658 4.48206603
67.05422664 4.245849558
69.06987671 2.152830812
79.05422664 1.211636694
81.06987671 2.998216755
83.08552677 1.280275186
91.05422664 1.230215109
93.06987671 1.319651491
95.04914126 0.7256440184
97.06479133 1.018689501
109.1011768 1.528555982
111.0440559 0.9042369658
111.0804414 0.6975660361
123.0440559 0.8145931205
125.0597059 1.027733888
127.075356 0.6611209582
133.1011768 0.723845088
135.1168269 3.561970644
137.132477 1.099966738
165.0910061 1.237871392
183.1015708 0.8233553193

Name: +ve in-silico MS/MS by CFM-ID for GQGMGCVFWBFOAZ-UHFFFAOYSA-N
ID: GQGMGCVFWBFOAZ-UHFFFAOYSA-N
Comment: Energy0
Num peaks: 6
109.1011768 1.995155455
135.1168269 6.88561319
153.1273916 3.561983698
163.1117415 10.76562204
181.1223062 44.32365636
199.1328709 25.48533552

Name: +ve in-silico MS/MS by CFM-ID for GQGMGCVFWBFOAZ-UHFFFAOYSA-N
ID: GQGMGCVFWBFOAZ-UHFFFAOYSA-N
Comment: Energy1
Num peaks: 8
107.0855268 3.194032381
109.1011768 3.021966773
135.1168269 9.782088173
137.132477 3.702735682
153.1273916 7.331856002
163.1117415 15.79182152
181.1223062 28.47140216
199.1328709 9.006530326

Name: +ve in-silico MS/MS by CFM-ID for GQGMGCVFWBFOAZ-UHFFFAOYSA-N
ID: GQGMGCVFWBFOAZ-UHFFFAOYSA-N
Comment: Energy2
Num peaks: 21
39.02292652 1.840778666
41.03857658 1.436979018
51.02292652 2.034609013
53.03857658 2.131035968
55.05422664 3.144636252
57.06987671 1.989199678
65.03857658 1.604710679
67.05422664 3.74388485
69.06987671 2.488185193
81.06987671 2.427519092
107.0855268 4.337678613
109.1011768 8.949884235
111.1168269 2.76226558
113.132477 2.111246506
133.1011768 2.097382215
135.1168269 16.92446411
137.0960915 1.969473159
137.132477 4.132444839
163.1117415 6.860819385
165.0910061 3.741491251
181.1223062 3.940450676

Name: +ve in-silico MS/MS by CFM-ID for QIUBRDMWRLCLRG-UHFFFAOYSA-N
ID: QIUBRDMWRLCLRG-UHFFFAOYSA-N
Comment: Energy0
Num peaks: 6
85.10117684 1.247254675
113.0960915 1.247452249
115.1117415 2.022645682
123.1168269 6.853363326
141.1273916 40.22361632
159.1379563 31.57093335

Name: +ve in-silico MS/MS by CFM-ID for QIUBRDMWRLCLRG-UHFFFAOYSA-N
ID: QIUBRDMWRLCLRG-UHFFFAOYSA-N
Comment: Energy1
Num peaks: 20
41.03857658 1.72734911
43.01784114 4.372876555
43.05422664 2.546683352
45.0334912 5.646869714
55.01784114 1.448004838
55.05422664 1.426707376
57.06987671 2.261058538
69.06987671 2.437021443
71.08552677 4.56577426
73.02840582 1.686306612
83.04914126 1.140617615
83.08552677 1.513669062
85.10117684 5.438023277
87.1168269 2.125754804
97.10117684 2.516677732
111.1168269 1.982787955
115.1117415 1.983778192
123.1168269 7.210247736
141.1273916 17.97458539
159.1379563 10.19872797

Name: +ve in-silico MS/MS by CFM-ID for QIUBRDMWRLCLRG-UHFFFAOYSA-N
ID: QIUBRDMWRLCLRG-UHFFFAOYSA-N
Comment: Energy2
Num peaks: 27
25.00727645 1.435856943
27.02292652 1.897909755
29.00219107 1.485679005
39.02292652 2.033669568
41.03857658 9.743043312
43.01784114 3.44941705
43.05422664 9.906629056
45.0334912 2.111335709
45.06987671 1.450160006
55.01784114 1.77677824
55.05422664 5.326346298
57.0334912 1.450534539
57.06987671 5.540792292
69.0334912 2.418628291
69.06987671 4.651037745
71.04914126 1.811168088
71.08552677 4.938880307
73.10117684 1.244711098
83.04914126 2.093201623
83.08552677 1.621337489
85.10117684 4.111400924
87.1168269 1.312917775
97.06479133 1.534126429
97.10117684 1.943278325
99.1168269 1.768446747
111.1168269 2.124525437
141.1273916 1.228196992

Name: +ve in-silico MS/MS by CFM-ID for SNDZDGQLFKEBLF-UHFFFAOYSA-N
ID: SNDZDGQLFKEBLF-UHFFFAOYSA-N
Comment: Energy0
Num peaks: 6
69.0334912 3.376126659
87.04405588 3.799812121
129.0546206 5.163313125
146.0811697 16.98595716
147.0651853 11.46818778
164.0917343 43.6220895

Name: +ve in-silico MS/MS by CFM-ID for SNDZDGQLFKEBLF-UHFFFAOYSA-N
ID: SNDZDGQLFKEBLF-UHFFFAOYSA-N
Comment: Energy1
Num peaks: 20
42.03382555 3.185245492
44.04947561 2.318421104
55.01784114 1.789588885
58.02874017 2.333595052
60.04439023 1.857830748
69.0334912 1.539523712
72.04439023 4.397918434
73.06479133 1.637033742
74.0600403 2.167752152
100.0756904 1.295677552
116.070605 2.442878441
117.0546206 2.640536926
118.086255 1.878541906
128.070605 4.700383329
129.0546206 7.57783112
132.0655196 1.229037584
134.0811697 6.344220175
146.0811697 14.2302973
147.0651853 4.183057801
164.0917343 12.61728527

Name: +ve in-silico MS/MS by CFM-ID for SNDZDGQLFKEBLF-UHFFFAOYSA-N
ID: SNDZDGQLFKEBLF-UHFFFAOYSA-N
Comment: Energy2
Num peaks: 31
27.02292652 1.202715651
28.01817548 0.9088040735
30.03382555 1.222679762
31.01784114 1.742192698
42.03382555 4.573164702
43.01784114 1.35085792
44.04947561 6.317099743
45.0334912 2.778239831
46.06512568 2.687235856
55.01784114 5.612342041
56.04947561 2.00000641
57.0334912 5.424933153
58.02874017 0.9800609511
58.06512568 0.928588142
59.04914126 3.784105232
62.0600403 1.172344483
69.0334912 5.847448115
71.04914126 3.46073788
72.04439023 4.139794946
73.02840582 2.848228759
73.06479133 2.582711821
74.0600403 1.927555788
75.04405588 1.120393816
77.05970595 1.236383334
86.0600403 1.022050769
87.04405588 2.129784794
114.0549549 1.188878306
116.070605 1.516304414
128.070605 2.287737504
129.0546206 4.021482111
146.0811697 1.234006051

Name: +ve in-silico MS/MS by CFM-ID for MRCPQWJUIUDGMZ-UHFFFAOYSA-N
ID: MRCPQWJUIUDGMZ-UHFFFAOYSA-N
Comment: Energy0
Num peaks: 6
43.05422664 2.018016265
73.06479133 5.274651193
85.06479133 1.828197806
123.1168269 1.725542898
141.1273916 8.628708758
159.1379563 70.69036754

Name: +ve in-silico MS/MS by CFM-ID for MRCPQWJUIUDGMZ-UHFFFAOYSA-N
ID: MRCPQWJUIUDGMZ-UHFFFAOYSA-N
Comment: Energy1
Num peaks: 12
41.03857658 2.720505226
43.05422664 9.598315352
45.06987671 3.869154424
55.05422664 7.613639015
67.05422664 3.73254909
71.04914126 4.731870418
73.06479133 10.48018553
85.06479133 5.260057471
87.08044139 5.462682376
115.075356 2.03534937
141.1273916 3.777575472
159.1379563 22.60736814

Name: +ve in-silico MS/MS by CFM-ID for MRCPQWJUIUDGMZ-UHFFFAOYSA-N
ID: MRCPQWJUIUDGMZ-UHFFFAOYSA-N
Comment: Energy2
Num peaks: 14
27.02292652 2.062411026
39.02292652 1.53543568
41.03857658 9.981524542
43.05422664 23.3162041
45.06987671 7.222853169
53.03857658 4.715369356
55.05422664 7.806190102
57.06987671 3.140444236
67.05422664 5.941013485
69.06987671 3.809614447
71.04914126 3.478228204
73.06479133 3.668718384
85.06479133 1.935862107
125.0960915 1.85195606

Name: +ve in-silico MS/MS by CFM-ID for GCJBTVKAJCKBRW-UHFFFAOYSA-N
ID: GCJBTVKAJCKBRW-UHFFFAOYSA-N
Comment: Energy0
Num peaks: 6
100.0756904 19.5740299
102.0913404 2.472509384
118.086255 8.119944844
128.070605 10.38058696
146.0811697 29.65460243
164.0917343 15.96025052

Name: +ve in-silico MS/MS by CFM-ID for GCJBTVKAJCKBRW-UHFFFAOYSA-N
ID: GCJBTVKAJCKBRW-UHFFFAOYSA-N
Comment: Energy1
Num peaks: 10
45.0334912 6.174382941
72.04439023 7.518199516
100.0393049 13.97693857
100.0756904 15.81742096
102.0549549 5.209473581
102.0913404 3.176071797
118.0498695 6.102710035
118.086255 3.999561969
128.070605 9.54590072
146.0811697 8.667512046

Name: +ve in-silico MS/MS by CFM-ID for GCJBTVKAJCKBRW-UHFFFAOYSA-N
ID: GCJBTVKAJCKBRW-UHFFFAOYSA-N
Comment: Energy2
Num peaks: 10
45.0334912 8.12398279
47.04914126 2.389628362
86.0600403 2.422472433
100.0393049 2.019833153
100.0756904 37.41802466
102.0549549 3.396295785
102.0913404 3.815998972
128.070605 12.60226408
129.0546206 2.473411162
146.0811697 6.206053969

Name: +ve in-silico MS/MS by CFM-ID for KMTVXGKIFKERBE-UHFFFAOYSA-N
ID: KMTVXGKIFKERBE-UHFFFAOYSA-N
Comment: Energy0
Num peaks: 12
33.0334912 1.895615999
109.0647913 3.348868321
123.0804414 2.196788457
125.0960915 1.709563039
139.1117415 1.523970134
155.0702706 1.677292089
157.0859207 1.629430079
159.1015708 3.614468237
167.1066561 5.180405294
181.1223062 5.460929121
183.1015708 1.727426276
199.1328709 51.33187542

Name: +ve in-silico MS/MS by CFM-ID for KMTVXGKIFKERBE-UHFFFAOYSA-N
ID: KMTVXGKIFKERBE-UHFFFAOYSA-N
Comment: Energy1
Num peaks: 31
33.0334912 2.066525128
55.05422664 1.031397423
65.03857658 1.208187339
67.05422664 3.106152531
79.01784114 0.8997070043
79.05422664 1.11197541
81.06987671 5.009702514
83.04914126 1.351051894
83.08552677 1.813846142
85.06479133 1.664453096
93.06987671 1.21914159
95.08552677 1.893080526
97.10117684 2.370798676
99.1168269 1.21508315
109.0647913 3.405595669
111.0804414 1.273185866
123.0804414 3.519128142
123.1168269 1.152860906
125.0960915 2.197912565
139.1117415 1.375508343
151.1117415 1.530289329
153.1273916 1.772129922
155.0702706 2.979618438
155.1430416 2.53606077
157.0859207 1.756969074
159.1015708 2.22144899
167.1066561 4.286606168
171.1379563 1.622590529
181.1223062 3.300297995
183.1015708 1.504347202
199.1328709 13.63824563

Name: +ve in-silico MS/MS by CFM-ID for KMTVXGKIFKERBE-UHFFFAOYSA-N
ID: KMTVXGKIFKERBE-UHFFFAOYSA-N
Comment: Energy2
Num peaks: 26
27.02292652 0.6826959102
39.02292652 1.429347005
41.03857658 0.9097520531
44.99710569 0.7668114264
51.02292652 1.627287458
53.03857658 3.732434217
55.05422664 3.322004098
57.06987671 1.452384357
59.04914126 1.038633905
65.03857658 4.095851696
67.05422664 12.13314805
69.06987671 1.982789493
79.05422664 3.42132883
81.06987671 15.68222202
83.08552677 4.273867606
93.06987671 0.9785229065
95.08552677 6.402701311
97.10117684 7.7623127
107.0855268 0.9678255179
109.0647913 1.546625123
109.1011768 1.108266333
123.0804414 0.7264033937
123.1168269 1.235020284
125.0960915 1.064036683
139.1117415 1.255246389
183.1015708 0.7306457116

Name: +ve in-silico MS/MS by CFM-ID for ZDFCKQZYEGGHBQ-UHFFFAOYSA-N
ID: ZDFCKQZYEGGHBQ-UHFFFAOYSA-N
Comment: Energy0
Num peaks: 12
55.05422664 1.691074665
121.1011768 2.438705908
123.0804414 2.340655653
135.1168269 2.446246441
137.0960915 3.9998134
139.1117415 6.692729725
151.1117415 1.53136
153.1273916 5.103034485
155.1430416 3.575663494
163.1117415 2.000978444
181.1223062 17.71083572
199.1328709 30.96307847

Name: +ve in-silico MS/MS by CFM-ID for ZDFCKQZYEGGHBQ-UHFFFAOYSA-N
ID: ZDFCKQZYEGGHBQ-UHFFFAOYSA-N
Comment: Energy1
Num peaks: 31
53.03857658 3.429543142
55.05422664 3.977980343
57.06987671 0.8884492575
81.06987671 1.140644304
93.06987671 1.604323387
95.08552677 3.144236056
97.10117684 1.241412544
107.0855268 0.9931866891
109.1011768 2.079814304
111.1168269 2.827734822
113.132477 1.340684686
121.1011768 1.331411682
123.0440559 1.274621878
123.0804414 2.946398432
125.0597059 1.194329857
127.075356 0.8325325456
137.0960915 2.713113381
137.132477 1.051703169
139.1117415 2.624372938
141.0546206 2.128312467
143.0702706 1.880723089
145.0859207 0.9358535272
153.1273916 1.542254865
155.1066561 1.114692188
155.1430416 1.802631428
163.1117415 2.322393466
169.0859207 1.149137383
171.1379563 1.348579711
181.1223062 15.06850136
183.1015708 1.324435216
199.1328709 13.1407019

Name: +ve in-silico MS/MS by CFM-ID for ZDFCKQZYEGGHBQ-UHFFFAOYSA-N
ID: ZDFCKQZYEGGHBQ-UHFFFAOYSA-N
Comment: Energy2
Num peaks: 27
51.02292652 2.489129704
53.03857658 11.45194132
55.05422664 9.287141817
57.06987671 1.8585612
65.03857658 1.280378949
67.05422664 2.742724076
71.04914126 1.180839051
79.05422664 2.40652296
81.0334912 0.7432803008
81.06987671 4.813283744
83.04914126 0.7559352939
83.08552677 2.03603616
85.10117684 0.8042802029
93.06987671 4.135368407
95.08552677 9.264217205
97.10117684 2.549247953
109.1011768 4.484048684
111.1168269 6.152679895
119.0855268 1.139609284
121.1011768 1.627716297
123.0804414 1.489025191
125.0597059 0.7890702447
135.1168269 0.8220977356
137.132477 1.618448982
139.1117415 1.828833567
163.1117415 0.9776097262
183.1015708 1.701354557

Name: +ve in-silico MS/MS by CFM-ID for HQBWKNUZJRLEFE-UHFFFAOYSA-N
ID: HQBWKNUZJRLEFE-UHFFFAOYSA-N
Comment: Energy0
Num peaks: 16
55.05422664 1.550581034
69.06987671 1.56266358
83.08552677 1.349237448
109.1011768 1.095645613
111.1168269 1.750542754
123.1168269 1.146823952
135.1168269 1.166856136
137.0597059 0.9459828931
151.1117415 1.544739114
153.1273916 8.619788117
155.0702706 2.985946044
155.1430416 3.01895219
157.0859207 3.126434548
163.1117415 1.637465983
181.1223062 14.41028224
199.1328709 35.01873459

Name: +ve in-silico MS/MS by CFM-ID for HQBWKNUZJRLEFE-UHFFFAOYSA-N
ID: HQBWKNUZJRLEFE-UHFFFAOYSA-N
Comment: Energy1
Num peaks: 28
39.02292652 2.716961689
41.00219107 1.645156246
41.03857658 2.119790413
53.03857658 1.724406254
55.05422664 7.129514258
57.06987671 1.23189611
65.03857658 1.48064531
67.05422664 1.644204663
69.0334912 1.310936011
69.06987671 4.796670777
83.04914126 1.346782494
83.08552677 2.072457019
89.02332044 0.8920989658
97.06479133 1.055716025
107.0855268 4.597748939
109.1011768 4.586316534
111.1168269 12.23481169
113.132477 4.662323896
123.1168269 2.03450419
129.0546206 0.8605967001
135.1168269 1.307425253
137.132477 1.03850466
143.0702706 0.8389742032
151.1117415 1.304650073
153.1273916 4.658435732
155.1430416 2.265189767
181.1223062 4.869043392
199.1328709 4.105435764

Name: +ve in-silico MS/MS by CFM-ID for HQBWKNUZJRLEFE-UHFFFAOYSA-N
ID: HQBWKNUZJRLEFE-UHFFFAOYSA-N
Comment: Energy2
Num peaks: 28
39.02292652 2.624411168
41.00219107 1.276476897
41.03857658 2.914320224
43.05422664 1.019789407
49.00727645 0.7659132215
51.02292652 1.094814469
53.03857658 4.464640204
55.05422664 11.01997219
57.06987671 1.534349399
65.03857658 3.889021649
67.05422664 5.5260497
69.0334912 6.948263922
69.06987671 5.549186079
79.05422664 1.534518983
81.06987671 1.05801838
83.04914126 6.87781236
83.08552677 1.467165161
97.06479133 6.801871358
99.04405588 1.014163873
111.0440559 1.29451549
113.0233204 0.788954035
113.0597059 1.588839293
123.0440559 1.132910332
123.1168269 2.595537675
125.0597059 1.58505634
129.0546206 1.075269135
137.0960915 2.219465213
137.132477 0.9341669028

Name: +ve in-silico MS/MS by CFM-ID for RJKBJEZZABBYBA-UHFFFAOYSA-N
ID: RJKBJEZZABBYBA-UHFFFAOYSA-N
Comment: Energy0
Num peaks: 7
56.04947561 2.438012528
73.02840582 2.06425457
86.0600403 2.193236144
129.0546206 2.926399965
146.0811697 18.4925949
147.0651853 8.378339774
164.0917343 45.22095557

Name: +ve in-silico MS/MS by CFM-ID for RJKBJEZZABBYBA-UHFFFAOYSA-N
ID: RJKBJEZZABBYBA-UHFFFAOYSA-N
Comment: Energy1
Num peaks: 19
56.04947561 3.253521021
58.06512568 2.261759768
73.02840582 1.106756114
88.07569036 1.294272602
98.0600403 1.334506985
100.0393049 1.154752874
100.0756904 1.38735007
102.0549549 1.185451606
116.070605 3.285542346
118.086255 5.178345863
120.0655196 1.143700312
128.070605 3.391423775
129.0546206 3.881720781
132.0655196 1.218798856
134.0811697 4.105482025
136.0968197 1.362200377
146.0811697 20.25080751
147.0651853 3.234388582
164.0917343 20.99126122

Name: +ve in-silico MS/MS by CFM-ID for RJKBJEZZABBYBA-UHFFFAOYSA-N
ID: RJKBJEZZABBYBA-UHFFFAOYSA-N
Comment: Energy2
Num peaks: 29
25.00727645 0.9903905064
27.02292652 2.095689603
28.01817548 0.8845376857
29.03857658 1.374549108
39.02292652 4.31076935
40.01817548 0.9591837973
41.03857658 6.811060999
42.03382555 1.222526071
43.01784114 2.969493864
43.05422664 1.730769854
44.04947561 0.9204970222
45.0334912 7.876839665
47.01275576 1.496996527
47.04914126 0.9598684792
54.03382555 1.933081108
56.04947561 11.51340629
57.0334912 0.8944027883
58.06512568 8.371491514
60.08077574 1.968642254
72.04439023 1.746359969
73.02840582 1.880842447
74.0600403 6.18954664
75.04405588 1.086216256
76.07569036 1.034697062
84.04439023 1.613941882
86.0600403 3.303783958
87.04405588 1.523734235
88.07569036 1.73010872
104.070605 1.221335972

Name: +ve in-silico MS/MS by CFM-ID for UQBGESMOFRCWKT-UHFFFAOYSA-N
ID: UQBGESMOFRCWKT-UHFFFAOYSA-N
Comment: Energy0
Num peaks: 14
43.01784114 1.545246487
69.0334912 1.345258167
97.02840582 3.804814712
137.0960915 1.755131901
149.0960915 2.536364538
151.1117415 2.021830029
155.1066561 3.717441377
157.1223062 3.985225955
163.1117415 1.540506296
167.1066561 11.56735806
169.1223062 5.778254048
171.1379563 2.188611276
181.1223062 11.74906539
199.1328709 27.39375177

Name: +ve in-silico MS/MS by CFM-ID for UQBGESMOFRCWKT-UHFFFAOYSA-N
ID: UQBGESMOFRCWKT-UHFFFAOYSA-N
Comment: Energy1
Num peaks: 29
41.00219107 10.77134615
43.01784114 4.873362241
45.0334912 2.733468653
55.01784114 1.276717397
55.05422664 1.18045731
65.00219107 1.010263134
67.01784114 1.401450344
69.0334912 3.70647977
71.04914126 1.940612376
73.06479133 1.604564569
79.01784114 2.855267694
81.0334912 1.786692723
87.08044139 4.957665716
89.09609146 1.634974472
93.0334912 2.049799565
97.02840582 9.545109442
99.04405588 1.097334484
101.0960915 1.852658216
111.0440559 3.752409429
125.0960915 1.091804532
149.0960915 1.804369681
151.1117415 0.9487398585
153.0910061 1.012845523
155.1066561 2.490063023
167.1066561 3.097992057
169.1223062 0.9953898233
171.1379563 1.128689299
181.1223062 3.360663074
199.1328709 4.04274955

Name: +ve in-silico MS/MS by CFM-ID for UQBGESMOFRCWKT-UHFFFAOYSA-N
ID: UQBGESMOFRCWKT-UHFFFAOYSA-N
Comment: Energy2
Num peaks: 31
39.02292652 5.410783632
41.00219107 1.730210957
41.03857658 1.597779585
43.01784114 2.070306692
49.00727645 1.331604197
51.02292652 1.286526897
53.00219107 1.8356716
55.01784114 2.706354918
55.05422664 2.134818455
57.06987671 1.285129851
65.00219107 1.183972869
67.01784114 5.093918683
67.05422664 1.017661522
69.0334912 12.90258563
69.06987671 2.926846279
71.04914126 2.724037694
71.08552677 2.178867312
73.06479133 3.208831588
79.01784114 2.215382292
81.0334912 1.686523023
83.04914126 2.408313714
85.06479133 1.647446794
87.08044139 1.650759922
93.0334912 1.350919594
95.04914126 2.69945881
97.02840582 5.64542854
101.0960915 1.669163573
125.0960915 2.005430547
137.0960915 1.85513181
139.1117415 1.486521566
151.1117415 1.244476937

Name: +ve in-silico MS/MS by CFM-ID for VTXMTQVODQMALG-UHFFFAOYSA-N
ID: VTXMTQVODQMALG-UHFFFAOYSA-N
Comment: Energy0
Num peaks: 8
93.06987671 1.873134193
133.1011768 1.83446155
135.1168269 14.45296517
137.0597059 1.547202479
137.132477 2.216111416
141.0910061 2.983137212
163.1117415 13.56128431
181.1223062 41.66689991

Name: +ve in-silico MS/MS by CFM-ID for VTXMTQVODQMALG-UHFFFAOYSA-N
ID: VTXMTQVODQMALG-UHFFFAOYSA-N
Comment: Energy1
Num peaks: 28
39.02292652 1.085318064
41.03857658 1.549714183
55.05422664 2.632135885
65.03857658 1.282961989
67.05422664 2.860933734
69.06987671 1.601732305
81.06987671 2.638107945
83.08552677 1.775111388
91.05422664 2.016789641
93.06987671 5.995711449
95.08552677 2.668223453
97.10117684 1.788686548
99.04405588 1.101295275
107.0855268 2.727840399
111.0440559 1.042128013
113.0597059 1.091952762
119.0491413 2.07182464
121.0647913 1.098234901
123.0804414 1.142804486
125.0597059 1.121474051
133.1011768 1.6665745
135.1168269 14.75160944
137.0597059 2.835857645
137.132477 3.259966802
139.075356 1.279886813
141.0910061 1.648095604
163.1117415 7.719767828
181.1223062 8.348042094

Name: +ve in-silico MS/MS by CFM-ID for VTXMTQVODQMALG-UHFFFAOYSA-N
ID: VTXMTQVODQMALG-UHFFFAOYSA-N
Comment: Energy2
Num peaks: 23
39.02292652 5.232193943
41.03857658 2.817266771
49.00727645 0.9586451582
51.02292652 3.420931457
53.03857658 5.02516998
55.05422664 3.214059049
57.06987671 0.829722658
65.03857658 11.22222426
67.05422664 11.78304699
69.06987671 2.730664018
79.05422664 3.276803941
81.06987671 4.337405524
83.08552677 1.7752256
91.05422664 2.606348627
93.06987671 5.673073826
95.08552677 2.384284444
97.10117684 0.9994843434
105.0698767 2.03143557
107.0855268 3.442870772
109.1011768 1.104175018
119.0855268 2.024017842
137.132477 1.797624775
165.0910061 1.475531897

Name: +ve in-silico MS/MS by CFM-ID for JMMLJZJUVKEVCK-UHFFFAOYSA-N
ID: JMMLJZJUVKEVCK-UHFFFAOYSA-N
Comment: Energy0
Num peaks: 8
121.1011768 4.316228417
137.0597059 1.655840546
139.075356 1.654881739
141.0910061 3.610949892
149.0960915 16.09698079
151.1117415 1.992542857
163.1117415 1.511402704
181.1223062 50.57227212

Name: +ve in-silico MS/MS by CFM-ID for JMMLJZJUVKEVCK-UHFFFAOYSA-N
ID: JMMLJZJUVKEVCK-UHFFFAOYSA-N
Comment: Energy1
Num peaks: 24
39.02292652 1.129398548
41.03857658 1.047594624
55.05422664 3.845603057
67.05422664 2.09560819
69.06987671 1.831796135
79.05422664 3.30255337
81.06987671 3.44129466
83.08552677 2.933965268
95.08552677 1.687819169
99.04405588 2.25833378
107.0855268 1.338192703
109.0647913 1.513857485
111.0440559 1.116929507
113.0597059 1.169263319
121.1011768 7.636363427
125.0597059 2.490752104
131.0855268 1.215346762
137.0597059 3.607509369
139.075356 2.142483092
141.0910061 2.619618049
149.0960915 10.30192418
163.1117415 3.090710516
165.0910061 1.939896248
181.1223062 16.56825279

Name: +ve in-silico MS/MS by CFM-ID for JMMLJZJUVKEVCK-UHFFFAOYSA-N
ID: JMMLJZJUVKEVCK-UHFFFAOYSA-N
Comment: Energy2
Num peaks: 26
39.02292652 3.47636028
41.03857658 1.232763882
49.00727645 2.147331068
51.02292652 4.787393141
53.03857658 6.560633982
55.05422664 5.427920744
57.06987671 1.127766039
65.03857658 8.356880834
67.05422664 8.145120033
69.06987671 3.092781312
79.05422664 3.047556459
81.0334912 2.961028588
81.06987671 4.659962415
83.08552677 2.02870705
91.05422664 1.719134127
93.06987671 2.694254927
95.04914126 1.814459795
95.08552677 3.626854726
105.0698767 1.8685746
107.0855268 1.537160712
109.1011768 0.9882978541
121.1011768 1.999601503
123.1168269 1.155641014
133.1011768 2.732950224
153.1273916 0.9857148579
165.0910061 2.514883987

Name: +ve in-silico MS/MS by CFM-ID for QZXLYEXDJJSLCV-UHFFFAOYSA-N
ID: QZXLYEXDJJSLCV-UHFFFAOYSA-N
Comment: Energy0
Num peaks: 9
55.05422664 2.021351778
79.05422664 1.141680877
125.0597059 1.346942031
133.1011768 1.920464742
135.1168269 14.84792723
137.132477 2.320830012
151.075356 1.794226365
163.1117415 13.44501715
181.1223062 41.88412733

Name: +ve in-silico MS/MS by CFM-ID for QZXLYEXDJJSLCV-UHFFFAOYSA-N
ID: QZXLYEXDJJSLCV-UHFFFAOYSA-N
Comment: Energy1
Num peaks: 28
39.02292652 0.9469595257
51.02292652 2.409865259
53.03857658 3.248432969
55.05422664 3.497101861
65.03857658 1.262863844
67.05422664 3.853572158
69.06987671 3.28890554
79.05422664 2.681173508
81.06987671 1.836758762
83.08552677 1.716103483
85.02840582 1.122559757
93.06987671 1.515866262
95.08552677 2.122282876
109.1011768 1.45589724
111.0440559 1.098058107
113.0597059 1.32800853
119.0855268 1.158062911
121.1011768 0.8733465582
123.0440559 1.362888234
125.0597059 1.243134114
133.1011768 2.20082789
135.1168269 15.39614723
137.132477 4.109454215
145.1011768 1.060328623
151.075356 0.843278097
163.1117415 8.676128969
165.0910061 0.7501097787
181.1223062 9.008633587

Name: +ve in-silico MS/MS by CFM-ID for QZXLYEXDJJSLCV-UHFFFAOYSA-N
ID: QZXLYEXDJJSLCV-UHFFFAOYSA-N
Comment: Energy2
Num peaks: 24
39.02292652 3.15106516
41.03857658 0.8573275067
49.00727645 1.30530181
51.02292652 8.171656382
53.03857658 14.98811009
55.05422664 8.402170946
57.06987671 0.953332669
65.03857658 4.02874092
67.05422664 7.115705805
69.06987671 2.01762851
77.03857658 1.19264319
79.05422664 5.397189735
81.06987671 2.713724295
83.08552677 1.347210516
91.05422664 0.7759734559
93.06987671 1.343432969
95.08552677 2.027849632
107.0855268 1.979513414
109.1011768 2.246917766
119.0855268 2.602620556
133.1011768 3.357135728
135.1168269 0.8807282275
137.132477 2.678418232
165.0910061 1.094446633

Name: +ve in-silico MS/MS by CFM-ID for HNIJFFAZJGABKA-JPRROXIZSA-N
ID: HNIJFFAZJGABKA-JPRROXIZSA-N
Comment: Energy0
Num peaks: 15
41.03857658 0.9511867024
43.01784114 1.059548345
67.01784114 1.303679222
69.0334912 1.244089193
69.06987671 1.090942218
81.0334912 0.8502396625
133.1011768 2.233731446
135.1168269 0.8477771693
137.0960915 1.254251932
139.1117415 1.048197112
145.1011768 5.934485591
151.1117415 2.076370082
153.1273916 0.995450292
163.1117415 33.8901538
181.1223062 25.94040607

Name: +ve in-silico MS/MS by CFM-ID for HNIJFFAZJGABKA-JPRROXIZSA-N
ID: HNIJFFAZJGABKA-JPRROXIZSA-N
Comment: Energy1
Num peaks: 31
39.02292652 3.067641675
41.03857658 2.165488409
43.05422664 1.348797589
49.00727645 1.61575184
51.02292652 2.161119167
53.03857658 2.214649
55.01784114 1.425874343
55.05422664 3.554603934
63.02292652 1.225548843
65.00219107 3.544547462
65.03857658 1.056945169
67.01784114 4.09708142
67.05422664 1.193819429
69.0334912 1.806487435
69.06987671 4.341268326
71.08552677 1.665056153
79.01784114 1.091598731
81.0334912 2.79302076
81.06987671 1.3025285
83.04914126 1.159484503
93.0334912 1.103207717
93.06987671 0.947235599
99.08044139 0.9630145162
111.0440559 1.1831473
119.0855268 1.14960736
121.0647913 0.9796325428
133.1011768 0.9622874239
137.0960915 1.13033575
145.1011768 4.939477511
163.1117415 11.28481603
181.1223062 6.005648298

Name: +ve in-silico MS/MS by CFM-ID for HNIJFFAZJGABKA-JPRROXIZSA-N
ID: HNIJFFAZJGABKA-JPRROXIZSA-N
Comment: Energy2
Num peaks: 31
25.00727645 1.046505725
39.02292652 10.08173797
41.00219107 0.9578113975
41.03857658 4.08859775
43.05422664 2.435691904
49.00727645 2.7283855
51.02292652 7.957537317
53.00219107 1.678561859
53.03857658 5.378349896
55.01784114 2.037475244
55.05422664 4.987244209
57.06987671 0.9172750347
63.02292652 1.409203712
65.00219107 1.773906158
65.03857658 4.351177884
67.01784114 1.933954676
67.05422664 1.744502072
69.0334912 1.261881904
69.06987671 5.327243362
71.08552677 1.334542472
81.0334912 1.815436254
93.06987671 1.234132249
95.08552677 1.209705907
105.0698767 0.9902242446
107.0491413 1.415244871
107.0855268 0.9028971427
109.0647913 1.156967293
121.0647913 1.751839007
121.1011768 1.237523066
133.1011768 1.424455023
135.1168269 0.7926898091

Name: +ve in-silico MS/MS by CFM-ID for MMMSJLSOSVAZLA-UHFFFAOYSA-N
ID: MMMSJLSOSVAZLA-UHFFFAOYSA-N
Comment: Energy0
Num peaks: 7
70.06512568 9.363526466
101.0597059 3.640723817
118.086255 30.40124057
120.0291341 2.472128002
120.1019051 2.806965217
147.0651853 8.170713793
164.0917343 24.26425078

Name: +ve in-silico MS/MS by CFM-ID for MMMSJLSOSVAZLA-UHFFFAOYSA-N
ID: MMMSJLSOSVAZLA-UHFFFAOYSA-N
Comment: Energy1
Num peaks: 13
43.05422664 10.24353706
45.06987671 2.891270323
70.06512568 14.40572736
72.08077574 3.103600963
74.02365479 2.295970024
100.0756904 4.258491457
101.0597059 4.911803779
118.086255 16.20983758
120.0291341 3.400938082
120.1019051 2.675130961
146.0811697 3.617458807
147.0651853 4.08155152
164.0917343 9.733192984

Name: +ve in-silico MS/MS by CFM-ID for MMMSJLSOSVAZLA-UHFFFAOYSA-N
ID: MMMSJLSOSVAZLA-UHFFFAOYSA-N
Comment: Energy2
Num peaks: 13
41.03857658 3.39037757
43.05422664 14.09612612
45.06987671 6.559085286
70.06512568 23.62700985
72.08077574 3.945633006
74.02365479 9.594925856
76.03930485 4.238676987
99.04405588 2.596358171
101.0597059 3.062992059
102.0549549 1.764817734
102.0913404 1.787567546
118.086255 3.483853598
120.0291341 2.093967897

Name: +ve in-silico MS/MS by CFM-ID for IGVDHXFCHIMWSE-UHFFFAOYSA-N
ID: IGVDHXFCHIMWSE-UHFFFAOYSA-N
Comment: Energy0
Num peaks: 6
137.0960915 2.404362389
139.1117415 2.598260297
145.1011768 2.079488625
163.1117415 18.96306078
165.0910061 3.436896333
181.1223062 66.36230944

Name: +ve in-silico MS/MS by CFM-ID for IGVDHXFCHIMWSE-UHFFFAOYSA-N
ID: IGVDHXFCHIMWSE-UHFFFAOYSA-N
Comment: Energy1
Num peaks: 8
135.0804414 5.172048316
137.0960915 4.450765437
139.1117415 5.892547882
145.1011768 2.783269961
153.1273916 3.743747513
163.1117415 19.43123917
165.0910061 3.091058561
181.1223062 38.20904325

Name: +ve in-silico MS/MS by CFM-ID for IGVDHXFCHIMWSE-UHFFFAOYSA-N
ID: IGVDHXFCHIMWSE-UHFFFAOYSA-N
Comment: Energy2
Num peaks: 21
25.00727645 1.277751558
41.00219107 2.603251456
43.01784114 3.101803899
57.0334912 2.102160242
65.03857658 8.870701962
67.01784114 1.142928431
67.05422664 2.690228581
93.06987671 1.694055255
119.0855268 3.405720272
121.0647913 1.186023208
121.1011768 3.758619004
123.0804414 1.340758661
133.1011768 1.311325951
135.0804414 2.988029177
135.1168269 1.975879778
137.0960915 4.812344692
145.1011768 13.5907882
147.0804414 9.575750134
149.0597059 1.76109471
163.1117415 7.507481453
165.0910061 3.750227044

Name: +ve in-silico MS/MS by CFM-ID for VGHPRNWNCVQSOF-UHFFFAOYSA-N
ID: VGHPRNWNCVQSOF-UHFFFAOYSA-N
Comment: Energy0
Num peaks: 10
55.05422664 2.102232462
57.06987671 3.651689616
83.04914126 2.335357743
85.06479133 1.540081028
137.0960915 1.413062696
139.1117415 1.580731156
151.075356 1.580219296
153.0910061 1.626977189
163.1117415 17.58779601
181.1223062 46.95559325

Name: +ve in-silico MS/MS by CFM-ID for VGHPRNWNCVQSOF-UHFFFAOYSA-N
ID: VGHPRNWNCVQSOF-UHFFFAOYSA-N
Comment: Energy1
Num peaks: 31
39.02292652 1.255201739
55.05422664 3.392953758
57.06987671 2.608088802
65.00219107 1.308137457
65.03857658 1.472291149
69.0334912 1.194111043
79.01784114 1.09968592
79.05422664 1.86714646
81.0334912 3.237398673
83.04914126 4.620420394
85.06479133 2.941681591
93.0334912 1.042681978
95.04914126 1.593640823
97.06479133 3.654012856
99.08044139 1.851738799
109.0647913 2.050760165
111.0804414 4.267229436
113.0960915 3.364410436
121.0647913 1.357389003
123.0804414 1.862876008
125.0960915 2.084408712
135.0804414 1.040184594
137.0960915 1.418126762
139.1117415 1.659792527
145.1011768 1.203455513
151.075356 1.170632871
153.0910061 1.266341321
153.1273916 5.602031357
155.1066561 1.603085556
163.1117415 6.826604526
181.1223062 11.02805612

Name: +ve in-silico MS/MS by CFM-ID for VGHPRNWNCVQSOF-UHFFFAOYSA-N
ID: VGHPRNWNCVQSOF-UHFFFAOYSA-N
Comment: Energy2
Num peaks: 28
39.02292652 9.29597512
41.00219107 1.058524165
41.03857658 6.139402472
43.05422664 1.566073355
55.05422664 17.16066252
57.06987671 11.17810718
59.08552677 1.480567334
63.02292652 2.909908247
65.00219107 2.378781838
65.03857658 2.233348576
67.05422664 1.497586885
69.0334912 1.102859335
69.06987671 1.861233867
79.05422664 1.294417253
81.0334912 1.988709763
83.04914126 1.299105175
85.06479133 1.38246099
95.04914126 0.939063069
95.08552677 1.932837052
97.06479133 0.9488733321
105.0698767 1.188469381
111.0804414 1.089366397
119.0855268 1.543147834
121.0647913 1.176944444
121.1011768 1.641586747
135.0804414 1.316626438
135.1168269 1.571054761
137.0960915 1.064064032

Name: +ve in-silico MS/MS by CFM-ID for JPQKHSVWRQLJSZ-UHFFFAOYSA-N
ID: JPQKHSVWRQLJSZ-UHFFFAOYSA-N
Comment: Energy0
Num peaks: 11
41.03857658 2.06693635
43.05422664 1.869580111
55.05422664 2.446048206
85.06479133 4.27936242
95.04914126 4.767179139
97.06479133 1.525033554
125.0597059 2.447516116
137.0597059 2.132496043
139.075356 1.408127996
163.1117415 15.82578777
181.1223062 41.99782565

Name: +ve in-silico MS/MS by CFM-ID for JPQKHSVWRQLJSZ-UHFFFAOYSA-N
ID: JPQKHSVWRQLJSZ-UHFFFAOYSA-N
Comment: Energy1
Num peaks: 30
39.02292652 3.714738189
41.03857658 5.567704992
43.05422664 2.16013878
51.02292652 1.282321745
53.03857658 1.339987191
55.05422664 3.301634951
67.05422664 1.981340101
77.03857658 1.166755972
79.01784114 1.194257084
81.06987671 1.41346016
85.06479133 6.856806315
93.0334912 5.809147073
95.04914126 2.216757736
97.06479133 1.935769696
99.08044139 1.682118485
105.0334912 1.662876044
107.0491413 1.849822998
109.0647913 1.268152622
119.0491413 3.175050552
121.0647913 1.501780138
123.0440559 3.37853786
123.0804414 1.326410547
125.0597059 4.595228548
127.075356 2.205156115
137.0597059 4.93067252
139.075356 1.356303054
141.0910061 1.573891864
153.1273916 1.365028945
163.1117415 2.978082833
181.1223062 5.543775774

Name: +ve in-silico MS/MS by CFM-ID for JPQKHSVWRQLJSZ-UHFFFAOYSA-N
ID: JPQKHSVWRQLJSZ-UHFFFAOYSA-N
Comment: Energy2
Num peaks: 29
39.02292652 5.30422204
41.00219107 0.9569289548
41.03857658 6.563418033
43.01784114 1.156126726
43.05422664 4.554771476
51.02292652 13.46101727
53.03857658 5.695962513
55.01784114 0.9197391852
55.05422664 10.27390012
57.0334912 0.9123883156
57.06987671 1.779610545
63.02292652 1.153752466
65.03857658 1.627410068
67.01784114 0.892203676
67.05422664 2.29999631
69.06987671 1.173326288
77.03857658 3.603964284
79.01784114 1.655068436
79.05422664 1.836438667
81.06987671 2.609446225
93.0334912 1.594644758
95.04914126 1.646683073
105.0334912 0.9116293981
107.0491413 1.221492514
119.0491413 1.963477298
121.0647913 0.9602999923
123.0804414 1.250750644
151.075356 1.225457167
165.0910061 1.180808968

Name: +ve in-silico MS/MS by CFM-ID for SVRKACAGHUZSGU-UHFFFAOYSA-N
ID: SVRKACAGHUZSGU-UHFFFAOYSA-N
Comment: Energy0
Num peaks: 13
41.03857658 0.9978431139
55.05422664 1.453737065
69.06987671 1.066963153
77.03857658 0.9757091902
79.05422664 1.430376377
83.08552677 1.625625956
121.0647913 1.416221416
125.0597059 1.053273194
137.0960915 0.9313138827
145.1011768 3.297525412
151.075356 0.8897396919
163.1117415 35.55334202
181.1223062 29.42330345

Name: +ve in-silico MS/MS by CFM-ID for SVRKACAGHUZSGU-UHFFFAOYSA-N
ID: SVRKACAGHUZSGU-UHFFFAOYSA-N
Comment: Energy1
Num peaks: 31
39.02292652 2.221434628
41.03857658 1.81787591
51.02292652 3.636530615
53.03857658 2.761701199
55.05422664 4.147091011
67.01784114 3.137834422
69.0334912 2.565697628
69.06987671 2.481407873
71.04914126 1.054327787
77.03857658 6.864436513
79.05422664 1.64921737
81.06987671 1.871705387
83.08552677 4.226424748
85.10117684 2.352543391
87.1168269 0.9205927723
103.0542266 1.129259826
105.0334912 1.230279227
105.0698767 2.359774404
107.0491413 4.182738915
107.0855268 1.972466153
109.0647913 1.536422042
109.1011768 1.077304831
111.0804414 1.743038936
113.0960915 1.174781199
119.0491413 1.089901251
121.0647913 3.251442217
125.0597059 1.416767665
145.1011768 1.409579735
153.1273916 1.40790619
163.1117415 4.740551738
181.1223062 3.046746487

Name: +ve in-silico MS/MS by CFM-ID for SVRKACAGHUZSGU-UHFFFAOYSA-N
ID: SVRKACAGHUZSGU-UHFFFAOYSA-N
Comment: Energy2
Num peaks: 26
39.02292652 12.03940036
41.03857658 5.083567099
43.05422664 2.248571629
49.00727645 2.49206253
51.02292652 7.215963036
53.03857658 4.956559915
55.05422664 5.156827591
57.06987671 1.03923315
65.03857658 1.950113259
67.01784114 1.782569325
67.05422664 1.783954613
69.06987671 1.308863095
71.08552677 0.8684321707
77.03857658 10.75930776
79.05422664 3.216078118
81.06987671 1.320343275
83.08552677 4.655671039
87.1168269 2.469077282
93.0334912 1.420626262
105.0334912 1.307429359
105.0698767 1.077802656
107.0491413 1.00246517
107.0855268 1.532239332
109.1011768 1.472450654
111.1168269 1.116764603
121.0647913 0.9692500653

Name: +ve in-silico MS/MS by CFM-ID for CYOUWBSBJBYNDY-UHFFFAOYSA-N
ID: CYOUWBSBJBYNDY-UHFFFAOYSA-N
Comment: Energy0
Num peaks: 17
41.03857658 0.9850912598
55.05422664 1.416661564
69.06987671 1.033376657
77.03857658 0.9625057311
79.05422664 1.41703659
83.08552677 1.592064264
121.0647913 3.196468638
123.0804414 0.9115515235
125.0960915 1.031060946
127.1117415 0.9270431436
135.0804414 1.401253981
137.0960915 0.8487356782
139.1117415 1.182398239
145.1011768 2.515722449
149.0960915 1.294871528
163.1117415 30.90683481
181.1223062 28.94907777

Name: +ve in-silico MS/MS by CFM-ID for CYOUWBSBJBYNDY-UHFFFAOYSA-N
ID: CYOUWBSBJBYNDY-UHFFFAOYSA-N
Comment: Energy1
Num peaks: 31
39.02292652 2.914494774
41.03857658 2.163291778
51.02292652 2.905749563
53.03857658 2.453365104
55.01784114 1.038491502
55.05422664 5.164365376
57.06987671 1.131301213
67.01784114 4.048074061
69.0334912 4.618130416
69.06987671 2.234998884
71.04914126 1.692016665
73.06479133 1.692885025
77.03857658 6.454144741
79.05422664 1.539104095
81.06987671 1.72301908
83.08552677 4.009075733
85.10117684 2.156149253
93.0334912 1.006557362
103.0542266 1.209479527
105.0334912 1.453501825
107.0491413 2.736585457
109.0647913 1.22591421
121.0647913 2.821261154
131.0855268 1.392053518
135.1168269 1.111880018
139.1117415 1.182446657
145.1011768 1.622144701
149.0960915 1.083487836
153.1273916 1.415926052
163.1117415 6.176051493
181.1223062 2.381279704

Name: +ve in-silico MS/MS by CFM-ID for CYOUWBSBJBYNDY-UHFFFAOYSA-N
ID: CYOUWBSBJBYNDY-UHFFFAOYSA-N
Comment: Energy2
Num peaks: 30
39.02292652 12.53040841
41.03857658 4.737620277
43.05422664 2.015147014
49.00727645 1.223289365
51.02292652 6.064368112
53.00219107 1.124213712
53.03857658 4.038600284
55.05422664 4.004631137
57.06987671 1.248500474
65.03857658 1.356825716
67.01784114 2.205179437
67.05422664 1.487977668
69.0334912 1.051400742
69.06987671 1.343515496
71.08552677 1.062726934
77.03857658 9.224859987
79.05422664 3.004484213
81.06987671 2.172978878
83.04914126 1.282717727
83.08552677 4.126362957
87.1168269 2.184578319
93.0334912 1.297487941
103.0542266 2.407099098
105.0334912 1.142032249
105.0698767 1.325152266
107.0491413 1.128944734
107.0855268 1.765906826
109.1011768 0.8839983484
121.0647913 1.483362584
135.1168269 1.418546416

Name: +ve in-silico MS/MS by CFM-ID for KHBRSNURYWAAOJ-UHFFFAOYSA-N
ID: KHBRSNURYWAAOJ-UHFFFAOYSA-N
Comment: Energy0
Num peaks: 19
41.03857658 1.12751483
55.05422664 1.659592528
69.06987671 1.191440215
77.03857658 1.222551064
79.05422664 1.793815611
83.08552677 1.94069484
107.0855268 1.658039126
111.0440559 1.073612983
121.1011768 1.740780148
123.1168269 1.322728723
125.0597059 1.362089186
137.0597059 1.244275927
149.0960915 1.673647021
151.075356 1.178546311
151.1117415 3.019600852
153.1273916 2.338106583
155.1066561 1.186274837
163.1117415 9.457182229
181.1223062 44.09383336

Name: +ve in-silico MS/MS by CFM-ID for KHBRSNURYWAAOJ-UHFFFAOYSA-N
ID: KHBRSNURYWAAOJ-UHFFFAOYSA-N
Comment: Energy1
Num peaks: 31
39.02292652 2.157551959
41.03857658 2.286856697
51.02292652 1.649138438
53.03857658 1.257503463
55.05422664 3.837686682
67.01784114 1.596687906
69.06987671 3.026937998
73.02840582 1.112285948
77.03857658 7.443055578
79.05422664 1.840765023
81.06987671 2.190896777
83.08552677 4.473205951
85.10117684 2.543225139
87.1168269 1.08042623
105.0698767 1.764710588
107.0491413 2.718264297
107.0855268 2.350559237
109.0647913 1.143883098
109.1011768 1.196190537
111.0804414 2.290867233
119.0491413 1.148016173
121.1011768 1.309978091
125.0597059 1.348612786
135.1168269 1.053244186
137.0597059 2.799069383
139.075356 1.196036593
149.0960915 1.569970594
151.1117415 2.267837775
153.1273916 2.940197456
163.1117415 2.10883344
181.1223062 4.000809743

Name: +ve in-silico MS/MS by CFM-ID for KHBRSNURYWAAOJ-UHFFFAOYSA-N
ID: KHBRSNURYWAAOJ-UHFFFAOYSA-N
Comment: Energy2
Num peaks: 23
27.02292652 0.8582129236
39.02292652 10.93076703
41.03857658 5.998504354
43.05422664 1.999680684
49.00727645 3.733638061
51.02292652 6.895687332
53.03857658 5.230620787
55.05422664 6.930918467
57.06987671 0.9535195283
65.03857658 2.801514264
67.05422664 3.105175489
69.06987671 2.242810916
71.08552677 1.155874474
77.03857658 9.343168541
79.05422664 3.398504174
81.06987671 2.1317954
83.08552677 3.606635832
87.1168269 2.377843666
105.0698767 0.8870736227
107.0855268 2.002461513
109.1011768 1.484733393
111.1168269 0.8693375982
149.0960915 1.084407701

Name: +ve in-silico MS/MS by CFM-ID for MCZJSUTXVWCUMC-UHFFFAOYSA-N
ID: MCZJSUTXVWCUMC-UHFFFAOYSA-N
Comment: Energy0
Num peaks: 14
39.02292652 1.568549971
41.03857658 4.291483731
43.05422664 1.923723444
51.02292652 1.267828341
53.03857658 1.119932933
71.04914126 3.018910425
85.06479133 1.489639795
95.04914126 2.234854444
97.06479133 0.9436884549
109.0647913 2.997509075
111.0804414 0.8800711286
137.0597059 1.879493121
163.1117415 13.49398665
181.1223062 42.89243282

Name: +ve in-silico MS/MS by CFM-ID for MCZJSUTXVWCUMC-UHFFFAOYSA-N
ID: MCZJSUTXVWCUMC-UHFFFAOYSA-N
Comment: Energy1
Num peaks: 31
39.02292652 7.275608858
41.03857658 7.827350284
43.05422664 4.565264356
51.02292652 4.581773913
53.03857658 5.828012607
55.01784114 0.8410173324
55.05422664 3.593706796
57.06987671 3.295756631
59.08552677 1.228170396
67.01784114 1.278809834
67.05422664 1.99465266
69.0334912 1.351724936
71.04914126 2.616018514
77.03857658 1.272356113
83.04914126 1.357540315
85.06479133 3.450096063
93.0334912 6.090632456
95.04914126 1.889979556
97.06479133 1.581271225
99.08044139 2.314405663
101.0960915 0.8557024443
107.0491413 1.272061431
109.0647913 2.930508523
111.0804414 1.597692969
119.0491413 1.357400486
137.0597059 2.354597823
139.075356 0.9605262113
141.0910061 0.9167913575
153.1273916 0.945694201
163.1117415 1.130491373
181.1223062 1.927168133

Name: +ve in-silico MS/MS by CFM-ID for MCZJSUTXVWCUMC-UHFFFAOYSA-N
ID: MCZJSUTXVWCUMC-UHFFFAOYSA-N
Comment: Energy2
Num peaks: 23
25.00727645 1.442890811
27.02292652 1.2247636
39.02292652 12.81119451
41.03857658 20.82026321
43.05422664 8.269541565
45.06987671 1.118869198
49.00727645 1.357055338
51.02292652 8.360164713
53.00219107 1.077673499
53.03857658 3.282853762
55.01784114 1.243047709
55.05422664 1.952178888
65.03857658 1.0017259
67.01784114 2.651983117
67.05422664 1.757230477
69.0334912 1.267559653
71.04914126 1.033018427
77.03857658 1.848954472
79.05422664 1.538817093
81.06987671 2.633068238
85.10117684 0.909795316
93.0334912 2.022098618
165.0910061 0.9466270879

Name: +ve in-silico MS/MS by CFM-ID for JTCBPUPULVDYLL-UHFFFAOYSA-N
ID: JTCBPUPULVDYLL-UHFFFAOYSA-N
Comment: Energy0
Num peaks: 14
53.03857658 1.103815094
71.04914126 0.8408756736
85.06479133 2.40028491
95.04914126 1.22251752
97.06479133 1.022609591
109.0647913 2.714755047
121.0647913 3.898070781
123.0804414 2.233176835
125.0960915 1.650274723
145.1011768 0.8165923176
151.075356 1.763543132
153.0910061 0.918387732
163.1117415 14.29798549
181.1223062 45.32071406

Name: +ve in-silico MS/MS by CFM-ID for JTCBPUPULVDYLL-UHFFFAOYSA-N
ID: JTCBPUPULVDYLL-UHFFFAOYSA-N
Comment: Energy1
Num peaks: 31
39.02292652 2.304269092
41.03857658 1.223980932
51.02292652 5.253181196
53.03857658 3.302857545
55.01784114 1.677321444
55.05422664 3.026279085
57.0334912 2.27501197
57.06987671 2.223107747
59.04914126 1.074846969
59.08552677 1.140994583
65.03857658 1.077290494
67.05422664 1.661972761
71.04914126 1.491200283
83.04914126 1.121503319
85.06479133 4.162671213
93.0334912 3.089950767
93.06987671 1.250249124
95.04914126 1.227919596
97.06479133 1.466350524
99.08044139 1.627583219
103.0542266 1.265020111
107.0491413 1.355981602
109.0647913 3.077708455
121.0647913 5.444362303
123.0804414 4.396427952
125.0960915 1.508718312
135.0804414 0.9781357614
137.0597059 1.236017826
153.1273916 2.840645953
163.1117415 2.940184043
181.1223062 5.474891123

Name: +ve in-silico MS/MS by CFM-ID for JTCBPUPULVDYLL-UHFFFAOYSA-N
ID: JTCBPUPULVDYLL-UHFFFAOYSA-N
Comment: Energy2
Num peaks: 31
27.02292652 1.032526098
29.03857658 1.158947632
39.02292652 5.588386212
41.03857658 3.839409118
49.00727645 1.641343641
51.02292652 8.850113126
53.03857658 10.64512801
55.01784114 1.026060369
55.05422664 4.093011756
57.06987671 2.738133582
63.02292652 3.477117522
65.03857658 4.355306297
67.01784114 0.908829144
67.05422664 4.227322354
69.06987671 1.601423934
77.03857658 1.741344709
79.05422664 2.230278748
81.0334912 1.78035221
81.06987671 1.937629996
83.04914126 1.141712896
85.06479133 2.003699931
91.05422664 1.066208865
93.06987671 3.375166562
103.0542266 1.915863387
105.0698767 0.9960344083
107.0855268 1.436926634
109.0647913 0.9964454578
119.0491413 0.9431852432
121.0647913 1.408350454
129.1273916 0.9613740581
151.075356 0.9681121977

Name: +ve in-silico MS/MS by CFM-ID for XMVXJWGAQNNSEV-ONEGZZNKSA-N
ID: XMVXJWGAQNNSEV-ONEGZZNKSA-N
Comment: Energy0
Num peaks: 10
53.03857658 1.391068874
67.05422664 1.537889893
69.06987671 1.296051423
121.0647913 1.490242635
123.0804414 1.41352726
135.0804414 1.620002974
137.0960915 1.630216316
145.1011768 5.092434875
163.1117415 47.95628215
181.1223062 17.49792051

Name: +ve in-silico MS/MS by CFM-ID for XMVXJWGAQNNSEV-ONEGZZNKSA-N
ID: XMVXJWGAQNNSEV-ONEGZZNKSA-N
Comment: Energy1
Num peaks: 31
39.02292652 1.537725303
51.02292652 5.236921296
53.03857658 4.374835187
55.05422664 2.627332621
57.06987671 1.825110481
59.08552677 1.228312887
65.03857658 1.155235364
67.05422664 4.190301424
71.04914126 1.027394478
77.03857658 1.191136002
81.06987671 1.735610393
85.06479133 1.684494984
93.0334912 2.885123482
103.0542266 1.564248776
107.0491413 1.424352183
109.0647913 2.822424201
117.0698767 1.308396807
119.0491413 1.07190429
119.0855268 1.059227778
121.0647913 3.277038298
123.0804414 2.122885386
131.0855268 1.824899339
135.0804414 1.028629468
135.1168269 1.986314983
137.0597059 1.213309369
137.0960915 1.567243133
145.1011768 4.071079442
147.0804414 1.099885215
153.1273916 1.974705348
163.1117415 12.73149494
181.1223062 4.061393439

Name: +ve in-silico MS/MS by CFM-ID for XMVXJWGAQNNSEV-ONEGZZNKSA-N
ID: XMVXJWGAQNNSEV-ONEGZZNKSA-N
Comment: Energy2
Num peaks: 30
39.02292652 5.064930417
41.03857658 3.889936587
49.00727645 1.826975118
51.02292652 9.304532973
53.03857658 10.35365407
55.05422664 3.718627659
57.06987671 2.21082679
63.02292652 2.684724239
65.03857658 2.585905849
67.05422664 4.213424971
69.06987671 2.605609633
77.03857658 2.834249344
79.05422664 1.416227508
81.06987671 2.433109564
85.10117684 1.257554318
93.0334912 1.462725399
103.0542266 2.246985169
105.0698767 2.028051221
107.0855268 1.554308845
109.0647913 1.791214572
111.1168269 1.142838853
119.0491413 1.108722504
121.0647913 1.603416276
123.0804414 1.265630415
133.1011768 1.030674808
135.1168269 1.916204009
137.0960915 1.583158643
145.1011768 1.999176392
147.0804414 2.063782969
163.1117415 1.107123371

Name: +ve in-silico MS/MS by CFM-ID for GNZGMEFSZMZQOK-UHFFFAOYSA-N
ID: GNZGMEFSZMZQOK-UHFFFAOYSA-N
Comment: Energy0
Num peaks: 13
53.03857658 1.354715216
67.05422664 0.9695891982
85.06479133 1.29677359
95.04914126 1.031650536
109.0647913 1.305872996
121.0647913 1.262508972
123.0804414 1.12798305
135.0804414 0.9441330548
145.1011768 2.984681429
149.0960915 2.596804954
151.1117415 1.063698297
163.1117415 34.14877672
181.1223062 30.15831082

Name: +ve in-silico MS/MS by CFM-ID for GNZGMEFSZMZQOK-UHFFFAOYSA-N
ID: GNZGMEFSZMZQOK-UHFFFAOYSA-N
Comment: Energy1
Num peaks: 31
39.02292652 2.394323809
41.03857658 1.129244054
51.02292652 5.109208894
53.03857658 4.251568045
55.01784114 1.676478568
55.05422664 2.655027292
57.06987671 1.878391053
59.08552677 1.238275675
65.03857658 1.148793142
67.05422664 3.279216389
71.04914126 1.530035348
81.06987671 1.620386352
85.06479133 2.07214952
93.0334912 2.782354115
95.04914126 1.091189246
97.06479133 1.076028951
107.0491413 1.476662014
109.0647913 2.693452848
117.0698767 1.144872658
119.0491413 1.203644871
121.0647913 2.047637024
123.0804414 1.917944515
125.0960915 1.123038218
131.0855268 1.568242426
135.0804414 1.545990643
135.1168269 1.708103831
145.1011768 3.014129739
149.0960915 1.43000023
153.1273916 2.733443341
163.1117415 10.84525063
181.1223062 4.569197647

Name: +ve in-silico MS/MS by CFM-ID for GNZGMEFSZMZQOK-UHFFFAOYSA-N
ID: GNZGMEFSZMZQOK-UHFFFAOYSA-N
Comment: Energy2
Num peaks: 31
39.02292652 8.590905015
41.03857658 4.783195103
49.00727645 1.377239967
51.02292652 8.999183067
53.03857658 11.59827134
55.05422664 4.538658619
57.06987671 2.228143874
63.02292652 1.697572554
65.03857658 2.727237863
67.05422664 2.728442426
69.06987671 1.792565866
71.04914126 1.212799791
77.03857658 2.002402839
79.05422664 1.168285823
81.06987671 1.906192907
85.10117684 1.082547781
93.0334912 1.013130071
95.04914126 0.9647992958
103.0542266 1.437638902
105.0698767 0.973368169
107.0491413 1.147980989
107.0855268 1.745275744
109.0647913 1.62953311
111.1168269 1.126180954
119.0491413 1.080608657
121.0647913 1.392069317
123.0804414 1.325209826
133.1011768 1.10981554
135.1168269 1.269785179
137.0960915 1.251789303
151.1117415 1.434058927

Name: +ve in-silico MS/MS by CFM-ID for KTOHKPIFGMHUSZ-UHFFFAOYSA-N
ID: KTOHKPIFGMHUSZ-UHFFFAOYSA-N
Comment: Energy0
Num peaks: 6
41.03857658 1.50379626
55.05422664 2.868804036
111.0440559 1.892507117
125.0597059 2.433098766
163.1117415 7.76700504
181.1223062 67.15566802

Name: +ve in-silico MS/MS by CFM-ID for KTOHKPIFGMHUSZ-UHFFFAOYSA-N
ID: KTOHKPIFGMHUSZ-UHFFFAOYSA-N
Comment: Energy1
Num peaks: 23
39.02292652 4.136758058
41.03857658 3.459652528
43.05422664 2.126244206
53.03857658 2.390481994
55.01784114 2.502451369
55.05422664 10.49547114
57.0334912 1.540631393
57.06987671 1.361080429
69.06987671 14.18874758
71.08552677 1.165711053
111.0440559 1.324401185
121.0647913 1.179741292
123.0440559 1.336672563
123.0804414 1.576733479
125.0597059 3.608867706
125.0960915 1.239238466
127.075356 2.463583984
137.0597059 2.302584455
139.075356 1.46462632
149.0960915 1.15100327
153.1273916 2.116402469
163.1117415 4.197397858
181.1223062 13.07888796

Name: +ve in-silico MS/MS by CFM-ID for KTOHKPIFGMHUSZ-UHFFFAOYSA-N
ID: KTOHKPIFGMHUSZ-UHFFFAOYSA-N
Comment: Energy2
Num peaks: 20
25.00727645 1.168622455
27.02292652 1.780684028
39.02292652 8.137450548
41.00219107 2.62076535
41.03857658 6.834279405
43.05422664 3.29206091
53.00219107 8.167863533
53.03857658 7.926859204
55.01784114 10.14663283
55.05422664 10.1771486
57.0334912 2.535151521
57.06987671 3.677591048
69.06987671 1.515200861
93.0334912 1.254582097
97.06479133 1.513983397
109.0647913 1.826533366
111.0440559 1.962246451
111.0804414 1.094306494
119.0491413 1.565309319
125.0597059 3.241098315

Name: +ve in-silico MS/MS by CFM-ID for BPOGMJDIHRQNNV-UHFFFAOYSA-N
ID: BPOGMJDIHRQNNV-UHFFFAOYSA-N
Comment: Energy0
Num peaks: 13
39.02292652 1.010516858
41.03857658 3.619922565
45.06987671 1.413610158
71.04914126 1.410539068
85.06479133 1.350397833
95.04914126 1.462944861
109.0647913 9.192594545
111.0804414 3.983594454
121.0647913 3.299924523
123.0804414 1.170393977
125.0960915 2.17025169
163.1117415 9.02906098
181.1223062 41.23227872

Name: +ve in-silico MS/MS by CFM-ID for BPOGMJDIHRQNNV-UHFFFAOYSA-N
ID: BPOGMJDIHRQNNV-UHFFFAOYSA-N
Comment: Energy1
Num peaks: 31
29.03857658 1.270518086
39.02292652 4.186584472
41.03857658 6.795213979
43.05422664 5.982644804
45.06987671 1.436728328
51.02292652 4.360393248
53.03857658 3.107313413
55.05422664 2.604119147
57.06987671 1.844737529
59.08552677 0.9026810435
65.03857658 0.8910517065
67.05422664 1.802526065
69.0334912 1.04800048
71.04914126 2.667279085
85.06479133 2.977726225
93.0334912 1.511874732
95.04914126 2.284413388
97.06479133 1.993190511
99.08044139 1.503753911
109.0647913 3.441868037
111.0804414 1.889988835
121.0647913 3.547876155
123.0804414 3.527013882
125.0960915 1.560259891
127.1117415 0.9365037568
129.1273916 1.100538632
137.0597059 1.081206897
149.0960915 1.095603165
153.1273916 1.720138225
163.1117415 3.741533237
181.1223062 3.538400787

Name: +ve in-silico MS/MS by CFM-ID for BPOGMJDIHRQNNV-UHFFFAOYSA-N
ID: BPOGMJDIHRQNNV-UHFFFAOYSA-N
Comment: Energy2
Num peaks: 30
25.00727645 1.396637662
27.02292652 1.142527064
29.03857658 0.9332182948
39.02292652 6.316803684
41.03857658 14.27837997
43.05422664 3.741002268
45.06987671 2.817073742
49.00727645 1.003950815
51.02292652 7.747517282
53.03857658 9.332628011
55.05422664 3.708983187
57.06987671 3.035559682
65.03857658 1.361528692
67.01784114 2.594429896
67.05422664 1.715280951
69.0334912 1.354414661
69.06987671 1.011115139
71.04914126 1.386749224
79.05422664 1.343469631
81.0334912 0.9733513215
81.06987671 1.138694
83.04914126 0.9288139998
83.08552677 2.013965477
91.05422664 1.435997736
93.0334912 1.179453235
93.06987671 2.431183164
95.08552677 1.050934433
109.0647913 1.119123546
123.0804414 1.235142602
151.1117415 1.001436431

Name: +ve in-silico MS/MS by CFM-ID for LTCLRHUIDWKFBX-UHFFFAOYSA-N
ID: LTCLRHUIDWKFBX-UHFFFAOYSA-N
Comment: Energy0
Num peaks: 7
41.03857658 2.832780845
43.05422664 2.202432562
69.06987671 9.410248215
95.04914126 4.045210396
113.0597059 4.650404364
163.1117415 5.645299129
181.1223062 51.90653884

Name: +ve in-silico MS/MS by CFM-ID for LTCLRHUIDWKFBX-UHFFFAOYSA-N
ID: LTCLRHUIDWKFBX-UHFFFAOYSA-N
Comment: Energy1
Num peaks: 16
39.02292652 1.851412929
41.03857658 4.558563833
43.05422664 1.702150779
53.03857658 1.008782133
55.05422664 1.54936411
67.05422664 4.688008457
69.06987671 31.87869377
93.0334912 1.458359494
95.04914126 4.535492644
113.0597059 6.016039349
137.0597059 2.092076199
149.0960915 1.456251522
151.1117415 1.355579697
153.1273916 3.267073835
163.1117415 2.274054348
181.1223062 10.90588391

Name: +ve in-silico MS/MS by CFM-ID for LTCLRHUIDWKFBX-UHFFFAOYSA-N
ID: LTCLRHUIDWKFBX-UHFFFAOYSA-N
Comment: Energy2
Num peaks: 19
27.02292652 1.306396914
39.02292652 7.306783689
41.03857658 8.836943569
43.05422664 4.674271243
51.02292652 10.75772673
53.00219107 1.585578953
53.03857658 7.563538244
55.01784114 1.531786368
55.05422664 4.71994559
57.06987671 2.486905206
65.03857658 3.357657517
67.05422664 3.207822349
69.06987671 12.23961588
71.08552677 1.107601516
77.03857658 1.899532177
79.05422664 1.483451043
95.04914126 4.501373327
97.06479133 1.09941328
165.0910061 1.406913955

Name: +ve in-silico MS/MS by CFM-ID for FUGLCMNQLGLQLP-UHFFFAOYSA-N
ID: FUGLCMNQLGLQLP-UHFFFAOYSA-N
Comment: Energy0
Num peaks: 18
41.03857658 1.102070929
55.01784114 0.8439188748
55.05422664 1.557573387
69.06987671 2.098499195
105.0698767 2.82943354
107.0855268 5.925765479
109.1011768 1.68169252
111.0440559 1.09790394
113.132477 1.015326344
125.0597059 1.209393261
125.0960915 4.139823205
135.0804414 2.365269645
137.0597059 0.8661326679
137.0960915 3.257089984
151.075356 0.9214855339
153.0910061 1.545323207
163.1117415 7.604815787
181.1223062 40.70101844

Name: +ve in-silico MS/MS by CFM-ID for FUGLCMNQLGLQLP-UHFFFAOYSA-N
ID: FUGLCMNQLGLQLP-UHFFFAOYSA-N
Comment: Energy1
Num peaks: 31
39.02292652 3.003031469
41.03857658 2.533946449
43.05422664 1.5302873
51.02292652 1.32417447
53.00219107 1.111155374
53.03857658 1.471944667
55.01784114 2.183164907
55.05422664 4.48763422
57.0334912 1.137441084
69.06987671 7.276059665
77.03857658 4.478610414
79.05422664 1.071909517
81.06987671 1.771651918
83.08552677 2.483413455
105.0698767 1.269566439
107.0855268 2.860370905
109.1011768 1.481736635
123.0440559 1.413130302
125.0597059 2.622637358
133.0647913 1.529987464
135.0804414 5.954716316
137.0597059 1.470516971
137.0960915 4.130527603
139.075356 1.160001234
139.1117415 2.7049061
151.075356 2.100300618
151.1117415 1.206105506
153.0910061 2.281009262
155.1066561 1.746453716
163.1117415 3.652632733
181.1223062 7.319789957

Name: +ve in-silico MS/MS by CFM-ID for FUGLCMNQLGLQLP-UHFFFAOYSA-N
ID: FUGLCMNQLGLQLP-UHFFFAOYSA-N
Comment: Energy2
Num peaks: 31
39.02292652 7.449693691
41.00219107 1.633232446
41.03857658 5.343316709
43.05422664 3.625097492
49.00727645 2.28533353
51.02292652 4.238050066
53.00219107 1.936284143
53.03857658 5.68734865
55.01784114 2.185822632
55.05422664 6.684827519
57.0334912 1.238809178
63.02292652 1.140566481
65.03857658 4.097995136
67.01784114 2.04630985
67.05422664 1.875197295
69.0334912 1.272398122
69.06987671 2.778115479
71.08552677 1.104209727
77.03857658 2.833828909
79.05422664 1.340210122
81.06987671 1.735410258
83.04914126 1.492601634
83.08552677 1.443637701
95.04914126 0.8858191552
105.0698767 1.331728975
107.0855268 3.089150917
109.1011768 0.7495947686
111.1168269 1.022646236
135.0804414 1.154887833
137.0960915 1.371754451
165.0910061 1.779912722

Name: +ve in-silico MS/MS by CFM-ID for AFYNPJSIPULPIE-UHFFFAOYSA-N
ID: AFYNPJSIPULPIE-UHFFFAOYSA-N
Comment: Energy0
Num peaks: 20
41.03857658 1.228380587
55.05422664 1.706581021
69.06987671 1.239530326
77.03857658 1.094887237
79.05422664 1.758574718
83.08552677 2.565673343
111.0440559 1.143881418
119.0855268 1.081610546
121.0647913 1.36156156
121.1011768 3.450884029
123.1168269 1.8924309
125.0597059 1.433705466
137.0597059 1.483750243
149.0960915 1.570322795
151.1117415 1.127803837
153.0910061 1.31065612
155.1066561 1.349768016
163.1117415 5.621433045
165.0910061 1.211327829
181.1223062 46.85457756

Name: +ve in-silico MS/MS by CFM-ID for AFYNPJSIPULPIE-UHFFFAOYSA-N
ID: AFYNPJSIPULPIE-UHFFFAOYSA-N
Comment: Energy1
Num peaks: 29
39.02292652 3.989805597
41.03857658 3.057658209
43.05422664 1.511765098
51.02292652 1.459872152
53.03857658 1.878320989
55.05422664 5.444157187
67.05422664 1.544682625
69.06987671 4.485578662
79.05422664 1.351455141
81.06987671 1.975465172
83.08552677 1.356132415
105.0698767 1.881126788
107.0855268 4.338794307
109.1011768 2.529079041
119.0491413 2.004033982
119.0855268 2.26142633
121.1011768 4.33276385
123.0440559 1.242883787
123.1168269 4.802888099
125.0597059 2.265276993
137.0597059 5.459537316
139.075356 1.29633716
141.0910061 2.336067591
149.0960915 1.354037651
151.1117415 1.967198088
153.1273916 2.838718435
163.1117415 2.299749381
165.0910061 1.790925991
181.1223062 7.831565215

Name: +ve in-silico MS/MS by CFM-ID for AFYNPJSIPULPIE-UHFFFAOYSA-N
ID: AFYNPJSIPULPIE-UHFFFAOYSA-N
Comment: Energy2
Num peaks: 31
39.02292652 8.952761122
41.03857658 6.034211892
43.01784114 0.911538164
43.05422664 3.43356516
49.00727645 1.009784762
51.02292652 4.556140652
53.03857658 5.591257435
55.05422664 8.727924744
57.0334912 0.7284869974
65.03857658 4.180882935
67.01784114 0.8134319864
67.05422664 4.145274312
69.0334912 1.056139435
69.06987671 2.311373899
77.03857658 2.621909724
79.05422664 3.299287634
81.0334912 1.571407952
81.06987671 2.544684648
83.08552677 1.988066319
103.0542266 0.8802023309
105.0698767 1.248539622
107.0855268 4.302909199
109.1011768 1.588286445
111.1168269 0.8156689883
119.0855268 0.930609839
121.1011768 1.092340345
137.0960915 0.8181077268
149.0960915 1.389650435
151.075356 1.004171909
151.1117415 0.9079580131
165.0910061 0.9985562211

Name: +ve in-silico MS/MS by CFM-ID for IKMPUWUNNXFYMN-UHFFFAOYSA-N
ID: IKMPUWUNNXFYMN-UHFFFAOYSA-N
Comment: Energy0
Num peaks: 15
41.03857658 1.253254022
55.05422664 1.74631994
69.06987671 2.455988182
83.08552677 1.048874182
111.0440559 1.188779827
123.1168269 1.120027348
125.0597059 1.479382361
133.1011768 1.873601061
135.1168269 5.184858904
137.0597059 1.251947892
137.132477 3.030922668
149.0960915 2.203809115
151.1117415 1.097227128
163.1117415 3.86336709
181.1223062 51.89997422

Name: +ve in-silico MS/MS by CFM-ID for IKMPUWUNNXFYMN-UHFFFAOYSA-N
ID: IKMPUWUNNXFYMN-UHFFFAOYSA-N
Comment: Energy1
Num peaks: 27
39.02292652 3.059913898
41.03857658 2.516421915
43.05422664 1.416233619
51.02292652 1.608323036
53.03857658 3.253160192
55.05422664 4.581335094
67.05422664 2.438317007
69.06987671 6.39098435
77.03857658 3.2006561
79.05422664 1.526358649
81.06987671 1.675444824
83.08552677 2.229517665
105.0698767 1.970138926
107.0491413 2.080366175
107.0855268 4.309248069
109.1011768 2.658742233
111.0804414 1.600430625
121.1011768 2.320325483
123.1168269 4.629429373
125.0597059 2.140172051
133.1011768 2.499984639
135.0804414 1.494352104
135.1168269 4.86458891
137.132477 5.041287833
153.1273916 2.118675782
163.1117415 2.582015806
181.1223062 6.097463382

Name: +ve in-silico MS/MS by CFM-ID for IKMPUWUNNXFYMN-UHFFFAOYSA-N
ID: IKMPUWUNNXFYMN-UHFFFAOYSA-N
Comment: Energy2
Num peaks: 27
27.02292652 0.8412116961
39.02292652 9.421112724
41.03857658 6.14461843
43.05422664 3.414579068
45.0334912 1.281355254
49.00727645 1.071367868
51.02292652 6.33370233
53.03857658 5.415479833
55.05422664 7.379420251
57.06987671 0.888265046
65.03857658 4.144015233
67.05422664 5.999232606
69.06987671 2.036417512
71.08552677 1.161796773
77.03857658 4.840435061
79.05422664 3.735384416
81.06987671 3.652465428
83.01275576 1.241926519
83.08552677 2.474551085
87.1168269 0.930038687
105.0698767 1.137734599
107.0855268 1.397906495
109.1011768 1.590531736
123.1168269 0.8143848714
151.1117415 0.910749206
163.1117415 1.014420479
165.0910061 1.206874839

Name: +ve in-silico MS/MS by CFM-ID for PKULRZMWOMNIHW-UHFFFAOYSA-N
ID: PKULRZMWOMNIHW-UHFFFAOYSA-N
Comment: Energy0
Num peaks: 12
55.05422664 1.327012195
81.06987671 1.280583577
111.0440559 2.123555134
121.1011768 11.22243394
133.1011768 1.407168569
135.1168269 3.606847747
137.132477 3.420230303
139.1117415 1.558290434
153.0910061 2.366320404
155.1066561 2.878695216
163.1117415 6.654855662
181.1223062 42.18389508

Name: +ve in-silico MS/MS by CFM-ID for PKULRZMWOMNIHW-UHFFFAOYSA-N
ID: PKULRZMWOMNIHW-UHFFFAOYSA-N
Comment: Energy1
Num peaks: 21
39.02292652 3.92948923
41.03857658 3.160620706
43.05422664 1.237473194
51.02292652 1.456631765
53.03857658 1.419028138
55.05422664 3.410153956
67.05422664 2.392940508
69.0334912 1.198784098
77.03857658 10.01768183
79.05422664 13.88634205
81.06987671 4.566431385
83.04914126 1.262352664
83.08552677 17.77135331
85.10117684 2.434574817
87.1168269 1.272784364
111.0440559 2.525353276
119.0855268 1.625743119
121.1011768 1.69796821
153.1273916 2.059341932
163.1117415 1.196438953
181.1223062 1.841216103

Name: +ve in-silico MS/MS by CFM-ID for PKULRZMWOMNIHW-UHFFFAOYSA-N
ID: PKULRZMWOMNIHW-UHFFFAOYSA-N
Comment: Energy2
Num peaks: 31
27.02292652 1.283715601
39.02292652 5.071775298
41.03857658 6.02136751
43.05422664 3.028489372
51.02292652 4.809182238
53.03857658 3.869084447
55.01784114 0.8381954132
55.05422664 6.840054564
57.0334912 0.8160406072
57.06987671 1.691183971
65.03857658 3.639349928
67.05422664 7.450714797
69.0334912 3.92414242
69.06987671 3.189451127
73.02840582 0.8980219802
79.05422664 2.118429166
81.06987671 4.236268624
83.01275576 1.675730509
83.04914126 1.159120244
83.08552677 0.8192027944
85.02840582 1.342106654
93.0334912 1.222285199
93.06987671 0.843012308
95.04914126 1.921664836
97.06479133 1.155250772
105.0698767 1.113462429
107.0855268 1.011060869
109.0284058 1.009856413
111.0440559 3.196727465
121.1011768 1.656185193
139.075356 1.022593424

Name: +ve in-silico MS/MS by CFM-ID for BPPMLYYBVLQPFO-UHFFFAOYSA-N
ID: BPPMLYYBVLQPFO-UHFFFAOYSA-N
Comment: Energy0
Num peaks: 6
43.05422664 2.011019071
104.070605 3.23890913
115.075356 2.065763806
132.0655196 19.86080082
146.0811697 7.451449
164.0917343 52.48430969

Name: +ve in-silico MS/MS by CFM-ID for BPPMLYYBVLQPFO-UHFFFAOYSA-N
ID: BPPMLYYBVLQPFO-UHFFFAOYSA-N
Comment: Energy1
Num peaks: 6
43.05422664 36.39922205
45.06987671 24.20974506
55.05422664 4.917033461
104.070605 7.068930148
132.0655196 3.556508825
164.0917343 5.7547377

Name: +ve in-silico MS/MS by CFM-ID for BPPMLYYBVLQPFO-UHFFFAOYSA-N
ID: BPPMLYYBVLQPFO-UHFFFAOYSA-N
Comment: Energy2
Num peaks: 14
41.03857658 6.413854174
43.05422664 14.53996542
45.06987671 3.91455854
55.05422664 3.647924368
59.01275576 2.86614199
86.0600403 17.02546873
114.0549549 4.93323137
116.0342195 2.776467686
116.070605 5.731470185
118.086255 2.989232072
128.070605 3.887769018
130.0498695 4.240556331
132.0655196 2.862678352
146.0811697 4.872845658

Name: +ve in-silico MS/MS by CFM-ID for FNCXRUXSOKCTQO-UHFFFAOYSA-N
ID: FNCXRUXSOKCTQO-UHFFFAOYSA-N
Comment: Energy0
Num peaks: 9
30.03382555 6.261681302
60.04439023 7.677689624
69.0334912 2.198442811
87.04405588 7.839143223
128.070605 2.229659296
134.0811697 2.602027608
146.0811697 15.80807571
147.0651853 2.677619607
164.0917343 34.22530561

Name: +ve in-silico MS/MS by CFM-ID for FNCXRUXSOKCTQO-UHFFFAOYSA-N
ID: FNCXRUXSOKCTQO-UHFFFAOYSA-N
Comment: Energy1
Num peaks: 13
30.03382555 15.6701871
43.01784114 2.309006393
60.04439023 12.83002069
69.0334912 5.313589847
71.04914126 1.948837962
78.05495492 3.533320503
87.04405588 13.69480645
104.070605 2.778132484
105.0546206 4.86579623
128.070605 2.697017657
146.0811697 6.914190487
147.0651853 2.134692416
164.0917343 7.229046949

Name: +ve in-silico MS/MS by CFM-ID for FNCXRUXSOKCTQO-UHFFFAOYSA-N
ID: FNCXRUXSOKCTQO-UHFFFAOYSA-N
Comment: Energy2
Num peaks: 22
28.01817548 2.074321913
29.03857658 1.837809624
30.03382555 11.49784438
32.04947561 1.31874424
42.03382555 2.282997414
43.01784114 3.581207507
45.0334912 4.915951665
57.0334912 2.707206699
58.02874017 1.277012952
59.01275576 1.37254777
59.04914126 1.301490705
60.04439023 12.05929429
61.02840582 1.489881889
69.0334912 6.885324362
71.04914126 2.724188796
73.06479133 1.377369274
78.05495492 2.050256879
85.02840582 1.320675515
87.04405588 12.5524403
88.07569036 2.581229615
89.05970595 2.154179226
104.070605 1.325497763

Name: +ve in-silico MS/MS by CFM-ID for ZQWQBWASUSILAB-UHFFFAOYSA-N
ID: ZQWQBWASUSILAB-UHFFFAOYSA-N
Comment: Energy0
Num peaks: 9
47.01275576 3.1484685
73.02840582 2.030281995
100.0756904 3.502563537
116.070605 3.758577278
118.086255 22.90299758
136.0968197 20.41128895
146.0811697 5.505708654
147.0651853 2.273047249
164.0917343 16.93786321

Name: +ve in-silico MS/MS by CFM-ID for ZQWQBWASUSILAB-UHFFFAOYSA-N
ID: ZQWQBWASUSILAB-UHFFFAOYSA-N
Comment: Energy1
Num peaks: 17
27.02292652 2.214093889
29.00219107 2.161142577
30.03382555 1.561251863
47.01275576 10.29568718
60.04439023 1.579858353
73.02840582 13.68826388
75.04405588 3.273024284
100.0756904 4.44157834
101.0597059 4.536694845
116.070605 2.032908642
118.086255 13.45666454
119.0702706 2.371938571
129.0546206 5.060133716
136.0968197 4.456591402
146.0811697 3.216856996
147.0651853 2.833026967
164.0917343 3.454477364

Name: +ve in-silico MS/MS by CFM-ID for ZQWQBWASUSILAB-UHFFFAOYSA-N
ID: ZQWQBWASUSILAB-UHFFFAOYSA-N
Comment: Energy2
Num peaks: 19
25.00727645 1.457711616
27.02292652 2.098145405
29.00219107 3.517138563
29.03857658 3.032758079
30.03382555 1.356112437
42.03382555 2.065090127
43.01784114 4.615341668
45.0334912 12.41329073
47.01275576 3.829655345
57.0334912 2.279910382
59.04914126 3.640164064
60.04439023 5.05317877
73.02840582 3.976377313
75.04405588 5.666856185
98.0600403 2.210419654
100.0756904 3.868531998
102.0913404 3.713560348
116.070605 1.859347781
118.086255 13.45663251

Name: +ve in-silico MS/MS by CFM-ID for YSDIXHRPVIRGDL-UHFFFAOYSA-N
ID: YSDIXHRPVIRGDL-UHFFFAOYSA-N
Comment: Energy0
Num peaks: 6
15.02292652 2.595127883
115.0389705 2.853858073
128.070605 2.804054794
133.0495352 6.381656624
146.0811697 23.17207646
164.0917343 46.80030811

Name: +ve in-silico MS/MS by CFM-ID for YSDIXHRPVIRGDL-UHFFFAOYSA-N
ID: YSDIXHRPVIRGDL-UHFFFAOYSA-N
Comment: Energy1
Num peaks: 10
74.0600403 1.711025173
98.0600403 2.306673948
100.0756904 3.369774928
115.0389705 2.988180174
116.070605 3.86420046
118.086255 4.647169288
128.070605 10.22025774
134.0811697 4.99236615
146.0811697 29.74014398
164.0917343 17.32029342

Name: +ve in-silico MS/MS by CFM-ID for YSDIXHRPVIRGDL-UHFFFAOYSA-N
ID: YSDIXHRPVIRGDL-UHFFFAOYSA-N
Comment: Energy2
Num peaks: 25
15.02292652 3.59440391
42.03382555 4.060284111
44.04947561 4.246655864
47.01275576 1.368343525
57.0334912 1.688457606
61.02840582 2.05573671
68.04947561 1.81634167
70.06512568 4.118591723
72.04439023 1.502902567
72.08077574 1.748148283
73.02840582 3.337011849
84.04439023 2.134756631
86.0600403 8.17287835
87.04405588 3.411635382
88.07569036 4.12061043
98.0600403 3.761587349
100.0756904 7.351595441
102.0549549 2.481242244
102.0913404 2.096632407
104.070605 1.498592846
115.0389705 4.022208135
117.0546206 1.739637681
128.070605 5.697298058
130.0498695 1.768844616
146.0811697 2.493648496

Name: +ve in-silico MS/MS by CFM-ID for XHGFGFRZNQJFHQ-JXMROGBWSA-N
ID: XHGFGFRZNQJFHQ-JXMROGBWSA-N
Comment: Energy0
Num peaks: 14
29.00219107 1.127702913
47.01275576 5.24948352
107.0855268 1.750361042
109.1011768 5.480552733
111.1168269 3.430378369
123.1168269 4.882439869
125.132477 1.233671393
135.1168269 1.451345586
151.1117415 2.936408059
153.1273916 22.55234434
155.0702706 1.092861947
171.1379563 17.66096467
181.1223062 2.875357939
199.1328709 8.645723944

Name: +ve in-silico MS/MS by CFM-ID for XHGFGFRZNQJFHQ-JXMROGBWSA-N
ID: XHGFGFRZNQJFHQ-JXMROGBWSA-N
Comment: Energy1
Num peaks: 27
29.00219107 1.288551412
39.02292652 1.638351645
47.01275576 10.79917009
55.05422664 5.032848047
67.01784114 1.20823635
67.05422664 2.048257421
69.06987671 3.599576275
81.0334912 1.78601051
81.06987671 1.214869591
83.04914126 1.485653506
83.08552677 1.545369489
85.06479133 1.259086649
91.05422664 1.057646543
95.04914126 1.365271858
97.06479133 1.210112497
107.0855268 4.557217362
109.1011768 8.835087964
111.0804414 1.516082749
111.1168269 2.525650772
113.132477 1.654361917
123.1168269 2.640077731
135.1168269 2.454407243
137.132477 1.111902237
153.1273916 13.54320469
171.1379563 1.113106574
181.1223062 1.92672721
199.1328709 2.15789125

Name: +ve in-silico MS/MS by CFM-ID for XHGFGFRZNQJFHQ-JXMROGBWSA-N
ID: XHGFGFRZNQJFHQ-JXMROGBWSA-N
Comment: Energy2
Num peaks: 24
29.00219107 2.335674847
39.02292652 4.224789566
41.03857658 2.472821253
47.01275576 2.509300134
51.02292652 1.499560161
53.03857658 3.12521421
55.05422664 13.38344375
57.06987671 1.826256953
65.03857658 4.902557971
67.05422664 9.91539762
69.06987671 6.572694911
79.05422664 1.447515858
81.06987671 2.508202065
83.08552677 1.610062536
85.02840582 1.217504548
87.04405588 1.515317652
99.04405588 1.174412206
101.0597059 1.602037723
107.0855268 2.516129431
109.1011768 5.336668379
111.1168269 1.661406708
123.1168269 4.946354099
125.132477 1.160377236
153.1273916 1.109044402

Name: +ve in-silico MS/MS by CFM-ID for DRJYEHYUYYVTNF-UHFFFAOYSA-N
ID: DRJYEHYUYYVTNF-UHFFFAOYSA-N
Comment: Energy0
Num peaks: 15
29.00219107 1.684157575
47.01275576 3.329583076
55.05422664 1.394958064
69.06987671 1.648487254
109.1011768 9.049288422
111.1168269 3.793952725
113.132477 1.357759119
139.1117415 1.989503417
151.1117415 2.78704377
153.1273916 14.79346427
155.0702706 2.560894124
155.1430416 1.707389351
157.0859207 2.258890966
171.1379563 6.96212007
199.1328709 24.9092514

Name: +ve in-silico MS/MS by CFM-ID for DRJYEHYUYYVTNF-UHFFFAOYSA-N
ID: DRJYEHYUYYVTNF-UHFFFAOYSA-N
Comment: Energy1
Num peaks: 28
29.00219107 1.378208645
39.02292652 1.933872564
41.03857658 1.633863802
47.01275576 3.24460596
55.05422664 6.194637639
57.06987671 1.147762362
59.01275576 1.005510982
65.03857658 1.665615122
67.05422664 3.18610316
69.06987671 4.506016193
79.05422664 1.527769567
81.06987671 2.163858478
83.04914126 1.1036121
83.08552677 3.768433583
85.06479133 1.154962124
91.05422664 1.007741908
95.04914126 0.8346847832
107.0855268 4.250586862
109.1011768 13.94955752
111.0804414 0.8884727081
111.1168269 5.000950221
113.132477 2.979335516
129.0546206 1.262093658
143.0702706 1.133981209
151.1117415 0.8518066597
153.1273916 7.369205469
171.1379563 1.645768818
199.1328709 3.802575573

Name: +ve in-silico MS/MS by CFM-ID for DRJYEHYUYYVTNF-UHFFFAOYSA-N
ID: DRJYEHYUYYVTNF-UHFFFAOYSA-N
Comment: Energy2
Num peaks: 27
29.00219107 3.577470961
31.01784114 1.265226309
39.02292652 2.383523993
41.03857658 2.820512266
47.01275576 2.36970001
51.02292652 1.592634098
53.03857658 3.876656146
55.05422664 11.23984265
57.06987671 1.427085882
59.01275576 1.61470727
65.03857658 3.192975269
67.01784114 1.099498697
67.05422664 5.555594221
69.0334912 4.027963588
69.06987671 6.577600287
71.04914126 2.173408385
79.05422664 2.096573095
81.06987671 1.723321969
83.04914126 3.846899389
83.08552677 2.008539133
85.06479133 2.294752326
95.04914126 1.434525543
97.06479133 2.025940356
99.08044139 0.8924425564
109.1011768 5.876283615
111.1168269 1.553920467
139.1117415 1.681962054

Name: +ve in-silico MS/MS by CFM-ID for IEMLVZIFARNGMU-UHFFFAOYSA-N
ID: IEMLVZIFARNGMU-UHFFFAOYSA-N
Comment: Energy0
Num peaks: 6
57.06987671 12.48486339
107.0491413 6.201151874
125.0597059 2.794500788
153.0910061 1.835040532
155.1066561 1.59248916
181.1223062 57.86008921

Name: +ve in-silico MS/MS by CFM-ID for IEMLVZIFARNGMU-UHFFFAOYSA-N
ID: IEMLVZIFARNGMU-UHFFFAOYSA-N
Comment: Energy1
Num peaks: 18
29.03857658 1.084610915
41.03857658 0.8522508911
43.05422664 1.252312458
55.05422664 3.390347593
57.06987671 25.45574512
95.04914126 1.032482626
97.06479133 1.102949
107.0491413 11.31624441
123.0440559 1.022227399
125.0597059 7.961988673
137.0960915 0.8887453496
139.1117415 1.133525842
151.1117415 0.942165027
153.0910061 1.352562251
153.1273916 1.151292558
163.1117415 1.039724463
165.0910061 0.8897627344
181.1223062 18.73678107

Name: +ve in-silico MS/MS by CFM-ID for IEMLVZIFARNGMU-UHFFFAOYSA-N
ID: IEMLVZIFARNGMU-UHFFFAOYSA-N
Comment: Energy2
Num peaks: 18
39.02292652 5.019456786
41.03857658 10.29143882
43.05422664 2.757047519
51.02292652 2.09939041
53.03857658 2.751662635
55.05422664 2.876982513
57.06987671 26.11319759
59.08552677 1.032249072
65.03857658 2.402866906
79.05422664 4.946169927
81.0334912 1.696357687
93.0334912 1.745212009
95.04914126 4.908289165
97.06479133 1.730458079
107.0491413 6.862863098
109.0647913 1.71563336
113.0960915 0.9758109044
125.0597059 1.038831166

Name: +ve in-silico MS/MS by CFM-ID for ZDVQDQSQVDBESA-UHFFFAOYSA-N
ID: ZDVQDQSQVDBESA-UHFFFAOYSA-N
Comment: Energy0
Num peaks: 6
55.05422664 1.402045977
57.06987671 12.55247276
107.0491413 6.279613931
125.0597059 2.845312587
163.1117415 1.491834165
181.1223062 59.41312709

Name: +ve in-silico MS/MS by CFM-ID for ZDVQDQSQVDBESA-UHFFFAOYSA-N
ID: ZDVQDQSQVDBESA-UHFFFAOYSA-N
Comment: Energy1
Num peaks: 17
29.03857658 1.103498737
43.05422664 1.278038802
51.02292652 1.354515552
55.05422664 3.435571245
57.06987671 24.9991616
95.04914126 1.006377006
97.06479133 1.132681524
107.0491413 11.33089415
109.0647913 0.9682776407
121.0647913 1.099548824
125.0597059 8.081753329
151.1117415 0.9600570974
153.0910061 1.270681411
153.1273916 1.185432543
163.1117415 1.158100507
165.0910061 1.145431504
181.1223062 19.24300844

Name: +ve in-silico MS/MS by CFM-ID for ZDVQDQSQVDBESA-UHFFFAOYSA-N
ID: ZDVQDQSQVDBESA-UHFFFAOYSA-N
Comment: Energy2
Num peaks: 22
27.02292652 0.9103508304
39.02292652 2.76545238
41.03857658 9.077676244
43.05422664 2.607230593
51.02292652 3.1943457
53.03857658 2.99637551
55.05422664 2.618071258
57.06987671 24.00514514
65.03857658 1.278003592
69.0334912 1.099455297
77.03857658 1.505856448
79.01784114 1.884395016
79.05422664 4.464168837
81.0334912 2.064531517
83.04914126 1.368973672
93.0334912 1.8461655
95.04914126 4.296075627
97.06479133 2.030299279
107.0491413 6.159528953
109.0647913 2.068838235
113.0960915 0.948803235
125.0597059 1.028563352

Name: +ve in-silico MS/MS by CFM-ID for LBDWIFOIHJVJBH-UHFFFAOYSA-N
ID: LBDWIFOIHJVJBH-UHFFFAOYSA-N
Comment: Energy0
Num peaks: 6
55.05422664 1.422775465
57.06987671 12.60167403
107.0491413 6.302284832
125.0597059 2.756815598
149.0960915 3.490755751
181.1223062 59.46108806

Name: +ve in-silico MS/MS by CFM-ID for LBDWIFOIHJVJBH-UHFFFAOYSA-N
ID: LBDWIFOIHJVJBH-UHFFFAOYSA-N
Comment: Energy1
Num peaks: 12
43.05422664 1.253308408
51.02292652 1.139834525
55.05422664 3.618653978
57.06987671 25.37614094
95.04914126 1.176418678
107.0491413 11.73458832
123.0440559 1.126460716
125.0597059 8.664594254
149.0960915 3.34584883
153.0910061 1.522971576
165.0910061 1.367801423
181.1223062 19.82098864

Name: +ve in-silico MS/MS by CFM-ID for LBDWIFOIHJVJBH-UHFFFAOYSA-N
ID: LBDWIFOIHJVJBH-UHFFFAOYSA-N
Comment: Energy2
Num peaks: 19
39.02292652 3.540443043
41.03857658 8.834558087
43.05422664 2.605308916
51.02292652 4.280790233
53.03857658 3.275735587
55.05422664 2.978029088
57.06987671 24.92833482
63.02292652 4.283231598
65.03857658 2.996290694
79.01784114 2.343784522
81.0334912 5.333723701
93.0334912 1.23409393
95.04914126 2.727640958
97.06479133 1.238711491
107.0491413 4.43168997
109.0284058 2.547616931
109.0647913 1.290950274
113.0960915 1.115156329
165.0910061 1.116274645

Name: +ve in-silico MS/MS by CFM-ID for QRVTUKIXJWVGAF-UHFFFAOYSA-N
ID: QRVTUKIXJWVGAF-UHFFFAOYSA-N
Comment: Energy0
Num peaks: 14
55.05422664 1.289206089
69.06987671 1.469129925
83.08552677 1.045503712
89.02332044 1.660362261
107.0855268 5.220929933
109.1011768 6.739250112
111.1168269 3.274819842
135.1168269 3.995814728
153.1273916 3.114905989
155.0702706 2.004109948
157.0859207 1.815189086
163.1117415 3.456739087
181.1223062 23.49153987
199.1328709 21.62095787

Name: +ve in-silico MS/MS by CFM-ID for QRVTUKIXJWVGAF-UHFFFAOYSA-N
ID: QRVTUKIXJWVGAF-UHFFFAOYSA-N
Comment: Energy1
Num peaks: 22
39.02292652 1.537816917
41.03857658 1.668068239
55.05422664 5.841088672
57.06987671 0.9328581342
65.03857658 1.681547988
67.05422664 3.15575564
69.06987671 3.77082843
83.08552677 1.486979088
84.99202031 0.968394664
91.05422664 1.982897601
107.0855268 9.408102364
109.1011768 20.66051908
111.0440559 0.9743594343
111.1168269 5.5449039
113.132477 3.452147084
125.0597059 0.9096776235
135.1168269 3.083570649
137.132477 1.54056112
153.1273916 1.647506724
163.1117415 2.440259083
181.1223062 6.091677786
199.1328709 2.030951604

Name: +ve in-silico MS/MS by CFM-ID for QRVTUKIXJWVGAF-UHFFFAOYSA-N
ID: QRVTUKIXJWVGAF-UHFFFAOYSA-N
Comment: Energy2
Num peaks: 26
39.02292652 3.899838293
41.03857658 4.457745567
51.02292652 3.386151885
53.03857658 5.344788073
55.05422664 12.3673277
57.06987671 1.817370769
65.03857658 4.194345636
67.05422664 6.381867399
69.0334912 3.470537477
69.06987671 5.522542236
71.01275576 1.133345968
79.05422664 1.367723062
81.06987671 1.214288758
83.04914126 3.029420829
83.08552677 1.288036821
97.02840582 1.217561465
97.06479133 1.938178119
107.0855268 2.795117742
109.1011768 3.21813271
111.0440559 1.938740545
111.1168269 1.404024706
123.0440559 1.190222182
125.0597059 1.543520758
135.1168269 4.134312602
137.132477 1.217616905
165.0910061 1.164164957

Name: +ve in-silico MS/MS by CFM-ID for ZTYRMHKQFRVWBC-UHFFFAOYSA-N
ID: ZTYRMHKQFRVWBC-UHFFFAOYSA-N
Comment: Energy0
Num peaks: 12
41.03857658 1.153913957
43.01784114 3.91723888
79.05422664 1.476094186
91.05422664 1.263464646
93.06987671 2.83745643
95.08552677 1.327897643
101.0597059 1.246383007
119.0855268 1.653197013
121.1011768 13.72628912
139.1117415 4.913128299
163.1117415 1.956270897
181.1223062 45.33445532

Name: +ve in-silico MS/MS by CFM-ID for ZTYRMHKQFRVWBC-UHFFFAOYSA-N
ID: ZTYRMHKQFRVWBC-UHFFFAOYSA-N
Comment: Energy1
Num peaks: 24
39.02292652 2.059487121
41.03857658 2.911435878
43.01784114 2.306625091
51.02292652 1.542701242
53.03857658 1.532832478
61.02840582 2.564671312
65.03857658 2.297415912
67.05422664 2.651950954
79.05422664 2.961373522
81.06987671 2.152743794
87.04405588 1.396072091
91.05422664 1.547582539
93.06987671 3.007202134
95.08552677 1.125271812
101.0597059 1.692203883
113.0597059 1.469725672
115.075356 1.06818618
119.0855268 2.513539545
121.1011768 27.10876991
137.0597059 1.532265202
139.075356 1.787290324
139.1117415 4.544515478
141.0910061 1.071812699
181.1223062 7.261432921

Name: +ve in-silico MS/MS by CFM-ID for ZTYRMHKQFRVWBC-UHFFFAOYSA-N
ID: ZTYRMHKQFRVWBC-UHFFFAOYSA-N
Comment: Energy2
Num peaks: 27
25.00727645 0.9833774883
39.02292652 6.200798039
41.00219107 1.190484767
41.03857658 4.88092925
43.01784114 6.770144987
43.05422664 1.137792949
49.00727645 4.084839038
51.02292652 6.231367669
53.03857658 4.109783769
55.05422664 2.912866077
57.06987671 1.1140768
63.02292652 2.676099114
65.03857658 3.403940937
67.05422664 3.904162924
69.06987671 3.026615842
71.08552677 0.9738000111
79.05422664 3.660257659
81.06987671 3.338164271
91.05422664 1.20842469
93.06987671 1.937168115
95.08552677 4.261170251
105.0698767 1.459471026
107.0855268 2.169962164
119.0855268 2.264472744
121.1011768 3.171266747
153.0910061 1.720258583
165.0910061 1.675445703

Name: +ve in-silico MS/MS by CFM-ID for AEQPEZNTRBMNJN-UHFFFAOYSA-N
ID: AEQPEZNTRBMNJN-UHFFFAOYSA-N
Comment: Energy0
Num peaks: 13
41.00219107 1.096896088
43.01784114 3.835702913
79.05422664 1.573927526
91.05422664 1.245173057
93.06987671 2.790009747
95.08552677 1.287644364
101.0597059 1.218575194
119.0855268 1.618146276
121.1011768 13.34158514
139.1117415 4.798485634
141.0910061 1.589536877
163.1117415 1.91422876
181.1223062 43.96813932

Name: +ve in-silico MS/MS by CFM-ID for AEQPEZNTRBMNJN-UHFFFAOYSA-N
ID: AEQPEZNTRBMNJN-UHFFFAOYSA-N
Comment: Energy1
Num peaks: 25
39.02292652 2.504825539
41.03857658 2.846015268
43.01784114 2.278522353
43.05422664 1.223577486
53.03857658 1.868013712
55.05422664 1.834833978
61.02840582 2.477084362
63.02292652 1.739847388
65.03857658 1.651742409
67.05422664 1.719103615
69.06987671 1.551507419
79.05422664 3.707390537
81.06987671 2.397471338
87.04405588 1.371121214
91.05422664 1.241082784
93.06987671 2.870546015
95.08552677 1.188974624
101.0597059 1.660395929
109.0284058 1.34081149
119.0855268 2.470381503
121.1011768 26.54397267
137.0597059 1.428037897
139.075356 1.263050359
139.1117415 4.447589644
181.1223062 7.056686727

Name: +ve in-silico MS/MS by CFM-ID for AEQPEZNTRBMNJN-UHFFFAOYSA-N
ID: AEQPEZNTRBMNJN-UHFFFAOYSA-N
Comment: Energy2
Num peaks: 27
15.02292652 0.8748974911
25.00727645 0.9813122457
39.02292652 8.247865407
41.00219107 1.190711541
41.03857658 3.419978328
43.01784114 6.499960149
43.05422664 2.218542448
49.00727645 1.701135335
51.02292652 5.888151666
53.03857658 5.769405705
55.05422664 2.749025311
63.02292652 1.55954343
65.03857658 4.045994157
67.05422664 4.027269961
69.06987671 1.41059498
79.05422664 5.09470259
81.06987671 3.680878361
91.05422664 1.587752454
93.06987671 2.877500621
95.08552677 3.184409909
105.0698767 1.610073663
107.0855268 2.160913626
109.1011768 0.8499572188
119.0855268 2.26490734
121.1011768 3.099845485
151.075356 1.339329153
165.0910061 1.955979144

Name: +ve in-silico MS/MS by CFM-ID for SXWDSQZWJXOFDQ-UHFFFAOYSA-N
ID: SXWDSQZWJXOFDQ-UHFFFAOYSA-N
Comment: Energy0
Num peaks: 13
41.03857658 1.16912885
43.01784114 3.834069126
79.05422664 1.57601824
91.05422664 1.237986047
93.06987671 2.789436873
95.08552677 1.2817313
101.0597059 1.219761544
119.0855268 1.619642417
121.1011768 13.37869288
139.1117415 4.811991092
141.0910061 1.591052408
163.1117415 1.916023072
181.1223062 44.02627697

Name: +ve in-silico MS/MS by CFM-ID for SXWDSQZWJXOFDQ-UHFFFAOYSA-N
ID: SXWDSQZWJXOFDQ-UHFFFAOYSA-N
Comment: Energy1
Num peaks: 24
39.02292652 2.427749083
41.03857658 3.311306865
43.01784114 2.280181071
53.03857658 1.865719445
55.05422664 1.832152209
61.02840582 2.490538259
63.02292652 1.747856553
65.03857658 1.731128793
67.05422664 1.709608733
69.06987671 1.531216878
79.05422664 3.709095816
81.06987671 2.405741738
87.04405588 1.378788334
91.05422664 1.295139214
93.06987671 2.93672193
101.0597059 1.670166336
109.0284058 1.348008829
119.0855268 2.48364778
121.1011768 26.69251642
137.0597059 1.361491807
139.075356 1.511194865
139.1117415 4.51600567
141.0910061 1.052816994
181.1223062 7.119420081

Name: +ve in-silico MS/MS by CFM-ID for SXWDSQZWJXOFDQ-UHFFFAOYSA-N
ID: SXWDSQZWJXOFDQ-UHFFFAOYSA-N
Comment: Energy2
Num peaks: 28
15.02292652 0.8720359888
25.00727645 0.9788443924
39.02292652 9.200235681
41.00219107 1.186816429
41.03857658 4.577944681
43.01784114 6.053197527
43.05422664 1.376336135
49.00727645 1.513661465
51.02292652 4.937254244
53.03857658 5.796789949
55.05422664 2.372363143
63.02292652 1.560418324
65.03857658 4.056754994
67.05422664 4.049501559
69.06987671 1.273886786
79.05422664 5.264674678
81.06987671 3.681913745
91.05422664 1.217463609
93.06987671 2.506618958
95.08552677 3.551167715
105.0698767 1.611305122
107.0855268 2.173271482
109.1011768 0.8471559886
119.0855268 2.257442815
121.1011768 3.188918221
139.075356 1.759628546
153.0910061 0.9355100201
165.0910061 1.80988857

Name: +ve in-silico MS/MS by CFM-ID for SIZYAYFVBQLSJP-UHFFFAOYSA-N
ID: SIZYAYFVBQLSJP-UHFFFAOYSA-N
Comment: Energy0
Num peaks: 6
29.00219107 1.796491037
111.1168269 4.067706396
113.132477 32.50152489
115.148127 2.828695216
131.1430416 8.584718726
159.1379563 32.86006862

Name: +ve in-silico MS/MS by CFM-ID for SIZYAYFVBQLSJP-UHFFFAOYSA-N
ID: SIZYAYFVBQLSJP-UHFFFAOYSA-N
Comment: Energy1
Num peaks: 12
29.00219107 2.021217011
43.05422664 6.612703772
47.01275576 3.909462852
55.05422664 5.018063361
57.06987671 6.221795382
69.06987671 3.703319716
71.08552677 3.567045959
97.10117684 2.14011076
111.1168269 2.27334766
113.132477 34.56730345
131.1430416 3.252183773
159.1379563 7.660755098

Name: +ve in-silico MS/MS by CFM-ID for SIZYAYFVBQLSJP-UHFFFAOYSA-N
ID: SIZYAYFVBQLSJP-UHFFFAOYSA-N
Comment: Energy2
Num peaks: 12
29.00219107 2.092512169
41.03857658 9.217733197
43.05422664 16.81598211
45.06987671 2.139342403
55.05422664 11.79820038
57.06987671 9.090933412
69.06987671 7.301865078
71.08552677 5.469469311
83.08552677 3.262400638
85.10117684 2.365874558
97.10117684 4.64278608
113.132477 6.071676573

Name: +ve in-silico MS/MS by CFM-ID for PWSTXZUQCNAGLK-UHFFFAOYSA-N
ID: PWSTXZUQCNAGLK-UHFFFAOYSA-N
Comment: Energy0
Num peaks: 10
95.08552677 1.456567841
97.10117684 1.286506993
121.1011768 1.763868173
135.1168269 2.245212735
137.0960915 1.559023313
139.1117415 4.165161356
153.1273916 1.380701029
163.1117415 13.90901241
181.1223062 32.07581347
199.1328709 20.85330302

Name: +ve in-silico MS/MS by CFM-ID for PWSTXZUQCNAGLK-UHFFFAOYSA-N
ID: PWSTXZUQCNAGLK-UHFFFAOYSA-N
Comment: Energy1
Num peaks: 31
39.02292652 2.875620324
41.03857658 2.567754313
43.05422664 1.558608183
51.02292652 1.299439382
53.03857658 1.48352362
55.05422664 1.812582246
59.01275576 0.7694938125
61.02840582 0.9892348886
65.03857658 0.7903759733
67.05422664 1.007029999
69.06987671 1.568275495
71.01275576 1.275780206
79.05422664 0.9928038921
81.06987671 0.8369071102
83.01275576 0.8390970467
83.08552677 1.382836569
93.06987671 2.78604572
95.08552677 4.188295496
97.10117684 1.759808944
107.0855268 0.9795431373
109.1011768 3.104112627
111.1168269 1.430919375
121.1011768 3.359463361
135.1168269 6.20157157
137.0597059 0.9266680559
137.132477 1.688499871
139.1117415 3.183724816
153.1273916 3.236743055
163.1117415 7.138035847
181.1223062 10.69509875
199.1328709 4.823786825

Name: +ve in-silico MS/MS by CFM-ID for PWSTXZUQCNAGLK-UHFFFAOYSA-N
ID: PWSTXZUQCNAGLK-UHFFFAOYSA-N
Comment: Energy2
Num peaks: 31
39.02292652 6.782220413
41.00219107 1.76093291
41.03857658 7.636158393
43.01784114 2.081098531
43.05422664 4.17865586
51.02292652 3.287716882
53.03857658 6.470650573
55.05422664 5.270117202
59.01275576 2.204217373
65.03857658 1.773934556
67.05422664 3.437511105
69.0334912 1.477070052
69.06987671 3.083601585
71.01275576 1.115331899
79.05422664 1.235083829
81.06987671 1.304368992
83.01275576 1.051112093
83.04914126 1.234266343
83.08552677 1.480589571
85.02840582 1.236617981
95.01275576 0.9463445807
95.08552677 1.896874982
97.02840582 1.032441075
97.06479133 1.510014618
97.10117684 1.182128543
109.1011768 1.785618822
119.0855268 1.155500975
121.1011768 1.465747778
135.1168269 2.827933735
137.132477 1.251622703
139.075356 1.139893322

Name: +ve in-silico MS/MS by CFM-ID for FGFOYCOCJCJXAF-UHFFFAOYSA-N
ID: FGFOYCOCJCJXAF-UHFFFAOYSA-N
Comment: Energy0
Num peaks: 12
41.03857658 1.154956962
67.05422664 1.149555268
69.06987671 1.703674588
81.0334912 1.213392146
83.04914126 1.523640972
95.04914126 1.181488319
97.06479133 2.290402105
137.0960915 1.105225551
139.1117415 1.271558581
153.1273916 1.569975203
163.1117415 16.04230511
181.1223062 50.63162364

Name: +ve in-silico MS/MS by CFM-ID for FGFOYCOCJCJXAF-UHFFFAOYSA-N
ID: FGFOYCOCJCJXAF-UHFFFAOYSA-N
Comment: Energy1
Num peaks: 31
39.02292652 1.843573855
41.03857658 5.430611797
43.05422664 3.956157078
51.02292652 1.921295283
53.03857658 3.364983064
55.01784114 1.311563807
55.05422664 2.199929488
57.06987671 1.195913025
65.03857658 1.904549513
67.05422664 3.556285659
69.06987671 2.274806527
71.08552677 1.632630997
81.0334912 2.678500809
83.04914126 3.640571789
93.0334912 1.395716584
95.04914126 1.423109953
97.06479133 2.270763723
121.0647913 2.285848488
123.0804414 1.499399474
125.0597059 1.112014137
125.0960915 2.52154025
127.1117415 1.280292437
129.1273916 1.255164749
135.0804414 1.766394997
137.0960915 2.099495991
139.1117415 1.851113274
149.0960915 2.343446488
151.1117415 2.189006534
153.1273916 4.962569534
163.1117415 4.136211128
181.1223062 7.970119081

Name: +ve in-silico MS/MS by CFM-ID for FGFOYCOCJCJXAF-UHFFFAOYSA-N
ID: FGFOYCOCJCJXAF-UHFFFAOYSA-N
Comment: Energy2
Num peaks: 24
39.02292652 13.06467424
41.03857658 12.99787684
43.05422664 4.947017874
45.06987671 1.18015077
51.02292652 3.972071569
53.03857658 5.155597374
55.05422664 6.989315708
57.06987671 1.126248971
65.03857658 4.399281451
67.05422664 2.75357933
69.06987671 3.568434032
71.08552677 1.541644735
77.03857658 2.16631517
79.05422664 2.980527114
81.0334912 2.061726999
95.04914126 0.9798511126
103.0542266 1.329827425
107.0855268 0.790737571
109.1011768 0.8208797128
125.0597059 0.7650132014
127.075356 0.7460985853
139.1117415 2.358537616
151.1117415 1.594365295
165.0910061 1.740345643

Name: +ve in-silico MS/MS by CFM-ID for YDRCRTUQWABLPC-UHFFFAOYSA-N
ID: YDRCRTUQWABLPC-UHFFFAOYSA-N
Comment: Energy0
Num peaks: 7
88.03930485 1.964213316
120.0655196 2.521233789
128.070605 3.111582727
129.0546206 4.699090864
146.0811697 22.41575503
147.0651853 5.642176029
164.0917343 40.07645562

Name: +ve in-silico MS/MS by CFM-ID for YDRCRTUQWABLPC-UHFFFAOYSA-N
ID: YDRCRTUQWABLPC-UHFFFAOYSA-N
Comment: Energy1
Num peaks: 12
30.03382555 3.213355069
60.04439023 1.327586654
87.04405588 0.9383720859
103.0389705 2.647030638
118.086255 1.092574049
128.070605 4.932299766
129.0546206 21.15151102
133.0495352 0.9176134329
136.0968197 1.054963233
146.0811697 17.00103707
147.0651853 11.40804882
164.0917343 14.80742234

Name: +ve in-silico MS/MS by CFM-ID for YDRCRTUQWABLPC-UHFFFAOYSA-N
ID: YDRCRTUQWABLPC-UHFFFAOYSA-N
Comment: Energy2
Num peaks: 28
30.03382555 1.996777766
31.01784114 1.964903113
41.00219107 2.535990622
42.03382555 2.536939087
43.01784114 2.971338954
44.04947561 2.028120976
45.0334912 4.348949049
54.03382555 4.925347993
56.04947561 2.717411841
58.06512568 4.777832551
59.01275576 3.484049944
59.04914126 1.414984549
60.04439023 2.373054247
61.02840582 2.369328836
70.02874017 2.184146733
71.01275576 4.188663879
72.04439023 3.403313886
73.02840582 2.883118797
74.0600403 2.838306305
75.04405588 4.911675391
85.02840582 2.944638229
86.0600403 1.315068576
87.04405588 4.67115509
89.02332044 1.543908821
102.0549549 1.340376368
103.0389705 2.1587266
128.070605 2.884990994
129.0546206 2.732735491

Name: +ve in-silico MS/MS by CFM-ID for WJXWEHQHAKEHNZ-UHFFFAOYSA-N
ID: WJXWEHQHAKEHNZ-UHFFFAOYSA-N
Comment: Energy0
Num peaks: 10
123.0804414 1.958406555
125.0960915 5.82565418
139.1117415 3.481132974
149.0960915 5.448474387
151.1117415 1.824776504
167.1066561 24.90063311
169.1223062 3.06276692
171.1379563 1.884674985
181.1223062 6.784361824
199.1328709 25.85537862

Name: +ve in-silico MS/MS by CFM-ID for WJXWEHQHAKEHNZ-UHFFFAOYSA-N
ID: WJXWEHQHAKEHNZ-UHFFFAOYSA-N
Comment: Energy1
Num peaks: 31
65.03857658 1.423808162
67.01784114 1.401766895
67.05422664 2.642274438
69.0334912 1.975628048
69.06987671 2.294371905
71.04914126 1.535192727
71.08552677 1.829885467
81.06987671 1.139312253
83.08552677 1.434497307
93.06987671 1.19360519
97.06479133 1.148148478
99.04405588 1.089626604
107.0855268 1.510175567
109.0647913 1.547325736
111.0804414 2.075940083
113.0960915 1.141253
123.0804414 2.232126658
125.0960915 4.947752124
127.075356 1.058792604
127.1117415 1.244329335
139.075356 2.188833212
139.1117415 5.571021518
141.0910061 1.749644277
149.0960915 1.865100877
151.1117415 1.183316834
153.0910061 1.205689916
167.1066561 6.034776144
169.1223062 1.229802837
171.1379563 2.552665177
181.1223062 4.174036357
199.1328709 6.336146696

Name: +ve in-silico MS/MS by CFM-ID for WJXWEHQHAKEHNZ-UHFFFAOYSA-N
ID: WJXWEHQHAKEHNZ-UHFFFAOYSA-N
Comment: Energy2
Num peaks: 31
39.02292652 1.208693594
41.03857658 1.80583754
51.02292652 2.043152633
53.00219107 1.461096878
53.03857658 1.056519614
55.01784114 3.542284663
55.05422664 5.53796067
57.06987671 1.634472955
65.03857658 6.729775115
67.01784114 2.996219786
67.05422664 4.887494082
69.0334912 5.427564957
69.06987671 3.834406114
71.04914126 1.317163552
71.08552677 2.422630606
73.06479133 1.400143866
81.06987671 2.0618842
83.08552677 3.060262618
95.04914126 1.213415749
95.08552677 1.701780723
97.06479133 2.397036388
97.10117684 1.771758031
109.0647913 1.322800557
109.1011768 1.760671946
111.0804414 1.394504048
111.1168269 1.364763831
123.0804414 2.398134034
123.1168269 1.373172774
125.0960915 1.978405605
139.1117415 1.761945218
151.1117415 1.652662264

Name: +ve in-silico MS/MS by CFM-ID for LTGRCYKNYRAPFP-UHFFFAOYSA-N
ID: LTGRCYKNYRAPFP-UHFFFAOYSA-N
Comment: Energy0
Num peaks: 8
111.1168269 1.870269573
125.132477 3.295465962
135.1168269 2.110261494
151.1117415 1.50340729
153.1273916 14.60722864
163.1117415 6.295063148
181.1223062 18.83147664
199.1328709 31.91083633

Name: +ve in-silico MS/MS by CFM-ID for LTGRCYKNYRAPFP-UHFFFAOYSA-N
ID: LTGRCYKNYRAPFP-UHFFFAOYSA-N
Comment: Energy1
Num peaks: 27
39.02292652 1.289775324
41.03857658 1.646847832
43.05422664 2.401099645
53.03857658 1.269153997
55.05422664 1.581251073
57.06987671 2.299519408
67.05422664 1.538873446
69.06987671 1.541557191
71.08552677 2.141172019
81.06987671 1.374168618
83.08552677 1.259254148
85.10117684 1.906714469
95.08552677 1.122816618
99.1168269 1.472395259
109.1011768 3.0597789
111.1168269 4.477111378
121.1011768 1.258055464
123.1168269 0.9950591978
125.132477 10.5926229
127.148127 3.185311838
135.1168269 2.864393739
137.132477 2.931374426
153.1273916 8.90148164
155.1430416 1.215720333
163.1117415 4.354321486
181.1223062 8.86511718
199.1328709 5.22159804

Name: +ve in-silico MS/MS by CFM-ID for LTGRCYKNYRAPFP-UHFFFAOYSA-N
ID: LTGRCYKNYRAPFP-UHFFFAOYSA-N
Comment: Energy2
Num peaks: 31
39.02292652 4.597798256
41.00219107 0.7031302041
41.03857658 9.337436747
43.05422664 9.213378821
51.02292652 1.001037769
53.00219107 2.199950924
53.03857658 3.987959452
55.05422664 6.269003342
57.06987671 6.281416066
65.03857658 0.8001273396
67.01784114 1.151744141
67.05422664 3.70961822
69.06987671 3.700733679
71.08552677 4.266784781
72.99202031 0.7025524384
79.05422664 0.8078047306
81.0334912 1.055622999
81.06987671 2.526404872
83.08552677 1.878030042
85.10117684 2.256432621
95.04914126 0.9142036794
95.08552677 0.8632922221
97.10117684 0.7356594494
99.00767038 0.783868403
99.1168269 1.115643216
109.0647913 0.9472342078
111.1168269 1.13100159
125.132477 1.195704084
133.1011768 1.245636627
137.132477 1.663496094
151.1117415 0.6858415178

Name: +ve in-silico MS/MS by CFM-ID for ZEAXKJFWPXPWAO-UHFFFAOYSA-N
ID: ZEAXKJFWPXPWAO-UHFFFAOYSA-N
Comment: Energy0
Num peaks: 6
61.02840582 5.475823021
145.0971541 4.170594036
146.0811697 7.877901964
163.1077188 15.82495669
164.0917343 16.77615396
181.1182834 29.93475321

Name: +ve in-silico MS/MS by CFM-ID for ZEAXKJFWPXPWAO-UHFFFAOYSA-N
ID: ZEAXKJFWPXPWAO-UHFFFAOYSA-N
Comment: Energy1
Num peaks: 14
42.03382555 6.015026146
43.01784114 2.834640036
44.04947561 3.25488689
45.0334912 2.348204283
59.06037464 15.30428051
61.02840582 14.62471499
61.07602471 5.3728748
63.04405588 6.192961589
102.0549549 2.524232241
145.0971541 2.573952244
146.0811697 9.270075789
147.0651853 2.814603017
163.1077188 3.767170252
164.0917343 5.189063375

Name: +ve in-silico MS/MS by CFM-ID for ZEAXKJFWPXPWAO-UHFFFAOYSA-N
ID: ZEAXKJFWPXPWAO-UHFFFAOYSA-N
Comment: Energy2
Num peaks: 17
31.01784114 3.900099413
42.03382555 2.59254763
43.01784114 9.694386834
45.0334912 7.807407746
59.06037464 2.496819333
61.02840582 15.5370037
63.04405588 4.478114481
71.06037464 1.997065353
72.04439023 3.780149427
73.02840582 5.903092616
75.04405588 4.090869895
91.0389705 3.679264129
101.0709393 2.182603851
102.0549549 2.387387998
103.0865894 1.934648793
145.0971541 2.855074073
146.0811697 4.957958446

Name: +ve in-silico MS/MS by CFM-ID for KFDQQGRRCWTNEO-UHFFFAOYSA-N
ID: KFDQQGRRCWTNEO-UHFFFAOYSA-N
Comment: Energy0
Num peaks: 6
72.04439023 2.186073972
129.0546206 3.091751128
132.0655196 2.361292408
146.0811697 14.30173891
147.0651853 13.06946898
164.0917343 47.42141823

Name: +ve in-silico MS/MS by CFM-ID for KFDQQGRRCWTNEO-UHFFFAOYSA-N
ID: KFDQQGRRCWTNEO-UHFFFAOYSA-N
Comment: Energy1
Num peaks: 17
33.0334912 2.817720216
60.04439023 2.286241286
62.0600403 1.523115036
72.04439023 1.489183984
74.0600403 3.090859917
90.05495492 1.160671362
102.0549549 2.285371835
104.070605 2.659960188
116.070605 1.169719712
128.070605 1.347490822
129.0546206 6.811330983
132.0655196 4.633210027
134.0811697 7.108812793
136.0968197 2.845399452
146.0811697 12.56708058
147.0651853 7.85144994
164.0917343 19.37641171

Name: +ve in-silico MS/MS by CFM-ID for KFDQQGRRCWTNEO-UHFFFAOYSA-N
ID: KFDQQGRRCWTNEO-UHFFFAOYSA-N
Comment: Energy2
Num peaks: 30
15.02292652 1.733564575
25.00727645 1.341770596
27.02292652 2.88888792
29.00219107 2.176500951
31.01784114 3.458300766
40.01817548 1.326175404
42.03382555 11.85987613
44.04947561 10.10702582
45.0334912 2.950985303
46.06512568 4.151447631
55.01784114 2.287978255
57.0334912 2.492394212
59.01275576 2.159497613
59.04914126 1.695635311
60.04439023 1.500179558
61.02840582 1.704451999
70.02874017 1.019059696
72.04439023 4.625413626
73.02840582 2.7849006
74.0600403 1.183171549
75.04405588 3.19585652
84.04439023 0.9635161373
85.02840582 1.195965412
86.0600403 1.581512105
87.04405588 2.694175967
89.05970595 1.072728131
103.0389705 1.439846394
105.0546206 1.191830667
116.070605 1.455817576
129.0546206 2.461324654

Name: +ve in-silico MS/MS by CFM-ID for OUMCYBYLKKMURI-UHFFFAOYSA-N
ID: OUMCYBYLKKMURI-UHFFFAOYSA-N
Comment: Energy0
Num peaks: 6
129.0546206 1.942620558
132.0655196 6.007930753
134.0811697 1.748998348
146.0811697 7.400014475
147.0651853 14.33423042
164.0917343 51.09310787

Name: +ve in-silico MS/MS by CFM-ID for OUMCYBYLKKMURI-UHFFFAOYSA-N
ID: OUMCYBYLKKMURI-UHFFFAOYSA-N
Comment: Energy1
Num peaks: 17
42.03382555 1.273526718
44.04947561 1.260556335
72.04439023 1.40343565
73.02840582 1.053223132
75.04405588 1.045670784
114.0549549 1.060555503
115.0389705 2.510027455
116.070605 5.237688603
117.0546206 1.840024645
118.086255 5.785209931
129.0546206 4.380154374
132.0655196 7.504515013
134.0811697 6.927384463
136.0968197 2.190262312
146.0811697 9.619687304
147.0651853 7.634824438
164.0917343 20.04411576

Name: +ve in-silico MS/MS by CFM-ID for OUMCYBYLKKMURI-UHFFFAOYSA-N
ID: OUMCYBYLKKMURI-UHFFFAOYSA-N
Comment: Energy2
Num peaks: 31
15.02292652 1.411455885
25.00727645 1.302115073
27.02292652 2.790631829
29.00219107 1.211865038
31.01784114 2.467083897
40.01817548 1.692242951
42.03382555 10.86404872
44.04947561 9.316959187
45.0334912 1.426497391
46.06512568 4.265102307
47.01275576 0.974161084
55.01784114 1.190635578
57.0334912 1.390940869
58.02874017 1.505493321
59.01275576 1.9868473
60.04439023 2.505131917
61.02840582 2.382487512
70.02874017 1.686089787
71.01275576 1.16271047
72.04439023 5.975212496
73.02840582 3.986094103
74.0600403 3.212734693
75.04405588 2.372061995
86.0600403 1.058001889
88.03930485 1.383597158
90.05495492 2.560252047
102.0549549 1.031065074
103.0389705 1.930031278
116.070605 1.6805629
117.0546206 1.246364318
129.0546206 1.990285821

Name: +ve in-silico MS/MS by CFM-ID for HSBALXPCZZWDAG-UHFFFAOYSA-N
ID: HSBALXPCZZWDAG-UHFFFAOYSA-N
Comment: Energy0
Num peaks: 6
42.03382555 1.697747207
61.02840582 1.705369991
129.0546206 3.477255364
146.0811697 16.95384247
147.0651853 13.2676627
164.0917343 46.43328048

Name: +ve in-silico MS/MS by CFM-ID for HSBALXPCZZWDAG-UHFFFAOYSA-N
ID: HSBALXPCZZWDAG-UHFFFAOYSA-N
Comment: Energy1
Num peaks: 14
42.03382555 1.540008539
59.01275576 1.353762304
86.0600403 1.982713208
88.07569036 3.601132051
116.070605 4.627513046
118.086255 5.262440993
128.070605 1.34970302
129.0546206 7.127731029
132.0655196 4.050777997
134.0811697 6.189101249
136.0968197 1.979870965
146.0811697 14.03323903
147.0651853 7.947585033
164.0917343 19.47260458

Name: +ve in-silico MS/MS by CFM-ID for HSBALXPCZZWDAG-UHFFFAOYSA-N
ID: HSBALXPCZZWDAG-UHFFFAOYSA-N
Comment: Energy2
Num peaks: 31
15.02292652 1.414471347
25.00727645 1.29836973
27.02292652 3.283080893
28.01817548 0.941550871
29.00219107 3.158961778
31.01784114 3.291310316
40.01817548 1.636067246
42.03382555 10.47464468
44.04947561 9.496677692
45.0334912 5.15957255
46.06512568 4.492471416
57.0334912 0.7753802804
59.01275576 3.782372282
60.04439023 1.915730557
61.02840582 3.443890002
71.01275576 0.9699359858
72.04439023 1.398800728
73.02840582 3.012763114
74.0600403 0.7757427686
75.04405588 1.671134414
86.0600403 2.911504479
87.04405588 1.358859919
88.07569036 2.323273331
89.02332044 0.9252261884
99.04405588 0.8827404546
100.0756904 0.9431351507
101.0597059 1.513494329
102.0549549 0.7923111526
104.070605 0.8685425359
116.070605 1.517169788
129.0546206 1.880591539

Name: +ve in-silico MS/MS by CFM-ID for SJSKVBYCOAMKBI-UHFFFAOYSA-N
ID: SJSKVBYCOAMKBI-UHFFFAOYSA-N
Comment: Energy0
Num peaks: 6
15.02292652 2.523576565
86.0600403 2.204166043
115.0389705 2.01892676
133.0495352 10.16106701
146.0811697 18.9950395
164.0917343 44.19422624

Name: +ve in-silico MS/MS by CFM-ID for SJSKVBYCOAMKBI-UHFFFAOYSA-N
ID: SJSKVBYCOAMKBI-UHFFFAOYSA-N
Comment: Energy1
Num peaks: 12
56.04947561 1.915539957
100.0756904 1.494734807
115.0389705 4.591064771
116.070605 3.256048083
118.086255 5.796863303
128.070605 4.195723303
132.0655196 1.928444008
133.0495352 3.573720136
134.0811697 5.86181565
136.0968197 1.901727556
146.0811697 23.25352419
164.0917343 22.72468414

Name: +ve in-silico MS/MS by CFM-ID for SJSKVBYCOAMKBI-UHFFFAOYSA-N
ID: SJSKVBYCOAMKBI-UHFFFAOYSA-N
Comment: Energy2
Num peaks: 27
15.02292652 4.63255776
27.02292652 1.955331846
29.00219107 1.617908318
31.01784114 1.563562259
42.03382555 6.003570797
44.04947561 4.152551891
56.04947561 11.39163787
57.0334912 2.765678436
58.06512568 11.50242369
59.01275576 2.512361577
59.04914126 1.624965732
60.08077574 1.345708879
61.02840582 1.629245737
71.01275576 1.916468509
72.04439023 1.073092102
73.02840582 4.328274087
74.0600403 2.025120194
75.04405588 1.921428551
84.04439023 1.42875219
86.0600403 3.714799546
87.04405588 1.038417941
88.07569036 2.302389575
100.0756904 1.269943163
104.070605 1.116768758
115.0389705 2.705194512
117.0546206 1.865806098
128.070605 1.214057895

Name: +ve in-silico MS/MS by CFM-ID for NTBYIQWZAVDRHA-UHFFFAOYSA-N
ID: NTBYIQWZAVDRHA-UHFFFAOYSA-N
Comment: Energy0
Num peaks: 6
58.02874017 6.979429079
128.070605 2.96084782
129.0546206 6.134289851
146.0811697 22.70899888
147.0651853 8.506485562
164.0917343 35.46569636

Name: +ve in-silico MS/MS by CFM-ID for NTBYIQWZAVDRHA-UHFFFAOYSA-N
ID: NTBYIQWZAVDRHA-UHFFFAOYSA-N
Comment: Energy1
Num peaks: 17
26.00252542 2.233801971
28.01817548 1.843755015
30.03382555 1.488860719
40.01817548 2.92491992
41.00219107 6.908689823
57.0334912 1.998915457
58.02874017 31.91523906
60.04439023 5.901694101
75.04405588 2.425879777
87.04405588 2.936567929
88.03930485 2.587783765
105.0546206 2.09586145
116.070605 1.528222489
128.070605 2.629593928
129.0546206 2.965103356
146.0811697 4.91601169
164.0917343 3.544165895

Name: +ve in-silico MS/MS by CFM-ID for NTBYIQWZAVDRHA-UHFFFAOYSA-N
ID: NTBYIQWZAVDRHA-UHFFFAOYSA-N
Comment: Energy2
Num peaks: 20
28.01817548 4.829422954
29.00219107 1.807147998
30.03382555 4.326427306
40.01817548 3.293728707
41.00219107 5.635905418
42.03382555 2.515162273
43.01784114 4.451571189
45.0334912 3.310123629
55.01784114 1.753666584
57.0334912 6.915834839
58.02874017 14.9988219
59.04914126 2.337166563
60.04439023 4.224758576
71.01275576 2.611426498
75.04405588 3.495768515
87.04405588 1.865276133
116.070605 2.192083505
128.070605 4.041618678
129.0546206 4.321888697
146.0811697 1.854476397

Name: +ve in-silico MS/MS by CFM-ID for WPRYUWYMOZQHIY-UHFFFAOYSA-N
ID: WPRYUWYMOZQHIY-UHFFFAOYSA-N
Comment: Energy0
Num peaks: 6
43.05422664 3.408767596
99.1168269 5.106949566
127.1117415 18.69557809
129.1273916 2.171098933
141.1273916 1.657421603
159.1379563 58.76790931

Name: +ve in-silico MS/MS by CFM-ID for WPRYUWYMOZQHIY-UHFFFAOYSA-N
ID: WPRYUWYMOZQHIY-UHFFFAOYSA-N
Comment: Energy1
Num peaks: 7
41.03857658 5.303979197
43.05422664 20.90354322
45.06987671 3.112349288
99.1168269 11.1076568
127.1117415 13.72430866
141.1273916 3.423909458
159.1379563 23.2699648

Name: +ve in-silico MS/MS by CFM-ID for WPRYUWYMOZQHIY-UHFFFAOYSA-N
ID: WPRYUWYMOZQHIY-UHFFFAOYSA-N
Comment: Energy2
Num peaks: 13
39.02292652 4.193541988
41.03857658 11.52741724
43.05422664 22.11258347
45.06987671 7.826009373
55.05422664 6.788398446
57.06987671 4.220596294
69.06987671 3.488542213
83.04914126 2.336946887
83.08552677 2.995146925
97.10117684 2.39392781
99.1168269 7.621979644
111.1168269 2.125045585
127.1117415 2.513500586

Name: +ve in-silico MS/MS by CFM-ID for NTVSAFRDYRBSMT-UHFFFAOYSA-N
ID: NTVSAFRDYRBSMT-UHFFFAOYSA-N
Comment: Energy0
Num peaks: 18
29.00219107 1.387868841
47.01275576 2.304038841
55.05422664 2.265443036
69.06987671 0.9240805192
107.0855268 0.917882996
109.1011768 0.907528667
125.0960915 2.711718986
127.1117415 2.777796745
133.1011768 2.177909393
135.1168269 6.64977941
137.132477 2.221483824
151.1117415 2.401380697
153.1273916 14.34269352
155.0702706 1.58929702
157.0859207 1.472874161
171.1379563 3.882274726
181.1223062 15.83640178
199.1328709 15.45603182

Name: +ve in-silico MS/MS by CFM-ID for NTVSAFRDYRBSMT-UHFFFAOYSA-N
ID: NTVSAFRDYRBSMT-UHFFFAOYSA-N
Comment: Energy1
Num peaks: 31
29.00219107 1.534225486
39.02292652 1.394937569
47.01275576 4.346236049
51.02292652 3.547262784
53.03857658 3.28584749
55.05422664 7.458565163
57.06987671 0.9251382872
68.99710569 2.621428987
69.06987671 2.975038004
71.01275576 4.640087288
73.02840582 1.708945859
75.04405588 1.247816129
81.0334912 1.190947655
83.04914126 1.613861601
85.06479133 1.170680635
97.02840582 1.146757361
99.04405588 1.453670075
101.0597059 0.9298409363
107.0855268 1.991428393
111.0440559 1.178642812
111.0804414 1.194790926
125.0960915 1.912953325
129.0546206 0.989341272
133.1011768 1.022175713
135.1168269 7.007607904
137.132477 2.090128138
151.1117415 0.9065985409
153.1273916 10.03478303
171.1379563 0.9146212955
181.1223062 3.7129749
199.1328709 2.460730356

Name: +ve in-silico MS/MS by CFM-ID for NTVSAFRDYRBSMT-UHFFFAOYSA-N
ID: NTVSAFRDYRBSMT-UHFFFAOYSA-N
Comment: Energy2
Num peaks: 31
29.00219107 2.228732929
39.02292652 3.456542645
41.03857658 0.9681913912
47.01275576 1.242236814
51.02292652 4.592458522
53.03857658 9.17909416
55.05422664 15.44039814
57.06987671 1.983869219
65.03857658 2.704993816
67.05422664 2.080704397
69.0334912 4.421157945
69.06987671 5.506633498
71.04914126 2.585135861
71.08552677 0.966794447
81.0334912 1.508840832
83.04914126 2.859866024
85.06479133 1.046948445
95.04914126 0.929913806
97.02840582 0.9529663534
99.04405588 1.714768873
101.0597059 1.08872352
107.0855268 0.9773769405
109.1011768 1.241929943
111.0440559 0.9242047591
119.0855268 0.9572451703
121.1011768 2.064335989
133.1011768 0.9637621263
135.1168269 1.445666776
137.132477 1.230149002
139.1117415 0.9974203946
153.1273916 1.487741685

Name: +ve in-silico MS/MS by CFM-ID for GKVIGVQOGMDWOX-UHFFFAOYSA-N
ID: GKVIGVQOGMDWOX-UHFFFAOYSA-N
Comment: Energy0
Num peaks: 12
55.05422664 1.842524829
63.00767038 2.179401907
69.06987671 1.834825508
107.0855268 1.315038645
109.1011768 4.973248749
111.1168269 3.965519692
135.1168269 7.016234104
137.132477 21.75389187
155.0702706 3.05689939
155.1430416 1.764404123
157.0859207 2.489068309
199.1328709 28.2255364

Name: +ve in-silico MS/MS by CFM-ID for GKVIGVQOGMDWOX-UHFFFAOYSA-N
ID: GKVIGVQOGMDWOX-UHFFFAOYSA-N
Comment: Energy1
Num peaks: 21
39.02292652 2.277907142
51.02292652 2.263112211
53.03857658 1.50705662
55.05422664 6.176020039
57.06987671 1.277729832
63.00767038 9.143743854
65.03857658 1.809327024
67.05422664 2.200145161
69.06987671 5.024179424
79.05422664 3.441029527
81.06987671 3.387993597
83.08552677 2.307935722
95.08552677 1.561631936
107.0855268 1.937757373
109.1011768 4.310982211
111.1168269 1.215847355
129.0546206 1.724304272
135.1168269 1.918092722
137.132477 20.81187215
143.0702706 1.573334867
199.1328709 4.604918969

Name: +ve in-silico MS/MS by CFM-ID for GKVIGVQOGMDWOX-UHFFFAOYSA-N
ID: GKVIGVQOGMDWOX-UHFFFAOYSA-N
Comment: Energy2
Num peaks: 17
39.02292652 4.224896533
41.03857658 2.932777953
51.02292652 5.092634607
53.03857658 7.978084115
55.05422664 15.81961937
57.06987671 1.828553231
63.00767038 1.390409239
65.03857658 6.601507382
67.05422664 9.989239422
69.0334912 1.39247389
69.06987671 7.853713115
79.05422664 3.700060203
81.06987671 3.443929813
83.08552677 1.912047045
107.0855268 1.487289977
109.1011768 3.130779255
121.1011768 2.018577425

Name: +ve in-silico MS/MS by CFM-ID for CJZPHJISONYLGS-UHFFFAOYSA-N
ID: CJZPHJISONYLGS-UHFFFAOYSA-N
Comment: Energy0
Num peaks: 14
55.01784114 1.6385705
57.0334912 1.450604718
69.0334912 1.466892451
83.04914126 2.123031194
97.06479133 1.913158136
121.0647913 1.649621027
123.0804414 4.07118104
125.0960915 3.664498942
145.1011768 1.576090806
149.0960915 1.836823359
151.1117415 4.69833791
153.1273916 2.035473369
163.1117415 15.19050198
181.1223062 38.03297968

Name: +ve in-silico MS/MS by CFM-ID for CJZPHJISONYLGS-UHFFFAOYSA-N
ID: CJZPHJISONYLGS-UHFFFAOYSA-N
Comment: Energy1
Num peaks: 30
39.02292652 1.453113099
43.01784114 3.396220616
53.00219107 2.601165407
55.01784114 3.262136725
57.0334912 1.65991213
65.03857658 1.930947527
67.05422664 2.489865642
69.0334912 3.972543075
79.01784114 2.750111252
79.05422664 1.360095819
81.0334912 2.439282149
81.06987671 1.091845462
83.04914126 3.935601101
93.0334912 2.897982543
95.04914126 2.373811492
97.06479133 4.085860952
99.08044139 1.081708362
105.0698767 1.291560947
107.0855268 1.50649088
111.0804414 1.946280128
121.0647913 3.728451435
123.0804414 5.036450824
125.0960915 2.108712386
127.1117415 1.46756256
137.0960915 1.60406396
149.0960915 1.121326287
151.1117415 2.816870971
153.1273916 2.16397371
163.1117415 6.079119281
181.1223062 6.975997735

Name: +ve in-silico MS/MS by CFM-ID for CJZPHJISONYLGS-UHFFFAOYSA-N
ID: CJZPHJISONYLGS-UHFFFAOYSA-N
Comment: Energy2
Num peaks: 27
25.00727645 1.164283481
39.02292652 5.258540965
41.00219107 1.385762801
41.03857658 1.841137121
43.01784114 3.249269177
51.02292652 3.160677234
53.00219107 1.633123389
53.03857658 8.673666626
55.01784114 2.629688474
55.05422664 4.354540497
57.0334912 1.342118183
65.03857658 3.894430275
67.05422664 8.138436278
69.0334912 4.706219063
69.06987671 2.3377589
79.01784114 3.236955389
79.05422664 1.389479376
81.0334912 3.371790672
81.06987671 2.119804086
83.04914126 3.361607381
93.0334912 1.270463256
93.06987671 1.197657404
95.08552677 2.072586109
97.06479133 1.875710077
105.0698767 1.043052437
107.0855268 4.119304666
121.1011768 1.394964152

Name: +ve in-silico MS/MS by CFM-ID for TVTGZVYLUHVBAJ-UHFFFAOYSA-N
ID: TVTGZVYLUHVBAJ-UHFFFAOYSA-N
Comment: Energy0
Num peaks: 6
27.02292652 2.124849887
105.0546206 1.687002547
129.0546206 2.452742799
146.0811697 9.095884469
147.0651853 16.59461247
164.0917343 58.25767519

Name: +ve in-silico MS/MS by CFM-ID for TVTGZVYLUHVBAJ-UHFFFAOYSA-N
ID: TVTGZVYLUHVBAJ-UHFFFAOYSA-N
Comment: Energy1
Num peaks: 19
57.0334912 1.626768726
58.02874017 1.484650937
60.04439023 1.421220092
69.0334912 2.778118739
71.04914126 1.892561817
78.05495492 1.494757797
87.04405588 3.581694398
88.03930485 3.761886587
89.05970595 5.130562166
90.05495492 3.106983179
116.070605 2.092524957
118.086255 2.50744601
129.0546206 4.677388198
132.0655196 1.367539026
134.0811697 3.900563776
136.0968197 1.907445637
146.0811697 9.958431283
147.0651853 8.003669976
164.0917343 20.10525911

Name: +ve in-silico MS/MS by CFM-ID for TVTGZVYLUHVBAJ-UHFFFAOYSA-N
ID: TVTGZVYLUHVBAJ-UHFFFAOYSA-N
Comment: Energy2
Num peaks: 31
27.02292652 2.802214784
28.01817548 2.297135425
29.03857658 1.622011701
30.03382555 1.305448532
39.02292652 1.323002069
40.01817548 1.163645902
41.03857658 1.890357257
42.03382555 1.78832362
43.01784114 2.070646732
44.04947561 1.007744202
45.0334912 3.369033967
47.01275576 2.511210875
57.0334912 3.59492214
58.02874017 6.648470612
59.04914126 1.68658656
60.04439023 5.648029217
71.01275576 1.918439449
72.04439023 1.363311461
73.02840582 4.837331358
74.0600403 1.062983544
75.04405588 9.844255905
77.05970595 1.580796661
87.04405588 2.858919756
88.03930485 1.298319264
89.02332044 0.9584168937
90.05495492 0.9599206429
101.0233204 1.200171838
103.0389705 1.828371026
105.0546206 3.280466527
129.0546206 3.100701813
147.0651853 1.179558972

Name: +ve in-silico MS/MS by CFM-ID for MYGDHAQREWXXHN-UHFFFAOYSA-N
ID: MYGDHAQREWXXHN-UHFFFAOYSA-N
Comment: Energy0
Num peaks: 7
57.06987671 1.756056408
153.1273916 10.95569919
155.1430416 3.910273071
157.0859207 2.896954655
163.1117415 3.050044636
181.1223062 17.80584243
199.1328709 40.87674192

Name: +ve in-silico MS/MS by CFM-ID for MYGDHAQREWXXHN-UHFFFAOYSA-N
ID: MYGDHAQREWXXHN-UHFFFAOYSA-N
Comment: Energy1
Num peaks: 31
41.03857658 1.25669408
43.05422664 2.433376807
55.05422664 6.249545074
57.06987671 6.054279921
59.01275576 0.8934619652
59.08552677 1.109569577
65.03857658 1.052884086
69.06987671 1.830915292
71.08552677 1.546020063
81.06987671 0.9587779586
83.08552677 1.320280375
85.10117684 2.263725338
97.06479133 0.9423762796
109.0647913 3.940869758
111.0804414 1.41268314
111.1168269 0.9089031685
113.0960915 2.74926491
113.132477 1.113067203
135.1168269 1.263150811
137.132477 1.187313519
139.075356 1.942840063
139.1117415 1.159100783
141.0910061 1.137295319
151.1117415 1.352240563
153.1273916 7.351100968
155.0702706 1.32715279
155.1430416 3.743046623
157.0859207 3.581520658
163.1117415 2.212579477
181.1223062 7.806627617
199.1328709 6.481931946

Name: +ve in-silico MS/MS by CFM-ID for MYGDHAQREWXXHN-UHFFFAOYSA-N
ID: MYGDHAQREWXXHN-UHFFFAOYSA-N
Comment: Energy2
Num peaks: 24
39.02292652 4.342960241
41.03857658 5.998707876
43.05422664 1.716319328
51.02292652 1.022708076
53.03857658 2.233840957
55.05422664 22.40308471
57.06987671 15.9803079
59.08552677 4.941832885
65.03857658 1.901596784
67.05422664 3.638823484
69.06987671 4.488259053
71.08552677 1.161548007
83.08552677 1.002081585
85.10117684 0.7827418022
97.06479133 0.6976539824
109.0647913 0.6898758181
109.1011768 0.8079429798
111.0440559 0.6918942787
111.1168269 1.139044293
123.0440559 0.7773308897
137.0960915 1.210725416
137.132477 0.7277770661
139.1117415 0.9778618416
183.1015708 0.7356724082

Name: +ve in-silico MS/MS by CFM-ID for QIOWZNUNELUHNA-UHFFFAOYSA-N
ID: QIOWZNUNELUHNA-UHFFFAOYSA-N
Comment: Energy0
Num peaks: 6
41.03857658 1.894960495
139.075356 1.492796718
149.0960915 10.10176267
151.1117415 3.229487888
165.0910061 5.211354148
181.1223062 60.84474528

Name: +ve in-silico MS/MS by CFM-ID for QIOWZNUNELUHNA-UHFFFAOYSA-N
ID: QIOWZNUNELUHNA-UHFFFAOYSA-N
Comment: Energy1
Num peaks: 20
39.02292652 2.159984382
41.03857658 5.866685583
49.00727645 3.328693277
51.02292652 4.098388469
53.03857658 2.579875046
55.05422664 3.657522893
63.02292652 1.84403803
65.03857658 4.485555909
67.05422664 1.500755142
81.06987671 1.231673982
83.08552677 1.563144678
109.0647913 1.188695225
137.0597059 2.557386629
139.075356 2.695673288
141.0910061 1.217343961
149.0960915 6.988990407
151.1117415 1.283222452
153.0910061 1.511121703
165.0910061 6.935896004
181.1223062 24.05906064

Name: +ve in-silico MS/MS by CFM-ID for QIOWZNUNELUHNA-UHFFFAOYSA-N
ID: QIOWZNUNELUHNA-UHFFFAOYSA-N
Comment: Energy2
Num peaks: 22
25.00727645 1.91258316
39.02292652 10.89910771
41.03857658 3.976230371
49.00727645 6.252658349
51.02292652 9.874884197
53.03857658 4.279143099
55.01784114 2.443434879
55.05422664 2.704394654
57.0334912 1.621521547
63.02292652 10.05638957
65.03857658 8.901157795
67.05422664 2.555172481
71.08552677 1.413852266
79.05422664 2.636788808
93.06987671 2.165006258
105.0698767 1.41976441
107.0491413 1.6896449
109.0647913 1.529873449
111.0804414 1.115585671
123.0804414 1.024161384
135.0804414 1.197926655
141.0910061 1.088459327

Name: +ve in-silico MS/MS by CFM-ID for SXQNXMSANWAUIJ-UHFFFAOYSA-N
ID: SXQNXMSANWAUIJ-UHFFFAOYSA-N
Comment: Energy0
Num peaks: 7
41.03857658 1.752110174
111.0804414 1.444971906
123.0804414 3.660853632
149.0960915 9.615672557
151.1117415 3.080820085
165.0910061 5.118006168
181.1223062 55.96064018

Name: +ve in-silico MS/MS by CFM-ID for SXQNXMSANWAUIJ-UHFFFAOYSA-N
ID: SXQNXMSANWAUIJ-UHFFFAOYSA-N
Comment: Energy1
Num peaks: 19
39.02292652 1.971563328
41.03857658 5.791923998
49.00727645 3.245014867
51.02292652 4.171034108
53.03857658 2.73152565
55.05422664 3.805720192
63.02292652 1.53232469
65.03857658 3.517339053
67.05422664 3.885242794
107.0491413 1.444427588
121.0647913 1.293125765
137.0597059 2.502261651
139.075356 2.667222651
141.0910061 1.198880461
149.0960915 7.282194262
151.1117415 1.354144962
153.0910061 1.488202464
165.0910061 7.408991425
181.1223062 23.51154437

Name: +ve in-silico MS/MS by CFM-ID for SXQNXMSANWAUIJ-UHFFFAOYSA-N
ID: SXQNXMSANWAUIJ-UHFFFAOYSA-N
Comment: Energy2
Num peaks: 23
25.00727645 1.808908053
39.02292652 5.960261958
41.03857658 3.202978324
49.00727645 5.470847295
51.02292652 9.631432304
53.03857658 4.528500538
55.05422664 2.71446118
57.0334912 1.551731495
63.02292652 12.61889533
65.03857658 7.686292282
67.05422664 3.141696102
71.08552677 2.420255361
79.05422664 5.066820068
81.0334912 1.523070128
81.06987671 0.9593181348
83.04914126 2.594916539
93.06987671 1.481347737
95.04914126 1.1365275
105.0698767 1.134195928
107.0491413 2.088269957
109.0647913 1.790360053
135.0804414 1.040852773
165.0910061 1.170274844

Name: +ve in-silico MS/MS by CFM-ID for WBXIBYRRVUHTEY-UHFFFAOYSA-N
ID: WBXIBYRRVUHTEY-UHFFFAOYSA-N
Comment: Energy0
Num peaks: 6
41.03857658 1.926363001
67.05422664 1.670672746
139.075356 1.729830207
149.0960915 3.714788097
165.0910061 5.989005685
181.1223062 66.76439458

Name: +ve in-silico MS/MS by CFM-ID for WBXIBYRRVUHTEY-UHFFFAOYSA-N
ID: WBXIBYRRVUHTEY-UHFFFAOYSA-N
Comment: Energy1
Num peaks: 17
39.02292652 2.49297663
41.03857658 6.240378361
51.02292652 1.80033913
53.03857658 3.866234582
55.05422664 1.910547683
65.03857658 1.464211002
67.05422664 4.710144641
69.06987671 3.296476
123.0804414 1.570913539
127.075356 1.966937446
137.0597059 3.387633093
139.075356 3.571802529
141.0910061 1.350512226
149.0960915 4.347565883
153.0910061 1.676427041
165.0910061 8.350462445
181.1223062 28.09858415

Name: +ve in-silico MS/MS by CFM-ID for WBXIBYRRVUHTEY-UHFFFAOYSA-N
ID: WBXIBYRRVUHTEY-UHFFFAOYSA-N
Comment: Energy2
Num peaks: 22
25.00727645 2.207847321
39.02292652 8.330032815
41.03857658 5.232462258
45.0334912 1.494817846
49.00727645 3.542995217
51.02292652 5.144375386
53.03857658 7.933209244
55.01784114 1.932612619
55.05422664 1.239209616
57.0334912 3.437199843
59.04914126 1.314564509
61.06479133 1.731414888
63.02292652 3.585077549
65.03857658 8.960656054
67.05422664 11.10184964
69.06987671 2.82811291
81.06987671 1.280102416
83.08552677 1.43783269
93.06987671 2.833366776
105.0698767 2.172376038
107.0855268 1.284688074
109.0647913 1.565429321

Name: +ve in-silico MS/MS by CFM-ID for MFSZUEJLRXMSRZ-UHFFFAOYSA-N
ID: MFSZUEJLRXMSRZ-UHFFFAOYSA-N
Comment: Energy0
Num peaks: 10
55.01784114 1.088600555
135.1168269 0.9013317552
137.0960915 0.9097102049
139.1117415 2.395797179
151.1117415 1.805925987
153.1273916 6.349355861
163.1117415 6.665359067
169.1223062 1.416039046
181.1223062 29.00601311
199.1328709 29.57224636

Name: +ve in-silico MS/MS by CFM-ID for MFSZUEJLRXMSRZ-UHFFFAOYSA-N
ID: MFSZUEJLRXMSRZ-UHFFFAOYSA-N
Comment: Energy1
Num peaks: 31
39.02292652 0.9932973044
41.03857658 1.062808877
43.01784114 1.800192752
45.0334912 1.377693471
53.00219107 2.7343944
53.03857658 0.9485704263
55.01784114 2.506354827
57.0334912 1.275951514
67.01784114 0.9226576216
69.0334912 1.54773868
83.04914126 1.426372884
97.06479133 1.305640631
109.1011768 2.031187803
111.0804414 1.243512119
121.1011768 1.202979513
123.0804414 1.355756324
123.1168269 0.9826917962
125.0960915 1.1937356
135.1168269 2.176776268
137.0960915 1.410691812
137.132477 1.471735585
139.075356 1.365666389
139.1117415 3.306381524
151.1117415 1.865447248
153.1273916 8.00586436
155.1066561 0.9197463523
155.1430416 1.162003239
163.1117415 2.988750572
169.1223062 1.208861227
181.1223062 10.48383907
199.1328709 5.313932533

Name: +ve in-silico MS/MS by CFM-ID for MFSZUEJLRXMSRZ-UHFFFAOYSA-N
ID: MFSZUEJLRXMSRZ-UHFFFAOYSA-N
Comment: Energy2
Num peaks: 31
25.00727645 1.491546091
27.02292652 2.719582918
39.02292652 3.758956075
41.00219107 1.514376739
41.03857658 5.498207689
43.01784114 2.615824052
53.00219107 1.729258764
53.03857658 2.964722405
55.01784114 2.87986857
55.05422664 3.921729072
57.0334912 1.180272011
67.01784114 1.041515201
67.05422664 2.419078489
68.99710569 0.9919934181
69.0334912 1.808244282
69.06987671 3.360948535
73.02840582 0.9577834197
79.05422664 1.321446674
81.0334912 0.9351288677
81.06987671 2.426324507
83.04914126 1.32624174
83.08552677 3.258328877
93.06987671 1.554504442
95.08552677 2.502948457
97.06479133 1.244982504
97.10117684 1.830783267
107.0855268 1.17640912
109.1011768 5.328432999
123.0804414 1.611408808
123.1168269 2.121191233
137.132477 1.465638762

Name: +ve in-silico MS/MS by CFM-ID for IHFCBYVMKMICQL-UHFFFAOYSA-N
ID: IHFCBYVMKMICQL-UHFFFAOYSA-N
Comment: Energy0
Num peaks: 14
55.05422664 1.649837905
69.06987671 1.393875502
72.99202031 1.801262296
111.1168269 1.74043074
123.1168269 1.672480971
125.132477 12.66977278
127.148127 1.727313873
135.1168269 1.636380854
153.1273916 10.84276933
155.0702706 1.974790727
157.0859207 1.975497044
163.1117415 4.97431171
181.1223062 13.97530367
199.1328709 22.42952075

Name: +ve in-silico MS/MS by CFM-ID for IHFCBYVMKMICQL-UHFFFAOYSA-N
ID: IHFCBYVMKMICQL-UHFFFAOYSA-N
Comment: Energy1
Num peaks: 31
39.02292652 2.63729076
41.03857658 1.24372449
53.03857658 0.9545463913
55.05422664 6.175996498
57.06987671 1.790628472
65.03857658 1.218795618
67.05422664 1.539965701
69.06987671 4.720718293
72.99202031 1.038784904
79.05422664 0.8021761029
81.06987671 1.474618532
83.04914126 1.024580015
83.08552677 2.476174855
87.00767038 0.8719748563
97.06479133 0.8103067788
107.0855268 2.476758796
109.1011768 3.619305861
111.0440559 0.924369204
111.1168269 3.978974296
125.0597059 0.7283772315
125.132477 10.18845381
127.148127 1.303883391
129.0546206 0.942747031
135.1168269 1.865879603
137.132477 2.573015494
143.0702706 0.8376361541
153.1273916 6.230508878
155.1430416 1.052647484
163.1117415 3.478065613
181.1223062 7.097272327
199.1328709 4.131348458

Name: +ve in-silico MS/MS by CFM-ID for IHFCBYVMKMICQL-UHFFFAOYSA-N
ID: IHFCBYVMKMICQL-UHFFFAOYSA-N
Comment: Energy2
Num peaks: 18
39.02292652 2.963343382
41.03857658 4.513502656
43.05422664 1.985224331
53.03857658 3.212186706
55.05422664 18.60975019
57.06987671 6.824533517
65.03857658 3.649420258
67.05422664 8.027691092
69.0334912 1.214513084
69.06987671 12.28995727
71.08552677 1.411920681
72.99202031 1.921470311
81.06987671 2.298576511
83.08552677 2.567310097
109.1011768 3.520662772
111.1168269 1.72673309
125.132477 2.498482562
151.1117415 1.072432811

Name: +ve in-silico MS/MS by CFM-ID for BYHYDWHUOUDWJO-UHFFFAOYSA-N
ID: BYHYDWHUOUDWJO-UHFFFAOYSA-N
Comment: Energy0
Num peaks: 6
121.1011768 3.803153253
137.0960915 3.753097696
139.1117415 5.725377227
163.1117415 18.8400981
181.1223062 40.44254797
199.1328709 12.82574558

Name: +ve in-silico MS/MS by CFM-ID for BYHYDWHUOUDWJO-UHFFFAOYSA-N
ID: BYHYDWHUOUDWJO-UHFFFAOYSA-N
Comment: Energy1
Num peaks: 12
55.05422664 2.053608436
95.08552677 7.701349363
97.10117684 3.84666445
121.1011768 3.587317484
135.1168269 10.85674951
137.0960915 2.37745673
137.132477 3.356258609
139.1117415 3.80833737
153.1273916 8.786555291
163.1117415 11.89717567
181.1223062 17.45087376
199.1328709 5.255297199

Name: +ve in-silico MS/MS by CFM-ID for BYHYDWHUOUDWJO-UHFFFAOYSA-N
ID: BYHYDWHUOUDWJO-UHFFFAOYSA-N
Comment: Energy2
Num peaks: 20
39.02292652 4.996791028
41.03857658 2.023988965
43.01784114 1.416674356
55.05422664 9.195596423
57.06987671 3.245790227
71.08552677 5.139213807
79.05422664 4.343656322
81.0334912 2.700531194
81.06987671 5.307516072
95.08552677 11.31467829
97.10117684 6.490513102
111.1168269 3.408179548
121.1011768 4.124965417
123.0440559 1.37512173
135.1168269 5.769129957
137.0960915 2.594926402
137.132477 1.539322203
139.1117415 1.341837993
163.1117415 1.731150742
165.0910061 2.55805862

Name: +ve in-silico MS/MS by CFM-ID for GYKQUXCNYZMQRR-UHFFFAOYSA-N
ID: GYKQUXCNYZMQRR-UHFFFAOYSA-N
Comment: Energy0
Num peaks: 14
69.0334912 2.819920018
71.04914126 2.479647888
83.04914126 2.323523505
97.06479133 2.029475291
109.0647913 1.812617578
111.0804414 2.329487012
135.0804414 3.209991412
137.0960915 6.241789289
139.1117415 6.560251964
145.1011768 1.862765571
151.1117415 2.902830218
153.1273916 1.727271343
163.1117415 13.74959041
181.1223062 30.99408709

Name: +ve in-silico MS/MS by CFM-ID for GYKQUXCNYZMQRR-UHFFFAOYSA-N
ID: GYKQUXCNYZMQRR-UHFFFAOYSA-N
Comment: Energy1
Num peaks: 26
41.00219107 1.509389646
51.02292652 2.127937424
53.03857658 1.364374578
65.00219107 2.071350395
65.03857658 2.686570964
67.01784114 4.370204813
67.05422664 3.017216752
69.0334912 2.920716854
79.05422664 1.458940216
81.0334912 1.445270884
83.04914126 6.598059249
85.06479133 1.41994758
91.05422664 1.697350783
93.0334912 2.096126915
93.06987671 1.468851007
95.04914126 1.678941688
97.06479133 5.218591726
107.0491413 3.154029824
109.0647913 6.034842538
111.0804414 3.484028312
113.0960915 1.358166874
135.0804414 2.368784322
137.0960915 4.694053147
139.1117415 3.235265573
163.1117415 6.146548221
181.1223062 7.215926656

Name: +ve in-silico MS/MS by CFM-ID for GYKQUXCNYZMQRR-UHFFFAOYSA-N
ID: GYKQUXCNYZMQRR-UHFFFAOYSA-N
Comment: Energy2
Num peaks: 21
39.02292652 6.517027242
41.03857658 2.633037817
49.00727645 3.091245937
51.02292652 6.990695249
53.03857658 9.053197018
55.05422664 3.689835076
65.00219107 2.385998188
65.03857658 4.581017997
67.01784114 5.578046277
67.05422664 6.557068391
69.0334912 5.190763872
69.06987671 1.940642153
71.04914126 1.716340184
79.05422664 1.523462497
81.0334912 1.56699275
83.04914126 5.779510632
93.0334912 2.170094892
93.06987671 2.356830659
95.04914126 1.738364493
97.06479133 2.343713908
107.0855268 2.86106375

Name: +ve in-silico MS/MS by CFM-ID for PQHUMTSXXLRDFG-UHFFFAOYSA-N
ID: PQHUMTSXXLRDFG-UHFFFAOYSA-N
Comment: Energy0
Num peaks: 16
55.01784114 1.16272099
57.0334912 2.68233978
83.04914126 3.390035511
97.06479133 3.614667309
121.0647913 1.63943623
123.0804414 5.097853846
125.0960915 5.032206164
135.0804414 1.140417614
137.0960915 3.972065996
139.1117415 3.291915889
145.1011768 1.266306975
149.0960915 1.357014957
151.1117415 4.087669122
153.1273916 2.542947125
163.1117415 11.83550749
181.1223062 28.56045612

Name: +ve in-silico MS/MS by CFM-ID for PQHUMTSXXLRDFG-UHFFFAOYSA-N
ID: PQHUMTSXXLRDFG-UHFFFAOYSA-N
Comment: Energy1
Num peaks: 31
39.02292652 1.470058725
41.00219107 1.450116165
41.03857658 2.40878959
43.01784114 1.113627916
53.00219107 3.352250098
55.01784114 2.995315865
55.05422664 1.166501689
57.0334912 1.538901576
59.04914126 1.124690039
65.00219107 1.704966677
65.03857658 2.448972941
67.01784114 1.666096313
67.05422664 1.235630117
79.01784114 1.531304665
79.05422664 1.452248112
81.0334912 2.960330896
81.06987671 3.443358869
83.04914126 7.284195582
95.04914126 1.738963715
97.06479133 7.127031837
105.0698767 2.009038287
109.1011768 1.526322529
121.0647913 2.155364767
123.0804414 7.195282034
125.0960915 1.891355566
127.1117415 2.303386568
135.0804414 1.195989588
137.0960915 2.488478713
153.1273916 1.397658681
163.1117415 4.36242551
181.1223062 4.782348594

Name: +ve in-silico MS/MS by CFM-ID for PQHUMTSXXLRDFG-UHFFFAOYSA-N
ID: PQHUMTSXXLRDFG-UHFFFAOYSA-N
Comment: Energy2
Num peaks: 23
39.02292652 8.777576196
41.03857658 3.894947629
49.00727645 1.382595416
51.02292652 3.572657718
53.03857658 6.56852333
55.05422664 5.173576269
65.00219107 2.621117886
65.03857658 3.722759711
67.01784114 3.539987234
67.05422664 7.766867607
69.0334912 1.999838984
69.06987671 1.179070993
79.05422664 1.599301943
81.0334912 4.404289908
81.06987671 5.633663814
83.04914126 4.905587775
83.08552677 1.743162178
93.06987671 1.770277496
95.04914126 2.218946651
95.08552677 1.165730344
97.06479133 4.020914419
121.1011768 1.51190448
165.0910061 1.288591957

Name: +ve in-silico MS/MS by CFM-ID for AVSVBKTXNVGYGX-UHFFFAOYSA-N
ID: AVSVBKTXNVGYGX-UHFFFAOYSA-N
Comment: Energy0
Num peaks: 10
57.0334912 3.149671169
97.06479133 2.491417902
121.0647913 2.647794346
123.0804414 8.771448288
125.0960915 8.502400474
149.0960915 1.964260968
151.1117415 3.999667097
153.1273916 2.792129752
163.1117415 9.099307693
181.1223062 37.60487554

Name: +ve in-silico MS/MS by CFM-ID for AVSVBKTXNVGYGX-UHFFFAOYSA-N
ID: AVSVBKTXNVGYGX-UHFFFAOYSA-N
Comment: Energy1
Num peaks: 25
39.02292652 1.395504877
41.03857658 1.516902878
53.00219107 3.809736085
53.03857658 1.268175042
55.01784114 2.293560663
65.03857658 1.350808596
67.05422664 5.051896767
69.0334912 4.621284349
79.01784114 1.350797078
81.0334912 1.328124038
83.04914126 3.225039345
91.05422664 1.375219265
95.04914126 1.847845898
97.06479133 4.596289169
105.0698767 1.883089536
109.1011768 1.520121195
111.0804414 2.133010444
121.0647913 3.633682841
123.0804414 13.35146583
125.0960915 3.671889531
127.1117415 4.09917956
151.1117415 1.610308084
153.1273916 2.563282858
163.1117415 4.381023393
181.1223062 7.265560855

Name: +ve in-silico MS/MS by CFM-ID for AVSVBKTXNVGYGX-UHFFFAOYSA-N
ID: AVSVBKTXNVGYGX-UHFFFAOYSA-N
Comment: Energy2
Num peaks: 23
39.02292652 5.757468434
41.03857658 2.965235502
51.02292652 4.021280746
53.00219107 3.047384233
53.03857658 10.93447541
55.01784114 3.478133936
55.05422664 3.131678699
57.0334912 2.520543081
65.03857658 2.503850283
67.05422664 9.686234378
69.0334912 4.927169637
69.06987671 2.770493945
79.01784114 2.028708431
81.0334912 2.62278332
81.06987671 2.699909566
83.04914126 3.249343447
93.06987671 2.90593679
95.04914126 1.516680227
95.08552677 2.102207436
97.06479133 3.251808365
107.0855268 1.182498917
121.1011768 1.204495019
165.0910061 1.569789038

Name: +ve in-silico MS/MS by CFM-ID for YMJZXXHMRAQYJW-UHFFFAOYSA-N
ID: YMJZXXHMRAQYJW-UHFFFAOYSA-N
Comment: Energy0
Num peaks: 14
57.0334912 3.696333669
69.0334912 1.32570764
83.04914126 1.713114863
97.06479133 1.460704384
107.0855268 1.37745714
121.0647913 1.813378373
123.0804414 4.846354371
125.0960915 1.650589444
137.0960915 2.79686294
139.1117415 3.426454786
145.1011768 3.06597275
151.1117415 1.627081454
163.1117415 23.80476901
181.1223062 28.07586074

Name: +ve in-silico MS/MS by CFM-ID for YMJZXXHMRAQYJW-UHFFFAOYSA-N
ID: YMJZXXHMRAQYJW-UHFFFAOYSA-N
Comment: Energy1
Num peaks: 29
39.02292652 1.549942434
41.03857658 1.128970868
53.00219107 2.899684289
55.01784114 1.410027278
57.0334912 2.205646067
65.03857658 2.24983865
67.05422664 1.965770795
69.0334912 4.337843778
79.01784114 1.07713209
79.05422664 2.204702074
81.0334912 2.605807593
83.04914126 4.113283393
91.05422664 1.047029049
93.06987671 1.901079541
95.04914126 1.254936399
97.06479133 3.72384579
99.08044139 1.048919812
105.0698767 3.056111412
107.0491413 1.25063511
107.0855268 1.704957382
111.0804414 1.742363704
121.0647913 4.863923546
123.0804414 7.571238881
125.0960915 1.283394516
139.1117415 1.483384032
145.1011768 2.226375659
153.1273916 1.338648268
163.1117415 10.24742628
181.1223062 7.159117377

Name: +ve in-silico MS/MS by CFM-ID for YMJZXXHMRAQYJW-UHFFFAOYSA-N
ID: YMJZXXHMRAQYJW-UHFFFAOYSA-N
Comment: Energy2
Num peaks: 24
39.02292652 7.655922509
41.03857658 2.849302782
51.02292652 3.377314697
53.00219107 2.270877579
53.03857658 6.423108331
55.01784114 2.680742935
55.05422664 1.899324945
57.0334912 2.374375951
63.02292652 2.107492107
65.03857658 5.238378776
67.05422664 5.840372927
69.0334912 5.353716615
69.06987671 1.818401313
79.01784114 2.080109214
79.05422664 2.866922506
81.0334912 5.368134966
81.06987671 1.675007414
83.04914126 3.984390166
91.05422664 1.861492418
93.06987671 3.294462166
97.06479133 2.018842434
105.0698767 2.108682044
107.0855268 3.130558433
123.0804414 2.086507397

Name: +ve in-silico MS/MS by CFM-ID for ITMJYMUSFXUQAW-UHFFFAOYSA-N
ID: ITMJYMUSFXUQAW-UHFFFAOYSA-N
Comment: Energy0
Num peaks: 6
133.1011768 2.319319533
135.1168269 19.48425012
137.132477 2.751627415
145.1011768 0.7378206689
163.1117415 17.57120351
181.1223062 55.4874193

Name: +ve in-silico MS/MS by CFM-ID for ITMJYMUSFXUQAW-UHFFFAOYSA-N
ID: ITMJYMUSFXUQAW-UHFFFAOYSA-N
Comment: Energy1
Num peaks: 6
95.08552677 2.639324612
133.1011768 3.50779007
135.1168269 36.53707042
137.132477 6.064514977
163.1117415 19.30446
181.1223062 20.3217955

Name: +ve in-silico MS/MS by CFM-ID for ITMJYMUSFXUQAW-UHFFFAOYSA-N
ID: ITMJYMUSFXUQAW-UHFFFAOYSA-N
Comment: Energy2
Num peaks: 10
39.02292652 3.436018158
93.06987671 6.749057884
95.08552677 8.466479057
107.0855268 14.65154348
109.1011768 9.769697153
119.0855268 14.3829785
121.1011768 2.309840347
133.1011768 6.006919237
135.1168269 13.54303025
137.132477 2.775216952

Name: +ve in-silico MS/MS by CFM-ID for HBIHNNBZGOVTTR-UHFFFAOYSA-N
ID: HBIHNNBZGOVTTR-UHFFFAOYSA-N
Comment: Energy0
Num peaks: 6
121.1011768 5.576199112
131.0855268 0.8409644249
149.0960915 20.47833466
151.1117415 2.309428539
163.1117415 1.762679576
181.1223062 64.73773862

Name: +ve in-silico MS/MS by CFM-ID for HBIHNNBZGOVTTR-UHFFFAOYSA-N
ID: HBIHNNBZGOVTTR-UHFFFAOYSA-N
Comment: Energy1
Num peaks: 6
119.0855268 1.86714763
121.1011768 17.54997093
131.0855268 2.454887987
149.0960915 21.92550127
163.1117415 4.977805386
181.1223062 38.51084627

Name: +ve in-silico MS/MS by CFM-ID for HBIHNNBZGOVTTR-UHFFFAOYSA-N
ID: HBIHNNBZGOVTTR-UHFFFAOYSA-N
Comment: Energy2
Num peaks: 13
39.02292652 2.866719427
79.05422664 2.08205138
81.06987671 11.37388152
83.08552677 3.002292909
93.06987671 6.754370107
95.08552677 9.914792839
105.0698767 9.558888141
107.0855268 2.889868329
119.0855268 10.56562512
121.1011768 14.78619826
123.1168269 2.23621404
131.0855268 2.184001247
149.0960915 3.65592811

Name: +ve in-silico MS/MS by CFM-ID for GUCLXGNHJRLWIL-UHFFFAOYSA-N
ID: GUCLXGNHJRLWIL-UHFFFAOYSA-N
Comment: Energy0
Num peaks: 11
43.01784114 1.153406118
137.0960915 1.15323137
139.1117415 2.591659184
151.1117415 1.731702859
153.1273916 6.522234808
155.1066561 1.188214538
157.1223062 1.133289594
163.1117415 6.549211752
169.1223062 2.060992902
181.1223062 28.21116828
199.1328709 28.33994709

Name: +ve in-silico MS/MS by CFM-ID for GUCLXGNHJRLWIL-UHFFFAOYSA-N
ID: GUCLXGNHJRLWIL-UHFFFAOYSA-N
Comment: Energy1
Num peaks: 31
39.02292652 0.9548914577
41.03857658 1.077517473
53.00219107 1.184044472
53.03857658 0.9358605214
55.01784114 2.226589611
55.05422664 0.9591032656
67.01784114 1.051618912
69.0334912 1.758769087
69.06987671 0.9252522621
81.0334912 1.02980769
83.04914126 1.661476567
83.08552677 0.8961914628
95.04914126 1.004399243
97.06479133 1.526288544
109.0647913 0.964117605
111.0804414 1.446207144
111.1168269 0.9844760573
121.1011768 1.39290095
123.1168269 1.049897408
125.0960915 1.267160976
135.1168269 2.588866665
137.0960915 1.586403174
137.132477 1.516707915
139.1117415 3.99186219
151.1117415 1.209117178
153.1273916 9.06395095
155.1066561 1.323837805
155.1430416 1.187339888
163.1117415 3.366692268
181.1223062 11.90012533
199.1328709 5.937672175

Name: +ve in-silico MS/MS by CFM-ID for GUCLXGNHJRLWIL-UHFFFAOYSA-N
ID: GUCLXGNHJRLWIL-UHFFFAOYSA-N
Comment: Energy2
Num peaks: 31
25.00727645 1.40983423
27.02292652 1.788803389
39.02292652 4.083805304
41.00219107 1.54523392
41.03857658 5.08476044
43.01784114 1.116030479
43.05422664 0.9655570538
53.00219107 2.017885963
53.03857658 3.200295975
55.01784114 3.729541726
55.05422664 3.582935641
59.01275576 0.8748068109
67.01784114 0.9761579525
67.05422664 2.364005187
68.99710569 0.974382947
69.0334912 1.748684945
69.06987671 3.312272438
73.02840582 0.9359054238
81.0334912 0.879748033
81.06987671 2.781808981
83.04914126 1.281456505
83.08552677 3.221549702
93.06987671 1.251255548
95.08552677 3.409540709
97.06479133 1.197304773
97.10117684 2.906019052
107.0855268 1.247658866
109.1011768 2.230719234
111.1168269 2.496889562
123.1168269 5.41617933
137.132477 0.9702692296

Name: +ve in-silico MS/MS by CFM-ID for PFYHYHZGDNWFIF-UHFFFAOYSA-N
ID: PFYHYHZGDNWFIF-UHFFFAOYSA-N
Comment: Energy0
Num peaks: 6
114.0549549 0.3345526797
128.070605 11.80945737
132.0655196 0.4470249472
146.0811697 32.65542283
147.0651853 0.3297127831
164.0917343 52.11790927

Name: +ve in-silico MS/MS by CFM-ID for PFYHYHZGDNWFIF-UHFFFAOYSA-N
ID: PFYHYHZGDNWFIF-UHFFFAOYSA-N
Comment: Energy1
Num peaks: 9
42.03382555 2.449963194
60.04439023 5.491312269
88.07569036 3.180395718
102.0549549 4.62575785
104.070605 3.353084515
114.0549549 2.446825048
128.070605 23.59748338
146.0811697 22.62809665
164.0917343 12.40835384

Name: +ve in-silico MS/MS by CFM-ID for PFYHYHZGDNWFIF-UHFFFAOYSA-N
ID: PFYHYHZGDNWFIF-UHFFFAOYSA-N
Comment: Energy2
Num peaks: 22
31.01784114 2.293983602
42.03382555 2.12016235
43.01784114 6.539549589
44.04947561 1.449177162
45.0334912 4.904425106
47.04914126 1.427412651
58.02874017 2.985524505
59.01275576 1.200587134
60.04439023 2.525869538
62.0600403 1.531794735
70.02874017 1.765641555
85.02840582 4.409327984
87.04405588 1.885163008
89.05970595 2.137353196
100.0393049 2.878110396
102.0549549 1.751965172
103.0389705 1.209959729
104.070605 1.279798274
114.0549549 6.387174117
116.070605 2.02221279
128.070605 20.88580314
146.0811697 7.153222607

Name: +ve in-silico MS/MS by CFM-ID for OINCELAOJGBMQV-UHFFFAOYSA-N
ID: OINCELAOJGBMQV-UHFFFAOYSA-N
Comment: Energy0
Num peaks: 6
116.070605 1.508323323
128.070605 1.859419841
129.0546206 3.956259804
146.0811697 17.30776787
147.0651853 9.092360612
164.0917343 51.44294287

Name: +ve in-silico MS/MS by CFM-ID for OINCELAOJGBMQV-UHFFFAOYSA-N
ID: OINCELAOJGBMQV-UHFFFAOYSA-N
Comment: Energy1
Num peaks: 19
58.02874017 2.274994329
60.04439023 2.967051567
68.04947561 2.575846823
70.06512568 1.89918847
72.08077574 1.556904462
86.0600403 1.577463964
88.03930485 1.545814291
88.07569036 1.343421325
90.05495492 1.434946457
98.0600403 1.545859985
100.0756904 2.396601063
116.070605 3.23073876
118.086255 4.104215701
128.070605 6.225204946
129.0546206 4.483883799
134.0811697 4.267874661
146.0811697 20.36043309
147.0651853 2.215847118
164.0917343 14.65320598

Name: +ve in-silico MS/MS by CFM-ID for OINCELAOJGBMQV-UHFFFAOYSA-N
ID: OINCELAOJGBMQV-UHFFFAOYSA-N
Comment: Energy2
Num peaks: 31
27.02292652 1.242742796
28.01817548 1.924789346
30.03382555 2.463232393
39.02292652 2.22466662
41.03857658 1.657360338
42.03382555 1.03277519
45.0334912 2.887301719
55.01784114 1.816480594
57.0334912 4.084749712
58.02874017 4.472946245
59.04914126 1.9293196
60.04439023 4.939567177
68.04947561 1.962837123
70.02874017 2.053586639
70.06512568 1.745906021
72.04439023 3.282768305
72.08077574 1.002538273
73.02840582 2.677975732
74.0600403 1.55060922
75.04405588 4.353815383
84.04439023 1.385117936
86.0600403 5.879067052
87.04405588 1.620546159
88.03930485 2.120245737
88.07569036 5.992083663
90.05495492 1.610071091
100.0756904 1.839847212
104.070605 1.239414182
128.070605 1.640546249
129.0546206 2.278703427
146.0811697 1.047620181

Name: +ve in-silico MS/MS by CFM-ID for HRTBKJXKHWDQIM-XOKGJFMYSA-N
ID: HRTBKJXKHWDQIM-XOKGJFMYSA-N
Comment: Energy0
Num peaks: 15
39.02292652 1.23127622
41.03857658 2.365625771
43.05422664 1.751582822
55.01784114 2.064699201
57.0334912 1.506331002
121.0647913 1.58276424
123.0804414 2.436852999
125.0960915 1.059262385
135.0804414 1.290360925
137.0597059 1.87657975
137.0960915 2.522075394
145.1011768 3.064650285
151.1117415 4.359243945
163.1117415 19.26200134
181.1223062 34.6766886

Name: +ve in-silico MS/MS by CFM-ID for HRTBKJXKHWDQIM-XOKGJFMYSA-N
ID: HRTBKJXKHWDQIM-XOKGJFMYSA-N
Comment: Energy1
Num peaks: 31
39.02292652 6.09705791
41.03857658 5.018281307
43.01784114 2.246324006
43.05422664 1.695224753
53.00219107 4.936578555
55.01784114 4.270714534
55.05422664 1.509579972
57.0334912 1.202683412
69.0334912 1.310584924
81.0334912 1.282344511
107.0491413 1.930116385
107.0855268 1.160135048
109.0647913 2.127383313
111.0804414 1.366013618
119.0491413 1.504398673
119.0855268 1.030595179
121.0647913 4.247510355
123.0440559 1.199492384
123.0804414 2.76300316
125.0597059 1.245286018
125.0960915 1.657698197
135.0804414 1.883691324
137.0597059 1.865676514
137.0960915 2.54850742
139.075356 1.51921432
139.1117415 0.9871830809
145.1011768 1.604243572
151.1117415 3.133485345
153.1273916 1.435428218
163.1117415 7.427925655
181.1223062 6.503202707

Name: +ve in-silico MS/MS by CFM-ID for HRTBKJXKHWDQIM-XOKGJFMYSA-N
ID: HRTBKJXKHWDQIM-XOKGJFMYSA-N
Comment: Energy2
Num peaks: 31
27.02292652 1.746768338
39.02292652 8.055749378
41.03857658 8.180782186
43.01784114 0.9396693603
43.05422664 5.030748902
51.02292652 1.827984796
53.00219107 4.041160032
53.03857658 1.180205886
55.01784114 4.835843968
55.05422664 1.65555889
57.0334912 1.840655617
65.00219107 1.152572363
67.05422664 0.9171949135
69.0334912 1.864774441
79.05422664 1.738393858
81.0334912 4.311442377
81.06987671 1.613455884
83.04914126 1.391072817
93.0334912 1.392631186
93.06987671 2.659341914
95.04914126 2.730519137
95.08552677 1.855590019
107.0491413 1.561810293
107.0855268 3.100410752
109.0647913 2.93290327
109.1011768 0.987037393
117.0698767 0.98274104
121.0647913 1.060284888
121.1011768 2.423846053
123.0804414 1.186512139
149.0960915 1.497011069

Name: +ve in-silico MS/MS by CFM-ID for LLXYRFJHAMAHGI-WEJKQIJESA-N
ID: LLXYRFJHAMAHGI-WEJKQIJESA-N
Comment: Energy0
Num peaks: 16
39.02292652 1.313966426
41.03857658 2.405336647
43.05422664 1.911256483
55.01784114 1.02584196
55.05422664 1.103350121
69.0334912 1.304542503
111.0804414 1.325918626
123.0804414 1.216384796
137.0597059 2.253412102
139.075356 1.208067079
145.1011768 1.697854966
149.0960915 0.9391773597
151.1117415 4.303334198
153.1273916 0.9985786964
163.1117415 16.44401871
181.1223062 40.80849638

Name: +ve in-silico MS/MS by CFM-ID for LLXYRFJHAMAHGI-WEJKQIJESA-N
ID: LLXYRFJHAMAHGI-WEJKQIJESA-N
Comment: Energy1
Num peaks: 31
39.02292652 6.487517504
41.03857658 4.639435959
43.01784114 1.495382975
43.05422664 1.581690086
45.0334912 1.09388708
51.02292652 2.224281668
53.00219107 2.364232938
53.03857658 3.166086781
55.01784114 1.941032205
55.05422664 5.699756405
57.06987671 1.16099581
69.0334912 2.887167141
79.01784114 1.184100134
81.0334912 2.095682724
83.04914126 2.871881445
93.0334912 1.408735895
95.04914126 1.773545523
107.0491413 1.875057382
109.0647913 1.902768548
111.0804414 2.021602042
119.0491413 1.225537176
121.0647913 2.239926106
123.0440559 1.641785051
123.0804414 1.506207934
137.0597059 1.876324097
137.0960915 1.1474882
139.075356 1.759663607
151.1117415 2.716524607
153.1273916 1.253930793
163.1117415 5.34257226
181.1223062 5.736445157

Name: +ve in-silico MS/MS by CFM-ID for LLXYRFJHAMAHGI-WEJKQIJESA-N
ID: LLXYRFJHAMAHGI-WEJKQIJESA-N
Comment: Energy2
Num peaks: 31
25.00727645 1.637925753
27.02292652 1.620285969
39.02292652 10.24696892
41.00219107 0.8987075375
41.03857658 9.072753778
43.01784114 1.8894612
43.05422664 4.958173934
49.00727645 1.606862791
51.02292652 5.419182848
53.00219107 1.898838257
53.03857658 3.827316525
55.01784114 2.641843037
55.05422664 4.052305262
57.0334912 0.9200895143
57.06987671 1.400379931
65.00219107 2.386471535
67.01784114 1.291523321
67.05422664 1.269314263
69.0334912 3.699217392
79.01784114 2.009345883
81.0334912 2.526205918
81.06987671 2.448207946
95.04914126 1.794230519
107.0491413 1.076011108
109.0647913 2.744692642
121.0647913 1.062451798
123.0440559 1.083958148
123.0804414 0.9830840028
133.1011768 1.280964407
149.0960915 1.351784856
151.1117415 1.189762899

Name: +ve in-silico MS/MS by CFM-ID for GEBQNKLTSJFQQW-UHFFFAOYSA-N
ID: GEBQNKLTSJFQQW-UHFFFAOYSA-N
Comment: Energy0
Num peaks: 8
41.03857658 1.987817156
53.03857658 1.720882333
55.05422664 2.433732744
139.075356 1.690946406
149.0960915 2.523740282
153.0910061 1.626140578
165.0910061 6.200998137
181.1223062 63.28931011

Name: +ve in-silico MS/MS by CFM-ID for GEBQNKLTSJFQQW-UHFFFAOYSA-N
ID: GEBQNKLTSJFQQW-UHFFFAOYSA-N
Comment: Energy1
Num peaks: 26
39.02292652 1.985624843
41.03857658 5.337744935
49.00727645 4.135168789
51.02292652 3.352867655
53.03857658 3.413473
55.05422664 3.46971453
57.06987671 2.066476977
65.03857658 2.60357657
67.05422664 2.207343823
79.05422664 2.080590528
81.06987671 2.178609166
97.10117684 1.265821717
113.0597059 1.432524537
115.075356 1.407955648
125.0597059 1.140292913
129.0910061 1.197747238
137.0597059 2.444844509
137.0960915 1.570076596
139.075356 2.687829295
149.0960915 4.013063421
151.075356 1.225337534
151.1117415 1.139567511
153.0910061 1.403272703
155.1066561 1.022572626
165.0910061 6.894786868
181.1223062 18.34424413

Name: +ve in-silico MS/MS by CFM-ID for GEBQNKLTSJFQQW-UHFFFAOYSA-N
ID: GEBQNKLTSJFQQW-UHFFFAOYSA-N
Comment: Energy2
Num peaks: 21
25.00727645 1.247018761
39.02292652 9.629958922
41.03857658 6.178094997
49.00727645 5.776141004
51.02292652 11.7107285
53.03857658 7.503116235
55.01784114 2.214693658
55.05422664 3.082956028
57.0334912 2.254321543
63.02292652 5.239597299
65.03857658 6.870865907
69.0334912 1.056130598
71.08552677 1.99042908
77.03857658 1.026827415
79.05422664 5.809515601
81.06987671 1.385980377
105.0698767 1.149780584
109.0647913 0.994286658
151.1117415 2.050392043
153.0910061 1.441904486
165.0910061 2.146055944

Name: +ve in-silico MS/MS by CFM-ID for SRXQFZIBHCLGJW-UHFFFAOYSA-N
ID: SRXQFZIBHCLGJW-UHFFFAOYSA-N
Comment: Energy0
Num peaks: 8
41.03857658 1.88531258
137.0960915 1.431124846
139.075356 1.723897567
149.0960915 2.594326159
151.1117415 1.156484888
155.1066561 1.322009204
165.0910061 6.354827852
181.1223062 64.67645273

Name: +ve in-silico MS/MS by CFM-ID for SRXQFZIBHCLGJW-UHFFFAOYSA-N
ID: SRXQFZIBHCLGJW-UHFFFAOYSA-N
Comment: Energy1
Num peaks: 30
39.02292652 1.956764215
41.03857658 4.367572184
49.00727645 1.693031535
51.02292652 2.885999318
53.03857658 2.172910815
55.05422664 2.809503252
63.02292652 1.205215014
65.03857658 2.336397856
67.05422664 1.103149963
71.08552677 2.162336526
79.05422664 4.035135687
81.06987671 3.725470189
91.05422664 1.263474743
93.06987671 1.931138154
95.08552677 1.105168226
97.10117684 2.876923747
107.0491413 1.275173234
113.0597059 1.648377887
115.075356 1.753341581
121.0647913 1.418423796
125.0597059 1.378141677
129.0910061 1.541781695
135.0804414 2.731614891
137.0597059 2.098385064
137.0960915 3.122473185
139.075356 2.150516782
149.0960915 3.450147721
153.0910061 1.205278846
165.0910061 5.276837036
181.1223062 14.25571089

Name: +ve in-silico MS/MS by CFM-ID for SRXQFZIBHCLGJW-UHFFFAOYSA-N
ID: SRXQFZIBHCLGJW-UHFFFAOYSA-N
Comment: Energy2
Num peaks: 26
25.00727645 1.116755625
27.02292652 1.94429872
39.02292652 6.466864891
41.03857658 3.237438887
45.0334912 1.321312262
49.00727645 5.050995695
51.02292652 7.05556212
53.03857658 5.529272613
55.01784114 2.598717714
55.05422664 1.189525584
57.0334912 3.824487236
59.04914126 1.152031682
63.02292652 6.330033634
65.03857658 7.355291963
67.05422664 1.649702786
79.05422664 6.509026027
81.06987671 2.857982255
93.0334912 1.208689467
95.04914126 1.517392698
105.0698767 2.012495928
107.0855268 1.555642776
121.0647913 2.064671444
137.0960915 1.101561586
149.0960915 2.31048561
151.1117415 0.9702961853
165.0910061 2.327889499

Name: +ve in-silico MS/MS by CFM-ID for LCEKTGUBIYZNRS-UHFFFAOYSA-N
ID: LCEKTGUBIYZNRS-UHFFFAOYSA-N
Comment: Energy0
Num peaks: 8
41.03857658 1.915464475
53.03857658 1.291264888
139.075356 1.710829983
149.0960915 2.583449691
153.0910061 1.644877857
155.1066561 1.578252475
165.0910061 6.237861774
181.1223062 64.30156039

Name: +ve in-silico MS/MS by CFM-ID for LCEKTGUBIYZNRS-UHFFFAOYSA-N
ID: LCEKTGUBIYZNRS-UHFFFAOYSA-N
Comment: Energy1
Num peaks: 24
39.02292652 2.53125268
41.03857658 5.316910326
49.00727645 1.116014374
51.02292652 1.902576112
53.03857658 7.011310867
55.05422664 6.19222555
67.05422664 2.504861052
69.0334912 1.405400106
69.06987671 2.296423531
71.08552677 1.31678015
79.05422664 2.34560759
81.06987671 1.673083676
109.0647913 1.393147207
113.0597059 1.238158838
123.0804414 1.23685138
127.075356 1.33547613
137.0597059 2.527898576
139.075356 2.79873449
149.0960915 4.21709014
151.075356 1.273410176
151.1117415 1.18427521
153.0910061 1.458326126
165.0910061 6.662063075
181.1223062 19.46044072

Name: +ve in-silico MS/MS by CFM-ID for LCEKTGUBIYZNRS-UHFFFAOYSA-N
ID: LCEKTGUBIYZNRS-UHFFFAOYSA-N
Comment: Energy2
Num peaks: 22
25.00727645 1.197125403
39.02292652 9.191541766
41.03857658 5.909496732
49.00727645 4.316921591
51.02292652 9.903659771
53.03857658 13.69257744
55.01784114 1.382362854
55.05422664 3.953253278
57.06987671 1.12711803
63.02292652 2.281808092
65.03857658 3.49226274
67.05422664 4.987604385
69.0334912 1.200409477
77.03857658 1.934796629
79.05422664 4.873908109
81.06987671 1.299709527
93.06987671 1.042418298
125.0960915 0.9721338932
149.0960915 2.603812106
151.1117415 2.00599939
153.0910061 1.410686083
165.0910061 1.464774651

Name: +ve in-silico MS/MS by CFM-ID for LEUMPNRUBXEAQE-UHFFFAOYSA-N
ID: LEUMPNRUBXEAQE-UHFFFAOYSA-N
Comment: Energy0
Num peaks: 6
58.06512568 14.76922924
100.0756904 2.047078389
118.086255 7.23740579
128.070605 6.849403386
146.0811697 26.89477155
164.0917343 30.24237619

Name: +ve in-silico MS/MS by CFM-ID for LEUMPNRUBXEAQE-UHFFFAOYSA-N
ID: LEUMPNRUBXEAQE-UHFFFAOYSA-N
Comment: Energy1
Num peaks: 7
58.06512568 50.47594132
60.08077574 3.656712397
88.07569036 6.748847301
118.086255 4.219959861
128.070605 5.064288398
146.0811697 7.11848736
164.0917343 3.871469174

Name: +ve in-silico MS/MS by CFM-ID for LEUMPNRUBXEAQE-UHFFFAOYSA-N
ID: LEUMPNRUBXEAQE-UHFFFAOYSA-N
Comment: Energy2
Num peaks: 6
15.02292652 3.123384269
42.03382555 1.846598349
44.04947561 1.53598746
58.06512568 73.1154928
59.01275576 1.022758892
60.08077574 11.02453903

Name: +ve in-silico MS/MS by CFM-ID for MWXAEDUZOXQEIE-UHFFFAOYSA-N
ID: MWXAEDUZOXQEIE-UHFFFAOYSA-N
Comment: Energy0
Num peaks: 10
59.01275576 1.260482585
109.1011768 1.039282875
121.1011768 1.779793227
135.1168269 2.259106646
137.0960915 1.574483673
139.1117415 4.212154298
153.1273916 1.394436295
163.1117415 14.00027735
181.1223062 32.38755653
199.1328709 21.11579138

Name: +ve in-silico MS/MS by CFM-ID for MWXAEDUZOXQEIE-UHFFFAOYSA-N
ID: MWXAEDUZOXQEIE-UHFFFAOYSA-N
Comment: Energy1
Num peaks: 31
39.02292652 2.976556858
41.03857658 2.422849952
43.05422664 1.463204868
51.02292652 1.085760046
53.03857658 1.260567808
55.05422664 1.759898265
59.01275576 0.7847268993
61.02840582 1.007710332
65.03857658 0.927082082
67.05422664 0.9902467103
69.06987671 1.577211623
71.01275576 1.282622469
79.05422664 2.248493729
81.06987671 1.776127572
83.08552677 1.180192848
93.06987671 1.428209213
95.01275576 1.153946772
95.08552677 2.701416295
97.02840582 0.9652659003
107.0855268 0.9359703725
109.1011768 3.125273164
111.1168269 1.441217181
121.1011768 3.228546712
135.1168269 6.313616897
137.0597059 0.9437570977
137.132477 1.698810839
139.1117415 3.111298712
153.1273916 3.29731297
163.1117415 7.147711562
181.1223062 10.79182056
199.1328709 4.897906475

Name: +ve in-silico MS/MS by CFM-ID for MWXAEDUZOXQEIE-UHFFFAOYSA-N
ID: MWXAEDUZOXQEIE-UHFFFAOYSA-N
Comment: Energy2
Num peaks: 31
39.02292652 7.204772281
41.00219107 1.663814474
41.03857658 6.502496158
43.01784114 1.998295531
43.05422664 3.637733079
51.02292652 3.463130611
53.03857658 5.61348947
55.01784114 1.078627
55.05422664 4.993594226
57.0334912 1.110029531
59.01275576 2.328409872
61.02840582 0.9714722119
65.03857658 2.195369293
67.05422664 3.285400687
69.06987671 3.122850833
71.01275576 1.142896239
79.05422664 1.154943325
81.06987671 1.392045279
83.04914126 1.222946922
85.02840582 1.156710741
93.06987671 1.3617834
95.04914126 1.084724593
95.08552677 1.61723441
97.06479133 1.396816813
97.10117684 0.9741459759
109.1011768 1.775626926
119.0855268 1.128926876
121.1011768 1.44107731
135.1168269 2.852343561
137.132477 1.27787814
139.075356 0.9784866303

Name: +ve in-silico MS/MS by CFM-ID for RFQGWIROIHQLIL-UHFFFAOYSA-N
ID: RFQGWIROIHQLIL-UHFFFAOYSA-N
Comment: Energy0
Num peaks: 14
43.01784114 1.075089218
81.0334912 0.855281849
107.0491413 1.365915849
109.0647913 1.308504807
121.0647913 0.9297893529
133.1011768 2.202604286
135.1168269 0.8541010657
137.0960915 1.472211288
139.1117415 1.051654101
145.1011768 5.84969191
151.1117415 2.071267489
153.1273916 1.017651079
163.1117415 33.90133203
181.1223062 26.34969134

Name: +ve in-silico MS/MS by CFM-ID for RFQGWIROIHQLIL-UHFFFAOYSA-N
ID: RFQGWIROIHQLIL-UHFFFAOYSA-N
Comment: Energy1
Num peaks: 31
39.02292652 1.468559673
51.02292652 1.801306934
53.00219107 1.073781509
53.03857658 1.742518679
55.01784114 1.807717728
63.02292652 1.112392115
65.03857658 1.767925679
67.05422664 1.315704838
69.0334912 1.801971192
77.03857658 1.728387677
79.01784114 2.728651137
79.05422664 1.473685765
81.0334912 2.093277973
83.04914126 1.662194744
85.06479133 1.209063911
89.03857658 1.249333155
91.05422664 1.422715855
93.06987671 1.2953573
95.04914126 2.25019961
97.06479133 1.375652553
105.0698767 1.112388992
107.0491413 4.033553771
109.0647913 2.123327505
111.0804414 1.192387184
119.0855268 1.239491369
121.0647913 2.959758271
123.0804414 1.807201196
137.0960915 1.438023463
145.1011768 5.175714558
163.1117415 12.93175712
181.1223062 7.281030887

Name: +ve in-silico MS/MS by CFM-ID for RFQGWIROIHQLIL-UHFFFAOYSA-N
ID: RFQGWIROIHQLIL-UHFFFAOYSA-N
Comment: Energy2
Num peaks: 31
25.00727645 1.794698247
39.02292652 7.686994354
41.03857658 1.652829066
43.01784114 0.8971569115
49.00727645 2.186367128
51.02292652 4.822910449
53.00219107 2.383836155
53.03857658 5.753965063
55.01784114 3.285476762
55.05422664 1.370230703
63.02292652 2.162463795
65.00219107 2.095558514
65.03857658 6.314820731
67.01784114 1.219855491
67.05422664 4.297057005
69.0334912 1.516601313
77.03857658 1.956179041
79.01784114 1.057868741
79.05422664 3.656619676
81.0334912 1.241773217
81.06987671 1.408324679
85.06479133 1.630144693
91.05422664 3.830841874
93.06987671 2.181234747
97.06479133 1.282027879
105.0698767 1.611431761
107.0855268 0.9452359002
109.1011768 1.094553642
121.1011768 1.395800706
133.1011768 1.516740005
135.1168269 1.326277167

Name: +ve in-silico MS/MS by CFM-ID for FUZLHFFMWSBYMH-UHFFFAOYSA-N
ID: FUZLHFFMWSBYMH-UHFFFAOYSA-N
Comment: Energy0
Num peaks: 15
107.0855268 1.467735158
123.0804414 1.833274981
125.0960915 3.616766649
127.075356 1.134688433
139.1117415 1.849938081
141.0910061 1.551286525
149.0960915 8.686464214
151.1117415 4.186747658
159.1015708 1.472200268
163.1117415 1.454667455
167.1066561 15.73820604
169.1223062 1.925879436
181.1223062 15.3006276
183.1015708 1.075973086
199.1328709 18.99086692

Name: +ve in-silico MS/MS by CFM-ID for FUZLHFFMWSBYMH-UHFFFAOYSA-N
ID: FUZLHFFMWSBYMH-UHFFFAOYSA-N
Comment: Energy1
Num peaks: 31
41.03857658 1.040862292
53.03857658 1.289046101
57.0334912 3.326692874
65.03857658 1.961598709
67.05422664 2.455703248
71.04914126 1.636189195
81.06987671 1.986370686
97.06479133 1.330654204
107.0491413 1.097927099
107.0855268 3.160201999
109.0647913 1.411110772
109.1011768 1.347156526
121.1011768 2.987005379
123.0804414 2.212978566
123.1168269 1.198734396
125.0597059 1.292465771
125.0960915 3.953510254
127.075356 1.579715056
127.1117415 1.118804303
137.0597059 1.866959738
139.075356 1.970685803
139.1117415 3.969840302
141.0910061 3.918410283
149.0960915 4.620962688
151.1117415 2.111409772
155.0702706 1.321684684
159.1015708 1.037322438
163.1117415 1.361771717
167.1066561 4.843797944
[truncated: 1,520,921 more chars]
