# Supplementary material for: Ion mobility collision cross-section atlas for known and unknown metabolite annotation in untargeted metabolomics
Source: Nat Commun. 2020 Aug 28;11:4334. doi: 10.1038/s41467-020-18171-8 (PMC7455731; doi:10.1038/s41467-020-18171-8)
Supplement: Supplementary file 8 — Supplementary Data 5 [file 41467_2020_18171_MOESM8_ESM.zip › 01_positive_mode/L0647/cfmid_result.txt]

1 0.37142857 LLXYRFJHAMAHGI-WEJKQIJESA-N O=CCC=CCC(/C=C/CC)C=O
2 0.35616438 KHBRSNURYWAAOJ-UHFFFAOYSA-N CCC=CCC1=C(C)CC(C1=O)O
3 0.35135135 AFYNPJSIPULPIE-UHFFFAOYSA-N CCC=CCC1=C(C)COCC1=O
4 0.33766234 YAXSDBHMVNRDMT-UHFFFAOYSA-N CC1COC(CC=C)OC1CC(C)=O
5 0.32835821 SVRKACAGHUZSGU-UHFFFAOYSA-N CCC=CCC1=C(C)C(CC1=O)O
6 0.32352941 CJZPHJISONYLGS-UHFFFAOYSA-N O=CCC=C(CCC=C(C=O)C)C
7 0.32352941 MCZJSUTXVWCUMC-UHFFFAOYSA-N CCC=C(CC1=C(C)CCC1=O)O
8 0.31884058 OVEBWDPQALSVNI-UHFFFAOYSA-N CCCCC=CC1=CC(C)OC1=O
9 0.31884058 OVEBWDPQALSVNI-ATJFRQLMSA-N CCCCC=C/C1=CC(C)OC1=O
10 0.31428571 INPXGROIVUILJU-UHFFFAOYSA-N O=COCC=C(C=CC=C(C)C)C
11 0.3125 SPGYWKKUJFLWLP-UHFFFAOYSA-N CC(=CC)C1C(O)C=CC(C1=C)O
12 0.30985915 CYOUWBSBJBYNDY-UHFFFAOYSA-N CCC=CCC1=C(CO)CCC1=O
13 0.30555556 FUGLCMNQLGLQLP-UHFFFAOYSA-N CCC=CCC1=C(C)OCCC1=O
14 0.3030303 ZTYRMHKQFRVWBC-UHFFFAOYSA-N CC(=O)OCCCC1CC=CC=C1
15 0.3030303 CMRYBQCMGGQRLO-UHFFFAOYSA-N CC(C)C#CC=C(C)CCC(O)=O
16 0.29850746 SXWDSQZWJXOFDQ-UHFFFAOYSA-N CC(=O)OCCCC1=CCCC=C1
17 0.29850746 SVRKACAGHUZSGU-UMCURTJPSA-N CCC=C/CC1=C(C)C(O)CC1=O
18 0.29850746 PLUDDJVRVQGVPK-UHFFFAOYSA-N C=CCCCC1CCC(=O)CC1=O
19 0.29850746 SVRKACAGHUZSGU-SNAWJCMRSA-N CC\C=C\CC1=C(C)C(O)CC1=O
20 0.29850746 SVRKACAGHUZSGU-ORAHPGNNSA-N CCC=CCC1=C(C)C(O)CC1=O
21 0.29850746 SVRKACAGHUZSGU-SNVBAGLBSA-N CCC=CCC1=C(C)[C@H](O)CC1=O
22 0.29411765 GYKQUXCNYZMQRR-UHFFFAOYSA-N O=CC=C(CCC=C(C(=O)C)C)C
23 0.29411765 JMDVHIAPNBFHIR-AYTOVCQNSA-N CCC=C/C=C/C=C/CC(=O)OC
24 0.29411765 JMDVHIAPNBFHIR-GBXKULHUSA-N CCC=CC=CC=C/CC(=O)OC
25 0.29411765 YMJZXXHMRAQYJW-UHFFFAOYSA-N O=CC(=CCCC(=CC(=O)C)C)C
26 0.28985507 BIFDNUAPHRZTQN-UHFFFAOYSA-N COC(=O)C=CC=C1CCCCC1
27 0.28985507 WQEHXQQEQREPSB-UHFFFAOYSA-N COC(=O)C=CCC(=CC)C1CC1
28 0.28985507 HRTBKJXKHWDQIM-XOKGJFMYSA-N O=CCC(/C=C/CC)/C=C/CC=O
29 0.28571429 PQHUMTSXXLRDFG-UHFFFAOYSA-N O=CC=C(CCC(=C(C=O)C)C)C
30 0.28169014 UPGQKHLMOMJYPR-DOKFIKMOSA-N COC(=O)C(=CC=CC(=CC)C)C
31 0.28125 RCWXDJRFXCAEHF-UHFFFAOYSA-N CC(=C)CCC(=O)C1CCCC1=O
32 0.27777778 NAJZTTOYWJQEQW-YWVKMMECSA-N CC(CC(=O)O)C1CCC(C)(O1)C=C
33 0.27692308 VYBQEYWCFWNIJV-UHFFFAOYSA-N C=CC=CCC=CCCCC(=O)O
34 0.27272727 PUTAHJOXIOYARA-UHFFFAOYSA-N CCC1=CCCC(CC(O)=O)C1=C
35 0.26865672 MUIMRDAQSNCVEQ-UHFFFAOYSA-N COC(=O)C=C(C)C=CC=C(C)C
36 0.26865672 AEQPEZNTRBMNJN-UHFFFAOYSA-N CC(=O)OCCCC1=CC=CCC1
37 0.26865672 BPOGMJDIHRQNNV-UHFFFAOYSA-N CCC1OC1CC1=C(C)CCC1=O
38 0.26470588 QRVTUKIXJWVGAF-UHFFFAOYSA-N OCC(=C(CCC=C(C)C)C)C(=O)O
39 0.26470588 FTAHKPFYTOEBEA-UHFFFAOYSA-N CCOC(=O)C=CC=CC=CCC
40 0.26470588 DDNZZALXJIYAMX-UHFFFAOYSA-N CC=C1CC2(CCCCC2)OC1=O
41 0.26470588 OBGMWVFMTOAALK-UHFFFAOYSA-N COC1OC2(CCC(O2)C(C)C)C=C1
42 0.26470588 JTCBPUPULVDYLL-UHFFFAOYSA-N CCC(=CCC1=C(C)CCC1=O)O
43 0.26086957 IKMPUWUNNXFYMN-UHFFFAOYSA-N CCC=CCC1=C(C)CCOC1=O
44 0.26086957 HNIJFFAZJGABKA-JPRROXIZSA-N CCC=CCC(/C=C/C=CC=O)O
45 0.25806452 PJXSBIMEEIHXOO-UHFFFAOYSA-N CC(C)C(=C)C(=O)C1=CCCCO1
46 0.25806452 KENWRRUSJKMXOL-PCYYEKQGSA-N CC(=C/C(=O)O)C1CCC(=CC1)C
47 0.25396825 HYIGJYZIWBWEKH-UHFFFAOYSA-N CC(C1=CCC(=CC1)C)CC(=O)O
48 0.25 XMVXJWGAQNNSEV-ONEGZZNKSA-N CC(/C=C/CC1=C(C)CCC1=O)O
49 0.25 VYUCYAFXDYNKFS-UHFFFAOYSA-N CC=CC=CCOC(=O)C=C(C)C
50 0.25 VMWLSRTVOZWJGO-PXIYARARSA-N CCC1OC1CC2CC=C(CO)C2O
51 0.25 OGANNGKBVXSWII-FZPLPXEFSA-N CC(=O)OCC=C(/C)CC(O)C(=C)C
52 0.25 QAKFIWAAEGSJSG-UHFFFAOYSA-N CC1=CCC(CC1)C1CCC(=O)O1
53 0.24615385 HJDZYWXQLPUPGM-ORAHPGNNSA-N C=CCC=CCCC1CCC(=O)O1
54 0.24615385 MTQPZHNZYWAXEH-UHFFFAOYSA-N CCCCC=C1OC(=O)C(C)=C1C
55 0.24615385 JPQKHSVWRQLJSZ-UHFFFAOYSA-N CCC=CC(C1=C(C)CCC1=O)O
56 0.24615385 HJDZYWXQLPUPGM-SNAWJCMRSA-N O1C(CC/C=C/CC=C)CCC1=O
57 0.24615385 VEMRRIJINJXKTK-UHFFFAOYSA-N CC=CC=CC(C)COC(=O)C=C
58 0.24615385 MTQPZHNZYWAXEH-JXMROGBWSA-N CCCC\C=C1\OC(=O)C(C)=C1C
59 0.24242424 GBABPZZSDBIBAB-UHFFFAOYSA-N COC1C=CC(C(=C)C1C(=C)C)O
60 0.24242424 DVZNFILJZIOYPQ-UHFFFAOYSA-N O=C1CCC(CC2CCCO2)C=C1
61 0.24242424 DLNQRJFVXCCDKL-WJTNUVGISA-N O=C(/C=C/C=C/C=C\CCC)OC
62 0.24242424 DLNQRJFVXCCDKL-YXABPGESSA-N O=C(/C=C/C=C\C=C/CCC)OC
63 0.24242424 DLNQRJFVXCCDKL-BGDVVUGTSA-N O=C(/C=C\C=C\C=C/CCC)OC
64 0.24242424 FGFOYCOCJCJXAF-UHFFFAOYSA-N CCC1C=C(O)C2C(C1)C(=O)CC2
65 0.24 IBRYFVNWPMRNMM-UHFFFAOYSA-N O=COCC=C(CCC(=C(C)C)O)C
66 0.23880597 GNZGMEFSZMZQOK-UHFFFAOYSA-N OCCC=CCC1=C(C)CCC1=O
67 0.23880597 YOOQVENYBWCBFM-UHFFFAOYSA-N CCOC(=O)C=CC1=CCCCC1
68 0.23684211 VWNLSRCBECKSEN-UHFFFAOYSA-N CC(=CCOC=O)CCC=C(CO)C
69 0.23529412 RFQGWIROIHQLIL-UHFFFAOYSA-N O=CC=CCC=CC=CC(CC)O
70 0.2295082 ZUUTXDFQRTWXGB-UHFFFAOYSA-N CCC=CCCC=CC=CC(O)=O
71 0.22857143 HQBWKNUZJRLEFE-UHFFFAOYSA-N O=CC(C(CCC=C(C)C)C)C(=O)O
72 0.22580645 HVVOJENEXHMYPP-UHFFFAOYSA-N CC=CCC=CCC=CCC(O)=O
73 0.22580645 UJAIVNBBZVGIIB-UHFFFAOYSA-N OC1C=C(C)C(C(C1=C)C(=C)C)O
74 0.22580645 YJHAHRNANWIZTN-UHFFFAOYSA-N CCCCCC#CC(=O)OCC=C
75 0.22580645 TVWFHOQISREOTJ-UHFFFAOYSA-N CC=C1C(O)C=CC(C1C(=C)C)O
76 0.22580645 OCBHTZMTRZVOAX-UHFFFAOYSA-N C=CCCCC1C(=O)CCCC1=O
77 0.22535211 PXDHCJKQXWSQSU-PXIYARARSA-N CCC(O)C1CC2CC=C(CO)C2O1
78 0.22222222 UFYLZGZCLOLLIX-UHFFFAOYSA-N OC1CC(=O)C(=C1)C1CCCCC1
79 0.22222222 IMMBFLZPAIGMGQ-UHFFFAOYSA-N C=CCCC(=O)C1CCCCC1=O
80 0.22222222 MIJOFBLTKSBIFR-UHFFFAOYSA-N CC1(C)CC(=O)CC(=O)C1CC=C
81 0.21875 GVSCVOPRFWIBLL-UHFFFAOYSA-N COC1(CCCCO1)C#CCC(C)O
82 0.21875 AVSVBKTXNVGYGX-UHFFFAOYSA-N O=CC(=CCCC(=C(C=O)C)C)C
83 0.21875 JZXYNOPDQCVOLR-UHFFFAOYSA-N CC1(COC2(CCCCC2)O1)C#C
84 0.21875 AXWITYBCCBRQFC-UHFFFAOYSA-N CCCCOC(=O)C(O)CC(=C)C=C
85 0.21538462 HPVPWFYALBGLCC-UHFFFAOYSA-N CC(C)C1CC(C(C)CC1=O)C(O)=O
86 0.21538462 XCJCGPRMJHCVOY-UHFFFAOYSA-N CCOC(=O)C=C(C)CCC#CC
87 0.21538462 QPHXZBYMGLUVQT-UHFFFAOYSA-N CCCCC#CC=C(C)C(=O)OC
88 0.21538462 QNOIVAQBXFLXGN-UHFFFAOYSA-N CCOC(=O)C#CC1CCCCC1
89 0.21538462 ZSJPJKHSGOTPAG-UHFFFAOYSA-N COC(=O)C=CC=CCCC=CC
90 0.21538462 OLMCIYCPPIZWPG-UHFFFAOYSA-N C=CCC1=CCC2(CC1)OCCO2
91 0.21212121 ZDFCKQZYEGGHBQ-UHFFFAOYSA-N CC=C(C1CCC(OC(=O)C1)(C)O)C
92 0.21212121 PKULRZMWOMNIHW-UHFFFAOYSA-N CC1=C(CC=CCC)OC(=O)CC1
93 0.21212121 FHZARZODHUTHJL-UHFFFAOYSA-N COC1OC(C)(OC)C(CC=C)=C1C
94 0.21212121 WKXIGRQFAYTQCS-UHFFFAOYSA-N COC1C=CC(C(C1=C)C(=C)C)O
95 0.21212121 CBRVRGIOCWXUFY-UHFFFAOYSA-N O=C1CCC(CC2CCCO2)=CC1
96 0.21212121 MXPILFDOKKVPCC-UHFFFAOYSA-N CCOC(=O)C(C)=CCCC#CC
97 0.21212121 QPHIDXVWDBPNIM-DPCQOWFFSA-N CC=C/C(O)C(O)C(=C/C=C/C)CO
98 0.20588235 OOGJWAPLBYHNLD-UHFFFAOYSA-N OCC1CC(=O)CC2(CCCCC2)O1
99 0.2 PPVYBGKNKMMISH-UHFFFAOYSA-N CC(O)CCOCC1=CC=CC=C1
100 0.2 IPWBXNQFVYOABB-UHFFFAOYSA-N [H]C12CC([H])(C(CO)C1O)C1CC=CC21
101 0.2 JMEMVSDKJQQALK-UHFFFAOYSA-N [H]C12CC(OC(=O)CCC)C([H])(C1)C=C2
102 0.2 SSHBFDGSWYDHBU-UHFFFAOYSA-N CC(C)(O)C#CCOC(C)(C)C#C
103 0.2 UQGRMSBTXNYJFA-UHFFFAOYSA-N O=C1CCCC1CC1CCCC1=O
104 0.2 XBYJEPZKXGPIKK-UHFFFAOYSA-N CC1(C)OC2(OC(C)(C)C=C2)C=C1
105 0.2 BJXVJIYNJOGHSM-UHFFFAOYSA-N CC(O)CC(O)CC1=CC=CC=C1
106 0.2 KTOHKPIFGMHUSZ-UHFFFAOYSA-N CCC=CCC12OC2(C)CCC1=O
107 0.2 JRQIUTBHFLCSIT-UHFFFAOYSA-N CCC(CO)OCC1=CC=CC=C1
108 0.2 OXOVZDVJIKIHIA-UHFFFAOYSA-N CC1(C)CC(=O)C2=C(CCCC2)O1
109 0.2 NGRZOWQXYGMVQS-UHFFFAOYSA-N CC(CO)COCC1=CC=CC=C1
110 0.2 ZBNXMTHJYVSJGZ-UHFFFAOYSA-N CCC(O)COCC1=CC=CC=C1
111 0.2 FNGALCZPIXXLGT-UHFFFAOYSA-N CC(C)(O)COCC1=CC=CC=C1
112 0.2 OXEFBHPIEHPRES-UHFFFAOYSA-N CC1=CC=C(C)C(OCCCO)=C1
113 0.2 HXRILTBPSRMYIB-UHFFFAOYSA-N [H]C12CCCC([H])(CCC1=O)C(=O)CC2
114 0.2 PFOIOYPIICOZAN-UHFFFAOYSA-N [H]C12C3CC([H])(CC13)C2OC(=O)CCC
115 0.2 PPVYBGKNKMMISH-UHFFFAOYSA-N CC(O)CCOCC1=CC=CC=C1
116 0.2 LDSSHHGVKDZTIX-BEBVASNESA-N CC1(CC(=O)O)C2CC3C(C2)C13C
117 0.2 SEINCOLPXCLPDL-UHFFFAOYSA-N CC(CCO)OCC1=CC=CC=C1
118 0.2 XXBXCBIFNWCCMR-UHFFFAOYSA-N CC1(C)C2CCC(C2)C1=CC(O)=O
119 0.2 QSPBLCMJQCAHHO-UHFFFAOYSA-N CC1CCC=C(C)C1C=CC(O)=O
120 0.2 KLAHBFOZHSNBDV-UHFFFAOYSA-N CC12CCC(=O)C=C1CCCC2O
121 0.2 NGRZOWQXYGMVQS-UHFFFAOYSA-N CC(CO)COCC1=CC=CC=C1
122 0.2 YABVXKGXOSAVDV-UHFFFAOYSA-N OC1C=CC(=O)C1C1CCCCC1
123 0.2 LKKVMVMKNLULSL-UHFFFAOYSA-N [H]C12CC(C(=O)OCCC)C([H])(C1)C=C2
124 0.2 JRQIUTBHFLCSIT-UHFFFAOYSA-N CCC(CO)OCC1=CC=CC=C1
125 0.2 LDSSHHGVKDZTIX-UHFFFAOYSA-N CC12C3CC(CC13)C2(C)CC(O)=O
126 0.2 MZJOHIUPSBPBDB-UHFFFAOYSA-N O=C1CCCCC11CCCCC1=O
127 0.2 VPAIRMMAQDLQLF-UHFFFAOYSA-N CCC1=CC(OCCCO)=CC=C1
128 0.2 FRHJVAJQSPVSKV-UHFFFAOYSA-N CC(C)(CO)OCC1=CC=CC=C1
129 0.2 NGRZOWQXYGMVQS-UHFFFAOYSA-N CC(CO)COCC1=CC=CC=C1
130 0.2 CDEUZXBIMDAHBN-UHFFFAOYSA-N CC12CC=CCC1C(O)C=CC2O
131 0.2 MOQZMCQPHWTFFS-UHFFFAOYSA-N CCCCCC#CC(=C)CC(O)=O
132 0.2 UXNFXVSCSZZCOF-UHFFFAOYSA-N CC(O)COCCC1=CC=CC=C1
133 0.2 ZBNXMTHJYVSJGZ-UHFFFAOYSA-N CCC(O)COCC1=CC=CC=C1
134 0.2 PVOJSSGMNIKGSW-UHFFFAOYSA-N CC(O)CCOC1=CC=CC(C)=C1
135 0.19672131 LJJUVOCEWNNGPA-UHFFFAOYSA-N CCC(C1=CCCC=C1)OC(=O)C
136 0.19672131 CNRQLMHBMGUJHK-UHFFFAOYSA-N OC1C(=CC(C(C1=C)C(=C)C)O)C
137 0.19672131 ZLLHFIZJAOENRD-UHFFFAOYSA-N CC=CC(=O)OC1CC2CCC1C2
138 0.19672131 QXBXIORRGYCFLH-UHFFFAOYSA-N CCC(C1=CC=CCC1)OC(=O)C
139 0.19672131 TWHCDUFZKOKIMI-UHFFFAOYSA-N CCC(=O)OC1(CCCCC1)C#C
140 0.19672131 MZVMRXDGUDBVLS-UHFFFAOYSA-N CC(C1=CC=CCC1)COC(=O)C
141 0.19672131 OHLUUXWTNHYWAE-UHFFFAOYSA-N CC1=CC(=O)OC1C1CCCCC1
142 0.19672131 RPOIRAWLRGCLOT-UHFFFAOYSA-N CC(=O)OCC(C1=CCCC=C1)C
143 0.19444444 NTVSAFRDYRBSMT-UHFFFAOYSA-N O=COCC=C(C(CC=C(C)C)O)C
144 0.19444444 RQMXMRRMCZQNCR-UHFFFAOYSA-N CCCC1CC(COCC=C)OC1=O
145 0.19354839 MBEPJPZPFKXSPV-UHFFFAOYSA-N CC(C)CC1OCC(C)CO1
146 0.19354839 DVLJFIKLZRLNLF-UHFFFAOYSA-N CC(C)C=CC(=O)C1=CCCCO1
147 0.19354839 LYJFYYSUPPIKSX-UHFFFAOYSA-N CCOC(=CC=C)C1=CCCCO1
148 0.19354839 GAOBAIMCSQKRFO-UHFFFAOYSA-N CCCC#CCC1(CCC1)C(O)=O
149 0.19354839 GMHAKORSMBQDRD-UHFFFAOYSA-N CC(C)=CCOC1=C(C)CCC1=O
150 0.19354839 SJRRYRAMBIACCP-UHFFFAOYSA-N CCCCC1OCC(C)CO1
151 0.19354839 QXHAUVPEFZXOAC-UHFFFAOYSA-N CC12CCCCC1COC(=O)C2=C
152 0.19354839 MBEPJPZPFKXSPV-UHFFFAOYSA-N CC(C)CC1OCC(C)CO1
153 0.19047619 QZXLYEXDJJSLCV-UHFFFAOYSA-N CC=C(C1CCC(=CC1)C(=O)O)C
154 0.19047619 FNVRFNHQECKJHC-UHFFFAOYSA-N CCCCCC#CC=CC(=O)OC
155 0.19047619 DYTJIHAZVNKQTE-UHFFFAOYSA-N CC(=O)OC(=C)C=C1CCCCC1
156 0.19047619 JRDAZPVJQQVHAE-UHFFFAOYSA-N CC(=C)C1CCC(C(C1O)C(=O)O)C
157 0.19047619 FRUCUWUFGHVLGX-HDQBBJRYSA-N CCC=C/C[C@@H]1[C@@H](O)CC[C@@H]1C(=O)O
158 0.19047619 SAECPUSBSKTVNC-UHFFFAOYSA-N CCC1CCC2C(CCC2=O)C1=O
159 0.19047619 XVKISQXABFNCPF-UHFFFAOYSA-N CCOC(=O)C=C1CC2CCCC12
160 0.19047619 LQSVMIMIFSSFGG-UHFFFAOYSA-N COC1C=CC(CC=C)=CC1OC
161 0.18918919 QMQICWZWMHCCCD-UHFFFAOYSA-N O=COCC=C(CCC=C(C)C)CO
162 0.1875 QSCUDZDJQRVKFJ-UHFFFAOYSA-N CCCCC#CC=CC(=O)OCC
163 0.1875 CYLPIXWBSJOWSN-UHFFFAOYSA-N CCCCC=CC=CC(CC(=O)O)O
164 0.1875 JPBFQEGAYWNUJK-UHFFFAOYSA-N CCOC1=CC(=O)C11CCCCC1
165 0.1875 PWSTXZUQCNAGLK-UHFFFAOYSA-N CCC=CCCC=CC(CC(=O)O)O
166 0.1875 VLROLRWDBIPABZ-UHFFFAOYSA-N CC(=C)C=CC(=O)C(C)(C)CC=O
167 0.1875 MWXAEDUZOXQEIE-UHFFFAOYSA-N CCC=CCC=CCC(CC(=O)O)O
168 0.1875 JIRRUHKAQPDZFD-UHFFFAOYSA-N C=CCCCC=CCOC(=O)C=C
169 0.18666667 QQLMIKPHFFSFKA-UHFFFAOYSA-N CC1C(O)OCC1CCC=CC(C)=O
170 0.18461538 OYRWCMASLRNSFD-UHFFFAOYSA-N CCCCC1OC(OCC)C=CC1=O
171 0.18461538 LSQREVNHZWLRHT-UHFFFAOYSA-N CC=CCC=CCCC(=O)C1CO1
172 0.18461538 VFOQETNBTUILTQ-UHFFFAOYSA-N COC(=O)C1CCC(CC#C)CC1
173 0.18461538 MMMXGGXIIWGLRU-UHFFFAOYSA-N CC(=C)C1CCC(COC=O)=CC1
174 0.18461538 HWNDOSHORAOUTE-UHFFFAOYSA-N CC1=CC(=O)CC2(CCCCC2)O1
175 0.18461538 LMGKJYLGPWLIAV-UHFFFAOYSA-N OCCCC#CCOC1CCCCO1
176 0.18181818 OTERTCLNAAUZDD-UHFFFAOYSA-N CCC1CCCC(CCC(O)=O)C1=O
177 0.18181818 LCRBCXHVYAKSKU-UHFFFAOYSA-N OCC#CCCCOC1CCCCO1
178 0.18181818 DXNLVIIRXMSTQF-UHFFFAOYSA-N CC=C(C(CC(=O)O)CCC(=O)C)C
179 0.17910448 DJUJFZYRPOHCGE-UHFFFAOYSA-N CCCCCC=CC=C(C(=O)O)CO
180 0.17910448 FBQONLAFKVMNGB-UHFFFAOYSA-N CC1OC2CCCCC2CC1OC=O
181 0.17647059 HLDIDJGXGWTFJL-UHFFFAOYSA-N O=C1CC(CCCC2CCCCO2)O1
182 0.17647059 IHFCBYVMKMICQL-UHFFFAOYSA-N CC(CC(=O)C(=O)O)CCC=C(C)C
183 0.17647059 YRJHHSKWIOOQGS-LANMQRMFSA-N CC=CC=CC(=O)C(C)C(O)CCO
184 0.17391304 UXFZWMKDVXIWMC-UHFFFAOYSA-N CC(=O)OCCCCC1CCCC1=O
185 0.17391304 CLWIQLFDKAUIOZ-UHFFFAOYSA-N CCOC(=O)C(C)C(=O)CCC=CC
186 0.17142857 XDQYILFULYZFTL-UHFFFAOYSA-N CCCCC1C(C(C)OC1=O)C(C)=O
187 0.17142857 HIDKSJMDFZHXJE-UHFFFAOYSA-N O=COCC=C(OCCC=C(C)C)C
188 0.16901408 SIVNDOMFJHBKAS-UHFFFAOYSA-N O=COCC=C(CC(C=C(C)C)O)C
189 0.16666667 FFFHHRCBLIIREV-UHFFFAOYSA-N CC(O)COC1=CC(C)=CC(C)=C1
190 0.16666667 CMJRDFHHVFSXPT-UHFFFAOYSA-N OC(=O)C1C(CCC(C1O)C)C(=C)C
191 0.16666667 GAOBTTKTKAQVNS-UHFFFAOYSA-N CC1=CC=C(CCCOCC=C)O1
192 0.16666667 FEZAQYCRLLDDBS-UHFFFAOYSA-N [H]C12CCC(CC1)(C2)OC(=O)C(C)=C
193 0.16666667 IOOCVIRRKFNHEL-UHFFFAOYSA-N CCCCCOC1=CC=CC(O)=C1
194 0.16666667 BTNZTGPJWZBPOJ-UHFFFAOYSA-N CC1(C)CC(=O)C(CC=C)C(=O)C1
195 0.16666667 HEYRHDCXPZCMNV-UHFFFAOYSA-N CC(C)C(O)(CO)C1=CC=CC=C1
196 0.16666667 HULLBXYBMZDZKL-UHFFFAOYSA-N CC(C)(O)CCC1=CC=CC=C1O
197 0.16666667 ADKINOPUZPKEAL-UHFFFAOYSA-N CC1(C)CC(=C)C(C)(O)C=CC1=O
198 0.16666667 JXDQGPOVAYXKBT-UHFFFAOYSA-N [H]C12CCC([H])(C=C1)C(COC(C)=O)C2
199 0.16666667 NCBAGYYDKGFEFQ-UHFFFAOYSA-N CC12CC(=O)OC1=CC(C)(C)CC2
200 0.16666667 NCHOJUUKBQCNMB-UHFFFAOYSA-N CC(C)C1OCCCC(C)O1
201 0.16666667 IXGMYGWETPDDAQ-UHFFFAOYSA-N CC(C)(C)C1CCC(=O)C(C=O)=C1
202 0.16666667 QHXAOJQLZHLLON-UHFFFAOYSA-N CC(O)C(C)C(O)C1=CC=CC=C1
203 0.16666667 AFACMDHLLZRDNA-UHFFFAOYSA-N CC1CCC2=C(C1)OC(=O)CC2C
204 0.16666667 FJRJQACZNTVQCN-UHFFFAOYSA-N CC1(C)C2CCC11CC(=O)OC1C2
205 0.16666667 BOIHAPODUXHNBA-QWRGUYRKSA-N CC[C@H](O)C[C@H](O)c1ccccc1
206 0.16666667 HXHKXILJIYKVLP-UHFFFAOYSA-N CC1(C)C2CC(C1=O)C(C)(C)C2=O
207 0.16666667 ZVZZMBPWOUJSTD-UHFFFAOYSA-N CC12CC(=O)OC1(C)C1CCC2C1
208 0.16666667 AFACMDHLLZRDNA-UHFFFAOYSA-N CC1CCC2=C(C1)OC(=O)CC2C
209 0.16666667 WRTQKWBSYQGIFV-UHFFFAOYSA-N CC(=O)OC(C#C)C1CCCCC1
210 0.16666667 JMHXZINCPAHHJX-UHFFFAOYSA-N CC(C)(OC=O)C1CC2CC1C=C2
211 0.16666667 GWKHZXGRPBDDKT-UHFFFAOYSA-N CC(C)(O)C=C1C=CCCC1C=O
212 0.16666667 ZNFVFIIZYSJGHK-UHFFFAOYSA-N CC(C)OCOCC1=CC=CC=C1
213 0.16666667 IMKHDCBNRDRUEB-NSHDSACASA-N CC1(C)CCCC2(C)OC(=O)C=C12
214 0.16666667 HZHOPLNHGZJIDX-UHFFFAOYSA-N CC(C)(O)C=C1CC(CC=C1)C=O
215 0.16666667 OXTZZLIERIHZPS-UHFFFAOYSA-N [H]C12COCC([H])(C=C(C1)C(C)C)C2=O
216 0.16666667 YRWHFXJUKFGVMO-UHFFFAOYSA-N OC1CC2CCCCC2CC1C(=O)O
217 0.16666667 GPEPRRMJQZGFFB-UHFFFAOYSA-N OC(=O)CCCCCC(=O)C1CCC1
218 0.16666667 VUHBPPSSQKUCSE-UHFFFAOYSA-N CCC(C)(O)C(O)C1=CC=CC=C1
219 0.16666667 WJTNCMQUWQVMEI-UHFFFAOYSA-N C=CCCC(=O)CC(=O)CCC=C
220 0.16666667 KHCIJSLICYWUHU-UHFFFAOYSA-N OC(=O)C1C(O)C(C2C1(C2)C(C)C)C
221 0.16666667 OBDRXZMOQALFEF-UHFFFAOYSA-N COC1=CC=CC=C1C(O)C(C)C
222 0.16666667 TVGCUGDKKSUOOU-UHFFFAOYSA-N OC(=O)C1CCC2C(C1O)CCCC2
223 0.16666667 GQGMGCVFWBFOAZ-UHFFFAOYSA-N OC(=O)C1C(O)C2(C(C1CC2)(C)C)C
224 0.16666667 OMJJSNZAIPMSHB-UHFFFAOYSA-N CC(C)C1CC2=C(OCCC2)C1=O
225 0.16666667 YRWYXOSBBYGQII-UHFFFAOYSA-N O=C1CC23CCCC2(C1)OCCC3
226 0.16666667 ZIIZEEWHNOONMF-UHFFFAOYSA-N CCCOC(O)CC1=CC=CC=C1
227 0.16666667 DJXQWWWWMYVSBX-UHFFFAOYSA-N CC(=C)C(=O)OC(C1CC1)C1CC1
228 0.16666667 PFSWPPDUKLUYSX-UHFFFAOYSA-N CC(C)COC1=CC(O)=C(C)C=C1
229 0.16666667 QFOWJPBDGSGFEJ-UHFFFAOYSA-N CC(O)COC1=C(C)C=CC=C1C
230 0.16666667 MINRKGGIPJCCKR-UHFFFAOYSA-N CC(C1CCC(=C(C1O)C(=O)O)C)C
231 0.16666667 QFOWJPBDGSGFEJ-UHFFFAOYSA-N CC(O)COC1=C(C)C=CC=C1C
232 0.16666667 DFGXLJQCUYXYAX-UHFFFAOYSA-N [H]C12CC(=O)CC([H])(O1)C(=C2)C(C)(C)C
233 0.16666667 QHXAOJQLZHLLON-UHFFFAOYSA-N CC(O)C(C)C(O)C1=CC=CC=C1
234 0.16666667 SIRBNUDEFPSGHB-UHFFFAOYSA-N CC1(C)C(=O)OCC2=C1CCCC2
235 0.16666667 FFFHHRCBLIIREV-UHFFFAOYSA-N CC(O)COC1=CC(C)=CC(C)=C1
236 0.16666667 OITGXRJRGAVOKF-UHFFFAOYSA-N COC(C1=CC=CC=C1)C(C)(C)O
237 0.16666667 SKKHNUKNMQLBTJ-UHFFFAOYSA-N [H]C12CCC([H])(C1)C(C2)OC(=O)C(C)=C
238 0.16666667 XHMKGDUAGDFSHL-UHFFFAOYSA-N CCCCOC1=CC=CC=C1CO
239 0.16666667 ZDVQDQSQVDBESA-UHFFFAOYSA-N CCCCOc1ccc(c(c1)C)O
240 0.16666667 VJLDTDYNROMFED-UHFFFAOYSA-N CC(CCOc1ccc(cc1)O)C
241 0.16666667 CPGOZPAIBTVCPK-UHFFFAOYSA-N CCCOCCc1ccc(cc1)O
242 0.16666667 IMKHDCBNRDRUEB-UHFFFAOYSA-N CC12CCCC(C)(C)C1=CC(=O)O2
243 0.16666667 BGHHDJUQYBAXSB-UHFFFAOYSA-N Oc1ccc(cc1)CCC(O)(C)C
244 0.16666667 LPZJUDQRYQKZOU-UHFFFAOYSA-N CC1CC2C(CCC(C)C2=O)C1=O
245 0.16666667 WVGPHZQKUCUVCH-UHFFFAOYSA-N CC1=CC(CCCCO)=C(O)C=C1
246 0.16666667 IMKHDCBNRDRUEB-LLVKDONJSA-N CC1(CCC[C@@]2(C1=CC(=O)O2)C)C
247 0.16666667 MOIIMLOKLBXYSV-UHFFFAOYSA-N CCCOCC(O)C1=CC=CC=C1
248 0.16666667 BAMIDINTRJEIFT-UHFFFAOYSA-N CC1=C(C)C(O)C2C(C1=O)C2(C)C
249 0.16666667 TYROJDFHUXSBHC-UHFFFAOYSA-N OCCCCOCC1=CC=CC=C1
250 0.16666667 GGPCJIKQXDNJJY-UHFFFAOYSA-N CCCCOCC1=CC=C(O)C=C1
251 0.16666667 YCEFQVGINJNOSQ-UHFFFAOYSA-N [H]C12CC(OC(=O)C(C)C)C([H])(CC1O)C2
252 0.16666667 SKCXVVPAQZXSBM-UHFFFAOYSA-N CC(C)C1=C(O)C(CO)=C(C)C=C1
253 0.16666667 LETCSHCGEKPXMQ-UHFFFAOYSA-N CC(=O)OCC(C1CC=CC=C1)C
254 0.16666667 QRKZNZDTTGNJGK-UHFFFAOYSA-N [H]C12CC([H])(C(=C)C1=C)C(C2)(OC)OC
255 0.16666667 WXHHRWOJBDKKMD-UHFFFAOYSA-N O=C1CC23CCCC2(CCCC3)O1
256 0.16666667 HJSFHUMHWSAUQM-UHFFFAOYSA-N CCC(C1CC=CC=C1)OC(=O)C
257 0.16666667 LSWJLHIDQMHFEF-UHFFFAOYSA-N CC12CC=CC(C)(C)C1CC(=O)O2
258 0.16666667 CEXNIEJIMVZIRY-UHFFFAOYSA-N CCC(C)OC1=CC=CC(CO)=C1
259 0.16393443 LABFEIRVSKZQER-UHFFFAOYSA-N CC1=C(C)C(C)(O)C(C)=C(C)C1=O
260 0.16393443 IOURLUJNIODGHH-UHFFFAOYSA-N OCCC(=O)CC1CC2CC1C=C2
261 0.16393443 FEHBUZYBKUOFIA-UHFFFAOYSA-N OC(=O)CCCC(=O)C1CCCCC1
262 0.16393443 GKBSEHJHCQCWPN-UHFFFAOYSA-N CC(C)(C)OOC(=O)C1CCCC=C1
263 0.16393443 IMEXAZLWJSUWAX-UHFFFAOYSA-N OC(=O)CCCCC(=O)C1CCCC1
264 0.16393443 MUXTZDPHOBMQMM-UHFFFAOYSA-N CC(=CCOC1CCCCO1)C#C
265 0.16393443 LTCLRHUIDWKFBX-UHFFFAOYSA-N CCC=CCOC1=C(C)CCC1=O
266 0.16393443 KGXBLHPRTAYUBZ-UHFFFAOYSA-N O=C1CCC(=O)C1C1CCCCC1
267 0.16393443 KQOVMVZQORRTLN-UHFFFAOYSA-N OC(=O)CCCCCCC(=O)C1CC1
268 0.16129032 AERHSJZFPZCNRW-UHFFFAOYSA-N CCOC(=O)C1=C(C)C(C)=C(C)C1
269 0.16129032 NSKURVUHJQVTDL-UHFFFAOYSA-N CC1=C(C)CC2(C)COC(=O)C2C1
270 0.16129032 GLMPUSSDVOGTBZ-UHFFFAOYSA-N COC1C=C(C)C(=O)C2C1C2(C)C
271 0.16129032 QYKQTYWNNCGXRN-UHFFFAOYSA-N CC=C(C1CCC(C1C=O)C)C=O
272 0.16129032 GEBQNKLTSJFQQW-UHFFFAOYSA-N C=CCC1=CCC(C(=C1)OC)OC
273 0.16129032 YKRKDILDAAUQNC-UHFFFAOYSA-N CC=CC1=CCC(C(=C1)OC)OC
274 0.16129032 JHKHHARBTNGAFC-UHFFFAOYSA-N CC(=C)C1CC(=O)C(C)=CC1CO
275 0.16129032 KWZGXCHEWSWPPE-NSCUHMNNSA-N CC=CC#CCCCCCC(=O)O
276 0.16129032 TUEPMAMJETWKGV-UHFFFAOYSA-N C=CC#CCCOC1CCCCO1
277 0.16129032 NSKURVUHJQVTDL-UHFFFAOYSA-N CC1=C(C)CC2(C)COC(=O)C2C1
278 0.16129032 LVYIQMQOQRGVIH-UHFFFAOYSA-N CC1=C(CCC2(C1)OCCO2)C=C
279 0.15873016 CLNMJECQVUMJRI-UHFFFAOYSA-N OC1(CCCCC1)C1CCCOC1=O
280 0.15873016 PGTPCJJMOJCWHV-UHFFFAOYSA-N OC(=O)CCCCCC1CCCC1=O
281 0.15873016 GUOPQJLNDSTQGK-UHFFFAOYSA-N CCOC(=O)CC(O)(C1CC1)C1CC1
282 0.15873016 QMQGBJJCXLMPNY-UHFFFAOYSA-N OCCC#CCCOC1CCCCO1
283 0.15873016 QMQGBJJCXLMPNY-UHFFFAOYSA-N OCCC#CCCOC1CCCCO1
284 0.15873016 FUFNOJKHQMQWGC-UHFFFAOYSA-N CC(C(=O)OC(C)(C)C)C(=O)C(C)=C
285 0.15873016 NCCZTDWAXKXAPO-UHFFFAOYSA-N CC=CC1CC=C(C(=C1)OC)OC
286 0.15873016 ZRGYFESQUKRYNR-UHFFFAOYSA-N CC1CCC2OC(=O)C(=C)CC2C1
287 0.15873016 XYXMKPFMWOIREM-UHFFFAOYSA-N CCOC(=O)CC1(O)CC(C)(C)C=C1
288 0.15625 VGHPRNWNCVQSOF-UHFFFAOYSA-N C=CC1(O)C(=CC(=O)CC1(C)C)C
289 0.15625 MFSZUEJLRXMSRZ-UHFFFAOYSA-N O=CCC=CCCCCCCC(=O)O
290 0.15384615 JMWBTPQEGMTXKP-ONGXEEELSA-N CC(=CCCC1(C)OC(=O)CC1O)C
291 0.15384615 DEIQQSNBDUHJNT-CMDGGOBGSA-N CC(=O)C=C(/C)CCCCCC(=O)O
292 0.15384615 BZVQXSJUHHRBCA-UHFFFAOYSA-N CC1(CO)CC2(CCCCC2)C(=O)O1
293 0.15384615 JMWBTPQEGMTXKP-GXSJLCMTSA-N CC(=CCCC1(C)OC(=O)CC1O)C
294 0.15151515 GKVIGVQOGMDWOX-UHFFFAOYSA-N OC(=O)OCC=C(CCC=C(C)C)C
295 0.15151515 XBPRXMCEBRMNPD-UHFFFAOYSA-N CC1OC(CC(=O)C=C(C)C)OC1C
296 0.14925373 VJZWZDQDXPADSE-NSHDSACASA-N CCCCCC1(O)OC(=O)C(=C1C)C
297 0.14925373 FXRQMGQJKCTRFW-UHFFFAOYSA-N O=CC=CCCCOC1CCCCO1
298 0.14925373 UIQSHHUKVJOVIS-UHFFFAOYSA-N CC1CC(=O)OC1(C)CCCC(C)=O
299 0.14925373 VJZWZDQDXPADSE-UHFFFAOYSA-N CCCCCC1(O)OC(=O)C(C)=C1C
300 0.14925373 CJIWXEJGTOHZNM-UHFFFAOYSA-N CCOC(C)OC(C)(C)C#CC(C)=O
301 0.14925373 VDMUEUFLAGSQBS-UHFFFAOYSA-N CCOC(=O)C=CCCCCC(C)=O
302 0.14705882 XHGFGFRZNQJFHQ-JXMROGBWSA-N O=COC(/C=C(/CCC=C(C)C)\C)O
303 0.14705882 KPBOEHFRHMHTQU-UHFFFAOYSA-N O=COCC=C(CCC1OC1(C)C)C
304 0.14705882 OEBRJHAHNKXYKE-UHFFFAOYSA-N CC=CC=CC(=O)OCCOC(C)C
305 0.14705882 XUHLHNHLTDLDCL-YFHOEESVSA-N COC(=O)C=C(CCC(=O)C)/C(C)C
306 0.14705882 LHDQJYZNALUFTO-UHFFFAOYSA-N CCOC(=O)CCCC(=O)C=C(C)C
307 0.14492754 BPPBYROZOVDFLM-UHFFFAOYSA-N O=COCC1OC1(C)CCC=C(C)C
308 0.14492754 ONBJZHHBCOJZKZ-UHFFFAOYSA-N CCCCCCC1CC(C=O)C(=O)O1
309 0.14492754 JZFQBWFDNWORAM-UHFFFAOYSA-N CCOC(=O)C(C)C(=O)CCC(C)=C
310 0.14285714 YDLJTGXFDPPQJR-UHFFFAOYSA-N CCOC(=O)CC(=O)CCC=C(C)C
311 0.14285714 WCZHJEAZMDEZCQ-UHFFFAOYSA-N COC(=O)C=CC(C)CCOCC=C
312 0.14285714 WCZHJEAZMDEZCQ-UHFFFAOYSA-N COC(=O)C=CC(C)CCOCC=C
313 0.14285714 JDGUMUBITAJUDP-UHFFFAOYSA-N CCC=CCCC(=O)CCC(=O)OC
314 0.14285714 TVZDMYVGHHXEHK-UHFFFAOYSA-N OCC=CC1CCCCC11OCCO1
315 0.14084507 FBPCDRGXEPLQOG-UHFFFAOYSA-N CCOC(=O)C=CCCCC=COC
316 0.14084507 PDHWNPMFVJZGPL-UHFFFAOYSA-N CCCC1CC(C(=O)OCC)=C(C)O1
317 0.13888889 ABOPECASPNJWFC-UHFFFAOYSA-N CCCC1(C)CC(C(=O)OC)=C(C)O1
318 0.1369863 IVKXDHGCABLGAM-IDXDHNASSA-N COC(=O)C(=CCCC(=CCO)C)C
319 0.1369863 IVKXDHGCABLGAM-UHFFFAOYSA-N COC(=O)C(C)=CCCC(C)=CCO
320 0.13333333 YKYXORJDSTUCTN-UHFFFAOYSA-N CC1=CC(=C(C(=C1)O)O)C(C)(C)C
321 0.13333333 DRDDKLPBFUJHJK-UHFFFAOYSA-N COC(=O)C(=C)C1CCCCC=C1
322 0.13333333 LKFBIHAJCFDIIN-UHFFFAOYSA-N O=C1CC(=O)CC2(CCCCC2)C1
323 0.13333333 RAVOCYQVYXKXGH-UHFFFAOYSA-N [H]C12CC(=O)C(C)(CC1=O)CC2(C)C
324 0.13333333 ZMWWUPALOIERNV-UHFFFAOYSA-N CC(C)C1=CC=C(OCCO)C=C1
325 0.13333333 HGYJADMDWCVAIY-UHFFFAOYSA-N CC(C)C1=CC=CC=C1OCCO
326 0.13333333 JIMXXGFJRDUSRO-UHFFFAOYSA-N OC(=O)C12CC3CC(CC(C3)C1)C2
327 0.13333333 BYAJWGMJDDKYIF-UHFFFAOYSA-N CC12CCC(=O)CC1CC(=O)CC2
328 0.13333333 HOAVLBSGSIUNKX-UHFFFAOYSA-N OC1(CCCC1)C1CCC=CC1=O
329 0.13333333 YUQCSJRITDBZLT-UHFFFAOYSA-N COC(CC1=CC=CC(C)=C1)OC
330 0.13333333 LQXUNLBAEJOILA-UHFFFAOYSA-N COC(CC1=CC=CC=C1C)OC
331 0.13333333 GBYBTBXDHBXDMQ-UHFFFAOYSA-N CCCCCC1=CC(C)=CC(=O)O1
332 0.13333333 BQTOTVBOOGPLPR-UHFFFAOYSA-N COC(CC1=CC=C(C)C=C1)OC
333 0.13333333 FRHOCXUHFYENFZ-UHFFFAOYSA-N COCC1=CC=C(C=C1)C(C)OC
334 0.13333333 ZJSVCHHHFPMBHS-UHFFFAOYSA-N CC12CCC(=O)CC1CCCC2=O
335 0.13333333 XGYBHRIFVITMPY-UHFFFAOYSA-N CC1(C)C2(C)CCC1(CC2O)C(O)=O
336 0.13333333 UFOUDYPOSJJEDJ-UHFFFAOYSA-N COC(OC)C(C)C1=CC=CC=C1
337 0.13333333 INGCFUDUPJPKMI-UHFFFAOYSA-N [H]C12CCC([H])(C=C1)C(C2)C(=O)OCC
338 0.13333333 ZFMFIBDSZCASNS-UHFFFAOYSA-N CCCCCC1=C(O)C=CC(O)=C1
339 0.13333333 LICCCCCCEBHYTF-UHFFFAOYSA-N COC1=CC=CC=C1CCCCO
340 0.13333333 FKWOGPPGVRDIRZ-UHFFFAOYSA-N CCC(C)(C)C1=C(O)C=CC(O)=C1
341 0.13333333 WYRBVXROHRSJCC-UHFFFAOYSA-N CC(=C)C(OC1CCCCO1)C#C
342 0.13333333 JNNNANWXLANXCQ-UHFFFAOYSA-N [H]C12CCC(C(O)=O)(C(=C)C1)C2(C)C
343 0.13333333 ZYWGSKGRLVYULL-UHFFFAOYSA-N CCCCC1=C(OC)C(O)=CC=C1
344 0.13333333 DUXXMMBVXTVISE-UHFFFAOYSA-N COC1=CC=CC(COC(C)C)=C1
345 0.13333333 IWKUGFADBCLUAP-UHFFFAOYSA-N OCCCC1=CC=C(CCO)C=C1
346 0.13333333 KIDCMLHBHOYZFM-UHFFFAOYSA-N CC(C)COC1=CC=CC(CO)=C1
347 0.13333333 ONOIOFWTUAKNOT-UHFFFAOYSA-N CC(=O)CC1(CCC(C)=CC1)C=O
348 0.13333333 AKDVNXQKBADQBB-UHFFFAOYSA-N CC(C)(C)C1=CC=CC=C1OCO
349 0.13333333 BWGHAAKGQSGYKM-UHFFFAOYSA-N CC(C)OC1=C(C)C=CC=C1CO
350 0.13333333 IJYYHICMTPBRHB-UHFFFAOYSA-N CC(O)CC(CO)C1=CC=CC=C1
351 0.13333333 XVBXGQZNYHMATC-UHFFFAOYSA-N COC1(CC2C1CC(C)(C)C2=O)OC
352 0.13333333 VSMZCXODVITSLO-UHFFFAOYSA-N OC(=O)CC1(O)CCCC11CCCC1
353 0.13333333 BZDXGBAIFINPRS-UHFFFAOYSA-N NC1=NC(NCC2CC2)=NC(N)=N1
354 0.13333333 IBJMHOIQRPMIET-UHFFFAOYSA-N [H]C12CC([H])(C(=O)CCC(=O)C1)C2(C)C
355 0.13333333 JBFWEIYRGONWCM-UHFFFAOYSA-N CC(C)C[Si](F)(F)CC(C)C
356 0.13333333 SKVXZBCHDHQGIJ-UHFFFAOYSA-N [H]C12CCCC([H])(C1)C(=CC2)C(=O)OC
357 0.13333333 XTOBUABQVGTVRJ-UHFFFAOYSA-N CCCCOC1=CC=CC(CO)=C1
358 0.13333333 RYBGKGNPEUWDQA-UHFFFAOYSA-N [H]C12CC3CCCC(C1)(C(O)=O)C3([H])C2
359 0.13333333 FAQDXERSGNATRL-UHFFFAOYSA-N COC(C)C(OC)C1=CC=CC=C1
360 0.13333333 RIJUMYIJQXFPQZ-UHFFFAOYSA-N CC(O)C1=CC=CC=C1CCCO
361 0.13333333 UBFJBADIFZUGKJ-UHFFFAOYSA-N CC(C)C1CC(=O)C2=C1CCCO2
362 0.13333333 PMRGVXIRSTVLJS-UHFFFAOYSA-N CC1=CC(=CC(O)=C1O)C(C)(C)C
363 0.13333333 GXVJJTLDTNWPON-UHFFFAOYSA-N CC1=C(O)C(O)=C(C=C1)C(C)(C)C
364 0.13333333 XJODZTALEDLVGZ-UHFFFAOYSA-N CC(=C)C1CC=C(C)C(=O)C1CO
365 0.13333333 UIHUSHNCRGDVHL-UHFFFAOYSA-N [H]C12CC([H])(C1)C(=O)C(CCC(C)=O)C2
366 0.13333333 LKFBIHAJCFDIIN-UHFFFAOYSA-N O=C1CC(=O)CC2(CCCCC2)C1
367 0.13333333 TWXLWNIZXYAYSV-UHFFFAOYSA-N [H]C12CCCC([H])(CCCC1=O)C(=O)C2
368 0.13333333 KTZCBEPFADOVOV-UHFFFAOYSA-N C=CC(CC#C)OC1CCCCO1
369 0.13333333 GEBLSSQROFYHPU-UHFFFAOYSA-N CC1=C(C)C(=O)OC(=C1)C(C)(C)C
370 0.13333333 MKZUGSPKAYXMHH-UHFFFAOYSA-N CCC1=CC=C(CC(C)C)C(=O)O1
371 0.13333333 CLCWBIKVZDPOPD-UHFFFAOYSA-N CC(O)CCC(O)C1=CC=CC=C1
372 0.13333333 LRCJMCXMONWEMN-UHFFFAOYSA-N [H]C12CCC(CC1)(C=C2)C(=O)OCC
373 0.13333333 GBNPJBBNCBLPQT-UHFFFAOYSA-N C(OCC1CC2CC1C=C2)C1CO1
374 0.13333333 FHDONTAKGDIMOX-UHFFFAOYSA-N COC1=CC(=CC=C1)C(O)C(C)C
375 0.13333333 GCQBIYCSSJYFJX-UHFFFAOYSA-N CCC(C)COC1=CC=C(O)C=C1
376 0.13333333 JBNCRMFOHKBEFO-UHFFFAOYSA-N CC1(C)C2CCC(C2)(C(O)=O)C1=C
377 0.13333333 PLPOOSRONAYTQI-UHFFFAOYSA-N OC(=O)C1CC2CC1C1CCCC21
378 0.13333333 ONBQOCZVFSXWQW-UHFFFAOYSA-N OC(=O)C1CCC2C3CCC(C3)C12
379 0.13333333 ONBQOCZVFSXWQW-UHFFFAOYSA-N OC(=O)C1CCC2C3CCC(C3)C12
380 0.13333333 CBXCHJJTIOEINN-UHFFFAOYSA-N CCC(C)C(O)C1=CC=C(O)C=C1
381 0.13333333 FLDNUKAJQPKKMD-UHFFFAOYSA-N OC(=O)C1CCC2=C(CCCC2)C1
382 0.13333333 OTBXXMWIANCGFF-UHFFFAOYSA-N CC1CC(=O)C2CC1C(=O)CC2C
383 0.13333333 PQAOFUQAZBGCQK-UHFFFAOYSA-N COC(CCc1ccccc1)OC
384 0.13333333 NNCHGGCVERASKN-UHFFFAOYSA-N CCCCC1(C)OCCCO1
385 0.13333333 ONBQOCZVFSXWQW-UHFFFAOYSA-N OC(=O)C1CCC2C3CCC(C3)C12
386 0.13333333 RDARSNURXMFGDV-UHFFFAOYSA-N OC(=O)C1CC2C3CCC(C3)C2C1
387 0.13333333 OQWFGJSSTQRQQM-UHFFFAOYSA-N O=COC1CC2CC1C1CCCC21
388 0.13333333 SXZWEDHVLUGDCG-UHFFFAOYSA-N COc1cc(ccc1C)C(C)(C)O
389 0.13333333 GTHAMPAEWGJKFV-UHFFFAOYSA-N CCC(OCCO)C1=CC=CC=C1
390 0.13333333 SHKYHYJVCZVAEJ-UHFFFAOYSA-N CCC(C)OC1=CC=C(OC)C=C1
391 0.13333333 YSZNCAJEVNDWIO-UHFFFAOYSA-N CCC1OC(C)CC(C)(C)O1
392 0.13333333 JIMXXGFJRDUSRO-UHFFFAOYSA-N OC(=O)C12CC3CC(CC(C3)C1)C2
393 0.13333333 FCODQYLSDNRUBJ-UHFFFAOYSA-N OCCC(CCO)C1=CC=CC=C1
394 0.13333333 OTVWOWODDGZITR-UHFFFAOYSA-N CC(C)C1=C(O)C=C(C)C(CO)=C1
395 0.13333333 HXCIWXCKKJLNMH-UHFFFAOYSA-N CC(C)(C)OC1=CC=C(CO)C=C1
396 0.13333333 BFSBRRDYIMUSBW-UHFFFAOYSA-N COC1=CC=C(OCC(C)C)C=C1
397 0.13333333 NYARJMRXCRSQPJ-UHFFFAOYSA-N CC(C)CCc1ccc(O)cc1O
398 0.13333333 XUJJTIVZUYIKLX-UHFFFAOYSA-N COCCCOCC1=CC=CC=C1
399 0.13333333 RUMUPMSZUNLFBX-NSHDSACASA-N CCCCC(O)c1cccc(O)c1
400 0.13333333 UGNWVAUDNUJJGM-UHFFFAOYSA-N COc1cc(CO)ccc1C(C)C
401 0.13333333 CNNVIQTYWRWMIC-UHFFFAOYSA-N COCCCC1=CC=CC=C1OC
402 0.13333333 MZSIQTVSNURLNU-UHFFFAOYSA-N OCCC(CO)CC1=CC=CC=C1
403 0.13333333 GLYUWUHZMBJABV-UHFFFAOYSA-N CC1CCC(C(C1)O)(C(=C)C)C(=O)O
404 0.13333333 ZQAGMWKKYVHQKG-UHFFFAOYSA-N CCCCC1=C(O)C=C(C)C=C1O
405 0.13333333 OLZRNNOJOOCPIY-UHFFFAOYSA-N COC1CC23CC2(CCCC3)C1=O
406 0.13333333 LBDWIFOIHJVJBH-UHFFFAOYSA-N CCCCOc1ccc(cc1)OC
407 0.13333333 NNZSIEVRBBZXBJ-UHFFFAOYSA-N CCCC(O)COC1=CC=CC=C1
408 0.13333333 WBXIBYRRVUHTEY-UHFFFAOYSA-N C=CCC1CC(=CC(=C1)OC)OC
409 0.13333333 ITMJYMUSFXUQAW-UHFFFAOYSA-N CC1=C(C(=O)O)C2CC(C1)C2(C)C
410 0.13333333 OPIYFRFPFMFRKG-UHFFFAOYSA-N CC(C12CC(C(C2C1)(C)C(=O)O)O)C
411 0.13333333 QHBMBCYBYVQBBG-UHFFFAOYSA-N CCC(c1ccc(cc1O)O)(C)C
412 0.13333333 RJDYNYWVPWUKDG-UHFFFAOYSA-N CCC(c1ccc(c(c1)O)O)(C)C
413 0.13333333 NAWHCZZVECHNHB-UHFFFAOYSA-N CCC(C1=CC2C(C=C1)(O2)O)(C)C
414 0.13333333 YSAVZFNMLWKNCV-UHFFFAOYSA-N CCCCC(c1ccc(cc1)O)O
415 0.13333333 VVVMSUUPQDLFDO-UHFFFAOYSA-N CCCC(Cc1ccc(cc1)O)O
416 0.13333333 JCLFHZLOKITRCE-UHFFFAOYSA-N CCCCCOc1ccc(cc1)O
417 0.13333333 BHNFJIYJQWAWDJ-UHFFFAOYSA-N O=C(C1CC=CC=C1)OC(C)(C)C
418 0.13333333 AEACSOKFIFFIBQ-UHFFFAOYSA-N O=C(C1=CC=CCC1)OC(C)(C)C
419 0.13333333 DEVIIUOFEHFSGP-UHFFFAOYSA-N O=C(C1=CCCC=C1)OC(C)(C)C
420 0.13333333 HCTNLMOMUWQHQW-UHFFFAOYSA-N CC1=CC(O)=C(C(O)=C1)C(C)(C)C
421 0.13333333 ARKZJAHYEGFURT-UHFFFAOYSA-N [H]C12CC3CCCC3(O1)C(=O)CC2C
422 0.13333333 JTWGVWIVAIFTQG-UHFFFAOYSA-N OC(c1ccc(cc1)O)CC(C)C
423 0.13333333 YLKYZYCSHDONJO-UHFFFAOYSA-N OCC(CCc1ccc(cc1)O)C
424 0.13333333 MJMZAIMRHVSVFW-UHFFFAOYSA-N CC(CCC1=CC2C(C=C1)(O2)O)C
425 0.13333333 WZZOWJNSLBKXAC-UHFFFAOYSA-N CC(CCC12C=CC(=CC2O1)O)C
426 0.13333333 PLVDIAWQSPGVBL-UHFFFAOYSA-N CC(COCc1ccc(cc1)O)C
427 0.13333333 KCATTWAVKHALFH-UHFFFAOYSA-N CC(C)(CCC1=CC=CC=C1)OO
428 0.13333333 YGMNTVSMFCJOHT-UHFFFAOYSA-N OC(=O)C1=CC=C(CC1)C(C)(C)C
429 0.13333333 OSKAIBLBJBUIPD-UHFFFAOYSA-N OC(=O)C1=CCC(C=C1)C(C)(C)C
430 0.13333333 LQWLBIKCJLGRPE-UHFFFAOYSA-N OC(=O)C1CC=C(C=C1)C(C)(C)C
431 0.13333333 ZDFKYRBMJLTZCZ-UHFFFAOYSA-N CC(C)=C1C(=O)CC(C)(C)CC1=O
432 0.13333333 VUDORAKYVLDCOV-UHFFFAOYSA-N CC12CCC(=O)C1(C)CCCC2=O
433 0.13333333 NOAPMFHWPWYOKN-UHFFFAOYSA-N CC(C)(C)OC(=O)C1CCCCC1=O
434 0.13333333 KRNQJRLFZIBNOW-UHFFFAOYSA-N CC(C)(C)OC(=O)C1C=CCC=C1
435 0.13333333 FDGYZZIZZAXOEW-UHFFFAOYSA-N CCCCOC1=CC=CC=C1OC
436 0.13333333 POIJKWVIVTYKTM-UHFFFAOYSA-N CC=C(C1CC(=O)C2(C(C1)O2)C)C
437 0.13333333 RLMUQSGHPFYSNN-UHFFFAOYSA-N CC1CCC(=C(C)C)C(C1C(=O)O)O
438 0.13333333 LSRDTCGQIYGLLM-UHFFFAOYSA-N OC1CCC2C(C1)CCC(C2)C(=O)O
439 0.13333333 KJRURUVLYRCHIH-UHFFFAOYSA-N CC1=CC(C(CC1)(C(C)C)C(=O)O)O
440 0.13333333 LEGBFQHILPCCBJ-UHFFFAOYSA-N OC1CC(CC2C1CCCC2)C(=O)O
441 0.13333333 HDOADYVHILSHMH-UHFFFAOYSA-N OC1CCCC2C1CCC(C2)C(=O)O
442 0.13333333 IFWDNPSBFXTMFP-UHFFFAOYSA-N OC1CCC2C(C1)CC(CC2)C(=O)O
443 0.13333333 DAJVCAVTVXEPNI-UHFFFAOYSA-N OC1CCCC2C1CC(CC2)C(=O)O
444 0.13333333 RDIRCULBWKQFHJ-UHFFFAOYSA-N OC(=O)C1CCC2C(C1)(O)CCCC2
445 0.13333333 OIKDTTUBIGCXMQ-UHFFFAOYSA-N OC(=O)C1CCC2(C(C1)CCCC2)O
446 0.13333333 RSQDVEMCKZZOQZ-UHFFFAOYSA-N OC(=O)C1=CCC2C(C1)CCCC2
447 0.13333333 YZRAJGSPVHJJFZ-UHFFFAOYSA-N OC(=O)C1=CC2C(CC1)CCCC2
448 0.13333333 QLRROLBUVIHANW-UHFFFAOYSA-N Cc1cc(CCCC)c(cc1O)O
449 0.13333333 IYOQFZBJNROXMO-UHFFFAOYSA-N CCCCc1c(C)cc(cc1O)O
450 0.13333333 QQGBRZRLYANXPA-UHFFFAOYSA-N Cc1c(O)c(CCCC)ccc1O
451 0.13333333 FHKNSUFXGJFOGV-UHFFFAOYSA-N CCCCc1ccc(cc1O)OC
452 0.13333333 GCFGEMPDTOHZJS-UHFFFAOYSA-N CCCCc1ccc(cc1OC)O
453 0.13333333 MGKNBDBZIKPUFM-UHFFFAOYSA-N CCCCOC1=CC=C(CO)C=C1
454 0.13333333 YRETYEMOQLHTLP-UHFFFAOYSA-N COC(C)(CC1=CC=CC=C1)OC
455 0.13333333 ZJSVCHHHFPMBHS-UHFFFAOYSA-N CC12CCC(=O)CC1CCCC2=O
456 0.13333333 DCNIFRHAARRRKL-UHFFFAOYSA-N CC(C)C1OCCCCCO1
457 0.13333333 FLVHBTPSAACZSX-UHFFFAOYSA-N C1COC23OCCCC2(C1)CCCO3
458 0.13333333 NZMDLYSPLDSXLQ-UHFFFAOYSA-N CCC(C)C1=CC(OC)=C(O)C=C1
459 0.13333333 IVMMFYBOPVQEIK-UHFFFAOYSA-N CC(C)OC1=CC=C(CCO)C=C1
460 0.13333333 UAADEJHLOCLLQN-UHFFFAOYSA-N CC(C)C1(C=CCC=C1C)C(O)=O
461 0.13333333 AUFHQHXLHVLBNP-UHFFFAOYSA-N CCCC(O)CC1CCCO1
462 0.13333333 HQFDIBDPUWTEJY-UHFFFAOYSA-N CCCC(O)C1=CC=CC=C1OC
463 0.13333333 QRTSHBQBKCWJGF-UHFFFAOYSA-N CCCCOC(=O)C12CCCCC1O2
464 0.13333333 TZZNGSGCNMISFT-UHFFFAOYSA-N CCC12CC(=O)CC1(C)CC(=O)C2
465 0.13333333 QJZRJZPUFQDTPZ-UHFFFAOYSA-N CCC(C)COC1=CC=CC(O)=C1
466 0.13333333 GNGRRAWFNMELKJ-UHFFFAOYSA-N COC(=O)C1CC23CCC12CCC3
467 0.13333333 NOENSGSCMXILBW-UHFFFAOYSA-N CC(C)CCC1=C(O)C=CC(O)=C1
468 0.13114754 LUEGGDGWTLYWGD-UHFFFAOYSA-N CC12CCCCC1C(=C)C(=O)OC2
469 0.13114754 SXQNXMSANWAUIJ-UHFFFAOYSA-N C=CCC1=CC(=CC(C1)OC)OC
470 0.13114754 CUCHUXSOWPBKCU-UHFFFAOYSA-N COC(=O)C1(CCC#CC)CCC1
471 0.13114754 CAMCUTWKCAAGJC-UHFFFAOYSA-N CC(C)C1OCCC(C)(C)O1
472 0.13114754 HTNAAAAJZXCKHF-UHFFFAOYSA-N COC(=O)C1(CC#CC)CCCC1
473 0.13114754 RXDKTWSNKUHOIY-UHFFFAOYSA-N COC(C)(OC)C(CC#CC)C(C)=O
474 0.13114754 HGXNNCGDLPZGJO-UHFFFAOYSA-N O=C1CCC2(CCCCC2=O)CC1
475 0.13114754 XDGXSYUXBILJQW-UHFFFAOYSA-N [H]C12CCC([H])(OO1)C2=CCCC(C)=C
476 0.13114754 HPJQFOMBZUVTLO-UHFFFAOYSA-N CC(=C)C1CCC(C(C1)O)(C)C(=O)O
477 0.13114754 WIXCEFBFMPAFOQ-UHFFFAOYSA-N CCOC(=O)C1=C(C)C=C(C)CC1
478 0.13114754 FQLSTCHYHZIPQL-UHFFFAOYSA-N CCCCOC1OC(CC)C(=O)C=C1
479 0.13114754 MYGDHAQREWXXHN-UHFFFAOYSA-N CC(C1CCC(C(C1=O)C(=O)O)C)C
480 0.13114754 ZDMVHHGKMWXUEI-UHFFFAOYSA-N OC(CCC=CCC=C)CCC(O)=O
481 0.12903226 LTGRCYKNYRAPFP-UHFFFAOYSA-N CCCCCCCC=CC(=O)C(=O)O
482 0.12903226 LCEKTGUBIYZNRS-UHFFFAOYSA-N COC1=CC(CC=C)CC=C1OC
483 0.12903226 SGZVDIPTBBLSKE-UHFFFAOYSA-N CCCC1(C)OCCC(C)O1
484 0.12903226 JMMLJZJUVKEVCK-UHFFFAOYSA-N COC(=O)C1=CCC(CC1)C(=C)C
485 0.12903226 VTXMTQVODQMALG-UHFFFAOYSA-N CC(=C)C1CCC(=C(C1)C)C(=O)O
486 0.12903226 UJBNAMSJNYDAJG-UHFFFAOYSA-N CC(C)C(C)(C)C(=O)C#CC(C)=O
487 0.12903226 BVQVAMYLGLKJLO-UHFFFAOYSA-N CCCCC1OCCC(C)O1
488 0.12903226 ODXHOTHMHLQRNS-UHFFFAOYSA-N CC(=O)CC(=O)C1CCOC(C)(C)C1
489 0.12903226 RQYRTQJCILRNGQ-UHFFFAOYSA-N CCOC(=O)C1=C(CCC1)C(C)=C
490 0.12903226 UKJOCQXUXAZFBN-UHFFFAOYSA-N C=CCC#CCOC1CCCCO1
491 0.12903226 JMMLJZJUVKEVCK-VIFPVBQESA-N COC(=O)C1=CCC(CC1)C(=C)C
492 0.12903226 LOVWNVWPXIBGIX-UHFFFAOYSA-N CCC1COC(OC1)C(C)C
493 0.12903226 ZFBLKHRAGAMZDX-UHFFFAOYSA-N CC(C)CC1OCCC(C)O1
494 0.12903226 JMMLJZJUVKEVCK-SECBINFHSA-N COC(=O)C1=CCC(CC1)C(=C)C
495 0.12698413 LMYSRVXSJXALBH-JTQLQIEISA-N COC1C=C(C=O)C(C)(C)C=C1C
496 0.12698413 PQJDSRWCTFIVMD-UHFFFAOYSA-N CC(=O)CCC(=O)OC1CCCCC1
497 0.12698413 JJQNVZDNQSCSHK-UHFFFAOYSA-N CCCCCC1=CC(C(C=C1)(O)O)O
498 0.12698413 VLGMZQAIQUOQSH-UHFFFAOYSA-N CC(C)(C)OC(=O)CC(=O)CCC=C
499 0.12698413 AWUWTBXBMDBZHG-UHFFFAOYSA-N CCOC(=O)C1OC1C1CCCCC1
500 0.12698413 MBUYSYKXSMTIPP-UHFFFAOYSA-N C=CCOC(=O)COC1CCCCC1
501 0.125 IJCIOLXHDMCLLI-UHFFFAOYSA-N CCCCC1COC(C)OC1
502 0.125 COKVDTKAWIFNTH-UHFFFAOYSA-N CC1(C)COC2(CCC(=O)CC2)OC1
503 0.125 CEXRQGCGUJBTFW-UHFFFAOYSA-N CCCCCC1(C)CC(=O)OC(=O)C1
504 0.125 WFMHNOKCEJZJKZ-SNVBAGLBSA-N COC1C(=CC=C(C=O)C1(C)C)C
505 0.125 XGYVFEIHPSYDSV-UHFFFAOYSA-N CC1(C)CCC2(CCOC2=O)C1(C)O
506 0.12307692 HMAOBTJERLDAIN-UHFFFAOYSA-N COC(=O)C=CCCCCCC(C)=O
507 0.12307692 UXMUWOPVTWOSFD-UHFFFAOYSA-N CC1(C)C(=O)OCOC11CCCCC1
508 0.12307692 PWVBPNGWEWCGDG-UHFFFAOYSA-N OC(=O)CCC(=O)CC1CCCCC1
509 0.12307692 XMILIFWSJFWFFU-UHFFFAOYSA-N COC(=O)C1OC1(C)CCC=C(C)C
510 0.12307692 YNTAHIOXDRYJPU-UHFFFAOYSA-N CC(CCC1=CC(C(C=C1)(O)O)O)C
511 0.12307692 XJAPZPCKTTXUHY-UHFFFAOYSA-N CCOC(=O)CCCC(=O)C1CCC1
512 0.12307692 PPXJTXCNBHSEAV-UHFFFAOYSA-N CC(=C)C1CC2(CCC1O)OCCO2
513 0.12307692 ICIZBTGTSKEFDG-UHFFFAOYSA-N CCCCC1C(CCC1=O)C(=O)OC
514 0.12307692 GUCLXGNHJRLWIL-UHFFFAOYSA-N O=CC=CCCCCCCCC(=O)O
515 0.12307692 HMAOBTJERLDAIN-VQHVLOKHSA-N COC(=O)C=CCCCCCC(=O)C
516 0.12307692 CGGDTMPBLMPVPC-UHFFFAOYSA-N CCOC(=O)CCC(=O)C1CCCC1
517 0.12121212 IPJGROZEJICJSS-UHFFFAOYSA-N CCOC(=O)CCC1CCC(=O)CC1
518 0.12121212 BDKUMNQSPMMXTL-UHFFFAOYSA-N COC(CCCC=CC=CC=O)OC
519 0.12121212 VHUPRYBISKUNEK-UHFFFAOYSA-N CCC(O)CCC=CC=CC(=O)OC
520 0.12121212 BHMQOHNIDFTIGZ-UHFFFAOYSA-N CCOC(=O)C=CCC1(O)CCCC1
521 0.12121212 DOFUQRKVDATTKY-UHFFFAOYSA-N CCOC(=O)CCCCC(=O)C1CC1
522 0.11940299 NSNBPUDFVSNTOM-UHFFFAOYSA-N CCOC(=O)CC(=O)CC1CCCC1
523 0.11940299 YNVAMTZCBCPORM-UHFFFAOYSA-N O=COCC=C(COCC=C(C)C)C
524 0.11940299 XIWMHTMGRGPLQO-UHFFFAOYSA-N CCCC1C(CC(=O)OC)CCC1=O
525 0.11764706 PVUNYKLLMJKHCY-UHFFFAOYSA-N CCOC(=O)C=COC1CCCCC1
526 0.11764706 UQBGESMOFRCWKT-UHFFFAOYSA-N COC(CCC(=O)C(=CC=O)C)(C)C
527 0.11764706 MGHKLYIYPFGGDY-UHFFFAOYSA-N COC(=O)CC1C(CC(C)=O)C1(C)C
528 0.11764706 CRRYYQBOJPIZCL-UHFFFAOYSA-N CCCCC1CCC(=O)C1C(=O)OC
529 0.11764706 GXNKHOJNXDNATR-UHFFFAOYSA-N CCOC(=O)CC(=O)CCCCC=C
530 0.11764706 ZRJYDSSPRMZCLV-UHFFFAOYSA-N CC(C)C1CC(COCC=C)OC1=O
531 0.11764706 AMBRDGCMBMLDHE-UHFFFAOYSA-N COC(=O)CCC1CCCC(C)C1=O
532 0.11594203 MTKILJJDTJQCBS-UHFFFAOYSA-N CCOC(=O)CCC1CCCCC1=O
533 0.11594203 DRJYEHYUYYVTNF-UHFFFAOYSA-N O=COCC(=C(CCC=C(C)C)C)O
534 0.11594203 FUZLHFFMWSBYMH-UHFFFAOYSA-N COC(=O)CC(C(=C)C)CCC(=O)C
535 0.11267606 CCCOASCPDDHYIP-UHFFFAOYSA-N CCCC(CC(=O)CC(=O)OC)C=C
536 0.11111111 NWDBBLFNNILKKJ-MXMFLMJRSA-N COC(=O)C(=CCCC(C)(O)C=C)C
537 0.10810811 SJDSVAYVLFVHNM-UHFFFAOYSA-N COC(CCC1=C(CCC1)C=O)OC
538 0.1 IRMPFYJSHJGOPE-UHFFFAOYSA-N C1(O)C=C(CCCCC)C=C(O)C=1
539 0.1 BSVHAZNNVRXKKQ-UHFFFAOYSA-N COC(=O)C1=C(C)C=CCC1(C)C
540 0.1 IPGFUSWVIQFWJB-UHFFFAOYSA-N [H]C12CCC(C)(C(=O)C1C=O)C2(C)C
541 0.1 DUAXUBMIVRZGCO-QMMMGPOBSA-N CCC(C)COC(=O)C(C)C
542 0.1 BXIJYKUDHDLSQP-UHFFFAOYSA-N COc1cc(C(C)C)c(O)cc1C
543 0.1 IGVDHXFCHIMWSE-UHFFFAOYSA-N CC(=O)C12CCC(C2(C)C)CC1=O
544 0.1 ZNBPFNPUNMLSMD-UHFFFAOYSA-N COC1=CC=CC=C1OC(C)(C)C
545 0.1 HLRRPPJCSHECRZ-UHFFFAOYSA-N COC1=C(C=CC(O)=C1)C(C)(C)C
546 0.1 JZISPFMRVBHTCH-UHFFFAOYSA-N OCCCOC1CCCCC1
547 0.1 WHKNJDDCGFFLET-BEBVASNESA-N COC(=O)C1(C)C2CC3C(C2)C13C
548 0.1 TWGFYQIUSFIVDO-GHMZBOCLSA-N CC1(C)CCCC2(C)OC(=O)CC12O
549 0.1 BJTFSJALTYYMKU-UHFFFAOYSA-N CCOC1=CC=C(C=C1)C(O)CC
550 0.1 TUQLVPINSFVPOL-UHFFFAOYSA-N CC(=O)C1(CC=C)CCCCC1=O
551 0.1 MAQMEXSLUSZDQM-UHFFFAOYSA-N CCOC(OCC)C1=CC=CC=C1
552 0.1 YBCYCPJHEXJDAN-UHFFFAOYSA-N CC(C)(C)C1=CC(CO)=C(O)C=C1
553 0.1 NNHICWCSGPQGRB-UHFFFAOYSA-N CC1=C(CC=O)C(C)(C)CC(=O)C1
554 0.1 KJSWCDQLCQFZIJ-UHFFFAOYSA-N CCCCCOC1CCCO1
555 0.1 DJENHUUHOGXXCB-UHFFFAOYSA-N CCCCC1=C(O)C(OC)=CC=C1
556 0.1 HVDVAFDMEBQSGN-UHFFFAOYSA-N CC(C)(C)OOC(C)(C)C=C
557 0.1 IZRKOTZTHHSHEF-UHFFFAOYSA-N CC(C)(C)CC1=C(O)C=CC(O)=C1
558 0.1 YAFBKWFCKDWOKE-UHFFFAOYSA-N C#CC1(CCCCC1)OCC1CO1
559 0.1 KXEXJIVGMWGRSU-UHFFFAOYSA-N CC(C)C1(OC(C)=CC(=O)O1)C(C)C
560 0.1 IEMLVZIFARNGMU-UHFFFAOYSA-N CCCCOc1ccc(cc1C)O
561 0.1 ONPKYNUKTOPPJS-UHFFFAOYSA-N OC(=O)C1(O)CCC2C(C1)CCCC2
562 0.1 QQRDWBBZZJLZBQ-UHFFFAOYSA-N CCC(OC)(OC)C1=CC=CC=C1
563 0.1 JELKTTPLDWFYNC-UHFFFAOYSA-N CCCCC1=CC(OC)=C(O)C=C1
564 0.1 ZEAXKJFWPXPWAO-UHFFFAOYSA-N NCC(C(C(C(CO)O)O)O)N
565 0.1 PUGXFORZVIPNNN-UHFFFAOYSA-N COC1=C(O)C=C(C=C1)C(C)(C)C
566 0.1 CLYHRQADKDKLAB-UHFFFAOYSA-N CC(C)(C)OC1=C(OC(C)(C)C)C1=O
567 0.1 GJYSABTVMHZQBA-UHFFFAOYSA-N CCOCC1=CC=CC=C1OCC
568 0.1 HYNPVPDRVUUVOE-UHFFFAOYSA-N CC12C(CCC1=O)CCCCC2=O
569 0.1 NOAPQVLNLCJECE-UHFFFAOYSA-N COC(C)(OC)C1=CC=C(C)C=C1
570 0.1 YLWJOZDYVRSGIR-UHFFFAOYSA-N CC1(C)CC(=O)C2=C(C1)OCCC2
571 0.1 QJKUIUCQENFWSS-UHFFFAOYSA-N CCOC1(CCCC1)OCC
572 0.1 HFUIHMVCMHAZHY-UHFFFAOYSA-N [H]C12CCC([H])(C1)CCC(=O)C(=O)CC2
573 0.1 ZYYOIBFFLNJKLK-UHFFFAOYSA-N COC(C)(OC)C1=CC=CC=C1C
574 0.1 DFQPWUKAUAIODO-UHFFFAOYSA-N COCC(OC)C1=CC=C(C)C=C1
575 0.1 RKOBAHDNXWOYQV-UHFFFAOYSA-N COC(C)C1=CC(C)=CC=C1OC
576 0.1 BYHYDWHUOUDWJO-UHFFFAOYSA-N OC(=O)CC1(O)C=C(C)CC(C1)(C)C
577 0.1 MBUFSJLXLNUPCI-UHFFFAOYSA-N OC(=O)C1COCC2C(C1)CCCC2
578 0.1 RFXLLODLBBMLNA-UHFFFAOYSA-N CC12OC(O)(C=C1)C(C)(C)CC2=C
579 0.1 GASNIKGYRVWWBG-UHFFFAOYSA-N CC(C)(O)CCOC1=CC=CC=C1
580 0.1 APOKGGYUGXMFNF-UHFFFAOYSA-N CCCCCCOCC(=O)C
581 0.1 JNFWUMGRYVORSV-UHFFFAOYSA-N COC1=C(CCCO)C=C(C)C=C1
582 0.1 YDYCJNQWJCFHRZ-UHFFFAOYSA-N CCC(C)OCOC1=CC=CC=C1
583 0.1 UYGGIIOLYXRSQY-UHFFFAOYSA-N CCCCCOC(=O)C(C)C
584 0.1 HBIHNNBZGOVTTR-UHFFFAOYSA-N COC(=O)C1=CCC2CC1C2(C)C
585 0.1 WXWAXETYPNUWOB-UHFFFAOYSA-N COC(=O)C1=CCCCC=CCC1
586 0.1 NWAIYLFAGPKYBZ-UHFFFAOYSA-N CC1=CC(C)=C(CO)C(C)=C1CO
587 0.1 AFYPBOIOQRUIEK-UHFFFAOYSA-N COC1=CC(CC(C)C)=C(O)C=C1
588 0.1 GAWNSZTYJBHWGG-UHFFFAOYSA-N CCCC1OC(C)CC(C)O1
589 0.1 ZEIKNCDRPCIWJZ-UHFFFAOYSA-N CCC1=C(C)C(=O)C(C)=C(CC)O1
590 0.1 OXDKAXXEUVVJIW-UHFFFAOYSA-N NC(CO)(CO)C(N)(CO)CO
591 0.1 SMUIAOJZCSQUSN-UHFFFAOYSA-N CCCCCC1OCCCO1
592 0.1 DCMHDMKKVILMAR-UHFFFAOYSA-N CC(C1=CC=CC=C1)C(C)(C)OO
593 0.1 ADNADZOSMJDVIS-UHFFFAOYSA-N CCCCC(=O)OCC(C)C
594 0.1 MVNQMZTZYZVSMO-UHFFFAOYSA-N CCC#CCC1(CCC1)C(=O)OC
595 0.1 WGAZDTADWBWCGU-UHFFFAOYSA-N CC(C)(C)[Si](F)(F)C(C)(C)C
596 0.1 DWDQDGVEPVITJL-UHFFFAOYSA-N CCCCC1=CC(O)=C(OC)C=C1
597 0.1 LSRWILPECJPRQQ-UHFFFAOYSA-N CC(C)CC1(C)OCCCO1
598 0.1 TUQLVPINSFVPOL-UHFFFAOYSA-N CC(=O)C1(CC=C)CCCCC1=O
599 0.1 SVMOUQOWNUSFDE-UHFFFAOYSA-N CCCCC1=CC(O)=CC(OC)=C1
600 0.1 SQVMCGWVSBBJRW-UHFFFAOYSA-N CC1CC(C)(C)OC(C)(C)O1
601 0.1 VXULQASGYGDTES-UHFFFAOYSA-N CCCC1OCCC(C)(C)O1
602 0.1 TUQLVPINSFVPOL-UHFFFAOYSA-N CC(=O)C1(CC=C)CCCCC1=O
603 0.1 BHDQYOCGJKADDC-UHFFFAOYSA-N COC1=C(C=CC=C1O)C(C)(C)C
604 0.1 JEHWKRDZNWJKIF-UHFFFAOYSA-N CCC(C1=CC=C(C2C1O2)O)(C)C
605 0.1 ZWNQOGXZYOIMLT-UHFFFAOYSA-N CCOCCOCC1=CC=CC=C1
606 0.1 ZIFIUIIBCVDCCW-UHFFFAOYSA-N CCCCC1(C)OOC1(C)C
607 0.1 IPGFUSWVIQFWJB-UHFFFAOYSA-N [H]C12CCC(C)(C(=O)C1C=O)C2(C)C
608 0.1 OBMRFRQSZHUVBZ-UHFFFAOYSA-N CC(=O)C=CCCCC=CC(C)=O
609 0.1 QSLCWZKHITYEMH-UHFFFAOYSA-N CCOC(=O)C1(CC#CC)CCC1
610 0.1 IVESJZYRXSGNKY-UHFFFAOYSA-N [H]C12CC(C([H])(C1)C=C2)C(OC)(OC)OC
611 0.1 HQYZEAKBFIFBHT-UHFFFAOYSA-N CC(=O)C1=C(C)OC(=C1)C(C)(C)C
612 0.1 PJHYOCWMKYASAB-UHFFFAOYSA-N CCCCCc1ccc(cc1O)O
613 0.1 MNTLLLIEDMMVAN-UHFFFAOYSA-N COCCCCC1=CC=C(O)C=C1
614 0.1 GNGHYFMQCBTLSA-UHFFFAOYSA-N [H]C12CC([H])(C=C1)C(C)(C2)C(=O)OCC
615 0.1 SCDJGJZJYBXZRS-UHFFFAOYSA-N CC(C)(C)C1=C(O)C=CC(CO)=C1
616 0.1 VYPHVTKBPMGYEY-UHFFFAOYSA-N CCCCCc1ccc(c(c1)O)O
617 0.1 KKVKUNIBLLLFHA-UHFFFAOYSA-N OCC1(COC(=O)C=C)CCCCC1
618 0.1 ZEMXVVUFWHTTJK-UHFFFAOYSA-N CC(C)=CCOCCCCO
619 0.1 FWIKEUUKDQPWLV-UHFFFAOYSA-N OC(=O)C=CCCCCCCCC=O
620 0.1 NAXYJFMBHVNDCG-UHFFFAOYSA-N CCC(CCc1ccc(cc1)O)O
621 0.1 LXPURERFSRACHF-UHFFFAOYSA-N CCC(C)(OO)C1=CC=CC=C1C
622 0.1 RBTXIAALRNDVLT-UHFFFAOYSA-N CCC1(C)OCC(C)(C)CO1
623 0.1 UOACSUDCGMMDFW-UHFFFAOYSA-N COc1ccc(cc1)CCC(O)C
624 0.1 VMGOSGYCIMMIQH-UHFFFAOYSA-N CC(CCCc1ccc(cc1)O)O
625 0.1 KMLMUNLFDSCQMN-UHFFFAOYSA-N CCCCCC1=CC=C(C2C1O2)O
626 0.1 NBKORDBAPHSJFM-UHFFFAOYSA-N CC(CCc1ccc(cc1C)O)O
627 0.1 RPWMSVBBKDEQRN-UHFFFAOYSA-N CC(CCc1ccc(c(c1)C)O)O
628 0.1 KJVKGMDGGMGXIG-UHFFFAOYSA-N CCCCCC12C=CC(=CC2O1)O
629 0.1 YOCPUXGRADICKO-UHFFFAOYSA-N CCCCCC1=CC2C(C=C1)(O2)O
630 0.1 IXTZDGHQBBPSJZ-UHFFFAOYSA-N COCCC(OC)C1=CC=CC=C1
631 0.1 FRGBAYZFKUCJID-UHFFFAOYSA-N CCOC1OCCCC1(C)C
632 0.1 IQQYODCPWIXFPZ-UHFFFAOYSA-N COC1=CC(OC(C)(C)C)=CC=C1
633 0.1 SOEWHLJEXIKEPN-UHFFFAOYSA-N COC1=CC=C(OC(C)(C)C)C=C1
634 0.1 RLWSGRNONJVYRO-UHFFFAOYSA-N CC(C)C(O)CC(=O)C(C)C
635 0.1 HNUDORDYOZLYMZ-UHFFFAOYSA-N COC1=CC(O)=C(CC(C)C)C=C1
636 0.1 IABSAARXCAQGFZ-UHFFFAOYSA-N CCCCC(=O)C(O)CCC
637 0.1 NNMJZXNLJQLBPC-UHFFFAOYSA-N CCCCCC1=C(O)C=CC=C1O
638 0.1 HYNBSBAWGATECV-UHFFFAOYSA-N CC(C)(C)OC(=O)C1CCC(=O)CC1
639 0.1 HWVBNWGYDCWQCE-UHFFFAOYSA-N COC(C)(OC)C1=CC=CC(C)=C1
640 0.1 CONCFWCSRNSNKZ-UHFFFAOYSA-N CC1=CC(C)=C(C=C1)C(C)(C)OO
641 0.1 NAMZVHFRIBQSRH-UHFFFAOYSA-N CCCCC(=O)C(O)C(C)C
642 0.1 QCXNHOQWAUTOKF-UHFFFAOYSA-N CC1=CCCC(O)C(=O)C=CCC1
643 0.1 ONIBHZIXCLTLNO-UHFFFAOYSA-N COC1=CC=C(CCCCO)C=C1
644 0.1 AFQDLYVAHKKEHN-UHFFFAOYSA-N CC(CCC1=CC=C(C2C1O2)O)C
645 0.1 DKXXYMSBXTVWEI-UHFFFAOYSA-N OC(C(C)C)Cc1ccc(cc1)O
646 0.1 VOFLYCDTJDORBN-UHFFFAOYSA-N CC(CCc1ccc(c(c1)O)O)C
647 0.1 FONMOIQZBGAASK-UHFFFAOYSA-N CCC(C)(C)OC(=O)C(C)C
648 0.1 DWCANAGJFMTPNA-UHFFFAOYSA-N CC1(C)CC(O)CC(C)(C)O1
649 0.1 BLKBRPMYZKUGHX-UHFFFAOYSA-N COC1(CCCCC11OC11CC1)OC
650 0.1 BVCOHOSEBKQIQD-UHFFFAOYSA-N COC1=CC=CC(=C1O)C(C)(C)C
651 0.1 QCAUMBKKZVOPPF-UHFFFAOYSA-N CC(=O)CC(C)(C)C1=CC=C(C)O1
652 0.1 QIOWZNUNELUHNA-UHFFFAOYSA-N C=CCC1=CC(OC)CC(=C1)OC
653 0.1 LTUABQUSGDSLKA-UHFFFAOYSA-N COC(OC)C1=C(C)C=C(C)C=C1
654 0.1 ILSOYWQFPDVKPE-UHFFFAOYSA-N NC1=NC(=NC(N)=N1)N1CCCC1
655 0.1 IUFQXXXVUIYVOZ-UJNFCWOMSA-N CC1CCCC2C1C(=O)OC=C2C
656 0.1 VMGOSGYCIMMIQH-VIFPVBQESA-N CC(O)CCCc1ccc(O)cc1
657 0.1 ZESZOJBMPZCGPL-UHFFFAOYSA-N CCC1(CC(C)C)OCCO1
658 0.1 NXUKKIRUGGHAKL-UHFFFAOYSA-N COc1cc(C)c(O)cc1C(C)C
659 0.1 ZCMXKCQGPZCMSK-UHFFFAOYSA-N CCCC1OC(C)(C)CC1O
660 0.1 KKMBINCXJRPBDY-UHFFFAOYSA-N COC1CCCCC(C1)OC
661 0.1 NCSCCZSEEICKJU-UHFFFAOYSA-N COC1=CC=CC(=C1)C(C)(C)CO
662 0.1 ZVLGFHGQULIOLF-UHFFFAOYSA-N CC(C)CCOC(=O)C#CC(C)=C
663 0.1 ZTIUZVPQAUZNLG-UHFFFAOYSA-N CC1(C)C2CCC1(C)C(=O)CC2=O
664 0.1 QHPJGDWWLWJMPM-UHFFFAOYSA-N CC1(C)C2CC1C(COC=O)=CC2
665 0.1 UOACSUDCGMMDFW-VIFPVBQESA-N COc1ccc(CCC(C)O)cc1
666 0.1 CVCQFCVMUMOBBJ-UHFFFAOYSA-N CCOC(=O)C1C(C)C2CC1C=C2
667 0.1 HKUKJBARMQZAIJ-UHFFFAOYSA-N CCC(C)CCOC(=O)CC
668 0.1 LOZDIWQOKINQMC-UHFFFAOYSA-N COC1=C(C)C(C)=C(O)C(C)=C1C
669 0.1 ITBKAZNVWBGZPD-UHFFFAOYSA-N COC1(CCCC(C)C1)OC
670 0.1 MRBKEAMVRSLQPH-UHFFFAOYSA-N COC1=CC(=C(O)C=C1)C(C)(C)C
671 0.1 IMOYOUMVYICGCA-UHFFFAOYSA-N COC1=C(C=C(O)C=C1)C(C)(C)C
672 0.1 ASVZXURNINVJAS-UHFFFAOYSA-N COC(C)(C)c1ccc(C)c(O)c1
673 0.1 XEDJJCRGHSVDKQ-UHFFFAOYSA-N CC(CO)(CO)CC1=CC=CC=C1
674 0.1 SHFLAHFUIHRVJE-QEYWKRMJSA-N CCC1CC2CCC(O2)C(C)C(=O)O1
675 0.1 ILSOYWQFPDVKPE-UHFFFAOYSA-N NC1=NC(=NC(N)=N1)N1CCCC1
676 0.1 RHEKEOGQJMGRFN-UHFFFAOYSA-N COC(=O)C1C2CC(C=C2)C1(C)C
677 0.1 XDZLFEKELKUEPL-UHFFFAOYSA-N CCCC1=CC(O)=C(OCC)C=C1
678 0.1 DUAXUBMIVRZGCO-UHFFFAOYSA-N O=C(C(C)C)OCC(C)CC
679 0.1 PLXUFYVBQPIQQH-UHFFFAOYSA-N CCCCOCOC1=CC=CC=C1
680 0.1 ONIBHZIXCLTLNO-UHFFFAOYSA-N COC1=CC=C(CCCCO)C=C1
681 0.1 SERZNTMEVJWJSA-UHFFFAOYSA-N COC1=C(O)C=CC(=C1)C(C)(C)C
682 0.1 MBBSUPCYATWRHO-UHFFFAOYSA-N CC1=CC(C)=C(C)C(OCCO)=C1
683 0.1 XDPGXUIEXVDTAK-UHFFFAOYSA-N NCC(O)C(O)C(O)C(O)CN
684 0.098360656 MZLGBDOOJAADJG-UHFFFAOYSA-N CC(=O)C#CC1CCOC(C)(C)C1
685 0.098360656 AENKCTMNOGNQLV-UHFFFAOYSA-N CCC1(C)OC(C)CC(C)O1
686 0.098360656 LKIMVAYHYHDJSP-UHFFFAOYSA-N CCOC(=O)C=CC#CC(C)(C)C
687 0.098360656 BAQGCQUAXCIJOR-UHFFFAOYSA-N CCCCCC(=O)OC1CCC2OC12
688 0.098360656 VPCJERNYXYUNKX-UHFFFAOYSA-N O=CC=C1C(=CC(CC1(C)C)O)C
689 0.098360656 HNMCBVOEQRTTLQ-SECBINFHSA-N CCC(=O)CC(O)CC(C)C
690 0.098360656 MGRZRZNDZICCBJ-UHFFFAOYSA-N CC(CC(C)(C)O)OCC=C
691 0.098360656 SLQYPJLVAMBVBR-UHFFFAOYSA-N CCC(C)C(OC=CC(O)=O)C(C)=C
692 0.096774194 ZSFRMKSWMQUPJS-UHFFFAOYSA-N CCCCC(=O)CC(C)OC
693 0.096774194 JLEDZGYMXMCQOW-UHFFFAOYSA-N CCC(=O)CCC(=O)CCCC(C)=O
694 0.096774194 SRXQFZIBHCLGJW-UHFFFAOYSA-N C=CCC1=CC=C(C(C1)OC)OC
695 0.096774194 VQISRCWWHKSFQD-UHFFFAOYSA-N CC1CCC(CC1)OC(=O)CC(C)=O
696 0.096774194 MFRDREDNQAOYKN-UHFFFAOYSA-N C=CCC1CCC2(OCCO2)C=C1
697 0.096774194 URLYGBGJPQYXBN-UHFFFAOYSA-N OCC1CCC(COC(=O)C=C)CC1
698 0.096774194 PCQRMMUKFFTANR-UHFFFAOYSA-N CCCCC1(CCCC1=O)C(=O)OC
699 0.096774194 AENUDRNWCQJABE-UHFFFAOYSA-N CC1CCCCC1OC(=O)CC(C)=O
700 0.096774194 NSLVRTBQNDJRPH-UHFFFAOYSA-N O=CC1C(C)CCC1C(=C)C(=O)C
701 0.096774194 FPTZRJSOBHEGPH-UHFFFAOYSA-N CCC(C)C1OCCC(C)O1
702 0.096774194 OEROQUREKWUNSC-UHFFFAOYSA-N O=CC(=C)C1CCC(C1C(=O)C)C
703 0.096774194 NHFVEBWIBVLQKP-UHFFFAOYSA-N CC1(C)COC2(CCCC(=O)C2)OC1
704 0.096774194 ZWUWIJFCXAPOSL-UHFFFAOYSA-N CC(=O)CC1(CCCCC1)OC(C)=O
705 0.095238095 VCVDZIQGGDIIMK-UHFFFAOYSA-N COCC(O)CCC=C(C)C
706 0.095238095 VLBPIQWNTUKENP-UHFFFAOYSA-N CCCCC1CC(C)OC1O
707 0.095238095 QLURTWRYNFPMAM-UHFFFAOYSA-N CC=CC1=CC=C(C(C1)OC)OC
708 0.095238095 UXKPKNYMEXXSLD-UHFFFAOYSA-N CCCCCC1=CC=C(C(C1O)O)O
709 0.09375 LGLBQYGGWJSSLC-UHFFFAOYSA-N CC(CCC1(O)C=CC(=CC1O)O)C
710 0.09375 ASYASKBLHYSMEG-UHFFFAOYSA-N CCOC(=O)CC(=O)C1CCCCC1
711 0.09375 BIEQEQORPVLGMS-UHFFFAOYSA-N CCC(=O)C(C)C(O)C(C)C
712 0.09375 WYEKAJSTOXYOFA-UHFFFAOYSA-N CCCCC1CC(C1)(C=O)C(=O)OC
713 0.09375 AOCDYFBCLSSFIV-UHFFFAOYSA-N NP(N)(=O)N1CCCCC1
714 0.092307692 LDKFAOWXYJUSBR-UHFFFAOYSA-N CCCCCCC1(C)CC(=O)OC1=O
715 0.092307692 PVLOCLHNZWAIPC-UHFFFAOYSA-N CCOC(=O)C1CCC(C(C)C)C1=O
716 0.092307692 ZPQGNDQNDCNZCX-UHFFFAOYSA-N CCC(C)C1OC(=O)C(=O)C1(C)CC
717 0.092307692 BZVSECBSIZPNCS-UHFFFAOYSA-N CCOC(=O)CC1CCC(OC)=CC1
718 0.092307692 BNWFVPZEGRTPDQ-UHFFFAOYSA-N CCOC(=O)CC1CCCC1C(C)=O
719 0.092307692 JBWHFLOARWMIAT-UHFFFAOYSA-N CCC1(CCC(=O)OC)CCCC1=O
720 0.090909091 BCKOXYRJSUXWQH-UHFFFAOYSA-N CC(=O)OCCCCCCC=CC=O
721 0.090909091 IHJRHQKNFSPYRT-UHFFFAOYSA-N CCOC(=O)CCCCC1CC(=O)C1
722 0.090909091 BAFVCKOGGQHGNI-UHFFFAOYSA-N CCOC(=O)C1=C(OCCC1)C(C)C
723 0.090909091 XOIXCVGPJRNSAX-UHFFFAOYSA-N CCCCCC1(O)C=CC(=CC1O)O
724 0.090909091 KMTVXGKIFKERBE-UHFFFAOYSA-N COC1(C)CCC(CC(=O)O1)C(=C)C
725 0.090909091 KSVJCMDMIBOFBG-UHFFFAOYSA-N CCOC(=O)C(=O)CC1CCCCC1
726 0.090909091 SEINIXYXCRJKGU-UHFFFAOYSA-N CCCCCCCC1OC=CC(=O)O1
727 0.090909091 XGGLSYONGRFBDO-UHFFFAOYSA-N COC(=O)CCC1(C)CCCCC1=O
728 0.090909091 FDLBWCKJHBAADM-HJWRWDBZSA-N CCOC(=O)C=C1CCC(CC1)OC
729 0.090909091 XGGLSYONGRFBDO-UHFFFAOYSA-N COC(=O)CCC1(C)CCCCC1=O
730 0.089552239 JEHYTCXZMABLOT-UHFFFAOYSA-N CCCCCC=CC(=O)CC(=O)OC
731 0.089552239 BZVWZLFFKHHBAC-UHFFFAOYSA-N CCC(C)C1CCC(=O)C1C(=O)OC
732 0.088235294 ZKBKEWCJDFULSQ-UHFFFAOYSA-N CCOC(=O)CC1(C)CCCCC1=O
733 0.086956522 IZURZWUZGOEAKB-UHFFFAOYSA-N COC(=O)CC(=O)CCC(C)(C)C=C
734 0.068965517 UXXMYQVAUQQYNE-UHFFFAOYSA-N O=C1CCCCCC(=O)OCCCC1
735 0.066666667 SCCQCCCXSLYFHJ-UHFFFAOYSA-N CCC(C(C(=O)O)N(O)O)C
736 0.066666667 DGGJCADHZISYIA-UHFFFAOYSA-N CCC(CC=C)C(OC)OC
737 0.066666667 IARAWOHRBRQREQ-UHFFFAOYSA-N ONC(C(CC)(O)C)C(=O)O
738 0.066666667 JZDHXBGNBZJRFK-UHFFFAOYSA-N COCCCCOC1=CC=CC=C1
739 0.066666667 MGSKUXCHQQINQP-UHFFFAOYSA-N CC(C)CC1(C)OCC(C)O1
740 0.066666667 KAQRKQRTMLHHLL-UHFFFAOYSA-N CCOCC1=CC(C)=C(O)C(C)=C1
741 0.066666667 VNDJZMVTUNWPBA-UHFFFAOYSA-N CC(C)COCC(C)CC=O
742 0.066666667 LMRVULVTBUOSLU-UHFFFAOYSA-N CCOC(OCC)C(C)=CC
743 0.066666667 PWCYJTFLWGCPHN-UHFFFAOYSA-N CN(c1nc(N)nc(n1)N)C1CC1
744 0.066666667 BTNRWSUWLFMXEL-UHFFFAOYSA-N CCCCCCC(=O)C1=CC=CO1
745 0.066666667 WJPYUNAZVRPHCV-UHFFFAOYSA-N CCC(C12C=CC(=CC2O1)O)(C)C
746 0.066666667 DPMSFTBHUBQBOL-UHFFFAOYSA-N CCCc1cccc(c1OC)OC
747 0.066666667 IIKLCATWIPQOLR-UHFFFAOYSA-N OCCC(c1ccc(cc1)O)(C)C
748 0.066666667 SIJCBWOCYSEFGW-UHFFFAOYSA-N CCC(c1ccc(cc1)O)(CO)C
749 0.066666667 YHASSLCYQJSLKH-UHFFFAOYSA-N CCCC1=CC(OCOC)=CC=C1
750 0.066666667 UTWCLCFHXYGTTF-UHFFFAOYSA-N CC(C)(CO)C(O)C1=CC=CC=C1
751 0.066666667 FKNGBRDEEADKNY-UHFFFAOYSA-N CCC(C)(CC1=CC=CC=C1)OO
752 0.066666667 BMIAHVTUYOZZGB-UHFFFAOYSA-N CCCC1COC(CCC)O1
753 0.066666667 YLYIHJZCNKLSSF-UHFFFAOYSA-N Oc1ccc(cc1)C(C(O)C)(C)C
754 0.066666667 QEQBBXUGESGFKE-UHFFFAOYSA-N CCC(C1=CC=C(C(C1O)O)O)(C)C
755 0.066666667 LQWNDFVMRAJPOD-UHFFFAOYSA-N CC1=CCCCC(=O)OC(C1)C=C
756 0.066666667 YIFVHORAWWWSQT-UHFFFAOYSA-N CCOC1=CC(C)=C(OCC)C=C1
757 0.066666667 DKSSZJOXAASRIG-UHFFFAOYSA-N CC(C)C1=CC(C)=CC(COO)=C1
758 0.066666667 RDEVVRMBFKDKJA-UHFFFAOYSA-N C1COC2(CCCCCC=C=C2)O1
759 0.066666667 UZLANSMXFAGNOW-UHFFFAOYSA-N [H]C12CCC([H])(C1)C1C(OC)OC(OC)C21
760 0.066666667 FCDMDSDHBVPGGE-UHFFFAOYSA-N CCCCOC(=O)C(C)(C)C
761 0.066666667 AJYNZTLCODJWQR-UHFFFAOYSA-N CCCOC(=O)C(C)CCC
762 0.066666667 LMEVRZONMYHVAF-UHFFFAOYSA-N CCOC(OCC)C=CCC
763 0.066666667 JMJJXGNKTBUWFA-UHFFFAOYSA-N CC1=NN2C(=N1)N=NC(C)=C2C
764 0.066666667 ZJCYULYFGMNBIQ-UHFFFAOYSA-N CCOC1=CC=CC(OCC)=C1C
765 0.066666667 YMJKOKIJFMCAFT-UHFFFAOYSA-N COC1CC2(C(C1CC(=O)O2)(C)C)C
766 0.066666667 UJAVXYDVBGJJNJ-UHFFFAOYSA-N [H]C12CCC(CO)(CC1)CC2C(=O)OC
767 0.066666667 RVZOYGPNLXRIEQ-UHFFFAOYSA-N CCCCOCCOCC=C
768 0.066666667 QIOYKXMTBUDZHZ-UHFFFAOYSA-N CC1=C(CCO)C(C)(C)CC(O)C1=O
769 0.066666667 LBMZNYOLVJRXKO-UHFFFAOYSA-N CCCOCCCCC(=O)C
770 0.066666667 KWPZPFXQZREBEO-UHFFFAOYSA-N COC(CCC(C)C=C)OC
771 0.066666667 TVPWAMRNUFZWNY-UHFFFAOYSA-N CCCCOCCCC(=O)C
772 0.066666667 RMIWXPRDRPDROZ-UHFFFAOYSA-N CC(C1=CC=CC=C1)[N+]1=CC=CC(C)=C1
773 0.066666667 UNBYSZBBZQKENO-UHFFFAOYSA-N CCCCCOCCC(=O)C
774 0.066666667 SFUKGEREDDIOED-UHFFFAOYSA-N CCOC(OCC)C=C(C)C
775 0.066666667 BHBQGODIYYQEKR-UHFFFAOYSA-N CCCCC1(CC)OCCO1
776 0.066666667 WQOLNJNUEKCPCV-UHFFFAOYSA-N CC1CC(C)(C)CC(=O)C1OC(C)=O
777 0.066666667 QAZZLLWHPAYLBK-UHFFFAOYSA-N CC1CC(=O)C(OC(C)=O)C(C)(C)C1
778 0.066666667 QAZZLLWHPAYLBK-UHFFFAOYSA-N CC1CC(=O)C(OC(C)=O)C(C)(C)C1
779 0.066666667 ONMPBCKMJHCCHI-UHFFFAOYSA-N CCC(C1=CC(C(C=C1)(O)O)O)(C)C
780 0.066666667 ASCPZQFKVUYGQT-UHFFFAOYSA-N COC1=CC=C(C=C1)C(C)(C)OC
781 0.066666667 GKBFTJFDXHMTGZ-UHFFFAOYSA-N CCC(C)OC1CCCCO1
782 0.066666667 DBGUSILTSVPXGI-UHFFFAOYSA-N CCCCC(O)(CC)C(C)=O
783 0.066666667 NQQHLBZJLBYWKR-UHFFFAOYSA-N [H]C12OOC(C)(C=C1)C(=C)CC2(C)C
784 0.066666667 DUNWRGFRZIHKPT-UHFFFAOYSA-N CCCC(C)OC(=O)C(C)C
785 0.066666667 KTHCQQOZHFQACO-UHFFFAOYSA-N COC(OC)C1CCCCC1
786 0.066666667 AYAWLXGRAAEWED-UHFFFAOYSA-N CC(C)(C)OC1CCCCO1
787 0.066666667 UENGEFZRUFROQH-UHFFFAOYSA-N OC(=O)C1CCC2C(C1)CCCOC2
788 0.066666667 NPPQXQSJMRAKFV-UHFFFAOYSA-N CCCCCC(C(C)O)C(F)(F)F
789 0.066666667 PIVHKFYVTZRQMS-UHFFFAOYSA-N OC(=O)C1CCC2C(C1)CCOCC2
790 0.066666667 YBSMWGNIGFSKPE-UHFFFAOYSA-N CCCC(=O)OC(C)C(C)C
791 0.066666667 MURSOCNFPSTUMN-UHFFFAOYSA-N OCC1CCCCCC1CO
792 0.066666667 MURSOCNFPSTUMN-UHFFFAOYSA-N OCC1CCCCCC1CO
793 0.066666667 MURSOCNFPSTUMN-UHFFFAOYSA-N OCC1CCCCCC1CO
794 0.066666667 MURSOCNFPSTUMN-UHFFFAOYSA-N OCC1CCCCCC1CO
795 0.066666667 PWIVQUPZVUNZKX-UHFFFAOYSA-N CCCCC(C)(C)C(=O)OC
796 0.066666667 UHLXFCGEIFTPSB-UHFFFAOYSA-N CCCC1=CC(OC)=CC(OC)=C1
797 0.066666667 NYXSVTHOEZXHHR-UHFFFAOYSA-N CCCC1=C(OC)C=C(OC)C=C1
798 0.066666667 FWIVQKGKHLKKCW-UHFFFAOYSA-N CCCC1=C(OC)C=CC=C1OC
799 0.066666667 MUVGPKFVOVVZDS-UHFFFAOYSA-N COC1=C(C)C(OC)=C(C)C(C)=C1
800 0.066666667 DMNOODXVYGAYDQ-UHFFFAOYSA-N OC(=O)C1CCC2C(C1)COCCC2
801 0.066666667 NSQYQJLAOMSYPG-UHFFFAOYSA-N CC(C)C12COC(OC1)(OC2)C1CC1
802 0.066666667 DTXXVVZDBVWESG-UHFFFAOYSA-N CCC(C)OC(=O)C(C)(C)C
803 0.066666667 MPKIYLAWIVBZKX-UHFFFAOYSA-N CCCC1OCC(C)(C)CO1
804 0.066666667 LPSJKZWOLKMCCA-UHFFFAOYSA-N CCC(C)C(=O)OC(C)(C)C
805 0.066666667 FCDMDSDHBVPGGE-UHFFFAOYSA-N CCCCOC(=O)C(C)(C)C
806 0.066666667 IFVLZKSUYNTRHJ-UHFFFAOYSA-N CC(C)COC(=O)C(C)(C)C
807 0.066666667 VXHFNALHLRWIIU-UHFFFAOYSA-N CC(C)(C)OC(=O)C(C)(C)C
808 0.066666667 QVETUMQDECIBBA-UHFFFAOYSA-N CCCCC(O)CC(O)C=C
809 0.066666667 NHPQZDRVSLYMOD-UHFFFAOYSA-N COC(CCC=C(C)C)OC
810 0.066666667 OIEWPRCOUJTMBF-UHFFFAOYSA-N CCOC(C)C1=CC=C(OC)C=C1
811 0.066666667 NPTPTASEAITCNJ-UHFFFAOYSA-N O=C1CCC(CC1)OC1CCCCO1
812 0.066666667 KCENFBLAEKHLPA-UHFFFAOYSA-N OCCCC1(O)CCCCC1
813 0.066666667 ATTKSWOOPYMTHL-UHFFFAOYSA-N CCCOCC1(CC)COC1
814 0.066666667 LFLSVOVPJVCWKQ-UHFFFAOYSA-N CCCCC(C)C(=O)OCC
815 0.066666667 KICUISADAVMYCJ-MRVPVSSYSA-N CCCCC(CC)C(=O)OC
816 0.066666667 VJEYJFQUNNZKPG-UHFFFAOYSA-N CCC(C)(C)C(=O)C1=CC=C(C)O1
817 0.066666667 YXLFQKUIZVSIEP-UHFFFAOYSA-N CCCc1ccc(OC)c(OC)c1
818 0.066666667 OTKQNSSMCDLVQV-MRVPVSSYSA-N CCCCOC(=O)C(C)CC
819 0.066666667 BRTZDCQNZKKULS-NSHDSACASA-N COC1(CCC(=CC1=O)C)C(=C)C
820 0.066666667 BESGFUHYNOVOJY-UHFFFAOYSA-N CC(O)(CCO)C1CCCC1
821 0.066666667 ZMEMJMHPVIKGTF-UHFFFAOYSA-N [H]C12CCC(OC)(C=C1C)C(=O)CC2
822 0.066666667 IIGQJVPNNAYQFV-UHFFFAOYSA-N COC1=CC=CC(C(C)C)=C1OC
823 0.066666667 WPBVJSPUBDVPPZ-UHFFFAOYSA-N CC1=CC=CC=[N+]1CCC1=CC=CC=C1
824 0.066666667 LAHVPIKTYRFEDX-UHFFFAOYSA-N O=CC1CCCC1OC1CCCCO1
825 0.066666667 MBZKQDXXFMITAC-UHFFFAOYSA-N O=C(CCC)OCC(C)CC
826 0.066666667 XYWURZGCKAWVAT-UHFFFAOYSA-N COC(OC)C(C)C=C(C)C
827 0.066666667 MRCPQWJUIUDGMZ-UHFFFAOYSA-N CCCC(CC(=O)CCC)O
828 0.066666667 NWZQCEQAPBRMFX-UHFFFAOYSA-N O=C(C(C)CC)OCC(C)C
829 0.066666667 VZKSNWYVJVSSNW-UHFFFAOYSA-N CC1(C)C(=O)OC(=O)C(C)(C)C1(C)C
830 0.066666667 LRPQHVAGARYGFO-UHFFFAOYSA-N CCC(OC)C1=CC=C(OC)C=C1
831 0.066666667 PGZMSTXCRBLHFJ-NSHDSACASA-N COC1=C(C)CCC(O)(C(C)C)C1=O
832 0.066666667 CLKQOXKWPNWUOI-UHFFFAOYSA-N CC=C(C(C)(C)O)C(C)(C)O
833 0.066666667 LYIMSMCQBKXQDK-UHFFFAOYSA-N CCCCC(C)(CC)C(O)=O
834 0.066666667 PGZISVXTYZWYPK-UHFFFAOYSA-N CCCCOCC1CCCO1
835 0.066666667 OKJADYKTJJGKDX-UHFFFAOYSA-N CCCCOC(=O)CCCC
836 0.066666667 WPBVJSPUBDVPPZ-UHFFFAOYSA-N CC1=CC=CC=[N+]1CCC1=CC=CC=C1
837 0.066666667 PQLMXFQTAMDXIZ-UHFFFAOYSA-N CCCC(=O)OCCC(C)C
838 0.066666667 DJOCFLQKCMWABC-UHFFFAOYSA-N CCCC(C)OC(=O)CCC
839 0.066666667 OTKQNSSMCDLVQV-UHFFFAOYSA-N CCCCOC(=O)C(C)CC
840 0.066666667 KEBDNKNVCHQIJU-UHFFFAOYSA-N CC(C)COC(=O)CC(C)C
841 0.066666667 WVHISIVRRWTPLQ-UHFFFAOYSA-N CCCCOCC(C)(C)C=O
842 0.066666667 ATERKBCSRXXVEY-UHFFFAOYSA-N CC(C)CC(C)OCC1CO1
843 0.066666667 VFTGLSWXJMRZNB-UHFFFAOYSA-N CC(C)CCOC(=O)C(C)C
844 0.066666667 JPEGUDKOYOIOOP-UHFFFAOYSA-N CCCCCCOCC1CO1
845 0.066666667 GOKKOFHHJFGZHW-UHFFFAOYSA-N CCCCCCOC(=O)CC
846 0.066666667 IHDCUPIDUJJYCI-UHFFFAOYSA-N CC(C)(C)C1(C)OCCCO1
847 0.066666667 HTUIWRWYYVBCFT-UHFFFAOYSA-N CCCCCC(=O)OCCC
848 0.066666667 CFNJLPHOBMVMNS-UHFFFAOYSA-N CCCCCOC(=O)CCC
849 0.066666667 OOYBITFWBADNKC-UHFFFAOYSA-N CC(C)CCCCOC(C)=O
850 0.066666667 SCCQCCCXSLYFHJ-WHFBIAKZSA-N CC[C@H](C)[C@@H](C(=O)O)N(O)O
851 0.066666667 ZSRHOISGDCJOAT-UHFFFAOYSA-N COC1=CC(OC)=C(C=C1)C(C)C
852 0.066666667 BPGJLUDRCMKYMP-UHFFFAOYSA-N CCCC1(CCCC1=O)C(=O)OCC
853 0.066666667 DTSQPPVGQIJERI-UHFFFAOYSA-N CCOC(=O)C1(C)OC11CCCCC1
854 0.066666667 XCEKYEUYFFEWFK-UHFFFAOYSA-N OCCCCCC1=CC=CC=C1O
855 0.066666667 KKMFCOURVQDGKN-UHFFFAOYSA-N CCCC(OO)C(=C)CCC
856 0.066666667 XRVLMZCYOHJWKF-UHFFFAOYSA-N [H]C12CCC([H])(C(OC)=CC1=O)C2(C)C
857 0.066666667 OAXBDAJSNJFCPC-UHFFFAOYSA-N COC1=CC(=CC(OC)=C1)C(C)C
858 0.066666667 QXNPSEBOTQLKNZ-UHFFFAOYSA-N CC(O)COC1CCCCC1
859 0.066666667 XFZCSNQBWINYBI-UHFFFAOYSA-N [H]C12CCC(C)(C(C1)C(=O)OO)C2(C)C
860 0.066666667 QPZJVNQNKWDDEQ-UHFFFAOYSA-N CCC(C)OC(=O)CC(C)C
861 0.066666667 OXZMOSQIJDGCAJ-UHFFFAOYSA-N CCC1CC1CC(OC)OC
862 0.066666667 MNDVZUWENNFTSE-UHFFFAOYSA-N O=C1CCC=CCCC2CCC1O2
863 0.066666667 WKIZFWVLAYCRDF-UHFFFAOYSA-N CCCCC(=O)OC(C)CC
864 0.066666667 KJZQUTGGCFVTCY-UHFFFAOYSA-N COC12CCC(CC1C(C)=O)C=C2
865 0.066666667 GXRYSRIMEVLCAH-UHFFFAOYSA-N CC(=C)[Si](C)(C)[Si](C)(C)C(C)=C
866 0.066666667 CJKYGLPQXZFHBG-UHFFFAOYSA-N CC1CCC(CO)(CO)CC1
867 0.066666667 HYONOAUBEBMUEL-UHFFFAOYSA-N CCCOC1CCCCC1O
868 0.066666667 RSASFMWFUQRKDA-UHFFFAOYSA-N CCCCC1(C)CC(O)CO1
869 0.066666667 KRIRCZNVMJAGJY-UHFFFAOYSA-N CCC1(O)CC(C)OC1(C)C
870 0.066666667 COYRXVFZBOXDER-UHFFFAOYSA-N CCC(C)C1=CC=CC=C1COO
871 0.066666667 WMKJJVTWUQFUCF-UHFFFAOYSA-N CC(C)C1OC(C)(C)CC1O
872 0.066666667 CNDFZCWNUACFHZ-UHFFFAOYSA-N COC(=O)C12CCC(CO)(CC1)CC2
873 0.066666667 ZZYPHGGDMPAGNK-UHFFFAOYSA-N CCC1=C(CCO)C=C(OC)C=C1
874 0.066666667 VMSYOJIGAZHOLW-UHFFFAOYSA-N COC1=C(C)C(C)=C(CO)C(C)=C1
875 0.066666667 ZZVIHKBMYPRWKS-UHFFFAOYSA-N COC=C1C2CCC(C2)C1=COC
876 0.066666667 LYIMSMCQBKXQDK-UHFFFAOYSA-N CCCCC(C)(CC)C(O)=O
877 0.066666667 HYBMEMVKHQKUID-UHFFFAOYSA-N CCOCCCc1ccc(cc1)O
878 0.066666667 JASARFBWVJNEMI-UHFFFAOYSA-N CCCC(C)CCOC(C)=O
879 0.066666667 MDCDFBMSADAKOT-UHFFFAOYSA-N CCC(=O)OC1C(C)(C)C(=O)C1(C)C
880 0.066666667 SOEWEYMTNTUIAY-UHFFFAOYSA-N COC1=CC=CC(OC)=C1C(C)C
881 0.066666667 AJSYZODYUCCGSK-UHFFFAOYSA-N COC1(C=CC(=O)C=C1)C(C)(C)C
882 0.066666667 VMSYOJIGAZHOLW-UHFFFAOYSA-N COC1=C(C)C(C)=C(CO)C(C)=C1
883 0.066666667 AWSZUOKHFRWQFK-UHFFFAOYSA-N CC(C)C1OCC(C)(C)CO1
884 0.066666667 KFDSUDXOCFQKIN-UHFFFAOYSA-N CCCOC(=O)C(CC)CC
885 0.066666667 HVHNQFALNKRKQY-UHFFFAOYSA-N CCCCOC1CCCCO1
886 0.066666667 LUFRKHIGSKGKFX-UHFFFAOYSA-N COC(=O)C12CCC(C)C1C=CC2
887 0.066666667 WXLMUFFMJFCEIR-UHFFFAOYSA-N OCCCCCc1ccc(cc1)O
888 0.066666667 NHWXTIQWJDMBMF-UHFFFAOYSA-N COC(CCc1ccc(cc1)O)C
889 0.066666667 YBXAUCWDTLINED-UHFFFAOYSA-N CNc1nc(NC2CC2)nc(n1)N
890 0.066666667 BEALGASWZHEGLR-UHFFFAOYSA-N ONC(C(C(O)C)C)C(=O)O
891 0.066666667 XSXOYORNKBKLHR-UHFFFAOYSA-N CCC(C(C(=O)O)NO)CO
892 0.066666667 KICUISADAVMYCJ-UHFFFAOYSA-N CCCCC(CC)C(=O)OC
893 0.066666667 QIOYKXMTBUDZHZ-SECBINFHSA-N CC1=C(CCO)C(C)(C)CC(O)C1=O
894 0.06557377 GAEIHYPOJTWYDQ-UHFFFAOYSA-N CC(=O)CC(=O)OC1CCCCCC1
895 0.06557377 IQRLBPBXRQKRJU-UHFFFAOYSA-N CCCC1(CCC(=O)CC1)C(=O)OC
896 0.06557377 YRRQVLRUSCIMBE-UHFFFAOYSA-N CC(=O)CC(=O)OC1(C)CCCCC1
897 0.06557377 MWHUKKGRPUNXMV-UHFFFAOYSA-N OCCC(C(C(=O)O)NO)C
898 0.06557377 XAHWQNFLXQOUJZ-UHFFFAOYSA-N CC(=O)CC(=O)OCC1CCCCC1
899 0.06557377 KAJXXKIXJKJMEG-UHFFFAOYSA-N CCOC(=O)C1OC11CCC(C)CC1
900 0.064516129 KBYHWUXTLMRZHL-UHFFFAOYSA-N CC(C)C1OCOCC1(C)C
901 0.064516129 PDSWUCMPSAQHEN-UHFFFAOYSA-N CCOC(OCC)C#CC(=O)C(C)C
902 0.064516129 NRTKIFGBUOMSKT-UHFFFAOYSA-N CCC(=O)C(C)C(C)(C)OC
903 0.064516129 LDPAXRKRMWLREH-UHFFFAOYSA-N CCCC1OCOCC1CC
904 0.063492063 CRISDWSRLFVDOU-UHFFFAOYSA-N CCOC(=O)C(C1CCCC1)C(C)=O
905 0.063492063 QWQMYEMRXCZCNX-UHFFFAOYSA-N CC(CCC1=CC=C(C(C1O)O)O)C
906 0.063492063 PYEYQVUFMQXYGR-UHFFFAOYSA-N CCCCCCC#COC(=O)OCC
907 0.063492063 DVAHCHCZPNEYNF-UHFFFAOYSA-N COC(=O)CC1CC(C(C)=O)C1(C)C
908 0.0625 OQYVFCBNTWVWJR-UHFFFAOYSA-N COCCC=C(C)CCCO
909 0.0625 AXBVIBMBBWSFND-UHFFFAOYSA-N CC(=O)CC1CCCC2(C1)OCCO2
910 0.0625 WJXWEHQHAKEHNZ-UHFFFAOYSA-N COC(=O)CC1CC(=O)C(C1(C)C)C
911 0.0625 GPZRRDRSNJQFLA-UHFFFAOYSA-N CCOC(=O)CC1CCCCCC1=O
912 0.0625 NGSWXMWCVAIJDF-UHFFFAOYSA-N COC(=O)CCCC=CCCCC=O
913 0.061538462 PXUXWXTUDYATST-UHFFFAOYSA-N COC(=O)C=C(C)CCC1OC1(C)C
914 0.059701493 NLYRPKNQYWXOLO-UHFFFAOYSA-N COC(=O)CC(=O)C(C)(C)CCC=C
915 0.033333333 ZFBDCQRXEHJKHT-UHFFFAOYSA-N CCCCC(=O)CCCCO
916 0.033333333 PCGSKDWDZDPOLB-DKTWLAJQSA-N COC(=O)C12CCC(CC1)C(C)(C)O2
917 0.033333333 FAPYUVKMJWJMEH-IUCAKERBSA-N CCCCCC1CCC(O)O1
918 0.033333333 VJYWBLDDQZIGJI-QMMMGPOBSA-N CCCCCC(C)OC(=O)C
919 0.033333333 BRIWRDMFDSFREJ-GDPRMGEGSA-N COC(=O)C1(C)OC2(C)CCC1CC2
920 0.033333333 BYZXAJYUFWGUJG-UHFFFAOYSA-N CCC[N+]1=CC=C(C=C1)C1=CC=CC=C1
921 0.033333333 LEGGANXCVQPIAI-MRVPVSSYSA-N CCCCC(C)CCC(=O)O
922 0.033333333 SNDZDGQLFKEBLF-UHFFFAOYSA-N OCC1OC(O)C(CC1O)N
923 0.033333333 UEMCZYWYUKGGQQ-UHFFFAOYSA-N COC=C1CC2CCC1(OC)C=C2
924 0.033333333 ZAOZXQUHLZGDSN-UHFFFAOYSA-N COC(=O)C1(CCC(C)(C)CC1)C=O
925 0.033333333 BPPMLYYBVLQPFO-UHFFFAOYSA-N COC(=O)C(N(O)O)C(C)C
926 0.033333333 WPRYUWYMOZQHIY-UHFFFAOYSA-N CCCC(C(=O)OC)CCC
927 0.033333333 DMCDLYNIXIZFCZ-UHFFFAOYSA-N CCC(C1(O)C=CC(=CC1O)O)(C)C
928 0.033333333 LGDMDAUYXBTKAN-UHFFFAOYSA-N NC(=N)NCCCC(C(F)F)N
929 0.033333333 GCVWMCYVKQCNCM-UHFFFAOYSA-N CCCCCC(CC(=O)C)O
930 0.033333333 YOBKMVSAECCUIO-UHFFFAOYSA-N CCOCCCCCC(=O)C
931 0.033333333 CMNVSZHIHFLQFS-UHFFFAOYSA-N OCC(CO)C1CCCCC1
932 0.033333333 ABJOFFUIJZDZBE-UHFFFAOYSA-N CCOC1=C(OCC)C=C(C)C=C1
933 0.033333333 QECQGUZSQKNHGX-UHFFFAOYSA-N COC(CCCC(=O)C)(C)C
934 0.033333333 YOIWSXZPIFQLQJ-UHFFFAOYSA-N CCCC(CCCC(=O)C)O
935 0.033333333 GBENDOBVVLHMQZ-UHFFFAOYSA-N CC(C)CC1=CC=C(C=C1)C(C)(F)F
936 0.033333333 BPSSFRBBHLNDBC-UHFFFAOYSA-N CCCCC(CCC(=O)C)O
937 0.033333333 XMJDGTMUFPUFNR-UHFFFAOYSA-N CCC1=CC=CC=[N+]1CC1=CC=CC=C1
938 0.033333333 RCVXVULZIOSNEI-UHFFFAOYSA-N CCCC(CC)CCC(O)=O
939 0.033333333 UREFUUVULNQGAM-UHFFFAOYSA-N CC(C)C(CO)(CO)[N+]([O-])=O
940 0.033333333 LCWGYENVYPAVPG-UHFFFAOYSA-N COC(=O)C(C)(C)CC(C)C
941 0.033333333 VPWGOZZCIUEOFP-UHFFFAOYSA-N CCCCC1(CCCC)C(=O)OC1=O
942 0.033333333 OXCWHEWLKNJJET-UHFFFAOYSA-N CC(C)C(OC(C)=O)C(C)C
943 0.033333333 DHQTYJFKOHBZOM-UHFFFAOYSA-N CCOC(=O)C1(CC)CCC(=O)CC1
944 0.033333333 KSIFEWSPJQDERU-UHFFFAOYSA-N COCC1CCC(CO)CC1
945 0.033333333 XOUZTUUADGTXNB-UHFFFAOYSA-N CCC1=CC=[N+](CC2=CC=CC=C2)C=C1
946 0.033333333 VJYWBLDDQZIGJI-UHFFFAOYSA-N CCCCCC(C)OC(C)=O
947 0.033333333 GCKIPVBBRCOZBQ-UHFFFAOYSA-N CCOC(=O)C1(C)CCCC(C)C1=O
948 0.033333333 YCQXDABRURLAGC-UHFFFAOYSA-N CCOC(=O)COC(C1CC1)C1CC1
949 0.033333333 OJCDCHCBNASPBS-UHFFFAOYSA-N CCOC(=O)C1CCCCCCC1=O
950 0.033333333 XOUZTUUADGTXNB-UHFFFAOYSA-N CCC1=CC=[N+](CC2=CC=CC=C2)C=C1
951 0.033333333 OMIANBSJWVBEAZ-UHFFFAOYSA-N CCOC(=O)C1OC11CCCCCC1
952 0.033333333 HWXRWNDOEKHFTL-UHFFFAOYSA-N CCCCC(CCC)C(O)=O
953 0.033333333 GSVFENCKYURWTI-UHFFFAOYSA-N CCNC1=C2N=CN=C2NC=N1
954 0.033333333 BDYWLCROBLWDER-UHFFFAOYSA-N OCCC1CCCCC1CO
955 0.033333333 WQMOZOCKYDJCSM-UHFFFAOYSA-N CC1=C[N+](CCC2=CC=CC=C2)=CC=C1
956 0.033333333 UVFZWFKYBXSSKQ-UHFFFAOYSA-N CCOC(=O)C1CCC(C)(C)CC1=O
957 0.033333333 MCPFJJGUBJPZQH-UHFFFAOYSA-N CC1=NC2=NN=C(N)N2C(C)=C1
958 0.033333333 DPSBGYKXZNIRHJ-UHFFFAOYSA-N CCCCCC(=O)C(C)CO
959 0.033333333 HDAYUBJKGHNFPD-UHFFFAOYSA-N CC1(C)C(CO)CC1CCO
960 0.033333333 ZYRYVGBRDTVCMK-UHFFFAOYSA-N COC(=O)C1C(C)CC(C)(C)CC1=O
961 0.033333333 DYDQCBLZHBMYTA-UHFFFAOYSA-N CCOC(=O)C12CCCCCCC1O2
962 0.033333333 PKNZUAYXDJNFPY-UHFFFAOYSA-N CC1=NC2=NC(N)=NN2C(C)=C1
963 0.033333333 JGAAIGKMNGHHHI-UHFFFAOYSA-N CC(=O)NC(CO)(CO)CO
964 0.033333333 PEOBASWOHQQVRL-UHFFFAOYSA-N CN(C)C1=NC(=NC(NO)=N1)N(C)C
965 0.033333333 VBYGXJRZJBIYBN-UHFFFAOYSA-N OCC(O)CC1CCCCC1
966 0.033333333 SCSLUABEVMLYEA-UHFFFAOYSA-N CCCCC(=O)OC(C)(C)C
967 0.033333333 JVBYMEHKMMCQBG-UHFFFAOYSA-N CCCC(C)(CC)C(=O)OC
968 0.033333333 NLPZIGGCFDZDQT-UHFFFAOYSA-N CC(=O)CC(O)CC(C)(C)C
969 0.033333333 FUZYFWJHBYRPIP-UHFFFAOYSA-N CCCCCC(C)C(=O)OC
970 0.033333333 XZQBNCXOWSIKEK-UHFFFAOYSA-N CCCC(C)(C)C(=O)OCC
971 0.033333333 ZKAODOPIAGAVNQ-UHFFFAOYSA-N CC(C)CC(=O)OC(C)(C)C
972 0.033333333 KTHXOYWHJBTQNC-UHFFFAOYSA-N CCCC(C)(CCC)C(O)=O
973 0.033333333 KBHCITMKIJKTSU-UHFFFAOYSA-N CCC1=C(OC)C=C(C)C=C1OC
974 0.033333333 QIACXWLIFNNZDL-UHFFFAOYSA-N CCOC(CC(C)=C)OCC
975 0.033333333 NXXLWJTVEPCLDD-UHFFFAOYSA-N COCC(=C)COC(C)(C)C
976 0.033333333 YKBHBENPDUXKBK-UHFFFAOYSA-N C[Si](C)(CC=C)[Si](C)(C)CC=C
977 0.033333333 PUKFTKNHQBDBPV-UHFFFAOYSA-N CC(C)CCC1(C)OCCO1
978 0.033333333 PBZREJKPWKGCSH-UHFFFAOYSA-N OCCCC1CCCCC1O
979 0.033333333 ZPKPJIUKYONDSL-UHFFFAOYSA-N CCCCCCCC(O)C(F)(F)F
980 0.033333333 SDAWCCIAGJBZBM-UHFFFAOYSA-N CCN1C=NC(N)=C2N=CN=C12
981 0.033333333 AVSSEMQEOXKNKD-UHFFFAOYSA-N CC(N=N)C1=CN=C(NN)N=C1C
982 0.033333333 BYZXAJYUFWGUJG-UHFFFAOYSA-N CCC[N+]1=CC=C(C=C1)C1=CC=CC=C1
983 0.033333333 VSGVHARORBOYKO-UHFFFAOYSA-N CC1=CC=C(CC[N+]2=CC=CC=C2)C=C1
984 0.033333333 KSIFEWSPJQDERU-UHFFFAOYSA-N COCC1CCC(CO)CC1
985 0.033333333 MPJGSEOZOYGCFC-UHFFFAOYSA-N CNC1=NC(N)=C2NCCNC2=N1
986 0.033333333 GZZYDSKWJOBDHZ-UHFFFAOYSA-N COC1=C(C)C(C)=C(OC)C(C)=C1
987 0.033333333 MBALJFMDVQOSLS-UHFFFAOYSA-N CCOC(=O)C1(CC)CCCCC1=O
988 0.033333333 GXTCOGCKKVLTMR-UHFFFAOYSA-N CC=CC[N+]1=C(C)C=CC2=CC=CC=C12
989 0.033333333 UTIKDLPBZGUFSE-UHFFFAOYSA-N CCOC(=O)C1CCCCCC(=O)C1
990 0.033333333 BLTRSYBDPNEMNK-UHFFFAOYSA-N CCCC(=O)OCC(C)(C)C
991 0.033333333 YUNWVKPGEQYTIF-UHFFFAOYSA-N CC1CCCCC1(CO)CO
992 0.033333333 GVLMBSLAGCKIHS-UHFFFAOYSA-N CC1=CC=[N+](CC2=CC=CC=C2)C=C1C
993 0.033333333 KWRSZLJIANZKIX-UHFFFAOYSA-N CC(C)(C)C(=O)CC(C)(C)O
994 0.033333333 WNSFTGHWCVBPTN-UHFFFAOYSA-N COC(=O)C1C(C)CCC(C)(C)C1=O
995 0.033333333 UAKLAMRGOJLCEP-UHFFFAOYSA-N CCOC1=CC(OCC)=C(C)C=C1
996 0.033333333 JRCJQVSMILJXAL-UHFFFAOYSA-N CC1(C)OC(C)(CO)C1(C)C
997 0.033333333 HHEJSZLFGXUUFY-UHFFFAOYSA-N CC1OC(C)(C)C(C)(C)C1O
998 0.033333333 OVIKHDIQQAKHFT-UHFFFAOYSA-N CCC1(CC)CC(C)OC1O
999 0.033333333 LTDGYXDZHCEWMB-UHFFFAOYSA-N CC(C)(OO)C1CCCCC1
1000 0.033333333 DEKLMTVOQOWFOL-UHFFFAOYSA-N CC(C)OC1CCCCC1O
1001 0.033333333 AFAJBVARUOVQBX-UHFFFAOYSA-N CC(C)CC1(C)CC(O)CO1
1002 0.033333333 YIMPGHXMTDNWGT-UHFFFAOYSA-N COC1=CC(=NC(OC)=N1)[N+](C)(C)C
1003 0.033333333 YXFAFPDQHWFQSL-UHFFFAOYSA-N CC1(C)CCC(C)(C)OCO1
1004 0.033333333 JBFNYQMMLGRAMG-UHFFFAOYSA-N CCC1CC(O)C(C)(CC)O1
1005 0.033333333 LETQXZOYASKGAQ-UHFFFAOYSA-N CC(N=NC(N)N)=C1C=NN=C1C
1006 0.033333333 NOTMGPGPGBYOKK-UHFFFAOYSA-N CCC1(CC)OC(C)C(C)O1
1007 0.033333333 LFOFMZSGMBCIHK-UHFFFAOYSA-N CCC(CC)OC(=C)COC
1008 0.033333333 DWTUXMIVGUYEQK-UHFFFAOYSA-N CCCC(CC)C(=O)OCC
1009 0.033333333 FTODPKJAIRKMTK-UHFFFAOYSA-N OCCC1(CCO)CCCC1
1010 0.033333333 JYAGAHANMSZLOE-UHFFFAOYSA-N CCC(O)CCC1CCCO1
1011 0.033333333 BYZXAJYUFWGUJG-UHFFFAOYSA-N CCC[N+]1=CC=C(C=C1)C1=CC=CC=C1
1012 0.033333333 JPXGPRBLTIYFQG-UHFFFAOYSA-N CCCC(CCC)OC(C)=O
1013 0.033333333 WRAUWFNNRPSRJR-UHFFFAOYSA-N CC(C)(C)OCC(C)(O)C=C
1014 0.033333333 VJPAQMNQYGXQOW-UHFFFAOYSA-N CC(=C)C(O)COC(C)(C)C
1015 0.033333333 YVMPWZACBYXYPE-UHFFFAOYSA-N CC(C)(C)C1CCCOC1O
1016 0.033333333 HTQDJBYUEMRZQE-UHFFFAOYSA-N CCCCC(=O)C(C)CCO
1017 0.033333333 PCDQZCZKEJYIOE-UHFFFAOYSA-N CCCCC(=O)CCC(C)O
1018 0.033333333 UAZHEMZBKAKHHK-UHFFFAOYSA-N CC1CCCCC1OCCO
1019 0.033333333 YHXFQYSMNCFNHJ-UHFFFAOYSA-N COC(C)CCC1(C)OC1C
1020 0.033333333 SEERAAXBETYPIM-UHFFFAOYSA-N CC1CCCCC1(O)CCO
1021 0.033333333 SDAWCCIAGJBZBM-UHFFFAOYSA-N CCN1C=NC(N)=C2N=CN=C12
1022 0.033333333 HWXRWNDOEKHFTL-UHFFFAOYSA-N CCCCC(CCC)C(O)=O
1023 0.033333333 GJIQVHTXXRSNMD-UHFFFAOYSA-N CCOC(=O)C(C)CC(C)C
1024 0.033333333 HHEJSZLFGXUUFY-UHFFFAOYSA-N CC1OC(C)(C)C(C)(C)C1O
1025 0.033333333 XOUZTUUADGTXNB-UHFFFAOYSA-N CCC1=CC=[N+](CC2=CC=CC=C2)C=C1
1026 0.033333333 SPYLXSYZCGJUIQ-UHFFFAOYSA-N CCOC(=O)C1(C)CCCCCC1=O
1027 0.033333333 UGSYKMMYUHBASY-UHFFFAOYSA-N CCCOC1(CC1)OCCC
1028 0.033333333 NBIXRMIFERWQGF-UHFFFAOYSA-N CC(O)CCC(=O)C(C)(C)C
1029 0.033333333 CCSFSOQWGVNVRC-UHFFFAOYSA-N CCC(O)CCCC(O)C=C
1030 0.033333333 JGHZJRVDZXSNKQ-UHFFFAOYSA-N CCCCCCCC(=O)OC
1031 0.033333333 ZCZSIDMEHXZRLG-UHFFFAOYSA-N CCCCCCCOC(C)=O
1032 0.033333333 OJEWIWBDGBRNFP-UHFFFAOYSA-N CCCC(C)C(C)(C)C(O)=O
1033 0.033333333 URLNHEUJWAZINR-UHFFFAOYSA-N CCC1(CC)CC(O)C(C)O1
1034 0.033333333 YLSKCDRHHSJFSI-UHFFFAOYSA-N CCCC1(C)CC(O)C(C)O1
1035 0.033333333 LEGGANXCVQPIAI-UHFFFAOYSA-N CCCCC(C)CCC(O)=O
1036 0.033333333 NPMHELYJLOUPIZ-UHFFFAOYSA-N CC(C)C(C)C(C)(C)C(O)=O
1037 0.033333333 BROAOSNULRMVBL-UHFFFAOYSA-N CC(C)CCC(C)(C)C(O)=O
1038 0.033333333 AYWJSCLAAPJZEF-UHFFFAOYSA-N CCCCOC(=O)CC(C)C
1039 0.033333333 IAGFRJOWIZRHRV-UHFFFAOYSA-N CCC(C)C(CC)OC(C)=O
1040 0.033333333 QICIMADZMWGDTQ-UHFFFAOYSA-N CCCCC(CC)OC(C)=O
1041 0.033333333 PPJCPDSDDKESKL-UHFFFAOYSA-N CCCCCC(CC)OC=O
1042 0.033333333 OUQPLRDJDIOBOU-UHFFFAOYSA-N CCCCCC1(C)OCCO1
1043 0.033333333 GWMSIWCZZKMUQM-UHFFFAOYSA-N CCCCCC1OCC(C)O1
1044 0.033333333 BIYJJEWTEPSHGZ-UHFFFAOYSA-N CC(C)C1(OCCO1)C(C)C
1045 0.033333333 JSHDAORXSNJOBA-UHFFFAOYSA-N CCCCCC(=O)OC(C)C
1046 0.033333333 XZOYHFBNQHPJRQ-UHFFFAOYSA-N CC(C)CCCCCC(=O)O
1047 0.033333333 GNAKABFIXDKLCV-UHFFFAOYSA-N CCCCC(C(C)C)C(=O)O
1048 0.033333333 AGSKJBKUKWUEEU-UHFFFAOYSA-N OCCCCCC(=O)CCC
1049 0.033333333 KPIIEDPHZWKQHQ-UHFFFAOYSA-N CC(C)(C)OC1CCCC1O
1050 0.033333333 OMILNLGCVJMNIV-UHFFFAOYSA-N CCCC(CO)(CO)[N+]([O-])=O
1051 0.033333333 BVRPCSDYAIFTHP-UHFFFAOYSA-N COC1=C(OC)C(C)=C(C)C(C)=C1
1052 0.033333333 SNDZDGQLFKEBLF-MOJAZDJTSA-N [H][C@@]1(N)C[C@]([H])(O)[C@@]([H])(CO)O[C@]1([H])O
1053 0.033333333 OHRPEZWJFZSRSB-UHFFFAOYSA-N CC(=O)N=CCC[N+](C)(C)N
1054 0.032786885 TWZULJKZBGIFOI-UHFFFAOYSA-N CCC(CC(=O)OC)C(C)C
1055 0.032786885 TWZULJKZBGIFOI-MRVPVSSYSA-N CCC(CC(=O)OC)C(C)C
1056 0.032786885 STHOMJJZKIIWLO-UHFFFAOYSA-N CCCCC(C)C(C)C(O)=O
1057 0.032786885 VYLSIUWFRGBUOX-UHFFFAOYSA-N CC(CO)OC(=O)NCCO
1058 0.032786885 NYUPQWBMBWPQRP-UHFFFAOYSA-N CC1OCC(CO1)C(C)(C)C
1059 0.032786885 XSNGRDIXTFOFBK-UHFFFAOYSA-N COC(=O)C1CCC2COCCC2C1
1060 0.032786885 QQEFHYCDPYOFIH-UHFFFAOYSA-N CCCC(C)CC(=O)OCC
1061 0.032786885 NJQOQWYCTZWWOT-UHFFFAOYSA-N CCOC(=O)C1(CCCCC1)C(C)=O
1062 0.032786885 BREJQQULVPGFDU-UHFFFAOYSA-N CCCCCC1COCCO1
1063 0.032786885 UQCWMCVHLWXKLU-UHFFFAOYSA-N CCOC(=O)C1CC(CC)CCC1=O
1064 0.032786885 VDCZFBBYFJDFIC-UHFFFAOYSA-N CC1=C(C)C[Si](C)(C)[Si](C)(C)C1
1065 0.032786885 FWWGEBGDCJNWDT-UHFFFAOYSA-N O=COCCCCCC(C)C
1066 0.032786885 TWZULJKZBGIFOI-UHFFFAOYSA-N CCC(CC(=O)OC)C(C)C
1067 0.032786885 HZOIXYISXJHGBI-UHFFFAOYSA-N CCC(C)CCCC(=O)OC
1068 0.032786885 PRVRSWUYECZVOK-UHFFFAOYSA-N CCCCCCO[P+](C)=O
1069 0.032786885 TWZULJKZBGIFOI-QMMMGPOBSA-N CCC(CC(=O)OC)C(C)C
1070 0.032258065 VUOGVGBBHBPFGM-UHFFFAOYSA-N [H]C([H])([H])C([H])([H])OC(=O)C([H])([H])C([H])([H])C([H])([H])C([H])(C([H])([H])[H])C([H])([H])[H]
1071 0.032258065 VJMZBTUOQWMJMB-UHFFFAOYSA-N OCC(OC(=O)C(N)C)CO
1072 0.032258065 QIYDQYBDGDYJKD-UHFFFAOYSA-N COC(=O)CCCCC(C)C
1073 0.032258065 PITPSIDCKRYSOY-UHFFFAOYSA-N COC(=O)CC(C)C(C)(C)C
1074 0.032258065 KXEZRMBNBLXATB-UHFFFAOYSA-N CCOC(=O)NOCCOC
1075 0.032258065 PWAGNDORTYARTI-SGIHWFKDSA-N COC(=O)C1C(C)CCC1C(C)C=O
1076 0.032258065 DUTMJVGIIHKQFS-UHFFFAOYSA-N CC(O)COC(=O)NCCO
1077 0.032258065 LUKOLQPGNXWNDJ-UHFFFAOYSA-N COC(=O)C1(CC(C)=O)CCCCC1
1078 0.031746032 AMUUEOCRCYUWEO-UHFFFAOYSA-N COC(=O)CCC1CCCCCC1=O
1079 0.031746032 FGGVANIQVKAYCJ-UHFFFAOYSA-N NCCCC(C(C(=O)O)O)O
1080 0.031746032 FNCXRUXSOKCTQO-UHFFFAOYSA-N NCC(OC(C(C=O)O)C)O
1081 0.031746032 SIQZZPAMFBLRKS-UHFFFAOYSA-N OCCCNC(=O)OCCO
1082 0.03125 VYPLQXRPFJXSBQ-UHFFFAOYSA-N C1COC2(C1)CCC1(CC2)OCCO1
1083 0.030769231 RALLQZILTDSHEX-UHFFFAOYSA-N COC(=O)CCCC=CC(C)(C)C=O
1084 0.03030303 CDAVAMNTBZXYFA-UHFFFAOYSA-N CCC(CC)CC(=O)C=CC(=O)OC
1085 0 TVTGZVYLUHVBAJ-URLGYRAOSA-N CC1OC(O)C(N)C(O)C1O
1086 0 OINCELAOJGBMQV-BYIBVSMXSA-N CC1OC(O)C(O)C(N)C1O
1087 0 LXBIFEVIBLOUGU-UNTFVMJOSA-N OCC1NCC(O)C(O)C1O
1088 0 ATLZTKGZBRMWQT-UHFFFAOYSA-N CC1(C)CC(C)(C)C(O)C1O
1089 0 DSMDTSQLIDMSDR-UHFFFAOYSA-N CC(C)OC(=O)N(CO)CO
1090 0 UXIPBAZQDPRBCT-UHFFFAOYSA-N CCCCC(O)C(C)C(C)=O
1091 0 LXBIFEVIBLOUGU-DPYQTVNSSA-N OC[C@H]1NC[C@H](O)[C@@H](O)[C@H]1O
1092 0 RJKBJEZZABBYBA-DVKNGEFBSA-N [H][C@]1(C)O[C@]([H])(O)[C@]([H])(O)[C@@]([H])(O)[C@]1([H])N
1093 0 RJKBJEZZABBYBA-VFUOTHLCSA-N [H][C@]1(C)O[C@@]([H])(O)[C@]([H])(O)[C@@]([H])(O)[C@]1([H])N
1094 0 PFYHYHZGDNWFIF-BXKVDMCESA-N OC[C@@H]1N[C@@H](CO)[C@H](O)[C@H]1O
1095 0 AAOISIQFPPAFQO-UHFFFAOYSA-N C(CCCCC(C)(C)C)(=O)O
1096 0 DYCDCCGPFPZBAD-UHFFFAOYSA-N CCNC1=NC(NCC)=NC(NO)=N1
1097 0 LXBIFEVIBLOUGU-MOJAZDJTSA-N OCC1NCC(O)C(O)C1O
1098 0 GPOPHQSTNHUENT-QMMMGPOBSA-N C(CCCC[C@@H](C)CC)(=O)O
1099 0 FSTBYMKRQVXZJG-UHFFFAOYSA-N CN1C=NC2=C1C=CN=C2NN
1100 0 GTKYBNNWJGLBNE-UHFFFAOYSA-N C(CCCC(C)CCC)(=O)O
1101 0 YKSWLQPMYFCNBG-UHFFFAOYSA-N C(CC(C)CCCCC)(=O)O
1102 0 OILUAKBAMVLXGF-UHFFFAOYSA-N C(C)(C)(C)CC(C)CC(=O)O
1103 0 YSEQNZOXHCKLOG-UHFFFAOYSA-N C(CCCC)CC(C)C(=O)O
1104 0 GPOPHQSTNHUENT-UHFFFAOYSA-N CCC(C)CCCCC(=O)O
1105 0 AVBRYQRTMPHARE-UHFFFAOYSA-N CCCCCCCCOC=O
1106 0 XLFYWCDNLLZTIW-UHFFFAOYSA-N CCCCCC(CO)C(C)=O
1107 0 KCTDZLVBGWXNSQ-UHFFFAOYSA-N CCCCCCC(=O)CCO
1108 0 LXBIFEVIBLOUGU-UHFFFAOYSA-N OCC1NCC(O)C(O)C1O
1109 0 HGJWTABGNGOSDZ-UHFFFAOYSA-N CCOCC(O)C(N)C(O)=O
1110 0 UDIUBWDSJWYXSH-UHFFFAOYSA-N CC1=CC(=NN1)C1=NNN=C1C
1111 0 DYWSVUBJGFTOQC-UHFFFAOYSA-N CCCCCC(CC)C(O)=O
1112 0 RJSCYACDEKOHFB-UHFFFAOYSA-N C[Si](C)(C)C(=C)C(=C)[Si](C)(C)C
1113 0 FSVCELGFZIQNCK-UHFFFAOYSA-N OCCN(CCO)CC(O)=O
1114 0 MXINTKLNDLZUJG-UHFFFAOYSA-N CCN=NC(=O)C[N+](C)(C)C
1115 0 TVQGDYNRXLTQAP-UHFFFAOYSA-N CCCCCCC(=O)OCC
1116 0 BVIAOQMSVZHOJM-UHFFFAOYSA-N CN(C)C1=NC=NC2=C1NC=N2
1117 0 QXQNRSUOYNMXDL-KGJVWPDLSA-N C1[C@@H]([C@H]([C@@H]([C@H]([C@@H]1O)O)O)O)N
1118 0 LXBIFEVIBLOUGU-JGWLITMVSA-N C1[C@@H]([C@H]([C@@H]([C@H](N1)CO)O)O)O
1119 0 TVTGZVYLUHVBAJ-IVMDWMLBSA-N C[C@@H]1[C@H]([C@@H]([C@H](C(O1)O)N)O)O
1120 0 GREKSQSYRPFECA-UHFFFAOYSA-N CC1=CN=C(C)C2=NN=C(N)N12
1121 0 TVTGZVYLUHVBAJ-GASJEMHNSA-N C[C@@H]1[C@@H]([C@@H]([C@H](C(O1)O)N)O)O
1122 0 PUJGGPCGKBGBAD-UHFFFAOYSA-N CCOC(=O)CCC(C)(C)C
1123 0 OXGBDIPXWKTILW-UHFFFAOYSA-N NC1=NC=CN=C1C1=NCCN1
1124 0 PFYHYHZGDNWFIF-KVTDHHQDSA-N C([C@@H]1[C@H]([C@@H]([C@H](N1)CO)O)O)O
1125 0 LXBIFEVIBLOUGU-KVTDHHQDSA-N C1[C@H]([C@H]([C@@H]([C@H](N1)CO)O)O)O
1126 0 GPPYTCRVKHULJH-QMMMGPOBSA-O C[N+](C)(C)[C@@H](CC1=CN=CN1)C(=O)O
1127 0 UPAAZWVMKHGLNU-UHFFFAOYSA-N C[Si](C)(C)CC#CC[Si](C)(C)C
1128 0 NOSKXEKVYURKTE-UHFFFAOYSA-N CC1=NN=C2N=NC(C)=C(C)N12
1129 0 NDNGFNQLCSQUFY-UHFFFAOYSA-N C[N+]1=CC(C=CCN=O)=CC=C1
1130 0 NNCUSXWGIZCELB-UHFFFAOYSA-N CC1=NN2N=C(C)C(C)=NC2=N1
1131 0 MMVQCHOGFVPPEZ-UHFFFAOYSA-N CCC1=CC=CC=C1C1=CC=[N+](C)C=C1
1132 0 AZIDYVFKCXCEST-UHFFFAOYSA-N CC1=CC=CC(C)=C1C1=CC=[N+](C)C=C1
1133 0 NMLMEZCJBJHXRQ-UHFFFAOYSA-O C[N+]1=CC(C=CC(N)=O)=CC=C1
1134 0 OCWQFVREUQFBBQ-UHFFFAOYSA-O C[N+]1=CC=C(C=CC(N)=O)C=C1
1135 0 NPNMNANLCUXXQR-UHFFFAOYSA-N CCOC(=O)C(C)(CC)CC
1136 0 RJVVJFUOVLJSET-UHFFFAOYSA-N CCOC(=O)C(C)C(C)(C)C
1137 0 QEIVPDRGIDPMTE-UHFFFAOYSA-N CCOC(=O)C(C)(C)C(C)C
1138 0 KVHVVWNXJWZHGB-UHFFFAOYSA-N CCCC(C)C(CC)C(O)=O
1139 0 RUVRGYVESPRHSZ-UHFFFAOYSA-N NCCOCCOCC(O)=O
1140 0 BHOYFRIRWXBNHP-UHFFFAOYSA-N OCC1CNC(O)C(O)C1O
1141 0 KSLOKWBVLKXQPC-UHFFFAOYSA-N NC(N)=NN=CC1=CC=CC=N1
1142 0 BKFOTWGNIBLFCK-UHFFFAOYSA-N CCOC(=O)C1C2CCCCC12OC
1143 0 IMNRVGSQVBQVOB-UHFFFAOYSA-N CCOCC(=O)CC(C)(C)C
1144 0 URGYOSLMFPSHMT-UHFFFAOYSA-N CCC(CC)(C(C)C)C(O)=O
1145 0 DKVHRWSACAQVKF-UHFFFAOYSA-N CC(C)(C)OCC1CCCO1
1146 0 FOTVZXLILUCNDJ-UHFFFAOYSA-N CC(CCC(C)(C)C)C(O)=O
1147 0 KHQCXJXNFNFLHR-UHFFFAOYSA-N CN1N=C2C(N=CN=C2N)=C1C
1148 0 AUBQRFWTCXGISU-UHFFFAOYSA-N CN1N=C(C)C2=C1C(N)=NC=N2
1149 0 AMYVRTUDLUKNNZ-UHFFFAOYSA-N COC1OCC(O)C(N)C1O
1150 0 OWEMTCOXFULTNW-UHFFFAOYSA-N CC(C)C(C)(C(C)C)C(O)=O
1151 0 QMMDXTOYMCXXDF-UHFFFAOYSA-N CCC(CC)(CC)CC(O)=O
1152 0 FKSLETCSJHVIES-UHFFFAOYSA-N CCC(CCN=[N+]=[N-])(C#N)C#N
1153 0 BVUPQDDXKMCWQH-UHFFFAOYSA-N CCCCCCCC(O)C=O
1154 0 BWMXRNGZUDOSJR-UHFFFAOYSA-N CC(C)CC(C)(C)CC(O)=O
1155 0 NBBFOHUPLXVBEV-UHFFFAOYSA-N CNC1=CC(C)=NN2C=NN=C12
1156 0 QWQODLSLHIZPTE-UHFFFAOYSA-N CN(C)C1=NC=NC2=C1C=NN2
1157 0 YXPVEMOMGTYXHU-UHFFFAOYSA-N CCOC(=O)N(CO)COC
1158 0 SJAHHPKPEWRAMH-UHFFFAOYSA-N CC1=CNC2=NC(N)=NC(N)=C12
1159 0 BSFPYHUDKOOLBM-UHFFFAOYSA-N CN1N=C(C)C2=C(N)N=CN=C12
1160 0 RZMKWPVZPKIDLU-UHFFFAOYSA-N CC(CCCC(C)(C)O)C=O
1161 0 KOTSAGHCUMHESG-UHFFFAOYSA-N CNC1=C2C=NN(C)C2=NC=N1
1162 0 MCLMZMISZCYBBG-UHFFFAOYSA-N CCCCC(CC)CC(O)=O
1163 0 KUQUGMDJBPPLQJ-UHFFFAOYSA-N CNC1=NC(C)=NC2=C1C=NN2
1164 0 FBUKVWPVBMHYJY-UHFFFAOYSA-N CCCCCCCCC(=O)O
1165 0 DDSSJDFXTAYRNO-UHFFFAOYSA-N CCCCCCC1OCCO1
1166 0 QRMMMWOSHHVOCJ-UHFFFAOYSA-N CCCCCC(C)(C)C(O)=O
1167 0 QRMMMWOSHHVOCJ-UHFFFAOYSA-N CCCCCC(C)(C)C(O)=O
1168 0 QRMMMWOSHHVOCJ-UHFFFAOYSA-N CCCCCC(C)(C)C(O)=O
1169 0 SSZLGXGUJHOYNA-UHFFFAOYSA-N COC(=O)C(C(C)C)C(C)C
1170 0 OXCYMYPLNFRTNJ-UHFFFAOYSA-N OCC1(O)CNCC(O)C1O
1171 0 GUMXXYPZQWVFHT-UHFFFAOYSA-N CN1C=NC2=C(N)N=C(C)N=C12
1172 0 QRMMMWOSHHVOCJ-UHFFFAOYSA-N CCCCCC(C)(C)C(O)=O
1173 0 VJLATUPUFCQRCV-UHFFFAOYSA-N CC(O)CCCCCCC=O
1174 0 UPZKDMZTYWNVST-UHFFFAOYSA-N CN1N=CC2=C(N)N=C(C)N=C12
1175 0 IVCWEUXGZPPWJY-UHFFFAOYSA-N CC1=NN=C2N=C(C)C(C)=NN12
1176 0 VAMBJLNHMJFRSF-UHFFFAOYSA-N CC(C(C(=O)O)(C(O)O)N)C
1177 0 YJUJGBZYQJQTFX-UHFFFAOYSA-N CCCC(C)(C)CCC(O)=O
1178 0 MUIPLRMGAXZWSQ-UHFFFAOYSA-N CCn1cnc2c1ncnc2N
1179 0 KJNMMKOODXHUJT-UHFFFAOYSA-N CNCCC(C(=O)O)C(O)O
1180 0 MIBPMIMLABIQGY-UHFFFAOYSA-N CCCCCCCC(=O)CO
1181 0 UEHGPSGGFKLPTD-UHFFFAOYSA-N CC(O)C(N)C(O)C(O)C=O
1182 0 UUTYZPOOFRWUJV-UHFFFAOYSA-N CCCCCCC(C(=O)C)O
1183 0 HTACCRBVBNKVCW-UHFFFAOYSA-N CCC(CCCCC(=O)C)O
1184 0 MRFFNLOQLBWKPJ-UHFFFAOYSA-N OC1CNCC(O)C(O)C1O
1185 0 KWIAXDYSOISYAY-UHFFFAOYSA-N CC(CCCCCC(=O)C)O
1186 0 ACCONNWVMWWCDX-UHFFFAOYSA-N CN1C=CN=C1C1=CC(N)=NN1
1187 0 JCYRHSFSQOJYJD-UHFFFAOYSA-N OCCOCC1CCCCC1
1188 0 NQKKMXZMTBLTDS-UHFFFAOYSA-N COC(=O)C(C)(C)C(C)(C)C
1189 0 MYNDUSHUEWHKOA-UHFFFAOYSA-N O=CCC(C(C(CO)N)O)O
1190 0 NCQGVVAEVIWCSK-UHFFFAOYSA-N NC(N)=NN=CC1=CC=NC=C1
1191 0 XLBBXJVJKKWJTQ-UHFFFAOYSA-N CCOC(=O)CCC(C)CC
1192 0 MIZTVBGWRZWFEW-UHFFFAOYSA-N NCCC(C(C(=O)CO)O)O
1193 0 GTXIQCCGULJDMA-UHFFFAOYSA-N OCC1NCOCC(C1O)O
1194 0 BTEHIRWQUADKFP-UHFFFAOYSA-N OCC1NC(O)CC(C1O)O
1195 0 WNLBOWJFJNZYPN-UHFFFAOYSA-N CN(C)C1=NC2=CN=CN=C2N1
1196 0 ONULIPZWAVCNIR-UHFFFAOYSA-N OC(C1NCCC(C1O)O)O
1197 0 VPJIDHLGGJAEOZ-UHFFFAOYSA-N CN1C=C(C=N1)C1=C(N)NN=C1
1198 0 IGTCPEIOLUENHZ-UHFFFAOYSA-N CCC(CC)(CC)C(=O)OC
1199 0 JNKUJBTVENGRTR-UHFFFAOYSA-N CC1=C(N)C(=NN1)N1C=CN=C1
1200 0 YXJYJKVJZRSXBA-UHFFFAOYSA-N CCOC(CCC1=CC=CO1)OCC
1201 0 RJKBJEZZABBYBA-TVIMKVIFSA-N CC1OC(O)C(O)C(O)C1N
1202 0 QJXVRUBWPZHDIC-UHFFFAOYSA-N CNc1ncn(c2c1ncn2)C
1203 0 NDFOGZJAYLBOSU-UHFFFAOYSA-N OCC(CCC(C(=O)O)N)O
1204 0 HBPMMFWSJKFRJW-UHFFFAOYSA-N C1CN2C(=N1)c1nc[nH]c1NC2
1205 0 GNILOYZEEOOHAZ-UHFFFAOYSA-N C1Nc2c(N1)c1=NCCn1cn2
1206 0 QPCCJJDMSBVNAZ-UHFFFAOYSA-N C1CN2C(N1)c1nc[nH]c1N=C2
1207 0 PHWTUSHARAUCRG-UHFFFAOYSA-N CCNC1=NC(=NC(OC)=N1)N(C)N
1208 0 KJJOTMPRIAEKNN-UHFFFAOYSA-N CCC(C)(C)CCCC(O)=O
1209 0 UDSPJJHSJCWGQS-UHFFFAOYSA-N CCCCCCC1OC1CO
1210 0 ARAYRCSWTPTHFB-UHFFFAOYSA-N C1=NC2C(N1)N=CN1C2=NCC1
1211 0 FYKDNUMFZTYMLQ-UHFFFAOYSA-N N=c1n(C)cnc2c1ncn2C
1212 0 DFXVJUZVJSBGOJ-UHFFFAOYSA-O CCCCCCC[P+](O)=O
1213 0 IGGOBQNADHBTSJ-UHFFFAOYSA-N CC1(C)CC(O)CC(C)(O)C1
1214 0 RVNSAAIWCWTCTJ-UHFFFAOYSA-N OCC(O)C1NCC(O)C1O
1215 0 XLPITCIDYSLPDD-UHFFFAOYSA-N COCC(C(=O)O)(C(O)C)N
1216 0 ORRHLQWHNIGJMV-UHFFFAOYSA-N NCC1OCC(O)C(O)C1O
1217 0 WISYLWSACZOHJQ-UHFFFAOYSA-N NC1=NC2=C(N1)C=C(N)C(N)=C2
1218 0 JVAHDDAYIFVIIS-UHFFFAOYSA-N NN1C=NC2=C1C=C(N)C(N)=C2
1219 0 UEHGPSGGFKLPTD-UHFFFAOYSA-N CC(O)C(N)C(O)C(O)C=O
1220 0 RVNSAAIWCWTCTJ-UHFFFAOYSA-N OCC(O)C1NCC(O)C1O
1221 0 REYMLAWIGQVECY-UHFFFAOYSA-N NN1N=CC2=CC(N)=C(N)C=C12
1222 0 LSTUKGQEJAXOMF-UHFFFAOYSA-N F[B-](F)(F)CNC1CCCCC1
1223 0 RUVRGYVESPRHSZ-UHFFFAOYSA-N NCCOCCOCC(O)=O
1224 0 MDYWSMNYPFOQOU-UHFFFAOYSA-N CCOC(C[N+]([O-])=O)OCC
1225 0 UKVTYBBTYKPUSB-UHFFFAOYSA-N CC(CCC(O)=O)C(C)(C)C
1226 0 UKVTYBBTYKPUSB-UHFFFAOYSA-N CC(CCC(O)=O)C(C)(C)C
1227 0 UKVTYBBTYKPUSB-UHFFFAOYSA-N CC(CCC(O)=O)C(C)(C)C
1228 0 GRDLXXJSRHDATN-UHFFFAOYSA-N CNc1ncnc2c1ncn2C
1229 0 BXJVBCCMZKYRGE-UHFFFAOYSA-N CN(C)C1=NC=C2NC=NC2=N1
1230 0 DTSSDPFTHGBSDX-UHFFFAOYSA-N CC(O)C(O)C(N)C(O)C=O
1231 0 JZQHKLDEVDEBQD-UHFFFAOYSA-N CN(C)C1=NC=C(C#N)C(N)=N1
1232 0 ZTMPIMWCRRABKZ-UHFFFAOYSA-N CNc1ncnc2c1n(C)cn2
1233 0 OYEKHRQJWNZJRZ-UHFFFAOYSA-N CC(C(CC(C(=O)O)N)O)O
1234 0 APIWHOUUMCIHFT-UHFFFAOYSA-N CCCC(C)(CC)CC(O)=O
1235 0 UDILKAAYNUPREE-UHFFFAOYSA-N CC(C)(C)CC(C)(C)C(O)=O
1236 0 RDPJKIHYLCREJU-UHFFFAOYSA-N CC(O)CC(C(C)O)N(=O)=O
1237 0 MXRBVRXQDKNIBH-UHFFFAOYSA-N OCC1OCC(C(C1O)O)N
1238 0 MCLMZMISZCYBBG-UHFFFAOYSA-N CCCCC(CC)CC(O)=O
1239 0 KKZSBFWLCPRELF-UHFFFAOYSA-N C[Si](C)(CC[Si](C)(C)C=C)C=C
1240 0 IMNQTMXWVRNKKJ-UHFFFAOYSA-N NCCCC(C(=O)O)C(O)O
1241 0 TVTGZVYLUHVBAJ-RDQKPOQOSA-N CC1OC(O)C(N)C(O)C1O
1242 0 MRFFNLOQLBWKPJ-UHFFFAOYSA-N OC1CNCC(O)C(O)C1O
1243 0 PDTXJPKCSFUGBM-UHFFFAOYSA-N OCCCCCCCCC=O
1244 0 UDSPJJHSJCWGQS-UHFFFAOYSA-N CCCCCCC1OC1CO
1245 0 MXTMXRYBYWOAGX-UHFFFAOYSA-N C[N+](C)(C1=CC=CC=C1)C1=CC=CC=C1
1246 0 NZEZPAVASCZNHW-UHFFFAOYSA-N CC(C)[N+]1=CC=C(C=C1)C1=CC=CC=C1
1247 0 QQXHHPNXEFUTEU-UHFFFAOYSA-N CN(C)C(=O)OC(CO)CO
1248 0 YSDIXHRPVIRGDL-KVTDHHQDSA-N CNC1C(O)COC(O)C1O
1249 0 BCYQTARIMBPDNP-UHFFFAOYSA-N CC(O)CC(O)CCCC=C
1250 0 LOKNVMBSHYFMIC-UHFFFAOYSA-N NCCC(C(C(C=O)O)O)O
1251 0 HCTWNRRHYBYREK-UHFFFAOYSA-N CCN1C=NC2=NC=NC(N)=C12
1252 0 STOOKRQOQXLGIO-UHFFFAOYSA-N NCCC1=C2NC=NC2=NC=N1
1253 0 QXQNRSUOYNMXDL-UHFFFAOYSA-N OC1C(N)CC(C(C1O)O)O
1254 0 OINCELAOJGBMQV-QZABAPFNSA-N CC1OC(O)C(O)C(N)C1O
1255 0 LEUMPNRUBXEAQE-UHFFFAOYSA-N OC(C(C(=O)O)O)CN(C)C
1256 0 OINCELAOJGBMQV-UHFFFAOYSA-N OC1C(C)OC(C(C1N)O)O
1257 0 SJTYSQUKMOHFHS-UHFFFAOYSA-N CCOC(=O)CC(C)C(C)C
1258 0 PFYHYHZGDNWFIF-UHFFFAOYSA-N OCC1NC(C(C1O)O)CO
1259 0 PFYHYHZGDNWFIF-JGWLITMVSA-N OCC1NC(CO)C(O)C1O
1260 0 TVTGZVYLUHVBAJ-UHFFFAOYSA-N OC1OC(C)C(C(C1N)O)O
1261 0 NTBYIQWZAVDRHA-UHFFFAOYSA-N O=CC(C(C(C(O)C)O)O)N
1262 0 PXELQLTVPMJNMU-UHFFFAOYSA-N CCC(C(=O)OC)C(C)(C)C
1263 0 SJSKVBYCOAMKBI-UHFFFAOYSA-N CNC1COC(C(C1O)O)O
1264 0 HSBALXPCZZWDAG-UHFFFAOYSA-N COC1C(N)COC(C1O)O
1265 0 OUMCYBYLKKMURI-UHFFFAOYSA-N COC1C(O)OCC(C1O)N
1266 0 GKRNNJIPCJBVCR-UHFFFAOYSA-N CNC1=NC(C)=NC2=C1NC=N2
1267 0 DTSSDPFTHGBSDX-UHFFFAOYSA-N CC(O)C(O)C(N)C(O)C=O
1268 0 DUWPWJQHLHSXAJ-UHFFFAOYSA-N CC(C)C(C(O)=O)C(C)(C)C
1269 0 KFDQQGRRCWTNEO-UHFFFAOYSA-N COC1OCC(C(C1O)O)N
1270 0 YDRCRTUQWABLPC-UHFFFAOYSA-N NCC(C1OCC(C1O)O)O
1271 0 SIZYAYFVBQLSJP-UHFFFAOYSA-N CCCCC(COC=O)CC
1272 0 WUOPUSBGTJGRPA-UHFFFAOYSA-N COC(OC)C(C)C[N+]([O-])=O
1273 0 NLGIGNOZJPHHML-UHFFFAOYSA-N CCN1C=NC2=NC=NC2=C1N
1274 0 YSDIXHRPVIRGDL-UHFFFAOYSA-N CNC1C(O)COC(C1O)O
1275 0 CGJJAHISZWCVGH-UHFFFAOYSA-N C[Si](C)(C)CC1C=CC[Si]1(C)C
1276 0 JEDHRDQRQUAZDW-UHFFFAOYSA-N NC(C=O)C(O)C(O)CCO
1277 0 ZQWQBWASUSILAB-UHFFFAOYSA-N O=COC(C(C(CN)O)O)C
1278 0 RJKBJEZZABBYBA-MDMQIMBFSA-N CC1OC(O)C(O)C(O)C1N
1279 0 URGQCNLPQZWIOE-UHFFFAOYSA-N CN1C=NC2=C1C(=N)N=CN2C
1280 0 BTVLYOROIFZEBD-UHFFFAOYSA-N COCOCC1CCCCC1
1281 0 MMMSJLSOSVAZLA-UHFFFAOYSA-N CCCC(C(=O)O)(C(O)O)N
1282 0 RJKBJEZZABBYBA-UHFFFAOYSA-N CC1OC(O)C(C(C1N)O)O
1283 0 GCJBTVKAJCKBRW-UHFFFAOYSA-N OCCC(C(=O)O)(C(O)C)N
1284 0 GPPYTCRVKHULJH-UHFFFAOYSA-O C[N+](C)(C)C(CC1=CN=CN1)C(O)=O
1285 0 QIUBRDMWRLCLRG-UHFFFAOYSA-N CCCCCCC(CC=O)O
1286 0 BGQLYYLRGWQRFI-UHFFFAOYSA-N CN(C)C1=NC=NC2=CNN=C12
1287 0 NWAYPGWLSOGGFI-UHFFFAOYSA-N CC(C(C(=O)O)(C(O)C)N)O
1288 0 AFRFYMZFIJPPDD-UHFFFAOYSA-N OCCN(CCO)C(=O)CO
1289 0 MYXRQYPHNOBUMZ-UHFFFAOYSA-O CN(C)C1=CC=[N+](CC(N)=O)C=C1
1290 0 QDIJCXQNFONUPZ-PBXRRBTRSA-N NC1(CO)OCC(CO)C1O
1291 0 TVTGZVYLUHVBAJ-RXRWUWDJSA-N CC1OC(O)C(N)C(O)C1O
1292 0 MDAPKSVKYITQHQ-UHFFFAOYSA-N CC(C)CCCC(C)C(O)=O
1293 0 VDLJXFSNUCPGED-UHFFFAOYSA-N CN1C(C)=CC=C1C1=NNN=N1
1294 0 RJKBJEZZABBYBA-BYIBVSMXSA-N CC1OC(O)C(O)C(O)C1N
1295 0 SGFRTCOTCWGGHB-YUPRTTJUSA-N CC(C(O)CO)C(N)C(=O)O
1296 0 LOCYDVZQDOILHL-UHFFFAOYSA-N CNC1=NC=C2N=CN(C)C2=N1
1297 0 UTVXFQMLZSPQLB-UHFFFAOYSA-N CC1OC(N)C(O)C(O)C1O
1298 0 NTBYIQWZAVDRHA-SLPGGIOYSA-N CC(O)C(O)C(O)C(N)C=O
1299 0 YSEQNZOXHCKLOG-MRVPVSSYSA-N CCCCCCC(C)C(=O)O
1300 0 XCHIZZBEJDCLCP-UHFFFAOYSA-N CCCCCCC1COCO1
1301 0 BXPBEZRGKFLRFH-UHFFFAOYSA-N CC(C)C1(CCCCC1)OO
1302 0 ASHXMQKUZGLXMR-UJURSFKZSA-N CC(O)(CO)CC(N)C(=O)O
1303 0 FOTVZXLILUCNDJ-UHFFFAOYSA-N CC(CCC(C)(C)C)C(O)=O
1304 0 FOTVZXLILUCNDJ-UHFFFAOYSA-N CC(CCC(C)(C)C)C(O)=O
1305 0 PFYHYHZGDNWFIF-UNTFVMJOSA-N OCC1NC(CO)C(O)C1O
1306 0 HGJWTABGNGOSDZ-RFZPGFLSSA-N CCOCC(O)C(N)C(=O)O
1307 0 PFYHYHZGDNWFIF-KAZBKCHUSA-N OCC1NC(CO)C(O)C1O
1308 0 OINCELAOJGBMQV-SXUWKVJYSA-N CC1OC(O)C(O)C(N)C1O
1309 0 KHLRRZGPIBHYSJ-UHFFFAOYSA-N CNC1=NC(NC)=NC(CNCO)=N1
1310 0 LXBIFEVIBLOUGU-KAZBKCHUSA-N OCC1NCC(O)C(O)C1O
1311 0 XSNVOKCRNICHMO-UHFFFAOYSA-N CCCCCCC(OC)C=O
1312 0 LGSYULXFQRQZRH-UHFFFAOYSA-N CCCCCC(=O)COCC
1313 0 SGFRTCOTCWGGHB-LMVFSUKVSA-N CC(C(O)CO)C(N)C(=O)O
1314 0 RQVSMUXCVPHBOU-UHFFFAOYSA-N CCC(CC)C(=O)OC(C)C
1315 0 TVTGZVYLUHVBAJ-XKTQNOIPSA-N CC1OC(O)C(N)C(O)C1O
1316 0 RJKBJEZZABBYBA-QZABAPFNSA-N CC1OC(O)C(O)C(O)C1N
1317 0 TVTGZVYLUHVBAJ-PQMKYFCFSA-N CC1OC(O)C(N)C(O)C1O
1318 0 HQVHZUJAAKTDQH-UHFFFAOYSA-N CC(=O)CCCCCCCO
1319 0 DSRRWSQXJRQZMJ-UHFFFAOYSA-N CCCCCC(=O)CCCO
1320 0 TVTGZVYLUHVBAJ-QZABAPFNSA-N CC1OC(O)C(N)C(O)C1O
1321 0 AKMKFSANOKUTKC-UHFFFAOYSA-N C1CN=C(NC2=NC=CN=C2)N1
1322 0 KFDQQGRRCWTNEO-AZGQCCRYSA-N COC1OCC(N)C(O)C1O
1323 0 JSMHPWIYMAUZPU-UHFFFAOYSA-N CC(C)OC(=O)CC(C)(C)C
1324 0 VSWVHHCWUCZFBB-UHFFFAOYSA-N CCCC(CCC)CC(O)=O
