# Supplementary material for: Ion mobility collision cross-section atlas for known and unknown metabolite annotation in untargeted metabolomics
Source: Nat Commun. 2020 Aug 28;11:4334. doi: 10.1038/s41467-020-18171-8 (PMC7455731; doi:10.1038/s41467-020-18171-8)
Supplement: Supplementary file 8 — Supplementary Data 5 [file 41467_2020_18171_MOESM8_ESM.zip › 01_positive_mode/L0648/cfmid_pred_spec.msp]

Name: +ve in-silico MS/MS by CFM-ID for MSXMXWJPFIDEMT-XGNJAFTASA-N
ID: MSXMXWJPFIDEMT-XGNJAFTASA-N
Comment: Energy0
Num peaks: 6
60.05562361 2.36318402
204.0978823 2.498003203
219.1087814 3.348277921
245.1356648 15.00940489
246.1196804 2.661933665
263.1462295 67.80514943

Name: +ve in-silico MS/MS by CFM-ID for MSXMXWJPFIDEMT-XGNJAFTASA-N
ID: MSXMXWJPFIDEMT-XGNJAFTASA-N
Comment: Energy1
Num peaks: 12
60.05562361 6.081389527
70.03997355 1.721357509
100.0505382 3.350263483
102.0661883 1.90606579
132.076753 1.732847435
203.1138668 5.500746189
204.0978823 3.342549345
219.1087814 5.368504898
221.1244314 4.36673625
245.1356648 16.20526117
246.1196804 7.779317206
263.1462295 22.87238099

Name: +ve in-silico MS/MS by CFM-ID for MSXMXWJPFIDEMT-XGNJAFTASA-N
ID: MSXMXWJPFIDEMT-XGNJAFTASA-N
Comment: Energy2
Num peaks: 7
43.02907452 13.72423548
45.04472458 2.598942844
60.05562361 57.30888942
70.03997355 2.713358769
74.07127368 1.393759385
102.0661883 1.397169292
245.1356648 1.262908956

Name: +ve in-silico MS/MS by CFM-ID for NZXKDOXHBHYTKP-UHFFFAOYSA-N
ID: NZXKDOXHBHYTKP-UHFFFAOYSA-N
Comment: Energy0
Num peaks: 10
79.05422664 1.211164227
81.06987671 14.14433579
178.1226406 3.380400083
192.1382906 1.298536186
221.0920687 2.950159736
235.1077188 1.158095919
235.1441043 3.430511372
245.1284542 2.148053426
247.1077188 5.44514581
263.1390189 45.52731935

Name: +ve in-silico MS/MS by CFM-ID for NZXKDOXHBHYTKP-UHFFFAOYSA-N
ID: NZXKDOXHBHYTKP-UHFFFAOYSA-N
Comment: Energy1
Num peaks: 31
39.02292652 1.310633831
41.03857658 5.481996
53.03857658 0.9771000372
81.06987671 2.057121701
93.06987671 1.458841442
96.04439023 0.9683073049
133.1011768 3.448309134
134.0600403 1.211010615
135.1168269 1.390742139
136.0756904 5.65895711
138.0913404 1.961222918
150.0913404 4.453723619
152.1069905 1.34797718
161.0960915 5.024659812
164.070605 0.9514572357
172.0756904 0.9128925925
176.1069905 1.009972328
177.0294684 1.745988756
178.1226406 7.533859295
179.0451185 0.9551238878
181.0607686 1.925156007
183.0764186 1.219598129
192.1382906 5.645888024
205.0607686 1.321047782
207.0764186 1.365914595
219.0764186 2.380201558
221.0920687 6.590447392
223.1077188 2.249442788
235.1441043 1.240910798
247.1077188 1.050509888
263.1390189 1.721530318

Name: +ve in-silico MS/MS by CFM-ID for NZXKDOXHBHYTKP-UHFFFAOYSA-N
ID: NZXKDOXHBHYTKP-UHFFFAOYSA-N
Comment: Energy2
Num peaks: 20
25.00727645 2.064289923
29.03857658 2.065786459
39.02292652 12.68609187
41.03857658 7.842614466
49.00727645 2.301801379
51.02292652 3.022183647
53.03857658 4.256905294
55.05422664 1.217702836
63.02292652 1.208956898
65.03857658 4.684627018
67.05422664 1.390233772
77.03857658 2.428606211
79.05422664 5.591803103
81.06987671 13.80966884
83.08552677 2.809963165
91.05422664 2.372641068
93.06987671 5.350419263
95.08552677 3.015661191
119.0855268 1.393009655
121.1011768 1.33323797

Name: +ve in-silico MS/MS by CFM-ID for HLHBDMWPPKHNDQ-KHPPLWFESA-N
ID: HLHBDMWPPKHNDQ-KHPPLWFESA-N
Comment: Energy0
Num peaks: 25
41.03857658 0.6291212825
55.01784114 1.082260269
55.05422664 0.6198295846
69.06987671 0.6042283587
79.01784114 0.6124177054
83.08552677 0.6070338065
97.10117684 0.6142680918
103.0178411 0.7655973538
109.1011768 1.124950855
111.1168269 0.829505399
123.1168269 0.7738231185
129.0334912 0.9851170152
131.0491413 0.8235169074
137.132477 0.5934861742
149.132477 0.6169170157
161.132477 0.6169170157
173.132477 1.039199959
185.132477 1.360181798
207.1168269 0.6200837494
211.1117415 2.03327086
213.1273916 2.134832625
215.1430416 1.319654083
223.148127 8.310831162
225.1273916 4.05546688
241.1586917 47.27338062

Name: +ve in-silico MS/MS by CFM-ID for HLHBDMWPPKHNDQ-KHPPLWFESA-N
ID: HLHBDMWPPKHNDQ-KHPPLWFESA-N
Comment: Energy1
Num peaks: 31
39.02292652 1.421764187
41.03857658 1.656987359
49.00727645 1.113386808
55.01784114 2.596211239
55.05422664 1.495887303
69.06987671 1.32529402
79.01784114 1.344269279
83.08552677 1.225064131
91.01784114 1.077919013
97.10117684 1.277188253
103.0178411 1.300017289
107.0855268 1.99825199
109.1011768 1.854352396
111.1168269 1.133034364
117.0334912 1.553685521
123.1168269 1.457288054
127.0178411 1.99036884
129.0334912 1.301879837
131.0491413 1.046044866
137.132477 2.331035784
149.132477 1.346432378
161.132477 1.346432378
169.1011768 1.411115748
171.1168269 1.597626943
173.132477 2.848155715
185.132477 2.287571892
187.148127 1.687759334
207.1168269 1.023937313
223.148127 3.265306548
225.1273916 3.046998435
241.1586917 6.451749095

Name: +ve in-silico MS/MS by CFM-ID for HLHBDMWPPKHNDQ-KHPPLWFESA-N
ID: HLHBDMWPPKHNDQ-KHPPLWFESA-N
Comment: Energy2
Num peaks: 31
39.02292652 4.217327353
41.03857658 4.60695558
49.00727645 3.466397413
51.02292652 1.616458275
53.00219107 1.861175739
53.03857658 1.875772248
55.05422664 2.419960562
73.00727645 1.246212051
75.02292652 2.112135598
77.00219107 1.252255206
79.01784114 1.222881064
87.02292652 1.982947945
101.0385766 2.711371589
109.1011768 1.691163575
115.0542266 2.143740037
123.1168269 1.528108062
129.0698767 1.321833377
137.132477 1.679543969
143.0855268 1.488202576
147.1168269 1.068190515
149.132477 1.739205864
159.1168269 1.068190515
161.132477 1.739205864
167.0855268 1.247533661
169.1011768 1.708869846
171.1168269 2.000934628
173.132477 1.555966538
181.1011768 2.55549417
183.0804414 1.068190515
197.0960915 1.068190515
207.1168269 1.206575876

Name: +ve in-silico MS/MS by CFM-ID for LXTKNVLLWOLCOV-JSGCOSHPSA-N
ID: LXTKNVLLWOLCOV-JSGCOSHPSA-N
Comment: Energy0
Num peaks: 6
58.02874017 10.16795815
76.03930485 5.635431111
188.1069905 4.290351797
206.1175552 33.59448425
232.0968197 2.670222879
263.1390189 30.00943874

Name: +ve in-silico MS/MS by CFM-ID for LXTKNVLLWOLCOV-JSGCOSHPSA-N
ID: LXTKNVLLWOLCOV-JSGCOSHPSA-N
Comment: Energy1
Num peaks: 8
58.02874017 12.41998149
76.03930485 2.635773934
186.0913404 2.279024387
188.1069905 16.58661066
190.086255 6.323056966
206.1175552 30.94947261
232.0968197 3.767530654
263.1390189 5.515157781

Name: +ve in-silico MS/MS by CFM-ID for LXTKNVLLWOLCOV-JSGCOSHPSA-N
ID: LXTKNVLLWOLCOV-JSGCOSHPSA-N
Comment: Energy2
Num peaks: 26
15.02292652 3.346232826
29.00219107 3.827389187
30.03382555 0.9824783404
32.04947561 1.305554062
42.03382555 1.30078314
56.0130901 1.508897422
58.02874017 16.57205623
104.0494756 2.331777514
120.0443902 4.869816509
122.0600403 7.261523631
124.0756904 0.8726166333
148.0393049 0.8841669525
150.0913404 1.094249892
162.0913404 2.249084961
164.1069905 1.49369375
174.0913404 1.890358404
176.1069905 4.605386024
177.0910061 1.06617088
178.1226406 3.375164694
186.0913404 1.803953995
188.1069905 7.965896605
190.086255 3.713154099
190.1226406 0.9176326598
204.1019051 1.016685138
206.1175552 3.593192293
247.1077188 0.8485632606

Name: +ve in-silico MS/MS by CFM-ID for WEQJQNWXCSUVMA-RYUDHWBXSA-N
ID: WEQJQNWXCSUVMA-RYUDHWBXSA-N
Comment: Energy0
Num peaks: 8
98.0600403 3.294883628
116.070605 6.718309094
120.0807757 8.450458572
148.0756904 3.626952479
217.1335396 7.041669895
245.1284542 15.56455306
246.1124698 6.438025504
263.1390189 30.98333918

Name: +ve in-silico MS/MS by CFM-ID for WEQJQNWXCSUVMA-RYUDHWBXSA-N
ID: WEQJQNWXCSUVMA-RYUDHWBXSA-N
Comment: Energy1
Num peaks: 12
68.04947561 2.040154799
70.06512568 7.294116026
98.0600403 5.75195456
103.0542266 15.74790634
116.070605 5.001401384
120.0807757 18.19603118
148.0756904 3.921958447
200.1069905 2.237163033
217.1335396 6.868693771
245.1284542 4.087524209
246.1124698 3.120697345
263.1390189 5.738475777

Name: +ve in-silico MS/MS by CFM-ID for WEQJQNWXCSUVMA-RYUDHWBXSA-N
ID: WEQJQNWXCSUVMA-RYUDHWBXSA-N
Comment: Energy2
Num peaks: 26
40.01817548 1.818058165
41.03857658 3.185996697
42.03382555 2.233492149
43.05422664 1.499232081
44.04947561 0.8651277409
45.06987671 0.9862141551
49.00727645 1.03997552
65.03857658 0.7322386512
68.04947561 10.01661385
70.06512568 3.238594929
79.05422664 2.573241636
91.05422664 13.4153486
93.06987671 4.96681042
96.04439023 1.760120554
98.0600403 1.811391318
103.0542266 10.46753363
105.0698767 1.434466064
114.0549549 0.930317707
116.0494756 0.8659192587
116.070605 2.400066129
120.0807757 10.65378433
126.1277259 0.6735274981
131.0491413 0.8079456295
139.0865894 0.6837230036
148.0756904 0.731314042
200.1069905 0.7041918957

Name: +ve in-silico MS/MS by CFM-ID for IWIANZLCJVYEFX-UHFFFAOYSA-N
ID: IWIANZLCJVYEFX-UHFFFAOYSA-N
Comment: Energy0
Num peaks: 7
70.06512568 13.05042732
91.05422664 8.628069235
98.0600403 9.638307724
166.086255 3.054431616
217.1335396 9.452300692
245.1284542 13.19203935
263.1390189 23.93265986

Name: +ve in-silico MS/MS by CFM-ID for IWIANZLCJVYEFX-UHFFFAOYSA-N
ID: IWIANZLCJVYEFX-UHFFFAOYSA-N
Comment: Energy1
Num peaks: 10
70.06512568 36.11699029
91.05422664 5.727286836
98.0600403 7.148706399
118.0651257 3.810040509
120.0807757 10.73875664
148.0756904 3.58253613
166.086255 3.002351188
217.1335396 5.21683302
245.1284542 2.30454707
263.1390189 2.804859272

Name: +ve in-silico MS/MS by CFM-ID for IWIANZLCJVYEFX-UHFFFAOYSA-N
ID: IWIANZLCJVYEFX-UHFFFAOYSA-N
Comment: Energy2
Num peaks: 15
39.02292652 1.734639647
41.03857658 7.190235825
42.03382555 1.687734238
43.05422664 7.427745692
53.03857658 7.615854977
54.03382555 1.400342819
55.05422664 1.464820676
68.04947561 2.139336463
70.06512568 28.55123401
72.08077574 1.674755716
91.05422664 10.94860365
93.06987671 3.57273133
103.0542266 2.408190683
118.0651257 1.596075744
120.0807757 1.914526322

Name: +ve in-silico MS/MS by CFM-ID for TUYOFUHICRWDGA-UHFFFAOYSA-N
ID: TUYOFUHICRWDGA-UHFFFAOYSA-N
Comment: Energy0
Num peaks: 16
15.02292652 1.278952029
69.06987671 5.346346871
75.02629764 2.150736259
86.0964258 17.54072545
104.0528467 1.463708971
114.0913404 6.462892693
132.0477614 1.643518217
133.0317769 1.141499882
150.058326 2.619888311
215.1390189 2.184240841
217.1369107 6.418677801
228.1052762 1.24823954
245.1318253 9.070293472
246.1158409 3.292018507
247.1110899 1.887069342
263.14239 17.04472783

Name: +ve in-silico MS/MS by CFM-ID for TUYOFUHICRWDGA-UHFFFAOYSA-N
ID: TUYOFUHICRWDGA-UHFFFAOYSA-N
Comment: Energy1
Num peaks: 20
57.06987671 1.604169484
69.06987671 20.48489077
71.08552677 1.098522041
75.02629764 3.297067166
86.0964258 21.08761126
87.02629764 1.096330339
88.11207587 1.102787963
97.06479133 1.001641026
102.0371967 2.724628463
102.0549549 1.55725394
104.0528467 7.140973921
114.0913404 4.084732576
132.0477614 2.239835146
133.0317769 0.9626073752
134.0270259 1.036034933
150.058326 2.369670041
200.1103616 0.9376408543
217.1369107 3.341369217
245.1318253 1.527658697
263.14239 1.775804337

Name: +ve in-silico MS/MS by CFM-ID for TUYOFUHICRWDGA-UHFFFAOYSA-N
ID: TUYOFUHICRWDGA-UHFFFAOYSA-N
Comment: Energy2
Num peaks: 20
15.02292652 0.8568933261
53.03857658 1.264762063
55.05422664 3.266528912
56.04947561 2.014125804
57.06987671 12.68235293
58.06512568 1.782967851
59.08552677 4.70784289
61.01064758 1.567501118
67.05422664 1.149481084
69.06987671 19.40602948
70.06512568 7.303997714
71.08552677 1.950691609
75.02629764 1.427963985
86.0964258 10.65943077
87.02629764 2.610264366
88.11207587 0.8680307739
102.0371967 2.853684841
102.0549549 1.023748931
104.0528467 2.307615356
134.0270259 0.8870438759

Name: +ve in-silico MS/MS by CFM-ID for NTISAKGPIGTIJJ-UHFFFAOYSA-N
ID: NTISAKGPIGTIJJ-UHFFFAOYSA-N
Comment: Energy0
Num peaks: 17
15.02292652 1.360857233
69.06987671 2.603282923
75.02629764 2.269639991
86.0964258 13.79360872
97.06479133 1.235767338
104.0528467 1.562918789
114.0913404 6.907102597
132.0477614 1.776078978
150.058326 2.830686068
200.1103616 1.241644631
215.1390189 2.371275981
217.1369107 6.90131163
228.1052762 1.404365407
245.1318253 9.813301754
246.1158409 4.056961859
247.1110899 1.941571772
263.14239 18.48741017

Name: +ve in-silico MS/MS by CFM-ID for NTISAKGPIGTIJJ-UHFFFAOYSA-N
ID: NTISAKGPIGTIJJ-UHFFFAOYSA-N
Comment: Energy1
Num peaks: 21
57.06987671 1.357593336
69.06987671 17.01775401
75.02629764 3.656841062
86.0964258 18.32975995
87.02629764 1.211387623
97.06479133 2.082908671
102.0371967 2.994343718
102.0549549 1.828927651
104.0528467 8.147552627
114.0913404 4.531768083
132.0477614 2.543336269
133.0317769 1.018949081
134.0270259 1.171470678
150.058326 2.748264878
169.1335396 0.9410470911
200.1103616 1.323975823
215.1390189 1.104406965
217.1369107 3.936036646
245.1318253 1.697910262
246.1158409 1.082376077
263.14239 2.139847287

Name: +ve in-silico MS/MS by CFM-ID for NTISAKGPIGTIJJ-UHFFFAOYSA-N
ID: NTISAKGPIGTIJJ-UHFFFAOYSA-N
Comment: Energy2
Num peaks: 23
15.02292652 1.141842371
41.03857658 2.935064594
42.03382555 0.977723401
43.05422664 1.86881413
44.04947561 1.556434193
55.05422664 1.694550902
57.06987671 15.55410556
59.08552677 5.140171434
61.01064758 1.680295167
67.05422664 0.935836144
69.06987671 13.87945942
70.06512568 5.446690854
71.08552677 1.641521056
75.02629764 1.467064281
84.08077574 1.058547956
86.0964258 10.89630742
87.02629764 2.65286989
102.0371967 3.000376883
102.0549549 1.112710022
104.0528467 2.494103339
114.0913404 0.9967591935
130.0321113 1.03042821
134.0270259 0.9925812775

Name: +ve in-silico MS/MS by CFM-ID for OGGRSJFVXREKOR-UHFFFAOYSA-N
ID: OGGRSJFVXREKOR-UHFFFAOYSA-N
Comment: Energy0
Num peaks: 17
15.02292652 1.517904942
84.08077574 1.220540664
86.0964258 2.183517742
87.02629764 2.298471308
104.0528467 12.560756
114.0913404 1.755126631
115.0212123 1.119348099
132.0477614 6.378830491
132.1019051 2.873310664
200.1103616 1.81933876
215.1390189 2.35512999
217.1369107 9.589043134
228.1052762 1.38794861
245.1318253 9.571802853
246.1158409 3.879544085
247.1110899 1.954722038
263.14239 17.74288226

Name: +ve in-silico MS/MS by CFM-ID for OGGRSJFVXREKOR-UHFFFAOYSA-N
ID: OGGRSJFVXREKOR-UHFFFAOYSA-N
Comment: Energy1
Num peaks: 22
46.99499752 0.8992412626
56.04947561 3.482135473
57.06987671 2.193467807
58.06512568 1.363352247
60.08077574 1.378629693
75.02629764 1.058045345
84.08077574 3.420418385
86.0964258 9.897563168
87.02629764 14.26182303
104.0528467 15.57366779
114.0913404 2.85895931
115.0212123 1.717907648
132.0477614 3.642051518
132.1019051 3.668682699
169.1335396 1.268196503
200.1103616 1.549635381
215.1390189 1.438237011
217.1369107 4.59760704
245.1318253 1.788538828
246.1158409 1.186732715
247.1110899 0.8430144517
263.14239 2.214075745

Name: +ve in-silico MS/MS by CFM-ID for OGGRSJFVXREKOR-UHFFFAOYSA-N
ID: OGGRSJFVXREKOR-UHFFFAOYSA-N
Comment: Energy2
Num peaks: 28
15.02292652 2.756838127
27.02292652 0.7247671389
42.03382555 3.230437073
44.04947561 5.941604678
46.99499752 2.53247417
55.05422664 0.9677802102
56.04947561 8.551026302
57.06987671 1.631398446
58.06512568 3.769405665
59.08552677 0.8984054882
60.08077574 1.845003849
61.01064758 6.400201673
63.02629764 2.420701768
69.06987671 2.778571697
73.01064758 0.8713927084
75.02629764 5.142037727
77.04194771 1.62499259
84.04439023 0.9081365538
84.08077574 3.39213921
86.0964258 2.517267652
87.02629764 7.94434984
88.02154661 2.266228138
89.04194771 0.9899186514
90.03719668 1.514199036
104.0528467 6.015071791
112.0756904 1.391493729
115.0212123 0.7855095615
155.1178895 0.8501954634

Name: +ve in-silico MS/MS by CFM-ID for PBOUVYGPDSARIS-UHFFFAOYSA-N
ID: PBOUVYGPDSARIS-UHFFFAOYSA-N
Comment: Energy0
Num peaks: 18
15.02292652 1.537502219
57.06987671 2.293280359
86.0964258 1.629216953
87.02629764 2.356679169
104.0528467 12.75805042
114.0913404 1.800859981
115.0212123 1.146700183
115.075356 1.251053284
132.0477614 6.505777745
132.1019051 3.070951887
200.1103616 1.2727895
215.1390189 2.495951113
217.1369107 7.041769637
228.1052762 1.410054711
245.1318253 9.863218598
246.1158409 4.073560103
247.1110899 1.939431711
263.14239 18.59879611

Name: +ve in-silico MS/MS by CFM-ID for PBOUVYGPDSARIS-UHFFFAOYSA-N
ID: PBOUVYGPDSARIS-UHFFFAOYSA-N
Comment: Energy1
Num peaks: 23
46.99499752 0.8988014913
56.04947561 3.457407736
57.06987671 2.97316484
58.06512568 1.355280616
60.08077574 1.376913206
69.06987671 1.340032882
75.02629764 1.050933239
84.08077574 3.401895492
86.0964258 8.472850668
87.02629764 14.24239142
104.0528467 15.71071521
114.0913404 2.766897157
115.0212123 1.695968575
115.075356 1.147647316
132.0477614 3.807885717
132.1019051 3.641091015
169.1335396 1.156306316
200.1103616 1.362001241
215.1390189 1.403786309
217.1369107 4.055171569
245.1318253 1.746850532
246.1158409 1.119488329
263.14239 2.212345029

Name: +ve in-silico MS/MS by CFM-ID for PBOUVYGPDSARIS-UHFFFAOYSA-N
ID: PBOUVYGPDSARIS-UHFFFAOYSA-N
Comment: Energy2
Num peaks: 26
15.02292652 2.974355477
42.03382555 3.112902874
44.04947561 5.510432453
46.99499752 2.408423706
55.05422664 0.8617488226
56.04947561 8.212432339
57.06987671 4.034318073
58.06512568 3.619032915
59.08552677 1.908104639
60.08077574 1.77387303
61.01064758 6.133665098
63.02629764 2.328549407
69.06987671 2.939193311
73.01064758 0.8381003516
75.02629764 5.033809481
77.04194771 1.567430661
84.04439023 0.8734421349
84.08077574 2.81522332
86.0964258 2.669383889
87.02629764 7.597990548
88.02154661 2.185143065
89.04194771 0.9217302951
90.03719668 1.459287147
104.0528467 6.886550876
112.0756904 0.999690849
155.1178895 0.7712982564

Name: +ve in-silico MS/MS by CFM-ID for OYOQKMOWUDVWCR-UHFFFAOYSA-N
ID: OYOQKMOWUDVWCR-UHFFFAOYSA-N
Comment: Energy0
Num peaks: 10
72.08077574 2.51065322
118.086255 3.081241599
119.0491413 2.726194879
136.0756904 14.65130226
164.070605 7.339626681
218.1175552 2.098068427
235.1441043 11.22363157
263.1390189 11.56877604
264.1230345 4.45170013
281.1495836 20.62036655

Name: +ve in-silico MS/MS by CFM-ID for OYOQKMOWUDVWCR-UHFFFAOYSA-N
ID: OYOQKMOWUDVWCR-UHFFFAOYSA-N
Comment: Energy1
Num peaks: 17
43.05422664 3.300865326
45.06987671 1.582343497
70.06512568 3.501481669
72.08077574 10.5349155
74.02365479 0.9967687498
100.0756904 2.901398019
107.0491413 1.32171388
118.086255 3.198734189
119.0491413 16.80618134
136.0756904 17.50756807
147.0440559 2.083121851
164.070605 4.103925889
218.1175552 1.702981066
235.1441043 4.996680658
263.1390189 2.083698264
264.1230345 1.314349284
281.1495836 2.291010369

Name: +ve in-silico MS/MS by CFM-ID for OYOQKMOWUDVWCR-UHFFFAOYSA-N
ID: OYOQKMOWUDVWCR-UHFFFAOYSA-N
Comment: Energy2
Num peaks: 31
40.01817548 1.150666174
42.03382555 1.201764613
55.05422664 3.083012456
64.01817548 1.272352605
68.04947561 0.8712114294
70.06512568 4.133556082
72.08077574 2.715041625
75.02292652 0.7154929755
77.03857658 1.390748563
79.05422664 2.533159092
92.04947561 0.7756068529
94.06512568 1.851530374
95.04914126 2.292518063
98.0600403 1.40811225
100.0756904 0.701082195
104.0494756 2.04156539
105.0334912 1.182760637
106.0651257 3.953746411
107.0491413 10.35356832
108.0807757 6.19524019
109.0647913 3.108652667
117.0334912 0.8425650944
118.0651257 2.14352788
119.0491413 10.26432341
121.0647913 1.358377138
132.0443902 0.9295721135
134.0600403 1.099385055
136.0756904 7.100033057
141.1022395 0.8866711859
147.0440559 0.8114187079
218.1175552 0.7533966297

Name: +ve in-silico MS/MS by CFM-ID for VEYJKJORLPYVLO-UHFFFAOYSA-N
ID: VEYJKJORLPYVLO-UHFFFAOYSA-N
Comment: Energy0
Num peaks: 10
55.05422664 5.583975053
72.08077574 17.95009477
100.0756904 6.677136137
107.0491413 7.312943812
164.070605 1.866284694
182.0811697 2.728663332
235.1441043 6.912740073
263.1390189 10.19307031
264.1230345 3.42375991
281.1495836 18.00401597

Name: +ve in-silico MS/MS by CFM-ID for VEYJKJORLPYVLO-UHFFFAOYSA-N
ID: VEYJKJORLPYVLO-UHFFFAOYSA-N
Comment: Energy1
Num peaks: 15
43.05422664 1.638299209
45.06987671 1.263422815
55.05422664 21.35333143
57.06987671 1.140745969
72.08077574 21.4722593
100.0756904 3.925845421
107.0491413 4.367117966
119.0491413 1.24285358
134.0600403 2.98302123
136.0756904 7.849054783
164.070605 2.816287144
182.0811697 2.630554602
235.1441043 3.652943983
263.1390189 1.796127465
281.1495836 1.920210811

Name: +ve in-silico MS/MS by CFM-ID for VEYJKJORLPYVLO-UHFFFAOYSA-N
ID: VEYJKJORLPYVLO-UHFFFAOYSA-N
Comment: Energy2
Num peaks: 19
41.03857658 1.499669289
43.05422664 4.850382012
45.06987671 1.489249932
55.05422664 26.67583359
56.04947561 4.491936107
57.06987671 2.499314371
65.03857658 1.131064583
66.03382555 1.398500844
70.06512568 1.42855379
72.08077574 11.99678085
75.02292652 1.490983376
77.03857658 2.779760463
79.05422664 4.914123755
105.0334912 1.426913594
107.0491413 5.256440055
109.0647913 1.558010279
119.0491413 2.21335261
134.0600403 1.570597814
136.0756904 2.113059258

Name: +ve in-silico MS/MS by CFM-ID for OWMJDOUOHDOUFG-GUZOQHLSSA-N
ID: OWMJDOUOHDOUFG-GUZOQHLSSA-N
Comment: Energy0
Num peaks: 9
91.05422664 2.841320432
105.0698767 1.902376077
115.0542266 2.4776801
117.0698767 2.108799808
157.0647913 1.958565261
171.0804414 3.331557696
185.0960915 3.00658334
245.132477 8.898104701
263.1430416 53.5319216

Name: +ve in-silico MS/MS by CFM-ID for OWMJDOUOHDOUFG-GUZOQHLSSA-N
ID: OWMJDOUOHDOUFG-GUZOQHLSSA-N
Comment: Energy1
Num peaks: 26
91.05422664 9.408211784
93.06987671 1.733698577
103.0542266 1.206129178
105.0698767 6.117556561
107.0855268 1.036262588
115.0542266 7.258786396
117.0698767 2.597028487
125.0385766 1.255129837
127.0542266 1.520935884
129.0698767 4.281257961
131.0855268 1.750482274
133.0647913 1.989118079
139.0542266 1.450119013
143.0491413 1.111503862
145.0647913 0.9525691313
153.0698767 2.135921895
155.0491413 1.958872808
157.0647913 4.640719883
159.0804414 1.576804589
169.0647913 4.447071575
171.0804414 4.615861099
181.0647913 1.135357712
183.0804414 1.450745775
185.0960915 3.723146425
245.132477 2.885652972
263.1430416 8.611290265

Name: +ve in-silico MS/MS by CFM-ID for OWMJDOUOHDOUFG-GUZOQHLSSA-N
ID: OWMJDOUOHDOUFG-GUZOQHLSSA-N
Comment: Energy2
Num peaks: 27
39.02292652 4.396986666
49.00727645 4.525487339
51.02292652 4.112983188
53.00219107 1.502346484
63.02292652 1.003331618
67.01784114 1.521406859
75.02292652 0.7915129231
79.05422664 2.173181324
91.05422664 8.78045389
93.06987671 2.723467011
101.0385766 4.005768033
103.0542266 5.804816897
105.0698767 8.538689392
115.0542266 4.719231859
117.0698767 2.174911199
125.0385766 4.895504384
127.0542266 3.396243856
129.0698767 5.089027417
131.0491413 0.8533774299
143.0855268 0.8059740236
151.0542266 1.300051271
153.0334912 1.048640624
153.0698767 1.861717054
155.0491413 0.8229031579
167.0491413 1.358159978
237.1273916 0.8302840201
247.1117415 1.184504299

Name: +ve in-silico MS/MS by CFM-ID for VPCHZECKYCDVSA-WEVVVXLNSA-N
ID: VPCHZECKYCDVSA-WEVVVXLNSA-N
Comment: Energy0
Num peaks: 15
91.05422664 2.641536917
105.0698767 1.789367381
107.0491413 1.708776526
131.0491413 1.089981853
133.0647913 3.113478761
135.0804414 2.035967766
145.0647913 1.227053844
147.0804414 2.405128759
173.0960915 1.41296551
175.075356 1.585390385
187.1117415 1.402647866
189.0910061 0.9849373019
203.1066561 1.443371805
263.1430416 9.408998352
281.1536063 48.56621278

Name: +ve in-silico MS/MS by CFM-ID for VPCHZECKYCDVSA-WEVVVXLNSA-N
ID: VPCHZECKYCDVSA-WEVVVXLNSA-N
Comment: Energy1
Num peaks: 31
91.05422664 7.8584003
93.06987671 1.507974374
103.0542266 0.8049075041
105.0334912 1.725882019
105.0698767 5.319335633
107.0491413 4.121461126
107.0855268 0.9155686982
115.0542266 0.886729134
117.0334912 1.017920698
121.0647913 1.388930202
131.0491413 3.95860868
133.0647913 6.121473526
135.0804414 2.362593623
143.0491413 1.439478093
145.0647913 1.287043657
147.0804414 3.460111863
149.0960915 1.621157723
157.0647913 1.681333782
159.0804414 1.258985082
169.0647913 0.8935935058
171.0804414 1.950300677
173.0597059 0.9535555767
173.0960915 1.729618579
175.075356 3.000225469
185.0960915 1.20330296
187.1117415 1.545741152
189.0910061 1.503049384
203.1066561 1.851241932
253.1586917 0.8898997184
263.1430416 2.929465024
281.1536063 6.409125174

Name: +ve in-silico MS/MS by CFM-ID for VPCHZECKYCDVSA-WEVVVXLNSA-N
ID: VPCHZECKYCDVSA-WEVVVXLNSA-N
Comment: Energy2
Num peaks: 31
39.02292652 4.93454279
41.03857658 1.799889759
53.03857658 1.03787922
65.00219107 1.369570785
65.03857658 1.105431882
67.01784114 1.427815161
75.02292652 1.449852148
77.03857658 1.032546573
79.05422664 2.084789027
91.05422664 7.211785681
93.06987671 2.85517414
101.0385766 1.790858723
103.0542266 3.353184553
105.0334912 1.796394449
105.0698767 9.283171075
107.0491413 3.531672748
107.0855268 1.282387226
115.0542266 1.064101479
117.0698767 1.045799924
121.0647913 1.169146561
125.0385766 1.10923763
127.0542266 1.099964541
131.0491413 1.319147165
133.0647913 1.630240266
143.0491413 1.213562208
147.0804414 3.226928554
173.0597059 1.08343678
185.0960915 1.393406945
201.0910061 1.028592067
253.1586917 1.416975956
263.1430416 1.389144551

Name: +ve in-silico MS/MS by CFM-ID for MHXWDKFRPOVGGG-HWKANZROSA-N
ID: MHXWDKFRPOVGGG-HWKANZROSA-N
Comment: Energy0
Num peaks: 9
87.09167477 10.55996172
88.07569036 2.687483608
105.1022395 4.328801968
149.0597059 2.324340886
177.0546206 7.624432058
246.1124698 10.69533799
263.1390189 23.65508245
264.1230345 7.383375241
281.1495836 11.05832994

Name: +ve in-silico MS/MS by CFM-ID for MHXWDKFRPOVGGG-HWKANZROSA-N
ID: MHXWDKFRPOVGGG-HWKANZROSA-N
Comment: Energy1
Num peaks: 22
30.03382555 0.7406925627
70.06512568 3.756945167
71.04914126 1.318052999
87.09167477 23.41439078
88.07569036 7.702932167
105.1022395 5.312965792
121.0647913 0.715154882
123.0440559 0.9331314109
135.0440559 2.647966881
137.0597059 0.7410494683
147.0440559 0.6808289488
149.0597059 4.771542798
159.0440559 1.467783105
177.0546206 6.1809942
194.0811697 0.6562296991
233.1284542 0.8403267654
235.1441043 1.333585295
245.1284542 0.864272405
246.1124698 6.306516996
263.1390189 5.622028455
264.1230345 2.534709559
281.1495836 1.894077491

Name: +ve in-silico MS/MS by CFM-ID for MHXWDKFRPOVGGG-HWKANZROSA-N
ID: MHXWDKFRPOVGGG-HWKANZROSA-N
Comment: Energy2
Num peaks: 31
44.04947561 0.8949690399
56.04947561 0.783434518
65.03857658 0.8821580177
70.02874017 1.223301336
70.06512568 4.518609716
71.04914126 1.534218822
74.0600403 0.8129306102
83.06037464 0.706725778
85.07602471 1.730921324
87.09167477 14.14165203
88.07569036 4.190594794
105.0334912 1.585251697
105.1022395 0.807954329
107.0491413 1.068967412
117.0334912 0.7519481469
119.0491413 0.9343232404
121.0647913 0.980356302
123.0440559 2.618750793
133.0284058 0.9030997307
135.0440559 4.199866343
137.0597059 1.558082423
147.0440559 1.592607289
149.0597059 7.008233157
151.075356 0.7660271417
159.0440559 0.636497808
177.0546206 2.991012324
178.0498695 0.8155970851
194.0811697 0.7951366126
245.1284542 1.119441501
246.1124698 0.9252821466
247.1077188 0.6582239883

Name: +ve in-silico MS/MS by CFM-ID for LFNFNJYYTXESHV-UHFFFAOYSA-N
ID: LFNFNJYYTXESHV-UHFFFAOYSA-N
Comment: Energy0
Num peaks: 11
84.08077574 1.482575444
95.06037464 6.34590375
130.086255 3.47160164
166.1338739 2.667715243
178.1338739 3.444535736
195.160423 23.22723663
197.1760731 1.478244288
206.1287886 2.322430529
223.1553376 10.91851907
224.1393532 8.215557434
241.1659023 17.87356865

Name: +ve in-silico MS/MS by CFM-ID for LFNFNJYYTXESHV-UHFFFAOYSA-N
ID: LFNFNJYYTXESHV-UHFFFAOYSA-N
Comment: Energy1
Num peaks: 24
55.05422664 1.067881111
68.04947561 1.443215537
74.02365479 0.7528784496
81.04472458 0.8286864147
82.06512568 0.8992141491
84.08077574 11.49346023
86.0964258 1.471179537
95.06037464 16.17661935
99.09167477 1.099049188
101.1073248 4.226790774
112.0756904 1.124430304
112.0869237 0.9127940546
113.0597059 1.158535213
124.0869237 1.169570253
130.086255 3.723848773
166.1338739 2.85362309
168.149524 2.670631129
178.1338739 6.241637031
195.160423 14.9665643
197.1284542 0.9930227523
214.1550033 0.7055213963
223.1553376 1.770758979
224.1393532 1.042948359
241.1659023 1.843350347

Name: +ve in-silico MS/MS by CFM-ID for LFNFNJYYTXESHV-UHFFFAOYSA-N
ID: LFNFNJYYTXESHV-UHFFFAOYSA-N
Comment: Energy2
Num peaks: 31
28.01817548 1.067534127
39.02292652 0.9406180222
41.03857658 1.526507728
42.03382555 1.969553481
49.00727645 2.204760966
52.01817548 1.168273049
53.03857658 2.078947356
54.03382555 1.793518912
55.05422664 1.691661199
56.04947561 3.157558383
58.06512568 1.692095491
66.03382555 1.485756323
68.04947561 3.104349241
70.06512568 2.741845471
72.08077574 2.532384962
78.03382555 1.874123112
79.02907452 1.000137691
81.04472458 1.794154117
84.08077574 8.990287009
86.0964258 0.9673268085
93.04472458 1.064575633
95.06037464 15.27699873
99.09167477 4.252942435
101.1073248 3.045809433
113.1073248 2.003176639
130.086255 2.395273422
153.138625 0.8041505898
154.1338739 1.598910211
166.1338739 1.256205112
168.149524 1.253193685
180.149524 0.7649972419

Name: +ve in-silico MS/MS by CFM-ID for ASNIYCYEXPHRFD-LBPRGKRZSA-N
ID: ASNIYCYEXPHRFD-LBPRGKRZSA-N
Comment: Energy0
Num peaks: 6
91.05422664 3.915820781
110.0600403 2.583346046
119.0491413 8.104958293
128.070605 11.87619459
228.1019051 20.33450125
246.1124698 39.00532428

Name: +ve in-silico MS/MS by CFM-ID for ASNIYCYEXPHRFD-LBPRGKRZSA-N
ID: ASNIYCYEXPHRFD-LBPRGKRZSA-N
Comment: Energy1
Num peaks: 10
84.04439023 3.71825827
91.05422664 24.96990692
93.06987671 2.770198278
110.0600403 4.57545852
119.0491413 6.097832999
128.070605 10.36055565
154.0498695 2.938496435
202.086255 3.653039579
228.1019051 11.29961245
246.1124698 9.945351215

Name: +ve in-silico MS/MS by CFM-ID for ASNIYCYEXPHRFD-LBPRGKRZSA-N
ID: ASNIYCYEXPHRFD-LBPRGKRZSA-N
Comment: Energy2
Num peaks: 23
41.00219107 1.029661414
41.03857658 2.110714313
49.00727645 1.578704118
51.02292652 1.231752278
59.04914126 1.070979114
63.02292652 1.41857842
65.03857658 2.205549646
75.02292652 1.798915394
79.05422664 2.152983058
82.02874017 4.030686414
84.04439023 4.803692154
91.05422664 26.99916845
93.06987671 3.567283989
100.0756904 1.254313442
101.0385766 4.040634053
103.0542266 0.924203944
108.0443902 0.9566520523
110.0236548 0.9630844515
110.0600403 6.253114228
117.0334912 2.943170563
119.0491413 7.360201054
128.070605 1.053633235
134.0600403 1.05241483

Name: +ve in-silico MS/MS by CFM-ID for NEQGOKAKPXXESR-ACCUITESSA-N
ID: NEQGOKAKPXXESR-ACCUITESSA-N
Comment: Energy0
Num peaks: 6
91.05422664 2.52412845
115.0542266 1.395837292
133.0647913 3.368490293
245.132477 2.234990895
263.1430416 35.43257102
281.1536063 36.03534765

Name: +ve in-silico MS/MS by CFM-ID for NEQGOKAKPXXESR-ACCUITESSA-N
ID: NEQGOKAKPXXESR-ACCUITESSA-N
Comment: Energy1
Num peaks: 23
91.05422664 9.840034801
93.06987671 1.930690847
101.0385766 1.605967049
103.0542266 5.41001611
105.0698767 2.172425684
115.0542266 5.236157619
117.0698767 1.899991754
127.0542266 1.398893718
129.0334912 2.274712477
129.0698767 2.805886037
131.0491413 3.342529816
131.0855268 1.418519357
133.0647913 5.658937443
145.0647913 1.884851929
147.0804414 2.723718916
149.0960915 2.670117666
159.0804414 1.903075937
171.0804414 2.890759305
185.0960915 1.751158217
189.0910061 1.542675694
203.1066561 1.386538515
263.1430416 9.800547493
281.1536063 8.640663953

Name: +ve in-silico MS/MS by CFM-ID for NEQGOKAKPXXESR-ACCUITESSA-N
ID: NEQGOKAKPXXESR-ACCUITESSA-N
Comment: Energy2
Num peaks: 28
49.00727645 2.671888089
53.00219107 1.398218389
55.01784114 1.372095556
57.0334912 0.895968208
69.0334912 2.070199866
79.05422664 1.112148696
91.05422664 10.21633452
93.06987671 3.917121428
101.0385766 6.080332973
103.0542266 12.07772641
105.0698767 3.634906997
109.1011768 0.9439673593
111.1168269 0.9439673593
115.0542266 3.20923829
117.0698767 2.366078146
127.0542266 1.901245341
129.0334912 2.051933302
129.0698767 3.571005381
131.0491413 2.279910166
131.0855268 2.510178292
133.0647913 1.974666336
143.0491413 2.709520242
155.0491413 1.167164816
159.0804414 1.201545117
169.0647913 1.596269487
171.0804414 2.984178163
183.0804414 1.938370107
185.0960915 1.561393456

Name: +ve in-silico MS/MS by CFM-ID for PMKAHTBYMIMYQF-YRNVUSSQSA-N
ID: PMKAHTBYMIMYQF-YRNVUSSQSA-N
Comment: Energy0
Num peaks: 14
91.05422664 1.62719764
105.0334912 1.238163967
107.0491413 6.513190775
117.0698767 0.9901314437
131.0855268 1.344478772
157.0647913 0.9922627715
159.0804414 3.981688674
173.0960915 1.527585024
185.0960915 0.9503190963
189.0910061 1.038668356
203.1066561 1.099375529
245.132477 3.052047884
263.1430416 31.7049677
281.1536063 24.73836502

Name: +ve in-silico MS/MS by CFM-ID for PMKAHTBYMIMYQF-YRNVUSSQSA-N
ID: PMKAHTBYMIMYQF-YRNVUSSQSA-N
Comment: Energy1
Num peaks: 31
79.05422664 2.545014557
91.05422664 5.075954226
101.0385766 0.9730742776
103.0542266 2.099163185
105.0334912 3.089584025
105.0698767 0.8619126543
107.0491413 11.41395827
115.0542266 1.703506564
117.0698767 3.77305552
121.0647913 0.848241364
131.0491413 2.108286832
131.0855268 3.353283622
141.0698767 2.36911398
145.0647913 1.047697676
149.0597059 1.507231598
155.0491413 1.156909737
155.0855268 1.710334475
157.0647913 1.754170173
159.0804414 7.363120556
161.0960915 0.7708825452
169.0647913 1.956612308
171.0804414 1.806298239
173.0960915 1.639701316
175.1117415 0.9057188004
185.0960915 1.574362425
187.075356 1.072768414
189.0910061 0.8474751937
203.1066561 1.114774664
245.132477 1.752497738
263.1430416 6.043872169
281.1536063 3.296476455

Name: +ve in-silico MS/MS by CFM-ID for PMKAHTBYMIMYQF-YRNVUSSQSA-N
ID: PMKAHTBYMIMYQF-YRNVUSSQSA-N
Comment: Energy2
Num peaks: 31
39.02292652 2.952242734
41.00219107 1.54292094
41.03857658 1.064921868
49.00727645 2.422600614
51.02292652 2.850741761
53.03857658 1.184007428
63.02292652 2.896812766
65.03857658 1.040142757
67.01784114 0.9966320546
69.0334912 1.845186789
79.05422664 2.961831707
81.0334912 0.9885850697
83.04914126 0.9711917251
91.05422664 6.614063431
101.0385766 4.190342879
103.0542266 6.527438091
105.0334912 3.99346121
105.0698767 1.596708229
107.0491413 7.028605078
115.0542266 2.752710107
117.0698767 1.915343985
121.0647913 1.042994543
127.0542266 1.083646715
129.0698767 1.223216498
131.0855268 2.419069438
155.0855268 1.302790041
157.1011768 1.628752011
159.0804414 1.247655843
169.0647913 1.041113387
171.0804414 1.196228597
185.0960915 1.100271199

Name: +ve in-silico MS/MS by CFM-ID for SSZZWPFGSILODU-RUDMXATFSA-N
ID: SSZZWPFGSILODU-RUDMXATFSA-N
Comment: Energy0
Num peaks: 13
91.05422664 2.741133537
105.0698767 1.850164156
107.0491413 1.697234374
133.0647913 2.989097106
147.0804414 2.255805118
171.0804414 1.53617599
173.0960915 2.141627828
175.075356 1.634104196
187.1117415 1.414974367
189.0910061 1.022035949
203.1066561 1.472160729
263.1430416 9.661311497
281.1536063 49.98539181

Name: +ve in-silico MS/MS by CFM-ID for SSZZWPFGSILODU-RUDMXATFSA-N
ID: SSZZWPFGSILODU-RUDMXATFSA-N
Comment: Energy1
Num peaks: 31
39.02292652 0.9549380452
91.05422664 8.083870166
93.06987671 1.434385977
105.0698767 5.781893202
107.0491413 3.357030314
107.0855268 0.8517860432
115.0542266 1.419489229
117.0334912 0.8951752814
119.0491413 1.345768966
129.0698767 0.9311633821
131.0491413 2.856743815
133.0647913 7.45898946
135.0804414 1.302099759
145.0647913 1.143094435
147.0804414 4.625206205
149.0960915 1.422930161
157.0647913 1.779879825
159.0804414 0.9530579326
161.0960915 0.8585919347
171.0804414 4.186556053
173.0960915 1.986619263
175.075356 2.937576376
185.0960915 1.161834531
187.1117415 1.306264367
189.0910061 1.488481601
203.1066561 1.764948887
237.1273916 1.17338724
239.1430416 1.17769053
253.1586917 0.8655540147
263.1430416 2.70970241
281.1536063 6.119604401

Name: +ve in-silico MS/MS by CFM-ID for SSZZWPFGSILODU-RUDMXATFSA-N
ID: SSZZWPFGSILODU-RUDMXATFSA-N
Comment: Energy2
Num peaks: 31
39.02292652 2.269203578
41.03857658 1.159759843
49.00727645 1.583144465
51.02292652 1.448417765
53.03857658 1.025107555
63.02292652 1.352576403
65.03857658 1.395035558
79.05422664 1.939151856
89.03857658 1.323180797
91.05422664 8.61405745
93.06987671 2.43103053
101.0385766 1.456548934
103.0542266 3.227819936
105.0698767 10.09429233
107.0491413 2.363816639
115.0542266 1.361874242
117.0334912 1.845567086
119.0491413 1.82347922
119.0855268 1.133195247
129.0698767 1.325159536
131.0491413 2.087527816
133.0647913 1.61684408
143.0491413 1.361330896
147.0804414 3.46868412
169.0647913 1.180914264
171.0804414 1.255232719
185.0960915 1.439923603
199.075356 1.095678021
235.1117415 1.272658372
253.1586917 1.496089567
263.1430416 1.480379499

Name: +ve in-silico MS/MS by CFM-ID for KYJSNEAOUGPVBI-RUDMXATFSA-N
ID: KYJSNEAOUGPVBI-RUDMXATFSA-N
Comment: Energy0
Num peaks: 15
91.05422664 1.714029406
107.0491413 2.702044613
117.0698767 1.337539408
121.0647913 1.813980617
131.0855268 1.751040051
149.0597059 1.667623329
159.0804414 1.681681531
173.0960915 1.016417632
187.075356 1.16636995
187.1117415 1.464377338
189.0910061 2.141627828
203.1066561 1.414974367
253.1586917 0.8446907237
263.1430416 9.661311497
281.1536063 49.98539181

Name: +ve in-silico MS/MS by CFM-ID for KYJSNEAOUGPVBI-RUDMXATFSA-N
ID: KYJSNEAOUGPVBI-RUDMXATFSA-N
Comment: Energy1
Num peaks: 31
39.02292652 1.08207872
79.05422664 1.067559426
91.05422664 3.745056717
101.0385766 0.9659058742
103.0542266 1.658485541
107.0491413 7.230750299
109.0647913 1.118071121
115.0542266 1.980765268
117.0698767 4.681788762
121.0647913 4.916406004
131.0491413 1.254314352
131.0855268 4.04915431
141.0698767 1.040187
147.0440559 0.8871536681
149.0597059 3.3509041
155.0855268 1.410596402
159.0804414 3.140484341
163.075356 0.8313815502
169.0647913 0.8769792658
171.0804414 1.017530989
173.0960915 1.47927423
185.0960915 0.9409659205
187.075356 2.706142709
187.1117415 1.640735695
189.0910061 1.986619263
203.1066561 1.306264367
237.1273916 1.17338724
239.1430416 1.17769053
253.1586917 0.8655540147
263.1430416 2.70970241
281.1536063 6.119604401

Name: +ve in-silico MS/MS by CFM-ID for KYJSNEAOUGPVBI-RUDMXATFSA-N
ID: KYJSNEAOUGPVBI-RUDMXATFSA-N
Comment: Energy2
Num peaks: 31
39.02292652 3.969185848
41.03857658 2.198803875
49.00727645 0.8319663015
51.02292652 1.455263673
53.03857658 1.45737224
65.03857658 1.705100715
69.0334912 1.086814124
79.05422664 4.706588052
89.03857658 0.9543081578
91.05422664 5.664110906
93.06987671 2.223289981
101.0385766 3.406258403
103.0542266 4.122751104
107.0491413 4.912152307
115.0542266 2.524093026
117.0334912 1.026618721
117.0698767 2.125087675
119.0491413 1.712926575
121.0647913 5.601102132
127.0542266 0.8901354636
131.0855268 3.243256981
145.0647913 0.9937897999
155.0855268 1.035133782
171.0804414 0.8846675096
183.0804414 1.095678021
201.0910061 1.086021152
235.1117415 1.272658372
251.1430416 0.8721209579
253.1586917 1.496089567
263.1430416 1.480379499
265.1223062 0.9467680905

Name: +ve in-silico MS/MS by CFM-ID for FXCWDUQRUJKVLK-XBXARRHUSA-N
ID: FXCWDUQRUJKVLK-XBXARRHUSA-N
Comment: Energy0
Num peaks: 14
91.05422664 2.66176536
105.0334912 3.45574848
105.0698767 1.795971737
107.0491413 1.618509502
133.0647913 2.888028877
147.0804414 2.1525996
171.0804414 1.472875338
173.0960915 2.06422639
175.075356 1.563828087
175.1117415 1.743157053
187.1117415 1.362276616
203.1066561 1.408451867
263.1430416 9.145081085
281.1536063 47.45227803

Name: +ve in-silico MS/MS by CFM-ID for FXCWDUQRUJKVLK-XBXARRHUSA-N
ID: FXCWDUQRUJKVLK-XBXARRHUSA-N
Comment: Energy1
Num peaks: 31
69.0334912 0.9392129318
91.05422664 7.904027872
93.06987671 1.369719242
105.0334912 4.744791445
105.0698767 5.628923009
107.0491413 3.110145242
107.0855268 0.8277751221
115.0542266 1.371040015
119.0491413 1.252621834
129.0334912 1.673630467
129.0698767 0.9005432898
131.0491413 2.64248597
133.0647913 7.385703854
135.0804414 1.265211074
143.0491413 0.8063839631
145.0647913 1.091134565
147.0804414 4.220186022
149.0960915 1.381413948
157.0647913 1.703263236
159.0804414 0.9061968464
171.0804414 4.085395013
173.0597059 0.9013240644
173.0960915 1.946403608
175.075356 2.787266874
185.0960915 1.103298668
187.1117415 1.264614191
189.0910061 1.453694613
203.1066561 1.625379777
253.1586917 0.8411549895
263.1430416 2.556411365
281.1536063 5.833976001

Name: +ve in-silico MS/MS by CFM-ID for FXCWDUQRUJKVLK-XBXARRHUSA-N
ID: FXCWDUQRUJKVLK-XBXARRHUSA-N
Comment: Energy2
Num peaks: 31
39.02292652 2.395307692
41.03857658 2.589033687
49.00727645 1.151504416
65.03857658 0.9627980179
69.0334912 1.494183021
75.02292652 1.119504919
77.03857658 1.270479594
79.05422664 1.208601653
91.05422664 8.672705821
93.06987671 2.088213279
101.0385766 2.47690618
103.0542266 2.995015653
105.0334912 5.480944927
105.0698767 10.62814145
107.0491413 1.612850193
115.0542266 1.117687506
117.0334912 1.195580415
129.0334912 2.420621625
129.0698767 1.217397827
131.0491413 1.59209753
133.0647913 1.873547158
143.0491413 1.291368454
147.0804414 2.046799081
169.0647913 1.007833794
171.0804414 1.248883087
173.0597059 1.085481221
185.0960915 1.26497268
199.075356 1.039696486
201.0910061 1.030533016
253.1586917 1.419649784
263.1430416 1.395823825

Name: +ve in-silico MS/MS by CFM-ID for HLXPZGZUVCDNGK-XBXARRHUSA-N
ID: HLXPZGZUVCDNGK-XBXARRHUSA-N
Comment: Energy0
Num peaks: 15
91.05422664 1.718876608
107.0491413 2.704916511
117.0698767 1.341423882
121.0647913 1.819030655
131.0855268 1.756167909
149.0597059 1.662717541
159.0804414 1.677725939
173.0960915 1.01977901
187.075356 1.173147802
187.1117415 1.468850556
189.0910061 2.140951523
203.1066561 1.419343377
253.1586917 0.8472120048
263.1430416 9.6773314
281.1536063 50.19648884

Name: +ve in-silico MS/MS by CFM-ID for HLXPZGZUVCDNGK-XBXARRHUSA-N
ID: HLXPZGZUVCDNGK-XBXARRHUSA-N
Comment: Energy1
Num peaks: 31
39.02292652 0.8289780699
79.05422664 1.007232993
91.05422664 3.785429903
101.0385766 0.9465499161
103.0542266 1.678610501
105.0334912 2.17677622
107.0491413 7.310871899
109.0647913 1.151883825
115.0542266 2.001359684
117.0698767 4.730516007
121.0647913 5.040756537
123.0804414 0.860761063
131.0491413 1.25070921
131.0855268 4.091548231
141.0698767 1.048030274
149.0597059 3.364584513
155.0855268 1.395581332
159.0804414 3.148437989
163.075356 0.8303903315
169.0647913 0.8855490681
171.0804414 1.023075848
173.0960915 1.497768969
177.0910061 0.8274209427
185.0960915 0.9505450103
187.075356 2.736311287
187.1117415 1.65929068
189.0910061 2.001742345
203.1066561 1.321882643
253.1586917 0.8746741035
263.1430416 2.724779057
281.1536063 6.227538267

Name: +ve in-silico MS/MS by CFM-ID for HLXPZGZUVCDNGK-XBXARRHUSA-N
ID: HLXPZGZUVCDNGK-XBXARRHUSA-N
Comment: Energy2
Num peaks: 31
39.02292652 3.283874794
41.03857658 1.944319868
51.02292652 1.483529409
53.03857658 1.315155379
69.0334912 1.081525503
75.02292652 1.108854519
77.03857658 2.230428594
79.05422664 4.231085664
89.03857658 1.06726657
91.05422664 5.769241065
93.06987671 1.976297592
101.0385766 3.284352756
103.0542266 4.205907322
105.0334912 2.664668237
107.0491413 4.728692788
115.0542266 2.525719647
117.0334912 1.08087461
117.0698767 2.136580924
119.0491413 0.9815213794
121.0647913 5.85435718
127.0542266 0.8907138628
131.0855268 3.257324958
145.0647913 0.8210031399
155.0855268 0.9111496355
157.1011768 0.9952858882
171.0804414 0.8891364707
183.0804414 1.096387273
201.0910061 1.086724153
251.1430416 0.8726854976
253.1586917 1.497058012
263.1430416 1.49005338

Name: +ve in-silico MS/MS by CFM-ID for NCANBSOHMSQLTN-UHFFFAOYSA-N
ID: NCANBSOHMSQLTN-UHFFFAOYSA-N
Comment: Energy0
Num peaks: 12
91.05422664 2.795447008
105.0698767 1.903031378
133.0647913 2.367097271
147.0804414 2.388385789
171.0804414 1.763389233
173.0960915 3.27789018
175.075356 1.574012576
175.1117415 1.313211462
177.1273916 1.240843627
203.1066561 1.563613923
263.1430416 9.17440222
281.1536063 50.71058367

Name: +ve in-silico MS/MS by CFM-ID for NCANBSOHMSQLTN-UHFFFAOYSA-N
ID: NCANBSOHMSQLTN-UHFFFAOYSA-N
Comment: Energy1
Num peaks: 31
41.03857658 1.209450341
55.01784114 1.128726071
69.0334912 2.400748147
79.05422664 1.536639789
83.04914126 1.198723306
91.05422664 7.345779472
93.06987671 1.128397406
105.0334912 4.046708122
105.0698767 4.786578255
107.0491413 8.790134381
115.0542266 1.355425839
129.0698767 2.157466726
131.0491413 2.257434703
133.0647913 5.42258812
135.0804414 1.429128016
143.0491413 1.257179126
145.0647913 1.325894649
147.0804414 3.036227222
149.0960915 1.37197006
157.0647913 1.023812538
159.0804414 1.758376055
161.0960915 2.09402843
163.1117415 1.358333917
169.0647913 0.8977828254
171.0804414 2.548202961
173.0960915 2.321312311
175.075356 1.042925467
175.1117415 3.778020683
203.1066561 1.489830078
263.1430416 2.905565485
281.1536063 3.06721244

Name: +ve in-silico MS/MS by CFM-ID for NCANBSOHMSQLTN-UHFFFAOYSA-N
ID: NCANBSOHMSQLTN-UHFFFAOYSA-N
Comment: Energy2
Num peaks: 31
39.02292652 3.229695585
41.03857658 5.404227125
43.05422664 2.582592187
49.00727645 1.959322133
53.00219107 2.355422452
55.01784114 2.045869366
63.02292652 1.157418657
65.00219107 1.688453983
67.01784114 2.275110803
69.0334912 4.274454015
71.04914126 0.8753708296
79.05422664 2.30655387
83.04914126 2.417205372
91.05422664 8.903713006
93.0334912 1.150435682
93.06987671 2.509421319
101.0385766 2.379225213
103.0542266 3.784208252
105.0698767 10.72834213
119.0491413 1.1498932
129.0334912 1.414532361
129.0698767 1.080545657
131.0491413 1.573717347
131.0855268 0.8188587575
133.0647913 1.995029004
143.0491413 1.520740618
147.0804414 1.123651744
155.0855268 1.053773847
157.0647913 0.9668494109
159.1168269 1.004316939
265.1223062 0.763783924

Name: +ve in-silico MS/MS by CFM-ID for XFJGECBAYQLVAS-KPKJPENVSA-N
ID: XFJGECBAYQLVAS-KPKJPENVSA-N
Comment: Energy0
Num peaks: 8
91.05422664 2.917384386
117.0698767 1.610806342
133.0647913 2.742562991
147.0804414 2.827187217
189.0910061 3.429917419
203.1066561 3.109640439
263.1430416 10.69506498
281.1536063 52.68758817

Name: +ve in-silico MS/MS by CFM-ID for XFJGECBAYQLVAS-KPKJPENVSA-N
ID: XFJGECBAYQLVAS-KPKJPENVSA-N
Comment: Energy1
Num peaks: 27
39.02292652 1.66752218
91.05422664 9.024236754
93.06987671 1.430926638
101.0385766 1.963163496
103.0542266 3.761243849
105.0698767 2.688718834
115.0542266 3.233152475
117.0698767 11.07542951
119.0855268 3.743247834
129.0698767 1.228524223
133.0647913 4.901326738
135.0804414 1.027041547
145.0647913 1.437465147
147.0804414 5.227059746
149.0960915 0.8312215216
157.0647913 1.136807981
163.075356 1.172556052
171.0804414 1.750141384
173.0597059 0.9362895495
175.075356 2.256278814
177.0910061 0.8298905421
187.075356 2.691581862
189.0910061 3.415482222
201.0910061 1.10848229
203.1066561 2.684940203
263.1430416 2.957599664
281.1536063 6.275894376

Name: +ve in-silico MS/MS by CFM-ID for XFJGECBAYQLVAS-KPKJPENVSA-N
ID: XFJGECBAYQLVAS-KPKJPENVSA-N
Comment: Energy2
Num peaks: 31
39.02292652 2.777981626
41.00219107 0.9241769296
49.00727645 2.06594659
53.00219107 2.602922184
55.01784114 2.54959432
57.0334912 1.031235714
65.03857658 0.6748003685
79.05422664 1.098753501
91.05422664 11.33032251
93.06987671 2.50709765
101.0385766 5.717390445
103.0542266 7.474289087
105.0698767 7.37929165
115.0542266 3.919793821
117.0698767 6.31178527
119.0855268 1.285461744
125.0385766 0.8999303889
129.0334912 2.761234727
129.0698767 1.425657664
131.0491413 1.05425404
131.0855268 1.206570334
133.0647913 2.976071331
143.0491413 0.7604665652
147.0804414 2.865796483
155.0491413 0.7812849233
157.0647913 0.6938990332
169.0647913 0.7584893655
171.0804414 1.349409557
185.0597059 1.263697546
255.1379563 0.7643210317
265.1223062 1.090399823

Name: +ve in-silico MS/MS by CFM-ID for BGUOFYFJIJNKIN-YRNVUSSQSA-N
ID: BGUOFYFJIJNKIN-YRNVUSSQSA-N
Comment: Energy0
Num peaks: 9
91.05422664 8.517885771
121.0647913 2.744906569
131.0855268 2.511714412
159.0804414 2.464116308
187.075356 1.480143395
189.0910061 3.924464245
203.1066561 2.282604431
263.1430416 9.784299326
281.1536063 47.13172373

Name: +ve in-silico MS/MS by CFM-ID for BGUOFYFJIJNKIN-YRNVUSSQSA-N
ID: BGUOFYFJIJNKIN-YRNVUSSQSA-N
Comment: Energy1
Num peaks: 27
53.03857658 1.060250348
79.05422664 1.33817181
91.05422664 19.49496146
93.06987671 2.834220469
101.0385766 1.097703196
103.0542266 2.546141766
105.0698767 0.8066913258
115.0542266 1.868874241
117.0698767 4.133085787
119.0855268 0.6993097439
121.0647913 5.162588602
123.0804414 0.7080631257
129.0698767 1.303527747
131.0855268 9.087902157
133.1011768 1.329742344
141.0698767 1.047681759
149.0597059 1.937652829
159.0804414 3.236365355
161.0960915 0.8812429931
163.075356 0.6852336545
171.0804414 2.532663177
187.075356 2.259993875
189.0910061 3.840119419
201.0910061 0.7086523912
203.1066561 2.182439898
263.1430416 2.38210198
281.1536063 4.908583978

Name: +ve in-silico MS/MS by CFM-ID for BGUOFYFJIJNKIN-YRNVUSSQSA-N
ID: BGUOFYFJIJNKIN-YRNVUSSQSA-N
Comment: Energy2
Num peaks: 28
39.02292652 3.792641165
41.03857658 1.464134538
49.00727645 1.052784241
51.02292652 2.100022258
53.00219107 0.8877196291
53.03857658 1.586175164
55.01784114 0.8106339936
63.02292652 0.8287211638
65.00219107 0.7122432097
65.03857658 1.651644042
75.02292652 1.450096305
79.05422664 3.494995167
91.05422664 26.3775972
93.06987671 3.852483796
101.0385766 3.81989896
103.0542266 5.938401899
105.0698767 1.149061767
115.0542266 2.376426229
117.0334912 2.125305299
117.0698767 1.796852233
121.0647913 3.193668113
127.0542266 1.435387806
129.0698767 1.90057722
131.0855268 2.94751188
143.0855268 1.03782008
155.0491413 0.7017003644
171.0804414 0.7338025998
265.1223062 0.7954415377

Name: +ve in-silico MS/MS by CFM-ID for TYZZLIGGENRWEF-BUHFOSPRSA-N
ID: TYZZLIGGENRWEF-BUHFOSPRSA-N
Comment: Energy0
Num peaks: 11
91.05422664 2.848346881
105.0698767 1.322418641
133.0647913 1.770605296
135.0804414 1.275800276
145.0647913 1.418940478
147.0804414 2.300683038
171.0804414 1.83221298
189.0910061 2.288419722
245.132477 3.169838092
263.1430416 33.91165448
281.1536063 27.90374204

Name: +ve in-silico MS/MS by CFM-ID for TYZZLIGGENRWEF-BUHFOSPRSA-N
ID: TYZZLIGGENRWEF-BUHFOSPRSA-N
Comment: Energy1
Num peaks: 28
79.05422664 1.183405397
91.05422664 12.54155753
93.06987671 4.935790795
103.0542266 1.640326582
105.0698767 4.657592555
115.0542266 3.380378967
117.0698767 1.070865679
127.0542266 2.320849959
129.0698767 1.887854752
131.0855268 1.094768105
133.0647913 2.923267626
135.0804414 1.304515612
143.0491413 1.865760354
145.0647913 2.667099489
147.0804414 2.347251593
155.0491413 1.07993433
157.0647913 2.619998503
159.0804414 2.672180146
161.0960915 1.126368741
169.0647913 1.544424202
171.0804414 4.398638332
175.075356 1.567716999
185.0960915 2.307494695
189.0910061 2.945540426
203.1066561 1.454002421
245.132477 2.062698131
263.1430416 6.984166103
281.1536063 4.203069096

Name: +ve in-silico MS/MS by CFM-ID for TYZZLIGGENRWEF-BUHFOSPRSA-N
ID: TYZZLIGGENRWEF-BUHFOSPRSA-N
Comment: Energy2
Num peaks: 31
49.00727645 1.037506687
53.00219107 3.381779293
55.01784114 2.555314284
67.01784114 2.003473132
69.0334912 0.7854960332
79.05422664 2.997736758
81.0334912 1.530673175
91.05422664 14.58250151
93.06987671 2.725513172
101.0385766 2.791983203
103.0542266 4.512337341
105.0698767 9.752958513
107.0855268 0.8703437279
115.0542266 2.374590039
117.0698767 2.540608833
125.0385766 2.243604671
127.0542266 2.656231946
129.0698767 3.754175356
131.0491413 0.8534320739
131.0855268 1.020125713
133.0647913 0.9023554819
143.0491413 0.9561803263
147.0804414 1.329840087
155.0491413 1.676352143
157.0647913 1.225985726
159.0804414 1.496508484
169.0647913 1.685170706
171.0804414 2.665211475
183.0804414 1.169017177
185.0960915 1.575773796
265.1223062 0.9257198152

Name: +ve in-silico MS/MS by CFM-ID for WZXPXPVAIQNBBB-UHFFFAOYSA-N
ID: WZXPXPVAIQNBBB-UHFFFAOYSA-N
Comment: Energy0
Num peaks: 12
91.05422664 2.03998823
105.0698767 1.398192243
107.0491413 1.91872247
129.0698767 1.052189731
133.0647913 1.979847172
135.0804414 1.160975886
147.0804414 1.518966859
185.0960915 1.052911416
203.1066561 1.272614424
245.132477 3.291064774
263.1430416 35.22049992
281.1536063 28.88586932

Name: +ve in-silico MS/MS by CFM-ID for WZXPXPVAIQNBBB-UHFFFAOYSA-N
ID: WZXPXPVAIQNBBB-UHFFFAOYSA-N
Comment: Energy1
Num peaks: 31
79.05422664 0.915573459
91.05422664 7.894040437
93.06987671 1.470370199
103.0542266 1.172417787
105.0334912 1.154965455
105.0698767 4.719111658
107.0491413 5.940428914
115.0542266 2.84572507
117.0698767 0.9210534466
127.0542266 1.23273698
129.0698767 1.899222946
131.0491413 3.52578392
131.0855268 1.246379045
133.0647913 3.947231927
135.0804414 1.612421342
143.0491413 1.179872746
145.0647913 1.118614593
147.0804414 2.018885334
155.0491413 1.758316476
157.0647913 3.373727762
159.0804414 2.616025198
169.0647913 0.9562547979
171.0804414 2.544539629
173.0960915 1.482361205
175.075356 1.881916723
185.0960915 2.177001098
189.0910061 0.9944579491
203.1066561 1.640450859
245.132477 2.54015741
263.1430416 8.51898242
281.1536063 4.997798799

Name: +ve in-silico MS/MS by CFM-ID for WZXPXPVAIQNBBB-UHFFFAOYSA-N
ID: WZXPXPVAIQNBBB-UHFFFAOYSA-N
Comment: Energy2
Num peaks: 31
39.02292652 5.287611659
41.03857658 1.91327079
49.00727645 2.363698665
51.02292652 1.36414845
53.00219107 1.517815265
63.02292652 2.126079328
65.00219107 1.44372887
65.03857658 1.220916937
67.01784114 1.827299179
79.05422664 2.241164593
81.0334912 1.625283791
91.05422664 6.472074005
93.06987671 2.444978192
101.0385766 2.259534709
103.0542266 4.210177115
105.0334912 2.069708916
105.0698767 8.315755769
107.0491413 6.357278614
115.0542266 1.639647947
117.0698767 2.483300042
125.0385766 1.211132947
127.0542266 1.825168066
129.0698767 2.49001413
131.0491413 1.439441427
133.0647913 1.416842617
155.0491413 1.341682965
159.0804414 1.172100802
169.0647913 1.252018303
171.0804414 1.493589952
183.0804414 1.184246042
185.0960915 1.436792092

Name: +ve in-silico MS/MS by CFM-ID for GDDXBBVSQWGFGV-UHFFFAOYSA-N
ID: GDDXBBVSQWGFGV-UHFFFAOYSA-N
Comment: Energy0
Num peaks: 14
91.05422664 1.66701936
105.0334912 1.213552544
107.0491413 6.412705996
117.0698767 1.656196893
119.0855268 1.463567051
131.0855268 1.166567879
155.0491413 1.001010979
157.0647913 1.127809123
159.0804414 3.740378519
173.0960915 1.502674664
203.1066561 1.0878392
245.132477 2.988231165
263.1430416 30.99458223
281.1536063 24.38841731

Name: +ve in-silico MS/MS by CFM-ID for GDDXBBVSQWGFGV-UHFFFAOYSA-N
ID: GDDXBBVSQWGFGV-UHFFFAOYSA-N
Comment: Energy1
Num peaks: 31
65.00219107 0.8899154809
67.01784114 1.048482705
81.0334912 0.9668155067
91.05422664 5.962728264
93.06987671 0.9777366436
101.0385766 1.507516028
103.0542266 1.896756451
105.0334912 3.092644918
105.0698767 1.876009054
107.0491413 11.58695212
115.0542266 2.921518351
117.0698767 4.158054778
119.0855268 1.550437448
121.0647913 0.847568464
131.0491413 1.20794244
131.0855268 2.404390099
133.1011768 1.152442509
141.0698767 2.381849923
155.0491413 1.341547464
155.0855268 1.722639767
157.0647913 1.910894964
159.0804414 7.185411306
169.0647913 1.077946259
171.0804414 1.786478901
173.0960915 1.68470295
175.1117415 0.8766122857
185.0960915 1.598582468
203.1066561 1.164400492
245.132477 1.831808689
263.1430416 6.222140769
281.1536063 3.514022075

Name: +ve in-silico MS/MS by CFM-ID for GDDXBBVSQWGFGV-UHFFFAOYSA-N
ID: GDDXBBVSQWGFGV-UHFFFAOYSA-N
Comment: Energy2
Num peaks: 31
39.02292652 4.261167877
41.03857658 1.341982999
49.00727645 2.739285235
51.02292652 2.734923628
53.00219107 1.414278104
53.03857658 1.052790264
63.02292652 2.956166728
65.00219107 1.18156912
65.03857658 1.014533403
67.01784114 2.881844552
79.05422664 1.673862771
81.0334912 2.354088148
91.05422664 9.559323208
101.0385766 3.424410172
103.0542266 4.60991435
105.0334912 3.284904752
105.0698767 3.523197828
107.0491413 6.088572624
115.0542266 1.446793189
117.0698767 2.485684955
119.0855268 1.264318252
127.0542266 2.600380725
129.0698767 1.308112528
131.0855268 2.123916694
153.0698767 1.058298004
155.0491413 1.11784989
155.0855268 1.22136109
157.1011768 1.455572568
169.0647913 1.1305373
171.0804414 1.153479987
185.0960915 1.048291771

Name: +ve in-silico MS/MS by CFM-ID for ZXEZMMGHOFYRJN-UHFFFAOYSA-N
ID: ZXEZMMGHOFYRJN-UHFFFAOYSA-N
Comment: Energy0
Num peaks: 15
91.05422664 2.640059311
105.0698767 1.787211529
107.0491413 1.728433744
131.0491413 1.108367637
133.0647913 3.121334109
135.0804414 2.033979696
145.0647913 1.229635137
147.0804414 2.416260078
173.0960915 1.39991759
175.075356 1.584881574
187.1117415 1.401245002
189.0910061 0.9875735433
203.1066561 1.419892984
263.1430416 9.438885139
281.1536063 48.49939098

Name: +ve in-silico MS/MS by CFM-ID for ZXEZMMGHOFYRJN-UHFFFAOYSA-N
ID: ZXEZMMGHOFYRJN-UHFFFAOYSA-N
Comment: Energy1
Num peaks: 31
39.02292652 0.9480534916
91.05422664 7.803801216
93.06987671 1.486930077
105.0698767 5.226338147
107.0491413 4.331301436
107.0855268 0.9034624527
115.0542266 0.8785381733
117.0334912 1.012937973
121.0647913 1.353681696
131.0491413 3.976572526
133.0647913 6.113581475
135.0804414 2.330578161
143.0491413 1.409876473
145.0647913 1.313234319
147.0804414 3.475552494
149.0960915 1.599007096
157.0647913 1.657590249
159.0804414 1.245791809
169.0647913 0.8817449884
171.0804414 1.945184953
173.0960915 1.66854218
175.075356 2.946092103
185.0960915 1.119125441
187.1117415 1.523195496
189.0910061 1.490729472
203.1066561 1.607784546
237.1273916 1.190323394
239.1430416 1.194688796
253.1586917 0.8780470396
263.1430416 2.898730972
281.1536063 6.267615344

Name: +ve in-silico MS/MS by CFM-ID for ZXEZMMGHOFYRJN-UHFFFAOYSA-N
ID: ZXEZMMGHOFYRJN-UHFFFAOYSA-N
Comment: Energy2
Num peaks: 31
39.02292652 4.367069273
41.03857658 1.328306731
49.00727645 1.422416697
51.02292652 1.348971587
53.00219107 1.288207401
53.03857658 1.098548709
63.02292652 1.642282019
65.03857658 1.488707749
67.01784114 1.306282229
79.05422664 2.281977845
89.03857658 1.591862694
91.05422664 7.228555285
93.06987671 2.77074119
101.0385766 1.732085416
103.0542266 3.243271141
105.0698767 8.653115072
107.0491413 5.363694428
107.0855268 1.281992604
115.0542266 1.209966842
117.0334912 1.231150157
117.0698767 1.203532788
121.0647913 1.165816859
127.0542266 1.310304428
131.0491413 1.315189929
133.0647913 1.849677863
143.0491413 1.146870481
147.0804414 2.68125
185.0960915 1.225799089
235.1117415 1.20498666
253.1586917 1.416537233
263.1430416 1.405102742

Name: +ve in-silico MS/MS by CFM-ID for WHSYNLKFPWGPST-UHFFFAOYSA-N
ID: WHSYNLKFPWGPST-UHFFFAOYSA-N
Comment: Energy0
Num peaks: 17
91.05422664 1.749344174
107.0491413 2.631143068
117.0698767 2.198776333
119.0855268 1.918972321
121.0647913 1.754331519
131.0855268 1.48348961
149.0597059 0.9528439076
159.0804414 1.605009888
161.0597059 0.8790792512
163.075356 0.9435693404
173.0960915 0.9869121698
187.1117415 1.406858337
189.0910061 1.409492549
203.1066561 1.401874262
253.1586917 0.827239474
263.1430416 9.443061852
281.1536063 48.52936202

Name: +ve in-silico MS/MS by CFM-ID for WHSYNLKFPWGPST-UHFFFAOYSA-N
ID: WHSYNLKFPWGPST-UHFFFAOYSA-N
Comment: Energy1
Num peaks: 31
39.02292652 1.009509749
79.05422664 1.093541423
91.05422664 4.812536892
93.06987671 0.9766627992
101.0385766 1.163296254
103.0542266 0.9504912437
105.0698767 1.51441976
107.0491413 7.162502228
109.0647913 1.13665849
115.0542266 3.428859646
117.0698767 4.918240579
119.0855268 1.863598383
121.0647913 4.571912814
131.0855268 2.971288328
133.1011768 1.377350348
141.0698767 1.058758047
149.0597059 1.69367289
155.0855268 1.382526867
157.0647913 0.944696754
159.0440559 0.9071929449
159.0804414 3.031991643
173.0960915 1.495313695
185.0960915 1.035130952
187.1117415 1.537432749
189.0910061 1.681988249
203.1066561 1.525657238
237.1273916 1.192079125
239.1430416 1.196450966
253.1586917 0.8793421623
263.1430416 2.903439961
281.1536063 6.283026685

Name: +ve in-silico MS/MS by CFM-ID for WHSYNLKFPWGPST-UHFFFAOYSA-N
ID: WHSYNLKFPWGPST-UHFFFAOYSA-N
Comment: Energy2
Num peaks: 31
39.02292652 5.765433762
41.03857658 2.382556346
49.00727645 1.447659807
51.02292652 1.472914374
53.00219107 1.031924391
53.03857658 1.382656969
63.02292652 1.270968167
65.03857658 1.822463102
67.01784114 1.315106982
79.05422664 4.743003908
89.03857658 0.9064392925
91.05422664 8.614652042
93.06987671 2.261460801
101.0385766 2.76549808
103.0542266 1.783544658
105.0698767 2.824197301
107.0491413 4.295602704
115.0542266 1.216496918
117.0698767 2.102722341
119.0491413 1.357316084
119.0855268 0.923140454
121.0647913 5.346999779
127.0542266 1.941664481
129.0698767 1.031684621
131.0855268 3.152920137
143.0491413 0.9660419769
201.0910061 1.030758158
235.1117415 1.207898204
253.1586917 1.419959936
263.1430416 1.408591559
265.1223062 0.8985910919

Name: +ve in-silico MS/MS by CFM-ID for VPCHZECKYCDVSA-UHFFFAOYSA-N
ID: VPCHZECKYCDVSA-UHFFFAOYSA-N
Comment: Energy0
Num peaks: 15
91.05422664 2.641536917
105.0698767 1.789367381
107.0491413 1.708776526
131.0491413 1.089981853
133.0647913 3.113478761
135.0804414 2.035967766
145.0647913 1.227053844
147.0804414 2.405128759
173.0960915 1.41296551
175.075356 1.585390385
187.1117415 1.402647866
189.0910061 0.9849373019
203.1066561 1.443371805
263.1430416 9.408998352
281.1536063 48.56621278

Name: +ve in-silico MS/MS by CFM-ID for VPCHZECKYCDVSA-UHFFFAOYSA-N
ID: VPCHZECKYCDVSA-UHFFFAOYSA-N
Comment: Energy1
Num peaks: 31
91.05422664 7.8584003
93.06987671 1.507974374
103.0542266 0.8049075041
105.0334912 1.725882019
105.0698767 5.319335633
107.0491413 4.121461126
107.0855268 0.9155686982
115.0542266 0.886729134
117.0334912 1.017920698
121.0647913 1.388930202
131.0491413 3.95860868
133.0647913 6.121473526
135.0804414 2.362593623
143.0491413 1.439478093
145.0647913 1.287043657
147.0804414 3.460111863
149.0960915 1.621157723
157.0647913 1.681333782
159.0804414 1.258985082
169.0647913 0.8935935058
171.0804414 1.950300677
173.0597059 0.9535555767
173.0960915 1.729618579
175.075356 3.000225469
185.0960915 1.20330296
187.1117415 1.545741152
189.0910061 1.503049384
203.1066561 1.851241932
253.1586917 0.8898997184
263.1430416 2.929465024
281.1536063 6.409125174

Name: +ve in-silico MS/MS by CFM-ID for VPCHZECKYCDVSA-UHFFFAOYSA-N
ID: VPCHZECKYCDVSA-UHFFFAOYSA-N
Comment: Energy2
Num peaks: 31
39.02292652 4.93454279
41.03857658 1.799889759
53.03857658 1.03787922
65.00219107 1.369570785
65.03857658 1.105431882
67.01784114 1.427815161
75.02292652 1.449852148
77.03857658 1.032546573
79.05422664 2.084789027
91.05422664 7.211785681
93.06987671 2.85517414
101.0385766 1.790858723
103.0542266 3.353184553
105.0334912 1.796394449
105.0698767 9.283171075
107.0491413 3.531672748
107.0855268 1.282387226
115.0542266 1.064101479
117.0698767 1.045799924
121.0647913 1.169146561
125.0385766 1.10923763
127.0542266 1.099964541
131.0491413 1.319147165
133.0647913 1.630240266
143.0491413 1.213562208
147.0804414 3.226928554
173.0597059 1.08343678
185.0960915 1.393406945
201.0910061 1.028592067
253.1586917 1.416975956
263.1430416 1.389144551

Name: +ve in-silico MS/MS by CFM-ID for GEWFDCIZBVNFEI-UHFFFAOYSA-N
ID: GEWFDCIZBVNFEI-UHFFFAOYSA-N
Comment: Energy0
Num peaks: 17
91.05422664 1.746014321
107.0491413 2.633472133
117.0698767 2.204496926
119.0855268 1.931703972
121.0647913 1.758981038
131.0855268 1.484229982
149.0597059 0.9465972098
159.0804414 1.609490434
161.0597059 0.8816843254
163.075356 0.9462125838
173.0960915 0.9898372176
187.1117415 1.410722589
189.0910061 1.417307949
203.1066561 1.405729091
253.1586917 0.8294468895
263.1430416 9.458147246
281.1536063 48.71303957

Name: +ve in-silico MS/MS by CFM-ID for GEWFDCIZBVNFEI-UHFFFAOYSA-N
ID: GEWFDCIZBVNFEI-UHFFFAOYSA-N
Comment: Energy1
Num peaks: 31
79.05422664 1.031661216
91.05422664 4.8292858
93.06987671 0.9493189248
101.0385766 1.173215335
103.0542266 0.9629217985
105.0334912 2.027420832
105.0698767 1.528280157
107.0491413 7.242118458
109.0647913 1.169291333
115.0542266 3.368765899
117.0698767 4.963818381
119.0855268 1.90797785
121.0647913 4.688144246
123.0804414 0.8732715847
131.0855268 2.940333851
133.1011768 1.390387223
141.0698767 1.067355968
149.0597059 1.641096248
155.0855268 1.393049851
157.0647913 0.9533355584
159.0440559 0.9159953441
159.0804414 3.063837016
171.0804414 0.8804671123
173.0960915 1.511590456
185.0960915 1.103275968
187.1117415 1.552823347
189.0910061 1.708768382
203.1066561 1.540958208
253.1586917 0.8873868409
263.1430416 2.939726263
281.1536063 6.379036112

Name: +ve in-silico MS/MS by CFM-ID for GEWFDCIZBVNFEI-UHFFFAOYSA-N
ID: GEWFDCIZBVNFEI-UHFFFAOYSA-N
Comment: Energy2
Num peaks: 31
39.02292652 5.023561774
41.03857658 1.825805469
49.00727645 1.316718588
51.02292652 1.49726652
53.03857658 1.245449576
67.01784114 1.340475978
75.02292652 1.05144101
77.03857658 2.114942991
79.05422664 4.309619117
81.0334912 0.9558379529
89.03857658 1.012006373
91.05422664 8.432467386
93.06987671 2.023490369
101.0385766 2.76253588
103.0542266 1.847057156
105.0334912 1.93184344
105.0698767 2.812185041
107.0491413 4.074069169
115.0542266 1.121067772
117.0334912 0.9972852132
117.0698767 2.093161238
119.0491413 1.479898291
119.0855268 1.001191956
121.0647913 5.236746943
127.0542266 1.939558022
129.0698767 1.030557081
131.0855268 2.369391798
185.0960915 1.181516274
201.0910061 1.029644172
253.1586917 1.418425322
263.1430416 1.400250407

Name: +ve in-silico MS/MS by CFM-ID for KFCPRTGHTHLVLX-UHFFFAOYSA-N
ID: KFCPRTGHTHLVLX-UHFFFAOYSA-N
Comment: Energy0
Num peaks: 11
91.05422664 2.598701165
105.0698767 2.553132271
115.0542266 3.227758942
117.0698767 8.792680836
119.0855268 2.254453156
121.1011768 3.753539666
133.0647913 2.483339452
147.0804414 2.115200766
203.1066561 2.587164802
263.1430416 5.759748068
281.1536063 44.88900231

Name: +ve in-silico MS/MS by CFM-ID for KFCPRTGHTHLVLX-UHFFFAOYSA-N
ID: KFCPRTGHTHLVLX-UHFFFAOYSA-N
Comment: Energy1
Num peaks: 22
41.03857658 1.022273451
55.01784114 1.596876991
91.05422664 6.84701992
93.06987671 1.263900981
101.0385766 1.066657932
103.0542266 1.464831834
105.0698767 10.43663003
107.0855268 1.400068342
115.0542266 7.269258189
117.0698767 11.15577152
119.0855268 10.55560174
121.1011768 2.667664912
123.1168269 2.113313355
125.132477 2.161374859
133.0647913 4.556276874
135.0804414 1.218584202
147.0804414 2.063255032
175.075356 2.10775826
189.0910061 1.920493384
203.1066561 1.815354787
263.1430416 2.030628264
281.1536063 4.02920897

Name: +ve in-silico MS/MS by CFM-ID for KFCPRTGHTHLVLX-UHFFFAOYSA-N
ID: KFCPRTGHTHLVLX-UHFFFAOYSA-N
Comment: Energy2
Num peaks: 24
39.02292652 3.16499964
41.03857658 2.750132583
43.01784114 3.478929923
49.00727645 2.624225226
51.02292652 0.8910726312
55.01784114 5.2769646
63.02292652 1.321851208
69.0334912 1.495061839
79.05422664 2.076733327
89.03857658 1.377348284
91.05422664 10.51281526
93.06987671 2.252613843
101.0385766 7.964026426
103.0542266 4.197320112
105.0698767 8.258953804
107.0855268 1.720625184
115.0542266 4.733144237
117.0698767 5.727225591
119.0855268 2.767739961
121.1011768 1.35602735
129.0334912 2.442941192
143.0491413 1.731604258
147.0804414 1.169334747
201.0910061 1.043274695

Name: +ve in-silico MS/MS by CFM-ID for XNHFFOOEDDLOJY-UHFFFAOYSA-N
ID: XNHFFOOEDDLOJY-UHFFFAOYSA-N
Comment: Energy0
Num peaks: 10
91.05422664 8.397315419
117.0698767 2.152506338
119.0855268 1.874980492
121.0647913 2.681618628
131.0855268 1.382299288
159.0804414 2.407877352
189.0910061 3.202549765
203.1066561 2.288900047
263.1430416 9.722083784
281.1536063 46.70187119

Name: +ve in-silico MS/MS by CFM-ID for XNHFFOOEDDLOJY-UHFFFAOYSA-N
ID: XNHFFOOEDDLOJY-UHFFFAOYSA-N
Comment: Energy1
Num peaks: 28
39.02292652 1.669146751
53.03857658 1.282790001
79.05422664 1.30916245
91.05422664 18.30783053
93.06987671 2.656977123
101.0385766 1.348525148
103.0542266 1.880598672
105.0698767 1.895762243
115.0542266 3.034385268
117.0698767 4.308196984
119.0855268 1.610427959
121.0647913 4.703972742
123.0804414 0.6996197841
127.0542266 1.268201322
129.0698767 1.488140855
131.0855268 7.456838753
133.1011768 2.645106636
141.0698767 0.9910391335
149.0597059 1.324808382
159.0804414 3.095632288
161.0960915 0.8711982731
171.0804414 2.093488268
185.0597059 0.7921951398
187.075356 0.7150942431
189.0910061 3.376583775
203.1066561 2.119931558
263.1430416 2.460430941
281.1536063 4.818225232

Name: +ve in-silico MS/MS by CFM-ID for XNHFFOOEDDLOJY-UHFFFAOYSA-N
ID: XNHFFOOEDDLOJY-UHFFFAOYSA-N
Comment: Energy2
Num peaks: 29
39.02292652 3.966867082
41.03857658 1.860163947
49.00727645 1.059928124
51.02292652 1.562794337
53.00219107 1.929107016
53.03857658 1.012966663
63.02292652 0.8525960946
65.00219107 1.18447085
65.03857658 1.710712312
67.01784114 1.405187076
75.02292652 1.501956559
79.05422664 3.320039137
91.05422664 26.02935148
93.06987671 3.730694689
101.0385766 2.926448809
103.0542266 3.245562335
105.0698767 3.373734839
115.0542266 1.297010316
117.0334912 2.621497695
117.0698767 2.391638914
119.0491413 0.7311003639
119.0855268 0.9070785414
121.0647913 3.043025399
127.0542266 2.634496154
129.0698767 1.216271535
131.0855268 1.901862595
143.0855268 1.126502682
155.0491413 0.7611479421
265.1223062 0.8242636585

Name: +ve in-silico MS/MS by CFM-ID for ODLCEPMVKXRICT-UHFFFAOYSA-N
ID: ODLCEPMVKXRICT-UHFFFAOYSA-N
Comment: Energy0
Num peaks: 16
91.05422664 2.614375123
105.0698767 1.773384813
107.0491413 1.677934998
131.0491413 1.073708534
133.0647913 3.064409902
135.0804414 1.993519706
145.0647913 1.206231286
147.0804414 2.350436403
173.0960915 1.389825995
175.075356 1.5441784
187.1117415 2.080841478
189.0910061 0.9655156433
203.1066561 1.395694753
253.1586917 0.8146929571
263.1430416 9.224839931
281.1536063 47.48814582

Name: +ve in-silico MS/MS by CFM-ID for ODLCEPMVKXRICT-UHFFFAOYSA-N
ID: ODLCEPMVKXRICT-UHFFFAOYSA-N
Comment: Energy1
Num peaks: 31
39.02292652 0.9464253738
51.02292652 1.03264633
53.03857658 1.474744457
91.05422664 7.403441319
93.06987671 1.453265925
95.04914126 0.9244051249
105.0334912 1.542352165
105.0698767 5.08704321
107.0491413 3.65440529
109.0647913 0.9643806792
117.0334912 0.9391847105
121.0647913 1.237739073
131.0491413 3.619295445
133.0647913 5.638497153
135.0804414 2.071147739
143.0491413 1.321291069
145.0647913 1.18178608
147.0804414 3.039697813
149.0960915 1.378336679
157.0647913 1.559175834
159.0804414 1.153064784
171.0804414 1.768478455
173.0597059 0.882792976
173.0960915 1.581250513
175.075356 2.607003797
185.0960915 1.104232446
187.1117415 2.127463801
189.0910061 1.324576226
203.1066561 1.527927803
263.1430416 2.653314936
281.1536063 5.634325723

Name: +ve in-silico MS/MS by CFM-ID for ODLCEPMVKXRICT-UHFFFAOYSA-N
ID: ODLCEPMVKXRICT-UHFFFAOYSA-N
Comment: Energy2
Num peaks: 31
39.02292652 5.049702768
41.03857658 2.536468944
49.00727645 4.559460775
51.02292652 2.048513207
53.03857658 2.82015414
55.05422664 0.8634994686
65.00219107 1.28003916
65.03857658 0.9227481316
67.01784114 1.226595914
75.02292652 0.9398254003
79.05422664 1.337471008
81.0334912 1.049530774
91.05422664 7.235681613
93.06987671 2.744643996
101.0385766 1.471392733
103.0542266 3.214270565
105.0334912 1.33834186
105.0698767 10.05333866
107.0491413 2.67082924
107.0855268 1.004630615
109.0647913 1.022448204
125.0385766 0.9784245169
127.0542266 1.024814022
131.0491413 1.113812313
133.0647913 1.462760863
143.0491413 1.033186932
147.0804414 2.406034529
173.0597059 1.016642249
201.0910061 0.9651787463
253.1586917 1.329618534
263.1430416 1.283262753

Name: +ve in-silico MS/MS by CFM-ID for TWIPAOSOEVRIAH-UHFFFAOYSA-N
ID: TWIPAOSOEVRIAH-UHFFFAOYSA-N
Comment: Energy0
Num peaks: 18
91.05422664 1.730079032
95.04914126 0.8074496401
107.0491413 2.578998346
117.0698767 2.182203542
119.0855268 1.920062814
121.0647913 1.729680825
131.0855268 1.470147539
149.0597059 0.9195567065
159.0804414 1.582519416
161.0597059 0.8653333391
163.075356 0.9306029493
173.0960915 0.9725693487
187.1117415 2.130690581
189.0910061 1.367445034
203.1066561 1.382961772
253.1586917 0.8164069461
263.1430416 9.272597461
281.1536063 47.63010738

Name: +ve in-silico MS/MS by CFM-ID for TWIPAOSOEVRIAH-UHFFFAOYSA-N
ID: TWIPAOSOEVRIAH-UHFFFAOYSA-N
Comment: Energy1
Num peaks: 31
39.02292652 0.890458022
53.03857658 0.9964307764
79.05422664 0.9451988458
91.05422664 4.623336752
93.06987671 0.8784695333
95.04914126 0.8903281012
101.0385766 1.091907341
103.0542266 0.8917077434
105.0334912 1.769966365
105.0698767 1.520691931
107.0491413 6.440145981
109.0647913 1.072664004
115.0542266 3.320174472
117.0698767 4.770738031
119.0855268 1.863808575
121.0647913 4.264902928
131.0855268 2.838327981
133.1011768 1.284097843
141.0698767 0.9979446362
149.0597059 1.410544022
155.0855268 1.306327112
157.0647913 0.8788253691
159.0440559 0.8443077375
159.0804414 2.806004986
173.0960915 1.379656086
185.0960915 1.160185839
187.1117415 2.382131028
189.0910061 1.465569339
203.1066561 1.416521591
263.1430416 2.662733307
281.1536063 5.609519027

Name: +ve in-silico MS/MS by CFM-ID for TWIPAOSOEVRIAH-UHFFFAOYSA-N
ID: TWIPAOSOEVRIAH-UHFFFAOYSA-N
Comment: Energy2
Num peaks: 31
39.02292652 4.709937295
41.03857658 1.782777001
49.00727645 4.09038524
51.02292652 2.07577472
53.00219107 1.152493583
53.03857658 1.575005939
63.02292652 1.231920522
67.01784114 1.312646118
77.03857658 1.489326721
79.05422664 3.428428636
81.0334912 1.746632369
91.05422664 8.425446017
93.0334912 0.9285615577
93.06987671 1.811060457
95.04914126 0.8287833575
101.0385766 2.557210277
103.0542266 1.702381453
105.0334912 1.083810126
105.0698767 3.278792854
107.0491413 3.237041563
115.0542266 1.370274269
117.0698767 2.410390843
119.0491413 1.231778461
119.0855268 1.234819776
121.0647913 4.611487576
127.0542266 2.468315145
129.0698767 1.375403257
131.0855268 2.957712506
201.0910061 0.9661050882
253.1586917 1.330894651
263.1430416 1.291109981

Name: +ve in-silico MS/MS by CFM-ID for OOBIPIXEFDBKDI-UHFFFAOYSA-N
ID: OOBIPIXEFDBKDI-UHFFFAOYSA-N
Comment: Energy0
Num peaks: 13
70.06512568 1.543831274
85.07602471 7.289531943
86.0600403 1.701993138
87.09167477 4.480528943
88.07569036 2.260957815
101.0709393 1.75498739
103.0865894 12.701216
105.1022395 2.274326491
149.0597059 2.117502601
246.1124698 7.004675708
263.1390189 26.03576639
264.1230345 1.551616803
281.1495836 9.605642941

Name: +ve in-silico MS/MS by CFM-ID for OOBIPIXEFDBKDI-UHFFFAOYSA-N
ID: OOBIPIXEFDBKDI-UHFFFAOYSA-N
Comment: Energy1
Num peaks: 18
70.06512568 4.836170367
71.04914126 1.619121915
81.04472458 1.132011774
85.07602471 15.91865507
86.0600403 11.70920164
87.09167477 4.563037452
88.07569036 2.890988013
103.0865894 14.71844889
135.0440559 1.853637709
149.0597059 3.040084731
177.0546206 2.702651936
206.0811697 1.714613684
235.1441043 0.8685916595
245.1284542 0.8624566029
246.1124698 6.151650536
263.1390189 3.832383982
264.1230345 0.9013960388
281.1495836 0.9224287245

Name: +ve in-silico MS/MS by CFM-ID for OOBIPIXEFDBKDI-UHFFFAOYSA-N
ID: OOBIPIXEFDBKDI-UHFFFAOYSA-N
Comment: Energy2
Num peaks: 31
30.03382555 0.8214191146
42.03382555 1.20754334
44.04947561 0.9551386584
60.04439023 0.7904205272
68.04947561 1.093546613
70.06512568 11.12935165
71.04914126 1.324473424
72.04439023 2.120689268
72.08077574 0.7058270061
74.0600403 1.050935747
81.04472458 0.8634553974
83.06037464 1.350285546
85.07602471 21.12730748
86.0600403 4.153446656
87.09167477 3.179971976
88.07569036 3.041857532
103.0865894 4.047707481
105.0334912 0.9015514701
107.0491413 0.5674942695
119.0491413 0.6461106158
121.0647913 0.5450183841
123.0440559 1.67622542
135.0440559 2.202187742
137.0597059 1.297917595
147.0440559 0.8068917827
149.0597059 4.68726724
151.075356 0.5865139315
161.0597059 0.6051852909
194.0811697 0.5736294515
245.1284542 0.6686172671
246.1124698 0.6445505474

Name: +ve in-silico MS/MS by CFM-ID for MHXWDKFRPOVGGG-UHFFFAOYSA-N
ID: MHXWDKFRPOVGGG-UHFFFAOYSA-N
Comment: Energy0
Num peaks: 11
85.07602471 6.369451371
86.0600403 2.607771722
87.09167477 4.150021696
101.0709393 1.536918507
103.0865894 11.25498433
105.1022395 2.104576538
149.0597059 2.055746555
246.1124698 11.94951376
263.1390189 23.42227365
264.1230345 6.620063037
281.1495836 8.481058585

Name: +ve in-silico MS/MS by CFM-ID for MHXWDKFRPOVGGG-UHFFFAOYSA-N
ID: MHXWDKFRPOVGGG-UHFFFAOYSA-N
Comment: Energy1
Num peaks: 18
30.03382555 0.8851501057
70.06512568 3.357202588
71.04914126 1.102735237
81.04472458 1.161298511
85.07602471 16.6055701
86.0600403 11.63101197
87.09167477 5.149317136
88.07569036 2.364819392
103.0865894 15.58585579
135.0440559 1.867202767
149.0597059 2.941693911
177.0546206 2.633965197
235.1441043 0.9595135845
245.1284542 0.9383151929
246.1124698 6.679294187
263.1390189 4.22137179
264.1230345 1.782218639
281.1495836 0.9655352684

Name: +ve in-silico MS/MS by CFM-ID for MHXWDKFRPOVGGG-UHFFFAOYSA-N
ID: MHXWDKFRPOVGGG-UHFFFAOYSA-N
Comment: Energy2
Num peaks: 31
44.04947561 1.472917987
46.06512568 0.7390077855
51.02292652 0.5969261162
56.04947561 0.7298241151
65.03857658 0.5832161719
70.06512568 3.624037368
71.04914126 1.197622495
72.08077574 0.5876031228
74.0600403 2.431538372
81.04472458 1.009088779
83.06037464 1.438814713
84.04439023 0.6807766608
85.07602471 21.88050279
86.0600403 6.394009612
87.09167477 3.657742384
88.07569036 1.706967367
103.0865894 5.348270308
105.0334912 0.9722161199
107.0491413 0.6153506444
119.0491413 0.6795899245
121.0647913 0.7123592488
123.0440559 1.80989058
135.0440559 2.618932486
137.0597059 1.524211003
147.0440559 0.9422195038
149.0597059 5.600630703
176.070605 0.7894198573
178.0498695 0.6565680108
179.0702706 0.5862736602
194.0811697 0.8434127702
246.1124698 1.201155043

Name: +ve in-silico MS/MS by CFM-ID for XBMDWAWPXHQANH-UHFFFAOYSA-N
ID: XBMDWAWPXHQANH-UHFFFAOYSA-N
Comment: Energy0
Num peaks: 7
70.06512568 4.07062244
72.08077574 5.439338738
85.07602471 4.186636317
87.09167477 37.73035219
89.10732484 4.380501076
264.1230345 13.6683095
281.1495836 13.2906064

Name: +ve in-silico MS/MS by CFM-ID for XBMDWAWPXHQANH-UHFFFAOYSA-N
ID: XBMDWAWPXHQANH-UHFFFAOYSA-N
Comment: Energy1
Num peaks: 15
55.05422664 5.987036689
58.06512568 1.181400862
66.03382555 0.8379353486
70.06512568 17.27867163
72.08077574 8.094499495
83.06037464 1.098664654
87.09167477 32.06544815
89.10732484 2.128676621
98.0600403 1.389684269
115.0865894 1.09439105
135.0440559 0.9413563313
193.0495352 2.25780205
246.1124698 0.8752061117
264.1230345 3.292140503
281.1495836 1.690319583

Name: +ve in-silico MS/MS by CFM-ID for XBMDWAWPXHQANH-UHFFFAOYSA-N
ID: XBMDWAWPXHQANH-UHFFFAOYSA-N
Comment: Energy2
Num peaks: 12
28.01817548 1.970550209
41.03857658 1.672641211
42.03382555 4.556983584
44.04947561 9.576769824
46.06512568 2.624813526
55.05422664 6.404339693
56.04947561 3.551488266
58.06512568 16.86701453
60.08077574 4.454032367
70.06512568 12.96106514
72.08077574 5.222564534
87.09167477 11.73630227

Name: +ve in-silico MS/MS by CFM-ID for DGGTWAAFMMBFTH-UHFFFAOYSA-N
ID: DGGTWAAFMMBFTH-UHFFFAOYSA-N
Comment: Energy0
Num peaks: 9
70.06512568 2.834774062
72.08077574 6.024984354
85.07602471 3.553129385
87.09167477 26.77829311
89.10732484 4.696478918
165.0546206 2.420453783
263.1390189 2.921654173
264.1230345 15.08731681
281.1495836 15.68736982

Name: +ve in-silico MS/MS by CFM-ID for DGGTWAAFMMBFTH-UHFFFAOYSA-N
ID: DGGTWAAFMMBFTH-UHFFFAOYSA-N
Comment: Energy1
Num peaks: 14
55.05422664 4.97662302
58.06512568 1.227871808
66.03382555 1.055413825
70.06512568 18.96619587
72.08077574 7.114204781
83.06037464 1.375427539
87.09167477 32.06017465
89.10732484 1.696889021
151.0389705 1.902112352
165.0546206 3.080625606
193.0495352 2.436283347
195.0651853 0.7572636623
264.1230345 2.548973511
281.1495836 1.219987573

Name: +ve in-silico MS/MS by CFM-ID for DGGTWAAFMMBFTH-UHFFFAOYSA-N
ID: DGGTWAAFMMBFTH-UHFFFAOYSA-N
Comment: Energy2
Num peaks: 31
28.01817548 1.082037352
30.03382555 0.5026346174
39.02292652 0.7445918004
40.01817548 0.4959440802
41.03857658 2.671850526
42.03382555 2.760194886
43.05422664 0.9699211752
44.04947561 6.069391324
46.06512568 1.659298068
55.05422664 8.992901269
56.04947561 2.769236037
58.06512568 9.959905224
60.08077574 2.574607681
66.03382555 0.5283519675
68.04947561 0.743060634
70.02874017 0.5523115318
70.06512568 7.220422388
72.08077574 6.127173205
77.00219107 0.7917934561
79.01784114 1.007949663
81.0334912 0.6199849602
87.09167477 12.74987809
89.00219107 0.661864766
121.0284058 0.7061830038
139.0389705 0.7293331813
151.0389705 1.465924027
163.0389705 0.7278529156
165.0546206 2.524733003
175.0865894 0.471663761
177.0546206 0.648769996
192.0655196 0.4671577823

Name: +ve in-silico MS/MS by CFM-ID for AIBAYWWZQGPKIO-UHFFFAOYSA-N
ID: AIBAYWWZQGPKIO-UHFFFAOYSA-N
Comment: Energy0
Num peaks: 10
70.06512568 2.826827189
72.08077574 5.986427103
83.06037464 1.405476458
85.07602471 3.542145826
87.09167477 26.80463235
89.10732484 4.681526853
165.0546206 2.393520263
263.1390189 3.176019369
264.1230345 14.94169386
281.1495836 15.61285988

Name: +ve in-silico MS/MS by CFM-ID for AIBAYWWZQGPKIO-UHFFFAOYSA-N
ID: AIBAYWWZQGPKIO-UHFFFAOYSA-N
Comment: Energy1
Num peaks: 13
55.05422664 4.989861673
58.06512568 1.234490915
66.03382555 1.055861905
70.06512568 19.06583304
72.08077574 7.125742583
83.06037464 1.383984582
87.09167477 32.56316494
89.10732484 1.707650637
151.0389705 1.864141252
165.0546206 3.112767451
193.0495352 2.447059431
264.1230345 2.554845775
281.1495836 1.232939477

Name: +ve in-silico MS/MS by CFM-ID for AIBAYWWZQGPKIO-UHFFFAOYSA-N
ID: AIBAYWWZQGPKIO-UHFFFAOYSA-N
Comment: Energy2
Num peaks: 30
28.01817548 1.082467845
39.02292652 0.8029167168
41.03857658 2.692646399
42.03382555 2.761293646
43.05422664 0.8327156435
44.04947561 6.071807365
46.06512568 1.659958619
51.02292652 0.9821143235
53.03857658 0.5482810421
55.05422664 8.994562766
56.04947561 2.770338313
58.06512568 9.963870882
60.08077574 2.575632904
68.04947561 0.7433571245
70.02874017 0.5525312711
70.06512568 7.221932558
72.08077574 5.543268094
87.09167477 12.14341085
93.0334912 0.9263546127
95.04914126 0.5701768162
121.0284058 1.127800875
123.0440559 0.603891911
135.0440559 1.130373201
139.0389705 1.097996152
147.0440559 0.6004263184
151.0389705 1.804784119
153.0546206 0.5500891978
163.0389705 0.7274219744
165.0546206 2.60965805
177.0546206 0.6490281117

Name: +ve in-silico MS/MS by CFM-ID for YPEQKRHUPJZQCQ-UHFFFAOYSA-N
ID: YPEQKRHUPJZQCQ-UHFFFAOYSA-N
Comment: Energy0
Num peaks: 10
70.06512568 2.811102534
72.08077574 5.942681803
83.06037464 1.39602974
85.07602471 3.518163553
87.09167477 26.67104378
89.10732484 4.648885016
165.0546206 2.381439108
263.1390189 2.780223619
264.1230345 14.76648443
281.1495836 15.45050215

Name: +ve in-silico MS/MS by CFM-ID for YPEQKRHUPJZQCQ-UHFFFAOYSA-N
ID: YPEQKRHUPJZQCQ-UHFFFAOYSA-N
Comment: Energy1
Num peaks: 13
55.05422664 5.113011585
58.06512568 1.240704482
66.03382555 1.066566138
70.06512568 19.16643149
72.08077574 7.309967695
83.06037464 1.392028104
87.09167477 31.87763573
89.10732484 1.7177681
151.0389705 1.891912882
165.0546206 3.332044448
193.0495352 2.657430258
264.1230345 2.668615312
281.1495836 1.245157837

Name: +ve in-silico MS/MS by CFM-ID for YPEQKRHUPJZQCQ-UHFFFAOYSA-N
ID: YPEQKRHUPJZQCQ-UHFFFAOYSA-N
Comment: Energy2
Num peaks: 29
28.01817548 1.121096828
41.03857658 2.620543601
42.03382555 2.859889593
43.05422664 0.8658084002
44.04947561 6.288607787
46.06512568 1.719232424
55.05422664 9.325221069
56.04947561 2.869249391
58.06512568 10.31972721
60.08077574 2.667631124
66.03382555 0.5491580193
68.04947561 0.7699645918
70.06512568 7.486743503
72.08077574 6.237691253
87.09167477 10.85381529
95.04914126 0.8104142516
105.0334912 0.5741283395
107.0491413 0.756414767
109.0647913 0.7573551207
135.0440559 0.9676844163
137.0233204 0.6496170753
137.0597059 0.9873093258
139.0389705 0.7115947168
151.0389705 1.817004296
153.0546206 0.5647080001
163.0389705 0.7571806901
165.0546206 2.925060446
177.0546206 0.67218935
192.0655196 0.5611463647

Name: +ve in-silico MS/MS by CFM-ID for JYTREBYXLQXESW-UHFFFAOYSA-N
ID: JYTREBYXLQXESW-UHFFFAOYSA-N
Comment: Energy0
Num peaks: 6
91.05422664 3.006812457
105.0698767 2.089419482
133.0647913 6.765194644
175.075356 1.714311158
263.1430416 8.478497785
281.1536063 58.2034036

Name: +ve in-silico MS/MS by CFM-ID for JYTREBYXLQXESW-UHFFFAOYSA-N
ID: JYTREBYXLQXESW-UHFFFAOYSA-N
Comment: Energy1
Num peaks: 20
55.01784114 1.639055134
91.05422664 10.74768581
93.06987671 2.00056284
105.0698767 7.665428372
107.0855268 1.176254136
115.0542266 5.087251888
117.0698767 1.428287506
129.0334912 2.003552655
129.0698767 1.326711286
131.0491413 3.814959873
133.0647913 16.9820614
135.0804414 1.35876879
147.0804414 1.571787802
157.0647913 1.552985757
171.0804414 1.925250649
175.075356 3.700954166
189.0910061 2.052136222
203.1066561 1.958868974
263.1430416 2.478184923
281.1536063 10.38542971

Name: +ve in-silico MS/MS by CFM-ID for JYTREBYXLQXESW-UHFFFAOYSA-N
ID: JYTREBYXLQXESW-UHFFFAOYSA-N
Comment: Energy2
Num peaks: 26
41.00219107 2.636138834
43.01784114 1.645290852
49.00727645 2.33442125
53.00219107 2.527065002
55.01784114 2.119326678
57.0334912 1.474961196
69.0334912 1.265458509
79.05422664 1.224528136
91.05422664 10.36415078
93.06987671 3.874905281
101.0385766 2.928458102
103.0542266 4.998394029
105.0698767 14.78509428
107.0855268 1.239157806
115.0542266 1.725471582
117.0698767 1.580416636
119.0855268 1.223183247
127.0542266 1.351036825
129.0334912 3.3896827
129.0698767 3.461395844
131.0491413 3.468316592
131.0855268 1.743450371
133.0647913 4.139200006
143.0491413 1.498345501
171.0804414 1.357876755
201.0910061 1.744440557

Name: +ve in-silico MS/MS by CFM-ID for JRTSGUNUURZHCS-LEKYDIDXSA-N
ID: JRTSGUNUURZHCS-LEKYDIDXSA-N
Comment: Energy0
Num peaks: 28
43.05422664 1.712527898
53.03857658 0.8507762429
65.03857658 0.6274293432
71.04914126 1.580703839
77.03857658 0.6142303872
89.03857658 0.6147409571
99.08044139 0.555829586
101.0385766 1.091781424
103.0542266 0.813092758
111.0804414 0.9465863823
113.0960915 0.7963788498
115.0542266 0.6090976301
127.0542266 1.099473359
129.0698767 0.8099308009
137.0960915 0.959799129
139.1117415 0.8099308009
141.0698767 0.6023590602
155.0855268 1.211854503
169.1011768 1.658084188
175.1117415 0.5431644833
187.1117415 0.5479039111
197.0960915 1.822294574
199.1117415 0.7310895416
211.1117415 1.928775219
213.1273916 2.182299007
215.1430416 0.7597520317
223.148127 8.203863619
241.1586917 45.69379341

Name: +ve in-silico MS/MS by CFM-ID for JRTSGUNUURZHCS-LEKYDIDXSA-N
ID: JRTSGUNUURZHCS-LEKYDIDXSA-N
Comment: Energy1
Num peaks: 31
29.03857658 1.218686596
41.03857658 1.179200895
43.05422664 5.420983357
49.00727645 0.9793980138
53.03857658 2.714995948
65.03857658 1.674313302
67.05422664 1.331299345
69.0334912 1.00515216
71.04914126 3.221443673
77.03857658 1.475460045
89.03857658 1.400747974
99.02292652 1.746606253
101.0385766 1.594781993
103.0542266 0.9792070732
109.0647913 1.356126652
115.0542266 1.294344154
125.0385766 1.67647731
127.0542266 1.587703529
129.0698767 0.9720230709
135.0804414 1.495922352
137.0960915 1.067247891
139.1117415 0.9720230709
141.0698767 1.155095888
153.0698767 1.614751154
155.0855268 3.529451972
169.1011768 3.567253862
179.0855268 1.246751174
197.0960915 3.981090222
199.1117415 1.130668776
223.148127 2.341914773
241.1586917 4.989184647

Name: +ve in-silico MS/MS by CFM-ID for JRTSGUNUURZHCS-LEKYDIDXSA-N
ID: JRTSGUNUURZHCS-LEKYDIDXSA-N
Comment: Energy2
Num peaks: 31
27.02292652 1.113846443
39.02292652 2.023277078
41.03857658 3.911802385
43.05422664 11.46623235
49.00727645 4.015493923
51.02292652 2.330740177
53.03857658 4.349325565
55.05422664 2.067094463
63.02292652 1.185773827
65.03857658 2.909714303
67.05422664 2.441816607
73.00727645 1.924846552
75.02292652 1.164274363
77.03857658 2.340967917
87.02292652 1.000879503
89.03857658 1.800519089
115.0542266 1.722066219
127.0542266 1.799658527
139.0542266 1.000879503
141.0698767 1.629611457
149.0960915 1.000879503
153.0698767 1.39257899
157.1011768 1.07688355
161.0960915 1.000879503
167.0855268 1.432371038
169.1011768 1.766983052
173.0960915 1.000879503
181.1011768 0.966138472
185.0960915 1.000879503
197.0960915 1.688660877
225.1273916 0.9878872543

Name: +ve in-silico MS/MS by CFM-ID for MKELYWOVSPVORM-UHFFFAOYSA-N
ID: MKELYWOVSPVORM-UHFFFAOYSA-N
Comment: Energy0
Num peaks: 8
107.0855268 5.786403542
192.1382906 4.261239522
220.1332052 2.279936546
231.1128041 1.324330701
233.1284542 1.313938364
235.1441043 4.203040501
245.1284542 1.934038963
263.1390189 59.09275166

Name: +ve in-silico MS/MS by CFM-ID for MKELYWOVSPVORM-UHFFFAOYSA-N
ID: MKELYWOVSPVORM-UHFFFAOYSA-N
Comment: Energy1
Num peaks: 26
67.05422664 1.351075003
69.06987671 1.430169518
81.06987671 1.268728064
83.08552677 1.099533313
91.05422664 1.632437391
93.06987671 1.10104231
95.08552677 1.120594058
97.10117684 1.562744498
107.0855268 1.345187969
124.0756904 0.8394479536
145.1011768 1.153210301
147.1168269 6.784240568
149.132477 3.519962533
162.0913404 0.949127004
164.1069905 2.73030054
174.1277259 0.9479674783
175.1117415 10.64606692
186.0913404 1.6521156
190.1226406 1.587177177
192.1382906 20.48015628
203.1066561 1.151275453
218.1175552 2.083396351
220.1332052 2.004015164
235.1077188 4.168909306
235.1441043 2.640213515
263.1390189 4.902117022

Name: +ve in-silico MS/MS by CFM-ID for MKELYWOVSPVORM-UHFFFAOYSA-N
ID: MKELYWOVSPVORM-UHFFFAOYSA-N
Comment: Energy2
Num peaks: 23
39.02292652 4.067863923
41.03857658 3.035547156
51.02292652 2.95836081
53.03857658 4.221852724
55.05422664 3.101568311
63.02292652 1.409498365
65.03857658 3.24972765
67.05422664 8.901694476
69.06987671 3.913759036
77.03857658 1.910901994
79.05422664 7.155073512
81.06987671 7.24076832
83.08552677 2.167411507
91.05422664 2.256730671
93.06987671 2.107234202
95.08552677 2.090780456
97.10117684 2.130371806
103.0542266 1.905815657
105.0698767 2.678519223
107.0855268 7.960512578
147.1168269 1.835112596
149.132477 3.004340845
247.1077188 1.209783939

Name: +ve in-silico MS/MS by CFM-ID for BVAYCZBFYNCOBL-VPHBFCHSSA-N
ID: BVAYCZBFYNCOBL-VPHBFCHSSA-N
Comment: Energy0
Num peaks: 31
41.03857658 0.5595784072
43.01784114 1.122856575
55.05422664 0.5492259361
67.01784114 0.7832952747
69.0334912 0.6285060996
69.06987671 0.537405531
83.08552677 0.538188802
95.08552677 0.9910294638
97.10117684 0.6919345009
109.1011768 0.5454535529
117.0334912 0.7765033755
119.0491413 0.6414180215
121.1011768 0.9971457727
123.1168269 0.6919345009
135.1168269 0.5504919707
143.0491413 0.7964669648
145.0647913 0.6919345009
147.1168269 0.5504919707
159.1168269 0.5504919707
171.1168269 0.9971457727
173.132477 0.6919345009
197.132477 2.075891189
199.148127 1.69256148
207.1168269 0.6488912724
209.132477 1.187475613
211.148127 3.845469185
213.1637771 1.755728377
215.1430416 0.5338853947
223.148127 11.58028424
225.1273916 3.121029683
241.1586917 36.42928784

Name: +ve in-silico MS/MS by CFM-ID for BVAYCZBFYNCOBL-VPHBFCHSSA-N
ID: BVAYCZBFYNCOBL-VPHBFCHSSA-N
Comment: Energy1
Num peaks: 31
39.02292652 1.105125134
41.03857658 1.490722993
51.02292652 1.110734518
55.01784114 1.133945918
55.05422664 1.29830167
65.00219107 1.924911135
67.01784114 1.156710147
69.06987671 1.221016188
83.08552677 1.096145346
93.06987671 1.874893715
95.08552677 1.560166011
109.1011768 1.156732899
115.0178411 1.447645207
117.0334912 1.10764058
119.0855268 2.000447735
121.1011768 1.657708162
123.1168269 0.98423108
135.1168269 1.264121637
141.0334912 1.610078049
143.0491413 1.190341336
147.1168269 1.264121637
159.1168269 1.264121637
169.1011768 1.945392584
171.1168269 1.657708162
173.132477 0.98423108
185.132477 1.169603179
197.132477 2.354944895
211.148127 1.467001803
223.148127 3.484514244
225.1273916 2.335599965
241.1586917 5.095545645

Name: +ve in-silico MS/MS by CFM-ID for BVAYCZBFYNCOBL-VPHBFCHSSA-N
ID: BVAYCZBFYNCOBL-VPHBFCHSSA-N
Comment: Energy2
Num peaks: 31
25.00727645 1.168697842
39.02292652 4.421761528
41.03857658 3.571278233
49.00727645 2.319496239
51.02292652 3.022356165
53.03857658 1.710298339
55.01784114 1.289677902
55.05422664 1.896550561
63.02292652 1.62306401
65.03857658 1.064079819
69.06987671 1.092503299
75.02292652 1.664686546
101.0385766 2.085628309
107.0855268 0.9614328002
121.1011768 1.313416822
135.1168269 1.621535927
147.1168269 1.621535927
153.0698767 1.002202679
155.0491413 0.9614328002
157.1011768 0.9614328002
159.1168269 1.621535927
167.0855268 1.002202679
169.0647913 0.9614328002
171.1168269 1.313416822
181.1011768 1.676249569
183.1168269 1.017583581
185.132477 1.565385145
197.132477 2.148716083
199.148127 1.6622922
207.1168269 0.993370821
211.148127 2.78032129

Name: +ve in-silico MS/MS by CFM-ID for BPFOFWQKSUAKKA-WDEREUQCSA-N
ID: BPFOFWQKSUAKKA-WDEREUQCSA-N
Comment: Energy0
Num peaks: 6
47.04914126 2.271911827
189.1022395 2.284041415
191.1178895 17.04573547
217.0971541 17.18515374
235.1077188 5.415909033
263.1390189 39.21272048

Name: +ve in-silico MS/MS by CFM-ID for BPFOFWQKSUAKKA-WDEREUQCSA-N
ID: BPFOFWQKSUAKKA-WDEREUQCSA-N
Comment: Energy1
Num peaks: 11
47.04914126 2.246673466
73.02840582 2.181606191
160.0756904 2.835442763
162.0913404 5.02100381
174.0913404 4.803703728
189.1022395 7.006575867
191.1178895 18.49009316
199.0865894 1.459295609
217.0971541 23.22421054
235.1077188 7.228269578
263.1390189 6.478142589

Name: +ve in-silico MS/MS by CFM-ID for BPFOFWQKSUAKKA-WDEREUQCSA-N
ID: BPFOFWQKSUAKKA-WDEREUQCSA-N
Comment: Energy2
Num peaks: 27
39.02292652 0.6448606412
41.03857658 0.7693571072
92.04947561 6.067191789
94.06512568 3.649775617
96.08077574 1.23068485
98.0964258 1.200765267
134.0600403 1.309675402
146.0600403 3.667279204
148.0756904 3.223463415
158.0600403 1.797127514
160.0756904 11.911589
161.0709393 0.8624776828
161.1073248 0.9706341907
162.0913404 11.08446784
163.0865894 1.076614811
163.1229749 2.682703347
164.1069905 2.272500915
166.1226406 0.7672487608
168.1382906 0.7672487608
172.0756904 0.988486106
173.1073248 3.782322253
174.0913404 6.280510468
175.0865894 1.764000971
189.1022395 3.126949509
191.1178895 7.112788916
193.1335396 0.7686355901
217.0971541 0.7429170603

Name: +ve in-silico MS/MS by CFM-ID for ZKPHYUDUHAIMCK-WDEREUQCSA-N
ID: ZKPHYUDUHAIMCK-WDEREUQCSA-N
Comment: Energy0
Num peaks: 6
73.02840582 1.5617168
203.1178895 15.22776889
231.1128041 14.21815811
233.1284542 1.507907379
245.1284542 2.520007397
263.1390189 53.51054287

Name: +ve in-silico MS/MS by CFM-ID for ZKPHYUDUHAIMCK-WDEREUQCSA-N
ID: ZKPHYUDUHAIMCK-WDEREUQCSA-N
Comment: Energy1
Num peaks: 11
73.02840582 5.590898993
158.0600403 1.416896556
160.0756904 9.849829307
162.0913404 12.45304998
174.0913404 2.681814313
176.1069905 2.020006667
203.1178895 19.0526509
231.1128041 9.056085244
233.1284542 2.06614898
235.1441043 2.733355969
263.1390189 13.98000581

Name: +ve in-silico MS/MS by CFM-ID for ZKPHYUDUHAIMCK-WDEREUQCSA-N
ID: ZKPHYUDUHAIMCK-WDEREUQCSA-N
Comment: Energy2
Num peaks: 31
42.03382555 0.802146342
43.01784114 0.9765161823
55.01784114 1.563104355
56.0130901 1.564319051
67.05422664 1.354128909
73.02840582 2.368139485
92.04947561 2.712712813
94.06512568 1.613221297
108.0807757 1.670341568
110.0964258 0.9817181913
132.0807757 0.9635985127
134.0600403 2.253791963
146.0600403 3.518348607
148.0756904 1.783244797
158.0600403 1.844989785
160.0756904 13.36544772
161.1073248 0.8241939745
162.0913404 8.199063493
163.1229749 1.048617221
164.1069905 1.5354146
172.0756904 1.021728494
173.1073248 1.721366966
174.0913404 5.662393264
175.0865894 0.9011179126
176.1069905 2.873721929
187.1229749 0.966117793
189.1022395 1.539068392
191.1178895 2.972881195
201.1022395 0.7929687338
203.1178895 5.449528608
215.1178895 0.9138860812

Name: +ve in-silico MS/MS by CFM-ID for CGHDUZWRAYYDQB-OAHLLOKOSA-N
ID: CGHDUZWRAYYDQB-OAHLLOKOSA-N
Comment: Energy0
Num peaks: 10
41.03857658 1.480455686
107.0491413 2.707320547
121.0647913 5.058039126
159.0804414 3.004434384
161.0960915 1.523557325
173.0960915 3.837040496
175.1117415 2.114309474
249.1273916 6.195579065
251.1430416 1.714778729
281.1536063 53.26437407

Name: +ve in-silico MS/MS by CFM-ID for CGHDUZWRAYYDQB-OAHLLOKOSA-N
ID: CGHDUZWRAYYDQB-OAHLLOKOSA-N
Comment: Energy1
Num peaks: 21
39.02292652 2.073772576
41.03857658 3.306503782
107.0491413 4.874740979
121.0647913 8.896235601
131.0491413 2.336236857
133.0647913 5.547504337
135.0804414 5.712171829
145.0647913 3.409241283
147.0804414 6.385533647
149.0960915 2.204742317
157.0647913 2.811014734
159.0804414 4.330990347
161.0960915 1.698512617
171.0804414 1.624452161
173.0960915 5.79813522
175.1117415 2.45528238
241.1223062 2.400615511
249.1273916 3.279739723
255.1379563 2.009371139
265.1223062 1.578984242
281.1536063 8.546459648

Name: +ve in-silico MS/MS by CFM-ID for CGHDUZWRAYYDQB-OAHLLOKOSA-N
ID: CGHDUZWRAYYDQB-OAHLLOKOSA-N
Comment: Energy2
Num peaks: 31
39.02292652 2.629043784
41.03857658 1.708001012
49.00727645 1.453445817
51.02292652 1.773427133
53.03857658 2.116989008
63.02292652 2.616934601
65.03857658 1.523087827
91.05422664 2.051766382
101.0385766 1.572529712
103.0542266 3.353245286
107.0491413 4.581567598
115.0542266 3.053158361
117.0698767 2.792256029
121.0647913 5.088531992
129.0698767 1.724127615
131.0491413 1.95888041
133.0647913 1.861932915
145.0647913 1.814218726
157.0647913 1.582043485
159.0804414 1.553511143
161.0960915 1.16755904
221.0960915 1.389452996
223.1117415 2.242544019
225.1273916 3.097866037
235.1117415 3.812820588
237.1273916 2.055140721
239.1066561 1.159466581
247.1117415 1.964599096
253.1223062 1.69933982
255.1379563 1.923050339
265.1223062 3.486103623

Name: +ve in-silico MS/MS by CFM-ID for LWRZOADKYLBJOI-WSLQDRLSSA-N
ID: LWRZOADKYLBJOI-WSLQDRLSSA-N
Comment: Energy0
Num peaks: 6
108.0443902 8.755072794
136.0756904 2.196271704
138.0913404 6.768694958
156.1019051 8.619976046
263.1390189 32.55469725
281.1495836 29.22990214

Name: +ve in-silico MS/MS by CFM-ID for LWRZOADKYLBJOI-WSLQDRLSSA-N
ID: LWRZOADKYLBJOI-WSLQDRLSSA-N
Comment: Energy1
Num peaks: 11
80.04947561 11.8503522
94.06512568 3.176775794
98.0964258 1.864963028
108.0443902 20.66829167
110.0600403 2.691270685
112.0756904 2.713009887
138.0913404 8.643559243
156.1019051 8.852978331
245.1284542 2.204568463
263.1390189 11.7906087
281.1495836 6.686187187

Name: +ve in-silico MS/MS by CFM-ID for LWRZOADKYLBJOI-WSLQDRLSSA-N
ID: LWRZOADKYLBJOI-WSLQDRLSSA-N
Comment: Energy2
Num peaks: 31
15.02292652 1.311650461
39.02292652 3.669620695
41.00219107 0.9364518771
41.03857658 7.240585331
42.03382555 3.720082912
45.0334912 1.218569919
45.06987671 0.9494449069
54.03382555 3.473525473
56.04947561 1.334538351
58.06512568 1.240778868
72.04439023 2.028494949
80.04947561 1.809741353
84.04439023 1.682411942
86.0600403 3.173697187
100.0756904 0.7708195895
108.0443902 2.025532602
110.0600403 0.9470265241
112.0756904 8.23199726
114.0913404 2.783966754
124.0756904 2.079102172
126.0913404 5.516775403
128.070605 0.833185877
128.1069905 0.8569633082
136.0756904 2.015308056
138.0549549 1.002755621
138.0913404 4.591963157
140.070605 1.162625095
142.086255 1.634333605
144.1019051 1.260436534
150.0549549 1.089805839
154.086255 1.041660344

Name: +ve in-silico MS/MS by CFM-ID for VMNGEGPLZYRNAA-UHFFFAOYSA-N
ID: VMNGEGPLZYRNAA-UHFFFAOYSA-N
Comment: Energy0
Num peaks: 6
105.0334912 0.8477031358
107.0491413 34.99108435
140.070605 1.02659678
218.1175552 0.7851892369
228.1019051 1.507237928
246.1124698 58.19936135

Name: +ve in-silico MS/MS by CFM-ID for VMNGEGPLZYRNAA-UHFFFAOYSA-N
ID: VMNGEGPLZYRNAA-UHFFFAOYSA-N
Comment: Energy1
Num peaks: 6
65.03857658 1.699445646
79.05422664 2.344593252
105.0334912 1.71412825
107.0491413 60.44625644
228.1019051 2.341783198
246.1124698 17.08654667

Name: +ve in-silico MS/MS by CFM-ID for VMNGEGPLZYRNAA-UHFFFAOYSA-N
ID: VMNGEGPLZYRNAA-UHFFFAOYSA-N
Comment: Energy2
Num peaks: 6
65.03857658 7.457225813
75.02292652 7.800390228
77.03857658 11.60239244
79.05422664 22.23202284
81.0334912 2.391207066
107.0491413 29.8857201

Name: +ve in-silico MS/MS by CFM-ID for ASPGVMKWVGOUOW-UHFFFAOYSA-N
ID: ASPGVMKWVGOUOW-UHFFFAOYSA-N
Comment: Energy0
Num peaks: 7
121.0647913 1.722842839
161.0960915 1.702740559
249.1273916 3.812622279
253.1223062 2.305446267
255.1379563 2.465833269
265.1223062 1.782785268
281.1536063 67.29753998

Name: +ve in-silico MS/MS by CFM-ID for ASPGVMKWVGOUOW-UHFFFAOYSA-N
ID: ASPGVMKWVGOUOW-UHFFFAOYSA-N
Comment: Energy1
Num peaks: 23
105.0334912 2.02653959
107.0491413 3.525827036
119.0491413 2.494309206
121.0647913 5.043494046
133.0647913 1.903411502
135.0804414 3.365178571
145.0647913 1.936881885
147.0804414 3.381521632
159.0804414 2.449341657
161.0960915 4.87981563
173.0960915 1.849315015
175.1117415 3.412710055
223.1117415 1.619433907
225.1273916 2.252714785
239.1430416 1.484693382
249.1273916 3.373459405
251.1066561 2.378003954
253.1223062 2.729242465
253.1586917 1.460124916
255.1379563 2.887516347
263.1430416 1.501372618
265.1223062 4.298480374
281.1536063 20.98770179

Name: +ve in-silico MS/MS by CFM-ID for ASPGVMKWVGOUOW-UHFFFAOYSA-N
ID: ASPGVMKWVGOUOW-UHFFFAOYSA-N
Comment: Energy2
Num peaks: 31
39.02292652 1.243038854
41.03857658 1.707009949
49.00727645 1.97917978
75.02292652 1.263443705
105.0334912 1.93752643
105.0698767 1.230609464
115.0542266 2.395699712
117.0698767 1.34424901
119.0491413 1.342027869
129.0698767 1.583006273
131.0491413 1.253703802
133.0647913 1.71248977
143.0855268 2.660949929
159.0804414 1.205974939
195.0804414 1.347564555
209.0960915 2.988159232
211.1117415 1.626604704
213.1273916 1.254381084
221.0960915 2.389792086
223.1117415 1.921432736
225.1273916 2.244192268
233.132477 1.521165181
235.1117415 3.537452554
237.1273916 4.496139749
247.1117415 1.393322931
249.1273916 1.655117423
251.1066561 2.031172632
251.1430416 3.177804726
253.1223062 2.237119073
255.1379563 1.676370616
265.1223062 4.765817682

Name: +ve in-silico MS/MS by CFM-ID for LFNFNJYYTXESHV-SNVBAGLBSA-N
ID: LFNFNJYYTXESHV-SNVBAGLBSA-N
Comment: Energy0
Num peaks: 11
84.08077574 1.557770889
95.06037464 6.522706318
130.086255 3.739794028
166.1338739 2.773806394
178.1338739 3.181144098
195.160423 25.27320537
197.1760731 1.630607603
206.1287886 3.389623417
223.1553376 3.831637134
224.1393532 8.653570629
241.1659023 20.64608588

Name: +ve in-silico MS/MS by CFM-ID for LFNFNJYYTXESHV-SNVBAGLBSA-N
ID: LFNFNJYYTXESHV-SNVBAGLBSA-N
Comment: Energy1
Num peaks: 23
55.05422664 1.123832576
68.04947561 1.324096901
74.02365479 0.7846158574
81.04472458 0.8678137424
82.06512568 0.9356349852
84.08077574 11.95113378
86.0964258 1.52810678
95.06037464 16.61152057
99.09167477 1.188431609
101.1073248 4.421345698
112.0869237 0.9196770916
113.0597059 1.187232726
124.0869237 1.183153744
130.086255 3.72147412
166.1338739 1.915652728
168.149524 3.189599945
178.1338739 6.478457953
195.160423 15.43933259
197.1284542 0.837062373
214.1550033 0.8454688973
223.1553376 0.7275879894
224.1393532 1.090091261
241.1659023 1.985403672

Name: +ve in-silico MS/MS by CFM-ID for LFNFNJYYTXESHV-SNVBAGLBSA-N
ID: LFNFNJYYTXESHV-SNVBAGLBSA-N
Comment: Energy2
Num peaks: 31
28.01817548 1.088969711
39.02292652 0.8680571236
41.03857658 1.522539772
42.03382555 2.028357058
44.04947561 1.067065723
49.00727645 2.19909639
52.01817548 1.196090989
53.03857658 1.932211702
54.03382555 2.925699802
55.05422664 1.727812897
56.04947561 3.221074408
58.06512568 1.750511719
66.03382555 2.147005321
68.04947561 2.761658644
70.06512568 2.798119964
72.08077574 2.598336774
78.03382555 1.492554431
79.02907452 0.9497793562
81.04472458 1.58234002
84.08077574 9.140735539
86.0964258 0.9857397791
93.04472458 1.256844912
95.06037464 14.9364257
99.09167477 4.072755864
101.1073248 3.101745289
113.1073248 2.043348727
130.086255 2.324036917
153.138625 0.8198353017
154.1338739 1.069096189
166.1338739 1.103519956
180.149524 1.002502196

Name: +ve in-silico MS/MS by CFM-ID for OWMJDOUOHDOUFG-FNCQTZNRSA-N
ID: OWMJDOUOHDOUFG-FNCQTZNRSA-N
Comment: Energy0
Num peaks: 9
91.05422664 2.841320432
105.0698767 1.902376077
115.0542266 2.4776801
117.0698767 2.108799808
157.0647913 1.958565261
171.0804414 3.331557696
185.0960915 3.00658334
245.132477 8.898104701
263.1430416 53.5319216

Name: +ve in-silico MS/MS by CFM-ID for OWMJDOUOHDOUFG-FNCQTZNRSA-N
ID: OWMJDOUOHDOUFG-FNCQTZNRSA-N
Comment: Energy1
Num peaks: 26
91.05422664 9.408211784
93.06987671 1.733698577
103.0542266 1.206129178
105.0698767 6.117556561
107.0855268 1.036262588
115.0542266 7.258786396
117.0698767 2.597028487
125.0385766 1.255129837
127.0542266 1.520935884
129.0698767 4.281257961
131.0855268 1.750482274
133.0647913 1.989118079
139.0542266 1.450119013
143.0491413 1.111503862
145.0647913 0.9525691313
153.0698767 2.135921895
155.0491413 1.958872808
157.0647913 4.640719883
159.0804414 1.576804589
169.0647913 4.447071575
171.0804414 4.615861099
181.0647913 1.135357712
183.0804414 1.450745775
185.0960915 3.723146425
245.132477 2.885652972
263.1430416 8.611290265

Name: +ve in-silico MS/MS by CFM-ID for OWMJDOUOHDOUFG-FNCQTZNRSA-N
ID: OWMJDOUOHDOUFG-FNCQTZNRSA-N
Comment: Energy2
Num peaks: 27
39.02292652 4.396986666
49.00727645 4.525487339
51.02292652 4.112983188
53.00219107 1.502346484
63.02292652 1.003331618
67.01784114 1.521406859
75.02292652 0.7915129231
79.05422664 2.173181324
91.05422664 8.78045389
93.06987671 2.723467011
101.0385766 4.005768033
103.0542266 5.804816897
105.0698767 8.538689392
115.0542266 4.719231859
117.0698767 2.174911199
125.0385766 4.895504384
127.0542266 3.396243856
129.0698767 5.089027417
131.0491413 0.8533774299
143.0855268 0.8059740236
151.0542266 1.300051271
153.0334912 1.048640624
153.0698767 1.861717054
155.0491413 0.8229031579
167.0491413 1.358159978
237.1273916 0.8302840201
247.1117415 1.184504299

Name: +ve in-silico MS/MS by CFM-ID for NEQGOKAKPXXESR-YLZCUGDYSA-N
ID: NEQGOKAKPXXESR-YLZCUGDYSA-N
Comment: Energy0
Num peaks: 7
91.05422664 2.500933342
105.0698767 1.661578412
115.0542266 1.380328596
133.0647913 3.334429657
245.132477 2.202736427
263.1430416 34.86798244
281.1536063 35.40004865

Name: +ve in-silico MS/MS by CFM-ID for NEQGOKAKPXXESR-YLZCUGDYSA-N
ID: NEQGOKAKPXXESR-YLZCUGDYSA-N
Comment: Energy1
Num peaks: 24
91.05422664 9.493781231
93.06987671 1.852752666
103.0542266 1.42450757
105.0698767 5.909648515
115.0542266 5.041104911
117.0698767 1.818027256
127.0542266 1.340334752
129.0334912 2.184701604
129.0698767 2.703382544
131.0491413 3.251824724
131.0855268 1.363989829
133.0647913 5.511938642
145.0647913 1.803311953
147.0804414 2.596562269
149.0960915 2.555846922
157.0647913 3.511709972
159.0804414 1.330416283
171.0804414 2.779806887
175.075356 2.829179253
185.0960915 1.679676346
189.0910061 1.466054101
203.1066561 1.32162605
263.1430416 9.229398102
281.1536063 8.096049872

Name: +ve in-silico MS/MS by CFM-ID for NEQGOKAKPXXESR-YLZCUGDYSA-N
ID: NEQGOKAKPXXESR-YLZCUGDYSA-N
Comment: Energy2
Num peaks: 27
41.00219107 1.117797338
49.00727645 2.451937613
53.00219107 1.338976461
55.01784114 1.313960442
69.0334912 1.982486365
79.05422664 1.055784212
91.05422664 9.8009977
93.06987671 3.710802006
101.0385766 4.897471184
103.0542266 8.543163543
105.0698767 10.00364365
107.0855268 1.30084419
115.0542266 3.008622733
117.0698767 2.208273198
127.0542266 1.780223043
129.0334912 1.945233612
129.0698767 3.323046076
131.0491413 2.456312719
131.0855268 2.313355409
133.0647913 2.122013183
143.0491413 2.584802754
155.0491413 1.760058307
157.0647913 1.578424356
169.0647913 1.46512991
171.0804414 2.783365956
183.0804414 1.81841674
185.0960915 1.449487099

Name: +ve in-silico MS/MS by CFM-ID for TXLIXOOBZFYHNI-OLZOCXBDSA-N
ID: TXLIXOOBZFYHNI-OLZOCXBDSA-N
Comment: Energy0
Num peaks: 6
70.06512568 0.9411548414
231.1128041 11.40357176
233.1284542 1.617736318
235.1441043 1.593499538
245.1284542 0.9255625134
263.1390189 78.1597019

Name: +ve in-silico MS/MS by CFM-ID for TXLIXOOBZFYHNI-OLZOCXBDSA-N
ID: TXLIXOOBZFYHNI-OLZOCXBDSA-N
Comment: Energy1
Num peaks: 10
70.06512568 1.576935902
96.04439023 2.209215809
122.0600403 1.924661183
135.0440559 2.625199732
204.1019051 1.541157057
221.0920687 1.664224076
231.1128041 19.73324233
233.1284542 1.739231926
247.1077188 2.117374739
263.1390189 46.14792508

Name: +ve in-silico MS/MS by CFM-ID for TXLIXOOBZFYHNI-OLZOCXBDSA-N
ID: TXLIXOOBZFYHNI-OLZOCXBDSA-N
Comment: Energy2
Num peaks: 31
39.02292652 1.019554258
41.03857658 2.572719903
43.05422664 2.802077553
51.02292652 0.9714056994
53.03857658 0.8924711748
68.04947561 5.068524563
70.06512568 10.34306123
72.08077574 1.129974789
84.08077574 1.684707571
93.0334912 0.9914109901
95.04914126 1.407681454
107.0491413 4.062202979
122.0600403 6.415728371
136.0756904 3.380392756
150.0549549 1.39193027
175.0865894 2.003100502
187.0865894 1.376637112
189.1022395 1.578014855
199.0865894 1.582569962
201.1022395 2.40808311
203.081504 1.505458166
209.1284542 0.8446329153
215.081504 1.045834551
215.1178895 1.91700193
217.0971541 2.591691281
219.1128041 1.257555039
221.0920687 1.885383773
231.1128041 2.288815305
233.1284542 0.8463816291
235.1441043 1.06292926
247.1077188 2.113708784

Name: +ve in-silico MS/MS by CFM-ID for HNLFNCBZIGWOKP-FYPAKXHLSA-N
ID: HNLFNCBZIGWOKP-FYPAKXHLSA-N
Comment: Energy0
Num peaks: 18
39.02292652 0.5754897532
51.02292652 0.5711180324
63.02292652 0.5708248321
75.02292652 0.567666626
87.02292652 0.5695772339
97.00727645 0.5598799525
97.10117684 1.146797399
99.02292652 1.751427233
101.0385766 1.555411031
113.0385766 1.159804322
139.1117415 0.5583140494
141.1273916 0.5532207679
207.1168269 0.8311928459
213.1273916 0.6367224751
215.1430416 0.6997006664
223.148127 33.97999617
225.1273916 2.710587385
241.1586917 31.10216822

Name: +ve in-silico MS/MS by CFM-ID for HNLFNCBZIGWOKP-FYPAKXHLSA-N
ID: HNLFNCBZIGWOKP-FYPAKXHLSA-N
Comment: Energy1
Num peaks: 31
39.02292652 1.847857282
49.00727645 1.315710621
51.02292652 1.555477837
63.02292652 1.574971863
73.00727645 1.210078813
75.02292652 1.483703602
87.02292652 1.504958943
97.00727645 3.639057025
97.10117684 3.388280228
99.02292652 5.004316308
99.1168269 1.454061849
101.0385766 2.029838083
109.1011768 1.341997879
111.0229265 1.21096882
113.0385766 3.633834629
115.0542266 1.611983847
119.0855268 1.155541463
121.1011768 1.231643896
125.0385766 1.341997879
127.1117415 0.9183193773
143.0491413 0.9183193773
167.0855268 1.079727303
179.0855268 0.8481254399
181.1011768 1.109916199
185.0960915 1.028359508
199.1117415 1.111510404
201.1273916 0.8962001117
207.1168269 1.946944507
223.148127 8.145717053
225.1273916 1.826477971
241.1586917 6.11801895

Name: +ve in-silico MS/MS by CFM-ID for HNLFNCBZIGWOKP-FYPAKXHLSA-N
ID: HNLFNCBZIGWOKP-FYPAKXHLSA-N
Comment: Energy2
Num peaks: 31
39.02292652 4.543687779
41.03857658 3.204962602
49.00727645 6.565967141
51.02292652 3.202541272
55.05422664 2.587822009
63.02292652 2.784210664
73.00727645 4.355052392
75.02292652 2.009704429
87.02292652 2.450522004
97.00727645 1.849694417
97.10117684 1.553914437
99.02292652 1.529672154
109.1011768 1.328609643
111.0229265 2.015738664
113.0385766 1.690380806
115.0542266 1.377634099
119.0855268 1.228980718
121.1011768 1.647086048
125.0385766 1.328609643
135.1168269 1.230267057
147.1168269 1.221269044
151.0542266 1.147210571
153.0698767 1.230267057
157.1011768 1.147210571
165.0698767 1.147210571
167.0855268 1.719239325
169.1011768 1.147210571
171.1168269 1.779586799
179.0855268 1.430249938
181.1011768 1.945218064
207.1168269 1.897030546

Name: +ve in-silico MS/MS by CFM-ID for MRTPCEFFFZFDGL-AAEUAGOBSA-N
ID: MRTPCEFFFZFDGL-AAEUAGOBSA-N
Comment: Energy0
Num peaks: 6
105.0698767 2.751411356
114.0549549 16.5533812
133.0647913 8.640798258
168.0655196 1.473669593
228.1019051 2.496610504
246.1124698 51.59526373

Name: +ve in-silico MS/MS by CFM-ID for MRTPCEFFFZFDGL-AAEUAGOBSA-N
ID: MRTPCEFFFZFDGL-AAEUAGOBSA-N
Comment: Energy1
Num peaks: 15
79.05422664 1.181628741
91.05422664 2.601943922
96.04439023 2.155628811
105.0698767 11.714195
112.0393049 1.736346698
114.0549549 22.24677639
115.0542266 1.587980147
133.0647913 6.743565726
140.0342195 2.274421866
154.0498695 1.535363886
162.0913404 3.029651413
166.0498695 1.222948653
168.0655196 3.045008186
228.1019051 3.650614653
246.1124698 16.3960203

Name: +ve in-silico MS/MS by CFM-ID for MRTPCEFFFZFDGL-AAEUAGOBSA-N
ID: MRTPCEFFFZFDGL-AAEUAGOBSA-N
Comment: Energy2
Num peaks: 31
40.01817548 0.8920714641
41.00219107 1.81919224
42.03382555 3.748710699
44.04947561 3.502109674
46.06512568 1.834596241
49.00727645 1.600942984
51.02292652 1.015775681
53.00219107 2.539733704
55.01784114 2.021056348
65.03857658 1.092624311
70.02874017 0.9549375356
72.04439023 1.633076787
77.03857658 0.7912677061
79.05422664 2.544918392
86.02365479 0.8320712125
88.03930485 1.123573727
89.03857658 1.257485723
91.05422664 7.281472074
93.06987671 2.184536934
96.04439023 1.945242927
101.0385766 1.192250671
103.0542266 2.191742228
105.0698767 12.90011787
107.0855268 1.111578243
112.0393049 2.573992145
114.0549549 5.504331794
115.0542266 2.188131271
131.0491413 1.486479879
133.0647913 4.570104957
148.0756904 2.013567829
154.0498695 0.9230119005

Name: +ve in-silico MS/MS by CFM-ID for YDNNOTNUWKPRNH-UHFFFAOYSA-N
ID: YDNNOTNUWKPRNH-UHFFFAOYSA-N
Comment: Energy0
Num peaks: 6
91.05422664 3.065623615
105.0698767 1.44276963
145.1011768 0.9072190081
163.1117415 0.9509552413
223.148127 44.57229584
241.1586917 39.92980995

Name: +ve in-silico MS/MS by CFM-ID for YDNNOTNUWKPRNH-UHFFFAOYSA-N
ID: YDNNOTNUWKPRNH-UHFFFAOYSA-N
Comment: Energy1
Num peaks: 14
91.05422664 11.53616934
93.06987671 1.873224926
103.0542266 2.239866879
105.0698767 7.681531669
107.0855268 2.863178791
117.0698767 2.801893689
129.0698767 2.284557508
131.0855268 3.359611707
135.0804414 1.721618308
145.1011768 2.623789937
149.0960915 1.658856747
163.1117415 2.246397176
223.148127 22.54887276
241.1586917 15.20914259

Name: +ve in-silico MS/MS by CFM-ID for YDNNOTNUWKPRNH-UHFFFAOYSA-N
ID: YDNNOTNUWKPRNH-UHFFFAOYSA-N
Comment: Energy2
Num peaks: 19
49.00727645 2.804802465
65.03857658 1.331224589
79.05422664 1.546866699
91.05422664 18.23667746
93.06987671 3.900240647
101.0385766 6.807941091
103.0542266 5.110726168
105.0698767 13.01143378
107.0855268 2.563956387
111.1168269 1.313681581
113.132477 1.313681581
115.0542266 1.584132188
117.0698767 2.54108277
127.0542266 2.302099304
129.0698767 4.098267622
131.0855268 5.59539635
143.0855268 2.042585138
145.1011768 2.346500341
223.148127 2.132041066

Name: +ve in-silico MS/MS by CFM-ID for BVAYCZBFYNCOBL-JWTTZGFESA-N
ID: BVAYCZBFYNCOBL-JWTTZGFESA-N
Comment: Energy0
Num peaks: 31
41.03857658 0.5595784072
43.01784114 1.122856575
55.05422664 0.5492259361
67.01784114 0.7832952747
69.0334912 0.6285060996
69.06987671 0.537405531
83.08552677 0.538188802
95.08552677 0.9910294638
97.10117684 0.6919345009
109.1011768 0.5454535529
117.0334912 0.7765033755
119.0491413 0.6414180215
121.1011768 0.9971457727
123.1168269 0.6919345009
135.1168269 0.5504919707
143.0491413 0.7964669648
145.0647913 0.6919345009
147.1168269 0.5504919707
159.1168269 0.5504919707
171.1168269 0.9971457727
173.132477 0.6919345009
197.132477 2.075891189
199.148127 1.69256148
207.1168269 0.6488912724
209.132477 1.187475613
211.148127 3.845469185
213.1637771 1.755728377
215.1430416 0.5338853947
223.148127 11.58028424
225.1273916 3.121029683
241.1586917 36.42928784

Name: +ve in-silico MS/MS by CFM-ID for BVAYCZBFYNCOBL-JWTTZGFESA-N
ID: BVAYCZBFYNCOBL-JWTTZGFESA-N
Comment: Energy1
Num peaks: 31
39.02292652 1.105125134
41.03857658 1.490722993
51.02292652 1.110734518
55.01784114 1.133945918
55.05422664 1.29830167
65.00219107 1.924911135
67.01784114 1.156710147
69.06987671 1.221016188
83.08552677 1.096145346
93.06987671 1.874893715
95.08552677 1.560166011
109.1011768 1.156732899
115.0178411 1.447645207
117.0334912 1.10764058
119.0855268 2.000447735
121.1011768 1.657708162
123.1168269 0.98423108
135.1168269 1.264121637
141.0334912 1.610078049
143.0491413 1.190341336
147.1168269 1.264121637
159.1168269 1.264121637
169.1011768 1.945392584
171.1168269 1.657708162
173.132477 0.98423108
185.132477 1.169603179
197.132477 2.354944895
211.148127 1.467001803
223.148127 3.484514244
225.1273916 2.335599965
241.1586917 5.095545645

Name: +ve in-silico MS/MS by CFM-ID for BVAYCZBFYNCOBL-JWTTZGFESA-N
ID: BVAYCZBFYNCOBL-JWTTZGFESA-N
Comment: Energy2
Num peaks: 31
25.00727645 1.168697842
39.02292652 4.421761528
41.03857658 3.571278233
49.00727645 2.319496239
51.02292652 3.022356165
53.03857658 1.710298339
55.01784114 1.289677902
55.05422664 1.896550561
63.02292652 1.62306401
65.03857658 1.064079819
69.06987671 1.092503299
75.02292652 1.664686546
101.0385766 2.085628309
107.0855268 0.9614328002
121.1011768 1.313416822
135.1168269 1.621535927
147.1168269 1.621535927
153.0698767 1.002202679
155.0491413 0.9614328002
157.1011768 0.9614328002
159.1168269 1.621535927
167.0855268 1.002202679
169.0647913 0.9614328002
171.1168269 1.313416822
181.1011768 1.676249569
183.1168269 1.017583581
185.132477 1.565385145
197.132477 2.148716083
199.148127 1.6622922
207.1168269 0.993370821
211.148127 2.78032129

Name: +ve in-silico MS/MS by CFM-ID for UARXZADXFDTXOF-OKVQYTGBSA-N
ID: UARXZADXFDTXOF-OKVQYTGBSA-N
Comment: Energy0
Num peaks: 6
55.05422664 4.218297115
83.04914126 6.730860366
112.0756904 3.643828559
181.0971541 47.06062942
245.1284542 3.643899458
263.1390189 17.31542842

Name: +ve in-silico MS/MS by CFM-ID for UARXZADXFDTXOF-OKVQYTGBSA-N
ID: UARXZADXFDTXOF-OKVQYTGBSA-N
Comment: Energy1
Num peaks: 10
39.02292652 3.204222331
41.03857658 3.601127421
55.05422664 6.201527954
83.04914126 2.71978278
109.0396392 1.787158493
111.0552893 4.922968261
163.0865894 8.801733676
164.070605 9.669747099
181.0971541 37.94500878
245.1284542 2.064689854

Name: +ve in-silico MS/MS by CFM-ID for UARXZADXFDTXOF-OKVQYTGBSA-N
ID: UARXZADXFDTXOF-OKVQYTGBSA-N
Comment: Energy2
Num peaks: 19
39.02292652 8.700520918
41.03857658 2.528278677
42.03382555 2.526234912
55.05422664 11.1152225
57.06987671 1.287596237
68.04947561 1.669184984
83.04914126 1.785727725
108.0443902 1.819889922
109.0396392 1.915549542
110.0600403 1.961897421
111.0552893 2.710094647
112.0756904 9.564174006
114.0913404 1.80456394
135.0552893 5.44050791
137.0709393 8.344626633
139.0865894 8.792338157
163.0865894 4.06994601
164.070605 1.926182971
181.0971541 3.03243859

Name: +ve in-silico MS/MS by CFM-ID for KMWYWIJSKXMXGY-CYBMUJFWSA-N
ID: KMWYWIJSKXMXGY-CYBMUJFWSA-N
Comment: Energy0
Num peaks: 6
95.04914126 1.397133556
96.08077574 0.8083217653
216.1019051 1.304399961
218.1175552 6.895999466
228.1019051 4.906865169
246.1124698 71.69672236

Name: +ve in-silico MS/MS by CFM-ID for KMWYWIJSKXMXGY-CYBMUJFWSA-N
ID: KMWYWIJSKXMXGY-CYBMUJFWSA-N
Comment: Energy1
Num peaks: 19
42.03382555 1.302279666
44.04947561 4.255771173
94.06512568 1.130475174
105.0334912 1.67584698
121.0284058 1.452470881
123.0440559 1.532103534
152.070605 6.636132554
198.0913404 1.433645189
200.1069905 1.380586564
202.086255 2.184981005
202.1226406 1.078360512
204.0655196 2.808190098
204.1019051 1.764766432
214.086255 1.23214896
216.1019051 2.742715616
218.0811697 1.26292375
218.1175552 6.362434844
228.1019051 5.917911048
246.1124698 34.80279854

Name: +ve in-silico MS/MS by CFM-ID for KMWYWIJSKXMXGY-CYBMUJFWSA-N
ID: KMWYWIJSKXMXGY-CYBMUJFWSA-N
Comment: Energy2
Num peaks: 31
15.02292652 1.299971227
39.02292652 1.456140871
41.03857658 5.642157142
42.03382555 1.527053666
43.05422664 3.755293369
51.02292652 2.878351293
52.01817548 1.72855263
53.03857658 4.890452408
54.03382555 2.431374806
56.04947561 1.274928443
65.03857658 4.461923937
66.03382555 1.667298378
67.05422664 5.540631535
68.04947561 3.870190702
69.06987671 0.7582802261
70.06512568 1.619511423
75.02292652 0.8302808288
77.03857658 1.631361615
79.05422664 1.683387631
80.04947561 1.283355224
82.06512568 2.413859176
94.02874017 1.006848757
94.06512568 7.673012427
96.08077574 3.461090989
105.0334912 3.600500987
107.0491413 4.25715829
108.0807757 0.7824448188
120.0443902 3.23597582
121.0284058 0.7897579295
123.0440559 1.978892733
230.0811697 0.9384520406

Name: +ve in-silico MS/MS by CFM-ID for XBPLQOPYICQPRZ-OJGXBEDVSA-N
ID: XBPLQOPYICQPRZ-OJGXBEDVSA-N
Comment: Energy0
Num peaks: 26
43.05422664 1.158629896
53.03857658 0.5730921517
65.03857658 0.5213134989
67.05422664 0.493444504
77.03857658 0.565224595
85.06479133 0.5288363201
87.08044139 0.5248475519
89.03857658 0.5574504676
101.0385766 0.9930207261
103.0542266 0.7319062577
111.0804414 0.6228535282
115.0542266 0.5364048682
127.0542266 0.9806504813
129.0698767 0.7359586658
137.0960915 0.6207946498
141.0698767 0.5493983095
153.0698767 1.650262693
155.0855268 1.559733113
157.1011768 0.5782774422
167.0855268 1.160420252
193.1011768 0.5111540754
197.0960915 0.5443412828
211.1117415 1.046810351
213.1273916 0.9718776405
223.148127 32.33559751
241.1586917 29.02208556

Name: +ve in-silico MS/MS by CFM-ID for XBPLQOPYICQPRZ-OJGXBEDVSA-N
ID: XBPLQOPYICQPRZ-OJGXBEDVSA-N
Comment: Energy1
Num peaks: 31
39.02292652 0.9220076213
41.03857658 1.28384622
43.05422664 3.879653719
45.06987671 1.374098521
49.00727645 0.9733720054
51.02292652 1.242704012
53.03857658 1.907589085
55.05422664 1.363284624
65.03857658 2.091911172
67.05422664 1.031122721
77.03857658 1.883074083
89.03857658 1.543407631
91.05422664 1.211455619
99.02292652 1.943477997
101.0385766 1.914093883
103.0542266 1.240429481
115.0542266 1.200842762
117.0698767 1.136133717
125.0385766 1.945886873
127.0542266 1.653301716
129.0698767 1.299857815
141.0698767 1.499677713
153.0698767 3.578807025
155.0855268 2.069253114
157.1011768 1.176779211
167.0855268 3.091372145
169.1011768 1.828243999
179.0855268 1.434332271
197.0960915 1.133317096
223.148127 6.75979959
241.1586917 4.593190987

Name: +ve in-silico MS/MS by CFM-ID for XBPLQOPYICQPRZ-OJGXBEDVSA-N
ID: XBPLQOPYICQPRZ-OJGXBEDVSA-N
Comment: Energy2
Num peaks: 31
39.02292652 5.41436811
41.03857658 3.24825398
43.05422664 6.73176135
45.06987671 1.266949912
49.00727645 3.829054402
51.02292652 3.93028703
53.03857658 3.522832506
55.05422664 1.005981841
63.02292652 1.122953629
65.03857658 3.296720873
67.05422664 1.152022696
69.06987671 0.9936407091
73.00727645 2.041714809
75.02292652 1.017934706
77.03857658 3.864413637
79.05422664 1.170767565
87.02292652 1.122953629
89.03857658 3.265065911
101.0385766 2.728166677
113.0385766 2.069228899
121.1011768 1.168497413
125.0385766 1.063081306
127.0542266 1.480948977
129.0698767 1.299037864
139.0542266 1.122953629
141.0698767 2.062826068
155.0855268 3.075824113
157.1011768 1.088599015
167.0855268 1.410960885
169.1011768 1.798658005
179.0855268 1.951521651

Name: +ve in-silico MS/MS by CFM-ID for FTFJSGQVGZRUQT-UHFFFAOYSA-N
ID: FTFJSGQVGZRUQT-UHFFFAOYSA-N
Comment: Energy0
Num peaks: 6
147.0804414 2.162132907
249.1273916 3.943920209
253.1223062 2.088589498
255.1379563 2.48458269
265.1223062 2.008363782
281.1536063 70.93867771

Name: +ve in-silico MS/MS by CFM-ID for FTFJSGQVGZRUQT-UHFFFAOYSA-N
ID: FTFJSGQVGZRUQT-UHFFFAOYSA-N
Comment: Energy1
Num peaks: 19
121.0647913 3.532064771
133.0647913 5.541092266
135.0804414 5.087709156
145.0647913 2.998776327
147.0804414 7.77733301
149.0960915 3.881116934
159.0804414 1.806055087
161.0960915 3.226233696
207.0804414 1.332926134
237.1273916 1.448897647
249.1273916 3.400467252
251.1066561 2.054524792
251.1430416 3.394800702
253.1223062 2.253581806
253.1586917 4.081722453
255.1379563 3.49582921
263.1430416 1.314665188
265.1223062 3.817612888
281.1536063 20.18573307

Name: +ve in-silico MS/MS by CFM-ID for FTFJSGQVGZRUQT-UHFFFAOYSA-N
ID: FTFJSGQVGZRUQT-UHFFFAOYSA-N
Comment: Energy2
Num peaks: 31
49.00727645 1.317873188
63.02292652 1.902994731
65.03857658 1.329125373
75.02292652 2.092388812
89.03857658 1.319844152
103.0542266 2.658739894
105.0698767 3.051090773
115.0542266 2.686862674
117.0698767 4.679096219
119.0855268 1.504447664
131.0491413 1.293114318
133.0647913 1.787518137
135.0804414 1.207161998
145.0647913 2.311026046
147.0804414 1.149345367
159.0804414 1.272886729
207.0804414 1.253161235
207.1168269 1.406405002
209.0960915 2.312005996
211.1117415 1.986686549
213.1273916 1.578496719
221.132477 2.081900433
225.1273916 1.627586884
235.1117415 3.001546253
237.1273916 3.831630507
239.1430416 1.127338087
249.1273916 1.881596251
251.1066561 1.641870091
253.1223062 2.661517686
255.1379563 1.631097376
265.1223062 3.741532703

Name: +ve in-silico MS/MS by CFM-ID for PXCIZZAKAVSDHL-NEPJUHHUSA-N
ID: PXCIZZAKAVSDHL-NEPJUHHUSA-N
Comment: Energy0
Num peaks: 6
47.01275576 2.676242478
203.1178895 3.4281792
215.1178895 2.894320053
217.1335396 27.80410793
235.1441043 10.18330416
263.1390189 36.5541323

Name: +ve in-silico MS/MS by CFM-ID for PXCIZZAKAVSDHL-NEPJUHHUSA-N
ID: PXCIZZAKAVSDHL-NEPJUHHUSA-N
Comment: Energy1
Num peaks: 13
29.00219107 1.863625334
47.01275576 2.133460875
73.02840582 2.032283392
160.0756904 8.787523687
162.0913404 11.33525287
164.1069905 1.332684633
174.0913404 2.264185562
176.1069905 1.678590757
191.1178895 2.081333453
203.1178895 7.407121097
217.1335396 27.59695648
235.1441043 4.466299057
263.1390189 7.362187546

Name: +ve in-silico MS/MS by CFM-ID for PXCIZZAKAVSDHL-NEPJUHHUSA-N
ID: PXCIZZAKAVSDHL-NEPJUHHUSA-N
Comment: Energy2
Num peaks: 31
29.00219107 3.313775848
31.01784114 1.333340153
42.03382555 2.1467347
45.0334912 1.479424994
47.01275576 1.280244439
59.01275576 0.7382428569
67.05422664 2.605749526
92.04947561 1.18729379
120.0807757 2.342844393
122.0964258 0.983072469
124.1120759 1.009794038
132.0807757 0.8102155394
134.0600403 1.708194902
146.0600403 3.215825487
148.0756904 0.9284127984
158.0600403 1.803980558
160.0756904 12.77260131
162.0913404 8.081230204
164.1069905 2.281621574
166.1226406 2.04154698
168.1382906 1.285397163
174.0913404 3.042233152
176.1069905 1.37301856
189.1022395 0.9816274375
189.138625 1.217557413
191.1178895 3.829873051
201.1022395 0.9889197433
201.138625 1.149516586
203.1178895 3.478834043
217.1335396 2.186987916
247.1077188 0.8609635969

Name: +ve in-silico MS/MS by CFM-ID for GRIRFVRSWUHHTQ-YZDWNGRYSA-N
ID: GRIRFVRSWUHHTQ-YZDWNGRYSA-N
Comment: Energy0
Num peaks: 17
41.03857658 0.7265182749
99.1168269 2.26550391
101.0385766 2.269901768
103.0542266 2.087185163
115.0542266 0.8764559178
137.0960915 1.309217524
139.1117415 1.192935587
157.0647913 0.8492476313
185.0960915 0.9002607385
187.1117415 0.8575951764
199.1117415 1.297347849
211.1117415 2.321310384
213.1273916 2.06896411
215.1430416 1.276601821
223.148127 1.056131085
225.1273916 4.969487702
241.1586917 54.08011103

Name: +ve in-silico MS/MS by CFM-ID for GRIRFVRSWUHHTQ-YZDWNGRYSA-N
ID: GRIRFVRSWUHHTQ-YZDWNGRYSA-N
Comment: Energy1
Num peaks: 31
41.03857658 2.252264318
49.00727645 1.672072429
53.03857658 1.371639683
65.03857658 1.377276157
73.00727645 1.233505018
77.03857658 1.287559484
89.03857658 1.221259809
97.10117684 1.484627649
99.02292652 3.145467939
99.1168269 2.935385463
101.0385766 4.681503684
101.132477 1.932101472
103.0542266 1.809504558
115.0542266 3.222818309
117.0698767 2.408627328
125.0385766 2.961810637
125.0960915 1.39745405
127.0542266 3.266791313
129.0698767 2.996856309
131.0855268 1.302235573
135.0804414 1.214462172
137.0960915 1.291952089
159.0804414 1.240088663
171.0804414 1.250440877
183.0804414 1.188498002
185.0960915 1.520182938
197.0960915 1.1838817
199.1117415 1.481077008
223.148127 3.611602566
225.1273916 2.575242848
241.1586917 6.114842275

Name: +ve in-silico MS/MS by CFM-ID for GRIRFVRSWUHHTQ-YZDWNGRYSA-N
ID: GRIRFVRSWUHHTQ-YZDWNGRYSA-N
Comment: Energy2
Num peaks: 31
39.02292652 4.033253983
41.03857658 6.74843379
43.05422664 3.024823718
49.00727645 8.608912485
51.02292652 2.928506063
53.03857658 3.215223293
55.05422664 1.384938251
63.02292652 2.04576932
65.03857658 1.675105393
73.00727645 3.654358809
75.02292652 1.654332835
77.03857658 1.492406134
81.06987671 1.230213529
83.08552677 1.29321739
87.02292652 1.416242083
95.08552677 3.195473073
97.10117684 3.814185911
101.0385766 1.295515925
137.0960915 1.23653751
147.0804414 1.213484973
149.0960915 1.416242083
157.0647913 2.003384003
159.0804414 2.085754374
161.0960915 2.021278011
171.0804414 1.522349384
173.0960915 1.746773337
183.0804414 1.506869501
185.0960915 1.796684557
197.0960915 1.587061117
211.1117415 1.136717632
225.1273916 1.194884006

Name: +ve in-silico MS/MS by CFM-ID for BVAYCZBFYNCOBL-GWHWFOEJSA-N
ID: BVAYCZBFYNCOBL-GWHWFOEJSA-N
Comment: Energy0
Num peaks: 31
41.03857658 0.5595784072
43.01784114 1.122856575
55.05422664 0.5492259361
67.01784114 0.7832952747
69.0334912 0.6285060996
69.06987671 0.537405531
83.08552677 0.538188802
95.08552677 0.9910294638
97.10117684 0.6919345009
109.1011768 0.5454535529
117.0334912 0.7765033755
119.0491413 0.6414180215
121.1011768 0.9971457727
123.1168269 0.6919345009
135.1168269 0.5504919707
143.0491413 0.7964669648
145.0647913 0.6919345009
147.1168269 0.5504919707
159.1168269 0.5504919707
171.1168269 0.9971457727
173.132477 0.6919345009
197.132477 2.075891189
199.148127 1.69256148
207.1168269 0.6488912724
209.132477 1.187475613
211.148127 3.845469185
213.1637771 1.755728377
215.1430416 0.5338853947
223.148127 11.58028424
225.1273916 3.121029683
241.1586917 36.42928784

Name: +ve in-silico MS/MS by CFM-ID for BVAYCZBFYNCOBL-GWHWFOEJSA-N
ID: BVAYCZBFYNCOBL-GWHWFOEJSA-N
Comment: Energy1
Num peaks: 31
39.02292652 1.105125134
41.03857658 1.490722993
51.02292652 1.110734518
55.01784114 1.133945918
55.05422664 1.29830167
65.00219107 1.924911135
67.01784114 1.156710147
69.06987671 1.221016188
83.08552677 1.096145346
93.06987671 1.874893715
95.08552677 1.560166011
109.1011768 1.156732899
115.0178411 1.447645207
117.0334912 1.10764058
119.0855268 2.000447735
121.1011768 1.657708162
123.1168269 0.98423108
135.1168269 1.264121637
141.0334912 1.610078049
143.0491413 1.190341336
147.1168269 1.264121637
159.1168269 1.264121637
169.1011768 1.945392584
171.1168269 1.657708162
173.132477 0.98423108
185.132477 1.169603179
197.132477 2.354944895
211.148127 1.467001803
223.148127 3.484514244
225.1273916 2.335599965
241.1586917 5.095545645

Name: +ve in-silico MS/MS by CFM-ID for BVAYCZBFYNCOBL-GWHWFOEJSA-N
ID: BVAYCZBFYNCOBL-GWHWFOEJSA-N
Comment: Energy2
Num peaks: 31
25.00727645 1.168697842
39.02292652 4.421761528
41.03857658 3.571278233
49.00727645 2.319496239
51.02292652 3.022356165
53.03857658 1.710298339
55.01784114 1.289677902
55.05422664 1.896550561
63.02292652 1.62306401
65.03857658 1.064079819
69.06987671 1.092503299
75.02292652 1.664686546
101.0385766 2.085628309
107.0855268 0.9614328002
121.1011768 1.313416822
135.1168269 1.621535927
147.1168269 1.621535927
153.0698767 1.002202679
155.0491413 0.9614328002
157.1011768 0.9614328002
159.1168269 1.621535927
167.0855268 1.002202679
169.0647913 0.9614328002
171.1168269 1.313416822
181.1011768 1.676249569
183.1168269 1.017583581
185.132477 1.565385145
197.132477 2.148716083
199.148127 1.6622922
207.1168269 0.993370821
211.148127 2.78032129

Name: +ve in-silico MS/MS by CFM-ID for MGYAFWZGQBBVIG-UHFFFAOYSA-N
ID: MGYAFWZGQBBVIG-UHFFFAOYSA-N
Comment: Energy0
Num peaks: 10
67.05422664 2.604676514
73.06479133 2.671201678
85.06479133 1.934072789
91.05422664 4.257947613
105.0698767 1.678780581
189.0910061 4.127491443
207.0804414 1.759119964
225.0910061 5.36695345
263.1430416 1.763752581
281.1536063 54.00773158

Name: +ve in-silico MS/MS by CFM-ID for MGYAFWZGQBBVIG-UHFFFAOYSA-N
ID: MGYAFWZGQBBVIG-UHFFFAOYSA-N
Comment: Energy1
Num peaks: 25
65.03857658 1.618384129
67.05422664 1.742840253
73.06479133 4.422659278
85.06479133 1.457308313
91.05422664 13.53688538
103.0542266 1.051655566
105.0698767 3.302613797
147.0440559 1.382030735
149.0597059 0.9659707523
175.075356 1.536205732
189.0910061 10.72680777
195.0804414 0.9702045119
197.0960915 1.66853048
201.0910061 0.8801109194
203.1066561 2.119684012
205.0647913 0.9645890747
207.0804414 1.581332422
213.0910061 1.266262583
223.075356 7.906466071
225.0910061 3.422457728
239.1066561 3.424012335
253.1586917 1.294696317
263.1430416 2.057704675
265.1223062 1.317965322
281.1536063 9.779858081

Name: +ve in-silico MS/MS by CFM-ID for MGYAFWZGQBBVIG-UHFFFAOYSA-N
ID: MGYAFWZGQBBVIG-UHFFFAOYSA-N
Comment: Energy2
Num peaks: 31
39.02292652 1.063055839
49.00727645 1.799358164
51.02292652 1.374650958
55.05422664 3.831182958
65.03857658 6.814868767
67.05422664 2.571275814
69.06987671 1.95370292
79.05422664 1.028282441
91.05422664 8.595149857
101.0385766 3.158162768
103.0542266 2.215381287
105.0698767 2.239267541
117.0334912 1.165344565
121.0284058 2.793833196
127.0542266 1.428390881
131.0491413 1.90057898
145.0284058 2.487534824
147.0440559 4.165136809
149.0597059 1.150660111
151.0542266 1.091842437
167.0491413 0.9938233135
171.0804414 0.956504344
189.0910061 1.470212532
195.0804414 1.868230414
197.0960915 0.963384247
207.0804414 2.758986513
221.0960915 1.114578361
223.075356 0.9206928608
225.0910061 1.827393259
263.1430416 1.033538181
265.1223062 2.108485157

Name: +ve in-silico MS/MS by CFM-ID for FQRLDPKLRMEKLQ-UHFFFAOYSA-N
ID: FQRLDPKLRMEKLQ-UHFFFAOYSA-N
Comment: Energy0
Num peaks: 7
55.05422664 1.728549678
213.0910061 1.465491286
237.0910061 1.716485446
239.1066561 5.77015494
241.1223062 1.796877847
263.1430416 12.52447036
281.1536063 55.96500867

Name: +ve in-silico MS/MS by CFM-ID for FQRLDPKLRMEKLQ-UHFFFAOYSA-N
ID: FQRLDPKLRMEKLQ-UHFFFAOYSA-N
Comment: Energy1
Num peaks: 28
39.02292652 1.742926732
41.03857658 1.501064565
43.05422664 2.43352094
55.05422664 4.194780454
57.06987671 2.12529283
65.03857658 1.236202784
67.05422664 2.909549688
69.06987671 4.542922862
83.08552677 1.87141524
157.1011768 4.78746091
183.0804414 1.157477902
185.0960915 1.932827371
197.0597059 1.268178685
197.0960915 2.308265626
199.075356 1.45162588
211.1117415 3.013224337
213.0910061 1.846200686
213.1273916 1.345110426
223.148127 1.383711162
225.1637771 1.088743847
237.0910061 2.814726787
239.1066561 5.946549665
241.1223062 2.144044587
251.1430416 3.00958246
253.1586917 11.35608354
255.1379563 1.226176332
263.1430416 3.77036614
281.1536063 5.807279241

Name: +ve in-silico MS/MS by CFM-ID for FQRLDPKLRMEKLQ-UHFFFAOYSA-N
ID: FQRLDPKLRMEKLQ-UHFFFAOYSA-N
Comment: Energy2
Num peaks: 31
25.00727645 1.099474068
39.02292652 6.079187495
41.03857658 2.931059499
43.05422664 0.9564860817
49.00727645 1.976766682
51.02292652 1.183609534
53.03857658 0.9921965693
55.05422664 17.61716392
57.06987671 1.839905718
65.03857658 13.68983913
67.05422664 4.765093371
69.06987671 1.710570919
79.05422664 2.139397672
81.0334912 0.9181940536
81.06987671 0.7559412505
83.08552677 0.7088305334
141.0698767 1.457219239
155.0855268 0.8979855457
157.1011768 3.391934149
169.1011768 0.6805010428
181.1011768 1.591139928
183.0804414 1.487301793
183.1168269 1.442229363
185.0960915 0.9198817314
197.0960915 1.581558354
221.132477 1.167495139
223.1117415 0.8808212729
223.148127 1.756587011
225.1637771 0.8213238305
263.1430416 1.013654439
265.1223062 1.53676719

Name: +ve in-silico MS/MS by CFM-ID for GYPPDNDDXCBVDJ-UHFFFAOYSA-N
ID: GYPPDNDDXCBVDJ-UHFFFAOYSA-N
Comment: Energy0
Num peaks: 6
91.05422664 4.889926025
105.0698767 1.909770209
189.0910061 4.65075307
203.1066561 1.901206456
263.1430416 1.802483986
281.1536063 65.08834809

Name: +ve in-silico MS/MS by CFM-ID for GYPPDNDDXCBVDJ-UHFFFAOYSA-N
ID: GYPPDNDDXCBVDJ-UHFFFAOYSA-N
Comment: Energy1
Num peaks: 28
67.05422664 0.8305670486
71.04914126 3.474262848
79.05422664 0.8330709909
91.05422664 16.72629132
93.06987671 1.437924713
101.0385766 0.8516770577
103.0542266 1.215883901
105.0698767 3.829745312
131.0855268 0.8059602886
149.0597059 0.8830439739
173.0597059 2.453787226
175.075356 1.941708038
177.0910061 0.8330709909
187.075356 2.837651383
189.0910061 12.25183451
197.0960915 0.8179068614
199.075356 0.8482488815
201.0910061 1.215883901
203.1066561 3.251946588
213.0910061 0.7630622663
223.1117415 0.7940438116
225.1273916 0.9318107449
241.1223062 1.395307758
251.1430416 1.225018026
253.1586917 1.65949885
263.1430416 1.412881855
265.1223062 1.258406871
281.1536063 13.4106095

Name: +ve in-silico MS/MS by CFM-ID for GYPPDNDDXCBVDJ-UHFFFAOYSA-N
ID: GYPPDNDDXCBVDJ-UHFFFAOYSA-N
Comment: Energy2
Num peaks: 31
39.02292652 2.484424988
41.03857658 1.422065985
49.00727645 1.966847175
53.03857658 1.976347347
55.05422664 1.709827496
65.03857658 2.807096783
71.04914126 1.171190171
91.05422664 12.16276121
93.06987671 1.672970628
101.0385766 1.473499294
103.0542266 1.664840321
105.0698767 2.525727059
115.0542266 1.050582987
117.0334912 1.12564002
131.0491413 1.487804516
133.0647913 1.177022502
145.0647913 1.455236817
147.0440559 1.46306801
149.0597059 1.253849766
157.0647913 1.620795857
159.0804414 1.926912759
161.0960915 1.31140835
171.0804414 1.752699356
173.0597059 1.531325329
187.075356 1.133158973
189.0910061 1.30391018
201.0910061 1.664840321
207.0804414 1.43953981
249.1273916 1.480333582
263.1430416 1.078043091
265.1223062 2.129622874

Name: +ve in-silico MS/MS by CFM-ID for OLWYWTSKMZVTTL-METAOBECSA-N
ID: OLWYWTSKMZVTTL-METAOBECSA-N
Comment: Energy0
Num peaks: 24
41.03857658 0.552289663
53.03857658 0.5570096328
65.03857658 0.5496298592
77.03857658 0.5609247852
89.03857658 0.5462256537
101.0385766 0.984224925
103.0542266 0.7332420636
111.0804414 0.5292333167
113.0960915 0.5252299283
115.0542266 0.5339400315
125.0385766 0.5302609626
127.0542266 1.652068109
129.0698767 1.46865984
137.0960915 0.6212270515
141.0698767 1.082855077
171.0804414 0.5441154604
199.1117415 0.6115453693
207.1168269 0.8036392232
211.1117415 1.137011123
213.1273916 1.026005458
215.1430416 0.8297456322
223.148127 32.45894519
225.1273916 2.579415826
241.1586917 29.04996579

Name: +ve in-silico MS/MS by CFM-ID for OLWYWTSKMZVTTL-METAOBECSA-N
ID: OLWYWTSKMZVTTL-METAOBECSA-N
Comment: Energy1
Num peaks: 31
39.02292652 1.10828016
41.03857658 1.518457615
49.00727645 1.101473846
51.02292652 1.25090855
53.03857658 1.62328285
63.02292652 1.261146975
65.03857658 1.491417962
75.02292652 1.224797723
77.03857658 1.75482663
81.06987671 1.302201769
87.02292652 1.191566946
89.03857658 1.403453076
99.02292652 2.269431479
101.0385766 1.802732405
103.0542266 1.350858696
115.0542266 1.199712174
117.0698767 1.269885052
125.0385766 3.020952103
127.0542266 3.678499881
129.0698767 1.802586076
139.0542266 1.108008058
141.0698767 2.921243532
143.0855268 1.931008925
153.0698767 1.537477895
171.0804414 1.163269502
181.1011768 1.274531899
199.1117415 1.223686728
207.1168269 1.805545491
223.148127 7.341458748
225.1273916 1.642854079
241.1586917 5.252208463

Name: +ve in-silico MS/MS by CFM-ID for OLWYWTSKMZVTTL-METAOBECSA-N
ID: OLWYWTSKMZVTTL-METAOBECSA-N
Comment: Energy2
Num peaks: 31
39.02292652 3.647116847
41.03857658 3.172720405
49.00727645 5.058271601
51.02292652 4.37865769
53.03857658 3.371362819
63.02292652 4.032005415
65.03857658 2.454513039
69.06987671 2.321439144
73.00727645 2.581111704
75.02292652 3.115965879
77.03857658 2.719417576
87.02292652 3.577652752
89.03857658 1.422085497
93.06987671 1.136836878
95.08552677 1.110376724
99.02292652 1.572831834
105.0698767 1.217025852
111.0229265 1.157802963
121.1011768 1.291702881
131.0855268 1.341362
133.1011768 1.172069192
139.0542266 1.842184309
143.0855268 1.866679809
145.1011768 1.207436245
153.0698767 1.874127558
155.0855268 1.189138272
167.0855268 1.891333005
169.1011768 1.152149665
179.0855268 1.992141363
181.1011768 2.357181335
207.1168269 1.736213331

Name: +ve in-silico MS/MS by CFM-ID for LJFRYKIVTYCTIO-MDZDMXLPSA-N
ID: LJFRYKIVTYCTIO-MDZDMXLPSA-N
Comment: Energy0
Num peaks: 11
55.05422664 3.862622894
69.06987671 2.247332116
91.05422664 3.322885893
93.06987671 1.775292483
103.0542266 1.55363061
187.075356 3.54149237
189.0910061 5.994291877
225.0910061 3.608111418
237.0910061 4.807056494
239.1066561 4.313803806
281.1536063 45.96682102

Name: +ve in-silico MS/MS by CFM-ID for LJFRYKIVTYCTIO-MDZDMXLPSA-N
ID: LJFRYKIVTYCTIO-MDZDMXLPSA-N
Comment: Energy1
Num peaks: 23
39.02292652 2.443960675
55.05422664 11.22131483
57.06987671 0.9623443624
69.06987671 6.460055136
91.05422664 4.081808912
93.06987671 1.269436816
101.0385766 1.027496699
103.0542266 3.110325983
147.0440559 2.128745208
171.0440559 1.827749416
173.0597059 2.913108845
175.075356 1.352184091
177.0910061 1.072352961
187.075356 9.897067227
189.0910061 7.321679302
203.1066561 1.480073303
223.075356 1.750845624
225.0910061 7.870920063
237.0910061 1.636257732
239.1066561 1.086315812
241.1223062 1.450868871
253.1586917 0.967910321
281.1536063 7.146290311

Name: +ve in-silico MS/MS by CFM-ID for LJFRYKIVTYCTIO-MDZDMXLPSA-N
ID: LJFRYKIVTYCTIO-MDZDMXLPSA-N
Comment: Energy2
Num peaks: 31
39.02292652 3.095242508
41.03857658 1.225717012
49.00727645 1.486184616
51.02292652 1.020528434
53.03857658 2.150104906
55.05422664 11.45234644
57.06987671 1.182850311
65.03857658 8.15753138
67.05422664 2.410948578
69.06987671 2.29840048
79.05422664 2.371629164
91.05422664 3.476043449
93.06987671 1.401646761
101.0385766 2.986953803
103.0542266 3.119617672
121.0284058 4.132197898
123.0440559 1.532672364
125.0385766 2.834607963
133.0284058 1.402847103
145.0284058 2.006167971
145.0647913 1.042717205
147.0440559 3.389629258
171.0440559 1.200272653
173.0597059 1.57803891
187.075356 2.637273836
189.0910061 1.311694533
207.0804414 0.927986301
213.0910061 1.161152376
225.0910061 1.346852539
253.1586917 1.13555998
265.1223062 2.207640561

Name: +ve in-silico MS/MS by CFM-ID for RKXBXYXVNGUVCT-SNAWJCMRSA-N
ID: RKXBXYXVNGUVCT-SNAWJCMRSA-N
Comment: Energy0
Num peaks: 14
41.03857658 1.742391513
107.0491413 3.775305754
133.0647913 2.065653379
147.0804414 1.560501979
149.0960915 1.438059282
173.0960915 2.444913129
187.1117415 3.419881456
239.1066561 1.380558741
249.1273916 3.085476304
251.1066561 2.602862789
253.1223062 1.6235158
263.1430416 1.376408668
265.1223062 1.736110666
281.1536063 53.0994405

Name: +ve in-silico MS/MS by CFM-ID for RKXBXYXVNGUVCT-SNAWJCMRSA-N
ID: RKXBXYXVNGUVCT-SNAWJCMRSA-N
Comment: Energy1
Num peaks: 31
39.02292652 1.687062879
41.03857658 4.266031118
105.0334912 1.875536187
107.0491413 8.428449508
109.0647913 0.9169274418
129.0334912 1.208350674
131.0491413 3.034097053
133.0647913 4.776060843
145.0647913 3.0272415
147.0804414 3.478024275
149.0960915 2.644094334
169.0647913 2.664889516
171.0804414 1.836720827
173.0960915 3.765453951
185.0960915 1.550587466
187.1117415 5.995141882
223.1117415 0.8551010706
237.0910061 1.368433721
237.1273916 1.644181632
239.1066561 1.359945425
239.1430416 0.8433647965
241.1223062 0.7358953201
249.1273916 1.934074084
251.1066561 1.204400507
251.1430416 1.205351925
253.1223062 1.671395696
253.1586917 0.898758123
255.1379563 0.9774390788
263.1430416 0.8501760743
265.1223062 1.861483146
281.1536063 11.01150925

Name: +ve in-silico MS/MS by CFM-ID for RKXBXYXVNGUVCT-SNAWJCMRSA-N
ID: RKXBXYXVNGUVCT-SNAWJCMRSA-N
Comment: Energy2
Num peaks: 31
39.02292652 4.079310896
41.03857658 4.483131869
49.00727645 1.878895096
63.02292652 2.2091349
65.03857658 1.79383624
77.03857658 1.553683676
79.05422664 2.39760134
89.03857658 1.19391912
101.0385766 2.405918255
103.0542266 2.209721902
105.0334912 1.554342895
105.0698767 1.552362957
107.0491413 3.601824248
115.0542266 1.739994972
117.0698767 1.934007501
127.0542266 1.162879425
129.0334912 2.251900722
131.0491413 5.85765509
133.0647913 2.018914187
139.0542266 1.800165555
141.0698767 3.289031579
143.0855268 1.641167072
145.0647913 3.440081278
157.0647913 1.606434602
159.0804414 1.56031915
207.0804414 1.188341029
209.0960915 1.845168192
223.1117415 1.203155804
237.1273916 1.188242848
251.1430416 1.750341587
265.1223062 2.358758337

Name: +ve in-silico MS/MS by CFM-ID for OEPUULIFNCDOLQ-SFHVURJKSA-N
ID: OEPUULIFNCDOLQ-SFHVURJKSA-N
Comment: Energy0
Num peaks: 14
65.03857658 1.279797673
85.06479133 2.343633145
91.05422664 4.2694058
105.0698767 1.675574507
175.075356 1.49138441
189.0910061 3.991253675
203.1066561 1.520768967
207.0804414 1.548737199
209.0960915 1.346305034
211.1117415 1.713843687
213.0910061 2.501188043
225.0910061 2.135087283
263.1430416 1.48928649
281.1536063 53.45425855

Name: +ve in-silico MS/MS by CFM-ID for OEPUULIFNCDOLQ-SFHVURJKSA-N
ID: OEPUULIFNCDOLQ-SFHVURJKSA-N
Comment: Energy1
Num peaks: 31
41.03857658 0.8379058343
43.05422664 1.375825539
67.05422664 0.748632637
69.0334912 1.376358723
71.04914126 2.934216392
79.05422664 0.7702302514
85.06479133 1.401757677
91.05422664 14.23772717
93.06987671 1.290337363
101.0385766 0.873974059
103.0542266 1.224154009
105.0698767 3.465170348
123.0440559 1.897176514
173.0597059 1.944072604
175.075356 1.830425415
187.075356 2.323858897
189.0910061 9.741734916
197.0960915 0.7658560659
201.0910061 0.9783947203
203.1066561 2.311580378
207.0804414 0.814937221
211.075356 1.454114126
213.0910061 5.163901577
223.075356 1.032382386
225.0910061 2.130751875
239.1066561 0.780584318
251.1430416 0.9037257088
253.1586917 1.920297488
263.1430416 1.274373407
265.1223062 0.9308042524
281.1536063 11.29215577

Name: +ve in-silico MS/MS by CFM-ID for OEPUULIFNCDOLQ-SFHVURJKSA-N
ID: OEPUULIFNCDOLQ-SFHVURJKSA-N
Comment: Energy2
Num peaks: 31
39.02292652 1.220886949
41.03857658 0.9441903527
49.00727645 2.613280114
55.05422664 2.203010333
65.03857658 7.531505881
69.06987671 0.8320911122
91.05422664 8.270118253
93.06987671 1.014687462
101.0385766 3.961074769
103.0542266 2.041623449
105.0334912 5.954004831
105.0698767 2.054338301
115.0542266 1.243911913
119.0491413 5.6159919
121.0284058 3.034756261
121.0647913 1.812210975
127.0542266 1.100122687
129.0334912 3.43714005
131.0491413 1.125002184
139.0542266 1.305524464
145.0284058 1.529094252
155.0491413 1.180304147
169.0647913 0.8484272214
183.1168269 0.9017081753
195.0804414 1.574213591
197.0960915 1.101823405
205.0647913 2.12463707
207.0804414 4.043876713
223.075356 1.141252268
225.0910061 0.986550181
253.1586917 1.155293409

Name: +ve in-silico MS/MS by CFM-ID for JFPWOMOGZNTYSH-WHWKNOJMSA-N
ID: JFPWOMOGZNTYSH-WHWKNOJMSA-N
Comment: Energy0
Num peaks: 8
121.0647913 3.415581096
157.0647913 3.780699465
159.0804414 6.48607751
161.0960915 3.230354497
173.0960915 2.663983168
249.1273916 5.955632446
265.1223062 6.894847126
281.1536063 49.0341388

Name: +ve in-silico MS/MS by CFM-ID for JFPWOMOGZNTYSH-WHWKNOJMSA-N
ID: JFPWOMOGZNTYSH-WHWKNOJMSA-N
Comment: Energy1
Num peaks: 18
107.0491413 3.657291985
121.0647913 5.191688956
129.0698767 1.720420051
133.0647913 2.197433185
145.0647913 1.754917512
147.0804414 2.404005551
149.0960915 1.25541819
157.0647913 14.72751413
159.0804414 10.94286677
161.0960915 4.14307333
171.0804414 1.733243843
173.0960915 4.806441304
249.1273916 3.967321896
251.1066561 1.342803999
253.1223062 1.904425832
255.1379563 1.889825393
265.1223062 6.033618153
281.1536063 10.92388126

Name: +ve in-silico MS/MS by CFM-ID for JFPWOMOGZNTYSH-WHWKNOJMSA-N
ID: JFPWOMOGZNTYSH-WHWKNOJMSA-N
Comment: Energy2
Num peaks: 31
49.00727645 1.123730217
51.02292652 1.809505781
53.03857658 1.770494808
63.02292652 1.988990673
65.03857658 1.727274762
75.02292652 2.311081686
77.03857658 1.908098341
101.0385766 3.228104209
103.0542266 1.929091089
105.0334912 1.604367732
107.0491413 5.646619622
113.0385766 1.577860047
115.0542266 1.738689428
117.0698767 2.448476284
121.0647913 2.542951649
127.0542266 1.717716096
129.0698767 7.145491674
131.0491413 2.139421951
131.0855268 1.246473381
133.0647913 2.138483834
145.0647913 2.350810437
147.0804414 1.09586464
157.0647913 4.745806522
159.0804414 3.505717514
171.0804414 1.248706058
209.0960915 1.164824995
223.1117415 1.454727784
225.1273916 1.800597732
235.1117415 4.15788219
253.1223062 1.114395929
265.1223062 1.476281671

Name: +ve in-silico MS/MS by CFM-ID for LFNFNJYYTXESHV-JTQLQIEISA-N
ID: LFNFNJYYTXESHV-JTQLQIEISA-N
Comment: Energy0
Num peaks: 11
84.08077574 1.557770889
95.06037464 6.522706318
130.086255 3.739794028
166.1338739 2.773806394
178.1338739 3.181144098
195.160423 25.27320537
197.1760731 1.630607603
206.1287886 3.389623417
223.1553376 3.831637134
224.1393532 8.653570629
241.1659023 20.64608588

Name: +ve in-silico MS/MS by CFM-ID for LFNFNJYYTXESHV-JTQLQIEISA-N
ID: LFNFNJYYTXESHV-JTQLQIEISA-N
Comment: Energy1
Num peaks: 23
55.05422664 1.123832576
68.04947561 1.324096901
74.02365479 0.7846158574
81.04472458 0.8678137424
82.06512568 0.9356349852
84.08077574 11.95113378
86.0964258 1.52810678
95.06037464 16.61152057
99.09167477 1.188431609
101.1073248 4.421345698
112.0869237 0.9196770916
113.0597059 1.187232726
124.0869237 1.183153744
130.086255 3.72147412
166.1338739 1.915652728
168.149524 3.189599945
178.1338739 6.478457953
195.160423 15.43933259
197.1284542 0.837062373
214.1550033 0.8454688973
223.1553376 0.7275879894
224.1393532 1.090091261
241.1659023 1.985403672

Name: +ve in-silico MS/MS by CFM-ID for LFNFNJYYTXESHV-JTQLQIEISA-N
ID: LFNFNJYYTXESHV-JTQLQIEISA-N
Comment: Energy2
Num peaks: 31
28.01817548 1.088969711
39.02292652 0.8680571236
41.03857658 1.522539772
42.03382555 2.028357058
44.04947561 1.067065723
49.00727645 2.19909639
52.01817548 1.196090989
53.03857658 1.932211702
54.03382555 2.925699802
55.05422664 1.727812897
56.04947561 3.221074408
58.06512568 1.750511719
66.03382555 2.147005321
68.04947561 2.761658644
70.06512568 2.798119964
72.08077574 2.598336774
78.03382555 1.492554431
79.02907452 0.9497793562
81.04472458 1.58234002
84.08077574 9.140735539
86.0964258 0.9857397791
93.04472458 1.256844912
95.06037464 14.9364257
99.09167477 4.072755864
101.1073248 3.101745289
113.1073248 2.043348727
130.086255 2.324036917
153.138625 0.8198353017
154.1338739 1.069096189
166.1338739 1.103519956
180.149524 1.002502196

Name: +ve in-silico MS/MS by CFM-ID for BVAYCZBFYNCOBL-KNDOMGEXSA-N
ID: BVAYCZBFYNCOBL-KNDOMGEXSA-N
Comment: Energy0
Num peaks: 31
41.03857658 0.5595784072
43.01784114 1.122856575
55.05422664 0.5492259361
67.01784114 0.7832952747
69.0334912 0.6285060996
69.06987671 0.537405531
83.08552677 0.538188802
95.08552677 0.9910294638
97.10117684 0.6919345009
109.1011768 0.5454535529
117.0334912 0.7765033755
119.0491413 0.6414180215
121.1011768 0.9971457727
123.1168269 0.6919345009
135.1168269 0.5504919707
143.0491413 0.7964669648
145.0647913 0.6919345009
147.1168269 0.5504919707
159.1168269 0.5504919707
171.1168269 0.9971457727
173.132477 0.6919345009
197.132477 2.075891189
199.148127 1.69256148
207.1168269 0.6488912724
209.132477 1.187475613
211.148127 3.845469185
213.1637771 1.755728377
215.1430416 0.5338853947
223.148127 11.58028424
225.1273916 3.121029683
241.1586917 36.42928784

Name: +ve in-silico MS/MS by CFM-ID for BVAYCZBFYNCOBL-KNDOMGEXSA-N
ID: BVAYCZBFYNCOBL-KNDOMGEXSA-N
Comment: Energy1
Num peaks: 31
39.02292652 1.105125134
41.03857658 1.490722993
51.02292652 1.110734518
55.01784114 1.133945918
55.05422664 1.29830167
65.00219107 1.924911135
67.01784114 1.156710147
69.06987671 1.221016188
83.08552677 1.096145346
93.06987671 1.874893715
95.08552677 1.560166011
109.1011768 1.156732899
115.0178411 1.447645207
117.0334912 1.10764058
119.0855268 2.000447735
121.1011768 1.657708162
123.1168269 0.98423108
135.1168269 1.264121637
141.0334912 1.610078049
143.0491413 1.190341336
147.1168269 1.264121637
159.1168269 1.264121637
169.1011768 1.945392584
171.1168269 1.657708162
173.132477 0.98423108
185.132477 1.169603179
197.132477 2.354944895
211.148127 1.467001803
223.148127 3.484514244
225.1273916 2.335599965
241.1586917 5.095545645

Name: +ve in-silico MS/MS by CFM-ID for BVAYCZBFYNCOBL-KNDOMGEXSA-N
ID: BVAYCZBFYNCOBL-KNDOMGEXSA-N
Comment: Energy2
Num peaks: 31
25.00727645 1.168697842
39.02292652 4.421761528
41.03857658 3.571278233
49.00727645 2.319496239
51.02292652 3.022356165
53.03857658 1.710298339
55.01784114 1.289677902
55.05422664 1.896550561
63.02292652 1.62306401
65.03857658 1.064079819
69.06987671 1.092503299
75.02292652 1.664686546
101.0385766 2.085628309
107.0855268 0.9614328002
121.1011768 1.313416822
135.1168269 1.621535927
147.1168269 1.621535927
153.0698767 1.002202679
155.0491413 0.9614328002
157.1011768 0.9614328002
159.1168269 1.621535927
167.0855268 1.002202679
169.0647913 0.9614328002
171.1168269 1.313416822
181.1011768 1.676249569
183.1168269 1.017583581
185.132477 1.565385145
197.132477 2.148716083
199.148127 1.6622922
207.1168269 0.993370821
211.148127 2.78032129

Name: +ve in-silico MS/MS by CFM-ID for BXUPYASXBYZICX-JTQLQIEISA-N
ID: BXUPYASXBYZICX-JTQLQIEISA-N
Comment: Energy0
Num peaks: 6
55.05422664 4.409297396
57.06987671 2.951927673
73.06479133 15.64075417
190.0498695 2.429607842
228.1019051 35.18769158
246.1124698 28.70215655

Name: +ve in-silico MS/MS by CFM-ID for BXUPYASXBYZICX-JTQLQIEISA-N
ID: BXUPYASXBYZICX-JTQLQIEISA-N
Comment: Energy1
Num peaks: 10
55.05422664 2.496895422
57.06987671 2.963802686
73.06479133 10.9412425
170.0600403 2.184612638
172.0393049 8.744827369
188.0342195 3.900798135
188.070605 6.7752843
190.0498695 8.886124976
228.1019051 19.96206076
246.1124698 13.14679876

Name: +ve in-silico MS/MS by CFM-ID for BXUPYASXBYZICX-JTQLQIEISA-N
ID: BXUPYASXBYZICX-JTQLQIEISA-N
Comment: Energy2
Num peaks: 19
39.02292652 3.96641029
41.03857658 3.811227326
43.05422664 1.422438183
55.05422664 14.39896928
57.06987671 11.26229858
59.08552677 5.037745925
65.03857658 3.136814703
67.05422664 5.381371294
73.06479133 2.287362426
168.0443902 1.487954635
170.0600403 3.318387818
172.0393049 4.557141862
184.0393049 1.429470651
186.0549549 7.914613024
188.070605 5.366069148
204.0655196 1.270394026
210.0913404 1.35674408
212.070605 1.57102716
228.1019051 2.106640009

Name: +ve in-silico MS/MS by CFM-ID for UENJULCPTKFWJM-GOSISDBHSA-N
ID: UENJULCPTKFWJM-GOSISDBHSA-N
Comment: Energy0
Num peaks: 14
65.03857658 2.443342025
67.05422664 2.333254583
85.06479133 1.820951721
91.05422664 4.248613416
105.0698767 1.66615232
175.075356 1.475616486
189.0910061 3.960586853
203.1066561 1.525909061
207.0804414 1.303798866
209.0960915 1.337271936
211.1117415 1.702409196
225.0910061 2.349914306
263.1430416 1.483107648
281.1536063 53.03156903

Name: +ve in-silico MS/MS by CFM-ID for UENJULCPTKFWJM-GOSISDBHSA-N
ID: UENJULCPTKFWJM-GOSISDBHSA-N
Comment: Energy1
Num peaks: 30
41.03857658 0.875625206
43.05422664 1.374053858
65.03857658 0.9116245919
67.05422664 1.305405593
69.0334912 1.384476974
69.06987671 0.9392753816
71.04914126 3.085812935
79.05422664 0.8134899461
91.05422664 15.34006872
93.06987671 1.353163438
101.0385766 0.8595956942
103.0542266 1.200441215
105.0698767 3.633453123
173.0597059 2.094912638
175.075356 1.913224131
187.075356 2.441263679
189.0910061 11.3269491
195.0804414 0.7878963114
197.0960915 0.977955076
201.0910061 1.0633623
203.1066561 2.774980516
213.0910061 2.261702808
223.075356 1.169705466
225.0910061 2.602178161
239.1066561 0.8185906953
251.1430416 0.9477277974
253.1586917 1.505327396
263.1430416 1.461288572
265.1223062 0.9551515245
281.1536063 12.18085116

Name: +ve in-silico MS/MS by CFM-ID for UENJULCPTKFWJM-GOSISDBHSA-N
ID: UENJULCPTKFWJM-GOSISDBHSA-N
Comment: Energy2
Num peaks: 31
39.02292652 1.368864545
41.03857658 0.9151190135
49.00727645 3.150099049
51.02292652 0.9774403797
55.05422664 2.98178719
65.03857658 8.942109185
67.05422664 1.27967793
69.06987671 0.9217904894
71.08552677 0.8838986927
91.05422664 8.457442537
93.06987671 0.9831346364
101.0385766 3.976613631
103.0542266 2.084179723
105.0334912 5.239387574
105.0698767 1.973246001
119.0491413 5.342358371
121.0284058 3.698522202
121.0647913 1.727010045
127.0542266 1.490175195
129.0334912 3.080965469
131.0491413 1.011990762
145.0284058 1.707104701
147.0440559 0.8956346785
151.0542266 2.591725835
165.0698767 0.9874470355
167.0491413 0.980964837
183.1168269 0.8439641149
205.0647913 1.076515727
207.0804414 1.863869548
223.075356 1.368543882
225.0910061 1.278095292

Name: +ve in-silico MS/MS by CFM-ID for OYOQKMOWUDVWCR-RYUDHWBXSA-N
ID: OYOQKMOWUDVWCR-RYUDHWBXSA-N
Comment: Energy0
Num peaks: 10
72.08077574 2.724151619
118.086255 3.490272533
119.0491413 2.947723646
136.0756904 15.4435026
164.070605 7.716146037
218.1175552 2.239584431
235.1441043 12.51800789
263.1390189 5.120441007
264.1230345 4.874157783
281.1495836 24.21987772

Name: +ve in-silico MS/MS by CFM-ID for OYOQKMOWUDVWCR-RYUDHWBXSA-N
ID: OYOQKMOWUDVWCR-RYUDHWBXSA-N
Comment: Energy1
Num peaks: 17
43.05422664 3.415824472
45.06987671 1.623485822
70.06512568 3.913720938
72.08077574 10.97554878
74.02365479 1.041062951
100.0756904 1.375381023
107.0491413 1.355146217
118.086255 3.489353062
119.0491413 17.41458652
136.0756904 17.41479094
147.0440559 2.15588685
164.070605 4.086556314
218.1175552 1.758396115
235.1441043 5.156619896
263.1390189 1.130031368
264.1230345 1.370234376
281.1495836 2.460417779

Name: +ve in-silico MS/MS by CFM-ID for OYOQKMOWUDVWCR-RYUDHWBXSA-N
ID: OYOQKMOWUDVWCR-RYUDHWBXSA-N
Comment: Energy2
Num peaks: 31
40.01817548 1.163592308
42.03382555 1.215264767
55.05422664 3.032904974
64.01817548 1.286645716
68.04947561 0.8809982779
70.06512568 4.214577845
72.08077574 2.748254171
75.02292652 0.7235305437
77.03857658 1.406371689
79.05422664 2.561615611
92.04947561 0.7843197169
94.06512568 1.872329742
95.04914126 2.318315375
98.0600403 1.412252298
101.0597059 0.6877135775
104.0494756 2.064499537
105.0334912 1.196130665
106.0651257 3.998161251
107.0491413 10.42066393
108.0807757 6.264835095
109.0647913 3.122165047
117.0334912 0.8520301412
118.0651257 2.167607434
119.0491413 10.37783937
121.0647913 1.372402267
132.0443902 0.9259148921
134.0600403 1.074139136
136.0756904 6.763783572
141.1022395 0.8966317033
147.0440559 0.8204522399
218.1175552 0.7595284256

Name: +ve in-silico MS/MS by CFM-ID for VNZGFKQARLEAQK-XUVYQMKESA-N
ID: VNZGFKQARLEAQK-XUVYQMKESA-N
Comment: Energy0
Num peaks: 31
39.02292652 0.4281846203
41.03857658 0.5888427109
43.01784114 0.4394145875
45.0334912 0.9301710197
55.05422664 0.5187879924
69.06987671 0.5116917029
83.08552677 0.507832912
95.08552677 0.9309580254
97.10117684 0.6950118666
109.1011768 0.51689193
117.0334912 0.613428841
119.0491413 0.4608178501
119.0855268 0.39097934
121.1011768 0.9362835978
123.1168269 0.6950118666
135.1168269 0.51689193
143.0491413 0.6315107086
145.0647913 0.4608178501
147.1168269 0.51689193
159.1168269 0.51689193
171.1168269 0.51689193
183.1168269 0.5520446016
195.1168269 1.956347803
197.132477 1.70864905
207.1168269 0.6682784618
209.132477 2.656153116
211.148127 0.8601115913
213.1273916 0.4196625593
223.148127 28.82531556
225.1273916 2.474633292
241.1586917 27.61877809

Name: +ve in-silico MS/MS by CFM-ID for VNZGFKQARLEAQK-XUVYQMKESA-N
ID: VNZGFKQARLEAQK-XUVYQMKESA-N
Comment: Energy1
Num peaks: 31
39.02292652 1.50285594
41.03857658 1.499658373
51.02292652 1.453981596
53.03857658 0.9460306789
55.05422664 1.284317063
63.02292652 0.9009697756
65.03857658 0.9202998325
69.06987671 1.224671323
83.08552677 1.14111149
93.06987671 1.877836421
95.08552677 1.56194021
97.10117684 1.058510838
99.02292652 0.8958573326
109.1011768 1.257872938
119.0855268 1.990559292
121.1011768 1.64951392
123.1168269 1.058510838
135.1168269 1.257872938
147.1168269 1.257872938
153.0698767 0.8993131523
159.1168269 1.257872938
167.0855268 1.164697349
171.1168269 1.257872938
181.1011768 1.227542177
183.1168269 1.375257347
195.1168269 2.156736815
207.1168269 1.429791723
209.132477 1.257306412
223.148127 9.051596448
225.1273916 1.331976047
241.1586917 4.107272683

Name: +ve in-silico MS/MS by CFM-ID for VNZGFKQARLEAQK-XUVYQMKESA-N
ID: VNZGFKQARLEAQK-XUVYQMKESA-N
Comment: Energy2
Num peaks: 31
25.00727645 1.128778318
39.02292652 3.767787098
41.03857658 3.510382583
49.00727645 2.952415089
51.02292652 2.411432402
53.03857658 1.573691782
55.05422664 1.791211313
63.02292652 1.298515229
65.03857658 1.130796567
73.00727645 2.56203047
75.02292652 1.488701064
87.02292652 1.088142239
99.02292652 2.051833807
109.1011768 1.675921352
121.1011768 1.357468102
125.0385766 1.58372447
135.1168269 1.675921352
147.1168269 1.675921352
153.0698767 1.434992058
155.0855268 1.089084684
157.1011768 1.029322249
159.1168269 1.675921352
167.0855268 1.987389849
169.1011768 1.236448194
171.1168269 1.675921352
181.1011768 2.134753359
183.1168269 1.883047297
195.1168269 2.045612446
197.132477 1.695483723
207.1168269 1.115880129
209.132477 2.066433206

Name: +ve in-silico MS/MS by CFM-ID for ADKVNLJOJPLERM-JBDKYTPXSA-N
ID: ADKVNLJOJPLERM-JBDKYTPXSA-N
Comment: Energy0
Num peaks: 29
41.03857658 0.6662332149
55.05422664 0.6157118235
57.0334912 0.9494130136
69.06987671 0.6055487671
81.06987671 1.044177398
83.08552677 0.7591111188
95.08552677 0.6033488049
105.0334912 0.6863061521
107.0855268 1.048759426
109.1011768 0.7785037013
121.1011768 0.7642949938
131.0491413 0.9708923241
133.0647913 0.772780216
135.1168269 0.5861785478
147.1168269 0.6093208841
157.0647913 0.975305153
159.0804414 0.7785037013
159.1168269 0.6093208841
171.0804414 0.5666728165
171.1168269 1.005562995
183.1168269 1.351484665
185.0960915 0.5666728165
199.1117415 0.5789862015
211.1117415 1.705387273
213.1273916 2.210205552
215.1430416 1.089487901
223.148127 10.09781382
225.1273916 3.985404889
241.1586917 43.18201469

Name: +ve in-silico MS/MS by CFM-ID for ADKVNLJOJPLERM-JBDKYTPXSA-N
ID: ADKVNLJOJPLERM-JBDKYTPXSA-N
Comment: Energy1
Num peaks: 31
39.02292652 1.599593562
41.03857658 1.844591786
55.05422664 1.438086098
57.0334912 1.995871496
69.06987671 1.320737755
79.05422664 1.791772207
81.0334912 1.104885467
81.06987671 1.519167783
95.08552677 1.204922158
105.0698767 1.704490186
107.0855268 1.599997188
119.0491413 1.552634585
121.1011768 1.395137854
129.0334912 1.49145286
131.0491413 1.155192499
135.1168269 2.231622123
147.1168269 1.289009934
155.0491413 1.588595535
157.0647913 1.213748762
159.1168269 1.289009934
167.0855268 1.319001035
169.1011768 1.442714188
171.0804414 1.087568216
171.1168269 2.64585994
183.1168269 2.508412801
185.0960915 1.087568216
185.132477 1.529417237
199.1117415 1.220112871
223.148127 2.457300109
225.1273916 2.65418614
241.1586917 5.471822551

Name: +ve in-silico MS/MS by CFM-ID for ADKVNLJOJPLERM-JBDKYTPXSA-N
ID: ADKVNLJOJPLERM-JBDKYTPXSA-N
Comment: Energy2
Num peaks: 31
39.02292652 4.200269821
41.03857658 4.842754516
49.00727645 3.254834986
51.02292652 2.464373676
53.03857658 1.899912517
55.01784114 1.041648444
55.05422664 2.601432299
63.02292652 2.116723414
69.06987671 1.550822848
75.02292652 3.448612856
77.00219107 1.003503935
87.02292652 2.598781426
95.08552677 1.066484175
101.0385766 2.274986809
107.0855268 1.335523022
109.1011768 0.960042228
113.0385766 1.494888952
121.1011768 1.628869648
127.0542266 1.269505783
135.1168269 1.790291055
145.1011768 1.012682036
147.1168269 1.853886983
157.1011768 1.012682036
159.0804414 0.960042228
159.1168269 1.853886983
165.0698767 1.330040003
167.0855268 1.677813328
169.1011768 2.133046819
171.1168269 1.679391657
181.1011768 0.9642288623
199.1117415 1.648828098

Name: +ve in-silico MS/MS by CFM-ID for LWRZOADKYLBJOI-ZMHPAJMFSA-N
ID: LWRZOADKYLBJOI-ZMHPAJMFSA-N
Comment: Energy0
Num peaks: 6
108.0443902 8.755072794
136.0756904 2.196271704
138.0913404 6.768694958
156.1019051 8.619976046
263.1390189 32.55469725
281.1495836 29.22990214

Name: +ve in-silico MS/MS by CFM-ID for LWRZOADKYLBJOI-ZMHPAJMFSA-N
ID: LWRZOADKYLBJOI-ZMHPAJMFSA-N
Comment: Energy1
Num peaks: 11
80.04947561 11.8503522
94.06512568 3.176775794
98.0964258 1.864963028
108.0443902 20.66829167
110.0600403 2.691270685
112.0756904 2.713009887
138.0913404 8.643559243
156.1019051 8.852978331
245.1284542 2.204568463
263.1390189 11.7906087
281.1495836 6.686187187

Name: +ve in-silico MS/MS by CFM-ID for LWRZOADKYLBJOI-ZMHPAJMFSA-N
ID: LWRZOADKYLBJOI-ZMHPAJMFSA-N
Comment: Energy2
Num peaks: 31
15.02292652 1.311650461
39.02292652 3.669620695
41.00219107 0.9364518771
41.03857658 7.240585331
42.03382555 3.720082912
45.0334912 1.218569919
45.06987671 0.9494449069
54.03382555 3.473525473
56.04947561 1.334538351
58.06512568 1.240778868
72.04439023 2.028494949
80.04947561 1.809741353
84.04439023 1.682411942
86.0600403 3.173697187
100.0756904 0.7708195895
108.0443902 2.025532602
110.0600403 0.9470265241
112.0756904 8.23199726
114.0913404 2.783966754
124.0756904 2.079102172
126.0913404 5.516775403
128.070605 0.833185877
128.1069905 0.8569633082
136.0756904 2.015308056
138.0549549 1.002755621
138.0913404 4.591963157
140.070605 1.162625095
142.086255 1.634333605
144.1019051 1.260436534
150.0549549 1.089805839
154.086255 1.041660344

Name: +ve in-silico MS/MS by CFM-ID for YUZVIKNWYYVSOJ-ZHEVCFECSA-N
ID: YUZVIKNWYYVSOJ-ZHEVCFECSA-N
Comment: Energy0
Num peaks: 30
41.00219107 0.5598602079
41.03857658 0.5861524766
43.01784114 1.182453797
55.01784114 0.5247159701
55.05422664 0.5776916913
69.06987671 0.5641105633
83.08552677 0.5666667912
97.10117684 0.5745312854
103.0178411 0.6301544199
109.1011768 1.049575954
111.1168269 0.7284612051
123.1168269 0.7268104457
129.0334912 0.8198024491
131.0491413 0.6760271519
137.132477 0.5211920913
149.132477 0.5794369804
161.132477 0.5417687615
173.132477 0.5794369804
185.132477 0.5417687615
197.132477 2.185475931
199.148127 1.781910533
207.1168269 0.674885733
209.132477 1.250161561
211.148127 4.048468624
213.1273916 0.5333710688
213.1637771 1.848411963
215.1430416 0.5620688049
223.148127 12.28864472
225.1273916 3.29367065
241.1586917 39.247445

Name: +ve in-silico MS/MS by CFM-ID for YUZVIKNWYYVSOJ-ZHEVCFECSA-N
ID: YUZVIKNWYYVSOJ-ZHEVCFECSA-N
Comment: Energy1
Num peaks: 31
39.02292652 1.04482892
41.03857658 1.591931522
51.02292652 1.018295917
55.01784114 1.213950034
55.05422664 1.438360314
67.01784114 0.9473154712
69.06987671 1.292464418
79.01784114 1.145691443
83.08552677 1.196595043
97.10117684 1.285974272
103.0178411 1.191929446
107.0855268 2.052996018
109.1011768 1.806236123
111.1168269 1.074191501
117.0334912 1.410478246
123.1168269 1.49078897
127.0178411 1.702529093
129.0334912 1.215323715
137.132477 2.209976068
149.132477 1.377384885
161.132477 1.27650693
171.0804414 0.9294427206
173.132477 1.377384885
181.1011768 1.072098711
185.132477 1.27650693
197.132477 2.570190926
207.1168269 0.9350988454
211.148127 1.601088302
223.148127 3.832703511
225.1273916 2.559266081
241.1586917 5.90259203

Name: +ve in-silico MS/MS by CFM-ID for YUZVIKNWYYVSOJ-ZHEVCFECSA-N
ID: YUZVIKNWYYVSOJ-ZHEVCFECSA-N
Comment: Energy2
Num peaks: 31
25.00727645 1.216135583
39.02292652 3.508401618
41.03857658 3.936366752
49.00727645 3.388836955
51.02292652 1.890128936
53.00219107 1.02410431
53.03857658 1.421437885
55.01784114 1.126770338
55.05422664 1.84683402
73.00727645 1.728204756
87.02292652 1.097421006
89.00219107 1.000926666
109.1011768 1.359172665
113.0385766 2.16210981
123.1168269 1.474353783
137.132477 1.573783255
147.1168269 1.030614762
149.132477 1.678025795
159.1168269 1.030614762
161.132477 1.629688247
167.0855268 1.072643492
171.1168269 1.030614762
173.132477 1.678025795
181.1011768 1.774378971
183.0804414 1.000926666
183.1168269 1.049264214
185.132477 1.629688247
197.132477 2.236981331
199.148127 1.730576062
207.1168269 1.030709445
211.148127 2.894531702

Name: +ve in-silico MS/MS by CFM-ID for LTDHYWCQZMPBOF-MMOYHAHMSA-N
ID: LTDHYWCQZMPBOF-MMOYHAHMSA-N
Comment: Energy0
Num peaks: 31
41.03857658 0.6546630279
43.01784114 0.7379461412
45.0334912 0.5510524269
53.03857658 0.6802291081
65.03857658 0.6155789401
77.03857658 0.6047205335
89.03857658 0.6035239096
101.0385766 1.096748288
103.0542266 0.7591751975
111.0804414 0.8835511125
113.0960915 0.7097866351
115.0542266 0.5979683883
125.0960915 0.4949495315
127.0542266 1.10126918
129.0698767 0.7640523541
137.0960915 0.8835511125
139.1117415 0.7640523541
141.0698767 0.6079751407
151.1117415 0.4949495315
155.0855268 0.6079751407
169.1011768 0.6812641025
183.1168269 0.6079751407
187.1117415 0.4949495315
197.132477 1.029661147
199.1117415 0.4949495315
211.1117415 1.274540808
211.148127 2.818735934
213.1273916 1.173204782
213.1637771 0.5137481132
223.148127 13.04760644
241.1586917 42.03738124

Name: +ve in-silico MS/MS by CFM-ID for LTDHYWCQZMPBOF-MMOYHAHMSA-N
ID: LTDHYWCQZMPBOF-MMOYHAHMSA-N
Comment: Energy1
Num peaks: 31
39.02292652 1.159309919
41.03857658 1.76483363
43.01784114 1.295742037
45.0334912 1.075467622
49.00727645 0.9703286476
53.03857658 1.676745348
57.0334912 0.9343757584
65.03857658 1.419009778
77.03857658 1.325846165
89.03857658 1.263814153
99.02292652 2.038704312
101.0385766 1.679046404
103.0542266 0.9728767055
109.0647913 1.572865983
111.0804414 1.258852237
115.0542266 1.17944497
125.0385766 1.964563889
127.0542266 1.760643732
129.0698767 1.038356734
135.0804414 1.700759835
137.0960915 1.258852237
139.1117415 1.038356734
141.0698767 1.342617409
155.0855268 1.342617409
169.1011768 1.679952098
181.1011768 1.043986234
183.1168269 1.342617409
197.132477 2.083238596
211.148127 2.837297604
223.148127 3.937662827
241.1586917 5.576286954

Name: +ve in-silico MS/MS by CFM-ID for LTDHYWCQZMPBOF-MMOYHAHMSA-N
ID: LTDHYWCQZMPBOF-MMOYHAHMSA-N
Comment: Energy2
Num peaks: 31
39.02292652 3.027041288
41.03857658 3.87237203
49.00727645 4.196867844
51.02292652 2.100730269
53.03857658 2.389328931
55.05422664 1.609737011
65.03857658 1.675640169
73.00727645 1.934633161
77.03857658 1.091856701
87.02292652 0.9914285203
107.0855268 1.033157428
123.0804414 0.9914285203
127.0542266 1.357102377
133.1011768 1.033157428
139.0542266 0.9914285203
141.0698767 1.67546983
145.1011768 1.022363107
149.0960915 0.9914285203
153.0698767 0.9914285203
155.0855268 1.67546983
157.1011768 1.145177216
161.0960915 0.9914285203
167.0855268 0.9914285203
169.1011768 2.554213634
181.1011768 1.870172324
183.1168269 1.67546983
185.0960915 0.9914285203
195.1168269 1.272148335
197.0960915 0.9914285203
197.132477 1.495644031
211.148127 2.054769748

Name: +ve in-silico MS/MS by CFM-ID for JHOIFKXYEQWDKG-UHFFFAOYSA-N
ID: JHOIFKXYEQWDKG-UHFFFAOYSA-N
Comment: Energy0
Num peaks: 12
67.05422664 1.491376678
73.06479133 2.582102663
85.06479133 2.695332968
91.05422664 4.126866046
105.0698767 1.624121028
189.0910061 3.983191496
203.1066561 1.517420101
207.0804414 1.740389083
213.0910061 2.174508286
225.0910061 5.155502195
263.1430416 1.710982704
281.1536063 51.55251002

Name: +ve in-silico MS/MS by CFM-ID for JHOIFKXYEQWDKG-UHFFFAOYSA-N
ID: JHOIFKXYEQWDKG-UHFFFAOYSA-N
Comment: Energy1
Num peaks: 27
55.05422664 0.898162985
65.03857658 2.146396105
67.05422664 2.312076055
73.06479133 4.177442182
83.04914126 0.9062330878
85.06479133 2.037109779
91.05422664 12.98707522
103.0542266 1.007971946
105.0698767 3.122251422
147.0440559 1.306960819
149.0597059 0.8694602902
175.075356 1.45085359
189.0910061 9.685426806
195.0804414 1.22351825
197.0960915 1.902881863
201.0910061 0.8465764698
203.1066561 2.015964602
205.0647913 1.189637031
207.0804414 1.551909567
213.0910061 2.597554763
223.075356 7.05210824
225.0910061 3.026483208
239.1066561 3.21572714
253.1586917 0.8502952406
263.1430416 1.603744693
265.1223062 1.262925795
281.1536063 8.920479335

Name: +ve in-silico MS/MS by CFM-ID for JHOIFKXYEQWDKG-UHFFFAOYSA-N
ID: JHOIFKXYEQWDKG-UHFFFAOYSA-N
Comment: Energy2
Num peaks: 31
41.03857658 0.9828696107
49.00727645 1.85500744
51.02292652 1.200335016
55.05422664 3.90243302
57.06987671 1.802912299
65.03857658 8.32256432
67.05422664 1.759761647
69.06987671 1.607002724
91.05422664 8.384717854
101.0385766 3.628882065
103.0542266 2.228303203
105.0698767 2.067666535
115.0542266 1.059113234
117.0334912 1.899147893
121.0284058 2.293811666
127.0542266 1.237721593
131.0491413 1.592434579
145.0284058 1.787119958
147.0440559 3.499639517
149.0597059 1.007683891
171.0804414 0.9890007642
189.0910061 1.161823875
195.0804414 1.870988994
197.0960915 1.795405151
205.0647913 1.086845721
207.0804414 3.615987427
221.0960915 1.035684814
223.1117415 1.184719134
225.0910061 1.511160524
255.1379563 0.9697611993
265.1223062 1.945560368

Name: +ve in-silico MS/MS by CFM-ID for MHXWDKFRPOVGGG-TZNOJPMFSA-N
ID: MHXWDKFRPOVGGG-TZNOJPMFSA-N
Comment: Energy0
Num peaks: 9
87.09167477 10.55996172
88.07569036 2.687483608
105.1022395 4.328801968
149.0597059 2.324340886
177.0546206 7.624432058
246.1124698 10.69533799
263.1390189 23.65508245
264.1230345 7.383375241
281.1495836 11.05832994

Name: +ve in-silico MS/MS by CFM-ID for MHXWDKFRPOVGGG-TZNOJPMFSA-N
ID: MHXWDKFRPOVGGG-TZNOJPMFSA-N
Comment: Energy1
Num peaks: 22
30.03382555 0.7406925627
70.06512568 3.756945167
71.04914126 1.318052999
87.09167477 23.41439078
88.07569036 7.702932167
105.1022395 5.312965792
121.0647913 0.715154882
123.0440559 0.9331314109
135.0440559 2.647966881
137.0597059 0.7410494683
147.0440559 0.6808289488
149.0597059 4.771542798
159.0440559 1.467783105
177.0546206 6.1809942
194.0811697 0.6562296991
233.1284542 0.8403267654
235.1441043 1.333585295
245.1284542 0.864272405
246.1124698 6.306516996
263.1390189 5.622028455
264.1230345 2.534709559
281.1495836 1.894077491

Name: +ve in-silico MS/MS by CFM-ID for MHXWDKFRPOVGGG-TZNOJPMFSA-N
ID: MHXWDKFRPOVGGG-TZNOJPMFSA-N
Comment: Energy2
Num peaks: 31
44.04947561 0.8949690399
56.04947561 0.783434518
65.03857658 0.8821580177
70.02874017 1.223301336
70.06512568 4.518609716
71.04914126 1.534218822
74.0600403 0.8129306102
83.06037464 0.706725778
85.07602471 1.730921324
87.09167477 14.14165203
88.07569036 4.190594794
105.0334912 1.585251697
105.1022395 0.807954329
107.0491413 1.068967412
117.0334912 0.7519481469
119.0491413 0.9343232404
121.0647913 0.980356302
123.0440559 2.618750793
133.0284058 0.9030997307
135.0440559 4.199866343
137.0597059 1.558082423
147.0440559 1.592607289
149.0597059 7.008233157
151.075356 0.7660271417
159.0440559 0.636497808
177.0546206 2.991012324
178.0498695 0.8155970851
194.0811697 0.7951366126
245.1284542 1.119441501
246.1124698 0.9252821466
247.1077188 0.6582239883

Name: +ve in-silico MS/MS by CFM-ID for FODJZJOAWGFROH-NSHDSACASA-N
ID: FODJZJOAWGFROH-NSHDSACASA-N
Comment: Energy0
Num peaks: 12
72.08077574 5.583930903
116.1069905 3.704131393
149.0233204 1.971832275
166.0498695 4.287014348
208.1332052 2.06377175
222.0760843 3.689705893
236.1281199 6.787796206
239.1026334 5.107242093
246.1124698 2.358324608
263.1390189 4.558524837
264.1230345 19.08168375
281.1495836 22.05316241

Name: +ve in-silico MS/MS by CFM-ID for FODJZJOAWGFROH-NSHDSACASA-N
ID: FODJZJOAWGFROH-NSHDSACASA-N
Comment: Energy1
Num peaks: 31
30.03382555 1.132361632
43.05422664 1.536138905
57.0334912 1.0635267
60.08077574 1.251283834
72.08077574 11.60337892
74.0600403 2.503216165
74.0964258 2.688366722
76.07569036 0.9968644275
98.0964258 0.8229575852
116.1069905 5.521196825
149.0233204 2.119535838
151.0389705 0.9871215196
166.0498695 2.325204981
166.086255 0.8991078756
194.0811697 1.459890863
196.0968197 0.7922551558
204.0655196 1.510804745
205.0495352 2.201755094
208.1332052 1.331369027
221.0920687 3.245329407
222.0760843 6.665106375
223.1077188 1.000509294
224.0917343 1.681287985
236.1281199 2.493661729
238.1437699 0.7988194526
239.1026334 3.414321422
245.1284542 0.9957345609
246.1124698 3.921288415
263.1390189 3.549310834
264.1230345 6.57616147
281.1495836 2.957184674

Name: +ve in-silico MS/MS by CFM-ID for FODJZJOAWGFROH-NSHDSACASA-N
ID: FODJZJOAWGFROH-NSHDSACASA-N
Comment: Energy2
Num peaks: 31
28.01817548 1.02889679
30.03382555 4.34387603
41.03857658 1.627441164
43.05422664 6.937713021
56.04947561 5.230363557
57.0334912 0.8389574943
58.06512568 3.400700549
60.08077574 1.89319726
63.02292652 0.9232123076
65.03857658 1.438850925
68.04947561 1.286274887
70.06512568 3.860475611
72.08077574 14.49154322
74.0600403 2.185900162
74.0964258 4.014636195
79.01784114 0.6695145865
79.05422664 0.8089831175
95.04914126 3.667154824
98.0964258 1.152317894
107.0491413 1.62809292
116.1069905 0.9711675376
121.0284058 2.148286777
136.0393049 0.7827848556
138.0549549 1.389331749
148.0393049 1.779668339
149.0233204 1.087340997
149.0597059 1.374421048
151.075356 1.788170575
166.0498695 2.365204967
166.086255 1.565948261
192.1382906 0.8650689604

Name: +ve in-silico MS/MS by CFM-ID for LAFFTPKGTZPBMG-MJGOQNOKSA-N
ID: LAFFTPKGTZPBMG-MJGOQNOKSA-N
Comment: Energy0
Num peaks: 6
111.0804414 1.541670247
171.0804414 1.712467743
249.1273916 3.690109863
251.1430416 1.496433414
263.1430416 9.94799388
281.1536063 63.52817627

Name: +ve in-silico MS/MS by CFM-ID for LAFFTPKGTZPBMG-MJGOQNOKSA-N
ID: LAFFTPKGTZPBMG-MJGOQNOKSA-N
Comment: Energy1
Num peaks: 27
39.02292652 1.154323025
41.03857658 1.018136166
43.05422664 1.389857212
97.06479133 1.92920333
109.0647913 1.524863834
111.0804414 2.676056321
123.0804414 1.015022019
125.0960915 1.65914932
157.0647913 3.407734355
171.0804414 4.753422978
181.0647913 0.8086680052
183.0804414 3.123342631
185.0960915 3.330527246
221.0960915 1.253389832
223.1117415 2.112304416
225.1273916 2.294938913
227.1430416 1.192313822
235.1117415 2.748671968
237.1273916 3.032575211
239.1430416 1.065380814
249.1273916 5.102344125
251.1430416 2.600357224
253.1223062 1.204768894
253.1586917 5.14148759
263.1430416 5.283503855
265.1223062 2.63949018
281.1536063 17.10684931

Name: +ve in-silico MS/MS by CFM-ID for LAFFTPKGTZPBMG-MJGOQNOKSA-N
ID: LAFFTPKGTZPBMG-MJGOQNOKSA-N
Comment: Energy2
Num peaks: 31
39.02292652 1.477285304
41.03857658 1.189785221
51.02292652 1.923298784
53.03857658 2.059634805
57.06987671 1.169961936
115.0542266 1.459900878
127.0542266 1.370162135
139.0542266 1.083818986
141.0698767 1.49141728
151.0542266 1.382479772
153.0698767 3.719276652
157.0647913 1.123267833
171.0804414 2.068457232
181.0647913 1.132261738
193.1011768 3.543941601
197.132477 1.451184943
205.1011768 1.849737566
207.1168269 3.754908584
209.0960915 3.676961478
211.1117415 1.659584443
213.1273916 1.343715588
221.0960915 1.904621972
221.132477 2.272001984
223.1117415 1.627148451
225.1273916 1.518810164
233.132477 1.224327624
237.1273916 2.524102719
247.1117415 1.586468106
253.1223062 1.191888296
255.1379563 1.056827277
265.1223062 3.786629415

Name: +ve in-silico MS/MS by CFM-ID for AGJMRENCAXJIPN-UHFFFAOYSA-N
ID: AGJMRENCAXJIPN-UHFFFAOYSA-N
Comment: Energy0
Num peaks: 7
91.05422664 4.57495395
105.0698767 1.784613832
189.0910061 4.247995383
203.1066561 1.723159152
235.1117415 4.328691523
237.1273916 6.194061148
281.1536063 57.29338897

Name: +ve in-silico MS/MS by CFM-ID for AGJMRENCAXJIPN-UHFFFAOYSA-N
ID: AGJMRENCAXJIPN-UHFFFAOYSA-N
Comment: Energy1
Num peaks: 30
51.02292652 1.370346544
53.03857658 2.773346838
55.05422664 1.529680647
91.05422664 15.66611985
93.06987671 1.198605693
103.0542266 1.03385148
105.0698767 3.392663344
135.0440559 0.7823798695
145.0647913 0.7395484124
149.0597059 0.850128601
161.0960915 1.897630728
173.0597059 1.847547513
175.075356 1.466570969
187.075356 2.198385556
189.0910061 9.16082422
201.0910061 1.012927918
203.1066561 2.623970781
211.1117415 0.7442151565
225.0910061 0.8505592375
227.1066561 3.78024147
237.1273916 1.14175906
239.1066561 0.9771045625
239.1430416 2.026148133
241.1223062 3.151760847
251.1430416 2.281576407
253.1586917 2.284868193
255.1379563 0.9659604108
263.1430416 1.290823214
265.1223062 1.200121062
281.1536063 10.0315801

Name: +ve in-silico MS/MS by CFM-ID for AGJMRENCAXJIPN-UHFFFAOYSA-N
ID: AGJMRENCAXJIPN-UHFFFAOYSA-N
Comment: Energy2
Num peaks: 31
39.02292652 1.324490027
41.03857658 1.208186217
49.00727645 1.689667581
51.02292652 3.277874324
53.03857658 5.238207916
55.05422664 1.400542126
65.03857658 0.949651693
91.05422664 12.35326718
93.06987671 1.435718211
101.0385766 2.189900716
103.0542266 2.170599806
105.0334912 1.257375517
105.0698767 2.511447246
115.0542266 1.334160838
119.0491413 2.122954314
129.0698767 1.249315445
131.0491413 5.534490732
133.0647913 2.208764797
143.0855268 1.043567567
145.0647913 4.978060753
147.0440559 1.230966261
147.0804414 2.445077235
157.0647913 0.9596120573
161.0960915 1.926424923
171.0804414 1.148208707
209.132477 0.9278746442
221.0960915 1.027129774
223.1117415 1.248118831
235.1117415 1.163135599
249.1273916 0.9737340325
265.1223062 1.86997038

Name: +ve in-silico MS/MS by CFM-ID for OQFHJKZVOALSPV-UHFFFAOYSA-N
ID: OQFHJKZVOALSPV-UHFFFAOYSA-N
Comment: Energy0
Num peaks: 8
41.03857658 2.86697943
147.0804414 1.876738041
239.1066561 2.668992532
249.1273916 3.225628476
253.1223062 2.113839153
255.1379563 2.342867411
265.1223062 10.1286541
281.1536063 55.64406897

Name: +ve in-silico MS/MS by CFM-ID for OQFHJKZVOALSPV-UHFFFAOYSA-N
ID: OQFHJKZVOALSPV-UHFFFAOYSA-N
Comment: Energy1
Num peaks: 30
39.02292652 2.706445093
41.03857658 9.872126683
43.05422664 0.623019991
89.03857658 2.180603984
91.05422664 1.707511359
93.06987671 0.6328452979
129.0334912 0.8667069109
131.0491413 1.040627942
133.0647913 2.305301549
135.0804414 1.111478415
145.0647913 1.300746545
147.0804414 3.297875904
159.0804414 1.430851145
161.0960915 0.6946159296
223.1117415 0.7515590703
225.1273916 0.630683673
237.0910061 3.343393594
237.1273916 1.293677952
239.1066561 2.849098088
241.1223062 1.824011642
249.0910061 1.055396042
249.1273916 2.991428617
251.1066561 1.612769516
251.1430416 2.839033869
253.1223062 2.825565839
253.1586917 2.784835159
255.1379563 1.671759955
263.1430416 1.071452939
265.1223062 8.549649738
281.1536063 14.26245159

Name: +ve in-silico MS/MS by CFM-ID for OQFHJKZVOALSPV-UHFFFAOYSA-N
ID: OQFHJKZVOALSPV-UHFFFAOYSA-N
Comment: Energy2
Num peaks: 31
39.02292652 9.381731722
41.03857658 11.31587278
43.05422664 1.263505866
49.00727645 2.113732197
51.02292652 1.437919936
63.02292652 1.235247372
65.03857658 1.474294484
89.03857658 1.721478262
115.0542266 1.070765601
117.0698767 1.25582177
129.0334912 1.266206081
133.0647913 1.388056772
159.0804414 2.330570802
207.0804414 2.497945404
209.0960915 2.430947233
211.1117415 2.251069546
221.0960915 2.166120171
223.1117415 1.002030144
225.0910061 1.032931712
225.1273916 1.137422506
235.1117415 2.585834036
237.0910061 1.765850419
237.1273916 3.17976035
239.1066561 1.170627051
241.1223062 1.624130171
249.1273916 1.202350024
251.1066561 1.085096483
251.1430416 1.436743292
253.1223062 1.90366271
255.1379563 1.149387609
265.1223062 2.345260135

Name: +ve in-silico MS/MS by CFM-ID for QLYRTJYMSVNUFC-UHFFFAOYSA-N
ID: QLYRTJYMSVNUFC-UHFFFAOYSA-N
Comment: Energy0
Num peaks: 7
55.05422664 1.639209485
157.1011768 2.186874288
237.0910061 1.584586749
239.1066561 5.307704203
241.1223062 1.615011671
263.1430416 16.68418017
281.1536063 50.99422717

Name: +ve in-silico MS/MS by CFM-ID for QLYRTJYMSVNUFC-UHFFFAOYSA-N
ID: QLYRTJYMSVNUFC-UHFFFAOYSA-N
Comment: Energy1
Num peaks: 31
39.02292652 1.254376959
41.03857658 1.593342662
43.05422664 2.107306082
55.01784114 1.12805016
55.05422664 3.121637015
57.06987671 1.754267145
65.03857658 1.263791327
67.05422664 1.841709858
69.06987671 1.882791687
83.08552677 1.371378866
93.0334912 1.307570827
95.04914126 3.271594063
97.06479133 3.815802128
157.1011768 2.292629984
183.0804414 4.098309539
185.0960915 9.66994394
187.1117415 1.773794424
199.075356 0.9891015549
199.1117415 2.420177861
211.1117415 2.599695849
213.1273916 1.219724209
225.0910061 0.9060371455
237.0910061 1.930114373
239.1066561 4.294403452
241.1223062 1.70502885
251.1430416 1.459698094
253.1586917 9.546733387
255.1379563 0.9909978853
263.1430416 3.562017078
265.1223062 1.191999612
281.1536063 4.052147469

Name: +ve in-silico MS/MS by CFM-ID for QLYRTJYMSVNUFC-UHFFFAOYSA-N
ID: QLYRTJYMSVNUFC-UHFFFAOYSA-N
Comment: Energy2
Num peaks: 31
39.02292652 5.515411865
41.00219107 1.120446843
41.03857658 1.791167385
43.05422664 0.8555445602
55.05422664 16.98652299
57.06987671 1.657932466
65.03857658 5.968731294
67.05422664 4.893762296
69.06987671 1.965918696
79.05422664 2.540764061
81.0334912 1.346597501
81.06987671 0.8434289165
117.0334912 1.098041795
117.0698767 1.27792873
131.0855268 1.716272448
157.1011768 6.378516774
159.1168269 1.423803113
161.132477 1.099121245
169.1011768 1.617840829
171.0804414 0.8483503019
181.1011768 0.8561120108
183.0804414 1.647052862
185.0960915 2.710533067
197.0597059 0.8972386722
197.0960915 1.035183936
221.132477 0.779325683
223.1117415 1.678036716
253.1223062 1.192760954
255.1379563 0.9976821775
263.1430416 1.18885569
265.1223062 2.377027013

Name: +ve in-silico MS/MS by CFM-ID for SDLHNQGTGGNOQZ-VAWYXSNFSA-N
ID: SDLHNQGTGGNOQZ-VAWYXSNFSA-N
Comment: Energy0
Num peaks: 25
41.03857658 0.6341106783
55.01784114 1.09050624
55.05422664 0.624786539
69.06987671 0.6105906729
79.01784114 0.6142426717
83.08552677 0.6100338649
97.10117684 0.6172934084
103.0178411 0.6133708367
111.1168269 0.6183384395
115.0178411 0.9948541618
117.0334912 0.7962648616
123.1168269 1.122962969
125.132477 0.8335856693
137.132477 0.6199515808
149.132477 0.6199515808
161.132477 0.6199515808
173.132477 1.048801549
185.132477 1.366973547
207.1168269 0.6226723559
211.1117415 2.043272355
213.1273916 2.145647981
215.1430416 1.326145355
223.148127 8.376302398
225.1273916 4.076216835
241.1586917 47.60406158

Name: +ve in-silico MS/MS by CFM-ID for SDLHNQGTGGNOQZ-VAWYXSNFSA-N
ID: SDLHNQGTGGNOQZ-VAWYXSNFSA-N
Comment: Energy1
Num peaks: 31
39.02292652 1.471831779
41.03857658 1.783991353
55.01784114 2.79142964
55.05422664 1.615632163
69.06987671 1.506561527
79.01784114 1.402485746
83.08552677 1.293107918
91.01784114 1.139332472
97.10117684 1.347580741
103.0178411 1.268090278
111.1168269 1.36435514
115.0178411 1.524159195
117.0334912 1.023208829
121.1011768 2.047195517
123.1168269 1.862047395
125.132477 1.194895857
137.132477 1.419944991
149.132477 1.419944991
161.132477 1.419944991
169.1011768 1.486560947
171.0804414 1.059881803
171.1168269 1.684783512
173.132477 3.288574974
185.0960915 1.059881803
185.132477 2.423015808
187.148127 1.779907742
199.1117415 1.059881803
207.1168269 1.083779228
223.148127 3.606040949
225.1273916 3.22308346
241.1586917 7.046277479

Name: +ve in-silico MS/MS by CFM-ID for SDLHNQGTGGNOQZ-VAWYXSNFSA-N
ID: SDLHNQGTGGNOQZ-VAWYXSNFSA-N
Comment: Energy2
Num peaks: 31
39.02292652 4.438055045
41.03857658 4.95680761
49.00727645 2.526482594
51.02292652 1.441646575
53.00219107 1.633628196
53.03857658 1.864871611
55.01784114 1.143384815
55.05422664 2.782430382
69.06987671 1.707031126
73.00727645 2.265189303
77.00219107 1.194774013
79.01784114 1.252783298
87.02292652 1.699604589
101.0021911 1.061949192
101.0385766 1.838674674
109.1011768 1.061949192
115.0542266 2.131371805
123.1168269 1.400496448
129.0698767 1.314207106
137.132477 1.729043871
143.0855268 1.479604228
147.1168269 1.061949192
149.132477 1.729043871
159.1168269 1.061949192
161.132477 1.729043871
167.0855268 1.24031754
169.1011768 1.698891541
171.1168269 1.989250441
173.132477 2.787461736
181.1011768 2.540590842
207.1168269 1.334113692

Name: +ve in-silico MS/MS by CFM-ID for VNZGFKQARLEAQK-FVMRDFIHSA-N
ID: VNZGFKQARLEAQK-FVMRDFIHSA-N
Comment: Energy0
Num peaks: 31
39.02292652 0.4281846203
41.03857658 0.5888427109
43.01784114 0.4394145875
45.0334912 0.9301710197
55.05422664 0.5187879924
69.06987671 0.5116917029
83.08552677 0.507832912
95.08552677 0.9309580254
97.10117684 0.6950118666
109.1011768 0.51689193
117.0334912 0.613428841
119.0491413 0.4608178501
119.0855268 0.39097934
121.1011768 0.9362835978
123.1168269 0.6950118666
135.1168269 0.51689193
143.0491413 0.6315107086
145.0647913 0.4608178501
147.1168269 0.51689193
159.1168269 0.51689193
171.1168269 0.51689193
183.1168269 0.5520446016
195.1168269 1.956347803
197.132477 1.70864905
207.1168269 0.6682784618
209.132477 2.656153116
211.148127 0.8601115913
213.1273916 0.4196625593
223.148127 28.82531556
225.1273916 2.474633292
241.1586917 27.61877809

Name: +ve in-silico MS/MS by CFM-ID for VNZGFKQARLEAQK-FVMRDFIHSA-N
ID: VNZGFKQARLEAQK-FVMRDFIHSA-N
Comment: Energy1
Num peaks: 31
39.02292652 1.50285594
41.03857658 1.499658373
51.02292652 1.453981596
53.03857658 0.9460306789
55.05422664 1.284317063
63.02292652 0.9009697756
65.03857658 0.9202998325
69.06987671 1.224671323
83.08552677 1.14111149
93.06987671 1.877836421
95.08552677 1.56194021
97.10117684 1.058510838
99.02292652 0.8958573326
109.1011768 1.257872938
119.0855268 1.990559292
121.1011768 1.64951392
123.1168269 1.058510838
135.1168269 1.257872938
147.1168269 1.257872938
153.0698767 0.8993131523
159.1168269 1.257872938
167.0855268 1.164697349
171.1168269 1.257872938
181.1011768 1.227542177
183.1168269 1.375257347
195.1168269 2.156736815
207.1168269 1.429791723
209.132477 1.257306412
223.148127 9.051596448
225.1273916 1.331976047
241.1586917 4.107272683

Name: +ve in-silico MS/MS by CFM-ID for VNZGFKQARLEAQK-FVMRDFIHSA-N
ID: VNZGFKQARLEAQK-FVMRDFIHSA-N
Comment: Energy2
Num peaks: 31
25.00727645 1.128778318
39.02292652 3.767787098
41.03857658 3.510382583
49.00727645 2.952415089
51.02292652 2.411432402
53.03857658 1.573691782
55.05422664 1.791211313
63.02292652 1.298515229
65.03857658 1.130796567
73.00727645 2.56203047
75.02292652 1.488701064
87.02292652 1.088142239
99.02292652 2.051833807
109.1011768 1.675921352
121.1011768 1.357468102
125.0385766 1.58372447
135.1168269 1.675921352
147.1168269 1.675921352
153.0698767 1.434992058
155.0855268 1.089084684
157.1011768 1.029322249
159.1168269 1.675921352
167.0855268 1.987389849
169.1011768 1.236448194
171.1168269 1.675921352
181.1011768 2.134753359
183.1168269 1.883047297
195.1168269 2.045612446
197.132477 1.695483723
207.1168269 1.115880129
209.132477 2.066433206

Name: +ve in-silico MS/MS by CFM-ID for TYZZLIGGENRWEF-JKIKYLSZSA-N
ID: TYZZLIGGENRWEF-JKIKYLSZSA-N
Comment: Energy0
Num peaks: 12
91.05422664 2.842249096
105.0698767 1.319518831
133.0647913 1.7579229
135.0804414 1.272425161
145.0647913 1.41553079
147.0804414 2.293788471
159.0804414 1.255737183
171.0804414 1.832998237
189.0910061 2.286810281
245.132477 3.166582516
263.1430416 33.8451965
281.1536063 27.80539679

Name: +ve in-silico MS/MS by CFM-ID for TYZZLIGGENRWEF-JKIKYLSZSA-N
ID: TYZZLIGGENRWEF-JKIKYLSZSA-N
Comment: Energy1
Num peaks: 28
79.05422664 1.17405236
91.05422664 12.44918723
93.06987671 4.896896984
103.0542266 1.629917887
105.0698767 4.624155912
115.0542266 3.356856136
117.0698767 1.064382844
127.0542266 2.305989552
129.0698767 1.876215933
131.0855268 1.088549068
133.0647913 2.802329914
135.0804414 1.292717201
143.0491413 1.849862558
145.0647913 2.643059164
147.0804414 2.313654889
155.0491413 1.07313227
157.0647913 2.601920147
159.0804414 2.652598915
161.0960915 1.11730953
169.0647913 1.537292908
171.0804414 4.411741625
175.075356 1.551301683
185.0960915 2.293261312
189.0910061 2.93744704
203.1066561 1.43938971
245.132477 2.051735284
263.1430416 6.923273011
281.1536063 4.143322203

Name: +ve in-silico MS/MS by CFM-ID for TYZZLIGGENRWEF-JKIKYLSZSA-N
ID: TYZZLIGGENRWEF-JKIKYLSZSA-N
Comment: Energy2
Num peaks: 31
49.00727645 1.02518268
53.00219107 3.347685434
55.01784114 2.542679955
67.01784114 1.979747476
69.0334912 0.7761939825
79.05422664 2.963274215
81.0334912 1.165469384
91.05422664 14.50340412
93.06987671 2.701413791
101.0385766 2.760811117
103.0542266 4.467062705
105.0698767 9.656616578
107.0855268 0.8615017042
115.0542266 2.351168926
117.0698767 2.517439804
125.0385766 2.155319257
127.0542266 2.628644047
129.0698767 3.721167932
131.0491413 0.8455417603
131.0855268 1.014145049
133.0647913 0.7551691485
143.0491413 0.9455740322
147.0804414 1.115421275
155.0491413 1.661647945
157.0647913 1.215103072
159.0804414 1.494536074
169.0647913 1.675255749
171.0804414 2.668451559
183.0804414 1.527570967
185.0960915 1.56193153
265.1223062 0.9145976211

Name: +ve in-silico MS/MS by CFM-ID for BPFOFWQKSUAKKA-MNOVXSKESA-N
ID: BPFOFWQKSUAKKA-MNOVXSKESA-N
Comment: Energy0
Num peaks: 6
47.04914126 2.271911827
189.1022395 2.284041415
191.1178895 17.04573547
217.0971541 17.18515374
235.1077188 5.415909033
263.1390189 39.21272048

Name: +ve in-silico MS/MS by CFM-ID for BPFOFWQKSUAKKA-MNOVXSKESA-N
ID: BPFOFWQKSUAKKA-MNOVXSKESA-N
Comment: Energy1
Num peaks: 11
47.04914126 2.246673466
73.02840582 2.181606191
160.0756904 2.835442763
162.0913404 5.02100381
174.0913404 4.803703728
189.1022395 7.006575867
191.1178895 18.49009316
199.0865894 1.459295609
217.0971541 23.22421054
235.1077188 7.228269578
263.1390189 6.478142589

Name: +ve in-silico MS/MS by CFM-ID for BPFOFWQKSUAKKA-MNOVXSKESA-N
ID: BPFOFWQKSUAKKA-MNOVXSKESA-N
Comment: Energy2
Num peaks: 27
39.02292652 0.6448606412
41.03857658 0.7693571072
92.04947561 6.067191789
94.06512568 3.649775617
96.08077574 1.23068485
98.0964258 1.200765267
134.0600403 1.309675402
146.0600403 3.667279204
148.0756904 3.223463415
158.0600403 1.797127514
160.0756904 11.911589
161.0709393 0.8624776828
161.1073248 0.9706341907
162.0913404 11.08446784
163.0865894 1.076614811
163.1229749 2.682703347
164.1069905 2.272500915
166.1226406 0.7672487608
168.1382906 0.7672487608
172.0756904 0.988486106
173.1073248 3.782322253
174.0913404 6.280510468
175.0865894 1.764000971
189.1022395 3.126949509
191.1178895 7.112788916
193.1335396 0.7686355901
217.0971541 0.7429170603

Name: +ve in-silico MS/MS by CFM-ID for JIQFVQITLNDQFQ-UHFFFAOYSA-N
ID: JIQFVQITLNDQFQ-UHFFFAOYSA-N
Comment: Energy0
Num peaks: 6
249.1273916 2.049058075
251.1430416 1.85105563
253.1223062 2.92219195
263.1430416 9.908508486
265.1223062 1.730560321
281.1536063 62.35135198

Name: +ve in-silico MS/MS by CFM-ID for JIQFVQITLNDQFQ-UHFFFAOYSA-N
ID: JIQFVQITLNDQFQ-UHFFFAOYSA-N
Comment: Energy1
Num peaks: 25
55.01784114 1.334754441
57.0334912 2.10334375
71.04914126 1.217994099
99.08044139 1.374822743
181.0647913 3.406697044
183.0804414 2.885692053
195.0804414 2.788567278
197.0960915 2.775899893
207.0804414 1.328952514
209.0960915 4.337689467
211.1117415 3.608015
223.1117415 2.743441142
225.1273916 5.23940809
235.1117415 2.902298594
237.1273916 4.585705977
247.1117415 2.458716865
249.1273916 1.1759275
251.1066561 3.563268308
251.1430416 2.154045058
253.1223062 4.63594289
253.1586917 5.907400281
255.1379563 1.130932503
263.1430416 2.850582577
265.1223062 7.478579251
281.1536063 6.028714447

Name: +ve in-silico MS/MS by CFM-ID for JIQFVQITLNDQFQ-UHFFFAOYSA-N
ID: JIQFVQITLNDQFQ-UHFFFAOYSA-N
Comment: Energy2
Num peaks: 31
39.02292652 1.044157962
41.03857658 2.128345609
65.03857658 1.267453277
153.0698767 1.373004529
155.0491413 2.810589447
165.0698767 3.426176292
167.0855268 2.983925118
169.0647913 1.897865295
177.0698767 1.52708762
179.0855268 2.531277896
181.0647913 3.499119417
181.1011768 3.507794026
183.0804414 2.331596118
193.1011768 1.329446703
195.0804414 2.775477513
195.1168269 2.697576651
197.0960915 2.61233436
207.0804414 1.722788983
207.1168269 3.757504511
209.0960915 2.081532939
209.132477 3.110574037
211.1117415 2.325703175
221.132477 2.320357664
223.1117415 1.651533687
223.148127 1.182403647
225.1273916 2.722781421
235.1117415 2.842113463
235.148127 1.200017476
237.1273916 3.954130558
253.1223062 1.240020875
265.1223062 2.795780085

Name: +ve in-silico MS/MS by CFM-ID for NKOCCEDSXFBRQY-YDFGWWAZSA-N
ID: NKOCCEDSXFBRQY-YDFGWWAZSA-N
Comment: Energy0
Num peaks: 8
133.0647913 2.112627391
147.0804414 2.105760918
239.1066561 3.098642357
249.1273916 3.299538186
251.1066561 5.642872511
253.1223062 3.178005174
255.1379563 2.196127103
281.1536063 59.02824406

Name: +ve in-silico MS/MS by CFM-ID for NKOCCEDSXFBRQY-YDFGWWAZSA-N
ID: NKOCCEDSXFBRQY-YDFGWWAZSA-N
Comment: Energy1
Num peaks: 30
39.02292652 1.6034421
41.03857658 4.618046982
89.03857658 1.600951919
91.05422664 1.169277237
103.0542266 0.9562517689
105.0698767 0.9876112639
129.0334912 1.496549119
131.0491413 2.459249122
133.0647913 3.867125424
135.0804414 1.30810531
145.0647913 3.229570517
147.0804414 4.830731265
149.0960915 1.938913898
159.0804414 1.40871993
207.0804414 0.9490293322
209.0960915 1.043667028
223.1117415 0.9996357631
237.0910061 3.859415171
237.1273916 1.736853393
239.1066561 3.595436856
241.1223062 1.620053379
249.1273916 3.093089801
251.1066561 3.157620813
251.1430416 2.756087069
253.1223062 3.384893694
253.1586917 2.655692878
255.1379563 2.028518983
263.1430416 1.121293052
265.1223062 1.95658632
281.1536063 15.1239751

Name: +ve in-silico MS/MS by CFM-ID for NKOCCEDSXFBRQY-YDFGWWAZSA-N
ID: NKOCCEDSXFBRQY-YDFGWWAZSA-N
Comment: Energy2
Num peaks: 31
39.02292652 4.091469548
41.03857658 4.788742483
63.02292652 1.986442889
65.03857658 1.77682001
89.03857658 2.622894526
91.05422664 1.840794646
101.0385766 1.126988602
103.0542266 1.076109286
105.0334912 1.186213663
105.0698767 1.985254105
115.0542266 1.808461647
117.0698767 2.283325631
145.0647913 4.569836093
159.0804414 2.660859111
193.0647913 2.447881871
195.0804414 1.191813808
205.0647913 1.270337994
207.0804414 5.535231023
209.0960915 4.459756852
211.1117415 1.748104437
221.0960915 2.880366823
221.132477 1.152929064
223.075356 1.429600463
223.1117415 1.508433093
237.0910061 1.113139033
237.1273916 1.478055969
241.1223062 1.800631294
249.1273916 1.440651153
253.1223062 2.001502598
255.1379563 1.089071557
265.1223062 4.148331034

Name: +ve in-silico MS/MS by CFM-ID for YKMQXAWTGCOPNE-UHFFFAOYSA-N
ID: YKMQXAWTGCOPNE-UHFFFAOYSA-N
Comment: Energy0
Num peaks: 7
107.0491413 3.803118086
120.0443902 1.722969246
138.0549549 2.368508865
214.086255 1.643056836
218.1175552 1.674896193
228.1019051 33.24178432
246.1124698 35.5614188

Name: +ve in-silico MS/MS by CFM-ID for YKMQXAWTGCOPNE-UHFFFAOYSA-N
ID: YKMQXAWTGCOPNE-UHFFFAOYSA-N
Comment: Energy1
Num peaks: 29
55.01784114 0.753516141
105.0334912 2.348997663
106.0287402 0.8413836942
107.0491413 12.05637826
108.0443902 2.058574267
120.0443902 6.934386044
121.0647913 1.072808669
122.0600403 1.680849818
124.0393049 0.9978815513
126.0549549 0.840956099
129.0334912 1.702188535
132.0443902 0.831992606
133.0647913 0.8081430514
134.0236548 2.216485243
134.0600403 1.898297913
135.0804414 0.9668242618
136.0393049 1.523554617
138.0549549 4.633798457
152.070605 1.178548199
200.1069905 2.065567002
201.0910061 2.845215631
210.0913404 1.276270109
211.075356 1.01985634
214.086255 1.050625955
216.1019051 1.507199328
218.1175552 2.374718052
228.1019051 16.11055141
229.0859207 0.8843140371
246.1124698 5.873262443

Name: +ve in-silico MS/MS by CFM-ID for YKMQXAWTGCOPNE-UHFFFAOYSA-N
ID: YKMQXAWTGCOPNE-UHFFFAOYSA-N
Comment: Energy2
Num peaks: 31
42.03382555 2.300871876
65.03857658 1.361836394
65.99744004 1.550683429
68.0130901 1.404753007
75.02292652 1.778480283
77.03857658 2.831565606
79.05422664 3.430584323
89.03857658 1.085008832
93.06987671 1.71226529
96.04439023 1.678657642
101.0385766 1.444371059
103.0542266 1.225540847
105.0334912 2.344539277
106.0287402 3.640219984
107.0491413 6.247890744
108.0443902 1.244687717
110.0600403 1.126319439
117.0334912 1.859619626
120.0443902 5.533584077
121.0647913 1.099176322
122.0600403 2.601186437
129.0334912 1.897028522
132.0443902 1.048409595
133.0647913 1.261331088
134.0600403 1.344046054
138.0549549 1.202976986
198.0913404 1.345040926
200.1069905 2.984551462
201.0910061 1.158555542
210.0913404 1.628169737
228.1019051 1.180009643

Name: +ve in-silico MS/MS by CFM-ID for QVLJMPBNVQXYEL-UHFFFAOYSA-N
ID: QVLJMPBNVQXYEL-UHFFFAOYSA-N
Comment: Energy0
Num peaks: 8
41.03857658 1.855361234
133.0647913 1.873177248
239.1066561 2.718689033
249.1273916 3.414110772
253.1223062 2.147534554
255.1379563 2.38021361
265.1223062 10.29727659
281.1536063 56.889772

Name: +ve in-silico MS/MS by CFM-ID for QVLJMPBNVQXYEL-UHFFFAOYSA-N
ID: QVLJMPBNVQXYEL-UHFFFAOYSA-N
Comment: Energy1
Num peaks: 31
27.02292652 0.6484618453
39.02292652 1.848378732
41.03857658 5.576320095
89.03857658 0.7435830172
91.05422664 0.641327085
129.0334912 0.8719910723
131.0491413 1.257945089
133.0647913 3.737449973
145.0647913 1.91595064
147.0804414 3.624272215
149.0960915 1.671468082
197.0960915 0.9152695714
199.1117415 1.089574722
207.0804414 0.6546962701
223.1117415 1.08955639
235.1117415 1.117412833
237.0910061 3.66038819
237.1273916 2.136857338
239.1066561 3.348087673
239.1430416 1.074602214
241.1223062 1.974221834
249.0910061 1.2080224
249.1273916 2.985888251
251.1066561 1.745583591
251.1430416 1.573201074
253.1223062 3.058255575
253.1586917 1.328755069
255.1379563 1.809431984
263.1430416 1.137713023
265.1223062 9.682758271
281.1536063 16.13914894

Name: +ve in-silico MS/MS by CFM-ID for QVLJMPBNVQXYEL-UHFFFAOYSA-N
ID: QVLJMPBNVQXYEL-UHFFFAOYSA-N
Comment: Energy2
Num peaks: 31
39.02292652 7.218304027
41.03857658 8.280964958
49.00727645 1.353344127
51.02292652 1.041585975
63.02292652 1.569614458
65.03857658 1.110490839
101.0385766 1.917556092
103.0542266 1.06349125
105.0698767 1.168326395
115.0542266 1.528268863
119.0491413 1.205303234
131.0491413 1.147259371
133.0647913 1.573907914
145.0647913 4.172813218
193.0647913 2.618472166
195.0804414 1.983444145
207.0804414 3.141234447
209.0960915 1.507920844
211.1117415 1.325295201
221.0960915 1.766799984
223.1117415 1.431027694
235.1117415 2.725560821
237.0910061 1.107400637
237.1273916 1.631332778
241.1223062 1.80369057
249.1273916 1.362129156
251.1066561 1.205062456
251.1430416 2.126272657
253.1223062 2.114127635
255.1379563 1.276461474
265.1223062 2.695140982

Name: +ve in-silico MS/MS by CFM-ID for HLXPZGZUVCDNGK-UHFFFAOYSA-N
ID: HLXPZGZUVCDNGK-UHFFFAOYSA-N
Comment: Energy0
Num peaks: 15
91.05422664 1.716116327
107.0491413 2.700541366
117.0698767 1.339240357
121.0647913 1.816090114
131.0855268 1.755795206
149.0597059 1.659846923
159.0804414 1.674837961
173.0960915 1.01793133
187.075356 1.171202315
187.1117415 1.466391844
189.0910061 2.137279412
203.1066561 1.416941926
253.1586917 0.8458261993
263.1430416 9.661260269
281.1536063 50.08043797

Name: +ve in-silico MS/MS by CFM-ID for HLXPZGZUVCDNGK-UHFFFAOYSA-N
ID: HLXPZGZUVCDNGK-UHFFFAOYSA-N
Comment: Energy1
Num peaks: 31
39.02292652 0.8264904502
79.05422664 1.003900224
91.05422664 3.772327351
101.0385766 0.9422680992
103.0542266 1.655863362
105.0334912 2.169110272
107.0491413 7.28481046
109.0647913 1.147576196
115.0542266 1.994252951
117.0698767 4.713437193
121.0647913 5.022968881
123.0804414 0.8576637606
131.0491413 1.246956048
131.0855268 4.129576915
141.0698767 1.044885317
149.0597059 3.351212601
155.0855268 1.391393434
159.0804414 3.135714696
163.075356 0.8268903889
169.0647913 0.882542873
171.0804414 1.019566668
173.0960915 1.491381622
177.0910061 0.8241504072
185.0960915 0.9472397916
187.075356 2.725618471
187.1117415 1.652885231
189.0910061 1.993550789
203.1066561 1.316489698
253.1586917 0.8715267374
263.1430416 2.713829956
281.1536063 6.190218817

Name: +ve in-silico MS/MS by CFM-ID for HLXPZGZUVCDNGK-UHFFFAOYSA-N
ID: HLXPZGZUVCDNGK-UHFFFAOYSA-N
Comment: Energy2
Num peaks: 31
39.02292652 3.271503003
41.03857658 1.936994765
51.02292652 1.477933801
53.03857658 1.310200614
69.0334912 1.077450924
75.02292652 1.10467698
77.03857658 2.222025595
79.05422664 4.215116492
89.03857658 1.06324571
91.05422664 5.747385606
93.06987671 1.968825865
101.0385766 3.160603196
103.0542266 3.846690973
105.0334912 2.654500956
107.0491413 4.710545557
115.0542266 2.516102649
117.0334912 1.076738636
117.0698767 2.128347511
119.0491413 0.9777191499
121.0647913 5.831971842
127.0542266 1.113031293
129.0698767 0.7893897264
131.0855268 4.090118845
145.0647913 0.8179100623
155.0855268 0.9077169367
157.1011768 0.9915362114
171.0804414 0.8857375587
201.0910061 1.08256789
251.1430416 0.8693478418
253.1586917 1.491332394
263.1430416 1.484190507

Name: +ve in-silico MS/MS by CFM-ID for VMWXDADFUOYXKC-MDZDMXLPSA-N
ID: VMWXDADFUOYXKC-MDZDMXLPSA-N
Comment: Energy0
Num peaks: 12
55.05422664 3.84103487
91.05422664 3.285023989
93.06987671 1.754922614
103.0542266 1.538189652
187.075356 3.497683204
189.0910061 5.876162881
203.1066561 1.377893696
225.0910061 3.534114787
237.0910061 4.716759207
239.1066561 4.263520523
263.1430416 2.367348628
281.1536063 45.21683478

Name: +ve in-silico MS/MS by CFM-ID for VMWXDADFUOYXKC-MDZDMXLPSA-N
ID: VMWXDADFUOYXKC-MDZDMXLPSA-N
Comment: Energy1
Num peaks: 30
39.02292652 2.17331033
55.05422664 10.76436403
57.06987671 0.9116881464
69.06987671 3.445225627
79.05422664 0.9212083622
91.05422664 3.868529275
93.06987671 1.202747835
101.0385766 0.9787604569
103.0542266 2.959392655
125.0385766 1.023341864
147.0440559 1.991533302
171.0440559 1.725458604
171.0804414 0.9086520843
173.0597059 2.670678502
175.075356 1.220355586
177.0910061 1.011156054
187.075356 9.264693786
189.0910061 6.430172289
203.1066561 1.486292218
211.075356 1.297691519
213.0910061 1.590532752
223.075356 1.566912
225.0910061 7.048064947
237.0910061 1.484600494
239.1066561 1.026077374
241.1223062 1.369836276
251.1430416 1.095967225
253.1586917 1.976384387
263.1430416 0.9504482673
281.1536063 6.535131733

Name: +ve in-silico MS/MS by CFM-ID for VMWXDADFUOYXKC-MDZDMXLPSA-N
ID: VMWXDADFUOYXKC-MDZDMXLPSA-N
Comment: Energy2
Num peaks: 31
39.02292652 2.620760551
49.00727645 1.179234519
53.03857658 1.643500255
55.05422664 11.70990867
57.06987671 1.158467507
65.03857658 5.421288375
67.05422664 1.966850989
69.06987671 1.448058495
79.05422664 1.9080607
91.05422664 3.403877766
93.06987671 1.372836046
101.0385766 2.591913568
103.0542266 4.989136331
121.0284058 3.565428973
123.0440559 1.231801791
125.0385766 2.090446495
133.0284058 1.330359822
145.0284058 1.914523924
145.0647913 1.519917042
147.0440559 3.020930191
167.0491413 1.115625254
173.0597059 1.589320182
187.075356 2.032349885
189.0910061 1.185007519
205.0647913 1.601107879
207.0804414 1.662884868
213.0910061 1.037385155
225.0910061 1.15903197
235.1117415 1.071418245
253.1586917 1.697542094
265.1223062 2.266684837

Name: +ve in-silico MS/MS by CFM-ID for LTDHYWCQZMPBOF-UHFFFAOYSA-N
ID: LTDHYWCQZMPBOF-UHFFFAOYSA-N
Comment: Energy0
Num peaks: 31
41.03857658 0.6546630279
43.01784114 0.7379461412
45.0334912 0.5510524269
53.03857658 0.6802291081
65.03857658 0.6155789401
77.03857658 0.6047205335
89.03857658 0.6035239096
101.0385766 1.096748288
103.0542266 0.7591751975
111.0804414 0.8835511125
113.0960915 0.7097866351
115.0542266 0.5979683883
125.0960915 0.4949495315
127.0542266 1.10126918
129.0698767 0.7640523541
137.0960915 0.8835511125
139.1117415 0.7640523541
141.0698767 0.6079751407
151.1117415 0.4949495315
155.0855268 0.6079751407
169.1011768 0.6812641025
183.1168269 0.6079751407
187.1117415 0.4949495315
197.132477 1.029661147
199.1117415 0.4949495315
211.1117415 1.274540808
211.148127 2.818735934
213.1273916 1.173204782
213.1637771 0.5137481132
223.148127 13.04760644
241.1586917 42.03738124

Name: +ve in-silico MS/MS by CFM-ID for LTDHYWCQZMPBOF-UHFFFAOYSA-N
ID: LTDHYWCQZMPBOF-UHFFFAOYSA-N
Comment: Energy1
Num peaks: 31
39.02292652 1.159309919
41.03857658 1.76483363
43.01784114 1.295742037
45.0334912 1.075467622
49.00727645 0.9703286476
53.03857658 1.676745348
57.0334912 0.9343757584
65.03857658 1.419009778
77.03857658 1.325846165
89.03857658 1.263814153
99.02292652 2.038704312
101.0385766 1.679046404
103.0542266 0.9728767055
109.0647913 1.572865983
111.0804414 1.258852237
115.0542266 1.17944497
125.0385766 1.964563889
127.0542266 1.760643732
129.0698767 1.038356734
135.0804414 1.700759835
137.0960915 1.258852237
139.1117415 1.038356734
141.0698767 1.342617409
155.0855268 1.342617409
169.1011768 1.679952098
181.1011768 1.043986234
183.1168269 1.342617409
197.132477 2.083238596
211.148127 2.837297604
223.148127 3.937662827
241.1586917 5.576286954

Name: +ve in-silico MS/MS by CFM-ID for LTDHYWCQZMPBOF-UHFFFAOYSA-N
ID: LTDHYWCQZMPBOF-UHFFFAOYSA-N
Comment: Energy2
Num peaks: 31
39.02292652 3.027041288
41.03857658 3.87237203
49.00727645 4.196867844
51.02292652 2.100730269
53.03857658 2.389328931
55.05422664 1.609737011
65.03857658 1.675640169
73.00727645 1.934633161
77.03857658 1.091856701
87.02292652 0.9914285203
107.0855268 1.033157428
123.0804414 0.9914285203
127.0542266 1.357102377
133.1011768 1.033157428
139.0542266 0.9914285203
141.0698767 1.67546983
145.1011768 1.022363107
149.0960915 0.9914285203
153.0698767 0.9914285203
155.0855268 1.67546983
157.1011768 1.145177216
161.0960915 0.9914285203
167.0855268 0.9914285203
169.1011768 2.554213634
181.1011768 1.870172324
183.1168269 1.67546983
185.0960915 0.9914285203
195.1168269 1.272148335
197.0960915 0.9914285203
197.132477 1.495644031
211.148127 2.054769748

Name: +ve in-silico MS/MS by CFM-ID for OEPUULIFNCDOLQ-GOSISDBHSA-N
ID: OEPUULIFNCDOLQ-GOSISDBHSA-N
Comment: Energy0
Num peaks: 14
65.03857658 1.279797673
85.06479133 2.343633145
91.05422664 4.2694058
105.0698767 1.675574507
175.075356 1.49138441
189.0910061 3.991253675
203.1066561 1.520768967
207.0804414 1.548737199
209.0960915 1.346305034
211.1117415 1.713843687
213.0910061 2.501188043
225.0910061 2.135087283
263.1430416 1.48928649
281.1536063 53.45425855

Name: +ve in-silico MS/MS by CFM-ID for OEPUULIFNCDOLQ-GOSISDBHSA-N
ID: OEPUULIFNCDOLQ-GOSISDBHSA-N
Comment: Energy1
Num peaks: 31
41.03857658 0.8379058343
43.05422664 1.375825539
67.05422664 0.748632637
69.0334912 1.376358723
71.04914126 2.934216392
79.05422664 0.7702302514
85.06479133 1.401757677
91.05422664 14.23772717
93.06987671 1.290337363
101.0385766 0.873974059
103.0542266 1.224154009
105.0698767 3.465170348
123.0440559 1.897176514
173.0597059 1.944072604
175.075356 1.830425415
187.075356 2.323858897
189.0910061 9.741734916
197.0960915 0.7658560659
201.0910061 0.9783947203
203.1066561 2.311580378
207.0804414 0.814937221
211.075356 1.454114126
213.0910061 5.163901577
223.075356 1.032382386
225.0910061 2.130751875
239.1066561 0.780584318
251.1430416 0.9037257088
253.1586917 1.920297488
263.1430416 1.274373407
265.1223062 0.9308042524
281.1536063 11.29215577

Name: +ve in-silico MS/MS by CFM-ID for OEPUULIFNCDOLQ-GOSISDBHSA-N
ID: OEPUULIFNCDOLQ-GOSISDBHSA-N
Comment: Energy2
Num peaks: 31
39.02292652 1.220886949
41.03857658 0.9441903527
49.00727645 2.613280114
55.05422664 2.203010333
65.03857658 7.531505881
69.06987671 0.8320911122
91.05422664 8.270118253
93.06987671 1.014687462
101.0385766 3.961074769
103.0542266 2.041623449
105.0334912 5.954004831
105.0698767 2.054338301
115.0542266 1.243911913
119.0491413 5.6159919
121.0284058 3.034756261
121.0647913 1.812210975
127.0542266 1.100122687
129.0334912 3.43714005
131.0491413 1.125002184
139.0542266 1.305524464
145.0284058 1.529094252
155.0491413 1.180304147
169.0647913 0.8484272214
183.1168269 0.9017081753
195.0804414 1.574213591
197.0960915 1.101823405
205.0647913 2.12463707
207.0804414 4.043876713
223.075356 1.141252268
225.0910061 0.986550181
253.1586917 1.155293409

Name: +ve in-silico MS/MS by CFM-ID for RFRIERZLNQHONF-YDFGWWAZSA-N
ID: RFRIERZLNQHONF-YDFGWWAZSA-N
Comment: Energy0
Num peaks: 7
117.0698767 3.93900133
135.0804414 2.170338363
147.0804414 2.770640632
239.1066561 3.36904122
251.1066561 5.720692008
253.1223062 3.116674541
281.1536063 59.18304498

Name: +ve in-silico MS/MS by CFM-ID for RFRIERZLNQHONF-YDFGWWAZSA-N
ID: RFRIERZLNQHONF-YDFGWWAZSA-N
Comment: Energy1
Num peaks: 18
25.00727645 1.202772214
39.02292652 1.884580837
41.03857658 5.242100085
115.0542266 2.499646655
117.0698767 12.89480887
135.0804414 2.823489675
145.0647913 1.514528716
147.0804414 5.982421431
165.0910061 2.135931848
237.0910061 4.949384505
239.1066561 5.207352419
241.1223062 2.052121258
249.1273916 1.803741397
251.1066561 3.898934552
253.1223062 3.651688633
255.1379563 1.956308119
265.1223062 2.269890204
281.1536063 18.55075384

Name: +ve in-silico MS/MS by CFM-ID for RFRIERZLNQHONF-YDFGWWAZSA-N
ID: RFRIERZLNQHONF-YDFGWWAZSA-N
Comment: Energy2
Num peaks: 27
39.02292652 7.329259427
41.03857658 6.2768453
49.00727645 2.113232859
51.02292652 1.722912066
63.02292652 6.766671692
65.03857658 3.031058649
79.05422664 1.464087421
89.03857658 1.447192828
91.05422664 2.08594102
101.0385766 4.189037838
103.0542266 2.030518057
105.0698767 1.598579927
107.0491413 4.736759314
107.0855268 1.501807146
115.0542266 4.560606921
117.0698767 12.62414777
119.0855268 0.9008376609
129.0334912 1.588823034
131.0491413 1.506008103
133.0647913 1.750857079
135.0804414 2.180451188
147.0804414 1.769462568
237.0910061 1.338786588
239.1066561 0.9784816772
241.1223062 1.354514262
251.1430416 0.8794742895
265.1223062 2.370055953

Name: +ve in-silico MS/MS by CFM-ID for LMDVFSHGYANGRP-RYUDHWBXSA-N
ID: LMDVFSHGYANGRP-RYUDHWBXSA-N
Comment: Energy0
Num peaks: 6
72.08077574 2.452100211
136.0756904 1.28060337
233.1284542 1.216316069
235.1441043 6.85040674
245.1284542 3.757784116
263.1390189 70.37102003

Name: +ve in-silico MS/MS by CFM-ID for LMDVFSHGYANGRP-RYUDHWBXSA-N
ID: LMDVFSHGYANGRP-RYUDHWBXSA-N
Comment: Energy1
Num peaks: 26
43.05422664 2.074466552
45.06987671 1.473660322
55.05422664 0.9159799839
72.08077574 4.089931417
83.04914126 0.7791524196
107.0491413 6.861898838
109.0647913 0.795192448
119.0491413 0.8821764849
136.0756904 5.294589908
155.081504 1.945725392
169.0971541 1.778404776
179.081504 0.7615912391
203.081504 1.041314552
216.1019051 0.9038866853
217.0971541 0.7583848899
218.1175552 0.9034440227
219.0764186 1.804770611
219.1128041 1.470078356
220.1332052 2.965912102
221.0920687 3.75323877
221.1284542 1.478279551
233.1284542 1.672682502
235.1441043 4.950687965
245.1284542 3.804887018
247.1077188 0.88193106
263.1390189 26.24088139

Name: +ve in-silico MS/MS by CFM-ID for LMDVFSHGYANGRP-RYUDHWBXSA-N
ID: LMDVFSHGYANGRP-RYUDHWBXSA-N
Comment: Energy2
Num peaks: 31
43.05422664 1.584193714
54.03382555 0.5845391752
55.05422664 6.179066579
56.04947561 0.6327393324
57.06987671 3.489287301
65.03857658 1.441016324
66.03382555 1.766757624
68.04947561 1.216731002
70.06512568 9.260559092
72.08077574 6.929338829
74.0964258 0.9914150285
75.02292652 0.9961906399
77.03857658 1.80554349
79.05422664 5.134353295
82.06512568 1.419670026
84.08077574 0.9709000361
91.05422664 1.674543021
98.0600403 6.82644621
100.0756904 0.963763887
105.0334912 0.882922817
107.0491413 9.089955339
108.0807757 0.7285698073
109.0647913 0.8662003795
119.0491413 3.071638274
121.0647913 1.025957651
134.0600403 3.742392466
136.0756904 2.741434233
164.070605 0.6507873708
231.1128041 0.7679855284
245.1284542 0.5829003502
247.1077188 0.7678040495

Name: +ve in-silico MS/MS by CFM-ID for HLHBDMWPPKHNDQ-UHFFFAOYSA-N
ID: HLHBDMWPPKHNDQ-UHFFFAOYSA-N
Comment: Energy0
Num peaks: 25
41.03857658 0.6291212825
55.01784114 1.082260269
55.05422664 0.6198295846
69.06987671 0.6042283587
79.01784114 0.6124177054
83.08552677 0.6070338065
97.10117684 0.6142680918
103.0178411 0.7655973538
109.1011768 1.124950855
111.1168269 0.829505399
123.1168269 0.7738231185
129.0334912 0.9851170152
131.0491413 0.8235169074
137.132477 0.5934861742
149.132477 0.6169170157
161.132477 0.6169170157
173.132477 1.039199959
185.132477 1.360181798
207.1168269 0.6200837494
211.1117415 2.03327086
213.1273916 2.134832625
215.1430416 1.319654083
223.148127 8.310831162
225.1273916 4.05546688
241.1586917 47.27338062

Name: +ve in-silico MS/MS by CFM-ID for HLHBDMWPPKHNDQ-UHFFFAOYSA-N
ID: HLHBDMWPPKHNDQ-UHFFFAOYSA-N
Comment: Energy1
Num peaks: 31
39.02292652 1.421764187
41.03857658 1.656987359
49.00727645 1.113386808
55.01784114 2.596211239
55.05422664 1.495887303
69.06987671 1.32529402
79.01784114 1.344269279
83.08552677 1.225064131
91.01784114 1.077919013
97.10117684 1.277188253
103.0178411 1.300017289
107.0855268 1.99825199
109.1011768 1.854352396
111.1168269 1.133034364
117.0334912 1.553685521
123.1168269 1.457288054
127.0178411 1.99036884
129.0334912 1.301879837
131.0491413 1.046044866
137.132477 2.331035784
149.132477 1.346432378
161.132477 1.346432378
169.1011768 1.411115748
171.1168269 1.597626943
173.132477 2.848155715
185.132477 2.287571892
187.148127 1.687759334
207.1168269 1.023937313
223.148127 3.265306548
225.1273916 3.046998435
241.1586917 6.451749095

Name: +ve in-silico MS/MS by CFM-ID for HLHBDMWPPKHNDQ-UHFFFAOYSA-N
ID: HLHBDMWPPKHNDQ-UHFFFAOYSA-N
Comment: Energy2
Num peaks: 31
39.02292652 4.217327353
41.03857658 4.60695558
49.00727645 3.466397413
51.02292652 1.616458275
53.00219107 1.861175739
53.03857658 1.875772248
55.05422664 2.419960562
73.00727645 1.246212051
75.02292652 2.112135598
77.00219107 1.252255206
79.01784114 1.222881064
87.02292652 1.982947945
101.0385766 2.711371589
109.1011768 1.691163575
115.0542266 2.143740037
123.1168269 1.528108062
129.0698767 1.321833377
137.132477 1.679543969
143.0855268 1.488202576
147.1168269 1.068190515
149.132477 1.739205864
159.1168269 1.068190515
161.132477 1.739205864
167.0855268 1.247533661
169.1011768 1.708869846
171.1168269 2.000934628
173.132477 1.555966538
181.1011768 2.55549417
183.0804414 1.068190515
197.0960915 1.068190515
207.1168269 1.206575876

Name: +ve in-silico MS/MS by CFM-ID for OUAINJWTDRNZIJ-LJQANCHMSA-N
ID: OUAINJWTDRNZIJ-LJQANCHMSA-N
Comment: Energy0
Num peaks: 6
91.05422664 2.808681331
117.0698767 1.40410968
135.0804414 3.083507299
245.132477 2.286266894
263.1430416 35.8311323
281.1536063 35.96513054

Name: +ve in-silico MS/MS by CFM-ID for OUAINJWTDRNZIJ-LJQANCHMSA-N
ID: OUAINJWTDRNZIJ-LJQANCHMSA-N
Comment: Energy1
Num peaks: 24
91.05422664 7.814851398
93.06987671 1.280729972
103.0542266 1.849257531
105.0698767 5.428687225
107.0855268 2.116596814
115.0542266 2.070390501
117.0698767 5.292040458
119.0855268 1.996761799
127.0542266 2.301736206
129.0698767 1.784878549
131.0491413 3.811849864
133.0647913 2.202380759
135.0804414 4.970684647
143.0491413 2.001743934
145.0647913 2.885790554
147.0804414 3.008656738
157.0647913 1.89130952
169.0647913 1.257293077
171.0804414 2.08487216
185.0960915 1.885768308
203.1066561 1.48556711
245.132477 1.437359241
263.1430416 10.41621912
281.1536063 9.14514087

Name: +ve in-silico MS/MS by CFM-ID for OUAINJWTDRNZIJ-LJQANCHMSA-N
ID: OUAINJWTDRNZIJ-LJQANCHMSA-N
Comment: Energy2
Num peaks: 28
49.00727645 2.741663546
57.0334912 0.9897084928
79.05422664 0.9164344834
91.05422664 10.55723745
93.06987671 3.16977277
101.0385766 6.449061509
103.0542266 6.873424922
105.0698767 9.064757835
107.0855268 2.780161092
111.1168269 0.953508742
115.0542266 2.411294958
117.0698767 3.119488979
119.0855268 2.457985702
125.0385766 1.365088697
127.0542266 2.49416298
129.0698767 2.068427805
131.0491413 5.190103728
131.0855268 1.708648686
133.1011768 1.801834176
135.0804414 0.9604021627
145.0647913 0.9229020304
155.0491413 1.144836481
157.0647913 1.006568781
167.0491413 1.510008365
169.0647913 1.933800158
171.0804414 2.30147638
183.0804414 1.418588987
185.0960915 1.741687393

Name: +ve in-silico MS/MS by CFM-ID for JYXGPDOHRYTOBE-UHFFFAOYSA-N
ID: JYXGPDOHRYTOBE-UHFFFAOYSA-N
Comment: Energy0
Num peaks: 6
121.0647913 6.700734276
186.0913404 4.58985917
210.0913404 3.100995525
214.086255 1.96161179
228.1019051 21.31889085
246.1124698 50.62363735

Name: +ve in-silico MS/MS by CFM-ID for JYXGPDOHRYTOBE-UHFFFAOYSA-N
ID: JYXGPDOHRYTOBE-UHFFFAOYSA-N
Comment: Energy1
Num peaks: 21
59.01275576 0.9729653055
80.04947561 1.805573695
95.04914126 0.98842562
107.0491413 1.075431887
108.0443902 1.652958365
120.0443902 2.170220559
121.0647913 12.40507298
122.0600403 0.8824406456
126.0549549 1.150040434
138.0549549 6.886968633
144.0807757 0.9725986507
158.0964258 1.097506437
168.0807757 0.8792063905
184.0756904 0.9765102436
186.0913404 22.56670179
210.0913404 3.854511088
214.086255 0.8080238614
216.1019051 0.975404262
218.1175552 0.6041964887
228.1019051 9.136860596
246.1124698 8.582051523

Name: +ve in-silico MS/MS by CFM-ID for JYXGPDOHRYTOBE-UHFFFAOYSA-N
ID: JYXGPDOHRYTOBE-UHFFFAOYSA-N
Comment: Energy2
Num peaks: 31
39.02292652 2.065797678
41.03857658 2.14393845
51.02292652 1.101195878
53.03857658 1.538236755
59.01275576 1.217780432
68.04947561 3.798683085
77.03857658 1.100839132
79.05422664 2.736183321
80.04947561 4.916180369
89.03857658 1.260162258
90.03382555 1.120143894
91.05422664 1.916942744
92.04947561 1.662460082
93.06987671 3.209364646
95.04914126 1.847702001
103.0542266 1.172955989
105.0334912 1.194327726
107.0491413 2.152598713
108.0443902 2.978839713
114.0338255 1.021792976
117.0334912 1.969311152
119.0491413 3.586098487
121.0647913 7.878977822
132.0443902 1.102960024
144.0807757 1.85490682
154.0651257 1.639527571
156.0807757 4.358383303
158.0964258 4.601198098
168.0807757 1.967164296
184.0756904 1.990497645
186.0913404 3.456145209

Name: +ve in-silico MS/MS by CFM-ID for NOCBOYZMQGWLDP-DJJJIMSYSA-N
ID: NOCBOYZMQGWLDP-DJJJIMSYSA-N
Comment: Energy0
Num peaks: 14
41.03857658 1.696475095
107.0491413 2.007872661
109.0647913 1.132409954
133.0647913 2.420610096
141.0698767 1.363131727
143.0855268 1.464360937
145.0647913 1.255506485
145.1011768 1.756253533
161.0960915 2.712042125
239.1066561 1.441003776
249.1273916 3.153757874
255.1379563 1.203563984
265.1223062 5.452587708
281.1536063 53.57265169

Name: +ve in-silico MS/MS by CFM-ID for NOCBOYZMQGWLDP-DJJJIMSYSA-N
ID: NOCBOYZMQGWLDP-DJJJIMSYSA-N
Comment: Energy1
Num peaks: 31
27.02292652 0.6839146568
39.02292652 1.711407575
41.03857658 4.998809526
105.0698767 1.357330826
107.0491413 1.06179433
115.0542266 1.850240179
117.0698767 0.8936558194
119.0855268 0.7163819741
129.0334912 0.745610386
131.0491413 1.868110316
133.0647913 6.419703031
135.0440559 1.493642034
135.0804414 0.7580300072
137.0597059 4.508760506
137.0960915 0.9003449574
143.0855268 0.7191975033
145.0647913 0.7428263479
145.1011768 0.9277383959
159.0804414 1.542959359
161.0960915 3.605599452
165.0910061 1.099022413
173.0960915 3.486724969
237.0910061 2.395851926
239.1066561 2.503922912
241.1223062 0.9890161354
249.1273916 3.221126912
251.1066561 0.9750870381
253.1223062 1.852668293
255.1379563 1.720873008
265.1223062 6.423983819
281.1536063 17.52897194

Name: +ve in-silico MS/MS by CFM-ID for NOCBOYZMQGWLDP-DJJJIMSYSA-N
ID: NOCBOYZMQGWLDP-DJJJIMSYSA-N
Comment: Energy2
Num peaks: 31
25.00727645 1.279273478
39.02292652 7.344142071
41.03857658 5.596741483
49.00727645 0.9912944714
63.02292652 3.021768693
65.03857658 0.9414328261
89.03857658 2.272420061
101.0385766 6.106573055
103.0542266 4.102092465
105.0698767 1.146107453
107.0491413 2.618243911
115.0542266 3.334175749
117.0334912 1.766857748
117.0698767 2.833464038
119.0491413 1.355357162
119.0855268 1.019187504
121.0647913 1.108510102
129.0334912 1.095148116
129.0698767 2.712773489
131.0855268 1.745250047
133.1011768 0.8284374481
135.0804414 1.030425914
139.0542266 3.158676438
141.0698767 7.752263513
143.0855268 1.949730291
145.0647913 4.286514468
145.1011768 1.298862115
147.0804414 0.8403914468
149.0960915 0.8203483699
161.0960915 0.7443695766
265.1223062 1.329904047

Name: +ve in-silico MS/MS by CFM-ID for NEQGOKAKPXXESR-GOSISDBHSA-N
ID: NEQGOKAKPXXESR-GOSISDBHSA-N
Comment: Energy0
Num peaks: 7
91.05422664 2.500933342
105.0698767 1.661578412
115.0542266 1.380328596
133.0647913 3.334429657
245.132477 2.202736427
263.1430416 34.86798244
281.1536063 35.40004865

Name: +ve in-silico MS/MS by CFM-ID for NEQGOKAKPXXESR-GOSISDBHSA-N
ID: NEQGOKAKPXXESR-GOSISDBHSA-N
Comment: Energy1
Num peaks: 24
91.05422664 9.493781231
93.06987671 1.852752666
103.0542266 1.42450757
105.0698767 5.909648515
115.0542266 5.041104911
117.0698767 1.818027256
127.0542266 1.340334752
129.0334912 2.184701604
129.0698767 2.703382544
131.0491413 3.251824724
131.0855268 1.363989829
133.0647913 5.511938642
145.0647913 1.803311953
147.0804414 2.596562269
149.0960915 2.555846922
157.0647913 3.511709972
159.0804414 1.330416283
171.0804414 2.779806887
175.075356 2.829179253
185.0960915 1.679676346
189.0910061 1.466054101
203.1066561 1.32162605
263.1430416 9.229398102
281.1536063 8.096049872

Name: +ve in-silico MS/MS by CFM-ID for NEQGOKAKPXXESR-GOSISDBHSA-N
ID: NEQGOKAKPXXESR-GOSISDBHSA-N
Comment: Energy2
Num peaks: 27
41.00219107 1.117797338
49.00727645 2.451937613
53.00219107 1.338976461
55.01784114 1.313960442
69.0334912 1.982486365
79.05422664 1.055784212
91.05422664 9.8009977
93.06987671 3.710802006
101.0385766 4.897471184
103.0542266 8.543163543
105.0698767 10.00364365
107.0855268 1.30084419
115.0542266 3.008622733
117.0698767 2.208273198
127.0542266 1.780223043
129.0334912 1.945233612
129.0698767 3.323046076
131.0491413 2.456312719
131.0855268 2.313355409
133.0647913 2.122013183
143.0491413 2.584802754
155.0491413 1.760058307
157.0647913 1.578424356
169.0647913 1.46512991
171.0804414 2.783365956
183.0804414 1.81841674
185.0960915 1.449487099

Name: +ve in-silico MS/MS by CFM-ID for SHFGSMGOMKVCFE-UHFFFAOYSA-N
ID: SHFGSMGOMKVCFE-UHFFFAOYSA-N
Comment: Energy0
Num peaks: 6
95.04914126 1.877796651
108.0443902 11.3651137
121.0647913 10.11062217
216.1019051 4.166142167
228.1019051 7.020183736
246.1124698 48.37453735

Name: +ve in-silico MS/MS by CFM-ID for SHFGSMGOMKVCFE-UHFFFAOYSA-N
ID: SHFGSMGOMKVCFE-UHFFFAOYSA-N
Comment: Energy1
Num peaks: 26
49.00727645 0.8306391569
51.02292652 1.962131307
53.03857658 1.755490261
65.00219107 3.08071416
67.01784114 1.547996979
69.0334912 3.141633822
78.03382555 2.366394069
80.04947561 2.012284684
84.04439023 1.182679567
92.04947561 0.9880847152
93.06987671 0.9319217265
94.02874017 1.023598852
106.0287402 1.88684196
108.0443902 18.39872164
119.0491413 2.864469431
121.0647913 17.81848285
126.0549549 1.511532319
152.070605 0.8944657977
187.075356 1.18921019
189.0910061 0.8290690765
191.1066561 2.061523481
204.1019051 1.072781024
216.1019051 2.984198227
218.1175552 0.7494844772
228.1019051 2.136207168
246.1124698 5.29754725

Name: +ve in-silico MS/MS by CFM-ID for SHFGSMGOMKVCFE-UHFFFAOYSA-N
ID: SHFGSMGOMKVCFE-UHFFFAOYSA-N
Comment: Energy2
Num peaks: 31
39.02292652 1.249919871
49.00727645 1.507198267
51.02292652 1.827248601
52.01817548 0.7353301238
53.03857658 1.823392457
63.02292652 0.7978719833
65.03857658 1.153995652
75.02292652 0.9019807659
77.03857658 2.020086795
78.03382555 11.64106399
79.05422664 2.842179636
80.04947561 6.195639147
82.06512568 0.8658978889
89.03857658 1.705460286
91.05422664 2.357165176
92.04947561 1.111357988
93.06987671 5.158742312
94.02874017 2.651783877
94.06512568 0.9491034323
95.04914126 1.435804236
96.04439023 0.9825020737
103.0542266 1.376003014
105.0334912 1.20116882
107.0491413 2.040887432
108.0443902 7.863184293
109.0647913 0.8391304626
117.0334912 1.083541892
119.0491413 1.260817588
121.0647913 9.788616541
123.0804414 0.7313615183
127.1117415 0.7970708383

Name: +ve in-silico MS/MS by CFM-ID for VNZGFKQARLEAQK-UHFFFAOYSA-N
ID: VNZGFKQARLEAQK-UHFFFAOYSA-N
Comment: Energy0
Num peaks: 31
39.02292652 0.4281846203
41.03857658 0.5888427109
43.01784114 0.4394145875
45.0334912 0.9301710197
55.05422664 0.5187879924
69.06987671 0.5116917029
83.08552677 0.507832912
95.08552677 0.9309580254
97.10117684 0.6950118666
109.1011768 0.51689193
117.0334912 0.613428841
119.0491413 0.4608178501
119.0855268 0.39097934
121.1011768 0.9362835978
123.1168269 0.6950118666
135.1168269 0.51689193
143.0491413 0.6315107086
145.0647913 0.4608178501
147.1168269 0.51689193
159.1168269 0.51689193
171.1168269 0.51689193
183.1168269 0.5520446016
195.1168269 1.956347803
197.132477 1.70864905
207.1168269 0.6682784618
209.132477 2.656153116
211.148127 0.8601115913
213.1273916 0.4196625593
223.148127 28.82531556
225.1273916 2.474633292
241.1586917 27.61877809

Name: +ve in-silico MS/MS by CFM-ID for VNZGFKQARLEAQK-UHFFFAOYSA-N
ID: VNZGFKQARLEAQK-UHFFFAOYSA-N
Comment: Energy1
Num peaks: 31
39.02292652 1.50285594
41.03857658 1.499658373
51.02292652 1.453981596
53.03857658 0.9460306789
55.05422664 1.284317063
63.02292652 0.9009697756
65.03857658 0.9202998325
69.06987671 1.224671323
83.08552677 1.14111149
93.06987671 1.877836421
95.08552677 1.56194021
97.10117684 1.058510838
99.02292652 0.8958573326
109.1011768 1.257872938
119.0855268 1.990559292
121.1011768 1.64951392
123.1168269 1.058510838
135.1168269 1.257872938
147.1168269 1.257872938
153.0698767 0.8993131523
159.1168269 1.257872938
167.0855268 1.164697349
171.1168269 1.257872938
181.1011768 1.227542177
183.1168269 1.375257347
195.1168269 2.156736815
207.1168269 1.429791723
209.132477 1.257306412
223.148127 9.051596448
225.1273916 1.331976047
241.1586917 4.107272683

Name: +ve in-silico MS/MS by CFM-ID for VNZGFKQARLEAQK-UHFFFAOYSA-N
ID: VNZGFKQARLEAQK-UHFFFAOYSA-N
Comment: Energy2
Num peaks: 31
25.00727645 1.128778318
39.02292652 3.767787098
41.03857658 3.510382583
49.00727645 2.952415089
51.02292652 2.411432402
53.03857658 1.573691782
55.05422664 1.791211313
63.02292652 1.298515229
65.03857658 1.130796567
73.00727645 2.56203047
75.02292652 1.488701064
87.02292652 1.088142239
99.02292652 2.051833807
109.1011768 1.675921352
121.1011768 1.357468102
125.0385766 1.58372447
135.1168269 1.675921352
147.1168269 1.675921352
153.0698767 1.434992058
155.0855268 1.089084684
157.1011768 1.029322249
159.1168269 1.675921352
167.0855268 1.987389849
169.1011768 1.236448194
171.1168269 1.675921352
181.1011768 2.134753359
183.1168269 1.883047297
195.1168269 2.045612446
197.132477 1.695483723
207.1168269 1.115880129
209.132477 2.066433206

Name: +ve in-silico MS/MS by CFM-ID for VNZGFKQARLEAQK-ULRKRDCQSA-N
ID: VNZGFKQARLEAQK-ULRKRDCQSA-N
Comment: Energy0
Num peaks: 31
39.02292652 0.4281846203
41.03857658 0.5888427109
43.01784114 0.4394145875
45.0334912 0.9301710197
55.05422664 0.5187879924
69.06987671 0.5116917029
83.08552677 0.507832912
95.08552677 0.9309580254
97.10117684 0.6950118666
109.1011768 0.51689193
117.0334912 0.613428841
119.0491413 0.4608178501
119.0855268 0.39097934
121.1011768 0.9362835978
123.1168269 0.6950118666
135.1168269 0.51689193
143.0491413 0.6315107086
145.0647913 0.4608178501
147.1168269 0.51689193
159.1168269 0.51689193
171.1168269 0.51689193
183.1168269 0.5520446016
195.1168269 1.956347803
197.132477 1.70864905
207.1168269 0.6682784618
209.132477 2.656153116
211.148127 0.8601115913
213.1273916 0.4196625593
223.148127 28.82531556
225.1273916 2.474633292
241.1586917 27.61877809

Name: +ve in-silico MS/MS by CFM-ID for VNZGFKQARLEAQK-ULRKRDCQSA-N
ID: VNZGFKQARLEAQK-ULRKRDCQSA-N
Comment: Energy1
Num peaks: 31
39.02292652 1.50285594
41.03857658 1.499658373
51.02292652 1.453981596
53.03857658 0.9460306789
55.05422664 1.284317063
63.02292652 0.9009697756
65.03857658 0.9202998325
69.06987671 1.224671323
83.08552677 1.14111149
93.06987671 1.877836421
95.08552677 1.56194021
97.10117684 1.058510838
99.02292652 0.8958573326
109.1011768 1.257872938
119.0855268 1.990559292
121.1011768 1.64951392
123.1168269 1.058510838
135.1168269 1.257872938
147.1168269 1.257872938
153.0698767 0.8993131523
159.1168269 1.257872938
167.0855268 1.164697349
171.1168269 1.257872938
181.1011768 1.227542177
183.1168269 1.375257347
195.1168269 2.156736815
207.1168269 1.429791723
209.132477 1.257306412
223.148127 9.051596448
225.1273916 1.331976047
241.1586917 4.107272683

Name: +ve in-silico MS/MS by CFM-ID for VNZGFKQARLEAQK-ULRKRDCQSA-N
ID: VNZGFKQARLEAQK-ULRKRDCQSA-N
Comment: Energy2
Num peaks: 31
25.00727645 1.128778318
39.02292652 3.767787098
41.03857658 3.510382583
49.00727645 2.952415089
51.02292652 2.411432402
53.03857658 1.573691782
55.05422664 1.791211313
63.02292652 1.298515229
65.03857658 1.130796567
73.00727645 2.56203047
75.02292652 1.488701064
87.02292652 1.088142239
99.02292652 2.051833807
109.1011768 1.675921352
121.1011768 1.357468102
125.0385766 1.58372447
135.1168269 1.675921352
147.1168269 1.675921352
153.0698767 1.434992058
155.0855268 1.089084684
157.1011768 1.029322249
159.1168269 1.675921352
167.0855268 1.987389849
169.1011768 1.236448194
171.1168269 1.675921352
181.1011768 2.134753359
183.1168269 1.883047297
195.1168269 2.045612446
197.132477 1.695483723
207.1168269 1.115880129
209.132477 2.066433206

Name: +ve in-silico MS/MS by CFM-ID for WWBBOPOWLDLFHD-UHFFFAOYSA-N
ID: WWBBOPOWLDLFHD-UHFFFAOYSA-N
Comment: Energy0
Num peaks: 6
188.070605 1.991286607
202.086255 3.034891253
214.086255 4.381308767
228.1019051 32.47905292
230.0811697 1.818085213
246.1124698 43.0088462

Name: +ve in-silico MS/MS by CFM-ID for WWBBOPOWLDLFHD-UHFFFAOYSA-N
ID: WWBBOPOWLDLFHD-UHFFFAOYSA-N
Comment: Energy1
Num peaks: 15
39.02292652 3.339802908
41.03857658 2.621214008
57.0334912 12.52578347
59.04914126 2.524500475
157.0647913 2.025097481
159.0804414 2.171873324
175.075356 2.252499187
177.0910061 4.603651021
188.070605 3.32735924
196.0756904 5.09745059
198.0913404 2.697790776
202.086255 3.177458563
214.086255 5.780568485
228.1019051 15.89386308
246.1124698 12.8882482

Name: +ve in-silico MS/MS by CFM-ID for WWBBOPOWLDLFHD-UHFFFAOYSA-N
ID: WWBBOPOWLDLFHD-UHFFFAOYSA-N
Comment: Energy2
Num peaks: 31
15.02292652 1.105385147
39.02292652 5.260061693
41.00219107 1.688765345
41.03857658 5.447989845
43.01784114 2.882766443
49.00727645 1.345988408
57.0334912 3.325376358
67.01784114 1.388276254
69.0334912 1.495851072
133.0647913 1.322688348
134.0600403 1.390974707
145.0647913 1.151776857
146.0600403 1.571047429
158.0600403 4.501070675
160.0756904 2.180155374
170.0600403 1.956513062
172.0756904 6.078341347
174.0913404 1.665192221
184.0756904 3.495641917
186.0549549 1.495297225
188.070605 2.737365452
196.0756904 5.25083693
198.0549549 1.064513152
198.0913404 4.624610951
200.070605 2.203864648
200.1069905 2.225082711
202.086255 2.269814012
212.070605 3.786942042
214.086255 1.60370701
228.1019051 1.830252639
230.0811697 1.409474484

Name: +ve in-silico MS/MS by CFM-ID for YXIVTEXUSXUMIT-SECBINFHSA-N
ID: YXIVTEXUSXUMIT-SECBINFHSA-N
Comment: Energy0
Num peaks: 7
87.04405588 4.366656315
101.0597059 3.759656512
144.0443902 10.2565388
186.0913404 1.775540574
214.086255 12.6125159
228.1019051 7.384242937
246.1124698 39.95148737

Name: +ve in-silico MS/MS by CFM-ID for YXIVTEXUSXUMIT-SECBINFHSA-N
ID: YXIVTEXUSXUMIT-SECBINFHSA-N
Comment: Energy1
Num peaks: 19
41.03857658 2.04433207
69.0334912 1.280544054
83.01275576 2.298466628
85.02840582 1.795071366
87.04405588 1.615263337
101.0597059 3.463235404
118.0651257 1.457331264
128.0494756 1.040128264
129.0546206 1.175261714
140.0494756 2.057195744
144.0443902 35.4703592
146.0600403 1.309600495
158.0600403 8.327982626
160.0756904 3.119121475
186.0913404 3.484285832
214.086255 2.881707589
219.1015708 1.206188364
228.1019051 2.18176696
246.1124698 4.779537361

Name: +ve in-silico MS/MS by CFM-ID for YXIVTEXUSXUMIT-SECBINFHSA-N
ID: YXIVTEXUSXUMIT-SECBINFHSA-N
Comment: Energy2
Num peaks: 22
27.02292652 2.877386973
39.02292652 2.026789955
41.03857658 10.83817047
43.05422664 2.464166486
53.00219107 1.180659622
55.01784114 1.23050017
57.0334912 1.325051836
67.01784114 0.9188530869
69.0334912 4.717123202
71.04914126 2.508331378
78.03382555 2.138055701
90.03382555 2.596756269
92.04947561 1.344010781
102.0338255 9.144384533
118.0287402 1.462774601
118.0651257 1.749742278
128.0494756 1.747434485
130.0651257 0.9652118188
144.0443902 25.894825
157.0647913 1.320941992
186.0913404 0.9421279016
230.0811697 0.9225427289

Name: +ve in-silico MS/MS by CFM-ID for MRNPTAZQENDIGM-AWEZNQCLSA-N
ID: MRNPTAZQENDIGM-AWEZNQCLSA-N
Comment: Energy0
Num peaks: 6
105.0698767 2.535884592
114.0549549 18.34173229
133.0647913 10.86146502
214.086255 2.713642401
228.1019051 3.133945065
246.1124698 44.10823822

Name: +ve in-silico MS/MS by CFM-ID for MRNPTAZQENDIGM-AWEZNQCLSA-N
ID: MRNPTAZQENDIGM-AWEZNQCLSA-N
Comment: Energy1
Num peaks: 14
82.02874017 9.56970643
86.0600403 1.486024833
91.05422664 2.452218304
105.0698767 11.40089719
114.0549549 11.08321749
115.0542266 1.418890095
133.0647913 5.978591816
140.0342195 2.521680101
154.0498695 1.486202195
168.0655196 3.158629959
214.086255 10.65741798
218.1175552 1.695769613
228.1019051 1.905481601
246.1124698 15.75542136

Name: +ve in-silico MS/MS by CFM-ID for MRNPTAZQENDIGM-AWEZNQCLSA-N
ID: MRNPTAZQENDIGM-AWEZNQCLSA-N
Comment: Energy2
Num peaks: 25
41.00219107 2.639517855
49.00727645 1.649484921
51.02292652 1.103661244
53.00219107 3.631023499
55.01784114 3.472817312
79.05422664 2.381176567
82.02874017 6.138016803
84.04439023 2.344640576
86.0600403 2.576652735
89.03857658 1.080582424
91.05422664 7.75998684
93.06987671 1.895738833
96.04439023 3.534308287
98.02365479 1.616620862
101.0385766 1.286089281
103.0542266 2.599484185
105.0698767 11.25362585
112.0393049 4.849847387
114.0549549 4.726007654
115.0542266 2.811292572
117.0698767 1.228615102
129.0334912 0.9969652887
131.0491413 2.606688175
133.0647913 4.464558443
148.0756904 2.058175957

Name: +ve in-silico MS/MS by CFM-ID for LLSODNUYNJWSBJ-GFCCVEGCSA-N
ID: LLSODNUYNJWSBJ-GFCCVEGCSA-N
Comment: Energy0
Num peaks: 6
59.04914126 0.3722487154
215.0702706 0.3960572972
217.0859207 0.5486891997
228.1019051 19.07736044
230.0811697 0.3875779404
246.1124698 76.8544033

Name: +ve in-silico MS/MS by CFM-ID for LLSODNUYNJWSBJ-GFCCVEGCSA-N
ID: LLSODNUYNJWSBJ-GFCCVEGCSA-N
Comment: Energy1
Num peaks: 12
39.02292652 2.905742318
41.03857658 3.899794413
57.0334912 9.975737186
59.04914126 26.17970094
61.06479133 2.709833784
69.0334912 2.782869271
71.04914126 3.729861088
87.04405588 3.151331295
176.070605 3.066483572
204.0655196 5.613711212
228.1019051 7.088850209
246.1124698 11.50403724

Name: +ve in-silico MS/MS by CFM-ID for LLSODNUYNJWSBJ-GFCCVEGCSA-N
ID: LLSODNUYNJWSBJ-GFCCVEGCSA-N
Comment: Energy2
Num peaks: 31
15.02292652 1.189719498
39.02292652 2.306110427
41.03857658 4.760674891
43.05422664 1.056252465
49.00727645 3.427679268
51.02292652 2.125060754
63.02292652 4.022614133
65.03857658 0.9405212513
69.0334912 3.471748064
71.04914126 1.29670236
79.01784114 1.100528553
79.05422664 1.431402377
89.00219107 1.299388667
91.05422664 2.490133911
93.0334912 0.9428459207
104.0494756 2.583680103
105.0334912 9.918327814
106.0651257 4.925781462
107.0491413 1.265244865
108.0807757 1.058626953
111.0440559 1.340634319
129.0334912 1.841537938
158.0600403 0.9446131859
175.0389705 1.215266856
186.0549549 3.660121037
188.070605 6.396843694
201.0910061 4.460666762
202.086255 1.03333848
212.070605 1.373270071
228.1019051 5.049478223
230.0811697 1.138000795

Name: +ve in-silico MS/MS by CFM-ID for SQUSWYXGOCEOEY-UHFFFAOYSA-N
ID: SQUSWYXGOCEOEY-UHFFFAOYSA-N
Comment: Energy0
Num peaks: 6
61.02840582 2.09367612
174.0913404 10.75698368
186.0913404 18.41503212
204.1019051 7.984455041
228.1019051 8.51588782
246.1124698 39.65424713

Name: +ve in-silico MS/MS by CFM-ID for SQUSWYXGOCEOEY-UHFFFAOYSA-N
ID: SQUSWYXGOCEOEY-UHFFFAOYSA-N
Comment: Energy1
Num peaks: 6
73.02840582 3.759748835
174.0913404 17.40268847
186.0913404 39.21876577
204.1019051 14.32050722
228.1019051 2.622039736
246.1124698 4.026948434

Name: +ve in-silico MS/MS by CFM-ID for SQUSWYXGOCEOEY-UHFFFAOYSA-N
ID: SQUSWYXGOCEOEY-UHFFFAOYSA-N
Comment: Energy2
Num peaks: 31
15.02292652 1.226344221
39.02292652 1.41109672
41.00219107 1.191331469
43.01784114 2.12828323
49.00727645 1.505599932
51.02292652 3.706867566
53.03857658 4.341506108
55.05422664 1.6472238
79.01784114 3.142646846
79.05422664 1.619703614
105.0334912 2.667448977
115.0542266 1.263906225
116.0494756 1.592954802
118.0651257 2.230070266
129.0334912 3.80054666
131.0491413 1.388468631
133.0647913 1.885725563
141.0698767 1.277220065
144.0807757 1.175733289
146.0964258 2.579554733
154.0651257 1.237785157
156.0443902 1.521466397
156.0807757 8.20732237
157.0647913 4.034892549
158.0600403 5.124432878
159.0804414 1.917151094
164.070605 1.448842084
172.0756904 1.465511804
174.0913404 5.636540474
186.0913404 3.564912325
230.0811697 1.182832815

Name: +ve in-silico MS/MS by CFM-ID for WDDPYCJVJMDZKP-BEFAXECRSA-N
ID: WDDPYCJVJMDZKP-BEFAXECRSA-N
Comment: Energy0
Num peaks: 11
53.03857658 2.753437868
67.05422664 6.47153471
91.05422664 4.315608574
105.0698767 1.670947523
189.0910061 3.940783524
203.1066561 1.570444955
213.0910061 1.473222719
249.1273916 1.7019416
251.1430416 1.513969055
263.1430416 1.564280147
281.1536063 53.85636468

Name: +ve in-silico MS/MS by CFM-ID for WDDPYCJVJMDZKP-BEFAXECRSA-N
ID: WDDPYCJVJMDZKP-BEFAXECRSA-N
Comment: Energy1
Num peaks: 24
51.02292652 0.8816781896
53.03857658 1.995867724
55.05422664 1.312627833
67.05422664 8.350059509
69.06987671 7.639285092
85.06479133 1.102823496
91.05422664 9.227327336
103.0542266 0.9512611343
105.0698767 2.187592789
173.0597059 2.949976911
185.0960915 0.8511369315
187.075356 1.709121306
189.0910061 5.145479299
195.0804414 1.741923935
203.1066561 1.2111913
211.075356 3.37400867
213.0910061 13.99820081
221.0597059 1.964213898
223.075356 1.393886228
251.1430416 1.184998508
253.1586917 0.9400385535
263.1430416 1.017029701
265.1223062 4.430571744
281.1536063 4.873680403

Name: +ve in-silico MS/MS by CFM-ID for WDDPYCJVJMDZKP-BEFAXECRSA-N
ID: WDDPYCJVJMDZKP-BEFAXECRSA-N
Comment: Energy2
Num peaks: 31
39.02292652 0.7662722774
49.00727645 1.14455311
51.02292652 8.888005621
53.03857658 11.16228763
55.05422664 2.42280853
65.03857658 0.993933859
67.05422664 6.017614206
69.06987671 1.112225884
71.08552677 0.8794953722
75.02292652 0.8726455452
91.05422664 12.12142745
93.06987671 1.504055082
101.0385766 1.825776427
103.0542266 1.536546106
105.0698767 2.608093824
107.0491413 1.925590502
109.0647913 0.9149194881
115.0542266 0.9445083218
117.0334912 1.746205398
119.0491413 1.317396816
129.0698767 0.9311216833
145.0647913 1.48004802
151.0542266 0.8860308559
157.0647913 1.836083077
159.0804414 2.338455151
161.0960915 0.816898669
169.1011768 1.754424603
171.0804414 1.134180691
173.0597059 1.45664049
189.0910061 1.007816996
265.1223062 2.222063456

Name: +ve in-silico MS/MS by CFM-ID for VNZGFKQARLEAQK-YJWTVKCOSA-N
ID: VNZGFKQARLEAQK-YJWTVKCOSA-N
Comment: Energy0
Num peaks: 31
39.02292652 0.4281846203
41.03857658 0.5888427109
43.01784114 0.4394145875
45.0334912 0.9301710197
55.05422664 0.5187879924
69.06987671 0.5116917029
83.08552677 0.507832912
95.08552677 0.9309580254
97.10117684 0.6950118666
109.1011768 0.51689193
117.0334912 0.613428841
119.0491413 0.4608178501
119.0855268 0.39097934
121.1011768 0.9362835978
123.1168269 0.6950118666
135.1168269 0.51689193
143.0491413 0.6315107086
145.0647913 0.4608178501
147.1168269 0.51689193
159.1168269 0.51689193
171.1168269 0.51689193
183.1168269 0.5520446016
195.1168269 1.956347803
197.132477 1.70864905
207.1168269 0.6682784618
209.132477 2.656153116
211.148127 0.8601115913
213.1273916 0.4196625593
223.148127 28.82531556
225.1273916 2.474633292
241.1586917 27.61877809

Name: +ve in-silico MS/MS by CFM-ID for VNZGFKQARLEAQK-YJWTVKCOSA-N
ID: VNZGFKQARLEAQK-YJWTVKCOSA-N
Comment: Energy1
Num peaks: 31
39.02292652 1.50285594
41.03857658 1.499658373
51.02292652 1.453981596
53.03857658 0.9460306789
55.05422664 1.284317063
63.02292652 0.9009697756
65.03857658 0.9202998325
69.06987671 1.224671323
83.08552677 1.14111149
93.06987671 1.877836421
95.08552677 1.56194021
97.10117684 1.058510838
99.02292652 0.8958573326
109.1011768 1.257872938
119.0855268 1.990559292
121.1011768 1.64951392
123.1168269 1.058510838
135.1168269 1.257872938
147.1168269 1.257872938
153.0698767 0.8993131523
159.1168269 1.257872938
167.0855268 1.164697349
171.1168269 1.257872938
181.1011768 1.227542177
183.1168269 1.375257347
195.1168269 2.156736815
207.1168269 1.429791723
209.132477 1.257306412
223.148127 9.051596448
225.1273916 1.331976047
241.1586917 4.107272683

Name: +ve in-silico MS/MS by CFM-ID for VNZGFKQARLEAQK-YJWTVKCOSA-N
ID: VNZGFKQARLEAQK-YJWTVKCOSA-N
Comment: Energy2
Num peaks: 31
25.00727645 1.128778318
39.02292652 3.767787098
41.03857658 3.510382583
49.00727645 2.952415089
51.02292652 2.411432402
53.03857658 1.573691782
55.05422664 1.791211313
63.02292652 1.298515229
65.03857658 1.130796567
73.00727645 2.56203047
75.02292652 1.488701064
87.02292652 1.088142239
99.02292652 2.051833807
109.1011768 1.675921352
121.1011768 1.357468102
125.0385766 1.58372447
135.1168269 1.675921352
147.1168269 1.675921352
153.0698767 1.434992058
155.0855268 1.089084684
157.1011768 1.029322249
159.1168269 1.675921352
167.0855268 1.987389849
169.1011768 1.236448194
171.1168269 1.675921352
181.1011768 2.134753359
183.1168269 1.883047297
195.1168269 2.045612446
197.132477 1.695483723
207.1168269 1.115880129
209.132477 2.066433206

Name: +ve in-silico MS/MS by CFM-ID for OUAINJWTDRNZIJ-XSSIKURBSA-N
ID: OUAINJWTDRNZIJ-XSSIKURBSA-N
Comment: Energy0
Num peaks: 6
91.05422664 2.808681331
117.0698767 1.40410968
135.0804414 3.083507299
245.132477 2.286266894
263.1430416 35.8311323
281.1536063 35.96513054

Name: +ve in-silico MS/MS by CFM-ID for OUAINJWTDRNZIJ-XSSIKURBSA-N
ID: OUAINJWTDRNZIJ-XSSIKURBSA-N
Comment: Energy1
Num peaks: 24
91.05422664 7.814851398
93.06987671 1.280729972
103.0542266 1.849257531
105.0698767 5.428687225
107.0855268 2.116596814
115.0542266 2.070390501
117.0698767 5.292040458
119.0855268 1.996761799
127.0542266 2.301736206
129.0698767 1.784878549
131.0491413 3.811849864
133.0647913 2.202380759
135.0804414 4.970684647
143.0491413 2.001743934
145.0647913 2.885790554
147.0804414 3.008656738
157.0647913 1.89130952
169.0647913 1.257293077
171.0804414 2.08487216
185.0960915 1.885768308
203.1066561 1.48556711
245.132477 1.437359241
263.1430416 10.41621912
281.1536063 9.14514087

Name: +ve in-silico MS/MS by CFM-ID for OUAINJWTDRNZIJ-XSSIKURBSA-N
ID: OUAINJWTDRNZIJ-XSSIKURBSA-N
Comment: Energy2
Num peaks: 28
49.00727645 2.741663546
57.0334912 0.9897084928
79.05422664 0.9164344834
91.05422664 10.55723745
93.06987671 3.16977277
101.0385766 6.449061509
103.0542266 6.873424922
105.0698767 9.064757835
107.0855268 2.780161092
111.1168269 0.953508742
115.0542266 2.411294958
117.0698767 3.119488979
119.0855268 2.457985702
125.0385766 1.365088697
127.0542266 2.49416298
129.0698767 2.068427805
131.0491413 5.190103728
131.0855268 1.708648686
133.1011768 1.801834176
135.0804414 0.9604021627
145.0647913 0.9229020304
155.0491413 1.144836481
157.0647913 1.006568781
167.0491413 1.510008365
169.0647913 1.933800158
171.0804414 2.30147638
183.0804414 1.418588987
185.0960915 1.741687393

Name: +ve in-silico MS/MS by CFM-ID for TYZZLIGGENRWEF-KQDNUWKFSA-N
ID: TYZZLIGGENRWEF-KQDNUWKFSA-N
Comment: Energy0
Num peaks: 12
91.05422664 2.842249096
105.0698767 1.319518831
133.0647913 1.7579229
135.0804414 1.272425161
145.0647913 1.41553079
147.0804414 2.293788471
159.0804414 1.255737183
171.0804414 1.832998237
189.0910061 2.286810281
245.132477 3.166582516
263.1430416 33.8451965
281.1536063 27.80539679

Name: +ve in-silico MS/MS by CFM-ID for TYZZLIGGENRWEF-KQDNUWKFSA-N
ID: TYZZLIGGENRWEF-KQDNUWKFSA-N
Comment: Energy1
Num peaks: 28
79.05422664 1.17405236
91.05422664 12.44918723
93.06987671 4.896896984
103.0542266 1.629917887
105.0698767 4.624155912
115.0542266 3.356856136
117.0698767 1.064382844
127.0542266 2.305989552
129.0698767 1.876215933
131.0855268 1.088549068
133.0647913 2.802329914
135.0804414 1.292717201
143.0491413 1.849862558
145.0647913 2.643059164
147.0804414 2.313654889
155.0491413 1.07313227
157.0647913 2.601920147
159.0804414 2.652598915
161.0960915 1.11730953
169.0647913 1.537292908
171.0804414 4.411741625
175.075356 1.551301683
185.0960915 2.293261312
189.0910061 2.93744704
203.1066561 1.43938971
245.132477 2.051735284
263.1430416 6.923273011
281.1536063 4.143322203

Name: +ve in-silico MS/MS by CFM-ID for TYZZLIGGENRWEF-KQDNUWKFSA-N
ID: TYZZLIGGENRWEF-KQDNUWKFSA-N
Comment: Energy2
Num peaks: 31
49.00727645 1.02518268
53.00219107 3.347685434
55.01784114 2.542679955
67.01784114 1.979747476
69.0334912 0.7761939825
79.05422664 2.963274215
81.0334912 1.165469384
91.05422664 14.50340412
93.06987671 2.701413791
101.0385766 2.760811117
103.0542266 4.467062705
105.0698767 9.656616578
107.0855268 0.8615017042
115.0542266 2.351168926
117.0698767 2.517439804
125.0385766 2.155319257
127.0542266 2.628644047
129.0698767 3.721167932
131.0491413 0.8455417603
131.0855268 1.014145049
133.0647913 0.7551691485
143.0491413 0.9455740322
147.0804414 1.115421275
155.0491413 1.661647945
157.0647913 1.215103072
159.0804414 1.494536074
169.0647913 1.675255749
171.0804414 2.668451559
183.0804414 1.527570967
185.0960915 1.56193153
265.1223062 0.9145976211

Name: +ve in-silico MS/MS by CFM-ID for ZKPHYUDUHAIMCK-MNOVXSKESA-N
ID: ZKPHYUDUHAIMCK-MNOVXSKESA-N
Comment: Energy0
Num peaks: 6
73.02840582 1.5617168
203.1178895 15.22776889
231.1128041 14.21815811
233.1284542 1.507907379
245.1284542 2.520007397
263.1390189 53.51054287

Name: +ve in-silico MS/MS by CFM-ID for ZKPHYUDUHAIMCK-MNOVXSKESA-N
ID: ZKPHYUDUHAIMCK-MNOVXSKESA-N
Comment: Energy1
Num peaks: 11
73.02840582 5.590898993
158.0600403 1.416896556
160.0756904 9.849829307
162.0913404 12.45304998
174.0913404 2.681814313
176.1069905 2.020006667
203.1178895 19.0526509
231.1128041 9.056085244
233.1284542 2.06614898
235.1441043 2.733355969
263.1390189 13.98000581

Name: +ve in-silico MS/MS by CFM-ID for ZKPHYUDUHAIMCK-MNOVXSKESA-N
ID: ZKPHYUDUHAIMCK-MNOVXSKESA-N
Comment: Energy2
Num peaks: 31
42.03382555 0.802146342
43.01784114 0.9765161823
55.01784114 1.563104355
56.0130901 1.564319051
67.05422664 1.354128909
73.02840582 2.368139485
92.04947561 2.712712813
94.06512568 1.613221297
108.0807757 1.670341568
110.0964258 0.9817181913
132.0807757 0.9635985127
134.0600403 2.253791963
146.0600403 3.518348607
148.0756904 1.783244797
158.0600403 1.844989785
160.0756904 13.36544772
161.1073248 0.8241939745
162.0913404 8.199063493
163.1229749 1.048617221
164.1069905 1.5354146
172.0756904 1.021728494
173.1073248 1.721366966
174.0913404 5.662393264
175.0865894 0.9011179126
176.1069905 2.873721929
187.1229749 0.966117793
189.1022395 1.539068392
191.1178895 2.972881195
201.1022395 0.7929687338
203.1178895 5.449528608
215.1178895 0.9138860812

Name: +ve in-silico MS/MS by CFM-ID for KEYXQHNZQSBZTO-UHFFFAOYSA-N
ID: KEYXQHNZQSBZTO-UHFFFAOYSA-N
Comment: Energy0
Num peaks: 6
91.05422664 3.535365509
157.0647913 1.743867371
171.0804414 4.059976105
185.0960915 3.445116186
247.1117415 0.9208962008
263.1430416 75.547459

Name: +ve in-silico MS/MS by CFM-ID for KEYXQHNZQSBZTO-UHFFFAOYSA-N
ID: KEYXQHNZQSBZTO-UHFFFAOYSA-N
Comment: Energy1
Num peaks: 13
91.05422664 14.96119145
93.0334912 1.534464011
93.06987671 2.902401149
105.0698767 3.477134993
157.0647913 5.336741444
169.0647913 2.023638133
171.0804414 14.96361278
181.0647913 1.755358344
183.0804414 2.55718992
185.0960915 7.20064203
235.1117415 1.947334026
247.1117415 1.864577862
263.1430416 20.00276093

Name: +ve in-silico MS/MS by CFM-ID for KEYXQHNZQSBZTO-UHFFFAOYSA-N
ID: KEYXQHNZQSBZTO-UHFFFAOYSA-N
Comment: Energy2
Num peaks: 27
39.02292652 2.402960996
41.03857658 1.100256516
49.00727645 5.445285318
63.02292652 2.187842653
65.03857658 1.376505046
75.02292652 1.541690902
79.05422664 2.537833301
91.01784114 3.453472348
91.05422664 15.8988446
93.0334912 3.050848266
93.06987671 3.407332959
101.0385766 2.121195692
103.0542266 1.820780742
105.0698767 2.921565442
125.0385766 5.133497374
127.0542266 2.396360038
129.0698767 2.091742846
139.0542266 3.892037034
141.0698767 1.116065402
143.0855268 1.380531224
157.0647913 3.284668673
169.0647913 1.751656036
171.0804414 3.771133016
181.0647913 1.306122891
235.1117415 1.251452613
237.1273916 1.598182589
247.1117415 2.329248825

Name: +ve in-silico MS/MS by CFM-ID for NEQGOKAKPXXESR-IYPOZPNPSA-N
ID: NEQGOKAKPXXESR-IYPOZPNPSA-N
Comment: Energy0
Num peaks: 7
91.05422664 2.500933342
105.0698767 1.661578412
115.0542266 1.380328596
133.0647913 3.334429657
245.132477 2.202736427
263.1430416 34.86798244
281.1536063 35.40004865

Name: +ve in-silico MS/MS by CFM-ID for NEQGOKAKPXXESR-IYPOZPNPSA-N
ID: NEQGOKAKPXXESR-IYPOZPNPSA-N
Comment: Energy1
Num peaks: 24
91.05422664 9.493781231
93.06987671 1.852752666
103.0542266 1.42450757
105.0698767 5.909648515
115.0542266 5.041104911
117.0698767 1.818027256
127.0542266 1.340334752
129.0334912 2.184701604
129.0698767 2.703382544
131.0491413 3.251824724
131.0855268 1.363989829
133.0647913 5.511938642
145.0647913 1.803311953
147.0804414 2.596562269
149.0960915 2.555846922
157.0647913 3.511709972
159.0804414 1.330416283
171.0804414 2.779806887
175.075356 2.829179253
185.0960915 1.679676346
189.0910061 1.466054101
203.1066561 1.32162605
263.1430416 9.229398102
281.1536063 8.096049872

Name: +ve in-silico MS/MS by CFM-ID for NEQGOKAKPXXESR-IYPOZPNPSA-N
ID: NEQGOKAKPXXESR-IYPOZPNPSA-N
Comment: Energy2
Num peaks: 27
41.00219107 1.117797338
49.00727645 2.451937613
53.00219107 1.338976461
55.01784114 1.313960442
69.0334912 1.982486365
79.05422664 1.055784212
91.05422664 9.8009977
93.06987671 3.710802006
101.0385766 4.897471184
103.0542266 8.543163543
105.0698767 10.00364365
107.0855268 1.30084419
115.0542266 3.008622733
117.0698767 2.208273198
127.0542266 1.780223043
129.0334912 1.945233612
129.0698767 3.323046076
131.0491413 2.456312719
131.0855268 2.313355409
133.0647913 2.122013183
143.0491413 2.584802754
155.0491413 1.760058307
157.0647913 1.578424356
169.0647913 1.46512991
171.0804414 2.783365956
183.0804414 1.81841674
185.0960915 1.449487099

Name: +ve in-silico MS/MS by CFM-ID for ZOZBLVYNAYBARF-TWGQIWQCSA-N
ID: ZOZBLVYNAYBARF-TWGQIWQCSA-N
Comment: Energy0
Num peaks: 6
86.0600403 16.58521791
133.0647913 2.581696631
161.0597059 8.83887632
214.086255 2.825679835
228.1019051 3.430561073
246.1124698 47.42555024

Name: +ve in-silico MS/MS by CFM-ID for ZOZBLVYNAYBARF-TWGQIWQCSA-N
ID: ZOZBLVYNAYBARF-TWGQIWQCSA-N
Comment: Energy1
Num peaks: 18
41.03857658 1.355858204
58.06512568 3.676068442
68.04947561 1.722899501
84.04439023 1.764675794
86.0600403 18.25109666
107.0491413 2.737113337
112.0393049 2.479205414
121.0647913 2.358875669
124.0393049 1.289755912
133.0647913 9.866611668
136.0393049 1.265927394
138.0549549 2.971585412
161.0597059 6.856323086
190.086255 1.334794978
214.086255 2.712324786
218.1175552 2.589685276
228.1019051 2.199407867
246.1124698 14.95140308

Name: +ve in-silico MS/MS by CFM-ID for ZOZBLVYNAYBARF-TWGQIWQCSA-N
ID: ZOZBLVYNAYBARF-TWGQIWQCSA-N
Comment: Energy2
Num peaks: 31
41.00219107 2.627586539
41.03857658 2.695101202
43.05422664 2.735168955
53.00219107 1.84755053
55.01784114 1.935711112
56.04947561 1.244465556
57.0334912 1.564850507
58.06512568 2.583550801
63.02292652 1.206763017
65.03857658 1.392488107
68.04947561 3.67582607
77.03857658 1.830422766
84.04439023 3.170012054
86.0600403 7.005879697
87.02292652 1.58074766
89.03857658 2.735429387
91.05422664 1.561282919
101.0385766 2.46093253
103.0542266 2.813227075
105.0334912 3.086183504
107.0491413 4.063940364
112.0393049 1.086837987
115.0178411 1.402849991
117.0334912 3.011402013
119.0491413 1.138417177
121.0647913 1.691841561
129.0334912 1.360620118
131.0491413 2.499063797
133.0647913 5.522650173
161.0597059 2.018331626
176.070605 1.099471354

Name: +ve in-silico MS/MS by CFM-ID for OOVIDZVWKLFZSZ-SNVBAGLBSA-N
ID: OOVIDZVWKLFZSZ-SNVBAGLBSA-N
Comment: Energy0
Num peaks: 10
57.06987671 6.215464442
67.05422664 1.88884921
85.06479133 13.80275885
102.0913404 2.98067165
124.0393049 3.782168302
126.0549549 1.991027652
197.0920687 14.32075474
237.1597543 2.443340266
263.1390189 4.991670477
281.1495836 28.27725638

Name: +ve in-silico MS/MS by CFM-ID for OOVIDZVWKLFZSZ-SNVBAGLBSA-N
ID: OOVIDZVWKLFZSZ-SNVBAGLBSA-N
Comment: Energy1
Num peaks: 18
39.02292652 1.577419891
41.03857658 1.410313
43.05422664 2.304585956
57.06987671 14.47860926
59.08552677 2.052876027
67.05422664 1.681584388
85.06479133 7.936813365
102.0913404 1.907850788
152.070605 1.222254334
162.0549549 1.284084469
169.0971541 1.154334033
179.081504 4.091613385
180.0655196 10.19157546
197.0920687 17.91749716
239.1026334 1.62042516
253.154669 1.671912238
263.1390189 2.830874372
281.1495836 5.059419783

Name: +ve in-silico MS/MS by CFM-ID for OOVIDZVWKLFZSZ-SNVBAGLBSA-N
ID: OOVIDZVWKLFZSZ-SNVBAGLBSA-N
Comment: Energy2
Num peaks: 30
15.02292652 0.8452465123
39.02292652 2.954871558
41.03857658 7.56213495
43.05422664 3.256382273
44.0130901 2.214105194
50.00252542 1.562882653
55.05422664 1.647840861
56.04947561 1.181821294
57.06987671 21.78913245
59.08552677 2.477432111
67.05422664 2.290350664
68.04947561 2.927313122
69.0334912 2.105510215
69.06987671 0.7734525207
70.06512568 3.329968285
81.0334912 0.9002363105
83.04914126 1.280474767
85.06479133 4.791970878
96.04439023 0.8059434923
98.0600403 1.429023253
112.0393049 0.8333090728
124.0393049 3.026383239
126.0549549 1.222698245
136.0756904 1.4927524
162.0549549 1.224332301
169.0607686 0.7156862965
179.081504 1.568636156
180.0655196 2.188334427
182.0811697 0.7992478767
197.0920687 1.099371258

Name: +ve in-silico MS/MS by CFM-ID for KPSZYAMCIRWUTK-UHFFFAOYSA-N
ID: KPSZYAMCIRWUTK-UHFFFAOYSA-N
Comment: Energy0
Num peaks: 6
121.0647913 7.078867814
126.0549549 0.8556750674
210.0913404 1.566754449
214.086255 1.247908325
228.1019051 31.44765263
246.1124698 48.29361386

Name: +ve in-silico MS/MS by CFM-ID for KPSZYAMCIRWUTK-UHFFFAOYSA-N
ID: KPSZYAMCIRWUTK-UHFFFAOYSA-N
Comment: Energy1
Num peaks: 16
107.0491413 1.430979146
108.0443902 5.245673076
120.0443902 4.520033646
121.0647913 17.08648319
138.0549549 6.479476871
186.0913404 1.135198577
196.0756904 1.68519979
198.0913404 1.842097617
200.1069905 1.919380931
202.086255 1.06990548
204.1019051 1.680875438
210.0913404 2.713258449
214.086255 3.751608689
218.1175552 1.030544801
228.1019051 18.51409133
246.1124698 9.916870093

Name: +ve in-silico MS/MS by CFM-ID for KPSZYAMCIRWUTK-UHFFFAOYSA-N
ID: KPSZYAMCIRWUTK-UHFFFAOYSA-N
Comment: Energy2
Num peaks: 31
49.00727645 1.142380447
53.03857658 1.086076322
65.03857658 1.24966744
75.02292652 1.018508311
77.03857658 1.646885829
79.05422664 4.698622896
89.03857658 2.112641442
91.05422664 3.341282872
93.06987671 4.730417743
94.02874017 1.971282265
95.04914126 1.196256612
96.04439023 2.023097329
103.0542266 1.949863257
105.0334912 1.302066999
106.0287402 1.581387178
107.0491413 2.70760798
108.0443902 7.350080674
117.0334912 1.034247591
119.0491413 1.637097901
120.0443902 2.885359412
121.0647913 10.71300639
122.0600403 1.369275753
132.0443902 1.004243349
136.0756904 1.070529365
186.0549549 1.095673775
186.0913404 2.82540088
196.0756904 1.445134214
198.0913404 4.124586423
200.1069905 2.693687394
210.0913404 1.044111906
228.1019051 1.197386487

Name: +ve in-silico MS/MS by CFM-ID for VIIMZQYLSFKCBR-WTAWDTCZSA-N
ID: VIIMZQYLSFKCBR-WTAWDTCZSA-N
Comment: Energy0
Num peaks: 15
41.03857658 1.742989822
107.0491413 1.991829203
109.0647913 1.145723419
133.0647913 2.510989716
141.0698767 1.367563376
143.0855268 1.479846149
145.0647913 1.206449871
145.1011768 1.791628363
161.0960915 2.758745686
239.1066561 1.549247386
249.1273916 3.19136674
251.1066561 2.597231261
253.1223062 1.512874534
265.1223062 1.265219129
281.1536063 54.45888466

Name: +ve in-silico MS/MS by CFM-ID for VIIMZQYLSFKCBR-WTAWDTCZSA-N
ID: VIIMZQYLSFKCBR-WTAWDTCZSA-N
Comment: Energy1
Num peaks: 31
25.00727645 1.049729497
39.02292652 1.776125165
41.03857658 5.191730486
105.0698767 1.43093181
107.0491413 0.8540348478
115.0542266 1.960348571
117.0698767 1.022620484
119.0855268 0.7603010467
129.0334912 0.7702762418
131.0491413 2.000121548
133.0647913 6.963101804
135.0440559 1.543656673
135.0804414 0.785426613
137.0597059 4.406707555
137.0960915 0.9333775078
143.0855268 0.7639457111
145.1011768 1.003039122
159.0804414 1.344875442
161.0960915 3.806704145
165.0910061 1.135734066
173.0960915 3.671689151
223.1117415 0.6753005088
237.0910061 2.475863881
239.1066561 2.806967008
241.1223062 1.021660047
249.1273916 3.331482978
251.1066561 1.875346876
253.1223062 2.281393822
255.1379563 1.725727386
265.1223062 1.997876966
281.1536063 18.42855944

Name: +ve in-silico MS/MS by CFM-ID for VIIMZQYLSFKCBR-WTAWDTCZSA-N
ID: VIIMZQYLSFKCBR-WTAWDTCZSA-N
Comment: Energy2
Num peaks: 31
25.00727645 0.916179134
39.02292652 7.6179952
41.03857658 6.345255604
49.00727645 0.9798065875
63.02292652 3.497475577
65.03857658 0.9536113547
89.03857658 2.265369657
101.0385766 5.535319598
103.0542266 3.87401527
105.0698767 1.300727189
107.0491413 2.449898918
115.0542266 4.211167181
117.0334912 1.773848153
117.0698767 3.285967012
119.0491413 1.388797049
119.0855268 1.210018102
121.0647913 1.131350818
125.0385766 1.420310354
129.0334912 1.109316105
129.0698767 1.859622173
131.0855268 1.058168242
133.1011768 0.8753761994
135.0804414 1.044083606
139.0542266 3.212753834
141.0698767 7.163422902
143.0855268 2.024861318
145.0647913 3.713860895
145.1011768 1.372332523
147.0804414 0.851392877
149.0960915 0.8310874194
265.1223062 1.290883279

Name: +ve in-silico MS/MS by CFM-ID for NVSMMABWNOXYSG-ASFMATSWSA-N
ID: NVSMMABWNOXYSG-ASFMATSWSA-N
Comment: Energy0
Num peaks: 25
39.02292652 0.545210656
43.01784114 1.867862682
51.02292652 0.5506343631
61.02840582 0.7585177978
63.02292652 0.5452067851
99.02292652 0.9859702086
101.0385766 0.719562362
123.0229265 0.5472437304
125.0385766 1.76061951
127.0542266 1.598315725
139.0542266 0.8203770441
153.0910061 0.903075856
155.1066561 0.6682450763
179.1066561 0.8478061003
219.1168269 1.736508304
221.132477 10.03747123
239.1066561 0.6078752367
239.1430416 14.67164023
241.1223062 0.5767572146
251.1066561 0.7564446275
253.1223062 0.9215828076
255.1379563 0.9711680622
263.1430416 1.601962348
265.1223062 3.700305892
281.1536063 31.71422262

Name: +ve in-silico MS/MS by CFM-ID for NVSMMABWNOXYSG-ASFMATSWSA-N
ID: NVSMMABWNOXYSG-ASFMATSWSA-N
Comment: Energy1
Num peaks: 31
39.02292652 1.343962116
43.01784114 1.323600951
51.02292652 1.460748717
63.02292652 1.336461184
75.02292652 1.417528587
79.05422664 0.9579466753
81.06987671 1.115176628
87.02292652 1.311215993
97.00727645 2.020545608
99.02292652 1.658838955
101.0385766 1.011942828
113.0385766 1.154803247
123.0229265 2.934950214
125.0385766 4.022418922
127.0542266 1.635988395
139.0542266 1.242476876
141.0910061 1.456040796
151.0542266 1.110555773
153.0910061 0.9721970784
177.0910061 1.552568662
179.1066561 1.286564851
211.075356 1.792025365
219.1168269 1.622680028
221.132477 7.193804734
225.0910061 0.9544065389
237.0910061 1.07470736
239.1066561 1.345211081
239.1430416 5.447606989
241.1223062 0.9641993975
265.1223062 2.81254439
281.1536063 3.776430155

Name: +ve in-silico MS/MS by CFM-ID for NVSMMABWNOXYSG-ASFMATSWSA-N
ID: NVSMMABWNOXYSG-ASFMATSWSA-N
Comment: Energy2
Num peaks: 31
39.02292652 2.997171972
49.00727645 3.713225872
51.02292652 3.519424875
63.02292652 2.72135653
73.00727645 2.336483945
75.02292652 2.774856851
87.02292652 2.472957576
97.00727645 1.075214283
99.02292652 1.114963776
105.0698767 1.338561611
111.0229265 1.259864359
125.0385766 1.085765332
135.0229265 1.832905986
137.0385766 1.164194173
139.0542266 2.561124741
151.1117415 1.186449025
163.1117415 1.597576193
175.1117415 1.597576193
179.1066561 1.31559489
187.1117415 1.597576193
191.1066561 0.9975712056
197.0960915 1.782524892
199.1117415 1.597576193
203.1066561 0.9975712056
213.0910061 1.1076732
215.1066561 1.130989912
219.1168269 2.067512081
227.1066561 1.230390486
237.0910061 1.852324558
239.1066561 1.157170548
265.1223062 2.538300095

Name: +ve in-silico MS/MS by CFM-ID for MSXMXWJPFIDEMT-FAEUDGQSSA-N
ID: MSXMXWJPFIDEMT-FAEUDGQSSA-N
Comment: Energy0
Num peaks: 6
43.02907452 2.720413234
204.0978823 2.39133385
221.1244314 1.981372089
227.1251001 2.11139034
245.1356648 38.31738338
263.1462295 43.45789837

Name: +ve in-silico MS/MS by CFM-ID for MSXMXWJPFIDEMT-FAEUDGQSSA-N
ID: MSXMXWJPFIDEMT-FAEUDGQSSA-N
Comment: Energy1
Num peaks: 9
60.05562361 2.916357897
186.0873177 5.154903586
203.1138668 6.22209119
221.1244314 2.372053682
227.1251001 6.726447826
228.1091157 4.41399815
245.1356648 39.03004337
246.1196804 3.292491827
263.1462295 11.55623146

Name: +ve in-silico MS/MS by CFM-ID for MSXMXWJPFIDEMT-FAEUDGQSSA-N
ID: MSXMXWJPFIDEMT-FAEUDGQSSA-N
Comment: Energy2
Num peaks: 6
43.02907452 23.11947873
60.05562361 59.83976448
62.07127368 1.35150971
70.03997355 0.795730861
100.0505382 0.8329992361
186.0873177 1.762342566

Name: +ve in-silico MS/MS by CFM-ID for HLHBDMWPPKHNDQ-ZHACJKMWSA-N
ID: HLHBDMWPPKHNDQ-ZHACJKMWSA-N
Comment: Energy0
Num peaks: 25
41.03857658 0.6291212825
55.01784114 1.082260269
55.05422664 0.6198295846
69.06987671 0.6042283587
79.01784114 0.6124177054
83.08552677 0.6070338065
97.10117684 0.6142680918
103.0178411 0.7655973538
109.1011768 1.124950855
111.1168269 0.829505399
123.1168269 0.7738231185
129.0334912 0.9851170152
131.0491413 0.8235169074
137.132477 0.5934861742
149.132477 0.6169170157
161.132477 0.6169170157
173.132477 1.039199959
185.132477 1.360181798
207.1168269 0.6200837494
211.1117415 2.03327086
213.1273916 2.134832625
215.1430416 1.319654083
223.148127 8.310831162
225.1273916 4.05546688
241.1586917 47.27338062

Name: +ve in-silico MS/MS by CFM-ID for HLHBDMWPPKHNDQ-ZHACJKMWSA-N
ID: HLHBDMWPPKHNDQ-ZHACJKMWSA-N
Comment: Energy1
Num peaks: 31
39.02292652 1.421764187
41.03857658 1.656987359
49.00727645 1.113386808
55.01784114 2.596211239
55.05422664 1.495887303
69.06987671 1.32529402
79.01784114 1.344269279
83.08552677 1.225064131
91.01784114 1.077919013
97.10117684 1.277188253
103.0178411 1.300017289
107.0855268 1.99825199
109.1011768 1.854352396
111.1168269 1.133034364
117.0334912 1.553685521
123.1168269 1.457288054
127.0178411 1.99036884
129.0334912 1.301879837
131.0491413 1.046044866
137.132477 2.331035784
149.132477 1.346432378
161.132477 1.346432378
169.1011768 1.411115748
171.1168269 1.597626943
173.132477 2.848155715
185.132477 2.287571892
187.148127 1.687759334
207.1168269 1.023937313
223.148127 3.265306548
225.1273916 3.046998435
241.1586917 6.451749095

Name: +ve in-silico MS/MS by CFM-ID for HLHBDMWPPKHNDQ-ZHACJKMWSA-N
ID: HLHBDMWPPKHNDQ-ZHACJKMWSA-N
Comment: Energy2
Num peaks: 31
39.02292652 4.217327353
41.03857658 4.60695558
49.00727645 3.466397413
51.02292652 1.616458275
53.00219107 1.861175739
53.03857658 1.875772248
55.05422664 2.419960562
73.00727645 1.246212051
75.02292652 2.112135598
77.00219107 1.252255206
79.01784114 1.222881064
87.02292652 1.982947945
101.0385766 2.711371589
109.1011768 1.691163575
115.0542266 2.143740037
123.1168269 1.528108062
129.0698767 1.321833377
137.132477 1.679543969
143.0855268 1.488202576
147.1168269 1.068190515
149.132477 1.739205864
159.1168269 1.068190515
161.132477 1.739205864
167.0855268 1.247533661
169.1011768 1.708869846
171.1168269 2.000934628
173.132477 1.555966538
181.1011768 2.55549417
183.0804414 1.068190515
197.0960915 1.068190515
207.1168269 1.206575876

Name: +ve in-silico MS/MS by CFM-ID for YGJSCXLCESYVJT-UHFFFAOYSA-N
ID: YGJSCXLCESYVJT-UHFFFAOYSA-N
Comment: Energy0
Num peaks: 12
41.03857658 1.695831049
107.0491413 3.761232635
133.0647913 2.096086858
147.0804414 1.55387216
149.0960915 1.416967664
173.0960915 2.392572609
187.1117415 3.353207461
239.1066561 1.363641601
249.1273916 3.047284358
263.1430416 1.360965646
265.1223062 5.860278859
281.1536063 52.21054151

Name: +ve in-silico MS/MS by CFM-ID for YGJSCXLCESYVJT-UHFFFAOYSA-N
ID: YGJSCXLCESYVJT-UHFFFAOYSA-N
Comment: Energy1
Num peaks: 31
39.02292652 1.640789755
41.03857658 4.137865001
105.0334912 1.829412494
107.0491413 8.479081175
109.0647913 0.8941464049
129.0334912 1.23401222
131.0491413 3.017428953
133.0647913 4.971944613
145.0647913 2.871539186
147.0804414 3.467263318
149.0960915 2.600670586
169.0647913 2.599009409
171.0804414 1.757164323
173.0960915 3.568736105
185.0960915 1.510894298
187.1117415 5.763479691
223.1117415 0.8340464019
237.0910061 1.332299713
237.1273916 1.60278954
239.1066561 1.323064352
239.1430416 0.8225991034
241.1223062 0.717775787
249.1273916 1.880890793
251.1066561 0.7339824912
251.1430416 1.175285046
253.1223062 1.450075007
253.1586917 0.8744681645
255.1379563 0.8364684072
263.1430416 0.8368954881
265.1223062 4.615116851
281.1536063 10.58000022

Name: +ve in-silico MS/MS by CFM-ID for YGJSCXLCESYVJT-UHFFFAOYSA-N
ID: YGJSCXLCESYVJT-UHFFFAOYSA-N
Comment: Energy2
Num peaks: 31
39.02292652 3.963049411
41.03857658 3.771483274
49.00727645 1.841455461
63.02292652 2.162037404
65.03857658 1.757909452
77.03857658 1.522652748
79.05422664 2.349724334
89.03857658 1.167547647
101.0385766 2.391861609
103.0542266 2.200327247
105.0334912 1.522463149
105.0698767 1.51863573
107.0491413 3.797889134
115.0542266 1.906520282
117.0698767 1.858265868
127.0542266 1.07589935
129.0334912 2.483773359
131.0491413 5.852698056
133.0647913 2.406480883
139.0542266 1.743689897
141.0698767 3.177590213
143.0855268 1.55542985
145.0647913 3.117883609
157.0647913 2.158739043
159.0804414 2.367521722
207.0804414 1.164540212
209.0960915 1.807904743
223.1117415 1.178644657
237.1273916 1.163679705
251.1430416 1.713997519
265.1223062 1.651720856

Name: +ve in-silico MS/MS by CFM-ID for VNZGFKQARLEAQK-ZVHWMEOJSA-N
ID: VNZGFKQARLEAQK-ZVHWMEOJSA-N
Comment: Energy0
Num peaks: 31
39.02292652 0.4281846203
41.03857658 0.5888427109
43.01784114 0.4394145875
45.0334912 0.9301710197
55.05422664 0.5187879924
69.06987671 0.5116917029
83.08552677 0.507832912
95.08552677 0.9309580254
97.10117684 0.6950118666
109.1011768 0.51689193
117.0334912 0.613428841
119.0491413 0.4608178501
119.0855268 0.39097934
121.1011768 0.9362835978
123.1168269 0.6950118666
135.1168269 0.51689193
143.0491413 0.6315107086
145.0647913 0.4608178501
147.1168269 0.51689193
159.1168269 0.51689193
171.1168269 0.51689193
183.1168269 0.5520446016
195.1168269 1.956347803
197.132477 1.70864905
207.1168269 0.6682784618
209.132477 2.656153116
211.148127 0.8601115913
213.1273916 0.4196625593
223.148127 28.82531556
225.1273916 2.474633292
241.1586917 27.61877809

Name: +ve in-silico MS/MS by CFM-ID for VNZGFKQARLEAQK-ZVHWMEOJSA-N
ID: VNZGFKQARLEAQK-ZVHWMEOJSA-N
Comment: Energy1
Num peaks: 31
39.02292652 1.50285594
41.03857658 1.499658373
51.02292652 1.453981596
53.03857658 0.9460306789
55.05422664 1.284317063
63.02292652 0.9009697756
65.03857658 0.9202998325
69.06987671 1.224671323
83.08552677 1.14111149
93.06987671 1.877836421
95.08552677 1.56194021
97.10117684 1.058510838
99.02292652 0.8958573326
109.1011768 1.257872938
119.0855268 1.990559292
121.1011768 1.64951392
123.1168269 1.058510838
135.1168269 1.257872938
147.1168269 1.257872938
153.0698767 0.8993131523
159.1168269 1.257872938
167.0855268 1.164697349
171.1168269 1.257872938
181.1011768 1.227542177
183.1168269 1.375257347
195.1168269 2.156736815
207.1168269 1.429791723
209.132477 1.257306412
223.148127 9.051596448
225.1273916 1.331976047
241.1586917 4.107272683

Name: +ve in-silico MS/MS by CFM-ID for VNZGFKQARLEAQK-ZVHWMEOJSA-N
ID: VNZGFKQARLEAQK-ZVHWMEOJSA-N
Comment: Energy2
Num peaks: 31
25.00727645 1.128778318
39.02292652 3.767787098
41.03857658 3.510382583
49.00727645 2.952415089
51.02292652 2.411432402
53.03857658 1.573691782
55.05422664 1.791211313
63.02292652 1.298515229
65.03857658 1.130796567
73.00727645 2.56203047
75.02292652 1.488701064
87.02292652 1.088142239
99.02292652 2.051833807
109.1011768 1.675921352
121.1011768 1.357468102
125.0385766 1.58372447
135.1168269 1.675921352
147.1168269 1.675921352
153.0698767 1.434992058
155.0855268 1.089084684
157.1011768 1.029322249
159.1168269 1.675921352
167.0855268 1.987389849
169.1011768 1.236448194
171.1168269 1.675921352
181.1011768 2.134753359
183.1168269 1.883047297
195.1168269 2.045612446
197.132477 1.695483723
207.1168269 1.115880129
209.132477 2.066433206

Name: +ve in-silico MS/MS by CFM-ID for JGTUTFWHNIOOOC-UIYSQPCTSA-N
ID: JGTUTFWHNIOOOC-UIYSQPCTSA-N
Comment: Energy0
Num peaks: 31
41.03857658 0.5934351019
55.01784114 1.013328277
55.05422664 0.5822409558
67.01784114 0.7943195067
69.0334912 0.8573571766
69.06987671 0.5694573679
83.08552677 0.5703044636
95.08552677 1.03239653
97.10117684 0.7712675223
109.1011768 0.5722613371
117.0334912 0.9115887016
119.0491413 0.7213386464
121.1011768 1.039011225
123.1168269 0.7712675223
135.1168269 0.5777103091
143.0491413 0.9115887016
145.0647913 0.7712675223
147.1168269 0.5736045343
159.1168269 0.5736045343
169.1011768 0.5941416294
171.1168269 1.905769476
173.132477 1.781121185
185.132477 1.297707826
199.1117415 0.5367045489
207.1168269 0.5890922647
211.1117415 1.890519073
213.1273916 1.980639021
215.1430416 1.22700387
223.148127 7.747614788
225.1273916 3.759746696
241.1586917 42.60803227

Name: +ve in-silico MS/MS by CFM-ID for JGTUTFWHNIOOOC-UIYSQPCTSA-N
ID: JGTUTFWHNIOOOC-UIYSQPCTSA-N
Comment: Energy1
Num peaks: 31
39.02292652 1.428627091
41.03857658 1.635711841
49.00727645 1.029746288
51.02292652 1.087115816
55.01784114 2.405233256
55.05422664 1.438056607
69.06987671 1.358186582
83.08552677 1.229139872
93.06987671 1.766387133
95.08552677 1.494010156
97.10117684 1.023409479
109.1011768 1.183686674
115.0178411 1.765683288
117.0334912 1.137175283
119.0855268 1.924550203
121.1011768 1.594814263
123.1168269 1.023409479
135.1168269 1.294666653
141.0334912 1.54917109
143.0491413 1.137175283
145.0647913 1.023409479
147.1168269 1.216160518
159.1168269 1.216160518
169.1011768 3.067930039
171.1168269 3.627132862
173.132477 1.894159263
185.132477 2.436951566
187.148127 1.524462943
223.148127 3.075775775
225.1273916 2.736718516
241.1586917 5.442049537

Name: +ve in-silico MS/MS by CFM-ID for JGTUTFWHNIOOOC-UIYSQPCTSA-N
ID: JGTUTFWHNIOOOC-UIYSQPCTSA-N
Comment: Energy2
Num peaks: 31
39.02292652 4.81879009
41.03857658 4.345996565
49.00727645 2.857832684
51.02292652 2.323519861
53.00219107 1.898671896
53.03857658 1.606283706
55.01784114 1.281275079
55.05422664 2.640209886
63.02292652 2.812957737
65.03857658 1.050936805
69.06987671 1.802867246
75.02292652 2.092585019
83.08552677 1.136496967
89.03857658 1.161908468
101.0385766 1.922755954
107.0855268 1.001724382
121.1011768 1.321072091
129.0698767 1.131507726
131.0855268 1.137581253
133.1011768 1.001724382
135.1168269 2.074537655
147.1168269 1.630987072
159.1168269 1.630987072
169.1011768 1.190144701
171.1168269 1.006679469
173.132477 2.466462152
181.1011768 2.948738685
183.0804414 1.001724382
183.1168269 1.528033626
197.0960915 1.001724382
207.1168269 1.259352248

Name: +ve in-silico MS/MS by CFM-ID for STLGFWGQBLQFMY-UHFFFAOYSA-N
ID: STLGFWGQBLQFMY-UHFFFAOYSA-N
Comment: Energy0
Num peaks: 6
196.0756904 1.711908051
214.086255 21.46717646
216.1019051 3.241962103
218.1175552 2.38636285
228.1019051 9.285815131
246.1124698 53.41199464

Name: +ve in-silico MS/MS by CFM-ID for STLGFWGQBLQFMY-UHFFFAOYSA-N
ID: STLGFWGQBLQFMY-UHFFFAOYSA-N
Comment: Energy1
Num peaks: 21
158.0600403 1.772996768
160.0756904 1.624081459
162.0913404 1.281024867
172.0756904 1.840229702
173.0597059 1.419446988
175.075356 1.646341651
182.0600403 1.80359898
186.0549549 1.785540522
186.0913404 4.225881943
188.070605 2.789499903
190.086255 6.410475917
196.0756904 3.50621896
198.0913404 1.880008989
200.070605 1.982492415
202.086255 1.262201104
214.086255 15.89036281
216.1019051 4.277255854
218.1175552 6.236276364
228.1019051 4.069833349
230.0811697 1.902007468
246.1124698 12.85447395

Name: +ve in-silico MS/MS by CFM-ID for STLGFWGQBLQFMY-UHFFFAOYSA-N
ID: STLGFWGQBLQFMY-UHFFFAOYSA-N
Comment: Energy2
Num peaks: 31
45.0334912 2.627638747
47.04914126 1.561449078
90.03382555 1.341133017
102.0338255 1.56331221
104.0494756 1.980527105
106.0651257 2.26607461
119.0491413 2.378823564
136.0756904 1.518263984
143.0491413 1.385294495
145.0647913 1.242523059
156.0443902 1.941478649
157.0647913 1.148845905
158.0600403 5.551451875
160.0756904 2.081261283
162.0913404 2.389355444
170.0600403 2.39111651
171.0440559 1.714261592
172.0756904 4.331423119
173.0597059 1.213571734
182.0600403 2.650907814
184.0756904 3.124015917
186.0549549 1.557994809
186.0913404 6.226042942
196.0756904 2.971887059
198.0549549 1.743485147
198.0913404 3.689552024
200.070605 1.552091676
200.1069905 2.424485013
202.086255 1.343188691
214.086255 2.066423614
218.1175552 1.038608886

Name: +ve in-silico MS/MS by CFM-ID for LTDHYWCQZMPBOF-MRKYAXMKSA-N
ID: LTDHYWCQZMPBOF-MRKYAXMKSA-N
Comment: Energy0
Num peaks: 31
41.03857658 0.6546630279
43.01784114 0.7379461412
45.0334912 0.5510524269
53.03857658 0.6802291081
65.03857658 0.6155789401
77.03857658 0.6047205335
89.03857658 0.6035239096
101.0385766 1.096748288
103.0542266 0.7591751975
111.0804414 0.8835511125
113.0960915 0.7097866351
115.0542266 0.5979683883
125.0960915 0.4949495315
127.0542266 1.10126918
129.0698767 0.7640523541
137.0960915 0.8835511125
139.1117415 0.7640523541
141.0698767 0.6079751407
151.1117415 0.4949495315
155.0855268 0.6079751407
169.1011768 0.6812641025
183.1168269 0.6079751407
187.1117415 0.4949495315
197.132477 1.029661147
199.1117415 0.4949495315
211.1117415 1.274540808
211.148127 2.818735934
213.1273916 1.173204782
213.1637771 0.5137481132
223.148127 13.04760644
241.1586917 42.03738124

Name: +ve in-silico MS/MS by CFM-ID for LTDHYWCQZMPBOF-MRKYAXMKSA-N
ID: LTDHYWCQZMPBOF-MRKYAXMKSA-N
Comment: Energy1
Num peaks: 31
39.02292652 1.159309919
41.03857658 1.76483363
43.01784114 1.295742037
45.0334912 1.075467622
49.00727645 0.9703286476
53.03857658 1.676745348
57.0334912 0.9343757584
65.03857658 1.419009778
77.03857658 1.325846165
89.03857658 1.263814153
99.02292652 2.038704312
101.0385766 1.679046404
103.0542266 0.9728767055
109.0647913 1.572865983
111.0804414 1.258852237
115.0542266 1.17944497
125.0385766 1.964563889
127.0542266 1.760643732
129.0698767 1.038356734
135.0804414 1.700759835
137.0960915 1.258852237
139.1117415 1.038356734
141.0698767 1.342617409
155.0855268 1.342617409
169.1011768 1.679952098
181.1011768 1.043986234
183.1168269 1.342617409
197.132477 2.083238596
211.148127 2.837297604
223.148127 3.937662827
241.1586917 5.576286954

Name: +ve in-silico MS/MS by CFM-ID for LTDHYWCQZMPBOF-MRKYAXMKSA-N
ID: LTDHYWCQZMPBOF-MRKYAXMKSA-N
Comment: Energy2
Num peaks: 31
39.02292652 3.027041288
41.03857658 3.87237203
49.00727645 4.196867844
51.02292652 2.100730269
53.03857658 2.389328931
55.05422664 1.609737011
65.03857658 1.675640169
73.00727645 1.934633161
77.03857658 1.091856701
87.02292652 0.9914285203
107.0855268 1.033157428
123.0804414 0.9914285203
127.0542266 1.357102377
133.1011768 1.033157428
139.0542266 0.9914285203
141.0698767 1.67546983
145.1011768 1.022363107
149.0960915 0.9914285203
153.0698767 0.9914285203
155.0855268 1.67546983
157.1011768 1.145177216
161.0960915 0.9914285203
167.0855268 0.9914285203
169.1011768 2.554213634
181.1011768 1.870172324
183.1168269 1.67546983
185.0960915 0.9914285203
195.1168269 1.272148335
197.0960915 0.9914285203
197.132477 1.495644031
211.148127 2.054769748

Name: +ve in-silico MS/MS by CFM-ID for KOADWDSWVMHJQG-YJWTVKCOSA-N
ID: KOADWDSWVMHJQG-YJWTVKCOSA-N
Comment: Energy0
Num peaks: 30
41.00219107 0.5728113237
43.01784114 1.209973301
43.05422664 0.6086935591
55.01784114 0.5382758741
57.06987671 0.5973145102
71.08552677 0.5835968424
85.10117684 0.5857242177
97.10117684 1.058313601
99.1168269 0.785595853
111.1168269 0.5859960697
115.0178411 0.8374463476
117.0334912 0.6714147809
123.1168269 1.07108737
125.132477 0.7950779379
137.132477 0.5543101039
141.0334912 0.8398322387
143.0491413 0.6920179787
149.132477 0.591312738
161.132477 0.5543101039
173.132477 0.591312738
185.132477 0.5543101039
197.132477 2.23606726
199.148127 1.823159774
209.132477 1.279101407
211.1117415 0.545718014
211.148127 4.142186156
213.1273916 0.5750800707
213.1637771 1.891200638
223.148127 12.33804056
241.1586917 40.56406358

Name: +ve in-silico MS/MS by CFM-ID for KOADWDSWVMHJQG-YJWTVKCOSA-N
ID: KOADWDSWVMHJQG-YJWTVKCOSA-N
Comment: Energy1
Num peaks: 31
39.02292652 0.9983695127
41.03857658 1.122842735
43.05422664 1.710821894
55.01784114 1.318151013
57.06987671 1.547792977
71.08552677 1.437477505
79.01784114 1.246297907
85.10117684 1.360232207
95.08552677 1.94015097
97.10117684 1.696956841
99.1168269 1.088955471
103.0178411 1.173083411
111.1168269 1.32874166
113.0021911 2.148311093
115.0178411 1.258195594
121.1011768 2.29524339
123.1168269 1.901996055
125.132477 1.220531342
137.132477 1.357559354
141.0334912 1.297460598
149.132477 1.450408716
161.132477 1.357559354
169.0647913 0.992218655
173.132477 1.450408716
183.0804414 0.992218655
185.132477 1.357559354
197.0960915 0.992218655
197.132477 2.733386441
211.148127 1.702750177
223.148127 3.799106872
241.1586917 6.540624532

Name: +ve in-silico MS/MS by CFM-ID for KOADWDSWVMHJQG-YJWTVKCOSA-N
ID: KOADWDSWVMHJQG-YJWTVKCOSA-N
Comment: Energy2
Num peaks: 31
39.02292652 2.30308637
41.03857658 4.309539289
43.05422664 4.103904059
49.00727645 3.655936804
53.00219107 1.029989598
53.03857658 1.211710228
55.01784114 1.442576065
55.05422664 1.819553306
57.06987671 2.232674348
65.00219107 1.187607292
71.08552677 1.339634375
73.00727645 2.553185384
87.02292652 1.051524076
89.00219107 1.059636604
99.02292652 1.599933529
109.1011768 1.086247335
123.1168269 1.43254079
125.0385766 1.515915446
135.1168269 1.086247335
137.132477 1.725278563
147.1168269 1.086247335
149.132477 1.768605608
159.1168269 1.086247335
161.132477 1.725278563
171.1168269 1.086247335
173.132477 1.768605608
183.1168269 1.086247335
185.132477 1.725278563
197.132477 2.368192778
199.148127 1.832084012
211.148127 3.06431215

Name: +ve in-silico MS/MS by CFM-ID for XNHFFOOEDDLOJY-MOXPCZPISA-N
ID: XNHFFOOEDDLOJY-MOXPCZPISA-N
Comment: Energy0
Num peaks: 10
91.05422664 8.397315419
117.0698767 2.152506338
119.0855268 1.874980492
121.0647913 2.681618628
131.0855268 1.382299288
159.0804414 2.407877352
189.0910061 3.202549765
203.1066561 2.288900047
263.1430416 9.722083784
281.1536063 46.70187119

Name: +ve in-silico MS/MS by CFM-ID for XNHFFOOEDDLOJY-MOXPCZPISA-N
ID: XNHFFOOEDDLOJY-MOXPCZPISA-N
Comment: Energy1
Num peaks: 28
39.02292652 1.669146751
53.03857658 1.282790001
79.05422664 1.30916245
91.05422664 18.30783053
93.06987671 2.656977123
101.0385766 1.348525148
103.0542266 1.880598672
105.0698767 1.895762243
115.0542266 3.034385268
117.0698767 4.308196984
119.0855268 1.610427959
121.0647913 4.703972742
123.0804414 0.6996197841
127.0542266 1.268201322
129.0698767 1.488140855
131.0855268 7.456838753
133.1011768 2.645106636
141.0698767 0.9910391335
149.0597059 1.324808382
159.0804414 3.095632288
161.0960915 0.8711982731
171.0804414 2.093488268
185.0597059 0.7921951398
187.075356 0.7150942431
189.0910061 3.376583775
203.1066561 2.119931558
263.1430416 2.460430941
281.1536063 4.818225232

Name: +ve in-silico MS/MS by CFM-ID for XNHFFOOEDDLOJY-MOXPCZPISA-N
ID: XNHFFOOEDDLOJY-MOXPCZPISA-N
Comment: Energy2
Num peaks: 29
39.02292652 3.966867082
41.03857658 1.860163947
49.00727645 1.059928124
51.02292652 1.562794337
53.00219107 1.929107016
53.03857658 1.012966663
63.02292652 0.8525960946
65.00219107 1.18447085
65.03857658 1.710712312
67.01784114 1.405187076
75.02292652 1.501956559
79.05422664 3.320039137
91.05422664 26.02935148
93.06987671 3.730694689
101.0385766 2.926448809
103.0542266 3.245562335
105.0698767 3.373734839
115.0542266 1.297010316
117.0334912 2.621497695
117.0698767 2.391638914
119.0491413 0.7311003639
119.0855268 0.9070785414
121.0647913 3.043025399
127.0542266 2.634496154
129.0698767 1.216271535
131.0855268 1.901862595
143.0855268 1.126502682
155.0491413 0.7611479421
265.1223062 0.8242636585

Name: +ve in-silico MS/MS by CFM-ID for XBPLQOPYICQPRZ-YBSFBDOZSA-N
ID: XBPLQOPYICQPRZ-YBSFBDOZSA-N
Comment: Energy0
Num peaks: 26
43.05422664 1.158629896
53.03857658 0.5730921517
65.03857658 0.5213134989
67.05422664 0.493444504
77.03857658 0.565224595
85.06479133 0.5288363201
87.08044139 0.5248475519
89.03857658 0.5574504676
101.0385766 0.9930207261
103.0542266 0.7319062577
111.0804414 0.6228535282
115.0542266 0.5364048682
127.0542266 0.9806504813
129.0698767 0.7359586658
137.0960915 0.6207946498
141.0698767 0.5493983095
153.0698767 1.650262693
155.0855268 1.559733113
157.1011768 0.5782774422
167.0855268 1.160420252
193.1011768 0.5111540754
197.0960915 0.5443412828
211.1117415 1.046810351
213.1273916 0.9718776405
223.148127 32.33559751
241.1586917 29.02208556

Name: +ve in-silico MS/MS by CFM-ID for XBPLQOPYICQPRZ-YBSFBDOZSA-N
ID: XBPLQOPYICQPRZ-YBSFBDOZSA-N
Comment: Energy1
Num peaks: 31
39.02292652 0.9220076213
41.03857658 1.28384622
43.05422664 3.879653719
45.06987671 1.374098521
49.00727645 0.9733720054
51.02292652 1.242704012
53.03857658 1.907589085
55.05422664 1.363284624
65.03857658 2.091911172
67.05422664 1.031122721
77.03857658 1.883074083
89.03857658 1.543407631
91.05422664 1.211455619
99.02292652 1.943477997
101.0385766 1.914093883
103.0542266 1.240429481
115.0542266 1.200842762
117.0698767 1.136133717
125.0385766 1.945886873
127.0542266 1.653301716
129.0698767 1.299857815
141.0698767 1.499677713
153.0698767 3.578807025
155.0855268 2.069253114
157.1011768 1.176779211
167.0855268 3.091372145
169.1011768 1.828243999
179.0855268 1.434332271
197.0960915 1.133317096
223.148127 6.75979959
241.1586917 4.593190987

Name: +ve in-silico MS/MS by CFM-ID for XBPLQOPYICQPRZ-YBSFBDOZSA-N
ID: XBPLQOPYICQPRZ-YBSFBDOZSA-N
Comment: Energy2
Num peaks: 31
39.02292652 5.41436811
41.03857658 3.24825398
43.05422664 6.73176135
45.06987671 1.266949912
49.00727645 3.829054402
51.02292652 3.93028703
53.03857658 3.522832506
55.05422664 1.005981841
63.02292652 1.122953629
65.03857658 3.296720873
67.05422664 1.152022696
69.06987671 0.9936407091
73.00727645 2.041714809
75.02292652 1.017934706
77.03857658 3.864413637
79.05422664 1.170767565
87.02292652 1.122953629
89.03857658 3.265065911
101.0385766 2.728166677
113.0385766 2.069228899
121.1011768 1.168497413
125.0385766 1.063081306
127.0542266 1.480948977
129.0698767 1.299037864
139.0542266 1.122953629
141.0698767 2.062826068
155.0855268 3.075824113
157.1011768 1.088599015
167.0855268 1.410960885
169.1011768 1.798658005
179.0855268 1.951521651

Name: +ve in-silico MS/MS by CFM-ID for SXFYVDPKNPGHKJ-GQCTYLIASA-N
ID: SXFYVDPKNPGHKJ-GQCTYLIASA-N
Comment: Energy0
Num peaks: 6
72.08077574 16.94664778
147.0440559 2.675949563
175.0389705 4.918484283
216.1019051 4.383788596
228.1019051 2.04885892
246.1124698 52.97623994

Name: +ve in-silico MS/MS by CFM-ID for SXFYVDPKNPGHKJ-GQCTYLIASA-N
ID: SXFYVDPKNPGHKJ-GQCTYLIASA-N
Comment: Energy1
Num peaks: 14
70.06512568 2.201381831
72.08077574 22.27979462
98.0600403 2.703089234
110.0600403 1.294689435
119.0491413 2.147291385
122.0600403 1.369392944
124.0756904 3.795220579
135.0440559 2.379827687
147.0440559 10.87522969
175.0389705 8.72769296
216.1019051 3.223581613
228.1019051 1.87944009
230.0811697 0.9676377889
246.1124698 16.56543384

Name: +ve in-silico MS/MS by CFM-ID for SXFYVDPKNPGHKJ-GQCTYLIASA-N
ID: SXFYVDPKNPGHKJ-GQCTYLIASA-N
Comment: Energy2
Num peaks: 28
27.02292652 0.8084265714
39.02292652 2.227788912
41.03857658 5.036836416
43.05422664 7.410727036
45.06987671 1.652082446
49.00727645 1.186693765
51.02292652 1.538493316
53.00219107 0.8388014533
55.05422664 4.939669641
56.04947561 0.9204445014
65.03857658 1.757871768
70.06512568 6.410515715
72.08077574 9.383827497
77.03857658 1.074556257
91.05422664 0.7325044995
98.0600403 0.8562303216
101.0385766 7.980378746
103.0542266 1.809313831
105.0334912 1.564101377
107.0491413 1.962310764
117.0334912 6.135957806
119.0491413 1.520301141
122.0600403 0.8723185359
129.0334912 2.37088056
135.0440559 1.413788747
145.0284058 2.084868785
147.0440559 4.833006152
175.0389705 0.8805767428

Name: +ve in-silico MS/MS by CFM-ID for NCSINGBYRFXOMK-LLVKDONJSA-N
ID: NCSINGBYRFXOMK-LLVKDONJSA-N
Comment: Energy0
Num peaks: 19
15.02292652 1.371200475
43.05422664 0.9639346996
49.01064758 1.009497177
55.05422664 1.370444278
57.06987671 2.017921109
69.06987671 1.840943835
71.08552677 1.817062031
75.02629764 1.328180044
89.04194771 0.8313330117
123.1168269 1.894500347
125.132477 0.9343949744
151.1117415 1.413261257
165.1273916 0.9159634305
193.1586917 7.64669012
195.1743418 2.854598027
199.1151126 1.240434143
223.1514982 6.750381873
225.1307627 5.664924329
241.1620628 38.81644541

Name: +ve in-silico MS/MS by CFM-ID for NCSINGBYRFXOMK-LLVKDONJSA-N
ID: NCSINGBYRFXOMK-LLVKDONJSA-N
Comment: Energy1
Num peaks: 31
41.03857658 1.561162526
43.05422664 1.40127284
49.01064758 1.132393106
51.02292652 1.197694987
53.03857658 1.514773582
55.05422664 3.238682593
57.06987671 2.407088599
65.03857658 1.961362538
67.05422664 2.613182736
69.06987671 3.221368277
70.99499752 1.546998403
71.08552677 1.950152295
73.01064758 1.219024908
75.02629764 4.330579387
77.04194771 1.53303669
83.08552677 1.71645088
85.10117684 1.400765996
109.1011768 1.199164543
123.1168269 1.967474563
125.132477 2.1025898
133.1011768 1.679574493
151.1117415 12.98110665
165.1273916 2.135801901
167.1430416 1.206768548
193.1586917 4.208943942
197.0994626 1.209459003
197.1899918 1.470857268
199.1151126 1.085423691
223.1514982 1.5656934
225.1307627 1.12397552
241.1620628 4.711476619

Name: +ve in-silico MS/MS by CFM-ID for NCSINGBYRFXOMK-LLVKDONJSA-N
ID: NCSINGBYRFXOMK-LLVKDONJSA-N
Comment: Energy2
Num peaks: 31
15.02292652 1.725271483
39.02292652 2.465912693
41.03857658 5.153348325
43.05422664 2.666482088
46.99499752 0.8439335362
51.02292652 2.062524229
53.03857658 4.316354103
55.05422664 9.512451818
57.06987671 3.90164739
61.01064758 1.007838026
65.03857658 4.913928588
67.05422664 4.146842007
69.06987671 4.575352585
70.99499752 1.673156033
71.08552677 1.573359671
73.01064758 2.730090499
75.02629764 1.091666689
79.05422664 1.214892333
81.06987671 3.483017613
83.08552677 2.16782677
89.04194771 1.111555237
109.1011768 0.857128414
121.1011768 0.8689978896
123.0804414 0.9838526992
123.1168269 2.060756604
125.132477 1.677492685
151.1117415 1.956887285
183.0838125 1.032753115
197.0994626 1.134153096
211.1151126 0.9200237685
225.1307627 2.575076804

Name: +ve in-silico MS/MS by CFM-ID for YHPOEIHWYRUVKC-YDFGWWAZSA-N
ID: YHPOEIHWYRUVKC-YDFGWWAZSA-N
Comment: Energy0
Num peaks: 7
147.0804414 1.954168457
239.1066561 2.961664717
249.1273916 3.483995747
251.1066561 5.743982047
253.1223062 3.232852052
255.1379563 2.234028462
281.1536063 60.45192465

Name: +ve in-silico MS/MS by CFM-ID for YHPOEIHWYRUVKC-YDFGWWAZSA-N
ID: YHPOEIHWYRUVKC-YDFGWWAZSA-N
Comment: Energy1
Num peaks: 31
25.00727645 0.8833009316
39.02292652 1.444840816
41.03857658 6.454481854
49.00727645 1.582470849
55.05422664 1.387293424
89.03857658 2.248482779
91.05422664 1.755158254
129.0334912 0.8797297165
131.0491413 1.056226236
133.0647913 2.16897297
135.0804414 1.129333907
145.0647913 1.321104608
147.0804414 3.129483098
159.0804414 1.625629898
207.0804414 0.8136802372
209.0960915 0.8953683872
211.1117415 0.9977317393
223.1117415 0.9773244444
237.0910061 3.779638893
237.1273916 2.068186194
239.1066561 3.63915138
241.1223062 2.560095734
249.1273916 2.871183243
251.1066561 3.170974896
251.1430416 2.952817759
253.1223062 3.309344735
253.1586917 2.828522482
255.1379563 1.983243558
263.1430416 1.223911236
265.1223062 1.906493589
281.1536063 14.59914745

Name: +ve in-silico MS/MS by CFM-ID for YHPOEIHWYRUVKC-YDFGWWAZSA-N
ID: YHPOEIHWYRUVKC-YDFGWWAZSA-N
Comment: Energy2
Num peaks: 31
39.02292652 4.513135578
41.03857658 6.208078865
43.05422664 2.203275594
49.00727645 6.461802334
51.02292652 1.478823173
63.02292652 1.324605058
65.03857658 1.717565378
89.03857658 1.924767722
101.0385766 1.075664979
105.0698767 1.207004842
107.0491413 1.116473182
115.0542266 1.644382167
117.0698767 1.482759905
129.0334912 1.32057361
133.0647913 1.107482579
157.0647913 1.376462799
159.0804414 3.252710974
169.0647913 1.242888155
171.0804414 1.349169383
193.0647913 1.993570789
207.0804414 3.144599077
209.0960915 2.777274982
211.1117415 1.707296608
221.0960915 2.969460292
223.1117415 1.336138379
225.1273916 1.633634423
235.1117415 1.57287219
237.1273916 2.843064053
241.1223062 1.091946639
253.1223062 1.772888999
265.1223062 3.595998701

Name: +ve in-silico MS/MS by CFM-ID for LMDVFSHGYANGRP-NEPJUHHUSA-N
ID: LMDVFSHGYANGRP-NEPJUHHUSA-N
Comment: Energy0
Num peaks: 6
72.08077574 2.452100211
136.0756904 1.28060337
233.1284542 1.216316069
235.1441043 6.85040674
245.1284542 3.757784116
263.1390189 70.37102003

Name: +ve in-silico MS/MS by CFM-ID for LMDVFSHGYANGRP-NEPJUHHUSA-N
ID: LMDVFSHGYANGRP-NEPJUHHUSA-N
Comment: Energy1
Num peaks: 26
43.05422664 2.074466552
45.06987671 1.473660322
55.05422664 0.9159799839
72.08077574 4.089931417
83.04914126 0.7791524196
107.0491413 6.861898838
109.0647913 0.795192448
119.0491413 0.8821764849
136.0756904 5.294589908
155.081504 1.945725392
169.0971541 1.778404776
179.081504 0.7615912391
203.081504 1.041314552
216.1019051 0.9038866853
217.0971541 0.7583848899
218.1175552 0.9034440227
219.0764186 1.804770611
219.1128041 1.470078356
220.1332052 2.965912102
221.0920687 3.75323877
221.1284542 1.478279551
233.1284542 1.672682502
235.1441043 4.950687965
245.1284542 3.804887018
247.1077188 0.88193106
263.1390189 26.24088139

Name: +ve in-silico MS/MS by CFM-ID for LMDVFSHGYANGRP-NEPJUHHUSA-N
ID: LMDVFSHGYANGRP-NEPJUHHUSA-N
Comment: Energy2
Num peaks: 31
43.05422664 1.584193714
54.03382555 0.5845391752
55.05422664 6.179066579
56.04947561 0.6327393324
57.06987671 3.489287301
65.03857658 1.441016324
66.03382555 1.766757624
68.04947561 1.216731002
70.06512568 9.260559092
72.08077574 6.929338829
74.0964258 0.9914150285
75.02292652 0.9961906399
77.03857658 1.80554349
79.05422664 5.134353295
82.06512568 1.419670026
84.08077574 0.9709000361
91.05422664 1.674543021
98.0600403 6.82644621
100.0756904 0.963763887
105.0334912 0.882922817
107.0491413 9.089955339
108.0807757 0.7285698073
109.0647913 0.8662003795
119.0491413 3.071638274
121.0647913 1.025957651
134.0600403 3.742392466
136.0756904 2.741434233
164.070605 0.6507873708
231.1128041 0.7679855284
245.1284542 0.5829003502
247.1077188 0.7678040495

Name: +ve in-silico MS/MS by CFM-ID for VIIMZQYLSFKCBR-YPYBPIMSSA-N
ID: VIIMZQYLSFKCBR-YPYBPIMSSA-N
Comment: Energy0
Num peaks: 15
41.03857658 1.742989822
107.0491413 1.991829203
109.0647913 1.145723419
133.0647913 2.510989716
141.0698767 1.367563376
143.0855268 1.479846149
145.0647913 1.206449871
145.1011768 1.791628363
161.0960915 2.758745686
239.1066561 1.549247386
249.1273916 3.19136674
251.1066561 2.597231261
253.1223062 1.512874534
265.1223062 1.265219129
281.1536063 54.45888466

Name: +ve in-silico MS/MS by CFM-ID for VIIMZQYLSFKCBR-YPYBPIMSSA-N
ID: VIIMZQYLSFKCBR-YPYBPIMSSA-N
Comment: Energy1
Num peaks: 31
25.00727645 1.049729497
39.02292652 1.776125165
41.03857658 5.191730486
105.0698767 1.43093181
107.0491413 0.8540348478
115.0542266 1.960348571
117.0698767 1.022620484
119.0855268 0.7603010467
129.0334912 0.7702762418
131.0491413 2.000121548
133.0647913 6.963101804
135.0440559 1.543656673
135.0804414 0.785426613
137.0597059 4.406707555
137.0960915 0.9333775078
143.0855268 0.7639457111
145.1011768 1.003039122
159.0804414 1.344875442
161.0960915 3.806704145
165.0910061 1.135734066
173.0960915 3.671689151
223.1117415 0.6753005088
237.0910061 2.475863881
239.1066561 2.806967008
241.1223062 1.021660047
249.1273916 3.331482978
251.1066561 1.875346876
253.1223062 2.281393822
255.1379563 1.725727386
265.1223062 1.997876966
281.1536063 18.42855944

Name: +ve in-silico MS/MS by CFM-ID for VIIMZQYLSFKCBR-YPYBPIMSSA-N
ID: VIIMZQYLSFKCBR-YPYBPIMSSA-N
Comment: Energy2
Num peaks: 31
25.00727645 0.916179134
39.02292652 7.6179952
41.03857658 6.345255604
49.00727645 0.9798065875
63.02292652 3.497475577
65.03857658 0.9536113547
89.03857658 2.265369657
101.0385766 5.535319598
103.0542266 3.87401527
105.0698767 1.300727189
107.0491413 2.449898918
115.0542266 4.211167181
117.0334912 1.773848153
117.0698767 3.285967012
119.0491413 1.388797049
119.0855268 1.210018102
121.0647913 1.131350818
125.0385766 1.420310354
129.0334912 1.109316105
129.0698767 1.859622173
131.0855268 1.058168242
133.1011768 0.8753761994
135.0804414 1.044083606
139.0542266 3.212753834
141.0698767 7.163422902
143.0855268 2.024861318
145.0647913 3.713860895
145.1011768 1.372332523
147.0804414 0.851392877
149.0960915 0.8310874194
265.1223062 1.290883279

Name: +ve in-silico MS/MS by CFM-ID for ZOZBLVYNAYBARF-RMKNXTFCSA-N
ID: ZOZBLVYNAYBARF-RMKNXTFCSA-N
Comment: Energy0
Num peaks: 6
86.0600403 16.58521791
133.0647913 2.581696631
161.0597059 8.83887632
214.086255 2.825679835
228.1019051 3.430561073
246.1124698 47.42555024

Name: +ve in-silico MS/MS by CFM-ID for ZOZBLVYNAYBARF-RMKNXTFCSA-N
ID: ZOZBLVYNAYBARF-RMKNXTFCSA-N
Comment: Energy1
Num peaks: 18
41.03857658 1.355858204
58.06512568 3.676068442
68.04947561 1.722899501
84.04439023 1.764675794
86.0600403 18.25109666
107.0491413 2.737113337
112.0393049 2.479205414
121.0647913 2.358875669
124.0393049 1.289755912
133.0647913 9.866611668
136.0393049 1.265927394
138.0549549 2.971585412
161.0597059 6.856323086
190.086255 1.334794978
214.086255 2.712324786
218.1175552 2.589685276
228.1019051 2.199407867
246.1124698 14.95140308

Name: +ve in-silico MS/MS by CFM-ID for ZOZBLVYNAYBARF-RMKNXTFCSA-N
ID: ZOZBLVYNAYBARF-RMKNXTFCSA-N
Comment: Energy2
Num peaks: 31
41.00219107 2.627586539
41.03857658 2.695101202
43.05422664 2.735168955
53.00219107 1.84755053
55.01784114 1.935711112
56.04947561 1.244465556
57.0334912 1.564850507
58.06512568 2.583550801
63.02292652 1.206763017
65.03857658 1.392488107
68.04947561 3.67582607
77.03857658 1.830422766
84.04439023 3.170012054
86.0600403 7.005879697
87.02292652 1.58074766
89.03857658 2.735429387
91.05422664 1.561282919
101.0385766 2.46093253
103.0542266 2.813227075
105.0334912 3.086183504
107.0491413 4.063940364
112.0393049 1.086837987
115.0178411 1.402849991
117.0334912 3.011402013
119.0491413 1.138417177
121.0647913 1.691841561
129.0334912 1.360620118
131.0491413 2.499063797
133.0647913 5.522650173
161.0597059 2.018331626
176.070605 1.099471354

Name: +ve in-silico MS/MS by CFM-ID for BAZBYJXDEUDANE-UHFFFAOYSA-N
ID: BAZBYJXDEUDANE-UHFFFAOYSA-N
Comment: Energy0
Num peaks: 6
57.06987671 2.357418753
202.0498695 2.763872204
204.0655196 4.679611208
218.1175552 7.564769323
228.1019051 3.511616774
246.1124698 66.06496326

Name: +ve in-silico MS/MS by CFM-ID for BAZBYJXDEUDANE-UHFFFAOYSA-N
ID: BAZBYJXDEUDANE-UHFFFAOYSA-N
Comment: Energy1
Num peaks: 24
43.05422664 1.270710332
57.06987671 4.055423755
65.03857658 4.432872001
69.06987671 2.037044094
105.0334912 3.207163406
107.0491413 2.561827843
109.0647913 1.552226025
111.0804414 1.6184369
152.070605 1.886601945
169.0647913 1.637086953
171.0804414 1.192112562
173.0960915 2.963554735
175.1117415 3.180789726
190.0498695 2.552736829
201.0910061 3.577867302
202.0498695 3.400824909
202.086255 1.199834404
204.0655196 2.134597998
204.1019051 1.168844975
214.086255 1.839101958
216.1019051 1.709246037
218.1175552 9.41835607
228.1019051 3.847140819
246.1124698 18.37974086

Name: +ve in-silico MS/MS by CFM-ID for BAZBYJXDEUDANE-UHFFFAOYSA-N
ID: BAZBYJXDEUDANE-UHFFFAOYSA-N
Comment: Energy2
Num peaks: 30
39.02292652 1.495973104
41.03857658 2.988127887
44.0130901 1.586993286
51.02292652 2.06531728
55.05422664 6.821251206
57.06987671 12.0000251
65.03857658 11.15374649
67.05422664 7.074356909
69.06987671 2.442553232
71.08552677 3.893523592
75.02292652 0.8867771435
77.03857658 2.185145223
79.05422664 1.387206961
95.04914126 1.926768809
105.0334912 5.249729635
107.0491413 2.52954755
111.0804414 0.8011976335
117.0334912 1.77710328
133.0284058 0.8066961503
146.0236548 0.6849095928
147.1168269 0.7882480208
169.0647913 0.9939708389
171.0804414 0.7659869265
173.0960915 2.576676574
174.0185694 1.122282956
175.1117415 1.116908866
202.086255 0.738382658
203.1066561 0.8769441425
214.086255 0.8362744823
228.1019051 1.055754752

Name: +ve in-silico MS/MS by CFM-ID for OUAINJWTDRNZIJ-BPOBUFBUSA-N
ID: OUAINJWTDRNZIJ-BPOBUFBUSA-N
Comment: Energy0
Num peaks: 6
91.05422664 2.808681331
117.0698767 1.40410968
135.0804414 3.083507299
245.132477 2.286266894
263.1430416 35.8311323
281.1536063 35.96513054

Name: +ve in-silico MS/MS by CFM-ID for OUAINJWTDRNZIJ-BPOBUFBUSA-N
ID: OUAINJWTDRNZIJ-BPOBUFBUSA-N
Comment: Energy1
Num peaks: 24
91.05422664 7.814851398
93.06987671 1.280729972
103.0542266 1.849257531
105.0698767 5.428687225
107.0855268 2.116596814
115.0542266 2.070390501
117.0698767 5.292040458
119.0855268 1.996761799
127.0542266 2.301736206
129.0698767 1.784878549
131.0491413 3.811849864
133.0647913 2.202380759
135.0804414 4.970684647
143.0491413 2.001743934
145.0647913 2.885790554
147.0804414 3.008656738
157.0647913 1.89130952
169.0647913 1.257293077
171.0804414 2.08487216
185.0960915 1.885768308
203.1066561 1.48556711
245.132477 1.437359241
263.1430416 10.41621912
281.1536063 9.14514087

Name: +ve in-silico MS/MS by CFM-ID for OUAINJWTDRNZIJ-BPOBUFBUSA-N
ID: OUAINJWTDRNZIJ-BPOBUFBUSA-N
Comment: Energy2
Num peaks: 28
49.00727645 2.741663546
57.0334912 0.9897084928
79.05422664 0.9164344834
91.05422664 10.55723745
93.06987671 3.16977277
101.0385766 6.449061509
103.0542266 6.873424922
105.0698767 9.064757835
107.0855268 2.780161092
111.1168269 0.953508742
115.0542266 2.411294958
117.0698767 3.119488979
119.0855268 2.457985702
125.0385766 1.365088697
127.0542266 2.49416298
129.0698767 2.068427805
131.0491413 5.190103728
131.0855268 1.708648686
133.1011768 1.801834176
135.0804414 0.9604021627
145.0647913 0.9229020304
155.0491413 1.144836481
157.0647913 1.006568781
167.0491413 1.510008365
169.0647913 1.933800158
171.0804414 2.30147638
183.0804414 1.418588987
185.0960915 1.741687393

Name: +ve in-silico MS/MS by CFM-ID for CDXLHFHHQDJENW-UHFFFAOYSA-N
ID: CDXLHFHHQDJENW-UHFFFAOYSA-N
Comment: Energy0
Num peaks: 6
73.02840582 1.023653069
133.0495352 0.7851661271
147.0916748 1.052725209
149.1073248 47.95180957
263.1390189 8.645526231
281.1495836 27.30626794

Name: +ve in-silico MS/MS by CFM-ID for CDXLHFHHQDJENW-UHFFFAOYSA-N
ID: CDXLHFHHQDJENW-UHFFFAOYSA-N
Comment: Energy1
Num peaks: 18
43.01784114 1.091790358
45.0334912 0.7821147093
59.01275576 1.448405986
61.02840582 2.503323006
73.02840582 0.8147674055
105.0447246 1.046661022
105.0698767 1.664065715
107.0855268 0.7169156711
109.0760247 0.9793323731
120.0807757 2.090666215
121.0495352 0.7821522576
122.0964258 3.401806339
133.0760247 0.808656425
147.0916748 1.621780314
149.1073248 54.07412094
245.1284542 0.9284065442
263.1390189 3.431972307
281.1495836 2.409758222

Name: +ve in-silico MS/MS by CFM-ID for CDXLHFHHQDJENW-UHFFFAOYSA-N
ID: CDXLHFHHQDJENW-UHFFFAOYSA-N
Comment: Energy2
Num peaks: 31
41.00219107 1.007805746
43.01784114 1.811241931
45.0334912 1.37628427
49.00727645 0.7050481977
51.02292652 1.042302478
53.03857658 1.88744792
55.05422664 1.21582805
56.99710569 1.114283128
59.01275576 0.7081978756
65.03857658 0.740302929
81.06987671 3.518566877
93.04472458 3.002214567
95.06037464 4.370506058
97.07602471 0.9853570876
99.09167477 1.498029873
105.0698767 4.008726913
107.0855268 1.315979273
109.0760247 1.274330762
118.0651257 0.8464928311
119.0603746 0.7444802262
121.0760247 0.8066942079
122.0964258 0.7893406909
132.0655196 0.947215552
132.0807757 7.019420984
133.0760247 1.805159637
134.0964258 0.9124344139
136.1120759 1.041847747
147.0916748 3.596887228
149.1073248 27.79457342
175.0865894 0.9045726074
213.1597543 0.7958200406

Name: +ve in-silico MS/MS by CFM-ID for RCSOVJHOMHIMJU-UHFFFAOYSA-N
ID: RCSOVJHOMHIMJU-UHFFFAOYSA-N
Comment: Energy0
Num peaks: 6
73.02840582 1.023203783
133.0495352 0.7848329255
147.0916748 1.045895554
149.1073248 48.1926922
263.1390189 8.619167407
281.1495836 27.28952112

Name: +ve in-silico MS/MS by CFM-ID for RCSOVJHOMHIMJU-UHFFFAOYSA-N
ID: RCSOVJHOMHIMJU-UHFFFAOYSA-N
Comment: Energy1
Num peaks: 16
43.01784114 1.089068153
51.02292652 0.8950692874
59.01275576 1.444674224
61.02840582 2.496688726
73.02840582 0.8124025844
93.04472458 1.887243109
105.0447246 0.9789293177
107.0603746 0.8143472826
109.0760247 1.076616221
121.0760247 1.558733346
122.0964258 1.053415848
147.0916748 1.559830874
149.1073248 57.80839616
245.1284542 0.9259941519
263.1390189 3.420234499
281.1495836 2.398613407

Name: +ve in-silico MS/MS by CFM-ID for RCSOVJHOMHIMJU-UHFFFAOYSA-N
ID: RCSOVJHOMHIMJU-UHFFFAOYSA-N
Comment: Energy2
Num peaks: 28
41.00219107 1.064345699
43.01784114 1.912796552
45.0334912 1.453277793
51.02292652 0.8447248695
53.03857658 1.488598387
55.05422664 1.458738319
56.99710569 1.068585773
59.01275576 0.7473644177
81.06987671 3.146905977
93.04472458 4.388308005
95.06037464 2.625513666
97.07602471 1.635266126
99.09167477 1.635266126
105.0447246 0.7920854268
105.0698767 2.642490021
107.0603746 0.82118339
118.0651257 1.467872589
120.0807757 0.8514615741
121.0760247 0.8822150758
122.0964258 0.9638201641
132.0807757 6.755012323
133.0760247 2.595990443
134.0964258 0.9849499759
136.1120759 1.154585077
147.0916748 3.877765656
149.1073248 31.17373542
175.0865894 1.021566735
213.1597543 0.8406024951

Name: +ve in-silico MS/MS by CFM-ID for HQJFDTWFGKAGIY-UHFFFAOYSA-N
ID: HQJFDTWFGKAGIY-UHFFFAOYSA-N
Comment: Energy0
Num peaks: 6
73.02840582 1.024853675
133.0495352 0.7860565026
147.0916748 1.047459839
149.1073248 48.25630834
263.1390189 8.633582688
281.1495836 27.35102973

Name: +ve in-silico MS/MS by CFM-ID for HQJFDTWFGKAGIY-UHFFFAOYSA-N
ID: HQJFDTWFGKAGIY-UHFFFAOYSA-N
Comment: Energy1
Num peaks: 15
43.01784114 1.092913172
51.02292652 0.9072034183
59.01275576 1.449934245
61.02840582 2.506059907
73.02840582 0.8157432296
93.04472458 1.913101492
107.0603746 1.086928557
121.0760247 1.473404869
122.0964258 1.071559996
133.0760247 0.8534551443
147.0916748 1.565367332
149.1073248 58.62220346
245.1284542 0.9290289879
263.1390189 3.436285454
281.1495836 2.414361513

Name: +ve in-silico MS/MS by CFM-ID for HQJFDTWFGKAGIY-UHFFFAOYSA-N
ID: HQJFDTWFGKAGIY-UHFFFAOYSA-N
Comment: Energy2
Num peaks: 28
41.00219107 1.071427507
43.01784114 1.925516147
45.0334912 1.462924331
51.02292652 0.8207424597
53.03857658 1.852586672
55.05422664 1.41732358
56.99710569 1.075701032
67.05422664 1.08213581
79.02907452 0.8493816961
81.06987671 3.062846901
93.04472458 4.320045391
95.06037464 2.550649706
97.07602471 1.580573559
99.09167477 1.580573559
105.0698767 2.6355196
118.0651257 1.046043164
119.0603746 0.7924427461
120.0807757 0.8323735512
121.0760247 1.249207205
122.0964258 0.9368720085
132.0807757 6.584694119
133.0760247 2.539482075
134.0964258 0.9915407895
136.1120759 1.162275448
147.0916748 3.881777872
149.1073248 31.169466
175.0865894 1.023388311
213.1597543 0.8462126437

Name: +ve in-silico MS/MS by CFM-ID for XJMINJQARLUBAL-UHFFFAOYSA-N
ID: XJMINJQARLUBAL-UHFFFAOYSA-N
Comment: Energy0
Num peaks: 6
73.02840582 1.045267479
133.0495352 0.8011901902
147.0916748 1.079549805
149.1073248 49.58425629
263.1390189 8.797807963
281.1495836 28.11432093

Name: +ve in-silico MS/MS by CFM-ID for XJMINJQARLUBAL-UHFFFAOYSA-N
ID: XJMINJQARLUBAL-UHFFFAOYSA-N
Comment: Energy1
Num peaks: 11
43.01784114 1.112659983
59.01275576 1.482133258
61.02840582 2.538160142
103.0542266 1.7164759
105.0698767 1.006268182
120.0807757 2.519592875
133.0760247 0.9861847832
147.0916748 1.536108941
149.1073248 61.64117147
263.1390189 3.524712003
281.1495836 2.511926383

Name: +ve in-silico MS/MS by CFM-ID for XJMINJQARLUBAL-UHFFFAOYSA-N
ID: XJMINJQARLUBAL-UHFFFAOYSA-N
Comment: Energy2
Num peaks: 20
41.00219107 1.153244244
43.01784114 2.051048867
43.02907452 0.8389115202
45.0334912 1.574349682
56.99710569 1.157909201
59.01275576 0.8099128637
81.06987671 1.593525714
103.0542266 2.168363872
105.0698767 1.590582042
107.0855268 1.602280815
118.0651257 1.441527083
119.0603746 0.6621078263
120.0807757 2.856879491
121.0760247 0.9694607225
132.0807757 8.752293919
133.0760247 5.124071686
147.0916748 5.35843892
149.1073248 38.58428577
175.0865894 1.359914826
213.1597543 0.911043358

Name: +ve in-silico MS/MS by CFM-ID for CIGWYGWEBLNURG-UHFFFAOYSA-N
ID: CIGWYGWEBLNURG-UHFFFAOYSA-N
Comment: Energy0
Num peaks: 6
237.1273916 1.092901732
239.1430416 1.154997405
253.1586917 1.604701334
263.1430416 11.77770303
265.1223062 1.861469572
281.1536063 65.13631086

Name: +ve in-silico MS/MS by CFM-ID for CIGWYGWEBLNURG-UHFFFAOYSA-N
ID: CIGWYGWEBLNURG-UHFFFAOYSA-N
Comment: Energy1
Num peaks: 30
93.0334912 2.705006829
97.06479133 1.250817299
107.0491413 1.757635031
109.0647913 1.157541982
121.0647913 3.247206361
131.0491413 1.694738114
133.0647913 1.710549243
147.0804414 0.9482862748
149.0960915 2.155296546
157.0647913 0.9797672261
159.0804414 2.085979623
171.0804414 1.410246143
173.0960915 0.9672529046
181.0647913 1.261825386
183.0804414 3.798102448
185.0960915 1.69756145
187.1117415 1.462334303
223.1117415 1.403731837
225.1273916 1.624093423
235.1117415 2.980707552
237.1273916 4.015944896
239.1430416 3.387272038
249.1273916 2.510179643
251.1430416 2.60623559
253.1223062 1.105608299
253.1586917 6.098273216
255.1379563 2.161507414
263.1430416 5.510450254
265.1223062 2.745224224
281.1536063 14.35783209

Name: +ve in-silico MS/MS by CFM-ID for CIGWYGWEBLNURG-UHFFFAOYSA-N
ID: CIGWYGWEBLNURG-UHFFFAOYSA-N
Comment: Energy2
Num peaks: 31
39.02292652 2.972606282
51.02292652 3.879483377
53.03857658 2.151186523
65.03857658 1.120502872
77.03857658 1.026568607
79.05422664 1.122530702
115.0542266 1.678402825
131.0491413 3.327852706
141.0698767 1.082174041
155.0855268 1.903271066
159.0804414 1.218813276
171.0804414 1.092150609
181.0647913 4.505531765
185.0960915 1.353340431
193.0647913 1.293638216
195.0804414 3.324596557
197.0960915 1.605985393
209.0960915 1.145981063
221.0960915 1.760289312
223.1117415 2.306232038
225.1273916 1.144452846
229.1586917 1.335205006
235.1117415 2.488422628
235.148127 1.497906131
237.1273916 4.643993071
239.1430416 3.085484007
249.1273916 1.075167946
251.1430416 2.737120025
253.1223062 2.119051834
255.1379563 1.201932011
265.1223062 4.241104806

Name: +ve in-silico MS/MS by CFM-ID for WXKKABPKZSVBNT-UHFFFAOYSA-N
ID: WXKKABPKZSVBNT-UHFFFAOYSA-N
Comment: Energy0
Num peaks: 6
171.0804414 1.797397
239.1430416 1.180720725
253.1586917 1.610946085
263.1430416 12.19780978
265.1223062 1.367259869
281.1536063 68.23282919

Name: +ve in-silico MS/MS by CFM-ID for WXKKABPKZSVBNT-UHFFFAOYSA-N
ID: WXKKABPKZSVBNT-UHFFFAOYSA-N
Comment: Energy1
Num peaks: 24
39.02292652 1.139377482
97.06479133 2.0084983
109.0647913 1.598189966
123.0804414 1.067003689
157.0647913 3.650393713
171.0804414 4.900160048
183.0804414 3.253130797
185.0960915 3.597841672
209.0960915 1.036732853
221.0960915 1.037233785
223.1117415 1.572372209
225.1273916 1.721779175
227.1430416 1.074265877
235.1117415 3.290212532
237.1273916 4.373944486
239.1430416 3.662681723
249.1273916 2.756675202
251.1430416 2.717614729
253.1223062 1.1571409
253.1586917 6.350236164
255.1379563 1.293462084
263.1430416 6.439532189
265.1223062 2.495418729
281.1536063 18.29252509

Name: +ve in-silico MS/MS by CFM-ID for WXKKABPKZSVBNT-UHFFFAOYSA-N
ID: WXKKABPKZSVBNT-UHFFFAOYSA-N
Comment: Energy2
Num peaks: 31
39.02292652 2.578156241
51.02292652 2.181789707
53.03857658 2.754116334
81.06987671 1.168333866
139.0542266 1.626529837
155.0855268 2.396485762
157.0647913 2.002039822
171.0804414 2.148690513
181.0647913 3.671756414
183.0804414 1.758768063
193.1011768 1.447210139
195.0804414 1.812793704
197.0960915 1.242300807
203.0855268 1.442003443
209.0960915 4.791255916
213.1273916 2.442757329
221.0960915 2.364852426
223.1117415 1.675763377
225.1273916 1.175891352
227.1430416 1.287723039
229.1586917 1.778559329
235.1117415 1.521728842
235.148127 1.522079073
237.1273916 3.104965626
239.1430416 1.877182768
247.1117415 1.680735805
251.1066561 1.208816261
251.1430416 1.507873547
253.1223062 1.433963638
263.1430416 1.22012992
265.1223062 3.591454695

Name: +ve in-silico MS/MS by CFM-ID for YSOYFRSCAMHODK-UHFFFAOYSA-N
ID: YSOYFRSCAMHODK-UHFFFAOYSA-N
Comment: Energy0
Num peaks: 6
121.0647913 1.75664485
171.0804414 1.175871149
253.1586917 1.56283046
263.1430416 11.68057264
265.1223062 2.017615088
281.1536063 64.32534141

Name: +ve in-silico MS/MS by CFM-ID for YSOYFRSCAMHODK-UHFFFAOYSA-N
ID: YSOYFRSCAMHODK-UHFFFAOYSA-N
Comment: Energy1
Num peaks: 29
39.02292652 1.057974266
41.03857658 0.9134785023
95.04914126 0.9179505404
107.0491413 3.27460351
121.0647913 3.761252212
131.0491413 1.661203041
133.0647913 1.732222822
147.0804414 0.9957386885
149.0960915 2.263907232
157.0647913 0.9249964849
159.0804414 2.43603646
171.0804414 2.223792133
173.0960915 1.305830691
181.0647913 1.428796128
183.0804414 3.091785315
185.0960915 1.72834014
221.0960915 0.920427118
223.1117415 1.435962397
225.1273916 1.584009871
235.1117415 2.858850007
237.1273916 4.048243712
239.1430416 3.44050895
249.1273916 2.362862697
251.1430416 2.446184646
253.1586917 6.005684861
255.1379563 2.30832842
263.1430416 5.551893564
265.1223062 2.673250821
281.1536063 14.99883872

Name: +ve in-silico MS/MS by CFM-ID for YSOYFRSCAMHODK-UHFFFAOYSA-N
ID: YSOYFRSCAMHODK-UHFFFAOYSA-N
Comment: Energy2
Num peaks: 31
39.02292652 2.268163826
41.03857658 1.245841879
49.00727645 1.951372284
51.02292652 3.220702614
53.03857658 1.655209364
79.05422664 1.348215666
107.0491413 1.711234228
115.0542266 1.656102476
121.0647913 1.423089667
131.0491413 2.040063178
155.0855268 1.387286545
171.0804414 1.34114173
181.0647913 2.13096204
183.0804414 3.727022486
185.0960915 1.882037633
195.0804414 1.299495767
207.0804414 1.446264359
209.0960915 2.212257225
213.1273916 2.483636668
221.0960915 1.96838509
223.1117415 1.915565276
229.1586917 1.404591217
235.1117415 2.374117034
235.148127 1.810661436
237.1273916 3.594916829
239.1430416 1.911499219
245.132477 1.260211381
251.1066561 1.227329442
255.1379563 2.005710449
263.1430416 1.441424778
265.1223062 4.350139143

Name: +ve in-silico MS/MS by CFM-ID for ZYMDFJWNIIOVJP-UHFFFAOYSA-N
ID: ZYMDFJWNIIOVJP-UHFFFAOYSA-N
Comment: Energy0
Num peaks: 6
109.0647913 1.2896692
121.0647913 2.06535666
159.0804414 1.33618298
263.1430416 11.39563659
265.1223062 2.666312606
281.1536063 62.59696317

Name: +ve in-silico MS/MS by CFM-ID for ZYMDFJWNIIOVJP-UHFFFAOYSA-N
ID: ZYMDFJWNIIOVJP-UHFFFAOYSA-N
Comment: Energy1
Num peaks: 27
93.0334912 0.9535610549
95.04914126 1.349807168
107.0491413 3.396786194
109.0647913 1.595490844
121.0647913 3.300856163
131.0491413 1.810433573
133.0647913 3.245246619
147.0804414 1.265166871
149.0960915 2.325566431
157.0647913 1.627201664
159.0804414 3.142581773
171.0804414 1.789765894
173.0960915 1.452373904
185.0960915 2.355148967
187.1117415 1.666706771
225.1273916 1.437360431
227.1430416 1.705873307
235.1117415 2.039882096
237.1273916 2.243074265
239.1430416 4.280474255
249.1273916 2.503393999
251.1430416 1.901942937
253.1586917 7.512744934
255.1379563 2.226555122
263.1430416 5.818695851
265.1223062 2.556241774
281.1536063 15.26953327

Name: +ve in-silico MS/MS by CFM-ID for ZYMDFJWNIIOVJP-UHFFFAOYSA-N
ID: ZYMDFJWNIIOVJP-UHFFFAOYSA-N
Comment: Energy2
Num peaks: 31
39.02292652 2.405282276
51.02292652 4.911461386
53.03857658 2.322488214
65.03857658 2.499972469
77.03857658 1.198163492
79.05422664 2.109570199
91.05422664 2.062848831
105.0698767 1.374126592
107.0491413 2.319280653
121.0647913 1.928626439
131.0491413 3.537637889
133.0647913 1.14828818
141.0698767 1.362119877
155.0855268 1.258032678
157.0647913 3.518528354
159.0804414 1.600030552
165.0698767 1.263598925
183.0804414 2.255066923
185.0960915 1.577008669
187.1117415 1.863159675
223.1117415 1.604856827
225.1273916 1.881832826
227.1430416 2.524447348
235.1117415 1.472587699
235.148127 1.25357556
237.1273916 1.595165935
239.1430416 3.079487813
251.1430416 2.227127028
253.1223062 1.442142417
255.1379563 1.562543868
265.1223062 4.566617632

Name: +ve in-silico MS/MS by CFM-ID for NHBGKDZTEJYFPM-UHFFFAOYSA-N
ID: NHBGKDZTEJYFPM-UHFFFAOYSA-N
Comment: Energy0
Num peaks: 6
173.0224649 3.423238098
185.0588504 3.191509697
190.049014 11.0250281
202.0853995 45.30978831
228.1010496 2.327767358
246.1116143 22.57104787

Name: +ve in-silico MS/MS by CFM-ID for NHBGKDZTEJYFPM-UHFFFAOYSA-N
ID: NHBGKDZTEJYFPM-UHFFFAOYSA-N
Comment: Energy1
Num peaks: 9
45.0334912 1.860528879
139.0978228 2.319882717
146.0227993 17.51107478
160.0636015 1.7541284
173.0224649 2.216701918
185.0588504 4.904039879
186.0540994 2.082841963
190.049014 12.73747638
202.0853995 36.3015251

Name: +ve in-silico MS/MS by CFM-ID for NHBGKDZTEJYFPM-UHFFFAOYSA-N
ID: NHBGKDZTEJYFPM-UHFFFAOYSA-N
Comment: Energy2
Num peaks: 29
43.01784114 1.668652772
43.02907452 5.372438217
45.0334912 2.289107582
57.06987671 2.191420387
61.97920313 4.357572691
63.9948532 2.908024016
74.0964258 1.012499216
85.0396392 1.025890669
87.05528926 2.653684822
97.07602471 2.613161675
99.09167477 5.040377904
104.0010012 7.641122053
112.0505382 2.579469314
124.0869237 5.242008315
131.0119002 1.380930528
146.0227993 5.90906473
148.0272159 1.258980345
154.0723363 0.9120162063
158.0479514 1.131941579
160.0636015 2.208382559
166.1087218 2.214158217
169.0275503 1.549644859
172.0384493 2.905392159
173.0224649 2.047468958
184.0384493 0.9311465637
185.0588504 3.972032417
186.0540994 2.794864725
190.049014 1.843679298
202.0853995 2.764110838

Name: +ve in-silico MS/MS by CFM-ID for PSSHJZZCOUUSID-UHFFFAOYSA-N
ID: PSSHJZZCOUUSID-UHFFFAOYSA-N
Comment: Energy0
Num peaks: 6
173.0224649 5.395603958
185.0588504 4.676356594
190.049014 17.35821979
202.0853995 3.891456286
228.1010496 10.33029272
246.1116143 44.26375072

Name: +ve in-silico MS/MS by CFM-ID for PSSHJZZCOUUSID-UHFFFAOYSA-N
ID: PSSHJZZCOUUSID-UHFFFAOYSA-N
Comment: Energy1
Num peaks: 12
45.0334912 4.307306788
146.0227993 1.949157327
148.0272159 1.548244101
158.0227993 1.518968012
172.0384493 19.48613806
173.0224649 3.651856852
185.0588504 2.906391145
190.049014 23.48556931
202.0853995 6.854255711
214.0853995 1.495187679
228.1010496 7.473672113
246.1116143 6.055660026

Name: +ve in-silico MS/MS by CFM-ID for PSSHJZZCOUUSID-UHFFFAOYSA-N
ID: PSSHJZZCOUUSID-UHFFFAOYSA-N
Comment: Energy2
Num peaks: 31
43.02907452 4.778776927
45.0334912 3.932201284
57.06987671 1.430431416
61.97920313 3.990946444
63.9948532 1.677588007
69.04472458 0.9427438342
74.0964258 1.03041497
84.08077574 1.161258116
87.05528926 2.300008335
97.07602471 2.500165898
99.09167477 4.034030199
104.0010012 6.185634704
112.0505382 2.290529141
124.0869237 3.601783345
130.0166513 1.138788912
146.0227993 3.063182755
148.0272159 1.089606191
154.0723363 1.053232139
158.0227993 1.854603644
158.0479514 1.087271551
160.0636015 1.864950234
162.0792515 0.9816282676
166.1087218 1.364746274
169.0275503 1.687253089
170.0227993 1.065473842
172.0384493 5.341068205
173.0224649 1.793488259
185.0588504 3.079015774
186.0540994 2.012793278
190.049014 2.256031708
202.0853995 2.24244213

Name: +ve in-silico MS/MS by CFM-ID for QMTYNRYLLIJMHR-UHFFFAOYSA-N
ID: QMTYNRYLLIJMHR-UHFFFAOYSA-N
Comment: Energy0
Num peaks: 6
157.0275503 4.84772612
174.0540994 3.093295701
201.053765 3.880803053
218.0803141 6.339239321
228.1010496 29.6971061
246.1116143 37.59063961

Name: +ve in-silico MS/MS by CFM-ID for QMTYNRYLLIJMHR-UHFFFAOYSA-N
ID: QMTYNRYLLIJMHR-UHFFFAOYSA-N
Comment: Energy1
Num peaks: 14
55.05422664 2.01494334
157.0275503 2.731235115
174.0540994 14.24612281
186.0540994 1.096769442
200.0697495 11.96476419
201.053765 1.235904428
202.0853995 2.403452274
212.0697495 1.742838095
214.0853995 4.265629172
216.1010496 2.301679799
218.0803141 3.458020201
228.1010496 28.00834118
230.0803141 1.174924141
246.1116143 4.173281013

Name: +ve in-silico MS/MS by CFM-ID for QMTYNRYLLIJMHR-UHFFFAOYSA-N
ID: QMTYNRYLLIJMHR-UHFFFAOYSA-N
Comment: Energy2
Num peaks: 31
26.00252542 0.8309790773
29.03857658 2.225876299
43.02907452 6.243585357
46.06512568 2.180695165
47.06037464 0.8428005
55.05422664 0.7477634505
56.04947561 1.079528024
61.97920313 3.602201095
63.9948532 3.97415757
69.04472458 2.295789998
71.06037464 5.069894341
73.06479133 2.218127742
73.07602471 0.8318847151
96.05562361 4.655508046
104.0010012 6.802058903
115.0865894 1.194308249
130.0166513 1.177299778
131.0119002 1.233765497
132.0323013 2.170853654
138.0774217 1.822534992
140.0818384 0.915431684
146.0227993 1.755899837
157.0275503 3.310478887
158.0227993 1.228692113
158.0479514 1.039176043
160.0636015 0.8318741628
169.0275503 1.153281407
174.0540994 3.647661722
186.0540994 0.8216380227
200.0697495 2.105256947
202.0853995 0.7677582677

Name: +ve in-silico MS/MS by CFM-ID for DUIDUIMAVZZLHS-UHFFFAOYSA-N
ID: DUIDUIMAVZZLHS-UHFFFAOYSA-N
Comment: Energy0
Num peaks: 6
166.0974884 2.151152918
173.0224649 6.129841906
185.0588504 2.67661346
190.049014 20.50473504
218.0803141 8.443123751
246.1116143 50.11255707

Name: +ve in-silico MS/MS by CFM-ID for DUIDUIMAVZZLHS-UHFFFAOYSA-N
ID: DUIDUIMAVZZLHS-UHFFFAOYSA-N
Comment: Energy1
Num peaks: 13
87.05528926 2.663235966
129.0770873 1.435965898
148.0272159 2.927898433
160.0020638 2.827838688
162.0177139 1.766653949
172.0384493 23.39694732
173.0224649 3.252900706
185.0588504 4.646251253
190.049014 20.72884673
200.0697495 2.54380679
218.0803141 5.60478803
228.1010496 1.834250755
246.1116143 6.643113653

Name: +ve in-silico MS/MS by CFM-ID for DUIDUIMAVZZLHS-UHFFFAOYSA-N
ID: DUIDUIMAVZZLHS-UHFFFAOYSA-N
Comment: Energy2
Num peaks: 31
29.03857658 2.144960606
57.06987671 1.225562266
59.02398914 2.956344774
60.04439023 1.08849587
61.97920313 4.424498697
63.9948532 3.523635456
66.01050326 0.8071887465
69.04472458 1.358530749
84.08077574 2.50778459
85.0396392 3.703269924
87.05528926 8.455077444
97.07602471 0.885945745
104.0010012 1.052427217
112.0505382 7.24261277
119.9959158 4.117324271
130.0166513 1.672472989
140.0818384 2.696567446
144.9911648 1.507659863
146.0115659 1.54007233
148.0272159 4.336474197
154.0723363 1.695169555
160.0020638 6.328669783
162.0177139 0.9850119317
166.0974884 0.828016926
169.0275503 0.9868221667
172.0384493 3.397978756
173.0224649 2.339587029
185.0588504 0.760780741
190.049014 3.004330992
200.0697495 0.7553382692
229.0850652 0.7865524187

Name: +ve in-silico MS/MS by CFM-ID for YPTFUHMYGSPIQY-UHFFFAOYSA-N
ID: YPTFUHMYGSPIQY-UHFFFAOYSA-N
Comment: Energy0
Num peaks: 7
110.0600403 7.079659619
119.0491413 4.699774162
202.086255 1.975051885
216.1019051 3.304629339
228.1019051 12.98648954
229.0859207 6.987378521
246.1124698 43.19284402

Name: +ve in-silico MS/MS by CFM-ID for YPTFUHMYGSPIQY-UHFFFAOYSA-N
ID: YPTFUHMYGSPIQY-UHFFFAOYSA-N
Comment: Energy1
Num peaks: 30
30.03382555 0.8953281538
43.01784114 2.875455764
45.0334912 1.143497904
57.0334912 0.6269101397
94.02874017 0.717946711
95.04914126 1.64799656
96.04439023 0.8100687116
101.0385766 1.626575657
108.0443902 1.109415644
110.0600403 12.03421543
117.0334912 1.559188385
119.0491413 6.191904727
137.0597059 1.493601331
163.075356 0.6544841163
177.0910061 0.7402801534
187.075356 0.9861723556
197.0597059 0.5440798587
199.075356 0.6325303875
200.070605 2.059428945
201.0910061 1.851243937
202.086255 3.035209215
204.1019051 0.8525347911
211.075356 3.950919531
214.086255 1.679822471
216.1019051 3.66249104
218.1175552 2.257993203
228.1019051 5.390354889
229.0859207 9.366622663
230.0811697 1.143606775
246.1124698 8.789963266

Name: +ve in-silico MS/MS by CFM-ID for YPTFUHMYGSPIQY-UHFFFAOYSA-N
ID: YPTFUHMYGSPIQY-UHFFFAOYSA-N
Comment: Energy2
Num peaks: 31
43.01784114 0.8601748231
49.00727645 1.637671854
52.01817548 1.202885177
63.02292652 2.124693221
65.00219107 1.216108926
65.03857658 1.597485808
69.0334912 2.376267539
78.03382555 1.746846298
79.05422664 0.9175906519
80.04947561 2.748069978
81.0334912 2.215911357
82.06512568 2.850590074
91.01784114 0.9972614009
91.05422664 3.624689841
92.04947561 0.8921753141
94.02874017 3.5829046
95.04914126 1.897234808
96.04439023 1.072032831
101.0385766 2.609178082
103.0178411 1.323634067
103.0542266 1.4554692
105.0334912 1.093495238
106.0287402 1.713874565
107.0491413 4.428563676
108.0443902 1.76914759
110.0600403 10.44917095
117.0334912 2.454562974
119.0491413 7.57207779
121.0647913 2.066015224
133.0647913 0.9063187649
137.0597059 1.025326109

Name: +ve in-silico MS/MS by CFM-ID for ZMFJCTOYVMJTAW-UHFFFAOYSA-N
ID: ZMFJCTOYVMJTAW-UHFFFAOYSA-N
Comment: Energy0
Num peaks: 9
70.06512568 2.194537295
95.04914126 0.9410669228
138.0913404 2.081231186
167.081504 1.073732949
209.1284542 1.383639119
233.1284542 0.9866578474
235.1441043 2.083595225
245.1284542 11.1130213
263.1390189 58.44152969

Name: +ve in-silico MS/MS by CFM-ID for ZMFJCTOYVMJTAW-UHFFFAOYSA-N
ID: ZMFJCTOYVMJTAW-UHFFFAOYSA-N
Comment: Energy1
Num peaks: 31
57.0334912 0.9714397929
67.01784114 2.323539335
70.06512568 2.477611007
71.04914126 0.9828006315
79.01784114 1.956334076
81.0334912 1.346581701
83.04914126 1.259726376
85.06479133 1.741675879
95.04914126 2.186547366
109.0647913 1.714646108
138.0913404 2.959435659
167.081504 1.25921567
175.0502039 2.314501162
177.0658539 1.509608227
179.081504 1.396639788
181.0971541 1.977917522
189.0658539 1.434125452
191.081504 4.014313283
193.0971541 1.939964696
195.1128041 1.499103615
203.081504 4.182523859
205.0971541 3.76102551
207.1128041 2.33686254
209.1284542 2.277029072
219.1128041 1.495982539
221.1284542 1.569353047
231.1128041 1.261064182
233.1284542 1.148412007
235.1441043 4.330250561
245.1284542 4.730335265
263.1390189 14.0587022

Name: +ve in-silico MS/MS by CFM-ID for ZMFJCTOYVMJTAW-UHFFFAOYSA-N
ID: ZMFJCTOYVMJTAW-UHFFFAOYSA-N
Comment: Energy2
Num peaks: 31
39.02292652 3.496945612
41.03857658 5.175470954
43.05422664 3.273938046
45.06987671 0.8375893179
49.00727645 0.7992480993
51.02292652 2.143627199
53.03857658 2.351923725
54.03382555 0.8446293902
55.05422664 1.355072061
63.02292652 0.9414129919
64.01817548 1.318612433
65.03857658 1.123905882
66.03382555 1.560884998
67.05422664 1.487147521
68.04947561 11.48853971
70.06512568 20.05351049
72.08077574 2.913018068
79.05422664 0.8084025512
82.06512568 1.152897004
93.06987671 0.8328793013
95.04914126 2.003321699
96.04439023 1.476535444
109.0647913 3.142894774
120.0807757 1.218856667
121.0647913 0.787002269
122.0964258 1.048394511
123.0804414 1.150151336
136.0756904 1.706154838
138.0913404 1.773137144
245.1284542 1.718955098
247.1077188 0.7323540091

Name: +ve in-silico MS/MS by CFM-ID for DJSCEHCRVDUETR-UHFFFAOYSA-N
ID: DJSCEHCRVDUETR-UHFFFAOYSA-N
Comment: Energy0
Num peaks: 6
70.06512568 1.782677775
138.0913404 1.243405318
233.1284542 1.360492298
235.1441043 1.341384126
245.1284542 40.92562371
263.1390189 35.28461134

Name: +ve in-silico MS/MS by CFM-ID for DJSCEHCRVDUETR-UHFFFAOYSA-N
ID: DJSCEHCRVDUETR-UHFFFAOYSA-N
Comment: Energy1
Num peaks: 31
51.02292652 0.8231302946
65.03857658 1.173744502
67.05422664 1.620469976
70.06512568 2.095314007
79.01784114 1.748704888
79.05422664 0.7050898187
81.0334912 0.8735262375
83.04914126 0.7180734742
85.06479133 0.8663893807
91.05422664 2.47578721
95.04914126 0.902883741
109.0647913 2.404959868
138.0913404 2.288492118
153.0658539 1.421444578
167.081504 1.293563535
175.0502039 2.377274104
177.0658539 1.667016393
179.081504 1.541320624
181.0971541 2.18428589
191.081504 2.262297133
193.0971541 2.362696873
203.081504 4.329337993
205.0971541 2.257708838
207.1128041 1.245085353
217.0971541 1.418865372
219.1128041 0.7012581
231.1128041 0.8727887571
233.1284542 1.590065287
235.1441043 2.547587768
245.1284542 18.8342311
263.1390189 11.68246444

Name: +ve in-silico MS/MS by CFM-ID for DJSCEHCRVDUETR-UHFFFAOYSA-N
ID: DJSCEHCRVDUETR-UHFFFAOYSA-N
Comment: Energy2
Num peaks: 31
39.02292652 2.916627844
41.03857658 4.068921377
43.05422664 3.275339126
45.06987671 0.8331896752
49.00727645 0.9722945581
51.02292652 2.767074738
53.03857658 2.211581767
54.03382555 0.7900738864
55.05422664 0.8812541651
63.02292652 1.116560532
65.03857658 1.717900739
66.03382555 1.087062926
67.05422664 2.206106844
68.04947561 9.534712892
70.06512568 18.01686385
72.08077574 2.707193212
79.05422664 1.991769676
91.05422664 2.039511874
93.06987671 1.898481665
96.04439023 1.337590283
105.0698767 0.7326786831
108.0807757 1.945045992
109.0647913 2.882486871
118.0651257 0.6446640239
120.0807757 2.024902951
122.0964258 1.141424334
136.0756904 1.537255682
138.0913404 1.366382979
227.1178895 0.9522851886
235.1441043 0.8424293896
245.1284542 0.7731486629

Name: +ve in-silico MS/MS by CFM-ID for OPRUQLAZPJKIJU-UHFFFAOYSA-N
ID: OPRUQLAZPJKIJU-UHFFFAOYSA-N
Comment: Energy0
Num peaks: 9
70.06512568 2.284581583
95.04914126 1.008329625
138.0913404 2.275577876
167.081504 1.140505314
193.0971541 1.294031646
233.1284542 1.283727059
235.1441043 4.282130116
245.1284542 3.261952618
263.1390189 63.54074879

Name: +ve in-silico MS/MS by CFM-ID for OPRUQLAZPJKIJU-UHFFFAOYSA-N
ID: OPRUQLAZPJKIJU-UHFFFAOYSA-N
Comment: Energy1
Num peaks: 31
55.01784114 1.208319175
57.0334912 1.500146482
67.01784114 2.164872552
69.0334912 1.015004876
70.06512568 2.769015926
71.04914126 0.794595719
79.01784114 0.999752153
81.0334912 2.902862936
83.04914126 3.092060271
95.04914126 2.729258627
97.06479133 0.9141076204
109.0647913 2.270424943
138.0913404 3.394421825
167.081504 1.442363582
177.0658539 0.9937222762
179.081504 3.084271588
181.0971541 3.186694636
189.0658539 2.529227721
191.081504 3.242657241
193.0971541 2.418443906
195.1128041 1.279095884
203.081504 2.63300073
205.0971541 3.511247652
207.1128041 3.144947346
211.1441043 0.8350415534
219.1128041 1.036632725
221.1284542 1.692006488
233.1284542 0.8687532657
235.1441043 3.173983201
245.1284542 2.490226032
263.1390189 17.36303469

Name: +ve in-silico MS/MS by CFM-ID for OPRUQLAZPJKIJU-UHFFFAOYSA-N
ID: OPRUQLAZPJKIJU-UHFFFAOYSA-N
Comment: Energy2
Num peaks: 30
39.02292652 2.715205065
41.03857658 4.81420555
43.05422664 3.308974966
45.06987671 0.8466001099
51.02292652 2.220448176
53.03857658 2.053370635
55.05422664 0.8930209293
56.04947561 0.8714857423
65.03857658 0.7716356776
66.03382555 1.607913748
67.05422664 1.244936371
68.04947561 12.6779383
70.06512568 21.27670713
72.08077574 2.808577757
79.01784114 0.754009349
81.0334912 0.6696318258
81.06987671 1.105733504
82.06512568 0.8565868639
95.04914126 2.536515491
96.04439023 1.348338126
97.06479133 0.628282366
109.0647913 4.23440002
111.0804414 0.8291857854
121.0647913 0.9028461945
123.0804414 1.162856606
134.0600403 0.8446638883
136.0756904 1.827181258
138.0913404 1.93388528
245.1284542 1.696694017
247.1077188 0.6356267205

Name: +ve in-silico MS/MS by CFM-ID for NUKOUDBAPMVXFE-UHFFFAOYSA-N
ID: NUKOUDBAPMVXFE-UHFFFAOYSA-N
Comment: Energy0
Num peaks: 7
187.1117415 2.774490232
251.1066561 1.504379634
253.1223062 2.402572002
253.1586917 1.419726885
255.1379563 1.293006807
263.1430416 3.387896195
281.1536063 68.46821714

Name: +ve in-silico MS/MS by CFM-ID for NUKOUDBAPMVXFE-UHFFFAOYSA-N
ID: NUKOUDBAPMVXFE-UHFFFAOYSA-N
Comment: Energy1
Num peaks: 28
39.02292652 3.409661954
41.03857658 4.398341978
43.05422664 5.922143353
105.0334912 2.596664184
107.0491413 4.394424797
129.0334912 2.201976317
131.0491413 3.476305233
133.0647913 2.021124112
135.0804414 2.191181393
143.0491413 2.026534183
145.0647913 1.981175156
147.0804414 1.721067112
149.0960915 2.865962819
171.0804414 2.785712736
175.1117415 1.997403008
183.0804414 1.602816155
187.1117415 2.597434576
237.0910061 2.052378938
237.1273916 1.826515794
239.1066561 1.630424633
239.1430416 1.965447054
251.1430416 1.603949249
253.1223062 2.256180445
253.1586917 2.048310684
255.1379563 3.187586712
263.1430416 1.884852394
265.1223062 1.589913058
281.1536063 12.38589382

Name: +ve in-silico MS/MS by CFM-ID for NUKOUDBAPMVXFE-UHFFFAOYSA-N
ID: NUKOUDBAPMVXFE-UHFFFAOYSA-N
Comment: Energy2
Num peaks: 31
39.02292652 7.557469559
41.03857658 7.447937786
43.05422664 4.773131687
45.06987671 1.985601633
77.03857658 1.428746051
105.0334912 5.483222695
129.0334912 3.469232276
131.0491413 3.342354656
133.0647913 2.049089495
143.0491413 2.208629258
145.0647913 2.620140112
147.0804414 1.307017264
151.1117415 0.8717844502
173.0960915 1.230924014
175.1117415 1.646192475
195.0804414 0.9754648824
209.0960915 1.696026344
211.1117415 2.465400443
213.1273916 1.129675441
221.0960915 1.680830567
223.1117415 1.657583857
235.1117415 2.322719222
237.1273916 1.370954321
239.1430416 1.411873682
249.1273916 1.84374394
251.1066561 1.496197156
251.1430416 3.440359962
253.1223062 1.801879338
253.1586917 1.276204511
263.1430416 1.357975185
265.1223062 3.775618491

Name: +ve in-silico MS/MS by CFM-ID for ZKPHNAWSUGGHEE-UHFFFAOYSA-N
ID: ZKPHNAWSUGGHEE-UHFFFAOYSA-N
Comment: Energy0
Num peaks: 6
187.1117415 2.804497096
251.1066561 1.496779199
253.1223062 2.21788099
263.1430416 3.426304527
265.1223062 1.537094159
281.1536063 69.4699004

Name: +ve in-silico MS/MS by CFM-ID for ZKPHNAWSUGGHEE-UHFFFAOYSA-N
ID: ZKPHNAWSUGGHEE-UHFFFAOYSA-N
Comment: Energy1
Num peaks: 26
39.02292652 3.506169271
41.03857658 4.224004303
43.05422664 6.102676541
107.0491413 4.630078212
131.0491413 3.616990065
133.0647913 2.094559507
135.0804414 2.269266188
143.0491413 2.104663993
145.0647913 1.840147062
147.0804414 1.843059012
149.0960915 3.079905829
171.0804414 3.106917409
183.0804414 1.582386596
185.0960915 1.619943743
187.1117415 2.765377384
237.0910061 2.267868138
237.1273916 2.503140893
239.1066561 1.712248012
239.1430416 3.128034507
251.1066561 1.660058741
253.1223062 2.387552332
253.1586917 2.00451553
255.1379563 3.879091288
263.1430416 1.962821794
265.1223062 1.764210003
281.1536063 13.0746478

Name: +ve in-silico MS/MS by CFM-ID for ZKPHNAWSUGGHEE-UHFFFAOYSA-N
ID: ZKPHNAWSUGGHEE-UHFFFAOYSA-N
Comment: Energy2
Num peaks: 31
39.02292652 7.240818918
41.03857658 6.949659191
43.05422664 4.580843794
77.03857658 1.06289101
105.0334912 3.11216909
129.0334912 2.460371198
131.0491413 3.264976639
133.0647913 2.203739743
143.0491413 2.32936576
145.0647913 2.758267564
147.0804414 2.032126225
149.0960915 1.442255499
173.0960915 1.251926386
175.1117415 1.381290832
185.0960915 0.8698905054
195.0804414 1.008641473
211.1117415 1.160515987
221.0960915 1.149029086
223.1117415 2.107577278
223.148127 1.093516768
235.1117415 2.415799911
235.148127 1.68356144
237.1273916 1.952951105
239.1430416 2.141764143
249.1273916 1.860560688
251.1066561 1.578885283
251.1430416 3.476388246
253.1223062 1.715192454
253.1586917 1.340421917
263.1430416 1.517183968
265.1223062 4.61306498

Name: +ve in-silico MS/MS by CFM-ID for DRVICNIBUICADZ-UHFFFAOYSA-N
ID: DRVICNIBUICADZ-UHFFFAOYSA-N
Comment: Energy0
Num peaks: 7
187.1117415 2.769943365
251.1066561 1.501913022
253.1223062 2.398639923
253.1586917 1.419800237
255.1379563 1.290853496
263.1430416 3.382343418
281.1536063 68.3139869

Name: +ve in-silico MS/MS by CFM-ID for DRVICNIBUICADZ-UHFFFAOYSA-N
ID: DRVICNIBUICADZ-UHFFFAOYSA-N
Comment: Energy1
Num peaks: 28
39.02292652 3.402589283
41.03857658 4.385010258
43.05422664 5.903805562
105.0334912 2.589058825
107.0491413 4.380462099
129.0334912 2.212665206
131.0491413 3.420122068
133.0647913 2.014913275
135.0804414 2.184210697
143.0491413 2.0202412
145.0647913 1.975240507
147.0804414 1.716033281
149.0960915 2.856923765
171.0804414 2.776665112
175.1117415 1.991130575
183.0804414 1.642546625
187.1117415 2.588942933
225.1273916 1.663175471
237.0910061 2.045540199
237.1273916 1.821053551
239.1066561 1.625035214
239.1430416 1.95934407
251.1430416 1.598968766
253.1223062 2.249174694
253.1586917 2.068888906
255.1379563 3.176627274
263.1430416 1.878715347
281.1536063 12.32490601

Name: +ve in-silico MS/MS by CFM-ID for DRVICNIBUICADZ-UHFFFAOYSA-N
ID: DRVICNIBUICADZ-UHFFFAOYSA-N
Comment: Energy2
Num peaks: 31
39.02292652 7.055751997
41.03857658 7.374639428
43.05422664 4.725711225
45.06987671 2.545406497
77.03857658 0.89713397
105.0334912 5.414462408
129.0334912 3.605091919
131.0491413 2.962641385
133.0647913 2.028796001
143.0491413 2.186443132
145.0647913 2.593719881
147.0804414 1.293790722
151.1117415 0.8628691256
173.0960915 1.290330006
175.1117415 1.629605919
195.0804414 0.9657481845
209.0960915 2.000753591
211.1117415 1.383822198
221.0960915 1.778855187
223.1117415 1.880002529
225.1273916 0.9381329368
235.1117415 2.299582397
237.1273916 1.357344943
239.1430416 1.397809875
249.1273916 1.825378232
251.1066561 1.480988737
251.1430416 3.406090211
253.1223062 1.783930648
253.1586917 1.576873493
263.1430416 1.343254225
265.1223062 3.738009199

Name: +ve in-silico MS/MS by CFM-ID for HBANUUBJCVWTOX-UHFFFAOYSA-N
ID: HBANUUBJCVWTOX-UHFFFAOYSA-N
Comment: Energy0
Num peaks: 7
107.0491413 2.74910178
173.0960915 2.730710154
251.1066561 1.461840584
253.1223062 2.079557418
263.1430416 3.33501632
265.1223062 1.776310445
281.1536063 67.06111051

Name: +ve in-silico MS/MS by CFM-ID for HBANUUBJCVWTOX-UHFFFAOYSA-N
ID: HBANUUBJCVWTOX-UHFFFAOYSA-N
Comment: Energy1
Num peaks: 28
39.02292652 3.344442022
41.03857658 4.133125558
43.05422664 5.874291922
107.0491413 3.195762583
117.0334912 2.461090051
119.0491413 2.504330054
121.0647913 5.135113032
135.0804414 1.384018904
157.0647913 4.369528956
159.0804414 1.885884524
161.0960915 1.202359318
163.1117415 1.542064595
169.0647913 1.457842432
171.0804414 1.500085982
173.0960915 2.571896188
235.1117415 1.355392539
237.0910061 2.191179706
237.1273916 3.25709525
239.1066561 1.711833812
239.1430416 3.865884602
251.1066561 1.535220258
251.1430416 1.376076399
253.1223062 2.144653616
253.1586917 1.843620543
255.1379563 3.096346773
263.1430416 1.840857444
265.1223062 1.910157309
281.1536063 12.06209346

Name: +ve in-silico MS/MS by CFM-ID for HBANUUBJCVWTOX-UHFFFAOYSA-N
ID: HBANUUBJCVWTOX-UHFFFAOYSA-N
Comment: Energy2
Num peaks: 31
39.02292652 6.58415766
41.03857658 8.76234989
43.05422664 5.079913913
79.05422664 1.378855602
91.05422664 1.234448206
105.0334912 0.9818879414
107.0491413 2.501786569
117.0334912 1.82697707
119.0491413 5.26656505
129.0334912 1.172577486
131.0491413 2.677168897
133.0647913 1.079215448
143.0491413 2.911324664
145.0647913 1.07896819
157.0647913 1.2733295
159.0804414 2.115565389
209.0960915 1.162618834
211.1117415 1.418251328
221.0960915 0.9830783838
223.1117415 2.145872994
235.1117415 2.924291822
235.148127 1.008717264
237.1273916 2.520641459
239.1430416 2.777664032
249.1273916 1.76885424
251.1066561 1.315607091
251.1430416 2.364412686
253.1223062 1.465529931
253.1586917 1.075243872
263.1430416 1.170798528
265.1223062 4.995795596

Name: +ve in-silico MS/MS by CFM-ID for OAAYNTRJQWCINT-UHFFFAOYSA-N
ID: OAAYNTRJQWCINT-UHFFFAOYSA-N
Comment: Energy0
Num peaks: 8
107.0491413 2.664235057
173.0960915 2.655398929
251.1066561 1.547670437
253.1223062 2.703249888
255.1379563 1.848804858
263.1430416 3.249953236
265.1223062 1.363974427
281.1536063 64.52375515

Name: +ve in-silico MS/MS by CFM-ID for OAAYNTRJQWCINT-UHFFFAOYSA-N
ID: OAAYNTRJQWCINT-UHFFFAOYSA-N
Comment: Energy1
Num peaks: 30
39.02292652 3.196273426
41.03857658 3.949702716
43.05422664 5.779218569
105.0334912 1.771171539
107.0491413 3.092730548
117.0334912 2.417324408
119.0491413 2.385984978
121.0647913 5.241293553
135.0804414 1.359931998
157.0647913 4.187467869
159.0804414 1.788869134
161.0960915 1.244563237
163.1117415 1.514848512
169.0647913 1.431897286
171.0804414 1.489623888
173.0960915 2.524887372
223.1117415 1.543351055
225.1273916 1.372531207
237.0910061 2.151130174
237.1273916 2.023845743
239.1066561 1.642726604
239.1430416 2.921211985
251.1066561 1.498997
251.1430416 1.549970149
253.1223062 2.167339892
253.1586917 1.863923921
255.1379563 3.045420432
263.1430416 1.889196434
265.1223062 1.734112531
281.1536063 11.72966289

Name: +ve in-silico MS/MS by CFM-ID for OAAYNTRJQWCINT-UHFFFAOYSA-N
ID: OAAYNTRJQWCINT-UHFFFAOYSA-N
Comment: Energy2
Num peaks: 31
39.02292652 5.860573802
41.03857658 6.329546447
43.05422664 4.917493232
77.03857658 1.493617957
79.05422664 1.137952107
91.05422664 1.230859764
105.0334912 2.436400035
107.0491413 2.089403221
117.0334912 1.746772162
119.0491413 3.570562688
129.0334912 1.142056126
131.0491413 2.458873278
133.0647913 1.057736587
143.0491413 2.908446102
145.0647913 1.056662332
161.0960915 2.366131233
195.0804414 1.196241624
209.0960915 1.588206849
211.1117415 2.177548201
221.0960915 1.201434501
223.1117415 2.736614173
225.1273916 1.074843908
235.1117415 2.399485974
237.1273916 1.657841542
239.1430416 1.983889662
249.1273916 1.765922576
251.1066561 1.457857374
251.1430416 3.295148093
253.1223062 1.834721765
263.1430416 1.786156697
265.1223062 4.031782515

Name: +ve in-silico MS/MS by CFM-ID for FGRCYLHFMCPLBF-UHFFFAOYSA-N
ID: FGRCYLHFMCPLBF-UHFFFAOYSA-N
Comment: Energy0
Num peaks: 8
107.0491413 2.680064575
173.0960915 2.667374279
249.1273916 3.787489266
251.1066561 1.508471016
253.1223062 2.069417697
263.1430416 1.630831921
265.1223062 1.491204923
281.1536063 64.92597821

Name: +ve in-silico MS/MS by CFM-ID for FGRCYLHFMCPLBF-UHFFFAOYSA-N
ID: FGRCYLHFMCPLBF-UHFFFAOYSA-N
Comment: Energy1
Num peaks: 27
39.02292652 3.566250041
41.03857658 4.276274282
43.05422664 6.2010104
107.0491413 3.621840355
117.0334912 2.591042078
119.0491413 1.156750962
121.0647913 5.838333248
133.0647913 1.344279455
135.0804414 1.498684954
145.0647913 1.323180978
147.0804414 1.222795991
157.0647913 4.72974609
159.0804414 2.021183121
161.0960915 1.371545196
163.1117415 1.56786263
169.0647913 1.581525993
171.0804414 1.667688025
173.0960915 2.796354116
237.1273916 1.821041928
239.1066561 2.196777278
239.1430416 2.252349221
249.1273916 2.518601578
251.1066561 1.736802935
253.1223062 2.462230195
255.1379563 3.169717931
265.1223062 1.987799472
281.1536063 13.68123539

Name: +ve in-silico MS/MS by CFM-ID for FGRCYLHFMCPLBF-UHFFFAOYSA-N
ID: FGRCYLHFMCPLBF-UHFFFAOYSA-N
Comment: Energy2
Num peaks: 31
39.02292652 5.572426966
41.03857658 7.09736478
43.05422664 3.886097327
51.02292652 0.978829579
107.0491413 2.185837421
117.0334912 1.573634589
119.0491413 1.560003841
119.0855268 1.166713901
129.0334912 1.153646097
131.0491413 2.423180935
133.0647913 1.846754566
145.0647913 1.237732072
147.0804414 1.175170884
153.0698767 1.041445989
157.0647913 1.17343464
161.0960915 2.413826684
183.0804414 0.9751031357
187.1117415 1.040653269
209.0960915 2.205696188
211.1117415 1.305347213
221.0960915 1.09026458
223.1117415 2.320642576
225.1273916 1.379097842
235.1117415 3.134365539
237.1273916 4.601511982
239.1430416 1.288681033
249.1273916 1.709556101
251.1066561 1.46965629
251.1430416 2.411759024
253.1223062 1.17704582
265.1223062 4.266452041

Name: +ve in-silico MS/MS by CFM-ID for OFZKNHMABMPGSR-UHFFFAOYSA-N
ID: OFZKNHMABMPGSR-UHFFFAOYSA-N
Comment: Energy0
Num peaks: 8
187.1117415 2.677094129
249.1273916 3.884980088
251.1066561 1.411906954
251.1430416 1.497561948
253.1223062 2.069466327
263.1430416 1.650616874
265.1223062 1.552392934
281.1536063 65.89399862

Name: +ve in-silico MS/MS by CFM-ID for OFZKNHMABMPGSR-UHFFFAOYSA-N
ID: OFZKNHMABMPGSR-UHFFFAOYSA-N
Comment: Energy1
Num peaks: 28
39.02292652 3.435851456
41.03857658 4.415958277
43.05422664 5.974661009
105.0334912 1.444230379
107.0491413 4.645803868
131.0491413 3.488062172
133.0647913 2.13489005
135.0804414 2.181248567
143.0491413 1.844989574
145.0647913 1.892978389
147.0804414 1.817564883
149.0960915 3.063285261
171.0804414 2.901153441
173.0960915 1.440991224
175.1117415 2.056444652
183.0804414 1.63119812
185.0960915 1.691065857
187.1117415 2.670873075
237.0910061 2.349526876
237.1273916 1.426619572
239.1066561 2.052315925
249.1273916 2.417798846
251.1066561 1.550878736
251.1430416 1.424570536
253.1223062 2.261219615
255.1379563 3.048391188
265.1223062 1.862228196
281.1536063 12.96412124

Name: +ve in-silico MS/MS by CFM-ID for OFZKNHMABMPGSR-UHFFFAOYSA-N
ID: OFZKNHMABMPGSR-UHFFFAOYSA-N
Comment: Energy2
Num peaks: 31
29.03857658 1.295721387
39.02292652 5.453173384
41.03857658 6.604605861
43.05422664 3.106941136
45.06987671 4.641442841
105.0334912 2.699495454
117.0698767 0.998478203
129.0334912 2.23637632
131.0491413 2.362313408
133.0647913 2.167756758
135.0804414 1.474148077
143.0491413 1.399042459
145.0647913 2.672019201
147.0804414 1.594832997
149.0960915 1.228484441
175.1117415 1.451804773
185.0960915 1.29452448
207.0804414 1.189893892
209.0960915 1.825352648
211.1117415 1.362648218
221.0960915 1.755165431
223.1117415 2.621166137
225.1273916 2.738879187
235.1117415 1.747932281
237.1273916 3.712524468
247.1117415 0.9820070038
249.1273916 1.357034025
251.1066561 1.235137672
251.1430416 3.579208109
253.1223062 1.050123757
265.1223062 4.135722266

Name: +ve in-silico MS/MS by CFM-ID for LSNGYVCUKHMBSY-UHFFFAOYSA-N
ID: LSNGYVCUKHMBSY-UHFFFAOYSA-N
Comment: Energy0
Num peaks: 11
96.96852159 4.048497682
98.98417166 15.15867858
141.1637771 1.826822355
155.1794272 8.020879043
165.1637771 2.295084433
181.1586917 4.619582685
183.1743418 12.59448063
201.1849065 2.022455347
245.1301076 1.60740647
263.1406723 14.13406176
281.151237 13.88459011

Name: +ve in-silico MS/MS by CFM-ID for LSNGYVCUKHMBSY-UHFFFAOYSA-N
ID: LSNGYVCUKHMBSY-UHFFFAOYSA-N
Comment: Energy1
Num peaks: 31
41.03857658 1.14449175
43.05422664 1.649884989
55.05422664 1.104423056
57.06987671 1.621363226
69.06987671 1.121889052
71.08552677 1.612866111
80.97360697 0.7234129822
83.08552677 1.40016326
85.10117684 1.520078571
96.96852159 2.009838585
97.10117684 1.40016326
98.98417166 11.46105094
99.1168269 1.572955933
111.1168269 1.283607623
113.132477 1.453456444
125.132477 0.7487349065
127.148127 1.172267549
137.132477 0.8198101587
139.148127 1.30216754
141.1637771 3.218053072
151.148127 0.7360020907
155.1794272 11.83753386
157.1950772 0.6529372104
165.1637771 4.305731864
167.1794272 1.877836386
181.1586917 2.725101977
183.1743418 12.63392572
185.1899918 0.9335045327
245.1301076 0.6242154564
263.1406723 3.079490546
281.151237 1.975100044

Name: +ve in-silico MS/MS by CFM-ID for LSNGYVCUKHMBSY-UHFFFAOYSA-N
ID: LSNGYVCUKHMBSY-UHFFFAOYSA-N
Comment: Energy2
Num peaks: 25
39.02292652 1.319663839
41.03857658 4.303799149
43.05422664 6.376898767
53.03857658 1.17697716
55.05422664 3.637336891
57.06987671 5.756201444
67.05422664 1.17697716
69.06987671 3.571839666
71.08552677 5.610803387
83.08552677 4.123386502
85.10117684 3.728081814
96.96852159 4.609517857
97.10117684 4.123386502
98.98417166 3.933556139
99.1168269 4.384366791
109.1011768 1.131181298
111.1168269 3.92332653
113.132477 3.571971036
125.132477 1.512114554
127.148127 1.929020223
137.132477 2.437559236
139.148127 3.182886951
155.1794272 2.492374518
163.148127 1.345784901
181.1586917 1.327579839

Name: +ve in-silico MS/MS by CFM-ID for ADKVNLJOJPLERM-UHFFFAOYSA-N
ID: ADKVNLJOJPLERM-UHFFFAOYSA-N
Comment: Energy0
Num peaks: 29
41.03857658 0.6506580237
55.05422664 0.6112298289
57.0334912 0.9510402892
69.06987671 0.5984950748
81.06987671 1.045927639
83.08552677 0.760391176
95.08552677 0.6044364228
105.0334912 0.6874741015
107.0855268 1.050515158
109.1011768 0.7798069973
121.1011768 0.7656682122
131.0491413 0.9725547452
133.0647913 0.7740766534
135.1168269 0.5872317421
147.1168269 0.6104156585
157.0647913 0.9769728622
159.0804414 0.7798069973
159.1168269 0.6104156585
171.0804414 0.567627344
171.1168269 1.007323152
183.1168269 1.353844903
185.0960915 0.567627344
199.1117415 0.5799554845
211.1117415 1.708338786
213.1273916 2.213905666
215.1430416 1.091382719
223.148127 10.1319498
225.1273916 3.992242262
241.1586917 43.28556993

Name: +ve in-silico MS/MS by CFM-ID for ADKVNLJOJPLERM-UHFFFAOYSA-N
ID: ADKVNLJOJPLERM-UHFFFAOYSA-N
Comment: Energy1
Num peaks: 31
39.02292652 1.644560172
41.03857658 1.783384951
55.05422664 1.413773942
57.0334912 2.005420141
69.06987671 1.292210458
79.05422664 1.80016211
81.0334912 1.110080859
81.06987671 1.526253829
95.08552677 1.21202633
105.0698767 1.712540945
107.0855268 1.607397305
119.0491413 1.560229536
121.1011768 1.403180566
129.0334912 1.539437396
131.0491413 1.160864279
135.1168269 2.244487013
147.1168269 1.296440838
155.0491413 1.596195973
157.0647913 1.219648069
159.1168269 1.296440838
167.0855268 1.324959406
169.1011768 1.449385603
171.0804414 1.092696321
171.1168269 2.65975037
183.1168269 2.52243958
185.0960915 1.092696321
185.132477 1.536490916
199.1117415 1.225755992
223.148127 2.506035636
225.1273916 2.667224252
241.1586917 5.51442788

Name: +ve in-silico MS/MS by CFM-ID for ADKVNLJOJPLERM-UHFFFAOYSA-N
ID: ADKVNLJOJPLERM-UHFFFAOYSA-N
Comment: Energy2
Num peaks: 31
39.02292652 4.454866252
41.03857658 4.91572627
49.00727645 3.197645927
51.02292652 2.495965896
53.03857658 2.094948591
55.01784114 1.045086136
55.05422664 2.329734418
63.02292652 2.123640462
69.06987671 1.424983805
75.02292652 3.516535269
77.00219107 1.006814754
87.02292652 2.604556039
95.08552677 1.066816922
101.0385766 2.280421126
107.0855268 1.339936453
109.1011768 0.9632148277
113.0385766 1.499769529
121.1011768 1.631420727
127.0542266 1.27365052
135.1168269 1.793094946
145.1011768 1.016028591
147.1168269 1.856790476
157.1011768 1.016028591
159.0804414 0.9632148277
159.1168269 1.856790476
165.0698767 1.334382375
167.0855268 1.6833523
169.1011768 2.140082758
171.1168269 1.681765624
181.1011768 0.9674384038
199.1117415 1.654276891

Name: +ve in-silico MS/MS by CFM-ID for OULIUPIIAXNHEH-UHFFFAOYSA-N
ID: OULIUPIIAXNHEH-UHFFFAOYSA-N
Comment: Energy0
Num peaks: 29
39.02292652 1.231788832
41.03857658 0.8946965782
53.03857658 0.7109312139
57.0334912 0.9853291383
67.05422664 0.6243722951
81.06987671 0.6314142345
95.08552677 0.6236019131
105.0334912 0.712081132
107.0855268 1.140676714
109.1011768 0.8072572702
121.1011768 0.7898959072
131.0491413 1.007583517
133.0647913 0.8013835363
135.1168269 0.6058132521
147.1168269 0.6297307668
159.0804414 0.5877340839
159.1168269 0.6297307668
171.1168269 1.040653462
173.0960915 0.5877340839
183.1168269 1.395142669
187.1117415 0.5877340839
199.1117415 1.018440024
201.1273916 0.8072572702
211.1117415 1.77054201
213.1273916 2.291838174
215.1430416 1.131319571
223.148127 10.14815172
225.1273916 0.6169801459
241.1586917 45.47893778

Name: +ve in-silico MS/MS by CFM-ID for OULIUPIIAXNHEH-UHFFFAOYSA-N
ID: OULIUPIIAXNHEH-UHFFFAOYSA-N
Comment: Energy1
Num peaks: 31
39.02292652 2.331540066
41.03857658 1.544638212
49.00727645 1.628954486
51.02292652 1.163242096
53.03857658 1.634890032
57.0334912 2.048067329
63.02292652 1.148518934
67.05422664 1.34650566
81.0334912 1.133278178
81.06987671 1.328688882
95.08552677 1.226573196
105.0698767 1.733274419
107.0855268 1.72107215
119.0491413 1.594163634
121.1011768 1.42049832
129.0334912 1.530942562
131.0491413 1.186207253
135.1168269 2.27218799
147.1168269 1.312441233
159.0804414 1.115594296
159.1168269 1.312441233
167.0855268 1.478141694
169.1011768 1.558073584
171.1168269 2.704598559
173.0960915 1.115594296
183.1168269 2.542761992
185.132477 1.568065599
197.0960915 1.979596146
199.1117415 1.321167453
223.148127 2.317625356
241.1586917 5.705968109

Name: +ve in-silico MS/MS by CFM-ID for OULIUPIIAXNHEH-UHFFFAOYSA-N
ID: OULIUPIIAXNHEH-UHFFFAOYSA-N
Comment: Energy2
Num peaks: 31
39.02292652 4.4831176
41.03857658 2.857030211
49.00727645 4.122185291
51.02292652 2.800642924
53.03857658 3.650885201
55.01784114 1.032667993
63.02292652 2.785331653
67.05422664 1.55050548
75.02292652 3.692756321
77.00219107 0.994854888
81.06987671 1.234577772
87.02292652 2.527200003
95.08552677 0.9985995916
101.0385766 2.344936874
107.0855268 1.441191619
109.1011768 0.9517544192
115.0542266 1.608306668
121.1011768 1.563323314
129.0698767 1.402276172
135.1168269 1.718249062
143.0855268 1.415662861
145.1011768 1.0039398
147.1168269 1.779285866
155.0855268 0.9774080228
157.1011768 1.0039398
159.1168269 1.779285866
167.0855268 2.406470656
169.1011768 1.907411649
171.1168269 1.606175255
181.1011768 2.271555422
201.1273916 0.9517544192

Name: +ve in-silico MS/MS by CFM-ID for MJVPZMQWELICMM-UHFFFAOYSA-N
ID: MJVPZMQWELICMM-UHFFFAOYSA-N
Comment: Energy0
Num peaks: 12
107.0491413 2.187636498
129.0334912 3.662853179
131.0491413 5.037059792
133.0647913 2.921392899
145.0647913 3.531652657
147.0804414 4.847090759
149.0960915 2.840933871
173.0960915 1.977714263
187.1117415 2.067331504
249.1273916 2.891853919
253.1223062 1.821684354
281.1536063 47.64691261

Name: +ve in-silico MS/MS by CFM-ID for MJVPZMQWELICMM-UHFFFAOYSA-N
ID: MJVPZMQWELICMM-UHFFFAOYSA-N
Comment: Energy1
Num peaks: 25
107.0491413 3.927207356
129.0334912 6.656374408
131.0491413 5.910327204
133.0647913 1.572136123
135.0804414 1.889235282
145.0647913 5.903195121
147.0804414 5.324370108
149.0960915 1.427483438
151.1117415 1.312169577
169.0647913 1.715239103
171.0804414 1.679635078
173.0960915 2.819483958
183.0804414 1.808906852
185.0960915 1.91596996
187.1117415 3.067418686
237.1273916 1.471777585
239.1430416 1.075697943
249.1273916 2.827666988
251.1066561 2.285704723
251.1430416 1.614694187
253.1223062 2.459168513
253.1586917 1.213457816
255.1379563 1.506220113
265.1223062 3.2163653
281.1536063 16.16473588

Name: +ve in-silico MS/MS by CFM-ID for MJVPZMQWELICMM-UHFFFAOYSA-N
ID: MJVPZMQWELICMM-UHFFFAOYSA-N
Comment: Energy2
Num peaks: 31
39.02292652 1.882908362
41.03857658 1.442901963
63.02292652 1.88909376
101.0385766 1.641179697
103.0542266 1.160100448
107.0491413 2.090668381
117.0698767 2.545195645
129.0334912 5.155786324
131.0491413 3.680343909
133.0647913 1.141669563
145.0647913 2.985925148
147.0804414 1.750460617
153.0698767 1.160924624
155.0855268 1.091088692
207.0804414 1.118727682
207.1168269 2.733361944
209.0960915 1.685813844
209.132477 2.206036404
211.1117415 1.335200129
219.1168269 1.073486115
221.132477 2.783661872
223.1117415 2.194595432
225.1273916 1.824282086
235.1117415 3.471586095
237.1273916 4.257296893
249.1273916 2.083061128
251.1066561 1.552952897
251.1430416 2.33496182
253.1223062 1.52748242
255.1379563 1.24093719
265.1223062 4.817402875

Name: +ve in-silico MS/MS by CFM-ID for QLQURFCMICEFPQ-UHFFFAOYSA-N
ID: QLQURFCMICEFPQ-UHFFFAOYSA-N
Comment: Energy0
Num peaks: 11
107.0491413 2.216503552
131.0491413 3.734892167
133.0647913 5.195470422
135.0804414 2.952044293
145.0647913 5.05090219
147.0804414 2.943098559
173.0960915 2.052899726
187.1117415 2.132549906
249.1273916 3.019304989
253.1223062 1.875589166
281.1536063 49.65780789

Name: +ve in-silico MS/MS by CFM-ID for QLQURFCMICEFPQ-UHFFFAOYSA-N
ID: QLQURFCMICEFPQ-UHFFFAOYSA-N
Comment: Energy1
Num peaks: 25
107.0491413 4.002942033
131.0491413 6.628293814
133.0647913 6.101901371
135.0804414 1.539004151
137.0960915 1.597102881
145.0647913 5.967556453
147.0804414 1.592931349
149.0960915 1.36531607
169.0647913 1.884302893
171.0804414 1.702399341
173.0960915 3.040419873
183.0804414 1.991617997
185.0960915 2.097115794
187.1117415 3.371709318
237.1273916 1.528510305
239.1430416 1.136274013
249.1273916 3.056229277
251.1066561 2.414420235
251.1430416 1.705949136
253.1223062 2.597652338
253.1586917 1.329162101
255.1379563 1.591040296
263.1430416 1.166178591
265.1223062 3.401547278
281.1536063 17.59642356

Name: +ve in-silico MS/MS by CFM-ID for QLQURFCMICEFPQ-UHFFFAOYSA-N
ID: QLQURFCMICEFPQ-UHFFFAOYSA-N
Comment: Energy2
Num peaks: 31
39.02292652 3.095290519
63.02292652 2.323846942
89.03857658 1.474955597
107.0491413 1.500583894
115.0542266 2.152414897
131.0491413 4.661005027
133.0647913 2.395527317
145.0647913 3.354438015
153.0698767 1.596162056
155.0855268 1.233135254
197.0960915 1.10815941
207.0804414 1.159699969
207.1168269 2.858705604
209.0960915 1.748770878
209.132477 1.659248162
211.1117415 1.384100504
219.1168269 1.155525545
221.0960915 1.173141387
221.132477 2.998089573
223.1117415 2.274970304
225.1273916 1.8910946
235.1117415 3.59857655
237.1273916 4.009574452
247.1117415 1.067493972
249.1273916 2.234948089
251.1066561 1.60982825
251.1430416 2.424764375
253.1223062 1.583424942
253.1586917 1.055734928
255.1379563 1.286385279
265.1223062 4.998689347

Name: +ve in-silico MS/MS by CFM-ID for SSFOPVKFRNRUIJ-UHFFFAOYSA-N
ID: SSFOPVKFRNRUIJ-UHFFFAOYSA-N
Comment: Energy0
Num peaks: 9
85.06479133 1.784821829
159.0804414 2.227721588
175.075356 19.24624452
178.0498695 1.468842411
186.0913404 3.31659258
190.0498695 2.626397471
228.1019051 4.044140804
229.0859207 17.52538412
246.1124698 28.92637582

Name: +ve in-silico MS/MS by CFM-ID for SSFOPVKFRNRUIJ-UHFFFAOYSA-N
ID: SSFOPVKFRNRUIJ-UHFFFAOYSA-N
Comment: Energy1
Num peaks: 26
65.03857658 2.011257084
67.05422664 2.027842028
83.04914126 1.133919654
85.06479133 1.64946413
130.0287402 1.111332743
136.0393049 1.645246932
146.0236548 3.181360785
159.0804414 3.812280346
162.0549549 2.762747771
173.0233204 1.254745171
175.075356 3.926693164
178.0498695 1.031968986
184.0756904 3.516200301
186.0913404 4.762643339
187.075356 8.271618687
188.0342195 4.318731331
190.0498695 1.076043265
200.070605 1.752226218
202.086255 6.134053589
202.1226406 1.127231619
204.0655196 1.288867547
204.1019051 9.978150607
218.1175552 2.099870891
228.1019051 2.282259674
229.0859207 3.890814977
246.1124698 4.062483494

Name: +ve in-silico MS/MS by CFM-ID for SSFOPVKFRNRUIJ-UHFFFAOYSA-N
ID: SSFOPVKFRNRUIJ-UHFFFAOYSA-N
Comment: Energy2
Num peaks: 31
40.01817548 3.502874057
42.03382555 1.631276643
44.04947561 1.074752862
49.00727645 1.155928758
53.00219107 0.9911458453
55.05422664 1.476008414
65.03857658 10.23687781
65.99744004 3.614278755
67.05422664 2.720999572
68.0130901 5.424580675
69.06987671 0.9691401981
101.0385766 1.905833255
105.0334912 3.817737428
117.0334912 5.066866216
118.0651257 1.027720397
119.0491413 1.617426247
121.0284058 2.90774328
130.0287402 1.824545275
133.0284058 2.751754794
134.0600403 0.8270753409
146.0600403 2.565672804
159.0804414 2.386807373
160.0756904 1.287098006
162.0549549 0.8388592262
172.0393049 1.146234144
173.0233204 2.32605228
175.075356 1.871865836
185.0960915 1.29662829
188.0342195 0.9375382935
188.070605 0.8531570183
228.1019051 0.9483584394

Name: +ve in-silico MS/MS by CFM-ID for WEWGVPKUXUYQAN-UHFFFAOYSA-N
ID: WEWGVPKUXUYQAN-UHFFFAOYSA-N
Comment: Energy0
Num peaks: 6
186.0913404 11.57953454
190.0498695 1.986424119
202.1226406 1.800704337
228.1019051 7.855404441
229.0859207 2.412105585
246.1124698 63.38594972

Name: +ve in-silico MS/MS by CFM-ID for WEWGVPKUXUYQAN-UHFFFAOYSA-N
ID: WEWGVPKUXUYQAN-UHFFFAOYSA-N
Comment: Energy1
Num peaks: 19
39.02292652 1.2416748
41.00219107 1.889002796
53.00219107 6.937849698
65.03857658 2.574587233
67.05422664 1.338303025
144.0443902 1.379602597
160.0756904 1.187094931
174.0913404 5.496642086
176.1069905 2.26317417
186.0913404 19.84743776
190.0498695 1.252075805
198.0913404 3.212952377
200.1069905 4.994887844
201.0910061 2.014739355
202.1226406 4.478862555
218.1175552 7.647285782
228.1019051 4.549113409
229.0859207 1.965328527
246.1124698 6.526501856

Name: +ve in-silico MS/MS by CFM-ID for WEWGVPKUXUYQAN-UHFFFAOYSA-N
ID: WEWGVPKUXUYQAN-UHFFFAOYSA-N
Comment: Energy2
Num peaks: 31
39.02292652 3.427801727
40.01817548 2.770848136
41.03857658 1.39623169
42.03382555 4.628617972
49.00727645 2.897016751
51.02292652 1.812291274
53.00219107 1.443157449
65.03857658 10.62074597
66.03382555 1.056279457
67.01784114 3.495007344
67.05422664 1.907367376
79.05422664 1.614546516
81.06987671 1.561608922
97.06479133 1.619902296
116.0494756 1.791133858
118.0651257 0.9722344808
120.0443902 3.675865049
123.0804414 1.875816201
132.0443902 1.076265029
134.0600403 1.847868063
144.0443902 1.050875712
146.0600403 2.582497323
148.0756904 2.176883592
150.0913404 1.102344823
159.0804414 0.9994147534
160.0756904 1.502962226
173.0233204 1.090794328
174.0913404 2.143219184
176.1069905 1.361136551
188.070605 1.108333981
190.0498695 2.415800955

Name: +ve in-silico MS/MS by CFM-ID for MSXMXWJPFIDEMT-UHFFFAOYSA-N
ID: MSXMXWJPFIDEMT-UHFFFAOYSA-N
Comment: Energy0
Num peaks: 6
43.02907452 2.720435431
204.0978823 2.39133385
221.1244314 1.981372089
227.1251001 2.111433517
245.1356648 38.31845717
263.1462295 43.45789837

Name: +ve in-silico MS/MS by CFM-ID for MSXMXWJPFIDEMT-UHFFFAOYSA-N
ID: MSXMXWJPFIDEMT-UHFFFAOYSA-N
Comment: Energy1
Num peaks: 9
60.05562361 2.907910321
186.0873177 5.158529509
203.1138668 6.223893979
221.1244314 2.372053682
227.1251001 6.72940917
228.1091157 4.414841343
245.1356648 39.05044096
246.1196804 3.292491827
263.1462295 11.55623146

Name: +ve in-silico MS/MS by CFM-ID for MSXMXWJPFIDEMT-UHFFFAOYSA-N
ID: MSXMXWJPFIDEMT-UHFFFAOYSA-N
Comment: Energy2
Num peaks: 6
43.02907452 23.12209457
60.05562361 59.4043199
62.07127368 1.352826812
70.03997355 0.795730861
100.0505382 0.8344535084
186.0873177 1.763991558

Name: +ve in-silico MS/MS by CFM-ID for HUXWULXQFCLLDQ-UHFFFAOYSA-N
ID: HUXWULXQFCLLDQ-UHFFFAOYSA-N
Comment: Energy0
Num peaks: 10
72.08077574 7.078487175
91.05422664 6.644319928
98.0600403 3.362479013
109.0647913 7.299732036
112.0756904 4.044269767
129.1022395 12.0984421
135.0440559 3.310426049
155.081504 8.406026537
164.070605 4.235300681
263.1390189 26.25789744

Name: +ve in-silico MS/MS by CFM-ID for HUXWULXQFCLLDQ-UHFFFAOYSA-N
ID: HUXWULXQFCLLDQ-UHFFFAOYSA-N
Comment: Energy1
Num peaks: 12
58.02874017 4.023391465
72.08077574 5.983393879
91.05422664 26.06834843
98.0600403 3.190378609
109.0647913 7.49391268
112.0756904 10.75962764
129.1022395 4.494721759
135.0440559 3.567567478
155.081504 5.277280071
164.070605 4.618590242
192.0655196 2.978064336
263.1390189 2.684879428

Name: +ve in-silico MS/MS by CFM-ID for HUXWULXQFCLLDQ-UHFFFAOYSA-N
ID: HUXWULXQFCLLDQ-UHFFFAOYSA-N
Comment: Energy2
Num peaks: 23
28.01817548 3.333554645
30.03382555 1.006121567
41.03857658 3.292759556
43.05422664 5.210687192
45.06987671 1.086849196
55.05422664 4.066835391
56.0130901 2.882944553
58.02874017 3.561082498
63.02292652 0.9753237496
65.03857658 0.8619135539
70.06512568 8.819007556
72.00800472 0.7636196129
72.08077574 23.77444546
73.0396392 0.8079217488
79.05422664 0.8169690294
91.05422664 9.095399732
93.06987671 1.491666425
98.0600403 2.064700698
109.0647913 1.625770315
110.0600403 0.7301621164
111.0916748 0.8577485592
112.0756904 1.622031483
129.1022395 1.691042309

Name: +ve in-silico MS/MS by CFM-ID for PNTBAGSRWIPLEK-UHFFFAOYSA-N
ID: PNTBAGSRWIPLEK-UHFFFAOYSA-N
Comment: Energy0
Num peaks: 7
91.05422664 4.581643244
115.0542266 3.742820206
127.0542266 2.492434313
129.0698767 3.005638082
214.086255 3.056239388
228.1019051 8.010602061
246.1124698 56.5260821

Name: +ve in-silico MS/MS by CFM-ID for PNTBAGSRWIPLEK-UHFFFAOYSA-N
ID: PNTBAGSRWIPLEK-UHFFFAOYSA-N
Comment: Energy1
Num peaks: 25
43.01784114 0.8492876722
49.00727645 0.9190500031
51.02292652 1.100195566
53.03857658 1.051043897
91.05422664 4.84932219
103.0542266 1.575256726
105.0698767 0.9418692926
115.0542266 6.032949011
125.0385766 7.43443569
127.0542266 12.05701572
129.0698767 6.110947154
131.0855268 2.035188571
142.0498695 2.795201475
154.0651257 1.455922072
156.0807757 2.010016271
168.0655196 1.177563669
170.0964258 1.048451941
173.0597059 3.438377977
184.0756904 2.07210968
186.0913404 2.831137366
214.086255 3.570129039
228.1019051 3.150950991
229.0859207 1.920846373
230.0811697 1.249244343
246.1124698 8.812673713

Name: +ve in-silico MS/MS by CFM-ID for PNTBAGSRWIPLEK-UHFFFAOYSA-N
ID: PNTBAGSRWIPLEK-UHFFFAOYSA-N
Comment: Energy2
Num peaks: 30
40.01817548 1.117512832
42.03382555 2.436387311
49.00727645 5.724298021
51.02292652 4.429919213
55.01784114 1.253267266
57.0334912 1.272705146
58.02874017 1.348168069
60.04439023 2.162466729
63.02292652 1.334674284
65.03857658 1.293758244
70.02874017 1.20824817
72.04439023 3.460923383
73.00727645 1.300870176
74.0600403 2.542620685
75.02292652 1.729917358
79.05422664 1.189585411
89.03857658 1.718363128
91.05422664 4.745310618
99.02292652 2.084106032
101.0385766 2.807367034
103.0542266 4.497299096
105.0698767 0.9579574604
115.0542266 13.18039022
125.0385766 4.552815218
127.0542266 3.783632106
129.0698767 3.311563731
143.0491413 0.7956714832
145.0647913 2.500487592
170.0964258 1.077188951
230.0811697 0.7925996718

Name: +ve in-silico MS/MS by CFM-ID for AOOXLRYIUDFQEJ-BQYQJAHWSA-N
ID: AOOXLRYIUDFQEJ-BQYQJAHWSA-N
Comment: Energy0
Num peaks: 7
91.05422664 3.666877078
103.0542266 2.282825639
144.0807757 2.187462532
146.0964258 2.183570012
228.1019051 6.838081636
229.0859207 2.219252134
246.1124698 60.98178865

Name: +ve in-silico MS/MS by CFM-ID for AOOXLRYIUDFQEJ-BQYQJAHWSA-N
ID: AOOXLRYIUDFQEJ-BQYQJAHWSA-N
Comment: Energy1
Num peaks: 23
41.00219107 11.58653217
43.01784114 17.73953623
55.01784114 0.8805823707
83.01275576 4.912226205
85.02840582 1.019761442
91.05422664 3.326494559
97.02840582 1.396643352
99.04405588 1.105288642
103.0542266 1.109278344
115.0542266 0.9682597294
127.0542266 1.32910673
128.0494756 4.406981106
130.0651257 11.06001631
132.0807757 2.400140065
142.0498695 3.638240731
142.0651257 1.182054424
144.0807757 2.868122902
146.0964258 1.01023886
184.0756904 0.80770822
186.0913404 1.225797419
188.070605 0.9346465529
228.1019051 1.877219029
246.1124698 3.321808167

Name: +ve in-silico MS/MS by CFM-ID for AOOXLRYIUDFQEJ-BQYQJAHWSA-N
ID: AOOXLRYIUDFQEJ-BQYQJAHWSA-N
Comment: Energy2
Num peaks: 30
40.01817548 1.82273566
42.03382555 1.978264221
49.00727645 2.373316131
50.00252542 0.7627807255
51.02292652 0.7948908963
55.01784114 1.60313079
56.04947561 0.7480568597
57.0334912 1.881668324
63.02292652 1.132619959
65.03857658 1.88406598
66.03382555 4.033448471
68.04947561 4.341128456
75.02292652 1.791904296
79.05422664 1.670455327
86.02365479 1.050453975
90.03382555 1.128147559
91.05422664 11.89945228
101.0385766 2.227241125
103.0542266 10.55028636
105.0698767 2.239610422
116.0494756 0.8357252409
118.0651257 0.8083426383
125.0385766 1.294079229
127.0542266 1.864873038
128.0494756 0.7964683291
129.0698767 3.713198408
130.0651257 2.050387934
142.0651257 4.758282362
144.0807757 4.106323035
146.0964258 4.267614105

Name: +ve in-silico MS/MS by CFM-ID for HNEBCAYYNIGQQJ-UHFFFAOYSA-N
ID: HNEBCAYYNIGQQJ-UHFFFAOYSA-N
Comment: Energy0
Num peaks: 6
112.0393049 1.648160998
135.0804414 11.41306049
214.086255 3.578587949
216.1019051 1.050944271
228.1019051 7.414743649
246.1124698 61.95499638

Name: +ve in-silico MS/MS by CFM-ID for HNEBCAYYNIGQQJ-UHFFFAOYSA-N
ID: HNEBCAYYNIGQQJ-UHFFFAOYSA-N
Comment: Energy1
Num peaks: 21
55.01784114 1.569513616
83.01275576 1.660105216
96.04439023 0.9892463168
103.0542266 0.9156078411
107.0491413 2.754873321
109.0647913 1.219165799
110.0236548 0.780091775
112.0393049 3.207615862
121.0647913 1.59189828
124.0393049 13.47243807
135.0804414 15.8187835
138.0549549 1.303816614
164.1069905 0.7400319608
188.070605 1.102101181
190.086255 0.7737810241
214.086255 3.285852698
216.1019051 1.376851309
218.1175552 4.310381624
228.1019051 4.959544356
230.0811697 1.114405213
246.1124698 17.07922588

Name: +ve in-silico MS/MS by CFM-ID for HNEBCAYYNIGQQJ-UHFFFAOYSA-N
ID: HNEBCAYYNIGQQJ-UHFFFAOYSA-N
Comment: Energy2
Num peaks: 31
39.02292652 2.255690779
49.00727645 1.344502422
51.02292652 1.334085512
53.03857658 0.9812845557
56.0130901 1.084049579
63.02292652 1.965902034
65.03857658 2.185048845
67.05422664 1.040844699
75.02292652 2.047184439
77.03857658 2.881269191
79.05422664 6.293371153
81.06987671 1.126895964
82.02874017 1.603066743
84.04439023 1.025030143
89.03857658 3.617675145
91.05422664 6.780175814
101.0385766 1.182367233
103.0542266 4.865352137
105.0698767 4.564934571
107.0491413 3.32164925
107.0855268 1.281598848
109.0647913 1.530462606
110.0236548 1.021380472
112.0393049 2.309758348
119.0491413 3.179181241
121.0647913 1.818554482
124.0393049 0.9249498004
133.0647913 1.573207861
135.0804414 6.46099676
150.0913404 0.9782000193
162.0913404 1.146186523

Name: +ve in-silico MS/MS by CFM-ID for FBQWVKHKOAUFCW-UHFFFAOYSA-N
ID: FBQWVKHKOAUFCW-UHFFFAOYSA-N
Comment: Energy0
Num peaks: 13
58.06512568 1.495875098
71.04914126 2.023741329
87.09167477 1.410115944
88.07569036 12.95177521
105.1022395 6.990889115
123.0440559 0.8714159437
149.0597059 2.727680738
159.0440559 1.390047954
177.0546206 11.56653277
194.0811697 8.584869782
263.1390189 3.137334775
264.1230345 11.81858725
281.1495836 15.56424151

Name: +ve in-silico MS/MS by CFM-ID for FBQWVKHKOAUFCW-UHFFFAOYSA-N
ID: FBQWVKHKOAUFCW-UHFFFAOYSA-N
Comment: Energy1
Num peaks: 27
41.03857658 1.058239097
58.06512568 1.323595722
60.08077574 0.6932384531
70.02874017 1.065682975
71.04914126 3.685398849
87.09167477 3.932111653
88.07569036 16.46852774
105.1022395 6.471359657
121.0647913 0.8162423173
123.0440559 1.063854248
135.0440559 3.037631544
137.0597059 0.7648959567
147.0440559 0.7013869339
149.0597059 5.702092835
151.075356 0.7464204203
159.0440559 1.209424635
162.0549549 0.8431432683
164.070605 1.718796927
166.086255 1.278277501
176.070605 2.148571968
177.0546206 9.303184152
178.0498695 0.6563712091
194.0811697 7.487591312
246.1124698 0.6769858682
263.1390189 1.257406451
264.1230345 3.809704879
281.1495836 2.459334122

Name: +ve in-silico MS/MS by CFM-ID for FBQWVKHKOAUFCW-UHFFFAOYSA-N
ID: FBQWVKHKOAUFCW-UHFFFAOYSA-N
Comment: Energy2
Num peaks: 31
41.00219107 1.132598862
41.03857658 3.85227618
42.03382555 1.040834649
43.05422664 0.8778569023
44.04947561 2.171225424
46.06512568 1.088407419
54.03382555 1.005746197
56.04947561 0.9786970731
58.02874017 1.268590139
58.06512568 7.122887004
60.08077574 1.644995736
65.03857658 0.8127146612
70.02874017 1.812278489
70.06512568 1.188216033
71.04914126 3.829803682
87.09167477 2.084984304
88.07569036 5.054805127
105.0334912 1.481050896
107.0491413 1.031489745
119.0491413 0.8232774244
121.0647913 0.8618993861
123.0440559 2.832318813
133.0284058 0.9394436582
135.0440559 4.724807826
147.0440559 1.83672722
149.0597059 5.601731783
159.0440559 1.163632074
176.070605 1.05727577
177.0546206 2.685367724
178.0498695 1.77981173
194.0811697 1.019857147

Name: +ve in-silico MS/MS by CFM-ID for NXPPHURJSBUXTO-UHFFFAOYSA-N
ID: NXPPHURJSBUXTO-UHFFFAOYSA-N
Comment: Energy0
Num peaks: 13
58.06512568 1.965207097
87.09167477 2.050211196
88.07569036 10.18255512
105.1022395 7.438649509
149.0597059 2.664847348
177.0546206 8.422437641
194.0811697 1.297973454
234.1124698 4.387434328
236.1281199 1.88227276
246.1124698 1.906587434
263.1390189 4.998892334
264.1230345 18.09982506
281.1495836 15.02317808

Name: +ve in-silico MS/MS by CFM-ID for NXPPHURJSBUXTO-UHFFFAOYSA-N
ID: NXPPHURJSBUXTO-UHFFFAOYSA-N
Comment: Energy1
Num peaks: 21
41.03857658 0.7116237769
58.06512568 1.921592914
70.06512568 1.493624078
71.04914126 5.458597624
87.09167477 6.794030131
88.07569036 24.48296009
105.1022395 7.77778319
123.0440559 0.8460019748
135.0440559 2.52400549
137.0597059 0.7182160932
149.0597059 4.691624849
159.0440559 1.401961054
177.0546206 6.149254035
194.0811697 0.7888601007
234.1124698 1.148467607
236.1281199 1.310062432
246.1124698 1.497956302
249.1233688 0.7151966374
263.1390189 2.571918611
264.1230345 5.30312172
281.1495836 1.728008492

Name: +ve in-silico MS/MS by CFM-ID for NXPPHURJSBUXTO-UHFFFAOYSA-N
ID: NXPPHURJSBUXTO-UHFFFAOYSA-N
Comment: Energy2
Num peaks: 31
41.00219107 0.6004160379
41.03857658 11.32757085
43.05422664 3.551750025
44.04947561 3.097258251
45.06987671 1.759060406
46.02874017 0.6583238553
56.04947561 2.135275548
58.06512568 5.140857412
60.08077574 0.7265046483
65.03857658 0.8549511885
70.02874017 1.284050968
70.06512568 1.669079093
71.04914126 0.9427486943
72.04439023 1.10077796
74.0600403 1.922075232
87.09167477 1.956457096
88.07569036 10.17822462
105.0334912 1.536360601
105.1022395 1.603264043
107.0491413 1.035999153
117.0334912 0.7287571489
119.0491413 0.905507572
121.0647913 0.9501209179
123.0440559 2.101666752
133.0284058 0.8752470335
135.0440559 3.352950788
137.0597059 0.9901755699
147.0440559 1.422149928
149.0597059 5.110655748
159.0440559 0.6168674392
177.0546206 1.684763777

Name: +ve in-silico MS/MS by CFM-ID for QBHUJYLGBRZPDT-UHFFFAOYSA-N
ID: QBHUJYLGBRZPDT-UHFFFAOYSA-N
Comment: Energy0
Num peaks: 10
72.08077574 11.35388355
89.10732484 12.79302664
123.0440559 2.18030362
135.0440559 3.35419513
137.0597059 1.634221371
165.0546206 3.671102366
193.0495352 6.782174949
210.0760843 1.534957429
264.1230345 14.95253363
281.1495836 22.48720523

Name: +ve in-silico MS/MS by CFM-ID for QBHUJYLGBRZPDT-UHFFFAOYSA-N
ID: QBHUJYLGBRZPDT-UHFFFAOYSA-N
Comment: Energy1
Num peaks: 21
55.05422664 7.492044665
58.06512568 0.6864073822
70.06512568 0.9409715609
72.08077574 20.54877706
87.09167477 0.6549193427
89.10732484 14.84770503
98.0600403 0.6493940716
123.0440559 1.438482367
135.0440559 7.80293469
137.0597059 4.350304487
140.070605 0.7638105452
165.0546206 3.356393195
193.0495352 4.108284231
210.0760843 0.9601054532
222.0760843 0.7576701323
236.1281199 0.7937104006
246.1124698 0.6966595163
251.1390189 0.7072377891
263.1390189 0.8822011102
264.1230345 4.563347591
281.1495836 3.350610046

Name: +ve in-silico MS/MS by CFM-ID for QBHUJYLGBRZPDT-UHFFFAOYSA-N
ID: QBHUJYLGBRZPDT-UHFFFAOYSA-N
Comment: Energy2
Num peaks: 31
30.03382555 0.504047707
41.03857658 2.913614855
42.03382555 0.520551253
43.05422664 0.9341036608
44.04947561 5.967230269
46.06512568 1.051067375
49.00727645 0.5388731204
51.02292652 0.5769842187
53.03857658 0.6806317367
54.03382555 0.5355658818
55.05422664 10.47106025
56.04947561 1.306489568
58.06512568 2.90099198
60.08077574 2.223177242
65.03857658 0.9101669723
66.03382555 0.5810478086
70.06512568 1.932178933
72.08077574 17.2804845
81.04472458 0.6303663315
86.02365479 0.5114381464
89.10732484 5.133877999
105.0334912 1.051310283
107.0491413 1.082253871
121.0284058 0.7903709673
123.0440559 2.768879322
135.0440559 6.444685173
137.0597059 3.542211039
147.0440559 1.040564494
165.0546206 2.161726561
171.1015708 0.510417924
193.0495352 0.5234053514

Name: +ve in-silico MS/MS by CFM-ID for RMLIIPNMRUDHSK-UHFFFAOYSA-N
ID: RMLIIPNMRUDHSK-UHFFFAOYSA-N
Comment: Energy0
Num peaks: 13
72.08077574 8.330300272
89.10732484 11.1404411
115.0865894 1.493465716
123.0440559 2.810383171
149.0233204 4.157470279
151.0389705 5.526221311
153.0546206 4.479924313
155.0702706 1.633241707
193.0495352 7.566413361
210.0760843 1.269518111
263.1390189 1.674038399
264.1230345 12.9811614
281.1495836 18.01157826

Name: +ve in-silico MS/MS by CFM-ID for RMLIIPNMRUDHSK-UHFFFAOYSA-N
ID: RMLIIPNMRUDHSK-UHFFFAOYSA-N
Comment: Energy1
Num peaks: 18
55.05422664 5.124664059
72.08077574 17.54967314
89.10732484 14.40819745
98.0600403 1.735488361
115.0865894 1.62122283
119.0127558 1.813127353
123.0440559 3.446068855
125.0597059 0.9751756262
149.0233204 2.342883206
151.0389705 11.21759095
153.0546206 6.50063022
155.0702706 0.8730857834
165.0546206 1.832172824
175.0389705 1.301957636
193.0495352 4.438256421
263.1390189 0.771755626
264.1230345 2.470573286
281.1495836 1.773709218

Name: +ve in-silico MS/MS by CFM-ID for RMLIIPNMRUDHSK-UHFFFAOYSA-N
ID: RMLIIPNMRUDHSK-UHFFFAOYSA-N
Comment: Energy2
Num peaks: 31
15.02292652 0.7032867194
41.03857658 2.903908099
43.05422664 0.9248236996
44.0130901 0.9035587439
44.04947561 3.176430926
46.06512568 0.6695265965
55.05422664 10.39250655
56.04947561 1.124142962
58.06512568 1.830157454
60.08077574 0.9837158775
70.06512568 1.908748248
72.08077574 12.14875834
79.01784114 2.761710551
81.0334912 0.9636786048
89.10732484 2.522591858
95.04914126 0.7018238
97.02840582 0.8638967292
109.0284058 1.093681135
112.0756904 0.7490875072
121.0284058 2.263995062
123.0440559 6.537278249
125.0597059 1.126541234
135.0440559 2.577221528
137.0233204 0.7656489909
137.0597059 0.7753385948
139.0389705 0.7353868526
149.0233204 4.710730007
151.0389705 2.529626681
153.0546206 1.949368365
165.0546206 0.7201926439
193.0495352 0.7426983238

Name: +ve in-silico MS/MS by CFM-ID for HYAAGDAXAPPXGU-UHFFFAOYSA-N
ID: HYAAGDAXAPPXGU-UHFFFAOYSA-N
Comment: Energy0
Num peaks: 18
55.05422664 0.874290696
72.08077574 7.0496226
89.10732484 11.31959583
133.0284058 0.6628627017
135.0440559 0.6087019925
163.0389705 1.072263514
165.0546206 1.585808579
178.0498695 0.7857085955
193.0495352 4.911749199
210.0760843 0.8286424916
216.1019051 1.409748203
233.1284542 4.375997622
234.1124698 3.459619916
235.1441043 0.7699859588
251.1390189 17.33488882
263.1390189 2.202562969
264.1230345 8.702318458
281.1495836 12.22543549

Name: +ve in-silico MS/MS by CFM-ID for HYAAGDAXAPPXGU-UHFFFAOYSA-N
ID: HYAAGDAXAPPXGU-UHFFFAOYSA-N
Comment: Energy1
Num peaks: 30
31.01784114 1.073410556
49.02840582 0.6189399551
55.05422664 5.427255945
58.06512568 0.5907300841
70.06512568 0.7265021957
72.08077574 19.02140838
87.09167477 0.596029267
89.10732484 18.38871016
123.0440559 0.7159521239
135.0440559 0.8236873244
137.0233204 0.583322863
137.0597059 1.564668785
141.1022395 0.5977356113
149.0233204 0.6048638702
151.0389705 1.477921213
163.0389705 1.189564983
165.0546206 4.487379335
175.0389705 0.9077311329
178.0498695 0.6052233075
193.0495352 4.016752106
210.0760843 0.5550210301
216.1019051 1.058183227
233.1284542 1.594120495
234.1124698 2.102839637
236.1281199 1.357048859
246.1124698 0.5333937199
251.1390189 3.130507011
263.1390189 1.219337772
264.1230345 2.700681942
281.1495836 2.006834668

Name: +ve in-silico MS/MS by CFM-ID for HYAAGDAXAPPXGU-UHFFFAOYSA-N
ID: HYAAGDAXAPPXGU-UHFFFAOYSA-N
Comment: Energy2
Num peaks: 31
31.01784114 0.7662785652
41.03857658 2.81686288
43.05422664 0.898463022
44.04947561 3.183551999
46.06512568 0.6504048795
55.05422664 10.09062565
56.04947561 1.0920504
58.06512568 1.800064537
60.08077574 1.02316076
70.02874017 1.001112376
70.06512568 1.32670833
72.08077574 15.33515585
89.10732484 4.735467174
105.0334912 1.800641934
109.0284058 1.87976358
117.0334912 1.798166296
119.0491413 1.749784301
121.0284058 1.102034082
123.0440559 2.734313039
133.0284058 2.518696073
135.0440559 5.416481753
137.0597059 1.153855182
145.0284058 0.5865259917
147.0440559 0.7095088134
162.0549549 0.8687530032
163.0389705 1.937664021
165.0546206 1.653468598
178.0498695 2.244943725
192.0655196 1.095308436
193.0495352 0.5670720153
234.1124698 0.6112567495

Name: +ve in-silico MS/MS by CFM-ID for ITAMLHQVMIFWQZ-FNORWQNLSA-N
ID: ITAMLHQVMIFWQZ-FNORWQNLSA-N
Comment: Energy0
Num peaks: 11
55.05422664 1.227592583
72.08077574 10.31758326
74.0964258 0.8758805091
89.10732484 12.33822914
165.0546206 2.973082867
175.0389705 1.392770501
193.0495352 9.481319036
210.0760843 1.516703489
263.1390189 1.576007384
264.1230345 16.04257111
281.1495836 22.80336414

Name: +ve in-silico MS/MS by CFM-ID for ITAMLHQVMIFWQZ-FNORWQNLSA-N
ID: ITAMLHQVMIFWQZ-FNORWQNLSA-N
Comment: Energy1
Num peaks: 25
41.00219107 1.551811189
55.05422664 6.111761681
58.06512568 0.9150619543
70.06512568 0.6364469588
72.08077574 22.48669762
87.09167477 0.7082017355
89.10732484 15.56307755
108.0443902 0.5821620874
110.0600403 0.9313318024
112.0756904 0.7592412166
125.0709393 0.6899281595
127.0865894 2.170886598
129.1022395 0.7925644176
139.0389705 1.720457278
141.0546206 1.149673919
151.0389705 3.167149154
153.0546206 0.9245844406
165.0546206 4.139054571
175.0389705 1.735701086
193.0495352 5.502401364
210.0760843 0.7620738624
222.0760843 0.6667724328
263.1390189 0.9435073646
264.1230345 3.294252842
281.1495836 2.408002875

Name: +ve in-silico MS/MS by CFM-ID for ITAMLHQVMIFWQZ-FNORWQNLSA-N
ID: ITAMLHQVMIFWQZ-FNORWQNLSA-N
Comment: Energy2
Num peaks: 31
41.00219107 2.308411685
41.03857658 3.58066787
43.05422664 1.172313287
44.04947561 3.2112952
46.06512568 0.7926815829
53.00219107 1.029919729
54.03382555 0.6538006625
55.05422664 12.75692709
56.04947561 1.379360532
58.02874017 0.9440101344
58.06512568 3.869471753
60.08077574 0.6859134562
67.01784114 0.6218422461
68.04947561 0.6477553163
70.02874017 2.249194296
70.06512568 1.255807384
71.01275576 0.6352380312
72.08077574 15.5146903
73.02840582 0.8345723884
89.10732484 2.521837283
97.02840582 1.843038326
112.0756904 0.6380694612
121.0284058 0.9910535887
123.0440559 0.7629991942
137.0233204 0.6680401794
139.0389705 0.7192875832
149.0233204 0.7830628841
151.0389705 1.44439238
163.0389705 1.332405143
165.0546206 3.831098397
193.0495352 1.326906916

Name: +ve in-silico MS/MS by CFM-ID for UUWISYRWRIUJAU-UHFFFAOYSA-N
ID: UUWISYRWRIUJAU-UHFFFAOYSA-N
Comment: Energy0
Num peaks: 10
55.05422664 1.226857842
72.08077574 9.77900426
89.10732484 13.02631888
139.0389705 1.073621143
165.0546206 2.985851296
193.0495352 10.67922091
210.0760843 1.505055575
263.1390189 1.934886709
264.1230345 15.96876008
281.1495836 22.8223832

Name: +ve in-silico MS/MS by CFM-ID for UUWISYRWRIUJAU-UHFFFAOYSA-N
ID: UUWISYRWRIUJAU-UHFFFAOYSA-N
Comment: Energy1
Num peaks: 20
55.05422664 6.815518827
58.06512568 0.6842677621
65.00219107 0.6023724624
70.06512568 0.8741807785
72.08077574 23.04835996
87.09167477 0.6262764846
89.10732484 18.52814969
124.0756904 0.7356959056
139.0389705 1.278815741
141.1022395 0.6130905155
153.0546206 0.9418915508
165.0546206 5.591210588
167.0702706 0.6025802551
193.0495352 9.009193972
210.0760843 0.8851452332
222.0760843 0.7912793285
246.1124698 0.67974682
263.1390189 0.9473046318
264.1230345 3.921051632
281.1495836 2.897205994

Name: +ve in-silico MS/MS by CFM-ID for UUWISYRWRIUJAU-UHFFFAOYSA-N
ID: UUWISYRWRIUJAU-UHFFFAOYSA-N
Comment: Energy2
Num peaks: 31
39.02292652 2.503964266
41.03857658 3.295177748
43.05422664 1.078800457
44.04947561 4.033540959
46.06512568 0.7924864798
49.00727645 1.652882017
51.02292652 2.969873773
53.03857658 2.269043883
54.03382555 0.6011075736
55.05422664 11.78167847
56.04947561 1.273977912
58.06512568 1.890142587
63.02292652 2.536956083
65.00219107 0.8381884733
65.03857658 1.646903853
68.04947561 0.5896510002
70.02874017 1.072250436
70.06512568 1.382560929
72.08077574 17.16597799
77.03857658 0.6338068987
79.01784114 1.301483176
82.02874017 1.157067933
89.10732484 3.803166197
108.0443902 0.5906335339
139.0389705 1.560649372
149.0233204 0.5916626079
151.0389705 0.6553014598
153.0546206 0.7057555969
165.0546206 2.895525971
193.0495352 1.179867218
194.0447842 0.5819877147

Name: +ve in-silico MS/MS by CFM-ID for TYXZWJRNCTXVTR-UHFFFAOYSA-N
ID: TYXZWJRNCTXVTR-UHFFFAOYSA-N
Comment: Energy0
Num peaks: 14
55.05422664 1.203245247
58.06512568 0.7612767396
72.08077574 10.08391458
74.0964258 0.8567185783
89.10732484 12.00242023
141.1022395 0.9933879693
151.0389705 0.8797879731
165.0546206 2.878661203
175.0389705 1.320179239
193.0495352 9.21643022
210.0760843 1.471578633
263.1390189 1.31173066
264.1230345 15.55322355
281.1495836 21.90874067

Name: +ve in-silico MS/MS by CFM-ID for TYXZWJRNCTXVTR-UHFFFAOYSA-N
ID: TYXZWJRNCTXVTR-UHFFFAOYSA-N
Comment: Energy1
Num peaks: 26
53.00219107 1.010762398
55.05422664 6.31652901
58.06512568 0.8984389584
68.99710569 0.9408127952
70.06512568 0.6485119458
71.01275576 1.032035674
72.08077574 23.16680362
87.09167477 0.7282501355
89.10732484 15.68999832
124.0756904 1.080757469
137.0233204 0.6058280739
139.0389705 0.5541534433
141.1022395 0.8858430072
149.0233204 1.1264945
151.0389705 2.845976794
153.0546206 0.7937285291
165.0546206 4.280515165
167.0702706 0.5690448138
175.0389705 2.037600818
193.0495352 6.182423952
210.0760843 0.7726435312
222.0760843 0.7368085134
246.1124698 0.5275047207
263.1390189 0.9158445166
264.1230345 3.472467359
281.1495836 2.520335175

Name: +ve in-silico MS/MS by CFM-ID for TYXZWJRNCTXVTR-UHFFFAOYSA-N
ID: TYXZWJRNCTXVTR-UHFFFAOYSA-N
Comment: Energy2
Num peaks: 31
39.02292652 1.712098885
41.03857658 3.360330259
43.01784114 0.6676983147
43.05422664 1.022635316
44.04947561 2.530185207
46.06512568 0.691960162
51.02292652 1.088475787
53.00219107 0.8021026733
53.03857658 0.8632399202
55.01784114 2.00959001
55.05422664 11.16691243
56.04947561 1.207332701
58.06512568 3.223993455
68.99710569 2.295259046
70.02874017 2.444125351
70.06512568 0.9287328485
71.01275576 2.354464875
72.08077574 14.66258652
73.02840582 3.382425834
79.01784114 0.6417731274
82.02874017 0.7041801017
89.10732484 3.178672995
93.0334912 0.6313756761
121.0284058 0.978686084
137.0233204 0.7637974709
139.0389705 1.165629857
149.0233204 2.081725987
151.0389705 2.347297613
163.0389705 1.008903578
165.0546206 2.62343446
193.0495352 1.106279241

Name: +ve in-silico MS/MS by CFM-ID for XDQPGTOXAWFZMT-UHFFFAOYSA-N
ID: XDQPGTOXAWFZMT-UHFFFAOYSA-N
Comment: Energy0
Num peaks: 17
41.03857658 2.55398477
56.04947561 2.073111455
58.06512568 6.018256255
60.08077574 0.7135035702
76.07569036 1.303833227
88.07569036 2.08810214
105.1022395 3.082558352
123.0440559 0.9328741608
135.0440559 0.8701241217
149.0597059 2.818375998
159.0440559 1.783001832
177.0546206 14.83780607
194.0811697 6.477526808
206.0811697 4.422756392
263.1390189 1.174859744
264.1230345 12.4000674
281.1495836 16.55708181

Name: +ve in-silico MS/MS by CFM-ID for XDQPGTOXAWFZMT-UHFFFAOYSA-N
ID: XDQPGTOXAWFZMT-UHFFFAOYSA-N
Comment: Energy1
Num peaks: 31
30.03382555 1.383967025
41.03857658 2.510447812
43.05422664 0.797092347
46.02874017 4.608256558
48.04439023 2.290740531
58.06512568 3.803076806
70.02874017 0.857004816
71.04914126 0.8494720548
76.07569036 1.050575376
88.07569036 7.508495603
105.1022395 6.093641895
121.0647913 0.7469000812
123.0440559 1.053748483
135.0440559 3.083576515
137.0597059 0.8245431632
147.0440559 0.783182348
149.0597059 5.798825596
151.075356 0.6372815473
159.0440559 1.693422727
164.070605 1.235534338
176.070605 1.179959124
177.0546206 9.329770255
178.086255 0.6862364876
194.0811697 4.489456945
206.0811697 4.44504764
222.0760843 0.6173062804
224.0917343 2.205093636
249.1233688 0.7922651626
263.1390189 1.009674756
264.1230345 3.141978828
281.1495836 2.074162546

Name: +ve in-silico MS/MS by CFM-ID for XDQPGTOXAWFZMT-UHFFFAOYSA-N
ID: XDQPGTOXAWFZMT-UHFFFAOYSA-N
Comment: Energy2
Num peaks: 31
39.02292652 1.416091963
40.01817548 0.8461151985
41.00219107 1.079191186
41.03857658 6.321304315
43.05422664 0.7625849149
44.04947561 0.9296771702
46.02874017 0.7177073488
52.01817548 1.286667658
54.03382555 1.632099243
56.04947561 1.00251583
58.06512568 6.952797298
65.03857658 0.9385518004
70.02874017 1.690755029
88.07569036 0.8948667569
105.0334912 1.822505637
107.0491413 1.314976537
117.0334912 0.8229817828
119.0491413 1.022585147
121.0647913 1.048256289
123.0440559 3.0868252
133.0284058 1.086648343
135.0440559 5.213643055
137.0597059 1.427365618
147.0440559 2.113071896
149.0597059 7.806421192
151.075356 0.7877859195
159.0440559 1.108761028
177.0546206 3.405280321
178.0498695 1.367312925
194.0811697 0.9413634127
263.1390189 1.287474369

Name: +ve in-silico MS/MS by CFM-ID for OXUIITCDPPANME-UHFFFAOYSA-N
ID: OXUIITCDPPANME-UHFFFAOYSA-N
Comment: Energy0
Num peaks: 14
44.04947561 9.302247752
88.07569036 1.591918786
105.1022395 15.05434122
123.0440559 1.059994476
135.0440559 0.9590292907
149.0597059 3.218212837
159.0440559 1.447735828
177.0546206 10.29904919
194.0811697 1.12294631
206.0811697 0.9642862208
220.0968197 4.761498201
263.1390189 1.592508589
264.1230345 1.943319115
281.1495836 27.37484673

Name: +ve in-silico MS/MS by CFM-ID for OXUIITCDPPANME-UHFFFAOYSA-N
ID: OXUIITCDPPANME-UHFFFAOYSA-N
Comment: Energy1
Num peaks: 20
44.04947561 18.21656235
46.06512568 1.121166619
60.04439023 1.346272177
62.0600403 1.323204949
88.07569036 7.611840197
103.0865894 0.859413903
105.1022395 20.86028437
121.0647913 0.9274010784
123.0440559 0.9774855123
135.0440559 3.097461269
137.0597059 0.8358565485
147.0440559 0.8531329264
149.0597059 5.46514767
157.0971541 0.8189654708
159.0440559 1.911514178
177.0546206 6.528622264
220.0968197 2.25631899
263.1390189 1.199500624
264.1230345 1.127221315
281.1495836 3.197812293

Name: +ve in-silico MS/MS by CFM-ID for OXUIITCDPPANME-UHFFFAOYSA-N
ID: OXUIITCDPPANME-UHFFFAOYSA-N
Comment: Energy2
Num peaks: 31
27.02292652 1.302238688
30.03382555 0.6674426784
40.01817548 0.7980785586
41.00219107 0.7074362408
42.03382555 1.261840772
44.04947561 25.71782897
46.06512568 2.207963171
49.00727645 0.7265942822
60.04439023 1.493490346
65.03857658 0.9903564142
74.0600403 1.284785042
77.03857658 0.668396258
84.04439023 0.9264724264
88.07569036 2.832322794
105.0334912 1.798446331
105.1022395 4.657654223
107.0491413 1.316791787
117.0334912 0.8684073559
119.0491413 1.779989774
121.0647913 1.106116188
123.0440559 2.365184548
133.0284058 1.041000789
135.0440559 4.140806191
137.0597059 1.020504172
147.0440559 1.281376776
149.0597059 5.525646612
159.0440559 0.726819996
177.0546206 2.202819676
178.0498695 0.7395104649
207.1128041 0.6991099481
263.1390189 0.8804706708

Name: +ve in-silico MS/MS by CFM-ID for FYANNNQCVAHDSJ-UHFFFAOYSA-N
ID: FYANNNQCVAHDSJ-UHFFFAOYSA-N
Comment: Energy0
Num peaks: 17
48.04439023 1.267790797
58.06512568 2.298825515
74.0600403 1.322377233
88.07569036 7.210600791
105.1022395 12.16624825
123.0440559 1.013969935
135.0440559 0.9212815715
149.0597059 3.145012172
157.0971541 0.8186868761
159.0440559 1.391511953
177.0546206 9.846006434
194.0811697 1.510385536
234.1124698 6.650947279
252.1230345 2.726106529
263.1390189 1.497611414
264.1230345 1.649696167
281.1495836 25.28988966

Name: +ve in-silico MS/MS by CFM-ID for FYANNNQCVAHDSJ-UHFFFAOYSA-N
ID: FYANNNQCVAHDSJ-UHFFFAOYSA-N
Comment: Energy1
Num peaks: 27
30.03382555 2.300976232
41.03857658 1.254927933
43.05422664 1.434021872
44.0130901 2.148127142
46.02874017 2.461713671
48.04439023 9.296241762
58.06512568 5.05966224
61.06479133 0.790893388
74.0600403 2.484178576
76.07569036 2.384856678
88.07569036 13.3100353
105.1022395 10.00062025
121.0647913 0.7882162666
123.0440559 0.9288093478
135.0440559 2.725417756
137.0597059 0.7407227165
147.0440559 0.726933902
149.0597059 5.054842456
159.0440559 1.621418772
177.0546206 6.090312496
194.0811697 0.7554854847
206.0811697 1.983854879
234.1124698 1.369767797
249.1233688 0.6662319512
252.1230345 0.690164183
263.1390189 0.763677926
281.1495836 2.30085004

Name: +ve in-silico MS/MS by CFM-ID for FYANNNQCVAHDSJ-UHFFFAOYSA-N
ID: FYANNNQCVAHDSJ-UHFFFAOYSA-N
Comment: Energy2
Num peaks: 31
27.02292652 1.049781858
30.03382555 1.111401216
39.02292652 1.032016833
41.03857658 6.072536495
43.05422664 4.568042603
44.04947561 2.518829687
45.06987671 1.64970763
46.02874017 2.158634497
48.04439023 2.265391284
56.04947561 0.7300283466
58.06512568 7.128880789
59.04914126 1.547810046
60.04439023 0.8736032631
60.08077574 0.9516625649
65.03857658 0.8409850022
70.02874017 0.7217007628
74.0600403 1.616382355
88.07569036 10.36364939
98.0600403 1.436309536
105.0334912 1.494622816
105.1022395 1.110869711
107.0491413 1.112166925
119.0491413 0.8696247867
121.0647913 0.9124702279
123.0440559 2.100518554
133.0284058 0.8389773122
135.0440559 3.468646388
137.0597059 1.091394984
147.0440559 1.348619373
149.0597059 5.687626857
177.0546206 1.846948539

Name: +ve in-silico MS/MS by CFM-ID for CVLHJLBLCWZNLP-UHFFFAOYSA-N
ID: CVLHJLBLCWZNLP-UHFFFAOYSA-N
Comment: Energy0
Num peaks: 10
72.08077574 5.295574289
88.07569036 5.081950441
105.1022395 15.79718385
123.0440559 1.003438342
149.0597059 3.939537749
159.0440559 1.276143328
177.0546206 9.293676873
210.0760843 1.631240456
264.1230345 16.15334252
281.1495836 21.43280937

Name: +ve in-silico MS/MS by CFM-ID for CVLHJLBLCWZNLP-UHFFFAOYSA-N
ID: CVLHJLBLCWZNLP-UHFFFAOYSA-N
Comment: Energy1
Num peaks: 21
55.05422664 9.665550515
72.08077574 15.78595029
74.0964258 0.7254357267
87.09167477 6.318734005
88.07569036 8.955217273
105.1022395 8.907917236
119.0491413 0.6876696769
121.0647913 1.209745117
123.0440559 0.9607865013
135.0440559 2.90305253
137.0597059 0.8303827263
140.070605 0.695354502
147.0440559 0.6567766701
149.0597059 6.441776692
151.075356 0.7245887891
159.0440559 1.389959164
177.0546206 4.9756157
210.0760843 0.841281587
263.1390189 0.6981675684
264.1230345 3.900016309
281.1495836 2.848456318

Name: +ve in-silico MS/MS by CFM-ID for CVLHJLBLCWZNLP-UHFFFAOYSA-N
ID: CVLHJLBLCWZNLP-UHFFFAOYSA-N
Comment: Energy2
Num peaks: 31
41.03857658 3.431975714
43.05422664 0.9057027559
44.04947561 1.878364341
49.00727645 0.7962619689
55.05422664 8.362140671
56.04947561 1.001378178
58.06512568 4.785317223
60.04439023 2.126110095
60.08077574 0.6996215949
65.03857658 1.012054324
72.08077574 9.629053838
74.0600403 0.9993639461
77.03857658 1.63845861
86.02365479 0.6620940688
86.0600403 0.9303477912
87.09167477 2.255257208
88.07569036 4.071207128
105.0334912 1.86371522
105.1022395 2.714713228
107.0491413 1.230903706
117.0334912 1.032930865
119.0491413 1.889118046
121.0647913 1.275348148
123.0440559 1.935409662
131.0491413 0.6815788805
133.0284058 1.153201641
135.0440559 3.318239644
137.0597059 1.282164477
147.0440559 1.042447217
149.0597059 5.547708891
177.0546206 0.9308899912

Name: +ve in-silico MS/MS by CFM-ID for RNXHGSVNJPPFCQ-UHFFFAOYSA-N
ID: RNXHGSVNJPPFCQ-UHFFFAOYSA-N
Comment: Energy0
Num peaks: 6
43.02907452 3.058944134
188.1029677 2.518602279
221.1244314 8.73643969
245.1356648 8.677203362
246.1196804 2.810751318
263.1462295 61.2719788

Name: +ve in-silico MS/MS by CFM-ID for RNXHGSVNJPPFCQ-UHFFFAOYSA-N
ID: RNXHGSVNJPPFCQ-UHFFFAOYSA-N
Comment: Energy1
Num peaks: 14
60.05562361 5.649258522
76.05053823 7.803251567
100.0505382 1.223430664
186.0873177 2.129612255
203.1138668 8.791897419
204.0978823 3.238714387
219.1087814 1.424837872
221.1244314 10.86383121
227.1251001 1.488740651
228.1091157 1.28257946
233.1356648 2.103061748
245.1356648 12.0971645
246.1196804 6.805861624
263.1462295 16.18522398

Name: +ve in-silico MS/MS by CFM-ID for RNXHGSVNJPPFCQ-UHFFFAOYSA-N
ID: RNXHGSVNJPPFCQ-UHFFFAOYSA-N
Comment: Energy2
Num peaks: 6
32.0130901 1.424056203
43.02907452 16.71456686
59.02398914 3.938559062
60.05562361 36.38500672
74.03488817 1.381397907
76.05053823 25.19231158

Name: +ve in-silico MS/MS by CFM-ID for ROKPAAYDXMKJLH-UHFFFAOYSA-N
ID: ROKPAAYDXMKJLH-UHFFFAOYSA-N
Comment: Energy0
Num peaks: 7
133.0647913 2.021807047
147.0804414 2.129506497
239.1066561 3.053784544
255.1379563 2.380366604
263.1430416 2.817934326
265.1223062 10.46269366
281.1536063 58.12193396

Name: +ve in-silico MS/MS by CFM-ID for ROKPAAYDXMKJLH-UHFFFAOYSA-N
ID: ROKPAAYDXMKJLH-UHFFFAOYSA-N
Comment: Energy1
Num peaks: 31
39.02292652 1.456431456
41.03857658 3.941602413
89.03857658 2.037327946
91.05422664 1.653048392
93.06987671 0.9807611484
105.0698767 2.147718284
119.0855268 0.9264588589
129.0334912 1.281381626
131.0491413 2.339878495
133.0647913 3.000086416
135.0804414 1.107806261
143.0491413 1.62174761
145.0647913 3.078563911
147.0804414 3.455298162
149.0960915 1.389347467
159.0804414 1.331552105
207.0804414 0.9847107636
211.1117415 0.985610271
237.0910061 2.789285908
237.1273916 1.056701683
239.1066561 2.777671151
241.1223062 1.542174012
249.1273916 1.335813989
251.1066561 1.392729511
251.1430416 3.993335894
253.1223062 2.059354553
253.1586917 3.966834348
255.1379563 1.688437152
263.1430416 1.667240326
265.1223062 7.130480515
281.1536063 11.86417375

Name: +ve in-silico MS/MS by CFM-ID for ROKPAAYDXMKJLH-UHFFFAOYSA-N
ID: ROKPAAYDXMKJLH-UHFFFAOYSA-N
Comment: Energy2
Num peaks: 31
25.00727645 1.139958536
39.02292652 4.852233207
41.03857658 4.641651653
49.00727645 1.297664355
63.02292652 1.213358173
65.03857658 1.650963334
89.03857658 1.634757149
91.05422664 1.435225675
105.0698767 2.479684828
115.0542266 1.514467992
117.0698767 1.567486589
119.0855268 1.753797852
131.0491413 1.188331111
145.0647913 4.178794715
159.0804414 3.137344913
197.0597059 3.580960728
207.0804414 2.391478811
209.0960915 3.752843252
211.1117415 3.084144208
219.0804414 1.303275375
221.0960915 2.429978542
223.075356 1.951746314
225.0910061 2.507400098
237.1273916 1.618350169
239.1066561 1.05516304
239.1430416 1.857124449
241.1223062 2.119435281
249.1273916 1.157901221
251.1066561 1.180713829
253.1223062 1.977849626
265.1223062 3.386463044

Name: +ve in-silico MS/MS by CFM-ID for ZGOQNWBVKOSGSJ-UHFFFAOYSA-N
ID: ZGOQNWBVKOSGSJ-UHFFFAOYSA-N
Comment: Energy0
Num peaks: 7
133.0647913 2.016966458
239.1066561 2.981540528
253.1223062 2.58247735
255.1379563 3.037419132
263.1430416 2.794250134
265.1223062 10.08430511
281.1536063 57.45541081

Name: +ve in-silico MS/MS by CFM-ID for ZGOQNWBVKOSGSJ-UHFFFAOYSA-N
ID: ZGOQNWBVKOSGSJ-UHFFFAOYSA-N
Comment: Energy1
Num peaks: 31
39.02292652 1.502538765
41.03857658 4.12135567
89.03857658 2.06249325
91.05422664 1.688055501
93.06987671 0.9428868916
95.08552677 0.8008825117
103.0542266 2.607685234
105.0698767 2.039730459
107.0855268 0.8435566928
129.0334912 1.53126162
131.0491413 2.181986486
133.0647913 3.095931741
135.0804414 1.120070884
143.0491413 1.331530442
145.0647913 2.46326712
147.0804414 2.847359963
149.0960915 1.086121092
159.0804414 1.343689485
211.1117415 0.9528448491
237.0910061 2.748302604
239.1066561 2.714625627
241.1223062 1.557992879
249.1273916 1.349770569
251.1066561 1.373328123
251.1430416 4.25808942
253.1223062 2.141540494
253.1586917 3.950717691
255.1379563 1.51352823
263.1430416 1.685604487
265.1223062 7.162281509
281.1536063 12.05839488

Name: +ve in-silico MS/MS by CFM-ID for ZGOQNWBVKOSGSJ-UHFFFAOYSA-N
ID: ZGOQNWBVKOSGSJ-UHFFFAOYSA-N
Comment: Energy2
Num peaks: 31
25.00727645 1.154432904
39.02292652 5.046222334
41.03857658 4.825200493
49.00727645 1.314110825
63.02292652 2.638583206
65.03857658 2.013834019
89.03857658 1.940084109
91.05422664 1.885524385
103.0542266 2.548384428
105.0334912 1.719530981
105.0698767 2.219687993
115.0542266 1.290323143
119.0855268 1.337482049
145.0647913 2.19545929
157.0647913 1.212164594
159.0804414 3.177244862
197.0597059 3.239079235
207.0804414 2.338619863
209.0960915 3.686065683
211.1117415 3.002992151
219.0804414 1.25598702
221.0960915 2.687916449
223.075356 2.017418011
223.1117415 1.091061085
225.0910061 2.597992187
241.1223062 2.147026483
249.1273916 1.173314275
251.1066561 1.327484914
253.1223062 2.434888737
255.1379563 1.21987854
265.1223062 2.590449859

Name: +ve in-silico MS/MS by CFM-ID for UIPFRZLWEHGZJP-UHFFFAOYSA-N
ID: UIPFRZLWEHGZJP-UHFFFAOYSA-N
Comment: Energy0
Num peaks: 7
147.0804414 2.136695839
239.1066561 3.059009689
253.1223062 2.077781854
255.1379563 2.505844347
263.1430416 2.86397152
265.1223062 10.65306979
281.1536063 57.87400285

Name: +ve in-silico MS/MS by CFM-ID for UIPFRZLWEHGZJP-UHFFFAOYSA-N
ID: UIPFRZLWEHGZJP-UHFFFAOYSA-N
Comment: Energy1
Num peaks: 31
39.02292652 1.410048956
41.03857658 3.91131093
89.03857658 1.800021562
91.05422664 1.207212023
103.0542266 2.589351421
105.0698767 2.016608876
117.0698767 0.8621340721
119.0855268 0.9804944469
129.0334912 1.259091644
131.0491413 2.304498384
133.0647913 2.945163134
135.0804414 1.087204692
143.0491413 1.577937051
145.0647913 2.530775315
147.0804414 3.456742812
149.0960915 1.363888716
155.0491413 0.9200611424
159.0804414 1.04108743
237.0910061 2.737210364
237.1273916 1.038471339
239.1066561 2.748887717
241.1223062 1.515568241
249.1273916 1.431532581
251.1066561 1.406817793
251.1430416 4.205298458
253.1223062 2.166337143
253.1586917 3.916234579
255.1379563 1.95488904
263.1430416 1.72873926
265.1223062 7.547128973
281.1536063 11.53963062

Name: +ve in-silico MS/MS by CFM-ID for UIPFRZLWEHGZJP-UHFFFAOYSA-N
ID: UIPFRZLWEHGZJP-UHFFFAOYSA-N
Comment: Energy2
Num peaks: 31
25.00727645 1.09663789
39.02292652 5.089979953
41.03857658 4.714505875
49.00727645 1.248436866
63.02292652 1.76922773
65.03857658 1.567016904
89.03857658 1.509294966
103.0542266 2.584023361
105.0698767 2.904026309
115.0542266 2.069888721
117.0698767 2.050150226
119.0855268 2.125620124
131.0491413 1.15246367
145.0647913 1.643966418
159.0804414 2.019188721
197.0597059 3.371548807
207.0804414 2.176762483
209.0960915 3.454459935
211.1117415 2.932245941
221.0960915 2.960131537
223.075356 1.902114098
225.0910061 2.762524155
235.148127 1.234254577
237.1273916 1.555372297
239.1430416 1.784854708
241.1223062 2.03695775
249.1273916 1.936543913
251.1066561 1.17963516
253.1223062 2.054471527
255.1379563 1.199778772
265.1223062 3.622383621

Name: +ve in-silico MS/MS by CFM-ID for XVFDXLSYSCRNLQ-UHFFFAOYSA-N
ID: XVFDXLSYSCRNLQ-UHFFFAOYSA-N
Comment: Energy0
Num peaks: 8
133.0647913 2.03114382
147.0804414 2.060383423
239.1066561 3.003886221
249.1273916 3.195237078
253.1223062 2.136790473
255.1379563 2.368305439
265.1223062 10.17426315
281.1536063 56.49197017

Name: +ve in-silico MS/MS by CFM-ID for XVFDXLSYSCRNLQ-UHFFFAOYSA-N
ID: XVFDXLSYSCRNLQ-UHFFFAOYSA-N
Comment: Energy1
Num peaks: 30
39.02292652 1.486588797
41.03857658 4.642111663
89.03857658 1.353792788
91.05422664 1.108131467
105.0698767 0.932875567
129.0334912 1.409511183
131.0491413 2.426678703
133.0647913 3.591981377
135.0804414 1.226781283
145.0647913 3.081053577
147.0804414 4.648811217
149.0960915 1.824163352
159.0804414 1.336389906
207.0804414 0.9114411368
209.0960915 1.000472004
223.1117415 0.9419814058
237.0910061 3.628071288
237.1273916 1.764337196
239.1066561 3.384786338
241.1223062 1.69502064
249.0910061 1.055615309
249.1273916 2.95530711
251.1066561 1.577746927
251.1430416 2.576402994
253.1223062 2.764206401
253.1586917 2.47712998
255.1379563 1.635456341
263.1430416 1.054180947
265.1223062 8.328223341
281.1536063 13.77866122

Name: +ve in-silico MS/MS by CFM-ID for XVFDXLSYSCRNLQ-UHFFFAOYSA-N
ID: XVFDXLSYSCRNLQ-UHFFFAOYSA-N
Comment: Energy2
Num peaks: 31
39.02292652 3.660302349
41.03857658 4.613210174
63.02292652 1.691547436
65.03857658 1.619947161
89.03857658 1.894204441
91.05422664 1.763145577
105.0698767 1.891568749
115.0542266 1.728331557
117.0698767 2.282294547
145.0647913 4.910683658
159.0804414 2.547943251
193.0647913 2.374688116
195.0804414 1.173096027
207.0804414 5.343796258
209.0960915 4.311482632
211.1117415 1.714685305
219.0804414 1.108846146
221.0960915 1.876025304
221.132477 1.109069331
223.075356 1.379261197
223.1117415 1.443383463
225.0910061 2.011230543
235.1117415 1.882901236
237.1273916 1.487287104
241.1223062 2.007481645
247.1117415 1.502196656
249.1273916 1.375374953
251.1066561 1.223576365
253.1223062 2.146607915
255.1379563 1.296072317
265.1223062 3.142603537

Name: +ve in-silico MS/MS by CFM-ID for DWMQBJHPCXLZEA-UHFFFAOYSA-N
ID: DWMQBJHPCXLZEA-UHFFFAOYSA-N
Comment: Energy0
Num peaks: 9
55.05422664 3.895593121
147.0804414 2.000865807
225.0910061 2.548974917
237.0910061 2.224114053
239.1066561 3.692719684
241.1223062 4.800242364
263.1430416 2.607997998
265.1223062 5.983979104
281.1536063 53.36026944

Name: +ve in-silico MS/MS by CFM-ID for DWMQBJHPCXLZEA-UHFFFAOYSA-N
ID: DWMQBJHPCXLZEA-UHFFFAOYSA-N
Comment: Energy1
Num peaks: 31
39.02292652 1.345479527
41.03857658 3.354795844
55.05422664 8.723753329
57.06987671 0.9005425462
89.03857658 1.843735148
91.05422664 1.426068044
93.06987671 0.868269159
105.0698767 1.961624295
129.0334912 1.412684601
131.0491413 2.016506374
133.0647913 2.738399159
135.0804414 0.9841920058
145.0647913 2.439729598
147.0804414 3.202718676
149.0960915 1.168823461
159.0804414 1.151229068
211.1117415 1.152336679
221.0597059 0.9001380785
223.075356 1.573828079
225.0910061 2.834778713
237.0910061 2.950552986
237.1273916 0.9468559705
239.1066561 3.048968513
241.1223062 1.928733867
249.1273916 1.194566784
251.1430416 3.467840285
253.1223062 1.117548274
253.1586917 3.255877445
263.1430416 1.342096609
265.1223062 4.584088947
281.1536063 9.950432055

Name: +ve in-silico MS/MS by CFM-ID for DWMQBJHPCXLZEA-UHFFFAOYSA-N
ID: DWMQBJHPCXLZEA-UHFFFAOYSA-N
Comment: Energy2
Num peaks: 31
25.00727645 1.088865646
39.02292652 4.019017943
41.03857658 3.611402605
49.00727645 1.500209139
55.05422664 8.405141181
63.02292652 1.855143343
65.03857658 1.463270406
89.03857658 2.189599338
105.0334912 1.678221248
105.0698767 2.630172301
115.0542266 1.211967377
117.0698767 1.721655347
119.0855268 1.498718
145.0647913 2.142364574
147.0804414 1.144871229
159.0804414 3.33137694
193.0647913 1.665262646
195.0804414 2.544397395
197.0597059 1.660571227
197.0960915 1.706948528
207.0804414 3.040010811
209.0597059 1.215457098
209.0960915 2.183633044
211.1117415 2.17611586
223.075356 1.820274836
225.0910061 2.034285458
237.1273916 1.544085522
241.1223062 1.074744944
249.1273916 1.103635804
253.1223062 1.172256586
265.1223062 2.499055334

Name: +ve in-silico MS/MS by CFM-ID for SJPAMQUPAHKCNG-UHFFFAOYSA-N
ID: SJPAMQUPAHKCNG-UHFFFAOYSA-N
Comment: Energy0
Num peaks: 10
41.03857658 1.789464565
133.0647913 1.983200045
147.0804414 2.07886345
239.1066561 3.119269933
251.1066561 2.385425063
253.1223062 2.562025581
255.1379563 1.800408132
263.1430416 2.945000322
265.1223062 5.61207149
281.1536063 56.06490617

Name: +ve in-silico MS/MS by CFM-ID for SJPAMQUPAHKCNG-UHFFFAOYSA-N
ID: SJPAMQUPAHKCNG-UHFFFAOYSA-N
Comment: Energy1
Num peaks: 31
39.02292652 1.436747863
41.03857658 4.186908594
53.03857658 1.013026281
55.05422664 3.200805788
89.03857658 1.958061343
91.05422664 1.43881076
103.0542266 2.492441926
105.0698767 1.726552638
129.0334912 1.152411959
131.0491413 1.990619445
133.0647913 2.819962481
143.0491413 1.411994933
145.0647913 2.86076
147.0804414 3.033138556
149.0960915 1.291027596
159.0804414 1.174715403
211.1117415 1.04325372
223.075356 1.547543418
225.0910061 1.655318761
237.0910061 2.945430676
239.1066561 3.999795577
241.1223062 1.700703512
249.1273916 1.311192186
251.1066561 1.219243117
251.1430416 3.977169714
253.1223062 1.574529302
253.1586917 3.58355493
255.1379563 1.051368218
263.1430416 1.901708458
265.1223062 4.246706525
281.1536063 10.02370368

Name: +ve in-silico MS/MS by CFM-ID for SJPAMQUPAHKCNG-UHFFFAOYSA-N
ID: SJPAMQUPAHKCNG-UHFFFAOYSA-N
Comment: Energy2
Num peaks: 31
39.02292652 5.656031928
41.03857658 6.870641798
49.00727645 1.801097885
51.02292652 2.612592225
53.03857658 1.84818764
55.05422664 2.514211856
89.03857658 2.007215576
103.0542266 2.514907732
105.0334912 1.827337953
105.0698767 1.833827857
117.0698767 1.343330424
145.0647913 3.280279439
159.0804414 2.240226345
185.0597059 1.232204442
193.0647913 1.254082681
195.0804414 1.253621013
197.0597059 3.955517198
197.0960915 1.531082333
211.1117415 2.721573649
225.0910061 1.630122312
235.1117415 1.482397285
235.148127 1.422709104
237.0910061 1.194090122
237.1273916 1.310063456
239.1430416 1.503352562
241.1223062 1.905158034
249.1273916 1.631117782
251.1066561 1.470880988
253.1223062 1.742391321
263.1430416 2.937539328
265.1223062 2.349804149

Name: +ve in-silico MS/MS by CFM-ID for JJTQXQJCCGKCFV-UHFFFAOYSA-N
ID: JJTQXQJCCGKCFV-UHFFFAOYSA-N
Comment: Energy0
Num peaks: 6
43.01784114 1.611276281
205.1011768 1.194366506
219.1168269 2.463061849
233.132477 3.700797706
245.132477 18.60431647
263.1430416 63.75730064

Name: +ve in-silico MS/MS by CFM-ID for JJTQXQJCCGKCFV-UHFFFAOYSA-N
ID: JJTQXQJCCGKCFV-UHFFFAOYSA-N
Comment: Energy1
Num peaks: 10
43.01784114 6.68105689
45.0334912 2.404217475
57.0334912 2.219442587
203.0855268 3.921857039
205.1011768 6.09799703
207.1168269 2.665123975
219.1168269 6.955946259
233.132477 6.750670899
245.132477 16.75398706
263.1430416 27.03619386

Name: +ve in-silico MS/MS by CFM-ID for JJTQXQJCCGKCFV-UHFFFAOYSA-N
ID: JJTQXQJCCGKCFV-UHFFFAOYSA-N
[truncated: 1,336,279 more chars]
