# Supplementary material for: Ion mobility collision cross-section atlas for known and unknown metabolite annotation in untargeted metabolomics
Source: Nat Commun. 2020 Aug 28;11:4334. doi: 10.1038/s41467-020-18171-8 (PMC7455731; doi:10.1038/s41467-020-18171-8)
Supplement: Supplementary file 8 — Supplementary Data 5 [file 41467_2020_18171_MOESM8_ESM.zip › 01_positive_mode/L0648/cfmid_result.txt]

1 0.44444444 OWMJDOUOHDOUFG-UHFFFAOYSA-N O=C(CCC1=CC=CC=C1)C=CC=CC1=CC=CC=C1
2 0.44444444 OWMJDOUOHDOUFG-FNCQTZNRSA-N O=C(CCc1ccccc1)C=CC=Cc2ccccc2
3 0.44444444 OWMJDOUOHDOUFG-GUZOQHLSSA-N O=C(CCC1=CC=CC=C1)\C=C/C=C/C1=CC=CC=C1
4 0.4 KFCPRTGHTHLVLX-UHFFFAOYSA-N O=C(CCC1=CC=CC=C1)C1OC1CCC1=CC=CC=C1
5 0.4 BMQDNYMLEQVGDJ-UHFFFAOYSA-N CC(CCOC1=CC=CC(C)=C1)C1=CC=CC=C1
6 0.375 NEQGOKAKPXXESR-IYPOZPNPSA-N OC(CC(=O)CCc1ccccc1)C=Cc2ccccc2
7 0.375 NEQGOKAKPXXESR-GOSISDBHSA-N O[C@@H](CC(=O)CCc1ccccc1)C=Cc2ccccc2
8 0.375 NEQGOKAKPXXESR-YLZCUGDYSA-N OC(CC(=O)CCc1ccccc1)C=Cc2ccccc2
9 0.375 PNTBAGSRWIPLEK-UHFFFAOYSA-N COC1(N)C=C(C=Cc2ccccc2)OC(=O)C1
10 0.3030303 OLWYWTSKMZVTTL-METAOBECSA-N CC=CC#CC#CC=CC=CC(O)CCCC=C
11 0.3 PZSMYNLAQRVNMO-UHFFFAOYSA-N O=C(CCCC1=CC=CC=C1)OCC=CC1=CC=CC=C1
12 0.28571429 XBPLQOPYICQPRZ-YBSFBDOZSA-N CCCC(O)C=CC=CC=CC#CC#CC=CC
13 0.28571429 XBPLQOPYICQPRZ-OJGXBEDVSA-N CCCC(O)C=CC=CC=C/C#CC#CC=CC
14 0.28571429 WZXPXPVAIQNBBB-UHFFFAOYSA-N OC(CC=CC(=O)CCC1=CC=CC=C1)C1=CC=CC=C1
15 0.27272727 KXRLNCQVIYHUNW-UHFFFAOYSA-N CCCCC1=C2C(CC1=O)CCC1=CC=CC=C21
16 0.27027027 JRTSGUNUURZHCS-LEKYDIDXSA-N C(#CC#C/C=C/C=C/CCC(=O)CCC)/C=C/C
17 0.26666667 JFUFURNMLIXMKG-UHFFFAOYSA-N CC1=CC=C(CN2CCNC(=O)C2CC(O)=O)C=C1
18 0.26666667 GYPPDNDDXCBVDJ-UHFFFAOYSA-N CC1=CCc2c(O)cc(CCc3ccccc3)cc2OC1
19 0.26666667 HDPGMMYAJHHREL-UHFFFAOYSA-N CC1CC2=C(CC1C)C1(C)OC2C2=CC=CC=C12
20 0.26666667 DOQDFWIQOVQQIL-UHFFFAOYSA-N CC1=CC=CC=C1CN1CCNC(=O)C1CC(O)=O
21 0.26666667 PLHMCQODUAMBII-UHFFFAOYSA-N CC(COC1=CC=C(C)C=C1C)C1=CC=CC=C1
22 0.26666667 OUAINJWTDRNZIJ-LJQANCHMSA-N O[C@H](CCc1ccccc1)CC(=O)C=Cc2ccccc2
23 0.26666667 OUAINJWTDRNZIJ-XSSIKURBSA-N OC(CCc1ccccc1)CC(=O)C=Cc2ccccc2
24 0.26666667 PVAYOBPFYZHJKI-UHFFFAOYSA-N O=C1C(CC2=CC=CC=C2)CCC1=CC1=CC=CC=C1
25 0.26666667 CLGFBRVXSBXNLO-UHFFFAOYSA-N COC1=C(C)C=C(CC2=CC=C(C)C=C2)C=C1C
26 0.26666667 UEZTWBCTIPYIOZ-UHFFFAOYSA-N CC(COC(C)C1=CC=CC=C1)C1=CC=CC=C1
27 0.26666667 RXVKEUNEYQKNBJ-UHFFFAOYSA-N C=C1CC23CC1(O)CCC3c1c(C2)c(C)ccc1
28 0.26666667 JYTREBYXLQXESW-UHFFFAOYSA-N O=C(CCC1=CC=CC=C1)CC(=O)CCC1=CC=CC=C1
29 0.26666667 QWWUWPNHRLBCLZ-UHFFFAOYSA-N CC1(C)CC(=CC2=CC=CC=C2)C(=O)C2=CC=CC=C12
30 0.26666667 GYRXIIXAVFMVSI-UHFFFAOYSA-N CC1(CCC(=CC2=CC=CC=C2)C1=O)C1=CC=CC=C1
31 0.26666667 NEQGOKAKPXXESR-ACCUITESSA-N [H]\C(C(O)CC(=O)CCC1=CC=CC=C1)=C(\[H])C1=CC=CC=C1
32 0.26666667 WUAANSJUGFUPIT-UHFFFAOYSA-N CC(C)(OC1=CC=CC2=CC=CC=C12)C1=CC=CC=C1
33 0.26666667 WAQYTHYDVRWTDW-UHFFFAOYSA-N CC1(C)C=C(CC2=CC=CC=C2)C(=O)C2=CC=CC=C12
34 0.26666667 WBECLIBDKFXZLT-UHFFFAOYSA-N CC1CC=C(C(=O)C1C1=CC=CC=C1)C1=CC=CC=C1
35 0.26666667 YDNNOTNUWKPRNH-UHFFFAOYSA-N OC(CCc1ccccc1)CCc2ccccc2
36 0.26666667 OUAINJWTDRNZIJ-BPOBUFBUSA-N OC(CCc1ccccc1)CC(=O)C=Cc2ccccc2
37 0.26086957 UENJULCPTKFWJM-UHFFFAOYSA-N CC(=C)C1Oc2c(C1)c(O)cc(c2)CCc1ccccc1
38 0.26086957 OEPUULIFNCDOLQ-SFHVURJKSA-N CC(=C)C1Cc2c(CCc3ccccc3)cc(O)cc2O1
39 0.26086957 UENJULCPTKFWJM-GOSISDBHSA-N CC(=C)C1Cc2c(O)cc(CCc3ccccc3)cc2O1
40 0.26086957 OEPUULIFNCDOLQ-GOSISDBHSA-N CC(=C)C1Cc2c(CCc3ccccc3)cc(O)cc2O1
41 0.25 AOOXLRYIUDFQEJ-BQYQJAHWSA-N COC1=CC(=O)OC(C1)(N)/C=C/c1ccccc1
42 0.25 AGJMRENCAXJIPN-UHFFFAOYSA-N CC1=CCc2c(O)cc(CCc3ccccc3)cc2CO1
43 0.25 VFTURGJPQCAITG-UHFFFAOYSA-N CC1=CC=C(C=C2C3CCC(C2=O)C3(C)C)C=C1
44 0.25 LTDHYWCQZMPBOF-MRKYAXMKSA-N CC=CC#CC#CC=CC=C/CCCCCC=O
45 0.25 LTDHYWCQZMPBOF-UHFFFAOYSA-N CC=CC#CC#CC=CC=CCCCCCC=O
46 0.25 LTDHYWCQZMPBOF-MMOYHAHMSA-N CC=CC#CC#CC=CC=CCCCCCC=O
47 0.23529412 YWVHFIOSJDHAEL-UHFFFAOYSA-N CC1=CC(CCCC2=CC=CC=C2)=CC(C)=C1O
48 0.23529412 MOEHAYNCFCHJDY-UHFFFAOYSA-N CCOC(=CSC1=CC=CC=C1)C1CCCCC1
49 0.23529412 XFJGECBAYQLVAS-KPKJPENVSA-N [H]\C(CC(O)C(=O)CCC1=CC=CC=C1)=C(\[H])C1=CC=CC=C1
50 0.22222222 DSPOVZDLJBKBNP-UHFFFAOYSA-N CC1=CCC(CC1=O)C(=C)CCC1=CC=CC=C1
51 0.21428571 CFVHIEZUHHLQFO-UHFFFAOYSA-N CCCCCSCC(=O)NC1CCOC1=O
52 0.21052632 MGYAFWZGQBBVIG-UHFFFAOYSA-N CC1(C)Oc2cc(CCc3ccccc3)cc(O)c2C=C1
53 0.21052632 XNHFFOOEDDLOJY-MOXPCZPISA-N OC(Cc1ccccc1)C(=O)C=CCCc2ccccc2
54 0.21052632 XNHFFOOEDDLOJY-UHFFFAOYSA-N OC(CC1=CC=CC=C1)C(=O)C=CCCC1=CC=CC=C1
55 0.21052632 RNIDGKHRURDCDH-UHFFFAOYSA-N CC1C(OC(C(C)C1=O)C1=CC=CC=C1)C1=CC=CC=C1
56 0.2 WDDPYCJVJMDZKP-BEFAXECRSA-N CC12COc3cc(CCc4ccccc4)cc(O)c3C1C2
57 0.2 LJFRYKIVTYCTIO-UHFFFAOYSA-N CC(=CCc1c(O)cc(cc1O)C=Cc1ccccc1)C
58 0.2 YLZUAKZNRKUZDH-UHFFFAOYSA-N CCCCCCC#CC(=O)C=CC1=CC=CC=C1
59 0.2 LJFRYKIVTYCTIO-MDZDMXLPSA-N CC(=CCc1c(O)cc(C=Cc2ccccc2)cc1O)C
60 0.2 TYZZLIGGENRWEF-BUHFOSPRSA-N [H]\C(C(O)CC1=CC=CC=C1)=C(\[H])C(=O)CCC1=CC=CC=C1
61 0.19047619 NZTFLOLPHTVOCO-UHFFFAOYSA-N CCCCOC1=CC=C(C=C1)C(=O)C=CC1=CC=CC=C1
62 0.19047619 JHOIFKXYEQWDKG-UHFFFAOYSA-N CC1(C)Oc2cc(O)cc(CCc3ccccc3)c2C=C1
63 0.19047619 HOQPEHXKFLEXQW-UHFFFAOYSA-N CC1CCC(=CC2=CC=CO2)C(=O)C1(C)C1=CC=CC=C1
64 0.19047619 VMWXDADFUOYXKC-MDZDMXLPSA-N CC(=CCc1c(O)cc(O)cc1C=Cc2ccccc2)C
65 0.19047619 TYZZLIGGENRWEF-KQDNUWKFSA-N OC(Cc1ccccc1)C=CC(=O)CCc2ccccc2
66 0.19047619 YCPLPMRGDNFHRI-UHFFFAOYSA-N CCOC(O[Si](C)(C)C)=CC1=CCCCC1
67 0.19047619 NCANBSOHMSQLTN-UHFFFAOYSA-N O=C(CCC1OC1C1=CC=CC=C1)CCC1=CC=CC=C1
68 0.19047619 TYZZLIGGENRWEF-JKIKYLSZSA-N OC(Cc1ccccc1)C=CC(=O)CCc2ccccc2
69 0.18181818 SSZZWPFGSILODU-RUDMXATFSA-N [H]\C(CCC(=O)CCC1=CC=CC=C1)=C(\[H])C1=CC(O)=CC=C1
70 0.18181818 WOHVPMIOSALYON-UHFFFAOYSA-N CCC1C(OC(CC1=O)C1=CC=CC=C1)C1=CC=CC=C1
71 0.18181818 NQUMQZBHGQRWKL-UHFFFAOYSA-N CCCCC(=C=C)C(O)C#CC1=CC=C(C)C=C1
72 0.18181818 PAVASEJDJPRUOV-UHFFFAOYSA-N CCCCC(=C=C)C(O)C#CC1=CC=CC=C1C
73 0.17391304 PMKAHTBYMIMYQF-YRNVUSSQSA-N [H]\C(CCC(=O)CC(O)C1=CC=CC=C1)=C(\[H])C1=CC=CC=C1
74 0.17391304 GDDXBBVSQWGFGV-UHFFFAOYSA-N OC(CC(=O)C=CCCC1=CC=CC=C1)C1=CC=CC=C1
75 0.17391304 FXCWDUQRUJKVLK-XBXARRHUSA-N [H]\C(CCC(=O)CCC1=CC=CC=C1)=C(\[H])C1=CC=C(O)C=C1
76 0.16666667 HLXPZGZUVCDNGK-UHFFFAOYSA-N Oc1ccc(CCC(=O)CCC=Cc2ccccc2)cc1
77 0.16666667 ZXEZMMGHOFYRJN-UHFFFAOYSA-N OC1=CC=CC(CCC=CC(=O)CCC2=CC=CC=C2)=C1
78 0.16666667 VPCHZECKYCDVSA-WEVVVXLNSA-N OC1=CC=C(CC\C=C\C(=O)CCC2=CC=CC=C2)C=C1
79 0.16666667 VPCHZECKYCDVSA-UHFFFAOYSA-N OC1=CC=C(CCC=CC(=O)CCC2=CC=CC=C2)C=C1
80 0.16666667 KYJSNEAOUGPVBI-RUDMXATFSA-N [H]\C(CCC(=O)CCC1=CC(O)=CC=C1)=C(\[H])C1=CC=CC=C1
81 0.16666667 HLXPZGZUVCDNGK-XBXARRHUSA-N [H]\C(CCC(=O)CCC1=CC=C(O)C=C1)=C(\[H])C1=CC=CC=C1
82 0.16 YCHNNCYXLMFMCR-UHFFFAOYSA-N CCCCSCC(C)C(C)(O)C#CC(C)=C
83 0.16 ODLCEPMVKXRICT-UHFFFAOYSA-N OC1=CC=CC=C1CCC=CC(=O)CCC1=CC=CC=C1
84 0.15384615 GEWFDCIZBVNFEI-UHFFFAOYSA-N OC1=CC=C(CCC(=O)C=CCCC2=CC=CC=C2)C=C1
85 0.15384615 WHSYNLKFPWGPST-UHFFFAOYSA-N OC1=CC=CC(CCC(=O)C=CCCC2=CC=CC=C2)=C1
86 0.15384615 GRIRFVRSWUHHTQ-YZDWNGRYSA-N CC=CC#CC#CC=CC1OC1CCCCC=C
87 0.14814815 TWIPAOSOEVRIAH-UHFFFAOYSA-N OC1=CC=CC=C1CCC(=O)C=CCCC1=CC=CC=C1
88 0.14814815 UCYXNWJHTWYOGI-UHFFFAOYSA-N CCCCC(=O)CCCC=CSC1=CC=CC=C1
89 0.13333333 SNRZZMQDPXZXDN-UHFFFAOYSA-N CC1=CC(CN2CCNC(=O)C2CC(O)=O)=CC=C1
90 0.13333333 KEYXQHNZQSBZTO-UHFFFAOYSA-N C(Cc1ccccc1)c2oc(Cc3ccccc3)cc2
91 0.13333333 KCBFUTLFTXFTDW-UHFFFAOYSA-N OC1C(O)C(=CC=C1c1ccccc1)NC(=O)C
92 0.13333333 ASNIYCYEXPHRFD-LBPRGKRZSA-N CC(=O)[C@@H]1CCC(=O)N1C(=O)CC1=CC=CC=C1
93 0.13333333 MRTPCEFFFZFDGL-AAEUAGOBSA-N O=C(CCc1ccccc1)N2CCC3OC3C2=O
94 0.13333333 MJRVJGRFKDLZHP-UHFFFAOYSA-N CC(=O)NC1(O)C=CC(=CC1O)c1ccccc1
95 0.13333333 CKYBMTWLNJHOLM-UHFFFAOYSA-N CC(C)C1=C(OCC2=CC=CC=C2)C=C(C)C=C1
96 0.13333333 NAGAZVKHTRWSRL-UHFFFAOYSA-N OC1=CC(C(C=C1)C(=O)OCc1ccccc1)N
97 0.13333333 QBCBCJFDSVCAPU-UHFFFAOYSA-N O=C(C1=CCC(C=C1)(N)O)OCc1ccccc1
98 0.13333333 RGYKFBQAZBVLCE-UHFFFAOYSA-N CCOC(=O)C1C=NC2=C(C)C=C(C)C=C2C1=O
99 0.13333333 USEWCGAAIAWSAD-UHFFFAOYSA-N CCOC1=CC=C(CCN2CCC(=O)NC2=O)C=C1
100 0.13333333 APQHFIUHDWEMDU-UHFFFAOYSA-N CCOC(=O)C1N(C=NC1O)C(c1ccccc1)C
101 0.13333333 RDZZYCFISJESTF-UHFFFAOYSA-N OC(=O)C1CN(C2CC3=CC=CC=C3C2)C(=O)C1
102 0.13333333 HTENBIWOWMNNNY-UHFFFAOYSA-N CC1=CC=C(C=C1)C(=O)CCCC(=O)C1=CC=C(C)C=C1
103 0.13333333 CGVHDBYJZQABIO-UHFFFAOYSA-N OC1C=CC=C(C1O)NC(=O)c1ccccc1C
104 0.13333333 MBQHMMKPZHPIPI-UHFFFAOYSA-N OC1C=CC(=CC1O)NC(=O)c1ccccc1C
105 0.13333333 OPQLRETWRBAYAZ-UHFFFAOYSA-N OC1C=CC=CC1(O)NC(=O)c1ccccc1C
106 0.13333333 BAFDPOHMLGHMSQ-UHFFFAOYSA-N CCCC1=CC(=CC=C1)C(=O)N1CCC1C(=O)NO
107 0.13333333 KORKKHIPWMVYEY-UHFFFAOYSA-N CCOC(=O)C1C=NC2=CC=C(CC)C=C2C1=O
108 0.13333333 YCWBXBDBFZIAQZ-UHFFFAOYSA-N CCOC(=O)C1C=NC2=CC(C)=CC(C)=C2C1=O
109 0.13333333 OPTKPWZSFJTLKB-UHFFFAOYSA-N CCCCOC(C1=CC=CC=C1)C1=CC=CC=C1
110 0.13333333 SVEZCENDVQTSCQ-UHFFFAOYSA-N CCOC(=O)C1C(C)=NC2=CC=C(C)C=C2C1=O
111 0.13333333 PMAPGDUOMFOLPL-UHFFFAOYSA-N CC1=CC(=CC=C1)C(=O)N1CCN(CC(O)=O)CC1
112 0.13333333 IADNBOKYHZORKK-UHFFFAOYSA-N CCOC(=O)C1C=NC2=C(C=CC(C)=C2C)C1=O
113 0.13333333 YPLWBCLPIHGWPV-UHFFFAOYSA-N CCOC(=O)C1C=NC2=C(C=CC=C2CC)C1=O
114 0.13333333 PIVQGKOKGJKFFJ-UHFFFAOYSA-N O=C(OC1CCCCC1C1=CC=CC=C1)C1=CC=CC=C1
115 0.13333333 IKFXMLZJSMZDSV-UHFFFAOYSA-N CC(=O)C(CC1=CC=CC=C1)(CC1=CC=CC=C1)C(C)=O
116 0.13333333 IZEUKNVMEDOCLG-UHFFFAOYSA-N CC(C)(C)OC(C1=CC=CC=C1)C1=CC=CC=C1
117 0.13333333 RAHYGYAUZXSCRM-UHFFFAOYSA-N CC(C)COC(C1=CC=CC=C1)C1=CC=CC=C1
118 0.13333333 MRNPTAZQENDIGM-AWEZNQCLSA-N CO[C@H]1C=CC(=O)N1C(=O)CCc2ccccc2
119 0.13333333 XOVIFIIYMMJPQR-UHFFFAOYSA-N CC1(C)CC2=C(C=CC3=CC=CC=C23)C2=C1C(=O)CC2
120 0.13333333 RAWCJBNTWIPXSE-UHFFFAOYSA-N N#CC1=CC2=CC=CC=C2[N+](CC2=CC=CC=C2)=C1
121 0.13333333 NDZBPJZNSJPFBM-UHFFFAOYSA-N ONC(=O)CC1CCN(CCC2=CC=CC=C2)C1=O
122 0.13333333 YJPFDQGABFWRLW-UHFFFAOYSA-N OC(=O)CCC1=CCN(CC2=CC=CC=C2)C1=O
123 0.13333333 DLTHDUNRSUSYAH-UHFFFAOYSA-N CCCC(OCC1=CC=CC=C1)C1=CC=CC=C1
124 0.13333333 QBMLBNAXJHSILE-UHFFFAOYSA-N CC(C)(C)C1=CC=C(OCC2=CC=CC=C2)C=C1
125 0.13333333 PFNITJVCSFECSF-UHFFFAOYSA-N O=C1C2=CC=CC=C2C2CCCC12CC1=CC=CC=C1
126 0.13333333 JSGBKIVZBAOJNA-UHFFFAOYSA-N CC1(C)CC(=O)C(SC2=CC=CC=C2)C(C)(C)C1
127 0.13333333 RKVRZPBTUPYILF-UHFFFAOYSA-N CC1=CC=C(OC2=CC=C(C=C2)C(C)(C)C)C=C1
128 0.13333333 JWEDOYQCVXSECL-UHFFFAOYSA-N CC(=O)N1CC(O)N(CCC2=CC=CC=C2)C(=O)C1
129 0.13333333 NHMACCKAFJRPEA-UHFFFAOYSA-N CCC(C)OC(C1=CC=CC=C1)C1=CC=CC=C1
130 0.13333333 BNSJOHDYJXRUGG-UHFFFAOYSA-N OCCCC1NC(=O)CN(CC2=CC=CC=C2)C1=O
131 0.13333333 GFQLQRPYXFWDLI-UHFFFAOYSA-N CN1C=C(OCC2=CC=CC=C2)C(=O)C=C1CO
132 0.13333333 KFWOGIYUCNTOAY-UHFFFAOYSA-N CC(=O)C1(C)CCC2=C(CCC3=CC=CC=C23)C1
133 0.13333333 CZHQGHDZQXOCIO-UHFFFAOYSA-N CCCCOC1=CC=C(CC2=CC=CC=C2)C=C1
134 0.13333333 MKLOKRNNORZWGE-UHFFFAOYSA-N CC1=C(C)C(C)=C(C(=O)C(=O)C2=CC=CC=C2)C(C)=C1C
135 0.13333333 MOXLXTVFRFBFML-UHFFFAOYSA-N CC(C)(C)C1=CC(CC2=CC=CC=C2)=C(O)C=C1
136 0.13333333 WDLSCOFOUSBRKH-UHFFFAOYSA-N CC1=CC=CC=C1N\C(N)=N\C1=C(C)C=C(C=C1)N=[N+]=[N-]
137 0.13333333 HRTDRRUAKCGSBK-UHFFFAOYSA-N CC(=O)C1(C)CCCC2=C1CCC1=CC=CC=C21
138 0.13333333 YRFBTYHHTFUJCZ-UHFFFAOYSA-N CC1=CC(C)=C2C=CC(CC3=CC=CC=C3)=C(O)C2=C1
139 0.13333333 UOGGRRXSCOBDRB-UHFFFAOYSA-N CCOC(=O)C1NCCN(CC2=CC=CC=C2)C1=O
140 0.13333333 GKBNRJQNBQXKON-UHFFFAOYSA-N [H]C12CC(=O)C([H])(CN1C(=O)OCC1=CC=CC=C1)C2
141 0.13333333 SQEDIXZDIZJDNL-UHFFFAOYSA-N CC(C)(C)C1=C(O)C=CC(CC2=CC=CC=C2)=C1
142 0.13333333 YBTWMWYKWCZKJR-UHFFFAOYSA-N CC1=CC(C)=C(C=C1)C1=C(C1=O)C1=C(C)C=C(C)C=C1
143 0.13333333 ZCGQKIMKRDUVQF-UHFFFAOYSA-N CC1=CC(C2=C(C2=O)C2=C(C)C=CC(C)=C2)=C(C)C=C1
144 0.13333333 YIQJDWLOLOWNLO-UHFFFAOYSA-N COC(=O)C1=C(CCC2=CC=CC=C2)OC(C)=N1
145 0.13333333 QRZCNMLMCKIJDR-UHFFFAOYSA-N CON(C(=O)C1=CC=CO1)C1=C(C)C=CC=C1C
146 0.13333333 NCRSQHAHIDWOOB-UHFFFAOYSA-N CON(C(=O)C1=CC=CO1)C1=CC(C)=C(C)C=C1
147 0.13333333 RYPJDIUJXVAPBE-UHFFFAOYSA-N O=C1OC(=NC1C1CCOCC1)C1=CC=CC=C1
148 0.13333333 MPYVCJXCRSPXSI-UHFFFAOYSA-N C=CCCCCON1C(=O)C2=CC=CC=C2C1=O
149 0.13333333 UGVUTKPFSUIZHN-UHFFFAOYSA-N CCOC(=O)C1=NOC(=C1)C1=CC(C)=CC(C)=C1
150 0.13333333 VWADCAPWWBDQMK-UHFFFAOYSA-N CC(C)(CCC1=CC=CC=C1)OC1=CC=CC=C1
151 0.13333333 YOVSPPKJDDWJML-UHFFFAOYSA-N CC(C)(C)C(O)(C1=CC=CC=C1)C1=CC=CC=C1
152 0.13333333 AKYUVHNMXAPIOI-UHFFFAOYSA-N C=CC1=CC=C(OCCCOC2=CC=C(C=C)C=C2)C=C1
153 0.13333333 LISRQAXMDVGWHT-UHFFFAOYSA-N NC1CCCN(CC(=O)OCC2=CC=CC=C2)C1=O
154 0.13333333 WEXYJRXPOVAKKM-UHFFFAOYSA-N NN(CC1=CC=CC=C1)C1=CC2=C(C=C1)N=C(N)N=C2N
155 0.13333333 WEXYJRXPOVAKKM-UHFFFAOYSA-N NN(CC1=CC=CC=C1)C1=CC2=C(C=C1)N=C(N)N=C2N
156 0.13333333 ZKCVKBODRYNOKZ-UHFFFAOYSA-N CC(O)C1=CC=C(N1)C(=O)OCC1=CC=CC=C1
157 0.13333333 OKFOGGVYBGIWSE-UHFFFAOYSA-N CC1=CC=CC(C)=C1C(O)C1=C(C)C=CC=C1C
158 0.13333333 PPBQQVAZMRNTEN-UHFFFAOYSA-N COC1=CC=C(OCC2=CC=CC=C2)C(=C1)C1CCC=C1
159 0.13333333 GIPFQIRYVXDISL-UHFFFAOYSA-N CC1(CCC2=CC=CC=C2)C(=C)C2=CC=CC=C2C1=O
160 0.13333333 FKDOSWFCNJNPOY-UHFFFAOYSA-N CC1=C(NC(=O)OCC2=CC=CC=C2)C(C)=CO1
161 0.13333333 QFFLYEQIWUDVFG-UHFFFAOYSA-N C(OC1CC=CC1OCC1=CC=CC=C1)C1=CC=CC=C1
162 0.13333333 KESMMQFLKNRPFE-UHFFFAOYSA-N CC1=CC(=O)C(OCC2=CC=CC=C2)=C(CN)O1
163 0.13333333 RZENTRFFNPFQRI-UHFFFAOYSA-N COC(=N)C1=CC=C(O1)C1=CC=C(C=C1)C(C)O
164 0.13333333 OIQXFRANQVWXJF-UHFFFAOYSA-N CC1(C)C2CCC1(C)C(=O)C2=CC1=CC=CC=C1
165 0.13333333 GBOUHIQWJBMOHJ-UHFFFAOYSA-N CN1C(=O)CCN(OCC2=CC(C)=C(C)C=C2)C1=O
166 0.13333333 SKYYGFIOFQRZTI-UHFFFAOYSA-N CC1=NC2=CC(C)=C(C)C=C2C(=O)C1CC(O)=O
167 0.13333333 XUFRCTDPSIOVEJ-UHFFFAOYSA-N CC1=CC=CC(C)=C1N=C(O)CN1C(O)CCC1=O
168 0.13333333 QQJPZBXPHGVDQZ-UHFFFAOYSA-N CC1=CC=C(C=C1)N1CC(COCC#C)OC1=O
169 0.13333333 OMCGROZVJIGYSW-UHFFFAOYSA-N CC1=CC(=CC=C1)N1CC(COCC#C)OC1=O
170 0.13333333 MIEHHDXFEDRRRW-UHFFFAOYSA-N CC1=CC=CC=C1N1CC(COCC#C)OC1=O
171 0.13333333 SAASGNVPSABDSR-UHFFFAOYSA-N O=C1OC(COCC#C)CN1CC1=CC=CC=C1
172 0.13333333 JQFJSZYEXCMIHI-UHFFFAOYSA-N CCC(O)(C1=CC=CC=C1)C1=C(C)C=CC(C)=C1
173 0.13333333 CGOIYQHTZBDZQB-UHFFFAOYSA-N CC[N+](C)(CCCl)CC1=CC=CC2=CC=CC=C12
174 0.13333333 CCAMVERAOIGQQU-UHFFFAOYSA-N CCC1(C(=O)CC(=O)N(C)C1=O)C1=CC=CC=C1
175 0.125 AJMWIWWTWGDVSH-UHFFFAOYSA-N NC(=O)C1CCCCN1C(=O)OCC1=CC=CC=C1
176 0.125 CYIHUJIENKPEDT-UHFFFAOYSA-N COC1=C(C)C=C(CCN2CCC(=O)NC2=O)C=C1
177 0.125 BQWYMPCDJUKWRB-UHFFFAOYSA-N CCOC(=O)C1=C(C)ON=C1C1=CC=C(C)C=C1
178 0.125 HQLCQEGCNGMUIR-UHFFFAOYSA-N O=NC1CCN(CC2COC3=CC=CC=C3O2)CC1
179 0.125 RFRIERZLNQHONF-YDFGWWAZSA-N COc1ccc(C=CC)cc1Oc2ccc(C=CC)cc2
180 0.125 HDTMZSPBEKIZCO-UHFFFAOYSA-N CC(=O)C(=C(C)C=CC1=CC=CC=C1)C1=CC=CC=C1
181 0.125 LUJGBZAQGKFUJQ-UHFFFAOYSA-N CC(C)C1=CC=C(CON2CCC(=O)NC2=O)C=C1
182 0.125 HFBCDESKXACWIK-UHFFFAOYSA-N [H]C12CCC([H])(C1)C1(C2)OC2=C3C=CC=CC3=CC=C2C=C1
183 0.125 POEZOFHZEJTFHF-UHFFFAOYSA-N OC1=CC=C(C=C1)C(=C1CCCCC1)C1=CC=C(O)C=C1
184 0.125 TXEVOSZFZIXULS-UHFFFAOYSA-N O=C1C2CCCCC2CCC1=CC1=CC=CC=C1
185 0.125 AYGHIFDIQQMCQE-UHFFFAOYSA-N CC(=CC1=CC=CC=C1)C(=O)C1CC2CCC1C2
186 0.125 IWIANZLCJVYEFX-UHFFFAOYSA-N OC(=O)C(CC1=CC=CC=C1)NC(=O)C1CCCN1
187 0.125 AJMWIWWTWGDVSH-UHFFFAOYSA-N NC(=O)C1CCCCN1C(=O)OCC1=CC=CC=C1
188 0.11764706 FPLONHVSZLVXPK-UHFFFAOYSA-N CCCCCC(OC=C)C(=C)SC1=CC=CC=C1
189 0.11764706 XLXLVKSWFTZAMK-UHFFFAOYSA-N COC1=C(C#CCCCCC#C)C2=CC=CC=C2C=C1
190 0.11764706 VZRVXYNZJBRKSH-UHFFFAOYSA-N COC1=C(OC)C=C(CCC(=C)O[Si](C)(C)C)C=C1
191 0.11764706 AEIWFNKSHHRAQS-UHFFFAOYSA-N O=C(C1CCCN1C(=O)O)NCCc1ccccc1
192 0.11764706 NXWMEOAOOUTDKJ-UHFFFAOYSA-N O=C(OCC1=CC=CC=C1)C=CC1CCC(=O)N1
193 0.11764706 ZNDZNQZREZZBTQ-UHFFFAOYSA-N CCOC(=O)C(C=CC1=CC=CC=C1)[Si](C)(C)C
194 0.11764706 ABGDWMZAJFMSJR-UHFFFAOYSA-N CC(C)(C)[Si](C)(C)OCC(=O)OCC1=CC=CC=C1
195 0.11111111 PPSQDHWNGIKSRV-UHFFFAOYSA-N CC(C)(C)OC(=O)NCC(=O)NOCC1=CC=CC=C1
196 0.11111111 BGUOFYFJIJNKIN-YRNVUSSQSA-N [H]\C(CCC(=O)C(O)CC1=CC=CC=C1)=C(\[H])C1=CC=CC=C1
197 0.11111111 IDYPDIWOOJMZFE-UHFFFAOYSA-N COC1=CC(C2=CCCC2)=C(OCC2=CC=CC=C2)C=C1
198 0.11111111 NPWCJOPOPJGPTN-UHFFFAOYSA-N CNC(=O)C1CCCN1C(=O)OCc1ccccc1
199 0.11111111 XYMPMFPGPNDVHQ-UHFFFAOYSA-N CC1=CC=C(C=C1)C(=O)CCCCC(=O)C1=CC=CC=C1
200 0.11111111 OQRVGJRQTHOXEA-UHFFFAOYSA-N CCOC(=O)C(C)=C(CC1=CC=CC=C1)C1=CC=CC=C1
201 0.11111111 JVNTYSRHYYSZEM-UHFFFAOYSA-N NC(=O)C1CCCN(C1)C(=O)OCC1=CC=CC=C1
202 0.11111111 UNJWOPBEKPMSGH-UHFFFAOYSA-N NC(=O)C1CCN(CC1)C(=O)OCC1=CC=CC=C1
203 0.11111111 QMEJLBAKRCZJSZ-UHFFFAOYSA-N OC1=CC=C(CCCCCC2=CC=CC=C2)C=C1
204 0.11111111 JVNTYSRHYYSZEM-UHFFFAOYSA-N NC(=O)C1CCCN(C1)C(=O)OCC1=CC=CC=C1
205 0.10526316 ODSMYLIMADKSBY-UHFFFAOYSA-N C[Si](C)(C)OC(=O)CCCCCOC1=CC=CC=C1
206 0.10526316 HUXWULXQFCLLDQ-UHFFFAOYSA-N O=C(OCc1ccccc1)NCC(=O)N1CCCC1
207 0.10526316 FZFGMPLIFZFUTQ-UHFFFAOYSA-N CC(N)C(=O)N(C)C(COCC1=CC=CC=C1)C(O)=O
208 0.10526316 FZFGMPLIFZFUTQ-UHFFFAOYSA-N CC(N)C(=O)N(C)C(COCC1=CC=CC=C1)C(O)=O
209 0.10526316 CJVBPXCZTMDQPG-UHFFFAOYSA-N CCOC(=O)C=C(CC1=CC=CC=C1)CC1=CC=CC=C1
210 0.10526316 CZZXYDLQRNIZGZ-UHFFFAOYSA-N CC1CC(=O)C=CN1C(=O)OCC1=CC=CC=C1
211 0.10526316 UMQHVEJVBXAPLK-UHFFFAOYSA-N CN(C)C(=O)CC(CO)NC(=O)OCC1=CC=CC=C1
212 0.10526316 NZXKDOXHBHYTKP-UHFFFAOYSA-N CCC#CC(C)C1(C(=O)NC(=O)N(C1=O)C)CC=C
213 0.1 RDTRVMZULGZNAC-UHFFFAOYSA-N CCCC(=O)C(N=NC1=CC=CC=C1)C(=O)OCC
214 0.1 QLENQJRALFNHGJ-UHFFFAOYSA-N CN(NC(=O)OC(C)(C)C)C(=O)OCC1=CC=CC=C1
215 0.1 UOZGIJAJFIRXSU-UHFFFAOYSA-N CC(C)(C)C1CCC(=O)C(C1)SC1=CC=CC=C1
216 0.1 ZOXNKKHYRYSFMR-UHFFFAOYSA-N CC[Si](CC)(CC)OC(C=C)=CCC(C)=O
217 0.1 RKAXCGFCGZLAFR-UHFFFAOYSA-N SCCCCCCC(=O)NC(C(=O)N)C(O)C
218 0.1 UOZGIJAJFIRXSU-UHFFFAOYSA-N CC(C)(C)C1CCC(=O)C(C1)SC1=CC=CC=C1
219 0.1 QZAHRILNCCXUJS-UHFFFAOYSA-N CC(C)CC(\N=C(/O)OCC1=CC=CC=C1)C(O)N=O
220 0.1 AXMHRDVXXUKMOV-UHFFFAOYSA-N CCOC(=O)C=C(C1=CC=CC=C1)C1=C(C)C=CC(C)=C1
221 0.090909091 BBVPPMKHPDCVOT-UHFFFAOYSA-N SCCCCCCC(=O)NC(=CC)C(=O)O
222 0.090909091 KKEGIXIWEISRPQ-UHFFFAOYSA-N OCCN(CC=NOCC1=CC=CC=C1)C(=O)C=C
223 0.086956522 NOCBOYZMQGWLDP-DJJJIMSYSA-N COc1ccc(cc1)[C@H]2Oc3ccc(CC=C)cc3[C@@H]2C
224 0.086956522 BCTIQRIPYFUWII-UHFFFAOYSA-N OC(C(=C)C)CC1=C(O)C=C(C#C1)CCc1ccccc1
225 0.083333333 VIIMZQYLSFKCBR-YPYBPIMSSA-N COc1ccc(cc1)C2Oc3ccc(C=CC)cc3C2C
226 0.083333333 OJTJKAUNOLVMDX-UHFFFAOYSA-N NCCCCC(NC(=O)OCC1=CC=CC=C1)C(O)=O
227 0.083333333 OJTJKAUNOLVMDX-UHFFFAOYSA-N NCCCCC(NC(=O)OCC1=CC=CC=C1)C(O)=O
228 0.083333333 IJMILRJXBDCLQT-UHFFFAOYSA-N CCC#CCC1C(CC(=O)SC(C)(C)C)CCC1=O
229 0.083333333 VIIMZQYLSFKCBR-WTAWDTCZSA-N COc1ccc(cc1)C2Oc3ccc(C=CC)cc3C2C
230 0.074074074 HLXJAZXEFBRNHC-UHFFFAOYSA-N CC(C)=CCCC(C)=CCS(=O)C1=CC=CC=C1
231 0.074074074 CKGCFBNYQJDIGS-UHFFFAOYSA-N NC(CCCC\N=C(/O)OCC1=CC=CC=C1)C(O)=O
232 0.068965517 YXTAGJCXUIIEKO-UHFFFAOYSA-N CC(=C)C(O)CCC(=C)CCSC1=CC=CC=C1
233 0.068965517 YXTAGJCXUIIEKO-UHFFFAOYSA-N CC(=C)C(O)CCC(=C)CCSC1=CC=CC=C1
234 0.064516129 QZMFVSUCFVEFJB-UHFFFAOYSA-N CCCCCCSCC(C(=O)NCC(=O)O)N
235 0.064516129 LFEJWHASCIQDHF-UHFFFAOYSA-N CC(CCO)CCC=C(C)CS(=O)C1=CC=CC=C1
236 0.057142857 AKSLPKNZUVQWGA-UHFFFAOYSA-N CC#CC#CC#CC=CC=CCCCOC(=O)C=C(C)C
237 0 HNEBCAYYNIGQQJ-UHFFFAOYSA-N COc1cccc(c1)CCn1cc(O)ccc1=O
238 0 FBQWVKHKOAUFCW-UHFFFAOYSA-N NCCCC(NC(=O)C=Cc1ccc(c(c1)OC)O)O
239 0 NXPPHURJSBUXTO-UHFFFAOYSA-N COc1cc(C=CC(=O)NCCCC(O)N)ccc1O
240 0 QBHUJYLGBRZPDT-UHFFFAOYSA-N NCCCCNC(=O)C(=Cc1ccc(c(c1)OC)O)O
241 0 RMLIIPNMRUDHSK-UHFFFAOYSA-N NCCCCNC(=O)C=C(c1ccc(c(c1)OC)O)O
242 0 HYAAGDAXAPPXGU-UHFFFAOYSA-N NCCCCNC(=O)C=Cc1ccc(c(c1)OCO)O
243 0 ITAMLHQVMIFWQZ-FNORWQNLSA-N COC1=C(O)C=CC2(C1O2)/C=C/C(=O)NCCCCN
244 0 UUWISYRWRIUJAU-UHFFFAOYSA-N NCCCCNC(=O)C=CC1=CC2(C(C=C1)(O2)O)OC
245 0 TYXZWJRNCTXVTR-UHFFFAOYSA-N COC1=C(O)C2C(C(=C1)C=CC(=O)NCCCCN)O2
246 0 XDQPGTOXAWFZMT-UHFFFAOYSA-N NCCCOCNC(=O)C=Cc1ccc(c(c1)OC)O
247 0 OXUIITCDPPANME-UHFFFAOYSA-N NCCOCCNC(=O)C=Cc1ccc(c(c1)OC)O
248 0 FYANNNQCVAHDSJ-UHFFFAOYSA-N NCOCCCNC(=O)C=Cc1ccc(c(c1)OC)O
249 0 CVLHJLBLCWZNLP-UHFFFAOYSA-N NCCCCN(C(=O)C=Cc1ccc(c(c1)OC)O)O
250 0 RNXHGSVNJPPFCQ-UHFFFAOYSA-N NC(=N)NC1CC(C(C(C1O)O)O)N(C(=N)N)O
251 0 ROKPAAYDXMKJLH-UHFFFAOYSA-N C=CCc1ccc(c(c1)c1cc(CC=C)c(cc1O)C)O
252 0 ZGOQNWBVKOSGSJ-UHFFFAOYSA-N C=CCc1ccc(c(c1)c1cc(CC=C)cc(c1O)C)O
253 0 UIPFRZLWEHGZJP-UHFFFAOYSA-N C=CCc1ccc(c(c1)c1c(O)ccc(c1C)CC=C)O
254 0 XVFDXLSYSCRNLQ-UHFFFAOYSA-N C=CCc1ccc(c(c1)c1cc(CC=C)ccc1O)OC
255 0 DWMQBJHPCXLZEA-UHFFFAOYSA-N C=CCc1ccc(c(c1)c1cc(ccc1O)CC(=C)C)O
256 0 SJPAMQUPAHKCNG-UHFFFAOYSA-N C=CCc1ccc(c(c1)c1cc(CC=CC)ccc1O)O
257 0 JJTQXQJCCGKCFV-UHFFFAOYSA-N O=CCCC12CCC(c3c1cccc3)c1c2cccc1
258 0 ICDOONUGLGNZPV-UHFFFAOYSA-N CCC1=C(c2ccc(cc2)O)C(c2c1cc(C)c(c2)O)C
259 0 CEPCGJQGZVQZMR-UHFFFAOYSA-N CCC1=C(c2ccc(cc2)O)C(c2c1c(C)cc(c2)O)C
260 0 FVSSFUKSRKQHSV-UHFFFAOYSA-N CCC1=C(c2ccc(cc2)O)C(c2c1ccc(c2C)O)C
261 0 PSDWMOWAKKZRAV-UHFFFAOYSA-N CCC1=C(c2ccc(cc2C)O)C(c2c1ccc(c2)O)C
262 0 NKIRBWBDAMUUTA-UHFFFAOYSA-N CCC1=C(c2ccc(c(c2)C)O)C(c2c1ccc(c2)O)C
263 0 PVAZIMYSHWSCCV-UHFFFAOYSA-N CCC1=C(c2ccc(cc2)OC)C(c2c1ccc(c2)O)C
264 0 ARRLKELHSXEBEL-UHFFFAOYSA-N COc1ccc2c(c1)C(C)C(=C2CC)c1ccc(cc1)O
265 0 VTGYEYHQWRTNIO-UHFFFAOYSA-N COCC(=O)N(C1=C(C)CCC=C1C)N1CCOC1=O
266 0 XNNSZFSONXMVLC-UHFFFAOYSA-N COCC(=O)N(C1=C(C)C=CCC1C)N1CCOC1=O
267 0 CTKMTTFXXZAFHZ-UHFFFAOYSA-N COCC(=O)N(N1CCOC1=O)C1C(C)C=CC=C1C
268 0 CKAFURNFNPXWDQ-UHFFFAOYSA-N CSCCC(NC(=O)C(=O)CC(C)C)C=O
269 0 INHREQNZSQUCAG-UHFFFAOYSA-N CC1CCCC2(C1(CCCC2)OP(=O)(O)O)C
270 0 BSQOYMFIUZPKOJ-UHFFFAOYSA-N CCC#CC(C(C(=O)NC(=O)NC)(C(=O)O)CC=C)C
271 0 FGMBABIBGSPSBZ-UHFFFAOYSA-N CCC#CC(C(C(=O)NC(=O)O)(C(=O)NC)CC=C)C
272 0 RQRFZFQOVFOQRU-UHFFFAOYSA-N CCC#CC(C(C(=O)N(C(=O)N)C)(C(=O)O)CC=C)C
273 0 PGRCUNXNRVOPSQ-UHFFFAOYSA-N CCC#CC(C(C(=O)N(C(=O)O)C)(C(=O)N)CC=C)C
274 0 JSOMVXCCEOWZOW-UHFFFAOYSA-N CC(C#CCC)C(C(=O)NC(=O)N(C(=O)O)C)CC=C
275 0 DTJFHTJWPHSMSR-UHFFFAOYSA-N C=CCC(C(=O)N(C(=O)NC(=O)O)C)C(C#CCC)C
276 0 HRCXJYAHEXVZEF-UHFFFAOYSA-N CCCC(=O)C(C1(CC=C)C(=O)NC(=O)N(C1=O)C)C
277 0 QAVKIIHADDNMEU-UHFFFAOYSA-N C=CCC1(C(CC(=O)CC)C)C(=O)NC(=O)N(C1=O)C
278 0 RTDBYIASPXTNKO-UHFFFAOYSA-N CCCCCC(=O)SCCNC(=O)CC=O
279 0 OEEXMCPZWLJVDE-UHFFFAOYSA-N CC(Oc1ccccn1)COc1ccc(cc1)O
280 0 HFHAHFDNFNEMIN-UHFFFAOYSA-N O=C1CC(N)c2c(O1)c1C=CC(Oc1cc2)(C)C
281 0 PSXONQKTPQNNLF-UHFFFAOYSA-N O=C1C=CC2C(O1)(N)C1=C(C=C2)OC(C=C1)(C)C
282 0 OJXGHKGAWLJUDK-UHFFFAOYSA-N CCN(c1nc(Cl)nc(n1)N(CC)CC)O
283 0 ZISCTCXYESUBGA-UHFFFAOYSA-N CCCCOc1nc2ccccc2c(c1)C(=O)O
284 0 CCMUXDKGKNRNKV-UHFFFAOYSA-N O=C1OCCC1N(C(=O)C1CC1)c1ccccc1
285 0 KDXJUPYKQLBOHC-UHFFFAOYSA-N O=C1Oc2c3c(C)coc3c(cc2C(C1)(C)N)C
286 0 DRXAOAHLUZECFP-UHFFFAOYSA-N O=C1C=C(C)C2C(O1)(N)c1c(C)coc1C(=C2)C
287 0 UVLQOQMCRXVJSY-UHFFFAOYSA-N CC(C(C(=O)O)(Cc1c[nH]c2c1cccc2C)N)O
288 0 DXODHFWSENTZMM-UHFFFAOYSA-N COc1ccc(c(c1)O)C(c1ccccc1O)N
289 0 ROOJKCLZBPBEHM-UHFFFAOYSA-N COc1cc(ccc1N)c1ccc(c(c1)OC)O
290 0 OQPDIVPDDOCEJP-UHFFFAOYSA-N OC1C(O)C=CC=C1c1ccc(cc1)NC(=O)C
291 0 PHGHSQMXVHIJMQ-UHFFFAOYSA-N CC(=O)Nc1ccc(cc1)C1=CC(C(C=C1)O)O
292 0 YABNLKWPDSCDIF-UHFFFAOYSA-N CCC=CC#CC(c1ccc(o1)C=CC(=O)O)N
293 0 GINQHWRDXRKGRK-UHFFFAOYSA-N CCCCCC=CC(=O)SCCNC(=O)O
294 0 GPOYBZUWSKMDOU-UHFFFAOYSA-N NCCCCNC(C(=Cc1ccc(cc1)O)C(=O)O)O
295 0 ALUUCMKZXGWAHJ-UHFFFAOYSA-N Oc1c2CC(Oc2nc2c1cccc2)C(O)(C)C
296 0 GZTMGAHBFTWOEO-UHFFFAOYSA-N CC(C(C(=O)O)(Cc1c(C)[nH]c2c1cccc2)N)O
297 0 NLYVVLSUQSMLHT-UHFFFAOYSA-N O=C1CCCC2(C1C(=c1c(O)cccc1=C2)O)N
298 0 JXKOFTQFGFQLFP-UHFFFAOYSA-N O=C1CCCC2=C1C(=C1C(C2)(N)C=CC=C1O)O
299 0 BMBGYEFENKYOKD-UHFFFAOYSA-N OC(=O)Oc1ccc2c(c1)C1(C)CCN(C1N2C)C
300 0 CEYJDTFFMADTAQ-UHFFFAOYSA-N CC(=CCC1=Cc2c(C#C1)oc(=O)cc2)CCC=C(C)C
301 0 XSJIJWLOJGJFMP-UHFFFAOYSA-N C#CCN(c1c(C#N)cnn1c1cc2n(n1)CCCC2)C
302 0 PGLMWKPJKMAJFA-UHFFFAOYSA-N CC=C(C(=C(C)C)c1ccc(cc1)O)c1ccc(cc1)O
303 0 CPXHVNDSJRUNSP-UHFFFAOYSA-N CC=C(c1ccc(cc1C)O)C(=CC)c1ccc(cc1)O
304 0 RJYHWJDGIDOZFI-UHFFFAOYSA-N CC=C(C(=CC)c1ccc(cc1)O)c1ccc(c(c1)C)O
305 0 UIFCGUXSDNTAMU-UHFFFAOYSA-N CC=C(C(=CC)c1ccc(cc1)O)c1ccc(cc1)OC
306 0 ROVBYJMWBPSICN-UHFFFAOYSA-N O=C(C1(O)C=CC=CC1(C)O)Nc1ccccc1
307 0 KSCUAKYCIPMQDA-UHFFFAOYSA-N OC1C(O)C=CC(=C1C(=O)Nc1ccccc1)C
308 0 YWGCNWINDCDLCQ-UHFFFAOYSA-N OC1C(O)C=CC(=C1C)C(=O)Nc1ccccc1
309 0 LXTKNVLLWOLCOV-UHFFFAOYSA-N CNC(=O)Oc1ccc2c(c1)C1(C)CCOC1N2C
310 0 FBJQCUYXMFXDTM-UHFFFAOYSA-N CCCCCC=CC=CCC#CC#CC(=O)C=C
311 0 MQFRJAJBNUNDKM-UHFFFAOYSA-N SCCCCCC#CNC(C(=O)O)C(O)C
312 0 LOAKJMWUKHLXLX-UHFFFAOYSA-N O=C1Oc2c(C)c3oc(cc3cc2C(C1)(C)N)C
313 0 QURSKYMYISPBGV-UHFFFAOYSA-N CC(=C)C1=Cc2ccc3c(c2C(=O)C1=O)CCCC3(C)C
314 0 HSLLJMCJWVHSCI-UHFFFAOYSA-N OCC(Nc1nc(NC(C)C)nc(n1)Cl)C
315 0 KCMKAGLDPQKAAH-UHFFFAOYSA-N CCN(c1nc(NC(O)C)nc(n1)Cl)CC
316 0 CMGVGLVIOFOSKO-UHFFFAOYSA-N OCCNc1nc(nc(n1)Cl)N(CC)CC
317 0 UPIJURWLSJDKHU-UHFFFAOYSA-N CCNc1nc(Cl)nc(n1)N(C(O)C)CC
318 0 AEKJXTVHPRHLKN-UHFFFAOYSA-N OCCN(c1nc(NCC)nc(n1)Cl)CC
319 0 SPEKHRFIECHBEZ-UHFFFAOYSA-N CC(Nc1nc(Cl)nc(n1)N(C(C)C)O)C
320 0 QMLYJLFXXJXCHO-UHFFFAOYSA-N NC(C(=O)NCC(SCC(=O)O)(C)C)C(C)C
321 0 BSVWMFBONMTKQJ-UHFFFAOYSA-N CCCC(CC(=O)SCCNC(=O)CCN)O
322 0 LCMKKNVMYGAOIG-UHFFFAOYSA-N CCCC(CC(=O)SCCNC(=O)C=C)O
323 0 QCRLYHIGELIFMS-UHFFFAOYSA-N CN(C(=O)OC1N=C(N=C(C1C)C)N(C)C)C
324 0 AKVBYJKJYOYIAC-UHFFFAOYSA-N CN(C(=O)OC1=C(C)C(=NC(N1)N(C)C)C)C
325 0 UQOSYCHUCBDKFU-UHFFFAOYSA-N CN(C(=O)OC1=C(C)C(NC(=N1)N(C)C)C)C
326 0 DPGFIRFSAWCQOI-UHFFFAOYSA-N COc1c(O)cc2c(c1C)c(CCNC(=O)C)c[nH]2
327 0 HWMSDGFICOMJMP-UHFFFAOYSA-N COc1cc2c(CCNC(=O)C)c[nH]c2c(c1O)C
328 0 RPFKRHMPFQVJBD-UHFFFAOYSA-N COc1cc2c(CCNC(=O)C)cn(c2cc1O)C
329 0 AAZITHKBDZANGR-UHFFFAOYSA-N COc1cc2c(CCN(C(=O)C)C)c[nH]c2cc1O
330 0 WRYUMPMURJHKNE-UHFFFAOYSA-N COc1cc2c(CCNC(=O)C)c[nH]c2cc1OC
331 0 FMPQGXCKASZNPA-UHFFFAOYSA-N O=c1[nH]c2ccccc2c(c1C=CC(O)(C)C)O
332 0 BAPYKXOKOZKJCY-UHFFFAOYSA-N OC(=O)C1=C(OC(C=C1)(C)C)c1ccccc1N
333 0 FZYXWVIEQTWDKH-UHFFFAOYSA-N OC(=O)Nc1ccccc1C1=CC=CC(O1)(C)C
334 0 AEQWGZKKCQTJAV-UHFFFAOYSA-N COc1ccc(c(c1)O)C(=O)C1C=CC=CC1N
335 0 YLARLHXDWOAXNH-UHFFFAOYSA-N COC1=CC(N)C(C(=C1)O)C(=O)c1ccccc1
336 0 ITMRDBDFZKFMJN-UHFFFAOYSA-N COc1ccc(c(c1)O)C(=O)C1=CCC(C=C1)N
337 0 FVPHLMFHXBLIFH-UHFFFAOYSA-N COC1(N)CC=C(C(=C1)O)C(=O)c1ccccc1
338 0 BULJAXQVZKDVIR-UHFFFAOYSA-N Oc1ccc2c(c1)cc(c1c2CCC2(C1CCC2=O)C)C
339 0 LOWTZFGQGWIKEN-UHFFFAOYSA-N Oc1ccc2c(c1)c(C)cc1c2CCC2(C1CCC2=O)C
340 0 KHYQJIZKNXQNGT-UHFFFAOYSA-N O=C1CCC2C1(C)CCc1c2ccc2c1ccc(c2C)O
341 0 ATGXRAIEKRILOK-UHFFFAOYSA-N O=C1CCC2C1(C)CCc1c2ccc2c1cc(C)c(c2)O
342 0 LAFFTPKGTZPBMG-UHFFFAOYSA-N COc1ccc2c(c1)ccc1c2CCC2(C1CCC2=O)C
343 0 AACXNAFTPIIGRZ-UHFFFAOYSA-N CCC(=O)C(c1ccccc1)(c1ccccc1)CC(=O)C
344 0 WEQJQNWXCSUVMA-UHFFFAOYSA-N OC(=O)C1CCCN1C(=O)C(Cc1ccccc1)N
345 0 WYLKXSBHADPMIS-UHFFFAOYSA-N O=C(C(Cc1ccccc1)NC(=O)O)N1CCCC1
346 0 ZTPXNWKJSWAHED-UHFFFAOYSA-N C=CCc1ccc(c(c1)c1cc(C)c(c(c1)CC=C)O)O
347 0 FKPTYJYARSFSLP-UHFFFAOYSA-N C=CCc1ccc(c(c1)c1cc(CC=C)c(cc1C)O)O
348 0 YWKBZQIQWJHMFU-UHFFFAOYSA-N C=CCc1ccc(c(c1)c1ccc(c(c1C)CC=C)O)O
349 0 HDHPRDMJXFWFRI-UHFFFAOYSA-N C=CCc1ccc(c(c1)c1ccc(c(c1)CC(=C)C)O)O
350 0 XCBNKOSFECGPQQ-UHFFFAOYSA-N C=CCc1ccc(c(c1)c1ccc(c(c1)CC=CC)O)O
351 0 IBWWPXOKPFGMFG-UHFFFAOYSA-N C=CCc1cc(C)c(c(c1)c1ccc(c(c1)CC=C)O)O
352 0 FLFABDXVVLPOSV-UHFFFAOYSA-N C=CCc1cc(ccc1O)c1cc(CC=C)c(cc1O)C
353 0 OSVHEPIAWSNSJC-UHFFFAOYSA-N C=CCc1cc(ccc1O)c1c(O)ccc(c1C)CC=C
354 0 QVAOJXJVSJMQHN-UHFFFAOYSA-N C=CCc1cc(ccc1O)c1cc(ccc1O)CC(=C)C
355 0 RNMOGDDNDFMRMN-UHFFFAOYSA-N CC=CCc1ccc(c(c1)c1ccc(c(c1)CC=C)O)O
356 0 MWMRPNVPMANDDK-UHFFFAOYSA-N OCC1OC(C(C1O)O)N1C=NC2=CC(=C(CC12)C)C
357 0 WSUHUJNNPYUICF-UHFFFAOYSA-N COc1cccc(c1C)C(=O)NN(C(C)(C)C)C(=O)O
358 0 GXDZHDVJWQFKJI-UHFFFAOYSA-N OCC1OC(C(C1O)O)N1C=NC2C1=CC(=C(C2)C)C
359 0 VKAJQDAQDOOLGO-UHFFFAOYSA-N OCC1OC(C(C1O)O)n1cnc2=CC(C(C=c12)C)C
360 0 USBRHIZNALIOEI-UHFFFAOYSA-N OC1=C(CC=C)C=C(CC2=CC(CC=C)=C(O)C=C2)C=C1
361 0 CGNCROPFTZJYCW-UHFFFAOYSA-N CCN(CC)CC(=O)NC1=CC(C(=O)OC)=C(O)C=C1
362 0 XOXMOVDDZFAZSM-UHFFFAOYSA-N CNC(=O)OC1=CC(C(C)C)=C(OC(=O)NC)C=C1C
363 0 NNKPUBMVVBVTSY-UHFFFAOYSA-N COC1=CC(NC(=O)NCC(C)=C)=CC(OC)=C1OC
364 0 MBMLUWFXNZYUDZ-UHFFFAOYSA-N COC1=CC(NC(=O)N2CCCC2)=CC(OC)=C1OC
365 0 LGQWLXQUWODSNU-UHFFFAOYSA-N OC(=O)C1=CC=CC=C1C(=O)NCCN1CCCC1
366 0 UCMWDMMGPHFBGG-UHFFFAOYSA-N CC1=C(N2CCOCC2)C(=O)C2=CC=CC=C2O1
367 0 ATBANLMXJMAXRO-UHFFFAOYSA-N C=CCOC1=CC=CC=C1CC1=CC=CC=C1OCC=C
368 0 DZHOWLUXGOZQPS-UHFFFAOYSA-N CCOC(=O)C(C)(C)SC1=C(C)C(C)=CC(C)=C1C
369 0 POTICMRAHJRAAJ-UHFFFAOYSA-N CCC1=CC(OCC=C)=C(C=C1NC(C)=O)C(N)=O
370 0 AGPTZZYMNXMEEJ-UHFFFAOYSA-N COC1=C(N(CCN(C)C)C2=CC=CC=C12)C(O)=O
371 0 MUVAEEJLQZKZOE-UHFFFAOYSA-N COC1=CC2=C(C=C1)C1=C(CC2)[P+](C)(C)C=C1
372 0 LWWCVLKTBXGWGW-UHFFFAOYSA-N [O-][N+](=O)c1ccc(cc1)C(=O)CCN1CCCCC1
373 0 UYQUBFWYHSVOJZ-UHFFFAOYSA-N COC1=CC(CO)=C(NC2=CC=C(O)C=C2)C=C1
374 0 XOAGJRLSUVCBMO-UHFFFAOYSA-N COc1cc(cc(OC)c1O)C(=O)N1CCN(C)CC1
375 0 VRGNWQOAEKNGPM-UHFFFAOYSA-N CC(C)(C)NC(=O)OCN1C(=O)C2=C(CCCC2)C1=O
376 0 LAALGIVYKYMMIZ-UHFFFAOYSA-N OC1CCCCC1N1C(=O)C2=CC=CC=C2C1=O
377 0 VSEHJVDPYBDZIH-UHFFFAOYSA-N CCC1(CC)C(=O)N(C(=O)C1=O)C1=CC=CC=C1
378 0 CFBOZPCQSVAZKT-UHFFFAOYSA-N CCOC(=O)CNC1=CC(NCC(=O)OCC)=CC=C1
379 0 BNHMUKSUHCFTQB-UHFFFAOYSA-N CCOC(=O)C(CCC#N)C(=O)C1=CC=CC=C1
380 0 ACRCVSPHSCPKGT-UHFFFAOYSA-N CCOC(=O)C1=CC(OCC)=NC2=CC=CC=C12
381 0 HWOWUKOIBLGVCT-UHFFFAOYSA-N CC(=O)C1=CC=C(CCCC2=CC=C(C=C2)C(C)=O)C=C1
382 0 LEFRVARJLJJKPV-UHFFFAOYSA-N CCCCC(O)(C1=CC=CC=C1)C1=CC=CC=C1
383 0 BJJFTIDJZFDZLV-UHFFFAOYSA-N CCOC(=O)NN(C(=O)OCC)C1=C(C)C=CC=C1C
384 0 LZRARGDGJOHTHL-UHFFFAOYSA-N O=C1C2CCCC2C1(C1=CC=CC=C1)C1=CC=CC=C1
385 0 PHXRHBNSMOSTPA-UHFFFAOYSA-N CC1(C)CC(C)(C2=CC(=CC=C12)C(O)=O)C1=CC=CC=C1
386 0 PIRNZPHTOKJRQZ-UHFFFAOYSA-N CC1CN1P(=S)(N1CC1C)N1CCCC1
387 0 PNXRBZAYSHUCGK-UHFFFAOYSA-N ClC1=NC(=NC(=C1)N1CCCCC1)N1CCCCC1
388 0 MPOHPGROEOYNRR-UHFFFAOYSA-N CCC(CC)=C1OC(=O)C(=O)N1C1=CC=CC=C1
389 0 SYKHSCVJKWQXCW-UHFFFAOYSA-N CN(CC1=NC2=C(N)N=C(N)C=C2N=C1)C1=CC=CC=C1
390 0 FKMPMGPMZGQACL-UHFFFAOYSA-N NC1=NC(CCCC2=NC(N)=NC(N)=N2)=NC(N)=N1
391 0 GYDAWQFRJMIWHJ-UHFFFAOYSA-N COC1=CC=C2C(CCC3=C2CCC2(C)C(=O)CC=C32)=C1
392 0 SIHZGYXYOMMOAZ-UHFFFAOYSA-N COC1=C(OC)C=C2C3=C(CCCC2=C1)C=NO3
393 0 SGHXEGHDDPXNAO-UHFFFAOYSA-N CN(CC1=CN=C2N=C(N)C=C(N)C2=N1)C1=CC=CC=C1
394 0 UMRZZRYYPHHDAO-UHFFFAOYSA-N CC1(C)CN1P(=O)(NC1=CC=CC=N1)N1CC1(C)C
395 0 HXIUQCPRCKSUGB-UHFFFAOYSA-N CCOC(=O)C1=C(OCC)C2=CC=CC=C2N=C1
396 0 GZTSMUORHPMPML-UHFFFAOYSA-N O=C(C1=CCCCC1)C1=CC=C(C=C1)C1=CC=CC=C1
397 0 WADXSJPFEUNTFV-UHFFFAOYSA-N CC#CCOCC1CN(C(=O)O1)C1=CC=CC=C1
398 0 SDTDYDWDKLDYKB-UHFFFAOYSA-N CN(C)CC(C)(C)COC(=O)C1=CC=C(C=C1)[N+]([O-])=O
399 0 ORJBXSCMUSXADN-UHFFFAOYSA-N CCC(C)C1=CC=C(C=C1)C1=CC=C(OC)C=C1
400 0 RZQZIYDSKPKWFW-UHFFFAOYSA-N CCCCOP(=O)(OCCCC)OC(C)C(C)=O
401 0 HAFOAXRAJBJRMB-UHFFFAOYSA-N CC(C)(C)C(=O)CN1C(=O)C2=CC=CC=C2C1=O
402 0 RDEYLLYPJZJGLD-UHFFFAOYSA-N CN(C1CCCCC1)C(=O)C1=CC(=CC=C1)[N+]([O-])=O
403 0 KUCRBMMTTCDIGF-UHFFFAOYSA-N CC(C)(C)NC(=O)OC1=CC=CC(NC(=O)C=C)=C1
404 0 TWSWJCFPNPPJAC-UHFFFAOYSA-N CCCCCOC(=O)NC1=CC(OC(=O)NC)=CC=C1
405 0 HBPWNXGICVEGRR-UHFFFAOYSA-N CCCC(C)OC(=O)NC1=CC=CC(OC(=O)NC)=C1
406 0 MYUFRNFBRADOEJ-UHFFFAOYSA-N CCC(CC)OC(=O)NC1=CC(OC(=O)NC)=CC=C1
407 0 FHYNIPVFAPEOBI-UHFFFAOYSA-N CNC(=O)OC1=CC(NC(=O)OC(C)C(C)C)=CC=C1
408 0 LFSWNQSKQPKPBK-UHFFFAOYSA-N CCCCN(C)C(=O)OC1=CC=CC(NC(=O)OC)=C1
409 0 QLZHINMLIQHXJX-UHFFFAOYSA-N CCC(C)OC(=O)NC1=CC=CC(OC(=O)N(C)C)=C1
410 0 FPMNYEMWMGKIKG-UHFFFAOYSA-N CC1C(C(=C(C)C1=O)C1=CC=CC=C1)C1=CC=CC=C1
411 0 IRFMPRSXHIYMRM-UHFFFAOYSA-N COC1=C(OC)C(=CC=C1)C(O)C1=CC=NC=C1
412 0 VWHKAOILSLADJS-UHFFFAOYSA-N OC1(C2CCCCC2=O)C(=O)NC2=CC=CC=C12
413 0 WUADLRKZPMZPSB-UHFFFAOYSA-N CCCCN=C1C(C(C)=O)C(=O)NC=C1C(=O)OCC
414 0 IXPZWBXXRQRGTA-UHFFFAOYSA-N CCOP(=O)(OCC)C(CC=C(C)C)C(C)=O
415 0 HYNFOSIDGHUONF-UHFFFAOYSA-N COC1=CC=C(C=C1)C(=O)OC1(C)CC(C)(C)N=N1
416 0 BCGCLQSUXHJXNM-UHFFFAOYSA-N OC1=CC=CC=C1N1C(=O)CC2(CCCC2)C1=O
417 0 NWTYVHJCUSCEJX-UHFFFAOYSA-N CC(C)(C)C1=CC2=C(SOC2(C)C)C(=C1)C(C)(C)O
418 0 BTNOXTUUJPTIGD-UHFFFAOYSA-N CCOC(=O)CC1=CC2=CC(=O)N=CC2C=C1C
419 0 UXWLRTVZKNPKDH-UHFFFAOYSA-N CN(N=C(C#N)C(=N)N1N=C(C)C=C1C)C1=CC=CC=C1
420 0 GYNDANYLYYTZHG-UHFFFAOYSA-N COC(=O)CCSC(=O)NC1CCCCC1
421 0 RYPFDUQGRPFARJ-UHFFFAOYSA-N C[Si](C)(C)N=S1(CCCC1)=N[Si](C)(C)C
422 0 MZCFNJYOSFDDDC-UHFFFAOYSA-N CN1C(=O)C(CCC(C)=O)C2=CC=CC=C2C1=O
423 0 PBFKSBAPGGMKKJ-UHFFFAOYSA-N O=C1CCC(=O)N1CCCCCCN1C(=O)CCC1=O
424 0 LWEJTTHBDHKFHG-UHFFFAOYSA-N OCCN1COC2=CC3=C(OCN(CCO)C3)C=C2C1
425 0 PBWWWDZLIXKHAU-UHFFFAOYSA-N OC1(C2CCCCC2)C2=CC=CC=C2OC2=CC=CC=C12
426 0 DSSADGQCTDYPMP-UHFFFAOYSA-N C[Si](C)(C)NC(=O)N(C1=CC=CC=C1)[Si](C)(C)C
427 0 CBUDAHWEWXWAAJ-UHFFFAOYSA-N CCCOCC1(N(C)C(=O)NC1=O)C1=CC=CC=C1
428 0 YJABWTXZFHXGBL-UHFFFAOYSA-N CCOCC1(N(C)C(=O)N(C)C1=O)C1=CC=CC=C1
429 0 ZNFIJTXDMHUPMY-UHFFFAOYSA-N CC(C)OCC1(NC(=O)N(C)C1=O)C1=CC=CC=C1
430 0 VFTVQUMTMQXQMO-UHFFFAOYSA-N CC(C1C(CCC2=CC=CC=C12)C1=CC=CC=C1)C(O)=O
431 0 TTYORNHTKDRVNE-UHFFFAOYSA-N CC(C)OC(=O)NC1=CC(NC(=O)OC(C)C)=CC=C1
432 0 ACCUWKRXIUSVCP-UHFFFAOYSA-N CCOC(=O)N(C)C1=CC=C(C=C1)N(C)C(=O)OCC
433 0 BDAWSIAXAZIGMA-UHFFFAOYSA-N CCCCOC(=O)OC1=CC=CC2=C1N=CC=C2
434 0 FCJXKWDSDZGEHY-UHFFFAOYSA-N [O-][N+](=O)C1=CC=CC(C=C2CCCCCC2=O)=C1
435 0 IYXCOHWIYKULSE-UHFFFAOYSA-N [H]C12CC3([H])CC([H])(C1)CC(C2)(C3)C(=O)C1=CC=CC=C1
436 0 GQLAOHBSJQCLON-UHFFFAOYSA-N [H]C12CCC([H])(CC(=O)C1)N2C(=O)OC1=CC=CC=C1
437 0 PJOBNIUGOZOAFD-UHFFFAOYSA-N CCCCCCCOC(=O)NC1=CC=C(C=C1)[N+]([O-])=O
438 0 ZERWTZQUNZMGHN-UHFFFAOYSA-N CN1CCOCCOCCOCCN(C)C1=S
439 0 LAAOMAJJNYSLQH-UHFFFAOYSA-N CC(CC(C)C(=O)C1=CC=CC=C1)C(=O)C1=CC=CC=C1
440 0 POIURCLGDUTVQN-UHFFFAOYSA-N CC1(C)C(=O)CCC2(C)C3=CC=CC=C3CC=C12
441 0 GJWXWJLLFSYCIB-UHFFFAOYSA-N CC(=O)CC(=O)NC1=CC=C(C=C1)N1CCOCC1
442 0 YFXDHFXPPUPIKR-UHFFFAOYSA-N CCOC(=O)CCCCCP(=O)(OCC)OCC
443 0 RCGYTZIVXOJJRI-UHFFFAOYSA-N CN1C(=O)N(C)C(=O)C(CC=C)(C2CCC=C2)C1=O
444 0 DOOZEQYEQPQCGX-UHFFFAOYSA-N CCOC(=O)C1=C(C)N=C2C=CC(OC)=CC2=C1
445 0 CMXNJGONQDQMQE-UHFFFAOYSA-N CC1=CC(=O)CCC1(C1=CC=CC=C1)C1=CC=CC=C1
446 0 WVJAQDCWIMWLQJ-UHFFFAOYSA-N CCC1=C2C=CC(OC)=CC2=C2C=C(OC)C=CC2=C1C
447 0 TWZMVQARIIRSDZ-UHFFFAOYSA-N COC1=CC=C(C=C1)C1=CC=C(CCC(O)=O)N1
448 0 ZGDQZPUGCAXWLR-UHFFFAOYSA-N CN(C1CCCCC1)C(=O)C1=CC=C(C=C1)[N+]([O-])=O
449 0 VKHKAGOXFDDDIY-UHFFFAOYSA-N CC1=CC=C(C)N1C1=CC=C(OCC(O)=O)C=C1
450 0 SVAUXOSJUPKYIC-UHFFFAOYSA-N [O-][N+](=O)C1=CC=CC(=C1)C(=O)NC1CCCCCC1
451 0 ZCUODHXZQUZIMU-UHFFFAOYSA-N COC(=O)NCC1=CC(CNC(=O)OC)=C(C)C=C1C
452 0 JKLASVCYZWSRKV-UHFFFAOYSA-N CCOC(=O)CN1C(C)=C(C=O)C2=CC=CC=C12
453 0 FNFLCKGXSVZHKK-UHFFFAOYSA-N O=C(OC1=CC=C(C=C1)C1=CC=CC=C1)C1CCCCC1
454 0 BOIFDXWRPSEUMD-UHFFFAOYSA-N CN1CCN(CC1)C1=NC=C(C=C1)C(F)(F)F
455 0 XDHSENGHLZXDFO-UHFFFAOYSA-N COC1=CC=C(C=C1)N=CC1C(=O)CCCC1=O
456 0 GYLCBOOGXYLHKE-UHFFFAOYSA-N COC1=CC=C(C=C1)N(O)C1=CC=C(OC)C=C1
457 0 JPCJXGCPGGBFCU-UHFFFAOYSA-N COC1=CC=C(C=C1)N1C(C)=CC(C(O)=O)=C1C
458 0 KDDXVLFFTPXKKA-UHFFFAOYSA-N CC(C)OC(=O)CN1C=C(C=O)C2=CC=CC=C12
459 0 XHJWKNVUJFLVHW-UHFFFAOYSA-N COC(=O)N1CCN(CC1)C1=CC=C(C=C1)C(C)=O
460 0 OWNLZVDXQOGVDK-UHFFFAOYSA-N NC1=CC(=C(C=C1)N1CCNCC1)C(F)(F)F
461 0 XGCIZZXCYMYOOL-UHFFFAOYSA-N CCCCN=C1C(C=O)C(=O)OC2=CC=CC=C12
462 0 IAMHBULUYWCXRP-UHFFFAOYSA-N CC1=CC2=C(NC(=O)C(CCC(O)=O)=C2C)C=C1
463 0 YMKQYAAHRONVBR-UHFFFAOYSA-N CCCCOP(=O)(CC(=O)OCC)OCCCC
464 0 QPSIVQYERUUXJE-UHFFFAOYSA-N CCCCOC1=CC=C(C=C1)N1C(=O)C=CC1=O
465 0 YLYWKXPDHZRHQA-UHFFFAOYSA-N CCCCNC1C(=O)NC(=O)N(CCC)C1=N
466 0 NWVRLRUGRWQDST-UHFFFAOYSA-N COC(=O)C1C(CC(=O)N=C1C)C1=CC=CC=C1
467 0 JBJGSVBGUBATNH-UHFFFAOYSA-N COC(=O)C1=CC=CC(=C1)B1OC(C)(C)C(C)(C)O1
468 0 HOOXMKJYQNXIIY-UHFFFAOYSA-N CCOC(=O)C1=C(C)OC(=C1)C1=CC=C(N)C=C1
469 0 RIXWZJSPMCRTGU-UHFFFAOYSA-N CC(C)(C)C1=CC=C(C=C1)C(O)C1=CC=CC=C1
470 0 YDAHFRNLBTZUBN-UHFFFAOYSA-N COC(=O)C1=C(C(C)C)C2=CC=CC=C2NC1=O
471 0 GWSGJWIUSIAFOP-UHFFFAOYSA-N COC(=O)C1=CC=CC=C1B1OC(C)(C)C(C)(C)O1
472 0 XOLCGPJCJZCOSE-UHFFFAOYSA-N OC(=O)C1CCCCC1C(=O)NCC1=CN=CC=C1
473 0 WIIBAHCYWOUFRM-UHFFFAOYSA-N CC1(C)OB(OC1(C)C)C1=CC2=C(OCCO2)C=C1
474 0 IBMSHQVIAUTKDL-UHFFFAOYSA-N FC(F)(F)C1=CN=C(C=C1)N1CCCNCC1
475 0 NDMVQEZKACRLDP-UHFFFAOYSA-N CC(C)(C)OC(=O)NC(CC1=CC=C(N)C=C1)C(O)=O
476 0 LQMOHCBAOVGFMO-UHFFFAOYSA-N CC(=O)OCCN(CCOC(C)=O)C1=CC=CC(N)=C1
477 0 GDYHUGFAKMUUQL-UHFFFAOYSA-N CC(C)(C)OC(=O)N1C=C(C=O)C2=CC=CC=C12
478 0 REIZEQZILPXYKS-UHFFFAOYSA-N COC(=O)C1=CC=C(C=C1)B1OC(C)(C)C(C)(C)O1
479 0 KFBOKXXUJHAZIH-UHFFFAOYSA-N CC(=O)OC1=CC=CC=C1B1OC(C)(C)C(C)(C)O1
480 0 YJDMBSCTYDVXPH-UHFFFAOYSA-N CC(=O)OC1=CC=CC(=C1)B1OC(C)(C)C(C)(C)O1
481 0 KHBAJCWEQNVCSN-UHFFFAOYSA-N CC(=O)OC1=CC=C(C=C1)B1OC(C)(C)C(C)(C)O1
482 0 ZFLSWDNEJXYCGT-UHFFFAOYSA-N CCOC(=O)N1CCN(CC1)C1=CC=CC=C1C=O
483 0 QYQBLZDLNPLGCY-UHFFFAOYSA-N COC1=CC(=CC(OC)=C1OC)C(=O)N1CCNCC1
484 0 OPRZIKIUFPFNQS-UHFFFAOYSA-N COC1=CC=C(C(N)CC(O)=O)C2=CC=CC=C12
485 0 LQPOKYQPPSTSHV-UHFFFAOYSA-N [H]C12OC3(CN(CCCN(C)C)C(=O)C3C1C(O)=O)C=C2
486 0 NVGTWNRISAWCBH-UHFFFAOYSA-N CCOC(=O)CCNC1=CC(NC(C)=O)=CC=C1OC
487 0 GCKLGLKRQJLXNN-UHFFFAOYSA-N CC1(C)N=C(CCCCC2=NC(C)(C)C(=O)O2)OC1=O
488 0 MHZZBALCEWFUSG-UHFFFAOYSA-N C=CCON1C2CCCCC2N(OCC=C)C(=O)C1=O
489 0 YZQMSEZKIZTSGB-UHFFFAOYSA-N COC1=C(OC)C=C(NC(=O)C(=O)NC(C)(C)C)C=C1
490 0 FNLWHBHWDXCWHV-UHFFFAOYSA-N CC1(C)OB(OC1(C)C)C1=CC=C(CC(O)=O)C=C1
491 0 WJQUTHBBZNRIGS-UHFFFAOYSA-N CCOC(=O)C(C#N)=C(C)C1=CC=C(OC)C=C1
492 0 CGYYJHMINXBBNH-UHFFFAOYSA-N OC(=O)C1=CC=C(NC(=O)C2CCC=CC2)C=C1
493 0 GGBJQSWAUXUEPL-UHFFFAOYSA-N COC(=O)C1CCCCC1C1=NC(OC)=CC(OC)=N1
494 0 BFTUCZONQCVYLV-UHFFFAOYSA-N CC(C)C1=CC=C(C=C2CC3=CC=CC=C3C2=O)C=C1
495 0 ISRBLJKGTFOMDJ-UHFFFAOYSA-N CCOC(=O)C(C#N)=C(C)C1=CC=CC=C1OC
496 0 WLRDHLVTLALISU-UHFFFAOYSA-O C[N+](C)(CCOC(=O)C=CC(O)=O)CC(N)=O
497 0 YKAUGLDGHONGMM-UHFFFAOYSA-N CCOC(=O)C1=C(C)N=C2C=C(OC)C=CC2=C1
498 0 MWJZDOGFNNCVNW-UHFFFAOYSA-N CCCC(=O)C1=CN(CC(O)=O)C2=CC=CC=C12
499 0 AHTIRCWYDDWRLI-UHFFFAOYSA-N COC(=O)C1CN(N(C)C1C1=CC=CC=C1)C(C)=O
500 0 KBGMGRHASIXYHM-UHFFFAOYSA-N CCOC1=CC(=C(OCC)C=C1N1CCCC1)[N+]([O-])=O
501 0 XIGTZTDFVKOPSL-UHFFFAOYSA-N CC(C)N=C(C)CC(=O)ONC(=O)C1=CC=CC=C1
502 0 WMCFYFLGONQUAI-UHFFFAOYSA-N COC1=CC2=CC=C(C=C2C=C1OC)C(C)N=O
503 0 BNJOQRYVWXRBHS-UHFFFAOYSA-N CCCNC(=O)OC1=CC=CC(NC(=O)C=CC)=C1
504 0 MXVKFAWREZCKEO-UHFFFAOYSA-N CCC1=C2N(CC(O)=O)C=C(C(C)=O)C2=CC=C1
505 0 WCKOCPSEOOTPPU-UHFFFAOYSA-N CCOC(=O)C(=O)C(C#N)C1=CC(C)=CC=C1C
506 0 NDMVQEZKACRLDP-UHFFFAOYSA-N CC(C)(C)OC(=O)NC(CC1=CC=C(N)C=C1)C(O)=O
507 0 JOYKGBJTAOKAAD-UHFFFAOYSA-N CCCCCOC1=CC=C(C=C1)C1=CC=CC=C1
508 0 ZPGQLSPDKBMJNC-UHFFFAOYSA-N CC(=O)NC1=CC=C(OCC(=O)N2CCCC2)C=C1
509 0 QBBWRDHCVMNONP-UHFFFAOYSA-N CC(C)(C)C1=CC=C(C=C1)C(=O)CC(=O)C1=CC=CC=C1
510 0 VRSRAOLGDVRMNR-UHFFFAOYSA-N OC1=CC=C(CCC(=O)N2C=CCCC2=O)C=C1
511 0 BUKGQBGCJBXIKV-UHFFFAOYSA-N OC(=O)CCCCCCCCCCCP(O)(O)=O
512 0 VUXRAKANBSUICG-UHFFFAOYSA-N CC(C)OC1=CC=C(C=C1)C1CCC(=O)N1C(N)=O
513 0 BAEVCCYGRQSYIU-UHFFFAOYSA-N CC(C)(C)OC(=O)N1CCCC(CN=[N+]=[N-])C1
514 0 LNXQEAAGPUVNMJ-UHFFFAOYSA-N CCCC(=O)C1C=NC2=C(OC)C=CC=C2C1=O
515 0 GZHASWCTAWNFFW-UHFFFAOYSA-N CCOC(=O)C1=CC=CC=C1B1OCC(C)(C)CO1
516 0 DWQUIEAXOWKDPC-UHFFFAOYSA-N COC1=CC=C(C=C1)C(=O)NC1CCCCNC1=O
517 0 AJBXXRQETBVODO-UHFFFAOYSA-N CC1=NC=C(C=C1)C(=O)N1CCC2(CC1)OCCO2
518 0 QIYDUGQFFPYWPF-UHFFFAOYSA-N CC1=C(NC(=O)CN2CCCC2=O)C(C)=C(O)C=C1
519 0 LLVNUEWNNYMQRS-UHFFFAOYSA-N CCOC(=O)C(N)CC1=CNC2=CC(OC)=CC=C12
520 0 FQPFECCIWLWKER-UHFFFAOYSA-N COC(=O)CC1=C(C)OC(=N1)C1=CC=C(C)C=C1
521 0 GGCYEZUZSQQCKQ-UHFFFAOYSA-N CCCCC#CC1=CC=CC=C1C(=O)C1=CC=CC=C1
522 0 GKFQLFNRJVCOFP-UHFFFAOYSA-N OCCCCCC1=CC=C(C=C1)C1=CC=CC=C1
523 0 LRBLKKHBVWUOKB-UHFFFAOYSA-N COC(=O)C1=C(NC2=C1C=C(OC)C=C2)C1CC1
524 0 CZPLTTWZQPLXMQ-UHFFFAOYSA-N CC(=O)NCCC1=CNC2=C1C=C(OCCO)C=C2
525 0 HLHBDMWPPKHNDQ-KHPPLWFESA-N C=CCCCCC/C=C\CC#CC#CC(=O)C=C
526 0 LXTKNVLLWOLCOV-JSGCOSHPSA-N C[C@@]12CCO[C@@H]1N(C3=C2C=C(C=C3)OC(=O)NC)C
527 0 MCPJTCBVKHDKCN-UHFFFAOYSA-N C[Si](C)(C)OC(C1CCCC1=O)C1=CC=CC=C1
528 0 WRILCDHGYNWDFY-UHFFFAOYSA-N C[Si](C)(C)C1=CC=C(C=C1)[Si](C)(C)[Si](C)(C)C
529 0 UXUBTCDRGXVBQU-UHFFFAOYSA-N CC(C)[Si](OC1=CC=CO1)(C(C)C)C(C)C
530 0 WEQJQNWXCSUVMA-RYUDHWBXSA-N N[C@@H](CC1=CC=CC=C1)C(=O)N1CCC[C@H]1C(O)=O
531 0 MAZUUFMIUTXWHD-UHFFFAOYSA-N CCCOC(=O)C(=CC1=CC=C(OC)C=C1)C#N
532 0 UVTMXVBQOPVNHA-UHFFFAOYSA-N CCCN1C=NC(CC(NCCN)C(O)=O)=C1
533 0 TUYOFUHICRWDGA-UHFFFAOYSA-N CCC(C)C(N)C(=O)NC(CCSC)C(O)=O
534 0 KDMYWOVAHWERQN-UHFFFAOYSA-N CC(C)(C)OC(=O)N1C=CC2=C1C=CC(C=O)=C2
535 0 SQNXIGVELAFLKX-UHFFFAOYSA-N CC(C)(C)[Si](C)(C)OC1C=CC(=O)C1(C)C
536 0 YCGJNRLZRDKYPA-UHFFFAOYSA-N CC(C)(C)[Si](C)(C)OCC1=CCCCC1=O
537 0 APNKCPNBQQKLDJ-UHFFFAOYSA-N COC1=C(O[Si](C)(C)C(C)(C)C)C=CC(=C1)C(C)=O
538 0 BIYIMMVCHPSMJI-UHFFFAOYSA-N CCOC(=O)CC1=C(C)OC(=N1)C1=CC=CC=C1
539 0 NTISAKGPIGTIJJ-UHFFFAOYSA-N CSCCC(NC(=O)C(N)CC(C)C)C(O)=O
540 0 GFJPHNRCGYSQLJ-UHFFFAOYSA-N CCOC(=O)C1=C(NC=C1)C1=CC=C(OC)C=C1
541 0 OGGRSJFVXREKOR-UHFFFAOYSA-N CCC(C)C(NC(=O)C(N)CCSC)C(O)=O
542 0 PBOUVYGPDSARIS-UHFFFAOYSA-N CSCCC(N)C(=O)NC(CC(C)C)C(O)=O
543 0 OYOQKMOWUDVWCR-UHFFFAOYSA-N CC(C)C(NC(=O)C(N)CC1=CC=C(O)C=C1)C(O)=O
544 0 XEAJFHAXTVIMNR-UHFFFAOYSA-N CC(C)(C)OC(=O)N1C(C=O)=CC2=CC=CC=C12
545 0 MEYBLUDQFTZTPG-UHFFFAOYSA-N COC1=CC=C(C=C1)C1=CC=C(CC(C)C)C=C1
546 0 VEYJKJORLPYVLO-UHFFFAOYSA-N CC(C)C(N)C(=O)NC(CC1=CC=C(O)C=C1)C(O)=O
547 0 MHXWDKFRPOVGGG-HWKANZROSA-N COC1=CC(\C=C\C(=O)NCC(O)CCN)=CC=C1O
548 0 JEAHPTUMWGWDOJ-UHFFFAOYSA-N CC1CN(CCN1)C1=NC=CC=C1C(F)(F)F
549 0 LFNFNJYYTXESHV-UHFFFAOYSA-N NC(CCCCNCCC1=CN=CN1)C(O)=O
550 0 OOBIPIXEFDBKDI-UHFFFAOYSA-N COC1=C(O)C=CC(C=CC(O)=NCCC(O)CN)=C1
551 0 QFCLEJCMNQRLKY-UHFFFAOYSA-N CCOC(=O)C(N)CC1=CNC2=C1C=CC=C2OC
552 0 QSBNGHYWUDLFKG-UHFFFAOYSA-N CC1=C(C)C(=O)C(C1)(C1=CC=CC=C1)C1=CC=CC=C1
553 0 AMCWEVVOEXERBU-UHFFFAOYSA-N OS(=O)(=O)CCCNC1(CCCCC1)C#C
554 0 UJQTYYBHVMJFLL-UHFFFAOYSA-N CC1(C)CC(=C(O[Si](C)(C)C)O1)C1=CC=CC=C1
555 0 MHXWDKFRPOVGGG-UHFFFAOYSA-N COC1=C(O)C=CC(C=CC(O)=NCC(O)CCN)=C1
556 0 KRZDTJODWZPLQQ-UHFFFAOYSA-N OC(=O)C1CC=CCC1NC(=O)C1=CC=CC=C1
557 0 DNQKOBVMGXBRBH-UHFFFAOYSA-N CC1(C)OC(=O)C=C(CCCCC#C[Si](C)(C)C)O1
558 0 DNUXGUCWYMZKSE-UHFFFAOYSA-N CCOC(=O)CC1=C(C=O)C2=CC=CC=C2N1C
559 0 VBHJPEJLQVGYFK-UHFFFAOYSA-N COC1=C(OC)C=C2C(=C1)N1CCCC1=C2C=O
560 0 XBMDWAWPXHQANH-UHFFFAOYSA-N COC1=C(O)C=CC(=C1)C1OC1C(O)=NCCCCN
561 0 DGGTWAAFMMBFTH-UHFFFAOYSA-N COC1=C(O)C=CC(C=CC(O)=NCCCCN)=C1O
562 0 PKDXDLIEYHUMIO-UHFFFAOYSA-N CCC1=[N+]([O-])C2=CC=CC=C2C(C(=O)OC)=C1C
563 0 OAPRSNDTNIPAMB-UHFFFAOYSA-N CCCCCCCCNC1=CC(Cl)=NC2=CC=NN12
564 0 AIBAYWWZQGPKIO-UHFFFAOYSA-N COC1=C(O)C=C(O)C(C=CC(O)=NCCCCN)=C1
565 0 FJZYLJCYQDVBQV-UHFFFAOYSA-N CCOC(=O)N1CCCC(N)(C1=O)C1=CC=CC=C1
566 0 YPEQKRHUPJZQCQ-UHFFFAOYSA-N COC1=CC(C=CC(O)=NCCCCN)=CC(O)=C1O
567 0 HVVRQUYSKYIOJV-UHFFFAOYSA-N CC(=O)CCCCN1C(=O)C2=CC=CC=C2C1=O
568 0 WLRNODHLACMAGT-UHFFFAOYSA-N CC[Si](CC)(CC)COC(=O)COC1=CC=CC=C1
569 0 AGIYKNXRSZKPGG-UHFFFAOYSA-N O=CCCCCCN1C(=O)C2=CC=CC=C2C1=O
570 0 SPOVJZNIJBQEQC-UHFFFAOYSA-N CC(C)(C(O)C1=CC=C2C=CC=CC2=C1)[N+]([O-])=O
571 0 AIQDUUAKNARLNQ-UHFFFAOYSA-N CC(C)(C)C1=CC2=C(OC(=N)C(C=O)C2=O)C=C1
572 0 PGYAIVJHGZHBIE-UHFFFAOYSA-N CC(C)(C)C1=CC=C(SC2CCCC(=O)C2)C=C1
573 0 ZKLUKKAXSGRFDF-UHFFFAOYSA-N CC(C)(C)C1=CC(CO)C=C(S1)C(C)(C)C
574 0 NLAXKCOUBCNHHZ-UHFFFAOYSA-N CN1C(=O)N(CC=C)C(=O)C(CC=C)(CC=C)C1=O
575 0 SQNXIGVELAFLKX-UHFFFAOYSA-N CC(C)(C)[Si](C)(C)OC1C=CC(=O)C1(C)C
576 0 VPCULVUQAJGQEY-UHFFFAOYSA-N [O-][N+](=O)C1=CC=CC=C1C(=O)CCN1CCCCC1
577 0 MKELYWOVSPVORM-UHFFFAOYSA-N CCC1(C(=O)NC(=O)NC1=O)C1=CC2CCC(C2)C1
578 0 HTSCPVPNXMPNQZ-UHFFFAOYSA-N CCCCCC1=CC=C(C=C1)C1=CC=C(O)C=C1
579 0 BDPSLVDISLRGNH-UHFFFAOYSA-N CC(=O)OCCCCCCCCCCC(Cl)=O
580 0 FTCCCUXOCIVYLO-UHFFFAOYSA-N CC(C)NC(=O)C(O)COC1=CC=CC2=C1C=CN2
581 0 PKIPZUNDVMKMJO-UHFFFAOYSA-N CCOC(=O)C1=C2C=CC=CN2C(C=O)=C1CC
582 0 BVAYCZBFYNCOBL-VPHBFCHSSA-N C=CCCCCC=CC=CC#CC=C/C=CC=O
583 0 BPFOFWQKSUAKKA-WDEREUQCSA-N CCOC(=O)N1CC2CC(C1)C3=CC=CC(=O)N3C2
584 0 RVKBHWQWKCPQML-UHFFFAOYSA-N CCC1=C(O)C=CC(=C1)C(C)(C)C1=CC=CC=C1
585 0 PJIDUTLPZVTZNK-UHFFFAOYSA-N COC1=C(OC)C=C(CN2C=CC(C=O)=C2)C=C1
586 0 ZKPHYUDUHAIMCK-WDEREUQCSA-N COC(=O)CN1CC2CC(C1)C3=CC=CC(=O)N3C2
587 0 CGHDUZWRAYYDQB-OAHLLOKOSA-N COc1ccc(CC2CC=Cc3cc(OC)ccc23)cc1
588 0 JXZFMLXDJNQLCT-UHFFFAOYSA-N CC[Si](CC)(CC)OC1=C(CC=CC1)OC
589 0 LWRZOADKYLBJOI-WSLQDRLSSA-N CN1C2CC(O)CC1C(OC(=O)c3cccn3C)C2O
590 0 POKAPTIOIUIWRM-UHFFFAOYSA-N CCOC(=O)NC1=CC2=CC=CC=C2C(OC)=C1
591 0 VMNGEGPLZYRNAA-UHFFFAOYSA-N ON(Cc1ccc(O)cc1)Cc2ccc(O)cc2
592 0 FRDYUPYQICKGLY-UHFFFAOYSA-N CCOC(=O)C1=CC2=C(N1)C=C(OCC=C)C=C2
593 0 WLSWITKHLWJSNU-UHFFFAOYSA-N CCOC(=O)C1=CC2=C(N1)C(CC=C)=C(O)C=C2
594 0 FBOLYECLZACLDX-UHFFFAOYSA-N CC(C)=CC(=O)C=C(C1=CC=CC=C1)C1=CC=CC=C1
595 0 RHDRTEKJTROODW-UHFFFAOYSA-N CCOC(CSC1=CC=CC=C1)CC(=O)C(C)(C)C
596 0 ASPGVMKWVGOUOW-UHFFFAOYSA-N COc1cc(C=C)c2c(CCc3c(C)c(O)ccc23)c1C
597 0 MQNPKVUOQGCHOT-UHFFFAOYSA-N CC1=CC(C)=C(O)C(=C1)C(C)(C)C1=CC=CC=C1
598 0 JROFACYESGEFCN-UHFFFAOYSA-N CC(C)(C)OC(=O)C1C2=CC=CC=C2CC2=CC=CC=C12
599 0 YRBUVAVJEQLXSR-UHFFFAOYSA-N CCOC(=O)C1=CC2=C(N1)C=CC(OCC=C)=C2
600 0 NCLIYWIJBPUPBX-UHFFFAOYSA-N COC(=O)C1=C(OC=N1)C1=CC=C(C=C1)C(C)C
601 0 IYQMRAXTTBZXNI-UHFFFAOYSA-N NC(=O)C1=CC=CC=C1OCC(=O)N1CCCCC1
602 0 JWBYNRPSHPWJKM-UHFFFAOYSA-N CCOC1=C(C=C(NC(=O)OC(C)C)C=C1C)C#N
603 0 OYWCPBIUKFMYEF-UHFFFAOYSA-N CCCOC(C)C(=O)NC1=CC=C(CC)C=C1[N+]([O-])=O
604 0 RPALXIAEQMSSPD-UHFFFAOYSA-N CCOC(OCC)C1=CC2=CC=CC=C2C2=CC=CC=C12
605 0 QVEXNWCEZGYNMF-UHFFFAOYSA-N NOCCOC1=CC=C(OC2=CC=CC=C2)C=C1
606 0 VJZPZOCLBPTCDQ-UHFFFAOYSA-N COC1=CC=C(NC(=O)OCCN2CCOCC2)C=C1
607 0 LFNFNJYYTXESHV-SNVBAGLBSA-N NC(CCCCNCCc1c[nH]cn1)C(=O)O
608 0 JYVNMWZJJNHKOL-UHFFFAOYSA-N [H]C12CCC([H])(ON1C(=O)C1=CC=CC=C1)C(CO)=C2
609 0 TXLIXOOBZFYHNI-OLZOCXBDSA-N COC1Nc2ccc(OC)cc2C(=O)N3CCCC13
610 0 HNLFNCBZIGWOKP-FYPAKXHLSA-N CC#CC#CC#CC=CC(O)CCCCCC=C
611 0 XMKXSYWXZHEGOT-UHFFFAOYSA-N COCCNC(=O)C1=CC2=CC=CC=C2C=C1O
612 0 BVAYCZBFYNCOBL-JWTTZGFESA-N C=CCCCCC=CC=CC#CC=CC=C/C=O
613 0 UARXZADXFDTXOF-OKVQYTGBSA-N CC1C2OC2C3(C)N1C(=CC3=O)NC(=O)C=C(C)C
614 0 XFALQKGHLZQHIL-UHFFFAOYSA-N CCCCC(C(=O)OCC)P(=O)(OCC)OCC
615 0 JOOCQJFIILMFIA-UHFFFAOYSA-N CCN1C=C(C(C)=O)C(=O)C2=C1C=C(OC)C=C2
616 0 WURQDLIASVBFGX-UHFFFAOYSA-N CCN(CC)CCCNC1=NNC2=C1C=C(Cl)C=C2
617 0 NYOQBUPAMZYUQV-UHFFFAOYSA-N CC1=C(C)C(C2CC(=O)CC(=O)C2)=C(C)C(F)=C1C
618 0 MNQYRAVQJNHFLA-UHFFFAOYSA-N CC1=C(C)C(C)=C(C2CC(=O)CC(=O)C2)C(F)=C1C
619 0 BYMUDHNZVJRRPF-UHFFFAOYSA-N CCC(CN1C(=O)C2=CC=CC=C2C1=O)C(C)=O
620 0 KALQVNGZTBLJJY-UHFFFAOYSA-N CCC(=C)C(=O)C1=CC2=C(C=C1)N(C)C(=O)CO2
621 0 GNBNYDFJCJIVKD-UHFFFAOYSA-N CCOC(=O)C(=O)C1=CNC2=C(CC)C=CC=C12
622 0 KMWYWIJSKXMXGY-CYBMUJFWSA-N CN1CCCC2=C1C(=O)OC2c3ccc(O)cc3
623 0 ANZRMYGMCDBLIE-UHFFFAOYSA-N CC1C(=O)C2=CC=CC=C2C(=O)C1=NCCCO
624 0 FTFJSGQVGZRUQT-UHFFFAOYSA-N COc1ccc2c(CCc3c(O)cc(C)c(C=C)c23)c1C
625 0 MEUVHRXEHWUIIY-UHFFFAOYSA-N CC1(CCCCC1)C1=CC2=C(C=C1)C=C(O)C=C2
626 0 OVBIEWMDNSYDIF-UHFFFAOYSA-N [H]C12CC(C1)(N(C2)C(=O)C1=CC=CC=C1)C(=O)OC
627 0 KRUURQQIYIKLDW-UHFFFAOYSA-N O=C(CN1CCOCC1)NC1COC2=CC=CC=C12
628 0 OWZQZBUTVLYCSG-UHFFFAOYSA-N OC1(C2=CC=CC=C2C2=CC=CC=C12)C1(O)CCCCC1
629 0 XJFTZSRTDVBPAG-UHFFFAOYSA-N CC(C)C1=NN(C(=O)NC(C)(C)C)C(=O)N1C
630 0 HSGRPTZHUMXCAO-UHFFFAOYSA-N COC1=CC=C(C=C1)C1CCC(=C1)C1=CC=C(OC)C=C1
631 0 PXCIZZAKAVSDHL-NEPJUHHUSA-N O=COCCN1CC2CC(C1)C3=CC=CC(=O)N3C2
632 0 DEIQYJQIGJUCBE-UHFFFAOYSA-N CC(C)(C)OC(=O)C=C(C1=CC=CC=C1)C1=CC=CC=C1
633 0 BVAYCZBFYNCOBL-GWHWFOEJSA-N C=CCCCCC=CC=CC#CC=CC=CC=O
634 0 GBPDEABIPIPBIU-UHFFFAOYSA-N COP(=O)(OC)OCCC(=C)CCC=C(C)C
635 0 KDSLPFAVCWCOEQ-UHFFFAOYSA-N CC(=O)C1=CC=C(C=C1)C(C)(C)C1=CC=C(C=C1)C(C)=O
636 0 IUWLNIPHFJKUDC-UHFFFAOYSA-N OC(=O)C1=CC=CC=C1C(=O)N(CC=C)CC=C
637 0 JBPQQLKUDBMSQD-UHFFFAOYSA-N CCCC1CCC(C1)C(=O)CP(=O)(OC)OC
638 0 KMYHRFWCSOTXAS-UHFFFAOYSA-N CC(=C)C(O)CCC(CCl)OC1CCCCO1
639 0 YEDCCZCRUKCUCC-UHFFFAOYSA-N COCCCCC(C)(C)C(=O)CP(=O)(OC)OC
640 0 QHKSNRVZCMKJNS-UHFFFAOYSA-N CC(C)(C)C(=O)C1=C2C=CC=CC2=CC2=CC=CC=C12
641 0 RBPJXGJTUSWGBL-UHFFFAOYSA-N COC1=CC=CC2=C1C1(CC2)CCC2=C1C(OC)=CC=C2
642 0 ZGCPEOMYQDCTQP-UHFFFAOYSA-N CCOC(=O)C1=CC=CN2C1=CC(C)=C2C(C)=O
643 0 CQDJBLHADOBNAH-UHFFFAOYSA-N CCCCCC[Si](C)(C)C#CCC(=O)OC
644 0 XEZKKDWYZZCWQF-UHFFFAOYSA-N CCCCCCNC(=O)NC1=NC(=O)CN1C
645 0 FQRLDPKLRMEKLQ-UHFFFAOYSA-N CC(C)C1=Cc2ccc3c(C=CCC3(C)C)c2C(=O)C1=O
646 0 RKXBXYXVNGUVCT-SNAWJCMRSA-N COc1ccc(C=CC)cc1C(=C)Cc2ccc(O)cc2
647 0 JFPWOMOGZNTYSH-WHWKNOJMSA-N COc1ccc(C=CC(C=C)c2ccc(OC)cc2)cc1
648 0 LFNFNJYYTXESHV-JTQLQIEISA-N NC(CCCCNCCc1c[nH]cn1)C(=O)O
649 0 MXQNFZNLFDXTMA-UHFFFAOYSA-N CC(C)(C)[Si](C)(C)OC1=CC=CC2=C1CCC2=O
650 0 ZCKLFXCHKAPXPB-UHFFFAOYSA-N CCONC(=O)C1=C(OC)C=CC2=CC=CC=C12
651 0 ICFRVXBXPFMEST-UHFFFAOYSA-N CCCCC(C(=O)C1=CC=CC=C1)C(=O)C1=CC=CC=C1
652 0 SUZCHODXFJYVKA-UHFFFAOYSA-N CC1=C(C=C(C=C1)C(O)=O)B1OC(C)(C)C(C)(C)O1
653 0 QFQBLYXMPGIYCU-UHFFFAOYSA-N CC(C)(C)OC(=O)N1CCCC2=C1N=C(C=O)C=C2
654 0 KSAGNEDDVQISQY-UHFFFAOYSA-N COC1=CC=C(OC2=C(OC)C=CC(N)=C2)C=C1
655 0 BNWQZGWOOTZXKP-UHFFFAOYSA-N CNCC1OC(=O)N2C1CCc1cc(OC)ccc21
656 0 XWQQHNIPYHHABU-UHFFFAOYSA-N CC(C)(C)OC(=O)NCC(O)C1=CC=C(C=C1)C#N
657 0 IBEKXJPEGUNTAW-UHFFFAOYSA-N CCOC1=CC=C2C=CC=CC2=C1C(N)C(O)=O
658 0 OROJLMJKZIOSJV-UHFFFAOYSA-N COC1=CC=C2C=CC=CC2=C1C(N)CC(O)=O
659 0 SPSZUBZMVYTJJF-UHFFFAOYSA-N CC(C)(C)OC(=O)NCC(N)C1=CC=C2OCOC2=C1
660 0 OKPXMZBIIXXXHJ-UHFFFAOYSA-N COC(=O)C12C3C4C1C1C2C3C41C(=O)NC1CC1
661 0 XQWYZOLEWPQRES-UHFFFAOYSA-N CC(C)(C)[Si](C)(C)OCC1=CC=C(CC(O)=O)C=C1
662 0 BVAYCZBFYNCOBL-KNDOMGEXSA-N C=CCCCCC=CC=CC#CC=C/C=C/C=O
663 0 BXUPYASXBYZICX-JTQLQIEISA-N CC1(C)CC(O)C2=C(O1)c3ccccc3NC2=O
664 0 GYNRCRWNTNGPRI-UHFFFAOYSA-N O=C(N1CCCCCC1=O)C(=O)N1CCCCCC1=O
665 0 MKCKORDBPQHSTK-UHFFFAOYSA-N OCCCNC(=O)C1=CC(=CC=C1)C(=O)NCCCO
666 0 GTXXBHHBMSWAEO-UHFFFAOYSA-N CC(O)CNC(=O)C1=CC(=CC=C1)C(=O)NCC(C)O
667 0 YIWMCJUKQRGSSP-UHFFFAOYSA-N COP(=O)(CC(=O)C(C)(C)CCCC=C)OC
668 0 UHCKNTCFGRHPFF-UHFFFAOYSA-N CCN(CC)CCCNC1=NNC2=C1C(Cl)=CC=C2
669 0 GOXFKAWGGVFBQI-UHFFFAOYSA-N CCN(CC)CCCNC1=NNC2=C1C=CC=C2Cl
670 0 RATWFNKPIXRBDW-UHFFFAOYSA-N CCN(CC)CCCNC1=NNC2=C1C=CC(Cl)=C2
671 0 OYOQKMOWUDVWCR-RYUDHWBXSA-N CC(C)C(NC(=O)C(N)Cc1ccc(O)cc1)C(=O)O
672 0 VNZGFKQARLEAQK-XUVYQMKESA-N OCC=CC#CC#CC=CC=C/CCCCC=C
673 0 XJBKYXGEXLOERX-UHFFFAOYSA-N COC(=O)CCCCCCC1CSC(=O)N1
674 0 ZFOXTOPIQUXNID-UHFFFAOYSA-N CCN(CC)CC(=O)Nc1ccc(C(=O)OC)c(O)c1
675 0 QDTBXEKLGUTCJY-UHFFFAOYSA-N CCOC(=O)c1ccc(NC(=O)CCN(C)C)cc1O
676 0 FJJZRFIFXBOPJX-UHFFFAOYSA-N CCOC(CC=C)(C(=O)C1=CC=CC=C1)C1=CC=CC=C1
677 0 HEEPGZRKNRWQFJ-UHFFFAOYSA-N COC1=CC=CC=C1C1=CC=C(C=C1)C(C)(C)C
678 0 PBXPKNSZYAZZAV-UHFFFAOYSA-N FC1=CC=C(C=C1)C(=O)CC1CCCCCCC1=O
679 0 ADKVNLJOJPLERM-JBDKYTPXSA-N OC(C=C)C#CC#CCC=C/C=CCCCC=C
680 0 LWRZOADKYLBJOI-ZMHPAJMFSA-N CN1C2CC(O)CC1C(OC(=O)c3cccn3C)C2O
681 0 YUZVIKNWYYVSOJ-ZHEVCFECSA-N C=CCCCCCC=C/CC#CC#CC=CC=O
682 0 LAQXWADAKFZWGA-UHFFFAOYSA-N CC(C)C1=CC=C(C=C1)N(O)C(=O)C1=CC=CO1
683 0 YABQYVJHUJWCIY-UHFFFAOYSA-N CCCCCCN1C(=O)N=C(NC)N(C)C1=O
684 0 NQQYCIXJSGDYFC-UHFFFAOYSA-N CC1=C(C=CC=C1C(O)=O)B1OC(C)(C)C(C)(C)O1
685 0 YEGJMUXHTVEBND-UHFFFAOYSA-N CC1=C(C=CC(=C1)C(O)=O)B1OC(C)(C)C(C)(C)O1
686 0 NKDXQGAXDYXITL-UHFFFAOYSA-N CC(=O)CCC(O)CC(C[Si](C)(C)C)=C=C
687 0 GOOXHQZIIGBGAM-UHFFFAOYSA-N CC(C)C1=CC2=C(C(O)=O)C(O)=C(C)N=C2C=C1
688 0 MHXWDKFRPOVGGG-TZNOJPMFSA-N COc1cc(C=CC(=O)NCC(O)CCN)ccc1O
689 0 FODJZJOAWGFROH-NSHDSACASA-N CC(C)NCC(O)COc1ccc(cc1)C(=O)C(=O)N
690 0 NGYJVUQZTJCWLD-UHFFFAOYSA-N COC(=O)C1=CC(O)=C2C=C(C=CC2=C1)N(C)C
691 0 WXHQCEHXTHFIQG-UHFFFAOYSA-N CC1=CC(=CC=C1O)C1=CCC(CC1)C1=CC=C(O)C=C1
692 0 BAEVCCYGRQSYIU-UHFFFAOYSA-N CC(C)(C)OC(=O)N1CCCC(CN=[N+]=[N-])C1
693 0 NWVMYWLLNWSEDO-UHFFFAOYSA-N CCCCCC1=CC2=C(O)C3=CC=CC=C3C(O)=C2C=C1
694 0 LHDIJXHKGALZEX-UHFFFAOYSA-N CC(C)OC(=O)COC1=CC=CC2=C1N=CC=C2
695 0 CMAFZMCNXATNCV-UHFFFAOYSA-N CCCCCCCCOC1=C(F)C=C(O)C=C1
696 0 JQVZVTLNHNXNKC-UHFFFAOYSA-N CCCCCCOC1=C(NC(C)=O)C=C(C=C1)[N+]([O-])=O
697 0 KQQMBGTVDPCLIU-UHFFFAOYSA-N CC1=C2C=C(CC3=CN=C(N)N=C3N)C=C(N)C2=NC=C1
698 0 AEVPVLVQOALREA-UHFFFAOYSA-N CC1=C2C(N)=C(CC3=CN=C(N)N=C3N)C=CC2=NC=C1
699 0 CXGWHBITXKEUDO-UHFFFAOYSA-N CCCCCCNC(=O)NC1=CC(O)=C(C=C1)C(O)=O
700 0 NOOUTCYHVCJDHR-UHFFFAOYSA-N CN(C)CCC(=O)C1=CC2=CC=CC=C2OC1=O
701 0 OMMLHBLYTXQWIF-UHFFFAOYSA-N [O-][N+](=O)C1=CC(=CC=C1)C(=O)CCN1CCCCC1
702 0 VXZSHXDEAZHVQS-UHFFFAOYSA-N C[N+]1=C2C=CC=CC2=NC2=C3C=CC=CC3=CC=C12
703 0 DCBDQIREDMOEDJ-UHFFFAOYSA-N CCCCOC1=CC=C(C=C1)C(=O)C1=NC=CO1
704 0 DPYWFHYWBNGQPZ-UHFFFAOYSA-N CSC1=CC=CC=C1CCC(=O)C1CCCCC1
705 0 VYSRWGLCJADJIS-UHFFFAOYSA-N CSC1=CC=C(CCC(=O)C2CCCCC2)C=C1
706 0 OOMSAHDJCGZEKE-UHFFFAOYSA-N CCOC(=O)CCCCCCC(=O)C1=CC=C(F)C=C1
707 0 OTCVKASYZCLLEU-UHFFFAOYSA-N CCOC(=O)CCCCCCC(=O)C1=CC(F)=CC=C1
708 0 LCNPXEHTWXJZDT-UHFFFAOYSA-N CCOC(=O)CCCCCCC(=O)C1=CC=CC=C1F
709 0 AMBOXCSSYZUWSR-UHFFFAOYSA-N CCOC(=O)CCCC(=O)C1=CC=CC(=C1)C#N
710 0 WORHUHARWTUEFK-UHFFFAOYSA-N CCOC(=O)CCCC(=O)C1=CC=C(C=C1)C#N
711 0 XEEUXVRRXFMXDX-UHFFFAOYSA-N CC1(C)COC(CCCC(=O)C2=CC=CC=C2F)OC1
712 0 AUAGLVYODZARRK-UHFFFAOYSA-N CC1(C)COC(CCCC(=O)C2=CC(F)=CC=C2)OC1
713 0 PGRNPVZWWUSQLA-UHFFFAOYSA-N CC1(C)COC(CCCC(=O)C2=CC=C(F)C=C2)OC1
714 0 XPIWAIAJDKHREO-UHFFFAOYSA-N O=C(CCC1OCCCO1)C1=CC=CC(=C1)C#N
715 0 SCWUNZOODGSQCA-UHFFFAOYSA-N O=C(CCC1OCCCO1)C1=CC=C(C=C1)C#N
716 0 VOCWOVABAXBFJO-UHFFFAOYSA-N COC1=CC(OC)=C(C=C1)C1=CC=CC(CO)=N1
717 0 ZVFWEBACPDQANI-UHFFFAOYSA-N COC(=O)C(CB1OC(C)(C)C(C)(C)O1)=CC
718 0 QGJAFAIXCRURHK-UHFFFAOYSA-N CCC(C)C(NC(=O)NC1=CC=C(OC)C=C1)C(O)=O
719 0 UUTKHJVGAYPFLA-UHFFFAOYSA-N CCOC(=O)c1ccc(NC(=O)CNC(C)C)cc1O
720 0 LAFFTPKGTZPBMG-MJGOQNOKSA-N COc1ccc2c3CCC4(C)C(CCC4=O)c3ccc2c1
721 0 QRUJPVWHRACOPH-UHFFFAOYSA-N COC(=O)c1ccc(NC(=O)CCNC(C)C)cc1O
722 0 VBLAQWXWUARXGP-UHFFFAOYSA-N CC(C)(C)C1=CC=C(C=C1)C1=C(N=CO1)C(O)=O
723 0 OQFHJKZVOALSPV-UHFFFAOYSA-N COc1ccc(cc1CC=C)c2cc(CC=C)ccc2O
724 0 BOQHZNTZNPUNSU-UHFFFAOYSA-N CCCCN1P(Cl)N(CCCC)C(C)=C1C
725 0 HMUNIRFNXACTFG-UHFFFAOYSA-N CCCCN1CN(CCCCS(O)(=O)=O)C=C1
726 0 LFLVYHVGNKJGBV-UHFFFAOYSA-N CCCCC1=CC=C(C=CC(=O)C2=CC=C(O)C=C2)C=C1
727 0 CWFCBCJQPVVHJB-UHFFFAOYSA-N CCC(C)C(N=CC1C(CO)=CN=C(C)C1=O)C(O)=O
728 0 WONGCYPXRDVLEE-UHFFFAOYSA-N CCC(N1C=C(C(C)=O)C2=CC=CC=C12)C(O)=O
729 0 QLYRTJYMSVNUFC-UHFFFAOYSA-N CC(C)C1=CC(=O)c2c3C=CCC(C)(C)c3ccc2C1=O
730 0 OATNAISKXZPYET-UHFFFAOYSA-N CC(C)C1N=C(OC1=O)C1=CC=CC=C1C(C)=O
731 0 UVKLIEZTJMNGDN-UHFFFAOYSA-N CCCC1=NN=C(NC(=O)CN(CC)CC)O1
732 0 XYPPATVNMYDYCK-UHFFFAOYSA-N CCCN(CCC)CC(=O)NC1=NN=C(C)O1
733 0 DJICFPSXUIFDTJ-UHFFFAOYSA-N CC1=CC2=C(N=C1)N(C=C2CO)C(=O)OC(C)(C)C
734 0 XQNYGTSLIDQFRG-UHFFFAOYSA-N CC1(C)OB(OC1(C)C)C1=CC=CC=C1CC(O)=O
735 0 APCJOQSPNRWPJM-UHFFFAOYSA-N CC1=CC(=CC(=C1)B1OC(C)(C)C(C)(C)O1)C(O)=O
736 0 ALIYPFTURKMCNA-UHFFFAOYSA-N COC1=CC(OC)=C(B2OCC(C)(C)CO2)C(OC)=C1
737 0 FDZCVHSLQUUNKX-UHFFFAOYSA-N CCCCN1N=C2C=C(C=CC2=C1OCC)C(O)=O
738 0 RWNVMURXKFVIHP-UHFFFAOYSA-N CC(C)(C)OC(=O)N1C=CC2=C(C=O)C=CC=C12
739 0 SDLHNQGTGGNOQZ-VAWYXSNFSA-N C=CCCCCCCC=CC#CC#CC(=O)C=C
740 0 VNZGFKQARLEAQK-FVMRDFIHSA-N OCC=CC#CC#CC=C/C=C/CCCCC=C
741 0 CHJNSTZSYYWTBS-UHFFFAOYSA-N O=C(NOCC1CCCCC1)C1=CC2=C(N1)C=CO2
742 0 OOIMFYJDAOJRFA-UHFFFAOYSA-N CC1=C(C=CC(=C1)B1OC(C)(C)C(C)(C)O1)C(O)=O
743 0 JTLSTDKBLFYEIE-UHFFFAOYSA-N CC1=C(O)C=CC(=C1)C1=CC=C(C=C1)C(C)(C)C
744 0 GFJYJIDQFMKBHA-UHFFFAOYSA-N CC1=C(O)C=C(C=C1)C1=CC=C(C=C1)C(C)(C)C
745 0 WXMNZDGHFUTLAF-UHFFFAOYSA-N CC1=CC(=CC(O)=C1)C1=CC=C(C=C1)C(C)(C)C
746 0 IAQOECAZMQEZLI-UHFFFAOYSA-N S=P(N1CC1)(N1CC1)N1CCCCCC1
747 0 UZOXBIKSGINOTD-UHFFFAOYSA-N CCOC(=O)C1=COC(=N1)C1=CC=CC=C1CC
748 0 GBXCCFPWKXOVMP-UHFFFAOYSA-N COC(=O)C1=CC(N(C)C(=O)OC(C)(C)C)=C(N)C=C1
749 0 BBOBJBRFBDGHNK-UHFFFAOYSA-N CCOC(=O)C1=C(C)OC(=C1)C1=CC(N)=CC=C1
750 0 OOIMFYJDAOJRFA-UHFFFAOYSA-N CC1=C(C=CC(=C1)B1OC(C)(C)C(C)(C)O1)C(O)=O
751 0 BPFOFWQKSUAKKA-MNOVXSKESA-N CCOC(=O)N1CC2CC(C1)C3=CC=CC(=O)N3C2
752 0 IRHDMNQPBGLZHE-UHFFFAOYSA-N CC1=CC=C(C=C1)C1CC(=O)N=C(C)C1C(O)=O
753 0 XUXAQTMWUOWAGQ-UHFFFAOYSA-N COC(=O)C(CC1=CC=CC(N)=N1)C(=O)OC(C)(C)C
754 0 JIQFVQITLNDQFQ-UHFFFAOYSA-N Cc1ccc2c3CCC(=O)C(C)(C)c3cc4OCCc1c24
755 0 GQGCBORJUDIMNW-UHFFFAOYSA-N [O-][N+](=O)C1=CC=C(OC2C3CC3C3CCC23)C=C1
756 0 UYTBFEZDXIYQQX-UHFFFAOYSA-N O=C(OCCOC(=O)C1=CCN=CC1)C1CCNCC1
757 0 OVEGFUNCNINTBL-UHFFFAOYSA-N CN(C)C1=C2N=C(C=NC2=NC(N)=N1)C1=CC=C(C)C=C1
758 0 LTCPNPQUOAOESZ-UHFFFAOYSA-N CC(NC(=O)OC(C)(C)C)C1=NC2=CC=CC=C2O1
759 0 XFODZOLACDDEHC-UHFFFAOYSA-N [H]C12CC3(C4CC1(C(O)=O)C([H])(CN4C)C3([H])CN2C)C(O)=O
760 0 OQGFEKSYMQWCSI-UHFFFAOYSA-N CC(C)N=CC1C(=O)COC2=C(C=CC=C2)C1=O
761 0 NKOCCEDSXFBRQY-YDFGWWAZSA-N COc1ccc(C=CC)cc1c2cc(C=CC)ccc2O
762 0 WSBOYOYQOJYXMU-UHFFFAOYSA-N OC(=O)C1CCCN1C(=O)C=CC1=CC=CC=C1
763 0 BALLISZXOQIEDJ-UHFFFAOYSA-N CCCCCCC(=O)C1=CC2=CC=CC=C2C=C1
764 0 YKMQXAWTGCOPNE-UHFFFAOYSA-N OCC1=C(CCc2ccc(O)cc2)C(=O)NC=C1
765 0 VAONWZRUDUPELX-UHFFFAOYSA-N CC(C)(C)OC(=O)N1CCC2C(=O)CC(=O)N=C2CC1
766 0 PGELZZRCBDJCSO-UHFFFAOYSA-N COC1=CC2=C(NC(=O)CN(C2=O)C(C)(C)C)C=C1
767 0 XMDVVYUVJDBTQQ-UHFFFAOYSA-N CC(C)(C)C1=CC=C(C=C1)C(=O)C#CC1=CC=CC=C1
768 0 FKDQTOFAIYTQQY-UHFFFAOYSA-N CC(C)(C)OC(=O)NC1CC2=CC=CC=C2NC1=O
769 0 RILMKWXTPLJDAR-UHFFFAOYSA-N CC(=O)C1=C(O)C=C(C=C1)B1OC(C)(C)C(C)(C)O1
770 0 OWXHDOIFLLGSQV-UHFFFAOYSA-N CC=CC(=O)N1C(C)C(OC1=O)C1=CC=CC=C1
771 0 OWXHDOIFLLGSQV-UHFFFAOYSA-N CC=CC(=O)N1C(C)C(OC1=O)C1=CC=CC=C1
772 0 BYHGOVFTSYQQMW-UHFFFAOYSA-N CC(C)(C)OC(=O)NC1CCCCC1N=[N+]=[N-]
773 0 ZQHLTGSYRKZDAX-UHFFFAOYSA-N CCOC1=CC(=NC2=C(CC)C=CC=C12)C(O)=O
774 0 UHMRFJXCBUYTFR-UHFFFAOYSA-N CC(C)(C)[Si](C)(C)OCCOC1=CC=C(C=O)C=C1
775 0 OOUUSKZQVZQVME-UHFFFAOYSA-N COC1=CC2=C(CCC22CCC3=C2C=C(OC)C=C3)C=C1
776 0 DPKPGWLFLFCAJC-UHFFFAOYSA-N CCOC(=O)CC1=NC=C(NC(=O)OC(C)(C)C)C=C1
777 0 ATKHOKWXTUCWGI-UHFFFAOYSA-N CCCCOC1=NC2=CC=CC=C2C=C1C(O)=O
778 0 JNFOBPXOMFBQHO-UHFFFAOYSA-N CC(C)(C)C1=CC=C(SCCCCCC(O)=O)C=C1
779 0 LCCLUQVPGCTLOU-UHFFFAOYSA-N CCOC(=O)C1=C(N)C=C2C=CC=C(OC)C2=C1
780 0 VXOMMWGHYMUADO-UHFFFAOYSA-N CC(C)(C)OC(=O)NCC(CC1=CN=CC=C1)C(O)=O
781 0 QVLJMPBNVQXYEL-UHFFFAOYSA-N COc1ccc(CC=C)cc1c2ccc(O)c(CC=C)c2
782 0 JFNBDMUTMZOTTF-UHFFFAOYSA-N COC1=C(OC)C=C(CC(C)NC(=O)CC#N)C=C1
783 0 HXJQUIKDWMBSFI-UHFFFAOYSA-N COC1=C(C=C(C)C=C1)C1=CC=CC=C1C(C)C
784 0 OAXREGJJVFNJSW-UHFFFAOYSA-N CC#CCOCC1CCN(CC1)S(C)(=O)=O
785 0 UAFKXTWSRCTQNP-UHFFFAOYSA-N OC1CCCCC1OC(=O)C1=CC=C(C=C1)C#N
786 0 JWJIHJLKEHAXQR-UHFFFAOYSA-N OC1=CC2=C(C=C1)C(=O)C=C(O2)N1CCCCC1
787 0 ABLKLIFVATWCNG-UHFFFAOYSA-N OC1=CC=CC(CC=C)=C1CC1=C(CC=C)C=CC=C1O
788 0 LMDVFSHGYANGRP-RYUDHWBXSA-N CC(C)[C@@H]1NC(=O)[C@H](Cc2ccc(O)cc2)NC1=O
789 0 HLHBDMWPPKHNDQ-UHFFFAOYSA-N C=CCCCCCC=CCC#CC#CC(=O)C=C
790 0 HEYYWUHUUDMLNZ-UHFFFAOYSA-N CN(CCO)C(=O)C1=CC=C(C=C1)C(=O)N(C)CCO
791 0 PACWBAOHWJASME-UHFFFAOYSA-N CSC(C)CC(=O)C1C(C)=CCCC1(C)C
792 0 QHDUUWCBGIIELM-UHFFFAOYSA-N COC(=O)C1=CC=CN1CC1=CC=C(OC)C=C1
793 0 DIHKPWRAFNUESX-UHFFFAOYSA-N CCN(CC)C(=O)C1=CC2=CC=CC=C2OC1=O
794 0 DAOPNGIQPVIXQU-UHFFFAOYSA-N O=C(CN1CCCCC1)N=C1CCC(=O)C(=O)C=C1
795 0 HTSCPVPNXMPNQZ-UHFFFAOYSA-N CCCCCC1=CC=C(C=C1)C1=CC=C(O)C=C1
796 0 SMYLAVUMXGBVPS-UHFFFAOYSA-N CCOP(=O)(OCC)OC(C)=CC=CC(C)C
797 0 CRSPXWJOLZVYSJ-UHFFFAOYSA-N CCCC(=O)C(=CC(=O)C(C)C)[Si](C)(C)C
798 0 JYXGPDOHRYTOBE-UHFFFAOYSA-N OCC(=O)c1cccn1CCc2ccc(O)cc2
799 0 CHGDWHXYSAVGSF-UHFFFAOYSA-N CC(C)OP(=O)(OC(C)C)C=CC(=O)C(C)C
800 0 XJPZFOGQANQGQY-UHFFFAOYSA-N CCCCNC(=O)CN1CC2=CC=CC=C2OC1=O
801 0 SHFGSMGOMKVCFE-UHFFFAOYSA-N Oc1ccc(CCOCc2ccc(C=O)[nH]2)cc1
802 0 VNZGFKQARLEAQK-UHFFFAOYSA-N OCC=CC#CC#CC=CC=CCCCCC=C
803 0 IQLJSJRKLKNSMM-UHFFFAOYSA-N CC(C)COC(=O)N1C=C(C=O)C2=CC=CC=C12
804 0 ZADCYTXTPUYNGZ-UHFFFAOYSA-N CCCCOP(=O)(OCCCC)OCCC(C)=O
805 0 VNZGFKQARLEAQK-ULRKRDCQSA-N OCC=C/C#CC#CC=CC=C/CCCCC=C
806 0 PAAWXPHOQOQYNE-UHFFFAOYSA-N CC(C)(C)OC(=O)OC1=CC=CC2=C1N=CC=C2
807 0 SKWKUNNREVHUED-UHFFFAOYSA-N CCCCN1N(C(=O)OCC)C2=CC=CC=C2C1=O
808 0 WWBBOPOWLDLFHD-UHFFFAOYSA-N COc1cccc2ncc(OC)c(CC(=O)C)c12
809 0 MBTKXCFOGQOGCM-UHFFFAOYSA-N CC1(CCN=C=O)CCOC2=CC=CC=C2C1=O
810 0 KRHMOXCTXRKEPW-UHFFFAOYSA-N CCOC(=O)NCCC1=CC=CC=C1NC(=O)OCC
811 0 RGHAXLGMBPHFFC-UHFFFAOYSA-N CSC(CC(C)=O)C1C(C)=CCCC1(C)C
812 0 BXFGXSHGOWRVPO-UHFFFAOYSA-N C[Si](C)(C)CC=CC(O)C1CCCCC1=O
813 0 GIZTUBNCSQVJMY-UHFFFAOYSA-N COC(=O)C(C)(NC(=O)C1=CC=CC=C1)C=C=C
814 0 GVJDRGZYIWXKHQ-UHFFFAOYSA-N [H]C12CCCC([H])(C3=CC=CC=C13)C1=C2C=CC(OC)=C1OC
815 0 OCAQECXLSAEDEJ-UHFFFAOYSA-N CC(C)CNC(=O)C#CC1=CC2=C(OCO2)C=C1
816 0 YLDUVFYDTIBKCT-UHFFFAOYSA-N CCCCN(CCCC)C1=NC(=O)NC(=O)N1
817 0 CSBCSRPWHQQFCU-UHFFFAOYSA-N C[N+](C)(C)C1=CC=C(C=C1)N=NC1=CC=CC=C1
818 0 SOHBTYQFKBMULQ-UHFFFAOYSA-N CC(C)C1=CC2=C(OC3=C(C=C(C=C3)C(C)C)C2=O)C=C1
819 0 RCXIGFZOGYBOHB-UHFFFAOYSA-N CC(C)OC(=O)C1=C(C)ON=C1C1=CC=CC=C1
820 0 YXIVTEXUSXUMIT-SECBINFHSA-N COC(=O)[C@H](C)CC(=O)c1ccc2[nH]ccc2c1
821 0 RWYFGSWQGPDOSB-UHFFFAOYSA-N CC1C=CC(=O)CC1(C1=CC=CC=C1)C1=CC=CC=C1
822 0 JYMZRTWGHAPYBN-UHFFFAOYSA-N COC(OC)C1=CC=C(OCCN2C=CN=C2)C=C1
823 0 LLSODNUYNJWSBJ-GFCCVEGCSA-N CN1C2=C(C(O)C(C)(C)O2)C(=O)c3ccccc13
824 0 HWDJZBUUWVFCOE-UHFFFAOYSA-N CC(C)(O)C(=O)NC1=CC=CC=C1NC(=O)C(C)(C)O
825 0 UYSKYYUHYRIZTM-UHFFFAOYSA-N CCN(CC)B(Cl)C=CB(Cl)N(CC)CC
826 0 VOPABCOGHFNZKP-UHFFFAOYSA-N CC(C)(C)C(=O)C1=CC=CC2=CC3=CC=CC=C3C=C12
827 0 RVLUHCKIWACDBZ-UHFFFAOYSA-N COC1=C(OC)C=C(C=C1)C(CNC(C)=O)NC(C)=O
828 0 PIICLWVCPPMMDL-UHFFFAOYSA-N CC(C)(C)C(=O)C1C(N=O)C2=CC=CC=C2C1=O
829 0 UEMKSUXPQOGDGP-UHFFFAOYSA-N OC(=O)CCCCCC1=CC2=C(C=C1)C1=CC=CC=C1C2
830 0 GZTCIPBUASGZCM-UHFFFAOYSA-N COC1=C(OC)C=C(C=C1)C1=C(OC)C=CN=C1
831 0 RDKXRQHZZLRGSC-UHFFFAOYSA-N C[Si]12CCC(=O)OCCN(CCO1)CCO2
832 0 RIGZXKIHRFPLDD-UHFFFAOYSA-N CCCC(=O)CCP(O)(=O)CCC(=O)CCC
833 0 CSMQRNWFBTUCPH-UHFFFAOYSA-N COC(=O)c1ccc(OCCN2CCN=C2C)cc1
834 0 SQUSWYXGOCEOEY-UHFFFAOYSA-N CC(=O)OCN1C(=C(C)C(=O)c2ccccc12)C
835 0 VNZGFKQARLEAQK-YJWTVKCOSA-N OCC=CC#CC#CC=CC=CCCCCC=C
836 0 WOSHGGRHJPUBHI-UHFFFAOYSA-N CC1(CCC(=O)C=C1)C1=CC=CC=C1C1=CC=CC=C1
837 0 ZKPHYUDUHAIMCK-MNOVXSKESA-N COC(=O)CN1CC2CC(C1)C3=CC=CC(=O)N3C2
838 0 ZOZBLVYNAYBARF-TWGQIWQCSA-N COc1ccc(C=C/C(=O)N2CCCC2=O)cc1
839 0 VLPURNANASIMQH-UHFFFAOYSA-N C[Si](C)(C)CC#CCC(O)COC1=CC=CC=C1
840 0 CGIBDACFSOVPGW-UHFFFAOYSA-N CCOP(=O)(CC1=CC(CCC1)OC)OCC
841 0 QHIIRGZVAMZTBE-UHFFFAOYSA-N CN(C)C1=CC=C(C=C1)\N=C\C1=CC=CC=[N+]1C
842 0 VXMVRQABJBJZCK-UHFFFAOYSA-N CC(C)(C)C1=CC(=C(C=C1[N+]([O-])=O)[N+]([O-])=O)C(C)(C)C
843 0 OOVIDZVWKLFZSZ-SNVBAGLBSA-N CC(C)CC(=O)NC1=C(C)C(=O)C2CCCN2C(=O)O1
844 0 KPSZYAMCIRWUTK-UHFFFAOYSA-N OCc1ccc(C=O)n1CCc2ccc(O)cc2
845 0 JGTUTFWHNIOOOC-UHFFFAOYSA-N C=CCCCCC=CC=CC#CC=CC(=O)C=C
846 0 XRUVISWSMRHCRH-UHFFFAOYSA-N CC(=O)C(N=NC1=CC=CC=C1)C(=O)OC(C)(C)C
847 0 DDQAGIVGJXCODX-UHFFFAOYSA-N CCC1(CN2C(=O)C3=CC=CC=C3C2=O)COC1
848 0 MVHVJXQHISKVIP-UHFFFAOYSA-N O=C1CCCC2C1C2(C1=CC=CC=C1)C1=CC=CC=C1
849 0 FZFJTYXVLZSEHI-UHFFFAOYSA-N CC(C)(C)OOC(=O)CC[Si](C)(C)C1=CC=CC=C1
850 0 WHZHZHKVXZSXIF-UHFFFAOYSA-N CCOC(=O)C1=CC2=CC(C)=C(N2C=C1)C(C)=O
851 0 PRVDXLRCRNBWFS-UHFFFAOYSA-N CC1=C(CC(=O)OC(C)(C)C)C2=C(C1)C=CC(F)=C2
852 0 YCZYEHZFRFRXDH-UHFFFAOYSA-N COCC1=C(C(C=CN2CCCC2)=CC=C1)[N+]([O-])=O
853 0 DTCWKIOCCPFBBP-UHFFFAOYSA-N CC1C(C)=C(C)C(=C1C)C1=CC=CC=C1C(C)=O
854 0 MSXMXWJPFIDEMT-XGNJAFTASA-N [C@H]1([C@H](C([C@H]([C@@H](C1O)N=C(N)N)O)O)O)N=C(N)N
855 0 NMDUKZSDGMZWSS-UHFFFAOYSA-N OCCCCCCCCCCOP1(=O)OCCO1
856 0 AWELIRBBPQBVMP-UHFFFAOYSA-N CCOC1=C(CCC(C)(C)C1)SC1=CC=CC=C1
857 0 FTMKUFRFBMFEHZ-UHFFFAOYSA-N [H]C12CCC3([H])C([H])(CCCC3(C1=O)C1=CC=CC=C1)C2
858 0 DINAUKAOUMUZHC-UHFFFAOYSA-N COP(=O)(CC(=O)C(C)(C)CCCCCO)OC
859 0 NVSMMABWNOXYSG-ASFMATSWSA-N CC#CC#CC#CC=CC=CC(CCCC=C)OC(=O)C
860 0 DPKTYRBOWFAKNB-UHFFFAOYSA-N COCC(NC(C)=O)C(=O)C#CC1=CC=CC=C1
861 0 GRPWANKDBCDDEV-UHFFFAOYSA-N CCN(CC)CCN1C(=O)OC2=CC=CC=C2C1=O
862 0 MSXMXWJPFIDEMT-FAEUDGQSSA-N NC(=N)NC1C(O)C(O)C(O)C(NC(=N)N)C1O
863 0 IVHSFQZNCKXCKW-UHFFFAOYSA-N COC(=O)CCCC1=CC2=CC=CC=C2NC1=O
864 0 USIWCAIJTKTKOS-UHFFFAOYSA-N CCC(=NC(C)=O)C(=O)NCCC1=CC=C(O)C=C1
865 0 YFZVOYXLMTUKAU-UHFFFAOYSA-N CC[N+]1=C(CC=NC2=CC=CC=C2)SC=C1C
866 0 HLHBDMWPPKHNDQ-ZHACJKMWSA-N C=CCCCCCC=CCC#CC#CC(=O)C=C
867 0 YGJSCXLCESYVJT-UHFFFAOYSA-N COc1ccc(CC=C)cc1C(=C)Cc2ccc(O)cc2
868 0 YXDIKSGFZZLOKX-UHFFFAOYSA-N CCCCCC=C(CCC=O)SC1=CC=CC=C1
869 0 PSCIEXXAGLGNCG-UHFFFAOYSA-N CC(C)(O)C#CC(=CC1=CC=CC=C1)C1=CC=CC=C1
870 0 ANYHMGBYZCECKJ-UHFFFAOYSA-N CCC1OC(=O)C(=NC(=O)C2=CC=CC=C2)C1C
871 0 DNONGZKGJRKSBC-UHFFFAOYSA-N C=CCCCCCCCCCSC1=CC=C(O1)C=O
872 0 VNZGFKQARLEAQK-ZVHWMEOJSA-N OCC=C/C#CC#CC=CC=CCCCCC=C
873 0 CVINHBVTDUIIGG-UHFFFAOYSA-N CCCCC(CC)COP(O)(=O)CCOC(C)=O
874 0 SGDCERUJNVFXSW-UHFFFAOYSA-N CC1(O)C=CC(CC1O)(C1=CC=CC=C1)C1=CC=CC=C1
875 0 JGTUTFWHNIOOOC-UIYSQPCTSA-N C=CCCCCC=CC=CC#CC=CC(=O)C=C
876 0 QBNWCDXPBUCIET-UHFFFAOYSA-N CC(=O)NCC(NC(C)=O)C1=CC=C(C=C1)C(C)=O
877 0 QYSMHXIUZYOUJA-UHFFFAOYSA-N CCOP(=O)(OCC)OC(C)(C#C)C(C)(C)C
878 0 CTNOLVYTWSZRHC-UHFFFAOYSA-N CCOP(=O)(OCC)OC=C=C(C)C(C)(C)C
879 0 HRZDDOAOGKKUOT-UHFFFAOYSA-N CC=CC=C(C(=O)OC(C)(C)C)[Si](C)(C)C
880 0 WKMITNYMIQLNKK-UHFFFAOYSA-N CCOC(=O)C(C(C)=O)C1=NC2=C(C1)C=CC=C2
881 0 STLGFWGQBLQFMY-UHFFFAOYSA-N COCc1cc2c(C)c(O)c3CCC(=O)c3c2[nH]1
882 0 ZWKFWZPFSTZSEE-UHFFFAOYSA-N CCCCOC(OCCCC)C(Cl)C1COOC1
883 0 YUZVIKNWYYVSOJ-UHFFFAOYSA-N C=CCCCCCC=CCC#CC#CC=CC=O
884 0 APHAGVNNPXHATD-UHFFFAOYSA-N C[P+](CCO)(C1=CC=CC=C1)C1=CC=CC=C1
885 0 KOADWDSWVMHJQG-YJWTVKCOSA-N CCCCCCC=CC=CC#CC#CC=CC=O
886 0 SXFYVDPKNPGHKJ-GQCTYLIASA-N O=C(C=Cc1ccc2OCOc2c1)N3CCCC3
887 0 NCSINGBYRFXOMK-LLVKDONJSA-N CSC(C)CC(=O)C1=C(C)CCCC1(C)C
888 0 UVHHCQANXQXBLO-UHFFFAOYSA-N COC1=CC(=CC(OC)=C1O)C(=O)NC1CCCNC1
889 0 OIHVUSFYBLHBKE-UHFFFAOYSA-N COC1=CC(=CC(O)=C1OC)C(=O)NC1CCCNC1
890 0 YHPOEIHWYRUVKC-YDFGWWAZSA-N COc1ccc(cc1C=CC)c2cc(C=CC)ccc2O
891 0 LMDVFSHGYANGRP-NEPJUHHUSA-N CC(C)C1NC(=O)C(Cc2ccc(O)cc2)NC1=O
892 0 SPQSLHDOFXWSOA-UHFFFAOYSA-N CN(\N=C(/C)C1=CC=[N+](C)C=C1)C1=CC=CC=C1
893 0 GVPGTZQXPVBWTP-UHFFFAOYSA-N COC1=CC=C(C=C1)C1CC(CC(=O)C1)C1=CC=CC=C1
894 0 HXXUHXKIAWTEOZ-UHFFFAOYSA-N CCCOC(=O)COC1=CC=CC2=C1N=CC=C2
895 0 MOIBQWQAZCWUJH-UHFFFAOYSA-N CCCCC(=O)C=CN1C(=O)OC2=CC=CC=C12
896 0 SNFDKMGWIRZIIP-UHFFFAOYSA-N CC(C)CC(=O)C=CN1C(=O)OC2=CC=CC=C12
897 0 DFMKIZQTKPNTPB-UHFFFAOYSA-N COP(=O)(CC(=O)C(C)C(C)CCCCO)OC
898 0 MNQYRAVQJNHFLA-UHFFFAOYSA-N CC1=C(C)C(C)=C(C2CC(=O)CC(=O)C2)C(F)=C1C
899 0 NYOQBUPAMZYUQV-UHFFFAOYSA-N CC1=C(C)C(C2CC(=O)CC(=O)C2)=C(C)C(F)=C1C
900 0 ZOZBLVYNAYBARF-RMKNXTFCSA-N COc1ccc(C=CC(=O)N2CCCC2=O)cc1
901 0 BAZBYJXDEUDANE-UHFFFAOYSA-N CC(C)CC1=C(C(=O)NC1=O)c2ccc(O)cc2
902 0 CDXLHFHHQDJENW-UHFFFAOYSA-N OCC1OC(C(C1O)O)N1C=NC2C1C=C(C)C(=C2)C
903 0 RCSOVJHOMHIMJU-UHFFFAOYSA-N OCC1OC(C(C1O)O)n1cnc2c1CC(C)C(=C2)C
904 0 HQJFDTWFGKAGIY-UHFFFAOYSA-N OCC1OC(C(C1O)O)n1cnc2c1C=C(C)C(C2)C
905 0 XJMINJQARLUBAL-UHFFFAOYSA-N OCC1OC(C(C1O)O)N1CNc2c1cc(C)c(c2)C
906 0 OWUKXQKTZGNBPU-UHFFFAOYSA-N COC1=CC(C=CC)=C(O[Si](C)(C)CC=C)C=C1
907 0 RNBXYUGIXFCRPI-UHFFFAOYSA-N CCCCC1=CC(=NO1)C1=CC=C(C=C1)C(O)=O
908 0 CIGWYGWEBLNURG-UHFFFAOYSA-N Oc1cc(C)c2c(c1)C=CC1=C3C(CCC21)(C)C(=O)CC3
909 0 UPDHJIYOVOBIHL-UHFFFAOYSA-N CCOC1=C(C=CC(=O)OC)C2=CC=CC=C2N1
910 0 XOQXKOLCCJQQND-UHFFFAOYSA-N CC1=C2CCCC2CC(=O)C(C1)C1=CC=CC=C1
911 0 WSWLGVMHMFJCLT-UHFFFAOYSA-N CC(C)(C)[Si](C)(C)OCCOC1=CC=CC(C=O)=C1
912 0 NOHWVHKGTNTRON-UHFFFAOYSA-N CCOC(=O)C1=C(N)C(CC2=CC=CC=C2)=CO1
913 0 WDVPZJGLTGZKRX-UHFFFAOYSA-N CCOC(=O)C1=CC=C(C=C1)N1CC(C)(C)C(=O)N1
914 0 WXKKABPKZSVBNT-UHFFFAOYSA-N Oc1cc(C)c2c(c1)ccc1c2CCC2(C1CCC2=O)C
915 0 PXFNETJZXYGQKE-UHFFFAOYSA-N CC(C)[Si]([SiH](C)C)(C1=CC=CC=C1)[Si](C)(C)C
916 0 YSOYFRSCAMHODK-UHFFFAOYSA-N Oc1cc(C)c2c(c1)C=CC1C2=CCC2(C1CCC2=O)C
917 0 ZYMDFJWNIIOVJP-UHFFFAOYSA-N Oc1cc(C)c2c(c1)C=CC1C2CCC2(C1C=CC2=O)C
918 0 NHBGKDZTEJYFPM-UHFFFAOYSA-N CC(Nc1nc(Cl)nc(n1)NC(C)(C)C)O
919 0 PSSHJZZCOUUSID-UHFFFAOYSA-N OCCNc1nc(nc(n1)Cl)NC(C)(C)C
920 0 LCNFMIKBWPDDLJ-UHFFFAOYSA-N CCOC(=O)C1=C(N)C=C2C(OC)=CC=CC2=C1
921 0 ZHDUGNRNRSRZLQ-UHFFFAOYSA-N CCC(CC)(CC)[N+]1=CC=C(O1)C1=CC=C(F)C=C1F
922 0 HHJOJVSFXXTSRK-UHFFFAOYSA-N O=C(C#CC1=CC=CC=C1)C1CCCCCCC1
923 0 NSJHQXXZPMJBRW-UHFFFAOYSA-N COC1=C(C)C(CC#C[Si](C)(C)C)=C(O)C=C1C
924 0 DBKNWYMSGVXASJ-UHFFFAOYSA-N COC(=O)C1=CC2=C(C=C(OC)C=C2)N1CC=C
925 0 KOSHTTUVAJYFDW-UHFFFAOYSA-N CCC(=O)C(=C[Si](C)(C)C)C(O)C1=CC=CC=C1
926 0 GRPWANKDBCDDEV-UHFFFAOYSA-N CCN(CC)CCN1C(=O)OC2=CC=CC=C2C1=O
927 0 ZRGNCKZCKRGCCY-UHFFFAOYSA-N CC(C)(C)C(=CCCC=O)C#CC1=CC=CC=C1
928 0 PHQRDIXRZOSDKM-UHFFFAOYSA-N CCC1=CC=C(O1)C(C1=CC=C(CC)O1)C1=CC=CC=C1
929 0 QMTYNRYLLIJMHR-UHFFFAOYSA-N CCNc1nc(nc(n1)Cl)NC(CO)(C)C
930 0 VDMZZTPTWMPFMI-UHFFFAOYSA-N CCOC(=O)C(C#N)=C(C)COC1=CC=CC=C1
931 0 RPEQZLPYASAXSF-UHFFFAOYSA-N FC1=CC=C(C=C1)C1OC1CCCOC1CCCCO1
932 0 GOECDLLXBVNIOF-UHFFFAOYSA-O NC(=O)C1=CC=C[N+](CCCC2=CNC3=CC=CC=C23)=C1
933 0 GOECDLLXBVNIOF-UHFFFAOYSA-O NC(=O)C1=CC=C[N+](CCCC2=CNC3=CC=CC=C23)=C1
934 0 GPRXRMQTXKSNJD-UHFFFAOYSA-N CCCCCOC(C)(C)C(=O)CP(=O)(OC)OC
935 0 DUIDUIMAVZZLHS-UHFFFAOYSA-N CCN(c1nc(nc(n1)Cl)NC(C)(C)C)O
936 0 LBKCBLSOTPHRMF-UHFFFAOYSA-N CCN1C(CC)=C(C(O)=O)C(=O)C2=CC=CC=C12
937 0 IHVJFDIMTWTGEU-UHFFFAOYSA-N CCCN1C(C)=C(C(O)=O)C(=O)C2=CC=CC=C12
938 0 NAIDTYRJTBAPHE-UHFFFAOYSA-N CN(C)C1=CC=C(C=CC=CC(=O)C(O)=O)C=C1
939 0 YPTFUHMYGSPIQY-UHFFFAOYSA-N O=CCc1ccc(cc1)OCc1coc(c1)CN
940 0 KKCXSJANCOOITF-UHFFFAOYSA-N COC(=O)CC(C=CC)(C1=CC=CC=C1)C1=CC=CC=C1
941 0 HEYPGCLCEUJKRF-UHFFFAOYSA-N O=C1CC2(CCCC2)C(=O)N1OC1=CC=CC=C1
942 0 VJZPZOCLBPTCDQ-UHFFFAOYSA-N COC1=CC=C(NC(=O)OCCN2CCOCC2)C=C1
943 0 RCTQUDKHILHRCI-UHFFFAOYSA-N COC1=CC=CC(=C1)N=C(O)OCCN1CCOCC1
944 0 MVEFAOSRCNUAHX-UHFFFAOYSA-N COC1=CC=CC=C1N=C(O)OCCN1CCOCC1
945 0 HXPWAEYYJWNMHC-UHFFFAOYSA-N CC1=C2C(=N)NC(=N)NC2=NC=C1CNC1=CC=CC=C1
946 0 UTZAFVPPWUIPBH-UHFFFAOYSA-N CC=CC(=O)N1C(CC2=CC=CC=C2)COC1=O
947 0 SOUQAPNRIRYTOB-UHFFFAOYSA-N CC(C)(C)C1=C(F)C(F)=C(C(F)=C1F)C(C)(C)C
948 0 RBWZNZOIVJUVRB-UHFFFAOYSA-N OC1=CC=C(C=C1)C1(CC2CCC1C2)C1=CC=C(O)C=C1
949 0 ZMFJCTOYVMJTAW-UHFFFAOYSA-N OC1=CC=C(CC1)CC1NC(=O)C2N(C1=O)CCC2
950 0 YOTSWLOWHSUGIM-UHFFFAOYSA-N CC(C)(C1=CC=C(OC=C)C=C1)C1=CC=C(OC=C)C=C1
951 0 MHVHSPJEOYGUMB-UHFFFAOYSA-N O=C1N(CC2CO2)C(=O)C2(CCCCC2)N1CC1CO1
952 0 PQJSKXZUVOHBHU-UHFFFAOYSA-N CC1(C)CC(=O)C=C(C1)C1=CC=C(C=C1)[N+]([O-])=O
953 0 PDLZOMRBHUBXSF-UHFFFAOYSA-N CC(=C)C(=O)OC1=CC=C(C=C1)C(C)(C)C1=CC=CC=C1
954 0 DJSCEHCRVDUETR-UHFFFAOYSA-N OC1CC=C(C=C1)CC1NC(=O)C2N(C1=O)CCC2
955 0 OPRUQLAZPJKIJU-UHFFFAOYSA-N OC1=CCC(C=C1)CC1NC(=O)C2N(C1=O)CCC2
956 0 RIDMLLVWOQYGFE-UHFFFAOYSA-N OC(=O)C1CCCCC1C(=O)NNC1=CC=CC=C1
957 0 YELZYRFQHXLWAJ-UHFFFAOYSA-N Nc1ccc(OCC=C)c(c1)C(=O)N1CCOCC1
958 0 RDAHFZJUOCJYHC-UHFFFAOYSA-N S=P(NC1CCCCC1)(N1CC1)N1CC1
959 0 BXUPYASXBYZICX-UHFFFAOYSA-N CC1(C)CC(O)C2=C(O1)C1=CC=CC=C1N=C2O
960 0 YGUHEFLLNJLWRW-UHFFFAOYSA-N CCOC(=O)CC(C)SC1=C(C)C(C)=CC(C)=C1C
961 0 ZVWONSIDVNMDCO-UHFFFAOYSA-N COC(=O)C1CCC(=N)N1CC1=CC=C(OC)C=C1
962 0 OOVIDZVWKLFZSZ-UHFFFAOYSA-N CC(C)CC(O)=NC1=C(C)C(=O)C2CCCN2C(=O)O1
963 0 BEJISQOZPRTUCN-UHFFFAOYSA-N CC1=CC(O)C(O)C2=C1C=C1C=CC3=C(CCCC3)C1=C2
964 0 VCIZYULQGLGRDH-UHFFFAOYSA-N CC1(O)CCCC2=C1C=C1C(C=CC3=CC=CC=C13)=C2
965 0 VTYSHHZNEJBSCX-UHFFFAOYSA-N CC1(O)CCCC2=C1C=C1C=CC3=CC=CC=C3C1=C2
966 0 GOJVJDUILBWCPW-UHFFFAOYSA-N CC1(O)CCCC2=C1C=CC1=CC3=CC=CC=C3C=C21
967 0 FUKYCTYHVDDYCX-UHFFFAOYSA-N CC1(O)CCCC2=C1C1=CC3=CC=CC=C3C=C1C=C2
968 0 NUKOUDBAPMVXFE-UHFFFAOYSA-N CCC1c2cc(C)c(cc2C(=C1c1ccc(cc1)O)C)O
969 0 YUXYZMRWNRQNDC-UHFFFAOYSA-N CC(C)COC(=O)OC1=CC=CC2=C1N=CC=C2
970 0 MVEFAOSRCNUAHX-UHFFFAOYSA-N COC1=CC=CC=C1N=C(O)OCCN1CCOCC1
971 0 KQLYUWXJOQUHOH-UHFFFAOYSA-N CCN(CC)C(=O)C1=CC(=O)C2=CC=CC=C2O1
972 0 ZKPHNAWSUGGHEE-UHFFFAOYSA-N CCC1C(=C(c2c1c(C)cc(c2)O)C)c1ccc(cc1)O
973 0 FDNHJZPSJQKHHI-UHFFFAOYSA-N CC1N(C)C(=O)OC2=C1C=C1C(OC(C)=C1C)=C2
974 0 JHTPNSZLWPWZLV-UHFFFAOYSA-N O=C1OC2(CCCCCN1C2=O)C1=CC=CC=C1
975 0 DRVICNIBUICADZ-UHFFFAOYSA-N CCC1C(=C(c2c1ccc(c2C)O)C)c1ccc(cc1)O
976 0 VSGDNOLPKOXRKE-UHFFFAOYSA-N COC1=CSC=C1OCC(O)CNC(C)C
977 0 UKJGRTZDZPRLKT-UHFFFAOYSA-N CC1OC2=C(C=CC(=C2)C(=O)C(C)=C)N(C)C1=O
978 0 OKWJFDOLMTZPNM-UHFFFAOYSA-N CCCOC1=CC=C(C=C1)C1(C)N=C(O)N(C)C1=O
979 0 BNKAURQTSKJWNT-UHFFFAOYSA-N CCOC(=O)C1=C(O)C=C(C=C1)\N=C(/[O-])C[N+](C)(C)C
980 0 IXWMGSWGLXIROE-UHFFFAOYSA-N CCCOP(=O)(CCCOCC1CO1)OCCC
981 0 OLQWIHDEPVAPJQ-UHFFFAOYSA-N CC(=O)CCC1C(O)=NC(=O)N(C2CCCCC2)C1=O
982 0 SDSJLPWJNCDWMK-UHFFFAOYSA-N O=S1(=O)CC2(CCCCC12)N1CCOCC1
983 0 CAKNFQKDXBJDIR-UHFFFAOYSA-N CC(CC1=CC=CC=C1)N1N=[O+]C(N)=C1C1=CC=CC=C1
984 0 YKSWANWZIBMPIT-UHFFFAOYSA-N O=C(C1CC2=CC=CC=C2OC1=O)N1CCCC1
985 0 DBMOONCOYHNASK-UHFFFAOYSA-N CN1C=CC(=CN=C2C=CC(C=C2)=[N+](C)C)C=C1
986 0 GPKZUYMYXAPFFA-UHFFFAOYSA-N CCC(=O)C1=CC=C(CC2=CC=C(C=C2)C(=O)CC)C=C1
987 0 DEKTTZLLHCKGEN-UHFFFAOYSA-N CCC(O)(CC)CC(C)(O)C1=CC=C(F)C=C1
988 0 HBANUUBJCVWTOX-UHFFFAOYSA-N CCC1c2ccc(cc2C(=C1c1ccc(cc1C)O)C)O
989 0 OAAYNTRJQWCINT-UHFFFAOYSA-N CCC1c2ccc(cc2C(=C1c1ccc(c(c1)C)O)C)O
990 0 FGRCYLHFMCPLBF-UHFFFAOYSA-N CCC1C(=C(c2c1ccc(c2)O)C)c1ccc(cc1)OC
991 0 OFZKNHMABMPGSR-UHFFFAOYSA-N COc1ccc2c(c1)C(=C(C2CC)c1ccc(cc1)O)C
992 0 OHUVARMUSXRWPS-UHFFFAOYSA-N COC1=CC=C2C(C=CC3=C2C=CC2=C3CCC2C)=C1
993 0 KDFAWKBWKWDUCL-UHFFFAOYSA-N O=C1OC(CN2CCOCC2)CN1C1=CC=CC=C1
994 0 KLMTYDHOAKKBMC-UHFFFAOYSA-N CCCCNC(=O)C(=O)C1=CC=CC=C1N=C(C)O
995 0 BETJUMPNNQRXLG-UHFFFAOYSA-N CCOC(=O)C1=CN(C2CCCC(C)N2C1=O)C(C)=O
996 0 XRJFFDOTSNCSBF-UHFFFAOYSA-N OC(COC1=CC=CC=C1C(O)=N)CN1CCOCC1
997 0 RFPLAFIYSSLCRX-UHFFFAOYSA-N CCCCN=C(O)N1CC(OC1=O)C1=CC=CC=C1
998 0 CAAKMRGLJVOXCT-UHFFFAOYSA-N NC1=CN(N=[O+]1)C(CC1=CC=CC=C1)CC1=CC=CC=C1
999 0 MVWRSFQRZVNNPK-UHFFFAOYSA-N CCOC(=O)C1=C(C)C(C(C)=O)=C2C=CC=CN12
1000 0 HIPMOOPHPSALSR-UHFFFAOYSA-N COC1=CC2=C3C(CCC(N=O)C3C1=O)N(C)CC2
1001 0 KOPUUBMUPHKMTM-UHFFFAOYSA-N CC(C)(CC(=O)C1=CC=CC=C1)CC(=O)C1=CC=CC=C1
1002 0 WADXSJPFEUNTFV-UHFFFAOYSA-N CC#CCOCC1CN(C(=O)O1)C1=CC=CC=C1
1003 0 HJTIINUBIAXTGQ-UHFFFAOYSA-N CC1=CC2=C(C=C1C)N(C=N2)C1CC(O)C(CO)O1
1004 0 ZRWDEFUPBAKUQP-UHFFFAOYSA-N COC1=C(OC)C=C2C=C(CC(N)=O)C=CC2=C1
1005 0 ROHSLYYOPPECMM-UHFFFAOYSA-N CC(O)CNC(=O)C1=CC=C(C=C1)C(=O)NCC(C)O
1006 0 OYHDPMVVANDTBQ-UHFFFAOYSA-N CC(CC(C)=C(C1=CC=CC=C1)C1=CC=CC=C1)C(O)=O
1007 0 HWQSZPUCHJKWLS-UHFFFAOYSA-N CCN(CC)C1=CC2=C(C=C1)C=C(C=O)C(=O)O2
1008 0 GEMNBPZBOVLTQN-UHFFFAOYSA-N C(SC=[N+]1CCCC1)C1=CNC2=CC=CC=C12
1009 0 HHJWWUDIABVEQC-UHFFFAOYSA-N CCN(CC)C(=O)N1CC(OC1=O)C1=CC=CC=C1
1010 0 LSNGYVCUKHMBSY-UHFFFAOYSA-N CCCCCCCCCCCC(=O)OP(=O)(O)O
1011 0 GSRCCJSCWIXRKR-UHFFFAOYSA-N COC1=CSC(C(O)CNC(C)C)=C1OC
1012 0 KJYYYLVJWLOSFR-UHFFFAOYSA-N COC1=C2C(C=CC3=CC=CC=C23)=C2CCC(C)C2=C1
1013 0 IVUFAQJEUMEVKT-UHFFFAOYSA-N CC(CCO)N=CC1C(=O)C2=C(C=CC=C2)C1=O
1014 0 GYDWAVOPEUCZLY-UHFFFAOYSA-N CCOC1=CC=C(CN2CC(C)C(O)=NC2=O)C=C1
1015 0 GTEVROOCJREQIA-UHFFFAOYSA-N CC(O)=NC1=CC=C(C=C1)C(=O)CN1CCOCC1
1016 0 ZKUJJPAIHVNUEV-UHFFFAOYSA-N CCOC(=O)CCCCCC1SCC(O)=N1
1017 0 ADKVNLJOJPLERM-UHFFFAOYSA-N C=CCCCC=CC=CCC#CC#CC(C=C)O
1018 0 QVVCPCUAQMNMNT-UHFFFAOYSA-N CCCCOC1=CC=C(C=C1)C1(C)N=C(O)N=C1O
1019 0 SQBASRXDUFQZDU-UHFFFAOYSA-N CC(C)COC1=CC=C(C=C1)C1(C)N=C(O)N=C1O
1020 0 NCSINGBYRFXOMK-UHFFFAOYSA-N CSC(C)CC(=O)C1=C(C)CCCC1(C)C
1021 0 OULIUPIIAXNHEH-UHFFFAOYSA-N C=CC=CCCCC=CCC#CC#CC(C=C)O
1022 0 MJVPZMQWELICMM-UHFFFAOYSA-N CCC(=C(c1ccc(cc1)O)C=C)c1ccc(cc1)OC
1023 0 NRZIEUIDKYNGIR-UHFFFAOYSA-N OCC1=CC2=CC=CC=C2C2=C1C1=C(CCCC1)C=C2
1024 0 JWZLPBSNBPYKOV-UHFFFAOYSA-N CC12CCC3C(CCC4=C3C=CS4)C1CCC2O
1025 0 WOIDZQLOMMXDKB-UHFFFAOYSA-N CCOC(=O)C(CC)SC1=C(C)C(C)=CC(C)=C1C
1026 0 NDYPWTUGXRDMGK-UHFFFAOYSA-N CC1C2OC2C2(C)N1C(CC2=O)=NC(=O)C=C(C)C
1027 0 YHJYSTGMVPCRDN-UHFFFAOYSA-N COC(=O)C1=C(O)C=C(C=C1)\N=C(/[O-])CC[N+](C)(C)C
1028 0 KVBGJHILCPUWRQ-UHFFFAOYSA-N C[n+]1c2ccccc2nc2ccc(cc12)N1CCOCC1
1029 0 ADVROZICNDZEQD-UHFFFAOYSA-N COC1=CC=C(C=C1CN(CC=C)CC=C)[N+]([O-])=O
1030 0 WKIIIMNFGRQKGG-UHFFFAOYSA-N COC1=C2C3CCC(C(C)=C3)C2=C(OC)C2=CC=CC=C12
1031 0 ARAKCKMBMIAPLA-UHFFFAOYSA-N CC12CCC3=C(C=CC4=CC(O)=CC=C34)C1CCC21CO1
1032 0 VQACAWOJMMCZHK-UHFFFAOYSA-N CC1(C)CC2(CC(C)(C)NC(=O)N2)NC(=O)N1
1033 0 QLQURFCMICEFPQ-UHFFFAOYSA-N C=CC(=C(c1ccc(cc1)O)CC)c1ccc(cc1)OC
1034 0 SSFOPVKFRNRUIJ-UHFFFAOYSA-N O=C1CC(N)c2c(O1)cc1c(c2)C=CC(O1)(C)C
1035 0 ANSIEACAXMZBJU-UHFFFAOYSA-N O=C(NCCCCCNC(=O)N1CC1)N1CC1
1036 0 WIYRSCZSIYKHOK-UHFFFAOYSA-N CCOC(=O)CC1=CC(=O)N(C)C2=CC=CC=C12
1037 0 WEWGVPKUXUYQAN-UHFFFAOYSA-N O=C1C=CC2C(O1)(N)C=C1C(=C2)C=CC(O1)(C)C
1038 0 JBERDCLRLKCGIE-UHFFFAOYSA-N CC(C)C1=CC2=CC=CC=C2C=C(C(C)C)C1=O
1039 0 QRZPYHYOGDOIAP-UHFFFAOYSA-N CCC1=CC2=CC3=CC=CC=C3C=C2C=C(CC)C1=O
1040 0 CVKJYFIFQUTZAJ-UHFFFAOYSA-N CCCOC1=CC=C(CN2CCC(=O)NC2=O)C=C1
1041 0 APAPFIXAPIJOCA-UHFFFAOYSA-N CC(C)OC1=CC=C(CN2CCC(=O)NC2=O)C=C1
1042 0 QGSDAATWYASQKL-UHFFFAOYSA-N COC(=O)C(C1CCCCN1N=O)C1=CC=CC=C1
1043 0 MSXMXWJPFIDEMT-UHFFFAOYSA-N NC(=N)NC1C(O)C(NC(=N)N)C(C(C1O)O)O
1044 0 GQCZPJDPNVMVGV-UHFFFAOYSA-N CCC1(N(C)C(C)=O)C(=O)C2=CC=CC=C2C1=O
1045 0 SKIWLVPFPLMEHI-UHFFFAOYSA-N COC1=CC=C(C=C1)N1C(C)=CC=C1CC(O)=O
