# Supplementary material for: Ion mobility collision cross-section atlas for known and unknown metabolite annotation in untargeted metabolomics
Source: Nat Commun. 2020 Aug 28;11:4334. doi: 10.1038/s41467-020-18171-8 (PMC7455731; doi:10.1038/s41467-020-18171-8)
Supplement: Supplementary file 8 — Supplementary Data 5 [file 41467_2020_18171_MOESM8_ESM.zip › 01_positive_mode/L0650/cfmid_pred_spec.msp]

Name: +ve in-silico MS/MS by CFM-ID for VGEREEWJJVICBM-UHFFFAOYSA-N
ID: VGEREEWJJVICBM-UHFFFAOYSA-N
Comment: Energy0
Num peaks: 6
107.0491413 2.889787062
121.0647913 2.106668163
149.0597059 2.27801689
153.0182351 7.013223206
257.0808353 13.17053563
275.0914 56.71130741

Name: +ve in-silico MS/MS by CFM-ID for VGEREEWJJVICBM-UHFFFAOYSA-N
ID: VGEREEWJJVICBM-UHFFFAOYSA-N
Comment: Energy1
Num peaks: 14
105.0334912 2.672729264
107.0491413 8.868396712
121.0647913 4.77067673
127.0389705 1.47733965
131.0491413 1.550767303
137.0233204 2.364346666
149.0597059 4.641681093
153.0182351 30.1960294
155.0338851 2.306714085
167.0338851 3.535733757
181.0495352 2.337672858
247.0964854 1.158803723
257.0808353 4.8594362
275.0914 10.41255372

Name: +ve in-silico MS/MS by CFM-ID for VGEREEWJJVICBM-UHFFFAOYSA-N
ID: VGEREEWJJVICBM-UHFFFAOYSA-N
Comment: Energy2
Num peaks: 31
41.00219107 2.741366573
43.01784114 0.9880925701
53.00219107 0.9593252648
65.03857658 1.295806558
75.02292652 2.170908729
77.03857658 3.227596913
79.05422664 3.442718866
83.01275576 3.457461305
85.02840582 3.303284119
89.03857658 1.164251942
91.05422664 1.250203977
93.06987671 2.260107971
103.0542266 0.9391572681
105.0334912 2.710712756
107.0491413 3.187604478
108.9920203 1.452348903
111.0076704 1.55019726
117.0334912 1.501573383
119.0491413 1.184281947
121.0647913 3.519702245
125.0233204 3.542398858
127.0389705 3.878101152
129.0546206 1.038991519
137.0233204 3.735807659
139.0389705 1.416014541
145.0284058 1.444062857
149.0233204 2.012238965
153.0182351 15.42716474
167.0338851 1.480409721
177.0182351 1.052742204
247.0964854 1.391047078

Name: +ve in-silico MS/MS by CFM-ID for ODMIEGVTNZNSLD-WFASDCNBSA-N
ID: ODMIEGVTNZNSLD-WFASDCNBSA-N
Comment: Energy0
Num peaks: 6
95.04914126 2.134361234
97.06479133 1.800221787
135.0440559 1.490489608
225.0546206 1.086623124
239.0702706 4.271789918
257.0808353 82.24355452

Name: +ve in-silico MS/MS by CFM-ID for ODMIEGVTNZNSLD-WFASDCNBSA-N
ID: ODMIEGVTNZNSLD-WFASDCNBSA-N
Comment: Energy1
Num peaks: 10
123.0440559 3.229512302
147.0440559 4.01066904
163.0389705 3.09858763
213.0546206 2.27283414
215.0702706 2.768042898
227.0702706 6.111030381
229.0859207 6.853019553
239.0702706 8.477329154
241.0495352 6.822641524
257.0808353 38.21075289

Name: +ve in-silico MS/MS by CFM-ID for ODMIEGVTNZNSLD-WFASDCNBSA-N
ID: ODMIEGVTNZNSLD-WFASDCNBSA-N
Comment: Energy2
Num peaks: 27
39.02292652 3.19983533
49.00727645 2.719960797
51.02292652 5.239355495
53.00219107 1.497925179
63.02292652 4.041055616
65.03857658 14.346869
67.01784114 1.618782287
69.0334912 1.269683948
79.05422664 3.29906781
81.0334912 3.266342383
95.04914126 8.328510681
97.06479133 4.174923967
105.0334912 4.426504396
107.0491413 2.599086226
117.0334912 1.46158969
119.0491413 1.018090736
121.0284058 1.88462254
123.0440559 1.540387849
133.0284058 1.641218481
135.0440559 1.768940545
161.0233204 1.501693701
169.0284058 1.079698922
203.0702706 1.066208386
211.075356 1.364068451
215.0702706 1.799045907
239.0702706 2.089843504
241.0495352 2.080372271

Name: +ve in-silico MS/MS by CFM-ID for DXDRHHKMWQZJHT-FPYGCLRLSA-N
ID: DXDRHHKMWQZJHT-FPYGCLRLSA-N
Comment: Energy0
Num peaks: 6
105.0334912 7.678039538
119.0491413 2.661138904
137.0233204 3.336424575
147.0440559 4.774211696
239.0702706 12.3952579
257.0808353 52.8230473

Name: +ve in-silico MS/MS by CFM-ID for DXDRHHKMWQZJHT-FPYGCLRLSA-N
ID: DXDRHHKMWQZJHT-FPYGCLRLSA-N
Comment: Energy1
Num peaks: 16
105.0334912 13.59192045
111.0440559 2.194669292
119.0491413 4.092186517
129.0334912 3.635136925
137.0233204 11.97404285
139.0389705 2.00612922
145.0284058 2.059262104
147.0440559 10.65145008
151.0389705 1.538274648
163.0389705 2.581141179
213.0546206 1.50954308
215.0702706 1.494715554
227.0702706 1.781175256
229.0859207 2.140368554
239.0702706 6.59238363
257.0808353 13.53493935

Name: +ve in-silico MS/MS by CFM-ID for DXDRHHKMWQZJHT-FPYGCLRLSA-N
ID: DXDRHHKMWQZJHT-FPYGCLRLSA-N
Comment: Energy2
Num peaks: 31
41.00219107 0.8860239608
49.00727645 2.173565452
53.00219107 1.701408065
67.01784114 3.036392033
75.02292652 2.613261096
77.00219107 0.8446032837
77.03857658 4.14091686
79.01784114 1.181526773
81.0334912 1.691995223
87.02292652 1.505681521
89.03857658 3.60731658
91.05422664 3.732125438
92.99710569 4.022034756
95.01275576 1.222554008
101.0385766 1.618007589
105.0334912 9.639235447
109.0284058 1.724535854
111.0440559 1.621807573
115.0178411 1.527141398
117.0334912 6.11560884
119.0491413 7.366190189
121.0284058 2.499704082
129.0334912 1.978608408
133.0284058 1.796745779
137.0233204 3.984527404
145.0284058 2.807595741
147.0440559 1.434846795
161.0233204 0.9190701757
211.075356 1.079496298
215.0702706 1.286824486
239.0702706 0.996474693

Name: +ve in-silico MS/MS by CFM-ID for LZNMTWGKSPOPIR-UHFFFAOYSA-N
ID: LZNMTWGKSPOPIR-UHFFFAOYSA-N
Comment: Energy0
Num peaks: 6
15.02292652 0.4070845252
243.0651853 4.744515779
245.0808353 1.571785276
257.0808353 0.2986507494
259.0600999 1.367292847
275.0914 89.55860267

Name: +ve in-silico MS/MS by CFM-ID for LZNMTWGKSPOPIR-UHFFFAOYSA-N
ID: LZNMTWGKSPOPIR-UHFFFAOYSA-N
Comment: Energy1
Num peaks: 6
231.0651853 2.178906424
243.0651853 10.1723125
245.0808353 2.466600278
247.0964854 5.026569909
259.0600999 2.998020495
275.0914 64.07407871

Name: +ve in-silico MS/MS by CFM-ID for LZNMTWGKSPOPIR-UHFFFAOYSA-N
ID: LZNMTWGKSPOPIR-UHFFFAOYSA-N
Comment: Energy2
Num peaks: 25
15.02292652 2.042857041
49.00727645 5.062829969
51.02292652 1.349520719
55.01784114 1.411489943
71.01275576 3.356698361
73.02840582 1.250985048
79.05422664 2.510044857
85.02840582 1.649857441
157.0284058 3.351652278
159.0440559 3.139426746
171.0440559 1.301364394
173.0233204 1.331411133
173.0597059 3.735026382
175.0389705 1.473645291
187.0389705 7.811409417
189.0546206 6.22990703
213.0546206 3.733324502
227.0338851 3.186193195
229.0495352 9.467281333
231.0651853 2.778108577
243.0287997 3.113643072
243.0651853 4.010418736
245.0808353 1.920529291
249.0757499 1.451537265
259.0600999 4.312524682

Name: +ve in-silico MS/MS by CFM-ID for XLCIGBDZQKRLPH-UHFFFAOYSA-N
ID: XLCIGBDZQKRLPH-UHFFFAOYSA-N
Comment: Energy0
Num peaks: 6
15.02292652 0.4075990256
231.0651853 0.3431803237
243.0651853 4.730622401
245.0808353 1.567439683
259.0600999 1.461109609
275.0914 89.32476509

Name: +ve in-silico MS/MS by CFM-ID for XLCIGBDZQKRLPH-UHFFFAOYSA-N
ID: XLCIGBDZQKRLPH-UHFFFAOYSA-N
Comment: Energy1
Num peaks: 6
231.0651853 1.839621795
243.0651853 10.5645896
245.0808353 2.620973472
247.0964854 2.092020436
259.0600999 3.869894849
275.0914 67.25034605

Name: +ve in-silico MS/MS by CFM-ID for XLCIGBDZQKRLPH-UHFFFAOYSA-N
ID: XLCIGBDZQKRLPH-UHFFFAOYSA-N
Comment: Energy2
Num peaks: 23
15.02292652 2.084012656
39.02292652 1.559966512
49.00727645 4.811745738
55.01784114 2.751903711
57.0334912 1.606264394
71.01275576 5.048696567
149.0597059 1.408417085
161.0597059 1.324750025
173.0597059 2.79149216
187.0389705 4.554202591
189.0546206 2.141920583
199.0389705 2.981561013
201.0546206 3.804352331
213.0546206 4.614790147
227.0338851 3.721019615
227.0702706 1.538403672
229.0495352 9.866339467
231.0651853 4.310722947
243.0287997 3.766403515
243.0651853 4.768577349
245.0808353 2.209162321
249.0757499 1.68876788
259.0600999 6.727979928

Name: +ve in-silico MS/MS by CFM-ID for QLDUXSCWWAQMTC-UHFFFAOYSA-N
ID: QLDUXSCWWAQMTC-UHFFFAOYSA-N
Comment: Energy0
Num peaks: 6
67.05422664 2.40975374
73.06479133 2.449038455
201.0182351 2.031754359
219.0287997 4.72257531
257.0808353 21.71201852
275.0914 48.39693832

Name: +ve in-silico MS/MS by CFM-ID for QLDUXSCWWAQMTC-UHFFFAOYSA-N
ID: QLDUXSCWWAQMTC-UHFFFAOYSA-N
Comment: Energy1
Num peaks: 17
65.03857658 1.888539646
67.05422664 1.988313991
73.06479133 5.226860144
85.06479133 1.929563772
189.0182351 1.686465543
191.0338851 2.170100145
201.0182351 3.651278727
207.0287997 1.312203611
215.0338851 2.295610868
217.0131497 11.72888029
217.0495352 2.340727429
217.0859207 3.410627567
219.0287997 4.078109756
233.0444498 4.827418022
243.0651853 2.271608278
257.0808353 16.07258369
275.0914 13.43648341

Name: +ve in-silico MS/MS by CFM-ID for QLDUXSCWWAQMTC-UHFFFAOYSA-N
ID: QLDUXSCWWAQMTC-UHFFFAOYSA-N
Comment: Energy2
Num peaks: 31
41.00219107 1.996612843
51.02292652 0.9730166786
53.00219107 0.9680001275
55.05422664 3.507299728
57.06987671 1.686682301
65.03857658 6.904242564
67.05422664 2.572185968
69.06987671 1.684317833
121.0284058 1.375076108
137.0233204 2.1036934
147.0076704 1.471361201
149.0233204 1.323721155
149.0597059 0.9908624225
163.002585 8.144562467
165.0182351 2.607328023
175.0389705 1.869244985
177.0182351 3.139333307
189.0182351 2.327980694
191.0338851 3.499784115
191.0702706 1.675533483
201.0182351 4.259088904
201.0546206 1.714623184
203.0702706 2.197299527
205.0859207 1.06753716
215.0338851 1.589243537
215.0702706 4.585409576
217.0495352 4.541861535
219.0287997 0.8763199679
233.0808353 1.596595622
257.0808353 1.305397213
259.0600999 1.008637559

Name: +ve in-silico MS/MS by CFM-ID for RSYUFYQTACJFML-DZGCQCFKSA-N
ID: RSYUFYQTACJFML-DZGCQCFKSA-N
Comment: Energy0
Num peaks: 6
121.0284058 7.875018601
123.0440559 7.067719946
137.0233204 5.020385554
139.0389705 14.16914885
257.0808353 10.61741166
275.0914 40.22979155

Name: +ve in-silico MS/MS by CFM-ID for RSYUFYQTACJFML-DZGCQCFKSA-N
ID: RSYUFYQTACJFML-DZGCQCFKSA-N
Comment: Energy1
Num peaks: 14
95.04914126 2.231252398
105.0334912 2.439219823
107.0491413 2.396226862
121.0284058 7.60867674
123.0440559 8.325093723
137.0233204 8.662869573
139.0389705 31.34846494
151.0389705 1.0955426
153.0546206 1.376674386
169.0495352 1.139193707
245.0808353 1.468821074
247.0964854 1.424366765
257.0808353 4.371300271
275.0914 6.899342985

Name: +ve in-silico MS/MS by CFM-ID for RSYUFYQTACJFML-DZGCQCFKSA-N
ID: RSYUFYQTACJFML-DZGCQCFKSA-N
Comment: Energy2
Num peaks: 31
53.00219107 1.306408378
53.03857658 1.706009723
63.02292652 0.9638622121
67.01784114 2.390236971
69.0334912 1.248913944
77.00219107 1.253821062
77.03857658 1.511146942
79.01784114 2.053276754
79.05422664 1.72234376
81.0334912 1.23512713
91.01784114 1.753247856
91.05422664 1.058962844
93.0334912 4.156952653
95.04914126 4.818867405
105.0334912 8.110496392
107.0491413 7.293804215
109.0647913 2.211238017
111.0440559 1.0991135
121.0284058 12.15807326
123.0440559 5.539857375
125.0597059 1.44575225
127.075356 1.02076732
129.0334912 1.927136146
131.0491413 2.07334505
133.0284058 1.161405757
135.0440559 1.701149924
137.0233204 2.064958829
137.0597059 1.019147724
139.0389705 1.564296863
149.0233204 1.243853469
151.0389705 1.547106399

Name: +ve in-silico MS/MS by CFM-ID for VFZYLYJWCROVLO-DZGCQCFKSA-N
ID: VFZYLYJWCROVLO-DZGCQCFKSA-N
Comment: Energy0
Num peaks: 7
105.0334912 7.015451248
107.0491413 4.91065708
121.0284058 5.076856828
123.0440559 13.90445613
139.0389705 1.983155665
257.0808353 9.354969275
275.0914 38.37674769

Name: +ve in-silico MS/MS by CFM-ID for VFZYLYJWCROVLO-DZGCQCFKSA-N
ID: VFZYLYJWCROVLO-DZGCQCFKSA-N
Comment: Energy1
Num peaks: 20
95.04914126 2.654091885
105.0334912 5.164109017
107.0491413 3.927162305
109.0284058 1.398992495
109.0647913 0.9812043779
111.0440559 1.655274815
121.0284058 9.655216207
123.0440559 28.6757382
125.0597059 1.240444512
127.075356 1.038096442
135.0440559 1.336221062
137.0233204 1.334901723
139.0389705 3.568303044
153.0546206 1.510010093
229.0859207 1.510898718
243.0651853 0.8054668346
245.0808353 2.397486859
247.0964854 2.145610053
257.0808353 3.316393843
275.0914 5.88591885

Name: +ve in-silico MS/MS by CFM-ID for VFZYLYJWCROVLO-DZGCQCFKSA-N
ID: VFZYLYJWCROVLO-DZGCQCFKSA-N
Comment: Energy2
Num peaks: 31
49.00727645 1.34911376
51.02292652 1.485678206
53.03857658 1.874598785
65.03857658 4.306897384
75.02292652 2.842881196
77.00219107 0.8630206522
77.03857658 4.082551741
79.01784114 1.977375551
79.05422664 8.189965622
81.0334912 1.727570903
91.05422664 2.294368684
95.04914126 2.046915652
95.08552677 0.7441780867
105.0334912 11.21068486
107.0491413 6.532149832
109.0284058 1.724017232
109.0647913 1.646116035
111.0440559 1.5968669
111.0804414 0.856162608
113.0960915 1.271954697
117.0334912 0.7438541891
119.0491413 1.227526383
121.0284058 4.358385275
121.0647913 0.7464963237
123.0440559 3.791054693
133.0284058 1.538446846
135.0440559 1.547576322
145.0284058 2.743187709
147.0440559 2.398177446
163.0389705 0.8213584536
229.0859207 0.8353622725

Name: +ve in-silico MS/MS by CFM-ID for FURUXTVZLHCCNA-AWEZNQCLSA-N
ID: FURUXTVZLHCCNA-AWEZNQCLSA-N
Comment: Energy0
Num peaks: 6
117.0334912 5.149486956
119.0491413 2.795580941
121.0647913 3.282631411
137.0233204 9.060162601
239.0702706 11.34439824
257.0808353 56.05560024

Name: +ve in-silico MS/MS by CFM-ID for FURUXTVZLHCCNA-AWEZNQCLSA-N
ID: FURUXTVZLHCCNA-AWEZNQCLSA-N
Comment: Energy1
Num peaks: 12
105.0334912 10.92350562
119.0491413 2.251504809
121.0284058 10.51700024
121.0647913 3.374069416
137.0233204 13.56203914
163.0389705 2.29415127
213.0546206 2.159116922
215.0702706 2.763725181
227.0702706 2.316702171
229.0859207 5.587507142
239.0702706 8.265404479
257.0808353 16.96892257

Name: +ve in-silico MS/MS by CFM-ID for FURUXTVZLHCCNA-AWEZNQCLSA-N
ID: FURUXTVZLHCCNA-AWEZNQCLSA-N
Comment: Energy2
Num peaks: 27
41.00219107 1.483119637
43.01784114 0.9153082692
49.00727645 4.934181594
63.02292652 2.359875824
65.03857658 1.01907033
67.01784114 2.634243907
75.02292652 7.101038473
77.00219107 1.523331361
77.03857658 1.137840974
79.01784114 1.233984312
89.03857658 3.418858117
91.05422664 1.23286861
93.06987671 1.384458899
95.01275576 1.353313767
95.04914126 0.9738429375
103.0542266 1.252283445
105.0334912 4.139699231
109.0284058 2.629016255
117.0334912 15.67124863
119.0491413 4.422023091
121.0284058 7.452003561
121.0647913 1.245900045
133.0284058 2.091598977
137.0233204 5.112154956
145.0284058 1.820431611
151.0389705 1.068915233
215.0702706 0.9098883778

Name: +ve in-silico MS/MS by CFM-ID for URFCJEUYXNAHFI-ZDUSSCGKSA-N
ID: URFCJEUYXNAHFI-ZDUSSCGKSA-N
Comment: Energy0
Num peaks: 6
101.0385766 5.253892284
103.0542266 2.787798507
105.0698767 3.402561816
153.0182351 9.096846721
239.0702706 11.50910166
257.0808353 57.09828524

Name: +ve in-silico MS/MS by CFM-ID for URFCJEUYXNAHFI-ZDUSSCGKSA-N
ID: URFCJEUYXNAHFI-ZDUSSCGKSA-N
Comment: Energy1
Num peaks: 11
79.05422664 2.304695238
103.0542266 2.68878849
105.0698767 4.389922394
131.0491413 2.231707247
137.0233204 12.96714523
151.0389705 2.195013213
153.0182351 15.70125656
179.0338851 2.132868017
229.0859207 5.262991345
239.0702706 10.06799233
257.0808353 21.71438944

Name: +ve in-silico MS/MS by CFM-ID for URFCJEUYXNAHFI-ZDUSSCGKSA-N
ID: URFCJEUYXNAHFI-ZDUSSCGKSA-N
Comment: Energy2
Num peaks: 22
41.00219107 1.76477467
49.00727645 5.267106061
51.02292652 2.45552203
63.02292652 1.796044361
67.01784114 1.147975142
69.0334912 1.188943915
75.02292652 3.025842061
79.05422664 3.484997879
81.0334912 1.478962198
83.01275576 1.576299862
85.02840582 2.047971689
101.0385766 22.8467899
103.0542266 5.945082584
105.0334912 3.535711051
105.0698767 3.400190388
111.0076704 1.404080145
125.0233204 1.311403996
129.0334912 2.05834668
133.0284058 1.661636115
135.0440559 2.194520118
137.0233204 6.7855693
153.0182351 4.700935383

Name: +ve in-silico MS/MS by CFM-ID for GTEXBOVBADJOQH-FWEMWIAWSA-N
ID: GTEXBOVBADJOQH-FWEMWIAWSA-N
Comment: Energy0
Num peaks: 14
135.0440559 3.767485095
139.0389705 2.110649415
159.0440559 1.328750868
171.0440559 2.718049477
173.0597059 5.480440366
175.075356 4.112930801
215.0702706 2.457500363
229.0859207 1.835085018
231.1015708 1.83304797
243.0651853 1.262009811
245.0808353 4.218236604
247.0964854 1.247314511
257.0808353 6.458444278
275.0914 41.83097436

Name: +ve in-silico MS/MS by CFM-ID for GTEXBOVBADJOQH-FWEMWIAWSA-N
ID: GTEXBOVBADJOQH-FWEMWIAWSA-N
Comment: Energy1
Num peaks: 23
39.02292652 1.32944653
41.00219107 2.886455144
43.01784114 4.255500856
127.0389705 1.824446846
131.0491413 1.635916403
135.0440559 3.433904551
139.0389705 1.455381488
145.0647913 0.8945037575
159.0440559 20.22461313
161.0597059 7.528386903
169.0284058 1.731265391
171.0440559 5.601833097
173.0597059 9.281744449
175.075356 2.664413608
177.0910061 1.426500562
213.0546206 1.901404449
215.0702706 1.955448163
217.0495352 1.029926323
227.0702706 0.8599118911
245.0808353 1.295178094
247.0964854 0.9802414276
257.0808353 2.029622707
275.0914 4.130464331

Name: +ve in-silico MS/MS by CFM-ID for GTEXBOVBADJOQH-FWEMWIAWSA-N
ID: GTEXBOVBADJOQH-FWEMWIAWSA-N
Comment: Energy2
Num peaks: 31
39.02292652 3.487812095
49.00727645 4.728336276
51.02292652 1.626603412
55.01784114 4.29818886
57.0334912 1.359849101
63.02292652 1.07709954
75.02292652 2.63552281
89.03857658 1.297460831
101.0385766 1.962906067
105.0334912 1.57549925
107.0491413 1.502145047
115.0542266 2.553430836
125.0385766 2.061891726
127.0542266 3.13549087
129.0698767 2.356373511
131.0491413 3.248512001
135.0440559 2.685349736
145.0284058 1.219060611
145.0647913 2.740613127
147.0440559 1.496729059
159.0440559 2.683933897
161.0597059 2.003248075
169.0284058 1.362323345
171.0440559 4.019497692
173.0597059 2.358392317
175.075356 1.289094556
177.0546206 1.165508893
189.0546206 1.155008179
191.0702706 2.252362646
243.0651853 1.336390852
247.0964854 1.964026083

Name: +ve in-silico MS/MS by CFM-ID for DGKDFNDHPXVXHW-UHFFFAOYSA-N
ID: DGKDFNDHPXVXHW-UHFFFAOYSA-N
Comment: Energy0
Num peaks: 6
123.0440559 2.937575206
137.0597059 3.409170564
213.0910061 3.46926437
229.0859207 2.196851628
239.0702706 6.065948748
257.0808353 66.98361492

Name: +ve in-silico MS/MS by CFM-ID for DGKDFNDHPXVXHW-UHFFFAOYSA-N
ID: DGKDFNDHPXVXHW-UHFFFAOYSA-N
Comment: Energy1
Num peaks: 15
95.04914126 2.13566079
105.0334912 5.42930405
107.0491413 2.669002469
119.0491413 3.450268766
121.0284058 9.312499273
123.0440559 6.564274697
133.0284058 3.404522585
135.0440559 3.385122766
151.0389705 6.707651859
163.0389705 2.0224867
211.075356 2.036123462
213.0910061 2.672400236
229.0859207 9.319017051
239.0702706 6.466482804
257.0808353 15.9867864

Name: +ve in-silico MS/MS by CFM-ID for DGKDFNDHPXVXHW-UHFFFAOYSA-N
ID: DGKDFNDHPXVXHW-UHFFFAOYSA-N
Comment: Energy2
Num peaks: 31
49.00727645 2.082435814
63.02292652 3.863510772
65.03857658 2.243420529
75.02292652 2.697502754
77.03857658 1.904859619
79.01784114 2.123496329
79.05422664 1.30291001
89.03857658 1.111784378
91.05422664 1.31086426
93.0334912 1.355358258
95.04914126 2.295962731
105.0334912 10.15720594
107.0491413 4.480120502
117.0334912 7.169212753
119.0491413 5.652839346
121.0284058 3.004789767
123.0440559 1.063163087
129.0334912 1.049228402
133.0284058 2.794853078
135.0440559 2.29877632
141.0334912 1.703472494
167.0491413 2.645190363
169.0647913 0.9566326524
181.0647913 2.107602838
183.0804414 2.881768771
185.0960915 1.633702675
195.0804414 2.754886894
209.0597059 1.328427723
211.075356 1.866941584
239.0702706 1.023547029
241.0495352 1.341022377

Name: +ve in-silico MS/MS by CFM-ID for JAMQIUWGGBSIKZ-ZDUSSCGKSA-N
ID: JAMQIUWGGBSIKZ-ZDUSSCGKSA-N
Comment: Energy0
Num peaks: 6
133.0647913 2.331167459
173.0597059 3.114308462
175.075356 19.45800906
193.0859207 26.08717984
217.0859207 2.936469387
235.0964854 29.06823585

Name: +ve in-silico MS/MS by CFM-ID for JAMQIUWGGBSIKZ-ZDUSSCGKSA-N
ID: JAMQIUWGGBSIKZ-ZDUSSCGKSA-N
Comment: Energy1
Num peaks: 9
43.01784114 3.31361936
115.0542266 3.679316855
133.0647913 10.20687913
149.0597059 3.823600213
151.075356 6.411872536
173.0597059 3.530621037
175.075356 30.550503
193.0859207 14.89493656
235.0964854 5.043401563

Name: +ve in-silico MS/MS by CFM-ID for JAMQIUWGGBSIKZ-ZDUSSCGKSA-N
ID: JAMQIUWGGBSIKZ-ZDUSSCGKSA-N
Comment: Energy2
Num peaks: 18
15.02292652 1.494525751
41.00219107 1.310593303
43.01784114 5.714304434
63.02292652 2.485252278
101.0385766 1.219374876
115.0542266 4.504029571
117.0334912 1.590555344
121.0647913 1.485987268
129.0334912 3.170559979
131.0491413 9.494274985
133.0647913 15.04086234
135.0440559 3.898113033
147.0440559 2.776915001
149.0597059 12.27518072
151.075356 2.048150849
173.0597059 1.246551194
175.075356 8.77795758
193.0859207 1.693112159

Name: +ve in-silico MS/MS by CFM-ID for GWCPBEMISACTHQ-AWEZNQCLSA-N
ID: GWCPBEMISACTHQ-AWEZNQCLSA-N
Comment: Energy0
Num peaks: 6
137.0233204 3.653145019
139.0389705 18.84870287
141.0546206 2.019887931
153.0546206 3.03986489
257.0808353 3.958582868
275.0914 48.59100756

Name: +ve in-silico MS/MS by CFM-ID for GWCPBEMISACTHQ-AWEZNQCLSA-N
ID: GWCPBEMISACTHQ-AWEZNQCLSA-N
Comment: Energy1
Num peaks: 9
111.0440559 1.477926016
121.0284058 7.240600267
123.0440559 3.860168289
137.0233204 10.17573812
139.0389705 43.85247492
153.0546206 3.605372437
247.0964854 1.824574783
257.0808353 2.328800586
275.0914 6.535681675

Name: +ve in-silico MS/MS by CFM-ID for GWCPBEMISACTHQ-AWEZNQCLSA-N
ID: GWCPBEMISACTHQ-AWEZNQCLSA-N
Comment: Energy2
Num peaks: 31
39.02292652 0.928645546
49.00727645 1.958319572
51.02292652 1.209450586
63.02292652 0.8135300781
65.00219107 1.764054066
75.02292652 0.8498289154
81.0334912 1.31624779
89.03857658 0.9253291649
92.99710569 1.229076674
95.01275576 0.905258497
105.0334912 1.586959994
107.0491413 0.8029566676
109.0284058 3.852057983
111.0440559 2.733785547
113.0597059 0.9251035536
119.0491413 0.9270607821
121.0284058 11.54364147
121.0647913 1.002056682
123.0440559 8.167821825
123.0804414 1.163103407
125.0597059 2.060805622
133.0284058 4.156870066
135.0440559 3.370665611
137.0233204 4.910037497
137.0597059 0.845350467
139.0389705 8.656974594
141.0546206 1.090677143
147.0440559 0.9347194923
149.0233204 0.8229968568
153.0546206 0.9671434045
257.0808353 1.400669666

Name: +ve in-silico MS/MS by CFM-ID for RPKUCYSGAXIESU-ABLWVSNPSA-N
ID: RPKUCYSGAXIESU-ABLWVSNPSA-N
Comment: Energy0
Num peaks: 8
117.0334912 6.183725124
119.0491413 3.820451207
121.0647913 2.727624073
137.0233204 1.886346419
137.0597059 1.885809845
155.0338851 2.444524644
257.0808353 32.61767273
275.0914 28.73909594

Name: +ve in-silico MS/MS by CFM-ID for RPKUCYSGAXIESU-ABLWVSNPSA-N
ID: RPKUCYSGAXIESU-ABLWVSNPSA-N
Comment: Energy1
Num peaks: 18
95.04914126 1.311948168
105.0334912 7.882170176
107.0491413 7.110476995
119.0491413 1.324440578
121.0284058 2.453718624
121.0647913 1.855288039
123.0440559 2.975845278
131.0491413 1.167992248
137.0233204 7.429282793
137.0597059 2.458839193
139.0389705 5.759133711
153.0182351 3.049250296
155.0338851 7.050512033
239.0702706 2.657940563
245.0808353 1.626079763
247.0964854 1.361005746
257.0808353 13.95616101
275.0914 8.889768364

Name: +ve in-silico MS/MS by CFM-ID for RPKUCYSGAXIESU-ABLWVSNPSA-N
ID: RPKUCYSGAXIESU-ABLWVSNPSA-N
Comment: Energy2
Num peaks: 31
49.00727645 4.858573743
63.02292652 1.802905809
65.03857658 1.366813729
75.02292652 6.70189078
77.00219107 0.9897341311
77.03857658 1.476916463
79.01784114 1.403258067
79.05422664 0.9772286239
89.03857658 3.870018307
91.05422664 1.989507472
93.06987671 1.424004065
95.04914126 1.628415806
103.0542266 1.12726442
105.0334912 4.688100642
105.0698767 1.118776027
107.0491413 2.5122121
111.0440559 1.088964491
117.0334912 14.69704476
119.0491413 3.538519708
121.0284058 2.752155124
121.0647913 1.469596689
123.0440559 0.75542935
129.0334912 2.088999495
131.0491413 1.14275405
133.0284058 1.740090648
135.0440559 3.110670918
137.0233204 1.739248925
137.0597059 2.172220193
149.0233204 0.7766906036
151.0389705 3.518055163
239.0702706 1.432717381

Name: +ve in-silico MS/MS by CFM-ID for RSYUFYQTACJFML-UKRRQHHQSA-N
ID: RSYUFYQTACJFML-UKRRQHHQSA-N
Comment: Energy0
Num peaks: 6
121.0284058 7.875018601
123.0440559 7.067719946
137.0233204 5.020385554
139.0389705 14.16914885
257.0808353 10.61741166
275.0914 40.22979155

Name: +ve in-silico MS/MS by CFM-ID for RSYUFYQTACJFML-UKRRQHHQSA-N
ID: RSYUFYQTACJFML-UKRRQHHQSA-N
Comment: Energy1
Num peaks: 14
95.04914126 2.231252398
105.0334912 2.439219823
107.0491413 2.396226862
121.0284058 7.60867674
123.0440559 8.325093723
137.0233204 8.662869573
139.0389705 31.34846494
151.0389705 1.0955426
153.0546206 1.376674386
169.0495352 1.139193707
245.0808353 1.468821074
247.0964854 1.424366765
257.0808353 4.371300271
275.0914 6.899342985

Name: +ve in-silico MS/MS by CFM-ID for RSYUFYQTACJFML-UKRRQHHQSA-N
ID: RSYUFYQTACJFML-UKRRQHHQSA-N
Comment: Energy2
Num peaks: 31
53.00219107 1.306408378
53.03857658 1.706009723
63.02292652 0.9638622121
67.01784114 2.390236971
69.0334912 1.248913944
77.00219107 1.253821062
77.03857658 1.511146942
79.01784114 2.053276754
79.05422664 1.72234376
81.0334912 1.23512713
91.01784114 1.753247856
91.05422664 1.058962844
93.0334912 4.156952653
95.04914126 4.818867405
105.0334912 8.110496392
107.0491413 7.293804215
109.0647913 2.211238017
111.0440559 1.0991135
121.0284058 12.15807326
123.0440559 5.539857375
125.0597059 1.44575225
127.075356 1.02076732
129.0334912 1.927136146
131.0491413 2.07334505
133.0284058 1.161405757
135.0440559 1.701149924
137.0233204 2.064958829
137.0597059 1.019147724
139.0389705 1.564296863
149.0233204 1.243853469
151.0389705 1.547106399

Name: +ve in-silico MS/MS by CFM-ID for XZJRLHJHYQCJTH-UHFFFAOYSA-N
ID: XZJRLHJHYQCJTH-UHFFFAOYSA-N
Comment: Energy0
Num peaks: 6
229.0495352 11.17524243
231.0651853 1.355190529
247.0600999 13.20366898
257.0808353 5.908807981
259.0600999 1.281771505
275.0914 58.684735

Name: +ve in-silico MS/MS by CFM-ID for XZJRLHJHYQCJTH-UHFFFAOYSA-N
ID: XZJRLHJHYQCJTH-UHFFFAOYSA-N
Comment: Energy1
Num peaks: 18
191.0338851 1.485559357
201.0546206 1.977332827
203.0338851 1.927724899
215.0702706 2.116617469
217.0495352 3.623219752
219.0287997 1.798747446
219.0651853 4.913207917
221.0808353 1.785639778
229.0495352 9.995257244
231.0651853 2.992987734
243.0651853 2.070591907
245.0808353 1.663655059
247.0600999 9.909402788
247.0964854 9.782004137
249.0757499 1.323474465
257.0808353 4.058499366
259.0600999 3.573000176
275.0914 15.33459552

Name: +ve in-silico MS/MS by CFM-ID for XZJRLHJHYQCJTH-UHFFFAOYSA-N
ID: XZJRLHJHYQCJTH-UHFFFAOYSA-N
Comment: Energy2
Num peaks: 31
29.03857658 0.8709176196
65.00219107 1.379452887
133.0284058 2.74934584
147.0076704 0.9971089125
149.0233204 1.036840421
161.0233204 2.843326478
171.0440559 2.340294137
175.002585 0.9971089125
177.0546206 1.058888803
185.0233204 1.950989223
185.0597059 1.374099947
187.0389705 6.573099233
189.0546206 2.831404651
201.0182351 2.799415256
201.0546206 4.113490754
203.0338851 5.210529659
203.0702706 1.281341839
205.0495352 3.192483594
211.0389705 3.808739761
213.0546206 1.825875033
215.0702706 1.123513981
217.0131497 3.90561612
217.0495352 3.112417193
219.0287997 1.953503784
219.0651853 1.937634882
229.0495352 5.708536842
231.0651853 4.126011424
231.1015708 0.9966992205
233.0808353 2.086051123
247.0600999 1.077520954
259.0600999 1.962437365

Name: +ve in-silico MS/MS by CFM-ID for YXVJURFKQBTAEY-UHFFFAOYSA-N
ID: YXVJURFKQBTAEY-UHFFFAOYSA-N
Comment: Energy0
Num peaks: 6
121.0284058 9.845225304
133.0284058 5.550660842
135.0440559 2.948303492
137.0597059 3.652918301
153.0546206 2.0998343
257.0808353 63.22483695

Name: +ve in-silico MS/MS by CFM-ID for YXVJURFKQBTAEY-UHFFFAOYSA-N
ID: YXVJURFKQBTAEY-UHFFFAOYSA-N
Comment: Energy1
Num peaks: 14
105.0334912 11.35105171
111.0440559 1.777450504
119.0491413 2.653877301
121.0284058 15.94373197
135.0440559 2.643854267
137.0233204 1.930424169
137.0597059 4.570959415
147.0440559 2.570334224
161.0233204 1.871220565
163.0389705 3.424005032
229.0859207 3.785600681
239.0702706 2.848139887
241.0495352 1.724234052
257.0808353 23.52520264

Name: +ve in-silico MS/MS by CFM-ID for YXVJURFKQBTAEY-UHFFFAOYSA-N
ID: YXVJURFKQBTAEY-UHFFFAOYSA-N
Comment: Energy2
Num peaks: 24
41.00219107 2.054665673
49.00727645 6.799671771
51.02292652 1.892442819
65.00219107 1.189237446
65.03857658 2.300053207
79.01784114 0.9794298269
79.05422664 4.233012639
91.01784114 8.837306218
93.0334912 2.330053853
95.04914126 1.036593168
101.0385766 1.948461667
103.0542266 0.9674642588
105.0334912 4.983603575
107.0491413 1.020467437
109.0647913 1.374148992
111.0440559 1.101237777
119.0491413 3.359377028
121.0284058 5.200335247
133.0284058 15.24472421
135.0440559 4.575489301
137.0233204 3.619669793
137.0597059 2.082800551
161.0233204 1.982021604
241.0495352 1.040436272

Name: +ve in-silico MS/MS by CFM-ID for LOYXTWZXLWHMBX-VOTSOKGWSA-N
ID: LOYXTWZXLWHMBX-VOTSOKGWSA-N
Comment: Energy0
Num peaks: 6
103.0542266 3.047736846
127.0389705 2.253432945
131.0491413 2.899246688
153.0182351 3.857121019
239.0702706 13.30632051
257.0808353 65.19639807

Name: +ve in-silico MS/MS by CFM-ID for LOYXTWZXLWHMBX-VOTSOKGWSA-N
ID: LOYXTWZXLWHMBX-VOTSOKGWSA-N
Comment: Energy1
Num peaks: 9
103.0542266 5.777756014
127.0389705 2.45827141
131.0491413 12.15303202
137.0233204 2.019756991
153.0182351 17.64076798
155.0338851 3.183989228
179.0338851 4.136373206
239.0702706 9.843631472
257.0808353 24.10612364

Name: +ve in-silico MS/MS by CFM-ID for LOYXTWZXLWHMBX-VOTSOKGWSA-N
ID: LOYXTWZXLWHMBX-VOTSOKGWSA-N
Comment: Energy2
Num peaks: 28
41.00219107 2.598817982
49.00727645 2.942247863
51.02292652 1.230221306
53.00219107 1.563689129
75.02292652 1.616518518
77.03857658 1.330491672
79.05422664 1.627926514
83.01275576 3.1648106
85.02840582 2.475006532
87.02292652 1.168133694
101.0385766 7.676185577
103.0542266 15.43554281
105.0698767 3.170709667
108.9920203 1.140286012
111.0076704 1.197387589
125.0233204 2.455835773
127.0389705 5.631901473
127.0542266 1.331868981
129.0334912 1.439864151
129.0546206 1.085105256
129.0698767 1.118473002
131.0491413 1.56312403
137.0233204 4.736310558
153.0182351 6.801474826
161.0233204 2.298185277
177.0182351 1.364900922
221.0597059 1.08085301
239.0702706 1.700459088

Name: +ve in-silico MS/MS by CFM-ID for NTLUSUFJOUMRLA-SOUVJXGZSA-N
ID: NTLUSUFJOUMRLA-SOUVJXGZSA-N
Comment: Energy0
Num peaks: 6
99.08044139 1.532306407
121.0284058 1.459540674
139.0389705 4.935262346
153.0546206 1.579014335
257.0808353 12.23067458
275.0914 64.01705464

Name: +ve in-silico MS/MS by CFM-ID for NTLUSUFJOUMRLA-SOUVJXGZSA-N
ID: NTLUSUFJOUMRLA-SOUVJXGZSA-N
Comment: Energy1
Num peaks: 18
95.04914126 2.873723359
105.0334912 7.565763611
107.0491413 6.398960723
121.0284058 5.259230411
123.0440559 3.745687
137.0233204 3.7111065
137.0597059 1.505106325
139.0389705 8.741426995
165.0546206 1.089772148
169.0495352 1.799379856
181.0495352 1.710024302
231.0651853 1.486492189
233.0808353 1.64025734
243.0651853 1.578660715
245.0808353 6.7721641
247.0964854 4.192669912
257.0808353 7.055228852
275.0914 13.11607095

Name: +ve in-silico MS/MS by CFM-ID for NTLUSUFJOUMRLA-SOUVJXGZSA-N
ID: NTLUSUFJOUMRLA-SOUVJXGZSA-N
Comment: Energy2
Num peaks: 31
65.03857658 1.772466802
67.01784114 2.169082618
69.0334912 1.818814875
75.02292652 1.874489701
77.03857658 3.431046112
79.01784114 2.121778699
79.05422664 4.823789884
81.0334912 3.246578507
81.06987671 0.9536174523
91.05422664 2.880152834
95.01275576 1.032160521
95.04914126 3.025463291
97.06479133 1.403501814
99.08044139 1.623583262
105.0334912 10.14726339
107.0491413 4.682127988
109.0647913 1.268986013
111.0440559 2.874114184
113.0597059 1.028738537
115.075356 1.167878157
121.0284058 9.311271027
123.0440559 2.774065751
135.0440559 0.9532216806
137.0233204 2.193122083
139.0389705 1.297993759
151.0389705 1.255424263
213.0546206 0.928741595
229.0495352 1.687935433
233.0808353 1.066876034
243.0651853 1.219249029
257.0808353 1.96646192

Name: +ve in-silico MS/MS by CFM-ID for AVZIASIVCYCZND-UHFFFAOYSA-N
ID: AVZIASIVCYCZND-UHFFFAOYSA-N
Comment: Energy0
Num peaks: 6
121.0284058 0.6228267811
123.0440559 0.3637939996
221.0597059 0.2958606389
227.0702706 0.7498080682
239.0702706 51.93409535
257.0808353 43.00031444

Name: +ve in-silico MS/MS by CFM-ID for AVZIASIVCYCZND-UHFFFAOYSA-N
ID: AVZIASIVCYCZND-UHFFFAOYSA-N
Comment: Energy1
Num peaks: 10
107.0491413 4.016728301
121.0284058 4.573287197
123.0440559 2.858345849
135.0440559 2.793357807
137.0597059 3.552757321
211.075356 3.820783202
227.0702706 2.92389606
229.0859207 3.57860072
239.0702706 43.81280686
257.0808353 10.11118926

Name: +ve in-silico MS/MS by CFM-ID for AVZIASIVCYCZND-UHFFFAOYSA-N
ID: AVZIASIVCYCZND-UHFFFAOYSA-N
Comment: Energy2
Num peaks: 28
39.02292652 1.663146043
53.00219107 1.684638475
63.02292652 0.9124972416
65.00219107 2.195334155
65.03857658 1.905450211
79.05422664 1.938305159
93.0334912 1.022764046
105.0334912 2.535599336
107.0491413 2.565231227
109.0647913 1.413252544
119.0491413 2.058994431
121.0284058 2.555106455
133.0284058 2.188569041
135.0440559 1.946454767
147.0076704 0.9326029152
149.0233204 0.9218284653
187.0389705 1.054125589
195.0440559 1.083676724
197.0597059 10.55020182
209.0597059 0.9792066352
211.075356 11.72494889
213.0546206 1.600735932
215.0702706 0.8961127701
221.0597059 2.675077251
223.0389705 0.8889441117
227.0702706 1.602256047
229.0859207 0.9410885945
239.0702706 18.22207387

Name: +ve in-silico MS/MS by CFM-ID for BIUULCNWWFDCPG-UHFFFAOYSA-N
ID: BIUULCNWWFDCPG-UHFFFAOYSA-N
Comment: Energy0
Num peaks: 6
107.0491413 2.129321493
191.0702706 4.798916356
193.0859207 2.240931941
203.0702706 6.44075184
217.0859207 11.5766354
235.0964854 60.50236937

Name: +ve in-silico MS/MS by CFM-ID for BIUULCNWWFDCPG-UHFFFAOYSA-N
ID: BIUULCNWWFDCPG-UHFFFAOYSA-N
Comment: Energy1
Num peaks: 14
67.01784114 9.92045872
85.02840582 14.78270638
107.0491413 5.37188754
109.0647913 2.482450752
149.0597059 2.061532145
163.075356 7.669342971
165.0910061 3.111165552
177.0546206 2.709254799
179.0702706 2.743995109
191.0702706 2.156334478
193.0859207 1.810982717
203.0702706 4.374420314
217.0859207 6.009077655
235.0964854 16.06231316

Name: +ve in-silico MS/MS by CFM-ID for BIUULCNWWFDCPG-UHFFFAOYSA-N
ID: BIUULCNWWFDCPG-UHFFFAOYSA-N
Comment: Energy2
Num peaks: 28
39.02292652 2.131783444
49.00727645 1.21463481
51.02292652 2.64338581
57.0334912 2.037606522
63.02292652 2.719780281
65.03857658 2.697611375
95.04914126 1.116905646
107.0491413 12.22268115
109.0647913 3.695081328
121.0647913 1.663575832
131.0491413 1.641090312
133.0647913 9.108596455
149.0597059 8.442819965
159.0440559 2.989331291
161.0597059 2.646263729
163.075356 2.364634285
165.0910061 1.099809122
173.0597059 2.438286958
175.0389705 1.124669704
177.0546206 1.225019961
187.075356 3.9173767
189.0546206 2.304233541
191.0702706 1.577706989
199.075356 1.154149492
201.0546206 2.302905325
203.0702706 1.728328172
217.0859207 1.458320304
219.0651853 1.126511338

Name: +ve in-silico MS/MS by CFM-ID for WBAZPUVNIAXCFM-IUODEOHRSA-N
ID: WBAZPUVNIAXCFM-IUODEOHRSA-N
Comment: Energy0
Num peaks: 6
141.0698767 0.6767920767
209.0597059 1.903897089
211.075356 19.40704654
213.0910061 3.103810404
239.0702706 13.71127401
257.0808353 55.38425585

Name: +ve in-silico MS/MS by CFM-ID for WBAZPUVNIAXCFM-IUODEOHRSA-N
ID: WBAZPUVNIAXCFM-IUODEOHRSA-N
Comment: Energy1
Num peaks: 14
55.01784114 1.471197394
57.0334912 1.946021049
141.0698767 5.111114587
151.0542266 2.444935652
153.0698767 5.079284112
181.0647913 3.357081723
183.0804414 6.9776431
195.0804414 1.469580536
211.075356 14.28772509
213.0910061 4.351212846
221.0597059 1.618437968
231.0651853 1.416350736
239.0702706 15.19006359
257.0808353 15.93975398

Name: +ve in-silico MS/MS by CFM-ID for WBAZPUVNIAXCFM-IUODEOHRSA-N
ID: WBAZPUVNIAXCFM-IUODEOHRSA-N
Comment: Energy2
Num peaks: 20
41.00219107 2.842431968
49.00727645 1.640394798
53.00219107 2.681451882
55.01784114 2.975990028
101.0385766 1.305992238
115.0542266 4.057302658
125.0385766 3.034983775
129.0698767 1.974556982
131.0855268 1.718278865
141.0698767 12.60515462
151.0542266 19.4208271
153.0698767 8.023996358
155.0855268 3.389184912
165.0698767 1.948064903
179.0491413 2.251202763
181.0647913 3.758111172
183.0804414 2.230569617
195.0804414 1.53056777
197.0597059 2.155185391
231.0651853 1.640198304

Name: +ve in-silico MS/MS by CFM-ID for QGQSRQPXXMTJCM-UHFFFAOYSA-N
ID: QGQSRQPXXMTJCM-UHFFFAOYSA-N
Comment: Energy0
Num peaks: 6
93.00047682 8.605987465
199.0059561 1.450255624
201.0216062 5.641135231
227.0372563 1.788338819
229.0529063 6.175357814
257.0842064 60.60254737

Name: +ve in-silico MS/MS by CFM-ID for QGQSRQPXXMTJCM-UHFFFAOYSA-N
ID: QGQSRQPXXMTJCM-UHFFFAOYSA-N
Comment: Energy1
Num peaks: 17
29.03857658 4.467403324
74.98991214 1.697187322
90.98482676 1.343287863
93.00047682 15.16023746
109.0284058 2.574403644
147.0804414 7.765959609
165.0910061 3.720350237
172.9903061 1.870253276
173.0266916 2.135375003
183.0110415 1.987327894
199.0059561 4.086669386
201.0216062 12.74083767
227.0372563 2.04211805
229.0529063 2.633820468
239.0736418 2.147283502
241.0529063 5.138613103
257.0842064 9.512334163

Name: +ve in-silico MS/MS by CFM-ID for QGQSRQPXXMTJCM-UHFFFAOYSA-N
ID: QGQSRQPXXMTJCM-UHFFFAOYSA-N
Comment: Energy2
Num peaks: 31
15.02292652 0.8119107693
25.00727645 1.374722283
27.02292652 1.384034748
29.03857658 3.902265061
39.02292652 0.796575519
55.05422664 3.279728402
57.06987671 1.4673966
59.08552677 1.312532659
63.02292652 7.972417513
65.03857658 7.28454524
67.05422664 0.876595059
77.00219107 0.760789376
79.01784114 1.096511771
81.06987671 1.129434433
93.00047682 3.547488132
93.06987671 0.8424303882
95.04914126 0.8734421933
105.0698767 7.664291141
107.0855268 5.255112244
111.0804414 1.116570053
119.0491413 2.093216773
121.0647913 4.113074706
123.0804414 1.838517823
125.0960915 1.053213179
127.1117415 1.767202087
135.0804414 4.97870521
137.0960915 3.220529408
147.0804414 2.286039372
156.9953914 0.8160190874
231.0685564 0.9014467526
241.0529063 1.507999699

Name: +ve in-silico MS/MS by CFM-ID for JHYXBPPMXZIHKG-UHFFFAOYSA-N
ID: JHYXBPPMXZIHKG-UHFFFAOYSA-N
Comment: Energy0
Num peaks: 6
117.0334912 5.028186789
119.0491413 2.596785549
121.0647913 3.229703028
137.0233204 8.851668425
239.0702706 11.16374953
257.0808353 54.37095758

Name: +ve in-silico MS/MS by CFM-ID for JHYXBPPMXZIHKG-UHFFFAOYSA-N
ID: JHYXBPPMXZIHKG-UHFFFAOYSA-N
Comment: Energy1
Num peaks: 16
95.04914126 2.541998892
105.0334912 5.496968209
107.0491413 10.99980458
109.0647913 1.736635112
119.0491413 2.032208726
121.0284058 3.4350723
121.0647913 3.129454676
123.0440559 2.382732687
137.0233204 11.65950925
147.0440559 2.511280587
163.0389705 2.543464346
215.0702706 1.713708181
227.0702706 3.901654572
229.0859207 5.766433054
239.0702706 7.607095085
257.0808353 14.22312176

Name: +ve in-silico MS/MS by CFM-ID for JHYXBPPMXZIHKG-UHFFFAOYSA-N
ID: JHYXBPPMXZIHKG-UHFFFAOYSA-N
Comment: Energy2
Num peaks: 25
49.00727645 4.924662317
63.02292652 1.36407789
65.03857658 3.049024686
67.01784114 2.423312406
75.02292652 6.838744112
77.03857658 3.488967771
79.05422664 4.034146653
89.03857658 2.919947898
91.05422664 2.344654414
93.0334912 1.022869786
93.06987671 1.27442958
95.01275576 1.146855682
95.04914126 2.212468287
103.0542266 1.107378363
105.0334912 6.358097052
107.0491413 3.381959174
109.0284058 2.227940264
109.0647913 0.8614788071
117.0334912 12.76205906
119.0491413 2.454616148
121.0284058 7.188380903
121.0647913 1.115925893
123.0440559 1.062319139
137.0233204 3.883291913
227.0702706 1.231495863

Name: +ve in-silico MS/MS by CFM-ID for VDYSHUXENHRSOO-XBXARRHUSA-N
ID: VDYSHUXENHRSOO-XBXARRHUSA-N
Comment: Energy0
Num peaks: 6
121.0284058 11.39734516
135.0440559 5.137683275
147.0440559 1.286806044
163.0389705 1.500148286
239.0702706 12.96346405
257.0808353 56.10404032

Name: +ve in-silico MS/MS by CFM-ID for VDYSHUXENHRSOO-XBXARRHUSA-N
ID: VDYSHUXENHRSOO-XBXARRHUSA-N
Comment: Energy1
Num peaks: 16
95.04914126 2.195019014
105.0334912 1.500056385
111.0440559 2.279356049
121.0284058 25.65354651
123.0440559 2.212445334
135.0440559 5.159935112
145.0284058 2.404750636
147.0440559 4.217411778
163.0389705 3.60009593
213.0546206 1.684340605
215.0702706 1.498495346
221.0597059 1.195020343
227.0702706 2.445631462
229.0859207 3.28211852
239.0702706 6.995976577
257.0808353 14.48224458

Name: +ve in-silico MS/MS by CFM-ID for VDYSHUXENHRSOO-XBXARRHUSA-N
ID: VDYSHUXENHRSOO-XBXARRHUSA-N
Comment: Energy2
Num peaks: 29
39.02292652 2.117416739
49.00727645 2.19669217
51.02292652 1.766273932
53.00219107 1.334083455
53.03857658 1.089929658
63.02292652 2.722867398
65.03857658 2.767879997
67.01784114 2.308809413
69.0334912 0.9103264903
77.00219107 5.137314166
79.01784114 2.644968799
89.00219107 1.952532796
91.01784114 2.587036294
93.0334912 5.694082737
95.04914126 0.8710965812
105.0334912 6.117882597
107.0491413 3.018896733
117.0334912 5.845893159
119.0491413 2.126101255
121.0284058 11.71729266
129.0334912 1.653536781
133.0284058 2.806493227
135.0440559 4.831146396
145.0284058 1.427619883
211.0389705 0.9021527844
211.075356 1.160452177
215.0702706 1.035082343
221.0597059 0.8975631019
239.0702706 1.102206548

Name: +ve in-silico MS/MS by CFM-ID for FURUXTVZLHCCNA-UHFFFAOYSA-N
ID: FURUXTVZLHCCNA-UHFFFAOYSA-N
Comment: Energy0
Num peaks: 6
117.0334912 5.147491395
119.0491413 2.794511122
121.0647913 3.281340478
137.0233204 9.056644129
239.0702706 11.33980522
257.0808353 56.02504651

Name: +ve in-silico MS/MS by CFM-ID for FURUXTVZLHCCNA-UHFFFAOYSA-N
ID: FURUXTVZLHCCNA-UHFFFAOYSA-N
Comment: Energy1
Num peaks: 12
105.0334912 10.9297662
119.0491413 2.252768135
121.0284058 10.51174871
121.0647913 3.376110186
137.0233204 13.56994721
163.0389705 2.295567885
213.0546206 2.160408298
215.0702706 2.765337656
227.0702706 2.318093995
229.0859207 5.590891463
239.0702706 8.270679692
257.0808353 16.98420192

Name: +ve in-silico MS/MS by CFM-ID for FURUXTVZLHCCNA-UHFFFAOYSA-N
ID: FURUXTVZLHCCNA-UHFFFAOYSA-N
Comment: Energy2
Num peaks: 27
41.00219107 1.485612343
43.01784114 0.9168671885
49.00727645 4.832489444
63.02292652 2.361275564
65.03857658 1.01518023
67.01784114 2.554276802
75.02292652 7.112881963
77.00219107 1.525167018
77.03857658 1.139738726
79.01784114 1.252943806
89.03857658 3.42456027
91.05422664 1.234924854
93.06987671 1.386767973
95.01275576 1.355570895
95.04914126 0.9715596308
103.0542266 1.25437207
105.0334912 4.14669786
109.0284058 2.633401068
117.0334912 15.69821396
119.0491413 4.429524692
121.0284058 7.460570975
121.0647913 1.248236551
133.0284058 2.095087457
137.0233204 5.121088331
145.0284058 1.823562413
151.0389705 1.070849673
215.0702706 0.911471315

Name: +ve in-silico MS/MS by CFM-ID for BKJYMZRGLINXRP-IHWYPQMZSA-N
ID: BKJYMZRGLINXRP-IHWYPQMZSA-N
Comment: Energy0
Num peaks: 6
123.0440559 4.586919952
135.0440559 2.110215887
139.0389705 1.932726059
165.0546206 2.069713952
257.0808353 2.540581589
275.0914 74.91928997

Name: +ve in-silico MS/MS by CFM-ID for BKJYMZRGLINXRP-IHWYPQMZSA-N
ID: BKJYMZRGLINXRP-IHWYPQMZSA-N
Comment: Energy1
Num peaks: 17
75.04405588 1.77256936
111.0440559 1.564993221
123.0440559 9.536583221
133.0284058 2.075463864
135.0440559 6.029588879
139.0389705 3.618644972
159.0440559 2.013797476
161.0597059 1.85039657
163.0389705 1.931919569
165.0546206 5.685919879
191.0702706 1.608274748
231.0651853 2.468937475
243.0651853 1.771755771
245.0808353 3.496162212
247.0964854 3.71574113
257.0808353 2.181699899
275.0914 29.13964056

Name: +ve in-silico MS/MS by CFM-ID for BKJYMZRGLINXRP-IHWYPQMZSA-N
ID: BKJYMZRGLINXRP-IHWYPQMZSA-N
Comment: Energy2
Num peaks: 31
39.02292652 1.304297953
49.00727645 1.537140793
65.00219107 1.974457292
65.03857658 2.406005549
81.0334912 2.372330073
95.01275576 2.355502321
111.0440559 1.711687976
117.0334912 1.422829768
123.0440559 8.761861904
125.0233204 1.686354355
133.0284058 3.490448596
135.0440559 3.958971326
137.0597059 1.294122013
139.0389705 2.988408431
149.0233204 1.372866544
157.0284058 2.432040223
159.0440559 4.683308893
163.0389705 1.539086024
165.0546206 1.296817227
173.0597059 1.604663196
187.0389705 2.545959429
189.0546206 2.931127918
201.0546206 1.479812751
213.0546206 1.946260671
229.0495352 1.429515722
229.0859207 1.73778021
231.0651853 3.352241268
233.0808353 1.442704401
245.0808353 2.564550844
257.0808353 1.434399687
259.0600999 2.032134447

Name: +ve in-silico MS/MS by CFM-ID for DSPWIGNSRMCMGP-UHFFFAOYSA-N
ID: DSPWIGNSRMCMGP-UHFFFAOYSA-N
Comment: Energy0
Num peaks: 11
59.01275576 1.55259828
85.06479133 2.72186265
167.0338851 2.555404455
173.0597059 1.726051427
175.075356 6.657550237
177.0910061 2.755586595
179.0338851 1.45918809
199.075356 1.356889705
203.0702706 7.254228741
217.0859207 14.57133406
235.0964854 38.41086834

Name: +ve in-silico MS/MS by CFM-ID for DSPWIGNSRMCMGP-UHFFFAOYSA-N
ID: DSPWIGNSRMCMGP-UHFFFAOYSA-N
Comment: Energy1
Num peaks: 22
41.00219107 2.690154906
43.01784114 1.409852036
43.05422664 1.470103432
56.99710569 1.270739543
59.01275576 17.58999075
61.02840582 2.20123454
69.0334912 1.471338833
71.04914126 3.467977287
85.06479133 1.43811362
149.0233204 2.309747253
151.0389705 1.86988163
161.0233204 1.020817595
167.0338851 1.124271781
175.075356 3.277297657
177.0182351 1.172699058
177.0910061 2.134919769
179.0338851 2.055315191
199.075356 2.435467654
203.0702706 4.185011034
205.0859207 1.465606355
217.0859207 11.493197
235.0964854 12.58148253

Name: +ve in-silico MS/MS by CFM-ID for DSPWIGNSRMCMGP-UHFFFAOYSA-N
ID: DSPWIGNSRMCMGP-UHFFFAOYSA-N
Comment: Energy2
Num peaks: 28
39.02292652 1.067926829
41.00219107 1.013119876
41.03857658 0.9693065085
49.00727645 1.598573691
55.05422664 3.201547479
56.99710569 2.063487484
57.06987671 0.898547431
59.01275576 3.185521762
65.03857658 7.045316752
67.05422664 0.9132574182
69.0334912 0.8987696815
69.06987671 2.035513576
71.04914126 1.461086122
71.08552677 1.016668585
105.0334912 11.46812663
107.0491413 4.522027255
121.0284058 6.930241686
123.0440559 1.232029512
133.0284058 6.955283053
135.0440559 2.008592493
145.0284058 0.9842977889
147.0440559 1.938667819
149.0233204 6.276664123
149.0597059 2.66428122
151.0389705 1.244847908
157.0647913 0.8859891259
161.0233204 4.72998284
177.0182351 1.46402035

Name: +ve in-silico MS/MS by CFM-ID for VFZYLYJWCROVLO-UHFFFAOYSA-N
ID: VFZYLYJWCROVLO-UHFFFAOYSA-N
Comment: Energy0
Num peaks: 7
105.0334912 7.012399507
107.0491413 4.918025969
121.0284058 5.081393357
123.0440559 13.91984481
139.0389705 1.985529765
257.0808353 9.366859491
275.0914 38.44234839

Name: +ve in-silico MS/MS by CFM-ID for VFZYLYJWCROVLO-UHFFFAOYSA-N
ID: VFZYLYJWCROVLO-UHFFFAOYSA-N
Comment: Energy1
Num peaks: 20
95.04914126 2.645093272
105.0334912 5.169042517
107.0491413 3.967945836
109.0284058 1.400189538
109.0647913 0.9834366119
111.0440559 1.656843593
121.0284058 9.617153091
123.0440559 28.61888487
125.0597059 1.241521397
127.075356 1.03903571
135.0440559 1.337265006
137.0233204 1.336033948
139.0389705 3.57139917
153.0546206 1.511467609
229.0859207 1.530790647
243.0651853 0.8061458311
245.0808353 2.399661203
247.0964854 2.166029729
257.0808353 3.319845695
275.0914 5.894223312

Name: +ve in-silico MS/MS by CFM-ID for VFZYLYJWCROVLO-UHFFFAOYSA-N
ID: VFZYLYJWCROVLO-UHFFFAOYSA-N
Comment: Energy2
Num peaks: 31
49.00727645 1.343441825
51.02292652 1.502834379
53.03857658 2.070776116
65.03857658 4.50281462
75.02292652 2.911711299
77.00219107 0.8455690674
77.03857658 3.75534573
79.01784114 1.959307298
79.05422664 8.283018635
81.0334912 1.859321977
91.05422664 2.331638337
95.04914126 2.06431987
95.08552677 0.7463994444
105.0334912 10.79756234
107.0491413 7.135524591
109.0284058 1.729251814
109.0647913 1.881236911
111.0440559 1.470024436
111.0804414 0.8511742126
113.0960915 1.27590013
117.0334912 0.74607458
119.0491413 1.231190527
121.0284058 4.317370993
121.0647913 0.7487246012
123.0440559 3.824251685
133.0284058 1.205342084
135.0440559 1.552238767
145.0284058 2.751376073
147.0440559 2.405335961
163.0389705 0.8239683375
229.0859207 0.8716796401

Name: +ve in-silico MS/MS by CFM-ID for CRXSSRPVDGICML-UHFFFAOYSA-N
ID: CRXSSRPVDGICML-UHFFFAOYSA-N
Comment: Energy0
Num peaks: 6
41.03857658 1.94626699
59.04914126 6.74338317
89.05970595 1.628681754
175.0389705 3.782755267
217.0859207 14.94246146
235.0964854 56.16202568

Name: +ve in-silico MS/MS by CFM-ID for CRXSSRPVDGICML-UHFFFAOYSA-N
ID: CRXSSRPVDGICML-UHFFFAOYSA-N
Comment: Energy1
Num peaks: 18
27.02292652 1.327684439
29.03857658 7.836147803
31.05422664 3.114059748
39.02292652 1.321017255
41.03857658 7.334545027
43.05422664 1.653448221
59.04914126 8.341679896
71.04914126 1.363694707
89.05970595 1.001227616
117.0334912 1.317084508
147.0440559 4.663518905
159.0440559 1.529256736
175.0389705 8.762501323
177.0546206 1.903486739
199.075356 2.211126213
207.1015708 2.613241576
217.0859207 9.548866984
235.0964854 14.8663769

Name: +ve in-silico MS/MS by CFM-ID for CRXSSRPVDGICML-UHFFFAOYSA-N
ID: CRXSSRPVDGICML-UHFFFAOYSA-N
Comment: Energy2
Num peaks: 26
27.02292652 2.183329888
29.03857658 3.323712435
39.02292652 6.379271778
41.03857658 15.70954269
43.05422664 3.785200861
49.00727645 1.586541925
51.02292652 1.439356887
55.01784114 3.108313975
57.0334912 2.475287248
59.04914126 6.762899686
67.01784114 2.090177736
69.0334912 1.225619726
71.04914126 3.60050454
79.05422664 1.0873106
91.05422664 3.753768062
101.0385766 2.806515919
117.0334912 2.29500021
119.0491413 1.442020051
129.0334912 2.137111915
131.0491413 2.390140011
147.0440559 3.464699298
157.0284058 1.66527008
159.0440559 1.794563058
175.0389705 1.674401147
199.075356 1.284534295
219.0651853 1.469934999

Name: +ve in-silico MS/MS by CFM-ID for CERPPXZGSNEVMI-UHFFFAOYSA-N
ID: CERPPXZGSNEVMI-UHFFFAOYSA-N
Comment: Energy0
Num peaks: 6
179.0702706 1.921386304
233.0444498 4.141538681
239.0702706 2.93211374
247.0964854 1.682303231
257.0808353 21.96182909
275.0914 50.52416763

Name: +ve in-silico MS/MS by CFM-ID for CERPPXZGSNEVMI-UHFFFAOYSA-N
ID: CERPPXZGSNEVMI-UHFFFAOYSA-N
Comment: Energy1
Num peaks: 27
39.02292652 1.205661087
43.05422664 1.682339876
65.00219107 1.555302601
67.01784114 2.272769489
69.0334912 5.917829937
165.0182351 1.165907081
175.0389705 2.24185488
177.0546206 2.237172325
179.0702706 1.622727609
189.0546206 1.337876401
191.0702706 1.639327277
203.0338851 4.471340179
203.0702706 0.9265655664
205.0495352 7.545254946
207.0651853 3.564163605
217.0495352 5.374031485
219.0651853 1.706594057
219.1015708 0.9906098045
221.0808353 2.062112233
229.0859207 2.324476136
231.0287997 1.043286063
233.0444498 2.701322956
243.0651853 1.667018802
245.0808353 3.363198067
247.0964854 11.54107664
257.0808353 4.221145013
275.0914 3.771683823

Name: +ve in-silico MS/MS by CFM-ID for CERPPXZGSNEVMI-UHFFFAOYSA-N
ID: CERPPXZGSNEVMI-UHFFFAOYSA-N
Comment: Energy2
Num peaks: 31
39.02292652 3.197240269
41.03857658 2.235677536
53.00219107 3.628932982
55.01784114 1.712487864
55.05422664 3.948438268
57.06987671 2.926330668
69.0334912 2.203039185
117.0334912 2.027088116
119.0491413 1.127675015
147.0440559 1.077866915
159.0440559 1.011243981
161.0597059 1.750417674
175.0389705 7.555880378
177.0546206 8.207974471
179.0702706 2.858017359
187.0389705 1.173917043
189.0546206 1.528503679
191.0702706 1.519982996
197.0597059 1.145416076
201.0910061 1.014626279
203.0702706 1.610672788
205.0495352 1.366211783
213.0546206 1.364149035
215.0702706 1.258503509
229.0859207 3.879590641
239.0702706 3.450945512
243.0651853 1.060784989
245.0808353 1.705619696
247.0964854 1.252689286
257.0808353 2.870789763
259.0600999 1.885978458

Name: +ve in-silico MS/MS by CFM-ID for YHVDGZPFCGLBOW-HYXAFXHYSA-N
ID: YHVDGZPFCGLBOW-HYXAFXHYSA-N
Comment: Energy0
Num peaks: 6
135.0440559 7.775383616
137.0597059 4.32693608
139.0389705 2.486440421
243.0651853 4.284604305
257.0808353 8.114231254
275.0914 54.14643635

Name: +ve in-silico MS/MS by CFM-ID for YHVDGZPFCGLBOW-HYXAFXHYSA-N
ID: YHVDGZPFCGLBOW-HYXAFXHYSA-N
Comment: Energy1
Num peaks: 30
41.00219107 1.202387254
43.01784114 1.920686219
107.0491413 1.146974572
123.0440559 2.022440853
125.0233204 3.909256672
127.0389705 0.7746479171
135.0440559 11.46678136
137.0597059 4.625402193
139.0389705 1.390961158
149.0233204 0.9172771723
149.0597059 0.96631366
151.0389705 2.469789351
159.0440559 2.394571657
161.0597059 3.482440767
171.0440559 1.863502261
173.0597059 2.754800564
177.0910061 0.8484225186
213.0546206 2.513008612
215.0702706 3.163668918
217.0495352 1.119214729
227.0702706 1.185169457
229.0859207 1.082305703
231.0651853 1.303731868
231.1015708 0.7439405748
243.0651853 3.67258543
245.0808353 2.417732868
247.0964854 2.41815808
257.0808353 3.869957801
259.0600999 1.205027009
275.0914 11.20218781

Name: +ve in-silico MS/MS by CFM-ID for YHVDGZPFCGLBOW-HYXAFXHYSA-N
ID: YHVDGZPFCGLBOW-HYXAFXHYSA-N
Comment: Energy2
Num peaks: 31
39.02292652 1.128726798
49.00727645 3.290357613
51.02292652 2.334833015
53.00219107 0.9983046791
65.03857658 3.711263944
68.99710569 0.9244571362
79.01784114 1.001001861
95.04914126 1.069353799
105.0334912 4.246863497
107.0491413 3.498932562
109.0284058 1.33671948
117.0334912 1.272848847
119.0127558 1.231244468
119.0491413 1.149101978
121.0284058 4.389595933
123.0440559 3.626978016
131.0491413 1.560718921
133.0284058 1.436020243
135.0440559 7.833330137
137.0597059 1.996057562
147.0440559 0.9385220355
161.0597059 1.737258602
171.0440559 1.857623239
173.0597059 1.260077942
189.0546206 1.254664381
191.0702706 1.61301082
229.0495352 1.216806651
231.0651853 0.9180059824
243.0651853 0.9767999474
245.0808353 1.311176068
259.0600999 0.9561118828

Name: +ve in-silico MS/MS by CFM-ID for URFCJEUYXNAHFI-UHFFFAOYSA-N
ID: URFCJEUYXNAHFI-UHFFFAOYSA-N
Comment: Energy0
Num peaks: 6
101.0385766 5.256920127
103.0542266 2.78939561
105.0698767 3.404542157
153.0182351 9.101865268
239.0702706 11.51604391
257.0808353 57.14459697

Name: +ve in-silico MS/MS by CFM-ID for URFCJEUYXNAHFI-UHFFFAOYSA-N
ID: URFCJEUYXNAHFI-UHFFFAOYSA-N
Comment: Energy1
Num peaks: 10
79.05422664 2.323061935
103.0542266 2.709988924
105.0698767 4.426567488
131.0491413 2.250450067
137.0233204 13.06292689
151.0389705 2.268883071
153.0182351 16.00439873
229.0859207 5.307906505
239.0702706 10.15840398
257.0808353 21.98576427

Name: +ve in-silico MS/MS by CFM-ID for URFCJEUYXNAHFI-UHFFFAOYSA-N
ID: URFCJEUYXNAHFI-UHFFFAOYSA-N
Comment: Energy2
Num peaks: 22
41.00219107 1.683712645
49.00727645 5.276196809
51.02292652 2.459761027
63.02292652 1.799157396
67.01784114 1.211933337
69.0334912 1.284949599
75.02292652 3.031047397
79.05422664 3.491060619
81.0334912 1.120841826
83.01275576 1.2118766
85.02840582 1.143249228
101.0385766 22.88700985
103.0542266 5.95544973
105.0334912 3.541911082
105.0698767 3.40632596
125.0233204 1.545260248
129.0334912 2.061937683
133.0284058 1.66701133
135.0440559 2.198295336
137.0233204 6.622728641
153.0182351 5.423962528
215.0702706 1.105984791

Name: +ve in-silico MS/MS by CFM-ID for RSYUFYQTACJFML-UHFFFAOYSA-N
ID: RSYUFYQTACJFML-UHFFFAOYSA-N
Comment: Energy0
Num peaks: 6
121.0284058 7.410371129
123.0440559 7.005389004
137.0233204 5.021368691
139.0389705 14.63372025
257.0808353 10.61741166
275.0914 40.22979155

Name: +ve in-silico MS/MS by CFM-ID for RSYUFYQTACJFML-UHFFFAOYSA-N
ID: RSYUFYQTACJFML-UHFFFAOYSA-N
Comment: Energy1
Num peaks: 14
95.04914126 2.230779285
105.0334912 2.438979384
107.0491413 2.396226862
121.0284058 5.587428496
123.0440559 8.235452716
137.0233204 8.658791668
139.0389705 33.20014241
151.0389705 1.0955426
153.0546206 1.376674386
169.0495352 1.139193707
245.0808353 1.468821074
247.0964854 1.424366765
257.0808353 4.371300271
275.0914 6.899342985

Name: +ve in-silico MS/MS by CFM-ID for RSYUFYQTACJFML-UHFFFAOYSA-N
ID: RSYUFYQTACJFML-UHFFFAOYSA-N
Comment: Energy2
Num peaks: 31
53.00219107 1.581386272
53.03857658 1.714853129
63.02292652 0.9638622121
67.01784114 1.32719826
69.0334912 2.367427773
77.00219107 1.259179273
77.03857658 1.511146942
79.01784114 2.060124352
79.05422664 1.72234376
81.0334912 1.231922412
91.01784114 1.76276721
91.05422664 1.058962844
93.0334912 4.177477326
95.04914126 4.806927829
105.0334912 8.088463529
107.0491413 7.293804215
109.0647913 2.211238017
111.0440559 1.124787196
121.0284058 11.55747878
123.0440559 6.04341864
125.0597059 1.44575225
127.075356 1.02076732
129.0334912 1.927136146
131.0491413 2.07334505
133.0284058 1.161405757
135.0440559 1.701149924
137.0233204 2.065746723
137.0597059 1.019147724
139.0389705 1.710135356
149.0233204 1.085537015
151.0389705 1.547106399

Name: +ve in-silico MS/MS by CFM-ID for FRIBCHAVILXSND-UITAMQMPSA-N
ID: FRIBCHAVILXSND-UITAMQMPSA-N
Comment: Energy0
Num peaks: 16
39.02292652 1.010776573
41.03857658 3.252159227
43.05422664 1.094542251
45.06987671 1.591882788
73.02840582 2.001333417
95.04914126 1.078250652
123.0440559 1.301186811
201.0546206 1.618040176
215.0702706 0.9995560247
225.0546206 4.625471447
227.0702706 1.491966167
243.0651853 23.74891128
245.0808353 2.8199826
247.0964854 1.486438379
257.0808353 6.133573775
275.0914 25.78864036

Name: +ve in-silico MS/MS by CFM-ID for FRIBCHAVILXSND-UITAMQMPSA-N
ID: FRIBCHAVILXSND-UITAMQMPSA-N
Comment: Energy1
Num peaks: 31
29.03857658 0.9541143633
39.02292652 6.091860351
41.03857658 7.994199291
43.05422664 7.136816578
45.06987671 1.678088143
73.02840582 1.833570321
79.01784114 0.9020116202
81.0334912 1.050315134
91.01784114 1.854316427
93.0334912 1.309533942
95.04914126 4.586023448
97.06479133 1.187703888
107.0127558 0.9662564592
121.0284058 1.065331996
123.0440559 1.007023321
133.0284058 0.91847689
151.0389705 2.793385476
173.0233204 1.159753236
183.0440559 1.756777944
185.0597059 1.206703473
189.0546206 0.9572918913
199.0389705 4.207449307
201.0546206 7.112589484
203.0338851 1.054462107
203.0702706 2.242829513
215.0702706 1.040918369
217.0495352 0.9246619448
225.0546206 0.9756506319
243.0651853 1.651346843
257.0808353 2.115277192
275.0914 1.890017891

Name: +ve in-silico MS/MS by CFM-ID for FRIBCHAVILXSND-UITAMQMPSA-N
ID: FRIBCHAVILXSND-UITAMQMPSA-N
Comment: Energy2
Num peaks: 31
25.00727645 2.448921542
29.03857658 0.88169388
39.02292652 8.358866953
41.00219107 1.637889086
41.03857658 9.520263645
43.05422664 3.985002947
45.06987671 1.920953841
53.00219107 1.726307602
55.01784114 1.529309814
59.01275576 1.059993052
63.02292652 1.893282121
67.01784114 0.7094916899
73.02840582 1.26470831
79.01784114 3.371431702
81.0334912 0.8703004173
83.01275576 0.8506896779
83.04914126 0.8561691724
91.01784114 10.23689907
93.0334912 2.670181723
95.04914126 2.656530555
119.0127558 3.20286041
121.0284058 2.134134285
123.0440559 1.303133168
133.0284058 0.7338494747
143.0127558 1.603330675
151.0389705 1.687372448
173.0233204 0.7533981453
185.0233204 0.8654480651
187.0389705 0.7671735458
217.0859207 0.836354252
227.0702706 0.7593689606

Name: +ve in-silico MS/MS by CFM-ID for UIUCGMLLTRXRBF-UHFFFAOYSA-N
ID: UIUCGMLLTRXRBF-UHFFFAOYSA-N
Comment: Energy0
Num peaks: 6
107.0491413 3.370679071
135.0440559 4.161866677
149.0233204 3.452260533
211.075356 14.21109643
239.0702706 31.2967307
257.0808353 34.92732196

Name: +ve in-silico MS/MS by CFM-ID for UIUCGMLLTRXRBF-UHFFFAOYSA-N
ID: UIUCGMLLTRXRBF-UHFFFAOYSA-N
Comment: Energy1
Num peaks: 6
107.0491413 6.161992151
135.0440559 17.40283106
149.0233204 11.91047256
211.075356 18.82511338
239.0702706 19.55895573
257.0808353 7.552280348

Name: +ve in-silico MS/MS by CFM-ID for UIUCGMLLTRXRBF-UHFFFAOYSA-N
ID: UIUCGMLLTRXRBF-UHFFFAOYSA-N
Comment: Energy2
Num peaks: 19
39.02292652 1.154254794
49.00727645 3.50317827
51.02292652 4.843264952
63.02292652 4.579892589
65.03857658 1.085280298
79.01784114 1.719109203
79.05422664 1.311215543
81.0334912 1.710886515
89.00219107 2.791735523
91.01784114 2.856427282
93.0334912 1.109685177
105.0334912 17.98652355
107.0491413 13.00806141
133.0284058 2.620725577
135.0440559 6.949738042
149.0233204 5.995410649
155.0491413 1.298269277
167.0491413 3.082241667
211.075356 2.440048239

Name: +ve in-silico MS/MS by CFM-ID for OCZUPEYJZNWTBK-HYXAFXHYSA-N
ID: OCZUPEYJZNWTBK-HYXAFXHYSA-N
Comment: Energy0
Num peaks: 6
137.0597059 4.674750901
139.0389705 2.658660905
243.0651853 4.729783517
245.0808353 1.820072727
257.0808353 8.800052111
275.0914 59.46951501

Name: +ve in-silico MS/MS by CFM-ID for OCZUPEYJZNWTBK-HYXAFXHYSA-N
ID: OCZUPEYJZNWTBK-HYXAFXHYSA-N
Comment: Energy1
Num peaks: 31
41.00219107 1.424952683
43.01784114 2.228960082
97.02840582 0.7262926971
123.0440559 2.354638214
125.0233204 4.467181189
127.0389705 0.9182509428
137.0597059 5.880184223
139.0389705 1.601292715
149.0233204 1.123816179
149.0597059 1.223972852
151.0389705 2.964020578
151.075356 0.8493491495
161.0597059 4.03176016
171.0440559 2.216829873
173.0597059 3.159344755
175.0389705 1.070306145
175.075356 0.7811392239
177.0546206 1.033487786
177.0910061 1.016951837
215.0702706 3.948282976
221.0808353 0.6481413686
227.0702706 1.308434344
229.0859207 1.440552226
231.0651853 1.515115594
231.1015708 0.8985195761
243.0651853 4.296944901
245.0808353 2.873634484
247.0964854 2.779239137
257.0808353 5.171038786
259.0600999 1.315698014
275.0914 14.65695047

Name: +ve in-silico MS/MS by CFM-ID for OCZUPEYJZNWTBK-HYXAFXHYSA-N
ID: OCZUPEYJZNWTBK-HYXAFXHYSA-N
Comment: Energy2
Num peaks: 31
39.02292652 1.49211599
49.00727645 2.947323803
51.02292652 2.635897506
57.0334912 1.322163792
65.03857658 2.083777674
68.99710569 1.092055023
95.04914126 1.339562406
109.0284058 1.364166099
109.0647913 1.266558959
117.0334912 1.91271612
119.0127558 1.339173869
119.0491413 1.323526371
121.0284058 5.19255123
123.0440559 4.442585266
131.0491413 1.627977256
133.0284058 1.601044923
135.0440559 1.383477188
137.0597059 3.085318216
147.0440559 1.357575785
149.0597059 1.404686237
161.0597059 1.819393279
171.0440559 2.411689528
173.0597059 1.472692037
175.0389705 1.348259904
175.075356 1.311078329
189.0546206 1.606732052
191.0702706 2.195383908
215.0702706 1.260409937
229.0495352 2.114139162
241.0495352 1.303727412
243.0651853 1.189725338

Name: +ve in-silico MS/MS by CFM-ID for ZQTUKLOPEQEDKS-UHFFFAOYSA-N
ID: ZQTUKLOPEQEDKS-UHFFFAOYSA-N
Comment: Energy0
Num peaks: 6
71.04914126 5.0213558
151.0389705 7.990914338
175.075356 3.910775249
203.0702706 14.8852899
217.0859207 5.536325612
235.0964854 42.7923983

Name: +ve in-silico MS/MS by CFM-ID for ZQTUKLOPEQEDKS-UHFFFAOYSA-N
ID: ZQTUKLOPEQEDKS-UHFFFAOYSA-N
Comment: Energy1
Num peaks: 18
39.02292652 1.802029266
41.03857658 4.535895211
43.05422664 5.451151033
55.05422664 1.794311307
69.0334912 3.68099396
71.04914126 10.3657556
105.0334912 1.434786162
121.0284058 1.158846899
135.0440559 3.506586026
137.0597059 1.226074859
151.0389705 1.691887748
175.075356 6.439191901
179.0338851 4.117990122
203.0702706 7.408568682
205.0859207 5.354431309
207.1015708 3.999629256
217.0859207 4.915892963
235.0964854 11.23423404

Name: +ve in-silico MS/MS by CFM-ID for ZQTUKLOPEQEDKS-UHFFFAOYSA-N
ID: ZQTUKLOPEQEDKS-UHFFFAOYSA-N
Comment: Energy2
Num peaks: 27
39.02292652 3.119355602
41.03857658 3.260497632
49.00727645 1.285594856
55.05422664 8.225789401
57.06987671 3.099673681
63.02292652 2.904733082
65.03857658 1.809776259
69.0334912 7.916618339
71.04914126 6.329077945
79.01784114 0.8506817744
81.0334912 1.74099678
105.0334912 8.885921715
107.0491413 1.859160148
121.0284058 4.819566629
123.0440559 2.848412261
133.0284058 1.503527719
135.0440559 3.398401422
137.0597059 1.52818155
139.075356 0.816863134
147.0076704 1.255996973
149.0233204 3.282269795
149.0597059 1.46349075
151.0389705 1.536375667
157.0647913 2.755376172
173.0597059 1.539715736
175.075356 1.411693594
187.075356 1.074968685

Name: +ve in-silico MS/MS by CFM-ID for TWESJUCJKWFWQV-UHFFFAOYSA-N
ID: TWESJUCJKWFWQV-UHFFFAOYSA-N
Comment: Energy0
Num peaks: 6
55.05422664 4.624196713
219.0287997 3.549519113
231.0287997 4.749393433
233.0444498 4.672406142
257.0808353 14.81362413
275.0914 52.8415086

Name: +ve in-silico MS/MS by CFM-ID for TWESJUCJKWFWQV-UHFFFAOYSA-N
ID: TWESJUCJKWFWQV-UHFFFAOYSA-N
Comment: Energy1
Num peaks: 23
39.02292652 2.417388978
55.05422664 14.27267875
57.06987671 1.162350739
69.06987671 12.98811233
109.0284058 1.363049634
109.0647913 1.172244561
111.0804414 1.243234938
135.0076704 2.084420853
137.0233204 1.373961595
137.0597059 1.167295838
205.0131497 1.273517097
215.0338851 1.204146759
217.0131497 1.458087352
217.0495352 1.453151654
219.0287997 6.547827868
231.0287997 1.918718551
233.0444498 1.29823961
235.0600999 1.58850667
239.0702706 1.414221849
245.0808353 2.627360074
247.0964854 4.581917798
257.0808353 6.133954024
275.0914 9.715971972

Name: +ve in-silico MS/MS by CFM-ID for TWESJUCJKWFWQV-UHFFFAOYSA-N
ID: TWESJUCJKWFWQV-UHFFFAOYSA-N
Comment: Energy2
Num peaks: 30
39.02292652 4.815527675
41.03857658 2.070657484
53.03857658 1.20995222
55.05422664 21.4822595
57.06987671 5.725008369
65.03857658 0.7912641568
68.99710569 1.266733632
69.06987671 2.127133926
71.01275576 1.612434722
80.99710569 2.269167342
83.01275576 0.9010251082
85.02840582 3.061332966
109.0284058 1.045776557
121.0284058 1.516750549
135.0076704 3.852407791
137.0233204 1.327042317
163.002585 3.606300232
189.0182351 3.861150695
189.0546206 1.000453573
191.0338851 2.851813262
201.0182351 1.661256918
205.0131497 1.132208251
215.0338851 1.238410738
217.0131497 1.001613106
219.0287997 2.088541833
239.0702706 2.308808146
241.0495352 0.8567681745
243.0651853 1.145856884
245.0808353 1.326754237
257.0808353 1.447086779

Name: +ve in-silico MS/MS by CFM-ID for GTEXBOVBADJOQH-RQOWECAXSA-N
ID: GTEXBOVBADJOQH-RQOWECAXSA-N
Comment: Energy0
Num peaks: 14
135.0440559 3.767485095
139.0389705 2.110649415
159.0440559 1.328750868
171.0440559 2.718049477
173.0597059 5.480440366
175.075356 4.112930801
215.0702706 2.457500363
229.0859207 1.835085018
231.1015708 1.83304797
243.0651853 1.262009811
245.0808353 4.218236604
247.0964854 1.247314511
257.0808353 6.458444278
275.0914 41.83097436

Name: +ve in-silico MS/MS by CFM-ID for GTEXBOVBADJOQH-RQOWECAXSA-N
ID: GTEXBOVBADJOQH-RQOWECAXSA-N
Comment: Energy1
Num peaks: 23
39.02292652 1.32944653
41.00219107 2.886455144
43.01784114 4.255500856
127.0389705 1.824446846
131.0491413 1.635916403
135.0440559 3.433904551
139.0389705 1.455381488
145.0647913 0.8945037575
159.0440559 20.22461313
161.0597059 7.528386903
169.0284058 1.731265391
171.0440559 5.601833097
173.0597059 9.281744449
175.075356 2.664413608
177.0910061 1.426500562
213.0546206 1.901404449
215.0702706 1.955448163
217.0495352 1.029926323
227.0702706 0.8599118911
245.0808353 1.295178094
247.0964854 0.9802414276
257.0808353 2.029622707
275.0914 4.130464331

Name: +ve in-silico MS/MS by CFM-ID for GTEXBOVBADJOQH-RQOWECAXSA-N
ID: GTEXBOVBADJOQH-RQOWECAXSA-N
Comment: Energy2
Num peaks: 31
39.02292652 3.487812095
49.00727645 4.728336276
51.02292652 1.626603412
55.01784114 4.29818886
57.0334912 1.359849101
63.02292652 1.07709954
75.02292652 2.63552281
89.03857658 1.297460831
101.0385766 1.962906067
105.0334912 1.57549925
107.0491413 1.502145047
115.0542266 2.553430836
125.0385766 2.061891726
127.0542266 3.13549087
129.0698767 2.356373511
131.0491413 3.248512001
135.0440559 2.685349736
145.0284058 1.219060611
145.0647913 2.740613127
147.0440559 1.496729059
159.0440559 2.683933897
161.0597059 2.003248075
169.0284058 1.362323345
171.0440559 4.019497692
173.0597059 2.358392317
175.075356 1.289094556
177.0546206 1.165508893
189.0546206 1.155008179
191.0702706 2.252362646
243.0651853 1.336390852
247.0964854 1.964026083

Name: +ve in-silico MS/MS by CFM-ID for XQVRVLVORPSYNU-NTUHNPAUSA-N
ID: XQVRVLVORPSYNU-NTUHNPAUSA-N
Comment: Energy0
Num peaks: 11
43.01784114 1.135385035
97.00727645 10.66735374
99.02292652 31.05093525
101.0385766 7.093572474
111.0229265 1.827836537
113.0385766 2.603882752
115.0542266 1.800146093
117.0698767 1.68596053
197.0597059 4.633264608
215.0702706 5.531510328
257.0808353 12.56344875

Name: +ve in-silico MS/MS by CFM-ID for XQVRVLVORPSYNU-NTUHNPAUSA-N
ID: XQVRVLVORPSYNU-NTUHNPAUSA-N
Comment: Energy1
Num peaks: 16
39.02292652 1.331589831
49.00727645 2.756852674
63.02292652 3.19454773
73.00727645 2.583246902
75.02292652 2.208048994
77.03857658 1.686983335
87.02292652 1.142769018
97.00727645 2.965086544
97.02840582 1.615170751
99.02292652 43.81890322
101.0385766 3.923104021
111.0229265 2.636080681
113.0385766 2.503182271
197.0597059 1.852219841
215.0702706 3.529767632
257.0808353 2.335186031

Name: +ve in-silico MS/MS by CFM-ID for XQVRVLVORPSYNU-NTUHNPAUSA-N
ID: XQVRVLVORPSYNU-NTUHNPAUSA-N
Comment: Energy2
Num peaks: 23
25.00727645 0.8569546352
39.02292652 8.670239746
41.03857658 2.323947211
43.01784114 2.923395672
49.00727645 7.072158309
51.02292652 4.253222438
55.01784114 1.400915
57.0334912 1.030188241
63.02292652 4.762744092
73.00727645 3.947543402
75.02292652 4.956607022
77.03857658 2.099395668
87.02292652 1.084439711
97.00727645 13.89567835
97.02840582 1.095812097
99.02292652 3.943744985
101.0385766 2.264850697
111.0229265 8.381222358
113.0385766 1.576157347
115.0542266 1.383191218
139.0389705 0.9674178196
163.0389705 0.7939741383
175.0389705 0.8179830449

Name: +ve in-silico MS/MS by CFM-ID for ZYCNQWOKCMJKEZ-UHFFFAOYSA-N
ID: ZYCNQWOKCMJKEZ-UHFFFAOYSA-N
Comment: Energy0
Num peaks: 6
175.0389705 3.264863454
189.0546206 0.9631591709
191.0702706 1.27541508
199.075356 7.112094175
217.0859207 59.35143995
235.0964854 20.30480512

Name: +ve in-silico MS/MS by CFM-ID for ZYCNQWOKCMJKEZ-UHFFFAOYSA-N
ID: ZYCNQWOKCMJKEZ-UHFFFAOYSA-N
Comment: Energy1
Num peaks: 9
39.02292652 1.988543444
41.03857658 2.202400556
175.0389705 11.40870676
189.0910061 2.960016765
191.0702706 2.55139381
199.075356 11.5143713
201.0546206 1.923271693
217.0859207 35.77920929
235.0964854 10.71952799

Name: +ve in-silico MS/MS by CFM-ID for ZYCNQWOKCMJKEZ-UHFFFAOYSA-N
ID: ZYCNQWOKCMJKEZ-UHFFFAOYSA-N
Comment: Energy2
Num peaks: 24
25.00727645 2.160730943
39.02292652 2.172058087
41.03857658 3.340896258
51.02292652 4.580183839
63.02292652 4.979368929
65.00219107 2.856479625
67.01784114 3.410835792
67.05422664 1.314958819
91.01784114 1.356459997
107.0491413 4.03694203
123.0440559 3.816563489
133.0284058 4.393095571
135.0440559 1.694367882
149.0233204 1.975017392
151.0389705 2.033536659
159.0440559 4.375299967
173.0597059 2.43902085
175.0389705 10.12853933
175.075356 2.156789004
177.0546206 1.399770895
189.0910061 2.483204609
199.075356 6.825854787
201.0546206 3.724039259
217.0859207 2.83624162

Name: +ve in-silico MS/MS by CFM-ID for LAJSXCAVRQXZIO-UHFFFAOYSA-N
ID: LAJSXCAVRQXZIO-UHFFFAOYSA-N
Comment: Energy0
Num peaks: 6
107.0491413 0.5371456255
121.0647913 0.3741694402
123.0440559 0.3742461359
239.0702706 17.77661508
241.0495352 0.4613155617
257.0808353 78.41435321

Name: +ve in-silico MS/MS by CFM-ID for LAJSXCAVRQXZIO-UHFFFAOYSA-N
ID: LAJSXCAVRQXZIO-UHFFFAOYSA-N
Comment: Energy1
Num peaks: 7
107.0491413 5.788830881
121.0647913 8.067591297
123.0440559 8.230867502
133.0284058 3.96912751
229.0859207 9.927599422
239.0702706 16.05641972
257.0808353 30.24537145

Name: +ve in-silico MS/MS by CFM-ID for LAJSXCAVRQXZIO-UHFFFAOYSA-N
ID: LAJSXCAVRQXZIO-UHFFFAOYSA-N
Comment: Energy2
Num peaks: 18
39.02292652 3.533763554
65.00219107 3.733952335
79.05422664 3.899475881
81.0334912 3.026179147
105.0334912 1.693757635
121.0647913 3.295998919
123.0440559 3.277016466
133.0284058 1.894548781
147.0440559 2.382552003
149.0233204 2.161442176
171.0804414 1.990650251
187.075356 3.640238916
197.0597059 8.030500295
211.075356 5.104119448
213.0546206 5.305600238
215.0702706 2.30168
229.0859207 4.191994209
239.0702706 21.51183514

Name: +ve in-silico MS/MS by CFM-ID for RPKUCYSGAXIESU-UHFFFAOYSA-N
ID: RPKUCYSGAXIESU-UHFFFAOYSA-N
Comment: Energy0
Num peaks: 8
117.0334912 6.183725124
119.0491413 3.820451207
121.0647913 2.727624073
137.0233204 1.886346419
137.0597059 1.885809845
155.0338851 2.444524644
257.0808353 32.61767273
275.0914 28.73909594

Name: +ve in-silico MS/MS by CFM-ID for RPKUCYSGAXIESU-UHFFFAOYSA-N
ID: RPKUCYSGAXIESU-UHFFFAOYSA-N
Comment: Energy1
Num peaks: 18
95.04914126 1.311948168
105.0334912 7.882170176
107.0491413 7.110476995
119.0491413 1.324440578
121.0284058 2.453718624
121.0647913 1.855288039
123.0440559 2.975845278
131.0491413 1.167992248
137.0233204 7.429282793
137.0597059 2.458839193
139.0389705 5.759133711
153.0182351 3.049250296
155.0338851 7.050512033
239.0702706 2.657940563
245.0808353 1.626079763
247.0964854 1.361005746
257.0808353 13.95616101
275.0914 8.889768364

Name: +ve in-silico MS/MS by CFM-ID for RPKUCYSGAXIESU-UHFFFAOYSA-N
ID: RPKUCYSGAXIESU-UHFFFAOYSA-N
Comment: Energy2
Num peaks: 31
49.00727645 4.858573743
63.02292652 1.802905809
65.03857658 1.366813729
75.02292652 6.70189078
77.00219107 0.9897341311
77.03857658 1.476916463
79.01784114 1.403258067
79.05422664 0.9772286239
89.03857658 3.870018307
91.05422664 1.989507472
93.06987671 1.424004065
95.04914126 1.628415806
103.0542266 1.12726442
105.0334912 4.688100642
105.0698767 1.118776027
107.0491413 2.5122121
111.0440559 1.088964491
117.0334912 14.69704476
119.0491413 3.538519708
121.0284058 2.752155124
121.0647913 1.469596689
123.0440559 0.75542935
129.0334912 2.088999495
131.0491413 1.14275405
133.0284058 1.740090648
135.0440559 3.110670918
137.0233204 1.739248925
137.0597059 2.172220193
149.0233204 0.7766906036
151.0389705 3.518055163
239.0702706 1.432717381

Name: +ve in-silico MS/MS by CFM-ID for KNOSIOWNDGUGFJ-UHFFFAOYSA-N
ID: KNOSIOWNDGUGFJ-UHFFFAOYSA-N
Comment: Energy0
Num peaks: 7
55.05422664 4.155804846
69.06987671 2.342701207
219.0287997 3.449961045
231.0287997 4.23863722
233.0444498 4.285857404
257.0808353 15.05977614
275.0914 47.41526914

Name: +ve in-silico MS/MS by CFM-ID for KNOSIOWNDGUGFJ-UHFFFAOYSA-N
ID: KNOSIOWNDGUGFJ-UHFFFAOYSA-N
Comment: Energy1
Num peaks: 31
39.02292652 1.754887287
41.03857658 0.857852152
55.05422664 10.74665154
57.06987671 0.8469683191
67.05422664 0.8419725761
69.06987671 6.139576525
79.05422664 0.9580687024
81.06987671 2.21746904
83.08552677 2.692644433
85.10117684 1.455493285
109.0284058 1.311038632
109.0647913 0.8770640572
111.0804414 1.103900784
135.0076704 2.974272784
135.0440559 1.293223441
137.0233204 3.738146958
137.0597059 2.272355899
139.075356 2.977065274
163.002585 1.832932301
165.0182351 2.22895528
191.0338851 1.360689511
201.0182351 2.346983401
217.0131497 1.440107128
217.0495352 0.9177759932
219.0287997 4.822995852
231.0287997 1.147151525
235.0600999 1.120196347
245.0808353 2.735118639
247.0964854 5.988362411
257.0808353 4.260498562
275.0914 5.51065657

Name: +ve in-silico MS/MS by CFM-ID for KNOSIOWNDGUGFJ-UHFFFAOYSA-N
ID: KNOSIOWNDGUGFJ-UHFFFAOYSA-N
Comment: Energy2
Num peaks: 30
39.02292652 5.71601563
41.03857658 2.645922006
43.05422664 0.8516692639
53.00219107 0.8268012215
53.03857658 1.925597808
55.05422664 12.47880467
57.06987671 1.532333775
63.02292652 2.475998466
65.03857658 6.515253571
67.05422664 6.871162541
69.06987671 2.412915695
79.05422664 5.146900079
81.06987671 1.633188529
83.01275576 1.471952351
83.08552677 6.978888874
85.02840582 1.023397589
89.03857658 1.048879993
109.0284058 1.167262679
135.0076704 2.247451398
137.0233204 1.13044974
163.002585 1.714175439
165.0182351 1.887374468
189.0546206 1.339056321
191.0338851 0.969306359
201.0182351 3.594178254
217.0131497 0.8769934002
219.0287997 0.9298866199
243.0651853 0.9386872447
245.0808353 0.915890352
257.0808353 1.339720169

Name: +ve in-silico MS/MS by CFM-ID for NTLUSUFJOUMRLA-UHFFFAOYSA-N
ID: NTLUSUFJOUMRLA-UHFFFAOYSA-N
Comment: Energy0
Num peaks: 6
99.08044139 1.549171288
123.0440559 1.471461646
137.0233204 1.451972705
139.0389705 4.992145294
257.0808353 12.37074936
275.0914 65.01342423

Name: +ve in-silico MS/MS by CFM-ID for NTLUSUFJOUMRLA-UHFFFAOYSA-N
ID: NTLUSUFJOUMRLA-UHFFFAOYSA-N
Comment: Energy1
Num peaks: 18
95.04914126 2.741798638
105.0334912 7.484957293
107.0491413 6.26020157
121.0284058 4.30197711
123.0440559 5.973465552
137.0233204 3.634692101
137.0597059 1.471466802
139.0389705 8.552509464
151.0389705 1.205914857
169.0495352 1.757767331
181.0495352 1.672850988
231.0651853 1.455826161
233.0808353 1.606419169
243.0651853 1.546093269
245.0808353 6.699570958
247.0964854 4.122927094
257.0808353 6.899501245
275.0914 12.69060257

Name: +ve in-silico MS/MS by CFM-ID for NTLUSUFJOUMRLA-UHFFFAOYSA-N
ID: NTLUSUFJOUMRLA-UHFFFAOYSA-N
Comment: Energy2
Num peaks: 31
65.03857658 1.724229944
67.01784114 2.319032004
69.0334912 1.701754271
75.02292652 1.429334554
77.03857658 3.331226794
79.01784114 2.831218908
79.05422664 4.859797004
81.0334912 2.461616622
81.06987671 0.9384387254
91.05422664 2.796360637
93.0334912 1.437208265
95.01275576 1.002131907
95.04914126 2.997769228
97.06479133 0.8928666987
99.08044139 1.595367694
105.0334912 9.752667038
107.0491413 5.176559545
109.0647913 1.542323022
111.0440559 3.054250648
113.0597059 1.318950923
115.075356 1.462467126
121.0284058 10.17268975
123.0440559 2.953549219
137.0233204 2.126449215
139.0389705 1.256024188
149.0233204 0.9769701688
213.0546206 0.8970180862
229.0495352 1.637949751
233.0808353 1.035282097
243.0651853 1.183142793
257.0808353 1.904958241

Name: +ve in-silico MS/MS by CFM-ID for JAMQIUWGGBSIKZ-UHFFFAOYSA-N
ID: JAMQIUWGGBSIKZ-UHFFFAOYSA-N
Comment: Energy0
Num peaks: 6
133.0647913 2.330253441
173.0597059 3.112637908
175.075356 19.44751965
193.0859207 26.07213466
217.0859207 2.934903387
235.0964854 29.04544582

Name: +ve in-silico MS/MS by CFM-ID for JAMQIUWGGBSIKZ-UHFFFAOYSA-N
ID: JAMQIUWGGBSIKZ-UHFFFAOYSA-N
Comment: Energy1
Num peaks: 9
43.01784114 3.31743626
115.0542266 3.679007623
133.0647913 10.20602129
149.0597059 3.823274191
151.075356 6.41133086
173.0597059 3.530265038
175.075356 30.54726398
193.0859207 14.89313638
235.0964854 5.042553844

Name: +ve in-silico MS/MS by CFM-ID for JAMQIUWGGBSIKZ-UHFFFAOYSA-N
ID: JAMQIUWGGBSIKZ-UHFFFAOYSA-N
Comment: Energy2
Num peaks: 18
15.02292652 1.359892964
41.00219107 1.171921136
43.01784114 6.189987901
63.02292652 2.481697388
101.0385766 1.217630689
115.0542266 4.497587034
117.0334912 1.481512106
121.0647913 1.483861721
129.0334912 3.166024828
131.0491413 9.480694431
133.0647913 15.01934798
135.0440559 3.892418229
147.0440559 2.772912395
149.0597059 12.2576038
151.075356 2.045198207
173.0597059 1.244563122
175.075356 8.764631212
193.0859207 1.689595343

Name: +ve in-silico MS/MS by CFM-ID for MPNKZWIUITZJCR-UHFFFAOYSA-N
ID: MPNKZWIUITZJCR-UHFFFAOYSA-N
Comment: Energy0
Num peaks: 6
119.0491413 3.620376829
137.0233204 4.687574588
147.0440559 16.9369668
239.0702706 12.73568612
241.0495352 2.010376105
257.0808353 51.33296454

Name: +ve in-silico MS/MS by CFM-ID for MPNKZWIUITZJCR-UHFFFAOYSA-N
ID: MPNKZWIUITZJCR-UHFFFAOYSA-N
Comment: Energy1
Num peaks: 10
53.00219107 3.011677208
95.04914126 3.273442282
119.0491413 5.93184222
121.0284058 1.572062605
137.0233204 17.19521492
147.0440559 28.50819752
163.0389705 1.753417326
229.0859207 1.768655875
239.0702706 6.491358114
257.0808353 11.43983774

Name: +ve in-silico MS/MS by CFM-ID for MPNKZWIUITZJCR-UHFFFAOYSA-N
ID: MPNKZWIUITZJCR-UHFFFAOYSA-N
Comment: Energy2
Num peaks: 18
53.00219107 2.061702884
67.01784114 2.664138785
79.01784114 1.800384243
87.02292652 1.485540899
89.03857658 2.21433184
91.05422664 2.746306556
92.99710569 3.050861667
95.01275576 1.382464746
95.04914126 5.577983688
101.0385766 1.365281825
105.0334912 4.418006787
109.0284058 1.971428275
117.0334912 9.167120869
119.0491413 21.38405968
121.0284058 4.175292456
137.0233204 4.612761111
147.0440559 9.419737285
211.075356 1.22489298

Name: +ve in-silico MS/MS by CFM-ID for XTSWJTBIEXVATN-UHFFFAOYSA-N
ID: XTSWJTBIEXVATN-UHFFFAOYSA-N
Comment: Energy0
Num peaks: 6
121.0647913 3.42969017
125.0233204 3.664238052
149.0597059 15.55607533
153.0182351 4.064806685
257.0808353 10.18394461
275.0914 46.23376086

Name: +ve in-silico MS/MS by CFM-ID for XTSWJTBIEXVATN-UHFFFAOYSA-N
ID: XTSWJTBIEXVATN-UHFFFAOYSA-N
Comment: Energy1
Num peaks: 19
53.00219107 1.974014767
55.01784114 2.461432194
95.04914126 3.049165088
117.0334912 1.301946629
119.0491413 1.109712165
121.0647913 5.076546055
125.0233204 2.963934901
133.0647913 1.553647719
135.0076704 2.176972755
147.0440559 1.628373594
149.0597059 23.6093612
151.002585 1.045181356
153.0182351 12.21626114
179.0338851 1.073047852
181.0495352 1.498185597
245.0808353 2.009586642
247.0964854 1.910040221
257.0808353 4.119443621
275.0914 9.580710371

Name: +ve in-silico MS/MS by CFM-ID for XTSWJTBIEXVATN-UHFFFAOYSA-N
ID: XTSWJTBIEXVATN-UHFFFAOYSA-N
Comment: Energy2
Num peaks: 28
53.00219107 2.663722663
55.01784114 0.9917498815
65.00219107 1.146585406
67.01784114 1.399046666
79.01784114 1.631733347
91.05422664 0.8533764589
92.99710569 2.319066715
93.06987671 1.071794476
95.01275576 2.616530693
95.04914126 5.246215423
97.02840582 1.85542976
105.0334912 2.585810359
107.0491413 1.716313084
117.0334912 4.328066062
119.0491413 6.917179262
121.0647913 13.97200284
123.0804414 0.9258429192
125.0233204 2.445666801
131.0491413 2.018032103
133.0284058 2.365127286
133.0647913 3.215486807
135.0076704 1.332289253
137.0233204 0.9740913521
147.0440559 2.930331292
149.0597059 8.694514276
153.0182351 1.751016458
197.0597059 0.8518333835
257.0808353 1.330000282

Name: +ve in-silico MS/MS by CFM-ID for MPGFHNNVFUGPOX-UHFFFAOYSA-N
ID: MPGFHNNVFUGPOX-UHFFFAOYSA-N
Comment: Energy0
Num peaks: 6
121.0647913 3.305050301
125.0233204 3.63826691
149.0597059 15.4438161
153.0182351 4.222151235
257.0808353 11.2281503
275.0914 45.85226041

Name: +ve in-silico MS/MS by CFM-ID for MPGFHNNVFUGPOX-UHFFFAOYSA-N
ID: MPGFHNNVFUGPOX-UHFFFAOYSA-N
Comment: Energy1
Num peaks: 18
53.00219107 1.820666256
55.01784114 2.42667206
95.04914126 3.023290171
117.0334912 1.292483209
119.0491413 1.09867596
121.0647913 4.903187819
125.0233204 3.831718926
133.0647913 1.535385664
147.0440559 1.625658007
149.0597059 24.10898037
151.002585 1.008097737
153.0182351 12.2600864
179.0338851 1.062747213
181.0495352 1.396097839
245.0808353 2.14645265
247.0964854 2.520061016
257.0808353 4.595802059
275.0914 9.439750056

Name: +ve in-silico MS/MS by CFM-ID for MPGFHNNVFUGPOX-UHFFFAOYSA-N
ID: MPGFHNNVFUGPOX-UHFFFAOYSA-N
Comment: Energy2
Num peaks: 29
53.00219107 3.253471802
55.01784114 1.555618226
67.01784114 1.292000375
69.0334912 1.000302315
79.01784114 1.936071493
91.05422664 0.8728169803
93.06987671 1.096210715
95.04914126 5.366083323
97.02840582 2.122049419
105.0334912 3.15586606
107.0491413 1.755411914
108.9920203 0.7339409065
117.0334912 4.816616957
119.0491413 6.615688048
121.0647913 12.10926073
123.0076704 1.185503994
123.0804414 0.9471816207
125.0233204 2.633918595
127.0389705 0.9096574607
131.0491413 2.064004306
133.0284058 2.419006565
133.0647913 3.917562928
135.0076704 1.073587815
137.0233204 1.251353036
147.0440559 3.74636658
149.0597059 8.067752317
151.002585 0.917862427
153.0182351 2.379096815
173.0597059 1.119354906

Name: +ve in-silico MS/MS by CFM-ID for IEFUAUZFJJOQMC-UHFFFAOYSA-N
ID: IEFUAUZFJJOQMC-UHFFFAOYSA-N
Comment: Energy0
Num peaks: 6
121.0647913 3.69747384
127.0389705 1.168549787
149.0597059 7.56979605
153.0182351 5.159389622
257.0808353 13.39535041
275.0914 58.03124675

Name: +ve in-silico MS/MS by CFM-ID for IEFUAUZFJJOQMC-UHFFFAOYSA-N
ID: IEFUAUZFJJOQMC-UHFFFAOYSA-N
Comment: Energy1
Num peaks: 13
55.01784114 1.206810117
95.04914126 3.163243829
121.0647913 5.228578606
137.0233204 1.644622634
149.0597059 12.72768297
153.0182351 23.29377078
179.0338851 1.69034459
181.0495352 2.377818249
239.0702706 1.2661006
245.0808353 1.319512268
247.0964854 1.555171806
257.0808353 7.704295402
275.0914 16.82675181

Name: +ve in-silico MS/MS by CFM-ID for IEFUAUZFJJOQMC-UHFFFAOYSA-N
ID: IEFUAUZFJJOQMC-UHFFFAOYSA-N
Comment: Energy2
Num peaks: 31
41.00219107 1.997752752
53.00219107 1.145017476
65.03857658 0.8624305523
79.01784114 0.980130578
83.01275576 2.184168139
85.02840582 2.687714106
89.03857658 1.803629469
91.05422664 2.68855811
93.06987671 3.069573258
95.04914126 3.235165799
101.0385766 1.130665208
103.0542266 1.257024704
105.0334912 3.316388996
107.0491413 1.612956981
108.9920203 1.126264117
111.0076704 1.551821389
117.0334912 2.651329866
119.0491413 4.560172369
121.0647913 9.469218487
125.0233204 2.747051149
127.0389705 2.606853191
131.0491413 1.235337731
133.0284058 1.288690693
137.0233204 4.145440958
139.0389705 1.428885518
145.0647913 0.8951584891
147.0440559 1.133743086
149.0597059 2.485834191
153.0182351 11.33493174
239.0702706 1.201151068
257.0808353 1.440425187

Name: +ve in-silico MS/MS by CFM-ID for XIKIUQUXDNHBFR-UHFFFAOYSA-N
ID: XIKIUQUXDNHBFR-UHFFFAOYSA-N
Comment: Energy0
Num peaks: 6
91.05422664 22.82025299
149.0233204 10.80325167
211.075356 11.48043167
213.0910061 1.405833944
239.0702706 23.41320934
257.0808353 25.58117545

Name: +ve in-silico MS/MS by CFM-ID for XIKIUQUXDNHBFR-UHFFFAOYSA-N
ID: XIKIUQUXDNHBFR-UHFFFAOYSA-N
Comment: Energy1
Num peaks: 6
91.05422664 45.96133503
105.0334912 5.727442163
149.0233204 11.63180748
211.075356 12.65599471
239.0702706 10.21651138
257.0808353 4.45041849

Name: +ve in-silico MS/MS by CFM-ID for XIKIUQUXDNHBFR-UHFFFAOYSA-N
ID: XIKIUQUXDNHBFR-UHFFFAOYSA-N
Comment: Energy2
Num peaks: 10
49.00727645 4.505042859
51.02292652 5.189411118
63.02292652 4.326839599
65.03857658 4.33389685
75.02292652 2.82851758
79.05422664 2.186725211
91.05422664 30.80154755
105.0334912 19.47187642
107.0491413 2.813398632
149.0233204 4.468925433

Name: +ve in-silico MS/MS by CFM-ID for CZZFKPWXOUNQBB-UHFFFAOYSA-N
ID: CZZFKPWXOUNQBB-UHFFFAOYSA-N
Comment: Energy0
Num peaks: 6
121.0284058 7.433602821
123.0440559 7.086650946
137.0233204 5.017597893
139.0389705 14.65200604
257.0808353 10.6713638
275.0914 40.24617596

Name: +ve in-silico MS/MS by CFM-ID for CZZFKPWXOUNQBB-UHFFFAOYSA-N
ID: CZZFKPWXOUNQBB-UHFFFAOYSA-N
Comment: Energy1
Num peaks: 13
95.04914126 2.339144556
107.0491413 2.433238258
121.0284058 5.756410283
123.0440559 8.699052177
137.0233204 8.793800771
139.0389705 33.8789988
153.0546206 1.372059424
231.0651853 1.299967367
233.0808353 1.23252918
245.0808353 1.483433492
247.0964854 1.436662364
257.0808353 4.499972446
275.0914 7.163176539

Name: +ve in-silico MS/MS by CFM-ID for CZZFKPWXOUNQBB-UHFFFAOYSA-N
ID: CZZFKPWXOUNQBB-UHFFFAOYSA-N
Comment: Energy2
Num peaks: 30
53.00219107 1.477648021
53.03857658 1.787824572
63.02292652 1.036515535
65.03857658 1.248232162
67.01784114 1.517763591
69.0334912 2.739920043
77.00219107 1.34860978
79.01784114 1.214180326
79.05422664 1.873650117
81.0334912 1.199886326
91.01784114 1.895087816
91.05422664 1.253905234
93.0334912 4.437330342
95.04914126 5.326884428
105.0334912 5.570472852
107.0491413 7.589327522
109.0647913 2.407821197
111.0440559 1.176080429
121.0284058 13.11936098
123.0440559 7.190309772
125.0597059 1.493537929
127.075356 1.069676757
131.0491413 2.405061835
133.0284058 1.656401431
135.0440559 1.789819668
137.0233204 1.858484912
137.0597059 1.149852637
139.0389705 1.650947034
149.0233204 1.136198786
233.0808353 1.074251861

Name: +ve in-silico MS/MS by CFM-ID for LOYXTWZXLWHMBX-UHFFFAOYSA-N
ID: LOYXTWZXLWHMBX-UHFFFAOYSA-N
Comment: Energy0
Num peaks: 6
103.0542266 3.048785941
127.0389705 2.239788419
131.0491413 2.906783753
153.0182351 3.857312627
239.0702706 13.306192
257.0808353 65.19553979

Name: +ve in-silico MS/MS by CFM-ID for LOYXTWZXLWHMBX-UHFFFAOYSA-N
ID: LOYXTWZXLWHMBX-UHFFFAOYSA-N
Comment: Energy1
Num peaks: 9
103.0542266 5.77730333
127.0389705 2.381172532
131.0491413 12.2574456
137.0233204 2.018930734
153.0182351 17.63195514
155.0338851 3.182141367
179.0338851 4.152153529
239.0702706 9.83789645
257.0808353 24.08640465

Name: +ve in-silico MS/MS by CFM-ID for LOYXTWZXLWHMBX-UHFFFAOYSA-N
ID: LOYXTWZXLWHMBX-UHFFFAOYSA-N
Comment: Energy2
Num peaks: 28
41.00219107 2.200314874
49.00727645 2.14975221
51.02292652 1.130283102
53.00219107 1.734238343
75.02292652 1.712666983
77.03857658 1.409169993
79.05422664 1.206863692
83.01275576 3.001274533
85.02840582 2.47366138
87.02292652 1.237211013
101.0385766 8.509976271
103.0542266 16.16035291
105.0698767 3.168934731
108.9920203 1.13966674
111.0076704 1.196735945
125.0233204 2.454507482
127.0389705 4.571627501
127.0542266 1.331148611
129.0334912 1.439040503
129.0546206 1.084486012
129.0698767 1.117868052
131.0491413 1.645411617
137.0233204 4.733748823
153.0182351 6.880438465
161.0233204 2.609515824
177.0182351 1.364113464
221.0597059 1.080268408
239.0702706 1.69928378

Name: +ve in-silico MS/MS by CFM-ID for ALXAOMCSLVVJEB-UHFFFAOYSA-N
ID: ALXAOMCSLVVJEB-UHFFFAOYSA-N
Comment: Energy0
Num peaks: 6
85.02840582 1.834967567
89.05970595 3.863366718
243.0651853 6.361641775
245.0808353 2.120712123
257.0808353 14.41241241
275.0914 58.95373096

Name: +ve in-silico MS/MS by CFM-ID for ALXAOMCSLVVJEB-UHFFFAOYSA-N
ID: ALXAOMCSLVVJEB-UHFFFAOYSA-N
Comment: Energy1
Num peaks: 11
187.0389705 1.598580862
225.0546206 4.336730656
227.0702706 5.393172556
229.0859207 5.659626682
231.0651853 1.830538146
231.1015708 2.261878865
243.0651853 6.06835675
245.0808353 2.739245587
247.0964854 8.592090052
257.0808353 22.40089038
275.0914 20.59345306

Name: +ve in-silico MS/MS by CFM-ID for ALXAOMCSLVVJEB-UHFFFAOYSA-N
ID: ALXAOMCSLVVJEB-UHFFFAOYSA-N
Comment: Energy2
Num peaks: 22
53.00219107 1.094775018
55.01784114 2.433240128
57.0334912 7.44084133
59.04914126 5.006162649
71.04914126 4.846449263
77.00219107 1.387172792
79.01784114 1.230899871
85.02840582 4.739174525
89.05970595 1.378998347
105.0334912 1.750689134
119.0127558 2.160206867
121.0284058 3.86474017
129.0334912 7.859377706
131.0491413 2.066932734
133.0284058 6.658658153
143.0127558 1.814141301
145.0284058 5.135276038
147.0440559 4.17423819
149.0233204 1.198983156
157.0284058 3.288922865
173.0233204 6.253692074
175.0389705 4.887430207

Name: +ve in-silico MS/MS by CFM-ID for UYAKJOSTERJTGV-UHFFFAOYSA-N
ID: UYAKJOSTERJTGV-UHFFFAOYSA-N
Comment: Energy0
Num peaks: 6
121.0647913 3.702947325
149.0597059 7.53195
153.0182351 5.120396937
257.0808353 13.31748684
259.0600999 1.246448794
275.0914 57.61759793

Name: +ve in-silico MS/MS by CFM-ID for UYAKJOSTERJTGV-UHFFFAOYSA-N
ID: UYAKJOSTERJTGV-UHFFFAOYSA-N
Comment: Energy1
Num peaks: 16
55.01784114 1.141000349
95.04914126 3.009071356
121.0647913 4.933649049
137.0233204 1.576662438
149.0597059 11.92758011
153.0182351 22.70141877
177.0182351 1.119428154
179.0338851 1.611319015
181.0495352 2.261821682
231.0651853 1.790564829
233.0808353 1.732808129
239.0702706 1.210255154
245.0808353 1.214536006
247.0964854 1.396540009
257.0808353 7.281964792
275.0914 15.66041473

Name: +ve in-silico MS/MS by CFM-ID for UYAKJOSTERJTGV-UHFFFAOYSA-N
ID: UYAKJOSTERJTGV-UHFFFAOYSA-N
Comment: Energy2
Num peaks: 31
41.00219107 1.947789867
53.00219107 1.119121914
63.02292652 1.075894464
65.03857658 1.395935521
77.03857658 1.082492741
83.01275576 2.36861729
85.02840582 2.620689631
89.03857658 1.805821826
91.05422664 2.611334289
93.06987671 3.202385418
95.04914126 3.17720163
101.0385766 1.018749628
103.0542266 1.285082884
105.0334912 1.382848353
107.0491413 2.75515592
108.9920203 1.098252545
111.0076704 1.51311587
119.0491413 4.336408493
121.0647913 9.13749093
125.0233204 2.678728612
127.0389705 2.539782384
131.0491413 1.200009584
133.0284058 1.25066193
137.0233204 3.809552919
139.0389705 1.191249557
147.0440559 1.370721624
149.0597059 2.403010294
153.0182351 11.69205028
239.0702706 1.08681939
257.0808353 1.325444412
259.0600999 1.149805384

Name: +ve in-silico MS/MS by CFM-ID for BSGZBTVJZSNKKJ-UHFFFAOYSA-N
ID: BSGZBTVJZSNKKJ-UHFFFAOYSA-N
Comment: Energy0
Num peaks: 6
59.01275576 4.816619172
74.02365479 9.53408516
165.0182351 3.503864767
194.0447842 11.77513872
222.0396988 13.96387739
240.0502635 36.96192155

Name: +ve in-silico MS/MS by CFM-ID for BSGZBTVJZSNKKJ-UHFFFAOYSA-N
ID: BSGZBTVJZSNKKJ-UHFFFAOYSA-N
Comment: Energy1
Num peaks: 11
28.01817548 5.589813714
56.0130901 3.009266651
59.01275576 7.273897388
74.02365479 12.37589332
165.0182351 14.36736894
166.0498695 3.493113252
167.0338851 3.958153087
194.0447842 15.00874402
196.0604342 1.637538865
222.0396988 8.184515051
240.0502635 6.510583876

Name: +ve in-silico MS/MS by CFM-ID for BSGZBTVJZSNKKJ-UHFFFAOYSA-N
ID: BSGZBTVJZSNKKJ-UHFFFAOYSA-N
Comment: Energy2
Num peaks: 22
28.01817548 6.917750942
30.03382555 1.131563063
41.00219107 1.778332874
56.0130901 10.60777551
58.02874017 1.556232962
59.01275576 4.72558425
72.00800472 1.248943609
74.02365479 12.71122436
111.0076704 1.038062242
113.0233204 0.9850356613
121.0284058 5.195743216
123.0076704 1.252842975
137.0233204 5.637121459
139.0389705 3.186545642
148.0393049 2.711728064
149.0233204 6.004663522
164.0342195 1.661652685
165.0182351 3.188802015
167.0338851 3.087804288
176.0342195 2.694064653
192.0291341 1.236148685
194.0447842 1.928079012

Name: +ve in-silico MS/MS by CFM-ID for IOCQFSIEULRNKU-UHFFFAOYSA-N
ID: IOCQFSIEULRNKU-UHFFFAOYSA-N
Comment: Energy0
Num peaks: 6
101.0385766 5.231191729
103.0542266 2.713128775
105.0698767 3.402994744
153.0182351 9.079482107
239.0702706 11.62331345
257.0808353 56.88653187

Name: +ve in-silico MS/MS by CFM-ID for IOCQFSIEULRNKU-UHFFFAOYSA-N
ID: IOCQFSIEULRNKU-UHFFFAOYSA-N
Comment: Energy1
Num peaks: 12
79.05422664 3.167340376
91.05422664 13.98144084
93.06987671 2.275484341
103.0542266 2.657725096
105.0698767 3.955470033
131.0491413 1.950044466
137.0233204 3.639301605
153.0182351 14.03269178
227.0702706 3.217406921
229.0859207 4.947734479
239.0702706 9.13528375
257.0808353 18.2663304

Name: +ve in-silico MS/MS by CFM-ID for IOCQFSIEULRNKU-UHFFFAOYSA-N
ID: IOCQFSIEULRNKU-UHFFFAOYSA-N
Comment: Energy2
Num peaks: 22
49.00727645 4.028202024
51.02292652 2.028053607
63.02292652 1.22418037
65.03857658 1.231205767
67.01784114 1.217831732
69.0334912 1.56988186
75.02292652 3.395037152
79.05422664 5.57739631
81.0334912 1.216700223
83.01275576 1.124987858
85.02840582 1.043520079
91.05422664 8.403975498
93.06987671 2.870446287
101.0385766 20.30426056
103.0542266 4.623193261
105.0698767 3.165299745
117.0334912 1.603849333
125.0233204 1.410770579
137.0233204 6.849011089
147.0440559 0.9240733227
153.0182351 5.211291547
241.0495352 0.9909414849

Name: +ve in-silico MS/MS by CFM-ID for MNVIHMBSEWTNDY-UHFFFAOYSA-N
ID: MNVIHMBSEWTNDY-UHFFFAOYSA-N
Comment: Energy0
Num peaks: 11
109.0284058 2.078806128
117.0334912 5.135358393
119.0491413 3.833631287
121.0647913 1.668481616
125.0233204 11.12695025
137.0233204 3.693359864
139.0389705 1.257687948
153.0182351 3.316197528
155.0338851 4.497311638
257.0808353 23.7416921
275.0914 19.7852414

Name: +ve in-silico MS/MS by CFM-ID for MNVIHMBSEWTNDY-UHFFFAOYSA-N
ID: MNVIHMBSEWTNDY-UHFFFAOYSA-N
Comment: Energy1
Num peaks: 21
95.04914126 1.25866216
97.02840582 1.831192369
117.0334912 1.327279515
119.0491413 1.970714044
121.0647913 3.568673616
125.0233204 15.1401585
127.0389705 1.298807057
137.0233204 9.843486015
139.0389705 3.31459034
147.0440559 1.366991726
149.0597059 2.196608421
153.0182351 4.542035274
155.0338851 10.60614531
167.0702706 1.21197655
227.0702706 1.422244804
229.0859207 3.207196876
241.0495352 1.394841606
245.0808353 1.94410965
247.0964854 1.807105072
257.0808353 6.653179745
275.0914 4.247334827

Name: +ve in-silico MS/MS by CFM-ID for MNVIHMBSEWTNDY-UHFFFAOYSA-N
ID: MNVIHMBSEWTNDY-UHFFFAOYSA-N
Comment: Energy2
Num peaks: 31
39.02292652 1.157938548
49.00727645 4.322187147
51.02292652 2.133180719
53.03857658 1.064897075
65.03857658 1.399035764
75.02292652 4.077513739
77.03857658 1.606777602
79.01784114 1.864957562
79.05422664 1.213562869
81.0334912 2.945358078
89.03857658 1.926065228
91.05422664 1.250568226
93.06987671 1.651818366
95.04914126 1.65858546
105.0334912 4.443551026
107.0491413 1.546300571
109.0284058 2.057015611
111.0440559 1.053416583
115.075356 1.045871919
117.0334912 10.39917839
119.0491413 3.862145865
121.0284058 1.996491567
121.0647913 1.212746776
123.0440559 1.495196264
133.0647913 1.564024066
135.0076704 1.074560214
137.0233204 2.043490063
147.0440559 1.389443241
227.0702706 1.47155303
229.0859207 1.81657865
239.0702706 1.128685629

Name: +ve in-silico MS/MS by CFM-ID for OEWBYJZIEVEOII-UHFFFAOYSA-N
ID: OEWBYJZIEVEOII-UHFFFAOYSA-N
Comment: Energy0
Num peaks: 7
101.0385766 4.746028397
105.0698767 3.117834889
109.0284058 2.716965445
125.0233204 3.587592821
153.0182351 7.830369924
239.0702706 9.011875642
257.0808353 49.97606166

Name: +ve in-silico MS/MS by CFM-ID for OEWBYJZIEVEOII-UHFFFAOYSA-N
ID: OEWBYJZIEVEOII-UHFFFAOYSA-N
Comment: Energy1
Num peaks: 19
79.05422664 2.681807305
91.05422664 10.36853866
93.06987671 1.713946159
103.0542266 2.485392494
105.0698767 3.483421773
109.0284058 2.333972539
125.0233204 2.10345074
131.0491413 2.894960939
133.0647913 1.616374165
135.0076704 2.387098029
137.0233204 3.830422448
139.0389705 2.047291864
149.0597059 4.284644133
151.002585 3.464610958
153.0182351 8.799763453
227.0702706 3.661659454
229.0859207 5.722802982
239.0702706 5.22607199
257.0808353 11.86979043

Name: +ve in-silico MS/MS by CFM-ID for OEWBYJZIEVEOII-UHFFFAOYSA-N
ID: OEWBYJZIEVEOII-UHFFFAOYSA-N
Comment: Energy2
Num peaks: 28
41.00219107 0.7720577626
49.00727645 4.241186079
51.02292652 3.387766241
55.01784114 1.053561945
65.03857658 0.9278958024
67.01784114 1.371556867
71.01275576 0.9200125835
75.02292652 2.524984982
79.01784114 0.884212971
79.05422664 4.917667046
81.0334912 1.759357903
89.03857658 0.83635136
91.05422664 7.140954718
93.06987671 1.945980156
97.02840582 2.114118327
101.0385766 16.68127803
103.0542266 4.370105521
105.0698767 3.503088558
107.0855268 1.128597913
109.0284058 3.074821596
117.0334912 1.092188828
125.0233204 3.290724979
131.0491413 0.8427985296
135.0076704 3.772029693
137.0233204 4.85017196
151.002585 1.212372853
153.0182351 1.249308137
201.0910061 0.7412890688

Name: +ve in-silico MS/MS by CFM-ID for NFTYOODSUVMPFJ-UHFFFAOYSA-N
ID: NFTYOODSUVMPFJ-UHFFFAOYSA-N
Comment: Energy0
Num peaks: 11
109.0284058 4.082667184
121.0284058 4.094802876
123.0440559 2.004158756
131.0127558 1.507228793
133.0284058 5.586540118
135.0440559 4.476283222
137.0233204 4.174715368
137.0597059 1.676896249
139.0389705 4.966668766
257.0808353 24.89148042
275.0914 22.8025288

Name: +ve in-silico MS/MS by CFM-ID for NFTYOODSUVMPFJ-UHFFFAOYSA-N
ID: NFTYOODSUVMPFJ-UHFFFAOYSA-N
Comment: Energy1
Num peaks: 19
109.0284058 4.614827216
111.0440559 2.498984982
113.0597059 1.467093001
121.0284058 12.00244749
123.0440559 4.689271928
133.0284058 1.462049535
135.0440559 2.603444304
137.0233204 6.455027694
137.0597059 3.762174898
139.0389705 12.91373438
147.0440559 1.755447312
163.0389705 1.748005443
227.0702706 1.816578738
229.0859207 3.349808418
241.0495352 1.461932372
245.0808353 2.49044725
247.0964854 2.000524591
257.0808353 7.468207658
275.0914 5.464821705

Name: +ve in-silico MS/MS by CFM-ID for NFTYOODSUVMPFJ-UHFFFAOYSA-N
ID: NFTYOODSUVMPFJ-UHFFFAOYSA-N
Comment: Energy2
Num peaks: 31
49.00727645 6.437170225
51.02292652 2.625073503
53.03857658 0.967295823
65.03857658 4.041921948
75.02292652 6.640641313
77.03857658 3.949465293
79.01784114 2.05803034
79.05422664 1.337135662
81.0334912 1.344239467
81.06987671 0.915728087
91.01784114 1.093196491
95.04914126 2.231339269
97.06479133 1.104103905
99.08044139 1.5548645
105.0334912 4.372021708
107.0491413 3.165385652
109.0284058 2.045895219
109.0647913 1.129706207
111.0440559 1.331474196
121.0284058 5.700638048
121.0647913 1.061294162
123.0440559 2.870194234
127.075356 0.9201662329
131.0127558 2.295084925
133.0284058 6.269552985
135.0440559 3.727662338
147.0440559 1.474429793
163.0389705 1.23717528
227.0702706 1.170788043
229.0859207 1.657949302
239.0702706 1.806450864

Name: +ve in-silico MS/MS by CFM-ID for FTSPBXSUUGOKEQ-UHFFFAOYSA-N
ID: FTSPBXSUUGOKEQ-UHFFFAOYSA-N
Comment: Energy0
Num peaks: 6
109.0284058 2.321273062
137.0233204 4.35746017
137.0597059 3.365057414
165.0546206 15.44047673
257.0808353 11.4119661
275.0914 46.83680643

Name: +ve in-silico MS/MS by CFM-ID for FTSPBXSUUGOKEQ-UHFFFAOYSA-N
ID: FTSPBXSUUGOKEQ-UHFFFAOYSA-N
Comment: Energy1
Num peaks: 16
53.00219107 1.451013026
55.01784114 1.598802261
109.0284058 5.465576094
111.0440559 2.824225011
133.0284058 1.636860653
135.0440559 2.514149467
137.0233204 14.20673135
137.0597059 6.525902244
147.0440559 3.12476169
161.0233204 1.624464145
163.0389705 2.370224515
165.0546206 18.09198011
245.0808353 2.475773221
247.0964854 2.727414675
257.0808353 4.749002091
275.0914 8.793969987

Name: +ve in-silico MS/MS by CFM-ID for FTSPBXSUUGOKEQ-UHFFFAOYSA-N
ID: FTSPBXSUUGOKEQ-UHFFFAOYSA-N
Comment: Energy2
Num peaks: 29
49.00727645 1.052306346
51.02292652 1.18916573
53.00219107 2.578721778
55.01784114 1.007371313
67.01784114 1.741882496
69.0334912 1.306539019
75.02292652 1.163337615
79.01784114 1.834070287
79.05422664 0.9075124413
81.0334912 1.832444614
92.99710569 1.554313474
93.0334912 0.8194296056
95.01275576 1.107230711
105.0334912 3.926093111
107.0491413 4.274030283
109.0284058 6.668332948
109.0647913 1.859935528
111.0440559 4.037048275
121.0284058 3.477726995
123.0440559 1.084644589
133.0284058 3.561190214
135.0440559 4.2820002
137.0233204 4.20542238
137.0597059 7.092407673
147.0440559 6.167990769
149.0233204 1.666274531
161.0233204 3.839130667
163.0389705 1.992061999
165.0546206 3.93214934

Name: +ve in-silico MS/MS by CFM-ID for BPMOOMQTUPUBNW-UHFFFAOYSA-N
ID: BPMOOMQTUPUBNW-UHFFFAOYSA-N
Comment: Energy0
Num peaks: 6
117.0334912 5.073785862
119.0491413 2.636006654
121.0647913 3.283500292
137.0233204 8.950150563
239.0702706 11.25123174
257.0808353 55.1055207

Name: +ve in-silico MS/MS by CFM-ID for BPMOOMQTUPUBNW-UHFFFAOYSA-N
ID: BPMOOMQTUPUBNW-UHFFFAOYSA-N
Comment: Energy1
Num peaks: 16
95.04914126 2.494712642
107.0491413 11.22904628
109.0647913 1.810793933
119.0491413 2.245411948
121.0284058 3.200477563
121.0647913 3.148064125
123.0440559 2.368710243
137.0233204 12.11336801
147.0440559 2.669282579
163.0389705 2.603808485
213.0546206 2.442911101
215.0702706 2.768296462
227.0702706 3.877276214
229.0859207 5.388521
239.0702706 7.811673305
257.0808353 14.86158486

Name: +ve in-silico MS/MS by CFM-ID for BPMOOMQTUPUBNW-UHFFFAOYSA-N
ID: BPMOOMQTUPUBNW-UHFFFAOYSA-N
Comment: Energy2
Num peaks: 24
49.00727645 3.811505887
51.02292652 1.247805681
63.02292652 2.633573283
65.03857658 3.867782263
67.01784114 2.439800589
75.02292652 10.65556092
79.05422664 4.706764316
89.03857658 2.977061313
91.01784114 1.655077068
91.05422664 2.532221822
93.0334912 1.021901479
93.06987671 1.270912339
95.01275576 1.227858992
95.04914126 2.289278912
103.0542266 1.149851672
107.0491413 4.197070587
109.0284058 2.385667531
109.0647913 1.105337096
117.0334912 13.06354793
119.0491413 2.940233129
121.0284058 6.796865558
121.0647913 1.173324861
137.0233204 4.584975133
241.0495352 0.949903152

Name: +ve in-silico MS/MS by CFM-ID for BNTLMCIMLNLCPE-UHFFFAOYSA-N
ID: BNTLMCIMLNLCPE-UHFFFAOYSA-N
Comment: Energy0
Num peaks: 10
117.0334912 5.291310283
119.0491413 3.95311707
121.0647913 1.728476058
125.0233204 11.52816029
135.0076704 1.749440974
137.0233204 3.31300589
153.0182351 3.171232437
155.0338851 4.707748741
257.0808353 24.31053078
275.0914 20.822259

Name: +ve in-silico MS/MS by CFM-ID for BNTLMCIMLNLCPE-UHFFFAOYSA-N
ID: BNTLMCIMLNLCPE-UHFFFAOYSA-N
Comment: Energy1
Num peaks: 19
95.04914126 1.263802394
97.02840582 1.908725424
107.0491413 1.264137184
117.0334912 1.364211949
119.0491413 2.074441998
121.0647913 3.836788515
125.0233204 16.12164514
127.0389705 1.541899628
135.0076704 5.160963509
137.0233204 10.17743046
139.0389705 3.371600386
149.0597059 1.589823281
153.0182351 3.15737799
155.0338851 11.55749294
229.0859207 1.776582083
241.0495352 1.375713053
245.0808353 1.649178258
257.0808353 6.585493863
275.0914 4.704097315

Name: +ve in-silico MS/MS by CFM-ID for BNTLMCIMLNLCPE-UHFFFAOYSA-N
ID: BNTLMCIMLNLCPE-UHFFFAOYSA-N
Comment: Energy2
Num peaks: 31
39.02292652 1.510649338
49.00727645 4.14281314
51.02292652 1.397986099
63.02292652 1.199861446
65.03857658 1.639137303
75.02292652 4.729967822
77.03857658 1.825397002
79.01784114 2.309202224
79.05422664 1.757231681
81.0334912 1.315724012
89.03857658 2.239310786
91.05422664 1.845954374
93.06987671 1.935302279
95.04914126 1.710443929
105.0334912 4.804514949
107.0491413 2.153878421
117.0334912 9.845127588
119.0491413 4.483129038
121.0284058 1.709390174
121.0647913 1.597130111
123.0440559 1.516770207
125.0233204 1.080599685
125.0960915 1.11074089
133.0647913 1.912190026
135.0076704 1.338580782
137.0233204 2.242135577
147.0440559 1.781172346
167.0338851 1.171953557
227.0702706 1.768359528
229.0859207 1.952086776
239.0702706 1.21084499

Name: +ve in-silico MS/MS by CFM-ID for AWYWEFFADRYDNS-UHFFFAOYSA-N
ID: AWYWEFFADRYDNS-UHFFFAOYSA-N
Comment: Energy0
Num peaks: 6
101.0385766 4.864204625
105.0698767 3.20157056
125.0233204 3.694478769
153.0182351 7.91587131
239.0702706 8.689171212
257.0808353 51.96610747

Name: +ve in-silico MS/MS by CFM-ID for AWYWEFFADRYDNS-UHFFFAOYSA-N
ID: AWYWEFFADRYDNS-UHFFFAOYSA-N
Comment: Energy1
Num peaks: 18
79.05422664 2.824080729
91.05422664 11.29556552
93.06987671 1.907411743
103.0542266 2.605079128
105.0698767 3.787740218
109.0284058 1.998555962
125.0233204 2.349920583
131.0491413 3.000659128
135.0076704 3.026680597
137.0233204 4.118905522
139.0389705 2.295249342
149.0597059 2.823052414
151.002585 3.911339317
153.0182351 9.431722207
227.0702706 2.672734611
229.0859207 4.157516293
239.0702706 4.865197219
257.0808353 13.88735081

Name: +ve in-silico MS/MS by CFM-ID for AWYWEFFADRYDNS-UHFFFAOYSA-N
ID: AWYWEFFADRYDNS-UHFFFAOYSA-N
Comment: Energy2
Num peaks: 24
49.00727645 4.221719584
51.02292652 2.287506252
65.00219107 1.050535232
69.0334912 2.179970915
75.02292652 2.668600068
79.05422664 5.937623714
91.05422664 7.535657804
92.99710569 3.705386959
93.06987671 2.390891625
95.01275576 1.780832482
97.02840582 1.590827498
101.0385766 15.65015863
103.0542266 4.78788235
105.0698767 3.852610914
107.0855268 1.194900867
109.0284058 1.321303486
117.0334912 1.861794657
119.0491413 1.069028595
125.0233204 3.431905717
131.0491413 1.072632038
135.0076704 4.122026338
137.0233204 4.707472678
153.0182351 0.9994044758
229.0859207 1.217209164

Name: +ve in-silico MS/MS by CFM-ID for YHVDGZPFCGLBOW-HWKANZROSA-N
ID: YHVDGZPFCGLBOW-HWKANZROSA-N
Comment: Energy0
Num peaks: 6
135.0440559 7.790467765
137.0597059 4.33545245
139.0389705 2.491332464
243.0651853 4.293205968
257.0808353 8.130615265
275.0914 54.2952826

Name: +ve in-silico MS/MS by CFM-ID for YHVDGZPFCGLBOW-HWKANZROSA-N
ID: YHVDGZPFCGLBOW-HWKANZROSA-N
Comment: Energy1
Num peaks: 31
41.00219107 1.201400413
43.01784114 1.901684012
99.04405588 0.7105979853
107.0491413 1.145954839
123.0440559 1.970194553
125.0233204 3.904852497
127.0389705 0.7737855584
135.0440559 11.45405465
137.0597059 4.620117033
139.0389705 1.389381411
149.0233204 0.9162198302
149.0597059 0.965148762
151.0389705 2.497193474
159.0440559 2.39184943
161.0597059 3.478929343
171.0440559 1.861413397
173.0597059 2.751667276
177.0910061 0.847417301
213.0546206 2.510051809
215.0702706 3.160012925
217.0495352 1.11795213
227.0702706 1.183888551
229.0859207 1.081160228
231.0651853 1.302332506
231.1015708 0.7430224194
243.0651853 3.66821393
245.0808353 2.414764555
247.0964854 2.415238927
257.0808353 3.865232879
259.0600999 1.203590336
275.0914 11.18227776

Name: +ve in-silico MS/MS by CFM-ID for YHVDGZPFCGLBOW-HWKANZROSA-N
ID: YHVDGZPFCGLBOW-HWKANZROSA-N
Comment: Energy2
Num peaks: 31
39.02292652 1.15472086
49.00727645 3.354502141
51.02292652 2.371481302
53.00219107 1.021365131
55.01784114 0.9814761484
65.03857658 3.796732656
68.99710569 0.9457469612
79.01784114 1.024054477
95.04914126 1.093980528
105.0334912 4.344666821
107.0491413 3.579511379
109.0284058 1.367576086
117.0334912 1.302161974
119.0127558 1.212550806
119.0491413 1.175565271
121.0284058 4.435280727
123.0440559 3.560297338
131.0491413 1.596661564
133.0284058 1.41721758
135.0440559 8.020962472
137.0597059 2.047486119
147.0440559 0.9612159433
161.0597059 1.778039832
171.0440559 1.901400197
173.0597059 1.289546584
189.0546206 1.283854205
191.0702706 1.650418006
229.0495352 1.245233974
243.0651853 1.002461876
245.0808353 1.343306554
259.0600999 0.9804674321

Name: +ve in-silico MS/MS by CFM-ID for OCZUPEYJZNWTBK-HWKANZROSA-N
ID: OCZUPEYJZNWTBK-HWKANZROSA-N
Comment: Energy0
Num peaks: 6
137.0597059 4.684111995
139.0389705 2.663999712
243.0651853 4.739380614
245.0808353 1.823828742
257.0808353 8.81811314
275.0914 59.63501051

Name: +ve in-silico MS/MS by CFM-ID for OCZUPEYJZNWTBK-HWKANZROSA-N
ID: OCZUPEYJZNWTBK-HWKANZROSA-N
Comment: Energy1
Num peaks: 31
41.00219107 1.419886731
43.01784114 2.220347742
97.02840582 0.723654531
123.0440559 2.345518254
125.0233204 4.449653617
127.0389705 0.9147241262
137.0597059 5.857330778
139.0389705 1.594964667
149.0233204 1.119370471
149.0597059 1.218943729
151.0389705 2.952009702
151.075356 0.8457213577
161.0597059 4.017807321
171.0440559 2.2082423
173.0597059 3.146827875
175.0389705 1.066367397
175.075356 0.7781483004
177.0546206 1.029523624
177.0910061 1.012787228
215.0702706 3.93269179
221.0808353 0.6453214106
227.0702706 1.303498163
229.0859207 1.43541304
231.0651853 1.509500543
231.1015708 0.8946852429
243.0651853 4.279144434
245.0808353 2.861381825
247.0964854 2.767488913
257.0808353 5.149825268
259.0600999 1.310197337
275.0914 14.56896544

Name: +ve in-silico MS/MS by CFM-ID for OCZUPEYJZNWTBK-HWKANZROSA-N
ID: OCZUPEYJZNWTBK-HWKANZROSA-N
Comment: Energy2
Num peaks: 31
39.02292652 1.532838573
49.00727645 2.958669121
51.02292652 2.132706384
55.01784114 1.510265942
65.03857658 2.532120896
68.99710569 1.121859208
95.04914126 1.376121522
109.0284058 1.401396695
109.0647913 1.301125677
117.0334912 1.964917653
119.0127558 1.322930685
119.0491413 1.359647835
121.0284058 5.272096754
123.0440559 4.545532399
131.0491413 1.672407743
133.0284058 1.586534831
135.0440559 1.421234819
137.0597059 3.178589602
147.0440559 1.364093173
149.0597059 1.446790123
161.0597059 1.870331447
171.0440559 2.440720471
173.0597059 1.513631155
175.0389705 1.385609643
175.075356 1.348215681
189.0546206 1.651073391
191.0702706 2.255732197
215.0702706 1.29512463
229.0495352 2.172510152
241.0495352 1.339308525
243.0651853 1.227453745

Name: +ve in-silico MS/MS by CFM-ID for HWGPUDFWOJZNCR-UHFFFAOYSA-N
ID: HWGPUDFWOJZNCR-UHFFFAOYSA-N
Comment: Energy0
Num peaks: 13
107.0491413 1.442916367
121.0647913 2.909428993
131.0491413 1.008942285
135.0804414 2.199549622
139.0059561 1.16740402
167.0372563 1.145475372
175.1117415 5.390092605
177.1273916 11.80504335
179.1430416 1.590439093
243.0685564 2.175303514
245.0478209 1.994406072
257.0842064 7.159248761
275.0947711 40.63767524

Name: +ve in-silico MS/MS by CFM-ID for HWGPUDFWOJZNCR-UHFFFAOYSA-N
ID: HWGPUDFWOJZNCR-UHFFFAOYSA-N
Comment: Energy1
Num peaks: 28
39.02292652 2.340367357
41.03857658 2.779382442
43.05422664 1.772577471
53.03857658 3.297016292
55.05422664 2.540064571
57.06987671 1.143804266
67.05422664 1.550282263
69.06987671 1.907475471
71.08552677 0.8014137941
80.96409131 1.774363021
96.95900593 0.9937998423
107.0491413 1.900676888
121.0647913 5.726232451
123.0804414 0.9412031873
133.0647913 0.9359561997
135.0804414 3.258748884
137.0960915 1.121025705
147.0804414 0.8715087203
147.1168269 1.524388986
161.0960915 0.7826045717
173.0960915 2.654101609
175.1117415 3.377360003
177.1273916 26.44208934
179.1430416 1.554978591
195.1379563 3.937933261
239.0736418 0.6694635583
257.0842064 2.104971659
275.0947711 1.948725958

Name: +ve in-silico MS/MS by CFM-ID for HWGPUDFWOJZNCR-UHFFFAOYSA-N
ID: HWGPUDFWOJZNCR-UHFFFAOYSA-N
Comment: Energy2
Num peaks: 31
25.00727645 1.420726555
29.03857658 1.540824678
39.02292652 3.739656698
41.03857658 1.030358217
43.05422664 0.8460098586
49.00727645 1.830310898
51.02292652 1.77330575
53.03857658 4.944786567
55.05422664 1.530621311
57.06987671 1.004224255
63.02292652 1.491078746
65.03857658 1.174332833
67.05422664 3.878109286
75.02292652 2.533979236
77.03857658 3.125591917
79.05422664 1.925195667
89.03857658 1.752751229
91.05422664 4.623274198
93.06987671 1.979170731
101.0385766 4.21857656
103.0542266 5.176633582
105.0334912 1.019733207
105.0698767 2.415174915
107.0491413 2.466534537
119.0491413 1.099043182
121.0647913 3.823598011
121.1011768 1.143418491
131.0491413 3.731668781
135.0804414 2.415693152
141.1273916 1.039335523
143.0855268 0.8268812431

Name: +ve in-silico MS/MS by CFM-ID for OMYGTDAYZHHSTA-UHFFFAOYSA-N
ID: OMYGTDAYZHHSTA-UHFFFAOYSA-N
Comment: Energy0
Num peaks: 6
91.05422664 22.73663627
93.06987671 2.830210471
111.0440559 9.991901411
155.0338851 3.394675343
257.0808353 6.294943144
275.0914 44.63988541

Name: +ve in-silico MS/MS by CFM-ID for OMYGTDAYZHHSTA-UHFFFAOYSA-N
ID: OMYGTDAYZHHSTA-UHFFFAOYSA-N
Comment: Energy1
Num peaks: 8
79.05422664 3.243646647
91.05422664 42.99146394
93.06987671 4.421541839
111.0440559 3.386460862
153.0182351 2.081319608
155.0338851 6.322238898
257.0808353 5.613618465
275.0914 12.5747735

Name: +ve in-silico MS/MS by CFM-ID for OMYGTDAYZHHSTA-UHFFFAOYSA-N
ID: OMYGTDAYZHHSTA-UHFFFAOYSA-N
Comment: Energy2
Num peaks: 18
39.02292652 1.756628257
49.00727645 1.649636713
51.02292652 1.909706386
63.02292652 2.386837788
65.03857658 4.35690958
67.01784114 2.284298217
69.0334912 1.683067517
75.02292652 2.913326708
77.03857658 1.620204764
79.05422664 4.022030825
81.0334912 1.756341059
91.05422664 26.40729193
93.06987671 8.028818868
111.0440559 5.030756999
121.0284058 3.123200256
127.0389705 2.051768559
137.0233204 5.328066283
139.0389705 4.066048634

Name: +ve in-silico MS/MS by CFM-ID for GEFJKNBTBQBFOH-UHFFFAOYSA-N
ID: GEFJKNBTBQBFOH-UHFFFAOYSA-N
Comment: Energy0
Num peaks: 8
121.0284058 4.259288839
133.0284058 5.820166289
135.0440559 4.657679397
137.0233204 4.31530768
139.0389705 5.17174118
165.0546206 3.55593963
257.0808353 28.48414528
275.0914 23.86068669

Name: +ve in-silico MS/MS by CFM-ID for GEFJKNBTBQBFOH-UHFFFAOYSA-N
ID: GEFJKNBTBQBFOH-UHFFFAOYSA-N
Comment: Energy1
Num peaks: 16
111.0440559 3.406064326
121.0284058 13.03500839
123.0440559 5.676238926
135.0440559 2.589960467
137.0233204 7.215203689
137.0597059 4.084407615
139.0389705 14.40792861
147.0440559 2.174941583
163.0389705 2.915603652
165.0546206 1.978953717
229.0859207 2.500057637
241.0495352 1.792052917
245.0808353 2.056637226
247.0964854 1.942520792
257.0808353 9.800975016
275.0914 6.180736838

Name: +ve in-silico MS/MS by CFM-ID for GEFJKNBTBQBFOH-UHFFFAOYSA-N
ID: GEFJKNBTBQBFOH-UHFFFAOYSA-N
Comment: Energy2
Num peaks: 31
39.02292652 1.472048656
49.00727645 4.998430558
53.00219107 1.257113725
65.03857658 3.033482423
67.01784114 1.810597814
69.0334912 0.9636896456
79.01784114 1.721218696
81.06987671 0.9754710241
91.01784114 2.179599143
92.99710569 1.343247461
93.0334912 1.464997496
95.04914126 2.701918345
97.06479133 1.167050968
99.08044139 1.66513645
105.0334912 5.729778847
107.0491413 3.602632622
119.0491413 2.013710194
121.0284058 6.605458066
121.0647913 1.172320717
123.0440559 2.800692878
133.0284058 9.543772678
135.0440559 5.825928175
147.0440559 1.759203111
163.0389705 1.76283101
225.0546206 0.9830028534
227.0702706 1.518614817
229.0495352 0.9099291417
229.0859207 2.353523394
233.0808353 1.108037267
239.0702706 1.59584517
257.0808353 1.003071377

Name: +ve in-silico MS/MS by CFM-ID for OHKVJKUKCQCOBZ-UHFFFAOYSA-N
ID: OHKVJKUKCQCOBZ-UHFFFAOYSA-N
Comment: Energy0
Num peaks: 6
137.0233204 4.567537545
137.0597059 3.382888107
163.0389705 2.527882507
165.0546206 17.88767185
257.0808353 12.7343548
275.0914 48.8805399

Name: +ve in-silico MS/MS by CFM-ID for OHKVJKUKCQCOBZ-UHFFFAOYSA-N
ID: OHKVJKUKCQCOBZ-UHFFFAOYSA-N
Comment: Energy1
Num peaks: 13
53.00219107 3.867975896
55.01784114 4.820526819
111.0440559 2.076507511
137.0233204 14.97413131
137.0597059 4.44158017
147.0440559 2.971301118
161.0233204 2.219940369
163.0389705 5.384699368
165.0546206 22.28712797
245.0808353 2.028599639
247.0964854 2.552880331
257.0808353 5.127683573
275.0914 8.964451505

Name: +ve in-silico MS/MS by CFM-ID for OHKVJKUKCQCOBZ-UHFFFAOYSA-N
ID: OHKVJKUKCQCOBZ-UHFFFAOYSA-N
Comment: Energy2
Num peaks: 27
53.00219107 4.841761819
55.01784114 2.829032825
67.01784114 2.96009505
69.0334912 4.717380112
79.01784114 0.9740071521
92.99710569 3.322633859
95.01275576 1.711110294
95.04914126 2.255995713
109.0284058 1.65218178
111.0440559 1.952735008
117.0334912 1.253022224
119.0127558 1.993743002
119.0491413 1.261360963
121.0284058 4.768782856
123.0440559 2.081452374
133.0284058 0.9091782979
135.0440559 5.885853685
137.0233204 4.630094269
137.0597059 10.42998524
139.075356 0.914363958
147.0440559 5.318871571
149.0233204 2.420254853
163.0389705 3.037346552
165.0546206 5.220311816
229.0495352 0.8797731356
231.0651853 0.9177451963
233.0808353 1.169149947

Name: +ve in-silico MS/MS by CFM-ID for DGAXVGSPAYDLEG-UHFFFAOYSA-N
ID: DGAXVGSPAYDLEG-UHFFFAOYSA-N
Comment: Energy0
Num peaks: 8
121.0284058 2.418176486
123.0440559 1.649776549
125.0233204 9.184977472
137.0233204 9.879385861
139.0389705 24.32644852
141.0546206 3.41920213
143.0702706 1.874081977
275.0914 28.61061252

Name: +ve in-silico MS/MS by CFM-ID for DGAXVGSPAYDLEG-UHFFFAOYSA-N
ID: DGAXVGSPAYDLEG-UHFFFAOYSA-N
Comment: Energy1
Num peaks: 18
109.0284058 3.931328228
111.0440559 3.034478085
121.0284058 3.541398699
123.0440559 2.348027418
125.0233204 8.289096743
135.0440559 2.462910892
137.0233204 7.858034378
137.0597059 1.513836256
139.0389705 11.69698172
149.0597059 6.646684919
151.075356 1.465696216
165.0546206 2.521934187
167.0702706 6.745290712
245.0808353 4.047333748
247.0964854 4.618431111
257.0808353 1.536357743
259.0600999 4.362855851
275.0914 3.952583974

Name: +ve in-silico MS/MS by CFM-ID for DGAXVGSPAYDLEG-UHFFFAOYSA-N
ID: DGAXVGSPAYDLEG-UHFFFAOYSA-N
Comment: Energy2
Num peaks: 31
49.00727645 3.632405045
51.02292652 1.93255009
65.03857658 4.035279166
75.02292652 3.433875262
77.03857658 2.267109612
91.05422664 2.115462216
93.0334912 1.307003043
95.04914126 1.620682505
97.02840582 1.416678523
105.0334912 2.106420855
107.0491413 2.124718525
109.0284058 2.959800364
111.0440559 2.068694226
121.0284058 8.616136014
123.0440559 4.169161251
125.0233204 1.319660678
125.0597059 1.645208235
133.0284058 2.150633244
135.0440559 1.94591819
137.0233204 1.88786718
139.0389705 3.807212263
147.0440559 2.679349312
149.0597059 1.265748097
167.0702706 1.791624242
201.0546206 1.122197248
205.0859207 1.084176592
215.0702706 1.352098941
243.0651853 1.218451035
245.0808353 1.174281168
247.0964854 2.230669749
257.0808353 2.734569053

Name: +ve in-silico MS/MS by CFM-ID for PTULEJUPSQUNEZ-UHFFFAOYSA-N
ID: PTULEJUPSQUNEZ-UHFFFAOYSA-N
Comment: Energy0
Num peaks: 11
109.0284058 2.087432462
117.0334912 5.15139407
119.0491413 3.847668607
121.0647913 1.681278771
125.0233204 11.1590218
137.0233204 3.75789552
139.0389705 1.267390663
153.0182351 3.326433291
155.0338851 4.511041707
257.0808353 23.98938688
275.0914 19.87550111

Name: +ve in-silico MS/MS by CFM-ID for PTULEJUPSQUNEZ-UHFFFAOYSA-N
ID: PTULEJUPSQUNEZ-UHFFFAOYSA-N
Comment: Energy1
Num peaks: 23
95.04914126 1.241619248
97.02840582 1.802224135
107.0491413 1.206190561
117.0334912 1.289985229
119.0491413 1.888325445
121.0647913 3.507899146
125.0233204 14.84237477
127.0389705 1.276371926
135.0076704 1.179910432
137.0233204 9.705408425
139.0389705 3.254863424
147.0440559 1.337196759
149.0597059 2.149788689
153.0182351 4.454970719
155.0338851 10.37149026
167.0702706 1.187129002
227.0702706 1.456479238
229.0859207 3.11550714
241.0495352 1.436802437
245.0808353 1.9941191
247.0964854 1.751725594
257.0808353 6.493834331
275.0914 4.114017753

Name: +ve in-silico MS/MS by CFM-ID for PTULEJUPSQUNEZ-UHFFFAOYSA-N
ID: PTULEJUPSQUNEZ-UHFFFAOYSA-N
Comment: Energy2
Num peaks: 31
39.02292652 1.393146312
49.00727645 3.352614553
51.02292652 2.58038299
53.03857658 1.077728582
63.02292652 1.122658483
65.03857658 1.280883384
75.02292652 6.19620096
79.01784114 1.888223743
79.05422664 1.315842344
81.0334912 2.919385633
89.03857658 1.860446019
91.05422664 1.161989126
93.06987671 1.665311673
95.04914126 1.658474345
105.0334912 1.173095188
107.0491413 2.186059612
109.0284058 2.489541197
115.075356 1.059031182
117.0334912 10.1779362
119.0491413 3.562050991
121.0284058 2.057927677
121.0647913 1.169467922
123.0440559 1.58631265
133.0647913 1.628219767
135.0076704 1.087865376
137.0233204 2.141474518
147.0440559 1.328048571
215.0702706 1.11971259
227.0702706 1.874393615
229.0859207 1.518636862
239.0702706 1.160045372

Name: +ve in-silico MS/MS by CFM-ID for DXINMZWNUHRQFK-UHFFFAOYSA-N
ID: DXINMZWNUHRQFK-UHFFFAOYSA-N
Comment: Energy0
Num peaks: 6
121.0647913 3.315414341
125.0233204 3.618256801
149.0597059 15.34293517
153.0182351 4.16942649
257.0808353 11.14887225
275.0914 45.49224642

Name: +ve in-silico MS/MS by CFM-ID for DXINMZWNUHRQFK-UHFFFAOYSA-N
ID: DXINMZWNUHRQFK-UHFFFAOYSA-N
Comment: Energy1
Num peaks: 22
53.00219107 1.726936484
55.01784114 2.302573505
95.04914126 2.882096345
107.0491413 1.745391988
119.0491413 1.042755081
121.0647913 4.658542368
125.0233204 3.720980051
131.0491413 0.8821088186
133.0647913 1.472633086
147.0440559 1.570152485
149.0597059 22.82315593
151.002585 0.9732393667
153.0182351 11.67991022
179.0338851 1.024542951
181.0495352 1.342952708
229.0495352 0.8893001254
231.0651853 1.31103678
233.0808353 1.115290934
245.0808353 1.948311921
247.0964854 2.406786524
257.0808353 4.401452699
275.0914 8.921907004

Name: +ve in-silico MS/MS by CFM-ID for DXINMZWNUHRQFK-UHFFFAOYSA-N
ID: DXINMZWNUHRQFK-UHFFFAOYSA-N
Comment: Energy2
Num peaks: 31
53.00219107 3.163468604
55.01784114 1.512973869
67.01784114 1.271190143
69.0334912 0.9301425856
91.05422664 0.9080801164
93.06987671 1.187258941
95.04914126 5.157086758
97.02840582 2.100417522
103.0178411 0.9185802266
105.0334912 3.165843924
107.0491413 3.711823978
117.0334912 1.073196005
119.0491413 6.76734915
121.0647913 12.34283669
123.0076704 1.173693577
123.0804414 0.9207193857
125.0233204 2.606931767
127.0389705 0.8947968288
131.0491413 2.004942274
133.0284058 2.717440363
133.0647913 3.694778021
135.0076704 1.067023769
137.0233204 1.210890728
147.0440559 3.880185285
149.0597059 7.878517785
151.002585 0.902563859
153.0182351 1.634223101
173.0597059 1.10124727
229.0495352 1.082151654
243.0651853 0.7916386479
259.0600999 1.096347244

Name: +ve in-silico MS/MS by CFM-ID for VLOQMNCXTGUXOU-UHFFFAOYSA-N
ID: VLOQMNCXTGUXOU-UHFFFAOYSA-N
Comment: Energy0
Num peaks: 6
141.0182351 9.099314837
151.002585 2.883418591
153.0182351 10.16316409
155.0338851 25.14300445
157.0495352 3.596835848
275.0914 29.35816635

Name: +ve in-silico MS/MS by CFM-ID for VLOQMNCXTGUXOU-UHFFFAOYSA-N
ID: VLOQMNCXTGUXOU-UHFFFAOYSA-N
Comment: Energy1
Num peaks: 19
95.04914126 1.51386007
105.0334912 2.482545287
107.0491413 3.395369984
119.0491413 2.056958686
121.0647913 1.584026357
125.0233204 1.582634114
127.0389705 1.893778577
133.0647913 4.882888687
135.0804414 1.562223108
139.002585 3.320466181
141.0182351 11.61737554
151.002585 2.168918164
151.075356 1.513206852
153.0182351 9.621046289
155.0338851 14.95207442
245.0808353 2.337321216
247.0964854 2.705445736
259.0600999 5.228868457
275.0914 5.69187212

Name: +ve in-silico MS/MS by CFM-ID for VLOQMNCXTGUXOU-UHFFFAOYSA-N
ID: VLOQMNCXTGUXOU-UHFFFAOYSA-N
Comment: Energy2
Num peaks: 31
39.02292652 1.126962247
49.00727645 2.15421934
65.00219107 1.929516473
65.03857658 1.110750972
67.01784114 2.213529329
75.02292652 3.819212971
77.03857658 3.580610913
79.01784114 1.261246515
79.05422664 2.550858745
80.99710569 1.488155229
89.03857658 1.120317922
91.05422664 2.395000504
93.06987671 1.063987161
95.01275576 4.065540629
95.04914126 1.166159009
97.02840582 1.377221568
105.0334912 8.985053054
105.0698767 1.251092698
107.0491413 2.386407911
117.0334912 4.087294787
119.0491413 3.684675065
121.0647913 1.16217588
133.0647913 2.005761283
137.0233204 2.98909326
139.0389705 2.824784446
141.0182351 1.47203087
153.0182351 1.350967374
155.0338851 3.526137191
243.0651853 1.118527311
247.0964854 1.568434424
257.0808353 1.675726047

Name: +ve in-silico MS/MS by CFM-ID for OCEWQYAKYQCTGM-UHFFFAOYSA-N
ID: OCEWQYAKYQCTGM-UHFFFAOYSA-N
Comment: Energy0
Num peaks: 11
101.0385766 5.249141414
103.0542266 3.959993835
105.0698767 1.734931936
139.002585 2.070809217
141.0182351 11.37832291
151.002585 1.728123773
153.0182351 3.268113768
169.0131497 3.120650215
171.0287997 4.597497717
257.0808353 23.52198295
275.0914 20.5486693

Name: +ve in-silico MS/MS by CFM-ID for OCEWQYAKYQCTGM-UHFFFAOYSA-N
ID: OCEWQYAKYQCTGM-UHFFFAOYSA-N
Comment: Energy1
Num peaks: 18
79.05422664 1.548723293
103.0542266 2.231900572
105.0698767 3.941443268
113.0233204 1.83448119
133.0647913 1.665654439
139.002585 4.409925046
141.0182351 15.71287986
143.0338851 1.600871843
151.002585 5.020308068
153.0182351 10.01424058
155.0338851 3.283542783
169.0131497 3.072751262
171.0287997 11.00262545
229.0859207 1.443133841
241.0495352 1.394040027
245.0808353 1.735522433
257.0808353 6.277720856
275.0914 4.588397363

Name: +ve in-silico MS/MS by CFM-ID for OCEWQYAKYQCTGM-UHFFFAOYSA-N
ID: OCEWQYAKYQCTGM-UHFFFAOYSA-N
Comment: Energy2
Num peaks: 31
39.02292652 2.437058415
49.00727645 2.772542082
51.02292652 1.15273111
75.02292652 2.0646622
79.05422664 3.650508563
80.99710569 1.098043918
91.05422664 3.792608165
93.06987671 2.52251075
95.08552677 1.148949642
101.0385766 16.58012719
103.0542266 6.681102328
105.0698767 3.054500422
107.0855268 1.275557057
109.1011768 1.794791489
111.1168269 2.651533437
117.0698767 1.96399963
119.0855268 1.837277751
125.0233204 1.402976134
131.0491413 2.182598124
131.0702706 0.8372562886
133.0647913 1.293570767
137.0233204 1.754462733
139.0389705 1.563149056
151.002585 1.854685269
153.0182351 2.302755026
155.0338851 0.866803871
183.0287997 1.197885759
197.0597059 0.8598396733
229.0859207 1.069122189
239.0702706 1.010256223
257.0808353 1.117777235

Name: +ve in-silico MS/MS by CFM-ID for NILPCLZGVVDGJK-UHFFFAOYSA-N
ID: NILPCLZGVVDGJK-UHFFFAOYSA-N
Comment: Energy0
Num peaks: 6
105.0698767 3.455966946
133.0647913 15.87362151
141.0182351 3.732850999
169.0131497 4.089529835
257.0808353 9.424589026
275.0914 47.2069587

Name: +ve in-silico MS/MS by CFM-ID for NILPCLZGVVDGJK-UHFFFAOYSA-N
ID: NILPCLZGVVDGJK-UHFFFAOYSA-N
Comment: Energy1
Num peaks: 18
53.00219107 1.976067909
55.01784114 2.77211956
79.05422664 3.366185753
105.0698767 4.676097325
117.0698767 1.500189835
131.0491413 1.713894023
133.0647913 25.15967044
135.0804414 1.00447861
141.0182351 2.984591748
151.002585 2.470380219
166.9974996 1.08762592
169.0131497 12.02098688
195.0287997 1.102056825
197.0444498 1.547543507
245.0808353 1.594291891
247.0964854 1.925479384
257.0808353 3.768712606
275.0914 10.06435071

Name: +ve in-silico MS/MS by CFM-ID for NILPCLZGVVDGJK-UHFFFAOYSA-N
ID: NILPCLZGVVDGJK-UHFFFAOYSA-N
Comment: Energy2
Num peaks: 30
49.00727645 1.757306517
53.00219107 5.050956567
55.01784114 1.996585517
79.05422664 8.190217798
80.99710569 2.658684318
83.01275576 1.206266175
101.0385766 1.346269186
103.0542266 4.922159971
105.0334912 1.002597697
105.0698767 12.46421758
107.0491413 0.7853825186
108.9920203 2.338404794
111.0076704 1.804585026
113.0233204 0.9800641544
117.0334912 4.110947496
117.0698767 2.746278641
119.0855268 1.266449073
131.0491413 3.162958126
133.0647913 10.99834222
141.0182351 1.743888335
143.0338851 0.8755050157
151.002585 1.677843339
153.0182351 0.9814106491
155.0491413 0.780919821
157.0647913 1.190909353
164.9818496 0.8180659599
169.0131497 0.9916402012
217.0859207 0.8175014455
257.0808353 0.9629614509
259.0600999 1.082178525

Name: +ve in-silico MS/MS by CFM-ID for LARBDAPUTIFICW-UHFFFAOYSA-N
ID: LARBDAPUTIFICW-UHFFFAOYSA-N
Comment: Energy0
Num peaks: 6
105.0698767 3.616153275
133.0647913 7.219500487
141.0182351 5.040104525
169.0131497 4.391076393
257.0808353 11.15079893
275.0914 53.06762105

Name: +ve in-silico MS/MS by CFM-ID for LARBDAPUTIFICW-UHFFFAOYSA-N
ID: LARBDAPUTIFICW-UHFFFAOYSA-N
Comment: Energy1
Num peaks: 16
55.01784114 1.470229493
79.05422664 3.421892407
105.0698767 5.288864145
133.0647913 13.26149963
141.0182351 2.998791216
151.002585 3.506477341
153.0182351 1.432691928
166.9974996 1.44595256
169.0131497 16.48136891
193.0131497 1.103010954
195.0287997 1.538035835
197.0444498 2.352266532
245.0808353 2.179360435
247.0964854 1.90342822
257.0808353 6.425866961
275.0914 15.9123846

Name: +ve in-silico MS/MS by CFM-ID for LARBDAPUTIFICW-UHFFFAOYSA-N
ID: LARBDAPUTIFICW-UHFFFAOYSA-N
Comment: Energy2
Num peaks: 31
41.00219107 1.194734632
49.00727645 1.425764689
53.00219107 1.151022844
68.99710569 0.891526099
79.05422664 5.655858809
83.01275576 4.983457978
85.02840582 1.774187963
91.05422664 0.9279258166
99.00767038 2.679214277
103.0542266 4.059527844
105.0698767 9.711263747
108.9920203 1.059697651
111.0076704 5.893626559
113.0233204 3.251155568
117.0334912 1.813265073
117.0698767 1.871070549
125.0233204 0.9902439159
129.0698767 0.8624173671
131.0491413 1.418344849
133.0647913 4.176806905
139.002585 1.358164533
141.0182351 4.343469844
151.002585 2.665455656
153.0182351 1.720662441
155.0338851 0.7938833472
169.0131497 1.344935475
173.0597059 1.308800841
239.0702706 0.9197793457
243.0651853 0.8221949265
247.0964854 1.280315221
257.0808353 1.509659903

Name: +ve in-silico MS/MS by CFM-ID for JJRIYFGZKRETII-UHFFFAOYSA-N
ID: JJRIYFGZKRETII-UHFFFAOYSA-N
Comment: Energy0
Num peaks: 7
101.0385766 4.815798115
105.0698767 3.126649011
121.0647913 3.034728438
125.0233204 3.327742276
153.0182351 7.750693312
239.0702706 9.538761338
257.0808353 50.28734315

Name: +ve in-silico MS/MS by CFM-ID for JJRIYFGZKRETII-UHFFFAOYSA-N
ID: JJRIYFGZKRETII-UHFFFAOYSA-N
Comment: Energy1
Num peaks: 17
79.05422664 1.754866893
91.05422664 8.81459802
103.0542266 1.875849226
105.0334912 2.269032007
105.0698767 3.38763915
107.0491413 4.763988717
109.0284058 1.706426736
125.0233204 1.81695225
131.0491413 1.985538202
135.0076704 6.775684916
137.0233204 7.969737994
151.002585 3.692029641
151.0389705 1.988138393
153.0182351 9.276479781
229.0859207 4.573320998
239.0702706 5.286768214
257.0808353 12.6162881

Name: +ve in-silico MS/MS by CFM-ID for JJRIYFGZKRETII-UHFFFAOYSA-N
ID: JJRIYFGZKRETII-UHFFFAOYSA-N
Comment: Energy2
Num peaks: 26
41.00219107 2.706529658
43.01784114 1.872850268
49.00727645 5.268031836
51.02292652 2.880517943
63.02292652 3.492348485
67.01784114 1.248602572
69.0334912 1.858289618
75.02292652 1.614460614
79.05422664 3.145064461
81.0334912 1.419767443
91.05422664 2.611048626
92.99710569 1.111325942
97.02840582 1.688546719
101.0385766 13.28703328
103.0542266 5.033215144
105.0334912 8.533449106
105.0698767 4.18538064
107.0491413 3.38004242
109.0284058 1.491678
121.0647913 1.348182279
125.0233204 1.686049604
129.0334912 2.810273327
131.0491413 1.556317655
135.0076704 3.155676674
137.0233204 2.579937064
153.0182351 0.9167399923

Name: +ve in-silico MS/MS by CFM-ID for ARJXZNKKUSJDMR-NSCUHMNNSA-N
ID: ARJXZNKKUSJDMR-NSCUHMNNSA-N
Comment: Energy0
Num peaks: 6
123.0440559 4.052330199
125.0597059 2.124877981
151.0389705 7.779995256
165.0546206 1.790095092
257.0808353 3.794966278
275.0914 61.79067899

Name: +ve in-silico MS/MS by CFM-ID for ARJXZNKKUSJDMR-NSCUHMNNSA-N
ID: ARJXZNKKUSJDMR-NSCUHMNNSA-N
Comment: Energy1
Num peaks: 20
111.0440559 1.550759687
123.0440559 7.656798607
125.0597059 1.936493789
133.0284058 1.666372232
135.0440559 6.067336398
137.0233204 1.72950757
139.0389705 1.910690362
141.0546206 1.755351444
151.0389705 14.98932047
159.0440559 1.251812958
163.0389705 1.182469184
165.0546206 3.07004703
189.0546206 2.344798822
191.0702706 1.306750123
231.0651853 1.992604735
243.0651853 3.184992314
245.0808353 4.427217464
247.0964854 4.200658517
257.0808353 2.542845621
275.0914 16.06913892

Name: +ve in-silico MS/MS by CFM-ID for ARJXZNKKUSJDMR-NSCUHMNNSA-N
ID: ARJXZNKKUSJDMR-NSCUHMNNSA-N
Comment: Energy2
Num peaks: 31
39.02292652 2.750977945
55.01784114 1.491523551
73.00727645 1.84512894
81.0334912 2.109031764
107.0127558 1.673128656
107.0491413 2.531236206
109.0284058 1.221502503
111.0440559 1.292017813
117.0334912 1.457326377
119.0491413 1.163645387
121.0284058 2.366984481
123.0440559 7.989840538
133.0284058 2.845153213
135.0440559 2.797381233
137.0597059 1.350170965
147.0440559 1.575514364
151.0389705 2.93646547
157.0284058 3.288383841
159.0440559 4.300551301
161.0597059 2.102814477
189.0546206 2.354126882
191.0702706 1.203022129
211.0389705 1.514718397
229.0495352 1.14754736
229.0859207 1.263314125
231.0651853 2.161593343
233.0808353 1.52124666
243.0651853 1.406635868
245.0808353 1.323616279
257.0808353 1.248448289
259.0600999 1.239729831

Name: +ve in-silico MS/MS by CFM-ID for USUVXPGVQAYCES-DUXPYHPUSA-N
ID: USUVXPGVQAYCES-DUXPYHPUSA-N
Comment: Energy0
Num peaks: 7
137.0233204 7.556382147
137.0597059 3.762855451
139.0389705 3.713341656
243.0651853 2.142226414
247.0964854 3.401055193
257.0808353 3.395287988
275.0914 57.68404627

Name: +ve in-silico MS/MS by CFM-ID for USUVXPGVQAYCES-DUXPYHPUSA-N
ID: USUVXPGVQAYCES-DUXPYHPUSA-N
Comment: Energy1
Num peaks: 28
68.99710569 0.8259003921
71.01275576 0.9923018313
109.0284058 0.8370414756
119.0491413 0.7545633135
121.0647913 0.7880943489
123.0440559 2.158923378
125.0233204 1.797644026
127.0389705 1.691536463
137.0233204 14.07521671
137.0597059 5.14804135
139.0389705 4.842276867
147.0076704 0.7999605069
147.0440559 1.033877187
149.0233204 1.021211986
149.0597059 3.950742734
151.0389705 3.043706468
173.0597059 1.045151391
175.0389705 0.8657622028
177.0546206 0.9304418298
189.0546206 1.149489539
215.0702706 0.8805070151
231.0651853 1.753756731
243.0651853 3.246420558
245.0808353 5.691003149
247.0964854 5.47735451
257.0808353 1.868592998
259.0600999 1.074194899
275.0914 12.59656774

Name: +ve in-silico MS/MS by CFM-ID for USUVXPGVQAYCES-DUXPYHPUSA-N
ID: USUVXPGVQAYCES-DUXPYHPUSA-N
Comment: Energy2
Num peaks: 31
43.01784114 1.312803631
49.00727645 2.389134913
51.02292652 1.362132845
81.0334912 2.185504421
91.01784114 1.270996064
93.0334912 1.180832174
95.01275576 2.003859634
97.02840582 1.784781345
99.02292652 1.01665308
107.0127558 1.442752643
109.0284058 2.504181771
111.0440559 1.831113278
121.0284058 5.589211116
123.0440559 3.11819632
135.0440559 1.069169394
137.0233204 6.657976724
137.0597059 1.612130627
139.0389705 1.019687377
147.0440559 1.138971174
171.0440559 0.9933741406
173.0597059 4.051186271
175.075356 1.641766562
187.0389705 1.312587285
195.0440559 1.066463985
205.0859207 1.073523341
229.0495352 1.043017947
229.0859207 1.282720505
231.0651853 1.873060479
233.0808353 1.33460079
243.0651853 2.823507125
257.0808353 1.487125502

Name: +ve in-silico MS/MS by CFM-ID for VXVVKNLVFYZYAA-NSCUHMNNSA-N
ID: VXVVKNLVFYZYAA-NSCUHMNNSA-N
Comment: Energy0
Num peaks: 6
137.0233204 7.861852498
137.0597059 3.904299159
139.0389705 3.909992782
243.0651853 2.068935028
247.0964854 3.121477625
275.0914 60.73477421

Name: +ve in-silico MS/MS by CFM-ID for VXVVKNLVFYZYAA-NSCUHMNNSA-N
ID: VXVVKNLVFYZYAA-NSCUHMNNSA-N
Comment: Energy1
Num peaks: 23
61.02840582 0.6867346659
123.0440559 2.069809875
125.0233204 2.391978143
127.0389705 0.9088360561
137.0233204 16.57125963
137.0597059 5.846093284
139.0389705 6.111682442
147.0076704 0.9089054332
147.0440559 1.166166683
149.0233204 1.280454471
149.0597059 3.137978522
151.0389705 3.908565367
173.0597059 1.111057371
175.0389705 1.07720551
175.075356 1.169779893
177.0546206 1.05607379
215.0702706 1.601184108
231.0651853 1.276243981
243.0651853 2.955202258
245.0808353 4.564985704
247.0964854 4.218940363
257.0808353 1.064449545
275.0914 15.3729366

Name: +ve in-silico MS/MS by CFM-ID for VXVVKNLVFYZYAA-NSCUHMNNSA-N
ID: VXVVKNLVFYZYAA-NSCUHMNNSA-N
Comment: Energy2
Num peaks: 31
49.00727645 2.817606375
51.02292652 2.003677327
65.00219107 2.482274147
65.03857658 1.726787113
67.01784114 1.58700412
81.0334912 3.530581166
91.01784114 1.245181967
93.0334912 1.172552485
95.04914126 1.309966056
97.02840582 1.297908157
107.0127558 1.780514461
109.0284058 2.477282257
111.0440559 1.300747624
121.0284058 5.367147224
123.0440559 2.157566629
125.0233204 2.307450941
127.0389705 0.9685504138
137.0233204 10.66739888
137.0597059 2.112061679
139.0389705 3.078263132
147.0076704 1.217549171
171.0440559 0.9740214018
173.0597059 3.1092476
187.0389705 1.037367058
201.0546206 0.9803427765
215.0702706 1.063877262
229.0495352 0.995619281
243.0651853 1.495222858
245.0808353 1.145640458
247.0964854 1.817026633
257.0808353 1.328545697

Name: +ve in-silico MS/MS by CFM-ID for ORFLVINQWCEWGX-NSCUHMNNSA-N
ID: ORFLVINQWCEWGX-NSCUHMNNSA-N
Comment: Energy0
Num peaks: 6
123.0440559 4.096570114
125.0597059 2.117824897
151.0389705 7.688673109
247.0964854 3.143844815
257.0808353 2.465862016
275.0914 61.50863814

Name: +ve in-silico MS/MS by CFM-ID for ORFLVINQWCEWGX-NSCUHMNNSA-N
ID: ORFLVINQWCEWGX-NSCUHMNNSA-N
Comment: Energy1
Num peaks: 22
75.04405588 1.161800057
111.0440559 1.092959076
123.0440559 7.647062161
125.0597059 1.939391576
133.0284058 1.308802335
135.0440559 5.682977821
137.0233204 1.965972576
139.0389705 2.416648234
141.0546206 2.033287761
151.0389705 14.29699604
161.0233204 0.9364904171
163.0389705 1.343785582
165.0546206 4.047014404
189.0546206 1.120491598
191.0702706 1.160619904
215.0702706 0.9117526932
243.0651853 3.264487781
245.0808353 4.573378952
247.0964854 4.576563027
257.0808353 1.880833923
259.0600999 0.8582804191
275.0914 16.1058354

Name: +ve in-silico MS/MS by CFM-ID for ORFLVINQWCEWGX-NSCUHMNNSA-N
ID: ORFLVINQWCEWGX-NSCUHMNNSA-N
Comment: Energy2
Num peaks: 31
39.02292652 1.12672764
79.01784114 2.037854468
81.0334912 3.009758256
93.0334912 3.959525944
95.04914126 2.469737954
103.0178411 2.288342413
105.0334912 1.692971591
107.0491413 3.39227028
111.0440559 1.510974818
117.0334912 1.147380057
119.0491413 1.063873929
123.0440559 9.017279245
129.0334912 1.578540188
131.0491413 1.052918152
133.0284058 1.929669666
135.0440559 2.779506672
147.0440559 2.076063533
151.0389705 1.36399371
157.0284058 1.273660625
159.0440559 3.354917577
161.0597059 1.172943432
171.0440559 1.030972286
175.0389705 1.192474241
185.0597059 4.697290245
187.075356 1.390827797
189.0546206 1.226413469
243.0651853 1.414471264
245.0808353 1.980915935
247.0964854 1.27829801
257.0808353 2.196824596
259.0600999 1.131783051

Name: +ve in-silico MS/MS by CFM-ID for XZNFOMDEFLYQHO-UHFFFAOYSA-N
ID: XZNFOMDEFLYQHO-UHFFFAOYSA-N
Comment: Energy0
Num peaks: 6
123.0440559 2.980754468
125.0597059 1.935443779
243.0651853 1.643467482
247.0964854 1.834293604
257.0808353 4.100441739
275.0914 74.57297471

Name: +ve in-silico MS/MS by CFM-ID for XZNFOMDEFLYQHO-UHFFFAOYSA-N
ID: XZNFOMDEFLYQHO-UHFFFAOYSA-N
Comment: Energy1
Num peaks: 16
93.0334912 1.704382317
95.04914126 1.23505347
111.0440559 3.692309847
123.0440559 9.313489833
125.0597059 3.32766582
137.0233204 4.516092196
137.0597059 5.793899105
139.0389705 10.31089279
151.0389705 5.926569809
165.0546206 1.730001693
231.0651853 1.534592805
243.0651853 2.081736766
245.0808353 3.459901618
247.0964854 2.955023717
257.0808353 6.74765132
275.0914 16.4384409

Name: +ve in-silico MS/MS by CFM-ID for XZNFOMDEFLYQHO-UHFFFAOYSA-N
ID: XZNFOMDEFLYQHO-UHFFFAOYSA-N
Comment: Energy2
Num peaks: 31
15.02292652 0.9761279875
39.02292652 1.848478226
49.00727645 1.992830931
51.02292652 1.542576994
65.03857658 2.772575952
79.01784114 1.324288532
81.0334912 3.093316414
93.0334912 1.593323481
95.04914126 1.893395314
107.0491413 7.403184354
109.0284058 2.133347876
109.0647913 1.666592653
111.0440559 2.681736152
115.0178411 1.055251472
121.0284058 2.740368933
121.0647913 1.521122768
123.0440559 16.96194865
125.0597059 2.978962666
137.0233204 2.500900825
137.0597059 3.330312498
151.0389705 1.073813286
187.0389705 1.07245499
189.0546206 2.471094794
199.0389705 1.011518695
203.0702706 1.065435972
205.0859207 1.116894159
229.0495352 1.503692635
229.0859207 1.066866492
231.0651853 2.022218772
245.0808353 1.160090843
259.0600999 1.152903201

Name: +ve in-silico MS/MS by CFM-ID for MTOGKBVCUVCNIM-UHFFFAOYSA-N
ID: MTOGKBVCUVCNIM-UHFFFAOYSA-N
Comment: Energy0
Num peaks: 6
79.05422664 1.435777305
137.0597059 1.579913245
153.0182351 1.449315839
155.0338851 5.103481621
257.0808353 12.19741505
275.0914 64.44998368

Name: +ve in-silico MS/MS by CFM-ID for MTOGKBVCUVCNIM-UHFFFAOYSA-N
ID: MTOGKBVCUVCNIM-UHFFFAOYSA-N
Comment: Energy1
Num peaks: 21
79.05422664 3.18289593
91.05422664 6.969776041
105.0334912 2.367403979
107.0491413 6.23180397
111.0440559 2.609241425
113.0597059 1.45360964
115.075356 1.425603904
119.0491413 1.062638687
121.0647913 1.58667812
137.0233204 5.228616479
139.0389705 3.35892336
149.0597059 1.474520003
153.0182351 3.764260427
155.0338851 9.452969622
169.0495352 1.092656759
197.0444498 1.508702832
243.0651853 1.144742084
245.0808353 5.090449286
247.0964854 2.434916429
257.0808353 6.604328383
275.0914 12.90469532

Name: +ve in-silico MS/MS by CFM-ID for MTOGKBVCUVCNIM-UHFFFAOYSA-N
ID: MTOGKBVCUVCNIM-UHFFFAOYSA-N
Comment: Energy2
Num peaks: 31
49.00727645 2.820889655
51.02292652 2.16600559
56.99710569 1.306842101
59.01275576 0.9251335984
63.02292652 3.215230397
65.03857658 2.115189682
67.01784114 1.113140258
69.0334912 1.216566253
75.02292652 0.8228530894
79.05422664 3.543264909
83.01275576 1.188223782
85.02840582 1.076629847
91.05422664 8.102196302
93.06987671 3.323361143
95.01275576 0.8964658633
95.08552677 0.8318694794
105.0334912 6.787152824
107.0491413 2.798274819
111.0440559 1.939084556
115.075356 0.8281706295
117.0334912 1.701928336
119.0491413 1.173988318
121.0284058 2.811294162
123.0440559 2.380213124
127.0389705 1.180386732
137.0233204 10.95859363
139.0389705 2.816339374
147.0440559 0.8022403664
153.0182351 3.797387515
155.0338851 1.88212972
165.0182351 0.8275964952

Name: +ve in-silico MS/MS by CFM-ID for INIJLHIRVSDRAZ-UHFFFAOYSA-N
ID: INIJLHIRVSDRAZ-UHFFFAOYSA-N
Comment: Energy0
Num peaks: 7
91.05422664 2.702646572
105.0698767 2.018202724
133.0647913 2.139874099
141.0182351 5.929121279
169.0131497 5.904854987
257.0808353 11.02847945
275.0914 51.10521011

Name: +ve in-silico MS/MS by CFM-ID for INIJLHIRVSDRAZ-UHFFFAOYSA-N
ID: INIJLHIRVSDRAZ-UHFFFAOYSA-N
Comment: Energy1
Num peaks: 17
91.05422664 9.339096978
93.06987671 1.875397845
105.0698767 5.090923645
115.0542266 1.484602544
133.0647913 4.709256422
141.0182351 3.000123227
151.002585 4.880414851
153.0182351 1.99092972
166.9974996 3.431189419
169.0131497 20.88828576
171.0287997 2.199723743
183.0287997 3.098560866
197.0444498 2.311879517
245.0808353 1.603530822
247.0964854 1.41937558
257.0808353 4.190095409
275.0914 9.782137865

Name: +ve in-silico MS/MS by CFM-ID for INIJLHIRVSDRAZ-UHFFFAOYSA-N
ID: INIJLHIRVSDRAZ-UHFFFAOYSA-N
Comment: Energy2
Num peaks: 31
41.00219107 1.557611644
49.00727645 1.023538107
83.01275576 4.009172703
85.02840582 1.335908646
91.05422664 5.642936057
93.06987671 2.395094755
96.99202031 1.345397838
99.00767038 3.289586975
101.0385766 1.017897619
103.0542266 1.805063169
105.0698767 5.636854482
108.9920203 1.292185934
111.0076704 6.586982403
113.0233204 4.029165811
124.9869349 0.7815685464
125.0233204 1.343403876
129.0334912 1.589311056
129.0698767 1.103100716
139.002585 1.695416017
141.0182351 6.731736208
143.0338851 0.9258566483
151.002585 3.57113875
153.0182351 2.66216952
155.0338851 1.524918161
165.0182351 1.006928103
166.9974996 1.216761775
169.0131497 1.667611639
173.0597059 1.297064126
197.0597059 1.529677573
247.0964854 1.068974164
257.0808353 1.774148919

Name: +ve in-silico MS/MS by CFM-ID for HYTDEKMYAWTAOB-UHFFFAOYSA-N
ID: HYTDEKMYAWTAOB-UHFFFAOYSA-N
Comment: Energy0
Num peaks: 6
107.0491413 4.518100838
137.0233204 3.82668373
137.0597059 1.607557839
163.0389705 1.552660733
239.0702706 10.29925414
257.0808353 66.61860618

Name: +ve in-silico MS/MS by CFM-ID for HYTDEKMYAWTAOB-UHFFFAOYSA-N
ID: HYTDEKMYAWTAOB-UHFFFAOYSA-N
Comment: Energy1
Num peaks: 16
95.04914126 2.025138117
105.0334912 1.864807671
107.0491413 10.59331945
119.0491413 1.101594702
121.0284058 2.453714708
137.0233204 20.25053771
137.0597059 1.795038204
145.0284058 1.058164422
163.0389705 2.614414237
213.0546206 1.4290445
215.0702706 1.80567164
225.0546206 2.181356145
227.0702706 3.029361375
229.0859207 7.917506823
239.0702706 5.567107635
257.0808353 15.2525962

Name: +ve in-silico MS/MS by CFM-ID for HYTDEKMYAWTAOB-UHFFFAOYSA-N
ID: HYTDEKMYAWTAOB-UHFFFAOYSA-N
Comment: Energy2
Num peaks: 28
39.02292652 1.107856315
49.00727645 4.682511439
63.02292652 1.718353504
65.03857658 4.049018342
67.01784114 2.780248704
69.0334912 1.228994155
75.02292652 5.559596701
77.03857658 3.203659501
79.05422664 4.145566782
81.0334912 1.753165674
89.03857658 2.233503138
91.05422664 0.9943115592
93.06987671 1.145400027
95.01275576 1.42892434
95.04914126 2.166714329
97.06479133 0.9920426954
103.0542266 0.9877008936
105.0334912 3.05689827
107.0491413 3.378572206
109.0284058 3.064476429
111.0440559 2.569578148
117.0334912 9.662979939
119.0491413 1.42247569
121.0284058 9.286526772
121.0647913 1.038065798
133.0284058 0.9620094195
137.0233204 5.029151078
215.0702706 1.298625005

Name: +ve in-silico MS/MS by CFM-ID for LQACIDULUMVVHO-UHFFFAOYSA-N
ID: LQACIDULUMVVHO-UHFFFAOYSA-N
Comment: Energy0
Num peaks: 6
105.0334912 25.11108832
107.0491413 4.970563475
135.0440559 1.220552614
139.0389705 2.73673613
239.0702706 7.238870339
257.0808353 48.65518368

Name: +ve in-silico MS/MS by CFM-ID for LQACIDULUMVVHO-UHFFFAOYSA-N
ID: LQACIDULUMVVHO-UHFFFAOYSA-N
Comment: Energy1
Num peaks: 13
105.0334912 15.67644492
107.0491413 8.82875968
121.0284058 3.725093423
135.0440559 1.634474665
137.0233204 5.449541599
139.0389705 12.70801841
163.0389705 2.179870029
215.0702706 1.454953592
225.0546206 1.477004466
227.0702706 6.403524452
229.0859207 5.420791232
239.0702706 4.89810805
257.0808353 10.83795864

Name: +ve in-silico MS/MS by CFM-ID for LQACIDULUMVVHO-UHFFFAOYSA-N
ID: LQACIDULUMVVHO-UHFFFAOYSA-N
Comment: Energy2
Num peaks: 24
49.00727645 2.747259031
63.02292652 1.550251855
65.03857658 1.221616818
67.01784114 1.869915438
69.0334912 1.433487995
75.02292652 4.459535933
77.03857658 7.860838146
79.01784114 1.941189896
79.05422664 2.74648163
81.0334912 1.089098121
89.03857658 1.571702755
91.05422664 2.512303738
95.01275576 1.170334251
95.04914126 1.622768781
103.0542266 1.93133435
105.0334912 19.94213574
107.0491413 3.544806908
111.0440559 3.29141567
117.0334912 3.140555073
119.0491413 1.64230336
121.0284058 7.796614355
137.0233204 2.097291183
139.0389705 1.914386283
215.0702706 1.182833921

Name: +ve in-silico MS/MS by CFM-ID for QLAWQHANQFOYIM-UHFFFAOYSA-N
ID: QLAWQHANQFOYIM-UHFFFAOYSA-N
Comment: Energy0
Num peaks: 6
91.05422664 4.207598893
125.0233204 10.07484117
153.0182351 3.189902989
165.0182351 1.579764124
239.0702706 7.272130125
257.0808353 57.74465989

Name: +ve in-silico MS/MS by CFM-ID for QLAWQHANQFOYIM-UHFFFAOYSA-N
ID: QLAWQHANQFOYIM-UHFFFAOYSA-N
Comment: Energy1
Num peaks: 16
79.05422664 2.02628737
91.05422664 10.056919
93.06987671 2.688391633
109.0284058 4.609616237
125.0233204 3.69235657
135.0076704 3.170979161
137.0233204 3.026231666
151.002585 5.63224503
153.0182351 14.18635861
165.0182351 4.14769079
179.0338851 1.933553328
225.0546206 1.808213063
227.0702706 2.619604191
229.0859207 5.841131407
239.0702706 3.454753188
257.0808353 12.26068067

Name: +ve in-silico MS/MS by CFM-ID for QLAWQHANQFOYIM-UHFFFAOYSA-N
ID: QLAWQHANQFOYIM-UHFFFAOYSA-N
Comment: Energy2
Num peaks: 25
49.00727645 2.481348551
51.02292652 1.311068629
65.00219107 1.708247436
67.01784114 1.452970288
69.0334912 3.337407447
75.02292652 1.742353898
79.05422664 3.609705305
91.05422664 10.19076691
92.99710569 4.068565147
93.06987671 2.519343253
95.01275576 2.433220017
97.02840582 2.00354507
101.0385766 11.35397742
103.0542266 2.995243453
105.0698767 4.012733201
107.0855268 1.339346819
109.0284058 3.168824939
117.0334912 1.644932705
125.0233204 3.703837494
129.0334912 1.22937413
135.0076704 4.010289438
137.0233204 6.893086573
151.002585 1.033550656
153.0182351 1.191708733
229.0859207 0.9244858179

Name: +ve in-silico MS/MS by CFM-ID for ODMIEGVTNZNSLD-UHFFFAOYSA-N
ID: ODMIEGVTNZNSLD-UHFFFAOYSA-N
Comment: Energy0
Num peaks: 6
95.04914126 2.133534323
97.06479133 1.801051625
135.0440559 1.489063783
225.0546206 1.085566635
239.0702706 4.266960769
257.0808353 82.11818658

Name: +ve in-silico MS/MS by CFM-ID for ODMIEGVTNZNSLD-UHFFFAOYSA-N
ID: ODMIEGVTNZNSLD-UHFFFAOYSA-N
Comment: Energy1
Num peaks: 10
123.0440559 3.214026943
147.0440559 3.989928577
163.0389705 3.083319782
213.0546206 2.299158949
215.0702706 2.746064018
227.0702706 6.175438495
229.0859207 6.962040815
239.0702706 8.435218326
241.0495352 6.789448683
257.0808353 37.94502778

Name: +ve in-silico MS/MS by CFM-ID for ODMIEGVTNZNSLD-UHFFFAOYSA-N
ID: ODMIEGVTNZNSLD-UHFFFAOYSA-N
Comment: Energy2
Num peaks: 26
39.02292652 1.759259034
49.00727645 2.877975654
51.02292652 5.165623262
53.00219107 1.500786272
53.03857658 1.12820745
63.02292652 4.843139463
65.03857658 15.24237937
67.01784114 1.187226218
69.0334912 1.363257481
79.05422664 3.380395437
81.0334912 3.385588781
95.04914126 8.866126145
97.06479133 4.273683552
105.0334912 4.976917864
107.0491413 2.603991833
117.0334912 1.464348347
121.0284058 1.888179643
123.0440559 1.543476812
133.0284058 1.644316175
135.0440559 2.064374721
161.0233204 1.50472438
203.0702706 1.293951493
211.075356 1.437549745
215.0702706 1.206534557
239.0702706 2.094656895
241.0495352 2.084570346

Name: +ve in-silico MS/MS by CFM-ID for VFZYLYJWCROVLO-HIFRSBDPSA-N
ID: VFZYLYJWCROVLO-HIFRSBDPSA-N
Comment: Energy0
Num peaks: 7
105.0334912 7.005787748
107.0491413 4.904424234
121.0284058 5.073205724
123.0440559 13.89720894
139.0389705 1.982216961
257.0808353 9.350268188
275.0914 38.35081618

Name: +ve in-silico MS/MS by CFM-ID for VFZYLYJWCROVLO-HIFRSBDPSA-N
ID: VFZYLYJWCROVLO-HIFRSBDPSA-N
Comment: Energy1
Num peaks: 21
95.04914126 2.640801374
105.0334912 5.158106584
107.0491413 3.960825943
109.0284058 1.395510329
109.0647913 0.9808044778
111.0440559 1.651315431
121.0284058 9.585814341
123.0440559 28.54078706
125.0597059 1.237311985
127.075356 1.035364473
135.0440559 1.333183598
137.0233204 1.331608044
137.0597059 0.7911806049
139.0389705 3.559296777
153.0546206 1.505771308
229.0859207 1.507797732
243.0651853 0.8034915841
245.0808353 2.391162559
247.0964854 2.139609771
257.0808353 3.306356555
275.0914 5.861782992

Name: +ve in-silico MS/MS by CFM-ID for VFZYLYJWCROVLO-HIFRSBDPSA-N
ID: VFZYLYJWCROVLO-HIFRSBDPSA-N
Comment: Energy2
Num peaks: 31
39.02292652 0.7434010544
49.00727645 1.467644947
51.02292652 1.706038251
53.03857658 2.031181302
65.03857658 4.269239142
75.02292652 2.755246006
77.00219107 0.8386100031
77.03857658 3.960181009
79.01784114 1.943396656
79.05422664 8.008640437
81.0334912 1.840341595
91.05422664 2.285612261
95.04914126 2.037121845
95.08552677 0.7413379427
105.0334912 10.98297067
107.0491413 7.298365882
109.0284058 1.717325259
109.0647913 1.848307519
111.0440559 1.459805772
111.0804414 0.8527062789
113.0960915 1.266911504
119.0491413 1.222841548
121.0284058 4.287828101
121.0647913 0.7436473321
123.0440559 3.759544457
133.0284058 1.196940733
135.0440559 1.541615469
145.0284058 2.732718376
147.0440559 2.389024839
163.0389705 0.8180229257
229.0859207 0.8321741254

Name: +ve in-silico MS/MS by CFM-ID for VFZYLYJWCROVLO-ZFWWWQNUSA-N
ID: VFZYLYJWCROVLO-ZFWWWQNUSA-N
Comment: Energy0
Num peaks: 7
105.0334912 7.005787748
107.0491413 4.904424234
121.0284058 5.073205724
123.0440559 13.89720894
139.0389705 1.982216961
257.0808353 9.350268188
275.0914 38.35081618

Name: +ve in-silico MS/MS by CFM-ID for VFZYLYJWCROVLO-ZFWWWQNUSA-N
ID: VFZYLYJWCROVLO-ZFWWWQNUSA-N
Comment: Energy1
Num peaks: 21
95.04914126 2.640801374
105.0334912 5.158106584
107.0491413 3.960825943
109.0284058 1.395510329
109.0647913 0.9808044778
111.0440559 1.651315431
121.0284058 9.585814341
123.0440559 28.54078706
125.0597059 1.237311985
127.075356 1.035364473
135.0440559 1.333183598
137.0233204 1.331608044
137.0597059 0.7911806049
139.0389705 3.559296777
153.0546206 1.505771308
229.0859207 1.507797732
243.0651853 0.8034915841
245.0808353 2.391162559
247.0964854 2.139609771
257.0808353 3.306356555
275.0914 5.861782992

Name: +ve in-silico MS/MS by CFM-ID for VFZYLYJWCROVLO-ZFWWWQNUSA-N
ID: VFZYLYJWCROVLO-ZFWWWQNUSA-N
Comment: Energy2
Num peaks: 31
39.02292652 0.7434010544
49.00727645 1.467644947
51.02292652 1.706038251
53.03857658 2.031181302
65.03857658 4.269239142
75.02292652 2.755246006
77.00219107 0.8386100031
77.03857658 3.960181009
79.01784114 1.943396656
79.05422664 8.008640437
81.0334912 1.840341595
91.05422664 2.285612261
95.04914126 2.037121845
95.08552677 0.7413379427
105.0334912 10.98297067
107.0491413 7.298365882
109.0284058 1.717325259
109.0647913 1.848307519
111.0440559 1.459805772
111.0804414 0.8527062789
113.0960915 1.266911504
119.0491413 1.222841548
121.0284058 4.287828101
121.0647913 0.7436473321
123.0440559 3.759544457
133.0284058 1.196940733
135.0440559 1.541615469
145.0284058 2.732718376
147.0440559 2.389024839
163.0389705 0.8180229257
229.0859207 0.8321741254

Name: +ve in-silico MS/MS by CFM-ID for RSYUFYQTACJFML-ZFWWWQNUSA-N
ID: RSYUFYQTACJFML-ZFWWWQNUSA-N
Comment: Energy0
Num peaks: 6
121.0284058 7.881220658
123.0440559 7.077238285
137.0233204 5.027236792
139.0389705 14.18455857
257.0808353 10.62839423
275.0914 40.28534358

Name: +ve in-silico MS/MS by CFM-ID for RSYUFYQTACJFML-ZFWWWQNUSA-N
ID: RSYUFYQTACJFML-ZFWWWQNUSA-N
Comment: Energy1
Num peaks: 14
95.04914126 2.2326258
105.0334912 2.440941362
107.0491413 2.398191543
121.0284058 7.62696452
123.0440559 8.345531238
137.0233204 8.669717741
139.0389705 31.56047787
151.0389705 1.096427143
153.0546206 1.377936171
169.0495352 1.140322061
245.0808353 1.470132969
247.0964854 1.425646566
257.0808353 4.375804185
275.0914 6.908998953

Name: +ve in-silico MS/MS by CFM-ID for RSYUFYQTACJFML-ZFWWWQNUSA-N
ID: RSYUFYQTACJFML-ZFWWWQNUSA-N
Comment: Energy2
Num peaks: 30
53.00219107 1.574750524
53.03857658 1.70177277
67.01784114 1.32849561
69.0334912 2.34936978
77.00219107 1.251929141
77.03857658 1.515624343
79.01784114 2.052190869
79.05422664 1.727446918
81.0334912 1.235583545
91.01784114 1.748440652
91.05422664 1.062100461
93.0334912 4.147704197
95.04914126 4.821252837
105.0334912 8.112517677
107.0491413 7.315611243
109.0647913 2.217913482
111.0440559 1.132582359
121.0284058 11.86726656
123.0440559 6.176481521
125.0597059 1.450416872
127.075356 1.024015104
129.0334912 1.932846087
131.0491413 2.079488196
133.0284058 1.164878646
135.0440559 1.706197905
137.0233204 2.198783073
137.0597059 1.022173345
139.0389705 1.608097079
149.0233204 1.088904483
151.0389705 1.551754876

Name: +ve in-silico MS/MS by CFM-ID for NTLUSUFJOUMRLA-QLFBSQMISA-N
ID: NTLUSUFJOUMRLA-QLFBSQMISA-N
Comment: Energy0
Num peaks: 6
99.08044139 1.549171288
123.0440559 1.471461646
137.0233204 1.451972705
139.0389705 4.992145294
257.0808353 12.37074936
275.0914 65.01342423

Name: +ve in-silico MS/MS by CFM-ID for NTLUSUFJOUMRLA-QLFBSQMISA-N
ID: NTLUSUFJOUMRLA-QLFBSQMISA-N
Comment: Energy1
Num peaks: 19
95.04914126 2.741797204
105.0334912 7.484957293
107.0491413 6.26020157
121.0284058 4.30197711
123.0440559 5.973465552
137.0233204 3.634692101
137.0597059 1.471466802
139.0389705 8.552509464
151.0389705 1.205914857
153.0546206 1.177116801
169.0495352 1.757767331
181.0495352 1.672850988
231.0651853 1.455826161
233.0808353 1.606419169
243.0651853 1.546093269
245.0808353 6.699570958
247.0964854 3.974501158
257.0808353 6.899501245
275.0914 12.69060257

Name: +ve in-silico MS/MS by CFM-ID for NTLUSUFJOUMRLA-QLFBSQMISA-N
ID: NTLUSUFJOUMRLA-QLFBSQMISA-N
Comment: Energy2
Num peaks: 31
63.02292652 1.130337365
65.03857658 1.61796708
67.01784114 2.11560131
69.0334912 1.644711086
75.02292652 1.429334554
77.03857658 3.331226794
79.01784114 2.831218908
79.05422664 4.859797004
81.0334912 3.22314275
81.06987671 0.9384387254
91.05422664 2.796360637
93.0334912 1.437208265
95.01275576 1.002131907
95.04914126 2.847471057
99.08044139 1.595367694
105.0334912 9.752667038
107.0491413 5.176559545
109.0647913 1.542323022
111.0440559 2.832244077
113.0597059 1.140300419
115.075356 1.462467126
121.0284058 10.17268975
123.0440559 2.953549219
137.0233204 2.126449215
139.0389705 1.256024188
149.0233204 0.9769701688
213.0546206 0.8970180862
229.0495352 1.637949751
233.0808353 1.035282097
243.0651853 1.183142793
257.0808353 1.904958241

Name: +ve in-silico MS/MS by CFM-ID for NTLUSUFJOUMRLA-RBSFLKMASA-N
ID: NTLUSUFJOUMRLA-RBSFLKMASA-N
Comment: Energy0
Num peaks: 6
99.08044139 1.549171288
123.0440559 1.471461646
137.0233204 1.451972705
139.0389705 4.992145294
257.0808353 12.37074936
275.0914 65.01342423

Name: +ve in-silico MS/MS by CFM-ID for NTLUSUFJOUMRLA-RBSFLKMASA-N
ID: NTLUSUFJOUMRLA-RBSFLKMASA-N
Comment: Energy1
Num peaks: 19
95.04914126 2.741797204
105.0334912 7.484957293
107.0491413 6.26020157
121.0284058 4.30197711
123.0440559 5.973465552
137.0233204 3.634692101
137.0597059 1.471466802
139.0389705 8.552509464
151.0389705 1.205914857
153.0546206 1.177116801
169.0495352 1.757767331
181.0495352 1.672850988
231.0651853 1.455826161
233.0808353 1.606419169
243.0651853 1.546093269
245.0808353 6.699570958
247.0964854 3.974501158
257.0808353 6.899501245
275.0914 12.69060257

Name: +ve in-silico MS/MS by CFM-ID for NTLUSUFJOUMRLA-RBSFLKMASA-N
ID: NTLUSUFJOUMRLA-RBSFLKMASA-N
Comment: Energy2
Num peaks: 31
63.02292652 1.130337365
65.03857658 1.61796708
67.01784114 2.11560131
69.0334912 1.644711086
75.02292652 1.429334554
77.03857658 3.331226794
79.01784114 2.831218908
79.05422664 4.859797004
81.0334912 3.22314275
81.06987671 0.9384387254
91.05422664 2.796360637
93.0334912 1.437208265
95.01275576 1.002131907
95.04914126 2.847471057
99.08044139 1.595367694
105.0334912 9.752667038
107.0491413 5.176559545
109.0647913 1.542323022
111.0440559 2.832244077
113.0597059 1.140300419
115.075356 1.462467126
121.0284058 10.17268975
123.0440559 2.953549219
137.0233204 2.126449215
139.0389705 1.256024188
149.0233204 0.9769701688
213.0546206 0.8970180862
229.0495352 1.637949751
233.0808353 1.035282097
243.0651853 1.183142793
257.0808353 1.904958241

Name: +ve in-silico MS/MS by CFM-ID for NTLUSUFJOUMRLA-RRFJBIMHSA-N
ID: NTLUSUFJOUMRLA-RRFJBIMHSA-N
Comment: Energy0
Num peaks: 6
99.08044139 1.549171288
123.0440559 1.471461646
137.0233204 1.451972705
139.0389705 4.992145294
257.0808353 12.37074936
275.0914 65.01342423

Name: +ve in-silico MS/MS by CFM-ID for NTLUSUFJOUMRLA-RRFJBIMHSA-N
ID: NTLUSUFJOUMRLA-RRFJBIMHSA-N
Comment: Energy1
Num peaks: 19
95.04914126 2.741797204
105.0334912 7.484957293
107.0491413 6.26020157
121.0284058 4.30197711
123.0440559 5.973465552
137.0233204 3.634692101
137.0597059 1.471466802
139.0389705 8.552509464
151.0389705 1.205914857
153.0546206 1.177116801
169.0495352 1.757767331
181.0495352 1.672850988
231.0651853 1.455826161
233.0808353 1.606419169
243.0651853 1.546093269
245.0808353 6.699570958
247.0964854 3.974501158
257.0808353 6.899501245
275.0914 12.69060257

Name: +ve in-silico MS/MS by CFM-ID for NTLUSUFJOUMRLA-RRFJBIMHSA-N
ID: NTLUSUFJOUMRLA-RRFJBIMHSA-N
Comment: Energy2
Num peaks: 31
63.02292652 1.130337365
65.03857658 1.61796708
67.01784114 2.11560131
69.0334912 1.644711086
75.02292652 1.429334554
77.03857658 3.331226794
79.01784114 2.831218908
79.05422664 4.859797004
81.0334912 3.22314275
81.06987671 0.9384387254
91.05422664 2.796360637
93.0334912 1.437208265
95.01275576 1.002131907
95.04914126 2.847471057
99.08044139 1.595367694
105.0334912 9.752667038
107.0491413 5.176559545
109.0647913 1.542323022
111.0440559 2.832244077
113.0597059 1.140300419
115.075356 1.462467126
121.0284058 10.17268975
123.0440559 2.953549219
137.0233204 2.126449215
139.0389705 1.256024188
149.0233204 0.9769701688
213.0546206 0.8970180862
229.0495352 1.637949751
233.0808353 1.035282097
243.0651853 1.183142793
257.0808353 1.904958241

Name: +ve in-silico MS/MS by CFM-ID for IHOXLUDKLLDPHW-UHFFFAOYSA-N
ID: IHOXLUDKLLDPHW-UHFFFAOYSA-N
Comment: Energy0
Num peaks: 6
133.0284058 2.463952353
135.0440559 2.842995168
147.0440559 2.980473427
163.0389705 2.120437253
239.0702706 3.76909208
257.0808353 71.47600639

Name: +ve in-silico MS/MS by CFM-ID for IHOXLUDKLLDPHW-UHFFFAOYSA-N
ID: IHOXLUDKLLDPHW-UHFFFAOYSA-N
Comment: Energy1
Num peaks: 14
105.0334912 4.758710403
107.0491413 2.145827373
111.0440559 3.516765842
121.0284058 6.893262467
123.0440559 17.73151567
135.0440559 2.825644391
147.0440559 6.345208638
149.0233204 2.358816839
163.0389705 2.290352506
227.0702706 5.033223691
229.0859207 4.020378671
239.0702706 2.818385322
241.0495352 6.972575648
257.0808353 12.32404715

Name: +ve in-silico MS/MS by CFM-ID for IHOXLUDKLLDPHW-UHFFFAOYSA-N
ID: IHOXLUDKLLDPHW-UHFFFAOYSA-N
Comment: Energy2
Num peaks: 22
39.02292652 1.858227739
49.00727645 2.042047864
51.02292652 3.448679217
53.03857658 1.453956368
65.03857658 3.358853107
67.01784114 2.058862224
69.0334912 1.378701401
77.03857658 3.427647017
79.01784114 1.516584674
91.01784114 2.466982648
93.0334912 10.25086911
95.04914126 3.21111571
105.0334912 12.34734524
107.0491413 3.001073828
117.0334912 2.13683371
121.0284058 8.388646536
123.0440559 6.37895469
133.0284058 3.287705686
135.0440559 2.193609141
215.0702706 1.797792323
225.0546206 2.557598237
241.0495352 1.448427122

Name: +ve in-silico MS/MS by CFM-ID for NMANELLSWUVZNL-XVNBXDOJSA-N
ID: NMANELLSWUVZNL-XVNBXDOJSA-N
Comment: Energy0
Num peaks: 9
105.0334912 6.740500779
107.0491413 3.830042373
109.0284058 5.292983526
119.0491413 2.347469522
137.0233204 2.866372029
147.0440559 4.164339248
151.0389705 2.054827318
239.0702706 10.6032714
257.0808353 43.84106233

Name: +ve in-silico MS/MS by CFM-ID for NMANELLSWUVZNL-XVNBXDOJSA-N
ID: NMANELLSWUVZNL-XVNBXDOJSA-N
Comment: Energy1
Num peaks: 20
105.0334912 11.23655986
107.0491413 4.777735969
109.0284058 3.312946778
111.0440559 1.623497638
119.0491413 3.428777148
129.0334912 3.116764062
135.0076704 1.862858228
137.0233204 9.065516352
139.0389705 1.919753016
145.0284058 1.598606706
147.0440559 8.731622682
149.0233204 3.401025707
151.0389705 1.24961906
163.0389705 2.132949619
213.0546206 1.295175345
215.0702706 1.433327518
227.0702706 2.370527666
229.0859207 2.739633271
239.0702706 4.767059323
257.0808353 10.1104205

Name: +ve in-silico MS/MS by CFM-ID for NMANELLSWUVZNL-XVNBXDOJSA-N
ID: NMANELLSWUVZNL-XVNBXDOJSA-N
Comment: Energy2
Num peaks: 31
53.00219107 2.283972159
55.01784114 1.422462029
67.01784114 1.594004385
75.02292652 2.253810463
77.00219107 1.143145219
77.03857658 4.3006693
79.01784114 3.281081907
79.05422664 1.840023123
81.0334912 3.990909614
87.02292652 1.129721301
89.03857658 2.365630762
91.05422664 2.672891835
101.0385766 1.068508654
105.0334912 6.914809744
107.0127558 2.05077678
107.0491413 2.500003494
109.0284058 6.545021758
117.0334912 3.780212168
119.0491413 6.054349027
121.0284058 2.098041513
129.0334912 1.34633636
131.0127558 2.210654375
135.0076704 1.493625956
137.0233204 1.542327736
145.0284058 1.710895819
171.0440559 1.047491673
213.0546206 1.086608845
215.0702706 1.090831783
225.0546206 1.283936338
227.0702706 1.393126049
229.0859207 1.2097018

Name: +ve in-silico MS/MS by CFM-ID for PSYVAIWGYVDYHN-FNORWQNLSA-N
ID: PSYVAIWGYVDYHN-FNORWQNLSA-N
Comment: Energy0
Num peaks: 6
95.04914126 1.860178268
121.0284058 10.80838153
135.0440559 4.907655032
163.0389705 4.613023761
239.0702706 10.77817304
257.0808353 51.63254242

Name: +ve in-silico MS/MS by CFM-ID for PSYVAIWGYVDYHN-FNORWQNLSA-N
ID: PSYVAIWGYVDYHN-FNORWQNLSA-N
Comment: Energy1
Num peaks: 20
49.00727645 1.276756172
51.02292652 1.191847434
53.00219107 0.9281704212
93.0334912 0.9130001852
95.04914126 1.539487323
105.0334912 1.425134253
109.0284058 2.116029587
121.0284058 21.92446726
123.0440559 1.882391408
135.0440559 5.564893435
145.0284058 3.653966592
147.0440559 2.404300285
161.0233204 1.047113837
163.0389705 8.186906149
211.075356 0.9932841716
225.0546206 0.9650840853
227.0702706 3.752473319
229.0859207 4.073380063
239.0702706 4.652138056
257.0808353 11.65081014

Name: +ve in-silico MS/MS by CFM-ID for PSYVAIWGYVDYHN-FNORWQNLSA-N
ID: PSYVAIWGYVDYHN-FNORWQNLSA-N
Comment: Energy2
Num peaks: 30
39.02292652 1.00570392
49.00727645 5.885915108
51.02292652 3.746132282
53.00219107 2.303328572
53.03857658 1.267586096
63.02292652 0.9921484601
65.00219107 1.236421456
65.03857658 3.570624125
75.02292652 2.627508697
77.00219107 3.606201876
77.03857658 2.520206603
79.01784114 1.804789732
91.01784114 0.940173548
93.0334912 2.357835897
103.0178411 2.934057928
105.0334912 4.602940897
107.0491413 2.365144324
109.0284058 2.366677019
117.0334912 3.2525018
121.0284058 9.937095354
131.0127558 4.35511559
133.0284058 2.716802605
135.0440559 4.491370904
145.0284058 2.183701953
159.0076704 1.567829611
161.0233204 0.8206754166
211.0389705 1.013455915
211.075356 1.128804067
225.0546206 0.7917758415
229.0859207 1.746569977

Name: +ve in-silico MS/MS by CFM-ID for WVXIJNYYNKDLPE-UWWXTLEHSA-N
ID: WVXIJNYYNKDLPE-UWWXTLEHSA-N
Comment: Energy0
Num peaks: 8
91.05422664 4.021475049
103.0542266 2.573504736
125.0233204 7.188228249
131.0491413 1.320518672
153.0182351 2.952446175
179.0338851 1.334505305
239.0702706 14.00864058
257.0808353 47.50280298

Name: +ve in-silico MS/MS by CFM-ID for WVXIJNYYNKDLPE-UWWXTLEHSA-N
ID: WVXIJNYYNKDLPE-UWWXTLEHSA-N
Comment: Energy1
Num peaks: 29
41.00219107 1.787314551
43.01784114 1.666921856
55.01784114 0.8140740386
83.01275576 1.005102587
85.02840582 1.794942006
87.04405588 0.9358542076
91.05422664 5.527389038
103.0542266 4.390355878
125.0233204 1.917259733
129.0334912 1.556625511
131.0491413 6.995993723
137.0233204 1.637688381
143.0491413 2.371414357
145.0647913 0.9592836803
151.002585 2.008442379
153.0182351 9.859850212
155.0338851 1.822549476
169.0284058 1.046910834
171.0440559 1.700796047
173.0597059 1.010432566
177.0182351 1.063151281
179.0338851 2.404491378
187.075356 0.9617759174
225.0546206 1.770256195
227.0702706 0.892864621
229.0859207 1.739086865
239.0702706 7.618192758
241.0495352 0.8415439894
257.0808353 12.40442718

Name: +ve in-silico MS/MS by CFM-ID for WVXIJNYYNKDLPE-UWWXTLEHSA-N
ID: WVXIJNYYNKDLPE-UWWXTLEHSA-N
Comment: Energy2
Num peaks: 31
41.00219107 2.791458731
43.01784114 1.293068988
49.00727645 1.557431341
51.02292652 1.13007887
53.00219107 1.656310353
55.01784114 1.13703446
57.0334912 0.9717197229
63.02292652 0.8942420625
65.03857658 1.016599106
68.99710569 2.242871057
75.02292652 1.659588176
83.01275576 6.199159329
85.02840582 1.733423905
91.05422664 5.239915897
101.0385766 7.287884179
103.0542266 12.1428202
105.0698767 2.008268008
109.0284058 1.86437759
123.0076704 1.589168335
125.0233204 5.003724495
125.0385766 2.006156875
127.0542266 1.107849913
129.0334912 1.26107756
129.0698767 1.75200776
137.0233204 1.398646984
143.0491413 3.796873445
151.002585 1.304447824
153.0182351 1.398284623
153.0334912 1.183060677
157.0647913 0.8823639113
169.0647913 1.312804399

Name: +ve in-silico MS/MS by CFM-ID for SLKHLLNCFGPWAZ-CQSZACIVSA-N
ID: SLKHLLNCFGPWAZ-CQSZACIVSA-N
Comment: Energy0
Num peaks: 6
107.0491413 8.10402231
111.0440559 2.890238836
137.0233204 7.473960593
137.0597059 3.822206365
257.0808353 12.91464969
275.0914 46.22837941

Name: +ve in-silico MS/MS by CFM-ID for SLKHLLNCFGPWAZ-CQSZACIVSA-N
ID: SLKHLLNCFGPWAZ-CQSZACIVSA-N
Comment: Energy1
Num peaks: 19
95.04914126 1.282326593
105.0334912 1.7147303
107.0491413 16.64014233
109.0647913 2.659090577
111.0440559 2.457450433
119.0491413 1.256143687
121.0284058 1.422479839
137.0233204 16.15780632
137.0597059 5.231133786
139.0389705 2.772608541
147.0440559 3.755462774
163.0389705 1.311242268
165.0546206 6.43376386
167.0338851 3.920371049
181.0495352 1.150017127
245.0808353 1.051696982
247.0964854 1.193728112
257.0808353 4.115336387
275.0914 6.08790432

Name: +ve in-silico MS/MS by CFM-ID for SLKHLLNCFGPWAZ-CQSZACIVSA-N
ID: SLKHLLNCFGPWAZ-CQSZACIVSA-N
Comment: Energy2
Num peaks: 27
39.02292652 1.08240334
65.00219107 0.8671331744
65.03857658 2.908450406
67.01784114 4.321710581
69.0334912 1.414288409
75.02292652 2.597706086
77.03857658 5.244021905
79.01784114 0.7739846687
79.05422664 7.806539853
81.0334912 2.559887269
91.05422664 1.275661692
92.99710569 3.501247995
95.01275576 1.673227952
95.04914126 1.800349223
105.0334912 5.074067339
107.0127558 1.117283641
107.0491413 11.12573913
109.0284058 2.858617193
109.0647913 2.603670494
111.0440559 2.788741921
117.0334912 1.114807913
119.0491413 2.111785821
121.0284058 2.00778922
121.0647913 1.09402025
133.0284058 1.444688454
137.0233204 6.983383119
137.0597059 2.065737451

Name: +ve in-silico MS/MS by CFM-ID for QTFMQWQJMAKEOI-UHFFFAOYSA-N
ID: QTFMQWQJMAKEOI-UHFFFAOYSA-N
Comment: Energy0
Num peaks: 6
123.0440559 2.624853099
225.0546206 4.532873327
227.0702706 1.325010774
239.0702706 3.842036784
241.0495352 1.38911801
257.0808353 80.24025467

Name: +ve in-silico MS/MS by CFM-ID for QTFMQWQJMAKEOI-UHFFFAOYSA-N
ID: QTFMQWQJMAKEOI-UHFFFAOYSA-N
Comment: Energy1
Num peaks: 10
123.0440559 2.817991631
203.0702706 1.334070978
213.0546206 2.51594755
215.0702706 2.707510536
225.0546206 6.893941582
227.0702706 4.965801219
229.0859207 6.41603181
239.0702706 5.565816678
241.0495352 1.890894028
257.0808353 45.32630089

Name: +ve in-silico MS/MS by CFM-ID for QTFMQWQJMAKEOI-UHFFFAOYSA-N
ID: QTFMQWQJMAKEOI-UHFFFAOYSA-N
Comment: Energy2
Num peaks: 31
39.02292652 1.274481988
53.00219107 2.035782645
55.01784114 3.429110989
57.0334912 3.654981771
67.01784114 1.934535479
69.0334912 1.333487924
77.00219107 1.277326405
77.03857658 1.578276492
79.01784114 1.480259299
91.01784114 2.35825824
93.0334912 3.872583969
95.04914126 2.404670914
105.0334912 12.63549397
107.0127558 1.619883842
107.0491413 2.065852569
121.0284058 3.07311296
123.0440559 3.540203171
135.0440559 3.216311638
157.0284058 1.139875966
183.0440559 2.354779389
193.0284058 1.534853855
195.0440559 2.060615378
197.0597059 4.971416448
201.0546206 0.9429211317
211.075356 1.642207268
213.0546206 2.635369917
225.0546206 1.94979936
227.0702706 0.9653467366
229.0859207 1.252962354
239.0702706 2.099514293
241.0495352 2.201281904

Name: +ve in-silico MS/MS by CFM-ID for XDBDADAPEFSDHG-UHFFFAOYSA-N
ID: XDBDADAPEFSDHG-UHFFFAOYSA-N
Comment: Energy0
Num peaks: 6
123.0440559 2.600476862
225.0546206 4.441753891
227.0702706 1.259668006
239.0702706 3.801210935
241.0495352 1.297271717
257.0808353 79.33763796

Name: +ve in-silico MS/MS by CFM-ID for XDBDADAPEFSDHG-UHFFFAOYSA-N
ID: XDBDADAPEFSDHG-UHFFFAOYSA-N
Comment: Energy1
Num peaks: 11
123.0440559 2.926666171
203.0702706 1.295948534
213.0546206 2.333857655
215.0702706 2.005301847
225.0546206 7.255554839
227.0702706 3.642753936
229.0495352 0.915560102
229.0859207 4.850200259
239.0702706 5.784799518
241.0495352 2.050236984
257.0808353 47.25655857

Name: +ve in-silico MS/MS by CFM-ID for XDBDADAPEFSDHG-UHFFFAOYSA-N
ID: XDBDADAPEFSDHG-UHFFFAOYSA-N
Comment: Energy2
Num peaks: 31
39.02292652 1.307760735
51.02292652 2.025628051
53.00219107 1.395665964
55.01784114 1.823107625
67.01784114 1.780293318
69.0334912 1.269527006
77.00219107 1.541423024
77.03857658 1.557615704
79.01784114 1.547574925
91.01784114 2.327386923
93.0334912 3.823814919
95.04914126 2.10134437
105.0334912 12.59515002
107.0127558 2.053539739
107.0491413 2.330702832
121.0284058 3.251769284
123.0440559 3.57612925
135.0440559 2.8315059
183.0440559 2.589649994
193.0284058 1.453004666
195.0440559 1.58756449
197.0233204 1.241202594
197.0597059 2.684637238
199.0389705 2.153183059
201.0546206 1.161156294
213.0546206 2.387509502
225.0546206 2.21882633
227.0702706 1.358265007
229.0859207 1.599081907
239.0702706 1.798817523
241.0495352 2.192534262

Name: +ve in-silico MS/MS by CFM-ID for JTKFRFMSUBOCIQ-UHFFFAOYSA-N
ID: JTKFRFMSUBOCIQ-UHFFFAOYSA-N
Comment: Energy0
Num peaks: 6
195.0665226 0.09777572554
205.0760247 0.3710944071
207.0916748 0.1746645425
209.0821727 0.1436333369
219.0665226 0.2940785871
235.0978228 98.74556641

Name: +ve in-silico MS/MS by CFM-ID for JTKFRFMSUBOCIQ-UHFFFAOYSA-N
ID: JTKFRFMSUBOCIQ-UHFFFAOYSA-N
Comment: Energy1
Num peaks: 6
79.05422664 3.455926861
205.0760247 4.703598976
207.0916748 3.887818383
209.0821727 2.754481959
219.0665226 1.464490552
235.0978228 78.87466919

Name: +ve in-silico MS/MS by CFM-ID for JTKFRFMSUBOCIQ-UHFFFAOYSA-N
ID: JTKFRFMSUBOCIQ-UHFFFAOYSA-N
Comment: Energy2
Num peaks: 14
49.00727645 4.14442066
51.02292652 5.977522582
53.03857658 5.293029942
101.0385766 3.300250449
129.0447246 11.44176487
141.0447246 1.670248814
179.0603746 2.448193041
191.0603746 1.475414403
205.0760247 10.45712147
207.0665226 2.541770881
207.0916748 9.362434118
209.0821727 4.07687223
219.0665226 11.69875161
235.0978228 7.22624882

Name: +ve in-silico MS/MS by CFM-ID for WVJWSWIKHOYGHH-UHFFFAOYSA-N
ID: WVJWSWIKHOYGHH-UHFFFAOYSA-N
Comment: Energy0
Num peaks: 6
179.0338851 4.774391974
189.0910061 12.71173433
191.1066561 3.868174396
203.0702706 2.692734354
217.0859207 15.10070651
235.0964854 43.57555465

Name: +ve in-silico MS/MS by CFM-ID for WVJWSWIKHOYGHH-UHFFFAOYSA-N
ID: WVJWSWIKHOYGHH-UHFFFAOYSA-N
Comment: Energy1
Num peaks: 16
65.03857658 2.779750886
67.05422664 3.345790027
83.04914126 1.857166098
85.06479133 2.573847424
135.0440559 3.46522969
149.0597059 1.979966198
151.0389705 2.182680612
167.0338851 2.50217498
177.0546206 2.011281301
179.0338851 4.504773125
189.0910061 16.45247508
191.1066561 4.354968862
193.0495352 3.526080097
203.0702706 2.140860928
217.0859207 14.90634171
235.0964854 11.58738532

Name: +ve in-silico MS/MS by CFM-ID for WVJWSWIKHOYGHH-UHFFFAOYSA-N
ID: WVJWSWIKHOYGHH-UHFFFAOYSA-N
Comment: Energy2
Num peaks: 31
39.02292652 1.844471464
41.03857658 1.355228772
49.00727645 2.851725611
51.02292652 2.163243246
53.03857658 2.375821854
55.01784114 1.133055245
55.05422664 1.695238459
57.06987671 0.976455756
65.03857658 8.932779205
67.05422664 3.836822651
69.06987671 2.050333456
79.01784114 1.025440334
107.0127558 5.53870882
109.0284058 1.90039578
123.0440559 0.978684765
131.0491413 1.100245183
133.0647913 3.494664756
135.0440559 2.53516754
135.0804414 0.9924203145
145.0284058 1.307028273
147.0440559 1.42009028
149.0233204 4.497853456
151.0389705 4.007130247
159.0804414 1.142361311
161.0233204 1.678155623
163.075356 1.035514316
167.0338851 1.047409509
175.0389705 2.074712836
177.0546206 3.189091435
179.0338851 5.061087323
193.0495352 0.9882945092

Name: +ve in-silico MS/MS by CFM-ID for XQVRVLVORPSYNU-GEJCVMBQSA-N
ID: XQVRVLVORPSYNU-GEJCVMBQSA-N
Comment: Energy0
Num peaks: 11
43.01784114 1.135385035
97.00727645 10.66735374
99.02292652 31.05093525
101.0385766 7.093572474
111.0229265 1.827836537
113.0385766 2.603882752
115.0542266 1.800146093
117.0698767 1.68596053
197.0597059 4.633264608
215.0702706 5.531510328
257.0808353 12.56344875

Name: +ve in-silico MS/MS by CFM-ID for XQVRVLVORPSYNU-GEJCVMBQSA-N
ID: XQVRVLVORPSYNU-GEJCVMBQSA-N
Comment: Energy1
Num peaks: 16
39.02292652 1.331589831
49.00727645 2.756852674
63.02292652 3.19454773
73.00727645 2.583246902
75.02292652 2.208048994
77.03857658 1.686983335
87.02292652 1.142769018
97.00727645 2.965086544
97.02840582 1.615170751
99.02292652 43.81890322
101.0385766 3.923104021
111.0229265 2.636080681
113.0385766 2.503182271
197.0597059 1.852219841
215.0702706 3.529767632
257.0808353 2.335186031

Name: +ve in-silico MS/MS by CFM-ID for XQVRVLVORPSYNU-GEJCVMBQSA-N
ID: XQVRVLVORPSYNU-GEJCVMBQSA-N
Comment: Energy2
Num peaks: 23
25.00727645 0.8569546352
39.02292652 8.670239746
41.03857658 2.323947211
43.01784114 2.923395672
49.00727645 7.072158309
51.02292652 4.253222438
55.01784114 1.400915
57.0334912 1.030188241
63.02292652 4.762744092
73.00727645 3.947543402
75.02292652 4.956607022
77.03857658 2.099395668
87.02292652 1.084439711
97.00727645 13.89567835
97.02840582 1.095812097
99.02292652 3.943744985
101.0385766 2.264850697
111.0229265 8.381222358
113.0385766 1.576157347
115.0542266 1.383191218
139.0389705 0.9674178196
163.0389705 0.7939741383
175.0389705 0.8179830449

Name: +ve in-silico MS/MS by CFM-ID for ODMIEGVTNZNSLD-IUODEOHRSA-N
ID: ODMIEGVTNZNSLD-IUODEOHRSA-N
Comment: Energy0
Num peaks: 6
95.04914126 3.131552261
97.06479133 1.789574998
135.0440559 1.47873626
225.0546206 1.078046393
239.0702706 4.238012372
257.0808353 81.36736813

Name: +ve in-silico MS/MS by CFM-ID for ODMIEGVTNZNSLD-IUODEOHRSA-N
ID: ODMIEGVTNZNSLD-IUODEOHRSA-N
Comment: Energy1
Num peaks: 10
123.0440559 3.224313759
147.0440559 4.004030656
163.0389705 3.093461875
213.0546206 2.248264142
215.0702706 2.763544565
227.0702706 6.219495506
229.0859207 6.777248826
239.0702706 8.463191427
241.0495352 6.811498184
257.0808353 38.1215004

Name: +ve in-silico MS/MS by CFM-ID for ODMIEGVTNZNSLD-IUODEOHRSA-N
ID: ODMIEGVTNZNSLD-IUODEOHRSA-N
Comment: Energy2
Num peaks: 27
39.02292652 3.111128163
49.00727645 2.971558225
51.02292652 5.165215419
53.00219107 1.456102218
63.02292652 4.243736849
65.03857658 15.05313136
67.01784114 1.312611744
69.0334912 0.9973098263
79.05422664 3.227510673
81.0334912 3.230281715
95.04914126 9.177393804
97.06479133 4.460040828
105.0334912 4.276094311
107.0491413 2.527351914
117.0334912 1.420107323
119.0491413 0.9899916152
121.0284058 1.832607297
123.0440559 1.495296328
133.0284058 1.595921147
135.0440559 1.713793597
161.0233204 1.45746082
169.0284058 1.049899427
203.0702706 1.006030956
211.075356 1.31660233
215.0702706 1.745564131
239.0702706 2.019831644
241.0495352 2.019101008

Name: +ve in-silico MS/MS by CFM-ID for WKLGYQWVPPIRFC-LLVKDONJSA-N
ID: WKLGYQWVPPIRFC-LLVKDONJSA-N
Comment: Energy0
Num peaks: 6
65.03857658 2.88441635
67.05422664 2.334747852
137.0597059 4.105060547
201.0182351 3.808848899
239.0702706 15.69664347
257.0808353 61.03901477

Name: +ve in-silico MS/MS by CFM-ID for WKLGYQWVPPIRFC-LLVKDONJSA-N
ID: WKLGYQWVPPIRFC-LLVKDONJSA-N
Comment: Energy1
Num peaks: 13
43.05422664 1.361671304
65.03857658 1.447035382
67.05422664 1.74441863
107.0491413 2.246761257
109.0647913 2.890007956
121.0284058 5.080095893
149.0233204 6.6318737
201.0182351 1.478145276
201.0910061 1.671695278
227.0702706 4.133221759
229.0859207 19.97475644
239.0702706 13.24488703
257.0808353 19.01485094

Name: +ve in-silico MS/MS by CFM-ID for WKLGYQWVPPIRFC-LLVKDONJSA-N
ID: WKLGYQWVPPIRFC-LLVKDONJSA-N
Comment: Energy2
Num peaks: 22
25.00727645 1.983323565
39.02292652 6.364721094
41.03857658 1.301249834
49.00727645 6.386129795
51.02292652 2.017021782
53.00219107 1.348334464
65.03857658 21.99828012
67.05422664 3.534261312
69.0334912 1.681783513
105.0334912 2.164423034
107.0491413 1.817340773
121.0284058 3.343468111
131.0491413 2.37811402
133.0284058 1.493916767
147.0076704 1.689707782
149.0233204 3.494844487
159.0440559 4.568794574
171.0440559 3.808027115
173.0233204 1.947287578
187.0389705 2.501296607
201.0182351 3.526599408
239.0702706 1.671982532

Name: +ve in-silico MS/MS by CFM-ID for PWXLOONQXYGPGC-UHFFFAOYSA-N
ID: PWXLOONQXYGPGC-UHFFFAOYSA-N
Comment: Energy0
Num peaks: 7
73.06479133 12.61620753
151.0389705 2.860427516
175.075356 3.647140677
179.0338851 5.881905127
203.0702706 13.62969586
217.0859207 6.305014034
235.0964854 35.72423411

Name: +ve in-silico MS/MS by CFM-ID for PWXLOONQXYGPGC-UHFFFAOYSA-N
ID: PWXLOONQXYGPGC-UHFFFAOYSA-N
Comment: Energy1
Num peaks: 16
55.05422664 2.588508644
57.06987671 4.118088282
73.06479133 2.961727528
81.0334912 1.439434523
83.04914126 2.462138369
135.0440559 5.143512651
147.0076704 2.613798616
151.0389705 2.4408983
175.075356 8.594706952
177.0182351 3.382338652
177.0546206 2.32729007
179.0338851 9.357696446
203.0702706 11.38459054
207.1015708 2.038404183
217.0859207 4.923509093
235.0964854 14.28844824

Name: +ve in-silico MS/MS by CFM-ID for PWXLOONQXYGPGC-UHFFFAOYSA-N
ID: PWXLOONQXYGPGC-UHFFFAOYSA-N
Comment: Energy2
Num peaks: 25
39.02292652 1.920264611
41.00219107 1.063868706
41.03857658 1.719017158
55.05422664 18.30889169
57.0334912 3.096343692
57.06987671 5.597039111
59.08552677 1.854490241
73.06479133 8.24363082
81.0334912 3.950344695
83.04914126 1.833144882
105.0334912 1.428284585
121.0284058 3.685890959
123.0440559 1.892976364
133.0647913 1.026961915
135.0440559 3.827125378
147.0076704 6.884752963
149.0233204 1.091757255
149.0597059 1.164185483
151.0389705 2.274466773
159.0440559 1.648359625
159.0804414 1.082513193
161.0233204 1.720246488
175.075356 2.296957763
177.0546206 2.220634254
179.0338851 1.073826786

Name: +ve in-silico MS/MS by CFM-ID for NPJLGRLMKZVOED-SNAWJCMRSA-N
ID: NPJLGRLMKZVOED-SNAWJCMRSA-N
Comment: Energy0
Num peaks: 6
231.0651853 3.049893436
233.0808353 3.117797422
239.0702706 2.920635962
243.0651853 3.513183251
257.0808353 31.46111596
275.0914 37.48814918

Name: +ve in-silico MS/MS by CFM-ID for NPJLGRLMKZVOED-SNAWJCMRSA-N
ID: NPJLGRLMKZVOED-SNAWJCMRSA-N
Comment: Energy1
Num peaks: 20
39.02292652 1.256896786
51.02292652 4.573937047
53.03857658 2.025726721
57.0334912 1.734161672
69.0334912 6.375651719
153.0546206 1.280697136
215.0702706 1.298401332
225.0546206 2.947149318
227.0702706 2.780073619
229.0859207 2.989888139
231.0651853 2.741250388
231.1015708 1.483602901
233.0808353 2.038274111
239.0702706 3.109069047
243.0651853 3.538836467
245.0808353 1.172355145
247.0964854 5.241272683
257.0808353 19.70007478
259.0600999 0.9848766994
275.0914 13.43260879

Name: +ve in-silico MS/MS by CFM-ID for NPJLGRLMKZVOED-SNAWJCMRSA-N
ID: NPJLGRLMKZVOED-SNAWJCMRSA-N
Comment: Energy2
Num peaks: 31
39.02292652 3.840608927
49.00727645 3.62847561
51.02292652 5.343000113
53.00219107 1.763755643
53.03857658 3.39836115
55.01784114 1.532566881
57.0334912 1.818461127
67.01784114 2.69702712
69.0334912 5.025102512
93.0334912 1.262481351
151.0389705 2.188403316
161.0597059 1.306078414
175.0389705 2.336920509
189.0546206 1.78269195
191.0338851 1.315093333
199.0389705 3.765275365
199.075356 1.703543158
201.0546206 3.552323024
203.0702706 1.62875586
205.0495352 1.569064782
213.0546206 2.013591755
215.0338851 1.310876746
215.0702706 2.408728525
217.0495352 1.834093071
225.0546206 3.157794718
227.0702706 4.389093451
229.0495352 1.492360079
229.0859207 2.495403772
231.0651853 1.644693783
239.0702706 1.898796224
241.0495352 2.327835708

Name: +ve in-silico MS/MS by CFM-ID for RDKCUUKYUOOMPS-VUABOHJTSA-N
ID: RDKCUUKYUOOMPS-VUABOHJTSA-N
Comment: Energy0
Num peaks: 7
203.0702706 4.270595454
229.0859207 4.633189834
231.1015708 4.675511046
245.0808353 3.088836033
247.0964854 3.496690378
257.0808353 5.703579569
275.0914 54.30789234

Name: +ve in-silico MS/MS by CFM-ID for RDKCUUKYUOOMPS-VUABOHJTSA-N
ID: RDKCUUKYUOOMPS-VUABOHJTSA-N
Comment: Energy1
Num peaks: 22
39.02292652 2.35844299
41.03857658 1.122420712
49.00727645 1.022381525
51.02292652 1.139430932
95.01275576 6.553722503
97.02840582 2.790648954
161.0597059 1.856263133
163.0389705 1.091951888
177.0546206 1.887505119
201.0546206 6.153176577
203.0702706 4.872513548
205.0859207 1.987753117
221.0808353 0.9750686025
227.0702706 5.627711218
229.0859207 3.572465105
231.1015708 5.032381312
247.0600999 1.010522154
247.0964854 4.355419427
249.0757499 2.044680374
257.0808353 7.736219039
259.0600999 1.739786328
275.0914 15.29054523

Name: +ve in-silico MS/MS by CFM-ID for RDKCUUKYUOOMPS-VUABOHJTSA-N
ID: RDKCUUKYUOOMPS-VUABOHJTSA-N
Comment: Energy2
Num peaks: 31
39.02292652 9.334809994
41.03857658 5.508998101
49.00727645 5.885745492
51.02292652 4.310357467
53.00219107 0.9301054528
53.03857658 4.423189134
65.03857658 3.66593611
67.05422664 3.60114555
69.0334912 1.322575206
69.06987671 2.904970021
79.01784114 1.072716321
95.01275576 2.739525267
97.02840582 2.541715428
159.0804414 1.72214286
161.0233204 1.22720724
161.0597059 1.509462112
163.0389705 1.31648319
175.0389705 1.11307013
175.075356 2.890395531
177.0546206 1.091741937
187.0389705 1.032362806
187.075356 2.637693235
189.0546206 0.9695424449
201.0546206 3.586680956
203.0702706 2.848854455
205.0859207 1.606744488
229.0859207 1.58182129
245.0808353 1.007517444
247.0964854 1.376702867
257.0808353 1.194530988
259.0600999 1.1697939

Name: +ve in-silico MS/MS by CFM-ID for XLBAEJKIEVPOMT-ZIAGYGMSSA-N
ID: XLBAEJKIEVPOMT-ZIAGYGMSSA-N
Comment: Energy0
Num peaks: 6
69.0334912 2.410384581
71.04914126 3.226415403
153.0546206 3.830266839
201.0182351 2.70755561
239.0702706 22.01862305
257.0808353 56.57345256

Name: +ve in-silico MS/MS by CFM-ID for XLBAEJKIEVPOMT-ZIAGYGMSSA-N
ID: XLBAEJKIEVPOMT-ZIAGYGMSSA-N
Comment: Energy1
Num peaks: 15
39.02292652 1.764424893
41.03857658 4.283284696
43.05422664 5.351711265
69.0334912 1.594055671
71.04914126 1.973356246
105.0334912 6.908142871
123.0440559 1.641058818
125.0597059 2.068174732
151.0389705 3.858582644
153.0546206 5.846856313
201.0182351 2.282748946
227.0702706 4.615686067
229.0859207 10.49886405
239.0702706 14.36797797
257.0808353 14.44818132

Name: +ve in-silico MS/MS by CFM-ID for XLBAEJKIEVPOMT-ZIAGYGMSSA-N
ID: XLBAEJKIEVPOMT-ZIAGYGMSSA-N
Comment: Energy2
Num peaks: 20
39.02292652 5.031093512
41.03857658 5.044447769
49.00727645 1.960886534
51.02292652 1.853624543
53.00219107 2.29814048
55.05422664 10.6909449
57.06987671 3.407778768
69.0334912 14.02677793
71.04914126 5.452610537
79.05422664 1.511324182
81.0334912 4.105481525
96.99202031 1.358965617
97.02840582 1.261433475
105.0334912 8.551884469
129.0334912 2.701511147
133.0284058 2.304803806
159.0440559 1.680818113
171.0440559 3.657628231
201.0182351 1.986251486
239.0702706 2.162330724

Name: +ve in-silico MS/MS by CFM-ID for INZNSTVWSRDWLF-UHFFFAOYSA-N
ID: INZNSTVWSRDWLF-UHFFFAOYSA-N
Comment: Energy0
Num peaks: 6
81.0334912 3.507485472
175.0389705 6.035357818
213.0546206 1.979222458
225.0546206 4.525468044
227.0702706 2.148330508
257.0808353 73.3516694

Name: +ve in-silico MS/MS by CFM-ID for INZNSTVWSRDWLF-UHFFFAOYSA-N
ID: INZNSTVWSRDWLF-UHFFFAOYSA-N
Comment: Energy1
Num peaks: 15
81.0334912 11.92140034
83.04914126 2.638005594
175.0389705 1.532533849
189.0546206 1.522390363
201.0546206 1.749115706
203.0702706 1.822874535
211.075356 2.438033637
213.0546206 4.190791294
213.0910061 2.302620477
225.0546206 6.347793698
227.0702706 2.292652153
229.0859207 12.12395349
231.0651853 5.063427371
241.0495352 2.394693538
257.0808353 22.31075542

Name: +ve in-silico MS/MS by CFM-ID for INZNSTVWSRDWLF-UHFFFAOYSA-N
ID: INZNSTVWSRDWLF-UHFFFAOYSA-N
Comment: Energy2
Num peaks: 31
39.02292652 3.904421911
49.00727645 2.676986266
51.02292652 2.236617438
55.01784114 1.220511509
81.0334912 3.040808637
95.04914126 1.937112175
105.0334912 2.209863543
119.0127558 1.396718852
121.0284058 2.451892448
129.0334912 1.313784807
131.0491413 2.017158114
147.0440559 1.468695958
157.0647913 1.360558581
169.0647913 1.657450773
175.0389705 2.015001565
181.0647913 3.783738188
183.0440559 3.382047045
185.0597059 6.173122998
187.075356 2.818593504
189.0546206 1.833279071
195.0440559 1.345866138
197.0597059 3.112073998
203.0702706 1.523972668
209.0597059 1.428563634
211.075356 2.582526586
213.0546206 3.469702136
215.0702706 3.430540658
225.0546206 3.313155137
227.0702706 1.276224065
229.0859207 1.47112569
241.0495352 1.666474656

Name: +ve in-silico MS/MS by CFM-ID for FQIDJQGHFXTFEN-SOUVJXGZSA-N
ID: FQIDJQGHFXTFEN-SOUVJXGZSA-N
Comment: Energy0
Num peaks: 6
121.0284058 1.940304738
123.0440559 2.138152029
139.0389705 5.133992284
153.0546206 1.666280732
257.0808353 12.1912152
275.0914 64.01222117

Name: +ve in-silico MS/MS by CFM-ID for FQIDJQGHFXTFEN-SOUVJXGZSA-N
ID: FQIDJQGHFXTFEN-SOUVJXGZSA-N
Comment: Energy1
Num peaks: 18
95.04914126 2.727674534
105.0334912 7.670932841
107.0491413 5.972679607
121.0284058 6.613584772
123.0440559 8.410333487
137.0233204 3.533010751
137.0597059 1.387754552
139.0389705 9.084161453
151.0389705 1.325830324
153.0546206 1.776696742
165.0546206 1.161042229
169.0495352 1.621564693
181.0495352 1.458879757
243.0651853 1.289896343
245.0808353 5.452980319
247.0964854 2.767306963
257.0808353 6.385182572
275.0914 11.64617895

Name: +ve in-silico MS/MS by CFM-ID for FQIDJQGHFXTFEN-SOUVJXGZSA-N
ID: FQIDJQGHFXTFEN-SOUVJXGZSA-N
Comment: Energy2
Num peaks: 31
41.03857658 0.8929624838
49.00727645 1.373965744
53.00219107 1.096866752
53.03857658 0.9686112548
56.99710569 1.245874113
59.01275576 0.9850819842
65.00219107 1.708759836
65.03857658 1.294755074
67.01784114 1.189603124
75.02292652 1.793845023
77.00219107 0.9404427513
77.03857658 3.276151087
79.01784114 3.333275361
79.05422664 4.704549713
91.05422664 2.456342502
93.0334912 1.591384668
95.01275576 1.487936442
95.04914126 2.57812111
105.0334912 9.910659212
107.0491413 5.5036232
109.0647913 1.567256901
111.0440559 1.124666343
121.0284058 12.88576996
123.0440559 4.085135537
135.0440559 1.279689244
137.0233204 2.327458463
139.0389705 2.055884483
149.0233204 1.116822094
151.0389705 1.229281813
229.0495352 0.9714652693
243.0651853 0.9197401889

Name: +ve in-silico MS/MS by CFM-ID for ONTQFVIAKQPTQW-UOWDBTKRSA-N
ID: ONTQFVIAKQPTQW-UOWDBTKRSA-N
Comment: Energy0
Num peaks: 6
71.04914126 0.9764991679
111.0440559 0.8919374385
165.0546206 0.8501349797
239.0702706 4.827437014
257.0808353 46.27539921
275.0914 36.80422436

Name: +ve in-silico MS/MS by CFM-ID for ONTQFVIAKQPTQW-UOWDBTKRSA-N
ID: ONTQFVIAKQPTQW-UOWDBTKRSA-N
Comment: Energy1
Num peaks: 20
41.03857658 1.592783625
55.05422664 1.779806681
67.01784114 2.335637163
69.0334912 2.874079839
71.04914126 2.808572876
73.06479133 1.167825893
147.0440559 3.00569563
165.0546206 3.02376289
203.0338851 4.089830783
205.0495352 3.704060003
215.0702706 1.099346475
217.0495352 3.49234259
229.0859207 2.738386605
231.0651853 1.515587313
239.0702706 6.090363741
243.0651853 1.363174759
245.0808353 2.144984941
247.0964854 5.064841506
257.0808353 19.7868481
275.0914 11.01524131

Name: +ve in-silico MS/MS by CFM-ID for ONTQFVIAKQPTQW-UOWDBTKRSA-N
ID: ONTQFVIAKQPTQW-UOWDBTKRSA-N
Comment: Energy2
Num peaks: 31
27.02292652 1.022869828
39.02292652 2.73926008
41.00219107 4.372135329
41.03857658 3.475911641
43.01784114 1.244165136
43.05422664 1.334001261
47.04914126 1.129755058
55.05422664 4.036849318
69.0334912 2.484446097
71.04914126 1.993225796
81.0334912 2.005242341
111.0440559 2.264964151
121.0284058 2.021307106
123.0440559 1.251832401
137.0233204 1.052543628
145.0284058 1.168939251
147.0440559 6.096756529
161.0233204 1.635860849
161.0597059 1.0395381
165.0546206 1.35512329
177.0546206 1.367574643
189.0546206 3.186678752
203.0338851 1.67982394
213.0546206 2.017178695
215.0702706 1.956944525
227.0702706 1.079883272
229.0495352 1.378174468
229.0859207 2.259050489
231.0651853 3.63579708
239.0702706 5.466595575
257.0808353 3.152834784

Name: +ve in-silico MS/MS by CFM-ID for KCYRNVIJRZGEBN-JZSVSSEVSA-N
ID: KCYRNVIJRZGEBN-JZSVSSEVSA-N
Comment: Energy0
Num peaks: 6
217.0495352 2.530951372
229.0495352 8.50971485
231.0651853 2.758132398
239.0702706 4.872708171
257.0808353 29.98930872
275.0914 32.12238462

Name: +ve in-silico MS/MS by CFM-ID for KCYRNVIJRZGEBN-JZSVSSEVSA-N
ID: KCYRNVIJRZGEBN-JZSVSSEVSA-N
Comment: Energy1
Num peaks: 27
57.0334912 2.885156048
71.04914126 1.320059878
157.0284058 1.338354639
159.0440559 1.614974288
161.0597059 2.800482774
175.0389705 4.090990307
177.0546206 4.118064948
179.0702706 3.00890358
199.0389705 1.81374236
201.0182351 1.654476311
201.0546206 0.9605934167
203.0702706 1.077197816
213.0546206 1.033747435
215.0338851 2.236073161
215.0702706 1.022838701
217.0495352 3.214848647
219.0651853 2.140100938
229.0495352 5.322748506
231.0651853 4.188523699
233.0808353 1.556240271
239.0702706 4.344969582
243.0651853 1.600476743
245.0808353 1.599465145
247.0964854 2.267007687
257.0808353 11.9655984
259.0600999 1.063573146
275.0914 10.45990531

Name: +ve in-silico MS/MS by CFM-ID for KCYRNVIJRZGEBN-JZSVSSEVSA-N
ID: KCYRNVIJRZGEBN-JZSVSSEVSA-N
Comment: Energy2
Num peaks: 31
39.02292652 1.589658996
41.00219107 1.897842223
53.00219107 1.697747143
55.01784114 1.570118525
57.0334912 1.643469717
133.0284058 3.278019789
147.0440559 1.339660275
157.0284058 2.653197659
159.0440559 1.416024676
161.0233204 3.101279357
161.0597059 2.36291466
173.0597059 1.877994996
175.0389705 2.716517921
175.075356 1.781425497
185.0233204 1.431931214
185.0597059 1.161259971
187.0389705 2.997392118
199.0389705 5.849718906
201.0546206 3.973649359
203.0702706 2.325083425
213.0546206 3.252898883
215.0338851 1.629358901
215.0702706 1.495957919
217.0495352 2.016814542
225.0546206 2.234962897
227.0702706 2.690363399
229.0495352 1.354505744
239.0702706 7.093557168
241.0495352 3.115360748
257.0808353 1.988686274
259.0600999 1.260121724

Name: +ve in-silico MS/MS by CFM-ID for KEGWYKSZVSXYMV-MPJRPATESA-N
ID: KEGWYKSZVSXYMV-MPJRPATESA-N
Comment: Energy0
Num peaks: 6
183.0440559 2.975274134
185.0597059 6.078891424
211.075356 1.493796486
213.0910061 2.066006779
239.0702706 4.85460813
257.0808353 68.22732687

Name: +ve in-silico MS/MS by CFM-ID for KEGWYKSZVSXYMV-MPJRPATESA-N
ID: KEGWYKSZVSXYMV-MPJRPATESA-N
Comment: Energy1
Num peaks: 22
25.00727645 1.369375131
27.02292652 1.206381948
41.03857658 2.181217026
43.05422664 1.436997102
183.0440559 5.349142852
185.0597059 5.088502897
187.075356 2.9849973
189.0910061 1.521462676
209.0597059 2.63069454
211.0389705 1.514985206
211.075356 3.721053845
213.0546206 2.369868478
213.0910061 5.801158316
215.0338851 3.956147695
227.0338851 1.438822576
227.0702706 1.293276053
229.0495352 3.137811844
229.0859207 8.437544071
231.0651853 1.541832262
239.0702706 6.427804478
241.0495352 1.365047974
257.0808353 15.68010802

Name: +ve in-silico MS/MS by CFM-ID for KEGWYKSZVSXYMV-MPJRPATESA-N
ID: KEGWYKSZVSXYMV-MPJRPATESA-N
Comment: Energy2
Num peaks: 27
39.02292652 5.703794972
41.03857658 8.083968439
43.05422664 1.884458039
49.00727645 2.327835632
51.02292652 0.9103646592
101.0385766 1.003495689
139.0542266 3.40254311
141.0698767 6.058087246
145.0284058 2.885029227
147.0440559 1.504323125
157.0284058 1.175781547
157.0647913 6.067904399
159.0440559 2.59856489
161.0597059 0.8925709048
165.0334912 2.881492841
167.0491413 4.714354705
169.0284058 3.7337116
169.0647913 3.634890492
171.0440559 1.807044864
171.0804414 0.8598062539
183.0440559 7.394491334
185.0597059 4.827434711
185.0960915 1.024198028
187.075356 0.8576435972
197.0597059 1.314068299
211.075356 1.595118901
239.0702706 0.9761261527

Name: +ve in-silico MS/MS by CFM-ID for LNYJPSJEXBTRPO-UHFFFAOYSA-N
ID: LNYJPSJEXBTRPO-UHFFFAOYSA-N
Comment: Energy0
Num peaks: 6
123.0440559 2.246286338
227.0702706 1.29593733
229.0859207 0.6486803583
239.0702706 3.999994655
241.0495352 0.9037930841
257.0808353 84.83786996

Name: +ve in-silico MS/MS by CFM-ID for LNYJPSJEXBTRPO-UHFFFAOYSA-N
ID: LNYJPSJEXBTRPO-UHFFFAOYSA-N
Comment: Energy1
Num peaks: 7
123.0440559 4.71799819
213.0546206 2.256174332
227.0702706 3.204611302
229.0859207 6.75220693
239.0702706 6.393527138
241.0495352 3.678162062
257.0808353 53.67855739

Name: +ve in-silico MS/MS by CFM-ID for LNYJPSJEXBTRPO-UHFFFAOYSA-N
ID: LNYJPSJEXBTRPO-UHFFFAOYSA-N
Comment: Energy2
Num peaks: 31
39.02292652 5.014872099
41.03857658 1.963046477
49.00727645 1.224595709
51.02292652 1.398899391
53.00219107 1.685929168
65.00219107 2.77829963
67.01784114 3.035223146
77.03857658 1.508338147
81.0334912 2.553227866
91.01784114 1.103994421
95.04914126 3.059121612
105.0334912 3.698633755
107.0491413 1.37755878
117.0334912 1.133412298
121.0284058 3.360489273
123.0440559 4.662397082
157.0284058 6.208660248
159.0440559 1.136828449
173.0597059 1.205747583
181.0284058 1.092672255
183.0440559 5.065700886
185.0597059 1.609616066
189.0546206 1.318030676
197.0597059 4.230473793
199.0389705 1.091978336
211.075356 1.724971779
213.0546206 2.895227468
227.0702706 1.498299792
229.0859207 2.030045346
239.0702706 3.737794386
241.0495352 1.506447593

Name: +ve in-silico MS/MS by CFM-ID for VXLRGWYITQYDOS-NSCUHMNNSA-N
ID: VXLRGWYITQYDOS-NSCUHMNNSA-N
Comment: Energy0
Num peaks: 6
123.0440559 4.202345477
125.0597059 2.2004237
151.0389705 8.038513437
165.0546206 1.873000885
257.0808353 3.001526006
275.0914 64.826599

Name: +ve in-silico MS/MS by CFM-ID for VXLRGWYITQYDOS-NSCUHMNNSA-N
ID: VXLRGWYITQYDOS-NSCUHMNNSA-N
Comment: Energy1
Num peaks: 21
75.04405588 1.18660839
111.0440559 1.104377765
123.0440559 7.888955786
125.0597059 1.978454603
133.0284058 1.339223546
135.0440559 5.909213837
137.0597059 1.011280032
139.0389705 2.446853929
141.0546206 2.106896525
151.0389705 14.96575686
159.0440559 1.069863928
163.0389705 1.338466599
165.0546206 3.700261624
189.0546206 1.037925135
191.0702706 1.109625351
231.0651853 1.537752236
243.0651853 2.469493877
245.0808353 4.681111346
247.0964854 4.935414837
257.0808353 1.883101243
275.0914 16.6026454

Name: +ve in-silico MS/MS by CFM-ID for VXLRGWYITQYDOS-NSCUHMNNSA-N
ID: VXLRGWYITQYDOS-NSCUHMNNSA-N
Comment: Energy2
Num peaks: 31
39.02292652 1.894124714
51.02292652 1.508334285
65.00219107 1.406814898
65.03857658 1.306429874
77.00219107 2.665679941
79.01784114 3.299603953
81.0334912 3.145719298
89.00219107 1.470605712
91.01784114 1.400329376
107.0127558 1.214530819
107.0491413 2.644157129
117.0334912 1.836775638
119.0491413 1.233182285
121.0284058 2.561011667
123.0440559 9.357003797
133.0284058 2.289989143
135.0440559 2.37116872
147.0440559 1.389487382
151.0389705 1.761616442
159.0440559 2.349042351
173.0597059 2.238810807
181.0284058 2.534607517
189.0546206 1.197245751
199.0389705 1.877125124
201.0546206 1.71685909
205.0859207 1.381892092
215.0702706 1.220669997
229.0495352 1.535208761
229.0859207 1.427310084
231.0651853 1.83091654
243.0651853 1.189864575

Name: +ve in-silico MS/MS by CFM-ID for BIUULCNWWFDCPG-CYBMUJFWSA-N
ID: BIUULCNWWFDCPG-CYBMUJFWSA-N
Comment: Energy0
Num peaks: 6
107.0491413 2.119821472
191.0702706 4.844094981
193.0859207 2.241806552
203.0702706 6.452325589
217.0859207 11.54156238
235.0964854 60.53334203

Name: +ve in-silico MS/MS by CFM-ID for BIUULCNWWFDCPG-CYBMUJFWSA-N
ID: BIUULCNWWFDCPG-CYBMUJFWSA-N
Comment: Energy1
Num peaks: 13
67.01784114 5.847373662
85.02840582 19.88581232
107.0491413 5.369041728
109.0647913 2.537224974
163.075356 7.973898354
177.0546206 2.922733502
179.0702706 2.816421656
181.0859207 1.774760111
191.0702706 2.323203516
193.0859207 1.8976539
203.0702706 4.892919836
217.0859207 6.323352048
235.0964854 17.11174241

Name: +ve in-silico MS/MS by CFM-ID for BIUULCNWWFDCPG-CYBMUJFWSA-N
ID: BIUULCNWWFDCPG-CYBMUJFWSA-N
Comment: Energy2
Num peaks: 29
39.02292652 3.329017437
49.00727645 1.425413182
51.02292652 3.029883187
57.0334912 1.320963548
63.02292652 2.86681504
65.03857658 2.958325227
81.0334912 1.260944436
95.04914126 1.256137189
107.0491413 12.19447428
109.0647913 2.593325332
131.0491413 2.230966981
133.0647913 3.301829808
147.0440559 1.455968507
149.0597059 2.121193378
159.0440559 4.431669071
161.0597059 3.403951509
163.075356 2.561433619
173.0597059 3.427361164
175.0389705 1.575597339
175.075356 1.38132482
177.0546206 2.439315107
185.0597059 1.534749728
187.075356 4.206066876
189.0546206 2.75675706
191.0702706 2.284566761
201.0546206 3.056820992
203.0702706 2.715165953
217.0859207 1.641518641
219.0651853 1.544231796

Name: +ve in-silico MS/MS by CFM-ID for JHGZOAUSPBHOGM-UHFFFAOYSA-N
ID: JHGZOAUSPBHOGM-UHFFFAOYSA-N
Comment: Energy0
Num peaks: 6
55.05422664 1.891281204
69.06987671 9.547447158
207.0287997 5.291816272
245.0808353 4.739888134
257.0808353 6.275925232
275.0914 54.35916838

Name: +ve in-silico MS/MS by CFM-ID for JHGZOAUSPBHOGM-UHFFFAOYSA-N
ID: JHGZOAUSPBHOGM-UHFFFAOYSA-N
Comment: Energy1
Num peaks: 16
39.02292652 4.854932877
41.03857658 6.668818421
43.05422664 1.469798709
67.05422664 3.270942535
69.06987671 27.2857806
179.0338851 1.508334135
207.0287997 6.608593049
215.0702706 1.971401225
229.0859207 1.752018888
231.0287997 2.076692107
233.0444498 1.481266216
235.0600999 2.515788906
245.0808353 2.020122969
247.0964854 3.920027681
257.0808353 3.301420445
275.0914 9.360230437

Name: +ve in-silico MS/MS by CFM-ID for JHGZOAUSPBHOGM-UHFFFAOYSA-N
ID: JHGZOAUSPBHOGM-UHFFFAOYSA-N
Comment: Energy2
Num peaks: 31
39.02292652 2.758385082
41.03857658 3.205525211
43.05422664 1.304024994
53.03857658 6.881674283
55.05422664 12.39139595
57.06987671 2.36837009
65.03857658 2.009520442
67.05422664 2.74563935
69.06987671 10.22113215
105.0334912 0.904342091
119.0127558 3.192852277
121.0284058 0.8294663824
133.0284058 0.9785380512
145.0284058 2.306269495
149.0233204 3.279025177
161.0233204 1.119866477
163.0389705 2.4210097
165.0182351 2.573033249
171.0804414 1.474087451
173.0233204 0.9607348207
177.0182351 1.024384715
179.0338851 1.371734694
185.0597059 1.797903914
187.075356 2.4638531
191.0338851 1.446013563
201.0546206 0.9030214251
203.0702706 1.842754558
207.0287997 2.019519057
227.0702706 0.8372602864
229.0859207 1.989683259
259.0600999 0.9111737594

Name: +ve in-silico MS/MS by CFM-ID for XUVGYKXBNVENPX-LLVKDONJSA-N
ID: XUVGYKXBNVENPX-LLVKDONJSA-N
Comment: Energy0
Num peaks: 6
65.03857658 2.969280974
67.05422664 2.277460919
137.0597059 4.02496477
201.0182351 3.716868306
239.0702706 18.1869192
257.0808353 59.02810618

Name: +ve in-silico MS/MS by CFM-ID for XUVGYKXBNVENPX-LLVKDONJSA-N
ID: XUVGYKXBNVENPX-LLVKDONJSA-N
Comment: Energy1
Num peaks: 12
65.03857658 1.410060913
67.05422664 1.498226181
107.0491413 2.252740674
109.0647913 1.701188607
121.0284058 11.65429198
123.0440559 1.382485655
135.0440559 5.494089884
137.0597059 7.590207277
227.0702706 3.130516402
229.0859207 12.12863548
239.0702706 13.99451701
257.0808353 18.23791818

Name: +ve in-silico MS/MS by CFM-ID for XUVGYKXBNVENPX-LLVKDONJSA-N
ID: XUVGYKXBNVENPX-LLVKDONJSA-N
Comment: Energy2
Num peaks: 20
25.00727645 1.775708011
39.02292652 6.028208924
41.03857658 1.731259019
49.00727645 6.784031695
51.02292652 2.070845712
65.03857658 26.13359845
67.05422664 3.507938364
69.0334912 1.924537995
77.00219107 1.290600086
93.0334912 1.930559757
105.0334912 2.099943155
107.0491413 1.874267605
121.0284058 5.372848159
147.0076704 2.394351934
149.0233204 3.346507808
159.0440559 2.263883965
171.0440559 2.550012263
173.0233204 1.943588075
201.0182351 3.460885792
239.0702706 1.844077554

Name: +ve in-silico MS/MS by CFM-ID for XQVRVLVORPSYNU-VBUBNCOFSA-N
ID: XQVRVLVORPSYNU-VBUBNCOFSA-N
Comment: Energy0
Num peaks: 11
43.01784114 1.135385035
97.00727645 10.66735374
99.02292652 31.05093525
101.0385766 7.093572474
111.0229265 1.827836537
113.0385766 2.603882752
115.0542266 1.800146093
117.0698767 1.68596053
197.0597059 4.633264608
215.0702706 5.531510328
257.0808353 12.56344875

Name: +ve in-silico MS/MS by CFM-ID for XQVRVLVORPSYNU-VBUBNCOFSA-N
ID: XQVRVLVORPSYNU-VBUBNCOFSA-N
Comment: Energy1
Num peaks: 16
39.02292652 1.331589831
49.00727645 2.756852674
63.02292652 3.19454773
73.00727645 2.583246902
75.02292652 2.208048994
77.03857658 1.686983335
87.02292652 1.142769018
97.00727645 2.965086544
97.02840582 1.615170751
99.02292652 43.81890322
101.0385766 3.923104021
111.0229265 2.636080681
113.0385766 2.503182271
197.0597059 1.852219841
215.0702706 3.529767632
257.0808353 2.335186031

Name: +ve in-silico MS/MS by CFM-ID for XQVRVLVORPSYNU-VBUBNCOFSA-N
ID: XQVRVLVORPSYNU-VBUBNCOFSA-N
Comment: Energy2
Num peaks: 23
25.00727645 0.8569546352
39.02292652 8.670239746
41.03857658 2.323947211
43.01784114 2.923395672
49.00727645 7.072158309
51.02292652 4.253222438
55.01784114 1.400915
57.0334912 1.030188241
63.02292652 4.762744092
73.00727645 3.947543402
75.02292652 4.956607022
77.03857658 2.099395668
87.02292652 1.084439711
97.00727645 13.89567835
97.02840582 1.095812097
99.02292652 3.943744985
101.0385766 2.264850697
111.0229265 8.381222358
113.0385766 1.576157347
115.0542266 1.383191218
139.0389705 0.9674178196
163.0389705 0.7939741383
175.0389705 0.8179830449

Name: +ve in-silico MS/MS by CFM-ID for XCNSFCGOSWCNJS-UHFFFAOYSA-N
ID: XCNSFCGOSWCNJS-UHFFFAOYSA-N
Comment: Energy0
Num peaks: 6
107.0491413 3.593493068
151.0389705 2.158404798
227.0702706 1.921912742
229.0859207 11.38874477
257.0808353 38.5777945
275.0914 27.5402506

Name: +ve in-silico MS/MS by CFM-ID for XCNSFCGOSWCNJS-UHFFFAOYSA-N
ID: XCNSFCGOSWCNJS-UHFFFAOYSA-N
Comment: Energy1
Num peaks: 12
91.05422664 2.134713479
105.0334912 1.808588006
107.0491413 11.29247405
125.0597059 1.355568707
151.0389705 5.257420407
213.0910061 4.972362989
227.0702706 3.21758887
229.0859207 12.62476626
231.1015708 1.189070931
243.0651853 1.486996756
257.0808353 29.43963829
275.0914 6.094307701

Name: +ve in-silico MS/MS by CFM-ID for XCNSFCGOSWCNJS-UHFFFAOYSA-N
ID: XCNSFCGOSWCNJS-UHFFFAOYSA-N
Comment: Energy2
Num peaks: 30
49.00727645 2.199377184
51.02292652 3.155470536
63.02292652 4.011695633
65.03857658 1.348427408
77.03857658 1.277092809
79.01784114 1.700956844
79.05422664 0.8411167126
81.0334912 3.795488815
91.01784114 0.8704500395
91.05422664 2.599771402
93.0334912 2.130716402
95.01275576 1.723272582
95.04914126 1.495016754
105.0334912 3.203184129
107.0127558 1.753731852
107.0491413 24.88433989
109.0647913 0.9685984556
123.0440559 2.421297982
125.0233204 0.8429672662
125.0597059 1.611303619
135.0440559 1.30736769
151.0389705 5.021657031
185.0597059 1.987873172
187.075356 1.090276024
197.0597059 1.439904161
199.075356 0.8533364511
213.0546206 1.408619393
213.0910061 1.874009117
227.0702706 1.499547555
257.0808353 0.8447279116

Name: +ve in-silico MS/MS by CFM-ID for UNXITPCUASJXAZ-LLVKDONJSA-N
ID: UNXITPCUASJXAZ-LLVKDONJSA-N
Comment: Energy0
Num peaks: 8
65.03857658 2.461571862
67.05422664 2.231909161
175.075356 5.849223849
179.0338851 1.927451285
203.0702706 15.90409807
205.0859207 1.855880467
217.0859207 2.581254592
235.0964854 47.88252043

Name: +ve in-silico MS/MS by CFM-ID for UNXITPCUASJXAZ-LLVKDONJSA-N
ID: UNXITPCUASJXAZ-LLVKDONJSA-N
Comment: Energy1
Num peaks: 23
41.03857658 1.199727044
43.05422664 1.961939633
65.03857658 1.16057417
67.05422664 1.77855239
69.0334912 2.002368682
69.06987671 1.278768784
71.04914126 4.41035627
151.0389705 1.663344485
159.0440559 1.009874977
163.075356 1.094698581
165.0546206 0.8929022845
167.0338851 3.154823856
175.075356 7.135308299
177.0910061 1.733943499
179.0338851 3.313062714
185.0597059 2.152967848
193.0495352 1.148892299
203.0702706 13.49739449
205.0859207 1.233283945
207.1015708 0.8600066959
217.0859207 5.090676542
219.0651853 2.152883701
235.0964854 20.64391956

Name: +ve in-silico MS/MS by CFM-ID for UNXITPCUASJXAZ-LLVKDONJSA-N
ID: UNXITPCUASJXAZ-LLVKDONJSA-N
Comment: Energy2
Num peaks: 30
25.00727645 0.8750563781
39.02292652 2.502511692
41.03857658 1.322215878
49.00727645 3.300933568
51.02292652 0.7888145651
55.05422664 1.733474001
63.02292652 1.127660016
65.03857658 15.2279601
67.05422664 2.584820848
69.0334912 0.992134621
69.06987671 0.7381936397
71.04914126 0.8354624233
77.00219107 0.9175659172
79.05422664 1.36864422
105.0334912 6.96962687
107.0127558 1.233894985
107.0491413 4.697002736
121.0284058 3.845608799
131.0491413 2.598936119
133.0284058 5.842771129
135.0440559 3.847647092
137.0597059 0.8854543546
145.0647913 1.390098827
147.0076704 2.890139225
149.0233204 4.425646871
149.0597059 1.643215468
151.0389705 2.396083476
157.0647913 1.790573225
175.075356 0.7347310325
179.0338851 1.212065902

Name: +ve in-silico MS/MS by CFM-ID for AJPLNVVDRIKWPU-UHFFFAOYSA-N
ID: AJPLNVVDRIKWPU-UHFFFAOYSA-N
Comment: Energy0
Num peaks: 6
123.0440559 2.869292981
151.0389705 2.782004778
243.0651853 5.234510232
245.0808353 7.472380347
247.0964854 2.171160009
275.0914 68.51143261

Name: +ve in-silico MS/MS by CFM-ID for AJPLNVVDRIKWPU-UHFFFAOYSA-N
ID: AJPLNVVDRIKWPU-UHFFFAOYSA-N
Comment: Energy1
Num peaks: 11
123.0440559 7.058936526
151.0389705 6.535623997
215.0702706 2.26138339
229.0859207 1.886254767
231.0651853 1.918355583
243.0651853 7.976544387
245.0808353 5.642442186
247.0964854 3.159319609
257.0808353 1.922584645
259.0600999 2.993610004
275.0914 39.26103267

Name: +ve in-silico MS/MS by CFM-ID for AJPLNVVDRIKWPU-UHFFFAOYSA-N
ID: AJPLNVVDRIKWPU-UHFFFAOYSA-N
Comment: Energy2
Num peaks: 27
39.02292652 0.9930015912
107.0491413 1.641893734
117.0334912 1.355423227
123.0440559 4.691901878
131.0491413 1.196680249
147.0440559 3.224332292
149.0597059 1.601746135
151.0389705 1.734001052
173.0597059 2.685706323
175.0389705 5.041025946
175.075356 1.008478486
187.075356 0.9403574407
191.0702706 1.406823805
199.075356 4.690556938
201.0546206 3.354581339
203.0702706 1.356363959
213.0910061 0.9687842712
215.0702706 13.51691179
217.0495352 1.163865966
227.0702706 1.577325159
229.0495352 1.201048122
229.0859207 4.240001097
231.0651853 7.981523836
243.0651853 2.556130718
245.0808353 3.936496366
247.0964854 2.305069901
259.0600999 3.68039236

Name: +ve in-silico MS/MS by CFM-ID for GGOZUZKQRQUCEW-UHFFFAOYSA-N
ID: GGOZUZKQRQUCEW-UHFFFAOYSA-N
Comment: Energy0
Num peaks: 6
157.0647913 2.44772249
159.0804414 2.864089608
225.0546206 3.729281047
229.0859207 2.724327143
239.0702706 15.63558327
257.0808353 54.08381171

Name: +ve in-silico MS/MS by CFM-ID for GGOZUZKQRQUCEW-UHFFFAOYSA-N
ID: GGOZUZKQRQUCEW-UHFFFAOYSA-N
Comment: Energy1
Num peaks: 18
68.99710569 1.331455438
71.01275576 2.716540827
107.0491413 3.939921034
133.0647913 2.63248288
137.0233204 2.547664053
151.0389705 2.538051506
157.0647913 4.637756029
159.0804414 2.695651649
185.0597059 5.625050326
187.075356 4.431912432
199.075356 1.005160349
213.0546206 1.02931117
215.0702706 0.9446045635
225.0546206 3.952669162
227.0702706 3.170911619
229.0859207 7.601787793
239.0702706 11.92747746
257.0808353 18.19480774

Name: +ve in-silico MS/MS by CFM-ID for GGOZUZKQRQUCEW-UHFFFAOYSA-N
ID: GGOZUZKQRQUCEW-UHFFFAOYSA-N
Comment: Energy2
Num peaks: 31
39.02292652 1.692467078
41.00219107 2.618737165
43.01784114 1.463454929
49.00727645 2.184969795
51.02292652 1.476177169
53.00219107 4.222714394
55.01784114 1.161698526
63.02292652 0.9061559773
68.99710569 2.205868935
71.01275576 3.543743552
75.02292652 0.8877609246
101.0385766 1.149237549
103.0542266 3.737221615
107.0491413 1.947180587
115.0542266 0.8429844309
129.0334912 0.8378084524
129.0698767 2.489354653
131.0491413 5.073898864
133.0647913 3.256788556
145.0647913 2.658038738
155.0491413 2.571344391
157.0647913 13.00146142
159.0804414 4.071697132
171.0804414 2.583313112
185.0597059 3.127709282
187.075356 1.525067414
201.0546206 1.120527439
209.0597059 1.008747879
211.075356 0.8434092083
213.0546206 1.397342535
215.0702706 1.216370565

Name: +ve in-silico MS/MS by CFM-ID for KVBWWHIVCPWHSA-PKNBQFBNSA-N
ID: KVBWWHIVCPWHSA-PKNBQFBNSA-N
Comment: Energy0
Num peaks: 9
161.0597059 2.502065096
173.0597059 2.546793908
175.075356 1.86556982
185.0597059 4.579605499
203.0702706 27.56316853
205.0859207 3.392455819
207.1015708 1.772570214
217.0859207 3.137971252
235.0964854 34.37659947

Name: +ve in-silico MS/MS by CFM-ID for KVBWWHIVCPWHSA-PKNBQFBNSA-N
ID: KVBWWHIVCPWHSA-PKNBQFBNSA-N
Comment: Energy1
Num peaks: 31
41.03857658 1.144520576
71.04914126 0.8634209509
73.02840582 0.8620095311
85.02840582 0.8752175401
87.04405588 1.569800437
97.02840582 0.8659820928
99.04405588 1.024004991
101.0385766 1.268631623
101.0597059 2.186667916
103.0542266 0.8474083753
109.0284058 1.042445643
111.0440559 0.812658274
113.0597059 1.196274896
115.0542266 0.9671338348
117.0334912 0.8247790143
121.0284058 1.532921131
131.0491413 2.002138378
133.0284058 1.576438348
143.0491413 2.174673959
145.0284058 1.30544354
145.0647913 1.916368765
147.0440559 2.438930522
159.0440559 1.441888096
161.0597059 5.756672636
173.0597059 1.695352839
175.075356 5.887769215
185.0597059 2.145426037
187.075356 1.243929578
203.0702706 8.796607162
217.0859207 2.699830974
235.0964854 13.29333916

Name: +ve in-silico MS/MS by CFM-ID for KVBWWHIVCPWHSA-PKNBQFBNSA-N
ID: KVBWWHIVCPWHSA-PKNBQFBNSA-N
Comment: Energy2
Num peaks: 31
27.02292652 2.18833252
39.02292652 2.283226243
41.03857658 4.280925186
49.00727645 3.685540681
51.02292652 0.9216039039
53.00219107 0.9250323418
53.03857658 2.697555735
55.01784114 2.017801303
57.0334912 1.39130084
59.01275576 2.082671866
63.02292652 1.299930833
73.00727645 4.49560923
73.02840582 1.433077045
75.02292652 1.831088631
83.01275576 1.182772963
85.02840582 1.088965955
87.02292652 4.213171573
89.03857658 1.695028065
99.02292652 1.087671902
101.0385766 6.698226092
103.0542266 1.915025373
109.0284058 1.09194468
115.0542266 5.947531645
121.0284058 1.031072201
129.0334912 0.9878364023
131.0491413 1.72877621
143.0491413 3.830041061
145.0647913 1.759506817
173.0597059 0.952433078
187.075356 1.119728458
189.0910061 0.9694753191

Name: +ve in-silico MS/MS by CFM-ID for UWXXIBUTKVUHTR-QPJJXVBHSA-N
ID: UWXXIBUTKVUHTR-QPJJXVBHSA-N
Comment: Energy0
Num peaks: 6
105.0334912 6.112904619
151.0389705 2.106922805
211.075356 11.09558983
213.0910061 3.45174098
239.0702706 30.06200306
257.0808353 33.09944623

Name: +ve in-silico MS/MS by CFM-ID for UWXXIBUTKVUHTR-QPJJXVBHSA-N
ID: UWXXIBUTKVUHTR-QPJJXVBHSA-N
Comment: Energy1
Num peaks: 14
105.0334912 13.62710377
117.0334912 3.41759022
119.0491413 3.501878481
133.0284058 4.383317184
151.0389705 2.497996296
163.0389705 1.364161186
181.0647913 1.413598559
183.0804414 2.565192778
209.0597059 2.015655737
211.075356 13.41720047
213.0910061 3.779683852
221.0597059 3.335074592
239.0702706 17.36622826
257.0808353 7.768687902

Name: +ve in-silico MS/MS by CFM-ID for UWXXIBUTKVUHTR-QPJJXVBHSA-N
ID: UWXXIBUTKVUHTR-QPJJXVBHSA-N
Comment: Energy2
Num peaks: 31
49.00727645 1.651314035
63.02292652 1.978058617
73.00727645 1.3701841
75.02292652 2.656882402
77.03857658 4.21009773
79.01784114 1.075819177
89.03857658 1.028056632
91.05422664 1.032303025
105.0334912 10.37479
117.0334912 6.143527833
119.0491413 2.199737284
121.0284058 1.431628747
133.0284058 7.283443074
141.0334912 1.386852596
143.0491413 1.026644608
149.0385766 1.022248933
151.0389705 1.936961548
165.0334912 1.590306822
167.0491413 1.43271631
169.0647913 2.113023742
171.0804414 1.314693512
181.0647913 5.589836354
183.0804414 1.596814647
193.0647913 2.365848768
195.0440559 1.172745124
197.0597059 1.987511238
209.0597059 1.009556797
211.075356 2.676926866
221.0597059 1.573473293
239.0702706 1.703061219
241.0495352 1.131334998

Name: +ve in-silico MS/MS by CFM-ID for IBEJQTNPERQUOA-LLVKDONJSA-N
ID: IBEJQTNPERQUOA-LLVKDONJSA-N
Comment: Energy0
Num peaks: 6
65.03857658 2.883693985
67.05422664 2.274205086
137.0597059 4.452798406
201.0182351 3.688436589
239.0702706 18.13065818
257.0808353 58.5251812

Name: +ve in-silico MS/MS by CFM-ID for IBEJQTNPERQUOA-LLVKDONJSA-N
ID: IBEJQTNPERQUOA-LLVKDONJSA-N
Comment: Energy1
Num peaks: 13
43.05422664 1.284694808
65.03857658 1.304153637
67.05422664 1.486450489
107.0491413 2.004423971
109.0647913 1.618482557
121.0284058 12.23774253
135.0440559 5.722618885
137.0597059 7.654445823
201.0182351 1.308809434
227.0702706 4.288462458
229.0859207 12.1920934
239.0702706 12.64368406
257.0808353 17.38524323

Name: +ve in-silico MS/MS by CFM-ID for IBEJQTNPERQUOA-LLVKDONJSA-N
ID: IBEJQTNPERQUOA-LLVKDONJSA-N
Comment: Energy2
Num peaks: 21
25.00727645 1.759791891
39.02292652 6.055392445
41.03857658 1.731665917
49.00727645 7.248915891
51.02292652 1.881950357
65.03857658 23.92234819
67.05422664 4.180530539
69.0334912 2.105585102
77.00219107 1.200624472
93.0334912 1.391955085
105.0334912 1.163116453
107.0491413 2.117783881
109.0647913 1.135852402
121.0284058 4.939507413
145.0284058 2.949439428
147.0076704 2.194210026
149.0233204 2.559298222
171.0440559 6.126176589
173.0233204 1.211384757
201.0182351 2.997486118
239.0702706 2.117735056

Name: +ve in-silico MS/MS by CFM-ID for YRYHPUPMMYOXQD-UHFFFAOYSA-N
ID: YRYHPUPMMYOXQD-UHFFFAOYSA-N
Comment: Energy0
Num peaks: 6
163.075356 1.866069856
231.0287997 1.741261169
233.0444498 3.800739446
239.0702706 3.276078284
257.0808353 20.34188192
275.0914 51.83323807

Name: +ve in-silico MS/MS by CFM-ID for YRYHPUPMMYOXQD-UHFFFAOYSA-N
ID: YRYHPUPMMYOXQD-UHFFFAOYSA-N
Comment: Energy1
Num peaks: 26
55.01784114 1.399070939
80.99710569 1.061318534
83.01275576 2.783363625
85.02840582 4.962158582
159.0440559 2.241714498
161.0597059 3.450848744
163.075356 2.463200164
173.0597059 1.308974274
175.075356 0.9724673943
187.0389705 2.360560771
189.0546206 6.572972097
191.0702706 6.348793918
193.0859207 1.131423256
215.0338851 3.533774704
217.0495352 1.232428328
219.0651853 1.42272548
221.0808353 1.104777502
229.0859207 1.73544816
231.0287997 1.37841161
233.0444498 1.557898013
239.0702706 2.140481122
243.0651853 1.60143915
245.0808353 3.925932845
247.0964854 10.56016783
257.0808353 6.862285616
275.0914 6.743976171

Name: +ve in-silico MS/MS by CFM-ID for YRYHPUPMMYOXQD-UHFFFAOYSA-N
ID: YRYHPUPMMYOXQD-UHFFFAOYSA-N
Comment: Energy2
Num peaks: 31
53.00219107 1.623249136
55.01784114 2.157936958
65.03857658 2.743155872
85.02840582 1.635636624
91.05422664 1.68972044
93.0334912 1.074883452
117.0334912 1.718220568
119.0491413 1.235268229
145.0647913 1.958976444
147.0440559 1.07281903
147.0804414 1.808723819
159.0440559 9.342059788
161.0597059 13.90982114
163.075356 4.979053797
173.0597059 3.272360688
175.075356 2.066362439
187.0389705 1.528385559
189.0546206 3.813457886
191.0702706 1.221942014
197.0597059 0.9969705721
199.0389705 1.022624783
201.0546206 1.331149284
201.0910061 1.05986351
203.0702706 1.220434711
215.0338851 1.502464949
229.0859207 1.530095423
239.0702706 3.678434521
243.0651853 1.048698003
245.0808353 1.597660281
257.0808353 2.550975902
259.0600999 1.560423887

Name: +ve in-silico MS/MS by CFM-ID for FAOFEWWJHPMSEN-JTQLQIEISA-N
ID: FAOFEWWJHPMSEN-JTQLQIEISA-N
Comment: Energy0
Num peaks: 6
155.0702706 2.621515973
201.0182351 12.61323974
217.0495352 1.828446741
239.0702706 3.970199152
257.0808353 29.21113968
275.0914 36.68693756

Name: +ve in-silico MS/MS by CFM-ID for FAOFEWWJHPMSEN-JTQLQIEISA-N
ID: FAOFEWWJHPMSEN-JTQLQIEISA-N
Comment: Energy1
Num peaks: 16
67.05422664 1.394180694
121.0284058 9.958863666
123.0440559 1.187300812
135.0440559 1.83492808
137.0597059 2.004847213
153.0546206 2.768418944
155.0702706 4.857198735
187.0389705 1.495489882
201.0182351 1.574833868
227.0702706 1.212647541
229.0859207 3.657811395
239.0702706 9.24499037
245.0808353 1.355892527
247.0964854 7.739769775
257.0808353 17.47736343
275.0914 12.49055113

Name: +ve in-silico MS/MS by CFM-ID for FAOFEWWJHPMSEN-JTQLQIEISA-N
ID: FAOFEWWJHPMSEN-JTQLQIEISA-N
Comment: Energy2
Num peaks: 20
39.02292652 1.610774359
41.03857658 0.9643708033
53.00219107 1.970202039
55.01784114 2.49069222
65.00219107 1.394567722
65.03857658 8.602624912
67.05422664 1.731200965
80.99710569 0.8995284725
83.04914126 4.961541153
121.0284058 7.205808988
137.0597059 1.356144951
145.0284058 2.901364118
147.0076704 6.814341005
149.0233204 10.99268984
159.0076704 1.527918013
171.0440559 0.9171060332
173.0233204 6.257978846
201.0182351 14.16164803
239.0702706 2.858869623
257.0808353 1.002138874

Name: +ve in-silico MS/MS by CFM-ID for XQVRVLVORPSYNU-KWLXYHDNSA-N
ID: XQVRVLVORPSYNU-KWLXYHDNSA-N
Comment: Energy0
Num peaks: 11
43.01784114 1.135385035
97.00727645 10.66735374
99.02292652 31.05093525
101.0385766 7.093572474
111.0229265 1.827836537
113.0385766 2.603882752
115.0542266 1.800146093
117.0698767 1.68596053
197.0597059 4.633264608
215.0702706 5.531510328
257.0808353 12.56344875

Name: +ve in-silico MS/MS by CFM-ID for XQVRVLVORPSYNU-KWLXYHDNSA-N
ID: XQVRVLVORPSYNU-KWLXYHDNSA-N
Comment: Energy1
Num peaks: 16
39.02292652 1.331589831
49.00727645 2.756852674
63.02292652 3.19454773
73.00727645 2.583246902
75.02292652 2.208048994
77.03857658 1.686983335
87.02292652 1.142769018
97.00727645 2.965086544
97.02840582 1.615170751
99.02292652 43.81890322
101.0385766 3.923104021
111.0229265 2.636080681
113.0385766 2.503182271
197.0597059 1.852219841
215.0702706 3.529767632
257.0808353 2.335186031

Name: +ve in-silico MS/MS by CFM-ID for XQVRVLVORPSYNU-KWLXYHDNSA-N
ID: XQVRVLVORPSYNU-KWLXYHDNSA-N
Comment: Energy2
Num peaks: 23
25.00727645 0.8569546352
39.02292652 8.670239746
41.03857658 2.323947211
43.01784114 2.923395672
49.00727645 7.072158309
51.02292652 4.253222438
55.01784114 1.400915
57.0334912 1.030188241
63.02292652 4.762744092
73.00727645 3.947543402
75.02292652 4.956607022
77.03857658 2.099395668
87.02292652 1.084439711
97.00727645 13.89567835
97.02840582 1.095812097
99.02292652 3.943744985
101.0385766 2.264850697
111.0229265 8.381222358
113.0385766 1.576157347
115.0542266 1.383191218
139.0389705 0.9674178196
163.0389705 0.7939741383
175.0389705 0.8179830449

Name: +ve in-silico MS/MS by CFM-ID for AHZVYVPVHRHEHF-REBRKWNGSA-N
ID: AHZVYVPVHRHEHF-REBRKWNGSA-N
Comment: Energy0
Num peaks: 11
43.01784114 1.87103514
61.02840582 1.146735528
119.0491413 1.921140793
121.0647913 0.9854754367
155.0338851 1.446916917
213.0546206 1.87214071
215.0702706 21.24140994
229.0859207 0.9648832936
233.0808353 14.13915147
257.0808353 6.185783014
275.0914 29.14132669

Name: +ve in-silico MS/MS by CFM-ID for AHZVYVPVHRHEHF-REBRKWNGSA-N
ID: AHZVYVPVHRHEHF-REBRKWNGSA-N
Comment: Energy1
Num peaks: 31
39.02292652 1.251098173
43.01784114 1.981983737
53.00219107 0.8634341788
61.02840582 0.7382450138
79.05422664 2.057385572
85.02840582 0.9331013979
91.05422664 6.487413647
93.06987671 1.645934806
97.02840582 3.974189698
99.04405588 1.083226643
105.0334912 1.849889477
107.0491413 3.356280907
113.0233204 0.752109833
119.0491413 3.388822357
121.0647913 1.40311884
125.0233204 0.7689465451
127.0389705 0.8892785695
131.0491413 2.355755462
143.0491413 3.72130451
145.0647913 1.137075873
155.0338851 1.917120907
155.0491413 1.190923922
159.0440559 2.208128849
201.0546206 1.218603564
203.0702706 2.006835152
205.0859207 2.058329967
215.0702706 9.12652894
233.0808353 7.033435784
247.0964854 2.613088574
257.0808353 3.629333126
275.0914 4.851578885

Name: +ve in-silico MS/MS by CFM-ID for AHZVYVPVHRHEHF-REBRKWNGSA-N
ID: AHZVYVPVHRHEHF-REBRKWNGSA-N
Comment: Energy2
Num peaks: 31
15.02292652 0.857390967
25.00727645 1.274090562
39.02292652 1.742105898
41.03857658 1.093658669
43.01784114 4.288436016
49.00727645 3.136230623
51.02292652 1.993817514
53.00219107 2.025407737
55.01784114 1.062327066
61.02840582 0.9154730607
63.02292652 3.15901739
65.00219107 0.9176552549
67.01784114 1.342452961
79.05422664 2.857745008
91.05422664 6.464776491
93.06987671 3.268489943
97.02840582 4.370841905
99.04405588 1.349129648
105.0334912 7.135221688
107.0491413 1.074004523
109.0284058 1.438563047
111.0440559 0.9197136113
113.0233204 6.485600855
119.0491413 3.701005805
121.0647913 2.246376311
127.0389705 1.591953221
131.0491413 3.205363173
133.0647913 1.405576255
139.0389705 0.909957568
215.0702706 1.383149997
257.0808353 1.05435106

Name: +ve in-silico MS/MS by CFM-ID for BYHVZDRLSCCTND-UHFFFAOYSA-N
ID: BYHVZDRLSCCTND-UHFFFAOYSA-N
Comment: Energy0
Num peaks: 6
135.0440559 3.069117119
153.0546206 1.622708723
243.0651853 4.009316745
245.0808353 5.701757413
257.0808353 8.268707308
275.0914 59.01605192

Name: +ve in-silico MS/MS by CFM-ID for BYHVZDRLSCCTND-UHFFFAOYSA-N
ID: BYHVZDRLSCCTND-UHFFFAOYSA-N
Comment: Energy1
Num peaks: 28
41.00219107 1.336656572
43.01784114 2.114344246
107.0491413 2.543627633
123.0440559 0.9466861024
125.0233204 3.999073575
135.0440559 9.479073858
137.0597059 1.677342508
139.0389705 3.460290135
149.0597059 1.958608372
151.0389705 0.9783368455
153.0546206 2.361750459
159.0440559 2.932740408
161.0597059 3.234844135
171.0440559 2.148685167
173.0597059 3.061988708
177.0910061 1.218136586
213.0546206 2.893590591
215.0702706 2.770307648
217.0495352 1.039997648
227.0702706 1.780550012
229.0859207 1.763095868
231.1015708 0.9326579138
243.0651853 2.433012818
245.0808353 3.229896814
247.0964854 1.145438644
257.0808353 4.737805909
259.0600999 1.520125726
275.0914 12.68775653

Name: +ve in-silico MS/MS by CFM-ID for BYHVZDRLSCCTND-UHFFFAOYSA-N
ID: BYHVZDRLSCCTND-UHFFFAOYSA-N
Comment: Energy2
Num peaks: 31
39.02292652 1.823579292
49.00727645 2.33566131
55.01784114 2.013725447
65.03857658 1.226757453
68.99710569 4.006452998
91.05422664 2.69053056
97.02840582 1.132589119
103.0542266 1.530247945
105.0334912 3.556951208
107.0127558 1.280387747
107.0491413 2.477880288
109.0284058 1.8286826
111.0440559 1.312324785
115.0542266 0.982241766
119.0127558 1.177197756
121.0284058 1.820324919
123.0440559 1.327432875
125.0233204 4.252789451
135.0440559 5.733951331
161.0597059 1.349545744
171.0440559 2.504511196
173.0597059 1.884498625
189.0546206 1.808973792
191.0702706 1.06686303
197.0597059 1.911989552
213.0546206 1.634645341
215.0702706 1.05546837
227.0702706 2.092699505
229.0859207 2.534458428
231.0651853 1.289209093
243.0651853 1.120765678

Name: +ve in-silico MS/MS by CFM-ID for OXRQIQYOXIHFBQ-CYBMUJFWSA-N
ID: OXRQIQYOXIHFBQ-CYBMUJFWSA-N
Comment: Energy0
Num peaks: 6
107.0491413 3.14804086
121.0647913 3.457935085
211.075356 2.180322429
213.0910061 3.716434042
239.0702706 6.243739581
257.0808353 69.90016968

Name: +ve in-silico MS/MS by CFM-ID for OXRQIQYOXIHFBQ-CYBMUJFWSA-N
ID: OXRQIQYOXIHFBQ-CYBMUJFWSA-N
Comment: Energy1
Num peaks: 13
79.05422664 2.612947706
103.0542266 4.142388743
105.0334912 6.068635435
107.0491413 8.585279643
137.0233204 4.63090294
151.0389705 2.777145805
179.0338851 2.31072078
211.075356 2.835282895
213.0910061 3.89356199
227.0702706 2.730940992
229.0859207 12.05769271
239.0702706 7.637368008
257.0808353 19.85732828

Name: +ve in-silico MS/MS by CFM-ID for OXRQIQYOXIHFBQ-CYBMUJFWSA-N
ID: OXRQIQYOXIHFBQ-CYBMUJFWSA-N
Comment: Energy2
Num peaks: 30
41.00219107 1.064827917
49.00727645 3.710791886
51.02292652 1.900064674
63.02292652 3.350668837
79.05422664 4.648482772
81.0334912 2.812768897
101.0385766 9.987802579
103.0542266 6.728019332
105.0334912 3.892582059
107.0491413 1.904478679
119.0491413 1.587975558
123.0440559 4.204477838
125.0385766 1.599900707
133.0284058 3.125645278
135.0440559 3.566319213
143.0855268 1.687731878
149.0233204 1.180255332
167.0491413 1.582163143
169.0647913 2.448155961
171.0804414 1.182564008
183.0804414 2.578836579
185.0960915 1.885693844
195.0804414 3.488915692
211.075356 3.469729697
213.0546206 1.102113013
213.0910061 1.790209353
215.0702706 1.038608602
221.0597059 0.9606945348
239.0702706 1.335253122
241.0495352 0.9437306221

Name: +ve in-silico MS/MS by CFM-ID for QZQGLRFURVFIFL-UHFFFAOYSA-N
ID: QZQGLRFURVFIFL-UHFFFAOYSA-N
Comment: Energy0
Num peaks: 6
59.04914126 0.7176073871
153.0546206 3.690993014
199.0389705 1.939503168
239.0702706 31.87898187
241.0495352 0.6713091696
257.0808353 57.46683639

Name: +ve in-silico MS/MS by CFM-ID for QZQGLRFURVFIFL-UHFFFAOYSA-N
ID: QZQGLRFURVFIFL-UHFFFAOYSA-N
Comment: Energy1
Num peaks: 6
135.0440559 2.827897923
153.0546206 8.925260334
211.075356 5.318093261
229.0859207 22.69541054
239.0702706 19.11626877
257.0808353 25.04958063

Name: +ve in-silico MS/MS by CFM-ID for QZQGLRFURVFIFL-UHFFFAOYSA-N
ID: QZQGLRFURVFIFL-UHFFFAOYSA-N
Comment: Energy2
Num peaks: 17
39.02292652 8.891756942
41.03857658 11.34800721
49.00727645 3.785614505
51.02292652 4.050876527
57.0334912 3.145856297
59.04914126 4.265812103
65.03857658 2.277384635
95.01275576 2.902491836
107.0491413 3.301245652
125.0597059 5.522895555
135.0440559 8.16678321
153.0546206 2.860129074
171.0440559 3.542060392
211.075356 4.04976669
221.0597059 3.20838099
223.0389705 3.416676557
239.0702706 6.232392638

Name: +ve in-silico MS/MS by CFM-ID for TZFFHRMBFYPIBW-HUUCEWRRSA-N
ID: TZFFHRMBFYPIBW-HUUCEWRRSA-N
Comment: Energy0
Num peaks: 6
107.0491413 2.061732141
125.0233204 2.220693333
243.0651853 6.874303389
245.0808353 1.805506315
257.0808353 7.739323417
275.0914 61.82545581

Name: +ve in-silico MS/MS by CFM-ID for TZFFHRMBFYPIBW-HUUCEWRRSA-N
ID: TZFFHRMBFYPIBW-HUUCEWRRSA-N
Comment: Energy1
Num peaks: 23
41.00219107 1.49786501
43.01784114 2.445019463
97.02840582 1.403690573
99.04405588 1.071998472
107.0491413 3.625627587
109.0647913 3.139021848
121.0647913 9.476528404
123.0804414 1.867847898
125.0233204 10.094779
127.0389705 2.052214785
135.0440559 2.309484386
137.0597059 4.832542074
139.0389705 1.905681607
161.0597059 1.754495974
167.0338851 1.65765987
171.0440559 1.207604613
173.0597059 1.167479717
215.0702706 2.016337293
221.0808353 1.01729734
243.0651853 4.476421319
257.0808353 5.553633283
259.0600999 1.327502552
275.0914 14.26600808

Name: +ve in-silico MS/MS by CFM-ID for TZFFHRMBFYPIBW-HUUCEWRRSA-N
ID: TZFFHRMBFYPIBW-HUUCEWRRSA-N
Comment: Energy2
Num peaks: 31
15.02292652 0.8723263745
55.01784114 1.299217046
57.0334912 1.230210621
63.02292652 2.672892753
65.03857658 1.466403056
68.99710569 5.546638128
71.01275576 1.363824034
77.03857658 0.8660053516
79.01784114 1.230402814
79.05422664 1.212490316
81.0334912 2.542274125
91.01784114 1.041768947
91.05422664 2.03822679
93.0334912 2.260882119
97.02840582 1.654890909
103.0178411 1.099027864
105.0334912 6.358317573
107.0127558 1.926121062
107.0491413 9.389737204
109.0284058 2.142936957
111.0440559 1.193981192
119.0491413 2.082147478
121.0647913 3.4197916
125.0233204 5.578861199
127.0389705 1.304350983
135.0440559 4.830005223
149.0597059 0.9607781572
161.0597059 1.037965566
219.0651853 1.253281194
229.0495352 0.9288162299
259.0600999 0.8664176133

Name: +ve in-silico MS/MS by CFM-ID for HPYUVJOUOVWPNC-LBPRGKRZSA-N
ID: HPYUVJOUOVWPNC-LBPRGKRZSA-N
Comment: Energy0
Num peaks: 9
43.01784114 3.157998727
69.0334912 3.838674812
149.0597059 4.029471318
157.0647913 3.258167663
167.0702706 4.7658575
175.075356 17.35854913
193.0859207 2.475409274
217.0859207 15.53711507
235.0964854 26.89606797

Name: +ve in-silico MS/MS by CFM-ID for HPYUVJOUOVWPNC-LBPRGKRZSA-N
ID: HPYUVJOUOVWPNC-LBPRGKRZSA-N
Comment: Energy1
Num peaks: 15
25.00727645 3.331364382
27.02292652 2.012959522
43.01784114 1.908957467
51.02292652 3.344044854
55.01784114 1.831748819
67.01784114 1.662456301
69.0334912 13.84504834
107.0491413 4.456773938
149.0597059 5.063029489
157.0647913 5.840189103
167.0702706 2.969850178
175.075356 21.63955176
193.0859207 2.621366795
217.0859207 4.664529212
235.0964854 4.954178799

Name: +ve in-silico MS/MS by CFM-ID for HPYUVJOUOVWPNC-LBPRGKRZSA-N
ID: HPYUVJOUOVWPNC-LBPRGKRZSA-N
Comment: Energy2
Num peaks: 26
15.02292652 0.9604115714
25.00727645 1.652519023
41.00219107 0.9651314687
43.01784114 4.726834078
49.00727645 1.437688425
51.02292652 6.651497754
53.00219107 0.9351195383
53.03857658 1.648960502
55.01784114 2.486429845
63.02292652 1.458611465
65.03857658 1.071090891
69.0334912 5.055711943
75.02292652 0.9743761723
77.03857658 1.490448533
79.05422664 1.583731414
91.05422664 2.537896979
105.0334912 8.923902732
107.0491413 17.36940752
121.0647913 2.696436292
123.0440559 3.273865715
137.0597059 1.429997347
149.0597059 5.200570808
155.0491413 1.284432658
157.0647913 1.802254113
167.0702706 1.358816953
175.075356 1.464041373

Name: +ve in-silico MS/MS by CFM-ID for YAYLLPIGVCCHJD-UHFFFAOYSA-N
ID: YAYLLPIGVCCHJD-UHFFFAOYSA-N
Comment: Energy0
Num peaks: 6
105.0334912 4.553012594
123.0440559 2.394969673
135.0440559 3.156769948
227.0702706 6.736953941
229.0859207 1.60817495
257.0808353 68.88532903

Name: +ve in-silico MS/MS by CFM-ID for YAYLLPIGVCCHJD-UHFFFAOYSA-N
ID: YAYLLPIGVCCHJD-UHFFFAOYSA-N
Comment: Energy1
Num peaks: 11
79.01784114 1.380606643
105.0334912 17.35594496
123.0440559 3.58039276
135.0440559 8.803668699
153.0546206 2.827918637
213.0546206 1.892241588
225.0546206 2.365665984
227.0702706 9.221148131
229.0859207 3.739617391
241.0495352 1.368123379
257.0808353 28.59968094

Name: +ve in-silico MS/MS by CFM-ID for YAYLLPIGVCCHJD-UHFFFAOYSA-N
ID: YAYLLPIGVCCHJD-UHFFFAOYSA-N
Comment: Energy2
Num peaks: 18
39.02292652 1.262484732
49.00727645 2.1177797
51.02292652 3.737123591
63.02292652 8.507358564
65.00219107 1.383434524
67.01784114 1.968226737
79.01784114 7.942510221
81.0334912 2.78501192
89.00219107 3.691160772
91.01784114 3.23428209
93.0334912 4.606804493
95.04914126 1.998082935
105.0334912 20.23739215
107.0491413 4.413338423
121.0284058 2.463134216
123.0440559 3.874757357
135.0440559 4.788351766
227.0702706 1.180761516

Name: +ve in-silico MS/MS by CFM-ID for GFAAFSIXESOVNH-UHFFFAOYSA-N
ID: GFAAFSIXESOVNH-UHFFFAOYSA-N
Comment: Energy0
Num peaks: 6
67.05422664 2.506717094
175.075356 5.947403809
179.0338851 4.966135624
203.0702706 16.55217639
217.0859207 2.972103559
235.0964854 47.897476

Name: +ve in-silico MS/MS by CFM-ID for GFAAFSIXESOVNH-UHFFFAOYSA-N
ID: GFAAFSIXESOVNH-UHFFFAOYSA-N
Comment: Energy1
Num peaks: 20
55.05422664 1.31556124
65.03857658 2.117861535
67.05422664 2.4589427
73.06479133 6.196087259
83.04914126 1.352646352
85.06479133 2.101718182
147.0076704 2.298008362
149.0233204 1.3481408
151.0389705 2.502518983
161.0233204 1.148752807
167.0338851 1.72142594
175.0389705 1.377041703
175.075356 6.770073461
177.0546206 1.336567373
177.0910061 1.087051328
179.0338851 5.201217561
193.0495352 5.556173447
203.0702706 11.86254186
217.0859207 5.149527994
235.0964854 17.40321849

Name: +ve in-silico MS/MS by CFM-ID for GFAAFSIXESOVNH-UHFFFAOYSA-N
ID: GFAAFSIXESOVNH-UHFFFAOYSA-N
Comment: Energy2
Num peaks: 31
39.02292652 1.107725771
49.00727645 1.536707231
51.02292652 1.187069067
55.05422664 5.346195123
65.03857658 7.482972864
67.05422664 5.244745617
77.00219107 2.313870657
81.0334912 1.604956486
83.04914126 1.20643711
117.0334912 2.03158146
121.0284058 5.006849512
133.0284058 2.702453247
133.0647913 1.498741333
135.0440559 2.030338605
135.0804414 1.448234071
145.0284058 2.019469845
147.0076704 4.248678015
147.0804414 1.380765687
149.0233204 4.871835852
149.0597059 1.170514771
151.0389705 2.599014363
159.0440559 1.350182946
159.0804414 1.157632771
161.0233204 2.679263288
163.0389705 1.252572725
175.0389705 1.279617793
175.075356 2.430945439
177.0546206 3.27766482
179.0338851 2.006363638
187.075356 1.563164518
203.0702706 1.141907934

Name: +ve in-silico MS/MS by CFM-ID for PFNUDHMNMHMVIV-UHFFFAOYSA-N
ID: PFNUDHMNMHMVIV-UHFFFAOYSA-N
Comment: Energy0
Num peaks: 6
243.0651853 7.44128578
245.0808353 1.98802871
247.0964854 0.5245784352
257.0808353 0.8280020299
259.0600999 1.297574295
275.0914 83.60973827

Name: +ve in-silico MS/MS by CFM-ID for PFNUDHMNMHMVIV-UHFFFAOYSA-N
ID: PFNUDHMNMHMVIV-UHFFFAOYSA-N
Comment: Energy1
Num peaks: 6
231.0651853 1.738599188
243.0651853 12.85154481
245.0808353 2.177864647
247.0964854 3.431617502
259.0600999 2.717544781
275.0914 57.22461327

Name: +ve in-silico MS/MS by CFM-ID for PFNUDHMNMHMVIV-UHFFFAOYSA-N
ID: PFNUDHMNMHMVIV-UHFFFAOYSA-N
Comment: Energy2
Num peaks: 31
15.02292652 1.021415899
41.00219107 1.328289454
51.02292652 1.136659142
85.02840582 1.063577902
131.0127558 1.624649086
133.0284058 3.830062297
147.0440559 2.641996791
149.0597059 2.162764499
157.0284058 4.905633618
159.0440559 4.199120694
161.0597059 1.975912033
171.0440559 1.874082515
173.0233204 2.291062942
173.0597059 2.16133694
175.0389705 3.631608496
177.0546206 1.404321012
187.0389705 5.969988611
189.0546206 4.479156561
201.0546206 1.864587388
203.0338851 1.945378119
213.0546206 4.151734101
217.0495352 2.280573281
219.0651853 1.11520485
227.0338851 1.586102816
227.0702706 1.181888074
229.0495352 7.913270964
231.0651853 2.707825792
243.0287997 1.253773503
243.0651853 3.514042021
245.0808353 1.291794649
259.0600999 2.460790198

Name: +ve in-silico MS/MS by CFM-ID for PSBAIJVSCTZDDB-UHFFFAOYSA-N
ID: PSBAIJVSCTZDDB-UHFFFAOYSA-N
Comment: Energy0
Num peaks: 6
43.01784114 2.369976827
95.04914126 4.091213819
135.0440559 5.289375582
163.0389705 13.95628018
215.0702706 21.38839767
257.0808353 42.17939298

Name: +ve in-silico MS/MS by CFM-ID for PSBAIJVSCTZDDB-UHFFFAOYSA-N
ID: PSBAIJVSCTZDDB-UHFFFAOYSA-N
Comment: Energy1
Num peaks: 6
95.04914126 5.874157354
121.0284058 9.562303163
135.0440559 6.528701489
163.0389705 22.1449181
215.0702706 23.3584901
257.0808353 13.38905601

Name: +ve in-silico MS/MS by CFM-ID for PSBAIJVSCTZDDB-UHFFFAOYSA-N
ID: PSBAIJVSCTZDDB-UHFFFAOYSA-N
Comment: Energy2
Num peaks: 17
15.02292652 1.852007183
41.00219107 1.763002528
43.01784114 5.038439452
49.00727645 6.403868396
51.02292652 6.826841779
53.03857658 2.715021894
63.02292652 4.341071382
65.03857658 3.807010759
67.05422664 2.121529102
79.01784114 1.713241053
95.04914126 5.934952507
107.0127558 1.583053829
121.0284058 28.46107861
135.0440559 2.440479343
145.0284058 2.07925864
163.0389705 2.906110298
197.0597059 1.589984251

Name: +ve in-silico MS/MS by CFM-ID for NTLUSUFJOUMRLA-KFWWJZLASA-N
ID: NTLUSUFJOUMRLA-KFWWJZLASA-N
Comment: Energy0
Num peaks: 6
99.08044139 1.549171288
123.0440559 1.471461646
137.0233204 1.451972705
139.0389705 4.992145294
257.0808353 12.37074936
275.0914 65.01342423

Name: +ve in-silico MS/MS by CFM-ID for NTLUSUFJOUMRLA-KFWWJZLASA-N
ID: NTLUSUFJOUMRLA-KFWWJZLASA-N
Comment: Energy1
Num peaks: 18
95.04914126 2.741798638
105.0334912 7.484957293
107.0491413 6.26020157
121.0284058 4.30197711
123.0440559 5.973465552
137.0233204 3.634692101
137.0597059 1.471466802
139.0389705 8.552509464
151.0389705 1.205914857
169.0495352 1.757767331
181.0495352 1.672850988
231.0651853 1.455826161
233.0808353 1.606419169
243.0651853 1.546093269
245.0808353 6.699570958
247.0964854 4.122927094
257.0808353 6.899501245
275.0914 12.69060257

Name: +ve in-silico MS/MS by CFM-ID for NTLUSUFJOUMRLA-KFWWJZLASA-N
ID: NTLUSUFJOUMRLA-KFWWJZLASA-N
Comment: Energy2
Num peaks: 31
65.03857658 1.724229944
67.01784114 2.319032004
69.0334912 1.701754271
75.02292652 1.429334554
77.03857658 3.331226794
79.01784114 2.831218908
79.05422664 4.859797004
81.0334912 2.461616622
81.06987671 0.9384387254
91.05422664 2.796360637
93.0334912 1.437208265
95.01275576 1.002131907
95.04914126 2.997769228
97.06479133 0.8928666987
99.08044139 1.595367694
105.0334912 9.752667038
107.0491413 5.176559545
109.0647913 1.542323022
111.0440559 3.054250648
113.0597059 1.318950923
115.075356 1.462467126
121.0284058 10.17268975
123.0440559 2.953549219
137.0233204 2.126449215
139.0389705 1.256024188
149.0233204 0.9769701688
213.0546206 0.8970180862
229.0495352 1.637949751
233.0808353 1.035282097
243.0651853 1.183142793
257.0808353 1.904958241

Name: +ve in-silico MS/MS by CFM-ID for WDWMMTPOXUTHRI-UHFFFAOYSA-N
ID: WDWMMTPOXUTHRI-UHFFFAOYSA-N
Comment: Energy0
Num peaks: 6
61.06479133 1.280794425
215.0338851 5.590588348
233.0444498 16.33188769
243.0651853 1.212506829
257.0808353 6.303750052
275.0914 62.02806641

Name: +ve in-silico MS/MS by CFM-ID for WDWMMTPOXUTHRI-UHFFFAOYSA-N
ID: WDWMMTPOXUTHRI-UHFFFAOYSA-N
Comment: Energy1
Num peaks: 11
43.05422664 1.867632764
191.0338851 3.091441435
205.0495352 7.953117262
215.0338851 15.00389248
217.0131497 3.024589004
217.0495352 1.750724439
231.0651853 2.350091582
233.0444498 26.03490713
247.0964854 6.050136189
257.0808353 2.594059542
275.0914 10.41681591

Name: +ve in-silico MS/MS by CFM-ID for WDWMMTPOXUTHRI-UHFFFAOYSA-N
ID: WDWMMTPOXUTHRI-UHFFFAOYSA-N
Comment: Energy2
Num peaks: 25
27.02292652 1.096575072
41.00219107 0.9106249942
43.05422664 3.288520853
45.0334912 0.9645308892
53.00219107 2.319199359
55.01784114 0.9427574542
137.0233204 1.034492851
163.0389705 2.753634733
165.0182351 1.034492851
171.0440559 5.860148866
175.0389705 2.312518247
187.0389705 4.630167284
189.0546206 1.932444521
191.0338851 8.931926804
191.0702706 0.8872255333
199.0389705 0.9348894487
203.0338851 4.472965481
205.0495352 2.447619908
213.0182351 1.046466789
215.0338851 17.25422811
217.0131497 5.524921655
217.0495352 4.470405859
219.0287997 1.664502367
231.0287997 0.9119581853
233.0444498 2.705023645

Name: +ve in-silico MS/MS by CFM-ID for LVCUVLHYCYWHDY-CABCVRRESA-N
ID: LVCUVLHYCYWHDY-CABCVRRESA-N
Comment: Energy0
Num peaks: 6
95.04914126 2.92688034
121.0284058 1.557419909
137.0233204 5.458424087
137.0597059 1.590254586
239.0702706 11.39672839
257.0808353 65.0090835

Name: +ve in-silico MS/MS by CFM-ID for LVCUVLHYCYWHDY-CABCVRRESA-N
ID: LVCUVLHYCYWHDY-CABCVRRESA-N
Comment: Energy1
Num peaks: 17
79.05422664 3.585441528
91.05422664 7.621538691
95.04914126 2.073737579
97.06479133 1.11430056
105.0334912 2.900383666
107.0491413 6.641176564
119.0491413 1.186254308
121.0284058 5.338018324
121.0647913 1.783912882
137.0233204 11.82712752
147.0440559 1.476568748
151.0389705 1.610521857
179.0338851 1.9464147
227.0702706 3.250560129
229.0859207 6.20301258
239.0702706 6.716469223
257.0808353 15.65933006

Name: +ve in-silico MS/MS by CFM-ID for LVCUVLHYCYWHDY-CABCVRRESA-N
ID: LVCUVLHYCYWHDY-CABCVRRESA-N
Comment: Energy2
Num peaks: 25
39.02292652 1.403267483
49.00727645 3.683800624
51.02292652 3.224966701
63.02292652 4.761533911
65.03857658 7.11513022
67.01784114 3.007855391
69.0334912 1.294841521
75.02292652 0.9150089667
79.01784114 1.205649989
79.05422664 4.046127334
81.0334912 2.824592161
91.05422664 9.097830634
93.0334912 1.893491771
93.06987671 3.026129028
95.01275576 1.352423599
95.04914126 2.880748741
105.0334912 7.368474819
107.0491413 2.844017269
109.0284058 2.077203692
111.0440559 2.518444362
117.0334912 1.89619092
119.0491413 1.562138761
121.0284058 5.702714072
137.0233204 3.374934245
241.0495352 0.9858333272

Name: +ve in-silico MS/MS by CFM-ID for IUFFPMSLKYCSDC-FDTUMDBZSA-N
ID: IUFFPMSLKYCSDC-FDTUMDBZSA-N
Comment: Energy0
Num peaks: 16
41.03857658 1.253951508
43.05422664 0.864157859
80.96409131 2.229165363
81.06987671 1.196169839
83.08552677 0.825106562
98.974656 1.233389028
109.1011768 1.115778482
119.0855268 1.006153305
123.1168269 3.960018716
135.1168269 5.772027438
137.132477 15.31815312
139.148127 1.474607115
151.0059561 0.8106017985
191.0372563 0.8255223094
217.0892918 1.159650939
235.0998565 41.06629485

Name: +ve in-silico MS/MS by CFM-ID for IUFFPMSLKYCSDC-FDTUMDBZSA-N
ID: IUFFPMSLKYCSDC-FDTUMDBZSA-N
Comment: Energy1
Num peaks: 19
39.02292652 3.508184265
41.03857658 3.001452803
43.05422664 1.881523577
53.03857658 1.373579928
55.05422664 2.902319477
65.03857658 2.624046723
67.05422664 2.450062899
69.06987671 2.046392766
79.05422664 3.097623309
81.06987671 2.743014362
83.08552677 1.780847017
95.08552677 2.757511805
96.95900593 1.16643063
98.974656 1.637400373
133.1011768 2.005579953
135.1168269 3.10567081
137.132477 40.10869508
139.148127 1.408669641
235.0998565 1.41212209

Name: +ve in-silico MS/MS by CFM-ID for IUFFPMSLKYCSDC-FDTUMDBZSA-N
ID: IUFFPMSLKYCSDC-FDTUMDBZSA-N
Comment: Energy2
Num peaks: 21
39.02292652 9.74899568
41.03857658 9.511728545
43.05422664 4.50878471
51.02292652 3.519523451
53.03857658 7.451337283
55.05422664 8.640629234
65.03857658 3.349842029
67.05422664 6.601706145
69.06987671 4.427260735
77.03857658 1.411892082
79.05422664 3.10523879
81.06987671 4.893919566
83.08552677 1.483089053
93.06987671 1.528823864
95.08552677 2.736225493
107.0855268 1.452220855
119.0855268 1.164547206
123.1168269 1.273124933
133.1011768 1.290283261
137.132477 1.100010125
139.148127 1.02916175

Name: +ve in-silico MS/MS by CFM-ID for QPSCKIQSZZPZQX-UHFFFAOYSA-N
ID: QPSCKIQSZZPZQX-UHFFFAOYSA-N
Comment: Energy0
Num peaks: 6
209.0597059 0.9341753787
225.0546206 1.73884089
227.0702706 6.662362327
229.0859207 2.509873606
239.0702706 2.915695527
257.0808353 79.69289156

Name: +ve in-silico MS/MS by CFM-ID for QPSCKIQSZZPZQX-UHFFFAOYSA-N
ID: QPSCKIQSZZPZQX-UHFFFAOYSA-N
Comment: Energy1
Num peaks: 11
119.0491413 5.438260459
199.075356 2.025144704
211.075356 2.456914729
213.0546206 2.600026022
215.0702706 4.52947441
227.0702706 7.981881759
229.0495352 2.113312066
229.0859207 7.33973719
239.0702706 3.473138065
241.0495352 3.14914324
257.0808353 39.54100902

Name: +ve in-silico MS/MS by CFM-ID for QPSCKIQSZZPZQX-UHFFFAOYSA-N
ID: QPSCKIQSZZPZQX-UHFFFAOYSA-N
Comment: Energy2
Num peaks: 29
39.02292652 1.237164827
49.00727645 1.357998441
63.02292652 1.360490543
75.02292652 2.685076421
89.03857658 1.915316837
91.05422664 1.211623185
101.0385766 1.451154292
117.0334912 7.452142006
119.0491413 3.290972283
155.0491413 1.118434916
167.0491413 4.52011659
169.0647913 3.326969089
171.0804414 2.281570555
179.0491413 2.961128905
181.0647913 5.414513241
183.0804414 4.823075402
185.0597059 1.468720819
195.0804414 1.800464836
197.0597059 3.643779022
199.075356 3.945382303
209.0597059 4.77046722
211.075356 6.545441303
213.0546206 2.205818995
215.0702706 1.548347405
225.0546206 1.197067317
227.0702706 1.712321029
229.0859207 1.51502709
239.0702706 2.03350965
241.0495352 1.610850556

Name: +ve in-silico MS/MS by CFM-ID for YFBKETOOUCGSLU-UHFFFAOYSA-N
ID: YFBKETOOUCGSLU-UHFFFAOYSA-N
Comment: Energy0
Num peaks: 7
47.04914126 2.976837169
147.0440559 7.348358098
171.0440559 2.0276907
189.0546206 15.2932749
207.0651853 3.448620648
217.0859207 5.661094626
235.0964854 43.68290223

Name: +ve in-silico MS/MS by CFM-ID for YFBKETOOUCGSLU-UHFFFAOYSA-N
ID: YFBKETOOUCGSLU-UHFFFAOYSA-N
Comment: Energy1
Num peaks: 27
29.03857658 1.00594492
41.00219107 0.8111799723
47.04914126 9.347497021
53.00219107 0.7452905692
55.01784114 2.156054938
57.0334912 0.8729556795
87.04405588 1.065284778
97.02840582 0.7695710561
99.04405588 0.9926207542
101.0597059 2.984523393
119.0491413 0.9311367604
131.0491413 0.7977679127
135.0440559 0.8468427332
145.0284058 1.856764315
147.0440559 9.422955974
149.0597059 1.060681691
161.0597059 7.956489022
171.0440559 4.302168957
173.0597059 1.021322346
189.0546206 13.91645693
203.0702706 0.8906689156
205.0859207 1.043295806
207.0651853 1.713158359
207.1015708 2.444833977
217.0859207 2.531605638
219.0651853 1.457192149
235.0964854 7.696493324

Name: +ve in-silico MS/MS by CFM-ID for YFBKETOOUCGSLU-UHFFFAOYSA-N
ID: YFBKETOOUCGSLU-UHFFFAOYSA-N
Comment: Energy2
Num peaks: 31
27.02292652 5.203700595
29.03857658 2.578093217
39.02292652 1.320392878
41.00219107 1.551872952
43.01784114 1.050480081
47.04914126 2.776070258
49.00727645 1.31486667
51.02292652 1.021728013
53.00219107 2.315762102
53.03857658 1.636607111
55.01784114 1.906677074
57.0334912 1.330183243
73.02840582 1.627968532
81.0334912 1.66413431
91.01784114 1.631944781
105.0334912 1.628772545
115.0178411 1.151311029
117.0334912 2.279167045
119.0491413 5.913918005
121.0647913 1.083110542
129.0334912 1.097288383
131.0491413 5.150147609
133.0647913 1.182251234
135.0440559 1.20300039
143.0491413 1.300403041
145.0284058 4.573077437
147.0440559 4.899913437
149.0597059 1.45859793
161.0597059 2.712776667
163.075356 1.349890423
189.0546206 1.340065047

Name: +ve in-silico MS/MS by CFM-ID for ZAALTNUGBSMZBE-UHFFFAOYSA-N
ID: ZAALTNUGBSMZBE-UHFFFAOYSA-N
Comment: Energy0
Num peaks: 6
231.0651853 0.4541472278
243.0651853 10.04960841
245.0808353 2.610233686
257.0808353 0.8017611311
259.0600999 1.244112373
275.0914 80.55960836

Name: +ve in-silico MS/MS by CFM-ID for ZAALTNUGBSMZBE-UHFFFAOYSA-N
ID: ZAALTNUGBSMZBE-UHFFFAOYSA-N
Comment: Energy1
Num peaks: 6
231.0651853 2.738000202
243.0651853 16.47949409
245.0808353 2.263562605
247.0964854 3.482953154
259.0600999 2.531100967
275.0914 53.94940197

Name: +ve in-silico MS/MS by CFM-ID for ZAALTNUGBSMZBE-UHFFFAOYSA-N
ID: ZAALTNUGBSMZBE-UHFFFAOYSA-N
Comment: Energy2
Num peaks: 29
53.00219107 1.572096231
55.01784114 4.934685779
57.0334912 4.605289916
83.01275576 4.826219285
85.02840582 1.90989091
97.02840582 1.566656003
147.0440559 2.889938669
171.0440559 1.387152818
173.0597059 2.633081941
175.0389705 1.58623046
187.0389705 3.101955167
189.0546206 2.976112187
199.0389705 4.560688511
201.0546206 4.485161557
203.0338851 1.642124242
203.0702706 1.236656344
213.0546206 4.987609325
215.0338851 1.398433819
215.0702706 1.395202412
217.0495352 3.026516265
219.0651853 1.119417045
227.0338851 2.987227571
227.0702706 1.34261027
229.0495352 7.747219296
231.0651853 2.716507878
243.0287997 1.444362025
243.0651853 3.582269147
245.0808353 1.235955513
259.0600999 1.92389164

Name: +ve in-silico MS/MS by CFM-ID for WFUJIEFEDAJQLM-UHFFFAOYSA-N
ID: WFUJIEFEDAJQLM-UHFFFAOYSA-N
Comment: Energy0
Num peaks: 6
85.02840582 1.939025535
145.0647913 2.350245075
197.0597059 1.199420793
239.0702706 18.33168357
241.0495352 1.230495345
257.0808353 64.67570375

Name: +ve in-silico MS/MS by CFM-ID for WFUJIEFEDAJQLM-UHFFFAOYSA-N
ID: WFUJIEFEDAJQLM-UHFFFAOYSA-N
Comment: Energy1
Num peaks: 16
55.01784114 1.859587521
83.01275576 3.955367724
85.02840582 6.02955139
145.0647913 3.990895727
171.0440559 3.640504483
173.0597059 9.933971743
175.075356 2.152312159
199.075356 1.937577293
201.0546206 2.284137351
201.0910061 2.041206209
203.0702706 2.614404521
227.0702706 3.518652623
229.0859207 16.05386143
231.0651853 3.614428877
239.0702706 7.273056445
257.0808353 9.320163302

Name: +ve in-silico MS/MS by CFM-ID for WFUJIEFEDAJQLM-UHFFFAOYSA-N
ID: WFUJIEFEDAJQLM-UHFFFAOYSA-N
Comment: Energy2
Num peaks: 28
53.00219107 2.921315148
55.01784114 3.659624492
57.0334912 1.464802858
83.01275576 1.232592907
85.02840582 2.445256096
115.0542266 4.303978688
117.0698767 1.476089583
119.0491413 0.858535762
131.0491413 1.232063052
141.0334912 1.793450687
143.0491413 3.906454208
145.0647913 18.3494629
147.0804414 1.979430061
157.0647913 2.656505443
169.0284058 1.448808573
169.0647913 1.304027614
171.0440559 6.40560085
173.0597059 5.54365887
183.0804414 2.128856434
185.0597059 1.017993697
197.0597059 1.499669664
199.0389705 0.8419078855
199.075356 1.018774861
203.0702706 0.9570996514
209.0597059 1.895765046
211.075356 3.301217869
239.0702706 2.509501385
241.0495352 2.467117758

Name: +ve in-silico MS/MS by CFM-ID for XQVRVLVORPSYNU-YACGDJQHSA-N
ID: XQVRVLVORPSYNU-YACGDJQHSA-N
Comment: Energy0
Num peaks: 11
43.01784114 1.135385035
97.00727645 10.66735374
99.02292652 31.05093525
101.0385766 7.093572474
111.0229265 1.827836537
113.0385766 2.603882752
115.0542266 1.800146093
117.0698767 1.68596053
197.0597059 4.633264608
215.0702706 5.531510328
257.0808353 12.56344875

Name: +ve in-silico MS/MS by CFM-ID for XQVRVLVORPSYNU-YACGDJQHSA-N
ID: XQVRVLVORPSYNU-YACGDJQHSA-N
Comment: Energy1
Num peaks: 16
39.02292652 1.331589831
49.00727645 2.756852674
63.02292652 3.19454773
73.00727645 2.583246902
75.02292652 2.208048994
77.03857658 1.686983335
87.02292652 1.142769018
97.00727645 2.965086544
97.02840582 1.615170751
99.02292652 43.81890322
101.0385766 3.923104021
111.0229265 2.636080681
113.0385766 2.503182271
197.0597059 1.852219841
215.0702706 3.529767632
257.0808353 2.335186031

Name: +ve in-silico MS/MS by CFM-ID for XQVRVLVORPSYNU-YACGDJQHSA-N
ID: XQVRVLVORPSYNU-YACGDJQHSA-N
Comment: Energy2
Num peaks: 23
25.00727645 0.8569546352
39.02292652 8.670239746
41.03857658 2.323947211
43.01784114 2.923395672
49.00727645 7.072158309
51.02292652 4.253222438
55.01784114 1.400915
57.0334912 1.030188241
63.02292652 4.762744092
73.00727645 3.947543402
75.02292652 4.956607022
77.03857658 2.099395668
87.02292652 1.084439711
97.00727645 13.89567835
97.02840582 1.095812097
99.02292652 3.943744985
101.0385766 2.264850697
111.0229265 8.381222358
113.0385766 1.576157347
115.0542266 1.383191218
139.0389705 0.9674178196
163.0389705 0.7939741383
175.0389705 0.8179830449

Name: +ve in-silico MS/MS by CFM-ID for XISYSKLNGHSBJN-UHFFFAOYSA-N
ID: XISYSKLNGHSBJN-UHFFFAOYSA-N
Comment: Energy0
Num peaks: 6
69.0334912 2.0815515
71.04914126 5.679139603
153.0546206 7.4694133
203.0702706 6.891719779
217.0859207 6.567768415
235.0964854 59.18115966

Name: +ve in-silico MS/MS by CFM-ID for XISYSKLNGHSBJN-UHFFFAOYSA-N
ID: XISYSKLNGHSBJN-UHFFFAOYSA-N
Comment: Energy1
Num peaks: 9
39.02292652 14.31168613
41.03857658 16.0910735
43.05422664 5.346724335
69.0334912 3.558215917
71.04914126 9.983656313
179.0338851 6.762499023
203.0702706 4.918010441
217.0859207 4.440926233
235.0964854 15.70292796

Name: +ve in-silico MS/MS by CFM-ID for XISYSKLNGHSBJN-UHFFFAOYSA-N
ID: XISYSKLNGHSBJN-UHFFFAOYSA-N
Comment: Energy2
Num peaks: 22
39.02292652 3.901416108
41.03857658 10.44747471
43.05422664 1.764059177
55.01784114 1.646529104
55.05422664 9.474970749
57.0334912 1.561272562
57.06987671 4.53577143
69.0334912 9.427569822
71.04914126 6.891338108
81.0334912 3.317867617
97.02840582 4.233459417
99.04405588 1.359670671
107.0491413 1.478455483
111.0440559 3.630359958
123.0440559 3.531144772
137.0597059 1.701171071
147.0440559 1.336785457
149.0233204 3.973610597
151.0389705 1.212347947
153.0546206 3.139993121
187.075356 1.21848305
203.0702706 1.246965665

Name: +ve in-silico MS/MS by CFM-ID for MFLCLMHBOLWTHH-DJYGCBNOSA-N
ID: MFLCLMHBOLWTHH-DJYGCBNOSA-N
Comment: Energy0
Num peaks: 10
55.01784114 2.358160019
57.0334912 5.504857206
69.0334912 5.266747306
99.04405588 7.075617548
175.0389705 3.473316494
205.0495352 3.033080885
243.0651853 3.093218184
245.0808353 2.687200866
257.0808353 15.2541443
275.0914 32.47089491

Name: +ve in-silico MS/MS by CFM-ID for MFLCLMHBOLWTHH-DJYGCBNOSA-N
ID: MFLCLMHBOLWTHH-DJYGCBNOSA-N
Comment: Energy1
Num peaks: 23
41.03857658 1.081229835
53.00219107 8.357631369
55.01784114 8.184559409
57.0334912 2.673136378
59.04914126 1.373353523
69.0334912 5.650895078
71.04914126 1.385893778
81.0334912 2.611317446
83.04914126 1.144328622
99.04405588 8.318766505
175.0389705 1.101390651
199.0389705 1.435596822
205.0495352 7.799952926
217.0495352 5.932894421
219.0651853 1.956156384
221.0808353 1.173892504
229.0859207 1.511632309
239.0702706 1.193205084
243.0651853 1.700134835
245.0808353 1.738904052
247.0964854 3.276745712
257.0808353 5.822437672
275.0914 5.379026778

Name: +ve in-silico MS/MS by CFM-ID for MFLCLMHBOLWTHH-DJYGCBNOSA-N
ID: MFLCLMHBOLWTHH-DJYGCBNOSA-N
Comment: Energy2
Num peaks: 26
27.02292652 1.05869281
39.02292652 8.58996809
41.03857658 2.858943312
53.00219107 3.647270043
55.01784114 5.019637554
57.0334912 2.855206757
67.01784114 2.611525261
69.0334912 22.32883952
71.04914126 3.307797169
79.01784114 0.8547946635
81.0334912 1.818703581
83.04914126 1.707899544
95.01275576 2.049064584
99.04405588 1.914251764
119.0127558 2.49057867
121.0284058 3.015319653
131.0491413 1.316357407
135.0440559 1.058612251
149.0233204 0.8574602977
173.0233204 1.164964541
175.0389705 3.973004013
177.0546206 0.9739572828
187.0389705 0.9363810399
189.0546206 1.671991334
205.0495352 1.103265031
227.0702706 1.213739941

Name: +ve in-silico MS/MS by CFM-ID for JQWAPGXLARKREZ-SSDOTTSWSA-N
ID: JQWAPGXLARKREZ-SSDOTTSWSA-N
Comment: Energy0
Num peaks: 6
57.06987671 1.003583308
205.0495352 0.969176967
207.0651853 2.077376029
217.0859207 13.57819618
219.0651853 1.300160775
235.0964854 72.44928519

Name: +ve in-silico MS/MS by CFM-ID for JQWAPGXLARKREZ-SSDOTTSWSA-N
ID: JQWAPGXLARKREZ-SSDOTTSWSA-N
Comment: Energy1
Num peaks: 16
29.03857658 3.473464254
55.05422664 2.522558753
57.06987671 4.431966778
189.0546206 2.464077438
189.0910061 1.940116995
191.0702706 1.500900419
193.0859207 1.603409521
203.0702706 1.144008788
205.0495352 1.684556119
205.0859207 3.854345173
207.0651853 3.867777997
207.1015708 7.759609806
209.0808353 1.300595837
217.0859207 10.51735987
219.0651853 2.459342999
235.0964854 29.74298614

Name: +ve in-silico MS/MS by CFM-ID for JQWAPGXLARKREZ-SSDOTTSWSA-N
ID: JQWAPGXLARKREZ-SSDOTTSWSA-N
Comment: Energy2
Num peaks: 31
25.00727645 1.573986035
27.02292652 2.72207375
29.03857658 2.193861722
39.02292652 1.775955181
41.00219107 0.9948566304
41.03857658 1.117583646
51.02292652 3.684379726
53.00219107 1.047955485
53.03857658 4.409432205
55.01784114 2.098202448
55.05422664 4.093715634
57.06987671 3.442888825
65.03857658 6.971288001
67.05422664 2.659988121
69.06987671 1.908324028
79.05422664 4.577230794
81.0334912 9.462078078
81.06987671 1.142735189
83.04914126 2.12493921
125.0233204 1.569837886
135.0076704 1.156634964
137.0233204 1.968087667
153.0182351 1.130620119
171.0440559 1.06193479
189.0546206 1.118609759
189.0910061 1.456460369
193.0859207 0.9423666637
199.075356 1.261717557
203.0702706 0.8840716646
217.0859207 1.267377331
219.0651853 2.068693538

Name: +ve in-silico MS/MS by CFM-ID for MJSXHUBIQAPDNC-UHFFFAOYSA-N
ID: MJSXHUBIQAPDNC-UHFFFAOYSA-N
Comment: Energy0
Num peaks: 6
67.05422664 2.416986313
73.06479133 2.456875522
201.0182351 2.037062554
219.0287997 4.739683988
257.0808353 21.78091614
275.0914 48.61206993

Name: +ve in-silico MS/MS by CFM-ID for MJSXHUBIQAPDNC-UHFFFAOYSA-N
ID: MJSXHUBIQAPDNC-UHFFFAOYSA-N
Comment: Energy1
Num peaks: 17
65.03857658 1.862798386
67.05422664 1.9986774
73.06479133 5.256685007
85.06479133 1.940885665
189.0182351 1.693973893
191.0338851 1.952294667
201.0182351 3.666825301
215.0338851 2.306525919
217.0131497 11.76196432
217.0495352 2.352213788
217.0859207 3.453988101
219.0287997 4.102569348
233.0444498 4.856614103
243.0651853 2.284712238
247.0964854 1.398291277
257.0808353 16.16744601
275.0914 13.55445327

Name: +ve in-silico MS/MS by CFM-ID for MJSXHUBIQAPDNC-UHFFFAOYSA-N
ID: MJSXHUBIQAPDNC-UHFFFAOYSA-N
Comment: Energy2
Num peaks: 31
41.00219107 2.001991426
51.02292652 0.9604436672
53.00219107 0.9544041124
55.05422664 3.516687604
57.06987671 1.69120741
65.03857658 6.23279402
67.05422664 2.579115146
69.06987671 1.68884866
121.0284058 1.320557027
137.0233204 2.022034494
147.0076704 2.746897341
149.0233204 1.287415812
149.0597059 0.9935096656
161.0233204 0.9327685842
163.002585 8.506767769
165.0182351 2.402495038
175.002585 0.924713662
175.0389705 1.878408476
177.0182351 3.029426275
189.0182351 2.248516752
191.0338851 2.919399546
191.0702706 1.682146756
201.0182351 4.196401862
201.0546206 1.780061507
203.0702706 1.695261314
205.0859207 1.070388872
215.0338851 1.593497603
215.0702706 4.597619424
217.0495352 4.554157689
233.0808353 1.315456366
257.0808353 1.30922408

Name: +ve in-silico MS/MS by CFM-ID for ODXUROYZJHIZHE-VIFPVBQESA-N
ID: ODXUROYZJHIZHE-VIFPVBQESA-N
Comment: Energy0
Num peaks: 6
173.0597059 2.199296068
175.075356 1.583766007
199.075356 8.272851725
201.0546206 1.660744817
217.0859207 43.64839059
235.0964854 33.53393067

Name: +ve in-silico MS/MS by CFM-ID for ODXUROYZJHIZHE-VIFPVBQESA-N
ID: ODXUROYZJHIZHE-VIFPVBQESA-N
Comment: Energy1
Num peaks: 15
59.04914126 2.369902105
149.0597059 7.527196145
163.075356 2.796780626
173.0597059 2.052818104
175.0389705 2.138824999
175.075356 2.960093471
177.0546206 3.567462721
189.0910061 4.782522683
191.0702706 4.489354154
193.0859207 2.234721278
199.075356 10.0885085
205.0859207 1.991335317
207.1015708 4.31937882
217.0859207 19.65662207
235.0964854 10.72547753

Name: +ve in-silico MS/MS by CFM-ID for ODXUROYZJHIZHE-VIFPVBQESA-N
ID: ODXUROYZJHIZHE-VIFPVBQESA-N
Comment: Energy2
Num peaks: 28
39.02292652 1.882101885
41.00219107 1.421592685
41.03857658 1.365736745
43.01784114 1.696253936
91.01784114 1.183697722
107.0491413 1.224565518
123.0440559 1.506037727
131.0491413 2.874315962
133.0284058 2.558603757
133.0647913 2.257291583
135.0440559 1.173623672
145.0647913 1.535811922
147.0440559 2.491222638
149.0597059 3.840239046
157.0284058 1.178814012
159.0440559 1.760301006
163.075356 3.529230484
173.0597059 4.954968903
175.0389705 1.619343687
175.075356 4.905755216
187.075356 2.101109439
189.0546206 1.732524239
189.0910061 5.211954816
191.0702706 2.573857216
199.075356 11.77732849
201.0546206 7.110423191
217.0859207 4.498234918
219.0651853 1.093216196

Name: +ve in-silico MS/MS by CFM-ID for UEJGNIOMBXIDSQ-UHFFFAOYSA-N
ID: UEJGNIOMBXIDSQ-UHFFFAOYSA-N
Comment: Energy0
Num peaks: 6
191.0338851 0.9721526416
203.0702706 3.775958468
205.0859207 1.070892294
217.0859207 12.72634679
219.0651853 1.451150185
235.0964854 71.39487854

Name: +ve in-silico MS/MS by CFM-ID for UEJGNIOMBXIDSQ-UHFFFAOYSA-N
ID: UEJGNIOMBXIDSQ-UHFFFAOYSA-N
Comment: Energy1
Num peaks: 11
43.05422664 1.861874674
177.0546206 2.56103259
179.0702706 1.252553587
181.0859207 2.043626116
185.0597059 1.262042694
203.0702706 5.507062356
205.0859207 2.053377385
207.1015708 3.499759457
217.0859207 14.95449799
219.0651853 2.820843968
235.0964854 43.19127335

Name: +ve in-silico MS/MS by CFM-ID for UEJGNIOMBXIDSQ-UHFFFAOYSA-N
ID: UEJGNIOMBXIDSQ-UHFFFAOYSA-N
Comment: Energy2
Num peaks: 31
39.02292652 1.55312534
41.03857658 1.815778496
43.05422664 1.625328175
49.00727645 3.831323668
55.01784114 1.273230037
55.05422664 4.453798331
65.03857658 12.09053154
67.05422664 1.860208041
69.0334912 2.153656582
69.06987671 1.23444843
71.04914126 1.652675404
83.04914126 1.20497365
93.0334912 1.834086781
95.04914126 1.799226596
97.02840582 1.780502127
107.0491413 1.071896367
123.0440559 1.699099851
135.0440559 2.065339576
137.0597059 1.008799313
139.0389705 1.755056292
149.0233204 1.593733614
151.0389705 2.391162216
161.0597059 2.5386361
177.0546206 2.026606133
179.0702706 1.377618288
185.0597059 2.256090791
187.075356 2.997066116
201.0546206 3.054033279
205.0859207 1.430722538
217.0859207 1.804335301
219.0651853 1.620324221

Name: +ve in-silico MS/MS by CFM-ID for DJJQWLWXJHJPIH-UHFFFAOYSA-N
ID: DJJQWLWXJHJPIH-UHFFFAOYSA-N
Comment: Energy0
Num peaks: 6
105.0334912 3.859950397
121.0284058 13.46528965
123.0440559 26.61186693
225.0546206 2.644413488
227.0702706 2.566873535
257.0808353 36.26312327

Name: +ve in-silico MS/MS by CFM-ID for DJJQWLWXJHJPIH-UHFFFAOYSA-N
ID: DJJQWLWXJHJPIH-UHFFFAOYSA-N
Comment: Energy1
Num peaks: 6
95.04914126 4.786870434
105.0334912 6.175474606
121.0284058 16.10624621
123.0440559 46.24463185
163.0389705 2.249404394
241.0495352 4.587177984

Name: +ve in-silico MS/MS by CFM-ID for DJJQWLWXJHJPIH-UHFFFAOYSA-N
ID: DJJQWLWXJHJPIH-UHFFFAOYSA-N
Comment: Energy2
Num peaks: 27
39.02292652 1.216698295
49.00727645 1.788741891
51.02292652 1.489545316
53.03857658 2.077196722
63.02292652 1.316766429
65.03857658 2.915365258
75.02292652 3.890551572
77.00219107 1.158327781
77.03857658 4.345444848
79.01784114 1.173267656
79.05422664 5.53437941
93.0334912 1.845701467
95.04914126 2.42185042
105.0334912 17.97890593
107.0491413 6.291435252
117.0334912 3.118901936
121.0284058 5.177646723
123.0440559 3.745312838
133.0284058 2.059047577
135.0440559 1.671346552
169.0284058 1.252556334
211.075356 1.158739978
213.0546206 1.16959302
215.0702706 1.628873275
225.0546206 1.726418713
227.0702706 1.60180803
241.0495352 1.340155491

Name: +ve in-silico MS/MS by CFM-ID for DRUYMRSAKYIRAE-PVQSHMGLSA-N
ID: DRUYMRSAKYIRAE-PVQSHMGLSA-N
Comment: Energy0
Num peaks: 6
203.0702706 4.709040833
229.0859207 6.503224025
231.1015708 6.312167292
247.0964854 3.59922154
257.0808353 6.849813414
275.0914 60.4720982

Name: +ve in-silico MS/MS by CFM-ID for DRUYMRSAKYIRAE-PVQSHMGLSA-N
ID: DRUYMRSAKYIRAE-PVQSHMGLSA-N
Comment: Energy1
Num peaks: 9
201.0546206 7.548153642
203.0702706 6.257363228
205.0859207 2.189101032
227.0702706 9.768875495
229.0859207 7.283445891
231.1015708 8.207633359
247.0964854 6.431377288
257.0808353 14.90505088
275.0914 18.50749838

Name: +ve in-silico MS/MS by CFM-ID for DRUYMRSAKYIRAE-PVQSHMGLSA-N
ID: DRUYMRSAKYIRAE-PVQSHMGLSA-N
Comment: Energy2
Num peaks: 18
159.0804414 9.191253273
161.0960915 2.917112713
175.075356 2.641384722
177.0910061 2.839062192
183.0804414 4.342043716
185.0960915 2.493369129
187.075356 2.968944264
187.1117415 3.326445691
201.0546206 14.24616042
203.0702706 6.957703831
203.1066561 4.066596347
205.0859207 2.791046193
213.0910061 3.243180123
215.0702706 2.633409857
227.0702706 4.675850472
229.0859207 6.558633645
231.1015708 2.627375231
257.0808353 1.890401903

Name: +ve in-silico MS/MS by CFM-ID for NBKWZULFGPSFFA-LURJTMIESA-N
ID: NBKWZULFGPSFFA-LURJTMIESA-N
Comment: Energy0
Num peaks: 7
59.04914126 2.382698192
85.02840582 4.032566723
231.0651853 1.854087282
233.0444498 1.828874981
247.0600999 4.639011984
257.0808353 14.55232841
275.0914 51.68753188

Name: +ve in-silico MS/MS by CFM-ID for NBKWZULFGPSFFA-LURJTMIESA-N
ID: NBKWZULFGPSFFA-LURJTMIESA-N
Comment: Energy1
Num peaks: 27
53.00219107 0.8561845626
59.04914126 1.37010181
83.01275576 0.8748635728
85.02840582 5.429920321
163.0389705 1.956217846
163.075356 1.073087875
177.0546206 0.9236006262
187.0389705 1.571796102
189.0546206 2.365606559
191.0702706 3.682818887
205.0495352 1.567191779
215.0338851 1.246359766
217.0495352 2.672191906
219.0651853 3.70477066
229.0495352 3.35696462
231.0287997 1.971327089
231.0651853 3.855670809
233.0444498 4.876002669
235.0600999 0.8750775983
243.0651853 1.281496567
245.0444498 3.557520031
245.0808353 1.46253909
247.0600999 10.35703755
247.0964854 3.778124948
249.0757499 2.223795482
257.0808353 5.235622191
275.0914 8.58286808

Name: +ve in-silico MS/MS by CFM-ID for NBKWZULFGPSFFA-LURJTMIESA-N
ID: NBKWZULFGPSFFA-LURJTMIESA-N
Comment: Energy2
Num peaks: 31
39.02292652 3.902212524
41.00219107 2.811100534
43.05422664 0.8258776104
49.00727645 1.316534503
53.00219107 2.533447728
55.01784114 1.925860022
57.0334912 1.128089617
71.01275576 1.08422415
83.01275576 3.209456159
85.02840582 5.814588396
135.0440559 0.874298038
161.0233204 1.57275665
163.0389705 3.345050799
175.0389705 0.9979932147
177.0546206 0.8205100055
189.0182351 1.149034868
191.0338851 2.66651679
205.0495352 0.8728125038
213.0546206 0.8764863468
215.0338851 2.370284788
215.0702706 1.589801167
217.0495352 4.706437906
219.0651853 2.992705363
229.0495352 7.718391776
231.0287997 1.003866506
231.0651853 11.33977462
233.0444498 3.580842567
245.0444498 1.189788743
247.0600999 1.870314188
249.0757499 1.212752931
259.0600999 0.8198142239

Name: +ve in-silico MS/MS by CFM-ID for URHYUEJCUXNAMD-UHFFFAOYSA-N
ID: URHYUEJCUXNAMD-UHFFFAOYSA-N
Comment: Energy0
Num peaks: 6
119.0491413 1.391948664
139.0389705 3.049428189
225.0546206 2.011523429
227.0702706 2.704493233
229.0859207 2.830350285
257.0808353 79.39760192

Name: +ve in-silico MS/MS by CFM-ID for URHYUEJCUXNAMD-UHFFFAOYSA-N
ID: URHYUEJCUXNAMD-UHFFFAOYSA-N
Comment: Energy1
Num peaks: 15
137.0233204 2.890451856
139.0389705 5.272424475
141.0334912 2.005100759
143.0491413 1.878743306
197.0597059 3.52019534
201.0910061 2.021780165
213.0546206 2.132092513
225.0546206 3.307019598
227.0702706 5.711619368
229.0495352 1.570109333
229.0859207 9.71061204
231.0651853 2.919720414
239.0702706 1.435698018
241.0495352 4.488237612
257.0808353 31.23952906

Name: +ve in-silico MS/MS by CFM-ID for URHYUEJCUXNAMD-UHFFFAOYSA-N
ID: URHYUEJCUXNAMD-UHFFFAOYSA-N
Comment: Energy2
Num peaks: 31
15.02292652 0.9633338533
79.01784114 2.010055298
81.0334912 2.03471545
105.0334912 1.577372336
109.0284058 1.454718668
119.0491413 1.199329031
131.0491413 1.635854519
137.0233204 1.292078893
139.0389705 0.966316447
141.0334912 10.63186393
143.0491413 3.657569298
157.0647913 2.409481085
167.0491413 5.046661411
169.0284058 1.01290277
169.0647913 2.96272522
171.0440559 0.9436599735
171.0804414 2.346541323
183.0440559 2.679910656
185.0597059 2.024811877
187.075356 0.9788823847
195.0440559 1.208575821
197.0597059 7.258077111
199.075356 3.324897364
211.0389705 1.098125728
211.075356 1.306268735
213.0546206 5.142621606
225.0546206 0.9229310807
227.0702706 3.425494
229.0859207 1.388097275
239.0702706 2.392257476
241.0495352 3.395640397

Name: +ve in-silico MS/MS by CFM-ID for RTNQVKQMVIXUPZ-DRZSPHRISA-N
ID: RTNQVKQMVIXUPZ-DRZSPHRISA-N
Comment: Energy0
Num peaks: 11
97.02840582 2.360989094
107.0491413 13.36055343
109.0647913 1.213653087
127.0389705 3.661101532
137.0597059 1.430710842
173.0597059 1.477068463
175.075356 6.633220714
189.0910061 1.403888476
191.1066561 1.504322587
217.0859207 10.11746086
235.0964854 37.04123779

Name: +ve in-silico MS/MS by CFM-ID for RTNQVKQMVIXUPZ-DRZSPHRISA-N
ID: RTNQVKQMVIXUPZ-DRZSPHRISA-N
Comment: Energy1
Num peaks: 26
39.02292652 7.218896235
41.03857658 1.335699495
43.05422664 1.144407188
45.06987671 1.46789339
49.00727645 1.024185679
51.02292652 1.433825913
53.00219107 1.835661938
53.03857658 2.418128288
69.0334912 1.678593143
79.05422664 3.172344438
91.05422664 1.385827217
97.02840582 8.188132949
99.04405588 1.220428827
105.0334912 1.613328826
107.0491413 27.36485287
109.0647913 3.289110316
127.0389705 1.248687954
131.0491413 0.9093116358
147.0440559 0.9223798572
149.0597059 1.052453093
151.075356 0.9158616079
163.075356 0.9435271498
175.075356 1.936167488
207.1015708 1.717972594
217.0859207 1.902675116
235.0964854 2.881405244

Name: +ve in-silico MS/MS by CFM-ID for RTNQVKQMVIXUPZ-DRZSPHRISA-N
ID: RTNQVKQMVIXUPZ-DRZSPHRISA-N
Comment: Energy2
Num peaks: 24
39.02292652 12.44314165
41.03857658 6.947834154
49.00727645 4.974324814
51.02292652 4.213916281
53.00219107 1.30018327
53.03857658 4.139728706
57.0334912 1.090008718
63.02292652 4.861150714
65.00219107 2.360178534
65.03857658 2.200035374
67.01784114 1.054501109
69.0334912 0.9279330794
71.01275576 0.9472217071
79.01784114 1.577823419
79.05422664 4.739466061
81.0334912 1.063111541
83.04914126 0.7961253116
91.05422664 3.442181791
97.02840582 2.338997453
105.0334912 2.68115076
107.0491413 13.56748311
109.0284058 1.283615761
119.0491413 0.7747562051
133.0284058 0.9781341726

Name: +ve in-silico MS/MS by CFM-ID for VFKJAXDQCDDPCK-CQSZACIVSA-N
ID: VFKJAXDQCDDPCK-CQSZACIVSA-N
Comment: Energy0
Num peaks: 6
71.04914126 3.029468907
175.0389705 10.24703119
203.0338851 21.90913388
243.0651853 2.822691015
257.0808353 6.295367703
275.0914 43.71521069

Name: +ve in-silico MS/MS by CFM-ID for VFKJAXDQCDDPCK-CQSZACIVSA-N
ID: VFKJAXDQCDDPCK-CQSZACIVSA-N
Comment: Energy1
Num peaks: 12
71.04914126 15.76762316
73.06479133 2.628768775
81.0334912 1.968458828
97.02840582 1.822416658
99.04405588 16.68947261
175.0389705 6.576861066
177.0546206 2.65222591
203.0338851 12.23292081
243.0651853 2.184338657
247.0964854 4.247266036
257.0808353 4.244673437
275.0914 10.67988925

Name: +ve in-silico MS/MS by CFM-ID for VFKJAXDQCDDPCK-CQSZACIVSA-N
ID: VFKJAXDQCDDPCK-CQSZACIVSA-N
Comment: Energy2
Num peaks: 15
55.01784114 5.435374119
57.0334912 3.849692566
71.04914126 14.32622789
73.06479133 2.753175816
119.0127558 2.734257973
121.0284058 3.399634932
131.0491413 3.252949154
135.0440559 2.826291325
147.0076704 5.071232337
147.0440559 2.040939763
149.0233204 3.452468868
159.0440559 6.802045248
173.0233204 7.560102333
175.0389705 9.606495182
203.0338851 7.705459603

Name: +ve in-silico MS/MS by CFM-ID for XXYVUERYPGSDCY-UHFFFAOYSA-N
ID: XXYVUERYPGSDCY-UHFFFAOYSA-N
Comment: Energy0
Num peaks: 6
225.0546206 1.941045597
227.0702706 1.390027147
229.0859207 1.267948172
239.0702706 3.235443552
241.0495352 0.6389661827
257.0808353 89.02494837

Name: +ve in-silico MS/MS by CFM-ID for XXYVUERYPGSDCY-UHFFFAOYSA-N
ID: XXYVUERYPGSDCY-UHFFFAOYSA-N
Comment: Energy1
Num peaks: 8
197.0597059 1.602466297
199.075356 2.857094424
213.0546206 3.117960382
225.0546206 4.70230928
227.0702706 9.427445132
229.0859207 11.31381474
239.0702706 3.64955058
257.0808353 43.42758178

Name: +ve in-silico MS/MS by CFM-ID for XXYVUERYPGSDCY-UHFFFAOYSA-N
ID: XXYVUERYPGSDCY-UHFFFAOYSA-N
Comment: Energy2
Num peaks: 24
39.02292652 2.234066038
127.0542266 1.848322757
141.0334912 2.169473072
153.0334912 1.977904975
155.0491413 9.597606784
157.0647913 4.203464918
167.0491413 2.628001862
169.0647913 3.9283494
171.0804414 2.125531046
183.0440559 6.665282969
185.0597059 2.643555472
187.0389705 4.16346401
189.0546206 1.712431074
195.0440559 2.471860603
197.0597059 5.216405446
199.075356 3.222370418
209.0597059 1.963428785
211.0389705 2.299056531
211.075356 4.183443657
213.0546206 6.378853764
225.0546206 2.215639108
227.0702706 1.657811703
229.0859207 2.995745727
239.0702706 3.045070421

Name: +ve in-silico MS/MS by CFM-ID for FELQSDLZFDTZJN-HNNXBMFYSA-N
ID: FELQSDLZFDTZJN-HNNXBMFYSA-N
Comment: Energy0
Num peaks: 6
189.0546206 0.5286834917
217.0495352 0.6080646316
239.0702706 6.17757636
257.0808353 49.57247729
259.0600999 1.196742944
275.0914 38.65383029

Name: +ve in-silico MS/MS by CFM-ID for FELQSDLZFDTZJN-HNNXBMFYSA-N
ID: FELQSDLZFDTZJN-HNNXBMFYSA-N
Comment: Energy1
Num peaks: 9
73.06479133 3.325161194
189.0546206 6.253988885
215.0702706 2.599651063
217.0495352 4.503841732
229.0859207 4.381456767
239.0702706 9.964893781
247.0964854 3.214517146
257.0808353 29.38590748
275.0914 17.64817278

Name: +ve in-silico MS/MS by CFM-ID for FELQSDLZFDTZJN-HNNXBMFYSA-N
ID: FELQSDLZFDTZJN-HNNXBMFYSA-N
Comment: Energy2
Num peaks: 16
41.00219107 3.077727786
55.05422664 3.50725578
65.00219107 2.89201051
67.01784114 3.392683898
81.0334912 2.613167376
147.0440559 2.635399164
173.0597059 3.024557225
189.0546206 9.76107511
199.0389705 3.297974085
213.0546206 4.262886949
215.0338851 2.226577703
215.0702706 6.249576828
229.0859207 7.374903825
231.0651853 2.274163423
239.0702706 16.26615065
257.0808353 8.482145819

Name: +ve in-silico MS/MS by CFM-ID for ADKOYJULVKKEPE-UHFFFAOYSA-N
ID: ADKOYJULVKKEPE-UHFFFAOYSA-N
Comment: Energy0
Num peaks: 6
217.0495352 1.010226299
225.0546206 4.668297326
227.0702706 1.278508083
239.0702706 1.070540759
241.0495352 1.358636446
257.0808353 86.2449883

Name: +ve in-silico MS/MS by CFM-ID for ADKOYJULVKKEPE-UHFFFAOYSA-N
ID: ADKOYJULVKKEPE-UHFFFAOYSA-N
Comment: Energy1
Num peaks: 9
43.05422664 2.479349361
211.075356 3.470302569
213.0910061 4.036729969
215.0702706 2.043678243
225.0546206 6.16844528
227.0702706 2.785631839
229.0859207 15.37132168
241.0495352 3.61666464
257.0808353 40.32699629

Name: +ve in-silico MS/MS by CFM-ID for ADKOYJULVKKEPE-UHFFFAOYSA-N
ID: ADKOYJULVKKEPE-UHFFFAOYSA-N
Comment: Energy2
Num peaks: 31
15.02292652 1.141166235
39.02292652 3.69082938
41.03857658 2.565052182
49.00727645 1.332361388
53.00219107 2.357355458
55.01784114 1.250388284
65.03857658 3.531307833
107.0491413 1.446782016
157.0647913 1.949169801
159.0440559 3.312666694
161.0597059 1.753375699
173.0233204 1.937649261
173.0597059 1.489572571
175.0389705 1.240867213
181.0647913 6.058834878
183.0804414 1.241343878
185.0597059 4.847553564
187.075356 2.33287738
197.0597059 4.349428142
209.0233204 1.219344742
209.0597059 1.830744179
211.075356 4.038999931
213.0546206 1.292967606
213.0910061 1.320559781
215.0702706 4.706499536
223.0389705 2.16082491
225.0546206 5.301208945
227.0702706 1.322825091
229.0859207 1.285332735
239.0702706 1.382873626
241.0495352 2.462652963

Name: +ve in-silico MS/MS by CFM-ID for BFDXHXPAVMQXHZ-UHFFFAOYSA-N
ID: BFDXHXPAVMQXHZ-UHFFFAOYSA-N
Comment: Energy0
Num peaks: 6
123.0440559 0.671296557
151.0389705 0.7619696118
225.0546206 8.910454106
227.0702706 2.419778117
241.0495352 0.8671167107
257.0808353 81.74631321

Name: +ve in-silico MS/MS by CFM-ID for BFDXHXPAVMQXHZ-UHFFFAOYSA-N
ID: BFDXHXPAVMQXHZ-UHFFFAOYSA-N
Comment: Energy1
Num peaks: 6
151.0389705 1.808387816
225.0546206 16.78817347
227.0702706 2.229702117
229.0859207 3.90744535
241.0495352 2.026790399
257.0808353 59.67275499

Name: +ve in-silico MS/MS by CFM-ID for BFDXHXPAVMQXHZ-UHFFFAOYSA-N
ID: BFDXHXPAVMQXHZ-UHFFFAOYSA-N
Comment: Energy2
Num peaks: 30
15.02292652 1.063825335
39.02292652 1.630298216
49.00727645 1.026436146
51.02292652 3.521354319
55.01784114 2.138810182
79.01784114 2.76251489
81.0334912 2.199670214
95.01275576 1.75559534
95.04914126 1.477999871
107.0127558 1.895091959
107.0491413 2.055396255
121.0284058 2.580258994
123.0440559 3.996756647
135.0076704 1.478906805
135.0440559 1.328474364
149.0233204 3.778298423
151.0389705 2.615216306
169.0284058 5.870193491
171.0440559 4.341500936
183.0440559 1.960478796
185.0233204 1.026269994
187.0389705 2.537515075
189.0546206 1.128855822
197.0597059 2.830030239
199.0389705 4.936859763
201.0546206 1.8965578
213.0546206 3.19624191
225.0546206 7.6546378
227.0702706 2.09427941
241.0495352 3.260851334

Name: +ve in-silico MS/MS by CFM-ID for MSCFRJKAIKPXQQ-WFFHOREQSA-N
ID: MSCFRJKAIKPXQQ-WFFHOREQSA-N
Comment: Energy0
Num peaks: 6
107.0491413 12.96113845
127.0389705 2.125732019
135.0440559 3.298662744
137.0597059 4.599241725
217.0859207 10.33670517
235.0964854 48.82663678

Name: +ve in-silico MS/MS by CFM-ID for MSCFRJKAIKPXQQ-WFFHOREQSA-N
ID: MSCFRJKAIKPXQQ-WFFHOREQSA-N
Comment: Energy1
Num peaks: 14
79.05422664 7.232054042
91.05422664 2.345542026
97.02840582 0.8949442976
105.0334912 2.492829214
107.0491413 23.72040492
109.0284058 1.085950371
109.0647913 4.985875112
127.0389705 8.041289975
129.0546206 1.285235886
157.0495352 2.383726589
191.1066561 0.992567583
207.1015708 1.172149364
217.0859207 7.179692664
235.0964854 16.96702011

Name: +ve in-silico MS/MS by CFM-ID for MSCFRJKAIKPXQQ-WFFHOREQSA-N
ID: MSCFRJKAIKPXQQ-WFFHOREQSA-N
Comment: Energy2
Num peaks: 27
44.99710569 1.194522804
49.00727645 4.80098553
51.02292652 3.855914034
53.03857658 1.4905331
63.02292652 6.337167354
65.03857658 2.537616696
69.0334912 1.173648476
79.05422664 6.318594505
81.0334912 2.319727909
83.04914126 1.803201739
91.05422664 5.881275675
93.06987671 1.223884716
97.02840582 1.498921116
105.0334912 3.30571917
105.0698767 1.417304469
107.0491413 13.62732301
109.0284058 4.80989328
109.0647913 1.175952987
111.0440559 2.388230889
113.0597059 1.720009343
119.0491413 1.483421375
121.0647913 1.169093731
125.0233204 1.263118738
127.0389705 3.56960077
129.0546206 1.139397003
133.0284058 1.254230467
217.0859207 1.321917385

Name: +ve in-silico MS/MS by CFM-ID for DBJIOKYFLCYAOO-UHFFFAOYSA-N
ID: DBJIOKYFLCYAOO-UHFFFAOYSA-N
Comment: Energy0
Num peaks: 6
111.0440559 0.8175646346
147.0440559 1.342347425
227.0702706 1.296418574
239.0702706 2.095099402
241.0495352 0.6616161925
257.0808353 88.75715359

Name: +ve in-silico MS/MS by CFM-ID for DBJIOKYFLCYAOO-UHFFFAOYSA-N
ID: DBJIOKYFLCYAOO-UHFFFAOYSA-N
Comment: Energy1
Num peaks: 6
111.0440559 3.074054176
147.0440559 6.25939274
229.0859207 3.023813027
239.0702706 3.719302128
241.0495352 1.930476818
257.0808353 62.35886642

Name: +ve in-silico MS/MS by CFM-ID for DBJIOKYFLCYAOO-UHFFFAOYSA-N
ID: DBJIOKYFLCYAOO-UHFFFAOYSA-N
Comment: Energy2
Num peaks: 31
15.02292652 1.526963552
39.02292652 1.514264751
49.00727645 1.32411944
51.02292652 1.569325552
67.01784114 1.105246051
77.03857658 1.363892985
81.0334912 2.21116491
91.01784114 5.532027966
93.0334912 2.411480716
105.0334912 2.332299207
111.0440559 2.023350084
119.0491413 1.601729265
121.0284058 1.588653888
123.0440559 1.099211493
141.0334912 1.125778572
147.0440559 7.608905376
157.0284058 1.48533675
171.0440559 4.939709411
173.0597059 2.174905229
183.0440559 2.900525734
185.0597059 2.180094713
187.075356 1.575235448
199.0389705 4.640245257
201.0546206 4.215698579
203.0702706 1.274786875
211.075356 4.391985482
213.0546206 3.437226247
227.0702706 3.062269876
229.0859207 1.660716359
239.0702706 2.84752392
257.0808353 1.069479276

Name: +ve in-silico MS/MS by CFM-ID for MXFFJXRREUVQOP-UHFFFAOYSA-N
ID: MXFFJXRREUVQOP-UHFFFAOYSA-N
Comment: Energy0
Num peaks: 6
199.0389705 4.153219888
217.0495352 5.822534204
225.0546206 3.478798818
227.0702706 4.671980236
239.0702706 37.05311255
257.0808353 28.37312488

Name: +ve in-silico MS/MS by CFM-ID for MXFFJXRREUVQOP-UHFFFAOYSA-N
ID: MXFFJXRREUVQOP-UHFFFAOYSA-N
Comment: Energy1
Num peaks: 18
65.00219107 2.343844245
67.01784114 1.71331739
80.99710569 2.836998541
83.01275576 3.627909065
85.02840582 3.269543988
185.0597059 1.820833352
187.0389705 2.068160488
189.0546206 5.062293775
199.0389705 7.227930127
211.075356 2.493615094
215.0338851 4.335320212
217.0495352 6.347340954
223.0389705 2.160428247
227.0702706 2.019044912
229.0859207 6.21062649
239.0702706 21.72080114
241.0495352 1.859715977
257.0808353 3.784273905

Name: +ve in-silico MS/MS by CFM-ID for MXFFJXRREUVQOP-UHFFFAOYSA-N
ID: MXFFJXRREUVQOP-UHFFFAOYSA-N
Comment: Energy2
Num peaks: 31
53.00219107 1.470473783
77.00219107 1.233284946
105.0334912 3.456592757
107.0491413 1.465275684
119.0491413 1.079572102
129.0334912 1.243837015
131.0491413 0.8823747316
133.0284058 2.391152548
135.0440559 1.551827856
143.0491413 1.376255826
145.0284058 1.201223197
145.0647913 1.837278574
147.0440559 1.346277893
157.0284058 1.356528481
159.0076704 5.22730834
159.0440559 1.5079881
161.0233204 1.146411558
171.0440559 4.292354175
173.0597059 3.674804532
183.0804414 2.497739917
185.0233204 1.651280966
185.0597059 8.200773608
187.0389705 0.9561344314
187.075356 1.39259671
189.0546206 1.067734327
195.0440559 0.9344462788
199.0389705 13.31997905
209.0597059 3.403803416
211.075356 4.202624096
223.0389705 1.354026939
239.0702706 2.666395552

Name: +ve in-silico MS/MS by CFM-ID for ZKIRNBLLNJPYKG-IAQYHMDHSA-N
ID: ZKIRNBLLNJPYKG-IAQYHMDHSA-N
Comment: Energy0
Num peaks: 6
31.01784114 1.272624431
125.0597059 1.324986431
229.0859207 0.9646416589
239.0702706 21.89860804
241.0495352 0.6560875055
257.0808353 68.08397753

Name: +ve in-silico MS/MS by CFM-ID for ZKIRNBLLNJPYKG-IAQYHMDHSA-N
ID: ZKIRNBLLNJPYKG-IAQYHMDHSA-N
Comment: Energy1
Num peaks: 8
105.0334912 10.69915449
149.0233204 4.086175429
151.0389705 8.905957298
153.0546206 12.83987946
227.0702706 3.656243799
229.0859207 17.11023584
239.0702706 11.06264896
257.0808353 12.49449322

Name: +ve in-silico MS/MS by CFM-ID for ZKIRNBLLNJPYKG-IAQYHMDHSA-N
ID: ZKIRNBLLNJPYKG-IAQYHMDHSA-N
Comment: Energy2
Num peaks: 22
15.02292652 2.737211781
39.02292652 7.790148679
49.00727645 4.670113176
51.02292652 2.227795704
67.01784114 1.438651798
79.05422664 2.402460468
81.06987671 1.91490305
99.04405588 3.819315192
105.0334912 8.542899705
123.0440559 6.467117251
125.0597059 2.756910273
129.0334912 1.337073018
135.0440559 1.606385869
143.0491413 3.022267485
149.0233204 3.686795241
151.0389705 1.6274282
155.0491413 6.974136692
171.0440559 1.55835096
211.075356 3.168058077
227.0702706 1.857488562
239.0702706 9.186586867
241.0495352 1.481174512

Name: +ve in-silico MS/MS by CFM-ID for ZBHZEVCQGXSQQQ-CPSCNVPRSA-N
ID: ZBHZEVCQGXSQQQ-CPSCNVPRSA-N
Comment: Energy0
Num peaks: 15
73.02840582 1.564905602
105.0334912 11.8796553
121.0284058 1.723564453
123.0440559 3.6055557
135.0440559 1.192088771
149.0597059 1.112924067
151.0389705 1.258020765
153.0546206 8.790206151
225.0546206 3.938908828
227.0702706 1.431587989
243.0651853 17.06648939
245.0808353 2.052226164
247.0964854 1.020700259
257.0808353 5.552656497
275.0914 17.86173032

Name: +ve in-silico MS/MS by CFM-ID for ZBHZEVCQGXSQQQ-CPSCNVPRSA-N
ID: ZBHZEVCQGXSQQQ-CPSCNVPRSA-N
Comment: Energy1
Num peaks: 30
39.02292652 1.410198315
41.03857658 1.271058554
55.01784114 0.9520574756
67.01784114 1.145808249
73.02840582 1.884522757
81.0334912 4.108344867
85.02840582 1.823216541
87.04405588 0.8523696146
93.0334912 2.547146931
105.0334912 15.69938142
113.0233204 1.181734581
121.0284058 1.179886149
123.0440559 3.727754823
125.0233204 0.7761377535
125.0597059 1.170816386
135.0440559 3.422987278
145.0284058 2.03073898
147.0440559 1.672616091
151.0389705 0.7871279806
153.0546206 10.47307821
161.0597059 1.251255529
183.0440559 4.390687248
185.0597059 0.7694894728
201.0546206 5.873196746
203.0702706 1.620974038
215.0702706 1.331252857
225.0546206 1.093781572
243.0651853 1.957853283
257.0808353 1.915034294
275.0914 1.925680242

Name: +ve in-silico MS/MS by CFM-ID for ZBHZEVCQGXSQQQ-CPSCNVPRSA-N
ID: ZBHZEVCQGXSQQQ-CPSCNVPRSA-N
Comment: Energy2
Num peaks: 31
25.00727645 2.997996678
39.02292652 2.696190502
41.00219107 1.500311273
41.03857658 0.8070644819
49.00727645 3.653443383
51.02292652 3.625463446
53.00219107 2.696934971
55.01784114 2.31456707
57.0334912 0.9344550646
59.01275576 0.9047659481
63.02292652 3.721806775
65.03857658 1.014024069
67.01784114 0.9943989174
73.02840582 1.055993714
79.01784114 2.994911565
79.05422664 3.477964554
83.01275576 1.086787269
85.02840582 2.136830129
91.05422664 0.8026965815
93.0334912 3.006242593
95.01275576 0.7485794454
105.0334912 25.8934583
107.0127558 0.9321329728
107.0491413 1.422272603
109.0284058 0.6430352042
121.0284058 0.6635668989
123.0440559 1.42433185
153.0546206 0.6103758344
161.0597059 1.456977103
183.0440559 0.6868957747
227.0702706 0.9957809087

Name: +ve in-silico MS/MS by CFM-ID for KISFKKYLFKRYME-CHWSQXEVSA-N
ID: KISFKKYLFKRYME-CHWSQXEVSA-N
Comment: Energy0
Num peaks: 6
71.04914126 5.393755384
135.0440559 2.526460986
151.0389705 8.767279874
217.0859207 13.41179661
219.0651853 2.596290913
235.0964854 50.1046063

Name: +ve in-silico MS/MS by CFM-ID for KISFKKYLFKRYME-CHWSQXEVSA-N
ID: KISFKKYLFKRYME-CHWSQXEVSA-N
Comment: Energy1
Num peaks: 18
39.02292652 1.86304502
41.03857658 4.647812641
43.01784114 1.43521271
43.05422664 5.876163044
69.0334912 3.934817137
71.04914126 10.93796282
135.0440559 3.719291425
151.0389705 2.154786022
161.0233204 2.023957889
179.0338851 4.412646445
189.0910061 1.425810118
191.0702706 1.779064576
193.0859207 2.402688678
199.075356 1.424895087
205.0859207 5.728683553
207.1015708 4.440392984
217.0859207 7.991621535
235.0964854 13.88602906

Name: +ve in-silico MS/MS by CFM-ID for KISFKKYLFKRYME-CHWSQXEVSA-N
ID: KISFKKYLFKRYME-CHWSQXEVSA-N
Comment: Energy2
Num peaks: 27
39.02292652 3.148362802
41.00219107 2.076838406
41.03857658 3.068129449
43.01784114 1.369770885
49.00727645 1.550825912
55.05422664 7.964273485
57.06987671 4.312098311
69.0334912 4.130059433
71.04914126 4.239966455
73.06479133 1.098961558
77.00219107 1.018952379
81.0334912 2.028054488
107.0491413 1.473466126
117.0334912 2.919530291
119.0491413 6.790577238
121.0284058 1.125314414
121.0647913 1.943990724
123.0440559 1.978099432
133.0284058 4.068914013
135.0440559 6.35101624
137.0597059 1.220846878
145.0284058 1.057747186
147.0440559 2.133612657
149.0597059 2.55042619
151.0389705 2.677152188
161.0233204 6.067407889
177.0182351 1.989692126

Name: +ve in-silico MS/MS by CFM-ID for QLXPXJKPGGUTOR-YDFGWWAZSA-N
ID: QLXPXJKPGGUTOR-YDFGWWAZSA-N
Comment: Energy0
Num peaks: 11
81.0334912 1.201327506
83.04914126 1.239061185
177.0546206 1.890066821
189.0546206 1.541352858
191.0702706 2.611593348
193.0859207 2.763944545
199.075356 3.561456127
203.0702706 1.599635964
217.0859207 29.12716503
219.0651853 1.489971053
235.0964854 33.85227074

Name: +ve in-silico MS/MS by CFM-ID for QLXPXJKPGGUTOR-YDFGWWAZSA-N
ID: QLXPXJKPGGUTOR-YDFGWWAZSA-N
Comment: Energy1
Num peaks: 31
39.02292652 1.110143073
41.03857658 1.425981696
51.02292652 1.117957448
63.02292652 3.081295078
65.03857658 1.550853836
69.0334912 1.272876018
81.0334912 3.753518843
83.04914126 1.639960894
107.0491413 2.118222851
109.0647913 1.588865376
115.0542266 1.161839708
131.0491413 1.279331448
133.0647913 1.518815174
139.0389705 6.660051962
141.0546206 1.413745274
151.0389705 1.578635319
153.0546206 1.029516416
163.0389705 1.506988798
165.0546206 1.5205494
175.0389705 3.608707227
175.075356 1.822394852
177.0546206 4.970499481
185.0597059 1.102616618
187.075356 0.943529639
191.0702706 1.086647363
193.0859207 1.052799109
199.075356 2.127249968
203.0702706 1.02739076
217.0859207 11.31853881
219.0651853 1.014017636
235.0964854 7.808879979

Name: +ve in-silico MS/MS by CFM-ID for QLXPXJKPGGUTOR-YDFGWWAZSA-N
ID: QLXPXJKPGGUTOR-YDFGWWAZSA-N
Comment: Energy2
Num peaks: 31
39.02292652 6.784975988
41.03857658 1.301840247
45.0334912 1.494955513
49.00727645 3.958966027
51.02292652 6.663533766
53.00219107 1.352411774
53.03857658 2.110050229
57.0334912 2.308040977
63.02292652 4.340128875
65.03857658 2.857233454
67.01784114 1.178475911
69.0334912 2.304072114
71.04914126 1.02390086
75.02292652 1.854677857
77.03857658 2.621934448
79.05422664 1.437716097
81.0334912 1.974546876
85.02840582 1.433304154
91.01784114 2.887186364
109.0284058 1.555998495
131.0491413 1.065909139
133.0284058 1.061824524
133.0647913 1.060408466
135.0440559 1.131289908
139.0389705 2.123434796
147.0440559 1.422213705
159.0440559 1.127784598
165.0546206 1.146506997
187.075356 1.667472282
199.075356 1.530526683
201.0546206 1.446690443

Name: +ve in-silico MS/MS by CFM-ID for ONTQFVIAKQPTQW-NXSYQRQQSA-N
ID: ONTQFVIAKQPTQW-NXSYQRQQSA-N
Comment: Energy0
Num peaks: 6
71.04914126 0.9764991679
111.0440559 0.8919374385
165.0546206 0.8501349797
239.0702706 4.827437014
257.0808353 46.27539921
275.0914 36.80422436

Name: +ve in-silico MS/MS by CFM-ID for ONTQFVIAKQPTQW-NXSYQRQQSA-N
ID: ONTQFVIAKQPTQW-NXSYQRQQSA-N
Comment: Energy1
Num peaks: 20
41.03857658 1.592783625
55.05422664 1.779806681
67.01784114 2.335637163
69.0334912 2.874079839
71.04914126 2.808572876
73.06479133 1.167825893
147.0440559 3.00569563
165.0546206 3.02376289
203.0338851 4.089830783
205.0495352 3.704060003
215.0702706 1.099346475
217.0495352 3.49234259
229.0859207 2.738386605
231.0651853 1.515587313
239.0702706 6.090363741
243.0651853 1.363174759
245.0808353 2.144984941
247.0964854 5.064841506
257.0808353 19.7868481
275.0914 11.01524131

Name: +ve in-silico MS/MS by CFM-ID for ONTQFVIAKQPTQW-NXSYQRQQSA-N
ID: ONTQFVIAKQPTQW-NXSYQRQQSA-N
Comment: Energy2
Num peaks: 31
27.02292652 1.022869828
39.02292652 2.73926008
41.00219107 4.372135329
41.03857658 3.475911641
43.01784114 1.244165136
43.05422664 1.334001261
47.04914126 1.129755058
55.05422664 4.036849318
69.0334912 2.484446097
71.04914126 1.993225796
81.0334912 2.005242341
111.0440559 2.264964151
121.0284058 2.021307106
123.0440559 1.251832401
137.0233204 1.052543628
145.0284058 1.168939251
147.0440559 6.096756529
161.0233204 1.635860849
161.0597059 1.0395381
165.0546206 1.35512329
177.0546206 1.367574643
189.0546206 3.186678752
203.0338851 1.67982394
213.0546206 2.017178695
215.0702706 1.956944525
227.0702706 1.079883272
229.0495352 1.378174468
229.0859207 2.259050489
231.0651853 3.63579708
239.0702706 5.466595575
257.0808353 3.152834784

Name: +ve in-silico MS/MS by CFM-ID for VBESYWCNIGAWEF-UHFFFAOYSA-N
ID: VBESYWCNIGAWEF-UHFFFAOYSA-N
Comment: Energy0
Num peaks: 7
47.04914126 2.977758128
147.0440559 7.382701759
171.0440559 2.024613468
189.0546206 15.33023336
207.0651853 3.441905821
217.0859207 5.71331399
235.0964854 43.70147352

Name: +ve in-silico MS/MS by CFM-ID for VBESYWCNIGAWEF-UHFFFAOYSA-N
ID: VBESYWCNIGAWEF-UHFFFAOYSA-N
Comment: Energy1
Num peaks: 28
29.03857658 0.9927711635
41.00219107 0.7935879401
47.04914126 9.217912448
53.00219107 0.7291361881
55.01784114 2.109433283
57.0334912 0.8633965228
87.04405588 1.049553707
97.02840582 0.7387356018
99.04405588 0.9773625845
101.0597059 2.936599062
119.0491413 0.9220756405
131.0491413 0.7807759985
135.0440559 0.919007216
145.0284058 1.789733376
147.0440559 9.403651731
149.0597059 0.9916148335
161.0597059 7.707524326
171.0440559 4.205597641
173.0597059 1.049832074
189.0546206 13.60198978
203.0702706 0.8772298525
205.0859207 1.027788346
207.0651853 1.87242065
207.1015708 2.403598976
209.0808353 0.8533764203
217.0859207 2.551473183
219.0651853 1.632684473
235.0964854 7.520741889

Name: +ve in-silico MS/MS by CFM-ID for VBESYWCNIGAWEF-UHFFFAOYSA-N
ID: VBESYWCNIGAWEF-UHFFFAOYSA-N
Comment: Energy2
Num peaks: 31
27.02292652 5.204754123
29.03857658 2.578617614
41.00219107 1.569082574
43.01784114 1.071336644
47.04914126 2.795955499
53.00219107 1.934033732
55.01784114 1.773998403
57.0334912 1.334445845
59.01275576 0.9867297195
73.02840582 1.628160955
81.0334912 1.92110405
93.0334912 1.091235595
105.0334912 3.151468694
117.0334912 2.723268231
119.0491413 7.164202433
121.0284058 0.9360339624
121.0647913 1.165879054
129.0334912 1.278585298
131.0491413 5.38346774
133.0647913 1.815079974
135.0440559 1.360707412
143.0491413 1.465596116
145.0284058 6.574133828
147.0440559 5.87360158
149.0597059 1.581320309
159.0440559 1.093090229
161.0597059 2.813433974
173.0597059 0.9935593127
189.0546206 1.440655682
191.0702706 1.103323244
193.0859207 0.9061046231

Name: +ve in-silico MS/MS by CFM-ID for RPKUCYSGAXIESU-QWHCGFSZSA-N
ID: RPKUCYSGAXIESU-QWHCGFSZSA-N
Comment: Energy0
Num peaks: 8
117.0334912 6.183725124
119.0491413 3.820451207
121.0647913 2.727624073
137.0233204 1.886346419
137.0597059 1.885809845
155.0338851 2.444524644
257.0808353 32.61767273
275.0914 28.73909594

Name: +ve in-silico MS/MS by CFM-ID for RPKUCYSGAXIESU-QWHCGFSZSA-N
ID: RPKUCYSGAXIESU-QWHCGFSZSA-N
Comment: Energy1
Num peaks: 18
95.04914126 1.311948168
105.0334912 7.882170176
107.0491413 7.110476995
119.0491413 1.324440578
121.0284058 2.453718624
121.0647913 1.855288039
123.0440559 2.975845278
131.0491413 1.167992248
137.0233204 7.429282793
137.0597059 2.458839193
139.0389705 5.759133711
153.0182351 3.049250296
155.0338851 7.050512033
239.0702706 2.657940563
245.0808353 1.626079763
247.0964854 1.361005746
257.0808353 13.95616101
275.0914 8.889768364

Name: +ve in-silico MS/MS by CFM-ID for RPKUCYSGAXIESU-QWHCGFSZSA-N
ID: RPKUCYSGAXIESU-QWHCGFSZSA-N
Comment: Energy2
Num peaks: 31
49.00727645 4.858573743
63.02292652 1.802905809
65.03857658 1.366813729
75.02292652 6.70189078
77.00219107 0.9897341311
77.03857658 1.476916463
79.01784114 1.403258067
79.05422664 0.9772286239
89.03857658 3.870018307
91.05422664 1.989507472
93.06987671 1.424004065
95.04914126 1.628415806
103.0542266 1.12726442
105.0334912 4.688100642
105.0698767 1.118776027
107.0491413 2.5122121
111.0440559 1.088964491
117.0334912 14.69704476
119.0491413 3.538519708
121.0284058 2.752155124
121.0647913 1.469596689
123.0440559 0.75542935
129.0334912 2.088999495
131.0491413 1.14275405
133.0284058 1.740090648
135.0440559 3.110670918
137.0233204 1.739248925
137.0597059 2.172220193
149.0233204 0.7766906036
151.0389705 3.518055163
239.0702706 1.432717381

Name: +ve in-silico MS/MS by CFM-ID for VIQLDTHCJGLTLT-FPLPWBNLSA-N
ID: VIQLDTHCJGLTLT-FPLPWBNLSA-N
Comment: Energy0
Num peaks: 6
15.02292652 1.852906477
49.01064758 1.981869276
117.0334912 3.051558657
119.0491413 8.601627671
134.0600403 21.41197844
240.0511325 47.76420508

Name: +ve in-silico MS/MS by CFM-ID for VIQLDTHCJGLTLT-FPLPWBNLSA-N
ID: VIQLDTHCJGLTLT-FPLPWBNLSA-N
Comment: Energy1
Num peaks: 15
15.02292652 1.746063372
46.99499752 1.117214766
49.01064758 1.143927438
105.0334912 2.634751069
106.9983686 3.028797226
107.0491413 0.9197772894
117.0334912 14.41196731
119.0491413 11.05870755
119.9936176 0.9405026139
122.0092677 3.014821254
134.0600403 26.59693104
146.0092677 0.935703978
192.0477614 2.954850849
224.0198324 1.547212054
240.0511325 8.325282004

Name: +ve in-silico MS/MS by CFM-ID for VIQLDTHCJGLTLT-FPLPWBNLSA-N
ID: VIQLDTHCJGLTLT-FPLPWBNLSA-N
Comment: Energy2
Num peaks: 24
15.02292652 1.305709833
28.01817548 0.9996936314
40.01817548 1.447292402
49.00727645 2.177056699
51.02292652 1.36477085
65.03857658 1.516258121
75.02292652 2.996170093
77.03857658 5.338671648
79.01784114 1.272918891
87.02292652 3.312553335
89.03857658 4.996058088
91.05422664 7.463134467
92.04947561 1.120932286
101.0385766 2.777238865
102.0338255 1.056245334
103.0542266 1.184224235
104.0494756 2.075343707
105.0334912 10.40663328
106.0651257 4.072993475
107.0491413 2.873946755
116.0494756 3.048504011
117.0334912 7.347059796
119.0491413 5.696770961
134.0600403 4.786547048

Name: +ve in-silico MS/MS by CFM-ID for CRXSSRPVDGICML-CMPLNLGQSA-N
ID: CRXSSRPVDGICML-CMPLNLGQSA-N
Comment: Energy0
Num peaks: 6
41.03857658 1.94626699
59.04914126 6.74338317
89.05970595 1.628681754
175.0389705 3.782755267
217.0859207 14.94246146
235.0964854 56.16202568

Name: +ve in-silico MS/MS by CFM-ID for CRXSSRPVDGICML-CMPLNLGQSA-N
ID: CRXSSRPVDGICML-CMPLNLGQSA-N
Comment: Energy1
Num peaks: 18
27.02292652 1.327684439
29.03857658 7.836147803
31.05422664 3.114059748
39.02292652 1.321017255
41.03857658 7.334545027
43.05422664 1.653448221
59.04914126 8.341679896
71.04914126 1.363694707
89.05970595 1.001227616
117.0334912 1.317084508
147.0440559 4.663518905
159.0440559 1.529256736
175.0389705 8.762501323
177.0546206 1.903486739
199.075356 2.211126213
207.1015708 2.613241576
217.0859207 9.548866984
235.0964854 14.8663769

Name: +ve in-silico MS/MS by CFM-ID for CRXSSRPVDGICML-CMPLNLGQSA-N
ID: CRXSSRPVDGICML-CMPLNLGQSA-N
Comment: Energy2
Num peaks: 26
27.02292652 2.183329888
29.03857658 3.323712435
39.02292652 6.379271778
41.03857658 15.70954269
43.05422664 3.785200861
49.00727645 1.586541925
51.02292652 1.439356887
55.01784114 3.108313975
57.0334912 2.475287248
59.04914126 6.762899686
67.01784114 2.090177736
69.0334912 1.225619726
71.04914126 3.60050454
79.05422664 1.0873106
91.05422664 3.753768062
101.0385766 2.806515919
117.0334912 2.29500021
119.0491413 1.442020051
129.0334912 2.137111915
131.0491413 2.390140011
147.0440559 3.464699298
157.0284058 1.66527008
159.0440559 1.794563058
175.0389705 1.674401147
199.075356 1.284534295
219.0651853 1.469934999

Name: +ve in-silico MS/MS by CFM-ID for VMJYVBZVTDTJCN-UHFFFAOYSA-N
ID: VMJYVBZVTDTJCN-UHFFFAOYSA-N
Comment: Energy0
Num peaks: 6
243.0651853 4.636103187
245.0808353 1.53386962
247.0964854 0.4848166693
257.0808353 0.8577326272
259.0600999 1.342106158
275.0914 86.64407787

Name: +ve in-silico MS/MS by CFM-ID for VMJYVBZVTDTJCN-UHFFFAOYSA-N
ID: VMJYVBZVTDTJCN-UHFFFAOYSA-N
Comment: Energy1
Num peaks: 6
231.0651853 2.332012873
243.0651853 9.753205866
245.0808353 2.371654304
247.0964854 3.640304529
259.0600999 2.876971443
275.0914 60.52535195

Name: +ve in-silico MS/MS by CFM-ID for VMJYVBZVTDTJCN-UHFFFAOYSA-N
ID: VMJYVBZVTDTJCN-UHFFFAOYSA-N
Comment: Energy2
Num peaks: 31
15.02292652 1.268540842
39.02292652 1.188706697
41.00219107 2.169542033
51.02292652 1.124151599
55.01784114 1.199252046
85.02840582 1.445965552
107.0127558 1.269526854
131.0127558 1.284614506
133.0284058 1.360938984
147.0440559 3.383474783
149.0597059 2.505786871
157.0284058 3.04134269
159.0440559 3.664580677
161.0597059 2.544176709
171.0440559 2.653460487
173.0233204 2.681733394
173.0597059 2.337827921
175.0389705 3.994005031
177.0546206 1.411183981
187.0389705 6.624254311
189.0546206 5.163975916
201.0546206 1.132065024
213.0546206 2.981791242
227.0338851 1.408717127
227.0702706 1.451838643
229.0495352 8.501017501
231.0651853 2.195294712
243.0287997 1.914925531
243.0651853 3.449038436
245.0808353 1.383654067
259.0600999 3.57548483

Name: +ve in-silico MS/MS by CFM-ID for QXJBFMRWLWUDQQ-OAHLLOKOSA-N
ID: QXJBFMRWLWUDQQ-OAHLLOKOSA-N
Comment: Energy0
Num peaks: 6
187.0389705 1.515347486
203.0338851 5.397159089
205.0495352 2.582770311
207.0651853 2.696517058
257.0808353 17.89610686
275.0914 52.40488347

Name: +ve in-silico MS/MS by CFM-ID for QXJBFMRWLWUDQQ-OAHLLOKOSA-N
ID: QXJBFMRWLWUDQQ-OAHLLOKOSA-N
Comment: Energy1
Num peaks: 16
59.04914126 1.129905328
175.0389705 1.836869932
187.0389705 6.26103185
189.0546206 4.002665552
199.0389705 1.577673085
203.0338851 5.683817518
205.0495352 16.85979259
207.0651853 2.960792011
215.0338851 1.289422215
217.0495352 4.940504686
231.0651853 1.161294953
233.0808353 2.03488672
247.0964854 1.337180237
249.0757499 1.276202191
257.0808353 17.28286515
275.0914 11.23846261

Name: +ve in-silico MS/MS by CFM-ID for QXJBFMRWLWUDQQ-OAHLLOKOSA-N
ID: QXJBFMRWLWUDQQ-OAHLLOKOSA-N
Comment: Energy2
Num peaks: 31
39.02292652 1.380561563
65.00219107 2.883982261
69.0334912 2.231197012
92.99710569 0.8289469349
135.0440559 0.950600829
137.0233204 1.98597219
147.0076704 1.152153087
149.0233204 1.999862878
151.0389705 1.44788289
159.0440559 1.787806313
161.0233204 1.91591414
163.002585 8.708993481
163.0389705 1.700106696
173.0233204 2.153953414
175.002585 2.678258635
175.0389705 1.437651135
177.0182351 3.386900807
179.0338851 1.325274026
185.0597059 1.021751839
187.0389705 4.61493847
189.0546206 4.400744214
191.0338851 1.078629101
199.0389705 4.41337883
201.0546206 6.39639674
203.0338851 5.320980815
203.0702706 1.26021413
205.0495352 1.443064257
205.0859207 1.572830829
215.0338851 2.724954713
217.0495352 2.78897437
257.0808353 1.372810453

Name: +ve in-silico MS/MS by CFM-ID for JDTSHTTWWXZSGK-HNNXBMFYSA-N
ID: JDTSHTTWWXZSGK-HNNXBMFYSA-N
Comment: Energy0
Num peaks: 6
227.0702706 2.302401323
229.0859207 17.41130756
231.1015708 2.503961069
239.0702706 1.533838198
257.0808353 18.17654828
275.0914 48.92684711

Name: +ve in-silico MS/MS by CFM-ID for JDTSHTTWWXZSGK-HNNXBMFYSA-N
ID: JDTSHTTWWXZSGK-HNNXBMFYSA-N
Comment: Energy1
Num peaks: 19
55.05422664 0.9901194378
73.02840582 1.210178503
87.04405588 0.9891973036
187.0389705 3.257179206
189.0546206 3.653013162
199.0389705 1.567788402
199.075356 1.279537994
201.0546206 2.344333155
203.0702706 1.542871076
211.075356 2.268095571
213.0910061 1.816384834
227.0702706 2.799672258
229.0859207 21.59364907
231.1015708 4.212272126
239.0702706 3.323141927
247.0964854 3.030316911
249.0757499 0.9999006145
257.0808353 12.99828985
275.0914 10.33282616

Name: +ve in-silico MS/MS by CFM-ID for JDTSHTTWWXZSGK-HNNXBMFYSA-N
ID: JDTSHTTWWXZSGK-HNNXBMFYSA-N
Comment: Energy2
Num peaks: 31
27.02292652 0.9370700712
39.02292652 2.37794765
41.03857658 1.483971591
55.05422664 3.814545222
57.0334912 1.233779838
145.0284058 1.471165077
157.0647913 2.446109541
159.0440559 2.791630602
159.0804414 3.141046329
171.0804414 1.614680712
173.0597059 1.13028221
185.0960915 2.228246597
187.0389705 2.91833693
187.075356 2.135869138
189.0546206 1.68839436
199.0389705 0.9574503682
199.075356 6.548889281
201.0546206 3.45598002
201.0910061 2.005417323
203.0702706 3.072628347
205.0859207 0.8940288071
209.0597059 2.900040621
211.075356 5.362746362
213.0546206 5.66912899
213.0910061 3.607913185
215.0702706 3.157476178
227.0702706 1.861917747
229.0859207 4.603431931
239.0702706 2.033814185
245.0808353 1.07282282
257.0808353 1.261041206

Name: +ve in-silico MS/MS by CFM-ID for WWKKGBLARYDQLB-ANRSDYALSA-N
ID: WWKKGBLARYDQLB-ANRSDYALSA-N
Comment: Energy0
Num peaks: 6
71.04914126 3.131030922
175.0389705 7.581979939
203.0338851 7.552804434
243.0651853 2.934238939
257.0808353 11.88979072
275.0914 50.38528148

Name: +ve in-silico MS/MS by CFM-ID for WWKKGBLARYDQLB-ANRSDYALSA-N
ID: WWKKGBLARYDQLB-ANRSDYALSA-N
Comment: Energy1
Num peaks: 19
71.04914126 4.920903124
73.06479133 1.351167185
81.0334912 1.50531804
99.04405588 13.12712247
101.0597059 1.52204624
159.0440559 1.128659794
173.0233204 1.137601252
175.0389705 7.208401862
187.0389705 1.297090662
203.0338851 12.90014568
205.0495352 3.463193177
229.0859207 1.229631539
231.0651853 2.116311263
231.1015708 1.269364168
243.0651853 2.331512255
247.0964854 4.472602909
257.0808353 7.198825794
259.0600999 1.257951864
275.0914 10.93737413

Name: +ve in-silico MS/MS by CFM-ID for WWKKGBLARYDQLB-ANRSDYALSA-N
ID: WWKKGBLARYDQLB-ANRSDYALSA-N
Comment: Energy2
Num peaks: 25
25.00727645 1.127030053
43.01784114 0.9597470222
53.03857658 1.260815389
55.01784114 1.528345029
55.05422664 0.9678582578
67.01784114 6.747286685
69.0334912 3.712767863
71.04914126 13.95376304
73.06479133 4.051415836
99.04405588 2.379362344
119.0127558 5.111512359
121.0284058 3.156188691
131.0491413 4.848714221
135.0440559 2.797083676
147.0440559 3.327713223
149.0233204 1.568510728
159.0440559 3.132983024
163.0389705 1.427636827
173.0233204 2.901878863
175.0389705 7.76441213
185.0233204 1.740641336
187.0389705 1.436086469
189.0182351 1.642678457
189.0546206 1.13182705
203.0338851 1.668738359

Name: +ve in-silico MS/MS by CFM-ID for AHZVYVPVHRHEHF-SPWCGHHHSA-N
ID: AHZVYVPVHRHEHF-SPWCGHHHSA-N
Comment: Energy0
Num peaks: 11
43.01784114 1.87103514
61.02840582 1.146735528
119.0491413 1.921140793
121.0647913 0.9854754367
155.0338851 1.446916917
213.0546206 1.87214071
215.0702706 21.24140994
229.0859207 0.9648832936
233.0808353 14.13915147
257.0808353 6.185783014
275.0914 29.14132669

Name: +ve in-silico MS/MS by CFM-ID for AHZVYVPVHRHEHF-SPWCGHHHSA-N
ID: AHZVYVPVHRHEHF-SPWCGHHHSA-N
Comment: Energy1
Num peaks: 31
39.02292652 1.251098173
43.01784114 1.981983737
53.00219107 0.8634341788
61.02840582 0.7382450138
79.05422664 2.057385572
85.02840582 0.9331013979
91.05422664 6.487413647
93.06987671 1.645934806
97.02840582 3.974189698
99.04405588 1.083226643
105.0334912 1.849889477
107.0491413 3.356280907
113.0233204 0.752109833
119.0491413 3.388822357
121.0647913 1.40311884
125.0233204 0.7689465451
127.0389705 0.8892785695
131.0491413 2.355755462
143.0491413 3.72130451
145.0647913 1.137075873
155.0338851 1.917120907
155.0491413 1.190923922
159.0440559 2.208128849
201.0546206 1.218603564
203.0702706 2.006835152
205.0859207 2.058329967
215.0702706 9.12652894
233.0808353 7.033435784
247.0964854 2.613088574
257.0808353 3.629333126
275.0914 4.851578885

Name: +ve in-silico MS/MS by CFM-ID for AHZVYVPVHRHEHF-SPWCGHHHSA-N
ID: AHZVYVPVHRHEHF-SPWCGHHHSA-N
Comment: Energy2
Num peaks: 31
15.02292652 0.857390967
25.00727645 1.274090562
39.02292652 1.742105898
41.03857658 1.093658669
43.01784114 4.288436016
49.00727645 3.136230623
51.02292652 1.993817514
53.00219107 2.025407737
55.01784114 1.062327066
61.02840582 0.9154730607
63.02292652 3.15901739
65.00219107 0.9176552549
67.01784114 1.342452961
79.05422664 2.857745008
91.05422664 6.464776491
93.06987671 3.268489943
97.02840582 4.370841905
99.04405588 1.349129648
105.0334912 7.135221688
107.0491413 1.074004523
109.0284058 1.438563047
111.0440559 0.9197136113
113.0233204 6.485600855
119.0491413 3.701005805
121.0647913 2.246376311
127.0389705 1.591953221
131.0491413 3.205363173
133.0647913 1.405576255
139.0389705 0.909957568
215.0702706 1.383149997
257.0808353 1.05435106

Name: +ve in-silico MS/MS by CFM-ID for DIDKWDDDUNDCBA-AWEZNQCLSA-N
ID: DIDKWDDDUNDCBA-AWEZNQCLSA-N
Comment: Energy0
Num peaks: 6
137.0233204 3.763272011
139.0389705 19.81484379
153.0546206 3.129836129
165.0546206 3.838551648
257.0808353 5.362441543
275.0914 49.90118325

Name: +ve in-silico MS/MS by CFM-ID for DIDKWDDDUNDCBA-AWEZNQCLSA-N
ID: DIDKWDDDUNDCBA-AWEZNQCLSA-N
Comment: Energy1
Num peaks: 7
121.0284058 3.343295032
123.0440559 2.607487891
137.0233204 11.29761153
139.0389705 48.80045696
153.0546206 4.051143985
257.0808353 3.022449909
275.0914 7.391476631

Name: +ve in-silico MS/MS by CFM-ID for DIDKWDDDUNDCBA-AWEZNQCLSA-N
ID: DIDKWDDDUNDCBA-AWEZNQCLSA-N
Comment: Energy2
Num peaks: 28
39.02292652 1.580221004
53.00219107 2.332882962
65.00219107 1.09395122
83.01275576 0.8875890854
92.99710569 3.029107655
95.01275576 1.294651937
105.0334912 1.273658851
111.0440559 2.181887064
121.0284058 12.3461865
121.0647913 1.169835484
123.0440559 8.971075921
129.0334912 1.044703719
133.0284058 2.496532398
135.0440559 3.268278567
137.0233204 8.174521154
139.0389705 10.59120154
141.0546206 2.272718261
145.0284058 1.732495947
147.0440559 3.232335232
149.0233204 0.8731400237
153.0546206 1.233242982
163.0389705 1.38639594
165.0546206 1.282023811
229.0495352 1.475980479
233.0808353 1.276212004
247.0964854 0.9862435925
257.0808353 1.654677562
259.0600999 1.186021703

Name: +ve in-silico MS/MS by CFM-ID for RPKUCYSGAXIESU-OLZOCXBDSA-N
ID: RPKUCYSGAXIESU-OLZOCXBDSA-N
Comment: Energy0
Num peaks: 8
117.0334912 6.183725124
119.0491413 3.820451207
121.0647913 2.727624073
137.0233204 1.886346419
137.0597059 1.885809845
155.0338851 2.444524644
257.0808353 32.61767273
275.0914 28.73909594

Name: +ve in-silico MS/MS by CFM-ID for RPKUCYSGAXIESU-OLZOCXBDSA-N
ID: RPKUCYSGAXIESU-OLZOCXBDSA-N
Comment: Energy1
Num peaks: 18
95.04914126 1.311948168
105.0334912 7.882170176
107.0491413 7.110476995
119.0491413 1.324440578
121.0284058 2.453718624
121.0647913 1.855288039
123.0440559 2.975845278
131.0491413 1.167992248
137.0233204 7.429282793
137.0597059 2.458839193
139.0389705 5.759133711
153.0182351 3.049250296
155.0338851 7.050512033
239.0702706 2.657940563
245.0808353 1.626079763
247.0964854 1.361005746
257.0808353 13.95616101
275.0914 8.889768364

Name: +ve in-silico MS/MS by CFM-ID for RPKUCYSGAXIESU-OLZOCXBDSA-N
ID: RPKUCYSGAXIESU-OLZOCXBDSA-N
Comment: Energy2
Num peaks: 31
49.00727645 4.858573743
63.02292652 1.802905809
65.03857658 1.366813729
75.02292652 6.70189078
77.00219107 0.9897341311
77.03857658 1.476916463
79.01784114 1.403258067
79.05422664 0.9772286239
89.03857658 3.870018307
91.05422664 1.989507472
93.06987671 1.424004065
95.04914126 1.628415806
103.0542266 1.12726442
105.0334912 4.688100642
105.0698767 1.118776027
107.0491413 2.5122121
111.0440559 1.088964491
117.0334912 14.69704476
119.0491413 3.538519708
121.0284058 2.752155124
121.0647913 1.469596689
123.0440559 0.75542935
129.0334912 2.088999495
131.0491413 1.14275405
133.0284058 1.740090648
135.0440559 3.110670918
137.0233204 1.739248925
137.0597059 2.172220193
149.0233204 0.7766906036
151.0389705 3.518055163
239.0702706 1.432717381

Name: +ve in-silico MS/MS by CFM-ID for YBJKNBNSKTTXKK-UHFFFAOYSA-N
ID: YBJKNBNSKTTXKK-UHFFFAOYSA-N
Comment: Energy0
Num peaks: 6
225.0546206 1.979732716
227.0702706 1.561209566
229.0859207 1.430066715
239.0702706 3.211759427
241.0495352 0.6364371815
257.0808353 88.28910154

Name: +ve in-silico MS/MS by CFM-ID for YBJKNBNSKTTXKK-UHFFFAOYSA-N
ID: YBJKNBNSKTTXKK-UHFFFAOYSA-N
Comment: Energy1
Num peaks: 7
213.0546206 4.848315103
215.0702706 5.621691083
225.0546206 4.585326907
227.0702706 6.239337758
229.0859207 7.046730846
239.0702706 4.103975886
257.0808353 48.90603307

Name: +ve in-silico MS/MS by CFM-ID for YBJKNBNSKTTXKK-UHFFFAOYSA-N
ID: YBJKNBNSKTTXKK-UHFFFAOYSA-N
Comment: Energy2
Num peaks: 26
15.02292652 1.288378972
127.0542266 1.568928793
141.0334912 2.446943698
153.0334912 1.876339373
155.0491413 10.7010848
157.0647913 3.814858438
167.0491413 2.971767998
169.0647913 4.318968847
171.0804414 1.389171771
183.0440559 7.466186612
183.0804414 1.312418221
185.0597059 2.763891349
195.0440559 2.524647743
197.0597059 4.561194845
199.0389705 1.30105484
199.075356 2.537407542
209.0597059 1.962253222
211.0389705 2.001824586
211.075356 4.003109297
213.0546206 6.976454749
215.0702706 1.45566041
225.0546206 2.252758052
227.0702706 2.062770958
229.0859207 2.49739802
239.0702706 3.270018132
241.0495352 1.523922624

Name: +ve in-silico MS/MS by CFM-ID for UYDAZFYJXBRXKJ-CQSZACIVSA-N
ID: UYDAZFYJXBRXKJ-CQSZACIVSA-N
Comment: Energy0
Num peaks: 11
65.03857658 6.522559253
67.05422664 2.766739631
69.06987671 3.20558791
71.08552677 2.224193858
101.0597059 5.36855387
175.0389705 3.281005899
177.0546206 2.255984357
207.0287997 6.106113113
243.0651853 5.573570361
257.0808353 4.27682029
275.0914 40.25701553

Name: +ve in-silico MS/MS by CFM-ID for UYDAZFYJXBRXKJ-CQSZACIVSA-N
ID: UYDAZFYJXBRXKJ-CQSZACIVSA-N
Comment: Energy1
Num peaks: 23
39.02292652 2.131541421
41.03857658 5.168326946
43.05422664 7.867572982
55.01784114 3.600165397
67.05422664 1.876941709
69.0334912 3.248541017
69.06987671 1.885045569
71.04914126 4.30403436
163.0389705 2.088277448
173.0597059 1.282981151
189.0546206 3.187346098
191.0338851 2.661090504
215.0702706 2.26849765
227.0702706 1.906941165
229.0859207 2.562419745
231.0651853 1.26031153
231.1015708 1.937256368
243.0651853 5.147602318
245.0808353 3.762067584
247.0964854 11.83172658
257.0808353 2.337486341
259.0600999 1.254015131
275.0914 7.620058839

Name: +ve in-silico MS/MS by CFM-ID for UYDAZFYJXBRXKJ-CQSZACIVSA-N
ID: UYDAZFYJXBRXKJ-CQSZACIVSA-N
Comment: Energy2
Num peaks: 22
25.00727645 1.154635
39.02292652 5.301111639
41.03857658 3.275288789
49.00727645 3.072557089
51.02292652 1.282835766
53.03857658 3.279712412
55.05422664 5.246183518
65.03857658 13.91804891
67.05422664 4.575808026
69.0334912 5.44824345
69.06987671 3.838347862
71.04914126 2.156889077
71.08552677 2.094505338
105.0334912 5.814563003
121.0284058 2.392680767
131.0491413 4.022077194
147.0440559 4.435006647
149.0233204 1.31643026
163.0389705 3.293166741
175.0389705 2.380504956
187.075356 1.102171034
191.0338851 1.186629098

Name: +ve in-silico MS/MS by CFM-ID for ZTNZUYUOPLQASI-UHFFFAOYSA-N
ID: ZTNZUYUOPLQASI-UHFFFAOYSA-N
Comment: Energy0
Num peaks: 6
65.03857658 0.7757843476
217.0495352 1.848167651
227.0702706 0.9276581665
239.0702706 14.01117014
241.0495352 1.504143729
257.0808353 76.1826962

Name: +ve in-silico MS/MS by CFM-ID for ZTNZUYUOPLQASI-UHFFFAOYSA-N
ID: ZTNZUYUOPLQASI-UHFFFAOYSA-N
Comment: Energy1
Num peaks: 8
199.0389705 3.868039907
215.0338851 3.226758008
215.0702706 4.820970792
217.0495352 8.407127629
229.0859207 3.181657928
239.0702706 15.3031021
241.0495352 4.422069097
257.0808353 37.28169392

Name: +ve in-silico MS/MS by CFM-ID for ZTNZUYUOPLQASI-UHFFFAOYSA-N
ID: ZTNZUYUOPLQASI-UHFFFAOYSA-N
Comment: Energy2
Num peaks: 31
39.02292652 5.476365682
49.00727645 3.469018034
51.02292652 3.894835223
65.00219107 3.487337116
65.03857658 2.666780683
133.0284058 1.176452961
147.0076704 1.548617176
147.0440559 2.049820012
149.0233204 1.914838568
159.0440559 2.281979206
161.0233204 1.255933474
171.0440559 1.911211862
173.0597059 2.554224211
175.002585 1.211799101
175.0389705 1.101179556
177.0182351 1.591344922
183.0440559 1.797344482
185.0597059 1.907054147
187.0389705 3.411100305
189.0546206 4.064985056
197.0597059 1.501140453
199.0389705 8.625906351
207.0440559 1.396102807
209.0597059 1.312903553
211.075356 2.266325441
213.0546206 2.770058453
215.0338851 1.901985872
217.0495352 1.976602101
221.0597059 1.067014482
239.0702706 3.509803278
241.0495352 2.296298106

Name: +ve in-silico MS/MS by CFM-ID for SUKAEERDMQPLMM-UHFFFAOYSA-N
ID: SUKAEERDMQPLMM-UHFFFAOYSA-N
Comment: Energy0
Num peaks: 6
105.0334912 19.52748396
107.0491413 1.802858583
151.0389705 4.276527632
179.0338851 4.865848063
227.0702706 5.386534181
257.0808353 57.93743473

Name: +ve in-silico MS/MS by CFM-ID for SUKAEERDMQPLMM-UHFFFAOYSA-N
ID: SUKAEERDMQPLMM-UHFFFAOYSA-N
Comment: Energy1
Num peaks: 6
105.0334912 44.44290204
107.0491413 2.003514096
151.0389705 4.876715017
179.0338851 16.90483267
227.0702706 2.207482204
257.0808353 15.80884118

Name: +ve in-silico MS/MS by CFM-ID for SUKAEERDMQPLMM-UHFFFAOYSA-N
ID: SUKAEERDMQPLMM-UHFFFAOYSA-N
Comment: Energy2
Num peaks: 12
39.02292652 2.221566648
49.00727645 9.093751363
51.02292652 7.004937938
63.02292652 8.730024609
79.01784114 2.7558955
105.0334912 31.97117555
107.0491413 4.659351186
123.0440559 2.090668527
135.0440559 1.952366066
149.0233204 4.311214572
151.0389705 4.615171064
179.0338851 2.256338756

Name: +ve in-silico MS/MS by CFM-ID for NUJIXGZJFZZNEJ-UHFFFAOYSA-N
ID: NUJIXGZJFZZNEJ-UHFFFAOYSA-N
Comment: Energy0
Num peaks: 7
55.05422664 4.253367322
219.0287997 3.86983346
231.0287997 5.017446951
233.0444498 4.645778063
245.0808353 4.622528895
257.0808353 6.625021806
275.0914 52.04332386

Name: +ve in-silico MS/MS by CFM-ID for NUJIXGZJFZZNEJ-UHFFFAOYSA-N
ID: NUJIXGZJFZZNEJ-UHFFFAOYSA-N
Comment: Energy1
Num peaks: 17
39.02292652 2.562473402
55.05422664 15.6573154
69.06987671 8.753631536
191.0338851 2.847556235
215.0702706 2.416387133
217.0131497 2.530611223
219.0287997 10.01554139
229.0859207 1.875418067
231.0287997 2.448668536
231.0651853 1.332318075
231.1015708 1.583190129
233.0444498 1.424076151
235.0600999 1.866840266
245.0808353 3.14203354
247.0964854 5.960924216
257.0808353 4.598337912
275.0914 11.1787285

Name: +ve in-silico MS/MS by CFM-ID for NUJIXGZJFZZNEJ-UHFFFAOYSA-N
ID: NUJIXGZJFZZNEJ-UHFFFAOYSA-N
Comment: Energy2
Num peaks: 31
39.02292652 2.907870109
41.03857658 1.091430294
49.00727645 0.9745853842
51.02292652 1.257850287
53.03857658 2.707426849
55.05422664 13.9323661
57.06987671 1.342332959
65.03857658 5.292136404
67.05422664 2.337373694
69.06987671 2.570661678
89.03857658 7.077254432
123.0076704 1.653685923
161.0597059 1.576855673
169.0647913 1.935741749
171.0804414 1.147119876
173.0233204 6.987795154
175.0389705 2.454869292
177.0182351 1.26037025
177.0546206 1.038655171
185.0597059 2.212151497
187.075356 1.874157288
189.0182351 4.492559905
191.0338851 1.439201189
201.0182351 0.9649626795
203.0702706 1.421591526
211.075356 0.9535896426
213.0546206 1.143666086
219.0287997 1.044141699
227.0702706 0.9895381187
229.0859207 2.330893357
257.0808353 1.133757569

Name: +ve in-silico MS/MS by CFM-ID for CVBFRNFTZXHUAN-AJJMPYILSA-N
ID: CVBFRNFTZXHUAN-AJJMPYILSA-N
Comment: Energy0
Num peaks: 6
135.0440559 5.49947078
137.0597059 5.660566776
151.0389705 13.19114672
217.0859207 8.621845372
219.0651853 2.838736686
235.0964854 47.08381889

Name: +ve in-silico MS/MS by CFM-ID for CVBFRNFTZXHUAN-AJJMPYILSA-N
ID: CVBFRNFTZXHUAN-AJJMPYILSA-N
Comment: Energy1
Num peaks: 12
39.02292652 8.55555679
41.03857658 14.68717594
43.01784114 1.717837486
43.05422664 5.462514796
135.0440559 6.993831429
137.0597059 3.111690163
151.0389705 3.982671087
191.0702706 1.895479179
193.0859207 3.489923196
217.0859207 7.212355086
219.0651853 2.21373542
235.0964854 21.53891246

Name: +ve in-silico MS/MS by CFM-ID for CVBFRNFTZXHUAN-AJJMPYILSA-N
ID: CVBFRNFTZXHUAN-AJJMPYILSA-N
Comment: Energy2
Num peaks: 22
39.02292652 6.16689415
41.00219107 2.284692067
41.03857658 1.130407005
43.01784114 1.573966707
49.00727645 2.804555651
51.02292652 1.6186201
57.0334912 1.605497341
77.00219107 2.07111742
81.0334912 2.331147007
93.0334912 1.283936933
105.0334912 1.292851768
107.0491413 2.294444215
117.0334912 6.635960598
119.0491413 14.30368571
121.0284058 2.570101282
123.0440559 2.222679677
133.0284058 6.958333691
135.0440559 11.35767496
137.0597059 2.392808496
151.0389705 4.738544593
163.0389705 1.284167435
165.0546206 1.53200729

Name: +ve in-silico MS/MS by CFM-ID for PUWAAVQBYHDPOP-GFCCVEGCSA-N
ID: PUWAAVQBYHDPOP-GFCCVEGCSA-N
Comment: Energy0
Num peaks: 11
43.01784114 2.084854555
131.0491413 1.360940228
163.0389705 1.877321328
165.0546206 2.607528278
173.0597059 2.434871317
175.075356 17.98190638
189.0910061 2.654413001
191.1066561 2.297592281
193.0859207 12.37731298
217.0859207 6.403387586
235.0964854 29.02324009

Name: +ve in-silico MS/MS by CFM-ID for PUWAAVQBYHDPOP-GFCCVEGCSA-N
ID: PUWAAVQBYHDPOP-GFCCVEGCSA-N
Comment: Energy1
Num peaks: 29
39.02292652 1.085717531
43.01784114 2.515029788
43.05422664 1.122656025
91.05422664 5.593134659
101.0385766 1.458774632
105.0334912 1.043431097
107.0491413 6.525891016
115.0542266 2.489894968
129.0698767 0.9005733937
131.0491413 1.932664302
131.0855268 1.675589369
133.0647913 0.9654516444
135.0440559 1.140368694
147.0804414 1.706303366
149.0597059 5.799188115
149.0960915 1.076924996
151.075356 2.082841902
161.0597059 1.946413789
163.0389705 0.936408078
165.0910061 1.531966044
173.0597059 4.858840137
175.075356 11.49340805
187.075356 1.52350413
189.0910061 1.915105468
191.1066561 1.814302898
193.0859207 5.435140712
207.1015708 2.640545181
217.0859207 3.062074564
235.0964854 4.259629309

Name: +ve in-silico MS/MS by CFM-ID for PUWAAVQBYHDPOP-GFCCVEGCSA-N
ID: PUWAAVQBYHDPOP-GFCCVEGCSA-N
Comment: Energy2
Num peaks: 31
25.00727645 1.242224807
39.02292652 1.935583308
41.00219107 1.019866151
41.03857658 2.228785912
43.01784114 4.549243101
43.05422664 1.874976492
63.02292652 3.479182472
67.01784114 1.753224989
91.05422664 1.101292758
103.0542266 1.021001822
105.0334912 4.180254384
107.0491413 3.608016304
109.0647913 1.288647994
115.0542266 1.519343814
121.0284058 2.105199296
123.0440559 3.782235314
125.0597059 1.232226713
129.0698767 1.249162062
131.0491413 1.34356863
131.0855268 1.854441877
133.0647913 1.880368811
135.0440559 5.250051976
149.0597059 4.82156754
149.0960915 1.872363175
151.0389705 1.206905526
151.075356 1.221669151
157.0647913 1.066092378
163.0389705 1.030689142
165.0546206 2.312096707
175.075356 4.774609706
219.0651853 1.053908134

Name: +ve in-silico MS/MS by CFM-ID for JBNISHRBCHCBNW-UHFFFAOYSA-N
ID: JBNISHRBCHCBNW-UHFFFAOYSA-N
Comment: Energy0
Num peaks: 6
85.02840582 4.079690459
231.0651853 1.818836783
243.0651853 4.251309326
257.0808353 14.65770347
259.0600999 3.585647161
275.0914 58.50057978

Name: +ve in-silico MS/MS by CFM-ID for JBNISHRBCHCBNW-UHFFFAOYSA-N
ID: JBNISHRBCHCBNW-UHFFFAOYSA-N
Comment: Energy1
Num peaks: 17
43.01784114 1.682074107
57.0334912 1.396815186
85.02840582 7.722073608
163.075356 3.538788404
189.0546206 3.047031731
191.0702706 9.296506865
205.0859207 1.48787052
215.0702706 1.69625133
231.0651853 2.769298232
233.0808353 2.561648489
239.0702706 1.203855053
243.0651853 3.998598526
245.0808353 1.477565073
247.0964854 9.708515558
257.0808353 9.263629645
259.0600999 2.075857404
275.0914 17.44050092

Name: +ve in-silico MS/MS by CFM-ID for JBNISHRBCHCBNW-UHFFFAOYSA-N
ID: JBNISHRBCHCBNW-UHFFFAOYSA-N
Comment: Energy2
Num peaks: 31
39.02292652 1.597046238
41.00219107 2.767690743
43.01784114 2.163381102
53.00219107 4.633087375
55.01784114 3.54112621
57.0334912 2.73967934
71.01275576 1.503647331
83.01275576 1.416156797
85.02840582 3.900087082
133.0647913 1.851205317
145.0647913 1.399457378
149.0597059 2.599055665
159.0440559 2.038855604
161.0597059 1.889003537
163.075356 2.59323077
171.0440559 1.723419062
173.0597059 2.419700371
175.0389705 2.685398448
175.075356 4.243090129
177.0546206 1.481622889
189.0546206 2.727732394
191.0702706 2.608296458
201.0546206 1.808869979
217.0495352 1.817480682
225.0546206 1.339357779
227.0338851 1.280443771
227.0702706 3.271332879
229.0495352 2.609820348
239.0702706 1.759120806
257.0808353 1.30583105
259.0600999 2.16233498

Name: +ve in-silico MS/MS by CFM-ID for FELQSDLZFDTZJN-OAHLLOKOSA-N
ID: FELQSDLZFDTZJN-OAHLLOKOSA-N
Comment: Energy0
Num peaks: 6
189.0546206 0.5286834917
217.0495352 0.6080646316
239.0702706 6.17757636
257.0808353 49.57247729
259.0600999 1.196742944
275.0914 38.65383029

Name: +ve in-silico MS/MS by CFM-ID for FELQSDLZFDTZJN-OAHLLOKOSA-N
ID: FELQSDLZFDTZJN-OAHLLOKOSA-N
Comment: Energy1
Num peaks: 9
73.06479133 3.325161194
189.0546206 6.253988885
215.0702706 2.599651063
217.0495352 4.503841732
229.0859207 4.381456767
239.0702706 9.964893781
247.0964854 3.214517146
257.0808353 29.38590748
275.0914 17.64817278

Name: +ve in-silico MS/MS by CFM-ID for FELQSDLZFDTZJN-OAHLLOKOSA-N
ID: FELQSDLZFDTZJN-OAHLLOKOSA-N
Comment: Energy2
Num peaks: 16
41.00219107 3.077727786
55.05422664 3.50725578
65.00219107 2.89201051
67.01784114 3.392683898
81.0334912 2.613167376
147.0440559 2.635399164
173.0597059 3.024557225
189.0546206 9.76107511
199.0389705 3.297974085
213.0546206 4.262886949
215.0338851 2.226577703
215.0702706 6.249576828
229.0859207 7.374903825
231.0651853 2.274163423
239.0702706 16.26615065
257.0808353 8.482145819

Name: +ve in-silico MS/MS by CFM-ID for SBIVFAIMPAXKOI-JXMROGBWSA-N
ID: SBIVFAIMPAXKOI-JXMROGBWSA-N
Comment: Energy0
Num peaks: 9
55.01784114 2.119748135
85.02840582 2.686237227
87.04405588 5.709430382
113.0597059 6.499327906
163.0389705 4.595234287
215.0702706 3.125659081
243.0651853 12.43692651
257.0808353 5.57290134
275.0914 38.01584676

Name: +ve in-silico MS/MS by CFM-ID for SBIVFAIMPAXKOI-JXMROGBWSA-N
ID: SBIVFAIMPAXKOI-JXMROGBWSA-N
Comment: Energy1
Num peaks: 22
27.02292652 1.948988653
53.00219107 1.074106061
53.03857658 2.43383676
55.01784114 5.506068307
83.01275576 3.857399204
83.04914126 0.8616541768
85.02840582 9.502555711
87.04405588 2.63939466
89.05970595 2.52269308
113.0597059 4.401744192
143.0491413 0.8477901603
161.0597059 1.350944541
163.0389705 4.216281949
171.0440559 0.860541295
173.0597059 1.109120649
185.0233204 8.028912628
187.0389705 16.41059041
189.0546206 5.534563166
191.0702706 2.762655458
215.0702706 2.255414567
243.0651853 1.124475019
275.0914 1.483316733

Name: +ve in-silico MS/MS by CFM-ID for SBIVFAIMPAXKOI-JXMROGBWSA-N
ID: SBIVFAIMPAXKOI-JXMROGBWSA-N
Comment: Energy2
Num peaks: 31
27.02292652 1.059584529
39.02292652 8.133696182
41.03857658 1.126722326
51.02292652 2.135695247
53.03857658 9.83901515
55.01784114 3.917923983
55.05422664 1.440826556
57.0334912 1.163373906
69.0334912 1.423127685
79.01784114 0.9899143634
81.0334912 1.321340653
83.04914126 0.925422758
85.02840582 1.028610834
99.04405588 0.8905589206
105.0334912 1.252833897
113.0597059 1.02295119
117.0334912 2.298477414
121.0284058 4.054907296
135.0440559 2.313716018
145.0284058 1.019677277
147.0440559 1.826872669
157.0647913 2.48874093
163.0389705 5.92070374
173.0597059 3.064766122
195.0440559 0.8319492697
197.0597059 0.9077935981
199.0389705 0.8266994867
199.075356 1.789457906
201.0546206 0.8898428309
215.0702706 2.004673112
227.0702706 1.419012397

Name: +ve in-silico MS/MS by CFM-ID for SINPEFONMCJIBM-UHFFFAOYSA-N
ID: SINPEFONMCJIBM-UHFFFAOYSA-N
Comment: Energy0
Num peaks: 6
51.02292652 0.6871324196
229.0495352 0.5981430962
231.0651853 0.6631073387
239.0702706 14.79850551
241.0495352 0.9632184437
257.0808353 76.58600665

Name: +ve in-silico MS/MS by CFM-ID for SINPEFONMCJIBM-UHFFFAOYSA-N
ID: SINPEFONMCJIBM-UHFFFAOYSA-N
Comment: Energy1
Num peaks: 10
211.0389705 1.662950326
211.075356 2.627575874
213.0546206 4.906941903
213.0910061 1.795736012
215.0702706 4.784517348
229.0859207 6.239896823
231.0651853 5.431715786
239.0702706 17.56393855
241.0495352 2.425053998
257.0808353 34.06713985

Name: +ve in-silico MS/MS by CFM-ID for SINPEFONMCJIBM-UHFFFAOYSA-N
ID: SINPEFONMCJIBM-UHFFFAOYSA-N
Comment: Energy2
Num peaks: 31
39.02292652 2.288010421
49.00727645 2.113460706
51.02292652 18.47788286
53.03857658 1.834692703
55.05422664 1.226780743
79.01784114 1.837785511
115.0542266 1.157713289
131.0491413 1.320089995
141.0334912 1.132608911
155.0491413 2.115327
157.0284058 1.284841805
157.0647913 1.104396983
159.0440559 5.473603128
169.0647913 1.356044972
171.0440559 4.869354054
175.0389705 2.313415826
185.0233204 1.845092257
185.0597059 1.23233015
187.0389705 2.624954854
189.0546206 1.086678565
193.0647913 2.027302378
195.0440559 1.106309251
195.0804414 2.142453255
197.0597059 3.190700199
199.0389705 1.87680071
209.0597059 1.361968532
211.075356 2.455603046
221.0597059 2.9912976
229.0495352 1.227483931
239.0702706 2.30280937
241.0495352 1.040338843

Name: +ve in-silico MS/MS by CFM-ID for RFNIZIGETMKYEI-GFCCVEGCSA-N
ID: RFNIZIGETMKYEI-GFCCVEGCSA-N
Comment: Energy0
Num peaks: 6
65.03857658 2.693275518
67.05422664 2.228470216
137.0597059 3.930428243
201.0182351 3.616337737
239.0702706 14.97621857
257.0808353 56.98131357

Name: +ve in-silico MS/MS by CFM-ID for RFNIZIGETMKYEI-GFCCVEGCSA-N
ID: RFNIZIGETMKYEI-GFCCVEGCSA-N
Comment: Energy1
Num peaks: 15
43.05422664 1.451620533
65.03857658 1.353986875
67.05422664 1.625743295
71.04914126 1.467609747
107.0491413 2.024251665
109.0647913 2.54532839
121.0284058 4.593883668
149.0233204 5.724899796
199.075356 1.921499963
201.0910061 1.965088585
211.075356 1.990980203
227.0702706 5.042478413
229.0859207 23.3594169
239.0702706 11.06436351
257.0808353 14.71705739

Name: +ve in-silico MS/MS by CFM-ID for RFNIZIGETMKYEI-GFCCVEGCSA-N
ID: RFNIZIGETMKYEI-GFCCVEGCSA-N
Comment: Energy2
Num peaks: 24
25.00727645 1.412612286
39.02292652 5.055547045
41.03857658 1.500226927
49.00727645 5.37910925
51.02292652 1.492148226
65.03857658 18.37943326
67.05422664 3.134748712
69.0334912 1.507190708
93.0334912 1.581597873
105.0334912 2.693177422
107.0491413 1.370593452
121.0284058 2.919517566
129.0334912 4.678250656
131.0491413 2.947469633
133.0284058 1.670808581
145.0284058 2.269833445
149.0233204 2.744999269
157.0284058 2.736567792
159.0440559 4.095155088
171.0440559 5.933355436
173.0233204 1.903968441
185.0233204 1.291181963
187.0389705 1.284930858
201.0182351 2.493066369

Name: +ve in-silico MS/MS by CFM-ID for XCLWLMIHAUZKOM-UHFFFAOYSA-N
ID: XCLWLMIHAUZKOM-UHFFFAOYSA-N
Comment: Energy0
Num peaks: 6
215.0338851 1.662648904
217.0495352 1.881331398
243.0651853 2.970961631
257.0808353 30.53126285
259.0600999 0.9481054029
275.0914 55.36917676

Name: +ve in-silico MS/MS by CFM-ID for XCLWLMIHAUZKOM-UHFFFAOYSA-N
ID: XCLWLMIHAUZKOM-UHFFFAOYSA-N
Comment: Energy1
Num peaks: 11
41.03857658 1.628206375
59.04914126 1.576255303
215.0338851 4.005788603
217.0495352 2.44028229
227.0702706 1.527444735
229.0859207 4.259189277
231.1015708 2.761111233
243.0651853 3.856471871
247.0964854 10.45774381
257.0808353 20.59312576
275.0914 27.69815001

Name: +ve in-silico MS/MS by CFM-ID for XCLWLMIHAUZKOM-UHFFFAOYSA-N
ID: XCLWLMIHAUZKOM-UHFFFAOYSA-N
Comment: Energy2
Num peaks: 27
39.02292652 4.872585713
41.03857658 6.171136865
43.05422664 1.711867442
53.00219107 1.85982014
57.0334912 3.915181949
59.04914126 4.674074786
83.04914126 1.310686174
107.0491413 1.395580335
171.0440559 2.238833082
173.0233204 2.238214083
175.0389705 1.858258299
187.0389705 1.315777884
189.0546206 1.843556098
199.075356 2.050902875
203.0702706 1.713546858
213.0910061 2.466866358
215.0338851 2.061296017
215.0702706 6.731349586
217.0495352 1.462546673
225.0546206 5.193840527
227.0702706 4.659298853
229.0859207 3.64621884
233.0808353 2.108499358
239.0702706 3.46965901
241.0495352 4.878024911
243.0651853 1.680697537
257.0808353 3.229594649

Name: +ve in-silico MS/MS by CFM-ID for GTEXBOVBADJOQH-CJHWANRJSA-N
ID: GTEXBOVBADJOQH-CJHWANRJSA-N
Comment: Energy0
Num peaks: 14
135.0440559 3.772607249
139.0389705 2.113562723
159.0440559 1.330529783
171.0440559 2.721727003
173.0597059 5.490191417
175.075356 4.118646144
215.0702706 2.460979511
229.0859207 1.837626076
231.1015708 1.835578835
243.0651853 1.263736015
245.0808353 4.224116402
247.0964854 1.249025435
257.0808353 6.46756142
275.0914 41.91315643

Name: +ve in-silico MS/MS by CFM-ID for GTEXBOVBADJOQH-CJHWANRJSA-N
ID: GTEXBOVBADJOQH-CJHWANRJSA-N
Comment: Energy1
Num peaks: 23
39.02292652 1.331061408
41.00219107 2.888795317
43.01784114 4.258956433
127.0389705 1.825992068
131.0491413 1.637800671
135.0440559 3.436868453
139.0389705 1.45668733
145.0647913 0.8957705148
159.0440559 20.241038
161.0597059 7.543544827
169.0284058 1.732680897
171.0440559 5.606430832
173.0597059 9.297263774
175.075356 2.666717765
177.0910061 1.427682567
213.0546206 1.903067255
215.0702706 1.957249615
217.0495352 1.03077992
227.0702706 0.8606297982
245.0808353 1.29633148
247.0964854 0.9810456811
257.0808353 2.031425533
275.0914 4.136241898

Name: +ve in-silico MS/MS by CFM-ID for GTEXBOVBADJOQH-CJHWANRJSA-N
ID: GTEXBOVBADJOQH-CJHWANRJSA-N
Comment: Energy2
Num peaks: 31
39.02292652 3.51928351
49.00727645 4.787694464
51.02292652 1.65927203
55.01784114 4.334239655
57.0334912 1.371378369
63.02292652 1.080662253
75.02292652 2.025134225
89.03857658 1.309175022
101.0385766 1.986591792
105.0334912 1.588689204
107.0491413 1.514720884
115.0542266 2.577607755
125.0385766 2.091527959
127.0542266 3.19166973
129.0698767 2.41050228
131.0491413 3.279736396
135.0440559 2.709024012
145.0284058 1.237533345
145.0647913 2.813051103
147.0440559 1.522441329
159.0440559 2.707126661
161.0597059 2.022927275
169.0284058 1.373944801
171.0440559 4.053915493
173.0597059 2.405373457
175.075356 1.301018759
177.0546206 1.124466355
189.0546206 1.164818383
191.0702706 2.271270513
243.0651853 1.347744393
247.0964854 1.980728836

Name: +ve in-silico MS/MS by CFM-ID for SLKHLLNCFGPWAZ-AWEZNQCLSA-N
ID: SLKHLLNCFGPWAZ-AWEZNQCLSA-N
Comment: Energy0
Num peaks: 6
107.0491413 8.086827238
111.0440559 2.894488224
137.0233204 7.461124228
137.0597059 3.814757525
257.0808353 12.8899636
275.0914 46.10735563

Name: +ve in-silico MS/MS by CFM-ID for SLKHLLNCFGPWAZ-AWEZNQCLSA-N
ID: SLKHLLNCFGPWAZ-AWEZNQCLSA-N
Comment: Energy1
Num peaks: 19
95.04914126 1.437574497
105.0334912 1.709628387
107.0491413 16.56312037
109.0647913 2.650495784
111.0440559 2.590921724
119.0491413 1.253582896
121.0284058 1.419579952
137.0233204 16.13199877
137.0597059 5.208225672
139.0389705 2.76546674
147.0440559 3.693384763
163.0389705 1.291165287
165.0546206 6.352595866
167.0338851 3.909869858
181.0495352 1.121033766
245.0808353 1.049011676
247.0964854 1.190524152
257.0808353 4.103810061
275.0914 6.063107853

Name: +ve in-silico MS/MS by CFM-ID for SLKHLLNCFGPWAZ-AWEZNQCLSA-N
ID: SLKHLLNCFGPWAZ-AWEZNQCLSA-N
Comment: Energy2
Num peaks: 28
39.02292652 1.312275091
41.00219107 0.9720029921
65.00219107 0.8689573363
65.03857658 2.622000793
67.01784114 4.530730446
69.0334912 1.446872481
75.02292652 2.588250175
77.03857658 5.224933139
79.01784114 0.7711615828
79.05422664 7.778123265
81.0334912 2.326275822
91.05422664 1.271018155
92.99710569 3.055919394
95.01275576 1.693274504
95.04914126 1.918207969
105.0334912 5.04226844
107.0127558 1.13291302
107.0491413 10.61316498
109.0284058 2.895264215
109.0647913 2.5819773
111.0440559 3.126065857
117.0334912 1.1107499
119.0491413 2.104098708
121.0284058 2.000480666
121.0647913 1.090037907
133.0284058 1.435445543
137.0233204 6.97263558
137.0597059 2.04138014

Name: +ve in-silico MS/MS by CFM-ID for WJJWTOLGRVKJLV-FPYGCLRLSA-N
ID: WJJWTOLGRVKJLV-FPYGCLRLSA-N
Comment: Energy0
Num peaks: 12
57.0334912 3.042187072
69.0334912 3.699973368
83.04914126 1.985125057
165.0546206 3.02380502
177.0546206 2.602852265
179.0702706 2.534657587
203.0702706 1.520881931
205.0859207 2.75086354
207.1015708 2.021317693
217.0859207 13.43120166
219.0651853 2.210987938
235.0964854 41.67468901

Name: +ve in-silico MS/MS by CFM-ID for WJJWTOLGRVKJLV-FPYGCLRLSA-N
ID: WJJWTOLGRVKJLV-FPYGCLRLSA-N
Comment: Energy1
Num peaks: 24
39.02292652 1.788734195
43.01784114 1.211146269
53.00219107 2.968296643
53.03857658 1.229176742
55.01784114 1.324618185
69.0334912 11.74512263
83.04914126 5.98939497
147.0440559 2.724214051
159.0440559 1.781588527
163.0389705 2.090809645
165.0546206 8.706730463
167.0702706 1.026851305
175.0389705 1.433270046
177.0546206 5.928821479
179.0702706 2.196402884
181.0859207 1.379583921
191.0702706 1.159267368
193.0859207 1.650116118
199.075356 1.87245576
203.0702706 1.041349393
205.0859207 2.3470462
207.1015708 2.555855805
217.0859207 7.081758276
235.0964854 9.308553192

Name: +ve in-silico MS/MS by CFM-ID for WJJWTOLGRVKJLV-FPYGCLRLSA-N
ID: WJJWTOLGRVKJLV-FPYGCLRLSA-N
Comment: Energy2
Num peaks: 31
39.02292652 5.822809326
41.00219107 1.068850723
41.03857658 2.087470134
43.01784114 1.057013304
51.02292652 4.017153148
53.00219107 2.716970409
53.03857658 5.253812627
55.01784114 2.515056168
57.0334912 1.180111575
65.03857658 2.56947229
69.0334912 8.367767491
77.00219107 2.550381701
79.01784114 3.029746206
83.04914126 1.658367808
107.0127558 2.930575637
121.0284058 2.341110046
123.0440559 1.422934475
133.0284058 1.75164703
135.0440559 1.472155696
145.0284058 1.040530559
147.0440559 3.567733639
149.0233204 1.52955137
149.0597059 2.593269423
151.0389705 2.451679117
159.0440559 1.321870471
161.0597059 2.029698669
163.0389705 1.682849508
165.0546206 2.010791221
187.075356 1.213054147
199.075356 1.697905801
219.0651853 1.096437047

Name: +ve in-silico MS/MS by CFM-ID for AEFVITZAYCULNV-UHFFFAOYSA-N
ID: AEFVITZAYCULNV-UHFFFAOYSA-N
Comment: Energy0
Num peaks: 7
161.0597059 5.792698711
185.0597059 4.473677948
203.0702706 31.49216088
205.0859207 3.956563948
207.1015708 1.705427568
217.0859207 3.301197533
235.0964854 30.92084355

Name: +ve in-silico MS/MS by CFM-ID for AEFVITZAYCULNV-UHFFFAOYSA-N
ID: AEFVITZAYCULNV-UHFFFAOYSA-N
Comment: Energy1
Num peaks: 22
55.01784114 1.936112719
57.0334912 1.902761841
73.02840582 1.720631711
83.01275576 1.114991214
85.02840582 1.470934305
87.04405588 4.678345271
145.0647913 1.189946906
147.0440559 1.702388756
149.0597059 0.8286093171
161.0597059 11.77759953
163.075356 1.414432732
173.0597059 1.424897545
175.075356 9.019937464
185.0597059 3.120777044
191.0702706 1.248436758
203.0702706 13.1287842
205.0859207 1.453098024
207.1015708 3.146120702
209.0808353 1.164743404
217.0859207 2.953880094
219.0651853 2.531546751
235.0964854 11.75976984

Name: +ve in-silico MS/MS by CFM-ID for AEFVITZAYCULNV-UHFFFAOYSA-N
ID: AEFVITZAYCULNV-UHFFFAOYSA-N
Comment: Energy2
Num peaks: 31
15.02292652 0.9555549591
27.02292652 4.355377525
39.02292652 1.002561986
53.00219107 2.63102996
55.01784114 4.27165651
57.0334912 4.646301922
59.01275576 1.32142628
73.02840582 1.247969003
81.0334912 1.495295389
83.01275576 2.027213169
93.0334912 1.495623768
105.0334912 2.875508462
107.0491413 0.9826235573
117.0334912 1.473975933
119.0491413 1.661449816
131.0491413 5.272826909
133.0284058 1.288716964
133.0647913 1.337893236
135.0440559 1.168700701
143.0491413 3.052915948
145.0284058 2.129985864
145.0647913 4.229102677
147.0440559 5.389487095
147.0804414 0.96527883
159.0440559 1.371201792
161.0597059 6.23923634
163.075356 1.085555748
173.0597059 1.647640284
175.075356 2.703530344
191.0702706 1.299573669
203.0702706 1.010592684

Name: +ve in-silico MS/MS by CFM-ID for TWESJUCJKWFWQV-LSDHHAIUSA-N
ID: TWESJUCJKWFWQV-LSDHHAIUSA-N
Comment: Energy0
Num peaks: 6
55.05422664 4.624196713
219.0287997 3.549519113
231.0287997 4.749393433
233.0444498 4.672406142
257.0808353 14.81362413
275.0914 52.8415086

Name: +ve in-silico MS/MS by CFM-ID for TWESJUCJKWFWQV-LSDHHAIUSA-N
ID: TWESJUCJKWFWQV-LSDHHAIUSA-N
Comment: Energy1
Num peaks: 23
39.02292652 2.417388978
55.05422664 14.27267875
57.06987671 1.162350739
69.06987671 12.98811233
109.0284058 1.363049634
109.0647913 1.172244561
111.0804414 1.243234938
135.0076704 2.084420853
137.0233204 1.373961595
137.0597059 1.167295838
205.0131497 1.273517097
215.0338851 1.204146759
217.0131497 1.458087352
217.0495352 1.453151654
219.0287997 6.547827868
231.0287997 1.918718551
233.0444498 1.29823961
235.0600999 1.58850667
239.0702706 1.414221849
245.0808353 2.627360074
247.0964854 4.581917798
257.0808353 6.133954024
275.0914 9.715971972

Name: +ve in-silico MS/MS by CFM-ID for TWESJUCJKWFWQV-LSDHHAIUSA-N
ID: TWESJUCJKWFWQV-LSDHHAIUSA-N
Comment: Energy2
Num peaks: 30
39.02292652 4.815527675
41.03857658 2.070657484
53.03857658 1.20995222
55.05422664 21.4822595
57.06987671 5.725008369
65.03857658 0.7912641568
68.99710569 1.266733632
69.06987671 2.127133926
71.01275576 1.612434722
80.99710569 2.269167342
83.01275576 0.9010251082
85.02840582 3.061332966
109.0284058 1.045776557
121.0284058 1.516750549
135.0076704 3.852407791
137.0233204 1.327042317
163.002585 3.606300232
189.0182351 3.861150695
189.0546206 1.000453573
191.0338851 2.851813262
201.0182351 1.661256918
205.0131497 1.132208251
215.0338851 1.238410738
217.0131497 1.001613106
219.0287997 2.088541833
239.0702706 2.308808146
241.0495352 0.8567681745
243.0651853 1.145856884
245.0808353 1.326754237
257.0808353 1.447086779

Name: +ve in-silico MS/MS by CFM-ID for BKJYMZRGLINXRP-NSCUHMNNSA-N
ID: BKJYMZRGLINXRP-NSCUHMNNSA-N
Comment: Energy0
Num peaks: 6
123.0440559 4.586919952
135.0440559 2.110215887
139.0389705 1.932726059
165.0546206 2.069713952
257.0808353 2.540581589
275.0914 74.91928997

Name: +ve in-silico MS/MS by CFM-ID for BKJYMZRGLINXRP-NSCUHMNNSA-N
ID: BKJYMZRGLINXRP-NSCUHMNNSA-N
Comment: Energy1
Num peaks: 17
75.04405588 1.77256936
111.0440559 1.564993221
123.0440559 9.536583221
133.0284058 2.075463864
135.0440559 6.029588879
139.0389705 3.618644972
159.0440559 2.013797476
161.0597059 1.85039657
163.0389705 1.931919569
165.0546206 5.685919879
191.0702706 1.608274748
231.0651853 2.468937475
243.0651853 1.771755771
245.0808353 3.496162212
247.0964854 3.71574113
257.0808353 2.181699899
275.0914 29.13964056

Name: +ve in-silico MS/MS by CFM-ID for BKJYMZRGLINXRP-NSCUHMNNSA-N
ID: BKJYMZRGLINXRP-NSCUHMNNSA-N
Comment: Energy2
Num peaks: 31
39.02292652 1.304297953
49.00727645 1.537140793
65.00219107 1.974457292
65.03857658 2.406005549
81.0334912 2.372330073
95.01275576 2.355502321
111.0440559 1.711687976
117.0334912 1.422829768
123.0440559 8.761861904
125.0233204 1.686354355
133.0284058 3.490448596
135.0440559 3.958971326
137.0597059 1.294122013
139.0389705 2.988408431
149.0233204 1.372866544
157.0284058 2.432040223
159.0440559 4.683308893
163.0389705 1.539086024
165.0546206 1.296817227
173.0597059 1.604663196
187.0389705 2.545959429
189.0546206 2.931127918
201.0546206 1.479812751
213.0546206 1.946260671
229.0495352 1.429515722
229.0859207 1.73778021
231.0651853 3.352241268
233.0808353 1.442704401
245.0808353 2.564550844
257.0808353 1.434399687
259.0600999 2.032134447

Name: +ve in-silico MS/MS by CFM-ID for DKEVPQSVGDIHJO-UHFFFAOYSA-N
ID: DKEVPQSVGDIHJO-UHFFFAOYSA-N
Comment: Energy0
Num peaks: 6
199.0389705 4.93474352
213.0546206 1.236443396
221.0597059 6.054057097
239.0702706 36.73764692
241.0495352 1.72222144
257.0808353 43.08405317

Name: +ve in-silico MS/MS by CFM-ID for DKEVPQSVGDIHJO-UHFFFAOYSA-N
ID: DKEVPQSVGDIHJO-UHFFFAOYSA-N
Comment: Energy1
Num peaks: 7
43.01784114 3.766587978
199.0389705 14.92541175
211.075356 2.233847248
221.0597059 6.95593957
229.0859207 5.045348671
239.0702706 29.14507147
257.0808353 18.6829694

Name: +ve in-silico MS/MS by CFM-ID for DKEVPQSVGDIHJO-UHFFFAOYSA-N
ID: DKEVPQSVGDIHJO-UHFFFAOYSA-N
Comment: Energy2
Num peaks: 20
39.02292652 1.986760346
41.00219107 3.062732499
43.01784114 1.982717752
49.00727645 5.594428899
63.02292652 2.32982606
67.01784114 1.695541204
131.0491413 5.640570932
147.0440559 5.837262843
157.0284058 4.058545151
171.0440559 8.275665394
173.0233204 2.362292407
175.0389705 1.558809062
197.0597059 1.562703648
199.0389705 12.91767656
209.0597059 3.448488415
211.075356 2.765806364
213.0546206 1.791875247
221.0597059 7.747426125
223.0389705 3.088762808
239.0702706 2.654778638

Name: +ve in-silico MS/MS by CFM-ID for KISFKKYLFKRYME-STQMWFEESA-N
ID: KISFKKYLFKRYME-STQMWFEESA-N
Comment: Energy0
Num peaks: 6
71.04914126 5.393755384
135.0440559 2.526460986
151.0389705 8.767279874
217.0859207 13.41179661
219.0651853 2.596290913
235.0964854 50.1046063

Name: +ve in-silico MS/MS by CFM-ID for KISFKKYLFKRYME-STQMWFEESA-N
ID: KISFKKYLFKRYME-STQMWFEESA-N
Comment: Energy1
Num peaks: 18
39.02292652 1.86304502
41.03857658 4.647812641
43.01784114 1.43521271
43.05422664 5.876163044
69.0334912 3.934817137
71.04914126 10.93796282
135.0440559 3.719291425
151.0389705 2.154786022
161.0233204 2.023957889
179.0338851 4.412646445
189.0910061 1.425810118
191.0702706 1.779064576
193.0859207 2.402688678
199.075356 1.424895087
205.0859207 5.728683553
207.1015708 4.440392984
217.0859207 7.991621535
235.0964854 13.88602906

Name: +ve in-silico MS/MS by CFM-ID for KISFKKYLFKRYME-STQMWFEESA-N
ID: KISFKKYLFKRYME-STQMWFEESA-N
Comment: Energy2
Num peaks: 27
39.02292652 3.148362802
41.00219107 2.076838406
41.03857658 3.068129449
43.01784114 1.369770885
49.00727645 1.550825912
55.05422664 7.964273485
57.06987671 4.312098311
69.0334912 4.130059433
71.04914126 4.239966455
73.06479133 1.098961558
77.00219107 1.018952379
81.0334912 2.028054488
107.0491413 1.473466126
117.0334912 2.919530291
119.0491413 6.790577238
121.0284058 1.125314414
121.0647913 1.943990724
123.0440559 1.978099432
133.0284058 4.068914013
135.0440559 6.35101624
137.0597059 1.220846878
145.0284058 1.057747186
147.0440559 2.133612657
149.0597059 2.55042619
151.0389705 2.677152188
161.0233204 6.067407889
177.0182351 1.989692126

Name: +ve in-silico MS/MS by CFM-ID for WPJOSCVCQRPYNJ-UHFFFAOYSA-N
ID: WPJOSCVCQRPYNJ-UHFFFAOYSA-N
Comment: Energy0
Num peaks: 8
63.02292652 2.507958617
165.0546206 3.93421998
193.0495352 2.556932494
197.0597059 5.053394709
225.0546206 16.44314816
227.0702706 2.325579637
239.0702706 6.694172196
257.0808353 42.7443664

Name: +ve in-silico MS/MS by CFM-ID for WPJOSCVCQRPYNJ-UHFFFAOYSA-N
ID: WPJOSCVCQRPYNJ-UHFFFAOYSA-N
Comment: Energy1
Num peaks: 18
39.02292652 2.561932162
49.00727645 3.205786884
51.02292652 5.335636198
63.02292652 4.728434562
73.00727645 1.31208428
91.01784114 5.185854031
135.0440559 2.159961088
161.0233204 1.752809929
163.0389705 1.698653965
165.0546206 5.691149306
167.0702706 1.621916854
193.0495352 8.809754145
197.0597059 4.820840981
207.0440559 2.006498079
217.0495352 1.570314148
225.0546206 10.87541392
239.0702706 4.037040548
257.0808353 13.81623926

Name: +ve in-silico MS/MS by CFM-ID for WPJOSCVCQRPYNJ-UHFFFAOYSA-N
ID: WPJOSCVCQRPYNJ-UHFFFAOYSA-N
Comment: Energy2
Num peaks: 30
39.02292652 4.209228099
49.00727645 6.261109127
51.02292652 6.185288194
55.01784114 0.8397291093
63.02292652 16.92954827
65.03857658 1.282006574
79.01784114 1.29186319
81.0334912 1.437377862
89.00219107 1.729638878
91.01784114 2.161945575
93.0334912 4.121330057
107.0491413 4.307195093
115.0178411 1.000963154
119.0127558 1.027279937
121.0284058 1.315388333
135.0440559 8.359629542
137.0597059 0.7475198334
139.0178411 1.59476848
141.0334912 1.02181775
151.0389705 1.197227931
155.0491413 0.775344384
161.0233204 1.452800174
163.0389705 1.534050436
165.0546206 4.232297797
167.0491413 1.046494447
181.0647913 0.8052241402
183.0440559 1.25024233
197.0597059 0.6986345151
207.0440559 0.6794604364
209.0597059 1.152778367

Name: +ve in-silico MS/MS by CFM-ID for AUTFGZZXDKYHLC-UHFFFAOYSA-N
ID: AUTFGZZXDKYHLC-UHFFFAOYSA-N
Comment: Energy0
Num peaks: 6
69.06987671 9.689349669
167.0338851 5.437210267
177.0910061 2.818466484
191.1066561 2.795103854
217.0859207 3.305119942
235.0964854 56.31445228

Name: +ve in-silico MS/MS by CFM-ID for AUTFGZZXDKYHLC-UHFFFAOYSA-N
ID: AUTFGZZXDKYHLC-UHFFFAOYSA-N
Comment: Energy1
Num peaks: 16
39.02292652 4.846494137
41.03857658 6.84238927
43.05422664 1.517354584
45.06987671 1.729422493
67.05422664 3.230052645
69.06987671 26.18973661
139.0389705 2.207380563
167.0338851 5.984406705
175.075356 1.545558418
177.0910061 3.200438493
191.0338851 1.77351076
195.0651853 2.229309792
205.0859207 2.388327631
207.1015708 5.774745545
217.0859207 2.981410268
235.0964854 8.817387796

Name: +ve in-silico MS/MS by CFM-ID for AUTFGZZXDKYHLC-UHFFFAOYSA-N
ID: AUTFGZZXDKYHLC-UHFFFAOYSA-N
Comment: Energy2
Num peaks: 26
39.02292652 3.441093259
41.03857658 3.365397426
43.05422664 1.637026476
53.03857658 6.90765512
55.05422664 12.64942856
57.06987671 2.344090253
65.03857658 2.342839167
67.01784114 1.635839252
67.05422664 2.682197736
69.06987671 7.68302408
81.0334912 3.62869228
105.0334912 7.852002302
107.0491413 3.937662715
109.0647913 0.8270629378
121.0284058 0.8233512161
123.0440559 6.054279841
131.0491413 0.8645548385
139.0389705 1.771087202
149.0960915 0.9844749536
151.0389705 0.856704185
167.0338851 1.965027671
173.0597059 1.556887792
175.075356 1.724722046
203.0702706 1.275412988
205.0859207 0.8816186045
217.0859207 0.7785622446

Name: +ve in-silico MS/MS by CFM-ID for HKFFBALHFXZKMY-NWDGAFQWSA-N
ID: HKFFBALHFXZKMY-NWDGAFQWSA-N
Comment: Energy0
Num peaks: 6
71.04914126 5.395000152
135.0440559 2.511751455
151.0389705 8.790971065
217.0859207 13.52294348
219.0651853 2.485614155
235.0964854 50.16383297

Name: +ve in-silico MS/MS by CFM-ID for HKFFBALHFXZKMY-NWDGAFQWSA-N
ID: HKFFBALHFXZKMY-NWDGAFQWSA-N
Comment: Energy1
Num peaks: 18
39.02292652 1.881390986
41.03857658 4.760611067
43.05422664 6.012531924
55.05422664 1.277576376
69.0334912 3.878452607
71.04914126 10.99927174
135.0440559 3.896820808
151.0389705 2.255301951
161.0233204 2.075100788
177.0182351 1.418349921
179.0338851 4.547055834
189.0910061 1.526982402
193.0859207 1.825205997
199.075356 1.466692361
205.0859207 5.869176229
207.1015708 4.305022533
217.0859207 8.253742463
235.0964854 14.41757622

Name: +ve in-silico MS/MS by CFM-ID for HKFFBALHFXZKMY-NWDGAFQWSA-N
ID: HKFFBALHFXZKMY-NWDGAFQWSA-N
Comment: Energy2
Num peaks: 26
39.02292652 3.252798462
41.03857658 3.085695266
55.05422664 8.029405162
57.06987671 4.345476359
65.00219107 1.190958541
67.01784114 1.519962464
69.0334912 5.369475272
71.04914126 4.257235187
73.06479133 1.113988067
81.0334912 4.32877675
92.99710569 1.109807104
107.0491413 2.267031467
109.0284058 1.719333979
117.0334912 2.416294777
119.0491413 6.247960551
121.0647913 1.894777918
123.0440559 1.234583037
133.0284058 4.433161864
135.0440559 6.156570714
137.0597059 1.352083107
145.0284058 1.1796846
147.0440559 2.000743435
149.0597059 2.356351177
151.0389705 2.896089391
161.0233204 5.069912283
177.0182351 1.644960987

Name: +ve in-silico MS/MS by CFM-ID for HZESUMDEVRGUII-CQSZACIVSA-N
ID: HZESUMDEVRGUII-CQSZACIVSA-N
Comment: Energy0
Num peaks: 6
43.01784114 2.189123032
197.0597059 14.73143974
215.0702706 14.731227
225.0546206 11.51137755
239.0702706 2.573391253
257.0808353 34.34051744

Name: +ve in-silico MS/MS by CFM-ID for HZESUMDEVRGUII-CQSZACIVSA-N
ID: HZESUMDEVRGUII-CQSZACIVSA-N
Comment: Energy1
Num peaks: 16
43.01784114 2.781690498
49.00727645 2.199925243
121.0284058 1.559814797
135.0440559 1.933113014
153.0334912 2.414087406
155.0491413 1.608907906
163.0389705 1.6391734
165.0334912 1.613233151
167.0491413 3.228753334
183.0440559 2.911620811
197.0597059 26.63975824
207.0651853 5.053286769
215.0702706 10.93818776
225.0546206 6.432275201
239.0702706 2.73934338
257.0808353 7.837686696

Name: +ve in-silico MS/MS by CFM-ID for HZESUMDEVRGUII-CQSZACIVSA-N
ID: HZESUMDEVRGUII-CQSZACIVSA-N
Comment: Energy2
Num peaks: 22
25.00727645 1.167884804
39.02292652 1.468206812
43.01784114 3.986863364
49.00727645 13.43513815
51.02292652 3.484643882
63.02292652 1.978828389
79.01784114 1.264468629
105.0334912 1.105816815
121.0284058 1.132068771
135.0440559 2.875243282
139.0542266 4.077942411
149.0597059 1.132453869
153.0334912 12.72423332
155.0491413 9.51889356
157.0647913 1.331836836
165.0334912 2.879259903
165.0546206 1.134949778
167.0491413 2.225027731
181.0284058 1.314686503
183.0440559 6.496294582
197.0597059 4.484460977
209.0597059 1.086164687

Name: +ve in-silico MS/MS by CFM-ID for NTKZVMCLJUKOBI-HIFRSBDPSA-N
ID: NTKZVMCLJUKOBI-HIFRSBDPSA-N
Comment: Energy0
Num peaks: 9
99.04405588 2.591782682
175.0389705 3.122468062
203.0338851 6.410334285
205.0495352 8.246811907
233.0444498 2.801409599
235.0600999 4.199976819
243.0651853 3.40898681
257.0808353 9.186696072
275.0914 40.80822502

Name: +ve in-silico MS/MS by CFM-ID for NTKZVMCLJUKOBI-HIFRSBDPSA-N
ID: NTKZVMCLJUKOBI-HIFRSBDPSA-N
Comment: Energy1
Num peaks: 22
39.02292652 1.058124342
41.03857658 1.2145803
55.01784114 1.172739019
69.0334912 2.168006002
85.02840582 1.428535193
87.04405588 1.952092633
99.04405588 14.47321593
175.0389705 1.331274062
177.0546206 1.703494324
189.0546206 1.079606506
203.0338851 2.134181953
205.0495352 2.889781725
227.0702706 1.615326453
229.0859207 2.054121247
231.0651853 2.045704676
231.1015708 2.432950709
243.0651853 3.764879845
245.0808353 2.394645793
247.0964854 7.368005183
257.0808353 9.440489311
259.0600999 1.578789061
275.0914 15.42764307

Name: +ve in-silico MS/MS by CFM-ID for NTKZVMCLJUKOBI-HIFRSBDPSA-N
ID: NTKZVMCLJUKOBI-HIFRSBDPSA-N
Comment: Energy2
Num peaks: 31
39.02292652 2.7037043
41.03857658 1.550195449
43.05422664 0.9906732637
53.00219107 1.728305701
55.01784114 4.7062171
55.05422664 1.451856725
57.0334912 1.918544278
69.0334912 7.424675874
71.04914126 1.737163371
81.0334912 1.22651451
83.01275576 1.891589229
83.04914126 2.099216953
85.02840582 2.637758502
99.04405588 1.372507503
119.0127558 3.474493303
121.0284058 4.621414903
135.0440559 1.241246772
145.0647913 3.726967912
147.0440559 1.018829804
149.0597059 1.503558211
159.0440559 3.134382517
161.0597059 1.825008257
163.0389705 1.089725919
173.0233204 1.723739879
173.0597059 1.600564191
175.0389705 5.186838762
177.0546206 1.472100909
189.0546206 4.514941024
203.0338851 1.026477423
205.0495352 1.284309536
227.0702706 1.232638285

Name: +ve in-silico MS/MS by CFM-ID for DRUYMRSAKYIRAE-QETIAXSKSA-N
ID: DRUYMRSAKYIRAE-QETIAXSKSA-N
Comment: Energy0
Num peaks: 6
203.0702706 4.709040833
229.0859207 6.503224025
231.1015708 6.312167292
247.0964854 3.59922154
257.0808353 6.849813414
275.0914 60.4720982

Name: +ve in-silico MS/MS by CFM-ID for DRUYMRSAKYIRAE-QETIAXSKSA-N
ID: DRUYMRSAKYIRAE-QETIAXSKSA-N
Comment: Energy1
Num peaks: 9
201.0546206 7.548153642
203.0702706 6.257363228
205.0859207 2.189101032
227.0702706 9.768875495
229.0859207 7.283445891
231.1015708 8.207633359
247.0964854 6.431377288
257.0808353 14.90505088
275.0914 18.50749838

Name: +ve in-silico MS/MS by CFM-ID for DRUYMRSAKYIRAE-QETIAXSKSA-N
ID: DRUYMRSAKYIRAE-QETIAXSKSA-N
Comment: Energy2
Num peaks: 18
159.0804414 9.191253273
161.0960915 2.917112713
175.075356 2.641384722
177.0910061 2.839062192
183.0804414 4.342043716
185.0960915 2.493369129
187.075356 2.968944264
187.1117415 3.326445691
201.0546206 14.24616042
203.0702706 6.957703831
203.1066561 4.066596347
205.0859207 2.791046193
213.0910061 3.243180123
215.0702706 2.633409857
227.0702706 4.675850472
229.0859207 6.558633645
231.1015708 2.627375231
257.0808353 1.890401903

Name: +ve in-silico MS/MS by CFM-ID for UVWMPNRHULNSJS-ZCFIWIBFSA-N
ID: UVWMPNRHULNSJS-ZCFIWIBFSA-N
Comment: Energy0
Num peaks: 6
67.05422664 2.676293144
69.06987671 2.195475197
139.075356 3.877935065
247.0600999 3.382391629
257.0808353 15.24373592
275.0914 54.67011781

Name: +ve in-silico MS/MS by CFM-ID for UVWMPNRHULNSJS-ZCFIWIBFSA-N
ID: UVWMPNRHULNSJS-ZCFIWIBFSA-N
Comment: Energy1
Num peaks: 22
55.05422664 0.9341963162
67.05422664 1.173575674
69.06987671 1.295632184
109.0284058 3.533121633
109.0647913 1.467735874
111.0804414 1.237276821
135.0076704 6.688191378
137.0233204 8.123401775
137.0597059 3.947183545
139.0389705 1.101846112
139.075356 6.077347836
205.0131497 1.040585674
219.0651853 1.319863143
229.0859207 1.045801693
231.0651853 1.434694789
239.0702706 1.182807011
243.0651853 1.691945196
245.0808353 3.930372741
247.0600999 1.325497167
247.0964854 10.1735679
257.0808353 8.482974483
275.0914 13.14259663

Name: +ve in-silico MS/MS by CFM-ID for UVWMPNRHULNSJS-ZCFIWIBFSA-N
ID: UVWMPNRHULNSJS-ZCFIWIBFSA-N
Comment: Energy2
Num peaks: 31
39.02292652 2.798540441
41.03857658 2.443981294
49.00727645 0.7557194358
51.02292652 4.905825729
53.00219107 1.21368014
53.03857658 1.09570662
55.05422664 5.632473107
57.06987671 0.8995942371
65.03857658 6.263886903
67.05422664 16.47769038
69.06987671 2.588644232
77.00219107 1.482467979
79.01784114 1.47805316
81.0334912 1.435575441
83.04914126 0.916858437
95.04914126 1.190314289
109.0284058 2.842997835
111.0440559 1.386019384
121.0284058 1.026859357
135.0076704 3.555419807
137.0233204 3.377691103
147.0076704 0.8816827633
161.0233204 2.052420655
189.0546206 1.606358777
213.0546206 1.086902324
215.0702706 1.281746632
219.0651853 0.8227609169
229.0495352 2.741582661
231.0651853 3.744139292
257.0808353 0.9363764352
259.0600999 0.8369954967

Name: +ve in-silico MS/MS by CFM-ID for NTLUSUFJOUMRLA-ILXRZTDVSA-N
ID: NTLUSUFJOUMRLA-ILXRZTDVSA-N
Comment: Energy0
Num peaks: 6
99.08044139 1.549171288
123.0440559 1.471461646
137.0233204 1.451972705
139.0389705 4.992145294
257.0808353 12.37074936
275.0914 65.01342423

Name: +ve in-silico MS/MS by CFM-ID for NTLUSUFJOUMRLA-ILXRZTDVSA-N
ID: NTLUSUFJOUMRLA-ILXRZTDVSA-N
Comment: Energy1
Num peaks: 18
95.04914126 2.741798638
105.0334912 7.484957293
107.0491413 6.26020157
121.0284058 4.30197711
123.0440559 5.973465552
137.0233204 3.634692101
137.0597059 1.471466802
139.0389705 8.552509464
151.0389705 1.205914857
169.0495352 1.757767331
181.0495352 1.672850988
231.0651853 1.455826161
233.0808353 1.606419169
243.0651853 1.546093269
245.0808353 6.699570958
247.0964854 4.122927094
257.0808353 6.899501245
275.0914 12.69060257

Name: +ve in-silico MS/MS by CFM-ID for NTLUSUFJOUMRLA-ILXRZTDVSA-N
ID: NTLUSUFJOUMRLA-ILXRZTDVSA-N
Comment: Energy2
Num peaks: 31
65.03857658 1.724229944
67.01784114 2.319032004
69.0334912 1.701754271
75.02292652 1.429334554
77.03857658 3.331226794
79.01784114 2.831218908
79.05422664 4.859797004
81.0334912 2.461616622
81.06987671 0.9384387254
91.05422664 2.796360637
93.0334912 1.437208265
95.01275576 1.002131907
95.04914126 2.997769228
97.06479133 0.8928666987
99.08044139 1.595367694
105.0334912 9.752667038
107.0491413 5.176559545
109.0647913 1.542323022
111.0440559 3.054250648
113.0597059 1.318950923
115.075356 1.462467126
121.0284058 10.17268975
123.0440559 2.953549219
137.0233204 2.126449215
139.0389705 1.256024188
149.0233204 0.9769701688
213.0546206 0.8970180862
229.0495352 1.637949751
233.0808353 1.035282097
243.0651853 1.183142793
257.0808353 1.904958241

Name: +ve in-silico MS/MS by CFM-ID for ZPVLUTBGTWEMGV-XRRVDJEJSA-N
ID: ZPVLUTBGTWEMGV-XRRVDJEJSA-N
Comment: Energy0
Num peaks: 6
105.0334912 1.928870995
107.0491413 1.721019783
137.0597059 3.755091334
175.075356 1.715972166
217.0859207 10.19358774
235.0964854 65.10648298

Name: +ve in-silico MS/MS by CFM-ID for ZPVLUTBGTWEMGV-XRRVDJEJSA-N
ID: ZPVLUTBGTWEMGV-XRRVDJEJSA-N
Comment: Energy1
Num peaks: 25
79.05422664 4.565565707
91.05422664 4.77361272
93.06987671 1.045161097
97.02840582 3.530534543
99.04405588 2.38892277
105.0334912 1.647470646
107.0491413 2.139487602
113.0233204 1.958798432
115.0389705 1.45423295
119.0491413 1.213245178
127.0389705 1.300488558
129.0546206 1.769479175
135.0440559 0.9077720723
137.0597059 1.144608481
157.0495352 2.177779721
175.075356 0.9029462576
187.075356 0.830139251
189.0910061 1.277460878
191.1066561 0.9924051627
193.0859207 0.8159477022
203.0702706 2.562053425
205.0859207 4.809650471
207.1015708 4.776509645
217.0859207 8.392032514
235.0964854 23.10336877

Name: +ve in-silico MS/MS by CFM-ID for ZPVLUTBGTWEMGV-XRRVDJEJSA-N
ID: ZPVLUTBGTWEMGV-XRRVDJEJSA-N
Comment: Energy2
Num peaks: 31
39.02292652 2.21415992
41.00219107 1.289676434
49.00727645 3.692030119
51.02292652 4.164975882
53.00219107 0.838025562
53.03857658 3.035669561
55.01784114 1.394022686
63.02292652 4.425439562
65.03857658 2.435696868
67.05422664 0.9045059155
71.01275576 1.249654136
75.02292652 0.8584682535
79.01784114 1.026286134
79.05422664 5.883856085
81.0334912 0.8536652493
91.05422664 7.180702602
93.06987671 3.539825788
95.08552677 1.437337138
97.02840582 3.428190667
97.10117684 0.9859056424
103.0542266 1.019505399
105.0334912 6.195524951
107.0491413 3.186714208
109.0284058 1.0197906
111.0440559 1.313687081
117.0334912 2.383528597
119.0491413 2.629715363
125.0233204 1.56913213
137.0597059 1.038041206
217.0859207 1.056121281
219.0651853 1.099531273

Name: +ve in-silico MS/MS by CFM-ID for LMFRELDATPGFFD-UHFFFAOYSA-N
ID: LMFRELDATPGFFD-UHFFFAOYSA-N
Comment: Energy0
Num peaks: 6
67.05422664 0.6605127622
239.0702706 1.695365721
243.0651853 1.94462368
245.0808353 1.283888847
257.0808353 24.35115533
275.0914 61.03778112

Name: +ve in-silico MS/MS by CFM-ID for LMFRELDATPGFFD-UHFFFAOYSA-N
ID: LMFRELDATPGFFD-UHFFFAOYSA-N
Comment: Energy1
Num peaks: 22
67.05422664 0.8658627826
71.04914126 4.790085996
173.0597059 0.7719778509
175.0389705 0.6734403958
191.0338851 1.042102506
199.0389705 0.6782514688
199.075356 0.8231679742
201.0546206 1.555568686
207.0287997 0.8813153213
215.0702706 3.036003207
217.0495352 2.699963638
217.0859207 4.398787559
219.0287997 1.017889894
219.0651853 1.709845623
235.0600999 2.064005321
239.0702706 4.261609382
243.0651853 3.202254709
245.0808353 1.963697645
247.0964854 1.850647052
257.0808353 19.1616673
259.0600999 1.342997836
275.0914 21.34194778

Name: +ve in-silico MS/MS by CFM-ID for LMFRELDATPGFFD-UHFFFAOYSA-N
ID: LMFRELDATPGFFD-UHFFFAOYSA-N
Comment: Energy2
Num peaks: 31
39.02292652 1.638911272
41.00219107 2.194187386
41.03857658 1.095949435
53.03857658 1.546611263
55.05422664 1.251748054
65.03857658 1.357291453
147.0440559 3.936512233
159.0076704 1.006683592
163.0389705 2.608211435
165.0182351 2.027714048
173.0597059 2.373630431
175.0389705 2.407994121
177.0182351 0.903054483
189.0546206 2.999378865
191.0338851 2.994609545
191.0702706 1.89231761
193.0495352 1.099139918
199.0389705 2.142680818
201.0546206 5.193102754
203.0702706 4.876489921
205.0859207 2.0394325
213.0546206 2.895284539
215.0338851 3.284218191
215.0702706 6.760167624
217.0495352 2.493396226
231.0651853 2.262630945
233.0808353 0.9393385513
243.0651853 1.555018411
245.0808353 1.213630046
247.0964854 1.117601866
257.0808353 1.174387873

Name: +ve in-silico MS/MS by CFM-ID for CZNUNTJCOFEAPI-QCNOEVLYSA-N
ID: CZNUNTJCOFEAPI-QCNOEVLYSA-N
Comment: Energy0
Num peaks: 9
101.0385766 7.606295559
103.0542266 6.534958388
105.0698767 2.747762247
107.0855268 2.016310503
109.1011768 1.941412118
159.0804414 2.939785425
189.0910061 1.931717564
217.0859207 14.97881946
235.0964854 40.42723484

Name: +ve in-silico MS/MS by CFM-ID for CZNUNTJCOFEAPI-QCNOEVLYSA-N
ID: CZNUNTJCOFEAPI-QCNOEVLYSA-N
Comment: Energy1
Num peaks: 24
79.05422664 2.022208908
91.05422664 1.679266968
101.0385766 5.46566813
103.0542266 13.11544092
105.0698767 6.176871877
107.0491413 1.671636549
107.0855268 1.432255256
113.0233204 1.294026258
129.0182351 1.531656444
129.0546206 0.9430406918
131.0338851 1.190483049
157.0495352 1.249004162
159.0804414 3.662981538
161.0960915 3.001997247
177.0910061 1.491489164
187.075356 1.05842276
189.0910061 1.527577189
191.1066561 1.790996596
199.075356 1.731122168
203.0702706 1.960527943
205.0859207 4.456186097
207.1015708 3.640575537
217.0859207 8.234822637
235.0964854 10.30534394

Name: +ve in-silico MS/MS by CFM-ID for CZNUNTJCOFEAPI-QCNOEVLYSA-N
ID: CZNUNTJCOFEAPI-QCNOEVLYSA-N
Comment: Energy2
Num peaks: 31
39.02292652 1.052791956
43.01784114 0.9671823843
49.00727645 3.535525212
51.02292652 4.901573156
53.03857658 5.362681413
55.01784114 1.218555303
55.05422664 2.113471417
63.02292652 1.118115918
67.01784114 3.290538489
68.99710569 1.14427536
69.0334912 1.232779935
71.01275576 1.008951508
71.04914126 0.9165649375
75.02292652 1.972313555
79.05422664 2.604402716
81.0334912 3.885083473
83.04914126 2.215423707
91.05422664 2.002324343
93.06987671 2.57961589
95.08552677 0.8775066932
101.0385766 13.98926341
103.0542266 5.822574254
105.0698767 3.724783913
107.0855268 1.731174454
109.0284058 1.410303458
109.1011768 1.661261223
111.0440559 1.214964461
113.0597059 1.029040129
123.0076704 0.8898212791
125.0233204 0.8892374276
217.0859207 0.9940161944

Name: +ve in-silico MS/MS by CFM-ID for RDKCUUKYUOOMPS-NKSTYXRASA-N
ID: RDKCUUKYUOOMPS-NKSTYXRASA-N
Comment: Energy0
Num peaks: 7
203.0702706 4.270595454
229.0859207 4.633189834
231.1015708 4.675511046
245.0808353 3.088836033
247.0964854 3.496690378
257.0808353 5.703579569
275.0914 54.30789234

Name: +ve in-silico MS/MS by CFM-ID for RDKCUUKYUOOMPS-NKSTYXRASA-N
ID: RDKCUUKYUOOMPS-NKSTYXRASA-N
Comment: Energy1
Num peaks: 22
39.02292652 2.35844299
41.03857658 1.122420712
49.00727645 1.022381525
51.02292652 1.139430932
95.01275576 6.553722503
97.02840582 2.790648954
161.0597059 1.856263133
163.0389705 1.091951888
177.0546206 1.887505119
201.0546206 6.153176577
203.0702706 4.872513548
205.0859207 1.987753117
221.0808353 0.9750686025
227.0702706 5.627711218
229.0859207 3.572465105
231.1015708 5.032381312
247.0600999 1.010522154
247.0964854 4.355419427
249.0757499 2.044680374
257.0808353 7.736219039
259.0600999 1.739786328
275.0914 15.29054523

Name: +ve in-silico MS/MS by CFM-ID for RDKCUUKYUOOMPS-NKSTYXRASA-N
ID: RDKCUUKYUOOMPS-NKSTYXRASA-N
Comment: Energy2
Num peaks: 31
39.02292652 9.334809994
41.03857658 5.508998101
49.00727645 5.885745492
51.02292652 4.310357467
53.00219107 0.9301054528
53.03857658 4.423189134
65.03857658 3.66593611
67.05422664 3.60114555
69.0334912 1.322575206
69.06987671 2.904970021
79.01784114 1.072716321
95.01275576 2.739525267
97.02840582 2.541715428
159.0804414 1.72214286
161.0233204 1.22720724
161.0597059 1.509462112
163.0389705 1.31648319
175.0389705 1.11307013
175.075356 2.890395531
177.0546206 1.091741937
187.0389705 1.032362806
187.075356 2.637693235
189.0546206 0.9695424449
201.0546206 3.586680956
203.0702706 2.848854455
205.0859207 1.606744488
229.0859207 1.58182129
245.0808353 1.007517444
247.0964854 1.376702867
257.0808353 1.194530988
259.0600999 1.1697939

Name: +ve in-silico MS/MS by CFM-ID for TXCCGIYIORQRRJ-GFCCVEGCSA-N
ID: TXCCGIYIORQRRJ-GFCCVEGCSA-N
Comment: Energy0
Num peaks: 11
81.0334912 1.628171224
147.0440559 1.578116239
149.0597059 1.988388517
163.0389705 1.381135354
165.0546206 5.556083471
167.0702706 1.322723089
173.0597059 1.537319502
199.075356 2.989897712
217.0859207 31.85764965
219.0651853 1.529664497
235.0964854 29.93167368

Name: +ve in-silico MS/MS by CFM-ID for TXCCGIYIORQRRJ-GFCCVEGCSA-N
ID: TXCCGIYIORQRRJ-GFCCVEGCSA-N
Comment: Energy1
Num peaks: 21
41.03857658 1.545228728
43.01784114 1.4188777
57.0334912 1.177207281
59.04914126 1.232970181
65.03857658 1.908879375
87.04405588 1.7666994
147.0440559 1.934908493
149.0597059 1.557903141
151.0389705 2.580738835
163.0389705 2.086919292
165.0546206 7.635656268
173.0597059 1.430492156
175.075356 1.925132155
177.0546206 2.574906359
199.075356 7.770164541
201.0546206 1.826983347
203.0702706 1.325141156
205.0859207 2.108658679
207.1015708 1.455857607
217.0859207 26.53592824
235.0964854 8.236520866

Name: +ve in-silico MS/MS by CFM-ID for TXCCGIYIORQRRJ-GFCCVEGCSA-N
ID: TXCCGIYIORQRRJ-GFCCVEGCSA-N
Comment: Energy2
Num peaks: 31
39.02292652 1.101952229
41.00219107 1.221242918
43.01784114 2.041201292
49.00727645 1.498828862
51.02292652 2.898274254
53.03857658 3.222216449
57.0334912 1.177278738
65.03857658 2.282267474
77.00219107 1.668695345
79.01784114 1.833121398
81.0334912 2.461465916
107.0127558 2.714701486
119.0491413 0.9783949637
121.0284058 2.391840761
123.0440559 1.502323997
129.0334912 1.592944421
131.0491413 1.510549426
133.0284058 1.413706672
133.0647913 2.695820527
135.0440559 0.9338112132
135.0804414 1.243124297
137.0597059 2.219542729
145.0284058 3.044829832
147.0440559 10.42689975
149.0233204 2.673223604
149.0597059 16.49666568
151.0389705 1.25646589
163.0389705 1.205852772
165.0546206 2.306208984
167.0702706 1.320868257
199.075356 1.22355765

Name: +ve in-silico MS/MS by CFM-ID for NUAQAYOQIPDTPV-ZDUSSCGKSA-N
ID: NUAQAYOQIPDTPV-ZDUSSCGKSA-N
Comment: Energy0
Num peaks: 6
153.0546206 0.854345763
173.0597059 1.076978764
221.0597059 3.860745317
229.0859207 1.433706459
239.0702706 41.52334791
257.0808353 37.19462613

Name: +ve in-silico MS/MS by CFM-ID for NUAQAYOQIPDTPV-ZDUSSCGKSA-N
ID: NUAQAYOQIPDTPV-ZDUSSCGKSA-N
Comment: Energy1
Num peaks: 23
67.01784114 0.872972158
69.0334912 1.343153554
85.02840582 0.9327229257
91.05422664 4.505723371
93.06987671 1.182709892
105.0334912 1.116117323
135.0076704 2.02725215
135.0440559 0.8654862013
137.0233204 1.242804729
153.0546206 0.9777095538
163.002585 2.77470452
165.0182351 1.564394633
171.0440559 3.720323855
173.0597059 1.240139125
209.0597059 0.9737816541
211.075356 5.917253333
221.0597059 7.645125329
225.0546206 1.401968338
227.0702706 2.042341171
229.0859207 4.2802742
239.0702706 25.40381304
241.0495352 0.8463001558
257.0808353 7.737731078

Name: +ve in-silico MS/MS by CFM-ID for NUAQAYOQIPDTPV-ZDUSSCGKSA-N
ID: NUAQAYOQIPDTPV-ZDUSSCGKSA-N
Comment: Energy2
Num peaks: 31
25.00727645 0.9522508319
39.02292652 4.626452781
41.00219107 1.615273592
49.00727645 1.17885943
53.00219107 6.77772227
55.01784114 3.589460676
65.00219107 2.094299508
67.01784114 2.985278523
69.0334912 5.430639726
83.01275576 1.12948423
85.02840582 1.009217653
91.05422664 4.535130675
95.01275576 1.506638784
101.0385766 1.651253967
103.0542266 2.782872652
115.0542266 2.495164817
121.0284058 2.227307709
131.0855268 1.046619891
135.0440559 1.56728195
145.0647913 2.156697973
155.0491413 1.978708363
157.0647913 1.383259117
171.0440559 3.373320716
173.0597059 0.997388682
195.0440559 1.632648945
197.0597059 1.740987148
209.0597059 1.194372453
211.075356 4.00864562
221.0597059 2.133979103
239.0702706 1.589554666
241.0495352 1.361059128

Name: +ve in-silico MS/MS by CFM-ID for SDDUXDYWCUNMAR-MPCKERLOSA-N
ID: SDDUXDYWCUNMAR-MPCKERLOSA-N
Comment: Energy0
Num peaks: 6
203.0702706 4.168297599
229.0859207 5.928963853
231.1015708 5.78247774
247.0964854 3.388239936
257.0808353 6.383842916
275.0914 54.47870093

Name: +ve in-silico MS/MS by CFM-ID for SDDUXDYWCUNMAR-MPCKERLOSA-N
ID: SDDUXDYWCUNMAR-MPCKERLOSA-N
Comment: Energy1
Num peaks: 26
39.02292652 2.660015362
41.03857658 1.648008129
51.02292652 1.295466767
95.01275576 5.903446877
97.02840582 2.194839942
99.04405588 1.675656684
109.0284058 1.111862982
147.0440559 1.044490627
157.0647913 0.9940680783
161.0597059 0.9631814718
175.0389705 1.147563784
177.0546206 1.485750283
185.0597059 0.9861560607
199.0389705 5.130576718
201.0546206 4.358907095
203.0702706 3.523314644
205.0859207 1.337543563
217.0495352 1.434113427
227.0702706 4.750071209
229.0859207 4.268480626
231.1015708 4.492088298
245.0808353 0.9840905168
247.0964854 4.460156492
257.0808353 10.31726537
259.0600999 1.222695821
275.0914 11.25662331

Name: +ve in-silico MS/MS by CFM-ID for SDDUXDYWCUNMAR-MPCKERLOSA-N
ID: SDDUXDYWCUNMAR-MPCKERLOSA-N
Comment: Energy2
Num peaks: 31
39.02292652 8.591061079
41.03857658 5.832196704
49.00727645 3.415434814
51.02292652 3.534503799
53.00219107 0.8109360215
53.03857658 4.08708757
81.0334912 2.000457647
95.01275576 2.683397876
97.02840582 2.080244248
121.0647913 1.585575191
133.0284058 1.944470452
133.0647913 1.29942039
135.0440559 2.42947395
135.0804414 1.104301161
157.0647913 1.930338961
159.0076704 2.125118693
159.0440559 5.234103219
159.0804414 1.309170188
161.0597059 3.749002488
163.075356 1.032811558
175.0389705 8.214625604
177.0546206 1.716321312
179.0702706 0.7890970601
185.0597059 1.142018756
187.075356 1.278505141
199.0389705 1.346053716
201.0546206 1.620542797
203.0702706 1.490180515
203.1066561 0.8618539355
205.0859207 1.058754869
229.0859207 0.9184898606

Name: +ve in-silico MS/MS by CFM-ID for ZMEDOYHRMAKLBS-UHFFFAOYSA-N
ID: ZMEDOYHRMAKLBS-UHFFFAOYSA-N
Comment: Energy0
Num peaks: 6
165.0546206 0.7036702431
203.0702706 8.459537093
205.0859207 2.232071505
217.0859207 2.989712002
219.0651853 1.606474786
235.0964854 78.58443374

Name: +ve in-silico MS/MS by CFM-ID for ZMEDOYHRMAKLBS-UHFFFAOYSA-N
ID: ZMEDOYHRMAKLBS-UHFFFAOYSA-N
Comment: Energy1
Num peaks: 13
55.01784114 1.827655663
57.0334912 3.012481238
163.075356 2.986346338
165.0910061 3.552590646
181.0859207 1.712258685
187.075356 1.528074962
191.1066561 1.98536324
203.0702706 10.94936652
207.0651853 2.374148701
209.0808353 2.689869549
217.0859207 6.730957555
219.0651853 3.580002548
235.0964854 38.0926088

Name: +ve in-silico MS/MS by CFM-ID for ZMEDOYHRMAKLBS-UHFFFAOYSA-N
ID: ZMEDOYHRMAKLBS-UHFFFAOYSA-N
Comment: Energy2
Num peaks: 31
39.02292652 1.499549168
57.0334912 0.9620017842
65.03857658 1.176307962
71.04914126 1.053588048
79.01784114 1.373767021
95.04914126 2.076994516
97.06479133 1.206440924
109.0284058 1.194640952
121.0647913 4.227107386
123.0440559 4.137007391
125.0597059 1.065514352
133.0647913 2.068187187
135.0440559 1.407377909
137.0597059 7.436590955
149.0597059 12.5166913
151.0389705 0.9265139259
151.075356 3.971527489
159.0804414 2.191912947
163.0389705 1.496752614
163.075356 2.689790215
165.0546206 4.739204324
165.0910061 1.489825148
173.0597059 1.315995622
179.0702706 3.364567753
181.0859207 1.321799219
187.0389705 0.9795870077
187.075356 2.540525699
189.0546206 2.387668008
189.0910061 1.455004221
203.0702706 1.358884767
219.0651853 1.680413029

Name: +ve in-silico MS/MS by CFM-ID for VIQLDTHCJGLTLT-BQYQJAHWSA-N
ID: VIQLDTHCJGLTLT-BQYQJAHWSA-N
Comment: Energy0
Num peaks: 6
15.02292652 1.852906477
49.01064758 1.981869276
117.0334912 3.051558657
119.0491413 8.601627671
134.0600403 21.41197844
240.0511325 47.76420508

Name: +ve in-silico MS/MS by CFM-ID for VIQLDTHCJGLTLT-BQYQJAHWSA-N
ID: VIQLDTHCJGLTLT-BQYQJAHWSA-N
Comment: Energy1
Num peaks: 15
15.02292652 1.746063372
46.99499752 1.117214766
49.01064758 1.143927438
105.0334912 2.634751069
106.9983686 3.028797226
107.0491413 0.9197772894
117.0334912 14.41196731
119.0491413 11.05870755
119.9936176 0.9405026139
122.0092677 3.014821254
134.0600403 26.59693104
146.0092677 0.935703978
192.0477614 2.954850849
224.0198324 1.547212054
240.0511325 8.325282004

Name: +ve in-silico MS/MS by CFM-ID for VIQLDTHCJGLTLT-BQYQJAHWSA-N
ID: VIQLDTHCJGLTLT-BQYQJAHWSA-N
Comment: Energy2
Num peaks: 24
15.02292652 1.305709833
28.01817548 0.9996936314
40.01817548 1.447292402
49.00727645 2.177056699
51.02292652 1.36477085
65.03857658 1.516258121
75.02292652 2.996170093
77.03857658 5.338671648
79.01784114 1.272918891
87.02292652 3.312553335
89.03857658 4.996058088
91.05422664 7.463134467
92.04947561 1.120932286
101.0385766 2.777238865
102.0338255 1.056245334
103.0542266 1.184224235
104.0494756 2.075343707
105.0334912 10.40663328
106.0651257 4.072993475
107.0491413 2.873946755
116.0494756 3.048504011
117.0334912 7.347059796
119.0491413 5.696770961
134.0600403 4.786547048

Name: +ve in-silico MS/MS by CFM-ID for IMLZUQFBLSFYFB-UHFFFAOYSA-N
ID: IMLZUQFBLSFYFB-UHFFFAOYSA-N
Comment: Energy0
Num peaks: 6
195.0651853 0.8004378567
203.0702706 3.857990609
205.0859207 1.089916107
217.0859207 13.06904266
219.0651853 1.328212868
235.0964854 73.05358947

Name: +ve in-silico MS/MS by CFM-ID for IMLZUQFBLSFYFB-UHFFFAOYSA-N
ID: IMLZUQFBLSFYFB-UHFFFAOYSA-N
Comment: Energy1
Num peaks: 11
163.0389705 2.125622253
167.0702706 2.452867057
191.0702706 3.034463346
193.0859207 4.452890169
203.0702706 5.29989111
205.0859207 1.897294583
207.1015708 3.274418099
209.0808353 4.022348576
217.0859207 13.89979298
219.0651853 2.20617257
235.0964854 38.69592405

Name: +ve in-silico MS/MS by CFM-ID for IMLZUQFBLSFYFB-UHFFFAOYSA-N
ID: IMLZUQFBLSFYFB-UHFFFAOYSA-N
Comment: Energy2
Num peaks: 31
39.02292652 1.656263139
65.00219107 2.342155308
67.01784114 2.006678018
69.0334912 2.44623906
71.04914126 1.080945956
77.00219107 2.413465211
109.0284058 7.443464259
119.0491413 1.592590843
123.0440559 1.754164347
125.0597059 1.282743743
135.0440559 1.446167792
137.0597059 1.515055385
139.0389705 1.374649505
145.0284058 1.997944308
147.0440559 1.990483205
149.0597059 4.844036273
151.075356 1.577067801
161.0233204 2.264336379
163.0389705 4.209258336
165.0546206 3.109541134
167.0702706 1.861365434
177.0546206 4.962255592
185.0597059 1.274700261
187.075356 2.380479529
191.0702706 2.548338737
193.0495352 1.44976192
195.0651853 1.036358499
201.0546206 2.001163017
205.0859207 1.263176614
217.0859207 1.520579439
219.0651853 1.993160988

Name: +ve in-silico MS/MS by CFM-ID for QAILHFDEJHVURM-VOTSOKGWSA-N
ID: QAILHFDEJHVURM-VOTSOKGWSA-N
Comment: Energy0
Num peaks: 6
135.0440559 7.783231629
137.0597059 4.333933674
139.0389705 2.497525472
243.0651853 4.388158257
257.0808353 8.20777748
275.0914 54.48382835

Name: +ve in-silico MS/MS by CFM-ID for QAILHFDEJHVURM-VOTSOKGWSA-N
ID: QAILHFDEJHVURM-VOTSOKGWSA-N
Comment: Energy1
Num peaks: 31
41.00219107 1.08963326
43.01784114 1.740141755
79.01784114 0.780139921
81.0334912 1.241832018
103.0178411 1.940353581
107.0491413 1.215151437
123.0440559 1.701086445
125.0233204 3.644159364
125.0597059 1.190854631
135.0440559 8.32210004
137.0597059 3.89537276
139.0389705 1.257881797
149.0233204 0.8435895876
149.0597059 0.8620823359
151.0389705 3.132001868
159.0440559 2.099394548
161.0597059 3.034429845
171.0440559 1.726762966
173.0597059 2.252150481
213.0546206 2.422524965
215.0702706 3.118929822
217.0495352 1.012809169
227.0702706 1.141549026
229.0859207 1.277516776
231.0651853 0.8407899416
243.0651853 3.395794524
245.0808353 3.030277752
247.0964854 3.202442325
257.0808353 3.201388344
259.0600999 1.094517501
275.0914 9.561239599

Name: +ve in-silico MS/MS by CFM-ID for QAILHFDEJHVURM-VOTSOKGWSA-N
ID: QAILHFDEJHVURM-VOTSOKGWSA-N
Comment: Energy2
Num peaks: 31
39.02292652 1.739172362
49.00727645 2.01086074
51.02292652 2.16635566
55.01784114 1.603721948
63.02292652 4.782465887
65.03857658 3.823468537
73.00727645 2.550565612
79.01784114 2.141179192
81.0334912 1.231743918
95.04914126 1.044238998
105.0334912 2.461527156
107.0491413 2.444316483
109.0284058 1.204898678
119.0127558 1.457588533
119.0491413 1.019110696
121.0284058 4.303615932
123.0440559 1.355787501
125.0233204 0.988962786
131.0491413 1.270391945
133.0284058 1.34046779
135.0440559 6.057770081
137.0233204 1.021376564
137.0597059 1.268174943
149.0233204 1.277816055
161.0597059 1.488467748
171.0440559 1.760401937
189.0546206 1.570012796
191.0702706 1.463397745
215.0702706 1.105352876
231.0651853 0.9447775952
245.0808353 1.217360788

Name: +ve in-silico MS/MS by CFM-ID for AAULQOBOWPLXLU-JSGCOSHPSA-N
ID: AAULQOBOWPLXLU-JSGCOSHPSA-N
Comment: Energy0
Num peaks: 6
89.05970595 1.57911889
171.0651853 2.699371821
201.0182351 5.810972388
239.0702706 5.264790608
257.0808353 32.43922728
275.0914 38.12096323

Name: +ve in-silico MS/MS by CFM-ID for AAULQOBOWPLXLU-JSGCOSHPSA-N
ID: AAULQOBOWPLXLU-JSGCOSHPSA-N
Comment: Energy1
Num peaks: 19
39.02292652 1.192423007
41.03857658 1.298126542
59.04914126 1.786140862
83.04914126 1.893426051
89.05970595 1.203019321
105.0334912 5.873673013
151.0389705 1.686813765
153.0546206 2.078121116
159.0440559 1.273106179
169.0495352 2.018432432
171.0651853 4.561563063
201.0182351 2.048248804
227.0702706 1.381923702
229.0859207 3.079261038
239.0702706 9.71345227
245.0808353 2.787939262
247.0964854 7.88753414
257.0808353 17.19968404
275.0914 11.32051167

Name: +ve in-silico MS/MS by CFM-ID for AAULQOBOWPLXLU-JSGCOSHPSA-N
ID: AAULQOBOWPLXLU-JSGCOSHPSA-N
Comment: Energy2
Num peaks: 26
39.02292652 1.793722741
41.03857658 1.372130421
49.00727645 2.515412211
51.02292652 2.960444723
57.0334912 3.947527847
59.04914126 4.027751557
68.99710569 1.058994097
69.0334912 1.706000559
71.04914126 2.131632215
73.06479133 2.917050062
79.05422664 1.166468089
81.0334912 1.559591629
87.04405588 2.056344962
96.99202031 4.826500254
97.02840582 2.072184591
99.04405588 1.700501229
105.0334912 12.68814963
129.0334912 1.909093839
133.0284058 7.070930897
145.0284058 2.10520217
153.0546206 1.053252816
159.0440559 1.371647534
173.0233204 3.08909641
201.0182351 8.206109002
239.0702706 4.290345959
257.0808353 1.41376617

Name: +ve in-silico MS/MS by CFM-ID for XQVRVLVORPSYNU-PHIGAYBXSA-N
ID: XQVRVLVORPSYNU-PHIGAYBXSA-N
Comment: Energy0
Num peaks: 11
43.01784114 1.135385035
97.00727645 10.66735374
99.02292652 31.05093525
101.0385766 7.093572474
111.0229265 1.827836537
113.0385766 2.603882752
115.0542266 1.800146093
117.0698767 1.68596053
197.0597059 4.633264608
215.0702706 5.531510328
257.0808353 12.56344875

Name: +ve in-silico MS/MS by CFM-ID for XQVRVLVORPSYNU-PHIGAYBXSA-N
ID: XQVRVLVORPSYNU-PHIGAYBXSA-N
Comment: Energy1
Num peaks: 16
39.02292652 1.331589831
49.00727645 2.756852674
63.02292652 3.19454773
73.00727645 2.583246902
75.02292652 2.208048994
77.03857658 1.686983335
87.02292652 1.142769018
97.00727645 2.965086544
97.02840582 1.615170751
99.02292652 43.81890322
101.0385766 3.923104021
111.0229265 2.636080681
113.0385766 2.503182271
197.0597059 1.852219841
215.0702706 3.529767632
257.0808353 2.335186031

Name: +ve in-silico MS/MS by CFM-ID for XQVRVLVORPSYNU-PHIGAYBXSA-N
ID: XQVRVLVORPSYNU-PHIGAYBXSA-N
Comment: Energy2
Num peaks: 23
25.00727645 0.8569546352
39.02292652 8.670239746
41.03857658 2.323947211
43.01784114 2.923395672
49.00727645 7.072158309
51.02292652 4.253222438
55.01784114 1.400915
57.0334912 1.030188241
63.02292652 4.762744092
73.00727645 3.947543402
75.02292652 4.956607022
77.03857658 2.099395668
87.02292652 1.084439711
97.00727645 13.89567835
97.02840582 1.095812097
99.02292652 3.943744985
101.0385766 2.264850697
111.0229265 8.381222358
113.0385766 1.576157347
115.0542266 1.383191218
139.0389705 0.9674178196
163.0389705 0.7939741383
175.0389705 0.8179830449

Name: +ve in-silico MS/MS by CFM-ID for JVIFOAUKTWMANX-UHFFFAOYSA-N
ID: JVIFOAUKTWMANX-UHFFFAOYSA-N
Comment: Energy0
Num peaks: 6
215.0338851 0.3371350041
215.0702706 0.3395128298
217.0495352 0.8893368724
239.0702706 16.13225174
241.0495352 1.299838901
257.0808353 78.88676016

Name: +ve in-silico MS/MS by CFM-ID for JVIFOAUKTWMANX-UHFFFAOYSA-N
ID: JVIFOAUKTWMANX-UHFFFAOYSA-N
Comment: Energy1
Num peaks: 6
215.0702706 8.773913881
229.0859207 6.204317653
231.0651853 3.101467641
239.0702706 19.56669086
241.0495352 3.068624242
257.0808353 46.29580479

Name: +ve in-silico MS/MS by CFM-ID for JVIFOAUKTWMANX-UHFFFAOYSA-N
ID: JVIFOAUKTWMANX-UHFFFAOYSA-N
Comment: Energy2
Num peaks: 17
39.02292652 2.66279718
49.00727645 2.813729356
65.00219107 5.619590504
147.0440559 5.803833683
173.0597059 5.928388983
187.075356 2.024288698
189.0546206 6.768578103
197.0597059 4.625111497
199.0389705 12.96348187
211.075356 3.502473989
213.0546206 6.277705852
215.0338851 3.350135393
215.0702706 2.120508942
217.0495352 2.434400512
221.0597059 2.215697966
239.0702706 8.533994648
241.0495352 3.501749855

Name: +ve in-silico MS/MS by CFM-ID for WVXIJNYYNKDLPE-DQBULIGTSA-N
ID: WVXIJNYYNKDLPE-DQBULIGTSA-N
Comment: Energy0
Num peaks: 8
91.05422664 4.031614952
103.0542266 2.577437755
125.0233204 7.227005246
131.0491413 1.323830078
153.0182351 2.961500574
179.0338851 1.340192085
239.0702706 14.04519468
257.0808353 47.67298695

Name: +ve in-silico MS/MS by CFM-ID for WVXIJNYYNKDLPE-DQBULIGTSA-N
ID: WVXIJNYYNKDLPE-DQBULIGTSA-N
Comment: Energy1
Num peaks: 29
41.00219107 1.777380362
43.01784114 1.687445763
55.01784114 0.8315066904
83.01275576 1.017736231
85.02840582 1.818516381
87.04405588 0.9486954801
91.05422664 5.59734016
103.0542266 4.396436824
125.0233204 1.977063261
129.0334912 1.576296919
131.0491413 7.083689326
137.0233204 1.654044218
143.0491413 2.269176701
145.0647913 0.9715404534
151.002585 2.034252987
153.0182351 9.987243165
155.0338851 1.847673499
161.0233204 0.8197995979
171.0440559 1.082409234
173.0597059 0.9233355003
177.0182351 1.09981246
179.0338851 2.483071464
187.075356 0.9753501363
225.0546206 1.793139255
227.0702706 0.9045168679
229.0859207 1.762770862
239.0702706 7.7246933
241.0495352 0.8522987369
257.0808353 12.65343415

Name: +ve in-silico MS/MS by CFM-ID for WVXIJNYYNKDLPE-DQBULIGTSA-N
ID: WVXIJNYYNKDLPE-DQBULIGTSA-N
Comment: Energy2
Num peaks: 31
41.00219107 2.980902999
43.01784114 1.2801496
49.00727645 1.562349291
51.02292652 1.133642693
53.00219107 1.38666591
55.01784114 1.153496948
57.0334912 0.9519217684
63.02292652 0.8970652548
65.03857658 1.019795478
68.99710569 2.158610895
75.02292652 1.664806223
83.01275576 6.255461875
85.02840582 1.772240934
91.05422664 5.256923111
101.0385766 7.117340628
103.0542266 12.02751802
105.0698767 2.014706295
109.0284058 1.870239531
123.0076704 1.607899054
125.0233204 5.847437478
125.0385766 2.012464596
127.0542266 1.111333194
129.0334912 1.265205128
129.0698767 1.75751639
137.0233204 1.403044584
143.0491413 3.710536738
151.002585 1.308845347
153.0182351 1.429715528
153.0334912 1.182194436
157.0647913 0.8851382236
169.0647913 1.316932094

Name: +ve in-silico MS/MS by CFM-ID for JAMQIUWGGBSIKZ-CYBMUJFWSA-N
ID: JAMQIUWGGBSIKZ-CYBMUJFWSA-N
Comment: Energy0
Num peaks: 6
133.0647913 2.330253441
173.0597059 3.112637908
175.075356 19.44751965
193.0859207 26.07213466
217.0859207 2.934903387
235.0964854 29.04544582

Name: +ve in-silico MS/MS by CFM-ID for JAMQIUWGGBSIKZ-CYBMUJFWSA-N
ID: JAMQIUWGGBSIKZ-CYBMUJFWSA-N
Comment: Energy1
Num peaks: 9
43.01784114 3.31743626
115.0542266 3.679007623
133.0647913 10.20602129
149.0597059 3.823274191
151.075356 6.41133086
173.0597059 3.530265038
175.075356 30.54726398
193.0859207 14.89313638
235.0964854 5.042553844

Name: +ve in-silico MS/MS by CFM-ID for JAMQIUWGGBSIKZ-CYBMUJFWSA-N
ID: JAMQIUWGGBSIKZ-CYBMUJFWSA-N
Comment: Energy2
Num peaks: 18
15.02292652 1.359892964
41.00219107 1.171921136
43.01784114 6.189987901
63.02292652 2.481697388
101.0385766 1.217630689
115.0542266 4.497587034
117.0334912 1.481512106
121.0647913 1.483861721
129.0334912 3.166024828
131.0491413 9.480694431
133.0647913 15.01934798
135.0440559 3.892418229
147.0440559 2.772912395
149.0597059 12.2576038
151.075356 2.045198207
173.0597059 1.244563122
175.075356 8.764631212
193.0859207 1.689595343

Name: +ve in-silico MS/MS by CFM-ID for MTYPSGQGXPXUOS-UHFFFAOYSA-N
ID: MTYPSGQGXPXUOS-UHFFFAOYSA-N
Comment: Energy0
Num peaks: 6
205.0495352 2.378195372
239.0702706 4.191225651
243.0651853 1.305308873
245.0808353 1.113943932
257.0808353 42.69869451
275.0914 39.30472638

Name: +ve in-silico MS/MS by CFM-ID for MTYPSGQGXPXUOS-UHFFFAOYSA-N
ID: MTYPSGQGXPXUOS-UHFFFAOYSA-N
Comment: Energy1
Num peaks: 15
69.0334912 1.164803573
87.04405588 1.890599258
175.0389705 1.136821396
203.0702706 1.568210877
205.0495352 4.669927947
215.0702706 1.598177322
229.0859207 2.05004008
231.0651853 1.758630616
239.0702706 10.34957011
241.0495352 1.58653839
243.0651853 1.916901267
245.0808353 3.303106528
247.0964854 2.631635479
257.0808353 34.47342261
275.0914 10.710147

Name: +ve in-silico MS/MS by CFM-ID for MTYPSGQGXPXUOS-UHFFFAOYSA-N
ID: MTYPSGQGXPXUOS-UHFFFAOYSA-N
Comment: Energy2
Num peaks: 31
39.02292652 1.823939793
51.02292652 0.9267112132
65.00219107 2.09874912
69.0334912 2.143566253
133.0284058 1.898647832
159.0076704 1.308740436
165.0182351 2.037610003
173.0597059 1.253106162
175.002585 2.699873766
175.0389705 1.4786702
177.0182351 2.506690093
177.0546206 1.00016154
187.0389705 4.138477378
189.0546206 5.707491614
191.0338851 1.087416145
199.0389705 4.59648917
201.0546206 3.387671186
203.0338851 1.125608235
203.0702706 2.324146307
205.0495352 1.343787497
213.0546206 1.520758371
215.0338851 3.538943298
215.0702706 1.197772252
217.0495352 5.522693827
225.0546206 1.097519218
227.0702706 1.474084463
229.0495352 0.961889701
229.0859207 2.468900705
231.0651853 2.303275266
239.0702706 3.796880682
257.0808353 2.07908317

Name: +ve in-silico MS/MS by CFM-ID for KPJMESMRKLJVPB-LBPRGKRZSA-N
ID: KPJMESMRKLJVPB-LBPRGKRZSA-N
Comment: Energy0
Num peaks: 9
147.0440559 1.594002081
149.0597059 2.023972134
151.0389705 2.677766511
165.0546206 5.593466678
173.0597059 1.592884541
199.075356 3.076849896
217.0859207 32.54345385
219.0651853 1.624960191
235.0964854 30.1422738

Name: +ve in-silico MS/MS by CFM-ID for KPJMESMRKLJVPB-LBPRGKRZSA-N
ID: KPJMESMRKLJVPB-LBPRGKRZSA-N
Comment: Energy1
Num peaks: 20
41.03857658 1.578574035
43.01784114 1.461517056
57.0334912 1.153738906
59.04914126 1.251627539
87.04405588 1.792869909
147.0440559 2.016632213
149.0597059 1.708434755
151.0389705 1.44208213
163.0389705 2.175786371
165.0546206 7.900239264
173.0597059 1.556020025
175.075356 2.191866331
177.0546206 2.625671936
199.075356 8.185921684
201.0546206 1.917899603
203.0702706 1.408952079
205.0859207 2.214025633
207.1015708 1.678333608
217.0859207 27.78083434
235.0964854 8.415989689

Name: +ve in-silico MS/MS by CFM-ID for KPJMESMRKLJVPB-LBPRGKRZSA-N
ID: KPJMESMRKLJVPB-LBPRGKRZSA-N
Comment: Energy2
Num peaks: 28
39.02292652 1.164181356
41.00219107 1.492210473
43.01784114 2.39772643
51.02292652 1.368134853
53.03857658 1.902292325
65.03857658 1.439115242
69.0334912 0.9732132891
81.0334912 1.06070138
119.0491413 1.952374341
121.0284058 1.476667129
123.0440559 1.166420688
129.0334912 1.982240641
131.0491413 1.512319765
133.0284058 1.496997288
133.0647913 2.818740474
135.0440559 2.083558642
135.0804414 1.399189858
137.0597059 2.821764692
145.0284058 4.360103013
147.0440559 13.23473319
149.0233204 3.056084234
149.0597059 19.07486867
151.0389705 1.856137739
163.0389705 1.76715506
165.0546206 2.856205105
167.0702706 1.497672373
199.075356 1.359416715
217.0859207 0.9675779093

Name: +ve in-silico MS/MS by CFM-ID for XLBAEJKIEVPOMT-KBPBESRZSA-N
ID: XLBAEJKIEVPOMT-KBPBESRZSA-N
Comment: Energy0
Num peaks: 6
69.0334912 2.410384581
71.04914126 3.226415403
153.0546206 3.830266839
201.0182351 2.70755561
239.0702706 22.01862305
257.0808353 56.57345256

Name: +ve in-silico MS/MS by CFM-ID for XLBAEJKIEVPOMT-KBPBESRZSA-N
ID: XLBAEJKIEVPOMT-KBPBESRZSA-N
Comment: Energy1
Num peaks: 15
39.02292652 1.764424893
41.03857658 4.283284696
43.05422664 5.351711265
69.0334912 1.594055671
71.04914126 1.973356246
105.0334912 6.908142871
123.0440559 1.641058818
125.0597059 2.068174732
151.0389705 3.858582644
153.0546206 5.846856313
201.0182351 2.282748946
227.0702706 4.615686067
229.0859207 10.49886405
239.0702706 14.36797797
257.0808353 14.44818132

Name: +ve in-silico MS/MS by CFM-ID for XLBAEJKIEVPOMT-KBPBESRZSA-N
ID: XLBAEJKIEVPOMT-KBPBESRZSA-N
Comment: Energy2
Num peaks: 20
39.02292652 5.031093512
41.03857658 5.044447769
49.00727645 1.960886534
51.02292652 1.853624543
53.00219107 2.29814048
55.05422664 10.6909449
57.06987671 3.407778768
69.0334912 14.02677793
71.04914126 5.452610537
79.05422664 1.511324182
81.0334912 4.105481525
96.99202031 1.358965617
97.02840582 1.261433475
105.0334912 8.551884469
129.0334912 2.701511147
133.0284058 2.304803806
159.0440559 1.680818113
171.0440559 3.657628231
201.0182351 1.986251486
239.0702706 2.162330724

Name: +ve in-silico MS/MS by CFM-ID for XDGKYBXUQOUHSX-SXKNGAHQSA-N
ID: XDGKYBXUQOUHSX-SXKNGAHQSA-N
Comment: Energy0
Num peaks: 6
137.0233204 4.326626109
155.0702706 3.309632288
205.0495352 2.863936468
239.0702706 1.915684217
257.0808353 18.69726165
275.0914 49.30443477

Name: +ve in-silico MS/MS by CFM-ID for XDGKYBXUQOUHSX-SXKNGAHQSA-N
ID: XDGKYBXUQOUHSX-SXKNGAHQSA-N
Comment: Energy1
Num peaks: 31
39.02292652 1.413111667
41.03857658 0.9536331463
55.01784114 1.863510718
57.0334912 0.8299990403
69.0334912 1.991647845
79.01784114 1.128584991
81.0334912 1.259796314
83.04914126 0.8684704828
95.04914126 0.924749028
97.06479133 1.171558819
121.0284058 1.83161519
135.0440559 0.8449355815
137.0233204 14.51371314
137.0597059 1.306534602
151.0389705 0.9236856828
153.0546206 1.660816861
155.0702706 5.600525621
165.0546206 1.041292328
175.0389705 1.081834676
177.0546206 1.223583372
203.0338851 1.264160815
205.0495352 2.020297926
207.0651853 0.989312603
215.0338851 1.355143408
217.0495352 1.478338433
219.0651853 1.068064774
239.0702706 2.698217531
245.0808353 1.250275539
247.0964854 3.208024414
257.0808353 10.04054159
275.0914 12.74943438

Name: +ve in-silico MS/MS by CFM-ID for XDGKYBXUQOUHSX-SXKNGAHQSA-N
ID: XDGKYBXUQOUHSX-SXKNGAHQSA-N
Comment: Energy2
Num peaks: 25
39.02292652 5.022995667
41.03857658 3.523666078
53.00219107 1.739825818
55.01784114 0.988566862
65.00219107 2.610315328
65.03857658 1.397849559
67.01784114 2.410163048
69.0334912 5.597911264
81.0334912 2.709205361
83.01275576 0.8842277458
83.04914126 0.8098674252
92.99710569 3.635184901
93.0334912 2.348209854
95.01275576 4.264123504
95.04914126 3.864387683
97.02840582 0.838482642
109.0284058 0.9032063283
111.0440559 4.498329747
113.0597059 1.077591176
121.0284058 18.4594476
125.0597059 0.7709820885
137.0233204 7.70697523
139.0389705 2.687541421
175.0389705 0.8916262645
209.0808353 0.8982178049

Name: +ve in-silico MS/MS by CFM-ID for CJSUDQPWCCJANP-UHFFFAOYSA-N
ID: CJSUDQPWCCJANP-UHFFFAOYSA-N
Comment: Energy0
Num peaks: 6
199.0389705 3.522801582
201.0546206 6.24990905
225.0546206 2.073064096
227.0702706 1.583944643
239.0702706 42.47911417
257.0808353 33.55748514

Name: +ve in-silico MS/MS by CFM-ID for CJSUDQPWCCJANP-UHFFFAOYSA-N
ID: CJSUDQPWCCJANP-UHFFFAOYSA-N
Comment: Energy1
Num peaks: 15
65.00219107 2.583487
67.01784114 1.827561828
80.99710569 3.239294026
83.01275576 3.552850296
85.02840582 3.567982238
173.0597059 5.15405348
199.0389705 12.45870624
201.0546206 4.399958224
211.075356 3.398850437
223.0389705 2.269115583
227.0702706 2.381121848
229.0859207 8.006797504
239.0702706 22.03374256
241.0495352 1.770653631
257.0808353 4.678501069

Name: +ve in-silico MS/MS by CFM-ID for CJSUDQPWCCJANP-UHFFFAOYSA-N
ID: CJSUDQPWCCJANP-UHFFFAOYSA-N
Comment: Energy2
Num peaks: 26
39.02292652 1.241665696
41.00219107 0.9876965269
49.00727645 1.517640523
53.00219107 3.417658169
91.05422664 2.468041951
117.0334912 4.256869802
119.0491413 2.237900874
131.0491413 2.382985837
143.0491413 2.832351019
145.0284058 2.58263062
145.0647913 4.313956647
147.0440559 1.627826175
169.0647913 1.305698873
171.0440559 2.064144298
173.0597059 5.66260476
175.075356 0.9066028783
183.0440559 1.105916841
183.0804414 3.53702803
185.0597059 15.88597517
187.075356 3.041139302
199.0389705 4.579127857
201.0546206 1.502483812
209.0597059 3.079597786
211.075356 3.314198728
239.0702706 3.475702061
241.0495352 1.088819649

Name: +ve in-silico MS/MS by CFM-ID for BWNCKEBBYADFPQ-ZETCQYMHSA-N
ID: BWNCKEBBYADFPQ-ZETCQYMHSA-N
Comment: Energy0
Num peaks: 6
59.04914126 3.572937598
229.0859207 2.114177704
231.1015708 3.479242763
243.0651853 3.487856057
257.0808353 6.016118869
275.0914 67.01642309

Name: +ve in-silico MS/MS by CFM-ID for BWNCKEBBYADFPQ-ZETCQYMHSA-N
ID: BWNCKEBBYADFPQ-ZETCQYMHSA-N
Comment: Energy1
Num peaks: 14
59.04914126 1.800372136
189.0546206 1.693753187
203.0702706 4.089920827
215.0338851 6.268977359
217.0495352 4.745140781
229.0495352 6.08740766
229.0859207 3.338041214
231.0651853 5.877357732
231.1015708 2.800133189
243.0651853 2.028245975
247.0600999 14.30512095
247.0964854 8.471553622
257.0808353 4.940570337
275.0914 13.87349101

Name: +ve in-silico MS/MS by CFM-ID for BWNCKEBBYADFPQ-ZETCQYMHSA-N
ID: BWNCKEBBYADFPQ-ZETCQYMHSA-N
Comment: Energy2
Num peaks: 31
25.00727645 1.266218272
39.02292652 6.372358492
41.03857658 4.307091994
43.05422664 3.641780693
44.99710569 1.203655599
45.0334912 1.313085407
57.0334912 2.525989197
59.04914126 2.211539235
147.0440559 1.045146354
161.0597059 2.925255471
173.0597059 3.303954679
175.075356 1.158557753
185.0597059 2.400880832
187.075356 3.323698841
189.0546206 2.807059949
197.0597059 1.550002672
199.0389705 1.221349249
199.075356 4.355682452
201.0910061 2.080967326
203.0702706 3.668212225
203.1066561 1.325113714
211.075356 1.143316578
213.0546206 1.179608863
213.0910061 2.491497873
215.0338851 1.474648663
215.0702706 2.782620466
227.0702706 1.569528631
229.0859207 1.70139597
231.0651853 1.891713618
247.0964854 1.15427574
259.0600999 1.527288744

Name: +ve in-silico MS/MS by CFM-ID for OXEDXEXEXGPMOG-ZDUSSCGKSA-N
ID: OXEDXEXEXGPMOG-ZDUSSCGKSA-N
Comment: Energy0
Num peaks: 7
101.0385766 4.79300966
105.0698767 3.131793561
121.0647913 3.038426605
125.0233204 3.596916619
153.0182351 7.74192331
239.0702706 8.429543671
257.0808353 50.37501995

Name: +ve in-silico MS/MS by CFM-ID for OXEDXEXEXGPMOG-ZDUSSCGKSA-N
ID: OXEDXEXEXGPMOG-ZDUSSCGKSA-N
Comment: Energy1
Num peaks: 17
91.05422664 8.882934338
103.0542266 1.938153483
105.0334912 1.78992855
105.0698767 3.316383334
107.0491413 4.493058791
109.0284058 3.865896198
125.0233204 2.060552497
131.0491413 2.582304052
135.0076704 6.608858633
137.0233204 7.688424388
151.002585 3.635115696
151.0389705 1.760849467
153.0182351 8.997928397
227.0702706 2.038086782
229.0859207 4.036152839
239.0702706 4.45727908
257.0808353 12.37363365

Name: +ve in-silico MS/MS by CFM-ID for OXEDXEXEXGPMOG-ZDUSSCGKSA-N
ID: OXEDXEXEXGPMOG-ZDUSSCGKSA-N
Comment: Energy2
Num peaks: 25
41.00219107 1.719884796
43.01784114 1.336685283
49.00727645 5.891269325
51.02292652 3.17137714
63.02292652 3.63631576
65.00219107 1.802595222
67.01784114 1.178131693
69.0334912 1.20541104
75.02292652 1.68092821
79.05422664 2.82564507
91.05422664 3.388858248
92.99710569 2.744640517
95.01275576 1.228683805
97.02840582 1.063889161
101.0385766 14.2192435
103.0542266 5.487682609
105.0334912 7.648359988
105.0698767 4.53200629
107.0491413 3.450105737
109.0284058 1.157032097
121.0647913 1.380152219
125.0233204 2.017700849
129.0334912 2.020412392
135.0076704 2.918260007
137.0233204 2.707487742

Name: +ve in-silico MS/MS by CFM-ID for ZPVLUTBGTWEMGV-VCDKRKBESA-N
ID: ZPVLUTBGTWEMGV-VCDKRKBESA-N
Comment: Energy0
Num peaks: 6
105.0334912 1.928870995
107.0491413 1.721019783
137.0597059 3.755091334
175.075356 1.715972166
217.0859207 10.19358774
235.0964854 65.10648298

Name: +ve in-silico MS/MS by CFM-ID for ZPVLUTBGTWEMGV-VCDKRKBESA-N
ID: ZPVLUTBGTWEMGV-VCDKRKBESA-N
Comment: Energy1
Num peaks: 25
79.05422664 4.565565707
91.05422664 4.77361272
93.06987671 1.045161097
97.02840582 3.530534543
99.04405588 2.38892277
105.0334912 1.647470646
107.0491413 2.139487602
113.0233204 1.958798432
115.0389705 1.45423295
119.0491413 1.213245178
127.0389705 1.300488558
129.0546206 1.769479175
135.0440559 0.9077720723
137.0597059 1.144608481
157.0495352 2.177779721
175.075356 0.9029462576
187.075356 0.830139251
189.0910061 1.277460878
191.1066561 0.9924051627
193.0859207 0.8159477022
203.0702706 2.562053425
205.0859207 4.809650471
207.1015708 4.776509645
217.0859207 8.392032514
235.0964854 23.10336877

Name: +ve in-silico MS/MS by CFM-ID for ZPVLUTBGTWEMGV-VCDKRKBESA-N
ID: ZPVLUTBGTWEMGV-VCDKRKBESA-N
Comment: Energy2
Num peaks: 31
39.02292652 2.21415992
41.00219107 1.289676434
49.00727645 3.692030119
51.02292652 4.164975882
53.00219107 0.838025562
53.03857658 3.035669561
55.01784114 1.394022686
63.02292652 4.425439562
65.03857658 2.435696868
67.05422664 0.9045059155
71.01275576 1.249654136
75.02292652 0.8584682535
79.01784114 1.026286134
79.05422664 5.883856085
81.0334912 0.8536652493
91.05422664 7.180702602
93.06987671 3.539825788
95.08552677 1.437337138
97.02840582 3.428190667
97.10117684 0.9859056424
103.0542266 1.019505399
105.0334912 6.195524951
107.0491413 3.186714208
109.0284058 1.0197906
111.0440559 1.313687081
117.0334912 2.383528597
119.0491413 2.629715363
125.0233204 1.56913213
137.0597059 1.038041206
217.0859207 1.056121281
219.0651853 1.099531273

Name: +ve in-silico MS/MS by CFM-ID for AHZVYVPVHRHEHF-MYPMTAMASA-N
ID: AHZVYVPVHRHEHF-MYPMTAMASA-N
Comment: Energy0
Num peaks: 11
43.01784114 1.87103514
61.02840582 1.146735528
119.0491413 1.921140793
121.0647913 0.9854754367
155.0338851 1.446916917
213.0546206 1.87214071
215.0702706 21.24140994
229.0859207 0.9648832936
233.0808353 14.13915147
257.0808353 6.185783014
275.0914 29.14132669

Name: +ve in-silico MS/MS by CFM-ID for AHZVYVPVHRHEHF-MYPMTAMASA-N
ID: AHZVYVPVHRHEHF-MYPMTAMASA-N
Comment: Energy1
Num peaks: 31
39.02292652 1.251098173
43.01784114 1.981983737
53.00219107 0.8634341788
61.02840582 0.7382450138
79.05422664 2.057385572
85.02840582 0.9331013979
91.05422664 6.487413647
93.06987671 1.645934806
97.02840582 3.974189698
99.04405588 1.083226643
105.0334912 1.849889477
107.0491413 3.356280907
113.0233204 0.752109833
119.0491413 3.388822357
121.0647913 1.40311884
125.0233204 0.7689465451
127.0389705 0.8892785695
131.0491413 2.355755462
143.0491413 3.72130451
145.0647913 1.137075873
155.0338851 1.917120907
155.0491413 1.190923922
159.0440559 2.208128849
201.0546206 1.218603564
203.0702706 2.006835152
205.0859207 2.058329967
215.0702706 9.12652894
233.0808353 7.033435784
247.0964854 2.613088574
257.0808353 3.629333126
275.0914 4.851578885

Name: +ve in-silico MS/MS by CFM-ID for AHZVYVPVHRHEHF-MYPMTAMASA-N
ID: AHZVYVPVHRHEHF-MYPMTAMASA-N
Comment: Energy2
Num peaks: 31
15.02292652 0.857390967
25.00727645 1.274090562
39.02292652 1.742105898
41.03857658 1.093658669
43.01784114 4.288436016
49.00727645 3.136230623
51.02292652 1.993817514
53.00219107 2.025407737
55.01784114 1.062327066
61.02840582 0.9154730607
63.02292652 3.15901739
65.00219107 0.9176552549
67.01784114 1.342452961
79.05422664 2.857745008
91.05422664 6.464776491
93.06987671 3.268489943
97.02840582 4.370841905
99.04405588 1.349129648
105.0334912 7.135221688
107.0491413 1.074004523
109.0284058 1.438563047
111.0440559 0.9197136113
113.0233204 6.485600855
119.0491413 3.701005805
121.0647913 2.246376311
127.0389705 1.591953221
131.0491413 3.205363173
133.0647913 1.405576255
139.0389705 0.909957568
215.0702706 1.383149997
257.0808353 1.05435106

Name: +ve in-silico MS/MS by CFM-ID for OCTMMRDISKQYEL-CYBMUJFWSA-N
ID: OCTMMRDISKQYEL-CYBMUJFWSA-N
Comment: Energy0
Num peaks: 6
105.0334912 2.45900686
123.0440559 4.655238645
137.0233204 15.64124368
239.0702706 4.116095051
257.0808353 30.87448759
275.0914 22.99135355

Name: +ve in-silico MS/MS by CFM-ID for OCTMMRDISKQYEL-CYBMUJFWSA-N
ID: OCTMMRDISKQYEL-CYBMUJFWSA-N
Comment: Energy1
Num peaks: 12
95.04914126 2.345933668
105.0334912 6.479228107
121.0284058 4.578829712
123.0440559 5.908071729
137.0233204 35.47580576
139.0389705 2.106740533
147.0440559 4.152075077
151.0389705 3.564142706
165.0546206 2.890124222
239.0702706 2.861343232
257.0808353 7.069953609
275.0914 3.529371121

Name: +ve in-silico MS/MS by CFM-ID for OCTMMRDISKQYEL-CYBMUJFWSA-N
ID: OCTMMRDISKQYEL-CYBMUJFWSA-N
Comment: Energy2
Num peaks: 25
41.00219107 3.765177514
43.01784114 1.659126224
67.01784114 6.632905087
69.0334912 1.631229686
79.01784114 2.263077214
81.0334912 1.410765592
91.01784114 1.152554654
92.99710569 5.460830881
93.0334912 1.709609047
95.01275576 2.799896109
95.04914126 2.808083787
105.0334912 5.38540972
107.0127558 2.202994633
109.0284058 5.430542423
111.0440559 1.161563336
119.0491413 2.383498064
121.0284058 7.32786254
123.0440559 3.06835203
133.0284058 1.693341193
135.0440559 1.62968607
137.0233204 12.56014221
145.0284058 1.895819151
147.0440559 2.022994748
151.0389705 1.232778402
239.0702706 1.310789848

Name: +ve in-silico MS/MS by CFM-ID for HGGHSLWURIOHDI-YCRREMRBSA-N
ID: HGGHSLWURIOHDI-YCRREMRBSA-N
Comment: Energy0
Num peaks: 11
87.04405588 2.261354505
99.04405588 3.27268598
113.0597059 2.311889194
175.0389705 3.614144656
185.0233204 2.085727969
187.0389705 3.173643628
215.0702706 1.963991349
243.0651853 13.98305735
245.0808353 1.721977618
257.0808353 4.271668428
275.0914 42.94339157

Name: +ve in-silico MS/MS by CFM-ID for HGGHSLWURIOHDI-YCRREMRBSA-N
ID: HGGHSLWURIOHDI-YCRREMRBSA-N
Comment: Energy1
Num peaks: 31
39.02292652 2.870297786
51.02292652 1.437385091
53.03857658 2.979210169
55.01784114 1.206869451
69.0334912 1.069556992
81.0334912 1.018772718
83.01275576 2.230746463
85.02840582 1.259449946
99.04405588 5.01789163
107.0491413 1.45227036
111.0440559 1.076056088
113.0597059 3.744866398
123.0440559 1.077390752
159.0440559 0.842169987
169.0284058 1.304003849
173.0233204 1.940326413
175.0389705 7.796052542
177.0546206 0.7947222394
185.0233204 4.126622156
187.0389705 10.10554055
189.0546206 3.38141906
191.0702706 1.334909583
215.0702706 4.296933301
227.0702706 0.7681033186
229.0859207 0.8081660092
231.1015708 0.7738553587
243.0651853 3.635911816
245.0808353 1.024600859
247.0964854 2.522249177
257.0808353 2.864712269
275.0914 5.321630154

Name: +ve in-silico MS/MS by CFM-ID for HGGHSLWURIOHDI-YCRREMRBSA-N
ID: HGGHSLWURIOHDI-YCRREMRBSA-N
Comment: Energy2
Num peaks: 31
39.02292652 8.004955058
41.03857658 1.508753823
49.00727645 1.283481518
51.02292652 4.630365322
53.03857658 6.191947191
55.01784114 2.22862425
65.03857658 3.539630321
69.0334912 1.554752636
75.02292652 1.243339447
77.03857658 1.211845426
79.01784114 2.433471359
81.0334912 1.650669986
93.0334912 1.049199329
105.0334912 2.863141884
107.0491413 1.160762448
121.0284058 10.92001175
159.0440559 1.050455281
171.0804414 0.7732537168
173.0233204 1.540936086
175.0389705 2.325333793
185.0233204 1.551426213
185.0597059 2.089130773
187.0389705 1.425917699
195.0440559 0.866439074
197.0597059 2.005931658
199.075356 1.817562677
201.0546206 0.7567596501
215.0702706 1.638800031
227.0702706 1.156423466
247.0964854 0.8414319771
259.0600999 1.008324141

Name: +ve in-silico MS/MS by CFM-ID for FQIDJQGHFXTFEN-QLFBSQMISA-N
ID: FQIDJQGHFXTFEN-QLFBSQMISA-N
Comment: Energy0
Num peaks: 6
121.0284058 1.940304738
123.0440559 2.138152029
139.0389705 5.133992284
153.0546206 1.666280732
257.0808353 12.1912152
275.0914 64.01222117

Name: +ve in-silico MS/MS by CFM-ID for FQIDJQGHFXTFEN-QLFBSQMISA-N
ID: FQIDJQGHFXTFEN-QLFBSQMISA-N
Comment: Energy1
Num peaks: 18
95.04914126 2.727674534
105.0334912 7.670932841
107.0491413 5.972679607
121.0284058 6.613584772
123.0440559 8.410333487
137.0233204 3.533010751
137.0597059 1.387754552
139.0389705 9.084161453
151.0389705 1.325830324
153.0546206 1.776696742
165.0546206 1.161042229
169.0495352 1.621564693
181.0495352 1.458879757
243.0651853 1.289896343
245.0808353 5.452980319
247.0964854 2.767306963
257.0808353 6.385182572
275.0914 11.64617895

Name: +ve in-silico MS/MS by CFM-ID for FQIDJQGHFXTFEN-QLFBSQMISA-N
ID: FQIDJQGHFXTFEN-QLFBSQMISA-N
Comment: Energy2
Num peaks: 31
41.03857658 0.8929624838
49.00727645 1.373965744
53.00219107 1.096866752
53.03857658 0.9686112548
56.99710569 1.245874113
59.01275576 0.9850819842
65.00219107 1.708759836
65.03857658 1.294755074
67.01784114 1.189603124
75.02292652 1.793845023
77.00219107 0.9404427513
77.03857658 3.276151087
79.01784114 3.333275361
79.05422664 4.704549713
91.05422664 2.456342502
93.0334912 1.591384668
95.01275576 1.487936442
95.04914126 2.57812111
105.0334912 9.910659212
107.0491413 5.5036232
109.0647913 1.567256901
111.0440559 1.124666343
121.0284058 12.88576996
123.0440559 4.085135537
135.0440559 1.279689244
137.0233204 2.327458463
139.0389705 2.055884483
149.0233204 1.116822094
151.0389705 1.229281813
229.0495352 0.9714652693
243.0651853 0.9197401889

Name: +ve in-silico MS/MS by CFM-ID for ZBHZEVCQGXSQQQ-JVXHAKPFSA-N
ID: ZBHZEVCQGXSQQQ-JVXHAKPFSA-N
Comment: Energy0
Num peaks: 15
73.02840582 1.564905602
105.0334912 11.8796553
121.0284058 1.723564453
123.0440559 3.6055557
135.0440559 1.192088771
149.0597059 1.112924067
151.0389705 1.258020765
153.0546206 8.790206151
225.0546206 3.938908828
227.0702706 1.431587989
243.0651853 17.06648939
245.0808353 2.052226164
247.0964854 1.020700259
257.0808353 5.552656497
275.0914 17.86173032

Name: +ve in-silico MS/MS by CFM-ID for ZBHZEVCQGXSQQQ-JVXHAKPFSA-N
ID: ZBHZEVCQGXSQQQ-JVXHAKPFSA-N
Comment: Energy1
Num peaks: 30
39.02292652 1.410198315
41.03857658 1.271058554
55.01784114 0.9520574756
67.01784114 1.145808249
73.02840582 1.884522757
81.0334912 4.108344867
85.02840582 1.823216541
87.04405588 0.8523696146
93.0334912 2.547146931
105.0334912 15.69938142
113.0233204 1.181734581
121.0284058 1.179886149
123.0440559 3.727754823
125.0233204 0.7761377535
125.0597059 1.170816386
135.0440559 3.422987278
145.0284058 2.03073898
147.0440559 1.672616091
151.0389705 0.7871279806
153.0546206 10.47307821
161.0597059 1.251255529
183.0440559 4.390687248
185.0597059 0.7694894728
201.0546206 5.873196746
203.0702706 1.620974038
215.0702706 1.331252857
225.0546206 1.093781572
243.0651853 1.957853283
257.0808353 1.915034294
275.0914 1.925680242

Name: +ve in-silico MS/MS by CFM-ID for ZBHZEVCQGXSQQQ-JVXHAKPFSA-N
ID: ZBHZEVCQGXSQQQ-JVXHAKPFSA-N
Comment: Energy2
Num peaks: 31
25.00727645 2.997996678
39.02292652 2.696190502
41.00219107 1.500311273
41.03857658 0.8070644819
49.00727645 3.653443383
51.02292652 3.625463446
53.00219107 2.696934971
55.01784114 2.31456707
57.0334912 0.9344550646
59.01275576 0.9047659481
63.02292652 3.721806775
65.03857658 1.014024069
67.01784114 0.9943989174
73.02840582 1.055993714
79.01784114 2.994911565
79.05422664 3.477964554
83.01275576 1.086787269
85.02840582 2.136830129
91.05422664 0.8026965815
93.0334912 3.006242593
95.01275576 0.7485794454
105.0334912 25.8934583
107.0127558 0.9321329728
107.0491413 1.422272603
109.0284058 0.6430352042
121.0284058 0.6635668989
123.0440559 1.42433185
153.0546206 0.6103758344
161.0597059 1.456977103
183.0440559 0.6868957747
227.0702706 0.9957809087

Name: +ve in-silico MS/MS by CFM-ID for DRBCNICSMBXUEP-GFCCVEGCSA-N
ID: DRBCNICSMBXUEP-GFCCVEGCSA-N
Comment: Energy0
Num peaks: 6
65.03857658 2.935503513
67.05422664 2.246429201
137.0597059 3.962859411
201.0182351 3.650097849
[truncated: 3,114,290 more chars]
