# Supplementary material for: Ion mobility collision cross-section atlas for known and unknown metabolite annotation in untargeted metabolomics
Source: Nat Commun. 2020 Aug 28;11:4334. doi: 10.1038/s41467-020-18171-8 (PMC7455731; doi:10.1038/s41467-020-18171-8)
Supplement: Supplementary file 8 — Supplementary Data 5 [file 41467_2020_18171_MOESM8_ESM.zip › 01_positive_mode/L0650/cfmid_result.txt]

1 0.44444444 WVXIJNYYNKDLPE-UWWXTLEHSA-N C1(OC)C(=O)/C(=C(/C=C/C2C=CC=CC=2)\O)/C(=O)C=1
2 0.44444444 WVXIJNYYNKDLPE-DQBULIGTSA-N COC1=CC(=O)C(=C(/O)C=Cc2ccccc2)C1=O
3 0.38461538 MSDGTBGJKOTHCN-UHFFFAOYSA-N OC1=C(O)C(O)=C(C=C1)C(=O)C=CC1=CC=CC=C1
4 0.32258065 VPYUEWGWFJDJNO-UHFFFAOYSA-N CC1=CC(=O)C(C(=O)C=CC2=CC=CC=C2)C(=O)O1
5 0.32258065 VPYUEWGWFJDJNO-UHFFFAOYSA-N CC1=CC(=O)C(C(=O)C=CC2=CC=CC=C2)C(=O)O1
6 0.32 YWQLKWUXEZFWTK-UHFFFAOYSA-N COC1=C2OCOC2=C(C=C1)C(=O)C1=CC=CC=C1
7 0.32 LOYXTWZXLWHMBX-UHFFFAOYSA-N OC1=CC(O)=C(C(=O)C=CC2=CC=CC=C2)C(O)=C1
8 0.32 SUKAEERDMQPLMM-UHFFFAOYSA-N COc1c2OCOc2ccc1C(=O)c3ccccc3
9 0.32 XRHLDHAVWUUPJT-UHFFFAOYSA-N Oc1cc(O)c(c(c1)O)C(=O)CCC1=CC#CC=C1
10 0.32 NYGPEDFKFNOFKH-UHFFFAOYSA-N O=C1CC(OC23C1(C=CC(=C3)O)O2)c1ccccc1
11 0.32 SFIXYZNHZVEIMQ-UHFFFAOYSA-N OC1=CC23C(C=C1)(O2)OC(CC3=O)c1ccccc1
12 0.32 LOYXTWZXLWHMBX-VOTSOKGWSA-N C1=CC=C(C=C1)/C=C/C(=O)C2=C(C=C(C=C2O)O)O
13 0.28571429 SHZKOFNORJVCFU-UHFFFAOYSA-N OC1CC=C(C=C1)C=CC(=O)c1c(O)cc(cc1O)O
14 0.28571429 PZFLABCHVBLKGD-UHFFFAOYSA-N OC1=CC(=C(C2C1O2)C(=O)CCc1ccc(cc1)O)O
15 0.28571429 MZRRKDJPMRKKSN-UHFFFAOYSA-N OCC1OC(SC2=CCCC=C2)C(C(C1O)O)O
16 0.27586207 VKDKQLCKEYCIOJ-UHFFFAOYSA-N OCC1OC(SC2=CC=CCC2)C(C(C1O)O)O
17 0.26666667 ZUHASPXWGNBFSW-UHFFFAOYSA-N OC1=CC=C(CC1)C=CC(=O)c1c(O)cc(cc1O)O
18 0.26666667 RPRAWUYTWMQDAT-UHFFFAOYSA-N OC(=O)C=CC=CC(=O)C(=O)C=Cc1ccccc1
19 0.25806452 ASXFEGFZVBHDDC-UHFFFAOYSA-N O=C(Cc1cc(O)cc(=O)o1)C=CC1=CCC(C=C1)O
20 0.25 KJJSGQPEPYXWSE-UHFFFAOYSA-N O=C1C=CC2C(O1)C(O)C(O2)C1CC=CC=C1
21 0.24242424 RSHFKQNDTCTDEI-UHFFFAOYSA-N O=C(Cc1cc(O)cc(=O)o1)C=CC1=CC=C(CC1)O
22 0.24 BWWOQQFGIMERAZ-UHFFFAOYSA-N COC1=CC2=C(OC3=C(C=C(OC)C=C3)C2=O)C=C1
23 0.24 CTISOQKGNHELQS-UHFFFAOYSA-N Oc1cc2OC(C3CC=CC=C3)C(C(=O)c2c(c1)O)O
24 0.24 ZKAKTGCCWQBPOR-UHFFFAOYSA-N SC(N=NC1=CC=CC=C1)N=NC1=CC=CC=C1
25 0.24 LBHDSDHGXBUCFZ-UHFFFAOYSA-N O=C1C2=C(C=CCC2)C(=O)c2c1cc(O)c(c2O)C
26 0.24 VYORLHNCZWLOHJ-UHFFFAOYSA-N COC1=CC=C(C=C1)C(=O)OC1=CC=C(C=O)C=C1
27 0.24 ZKAKTGCCWQBPOR-UHFFFAOYSA-N SC(N=NC1=CC=CC=C1)N=NC1=CC=CC=C1
28 0.24 URFCJEUYXNAHFI-ZDUSSCGKSA-N C1[C@H](OC2=CC(=CC(=C2C1=O)O)O)C3=CC=CC=C3
29 0.24 NSGMZXIILYRELI-UHFFFAOYSA-N COC1=CC=C(C=C1)C(=O)OC1=CC=CC=CC1=O
30 0.24 VGEREEWJJVICBM-UHFFFAOYSA-N C1=CC(=CC=C1CCC(=O)C2=C(C=C(C=C2O)O)O)O
31 0.24 XCNSFCGOSWCNJS-UHFFFAOYSA-N COc1ccc(cc1Oc2ccc(CO)cc2)C(=O)O
32 0.24 OJHLWIMVGGJZGI-UHFFFAOYSA-N ClC1=CC=CC(=C1)N1CCC(=N1)C1=CC=CC=C1
33 0.24 OZUMISJSFGQSRK-UHFFFAOYSA-N OC1c2ccccc2C(=O)c2c1cc(O)c(c2O)C
34 0.24 MXHGJBZYDIITOO-UHFFFAOYSA-N COC1=CC=CC=C1OCC(=O)C1=C(O)C=C(O)C=C1
35 0.24 VXYWGAUEHVYVEC-UHFFFAOYSA-N Cc1cc2CC3=C(C(=O)c2c(c1)O)C1(C(C=C3)O1)O
36 0.24 SODJJEXAWOSSON-UHFFFAOYSA-N COC1=CC=C(C(=O)C2=CC=C(OC)C=C2O)C(O)=C1
37 0.24 FQPOVZIKEBLFNG-UHFFFAOYSA-N OC(=O)COC1=CC=C(C=C1)C(=O)C1=CC=CC=C1
38 0.24 ZCHQGGGXYNOBNW-UHFFFAOYSA-N COC1=CC(OCC(=O)C2=C(O)C=C(O)C=C2)=CC=C1
39 0.24 GZYGZLQLRWIARM-UHFFFAOYSA-N OC1C=C(O)c2c(C1)oc(cc2=O)c1ccccc1
40 0.24 CYEJGVLTQSOOFW-UHFFFAOYSA-N OC1=Cc2c(C(C1)O)c(=O)cc(o2)c1ccccc1
41 0.24 SIGHAOSWBTZTLL-UHFFFAOYSA-N CC(=C)C1OC2=C(C1O)C1OC1(C=C2)C(=O)C
42 0.24 MHJLAJUXJTUVOZ-UHFFFAOYSA-N OC1C(OC23C(C1=O)(C=CC=C3)O2)c1ccccc1
43 0.24 ASWWFLPZCANBMF-UHFFFAOYSA-N Oc1cc(O)c(c(c1)O)C(=O)CC(c1ccccc1)O
44 0.24 YKJSQORWFBUVBN-UHFFFAOYSA-N O=C1c2ccccc2OC(C1O)(O)c1ccccc1
45 0.24 ORUJFMPWKPVXLZ-UHFFFAOYSA-N COC1=CC=CC=C1OC(=O)OC1=CC=CC=C1OC
46 0.24 QRYDSFNHJOSNRS-UHFFFAOYSA-N O=CC1=CC=CC=C1OCOC1=CC=CC=C1C=O
47 0.24 OKLYRUHUWRVLPC-UHFFFAOYSA-N COc1cc(ccc1O)C(=O)c2ccc(O)c(OC)c2
48 0.24 ALTBSNCJXQTERV-UHFFFAOYSA-N COc1cc(O)ccc1C(=O)c1c(O)cc(cc1O)C
49 0.24 URFCJEUYXNAHFI-UHFFFAOYSA-N OC1=CC(O)=C2C(=O)CC(OC2=C1)C1=CC=CC=C1
50 0.24 QUSGITPLTOCKMO-UHFFFAOYSA-N OCc1ccc2c(c1O)C(=O)C1=C(C2=O)CCC=C1
51 0.24 UUMXMTNYNLADSX-UHFFFAOYSA-N OCc1ccc2c(c1O)C(=O)C1=C(C2=O)C=CCC1
52 0.24 QUUGMLTZMHZPKA-UHFFFAOYSA-N OCc1ccc2c(c1)C(=O)C1C(C2=O)(O)C=CC=C1
53 0.24 SVYOGCHTXNHBPK-UHFFFAOYSA-N O=C1C=C(OC2(C1(O)C=CC=C2)O)c1ccccc1
54 0.24 RCZXDZCMNSOKGH-UHFFFAOYSA-N OC1C=Cc2c(C1O)oc(cc2=O)c1ccccc1
55 0.24 NNRIWQHRGGGFEM-UHFFFAOYSA-N OC1C=Cc2c(C1O)c(=O)cc(o2)c1ccccc1
56 0.24 JXHCBDZUPWMLDA-UHFFFAOYSA-N COC1=CC=CC=C1CC(=O)C1=C(O)C=C(O)C=C1O
57 0.24 VHEFKNUQBLCIOZ-UHFFFAOYSA-N OCc1ccc2c(c1O)C(=O)C1C(C2=O)C=CC=C1
58 0.24 LAJSXCAVRQXZIO-UHFFFAOYSA-N CC1=CC(O)=C2C(=O)C3=C(O)C=C(O)C=C3CC2=C1
59 0.24 AIEZSIAPQGBFRC-UHFFFAOYSA-N ClCC1=NC2=CC=CC=C2N1CC1=CC=CC=C1
60 0.24 ILEABCYOPNACSE-UHFFFAOYSA-N OC1C(OC2(C(C1=O)(O)C=CC=C2)O)c1ccccc1
61 0.24 RKVXJSCCJGSDCF-UHFFFAOYSA-N O=C1CC(OC2=C1C1OC1(C=C2)O)c1ccccc1
62 0.24 NTVAYOXZDORJJU-UHFFFAOYSA-N COC1=CC(C(O)=O)=C(C=C1)C(=O)C1=CC=CC=C1
63 0.24 KSDWUEWFECEPMU-UHFFFAOYSA-N Oc1cc2OC(=CC(c2c(c1)O)O)c1ccccc1
64 0.24 NJXOABUWNWSWQI-UHFFFAOYSA-N OC1=CCC(c2c1oc(cc2=O)c1ccccc1)O
65 0.24 UGHNOFYDCUTDNG-UHFFFAOYSA-N OCc1ccc2c(c1)C(=O)C1(C(C2=O)C=CC=C1)O
66 0.24 LBBVNZWAFBRTHQ-UHFFFAOYSA-N Oc1ccc(cc1)COCc1cccc(c1C(=O)O)O
67 0.24 DNPWJOXYHIVFAS-UHFFFAOYSA-N CC1=CC2=C(C=C1)N(CC1=CC=CC=C1)C(Cl)=N2
68 0.24 VXLRGWYITQYDOS-UHFFFAOYSA-N COC1=C(O)C=CC(C=CC2=CC(O)=CC(O)=C2)=C1O
69 0.24 WUUJVTQUZJCUSE-UHFFFAOYSA-N ClCC1=NN(CC2=CC=CC=C2)C2=CC=CC=C12
70 0.24 BXDZENGLJOMPEU-UHFFFAOYSA-N O=C1C2=C(CCC=C2)C(=O)c2c1cc(O)c(c2O)C
71 0.24 IOCQFSIEULRNKU-UHFFFAOYSA-N OC1=CC(O)=C2C(=O)C(COC2=C1)C1=CC=CC=C1
72 0.24 CHEIRSAFNUUELX-UHFFFAOYSA-N OC(=O)COC1=CC=CC(=C1)C(=O)C1=CC=CC=C1
73 0.24 BDDYZHKLKHFEBJ-UHFFFAOYSA-N O=C(OCOC(=O)C1=CC=CC=C1)C1=CC=CC=C1
74 0.24 BFDXHXPAVMQXHZ-UHFFFAOYSA-N COc1ccc2Oc3cccc(OC)c3C(=O)c2c1
75 0.24 LQQLHXHJHNLZMY-UHFFFAOYSA-N Oc1ccc(cc1)CC#Cc1c(O)cc(cc1O)O
76 0.24 RFQFFENZGKTBRE-UHFFFAOYSA-N OC(C(=O)C1=CC=C2OCOC2=C1)C1=CC=CC=C1
77 0.24 ZKAKTGCCWQBPOR-UHFFFAOYSA-N SC(N=NC1=CC=CC=C1)N=NC1=CC=CC=C1
78 0.24 RHUKWKMBWKTKBC-UHFFFAOYSA-N Oc1ccc(cc1)COCC(=O)c1ccc(cc1O)O
79 0.24 YUMASGSSYXZXRO-UHFFFAOYSA-N Oc1ccc(cc1)CCC(=O)C1=C(O)C2C(C=C1)(O2)O
80 0.24 CXXNGKCRXGCJSW-UHFFFAOYSA-N OC1=CC(C(C(=C1)O)C(=O)C=Cc1ccccc1)(O)O
81 0.24 KYODHQXYXKDRTF-UHFFFAOYSA-N COC1=CC=C(CC(=O)C2=C(O)C=C(O)C=C2O)C=C1
82 0.24 LDWPBRGCKKYGHR-UHFFFAOYSA-N CC(=O)OC1=CC(O)=C(C=C1)C(=O)C1=CC=CC=C1
83 0.24 WCUDAJSFFMDKKU-UHFFFAOYSA-N Cc1cc(O)c2c(c1)C(=O)c1c(C2O)c(O)ccc1
84 0.24 ZSYDIQNITVSPEH-UHFFFAOYSA-N COc1ccc2c(c1O)C(=O)C1=C(C2=O)CCC=C1
85 0.24 ARJXZNKKUSJDMR-NSCUHMNNSA-N [H]\C(=C(\[H])C1=CC(O)=C(OC)C=C1O)C1=CC(O)=CC(O)=C1
86 0.24 CPHVJNHSWFQPLV-UHFFFAOYSA-N CC1=C(NC2=C1C(Cl)=NC(C)=C2)C1=CC=CC=C1
87 0.24 ORFLVINQWCEWGX-NSCUHMNNSA-N [H]\C(=C(\[H])C1=C(O)C(O)=C(OC)C=C1)C1=CC(O)=CC(O)=C1
88 0.24 MTOGKBVCUVCNIM-UHFFFAOYSA-N OC1C(O)C2=C(O)C=C(O)C=C2OC1C1=CC=CC=C1
89 0.24 RONQBTZKBBZBIL-UHFFFAOYSA-N COc1ccc2c(c1O)C(=O)C1=C(C2=O)C=CCC1
90 0.24 JEPSZTLDPWGHPQ-VOTSOKGWSA-N Oc1cc(O)c(C=CC(=O)c2ccccc2)c(O)c1
91 0.24 PBIYFBLGLYHPKZ-UHFFFAOYSA-N OC1Cc2ccc(cc2OC1C1=CC#CC(=C1)O)O
92 0.24 QLAWQHANQFOYIM-UHFFFAOYSA-N OC1=C(O)C2=C(C=C1)C(=O)C(CC1=CC=CC=C1)O2
93 0.24 YRNGYTDLWJUUEX-UHFFFAOYSA-N O=C1C2C=CC=CC2C(=O)c2c1c(O)c(c(c2)O)C
94 0.24 LAAFMXBDDPXIKZ-UHFFFAOYSA-N COC1=CC(=O)C2=C(CCc3ccccc3O2)C1=O
95 0.24 UHZAOIJIDQLNLL-UHFFFAOYSA-N OC1CC2=C(O)C#CC=C2OC1c1ccc(cc1)O
96 0.24 GJESQJQIJJOFBG-UHFFFAOYSA-N COC1=CC=C(OCC(=O)C2=C(O)C=C(O)C=C2)C=C1
97 0.24 RWMATMIKHQIDGY-UHFFFAOYSA-N COc1ccc2c(c1O)C(=O)C1C(C2=O)C=CC=C1
98 0.24 MVTMCCGTOITUAI-UHFFFAOYSA-N OC1=CC2=C(C3C1O3)C(=O)CC(O2)c1ccccc1
99 0.24 NRTSVVZCKYNUAY-UHFFFAOYSA-N O=C1CC(OC2=C1C=CC1(C2O1)O)c1ccccc1
100 0.24 URUXTLRKECSGEE-UHFFFAOYSA-N Oc1cc(ccc1O)CCc1cccc(c1C(=O)O)O
101 0.24 YZCHIORSQSZSHC-UHFFFAOYSA-N Oc1ccc(c(c1)O)CCc1cccc(c1C(=O)O)O
102 0.24 GXVWAMRQIVPEAS-UHFFFAOYSA-N CC1=C(CC2=CC=CC=C2)C2=C(N1)C=CN=C2Cl
103 0.24 ZJEIMBOWRAUNAN-UHFFFAOYSA-N Cc1cc(O)cc(Oc2cc(C)c(C(=O)O)c(O)c2)c1
104 0.24 LRMGCIMCOOHPQA-UHFFFAOYSA-N Cc1cc(O)cc(OC(=O)c2c(C)cc(O)cc2O)c1
105 0.24 GDXDXELDYZVNBJ-UHFFFAOYSA-N ClC1=CC=C(C=C1)N1CCC(=N1)C1=CC=CC=C1
106 0.24 AIEZSIAPQGBFRC-UHFFFAOYSA-N ClCC1=NC2=CC=CC=C2N1CC1=CC=CC=C1
107 0.24 RJNQAWYDOFQOFG-UHFFFAOYSA-N Cc1cccc(c1)C(=O)OOC(=O)c1ccccc1
108 0.24 BTRXTEXWNZQKRM-UHFFFAOYSA-N Cc1cc(O)c2c(c1)Cc1c(C2=O)c(O)ccc1O
109 0.24 VXLRGWYITQYDOS-NSCUHMNNSA-N COc1c(O)ccc(C=Cc2cc(O)cc(O)c2)c1O
110 0.24 IPKCEILAGMMHQS-UHFFFAOYSA-N Oc1cc2OC(C3=CCCC=C3)C(C(=O)c2c(c1)O)O
111 0.23809524 ZSCJLBLNGRZDHP-UHFFFAOYSA-N O=CC=CC=C(C(=O)C=Cc1ccccc1)C(=O)O
112 0.23529412 WNMOMXARWSOJNJ-UHFFFAOYSA-N O=C(Cc1cc(O)cc(=O)o1)C=CC1CC=C(C=C1)O
113 0.23076923 VFZYLYJWCROVLO-DZGCQCFKSA-N C1[C@@H]([C@H](OC2=C1C=CC(=C2)O)C3=CC(=C(C=C3)O)O)O
114 0.23076923 VFZYLYJWCROVLO-HIFRSBDPSA-N C1(O)C=C2O[C@@H](C3C=C(O)C(O)=CC=3)[C@H](O)CC2=CC=1
115 0.23076923 MRFBWBRDTCUWQR-UHFFFAOYSA-N Oc1ccc(c2c1OC(=CC2O)c1ccccc1)O
116 0.23076923 NBMXWHXEWGRIDW-UHFFFAOYSA-N O=C1CC(Oc2c1c(O)c(cc2)O)c1ccccc1
117 0.23076923 VFZYLYJWCROVLO-UHFFFAOYSA-N OC1CC2=C(OC1C1=CC=C(O)C(O)=C1)C=C(O)C=C2
118 0.23076923 ODOSNNNBLLOPJX-UHFFFAOYSA-N OC1=CC2(C(C=C1)(O)OC(CC2=O)c1ccccc1)O
119 0.23076923 QULGVIZJMORYHM-UHFFFAOYSA-N CCOC(=O)C=C(O[Si](C)(C)C)C(F)(F)F
120 0.23076923 IDQGVVGQVJYMLD-UHFFFAOYSA-N O=C1CC(OC2(C1(O)C=CC(=C2)O)O)c1ccccc1
121 0.23076923 CDYFJCKRDKFODG-UHFFFAOYSA-N CC(=C)C(=O)OCCS(=O)(=O)C(C)(C)C
122 0.23076923 KSSJNXVQNSIMAD-UHFFFAOYSA-N OC1=CC2(C(C=C1)(O2)C(=O)CCc1ccc(cc1)O)O
123 0.23076923 NXZAJCWPODGMLB-UHFFFAOYSA-N COc1ccc(cc1)C=Cc1cc(OC)c(c(=O)o1)O
124 0.23076923 VFZYLYJWCROVLO-ZFWWWQNUSA-N C1(O)C=C2O[C@@H](C3C=C(O)C(O)=CC=3)[C@@H](O)CC2=CC=1
125 0.23076923 ABNKCZGDWWDPHN-UHFFFAOYSA-N COc1ccc(cc1)C=Cc1oc(=O)cc(c1O)OC
126 0.23076923 GQONRXWNNPRRQN-UHFFFAOYSA-N Oc1ccc(cc1)CCC(=O)Oc1ccc(cc1O)O
127 0.23076923 WYFDQLVDYFGCRI-UHFFFAOYSA-N OC(=O)c1c(cccc1O)CCC1=CC2C(C=C1)(O2)O
128 0.23076923 AVJXLONHPBPSKF-UHFFFAOYSA-N OC1=CC2=C(C3C1O3)OC(CC2=O)c1ccccc1
129 0.22857143 HAVIDPOKESVTGX-UHFFFAOYSA-N CCC=CC#CC(=O)c1ccc(o1)C(=CC(=O)OC)O
130 0.22222222 KSORIVRRDUCFKQ-UHFFFAOYSA-N CC1=CC(=O)C(C(=O)CCC2=CC(O)=CC=C2)C(=O)O1
131 0.22222222 URKOJSXWWMFMEF-UHFFFAOYSA-N Oc1ccc(cc1)CCC(=O)c1cc(O)c(cc1O)O
132 0.22222222 AVLSYSRXOOYYEM-UHFFFAOYSA-N Oc1ccc(cc1)CCC(=O)c1ccc(c(c1O)O)O
133 0.22222222 DZKLSJIQUIKQTH-UHFFFAOYSA-N O=C1CC(Oc2c1cc(O)c(c2)O)c1ccccc1
134 0.22222222 VNOJQHVFPAEQFF-BQYQJAHWSA-N COC1=CC(=O)OC2(C1O2)/C=C/c1ccc(cc1)OC
135 0.22222222 DZKLSJIQUIKQTH-AWEZNQCLSA-N Oc1cc2OC(CC(=O)c2cc1O)c3ccccc3
136 0.22222222 ZGBNWLIFKSQVOC-UHFFFAOYSA-N CCC=CC#CC(=O)c1ccc(o1)C=C(C(=O)OC)O
137 0.22222222 UAADSPHGVLWZOP-UHFFFAOYSA-N Oc1cc2OC(C3=CC=CCC3)C(C(=O)c2c(c1)O)O
138 0.21621622 OMXFIEDXGREQPA-UHFFFAOYSA-N CC1=CC(=O)C(C(=O)CCC2=CC=CC=C2O)C(=O)O1
139 0.21621622 IYUDSEUCTUXRBC-UHFFFAOYSA-N O=CC=C(C(=O)C=Cc1ccccc1)C=CC(=O)O
140 0.21428571 SXZJASJOFZPXHZ-UHFFFAOYSA-N OC1=CC=C(C2C1O2)CCc1cccc(c1C(=O)O)O
141 0.21428571 VPJFEQOSVKCCJT-UHFFFAOYSA-N OC1=CC2C(C=C1)(O2)CCc1cccc(c1C(=O)O)O
142 0.21428571 YPPSPOJRFVKHGS-UHFFFAOYSA-N OC1C=CC2=C(C1O)OC(C(C2=O)O)c1ccccc1
143 0.21428571 PKCGRCWIGORVIA-UHFFFAOYSA-N OC1C=CC2=C(C1O)C(=O)C(C(O2)c1ccccc1)O
144 0.21428571 YEPLSGAVQCAOPO-UHFFFAOYSA-N OC1C=C(C=C(C1O)O)C1CC(=O)c2c(O1)cccc2
145 0.21428571 NMANELLSWUVZNL-UHFFFAOYSA-N OC1=CC=C(C=CC(=O)C2=C(O)C=CC(O)=C2)C=C1
146 0.21428571 NMANELLSWUVZNL-XVNBXDOJSA-N C1C=C(O)C(C(/C=C/C2C=CC(O)=CC=2)=O)=CC=1O
147 0.21428571 LFTYKPOEUPKZDK-UHFFFAOYSA-N O=C(Cc1cc(O)cc(=O)o1)CCc1ccc(cc1)O
148 0.21052632 ZNOOKYYLXFYWIK-UHFFFAOYSA-N CCC=CC#CC(=O)Oc1ccc(o1)C=CC(=O)OC
149 0.20689655 LFWUGCULXWIAOP-UHFFFAOYSA-N OC(=O)C1=C(O)C=CC(CCC2=C(O)C=CC(O)=C2)=C1
150 0.20689655 LSNKHTPYIKMCAI-UHFFFAOYSA-N OC1=CC(=C2C(C1)OC(CC2=O)c1ccc(cc1)O)O
151 0.20689655 UANUIFISHLIEFZ-UHFFFAOYSA-N OC1=CC(C(C=C1)O)(O)C1CC(=O)c2c(O1)cccc2
152 0.2 YLQRPENLOUTRJU-UHFFFAOYSA-N CCC=CC#CC(=O)c1ccc(o1)C1OC1C(=O)OC
153 0.2 AYSLRZMVOIFSQK-UHFFFAOYSA-N OC1=CC2=C(C(C1O)O)C(=O)CC(O2)c1ccccc1
154 0.2 OCEWQYAKYQCTGM-UHFFFAOYSA-N OC1C(COC2=C(O)C(O)=C(O)C=C12)C1=CC=CC=C1
155 0.2 IZAGGBGESPVLFR-ZZXKWVIFSA-N OC1=CCC(C=C1)/C=C/C(=O)c1c(O)cc(cc1O)O
156 0.19354839 CSUOZCFPTVGOMU-UHFFFAOYSA-N OC1C=CC(=C(C1)O)C(=O)C=Cc1ccc(c(c1)O)O
157 0.19354839 UIKLSYCCQXBKMD-UHFFFAOYSA-N OC1C=CC(=CC1O)C=CC(=O)c1ccc(cc1O)O
158 0.19354839 ZSHMOSWUWCUZSY-UHFFFAOYSA-N OC1=CC(C(C=C1)(O)C1CC(=O)c2c(O1)cccc2)O
159 0.19354839 OUDRYGZSQVQHDK-UHFFFAOYSA-N OC1=CC=C(C(C1O)O)C1CC(=O)c2c(O1)cccc2
160 0.19354839 SRQVZWHJBSTDJO-UHFFFAOYSA-N Oc1ccc(c(c1)O)C(=O)C=CC1=CC(=C(CC1)O)O
161 0.1875 MIBMYIUYASKUAD-UHFFFAOYSA-N O=C1C=CC2C(O1)C(O)C(O2)C1=CC=CCC1
162 0.1875 HWGPUDFWOJZNCR-UHFFFAOYSA-N CCC(CCC1=CC=C(OC)C=C1)OS(O)(=O)=O
163 0.1875 NFRMVOYARXBDOG-UHFFFAOYSA-N O=C1C=CC2C(O1)C(O)C(O2)C1=CCCC=C1
164 0.18181818 BTPRSBZLDFZYGV-UHFFFAOYSA-N Oc1ccc(c(c1)O)C(=O)C=CC1C=CC(=C(C1)O)O
165 0.18181818 KJZWRWCCEHYHGD-UHFFFAOYSA-N OC1=CC(=C(CC1)C(=O)C=Cc1ccc(c(c1)O)O)O
166 0.18181818 YWCPCNUSZKXZEA-UHFFFAOYSA-N O=C(CC1=CC(=O)CC(=O)O1)C=CC1=CC=CC=C1
167 0.17647059 KCGCENDEJYYDPJ-UHFFFAOYSA-N O=CC(=CC(=CC(=O)O)OC)C=Cc1ccc(cc1)O
168 0.17647059 ZBHZEVCQGXSQQQ-JVXHAKPFSA-N COC(=O)C=C/C(=O)C=CCOC(=O)c1ccccc1
169 0.17647059 NSJYSTIPMLMMPG-UHFFFAOYSA-N OCOC(=O)C=Cc1ccc(o1)C(=O)C#CC=CCC
170 0.17647059 BAPFLVFETLWQPJ-UHFFFAOYSA-N OC1=CC(C(C=C1)C(=O)C=Cc1ccc(c(c1)O)O)O
171 0.17647059 ZBHZEVCQGXSQQQ-CPSCNVPRSA-N COC(=O)C=CC(=O)C=CCOC(=O)c1ccccc1
172 0.17647059 XGHIJIXOJGQJIC-UHFFFAOYSA-N OC1CC=C(C=C1)C1CC(=O)c2c(O1)cc(c(c2)O)O
173 0.17142857 FOJJMOXSIYSZNK-UHFFFAOYSA-N OCC1OC(CC1O)N(C(=O)NC(=O)C(=O)C)C=O
174 0.17142857 VLGCMNQOSOSDFX-UHFFFAOYSA-N OC1=CC=C(CC1)C1CC(=O)c2c(O1)cc(c(c2)O)O
175 0.17021277 CMIDJTZOZHAHRS-JJTCNKLTSA-N CCC=CC#CC(=O)C1=CC2C(O1)(O2)/C=C/C(=O)OC
176 0.16666667 GLCUTXIQCHSSAR-UHFFFAOYSA-N O=C1CC(O)C=C(O1)CC(=O)C=Cc1ccc(cc1)O
177 0.16666667 TXLIINSTDCQYAQ-UHFFFAOYSA-N C=CC=CC#CC(=O)c1ccc(o1)C=CC(=O)OC
178 0.16666667 MWUGFEVHLAQJQT-UHFFFAOYSA-N CCCSP(=O)(OCC)SC(C)CC
179 0.16666667 MZPLWAFWLHLWQZ-UHFFFAOYSA-N COC1=C(C(=O)O)C(OC(=C1)C=Cc1ccccc1)O
180 0.16216216 XZCXHDDFCJMMLE-UHFFFAOYSA-N CCC=C(C#CC(=O)c1ccc(o1)C=CC(=O)OC)O
181 0.16216216 OJTGNPTZDIYNQK-UHFFFAOYSA-N OC1=CCC(C=C1)C1CC(=O)c2c(O1)cc(c(c2)O)O
182 0.16216216 BHJABEBPJISHOV-UHFFFAOYSA-N CCC=CC#CC(=O)c1cc(c(o1)C=CC(=O)OC)O
183 0.16216216 JBVNASFQSFWVOF-UHFFFAOYSA-N CCCOP(C)(=O)SCCSCCC
184 0.16216216 IHDKOGMFVIVDET-UHFFFAOYSA-N OCCC=CC#CC(=O)c1ccc(o1)C=CC(=O)OC
185 0.16 CYVFCSGVJKNWSD-UHFFFAOYSA-N Cc1cc(O)c2c(c1)C(=O)C1=C(C2=O)C(=CCC1)O
186 0.16 RSYUFYQTACJFML-DZGCQCFKSA-N C1[C@@H]([C@H](OC2=CC(=CC(=C21)O)O)C3=CC=C(C=C3)O)O
187 0.16 DGKDFNDHPXVXHW-UHFFFAOYSA-N C1C(OC(=O)C2=C1C=CC=C2O)C3=CC=C(C=C3)O
188 0.16 RSYUFYQTACJFML-UKRRQHHQSA-N C1[C@H]([C@H](OC2=CC(=CC(=C21)O)O)C3=CC=C(C=C3)O)O
189 0.16 AVZIASIVCYCZND-UHFFFAOYSA-N C1C2=C(C(=CC=C2)O)C(=O)C3=C(C=C(C=C31)CO)O
190 0.16 OFZHJZSVWXKNJF-UHFFFAOYSA-N COC1=C(O)C=CC(=C1)C(C[N+]([O-])=O)C[N+]([O-])=O
191 0.16 WBAZPUVNIAXCFM-IUODEOHRSA-N C1=CC=C2C(=C1)C=CC3=C2[C@]([C@@H](C=C3)O)(C(=O)O)O
192 0.16 VXBDCBGSKRSCSF-UHFFFAOYSA-N Oc1cc(O)c2c(c1)C(=O)CC(O2)c1ccccc1
193 0.16 BKJYMZRGLINXRP-IHWYPQMZSA-N COC1=C(O)C=C(\C=C/C2=CC(O)=CC(O)=C2)C=C1O
194 0.16 AYHSPSASQBQGLN-UHFFFAOYSA-N ClC1=CC=C2NCC=NC(C3=CC=CC=C3)C2=C1
195 0.16 HKEFXPPNMVTMKU-UHFFFAOYSA-N CC(=C)C(=O)OCC(=O)OCC1=CC=CC=C1
196 0.16 RSYUFYQTACJFML-UHFFFAOYSA-N OC1CC2=C(O)C=C(O)C=C2OC1C1=CC=C(O)C=C1
197 0.16 UIUCGMLLTRXRBF-UHFFFAOYSA-N COC1=CC=C(C=C1)C(=O)C1=CC=CC=C1C(O)=O
198 0.16 VJRAOWSLXREIJC-UHFFFAOYSA-N S=C(NC1=CC=CC=N1)N=NCC1=CC=CC=C1
199 0.16 ZEXTYMBSIVWUNJ-UHFFFAOYSA-N COC1=C(OCC2=CC=CC=C2)C=C(O)C(=C1)C(O)=O
200 0.16 NTLUSUFJOUMRLA-UHFFFAOYSA-N OC1C(O)C2=CC=C(O)C=C2OC1C1=CC=C(O)C=C1
201 0.16 HPHSMWOVPSHWGB-UHFFFAOYSA-N CC1=CC=CC=C1C(=O)OC1=CC(O)=C(C=O)C=C1
202 0.16 XTSWJTBIEXVATN-UHFFFAOYSA-N CC(C(=O)C1=C(O)C(O)=C(O)C=C1)C1=CC=C(O)C=C1
203 0.16 MPGFHNNVFUGPOX-UHFFFAOYSA-N CC(C(=O)C1=C(O)C=C(O)C(O)=C1)C1=CC=C(O)C=C1
204 0.16 IEFUAUZFJJOQMC-UHFFFAOYSA-N CC(C(=O)C1=C(O)C=C(O)C=C1O)C1=CC=C(O)C=C1
205 0.16 XIKIUQUXDNHBFR-UHFFFAOYSA-N OC(=O)C1=CC=CC=C1C(=O)OCC1=CC=CC=C1
206 0.16 CZZFKPWXOUNQBB-UHFFFAOYSA-N OC1CC2=C(O)C=C(O)C=C2OC1C1=CC(O)=CC=C1
207 0.16 UYAKJOSTERJTGV-UHFFFAOYSA-N CC(C(=O)C1=C(O)C=C(O)C=C1O)C1=CC(O)=CC=C1
208 0.16 LYZMECFUOATAJX-UHFFFAOYSA-N OC1C(OC2=C(C1=O)C1OC1C=C2)c1ccccc1
209 0.16 AWYWEFFADRYDNS-UHFFFAOYSA-N OC1=C(O)C2=C(C=C1)C(=O)C(CO2)C1=CC=CC=C1
210 0.16 OMYGTDAYZHHSTA-UHFFFAOYSA-N OC1C2=C(O)C=C(O)C=C2OC1(O)CC1=CC=CC=C1
211 0.16 NBPNHZFMEHOWBH-UHFFFAOYSA-N OC1=CC=CC2C1C(=O)c1c(C2=O)cc(cc1O)C
212 0.16 HYOMLWQDEMQZIN-UHFFFAOYSA-N COc1ccc(cc1)C(=Cc1cc(OC)cc(=O)o1)O
213 0.16 DXINMZWNUHRQFK-UHFFFAOYSA-N CC(C(=O)C1=CC(O)=C(O)C=C1O)C1=CC(O)=CC=C1
214 0.16 TZFFHRMBFYPIBW-UHFFFAOYSA-N COc1ccc(cc1)C1OC1c1cc(OC)cc(=O)o1
215 0.16 XZNFOMDEFLYQHO-UHFFFAOYSA-N COC1=C(O)C=C(C=C1)C1OC1C1=CC(O)=CC(O)=C1
216 0.16 HYTDEKMYAWTAOB-UHFFFAOYSA-N OC1=CC=C(CC2OC3=C(C=CC(O)=C3)C2=O)C=C1
217 0.16 LQACIDULUMVVHO-UHFFFAOYSA-N OC1C(OC2=C1C=CC(O)=C2)=CC1=CC=C(O)C=C1
218 0.16 RSYUFYQTACJFML-ZFWWWQNUSA-N C1(O)C=C2O[C@@H](C3C=CC(O)=CC=3)[C@@H](O)CC2=C(O)C=1
219 0.16 NTLUSUFJOUMRLA-QLFBSQMISA-N C1(O)=CC2O[C@H](C3C=CC(O)=CC=3)[C@@H](O)[C@H](O)C=2C=C1
220 0.16 NTLUSUFJOUMRLA-RBSFLKMASA-N C1(O)=CC2O[C@H](C3C=CC(O)=CC=3)[C@H](O)[C@H](O)C=2C=C1
221 0.16 NTLUSUFJOUMRLA-RRFJBIMHSA-N C1(O)=CC2O[C@H](C3C=CC(O)=CC=3)[C@H](O)[C@@H](O)C=2C=C1
222 0.16 GSAAYXGSHFFAMA-UHFFFAOYSA-N COC1=CC=C(C=C1)C(C)OCC(F)(F)F
223 0.16 SLKHLLNCFGPWAZ-CQSZACIVSA-N C1(O)C=CC(C(=O)[C@H](O)CC2C=CC(O)=CC=2)=C(O)C=1
224 0.16 QTFMQWQJMAKEOI-UHFFFAOYSA-N C1(O)C=CC(C2OC3=CC(O)=CC=C3C=2)=C(OC)C=1
225 0.16 XDBDADAPEFSDHG-UHFFFAOYSA-N C1(OC)=CC(O)=C(C2OC3C=C(O)C=CC=3C=2)C=C1
226 0.16 WIKIJVSTWHDZFG-UHFFFAOYSA-N Cc1cc2C(O)c3cccc(c3C(=O)c2c(c1)O)O
227 0.16 UAEVTRIDLGJKIP-UHFFFAOYSA-N Cc1cc(O)c2c(c1)Cc1c(C2=O)c(O)c(cc1)O
228 0.16 KTXYLCWJXGHSRS-UHFFFAOYSA-N OC1=CC=CC=C1OC(=O)C=CC1=CC=CC=C1O
229 0.16 XLBAEJKIEVPOMT-ZIAGYGMSSA-N CC(=C)C1OC2=C(C1O)C(=O)c3ccccc3C2=O
230 0.16 NMVJMNNIYBTNET-UHFFFAOYSA-N OC1=CC2=C(C(C1)O)C(=O)C(C(O2)c1ccccc1)O
231 0.16 FQIDJQGHFXTFEN-SOUVJXGZSA-N OC1C(O)c2c(O)cccc2OC1c3ccc(O)cc3
232 0.16 GLSQHNXHOOISNK-UHFFFAOYSA-N OC1CC2=C(C(=C1)O)C(=O)C(C(O2)c1ccccc1)O
233 0.16 LNYJPSJEXBTRPO-UHFFFAOYSA-N COc1cc(O)cc(c1)c2oc3cccc(O)c3c2
234 0.16 ZSKSUQDBPCUYTH-UHFFFAOYSA-N Oc1ccccc1C1Oc2ccccc2C(=O)C1O
235 0.16 AJPLNVVDRIKWPU-UHFFFAOYSA-N COc1cc(O)cc(c1)c2cc(OC)c3OCOc3c2
236 0.16 UWXXIBUTKVUHTR-QPJJXVBHSA-N OC(=O)c1c(O)cccc1C=Cc2ccc(O)cc2
237 0.16 OXRQIQYOXIHFBQ-CYBMUJFWSA-N Oc1cc(O)c2C(=O)OC(Cc2c1)c3ccccc3
238 0.16 TZFFHRMBFYPIBW-HUUCEWRRSA-N COC1=CC(=O)OC(=C1)C2OC2c3ccc(OC)cc3
239 0.16 YAYLLPIGVCCHJD-UHFFFAOYSA-N COc1ccc(C=O)cc1Oc2ccc(C=O)cc2
240 0.16 NTLUSUFJOUMRLA-KFWWJZLASA-N OC1C(O)c2ccc(O)cc2OC1c3ccc(O)cc3
241 0.16 NTECVBIYXBHVOB-UHFFFAOYSA-N ClC1=CC=C(CC2=NC(=O)C3CCCCC3=N2)C=C1
242 0.16 WFUJIEFEDAJQLM-UHFFFAOYSA-N CC1=C(O)C(=O)c2c(C)cc3occ(C)c3c2C1=O
243 0.16 JZWOKDTXYPEJEW-UHFFFAOYSA-N ClC1=CC2=C(NCCN=C2C2=CC=CC=C2)C=C1
244 0.16 DJJQWLWXJHJPIH-UHFFFAOYSA-N Oc1ccc(C2=COc3cc(O)ccc3C2)c(O)c1
245 0.16 RRDVFNRGHCRJJQ-UHFFFAOYSA-N OC1=CC=C(C=CC(=O)C2=C(O)C=CC=C2O)C=C1
246 0.16 ADYYYRGUBZUCQP-UHFFFAOYSA-N COC1=CC=C(C=C1)C(=O)C(=O)C1=CC(O)=CC=C1
247 0.16 PNSXWHMNZSKTLC-UHFFFAOYSA-N COC1=CC2=C(OC=C2C=C1)C1=CC=C(O)C=C1O
248 0.16 ZDDMGPXDDHWEMB-UHFFFAOYSA-N Oc1ccc2c(c1)C(=O)OCC(O2)c1ccccc1
249 0.16 AIFDLOPZIIDOIH-UHFFFAOYSA-N OC1=Cc2c(CC1)c1c(o2)c2ccc(cc2OC1)O
250 0.16 NADNDXHXWDUBRN-UHFFFAOYSA-N OCc1ccc(cc1)C(=O)c1ccccc1C(=O)O
251 0.16 GMXRIDDSUDKIKH-UHFFFAOYSA-N Oc1ccc(c(c1)OC=Cc1ccccc1)C(=O)O
252 0.16 RPQHZOMZALUITQ-UHFFFAOYSA-N OC1Oc2cc(O)ccc2C(=O)C1c1ccccc1
253 0.16 IKMCYEZMXAWCJZ-UHFFFAOYSA-N OC1=CC2(C(C=C1)C(=O)C(=CO2)c1ccccc1)O
254 0.16 FDJUJZOGQHKGRQ-UHFFFAOYSA-N CC1=CC(CC(F)(F)C(F)C(F)(F)F)=CC=C1
255 0.16 DGYCAZQSWIIJIR-UHFFFAOYSA-N OC1C(=CC=C(C1O)O)OCc1ccccc1
256 0.16 YBJBBDZWSNMYBD-UHFFFAOYSA-N OC1=CC2(C(C(=C1)O)C(=O)CC(O2)c1ccccc1)O
257 0.16 SLKHLLNCFGPWAZ-AWEZNQCLSA-N OC(Cc1ccc(O)cc1)C(=O)c2ccc(O)cc2O
258 0.16 BKJYMZRGLINXRP-NSCUHMNNSA-N COc1c(O)cc(C=Cc2cc(O)cc(O)c2)cc1O
259 0.16 BXJDLYZNCBIEFV-UHFFFAOYSA-N CC1=C(O)C=CC(=C1)C(=O)C1=CC(=CC=C1)C(O)=O
260 0.16 CAKBXYUWKSQGBZ-UHFFFAOYSA-N COC1=CC(O)=C(C=C1)C1=CC2=C(O1)C=CC(O)=C2
261 0.16 WERADRZIKXESBY-UHFFFAOYSA-N COC1=CC2=C(OC3=C(C2)C=CC(=C3)C(O)=O)C=C1
262 0.16 SNRUWDPXFOWYDG-UHFFFAOYSA-N COC1=CC=C(C=C1)C1=CC2=C(OCO2)C=C1C=O
263 0.16 NTLUSUFJOUMRLA-ILXRZTDVSA-N OC1C(O)c2ccc(O)cc2OC1c3ccc(O)cc3
264 0.16 AJGDGCHSUWBVKE-UHFFFAOYSA-N OC(=O)C1=CC=CC(=C1)C(=O)OCC1=CC=CC=C1
265 0.16 ULXLHJKFKUXRFY-UHFFFAOYSA-N COC1=CC=C(C=C1)C(=O)C1=CC=C(C=C1)C(O)=O
266 0.16 RMZFGNDHKOVCFO-UHFFFAOYSA-N CC1=C(O)C=CC(=C1)C(=O)C1=CC=CC=C1C(O)=O
267 0.16 VVWAMVYAUWYPKP-UHFFFAOYSA-N COC1=C(O)C=C(CC(=O)C2=C(O)C=C(O)C=C2)C=C1
268 0.16 ZEERHWXRRLRIQO-UHFFFAOYSA-N CC1=CC=C(C=C1)S(=O)(=O)OC1CCOCC1
269 0.16 ZPXXHTUWIHVICM-UHFFFAOYSA-N OC1c2ccccc2C(=O)c2c1c(O)c(cc2O)C
270 0.16 INOVKJTZMDNENR-UHFFFAOYSA-N OCc1ccc(c(c1)C(=O)O)C(=O)c1ccccc1
271 0.16 XLBAEJKIEVPOMT-KBPBESRZSA-N CC(=C)C1OC2=C(C1O)C(=O)c3ccccc3C2=O
272 0.16 UBPHZVPHGDZOOQ-UHFFFAOYSA-N CC1C=C(O)C2=C(C1O)C(=O)c1c(C2=O)cccc1
273 0.16 PISIYWNBBKWUOT-UHFFFAOYSA-N OC1CC(=C(C2=C1C(=O)c1c(C2=O)cccc1)O)C
274 0.16 MKKUXJFIAFBJHO-UHFFFAOYSA-N OCc1cccc(c1)C(=O)c1ccccc1C(=O)O
275 0.16 OCTMMRDISKQYEL-CYBMUJFWSA-N OC(CC(=O)c1ccc(O)cc1O)c2ccc(O)cc2
276 0.16 BCCADJHTCGRCPI-UHFFFAOYSA-N O=C1C2C=CC=CC2C(=O)c2c1c(O)c(cc2O)C
277 0.16 FQIDJQGHFXTFEN-QLFBSQMISA-N OC1C(O)c2c(O)cccc2OC1c3ccc(O)cc3
278 0.16 CQKXBJWCYIZVCS-UHFFFAOYSA-N O=C1C2=C(C=CCC2)C(=O)c2c1c(O)c(cc2O)C
279 0.16 ZWHQMDQAMUFUOA-UHFFFAOYSA-N O=C1C2=C(CCC=C2)C(=O)c2c1c(O)c(cc2O)C
280 0.16 BXGGTGSVKKWPLI-UHFFFAOYSA-N OCc1ccc(c(c1)C(=O)c1ccccc1)C(=O)O
281 0.16 UDZFBCPUSPWLBS-UHFFFAOYSA-N COc1cc(O)cc2CCC3=C(C(=O)C=CC3=O)c12
282 0.16 COFPFLXYPOQXDY-UHFFFAOYSA-N OC1CC2=C(OC1c1ccc(c(c1)O)O)C#CC=C2
283 0.16 YLBVCMTXIZCUCI-UHFFFAOYSA-N OC1Cc2ccc(cc2OC1C1=CC=C(C#C1)O)O
284 0.16 ZETOSWREBWGSHW-UHFFFAOYSA-N CC1=CC=C(C=C1)S(=O)(=O)OCC(C)(C)C=O
285 0.16 CNFHTEICLILDBV-UHFFFAOYSA-N COC(=O)C(=CC1=CC=C(C)C=C1)C(=O)OC
286 0.16 XKRPRZOSXNDHPK-UHFFFAOYSA-N Oc1cc(O)c2c(c1)oc1c(c2=O)cc(c(c1)C)C
287 0.16 ISFYSSKABXOEHO-UHFFFAOYSA-N ClC1=CC=C(C=C1)C1CC(N=N1)C1=CC=CC=C1
288 0.16 KGKREBUEHMRSJB-NSHDSACASA-N COc1cc(O)cc2[C@@H](O)Cc3cc(O)cc(O)c3c12
289 0.16 FWQMZKAFJFMSIR-UHFFFAOYSA-N COC1=CC2=C(C=C1)C(=O)C1=C(O2)C=CC(OC)=C1
290 0.16 XXCUXJZHKMKXAL-UHFFFAOYSA-N CC1=C(C2=C(N1)C=C(C)N=C2Cl)C1=CC=CC=C1
291 0.16 LWVJENVTHSJUOR-UHFFFAOYSA-N O=C1C(O)C(Oc2c1cccc2O)c1ccccc1
292 0.16 QLUMECIKFBDHTO-UHFFFAOYSA-N Oc1cc2OC(C3=CC#CC=C3)C(Cc2c(c1)O)O
293 0.16 HPQDBWACKYGCNM-UHFFFAOYSA-N OC1C(Oc2c(C1=O)c(O)ccc2)c1ccccc1
294 0.16 GKLYIPFNWWXSGN-UHFFFAOYSA-N COc1cc(O)cc(c1)c2oc3cc(O)ccc3c2
295 0.16 MSPMPZYZAACVTB-UHFFFAOYSA-N COC1=CC(=O)C2=C(CCc3cccc(O)c23)C1=O
296 0.16 MTYXTAOMEHBPNM-UHFFFAOYSA-N Cc1cc(O)c2C(=O)c3c(O)cccc3OCc2c1
297 0.16 NUAQAYOQIPDTPV-ZDUSSCGKSA-N OCC1=C(O)C2=Cc3ccccc3C(=O)C2C(=C1)O
298 0.16 IDEOLCKUILXURA-ZDUSSCGKSA-N Oc1ccc(CC2OC(=O)c3c(O)cccc23)cc1
299 0.16 FZLWDMIXCURAFJ-UHFFFAOYSA-N CC1(C(N)=NC2=CC(Cl)=CC=C12)C1=CC=CC=C1
300 0.16 YVBGQPGMXFSZHS-UHFFFAOYSA-N CC1(CCS(=O)(=O)C2=CC=CC=C2)OCCO1
301 0.16 QAGVASPCDMMMKK-UHFFFAOYSA-N COC(=O)C1(O)C2=CC=CC=C2OC2=CC=CC=C12
302 0.16 OXRQIQYOXIHFBQ-ZDUSSCGKSA-N Oc1cc(O)c2C(=O)OC(Cc2c1)c3ccccc3
303 0.16 SBMILRCXQPFDME-UHFFFAOYSA-N COC1=CC(=O)C2=C(CCc3cc(O)ccc23)C1=O
304 0.16 OKDIJWSKANGKPG-UHFFFAOYSA-N Cc1cc2CC3(O)C=CC=C(C3(C(=O)c2c(c1)O)O)O
305 0.16 KLDBTODEMZYRHI-CYBMUJFWSA-N CC(C)C1Oc2cc(O)c(cc2C1=O)C(=O)C
306 0.16 POMBNZGGJAYZTE-UHFFFAOYSA-N Cc1cc(O)c2c(c1)CC1=C(C2=O)C(O)(O)C(C=C1)O
307 0.16 VXAPZUPSWVIAQJ-UHFFFAOYSA-N COC1=C(O)C=CC(CC(=O)C2=C(O)C=C(O)C=C2)=C1
308 0.16 DQHDWSYHMLPEPB-HNNXBMFYSA-N Oc1cccc2OC(O)(CC(=O)c12)c3ccccc3
309 0.16 WNAUOEHVPXQVOI-UHFFFAOYSA-N COC1=CC(=CC(OC)=C1O)C(=O)OC1=CC=CC=C1
310 0.16 XMCMXNDLBJCBMQ-UHFFFAOYSA-N COC1=CC=CC(=C1)C(=O)C1=CC=C(C=C1)C(O)=O
311 0.16 ISNCYRUMQWZPOX-UHFFFAOYSA-N C(SCC1=C2NC=NC2=NC=N1)C1=CC=CC=C1
312 0.16 PZOQQSOZRVZCMC-UHFFFAOYSA-N CC1=CC=C(C=C1)S(=O)(=O)OCC1(C)COC1
313 0.16 RXNBGJKPTPEULT-SMDDNHRTSA-N COC1=CC(=O)C2C(C=Cc3cc(O)ccc23)C1=O
314 0.16 KINSXMNSIBJHDB-UHFFFAOYSA-N OC1C=C(O)C2=C(C1O)Cc1c(C2=O)c(O)cc(c1)C
315 0.16 KSKCFORQHBJTOE-UHFFFAOYSA-N OCc1cc(Cc2cccc(c2)O)c(c(c1)O)C(=O)O
316 0.16 QDOUBOXLFLCURC-UHFFFAOYSA-N CC1=CC2(C(C(=C1)O)(O)C(=O)c1c(C2)cccc1O)O
317 0.16 VONRCGMJFIHOPV-UHFFFAOYSA-N COc1ccc(cc1O)c2cc(OC)c3OCOc3c2
318 0.16 FAFGWOWIVDJCFB-UHFFFAOYSA-N OCC1=CC(C2C(=C1)Cc1cccc(c1C2=O)O)(O)O
319 0.16 YZAOQVBCOLJIMR-UHFFFAOYSA-N OC1=CC(C)(O)C(C2=C1C(=O)c1c(C2)cccc1O)O
320 0.16 JXWOLIWSFBVLHJ-UHFFFAOYSA-N O=C1c2ccccc2C(c2c1cc(O)c(c2O)C)O
321 0.16 NTLUSUFJOUMRLA-ZNMIVQPWSA-N OC1C(O)c2ccc(O)cc2OC1c3ccc(O)cc3
322 0.16 KYPHVZIBUQRKET-UHFFFAOYSA-N Oc1c(C)cc2c(c1O)C(=O)c1c(C2)cccc1O
323 0.16 PSMLGBRWTJPBCO-UHFFFAOYSA-N COc1ccc2Oc3c(OC)cccc3C(=O)c2c1
324 0.16 LRLMZGRKIKEGRX-UHFFFAOYSA-N CC(=C)C1Oc2c(C1O)c(O)c(cc2)C(=O)C
325 0.16 GOLUVOXBSMVPRV-UHFFFAOYSA-N COc1ccc(cc1)C(=O)Cc2c(O)cc(O)cc2O
326 0.16 ISFYSSKABXOEHO-UHFFFAOYSA-N ClC1=CC=C(C=C1)C1CC(N=N1)C1=CC=CC=C1
327 0.16 XMBWDPDKBLQESI-UHFFFAOYSA-N CC(SC1=NC=NC2=C1NC=N2)C1=CC=CC=C1
328 0.16 QOIUOGAGPASFII-UHFFFAOYSA-N COC1=C(OC(=O)C2=CC=CC=C2)C=CC(C=O)=C1
329 0.16 OUTTZPXGFIVXIR-UHFFFAOYSA-N COC1=C(OC2=Cc3c(C4C12O4)ccc(=O)o3)C(C)C
330 0.16 MLSBXUOAYJISQA-UHFFFAOYSA-N COC1=C(OC23C1=Cc1ccc(=O)oc1C3O2)C(C)C
331 0.16 RSYUFYQTACJFML-HIFRSBDPSA-N OC1Cc2c(O)cc(O)cc2OC1c3ccc(O)cc3
332 0.16 PVBTWSPZTNYNHG-UHFFFAOYSA-N COC1=CC=C(OC(=O)OC2=CC=C(OC)C=C2)C=C1
333 0.16 NYJJDXBMMCNAFN-GFCCVEGCSA-N Oc1ccc(cc1)C2COC(=O)c3c(O)cccc23
334 0.16 LSAZPWNVPXSVFK-UHFFFAOYSA-N COc1cc(O)c2C3=C(CCc2c1)C(=O)C=CC3=O
335 0.16 DGKDFNDHPXVXHW-CYBMUJFWSA-N Oc1ccc(cc1)C2Cc3cccc(O)c3C(=O)O2
336 0.16 HXTXWTYFVPJATO-UHFFFAOYSA-N OC1C(O)C2=CC#CC=C2OC1c1ccc(cc1)O
337 0.16 NYRISADACLJHMJ-VOTSOKGWSA-N OC(=O)c1c(O)cc(O)cc1C=Cc2ccccc2
338 0.16 IVYVKQJIIWGEFH-UHFFFAOYSA-N COc1cc(O)ccc1c2coc3cc(O)ccc23
339 0.16 RRWANTVEMKYDHW-UHFFFAOYSA-N OC1=CC(O)=C2C(CC(=O)OC2=C1)C1=CC=CC=C1
340 0.16 MHURYDGYNFLMSP-UHFFFAOYSA-N CSC1=NC(=NC(N)=C1C#N)C1=CC=C(C)C=C1
341 0.16 MEBHAUZZIKALTB-UHFFFAOYSA-N COc1c(O)c(O)cc2CCc3cc(O)c(O)cc3c12
342 0.16 JWOQSRNJQMIKSW-UHFFFAOYSA-N Oc1ccc(c(c1)C(=O)C=C(c1ccccc1)O)O
343 0.16 HRJFEPYTXFJESA-UHFFFAOYSA-N Oc1ccc(c(c1)C(=O)O)OC(=C)c1ccccc1
344 0.16 COJOQFDCXGJYAT-UHFFFAOYSA-N Oc1ccc(C(=O)CCc2ccc(O)c(O)c2)c(O)c1
345 0.16 QEJDKDMLKVKBGZ-UHFFFAOYSA-N OC1C(=O)c2ccccc2OC1C1(O)C=CC=CC1O
346 0.16 VMCFMKIDWLUDHE-UHFFFAOYSA-N Oc1c(C)cc(c2c1Cc1cccc(c1C2=O)O)O
347 0.16 HOKWXVJZOKJUBX-UHFFFAOYSA-N Oc1ccc(cc1)C1Oc2ccccc2C(=O)C1O
348 0.16 WHUIECGZLKIGIH-UHFFFAOYSA-N Oc1ccc2c(c1)C(=O)CC(O2)(O)c1ccccc1
349 0.16 FTTVXHXKTPOQDV-UHFFFAOYSA-N OC(=O)C1=C(OCC2=CC=CC=C2)C=CC(C=O)=C1
350 0.16 RJJVLEKYAOMQEW-UHFFFAOYSA-N COC1=C(OC(=O)C2=CC=CC=C2)C=C(C=O)C=C1
351 0.16 RYFOXSGZWCXMSJ-UHFFFAOYSA-N OC1C=CC2=C(C1O)C(=O)c1c(C2=O)ccc(c1)C
352 0.16 QOPCNPOVWOKDAV-UHFFFAOYSA-N Cc1ccc2c(c1)C(=O)C1=C(C2=O)C(O)C(C=C1)O
353 0.16 LFJYNIZXZHOQCB-UHFFFAOYSA-N Cc1ccc2c(c1)C(=O)C1(C(C2=O)(O)C=CC=C1)O
354 0.16 VCGOEBQQKCPKEN-UHFFFAOYSA-N C(CC1=CC=CC=C1)SC1=NC=NC2=C1NC=N2
355 0.16 JTMSAFKUCXCONP-UHFFFAOYSA-N Oc1cc2OC(CC(c2c(c1)O)O)C1=CC#CC=C1
356 0.16 UHCDNWHKIWPJHQ-UHFFFAOYSA-N Oc1ccc(cc1)CCc1cc(O)cc(c1C(=O)O)O
357 0.16 AUJSZQHCHWUBHH-UHFFFAOYSA-N Oc1ccc(cc1)CC(c1cccc(c1C(=O)O)O)O
358 0.16 ZCWZDJYEPVQAAH-UHFFFAOYSA-N Oc1ccc(cc1)CCC1=CC=CC2(C1(O2)C(=O)O)O
359 0.16 ALDPCROMRXIHET-UHFFFAOYSA-N OC1=CC=CC=C1C(=O)OCC(=O)C1=CC=CC=C1
360 0.16 UWXXIBUTKVUHTR-UHFFFAOYSA-N Oc1ccc(cc1)C=Cc1cccc(c1C(=O)O)O
361 0.16 VMDKIBNXFJICGE-UHFFFAOYSA-N CC1=CC(SC2=NC=NC3=C2NC=N3)=C(C)C=C1
362 0.16 LUBXJXHPNMMIBQ-UHFFFAOYSA-N CC1=C(C)C=C(SC2=NC=NC3=C2NC=N3)C=C1
363 0.16 FICCEJGBHUBPRC-UHFFFAOYSA-N Oc1ccccc1C(=O)C(=C(c1ccccc1)O)O
364 0.16 ZSISWONFONJBBH-UHFFFAOYSA-N CC1=CC=CC=C1CSC1=NC=NC2=C1NC=N2
365 0.16 YIYGATPLOFBSGV-UHFFFAOYSA-N CC1=CC=C(CSC2=NC=NC3=C2NC=N3)C=C1
366 0.16 PHLHRRGCRJNDPH-UHFFFAOYSA-N [H]C12OC(C)(C3=CC=CC=C13)C(C(=O)OC)=C2C(=O)OC
367 0.16 FGTQPWAVSSJBPL-UHFFFAOYSA-N O=C1C(=C(OC2(C1C=CC=C2)O)c1ccccc1)O
368 0.16 SLKHLLNCFGPWAZ-UHFFFAOYSA-N Oc1ccc(cc1)CC(C(=O)c1ccc(cc1O)O)O
369 0.16 BDZUCVGTYFSORK-UHFFFAOYSA-N Oc1ccc(c(c1)O)CCC(=O)c1ccc(cc1O)O
370 0.16 UVDQNJOVTPRPIP-UHFFFAOYSA-N Oc1ccc(c(c1)O)C(=O)CCC1=CC2C(C=C1)(O2)O
371 0.16 XPDIRLUWWCFRQT-UHFFFAOYSA-N Oc1ccc(cc1)CCOC(=O)c1ccc(cc1O)O
372 0.16 JBVXGILBOQLTMQ-UHFFFAOYSA-N Oc1ccc(cc1)OCCC(=O)c1ccc(cc1O)O
373 0.16 OCTMMRDISKQYEL-UHFFFAOYSA-N Oc1ccc(cc1)C(CC(=O)c1ccc(cc1O)O)O
374 0.16 CMFOVAVZOAXLOF-UHFFFAOYSA-N COC1=CC2Cc3oc(C)cc(=O)c3C(=C2C(=C1)O)O
375 0.16 UGEPULAWRRZGEP-UHFFFAOYSA-N OC1CC=C(c2c1oc(cc2=O)c1ccccc1)O
376 0.16 OIPKLEWTERSCQJ-UHFFFAOYSA-N Oc1ccc(c2c1oc(cc2=O)C1CC=CC=C1)O
377 0.16 RPFAFCLRZXGZKW-UHFFFAOYSA-N Oc1ccc(c2c1oc(cc2=O)C1=CC=CCC1)O
378 0.16 AIAVQMOCAJPXAX-UHFFFAOYSA-N Oc1ccc(c2c1oc(cc2=O)C1=CCCC=C1)O
379 0.16 HYIUJFPCYPAQBT-UHFFFAOYSA-N COC1=CC=CC(=C1)C(=O)C1=CC=CC=C1C(O)=O
380 0.16 FDRBINAKYXMDSC-UHFFFAOYSA-N COC1=CC=CC=C1C(=O)C1=CC=CC=C1C(O)=O
381 0.16 VFOOLTFIEUKBAD-UHFFFAOYSA-N OC(=O)C1=CC=C(OCC(=O)C2=CC=CC=C2)C=C1
382 0.16 NOGMQDIOEYZRNI-UHFFFAOYSA-N CC(=O)OC1=C(OC(C)=O)C=C2C(=C1)C=CCCC2=O
383 0.16 VKGMYADNTWRZMV-UHFFFAOYSA-N OC1=CC=C2C(C1)OC(=Cc1ccc(cc1)O)C2=O
384 0.16 GZFDOLRRJBRART-UHFFFAOYSA-N OCc1ccc2c(c1O)C(O)c1c(C2=O)cccc1
385 0.16 WPGAFLIFODHUEU-UHFFFAOYSA-N OCc1ccc2c(c1O)C(=O)c1c(C2O)cccc1
386 0.16 YTYWLTPUZVQBFP-UHFFFAOYSA-N O=C1COC(C(C1O)O)Oc1cccc2c1cccc2
387 0.16 LKUGGFMSJNJEBP-UHFFFAOYSA-N OC1=CCC2C(=C1)OC(=Cc1ccc(cc1)O)C2=O
388 0.16 UHHFAVKOZWKUIK-UHFFFAOYSA-N OC1CC=C2C(=C1)OC(=Cc1ccc(cc1)O)C2=O
389 0.16 BONXJKBGBLBBRF-UHFFFAOYSA-N OC1=CC=C(CC1)C=C1Oc2c(C1=O)ccc(c2)O
390 0.16 IWYHQRPYWQUZPU-UHFFFAOYSA-N OC1CC=C(C=C1)C=C1Oc2c(C1=O)ccc(c2)O
391 0.16 BGRXCFLUGDZAAF-UHFFFAOYSA-N Oc1cc(O)c2c(c1)oc(cc2=O)C1CC=CC=C1
392 0.16 SLXBGBLFRWKXAI-UHFFFAOYSA-N Oc1cc(O)c2c(c1)oc(cc2=O)C1=CC=CCC1
393 0.16 WVHZYJZEXGSDCQ-UHFFFAOYSA-N Oc1cc(O)c2c(c1)oc(cc2=O)C1=CCCC=C1
394 0.16 FOZQFKKSHLVBNN-UHFFFAOYSA-N O=C(c1ccccc1)OOC(=O)c1ccccc1C
395 0.16 BHCDXCZVNFOVEP-UHFFFAOYSA-N Cc1ccc(cc1)C(=O)OOC(=O)c1ccccc1
396 0.16 VQRCKEBFKIDPFM-UHFFFAOYSA-N OC1=C2CCC(OC2=CC#C1)c1ccc(c(c1)O)O
397 0.16 HNEBFXPXOBIPIN-UHFFFAOYSA-N Cc1cc2CC34C=CC=C(C4(C(=O)c2c(c1)O)O3)O
398 0.16 FQTHAULAKDOJFG-UHFFFAOYSA-N OC1=CC(=CC#C1)C1CCc2c(O1)cc(cc2O)O
399 0.16 JQXCKOOKGDIOJS-UHFFFAOYSA-N CC1=CC(C(=O)C2=CC=CC=C2C(O)=O)=C(O)C=C1
400 0.16 JZJQGLYJHDYMAY-UHFFFAOYSA-N Oc1ccc2c(c1)OC(COC2=O)c1ccccc1
401 0.16 UYFVGYMKXZYSDM-UHFFFAOYSA-N COc1ccc2c(c1O)C(O)c1c(C2=O)cccc1
402 0.16 NKCITYWYQDWUSV-UHFFFAOYSA-N COc1ccc2c(c1O)C(=O)c1c(C2O)cccc1
403 0.16 YSSFUVYFVXHHJE-UHFFFAOYSA-N CC1=CC2=C(C3(C1O3)O)C(=O)c1c(C2)cccc1O
404 0.16 UOFGSWVZMUXXIY-UHFFFAOYSA-N S=C(NNC1=CC=CC=C1)N=NC1=CC=CC=C1
405 0.16 LMKRSLXIKOQLMK-UHFFFAOYSA-N CN1C=NC2=C1N=CN=C2SCC1=CC=CC=C1
406 0.16 LYQCHBQRMQJDNS-UHFFFAOYSA-N Oc1cccc(c1)C1Oc2ccccc2C(=O)C1O
407 0.16 YJGUVTBNQCVSQB-UHFFFAOYSA-N OC(=O)C(C(O)=O)(C1=CC=CC=C1)C1=CC=CC=C1
408 0.16 KMQBYAFOOFDSCK-UHFFFAOYSA-N O=C(OCC1=CC2=C(OCO2)C=C1)C1=CC=CC=C1
409 0.16 JTQCWMHGBSNNMX-UHFFFAOYSA-N OC1=CC2(C)OC2C2=C1C(=O)c1c(C2)cccc1O
410 0.16 ZRVJTPDITCTMDR-UHFFFAOYSA-N OC1C(Oc2c(C1=O)cccc2)C1=CC=CC2C1O2
411 0.16 WIJKQXHWCSASDK-UHFFFAOYSA-N OC1C(=O)c2ccccc2OC1C12C=CC=CC2O1
412 0.16 AZURIGOIHODJEP-UHFFFAOYSA-N Oc1ccc(c(c1)O)C(=O)C=C(c1ccccc1)O
413 0.16 ZQKJXMOPIMFIKJ-UHFFFAOYSA-N OC(=O)c1cccc(C(=O)Cc2ccccc2)c1O
414 0.16 FHOBOJSZMASESS-UHFFFAOYSA-N Oc1ccc(c(c1)OC(=C)c1ccccc1)C(=O)O
415 0.16 FOIWEYZHECYJFJ-UHFFFAOYSA-N O=C1C=C(OC2(C1C=CC(=C2)O)O)c1ccccc1
416 0.16 GTKJMOBSGIXALB-UHFFFAOYSA-N Oc1ccc2c(c1)OC(CC2=O)(O)c1ccccc1
417 0.16 NGTWTOJYHNIARH-UHFFFAOYSA-N O=C1OC(C=C2C1C(=CC=C2)O)c1ccc(cc1)O
418 0.16 MNHYVCHHYGCMSF-UHFFFAOYSA-N CC(NC1=CC=C(Cl)C=C1)(C#N)C1=CC=CC=C1
419 0.16 OXVNFKQGKBOBKN-UHFFFAOYSA-N COC1=C(O)C=C(C=C1)C(O)(C(O)=O)C1=CC=CC=C1
420 0.16 CRLLILZMYVHZAQ-UHFFFAOYSA-N CC(C#N)(C1=CC=CC=C1)C1=C(Cl)C=C(N)C=C1
421 0.16 AMVMFXQRVJFOEA-UHFFFAOYSA-N COC1=C2OCOC2=CC(=C1)C1=C(OC)C=C(O)C=C1
422 0.16 VWEYMGZKEUCESQ-UHFFFAOYSA-N CC1=CC=C(CC2=NC3=C(N2)C=C(Cl)C=C3)C=C1
423 0.16 ALPUMBFKZAGJFK-UHFFFAOYSA-N Oc1ccc(cc1)C(Cc1cccc(c1C(=O)O)O)O
424 0.16 ZNFQLOBFMGEULH-UHFFFAOYSA-N OC1C=CC2=C(C1)OC1C2(O)COc2c1ccc(c2)O
425 0.16 FEVPCIUYVZNTIK-UHFFFAOYSA-N Oc1cc(OC(c2ccccc2)C)c(c(c1)O)C(=O)O
426 0.16 XFLSPKRLEZKYIE-UHFFFAOYSA-N Cc1cc(O)c2c(c1)C(=O)C1=C(C2=O)C(O)CC=C1
427 0.16 HRIFWJKJXBIMDA-UHFFFAOYSA-N O=C1C(c2ccccc2)C(=O)C2=C1C(O)C(O)C=C2
428 0.16 ZDADNFKFCDWUQG-UHFFFAOYSA-N O=C1C(c2ccccc2)C(=O)C2(C1(O)C=CC=C2)O
429 0.15789474 QNVGRAJQQQBRMG-UHFFFAOYSA-N Oc1ccc(cc1)C1CC(=O)C2=CC(=C(CC2O1)O)O
430 0.15384615 GMLGVAGHPGSZCB-SOFGYWHQSA-N OC(=O)C(=O)C(/C=C/c1ccc2c(c1)cccc2)O
431 0.15384615 MIZLMUBPWJWASP-UHFFFAOYSA-N OC1C(Oc2c(C1=O)cccc2)C1=CC2C(C=C1)O2
432 0.15384615 IRUHNBOMXBGOGR-UHFFFAOYSA-N CC(=C)C(=O)OCCOC(=O)C1=CC=CC=C1
433 0.15384615 HFGGBDUCQXURDK-UHFFFAOYSA-N O=CC1=CC(CC11OCCO1)OC(=O)C1=CC=CC=C1
434 0.15384615 URTVXCUJFACWQX-UHFFFAOYSA-N CC(=C)C1OC2=C(C1O)C=C(C1C2O1)C(=O)C
435 0.15384615 OEWBYJZIEVEOII-UHFFFAOYSA-N OC1=CC2=C(C=C1O)C(=O)C(CO2)C1=CC=CC=C1
436 0.15384615 NNHHHXHIPDZKFU-UHFFFAOYSA-N CC1(CCC2=CC=CC=C2)OC(=O)CC(=O)O1
437 0.15384615 LGWNICWRAQWHOZ-UHFFFAOYSA-N OC1CC=C(C=C1)C(=O)CC(=O)c1ccc(cc1O)O
438 0.15384615 INIJLHIRVSDRAZ-UHFFFAOYSA-N OC1=CC(O)=C(O)C(O)=C1C(=O)CCC1=CC=CC=C1
439 0.15384615 WJTBLTTZSVTKBR-ZZXKWVIFSA-N OC(Cc1cc(O)cc(=O)o1)/C=C/c1ccc(cc1)O
440 0.15384615 OXEDXEXEXGPMOG-ZDUSSCGKSA-N Oc1ccc2C(=O)CC(Oc2c1O)c3ccccc3
441 0.15384615 CAADLMFLGMQZRS-UHFFFAOYSA-N OC1C=CC2=C(C1)OC(C(C2=O)O)c1ccc(cc1)O
442 0.15384615 PQTDQVRTMJEDLP-ZGKBOVNRSA-N CC(=O)OC1C2OC(=O)C=CC2OC1c3ccccc3
443 0.15384615 OXEDXEXEXGPMOG-UHFFFAOYSA-N O=C1CC(Oc2c1ccc(c2O)O)c1ccccc1
444 0.15384615 PWXLOONQXYGPGC-UHFFFAOYSA-N COC(=O)c1ccc2OC(C)(C)CC(=O)c2c1
445 0.15384615 MSEARDJODYCDRO-UHFFFAOYSA-N OC1=CC=C(CC1)C(=O)CC(=O)c1ccc(cc1O)O
446 0.15384615 GNORXMSBLSESQW-AUWJEWJLSA-N OC1=CCC(C=C1)/C=C/1\Oc2c(C1=O)ccc(c2)O
447 0.15384615 WHSYDFGWNYYOIL-UHFFFAOYSA-N CCCCCC[Se]CC1=CC=CC=C1
448 0.15384615 CEXLVMWMBSHAEQ-UHFFFAOYSA-N Oc1ccc(cc1)CCC12OC1C=CC(=C2C(=O)O)O
449 0.15384615 JJRIYFGZKRETII-UHFFFAOYSA-N OC1=C2OC(CC(=O)C2=C(O)C=C1)C1=CC=CC=C1
450 0.15384615 FANQUPYAEGSLMV-UHFFFAOYSA-N FC(F)(F)COC(=O)C=CC=CC1=CC=CC=C1
451 0.15384615 GEXUKDSDECPYIV-UHFFFAOYSA-N CC(=O)OC(C)=CC1=CC(=O)C2=CC=CC=C2C1=O
452 0.15384615 YVKLSTRNCFRHIG-UHFFFAOYSA-N OC(=O)OCC(C(=O)O)Cc1ccc2c(c1)cccc2
453 0.15384615 ACCFDCRTIDYIHB-UHFFFAOYSA-N OC(=O)C=C(C(=O)O)Cc1ccc2c(c1)cccc2
454 0.15384615 SFZPWYVIBGXMCY-UHFFFAOYSA-N Oc1ccc(cc1)CCc1ccc(c(c1C(=O)O)O)O
455 0.15384615 PRFKNFOTTASGKA-UHFFFAOYSA-N CC(COS(=O)(=O)C1=CC=C(C)C=C1)C(C)=O
456 0.15384615 NHYBVKGWKCTDGM-UHFFFAOYSA-N OC1CC=C(C=C1)C1CC(=O)c2c(O1)cc(cc2O)O
457 0.15384615 JFEWQWCLINQKPH-UHFFFAOYSA-N OC1=CC2C(C=C1)(O2)CCC(=O)c1ccc(cc1O)O
458 0.15384615 DIABYVGHSDUKHY-UHFFFAOYSA-N Oc1ccc(cc1)C=CC(c1c(O)cc(cc1O)O)O
459 0.15384615 LLJPODGIZYLGSU-UHFFFAOYSA-N OC1=CC=C(C2C1O2)CCC(=O)c1ccc(cc1O)O
460 0.15 XJBHWNFMRMHWOU-UHFFFAOYSA-N CCC=CC#CC(=O)c1oc(cc1O)C=CC(=O)OC
461 0.14814815 AXSVBAFTZHHCIL-UHFFFAOYSA-N Oc1ccc(cc1)C1COc2c(C1O)c(O)cc(c2)O
462 0.14814815 RDCTZTAAYLXPDJ-UHFFFAOYSA-N CO[Si](CCOC(=O)C(C)=C)(OC)OC
463 0.14814815 SPUYTBZKJPOOOL-UHFFFAOYSA-N Oc1ccc(cc1)CCc1c(O)ccc(c1C(=O)O)O
464 0.14814815 LZCASBXQDPXOSW-UHFFFAOYSA-N OC1=CC2=C(C(C1O)O)OC(CC2=O)c1ccccc1
465 0.14814815 WZDANMCYXMVIQA-UHFFFAOYSA-N CC(C)C1=CC(C=CC1=O)N=NC1=CC=C(Cl)C=C1
466 0.14814815 MYNYNZOFYYKQDQ-UHFFFAOYSA-N COC(=O)c1ccc(O)c(c1)C(=O)C=C(C)C
467 0.14814815 XZEPPZFECGFAMS-ORCRQEGFSA-N Oc1ccc(c(c1)O)C(/C=C/c1ccc(c(c1)O)O)O
468 0.14814815 UGXANFUGONOICF-UHFFFAOYSA-N OC(=O)CC(C(=O)O)(Cc1ccc2c(c1)cccc2)O
469 0.14814815 SODDQCNPNICJJQ-UHFFFAOYSA-N OC1CC(=C(C(=C1)O)C(=O)C=Cc1ccc(cc1)O)O
470 0.14814815 GDHLTMAZNPOWGD-UHFFFAOYSA-N Oc1ccc2c(c1)OC(CC2=O)C1(O)C=CC=CC1O
471 0.14814815 TZYNBBKNRGRCLN-UHFFFAOYSA-N CC(=C)C(=O)OCCOC1=CC=C(C=O)C=C1
472 0.14814815 RAURRMOHDTYZOD-UHFFFAOYSA-N OC1=CCC(C=C1)C(=O)CC(=O)c1ccc(cc1O)O
473 0.14814815 KPJMESMRKLJVPB-UHFFFAOYSA-N OCC(=C)C1Oc2c(C1)cc(c(c2)O)C(=O)C
474 0.14814815 VDVUGIYNKZBPJF-UHFFFAOYSA-N COC1=CC=C(C2C1O2)C=Cc1cc(OC)cc(=O)o1
475 0.14814815 IZDFVRMTWQAXEB-UHFFFAOYSA-N OC1=CC(=C(C(C1)O)C(=O)C=Cc1ccc(cc1)O)O
476 0.14814815 OLIYXBHIEUMTJE-UHFFFAOYSA-N OCC1OC(SC2CC=CC=C2)C(C(C1O)O)O
477 0.14814815 CWMVRLKROLWNAL-UHFFFAOYSA-N COCC(C)OS(=O)(=O)C1=CC=C(C=C)C=C1
478 0.14814815 MIZOGEDMBDBQSC-UHFFFAOYSA-N OC1CC=C(C=C1)C1COc2c(C1=O)c(O)cc(c2)O
479 0.14285714 MDBAZMQPENQPKC-UHFFFAOYSA-N OC1=CCC(C=C1)C1C(O)Oc2c(C1=O)ccc(c2)O
480 0.14285714 BJYDAZZERBFJED-UHFFFAOYSA-N OC(=O)C(C(C(=O)O)O)Cc1ccc2c(c1)cccc2
481 0.14285714 IEKFRIXNAJQWQZ-UHFFFAOYSA-N OC1C=C(C=CC1(O)O)C1CC(=O)c2c(O1)cccc2
482 0.14285714 LGLPRWNDKSHORS-UHFFFAOYSA-N OC1=CC2C(C(=C1)O)C(=O)C(CO2)c1ccc(cc1)O
483 0.14285714 BNKGDEQDLRZJFW-GFCCVEGCSA-N CC(=O)c1cc2OC(Cc2cc1O)C(=C)CO
484 0.14285714 FUPBVSDKMWWQIS-UHFFFAOYSA-N OC1=CC2OC(c3ccccc3)C(C(=O)C2C(=C1)O)O
485 0.14285714 QWGPUIVPOWVIED-UHFFFAOYSA-N CC1(C)CC(=O)c2cc(ccc2O1)C(=O)CO
486 0.14285714 KPJMESMRKLJVPB-GFCCVEGCSA-N CC(=O)c1cc2CC(Oc2cc1O)C(=C)CO
487 0.14285714 ZUPZXSRFXONACN-UHFFFAOYSA-N CC1=CC(=O)C(C(=O)C2=COCCC2)=C(C)O1
488 0.14285714 AOTHZQJQFFOUEA-UHFFFAOYSA-N CCCOP(=O)(SCCC)SCCC
489 0.14285714 COCCKTWJRWUYOQ-UKRRQHHQSA-N Oc1ccc(cc1)C2OC2Cc3cc(O)cc(O)c3O
490 0.14285714 BEYRBFINXRHIEO-UHFFFAOYSA-N COC(OC(C)=O)C(=O)C=CC1=CC=CC=C1
491 0.14285714 FAPNXAXLYRYPEE-UHFFFAOYSA-N O=S(=O)(CCC1COCCO1)C1=CC=CC=C1
492 0.14285714 WGEYAGZBLYNDFV-CYBMUJFWSA-N OC1=CC=C(CC1)C2CC(=O)c3c(O)cc(O)cc3O2
493 0.14285714 BNKGDEQDLRZJFW-LBPRGKRZSA-N CC(=O)c1cc2OC(Cc2cc1O)C(=C)CO
494 0.14285714 KPJMESMRKLJVPB-LBPRGKRZSA-N CC(=O)c1cc2CC(Oc2cc1O)C(=C)CO
495 0.14285714 IJBIXAHNMKFYQS-UHFFFAOYSA-N COC(=O)C=C(C(=O)OC)C1=CC=C(C)C=C1
496 0.14285714 FQJCUODVEQLBSD-UHFFFAOYSA-N OC1=CC(O)C(C(=C1)O)C(=O)C=Cc1ccc(cc1)O
497 0.14285714 WGEYAGZBLYNDFV-UHFFFAOYSA-N OC1=CC=C(CC1)C1CC(=O)c2c(O1)cc(cc2O)O
498 0.14285714 MSGIMEGTWOOUFG-UHFFFAOYSA-N CCOC(=O)C=CC1=CC(=O)C2=CC=CC=C2C1=O
499 0.14285714 BISHVFDSLHDEFN-UHFFFAOYSA-N CC1=CC(SSC2=CC=C(C)C(C)=C2)=C(C)C=C1
500 0.14285714 DPMSWTDYMQRZGN-UHFFFAOYSA-N OC1=CC2C(C=C1)(O)OC(=CC2=O)c1ccccc1
501 0.13793103 VOWWUMZGGUDROB-UHFFFAOYSA-N OC1=CCC2C(=C1)OC(C(C2=O)c1ccc(cc1)O)O
502 0.13793103 YUMZFUOBWUAECL-UHFFFAOYSA-N OC1C=CC2=C(C1O)C(=O)CC(O2)c1ccc(cc1)O
503 0.13793103 KXGBMWQZCKXTKA-UHFFFAOYSA-N CC1=CC(SSC2=C(C)C(C)=CC=C2)=C(C)C=C1
504 0.13793103 BNTLMCIMLNLCPE-UHFFFAOYSA-N OC1C(COC2=C1C=CC(O)=C2O)C1=CC=C(O)C=C1
505 0.13793103 BMPVANOUIOXWEM-UHFFFAOYSA-N OC1C(=CC=CC1(O)O)C1CC(=O)c2c(O1)cccc2
506 0.13793103 QSFHWNWFOHSYDA-UHFFFAOYSA-N OC1C=CC2=C(C1O)OC(CC2=O)c1ccc(cc1)O
507 0.13793103 ZCTGCACIOFBGJD-UHFFFAOYSA-N OCC1(C)CC=C(C(=O)O1)C1OC(=O)c2c1cccc2
508 0.13793103 MFLCLMHBOLWTHH-DJYGCBNOSA-N COc1ccc2C=CC(=O)Oc2c1C(O)C=C(/C)C=O
509 0.13793103 ILQILRORGVMWDS-UHFFFAOYSA-N OC1C=CC2=C(C1O)C(=O)CC(O2)c1cccc(c1)O
510 0.13793103 YETKHIQXBXIOIJ-UHFFFAOYSA-N Oc1ccc2c(c1)C(=O)CC(O2)C1(O)C=CC=CC1O
511 0.13793103 SNJJLZVDTMEWPS-UHFFFAOYSA-N OC1=CC=C(CC1)C1COc2c(C1=O)c(O)cc(c2)O
512 0.13793103 RXJGJQFUFFUCCF-UHFFFAOYSA-N OC1=CCC(C=C1)C1CC(=O)c2c(O1)cc(cc2O)O
513 0.13793103 JMSLQAWVRCFIHL-UHFFFAOYSA-N OC1=CCC(C=C1)C1COc2c(C1=O)c(O)cc(c2)O
514 0.13793103 MLRBPQOZJFAPBS-UHFFFAOYSA-N CC1=CC=C(SSC2=C(C)C(C)=CC=C2)C=C1C
515 0.13793103 ZMODDJHRQRPAPP-UHFFFAOYSA-N OC1C=CC2=C(C1O)OC(CC2=O)c1cccc(c1)O
516 0.13793103 YAABUNDXKZERBO-UHFFFAOYSA-N CCOC1(CSCC)OC2=C(O1)C(O)=CC=C2
517 0.13793103 SSIOOWMKGAJXLA-UHFFFAOYSA-N COC(=CC(=O)O)C=C1CCc2c(C1=O)ccc(c2)O
518 0.13793103 APDDMGQRMZBGQX-UHFFFAOYSA-N Oc1ccc(cc1)CCC1=CC2OC2C(=C1C(=O)O)O
519 0.13636364 GENOLUKAZWTXPR-UHFFFAOYSA-N CCC=CC#CC(=O)C12OC(=CC2O1)C=CC(=O)OC
520 0.13333333 XQVRVLVORPSYNU-NTUHNPAUSA-N CC#CC#C\C=C1\OC2(OC=CC2OC(C)=O)C=C1
521 0.13333333 NFTYOODSUVMPFJ-UHFFFAOYSA-N OC1C(COC2=C1C=CC(O)=C2)C1=CC(O)=C(O)C=C1
522 0.13333333 XQVRVLVORPSYNU-VBUBNCOFSA-N CC#CC#CC=C1/OC2(OC=CC2OC(=O)C)C=C1
523 0.13333333 MNVIHMBSEWTNDY-UHFFFAOYSA-N OC1C(COC2=C1C=C(O)C(O)=C2)C1=CC=C(O)C=C1
524 0.13333333 PUWAAVQBYHDPOP-GFCCVEGCSA-N CC(=O)Oc1ccc(cc1)C2CCCC(=O)O2
525 0.13333333 RTNQVKQMVIXUPZ-RTXFEEFZSA-N OC(C(O)c1ccccc1)C2CC=CC(=O)O2
526 0.13333333 HLPWBIOVJVRQTF-UHFFFAOYSA-N OC1C=CC(=CC1O)C1Oc2ccccc2C(=O)C1O
527 0.13333333 XQVRVLVORPSYNU-LSDHHAIUSA-N CC#CC#CC=C1O[C@]2(OC=C[C@@H]2OC(=O)C)C=C1
528 0.13333333 XQVRVLVORPSYNU-YGTTZKIMSA-N CC#CC#CC=C1/OC2(OC=CC2OC(=O)C)C=C1
529 0.13333333 YDYTURLXGFPZQI-UHFFFAOYSA-N CCOC(=O)C(CC1=CC=CC=C1)C(=O)C(F)(F)F
530 0.13333333 RTNQVKQMVIXUPZ-UHTWSYAYSA-N O[C@H]([C@H](O)c1ccccc1)[C@@H]2CC=CC(=O)O2
531 0.13333333 RTNQVKQMVIXUPZ-WCFLWFBJSA-N OC(C(O)c1ccccc1)C2CC=CC(=O)O2
532 0.13333333 XQVRVLVORPSYNU-OOHOIJMXSA-N CC#CC#CC=C/1OC2(OC=CC2OC(=O)C)C=C1
533 0.13333333 KQOWZACXNAWSCY-UHFFFAOYSA-N COC1=CC=C(C=C(CC(O)=O)C(C)=O)C=C1
534 0.13333333 XQVRVLVORPSYNU-PHIGAYBXSA-N CC#CC#CC=C/1OC2(OC=CC2OC(=O)C)C=C1
535 0.13333333 RTNQVKQMVIXUPZ-DRZSPHRISA-N OC(C(O)c1ccccc1)C2CC=CC(=O)O2
536 0.13333333 XQVRVLVORPSYNU-UHFFFAOYSA-N CC#CC#CC=C1OC2(OC=CC2OC(C)=O)C=C1
537 0.13333333 XIIXAWUKXOJNNY-UHFFFAOYSA-N OC1C=CC=C(C1O)C1Oc2ccccc2C(=O)C1O
538 0.13333333 RTNQVKQMVIXUPZ-UHFFFAOYSA-N OC(C(O)c1ccccc1)C1CC=CC(=O)O1
539 0.13333333 XQVRVLVORPSYNU-KWLXYHDNSA-N CC#CC#CC=C1/OC2(OC=CC2OC(=O)C)C=C1
540 0.13333333 XQVRVLVORPSYNU-YACGDJQHSA-N CC#CC#CC=C/1OC2(OC=CC2OC(=O)C)C=C1
541 0.13333333 NPUSVVAWIRPEGC-UHFFFAOYSA-N CC(=O)OCC(O)CS(=O)C1=CC=C(C)C=C1
542 0.13333333 XQVRVLVORPSYNU-GEJCVMBQSA-N CC#CC#CC=C/1OC2(OC=CC2OC(=O)C)C=C1
543 0.13333333 DSPWIGNSRMCMGP-UHFFFAOYSA-N CC(=C)C1CC2=CC(C(=O)CO)=C(O)C=C2O1
544 0.13333333 PTULEJUPSQUNEZ-UHFFFAOYSA-N OC1C(COC2=C1C=C(O)C(O)=C2)C1=CC(O)=CC=C1
545 0.13333333 XQVRVLVORPSYNU-ROWADEJNSA-N CC#CC#CC=C1/OC2(OC=CC2OC(=O)C)C=C1
546 0.12903226 AYDSCSVPOJQQDJ-UHFFFAOYSA-N OC1C=C(O)C(=CC1O)Cc1ccccc1O
547 0.12903226 DUNYJXAASMQKPQ-UHFFFAOYSA-N CC(=O)OCCOC1=CC=C(C=C1)C(=O)C=C
548 0.12903226 RNJSYDSGSHUWPK-UHFFFAOYSA-N Oc1ccc(cc1)C1CC(O)c2c(O1)cc(c(c2)O)O
549 0.125 XQPZBFGEXOAKSL-UHFFFAOYSA-N O=C1CC(OC2=CC(=C(CC12)O)O)c1ccc(cc1)O
550 0.125 QOVPVBXNLLYSNL-UHFFFAOYSA-N COC(=O)CCCOC1=C(F)C=C(C=C1)C(O)=O
551 0.125 MOGSBEACRXVKCQ-UHFFFAOYSA-N CC(=O)OCC=CC#CC#CC=Cc1occ(c1)O
552 0.125 GARYUIGVVXUFPZ-UHFFFAOYSA-N CO[Si](CC1CC(=O)OC1C)(OC)OC
553 0.125 CAINRKCFFKNIKK-UHFFFAOYSA-N COC(OC)[SiH2]OCCOC(=O)C(C)=C
554 0.12121212 GTEXBOVBADJOQH-CJHWANRJSA-N COC1=CC(=O)OC(C1)C=C/c2ccc3OCOc3c2
555 0.12121212 PMDPPCHZEYPEHH-UHFFFAOYSA-N OC1C=C2C(=O)CC(OC2=CC1O)c1ccc(cc1)O
556 0.12121212 SAEGDLSPSBUIIL-UHFFFAOYSA-N CCOC(=O)C1C#CC(=C(C2CC2)O)C(=O)C1
557 0.12121212 GTEXBOVBADJOQH-RQOWECAXSA-N COC1=CC(=O)OC(C1)\C=C/C1=CC2=C(OCO2)C=C1
558 0.12121212 GTEXBOVBADJOQH-JRBALWBOSA-N COC1=CC(=O)OC(C1)C=Cc2ccc3OCOc3c2
559 0.12121212 OGSIZYMAFPTPTR-UHFFFAOYSA-N CCCSP(=O)(OCC)OC1=CC=C(C)C=C1
560 0.12121212 GTEXBOVBADJOQH-UHFFFAOYSA-N COC1=CC(=O)OC(C1)C=CC1=CC2=C(OCO2)C=C1
561 0.12121212 FKGYPTUGASIJKU-UHFFFAOYSA-N OCC1C=CC(O1)N(C(=O)NC(=O)C(=O)C)C=O
562 0.12121212 GTEXBOVBADJOQH-DUXPYHPUSA-N COC1=CC(=O)OC(C1)/C=C/c1ccc2c(c1)OCO2
563 0.12121212 GTEXBOVBADJOQH-UHFFFAOYSA-N COC1=CC(=O)OC(C1)C=CC1=CC2=C(OCO2)C=C1
564 0.12121212 GTEXBOVBADJOQH-FWEMWIAWSA-N COC1=CC(=O)O[C@H](C1)/C=C/C2=CC3=C(C=C2)OCO3
565 0.11764706 RURAAFKBAKRRHZ-UHFFFAOYSA-N CC(=O)OCC=CC#CC#CC=CC12OC=CC2O1
566 0.11764706 CQXCQDKZZJYHNT-UHFFFAOYSA-N CC(=O)OCC=CC#CC#CC=Cc1ccc(o1)O
567 0.11764706 AKWQYINLZSGENF-UHFFFAOYSA-N COC(=O)C=Cc1ccc(o1)C(=O)C#CC=CC(O)C
568 0.11764706 ITELISRZYXCIFG-UHFFFAOYSA-N CCCP(=O)(OCC)SCCSCC
569 0.11428571 KSHYHBXXGCZOOZ-DUXPYHPUSA-N COC1=CC(OC(=O)C1)/C=C/c1ccc2c(c1)OCO2
570 0.11428571 NVMRCBWOVMJGOF-UHFFFAOYSA-N CC(=O)C(CCCCl)CSC1=CC=CC=C1
571 0.11428571 JBNDEPHIYXTXON-LVDDQXARSA-N CC1=CC(=O)OC1COC(=O)C=Cc2ccc(O)cc2
572 0.11428571 FRIBCHAVILXSND-UHFFFAOYSA-N CCC1OC1C#CC(=O)c1ccc(o1)C=CC(=O)OC
573 0.11428571 FRIBCHAVILXSND-UITAMQMPSA-N CCC1OC1C#CC(=O)C1=CC=C(O1)\C=C/C(=O)OC
574 0.11428571 XPTFYPXZSZRGJP-UHFFFAOYSA-N CCOC(=O)C=CC1COC2=CC=CC=C2O1
575 0.11428571 FRIBCHAVILXSND-DHTPOUDLSA-N CCC1OC1C#CC(=O)c2oc(C=CC(=O)OC)cc2
576 0.11428571 JBNDEPHIYXTXON-IRBQFCFKSA-N CC1=CC(=O)OC1COC(=O)C=C/c2ccc(O)cc2
577 0.11428571 IZXGUXKTLNWAEY-UHFFFAOYSA-N CCCCSCC1(CC)C(=O)NC(=S)NC1=O
578 0.11111111 CKAVEHLLFQFZSH-UHFFFAOYSA-N CCCCOP(C)(=O)SCCSCC
579 0.11111111 BHYUDKRZROIEGL-UHFFFAOYSA-N O=CC=C(C1CCc2c(O1)cc(cc2)O)C=CC(=O)O
580 0.11111111 ZZKWUYTWEBRKTO-UHFFFAOYSA-N O=CC=C(C1COc2c(C1)ccc(c2)O)C=CC(=O)O
581 0.10810811 DBVGQJYAMUBGAZ-UHFFFAOYSA-N O=C(CC1CC(=CC(=O)O1)O)C=Cc1ccc(cc1)O
582 0.10810811 RFEIFSQBASXTSP-UHFFFAOYSA-N COC(=CC(=CC(=O)O)C=Cc1ccc(cc1)O)C=O
583 0.10810811 KZVFLJGEFXYNBH-UHFFFAOYSA-N O=CC1=C(CCC(O1)c1ccc(cc1)O)C=CC(=O)O
584 0.10526316 QOJWYFJVKTWKKN-UHFFFAOYSA-N O/C(=N\C(C(=NCC(=O)O)O)C)/CCC(=O)C(=O)O
585 0.1025641 YAWCDVPYMNLCNW-UHFFFAOYSA-N CSCCCCOCCCC(=O)C(=O)O
586 0.1025641 HKHWJZZCBOLKCU-UHFFFAOYSA-N O=CC=C(C=Cc1cc(O)cc(c1)OC)C=CC(=O)O
587 0.1025641 XUVISCLJEUZRHE-UHFFFAOYSA-N CC(=O)OCC=CC#CC#CC=CC1=CC2C(O1)O2
588 0.1 WNMUONKGXLZRQK-UHFFFAOYSA-N O=CC=C1CC(COC1=CC(=O)O)c1ccc(cc1)O
589 0.1 WFFFOKPHTQYWST-UHFFFAOYSA-N CCC(=CC#CC(=O)c1ccc(o1)C=CC(=O)OC)O
590 0.097560976 IPWDIMVCPRDWIW-UHFFFAOYSA-N CSCCCCCOCCC(=O)C(=O)O
591 0.097560976 RXXGPWYGMNONNK-UHFFFAOYSA-N O=CC1=C(C=CC(=O)O)CC(CO1)c1ccc(cc1)O
592 0.095238095 ZFNKBXGUVGVLSA-UHFFFAOYSA-N CCOC(=O)C=CC=CC=CC=C(C=O)C=O
593 0.086956522 AFVIGANOYGRFDL-UHFFFAOYSA-N OP1(=O)OCCOCCOCCOCCO1
594 0.08 ODMIEGVTNZNSLD-WFASDCNBSA-N C1[C@@H]2[C@H](C3=C(O1)C=C(C=C3)O)OC4=C2C=CC(=C4)O
595 0.08 DXDRHHKMWQZJHT-FPYGCLRLSA-N C1=CC(=CC=C1/C=C/C(=O)C2=C(C=C(C=C2)O)O)O
596 0.08 LZNMTWGKSPOPIR-UHFFFAOYSA-N COC1=C(C(=C(C2=C1C3=CC=CC=C3O2)OC)OC)O
597 0.08 DNWCVQZJLVYALD-UHFFFAOYSA-N COC1=C(C=CC=C1C(O)=O)C1=CC=CC=C1C=O
598 0.08 QLDUXSCWWAQMTC-UHFFFAOYSA-N CC1(C=CC2=C3C(=C(C=C2O1)O)C(=O)C=C(O3)CO)C
599 0.08 FURUXTVZLHCCNA-AWEZNQCLSA-N C1[C@H](OC2=C(C1=O)C=CC(=C2)O)C3=CC=C(C=C3)O
600 0.08 JAMQIUWGGBSIKZ-ZDUSSCGKSA-N CC(=O)OC1=CC=C(C=C1)[C@H](C=C)OC(=O)C
601 0.08 GWCPBEMISACTHQ-AWEZNQCLSA-N C1CC2=C(C=C(C=C2O[C@@H]1C3=CC(=C(C=C3)O)O)O)O
602 0.08 MDTFXGRZJUAYAG-UHFFFAOYSA-N COC1=CC(C(O)=O)=C(C=C1)C1=CC=CC=C1C=O
603 0.08 XZJRLHJHYQCJTH-UHFFFAOYSA-N CCOC1=C2C=COC2=C(C3=C1C=CC(=O)O3)OCC
604 0.08 YXVJURFKQBTAEY-UHFFFAOYSA-N C1C(OC2=CC=CC=C2C1=O)C3=CC(=CC(=C3)O)O
605 0.08 NTLUSUFJOUMRLA-SOUVJXGZSA-N C1=CC(=CC=C1[C@@H]2[C@H]([C@H](C3=C(O2)C=C(C=C3)O)O)O)O
606 0.08 BIUULCNWWFDCPG-UHFFFAOYSA-N CC(=O)C1(C=C(C2=C1C=CC(=C2)OC)OC)O
607 0.08 QGQSRQPXXMTJCM-UHFFFAOYSA-N CCS(=O)(=O)OC1=CC2=C(C=C1)OCC2(C)C
608 0.08 JHYXBPPMXZIHKG-UHFFFAOYSA-N OC1=CC=C(C=C1)C1COC2=C(C=CC(O)=C2)C1=O
609 0.08 VDYSHUXENHRSOO-XBXARRHUSA-N OC1=CC=C(C=C1)C(=O)\C=C\C1=CC=C(O)C=C1O
610 0.08 FURUXTVZLHCCNA-UHFFFAOYSA-N OC1=CC=C(C=C1)C1CC(=O)C2=C(O1)C=C(O)C=C2
611 0.08 CFYQRWUBZFNLAK-UHFFFAOYSA-N COC1=CC(=CC(=C1)C(O)=O)C1=CC=CC=C1C=O
612 0.08 CERPPXZGSNEVMI-UHFFFAOYSA-N CC(C)C1=C2C(=O)C(C)=CC(=O)C2=C(C=O)C(O)=C1O
613 0.08 YHVDGZPFCGLBOW-HYXAFXHYSA-N COC1=CC(=O)OC(\C=C/C2=CC(OC)=C(O)C=C2)=C1
614 0.08 OCZUPEYJZNWTBK-HYXAFXHYSA-N COC1=CC(=O)OC(\C=C/C2=CC(O)=C(OC)C=C2)=C1
615 0.08 ZQTUKLOPEQEDKS-UHFFFAOYSA-N COC(=O)C1=CC2=C(OC(C2O)C(C)=C)C=C1
616 0.08 TWESJUCJKWFWQV-UHFFFAOYSA-N CC(C)=CCC12OC1C(=O)C1=C(O)C=CC(O)=C1C2=O
617 0.08 YXVLIFFTMZUPJV-UHFFFAOYSA-N COC1=C(C=CC(=C1)C1=CC=CC=C1C=O)C(O)=O
618 0.08 JKUDPOAMUFKGEJ-UHFFFAOYSA-N COC1=C(C=CC(=C1)C(O)=O)C1=CC=CC(C=O)=C1
619 0.08 JNIDTELSRKSKGH-UHFFFAOYSA-N COC1=C(C=CC=C1C(O)=O)C1=CC=CC(C=O)=C1
620 0.08 JAMQIUWGGBSIKZ-UHFFFAOYSA-N CC(=O)OC(C=C)C1=CC=C(OC(C)=O)C=C1
621 0.08 MPNKZWIUITZJCR-UHFFFAOYSA-N OC1=CC=C(C=C1)C(=C)C(=O)C1=C(O)C=C(O)C=C1
622 0.08 ALXAOMCSLVVJEB-UHFFFAOYSA-N COC(C)(CO)C1=CC2=C(O1)C=CC1=C2OC(=O)C=C1
623 0.08 HCLHWHZXZYVQIM-UHFFFAOYSA-N COC1=CC(C(O)=O)=C(C=C1)C1=CC=CC(C=O)=C1
624 0.08 FTSPBXSUUGOKEQ-UHFFFAOYSA-N CC(C(=O)C1=CC=C(O)C=C1O)C1=CC(O)=C(O)C=C1
625 0.08 BPMOOMQTUPUBNW-UHFFFAOYSA-N OC1=CC2=C(C=C1)C(=O)C(CO2)C1=CC(O)=CC=C1
626 0.08 YHVDGZPFCGLBOW-HWKANZROSA-N [H]\C(=C(\[H])C1=CC(OC)=C(O)C=C1)C1=CC(OC)=CC(=O)O1
627 0.08 OCZUPEYJZNWTBK-HWKANZROSA-N [H]\C(=C(\[H])C1=CC(O)=C(OC)C=C1)C1=CC(OC)=CC(=O)O1
628 0.08 NDACXMQOPUVCOO-UHFFFAOYSA-N COC1=CC(=CC(=C1)C(O)=O)C1=CC=CC(C=O)=C1
629 0.08 OHKVJKUKCQCOBZ-UHFFFAOYSA-N CC(C(=O)C1=C(O)C=C(O)C=C1)C1=C(O)C=C(O)C=C1
630 0.08 OHVJNIAAQYRZLI-UHFFFAOYSA-N COC1=C(C=CC(=C1)C1=CC=CC(C=O)=C1)C(O)=O
631 0.08 VLOQMNCXTGUXOU-UHFFFAOYSA-N OC1=CC=C(C=C1)C1COC2=C(O)C(O)=C(O)C=C2C1
632 0.08 NILPCLZGVVDGJK-UHFFFAOYSA-N CC(C(=O)C1=CC(O)=C(O)C(O)=C1O)C1=CC=CC=C1
633 0.08 LARBDAPUTIFICW-UHFFFAOYSA-N CC(C(=O)C1=C(O)C(O)=C(O)C=C1O)C1=CC=CC=C1
634 0.08 GABKUUAFLIIYGB-UHFFFAOYSA-N COC1=C(C=CC(=C1)C(O)=O)C1=CC=C(C=O)C=C1
635 0.08 YMTBWFJZTCUUFP-UHFFFAOYSA-N COC1=C(C=CC=C1C(O)=O)C1=CC=C(C=O)C=C1
636 0.08 ODMIEGVTNZNSLD-UHFFFAOYSA-N OC1=CC2=C(C=C1)C1COC3=C(C=CC(O)=C3)C1O2
637 0.08 IHOXLUDKLLDPHW-UHFFFAOYSA-N C1(O)C=CC2C=C(C3=CC=C(O)C=C3O)COC=2C=1
638 0.08 PSYVAIWGYVDYHN-FNORWQNLSA-N C1=CC=C(C(=O)/C=C/C2C=CC(O)=C(O)C=2)C(O)=C1
639 0.08 KHZWIZWUMOPIPO-UHFFFAOYSA-N COC1=CC(C(O)=O)=C(C=C1)C1=CC=C(C=O)C=C1
640 0.08 WVJWSWIKHOYGHH-UHFFFAOYSA-N COc1cc2OC(C)(C)C=Cc2cc1C(=O)O
641 0.08 ODMIEGVTNZNSLD-IUODEOHRSA-N Oc1ccc2C3Oc4cc(O)ccc4C3COc2c1
642 0.08 WKLGYQWVPPIRFC-LLVKDONJSA-N CC(=C)C1CC2=C(O1)c3cccc(O)c3C(=O)C2=O
643 0.08 NPJLGRLMKZVOED-SNAWJCMRSA-N COc1cc2OC(=O)C=Cc2c(OC)c1C=CC(=O)C
644 0.08 CLEAPIJFKAVOIT-UHFFFAOYSA-N COC1=CC(=CC(=C1)C(O)=O)C1=CC=C(C=O)C=C1
645 0.08 INZNSTVWSRDWLF-UHFFFAOYSA-N COc1ccc2C=CC(=O)Oc2c1c3cocc3C
646 0.08 ONTQFVIAKQPTQW-UOWDBTKRSA-N CC1CC(=O)c2c(coc2c3c(O)cccc3O)C1O
647 0.08 KCYRNVIJRZGEBN-JZSVSSEVSA-N COC1=CC(=O)C2=C(O)C(=C/O)C(=CC2=C1)C=C(C)/O
648 0.08 KEGWYKSZVSXYMV-MPJRPATESA-N CC=CC1=Cc2cc3C(C)OC(=O)c3cc2C(=O)O1
649 0.08 BIUULCNWWFDCPG-CYBMUJFWSA-N COC1=CC(O)(C(=O)C)c2ccc(OC)cc12
650 0.08 JHGZOAUSPBHOGM-UHFFFAOYSA-N CC(=CCOc1cc2OC(=O)C=Cc2c3OCOc13)C
651 0.08 XUVGYKXBNVENPX-LLVKDONJSA-N CC(=C)C1CC2=C(O1)C(=O)c3c(O)cccc3C2=O
652 0.08 VUCCCFSRKSARBN-UHFFFAOYSA-N COC1=C(C=CC(=C1)C1=CC=C(C=O)C=C1)C(O)=O
653 0.08 GGOZUZKQRQUCEW-UHFFFAOYSA-N COc1ccc2C3=C(CCc2c1)C(=O)C(=CC3=O)O
654 0.08 GVDMOSAMVJVLOF-UHFFFAOYSA-N CC(=O)C1=CC=CC(=C1)C1=C(O)C=C(C=C1)C(O)=O
655 0.08 IBEJQTNPERQUOA-LLVKDONJSA-N CC(=C)C1CC2=C(O1)C(=O)c3cccc(O)c3C2=O
656 0.08 YRYHPUPMMYOXQD-UHFFFAOYSA-N CC(C)c1cc(O)c(C=O)c2C(=O)C(=C(C)C(=O)c12)O
657 0.08 FAOFEWWJHPMSEN-JTQLQIEISA-N CC(C)(O)C1CC2=C(O1)C(=O)c3c(O)cccc3C2=O
658 0.08 AKDAEVWRVYEVIL-UHFFFAOYSA-N CC(=O)C1=CC=CC(=C1)C1=CC(=CC(O)=C1)C(O)=O
659 0.08 BYHVZDRLSCCTND-UHFFFAOYSA-N COC1=CC(=O)OC(=C1)CCc2ccc3OCOc3c2
660 0.08 QZQGLRFURVFIFL-UHFFFAOYSA-N CC(C)(O)c1oc2C(=O)c3ccccc3C(=O)c2c1
661 0.08 XNAVEJPZARANRK-UHFFFAOYSA-N CC(=O)C1=CC=CC(=C1)C1=CC(O)=C(C=C1)C(O)=O
662 0.08 GFAAFSIXESOVNH-UHFFFAOYSA-N COC(=O)c1ccc2OC(C)(C)C=Cc2c1O
663 0.08 PFNUDHMNMHMVIV-UHFFFAOYSA-N COc1ccc2c(oc3c(OC)c(OC)c(O)cc23)c1
664 0.08 PSBAIJVSCTZDDB-UHFFFAOYSA-N CC(=O)Oc1ccccc1C(=O)Oc2ccccc2
665 0.08 WDWMMTPOXUTHRI-UHFFFAOYSA-N COc1c2OC(=O)C=Cc2c(OC(C)C)c3ccoc13
666 0.08 LVCUVLHYCYWHDY-CABCVRRESA-N OC1C(Oc2cc(O)ccc2C1=O)c3ccccc3
667 0.08 OZPLTGDLKWDFSW-UHFFFAOYSA-N CC(=O)C1=CC=C(C=C1)C1=C(O)C=C(C=C1)C(O)=O
668 0.08 QPSCKIQSZZPZQX-UHFFFAOYSA-N Oc1ccc2c(CCc3cc4OCOc4c(O)c23)c1
669 0.08 PKYIRDOMHBWWKS-UHFFFAOYSA-N CC(=O)C1=CC=C(C=C1)C1=CC(=CC(O)=C1)C(O)=O
670 0.08 ZAALTNUGBSMZBE-UHFFFAOYSA-N COc1ccc2c(oc3c(OC)c(O)cc(OC)c23)c1
671 0.08 XISYSKLNGHSBJN-UHFFFAOYSA-N COc1cc(OC)c2C(=O)C(=C(C)C)Oc2c1
672 0.08 VEIPRCMEZYHZJY-UHFFFAOYSA-N CC(=O)C1=CC=C(C=C1)C1=CC(O)=C(C=C1)C(O)=O
673 0.08 MJSXHUBIQAPDNC-UHFFFAOYSA-N CC1(C)Oc2cc3OC(=CC(=O)c3c(O)c2C=C1)CO
674 0.08 ODXUROYZJHIZHE-VIFPVBQESA-N CC(=O)c1c(O)cc2CC(O)CC(=O)c2c1C
675 0.08 OMTZILZWQRBDJT-UHFFFAOYSA-N CC1=C(C(O)=O)C(=CC=C1)C1=CC(=CC=C1)C(O)=O
676 0.08 DRUYMRSAKYIRAE-PVQSHMGLSA-N CC12CC3OC(=O)C(=C)C3C4OC(=O)C(=C4)C=C/C1O2
677 0.08 CXYZKFMQBLJPQG-UHFFFAOYSA-N CC1=C(C=CC(=C1)C(O)=O)C1=CC(=CC=C1)C(O)=O
678 0.08 URHYUEJCUXNAMD-UHFFFAOYSA-N COc1cc(cc(O)c1O)c2ccc3occc3c2
679 0.08 VFKJAXDQCDDPCK-CQSZACIVSA-N COc1cc2OC(=O)C=Cc2cc1C(=O)C3OC3(C)C
680 0.08 XXYVUERYPGSDCY-UHFFFAOYSA-N COc1c(O)c(O)cc2ccc3cccc(O)c3c12
681 0.08 FELQSDLZFDTZJN-HNNXBMFYSA-N CC1(O)CC(=O)c2c(O)c3c(O)cc(O)cc3cc2C1
682 0.08 ADKOYJULVKKEPE-UHFFFAOYSA-N COc1cc2oc(cc2c3OC(=O)C=Cc13)C(=C)C
683 0.08 MSCFRJKAIKPXQQ-WFFHOREQSA-N OC(C1OC2CC1OC(=O)C2)c3ccccc3
684 0.08 DBJIOKYFLCYAOO-UHFFFAOYSA-N COc1ccc2cc(oc2c1)c3cc(O)cc(O)c3
685 0.08 MXFFJXRREUVQOP-UHFFFAOYSA-N CC1=COC2=C(C)C(=O)C(=O)c3c(CO)ccc1c23
686 0.08 ZKIRNBLLNJPYKG-IAQYHMDHSA-N CC12CC3=C(C(CO1)O2)C(=O)c4ccccc4C3=O
687 0.08 KISFKKYLFKRYME-CHWSQXEVSA-N CC(=C)C1Oc2cc(O)c(cc2C1O)C(=O)C
688 0.08 UDBLHPZDJWWNQW-UHFFFAOYSA-N CC1=C(C=CC=C1C(O)=O)C1=CC(=CC=C1)C(O)=O
689 0.08 ONTQFVIAKQPTQW-NXSYQRQQSA-N CC1CC(=O)c2c(coc2c3c(O)cccc3O)C1O
690 0.08 LENVOJYPSXNARE-UHFFFAOYSA-N CC1=C(C(O)=O)C(=CC=C1)C1=CC=C(C=C1)C(O)=O
691 0.08 HDCSWMYIUIEBGP-UHFFFAOYSA-N CC1=C(C=CC=C1C(O)=O)C1=CC=C(C=C1)C(O)=O
692 0.08 BXNULDKSJDBXON-UHFFFAOYSA-N CC1=CC(C(O)=O)=C(C=C1)C1=CC=C(C=C1)C(O)=O
693 0.08 MRGHCVDGWQQNOF-UHFFFAOYSA-N COC1=CC(OC)=C(C=C1)C1=C(O)C=C(C=C1)C(O)=O
694 0.08 VMJYVBZVTDTJCN-UHFFFAOYSA-N COc1cccc2c1oc3c(OC)c(OC)c(O)cc23
695 0.08 QXJBFMRWLWUDQQ-OAHLLOKOSA-N CC1=CC(=O)c2c(O)cc3OC(C)(CO)C=Cc3c2O1
696 0.08 JDTSHTTWWXZSGK-HNNXBMFYSA-N Cc1c2CC(C)(Cc2c(O)c3C(=O)OC=Cc13)C(=O)O
697 0.08 WWKKGBLARYDQLB-ANRSDYALSA-N COc1cc2OC(=O)C=Cc2c(c1)C(=O)C3(C)OC3C
698 0.08 RMZYPGUCDJPJLB-UHFFFAOYSA-N COC1=CC(OC)=C(C=C1)C1=CC(=CC(O)=C1)C(O)=O
699 0.08 DIDKWDDDUNDCBA-AWEZNQCLSA-N Oc1ccc(C2CCc3c(O)cc(O)cc3O2)c(O)c1
700 0.08 WKKIFPIVNCLKQN-UHFFFAOYSA-N COC1=CC(OC)=C(C=C1)C1=CC(O)=C(C=C1)C(O)=O
701 0.08 YBJKNBNSKTTXKK-UHFFFAOYSA-N COc1c(O)c(O)cc2ccc3cc(O)ccc3c12
702 0.08 VGKLIHPYICEMKJ-UHFFFAOYSA-N COC1=CC(=C(OC)C=C1)C1=C(O)C=C(C=C1)C(O)=O
703 0.08 ZTNZUYUOPLQASI-UHFFFAOYSA-N CC1=CC(=O)c2c(O)c3C=CC(=C)COc3cc2O1
704 0.08 NWASJYLGCOKTAZ-UHFFFAOYSA-N COC1=CC(=C(OC)C=C1)C1=CC(=CC(O)=C1)C(O)=O
705 0.08 CVBFRNFTZXHUAN-AJJMPYILSA-N CC1COC2C1Oc3cc(O)c(cc23)C(=O)C
706 0.08 JBNISHRBCHCBNW-UHFFFAOYSA-N COC1=CC(=O)c2cc(C)c(C(=O)C)c(OC)c2C1=O
707 0.08 FELQSDLZFDTZJN-OAHLLOKOSA-N CC1(O)CC(=O)c2c(O)c3c(O)cc(O)cc3cc2C1
708 0.08 WDICQYDZCMPWOZ-UHFFFAOYSA-N COC1=CC(=C(OC)C=C1)C1=CC(O)=C(C=C1)C(O)=O
709 0.08 SINPEFONMCJIBM-UHFFFAOYSA-N CC1=Cc2ccc3C(=O)C(=C(C)Oc3c2C(=O)O1)C
710 0.08 RFNIZIGETMKYEI-GFCCVEGCSA-N CC(=C)C1CC2=C(O1)c3ccc(O)cc3C(=O)C2=O
711 0.08 XCLWLMIHAUZKOM-UHFFFAOYSA-N COc1c2C=CC(=O)Oc2cc3oc(cc13)C(C)(C)O
712 0.08 KEWUFPHOGSWBOD-UHFFFAOYSA-N COC1=C(OC)C=C(C=C1)C1=C(O)C=C(C=C1)C(O)=O
713 0.08 RLDOQVATAUHYPQ-UHFFFAOYSA-N COC1=C(OC)C=C(C=C1)C1=CC(=CC(O)=C1)C(O)=O
714 0.08 TWESJUCJKWFWQV-LSDHHAIUSA-N CC(=CCC12OC1C(=O)c3c(O)ccc(O)c3C2=O)C
715 0.08 DKEVPQSVGDIHJO-UHFFFAOYSA-N CC(=O)CC1=CC(=O)c2c(C)cc3occc3c2O1
716 0.08 KISFKKYLFKRYME-STQMWFEESA-N CC(=C)C1Oc2cc(O)c(cc2C1O)C(=O)C
717 0.08 QXRNWPNPULHUNN-UHFFFAOYSA-N COC1=C(OC)C=C(C=C1)C1=CC(O)=C(C=C1)C(O)=O
718 0.08 KRMAHNKZQKAINW-UHFFFAOYSA-N COC1=CC(=CC(OC)=C1)C1=C(O)C=C(C=C1)C(O)=O
719 0.08 HKFFBALHFXZKMY-NWDGAFQWSA-N CC(=C)C1Oc2c(ccc(O)c2C(=O)C)C1O
720 0.08 HZESUMDEVRGUII-CQSZACIVSA-N COC(=O)c1ccccc1C(OC(=O)C)C#CC#C
721 0.08 BILXWFUCAQSLJS-UHFFFAOYSA-N COC1=CC(=CC(OC)=C1)C1=CC(=CC(O)=C1)C(O)=O
722 0.08 DRUYMRSAKYIRAE-QETIAXSKSA-N CC12CC3OC(=O)C(=C)C3C4OC(=O)C(=C4)C=C/C1O2
723 0.08 UVWMPNRHULNSJS-ZCFIWIBFSA-N CC1OC2=C(C(=O)c3ccc(O)c(O)c3C2=O)C1(C)C
724 0.08 ZPVLUTBGTWEMGV-XRRVDJEJSA-N OC1C2CC(CC(=O)O2)OC1c3ccccc3
725 0.08 LMFRELDATPGFFD-UHFFFAOYSA-N CC1=CCc2c(O)c3C(=O)C=C(CO)Oc3cc2OC1
726 0.08 YEMNEJCPAYOIHH-UHFFFAOYSA-N COC1=CC(=CC(OC)=C1)C1=CC(O)=C(C=C1)C(O)=O
727 0.08 HTYAZROLRVKJND-UHFFFAOYSA-N ClC(C=NC1=CC=CC=C1)C=NC1=CC=CC=C1
728 0.08 HVWDQBMXQGJLSY-UHFFFAOYSA-N COC1=C(O)C(=CC(=C1)C(N)CC(O)=O)[N+]([O-])=O
729 0.08 SDDUXDYWCUNMAR-MPCKERLOSA-N CC12CC3OC(=O)C(=C)C3C4OC(=O)C(=CC5OC15)C24
730 0.08 SCJSOFHQWFRHDI-UHFFFAOYSA-N COC1=C(OC)C=C(C(=C1)C(N)C(O)=O)[N+]([O-])=O
731 0.08 JXURAFZSOJQXKD-UHFFFAOYSA-N COC1=C(OC)C=C(C(=O)OC2=CC=CC=C2)C(O)=C1
732 0.08 AZRUCDZLMVIIGC-UHFFFAOYSA-N NNCC1=C2C=CC=CC2=C(Cl)C2=CC=CC=C12
733 0.08 QAILHFDEJHVURM-VOTSOKGWSA-N COC1=CC(=O)OC(=C1)C=Cc2cccc(OC)c2O
734 0.08 AAULQOBOWPLXLU-JSGCOSHPSA-N CC(C)(O)C1OC2=C(C1O)C(=O)c3ccccc3C2=O
735 0.08 JVIFOAUKTWMANX-UHFFFAOYSA-N CC1=CC(=O)c2c(C)cc3cc(O)cc(O)c3c2O1
736 0.08 JAMQIUWGGBSIKZ-CYBMUJFWSA-N CC(=O)OC(C=C)c1ccc(OC(=O)C)cc1
737 0.08 MTYPSGQGXPXUOS-UHFFFAOYSA-N CC1=CC(=O)c2c(O)c3CC=C(CO)COc3cc2O1
738 0.08 XDGKYBXUQOUHSX-SXKNGAHQSA-N CC1C(=O)C(=CC(O)C12Oc3cccc(O)c3C2=O)C
739 0.08 CJSUDQPWCCJANP-UHFFFAOYSA-N CC1=C2OC=C(CO)c3ccc(C)c(C(=O)C1=O)c23
740 0.08 BWNCKEBBYADFPQ-ZETCQYMHSA-N COc1cc(O)c2c(O)c3C(=O)OC(C)Cc3cc2c1
741 0.08 ZPVLUTBGTWEMGV-VCDKRKBESA-N OC1C2CC(CC(=O)O2)OC1c3ccccc3
742 0.08 ZRUCUPQGMSDHPV-UHFFFAOYSA-N CSC1=NN2C(C=N1)=C(C)N=C2C1=CC=CC=C1
743 0.08 OCEJTXWZGWBSPX-UHFFFAOYSA-N OC(=O)CC(=CC1=CC=CC2=CC=CC=C12)C(O)=O
744 0.08 DRBCNICSMBXUEP-GFCCVEGCSA-N CC(=C)C1CC2=C(O1)C(=O)c3ccc(O)cc3C2=O
745 0.08 RDOKLDFJIBLNAR-UHFFFAOYSA-N COC1=C(C=O)C=C2C(CCOC2(C)C(F)(F)F)=C1
746 0.08 FJRYQTQEJSGKMI-NSHDSACASA-N CC(=O)O[C@H]1CCC2=C1c3cc(C)cc(O)c3C(=O)O2
747 0.08 CSCIONARVQBHNV-UHFFFAOYSA-N CC(C)CC(=O)c1c2OCOc2cc3C=CC(=O)Oc13
748 0.08 IEGOZSZLLDQQER-UHFFFAOYSA-N COc1ccc2cc(oc2c1)c3ccc(O)cc3O
749 0.08 BGXMCVFPVOOLOC-UHFFFAOYSA-N Oc1ccc(cc1)C(=O)CCc2c(O)cc(O)cc2O
750 0.08 WZCFLOPLJCNJKN-UHFFFAOYSA-N OC1=CC=CC(=C1)C(=O)C=CC1=CC(O)=C(O)C=C1
751 0.08 BAIHFAXNLDBEGE-UHFFFAOYSA-N CC(=O)OCC(=C)c1oc2cc(O)c(cc2c1)C(=O)C
752 0.08 DGTOBGOQSPGHCS-QMMMGPOBSA-N C[C@H](O)c1cc(cc2C(=O)OCCc12)C(=O)C
753 0.08 QZWHLZMOLWBPQI-UHFFFAOYSA-N CCCC1=C(C)NC2=C1C1=C(NC(=O)C=C1Cl)C=C2
754 0.08 WRWOOALNRFCCMS-UHFFFAOYSA-N OC(=O)CC=C(C1=CC=C(F)C=C1)C1=CC=C(F)C=C1
755 0.08 XCHUYRJMVRXRNU-UHFFFAOYSA-N COc1cccc(c1)C(=O)c2ccc(O)c(OC)c2O
756 0.08 JEPLEQKGUWBMPA-UHFFFAOYSA-N ClC1=NC2=C(CN(CC3=CC=CC=C3)CCO2)C=C1
757 0.08 XAYXHKQUCPOMKJ-UHFFFAOYSA-N COC(CC1=C(C(=CC=C1)[N+]([O-])=O)[N+]([O-])=O)OC
758 0.08 XJNHYLWVFUYDGS-UHFFFAOYSA-N COc1c(O)cc(C)c2c1oc3ccc(O)c(OC)c23
759 0.08 SVDKENTVUOEKSX-UHFFFAOYSA-N Cc1c2OC(=O)C=Cc2cc3c(O)c(oc13)C(C)(C)O
760 0.08 VSBFOIMMOGPYFN-UHFFFAOYSA-N CSC1=NC=C(C(N)=O)C(NCC2=CC=CC=C2)=N1
761 0.08 KCYRNVIJRZGEBN-LHDUEDIYSA-N COC1=CC(=O)C2=C(O)C(=CO)C(=CC2=C1)C=C(C)/O
762 0.08 QAILHFDEJHVURM-UHFFFAOYSA-N COC1=CC(=O)OC(=C1)C=Cc2cccc(OC)c2O
763 0.08 HTSVSUFAGVTZLT-UHFFFAOYSA-N NC1=NC(=O)C2=C(N1)C=CC(=N2)C1=CC=C(F)C=C1
764 0.08 KGIQEUTUJPXAKQ-VIFPVBQESA-N CC1(C)CC(O)C2=C(O1)C(=O)c3c(O)cccc3C2=O
765 0.08 VAZPKCNDWBSRHO-UHFFFAOYSA-N OC(=O)CC1=CC(=CC=C1)C1=CC=C(C=C1)C(O)=O
766 0.08 JLLXFNOWSDFBBS-UHFFFAOYSA-N COc1cccc2c3OC(=O)C(=Cc3cc(O)c12)C
767 0.08 GCYOSVGQZCADOK-UHFFFAOYSA-N COc1cc2C=CC(C)(C)Oc2c3OCOc13
768 0.08 GNXXDGPNHDDHSQ-UHFFFAOYSA-O COC1=CC=C(C=C1)C(=O)NCC(=O)C[N+]#N
769 0.08 YHVDGZPFCGLBOW-UHFFFAOYSA-N COC1=CC(=O)OC(=C1)C=Cc2ccc(O)c(OC)c2
770 0.08 UVNQCFOCPRDAMX-UHFFFAOYSA-N CC(=O)Cc1cc(O)c(O)cc1c2ccc(O)cc2O
771 0.08 WRNLEMKPLFRUFO-LSDHHAIUSA-N C[C@@]1(O)CCC2=C([C@@H]1O)C(=O)c3cccc(O)c3C2=O
772 0.08 YHTBJCCYYBTPOD-ZCFIWIBFSA-N C[C@H]1OC2=C(C(=O)c3cc(O)cc(O)c3C2=O)C1(C)C
773 0.08 JUXWUGIDXFYILM-UHFFFAOYSA-N CC1(C)CCC2=C(O1)C(=O)c3c(O)ccc(O)c3C2=O
774 0.08 UFLOISAOCYVNTH-NSHDSACASA-N COc1cc(O)cc2C[C@H](O)c3cc(O)cc(O)c3c12
775 0.08 WEHJPMFNMFHMLJ-UHFFFAOYSA-N COC1=CC=C(C=C1)N=NC1C(C)=NC(=S)N=C1C
776 0.08 OCZUPEYJZNWTBK-UHFFFAOYSA-N COC1=CC(=O)OC(=C1)C=Cc2ccc(OC)c(O)c2
777 0.08 ZPVLUTBGTWEMGV-WFFHOREQSA-N O[C@@H]1[C@H]2C[C@H](CC(=O)O2)O[C@H]1c3ccccc3
778 0.08 MACMAADVRVVHBD-UHFFFAOYSA-N Oc1ccc(C(=O)C=Cc2ccccc2O)c(O)c1
779 0.08 DXDRHHKMWQZJHT-UHFFFAOYSA-N Oc1ccc(C=CC(=O)c2ccc(O)cc2O)cc1
780 0.08 GAMROFBVEMOBPH-OAHLLOKOSA-N CC(=O)c1cc2c3C(=O)CC[C@@](C)(O)c3oc2cc1O
781 0.08 UKIJAHGRZSJCKV-UHFFFAOYSA-N NC1=C(N)C=C(SC2=NC3=CC=CC=C3N2)C=C1
782 0.08 KEOOIJFPPCLBQD-UHFFFAOYSA-N [O-][N+](=O)C1=C(NC=N1)C1=CC=C(C=C1)\N=C\NC#N
783 0.08 YAGUHYCALYTLJU-UHFFFAOYSA-N CC1(O)CC(C=C(C1=O)[N+]([O-])=O)(C1CC1)[N+]([O-])=O
784 0.08 ODXUROYZJHIZHE-SECBINFHSA-N CC(=O)c1c(O)cc2C[C@@H](O)CC(=O)c2c1C
785 0.08 UOCFWZGFOOXRQV-UHFFFAOYSA-N CC1(OC2=CC=C(O)C=C2)OC(=O)C2=CC=CC=C12
786 0.08 ADQZMHNREXTOOT-UHFFFAOYSA-N CC1(C)C(C)(C)C1(Cl)CC1=CC=C(Cl)C=C1
787 0.08 RIWGIEFVKUXYEN-UHFFFAOYSA-N COC1=CC(=O)c2cc(C)c(CC(=O)C)c(O)c2C1=O
788 0.08 HZPAXUCWYISECD-RNFRBKRXSA-N CC1OC(C)c2c(O)c3c(O)cc(O)cc3cc2C1=O
789 0.08 KYDDOVSKVVVESS-UHFFFAOYSA-N Cc1cc(CO)c2C(=O)c3c(O)cccc3Oc2c1
790 0.08 ONRNUIQDDGNBFL-UHFFFAOYSA-N COc1ccc2Oc3ccccc3C(=O)c2c1OC
791 0.08 KWCSXRYRYOFHPW-UHFFFAOYSA-N CC1=CC(O)=CC2=CC3=C(C=C12)C(O)=C(O)C=C3O
792 0.08 TWXCZWPCNKKHIF-UHFFFAOYSA-N C[Si](C)(C)O[SiH](O[Si](C)(C)C)C=C
793 0.08 DGJYYPPOQMNYRU-UHFFFAOYSA-N ClC1=CC=C(NCCC(N=O)C2=CC=CC=C2)C=C1
794 0.08 GXJKCJXYULSVHS-UHFFFAOYSA-N COc1cc(O)c2c(C)cc(OC)c3C(=O)OCc1c23
795 0.08 WKMQGQZPDSFACZ-QPJJXVBHSA-N Oc1cccc(C=CC(=O)c2ccc(O)cc2O)c1
796 0.08 YEIIYOHLGJZIJE-UHFFFAOYSA-N CCOS(=O)(=O)C1=CC2=C(OCC2(C)C)C=C1
797 0.08 LVDCFTVFEPEBSA-UHFFFAOYSA-N CC(=CCOc1c2OCOc2cc3OC(=O)C=Cc13)C
798 0.08 KFFCZLRCIKDJRE-UHFFFAOYSA-N CC1=C(CCO)SC=[N+]1CC1=CC=CC=C1
799 0.08 UCZCLDIRGOMCKQ-UHFFFAOYSA-N CC1(C)CC(=O)C2=C(O1)C=CC(CC(O)=O)=C2
800 0.08 AAULQOBOWPLXLU-TZMCWYRMSA-N CC(C)(O)C1OC2=C(C1O)C(=O)c3ccccc3C2=O
801 0.08 YOIHDILXWKDDQX-UHFFFAOYSA-N CC1=CC=C(C(O)=O)C(=C1)C(=O)OC1=CC=CC=C1
802 0.08 VFRPYBIGSSNAJS-UHFFFAOYSA-N COC(=O)c1ccccc1OC(=O)c2ccccc2
803 0.08 KISFKKYLFKRYME-QWHCGFSZSA-N CC(=C)C1Oc2cc(O)c(cc2C1O)C(=O)C
804 0.08 BHKJEJNZKFXTPW-UHFFFAOYSA-N COC1=C(C=O)C=CC(OC(=O)C2=CC=CC=C2)=C1
805 0.08 ILYPEZUVDXEMGF-UHFFFAOYSA-N COc1c2occ(O)c2c(C=O)c3c(C)cccc13
806 0.08 SUNJBUBFVVXZHX-UHFFFAOYSA-N COc1cccc2oc3c(OC)c(OC)c(O)cc3c12
807 0.08 NATXDJXEIIDDHS-UHFFFAOYSA-N CCCC(SC1=CC=CC=C1)SC1=CC=CC=C1
808 0.08 QJPOCIZCOMVWOR-UHFFFAOYSA-N NC1=C2NC(=NC2=NC=N1)C1=CC=C(C=C1)[N+]([O-])=O
809 0.08 YQISXSCKHAYRAU-GFCCVEGCSA-N CC(=C)C1CC2=C(O1)C(=O)c3cc(O)ccc3C2=O
810 0.08 QLYTXMYLEJKUGQ-UHFFFAOYSA-N COc1c2C=CC(=O)Oc2cc3oc(cc13)C(=C)C
811 0.08 HHHBAQFYZZWYML-SNAWJCMRSA-N COc1cc2OC(=O)C=Cc2c(C=CC(=O)C)c1OC
812 0.08 GFQQWOZPFHPWCB-UHFFFAOYSA-N C1C=C(SC2=CC3=CC=CC=C3C=C2)C2=CC=CC=C12
813 0.08 CBOKHFLBNZMMAA-UHFFFAOYSA-N Cc1cc(O)c2c(O)c3c(O)cc(O)cc3cc2c1
814 0.08 WKTBMSBPLSKSKZ-UHFFFAOYSA-N CC(=O)OCC(=C)c1oc2cc(C(=O)C)c(O)cc2c1
815 0.08 AJGXTMLYNUPYFX-UHFFFAOYSA-N COC(=O)c1cc(O)c2OC(C)(C)C=Cc2c1
816 0.08 BGGQJSYKMBVXSB-UHFFFAOYSA-N COc1cc(O)c(C(=O)c2cccc(O)c2)c(OC)c1
817 0.08 ACUGRTCKFAXSER-UHFFFAOYSA-N COc1c(O)cc(C(=O)c2ccccc2)c(O)c1OC
818 0.08 UDLZAJCBAVDAGR-UHFFFAOYSA-N OC(=O)CC1(OC2=CC=CC=C2O1)C1=CC=CC=C1
819 0.08 DDVJFYLBDQZFOP-UHFFFAOYSA-N CC(C)(C)C(Cl)=CC=C(Cl)C(C)(C)C
820 0.08 QCEIHDRWAFKZDA-SSDOTTSWSA-N CC(CO)c1oc2cc(O)c(cc2c1)C(=O)C
821 0.08 QPQJKZNHXUCVLC-UHFFFAOYSA-N OC(=O)C1CCC1C(=O)OCC1=CC=CC=C1
822 0.08 SAUJDEZTVUYTCL-UHFFFAOYSA-N CC(C)(O)c1oc2c(c1)C(=O)C(=O)c3ccccc23
823 0.08 QPQJKZNHXUCVLC-UHFFFAOYSA-N OC(=O)C1CCC1C(=O)OCC1=CC=CC=C1
824 0.08 HAUHYXGVRGRESC-JTQLQIEISA-N CC(=C)C1Cc2cc(C(=O)C)c(O)c(O)c2O1
825 0.08 SCGUXZHIYPNDEG-UHFFFAOYSA-N OCCOC1=CC2=C(C=C1)C(=O)C1=CC=CC=C1O2
826 0.08 HYVNJLOWZGQLGE-UHFFFAOYSA-N CC(=O)c1cc2C=CC(C)(C)Oc2c(O)c1O
827 0.08 PCVKBFUFLDWZCS-UHFFFAOYSA-N CC(C)(OC1=CC=CC(=C1)C(=O)C1=CC=CO1)C(O)=O
828 0.08 BWZYIDGFRCRXJC-UHFFFAOYSA-N Cc1cc2ccc3OC(=O)C=Cc3c2c(CO)c1O
829 0.08 ZPVLUTBGTWEMGV-FPQZTECRSA-N OC1C2CC(CC(=O)O2)OC1c3ccccc3
830 0.08 FWCWUPRCWDSQEN-UHFFFAOYSA-N COc1cc2Oc3ccccc3C(=O)c2cc1OC
831 0.08 REJQCDULVVIIOO-UHFFFAOYSA-N CC(=O)OC1=CC(C)=CC2=C1C(=O)C(C(C)=O)=C(C)O2
832 0.08 ISNSGJLMPFXRHQ-UHFFFAOYSA-N C1SCC2OB(OC12)C1=CC=CC2=CC=CC=C12
833 0.08 WCOAPPFQEKMTCI-UHFFFAOYSA-N COC1=C(C=CC2=C1C=CC(C)(C)O2)C(O)=O
834 0.08 BWNCKEBBYADFPQ-SSDOTTSWSA-N COc1cc(O)c2c(O)c3C(=O)OC(C)Cc3cc2c1
835 0.08 AFHCIXXKDZELDB-UHFFFAOYSA-N COC1=C(OC)C=C2C(OCC3=C2OC(C)=CC3=O)=C1
836 0.08 FUFGNVHRLNQWOO-UHFFFAOYSA-N CC1=CC(C(O)=O)=C(C=C1)S(=O)(=O)C(C)(C)C
837 0.08 XWVRKWBGVBWTJC-UHFFFAOYSA-N CCN1C(=O)N(C)C2=C(N(C)C(CCl)=N2)C1=O
838 0.08 FRLDTUABMSTGEB-UHFFFAOYSA-N COc1ccc2C(=O)c3ccccc3Oc2c1OC
839 0.08 FURUXTVZLHCCNA-CQSZACIVSA-N Oc1ccc(cc1)C2CC(=O)c3ccc(O)cc3O2
840 0.08 MACMAADVRVVHBD-VMPITWQZSA-N Oc1ccc(C(=O)C=Cc2ccccc2O)c(O)c1
841 0.08 LVCUVLHYCYWHDY-LSDHHAIUSA-N OC1C(Oc2cc(O)ccc2C1=O)c3ccccc3
842 0.08 JHYXBPPMXZIHKG-CYBMUJFWSA-N Oc1ccc(cc1)C2COc3cc(O)ccc3C2=O
843 0.08 HPXXXNRCPREQEL-CYBMUJFWSA-N Oc1cc(O)c2CCC(Oc2c1)c3c(O)cccc3O
844 0.08 NQFIQGVBIUSEGA-UHFFFAOYSA-N COC1=C(C)C2=C(C=C1)C(=O)C1=C(O)C=CC=C1O2
845 0.08 VDYSHUXENHRSOO-YWEYNIOJSA-N Oc1ccc(cc1)C(=O)C=C/c2ccc(O)cc2O
846 0.08 DRUYMRSAKYIRAE-ORTLFNGBSA-N CC12CC3OC(=O)C(=C)C3C4OC(=O)C(=C4)C=C/C1O2
847 0.08 MNCJDGPGSIIWJA-SNAWJCMRSA-N COc1cc(OC)c2C=CC(=O)Oc2c1C=CC(=O)C
848 0.08 MWIQMZHIUJAQIG-UHFFFAOYSA-N CC1(C)CC(=O)C2=C(O1)C(=O)c3ccccc3C2=O
849 0.08 DYDFLQCMIWEMMQ-UHFFFAOYSA-N COc1c2OC(=O)C=Cc2cc3cc(oc13)C(=C)C
850 0.08 CYCULTYRLCBPJV-UHFFFAOYSA-N CC1=C(OC2=C1C=CC(O)=C2)C1=C(O)C=C(O)C=C1
851 0.08 KISFKKYLFKRYME-OLZOCXBDSA-N CC(=C)C1Oc2cc(O)c(cc2C1O)C(=O)C
852 0.08 KDMSITAVXVGLMH-UHFFFAOYSA-N CC1=C(O)C(=O)C=C2Oc3cc(O)cc(C)c3C=C12
853 0.08 OTMAUYWIFAODMY-UHFFFAOYSA-N CCOC(OCC(F)(F)F)C1=CC=CC=C1
854 0.08 ZPVLUTBGTWEMGV-AAXDQBDMSA-N OC1C2CC(CC(=O)O2)OC1c3ccccc3
855 0.08 YRVGZJSMDISESG-UHFFFAOYSA-N COC1=CC2=C(C=CC3=C2C(CC(O)=O)=CO3)C=C1
856 0.08 LKWHOOZPKABZNL-UHFFFAOYSA-N OC1=CC2=C(C(C1)O)C(=O)C(CO2)c1ccc(cc1)O
857 0.08 ZAXAQRZPEPHMOR-UHFFFAOYSA-N OC1CC2=C(C(=C1)O)C(=O)C(CO2)c1ccc(cc1)O
858 0.08 IAIAGIQZEYMINQ-UHFFFAOYSA-N OC(=O)CC(c1ccc(cc1O)O)(c1ccccc1)O
859 0.08 XWSDGHZQMHPNPX-UHFFFAOYSA-N Oc1ccc(cc1)C1CC(O)C2=C(O1)C=C(C#C2)O
860 0.08 PFYKNRQHCBMJIX-UHFFFAOYSA-N Oc1ccc(cc1)C1CC(O)C2=C(O1)C#CC=C2O
861 0.08 VRZZIQLMYMCVTM-UHFFFAOYSA-N [H]C12CC([H])(C(C)=C1C)C(=C2C(F)(F)F)C(F)(F)F
862 0.08 NTGZEBMJDHGZLN-UHFFFAOYSA-N COC1=C(OC)C(OC)=C(O)C2=C1C1=CC=CC=C1O2
863 0.08 QHFBXCOKKLHXDE-UHFFFAOYSA-N Oc1ccc(cc1)CCOc1cccc(c1C(=O)O)O
864 0.08 HBTCONOQWCUFLS-UHFFFAOYSA-N OC1=CC=C(OC(=O)C=CC2=CC=C(O)C=C2)C=C1
865 0.08 IRNSADQMGKSSCO-UHFFFAOYSA-N Oc1cc2CCC3=C4c2c(c1)OCC4(O)C(C(=C3)O)O
866 0.08 OLHKEJXBZAMNAQ-UHFFFAOYSA-N Oc1cc2CCC3=C4c2c(c1)COC4(O)C(C(=C3)O)O
867 0.08 MPOAQTLOVCGQHI-UHFFFAOYSA-N Oc1cc2CCC3=C4c2c(c1)OCC4=CC(C3O)(O)O
868 0.08 MWSFZHDJRBHDAC-UHFFFAOYSA-N Oc1cc2CCC3=C4c2c(c1)COC4=CC(C3O)(O)O
869 0.08 UEVCGDKNYZQHMG-UHFFFAOYSA-N Oc1cc2CCc3c4c2c(c1)OCc4cc(c3O)O
870 0.08 RQPVODCFYDQTLZ-UHFFFAOYSA-N Oc1cc2OCc3c4c2c(c1)CC(c4cc(c3)O)O
871 0.08 MLAGNONRFVEKMJ-UHFFFAOYSA-N Oc1cc2CCc3c4c2c(c1)OCc4c(c(c3)O)O
872 0.08 GRNDLECYBMAGEJ-UHFFFAOYSA-N Oc1cc2CCc3c4c2c(c1)OC(c4cc(c3)O)O
873 0.08 ZOCPQKBEYZDQGH-UHFFFAOYSA-N Oc1cc2CCc3c4c2c(c1)COc4cc(c3O)O
874 0.08 LNNKXZNDCSKJGK-UHFFFAOYSA-N Oc1cc2COc3c4c2c(c1)CC(c4cc(c3)O)O
875 0.08 CVRCXDVUMRWXSW-UHFFFAOYSA-N Oc1cc2CCc3c4c2c(c1)COc4c(c(c3)O)O
876 0.08 DDGVAKJVAZMVEI-UHFFFAOYSA-N OC1=CC23C4(C(=C1)COc1c4c(CC2)cc(c1)O)O3
877 0.08 ZXNJDIMVAPIPFR-UHFFFAOYSA-N Oc1cc2COC3=CC(=CC45C3(c2c(c1)CC4)O5)O
878 0.08 YVNWXLHURZOTSE-UHFFFAOYSA-N Oc1cc2CCC3=C4c2c(c1)OCC14OC1C(=C3)O
879 0.08 HHWCZIFQFLNRDX-UHFFFAOYSA-N Oc1cc2CCC3=C4c2c(c1)COC14OC1C(=C3)O
880 0.08 QSZGTGMQRAISIM-UHFFFAOYSA-N Oc1cc2CCC3=C4c2c(c1)OCC4=CC1(C3O1)O
881 0.08 XELYHIVFTIIFGE-UHFFFAOYSA-N Oc1cc2CCC3=C4c2c(c1)COC4=CC1(C3O1)O
882 0.08 OZHGYRWFFBJOCR-UHFFFAOYSA-N Oc1cc2OCc3c4c2c(c1)COCc4cc(c3)O
883 0.08 LABVEMCSDDCRAN-UHFFFAOYSA-N OC1=CC=C(C=C1)C1CC(=O)OC2=CC=CC(O)=C12
884 0.08 YVBQFCQJMVODCJ-UHFFFAOYSA-N CC=CCOC1=C2OC(=O)C=CC2=CC2=C1OC=C2
885 0.08 HCXZFFCSZGMSFL-UHFFFAOYSA-N Oc1ccc(cc1)C1=CC(O)c2c(O1)cc(cc2)O
886 0.08 KGJXAFHFXCAXTI-UHFFFAOYSA-N OC(=O)C1=CC=CC=C1CC(=O)OC1=CC=CC=C1
887 0.08 XIGNDVKJXIXZLI-UHFFFAOYSA-N OC1C=Cc2c(C1)oc(cc2=O)c1ccc(cc1)O
888 0.08 YRTKSSIMJUAAFT-UHFFFAOYSA-N OC1=Cc2c(CC1)c(=O)cc(o2)c1ccc(cc1)O
889 0.08 RKZYPJBQYYSBCO-UHFFFAOYSA-N OC1=CC2C(C=C1)C(=O)C=C(O2)c1ccc(cc1)O
890 0.08 OOQNXMNUBVPVAP-UHFFFAOYSA-N OC1=CCC(C=C1)c1cc(=O)c2c(o1)cc(cc2)O
891 0.08 GIOJEMXWECPZLO-UHFFFAOYSA-N OC1=CC=C(CC1)c1cc(=O)c2c(o1)cc(cc2)O
892 0.08 BAQMJPHYTVILJX-UHFFFAOYSA-N OC1CC=C(C=C1)c1cc(=O)c2c(o1)cc(cc2)O
893 0.08 FRPJSRGEFHMVIB-UHFFFAOYSA-N OC(=O)CC1(O)c2ccccc2C2=CC=CC(C12O)O
894 0.08 ZOFWEGMZUWYXRQ-UHFFFAOYSA-N Oc1ccccc1CC1(O)C=CC=CC1(O)O
895 0.08 BEQKTHNKWXDVND-UHFFFAOYSA-N NC1=NC(=C2NC=NC2=N1)C1=CC(=CC=C1)[N+]([O-])=O
896 0.08 OVISTWXAYANXNN-UHFFFAOYSA-N OC1C=CC(=C(C1O)O)Cc1ccccc1O
897 0.08 LORUIJVFHSJYGM-UHFFFAOYSA-N COC1=NC=CC(=N1)C1=NC(=O)C2=NC=CN=C2N1
898 0.08 WSSOKTWPAZHHOL-UHFFFAOYSA-N OC1C=CC=C(C1(O)Cc1ccccc1O)O
899 0.08 MORVOYPJRATMRS-UHFFFAOYSA-N CN1C2=C(N(CCCCl)C=N2)C(=O)N(C)C1=O
900 0.08 DOERPIDBVIPDOC-UHFFFAOYSA-N OB(O)C1=C(F)C=C(C=C1)C(=O)OCC1=CC=CC=C1
901 0.08 MDQWTVPCWCTNBW-UHFFFAOYSA-N OCC1CC(F)C(O1)N1C=NC2=C(F)N=CN=C12
902 0.08 RLBIRXOCKBISPS-UHFFFAOYSA-N OCC1OC(C(=O)C1O)n1cc(C)c(=O)[nH]c1=O
903 0.08 MJHOSIGJXPHYJR-UHFFFAOYSA-N CC1=CC23C(C(=C1)O)(O3)C(=O)c1c(C2)cccc1O
904 0.08 BWCHYPPTNWPJDG-UHFFFAOYSA-N OCC1OC(OC2=CC=C(F)C=C2)C(O)C(O)C1O
905 0.08 ZTXNMMXJFVCQPD-UHFFFAOYSA-N S=C=NC1=CC=C(C=C1)N=NC1=CC=CC=C1
906 0.08 KCGNTCWMWZJFPM-UHFFFAOYSA-N OC1=NC2=C(C=CC(F)=C2)C11NC2=C(N1)N=CC=C2
907 0.08 QRFISNYPNHUZAO-UHFFFAOYSA-N OC1=NC2=C(C=C(F)C=C2)C11NC2=C(N1)N=CC=C2
908 0.08 JDLALIPYZHDYAP-UHFFFAOYSA-N OC1OCC2OC(C(O)C12)N1C=CC(O)=NC1=O
909 0.08 DZWXNSFHVHPXDF-UHFFFAOYSA-N OCC1C=CC2=C(C1O)C(=O)c1c(C2=O)cccc1
910 0.08 XNTAXFZJZYFPHD-UHFFFAOYSA-N OCC1=C(O)C2=C(CC1)C(=O)c1c(C2=O)cccc1
911 0.08 VZFCMKVQMALHIC-UHFFFAOYSA-N OCC1=C(O)C2C(C=C1)C(=O)c1c(C2=O)cccc1
912 0.08 YZQAUJSISPRMIU-UHFFFAOYSA-N COC(=O)C1=C(C2C3C4CC2C1C34)C(=O)OC
913 0.08 NVRKEBYMSCNBSF-UHFFFAOYSA-N CC(=O)C1=C(C)C2=C(O1)C=CC(=C2)C1=CC(=O)OC1
914 0.08 YAPLUWBOORSOHV-UHFFFAOYSA-N CC(Cl)CN1C=NC2=C1C(=O)N(C)C(=O)N2C
915 0.08 ZSAGZMJOVRIXMF-UHFFFAOYSA-N CC(=O)OC1CC2=CC=CC=C2C1OC(C)=O
916 0.08 SNMMLKYSGIFPNG-UHFFFAOYSA-N CC1=CC=C(CSSCC2=CC=C(C)C=C2)C=C1
917 0.08 CUQVCKJPCJQAMP-UHFFFAOYSA-N NC1=C2N=CN(C2=NC=N1)C1=CC=C(C=C1)N(=O)=O
918 0.08 WTKFCTBHIQJJGD-UHFFFAOYSA-N OC1C=CC2=C(C1O)C1(O)C=CC=CC1(C2)O
919 0.08 XBUYYHDXYKTSGT-UHFFFAOYSA-N CC1=CC=C(SCCSC2=CC=C(C)C=C2)C=C1
920 0.08 PONXTRASYKQAIS-UHFFFAOYSA-N CCCCCS(=O)(=O)C1=CC=C(C=C1)C(O)=O
921 0.08 NVJUZHJXONKRCX-UHFFFAOYSA-N O=C1CC(OC2=C1C=CC(C2O)(O)O)c1ccccc1
922 0.08 MXNJBOFUFMJXOB-UHFFFAOYSA-N Oc1cccc(c1)C1CC(=O)c2c(O1)cc(cc2)O
923 0.08 NLQKFXFMWJUIHJ-UHFFFAOYSA-N Oc1ccc2c(c1)OC(CC2=O)c1ccccc1O
924 0.08 LVCUVLHYCYWHDY-UHFFFAOYSA-N Oc1ccc2c(c1)OC(C(C2=O)O)c1ccccc1
925 0.08 OIDGZOPPOZQOOB-UHFFFAOYSA-N Oc1ccc2c(c1)OC(CC2=O)C1=CC2C(C=C1)O2
926 0.08 YQFNQQCJRPUYSR-UHFFFAOYSA-N COC1=CC(=O)C2C(=O)C=C3OC(C)(O)C(C)=C3C2=C1
927 0.08 PYMQCSUIXPLVTL-UHFFFAOYSA-N Oc1ccc2c(c1)OC(CC2=O)C12C=CC=CC2O1
928 0.08 DBXJKMPRBSYFNU-UHFFFAOYSA-N COC1C=CC2=C(C1O)C(=O)c1c(C2=O)cccc1
929 0.08 ARFVRAAAAPNTQP-UHFFFAOYSA-N COC1=C(O)C2=C(CC1)C(=O)c1c(C2=O)cccc1
930 0.08 VFPOHCNYZPGHAI-UHFFFAOYSA-N COC1=C(O)C2C(C=C1)C(=O)c1c(C2=O)cccc1
931 0.08 TURHENGAFSXIAQ-UHFFFAOYSA-N CC1=CN(C2CC(O)C(O2)C(O)=O)C(=O)N=C1O
932 0.08 ACTDBYUMAHCONF-UHFFFAOYSA-N CC(C)(C)C1=CC=C(C=C1)S(=O)(=O)CC(O)=O
933 0.08 MVORBLZUGBSUNB-UHFFFAOYSA-N OCC1OC(CC1O)N1C=C(C=O)C(O)=NC1=O
934 0.08 KFFCZLRCIKDJRE-UHFFFAOYSA-N CC1=C(CCO)SC=[N+]1CC1=CC=CC=C1
935 0.08 FRRDYVSUEAXUHE-UHFFFAOYSA-N Oc1ccc(cc1)CCC(=O)C1=C(O)C=C(C#C1)O
936 0.08 YPGMHIDIAHSWRM-UHFFFAOYSA-N Oc1ccc(cc1)CCC(=O)C1=C(O)C#CC=C1O
937 0.08 WNAQOLSMVPFGTE-UHFFFAOYSA-N CC1=NC2=C(C=CC=C2)N1CC1=CC=C(Cl)C=C1
938 0.08 BRYMGHBYJDJPIS-UHFFFAOYSA-N NC(=N)NC(=N)NC1=CC=C(C=C1)S(N)(=O)=O
939 0.08 QDENBWUYSUBCID-UHFFFAOYSA-N OC(=O)C1=CC=CC=C1COC(=O)C1=CC=CC=C1
940 0.08 UKPLNRUEDQSWNL-UHFFFAOYSA-N C1CC2=NC3=C(C=CC=C3)N3C=NN=C3C2CS1
941 0.08 IDJNJFYWPMDFNB-UHFFFAOYSA-N OC(=O)C(c1ccccc1)C(=O)Oc1ccccc1
942 0.08 BXDPWEGWVZXFPX-UHFFFAOYSA-N CC(C(O)=N)(C1=CC=CC=C1)C1=CC(Cl)=C(N)C=C1
943 0.08 HBPLFXZIJUEEPK-UHFFFAOYSA-N CN1CCC2=C3C1CCC(=O)N3C1=C2C=C(Cl)C=C1
944 0.08 NFVAFEQWWNNKLX-UHFFFAOYSA-N NC1=C2C=NN(C2=NC=N1)C1=CC=C(C=C1)N(=O)=O
945 0.08 ZDVLTXGRPRUSHK-UHFFFAOYSA-N COC(=O)C1=CC=CC=C1C1=CC=CC=C1C(O)=O
946 0.08 JXPCULPDAAWJBP-UHFFFAOYSA-N CCCC(=O)C1=CC2=C(OC1=O)C=C1OC=CC1=C2
947 0.08 KOBICGCMDRHRRM-UHFFFAOYSA-N OCC1(OC2=CC=CC=C2C2=CC=CC=C12)C(O)=O
948 0.08 RIGFMUNSTCPGNP-UHFFFAOYSA-N OC(=O)CC(=O)OCC1=CC=C(C=C1)[N+]([O-])=O
949 0.08 AUXOHVAKVULJPK-UHFFFAOYSA-N OC1C=CC=C(C1O)c1cc(=O)c2c(o1)cccc2
950 0.08 DIQMIDZRKLVEGB-UHFFFAOYSA-N OC1C=CC(=CC1O)c1cc(=O)c2c(o1)cccc2
951 0.08 CSHVYXGFHVVDEZ-UHFFFAOYSA-N OC1C=CC=CC1(O)c1cc(=O)c2c(o1)cccc2
952 0.08 VDYSHUXENHRSOO-UHFFFAOYSA-N Oc1ccc(cc1)C(=O)C=Cc2ccc(O)cc2O
953 0.08 HDRYACPMTWLMIB-UHFFFAOYSA-N O=c1oc2ccccc2c(c1C(c1ccco1)C)O
954 0.08 NIMVNSIGXGMYPS-UHFFFAOYSA-N OC(=O)C=C(c1ccccc1)Oc1cccc(c1)O
955 0.08 QTPRCMMBZZJLSB-UHFFFAOYSA-N COC(=O)C1=CC=CC=C1O[Si](C)(OC)OC
956 0.08 JDTSHTTWWXZSGK-UHFFFAOYSA-N CC1=C2C=COC(=O)C2=C(O)C2=C1CC(C)(C2)C(O)=O
957 0.08 JMHWPSBNGULZSO-UHFFFAOYSA-N ClC1=CC2=C(C=C1)N1C3=C2CCNC3CCCC1=O
958 0.08 AJDNGINRKFEJMK-UHFFFAOYSA-N OCc1oc2C3=C(C#Cc2c(=O)c1)OC(C=C3)(C)C
959 0.08 BGDWCPNQWDWGDM-UHFFFAOYSA-N OC1C=CC=C(C1O)C1C(=O)c2c(C1=O)cccc2
960 0.08 VFTSJZVQLQFOLA-UHFFFAOYSA-N OC1C=CC(=CC1O)C1C(=O)c2c(C1=O)cccc2
961 0.08 VMONJPNITHABRW-UHFFFAOYSA-N OC1C=CC=CC1(O)C1C(=O)c2c(C1=O)cccc2
962 0.08 JTVDNILHBSBEFN-UHFFFAOYSA-N O=Cc1c(O)cc(c2c1C(=O)C(=O)C(=C2O)C)C(C)C
963 0.08 SLWYIHDXSOBJTR-UHFFFAOYSA-N O=Cc1c2C(=O)C(=O)C(=Cc2c(c(c1O)O)C(C)C)C
964 0.08 ZKAYPWWSUDKXIV-UHFFFAOYSA-N CC1=Cc2c(cc(c(c2C(=O)C1=O)C(=O)O)O)C(C)C
965 0.08 WHKMVBJIGNEMJH-UHFFFAOYSA-N OCC(c1cc(O)c(c2c1C=C(C)C(=O)C2=O)C=O)C
966 0.08 JYGFHLTZJASJFI-UHFFFAOYSA-N OCC1=Cc2c(cc(c(c2C(=O)C1=O)C=O)O)C(C)C
967 0.08 BXZBZXOFCATLBY-UHFFFAOYSA-N O=CC1=C(O)C=C(C23C1(O2)C(=O)C(=O)C(=C3)C)C(C)C
968 0.08 JMNGYTWBDAGILK-UHFFFAOYSA-N O=CC1=C(O)C2C(C3=C1C(=O)C(=O)C(=C3)C)(O2)C(C)C
969 0.08 DIICBKJBSNNYBL-UHFFFAOYSA-N O=Cc1c(O)cc(c2c1C(=O)C(=O)C1(C2O1)C)C(C)C
970 0.08 UEHOIUPNTFMHHE-UHFFFAOYSA-N O=CC12OC2(O)C=C(C2=C1C(=O)C(=O)C(=C2)C)C(C)C
971 0.08 UVNJJCHZYIALKL-UHFFFAOYSA-N O=Cc1c(O)cc(c2c1C(=O)C(=O)C(=C2)C)C(O)(C)C
972 0.08 PQLNXZAROCZSDE-UHFFFAOYSA-N O=Cc1c(O)cc(c2c1C(=O)C(=O)C(=C2)C)C(=C)C
973 0.08 WHTWZMQNBMWHJU-UHFFFAOYSA-N COc1ccc(cc1)C=C(c1cc(OC)cc(=O)o1)O
974 0.08 SQYDGDZLGFYNLH-UHFFFAOYSA-N COc1ccc(c(c1)O)C=Cc1cc(OC)cc(=O)o1
975 0.08 ZCGRDQALOHABQF-UHFFFAOYSA-N OC1=CC(C(C=C1)(O)OCc1ccccc1)O
976 0.08 BHQVQIOXPYOWFG-UHFFFAOYSA-N OC(=O)C(Oc1cccc(c1)Oc1ccc(cc1)O)C
977 0.08 HBCMWANBDYVEKZ-UHFFFAOYSA-N Cc1cc(=O)c2c(o1)cc1c(c2O)CC(=O)C(O1)(C)C
978 0.08 QGBPVBDCRXGPJI-UHFFFAOYSA-N Cc1cc(=O)c2c(o1)cc1c(c2O)C=C(C(O1)(C)C)O
979 0.08 WBAZPUVNIAXCFM-UHFFFAOYSA-N OC(=O)C1(O)C(O)C=Cc2c1c1ccccc1cc2
980 0.08 OXAHLLFYOBAOFQ-UHFFFAOYSA-N OC1=CC(C2C(=C1)OC(CC2=O)c1ccc(cc1)O)O
981 0.08 IAHJYCWATOPFQZ-UHFFFAOYSA-N OC1CC(=C2C(=C1)OC(CC2=O)c1ccc(cc1)O)O
982 0.08 AGYWISUJBFFVLL-UHFFFAOYSA-N OC=C(C(=O)c1ccc(cc1O)O)c1ccccc1
983 0.08 WZAXMHDONJLHOU-UHFFFAOYSA-N Oc1cccc(c1)OC=C(c1ccccc1)C(=O)O
984 0.08 YZCCDCVWWMLBER-UHFFFAOYSA-N Oc1ccc(cc1)C1C(O)Oc2c(C1O)ccc(c2)O
985 0.08 PHVMVUCLXGLXDD-UHFFFAOYSA-N Oc1cc(C)c(c2c1C(O)c1ccccc1C2=O)O
986 0.08 WIPFLBHOOXWYST-UHFFFAOYSA-N OC1=C(C)C=C(C2C1C(=O)c1c(C2=O)cccc1)O
987 0.08 FBMBCNOXYQVZOQ-UHFFFAOYSA-N Oc1ccc(cc1)C(c1ccc(c(c1)O)O)(C(=O)O)C
988 0.08 QBSLFFJRIQOPPT-UHFFFAOYSA-N Oc1ccc(cc1)C(c1ccc(cc1O)O)(C(=O)O)C
989 0.08 HTVWJUBDXPRLSJ-UHFFFAOYSA-N OCC(c1ccc(cc1)O)(c1ccc(cc1)O)C(=O)O
990 0.08 OPCRPIMNMSUWHJ-UHFFFAOYSA-N Oc1ccc(cc1)C(C1=CC2C(C=C1)(O2)O)(C(=O)O)C
991 0.08 HQPNJBRWNXEBBH-UHFFFAOYSA-N OC1=CC=C(C2C1O2)C(c1ccc(cc1)O)(C(=O)O)C
992 0.08 PPQCZDAVCMSMIM-UHFFFAOYSA-N OC1=CC2C(C=C1)(O2)C(c1ccc(cc1)O)(C(=O)O)C
993 0.08 BVIGUFNWBKLQJS-UHFFFAOYSA-N OCC1OC(C(=O)C1O)n1cnc(c1)CC(=O)O
994 0.08 BCQIASJAUYNCIB-UHFFFAOYSA-N OCC1OC(C(C1=O)O)n1cnc(c1)CC(=O)O
995 0.08 IUHNRKMBFTWDPX-UHFFFAOYSA-N O=CC1OC(C(C1O)O)n1cnc(c1)CC(=O)O
996 0.08 LAYVAOXGHPXZOP-UHFFFAOYSA-N OC(=O)Cc1ncn(c1)C1OC(C(C1O)O)C(O)O
997 0.08 LUTTZULCLPASSI-UHFFFAOYSA-N OCC1OC(C(C1O)O)n1cnc(c1O)CC(=O)O
998 0.08 UBFVNNJUELQPMR-UHFFFAOYSA-N OCC1OC(C(C1O)O)n1cc(nc1O)CC(=O)O
999 0.08 DUPXFBSTYUTDFL-UHFFFAOYSA-N OCC1OC(C(C1O)O)n1cnc(c1)C(C(=O)O)O
1000 0.08 LIGNBXZHRRCFGR-UHFFFAOYSA-N OCC1OC(C(C1O)O)N1C=NC2(C1O2)CC(=O)O
1001 0.08 WIPCYQMUFOMUTF-UHFFFAOYSA-N OCC1OC(C(C1O)O)n1cnc(c1)COC(=O)O
1002 0.08 PBMCXLJDTOKZLK-UHFFFAOYSA-N COc1c2OC(C)(C)C=Cc2c(c2c1oc(=O)cc2)O
1003 0.08 YQUZLVUDGUKZHH-UHFFFAOYSA-N COc1c2OC(C)(C)C=C(c2cc2c1oc(=O)cc2)O
1004 0.08 DYDXMTMXVRRXLQ-UHFFFAOYSA-N OCOc1c2OC(C)(C)C=Cc2cc2c1oc(=O)cc2
1005 0.08 DFZOEDNRDRMNBG-UHFFFAOYSA-N COc1c2OC(C)(C)C=Cc2cc2c1oc(=O)cc2O
1006 0.08 YYDHHIJSEKOGRA-UHFFFAOYSA-N OCC1(C)C=Cc2c(O1)c(OC)c1c(c2)ccc(=O)o1
1007 0.08 KYGNUZJYLPYQNS-UHFFFAOYSA-N COc1c(oc2c1c(O)c1c(c2)oc(=O)cc1)C(C)C
1008 0.08 RKTDDBDTOAYIBY-UHFFFAOYSA-N COc1c(oc2c1cc1ccc(=O)oc1c2O)C(C)C
1009 0.08 WVHNAQCTWLKGIV-UHFFFAOYSA-N COc1c(oc2c1cc1c(O)cc(=O)oc1c2)C(C)C
1010 0.08 YBYBTDQXAXCGSU-UHFFFAOYSA-N OCC(c1oc2c(c1OC)cc1c(c2)oc(=O)cc1)C
1011 0.08 VMTCFSKDQYXCPH-UHFFFAOYSA-N COc1c(oc2c1cc1cc(O)c(=O)oc1c2)C(C)C
1012 0.08 VYKZODPSZPGPDK-UHFFFAOYSA-N OCOc1c(oc2c1cc1ccc(=O)oc1c2)C(C)C
1013 0.08 GYFBLLRWNUTXRI-UHFFFAOYSA-N COC12OC32OC(C)(C)C=CC3=Cc2c1oc(=O)cc2
1014 0.08 BOCNGHSWAFDZQV-UHFFFAOYSA-N COC1=C2OC(C)(C)C=CC32C(c2c1oc(=O)cc2)O3
1015 0.08 YOTAZZSSOXEJDQ-UHFFFAOYSA-N COC1=C2OC(C)(C)C=CC2=CC23C1(OC(=O)C=C3)O2
1016 0.08 KDKQEGXOBZZDPD-UHFFFAOYSA-N COc1c2OC(C)(C)C3C(c2cc2c1oc(=O)cc2)O3
1017 0.08 XSSSCTDOCOASKI-UHFFFAOYSA-N COc1c2OC(C)(C)C=Cc2cc2c1OC(=O)C1C2O1
1018 0.08 HSPNPYWECGVFCH-UHFFFAOYSA-N COC12OC2(Oc2c1cc1ccc(=O)oc1c2)C(C)C
1019 0.08 NCWGGXBAJQTNRI-UHFFFAOYSA-N COc1c(oc2=CC34C(C=c12)(C=CC(=O)O4)O3)C(C)C
1020 0.08 DMERVSGHCLRXQR-UHFFFAOYSA-N COc1c(oc2c1cc1c(c2)OC(=O)C2C1O2)C(C)C
1021 0.08 ABGVUERFVANZKJ-UHFFFAOYSA-N COc1c2cc3ccc(=O)oc3cc2oc1C(O)(C)C
1022 0.08 GVXIMOFRFRNVSO-UHFFFAOYSA-N OC(=O)CC(=Cc1ccc2c(c1)cccc2)C(=O)O
1023 0.08 FMPSEQGTQUEVKU-UHFFFAOYSA-N COc1c(oc2c1cc1ccc(=O)oc1c2)C(=C)C
1024 0.08 RFEZPZGNTYPGMM-UHFFFAOYSA-N OC=C(C(=O)c1ccccc1O)c1ccccc1O
1025 0.08 OFHMBIOMTIWRMT-UHFFFAOYSA-N Oc1ccccc1C=COc1ccccc1C(=O)O
1026 0.08 LNLVCRVOEGFSRN-UHFFFAOYSA-N Oc1ccccc1C(=COc1ccccc1)C(=O)O
1027 0.08 XMIAPKNIWXLDSC-UHFFFAOYSA-N OC(=O)C=C(c1ccccc1)Oc1ccc(cc1)O
1028 0.08 SUTCNVJPKDVXNA-UHFFFAOYSA-N OC1C=CC=C2C1C(=O)C(=CO2)c1ccccc1O
1029 0.08 OZQQWZCDCKRWKB-UHFFFAOYSA-N Oc1ccccc1C1C(O)Oc2c(C1=O)cccc2
1030 0.08 YCMWJSAAWJJRAG-UHFFFAOYSA-N COc1oc(=O)n(n1)C1(O)C=CC=CC1(O)OC
1031 0.08 GKGHGXYZMVYZII-UHFFFAOYSA-N OCc1cccc(c1)OC1=CC=CC(C1O)O
1032 0.08 TWKMXBAIBWOWKJ-UHFFFAOYSA-N CC(=C)c1oc2c(c1C)C(=O)c1c(C2=O)occ1C
1033 0.08 IGEONOREEQTNKH-UHFFFAOYSA-N CC=C(c1oc2c(c1)C(=O)c1c(C2=O)occ1C)C
1034 0.08 JQZVDEHEJSGCPK-UHFFFAOYSA-N OC(=O)CC1(O)C2=C(c3c1cccc3)C(C(C=C2)O)O
1035 0.08 YAXFCVLWYFNBLE-UHFFFAOYSA-N Oc1ccc(cc1)C1=COc2c(C1O)ccc(c2)O
1036 0.08 SQABAHJWGPXQAP-UHFFFAOYSA-N OC1=Cc2c(CC1)c(=O)c(co2)c1ccc(cc1)O
1037 0.08 YIBMUKAELDACOZ-UHFFFAOYSA-N OC1C=Cc2c(C1)occ(c2=O)c1ccc(cc1)O
1038 0.08 GQWJDMIRJJLGIK-UHFFFAOYSA-N OC1=CCC(C=C1)c1coc2c(c1=O)ccc(c2)O
1039 0.08 QILWIDPISMPISV-UHFFFAOYSA-N OC1=CC=C(CC1)c1coc2c(c1=O)ccc(c2)O
1040 0.08 TVQVNUUYWHBNNR-UHFFFAOYSA-N OC1CC=C(C=C1)c1coc2c(c1=O)ccc(c2)O
1041 0.08 WCUIOGHPARTGOE-UHFFFAOYSA-N OC(=O)C(=C(c1ccccc1)Oc1ccccc1)O
1042 0.08 JNPFPOLDMFXVOO-UHFFFAOYSA-N COc1cc2cc3OC(=CC(c3c(c2c(c1)O)O)O)C
1043 0.08 MXONDYPPBZDCJA-UHFFFAOYSA-N COC1=Cc2c(C(C1)O)c(O)c1c(c2)oc(cc1=O)C
1044 0.08 RMEVQAFZMQJLDB-UHFFFAOYSA-N COC1=CC2=Cc3oc(C)cc(=O)c3C(C2C(=C1)O)O
1045 0.08 VOGCDUUPUOXZPD-UHFFFAOYSA-N COC1C=C(O)c2c(C1)cc1c(c2O)c(=O)cc(o1)C
1046 0.08 CYKABAJYYRRYIR-UHFFFAOYSA-N COc1cc2cc3OC(C)CC(=O)c3c(c2c(c1)O)O
1047 0.08 JVHBJZMRPRFEAE-UHFFFAOYSA-N OC1=CC2OC(=CC(=O)C2C(=C1)O)c1ccccc1
1048 0.08 UGHRGDKPEQPYGG-UHFFFAOYSA-N CC(=C)C1C2OC(=O)C1=C1C3(C2OC(=O)C23C(C1)O2)C
1049 0.08 GWCPBEMISACTHQ-UHFFFAOYSA-N Oc1cc2OC(CCc2c(c1)O)c1ccc(c(c1)O)O
1050 0.08 BUHGVQUNRVPKGL-UHFFFAOYSA-N OC1=CC=C(C#C1)C1CCc2c(O1)cc(cc2O)O
1051 0.08 MEYNZNXCQVTVJP-UHFFFAOYSA-N OC(=O)CC(c1ccccc1O)(c1ccccc1O)O
1052 0.08 FELQSDLZFDTZJN-UHFFFAOYSA-N Oc1cc(O)c2c(c1)cc1c(c2O)C(=O)CC(C1)(C)O
1053 0.08 ADXQWJKVAAFJEC-UHFFFAOYSA-N Cc1cc(=O)c2c(o1)cc1c(c2O)cc(o1)C(O)(C)C
1054 0.08 YCIPELATSMWGGA-UHFFFAOYSA-N OC(=O)C1CCc2c(C1O)c(O)c1c(c2)cccc1O
1055 0.08 XNXSRPKWYQOCGW-UHFFFAOYSA-N OC(=O)C(=O)C=Cc1cc(C)c2c(c1O)cccc2
1056 0.08 GNNVOMCSZBJNKA-UHFFFAOYSA-N OC(=O)C(=O)C=Cc1c(C)cc2c(c1O)cccc2
1057 0.08 SMVXPNJSUVTJKU-UHFFFAOYSA-N OC(=O)C(=O)C=C(c1ccc2c(c1O)cccc2)C
1058 0.08 LANCQMKFYVHMNV-UHFFFAOYSA-N COc1c(C=CC(=O)C(=O)O)ccc2c1cccc2
1059 0.08 UMIRTCWLIOOLGV-UHFFFAOYSA-N OC(=O)C(=O)C=Cc1ccc2c(c1O)c(C)ccc2
1060 0.08 RZQLHYWHMHSYGZ-UHFFFAOYSA-N Cc1cc2c(O)c(C=CC(=O)C(=O)O)ccc2cc1
1061 0.08 PWFQOVJIHLBFCI-UHFFFAOYSA-N Cc1ccc2c(c1)ccc(c2O)C=CC(=O)C(=O)O
1062 0.08 MOGWMIPELCZHEI-UHFFFAOYSA-N Cc1cccc2c1ccc(c2O)C=CC(=O)C(=O)O
1063 0.08 ZDRVLLKNYLXBMF-UHFFFAOYSA-N OC(=O)C(=O)C(=Cc1ccc2c(c1O)cccc2)C
1064 0.08 GGKPQCGPYDKACG-UHFFFAOYSA-N COc1cc2CC3C=C(C)OC(=O)C3=C(c2c(c1)O)O
1065 0.08 KUKGNBBQHGGCTR-UHFFFAOYSA-N COC1C=C(O)c2c(C1)cc1c(c2O)c(=O)oc(c1)C
1066 0.08 VXBPYOHLAARYPS-UHFFFAOYSA-N COc1cc2C=C3C=C(C)OC(=O)C3C(c2c(c1)O)O
1067 0.08 YBEUJQJCZCSZCU-UHFFFAOYSA-N COC1=Cc2c(C(C1)O)c(O)c1c(c2)cc(oc1=O)C
1068 0.08 PZFATQILEVRMSW-UHFFFAOYSA-N COC1=CC2C=c3cc(C)oc(=O)c3=C(C2C(=C1)O)O
1069 0.08 BWNCKEBBYADFPQ-UHFFFAOYSA-N COc1cc2cc3CC(C)OC(=O)c3c(c2c(c1)O)O
1070 0.08 DYEYBEQQBZKVIG-UHFFFAOYSA-N OCc1cccc(c1)OC1(O)C=CC=CC1O
1071 0.08 NZZJHTPXFDTIOQ-UHFFFAOYSA-N OCC1=CC(C(C=C1)O)(O)Oc1ccccc1
1072 0.08 DLYZUKCTMKKQNK-UHFFFAOYSA-N OC1=CC2C(C=C1)C1=C(O2)c2ccc(cc2OC1)O
1073 0.08 KSBVAVDVYNAOPR-UHFFFAOYSA-N OC1=CC2C(C=C1)c1oc3c(c1CO2)ccc(c3)O
1074 0.08 PTUFGPUUBZBPBI-UHFFFAOYSA-N OC1C=CC2=C(C1)OCc1c2oc2c1ccc(c2)O
1075 0.08 CGINCNUHPGVWRE-UHFFFAOYSA-N OC1C=Cc2c(C1)oc1c2COc2c1ccc(c2)O
1076 0.08 REKBZJHJJBWAAG-UHFFFAOYSA-N OC1=CC2=C(CC1)c1oc3c(c1CO2)ccc(c3)O
1077 0.08 AQSMVGKJGOMKPO-UHFFFAOYSA-N O=Cc1c(O)c(C#CC(C)C)c(c(c1O)C)O
1078 0.08 MLJFOPPKVRCBCA-UHFFFAOYSA-N CC1NOC(=O)C1=NNc1ccccc1Cl
1079 0.08 SJQNRITVERWKBS-UHFFFAOYSA-N Cc1cn(C2OC(C(=O)C2O)CO)c(=O)[nH]c1=O
1080 0.08 NJLQKUWLGFDLNI-UHFFFAOYSA-N O=CC1OC(C(C1O)O)n1cc(C)c(=O)[nH]c1=O
1081 0.08 PXURUKYRQGVGNJ-UHFFFAOYSA-N OC(C1OC(C(C1O)O)n1cc(C)c(=O)[nH]c1=O)O
1082 0.08 VQAJJNQKTRZJIQ-UHFFFAOYSA-N OCC1OC(C(C1O)O)n1cc(CO)c(=O)[nH]c1=O
1083 0.08 UFTSRAJYNSORQT-UHFFFAOYSA-N OCC1OC(C(C1O)O)N1C(=O)NC(=O)C2(C1O2)C
1084 0.08 HAUHYXGVRGRESC-UHFFFAOYSA-N CC(=C)C1Cc2c(O1)c(O)c(c(c2)C(=O)C)O
1085 0.08 ZVPLCQDPNSBEHI-UHFFFAOYSA-N CC(=C)C1Oc2c(C1)c(O)c(c(c2)O)C(=O)C
1086 0.08 KISFKKYLFKRYME-UHFFFAOYSA-N CC(=C)C1Oc2c(C1O)cc(c(c2)O)C(=O)C
1087 0.08 MJEYWZLDPVEPAN-UHFFFAOYSA-N CC(=C)C1CC23C(O1)(O3)C=C(C(=C2)C(=O)C)O
1088 0.08 ZAWQAKGFRYTNJQ-UHFFFAOYSA-N CC(=C)C1CC2=C(O1)C1OC1(C(=C2)C(=O)C)O
1089 0.08 QHRAJPUYYHAVDM-UHFFFAOYSA-N CC(=C)C1OC2=C(C1)C1OC1(C(=C2)O)C(=O)C
1090 0.08 JHWSJEIHLNXCFH-UHFFFAOYSA-N CC(=O)Oc1cc2CC(Oc2cc1O)C(=C)C
1091 0.08 RNGDQKGPDDBFNI-UHFFFAOYSA-N OC(=O)CC1(O)c2ccccc2c2c1cccc2O
1092 0.08 QNVHHECICCHHBL-UHFFFAOYSA-N OCc1cc(cc(c1)O)Cc1cccc(c1C(=O)O)O
1093 0.08 KVWNCUDCWJUHMD-UHFFFAOYSA-N OCc1cc2CC3=CC=CC(C3C(=O)c2c(c1)O)(O)O
1094 0.08 MGBTXGYHAPRXON-UHFFFAOYSA-N OC1=CC2=C(C(C1C)O)C(=O)c1c(C2=O)cccc1
1095 0.08 HAQPRGIANJNYCF-UHFFFAOYSA-N OC1CC2=C(C(=C1C)O)C(=O)c1c(C2=O)cccc1
1096 0.08 LDKGMCAJUOYFNM-UHFFFAOYSA-N OC1=CC2C(C(=C1C)O)C(=O)c1c(C2=O)cccc1
1097 0.08 VSYKHPUZMUDDQR-UHFFFAOYSA-N OC1C2=C(C=CC1(C)O)C(=O)c1c(C2=O)cccc1
1098 0.08 ZYFKNNHZRXJQQI-UHFFFAOYSA-N CC1=CC2=C(C(C1O)O)C(=O)c1c(C2=O)cccc1
1099 0.08 FMPDHBDCXPGFLO-UHFFFAOYSA-N CC1=CC2(C(C=C1)(O)C(=O)c1c(C2=O)cccc1)O
1100 0.08 QGPJWVUKZRKKIU-UHFFFAOYSA-N Cc1oc2c(c1)cc1c(c2C)OC(C(=C1C)C(=O)O)O
1101 0.08 TYCJJRVJYJJCFB-UHFFFAOYSA-N OCC1OC(CC1O)N1C=C(C(=O)O)C(NC1=O)O
1102 0.08 QFMIGRDKMCRFRI-UHFFFAOYSA-N OC(=O)C1=c2ccccc2=CC2=CC=CC(C12O)O
1103 0.08 FJXNGWLJHKKVOA-UHFFFAOYSA-N OC(=O)C1=c2ccccc2=CC2(C1=CC=CC2O)O
1104 0.08 HNCVIAXTNXCJTH-UHFFFAOYSA-N OC1C=c2c(=CC1O)cc1c(c2C(=O)O)cccc1
1105 0.08 FTDCCBIDVVGONG-UHFFFAOYSA-N Oc1ccc2c(c1)C(=O)CC(O2)c1cccc(c1)O
1106 0.08 VCCIWEQIDBZBIN-UHFFFAOYSA-N Oc1ccc2c(c1)C(=O)C(C(O2)c1ccccc1)O
1107 0.08 XJRBHKWXVSQRLE-UHFFFAOYSA-N Oc1ccc2c(c1)C(=O)CC(O2)C12C=CC=CC2O1
1108 0.08 DQRUIAQFQUNVOT-UHFFFAOYSA-N OCC1=CC2C(C=C1)(O)C(=O)c1c(C2=O)cccc1
1109 0.08 FSGBZTXNHKTEEE-UHFFFAOYSA-N OCC1=CC2(C(C=C1)C(=O)c1c(C2=O)cccc1)O
1110 0.08 DWMLVTCMIJGXPO-UHFFFAOYSA-N Oc1cc(cc(c1)O)C(CC(=O)c1ccccc1O)O
1111 0.08 QXWQZXJJZLLVIX-UHFFFAOYSA-N OC(=O)CC(c1cc(O)cc(c1)O)Oc1ccccc1
1112 0.08 BSDLSHRNQRGURT-UHFFFAOYSA-N Oc1cc(cc(c1)O)C(Oc1ccccc1C(=O)O)C
1113 0.08 PYBOCANVWAOEQD-UHFFFAOYSA-N O=C1CC(OC2(C1C=CC=C2)O)c1cc(O)cc(c1)O
1114 0.08 RRXIUHXVRQGTEA-UHFFFAOYSA-N Oc1cc(C=CC(=O)c2ccccc2O)cc(c1)O
1115 0.08 FEIHLVMXJYREFO-UHFFFAOYSA-N CC(=O)c1c(O)cc2c(c1O)C=CC(O2)(C)C
1116 0.08 QOJJOCWCICAFHE-UHFFFAOYSA-N OC1=CC(C)(C)Oc2c1cc(C(=O)C)c(c2)O
1117 0.08 APHIBVOVIZNAKY-UHFFFAOYSA-N CC(=C)C1Oc2c(C1O)cc(cc2O)C(=O)C
1118 0.08 OTZVJDXFTKYYML-UHFFFAOYSA-N CC(=O)C12OC2C2=C(C=C1O)OC(C=C2)(C)C
1119 0.08 AGTRMDDOOXRJIZ-UHFFFAOYSA-N CC(=O)c1cc2c(cc1O)OC(C1C2O1)(C)C
1120 0.08 CYBYYOOPARHSHN-UHFFFAOYSA-N CC(=O)C1=CC2=C(C3C1(O)O3)OC(C=C2)(C)C
1121 0.08 BFWIMGBZPIDUFM-UHFFFAOYSA-N CC(=O)C1=CC23C(C=C1)(O2)OC(C3O)C(=C)C
1122 0.08 WWFAIAMMBFCPDI-UHFFFAOYSA-N CC(=O)Oc1cc2C=CC(Oc2cc1O)(C)C
1123 0.08 FTPVVRMGVWKAPP-UHFFFAOYSA-N OC(=O)CC(c1ccc(cc1)O)(c1ccc(cc1)O)O
1124 0.08 SQZRFMGIBXROEF-UHFFFAOYSA-N COC1=C(O)C=C(CC2=CC3=C(OCO3)C=C2)C(O)=C1
1125 0.08 ZAQJEZCDRVZESJ-UHFFFAOYSA-N OC1CC=C(C=C1)C1Oc2cc(O)ccc2C(=O)C1O
1126 0.08 PHMGGSRBFCUESU-UHFFFAOYSA-N CC(=O)C1C(=Cc2c(C1(O)O)c(O)ccc2)C
1127 0.08 VKLHDGSZJZFVSV-UHFFFAOYSA-N CC1=CC2=C(C(C1O)(O)O)C(=O)c1c(C2)cccc1O
1128 0.08 HDMNAACWXUBIOM-UHFFFAOYSA-N OC1C(OC2=C(C1=O)C=CC1C2O1)c1ccccc1
1129 0.08 RJGCQSZCNSJDBL-UHFFFAOYSA-N Cc1cc2CC3=C(C(=O)c2c(c1)O)C(=CC1C3O1)O
1130 0.08 VTMOYWKBMLXCEN-UHFFFAOYSA-N OCC1C(Oc2c1ccc(c2)O)c1ccc(cc1O)O
1131 0.08 RFWBKSFSVDDQFS-UHFFFAOYSA-N Cc1ccc2c(c1)cc(c(c2)C=CC(=O)C(=O)O)O
1132 0.08 JDBJQKKYADGLDV-UHFFFAOYSA-N Cc1cc2cc(C=CC(=O)C(=O)O)c(cc2cc1)O
1133 0.08 FAFRBIJPRZQSRS-UHFFFAOYSA-N OC(=O)C(=O)C=Cc1cc2c(C)cccc2cc1O
1134 0.08 KCLYYYSWJIVZAR-UHFFFAOYSA-N Cc1cccc2c1cc(O)c(c2)C=CC(=O)C(=O)O
1135 0.08 GYSGIFDUEZNBCQ-UHFFFAOYSA-N OC(=O)C(=O)C=Cc1c(O)cc2c(c1C)cccc2
1136 0.08 ZHZUTVPPNRQZCT-UHFFFAOYSA-N OC(=O)C(=O)C=Cc1cc2ccccc2c(c1O)C
1137 0.08 NAIIBIRXRRCIEA-UHFFFAOYSA-N COc1cc2ccccc2cc1C=CC(=O)C(=O)O
1138 0.08 HANMOVULTIGOIX-UHFFFAOYSA-N OC(=O)C(=O)C=C(c1cc2ccccc2cc1O)C
1139 0.08 NDFJWTWLSAWVJV-UHFFFAOYSA-N OC(=O)C(=O)C(=Cc1cc2ccccc2cc1O)C
1140 0.08 LOXUJSDOXFACIX-UHFFFAOYSA-N Oc1ccc(cc1)C1CC(=O)c2c(O1)cccc2O
1141 0.08 BLCJRILLXOGAEN-UHFFFAOYSA-N Oc1ccc(cc1)C1CC(=O)c2c(O1)c(O)ccc2
1142 0.08 FVRHKBWJCANFEG-UHFFFAOYSA-N Oc1ccc(c(c1)O)C1CC(=O)c2c(O1)cccc2
1143 0.08 LHARPARLCDEZDK-UHFFFAOYSA-N O=C1CC(Oc2c1cccc2)c1ccc(c(c1)O)O
1144 0.08 GBJAXPFWYIZZIH-UHFFFAOYSA-N Oc1ccc(cc1)C1CC(=O)C2=C(O1)C=CC1C2O1
1145 0.08 FGKLMQWVVWEGAU-UHFFFAOYSA-N Oc1ccc(cc1)C1CC(=O)C2=C(O1)C1OC1C=C2
1146 0.08 VYMSQSVRELDESJ-UHFFFAOYSA-N O=C1CC(Oc2c1cccc2)C1=CC2C(C=C1)(O2)O
1147 0.08 AGNRKXCFZPPLHZ-UHFFFAOYSA-N Oc1ccc(cc1)C1CC(=O)C23C(O1)(C=CC=C3)O2
1148 0.08 OYICZPFVCHTHHO-UHFFFAOYSA-N Oc1ccc(cc1)C1COC(=O)c2c(O1)cccc2
1149 0.08 JGILKDUFUYBASZ-UHFFFAOYSA-N Oc1cccc(c1)C1CC(=O)c2c(O1)c(O)ccc2
1150 0.08 ALFOFAWYLLKUOI-UHFFFAOYSA-N Oc1cccc(c1)C1CC(=O)c2c(O1)cccc2O
1151 0.08 DDJMETWKAOVEEG-UHFFFAOYSA-N Oc1cccc(c1)C1CC(=O)C23C(O1)(C=CC=C3)O2
1152 0.08 WNXWBPCKFVANSR-UHFFFAOYSA-N Oc1cccc(c1)C1CC(=O)C2=C(O1)C1OC1C=C2
1153 0.08 ZTFGUZPVYPLRMA-UHFFFAOYSA-N Oc1cccc(c1)C1CC(=O)C2=C(O1)C=CC1C2O1
1154 0.08 DGCROSUKFKHRCN-UHFFFAOYSA-N OC1=CC(=CC2C1O2)C1CC(=O)c2c(O1)cccc2
1155 0.08 KTHJUZQPQWYSOZ-UHFFFAOYSA-N O=C1CC(Oc2c1cccc2)C1=CC=CC2(C1O2)O
1156 0.08 JHSKMJNZXDNFEV-UHFFFAOYSA-N O=C1OC(C)(C)CC2C1(O2)C1OC(=O)c2c1cccc2
1157 0.08 DDKRJGXMBAFTGQ-UHFFFAOYSA-N Oc1cccc(c1)C1COC(=O)c2c(O1)cccc2
1158 0.08 KAMCVAGLMLDLLV-UHFFFAOYSA-N Oc1ccc2c(c1)OC(C(C2O)O)C1=CC#CC=C1
1159 0.08 UZFSWCOTWUIDRV-UHFFFAOYSA-N Oc1ccc(cc1)C(=O)CC(c1ccc(cc1O)O)O
1160 0.08 NSLUHXCJZIZFSP-UHFFFAOYSA-N OC1=CC=C(CC1)c1cc(=O)c2c(o1)ccc(c2)O
1161 0.08 AZBGHHGSKLJQEV-UHFFFAOYSA-N OC1=CCC(C=C1)c1cc(=O)c2c(o1)ccc(c2)O
1162 0.08 OOBLVBWGWWZGKV-UHFFFAOYSA-N OC1CC=C(C=C1)c1cc(=O)c2c(o1)ccc(c2)O
1163 0.08 PGEDTBZATGYZCF-UHFFFAOYSA-N OC1C=Cc2c(C1)c(=O)cc(o2)c1ccc(cc1)O
1164 0.08 MDGCNPDCAJHUOC-UHFFFAOYSA-N Oc1ccc(cc1)C1CC(=O)c2c(O1)ccc(c2)O
1165 0.08 HRZDCMVWGUORQL-UHFFFAOYSA-N OC1=Cc2c(CC1)oc(cc2=O)c1ccc(cc1)O
1166 0.08 SKJQLLMBCQVCLD-UHFFFAOYSA-N CC1C=C(O)C2=C(C1)C(=O)c1c(C2=O)c(O)ccc1
1167 0.08 BUDKJDMSOLFMFF-UHFFFAOYSA-N CC1=CC2=C(C(C1)O)C(=O)c1c(C2=O)cccc1O
1168 0.08 RJOOIZGQOJJWMS-UHFFFAOYSA-N CC1=CC2C(C(=C1)O)C(=O)c1c(C2=O)cccc1O
1169 0.08 DRTPXIAPHCOYRI-UHFFFAOYSA-N COc1c2oc(C)c(c(=O)c2c(c2c1occ2)OC)C
1170 0.08 ZNPPNPJHTPDKJY-UHFFFAOYSA-N COc1c2c(=O)cc(oc2c(c2c1c(C)co2)OC)C
1171 0.08 CUJSEDVIWDXGOX-UHFFFAOYSA-N OC(=O)C=Cc1cc2ccc(cc2cc1C(=O)O)C
1172 0.08 QLGXWUFLUDZZQU-UHFFFAOYSA-N Cc1cc2cc(C=CC(=O)O)c(cc2cc1)C(=O)O
1173 0.08 RNXPHAGJVPTHRK-UHFFFAOYSA-N OC(=O)C=Cc1cc2c(C)cccc2cc1C(=O)O
1174 0.08 MEVZUFADSOBDMR-UHFFFAOYSA-N OC(=O)C=Cc1cc2cccc(c2cc1C(=O)O)C
1175 0.08 WYRGCBUJWHUNAQ-UHFFFAOYSA-N OC(=O)C=Cc1c(cc2c(c1C)cccc2)C(=O)O
1176 0.08 QXGWCCFZEODBBV-UHFFFAOYSA-N OC(=O)C=Cc1cc2ccccc2c(c1C(=O)O)C
1177 0.08 QVJMNKDSARKSIS-UHFFFAOYSA-N COC(=O)c1cc2ccccc2cc1C=CC(=O)O
1178 0.08 NPNFYKHVAAPZGI-UHFFFAOYSA-N OC(=O)C=C(c1cc2ccccc2cc1C(=O)O)C
1179 0.08 SYEFMFBPAAEEJF-UHFFFAOYSA-N OC(=O)C(=Cc1cc2ccccc2cc1C(=O)O)C
1180 0.08 OLEKCZWRCXFEPM-UHFFFAOYSA-N OC(=O)CC(c1ccccc1)Oc1cc(O)cc(c1)O
1181 0.08 CPVXPKFWUPPVEK-UHFFFAOYSA-N OC1C=CC2=C(C1)OCC1(C2Oc2c1ccc(c2)O)O
1182 0.08 MDXVQYXCQZRIRR-UHFFFAOYSA-N OC1=CC2=C(CC1)C1Oc3c(C1(CO2)O)ccc(c3)O
1183 0.08 SFZMCGODTDQMCJ-UHFFFAOYSA-N OC1=CC2=C(CC1)C1(C(O2)c2ccc(cc2OC1)O)O
1184 0.08 ZVAVPSLUGXOSBS-UHFFFAOYSA-N OC1=CC2C(C=C1)C1Oc3c(C1(CO2)O)ccc(c3)O
1185 0.08 PIEKIFKJCKPPIW-UHFFFAOYSA-N OC1=CC2C(C=C1)C1(C(O2)c2ccc(cc2OC1)O)O
1186 0.08 YCYVONKIKNHWQH-UHFFFAOYSA-N OC(=O)CC(c1ccc(cc1)O)Oc1cccc(c1)O
1187 0.08 AIFCUNQCNWBSLL-UHFFFAOYSA-N Oc1ccc(cc1)C(Oc1cc(O)ccc1C(=O)O)C
1188 0.08 ZRBBUXJSVFKVSI-UHFFFAOYSA-N OC1=CC2(C(C=C1)C(=O)CC(O2)c1ccc(cc1)O)O
1189 0.08 WNAQOLSMVPFGTE-UHFFFAOYSA-N CC1=NC2=C(C=CC=C2)N1CC1=CC=C(Cl)C=C1
1190 0.08 JVEISLFWHJXENT-UHFFFAOYSA-N CC(C)OC(=O)C1=CC2=C(OC(=O)C(=C2)C(C)=O)C=C1
1191 0.08 BDVAPCAHRXXXOF-UHFFFAOYSA-N COC(=O)C1=CC=C(C=C1)C(=O)OC1=CC=CC=C1
1192 0.08 KZHZAOMCJXXGII-UHFFFAOYSA-N COC1=C(O)C=C2C(=O)C3=C(CCCC3)C(=O)C2=C1O
1193 0.08 FOUDRCDMXQQPAE-UHFFFAOYSA-N NC1=C2N=NN(C2=NC=N1)C1=CC=C(C=C1)C(O)=O
1194 0.08 OMWMVXLMZPYUHG-UHFFFAOYSA-N COC1=C(O[Si](C)(OC)OC)C=CC(C=O)=C1
1195 0.08 PRYWJRJCDPRFBO-UHFFFAOYSA-N C(CCSC1=CC=CC=C1)CSC1=CC=CC=C1
1196 0.08 RBQRPOWGQURLEU-UHFFFAOYSA-N OC(=O)C1=CC=CC(CC2=CC(=CC=C2)C(O)=O)=C1
1197 0.08 SXJJRDVGHKSPCS-UHFFFAOYSA-N OC(=O)C1=CC=C(CC2=CC=CC=C2C(O)=O)C=C1
1198 0.08 DFYLFXFLGUKTNL-UHFFFAOYSA-N CC(=O)OC1=C(C=CC=C1C(O)=O)C1=CC=CC=C1
1199 0.08 MDDJDQPZGOGYRZ-UHFFFAOYSA-N CC(=O)OC1=C(C=C(C=C1)C1=CC=CC=C1)C(O)=O
1200 0.08 OJQUHFNDPJAUSR-UHFFFAOYSA-N CC(SSC(C)C1=CC=CC=C1)C1=CC=CC=C1
1201 0.08 UTNGYBHXKKSJOQ-UHFFFAOYSA-N CN(C)C1=CC=C(C=NC2=CC(Cl)=CC=C2O)C=C1
1202 0.08 LRCSRGSVZNKUKW-UHFFFAOYSA-N NC1=C(Cl)N=CN=C1NC1CC(CO)C(O)C1O
1203 0.08 OFZLRQCNTYERQN-UHFFFAOYSA-N NC1=NC(Cl)=CC(NC2CC(CO)C(O)C2O)=N1
1204 0.08 BYEBJQUBPOBKQV-UHFFFAOYSA-N CC(NC1=CC=CC=C1)(C#N)C1=CC=C(Cl)C=C1
1205 0.08 XMAWAPAJKQHUHU-UHFFFAOYSA-N COC1=C(O)C=CC(C=C(C(C)=O)C(C)=O)=C1
1206 0.08 DZHMMINEHRKPAH-UHFFFAOYSA-N C(CSCC1=CC=CC=C1)SCC1=CC=CC=C1
1207 0.08 VTDMBRAUHKUOON-UHFFFAOYSA-N OC(=O)C1=CC=C(CC2=CC=C(C=C2)C(O)=O)C=C1
1208 0.08 STVORVGNQQXGHL-UHFFFAOYSA-N CC1(OC2=CC=CC=C2)OC(=O)C2=CC=CC=C2O1
1209 0.08 FGEWQTYHMHPKOG-UHFFFAOYSA-N OCC1CSC(=S)N1CC1=CC=CC=C1
1210 0.08 PBGBADORVLQASN-UHFFFAOYSA-N OCC1OC(C(O)C(O)C1O)N1C=CC(=O)NC1=O
1211 0.08 ZXTNRGKNNFUCMX-UHFFFAOYSA-N S=C(C1=CC=CC=C1)C1=CC=C(C=C1)C1=CC=CC=C1
1212 0.08 WHDNGKPDTMTESM-UHFFFAOYSA-N CC1=C(C)CN(OC1)C1=C2C=CC(Cl)=CC2=NC=C1
1213 0.08 LDBPIZIYTBIRPM-UHFFFAOYSA-N OC1=C(O)C=C(C=CC(=O)OC2=CC=CC=C2)C=C1
1214 0.08 KFFCZLRCIKDJRE-UHFFFAOYSA-N CC1=C(CCO)SC=[N+]1CC1=CC=CC=C1
1215 0.08 UPERCWWUZZKHCL-UHFFFAOYSA-N OC1=CC=C(C=C1)C(=O)C=CC1=CC(O)=C(O)C=C1
1216 0.08 XJVBAQUTZZPTRW-UHFFFAOYSA-N CC1=CC(CSC2=NC=NC3=C2NC=N3)=CC=C1
1217 0.08 UVGMUTZEXNFVQH-UHFFFAOYSA-N CC1=CC(SC2=NC=NC3=C2NC=N3)=CC(C)=C1
1218 0.08 DYQQZYNWKINORK-UHFFFAOYSA-N CC1=CC=CC(C)=C1SC1=NC=NC2=C1NC=N2
1219 0.08 POLIXZIAIMAECK-UHFFFAOYSA-N O=C1CN(CCN2CC(=O)OC(=O)C2)CC(=O)O1
1220 0.08 OWPBOKWFRAIKTD-UHFFFAOYSA-N OC1=C(C=O)C=C(CC2=CC(C=O)=C(O)C=C2)C=C1
1221 0.08 JISLIURJHXAPTN-UHFFFAOYSA-N CC(C)(C)[Si](C)(C)C1SCCCS1
1222 0.08 RIGFMUNSTCPGNP-UHFFFAOYSA-N OC(=O)CC(=O)OCC1=CC=C(C=C1)[N+]([O-])=O
1223 0.08 HBUZHLJGLPSVNC-UHFFFAOYSA-N FC(F)(F)C1=CC=C(C=C1)C1CC(=O)CC(=O)C1
1224 0.08 YRXUINZCBBZSLH-UHFFFAOYSA-N FC(F)(F)C1=CC=CC=C1C1CC(=O)CC(=O)C1
1225 0.08 ZUGFBMFSKBFSOA-UHFFFAOYSA-N CC(=O)OC1=CC=C(C=C1)C1=CC(=CC=C1)C(O)=O
1226 0.08 IHTQUKBUJJKNFQ-UHFFFAOYSA-N CC(=O)OC1=CC=C(C=C1)C1=CC=C(C=C1)C(O)=O
1227 0.08 FPRJWEQGHQGALN-UHFFFAOYSA-N CC1=CC=C(NC(=O)NCC2=CC=CC=C2Cl)C=C1
1228 0.08 AYKDFJSSVGWNPY-UHFFFAOYSA-N CC1=CC=C(C=C1)C1=CSC2=NC=NC(NN)=C12
1229 0.08 KOSFWARHNRKNOW-UHFFFAOYSA-N FC1=CC=C(C=C1)N1CCN(CC1)C(=O)CCl
1230 0.08 VCEAHEMKSWXOSU-UHFFFAOYSA-N CC1=CC2=C(C3=C(CCC3)C(=O)O2)C(OCC(O)=O)=C1
1231 0.08 VSLUULHUGBODEF-UHFFFAOYSA-N OC(=O)COC1=CC2=C(C=C1)C1=C(CCCC1)C(=O)O2
1232 0.08 YKHLWWUNXPXTQJ-UHFFFAOYSA-N COC(=O)C1=CC=C(OC(=O)C2=CC=CC=C2)C=C1
1233 0.08 FWTLOIJYBHLVCC-UHFFFAOYSA-N FC(F)(F)C1=CC=CC(=C1)C1CC(=O)CC(=O)C1
1234 0.08 YBXCAXSPPQGOJE-UHFFFAOYSA-N OC(=O)CC1=CC=CC=C1C1=CC2=C(OCO2)C=C1
1235 0.08 HDZYSLBSWPPUJY-UHFFFAOYSA-N OC(=O)CC1=CC(=CC=C1)C1=CC2=C(OCO2)C=C1
1236 0.08 CEJOBMZMIWKZKB-UHFFFAOYSA-N OC(=O)CC1=CC=C(C=C1)C1=CC2=C(OCO2)C=C1
1237 0.08 WXJHBMDJCMGNBU-UHFFFAOYSA-N ClC1=CC2=C(NC=C2CCC2=CC=NC=C2)C=C1
1238 0.08 DPGRBFWWYBMPIF-UHFFFAOYSA-N OC1=CC=C(C=C1)C1=CC2=CC(O)=C(O)C=C2OC1
1239 0.08 KFWOTZCJKPDGPJ-UHFFFAOYSA-N OC(=O)C(OC1=CC=C(C=O)C=C1)C1=CC=CC=C1
1240 0.08 HCWOVPZEAFLXPL-UHFFFAOYSA-N O=C(CC(=O)OC1=CC=CC=C1)OC1=CC=CC=C1
1241 0.08 XKZJHMYMBVDBRU-UHFFFAOYSA-N OC(=O)CN(CCN1CC(=O)OC(=O)C1)CC(O)=O
1242 0.08 HKXCRPJJBYNWHW-UHFFFAOYSA-N CC1=C(OCC(O)=O)C=CC2=C1OC(=O)C1=C2CCC1
1243 0.08 FPLNDWCKQFZMHH-UHFFFAOYSA-N S=C1N=CNC2=C1N=CN2C1CCCCC1
1244 0.08 GVLCJBHCKGEKAZ-UHFFFAOYSA-N NC1=C2NC(=NC2=NC=N1)C1=CC(=CC=C1)[N+]([O-])=O
1245 0.08 MFELUIVTMRJYEI-UHFFFAOYSA-N NC1=NC=NC(N)=C1NC(=O)C1=CC=C(C=C1)[N+]([O-])=O
1246 0.08 KMRWHUTWDUSJQE-UHFFFAOYSA-N NC(=S)N=NC(C1=CC=CC=C1)C1=CC=CC=N1
1247 0.08 APPHNMWVOOQXRG-UHFFFAOYSA-N CCOC(=O)C1CCC2=C(C3=CC(O)=CC=C3O2)C1=O
1248 0.08 NALDNBPQKSJDKB-UHFFFAOYSA-N OC(=O)C1=CC=CC(COC2=CC=C(C=O)C=C2)=C1
1249 0.08 JPESVWUOVQWRQV-UHFFFAOYSA-N CN1C2=C(NC(=N2)C2=CC=C(F)C=C2)C(=O)N(C)C1=O
1250 0.08 YMLYTDBTGKVMTF-UHFFFAOYSA-N NC1=NC=NC(N)=C1NC(=O)C1=CC(=CC=C1)[N+]([O-])=O
1251 0.08 AVHIBEHMJAYPKC-UHFFFAOYSA-N NC1=C2C=NNC2=NC(=N1)C1=CC(=CC=C1)[N+]([O-])=O
1252 0.08 VXOYGUZWGONGNM-UHFFFAOYSA-N CN1C2=C(NC(=N2)C2=CC=CC=C2F)C(=O)N(C)C1=O
1253 0.08 VSPUXIYWADHSOK-UHFFFAOYSA-N OCC#CC(O)(C1=CC=C(F)C=C1)C1=CC=C(F)C=C1
1254 0.08 SVOXXBSEANGWDR-UHFFFAOYSA-N N#CSC1=CC=CC=C1N=NC1=CC=CC=C1
1255 0.08 ANDXBTMXSNZSNW-UHFFFAOYSA-N FC1=CC2C(C=C1)=NC(=O)C2=NNC1=CC=CC=N1
1256 0.08 AHVNPEWVKSASMS-UHFFFAOYSA-N FC1=CC=C(C=C1)C1=CC=C(O1)C=NN1C=NN=C1
1257 0.08 LRMNLUTUDDZZAL-UHFFFAOYSA-N COC(=O)C1=CC=CC=C1C(=O)OC1=CC=CC=C1
1258 0.08 VPJRVYSNBDFFBA-UHFFFAOYSA-N S=C(NC1=CC=CC=C1)N=NCC1=CC=NC=C1
1259 0.08 SZCQFEBGDRVOAE-UHFFFAOYSA-N NC1=C(N=CN=C1Cl)N1CCC(CC1)C(O)=O
1260 0.08 OFDFZDSOQYARRT-UHFFFAOYSA-N NC(=S)C1=NC(CN=NC2=CC=CC=C2)=CC=C1
1261 0.08 RDOKLDFJIBLNAR-UHFFFAOYSA-N COC1=C(C=O)C=C2C(CCOC2(C)C(F)(F)F)=C1
1262 0.08 WYELDSBLILVIST-UHFFFAOYSA-N CCOC(=O)C(C)S(=O)(=O)C1=CC=C(C)C=C1
1263 0.08 XXSHBYJIDHCAER-UHFFFAOYSA-N CC(=O)C(=CC1=COC2=CC=CC=C2C1=O)C(C)=O
1264 0.08 NATXDJXEIIDDHS-UHFFFAOYSA-N CCCC(SC1=CC=CC=C1)SC1=CC=CC=C1
1265 0.08 XCBXOXQHBSFYBO-UHFFFAOYSA-N ClC1=CC=CC=C1C1=NC=CC2=CC=CC=C12
1266 0.08 XAPANMKZJPQXQR-UHFFFAOYSA-N COC(=O)C1=CC(=C(C=C1)C(C)C)S(C)(=O)=O
1267 0.08 HEDVHUQQVZUKBN-UHFFFAOYSA-N COC(=O)C1(CC1C1=CC=CC=C1)C(=O)OC
1268 0.08 BRYMGHBYJDJPIS-UHFFFAOYSA-N NC(=N)NC(=N)NC1=CC=C(C=C1)S(N)(=O)=O
1269 0.08 HEDVHUQQVZUKBN-UHFFFAOYSA-N COC(=O)C1(CC1C1=CC=CC=C1)C(=O)OC
1270 0.08 NDWKSWPMFTZWSX-UHFFFAOYSA-N COC1=CC(=CC(OC)=C1OC)C1OCCS1
1271 0.08 WADPLDNTGSIEJM-UHFFFAOYSA-N C1CC1NC1=NC=CN2C(=CN=C12)C1=CSC=C1
1272 0.08 HNVCIJVWRJMESY-UHFFFAOYSA-N OC1=CC(O)=C(C=C1)C(=O)CC(=O)C1=CC=CC=C1
1273 0.08 XCBUWRBWCGEJBH-UHFFFAOYSA-N S=C1NN(N(N1)C1=CC=CC=C1)C1=CC=CC=C1
1274 0.08 OGOSCLCPPONYIY-UHFFFAOYSA-N CC(C)(C)OC(=O)C(=O)C(=O)C1=CC=CC=C1
1275 0.08 UOUGBFXBGDIWDY-UHFFFAOYSA-N C#CC1=C2N=CN(CC3=CC=CC=C3)C2=NC=N1
1276 0.08 MVORESVZIOVWEB-UHFFFAOYSA-N O=C(C1=CC=CC=C1)[N+]1=CC=CC2=CC=CC=C12
1277 0.08 RYYVASAICMJMGQ-UHFFFAOYSA-N CC1=C(C)C2=NC(C)(C)N=C3C2C(=CC=C3Cl)C1=O
1278 0.08 QYLPBNHXSRSYLR-UHFFFAOYSA-N C1=CC=C2N=C3C(=NC2=C1)C1=NC2=CC=CC=C2N=C31
1279 0.08 WFPQITLSKXBJGH-UHFFFAOYSA-N NC1=C2C=NN(C2=NC=N1)C1=CC(=CC=C1)[N+]([O-])=O
1280 0.08 HRFBHYYSXIBQFE-UHFFFAOYSA-N CC1=CCC2=C(C1)C(O)=C1C(=O)C=CC(=O)C1=C2O
1281 0.08 SSFIZOUDRBJXNK-UHFFFAOYSA-N S(C1C2=CC=CC=C2C2=CC=CC=C12)C1=CC=CC=C1
1282 0.08 FERWUCFAQLAGDE-UHFFFAOYSA-N OC1=CC=CC=C1C(=O)CC(=O)C1=CC=CC=C1O
1283 0.08 YXZKLBWQSVZIDK-UHFFFAOYSA-N OC(=O)CN(CCN1C(=O)C=CC1=O)CC(O)=O
1284 0.08 UFFVGXRDEKWGST-UHFFFAOYSA-N O=C(C1=CC=CC=C1)[N+]1=CC=C2C=CC=CC2=C1
1285 0.08 JMOWKXFNJSTXBW-UHFFFAOYSA-N CN1C=NC2=C1C(=O)N(CCCCl)C(=O)N2C
1286 0.08 BEWZHGZKTXNLSP-UHFFFAOYSA-N CC1=CC(Cl)=CC=C1N=NC1C=C(C)C(=O)C(C)=C1
1287 0.08 UKXHZJPBTFITGL-UHFFFAOYSA-N CC1=CC(=O)C=C(C)C1N=NC1=CC=C(Cl)C=C1C
1288 0.08 DRVHCNKHDLEUHY-UHFFFAOYSA-N O=C(OC1CCCCOC1=O)C1=CC=CC=C1
1289 0.08 BNLIIOZJVMRXSL-UHFFFAOYSA-N CC(C)OC(=O)NCN(CCCl)CCCl
1290 0.08 QUTDLMGUWUDCMG-UHFFFAOYSA-N COC1=CC=C(C=C1)C1=CC(=O)OC(C)(C)O1
1291 0.08 JOLZVPWLHLHVLN-UHFFFAOYSA-N OCCCCC(=O)CS(=O)(=O)C1=CC=CC=C1
1292 0.08 KGTYJEHMSCHIIN-UHFFFAOYSA-N [H]C12CC([H])(C=C1)C1C2C(C(=O)OC)=C1C(=O)OC
1293 0.08 LNLVLKGOVNENAN-UHFFFAOYSA-N NC1=C2NC=NC2=NC(=N1)C1=CC=C(C=C1)[N+]([O-])=O
1294 0.08 GORRQCICPDARQF-UHFFFAOYSA-N OC1=CC=C(C=C1)C1=CSC(NC2=NCCCN2)=N1
1295 0.08 ZRFHBWVODOLXDQ-UHFFFAOYSA-N CC(=O)C1=C(OC(=O)C2=CC=CC=C2)C=CC(O)=C1
1296 0.08 VZEJNDRHYKMZSG-UHFFFAOYSA-N COC1=CC(=O)C2=CC=CC=C2C1(OC)OC
1297 0.08 NMQTWXIHORYOJT-UHFFFAOYSA-N ClC1=CC=CC=C1C1(CCCC1)C(=O)N1C=CN=C1
1298 0.08 JPCROEUQHWHLDE-UHFFFAOYSA-N ClC1=CC=CC(=C1)C1(CCCC1)C(=O)N1C=CN=C1
1299 0.08 ISFKRZXYPZBIEC-UHFFFAOYSA-N ClC1=CC=C(C=C1)C1(CCCC1)C(=O)N1C=CN=C1
1300 0.08 BTHKCGBJZXVDOM-UHFFFAOYSA-N CC(C)(C)C1=CC(C=O)=C(O)C(=C1)S(C)(=O)=O
1301 0.08 YXRICJAHOTTYPX-UHFFFAOYSA-N OCC(CO)(CC1=CC=C(C=C1)[N+]([O-])=O)[N+]([O-])=O
1302 0.08 WZTPHBKILSPAJA-UHFFFAOYSA-N CCOC(=O)C1=C(O)C2=C(C=C1)C1=CC=CC=C1O2
1303 0.08 GNYNZXHQHYQBGC-UHFFFAOYSA-N CC(=O)C1C2=CC(O)=CC=C2OC2=CC=C(O)C=C12
1304 0.08 JNRJWHQDGHZVNR-UHFFFAOYSA-N CC(=O)C1=CC2=CC3=C(OC(=O)C=C3C)C(C)=C2O1
1305 0.08 VNBPLDGINSKTMU-UHFFFAOYSA-N N#CC1=CC=C(C=C1)N=NSC1=CC=CC=C1
1306 0.08 IBNBXIGDDWDFSY-UHFFFAOYSA-N ClC1(Cl)C2(CCCCC2)C(=O)C11CCCCC1
1307 0.08 NKGDIYDBPVBXBW-UHFFFAOYSA-N OC(=O)C1=CC=CC=C1CC1=CC=CC=C1C(O)=O
1308 0.08 CZEPEQHOBBKCSQ-UHFFFAOYSA-N CC(=O)OC1=CC=C(C=C1)C(=O)OC1=CC=CC=C1
1309 0.08 LIKHRLCRYVOFEK-UHFFFAOYSA-N COC(=O)C1=CC=C(C=C1)C1=CC=C(C=C1)C(O)=O
1310 0.08 JUJLLFXMJMSYBD-UHFFFAOYSA-N CCCNC(=O)C1=C(O)C(=C(O)C=C1O)[N+]([O-])=O
1311 0.08 KFFCZLRCIKDJRE-UHFFFAOYSA-N CC1=C(CCO)SC=[N+]1CC1=CC=CC=C1
1312 0.08 LTCPUBPDVJKSBG-UHFFFAOYSA-N COC1=C2C(=O)C(C)=C(OC(C)=O)C(=O)C2=C(C)C=C1
1313 0.08 ZKVFHYIMGRHRIP-UHFFFAOYSA-N COC1=C2OC(C)(C)C=CC2=C(C=C1)C(O)=O
1314 0.08 GNQSSPFXDYWTSY-UHFFFAOYSA-N ClC1=CC=CC(=C1)C1=NC2=CC=CC=C2C=C1
1315 0.08 YTBAESLKZPSLGU-UHFFFAOYSA-N COC(=O)C1=CC(OC2=CC=C(C=O)C=C2)=CC=C1
1316 0.08 XROWUYGBGYJQON-UHFFFAOYSA-N COC(=O)C1=CC=CC(=C1)C1=CC=C(C=C1)C(O)=O
1317 0.08 OKPOZLAJLVCWLC-UHFFFAOYSA-N OC(=O)CC1=CC=C(C=C1)C1=CC=C(C=C1)C(O)=O
1318 0.08 VRQGZJATEFPTFZ-UHFFFAOYSA-N OC(=O)CC1=CC(=CC=C1)C1=CC(=CC=C1)C(O)=O
1319 0.08 JTECIBDMZQPWSG-UHFFFAOYSA-N OC(=O)CC1=CC=C(C=C1)C1=CC(=CC=C1)C(O)=O
1320 0.08 KWSLHMIYOCQMAB-UHFFFAOYSA-N COC(=O)C1=C(N)N2N=C(CC#N)C(C#N)=C2N=C1
1321 0.08 WJDIWFQGSSXWEH-UHFFFAOYSA-N CC(=C)C(=O)OC1=CC=C(C=C1)C1OCCO1
1322 0.08 MPOBPGHXCKMXMR-UHFFFAOYSA-N COC(=O)C1=CC=C(C=C1)C1=CC(C=O)=C(O)C=C1
1323 0.08 JOXYLTMFNHZLNN-UHFFFAOYSA-N COC(=O)C1=CC=CC(=C1)C1=CC(C=O)=C(O)C=C1
1324 0.08 WHINZSFQRUFDIG-UHFFFAOYSA-N OC(=O)C1=CC=C(C=C1)C1=CC2=C(OCCO2)C=C1
1325 0.08 JQFDHVOVMCNCDZ-UHFFFAOYSA-N COC(=O)C1=CC=C(C=C1)C1=CC(=CC=C1)C(O)=O
1326 0.08 CJWQBLCGSMIQJV-UHFFFAOYSA-N COC(=O)C1=CC=CC(=C1)C1=CC(=CC=C1)C(O)=O
1327 0.08 SVESMWAUWYDHSK-UHFFFAOYSA-N COC(=O)C1=CC=C(OC2=CC=C(C=O)C=C2)C=C1
1328 0.08 ZTYNMJCCMBHGQY-UHFFFAOYSA-N COC1=CC2=C(C=C1)C1=C(C(=O)O2)C(OC)=CC=C1
1329 0.08 LIAIHMJPPFPMBK-UHFFFAOYSA-N CC1=C(C=CC(=C1)C(O)=O)C1=CC=C(C=C1)C(O)=O
1330 0.08 HLLPPZWIJLBKHR-UHFFFAOYSA-N C(C1=CC2=C(OCO2)C=C1)C1=CC2=C(OCO2)C=C1
1331 0.08 NIQLOLNJWXWZHX-UHFFFAOYSA-N [H]C12CC(CC(O)(C(F)(F)F)C(F)(F)F)C([H])(C1)C=C2
1332 0.08 WHKLDNVSQYCOJF-UHFFFAOYSA-N CC(Cl)C1=CC=C(C2CCCCC2)C(Cl)=C1
1333 0.08 HBUKVVFZLYUSQA-UHFFFAOYSA-N CCOC(=O)C(CC1=CSC=C1)C(=O)OCC
1334 0.08 LGOQEBIXXUMRQH-UHFFFAOYSA-N COC1=C2OC(=O)C=CC2=CC(CC=C)=C1OC(C)=O
1335 0.08 UBVFQDVHGORDQC-UHFFFAOYSA-N CC1=CC(C(O)=O)=C(C=C1)C1=CC(=CC=C1)C(O)=O
1336 0.08 BZEYCGVQYBZOEK-UHFFFAOYSA-N OC(=O)CCCCC(=O)C1=CC(=CC=C1)C(F)(F)F
1337 0.08 VJPZGTYFYCGMDS-UHFFFAOYSA-N OC(=O)CCCCC(=O)C1=CC=C(C=C1)C(F)(F)F
1338 0.08 BKTDWKYNCNBGBC-UHFFFAOYSA-N OCC1OC(C(O)C1O)N1C(=O)NC(=O)C=C1CO
1339 0.08 KRGPQLWYEBSYBB-UHFFFAOYSA-N NC1=NC=C(CC2=CSC3=CC=CC=C23)C(N)=N1
1340 0.08 GKYHZIPVNFXXJO-UHFFFAOYSA-N [O-][N+](=O)C1=CC=C(NC2=NC=NC3=C2NC=N3)C=C1
1341 0.08 ROMPBSFPHIZUPC-UHFFFAOYSA-N CN1C2=C(N(C=N2)C2C=CC(=O)N=N2)C(=O)N(C)C1=O
1342 0.08 YADGEBIPVNFCPQ-UHFFFAOYSA-N NC1=C(C=C(F)C=C1)C1=NN=C(O1)C1=CC=NC=C1
1343 0.08 OIBAGMVKMXOVKD-UHFFFAOYSA-N CC1=CC2=C(C=C1C)N=C(N2)C1=CC=CC=C1Cl
1344 0.08 CGAMDQCXAAOFSR-UHFFFAOYSA-N CCCCCN1C2=C(NC(Cl)=N2)C(=O)NC1=O
1345 0.08 UUTVXASIJAMACY-UHFFFAOYSA-N CCOC(=O)C1=NN(C(N)=C1C#N)C1=CC=C(F)C=C1
1346 0.08 BXGKXBXCUWTBQD-UHFFFAOYSA-N CCOC(=O)C1=NN(C(N)=C1C#N)C1=CC(F)=CC=C1
1347 0.08 ZZIJVOLDQLEWOA-UHFFFAOYSA-N CCOC(=O)C1=NN(C(N)=C1C#N)C1=CC=CC=C1F
1348 0.08 WAFGUHOIRJDARG-UHFFFAOYSA-N COC(=O)C1=CC=CC(=C1)C1=CC=CC=C1C(O)=O
1349 0.08 BIOSGNYHQZTYFY-UHFFFAOYSA-N COC(=O)C1=CC=C(C=C1)C1=CC=CC=C1C(O)=O
1350 0.08 QUOLOGDFFOXLEC-UHFFFAOYSA-N COC(=O)C1=CC=CC(=C1)C1=CC(O)=C(C=O)C=C1
1351 0.08 POOXZWWZMZZHJE-UHFFFAOYSA-N COC(=O)C1=CC=CC(=C1)C1=CC=CC(C=O)=C1O
1352 0.08 KEKSBQSYWKMWQG-UHFFFAOYSA-N COC(=O)C1=CC=C(C=C1)C1=CC(O)=C(C=O)C=C1
1353 0.08 MKPITOVTCBAXQQ-UHFFFAOYSA-N COC(=O)C1=CC=C(C=C1)C1=CC=CC(C=O)=C1O
1354 0.08 KBTURWIPPVGVMZ-UHFFFAOYSA-N COC1=C(C=CC(=C1)C(O)=O)C1=CC=CC=C1C=O
1355 0.076923077 MCXUZKYSWNSOMA-NSHDSACASA-N CC(=C)C1Cc2c(O)c3C(=O)C=C(CO)Oc3cc2O1
1356 0.076923077 LZZOJDXBCACIDD-UHFFFAOYSA-N OCC(c1cc(ccc1O)OS(=O)(=O)CC)(C)C
1357 0.076923077 ROJKUJDXVROBSB-UHFFFAOYSA-N OC(=O)CC(C(=O)O)Cc1ccc2c(c1)cc(cc2)O
1358 0.076923077 GYMPNDOXGDOJPV-UHFFFAOYSA-N Oc1ccc(cc1)OCCc1cccc(c1C(=O)O)O
1359 0.076923077 LKCVKUFQGOCQGT-UHFFFAOYSA-N O=C1CCC2C(O1)C(O)C(O2)c1ccccc1
1360 0.076923077 KNOSIOWNDGUGFJ-UHFFFAOYSA-N CC(C)=CCC1=C(O)C(=O)C2=C(O)C=CC(O)=C2C1=O
1361 0.076923077 UIHBUZJKRBWGLO-UHFFFAOYSA-N COC1=CC=C(C=C1)C(=O)CC(=O)CC(C)=O
1362 0.076923077 HBQJGYYNGXCJBE-UHFFFAOYSA-N O=C1OC(C)(C)CC=C1C1OC(=O)c2c1cc(O)cc2
1363 0.076923077 SXXXQZGXYLEHPT-UHFFFAOYSA-N OC1CC=C(C=C1)C1C(O)Oc2c(C1=O)ccc(c2)O
1364 0.076923077 USUVXPGVQAYCES-DUXPYHPUSA-N [H]\C(=C(\[H])C1=CC(O)=CC(O)=C1O)C1=CC(O)=C(OC)C=C1
1365 0.076923077 OJNVIXDSLGJIAG-UHFFFAOYSA-N COC(=O)C=Cc1cc2ccccc2cc1C(=O)O
1366 0.076923077 TXSXNXJEGMSQIV-UHFFFAOYSA-N O=CC(C(=O)c1ccc2c(c1)cccc2)CC(=O)O
1367 0.076923077 RDKCUUKYUOOMPS-VUABOHJTSA-N CC12CC3OC(=O)C(=C)C3C4OC(=O)C(=COC=C1)C24
1368 0.076923077 LUUUMSFHVOPGET-UHFFFAOYSA-N OC(=O)CC(C(=O)O)Cc1cc(O)c2c(c1)cccc2
1369 0.076923077 JUQAGZSCQQOEFI-UHFFFAOYSA-N COC1=C(OC)C=C2C3=C(CCCC2=C1)C(=O)C(=O)O3
1370 0.076923077 ZDIOXNGCRCNSSC-UHFFFAOYSA-N OC(=O)CC(C(=O)O)COc1ccc2c(c1)cccc2
1371 0.076923077 SRHSQPMKBZZREC-UHFFFAOYSA-N O=C1OC(C)(C)CC=C1C1OC(=O)c2c1cccc2O
1372 0.076923077 OZWDRTMANSFLHH-UHFFFAOYSA-N CC1=CC=C(SSC2=C(C)C=CC=C2C)C=C1C
1373 0.076923077 LVAFNLUQHBYWDM-UHFFFAOYSA-N Oc1ccc(cc1)C1=CC(O)c2c(O1)ccc(c2)O
1374 0.076923077 RAQVSSOYUQFVRL-UHFFFAOYSA-N CC1=C(C(O)Oc2c1cc(C)c1c2c(C)co1)C(=O)O
1375 0.076923077 VNPCNIGWWNSJIT-UHFFFAOYSA-N COc1cc2=CC3OC(=CC(=O)C3C(=c2c(c1)O)O)C
1376 0.076923077 NBKWZULFGPSFFA-LURJTMIESA-N COC1=CC(=O)c2c(O)c(C)c3CC(C)Oc3c2C1=O
1377 0.076923077 ZXIATBNUWJBBGT-UHFFFAOYSA-N COC1=CN(C2OC(CO)C(O)C2O)C(=O)N=C1O
1378 0.076923077 RYJJRAKMTCKYLY-UHFFFAOYSA-N ClC(C1CCCCC1)S(=O)C1=CC=CC=C1
1379 0.076923077 FAGWXWYWWJHQBX-UHFFFAOYSA-N O=C1CC(Oc2c1cccc2)c1cccc(c1O)O
1380 0.076923077 WJFUWTYFZUGRCU-UHFFFAOYSA-N COc1cc(C=CC2=CC3C(C=C2)(O3)OC)oc(=O)c1
1381 0.076923077 WKWSXIPYDXODPH-UHFFFAOYSA-N Oc1ccc2c(c1)OC(CC2=O)C1=CC=CC2C1O2
1382 0.076923077 KEZYTBRZEHSOTF-UHFFFAOYSA-N CCCCCOP(S)(=S)OCC(C)C
1383 0.076923077 UVFQYLBLQREFSK-UHFFFAOYSA-N OC1=CC(C(C=C1)C(=O)C=Cc1ccc(cc1)O)(O)O
1384 0.076923077 MDCWYYUCLPWJRF-UHFFFAOYSA-N COC1=CC=C(C=C1)S(=O)(=O)CC(C)=CCO
1385 0.076923077 NUJIXGZJFZZNEJ-UHFFFAOYSA-N CC(=CCc1c2OCOc2c(O)c3C=CC(=O)Oc13)C
1386 0.076923077 FEMKKVMUQSEQOT-UHFFFAOYSA-N O=CC(COc1cccc2c1CCCC2=O)O
1387 0.076923077 ZTDAJZOXOGLQPV-UHFFFAOYSA-N CC1=CN(C(OC(CO)C=O)C=O)C(=O)NC1=O
1388 0.076923077 LUGHQYFCYGQCLK-UHFFFAOYSA-N CC1=CC(SSC2=C(C)C=CC(C)=C2)=C(C)C=C1
1389 0.076923077 PXDYINAQCQIUDH-UHFFFAOYSA-N CCOC(=O)CS(=O)(=O)C1=C(C)C=C(C)C=C1
1390 0.076923077 TXPQYSOGROHVGK-UHFFFAOYSA-N CC(=O)Oc1ccc2c(c1)C(O)C(O2)C(=C)C
1391 0.076923077 MUQUUZBTNYXTOI-UHFFFAOYSA-N CCC1(C)OC(=O)C(C(=O)O1)C1=CC=CC=C1
1392 0.076923077 CRQNKYNTSKUTDE-UHFFFAOYSA-N COC1=CC=C(C=C1)C(=O)C(C(C)=O)C(C)=O
1393 0.076923077 RDKCUUKYUOOMPS-NKSTYXRASA-N CC12CC3OC(=O)C(=C)C3C4OC(=O)C(=COC=C1)C24
1394 0.076923077 IDOYMUNOQJHFCM-UHFFFAOYSA-N OCC1=CC(=O)C2=C(C)CC(C3C(=C12)OC(=O)C3=C)O
1395 0.076923077 JLSJJHBYXNLGHZ-UHFFFAOYSA-N Oc1ccc(cc1)C1CC(=O)C2(C(O1)(O)C=CC=C2)O
1396 0.076923077 YUHFNHZMSUTLLK-UHFFFAOYSA-N COC(=O)C=C(C)C1=CC(=O)C2=CC=CC=C2C1=O
1397 0.076923077 QRQUEADXAKIMGO-UHFFFAOYSA-N OCC1=CC(=O)C2=C(C)CC(C3=C(C12)OC(=O)C3=C)O
1398 0.076923077 NKHVJUPWEORVRW-UHFFFAOYSA-N CC(=O)CC1=CC=C(C=C1)S(=O)(=O)CCCO
1399 0.076923077 HPIBUPWZPILGPW-UHFFFAOYSA-N O=C1CC(OC2=C1C(O)C(C=C2)(O)O)c1ccccc1
1400 0.076923077 LIJZUGZAEVRJQH-UHFFFAOYSA-N COC1=C(O)C=C(C=CC(=O)CC(C)=O)C=C1
1401 0.076923077 KMZVXCYETCABBY-UHFFFAOYSA-N OCC(O)COC(=O)NC1=CC=C(C=C1)[N+]([O-])=O
1402 0.076923077 PRQCRNJZCWWTKM-UHFFFAOYSA-N OC1=CC(C(C=C1)C(=O)CC(=O)c1ccc(cc1)O)O
1403 0.076923077 YITGOVYGBGZYIG-UHFFFAOYSA-N Oc1ccc(c(c1)C1CC(=O)c2c(O1)cccc2)O
1404 0.076923077 LRDXYMYOQKRKCG-UHFFFAOYSA-N OC(=O)CC(C(=O)O)Cc1ccc2c(c1)ccc(c2)O
1405 0.076923077 WUOQNOSXVGGNNU-UHFFFAOYSA-N OC(=O)CC(C(=O)O)Cc1ccc2c(c1)cccc2O
1406 0.076923077 MDCWYYUCLPWJRF-UHFFFAOYSA-N COC1=CC=C(C=C1)S(=O)(=O)CC(C)=CCO
1407 0.076923077 IEDWQWUZMVJOSQ-UHFFFAOYSA-N NC(CCCN(CCCl)CCCl)C(O)=O
1408 0.076923077 BETMVIATCLCGRE-UHFFFAOYSA-N COC(=O)C(COC(C)=O)=CC1=CC=CC=C1
1409 0.076923077 UBEVIVQJKIDVDM-LURJTMIESA-N C[C@H]1COc2c(C)c(O)c3OC(=CC(=O)c3c2C1=O)C
1410 0.076923077 ROIPRYOVEJTXSC-UHFFFAOYSA-N OC1=CC2(C(C=C1)O2)C1CC(=O)c2c(O1)cccc2
1411 0.076923077 SUIJBNSVQYTXJP-UHFFFAOYSA-N Oc1cccc(c1)C1CC(=O)C2(C(O1)(O)C=CC=C2)O
1412 0.076923077 OLBAYJUQWFSQAY-UHFFFAOYSA-N CC(=O)Oc1ccc(CC=C)cc1OC(=O)C
1413 0.076923077 NUEKDFWUILAJTO-UHFFFAOYSA-N OCC1OC(C(C1O)O)n1c(=O)[nH]c(=O)c(c1O)C
1414 0.076923077 DZXQRKKTOUXQRM-UHFFFAOYSA-N OCC1(C)C=Cc2c(O1)cc(c(c2)C(=O)C)O
1415 0.076923077 NQDBZCASKNZDRF-UHFFFAOYSA-N OC1C=C(C=CC1(O)O)OCc1ccccc1
1416 0.076923077 SVZXSYZOHJIJPB-UHFFFAOYSA-N OC(=O)CC(C(=O)O)Cc1ccc2c(c1)c(O)ccc2
1417 0.076923077 ZQEKCPIZZVARQC-UHFFFAOYSA-N OC1=CC=C(C2C1O2)C1CC(=O)c2c(O1)cccc2
1418 0.076923077 CFRPGQLSKQUKCI-UHFFFAOYSA-N O=C1C2=CC3OC3C=C2OCC1c1ccccc1O
1419 0.076923077 CFZQNGMEMFCVBJ-UHFFFAOYSA-N OC(=O)CC(C(c1ccc2c(c1)cccc2)O)C(=O)O
1420 0.076923077 JMSUEPQZGKBECJ-UHFFFAOYSA-N Oc1ccc2c(c1)C(=O)CC(O2)c1ccccc1O
1421 0.076923077 ILRLTMKXQCUDBR-UHFFFAOYSA-N O=C1OC(CC2(C1C(=CC=C2)O)O)c1ccc(cc1)O
1422 0.076923077 GIIGLBQYTBCXSM-UHFFFAOYSA-N COc1cc(C)c2Oc3c(O)c(O)cc(C)c3Oc2c1
1423 0.076923077 UVIOWNXVZLPNRX-UHFFFAOYSA-N CC(C)CCOP(S)(=S)OCC(C)C
1424 0.076923077 GGXSOKRMFQSBCS-UHFFFAOYSA-N OC1C=CC(=C(C1)O)C(=O)CC(=O)c1ccc(cc1)O
1425 0.076923077 AKTZHULIDHWHOV-UHFFFAOYSA-N COc1cc2oc(cc2cc1C(=O)CC(=O)O)C(=C)C
1426 0.076923077 QCMPHZDBSUAAON-UHFFFAOYSA-N CC1=CC=C(C=C1)S(=O)(=O)CCC1OCCO1
1427 0.076923077 UKNGAXNBHQXSHV-UHFFFAOYSA-N Oc1ccc(cc1)CC1=CC(C(C=C1)(O)O)O
1428 0.076923077 RDKCUUKYUOOMPS-IAGXKZSMSA-N CC12CC3OC(=O)C(=C)C3C4OC(=O)C(=COC=C1)C24
1429 0.076923077 RKFJRXKHXIITBQ-UHFFFAOYSA-N NNOC(=O)CP(c1ccccc1)c1ccccc1
1430 0.076923077 ZQTUKLOPEQEDKS-NWDGAFQWSA-N COC(=O)c1ccc2OC(C(O)c2c1)C(=C)C
1431 0.076923077 UJDWQMHSONZRPQ-CYBMUJFWSA-N COC1(Cc2ccc(O)cc2)CC=C(O)C1=O
1432 0.076923077 JCESRTLXFMIMQL-UHFFFAOYSA-N O=C1OC(C)(C)CC=C1C1OC(=O)c2c1c(O)ccc2
1433 0.076923077 YDNDQMCYNZMRSY-UHFFFAOYSA-N COC1=CC=C(C=C1)C(CC(C)=O)=CC(O)=O
1434 0.074074074 RPKUCYSGAXIESU-ABLWVSNPSA-N C1[C@H](OC2=CC(=CC(=C2C1O)O)O)C3=CC=C(C=C3)O
1435 0.074074074 DSYQHGZVGOOIDA-UHFFFAOYSA-N OC(=O)CC(C(=O)O)Cc1cc2ccccc2cc1O
1436 0.074074074 RPKUCYSGAXIESU-UHFFFAOYSA-N OC1CC(OC2=CC(O)=CC(O)=C12)C1=CC=C(O)C=C1
1437 0.074074074 DDEGDFCVEXYTJM-UHFFFAOYSA-N CCOC(=O)C1=NNC(C(=O)OC)=C1C(=O)OC
1438 0.074074074 GEFJKNBTBQBFOH-UHFFFAOYSA-N OC1C(COC2=C1C=CC(O)=C2)C1=C(O)C=C(O)C=C1
1439 0.074074074 DGAXVGSPAYDLEG-UHFFFAOYSA-N OC1=CC2=C(OCC(C2)C2=CC(O)=C(O)C=C2)C=C1O
1440 0.074074074 ZKRSWUUEFQXCSK-UHFFFAOYSA-N CSC1=CC=CC=C1C(=O)CCC1=CC=C(F)C=C1
1441 0.074074074 UNXITPCUASJXAZ-LLVKDONJSA-N COC(=O)c1ccc2OC(Cc2c1O)C(=C)C
1442 0.074074074 ZOLZLXYGICVQRU-UHFFFAOYSA-N CSC1=CC=CC=C1C(=O)CCC1=CC(F)=CC=C1
1443 0.074074074 YCDHOJVBJDPREI-UHFFFAOYSA-N C[Si]1(C)CCCC2(C1)C(=O)NC(=S)NC2=O
1444 0.074074074 NUAVIBXNCQCHQZ-UHFFFAOYSA-N COC(=O)C(=O)C=Cc1ccc2c(c1O)cccc2
1445 0.074074074 XBWZRIBMTWLMJZ-UHFFFAOYSA-N CC(=O)C1=CC=C(OCC2COC(C)(C)O2)S1
1446 0.074074074 RPKUCYSGAXIESU-QWHCGFSZSA-N OC1CC(Oc2cc(O)cc(O)c12)c3ccc(O)cc3
1447 0.074074074 XBEBFUKNEGMNAV-UHFFFAOYSA-N CCC(C)COP(S)(=S)OCC(C)C
1448 0.074074074 FPOXAHIPWZTWSD-UHFFFAOYSA-N CC(C)OC(=O)C1=CC(=C(NC(C)=O)O1)[N+]([O-])=O
1449 0.074074074 RPKUCYSGAXIESU-OLZOCXBDSA-N OC1CC(Oc2cc(O)cc(O)c12)c3ccc(O)cc3
1450 0.074074074 PMHFLBQRALFMRT-UHFFFAOYSA-N NNC(=O)CP(=O)(C1=CC=CC=C1)C1=CC=CC=C1
1451 0.074074074 DMXQMMWGBIMHME-UHFFFAOYSA-N OC1=CC2C(C=C1)C(=O)C(=CO2)c1ccc(cc1)O
1452 0.074074074 WPJOSCVCQRPYNJ-UHFFFAOYSA-N COC(=O)c1c(OC)cccc1C(=O)C#CC#CC
1453 0.074074074 OTGPVFPWARWFIE-UHFFFAOYSA-N COC(=O)CCCCS(=O)(=O)C1=CC=CC=C1
1454 0.074074074 XHLVJDTTZCRSGA-UHFFFAOYSA-N CC(=O)OCC1=CC2=C(OCO2)C=C1CC=C
1455 0.074074074 VFCROWZMKRQIHI-LBPRGKRZSA-N CC(=C)[C@@H]1Cc2c(O1)cc(O)c3C(=O)C=C(CO)Oc23
1456 0.074074074 YAIJTVIRGWVLQA-UHFFFAOYSA-N OC1=CC=C(CC1)C1Oc2cc(O)ccc2C(=O)C1O
1457 0.074074074 OLEHILHKGHOVLE-OAHLLOKOSA-N Oc1ccc(cc1O)[C@H]2OCCc3cc(O)c(O)cc23
1458 0.074074074 LRVHMPKWZCFKAP-UHFFFAOYSA-N OC(=O)CC(C(=O)O)Cc1ccc2c(c1O)cccc2
1459 0.074074074 VZRXFLGJMKLUPR-UHFFFAOYSA-N COC1=CC=C(C=C1)N1CCCSC1=S
1460 0.074074074 RHMILJUQAASDCZ-UHFFFAOYSA-N OC1C=CC2=C(C1)OCC(C2=O)c1ccc(cc1O)O
1461 0.074074074 IODQSOSKGWYCRI-JADCEHMESA-N CC1CC2OC(=O)C(=C)C2CC3OC(=O)C=C13
1462 0.074074074 FRUDYPQJJYJFEA-UHFFFAOYSA-N COc1ccc(cc1)C=CC1=CC2(C(C(=O)O1)O2)OC
1463 0.074074074 AOADALFQVBDJJO-UHFFFAOYSA-N CCCCCC(O)C(Cl)S(=O)C1=CC=CC=C1
1464 0.074074074 VSULPESMAFDXFE-UHFFFAOYSA-N OC1=CC2C(C=C1)(O2)C1CC(=O)c2c(O1)cccc2
1465 0.074074074 XZRIDAROOFTUIE-GQCTYLIASA-N COC1=CC2C(C=C1)(O2)/C=C/c1cc(OC)cc(=O)o1
1466 0.074074074 ATQOMCWRUVPYNN-UHFFFAOYSA-N O=C1OC(C)(C)C(C=C1C1OC(=O)c2c1cccc2)O
1467 0.074074074 UKSGFFQLAZFFBP-LLVKDONJSA-N COc1c2OCC(Oc2cc3C=CC(=O)Oc13)C(=C)C
1468 0.074074074 OTDFDVFYJIBWDV-UHFFFAOYSA-N OC(=O)C(=O)CCCC(=O)c1ccccc1C
1469 0.074074074 YZKKPYNUUMFLRS-UHFFFAOYSA-N Cc1cccc(c1)C(=O)CCCC(=O)C(=O)O
1470 0.074074074 NLUOYJAEFWYGLA-UHFFFAOYSA-N CC1=CC(C)=C(SSC2=C(C)C(C)=CC=C2)C=C1
1471 0.074074074 CHDCZKYWRIPTKF-UHFFFAOYSA-N OC1=CC(C(C=C1)(O)Cc1ccc(cc1)O)O
1472 0.074074074 UGGWGKQNWYMVBI-UHFFFAOYSA-N COC(=O)C(=O)C=Cc1cc2ccccc2cc1O
1473 0.074074074 KGYOJVPOSJLGHM-UHFFFAOYSA-N OC1C=CC=C(C1(O)O)Cc1ccccc1O
1474 0.074074074 SIUSQNJJCXNIPB-UHFFFAOYSA-N CCOC(=O)C=C(OC)C1=CC(=CC=C1)C(F)(F)F
1475 0.074074074 JAFORXKRQBIDEE-ONEGZZNKSA-N CC(=O)OCC=Cc1ccc(OC(=O)C)cc1
1476 0.074074074 YEFMHQHGOBFWDW-UHFFFAOYSA-N Oc1ccc2c(c1)C(=O)OC2C1=CCC(OC1=O)(C)C
1477 0.074074074 UYBIWDUOMBRNRD-UHFFFAOYSA-N C=CCCCCOC(=O)C1=CC2=C(C=C1)C(=O)OC2=O
1478 0.074074074 DZHUPLZXRKUCLV-UHFFFAOYSA-N OC1(CCCCC1)P(O)(=S)C1=CC=CC=C1
1479 0.074074074 WJGARIHIYIDRAF-UHFFFAOYSA-N CC(C)OP(=S)(OC(C)C)SC(C)C
1480 0.074074074 FLCGRFVBZHIHQC-UHFFFAOYSA-N OC1=C(C(=O)OC(C1)(C)C)C1OC(=O)c2c1cccc2
1481 0.074074074 LRNVWTJTJAYZLL-UHFFFAOYSA-N OC1=CC(=C(CC1)C(=O)CC(=O)c1ccc(cc1)O)O
1482 0.074074074 JGXYVVTUNMSZEL-UHFFFAOYSA-O O=C(CNC(=O)OCC1=CC=CC=C1)C[N+]#N
1483 0.074074074 PSNRAXWJQWSULZ-UHFFFAOYSA-N NC(=O)C1OC(Oc2noc(c2)C)C(C(C1O)O)O
1484 0.074074074 NTODTBOPMAMSQG-UHFFFAOYSA-N CC1=CC(C)=C(SSC2=CC=C(C)C(C)=C2)C=C1
1485 0.074074074 PAYSTOJNTSLUOP-UHFFFAOYSA-N O=CC(=O)C(=O)C=CC(=O)C(c1ccc(cc1)O)(C)C
1486 0.074074074 AXKPLIPBDXKMLF-UHFFFAOYSA-N OC1=CC=C(C(C1O)O)Cc1ccc(cc1)O
1487 0.074074074 GPIVSAFVQWEQOE-UHFFFAOYSA-N CC1=CC(C)=C(SSC2=C(C)C=CC(C)=C2)C=C1
1488 0.074074074 AINGQFHWCSLBFX-UHFFFAOYSA-N OCOc1cc(C=Cc2ccc(cc2)OC)oc(=O)c1
1489 0.074074074 SLQSXNOTHVSVPG-UHFFFAOYSA-N OC(=O)Oc1c(cccc1O)CCc1ccc(cc1)O
1490 0.074074074 SQDOMQCCCHMXBP-UHFFFAOYSA-N COC1=C(O)C=CC(C=CC(=O)CC(C)=O)=C1
1491 0.074074074 ABJISGAJTYFARS-UHFFFAOYSA-N COC(=O)C(C)CS(=O)(=O)C1=CC=C(C)C=C1
1492 0.074074074 UYLCVYJVHGEGOR-UHFFFAOYSA-N OCC=Cc1ccc2c(c1C(=O)C(=O)O)cccc2
1493 0.071428571 KBQVDAIIQCXKPI-UHFFFAOYSA-N CO[Si](CCCOC(=O)C=C)(OC)OC
1494 0.071428571 HJLSESBLBFLOHD-UHFFFAOYSA-N CCCOC(=O)C1=CC(=C(NC(C)=O)O1)[N+]([O-])=O
1495 0.071428571 KVBWWHIVCPWHSA-PKNBQFBNSA-N COC(=O)CCCC#CC#CC=CC(=O)OC
1496 0.071428571 HPYUVJOUOVWPNC-LBPRGKRZSA-N CC(=O)OCc1ccc(OCC(O)C#C)cc1
1497 0.071428571 SYTHWCSAZPKKFH-UHFFFAOYSA-N OC(=O)C(Oc1cccc(c1)OC1=CCC(=O)C=C1)C
1498 0.071428571 SBIVFAIMPAXKOI-JXMROGBWSA-N COC(=O)C(=CCOc1ccc2C=CC(=O)Oc2c1)C
1499 0.071428571 NTKZVMCLJUKOBI-HIFRSBDPSA-N COc1ccc2C=CC(=O)Oc2c1C3OCC(=C)C3O
1500 0.071428571 CZNUNTJCOFEAPI-QCNOEVLYSA-N OC1C2CC(CC(O2)c3ccccc3)OC1=O
1501 0.071428571 YPIHXKDLJZDKKB-UHFFFAOYSA-O CO[P+](=O)C(C)NC(=O)OCC1=CC=CC=C1
1502 0.071428571 YGRKPHJHMPSHAJ-UHFFFAOYSA-N OCC(=C)C1Oc2c(C1O)cc(cc2)C(=O)C
1503 0.071428571 USYIGOSTVXJXHA-UHFFFAOYSA-N OC(=O)CC(CC=CC1=CC=CC=C1)C(O)=O
1504 0.071428571 KIOAAZWXERJXQO-UHFFFAOYSA-N CC1(C)Oc2ccc(C(=O)CO)c(O)c2C=C1
1505 0.071428571 DZXQRKKTOUXQRM-ZDUSSCGKSA-N CC(=O)c1cc2C=CC(C)(CO)Oc2cc1O
1506 0.071428571 SBIVFAIMPAXKOI-YFHOEESVSA-N COC(=O)C(=C/COc1ccc2C=CC(=O)Oc2c1)C
1507 0.071428571 RTNGMIUMJUOABT-AHPKVONYSA-N COC(=C1/OC(=O)C=C1OC)C2OC2c3ccccc3
1508 0.071428571 RTNGMIUMJUOABT-ONKYJICLSA-N COC(=C/1OC(=O)C=C1OC)C2OC2c3ccccc3
1509 0.071428571 JSGLMDMQVBFNPA-GFCCVEGCSA-N COc1c2OC(COc2cc3OC(=O)C=Cc13)C(=C)C
1510 0.071428571 MTDDCSAIAGUEFP-PMZAMSJHSA-N OCC1OC(C(O)C(O)C1O)N2NC(=O)C=CC2=O
1511 0.071428571 LGLLPBUCSIYJEV-ZDUSSCGKSA-N COC1(C)Oc2cc(O)c(cc2C=C1)C(=O)C
1512 0.071428571 OQKJZWABRBNEOT-UHFFFAOYSA-N OC1C=CC2=C(C1)OC(CC2=O)c1ccc(c(c1)O)O
1513 0.071428571 LLJRPLCWVBJBCF-UHFFFAOYSA-N OC1CC=C2C(=C1)OC(C(C2=O)c1ccc(cc1)O)O
1514 0.071428571 FGGLKVLSQQFEAY-UHFFFAOYSA-N OC1C=CC(=C(C1O)Cc1ccccc1O)O
1515 0.071428571 PQAWVHVRMMJPQI-UHFFFAOYSA-N COC1=C2CCOC2=CC2C1C(=O)C=C(O2)C
1516 0.071428571 GFQDWAQGWXNKEX-UHFFFAOYSA-N O=C1C=C(OC2C1C(=CC=C2O)O)c1ccccc1
1517 0.071428571 HVWXSYHOYWAHOY-UHFFFAOYSA-N O=C(C(=O)N)Oc1c(ccc(c1C)O)C(=O)O
1518 0.071428571 YGBJWJPZCBOXGM-UHFFFAOYSA-N O=C(c1ccc(cc1)C)CCCC(=O)C(=O)O
1519 0.071428571 SMHZNBQFMYZRQL-UHFFFAOYSA-N OC(=O)C1=Cc2cc3C=CC(Oc3cc2OC1O)(C)C
1520 0.071428571 WZHULWAVWCVJAU-UHFFFAOYSA-N O=CC(=CC(=O)C(=O)C=O)C(c1ccc(cc1)O)(C)C
1521 0.071428571 HIXDAOFOMCABSJ-UHFFFAOYSA-N OCC(=O)c1ccc2c(c1)C(O)C(O2)C(=C)C
1522 0.071428571 MIOJSHGZYGNCOI-UHFFFAOYSA-N CCN1C(=S)SC(=CN2CCCCC2)C1=O
1523 0.071428571 RGOSRUXOQZFRBV-UHFFFAOYSA-N OC(=O)C1=Cc2ccc3c(c2OC1O)C=CC(O3)(C)C
1524 0.071428571 VOSXFORUWZVNMH-UHFFFAOYSA-N OC1=CC2C(C=C1)OC(=CC2=O)c1ccc(cc1)O
1525 0.071428571 NDHMOBCVFGMXRK-UHFFFAOYSA-N O=CC1C(CC2OC(=O)CC12)OC(=O)C1=CC=CC=C1
1526 0.071428571 VXMLIOBLRFPPSZ-UHFFFAOYSA-N CCOC(=O)C1=CC=C(OCCS(C)=O)C=C1
1527 0.071428571 XTGZALWKSBATBY-UHFFFAOYSA-N CC1=CC=CC(SSC2=C(C)C(C)=CC=C2)=C1C
1528 0.071428571 PQUDQJLWVUJJMD-UHFFFAOYSA-N OC(=O)CC(C(=O)O)Cc1ccc2c(c1)C=CC1C2O1
1529 0.071428571 BYKNJRIVJRIKQC-UHFFFAOYSA-N C1OC2COC(OC2C2OC12)C1=CC=CC=C1
1530 0.071428571 TVNYITOTYVLDHB-UHFFFAOYSA-N OC(=O)CC(C(=O)O)CC1=CC=C2C3(C1O3)C=CC=C2
1531 0.071428571 CBHYOTWPIDDTJC-UHFFFAOYSA-N OC(=O)CC(C(=O)O)CC1=CC2OC32C(=C1)C=CC=C3
1532 0.071428571 TUGMZYRKFFIJNH-UHFFFAOYSA-N OC(=O)CC(C(=O)O)CC12OC2C=c2c(=C1)cccc2
1533 0.071428571 YASJBOGVCIGVND-UHFFFAOYSA-N CC1=CC=CC(SSC2=C(C)C=CC=C2C)=C1C
1534 0.071428571 SSYJBISLVMPLJX-UHFFFAOYSA-N OC1=CC=C2C(C1)OC(C(C2=O)c1ccc(cc1)O)O
1535 0.071428571 SEPMDINTZXVARF-UHFFFAOYSA-N CC(=O)OC(CC=C)C1=CC=C2OCOC2=C1
1536 0.071428571 RLUWJLDENVQFBS-UHFFFAOYSA-N CSC1=CC=CC=C1CCC(=O)C1=CC(F)=CC=C1
1537 0.071428571 BOFWLWAFRDQXSG-UHFFFAOYSA-N CSC1=CC=CC=C1CCC(=O)C1=CC=C(F)C=C1
1538 0.071428571 PZNBEZXOWBIJJR-UHFFFAOYSA-N CSC1=CC=C(CCC(=O)C2=CC(F)=CC=C2)C=C1
1539 0.071428571 LMHXYQLFYCOXNR-UHFFFAOYSA-N CSC1=CC=C(CCC(=O)C2=CC=C(F)C=C2)C=C1
1540 0.071428571 KVGJZTOTMIDYOQ-UHFFFAOYSA-N CSC1=CC=C(C=C1)C(=O)CCC1=CC(F)=CC=C1
1541 0.071428571 SRJNJOKWVWGGKL-UHFFFAOYSA-N CSC1=CC=C(C=C1)C(=O)CCC1=CC=C(F)C=C1
1542 0.071428571 SRIUDLJQIGIDLG-UHFFFAOYSA-N COC1=CC(=O)OC(C1)C1=CC=C(OC)C=C1
1543 0.071428571 RTNGMIUMJUOABT-UHFFFAOYSA-N COC(C1OC1C1=CC=CC=C1)=C1OC(=O)C=C1OC
1544 0.071428571 VFYQRVZAMGQMLE-UHFFFAOYSA-N Oc1ccc2c(c1)C(=O)CC(O2)C1=CC=CC2C1O2
1545 0.071428571 MHJYJCPZTDJIOT-UHFFFAOYSA-N CCOC(=O)C(OC(C)=O)=CC1=CC=CC=C1
1546 0.071428571 AXQUTPDPWHECKP-UHFFFAOYSA-N OS(=O)(=O)OC1=CC=C(C=C1)C1CCCCC1
1547 0.071428571 MBPVYNNGZZWYFJ-UHFFFAOYSA-N COC(=O)C1CC1C1=CC=C(OC(C)=O)C=C1
1548 0.071428571 XFQONALBZOJFJG-UHFFFAOYSA-N NC(C(=O)O)CCc1c(O)cc([nH]c1=O)C(=O)O
1549 0.071428571 HHEDSDDSNWCDES-UHFFFAOYSA-N COC1=C(OC(C)=O)C(CC=C)=C(C=O)C=C1
1550 0.071428571 FKMGJEGGBCBSSR-UHFFFAOYSA-N OCOc1ccc(cc1)C=Cc1cc(OC)cc(=O)o1
1551 0.071428571 LALBDDHPSWWRKO-UHFFFAOYSA-N CSC1=NC(=O)C(N=NC2=CC=CC=C2C)C(C)=N1
1552 0.071428571 HUAYZDIXLAGHNZ-UHFFFAOYSA-N COC1=C(OC)C=C(C=CC2=CC(=O)C(=O)CO2)C=C1
1553 0.071428571 JQGPFINJIJZPHY-UHFFFAOYSA-N Oc1ccc2c(c1)C(=O)CC(O2)C1=CC2C(C=C1)O2
1554 0.068965517 PENMSYZTTSJTKO-UHFFFAOYSA-N CCOC(=O)C#CC1=CC=CC=C1OCOC
1555 0.068965517 PIXBQILNIFVOMO-UHFFFAOYSA-N COC1=C(C=CC(C1O)O)n1nc(oc1=O)OC
1556 0.068965517 IAUJKTAZORYIMG-UHFFFAOYSA-N OC(=O)NC(C(CC1OC2N(C1)C(=O)C2)O)C(=O)O
1557 0.068965517 AQXVCNGWFVTHCU-UHFFFAOYSA-N O=C1OC(C)(C)CC=C1C1OC(=O)C2=C1C=CC1C2O1
1558 0.068965517 JUOJVPQQGLGFNI-UHFFFAOYSA-N CSC1=CC=CC=C1CCC(=O)C1=CC=CC=C1F
1559 0.068965517 FJYMIURYGGNKRV-UHFFFAOYSA-N NC(N)N=NC=NC1=CC=C(C=C1)S(N)(=O)=O
1560 0.068965517 KUTZTFKLEPHZBW-UHFFFAOYSA-N COC(=O)C(C)C1=CC=C(OC2=CC=C(O2)C=O)C=C1
1561 0.068965517 QOEINRHQYOZIAI-UHFFFAOYSA-N CSC1=CC=C(CCC(=O)C2=CC=CC=C2F)C=C1
1562 0.068965517 JCHFEPFEKYVYNG-UHFFFAOYSA-N CCCCOC(=O)C1=CC=C(S1)C1OCCO1
1563 0.068965517 SVIQLRDWMQOGNQ-UHFFFAOYSA-N OC1=CC2=C(CC1)C(=O)C(C(O2)c1ccc(cc1)O)O
1564 0.068965517 UAXMPVJRTGNEPS-UHFFFAOYSA-N CC(C)CC(C)OP(S)(=S)OC(C)C
1565 0.068965517 ACQVTWBFHQGODH-UHFFFAOYSA-N COC(=O)CC=C(C=O)C1=CC=C(OC)C=C1
1566 0.068965517 RDVBABFBPMZGPJ-UHFFFAOYSA-N OC(=O)C1=CC2C3(C1COC(=O)C13CO1)C=C(C2=C)C
1567 0.068965517 AIRZLGBDOJLRHG-UHFFFAOYSA-N CCOC(=O)CCCC(=O)C1=CC(F)=C(F)C(F)=C1
1568 0.068965517 AMTGGHVEXWIYMJ-UHFFFAOYSA-N CCOC(=O)CCC(=O)C1=CC=CC=C1C(F)(F)F
1569 0.068965517 UJNRCSAQHHQALK-UHFFFAOYSA-N C=CC12COC(=O)C(=C)C2=C(C2C(C1)OC(=O)C2=C)O
1570 0.068965517 WDFPAQJEHQYFBV-UHFFFAOYSA-N CCOC(=O)C(C)(CCC1=CC=CS1)C(O)=O
1571 0.068965517 IPKIXOQHGIOHDY-UHFFFAOYSA-N OC1=CC=C(C(C1)O)C1COc2c(C1=O)ccc(c2)O
1572 0.068965517 QQMYOPVSVNPECO-UHFFFAOYSA-N CCOC(=O)C(=O)CC(=O)C1=CC=C(C)C=C1
1573 0.068965517 UAXMPVJRTGNEPS-UHFFFAOYSA-N CC(C)CC(C)OP(S)(=S)OC(C)C
1574 0.068965517 XDDBRKFSXVGRIE-UHFFFAOYSA-N O=C1OC(C)(C)CC=C1C1OC(=O)C23C1(C=CC=C3)O2
1575 0.068965517 YEARUSBYFUFGOZ-UHFFFAOYSA-N OC(=O)CC(C(=O)O)Cc1ccc2c(c1)C1OC1C=C2
1576 0.068965517 UYJRBYJFEMYEDC-UHFFFAOYSA-N OC(=O)C1=CC2=C(C)C(=CC32C1COC(=O)C13CO1)C
1577 0.068965517 NWFMDIWCBRPDKV-UHFFFAOYSA-N COC(=O)CC1=CC=C(OC2=CC=C(O2)C(C)=O)C=C1
1578 0.068965517 UCUPVVONVZJYED-UHFFFAOYSA-N OCC1=CC(=O)C2=C(C)CC(=O)C3C(C12)OC(=O)C3=C
1579 0.068965517 PKQLVEAKUKKDIC-UHFFFAOYSA-N O=C1OC(C)(C)CC=C1C1OC(=O)C2=C1C1OC1C=C2
1580 0.068965517 OBBJQZSMXOJMCN-LLVKDONJSA-N COc1cc2C=CC(=O)Oc2c3OCC(Oc13)C(=C)C
1581 0.068965517 GNOLFBQIZOIKBS-UHFFFAOYSA-N Oc1ccc2c(c1)OC(CC2O)c1ccc(c(c1)O)O
1582 0.068965517 NJXVOIXWGADHKP-UHFFFAOYSA-N CC1(C)Oc2cc(O)c(cc2C=C1)C(=O)CO
1583 0.068965517 PJXBSEMPGQDIBQ-UHFFFAOYSA-N CCOC(=O)CCC(=O)C1=CC=C(C=C1)C(F)(F)F
1584 0.068965517 HWDZGNVKNHWDIG-UHFFFAOYSA-N OC#CN(CC(=O)O)CCN(CC(=O)O)CC(=O)O
1585 0.068965517 IFUFLGMRDPXNFA-UHFFFAOYSA-N CCOC(=O)C=CC1=CC=C(OC(C)=O)C=C1
1586 0.068965517 RWNOEFSFPHLXRH-UHFFFAOYSA-N OC1=CC2=C(CC1)C(=O)C(CO2)c1ccc(cc1O)O
1587 0.068965517 OVZSCDODFBUOPL-UHFFFAOYSA-N COc1cc(cc(C)c1C(=O)C=CC)C(=O)O
1588 0.068965517 OVZSCDODFBUOPL-SNAWJCMRSA-N COc1cc(cc(C)c1C(=O)C=CC)C(=O)O
1589 0.068965517 DLXGZNOMCFBJDA-UHFFFAOYSA-N CCOC(=O)CCC(=O)C1=CC(=CC=C1)C(F)(F)F
1590 0.068965517 UVSUUNVUGAWGNN-UHFFFAOYSA-N OCC1=CC(=O)C2=C(C)C=C(C3C(C12)OC(=O)C3=C)O
1591 0.068965517 HGRZYUPVQHTCNF-UHFFFAOYSA-N OC1=CCC(C=C1)C1Oc2cc(O)ccc2C(=O)C1O
1592 0.068965517 NPUQGTJJHMSXMW-UHFFFAOYSA-N CC(=O)CC(=O)C1=CC=C2OCC(C(C)=O)C(=O)C2=C1
1593 0.068965517 RPTQMFYXBSBPNM-UHFFFAOYSA-N CCC1=CC=CC=C1SSC1=CC=CC=C1CC
1594 0.068965517 RNFDDZFLEZKPJR-UHFFFAOYSA-N COC(=C1C(=CC(=O)O)CCc2c1c(O)ccc2)C=O
1595 0.066666667 VFHYFVLPEIFKFP-UHFFFAOYSA-N C=CC12COC(=O)C(=C)C2C2=C(C(C1)O)C(=C)C(=O)O2
1596 0.066666667 ZZFQEGQQNCDMSU-UHFFFAOYSA-N O=CC(=O)c1ccc(c(c1O)CC=C(C)C)O
1597 0.066666667 AHZVYVPVHRHEHF-REBRKWNGSA-N CC(=O)OC1C=CC(=O)OC1C2OC2c3ccccc3
1598 0.066666667 UVGBIHAPSMDKKJ-UHFFFAOYSA-N CCOC(=O)C=CCOC(=O)C1=CC=CC=C1
1599 0.066666667 QDIUNAOSLLGNKF-UHFFFAOYSA-N OC1=CC=C(C=C1C1CCCCC1)S(O)(=O)=O
1600 0.066666667 GSSFXCNSCJXCFR-UHFFFAOYSA-N CCOC(=O)COC1=C(C=C(F)C=C1)C(=O)OC
1601 0.066666667 GBDWLUNYJCOSCB-UHFFFAOYSA-N OCC1=CC(=O)C2=C(C)CC(=C3C(C12)OC(=O)C3=C)O
1602 0.066666667 AHZVYVPVHRHEHF-MYPMTAMASA-N CC(=O)OC1C=CC(=O)OC1C2OC2c3ccccc3
1603 0.066666667 AIRBMBPTMQKHRB-UHFFFAOYSA-N C=CC12COC(=O)C(=C)C2C(=C2C(C1)OC(=O)C2=C)O
1604 0.066666667 ZKMWKSWFCKMAGE-UHFFFAOYSA-N OC1=CC=C(CC1)C1C(O)Oc2c(C1=O)ccc(c2)O
1605 0.066666667 HGGHSLWURIOHDI-YCRREMRBSA-N COC(=O)C(=CCC1=Cc2ccc(O)cc2OC1=O)C
1606 0.066666667 JRMOHMVPOKDZFE-UHFFFAOYSA-N COC(=O)CCC1=C(C=CC(=C1)C(F)(F)F)C(C)=O
1607 0.066666667 TXCCGIYIORQRRJ-GFCCVEGCSA-N CC(=O)c1ccc2OC(Cc2c1O)C(=C)CO
1608 0.066666667 CYRNXSKYPDSRLC-UHFFFAOYSA-N CCCCCCOc1ccc(cc1)OS(=O)(=O)O
1609 0.066666667 YIIAMOKZCRSHFV-UHFFFAOYSA-N O=CC=C(C(C1=CC(=O)C(=O)C=C1)(C)C)C=CC(=O)O
1610 0.066666667 UYDAZFYJXBRXKJ-CQSZACIVSA-N COC1=Cc2cc3OC(COc3cc2OC1=O)C(=C)C
1611 0.066666667 PZOKKHYCRDERCU-QKSZKOKMSA-N CC(=O)OC(/C=C/C#CC#CC=Cc1ccco1)O
1612 0.066666667 NGVYIMNOFKEDAL-UHFFFAOYSA-N OC=C1CC(=O)c2c(O1)c1C=CC(Oc1cc2O)(C)C
1613 0.066666667 JFOACNRBDGTYBU-UHFFFAOYSA-N COc1ccc(cc1)C1OC(=O)CC1C(C)=O
1614 0.066666667 AHZVYVPVHRHEHF-SPWCGHHHSA-N CC(=O)OC1C=CC(=O)OC1C2OC2c3ccccc3
1615 0.066666667 JEMWEPHOGQWJBS-UHFFFAOYSA-N COC(=O)CC(=CC1=CC=CC=C1)C(=O)OC
1616 0.066666667 JFOACNRBDGTYBU-UHFFFAOYSA-N COc1ccc(cc1)C1OC(=O)CC1C(C)=O
1617 0.066666667 FYSDJSPOIMJZKT-UHFFFAOYSA-N O=CC1=CC(=O)C2=C(C)CC(C3C(C12)OC(=O)C3=C)O
1618 0.066666667 QOVJJXGEJBRIHO-UHFFFAOYSA-N CC(=O)OCC=CC#CC#CC(=Cc1ccco1)O
1619 0.066666667 BUZLKFNEECTEFO-UHFFFAOYSA-N OC1=CC2=C(CC1)C(=O)CC(O2)c1ccc(c(c1)O)O
1620 0.066666667 DXYXIFXFJWRQSC-UHFFFAOYSA-N COc1oc(=O)n(n1)C1=C(OC)C=CC(C1O)O
1621 0.066666667 ZMRKNBIRVCWCMJ-UHFFFAOYSA-N OC1=CC(=CCC1O)C1CC(=O)c2c(O1)cc(cc2)O
1622 0.066666667 IXLFZENRGDFDTP-UHFFFAOYSA-N COC(C=CC=CC1=CC2=C(OCO2)C=C1)=CC(O)=O
1623 0.066666667 CEARIVUKCVKPGR-UHFFFAOYSA-N OC1=CC2C(C=C1)C(=O)C(C(O2)c1ccc(cc1)O)O
1624 0.066666667 GRAKZYFPVJHRIE-UHFFFAOYSA-N CC1=CC23C(C1C)C=C(C2=COC(=O)C13CO1)C(=O)O
1625 0.066666667 UNQXQTPEJWICLB-UHFFFAOYSA-N OC1C=CC=C(C1O)C1CC(=O)c2c(O1)cc(cc2)O
1626 0.066666667 KQJFBAUQFBGZQC-UHFFFAOYSA-N OC1CC=C(C(=C1)O)C1COc2c(C1=O)ccc(c2)O
1627 0.064516129 ASYFROKMQMDJOK-UHFFFAOYSA-N OC1=CC=C(CC1O)C1CC(=O)c2c(O1)cc(cc2)O
1628 0.064516129 SPUUEXVZSDWXQO-UHFFFAOYSA-N CCOC(=O)C1=CSC(CCOC(C)=O)=C1C
1629 0.064516129 CAIQHVDOJDMFBB-DUXPYHPUSA-N OC(=O)CCC(C(=O)NC(C(=O)O)/C=C/C(=O)O)N
1630 0.064516129 WJJWTOLGRVKJLV-FPYGCLRLSA-N CC(=C/Cc1c(O)ccc(C(=O)C)c1O)C=O
1631 0.064516129 IDVOXORAXVGLNY-UHFFFAOYSA-N C=CC12COC(=O)C(=C)C2=C2C(C(C1)O)C(=C)C(=O)O2
1632 0.064516129 VYNSQIRNWLFPLF-UHFFFAOYSA-N C=CC12COC(=O)C(=C)C2C(=O)C2C(C1)OC(=O)C2=C
1633 0.064516129 UWLNIOIUTIBVPI-UHFFFAOYSA-N COC(=O)CCCSCCCC(=O)OC
1634 0.064516129 FXPCASQENIAVRQ-UHFFFAOYSA-N OC1=CC2C(C=C1)C(=O)C(CO2)c1ccc(cc1O)O
1635 0.064516129 DLSNHENORCJPQS-UHFFFAOYSA-N Oc1ccc2c(c1)OC(CC2=O)C1CC=C(C(=C1)O)O
1636 0.064516129 VZOBDQDUICBZOP-UHFFFAOYSA-N CC(=O)OCC1OC1C#CC#CC=Cc1ccco1
1637 0.064516129 XMODFKIRFHOJIS-UHFFFAOYSA-N C=CC12COC(=O)C(=C)C2C2C(=C(C1)O)C(=C)C(=O)O2
1638 0.064516129 VVZSGLGVELFANZ-UHFFFAOYSA-N COc1cc(O)cc2c1C(=O)C(=CC=CC(=O)O)CC2
1639 0.064516129 ZHOKPZFJKUTYOE-HNQUOIGGSA-N OC(=O)CCC(C(=O)O)NC(=O)C(/C=C/C(=O)O)N
1640 0.064516129 XNQHIPSJGRPIIW-UHFFFAOYSA-N CCOC(=O)C=CC(=O)C1=CC=C(OC)C=C1
1641 0.064516129 BSJUVNFNQMYMLE-UHFFFAOYSA-N CC1OC(C)(C(O)C2=CC=CC=C2)C(=O)C1=O
1642 0.064516129 IMQSNSYEJOVYRF-UHFFFAOYSA-N COC(=O)C1=CC(=O)C(C)(O1)C1=CCCC=C1
1643 0.064516129 GLOYDQYWHNXKHK-UHFFFAOYSA-N OC1C=CC(=CC1O)C1CC(=O)c2c(O1)cc(cc2)O
1644 0.0625 CRWUALUGDPWOMK-UHFFFAOYSA-N O=CC=C(C(=CC(=O)O)C(=O)CC(C(=O)O)N)N
1645 0.0625 FKBNJBQVUIBLFK-UHFFFAOYSA-N CC1OCC2=C(C1C)C(F)=C(O)C(C(O)=O)=C2O
1646 0.0625 UMIIGBMLWUIDFM-UHFFFAOYSA-N OC1C=CC=C(C1O)C1CC(=O)c2c(O1)ccc(c2)O
1647 0.0625 PYEBDNBBOXPMAJ-UHFFFAOYSA-N C=CC12COC(=O)C(=C)C2C2C(C(=O)C1)C(=C)C(=O)O2
1648 0.0625 ARFQCPRWVILHBF-UHFFFAOYSA-N OC1=CC2C(C=C1)C(=O)CC(O2)c1ccc(c(c1)O)O
1649 0.0625 VWCNJPFWPZZPAS-UHFFFAOYSA-N OC(=O)CCC(C(=O)NC(=CCC(=O)O)C(=O)O)N
1650 0.0625 KMIZTHAZXSWETE-UHFFFAOYSA-N OCc1cccc(c1)OC1=CC(C(C=C1)O)O
1651 0.0625 KVZJRGCNTNABDB-UHFFFAOYSA-N COC1OC(C)C(O)C1NC1=NC=NC(Cl)=C1N
1652 0.0625 BXMSJGIPKSPONV-UHFFFAOYSA-N CC(=O)OCC(=CC#CC#CC=Cc1ccco1)O
1653 0.0625 NEMBLCKCKCZDDU-UHFFFAOYSA-N OC(=O)CCC(C(=O)O)NC(=O)C(=CCC(=O)O)N
1654 0.0625 FNVYRJYQVNVEBY-UHFFFAOYSA-N CSCCC(C(=O)O)(C(O)O)NC(=O)O
1655 0.0625 RPDTZWGWZGVMNK-UHFFFAOYSA-N CCOCC(CO)(COCC)COS(F)(=O)=O
1656 0.0625 LRCRGCSJJWZIHC-UHFFFAOYSA-N OC1=CCC(C(=C1)O)C1COc2c(C1=O)ccc(c2)O
1657 0.0625 XMDUTBYCCVWPLD-UHFFFAOYSA-N OC1C=COC2COC(OC12)C1=CC=CC=C1
1658 0.060606061 CXEZYGWDMWHHMG-UHFFFAOYSA-N O=CC=C1C(=CC(=O)O)CCc2c1c(O)cc(c2)OC
1659 0.060606061 COJNVSWRENNTGD-UHFFFAOYSA-N O=CCC(C(C(O)C)OP(=O)(O)O)(OC)C
1660 0.060606061 AMQQMCRAKBUCHW-UHFFFAOYSA-N CCOC(=O)C(=O)C=COCC1=CC=CC=C1
1661 0.060606061 ZLNIVVONRABUNN-UHFFFAOYSA-N CCC(=O)CCC(F)(C(=O)OC)C(=O)OC
1662 0.060606061 ZOBBCYBCATYSIE-UHFFFAOYSA-N C=CC12COC(=O)C(=C)C2C(C2=C(C1)OC(=O)C2=C)O
1663 0.060606061 XLZXGNWZTFTHQU-UHFFFAOYSA-N OC(=O)C=CC=C(C(=O)CC(C(=O)O)N)C(=O)N
1664 0.060606061 YVERZAZYTFUQAG-UHFFFAOYSA-N CCCCCCC1=CC(=C(O)C=C1O)S(O)(=O)=O
1665 0.060606061 JJTMJXAQWCCMHD-WJJJPAAKSA-N OCC1OC(OC2=NNC(=O)C=C2)C(O)C(O)C1O
1666 0.060606061 YEEDJEOKYSMLPL-UHFFFAOYSA-N OC1C=CC(=CC1O)C1CC(=O)c2c(O1)ccc(c2)O
1667 0.060606061 DAAWKPQXNOPZDP-UHFFFAOYSA-N CSCCOC1=CC=C(OCC(O)C=O)C=C1
1668 0.060606061 PRZNLTSKQXOXFQ-UHFFFAOYSA-N COC(=CC1=C(C(=O)O)c2c(CC1)cc(cc2)O)C=O
1669 0.058823529 AUDGDJFDXMDNCI-UHFFFAOYSA-N CCC(S)CCC(CCC(O)=O)C(O)=O
1670 0.058823529 NCHLETBQWKEOQJ-UHFFFAOYSA-N CC(=CCC(=O)C(=O)c1ccccc1C(=O)C(=O)O)C
1671 0.058823529 JYLVALXVJBWPBH-UHFFFAOYSA-N OCC(=O)OCC=CC#CC#CC=Cc1ccco1
1672 0.058823529 STJMBWFJYRAELW-UHFFFAOYSA-N CC(=O)OCC=CC#CC#CC=Cc1occc1O
1673 0.058823529 JURAQAQZQPBRSY-UHFFFAOYSA-N O=CC=CC1=C(C(=O)O)c2c(CC1)cc(cc2OC)O
1674 0.058823529 MHAJNHCJSRWBAJ-UHFFFAOYSA-N COC1=CC=C(C=C1)C(=O)C1CC(C)OC1=O
1675 0.058823529 YXOMCVRMIBSZJM-UHFFFAOYSA-N CSCCCCCCCOC(=O)C(=O)O
1676 0.058823529 LOVRFLJREPVWEZ-UHFFFAOYSA-N CCSCC1(C(C)CC)C(O)=NC(=S)N=C1O
1677 0.057142857 ISBOTTCOIOIAGI-UHFFFAOYSA-N O=C(NC(C(=O)O)CCC(=O)O)C=CC(C(=O)O)N
1678 0.057142857 NMONLWYZCQJAJE-DUXPYHPUSA-N O=C(NC(C(=O)O)/C=C/C(=O)O)CCC(C(=O)O)N
1679 0.057142857 FNPJWXFCAWFIGP-UHFFFAOYSA-N CSCCCCCCC(C(=O)C(=O)O)O
1680 0.057142857 UDVUCVAXOCCHNO-UHFFFAOYSA-N CSCCCCCC(CC(=O)C(=O)O)O
1681 0.057142857 FCQFTRAWWCACBB-UHFFFAOYSA-N OC(=O)CCC(SC(=O)C1CCCCC1)C(O)=O
1682 0.057142857 DIVQPZCJOLLOEH-UHFFFAOYSA-N CCOC(OCC)C(O)C(O)COP(O)(O)=O
1683 0.057142857 NJIMLZBOYIEGMG-UHFFFAOYSA-N CCOC(=O)C=CC=CC=COC1=CC=CO1
1684 0.057142857 AYEXZCXDEUVRQQ-UHFFFAOYSA-N O=C(NC(C(=O)O)CCC(=O)O)CC=C(C(=O)O)N
1685 0.057142857 GUZKPODAYOALRW-UHFFFAOYSA-N CC(=O)OCC=CC#CC#CC=C(c1ccco1)O
1686 0.057142857 DUONODQXDIBYLU-UHFFFAOYSA-N OC1=CC=C(C=C2C(=O)OC3(CCCC3)OC2=O)C=C1
1687 0.057142857 ONLQSMWCHCKFFV-UHFFFAOYSA-N CCN(CC)C(=S)SC(C)(CCC(O)=O)C#N
1688 0.057142857 CDBCNBRODADSNM-UHFFFAOYSA-N CC(=O)OCC=CC#CC#CC1OC1c1ccco1
1689 0.057142857 SZEGYRQTVBZXOS-UHFFFAOYSA-N O=CC(=C(C=CC(=O)O)N)C(=O)CC(C(=O)O)N
1690 0.057142857 LDUICKROQLEAPQ-UHFFFAOYSA-N CC(=O)OCC=C(C#CC#CC=Cc1ccco1)O
1691 0.055555556 IOPBQEWGHVGYHD-UHFFFAOYSA-N O=CC=C(C=CC(=O)c1ccccc1)C=CC(=O)O
1692 0.055555556 XXMKHKSDZUEDNO-UHFFFAOYSA-N O=C(NC(=CCC(=O)O)C(=O)O)CCC(C(=O)O)N
1693 0.055555556 YUNCRODWPNDGPZ-UHFFFAOYSA-N CO[Si](CC1CC(C)OC1=O)(OC)OC
1694 0.055555556 FMAFXUPFEHUNAU-UHFFFAOYSA-N CSCCCCCCOCC(=O)C(=O)O
1695 0.054054054 RHGOXXLSRLRWPY-UHFFFAOYSA-N O=CC=C1CCC(OC1=CC(=O)O)c1ccc(cc1)O
1696 0.054054054 VOKJGUOFKDMKKF-UHFFFAOYSA-N CCOC(=O)C(F)(CCC(=O)OC)C(C)=O
1697 0.052631579 QBCGRXXLLKMMJY-UHFFFAOYSA-N O=C(NC(C(=O)O)CCC(=O)N)CCC(=O)C(=O)O
1698 0.052631579 CSDQMFNVMBUEJA-UHFFFAOYSA-N O=CCC(C(C(OP(=O)(O)O)C)O)(OC)C
1699 0.051282051 QZTGULXIDYNEBD-UHFFFAOYSA-N O=CC=CC(=C(C(=O)O)N)C(=O)CC(C(=O)O)N
1700 0.05 IWXKLYTXRJAOLB-UHFFFAOYSA-N O=CCSC(=O)CC1OC(=O)C=C(C1(C)C)C
1701 0.048780488 ZBVPRBJKPZKHQF-UHFFFAOYSA-N Oc1ccc(cc1C1OCC(=C1)CCC=O)O
1702 0.047619048 WZLILWQALWZCCL-UHFFFAOYSA-N CCCC(SCCC(=O)OC)C(=O)OC
1703 0.046511628 NPFAEHNPNAWLEE-UHFFFAOYSA-N CC1=NN(CCSCCSCC(O)=O)C(C)=C1
1704 0 YFNRIOWIVPQRHV-UHFFFAOYSA-N OC1CC2CCC(C1OS(=O)(=O)O)(N2)O
1705 0 OTIOGZHPTDDUBZ-UHFFFAOYSA-N Oc1ccc(c(c1)C(=O)COC(=O)C(=O)O)N
1706 0 ZHTQRKZIGGBNMQ-UHFFFAOYSA-N OC(=O)OCC(=O)Nc1ccccc1C(=O)O
1707 0 FDRMSENAXZDFTN-UHFFFAOYSA-N ClC1=CC2=C(NC(=O)CN=C2C2=CCCCC2)C=C1
1708 0 DRSUGRQPMWIEHB-UHFFFAOYSA-N COC1=C2CCC(=CC2=C(OC)C=C1)C(O)=O
1709 0 XUDTZUPGYQZYJQ-UHFFFAOYSA-N OC1C(CC2NC1(O)CC2)OS(=O)(=O)O
1710 0 KVKHNXRJUPKXPE-UHFFFAOYSA-N CCOP(=O)(OCC)C(SC)C1=CC=CC=C1
1711 0 KOAIQXCDQCJFJB-UHFFFAOYSA-N Oc1ccc(c(c1)C(=O)OCC(=O)C(=O)O)N
1712 0 JGNSWGRTDXTJSK-UHFFFAOYSA-N OC(=O)C(=O)C(C(=O)c1cccc(c1N)O)O
1713 0 DWKKCIGMXSQLOO-UHFFFAOYSA-N CC1(C)COC(CCCCl)(OC1)C1=CC=CS1
1714 0 QUIDIELSDPCXCX-UHFFFAOYSA-N CN1C(C)=CSC1=NC1=CC=C(N)C(N)=C1
1715 0 MFVIBNDMUNMNPN-UHFFFAOYSA-N OC(=O)C(=O)CC(=O)c1c(O)ccc(c1N)O
1716 0 YDOGHDDKVWYSNO-UHFFFAOYSA-N O=C(Oc1cc(O)ccc1N)CC(=O)C(=O)O
1717 0 LWVHDDNSSZYWIV-UHFFFAOYSA-N COC1=CC=C(C=C1Cl)N=NC1=CC(C)=CC=C1C
1718 0 VMZTWDWJFZEFFZ-UHFFFAOYSA-N OC(=O)C(=O)CC(=O)C1=CC2(O)OC2C=C1N
1719 0 BWVGSTMMFDZVBB-UHFFFAOYSA-N COC(=O)C1=C(O)C(=CC(=C1)C(C)=O)[N+]([O-])=O
1720 0 VOWRUXVABZHWNP-UHFFFAOYSA-N OC1=CC2OC2(C(=C1)C(=O)CC(=O)C(=O)O)N
1721 0 PPCYABRGEKQACV-UHFFFAOYSA-N OC1=CC=C(C2(C1O2)C(=O)CC(=O)C(=O)O)N
1722 0 KACTXBNOAPCBDS-UHFFFAOYSA-N OC=C(C(=O)O)NC(=O)c1cccc(c1O)O
1723 0 VCNYBDGBOIDXHG-UHFFFAOYSA-N NC(=C(C(=O)O)Cl)C=NNc1ccccc1
1724 0 OTMUSHXGYQLEQU-UHFFFAOYSA-N OC1c2cc(ccc2OC1C1(C)CO1)C(=O)C
1725 0 FKKRVDIEFSFWHD-UHFFFAOYSA-N CC(=O)C1=CC23C=CC(OC3(C=C1O)O2)(C)C
1726 0 GWFGSMFULJLIJL-UHFFFAOYSA-N N#CC1(C#N)C2(CC2)C=CC2(CC2)C1(C#N)C#N
1727 0 OLQJVPWHSOLGOG-UHFFFAOYSA-N C[Si](C)(C)C(=C)C(=C)SC1=CC=CC=C1
1728 0 NDBLQEZXIJUPLM-UHFFFAOYSA-N ClC1=CC=C(C=C1)N=C1CN2CCC1CC2
1729 0 KDHGOIHQACXSBF-UHFFFAOYSA-N ClC1=CC=CC=C1N=C1CN2CCC1CC2
1730 0 QEHUCTNQOYVMKT-UHFFFAOYSA-N CC1=C(N=C(Cl)C2=CC=CC=C12)C(=O)N1CCCC1
1731 0 YBQZLENZINUTHM-UHFFFAOYSA-N COC1=CC=C(C=C1)C1=CSC(NC2=NCCN2)=N1
1732 0 YBOHSXMKCLBDBQ-UHFFFAOYSA-N CC1(C)COC(=O)C1C(=O)C1=CC=CC=C1O
1733 0 ULUBXAPSIALREU-UHFFFAOYSA-N CCCC1=C(C)C2=C(O)C=C(O)C=C2OC1=O
1734 0 YXTXYNYRLAZGAW-UHFFFAOYSA-N CNC1=NN=C(CCCOC2=CC=C(C=C2)C#N)S1
1735 0 XLGZKIUPPYOPKS-UHFFFAOYSA-N CCC1(C)OCCCN1C(=O)C(Cl)Cl
1736 0 YIHPRPKBEDCUTK-UHFFFAOYSA-N CC1=NC2=CC(OC(=O)CCl)=NN2C(C)=C1
1737 0 VJUDKJBUPDSYBR-UHFFFAOYSA-N OC(=O)C(=O)CC(=O)c1cc(O)c(cc1N)O
1738 0 DZUKLAZBNHDRCG-UHFFFAOYSA-N O=CC(C(=O)O)NC(=O)c1cccc(c1O)O
1739 0 IXPMPOCHJBNGJF-UHFFFAOYSA-N Oc1cc(O)c(c(c1)C(=O)CC(=O)C(=O)O)N
1740 0 RTKQFAVQPMAHIH-UHFFFAOYSA-N SCC1=C2C=CC3=CC=CC=C3C2=CC2=CC=CC=C12
1741 0 JGDUSGWPPQHMOO-UHFFFAOYSA-N Oc1ccc(c(c1)C(=O)C(C(=O)C(=O)O)O)N
1742 0 JQZABYOYCXDJNG-UHFFFAOYSA-N OCCCC1OC(=O)C(=O)C1C1=CC=CC=C1
1743 0 UCZFGQIYPGPGAX-UHFFFAOYSA-N NC1=NC2=C(C=C(C=C2)S(N)(=O)=O)C(N)=N1
1744 0 DCNLNHPQCXZOHD-UHFFFAOYSA-N OC(=O)CCC(=O)CCC(=O)C1=CC=CC=C1
1745 0 SUBGAQTXBVGPFA-UHFFFAOYSA-N COC1=C2OCC(=CC2=C(OC)C=C1)C(C)=O
1746 0 VKYNEYMUAOYXPW-UHFFFAOYSA-N COC1=C(OC)C2=C(C=C1)C=C(CO2)C(C)=O
1747 0 UEZCZFLDMMVVCU-UHFFFAOYSA-N CCC(C)(SC1=CC=CC=C1)SC1=CC=CC=C1
1748 0 INIJGNQXBDBHIY-UHFFFAOYSA-N COC(=O)C1=C(OC(C)=O)C=CC(=C1)[N+]([O-])=O
1749 0 SMXYHTZAHLNPIV-UHFFFAOYSA-N COC1=CC=C2C(=O)C(CC(O)=O)CCC2=C1
1750 0 QNOQFKWUNVNIFS-UHFFFAOYSA-N CCCS(=O)(=O)C1=CC(OC)=C(OC)C(OC)=C1
1751 0 WIZRGUKVSIAPIM-UHFFFAOYSA-N CCN(CC)B(Br)N(CC)CC
1752 0 HWWLZKIADPTMKJ-UHFFFAOYSA-N CC1=CC(C(CC1)C(C)C)OS(=O)(=O)O
1753 0 FNBSLOOXCPRTGY-UHFFFAOYSA-N NC1=NC(NS(=O)(=O)C2=CC=CC=C2)=NN1
1754 0 GXKHMLGTHWFMHR-UHFFFAOYSA-N OC(=O)C(=O)CC(=O)c1c(N)ccc(c1O)O
1755 0 JHLKQUWQNGUCSL-UHFFFAOYSA-N CCCOP(=O)(CSC1=CC=CC=C1)OCC
1756 0 ARCZPQZOBVHWEE-UHFFFAOYSA-N O1C(=NC2=C1N=NC(=N2)C1=CC=CC=C1)C1=CC=CC=C1
1757 0 PVUNVOQSTLHRKO-UHFFFAOYSA-N CC(C12CCC(C2C1)(C)OS(=O)(=O)O)C
1758 0 MEVFWJVFFRWLDD-UHFFFAOYSA-N CC(=C)C1=CC2(C(O1)(O)C=CC(=C2)C(=O)C)O
1759 0 OJHHQMWNFHWAFR-UHFFFAOYSA-N CCOC(=O)C1=C(C)N=C2C=CC(Cl)=NN12
1760 0 XAUWSIIGUUMHQQ-UHFFFAOYSA-N C1=CC=C(C=C1)C1=NN=C(N=N1)C1=CC=CC=C1
1761 0 LQUJWBIYGKOTRZ-UHFFFAOYSA-N CC(=O)C1=Cc2cc(oc2C(C1O)O)C(=C)C
1762 0 NBYANOYEKCTESA-UHFFFAOYSA-N COC(=O)C1=CC(OC(C)=O)=C2C=C(OC)C=CC2=C1
1763 0 HOEWALFOYNPPCZ-UHFFFAOYSA-N CC(=C)c1cc2c(o1)C=CC(C2O)(O)C(=O)C
1764 0 ZSFTYMODTKIOCK-UHFFFAOYSA-N ClCC(=O)NC1=C2CCCCC2=NC2=CC=CC=C12
1765 0 ZJSHVJWZHCTYKJ-UHFFFAOYSA-N CCOP(=S)(OCC)OC1=CC(C)=CC(C)=C1
1766 0 QQXHMDJHZVVHIT-UHFFFAOYSA-N CC(=C)C1CCC(CC1)(C)OS(=O)(=O)O
1767 0 BJZARAMOLCYCNN-UHFFFAOYSA-N CCCCSC1=CC=C(SC2=CC=CC=C2)C=C1
1768 0 YCJZCMPXWRTKKF-UHFFFAOYSA-N COC1=C(OC)C(OC)(C#CCCC#C)C1=O
1769 0 UOBNSKFAKGYAQS-UHFFFAOYSA-N CSC1=NC2=C(N=N1)C(=O)N(C)C(=O)N2C
1770 0 RZBVOKKQSMPFFP-UHFFFAOYSA-N COC1(CCCCC1)C#CC(=O)C(F)(F)F
1771 0 MRCXSQXLMNXFOD-UHFFFAOYSA-N OCC1OC(CC1O)N(C(=O)N=O)C=C(C(=O)O)C
1772 0 ISBCBGZLNXQEEF-UHFFFAOYSA-N OC1(CCC(=O)CC1)C1=CC2=C(OCO2)C=C1
1773 0 DHJZKLQVPDRYER-UHFFFAOYSA-N CSCC1=CC=CC=C1C1=CC=CC=C1CSC
1774 0 UMSPKEXDHUSDHA-UHFFFAOYSA-N OC(=O)C(C(C(=O)O)N)C1=CC(=O)C(=O)C=C1
1775 0 XWOFZMGLZBUKRA-UHFFFAOYSA-N C1=NC2=CC=CC=C2N1N1C=NC2=CC=CC=C12
1776 0 AGNSOGZTWNOEKJ-UHFFFAOYSA-N CC[N+](C)(CC)Cc1ccccc1Br
1777 0 LTHIQXWICUIQFY-UHFFFAOYSA-N CCOC(=O)C1CCOC2=CC=CC=C2C1=O
1778 0 MIBBEWZPYDLHLQ-UHFFFAOYSA-N ClC1=CN(CCCC=C)C(=O)C(=N1)C1=CC=CC=C1
1779 0 MIMYUBLRBOTSML-UHFFFAOYSA-N CSC1=NC(N)=NN1CC1=CC=C(C)C=C1
1780 0 GBNUCNBONTVMKX-UHFFFAOYSA-N CSC1=NN(C(N)=N1)C1=C(C)C=CC=C1C
1781 0 QNRAJGGNCAPFND-UHFFFAOYSA-N N#CC1=CC(NC2=NC3=CC=CC=C3N2)=CC=C1
1782 0 BMZMLHXRADPUBF-UHFFFAOYSA-N NC1=C(C=NN1C1=C(F)C=C(F)C=C1)C(O)=O
1783 0 NXBBLHXAUQCTPD-UHFFFAOYSA-N OC1=C(C=C(OCC=C)C=C1)C(=O)OCC=C
1784 0 IJVMOGKBEVRBPP-UHFFFAOYSA-N NC(C(O)=O)C1=CC=C(C(O)=O)C(=C1)C(O)=O
1785 0 MUBKABXUVUHVBX-UHFFFAOYSA-N CN1C2=C(CNCC2)C2=C(Cl)C=CC(C)=C12
1786 0 JGCKERWIFJNBBQ-UHFFFAOYSA-N ClCCC(=O)NC1=CC2=C(NC(=O)N2)C=C1
1787 0 ZIMADRWWQDVUQL-UHFFFAOYSA-N CCOC(=O)C1=CN2N=CN=C(Cl)C2=C1C
1788 0 DBDJWUJJJAJAJC-UHFFFAOYSA-N OC(=O)CCC(=O)OC1=CC=C(C=C1)[N+]([O-])=O
1789 0 NSDKYIWULUUVAL-UHFFFAOYSA-N NC1=NC2=C(C3=CC=CC4=C3C2=CC=C4)C(N)=N1
1790 0 FNNSRKPCNWWTBU-UHFFFAOYSA-N OC(=O)COC(=O)Nc1ccccc1C(=O)O
1791 0 DZMXQCNQEZMHHY-UHFFFAOYSA-N O1N=C2C(=N1)C(=NN=C2C1=CC=CC=C1)C1=CC=CC=C1
1792 0 MEVGKQYFICKFKY-UHFFFAOYSA-N CN(C)N1C(=O)NC2=C(C=CC(Cl)=C2)C1=O
1793 0 CUVQMRAQEXFPQF-UHFFFAOYSA-N CC1=CC(=NC(=C1)C1=CC(C)=CC(=N1)C#N)C#N
1794 0 XBXITUWPPCCXQR-UHFFFAOYSA-N CN(C)N1C(=O)NC2=C(C=C(Cl)C=C2)C1=O
1795 0 NXLJHBLLNKYHHK-UHFFFAOYSA-N CC(=O)C(CC1=CC2=C(OCO2)C=C1)C(C)=O
1796 0 MGGIEXPCGPZDRY-UHFFFAOYSA-N CCC(=O)CC(=O)C1=CC(=CC=C1)C(=O)OC
1797 0 QQGJUCPERSZNDA-UHFFFAOYSA-N ClC1=CC=CC2=C1N=C(C=C2)C1=CC=CC=C1
1798 0 GVUTYTVIXPNLTN-UHFFFAOYSA-N CC1=C(Cl)C=CC(OCC2=NN=C(N)O2)=C1
1799 0 ZCXPRSTXHIWZDF-UHFFFAOYSA-N OC(=O)CC(=O)Nc1ccccc1OC(=O)O
1800 0 PSJOZGLQCCCTQF-UHFFFAOYSA-N CCC(=O)OCCSCCOC(=O)CC
1801 0 XLCIGBDZQKRLPH-UHFFFAOYSA-N COC1=C(C(=C(C2=C1C3=CC=CC=C3O2)OC)O)OC
1802 0 ZKVJHXYEVLGYHS-UHFFFAOYSA-N NP(N)(=O)NC1=CC=CC(=C1)C(F)(F)F
1803 0 AGEPYGNRWZRUOT-UHFFFAOYSA-N NC1=NC2=C(NC=N2)C(SCCC(O)=O)=N1
1804 0 KYRYYYWGMISVHO-UHFFFAOYSA-N CCOC(=O)C(CC)SCCC(=O)OC
1805 0 CRXSSRPVDGICML-UHFFFAOYSA-N CCC(O)C(O)C1=CC2=CC=CC=C2C(=O)O1
1806 0 VRMPXKWVYPRBAR-UHFFFAOYSA-N OC(=O)C(C(CC=C)C1=CC=CC=C1)C(O)=O
1807 0 ZYCNQWOKCMJKEZ-UHFFFAOYSA-N CC(O)CC1=CC(=O)C2=C(O1)C=C(O)C=C2C
1808 0 BSGZBTVJZSNKKJ-UHFFFAOYSA-N OC(=O)CN=C(O)C1=CC2=C(OCO2)C=C1O
1809 0 MMBBFDZCCKWEOZ-UHFFFAOYSA-N N#CC(C#N)=C(C#N)C1=CC2=C(NCCC2)C=C1
1810 0 VXVVKNLVFYZYAA-NSCUHMNNSA-N [H]\C(=C(\[H])C1=CC(O)=C(O)C(O)=C1)C1=CC(O)=C(OC)C=C1
1811 0 JTKFRFMSUBOCIQ-UHFFFAOYSA-N N1N=C(C2=NC3=CC=CC=C3N2)C2=C1C=CC=C2
1812 0 IUFFPMSLKYCSDC-FDTUMDBZSA-N CCC=CCC=C/CCCOS(=O)(=O)O
1813 0 ZRVPVEQMFSWITE-UHFFFAOYSA-N CC(C)N1CC2=C(C1)C1=C(N2)C=CC(Cl)=C1
1814 0 SSJDVEDHQDBLIP-UHFFFAOYSA-N OC1C=CC(=CC1O)COc1ccc(cc1)O
1815 0 VOFZDDBVIFBHIJ-UHFFFAOYSA-N CCOC(=O)C1=C(C=C(C=C1)C(O)=O)[N+]([O-])=O
1816 0 HCMMHPZCCTXRSS-UHFFFAOYSA-N C#CC1=CC=C(C=C1)C1SCC(CS1)C1CCC1
1817 0 UOCLIMZNYQGKTB-UHFFFAOYSA-N Oc1ccc(cc1)OCC1(O)C=CC=CC1O
1818 0 TXOOZNGHWAGOAB-UHFFFAOYSA-N OC(=O)CC(=O)NC1=CC2OC2C=C1C(=O)O
1819 0 GRWIEFRKSAIPCU-UHFFFAOYSA-N COC1=NC2=C(C=C1C)C(=O)C(Cl)=NN2C
1820 0 BKGOHYABGCTECA-UHFFFAOYSA-N C1=CC(=CN=C1)C1=NC(=NC=C1)C1=CN=CC=C1
1821 0 YFBKETOOUCGSLU-UHFFFAOYSA-N CCOC(=O)CCc1ccc2occc2c1O
1822 0 UEOSBVUFSHCCGW-UHFFFAOYSA-N CC(C)(C)C1=CC(CCl)=C(OCCCCl)C=C1
1823 0 SHEUACMUOCOUKG-UHFFFAOYSA-N ClC1=C2C=C(C=CC2=NC=C1)C1=CC=CC=C1
1824 0 UFDBFVKDOKNFGG-UHFFFAOYSA-N OC1C=CC=C(C1O)COc1ccc(cc1)O
1825 0 CMIZKEXUPWJMQL-UHFFFAOYSA-N CCOC(=O)C1=C(Cl)N2N=C(C)C=C2N=C1
1826 0 FVGBDVFTZOLWFC-UHFFFAOYSA-N COC1=C(OCC#C)C=CC(CCC(O)=O)=C1
1827 0 UFOMEGLZBSFKAY-UHFFFAOYSA-N COC1=C(OCC#C)C=C(CCC(O)=O)C=C1
1828 0 GALOXKMMCBJGAR-UHFFFAOYSA-N O=C1C=C2NC(CC2=CC1=O)(C(O)O)C(=O)O
1829 0 SRYOQHSXNKSURI-UHFFFAOYSA-N CC(=O)OCC1=CC2=C(OCO2)C=C1[N+]([O-])=O
1830 0 NPARZZMSDPBYFA-UHFFFAOYSA-N CCC(CSC1=CC=CC=C1)SC1=CC=CC=C1
1831 0 LGZNHGGASGQCKR-UHFFFAOYSA-N C[Si](C)(C)OC1=NN=NN1C1=CC=CC=C1
1832 0 JQWAPGXLARKREZ-SSDOTTSWSA-N CCC(C)C1=CC(=O)c2cc(O)cc(O)c2O1
1833 0 IGOJSSVBVDFSIA-UHFFFAOYSA-N NC1=CC=C(C=C1)S(=O)(=O)NC1=NC=NN1
1834 0 DBBVDWONESBNOD-UHFFFAOYSA-N CC1(C)CNCC2=C1C1=C(N2)C=CC(Cl)=C1
1835 0 XFHVTGYVLGZUKC-UHFFFAOYSA-N COC(=O)C1C(C)C1C1=CC=C2OCOC2=C1
1836 0 FSYKBCHJLUIEBF-UHFFFAOYSA-N CC(C)C=NC1=C(N=CC=C1)C(=O)NC1=NC=CS1
1837 0 UEJGNIOMBXIDSQ-UHFFFAOYSA-N COc1cc(O)c2C(=O)C=C(Oc2c1)C(C)C
1838 0 OCYLLCYAPOYHMC-UHFFFAOYSA-N CSP(=O)(N1CCCC1)N1CCCC1
1839 0 BDBOUYNUSNUWFV-UHFFFAOYSA-N C[N+]1(C)N=C([O-])N(C1=O)C1=CC=C(Cl)C=C1
1840 0 QLXPXJKPGGUTOR-YDFGWWAZSA-N COC1=CC(=O)OC(=C1C)C=CC=CC(=O)C
1841 0 DQGVWBABTTWMEF-UHFFFAOYSA-N OC(=O)C1NC2=C(C(=O)O)C(C(=O)C=C2C1)O
1842 0 JNJPZYSNQMOENS-UHFFFAOYSA-N OC(=O)C1CC2=C(C(=O)O)C(C(=O)C=C2N1)O
1843 0 VBESYWCNIGAWEF-UHFFFAOYSA-N CCOC(=O)CCc1cc2ccoc2cc1O
1844 0 VIQLDTHCJGLTLT-FPLPWBNLSA-N CSC(=NC=C/c1ccc(O)cc1)SC
1845 0 CRXSSRPVDGICML-CMPLNLGQSA-N CCC(O)C(O)C1=Cc2ccccc2C(=O)O1
1846 0 AEFVITZAYCULNV-UHFFFAOYSA-N COC(=O)CCc1cc2ccoc2cc1OC
1847 0 AUTFGZZXDKYHLC-UHFFFAOYSA-N CC(=CCOc1cc(O)cc2COC(=O)c12)C
1848 0 ZMEDOYHRMAKLBS-UHFFFAOYSA-N COC1=C(C)C(=O)Oc2cc(OC)cc(C)c12
1849 0 VIQLDTHCJGLTLT-BQYQJAHWSA-N CSC(=NC=Cc1ccc(O)cc1)SC
1850 0 IMLZUQFBLSFYFB-UHFFFAOYSA-N COc1c(C)c(O)c2C(=O)C=C(C)Oc2c1C
1851 0 WAFNVCOPZBETII-SSDOTTSWSA-N COc1cc2oc(cc2cc1C(C)O)C(=O)C
1852 0 AFQIZBANYOXQAB-UHFFFAOYSA-N COc1cccc2c(OC)c(CO)cc(O)c12
1853 0 JUHKDTASENLCRJ-LBPRGKRZSA-N CC(=O)C[C@H](O)c1cccc2C(=O)OCCc12
1854 0 LGJCELWOOPXKFE-HSKKLARCSA-N COC1=CC(=O)OC(=C1)C=CC(=CC(=O)C)C
1855 0 XATMPCSHWAORNA-ZDUSSCGKSA-N Oc1ccc(cc1O)C2CCc3ccc(O)c(O)c3O2
1856 0 CIGSWLXZMSXAAE-ZCFIWIBFSA-N COc1cc(O)c2C(=O)OC(=C)[C@@H](C)c2c1C
1857 0 SZTFOSQKSCPQKE-UHFFFAOYSA-N OC(=O)CC(=O)NC12OC1C=CC=C2C(=O)O
1858 0 KQQNJGOEIIVEGU-ISVAXAHUSA-N C[C@H]1C2=COC(=CC2=C(C=O)C(=O)[C@]1(C)O)C
1859 0 HLCBBVPNXRLNEV-UHFFFAOYSA-N OC(=O)CC1=C(CC(O)=O)C(=CC=C1)[N+]([O-])=O
1860 0 CNIXTIJPWLXRTI-UHFFFAOYSA-N CC(C)N1C=C(C(O)=O)C2=C1N=CN=C2Cl
1861 0 LVWQAPZWRQRZES-UHFFFAOYSA-N COP(=S)(N1CCCC1)N1CCCC1
1862 0 NWRQYJFJXCHYKO-UHFFFAOYSA-N CCOC1=CC=C(C=C1)C1(C)CC(=O)OC1=O
1863 0 VUHBRGIVTGPGHE-JHJVBQTASA-N CC1=CC2=CC(=C[C@H]3OC(=C[C@@](O)(O1)[C@H]23)C)O
1864 0 BLZODKWLXWVJLS-CYBMUJFWSA-N CC(=O)c1ccc2OC(C)(CO)CC(=O)c2c1
1865 0 HZVIKGLPNFEDCY-UHFFFAOYSA-N CCCC1=CC2=C(N=C1N)C(C)=CC=C2Cl
1866 0 MCMINGJSNVJJFD-UHFFFAOYSA-N CCCC1=CC2=CC(Cl)=CC(C)=C2N=C1N
1867 0 MKOQJDUATDHKLK-UHFFFAOYSA-N CCCC1=CC2=CC=C(Cl)C(C)=C2N=C1N
1868 0 VDDHNXUYSUJVRU-UHFFFAOYSA-N COC(=O)CSC1=NC(N)=CC2=NC=NN12
1869 0 LAGMCTSYMFAUQQ-UHFFFAOYSA-N C1=CC(=CN=C1)C1=CC(=NC=N1)C1=CN=CC=C1
1870 0 BFRJBCDYPLRDGQ-SSDOTTSWSA-N COc1cc2OC(C)CC(=O)c2c3OCCc13
1871 0 ZNCMOOPFNHAZQB-UHFFFAOYSA-N NC1=CC=CC=C1S(=O)(=O)NC1=NC=NN1
1872 0 JBTGJCIHTCIACD-UHFFFAOYSA-N NC1=CC=C(C=C1)S(=O)(=O)NN1C=CN=N1
1873 0 SGGAAQBUCMRISN-UHFFFAOYSA-N CC(=O)OC1=C(C(O)=O)C(=CN=C1C)C(O)=O
1874 0 GXMNZQIZQIFSLQ-UHFFFAOYSA-N COC1=C(C)C(=O)Oc2cc(C)c(OC)cc12
1875 0 YJHPWHMNYIJORU-UHFFFAOYSA-N CCCC1=NC2=C(C)C=CC(Cl)=C2C(N)=C1
1876 0 JNJPMGVVRXNPKL-UHFFFAOYSA-N CCCC1=CC(N)=C2C=C(Cl)C=C(C)C2=N1
1877 0 UQXCWPKWOWEBCG-UHFFFAOYSA-N CCCC1=CC(N)=C2C=CC(Cl)=C(C)C2=N1
1878 0 ZSLAEYAZMCCHER-UHFFFAOYSA-N CCCC1=CC(N)=C2C=C(C)C=C(Cl)C2=N1
1879 0 ZOZFWGRBTVIDDD-UHFFFAOYSA-N CCC1=COc2cc(OC)cc(OC)c2C1=O
1880 0 JKVQMJIPYGVPFF-ZDUSSCGKSA-N CC(=O)c1ccc2OC(C)(CO)C=Cc2c1O
1881 0 IUFFPMSLKYCSDC-CWWKMNTPSA-N CCC=C/CC=C/CCCOS(=O)(=O)O
1882 0 ZUDNPUVTUDRFSJ-UHFFFAOYSA-N CC1CCC(=C(C)C)C(C1)OS(=O)(=O)O
1883 0 ZLBSBAGFMKFLAP-UHFFFAOYSA-N OS(=O)(=O)OC1C2(C)CCC(C1(C)C)C2
1884 0 XMMDHTGEXKLBFV-UHFFFAOYSA-N ClC1=C(C=NC2=CC=CC=C12)C1=CC=CC=C1
1885 0 QSPBVDYSFQIUGM-UHFFFAOYSA-N CCOC(=O)C1=CC2=C(OC1)C=C(OC)C=C2
1886 0 WWELVLHUROSDIA-UHFFFAOYSA-N CN1CC(=O)OB(OC(=O)C1)C1=CC=CS1
1887 0 PXPDDNZJJKVTBG-MRVPVSSYSA-N CC1C(=O)OC(=O)c2c(O)c(C)c(C)c(C)c12
1888 0 ZYCNQWOKCMJKEZ-QMMMGPOBSA-N CC(O)CC1=CC(=O)c2c(C)cc(O)cc2O1
1889 0 RBHCNTDVBLSWGQ-UHFFFAOYSA-N COP(=S)(OC)OC1=C(C=CC(C)=C1)C(C)C
1890 0 GVNHAMVMELYILJ-UHFFFAOYSA-N COP(=S)(OC)OC1=C(C)C=CC(=C1)C(C)C
1891 0 GPTGVTKVSRNLMS-UHFFFAOYSA-N CC1=C2CCC3=C2C(C=C1)=CC1=C3SC2=CC=CC=C12
1892 0 QEAMFYSLJZNYKE-UHFFFAOYSA-N CC1=CC(C)=C(NC(=O)NC2=CC(Cl)=CC=C2)C=C1
1893 0 GQSXSORZURYFOJ-UHFFFAOYSA-N CC1=CC(C)=C(NC(=O)NC2=CC=C(Cl)C=C2)C=C1
1894 0 NNWLOJRJCZSTGQ-UHFFFAOYSA-N OC(=O)CC(=O)NC1=CC=CC2C1(O2)C(=O)O
1895 0 GXWDDOTZCIOVMP-UHFFFAOYSA-N OC(=O)C1=NC2(C(C(=C1)O)(O)C=CC=C2O)O
1896 0 REWALNXOIYDJFF-UHFFFAOYSA-N OC(=O)CC(C(O)=O)C1=CC=CC=C1[N+]([O-])=O
1897 0 XHVOYKMVESKNDP-UHFFFAOYSA-N CN(C)C(=S)SCC(=O)C1=CC=CC=C1
1898 0 MPDZPLROGGIQDT-UHFFFAOYSA-N OC(C(=O)Nc1ccccc1C(=O)O)C(=O)O
1899 0 IXCJODVDRJISPR-UHFFFAOYSA-N OC(=O)CC(=O)Nc1cc(O)ccc1C(=O)O
1900 0 HWIIAAVGRHKSOJ-UHFFFAOYSA-N COC1=CC2=NC(Cl)=NC(N)=C2C=C1OC
1901 0 XTAXYZXWJVLJSD-UHFFFAOYSA-N ClC1=CC=C(NC2CNC(=O)NC2=O)C=C1
1902 0 UHWSPEVUOWFWQB-UHFFFAOYSA-N ClC1=CC=CC=C1NC1CNC(=O)NC1=O
1903 0 DPOZBCNKLCURCP-UHFFFAOYSA-N CCOC(=O)C1CC1C1=CC=C2OCOC2=C1
1904 0 HCFBQKXQWQSMNV-UHFFFAOYSA-N COC1=C(OC(C)=O)C=CC(C=O)=C1[N+]([O-])=O
1905 0 VEZJRJGLFIXQHG-UHFFFAOYSA-N N1C2=CC=CC=C2N=C1C1=NC2=CC=CC=C2N1
1906 0 ZLLSGXUNKVEPDI-UHFFFAOYSA-N CCOC(=O)C=CN(CCCl)CCCl
1907 0 MLQMIKSBTAZNBK-UHFFFAOYSA-N COC(=O)C1=C(C(=O)OC)C(=CC=C1)[N+]([O-])=O
1908 0 FGLDMXBKDAHVHZ-UHFFFAOYSA-N OC(=O)C(CC1=CC(=CC=C1)[N+]([O-])=O)C(O)=O
1909 0 UDDODTVMIIFMSU-UHFFFAOYSA-N OC1C=C(O)c2c(C1O)c(O)cc(n2)C(=O)O
1910 0 PJDQKAFTAOIOSG-UHFFFAOYSA-N OC1C=Cc2c(C1(O)O)nc(cc2O)C(=O)O
1911 0 ZHPYXIQEJYLFAP-UHFFFAOYSA-N CCOC(=O)C1(CCOC1=O)C1=CC=CC=C1
1912 0 PYZJRNLPCPXSEQ-UHFFFAOYSA-N O=C(Nc1ccc(cc1C(=O)O)O)CC(=O)O
1913 0 IVPWAYSTNOPZBT-UHFFFAOYSA-N CC1(C)OC(=O)C(C1C1=CC=CC=C1)C(O)=O
1914 0 UZEJGNHLLYAYGU-UHFFFAOYSA-N CC1=CC(C)=C(NC(=O)NC2=CC=CC=C2Cl)C=C1
1915 0 USBYLGGNJLSQCH-UHFFFAOYSA-N CC(=CCc1cc(ccc1O)C(=O)C(=O)O)C
1916 0 PZYMILRCTHGLHM-ZDUSSCGKSA-N CC(=O)c1ccc2oc(cc2c1)C(C)(O)CO
1917 0 YYBSGOFFQARTPP-UHFFFAOYSA-N COC1=CC(CC(=O)C(O)=O)=C(C=C1)[N+]([O-])=O
1918 0 NLAIMNFOYOGBPN-UHFFFAOYSA-N CC(=O)OC1=C(OC(C)=O)C=C(C=C1)[N+]([O-])=O
1919 0 GLVDSTVYOFXBKT-UHFFFAOYSA-N ClC1=CC(=NC2=CC=CC=C12)C1=CC=CC=C1
1920 0 IJGSEFMWDQLOCB-UHFFFAOYSA-N OC(=O)CC(=O)Nc1c(O)cccc1C(=O)O
1921 0 OJDXDENFRDLGIP-UHFFFAOYSA-N OC(=O)CC(=O)Nc1cccc(c1C(=O)O)O
1922 0 IWVMDDXGASKALM-UHFFFAOYSA-N CC(=O)OC1=CC(=C(OC(C)=O)C=C1)[N+]([O-])=O
1923 0 JGXSFOOEUYARMC-UHFFFAOYSA-N CCN1C(C)=NC2=CC(Cl)=C(C=C12)[N+]([O-])=O
1924 0 LLHYURJLWAEWEP-UHFFFAOYSA-N OC1C2OC2c2c(C1O)nc(cc2O)C(=O)O
1925 0 MZKAEUXWJZTYNV-UHFFFAOYSA-N COc1ccc2c(oc3c(OC)c(O)c(OC)cc23)c1
1926 0 LPMOTCHEBQYNQI-UHFFFAOYSA-N CC(C)(CSCC(C)(C)C(O)=O)C(O)=O
1927 0 PVLIQNAGLRVGAV-UHFFFAOYSA-N O=CC=c1c(=C(C(=O)O)C)oc(=O)c(c1O)N
1928 0 NMUINKQPCJAADX-UHFFFAOYSA-N CCN(C(=O)NC1=CC=CC=C1Cl)C1=CC=CC=C1
1929 0 CRVLHLQKFKQNQV-UHFFFAOYSA-N OC1=Cc2cc(C(=O)C)c(cc2OC1(C)C)O
1930 0 OGZCCGLTBCWOKV-UHFFFAOYSA-N CCN(C(=O)NC1=CC(Cl)=CC=C1)C1=CC=CC=C1
1931 0 LZZNVKOLXMSRHN-UHFFFAOYSA-N CCN(C(=O)NC1=CC=C(Cl)C=C1)C1=CC=CC=C1
1932 0 JREMWQIUPFESRR-UHFFFAOYSA-N CC1=CC=CC(C)=C1NC(=O)NC1=CC(Cl)=CC=C1
1933 0 DIAVHLUOVTVKEF-UHFFFAOYSA-N CC1=C(C)C=C(NC(=O)NC2=CC(Cl)=CC=C2)C=C1
1934 0 JAMGHLJZEJMVET-UHFFFAOYSA-N CCSCC1OC2OC(C)(C)OC2C1O
1935 0 YZGMHVUBQVDZBQ-UHFFFAOYSA-N CC1=NC(C#N)=C(N=C(C1)C1=CC=CC=C1)C#N
1936 0 JKRJLRFVSJNWJT-UHFFFAOYSA-N OC1=CC=C2C(C1O)(O)C(=CC(=N2)C(=O)O)O
1937 0 VSIBDTDVAABXJI-UHFFFAOYSA-N OC1=CC(O)C2(C(=C1)C(=CC(=N2)C(=O)O)O)O
1938 0 BKGBQZJKWVUBMR-UHFFFAOYSA-N OC1C=c2nc(cc(c2=CC1(O)O)O)C(=O)O
1939 0 CFWOCNHBRXTSLG-UHFFFAOYSA-N COC(=O)C=CC1=CC=C(COC(C)=O)C=C1
1940 0 MDFOVPQQDYUIDE-UHFFFAOYSA-N OC1C(O)C=CC2=C1C1=C(C2)C=CC(C1O)O
1941 0 URXNXAKCZWZKDG-UHFFFAOYSA-N CCCCCCC(C)OC1=CC=C(Cl)C=C1Cl
1942 0 KEVSYXZICSNUSC-UHFFFAOYSA-N CCCCS(=O)C1=NC2=CC=CC=C2S1
1943 0 XQJBJGMGECRVEP-UHFFFAOYSA-N S1C(N=CC2=CC=CC=N2)=NC2=CC=CC=C12
1944 0 SUQPHYGKMPWQHW-UHFFFAOYSA-N OC1C=CC2=C(C1O)CC1=C2C(O)C(C=C1)O
1945 0 UXYXOHOEBPLIJJ-UHFFFAOYSA-N COC1=CC2=C(CCC(O)=O)OC(C)=C2C=C1
1946 0 FKRADYQYBLWXEZ-UHFFFAOYSA-N COC(=O)C(=O)CCCC(=O)c1ccccc1
1947 0 IPEXLXJBOYHUJE-UHFFFAOYSA-N OC1C=CC2=C(C1O)N=C(C1C2(O)O1)C(=O)O
1948 0 DAETWRKPSJXAJB-UHFFFAOYSA-N CCOC(=O)C1=C(C)C2=C(O1)C=CC(OC)=C2
1949 0 POTXZUQLERIXIW-UHFFFAOYSA-N OC1=CC(O)=C(C=C1)C(=O)OCCOC1=CC=CC=C1
1950 0 HGBMGRXIQJGDDO-UHFFFAOYSA-N OC(=O)CC(C(O)=O)C1=CC=C(C=C1)[N+]([O-])=O
1951 0 DCWACNROXMTTDW-UHFFFAOYSA-N CON=CC(=O)N1CCCC2(CC1)SCCS2
1952 0 MEZIBFKEPJTEIZ-UHFFFAOYSA-N Oc1cc(O)c(c(c1)C(=O)O)NC(=O)C(=O)C
1953 0 AORSEFHXORRKKE-UHFFFAOYSA-N CC1(C)COC(=O)C2=CC=C(C=C2)C(=O)OC1
1954 0 GQEULSKRGLZZDE-UHFFFAOYSA-N CC(=O)c1cc2CC(Oc2cc1O)C1(C)CO1
1955 0 CAHPEYNELBHXTB-UHFFFAOYSA-N CCOC(=O)C=C(OC(C)=O)C1=CC=CC=C1
1956 0 PDVXZHKUOOXWFC-UHFFFAOYSA-N ClC1=CCCC=C1NN=C1C(=NOC1=O)C
1957 0 QNCJTOXEHSOJAM-UHFFFAOYSA-N NCCNC1=C(Cl)C=C(C=N1)C(F)(F)F
1958 0 MPAJHXYLMDXVRF-UHFFFAOYSA-N CCOC(=O)C(=CC1=CC(O)=CC=C1)C(C)=O
1959 0 CLPBUILTGSQXDN-UHFFFAOYSA-N N#CC1=C(N2C=CC=C2)N(N=C1)C1=CC=CC=C1
1960 0 RSAMPULHTARIED-UHFFFAOYSA-N CC(=O)C1=CC(C(C)=O)=C(O)C(CC=C)=C1O
1961 0 GJWVQSCZTVQOFG-UHFFFAOYSA-N CNC(=O)C1=C2CCC=CC2=C(SC)S1
1962 0 UAXXPGHZSHMJEM-UHFFFAOYSA-N CCOC(=O)C=CC1=CC=C(C=C1)C(=O)OC
1963 0 QAUACNHILIEKFW-UHFFFAOYSA-N CCOC(=O)CCCSCC(=O)OCC
1964 0 KSNSQOVBNYYHLW-UHFFFAOYSA-N NC(=N)NC(O)=NC1OC(CO)C(O)C1O
1965 0 OPJHWTKDQYKYHL-UHFFFAOYSA-N OC(=O)C1=CN(CC2=C(F)C=CC=C2F)N=N1
1966 0 VOMJLHMJSYOQQG-UHFFFAOYSA-N CC(C)C(SC1=CC=CC=C1)SC1=CC=CC=C1
1967 0 UVNWZEGMBMVVRI-UHFFFAOYSA-N O(C1=NC=NC2=CC=CC=C12)C1=NC=NC2=CC=CC=C12
1968 0 IAQWDWQVCYNKJL-UHFFFAOYSA-N COC1=CC(=O)C2=C(C1)C=C(OC)C=C2OC
1969 0 RXUMUQZCQPUOSM-UHFFFAOYSA-N ClC1=NC2=C(OC=C2)C(=N1)N1CCOCC1
1970 0 JJOKCYATPWMFHR-UHFFFAOYSA-N ClC1CC=CC=C1NN=C1C(=NOC1=O)C
1971 0 VQDPTXBFDHSQCC-UHFFFAOYSA-N ONc1c(O)cccc1C(=O)CC(=O)C(=O)O
1972 0 XKPGKZDYBNLZCJ-UHFFFAOYSA-N CC(C)OC(=O)COCC(=S)OC(C)C
1973 0 ITRRXMSRWVUVGK-UHFFFAOYSA-N S=C1N(C=NC2=C1NC=N2)C1CCCCC1
1974 0 SSYQXBWVUUHFTM-UHFFFAOYSA-N O=C(CC(=O)c1cccc(c1N)O)OC(=O)O
1975 0 IKVRISGFZKOFIQ-UHFFFAOYSA-N CCOC(=O)CN1N=C2N=CC=CC2=C1Cl
1976 0 MXWOWFVKDKDJOL-UHFFFAOYSA-N COC1=CC(C=C2C(=O)C=CC2=O)=CC(OC)=C1OC
1977 0 IJVMOGKBEVRBPP-UHFFFAOYSA-N NC(C(O)=O)C1=CC=C(C(O)=O)C(=C1)C(O)=O
1978 0 XWBDWELWBUWSNI-UHFFFAOYSA-N COC(=O)C1=CC=C(C=C1C(=O)OC)[N+]([O-])=O
1979 0 XIZZGRDHJNKKSR-UHFFFAOYSA-N CC(C)(O)C(=O)C=CC1=CC2=C(OCO2)C=C1
1980 0 PPLNFTYGVYSQGC-UHFFFAOYSA-N CC1C(=O)OC2=C(C(C)=O)C(O)=C(C)C(C)=C12
1981 0 PGPSCACBHUTBEE-UHFFFAOYSA-N COC(=O)C1(CC2=CC=CC=C2C1)C(=O)OC
1982 0 NOFFPKVUGWZJHF-UHFFFAOYSA-N OC(=O)C(=O)OCC(=O)c1cccc(c1N)O
1983 0 INZAJWJIHUTSCV-UHFFFAOYSA-N NC1=NC2=NC3=C(C=C2C=C1)C1=CC=CC=C1N3
1984 0 FWYPRPRZDUVRCU-UHFFFAOYSA-N OC(=O)CCCS(=O)(=O)C1CCCCC1
1985 0 SQLCVUMAERAEQH-UHFFFAOYSA-N OC(=O)C(=O)COC(=O)c1cccc(c1N)O
1986 0 ILWRYGALHSASQT-UHFFFAOYSA-N CCOC(=O)C1=CN=C2N(C)N=CC2=C1Cl
1987 0 BJJKSRQHWSDYKC-UHFFFAOYSA-N NC1=CC2=C(NN=C2C2=CC=C(C=C2)C#N)C=C1
1988 0 BWZNLNFDNTUJPX-UHFFFAOYSA-N C=CC(=O)OCC=Cc1ccc(c(c1)OC)O
1989 0 GZFRHJPONRZEKP-UHFFFAOYSA-N CCOC(=O)C(=CC1=CC=CC=C1O)C(C)=O
1990 0 FXXSKCPZDJJNOI-UHFFFAOYSA-N ClC1=CC=C(C=CC2=CC=CC=C2C#N)C=C1
1991 0 JGXMNYLRFCYSJM-UHFFFAOYSA-N CCSC1=CC=C(C=C1)C1=CC=C(SCC)C=C1
1992 0 RCAVQEAEQNNBTP-UHFFFAOYSA-N OC1C=CC23C(C1O)(N=C(C=C3O)C(=O)O)O2
1993 0 RYKCBWALRZLORU-UHFFFAOYSA-N C=CCOC(=O)C=Cc1ccc(c(c1)OC)O
1994 0 ILXGBFMEOIGZMB-UHFFFAOYSA-N CCOC(=O)C1=C(C#N)C(Cl)=NC(C)=C1N
1995 0 GWDGZYUTEXQRNZ-UHFFFAOYSA-N NC1=CC2=C(NN=C2C2=CC=CC=C2C#N)C=C1
1996 0 RFQFRSLFDKLJHD-UHFFFAOYSA-N COC1=CC=C(CN2CC3=C(C2)N=C(Cl)C=C3)C=C1
1997 0 UBWDTYFEBQDFLN-UHFFFAOYSA-N NC1=CC2=C(NN=C2C2=CC=CC(=C2)C#N)C=C1
1998 0 NQTQCPSPUSIKHY-UHFFFAOYSA-N COC1=CC=C(CN2CC3=C(C2)N=CC(Cl)=C3)C=C1
1999 0 LPNNQIPOYFZDPX-UHFFFAOYSA-N CC1=NC(N=NC2=CC=C(C=C2)[N+]([O-])=O)C(=O)C(N)=N1
2000 0 YKZCABREKASZPD-UHFFFAOYSA-N CN1CCN(CC1)C1=NC2=C(S1)N=CC=C2
2001 0 FHOQYLMNFBZPPA-UHFFFAOYSA-N CC(C)C1(SCCCS1)[Si](C)(C)C
2002 0 DMDSMRULXOONFY-UHFFFAOYSA-N CS\C(NC#N)=N/C1=CC=C(C=C1)N(C)C
2003 0 VCXUFKFNLUTDAX-UHFFFAOYSA-N CCOC(=O)CCSCCC(=O)OCC
2004 0 LZEOQQZABRMORS-UHFFFAOYSA-N NNC1=C2C3=C(CCCCC3)SC2=NC=N1
2005 0 AAGHCZBKOCXRFK-UHFFFAOYSA-N CC1=C(C#N)C(C#N)=C(N)C(=N1)C1=CC=CC=C1
2006 0 SEBLIMKDGNUHOL-UHFFFAOYSA-N OC1=Cc2c(O)cc(nc2C(C1O)O)C(=O)O
2007 0 LFARBJHRSSLIGX-UHFFFAOYSA-N ClC1=NC2=CC=CC=C2C=C1C1=CC=CC=C1
2008 0 ZFFJBFHQUVRPBB-UHFFFAOYSA-N ClC1=CC=CCC1NN=C1C(=NOC1=O)C
2009 0 YIGCWVTZNIRORM-UHFFFAOYSA-N OC1C=Cc2c(C1O)nc(c(c2O)O)C(=O)O
2010 0 PSKBBBLKLUOPKE-UHFFFAOYSA-O OC[P+](=O)CCC(NC1=CC=CC=C1)C(O)=O
2011 0 OIOFKFKMYQHHBQ-UHFFFAOYSA-N OC1C=C(O)c2c(C1O)nc(cc2O)C(=O)O
2012 0 IOSWWMVFQGFPME-UHFFFAOYSA-N O=C1ON=C(C1NNc1ccccc1Cl)C
2013 0 OFCSNCNPKUTYRE-UHFFFAOYSA-N CC1=C(C=NN1C1=CC=C(F)C=C1)C(=O)NN
2014 0 TVSNVPGPFGAKPT-UHFFFAOYSA-N [H]C12CCC([H])(N1)C(=CCC2)C1=CC=C(Cl)N=C1
2015 0 ZHHHFOKSLGHEHA-UHFFFAOYSA-N ClCCN(N=O)C(=O)NN1CCCCC1
2016 0 UXUKTUYGJGCDQY-UHFFFAOYSA-N COC(C=CC1=CC=C(OC)C=C1)=CC(O)=O
2017 0 VZHQKOOUOJXBDL-UHFFFAOYSA-N CC1=CC=C(SSC2=CC=C(C)C(C)=C2)C=C1C
2018 0 UVYKUERWOQLYQX-UHFFFAOYSA-N N\C(CS)=N\CCC1=NC2=CC=CC=C2N1
2019 0 KAKNVFOSPWSMOL-UHFFFAOYSA-N OC1=C2NC(=CC(=O)C2(C(C=C1)O)O)C(=O)O
2020 0 BMOJFIQTZGTZOA-UHFFFAOYSA-N CC1=CC(C)=C(SSC2=C(C)C=CC=C2C)C=C1
2021 0 XDSNNVUKVKTMCB-UHFFFAOYSA-N CCOC(=O)OC1=CC(C=O)=C(C=C1)[N+]([O-])=O
2022 0 FUKWNYMTHBJUBG-UHFFFAOYSA-N CC1=CC(SSC2=C(C)C(C)=CC=C2)=CC(C)=C1
2023 0 KDMBKKGWNWBODQ-UHFFFAOYSA-N C(=CC1=NC=CN=C1)C1=CC2=NC=CN=C2C=C1
2024 0 ODOGSCCHVYNOSE-UHFFFAOYSA-N CC1=CC(C)=C(SSC2=CC(C)=CC(C)=C2)C=C1
2025 0 SVSLLOZMPLCVED-UHFFFAOYSA-N CC1=CC(SSC2=C(C)C=CC=C2C)=C(C)C=C1
2026 0 IZTPIQUSURJZRY-UHFFFAOYSA-N COC(=O)C1C(C(=O)OC)C11C=CC=CC=C1
2027 0 CERCBEMZIKCJRI-UHFFFAOYSA-N CC1=CC(SSC2=CC(C)=CC(C)=C2)=C(C)C=C1
2028 0 MMXSWXFYBANZPN-UHFFFAOYSA-N CC1=CC(SSC2=C(C)C=CC=C2C)=CC(C)=C1
2029 0 GYARJWYKQJZMPX-UHFFFAOYSA-N CC1=CC(SSC2=CC=C(C)C(C)=C2)=CC(C)=C1
2030 0 IRDMKAMOSXNGFZ-UHFFFAOYSA-N CC1=CC(SSC2=CC(C)=CC(C)=C2)=CC(C)=C1
2031 0 LCHYVRKHRTXTSS-UHFFFAOYSA-N CN(C)C1=CC=C(C=C1)C1N=NC(=S)N1C
2032 0 XCBHKZNGCZLXTA-UHFFFAOYSA-N COC1=CC(=C(OC)C=C1)C1=CC(=O)C(OC)=CC1=O
2033 0 URQXHZZVKFXAIM-UHFFFAOYSA-N COC(=C(C)C(=O)C(F)(F)F)C1=CC=C(OC)C=C1
2034 0 NHVPAORNOUSLOJ-UHFFFAOYSA-N CCCNC1=NN=C(S1)C1=CC=C(N)C=C1
2035 0 DWCWSELSHAIKMI-UHFFFAOYSA-N OC1C=c2c(=O)cc([nH]c2=C(C1O)O)C(=O)O
2036 0 YHJIGVXDIDHNJX-UHFFFAOYSA-N CCSC(=O)OC(C)OC(=O)C(C)(C)C
2037 0 RGJWPDKBCQVLNQ-UHFFFAOYSA-N OC(=O)CNC1=C(C=C(C=C1)C(O)=O)C(O)=O
2038 0 ZQTYRVBFUNHKRG-UHFFFAOYSA-N CCOC(CSC1CCOC1=O)OCC
2039 0 MGFGPUOXDPOKKI-UHFFFAOYSA-N CC(C)=CC(=O)OCC1=CC2=C(OCO2)C=C1
2040 0 FSQFFPLUMPDAOW-UHFFFAOYSA-N OC(=O)C1=CC(=O)C2=CC=CC(C2(N1)O)(O)O
2041 0 QPJYJQSJLQXAMN-UHFFFAOYSA-N O=C1C=CC=CC1=C1N=NC2C(C=NC3=CC=CC=C23)=N1
2042 0 VLIVKEITBNALCA-UHFFFAOYSA-N CC1N=NC(=O)N=C1N=NCC1=CC=CC=C1[N+]([O-])=O
2043 0 GSMUNBJHYOTUHR-UHFFFAOYSA-N OC(=O)C1=CC(OCC=C)=C(OCC=C)C=C1
2044 0 JBTUINMLDNYBOV-UHFFFAOYSA-N OC(=O)C1=C(OCC=C)C=C(OCC=C)C=C1
2045 0 XMRKEKYCPSNAPK-UHFFFAOYSA-N CCCCN=CC(Cl)(Cl)C(=O)OCC
2046 0 KKMFKEJIAQCIPO-UHFFFAOYSA-N C=CCNS(=O)(=O)C1=NC=NC2=C1NC=N2
2047 0 VOJKGIVAFZCDMC-UHFFFAOYSA-N ClC(=NC1=CC=C2C=CC=CC2=C1)N1CCOCC1
2048 0 PQFQIWNHGCVXIB-UHFFFAOYSA-N COC1=CC(C=CC(O)=O)=CC(=C1O)[N+]([O-])=O
2049 0 JFKKCQBOYLNEDE-UHFFFAOYSA-N C[Si](C)(C)N1N=NN(C1=O)C1=CC=CC=C1
2050 0 DVBWIJUOTPYVCG-UHFFFAOYSA-N CC(CC=C)OC(=O)C1=CC=CC=C1C(O)=O
2051 0 OBSRPACCEPLRRT-UHFFFAOYSA-N CCCCSC=C1SC2=C(NC=C2)C1=O
2052 0 JRKSVIUQRJEQDF-UHFFFAOYSA-N COC1=CC=C(C=CC=CC(O)=O)C=C1OC
2053 0 KZZCEVRYPLXOCW-UHFFFAOYSA-N COC1=CC=C(C=C2COC(=O)C2)C=C1OC
2054 0 HPSLSKHYYHPXMG-UHFFFAOYSA-N CSCCCCCCCC(=O)OC(=O)O
2055 0 KSXHJWQQHFFXHD-UHFFFAOYSA-N CC1CCC(CC1OS(=O)(=O)O)C(=C)C
2056 0 IJVMOGKBEVRBPP-UHFFFAOYSA-N NC(C(O)=O)C1=CC=C(C(O)=O)C(=C1)C(O)=O
2057 0 JOXOMJSSOMBHSV-UHFFFAOYSA-N OCC1=CC(=CC(C1O)O)Oc1ccccc1
2058 0 SDEBOTYFYDAGPZ-UHFFFAOYSA-N OCC1(O)C=CC=C(C1O)Oc1ccccc1
2059 0 PSUXXDHFQIYRSL-UHFFFAOYSA-N CC(=O)C1=C(OCC(O)=O)C=CC(=C1)[N+]([O-])=O
2060 0 FRLQNQXAACTPLZ-UHFFFAOYSA-N CSCCCOCCCCC(=O)C(=O)O
2061 0 XOZGFVVIJIHNCC-UHFFFAOYSA-N NC1=C(C#N)C(C#N)=C(N1C1=CC=CC=C1)C1=CC=CO1
2062 0 VBXSROIYRHKBBX-UHFFFAOYSA-N CN(CC(=O)NC1=CC=C(Cl)C=C1)C1=CC=CC=C1
2063 0 QIHUNGGCPLMHIC-UHFFFAOYSA-N O=C(Oc1cccc(c1N)O)CC(=O)C(=O)O
2064 0 YLPWIORJGRKARC-UHFFFAOYSA-N CC(C)CCOP(=S)(N1CC1)N1CC1
2065 0 YTTRBGSCJVWXBI-UHFFFAOYSA-N CCOC(=O)NC1CCCCC1(Cl)Cl
2066 0 IRZSWPJYGDXTIV-UHFFFAOYSA-N CN1CCC2=C(C)C3=C(C=CC(Cl)=C3)N2C1
2067 0 JNRZHMHOOGSSPU-UHFFFAOYSA-N CSCCOCCCCCC(=O)C(=O)O
2068 0 ZTOKYSIWRUGENN-UHFFFAOYSA-N NNC(=S)N=NCC1=CC=CC(=C1)[N+]([O-])=O
2069 0 BWAKWQXGWQEEEQ-UHFFFAOYSA-N CCCOP(=S)(N1CC1C)N1CC1C
2070 0 IGJPWUZGPMLVDT-UHFFFAOYSA-N C=C[Si](O[Si](C=C)(C=C)C=C)(C=C)C=C
2071 0 DMJZPHYFYOQAAM-UHFFFAOYSA-N CC(OC(=O)C1=CC=C(C=C1)[N+]([O-])=O)C(O)=O
2072 0 GJJMZLCKTPSLBH-UHFFFAOYSA-N OC(=O)C(=O)CC(=O)C1=CC2OC2C(=C1N)O
2073 0 PAYWCKGMOYQZAW-UHFFFAOYSA-N COC(=O)C1=CC=C(C(=O)OC)C(=C1)[N+]([O-])=O
2074 0 LDPJGCUZWRJONF-UHFFFAOYSA-N COC(=O)C1=CC=C2CC(CCC2=C1)C(O)=O
2075 0 MSCDGOYDKVITQC-UHFFFAOYSA-N [H]C12CC(CC1=O)(C(CC2)C1=CC=CO1)C(O)=O
2076 0 LVZYVLBJWQPNLI-UHFFFAOYSA-N CCC(=O)C1C(=O)CC(CC1=O)C1=CC=CO1
2077 0 CHUILHDFEMJXOU-UHFFFAOYSA-N CC1=C(C)[N+](CC(O)C2=CC=CC=C2)=CS1
2078 0 DQNIUKYAEUQDNG-UHFFFAOYSA-N CC1=[N+](C)C2=CC=C(SC(F)(F)F)C=C2C1(C)C
2079 0 JYTJVWAXYXJKNF-UHFFFAOYSA-N CCOC(=O)CC1=CN2N=C(Cl)C=CC2=N1
2080 0 UKHBTBNWIXGYOW-UHFFFAOYSA-N ClC1=CC2=C(C=C1)N=C(N2)C1CCCCC1
2081 0 KDVPSFGMTUPJBO-UHFFFAOYSA-N CSCOCCCCCCC(=O)C(=O)O
2082 0 WOEKYMZWQFXFJB-UHFFFAOYSA-N CCCCCCC(CC=C)[Se]C
2083 0 WHLQCXROWXIVGG-UHFFFAOYSA-N CCOC1=CC(=O)OC2=C1C(C)=CC(OC)=C2
2084 0 BCEVEYRXQTUYLG-UHFFFAOYSA-N COC(=O)C(=C)C(OC(C)=O)C1=CC=CC=C1
2085 0 IWSVHXPJFRZHND-UHFFFAOYSA-N CSCCCCC(CCC(=O)C(=O)O)O
2086 0 ZMUUREMCLUNIBM-UHFFFAOYSA-N CCOC(=O)CSC(C)CC(=O)OCC
2087 0 LYRMQTJGEOKFCZ-UHFFFAOYSA-N CCOC(=O)CC(CC)SCC(=O)OC
2088 0 CLWAWEALXMRKIE-UHFFFAOYSA-N CC1=CC=[N+](C=C1C)C1=CC=C(C=C1[N+]([O-])=O)[N+]([O-])=O
2089 0 LCBYMJMVNPIDLL-UHFFFAOYSA-N OC1C(CCCC1=O)OC(=O)C1=CC=CC=C1
2090 0 KKQPZUSXOGXWFQ-UHFFFAOYSA-N OC(=O)CC1(CCC2=CC=CC=C2C1)C(O)=O
2091 0 XXLYNNPRZXDZFC-UHFFFAOYSA-N CSCCCC(CCCC(=O)C(=O)O)O
2092 0 YOHPGCNZZHURJX-UHFFFAOYSA-N CC(=C)CC1=CC=CC(C)=C1OC1=NN=C(Cl)C=C1
2093 0 KZXOASRKIAUTHU-UHFFFAOYSA-N CC(=C)CC1=C(OC2=NN=C(Cl)C=C2)C=CC(C)=C1
2094 0 FFSXPTARHKOZJY-UHFFFAOYSA-N ClC(=CC#N)C1=CC=C(C=C1)C1=CC=CC=C1
2095 0 FLZZNCMRFDMVDR-UHFFFAOYSA-N CC1=NC2=C(C=CN=C2)N1C1=CC=C(C=C1)C#N
2096 0 IFHRPEWVHSRBAS-UHFFFAOYSA-N C[Si](C)(C)CCSC1=CC=C(C=C1)C#C
2097 0 DFNHORQJMWAMRP-UHFFFAOYSA-N CCC(OC1=CC=CC=C1C=O)=CC(=O)OC
2098 0 CIRYMDFNFDJALS-UHFFFAOYSA-N COC1=C(OC)C=C2C(Cl)=NC(N)=NC2=C1
2099 0 LZRDUNPETLXZLD-UHFFFAOYSA-N ClC1=CC2=CC=CC=C2C(=N1)C1=CC=CC=C1
2100 0 APGQZIMAKSFHEV-UHFFFAOYSA-N N#CC(C#N)=C1CCC(C2CCC12)=C(C#N)C#N
2101 0 CZCJXQQSLUVDGY-UHFFFAOYSA-N COC1=CC2=C(OC)C=CC(O)=C2C(OC)=C1
2102 0 IVEZWEYXGZXWKU-UHFFFAOYSA-N O=C1NC(=O)C2=NC3=C(C=C(C=C3)C#N)N=C2N1
2103 0 WOIIMZYWWZHYJR-UHFFFAOYSA-N OC(=O)C(=O)CC(=O)C1=CC=CC2(C1(N)O2)O
2104 0 KGQZJIUAANZESJ-UHFFFAOYSA-N COC(=O)C(CSC1=NC=CC=N1)N=[N+]=[N-]
2105 0 PQFDCQADHMSYOI-UHFFFAOYSA-N CSCCC(CCCCC(=O)C(=O)O)O
2106 0 UAWUFQIDEMFRDF-UHFFFAOYSA-N CC(OC(=O)C1=CC=CC=C1C(O)=O)C(C)=C
2107 0 AEWCGKAMUJPPJZ-UHFFFAOYSA-N CC1(C)OC(=O)CC1OC(=O)C1=CC=CC=C1
2108 0 JBHWGCOKTSNUDP-UHFFFAOYSA-N COC(=O)C1=C(N=C2C=CC=CC2=C1)C(=O)C[N+]#N
2109 0 VARHDEIIAYNFOZ-PEPZGXQESA-N COC1=C(OC)C(OC)=C2C(=C1)\C=C/C=C\C(=O)C2=O
2110 0 LKOHGPFWLCKZQQ-UHFFFAOYSA-N CC1=CC=CC(C)=C1SSC1=C(C)C=CC=C1C
2111 0 LIERDAWSTMSJHB-UHFFFAOYSA-N [H]C12CC([H])(OC1=O)C1=C(OC)C=CC(OC)=C1C2
2112 0 VLPGISQWNYUVEE-UHFFFAOYSA-N COC1=CC=C(O)C2=C1CC(CC2=O)C(C)=O
2113 0 MGOUNRBWVFAKQI-UHFFFAOYSA-N CC1=CC(C(=C)C(=C)C2=C(C)SC(C)=C2)=C(C)S1
2114 0 AKWLSBGVYJYBAL-UHFFFAOYSA-N CCCCCCOC(=O)C(S)CC(O)=O
2115 0 BSDPGDJLWXNBKB-UHFFFAOYSA-N CSCC(CCCCCC(=O)C(=O)O)O
2116 0 QVERPHXRMCCYIF-UHFFFAOYSA-N O=C(NC1=NC=C(S1)N1CCCC1)C1=CC=NC=C1
2117 0 BNUWUSVVAJDVBO-UHFFFAOYSA-N O=C(NC1=NC=C(S1)N1CCCC1)C1=CN=CC=C1
2118 0 BDPOXDCJJPHICW-UHFFFAOYSA-N O=C(NC1=NC=C(S1)N1CCCC1)C1=CC=CC=N1
2119 0 IUMYHQBZNHSKQB-UHFFFAOYSA-N C[Si](C)(C1=CCCCS1)C1=CC=CC=C1
2120 0 YYIBXLGCMRPGTM-UHFFFAOYSA-N COC1=CC=C(C=C1)C1=NC(=C(C#N)C#N)C(=CC1)C#N
2121 0 CSXNIFIGUNHVKN-UHFFFAOYSA-N ONc1ccc(cc1C(=O)CC(=O)C(=O)O)O
2122 0 ZLCGIPHRDDDYKF-UHFFFAOYSA-N CCOC1(OCC)C(=O)C2=CC=CC=C2C1=O
2123 0 OEXBODACIXZJOM-UHFFFAOYSA-N CC1=C(C2=CC=CC=C2N1)C1=CN=NC=C1C#N
2124 0 XKGZNEUFKNFWNE-UHFFFAOYSA-N COC1=C(OC)C(=CC=C1)C1CC=CC(=O)O1
2125 0 HRGADRKCIYFWSR-UHFFFAOYSA-N CSC(CCCCCCC(=O)C(=O)O)O
2126 0 JUIKCSIKVWJLLG-UHFFFAOYSA-N O=C(CC(=O)c1cc(O)ccc1N)OC(=O)O
2127 0 KJKHWGOORMEHEC-UHFFFAOYSA-N OCSCCCCCCCC(=O)C(=O)O
2128 0 AZMVZKKDRDQEIQ-UHFFFAOYSA-N ClC1=CC2=C(C=C1)N=C(C=C2)C1=CC=CC=C1
2129 0 PJUWJQDQGVXGEI-UHFFFAOYSA-N CCCCCCCCC1=CC(Cl)=C(O)C(Cl)=C1
2130 0 LDHHZMBRGORMJK-UHFFFAOYSA-N OC(=O)C(=O)CC(=O)C12OC1C=CC(=C2N)O
2131 0 KQITYECXBNNVQA-UHFFFAOYSA-N CCSC(=O)OC(CC)OC(=O)C(C)C
2132 0 GPDXAYIQANLDOU-UHFFFAOYSA-N COC1=CC(OC)=C2C(=O)OC(CC=C)C2=C1
2133 0 FNZNPZDEWDBWJT-UHFFFAOYSA-N COC1=C(OC)C=C(CC2=CC(=O)OC2)C=C1
2134 0 MLUDCKBRPQGXIY-UHFFFAOYSA-N [O-][N+](=O)C1=CC=C(O1)C=CC(=O)OCC1CO1
2135 0 HVZQSNUGEHHPNR-UHFFFAOYSA-N ClC1=NC=C(CN2CCNC(=O)C2=O)C=C1
2136 0 XUPPBTFZRUIZDM-UHFFFAOYSA-N O=CC(=C(C(=O)N(c1ccccc1)N)Cl)N
2137 0 YLXFLHCXOSLLTQ-UHFFFAOYSA-N OC(=O)C(=O)CC(=O)c1ccc(c(c1N)O)O
2138 0 FKXQUHSSCUGNPY-UHFFFAOYSA-N CC(CN1C(=O)OC2=CC=C(Cl)C=C12)N=N
2139 0 WVONRYVEJLCEGB-UHFFFAOYSA-N CC(NC(=O)OCCS(C)(=O)=O)C(O)=O
2140 0 WURCPCZROQTQOM-UHFFFAOYSA-N CC1C(OS(=O)(=O)O)CC2(C1C2)C(C)C
2141 0 DRPARLZPFRCHDQ-UHFFFAOYSA-N ClC#CCN1C2=CC=CC=C2C2=CC=CC=C12
2142 0 JQWAPGXLARKREZ-UHFFFAOYSA-N CCC(C)C1=CC(=O)C2=CC(O)=CC(O)=C2O1
2143 0 USXYPRWSALDBLL-UHFFFAOYSA-N CCN(CC(C)=C)C1=CC(Cl)=C(C=C1)C#N
2144 0 CGOCUAQIVLLXCA-UHFFFAOYSA-N S=C(CC(=S)N1CCOCC1)N1CCOCC1
2145 0 UPBGNLFFUITRLL-UHFFFAOYSA-N CCOC(=O)C1=CC=CC=C1C(=O)OCC=C
2146 0 BLRIXKSUCCUIRO-UHFFFAOYSA-N CCC=CCOC(=O)C1=CC=CC=C1C(O)=O
2147 0 CMQPKQNBMBISIV-UHFFFAOYSA-N COC(=O)C(C)CSCC(C)C(=O)OC
2148 0 LNVKTVBHIQIEQG-UHFFFAOYSA-N CCCC1(C(C)SCC)C(=O)NC(=S)NC1=O
2149 0 WJNDIWHRAIHNNU-UHFFFAOYSA-N CCSCC1(CC(C)C)C(=O)NC(=S)NC1=O
2150 0 LKDLJNRBLNAIDF-UHFFFAOYSA-N CCC(O)COC1=CC(=CC=C1)C(F)(F)F
2151 0 RKXQQUHNCREIFU-UHFFFAOYSA-N CC12CCC(C2(C)C)CC1OS(=O)(=O)O
2152 0 ZGWRBDSFRFXYEZ-UHFFFAOYSA-N COc1c2OC(C)(C)C=Cc2cc2c1oc(=O)c(c2)O
2153 0 AKKPIRFHUOZXFO-UHFFFAOYSA-N CCCSC1=CC=CC2=C1C(=N)NC(=N)N2
2154 0 UAYRIRPCYIQVIT-UHFFFAOYSA-N CC(C)OP(=O)(OC(C)C)C1=CC=CC=C1S
2155 0 KLFKARAHONJTQU-UHFFFAOYSA-N ONc1c(cccc1C(=O)O)OC(=C)C(=O)O
2156 0 SCOKXZYNQKAQLK-UHFFFAOYSA-N CCOC(=O)C(=O)OC1=CC=CC=C1[N+]([O-])=O
2157 0 HOYHBDFTELAGGG-UHFFFAOYSA-N CCOC(=O)C1=CC(=CC(=C1)C(O)=O)[N+]([O-])=O
2158 0 CQPKMASCNMFGFW-UHFFFAOYSA-N CC(C)=CCCC(C)=CC(O)S(O)(=O)=O
2159 0 DSSLKANMVRWNLJ-UHFFFAOYSA-N OC(=O)Oc1cccc(c1N)OC(=C)C(=O)O
2160 0 AIZYFIUTHISPRX-UHFFFAOYSA-N NNC(=O)CSC1=NNC(=N1)C1=CC=CO1
2161 0 QPLXIYAURJYUHZ-UHFFFAOYSA-N COc1c2OC(C)(C)C(=Cc2cc2c1oc(=O)cc2)O
2162 0 RWFDRAMKRFTCLK-UHFFFAOYSA-N CC1=CCC(CC1)(OS(=O)(=O)O)C(C)C
2163 0 NHOLHYRFONHGFL-UHFFFAOYSA-N CCC1=C(C)C(=S)C(S)=C(C=C=O)N1C
2164 0 FERPDCPDPHIFFD-UHFFFAOYSA-N ClC1=NC(=CC2=CC=CC=C12)C1=CC=CC=C1
2165 0 ZUFZXWZYCFWFAL-UHFFFAOYSA-N COc1cc(OC)c2c(c1)c(C)c(oc2=O)C
2166 0 UUUZYHSWCJGNBA-UHFFFAOYSA-N ClC1=CC2=C(C=C1)C(=CN2)C1CCNCC1
2167 0 YUBSXXURZGGQSL-UHFFFAOYSA-N CC1=C2CC=CC2C(C#N)(C#N)C(C1)(C#N)C#N
2168 0 WGKSBSULRFMNQF-UHFFFAOYSA-N COC(=O)C1=C(OC(C)=O)C(=CC=C1)[N+]([O-])=O
2169 0 XGNASSAYQHESTL-UHFFFAOYSA-N NC(CSC1=NC=NC2=C1N=CN2)C(O)=O
2170 0 PZFOUALESMCYKL-UHFFFAOYSA-N CC1=CC2=C(C=C1)N1N=NC3=CC=CC=C3C1=N2
2171 0 IBYSUZFWDNBMMA-UHFFFAOYSA-N OC(=O)OC(=C)Oc1cccc(c1N)C(=O)O
2172 0 WTIBTFCLZMZRNM-UHFFFAOYSA-N COc1cc2c(C)c(C)oc(=O)c2c(c1C)O
2173 0 GOHGFYNNEVKZAG-UHFFFAOYSA-N CS(=O)P(N1CCCC1)N1CCCC1
2174 0 CRDZBAYYQBBWTB-UHFFFAOYSA-N COC1=CC=C2CC=C(OC)C(C(O)=O)C2=C1
2175 0 ZPMMQOGZYFMKPY-UHFFFAOYSA-N OC(=O)c1cccc(c1N)OC1(OC1)C(=O)O
2176 0 ABFRWCPFNAUMHG-UHFFFAOYSA-N S1C(=NN=C1C1=CN=CC=C1)C1=CC=CC=C1
2177 0 MSQGYVACVAASTG-UHFFFAOYSA-N N1C=NC2=C1C=C(C=C2)C1=CC2=C(C=C1)N=CN2
2178 0 IPSNMBZTPNYABA-UHFFFAOYSA-N CCN1C(=S)SCC1(O)C1=CC=CC=C1
2179 0 MCVFDIBYKMURKZ-UHFFFAOYSA-N OC(=O)CC(C(=O)c1ccc(nc1)O)C(=O)O
2180 0 KSVBDCVNOLOLNW-UHFFFAOYSA-N CN1CCCC1C1=CNC2=C1C=C(Cl)C=C2
2181 0 ROUPHMNZHLBCGO-UHFFFAOYSA-N CN1CCCC1C1=CNC2=CC=CC(Cl)=C12
2182 0 DNNCDAUXXXSIRG-UHFFFAOYSA-N COc1cc(O)c2c(c1C)c(C)c(oc2=O)C
2183 0 SXGHHARJQRZWDV-UHFFFAOYSA-N CCN1C(C)=CSC1=C1C=CC(C=C1)=[O+]C
2184 0 CEWAYLVWMVQRRM-UHFFFAOYSA-N CN(C(C)=O)C1=C(NC2=CC=CC=C2)C=C(Cl)C=C1
2185 0 RYZIOPWMVFNTOJ-UHFFFAOYSA-N COC1=C(OC(C)=O)C=C(C=O)C(=C1)[N+]([O-])=O
2186 0 YWWSIBKNZHEQKR-UHFFFAOYSA-N C=C(C(=O)O)OC1=C(N)C2(C(C=C1)O2)C(=O)O
2187 0 IAVYMPZJWVYGJY-UHFFFAOYSA-N CC1=NC(NN)=C2C3=C(CCCC3)SC2=N1
2188 0 GLFZOQVQKYODIN-UHFFFAOYSA-N CC(OC1=CC=C(Cl)C=C1)C1OC(=N)N=N1
2189 0 WFOJRNJNPFGYAU-UHFFFAOYSA-N CC1=CC2=C3C(=C1)N=NC1=CC(C)=CC(N=N2)=C31
2190 0 KSNSQOVBNYYHLW-UHFFFAOYSA-N NC(=N)NC(O)=NC1OC(CO)C(O)C1O
2191 0 ICUVLDRIHMJXMQ-UHFFFAOYSA-N CC1(C)COC(=O)C2=CC=CC=C2C(=O)OC1
2192 0 RCEWJQOSELKLQP-UHFFFAOYSA-N ClC1=CC=C2CON(CCC3=CC=NC=C3)CC2=C1
2193 0 UHLNNAQEQJUZHG-UHFFFAOYSA-N C=C(C(=O)O)OC1=C(N)C(=CC2C1O2)C(=O)O
2194 0 VWTWCCNXBMDVNS-UHFFFAOYSA-N CCOC(=O)C1=CC2=C(OC1)C(OC)=CC=C2
2195 0 WTZDTUCKEBDJIM-UHFFFAOYSA-N C1=CC=C(N=C1)C1=NC=CN=C1C1=CC=CC=N1
2196 0 IWSPKNCQSLJLTM-UHFFFAOYSA-N C=C(C(=O)O)OC12C=CC=C(C2(O1)N)C(=O)O
2197 0 IIVOIWVODDTYGQ-UHFFFAOYSA-N CC(=C1CCC(CC1)(C)OS(=O)(=O)O)C
2198 0 DMAHKSZZJJTIQZ-UHFFFAOYSA-N CC1=CC(NC(=O)NC2=CC(Cl)=CC=C2)=CC(C)=C1
2199 0 FIRUCWQMUVQZAX-UHFFFAOYSA-N ClC1=CC2=C(C=C1)C=CC(=N2)C1=CC=CC=C1
2200 0 UHAWFCTWQCTVPI-UHFFFAOYSA-N OCC(O)COC1=CC=C(O)C2=CC=CC=C12
2201 0 CIOGHMAQESRDJX-UHFFFAOYSA-N C=C(C(=O)O)Oc1ccc(c(c1N)C(=O)O)O
2202 0 IBPYLFAPXTXGJI-UHFFFAOYSA-N CC1N(C)CCC2=CNC3=C(Cl)C=CC1=C23
2203 0 ODJQGJWRJGXHNP-UHFFFAOYSA-N CC1=CC(N=[N+]=[N-])=C2C(C=CC3=CC=CC=C23)=N1
2204 0 IOLPQVIDRAVXQH-UHFFFAOYSA-N [O-][P-](OC1=CC2=CC=CC=C2C=C1)(N1CC1)#[N]1CC1
2205 0 RKUOWPNMWKCGSW-UHFFFAOYSA-N S1C(=NN=C1C1=CC=NC=C1)C1=CC=CC=C1
2206 0 MQWJSMDNKNPJGH-UHFFFAOYSA-N CC1=C(SC2=NC(C)=CC(C)=N2)C(C)=NN1
2207 0 AMNAVNJKVWWXIN-UHFFFAOYSA-N CC1=CC(N=[N+]=[N-])=C2C=CC3=CC=CC=C3C2=N1
2208 0 LKNKIVWCSFCHCI-UHFFFAOYSA-N OC(=O)C1CCCCC11OC2=CC=CC=C2O1
2209 0 PPBKBANWEDRNHJ-UHFFFAOYSA-N Oc1cc(OC(=C)C(=O)O)c(c(c1)C(=O)O)N
2210 0 JPCWLCXKAFKRCB-UHFFFAOYSA-N O=C1N(C=NC2=CC=CC=C12)C1=NC=NC2=CC=CC=C12
2211 0 LRYHHSMHRHLJER-UHFFFAOYSA-N ClCCNC(=O)NC1=CC=CC=C1C1=CC=CC=C1
2212 0 UAVFTOOOCCDRMZ-UHFFFAOYSA-N CN1CCN(CC1)c1ncnc2sccc12
2213 0 PAWMHDAJXKKTHU-UHFFFAOYSA-N CCOC(=O)N(Cl)CC(Cl)CCC=C
2214 0 PRSFQUNLUKUNEF-UHFFFAOYSA-N ClCCNC(=O)NC1=CC=C2CCC3=C2C1=CC=C3
2215 0 ZOMNBMZANFQJER-UHFFFAOYSA-N OC1=CC2(C(C=C1)(O)NC(=CC2=O)C(=O)O)O
2216 0 IEGHZXBAZSQFJE-UHFFFAOYSA-N O=c1cc([nH]c2c1C(O)C(C=C2)(O)O)C(=O)O
2217 0 STXZSCOOCRDNCN-UHFFFAOYSA-N OCC1OC(CC1O)N1C=C(COO)C(=O)NC1=O
2218 0 SBVKAWKHZQJWKU-UHFFFAOYSA-N CC(C)OC(=O)CC(S)C(=O)OC(C)C
2219 0 UICCABKMDKACLW-UHFFFAOYSA-N CCC1=CC(=O)OC2=C1C(OC)=CC(OC)=C2
2220 0 GGTSJKFPGKFLCZ-UHFFFAOYSA-N COC(=O)C1=CC(=CC(=C1)C(=O)OC)[N+]([O-])=O
2221 0 AAYSPFXJNSFDIO-UHFFFAOYSA-N O=C1C=CC(C=C1)=C1N=NC2C(C=NC3=CC=CC=C23)=N1
2222 0 RPYHJOQRKNEXCU-UHFFFAOYSA-N CC1=CC(C)=C(SSC2=C(C)C=C(C)C=C2)C=C1
2223 0 JJOWAPBLHQVHKO-UHFFFAOYSA-N C=C(C(=O)O)Oc1c(O)ccc(c1N)C(=O)O
2224 0 FTJZKNRARZYPRD-UHFFFAOYSA-N CC(N=NC(S)=NCC=C)C1=CC=CC=N1
2225 0 XDHBUMNIQRLHGO-UHFFFAOYSA-N CC(=NN=C(S)N1CCC1)C1=CC=CC=N1
2226 0 UFGVRLKWGCVRSB-UHFFFAOYSA-N CCC(C(O)=O)C1=CC2=C(OCCC2=O)C=C1
2227 0 OFPHBEVWFMGZGU-UHFFFAOYSA-N NC(=S)C1=NC2=C(C=CC3=C2N=CC=C3)C=C1
2228 0 UHYPAAQZBUETNK-UHFFFAOYSA-N COC1=C2C(C)=C(C)OC2=C(OC)C(C=O)=C1
2229 0 FWJAFQBHNKTJCF-UHFFFAOYSA-N COC1=CC(O)=C(C2=CC(=O)CC2)C(OC)=C1
2230 0 MMFZQNVAJIAIDO-UHFFFAOYSA-N OC(CC(=O)C1=CC=C(C=C1)N(=O)=O)C(O)=O
2231 0 KGVHLWMEJRHDFN-UHFFFAOYSA-N OC(CC(=O)C1=CC=CC=C1N(=O)=O)C(O)=O
2232 0 HFBQYHBYGOWJBX-UHFFFAOYSA-N CSC(C(=O)O)(C(O)O)CC(C(=O)O)N
2233 0 ZSYBVMLBRRAALN-UHFFFAOYSA-N ClC1=CC2=C(C=C1)N=C1CCCCCN1C2
2234 0 RXLLZUMPVNFKTQ-UHFFFAOYSA-N OC(=O)CC(=O)N(c1ccccc1C(=O)O)O
2235 0 NBVLBJKFGVYTJW-UHFFFAOYSA-N CSC1(SC)C(=O)NC2=C1C=C(C)C=C2
2236 0 VMLZWORLHGBXCM-UHFFFAOYSA-N C1=CC=C(C=C1)C1=CN=C(N=N1)C1=CN=CC=C1
2237 0 NSPMIWDARPIUCM-UHFFFAOYSA-N CSC(C(=O)O)CC(C(=O)O)(C(O)O)N
2238 0 OBMBUODDCOAJQP-UHFFFAOYSA-N ClC1=NC2=CC=CC=C2C(=C1)C1=CC=CC=C1
2239 0 ZMHYDSAWFKQVKL-UHFFFAOYSA-N COC(=O)C1CCC2=CC(OC)=CC=C2C1=O
2240 0 ATCMEODUEFPKIV-UHFFFAOYSA-N NC1=CC=C(C=C1)C1=NNC(=N1)S(N)(=O)=O
2241 0 RAPPODMWSJOVMS-UHFFFAOYSA-N CCC(=O)C1=CC(O)=C2C(C)=C(C)OC2=C1O
2242 0 OMOMEWNGJPUNAK-UHFFFAOYSA-N CSC1=NN2C=CC3=CC=CC=C3C2=C1C#N
2243 0 ACAYZXFEFNEADF-UHFFFAOYSA-N OC(=O)CCCCSCCCCC(O)=O
2244 0 BJUOUUIDNJKBIM-UHFFFAOYSA-N CN1C2=NC3=CC=CC=C3C2=NC2=C1N=CC=C2
2245 0 QNUWBOZJFBGFBG-UHFFFAOYSA-N CCOC(=O)C1=CC2=C(OC1)C=CC(OC)=C2
2246 0 OCUKHFMCVBCCFV-UHFFFAOYSA-N CC(C)C1=CC=CC=C1NC(=O)C1=C(Cl)N=CC=C1
2247 0 CMJWTVYVMCEPGG-UHFFFAOYSA-N CCOC(=O)C(C(C)=O)C(=O)C1=CC=CC=C1
