# Supplementary material for: Ion mobility collision cross-section atlas for known and unknown metabolite annotation in untargeted metabolomics
Source: Nat Commun. 2020 Aug 28;11:4334. doi: 10.1038/s41467-020-18171-8 (PMC7455731; doi:10.1038/s41467-020-18171-8)
Supplement: Supplementary file 8 — Supplementary Data 5 [file 41467_2020_18171_MOESM8_ESM.zip › 01_positive_mode/L0651/cfmid_pred_spec.msp]

Name: +ve in-silico MS/MS by CFM-ID for XOTWNDIAAITUKR-KUUXHJTOSA-N
ID: XOTWNDIAAITUKR-KUUXHJTOSA-N
Comment: Energy0
Num peaks: 21
103.0389705 0.77858267
123.0440559 1.074615696
163.0389705 1.020591155
163.0600999 2.016386373
255.0651853 3.519520145
257.0808353 0.7556369807
271.0600999 6.539426799
271.0812292 1.769054803
273.0757499 0.8823322759
273.0968793 0.694634317
283.0812292 1.460142432
285.0968793 0.8349940787
325.0917939 1.300659475
399.107444 1.005675924
415.1023586 0.9094416803
417.1180087 18.49833448
419.1336587 1.938444476
435.1285734 16.2978596
561.1602674 0.7083237389
579.1708321 11.22322947
597.1813968 7.020230792

Name: +ve in-silico MS/MS by CFM-ID for XOTWNDIAAITUKR-KUUXHJTOSA-N
ID: XOTWNDIAAITUKR-KUUXHJTOSA-N
Comment: Energy1
Num peaks: 20
109.0284058 0.768514528
123.0440559 2.650856296
137.0233204 1.937603713
145.0495352 1.349577876
151.0389705 1.150455795
163.0389705 1.943386409
163.0600999 3.43469881
255.0651853 5.137870923
257.0808353 1.998200923
271.0600999 17.80782291
273.0757499 8.666122425
283.0812292 0.7982036406
325.0917939 1.232463173
399.107444 0.9401851305
405.1180087 0.8416400453
407.1336587 1.154103361
417.1180087 16.04391586
419.1336587 2.03967052
435.1285734 8.911208404
579.1708321 1.763712033

Name: +ve in-silico MS/MS by CFM-ID for XOTWNDIAAITUKR-KUUXHJTOSA-N
ID: XOTWNDIAAITUKR-KUUXHJTOSA-N
Comment: Energy2
Num peaks: 31
43.01784114 1.632762835
87.00767038 0.8530885126
103.0389705 0.9305229003
109.0284058 1.067844355
111.0440559 2.28439728
123.0440559 3.620872327
133.0284058 0.6984574973
135.0440559 2.749812888
137.0233204 2.421389607
145.0495352 0.9958166252
147.0651853 0.7773271617
151.0389705 1.189924146
161.0444498 0.7863225918
163.0389705 3.353956148
163.0600999 2.719754437
253.0495352 0.7920579026
255.0651853 5.317810467
257.0808353 1.082051259
271.0600999 18.63249905
273.0757499 3.001477408
301.0706646 0.7801665652
361.0917939 1.166963515
417.1180087 7.435399981
419.1336587 1.06099575
435.1285734 1.177396033
439.1598735 1.013976628
441.1755235 1.013976628
505.1340527 0.9503776313
507.1497027 0.6543551966
535.1446173 1.101936026
579.1708321 1.428660952

Name: +ve in-silico MS/MS by CFM-ID for QVCQYYYTMIZOGK-VQBAZXIRSA-N
ID: QVCQYYYTMIZOGK-VQBAZXIRSA-N
Comment: Energy0
Num peaks: 20
137.0233204 0.859801194
137.0597059 0.91317641
163.0600999 2.12641249
251.0550145 1.087053497
255.0651853 3.733536546
255.0863146 0.8208625501
271.0600999 6.693594935
271.0812292 1.304919779
273.0757499 0.9031334144
295.0812292 1.221013874
297.0968793 0.7977256472
299.0761439 1.920423287
299.1125294 0.7968474631
399.107444 1.080267101
415.1023586 0.9249778011
417.1180087 18.84717331
419.1336587 1.836170914
435.1285734 16.46379643
579.1708321 10.89828805
597.1813968 7.020956111

Name: +ve in-silico MS/MS by CFM-ID for QVCQYYYTMIZOGK-VQBAZXIRSA-N
ID: QVCQYYYTMIZOGK-VQBAZXIRSA-N
Comment: Energy1
Num peaks: 18
121.0284058 2.381225778
123.0440559 2.881828522
137.0233204 1.80860037
145.0495352 1.35462088
163.0600999 3.598494728
255.0651853 5.257106199
257.0808353 2.021067659
271.0600999 18.17064226
273.0757499 8.842687348
283.0812292 1.199960771
299.0761439 0.891598289
399.107444 0.9598694526
405.1180087 0.8612262836
407.1336587 1.208738655
417.1180087 15.85375967
419.1336587 1.991995456
435.1285734 8.996893621
579.1708321 1.801088025

Name: +ve in-silico MS/MS by CFM-ID for QVCQYYYTMIZOGK-VQBAZXIRSA-N
ID: QVCQYYYTMIZOGK-VQBAZXIRSA-N
Comment: Energy2
Num peaks: 31
43.01784114 0.7859803447
65.03857658 0.8054636962
87.00767038 0.8010072582
103.0389705 0.8444133585
109.0284058 1.524119159
121.0284058 0.9846565652
123.0440559 2.427746462
135.0440559 1.965394358
137.0233204 3.234421217
137.0597059 4.589916739
139.0389705 1.22915888
145.0495352 0.935021786
151.0389705 1.137977113
163.0600999 3.075998198
233.0444498 0.8682543789
253.0706646 1.433552229
255.0651853 5.026854909
255.0863146 1.137985655
257.0808353 0.8792122801
271.0600999 16.13957603
273.0757499 2.599896703
295.0812292 1.219438897
361.0917939 1.029171924
417.1180087 6.319509466
419.1336587 0.8746876019
435.1285734 1.020372567
439.1598735 0.8938841581
441.1755235 0.8938841581
505.1340527 0.8378176437
535.1446173 0.9714258994
579.1708321 1.143757145

Name: +ve in-silico MS/MS by CFM-ID for OMQADRGFMLGFJF-MNPJBKLOSA-N
ID: OMQADRGFMLGFJF-MNPJBKLOSA-N
Comment: Energy0
Num peaks: 30
25.00727645 0.4634310888
27.02292652 0.6237453538
87.04405588 0.5612429515
109.0284058 0.6493259859
111.0440559 0.5358180245
133.0284058 2.442187633
135.0440559 1.200820729
137.0597059 1.400535489
145.0495352 0.4430974915
147.0651853 2.452777668
153.0182351 0.9338201691
153.0546206 0.8429307328
165.0757499 0.474534784
177.0757499 0.5605595088
219.0863146 0.5088800067
249.0968793 0.7929631329
253.0495352 0.4180225653
271.0600999 8.176099422
273.0757499 0.9396280733
289.0706646 21.20964541
309.1180087 1.514420602
433.1129233 3.126416563
433.1340527 1.074040766
451.123488 1.787670847
459.1133172 0.4107330275
461.1289673 1.826980488
561.1602674 1.07047364
569.1864822 0.5315784664
579.1708321 13.00136483
597.1813968 10.1741162

Name: +ve in-silico MS/MS by CFM-ID for OMQADRGFMLGFJF-MNPJBKLOSA-N
ID: OMQADRGFMLGFJF-MNPJBKLOSA-N
Comment: Energy1
Num peaks: 31
45.0334912 0.7403539127
111.0440559 0.520910578
121.0284058 3.826371755
123.0440559 1.690397731
129.0546206 0.8572167093
135.0440559 0.9629803175
137.0233204 4.14244116
137.0597059 1.244129202
139.0389705 0.8664242221
147.0651853 3.413482741
151.0389705 1.300311001
153.0182351 2.378815758
163.0389705 0.6288327233
163.0600999 1.376152312
165.0757499 0.9261359243
243.0651853 0.9827313088
253.0495352 0.9983937648
257.0444498 1.037512054
259.0600999 3.594105424
261.0757499 4.398603314
271.0600999 9.833495641
287.0550145 0.7457102976
289.0706646 21.36813184
299.0761439 0.722334859
309.1180087 1.017650702
433.1129233 3.043911479
451.123488 2.202174635
567.1708321 0.8984593072
569.1864822 1.241135085
579.1708321 2.020366017
597.1813968 0.6192620023

Name: +ve in-silico MS/MS by CFM-ID for OMQADRGFMLGFJF-MNPJBKLOSA-N
ID: OMQADRGFMLGFJF-MNPJBKLOSA-N
Comment: Energy2
Num peaks: 31
45.0334912 1.353067515
75.02292652 1.101652416
75.04405588 0.8992748424
77.03857658 0.8846674024
109.0284058 1.48382588
121.0284058 1.486365768
131.0127558 0.7792101549
131.0702706 0.7422160877
133.0284058 7.483924071
135.0440559 1.952674312
137.0233204 2.328265835
137.0597059 1.679575938
139.0389705 0.7393123515
145.0495352 0.8712181853
147.0651853 1.68428573
151.0389705 2.756836103
153.0182351 3.804029315
153.0546206 1.11532995
155.0338851 0.8650000604
161.0444498 0.7272821631
163.0600999 2.980134649
167.0338851 0.9694325621
179.0338851 0.8050635028
271.0600999 3.289915587
271.0812292 1.106662966
273.0757499 0.882589332
287.0761439 1.045212366
289.0706646 7.415020046
535.1446173 1.137428367
537.1602674 0.8596567057
579.1708321 1.830568661

Name: +ve in-silico MS/MS by CFM-ID for OBKKEZLIABHSGY-DOYQYKRZSA-N
ID: OBKKEZLIABHSGY-DOYQYKRZSA-N
Comment: Energy0
Num peaks: 23
109.0284058 0.583655521
133.0284058 2.174864379
135.0440559 1.076334002
137.0597059 1.329723908
147.0651853 2.827431318
153.0182351 0.6284800167
153.0546206 0.7451594766
163.0600999 0.8922423049
165.0757499 1.869688969
271.0600999 7.307384822
273.0757499 0.7557734006
289.0706646 19.28660984
309.1180087 0.8092028289
315.0710585 0.5694099413
415.1023586 1.253919895
433.1129233 9.845359253
433.1340527 0.6600157676
435.1285734 0.9735333633
451.123488 9.496403482
461.1289673 1.275722858
569.1864822 0.516730555
579.1708321 8.062009507
597.1813968 7.114431511

Name: +ve in-silico MS/MS by CFM-ID for OBKKEZLIABHSGY-DOYQYKRZSA-N
ID: OBKKEZLIABHSGY-DOYQYKRZSA-N
Comment: Energy1
Num peaks: 30
121.0284058 3.471145952
123.0440559 1.693852332
129.0546206 0.6590719641
135.0440559 0.8772372223
137.0233204 2.82120347
137.0597059 1.139362585
139.0389705 0.8488817087
147.0651853 2.960095062
151.0389705 0.9740440452
153.0182351 1.495144444
163.0600999 1.934761674
165.0757499 1.019295261
243.0651853 0.8609316651
253.0495352 0.7539021566
257.0444498 0.8526981204
259.0600999 2.953880804
261.0757499 3.425633708
271.0600999 9.154942963
287.0550145 0.7405237969
289.0706646 22.01963174
299.0761439 1.245445128
315.0710585 1.036721814
415.1023586 0.6929654836
421.1129233 0.9119063998
423.1285734 1.042702719
433.1129233 7.186489619
435.1285734 0.7040217456
451.123488 4.496192688
569.1864822 0.6749436944
579.1708321 1.419368787

Name: +ve in-silico MS/MS by CFM-ID for OBKKEZLIABHSGY-DOYQYKRZSA-N
ID: OBKKEZLIABHSGY-DOYQYKRZSA-N
Comment: Energy2
Num peaks: 31
75.02292652 0.9500375813
77.03857658 0.7629151144
85.02840582 0.6350261359
87.04405588 0.8107817662
109.0284058 1.458285165
121.0284058 1.439635751
131.0127558 0.7913120735
131.0702706 0.6441928765
133.0284058 7.332940237
135.0440559 1.843118958
137.0233204 1.718150047
137.0597059 1.871316702
139.0389705 0.7644903161
147.0651853 1.843312693
151.0389705 1.772155756
153.0182351 2.017718261
153.0546206 1.096246408
155.0338851 0.7619198517
161.0444498 1.040689471
163.0600999 4.32022797
179.0338851 0.702521174
271.0600999 3.359413751
271.0812292 1.911662297
273.0757499 0.7095920226
287.0761439 1.62378305
289.0706646 8.562858834
313.0917939 0.873221615
315.0710585 1.358328975
433.1129233 2.543061514
535.1446173 0.7079816335
579.1708321 1.557826588

Name: +ve in-silico MS/MS by CFM-ID for MVOUGOXRXQDXDC-RSPRXDBDSA-N
ID: MVOUGOXRXQDXDC-RSPRXDBDSA-N
Comment: Energy0
Num peaks: 22
145.0495352 0.6956587548
147.0651853 2.324183783
163.0600999 1.966228935
413.0867085 0.8013848469
415.1023586 2.430603328
417.1180087 0.7158676221
431.0972732 1.840476946
443.0972732 1.362337931
445.1129233 0.9411481287
459.0921878 1.017323668
491.1184026 0.9362520314
503.1184026 0.6778019755
505.1340527 0.9074888551
517.1340527 1.368163329
519.1133172 1.539355281
519.1497027 1.377090512
521.1289673 2.565485711
543.1497027 1.556591717
549.1602674 1.086488943
551.1759175 0.9180335828
561.1602674 24.36434303
579.1708321 29.02780961

Name: +ve in-silico MS/MS by CFM-ID for MVOUGOXRXQDXDC-RSPRXDBDSA-N
ID: MVOUGOXRXQDXDC-RSPRXDBDSA-N
Comment: Energy1
Num peaks: 31
43.01784114 2.052748799
55.01784114 1.098619506
57.0334912 1.438416155
73.02840582 0.9812801709
75.04405588 0.8249365418
119.0702706 0.7655451606
129.0546206 1.863806089
145.0495352 4.044448274
147.0651853 7.20208633
163.0600999 4.652789448
415.1023586 0.9163732956
425.0867085 1.321301505
427.1023586 2.395887155
429.1180087 1.751027062
443.0972732 1.949020204
445.1129233 2.342951976
461.1078379 1.192045094
473.1078379 0.8159139405
485.1289673 0.8371656595
487.123488 1.273866609
489.139138 1.141198589
503.1184026 0.8028969364
505.1340527 0.743139761
517.1340527 1.019519163
533.1289673 0.9090386341
535.1446173 1.055169725
543.1497027 4.620927987
549.1602674 1.472624142
551.1759175 2.844345745
561.1602674 14.7462663
579.1708321 5.124779893

Name: +ve in-silico MS/MS by CFM-ID for MVOUGOXRXQDXDC-RSPRXDBDSA-N
ID: MVOUGOXRXQDXDC-RSPRXDBDSA-N
Comment: Energy2
Num peaks: 31
43.01784114 1.272209113
59.01275576 1.393543093
89.02332044 1.735337553
141.0182351 0.8914554846
145.0495352 0.9025345188
147.0651853 2.682700602
307.0237144 0.9595670622
309.0393644 2.081499725
325.034279 3.67409585
385.0554084 1.731453087
395.0972732 0.7986266395
409.0917939 1.091324386
413.0867085 1.066959989
415.1023586 2.954899917
425.0867085 1.841821543
427.1023586 1.804448711
429.1180087 2.813564588
431.1336587 1.382470341
443.0972732 4.342691824
445.1129233 0.9908080894
451.1598735 1.327484879
463.123488 0.9921120807
473.1078379 0.9457111629
487.123488 1.127906008
489.139138 1.632216787
517.1340527 2.773878078
519.1497027 2.477788343
543.1497027 2.34913745
549.1602674 0.9492766492
551.1759175 0.8848005838
561.1602674 4.237292384

Name: +ve in-silico MS/MS by CFM-ID for WXNZYXJASJZABT-SIDXAJJHSA-N
ID: WXNZYXJASJZABT-SIDXAJJHSA-N
Comment: Energy0
Num peaks: 30
43.01784114 1.082296646
61.02840582 1.702475207
165.0546206 1.048912988
179.0702706 1.041762361
195.0651853 1.531605391
197.0808353 0.892877775
209.0808353 5.010493388
211.0600999 0.7708430169
211.0964854 0.6715120501
221.0444498 1.007104827
227.0914 16.25826285
271.0812292 1.346544196
273.0968793 1.451336774
287.0761439 0.7588984308
289.0917939 3.005000229
305.0867085 0.9204673495
329.0867085 0.7724786958
331.1023586 3.481408809
349.1129233 1.230177378
437.1442234 1.722825906
453.139138 1.502810212
455.1547881 3.926422487
471.1497027 0.9252800176
495.1497027 1.911779089
497.1653528 8.736003288
515.1759175 7.299343196
525.1602674 1.722249358
527.1759175 0.7344921024
539.1759175 3.755536851
557.1864822 4.408764997

Name: +ve in-silico MS/MS by CFM-ID for WXNZYXJASJZABT-SIDXAJJHSA-N
ID: WXNZYXJASJZABT-SIDXAJJHSA-N
Comment: Energy1
Num peaks: 31
95.04914126 1.203066162
149.0597059 1.432377884
155.0338851 0.7462065333
157.0495352 2.026466985
165.0546206 1.027447015
167.0702706 0.7815163952
177.0546206 1.827791246
179.0702706 3.12425976
181.0859207 3.568265091
191.0702706 1.136340794
195.0651853 1.660257866
197.0808353 2.070328458
199.0964854 1.546976107
209.0808353 10.08266194
227.0914 12.3105209
271.0812292 1.089977443
273.0968793 0.7233240831
289.0917939 3.07548297
305.0867085 0.87360936
307.1023586 1.548028162
331.1023586 2.249116548
437.1442234 0.9842590745
453.139138 1.154217549
455.1547881 3.434592185
471.1497027 1.060160691
473.1653528 2.32209624
495.1497027 1.273745712
497.1653528 3.210236399
515.1759175 3.035402136
525.1602674 0.9246199231
539.1759175 2.166313016

Name: +ve in-silico MS/MS by CFM-ID for WXNZYXJASJZABT-SIDXAJJHSA-N
ID: WXNZYXJASJZABT-SIDXAJJHSA-N
Comment: Energy2
Num peaks: 31
39.02292652 0.6996644093
43.01784114 2.540433923
51.02292652 1.03963721
61.02840582 0.8873762651
93.0334912 1.494017072
95.04914126 2.473806748
97.06479133 1.507437285
149.0597059 3.549900819
157.0495352 0.7865558006
165.0546206 4.547102582
167.0702706 1.09181773
179.0702706 0.9567689322
195.0651853 1.219019444
197.0808353 0.8105931518
199.0964854 1.06809775
209.0808353 5.357115416
227.0914 6.017398848
269.0655792 0.7657616979
271.0812292 1.227072168
273.0968793 3.684022808
289.0917939 3.33164304
305.0867085 0.7438548516
329.0867085 0.9773954087
437.1442234 2.476256128
453.139138 1.569973614
455.1547881 3.232085066
471.1497027 1.493109712
495.1497027 1.755736865
513.1602674 1.160821497
527.1759175 0.805753825
539.1759175 1.752454449

Name: +ve in-silico MS/MS by CFM-ID for CZTGVICQDJFDKK-OIQLKJBESA-N
ID: CZTGVICQDJFDKK-OIQLKJBESA-N
Comment: Energy0
Num peaks: 22
61.02840582 0.8488185059
165.0546206 1.8771435
167.0702706 3.157446571
183.0651853 2.266447201
209.0808353 4.6068671
221.0444498 1.01165822
227.0914 16.37500265
271.0812292 1.34241275
273.0968793 1.388683523
289.0917939 3.051812181
305.0867085 0.8886523149
331.1023586 3.570659436
349.1129233 1.277271432
437.1442234 1.685610504
453.139138 1.634775138
455.1547881 5.361560404
471.1497027 1.536083473
495.1497027 1.94691323
497.1653528 9.705795686
515.1759175 8.846485759
539.1759175 2.992157503
557.1864822 4.660888366

Name: +ve in-silico MS/MS by CFM-ID for CZTGVICQDJFDKK-OIQLKJBESA-N
ID: CZTGVICQDJFDKK-OIQLKJBESA-N
Comment: Energy1
Num peaks: 31
39.02292652 0.7410726257
43.01784114 1.002414737
157.0495352 1.977032928
165.0546206 1.074839607
167.0338851 0.8015054904
167.0702706 3.931679969
169.0859207 1.239349106
179.0702706 0.9368993546
181.0859207 1.074387313
183.0651853 2.16701947
185.0808353 3.623650233
191.0702706 1.12060646
209.0808353 10.67041884
227.0914 12.68994941
271.0812292 1.089924568
273.0968793 0.7410303019
289.0917939 3.243740002
291.107444 0.9680597188
305.0867085 0.8376584745
307.1023586 1.513419412
331.1023586 2.579290831
437.1442234 0.9035740721
453.139138 1.081797096
455.1547881 5.257000908
471.1497027 1.599802061
473.1653528 3.808828683
485.1653528 0.7477641213
495.1497027 0.9906491366
497.1653528 3.85716606
515.1759175 3.580298165
539.1759175 2.214468436

Name: +ve in-silico MS/MS by CFM-ID for CZTGVICQDJFDKK-OIQLKJBESA-N
ID: CZTGVICQDJFDKK-OIQLKJBESA-N
Comment: Energy2
Num peaks: 31
43.01784114 2.842777021
61.02840582 1.290590333
139.0389705 0.9758410813
147.0440559 1.88952806
149.0597059 1.551842996
163.0389705 1.860955117
165.0546206 2.950368225
167.0702706 6.492984576
169.0859207 0.9020530553
181.0495352 0.9038132401
183.0651853 4.046940355
185.0808353 1.259219257
209.0808353 5.50477795
227.0914 6.818042338
269.0655792 0.8403353835
271.0812292 1.349407022
273.0968793 3.648368292
289.0917939 3.775262392
291.107444 1.49510943
305.0867085 0.8173728089
327.0710585 0.7964893148
329.0867085 1.137495272
399.1285734 0.8093291932
401.1442234 0.7742381767
437.1442234 1.142518602
453.139138 1.085842876
455.1547881 6.674117579
471.1497027 2.667740527
495.1497027 1.135501129
513.1602674 1.492936474
539.1759175 2.145899411

Name: +ve in-silico MS/MS by CFM-ID for RPMNUQRUHXIGHK-PYXJVEIZSA-N
ID: RPMNUQRUHXIGHK-PYXJVEIZSA-N
Comment: Energy0
Num peaks: 10
147.0651853 3.264042367
163.0600999 1.015517318
165.0757499 2.154148661
271.0600999 28.30398335
397.0917939 1.546052997
415.1023586 12.65468434
417.1180087 1.091141015
433.1129233 12.29893706
561.1602674 9.180988276
579.1708321 9.231409008

Name: +ve in-silico MS/MS by CFM-ID for RPMNUQRUHXIGHK-PYXJVEIZSA-N
ID: RPMNUQRUHXIGHK-PYXJVEIZSA-N
Comment: Energy1
Num peaks: 12
129.0546206 0.9936692361
147.0651853 3.228119122
163.0600999 2.425743701
165.0757499 1.103120098
241.0495352 1.409287666
243.0651853 3.532460281
271.0600999 45.45451598
397.0917939 1.148937516
415.1023586 11.72056931
417.1180087 0.8343331424
433.1129233 6.817699843
561.1602674 1.365275054

Name: +ve in-silico MS/MS by CFM-ID for RPMNUQRUHXIGHK-PYXJVEIZSA-N
ID: RPMNUQRUHXIGHK-PYXJVEIZSA-N
Comment: Energy2
Num peaks: 31
41.00219107 0.7604260689
43.01784114 1.348040289
55.01784114 0.9409068404
73.02840582 0.9250258846
75.04405588 0.8254857604
77.00219107 2.075632238
87.04405588 1.168278038
103.0389705 1.016735384
119.0491413 0.9993191882
129.0546206 0.7435117576
131.0702706 0.841336877
147.0651853 2.041868718
161.0444498 1.537591419
163.0600999 5.225214344
227.0338851 1.043378171
229.0495352 1.642307066
239.0338851 1.467252981
241.0495352 3.233828508
243.0651853 2.443682964
253.0495352 0.852458247
255.0651853 1.03320761
271.0600999 20.59187874
271.0812292 0.8452851
275.0914 0.836470192
277.1070501 0.836470192
339.0710585 0.7496850533
343.0812292 1.108179653
415.1023586 4.96933452
433.1129233 0.7471473332
551.1759175 0.8059783744
561.1602674 0.7706954902

Name: +ve in-silico MS/MS by CFM-ID for LYGPBZVKGHHTIE-HUBYJIGHSA-N
ID: LYGPBZVKGHHTIE-HUBYJIGHSA-N
Comment: Energy0
Num peaks: 15
27.02292652 0.8201834243
87.04405588 0.7284463553
147.0651853 2.915635742
161.0444498 0.6114102272
163.0600999 1.126648068
165.0757499 0.6262161589
297.0393644 0.7880569147
309.1180087 0.7910257391
397.0917939 1.218363959
415.1023586 14.92451125
417.1180087 1.545739043
433.1129233 21.40639896
543.1497027 1.253703754
561.1602674 15.62598288
579.1708321 15.66499953

Name: +ve in-silico MS/MS by CFM-ID for LYGPBZVKGHHTIE-HUBYJIGHSA-N
ID: LYGPBZVKGHHTIE-HUBYJIGHSA-N
Comment: Energy1
Num peaks: 31
41.00219107 0.5436676878
43.01784114 0.9291701093
73.02840582 1.126625124
75.04405588 0.8772769358
103.0389705 0.5488719732
105.0546206 0.5858332591
129.0546206 1.477739751
147.0651853 4.498023074
161.0444498 1.312004106
163.0600999 2.256634818
165.0757499 0.9218980029
281.0444498 1.850799395
283.0600999 0.8389899412
297.0393644 0.860328217
299.0550145 0.9219651097
309.1180087 0.7025455629
339.0710585 0.5468512869
371.0761439 0.570030978
397.0917939 0.9828056851
403.1023586 1.300526616
405.1180087 1.802706482
413.0867085 0.8278362437
415.1023586 26.522659
417.1180087 2.104997786
431.0972732 0.8222384271
433.1129233 17.3887926
543.1497027 0.9709768017
549.1602674 0.5588618214
551.1759175 0.730512774
561.1602674 3.152747394
579.1708321 1.390366985

Name: +ve in-silico MS/MS by CFM-ID for LYGPBZVKGHHTIE-HUBYJIGHSA-N
ID: LYGPBZVKGHHTIE-HUBYJIGHSA-N
Comment: Energy2
Num peaks: 31
43.01784114 0.8348409989
71.01275576 0.8141761591
77.00219107 1.448807645
85.02840582 0.9555137393
87.04405588 1.214891031
89.02332044 0.7873082449
129.0546206 0.7937071325
131.0702706 1.032224551
147.0651853 1.55870295
163.0600999 2.634397358
255.0287997 1.900973992
271.0812292 0.9979431933
281.0444498 2.351648387
283.0600999 2.059785606
285.0757499 1.092524479
297.0393644 7.912276811
299.0550145 1.913339229
305.1019647 1.230027874
339.0710585 1.239529304
341.0655792 0.9215480937
357.0604938 0.8835326786
359.0761439 4.409841313
371.0761439 0.8833119183
373.0917939 0.7966658715
389.0867085 1.517881118
399.107444 1.016303312
403.1023586 1.480781081
415.1023586 6.97183564
417.1180087 0.9985711508
433.1129233 1.900792677
561.1602674 1.362222911

Name: +ve in-silico MS/MS by CFM-ID for GPSQZOFVCVOOIE-QWVHOXPHSA-N
ID: GPSQZOFVCVOOIE-QWVHOXPHSA-N
Comment: Energy0
Num peaks: 12
147.0651853 1.949531196
163.0600999 1.844860826
253.0495352 3.520795761
269.0444498 7.977655489
399.107444 9.771222058
401.1230941 1.358032083
415.1023586 11.22792435
417.1180087 11.62044052
433.1129233 9.466818967
543.1497027 1.743079326
561.1602674 11.95032463
579.1708321 8.433941145

Name: +ve in-silico MS/MS by CFM-ID for GPSQZOFVCVOOIE-QWVHOXPHSA-N
ID: GPSQZOFVCVOOIE-QWVHOXPHSA-N
Comment: Energy1
Num peaks: 19
133.0284058 1.068755978
135.0440559 3.14650064
145.0495352 1.53907415
147.0651853 2.919071246
163.0600999 2.269132381
253.0495352 6.913367606
255.0651853 2.719753372
269.0444498 19.11839593
271.0600999 9.303908764
389.1230941 1.461458146
397.0917939 0.8846483748
399.107444 5.580329788
401.1230941 0.8667186113
405.1180087 1.422115678
415.1023586 8.558137912
417.1180087 6.200328731
433.1129233 4.048704009
551.1759175 0.9606498981
561.1602674 1.382872023

Name: +ve in-silico MS/MS by CFM-ID for GPSQZOFVCVOOIE-QWVHOXPHSA-N
ID: GPSQZOFVCVOOIE-QWVHOXPHSA-N
Comment: Energy2
Num peaks: 31
43.01784114 1.087277596
73.02840582 0.7819038383
85.02840582 0.7830598474
87.00767038 1.345418396
87.04405588 1.314299662
89.02332044 0.7928636876
103.0389705 1.00406438
129.0546206 0.7179387807
131.0702706 0.8123992196
135.0440559 0.6080873481
143.0338851 0.7731568641
145.0495352 1.438217665
147.0651853 2.512764809
163.0600999 1.641875701
253.0495352 5.838848025
255.0651853 1.136176492
269.0444498 24.55572443
271.0600999 3.955639656
299.0550145 1.1249991
343.0812292 1.063250646
389.1230941 0.6368449897
399.107444 3.502845369
401.1230941 1.32971813
405.1180087 0.8964751545
415.1023586 4.552562521
417.1180087 2.202191392
421.1493088 0.8020774519
487.123488 0.8006382149
517.1340527 1.016746873
519.1497027 0.7126270394
561.1602674 0.8958351162

Name: +ve in-silico MS/MS by CFM-ID for PUPKKEQDLNREIM-QNSQPKOQSA-N
ID: PUPKKEQDLNREIM-QNSQPKOQSA-N
Comment: Energy0
Num peaks: 7
147.0651853 2.749242697
269.0444498 2.12739524
285.0393644 9.672062865
415.1023586 22.07915389
433.1129233 23.28505985
561.1602674 10.60303824
579.1708321 10.17907596

Name: +ve in-silico MS/MS by CFM-ID for PUPKKEQDLNREIM-QNSQPKOQSA-N
ID: PUPKKEQDLNREIM-QNSQPKOQSA-N
Comment: Energy1
Num peaks: 6
147.0651853 5.513631793
269.0444498 4.814836768
285.0393644 29.01385285
287.0550145 14.11950254
415.1023586 14.07632111
433.1129233 12.56447885

Name: +ve in-silico MS/MS by CFM-ID for PUPKKEQDLNREIM-QNSQPKOQSA-N
ID: PUPKKEQDLNREIM-QNSQPKOQSA-N
Comment: Energy2
Num peaks: 31
77.03857658 0.9243646667
85.02840582 0.7714094599
87.04405588 1.643323683
107.0491413 1.165195989
121.0284058 0.7036405091
131.0702706 0.8770417313
137.0233204 1.370214767
143.0338851 0.6510399801
147.0651853 3.545262603
149.0808353 0.7539023522
153.0182351 1.214686397
233.0444498 0.7999411803
251.0550145 1.614175679
257.0444498 1.372628459
269.0444498 3.060691526
271.0600999 3.965205893
271.0812292 0.7797448769
285.0393644 26.82221774
287.0550145 4.320745186
315.0499291 0.8578738414
359.0761439 1.878406388
375.0710585 0.6881488228
397.0917939 0.6915120438
415.1023586 6.556304259
417.1180087 1.906695605
433.1129233 1.115281078
435.1285734 0.7188569254
437.1442234 1.217059578
517.1340527 0.873333637
519.1133172 0.727392831
561.1602674 0.8991094781

Name: +ve in-silico MS/MS by CFM-ID for YYKZZPUWJLNPMU-POFBTZLFSA-N
ID: YYKZZPUWJLNPMU-POFBTZLFSA-N
Comment: Energy0
Num peaks: 12
147.0651853 3.216472648
163.0600999 1.010780833
165.0757499 2.085194604
253.0495352 8.552659115
271.0600999 23.45243273
309.1180087 0.9093775184
397.0917939 1.391951382
415.1023586 11.13467757
417.1180087 1.030569188
433.1129233 11.09354966
561.1602674 8.360341861
579.1708321 8.354932141

Name: +ve in-silico MS/MS by CFM-ID for YYKZZPUWJLNPMU-POFBTZLFSA-N
ID: YYKZZPUWJLNPMU-POFBTZLFSA-N
Comment: Energy1
Num peaks: 17
109.0284058 0.8853653035
129.0546206 0.9168997592
147.0651853 3.177595113
163.0600999 2.260972326
165.0757499 1.155951854
225.0546206 1.331117445
239.0338851 1.400311067
241.0495352 4.777068694
243.0651853 5.31791555
253.0495352 10.75998487
269.0444498 0.9810574855
271.0600999 29.8698295
403.1023586 1.156628273
405.1180087 1.088433011
415.1023586 8.687059224
433.1129233 5.572451341
561.1602674 1.263313834

Name: +ve in-silico MS/MS by CFM-ID for YYKZZPUWJLNPMU-POFBTZLFSA-N
ID: YYKZZPUWJLNPMU-POFBTZLFSA-N
Comment: Energy2
Num peaks: 31
41.00219107 0.6597429554
43.01784114 1.090524899
73.02840582 0.836344968
85.02840582 0.6845330669
87.04405588 0.8941233956
103.0389705 0.802590347
109.0284058 2.367594224
131.0127558 4.572980649
131.0702706 0.7782689964
147.0651853 2.343853422
161.0444498 1.378549098
163.0600999 5.710563557
165.0757499 0.81209954
229.0495352 0.8328582216
239.0338851 0.7766117701
241.0495352 1.539281739
243.0651853 1.599110806
253.0495352 7.694796001
255.0651853 0.9364893197
255.0863146 0.9569360435
269.0444498 0.9884417624
271.0600999 15.35595394
275.0914 0.7499184287
277.1070501 0.7499184287
323.0761439 0.6740069315
343.0812292 0.8863364374
415.1023586 3.685229178
433.1129233 0.6688134691
517.1340527 0.8558766796
519.1497027 0.7342698403
561.1602674 1.075348492

Name: +ve in-silico MS/MS by CFM-ID for AZXIAVOSESIQNG-SCXABSQUSA-N
ID: AZXIAVOSESIQNG-SCXABSQUSA-N
Comment: Energy0
Num peaks: 25
89.02332044 0.6032155491
109.0284058 1.061937023
111.0440559 0.4488001864
149.0444498 2.210428892
163.0600999 0.6507722258
167.0550145 0.4411660596
177.0546206 0.6307655529
179.0550145 0.5262882355
221.0655792 0.5067776722
251.0761439 0.8292185578
269.0808353 8.644310908
271.0964854 0.965001013
287.0914 24.41899865
311.0972732 1.371723109
413.1230941 0.4726361341
431.1336587 3.236471954
449.1442234 2.0745454
487.1446173 0.4979478546
489.139138 0.5064471234
519.1497027 0.5660437648
549.1602674 0.5191510276
561.1602674 1.114551069
569.1864822 0.5281822324
579.1708321 17.33976252
597.1813968 10.10727713

Name: +ve in-silico MS/MS by CFM-ID for AZXIAVOSESIQNG-SCXABSQUSA-N
ID: AZXIAVOSESIQNG-SCXABSQUSA-N
Comment: Energy1
Num peaks: 31
45.0334912 0.6562816978
109.0284058 1.251520578
121.0284058 1.811013424
123.0440559 2.148842562
131.0338851 1.261274128
135.0440559 0.736741854
137.0233204 0.679345322
137.0597059 1.444884396
147.0440559 0.6837097103
149.0444498 2.719651025
149.0597059 1.043660817
151.075356 2.732636361
163.0389705 0.7563590125
163.0600999 1.108641049
165.0546206 1.982372067
177.0546206 1.04730754
241.0859207 0.9156082276
245.0808353 0.7999047551
251.0702706 0.9302008975
255.0651853 1.028730222
257.0808353 3.210880703
259.0964854 4.952881572
269.0808353 8.791556017
285.0757499 0.725558195
287.0914 21.30551687
311.0972732 0.8009380838
431.1336587 3.096189537
449.1442234 2.722191557
567.1708321 0.9866352564
569.1864822 0.8852399865
579.1708321 2.178105759

Name: +ve in-silico MS/MS by CFM-ID for AZXIAVOSESIQNG-SCXABSQUSA-N
ID: AZXIAVOSESIQNG-SCXABSQUSA-N
Comment: Energy2
Num peaks: 31
41.00219107 0.8829454794
43.01784114 0.7115259358
45.0334912 1.479369979
89.02332044 0.9708200226
109.0284058 0.8287213514
121.0284058 1.534852835
123.0440559 0.8817355746
133.0284058 1.306008649
133.0495352 0.9670922957
135.0440559 0.8714159143
137.0597059 0.8051576242
147.0651853 0.7637735553
149.0444498 2.316388816
149.0597059 0.9377838942
151.075356 1.180944128
161.0444498 1.321347488
163.0600999 3.695339965
165.0546206 0.7602878285
177.0546206 1.085957603
229.0859207 0.7594510859
241.0495352 0.9507864285
255.0651853 0.8475249534
257.0808353 1.058905029
259.0964854 1.757362822
267.0651853 1.300365465
269.0808353 6.474463335
271.0964854 1.076119927
287.0914 16.12855195
431.1336587 0.867130953
537.1602674 0.9289054275
579.1708321 1.867752164

Name: +ve in-silico MS/MS by CFM-ID for QXHHBGFIPDPRAX-UHFFFAOYSA-N
ID: QXHHBGFIPDPRAX-UHFFFAOYSA-N
Comment: Energy0
Num peaks: 19
25.00727645 0.6062142444
27.02292652 0.8115896559
87.04405588 0.739528528
109.0284058 0.8667579046
145.0495352 0.9514729714
147.0651853 3.889674517
285.0393644 1.722734121
293.1230941 0.8098392426
313.034279 0.6342988552
375.0710585 0.8000561267
397.0917939 0.6002960135
415.1023586 11.5651467
417.1180087 1.575907797
433.1129233 22.42853021
491.1184026 0.7352677965
519.1133172 1.087551725
521.1289673 1.718655921
561.1602674 13.40723238
579.1708321 15.44314797

Name: +ve in-silico MS/MS by CFM-ID for QXHHBGFIPDPRAX-UHFFFAOYSA-N
ID: QXHHBGFIPDPRAX-UHFFFAOYSA-N
Comment: Energy1
Num peaks: 31
57.0334912 0.5663624779
109.0284058 1.025636533
111.0440559 0.6042438417
115.0389705 0.5384191943
117.0546206 0.6117541412
119.0702706 0.8687433809
129.0546206 1.663242901
143.0338851 0.5525027789
145.0495352 1.878859382
147.0651853 6.659063071
149.0808353 1.519602405
263.1125294 0.5661249045
287.0550145 0.5465466787
293.1230941 0.7829955336
297.0393644 1.769061956
299.0550145 0.9452879231
313.034279 0.8997115361
315.0499291 1.179860123
389.0867085 0.5106448825
401.0867085 1.367896662
403.1023586 6.319835066
405.1180087 5.384685722
415.1023586 13.38515225
417.1180087 1.367846419
431.0972732 1.237790834
433.1129233 20.23574514
473.1078379 0.7592028787
503.1184026 0.5311842199
551.1759175 1.111174739
561.1602674 2.614981622
579.1708321 1.496353312

Name: +ve in-silico MS/MS by CFM-ID for QXHHBGFIPDPRAX-UHFFFAOYSA-N
ID: QXHHBGFIPDPRAX-UHFFFAOYSA-N
Comment: Energy2
Num peaks: 31
73.02840582 0.8258864879
75.04405588 0.8140174007
85.02840582 1.221161191
87.04405588 1.505157037
109.0284058 1.676472162
127.0389705 1.079441831
129.0546206 1.380653222
131.0127558 2.482707817
131.0702706 2.023841107
143.0338851 1.155355477
145.0495352 1.156951969
147.0651853 4.643836693
255.0863146 1.156448805
295.0237144 1.11996052
297.0393644 0.8246420354
299.0550145 1.253530209
313.034279 1.921184391
315.0499291 1.469243983
317.0655792 0.9850703482
323.0761439 1.366768123
371.0761439 1.236884827
373.0917939 1.236553682
375.0710585 2.209148076
375.107444 1.655418481
403.1023586 1.710970005
413.0867085 1.214771627
415.1023586 6.136122287
417.1180087 2.503040404
431.0972732 0.9430818847
433.1129233 3.190950241
561.1602674 1.575410001

Name: +ve in-silico MS/MS by CFM-ID for VWEWSCDQMVNOJP-UHFFFAOYSA-N
ID: VWEWSCDQMVNOJP-UHFFFAOYSA-N
Comment: Energy0
Num peaks: 8
163.0600999 2.317606737
255.0863146 2.049693238
381.0968793 1.933971726
399.107444 27.21063112
401.1230941 2.255718116
417.1180087 23.37283957
561.1602674 12.27912158
579.1708321 8.704995044

Name: +ve in-silico MS/MS by CFM-ID for VWEWSCDQMVNOJP-UHFFFAOYSA-N
ID: VWEWSCDQMVNOJP-UHFFFAOYSA-N
Comment: Energy1
Num peaks: 9
95.04914126 1.570162032
163.0600999 4.794640861
239.0702706 6.038624389
255.0651853 17.9095512
381.0968793 3.154470956
399.107444 28.82117728
401.1230941 2.238054996
417.1180087 14.13049419
561.1602674 1.715391914

Name: +ve in-silico MS/MS by CFM-ID for VWEWSCDQMVNOJP-UHFFFAOYSA-N
ID: VWEWSCDQMVNOJP-UHFFFAOYSA-N
Comment: Energy2
Num peaks: 31
41.00219107 0.9079731461
43.01784114 2.575168814
45.0334912 0.9934820509
59.01275576 0.8319529269
73.02840582 1.173480474
87.00767038 0.9127474751
91.0389705 0.8721352796
95.04914126 2.666860353
103.0389705 1.338374364
119.0491413 0.8501421624
145.0495352 1.06545698
147.0651853 0.9070965345
159.0287997 0.9046438387
161.0444498 0.9401391726
163.0600999 5.663217918
225.0546206 1.635841708
239.0702706 4.502768219
255.0651853 9.835832772
283.0600999 1.163272791
327.0863146 1.447698658
381.0968793 0.9626353817
397.0917939 1.065367952
399.107444 13.71192912
401.1230941 1.277731283
417.1180087 2.88992107
421.1493088 1.183936036
423.1649589 1.183936036
487.123488 1.109676787
517.1340527 1.286638899
519.1497027 0.9018185847
561.1602674 1.305950534

Name: +ve in-silico MS/MS by CFM-ID for CREWSFDYWMXJQL-UHFFFAOYSA-N
ID: CREWSFDYWMXJQL-UHFFFAOYSA-N
Comment: Energy0
Num peaks: 16
103.0389705 0.5951514361
163.0600999 2.764665015
193.0706646 0.5549576625
241.0495352 0.6225763423
255.0651853 9.802693657
257.0444498 1.247432466
257.0808353 1.059657671
265.0917939 0.8653991237
273.0757499 25.28321301
325.1129233 1.665423739
417.1180087 3.323714376
435.1285734 2.094261701
561.1602674 1.811608939
565.155182 0.960427888
579.1708321 15.71215794
597.1813968 11.68769741

Name: +ve in-silico MS/MS by CFM-ID for CREWSFDYWMXJQL-UHFFFAOYSA-N
ID: CREWSFDYWMXJQL-UHFFFAOYSA-N
Comment: Energy1
Num peaks: 18
43.01784114 0.752749512
45.0334912 1.185484153
145.0495352 2.079757625
163.0600999 3.49623561
165.0757499 0.7438861229
241.0495352 1.688059495
243.0651853 0.7415370717
255.0651853 16.93525822
257.0444498 3.774190077
271.0600999 1.179937022
273.0757499 34.87623985
307.1023586 1.085854482
325.1129233 1.144638366
417.1180087 3.778171679
435.1285734 3.228428977
561.1602674 0.8780729012
579.1708321 2.326350295
597.1813968 0.7542213811

Name: +ve in-silico MS/MS by CFM-ID for CREWSFDYWMXJQL-UHFFFAOYSA-N
ID: CREWSFDYWMXJQL-UHFFFAOYSA-N
Comment: Energy2
Num peaks: 31
41.00219107 0.664572682
43.01784114 1.472156587
45.0334912 1.883919195
57.0334912 1.178353267
85.02840582 0.7168007831
145.0495352 1.419469088
147.0651853 2.070454307
161.0444498 1.31749216
163.0600999 4.364059395
175.0600999 0.8910967259
177.0757499 1.048501876
189.0546206 1.834219705
205.0706646 0.6655983164
215.0338851 1.22134036
231.0287997 2.37404816
231.0651853 0.9682185832
233.0444498 1.250322482
241.0495352 2.159598186
245.0808353 1.06690539
255.0651853 8.888271606
257.0444498 4.16804225
257.0808353 1.091941757
273.0757499 15.47493347
277.1070501 0.637584064
279.1227001 0.637584064
307.1023586 0.8640345865
309.1180087 0.6206340788
417.1180087 0.7433092749
535.1446173 1.233859272
537.1602674 0.8238743412
579.1708321 0.8958123068

Name: +ve in-silico MS/MS by CFM-ID for FSUVCZVLSOYPAU-UHFFFAOYSA-N
ID: FSUVCZVLSOYPAU-UHFFFAOYSA-N
Comment: Energy0
Num peaks: 20
107.0491413 0.738790474
121.0495352 0.7040224614
133.0495352 2.185921936
163.0600999 0.7953623668
235.0812292 0.847909392
267.0651853 9.621891137
269.0808353 1.018312763
285.0757499 25.24346077
295.1023586 1.349833581
429.1180087 3.142969487
447.1285734 1.838399311
487.123488 1.638121581
489.139138 1.646136396
491.1547881 1.179908029
493.1704382 0.8620536637
495.1860882 1.072325784
543.1497027 1.983027011
547.1446173 1.356543879
561.1602674 12.91711346
579.1708321 10.47639011

Name: +ve in-silico MS/MS by CFM-ID for FSUVCZVLSOYPAU-UHFFFAOYSA-N
ID: FSUVCZVLSOYPAU-UHFFFAOYSA-N
Comment: Energy1
Num peaks: 17
45.0334912 0.8223877725
107.0491413 1.279726702
115.0389705 1.880284709
133.0495352 3.132024808
163.0600999 1.49454557
255.0651853 0.9284257636
257.0808353 0.9711471176
267.0651853 18.31260937
277.0917939 0.7974401522
283.0600999 1.254185716
285.0757499 37.97781643
295.1023586 0.979865015
429.1180087 4.017698269
447.1285734 2.85695947
543.1497027 0.8776949952
551.1759175 0.8255419218
561.1602674 2.361518451

Name: +ve in-silico MS/MS by CFM-ID for FSUVCZVLSOYPAU-UHFFFAOYSA-N
ID: FSUVCZVLSOYPAU-UHFFFAOYSA-N
Comment: Energy2
Num peaks: 31
45.0334912 1.491361665
56.99710569 2.064003668
87.00767038 0.7125089095
103.0389705 1.068899659
105.0546206 0.9319615218
107.0491413 2.2880421
117.0546206 0.9879253859
133.0495352 2.107761022
145.0495352 0.9262683844
147.0651853 1.727683145
161.0444498 0.7719213649
163.0600999 3.638584968
179.0338851 0.7312699281
203.0550145 0.9284227047
223.0389705 0.6476335825
227.0338851 0.8470061165
235.0812292 0.6439542308
239.0338851 2.712594252
241.0495352 3.162673913
255.0651853 0.7718114796
257.0808353 1.204701533
267.0651853 10.15604385
269.0808353 1.12891404
271.0812292 0.6804136767
283.0600999 0.7432762287
285.0757499 16.98833553
289.1070501 0.6554755635
291.1227001 0.6554755635
429.1180087 0.8866469599
495.1860882 0.7915190054
561.1602674 1.018330153

Name: +ve in-silico MS/MS by CFM-ID for FKIYLTVJPDLUDL-UHFFFAOYSA-N
ID: FKIYLTVJPDLUDL-UHFFFAOYSA-N
Comment: Energy0
Num peaks: 15
27.02292652 0.7586538907
87.04405588 0.6741029882
147.0651853 3.006020605
165.0757499 0.583623538
177.0757499 0.6987203557
249.0968793 0.7891598857
255.0651853 1.232535616
271.0600999 32.49514364
309.1180087 1.761466693
397.0917939 0.5881424791
415.1023586 3.967721123
433.1129233 2.331122657
543.1497027 1.346591798
561.1602674 16.45001986
579.1708321 13.89476777

Name: +ve in-silico MS/MS by CFM-ID for FKIYLTVJPDLUDL-UHFFFAOYSA-N
ID: FKIYLTVJPDLUDL-UHFFFAOYSA-N
Comment: Energy1
Num peaks: 16
45.0334912 0.9668655084
129.0546206 1.341665042
147.0651853 4.247456841
163.0600999 1.945548066
165.0757499 1.18317269
227.0338851 0.9456980922
229.0495352 0.8045681311
241.0495352 2.038378237
243.0651853 4.757622392
271.0600999 47.84799308
309.1180087 1.23712732
415.1023586 5.124685463
433.1129233 3.494762135
551.1759175 0.736834282
561.1602674 2.631669964
579.1708321 0.9919091609

Name: +ve in-silico MS/MS by CFM-ID for FKIYLTVJPDLUDL-UHFFFAOYSA-N
ID: FKIYLTVJPDLUDL-UHFFFAOYSA-N
Comment: Energy2
Num peaks: 31
45.0334912 1.500410119
55.01784114 0.8797248254
57.0334912 1.202958686
75.04405588 0.9123172872
77.00219107 2.365368961
87.04405588 0.9614587991
119.0491413 1.212135062
131.0702706 1.046766414
135.0440559 0.7946777746
145.0495352 0.7840138092
147.0651853 2.795847837
153.0182351 0.7891283108
161.0233204 0.7979872881
161.0444498 0.9124852082
161.0808353 0.904392151
163.0600999 3.825701991
177.0757499 0.9295492735
227.0338851 1.2631899
229.0495352 1.991646522
239.0338851 1.776363736
241.0495352 4.376663577
243.0651853 3.048225078
253.0495352 1.032048281
255.0651853 1.318158384
271.0600999 20.32709026
271.0812292 0.742525101
275.0914 0.745023209
277.1070501 0.745023209
415.1023586 0.9348818837
517.1340527 1.120661188
561.1602674 1.77700984

Name: +ve in-silico MS/MS by CFM-ID for KLDARLGFVGIIIL-UHFFFAOYSA-N
ID: KLDARLGFVGIIIL-UHFFFAOYSA-N
Comment: Energy0
Num peaks: 23
117.0334912 2.929950767
119.0491413 1.454130686
121.0647913 1.790969247
137.0597059 1.024086695
163.0600999 1.905278682
415.1023586 1.147736498
433.1129233 3.316617303
435.1285734 1.204438347
445.1129233 0.8320767451
449.1289673 1.888428431
461.1078379 1.483412112
463.123488 1.127277214
475.1082318 0.7871225751
477.1238819 4.248644752
493.1340527 0.779262847
521.1289673 0.9509917405
523.1446173 1.588323211
535.1446173 1.059811045
561.1602674 1.577451168
567.1708321 1.007471028
569.1864822 1.039623173
579.1708321 24.64484243
597.1813968 22.40724821

Name: +ve in-silico MS/MS by CFM-ID for KLDARLGFVGIIIL-UHFFFAOYSA-N
ID: KLDARLGFVGIIIL-UHFFFAOYSA-N
Comment: Energy1
Num peaks: 31
43.01784114 1.657298033
45.0334912 0.921237706
105.0334912 3.883791355
107.0491413 3.418373047
121.0647913 1.269272746
123.0440559 1.216777013
145.0495352 2.408560166
163.0600999 5.618032648
427.1023586 1.338009752
435.1285734 0.8591231234
441.1027525 1.468403678
443.1184026 0.8633030742
445.1129233 2.269513378
447.1285734 1.980181395
457.0976672 1.759694066
459.1133172 2.39588148
461.1289673 2.274476717
463.123488 1.338433446
475.1082318 0.9063436617
475.123488 1.125747528
477.1238819 2.994365357
477.139138 0.8197088885
505.1340527 1.129309207
507.1497027 1.020610343
535.1446173 1.291690471
537.1602674 1.037489586
561.1602674 5.327243736
567.1708321 0.9487288876
569.1864822 2.798234652
579.1708321 15.27583751
597.1813968 2.924893602

Name: +ve in-silico MS/MS by CFM-ID for KLDARLGFVGIIIL-UHFFFAOYSA-N
ID: KLDARLGFVGIIIL-UHFFFAOYSA-N
Comment: Energy2
Num peaks: 31
75.02292652 1.00271071
89.02332044 0.9560597314
105.0334912 1.507036337
117.0334912 6.420989048
119.0491413 1.066249125
121.0647913 0.9247938976
311.0550145 1.307302685
327.0499291 4.964119594
341.050323 1.032770988
387.0710585 4.80572859
411.0921878 1.159769701
415.1023586 1.376492035
433.1129233 1.474175878
443.0972732 1.041891829
445.1129233 1.259165329
447.1285734 1.374937288
449.1289673 1.471571402
451.1598735 1.204023754
453.1027525 1.077124706
461.1078379 3.3452806
465.139138 2.257492065
467.1547881 1.548374934
491.1184026 1.093853586
493.1340527 1.060680795
525.1602674 1.995588614
535.1446173 1.786433364
537.1602674 1.124529894
551.139532 1.629723308
553.155182 1.100763495
569.1864822 1.050679839
579.1708321 4.383521304

Name: +ve in-silico MS/MS by CFM-ID for BEMHMJYMGFZFFQ-UHFFFAOYSA-N
ID: BEMHMJYMGFZFFQ-UHFFFAOYSA-N
Comment: Energy0
Num peaks: 17
103.0389705 0.5202628367
107.0491413 0.5166470282
137.0597059 0.6460658843
163.0600999 2.580641499
235.0812292 0.6729408189
255.0651853 8.57768427
257.0808353 0.7324197323
273.0757499 21.95843801
325.1129233 0.9123756577
417.1180087 10.57965484
419.1336587 0.8073347939
435.1285734 10.13076506
449.1289673 0.52898278
477.1238819 0.7874275438
561.1602674 0.8653487742
579.1708321 11.81048747
597.1813968 7.791426018

Name: +ve in-silico MS/MS by CFM-ID for BEMHMJYMGFZFFQ-UHFFFAOYSA-N
ID: BEMHMJYMGFZFFQ-UHFFFAOYSA-N
Comment: Energy1
Num peaks: 22
43.01784114 0.6569628285
79.05422664 1.238114158
91.05422664 3.108450625
105.0334912 1.052376328
107.0491413 3.049357173
121.0647913 0.7875795602
137.0233204 1.540266312
145.0495352 1.397733138
153.0182351 1.49900274
163.0600999 3.712455234
165.0757499 0.7685876332
167.0338851 0.5802994969
255.0651853 12.37582668
271.0600999 0.9012316866
271.0812292 0.7447289095
273.0757499 27.48059608
299.0761439 0.6751868971
315.0710585 1.028351618
417.1180087 9.216530849
419.1336587 0.9448855426
435.1285734 5.950372675
579.1708321 1.753719726

Name: +ve in-silico MS/MS by CFM-ID for BEMHMJYMGFZFFQ-UHFFFAOYSA-N
ID: BEMHMJYMGFZFFQ-UHFFFAOYSA-N
Comment: Energy2
Num peaks: 31
43.01784114 1.148373058
57.0334912 0.7544037994
79.05422664 0.7600201069
87.00767038 0.7678492387
91.05422664 3.757160922
93.06987671 1.911930377
105.0334912 3.113849032
105.0546206 0.6000311396
107.0491413 2.483260833
117.0334912 0.7774728431
137.0233204 2.755792643
137.0597059 1.144562526
145.0495352 0.8963161809
147.0651853 1.147835895
153.0182351 2.332103912
161.0444498 1.36887413
163.0389705 0.6443636831
163.0600999 5.378350878
165.0757499 0.6534792841
255.0651853 4.65961751
257.0808353 0.6881522245
271.0812292 3.039608354
273.0757499 12.64484777
279.1227001 0.5965777925
287.0761439 4.294942962
299.0761439 1.148475139
315.0710585 1.620684012
417.1180087 3.336923273
435.1285734 1.148438909
535.1446173 0.6780576502
579.1708321 1.129438532

Name: +ve in-silico MS/MS by CFM-ID for OUUQNKHDCPSYJE-UHFFFAOYSA-N
ID: OUUQNKHDCPSYJE-UHFFFAOYSA-N
Comment: Energy0
Num peaks: 9
147.0651853 0.9681932606
163.0600999 2.216197574
271.0600999 29.71107442
309.1180087 1.045000329
399.107444 10.8417584
401.1230941 0.9215057933
417.1180087 13.00831579
561.1602674 12.03859251
579.1708321 9.847989894

Name: +ve in-silico MS/MS by CFM-ID for OUUQNKHDCPSYJE-UHFFFAOYSA-N
ID: OUUQNKHDCPSYJE-UHFFFAOYSA-N
Comment: Energy1
Num peaks: 9
145.0495352 2.027889015
147.0651853 2.653247809
163.0600999 2.349347859
241.0495352 0.8084302342
243.0651853 1.789619974
271.0600999 51.9326094
399.107444 8.20157245
417.1180087 9.162418201
561.1602674 1.697225294

Name: +ve in-silico MS/MS by CFM-ID for OUUQNKHDCPSYJE-UHFFFAOYSA-N
ID: OUUQNKHDCPSYJE-UHFFFAOYSA-N
Comment: Energy2
Num peaks: 31
43.01784114 0.694512778
49.00727645 0.7823914899
87.00767038 0.8477315026
89.02332044 0.6891595472
89.05970595 0.7433628255
91.05422664 7.036259582
103.0389705 0.6370748819
105.0334912 1.871521071
107.0491413 1.317403865
111.0440559 1.03232281
137.0233204 2.062236087
143.0338851 0.6701927681
145.0495352 2.169808142
147.0651853 5.875712493
153.0182351 2.440119837
159.0287997 0.6524092035
163.0600999 1.641098359
193.0706646 0.7834412973
215.0702706 0.7573466825
241.0495352 0.8713401599
243.0651853 2.117239068
255.0651853 1.499620465
271.0600999 22.50627509
275.0914 0.8098433169
277.1070501 0.8098433169
399.107444 3.822367548
401.1230941 0.874931083
417.1180087 1.830592043
517.1340527 0.8208496899
519.1497027 0.5682588909
561.1602674 0.722025637

Name: +ve in-silico MS/MS by CFM-ID for JIBJMBHKGBDCPN-UHFFFAOYSA-N
ID: JIBJMBHKGBDCPN-UHFFFAOYSA-N
Comment: Energy0
Num peaks: 16
103.0389705 0.595339839
163.0600999 2.765423334
193.0706646 0.5551220716
241.0495352 0.6226124554
255.0651853 9.803083845
257.0444498 1.247127552
257.0808353 1.059923263
265.0917939 0.8656491293
273.0757499 25.28072582
325.1129233 1.665937446
417.1180087 3.318751953
435.1285734 2.094521645
561.1602674 1.812021894
565.155182 0.9607285375
579.1708321 15.71717469
597.1813968 11.69302642

Name: +ve in-silico MS/MS by CFM-ID for JIBJMBHKGBDCPN-UHFFFAOYSA-N
ID: JIBJMBHKGBDCPN-UHFFFAOYSA-N
Comment: Energy1
Num peaks: 18
43.01784114 0.7521293155
45.0334912 1.184543145
145.0495352 2.07819978
163.0600999 3.493337298
165.0757499 0.7433217196
241.0495352 1.671909502
245.0808353 0.8526841072
255.0651853 16.82429243
257.0444498 3.728185686
271.0600999 1.232114671
273.0757499 34.59939842
307.1023586 1.085041121
325.1129233 1.143547547
417.1180087 3.766810806
435.1285734 3.225014945
561.1602674 0.8774151797
579.1708321 2.323957386
597.1813968 0.7530919034

Name: +ve in-silico MS/MS by CFM-ID for JIBJMBHKGBDCPN-UHFFFAOYSA-N
ID: JIBJMBHKGBDCPN-UHFFFAOYSA-N
Comment: Energy2
Num peaks: 31
41.00219107 0.6650697712
43.01784114 1.473815411
45.0334912 1.884929019
57.0334912 1.18052003
85.02840582 0.7190593985
145.0495352 1.420692648
147.0651853 2.052150977
161.0444498 1.317981515
163.0600999 4.366440548
175.0600999 0.8918648369
177.0757499 1.049405668
189.0546206 1.83966215
205.0706646 0.6661756579
215.0338851 1.225188494
231.0287997 2.383039706
231.0651853 0.7117761165
233.0444498 1.253477806
241.0495352 2.166183309
245.0808353 1.068156833
255.0651853 8.905441217
257.0444498 4.189711421
257.0808353 1.092884922
271.0600999 0.8209617936
273.0757499 15.3158778
277.1070501 0.6381360389
279.1227001 0.6381360389
307.1023586 0.8647793704
417.1180087 0.7368902189
535.1446173 1.234927459
537.1602674 0.824587593
579.1708321 0.8966142642

Name: +ve in-silico MS/MS by CFM-ID for GBGJNKYTLIUCMX-UHFFFAOYSA-N
ID: GBGJNKYTLIUCMX-UHFFFAOYSA-N
Comment: Energy0
Num peaks: 16
103.0389705 0.6145913013
163.0600999 2.856568203
193.0706646 0.57190254
241.0495352 0.6489362141
255.0651853 9.163161336
257.0444498 1.34293558
257.0808353 0.5844990534
265.0917939 0.8911544063
273.0757499 26.9087093
325.1129233 1.657427119
417.1180087 3.462239759
435.1285734 2.188703328
561.1602674 1.065961472
565.155182 0.9914438342
579.1708321 15.00992316
597.1813968 12.24033971

Name: +ve in-silico MS/MS by CFM-ID for GBGJNKYTLIUCMX-UHFFFAOYSA-N
ID: GBGJNKYTLIUCMX-UHFFFAOYSA-N
Comment: Energy1
Num peaks: 18
43.01784114 0.7499830162
45.0334912 1.181448539
145.0495352 2.077592693
163.0600999 3.493016081
165.0757499 0.7431017766
229.0859207 0.9378044504
241.0495352 1.564138435
245.0808353 2.508648387
255.0651853 16.86379556
257.0444498 3.420745892
271.0600999 1.208152245
273.0757499 33.13642987
307.1023586 1.084724158
325.1129233 1.099054724
417.1180087 3.832108518
435.1285734 3.213433982
579.1708321 2.351266502
597.1813968 0.7526519792

Name: +ve in-silico MS/MS by CFM-ID for GBGJNKYTLIUCMX-UHFFFAOYSA-N
ID: GBGJNKYTLIUCMX-UHFFFAOYSA-N
Comment: Energy2
Num peaks: 31
41.00219107 0.6272046566
43.01784114 1.327146284
45.0334912 1.925395957
57.0334912 0.9677453223
87.00767038 0.548388833
145.0495352 1.452446284
147.0651853 2.10415729
161.0444498 1.345683011
163.0600999 4.464222105
175.0600999 0.9117987415
177.0757499 1.074229873
205.0706646 0.6811609115
211.075356 0.91503731
227.0702706 4.033927357
229.0859207 3.403920172
241.0495352 2.140683165
243.0651853 0.5376959689
245.0808353 1.609202831
255.0651853 8.720003576
257.0444498 4.793209589
257.0808353 0.7350427645
271.0600999 0.6331897195
273.0757499 16.10759455
277.1070501 0.676000273
279.1227001 0.676000273
307.1023586 0.8841078928
309.1180087 0.6360090426
417.1180087 0.7306793977
535.1446173 1.262651691
537.1602674 0.8430996579
579.1708321 1.105401426

Name: +ve in-silico MS/MS by CFM-ID for RPMNUQRUHXIGHK-UHFFFAOYSA-N
ID: RPMNUQRUHXIGHK-UHFFFAOYSA-N
Comment: Energy0
Num peaks: 10
147.0651853 3.252240418
163.0600999 1.031392026
165.0757499 2.144891021
271.0600999 28.19846846
397.0917939 1.541157295
415.1023586 12.44820778
417.1180087 1.087175681
433.1129233 12.24410345
561.1602674 9.299312145
579.1708321 9.173037572

Name: +ve in-silico MS/MS by CFM-ID for RPMNUQRUHXIGHK-UHFFFAOYSA-N
ID: RPMNUQRUHXIGHK-UHFFFAOYSA-N
Comment: Energy1
Num peaks: 13
129.0546206 0.9920577352
147.0651853 3.222486646
163.0600999 2.455291765
165.0757499 1.101216609
241.0495352 1.407002129
243.0651853 3.526727929
271.0600999 45.37692533
397.0917939 1.147074206
415.1023586 11.54566917
417.1180087 0.8329637746
433.1129233 6.802769139
551.1759175 0.7975599458
561.1602674 1.517413189

Name: +ve in-silico MS/MS by CFM-ID for RPMNUQRUHXIGHK-UHFFFAOYSA-N
ID: RPMNUQRUHXIGHK-UHFFFAOYSA-N
Comment: Energy2
Num peaks: 31
41.00219107 0.7549336173
43.01784114 1.338319196
55.01784114 0.9341185893
73.02840582 0.9183333897
75.04405588 0.819521283
77.00219107 2.060664913
87.04405588 1.159840252
103.0389705 1.009395745
119.0491413 0.9921128701
129.0546206 0.7381532696
131.0702706 0.8352733635
147.0651853 2.027022011
161.0444498 1.52650114
163.0600999 5.435602582
227.0338851 1.035858546
229.0495352 1.63046477
239.0338851 1.456678491
241.0495352 3.210522311
243.0651853 2.426067593
253.0495352 0.8463145818
255.0651853 1.025747868
271.0600999 20.44286635
271.0812292 0.8391931317
275.0914 0.8304251459
277.1070501 0.8304251459
339.0710585 0.7442820744
343.0812292 1.100189512
415.1023586 4.613114745
433.1129233 0.7411558929
551.1759175 0.800146757
561.1602674 1.085261952

Name: +ve in-silico MS/MS by CFM-ID for DFCJAHQKYCYICW-UHFFFAOYSA-N
ID: DFCJAHQKYCYICW-UHFFFAOYSA-N
Comment: Energy0
Num peaks: 14
103.0389705 0.5811655764
163.0600999 2.685921863
193.0706646 0.5427594963
237.0546206 9.894901836
239.0702706 1.56691267
255.0651853 25.67507611
265.0917939 0.8886249051
325.1129233 1.568755025
381.0968793 0.5819875096
399.107444 3.270544225
417.1180087 2.03332169
543.1497027 2.959730645
561.1602674 16.96650678
579.1708321 11.29415741

Name: +ve in-silico MS/MS by CFM-ID for DFCJAHQKYCYICW-UHFFFAOYSA-N
ID: DFCJAHQKYCYICW-UHFFFAOYSA-N
Comment: Energy1
Num peaks: 20
45.0334912 1.02607212
107.0491413 0.9167159679
121.0284058 4.86611439
133.0284058 2.850189649
135.0440559 6.423481073
145.0495352 1.828350826
163.0600999 2.997393806
227.0702706 6.336754893
237.0546206 12.96441694
239.0702706 0.8623834761
253.0495352 0.9910205003
255.0651853 25.51134525
307.1023586 0.9548333558
325.1129233 0.9346438879
389.1230941 0.7023745966
399.107444 3.284196876
417.1180087 2.637403268
543.1497027 1.184720182
551.1759175 1.240071471
561.1602674 2.033343693

Name: +ve in-silico MS/MS by CFM-ID for DFCJAHQKYCYICW-UHFFFAOYSA-N
ID: DFCJAHQKYCYICW-UHFFFAOYSA-N
Comment: Energy2
Num peaks: 31
41.00219107 0.6676460377
43.01784114 1.313650591
45.0334912 1.906088367
57.0334912 0.8272239745
87.00767038 0.5840193235
107.0491413 1.839180035
121.0284058 2.667188628
133.0284058 2.025788013
135.0440559 2.241252223
145.0495352 1.485181339
147.0651853 1.737504959
161.0444498 1.332787318
163.0600999 3.943032519
175.0600999 0.9018572969
177.0757499 1.066733032
211.0389705 0.8477801466
213.0546206 0.6069721576
225.0546206 0.5897290484
227.0702706 5.47420235
237.0546206 11.3492648
239.0702706 1.430273767
253.0495352 0.945430446
255.0651853 16.12145665
259.0964854 0.6453171301
261.1121354 0.6453171301
265.0917939 0.6339743528
307.1023586 0.8744683646
399.107444 0.792660792
517.1340527 1.248824381
519.1497027 0.8338668663
561.1602674 0.7327813003

Name: +ve in-silico MS/MS by CFM-ID for ZIIBNXKQZAUBRD-UHFFFAOYSA-N
ID: ZIIBNXKQZAUBRD-UHFFFAOYSA-N
Comment: Energy0
Num peaks: 17
25.00727645 0.585053225
27.02292652 0.7858609663
87.04405588 0.722834951
147.0651853 2.704181332
163.0600999 1.580200224
165.0757499 0.5466221382
239.0914 0.6287707664
397.0917939 1.686906919
399.107444 0.5826800055
415.1023586 17.18108557
417.1180087 1.917417062
433.1129233 19.85883144
505.1340527 0.589694085
517.1340527 0.5569531235
543.1497027 1.081377515
561.1602674 14.83634454
579.1708321 14.65269418

Name: +ve in-silico MS/MS by CFM-ID for ZIIBNXKQZAUBRD-UHFFFAOYSA-N
ID: ZIIBNXKQZAUBRD-UHFFFAOYSA-N
Comment: Energy1
Num peaks: 25
43.01784114 0.7780262049
73.02840582 1.287561468
75.04405588 0.8128090745
103.0389705 0.6399995501
105.0546206 0.5551906261
129.0546206 1.404870857
145.0495352 1.772109897
147.0651853 4.080380116
163.0600999 4.412073385
283.0600999 2.06849705
299.0550145 0.5808802191
339.0710585 0.9538351915
371.0761439 0.5564565875
397.0917939 4.310384258
403.1023586 0.5331962395
405.1180087 0.9290678353
413.0867085 0.8540189704
415.1023586 29.90526045
417.1180087 2.147653088
431.0972732 0.6722514514
433.1129233 15.6277985
543.1497027 0.8012152879
551.1759175 0.5790157316
561.1602674 2.775830842
579.1708321 1.187930258

Name: +ve in-silico MS/MS by CFM-ID for ZIIBNXKQZAUBRD-UHFFFAOYSA-N
ID: ZIIBNXKQZAUBRD-UHFFFAOYSA-N
Comment: Energy2
Num peaks: 31
87.00767038 0.9547664071
87.04405588 1.214220596
89.02332044 1.182930096
95.04914126 1.142510711
103.0389705 0.7311635502
105.0334912 1.890979639
119.0491413 1.002073492
129.0546206 0.7614118888
131.0702706 0.9490992362
147.0651853 2.629238267
159.0287997 0.7934163377
163.0600999 0.7939814902
267.0499291 0.8653202075
271.0600999 1.239271565
281.0444498 1.3141176
283.0600999 2.989868465
297.0393644 1.497198463
299.0550145 7.95070279
329.0655792 1.174124133
339.0710585 0.9503089731
357.0604938 0.9701521004
359.0761439 4.531443475
373.0917939 1.384399579
389.0867085 1.538024749
413.0867085 1.708696297
415.1023586 8.306468796
417.1180087 0.9289341098
433.1129233 1.345477284
451.1598735 0.7956997137
517.1340527 0.7724347407
561.1602674 1.258691764

Name: +ve in-silico MS/MS by CFM-ID for LRFDUPNLCDXZOE-UHFFFAOYSA-N
ID: LRFDUPNLCDXZOE-UHFFFAOYSA-N
Comment: Energy0
Num peaks: 10
147.0651853 2.094975478
255.0651853 0.9412364966
271.0600999 28.48934092
309.1180087 1.020702966
415.1023586 12.39366112
417.1180087 1.13213759
433.1129233 11.42630198
543.1497027 1.255602499
561.1602674 11.70959432
579.1708321 9.538216806

Name: +ve in-silico MS/MS by CFM-ID for LRFDUPNLCDXZOE-UHFFFAOYSA-N
ID: LRFDUPNLCDXZOE-UHFFFAOYSA-N
Comment: Energy1
Num peaks: 12
129.0546206 1.03002747
147.0651853 2.833138947
163.0600999 2.387574154
227.0338851 0.867167058
241.0495352 1.453291958
243.0651853 3.584532408
271.0600999 44.52512976
415.1023586 12.73812788
417.1180087 1.222381322
433.1129233 6.939677855
551.1759175 0.8583389843
561.1602674 1.654101845

Name: +ve in-silico MS/MS by CFM-ID for LRFDUPNLCDXZOE-UHFFFAOYSA-N
ID: LRFDUPNLCDXZOE-UHFFFAOYSA-N
Comment: Energy2
Num peaks: 31
43.01784114 0.9027596412
57.0334912 1.494949809
75.04405588 0.8561256161
77.00219107 1.991867232
85.02840582 0.7009459809
87.04405588 1.15434862
105.0546206 0.7225957145
119.0491413 0.9603993623
129.0546206 0.7346656721
131.0702706 0.8313268968
147.0651853 1.340952201
161.0444498 1.176227239
163.0600999 5.064988607
227.0338851 1.09238891
229.0495352 1.187980803
239.0338851 1.403191761
241.0495352 3.092637451
243.0651853 3.301369828
253.0495352 0.8152393652
255.0651853 1.034515408
271.0600999 22.91093536
271.0812292 0.8296848554
275.0914 0.8137593991
277.1070501 0.8137593991
339.0710585 0.7302953046
415.1023586 5.439358382
417.1180087 1.105069018
421.1493088 0.6416419704
433.1129233 0.7496824662
517.1340527 0.6442933653
551.1759175 0.6223285781

Name: +ve in-silico MS/MS by CFM-ID for PGDDDJBSORSPAG-UHFFFAOYSA-N
ID: PGDDDJBSORSPAG-UHFFFAOYSA-N
Comment: Energy0
Num peaks: 21
103.0389705 1.246155485
133.0495352 1.8740013
163.0600999 1.759043408
245.0808353 3.129668532
261.0757499 7.003801033
263.0914 0.9449879777
305.1019647 1.300181752
363.107444 1.096001012
377.1230941 8.537657674
379.1023586 1.217289115
395.1336587 9.01015741
407.1336587 9.609369346
409.1493088 0.9476593245
425.1442234 8.595590773
465.139138 1.507450468
467.1547881 1.427856917
469.1704382 0.9934920258
521.1653528 1.18314193
525.1602674 1.377272489
539.1759175 9.828976875
557.1864822 7.425217244

Name: +ve in-silico MS/MS by CFM-ID for PGDDDJBSORSPAG-UHFFFAOYSA-N
ID: PGDDDJBSORSPAG-UHFFFAOYSA-N
Comment: Energy1
Num peaks: 13
115.0389705 1.452301083
133.0495352 2.903970865
145.0495352 1.452324254
163.0600999 2.741388327
245.0808353 7.243314109
247.0964854 2.803578699
261.0757499 21.43335617
263.0914 10.43047707
377.1230941 9.155701877
395.1336587 5.472827031
407.1336587 9.255777971
425.1442234 4.499482078
539.1759175 1.573324424

Name: +ve in-silico MS/MS by CFM-ID for PGDDDJBSORSPAG-UHFFFAOYSA-N
ID: PGDDDJBSORSPAG-UHFFFAOYSA-N
Comment: Energy2
Num peaks: 31
41.00219107 0.697310781
43.01784114 0.8965917559
45.0334912 0.8146225562
56.99710569 2.878618544
59.01275576 1.057762317
87.00767038 0.8458942619
101.0233204 0.8786326141
103.0389705 1.90300869
105.0546206 0.9978353556
115.0389705 0.9559546146
117.0546206 0.852514856
121.0495352 0.787744277
133.0495352 2.093386032
145.0495352 0.9874187223
147.0651853 0.8608216844
163.0600999 1.828360009
245.0808353 5.454247476
247.0964854 1.068111125
261.0757499 24.12479342
263.0914 3.886221715
291.0863146 0.725294402
305.1019647 3.710129917
335.1125294 0.8583448556
363.107444 1.098853897
377.1230941 3.569608671
379.1023586 1.212829736
393.1180087 0.7976018907
395.1336587 1.266346738
407.1336587 4.197007982
409.1129233 1.11355302
425.1442234 0.9748951761

Name: +ve in-silico MS/MS by CFM-ID for HHXFWZWRTQXDNZ-UHFFFAOYSA-N
ID: HHXFWZWRTQXDNZ-UHFFFAOYSA-N
Comment: Energy0
Num peaks: 13
163.0600999 2.288304075
397.0917939 1.533392511
415.1023586 3.91299523
417.1180087 1.30467711
443.0972732 1.943244583
445.1129233 1.437561378
503.1184026 1.186106613
505.1340527 1.8819602
517.1340527 1.318855876
519.1497027 1.082108766
543.1497027 3.679688636
561.1602674 28.32335137
579.1708321 31.05954853

Name: +ve in-silico MS/MS by CFM-ID for HHXFWZWRTQXDNZ-UHFFFAOYSA-N
ID: HHXFWZWRTQXDNZ-UHFFFAOYSA-N
Comment: Energy1
Num peaks: 24
43.01784114 3.226830632
45.0334912 1.379538337
73.02840582 1.074808034
145.0495352 4.273815948
163.0600999 7.035040197
397.0917939 1.120266976
409.0917939 1.886443107
425.0867085 1.038163581
427.1023586 3.453276358
429.1180087 3.054247744
443.0972732 0.9792800252
445.1129233 2.018692876
457.1129233 1.683245066
459.1285734 1.225648654
483.1133172 1.80064049
487.123488 1.97089643
489.139138 1.528874092
501.1238819 1.761793197
517.1340527 1.931366988
519.1497027 1.648940191
543.1497027 11.28820778
551.1759175 2.085033915
561.1602674 17.67040469
579.1708321 5.820163014

Name: +ve in-silico MS/MS by CFM-ID for HHXFWZWRTQXDNZ-UHFFFAOYSA-N
ID: HHXFWZWRTQXDNZ-UHFFFAOYSA-N
Comment: Energy2
Num peaks: 31
43.01784114 0.9373953282
89.02332044 1.925979982
105.0334912 1.664443795
163.0600999 1.730574183
293.0444498 3.653816389
307.0237144 1.168383571
309.0393644 6.80732161
311.0550145 1.333010916
369.0604938 7.647973481
371.0761439 1.410265959
373.0917939 1.24264478
397.0917939 1.720015485
399.107444 1.095334672
415.1023586 1.712334208
425.0867085 2.50304749
427.1023586 1.695705433
429.0816232 0.967393097
429.1180087 3.033561538
431.1336587 2.054185609
433.1493088 1.536408868
443.0972732 5.485052547
473.1078379 1.397098519
475.123488 1.35472936
485.1078379 1.007523479
487.123488 1.670233966
489.139138 1.625301239
517.1340527 2.281679595
519.1497027 1.69754569
535.1446173 1.311669734
543.1497027 2.575081892
561.1602674 2.782106567

Name: +ve in-silico MS/MS by CFM-ID for SLVXPCHHHTVCHF-UHFFFAOYSA-N
ID: SLVXPCHHHTVCHF-UHFFFAOYSA-N
Comment: Energy0
Num peaks: 13
163.0600999 2.283781133
397.0917939 1.532128173
415.1023586 3.996438908
417.1180087 1.303159454
427.1023586 1.110072135
443.0972732 1.89917756
445.1129233 1.383966718
503.1184026 1.184610647
505.1340527 1.763393894
517.1340527 1.317379592
543.1497027 3.6766546
561.1602674 28.2898331
579.1708321 31.00835022

Name: +ve in-silico MS/MS by CFM-ID for SLVXPCHHHTVCHF-UHFFFAOYSA-N
ID: SLVXPCHHHTVCHF-UHFFFAOYSA-N
Comment: Energy1
Num peaks: 24
43.01784114 3.254711021
45.0334912 1.392593115
55.01784114 0.8997900066
73.02840582 1.086219854
145.0495352 4.307779854
163.0600999 7.076332904
397.0917939 1.129169709
409.0917939 1.902433578
425.0867085 1.032886267
427.1023586 3.608680361
429.1180087 3.083129329
443.0972732 0.9779871484
445.1129233 1.947410603
457.1129233 1.699242338
459.1285734 1.237297008
487.123488 2.002355607
489.139138 1.785430838
501.1238819 1.372444475
517.1340527 1.949722368
519.1497027 1.664611435
543.1497027 11.37791487
551.1759175 2.104849719
561.1602674 17.86312887
579.1708321 5.913035956

Name: +ve in-silico MS/MS by CFM-ID for SLVXPCHHHTVCHF-UHFFFAOYSA-N
ID: SLVXPCHHHTVCHF-UHFFFAOYSA-N
Comment: Energy2
Num peaks: 31
43.01784114 0.9886329921
89.02332044 1.900997663
163.0600999 1.706388555
291.0287997 1.214843681
293.0444498 4.004022726
307.0237144 1.074232154
309.0393644 6.446155672
311.0550145 1.225593395
369.0604938 6.938456662
371.0761439 1.096150822
397.0917939 1.813946214
399.107444 1.155151333
415.1023586 2.879493154
425.0867085 2.376676361
427.1023586 2.099539618
429.0816232 1.020222818
429.1180087 3.199756554
431.1336587 2.166657363
433.1493088 1.620404269
443.0972732 5.323212994
473.1078379 1.473817083
475.123488 1.429121315
485.1078379 1.062544736
487.123488 2.093066451
489.139138 1.959812113
517.1340527 2.406972964
519.1497027 1.790762642
535.1446173 1.630423274
537.1602674 0.9813946942
543.1497027 2.715708137
561.1602674 2.937133307

Name: +ve in-silico MS/MS by CFM-ID for XAKDQRGHWCFWQB-VZUCSPMQSA-N
ID: XAKDQRGHWCFWQB-VZUCSPMQSA-N
Comment: Energy0
Num peaks: 31
43.01784114 1.085040477
55.05422664 0.902024289
61.02840582 2.877918721
83.04914126 6.005898481
101.0597059 0.6991273463
147.0440559 1.078466243
177.0393644 2.007999241
273.0757499 0.6766067025
275.0761439 1.520218142
277.0917939 1.784157708
285.0757499 1.060266985
287.0914 0.659882364
293.0867085 1.185765635
295.1023586 0.8361279634
323.0972732 1.334417007
325.1070501 1.344548317
343.1176147 0.9280369001
385.1281794 3.553134257
403.1387441 1.521094645
461.1078379 1.256637943
463.123488 1.011791897
477.1027525 0.7486577131
479.1184026 3.470981704
501.139138 1.402644672
517.1340527 1.173799582
519.1497027 6.664274212
537.1602674 2.791072871
543.1497027 1.7614915
551.139532 0.6651285618
561.1602674 12.2563561
579.1708321 7.281531464

Name: +ve in-silico MS/MS by CFM-ID for XAKDQRGHWCFWQB-VZUCSPMQSA-N
ID: XAKDQRGHWCFWQB-VZUCSPMQSA-N
Comment: Energy1
Num peaks: 31
25.00727645 0.8325422631
27.02292652 1.677460682
43.01784114 0.8712377893
55.05422664 3.823305546
61.02840582 1.409547075
83.04914126 6.245964372
147.0440559 1.287277301
147.0651853 1.689471014
159.0287997 1.512580745
173.0233204 1.27317095
177.0393644 3.340196554
233.0655792 1.654130064
273.0757499 1.2944723
285.0757499 0.7709293852
287.0914 0.9697855571
303.0863146 1.512156146
343.1176147 2.317415542
359.1125294 1.354566251
361.1281794 1.713235851
375.1438295 0.9449829186
385.1281794 3.36166859
403.1387441 4.876903064
479.1184026 1.453013287
519.1497027 3.342981073
533.1653528 1.365125324
535.1810029 0.7782934166
537.1602674 1.289164862
543.1497027 0.9688728877
551.1759175 0.7947711705
561.1602674 4.140952853
579.1708321 0.7840959747

Name: +ve in-silico MS/MS by CFM-ID for XAKDQRGHWCFWQB-VZUCSPMQSA-N
ID: XAKDQRGHWCFWQB-VZUCSPMQSA-N
Comment: Energy2
Num peaks: 31
43.01784114 1.464822898
53.03857658 2.542187359
55.05422664 4.996390854
61.02840582 1.01999093
83.04914126 4.429062811
99.04405588 2.010174042
101.0597059 1.473210311
105.0334912 1.01908366
115.0389705 0.7424844479
117.0334912 0.7423138268
117.0546206 4.068949524
129.0546206 3.300196116
145.0284058 0.742782951
147.0440559 1.131533577
149.0597059 0.9638183661
161.0444498 0.6855503583
163.0389705 0.9771949588
173.0233204 4.576409354
175.0389705 2.457279978
177.0393644 2.098588967
233.0655792 1.245468042
235.0812292 1.46048985
251.0761439 1.65829384
277.0917939 0.9278153851
287.0914 0.8012555382
319.0812292 0.8414713565
343.1176147 0.8104157339
387.1438295 0.7571432461
519.1497027 1.129048733
537.1602674 0.7733003693
561.1602674 1.612025721

Name: +ve in-silico MS/MS by CFM-ID for ACULOBDBVRSKFC-VZUCSPMQSA-N
ID: ACULOBDBVRSKFC-VZUCSPMQSA-N
Comment: Energy0
Num peaks: 31
55.05422664 0.8887175469
59.01275576 0.6094543058
83.04914126 6.016075405
101.0597059 0.7723977208
147.0440559 1.072884871
177.0393644 4.606166113
195.0499291 2.557775327
227.0702706 1.034741348
229.0859207 1.263365059
235.0448437 2.858862211
243.0651853 0.7670463408
245.0808353 1.485121082
253.0554084 1.012987195
273.0757499 0.5462483595
275.0761439 0.5695640085
277.0917939 0.5846292702
287.0914 0.7970364789
293.0867085 0.5753295075
323.0972732 1.102831175
325.1070501 1.424424338
327.1227001 7.076162043
329.1383502 1.051254291
345.1332648 6.377347842
385.1281794 3.241808543
403.1387441 1.367393763
461.1078379 0.6887422376
479.1184026 2.628920016
543.1497027 1.288928974
551.139532 0.5768425661
561.1602674 10.29455187
579.1708321 5.746241083

Name: +ve in-silico MS/MS by CFM-ID for ACULOBDBVRSKFC-VZUCSPMQSA-N
ID: ACULOBDBVRSKFC-VZUCSPMQSA-N
Comment: Energy1
Num peaks: 31
25.00727645 0.9271919918
27.02292652 1.841897206
41.03857658 2.229370224
55.05422664 3.954944036
57.0334912 0.6922425143
59.01275576 1.446397289
61.02840582 0.794170478
77.02332044 0.6926843275
83.04914126 6.812224602
89.05970595 0.6865271534
117.0546206 0.8964339102
147.0440559 1.379857943
147.0651853 1.64579394
159.0287997 1.39694603
173.0233204 1.078964976
177.0393644 3.318761508
229.0859207 1.331699391
235.0448437 1.174507569
245.0808353 0.7884857911
273.0757499 0.9251665505
303.0863146 1.233217895
325.1070501 1.211616009
327.1227001 6.703004132
345.1332648 2.488556065
385.1281794 1.913486133
403.1387441 3.870073826
479.1184026 1.358762508
533.1653528 0.8914397822
535.1810029 0.7143239248
543.1497027 0.7113966474
561.1602674 3.534695688

Name: +ve in-silico MS/MS by CFM-ID for ACULOBDBVRSKFC-VZUCSPMQSA-N
ID: ACULOBDBVRSKFC-VZUCSPMQSA-N
Comment: Energy2
Num peaks: 31
43.01784114 0.6205526049
53.03857658 2.650525088
55.05422664 4.672865632
57.0334912 1.426680177
57.06987671 0.6860994236
59.01275576 1.096174646
59.04914126 6.155143475
73.06479133 1.489023071
83.04914126 6.499246241
89.05970595 4.115608966
105.0334912 0.8149429922
117.0546206 1.010199088
147.0440559 1.472740387
149.0597059 1.047897739
151.075356 0.7498708278
163.0389705 1.473594066
167.0702706 0.6382971972
173.0233204 3.188802238
175.0389705 0.8725675384
177.0393644 2.554464243
243.0651853 1.381588459
245.0808353 2.150425534
261.0757499 2.474995884
271.0600999 0.9239792304
287.1277855 0.686225105
327.1227001 0.9086808574
329.1383502 0.7430383357
341.1019647 0.6493480306
345.1332648 0.9970316492
481.1340527 0.634849517
561.1602674 1.2859955

Name: +ve in-silico MS/MS by CFM-ID for PNNMKDGXTORIPZ-UHFFFAOYSA-N
ID: PNNMKDGXTORIPZ-UHFFFAOYSA-N
Comment: Energy0
Num peaks: 11
45.0334912 2.55144402
163.0600999 2.358581485
197.0808353 1.255412724
373.0917939 3.541354564
389.0867085 4.859976623
417.1180087 9.784617689
435.1285734 17.96519602
535.1446173 7.457049215
553.155182 5.750940218
579.1708321 12.51928469
597.1813968 12.03078069

Name: +ve in-silico MS/MS by CFM-ID for PNNMKDGXTORIPZ-UHFFFAOYSA-N
ID: PNNMKDGXTORIPZ-UHFFFAOYSA-N
Comment: Energy1
Num peaks: 16
45.0334912 5.997156421
145.0495352 2.232232316
163.0600999 2.992803528
197.0808353 1.567346416
373.0917939 5.234785611
375.107444 2.167048548
389.0867085 6.471391552
391.1023586 7.986202471
417.1180087 17.56803489
419.1336587 2.127680791
435.1285734 16.29477134
527.1759175 1.294545724
535.1446173 3.197008562
553.155182 1.004697871
579.1708321 3.50491277
597.1813968 1.137046517

Name: +ve in-silico MS/MS by CFM-ID for PNNMKDGXTORIPZ-UHFFFAOYSA-N
ID: PNNMKDGXTORIPZ-UHFFFAOYSA-N
Comment: Energy2
Num peaks: 31
43.01784114 0.6983940923
45.0334912 2.189831698
87.00767038 0.8062890776
89.02332044 0.6554438712
145.0495352 0.9411872934
147.0651853 0.8205175909
149.0233204 1.370743364
151.0389705 0.9983293804
153.0182351 0.7163412448
153.0546206 1.14696043
163.0600999 1.932200901
165.0546206 1.672346154
169.0495352 0.8781212596
177.0182351 0.6605407241
209.0808353 0.7864860542
373.0917939 10.01440244
375.107444 1.825574988
389.0867085 19.1292547
391.1023586 2.387115687
403.1023586 0.7173941587
407.1336587 0.8127600827
417.1180087 5.21242744
419.1336587 1.68832114
435.1285734 2.356777546
507.1133172 3.08585092
525.1602674 0.9496745281
535.1446173 3.652651893
555.1708321 0.7016291458
565.155182 0.8855198794
569.1864822 0.7112964161
579.1708321 0.7051971723

Name: +ve in-silico MS/MS by CFM-ID for XIQCIPHUIZGDLB-AFWLSLSZSA-N
ID: XIQCIPHUIZGDLB-AFWLSLSZSA-N
Comment: Energy0
Num peaks: 15
27.02292652 0.7538392294
87.04405588 0.6696127659
95.04914126 0.7136758664
147.0651853 2.988405883
177.0757499 0.6941840951
249.0968793 0.7838498542
255.0651853 1.225754127
271.0600999 32.38650909
309.1180087 1.74479205
397.0917939 0.5852038919
415.1023586 3.938327995
433.1129233 2.308832612
543.1497027 1.339863704
561.1602674 16.33535398
579.1708321 13.75626738

Name: +ve in-silico MS/MS by CFM-ID for XIQCIPHUIZGDLB-AFWLSLSZSA-N
ID: XIQCIPHUIZGDLB-AFWLSLSZSA-N
Comment: Energy1
Num peaks: 16
45.0334912 1.036677165
129.0546206 1.327070524
147.0651853 4.167163271
163.0600999 1.928452405
165.0757499 1.173245626
227.0338851 0.9068725665
241.0495352 3.2365287
243.0651853 5.289516265
271.0600999 46.35519944
309.1180087 1.22343553
415.1023586 5.043979194
433.1129233 3.430872792
549.1602674 0.9062900524
551.1759175 1.102083771
561.1602674 2.593942629
579.1708321 0.970446726

Name: +ve in-silico MS/MS by CFM-ID for XIQCIPHUIZGDLB-AFWLSLSZSA-N
ID: XIQCIPHUIZGDLB-AFWLSLSZSA-N
Comment: Energy2
Num peaks: 31
45.0334912 1.808949321
57.0334912 1.062412645
75.04405588 0.926977668
87.00767038 0.7204562874
87.04405588 0.9769486762
105.0334912 1.184576254
107.0491413 1.910836146
119.0491413 1.243084311
131.0702706 1.063563628
145.0495352 0.7972149172
147.0651853 2.506838594
153.0182351 0.8069584338
159.0651853 0.7508714274
161.0233204 1.804752601
161.0444498 0.9268184789
161.0808353 0.9189047185
163.0600999 3.887220661
177.0757499 0.9449381734
227.0338851 1.297543682
229.0495352 1.539911775
239.0338851 1.824673823
241.0495352 5.530069464
243.0651853 3.269946172
255.0651853 1.339356437
271.0600999 20.27116507
275.0914 0.7565957776
277.1070501 0.7565957776
415.1023586 0.9444664382
517.1340527 1.138733099
519.1497027 0.7514197127
561.1602674 1.806115255

Name: +ve in-silico MS/MS by CFM-ID for ODHKRSFJWQEWGG-HWGSVKNTSA-N
ID: ODHKRSFJWQEWGG-HWGSVKNTSA-N
Comment: Energy0
Num peaks: 15
73.02840582 0.6689499808
107.0491413 3.20800567
133.0495352 2.853946443
163.0600999 0.8686560026
235.0812292 0.8798198737
267.0651853 9.667054818
269.0808353 1.016656573
285.0757499 24.91673914
295.1023586 1.492612589
429.1180087 3.325342905
447.1285734 2.032535562
543.1497027 2.125950141
547.1446173 0.9988457812
561.1602674 15.43754459
579.1708321 11.11574683

Name: +ve in-silico MS/MS by CFM-ID for ODHKRSFJWQEWGG-HWGSVKNTSA-N
ID: ODHKRSFJWQEWGG-HWGSVKNTSA-N
Comment: Energy1
Num peaks: 16
107.0491413 5.006535587
115.0389705 1.080116463
133.0495352 3.921537075
163.0600999 1.554580565
255.0651853 0.9994210182
257.0808353 1.547151876
267.0651853 17.30121571
283.0600999 1.301563862
285.0757499 34.38510857
295.1023586 1.00729911
429.1180087 3.878879167
447.1285734 3.051643255
543.1497027 0.9937079623
551.1759175 1.184462326
561.1602674 2.042958851
579.1708321 0.7818176862

Name: +ve in-silico MS/MS by CFM-ID for ODHKRSFJWQEWGG-HWGSVKNTSA-N
ID: ODHKRSFJWQEWGG-HWGSVKNTSA-N
Comment: Energy2
Num peaks: 31
45.0334912 1.22933131
73.02840582 1.05119587
75.04405588 0.6870598034
107.0491413 3.698340585
117.0546206 0.9811340582
121.0647913 0.9903996765
133.0495352 2.753619641
145.0495352 1.379566992
147.0651853 1.809698915
161.0444498 0.8884228732
163.0600999 4.233561893
175.0389705 0.9354158365
223.0389705 0.6918130755
227.0338851 0.8657381426
235.0812292 0.6734484286
239.0338851 2.704775916
241.0495352 3.116235402
255.0651853 0.8787154383
257.0808353 1.324143604
267.0651853 9.338790778
269.0808353 1.173525365
279.107444 0.7250711768
283.0600999 1.008813411
285.0757499 14.46954632
289.1070501 0.685497458
291.1227001 0.685497458
429.1180087 0.876384058
517.1340527 1.063616183
519.1497027 1.034431677
549.1602674 0.7549949534
561.1602674 0.9390284172

Name: +ve in-silico MS/MS by CFM-ID for VGKGODYADVWBQB-NRIIMPDMSA-N
ID: VGKGODYADVWBQB-NRIIMPDMSA-N
Comment: Energy0
Num peaks: 20
107.0491413 3.036530328
121.0495352 0.7387292334
133.0495352 2.140019026
163.0600999 0.779169406
235.0812292 0.8304212294
267.0651853 9.330249849
269.0808353 0.9998358106
285.0757499 24.34682601
295.1023586 1.318771678
429.1180087 3.068425705
447.1285734 1.782628927
487.123488 1.601334516
489.139138 1.58016867
491.1547881 1.152799508
493.1704382 0.8434330825
495.1860882 1.050209025
543.1497027 1.950055378
547.1446173 1.382980424
561.1602674 12.617741
579.1708321 10.13090614

Name: +ve in-silico MS/MS by CFM-ID for VGKGODYADVWBQB-NRIIMPDMSA-N
ID: VGKGODYADVWBQB-NRIIMPDMSA-N
Comment: Energy1
Num peaks: 16
107.0491413 4.916935393
115.0389705 1.842101974
133.0495352 3.061670865
163.0600999 1.460148968
255.0651853 0.9817436483
257.0808353 1.519724605
267.0651853 17.16601578
283.0600999 1.224646437
285.0757499 35.30216933
295.1023586 0.9535008765
429.1180087 3.893558373
447.1285734 2.756836884
543.1497027 0.8598717396
549.1602674 0.9307397825
551.1759175 1.339101185
561.1602674 2.296089787

Name: +ve in-silico MS/MS by CFM-ID for VGKGODYADVWBQB-NRIIMPDMSA-N
ID: VGKGODYADVWBQB-NRIIMPDMSA-N
Comment: Energy2
Num peaks: 31
45.0334912 1.502636006
56.99710569 2.080179774
87.00767038 0.7180930175
103.0389705 1.064629469
105.0546206 0.9289372631
107.0491413 3.561171347
117.0546206 1.014550801
121.0647913 0.9537146773
133.0495352 2.124381786
145.0495352 0.9335277781
147.0651853 1.741223424
161.0444498 0.7775480753
163.0600999 3.666209364
175.0389705 0.9007674717
203.0550145 0.9357149543
223.0389705 0.6668346431
227.0338851 0.833797238
235.0812292 0.6490237523
239.0338851 2.604984784
241.0495352 3.000049816
255.0651853 0.8463292842
257.0808353 1.27488073
267.0651853 9.476105344
269.0808353 1.137780279
283.0600999 0.748561139
285.0757499 16.85964624
289.1070501 0.6606357866
291.1227001 0.6606357866
429.1180087 0.8910755179
495.1860882 0.7977502287
561.1602674 1.026554158

Name: +ve in-silico MS/MS by CFM-ID for XEGFGSKULOVWMZ-WHURFGGPSA-N
ID: XEGFGSKULOVWMZ-WHURFGGPSA-N
Comment: Energy0
Num peaks: 17
27.02292652 0.7034649336
87.04405588 0.6473201866
109.0284058 0.8173663767
147.0651853 2.873873545
165.0757499 0.5400524948
177.0757499 0.6332219729
249.0968793 0.7284391845
253.0495352 9.76047722
255.0651853 1.158563713
271.0600999 26.53312355
309.1180087 1.695989842
415.1023586 3.488379733
433.1129233 2.088710327
543.1497027 1.224192479
551.1759175 0.5695520545
561.1602674 14.32426173
579.1708321 12.33161462

Name: +ve in-silico MS/MS by CFM-ID for XEGFGSKULOVWMZ-WHURFGGPSA-N
ID: XEGFGSKULOVWMZ-WHURFGGPSA-N
Comment: Energy1
Num peaks: 19
45.0334912 0.8359866797
109.0284058 1.030597999
129.0546206 1.208261991
147.0651853 3.867844452
163.0600999 1.755096593
165.0757499 1.090108588
225.0546206 1.667450532
239.0338851 1.755884192
241.0495352 6.006474044
243.0651853 6.593090009
253.0495352 11.66859939
269.0444498 1.003433939
271.0600999 29.77259993
309.1180087 1.146443912
415.1023586 3.662216388
433.1129233 2.765197356
549.1602674 1.039592169
551.1759175 1.284171718
561.1602674 1.954168573

Name: +ve in-silico MS/MS by CFM-ID for XEGFGSKULOVWMZ-WHURFGGPSA-N
ID: XEGFGSKULOVWMZ-WHURFGGPSA-N
Comment: Energy2
Num peaks: 31
45.0334912 1.3599746
57.0334912 0.729852813
75.04405588 0.6685924215
87.00767038 0.70446302
87.04405588 0.9591777679
109.0284058 2.537818761
121.0284058 0.7746165078
131.0127558 4.683534056
131.0702706 0.9310136098
135.0076704 0.6862954351
145.0495352 0.7829845538
147.0651853 2.660268159
159.0651853 0.6718966429
161.0444498 0.8951087526
161.0808353 0.8086881596
163.0389705 0.7148686803
163.0600999 4.250095229
211.0389705 1.022143844
213.0546206 1.373220281
229.0495352 0.9823306886
239.0338851 1.019793635
241.0495352 1.8561122
243.0651853 1.697335293
253.0495352 7.688751193
255.0651853 1.172610458
255.0863146 0.8516470157
271.0600999 14.25012672
415.1023586 0.7582840146
517.1340527 1.027771228
519.1497027 0.6813212822
561.1602674 1.329585252

Name: +ve in-silico MS/MS by CFM-ID for PLNUUODLQOOCGG-BHHPSGTPSA-N
ID: PLNUUODLQOOCGG-BHHPSGTPSA-N
Comment: Energy0
Num peaks: 15
133.0495352 2.257513216
147.0651853 2.232111061
283.0600999 4.782039977
285.0757499 1.002585318
299.0550145 7.400129375
301.0706646 0.9984625862
397.0917939 0.8996842489
415.1023586 11.58552448
417.1180087 1.158323486
429.1180087 9.48952234
431.1336587 1.045210376
433.1129233 8.956328169
447.1285734 10.01395136
561.1602674 10.40837025
579.1708321 8.301159303

Name: +ve in-silico MS/MS by CFM-ID for PLNUUODLQOOCGG-BHHPSGTPSA-N
ID: PLNUUODLQOOCGG-BHHPSGTPSA-N
Comment: Energy1
Num peaks: 12
133.0495352 3.781326937
147.0651853 3.797305444
283.0600999 5.026462237
285.0757499 1.879180456
299.0550145 24.99758752
301.0706646 12.16499933
403.1023586 1.605951925
415.1023586 7.946775554
417.1180087 1.461890462
429.1180087 5.904957921
433.1129233 5.437177076
447.1285734 6.02170183

Name: +ve in-silico MS/MS by CFM-ID for PLNUUODLQOOCGG-BHHPSGTPSA-N
ID: PLNUUODLQOOCGG-BHHPSGTPSA-N
Comment: Energy2
Num peaks: 31
56.99710569 0.8834032603
71.01275576 0.7999305249
73.02840582 1.662847006
75.04405588 0.890705817
85.02840582 0.6991509743
87.04405588 1.105199422
109.0284058 1.023653442
115.0389705 0.6321194196
117.0546206 1.008056556
121.0284058 1.741015937
123.0440559 1.107419455
129.0182351 0.7275204944
131.0702706 0.794888594
133.0495352 2.296002517
135.0440559 0.7919766288
143.0338851 0.7296570066
147.0651853 2.256541693
191.0338851 0.9098302089
283.0600999 7.541972975
285.0757499 1.617328198
299.0550145 22.98845294
301.0706646 3.703170571
329.0655792 0.7775161743
343.0812292 0.7293570352
373.0917939 0.9126968683
415.1023586 3.446156481
417.1180087 1.06802801
429.1180087 2.861535726
431.1336587 0.9565214382
517.1340527 0.782898167
519.1497027 0.8167572043

Name: +ve in-silico MS/MS by CFM-ID for XGMGGAPZYUWNMO-QYCDPOAQSA-N
ID: XGMGGAPZYUWNMO-QYCDPOAQSA-N
Comment: Energy0
Num peaks: 13
103.0389705 0.6495414515
163.0600999 3.005805612
193.0706646 0.6022727052
239.0702706 1.17492218
255.0651853 32.52136214
265.0917939 0.7642331471
325.1129233 1.748725186
381.0968793 0.5522746803
399.107444 3.892717984
417.1180087 2.372906345
543.1497027 2.212330744
561.1602674 17.59973039
579.1708321 13.24755129

Name: +ve in-silico MS/MS by CFM-ID for XGMGGAPZYUWNMO-QYCDPOAQSA-N
ID: XGMGGAPZYUWNMO-QYCDPOAQSA-N
Comment: Energy1
Num peaks: 14
43.01784114 0.9082612285
45.0334912 1.331476914
145.0495352 2.297544482
163.0600999 3.986897605
165.0757499 0.8226721148
227.0702706 1.356031353
255.0651853 53.55039103
307.1023586 1.199212926
325.1129233 1.251613424
399.107444 4.961474269
417.1180087 3.983521197
543.1497027 1.199211934
561.1602674 2.930255886
579.1708321 0.9205034213

Name: +ve in-silico MS/MS by CFM-ID for XGMGGAPZYUWNMO-QYCDPOAQSA-N
ID: XGMGGAPZYUWNMO-QYCDPOAQSA-N
Comment: Energy2
Num peaks: 31
41.00219107 1.005817917
43.01784114 1.617884145
45.0334912 1.736904521
49.00727645 2.077888422
51.02292652 0.9009316992
57.0334912 0.8364723723
63.02292652 0.8675863529
87.00767038 1.09460668
101.0385766 0.7917290694
103.0542266 1.881795636
119.0491413 1.233708367
145.0284058 1.238846267
145.0495352 1.450179839
147.0651853 1.775961455
153.0182351 1.081226296
161.0444498 1.346878909
163.0600999 4.589721767
175.0600999 0.9617601919
177.0757499 1.136687948
185.0597059 0.7686395847
213.0546206 1.599093055
227.0702706 3.086139471
239.0338851 0.9853892673
239.0702706 1.259554302
255.0651853 22.21439115
261.1121354 0.7173984391
307.1023586 0.8434647554
399.107444 1.089719961
517.1340527 1.332162024
519.1497027 0.8895132005
561.1602674 1.352939844

Name: +ve in-silico MS/MS by CFM-ID for LYGPBZVKGHHTIE-YFZSHZBPSA-N
ID: LYGPBZVKGHHTIE-YFZSHZBPSA-N
Comment: Energy0
Num peaks: 17
25.00727645 0.6053063859
27.02292652 0.8132757995
87.04405588 0.7227925198
147.0651853 2.894325622
161.0444498 0.6078881012
163.0600999 1.113955393
165.0757499 0.6343346582
271.0600999 0.5707023454
297.0393644 0.7826764378
309.1180087 0.7840193915
397.0917939 1.21134538
415.1023586 14.82725878
417.1180087 1.535920068
433.1129233 21.23416442
543.1497027 1.246481594
561.1602674 15.49814289
579.1708321 15.48503792

Name: +ve in-silico MS/MS by CFM-ID for LYGPBZVKGHHTIE-YFZSHZBPSA-N
ID: LYGPBZVKGHHTIE-YFZSHZBPSA-N
Comment: Energy1
Num peaks: 31
43.01784114 1.500626717
45.0334912 0.9834395855
73.02840582 1.112926733
75.04405588 0.8638804229
103.0389705 0.5401644102
105.0546206 0.5770042147
129.0546206 1.456836093
147.0651853 4.426378036
161.0444498 1.293444895
163.0600999 2.213613192
165.0757499 0.9215748943
281.0444498 1.826757385
283.0600999 0.8266073683
297.0393644 0.8473141736
299.0550145 0.9222756161
309.1180087 0.6872060589
339.0710585 0.5391156947
371.0761439 0.5618774564
397.0917939 0.9689032145
403.1023586 1.282068545
405.1180087 1.777205944
413.0867085 0.8161259237
415.1023586 26.14403135
417.1180087 2.075119584
431.0972732 0.8083808332
433.1129233 17.06462401
543.1497027 0.9572416588
549.1602674 0.5501342825
551.1759175 0.718311836
561.1602674 3.089499839
579.1708321 1.351309781

Name: +ve in-silico MS/MS by CFM-ID for LYGPBZVKGHHTIE-YFZSHZBPSA-N
ID: LYGPBZVKGHHTIE-YFZSHZBPSA-N
Comment: Energy2
Num peaks: 31
71.01275576 0.8049195497
73.02840582 0.8785214732
77.00219107 1.432332635
85.02840582 0.9446594433
87.04405588 1.201053027
89.02332044 0.7783336227
129.0546206 0.784690902
131.0702706 1.020498847
147.0651853 1.540725559
163.0600999 2.504449264
255.0287997 1.879371101
271.0812292 0.9866069138
281.0444498 2.731915353
283.0600999 2.036355122
285.0757499 1.080097569
297.0393644 7.822084572
299.0550145 2.012001089
305.1019647 1.2160153
339.0710585 1.225448692
341.0655792 0.9110796354
357.0604938 0.8734960619
359.0761439 4.359747085
371.0761439 0.8732535372
373.0917939 0.7875922097
389.0867085 1.500638529
399.107444 1.004758468
403.1023586 1.463926915
415.1023586 6.892435947
417.1180087 0.9871748755
433.1129233 1.87794443
561.1602674 1.346343867

Name: +ve in-silico MS/MS by CFM-ID for QALDGQNNUSKYRM-ZQLPCTANSA-N
ID: QALDGQNNUSKYRM-ZQLPCTANSA-N
Comment: Energy0
Num peaks: 26
25.00727645 0.8247372044
27.02292652 1.110037742
87.04405588 0.9698229813
145.0495352 0.7362700963
147.0651853 4.318274778
163.0600999 0.4606561126
165.0757499 0.86474409
177.0757499 1.005705105
271.0600999 0.6775879649
281.0444498 0.5920243254
297.0393644 1.125971671
299.0550145 0.7013897863
309.1180087 1.483531363
357.0604938 0.567502119
359.0761439 0.816191975
415.1023586 6.005412879
417.1180087 0.7408640194
433.1129233 4.735500099
485.1289673 0.4856861055
517.1340527 0.7012778898
519.1497027 0.6231894729
543.1497027 1.035006415
549.1602674 0.5799818303
551.1759175 0.6399595449
561.1602674 23.27703791
579.1708321 24.93549425

Name: +ve in-silico MS/MS by CFM-ID for QALDGQNNUSKYRM-ZQLPCTANSA-N
ID: QALDGQNNUSKYRM-ZQLPCTANSA-N
Comment: Energy1
Num peaks: 31
45.0334912 1.448546045
57.0334912 0.6896835573
71.01275576 0.688515817
75.04405588 0.9509068567
129.0546206 2.005863134
145.0495352 1.107103338
147.0651853 6.824209781
161.0444498 1.100881435
163.0600999 2.041418475
165.0757499 1.657971735
189.0757499 0.7219257621
281.0444498 2.843780561
283.0600999 1.250043424
291.107444 0.7711306978
297.0393644 0.851500169
299.0550145 1.116972984
309.1180087 1.679410902
311.0550145 0.6991244556
343.0812292 0.6350932705
373.0917939 0.6662736453
397.0917939 1.147318244
405.1180087 0.6725609347
415.1023586 14.01429614
417.1180087 1.447584678
431.0972732 0.880193148
433.1129233 11.51809335
543.1497027 0.9074122969
549.1602674 1.195192494
551.1759175 2.15949165
561.1602674 6.286067477
579.1708321 2.690949156

Name: +ve in-silico MS/MS by CFM-ID for QALDGQNNUSKYRM-ZQLPCTANSA-N
ID: QALDGQNNUSKYRM-ZQLPCTANSA-N
Comment: Energy2
Num peaks: 31
59.01275576 1.68166946
61.02840582 1.235115878
77.00219107 1.615830045
87.04405588 1.034587506
89.02332044 0.7760905759
91.0389705 1.411572265
131.0702706 1.217912473
143.0338851 0.8695733249
147.0651853 1.818466664
159.0651853 0.9345260687
161.0808353 1.076114907
163.0600999 1.870662651
255.0287997 2.7171074
271.0600999 1.137109902
271.0812292 0.8755731408
281.0444498 3.04386406
283.0600999 2.386890002
285.0757499 1.297465289
297.0393644 7.160438527
299.0550145 2.172297411
305.1019647 1.106805159
327.0499291 0.8590105118
339.0710585 0.7567007101
343.0812292 1.144431163
373.0917939 1.311408968
415.1023586 2.032351198
417.1180087 0.8849630987
433.1129233 0.915744255
517.1340527 1.005501973
551.1759175 1.01387472
561.1602674 3.311542158

Name: +ve in-silico MS/MS by CFM-ID for BGPMMCPSTAYIEL-GKSGMORCSA-N
ID: BGPMMCPSTAYIEL-GKSGMORCSA-N
Comment: Energy0
Num peaks: 16
25.00727645 0.6054256434
27.02292652 0.8134360928
87.04405588 0.7229422832
147.0651853 2.894890249
161.0444498 0.6080544839
163.0600999 1.1142123
165.0757499 0.6344675672
297.0393644 0.7832897509
309.1180087 0.7842048852
397.0917939 1.211531564
415.1023586 14.83078934
417.1180087 1.536180403
433.1129233 21.24030867
543.1497027 1.246673179
561.1602674 15.50152849
579.1708321 15.48979841

Name: +ve in-silico MS/MS by CFM-ID for BGPMMCPSTAYIEL-GKSGMORCSA-N
ID: BGPMMCPSTAYIEL-GKSGMORCSA-N
Comment: Energy1
Num peaks: 31
43.01784114 1.501633423
45.0334912 0.9843512388
73.02840582 1.114391173
75.04405588 0.8648763779
103.0389705 0.5407337648
105.0546206 0.5775235202
129.0546206 1.456939149
147.0651853 4.426730682
161.0444498 1.295877617
163.0600999 2.21473773
165.0757499 0.9216425983
281.0444498 1.824850203
283.0600999 0.8275915542
297.0393644 0.84625057
299.0550145 0.9089500888
309.1180087 0.6872813027
339.0710585 0.5393418843
371.0761439 0.5629168384
397.0917939 0.9689717538
403.1023586 1.284095946
405.1180087 1.780349076
413.0867085 0.8161836558
415.1023586 26.18916354
417.1180087 2.075266877
431.0972732 0.8084489946
433.1129233 17.08489034
543.1497027 0.9573093733
549.1602674 0.5501772515
551.1759175 0.7183718554
561.1602674 3.089810337
579.1708321 1.351500968

Name: +ve in-silico MS/MS by CFM-ID for BGPMMCPSTAYIEL-GKSGMORCSA-N
ID: BGPMMCPSTAYIEL-GKSGMORCSA-N
Comment: Energy2
Num peaks: 31
71.01275576 0.8062413757
73.02840582 0.879962984
77.00219107 1.493275858
85.02840582 0.9462040674
87.04405588 1.203022196
89.02332044 0.7796288003
129.0546206 0.7859739596
131.0702706 1.022167477
147.0651853 1.543283457
163.0600999 2.508590958
255.0287997 1.113036011
271.0812292 0.9882288353
281.0444498 2.328734329
283.0600999 2.039712092
285.0757499 1.081878455
297.0393644 7.916150564
299.0550145 1.894666246
305.1019647 1.218034907
339.0710585 1.227468887
341.0655792 0.9125726745
357.0604938 0.8749744021
359.0761439 4.366892037
371.0761439 0.8747080886
373.0917939 0.7889022188
389.0867085 1.503102307
399.107444 1.006401361
403.1023586 1.466348195
415.1023586 6.903953644
417.1180087 0.988796552
433.1129233 1.881207832
561.1602674 1.348602972

Name: +ve in-silico MS/MS by CFM-ID for MVOUGOXRXQDXDC-DZGUJOOGSA-N
ID: MVOUGOXRXQDXDC-DZGUJOOGSA-N
Comment: Energy0
Num peaks: 22
145.0495352 0.6980924789
147.0651853 2.327086494
163.0600999 1.974253152
413.0867085 0.8021310361
415.1023586 2.433566297
417.1180087 0.7167677864
431.0972732 1.842890434
443.0972732 1.36408272
445.1129233 0.9423426397
459.0921878 1.018568449
491.1184026 0.9374293169
503.1184026 0.6787472418
505.1340527 0.9087070859
517.1340527 1.369884084
519.1133172 1.54134156
519.1497027 1.378824228
521.1289673 2.568839352
543.1497027 1.558041098
549.1602674 1.087855143
551.1759175 0.9192127833
561.1602674 24.39596028
579.1708321 29.0818918

Name: +ve in-silico MS/MS by CFM-ID for MVOUGOXRXQDXDC-DZGUJOOGSA-N
ID: MVOUGOXRXQDXDC-DZGUJOOGSA-N
Comment: Energy1
Num peaks: 31
43.01784114 2.052813607
55.01784114 1.098655608
57.0334912 1.438467016
73.02840582 0.98132324
75.04405588 0.8249710929
119.0702706 0.7655758776
129.0546206 1.863864845
145.0495352 4.048972232
147.0651853 7.202358381
163.0600999 4.65675633
415.1023586 0.9164057357
425.0867085 1.321343158
427.1023586 2.395975844
429.1180087 1.75109025
443.0972732 1.949098936
445.1129233 2.343040784
461.1078379 1.192089754
473.1078379 0.81594441
485.1289673 0.8371993857
487.123488 1.273914137
489.139138 1.141241196
503.1184026 0.8029271376
505.1340527 0.7431677718
517.1340527 1.019557613
533.1289673 0.9090729046
535.1446173 1.055209672
543.1497027 4.62107366
549.1602674 1.472679136
551.1759175 2.844454114
561.1602674 14.74686439
579.1708321 5.125103012

Name: +ve in-silico MS/MS by CFM-ID for MVOUGOXRXQDXDC-DZGUJOOGSA-N
ID: MVOUGOXRXQDXDC-DZGUJOOGSA-N
Comment: Energy2
Num peaks: 31
43.01784114 1.273735023
59.01275576 1.393791866
89.02332044 1.771141003
141.0182351 0.8925228128
145.0495352 0.8974391514
147.0651853 2.685920493
307.0237144 0.9607147671
309.0393644 2.083989335
325.034279 3.678490309
385.0554084 1.733524018
395.0972732 0.7995818491
409.0917939 1.092629682
413.0867085 1.068236143
415.1023586 2.958441672
425.0867085 1.844024482
427.1023586 1.806616338
429.1180087 2.816937266
431.1336587 1.384127972
443.0972732 4.347964324
445.1129233 0.9920229312
451.1598735 1.329082339
463.123488 0.9933014642
473.1078379 0.9468492066
487.123488 1.129260102
489.139138 1.63417312
517.1340527 2.777218509
519.1497027 2.480772713
543.1497027 2.351947172
549.1602674 0.9504189834
551.1759175 0.8858688456
561.1602674 4.242433917

Name: +ve in-silico MS/MS by CFM-ID for TWBWSPDILHVKEV-FHKOCWLASA-N
ID: TWBWSPDILHVKEV-FHKOCWLASA-N
Comment: Energy0
Num peaks: 23
145.0495352 0.6922658679
147.0651853 2.379574864
163.0600999 1.960996314
413.0867085 0.7901364926
415.1023586 2.413852612
417.1180087 0.7121320661
431.0972732 1.830462773
443.0972732 1.354224189
445.1129233 0.9357986957
459.0921878 1.012157495
489.1027525 0.657666952
491.1184026 0.9313664606
503.1184026 0.6738806234
505.1340527 0.9024345046
517.1340527 1.361022443
519.1133172 1.531113247
519.1497027 1.369895864
521.1289673 2.551570452
543.1497027 1.545174194
549.1602674 1.080819403
551.1759175 0.9131404311
561.1602674 24.18780036
579.1708321 28.80363546

Name: +ve in-silico MS/MS by CFM-ID for TWBWSPDILHVKEV-FHKOCWLASA-N
ID: TWBWSPDILHVKEV-FHKOCWLASA-N
Comment: Energy1
Num peaks: 31
43.01784114 3.220822649
45.0334912 1.301009898
55.01784114 1.064896817
57.0334912 1.391001244
73.02840582 0.9599035971
75.04405588 0.7928586151
119.0702706 0.7369992779
129.0546206 1.808855533
145.0495352 3.97945027
147.0651853 6.203072441
163.0600999 4.478424549
415.1023586 0.9028984229
425.0867085 1.299050212
427.1023586 2.313304398
429.1180087 1.727568813
443.0972732 1.886284464
445.1129233 2.278063043
461.1078379 1.150473226
473.1078379 0.7875488209
485.1289673 0.8058260448
487.123488 1.229619614
489.139138 1.101534201
503.1184026 0.7747865767
517.1340527 0.9837339656
533.1289673 0.8771425933
535.1446173 1.017994521
543.1497027 4.615633362
549.1602674 1.421428596
551.1759175 2.743511132
561.1602674 14.60273108
579.1708321 4.82704703

Name: +ve in-silico MS/MS by CFM-ID for TWBWSPDILHVKEV-FHKOCWLASA-N
ID: TWBWSPDILHVKEV-FHKOCWLASA-N
Comment: Energy2
Num peaks: 31
43.01784114 1.132115889
59.01275576 1.673286872
73.02840582 1.156485905
89.02332044 1.966302223
141.0182351 0.8798624359
145.0495352 0.8833905328
147.0651853 2.672524538
307.0237144 0.9250814137
309.0393644 2.045104741
325.034279 3.610005115
385.0554084 1.701460888
409.0917939 1.077146394
413.0867085 1.048626982
415.1023586 2.91267143
425.0867085 1.784482676
427.1023586 1.780905595
429.1180087 2.774839791
431.1336587 1.36446594
443.0972732 4.270171302
445.1129233 0.9741363724
451.1598735 1.310134915
463.123488 0.979193534
473.1078379 0.9333509056
487.123488 1.113198747
489.139138 1.610967921
517.1340527 2.737598126
519.1497027 2.445375593
543.1497027 2.317700019
549.1602674 0.9368697917
551.1759175 0.8731987629
561.1602674 4.180752109

Name: +ve in-silico MS/MS by CFM-ID for LUZRSTVVUSDPJJ-MMFYEEMKSA-N
ID: LUZRSTVVUSDPJJ-MMFYEEMKSA-N
Comment: Energy0
Num peaks: 17
25.00727645 0.60278888
27.02292652 0.8114736867
87.04405588 0.7212138528
147.0651853 2.815523029
161.0444498 0.6122868982
163.0600999 1.150335242
165.0757499 0.6392933665
297.0393644 0.8857553793
299.0550145 0.5842268125
309.1180087 0.8356566855
397.0917939 1.14210464
415.1023586 14.88777312
417.1180087 1.534693433
433.1129233 21.01545447
543.1497027 1.248462611
561.1602674 15.50192019
579.1708321 15.43487883

Name: +ve in-silico MS/MS by CFM-ID for LUZRSTVVUSDPJJ-MMFYEEMKSA-N
ID: LUZRSTVVUSDPJJ-MMFYEEMKSA-N
Comment: Energy1
Num peaks: 31
43.01784114 0.9820872814
45.0334912 0.6986916958
57.0334912 0.7442647703
71.01275576 0.9236383365
73.02840582 0.702346377
75.04405588 0.8998953796
105.0546206 0.742494016
129.0546206 1.445556423
147.0651853 4.255692194
161.0444498 1.261862551
163.0600999 2.297197595
165.0757499 0.9694085151
281.0444498 2.034879466
283.0600999 1.09803609
297.0393644 0.6208253415
299.0550145 0.8901368964
309.1180087 0.7030923583
397.0917939 0.9686322713
403.1023586 1.245266177
405.1180087 1.723846885
413.0867085 0.810473102
415.1023586 25.41836851
417.1180087 2.068779381
431.0972732 0.8002725239
433.1129233 16.65031403
517.1340527 0.6519544073
543.1497027 0.9535681677
549.1602674 0.637423266
551.1759175 0.8392138836
561.1602674 3.061418479
579.1708321 1.33046554

Name: +ve in-silico MS/MS by CFM-ID for LUZRSTVVUSDPJJ-MMFYEEMKSA-N
ID: LUZRSTVVUSDPJJ-MMFYEEMKSA-N
Comment: Energy2
Num peaks: 31
59.01275576 0.9631571999
77.00219107 1.605558571
85.02840582 0.9501782706
87.04405588 1.208088803
129.0546206 0.7892751716
131.0702706 1.028486869
147.0651853 1.211735928
163.0600999 2.485313996
255.0287997 2.045212507
271.0812292 0.9826117866
281.0444498 2.658038025
283.0600999 2.260959273
285.0757499 1.231072166
297.0393644 10.11577055
299.0550145 2.212698961
301.0706646 1.051339799
305.1019647 1.273995132
327.0499291 0.9000172455
339.0710585 1.214175009
357.0604938 2.182072319
359.0761439 1.081491545
361.0917939 1.01966231
403.1023586 0.8390835194
415.1023586 6.737465682
417.1180087 0.8505086275
419.1336587 0.7766505573
433.1129233 1.882043363
517.1340527 0.7474246531
533.1289673 0.9978745669
535.1446173 1.238862964
561.1602674 1.355021955

Name: +ve in-silico MS/MS by CFM-ID for MVOUGOXRXQDXDC-HFUJTVANSA-N
ID: MVOUGOXRXQDXDC-HFUJTVANSA-N
Comment: Energy0
Num peaks: 23
145.0495352 0.6922658679
147.0651853 2.379584511
163.0600999 1.960996314
413.0867085 0.7901364926
415.1023586 2.413852612
417.1180087 0.7121320661
431.0972732 1.830462773
443.0972732 1.354577523
445.1129233 0.9357986957
459.0921878 1.012157495
489.1027525 0.657666952
491.1184026 0.9313664606
503.1184026 0.6738806234
505.1340527 0.9024345046
517.1340527 1.361022443
519.1133172 1.531113247
519.1497027 1.369895864
521.1289673 2.551570452
543.1497027 1.545174194
549.1602674 1.080819403
551.1759175 0.9131404311
561.1602674 24.18780036
579.1708321 28.80363546

Name: +ve in-silico MS/MS by CFM-ID for MVOUGOXRXQDXDC-HFUJTVANSA-N
ID: MVOUGOXRXQDXDC-HFUJTVANSA-N
Comment: Energy1
Num peaks: 31
43.01784114 3.220822649
45.0334912 1.301009898
55.01784114 1.064896817
57.0334912 1.391001244
73.02840582 0.9599037437
75.04405588 0.7928589681
119.0702706 0.7369992779
129.0546206 1.808855533
145.0495352 3.97945027
147.0651853 6.203104268
163.0600999 4.478424549
415.1023586 0.9028984229
425.0867085 1.299184032
427.1023586 2.313304398
429.1180087 1.727568813
443.0972732 1.886398714
445.1129233 2.278063043
461.1078379 1.150473226
473.1078379 0.7875488209
485.1289673 0.8058260448
487.123488 1.229619614
489.139138 1.101534201
503.1184026 0.7747865767
517.1340527 0.9837339656
533.1289673 0.8771425933
535.1446173 1.017994521
543.1497027 4.615633362
549.1602674 1.421428596
551.1759175 2.743511132
561.1602674 14.60273108
579.1708321 4.82704703

Name: +ve in-silico MS/MS by CFM-ID for MVOUGOXRXQDXDC-HFUJTVANSA-N
ID: MVOUGOXRXQDXDC-HFUJTVANSA-N
Comment: Energy2
Num peaks: 31
43.01784114 1.132115889
59.01275576 1.673286872
73.02840582 1.162407264
89.02332044 1.966302223
141.0182351 0.8798624359
145.0495352 0.8833905328
147.0651853 2.683688359
307.0237144 0.9471008011
309.0393644 2.054457822
325.034279 3.626363659
385.0554084 1.708958832
409.0917939 1.077146394
413.0867085 1.048626982
415.1023586 2.91267143
425.0867085 1.814443157
427.1023586 1.780905595
429.1180087 2.774839791
431.1336587 1.36446594
443.0972732 4.274668954
445.1129233 0.9741363724
451.1598735 1.310134915
463.123488 0.979193534
473.1078379 0.9333509056
487.123488 1.113198747
489.139138 1.610967921
517.1340527 2.737598126
519.1497027 2.445375593
543.1497027 2.317700019
549.1602674 0.9368697917
551.1759175 0.8731987629
561.1602674 4.180752109

Name: +ve in-silico MS/MS by CFM-ID for FESGFDALJOTSAP-WBWDCKPMSA-N
ID: FESGFDALJOTSAP-WBWDCKPMSA-N
Comment: Energy0
Num peaks: 26
25.00727645 0.8250651664
27.02292652 1.110479156
87.04405588 0.9702331275
145.0495352 0.7365460784
147.0651853 4.319977989
163.0600999 0.4608045125
165.0757499 0.8651151756
177.0757499 1.006110926
271.0600999 0.6778543222
281.0444498 0.5923156105
297.0393644 1.127009816
299.0550145 0.7021952644
309.1180087 1.484177003
357.0604938 0.5677466992
359.0761439 0.8165337385
415.1023586 6.007662036
417.1180087 0.74112776
433.1129233 4.737519204
485.1289673 0.4858859539
517.1340527 0.7015583862
519.1497027 0.6234390987
543.1497027 1.035315141
549.1602674 0.5802124638
551.1759175 0.640214029
561.1602674 23.28670549
579.1708321 24.9503722

Name: +ve in-silico MS/MS by CFM-ID for FESGFDALJOTSAP-WBWDCKPMSA-N
ID: FESGFDALJOTSAP-WBWDCKPMSA-N
Comment: Energy1
Num peaks: 31
45.0334912 1.4487537
57.0334912 0.6897881716
71.01275576 0.6886142698
75.04405588 0.9510432502
129.0546206 2.006149958
145.0495352 1.107274708
147.0651853 6.825351764
161.0444498 1.101042077
163.0600999 2.041716923
165.0757499 1.658236545
189.0757499 0.7220474571
281.0444498 2.84438158
283.0600999 1.250241197
291.107444 0.771240964
297.0393644 0.8494140187
299.0550145 1.117798712
309.1180087 1.679758255
311.0550145 0.6992352415
343.0812292 0.6351938903
373.0917939 0.666377575
397.0917939 1.147482302
405.1180087 0.6726572525
415.1023586 14.0164393
417.1180087 1.447794013
431.0972732 0.8803463674
433.1129233 11.52028901
543.1497027 0.9075420504
549.1602674 1.195387485
551.1759175 2.159843964
561.1602674 6.287231516
579.1708321 2.691718784

Name: +ve in-silico MS/MS by CFM-ID for FESGFDALJOTSAP-WBWDCKPMSA-N
ID: FESGFDALJOTSAP-WBWDCKPMSA-N
Comment: Energy2
Num peaks: 31
59.01275576 1.685346735
61.02840582 1.237816683
77.00219107 1.666307154
87.04405588 1.036860931
89.02332044 0.7777892827
91.0389705 1.41466167
131.0702706 1.220575659
143.0338851 0.8714811047
147.0651853 1.822488193
159.0651853 0.9365695795
161.0808353 1.078468027
163.0600999 1.874758105
255.0287997 1.358431307
271.0600999 1.139602706
271.0812292 0.8774877403
281.0444498 3.32307965
283.0600999 2.392121015
285.0757499 1.300308832
297.0393644 7.241114579
299.0550145 2.257779142
305.1019647 1.109238504
327.0499291 0.8608981588
339.0710585 0.7583553735
343.0812292 1.146935508
373.0917939 1.314277562
415.1023586 2.036856913
417.1180087 0.8869054845
433.1129233 0.9177765522
517.1340527 1.007721131
551.1759175 1.016104261
561.1602674 3.318882941

Name: +ve in-silico MS/MS by CFM-ID for HFRLBDIWPZBNMK-UOSUTBBISA-N
ID: HFRLBDIWPZBNMK-UOSUTBBISA-N
Comment: Energy0
Num peaks: 15
25.00727645 0.5918467447
27.02292652 0.794990218
87.04405588 0.7314910047
147.0651853 2.726974352
163.0600999 1.600653022
397.0917939 1.642250164
399.107444 0.5960354598
415.1023586 17.40466681
417.1180087 1.937204689
433.1129233 20.1427661
505.1340527 0.5665862151
517.1340527 0.5635743691
543.1497027 1.11410366
561.1602674 15.11133015
579.1708321 14.92008839

Name: +ve in-silico MS/MS by CFM-ID for HFRLBDIWPZBNMK-UOSUTBBISA-N
ID: HFRLBDIWPZBNMK-UOSUTBBISA-N
Comment: Energy1
Num peaks: 26
43.01784114 0.7650976476
73.02840582 1.26788652
75.04405588 0.7988935264
103.0389705 0.631443767
105.0546206 0.5475596227
129.0546206 1.35977775
145.0495352 1.763972442
147.0651853 3.976087295
163.0600999 4.338126801
283.0600999 2.043012792
299.0550145 0.5756356457
371.0761439 0.5169046087
389.0867085 0.6559508633
397.0917939 4.015477585
403.1023586 1.074300194
405.1180087 1.561679471
413.0867085 0.8501718944
415.1023586 29.33142339
417.1180087 2.137806487
431.0972732 0.6686114742
433.1129233 15.35760335
543.1497027 0.8042136753
549.1602674 0.5959192817
551.1759175 0.6623633684
561.1602674 2.764565017
579.1708321 1.177251889

Name: +ve in-silico MS/MS by CFM-ID for HFRLBDIWPZBNMK-UOSUTBBISA-N
ID: HFRLBDIWPZBNMK-UOSUTBBISA-N
Comment: Energy2
Num peaks: 31
71.01275576 0.8006569193
87.00767038 0.9777459275
87.04405588 1.242883191
89.02332044 1.208524256
103.0389705 0.7599830934
129.0546206 0.7692383932
131.0702706 0.9915747116
147.0651853 2.733529236
159.0287997 0.8199558928
163.0600999 0.8089139398
271.0600999 1.288339304
271.0812292 0.9892749135
281.0444498 1.371239751
283.0600999 3.108573845
297.0393644 1.528012149
299.0550145 8.274643647
329.0655792 1.224220496
339.0710585 0.9259846833
357.0604938 0.9833557686
359.0761439 4.499630867
373.0917939 1.437907769
389.0867085 1.554054726
403.1023586 0.8878604471
413.0867085 1.785820006
415.1023586 8.515022284
417.1180087 0.9710392117
433.1129233 1.400941491
443.0972732 0.7569414533
451.1598735 0.8317733249
517.1340527 0.8075717917
561.1602674 1.316857997

Name: +ve in-silico MS/MS by CFM-ID for APWMDTDHMWULDZ-LKJXFACUSA-N
ID: APWMDTDHMWULDZ-LKJXFACUSA-N
Comment: Energy0
Num peaks: 19
73.02840582 0.6915092073
103.0389705 0.8002936795
147.0651853 1.793309496
163.0600999 2.41699537
359.0761439 0.7683519707
381.0968793 0.7954273434
399.107444 13.21808083
401.1230941 1.406625029
413.0867085 0.6984997863
415.1023586 0.673034199
417.1180087 21.77183456
431.0972732 1.240909814
517.1340527 0.6955039158
519.1133172 0.7902066698
519.1497027 0.6270043387
521.1289673 1.352827041
543.1497027 1.252261271
561.1602674 14.955964
579.1708321 14.2406435

Name: +ve in-silico MS/MS by CFM-ID for APWMDTDHMWULDZ-LKJXFACUSA-N
ID: APWMDTDHMWULDZ-LKJXFACUSA-N
Comment: Energy1
Num peaks: 31
43.01784114 0.8209162481
45.0334912 0.5085874801
57.0334912 0.8108047722
87.04405588 0.5467042227
89.05970595 0.5947792259
95.04914126 0.5684605471
117.0546206 0.7788720244
119.0702706 0.9768383184
129.0546206 0.7403480029
145.0495352 2.62760187
147.0651853 6.194499636
163.0600999 2.852661527
281.0444498 0.5932365757
283.0600999 2.276679748
299.0550145 0.6471632505
323.0761439 0.5307952749
371.0761439 0.5997930813
373.0917939 0.9730274695
381.0968793 2.583575992
387.107444 1.399267629
389.1230941 2.065598699
397.0917939 0.476233537
399.107444 20.56321458
401.1230941 1.261024182
415.1023586 0.8969387893
417.1180087 20.75950797
543.1497027 1.023900726
549.1602674 0.585328434
551.1759175 0.6498174615
561.1602674 2.894913095
579.1708321 1.139391858

Name: +ve in-silico MS/MS by CFM-ID for APWMDTDHMWULDZ-LKJXFACUSA-N
ID: APWMDTDHMWULDZ-LKJXFACUSA-N
Comment: Energy2
Num peaks: 31
43.01784114 1.789218658
55.01784114 0.9440520852
57.0334912 0.9048262581
73.02840582 1.036701066
75.04405588 0.8545645632
87.00767038 1.03426833
89.02332044 0.8885999592
101.0233204 1.032377029
103.0389705 0.9734230304
143.0338851 1.561721765
145.0495352 1.99878717
147.0651853 2.258638081
163.0600999 0.8366094384
255.0863146 1.144606294
271.0600999 1.490083808
281.0444498 0.8113640957
283.0600999 3.359871316
299.0550145 2.537326453
323.0761439 1.469332993
329.0655792 1.013230645
357.0968793 3.504978277
359.0761439 2.136742618
387.107444 1.117881668
397.0917939 1.488723872
399.107444 8.050887201
401.1230941 1.466669404
417.1180087 4.548878848
487.123488 0.8592933166
489.139138 0.8510653828
517.1340527 0.8154755551
561.1602674 1.490751439

Name: +ve in-silico MS/MS by CFM-ID for UFCHOCZWIFBBIS-KOTYTVJYSA-N
ID: UFCHOCZWIFBBIS-KOTYTVJYSA-N
Comment: Energy0
Num peaks: 17
25.00727645 0.5847898905
27.02292652 0.7855070939
87.04405588 0.7224959822
147.0651853 2.702967279
163.0600999 1.579501635
165.0757499 0.5463515408
239.0914 0.6284824452
397.0917939 1.686311769
399.107444 0.582474433
415.1023586 17.17424164
417.1180087 1.916649338
433.1129233 19.84900748
505.1340527 0.5894078227
517.1340527 0.5566965105
543.1497027 1.080995999
561.1602674 14.82887385
579.1708321 14.64235692

Name: +ve in-silico MS/MS by CFM-ID for UFCHOCZWIFBBIS-KOTYTVJYSA-N
ID: UFCHOCZWIFBBIS-KOTYTVJYSA-N
Comment: Energy1
Num peaks: 25
43.01784114 0.7776977431
73.02840582 1.286981383
75.04405588 0.8124409567
103.0389705 0.6397140171
105.0546206 0.5549420516
129.0546206 1.40427863
145.0495352 1.771348324
147.0651853 4.078453043
163.0600999 4.410074017
283.0600999 2.067625069
299.0550145 0.5806353475
339.0710585 0.953410374
371.0761439 0.5306914163
397.0917939 4.308567204
403.1023586 0.5329690068
405.1180087 0.9286741614
413.0867085 0.8536589565
415.1023586 29.89224635
417.1180087 2.146731565
431.0972732 0.6719105832
433.1129233 15.61919193
543.1497027 0.8008775335
551.1759175 0.5787374795
561.1602674 2.774167097
579.1708321 1.186928919

Name: +ve in-silico MS/MS by CFM-ID for UFCHOCZWIFBBIS-KOTYTVJYSA-N
ID: UFCHOCZWIFBBIS-KOTYTVJYSA-N
Comment: Energy2
Num peaks: 31
87.00767038 0.9562341986
87.04405588 1.21609058
89.02332044 1.184751273
95.04914126 1.144266124
103.0389705 0.7322897241
105.0334912 1.893885038
119.0491413 1.00361313
129.0546206 0.7625817617
131.0702706 0.9505574818
147.0651853 2.633309906
159.0287997 0.7946398939
163.0600999 0.795208309
267.0499291 0.8666549491
271.0600999 1.241175646
281.0444498 1.316136679
283.0600999 2.994462255
297.0393644 1.499498837
299.0550145 7.962918664
329.0655792 1.175928119
339.0710585 0.9517728913
357.0604938 0.9716426926
359.0761439 4.538405821
373.0917939 1.386526643
389.0867085 1.5403887
413.0867085 1.711321627
415.1023586 8.319253528
417.1180087 0.9303671377
433.1129233 1.347692524
451.1598735 0.796927452
517.1340527 0.7736304368
561.1602674 1.260673681

Name: +ve in-silico MS/MS by CFM-ID for FKIYLTVJPDLUDL-GYMSBIIKSA-N
ID: FKIYLTVJPDLUDL-GYMSBIIKSA-N
Comment: Energy0
Num peaks: 15
27.02292652 0.7581304427
87.04405588 0.6735595617
147.0651853 3.000516742
165.0757499 0.5831636856
177.0757499 0.6982217459
249.0968793 0.7885824657
255.0651853 1.231798734
271.0600999 32.46218605
309.1180087 1.759272795
397.0917939 0.587823301
415.1023586 3.965104121
433.1129233 2.329243149
543.1497027 1.345861018
561.1602674 16.43754951
579.1708321 13.87969081

Name: +ve in-silico MS/MS by CFM-ID for FKIYLTVJPDLUDL-GYMSBIIKSA-N
ID: FKIYLTVJPDLUDL-GYMSBIIKSA-N
Comment: Energy1
Num peaks: 16
45.0334912 0.9662303683
129.0546206 1.339666957
147.0651853 4.213033028
163.0600999 1.953766961
165.0757499 1.188003757
227.0338851 0.9440053243
229.0495352 0.8032209752
241.0495352 2.034990922
243.0651853 4.749404453
271.0600999 47.77073817
309.1180087 1.242410892
415.1023586 5.121088477
433.1129233 3.491542546
551.1759175 0.7362801427
561.1602674 2.629389145
579.1708321 0.9906082174

Name: +ve in-silico MS/MS by CFM-ID for FKIYLTVJPDLUDL-GYMSBIIKSA-N
ID: FKIYLTVJPDLUDL-GYMSBIIKSA-N
Comment: Energy2
Num peaks: 31
45.0334912 1.498191298
55.01784114 0.8761976387
57.0334912 1.201178749
75.04405588 0.9034593452
77.00219107 2.351382137
87.04405588 0.940756911
119.0491413 1.204967504
131.0702706 1.045219379
135.0440559 0.7899787117
145.0495352 0.8175267254
147.0651853 2.489517251
153.0182351 0.7855436638
161.0233204 0.7932686554
161.0444498 0.9455798815
161.0808353 0.903055533
163.0600999 3.942954393
177.0757499 0.9502872151
227.0338851 1.254731453
229.0495352 1.979700673
239.0338851 1.764469026
241.0495352 4.349765472
243.0651853 3.029113744
253.0495352 1.025137582
255.0651853 1.316206101
271.0600999 19.89012113
271.0812292 0.7414277093
275.0914 0.7439169857
277.1070501 0.7439169857
415.1023586 0.9334693008
517.1340527 1.118996893
561.1602674 1.774330148

Name: +ve in-silico MS/MS by CFM-ID for RPMNUQRUHXIGHK-IFRYUKCBSA-N
ID: RPMNUQRUHXIGHK-IFRYUKCBSA-N
Comment: Energy0
Num peaks: 11
147.0651853 3.236570426
163.0600999 1.026490824
165.0757499 2.132611874
271.0600999 28.05210154
309.1180087 0.9526971405
397.0917939 1.534651067
415.1023586 12.38055196
417.1180087 1.081910897
433.1129233 12.16292173
561.1602674 9.244019234
579.1708321 9.095750332

Name: +ve in-silico MS/MS by CFM-ID for RPMNUQRUHXIGHK-IFRYUKCBSA-N
ID: RPMNUQRUHXIGHK-IFRYUKCBSA-N
Comment: Energy1
Num peaks: 14
43.01784114 0.8547886098
129.0546206 0.9828289257
147.0651853 3.190255209
163.0600999 2.432296165
165.0757499 1.090322794
241.0495352 1.39355944
243.0651853 3.49302075
271.0600999 44.92602242
397.0917939 1.136403325
415.1023586 11.43399527
417.1180087 0.8251226408
433.1129233 6.717229259
551.1759175 0.7896155966
561.1602674 1.498170449

Name: +ve in-silico MS/MS by CFM-ID for RPMNUQRUHXIGHK-IFRYUKCBSA-N
ID: RPMNUQRUHXIGHK-IFRYUKCBSA-N
Comment: Energy2
Num peaks: 31
41.00219107 0.8164365971
43.01784114 1.837723809
55.01784114 0.9209386175
73.02840582 0.9024531346
75.04405588 0.8072853769
77.00219107 2.026966114
87.04405588 1.144982743
103.0389705 0.9933862651
119.0491413 0.9764597246
129.0546206 0.7287174775
131.0702706 0.824596088
147.0651853 2.000882983
161.0444498 1.500493172
163.0600999 5.352199047
227.0338851 1.018982642
229.0495352 1.604649018
239.0338851 1.432946711
241.0495352 3.158217421
243.0651853 2.386995508
253.0495352 0.8325266724
255.0651853 1.010075053
271.0600999 20.05774413
271.0812292 0.8270982845
275.0914 0.8166402795
277.1070501 0.8166402795
339.0710585 0.732185057
343.0812292 1.082775343
415.1023586 4.517982278
433.1129233 0.7284699774
551.1759175 0.7898786382
561.1602674 1.071057663

Name: +ve in-silico MS/MS by CFM-ID for AKSCHGHGSDJKKV-OZRRIRJPSA-N
ID: AKSCHGHGSDJKKV-OZRRIRJPSA-N
Comment: Energy0
Num peaks: 19
73.02840582 0.7831836902
107.0491413 0.7722610352
133.0495352 2.741527223
163.0600999 1.107431521
283.0600999 1.623881367
295.1023586 0.7537201232
311.0550145 0.8529136103
411.107444 1.148234464
415.1023586 0.7168407328
429.1180087 13.06647992
431.0972732 0.8391220694
431.1336587 1.381797233
447.1285734 19.29760309
505.1340527 0.9463514146
543.1497027 2.287831481
547.1446173 1.063340815
549.1602674 0.8042751527
561.1602674 16.5305072
579.1708321 13.44535223

Name: +ve in-silico MS/MS by CFM-ID for AKSCHGHGSDJKKV-OZRRIRJPSA-N
ID: AKSCHGHGSDJKKV-OZRRIRJPSA-N
Comment: Energy1
Num peaks: 31
43.01784114 1.431022833
45.0334912 1.0058592
55.01784114 0.9546199981
73.02840582 1.54101037
75.04405588 1.027264281
107.0491413 0.8447660754
115.0389705 1.312771214
131.0338851 0.6354831653
133.0495352 4.699198281
161.0444498 1.304167738
163.0600999 2.185389773
165.0757499 1.058331195
295.0600999 1.74084162
295.1023586 0.6687075751
297.0757499 1.060265365
313.0706646 0.872973197
411.107444 0.9674528232
415.1023586 1.07426809
417.1180087 0.7619198849
419.1336587 0.6567345635
427.1023586 0.7848727675
429.1180087 23.47902456
431.0972732 1.700726378
431.1336587 1.916157606
445.1129233 0.7702036653
447.1285734 17.06656632
543.1497027 1.706449176
549.1602674 1.151080397
551.1759175 0.8718809643
561.1602674 3.311854014
579.1708321 1.245684977

Name: +ve in-silico MS/MS by CFM-ID for AKSCHGHGSDJKKV-OZRRIRJPSA-N
ID: AKSCHGHGSDJKKV-OZRRIRJPSA-N
Comment: Energy2
Num peaks: 31
59.01275576 0.9990202792
71.01275576 0.9318794549
73.02840582 2.004106548
107.0491413 1.367405251
115.0389705 0.9719603535
117.0546206 1.011935813
133.0495352 2.119096805
161.0444498 1.40754251
163.0600999 3.61286329
271.0812292 0.9164740468
283.0600999 2.104129967
293.0444498 1.952566592
295.0600999 2.428773371
297.0757499 1.776647097
299.0914 1.147535849
311.0550145 7.579596582
313.0706646 1.901334191
319.1176147 1.182937276
339.0710585 1.130433691
355.0812292 1.629061014
373.0917939 1.023206716
385.0917939 0.9956968268
403.1023586 1.803311489
413.1230941 0.9446228216
415.1023586 0.8850113318
429.1180087 5.728059918
431.1336587 0.9155455523
447.1285734 1.855362458
487.123488 1.397894639
489.139138 1.85387526
561.1602674 1.261391267

Name: +ve in-silico MS/MS by CFM-ID for KJVIZXZUFRNXOE-BSXZHOHOSA-N
ID: KJVIZXZUFRNXOE-BSXZHOHOSA-N
Comment: Energy0
Num peaks: 13
133.0495352 1.063717884
163.0600999 2.946197101
181.0706646 1.757167662
267.0651853 8.452226618
269.0808353 0.797627109
285.0757499 22.87441776
295.1023586 0.8619049184
381.0968793 0.9457837656
399.107444 11.55772564
401.1230941 1.002574821
417.1180087 10.30253497
561.1602674 9.831635854
579.1708321 7.762385989

Name: +ve in-silico MS/MS by CFM-ID for KJVIZXZUFRNXOE-BSXZHOHOSA-N
ID: KJVIZXZUFRNXOE-BSXZHOHOSA-N
Comment: Energy1
Num peaks: 11
107.0491413 1.115325686
133.0495352 2.331040597
135.0651853 0.9094411313
145.0495352 1.48616895
163.0600999 2.43844281
267.0651853 16.46654936
283.0600999 1.33009947
285.0757499 38.58592894
399.107444 7.318983764
417.1180087 6.976320293
561.1602674 1.519714252

Name: +ve in-silico MS/MS by CFM-ID for KJVIZXZUFRNXOE-BSXZHOHOSA-N
ID: KJVIZXZUFRNXOE-BSXZHOHOSA-N
Comment: Energy2
Num peaks: 31
43.01784114 1.235400334
75.04405588 0.7289762169
87.00767038 0.8034189045
89.02332044 0.6531089247
91.0389705 0.9399751663
103.0389705 0.6889827643
107.0491413 2.116628271
131.0338851 1.110796594
133.0495352 5.710025697
135.0651853 0.9055996657
145.0495352 0.9378369188
147.0651853 0.8175967681
163.0600999 2.423114384
239.0338851 2.323813832
241.0495352 2.638938657
241.0706646 0.7694823039
257.0808353 0.9995088736
267.0651853 8.677220431
269.0808353 0.9359345114
283.0600999 1.435588192
285.0757499 18.14927509
289.1070501 0.7570847848
309.0604938 0.6792431747
327.0863146 0.5721819628
385.0917939 0.8575645787
399.107444 3.281151604
401.1230941 0.9093598751
417.1180087 1.616883448
517.1340527 0.8260094833
519.1497027 0.5813743807
561.1602674 1.002022757

Name: +ve in-silico MS/MS by CFM-ID for UZQZUGANRMSXPO-UUAWUIBTSA-N
ID: UZQZUGANRMSXPO-UUAWUIBTSA-N
Comment: Energy0
Num peaks: 15
147.0651853 2.198529368
431.0972732 4.429647492
433.1129233 1.488515425
459.0921878 2.121087308
489.1027525 1.374671145
491.1184026 2.016875746
517.1340527 1.468219768
519.1133172 3.223317716
519.1497027 1.853257894
521.1289673 5.191128864
549.1602674 1.138328015
551.139532 1.207503179
551.1759175 1.178048902
561.1602674 21.31426612
579.1708321 30.74498945

Name: +ve in-silico MS/MS by CFM-ID for UZQZUGANRMSXPO-UUAWUIBTSA-N
ID: UZQZUGANRMSXPO-UUAWUIBTSA-N
Comment: Energy1
Num peaks: 31
43.01784114 0.8244528591
57.0334912 1.204366323
73.02840582 0.8083110231
89.05970595 0.6791832548
109.0284058 1.166639208
111.0440559 0.8014670069
119.0702706 0.9461819101
129.0546206 2.193759467
147.0651853 8.405141546
425.0867085 0.980783066
431.0972732 1.205985899
433.1129233 1.449875367
443.0972732 4.000117088
445.1129233 3.341798338
447.1285734 0.8872754414
459.0921878 1.254097214
461.1078379 2.962597836
469.1340527 1.534460552
473.1078379 1.097803846
475.123488 1.383359024
487.123488 0.8810561961
489.139138 0.7813409971
491.1184026 0.8236611784
503.1184026 1.905847433
505.1340527 1.167300264
533.1289673 1.198847641
535.1446173 1.033459731
549.1602674 3.751767041
551.1759175 5.769513407
561.1602674 15.83133895
579.1708321 7.118275982

Name: +ve in-silico MS/MS by CFM-ID for UZQZUGANRMSXPO-UUAWUIBTSA-N
ID: UZQZUGANRMSXPO-UUAWUIBTSA-N
Comment: Energy2
Num peaks: 31
55.01784114 0.9600357262
57.0334912 0.8924389829
59.01275576 1.770345152
89.02332044 2.279709195
131.0127558 0.8950651099
147.0651853 2.707691409
323.018629 2.090204894
397.1129233 1.490245762
413.0867085 1.481926844
425.0867085 2.653884412
431.0972732 2.988082245
433.1129233 1.423852208
441.0816232 2.15614213
443.0972732 2.054652372
445.1129233 2.629017462
447.1285734 1.444986802
459.0921878 2.100836422
461.1078379 2.292768084
463.123488 2.548512618
469.1340527 1.089124984
489.1027525 1.521933442
499.123488 1.721908773
517.1340527 2.725320315
519.1497027 4.763054879
521.1653528 1.640110489
523.1446173 0.9751317565
523.1810029 1.10872274
549.1602674 1.040833398
551.139532 1.251684905
551.1759175 1.252743984
561.1602674 7.074815387

Name: +ve in-silico MS/MS by CFM-ID for QXHHBGFIPDPRAX-RHJIMJPWSA-N
ID: QXHHBGFIPDPRAX-RHJIMJPWSA-N
Comment: Energy0
Num peaks: 18
25.00727645 0.6170023987
109.0284058 0.8771976793
145.0495352 1.003059725
147.0651853 3.61878862
285.0393644 1.743528692
293.1230941 0.9899619146
313.034279 0.6420872234
375.0710585 0.8078811861
397.0917939 0.6061672915
403.1023586 0.5942642532
415.1023586 11.69743233
417.1180087 1.592875784
433.1129233 22.68412722
491.1184026 0.7446147985
519.1133172 1.102121864
521.1289673 1.788766162
561.1602674 13.59048445
579.1708321 15.74671296

Name: +ve in-silico MS/MS by CFM-ID for QXHHBGFIPDPRAX-RHJIMJPWSA-N
ID: QXHHBGFIPDPRAX-RHJIMJPWSA-N
Comment: Energy1
Num peaks: 31
57.0334912 0.7715964333
87.04405588 0.7279731732
89.05970595 0.5857695196
109.0284058 1.011700933
111.0440559 0.5960266066
117.0546206 0.6034352858
119.0702706 0.8570902319
129.0546206 1.728623902
131.0702706 0.6662602547
143.0338851 0.545359563
145.0495352 1.971940248
147.0651853 5.140747549
149.0808353 2.21039024
263.1125294 0.5580649477
287.0550145 0.5391140791
293.1230941 1.077612997
297.0393644 1.744926441
299.0550145 0.9326333293
313.034279 0.8871572882
315.0499291 1.163774731
401.0867085 1.35025631
403.1023586 6.238539514
405.1180087 5.315470592
415.1023586 13.20972393
417.1180087 1.350164591
431.0972732 1.219699943
433.1129233 19.89820443
473.1078379 0.7483940584
551.1759175 1.093919099
561.1602674 2.569345652
579.1708321 1.458132088

Name: +ve in-silico MS/MS by CFM-ID for QXHHBGFIPDPRAX-RHJIMJPWSA-N
ID: QXHHBGFIPDPRAX-RHJIMJPWSA-N
Comment: Energy2
Num peaks: 31
43.01784114 0.8791611254
73.02840582 0.9226577083
75.04405588 0.8853271105
85.02840582 1.226282271
87.04405588 1.220017415
109.0284058 1.683517228
127.0389705 1.083966838
129.0546206 1.434247491
131.0127558 2.493138976
131.0702706 2.122911275
143.0338851 1.160215277
145.0495352 1.437468393
147.0651853 4.070847632
255.0863146 1.161296624
295.0237144 1.124655381
299.0550145 1.258800022
313.034279 1.929284665
315.0499291 1.475424219
317.0655792 0.9892079913
323.0761439 1.372497598
371.0761439 1.242081214
373.0917939 1.24174847
375.0710585 2.218408798
375.107444 1.662361012
403.1023586 1.718157854
413.0867085 1.219863935
415.1023586 6.161939613
417.1180087 2.513557906
431.0972732 0.9470816162
433.1129233 2.778701231
561.1602674 1.58216348

Name: +ve in-silico MS/MS by CFM-ID for QXHHBGFIPDPRAX-KTDUNRGMSA-N
ID: QXHHBGFIPDPRAX-KTDUNRGMSA-N
Comment: Energy0
Num peaks: 18
25.00727645 0.6170023987
109.0284058 0.8771976793
145.0495352 1.003059725
147.0651853 3.61878862
285.0393644 1.743528692
293.1230941 0.9899619146
313.034279 0.6420872234
375.0710585 0.8078811861
397.0917939 0.6061672915
403.1023586 0.5942642532
415.1023586 11.69743233
417.1180087 1.592875784
433.1129233 22.68412722
491.1184026 0.7446147985
519.1133172 1.102121864
521.1289673 1.788766162
561.1602674 13.59048445
579.1708321 15.74671296

Name: +ve in-silico MS/MS by CFM-ID for QXHHBGFIPDPRAX-KTDUNRGMSA-N
ID: QXHHBGFIPDPRAX-KTDUNRGMSA-N
Comment: Energy1
Num peaks: 31
57.0334912 0.7715964333
87.04405588 0.7279731732
89.05970595 0.5857695196
109.0284058 1.011700933
111.0440559 0.5960266066
117.0546206 0.6034352858
119.0702706 0.8570902319
129.0546206 1.728623902
131.0702706 0.6662602547
143.0338851 0.545359563
145.0495352 1.971940248
147.0651853 5.140747549
149.0808353 2.21039024
263.1125294 0.5580649477
287.0550145 0.5391140791
293.1230941 1.077612997
297.0393644 1.744926441
299.0550145 0.9326333293
313.034279 0.8871572882
315.0499291 1.163774731
401.0867085 1.35025631
403.1023586 6.238539514
405.1180087 5.315470592
415.1023586 13.20972393
417.1180087 1.350164591
431.0972732 1.219699943
433.1129233 19.89820443
473.1078379 0.7483940584
551.1759175 1.093919099
561.1602674 2.569345652
579.1708321 1.458132088

Name: +ve in-silico MS/MS by CFM-ID for QXHHBGFIPDPRAX-KTDUNRGMSA-N
ID: QXHHBGFIPDPRAX-KTDUNRGMSA-N
Comment: Energy2
Num peaks: 31
43.01784114 0.8791611254
73.02840582 0.9226577083
75.04405588 0.8853271105
85.02840582 1.226282271
87.04405588 1.220017415
109.0284058 1.683517228
127.0389705 1.083966838
129.0546206 1.434247491
131.0127558 2.493138976
131.0702706 2.122911275
143.0338851 1.160215277
145.0495352 1.437468393
147.0651853 4.070847632
255.0863146 1.161296624
295.0237144 1.124655381
299.0550145 1.258800022
313.034279 1.929284665
315.0499291 1.475424219
317.0655792 0.9892079913
323.0761439 1.372497598
371.0761439 1.242081214
373.0917939 1.24174847
375.0710585 2.218408798
375.107444 1.662361012
403.1023586 1.718157854
413.0867085 1.219863935
415.1023586 6.161939613
417.1180087 2.513557906
431.0972732 0.9470816162
433.1129233 2.778701231
561.1602674 1.58216348

Name: +ve in-silico MS/MS by CFM-ID for JCEAFPKMXHMEGO-SUPWMIEESA-N
ID: JCEAFPKMXHMEGO-SUPWMIEESA-N
Comment: Energy0
Num peaks: 14
107.0491413 1.093141276
133.0495352 2.056308824
147.0651853 2.274805942
283.0600999 3.831741135
299.0550145 7.822439818
301.0706646 1.05544283
415.1023586 11.94943604
417.1180087 0.9653284181
429.1180087 9.405266289
431.1336587 0.862023712
433.1129233 9.430199618
447.1285734 10.46502849
561.1602674 10.90244504
579.1708321 8.597858428

Name: +ve in-silico MS/MS by CFM-ID for JCEAFPKMXHMEGO-SUPWMIEESA-N
ID: JCEAFPKMXHMEGO-SUPWMIEESA-N
Comment: Energy1
Num peaks: 10
133.0495352 3.641523408
147.0651853 3.989343183
283.0600999 5.544251975
285.0757499 2.096652068
299.0550145 26.32624913
301.0706646 12.81158843
415.1023586 7.908870268
429.1180087 6.925937471
433.1129233 5.582432877
447.1285734 6.160993263

Name: +ve in-silico MS/MS by CFM-ID for JCEAFPKMXHMEGO-SUPWMIEESA-N
ID: JCEAFPKMXHMEGO-SUPWMIEESA-N
Comment: Energy2
Num peaks: 31
56.99710569 0.8821594525
71.01275576 0.7988042444
73.02840582 2.496970915
75.04405588 0.8056128327
85.02840582 0.6981665887
87.04405588 1.079575539
107.0491413 0.9080738227
117.0546206 1.006636114
121.0647913 0.7743210002
129.0182351 0.7215349012
131.0702706 0.7937694124
133.0495352 1.883910489
137.0233204 1.231628152
147.0651853 2.239601576
153.0182351 1.099355792
237.0393644 1.159098015
257.0655792 0.6981718739
271.0600999 1.446478293
283.0600999 6.515753577
285.0757499 1.245992533
299.0550145 22.87580465
301.0706646 3.68502425
329.0655792 0.7764214526
343.0812292 0.7283301202
373.0917939 1.140889625
415.1023586 3.545758749
417.1180087 0.9118640055
429.1180087 2.829346062
431.1336587 0.845804015
517.1340527 0.7817896399
519.1497027 0.8156029169

Name: +ve in-silico MS/MS by CFM-ID for MLTIJPSFPUIQNN-VTSVTLMWSA-N
ID: MLTIJPSFPUIQNN-VTSVTLMWSA-N
Comment: Energy0
Num peaks: 17
25.00727645 0.6120125566
27.02292652 0.8193614724
87.04405588 0.7456567156
109.0284058 0.9022771254
147.0651853 3.094166854
285.0393644 1.77334135
375.0710585 0.8034290712
397.0917939 0.7090315886
415.1023586 13.19482686
417.1180087 1.512842376
431.0972732 1.349033206
433.1129233 21.9984972
519.1133172 1.098653035
519.1497027 0.6234051902
521.1289673 1.736317858
561.1602674 13.603509
579.1708321 15.67431699

Name: +ve in-silico MS/MS by CFM-ID for MLTIJPSFPUIQNN-VTSVTLMWSA-N
ID: MLTIJPSFPUIQNN-VTSVTLMWSA-N
Comment: Energy1
Num peaks: 28
57.0334912 0.5352913472
109.0284058 1.101038468
111.0440559 0.5737354138
117.0546206 0.6742945012
119.0702706 0.7870039136
129.0546206 1.43667875
147.0651853 7.78373072
285.0393644 0.8379988293
297.0393644 0.5452565365
299.0550145 2.306829934
315.0499291 0.7073517402
329.0655792 0.6578167888
387.107444 1.308002355
397.0917939 1.99853878
401.0867085 1.24786099
403.1023586 5.75616744
405.1180087 4.952714292
415.1023586 18.41410758
417.1180087 1.460954387
431.0972732 0.912031372
433.1129233 18.95492107
473.1078379 0.5045146768
475.123488 0.526988357
503.1184026 0.5083488519
549.1602674 0.5785734167
551.1759175 1.189348843
561.1602674 2.487195197
579.1708321 1.382163032

Name: +ve in-silico MS/MS by CFM-ID for MLTIJPSFPUIQNN-VTSVTLMWSA-N
ID: MLTIJPSFPUIQNN-VTSVTLMWSA-N
Comment: Energy2
Num peaks: 31
43.01784114 0.7646246249
73.02840582 0.9633574578
75.04405588 0.9478988172
85.02840582 1.214951814
87.04405588 1.569891249
89.05970595 0.7768740404
109.0284058 1.50783661
123.0440559 0.7791796763
129.0546206 0.9163296717
131.0127558 1.516647582
131.0702706 1.22894145
143.0338851 1.052269949
147.0651853 2.477581519
255.0863146 1.206454136
285.0393644 4.145916026
297.0393644 0.754974582
299.0550145 3.476572118
315.0499291 2.7242115
323.0761439 1.426525313
345.0604938 1.124763928
371.0761439 0.8872210516
373.0917939 3.935123456
375.0710585 2.303350074
375.107444 1.52941659
403.1023586 0.9776027422
415.1023586 7.617977851
417.1180087 1.602481404
433.1129233 3.311520078
437.1442234 0.7825272085
439.1598735 0.7825272085
561.1602674 2.168935085

Name: +ve in-silico MS/MS by CFM-ID for ITURUJYQEZMYRK-QBFOQREWSA-N
ID: ITURUJYQEZMYRK-QBFOQREWSA-N
Comment: Energy0
Num peaks: 16
73.02840582 0.8284504162
133.0495352 2.762576559
163.0600999 1.071824298
283.0600999 1.598605996
295.1023586 0.724906704
411.107444 1.043369834
415.1023586 0.8384217284
429.1180087 13.54022956
431.0972732 0.8692468693
431.1336587 1.412594394
447.1285734 20.04934048
543.1497027 2.342564222
547.1446173 1.167025898
549.1602674 0.9631385896
561.1602674 17.02311274
579.1708321 13.97953269

Name: +ve in-silico MS/MS by CFM-ID for ITURUJYQEZMYRK-QBFOQREWSA-N
ID: ITURUJYQEZMYRK-QBFOQREWSA-N
Comment: Energy1
Num peaks: 31
43.01784114 1.43832661
45.0334912 0.9373333845
73.02840582 1.155926402
75.04405588 0.9414409606
103.0389705 0.7896296216
105.0546206 0.8526614462
115.0389705 1.358429981
133.0495352 4.751557949
161.0444498 1.204882301
163.0600999 2.146088544
165.0757499 1.010951951
295.0600999 1.69317086
295.1023586 0.6609908933
297.0757499 0.7791284295
311.0550145 0.7030292085
313.0706646 0.8469338933
411.107444 0.9711858
415.1023586 1.271970215
417.1180087 1.562818013
419.1336587 1.529281645
427.1023586 0.7968582143
429.1180087 23.32195828
431.0972732 1.676241926
431.1336587 1.94294138
445.1129233 0.7845179487
447.1285734 17.14460691
543.1497027 1.728938615
549.1602674 0.9084335486
551.1759175 0.6673162515
561.1602674 3.382480344
579.1708321 1.284944147

Name: +ve in-silico MS/MS by CFM-ID for ITURUJYQEZMYRK-QBFOQREWSA-N
ID: ITURUJYQEZMYRK-QBFOQREWSA-N
Comment: Energy2
Num peaks: 31
56.99710569 0.8807825784
59.01275576 1.045794357
71.01275576 1.48785058
73.02840582 2.544242988
115.0389705 1.290811838
117.0546206 1.104389998
133.0495352 1.721674131
163.0600999 3.06051415
269.0444498 1.040060703
283.0600999 1.547399919
285.0968793 0.9818409882
293.0444498 1.829910564
295.0600999 2.594327664
297.0757499 1.70047258
299.0914 0.9460620311
311.0550145 7.460798792
313.0706646 1.746795797
319.1176147 1.194929523
353.0867085 1.213760331
355.0812292 0.9233962571
373.0917939 4.200032593
385.0917939 0.8531514565
403.1023586 1.496646225
413.1230941 1.010717008
415.1023586 1.400313686
417.1180087 1.602057161
429.1180087 6.312827044
431.1336587 0.9908282208
447.1285734 2.572851471
549.1602674 0.9791478373
561.1602674 1.355044113

Name: +ve in-silico MS/MS by CFM-ID for YQIWCUKZIPUVPY-HUIFHICCSA-N
ID: YQIWCUKZIPUVPY-HUIFHICCSA-N
Comment: Energy0
Num peaks: 16
73.02840582 0.8286367506
133.0495352 2.763201903
163.0600999 1.071351643
283.0600999 1.598630868
295.1023586 0.7251106131
411.107444 1.043562085
415.1023586 0.8381516441
429.1180087 13.53559041
431.0972732 0.8683031328
431.1336587 1.412880939
447.1285734 20.04170461
543.1497027 2.342995862
547.1446173 1.167323951
549.1602674 0.9633643624
561.1602674 17.0275892
579.1708321 13.98468489

Name: +ve in-silico MS/MS by CFM-ID for YQIWCUKZIPUVPY-HUIFHICCSA-N
ID: YQIWCUKZIPUVPY-HUIFHICCSA-N
Comment: Energy1
Num peaks: 31
43.01784114 1.438927681
45.0334912 0.9374333874
73.02840582 1.155672615
75.04405588 0.9414562523
103.0389705 0.7899799044
105.0546206 0.8531171053
115.0389705 1.359969821
133.0495352 4.756600844
161.0444498 1.203375541
163.0600999 2.147334756
165.0757499 1.011264092
295.0600999 1.693331029
295.1023586 0.6621463775
297.0757499 0.7789176143
311.0550145 0.6971851116
313.0706646 0.8469705494
411.107444 0.972286682
415.1023586 1.27127369
417.1180087 1.561811006
419.1336587 1.527658392
427.1023586 0.7977614883
429.1180087 23.2982587
431.0972732 1.673723442
431.1336587 1.945151426
445.1129233 0.7855746759
447.1285734 17.14701
543.1497027 1.730898444
549.1602674 0.9095682602
551.1759175 0.6682096529
561.1602674 3.387950935
579.1708321 1.28785888

Name: +ve in-silico MS/MS by CFM-ID for YQIWCUKZIPUVPY-HUIFHICCSA-N
ID: YQIWCUKZIPUVPY-HUIFHICCSA-N
Comment: Energy2
Num peaks: 31
56.99710569 0.8812846622
59.01275576 1.0469313
71.01275576 1.488336003
73.02840582 2.54478192
77.00219107 0.8561027852
115.0389705 1.290990383
117.0546206 1.104542757
133.0495352 1.722283364
163.0600999 3.063744229
283.0600999 1.557556272
285.0968793 0.982509202
293.0444498 1.856024883
295.0600999 2.596433319
297.0757499 1.702097905
299.0914 1.072766194
311.0550145 7.481617942
313.0706646 1.751186589
319.1176147 1.196660319
353.0867085 1.214933831
355.0812292 0.9237270604
373.0917939 4.201608623
385.0917939 0.8546895933
403.1023586 1.57831599
413.1230941 1.01085681
415.1023586 1.402476155
417.1180087 1.603914817
429.1180087 6.326474166
431.1336587 0.9909659138
447.1285734 2.574062385
549.1602674 0.9792838867
561.1602674 1.355236629

Name: +ve in-silico MS/MS by CFM-ID for IHRVJPZYTSPICL-MYLAYABESA-N
ID: IHRVJPZYTSPICL-MYLAYABESA-N
Comment: Energy0
Num peaks: 18
133.0495352 2.16352104
163.0600999 1.995404376
397.0917939 0.911297105
415.1023586 1.845597097
427.1023586 1.125216603
445.1129233 2.449239065
473.1078379 0.8694579156
475.123488 0.8848210223
503.1184026 1.126100167
505.1340527 1.804387764
517.1340527 2.104058226
519.1497027 1.851719122
535.1446173 1.197782115
543.1497027 3.101691072
547.1446173 1.98105977
549.1602674 1.708352305
561.1602674 27.23567276
579.1708321 26.4750415

Name: +ve in-silico MS/MS by CFM-ID for IHRVJPZYTSPICL-MYLAYABESA-N
ID: IHRVJPZYTSPICL-MYLAYABESA-N
Comment: Energy1
Num peaks: 31
43.01784114 1.929180669
55.01784114 1.067363933
71.01275576 0.6695064911
73.02840582 1.33560845
75.04405588 1.184453212
85.02840582 0.6592480285
105.0546206 1.009168349
115.0389705 1.903455738
133.0495352 7.142660873
145.0495352 3.458768694
163.0600999 5.027198574
409.0917939 0.8347250436
427.1023586 1.798314765
429.1180087 1.713528852
439.1023586 1.009674572
445.1129233 1.255296536
457.1129233 2.497692586
459.1285734 1.929835273
475.123488 1.218638041
485.1289673 1.179231394
487.123488 1.679278395
489.139138 1.56844622
517.1340527 1.330116313
519.1497027 1.196424169
535.1446173 0.6861415803
543.1497027 7.109302071
547.1446173 1.297358944
549.1602674 1.583155691
551.1759175 2.376594711
561.1602674 14.13604757
579.1708321 4.577926483

Name: +ve in-silico MS/MS by CFM-ID for IHRVJPZYTSPICL-MYLAYABESA-N
ID: IHRVJPZYTSPICL-MYLAYABESA-N
Comment: Energy2
Num peaks: 31
59.01275576 0.9412971058
71.01275576 0.9984297587
73.02840582 1.142255177
89.02332044 1.032634687
117.0546206 0.8711357422
133.0495352 2.328895449
147.0651853 0.8703128556
163.0600999 0.9672214792
323.0550145 1.849236042
339.0499291 1.72113574
353.0655792 3.210686899
383.0761439 5.31993729
397.0917939 0.9118690999
415.1023586 2.065822636
425.0867085 1.61113163
427.1023586 2.933120541
429.1180087 2.952157243
431.1336587 1.360922579
443.0972732 4.759489839
445.1129233 1.24968067
475.123488 1.653998985
487.123488 1.585765486
489.139138 1.509105728
505.1340527 0.8508329757
517.1340527 2.482129913
519.1497027 1.950171038
521.1653528 1.260671348
535.1446173 1.076631012
543.1497027 2.175140543
549.1602674 1.400109053
561.1602674 3.529348735

Name: +ve in-silico MS/MS by CFM-ID for BEHBWZADGLBSSB-QBFOQREWSA-N
ID: BEHBWZADGLBSSB-QBFOQREWSA-N
Comment: Energy0
Num peaks: 17
103.0389705 0.6835917537
133.0495352 1.361691096
163.0600999 2.557257491
283.0600999 1.531765129
295.1023586 0.7168933609
381.0968793 1.003349814
385.0917939 0.6624214906
399.107444 15.62990451
401.0867085 0.8215262173
401.1230941 1.40492011
417.1180087 18.22201459
505.1340527 0.716660916
543.1497027 2.466677327
547.1446173 1.15530705
549.1602674 0.8052183435
561.1602674 16.86489179
579.1708321 13.77729261

Name: +ve in-silico MS/MS by CFM-ID for BEHBWZADGLBSSB-QBFOQREWSA-N
ID: BEHBWZADGLBSSB-QBFOQREWSA-N
Comment: Energy1
Num peaks: 31
55.01784114 0.5232380414
73.02840582 0.8684870543
75.04405588 0.663533547
95.04914126 0.5517312368
131.0338851 1.448481788
133.0495352 2.443245384
135.0651853 1.31023546
145.0495352 2.502592964
163.0600999 3.199843524
295.0600999 2.587149215
295.1023586 0.6619050985
297.0757499 1.231063669
311.0550145 0.8729909538
313.0706646 1.077769302
323.0761439 0.5411274058
325.0706646 0.698453385
327.0863146 0.782353996
381.0968793 0.6917108676
385.0917939 1.392908077
387.107444 1.799193453
389.1230941 1.814052657
397.0917939 0.6130313318
399.107444 19.54511054
401.0867085 2.135335302
401.1230941 1.497778393
415.1023586 0.9345184859
417.1180087 20.35032203
543.1497027 2.01658707
549.1602674 0.7485756654
561.1602674 3.509321824
579.1708321 1.287250168

Name: +ve in-silico MS/MS by CFM-ID for BEHBWZADGLBSSB-QBFOQREWSA-N
ID: BEHBWZADGLBSSB-QBFOQREWSA-N
Comment: Energy2
Num peaks: 31
59.01275576 0.8876634833
87.00767038 1.025794353
89.02332044 0.9018459146
103.0389705 0.8777319648
133.0495352 3.764588036
145.0495352 1.445002865
147.0651853 1.201769557
163.0600999 1.329057102
255.0863146 1.101278898
293.0444498 1.140598073
295.0600999 1.92336545
297.0757499 1.710354658
311.0550145 1.935948736
313.0706646 1.38737789
323.0761439 1.385492675
325.0706646 1.70888281
327.0863146 2.342292271
355.0812292 1.705309147
357.0968793 1.507949409
383.1125294 1.117932601
385.0917939 1.439478995
387.107444 1.850364248
397.0917939 1.668776536
399.107444 6.951691852
401.0867085 1.499608075
401.1230941 1.485635052
417.1180087 4.61970141
517.1340527 1.337612806
519.1497027 0.9754939516
549.1602674 0.8904740521
561.1602674 1.015056763

Name: +ve in-silico MS/MS by CFM-ID for CPIREPOOOYJSLH-XPUQWHPWSA-N
ID: CPIREPOOOYJSLH-XPUQWHPWSA-N
Comment: Energy0
Num peaks: 17
103.0389705 0.6838579003
133.0495352 1.361447036
163.0600999 2.550224227
283.0600999 1.532058932
295.1023586 0.7172805097
381.0968793 1.003705154
385.0917939 0.6623814853
399.107444 15.62250023
401.0867085 0.8204908214
401.1230941 1.405467417
417.1180087 18.21663432
505.1340527 0.7169834537
543.1497027 2.467550908
547.1446173 1.155873485
549.1602674 0.805580737
561.1602674 16.87340929
579.1708321 13.78705288

Name: +ve in-silico MS/MS by CFM-ID for CPIREPOOOYJSLH-XPUQWHPWSA-N
ID: CPIREPOOOYJSLH-XPUQWHPWSA-N
Comment: Energy1
Num peaks: 31
73.02840582 0.8673088434
75.04405588 0.6622285492
95.04914126 0.5503492245
131.0338851 1.439271446
133.0495352 2.441619833
135.0651853 1.308626489
145.0495352 2.501575251
163.0600999 3.200806477
183.0287997 0.7399295722
295.0600999 2.580591167
295.1023586 0.663097127
297.0757499 1.226648713
311.0550145 0.8706196444
313.0706646 1.075289701
323.0761439 0.5408835818
325.0706646 0.6958378871
327.0863146 0.7783409148
381.0968793 0.692518507
385.0917939 1.386906698
387.107444 1.790736679
389.1230941 1.803431512
397.0917939 0.6137471053
399.107444 19.43539896
401.0867085 2.120950887
401.1230941 1.499535075
415.1023586 0.9357824137
417.1180087 20.2931998
543.1497027 2.01894163
549.1602674 0.7495388648
561.1602674 3.515111166
579.1708321 1.290257901

Name: +ve in-silico MS/MS by CFM-ID for CPIREPOOOYJSLH-XPUQWHPWSA-N
ID: CPIREPOOOYJSLH-XPUQWHPWSA-N
Comment: Energy2
Num peaks: 31
59.01275576 0.8683223314
87.00767038 0.9868222237
89.02332044 0.8763448924
103.0389705 0.8495069725
133.0495352 3.760307006
145.0495352 1.384659863
147.0651853 1.203367725
163.0600999 1.316774364
255.0863146 1.100981285
293.0444498 0.9399022893
295.0600999 2.069600381
297.0757499 1.81452765
311.0550145 1.860749261
313.0706646 1.385217706
323.0761439 1.384006813
325.0706646 1.756523108
327.0863146 2.338620394
355.0812292 1.696642735
357.0968793 1.500739477
383.1125294 1.119419278
385.0917939 1.43684797
387.107444 1.847415819
397.0917939 1.670995751
399.107444 6.920382065
401.0867085 1.491052494
401.1230941 1.487617977
417.1180087 4.623237878
517.1340527 1.33940037
519.1497027 0.9767975859
549.1602674 0.8916640672
561.1602674 1.016464197

Name: +ve in-silico MS/MS by CFM-ID for ITURUJYQEZMYRK-BEXFLCIZSA-N
ID: ITURUJYQEZMYRK-BEXFLCIZSA-N
Comment: Energy0
Num peaks: 16
73.02840582 0.8284504162
133.0495352 2.762576559
163.0600999 1.071824298
283.0600999 1.598605996
295.1023586 0.724906704
411.107444 1.043369834
415.1023586 0.8384217284
429.1180087 13.54022956
431.0972732 0.8692468693
431.1336587 1.412594394
447.1285734 20.04934048
543.1497027 2.342564222
547.1446173 1.167025898
549.1602674 0.9631385896
561.1602674 17.02311274
579.1708321 13.97953269

Name: +ve in-silico MS/MS by CFM-ID for ITURUJYQEZMYRK-BEXFLCIZSA-N
ID: ITURUJYQEZMYRK-BEXFLCIZSA-N
Comment: Energy1
Num peaks: 31
43.01784114 1.43832661
45.0334912 0.9373333845
73.02840582 1.155926402
75.04405588 0.9414409606
103.0389705 0.7896296216
105.0546206 0.8526614462
115.0389705 1.358429981
133.0495352 4.751557949
161.0444498 1.204882301
163.0600999 2.146088544
165.0757499 1.010951951
295.0600999 1.69317086
295.1023586 0.6609908933
297.0757499 0.7791284295
311.0550145 0.7030292085
313.0706646 0.8469338933
411.107444 0.9711858
415.1023586 1.271970215
417.1180087 1.562818013
419.1336587 1.529281645
427.1023586 0.7968582143
429.1180087 23.32195828
431.0972732 1.676241926
431.1336587 1.94294138
445.1129233 0.7845179487
447.1285734 17.14460691
543.1497027 1.728938615
549.1602674 0.9084335486
551.1759175 0.6673162515
561.1602674 3.382480344
579.1708321 1.284944147

Name: +ve in-silico MS/MS by CFM-ID for ITURUJYQEZMYRK-BEXFLCIZSA-N
ID: ITURUJYQEZMYRK-BEXFLCIZSA-N
Comment: Energy2
Num peaks: 31
56.99710569 0.8807825784
59.01275576 1.045794357
71.01275576 1.48785058
73.02840582 2.544242988
115.0389705 1.290811838
117.0546206 1.104389998
133.0495352 1.721674131
163.0600999 3.06051415
269.0444498 1.040060703
283.0600999 1.547399919
285.0968793 0.9818409882
293.0444498 1.829910564
295.0600999 2.594327664
297.0757499 1.70047258
299.0914 0.9460620311
311.0550145 7.460798792
313.0706646 1.746795797
319.1176147 1.194929523
353.0867085 1.213760331
355.0812292 0.9233962571
373.0917939 4.200032593
385.0917939 0.8531514565
403.1023586 1.496646225
413.1230941 1.010717008
415.1023586 1.400313686
417.1180087 1.602057161
429.1180087 6.312827044
431.1336587 0.9908282208
447.1285734 2.572851471
549.1602674 0.9791478373
561.1602674 1.355044113

Name: +ve in-silico MS/MS by CFM-ID for YQIWCUKZIPUVPY-XPUQWHPWSA-N
ID: YQIWCUKZIPUVPY-XPUQWHPWSA-N
Comment: Energy0
Num peaks: 16
73.02840582 0.8286367506
133.0495352 2.763201903
163.0600999 1.071351643
283.0600999 1.598630868
295.1023586 0.7251106131
411.107444 1.043562085
415.1023586 0.8381516441
429.1180087 13.53559041
431.0972732 0.8683031328
431.1336587 1.412880939
447.1285734 20.04170461
543.1497027 2.342995862
547.1446173 1.167323951
549.1602674 0.9633643624
561.1602674 17.0275892
579.1708321 13.98468489

Name: +ve in-silico MS/MS by CFM-ID for YQIWCUKZIPUVPY-XPUQWHPWSA-N
ID: YQIWCUKZIPUVPY-XPUQWHPWSA-N
Comment: Energy1
Num peaks: 31
43.01784114 1.438927681
45.0334912 0.9374333874
73.02840582 1.155672615
75.04405588 0.9414562523
103.0389705 0.7899799044
105.0546206 0.8531171053
115.0389705 1.359969821
133.0495352 4.756600844
161.0444498 1.203375541
163.0600999 2.147334756
165.0757499 1.011264092
295.0600999 1.693331029
295.1023586 0.6621463775
297.0757499 0.7789176143
311.0550145 0.6971851116
313.0706646 0.8469705494
411.107444 0.972286682
415.1023586 1.27127369
417.1180087 1.561811006
419.1336587 1.527658392
427.1023586 0.7977614883
429.1180087 23.2982587
431.0972732 1.673723442
431.1336587 1.945151426
445.1129233 0.7855746759
447.1285734 17.14701
543.1497027 1.730898444
549.1602674 0.9095682602
551.1759175 0.6682096529
561.1602674 3.387950935
579.1708321 1.28785888

Name: +ve in-silico MS/MS by CFM-ID for YQIWCUKZIPUVPY-XPUQWHPWSA-N
ID: YQIWCUKZIPUVPY-XPUQWHPWSA-N
Comment: Energy2
Num peaks: 31
56.99710569 0.8812846622
59.01275576 1.0469313
71.01275576 1.488336003
73.02840582 2.54478192
77.00219107 0.8561027852
115.0389705 1.290990383
117.0546206 1.104542757
133.0495352 1.722283364
163.0600999 3.063744229
283.0600999 1.557556272
285.0968793 0.982509202
293.0444498 1.856024883
295.0600999 2.596433319
297.0757499 1.702097905
299.0914 1.072766194
311.0550145 7.481617942
313.0706646 1.751186589
319.1176147 1.196660319
353.0867085 1.214933831
355.0812292 0.9237270604
373.0917939 4.201608623
385.0917939 0.8546895933
403.1023586 1.57831599
413.1230941 1.01085681
415.1023586 1.402476155
417.1180087 1.603914817
429.1180087 6.326474166
431.1336587 0.9909659138
447.1285734 2.574062385
549.1602674 0.9792838867
561.1602674 1.355236629

Name: +ve in-silico MS/MS by CFM-ID for PATAJOYWUAAQGX-LSXMEJFVSA-N
ID: PATAJOYWUAAQGX-LSXMEJFVSA-N
Comment: Energy0
Num peaks: 9
147.0651853 2.783256835
269.0444498 4.733426441
285.0393644 8.914144614
287.0550145 1.202741119
415.1023586 20.48641676
417.1180087 2.130629543
433.1129233 21.70332453
561.1602674 9.627734858
579.1708321 9.610258034

Name: +ve in-silico MS/MS by CFM-ID for PATAJOYWUAAQGX-LSXMEJFVSA-N
ID: PATAJOYWUAAQGX-LSXMEJFVSA-N
Comment: Energy1
Num peaks: 6
147.0651853 5.493115231
269.0444498 7.33273124
285.0393644 28.3203092
287.0550145 13.78199165
415.1023586 13.557033
433.1129233 12.22690075

Name: +ve in-silico MS/MS by CFM-ID for PATAJOYWUAAQGX-LSXMEJFVSA-N
ID: PATAJOYWUAAQGX-LSXMEJFVSA-N
Comment: Energy2
Num peaks: 31
85.02840582 0.7632574596
87.04405588 1.381507491
95.04914126 0.9819281619
105.0334912 1.723134915
119.0491413 0.8645944752
125.0233204 0.75831188
129.0546206 0.5958805499
131.0702706 0.867773444
143.0338851 0.9829075969
145.0495352 0.6298891983
147.0651853 4.132731284
149.0808353 0.7399875363
193.0131497 0.9989301703
245.0444498 1.434331362
257.0444498 0.8229676714
269.0444498 7.317023713
271.0600999 1.50970959
285.0393644 26.3072276
287.0550145 4.237786305
315.0499291 0.8488081141
359.0761439 2.060834609
415.1023586 6.505712627
417.1180087 2.050927857
433.1129233 1.095474497
435.1285734 0.7112291299
437.1442234 1.204145351
439.1598735 1.204145351
517.1340527 0.8640666882
519.1133172 0.7196744609
519.1497027 0.78575931
521.1289673 0.6965318161

Name: +ve in-silico MS/MS by CFM-ID for UUDKPWBINGHXLV-GQVBTPFISA-N
ID: UUDKPWBINGHXLV-GQVBTPFISA-N
Comment: Energy0
Num peaks: 15
133.0495352 0.8858928322
147.0651853 2.986099997
165.0757499 1.936545919
279.107444 0.8929233119
283.0600999 7.69425747
285.0393644 1.010846408
285.0757499 0.8694894395
301.0706646 22.70099441
397.0917939 0.9673535117
399.107444 0.7562924017
415.1023586 11.70698405
417.1180087 1.040460525
433.1129233 10.14393573
561.1602674 8.840764014
579.1708321 8.193760903

Name: +ve in-silico MS/MS by CFM-ID for UUDKPWBINGHXLV-GQVBTPFISA-N
ID: UUDKPWBINGHXLV-GQVBTPFISA-N
Comment: Energy1
Num peaks: 16
129.0546206 0.9860700997
133.0495352 2.435350322
135.0651853 0.849610124
147.0651853 3.097002301
269.0444498 1.082031939
271.0600999 1.969065293
273.0757499 2.415723236
283.0600999 7.552281191
285.0393644 2.753408
299.0550145 1.255916762
301.0706646 37.58446451
415.1023586 8.349441223
417.0816232 0.7246188418
433.1129233 6.967698572
551.1759175 0.9455012074
561.1602674 1.343126842

Name: +ve in-silico MS/MS by CFM-ID for UUDKPWBINGHXLV-GQVBTPFISA-N
ID: UUDKPWBINGHXLV-GQVBTPFISA-N
Comment: Energy2
Num peaks: 31
55.01784114 0.7181314785
75.04405588 1.174356186
77.00219107 1.157696682
85.02840582 0.687993266
87.04405588 1.115540522
105.0334912 0.6935900332
107.0491413 0.9848569042
131.0338851 1.08818261
131.0702706 0.7822030148
133.0495352 5.528503612
135.0651853 0.6948973873
139.0389705 0.7292283118
147.0651853 1.950457806
149.0444498 0.912108303
207.0287997 0.9789811073
243.0287997 2.061329498
255.0651853 0.8453537675
269.0444498 1.175251987
271.0600999 1.564542963
273.0757499 1.832563349
283.0600999 5.363202318
285.0393644 2.143305698
285.0757499 1.484960449
299.0550145 1.092412941
301.0706646 16.91887887
305.1019647 0.7511509747
415.1023586 3.124690615
417.1180087 0.9248158735
433.1129233 0.6704721063
517.1340527 0.6398881214
561.1602674 0.7173249617

Name: +ve in-silico MS/MS by CFM-ID for PUPKKEQDLNREIM-YMCFDUETSA-N
ID: PUPKKEQDLNREIM-YMCFDUETSA-N
Comment: Energy0
Num peaks: 7
147.0651853 2.734294154
269.0444498 2.117299596
285.0393644 9.615895725
415.1023586 22.05525463
433.1129233 23.11997169
561.1602674 10.53745914
579.1708321 10.09097319

Name: +ve in-silico MS/MS by CFM-ID for PUPKKEQDLNREIM-YMCFDUETSA-N
ID: PUPKKEQDLNREIM-YMCFDUETSA-N
Comment: Energy1
Num peaks: 6
147.0651853 5.508116157
269.0444498 4.808966774
285.0393644 28.98300335
287.0550145 14.10448972
415.1023586 14.06936781
433.1129233 12.54786433

Name: +ve in-silico MS/MS by CFM-ID for PUPKKEQDLNREIM-YMCFDUETSA-N
ID: PUPKKEQDLNREIM-YMCFDUETSA-N
Comment: Energy2
Num peaks: 31
77.03857658 0.9139964682
85.02840582 0.7627568938
87.04405588 1.382087621
107.0491413 1.147311002
131.0702706 0.8672043337
137.0233204 1.354373638
143.0338851 0.9836714165
147.0651853 3.488419717
149.0808353 0.7418060411
153.0182351 1.201061785
233.0444498 0.7909685862
251.0550145 1.592206275
257.0444498 1.355764945
269.0444498 3.021795295
271.0600999 4.184929241
271.0812292 0.7696121628
285.0393644 26.3804393
287.0550145 4.249579854
315.0499291 0.8482514418
359.0761439 1.855060949
397.0917939 0.7526115588
415.1023586 6.475301955
417.1180087 1.885243408
433.1129233 1.099259406
435.1285734 0.7107607741
437.1442234 1.203352402
439.1598735 1.203352402
517.1340527 0.8634976864
519.1133172 0.7192005437
521.1289673 0.6960731387
561.1602674 0.8887457469

Name: +ve in-silico MS/MS by CFM-ID for ZIJRKPBPPDDSDC-LLRGMCELSA-N
ID: ZIJRKPBPPDDSDC-LLRGMCELSA-N
Comment: Energy0
Num peaks: 8
147.0651853 2.586100509
269.0444498 2.065068165
285.0393644 9.46489659
415.1023586 21.94511652
417.1180087 1.869842588
433.1129233 22.82854517
561.1602674 9.952599494
579.1708321 9.998518098

Name: +ve in-silico MS/MS by CFM-ID for ZIJRKPBPPDDSDC-LLRGMCELSA-N
ID: ZIJRKPBPPDDSDC-LLRGMCELSA-N
Comment: Energy1
Num peaks: 7
147.0651853 5.08894589
269.0444498 4.553783727
271.0600999 5.370665053
285.0393644 27.55475003
287.0550145 13.40943463
415.1023586 14.56957653
433.1129233 11.66641818

Name: +ve in-silico MS/MS by CFM-ID for ZIJRKPBPPDDSDC-LLRGMCELSA-N
ID: ZIJRKPBPPDDSDC-LLRGMCELSA-N
Comment: Energy2
Num peaks: 31
85.02840582 0.7489322424
87.04405588 1.354815597
95.04914126 1.923824038
105.0334912 3.454474632
131.0702706 0.851486616
137.0233204 1.478440872
143.0338851 0.9637367412
147.0651853 3.342456317
149.0808353 0.7249162246
153.0182351 1.134735759
233.0444498 0.7766326097
251.0550145 1.909137008
257.0444498 0.8078048969
269.0444498 2.943619303
271.0600999 2.466045054
271.0812292 0.7587823738
285.0393644 25.77008548
287.0550145 4.151259
315.0499291 0.8328772373
359.0761439 1.114938752
415.1023586 6.277897538
417.1180087 1.828030251
433.1129233 1.07300263
435.1285734 0.6978266912
437.1442234 1.181454374
439.1598735 1.181454374
503.1184026 0.7205041408
517.1340527 0.8477841706
519.1133172 0.706112878
519.1497027 0.8700000621
521.1289673 0.6834063344

Name: +ve in-silico MS/MS by CFM-ID for IJXRVZWYGGTCEE-ITNJPCBBSA-N
ID: IJXRVZWYGGTCEE-ITNJPCBBSA-N
Comment: Energy0
Num peaks: 9
147.0651853 3.778646163
165.0757499 2.193227996
269.0444498 1.209563569
287.0550145 28.60138229
293.1230941 1.283637279
415.1023586 11.49884699
433.1129233 13.75110595
561.1602674 8.255798936
579.1708321 9.944574719

Name: +ve in-silico MS/MS by CFM-ID for IJXRVZWYGGTCEE-ITNJPCBBSA-N
ID: IJXRVZWYGGTCEE-ITNJPCBBSA-N
Comment: Energy1
Num peaks: 12
129.0546206 1.263967103
147.0651853 4.349301114
149.0808353 1.71676769
257.0444498 2.422861594
259.0600999 3.120600273
269.0444498 5.603093155
285.0393644 1.486224819
287.0550145 43.37673406
415.1023586 6.839413034
433.1129233 7.791068441
551.1759175 0.9602379093
561.1602674 1.266947059

Name: +ve in-silico MS/MS by CFM-ID for IJXRVZWYGGTCEE-ITNJPCBBSA-N
ID: IJXRVZWYGGTCEE-ITNJPCBBSA-N
Comment: Energy2
Num peaks: 31
77.00219107 1.081727952
77.03857658 0.8892930613
85.02840582 0.9333225236
87.04405588 1.458273596
105.0334912 3.831182506
107.0491413 4.466307554
121.0284058 1.392881235
123.0440559 0.9482240567
127.0389705 0.8554505978
129.0546206 1.179372205
131.0702706 1.672544902
137.0233204 1.813496598
143.0338851 0.8705297525
145.0495352 2.488657869
147.0651853 5.501753398
149.0808353 1.552469673
153.0182351 1.898990187
159.0287997 0.8220002688
255.0287997 1.162081053
257.0444498 2.416681664
259.0600999 1.449391783
269.0444498 3.063354171
271.0600999 1.706175214
285.0393644 1.150827069
287.0550145 18.22108618
291.0863146 0.8277544931
293.1019647 0.8277544931
359.0761439 0.9764151503
415.1023586 2.976698887
417.1180087 0.8592895712
561.1602674 0.8656282973

Name: +ve in-silico MS/MS by CFM-ID for SFYSEZGEYNZKDD-OOSYDIOPSA-N
ID: SFYSEZGEYNZKDD-OOSYDIOPSA-N
Comment: Energy0
Num peaks: 19
57.06987671 1.239435147
83.04914126 0.7713408966
85.06479133 7.034347049
103.075356 2.403961561
109.0284058 1.611884345
187.0964854 0.6853588451
247.1176147 1.626520273
313.034279 1.053869524
315.0499291 8.895145026
317.0291937 1.197525462
317.0655792 1.351935859
333.0604938 23.86736571
459.0921878 1.022717689
461.1078379 0.9572055811
475.0871025 0.9318269206
477.1027525 6.009143739
551.1759175 0.7607641964
561.1602674 7.974193675
579.1708321 11.17968111

Name: +ve in-silico MS/MS by CFM-ID for SFYSEZGEYNZKDD-OOSYDIOPSA-N
ID: SFYSEZGEYNZKDD-OOSYDIOPSA-N
Comment: Energy1
Num peaks: 26
29.03857658 1.083910899
53.03857658 0.5802635864
57.06987671 3.603775171
67.05422664 0.5710718472
85.06479133 4.593341785
109.0284058 2.378075501
111.0440559 0.9236285908
147.0651853 1.186898466
247.1176147 1.584941434
287.0550145 0.858389133
301.034279 2.149119652
303.0499291 6.293700295
305.0655792 7.236035328
313.034279 0.7470637783
315.0499291 7.997239638
317.0291937 2.391028966
317.0655792 0.6613920442
329.0291937 0.7026939366
331.0448437 0.8412270897
333.0604938 25.59534306
459.0921878 0.9032965771
477.1027525 2.408472608
549.1602674 1.225127266
551.1759175 1.37383433
561.1602674 1.562834084
579.1708321 0.9012020547

Name: +ve in-silico MS/MS by CFM-ID for SFYSEZGEYNZKDD-OOSYDIOPSA-N
ID: SFYSEZGEYNZKDD-OOSYDIOPSA-N
Comment: Energy2
Num peaks: 31
53.03857658 0.785196691
55.05422664 3.418650267
57.0334912 0.7151528725
57.06987671 6.729889611
69.0334912 0.7190220889
85.06479133 5.33430099
103.075356 0.6215587743
109.0284058 3.181579902
111.0440559 1.185740596
121.0284058 1.854300213
123.0440559 2.807129524
135.0076704 0.7775656751
137.0233204 0.8819975781
139.0389705 2.680928997
147.0651853 1.736375931
155.0338851 2.053451481
165.0182351 0.6838126418
167.0338851 2.102444061
183.0287997 1.07510455
223.0237144 0.6907132786
245.0080643 0.6765989479
275.0550145 1.056256636
301.034279 0.669052285
303.0499291 1.194255379
313.034279 1.096171752
315.0499291 3.324781976
317.0291937 1.795681445
317.0655792 1.554238571
329.0291937 0.7403823686
333.0604938 6.999030711
561.1602674 1.308750348

Name: +ve in-silico MS/MS by CFM-ID for XOTWNDIAAITUKR-ORCRQEGFSA-N
ID: XOTWNDIAAITUKR-ORCRQEGFSA-N
Comment: Energy0
Num peaks: 21
103.0389705 0.7785924207
123.0440559 1.074615696
163.0389705 1.020591155
163.0600999 2.018218347
255.0651853 3.519520145
257.0808353 0.7556369807
271.0600999 6.539426799
271.0812292 1.769054803
273.0757499 0.8823322759
273.0968793 0.694634317
283.0812292 1.460142432
285.0968793 0.8349940787
325.0917939 1.300659475
399.107444 1.005675924
415.1023586 0.9094416803
417.1180087 18.49833448
419.1336587 1.938444476
435.1285734 16.2978596
561.1602674 0.7083237389
579.1708321 11.22322947
597.1813968 7.020230792

Name: +ve in-silico MS/MS by CFM-ID for XOTWNDIAAITUKR-ORCRQEGFSA-N
ID: XOTWNDIAAITUKR-ORCRQEGFSA-N
Comment: Energy1
Num peaks: 20
109.0284058 0.768514528
123.0440559 2.650856296
137.0233204 1.937603713
145.0495352 1.35020915
151.0389705 1.150455795
163.0389705 1.943386409
163.0600999 3.435306669
255.0651853 5.137870923
257.0808353 1.998200923
271.0600999 17.80782291
273.0757499 8.666122425
283.0812292 0.7982036406
325.0917939 1.232463173
399.107444 0.9401851305
405.1180087 0.8416400453
407.1336587 1.154103361
417.1180087 16.04391586
419.1336587 2.03967052
435.1285734 8.911208404
579.1708321 1.763712033

Name: +ve in-silico MS/MS by CFM-ID for XOTWNDIAAITUKR-ORCRQEGFSA-N
ID: XOTWNDIAAITUKR-ORCRQEGFSA-N
Comment: Energy2
Num peaks: 31
43.01784114 1.632762835
87.00767038 0.8224443151
89.02332044 0.6587723666
103.0389705 0.9089074839
109.0284058 1.067844355
111.0440559 2.28439728
123.0440559 3.620872327
133.0284058 0.6984574973
135.0440559 2.749812888
137.0233204 2.421389607
145.0495352 0.9600454234
147.0651853 0.7773271617
151.0389705 1.189924146
161.0444498 0.7863225918
163.0389705 3.353956148
163.0600999 2.708768222
253.0495352 0.7920579026
255.0651853 5.317810467
257.0808353 1.082051259
271.0600999 18.63249905
273.0757499 3.001477408
301.0706646 0.7801665652
361.0917939 1.166963515
417.1180087 7.435399981
419.1336587 1.06099575
435.1285734 1.177396033
439.1598735 1.013976628
441.1755235 1.013976628
505.1340527 0.9503776313
535.1446173 1.101936026
579.1708321 1.428660952

Name: +ve in-silico MS/MS by CFM-ID for FUXWTBSZMHFZRY-ORCRQEGFSA-N
ID: FUXWTBSZMHFZRY-ORCRQEGFSA-N
Comment: Energy0
Num peaks: 21
103.0389705 0.7775151431
123.0440559 1.073375913
163.0389705 1.019378596
163.0600999 2.090684715
255.0651853 3.515332896
257.0808353 0.7547088894
271.0600999 6.531041851
271.0812292 1.766508583
273.0757499 0.8812009367
273.0968793 0.6936609139
283.0812292 1.457951523
285.0968793 0.8337512318
325.0917939 1.298651083
399.107444 1.004515677
415.1023586 0.9083924585
417.1180087 18.47349898
419.1336587 1.935990229
435.1285734 16.26927934
561.1602674 0.7075065465
579.1708321 11.20526604
597.1813968 7.004041671

Name: +ve in-silico MS/MS by CFM-ID for FUXWTBSZMHFZRY-ORCRQEGFSA-N
ID: FUXWTBSZMHFZRY-ORCRQEGFSA-N
Comment: Energy1
Num peaks: 20
123.0440559 2.646394201
137.0233204 1.932488336
145.0495352 1.347936389
151.0389705 1.148519272
163.0389705 1.938622185
163.0600999 3.367846877
255.0651853 5.118568349
257.0808353 1.992999099
271.0600999 17.6579967
273.0757499 8.593209957
283.0812292 0.7934439144
325.0917939 1.224909662
399.107444 0.9386025492
405.1180087 0.8342808997
407.1336587 1.482649736
417.1180087 15.93837902
419.1336587 2.036221014
435.1285734 8.865122862
567.1708321 0.8342205875
579.1708321 1.75971357

Name: +ve in-silico MS/MS by CFM-ID for FUXWTBSZMHFZRY-ORCRQEGFSA-N
ID: FUXWTBSZMHFZRY-ORCRQEGFSA-N
Comment: Energy2
Num peaks: 31
43.01784114 1.62789862
87.00767038 0.8201646678
89.02332044 0.6569451663
103.0389705 0.9061679851
109.0284058 1.064884509
111.0440559 2.27796513
123.0440559 3.610836011
133.0284058 0.696161587
135.0440559 2.741993717
137.0233204 2.414514519
145.0495352 0.9573843741
147.0651853 0.7751725699
151.0389705 1.18662592
161.0444498 0.7839108411
163.0389705 3.34424066
163.0600999 3.037027729
253.0495352 0.7898624803
255.0651853 5.302026293
257.0808353 1.078630845
271.0600999 18.56639615
273.0757499 2.990829005
301.0706646 0.7780041033
361.0917939 1.163728931
417.1180087 7.411450783
419.1336587 1.058042385
435.1285734 1.17362784
439.1598735 1.0111564
441.1755235 1.0111564
505.1340527 0.9477342955
535.1446173 1.098871153
579.1708321 1.424627232

Name: +ve in-silico MS/MS by CFM-ID for PGUVLBHFVSDWEY-GXRLHNQDSA-N
ID: PGUVLBHFVSDWEY-GXRLHNQDSA-N
Comment: Energy0
Num peaks: 31
73.02840582 0.591420167
123.0440559 0.6959527951
125.0233204 1.989478489
133.0495352 2.403583896
137.0597059 1.69352554
149.0597059 1.120273111
153.0182351 0.618596669
163.0600999 0.7321254691
177.0546206 2.298205883
235.0812292 0.778965103
285.0757499 7.292270311
287.0550145 0.8210962483
287.0914 1.281450423
295.1023586 1.283744504
303.0863146 18.84214018
313.1129233 0.6090111691
401.1078379 1.106140893
419.1184026 1.067347965
447.1133172 0.5636342443
447.1285734 2.718491031
459.1133172 0.587016024
461.1289673 0.569026848
465.139138 1.667883709
535.1446173 0.658265247
537.1602674 0.5737543145
561.1602674 0.9778017631
565.155182 0.5492565619
567.1708321 0.6795527816
569.1864822 0.9154679491
579.1708321 13.48872395
597.1813968 9.135310424

Name: +ve in-silico MS/MS by CFM-ID for PGUVLBHFVSDWEY-GXRLHNQDSA-N
ID: PGUVLBHFVSDWEY-GXRLHNQDSA-N
Comment: Energy1
Num peaks: 31
45.0334912 0.6791586915
115.0389705 0.8772497265
123.0440559 0.8795035136
125.0233204 1.129177144
133.0495352 3.657581133
137.0597059 1.980878574
149.0597059 1.771945083
151.002585 2.107443864
153.0182351 3.070112207
155.0338851 0.8272929348
163.0600999 1.242359587
167.0338851 1.530995721
177.0182351 0.6861245418
177.0546206 5.232332712
179.0338851 0.7328276564
271.0600999 1.362084611
273.0757499 3.709263509
275.0914 4.345304089
277.0917939 0.598544812
285.0757499 5.44436946
287.0550145 1.455373022
295.1023586 0.8615889975
301.0706646 0.6501458925
303.0863146 20.82547765
437.1442234 0.7242300691
447.1285734 3.170634211
465.139138 2.60132898
567.1708321 0.9400271883
569.1864822 0.6247764862
579.1708321 1.929202279
597.1813968 0.6574564353

Name: +ve in-silico MS/MS by CFM-ID for PGUVLBHFVSDWEY-GXRLHNQDSA-N
ID: PGUVLBHFVSDWEY-GXRLHNQDSA-N
Comment: Energy2
Num peaks: 31
45.0334912 1.010047096
73.02840582 0.9020628497
75.04405588 0.9622192359
117.0546206 0.8131402534
123.0440559 1.583973822
125.0233204 5.261422836
133.0495352 2.259979272
137.0597059 1.74060111
145.0495352 1.209623093
147.0440559 1.454434951
147.0651853 1.268174636
149.0597059 3.665799837
151.002585 1.079177803
153.0182351 2.98995447
161.0444498 0.7926423087
163.0600999 2.946958553
167.0338851 1.444716439
175.0389705 1.654616816
177.0546206 2.801993765
179.0338851 0.6688360647
241.0495352 0.7294772323
245.0808353 0.796187884
273.0757499 0.8321150471
285.0757499 2.726107352
287.0550145 1.209836535
287.0914 1.61822004
303.0863146 9.565785172
535.1446173 0.97726494
537.1602674 1.627086809
539.1759175 0.9285034897
579.1708321 0.9903144413

Name: +ve in-silico MS/MS by CFM-ID for QTLVRDBUJNNTDS-PSJWTLRASA-N
ID: QTLVRDBUJNNTDS-PSJWTLRASA-N
Comment: Energy0
Num peaks: 19
103.0389705 0.806229935
105.0334912 2.511378662
107.0491413 1.447440723
119.0491413 0.8684938074
163.0600999 2.058369189
255.0651853 2.799984676
271.0600999 6.620307775
273.0757499 0.8932451432
285.0604938 1.177158764
287.0761439 1.220605208
399.107444 0.8388248833
415.1023586 0.9357613598
417.1180087 18.19384087
419.1336587 1.889477475
435.1285734 17.49611599
449.1289673 1.003256041
561.1602674 0.7267634541
579.1708321 11.65868489
597.1813968 7.495481271

Name: +ve in-silico MS/MS by CFM-ID for QTLVRDBUJNNTDS-PSJWTLRASA-N
ID: QTLVRDBUJNNTDS-PSJWTLRASA-N
Comment: Energy1
Num peaks: 16
105.0334912 2.739609432
107.0491413 1.214595489
145.0495352 1.366872906
147.0440559 1.465380265
163.0600999 3.482695925
255.0651853 6.31489055
257.0808353 2.461580479
271.0600999 18.042766
273.0757499 8.780456758
315.0710585 1.81088441
329.0867085 1.292770764
399.107444 1.273748857
417.1180087 16.46459436
419.1336587 2.041541783
435.1285734 9.561071568
579.1708321 1.798413944

Name: +ve in-silico MS/MS by CFM-ID for QTLVRDBUJNNTDS-PSJWTLRASA-N
ID: QTLVRDBUJNNTDS-PSJWTLRASA-N
Comment: Energy2
Num peaks: 31
43.01784114 1.723176202
77.03857658 0.8281780682
87.00767038 0.8093485408
103.0389705 0.9148013995
105.0334912 2.120933288
107.0491413 1.187800395
117.0334912 0.8511481139
119.0491413 1.553483177
145.0495352 0.9447586278
147.0651853 0.8236310441
161.0444498 0.8284652811
163.0600999 2.790972696
255.0651853 4.299529899
257.0808353 0.8245695722
271.0600999 19.43622582
273.0757499 3.130948379
285.0604938 1.659467335
287.0761439 2.85535044
301.0706646 0.8266395855
315.0710585 2.401099103
329.0867085 1.272545129
361.0917939 1.236477285
417.1180087 7.287131417
419.1336587 1.108285338
435.1285734 1.728652495
439.1598735 1.074598561
441.1755235 1.074598561
505.1340527 1.007197215
507.1497027 0.9557584073
535.1446173 1.167816729
579.1708321 1.625536393

Name: +ve in-silico MS/MS by CFM-ID for OEOFNNDYYLIDDI-NAJGWTGKSA-N
ID: OEOFNNDYYLIDDI-NAJGWTGKSA-N
Comment: Energy0
Num peaks: 21
27.02292652 0.5940272542
87.04405588 0.5430942949
105.0334912 11.89922103
107.0491413 1.706632381
109.0647913 1.78240842
135.0440559 0.6105182127
147.0651853 2.435800049
177.0757499 0.5335112431
219.0863146 0.4843573937
249.0968793 0.792948556
253.0495352 7.860009419
255.0651853 0.8353096379
271.0600999 20.3960978
309.1180087 1.400635098
415.1023586 2.75487695
415.123488 0.4829131125
433.1129233 1.623432749
433.1340527 1.684711531
461.1289673 0.6199200993
561.1602674 11.68779671
579.1708321 9.402710612

Name: +ve in-silico MS/MS by CFM-ID for OEOFNNDYYLIDDI-NAJGWTGKSA-N
ID: OEOFNNDYYLIDDI-NAJGWTGKSA-N
Comment: Energy1
Num peaks: 25
45.0334912 0.7535732158
105.0334912 7.887910285
107.0491413 1.992587267
129.0546206 1.072160763
135.0440559 0.8826592213
147.0651853 3.540475889
153.0182351 5.860715117
163.0600999 1.407518394
165.0757499 0.9458722774
177.0182351 0.7665377756
241.0495352 0.9853500212
243.0651853 1.988279244
253.0495352 13.31545163
255.0651853 0.5420485036
269.0444498 1.049375627
271.0600999 24.71228897
309.1180087 1.091245217
315.0710585 1.083055077
327.0710585 0.8097787278
415.1023586 3.275867739
433.1129233 2.261119215
461.1289673 0.6176515746
551.1759175 0.8721978896
561.1602674 1.685066302
579.1708321 0.6387238175

Name: +ve in-silico MS/MS by CFM-ID for OEOFNNDYYLIDDI-NAJGWTGKSA-N
ID: OEOFNNDYYLIDDI-NAJGWTGKSA-N
Comment: Energy2
Num peaks: 31
45.0334912 1.442440784
75.02292652 0.7651089386
75.04405588 0.9491309801
77.03857658 1.632404678
79.05422664 0.8387644032
87.04405588 0.8366713615
91.05422664 0.7441077189
105.0334912 12.15912648
107.0491413 0.7057641249
117.0334912 1.935023493
119.0491413 1.690489111
131.0702706 0.7924784214
133.0284058 0.6509695722
135.0440559 0.7924174095
145.0495352 0.9690493196
147.0651853 2.887993902
153.0182351 4.64750748
161.0444498 0.8126557435
161.0808353 0.6900920393
163.0600999 3.314132442
239.0338851 0.6352844944
241.0495352 1.446049211
243.0651853 0.8385655184
253.0495352 4.593087426
253.0706646 0.8598506705
271.0600999 8.899287034
271.0812292 1.543496463
287.0761439 1.250658919
415.123488 0.6633512927
517.1340527 0.8663196467
561.1602674 0.8902770072

Name: +ve in-silico MS/MS by CFM-ID for BHJZUXDFACAILR-HHOYNHCYSA-N
ID: BHJZUXDFACAILR-HHOYNHCYSA-N
Comment: Energy0
Num peaks: 17
105.0334912 10.52907314
107.0491413 1.664178295
109.0647913 1.618771876
147.0651853 2.679676856
163.0600999 0.8510010325
165.0757499 1.780119835
253.0495352 6.82951414
271.0600999 18.45156561
287.0761439 0.6337478488
309.1180087 0.7677480019
397.0917939 0.8888642166
415.1023586 8.649458928
417.1180087 0.8821516257
433.1129233 8.81995829
433.1340527 1.167812824
561.1602674 7.289098664
579.1708321 6.612599405

Name: +ve in-silico MS/MS by CFM-ID for BHJZUXDFACAILR-HHOYNHCYSA-N
ID: BHJZUXDFACAILR-HHOYNHCYSA-N
Comment: Energy1
Num peaks: 22
43.01784114 0.5905754726
105.0334912 6.821130585
107.0491413 2.036449737
129.0546206 0.8264973336
135.0440559 0.7079639567
147.0651853 2.828580048
153.0182351 4.323083636
163.0600999 1.976989993
165.0757499 1.030387482
241.0495352 0.7969062695
243.0651853 1.606499157
253.0495352 11.74934638
269.0444498 1.009646085
271.0600999 25.35134719
271.0812292 0.5340595666
315.0710585 2.128506193
327.0710585 0.8887120001
397.0917939 0.6756468983
415.1023586 7.533852239
417.1180087 0.670050614
433.1129233 4.689376515
561.1602674 1.242130768

Name: +ve in-silico MS/MS by CFM-ID for BHJZUXDFACAILR-HHOYNHCYSA-N
ID: BHJZUXDFACAILR-HHOYNHCYSA-N
Comment: Energy2
Num peaks: 31
43.01784114 0.9789537885
73.02840582 0.6802836911
77.03857658 1.319929815
79.05422664 0.7941024508
85.02840582 0.6202920348
87.04405588 0.8019196674
103.0389705 0.6519949881
105.0334912 10.43864098
107.0491413 1.271256409
117.0334912 1.740569248
119.0491413 1.953989258
131.0702706 0.6711931509
135.0440559 0.6679457012
147.0651853 2.166511026
153.0182351 3.133584733
161.0444498 1.104756656
163.0600999 4.545153009
165.0757499 0.6640036583
241.0495352 1.302262869
243.0651853 0.7069115983
253.0495352 4.172808807
267.0499291 0.7985106459
269.0444498 0.7897656902
271.0600999 10.13428772
271.0812292 3.253288981
275.0914 0.6057891092
277.1070501 0.6057891092
287.0761439 2.646221225
315.0710585 1.694361495
415.1023586 2.587343913
561.1602674 1.418555276

Name: +ve in-silico MS/MS by CFM-ID for GRXIBUCMIOIMAU-CRGPTENZSA-N
ID: GRXIBUCMIOIMAU-CRGPTENZSA-N
Comment: Energy0
Num peaks: 26
103.0389705 0.6278971815
105.0334912 3.697385802
107.0491413 2.643979725
109.0647913 0.7230062438
147.0651853 1.793936811
163.0600999 1.481721065
235.0964854 1.071471051
239.0914 2.81461318
251.0550145 1.432852774
253.1070501 4.403691937
267.0499291 1.720907135
269.0655792 1.734014025
271.0600999 2.514366251
271.0812292 1.125389744
273.0757499 0.5787569119
273.0968793 0.9605958446
287.0550145 5.663721214
287.0761439 0.8718069051
289.0706646 0.7641776845
315.0710585 0.8050071725
417.1180087 7.218385608
433.1129233 7.283282277
435.1285734 8.003585505
451.123488 6.201638592
579.1708321 8.06275242
597.1813968 6.183536781

Name: +ve in-silico MS/MS by CFM-ID for GRXIBUCMIOIMAU-CRGPTENZSA-N
ID: GRXIBUCMIOIMAU-CRGPTENZSA-N
Comment: Energy1
Num peaks: 17
95.04914126 2.318505462
105.0334912 2.846021728
107.0491413 4.18821475
109.0647913 1.651956866
145.0495352 1.558462992
147.0651853 3.420466921
163.0600999 2.164129972
253.1070501 3.125555341
271.0600999 6.310274383
273.0757499 2.508418215
287.0550145 18.22510757
289.0706646 8.869192724
417.1180087 5.248683442
433.1129233 8.068662866
435.1285734 5.172991436
451.123488 3.553683456
579.1708321 2.088590859

Name: +ve in-silico MS/MS by CFM-ID for GRXIBUCMIOIMAU-CRGPTENZSA-N
ID: GRXIBUCMIOIMAU-CRGPTENZSA-N
Comment: Energy2
Num peaks: 31
43.01784114 1.055746645
73.02840582 0.875734147
87.00767038 1.115265559
87.04405588 0.8460001482
95.04914126 3.986682145
103.0389705 1.043044307
105.0334912 7.387426552
107.0491413 8.683712566
109.0647913 1.732126754
137.0233204 2.513486366
145.0495352 1.316198162
147.0651853 2.493073459
153.0182351 1.889575533
163.0600999 3.046693361
249.0393644 0.9042130506
251.0550145 1.243474221
253.0706646 0.9675886353
253.1070501 1.568253302
255.0863146 0.7924151757
265.034279 0.774156736
267.0499291 1.170575837
269.0655792 0.9027540057
271.0600999 2.230994953
271.0812292 0.7780352593
287.0550145 10.86706482
287.0761439 0.7847421279
289.0706646 1.750556887
417.1180087 1.88375567
433.1129233 2.168048417
435.1285734 0.8786554073
579.1708321 1.42790111

Name: +ve in-silico MS/MS by CFM-ID for QVCQYYYTMIZOGK-HBPRQHIFSA-N
ID: QVCQYYYTMIZOGK-HBPRQHIFSA-N
Comment: Energy0
Num peaks: 20
103.0389705 0.7798253471
137.0233204 0.8581706448
137.0597059 0.9114446386
163.0600999 2.121711272
251.0550145 1.0845889
255.0651853 3.726456171
255.0863146 0.8190124831
271.0600999 6.680901028
271.0812292 1.301908518
273.0757499 0.9014206888
295.0812292 1.21810342
297.0968793 0.7958321603
299.0761439 1.915846785
299.1125294 0.7949621314
399.107444 1.078218455
417.1180087 18.87059766
419.1336587 1.840810273
435.1285734 16.45704231
579.1708321 10.94094773
597.1813968 6.994351916

Name: +ve in-silico MS/MS by CFM-ID for QVCQYYYTMIZOGK-HBPRQHIFSA-N
ID: QVCQYYYTMIZOGK-HBPRQHIFSA-N
Comment: Energy1
Num peaks: 19
121.0284058 2.372476619
123.0440559 2.871240035
137.0233204 1.801955165
137.0597059 0.8234972414
145.0495352 1.349643698
163.0600999 3.584640786
255.0651853 5.237790408
257.0808353 2.013641802
271.0600999 18.10387923
273.0757499 8.810197325
283.0812292 1.195046138
299.0761439 0.8879238581
399.107444 0.9563426762
405.1180087 0.8580619444
407.1336587 1.204285455
417.1180087 15.81843791
419.1336587 1.996708099
435.1285734 8.972733438
579.1708321 1.797474966

Name: +ve in-silico MS/MS by CFM-ID for QVCQYYYTMIZOGK-HBPRQHIFSA-N
ID: QVCQYYYTMIZOGK-HBPRQHIFSA-N
Comment: Energy2
Num peaks: 31
43.01784114 1.209800513
65.03857658 0.8010784706
87.00767038 0.796646295
103.0389705 0.839808824
109.0284058 1.515821322
121.0284058 0.9792957511
123.0440559 2.414528962
135.0440559 1.954694064
137.0233204 3.216811899
137.0597059 4.56492763
139.0389705 1.222466909
145.0495352 0.9299312009
151.0389705 1.131781568
163.0600999 3.059193166
233.0444498 0.8635272989
253.0706646 1.425739021
255.0651853 4.999486955
255.0863146 1.131774723
257.0808353 0.8744255415
271.0600999 16.05170655
273.0757499 2.585741957
295.0812292 1.212742349
361.0917939 1.023568753
417.1180087 6.377310364
419.1336587 0.8847717818
435.1285734 1.065417333
439.1598735 0.8890027743
441.1755235 0.8890027743
505.1340527 0.8332424318
535.1446173 0.9661210704
579.1708321 1.13838089

Name: +ve in-silico MS/MS by CFM-ID for WGQQLWYEBJNTFC-WOQYTYIYSA-N
ID: WGQQLWYEBJNTFC-WOQYTYIYSA-N
Comment: Energy0
Num peaks: 31
25.00727645 0.4537458525
27.02292652 0.6107097132
87.04405588 0.5490230181
109.0284058 0.7142658994
133.0284058 2.373311677
135.0440559 1.132646564
137.0597059 1.375479514
145.0495352 0.4342336122
147.0651853 2.405282462
153.0182351 1.011347789
153.0546206 0.8349245406
165.0757499 0.4639280908
177.0757499 0.5486922385
179.0338851 1.19773207
219.0863146 0.4981211056
249.0968793 0.8152174531
253.0495352 0.3973521681
271.0600999 7.879349511
273.0757499 0.9222389429
289.0706646 20.41858748
309.1180087 1.488365823
433.1129233 3.060442873
433.1340527 1.051333058
451.123488 1.732808408
459.1133172 0.4015469371
461.1289673 1.959344587
487.1446173 0.6708461413
561.1602674 0.7128602925
569.1864822 0.4290928414
579.1708321 13.35327756
597.1813968 9.833443589

Name: +ve in-silico MS/MS by CFM-ID for WGQQLWYEBJNTFC-WOQYTYIYSA-N
ID: WGQQLWYEBJNTFC-WOQYTYIYSA-N
Comment: Energy1
Num peaks: 30
45.0334912 0.7512526079
121.0284058 3.968544411
123.0440559 1.553946384
129.0546206 0.8429002586
135.0440559 1.058035388
137.0233204 4.421745424
137.0597059 1.327747278
139.0389705 0.9047777793
147.0651853 3.381592855
151.0389705 1.428406019
153.0182351 2.538661589
163.0389705 0.7292684026
163.0600999 1.385135977
165.0757499 0.9273167267
179.0338851 0.9040270273
181.0495352 0.6095122657
253.0495352 1.175626862
259.0600999 1.539710091
261.0757499 3.140201136
271.0600999 12.3207181
287.0550145 0.7469701011
289.0706646 22.93776207
299.0761439 0.7357816226
309.1180087 1.025450635
433.1129233 3.202059625
451.123488 2.288451413
567.1708321 0.6580111868
569.1864822 1.076588836
579.1708321 2.296656886
597.1813968 0.6150295884

Name: +ve in-silico MS/MS by CFM-ID for WGQQLWYEBJNTFC-WOQYTYIYSA-N
ID: WGQQLWYEBJNTFC-WOQYTYIYSA-N
Comment: Energy2
Num peaks: 31
45.0334912 1.298597139
49.00727645 1.078714557
75.04405588 0.8641112149
105.0334912 0.7093621756
131.0127558 0.693686467
131.0702706 0.713214414
133.0284058 6.389563033
135.0440559 1.268310595
137.0233204 2.126182733
137.0597059 1.472360036
145.0495352 0.8719835517
147.0651853 1.370290345
151.0389705 2.567828247
153.0182351 3.692399556
153.0546206 1.414778454
155.0338851 0.7475357506
161.0444498 0.7317989624
163.0389705 0.8583041458
163.0600999 2.506110884
167.0338851 0.9025904243
179.0338851 6.784917358
181.0495352 0.9628137088
259.0600999 0.6931513296
271.0600999 2.931279537
271.0812292 1.306574382
273.0757499 0.8480471503
287.0761439 1.002890165
289.0706646 7.052722797
535.1446173 0.7793759673
569.1864822 0.6901407545
579.1708321 1.971845384

Name: +ve in-silico MS/MS by CFM-ID for XPAKXVKIHCXRPG-UHFFFAOYSA-N
ID: XPAKXVKIHCXRPG-UHFFFAOYSA-N
Comment: Energy0
Num peaks: 16
117.0334912 1.766516331
119.0491413 0.8953091929
121.0647913 1.098582447
163.0600999 2.000435713
255.0651853 3.113696576
271.0600999 6.977416479
273.0757499 0.9414280412
315.0710585 1.267884691
399.107444 1.006583173
415.1023586 0.9848018327
417.1180087 19.65070052
419.1336587 1.921529441
435.1285734 18.09116649
477.1238819 1.43235274
579.1708321 11.56869085
597.1813968 7.637609582

Name: +ve in-silico MS/MS by CFM-ID for XPAKXVKIHCXRPG-UHFFFAOYSA-N
ID: XPAKXVKIHCXRPG-UHFFFAOYSA-N
Comment: Energy1
Num peaks: 16
105.0334912 1.843283478
107.0491413 1.814388951
145.0495352 1.349521601
163.0600999 3.370219754
255.0651853 6.471032881
257.0808353 2.573893885
271.0600999 17.83914348
273.0757499 8.681364481
299.0761439 2.369664342
315.0710585 2.1189533
399.107444 1.342670454
407.1336587 0.7994983573
417.1180087 16.20053761
419.1336587 2.037574807
435.1285734 9.418695564
579.1708321 1.8092518

Name: +ve in-silico MS/MS by CFM-ID for XPAKXVKIHCXRPG-UHFFFAOYSA-N
ID: XPAKXVKIHCXRPG-UHFFFAOYSA-N
Comment: Energy2
Num peaks: 31
43.01784114 1.409928293
75.02292652 0.7555287264
87.00767038 0.7838392329
103.0389705 0.8196212642
105.0334912 1.028578479
117.0334912 3.562080774
119.0491413 1.24608375
121.0647913 0.9329959341
123.0804414 0.7276088545
145.0495352 0.9149814212
147.0651853 0.7408398538
163.0600999 2.300752895
255.0651853 3.820568775
257.0808353 0.772803463
271.0600999 16.42091323
271.0812292 1.552491584
273.0757499 2.64521683
287.0761439 1.541247855
299.0761439 0.7919905285
301.0706646 0.7435459773
313.0917939 1.810422567
315.0710585 3.004523556
361.0917939 1.112186892
417.1180087 6.420251476
419.1336587 1.328663782
435.1285734 1.539640956
439.1598735 0.9662242711
441.1755235 0.9662242711
505.1340527 0.9056204149
535.1446173 1.050041298
579.1708321 1.337656213

Name: +ve in-silico MS/MS by CFM-ID for HMOGGANVPFSRNU-UHFFFAOYSA-N
ID: HMOGGANVPFSRNU-UHFFFAOYSA-N
Comment: Energy0
Num peaks: 21
103.0389705 0.5098791672
117.0334912 2.112504275
119.0491413 1.060857243
121.0647913 1.23297186
137.0597059 0.7381172974
153.0182351 0.6695284312
163.0600999 2.046522498
235.0812292 0.635638111
255.0651853 7.529266168
257.0808353 0.7899729481
273.0757499 19.93535232
315.0710585 0.638913024
325.1129233 1.075384322
417.1180087 9.670762504
419.1336587 0.8684345443
435.1285734 9.335593088
449.1289673 0.6598157357
477.1238819 1.364344084
561.1602674 0.8351052344
579.1708321 11.54480961
597.1813968 7.111093637

Name: +ve in-silico MS/MS by CFM-ID for HMOGGANVPFSRNU-UHFFFAOYSA-N
ID: HMOGGANVPFSRNU-UHFFFAOYSA-N
Comment: Energy1
Num peaks: 28
43.01784114 0.6370639131
95.04914126 0.483252879
105.0334912 3.277447823
107.0491413 1.563470472
119.0491413 0.7431683762
121.0647913 1.239444082
123.0440559 0.6088806166
137.0233204 2.901938586
145.0495352 1.345067413
147.0440559 0.5833731101
151.0389705 1.138315737
153.0182351 1.693711525
161.0444498 0.4872866728
163.0600999 2.464987145
165.0757499 1.180568077
243.0651853 0.8648804738
245.0808353 1.672056253
255.0651853 11.55856184
271.0600999 1.026781261
273.0757499 24.35899727
299.0761439 1.257968442
307.1023586 0.6580848575
315.0710585 1.104621272
325.1129233 0.6407219241
417.1180087 8.193211707
419.1336587 0.9698029847
435.1285734 5.473079183
579.1708321 2.015040383

Name: +ve in-silico MS/MS by CFM-ID for HMOGGANVPFSRNU-UHFFFAOYSA-N
ID: HMOGGANVPFSRNU-UHFFFAOYSA-N
Comment: Energy2
Num peaks: 31
43.01784114 0.8541713837
57.0334912 0.7279927661
75.02292652 0.6885501043
87.00767038 0.714350847
105.0334912 1.300629918
117.0334912 8.808396968
119.0491413 1.782257181
121.0284058 0.9970177512
121.0647913 1.846976126
137.0233204 0.8466982395
137.0597059 1.18071534
145.0495352 0.8338671066
147.0651853 1.122148822
151.0389705 1.386061034
153.0182351 1.935699956
155.0338851 0.8588491993
161.0444498 2.053883585
163.0600999 3.509031578
165.0757499 0.9886244354
255.0651853 3.456771632
257.0808353 0.7183698909
271.0812292 1.59952003
273.0757499 11.61614731
287.0761439 1.605572226
313.0917939 0.8643803926
315.0710585 1.569596613
417.1180087 2.928394261
435.1285734 1.089068453
535.1446173 0.6542481106
569.1864822 0.664785049
579.1708321 1.470249983

Name: +ve in-silico MS/MS by CFM-ID for OBKKEZLIABHSGY-OKDLHEIRSA-N
ID: OBKKEZLIABHSGY-OKDLHEIRSA-N
Comment: Energy0
Num peaks: 25
27.02292652 0.4993089375
87.04405588 0.4414736077
109.0284058 0.5791401787
133.0284058 2.158291446
135.0440559 1.039360864
137.0597059 1.319437612
147.0651853 2.805791727
153.0182351 0.6155652374
153.0546206 0.7680148526
163.0600999 0.8859939768
165.0757499 1.852961116
271.0600999 7.251674584
273.0757499 0.7502017492
289.0706646 19.12929478
309.1180087 0.8012843713
315.0710585 0.5900305827
415.1023586 1.245394992
433.1129233 9.767062769
433.1340527 0.6542278332
435.1285734 0.9660736656
451.123488 9.405648151
461.1289673 1.263750725
569.1864822 0.5124777764
579.1708321 7.98722075
597.1813968 7.018023964

Name: +ve in-silico MS/MS by CFM-ID for OBKKEZLIABHSGY-OKDLHEIRSA-N
ID: OBKKEZLIABHSGY-OKDLHEIRSA-N
Comment: Energy1
Num peaks: 31
121.0284058 3.439062423
123.0440559 1.677855276
129.0546206 0.6531030807
135.0440559 0.861296535
137.0233204 2.795562794
137.0597059 1.128792548
139.0389705 0.8409464901
147.0651853 2.931765392
151.0389705 0.9429538166
153.0182351 1.470031702
163.0600999 1.917169918
165.0757499 1.009625473
243.0651853 0.8531346399
253.0495352 0.7470744438
257.0444498 0.8449756622
259.0600999 2.92712899
261.0757499 3.394609465
271.0600999 9.069116774
287.0550145 0.7333946967
289.0706646 21.80537133
299.0761439 1.234165758
315.0710585 1.041774251
415.1023586 0.6866896436
421.1129233 0.9035799582
423.1285734 1.033259484
433.1129233 7.118968189
435.1285734 0.6975834386
451.123488 4.440633261
567.1708321 0.5843544627
569.1864822 0.6682505094
579.1708321 1.403004836

Name: +ve in-silico MS/MS by CFM-ID for OBKKEZLIABHSGY-OKDLHEIRSA-N
ID: OBKKEZLIABHSGY-OKDLHEIRSA-N
Comment: Energy2
Num peaks: 31
43.01784114 0.9102166652
75.02292652 0.9714103379
77.03857658 0.787089964
87.04405588 0.7977077072
109.0284058 1.434784295
121.0284058 1.41644505
131.0127558 0.778556282
131.0702706 0.6338236718
133.0284058 7.254729764
135.0440559 1.377742005
137.0233204 1.690474012
137.0597059 1.841146601
139.0389705 0.7521643081
147.0651853 1.813471997
151.0389705 1.541335103
153.0182351 1.815919633
153.0546206 1.514253967
155.0338851 0.7496556632
161.0444498 1.023926589
163.0600999 4.250678231
179.0338851 0.6911985352
271.0600999 3.305245445
271.0812292 1.880891361
273.0757499 0.6981527148
287.0761439 1.597645942
289.0706646 8.424240032
313.0917939 0.8591658656
315.0710585 1.508968057
433.1129233 2.502004961
535.1446173 0.6965514857
579.1708321 1.532500714

Name: +ve in-silico MS/MS by CFM-ID for OMQADRGFMLGFJF-DSABKLTCSA-N
ID: OMQADRGFMLGFJF-DSABKLTCSA-N
Comment: Energy0
Num peaks: 30
25.00727645 0.4629988648
27.02292652 0.623163611
87.04405588 0.560697322
109.0284058 0.6487319333
111.0440559 0.5353226606
133.0284058 2.439991541
135.0440559 1.199730674
137.0597059 1.399241438
145.0495352 0.4426022337
147.0651853 2.451814119
153.0182351 0.9331099877
153.0546206 0.8421460135
165.0757499 0.4740358028
177.0757499 0.5600298172
219.0863146 0.5083997951
249.0968793 0.7922163694
253.0495352 0.4177085694
271.0600999 8.168567265
273.0757499 0.938853373
289.0706646 21.18785491
309.1180087 1.512103657
433.1129233 3.123598245
433.1340527 1.073027233
451.123488 1.785705452
459.1133172 0.4103227238
461.1289673 1.825083738
561.1602674 1.069669558
569.1864822 0.5310821639
579.1708321 12.98800826
597.1813968 10.15883745

Name: +ve in-silico MS/MS by CFM-ID for OMQADRGFMLGFJF-DSABKLTCSA-N
ID: OMQADRGFMLGFJF-DSABKLTCSA-N
Comment: Energy1
Num peaks: 31
45.0334912 0.7396566394
111.0440559 0.5203060466
121.0284058 3.822088761
123.0440559 1.688703637
129.0546206 0.8564061838
135.0440559 0.9619473186
137.0233204 4.137848298
137.0597059 1.242693307
139.0389705 0.8654774086
147.0651853 3.387045676
151.0389705 1.298731313
153.0182351 2.376312859
163.0389705 0.6281029452
163.0600999 1.372193152
165.0757499 0.9297372938
243.0651853 0.9818068115
253.0495352 0.9974545331
257.0444498 1.036163111
259.0600999 3.589432474
261.0757499 4.393052557
271.0600999 9.821977975
287.0550145 0.744941944
289.0706646 21.34237882
299.0761439 0.7216553278
309.1180087 1.021534101
433.1129233 3.040837396
451.123488 2.199273192
567.1708321 0.8975524854
569.1864822 1.239852042
579.1708321 2.017961496
597.1813968 0.6180974179

Name: +ve in-silico MS/MS by CFM-ID for OMQADRGFMLGFJF-DSABKLTCSA-N
ID: OMQADRGFMLGFJF-DSABKLTCSA-N
Comment: Energy2
Num peaks: 31
45.0334912 1.350769848
49.00727645 0.7490829217
75.02292652 1.045798364
75.04405588 0.8977471773
77.03857658 0.8831656608
109.0284058 1.478558901
121.0284058 1.482085113
131.0702706 0.8193213998
133.0284058 7.455774797
135.0440559 1.947003344
137.0233204 2.320535503
137.0597059 1.671902333
139.0389705 0.7378840266
145.0495352 0.9059521999
147.0651853 1.431063052
151.0389705 2.748663981
153.0182351 3.795536366
153.0546206 1.109896698
155.0338851 0.859937207
161.0444498 0.7620212397
163.0600999 2.607334934
167.0338851 0.9665426303
179.0338851 0.8018033291
271.0600999 3.27302371
271.0812292 1.357395922
273.0757499 0.8810886129
287.0761439 1.043438096
289.0706646 7.400852708
535.1446173 1.13549075
537.1602674 0.8581922744
579.1708321 1.82742857

Name: +ve in-silico MS/MS by CFM-ID for BYALYZGUSBVZQP-UHFFFAOYSA-N
ID: BYALYZGUSBVZQP-UHFFFAOYSA-N
Comment: Energy0
Num peaks: 29
73.02840582 0.7281609551
103.0389705 0.8027619656
133.0495352 2.188279623
147.0440559 1.933895257
149.0597059 0.949905012
151.0600999 1.597121968
151.075356 1.237519384
163.0600999 0.6960900953
167.0702706 0.7113921741
285.0757499 6.620030741
287.0550145 0.7624772
287.0914 0.7431220666
295.1023586 0.7185767583
303.0863146 18.53176498
419.1184026 0.6083097982
429.1180087 1.181034088
447.1133172 1.169074029
447.1285734 9.684897544
449.1442234 0.9446100341
465.139138 8.504255315
505.1340527 1.237032629
507.1497027 1.080344254
509.1653528 0.9138982109
511.1810029 0.6207525008
513.1966529 0.7833755849
561.1602674 0.7505777873
565.155182 0.8723521342
579.1708321 7.761639295
597.1813968 6.266321346

Name: +ve in-silico MS/MS by CFM-ID for BYALYZGUSBVZQP-UHFFFAOYSA-N
ID: BYALYZGUSBVZQP-UHFFFAOYSA-N
Comment: Energy1
Num peaks: 31
115.0389705 1.266851798
133.0495352 2.086037446
135.0440559 2.939763067
137.0233204 2.266735594
137.0597059 1.570337199
151.0389705 1.325866883
151.075356 1.117571742
153.0182351 1.424226062
153.0546206 0.5868334219
163.0600999 1.690629428
165.0757499 0.6251378673
257.0808353 0.6131585771
267.0651853 0.6819684889
271.0600999 1.114564467
273.0757499 2.439637334
275.0914 3.455206804
285.0757499 8.414634975
287.0550145 1.343160396
299.0761439 1.212235374
301.0706646 0.6558233263
303.0863146 22.08212482
315.0710585 1.009154881
429.1180087 0.7409498951
435.1285734 0.7244084036
437.1442234 1.101520112
447.1285734 7.211745017
449.1442234 0.7052123748
465.139138 4.140383706
567.1708321 0.7196931329
569.1864822 1.089466211
579.1708321 1.744833537

Name: +ve in-silico MS/MS by CFM-ID for BYALYZGUSBVZQP-UHFFFAOYSA-N
ID: BYALYZGUSBVZQP-UHFFFAOYSA-N
Comment: Energy2
Num peaks: 31
43.01784114 0.8955404133
45.0334912 0.6643876246
56.99710569 2.386508646
59.01275576 0.8237909059
103.0389705 1.054568265
105.0546206 0.6146276824
117.0546206 0.655927382
123.0440559 1.764402063
133.0495352 1.419468622
135.0440559 0.7380869082
137.0233204 0.7320131588
137.0597059 0.7591810191
147.0440559 6.775253482
149.0597059 1.19378211
151.0389705 2.417231818
151.075356 2.355815907
153.0182351 1.935758755
155.0338851 0.7092736721
161.0444498 0.7718881103
163.0600999 3.970053196
167.0702706 1.464639161
271.0812292 1.566059151
285.0757499 3.075603592
287.0550145 1.023497543
287.0761439 1.571470109
287.0914 0.7031179643
303.0863146 11.84074153
313.0917939 0.845304867
315.0710585 1.314229305
447.1285734 2.946185106
579.1708321 0.9611218568

Name: +ve in-silico MS/MS by CFM-ID for HGMGIRJXPKZTBP-YVQLQRJJSA-N
ID: HGMGIRJXPKZTBP-YVQLQRJJSA-N
Comment: Energy0
Num peaks: 31
73.02840582 0.7171896788
103.0389705 1.198487765
133.0495352 1.858486679
151.075356 0.8282082724
153.0182351 0.8104370933
163.0600999 1.611702565
279.0863146 0.9650170533
283.0600999 0.606282445
283.1176147 0.676421652
285.0757499 3.361329582
287.0761439 0.8953849708
287.0914 0.7059031338
301.0706646 6.355968134
303.0863146 0.8575791124
315.0710585 1.75183821
345.0968793 1.224901301
417.1180087 7.724779618
419.1336587 0.8013591614
435.1285734 7.677203
447.1285734 8.903287341
449.1442234 0.9164263846
465.139138 7.670525417
505.1340527 1.436257619
507.1497027 1.246214114
509.1653528 0.7806831196
511.1810029 0.7861726275
513.1966529 0.7861726275
561.1602674 0.7212659074
565.155182 0.8754668675
579.1708321 9.345735069
597.1813968 6.303641614

Name: +ve in-silico MS/MS by CFM-ID for HGMGIRJXPKZTBP-YVQLQRJJSA-N
ID: HGMGIRJXPKZTBP-YVQLQRJJSA-N
Comment: Energy1
Num peaks: 22
43.01784114 0.6077316788
115.0389705 1.2766754
133.0495352 2.856927872
137.0233204 2.140960328
137.0597059 2.61082608
145.0495352 1.31470436
151.075356 0.7841101702
153.0182351 1.750512239
163.0600999 2.391898544
285.0757499 5.116728513
287.0914 1.945729447
301.0706646 18.50231369
303.0863146 9.004094231
315.0710585 0.7888802165
399.107444 0.6074381904
417.1180087 8.581592236
419.1336587 1.162026323
435.1285734 4.613006568
447.1285734 7.653205058
449.1442234 0.9686767857
465.139138 3.819882599
579.1708321 1.825341796

Name: +ve in-silico MS/MS by CFM-ID for HGMGIRJXPKZTBP-YVQLQRJJSA-N
ID: HGMGIRJXPKZTBP-YVQLQRJJSA-N
Comment: Energy2
Num peaks: 31
43.01784114 1.192474103
56.99710569 2.372882624
87.00767038 0.6839315383
101.0233204 0.6846191696
103.0389705 1.397108573
105.0546206 0.7490464305
123.0440559 1.370371653
133.0495352 2.250633833
137.0233204 0.7949400027
137.0597059 1.994914309
145.0495352 0.7983584192
151.0389705 1.996055026
151.075356 4.211253194
153.0182351 2.94060609
153.0546206 0.7731116283
163.0600999 1.480846462
167.0338851 1.073022932
195.0651853 0.6538990016
249.0393644 0.7509427884
269.0655792 1.077852207
279.0863146 0.8982377647
285.0757499 4.426568121
287.0914 0.7819302357
301.0706646 15.27109083
303.0863146 2.459993906
345.0968793 2.770998277
391.1023586 0.7239565241
417.1180087 2.536015039
447.1285734 2.958351334
465.139138 0.7213938966
579.1708321 0.7878831537

Name: +ve in-silico MS/MS by CFM-ID for CPIREPOOOYJSLH-TXGGSQSKSA-N
ID: CPIREPOOOYJSLH-TXGGSQSKSA-N
Comment: Energy0
Num peaks: 17
103.0389705 0.6838579003
133.0495352 1.361447036
163.0600999 2.550224227
283.0600999 1.532058932
295.1023586 0.7172805097
381.0968793 1.003705154
385.0917939 0.6623814853
399.107444 15.62250023
401.0867085 0.8204908214
401.1230941 1.405467417
417.1180087 18.21663432
505.1340527 0.7169834537
543.1497027 2.467550908
547.1446173 1.155873485
549.1602674 0.805580737
561.1602674 16.87340929
579.1708321 13.78705288

Name: +ve in-silico MS/MS by CFM-ID for CPIREPOOOYJSLH-TXGGSQSKSA-N
ID: CPIREPOOOYJSLH-TXGGSQSKSA-N
Comment: Energy1
Num peaks: 31
73.02840582 0.8673088434
75.04405588 0.6622285492
95.04914126 0.5503492245
131.0338851 1.439271446
133.0495352 2.441619833
135.0651853 1.308626489
145.0495352 2.501575251
163.0600999 3.200806477
183.0287997 0.7399295722
295.0600999 2.580591167
295.1023586 0.663097127
297.0757499 1.226648713
311.0550145 0.8706196444
313.0706646 1.075289701
323.0761439 0.5408835818
325.0706646 0.6958378871
327.0863146 0.7783409148
381.0968793 0.692518507
385.0917939 1.386906698
387.107444 1.790736679
389.1230941 1.803431512
397.0917939 0.6137471053
399.107444 19.43539896
401.0867085 2.120950887
401.1230941 1.499535075
415.1023586 0.9357824137
417.1180087 20.2931998
543.1497027 2.01894163
549.1602674 0.7495388648
561.1602674 3.515111166
579.1708321 1.290257901

Name: +ve in-silico MS/MS by CFM-ID for CPIREPOOOYJSLH-TXGGSQSKSA-N
ID: CPIREPOOOYJSLH-TXGGSQSKSA-N
Comment: Energy2
Num peaks: 31
59.01275576 0.8683223314
87.00767038 0.9868222237
89.02332044 0.8763448924
103.0389705 0.8495069725
133.0495352 3.760307006
145.0495352 1.384659863
147.0651853 1.203367725
163.0600999 1.316774364
255.0863146 1.100981285
293.0444498 0.9399022893
295.0600999 2.069600381
297.0757499 1.81452765
311.0550145 1.860749261
313.0706646 1.385217706
323.0761439 1.384006813
325.0706646 1.756523108
327.0863146 2.338620394
355.0812292 1.696642735
357.0968793 1.500739477
383.1125294 1.119419278
385.0917939 1.43684797
387.107444 1.847415819
397.0917939 1.670995751
399.107444 6.920382065
401.0867085 1.491052494
401.1230941 1.487617977
417.1180087 4.623237878
517.1340527 1.33940037
519.1497027 0.9767975859
549.1602674 0.8916640672
561.1602674 1.016464197

Name: +ve in-silico MS/MS by CFM-ID for UREPCGRALLQPJF-CTVCQPQISA-N
ID: UREPCGRALLQPJF-CTVCQPQISA-N
Comment: Energy0
Num peaks: 11
69.0334912 1.487193737
147.0651853 2.005412845
269.0444498 1.477851077
285.0393644 6.412700101
397.0917939 2.294149333
415.1023586 23.2846493
417.1180087 1.504259888
433.1129233 17.67239658
543.1497027 4.389974472
561.1602674 12.69409853
579.1708321 7.502020785

Name: +ve in-silico MS/MS by CFM-ID for UREPCGRALLQPJF-CTVCQPQISA-N
ID: UREPCGRALLQPJF-CTVCQPQISA-N
Comment: Energy1
Num peaks: 8
147.0651853 3.888338517
269.0444498 3.912846873
271.0600999 2.13784871
285.0393644 22.96505519
287.0550145 11.1758737
415.1023586 22.44510347
433.1129233 11.88476585
561.1602674 2.069568931

Name: +ve in-silico MS/MS by CFM-ID for UREPCGRALLQPJF-CTVCQPQISA-N
ID: UREPCGRALLQPJF-CTVCQPQISA-N
Comment: Energy2
Num peaks: 31
39.02292652 2.715967326
41.03857658 1.939932913
43.05422664 1.671248197
57.0334912 6.80156742
59.04914126 3.57457431
61.06479133 2.810292554
71.01275576 0.7651616378
73.02840582 1.147925155
77.03857658 0.819695547
77.05970595 0.8822730308
87.04405588 0.7415399608
107.0491413 0.9268087337
129.0546206 1.13805605
131.0702706 0.8558519022
137.0233204 0.8143499867
147.0651853 3.312232165
153.0182351 0.8058982122
251.0550145 0.7729618185
257.0444498 0.9084132952
269.0444498 2.297338449
271.0600999 1.992291806
271.0812292 0.6674124971
285.0393644 20.2566967
287.0550145 3.263116631
397.0917939 0.6773177604
413.0867085 0.9523161498
415.1023586 8.340484986
417.1180087 0.9719726463
419.1336587 1.152805695
433.1129233 1.837414846
561.1602674 0.6786979649

Name: +ve in-silico MS/MS by CFM-ID for UREPCGRALLQPJF-XEEOOYMOSA-N
ID: UREPCGRALLQPJF-XEEOOYMOSA-N
Comment: Energy0
Num peaks: 11
69.0334912 1.487193737
147.0651853 2.005412845
269.0444498 1.477851077
285.0393644 6.412700101
397.0917939 2.294149333
415.1023586 23.2846493
417.1180087 1.504259888
433.1129233 17.67239658
543.1497027 4.389974472
561.1602674 12.69409853
579.1708321 7.502020785

Name: +ve in-silico MS/MS by CFM-ID for UREPCGRALLQPJF-XEEOOYMOSA-N
ID: UREPCGRALLQPJF-XEEOOYMOSA-N
Comment: Energy1
Num peaks: 8
147.0651853 3.888338517
269.0444498 3.912846873
271.0600999 2.13784871
285.0393644 22.96505519
287.0550145 11.1758737
415.1023586 22.44510347
433.1129233 11.88476585
561.1602674 2.069568931

Name: +ve in-silico MS/MS by CFM-ID for UREPCGRALLQPJF-XEEOOYMOSA-N
ID: UREPCGRALLQPJF-XEEOOYMOSA-N
Comment: Energy2
Num peaks: 31
39.02292652 2.715967326
41.03857658 1.939932913
43.05422664 1.671248197
57.0334912 6.80156742
59.04914126 3.57457431
61.06479133 2.810292554
71.01275576 0.7651616378
73.02840582 1.147925155
77.03857658 0.819695547
77.05970595 0.8822730308
87.04405588 0.7415399608
107.0491413 0.9268087337
129.0546206 1.13805605
131.0702706 0.8558519022
137.0233204 0.8143499867
147.0651853 3.312232165
153.0182351 0.8058982122
251.0550145 0.7729618185
257.0444498 0.9084132952
269.0444498 2.297338449
271.0600999 1.992291806
271.0812292 0.6674124971
285.0393644 20.2566967
287.0550145 3.263116631
397.0917939 0.6773177604
413.0867085 0.9523161498
415.1023586 8.340484986
417.1180087 0.9719726463
419.1336587 1.152805695
433.1129233 1.837414846
561.1602674 0.6786979649

Name: +ve in-silico MS/MS by CFM-ID for SNJVNAXLTOIYQN-XQCQZFFBSA-N
ID: SNJVNAXLTOIYQN-XQCQZFFBSA-N
Comment: Energy0
Num peaks: 14
147.0651853 3.194786322
163.0600999 0.9926451114
165.0757499 2.1067014
255.0651853 0.8879540659
255.0863146 0.9388629961
271.0600999 27.26624111
309.1180087 0.9383866556
397.0917939 1.359540227
401.1442234 1.087037107
415.1023586 11.6113286
417.1180087 1.069291838
433.1129233 11.482565
561.1602674 8.885646343
579.1708321 8.911494151

Name: +ve in-silico MS/MS by CFM-ID for SNJVNAXLTOIYQN-XQCQZFFBSA-N
ID: SNJVNAXLTOIYQN-XQCQZFFBSA-N
Comment: Energy1
Num peaks: 15
129.0546206 0.9775273351
147.0651853 3.171328519
163.0600999 2.377321301
165.0757499 1.084293779
241.0495352 1.222291665
243.0651853 2.562953815
251.0550145 1.248995195
253.0706646 1.150598252
255.0863146 1.609864903
271.0600999 44.34885389
397.0917939 1.00070414
415.1023586 10.87068423
433.1129233 6.427841849
551.1759175 0.9028907018
561.1602674 1.327656241

Name: +ve in-silico MS/MS by CFM-ID for SNJVNAXLTOIYQN-XQCQZFFBSA-N
ID: SNJVNAXLTOIYQN-XQCQZFFBSA-N
Comment: Energy2
Num peaks: 31
41.00219107 0.8149673401
43.01784114 1.242949559
73.02840582 0.8928258758
87.04405588 1.15467246
103.0389705 1.017445103
105.0334912 1.6425254
117.0334912 0.857636401
119.0491413 1.352920138
129.0546206 0.7348713371
131.0702706 0.8315596214
147.0651853 2.108705004
153.0182351 1.920047137
161.0233204 0.856417606
161.0444498 1.485845458
163.0600999 5.338744545
227.0338851 1.030464566
229.0495352 1.187239093
239.0338851 0.791909302
241.0495352 2.376182386
243.0651853 4.324785488
251.0550145 1.416724953
253.0706646 0.9940704961
255.0651853 1.007917836
255.0863146 2.288188703
271.0600999 19.21059373
275.0914 0.8103084943
277.1070501 0.8103084943
343.0812292 1.077816789
415.1023586 4.693036974
433.1129233 0.7159039905
561.1602674 0.7605749669

Name: +ve in-silico MS/MS by CFM-ID for UKNXXFWLEJRJCY-NCJQNZQYSA-N
ID: UKNXXFWLEJRJCY-NCJQNZQYSA-N
Comment: Energy0
Num peaks: 29
43.01784114 0.4627513971
73.02840582 0.6334707183
75.04405588 0.9381012697
101.0597059 0.6636836294
103.0389705 0.8979716839
105.0546206 0.5238714639
109.0284058 0.7761544425
131.0702706 2.163585007
163.0600999 2.197350913
285.0393644 1.015869074
311.0550145 0.6485235978
313.0706646 0.6446709704
381.0968793 1.043122842
397.0917939 0.4618501293
399.107444 12.14934477
401.1230941 1.336313631
417.1180087 18.03326079
429.0816232 0.5745964094
447.0921878 0.5505228031
473.1078379 1.133049712
479.1547881 0.5789129992
503.1184026 1.020687227
517.1340527 0.5093496353
521.1289673 0.6012576209
543.1497027 2.544924629
549.1602674 0.4407425725
551.1759175 0.5613397643
561.1602674 14.53023979
579.1708321 12.61995261

Name: +ve in-silico MS/MS by CFM-ID for UKNXXFWLEJRJCY-NCJQNZQYSA-N
ID: UKNXXFWLEJRJCY-NCJQNZQYSA-N
Comment: Energy1
Num peaks: 30
43.01784114 0.7746143353
101.0597059 0.7685970722
103.075356 0.6535625305
109.0284058 0.9135222676
111.0440559 0.5178267753
113.0597059 0.8334879042
119.0702706 1.088210663
131.0702706 4.138156662
145.0495352 2.246691294
163.0600999 2.740425645
299.0550145 1.003592732
313.0706646 1.462929283
329.0655792 0.5668542846
341.0655792 0.5119781276
343.0812292 2.084456058
371.1125294 0.9278223615
381.0968793 2.38160186
385.0917939 0.958618724
387.107444 3.956345695
389.1230941 3.732882596
397.0917939 0.7395171539
399.107444 20.49360603
401.1230941 1.380920406
415.1023586 0.640365483
417.1180087 16.39408334
543.1497027 1.620185433
549.1602674 1.162631129
551.1759175 1.133656143
561.1602674 3.224071979
579.1708321 1.040725483

Name: +ve in-silico MS/MS by CFM-ID for UKNXXFWLEJRJCY-NCJQNZQYSA-N
ID: UKNXXFWLEJRJCY-NCJQNZQYSA-N
Comment: Energy2
Num peaks: 31
43.01784114 1.413407918
57.0334912 1.320138726
81.0334912 1.032599778
83.04914126 0.7780954776
87.00767038 0.857801709
97.02840582 1.32038885
99.04405588 1.762882626
101.0597059 1.692277347
109.0284058 1.912977132
111.0440559 1.040695106
127.0389705 1.455778703
129.0546206 1.054964511
131.0127558 1.432286309
131.0702706 1.687597813
145.0495352 1.359242712
147.0651853 1.170257374
239.0914 1.105239948
285.0393644 1.750366951
299.0550145 1.675729331
307.0812292 1.40481805
311.0550145 1.152596145
313.0706646 2.338513777
343.0812292 1.508497586
359.0761439 0.9686482127
359.1125294 1.327255672
397.0917939 1.910688132
399.107444 6.742870025
401.1230941 1.448324271
417.1180087 4.473359189
517.1340527 1.086001991
561.1602674 1.599194794

Name: +ve in-silico MS/MS by CFM-ID for QXHHBGFIPDPRAX-QUWARRLQSA-N
ID: QXHHBGFIPDPRAX-QUWARRLQSA-N
Comment: Energy0
Num peaks: 19
25.00727645 0.6062142444
27.02292652 0.8115896559
87.04405588 0.739528528
109.0284058 0.8667579046
145.0495352 0.9514729714
147.0651853 3.889674517
285.0393644 1.722734121
293.1230941 0.8098392426
313.034279 0.6342988552
375.0710585 0.8000561267
397.0917939 0.6002960135
415.1023586 11.5651467
417.1180087 1.575907797
433.1129233 22.42853021
491.1184026 0.7352677965
519.1133172 1.087551725
521.1289673 1.718655921
561.1602674 13.40723238
579.1708321 15.44314797

Name: +ve in-silico MS/MS by CFM-ID for QXHHBGFIPDPRAX-QUWARRLQSA-N
ID: QXHHBGFIPDPRAX-QUWARRLQSA-N
Comment: Energy1
Num peaks: 31
57.0334912 0.5663624779
109.0284058 1.025636533
111.0440559 0.6042438417
115.0389705 0.5384191943
117.0546206 0.6117541412
119.0702706 0.8687433809
129.0546206 1.663242901
143.0338851 0.5525027789
145.0495352 1.878859382
147.0651853 6.659063071
149.0808353 1.519602405
263.1125294 0.5661249045
287.0550145 0.5465466787
293.1230941 0.7829955336
297.0393644 1.769061956
299.0550145 0.9452879231
313.034279 0.8997115361
315.0499291 1.179860123
389.0867085 0.5106448825
401.0867085 1.367896662
403.1023586 6.319835066
405.1180087 5.384685722
415.1023586 13.38515225
417.1180087 1.367846419
431.0972732 1.237790834
433.1129233 20.23574514
473.1078379 0.7592028787
503.1184026 0.5311842199
551.1759175 1.111174739
561.1602674 2.614981622
579.1708321 1.496353312

Name: +ve in-silico MS/MS by CFM-ID for QXHHBGFIPDPRAX-QUWARRLQSA-N
ID: QXHHBGFIPDPRAX-QUWARRLQSA-N
Comment: Energy2
Num peaks: 31
73.02840582 0.8258864879
75.04405588 0.8140174007
85.02840582 1.221161191
87.04405588 1.505157037
109.0284058 1.676472162
127.0389705 1.079441831
129.0546206 1.380653222
131.0127558 2.482707817
131.0702706 2.023841107
143.0338851 1.155355477
145.0495352 1.156951969
147.0651853 4.643836693
255.0863146 1.156448805
295.0237144 1.11996052
297.0393644 0.8246420354
299.0550145 1.253530209
313.034279 1.921184391
315.0499291 1.469243983
317.0655792 0.9850703482
323.0761439 1.366768123
371.0761439 1.236884827
373.0917939 1.236553682
375.0710585 2.209148076
375.107444 1.655418481
403.1023586 1.710970005
413.0867085 1.214771627
415.1023586 6.136122287
417.1180087 2.503040404
431.0972732 0.9430818847
433.1129233 3.190950241
561.1602674 1.575410001

Name: +ve in-silico MS/MS by CFM-ID for RHTCOWHZTLXMFR-YIYRMNMZSA-N
ID: RHTCOWHZTLXMFR-YIYRMNMZSA-N
Comment: Energy0
Num peaks: 12
145.0495352 1.072104765
147.0651853 0.7943404512
163.0600999 2.441091299
281.0444498 0.9352483771
381.0968793 1.822260155
399.107444 15.01012723
401.1230941 1.721653246
417.1180087 20.72162827
517.1340527 0.8053438493
543.1497027 3.073259332
561.1602674 17.00116706
579.1708321 14.75445834

Name: +ve in-silico MS/MS by CFM-ID for RHTCOWHZTLXMFR-YIYRMNMZSA-N
ID: RHTCOWHZTLXMFR-YIYRMNMZSA-N
Comment: Energy1
Num peaks: 26
43.01784114 0.8705666863
45.0334912 0.550358779
95.04914126 0.5311793143
101.0233204 0.5225702094
105.0546206 0.5752625622
143.0338851 1.571490113
145.0495352 4.52313992
147.0651853 2.728180534
163.0600999 3.317303965
281.0444498 1.570000201
283.0600999 1.659895957
295.0600999 1.261681771
297.0757499 0.6540070712
381.0968793 1.260668567
387.107444 1.399255812
389.1230941 1.827037257
397.0917939 0.907840551
399.107444 24.82175714
401.1230941 1.636049968
415.1023586 0.6425934563
417.1180087 19.02897899
543.1497027 2.050023575
549.1602674 0.92795221
551.1759175 0.8203554267
561.1602674 3.540700063
579.1708321 1.296685716

Name: +ve in-silico MS/MS by CFM-ID for RHTCOWHZTLXMFR-YIYRMNMZSA-N
ID: RHTCOWHZTLXMFR-YIYRMNMZSA-N
Comment: Energy2
Num peaks: 31
43.01784114 1.533695962
45.0334912 0.9276994475
77.00219107 1.236526711
87.00767038 0.8824814251
143.0338851 0.8949420052
145.0495352 1.897580558
147.0651853 1.97686463
159.0651853 1.021089223
163.0600999 1.25189208
255.0863146 1.289354699
271.0600999 0.8033908229
281.0444498 3.294644048
283.0600999 1.110931248
295.0600999 2.137625162
323.0761439 1.592623281
325.0706646 0.94587514
327.0863146 0.7726376155
357.0968793 1.288659075
381.0968793 0.9876952532
387.107444 1.663006942
397.0917939 2.096333623
399.107444 11.50435834
401.1230941 1.166423043
405.1543942 0.8160163411
417.1180087 6.174627512
487.123488 1.323135857
489.139138 1.049205162
517.1340527 1.471749679
519.1497027 1.52930193
549.1602674 0.834065439
561.1602674 1.132450103

Name: +ve in-silico MS/MS by CFM-ID for PGUVLBHFVSDWEY-PNGFYOJPSA-N
ID: PGUVLBHFVSDWEY-PNGFYOJPSA-N
Comment: Energy0
Num peaks: 31
73.02840582 0.5912222097
123.0440559 0.698279625
125.0233204 1.988772915
133.0495352 2.402804363
137.0597059 1.692935512
149.0597059 1.11989289
153.0182351 0.6184095728
163.0600999 0.7318947968
177.0546206 2.297407934
235.0812292 0.7787082951
285.0757499 7.289679959
287.0550145 0.8207450122
287.0914 1.281063757
295.1023586 1.283278031
303.0863146 18.8342485
313.1129233 0.6088103913
401.1078379 1.105844903
419.1184026 1.066947628
447.1133172 0.5634189928
447.1285734 2.717613209
459.1133172 0.5868089514
461.1289673 0.5688261212
465.139138 1.667238159
535.1446173 0.6580417227
537.1602674 0.5735651602
561.1602674 0.9775401146
565.155182 0.549075484
567.1708321 0.6793255272
569.1864822 0.9151573625
579.1708321 13.48373188
597.1813968 9.130422069

Name: +ve in-silico MS/MS by CFM-ID for PGUVLBHFVSDWEY-PNGFYOJPSA-N
ID: PGUVLBHFVSDWEY-PNGFYOJPSA-N
Comment: Energy1
Num peaks: 31
45.0334912 0.6786952219
115.0389705 0.8766510762
123.0440559 0.8881759093
125.0233204 1.127320991
133.0495352 3.654891543
137.0597059 1.977406715
149.0597059 1.769408888
151.002585 2.10128621
153.0182351 3.065462159
155.0338851 0.8258807107
163.0600999 1.24150194
167.0338851 1.529753141
177.0182351 0.6840617684
177.0546206 5.222797687
179.0338851 0.7318143149
271.0600999 1.357989623
273.0757499 3.700339768
275.0914 4.332240313
277.0917939 0.5981363547
285.0757499 5.433587398
287.0550145 1.45099757
295.1023586 0.8608156446
301.0706646 0.6496507383
303.0863146 20.79191987
437.1442234 0.7237356716
447.1285734 3.168308325
465.139138 2.598914586
567.1708321 0.9393155578
569.1864822 0.6242977697
579.1708321 1.927439239
597.1813968 0.6565594224

Name: +ve in-silico MS/MS by CFM-ID for PGUVLBHFVSDWEY-PNGFYOJPSA-N
ID: PGUVLBHFVSDWEY-PNGFYOJPSA-N
Comment: Energy2
Num peaks: 31
45.0334912 1.008627943
73.02840582 0.9007920772
75.04405588 0.9608666319
117.0546206 0.8119977616
123.0440559 2.067197246
125.0233204 5.260381784
133.0495352 2.25679035
137.0597059 1.74150103
145.0495352 1.207923528
147.0440559 1.453823315
147.0651853 1.266392804
149.0597059 3.664738169
151.002585 1.079873944
153.0182351 2.987746493
161.0444498 0.7915269727
163.0600999 2.942812315
167.0338851 1.442992149
175.0389705 1.170180786
177.0546206 2.802663318
179.0338851 0.6686140629
241.0495352 0.7304264607
245.0808353 0.7961742255
273.0757499 0.8324217263
285.0757499 2.727493269
287.0550145 1.211410828
287.0914 1.615940922
303.0863146 9.553158271
535.1446173 0.9758773171
537.1602674 1.624791861
539.1759175 0.9271938686
579.1708321 0.9888902265

Name: +ve in-silico MS/MS by CFM-ID for OGLPIRORSJERDB-UOQWIVOOSA-N
ID: OGLPIRORSJERDB-UOQWIVOOSA-N
Comment: Energy0
Num peaks: 15
133.0495352 2.797425576
163.0600999 0.8740738164
271.0600999 1.743684936
285.0757499 8.656621312
287.0550145 3.042060848
287.0914 1.062050158
295.1023586 1.50906556
303.0863146 22.88984524
447.1285734 3.321222671
465.139138 2.031735557
561.1602674 2.17366663
565.155182 2.199282061
567.1708321 1.22498579
579.1708321 15.34976291
597.1813968 11.25584442

Name: +ve in-silico MS/MS by CFM-ID for OGLPIRORSJERDB-UOQWIVOOSA-N
ID: OGLPIRORSJERDB-UOQWIVOOSA-N
Comment: Energy1
Num peaks: 19
45.0334912 0.777116161
115.0389705 1.087581721
133.0495352 3.931876898
163.0600999 1.564139493
247.0600999 1.180337879
255.0651853 1.024390719
271.0600999 4.27065937
273.0757499 1.877216683
285.0757499 12.16556572
287.0550145 8.666984992
295.1023586 1.020176358
301.0706646 1.095463172
303.0863146 30.06668574
447.1285734 3.739284406
449.1078379 0.8099621278
465.139138 3.076582631
561.1602674 1.02651809
579.1708321 2.016049678
597.1813968 0.7926621472

Name: +ve in-silico MS/MS by CFM-ID for OGLPIRORSJERDB-UOQWIVOOSA-N
ID: OGLPIRORSJERDB-UOQWIVOOSA-N
Comment: Energy2
Num peaks: 31
45.0334912 1.191056244
57.0334912 1.009079982
73.02840582 1.017517613
117.0546206 0.9498004847
123.0440559 1.15824774
133.0495352 2.605420653
145.0495352 1.335509033
147.0651853 1.778433451
161.0444498 0.8610335703
163.0600999 4.100401317
165.0182351 0.9712386485
167.0338851 1.05023445
179.0338851 0.9575179541
181.0495352 1.047351637
245.0444498 1.032335695
247.0600999 0.9853687426
271.0600999 4.978976042
273.0757499 1.088203386
275.0914 1.116012654
285.0757499 5.209779036
287.0550145 8.075765
287.0914 1.188338655
303.0863146 13.62869272
447.1285734 0.8504882261
535.1446173 1.02942419
537.1238819 1.117231244
537.1602674 1.001246827
541.155182 1.208892631
567.1708321 1.21681957
579.1708321 0.9040685053
581.1500966 1.067403017

Name: +ve in-silico MS/MS by CFM-ID for JOFPVVCYGGGDGS-MHHWORSCSA-N
ID: JOFPVVCYGGGDGS-MHHWORSCSA-N
Comment: Energy0
Num peaks: 10
147.0651853 2.917575741
269.0444498 9.108121034
271.0600999 0.9014059466
287.0550145 24.53071024
293.1230941 1.040050802
415.1023586 10.06658388
417.1180087 0.9703337567
433.1129233 11.44155693
561.1602674 9.953210726
579.1708321 9.250295544

Name: +ve in-silico MS/MS by CFM-ID for JOFPVVCYGGGDGS-MHHWORSCSA-N
ID: JOFPVVCYGGGDGS-MHHWORSCSA-N
Comment: Energy1
Num peaks: 14
147.0651853 4.994107754
241.0495352 1.421902874
255.0287997 1.375478904
257.0444498 4.996892557
259.0600999 5.244088471
269.0444498 12.72676187
287.0550145 31.23679123
403.1023586 1.213351255
405.1180087 1.300163562
415.1023586 6.236500445
433.1129233 6.490311602
549.1602674 1.175951503
551.1759175 1.357674161
561.1602674 1.38730041

Name: +ve in-silico MS/MS by CFM-ID for JOFPVVCYGGGDGS-MHHWORSCSA-N
ID: JOFPVVCYGGGDGS-MHHWORSCSA-N
Comment: Energy2
Num peaks: 31
85.02840582 0.8116558259
87.04405588 1.278819409
109.0284058 2.392969135
129.0546206 0.6981391247
131.0127558 4.346143746
131.0702706 1.347126855
135.0076704 0.5854702769
143.0338851 0.5697428934
145.0495352 1.446243955
147.0651853 6.550552068
149.0808353 0.970269654
227.0338851 0.7439205914
255.0287997 0.5590243675
255.0863146 0.8036311968
257.0444498 1.484273599
259.0600999 0.8900010706
269.0444498 8.248590251
271.0600999 0.9830861571
285.0393644 1.067447272
287.0550145 18.73700686
291.0863146 0.7905151081
293.1019647 0.7905151081
323.0761439 0.7091890039
415.1023586 3.307628763
417.1180087 0.9553416909
433.1129233 0.7083708946
437.1442234 0.5572450515
517.1340527 0.7508444134
519.1133172 0.7284870716
519.1497027 0.6292180606
561.1602674 0.9301383489

Name: +ve in-silico MS/MS by CFM-ID for XIQCIPHUIZGDLB-SEPMLUPWSA-N
ID: XIQCIPHUIZGDLB-SEPMLUPWSA-N
Comment: Energy0
Num peaks: 15
27.02292652 0.7538392294
87.04405588 0.6696127659
95.04914126 0.7136758664
147.0651853 2.986949033
177.0757499 0.6941961754
249.0968793 0.7838498542
255.0651853 1.225754127
271.0600999 32.3938157
309.1180087 1.745641283
397.0917939 0.5852038919
415.1023586 3.938327995
433.1129233 2.308832612
543.1497027 1.339863704
561.1602674 16.33535398
579.1708321 13.75626738

Name: +ve in-silico MS/MS by CFM-ID for XIQCIPHUIZGDLB-SEPMLUPWSA-N
ID: XIQCIPHUIZGDLB-SEPMLUPWSA-N
Comment: Energy1
Num peaks: 16
45.0334912 1.036677165
129.0546206 1.327070524
147.0651853 4.195743486
163.0600999 1.919091591
165.0757499 1.167678027
227.0338851 0.9068725665
241.0495352 3.2365287
243.0651853 5.289516265
271.0600999 46.36541809
309.1180087 1.217168871
415.1023586 5.043979194
433.1129233 3.430872792
549.1602674 0.9062900524
551.1759175 1.102083771
561.1602674 2.593942629
579.1708321 0.970446726

Name: +ve in-silico MS/MS by CFM-ID for XIQCIPHUIZGDLB-SEPMLUPWSA-N
ID: XIQCIPHUIZGDLB-SEPMLUPWSA-N
Comment: Energy2
Num peaks: 31
45.0334912 1.808949321
57.0334912 1.062412645
75.04405588 0.926977668
85.02840582 0.7078838857
87.04405588 0.9769486762
105.0334912 1.184576254
107.0491413 1.910836146
119.0491413 1.243084311
131.0702706 1.063563628
145.0495352 0.7657782865
147.0651853 2.793713786
153.0182351 0.8069584338
159.0651853 0.7508714274
161.0233204 1.804752601
161.0444498 0.8955904492
161.0808353 0.9189047185
163.0600999 3.775792
177.0757499 0.9248832259
227.0338851 1.297543682
229.0495352 1.539911775
239.0338851 1.824673823
241.0495352 5.530069464
243.0651853 3.269946172
255.0651853 1.339356437
271.0600999 20.67028426
275.0914 0.7565957776
277.1070501 0.7565957776
415.1023586 0.9444664382
517.1340527 1.138733099
519.1497027 0.7514197127
561.1602674 1.806115255

Name: +ve in-silico MS/MS by CFM-ID for HGMGIRJXPKZTBP-XJBIVIJWSA-N
ID: HGMGIRJXPKZTBP-XJBIVIJWSA-N
Comment: Energy0
Num peaks: 31
73.02840582 0.7163530051
103.0389705 1.197141279
133.0495352 1.856375745
151.075356 0.8274215993
153.0182351 0.8096673002
163.0600999 1.609870726
279.0863146 0.963868606
283.0600999 0.605706568
283.1176147 0.6756239985
285.0757499 3.358136825
287.0761439 0.8943725216
287.0914 0.7052326322
301.0706646 6.349930922
303.0863146 0.8567645414
315.0710585 1.749763439
345.0968793 1.223737829
417.1180087 7.716691361
419.1336587 0.8005440182
435.1285734 7.666642572
447.1285734 8.893925556
449.1442234 0.9154487955
465.139138 7.659975831
505.1340527 1.434542051
507.1497027 1.244704356
509.1653528 0.7796982541
511.1810029 0.7852761639
513.1966529 0.7852761639
561.1602674 0.7205808135
565.155182 0.8744685827
579.1708321 9.33344092
597.1813968 6.291672281

Name: +ve in-silico MS/MS by CFM-ID for HGMGIRJXPKZTBP-XJBIVIJWSA-N
ID: HGMGIRJXPKZTBP-XJBIVIJWSA-N
Comment: Energy1
Num peaks: 22
43.01784114 0.6075852624
115.0389705 1.27637983
133.0495352 2.856227194
137.0233204 2.140464664
137.0597059 2.610221635
145.0495352 1.314399987
151.075356 0.7839286369
153.0182351 1.750106969
163.0600999 2.391307014
285.0757499 5.115543914
287.0914 1.945278982
301.0706646 18.49803013
303.0863146 9.002009649
315.0710585 0.7886760193
399.107444 0.6072975594
417.1180087 8.579533125
419.1336587 1.161756304
435.1285734 4.611568688
447.1285734 7.65139399
449.1442234 0.9684513993
465.139138 3.818629822
579.1708321 1.824786055

Name: +ve in-silico MS/MS by CFM-ID for HGMGIRJXPKZTBP-XJBIVIJWSA-N
ID: HGMGIRJXPKZTBP-XJBIVIJWSA-N
Comment: Energy2
Num peaks: 31
43.01784114 1.193025588
56.99710569 2.373978331
87.00767038 0.6842473519
101.0233204 0.6849353007
103.0389705 1.397754546
105.0546206 0.7493926646
123.0440559 1.371004438
133.0495352 2.251677787
137.0233204 0.7953070757
137.0597059 1.995835485
145.0495352 0.7987270707
151.0389705 1.996976728
151.075356 4.21319779
153.0182351 2.94196395
153.0546206 0.7734686218
163.0600999 1.481534677
167.0338851 1.073518413
195.0651853 0.6542009473
249.0393644 0.7512895451
269.0655792 1.078350268
279.0863146 0.8986565807
285.0757499 4.428612142
287.0914 0.7822913013
301.0706646 15.27814243
303.0863146 2.461129837
345.0968793 2.772277819
391.1023586 0.724291137
417.1180087 2.53718851
447.1285734 2.959720575
465.139138 0.7217476615
579.1708321 0.7882542713

Name: +ve in-silico MS/MS by CFM-ID for RRFXDKLEKUXSPN-HBAGQWHWSA-N
ID: RRFXDKLEKUXSPN-HBAGQWHWSA-N
Comment: Energy0
Num peaks: 15
27.02292652 0.6821955765
87.04405588 0.603469757
147.0651853 2.77237734
177.0757499 0.6277147378
249.0968793 0.8680368729
253.0495352 11.23179114
255.0651853 1.927744311
271.0600999 24.79180923
309.1180087 1.677534623
397.0917939 0.5960374629
415.1023586 3.318686499
433.1129233 1.95626872
543.1497027 2.303829171
561.1602674 15.36164427
579.1708321 11.74395784

Name: +ve in-silico MS/MS by CFM-ID for RRFXDKLEKUXSPN-HBAGQWHWSA-N
ID: RRFXDKLEKUXSPN-HBAGQWHWSA-N
Comment: Energy1
Num peaks: 26
45.0334912 0.7500842482
107.0491413 0.9160629867
129.0546206 1.09000215
133.0284058 3.177684216
135.0076704 1.991635789
135.0440559 6.065510244
137.0233204 5.081324968
137.0597059 1.003258363
147.0651853 3.479967342
163.0600999 1.537741737
165.0757499 0.9545016381
235.0389705 0.6805391641
241.0495352 2.730676765
243.0651853 5.700922734
253.0495352 8.280900847
255.0651853 0.969277228
269.0444498 0.7677544756
271.0600999 21.93157611
309.1180087 1.036771302
405.1180087 0.7091422367
415.1023586 3.560948628
433.1129233 2.368171406
543.1497027 0.8977117454
549.1602674 1.115749424
551.1759175 1.900189075
561.1602674 1.771252939

Name: +ve in-silico MS/MS by CFM-ID for RRFXDKLEKUXSPN-HBAGQWHWSA-N
ID: RRFXDKLEKUXSPN-HBAGQWHWSA-N
Comment: Energy2
Num peaks: 31
45.0334912 1.402935259
49.00727645 0.784074305
57.0334912 1.130638141
87.04405588 0.9489739199
105.0334912 1.121652419
107.0491413 1.365157898
109.0284058 1.564509061
131.0702706 0.9625175213
133.0284058 0.9600765411
135.0440559 1.311132302
137.0233204 1.911947612
145.0495352 0.7367834508
147.0651853 2.953881746
161.0444498 0.8499056869
161.0808353 0.8325502805
163.0600999 3.579334176
177.0757499 0.8733660156
209.0233204 2.547445483
211.0389705 1.121431101
213.0546206 0.9797567788
235.0389705 0.7857422776
237.0546206 1.179543566
241.0495352 1.294518667
243.0651853 2.059849952
251.0338851 1.105744349
253.0495352 9.506000251
255.0651853 1.390867723
271.0600999 13.85572209
415.1023586 0.795425694
517.1340527 1.053053859
561.1602674 0.9612351822

Name: +ve in-silico MS/MS by CFM-ID for BKRCYGINWUPZPS-ANQGSVDJSA-N
ID: BKRCYGINWUPZPS-ANQGSVDJSA-N
Comment: Energy0
Num peaks: 16
107.0491413 2.897404458
133.0495352 2.351153701
151.0600999 1.704073089
267.0651853 7.996369431
285.0757499 21.94267013
411.107444 1.251130488
429.1180087 10.6080257
431.1336587 0.9601750113
447.1285734 9.768377611
487.123488 1.311697286
489.139138 1.108541345
491.1547881 0.8764151932
543.1497027 0.9304874287
547.1446173 1.238597003
561.1602674 8.027649694
579.1708321 7.087202779

Name: +ve in-silico MS/MS by CFM-ID for BKRCYGINWUPZPS-ANQGSVDJSA-N
ID: BKRCYGINWUPZPS-ANQGSVDJSA-N
Comment: Energy1
Num peaks: 14
107.0491413 4.37931933
115.0389705 1.438721229
133.0495352 2.281248926
163.0600999 1.995678229
257.0808353 1.231300429
267.0651853 15.06673395
283.0600999 1.162327492
285.0757499 34.86778439
411.107444 0.8431452572
429.1180087 8.872965749
431.1336587 0.7733253707
447.1285734 5.239067024
551.1759175 0.8593500652
561.1602674 1.68402336

Name: +ve in-silico MS/MS by CFM-ID for BKRCYGINWUPZPS-ANQGSVDJSA-N
ID: BKRCYGINWUPZPS-ANQGSVDJSA-N
Comment: Energy2
Num peaks: 31
41.00219107 0.8168096617
43.01784114 1.383057256
45.0334912 0.8326291412
56.99710569 2.750023552
59.01275576 0.9479218815
103.0389705 1.375173321
105.0546206 0.7632567038
107.0491413 3.580422683
115.0389705 0.9132497635
117.0546206 0.8144309142
121.0647913 0.7967631191
133.0495352 1.775361631
161.0444498 1.211437494
163.0600999 5.29103807
165.0757499 0.6901895336
175.0389705 0.7525293649
239.0338851 2.309187451
241.0495352 2.445645397
257.0808353 1.071368908
267.0651853 8.531353164
269.0808353 0.9405689183
283.0600999 1.278601983
285.0757499 18.41553059
289.1070501 0.754356411
291.1227001 0.754356411
357.0968793 1.003370489
415.1023586 0.805993628
429.1180087 4.322780531
447.1285734 0.8936878354
495.1860882 0.6478156624
561.1602674 1.003968205

Name: +ve in-silico MS/MS by CFM-ID for LVNKDWCWDJNUNM-ZMLVVZSMSA-N
ID: LVNKDWCWDJNUNM-ZMLVVZSMSA-N
Comment: Energy0
Num peaks: 27
103.0389705 0.5545826177
109.0284058 0.5535830505
111.0440559 23.51218484
123.0440559 1.719101386
163.0389705 1.687616686
163.0600999 1.453140129
179.0338851 1.019744096
237.0757499 0.5182202579
239.0914 0.4544136674
253.0706646 0.6925374518
255.0863146 5.750833429
273.0968793 0.6893557473
281.0655792 1.330941212
283.0812292 1.816428464
285.0968793 0.5247111358
287.1125294 0.5122067201
307.0812292 0.5767033173
323.0761439 0.747348853
325.0917939 4.02433351
343.1023586 0.8034961653
417.1180087 7.525090576
419.1336587 0.701873738
435.1285734 7.666981646
487.1446173 0.6319237028
569.1864822 0.585083563
579.1708321 8.66625093
597.1813968 5.59770345

Name: +ve in-silico MS/MS by CFM-ID for LVNKDWCWDJNUNM-ZMLVVZSMSA-N
ID: LVNKDWCWDJNUNM-ZMLVVZSMSA-N
Comment: Energy1
Num peaks: 22
83.04914126 0.6286495312
109.0284058 1.725831581
111.0440559 42.19540598
123.0440559 3.462087946
133.0284058 0.6962719031
135.0440559 0.8290564995
145.0495352 1.338347721
163.0389705 2.980364728
163.0600999 1.590740275
165.0546206 1.097233148
207.0651853 0.9652296029
237.0757499 0.5702024018
255.0863146 4.413902008
273.0968793 0.975904944
325.0917939 2.794425633
327.107444 0.6266247391
407.1336587 0.6451266189
417.1180087 5.13638378
435.1285734 4.940563937
567.1708321 0.7678094907
569.1864822 0.5533179836
579.1708321 1.331114265

Name: +ve in-silico MS/MS by CFM-ID for LVNKDWCWDJNUNM-ZMLVVZSMSA-N
ID: LVNKDWCWDJNUNM-ZMLVVZSMSA-N
Comment: Energy2
Num peaks: 31
41.00219107 0.6482369488
43.01784114 1.070959575
55.01784114 0.6358922798
67.01784114 0.6949752686
69.0334912 0.7633618308
79.01784114 1.571736527
81.0334912 3.339558339
83.04914126 4.935567467
87.00767038 0.7298120279
103.0389705 0.5841050676
109.0284058 1.83495157
111.0440559 21.60309416
123.0440559 6.439171892
133.0284058 0.9239114689
135.0440559 1.028783647
145.0495352 1.030351524
147.0651853 1.018429747
163.0389705 1.313286592
163.0600999 0.6866721622
179.0338851 2.942581776
181.0495352 0.6887164959
193.0495352 2.641431776
207.0651853 1.552941541
237.0757499 0.6351150397
255.0863146 1.043786686
323.0761439 0.9833361245
325.0917939 4.543677788
417.1180087 2.399917027
435.1285734 1.083525627
535.1446173 0.8389304996
579.1708321 1.212336154

Name: +ve in-silico MS/MS by CFM-ID for GZFMKWZQYRIRBD-MYIPKISMSA-N
ID: GZFMKWZQYRIRBD-MYIPKISMSA-N
Comment: Energy0
Num peaks: 15
103.0389705 0.6864605012
163.0600999 2.676464588
237.0757499 0.5751045159
255.0863146 2.293598063
323.0761439 0.5621501254
381.0968793 1.177735511
397.0917939 1.012070948
399.107444 15.61038191
401.1230941 1.431803196
415.1023586 1.62644417
417.1180087 20.3162418
517.1340527 0.6769702455
543.1497027 1.657016097
561.1602674 16.15263781
579.1708321 13.9007509

Name: +ve in-silico MS/MS by CFM-ID for GZFMKWZQYRIRBD-MYIPKISMSA-N
ID: GZFMKWZQYRIRBD-MYIPKISMSA-N
Comment: Energy1
Num peaks: 23
41.00219107 0.6009797245
43.01784114 1.240032514
45.0334912 0.891376347
73.02840582 1.107989693
95.04914126 2.369221586
145.0495352 2.230632456
163.0600999 5.522834144
255.0863146 0.6449722846
267.0651853 2.04043728
381.0968793 4.01362205
387.107444 1.147042312
389.1230941 0.7201951483
397.0917939 0.9300798117
399.107444 28.86990861
401.1230941 2.000615121
415.1023586 0.7517946714
417.1180087 17.41303239
457.1129233 0.6914742172
517.1340527 0.6292776625
543.1497027 1.52567786
549.1602674 0.6028939457
561.1602674 3.443551908
579.1708321 1.138720866

Name: +ve in-silico MS/MS by CFM-ID for GZFMKWZQYRIRBD-MYIPKISMSA-N
ID: GZFMKWZQYRIRBD-MYIPKISMSA-N
Comment: Energy2
Num peaks: 31
43.01784114 1.358958321
59.01275576 0.9621628627
87.00767038 1.207205266
89.02332044 1.172399118
91.0389705 0.9623098065
95.04914126 2.760590891
103.0389705 0.8891193366
105.0334912 0.886659587
119.0491413 1.038947002
145.0495352 1.151822044
147.0651853 1.037564148
159.0287997 0.8347646165
163.0600999 2.918997162
255.0651853 0.9218436688
265.0495352 1.388843049
267.0651853 3.155957391
281.0444498 1.60501916
283.0600999 8.136436574
313.0706646 1.214929614
341.0655792 1.063044539
343.0812292 4.671852283
357.0968793 1.444184461
373.0917939 1.594430667
397.0917939 2.042697232
399.107444 8.332198434
401.1230941 0.9419359656
417.1180087 3.724675122
443.0972732 0.8778355501
449.1442234 0.967062404
517.1340527 1.031780944
561.1602674 1.284000605

Name: +ve in-silico MS/MS by CFM-ID for RPMNUQRUHXIGHK-FLPYCHHVSA-N
ID: RPMNUQRUHXIGHK-FLPYCHHVSA-N
Comment: Energy0
Num peaks: 10
147.0651853 3.252240418
163.0600999 1.031392026
165.0757499 2.144891021
271.0600999 28.19846846
397.0917939 1.541157295
415.1023586 12.44820778
417.1180087 1.087175681
433.1129233 12.24410345
561.1602674 9.299312145
579.1708321 9.173037572

Name: +ve in-silico MS/MS by CFM-ID for RPMNUQRUHXIGHK-FLPYCHHVSA-N
ID: RPMNUQRUHXIGHK-FLPYCHHVSA-N
Comment: Energy1
Num peaks: 13
129.0546206 0.9920577352
147.0651853 3.222486646
163.0600999 2.455291765
165.0757499 1.101216609
241.0495352 1.407002129
243.0651853 3.526727929
271.0600999 45.37692533
397.0917939 1.147074206
415.1023586 11.54566917
417.1180087 0.8329637746
433.1129233 6.802769139
551.1759175 0.7975599458
561.1602674 1.517413189

Name: +ve in-silico MS/MS by CFM-ID for RPMNUQRUHXIGHK-FLPYCHHVSA-N
ID: RPMNUQRUHXIGHK-FLPYCHHVSA-N
Comment: Energy2
Num peaks: 31
41.00219107 0.7549336173
43.01784114 1.338319196
55.01784114 0.9341185893
73.02840582 0.9183333897
75.04405588 0.819521283
77.00219107 2.060664913
87.04405588 1.159840252
103.0389705 1.009395745
119.0491413 0.9921128701
129.0546206 0.7381532696
131.0702706 0.8352733635
147.0651853 2.027022011
161.0444498 1.52650114
163.0600999 5.435602582
227.0338851 1.035858546
229.0495352 1.63046477
239.0338851 1.456678491
241.0495352 3.210522311
243.0651853 2.426067593
253.0495352 0.8463145818
255.0651853 1.025747868
271.0600999 20.44286635
271.0812292 0.8391931317
275.0914 0.8304251459
277.1070501 0.8304251459
339.0710585 0.7442820744
343.0812292 1.100189512
415.1023586 4.613114745
433.1129233 0.7411558929
551.1759175 0.800146757
561.1602674 1.085261952

Name: +ve in-silico MS/MS by CFM-ID for HMOGGANVPFSRNU-ATXXLYKSSA-N
ID: HMOGGANVPFSRNU-ATXXLYKSSA-N
Comment: Energy0
Num peaks: 21
103.0389705 0.5082229827
117.0334912 2.106459584
119.0491413 1.057809311
121.0647913 1.229384262
137.0597059 0.7359620806
153.0182351 0.6678332418
163.0600999 2.438706729
235.0812292 0.6336369228
255.0651853 7.507948352
257.0808353 0.7878107624
273.0757499 19.87508565
315.0710585 0.6372953503
325.1129233 0.8518404115
417.1180087 9.644019586
419.1336587 0.8660526896
435.1285734 9.302164105
449.1289673 0.657658864
477.1238819 1.359656377
561.1602674 0.8329908185
579.1708321 11.50468227
597.1813968 7.075129847

Name: +ve in-silico MS/MS by CFM-ID for HMOGGANVPFSRNU-ATXXLYKSSA-N
ID: HMOGGANVPFSRNU-ATXXLYKSSA-N
Comment: Energy1
Num peaks: 28
43.01784114 0.6230636509
95.04914126 0.4826220526
105.0334912 3.273182109
107.0491413 1.561385883
119.0491413 0.7422048841
121.0284058 0.4571553889
121.0647913 1.237829948
123.0440559 0.6080699921
135.0440559 0.4372804502
137.0233204 2.898243404
145.0495352 1.342726603
147.0440559 0.5826115892
151.0389705 1.136866263
153.0182351 1.691554839
163.0600999 3.523174121
165.0757499 0.7145741419
243.0651853 0.8637791788
245.0808353 1.669927141
255.0651853 11.54342769
271.0600999 1.025413488
273.0757499 24.32586131
299.0761439 1.256366609
315.0710585 1.103214703
407.1336587 0.4568702778
417.1180087 8.18268552
419.1336587 0.9685653356
435.1285734 5.463991598
579.1708321 2.011702678

Name: +ve in-silico MS/MS by CFM-ID for HMOGGANVPFSRNU-ATXXLYKSSA-N
ID: HMOGGANVPFSRNU-ATXXLYKSSA-N
Comment: Energy2
Num peaks: 31
43.01784114 1.171950456
57.0334912 0.72191409
75.02292652 0.682800771
87.00767038 0.7347804782
105.0334912 1.289760773
117.0334912 8.734768547
119.0491413 1.767363425
121.0284058 0.9886825992
121.0647913 1.831529347
137.0233204 0.8396283831
137.0597059 1.17084002
145.0495352 0.8577147685
147.0651853 0.8635067322
151.0389705 1.374487545
153.0182351 1.91953703
155.0338851 0.8516778834
161.0444498 1.290825421
163.0389705 0.6366806653
163.0600999 5.082077354
255.0651853 3.427860253
257.0808353 0.7123627175
271.0812292 1.586164177
273.0757499 11.51875339
287.0761439 1.592165838
313.0917939 0.8571628917
315.0710585 1.556490619
417.1180087 2.903878033
435.1285734 1.079574716
535.1446173 0.6487689183
569.1864822 0.6592166492
579.1708321 1.457808086

Name: +ve in-silico MS/MS by CFM-ID for LYGPBZVKGHHTIE-KWHWQUHUSA-N
ID: LYGPBZVKGHHTIE-KWHWQUHUSA-N
Comment: Energy0
Num peaks: 16
25.00727645 0.6077210681
27.02292652 0.8163226308
87.04405588 0.7248410643
147.0651853 2.902048193
161.0444498 0.6091654831
163.0600999 1.116329186
165.0757499 0.6361526874
297.0393644 0.7846266684
309.1180087 0.7865571278
397.0917939 1.213890833
415.1023586 14.86251457
417.1180087 1.539479925
433.1129233 21.29656381
543.1497027 1.24910088
561.1602674 15.54445641
579.1708321 15.55018508

Name: +ve in-silico MS/MS by CFM-ID for LYGPBZVKGHHTIE-KWHWQUHUSA-N
ID: LYGPBZVKGHHTIE-KWHWQUHUSA-N
Comment: Energy1
Num peaks: 31
41.00219107 0.543150475
43.01784114 0.9853976893
73.02840582 1.285958223
75.04405588 0.8764268163
103.0389705 0.548319149
105.0546206 0.5852730755
129.0546206 1.476414553
147.0651853 4.493474269
161.0444498 1.310827536
163.0600999 2.24354135
165.0757499 0.9344436881
281.0444498 1.85266026
283.0600999 0.8382045033
297.0393644 0.859502466
299.0550145 0.9354731525
309.1180087 0.7015685053
339.0710585 0.546360885
371.0761439 0.5695140046
397.0917939 0.9819243309
403.1023586 1.299356405
405.1180087 1.801089862
413.0867085 0.827093862
415.1023586 26.49865277
417.1180087 2.103103555
431.0972732 0.8213580209
433.1129233 17.36817515
543.1497027 0.9701060553
549.1602674 0.5583078342
551.1759175 0.7297376984
561.1602674 3.148721894
579.1708321 1.387874414

Name: +ve in-silico MS/MS by CFM-ID for LYGPBZVKGHHTIE-KWHWQUHUSA-N
ID: LYGPBZVKGHHTIE-KWHWQUHUSA-N
Comment: Energy2
Num peaks: 31
43.01784114 0.8367328705
71.01275576 0.8070686565
77.00219107 1.436157631
85.02840582 0.9471795039
87.04405588 1.204265744
89.02332044 0.7804172125
129.0546206 0.7867842157
131.0702706 1.023221224
147.0651853 1.544898846
163.0600999 2.511131553
255.0287997 1.884386664
271.0812292 0.9892388773
281.0444498 2.739211463
283.0600999 2.041794952
285.0757499 1.082982713
297.0393644 7.843024021
299.0550145 2.017395304
305.1019647 1.219268541
339.0710585 1.228717812
341.0655792 0.9135101154
357.0604938 0.8758262804
359.0761439 4.371377548
371.0761439 0.8755887591
373.0917939 0.7896988086
389.0867085 1.50464177
399.107444 1.007438854
403.1023586 1.467839908
415.1023586 6.910869897
417.1180087 0.9898206601
433.1129233 1.883246574
561.1602674 1.350029703

Name: +ve in-silico MS/MS by CFM-ID for QTLVRDBUJNNTDS-BUIGSLFCSA-N
ID: QTLVRDBUJNNTDS-BUIGSLFCSA-N
Comment: Energy0
Num peaks: 19
103.0389705 0.8061984491
105.0334912 2.511378662
107.0491413 1.447440723
119.0491413 0.8684938074
163.0600999 2.052453567
255.0651853 2.799984676
271.0600999 6.620307775
273.0757499 0.8932451432
285.0604938 1.177158764
287.0761439 1.220605208
399.107444 0.8388248833
415.1023586 0.9357613598
417.1180087 18.19384087
419.1336587 1.889477475
435.1285734 17.49611599
449.1289673 1.003256041
561.1602674 0.7267634541
579.1708321 11.65868489
597.1813968 7.495481271

Name: +ve in-silico MS/MS by CFM-ID for QTLVRDBUJNNTDS-BUIGSLFCSA-N
ID: QTLVRDBUJNNTDS-BUIGSLFCSA-N
Comment: Energy1
Num peaks: 16
105.0334912 2.739609432
107.0491413 1.214595489
145.0495352 1.364888698
147.0440559 1.465380265
163.0600999 3.480785316
255.0651853 6.31489055
257.0808353 2.461580479
271.0600999 18.042766
273.0757499 8.780456758
315.0710585 1.81088441
329.0867085 1.292770764
399.107444 1.273748857
417.1180087 16.46459436
419.1336587 2.041541783
435.1285734 9.561071568
579.1708321 1.798413944

Name: +ve in-silico MS/MS by CFM-ID for QTLVRDBUJNNTDS-BUIGSLFCSA-N
ID: QTLVRDBUJNNTDS-BUIGSLFCSA-N
Comment: Energy2
Num peaks: 31
43.01784114 1.723176202
77.03857658 0.8281780682
87.00767038 0.8287620197
103.0389705 0.9284950337
105.0334912 2.120933288
107.0491413 1.187800395
117.0334912 0.8511481139
119.0491413 1.553483177
145.0495352 0.9674201274
147.0651853 0.8236310441
161.0444498 0.8284652811
163.0600999 2.797932599
255.0651853 4.299529899
257.0808353 0.8245695722
271.0600999 19.43622582
273.0757499 3.130948379
285.0604938 1.659467335
287.0761439 2.85535044
301.0706646 0.8266395855
315.0710585 2.401099103
329.0867085 1.272545129
361.0917939 1.236477285
417.1180087 7.287131417
419.1336587 1.108285338
435.1285734 1.728652495
439.1598735 1.074598561
441.1755235 1.074598561
505.1340527 1.007197215
507.1497027 0.9557584073
535.1446173 1.167816729
579.1708321 1.625536393

Name: +ve in-silico MS/MS by CFM-ID for PUPKKEQDLNREIM-KWMNMNHLSA-N
ID: PUPKKEQDLNREIM-KWMNMNHLSA-N
Comment: Energy0
Num peaks: 7
147.0651853 2.796859489
269.0444498 2.113748388
285.0393644 9.599767611
415.1023586 22.01401801
433.1129233 23.06276867
561.1602674 10.51225371
579.1708321 10.05715172

Name: +ve in-silico MS/MS by CFM-ID for PUPKKEQDLNREIM-KWMNMNHLSA-N
ID: PUPKKEQDLNREIM-KWMNMNHLSA-N
Comment: Energy1
Num peaks: 6
147.0651853 5.474610698
269.0444498 4.812830773
285.0393644 29.00629115
287.0550145 14.11582266
415.1023586 14.08117327
433.1129233 12.56211123

Name: +ve in-silico MS/MS by CFM-ID for PUPKKEQDLNREIM-KWMNMNHLSA-N
ID: PUPKKEQDLNREIM-KWMNMNHLSA-N
Comment: Energy2
Num peaks: 31
77.03857658 0.9091472788
85.02840582 0.7587101028
87.04405588 1.374740872
107.0491413 1.141202904
121.0284058 0.6906741141
131.0702706 0.862603399
137.0233204 1.347188036
147.0651853 3.926591654
149.0808353 0.7378485295
153.0182351 1.194689576
233.0444498 0.7867721187
251.0550145 1.583722799
257.0444498 1.348571962
269.0444498 3.005763222
271.0600999 4.162726186
271.0812292 0.7655160611
285.0393644 26.24047843
287.0550145 4.227033795
315.0499291 0.8437510613
359.0761439 1.845218962
397.0917939 0.7486185937
415.1023586 6.440814248
417.1180087 1.875210762
433.1129233 1.092476386
435.1285734 0.7069744747
437.1442234 1.196942014
439.1598735 1.196942014
517.1340527 0.858897741
519.1133172 0.7153692848
521.1289673 0.692365082
561.1602674 0.8839008178

Name: +ve in-silico MS/MS by CFM-ID for OEOFNNDYYLIDDI-CKDOJOSSSA-N
ID: OEOFNNDYYLIDDI-CKDOJOSSSA-N
Comment: Energy0
Num peaks: 21
27.02292652 0.5943550308
87.04405588 0.5434052755
105.0334912 11.905407
107.0491413 1.707572329
109.0647913 1.783397585
135.0440559 0.6108407796
147.0651853 2.435867087
177.0757499 0.5338094506
219.0863146 0.4846277672
249.0968793 0.7933860948
253.0495352 7.864049495
255.0651853 0.8357208415
271.0600999 20.40750422
309.1180087 1.402237854
415.1023586 2.7563667
415.123488 0.4831473301
433.1129233 1.624500931
433.1340527 1.685697644
461.1289673 0.6203043749
561.1602674 11.69489715
579.1708321 9.411116069

Name: +ve in-silico MS/MS by CFM-ID for OEOFNNDYYLIDDI-CKDOJOSSSA-N
ID: OEOFNNDYYLIDDI-CKDOJOSSSA-N
Comment: Energy1
Num peaks: 25
45.0334912 0.7539708273
105.0334912 7.892183389
107.0491413 1.993709138
129.0546206 1.072725821
135.0440559 0.8831385767
147.0651853 3.565854295
153.0182351 5.863803876
163.0600999 1.400545897
165.0757499 0.9418033554
177.0182351 0.7669417623
241.0495352 0.9858693279
243.0651853 1.989328103
253.0495352 13.32273599
255.0651853 0.5423378366
269.0444498 1.049967352
271.0600999 24.72667125
309.1180087 1.086791379
315.0710585 1.083625877
327.0710585 0.8102055036
415.1023586 3.27771605
433.1129233 2.262791055
461.1289673 0.6181053902
551.1759175 0.8726915984
561.1602674 1.686228016
579.1708321 0.6393972452

Name: +ve in-silico MS/MS by CFM-ID for OEOFNNDYYLIDDI-CKDOJOSSSA-N
ID: OEOFNNDYYLIDDI-CKDOJOSSSA-N
Comment: Energy2
Num peaks: 31
45.0334912 1.44409554
75.02292652 0.7659863351
75.04405588 0.9502202762
77.03857658 1.634276655
79.05422664 0.8397262648
87.04405588 0.8376334197
91.05422664 0.744961032
105.0334912 12.17308933
107.0491413 0.706581322
117.0334912 1.937244289
119.0491413 1.692431145
131.0702706 0.7933872041
133.0284058 0.6517168902
135.0440559 0.7933274376
145.0495352 0.9313844908
147.0651853 3.159381291
153.0182351 4.652837056
161.0444498 0.7750680822
161.0808353 0.6908834094
163.0600999 3.180483976
239.0338851 0.6360130134
241.0495352 1.447707482
243.0651853 0.83952845
253.0495352 4.598365012
253.0706646 0.860836713
271.0600999 8.909579876
271.0812292 1.545266484
287.0761439 1.252093125
415.123488 0.6641137153
517.1340527 0.8673168578
561.1602674 0.8913210859

Name: +ve in-silico MS/MS by CFM-ID for QFEZPYUWMSYAPT-QYUIAPCASA-N
ID: QFEZPYUWMSYAPT-QYUIAPCASA-N
Comment: Energy0
Num peaks: 6
255.0651853 3.096399986
271.0600999 17.49977022
273.0757499 3.090803151
417.1180087 32.88887406
435.1285734 26.08495244
579.1708321 2.347720323

Name: +ve in-silico MS/MS by CFM-ID for QFEZPYUWMSYAPT-QYUIAPCASA-N
ID: QFEZPYUWMSYAPT-QYUIAPCASA-N
Comment: Energy1
Num peaks: 10
163.0600999 4.391863559
227.0702706 2.403929719
255.0651853 6.932868024
257.0808353 3.495908448
271.0600999 18.12633981
273.0757499 11.18598462
417.1180087 19.37985586
419.1336587 2.592668485
435.1285734 9.892424819
579.1708321 1.877633027

Name: +ve in-silico MS/MS by CFM-ID for QFEZPYUWMSYAPT-QYUIAPCASA-N
ID: QFEZPYUWMSYAPT-QYUIAPCASA-N
Comment: Energy2
Num peaks: 19
43.01784114 1.030031791
45.0334912 0.5607568815
73.02840582 0.8894598651
103.0389705 0.8303001752
135.0440559 0.9879208531
159.0287997 0.5565889834
161.0444498 0.5718143883
163.0600999 6.341092729
227.0702706 2.200179714
251.0550145 0.6022973941
255.0651853 3.133269675
257.0808353 1.115934381
271.0600999 39.42040551
273.0757499 8.359066333
389.1230941 0.6623737228
417.1180087 10.01236447
419.1336587 0.9451858273
435.1285734 1.629246626
579.1708321 0.5367815577

Name: +ve in-silico MS/MS by CFM-ID for GBGJNKYTLIUCMX-NOOYRLEVSA-N
ID: GBGJNKYTLIUCMX-NOOYRLEVSA-N
Comment: Energy0
Num peaks: 16
103.0389705 0.6145913013
163.0600999 2.856568203
193.0706646 0.57190254
241.0495352 0.6489362141
255.0651853 9.163161336
257.0444498 1.34293558
257.0808353 0.5844990534
265.0917939 0.8911544063
273.0757499 26.9087093
325.1129233 1.657427119
417.1180087 3.462239759
435.1285734 2.188703328
561.1602674 1.065961472
565.155182 0.9914438342
579.1708321 15.00992316
597.1813968 12.24033971

Name: +ve in-silico MS/MS by CFM-ID for GBGJNKYTLIUCMX-NOOYRLEVSA-N
ID: GBGJNKYTLIUCMX-NOOYRLEVSA-N
Comment: Energy1
Num peaks: 18
43.01784114 0.7499830162
45.0334912 1.181448539
145.0495352 2.077592693
163.0600999 3.493016081
165.0757499 0.7431017766
229.0859207 0.9378044504
241.0495352 1.564138435
245.0808353 2.508648387
255.0651853 16.86379556
257.0444498 3.420745892
271.0600999 1.208152245
273.0757499 33.13642987
307.1023586 1.084724158
325.1129233 1.099054724
417.1180087 3.832108518
435.1285734 3.213433982
579.1708321 2.351266502
597.1813968 0.7526519792

Name: +ve in-silico MS/MS by CFM-ID for GBGJNKYTLIUCMX-NOOYRLEVSA-N
ID: GBGJNKYTLIUCMX-NOOYRLEVSA-N
Comment: Energy2
Num peaks: 31
41.00219107 0.6272046566
43.01784114 1.327146284
45.0334912 1.925395957
57.0334912 0.9677453223
87.00767038 0.548388833
145.0495352 1.452446284
147.0651853 2.10415729
161.0444498 1.345683011
163.0600999 4.464222105
175.0600999 0.9117987415
177.0757499 1.074229873
205.0706646 0.6811609115
211.075356 0.91503731
227.0702706 4.033927357
229.0859207 3.403920172
241.0495352 2.140683165
243.0651853 0.5376959689
245.0808353 1.609202831
255.0651853 8.720003576
257.0444498 4.793209589
257.0808353 0.7350427645
271.0600999 0.6331897195
273.0757499 16.10759455
277.1070501 0.676000273
279.1227001 0.676000273
307.1023586 0.8841078928
309.1180087 0.6360090426
417.1180087 0.7306793977
535.1446173 1.262651691
537.1602674 0.8430996579
579.1708321 1.105401426

Name: +ve in-silico MS/MS by CFM-ID for VDNKVEPXAKTDRF-KRGAKQRWSA-N
ID: VDNKVEPXAKTDRF-KRGAKQRWSA-N
Comment: Energy0
Num peaks: 24
103.0389705 0.5212023248
109.0284058 0.5905750746
133.0284058 2.140473221
135.0440559 1.059870674
137.0597059 1.259100105
145.0495352 0.5447171553
147.0651853 0.8581405287
153.0182351 0.6797361698
153.0546206 0.7832131832
163.0600999 1.787019737
271.0600999 7.347501301
273.0757499 0.8077727391
289.0706646 19.90953398
299.0761439 0.6516897454
309.1180087 0.8974649934
417.1180087 8.651783566
419.1336587 0.8054707298
433.1340527 0.6746525313
435.1285734 9.902252403
461.1289673 1.396614182
561.1602674 0.6208375305
569.1864822 0.5274720807
579.1708321 10.48995997
597.1813968 7.359827005

Name: +ve in-silico MS/MS by CFM-ID for VDNKVEPXAKTDRF-KRGAKQRWSA-N
ID: VDNKVEPXAKTDRF-KRGAKQRWSA-N
Comment: Energy1
Num peaks: 29
121.0284058 3.468787609
123.0440559 1.671269009
135.0440559 0.8826868012
137.0233204 3.048444287
137.0597059 1.141612547
139.0389705 0.8860819526
145.0495352 1.604649942
147.0651853 2.044825404
149.0808353 0.7469231454
151.0389705 0.9734129951
153.0182351 1.56688127
163.0600999 1.935812432
243.0651853 0.8390732971
253.0495352 0.7347611824
257.0444498 0.8717860756
259.0600999 3.020004492
261.0757499 3.503056329
271.0600999 9.208687604
283.0812292 1.486224736
287.0550145 0.7898513867
289.0706646 23.15520757
299.0761439 1.145766882
405.1180087 0.9273933232
407.1336587 1.167255442
417.1180087 4.783386092
435.1285734 5.85479867
567.1708321 0.7411222462
569.1864822 0.6942760709
579.1708321 1.715901221

Name: +ve in-silico MS/MS by CFM-ID for VDNKVEPXAKTDRF-KRGAKQRWSA-N
ID: VDNKVEPXAKTDRF-KRGAKQRWSA-N
Comment: Energy2
Num peaks: 31
75.02292652 0.957451715
77.03857658 0.7757799217
87.00767038 0.7026731001
109.0284058 1.417386487
121.0284058 1.345072464
131.0127558 0.769519111
133.0284058 7.06260588
135.0440559 1.357547937
137.0233204 1.759447123
137.0597059 1.680065583
139.0389705 0.7437617441
145.0495352 1.626653568
147.0651853 4.717283842
151.0389705 1.51591725
153.0182351 1.84216843
153.0546206 1.499750604
155.0338851 0.735522637
163.0600999 0.957026604
179.0338851 0.7662464361
193.0706646 0.6025846341
255.0863146 1.864572885
271.0600999 3.239357654
271.0812292 1.587256562
273.0757499 0.7100996929
289.0706646 10.89529449
297.0968793 0.8561170341
299.0761439 1.548055167
417.1180087 2.065407183
435.1285734 1.074056401
535.1446173 0.9040416184
579.1708321 1.519274278

Name: +ve in-silico MS/MS by CFM-ID for PZZAZGFRAUDIRM-OHFDYVMBSA-N
ID: PZZAZGFRAUDIRM-OHFDYVMBSA-N
Comment: Energy0
Num peaks: 16
107.0491413 3.177395224
109.0647913 0.7957270107
133.0495352 2.740594989
163.0600999 0.8576833546
235.0812292 0.8690554628
267.0651853 9.653870749
269.0444498 1.125950353
269.0808353 1.41686153
285.0757499 23.93385106
295.1023586 1.476028384
429.1180087 3.242091062
447.1285734 1.989631238
543.1497027 2.139873033
547.1446173 0.7223032467
561.1602674 15.0653852
579.1708321 10.89879688

Name: +ve in-silico MS/MS by CFM-ID for PZZAZGFRAUDIRM-OHFDYVMBSA-N
ID: PZZAZGFRAUDIRM-OHFDYVMBSA-N
Comment: Energy1
Num peaks: 20
107.0491413 4.763613675
109.0647913 1.318795187
115.0389705 1.11599084
133.0495352 4.049179132
163.0600999 1.607778045
253.0495352 1.925006799
255.0651853 1.833386169
257.0808353 2.787723174
267.0651853 9.600767074
269.0444498 3.211853711
283.0600999 1.10687295
285.0757499 32.50847405
295.1023586 1.055609885
429.1180087 3.918327737
447.1285734 3.225023424
543.1497027 1.086013244
549.1602674 1.19202898
551.1759175 1.171890985
561.1602674 2.106590497
579.1708321 0.8346138341

Name: +ve in-silico MS/MS by CFM-ID for PZZAZGFRAUDIRM-OHFDYVMBSA-N
ID: PZZAZGFRAUDIRM-OHFDYVMBSA-N
Comment: Energy2
Num peaks: 31
45.0334912 1.218135914
73.02840582 1.043735419
75.04405588 0.6821948387
107.0491413 4.101668838
109.0647913 1.614890666
117.0546206 0.9741935722
121.0647913 0.7757840777
133.0495352 2.666954766
133.0647913 0.7648058825
145.0495352 1.369808014
147.0651853 1.813035293
161.0444498 0.8794970466
163.0600999 4.197929264
223.0389705 0.9666926418
225.0546206 1.043851189
235.0812292 0.6686624311
239.0338851 1.682491121
241.0495352 2.200790052
253.0495352 1.955319565
255.0651853 1.140506344
267.0651853 5.956045703
269.0444498 3.162881715
269.0808353 0.9202828045
279.107444 0.7234521839
285.0757499 14.32290416
289.1070501 0.6806258316
291.1227001 0.6806258316
429.1180087 0.8386313304
517.1340527 1.056041272
519.1497027 1.027080279
561.1602674 1.002446681

Name: +ve in-silico MS/MS by CFM-ID for ROODSNXIUAPCQO-MENDBPNPSA-N
ID: ROODSNXIUAPCQO-MENDBPNPSA-N
Comment: Energy0
Num peaks: 9
255.0651853 2.597119336
271.0600999 6.358719211
399.107444 2.15846325
417.1180087 24.69524226
419.1336587 2.19111142
435.1285734 15.92181135
561.1602674 4.03534098
579.1708321 15.43516863
597.1813968 7.01471834

Name: +ve in-silico MS/MS by CFM-ID for ROODSNXIUAPCQO-MENDBPNPSA-N
ID: ROODSNXIUAPCQO-MENDBPNPSA-N
Comment: Energy1
Num peaks: 16
121.0284058 3.340428765
145.0495352 1.216084618
149.0233204 2.033040575
151.0389705 1.518811432
163.0600999 3.135410938
243.0651853 1.527207082
255.0651853 5.112535542
257.0808353 2.022403639
271.0600999 13.50813745
273.0757499 6.573693679
399.107444 2.019937494
417.1180087 24.49974502
419.1336587 2.976585033
435.1285734 7.019550499
561.1602674 1.681837049
579.1708321 2.050581726

Name: +ve in-silico MS/MS by CFM-ID for ROODSNXIUAPCQO-MENDBPNPSA-N
ID: ROODSNXIUAPCQO-MENDBPNPSA-N
Comment: Energy2
Num peaks: 31
43.01784114 1.706935554
87.00767038 0.7990769809
103.0389705 0.9248203372
121.0284058 2.505334877
133.0284058 0.8989287793
145.0495352 0.9327685587
147.0076704 1.0660598
147.0651853 0.7941297893
149.0233204 0.7280155701
151.0389705 1.225292114
161.0444498 0.8299899957
163.0600999 3.478377213
243.0651853 3.863712652
255.0651853 4.375680956
257.0808353 0.86316109
271.0600999 20.68002066
273.0757499 3.331309162
279.0499291 0.7639384573
283.0812292 0.8790298779
301.0706646 0.7970305692
361.0917939 1.192188484
415.1023586 1.104015764
417.1180087 10.90682785
419.1336587 1.319772113
435.1285734 1.201892437
439.1598735 1.035972074
441.1755235 1.035972074
505.1340527 0.9709934721
507.1497027 0.9214036346
535.1446173 1.125839512
579.1708321 1.298550338

Name: +ve in-silico MS/MS by CFM-ID for JCEAFPKMXHMEGO-LWFKRHRGSA-N
ID: JCEAFPKMXHMEGO-LWFKRHRGSA-N
Comment: Energy0
Num peaks: 13
107.0491413 1.102955141
133.0495352 2.075166464
147.0651853 2.295316898
283.0600999 3.860735016
299.0550145 7.881630374
301.0706646 1.063429117
415.1023586 12.04809393
417.1180087 0.9733009648
429.1180087 9.484662042
433.1129233 9.53729644
447.1285734 10.57995562
561.1602674 11.02061445
579.1708321 8.728466639

Name: +ve in-silico MS/MS by CFM-ID for JCEAFPKMXHMEGO-LWFKRHRGSA-N
ID: JCEAFPKMXHMEGO-LWFKRHRGSA-N
Comment: Energy1
Num peaks: 10
133.0495352 3.66248265
147.0651853 4.012181
283.0600999 5.574196483
285.0757499 2.107976087
299.0550145 26.46843721
301.0706646 12.88078382
415.1023586 7.952141161
429.1180087 6.965817995
433.1129233 5.625178123
447.1285734 6.206863314

Name: +ve in-silico MS/MS by CFM-ID for JCEAFPKMXHMEGO-LWFKRHRGSA-N
ID: JCEAFPKMXHMEGO-LWFKRHRGSA-N
Comment: Energy2
Num peaks: 31
56.99710569 0.8841893548
71.01275576 0.8006423414
73.02840582 2.348448833
75.04405588 0.8914990804
87.04405588 1.082064875
107.0491413 0.9101713841
117.0546206 1.008954287
121.0647913 0.7761104718
129.0182351 0.7232000933
131.0702706 0.7955959239
133.0495352 1.888283057
137.0233204 1.234462203
143.0338851 0.7262695735
147.0651853 2.244792611
153.0182351 1.101885476
237.0393644 1.161778372
257.0655792 0.6997831478
271.0600999 1.449806727
283.0600999 6.530746721
285.0757499 1.248859637
299.0550145 22.92844326
301.0706646 3.693503714
329.0655792 0.7782080454
343.0812292 0.730006052
373.0917939 1.143516903
415.1023586 3.553945772
417.1180087 0.9139695874
429.1180087 2.835877285
431.1336587 0.8477541109
517.1340527 0.7835987723
519.1497027 0.8174867276

Name: +ve in-silico MS/MS by CFM-ID for FJLBGPHWVMPZHD-XAXPVLCJSA-N
ID: FJLBGPHWVMPZHD-XAXPVLCJSA-N
Comment: Energy0
Num peaks: 15
27.02292652 0.6901166297
87.04405588 0.610819213
147.0651853 2.806958736
177.0757499 0.6350670098
249.0968793 0.7138025855
253.0495352 10.98641573
255.0651853 1.633345613
271.0600999 24.57434045
309.1180087 1.647844595
397.0917939 0.608803587
415.1023586 3.405810659
433.1129233 1.998269257
543.1497027 2.349118899
561.1602674 15.74166374
579.1708321 11.96181973

Name: +ve in-silico MS/MS by CFM-ID for FJLBGPHWVMPZHD-XAXPVLCJSA-N
ID: FJLBGPHWVMPZHD-XAXPVLCJSA-N
Comment: Energy1
Num peaks: 24
45.0334912 0.7391483018
121.0284058 6.292866508
123.0440559 1.602363267
129.0546206 1.076924011
147.0651853 3.425933894
149.0233204 2.058415372
151.0389705 4.653683215
163.0600999 1.543427456
165.0757499 0.9583161007
225.0546206 0.9361391374
235.0389705 1.217736824
241.0495352 2.149564748
243.0651853 5.602225091
253.0495352 12.63157648
255.0651853 0.9233906989
269.0444498 0.7596594384
271.0600999 22.48750666
309.1180087 1.107780512
405.1180087 0.671090174
415.1023586 3.591203727
433.1129233 2.307274206
543.1497027 0.852727655
551.1759175 1.383968001
561.1602674 1.689937391

Name: +ve in-silico MS/MS by CFM-ID for FJLBGPHWVMPZHD-XAXPVLCJSA-N
ID: FJLBGPHWVMPZHD-XAXPVLCJSA-N
Comment: Energy2
Num peaks: 31
45.0334912 1.414620876
57.0334912 1.139299912
85.02840582 0.7040265508
87.00767038 0.701942594
87.04405588 0.956261711
121.0284058 2.601225509
123.0440559 1.69554536
131.0702706 0.9698832265
145.0495352 0.7424395433
147.0076704 1.41588289
147.0651853 2.991124846
149.0233204 0.7447237607
151.0389705 2.245323755
159.0651853 0.6999481823
161.0444498 0.8574120153
161.0808353 0.8410095999
163.0600999 4.162790613
177.0757499 0.8800930203
227.0338851 0.6905699813
241.0495352 1.655304863
243.0651853 4.268861655
251.0338851 0.9044893802
253.0495352 10.99160763
255.0651853 1.76150516
271.0600999 14.0755425
275.0914 0.6776004993
277.1070501 0.6776004993
415.1023586 0.8344935946
517.1340527 1.061149555
519.1497027 0.7002243934
561.1602674 0.742371804

Name: +ve in-silico MS/MS by CFM-ID for HYGKPGOEWCYHEN-ROPCXPMJSA-N
ID: HYGKPGOEWCYHEN-ROPCXPMJSA-N
Comment: Energy0
Num peaks: 15
133.0495352 2.931890273
163.0600999 0.8898372295
235.0812292 0.8621774643
285.0757499 8.954148969
287.0550145 3.147118798
287.0914 1.080702878
295.1023586 1.539656527
303.0863146 23.57423966
447.1285734 3.374491196
465.139138 2.072879349
561.1602674 2.198516049
565.155182 1.566826383
567.1708321 0.9653266125
579.1708321 15.66449186
597.1813968 11.61908886

Name: +ve in-silico MS/MS by CFM-ID for HYGKPGOEWCYHEN-ROPCXPMJSA-N
ID: HYGKPGOEWCYHEN-ROPCXPMJSA-N
Comment: Energy1
Num peaks: 18
115.0389705 1.104443593
133.0495352 4.017005912
163.0600999 1.585675371
255.0651853 0.9040626555
259.0600999 0.9013694269
271.0600999 3.030850056
273.0757499 1.330266151
285.0757499 12.96948343
287.0550145 9.162022652
295.1023586 1.039696387
301.0706646 1.278732175
303.0863146 31.15182652
447.1285734 3.785398138
449.1078379 0.8201063394
465.139138 3.134783664
561.1602674 1.04025778
579.1708321 2.05745599
597.1813968 0.817431558

Name: +ve in-silico MS/MS by CFM-ID for HYGKPGOEWCYHEN-ROPCXPMJSA-N
ID: HYGKPGOEWCYHEN-ROPCXPMJSA-N
Comment: Energy2
Num peaks: 31
45.0334912 1.228302975
57.0334912 1.055910974
73.02840582 1.05047971
117.0546206 0.9804678262
123.0440559 1.230135967
133.0495352 2.716294298
145.0495352 1.355479602
147.0651853 1.78670556
161.0444498 0.8646178153
163.0600999 4.133418713
165.0182351 1.25062788
167.0338851 1.117063427
179.0338851 1.463299594
181.0495352 1.147938926
255.0651853 0.710924005
259.0600999 1.010840213
271.0600999 2.889254205
275.0914 0.9091779593
279.107444 0.7245788225
285.0757499 6.168997052
287.0550145 9.158797422
287.0914 1.226788647
301.0706646 0.8599924978
303.0863146 14.17269668
307.1176147 0.7094839583
447.1285734 0.8622115679
535.1446173 1.06288902
537.1602674 1.03372598
567.1708321 1.015661502
579.1708321 0.9336511697
581.1500966 1.10202819

Name: +ve in-silico MS/MS by CFM-ID for ZIIBNXKQZAUBRD-TYLQWMPKSA-N
ID: ZIIBNXKQZAUBRD-TYLQWMPKSA-N
Comment: Energy0
Num peaks: 17
25.00727645 0.585053225
27.02292652 0.7858609663
87.04405588 0.722834951
147.0651853 2.704181332
163.0600999 1.580200224
165.0757499 0.5466221382
239.0914 0.6287707664
397.0917939 1.686906919
399.107444 0.5826800055
415.1023586 17.18108557
417.1180087 1.917417062
433.1129233 19.85883144
505.1340527 0.589694085
517.1340527 0.5569531235
543.1497027 1.081377515
561.1602674 14.83634454
579.1708321 14.65269418

Name: +ve in-silico MS/MS by CFM-ID for ZIIBNXKQZAUBRD-TYLQWMPKSA-N
ID: ZIIBNXKQZAUBRD-TYLQWMPKSA-N
Comment: Energy1
Num peaks: 25
43.01784114 0.7780262049
73.02840582 1.287561468
75.04405588 0.8128090745
103.0389705 0.6399995501
105.0546206 0.5551906261
129.0546206 1.404870857
145.0495352 1.772109897
147.0651853 4.080380116
163.0600999 4.412073385
283.0600999 2.06849705
299.0550145 0.5808802191
339.0710585 0.9538351915
371.0761439 0.5564565875
397.0917939 4.310384258
403.1023586 0.5331962395
405.1180087 0.9290678353
413.0867085 0.8540189704
415.1023586 29.90526045
417.1180087 2.147653088
431.0972732 0.6722514514
433.1129233 15.6277985
543.1497027 0.8012152879
551.1759175 0.5790157316
561.1602674 2.775830842
579.1708321 1.187930258

Name: +ve in-silico MS/MS by CFM-ID for ZIIBNXKQZAUBRD-TYLQWMPKSA-N
ID: ZIIBNXKQZAUBRD-TYLQWMPKSA-N
Comment: Energy2
Num peaks: 31
87.00767038 0.9547664071
87.04405588 1.214220596
89.02332044 1.182930096
95.04914126 1.142510711
103.0389705 0.7311635502
105.0334912 1.890979639
119.0491413 1.002073492
129.0546206 0.7614118888
131.0702706 0.9490992362
147.0651853 2.629238267
159.0287997 0.7934163377
163.0600999 0.7939814902
267.0499291 0.8653202075
271.0600999 1.239271565
281.0444498 1.3141176
283.0600999 2.989868465
297.0393644 1.497198463
299.0550145 7.95070279
329.0655792 1.174124133
339.0710585 0.9503089731
357.0604938 0.9701521004
359.0761439 4.531443475
373.0917939 1.384399579
389.0867085 1.538024749
413.0867085 1.708696297
415.1023586 8.306468796
417.1180087 0.9289341098
433.1129233 1.345477284
451.1598735 0.7956997137
517.1340527 0.7724347407
561.1602674 1.258691764

Name: +ve in-silico MS/MS by CFM-ID for MTJBBSJVUAQGMW-VEJLYJJMSA-N
ID: MTJBBSJVUAQGMW-VEJLYJJMSA-N
Comment: Energy0
Num peaks: 31
103.0389705 0.6639514763
109.0284058 0.7746038568
111.0440559 0.6305098968
137.0597059 1.219727403
145.0495352 1.31945463
161.0444498 0.8497808011
161.0597059 0.6852537712
163.0600999 7.574599805
177.0546206 0.7229031969
179.0702706 4.993395301
181.0495352 0.7462258422
181.0706646 1.812279152
195.0287997 0.5851150459
197.0444498 3.381438634
199.0600999 3.965834264
201.0757499 1.848366795
305.1019647 1.938946006
311.1489149 0.5670159491
333.0968793 0.5930211044
343.1023586 1.406616675
361.1129233 3.771759918
363.107444 1.276269875
365.1230941 0.5942206638
377.1230941 3.566815313
379.1387441 0.9712209468
395.1336587 9.399136394
525.1602674 1.995576294
527.1759175 1.019289881
529.1915675 0.5837601163
539.1759175 7.327899452
557.1864822 5.728597106

Name: +ve in-silico MS/MS by CFM-ID for MTJBBSJVUAQGMW-VEJLYJJMSA-N
ID: MTJBBSJVUAQGMW-VEJLYJJMSA-N
Comment: Energy1
Num peaks: 31
109.0284058 1.660342223
111.0440559 2.200558183
123.0440559 1.520150512
137.0597059 2.225170357
145.0495352 2.998443093
151.075356 2.58197936
153.0546206 0.9158395031
161.0597059 0.95319689
163.0600999 5.928739141
179.0702706 5.996905761
181.0495352 1.072469863
181.0706646 1.281828456
183.0651853 2.265331531
197.0444498 1.675675908
199.0600999 5.41739929
201.0757499 2.270992459
215.0550145 0.8261642224
303.0863146 0.9627443683
305.1019647 1.07828639
343.1023586 1.613572123
345.1180087 0.9365067763
347.1125294 0.8105863729
349.1281794 1.157189327
361.1129233 2.599040044
363.107444 0.8194588963
365.1230941 1.273551462
377.1230941 4.624724988
395.1336587 3.977634755
527.1759175 1.017381682
529.1915675 0.8119701636
539.1759175 3.033109259

Name: +ve in-silico MS/MS by CFM-ID for MTJBBSJVUAQGMW-VEJLYJJMSA-N
ID: MTJBBSJVUAQGMW-VEJLYJJMSA-N
Comment: Energy2
Num peaks: 31
43.01784114 1.513294588
53.00219107 0.9300215407
55.01784114 0.8121061626
75.02292652 1.247096286
101.0233204 2.102820276
103.0389705 1.009210438
109.0284058 1.409533539
111.0440559 2.077506683
123.0440559 1.404177439
133.0284058 0.8914291784
135.0440559 1.041067203
137.0597059 0.9894007928
139.075356 1.120089678
145.0495352 1.347902955
147.0651853 1.942573456
151.075356 0.9169148081
163.0600999 1.703307562
179.0702706 1.282172585
181.0495352 1.355405052
183.0651853 1.180330177
197.0444498 1.890319604
199.0600999 5.360564721
201.0757499 1.463315919
271.0812292 1.640778651
317.1019647 0.9650968609
333.0968793 1.261979475
335.1125294 0.9734890758
363.107444 1.062983212
377.1230941 1.305273432
495.1497027 1.240114258
539.1759175 2.108268256

Name: +ve in-silico MS/MS by CFM-ID for XXKWBXGHSBIVHQ-ALLCIABXSA-N
ID: XXKWBXGHSBIVHQ-ALLCIABXSA-N
Comment: Energy0
Num peaks: 13
133.0495352 2.504542602
235.0812292 0.7571966591
265.0495352 0.9173409856
267.0651853 14.11633216
269.0808353 1.547363772
285.0757499 17.03934484
295.1023586 1.482567221
411.107444 1.184443092
429.1180087 3.54430999
447.1285734 1.585851132
543.1497027 6.820337263
561.1602674 19.8290136
579.1708321 8.723866353

Name: +ve in-silico MS/MS by CFM-ID for XXKWBXGHSBIVHQ-ALLCIABXSA-N
ID: XXKWBXGHSBIVHQ-ALLCIABXSA-N
Comment: Energy1
Num peaks: 26
45.0334912 0.5962894934
105.0334912 2.878121271
115.0389705 0.8026185464
133.0495352 3.517052861
163.0600999 1.238899331
179.0338851 0.9483024079
181.0495352 3.074748909
249.0546206 0.9116979073
253.0495352 0.9597125549
255.0651853 0.7370242515
257.0808353 3.758866203
265.0495352 0.783669665
267.0651853 24.32495626
269.0444498 0.9132184658
269.0808353 1.805915864
285.0757499 15.04646177
295.1023586 1.154364667
411.107444 0.8356265855
429.1180087 5.914663349
431.1336587 0.826172292
447.1285734 2.032324174
473.1289673 0.6195243352
543.1497027 2.587494336
549.1602674 0.6961962704
551.1759175 0.7686899047
561.1602674 2.610384372

Name: +ve in-silico MS/MS by CFM-ID for XXKWBXGHSBIVHQ-ALLCIABXSA-N
ID: XXKWBXGHSBIVHQ-ALLCIABXSA-N
Comment: Energy2
Num peaks: 31
45.0334912 1.134899108
73.02840582 1.008610271
75.04405588 0.6709282265
105.0334912 1.306246885
117.0546206 0.908901985
133.0495352 2.543216882
145.0495352 1.291123418
147.0651853 1.626111133
153.0546206 0.9400134381
161.0444498 0.8318024578
163.0600999 3.967494497
181.0495352 0.9224739398
213.0546206 0.9938062982
217.0859207 0.7332797748
219.1015708 0.8934569279
241.0495352 0.7812163512
253.0495352 1.798022334
255.0651853 0.8205164469
257.0808353 3.014459824
265.0495352 2.020374421
267.0651853 11.51286242
269.0444498 2.236099603
269.0808353 1.698558387
273.1121354 0.7241437493
285.0757499 11.93342269
339.0499291 0.6780132043
429.1180087 1.078464412
517.1340527 0.9848169668
519.1497027 0.9579467349
549.1602674 0.662684779
561.1602674 0.7140542505

Name: +ve in-silico MS/MS by CFM-ID for JIBJMBHKGBDCPN-IMAAOSHDSA-N
ID: JIBJMBHKGBDCPN-IMAAOSHDSA-N
Comment: Energy0
Num peaks: 16
103.0389705 0.595339839
163.0600999 2.765423334
193.0706646 0.5551220716
241.0495352 0.6226124554
255.0651853 9.803083845
257.0444498 1.247127552
257.0808353 1.059923263
265.0917939 0.8656491293
273.0757499 25.28072582
325.1129233 1.665937446
417.1180087 3.318751953
435.1285734 2.094521645
561.1602674 1.812021894
565.155182 0.9607285375
579.1708321 15.71717469
597.1813968 11.69302642

Name: +ve in-silico MS/MS by CFM-ID for JIBJMBHKGBDCPN-IMAAOSHDSA-N
ID: JIBJMBHKGBDCPN-IMAAOSHDSA-N
Comment: Energy1
Num peaks: 18
43.01784114 0.7521293155
45.0334912 1.184543145
145.0495352 2.07819978
163.0600999 3.493337298
165.0757499 0.7433217196
241.0495352 1.671909502
245.0808353 0.8526841072
255.0651853 16.82429243
257.0444498 3.728185686
271.0600999 1.232114671
273.0757499 34.59939842
307.1023586 1.085041121
325.1129233 1.143547547
417.1180087 3.766810806
435.1285734 3.225014945
561.1602674 0.8774151797
579.1708321 2.323957386
597.1813968 0.7530919034

Name: +ve in-silico MS/MS by CFM-ID for JIBJMBHKGBDCPN-IMAAOSHDSA-N
ID: JIBJMBHKGBDCPN-IMAAOSHDSA-N
Comment: Energy2
Num peaks: 31
41.00219107 0.6650697712
43.01784114 1.473815411
45.0334912 1.884929019
57.0334912 1.18052003
85.02840582 0.7190593985
145.0495352 1.420692648
147.0651853 2.052150977
161.0444498 1.317981515
163.0600999 4.366440548
175.0600999 0.8918648369
177.0757499 1.049405668
189.0546206 1.83966215
205.0706646 0.6661756579
215.0338851 1.225188494
231.0287997 2.383039706
231.0651853 0.7117761165
233.0444498 1.253477806
241.0495352 2.166183309
245.0808353 1.068156833
255.0651853 8.905441217
257.0444498 4.189711421
257.0808353 1.092884922
271.0600999 0.8209617936
273.0757499 15.3158778
277.1070501 0.6381360389
279.1227001 0.6381360389
307.1023586 0.8647793704
417.1180087 0.7368902189
535.1446173 1.234927459
537.1602674 0.824587593
579.1708321 0.8966142642

Name: +ve in-silico MS/MS by CFM-ID for XKKMAZGQXTUOCG-OFSBUFHJSA-N
ID: XKKMAZGQXTUOCG-OFSBUFHJSA-N
Comment: Energy0
Num peaks: 26
105.0334912 17.11891016
121.0284058 2.950000298
123.0440559 19.91431794
125.0597059 0.7940519472
145.0284058 0.7165687833
161.0233204 0.7460967525
163.0389705 4.378824326
163.0600999 0.7258410782
265.0706646 0.6180649775
267.0863146 1.894225052
277.0917939 0.7569932383
285.0968793 1.228099394
295.0812292 1.112642454
321.0604938 0.682248673
325.0917939 1.286917856
327.107444 1.041831629
329.1230941 0.6593188389
333.1543942 0.6965747238
383.1336587 0.6100195851
397.1129233 0.9344802426
399.1285734 3.509105738
455.1184026 0.9418901582
457.1340527 3.602178914
475.1446173 0.7028005895
561.1602674 7.312744326
579.1708321 5.146034177

Name: +ve in-silico MS/MS by CFM-ID for XKKMAZGQXTUOCG-OFSBUFHJSA-N
ID: XKKMAZGQXTUOCG-OFSBUFHJSA-N
Comment: Energy1
Num peaks: 22
79.05422664 0.9746711671
105.0334912 27.41006866
117.0546206 0.6849889575
121.0284058 4.015170816
123.0440559 17.55885266
135.0440559 2.135027518
145.0284058 1.185690521
163.0389705 4.1944475
163.0600999 1.69561081
165.0757499 0.6549101128
267.0863146 4.063152954
285.0968793 3.066280882
295.0812292 1.673897826
381.1180087 0.6134763537
399.1285734 1.823990128
439.123488 0.629849644
457.1340527 1.329515497
469.1340527 0.6185256482
475.1446173 0.7255372097
549.1602674 0.981576995
551.1759175 1.268269194
561.1602674 2.7090552

Name: +ve in-silico MS/MS by CFM-ID for XKKMAZGQXTUOCG-OFSBUFHJSA-N
ID: XKKMAZGQXTUOCG-OFSBUFHJSA-N
Comment: Energy2
Num peaks: 31
49.00727645 1.7750878
51.02292652 1.82049788
63.02292652 1.375990409
65.03857658 1.310292414
79.05422664 1.827080355
103.0389705 1.955178003
105.0334912 15.16009456
107.0491413 1.310317105
109.0284058 0.7044294262
117.0546206 2.203452898
121.0284058 2.811708094
123.0440559 13.25273234
127.075356 0.7185967184
129.0910061 0.7185967184
135.0440559 0.9539879602
145.0495352 0.8181753234
147.0651853 1.697234124
163.0389705 0.7921287643
163.0600999 2.110334053
193.0495352 0.7323022089
195.0651853 0.7194293089
267.0863146 1.346512048
277.0917939 0.9274332699
279.107444 0.8780051226
295.0812292 1.104193635
323.0761439 0.678839416
367.1023586 0.6837134977
383.1336587 0.7126562391
453.1027525 0.8720352361
517.1340527 0.7749470195
561.1602674 2.041887976

Name: +ve in-silico MS/MS by CFM-ID for YCLQRJARZYFVJX-MNVSNRLCSA-N
ID: YCLQRJARZYFVJX-MNVSNRLCSA-N
Comment: Energy0
Num peaks: 26
109.0284058 0.8111992425
121.0284058 3.900017279
123.0440559 2.093098556
125.0597059 0.6704945647
135.0440559 1.403771677
145.0495352 1.321655581
159.0287997 1.012321396
163.0389705 2.349591855
163.0600999 3.145698136
165.0757499 0.873115903
255.0651853 5.780342961
273.0757499 4.405212324
325.1129233 0.9727096461
343.123488 1.709918033
415.123488 1.169566478
433.1340527 2.313429954
435.1497027 0.9203381404
461.1289673 1.179667254
473.1289673 1.040904107
475.1446173 1.143075057
487.1446173 0.7876526461
523.1446173 0.9994489519
561.1602674 1.216129164
569.1864822 1.073055475
579.1708321 19.61245412
597.1813968 18.2017678

Name: +ve in-silico MS/MS by CFM-ID for YCLQRJARZYFVJX-MNVSNRLCSA-N
ID: YCLQRJARZYFVJX-MNVSNRLCSA-N
Comment: Energy1
Num peaks: 31
43.01784114 1.344183893
109.0284058 1.189752618
121.0284058 5.645735629
123.0440559 1.829324398
135.0440559 2.299769661
137.0233204 0.9950935612
139.0389705 1.229438552
145.0284058 1.520919107
145.0495352 2.95928306
147.0651853 0.9969857234
151.0389705 1.008350054
161.0233204 0.9533477328
163.0389705 3.437305165
163.0600999 2.947113656
227.0702706 2.596037504
237.0546206 2.635480839
243.0651853 1.156526514
245.0808353 1.388675922
255.0651853 12.98955659
271.0600999 0.9701217477
273.0757499 7.068326364
325.1129233 1.072661903
461.1289673 0.8564492096
463.1446173 0.7642334808
475.123488 0.8254341963
535.1446173 0.7783517423
561.1602674 1.944578418
567.1708321 1.177584319
569.1864822 1.081088017
579.1708321 6.848382957
597.1813968 1.513193814

Name: +ve in-silico MS/MS by CFM-ID for YCLQRJARZYFVJX-MNVSNRLCSA-N
ID: YCLQRJARZYFVJX-MNVSNRLCSA-N
Comment: Energy2
Num peaks: 31
43.01784114 1.442365778
59.01275576 4.369182187
65.03857658 0.9812953968
87.00767038 1.792691166
89.02332044 2.508121618
91.0389705 1.149024122
101.0233204 0.9631271819
103.0389705 1.671536129
109.0284058 1.437179386
111.0440559 1.090512473
119.0338851 0.8247495623
121.0284058 2.754252513
131.0127558 1.34259113
133.0284058 1.276665381
135.0440559 2.704901449
139.0389705 0.8822907887
141.0182351 0.9595818408
145.0495352 2.419328078
147.0651853 4.150122605
151.0389705 1.282227495
159.0076704 1.061164915
159.0287997 1.712027998
161.0233204 1.654430634
161.0444498 2.006538919
163.0389705 0.980778932
163.0600999 1.899758331
165.0757499 2.224796622
255.0651853 2.981029892
273.0757499 4.842209785
535.1446173 1.145444129
579.1708321 3.332649424

Name: +ve in-silico MS/MS by CFM-ID for PWVDAXDKFKBTFL-QWVHOXPHSA-N
ID: PWVDAXDKFKBTFL-QWVHOXPHSA-N
Comment: Energy0
Num peaks: 11
147.0651853 3.033277864
165.0757499 1.986707378
253.0495352 8.792129036
255.0651853 1.23293157
271.0600999 22.97455816
397.0917939 1.673906536
415.1023586 11.21994159
417.1180087 1.467293395
433.1129233 10.77864858
561.1602674 9.841689058
579.1708321 8.159517048

Name: +ve in-silico MS/MS by CFM-ID for PWVDAXDKFKBTFL-QWVHOXPHSA-N
ID: PWVDAXDKFKBTFL-QWVHOXPHSA-N
Comment: Energy1
Num peaks: 19
133.0284058 1.128880133
135.0440559 2.733138304
137.0233204 5.929691346
147.0651853 2.703779634
163.0600999 1.955594162
165.0757499 0.9264941414
243.0651853 4.632516228
253.0495352 12.83106101
269.0444498 1.016545572
271.0600999 25.64916122
291.0499291 0.9085707836
297.0968793 1.523534855
397.0917939 0.9066821646
405.1180087 1.568460866
415.1023586 8.104591661
417.1180087 1.006860519
433.1129233 4.7467062
551.1759175 0.9811529796
561.1602674 1.388127726

Name: +ve in-silico MS/MS by CFM-ID for PWVDAXDKFKBTFL-QWVHOXPHSA-N
ID: PWVDAXDKFKBTFL-QWVHOXPHSA-N
Comment: Energy2
Num peaks: 31
41.00219107 0.7092198778
43.01784114 1.116654058
73.02840582 0.8624811879
75.04405588 0.6355020114
85.02840582 0.6840754442
87.04405588 1.12650776
91.05422664 0.9754184599
103.0389705 0.8388386483
107.0491413 1.698399867
129.0546206 0.7169835617
131.0702706 0.8113183207
133.0284058 0.9045301133
135.0440559 1.774569303
137.0233204 2.303176194
147.0651853 2.174294546
159.0287997 0.6773190424
161.0444498 1.436159555
163.0600999 5.179813431
229.0495352 0.6375064609
243.0651853 4.576365362
253.0495352 10.68199826
255.0651853 1.305492795
269.0444498 1.466564676
271.0600999 16.96192733
275.0914 0.7839918617
277.1070501 0.7839918617
343.0812292 1.044607046
415.1023586 4.290134003
417.1180087 0.8557419748
433.1129233 0.6932818381
561.1602674 1.205881876

Name: +ve in-silico MS/MS by CFM-ID for PGDDDJBSORSPAG-NVKFVLRXSA-N
ID: PGDDDJBSORSPAG-NVKFVLRXSA-N
Comment: Energy0
Num peaks: 21
103.0389705 1.246155485
133.0495352 1.8740013
163.0600999 1.759043408
245.0808353 3.129668532
261.0757499 7.003801033
263.0914 0.9449879777
305.1019647 1.300181752
363.107444 1.096001012
377.1230941 8.537657674
379.1023586 1.217289115
395.1336587 9.01015741
407.1336587 9.609369346
409.1493088 0.9476593245
425.1442234 8.595590773
465.139138 1.507450468
467.1547881 1.427856917
469.1704382 0.9934920258
521.1653528 1.18314193
525.1602674 1.377272489
539.1759175 9.828976875
557.1864822 7.425217244

Name: +ve in-silico MS/MS by CFM-ID for PGDDDJBSORSPAG-NVKFVLRXSA-N
ID: PGDDDJBSORSPAG-NVKFVLRXSA-N
Comment: Energy1
Num peaks: 13
115.0389705 1.452301083
133.0495352 2.903970865
145.0495352 1.452324254
163.0600999 2.741388327
245.0808353 7.243314109
247.0964854 2.803578699
261.0757499 21.43335617
263.0914 10.43047707
377.1230941 9.155701877
395.1336587 5.472827031
407.1336587 9.255777971
425.1442234 4.499482078
539.1759175 1.573324424

Name: +ve in-silico MS/MS by CFM-ID for PGDDDJBSORSPAG-NVKFVLRXSA-N
ID: PGDDDJBSORSPAG-NVKFVLRXSA-N
Comment: Energy2
Num peaks: 31
41.00219107 0.697310781
43.01784114 0.8965917559
45.0334912 0.8146225562
56.99710569 2.878618544
59.01275576 1.057762317
87.00767038 0.8458942619
101.0233204 0.8786326141
103.0389705 1.90300869
105.0546206 0.9978353556
115.0389705 0.9559546146
117.0546206 0.852514856
121.0495352 0.787744277
133.0495352 2.093386032
145.0495352 0.9874187223
147.0651853 0.8608216844
163.0600999 1.828360009
245.0808353 5.454247476
247.0964854 1.068111125
261.0757499 24.12479342
263.0914 3.886221715
291.0863146 0.725294402
305.1019647 3.710129917
335.1125294 0.8583448556
363.107444 1.098853897
377.1230941 3.569608671
379.1023586 1.212829736
393.1180087 0.7976018907
395.1336587 1.266346738
407.1336587 4.197007982
409.1129233 1.11355302
425.1442234 0.9748951761

Name: +ve in-silico MS/MS by CFM-ID for ZIIBNXKQZAUBRD-WUVOKECESA-N
ID: ZIIBNXKQZAUBRD-WUVOKECESA-N
Comment: Energy0
Num peaks: 17
25.00727645 0.585053225
27.02292652 0.7858609663
87.04405588 0.722834951
147.0651853 2.704181332
163.0600999 1.580200224
165.0757499 0.5466221382
239.0914 0.6287707664
397.0917939 1.686906919
399.107444 0.5826800055
415.1023586 17.18108557
417.1180087 1.917417062
433.1129233 19.85883144
505.1340527 0.589694085
517.1340527 0.5569531235
543.1497027 1.081377515
561.1602674 14.83634454
579.1708321 14.65269418

Name: +ve in-silico MS/MS by CFM-ID for ZIIBNXKQZAUBRD-WUVOKECESA-N
ID: ZIIBNXKQZAUBRD-WUVOKECESA-N
Comment: Energy1
Num peaks: 25
43.01784114 0.7780262049
73.02840582 1.287561468
75.04405588 0.8128090745
103.0389705 0.6399995501
105.0546206 0.5551906261
129.0546206 1.404870857
145.0495352 1.772109897
147.0651853 4.080380116
163.0600999 4.412073385
283.0600999 2.06849705
299.0550145 0.5808802191
339.0710585 0.9538351915
371.0761439 0.5564565875
397.0917939 4.310384258
403.1023586 0.5331962395
405.1180087 0.9290678353
413.0867085 0.8540189704
415.1023586 29.90526045
417.1180087 2.147653088
431.0972732 0.6722514514
433.1129233 15.6277985
543.1497027 0.8012152879
551.1759175 0.5790157316
561.1602674 2.775830842
579.1708321 1.187930258

Name: +ve in-silico MS/MS by CFM-ID for ZIIBNXKQZAUBRD-WUVOKECESA-N
ID: ZIIBNXKQZAUBRD-WUVOKECESA-N
Comment: Energy2
Num peaks: 31
87.00767038 0.9547664071
87.04405588 1.214220596
89.02332044 1.182930096
95.04914126 1.142510711
103.0389705 0.7311635502
105.0334912 1.890979639
119.0491413 1.002073492
129.0546206 0.7614118888
131.0702706 0.9490992362
147.0651853 2.629238267
159.0287997 0.7934163377
163.0600999 0.7939814902
267.0499291 0.8653202075
271.0600999 1.239271565
281.0444498 1.3141176
283.0600999 2.989868465
297.0393644 1.497198463
299.0550145 7.95070279
329.0655792 1.174124133
339.0710585 0.9503089731
357.0604938 0.9701521004
359.0761439 4.531443475
373.0917939 1.384399579
389.0867085 1.538024749
413.0867085 1.708696297
415.1023586 8.306468796
417.1180087 0.9289341098
433.1129233 1.345477284
451.1598735 0.7956997137
517.1340527 0.7724347407
561.1602674 1.258691764

Name: +ve in-silico MS/MS by CFM-ID for YDMXOIDNIPFRHO-HBQWEWIMSA-N
ID: YDMXOIDNIPFRHO-HBQWEWIMSA-N
Comment: Energy0
Num peaks: 23
103.0389705 0.7740408943
107.0491413 0.7273622586
121.0495352 0.7603321967
133.0495352 2.217510166
163.0600999 1.05323558
283.0600999 1.53438382
311.0550145 0.837580297
411.107444 1.09299202
429.1180087 12.35392149
431.0972732 0.7999252469
431.1336587 1.333258037
447.1285734 17.63580153
487.123488 2.463558535
489.139138 2.201659266
491.1547881 1.427795037
493.1704382 0.9769231797
495.1860882 1.162620948
503.1184026 0.7867324991
505.1340527 0.9177820073
543.1497027 2.395856169
547.1446173 1.495186061
561.1602674 13.00134208
579.1708321 12.18274096

Name: +ve in-silico MS/MS by CFM-ID for YDMXOIDNIPFRHO-HBQWEWIMSA-N
ID: YDMXOIDNIPFRHO-HBQWEWIMSA-N
Comment: Energy1
Num peaks: 31
43.01784114 1.402639549
45.0334912 0.9889122714
55.01784114 0.9221786134
73.02840582 1.514360014
75.04405588 0.8655148115
107.0491413 0.8280349784
115.0389705 2.290121966
131.0338851 0.6228321463
133.0495352 3.610641411
161.0444498 1.275287575
163.0600999 2.074507794
165.0757499 1.004784595
295.0600999 1.70651074
295.1023586 0.6341382709
297.0757499 1.039224904
313.0706646 0.8355174106
411.107444 0.9482895162
415.1023586 1.054739798
417.1180087 0.7483143893
419.1336587 0.644800248
427.1023586 0.7645517205
429.1180087 23.15044746
431.0972732 1.671551651
431.1336587 1.883277304
445.1129233 0.7521702632
447.1285734 15.34176981
543.1497027 3.214465144
549.1602674 1.166241896
551.1759175 1.077556989
561.1602674 4.19836426
579.1708321 1.19682467

Name: +ve in-silico MS/MS by CFM-ID for YDMXOIDNIPFRHO-HBQWEWIMSA-N
ID: YDMXOIDNIPFRHO-HBQWEWIMSA-N
Comment: Energy2
Num peaks: 31
56.99710569 3.353928381
59.01275576 1.016846103
103.0389705 1.027689316
105.0546206 0.9984330384
107.0491413 1.360451031
115.0389705 1.021906399
117.0546206 1.149832092
133.0495352 1.992451495
161.0444498 1.069491792
163.0600999 3.582872648
271.0812292 0.8824963815
283.0600999 2.141794166
293.0444498 1.991777574
295.0600999 2.339324532
297.0757499 1.710796708
299.0914 1.10496647
311.0550145 9.337376076
313.0706646 1.75520042
319.1176147 1.139267549
339.0710585 1.088646292
355.0812292 1.649449062
373.0917939 1.102578515
385.0917939 0.8483251162
403.1023586 1.736882546
413.1230941 0.9095723889
415.1023586 0.8525228147
429.1180087 5.871476724
431.1336587 0.8830796055
447.1285734 2.542416579
487.123488 1.190702805
489.139138 1.393110721

Name: +ve in-silico MS/MS by CFM-ID for BYYSEJZFEGNCTQ-KTCYNDHZSA-N
ID: BYYSEJZFEGNCTQ-KTCYNDHZSA-N
Comment: Energy0
Num peaks: 30
73.02840582 0.6048920269
109.0284058 0.6098977791
111.0440559 0.503686918
133.0284058 2.382500156
133.0495352 2.471086651
135.0440559 1.116393991
137.0597059 1.392378044
139.0389705 0.5734076096
153.0546206 0.8733957141
163.0600999 0.7530160181
167.0338851 0.9415248746
205.0706646 0.486513781
235.0812292 0.7964380843
271.0600999 0.609743473
285.0757499 7.575589308
287.0550145 0.897993786
287.0914 0.8769702303
295.1023586 1.374510867
303.0863146 20.42636191
433.1340527 0.7686133771
447.1285734 3.129484143
461.1289673 1.822659934
465.139138 1.852422112
535.1446173 0.5943181137
561.1602674 1.041366612
565.155182 0.6755025618
567.1708321 0.58731509
569.1864822 0.4823706299
579.1708321 14.54625906
597.1813968 9.469811789

Name: +ve in-silico MS/MS by CFM-ID for BYYSEJZFEGNCTQ-KTCYNDHZSA-N
ID: BYYSEJZFEGNCTQ-KTCYNDHZSA-N
Comment: Energy1
Num peaks: 31
45.0334912 0.6557290311
115.0389705 0.8378413523
121.0284058 3.453642438
123.0440559 3.546643264
133.0495352 3.478495833
135.0440559 1.047120592
137.0597059 1.291349753
139.0389705 1.359680888
149.0233204 1.070696304
151.0389705 3.402957918
163.0600999 1.19456096
165.0546206 1.538852022
167.0338851 2.186466047
181.0495352 0.8654180141
257.0808353 0.8705143247
267.0651853 0.7622935168
271.0600999 1.7950369
273.0757499 3.013348767
275.0914 3.578674248
285.0757499 7.926985552
287.0550145 1.475531295
295.1023586 0.9098387715
301.0706646 0.7311713532
303.0863146 20.25127621
313.0917939 0.7083717476
447.1285734 3.067361441
465.139138 2.472428079
567.1708321 0.9639363341
569.1864822 1.012464652
579.1708321 2.034088859
597.1813968 0.5997138529

Name: +ve in-silico MS/MS by CFM-ID for BYYSEJZFEGNCTQ-KTCYNDHZSA-N
ID: BYYSEJZFEGNCTQ-KTCYNDHZSA-N
Comment: Energy2
Num peaks: 31
45.0334912 0.9213528297
73.02840582 0.8200740125
75.02292652 1.104326815
77.03857658 0.8881228236
109.0284058 1.245680732
121.0284058 1.329735014
123.0440559 3.27449552
133.0284058 6.253772047
133.0495352 2.064043447
135.0440559 1.646099034
137.0233204 0.8978299116
137.0597059 1.54166886
139.0389705 3.053092127
139.075356 0.9305242773
145.0495352 1.099943275
147.0651853 1.161129011
151.0389705 1.456696255
153.0546206 0.9890087388
163.0600999 2.685942315
165.0182351 1.003022705
165.0546206 2.461716929
167.0338851 3.630712963
181.0495352 1.696131537
271.0600999 0.9138860641
285.0757499 2.390433226
287.0550145 0.9094703841
287.0914 0.8742140901
303.0863146 8.688321599
535.1446173 1.125235538
537.1602674 1.1018316
579.1708321 1.058449938

Name: +ve in-silico MS/MS by CFM-ID for ZIIBNXKQZAUBRD-IVIOCOLCSA-N
ID: ZIIBNXKQZAUBRD-IVIOCOLCSA-N
Comment: Energy0
Num peaks: 17
25.00727645 0.585053225
27.02292652 0.7858609663
87.04405588 0.722834951
147.0651853 2.704181332
163.0600999 1.580200224
165.0757499 0.5466221382
239.0914 0.6287707664
397.0917939 1.686906919
399.107444 0.5826800055
415.1023586 17.18108557
417.1180087 1.917417062
433.1129233 19.85883144
505.1340527 0.589694085
517.1340527 0.5569531235
543.1497027 1.081377515
561.1602674 14.83634454
579.1708321 14.65269418

Name: +ve in-silico MS/MS by CFM-ID for ZIIBNXKQZAUBRD-IVIOCOLCSA-N
ID: ZIIBNXKQZAUBRD-IVIOCOLCSA-N
Comment: Energy1
Num peaks: 25
43.01784114 0.7780262049
73.02840582 1.287561468
75.04405588 0.8128090745
103.0389705 0.6399995501
105.0546206 0.5551906261
129.0546206 1.404870857
145.0495352 1.772109897
147.0651853 4.080380116
163.0600999 4.412073385
283.0600999 2.06849705
299.0550145 0.5808802191
339.0710585 0.9538351915
371.0761439 0.5564565875
397.0917939 4.310384258
403.1023586 0.5331962395
405.1180087 0.9290678353
413.0867085 0.8540189704
415.1023586 29.90526045
417.1180087 2.147653088
431.0972732 0.6722514514
433.1129233 15.6277985
543.1497027 0.8012152879
551.1759175 0.5790157316
561.1602674 2.775830842
579.1708321 1.187930258

Name: +ve in-silico MS/MS by CFM-ID for ZIIBNXKQZAUBRD-IVIOCOLCSA-N
ID: ZIIBNXKQZAUBRD-IVIOCOLCSA-N
Comment: Energy2
Num peaks: 31
87.00767038 0.9547664071
87.04405588 1.214220596
89.02332044 1.182930096
95.04914126 1.142510711
103.0389705 0.7311635502
105.0334912 1.890979639
119.0491413 1.002073492
129.0546206 0.7614118888
131.0702706 0.9490992362
147.0651853 2.629238267
159.0287997 0.7934163377
163.0600999 0.7939814902
267.0499291 0.8653202075
271.0600999 1.239271565
281.0444498 1.3141176
283.0600999 2.989868465
297.0393644 1.497198463
299.0550145 7.95070279
329.0655792 1.174124133
339.0710585 0.9503089731
357.0604938 0.9701521004
359.0761439 4.531443475
373.0917939 1.384399579
389.0867085 1.538024749
413.0867085 1.708696297
415.1023586 8.306468796
417.1180087 0.9289341098
433.1129233 1.345477284
451.1598735 0.7956997137
517.1340527 0.7724347407
561.1602674 1.258691764

Name: +ve in-silico MS/MS by CFM-ID for OBKKEZLIABHSGY-MUFRRZRRSA-N
ID: OBKKEZLIABHSGY-MUFRRZRRSA-N
Comment: Energy0
Num peaks: 24
27.02292652 0.499579519
109.0284058 0.5813381223
133.0284058 2.166395657
135.0440559 1.043298552
137.0597059 1.324444697
147.0651853 2.816325633
153.0182351 0.6176171893
153.0546206 0.7709492613
163.0600999 0.8890364733
165.0757499 1.86110037
271.0600999 7.278794021
273.0757499 0.7529142885
289.0706646 19.20585921
309.1180087 0.8051363652
315.0710585 0.5919974162
415.1023586 1.249546446
433.1129233 9.805172129
433.1340527 0.6570442148
435.1285734 0.9697049479
451.123488 9.449799352
461.1289673 1.269575268
569.1864822 0.5145475278
579.1708321 8.023607183
597.1813968 7.064890319

Name: +ve in-silico MS/MS by CFM-ID for OBKKEZLIABHSGY-MUFRRZRRSA-N
ID: OBKKEZLIABHSGY-MUFRRZRRSA-N
Comment: Energy1
Num peaks: 31
121.0284058 3.46498298
123.0440559 1.69077896
129.0546206 0.6579255632
135.0440559 0.8677542528
137.0233204 2.81627872
137.0597059 1.137332117
139.0389705 0.8473572971
147.0651853 2.954651826
151.0389705 0.9499219711
153.0182351 1.480886347
163.0600999 1.931382852
165.0757499 1.017437432
243.0651853 0.859434146
253.0495352 0.7525908065
257.0444498 0.8512149229
259.0600999 2.948742774
261.0757499 3.419675102
271.0600999 9.138454805
287.0550145 0.7391539622
289.0706646 21.97845922
299.0761439 1.24327878
315.0710585 1.049466663
415.1023586 0.6917601277
421.1129233 0.9103071034
423.1285734 1.040889024
433.1129233 7.173517803
435.1285734 0.7027850974
451.123488 4.48550074
567.1708321 0.588928667
569.1864822 0.6736573587
579.1708321 1.416220903

Name: +ve in-silico MS/MS by CFM-ID for OBKKEZLIABHSGY-MUFRRZRRSA-N
ID: OBKKEZLIABHSGY-MUFRRZRRSA-N
Comment: Energy2
Num peaks: 31
75.02292652 0.9801486928
77.03857658 0.7941702587
85.02840582 0.6304249331
87.04405588 0.8048964789
109.0284058 1.447706307
121.0284058 1.429196554
131.0127558 0.7855700718
131.0702706 0.6395252543
133.0284058 7.320076265
135.0440559 1.390148701
137.0233204 1.7056918
137.0597059 1.857735654
139.0389705 0.7589417704
147.0651853 1.829879432
151.0389705 1.555203544
153.0182351 1.8322548
153.0546206 1.52789345
155.0338851 0.7563992164
161.0444498 1.033143735
163.0600999 4.288920622
179.0338851 0.6974243115
271.0600999 3.335029902
271.0812292 1.897810984
273.0757499 0.7044426308
287.0761439 1.612017621
289.0706646 8.500457399
313.0917939 0.8668945215
315.0710585 1.522542031
433.1129233 2.524579709
535.1446173 0.7028362971
579.1708321 1.546425316

Name: +ve in-silico MS/MS by CFM-ID for ITURUJYQEZMYRK-SBXQJCNPSA-N
ID: ITURUJYQEZMYRK-SBXQJCNPSA-N
Comment: Energy0
Num peaks: 16
73.02840582 0.8284504162
133.0495352 2.762576559
163.0600999 1.071824298
283.0600999 1.598605996
295.1023586 0.724906704
411.107444 1.043369834
415.1023586 0.8384217284
429.1180087 13.54022956
431.0972732 0.8692468693
431.1336587 1.412594394
447.1285734 20.04934048
543.1497027 2.342564222
547.1446173 1.167025898
549.1602674 0.9631385896
561.1602674 17.02311274
579.1708321 13.97953269

Name: +ve in-silico MS/MS by CFM-ID for ITURUJYQEZMYRK-SBXQJCNPSA-N
ID: ITURUJYQEZMYRK-SBXQJCNPSA-N
Comment: Energy1
Num peaks: 31
43.01784114 1.43832661
45.0334912 0.9373333845
73.02840582 1.155926402
75.04405588 0.9414409606
103.0389705 0.7896296216
105.0546206 0.8526614462
115.0389705 1.358429981
133.0495352 4.751557949
161.0444498 1.204882301
163.0600999 2.146088544
165.0757499 1.010951951
295.0600999 1.69317086
295.1023586 0.6609908933
297.0757499 0.7791284295
311.0550145 0.7030292085
313.0706646 0.8469338933
411.107444 0.9711858
415.1023586 1.271970215
417.1180087 1.562818013
419.1336587 1.529281645
427.1023586 0.7968582143
429.1180087 23.32195828
431.0972732 1.676241926
431.1336587 1.94294138
445.1129233 0.7845179487
447.1285734 17.14460691
543.1497027 1.728938615
549.1602674 0.9084335486
551.1759175 0.6673162515
561.1602674 3.382480344
579.1708321 1.284944147

Name: +ve in-silico MS/MS by CFM-ID for ITURUJYQEZMYRK-SBXQJCNPSA-N
ID: ITURUJYQEZMYRK-SBXQJCNPSA-N
Comment: Energy2
Num peaks: 31
56.99710569 0.8807825784
59.01275576 1.045794357
71.01275576 1.48785058
73.02840582 2.544242988
115.0389705 1.290811838
117.0546206 1.104389998
133.0495352 1.721674131
163.0600999 3.06051415
269.0444498 1.040060703
283.0600999 1.547399919
285.0968793 0.9818409882
293.0444498 1.829910564
295.0600999 2.594327664
297.0757499 1.70047258
299.0914 0.9460620311
311.0550145 7.460798792
313.0706646 1.746795797
319.1176147 1.194929523
353.0867085 1.213760331
355.0812292 0.9233962571
373.0917939 4.200032593
385.0917939 0.8531514565
403.1023586 1.496646225
413.1230941 1.010717008
415.1023586 1.400313686
417.1180087 1.602057161
429.1180087 6.312827044
431.1336587 0.9908282208
447.1285734 2.572851471
549.1602674 0.9791478373
561.1602674 1.355044113

Name: +ve in-silico MS/MS by CFM-ID for ONVSAQAKTNQZOT-IMVNTBEWSA-N
ID: ONVSAQAKTNQZOT-IMVNTBEWSA-N
Comment: Energy0
Num peaks: 14
27.02292652 0.6890254976
87.04405588 0.6098065234
147.0651853 2.757111314
177.0757499 0.6340541728
249.0968793 0.7126070269
253.0495352 10.39074384
255.0651853 1.66352555
271.0600999 25.76716072
309.1180087 1.584798978
415.1023586 3.413740506
433.1129233 1.997007743
543.1497027 2.367016933
561.1602674 15.75409176
579.1708321 11.93173874

Name: +ve in-silico MS/MS by CFM-ID for ONVSAQAKTNQZOT-IMVNTBEWSA-N
ID: ONVSAQAKTNQZOT-IMVNTBEWSA-N
Comment: Energy1
Num peaks: 19
107.0491413 1.139886467
129.0546206 1.065457527
133.0284058 2.855063188
135.0440559 6.512513957
137.0233204 4.979273582
147.0651853 3.457012141
163.0600999 1.500545693
165.0757499 0.9319611484
243.0651853 6.519419836
253.0495352 14.19198384
255.0651853 0.9523109257
269.0444498 1.045253063
271.0600999 24.70880305
309.1180087 0.9202811235
415.1023586 3.555234949
433.1129233 2.277408458
543.1497027 0.863326656
551.1759175 1.392080372
561.1602674 1.674749468

Name: +ve in-silico MS/MS by CFM-ID for ONVSAQAKTNQZOT-IMVNTBEWSA-N
ID: ONVSAQAKTNQZOT-IMVNTBEWSA-N
Comment: Energy2
Num peaks: 31
45.0334912 1.427004832
57.0334912 1.14927892
85.02840582 0.7101862114
87.00767038 0.7080840216
87.04405588 0.9646581249
107.0491413 2.524676218
131.0702706 0.978368917
133.0284058 2.219403506
135.0440559 2.292433769
137.0233204 2.771268832
145.0495352 0.7489560032
147.0651853 2.710135591
159.0651853 0.7060721604
161.0444498 0.8649251621
161.0808353 0.8559728858
163.0600999 3.640454794
177.0757499 0.887843713
227.0338851 0.7919966037
229.0495352 0.6890814242
243.0651853 5.684457574
253.0495352 12.22236382
255.0651853 1.85274967
269.0444498 1.058334037
271.0600999 15.32834136
275.0914 0.6835565275
277.1070501 0.6835565275
415.1023586 0.8332967706
487.123488 0.5543446539
517.1340527 1.070476934
519.1497027 0.706379283
561.1602674 0.7500169317

Name: +ve in-silico MS/MS by CFM-ID for ZKIXACXWZQFVAB-KBVHGIRNSA-N
ID: ZKIXACXWZQFVAB-KBVHGIRNSA-N
Comment: Energy0
Num peaks: 15
73.02840582 0.6849826498
133.0495352 2.919471186
163.0600999 0.889024858
235.0812292 0.8583423784
267.0651853 9.974945448
269.0808353 1.037687828
285.0757499 25.85240075
295.1023586 1.531380278
429.1180087 3.42869576
447.1285734 2.109484516
543.1497027 2.165912538
547.1446173 1.033615028
549.1602674 0.7355207638
561.1602674 15.84877016
579.1708321 11.53756942

Name: +ve in-silico MS/MS by CFM-ID for ZKIXACXWZQFVAB-KBVHGIRNSA-N
ID: ZKIXACXWZQFVAB-KBVHGIRNSA-N
Comment: Energy1
Num peaks: 21
45.0334912 0.7834725635
95.04914126 0.6791356263
115.0389705 1.09131455
133.0495352 3.965729668
163.0600999 1.574064987
165.0757499 0.6399266653
229.0495352 0.7244935355
255.0651853 2.299845506
257.0808353 2.711415917
267.0651853 16.80205775
277.0917939 0.6584894071
283.0600999 1.202475399
285.0757499 34.14605033
295.1023586 1.021128549
429.1180087 3.962015188
447.1285734 3.112007419
543.1497027 1.004010211
549.1602674 0.7507990752
551.1759175 0.61117751
561.1602674 2.072435522
579.1708321 0.7981126794

Name: +ve in-silico MS/MS by CFM-ID for ZKIXACXWZQFVAB-KBVHGIRNSA-N
ID: ZKIXACXWZQFVAB-KBVHGIRNSA-N
Comment: Energy2
Num peaks: 31
45.0334912 1.207445428
55.01784114 0.8243131368
73.02840582 1.029311985
75.04405588 0.6961792256
77.00219107 1.754615195
105.0334912 0.9747425601
117.0546206 0.9607744803
119.0491413 0.7344476557
123.0440559 1.491077858
133.0495352 2.696192999
145.0495352 1.350939506
147.0651853 1.793270096
161.0444498 0.8737650599
163.0600999 4.153775324
165.0182351 0.860250049
191.0338851 2.286297196
239.0702706 0.7150602763
241.0495352 0.7352440953
243.0651853 0.785574962
253.0495352 0.9971738338
255.0651853 3.360506361
257.0808353 2.006687535
267.0651853 9.042731306
269.0808353 1.149120975
279.107444 0.7100251768
285.0757499 14.28299613
429.1180087 0.8843714287
517.1340527 1.04139761
519.1497027 1.012868078
549.1602674 0.8667525772
561.1602674 0.9188404096

Name: +ve in-silico MS/MS by CFM-ID for YUSSGZVUACDDMY-SEPMLUPWSA-N
ID: YUSSGZVUACDDMY-SEPMLUPWSA-N
Comment: Energy0
Num peaks: 18
25.00727645 0.5507571304
27.02292652 0.7412800079
87.04405588 0.6579078028
147.0651853 2.915149994
165.0757499 0.5693201097
177.0757499 0.6825783346
249.0968793 0.7700097463
255.0651853 1.208025381
271.0600999 31.46943674
309.1180087 1.717207843
381.1180087 0.5143675905
397.0917939 0.5183125335
401.1442234 2.183120172
415.1023586 3.589017011
433.1129233 2.174736243
543.1497027 1.225487476
561.1602674 15.57613437
579.1708321 13.39686906

Name: +ve in-silico MS/MS by CFM-ID for YUSSGZVUACDDMY-SEPMLUPWSA-N
ID: YUSSGZVUACDDMY-SEPMLUPWSA-N
Comment: Energy1
Num peaks: 19
45.0334912 1.008543726
95.04914126 1.260433484
129.0546206 1.315699257
147.0651853 4.144673301
163.0600999 1.882147017
165.0757499 1.158917746
227.0338851 1.021013609
229.0495352 1.050610634
241.0495352 2.000403483
243.0651853 3.263280547
255.0651853 0.6852044748
255.0863146 0.8239199525
271.0600999 47.29029264
309.1180087 1.205400618
415.1023586 4.635541809
433.1129233 3.240473568
551.1759175 1.016545599
561.1602674 2.513187859
579.1708321 0.9538870492

Name: +ve in-silico MS/MS by CFM-ID for YUSSGZVUACDDMY-SEPMLUPWSA-N
ID: YUSSGZVUACDDMY-SEPMLUPWSA-N
Comment: Energy2
Num peaks: 31
45.0334912 1.768801112
57.0334912 1.134176165
75.04405588 0.9094207631
87.04405588 0.9583985359
95.04914126 1.697998663
105.0334912 2.476864519
117.0334912 1.043675179
119.0491413 2.086856384
131.0702706 1.040185318
145.0495352 0.7815198054
147.0651853 2.744711603
153.0182351 2.209457884
161.0233204 1.042192003
161.0444498 0.9024735796
161.0808353 0.8833167383
163.0600999 3.798297343
165.0182351 0.856838723
177.0757499 0.9265819198
227.0338851 1.256371503
229.0495352 1.447719049
239.0338851 0.9666141869
241.0495352 2.857453283
243.0651853 4.4914119
255.0651853 1.31397024
255.0863146 1.02052262
271.0600999 19.22818889
275.0914 0.7392017654
277.1070501 0.7392017654
415.1023586 0.7832987384
517.1340527 1.117090868
561.1602674 1.764492105

Name: +ve in-silico MS/MS by CFM-ID for SNJVNAXLTOIYQN-GBKFWXOESA-N
ID: SNJVNAXLTOIYQN-GBKFWXOESA-N
Comment: Energy0
Num peaks: 14
147.0651853 3.194786322
163.0600999 0.9926451114
165.0757499 2.1067014
255.0651853 0.8879540659
255.0863146 0.9388629961
271.0600999 27.26624111
309.1180087 0.9383866556
397.0917939 1.359540227
401.1442234 1.087037107
415.1023586 11.6113286
417.1180087 1.069291838
433.1129233 11.482565
561.1602674 8.885646343
579.1708321 8.911494151

Name: +ve in-silico MS/MS by CFM-ID for SNJVNAXLTOIYQN-GBKFWXOESA-N
ID: SNJVNAXLTOIYQN-GBKFWXOESA-N
Comment: Energy1
Num peaks: 15
129.0546206 0.9775273351
147.0651853 3.171328519
163.0600999 2.377321301
165.0757499 1.084293779
241.0495352 1.222291665
243.0651853 2.562953815
251.0550145 1.248995195
253.0706646 1.150598252
255.0863146 1.609864903
271.0600999 44.34885389
397.0917939 1.00070414
415.1023586 10.87068423
433.1129233 6.427841849
551.1759175 0.9028907018
561.1602674 1.327656241

Name: +ve in-silico MS/MS by CFM-ID for SNJVNAXLTOIYQN-GBKFWXOESA-N
ID: SNJVNAXLTOIYQN-GBKFWXOESA-N
Comment: Energy2
Num peaks: 31
41.00219107 0.8149673401
43.01784114 1.242949559
73.02840582 0.8928258758
87.04405588 1.15467246
103.0389705 1.017445103
105.0334912 1.6425254
117.0334912 0.857636401
119.0491413 1.352920138
129.0546206 0.7348713371
131.0702706 0.8315596214
147.0651853 2.108705004
153.0182351 1.920047137
161.0233204 0.856417606
161.0444498 1.485845458
163.0600999 5.338744545
227.0338851 1.030464566
229.0495352 1.187239093
239.0338851 0.791909302
241.0495352 2.376182386
243.0651853 4.324785488
251.0550145 1.416724953
253.0706646 0.9940704961
255.0651853 1.007917836
255.0863146 2.288188703
271.0600999 19.21059373
275.0914 0.8103084943
277.1070501 0.8103084943
343.0812292 1.077816789
415.1023586 4.693036974
433.1129233 0.7159039905
561.1602674 0.7605749669

Name: +ve in-silico MS/MS by CFM-ID for KQBGCOBMJGLTEP-VJGYENMSSA-N
ID: KQBGCOBMJGLTEP-VJGYENMSSA-N
Comment: Energy0
Num peaks: 16
73.02840582 0.6812469859
133.0495352 2.821560532
163.0600999 0.8829992892
235.0812292 0.85368911
267.0651853 9.876799689
269.0808353 1.032796084
285.0757499 25.47942916
295.1023586 1.522339553
429.1180087 3.32502138
447.1285734 2.067092185
517.1340527 0.6570519211
543.1497027 2.146813917
547.1446173 0.9573943523
549.1602674 0.5929393589
561.1602674 15.72026538
579.1708321 11.43888233

Name: +ve in-silico MS/MS by CFM-ID for KQBGCOBMJGLTEP-VJGYENMSSA-N
ID: KQBGCOBMJGLTEP-VJGYENMSSA-N
Comment: Energy1
Num peaks: 20
45.0334912 0.784361987
115.0389705 1.098219974
133.0495352 3.972578842
163.0600999 1.57917758
191.0338851 1.351074446
229.0495352 0.6777870044
241.0495352 0.6703553431
255.0651853 1.371199955
257.0808353 1.312419783
267.0651853 17.55588408
277.0917939 0.6626560777
283.0600999 1.260897565
285.0757499 35.18189441
295.1023586 1.029691266
429.1180087 3.929226985
447.1285734 3.115519795
543.1497027 1.009904449
551.1759175 0.7684523799
561.1602674 2.090236135
579.1708321 0.8082449422

Name: +ve in-silico MS/MS by CFM-ID for KQBGCOBMJGLTEP-VJGYENMSSA-N
ID: KQBGCOBMJGLTEP-VJGYENMSSA-N
Comment: Energy2
Num peaks: 31
45.0334912 1.19004217
55.01784114 0.703126806
73.02840582 1.017979418
75.04405588 0.6885317773
79.01784114 1.016275772
95.04914126 1.702625589
105.0334912 1.787148729
117.0546206 0.9502301837
119.0491413 1.350164874
121.0284058 0.6794660601
133.0495352 2.595699611
139.0389705 1.100365793
145.0495352 1.336113231
147.0651853 1.753433718
161.0444498 0.8597901286
163.0600999 4.098752182
167.0338851 1.079029717
191.0338851 2.180740804
241.0495352 0.9360782325
243.0651853 0.9381071094
255.0651853 2.168364379
257.0808353 2.496550049
267.0651853 8.928061606
269.0808353 1.136482729
279.107444 0.7061784672
283.0600999 1.003584684
285.0757499 13.87786366
429.1180087 0.8238950676
517.1340527 1.029892988
519.1497027 1.001701848
561.1602674 0.9073077823

Name: +ve in-silico MS/MS by CFM-ID for TZRBGBOSKFTNOY-LUFFWRSQSA-N
ID: TZRBGBOSKFTNOY-LUFFWRSQSA-N
Comment: Energy0
Num peaks: 12
133.0495352 1.077891456
163.0600999 1.900877116
267.0651853 8.603522205
285.0757499 22.74268112
295.1023586 0.9185920243
381.0968793 1.150905052
399.107444 11.3401363
401.1230941 0.9881719711
417.1180087 10.0881463
543.1497027 1.101477551
561.1602674 12.30526206
579.1708321 8.256777653

Name: +ve in-silico MS/MS by CFM-ID for TZRBGBOSKFTNOY-LUFFWRSQSA-N
ID: TZRBGBOSKFTNOY-LUFFWRSQSA-N
Comment: Energy1
Num peaks: 14
133.0495352 2.347621603
135.0651853 0.9271548656
145.0495352 1.529088686
163.0600999 2.047005674
191.0338851 1.239212271
255.0651853 1.014615092
257.0808353 1.083054693
267.0651853 15.70066938
283.0600999 1.247119875
285.0757499 35.44307312
399.107444 8.187190258
401.1230941 0.8907811642
417.1180087 7.05271232
561.1602674 1.788807141

Name: +ve in-silico MS/MS by CFM-ID for TZRBGBOSKFTNOY-LUFFWRSQSA-N
ID: TZRBGBOSKFTNOY-LUFFWRSQSA-N
Comment: Energy2
Num peaks: 31
43.01784114 1.109923211
87.00767038 0.8146662232
95.04914126 0.8546274469
103.0389705 0.6961430157
105.0334912 0.9767535056
119.0491413 0.7769776863
131.0338851 1.097982872
133.0495352 5.706720841
135.0651853 0.9037409369
139.0389705 0.907686075
145.0495352 0.9509659984
147.0651853 0.8290425672
163.0600999 1.194836444
167.0338851 0.9894505736
191.0338851 1.999699549
223.0600999 0.7916378836
225.0757499 0.9370974913
241.0495352 0.7207206659
243.0651853 0.7721944178
255.0651853 1.804734812
257.0808353 2.25477912
267.0651853 8.067075722
269.0808353 0.9654089848
283.0600999 1.633390819
285.0757499 17.24559687
289.1070501 0.7606147234
327.0863146 0.7439852731
399.107444 3.659411446
401.1230941 1.000671347
417.1180087 1.68516094
561.1602674 1.021327333

Name: +ve in-silico MS/MS by CFM-ID for LRFDUPNLCDXZOE-ZLDQKHMLSA-N
ID: LRFDUPNLCDXZOE-ZLDQKHMLSA-N
Comment: Energy0
Num peaks: 10
147.0651853 2.094975478
255.0651853 0.9412364966
271.0600999 28.48934092
309.1180087 1.020702966
415.1023586 12.39366112
417.1180087 1.13213759
433.1129233 11.42630198
543.1497027 1.255602499
561.1602674 11.70959432
579.1708321 9.538216806

Name: +ve in-silico MS/MS by CFM-ID for LRFDUPNLCDXZOE-ZLDQKHMLSA-N
ID: LRFDUPNLCDXZOE-ZLDQKHMLSA-N
Comment: Energy1
Num peaks: 12
129.0546206 1.03002747
147.0651853 2.833138947
163.0600999 2.387574154
227.0338851 0.867167058
241.0495352 1.453291958
243.0651853 3.584532408
271.0600999 44.52512976
415.1023586 12.73812788
417.1180087 1.222381322
433.1129233 6.939677855
551.1759175 0.8583389843
561.1602674 1.654101845

Name: +ve in-silico MS/MS by CFM-ID for LRFDUPNLCDXZOE-ZLDQKHMLSA-N
ID: LRFDUPNLCDXZOE-ZLDQKHMLSA-N
Comment: Energy2
Num peaks: 31
43.01784114 0.9027596412
57.0334912 1.494949809
75.04405588 0.8561256161
77.00219107 1.991867232
85.02840582 0.7009459809
87.04405588 1.15434862
105.0546206 0.7225957145
119.0491413 0.9603993623
129.0546206 0.7346656721
131.0702706 0.8313268968
147.0651853 1.340952201
161.0444498 1.176227239
163.0600999 5.064988607
227.0338851 1.09238891
229.0495352 1.187980803
239.0338851 1.403191761
241.0495352 3.092637451
243.0651853 3.301369828
253.0495352 0.8152393652
255.0651853 1.034515408
271.0600999 22.91093536
271.0812292 0.8296848554
275.0914 0.8137593991
277.1070501 0.8137593991
339.0710585 0.7302953046
415.1023586 5.439358382
417.1180087 1.105069018
421.1493088 0.6416419704
433.1129233 0.7496824662
517.1340527 0.6442933653
551.1759175 0.6223285781

Name: +ve in-silico MS/MS by CFM-ID for UZQZUGANRMSXPO-SRGZXTQLSA-N
ID: UZQZUGANRMSXPO-SRGZXTQLSA-N
Comment: Energy0
Num peaks: 15
147.0651853 2.195624483
431.0972732 4.423890892
433.1129233 1.486584366
459.0921878 2.118412386
489.1027525 1.372887777
491.1184026 2.01424872
517.1340527 1.466282709
519.1133172 3.21902725
519.1497027 1.850852782
521.1289673 5.18405426
549.1602674 1.136851255
551.139532 1.205936679
551.1759175 1.176520613
561.1602674 21.28652713
579.1708321 30.6862047

Name: +ve in-silico MS/MS by CFM-ID for UZQZUGANRMSXPO-SRGZXTQLSA-N
ID: UZQZUGANRMSXPO-SRGZXTQLSA-N
Comment: Energy1
Num peaks: 31
43.01784114 0.8244220721
57.0334912 1.204312552
73.02840582 0.8082806542
89.05970595 0.679151478
109.0284058 1.166585393
111.0440559 0.801430961
119.0702706 0.946135983
129.0546206 2.193677967
147.0651853 8.40475562
425.0867085 0.980746629
431.0972732 1.205929468
433.1129233 1.449810158
443.0972732 3.999925398
445.1129233 3.341648041
447.1285734 0.8872355362
459.0921878 1.25403579
461.1078379 2.962464593
469.1340527 1.534391539
473.1078379 1.097748197
475.123488 1.383296807
487.123488 0.8810165706
489.139138 0.7813058563
491.1184026 0.8236219393
503.1184026 1.905761718
505.1340527 1.167241747
533.1289673 1.198793723
535.1446173 1.033413251
549.1602674 3.751598305
551.1759175 5.769253923
561.1602674 15.83061965
579.1708321 7.117747091

Name: +ve in-silico MS/MS by CFM-ID for UZQZUGANRMSXPO-SRGZXTQLSA-N
ID: UZQZUGANRMSXPO-SRGZXTQLSA-N
Comment: Energy2
Num peaks: 31
55.01784114 0.9585645178
57.0334912 0.8910721866
59.01275576 1.767632636
89.02332044 2.27621669
131.0127558 0.8936744356
147.0651853 2.703522307
323.018629 2.087004747
397.1129233 1.48794635
413.0867085 1.479657982
425.0867085 2.649821258
431.0972732 2.983475874
433.1129233 1.421655239
441.0816232 2.152841031
443.0972732 2.051467164
445.1129233 2.624960954
447.1285734 1.442757223
459.0921878 2.097550927
461.1078379 2.2892304
463.123488 2.544599213
469.1340527 1.087444492
489.1027525 1.519585137
499.123488 1.719272494
517.1340527 2.721084469
519.1497027 4.755696882
521.1653528 1.637579839
523.1446173 0.9736271527
523.1810029 1.107012009
549.1602674 1.039227418
551.139532 1.249753587
551.1759175 1.250811031
561.1602674 7.063863846

Name: +ve in-silico MS/MS by CFM-ID for LAEOJCQTNYZDKY-ADDDRJKVSA-N
ID: LAEOJCQTNYZDKY-ADDDRJKVSA-N
Comment: Energy0
Num peaks: 16
133.0495352 2.635655078
163.0600999 1.084668171
283.0600999 1.664597988
295.1023586 0.7438277572
411.107444 1.07788476
415.1023586 0.8663761449
429.1180087 13.8853452
431.0972732 0.8968615553
431.1336587 1.480478065
447.1285734 20.27351989
475.123488 0.8469863469
543.1497027 2.175356092
547.1446173 1.463462013
549.1602674 0.8491989556
561.1602674 15.62983777
579.1708321 14.91972318

Name: +ve in-silico MS/MS by CFM-ID for LAEOJCQTNYZDKY-ADDDRJKVSA-N
ID: LAEOJCQTNYZDKY-ADDDRJKVSA-N
Comment: Energy1
Num peaks: 31
43.01784114 1.372126024
45.0334912 1.006009916
73.02840582 1.014716486
75.04405588 0.7869746338
115.0389705 2.405810106
131.0338851 0.6265435311
133.0495352 3.59034273
161.0444498 1.183926725
163.0600999 2.025849314
165.0757499 0.9703996673
213.0393644 0.6019475821
295.0600999 1.675333456
295.1023586 0.6328719233
297.0757499 0.7706342612
311.0550145 0.6945572895
313.0706646 0.8364199784
411.107444 0.9623772605
415.1023586 1.258277816
417.1180087 1.54585221
419.1336587 1.512088693
427.1023586 0.7838346735
429.1180087 23.00947172
431.0972732 1.656665067
431.1336587 1.910280163
445.1129233 0.776076362
447.1285734 17.85949126
543.1497027 2.158736259
549.1602674 0.8309176996
551.1759175 1.06144552
561.1602674 3.57708
579.1708321 1.26174127

Name: +ve in-silico MS/MS by CFM-ID for LAEOJCQTNYZDKY-ADDDRJKVSA-N
ID: LAEOJCQTNYZDKY-ADDDRJKVSA-N
Comment: Energy2
Num peaks: 31
56.99710569 1.929955243
59.01275576 1.217514515
71.01275576 0.8991322259
77.00219107 0.8870784125
115.0389705 1.868872333
117.0546206 1.109919746
133.0495352 1.818271344
163.0600999 3.019799093
283.0600999 1.636234551
285.0968793 1.003880533
293.0444498 1.959749858
295.0600999 2.653030675
297.0757499 1.739184115
299.0914 0.9675865779
311.0550145 7.809337937
313.0706646 1.783877612
319.1176147 1.222767661
353.0867085 0.9094504825
355.0812292 0.9649372636
371.0761439 0.8470919342
373.0917939 4.428904064
385.0917939 0.8733279773
403.1023586 1.612647184
413.1230941 1.032539055
415.1023586 1.433012768
417.1180087 1.638867258
429.1180087 6.540881887
431.1336587 1.012214768
447.1285734 2.722630224
537.1602674 0.8719190831
561.1602674 0.899410874

Name: +ve in-silico MS/MS by CFM-ID for ZKIXACXWZQFVAB-MUCJXJSVSA-N
ID: ZKIXACXWZQFVAB-MUCJXJSVSA-N
Comment: Energy0
Num peaks: 15
73.02840582 0.6849826498
133.0495352 2.919471186
163.0600999 0.889024858
235.0812292 0.8583423784
267.0651853 9.974945448
269.0808353 1.037687828
285.0757499 25.85240075
295.1023586 1.531380278
429.1180087 3.42869576
447.1285734 2.109484516
543.1497027 2.165912538
547.1446173 1.033615028
549.1602674 0.7355207638
561.1602674 15.84877016
579.1708321 11.53756942

Name: +ve in-silico MS/MS by CFM-ID for ZKIXACXWZQFVAB-MUCJXJSVSA-N
ID: ZKIXACXWZQFVAB-MUCJXJSVSA-N
Comment: Energy1
Num peaks: 21
45.0334912 0.7834725635
95.04914126 0.6791356263
115.0389705 1.09131455
133.0495352 3.965729668
163.0600999 1.574064987
165.0757499 0.6399266653
229.0495352 0.7244935355
255.0651853 2.299845506
257.0808353 2.711415917
267.0651853 16.80205775
277.0917939 0.6584894071
283.0600999 1.202475399
285.0757499 34.14605033
295.1023586 1.021128549
429.1180087 3.962015188
447.1285734 3.112007419
543.1497027 1.004010211
549.1602674 0.7507990752
551.1759175 0.61117751
561.1602674 2.072435522
579.1708321 0.7981126794

Name: +ve in-silico MS/MS by CFM-ID for ZKIXACXWZQFVAB-MUCJXJSVSA-N
ID: ZKIXACXWZQFVAB-MUCJXJSVSA-N
Comment: Energy2
Num peaks: 31
45.0334912 1.207445428
55.01784114 0.8243131368
73.02840582 1.029311985
75.04405588 0.6961792256
77.00219107 1.754615195
105.0334912 0.9747425601
117.0546206 0.9607744803
119.0491413 0.7344476557
123.0440559 1.491077858
133.0495352 2.696192999
145.0495352 1.350939506
147.0651853 1.793270096
161.0444498 0.8737650599
163.0600999 4.153775324
165.0182351 0.860250049
191.0338851 2.286297196
239.0702706 0.7150602763
241.0495352 0.7352440953
243.0651853 0.785574962
253.0495352 0.9971738338
255.0651853 3.360506361
257.0808353 2.006687535
267.0651853 9.042731306
269.0808353 1.149120975
279.107444 0.7100251768
285.0757499 14.28299613
429.1180087 0.8843714287
517.1340527 1.04139761
519.1497027 1.012868078
549.1602674 0.8667525772
561.1602674 0.9188404096

Name: +ve in-silico MS/MS by CFM-ID for YMSBDEVBBHFHHL-ODZVVXMDSA-N
ID: YMSBDEVBBHFHHL-ODZVVXMDSA-N
Comment: Energy0
Num peaks: 15
25.00727645 0.5925769061
27.02292652 0.7959714252
87.04405588 0.732431368
147.0651853 2.73216194
163.0600999 1.602576377
397.0917939 1.644219745
399.107444 0.5970195062
415.1023586 17.41962099
417.1180087 1.939329374
433.1129233 20.16652579
505.1340527 0.5673513885
517.1340527 0.5642861435
543.1497027 1.11634002
561.1602674 15.1363186
579.1708321 14.948909

Name: +ve in-silico MS/MS by CFM-ID for YMSBDEVBBHFHHL-ODZVVXMDSA-N
ID: YMSBDEVBBHFHHL-ODZVVXMDSA-N
Comment: Energy1
Num peaks: 26
43.01784114 0.7704884017
73.02840582 1.276617553
75.04405588 0.8048785399
103.0389705 0.6359444117
105.0546206 0.5514905147
129.0546206 1.368075581
145.0495352 1.774946676
147.0651853 4.010868804
163.0600999 4.37076994
283.0600999 2.056642799
299.0550145 0.579348898
313.0706646 0.5570790749
371.0761439 0.5465309605
397.0917939 4.029465298
403.1023586 0.8356675208
405.1180087 1.613185721
413.0867085 0.8553599353
415.1023586 29.54462633
417.1180087 2.151085657
431.0972732 0.6735215294
433.1129233 15.49542543
543.1497027 0.8091435811
549.1602674 0.5999139026
551.1759175 0.5379596271
561.1602674 2.788584343
579.1708321 1.191663719

Name: +ve in-silico MS/MS by CFM-ID for YMSBDEVBBHFHHL-ODZVVXMDSA-N
ID: YMSBDEVBBHFHHL-ODZVVXMDSA-N
Comment: Energy2
Num peaks: 31
71.01275576 0.8042155978
87.00767038 0.9821907808
87.04405588 1.248910187
89.02332044 1.208287275
103.0389705 0.7631838496
129.0546206 0.7729592102
131.0702706 0.9983159582
147.0651853 3.512300197
159.0287997 0.8163865277
163.0600999 0.8120463441
271.0600999 1.293790654
271.0812292 0.993455694
281.0444498 1.360477182
283.0600999 3.105476992
297.0393644 1.531225937
299.0550145 8.310700261
329.0655792 1.229812686
339.0710585 0.9293221708
357.0604938 0.9846370951
359.0761439 4.520266085
373.0917939 1.443842833
389.0867085 1.5031695
403.1023586 0.8411580582
405.1180087 0.7858741983
413.0867085 1.794458043
415.1023586 8.538139898
417.1180087 0.9757560326
433.1129233 1.414838381
443.0972732 0.7607493881
517.1340527 0.8115086894
561.1602674 1.324022563

Name: +ve in-silico MS/MS by CFM-ID for HWTKLHMQRXNNDR-JBJPOTSGSA-N
ID: HWTKLHMQRXNNDR-JBJPOTSGSA-N
Comment: Energy0
Num peaks: 31
85.02840582 0.732017519
125.0233204 0.9805183113
135.0440559 2.784393964
137.0233204 0.8260506065
145.0495352 0.9239979173
155.0338851 3.465595258
161.0808353 0.92114296
163.0600999 5.925518904
163.0964854 0.992736519
177.0546206 3.979330518
181.0706646 1.822416399
241.0706646 1.779708029
361.0917939 0.9845010803
375.0921878 0.8005612869
387.107444 1.546507393
389.1230941 1.205004233
401.0867085 0.6514844727
403.1023586 3.186950782
403.123488 1.540427652
405.1180087 1.087184754
417.1180087 3.980184345
435.1285734 6.235514335
519.1497027 0.6621237741
523.1446173 0.7308057414
537.1602674 0.819914658
547.1446173 1.152297301
565.155182 3.433960753
567.1708321 0.8459088276
569.1864822 0.799060731
579.1708321 7.11526443
597.1813968 3.493549606

Name: +ve in-silico MS/MS by CFM-ID for HWTKLHMQRXNNDR-JBJPOTSGSA-N
ID: HWTKLHMQRXNNDR-JBJPOTSGSA-N
Comment: Energy1
Num peaks: 31
45.0334912 0.9534610637
135.0440559 4.425871216
137.0597059 1.193651918
145.0495352 2.216883145
149.0597059 2.149070194
153.0182351 1.157941708
155.0338851 1.515991954
159.0440559 0.7764643823
163.0600999 4.5786364
177.0546206 5.442258014
181.0706646 1.404313674
195.0651853 1.619047388
217.0495352 2.769424287
219.0651853 2.550271617
221.0808353 0.73946265
225.0757499 1.263984758
241.0706646 3.252192982
243.0863146 1.694045069
371.1125294 0.7543725738
375.107444 0.8578026563
385.1129233 1.543929604
387.107444 1.641000643
389.1230941 2.250428282
391.1387441 1.062721232
399.107444 0.8157161036
403.1023586 0.9382491308
403.123488 1.934088868
405.1180087 0.8391932264
417.1180087 3.845780937
435.1285734 2.627650347
579.1708321 2.983444815

Name: +ve in-silico MS/MS by CFM-ID for HWTKLHMQRXNNDR-JBJPOTSGSA-N
ID: HWTKLHMQRXNNDR-JBJPOTSGSA-N
Comment: Energy2
Num peaks: 31
39.02292652 3.131565896
55.01784114 2.230575089
85.02840582 1.757442039
103.0389705 1.029310347
109.0284058 1.077217803
111.0440559 1.987225226
123.0440559 1.352340589
125.0233204 1.278741878
125.0597059 1.137080695
135.0440559 4.38827915
137.0597059 1.086292085
145.0495352 1.121080256
147.0651853 1.32539487
149.0597059 1.472740082
155.0338851 1.41181227
163.0600999 1.097899958
177.0546206 2.375909797
229.0495352 1.229328638
231.0651853 0.8951394166
233.0808353 0.9024779636
241.0706646 1.212150569
361.0917939 1.045705881
373.0917939 1.872545718
375.107444 1.641003383
387.107444 1.082394763
403.1023586 1.275483892
417.1180087 0.971995276
419.1336587 0.984730251
525.1602674 0.9100285319
535.1446173 1.090639584
579.1708321 1.655539357

Name: +ve in-silico MS/MS by CFM-ID for IHRVJPZYTSPICL-QHTAQJPCSA-N
ID: IHRVJPZYTSPICL-QHTAQJPCSA-N
Comment: Energy0
Num peaks: 19
133.0495352 2.143872418
163.0600999 1.977103828
397.0917939 0.905150715
415.1023586 1.828403639
427.1023586 1.116539573
443.0972732 0.8534700169
445.1129233 2.426524467
473.1078379 0.8611568718
475.123488 0.8768394138
503.1184026 1.113601729
505.1340527 1.787871359
517.1340527 2.084507568
519.1497027 1.834862807
535.1446173 1.186922813
543.1497027 3.080771217
547.1446173 1.961983152
549.1602674 1.692941958
561.1602674 26.97596353
579.1708321 26.1191155

Name: +ve in-silico MS/MS by CFM-ID for IHRVJPZYTSPICL-QHTAQJPCSA-N
ID: IHRVJPZYTSPICL-QHTAQJPCSA-N
Comment: Energy1
Num peaks: 31
43.01784114 2.765897485
45.0334912 1.241649406
55.01784114 1.052907768
73.02840582 1.307405227
75.04405588 1.163851513
85.02840582 0.6503193044
105.0546206 0.9914496158
115.0389705 1.877675712
133.0495352 7.027375625
145.0495352 3.41192382
163.0600999 4.942072528
409.0917939 0.8234196938
427.1023586 1.768976576
429.1180087 1.687297438
439.1023586 0.9959997404
445.1129233 1.23431542
457.1129233 2.455280188
459.1285734 1.898266631
475.123488 1.19926344
485.1289673 1.160483303
487.123488 1.652310118
489.139138 1.543498254
517.1340527 1.308939228
519.1497027 1.177385836
535.1446173 0.6750254337
543.1497027 7.013015099
547.1446173 1.275079654
549.1602674 1.557985781
551.1759175 2.338139344
561.1602674 13.88434998
579.1708321 4.454761183

Name: +ve in-silico MS/MS by CFM-ID for IHRVJPZYTSPICL-QHTAQJPCSA-N
ID: IHRVJPZYTSPICL-QHTAQJPCSA-N
Comment: Energy2
Num peaks: 31
43.01784114 0.9871310804
59.01275576 1.189643187
71.01275576 1.308177368
73.02840582 1.545514411
89.02332044 1.15462044
117.0546206 0.8505202231
133.0495352 2.253306852
147.0651853 0.8497168101
163.0600999 0.9441225294
323.0550145 1.805473676
339.0499291 1.680404882
353.0655792 3.134705655
383.0761439 5.194040413
397.0917939 0.8902896215
415.1023586 1.940973721
425.0867085 1.573004031
427.1023586 2.863532371
429.1180087 2.882154422
431.1336587 1.328639415
443.0972732 4.932413046
445.1129233 1.184161908
475.123488 1.614627308
487.123488 1.54789243
489.139138 1.473145349
517.1340527 2.422713079
519.1497027 1.903485812
521.1653528 1.230662415
535.1446173 1.050906057
543.1497027 2.123665613
549.1602674 1.366780955
561.1602674 3.44440182

Name: +ve in-silico MS/MS by CFM-ID for YKQNAVDLVHYAEQ-ZMYHALGESA-N
ID: YKQNAVDLVHYAEQ-ZMYHALGESA-N
Comment: Energy0
Num peaks: 19
103.0389705 0.6294364743
123.0440559 0.6467158489
147.0651853 2.19218475
153.0182351 0.626257505
163.0600999 1.909508701
271.0600999 3.664353348
273.0757499 0.7092399446
287.0550145 7.861742187
287.0761439 0.7263371829
289.0706646 1.060745703
315.0710585 1.398700346
415.1023586 0.7261250296
417.1180087 9.115141061
419.1336587 0.6839764687
433.1129233 10.2241902
435.1285734 10.61578823
451.123488 9.221710327
579.1708321 10.32250593
597.1813968 7.958334821

Name: +ve in-silico MS/MS by CFM-ID for YKQNAVDLVHYAEQ-ZMYHALGESA-N
ID: YKQNAVDLVHYAEQ-ZMYHALGESA-N
Comment: Energy1
Num peaks: 16
105.0334912 1.239316553
123.0440559 1.314914562
137.0233204 1.096010515
145.0495352 1.648434422
147.0651853 3.722017
153.0182351 2.175924629
163.0600999 2.638619683
271.0600999 4.794473115
273.0757499 1.828911284
287.0550145 21.86990002
289.0706646 10.6429198
417.1180087 6.243075083
433.1129233 8.27698872
435.1285734 6.611537949
451.123488 4.556065838
579.1708321 1.56022656

Name: +ve in-silico MS/MS by CFM-ID for YKQNAVDLVHYAEQ-ZMYHALGESA-N
ID: YKQNAVDLVHYAEQ-ZMYHALGESA-N
Comment: Energy2
Num peaks: 31
43.01784114 0.6731044761
85.02840582 0.717810503
87.00767038 1.174431711
87.04405588 0.945413472
89.02332044 0.6963937622
95.04914126 0.6853255481
103.0389705 0.8060685916
105.0334912 1.573367084
107.0491413 1.300650811
121.0284058 1.25693344
123.0440559 0.8521365121
137.0233204 1.850715844
145.0495352 1.170853679
147.0651853 2.417718184
153.0182351 3.297675357
163.0600999 1.661645102
249.0393644 1.248150415
259.0600999 1.693906718
267.0499291 2.116020662
269.0655792 2.070705996
271.0600999 5.084447888
273.0757499 0.8525397758
287.0550145 16.82661066
287.0761439 0.6726644381
289.0706646 2.710569935
417.1180087 2.342915021
433.1129233 2.912930429
435.1285734 1.051929208
439.1598735 0.6690154776
535.1446173 0.8112773406
579.1708321 1.371360175

Name: +ve in-silico MS/MS by CFM-ID for VWEWSCDQMVNOJP-OVNHQYECSA-N
ID: VWEWSCDQMVNOJP-OVNHQYECSA-N
Comment: Energy0
Num peaks: 8
163.0600999 2.317606737
255.0863146 2.049693238
381.0968793 1.933971726
399.107444 27.21063112
401.1230941 2.255718116
417.1180087 23.37283957
561.1602674 12.27912158
579.1708321 8.704995044

Name: +ve in-silico MS/MS by CFM-ID for VWEWSCDQMVNOJP-OVNHQYECSA-N
ID: VWEWSCDQMVNOJP-OVNHQYECSA-N
Comment: Energy1
Num peaks: 9
95.04914126 1.570162032
163.0600999 4.794640861
239.0702706 6.038624389
255.0651853 17.9095512
381.0968793 3.154470956
399.107444 28.82117728
401.1230941 2.238054996
417.1180087 14.13049419
561.1602674 1.715391914

Name: +ve in-silico MS/MS by CFM-ID for VWEWSCDQMVNOJP-OVNHQYECSA-N
ID: VWEWSCDQMVNOJP-OVNHQYECSA-N
Comment: Energy2
Num peaks: 31
41.00219107 0.9079731461
43.01784114 2.575168814
45.0334912 0.9934820509
59.01275576 0.8319529269
73.02840582 1.173480474
87.00767038 0.9127474751
91.0389705 0.8721352796
95.04914126 2.666860353
103.0389705 1.338374364
119.0491413 0.8501421624
145.0495352 1.06545698
147.0651853 0.9070965345
159.0287997 0.9046438387
161.0444498 0.9401391726
163.0600999 5.663217918
225.0546206 1.635841708
239.0702706 4.502768219
255.0651853 9.835832772
283.0600999 1.163272791
327.0863146 1.447698658
381.0968793 0.9626353817
397.0917939 1.065367952
399.107444 13.71192912
401.1230941 1.277731283
417.1180087 2.88992107
421.1493088 1.183936036
423.1649589 1.183936036
487.123488 1.109676787
517.1340527 1.286638899
519.1497027 0.9018185847
561.1602674 1.305950534

Name: +ve in-silico MS/MS by CFM-ID for OBKKEZLIABHSGY-CJHJRYPYSA-N
ID: OBKKEZLIABHSGY-CJHJRYPYSA-N
Comment: Energy0
Num peaks: 24
27.02292652 0.499579519
109.0284058 0.5813381223
133.0284058 2.166395657
135.0440559 1.043298552
137.0597059 1.324444697
147.0651853 2.816325633
153.0182351 0.6176171893
153.0546206 0.7709492613
163.0600999 0.8890364733
165.0757499 1.86110037
271.0600999 7.278794021
273.0757499 0.7529142885
289.0706646 19.20585921
309.1180087 0.8051363652
315.0710585 0.5919974162
415.1023586 1.249546446
433.1129233 9.805172129
433.1340527 0.6570442148
435.1285734 0.9697049479
451.123488 9.449799352
461.1289673 1.269575268
569.1864822 0.5145475278
579.1708321 8.023607183
597.1813968 7.064890319

Name: +ve in-silico MS/MS by CFM-ID for OBKKEZLIABHSGY-CJHJRYPYSA-N
ID: OBKKEZLIABHSGY-CJHJRYPYSA-N
Comment: Energy1
Num peaks: 31
121.0284058 3.46498298
123.0440559 1.69077896
129.0546206 0.6579255632
135.0440559 0.8677542528
137.0233204 2.81627872
137.0597059 1.137332117
139.0389705 0.8473572971
147.0651853 2.954651826
151.0389705 0.9499219711
153.0182351 1.480886347
163.0600999 1.931382852
165.0757499 1.017437432
243.0651853 0.859434146
253.0495352 0.7525908065
257.0444498 0.8512149229
259.0600999 2.948742774
261.0757499 3.419675102
271.0600999 9.138454805
287.0550145 0.7391539622
289.0706646 21.97845922
299.0761439 1.24327878
315.0710585 1.049466663
415.1023586 0.6917601277
421.1129233 0.9103071034
423.1285734 1.040889024
433.1129233 7.173517803
435.1285734 0.7027850974
451.123488 4.48550074
567.1708321 0.588928667
569.1864822 0.6736573587
579.1708321 1.416220903

Name: +ve in-silico MS/MS by CFM-ID for OBKKEZLIABHSGY-CJHJRYPYSA-N
ID: OBKKEZLIABHSGY-CJHJRYPYSA-N
Comment: Energy2
Num peaks: 31
75.02292652 0.9801486928
77.03857658 0.7941702587
85.02840582 0.6304249331
87.04405588 0.8048964789
109.0284058 1.447706307
121.0284058 1.429196554
131.0127558 0.7855700718
131.0702706 0.6395252543
133.0284058 7.320076265
135.0440559 1.390148701
137.0233204 1.7056918
137.0597059 1.857735654
139.0389705 0.7589417704
147.0651853 1.829879432
151.0389705 1.555203544
153.0182351 1.8322548
153.0546206 1.52789345
155.0338851 0.7563992164
161.0444498 1.033143735
163.0600999 4.288920622
179.0338851 0.6974243115
271.0600999 3.335029902
271.0812292 1.897810984
273.0757499 0.7044426308
287.0761439 1.612017621
289.0706646 8.500457399
313.0917939 0.8668945215
315.0710585 1.522542031
433.1129233 2.524579709
535.1446173 0.7028362971
579.1708321 1.546425316

Name: +ve in-silico MS/MS by CFM-ID for WNCNDQCMIUSCNV-AZINWOCCSA-N
ID: WNCNDQCMIUSCNV-AZINWOCCSA-N
Comment: Energy0
Num peaks: 12
103.0389705 0.7120930441
163.0600999 2.78029997
381.0968793 1.19009324
397.0917939 1.281661818
399.107444 16.17602912
401.1230941 1.465667463
415.1023586 1.57087904
417.1180087 21.09837594
517.1340527 0.7002988742
543.1497027 1.914621642
561.1602674 16.82246759
579.1708321 14.64611175

Name: +ve in-silico MS/MS by CFM-ID for WNCNDQCMIUSCNV-AZINWOCCSA-N
ID: WNCNDQCMIUSCNV-AZINWOCCSA-N
Comment: Energy1
Num peaks: 23
41.00219107 0.6186199205
43.01784114 1.276065767
45.0334912 0.9194642682
73.02840582 1.142890002
75.04405588 0.6015298523
145.0495352 2.274159724
163.0600999 4.215778687
255.0651853 0.679340965
267.0651853 2.098239314
381.0968793 4.031753883
387.107444 0.8699648175
389.1230941 1.118031821
397.0917939 1.015276402
399.107444 29.8992057
401.1230941 1.960802824
415.1023586 0.8752236511
417.1180087 18.06928511
457.1129233 0.7062936512
517.1340527 0.6428532161
543.1497027 1.759035901
549.1602674 0.6284183634
561.1602674 3.544720867
579.1708321 1.183595138

Name: +ve in-silico MS/MS by CFM-ID for WNCNDQCMIUSCNV-AZINWOCCSA-N
ID: WNCNDQCMIUSCNV-AZINWOCCSA-N
Comment: Energy2
Num peaks: 31
43.01784114 1.374682242
59.01275576 0.9379304563
87.00767038 1.219848308
89.02332044 0.9681267749
91.0389705 0.9347728916
103.0389705 0.8905772921
145.0495352 1.17179991
147.0651853 1.058393088
163.0600999 3.060998441
255.0651853 1.094294986
255.0863146 1.219052607
265.0495352 1.360283439
267.0651853 3.099315553
281.0444498 1.522487037
283.0600999 8.29432941
313.0706646 1.226483549
323.0761439 0.9265521646
341.0655792 0.9810567081
343.0812292 5.022033069
357.0968793 1.439753852
373.0917939 1.58930273
387.107444 0.8385231075
397.0917939 2.133394559
399.107444 7.972117938
401.1230941 0.9416631702
417.1180087 3.97360839
443.0972732 0.9158942119
449.1442234 0.9839100626
487.123488 0.8379791619
517.1340527 1.049802946
561.1602674 1.308707451

Name: +ve in-silico MS/MS by CFM-ID for WFSNMNAOBYGNOA-VZFOJZNGSA-N
ID: WFSNMNAOBYGNOA-VZFOJZNGSA-N
Comment: Energy0
Num peaks: 17
103.0389705 0.8152418952
121.0647913 0.9639276193
153.0182351 0.834947199
163.0600999 2.045253243
255.0651853 3.243414201
271.0600999 7.051080153
273.0757499 0.9513671137
279.0863146 1.110920572
287.0761439 0.9939413699
315.0710585 1.864811621
399.107444 1.010133325
415.1023586 0.9754642701
417.1180087 19.88896542
419.1336587 1.786436971
435.1285734 17.58612983
579.1708321 11.63508227
597.1813968 7.493461685

Name: +ve in-silico MS/MS by CFM-ID for WFSNMNAOBYGNOA-VZFOJZNGSA-N
ID: WFSNMNAOBYGNOA-VZFOJZNGSA-N
Comment: Energy1
Num peaks: 14
107.0491413 2.887318576
137.0233204 2.179123095
145.0495352 1.346458196
153.0182351 1.739771118
163.0600999 3.552598752
255.0651853 6.561235142
257.0808353 2.559901583
271.0600999 18.76534169
273.0757499 9.132096
399.107444 1.324525457
417.1180087 17.10057119
419.1336587 1.973221549
435.1285734 9.197112799
579.1708321 1.869267031

Name: +ve in-silico MS/MS by CFM-ID for WFSNMNAOBYGNOA-VZFOJZNGSA-N
ID: WFSNMNAOBYGNOA-VZFOJZNGSA-N
Comment: Energy2
Num peaks: 31
43.01784114 1.48729663
87.00767038 0.8649372803
95.04914126 0.9555473015
103.0389705 0.906930298
107.0491413 2.533581015
121.0647913 5.475693818
123.0440559 1.081056253
137.0233204 0.8759780825
145.0495352 1.009647781
151.0389705 2.072963892
153.0182351 3.190000282
161.0444498 0.7150575211
163.0600999 2.714781318
167.0338851 1.180055816
249.0393644 0.8258485245
255.0651853 4.248025627
257.0808353 0.7984417484
269.0655792 1.185449788
271.0600999 17.20879658
273.0757499 2.772135612
279.0863146 1.042138292
301.0706646 0.7134885508
361.0917939 1.067227365
417.1180087 6.811946797
419.1336587 0.9054056179
435.1285734 1.174315724
439.1598735 0.9270416627
441.1755235 0.9270416627
505.1340527 0.8688954317
535.1446173 1.007459717
579.1708321 1.285878294

Name: +ve in-silico MS/MS by CFM-ID for GPSQZOFVCVOOIE-NXIVSORBSA-N
ID: GPSQZOFVCVOOIE-NXIVSORBSA-N
Comment: Energy0
Num peaks: 12
147.0651853 1.969483167
163.0600999 1.841586658
253.0495352 3.506712149
269.0444498 7.951988752
399.107444 9.736454995
401.1230941 1.397376707
415.1023586 11.17600081
417.1180087 11.60636445
433.1129233 9.407827471
543.1497027 1.561821492
561.1602674 11.96188563
579.1708321 8.363247063

Name: +ve in-silico MS/MS by CFM-ID for GPSQZOFVCVOOIE-NXIVSORBSA-N
ID: GPSQZOFVCVOOIE-NXIVSORBSA-N
Comment: Energy1
Num peaks: 19
133.0284058 1.054348217
135.0440559 3.103998665
145.0495352 1.522082933
147.0651853 2.881124599
163.0600999 2.241728309
253.0495352 6.825078089
255.0651853 2.686190518
269.0444498 18.83725646
271.0600999 9.167093105
283.0812292 1.440954038
299.0761439 1.292446463
389.1230941 1.440788958
399.107444 5.489204339
405.1180087 1.405012917
415.1023586 8.450967636
417.1180087 6.149971872
433.1129233 3.980194437
551.1759175 0.9469071237
561.1602674 1.373673622

Name: +ve in-silico MS/MS by CFM-ID for GPSQZOFVCVOOIE-NXIVSORBSA-N
ID: GPSQZOFVCVOOIE-NXIVSORBSA-N
Comment: Energy2
Num peaks: 31
43.01784114 1.083156297
73.02840582 0.7848027806
85.02840582 0.8030227134
87.00767038 1.329722381
87.04405588 1.327096543
89.02332044 0.9302145765
103.0389705 0.9779765992
131.0702706 0.8027989887
141.0182351 0.5993322644
143.0338851 0.7621346886
145.0495352 1.395839107
147.0651853 2.477850879
163.0600999 1.615062319
253.0495352 5.763803173
255.0651853 1.119914231
269.0444498 24.14623705
271.0600999 3.889676034
299.0550145 0.820907406
343.0812292 1.048759038
389.1230941 0.6266518734
399.107444 3.435254526
401.1230941 1.319616698
405.1180087 0.885863183
415.1023586 4.498581689
417.1180087 2.179613684
421.1493088 0.7925632248
423.1649589 0.7925632248
487.123488 0.79114106
517.1340527 1.004686242
519.1497027 0.7041738713
561.1602674 0.8850115115

Name: +ve in-silico MS/MS by CFM-ID for ZIJRKPBPPDDSDC-QUNFJXJJSA-N
ID: ZIJRKPBPPDDSDC-QUNFJXJJSA-N
Comment: Energy0
Num peaks: 8
147.0651853 2.586100509
269.0444498 2.065068165
285.0393644 9.46489659
415.1023586 21.94511652
417.1180087 1.869842588
433.1129233 22.82854517
561.1602674 9.952599494
579.1708321 9.998518098

Name: +ve in-silico MS/MS by CFM-ID for ZIJRKPBPPDDSDC-QUNFJXJJSA-N
ID: ZIJRKPBPPDDSDC-QUNFJXJJSA-N
Comment: Energy1
Num peaks: 7
147.0651853 5.08894589
269.0444498 4.553783727
271.0600999 5.370665053
285.0393644 27.55475003
287.0550145 13.40943463
415.1023586 14.56957653
433.1129233 11.66641818

Name: +ve in-silico MS/MS by CFM-ID for ZIJRKPBPPDDSDC-QUNFJXJJSA-N
ID: ZIJRKPBPPDDSDC-QUNFJXJJSA-N
Comment: Energy2
Num peaks: 31
85.02840582 0.7489322424
87.04405588 1.354815597
95.04914126 1.923824038
105.0334912 3.454474632
131.0702706 0.851486616
137.0233204 1.478440872
143.0338851 0.9637367412
147.0651853 3.342456317
149.0808353 0.7249162246
153.0182351 1.134735759
233.0444498 0.7766326097
251.0550145 1.909137008
257.0444498 0.8078048969
269.0444498 2.943619303
271.0600999 2.466045054
271.0812292 0.7587823738
285.0393644 25.77008548
287.0550145 4.151259
315.0499291 0.8328772373
359.0761439 1.114938752
415.1023586 6.277897538
417.1180087 1.828030251
433.1129233 1.07300263
435.1285734 0.6978266912
437.1442234 1.181454374
439.1598735 1.181454374
503.1184026 0.7205041408
517.1340527 0.8477841706
519.1133172 0.706112878
519.1497027 0.8700000621
521.1289673 0.6834063344

Name: +ve in-silico MS/MS by CFM-ID for HFRLBDIWPZBNMK-BKPJJFADSA-N
ID: HFRLBDIWPZBNMK-BKPJJFADSA-N
Comment: Energy0
Num peaks: 15
25.00727645 0.5922725191
27.02292652 0.7955623831
87.04405588 0.7320393458
147.0651853 2.728932428
163.0600999 1.601709528
397.0917939 1.643174714
399.107444 0.5963710142
415.1023586 17.41370624
417.1180087 1.938443692
433.1129233 20.15597513
505.1340527 0.5670323937
517.1340527 0.5639894186
543.1497027 1.114730875
561.1602674 15.12347451
579.1708321 14.93689246

Name: +ve in-silico MS/MS by CFM-ID for HFRLBDIWPZBNMK-BKPJJFADSA-N
ID: HFRLBDIWPZBNMK-BKPJJFADSA-N
Comment: Energy1
Num peaks: 26
43.01784114 0.7644887051
73.02840582 1.267076036
75.04405588 0.7983069325
103.0389705 0.6312421102
105.0546206 0.547361359
129.0546206 1.360750859
145.0495352 1.765259288
147.0651853 3.979281344
163.0600999 4.334746834
283.0600999 2.04240214
299.0550145 0.5757229763
371.0761439 0.515839264
389.0867085 0.6556522526
397.0917939 4.018351213
403.1023586 1.072783128
405.1180087 1.559266325
413.0867085 0.8507803098
415.1023586 29.29313064
417.1180087 2.139363623
431.0972732 0.6691867683
433.1129233 15.34787363
543.1497027 0.8047892012
549.1602674 0.5963875167
551.1759175 0.6629185755
561.1602674 2.767374781
579.1708321 1.178937465

Name: +ve in-silico MS/MS by CFM-ID for HFRLBDIWPZBNMK-BKPJJFADSA-N
ID: HFRLBDIWPZBNMK-BKPJJFADSA-N
Comment: Energy2
Num peaks: 31
71.01275576 0.8016686072
87.00767038 0.9790023426
87.04405588 1.244561043
89.02332044 1.209888748
103.0389705 0.760906214
129.0546206 0.7702742383
131.0702706 0.9929099515
147.0651853 2.737240737
159.0287997 0.8207362707
163.0600999 0.8095075751
271.0600999 1.289908523
271.0812292 0.9904787759
281.0444498 1.372813451
283.0600999 3.112159095
297.0393644 1.52918309
299.0550145 8.284943922
329.0655792 1.225799099
339.0710585 0.9269893031
357.0604938 0.9839422998
359.0761439 4.505450243
373.0917939 1.439627505
389.0867085 1.555999457
403.1023586 0.8887045868
413.0867085 1.788224765
415.1023586 8.522592323
417.1180087 0.9723523169
433.1129233 1.402767272
443.0972732 0.7580014095
451.1598735 0.8328983402
517.1340527 0.8086677622
561.1602674 1.318677199

Name: +ve in-silico MS/MS by CFM-ID for SYIUZAGZWPKRQJ-GRENNAMOSA-N
ID: SYIUZAGZWPKRQJ-GRENNAMOSA-N
Comment: Energy0
Num peaks: 15
133.0495352 2.876548128
163.0600999 0.874044203
271.0600999 0.9641610545
285.0757499 9.45281027
287.0550145 3.198989856
287.0914 1.352632904
295.1023586 1.511333855
303.0863146 23.47883722
447.1285734 3.276548923
465.139138 2.004969602
561.1602674 2.146870861
565.155182 1.525837764
567.1708321 0.9048974406
579.1708321 15.2765683
597.1813968 11.28045474

Name: +ve in-silico MS/MS by CFM-ID for SYIUZAGZWPKRQJ-GRENNAMOSA-N
ID: SYIUZAGZWPKRQJ-GRENNAMOSA-N
Comment: Energy1
Num peaks: 18
115.0389705 1.138016053
133.0495352 4.157189957
163.0600999 1.642040989
271.0600999 3.140606419
273.0757499 1.261695231
285.0757499 8.890804036
287.0550145 9.998723901
295.1023586 1.083388835
301.0706646 1.25321318
303.0863146 33.56734238
447.1285734 4.020815563
449.1078379 0.8615223255
465.139138 3.31981162
553.155182 0.8347445052
561.1602674 1.104392671
567.1708321 0.8537411905
579.1708321 2.178007048
597.1813968 0.8678828293

Name: +ve in-silico MS/MS by CFM-ID for SYIUZAGZWPKRQJ-GRENNAMOSA-N
ID: SYIUZAGZWPKRQJ-GRENNAMOSA-N
Comment: Energy2
Num peaks: 31
45.0334912 1.196221835
55.01784114 0.767147945
73.02840582 1.025687224
75.04405588 0.6704249429
117.0546206 0.9574019317
133.0495352 2.679937664
145.0495352 1.346197385
147.0651853 1.773013258
149.0233204 1.3854713
151.0389705 1.03580108
153.0546206 1.281159012
161.0444498 0.8633436605
163.0600999 4.123401523
229.0495352 1.038653382
255.0651853 0.8918627954
257.0444498 1.33601074
259.0600999 3.257100397
271.0600999 3.71550703
275.0914 0.7268215195
279.107444 0.7048552931
285.0757499 4.429267939
287.0550145 7.894530521
287.0914 0.8039766408
303.0863146 14.2546019
309.1332648 0.6688408624
447.1285734 0.8098740935
535.1446173 1.037717723
537.1602674 1.009296485
567.1708321 1.004309787
579.1708321 0.909844542
581.1500966 1.075984546

Name: +ve in-silico MS/MS by CFM-ID for FSUVCZVLSOYPAU-LDSFXQROSA-N
ID: FSUVCZVLSOYPAU-LDSFXQROSA-N
Comment: Energy0
Num peaks: 20
107.0491413 0.738790474
121.0495352 0.7040224614
133.0495352 2.185921936
163.0600999 0.7953623668
235.0812292 0.847909392
267.0651853 9.621891137
269.0808353 1.018312763
285.0757499 25.24346077
295.1023586 1.349833581
429.1180087 3.142969487
447.1285734 1.838399311
487.123488 1.638121581
489.139138 1.646136396
491.1547881 1.179908029
493.1704382 0.8620536637
495.1860882 1.072325784
543.1497027 1.983027011
547.1446173 1.356543879
561.1602674 12.91711346
579.1708321 10.47639011

Name: +ve in-silico MS/MS by CFM-ID for FSUVCZVLSOYPAU-LDSFXQROSA-N
ID: FSUVCZVLSOYPAU-LDSFXQROSA-N
Comment: Energy1
Num peaks: 17
45.0334912 0.8223877725
107.0491413 1.279726702
115.0389705 1.880284709
133.0495352 3.132024808
163.0600999 1.49454557
255.0651853 0.9284257636
257.0808353 0.9711471176
267.0651853 18.31260937
277.0917939 0.7974401522
283.0600999 1.254185716
285.0757499 37.97781643
295.1023586 0.979865015
429.1180087 4.017698269
447.1285734 2.85695947
543.1497027 0.8776949952
551.1759175 0.8255419218
561.1602674 2.361518451

Name: +ve in-silico MS/MS by CFM-ID for FSUVCZVLSOYPAU-LDSFXQROSA-N
ID: FSUVCZVLSOYPAU-LDSFXQROSA-N
Comment: Energy2
Num peaks: 31
45.0334912 1.491361665
56.99710569 2.064003668
87.00767038 0.7125089095
103.0389705 1.068899659
105.0546206 0.9319615218
107.0491413 2.2880421
117.0546206 0.9879253859
133.0495352 2.107761022
145.0495352 0.9262683844
147.0651853 1.727683145
161.0444498 0.7719213649
163.0600999 3.638584968
179.0338851 0.7312699281
203.0550145 0.9284227047
223.0389705 0.6476335825
227.0338851 0.8470061165
235.0812292 0.6439542308
239.0338851 2.712594252
241.0495352 3.162673913
255.0651853 0.7718114796
257.0808353 1.204701533
267.0651853 10.15604385
269.0808353 1.12891404
271.0812292 0.6804136767
283.0600999 0.7432762287
285.0757499 16.98833553
289.1070501 0.6554755635
291.1227001 0.6554755635
429.1180087 0.8866469599
495.1860882 0.7915190054
561.1602674 1.018330153

Name: +ve in-silico MS/MS by CFM-ID for HNGQRZNIKUQHDQ-ZAQCKTLWSA-N
ID: HNGQRZNIKUQHDQ-ZAQCKTLWSA-N
Comment: Energy0
Num peaks: 15
27.02292652 0.7133952289
147.0651853 2.720911548
271.0812292 0.8179334575
285.0393644 0.7170930726
287.0550145 3.792091796
289.0706646 0.748838109
299.0761439 1.509437234
303.0499291 8.519805765
305.0655792 1.149534943
431.0972732 0.7007139975
433.1129233 18.65868037
435.1285734 1.451384076
451.123488 20.51754962
579.1708321 9.662539248
597.1813968 8.888750417

Name: +ve in-silico MS/MS by CFM-ID for HNGQRZNIKUQHDQ-ZAQCKTLWSA-N
ID: HNGQRZNIKUQHDQ-ZAQCKTLWSA-N
Comment: Energy1
Num peaks: 14
121.0284058 1.335235499
137.0233204 1.942414293
139.0389705 1.400929845
147.0651853 5.03769335
153.0182351 2.213340169
287.0550145 5.139360279
289.0706646 1.953523686
303.0499291 23.18029278
305.0655792 11.28061841
421.1129233 1.756670918
423.1285734 1.856349462
433.1129233 11.4022818
451.123488 10.36758016
579.1708321 1.277473955

Name: +ve in-silico MS/MS by CFM-ID for HNGQRZNIKUQHDQ-ZAQCKTLWSA-N
ID: HNGQRZNIKUQHDQ-ZAQCKTLWSA-N
Comment: Energy2
Num peaks: 31
65.03857658 0.7497468019
79.01784114 0.7061712125
85.02840582 0.6986313834
87.04405588 1.158191462
109.0284058 1.541453288
121.0284058 1.791262304
123.0440559 1.507207142
131.0702706 0.7087162796
137.0233204 3.076467847
139.0389705 0.9198688289
143.0338851 0.7570615322
147.0651853 3.364105242
153.0182351 3.744896064
233.0444498 0.8545146112
251.0550145 2.775338795
253.0706646 1.731371462
269.0655792 0.7914329067
271.0812292 1.057740041
275.0550145 1.846017733
285.0393644 0.788589672
287.0550145 5.207770979
289.0706646 0.8758591403
303.0499291 18.35713925
305.0655792 2.957120169
433.1129233 4.740931765
451.123488 0.8419571561
455.1547881 0.9826941826
457.1704382 0.9826941826
535.1446173 1.014631273
537.1602674 0.8019165913
579.1708321 1.582307366

Name: +ve in-silico MS/MS by CFM-ID for QNZZFAKZCZFNLY-VZFOJZNGSA-N
ID: QNZZFAKZCZFNLY-VZFOJZNGSA-N
Comment: Energy0
Num peaks: 26
73.02840582 0.4030379606
95.04914126 0.5260721773
103.0389705 0.5256263577
117.0334912 2.411280763
119.0491413 1.170155237
121.0647913 1.369720366
137.0597059 0.8089064253
145.0495352 0.4549464646
153.0182351 1.01130372
163.0600999 2.483236052
193.0706646 0.52195946
235.0812292 0.4957980342
255.0651853 8.523456828
257.0808353 0.9184753032
265.0917939 0.8114595082
273.0757499 21.71129214
325.1129233 1.401303794
417.1180087 3.03513012
435.1285734 1.846296356
449.1289673 1.04642999
477.1238819 1.949542465
535.1446173 0.4530805749
561.1602674 1.281424615
569.1864822 0.4251623158
579.1708321 14.80083806
597.1813968 9.760339688

Name: +ve in-silico MS/MS by CFM-ID for QNZZFAKZCZFNLY-VZFOJZNGSA-N
ID: QNZZFAKZCZFNLY-VZFOJZNGSA-N
Comment: Energy1
Num peaks: 31
43.01784114 0.5687643747
45.0334912 1.065497084
95.04914126 0.5747033163
105.0334912 3.639076287
107.0491413 1.616104243
117.0334912 0.4948250868
119.0491413 0.7885312081
121.0647913 1.361635016
123.0440559 0.5536039984
137.0233204 4.16380808
145.0495352 1.80088904
147.0440559 0.69377023
151.0389705 1.479764069
153.0182351 2.567475205
163.0600999 3.417368585
165.0757499 0.5376318763
229.0495352 0.5027052078
243.0651853 0.9883943755
245.0808353 2.251380688
255.0651853 12.88641612
271.0600999 1.064603133
273.0757499 24.70088406
299.0761439 0.7183029699
307.1023586 0.7757472107
325.1129233 0.9141717178
417.1180087 3.090426111
435.1285734 2.680200418
561.1602674 0.6031568873
569.1864822 0.6193407228
579.1708321 2.535160945
597.1813968 0.5854424012

Name: +ve in-silico MS/MS by CFM-ID for QNZZFAKZCZFNLY-VZFOJZNGSA-N
ID: QNZZFAKZCZFNLY-VZFOJZNGSA-N
Comment: Energy2
Num peaks: 31
43.01784114 1.016942663
45.0334912 1.566449122
49.00727645 0.6179347867
75.02292652 0.7981192252
105.0334912 1.202388979
117.0334912 9.23654423
119.0491413 1.876145775
121.0284058 1.011516706
121.0647913 1.691328507
137.0233204 1.445000407
137.0597059 1.134764159
145.0495352 1.042007016
147.0651853 1.230882626
151.0389705 2.537801519
153.0182351 3.907205784
155.0338851 0.9792704658
161.0444498 0.8948707811
163.0389705 0.7378617621
163.0600999 3.185325937
167.0338851 0.9992693625
177.0757499 0.6713109928
245.0808353 0.8014195448
255.0651853 3.579573091
257.0808353 0.8697640889
271.0812292 0.6762708389
273.0757499 9.106536405
287.0761439 1.030274866
505.1340527 0.6455597609
535.1446173 0.9878104128
537.1602674 0.6595822326
579.1708321 1.732236699

Name: +ve in-silico MS/MS by CFM-ID for QIZARGSUDZBXDB-JHVBERTJSA-N
ID: QIZARGSUDZBXDB-JHVBERTJSA-N
Comment: Energy0
Num peaks: 15
133.0495352 2.999034666
163.0600999 0.9068607791
235.0812292 0.8779061905
271.0600999 1.243586584
285.0757499 8.793100679
287.0550145 2.385303406
295.1023586 1.507723247
303.0863146 25.39698918
447.1285734 3.529445308
465.139138 2.169642651
561.1602674 1.146177425
565.155182 1.529602127
567.1708321 0.9408801229
579.1708321 15.19080513
597.1813968 11.95514955

Name: +ve in-silico MS/MS by CFM-ID for QIZARGSUDZBXDB-JHVBERTJSA-N
ID: QIZARGSUDZBXDB-JHVBERTJSA-N
Comment: Energy1
Num peaks: 19
45.0334912 0.7766609935
115.0389705 1.089119632
133.0495352 3.961759481
163.0600999 1.562303582
255.0651853 0.7606034009
259.0600999 0.9486735134
259.0964854 0.8829866537
271.0600999 2.887640091
273.0757499 1.267677381
275.0914 2.395658051
285.0757499 15.5604926
287.0550145 5.989805906
295.1023586 0.9726839786
301.0706646 1.185040232
303.0863146 30.46053525
447.1285734 3.987102332
465.139138 3.089967758
579.1708321 2.106895988
597.1813968 0.7949054823

Name: +ve in-silico MS/MS by CFM-ID for QIZARGSUDZBXDB-JHVBERTJSA-N
ID: QIZARGSUDZBXDB-JHVBERTJSA-N
Comment: Energy2
Num peaks: 31
45.0334912 1.210653759
57.0334912 0.7064178299
73.02840582 1.038767639
75.04405588 0.6789552579
117.0546206 0.9695718479
133.0495352 2.690742307
145.0495352 1.340416103
147.0651853 1.775898241
161.0444498 0.8507834832
163.0600999 4.078389168
219.0651853 2.462570412
241.0859207 0.7525853519
257.0808353 2.896091634
259.0600999 5.056488221
259.0964854 2.846666207
271.0600999 3.330805257
273.0757499 0.755076357
275.0914 1.420118953
279.107444 0.7183957229
285.0757499 6.09712689
287.0550145 5.862522858
287.0914 0.7630800532
303.0863146 14.09188099
307.1176147 0.6773819546
309.1332648 0.6773819546
447.1285734 0.829812792
535.1446173 1.050997482
537.1602674 1.022185193
567.1708321 0.9291973039
579.1708321 1.122733021
581.1500966 0.8755512899

Name: +ve in-silico MS/MS by CFM-ID for VIZOIWONWPNYQB-DOYQYKRZSA-N
ID: VIZOIWONWPNYQB-DOYQYKRZSA-N
Comment: Energy0
Num peaks: 20
133.0284058 2.226559731
135.0440559 1.104808567
137.0597059 1.365063892
147.0651853 2.850430838
153.0182351 0.6463772429
153.0546206 0.7747475017
163.0600999 0.8997416821
165.0757499 1.888512509
271.0600999 7.782255912
273.0757499 0.762090926
289.0706646 19.88058104
309.1180087 0.8180658062
415.1023586 1.246656018
433.1129233 9.839950198
433.1340527 0.6664865765
435.1285734 0.9818597004
451.123488 9.609233662
461.1289673 1.289117304
579.1708321 8.19613033
597.1813968 7.222638806

Name: +ve in-silico MS/MS by CFM-ID for VIZOIWONWPNYQB-DOYQYKRZSA-N
ID: VIZOIWONWPNYQB-DOYQYKRZSA-N
Comment: Energy1
Num peaks: 23
123.0440559 1.790295805
129.0546206 0.6873885557
135.0440559 1.225762938
137.0233204 3.832844546
137.0597059 1.431708173
147.0651853 3.044216648
151.0389705 1.314295151
153.0182351 1.8015623
163.0389705 0.635684774
163.0600999 2.011516036
165.0757499 1.049361978
259.0600999 0.9358049617
261.0757499 1.741345605
271.0600999 12.92544702
287.0550145 1.062129696
289.0706646 26.59046094
299.0761439 1.467852141
315.0710585 1.119351055
415.1023586 0.7707329296
433.1129233 7.843956746
435.1285734 0.7199649378
451.123488 4.812487315
579.1708321 1.508652997

Name: +ve in-silico MS/MS by CFM-ID for VIZOIWONWPNYQB-DOYQYKRZSA-N
ID: VIZOIWONWPNYQB-DOYQYKRZSA-N
Comment: Energy2
Num peaks: 31
73.02840582 0.6762578347
85.02840582 0.6505633552
87.04405588 0.8306561928
91.01784114 0.861600578
103.0389705 0.6338710201
131.0702706 0.659954379
133.0284058 9.834353434
135.0440559 2.116448621
137.0233204 2.103806524
137.0597059 2.781840198
139.075356 0.6147288354
147.0651853 1.882687325
151.0389705 1.795163361
153.0182351 2.19275451
153.0546206 1.390401778
155.0338851 0.9764437226
161.0444498 1.071148567
163.0600999 4.436631968
165.0757499 0.6464113387
179.0338851 1.266489058
271.0600999 3.867774342
271.0812292 2.241494254
273.0757499 0.7289307612
287.0761439 1.667942154
289.0706646 9.241171395
293.1019647 0.5883035066
295.1176147 0.5883035066
313.0917939 0.8978637346
315.0710585 1.764521899
433.1129233 2.583637478
579.1708321 1.536963007

Name: +ve in-silico MS/MS by CFM-ID for KZWTWJUDNUMDPQ-FIEZUJDJSA-N
ID: KZWTWJUDNUMDPQ-FIEZUJDJSA-N
Comment: Energy0
Num peaks: 12
123.0440559 1.304607421
147.0651853 2.008546494
279.107444 0.9899866722
283.0600999 7.325401713
285.0393644 1.120170857
301.0706646 23.65427797
397.0917939 1.062099833
415.1023586 11.93077624
417.1180087 0.9440720975
433.1129233 10.07929727
561.1602674 10.95198884
579.1708321 8.765021056

Name: +ve in-silico MS/MS by CFM-ID for KZWTWJUDNUMDPQ-FIEZUJDJSA-N
ID: KZWTWJUDNUMDPQ-FIEZUJDJSA-N
Comment: Energy1
Num peaks: 16
123.0440559 1.85134492
133.0495352 2.450526929
147.0651853 2.77338228
269.0444498 1.886368244
271.0600999 4.776092393
273.0757499 6.179411409
283.0600999 5.013653271
285.0393644 2.105323456
301.0706646 30.21442333
403.1023586 1.202625528
405.1180087 2.319546341
415.1023586 8.677361874
433.1129233 6.609702261
549.1602674 1.625270492
551.1759175 1.621982992
561.1602674 1.507474828

Name: +ve in-silico MS/MS by CFM-ID for KZWTWJUDNUMDPQ-FIEZUJDJSA-N
ID: KZWTWJUDNUMDPQ-FIEZUJDJSA-N
Comment: Energy2
Num peaks: 31
87.04405588 1.124351908
95.04914126 1.282434864
117.0546206 0.7103640554
121.0284058 1.477375303
123.0440559 2.565462261
131.0338851 1.082144323
131.0702706 0.7883693276
133.0495352 5.37222132
135.0440559 3.611701026
135.0651853 0.7705049596
137.0233204 1.816357474
137.0597059 2.749769383
147.0651853 1.105801914
149.0233204 0.9083840232
149.0444498 0.9097512904
151.0389705 1.063485556
243.0651853 1.716808785
245.0808353 1.083013636
257.0444498 0.7438435108
269.0444498 1.647570383
271.0600999 1.166044717
273.0757499 0.8360363529
283.0600999 4.806682562
285.0393644 2.192825173
285.0757499 0.7472192861
299.0550145 0.899762826
301.0706646 16.23343974
305.1019647 0.7517290998
343.0812292 0.7390117818
415.1023586 3.400024553
417.1180087 0.9036942199

Name: +ve in-silico MS/MS by CFM-ID for WRDXQRMHELNFOK-PPKUYGORSA-N
ID: WRDXQRMHELNFOK-PPKUYGORSA-N
Comment: Energy0
Num peaks: 31
109.0284058 1.031933022
111.0440559 0.6802923418
139.0389705 1.628436716
145.0495352 1.143158648
151.0389705 0.7583951038
153.0546206 8.363410601
161.0444498 0.7124787694
163.0600999 6.652583287
171.0651853 0.7633860998
181.0495352 0.7974314879
181.0706646 1.525279919
183.0651853 1.541981126
223.0600999 1.310996737
225.0757499 1.899651982
241.0706646 1.077831293
307.0812292 4.567739593
309.0968793 0.7538167245
313.1281794 0.8376223969
315.1438295 0.8376223969
345.1180087 0.7923530625
347.1125294 0.7493765979
363.107444 1.389402717
365.1230941 0.7626440003
377.1230941 4.171325481
387.1285734 2.009128835
395.1336587 8.19799314
455.1547881 0.6923122836
525.1602674 1.824618915
527.1759175 0.7857098561
539.1759175 6.639656877
557.1864822 4.719308638

Name: +ve in-silico MS/MS by CFM-ID for WRDXQRMHELNFOK-PPKUYGORSA-N
ID: WRDXQRMHELNFOK-PPKUYGORSA-N
Comment: Energy1
Num peaks: 31
109.0284058 1.695421139
111.0440559 1.494047886
125.0597059 1.466526179
139.0389705 2.001518858
145.0495352 2.861273043
153.0546206 13.2098861
163.0600999 5.463054025
171.0651853 1.836748025
179.0702706 1.520131668
181.0706646 1.054843992
183.0651853 1.529682836
195.0651853 0.8985405034
197.0808353 0.9814176583
209.0808353 0.7962840299
223.0600999 0.8290380677
225.0757499 2.366082031
227.0914 1.415528861
305.0655792 1.067347931
307.0812292 1.632525576
347.1125294 1.588513998
349.1281794 1.796262038
363.107444 1.087367671
365.1230941 1.593458042
367.1387441 0.8236417164
369.1180087 0.8030552073
377.1230941 5.048140375
387.1285734 1.086394579
393.1180087 0.7301110116
395.1336587 3.846967931
527.1759175 0.8572715218
539.1759175 3.055864849

Name: +ve in-silico MS/MS by CFM-ID for WRDXQRMHELNFOK-PPKUYGORSA-N
ID: WRDXQRMHELNFOK-PPKUYGORSA-N
Comment: Energy2
Num peaks: 31
25.00727645 0.7510637247
39.02292652 3.093780275
41.03857658 2.357946391
43.01784114 1.191695235
45.06987671 0.7131420747
53.03857658 0.8271459855
55.01784114 1.375143287
87.00767038 0.6856486849
109.0284058 1.662979171
111.0440559 1.266962313
135.0440559 0.7205739702
139.0389705 4.004312236
145.0495352 1.086455026
147.0651853 1.54451415
153.0546206 7.631473647
163.0600999 1.260402347
179.0702706 0.7780118147
183.0651853 1.705489089
195.0651853 1.727808256
197.0808353 2.543493846
223.0600999 0.9880415909
225.0757499 1.64202948
241.0706646 1.551127327
277.0706646 0.763002199
307.0812292 1.197254638
363.107444 1.271369481
377.1230941 1.229657985
379.1387441 1.14339549
393.1180087 0.7085882843
495.1497027 1.011223407
539.1759175 1.715418206

Name: +ve in-silico MS/MS by CFM-ID for YGPCNVVYCWOUPL-AJRKLXPLSA-N
ID: YGPCNVVYCWOUPL-AJRKLXPLSA-N
Comment: Energy0
Num peaks: 14
133.0495352 2.972099519
163.0600999 0.9024583664
235.0812292 0.8744136179
285.0757499 9.130118836
287.0550145 3.179181734
287.0914 1.093967515
295.1023586 1.566280925
303.0863146 23.90142616
447.1285734 3.428059185
465.139138 2.109666654
561.1602674 2.22283835
565.155182 1.232102954
579.1708321 15.94765073
597.1813968 11.88028866

Name: +ve in-silico MS/MS by CFM-ID for YGPCNVVYCWOUPL-AJRKLXPLSA-N
ID: YGPCNVVYCWOUPL-AJRKLXPLSA-N
Comment: Energy1
Num peaks: 19
115.0389705 1.106631099
133.0495352 4.026196731
163.0600999 1.585855533
257.0444498 1.58493949
259.0600999 2.357366035
271.0600999 2.054971907
273.0757499 0.8169109748
285.0757499 13.27067371
287.0550145 8.824088601
295.1023586 1.04388646
301.0706646 1.183328159
303.0863146 30.52277347
447.1285734 3.75224466
465.139138 3.115441769
561.1602674 1.042096366
565.155182 0.8754769832
567.1708321 0.8363935122
579.1708321 1.969207348
597.1813968 0.8206728406

Name: +ve in-silico MS/MS by CFM-ID for YGPCNVVYCWOUPL-AJRKLXPLSA-N
ID: YGPCNVVYCWOUPL-AJRKLXPLSA-N
Comment: Energy2
Num peaks: 31
45.0334912 1.184039755
55.01784114 0.8317027949
73.02840582 1.015193348
77.00219107 0.7976455794
117.0546206 0.9476377926
123.0440559 1.064849079
133.0495352 2.648973731
145.0495352 1.332468084
147.0651853 1.74471168
149.0233204 4.981380665
151.0389705 2.218130136
153.0546206 1.030426245
161.0444498 0.8545409836
163.0600999 4.081332231
169.0495352 0.9851529
195.0287997 0.9604410436
217.0495352 2.355554269
245.0444498 1.872081101
271.0600999 0.9757391735
279.107444 0.700316989
285.0757499 4.682054838
287.0550145 6.405525854
287.0914 1.185627314
303.0863146 13.3598242
447.1285734 0.7893368297
535.1446173 1.027064751
537.1602674 0.9989567204
565.155182 0.7906906456
567.1708321 0.8777528313
579.1708321 1.0428936
581.1500966 1.064961593

Name: +ve in-silico MS/MS by CFM-ID for ZKIXACXWZQFVAB-MNFGMKFTSA-N
ID: ZKIXACXWZQFVAB-MNFGMKFTSA-N
Comment: Energy0
Num peaks: 15
73.02840582 0.6849826498
133.0495352 2.919471186
163.0600999 0.889024858
235.0812292 0.8583423784
267.0651853 9.974945448
269.0808353 1.037687828
285.0757499 25.85240075
295.1023586 1.531380278
429.1180087 3.42869576
447.1285734 2.109484516
543.1497027 2.165912538
547.1446173 1.033615028
549.1602674 0.7355207638
561.1602674 15.84877016
579.1708321 11.53756942

Name: +ve in-silico MS/MS by CFM-ID for ZKIXACXWZQFVAB-MNFGMKFTSA-N
ID: ZKIXACXWZQFVAB-MNFGMKFTSA-N
Comment: Energy1
Num peaks: 21
45.0334912 0.7834725635
95.04914126 0.6791356263
115.0389705 1.09131455
133.0495352 3.965729668
163.0600999 1.574064987
165.0757499 0.6399266653
229.0495352 0.7244935355
255.0651853 2.299845506
257.0808353 2.711415917
267.0651853 16.80205775
277.0917939 0.6584894071
283.0600999 1.202475399
285.0757499 34.14605033
295.1023586 1.021128549
429.1180087 3.962015188
447.1285734 3.112007419
543.1497027 1.004010211
549.1602674 0.7507990752
551.1759175 0.61117751
561.1602674 2.072435522
579.1708321 0.7981126794

Name: +ve in-silico MS/MS by CFM-ID for ZKIXACXWZQFVAB-MNFGMKFTSA-N
ID: ZKIXACXWZQFVAB-MNFGMKFTSA-N
Comment: Energy2
Num peaks: 31
45.0334912 1.207445428
55.01784114 0.8243131368
73.02840582 1.029311985
75.04405588 0.6961792256
77.00219107 1.754615195
105.0334912 0.9747425601
117.0546206 0.9607744803
119.0491413 0.7344476557
123.0440559 1.491077858
133.0495352 2.696192999
145.0495352 1.350939506
147.0651853 1.793270096
161.0444498 0.8737650599
163.0600999 4.153775324
165.0182351 0.860250049
191.0338851 2.286297196
239.0702706 0.7150602763
241.0495352 0.7352440953
243.0651853 0.785574962
253.0495352 0.9971738338
255.0651853 3.360506361
257.0808353 2.006687535
267.0651853 9.042731306
269.0808353 1.149120975
279.107444 0.7100251768
285.0757499 14.28299613
429.1180087 0.8843714287
517.1340527 1.04139761
519.1497027 1.012868078
549.1602674 0.8667525772
561.1602674 0.9188404096

Name: +ve in-silico MS/MS by CFM-ID for FZXCETIULMFKEM-IMZNMJNUSA-N
ID: FZXCETIULMFKEM-IMZNMJNUSA-N
Comment: Energy0
Num peaks: 12
69.0334912 1.426911615
87.04405588 1.269274388
147.0651853 1.84327044
269.0444498 3.308648284
285.0393644 6.051879628
397.0917939 2.164037145
415.1023586 22.43269111
417.1180087 1.787279738
433.1129233 16.57842538
543.1497027 4.702813561
561.1602674 12.18843361
579.1708321 7.23293782

Name: +ve in-silico MS/MS by CFM-ID for FZXCETIULMFKEM-IMZNMJNUSA-N
ID: FZXCETIULMFKEM-IMZNMJNUSA-N
Comment: Energy1
Num peaks: 8
147.0651853 3.868929475
269.0444498 5.936347797
271.0600999 2.252049472
285.0393644 22.50368427
287.0550145 10.95134896
415.1023586 21.97401617
417.1180087 2.071511149
433.1129233 11.25638894

Name: +ve in-silico MS/MS by CFM-ID for FZXCETIULMFKEM-IMZNMJNUSA-N
ID: FZXCETIULMFKEM-IMZNMJNUSA-N
Comment: Energy2
Num peaks: 31
39.02292652 2.739418156
41.03857658 1.956614333
43.05422664 1.679803098
57.0334912 5.602254648
59.04914126 2.885040061
61.06479133 2.4207044
69.0334912 0.6176959893
71.01275576 0.7721593677
73.02840582 1.158373827
75.04405588 0.5914206662
77.05970595 0.8891646674
87.04405588 0.7469268456
105.0334912 1.493723643
119.0491413 0.7300581808
125.0233204 1.087744594
129.0546206 1.150439696
131.0702706 0.8651647711
147.0651853 2.994882331
193.0131497 0.884014761
245.0444498 1.282512361
257.0444498 0.7054799558
269.0444498 5.687995634
271.0600999 1.157941983
285.0393644 20.35432688
287.0550145 3.278843709
413.0867085 0.9683012322
415.1023586 8.736672458
417.1180087 1.18979203
419.1336587 1.096792465
433.1129233 1.599036643
435.1285734 0.6441179672

Name: +ve in-silico MS/MS by CFM-ID for XKKMAZGQXTUOCG-SKVRZFHRSA-N
ID: XKKMAZGQXTUOCG-SKVRZFHRSA-N
Comment: Energy0
Num peaks: 26
105.0334912 17.11891016
121.0284058 2.950000298
123.0440559 19.91431794
125.0597059 0.7940519472
145.0284058 0.7165687833
161.0233204 0.7460967525
163.0389705 4.378824326
163.0600999 0.7258410782
265.0706646 0.6180649775
267.0863146 1.894225052
277.0917939 0.7569932383
285.0968793 1.228099394
295.0812292 1.112642454
321.0604938 0.682248673
325.0917939 1.286917856
327.107444 1.041831629
329.1230941 0.6593188389
333.1543942 0.6965747238
383.1336587 0.6100195851
397.1129233 0.9344802426
399.1285734 3.509105738
455.1184026 0.9418901582
457.1340527 3.602178914
475.1446173 0.7028005895
561.1602674 7.312744326
579.1708321 5.146034177

Name: +ve in-silico MS/MS by CFM-ID for XKKMAZGQXTUOCG-SKVRZFHRSA-N
ID: XKKMAZGQXTUOCG-SKVRZFHRSA-N
Comment: Energy1
Num peaks: 22
79.05422664 0.9746711671
105.0334912 27.41006866
117.0546206 0.6849889575
121.0284058 4.015170816
123.0440559 17.55885266
135.0440559 2.135027518
145.0284058 1.185690521
163.0389705 4.1944475
163.0600999 1.69561081
165.0757499 0.6549101128
267.0863146 4.063152954
285.0968793 3.066280882
295.0812292 1.673897826
381.1180087 0.6134763537
399.1285734 1.823990128
439.123488 0.629849644
457.1340527 1.329515497
469.1340527 0.6185256482
475.1446173 0.7255372097
549.1602674 0.981576995
551.1759175 1.268269194
561.1602674 2.7090552

Name: +ve in-silico MS/MS by CFM-ID for XKKMAZGQXTUOCG-SKVRZFHRSA-N
ID: XKKMAZGQXTUOCG-SKVRZFHRSA-N
Comment: Energy2
Num peaks: 31
49.00727645 1.7750878
51.02292652 1.82049788
63.02292652 1.375990409
65.03857658 1.310292414
79.05422664 1.827080355
103.0389705 1.955178003
105.0334912 15.16009456
107.0491413 1.310317105
109.0284058 0.7044294262
117.0546206 2.203452898
121.0284058 2.811708094
123.0440559 13.25273234
127.075356 0.7185967184
129.0910061 0.7185967184
135.0440559 0.9539879602
145.0495352 0.8181753234
147.0651853 1.697234124
163.0389705 0.7921287643
163.0600999 2.110334053
193.0495352 0.7323022089
195.0651853 0.7194293089
267.0863146 1.346512048
277.0917939 0.9274332699
279.107444 0.8780051226
295.0812292 1.104193635
323.0761439 0.678839416
367.1023586 0.6837134977
383.1336587 0.7126562391
453.1027525 0.8720352361
517.1340527 0.7749470195
561.1602674 2.041887976

Name: +ve in-silico MS/MS by CFM-ID for OMQADRGFMLGFJF-BLPBIREUSA-N
ID: OMQADRGFMLGFJF-BLPBIREUSA-N
Comment: Energy0
Num peaks: 30
25.00727645 0.4629988648
27.02292652 0.623163611
87.04405588 0.560697322
109.0284058 0.6488025064
111.0440559 0.5353843202
133.0284058 2.439232109
135.0440559 1.199855513
137.0597059 1.399402111
145.0495352 0.4427068083
147.0651853 2.450509177
153.0182351 0.9331419472
153.0546206 0.8422548616
165.0757499 0.4740622061
177.0757499 0.5600298172
219.0863146 0.5083997951
249.0968793 0.7922163694
253.0495352 0.4177085694
271.0600999 8.170146312
273.0757499 0.938853373
289.0706646 21.19404948
309.1180087 1.512898835
433.1129233 3.123598245
433.1340527 1.073027233
451.123488 1.785705452
459.1133172 0.4103227238
461.1289673 1.825083738
561.1602674 1.069669558
569.1864822 0.5310821639
579.1708321 12.98800826
597.1813968 10.15883745

Name: +ve in-silico MS/MS by CFM-ID for OMQADRGFMLGFJF-BLPBIREUSA-N
ID: OMQADRGFMLGFJF-BLPBIREUSA-N
Comment: Energy1
Num peaks: 31
45.0334912 0.7396566394
111.0440559 0.5207856572
121.0284058 3.824951477
123.0440559 1.688703637
129.0546206 0.85642641
135.0440559 0.9624796858
137.0233204 4.14120653
137.0597059 1.243805483
139.0389705 0.8659337243
147.0651853 3.410020223
151.0389705 1.300482284
153.0182351 2.377618766
163.0389705 0.6286819215
163.0600999 1.364602806
165.0757499 0.9252227292
243.0651853 0.9818068115
253.0495352 0.9974545331
257.0444498 1.038000481
259.0600999 3.595797413
261.0757499 4.400003069
271.0600999 9.830875882
287.0550145 0.744941944
289.0706646 21.35865797
299.0761439 0.7216553278
309.1180087 1.016452695
433.1129233 3.040837396
451.123488 2.199273192
567.1708321 0.8975524854
569.1864822 1.239852042
579.1708321 2.017961496
597.1813968 0.6180974179

Name: +ve in-silico MS/MS by CFM-ID for OMQADRGFMLGFJF-BLPBIREUSA-N
ID: OMQADRGFMLGFJF-BLPBIREUSA-N
Comment: Energy2
Num peaks: 31
45.0334912 1.350769848
75.02292652 1.106635124
75.04405588 0.8977471773
77.03857658 0.8899792144
109.0284058 1.481598759
121.0284058 1.484029184
131.0127558 0.7780822699
131.0702706 0.7409561602
133.0284058 7.480331635
135.0440559 1.949609714
137.0233204 2.324717466
137.0597059 1.677236711
139.0389705 0.7380727709
145.0495352 0.8697369444
147.0651853 1.681412966
151.0389705 2.752531671
153.0182351 3.797791227
153.0546206 1.113812931
155.0338851 0.8639190181
161.0444498 0.7260462944
163.0600999 2.478968206
167.0338851 0.9679210054
179.0338851 0.8038986051
271.0600999 3.285534313
271.0812292 1.357395922
273.0757499 0.8810886129
287.0761439 1.043438096
289.0706646 7.402477669
535.1446173 1.13549075
537.1602674 0.8581922744
579.1708321 1.82742857

Name: +ve in-silico MS/MS by CFM-ID for SOTDSZCPWKTPCI-RQPKJRLDSA-N
ID: SOTDSZCPWKTPCI-RQPKJRLDSA-N
Comment: Energy0
Num peaks: 31
89.02332044 0.5529153642
107.0491413 0.596848952
109.0647913 0.4876293447
131.0491413 2.274279393
133.0647913 1.078647164
135.0804414 1.270786289
149.0444498 1.975857315
151.075356 0.7490374427
153.0182351 0.9563736077
163.0600999 0.5882878124
167.0550145 0.4019387578
179.0550145 0.4819704646
221.0655792 0.4646525298
251.0761439 0.7610507126
255.0651853 0.5340877341
269.0808353 7.382595655
271.0600999 0.9131518659
271.0964854 0.8422255718
287.0914 21.20393703
311.0972732 1.271087175
431.1336587 2.996822755
435.1133172 0.9806943728
449.1442234 1.825197483
463.1082318 1.818516338
489.139138 0.4620171176
519.1497027 0.5163854163
549.1602674 0.4736065233
561.1602674 1.003650375
565.155182 0.6423967996
579.1708321 15.39527944
597.1813968 8.796278089

Name: +ve in-silico MS/MS by CFM-ID for SOTDSZCPWKTPCI-RQPKJRLDSA-N
ID: SOTDSZCPWKTPCI-RQPKJRLDSA-N
Comment: Energy1
Num peaks: 31
45.0334912 0.6904274449
107.0491413 0.5381795267
109.0647913 0.609472022
121.0284058 0.5919170647
121.0647913 1.711903442
131.0338851 1.287262408
133.0647913 0.7927418559
135.0440559 0.8529825424
135.0804414 1.462394961
137.0233204 4.296941424
137.0597059 0.5663672284
149.0444498 2.759746726
151.0389705 1.590668698
153.0182351 2.682665048
161.0597059 0.7357423089
163.0600999 1.154288041
251.0702706 1.200720066
255.0651853 1.253564399
257.0808353 0.8750039798
259.0964854 0.998634066
269.0808353 10.92112775
271.0600999 2.364426822
285.0757499 0.7485114862
287.0914 26.62319552
293.0867085 0.5672576611
299.0761439 0.7306346796
311.0972732 0.9225071246
431.1336587 3.387347013
449.1442234 2.849096421
579.1708321 2.390163869
597.1813968 0.6108801575

Name: +ve in-silico MS/MS by CFM-ID for SOTDSZCPWKTPCI-RQPKJRLDSA-N
ID: SOTDSZCPWKTPCI-RQPKJRLDSA-N
Comment: Energy2
Num peaks: 31
45.0334912 1.138863891
89.02332044 0.7655923169
103.0542266 2.036050606
107.0491413 1.52292757
121.0647913 0.637780029
131.0491413 7.423838167
133.0495352 0.7898398092
133.0647913 1.76160953
135.0440559 1.103893085
135.0804414 1.651675205
137.0233204 1.353609237
149.0444498 1.541015443
151.0389705 2.445729652
151.075356 1.024971208
153.0182351 3.852716601
155.0338851 0.8548574587
161.0444498 1.093092204
163.0600999 2.571203295
167.0338851 0.9593456847
177.0546206 0.6895717526
243.0651853 0.8689837789
255.0651853 0.8564866357
269.0808353 2.861735313
271.0600999 1.233578156
271.0812292 0.972437367
271.0964854 0.8689094835
287.0761439 1.034546822
287.0914 11.12282887
431.1336587 0.5983408151
535.1446173 0.5568173299
579.1708321 1.320169971

Name: +ve in-silico MS/MS by CFM-ID for BGPMMCPSTAYIEL-JWUFSHJESA-N
ID: BGPMMCPSTAYIEL-JWUFSHJESA-N
Comment: Energy0
Num peaks: 16
25.00727645 0.6078410587
27.02292652 0.8164838791
87.04405588 0.7249916211
147.0651853 2.902615701
161.0444498 0.6093324122
163.0600999 1.116587009
165.0757499 0.6362863051
297.0393644 0.7852416649
309.1180087 0.7867436762
397.0917939 1.214077801
415.1023586 14.86605925
417.1180087 1.539741458
433.1129233 21.30273605
543.1497027 1.249293271
561.1602674 15.5478605
579.1708321 15.55497564

Name: +ve in-silico MS/MS by CFM-ID for BGPMMCPSTAYIEL-JWUFSHJESA-N
ID: BGPMMCPSTAYIEL-JWUFSHJESA-N
Comment: Energy1
Num peaks: 31
41.00219107 0.5436424581
43.01784114 0.9863764372
73.02840582 1.287454946
75.04405588 0.8774371898
103.0389705 0.548896868
105.0546206 0.5858000266
129.0546206 1.476520397
147.0651853 4.49383755
161.0444498 1.313294199
163.0600999 2.244683172
165.0757499 0.9345132935
281.0444498 1.850729495
283.0600999 0.8392028176
297.0393644 0.8584255554
299.0550145 0.9219695908
309.1180087 0.7016465203
339.0710585 0.546590634
371.0761439 0.5705679155
397.0917939 0.9819947249
403.1023586 1.301412302
405.1180087 1.804276951
413.0867085 0.8271531563
415.1023586 26.54441742
417.1180087 2.103254848
431.0972732 0.8214283298
433.1129233 17.3887462
543.1497027 0.9701756021
549.1602674 0.5583520779
551.1759175 0.729799596
561.1602674 3.149043333
579.1708321 1.388073414

Name: +ve in-silico MS/MS by CFM-ID for BGPMMCPSTAYIEL-JWUFSHJESA-N
ID: BGPMMCPSTAYIEL-JWUFSHJESA-N
Comment: Energy2
Num peaks: 31
43.01784114 0.8381103543
71.01275576 0.808397544
77.00219107 1.497269983
85.02840582 0.9487323869
87.04405588 1.206245471
89.02332044 0.7817192907
129.0546206 0.7880741337
131.0702706 1.024898776
147.0651853 1.547470628
163.0600999 2.515295274
255.0287997 1.116010116
271.0812292 0.9908694477
281.0444498 2.334965101
283.0600999 2.045169835
285.0757499 1.084773101
297.0393644 7.937375931
299.0550145 1.899755867
305.1019647 1.221298909
339.0710585 1.230748765
341.0655792 0.9150111287
357.0604938 0.8773123912
359.0761439 4.37856066
371.0761439 0.8770510443
373.0917939 0.7910157901
389.0867085 1.507118696
399.107444 1.009090531
403.1023586 1.470274099
415.1023586 6.922448745
417.1180087 0.9914510479
433.1129233 1.886528349
561.1602674 1.352301197

Name: +ve in-silico MS/MS by CFM-ID for GBGJNKYTLIUCMX-YUMVGKRXSA-N
ID: GBGJNKYTLIUCMX-YUMVGKRXSA-N
Comment: Energy0
Num peaks: 16
103.0389705 0.6145913013
163.0600999 2.856568203
193.0706646 0.57190254
241.0495352 0.6489362141
255.0651853 9.163161336
257.0444498 1.34293558
257.0808353 0.5844990534
265.0917939 0.8911544063
273.0757499 26.9087093
325.1129233 1.657427119
417.1180087 3.462239759
435.1285734 2.188703328
561.1602674 1.065961472
565.155182 0.9914438342
579.1708321 15.00992316
597.1813968 12.24033971

Name: +ve in-silico MS/MS by CFM-ID for GBGJNKYTLIUCMX-YUMVGKRXSA-N
ID: GBGJNKYTLIUCMX-YUMVGKRXSA-N
Comment: Energy1
Num peaks: 18
43.01784114 0.7499830162
45.0334912 1.181448539
145.0495352 2.077592693
163.0600999 3.493016081
165.0757499 0.7431017766
229.0859207 0.9378044504
241.0495352 1.564138435
245.0808353 2.508648387
255.0651853 16.86379556
257.0444498 3.420745892
271.0600999 1.208152245
273.0757499 33.13642987
307.1023586 1.084724158
325.1129233 1.099054724
417.1180087 3.832108518
435.1285734 3.213433982
579.1708321 2.351266502
597.1813968 0.7526519792

Name: +ve in-silico MS/MS by CFM-ID for GBGJNKYTLIUCMX-YUMVGKRXSA-N
ID: GBGJNKYTLIUCMX-YUMVGKRXSA-N
Comment: Energy2
Num peaks: 31
41.00219107 0.6272046566
43.01784114 1.327146284
45.0334912 1.925395957
57.0334912 0.9677453223
87.00767038 0.548388833
145.0495352 1.452446284
147.0651853 2.10415729
161.0444498 1.345683011
163.0600999 4.464222105
175.0600999 0.9117987415
177.0757499 1.074229873
205.0706646 0.6811609115
211.075356 0.91503731
227.0702706 4.033927357
229.0859207 3.403920172
241.0495352 2.140683165
243.0651853 0.5376959689
245.0808353 1.609202831
255.0651853 8.720003576
257.0444498 4.793209589
257.0808353 0.7350427645
271.0600999 0.6331897195
273.0757499 16.10759455
277.1070501 0.676000273
279.1227001 0.676000273
307.1023586 0.8841078928
309.1180087 0.6360090426
417.1180087 0.7306793977
535.1446173 1.262651691
537.1602674 0.8430996579
579.1708321 1.105401426

Name: +ve in-silico MS/MS by CFM-ID for AQAWTXYLEGFATL-FTBGQRARSA-N
ID: AQAWTXYLEGFATL-FTBGQRARSA-N
Comment: Energy0
Num peaks: 16
73.02840582 0.66261781
133.0495352 2.837583139
163.0600999 0.8593966719
235.0812292 0.871224147
267.0651853 9.31359952
269.0444498 1.237095722
269.0808353 1.531543561
285.0757499 23.83439504
295.1023586 1.472929587
429.1180087 3.272686449
447.1285734 1.984737457
543.1497027 3.470572565
547.1446173 0.7538338166
549.1602674 0.6456587766
561.1602674 16.6848465
579.1708321 10.94240185

Name: +ve in-silico MS/MS by CFM-ID for AQAWTXYLEGFATL-FTBGQRARSA-N
ID: AQAWTXYLEGFATL-FTBGQRARSA-N
Comment: Energy1
Num peaks: 25
107.0491413 1.196895387
115.0389705 0.8437294413
123.0440559 0.7109449782
133.0284058 2.623572382
133.0495352 3.526362446
135.0440559 6.078456119
137.0597059 0.6998083876
149.0233204 1.182042234
151.0389705 4.684957597
163.0600999 1.348928445
253.0495352 1.074678146
257.0808353 5.413408476
267.0651853 11.52892878
269.0444498 2.268786672
269.0808353 0.8587885887
283.0600999 0.8515226164
285.0757499 23.06348247
295.1023586 0.9920092776
419.1336587 0.684447725
429.1180087 3.34408402
447.1285734 2.459764936
543.1497027 1.359740262
549.1602674 0.7708768422
551.1759175 1.243294607
561.1602674 1.783875594

Name: +ve in-silico MS/MS by CFM-ID for AQAWTXYLEGFATL-FTBGQRARSA-N
ID: AQAWTXYLEGFATL-FTBGQRARSA-N
Comment: Energy2
Num peaks: 31
45.0334912 1.204408856
73.02840582 1.067244796
75.04405588 0.6864362647
107.0491413 2.328380209
117.0546206 0.9615756867
123.0440559 1.927547077
133.0284058 1.390736131
133.0495352 2.669895552
135.0440559 1.905278702
145.0495352 1.32936155
147.0651853 1.74359278
149.0233204 0.6717111438
151.0389705 2.315318184
161.0444498 0.8476873737
163.0600999 4.053151628
235.0812292 0.6599622362
253.0495352 2.004280448
257.0808353 3.629885971
267.0651853 8.185859954
269.0444498 4.323936043
269.0808353 1.785932486
279.107444 0.7088115165
283.0600999 0.6927362697
285.0757499 13.90120947
289.1070501 0.6717699768
291.1227001 0.6717699768
429.1180087 0.8895432031
517.1340527 1.042271855
519.1497027 1.013716587
549.1602674 0.7280637149
561.1602674 0.7356590247

Name: +ve in-silico MS/MS by CFM-ID for MVOUGOXRXQDXDC-LNINYLCFSA-N
ID: MVOUGOXRXQDXDC-LNINYLCFSA-N
Comment: Energy0
Num peaks: 22
145.0495352 0.6973674087
147.0651853 2.324183783
163.0600999 1.971678666
413.0867085 0.8013848469
415.1023586 2.430603328
417.1180087 0.7158676221
431.0972732 1.840476946
443.0972732 1.362337931
445.1129233 0.9411481287
459.0921878 1.017323668
491.1184026 0.9362520314
503.1184026 0.6778019755
505.1340527 0.9074888551
517.1340527 1.368163329
519.1133172 1.539355281
519.1497027 1.377090512
521.1289673 2.565485711
543.1497027 1.556591717
549.1602674 1.086488943
551.1759175 0.9180335828
561.1602674 24.36434303
579.1708321 29.02780961

Name: +ve in-silico MS/MS by CFM-ID for MVOUGOXRXQDXDC-LNINYLCFSA-N
ID: MVOUGOXRXQDXDC-LNINYLCFSA-N
Comment: Energy1
Num peaks: 31
43.01784114 2.052748799
55.01784114 1.098619506
57.0334912 1.438416155
73.02840582 0.9812801709
75.04405588 0.8249365418
119.0702706 0.7655451606
129.0546206 1.863806089
145.0495352 4.048842728
147.0651853 7.20208633
163.0600999 4.656564526
415.1023586 0.9163732956
425.0867085 1.321301505
427.1023586 2.395887155
429.1180087 1.751027062
443.0972732 1.949020204
445.1129233 2.342951976
461.1078379 1.192045094
473.1078379 0.8159139405
485.1289673 0.8371656595
487.123488 1.273866609
489.139138 1.141198589
503.1184026 0.8028969364
505.1340527 0.743139761
517.1340527 1.019519163
533.1289673 0.9090386341
535.1446173 1.055169725
543.1497027 4.620927987
549.1602674 1.472624142
551.1759175 2.844345745
561.1602674 14.7462663
579.1708321 5.124779893

Name: +ve in-silico MS/MS by CFM-ID for MVOUGOXRXQDXDC-LNINYLCFSA-N
ID: MVOUGOXRXQDXDC-LNINYLCFSA-N
Comment: Energy2
Num peaks: 31
43.01784114 1.272209113
59.01275576 1.392125803
89.02332044 1.769024078
141.0182351 0.8914554846
145.0495352 0.8963638271
147.0651853 2.682700602
307.0237144 0.9595670622
309.0393644 2.081499725
325.034279 3.67409585
385.0554084 1.731453087
395.0972732 0.7986266395
409.0917939 1.091324386
413.0867085 1.066959989
415.1023586 2.954899917
425.0867085 1.841821543
427.1023586 1.804448711
429.1180087 2.813564588
431.1336587 1.382470341
443.0972732 4.342691824
445.1129233 0.9908080894
451.1598735 1.327484879
463.123488 0.9921120807
473.1078379 0.9457111629
487.123488 1.127906008
489.139138 1.632216787
517.1340527 2.773878078
519.1497027 2.477788343
543.1497027 2.34913745
549.1602674 0.9492766492
551.1759175 0.8848005838
561.1602674 4.237292384

Name: +ve in-silico MS/MS by CFM-ID for TWBWSPDILHVKEV-RSPRXDBDSA-N
ID: TWBWSPDILHVKEV-RSPRXDBDSA-N
Comment: Energy0
Num peaks: 22
145.0495352 0.6973674087
147.0651853 2.324174099
163.0600999 1.971678666
413.0867085 0.8013848469
415.1023586 2.430603328
417.1180087 0.7158676221
431.0972732 1.840476946
443.0972732 1.361983224
445.1129233 0.9411481287
459.0921878 1.017323668
491.1184026 0.9362520314
503.1184026 0.6778019755
505.1340527 0.9074888551
517.1340527 1.368163329
519.1133172 1.539355281
519.1497027 1.377090512
521.1289673 2.565485711
543.1497027 1.556591717
549.1602674 1.086488943
551.1759175 0.9180335828
561.1602674 24.36434303
579.1708321 29.02780961

Name: +ve in-silico MS/MS by CFM-ID for TWBWSPDILHVKEV-RSPRXDBDSA-N
ID: TWBWSPDILHVKEV-RSPRXDBDSA-N
Comment: Energy1
Num peaks: 31
43.01784114 2.052748799
55.01784114 1.098619506
57.0334912 1.438416155
73.02840582 0.9812800198
75.04405588 0.8249361781
119.0702706 0.7655451606
129.0546206 1.863806089
145.0495352 4.048842728
147.0651853 7.202053536
163.0600999 4.656564526
415.1023586 0.9163732956
425.0867085 1.321163619
427.1023586 2.395887155
429.1180087 1.751027062
443.0972732 1.948902482
445.1129233 2.342951976
461.1078379 1.192045094
473.1078379 0.8159139405
485.1289673 0.8371656595
487.123488 1.273866609
489.139138 1.141198589
503.1184026 0.8028969364
505.1340527 0.743139761
517.1340527 1.019519163
533.1289673 0.9090386341
535.1446173 1.055169725
543.1497027 4.620927987
549.1602674 1.472624142
551.1759175 2.844345745
561.1602674 14.7462663
579.1708321 5.124779893

Name: +ve in-silico MS/MS by CFM-ID for TWBWSPDILHVKEV-RSPRXDBDSA-N
ID: TWBWSPDILHVKEV-RSPRXDBDSA-N
Comment: Energy2
Num peaks: 31
43.01784114 1.272209113
59.01275576 1.392125803
89.02332044 1.769024078
141.0182351 0.8914554846
145.0495352 0.8963638271
147.0651853 2.671389836
307.0237144 0.9372578435
309.0393644 2.072023533
325.034279 3.657521986
385.0554084 1.723856451
395.0972732 0.7986266395
409.0917939 1.091324386
413.0867085 1.066959989
415.1023586 2.954899917
425.0867085 1.811466706
427.1023586 1.804448711
429.1180087 2.813564588
431.1336587 1.382470341
443.0972732 4.338134972
445.1129233 0.9908080894
451.1598735 1.327484879
463.123488 0.9921120807
473.1078379 0.9457111629
487.123488 1.127906008
489.139138 1.632216787
517.1340527 2.773878078
519.1497027 2.477788343
543.1497027 2.34913745
549.1602674 0.9492766492
551.1759175 0.8848005838
561.1602674 4.237292384

Name: +ve in-silico MS/MS by CFM-ID for HGMGIRJXPKZTBP-AURIBBKNSA-N
ID: HGMGIRJXPKZTBP-AURIBBKNSA-N
Comment: Energy0
Num peaks: 31
73.02840582 0.7163530051
103.0389705 1.197141279
133.0495352 1.856375745
151.075356 0.8274215993
153.0182351 0.8096673002
163.0600999 1.609870726
279.0863146 0.963868606
283.0600999 0.605706568
283.1176147 0.6756239985
285.0757499 3.358136825
287.0761439 0.8943725216
287.0914 0.7052326322
301.0706646 6.349930922
303.0863146 0.8567645414
315.0710585 1.749763439
345.0968793 1.223737829
417.1180087 7.716691361
419.1336587 0.8005440182
435.1285734 7.666642572
447.1285734 8.893925556
449.1442234 0.9154487955
465.139138 7.659975831
505.1340527 1.434542051
507.1497027 1.244704356
509.1653528 0.7796982541
511.1810029 0.7852761639
513.1966529 0.7852761639
561.1602674 0.7205808135
565.155182 0.8744685827
579.1708321 9.33344092
597.1813968 6.291672281

Name: +ve in-silico MS/MS by CFM-ID for HGMGIRJXPKZTBP-AURIBBKNSA-N
ID: HGMGIRJXPKZTBP-AURIBBKNSA-N
Comment: Energy1
Num peaks: 22
43.01784114 0.6075852624
115.0389705 1.27637983
133.0495352 2.856227194
137.0233204 2.140464664
137.0597059 2.610221635
145.0495352 1.314399987
151.075356 0.7839286369
153.0182351 1.750106969
163.0600999 2.391307014
285.0757499 5.115543914
287.0914 1.945278982
301.0706646 18.49803013
303.0863146 9.002009649
315.0710585 0.7886760193
399.107444 0.6072975594
417.1180087 8.579533125
419.1336587 1.161756304
435.1285734 4.611568688
447.1285734 7.65139399
449.1442234 0.9684513993
465.139138 3.818629822
579.1708321 1.824786055

Name: +ve in-silico MS/MS by CFM-ID for HGMGIRJXPKZTBP-AURIBBKNSA-N
ID: HGMGIRJXPKZTBP-AURIBBKNSA-N
Comment: Energy2
Num peaks: 31
43.01784114 1.193025588
56.99710569 2.373978331
87.00767038 0.6842473519
101.0233204 0.6849353007
103.0389705 1.397754546
105.0546206 0.7493926646
123.0440559 1.371004438
133.0495352 2.251677787
137.0233204 0.7953070757
137.0597059 1.995835485
145.0495352 0.7987270707
151.0389705 1.996976728
151.075356 4.21319779
153.0182351 2.94196395
153.0546206 0.7734686218
163.0600999 1.481534677
167.0338851 1.073518413
195.0651853 0.6542009473
249.0393644 0.7512895451
269.0655792 1.078350268
279.0863146 0.8986565807
285.0757499 4.428612142
287.0914 0.7822913013
301.0706646 15.27814243
303.0863146 2.461129837
345.0968793 2.772277819
391.1023586 0.724291137
417.1180087 2.53718851
447.1285734 2.959720575
465.139138 0.7217476615
579.1708321 0.7882542713

Name: +ve in-silico MS/MS by CFM-ID for FKIYLTVJPDLUDL-WCDRIBADSA-N
ID: FKIYLTVJPDLUDL-WCDRIBADSA-N
Comment: Energy0
Num peaks: 15
27.02292652 0.7586538907
87.04405588 0.6741029882
147.0651853 3.006020605
165.0757499 0.583623538
177.0757499 0.6987203557
249.0968793 0.7891598857
255.0651853 1.232535616
271.0600999 32.49514364
309.1180087 1.761466693
397.0917939 0.5881424791
415.1023586 3.967721123
433.1129233 2.331122657
543.1497027 1.346591798
561.1602674 16.45001986
579.1708321 13.89476777

Name: +ve in-silico MS/MS by CFM-ID for FKIYLTVJPDLUDL-WCDRIBADSA-N
ID: FKIYLTVJPDLUDL-WCDRIBADSA-N
Comment: Energy1
Num peaks: 16
45.0334912 0.9668655084
129.0546206 1.341665042
147.0651853 4.247456841
163.0600999 1.945548066
165.0757499 1.18317269
227.0338851 0.9456980922
229.0495352 0.8045681311
241.0495352 2.038378237
243.0651853 4.757622392
271.0600999 47.84799308
309.1180087 1.23712732
415.1023586 5.124685463
433.1129233 3.494762135
551.1759175 0.736834282
561.1602674 2.631669964
579.1708321 0.9919091609

Name: +ve in-silico MS/MS by CFM-ID for FKIYLTVJPDLUDL-WCDRIBADSA-N
ID: FKIYLTVJPDLUDL-WCDRIBADSA-N
Comment: Energy2
Num peaks: 31
45.0334912 1.500410119
55.01784114 0.8797248254
57.0334912 1.202958686
75.04405588 0.9123172872
77.00219107 2.365368961
87.04405588 0.9614587991
119.0491413 1.212135062
131.0702706 1.046766414
135.0440559 0.7946777746
145.0495352 0.7840138092
147.0651853 2.795847837
153.0182351 0.7891283108
161.0233204 0.7979872881
161.0444498 0.9124852082
161.0808353 0.904392151
163.0600999 3.825701991
177.0757499 0.9295492735
227.0338851 1.2631899
229.0495352 1.991646522
239.0338851 1.776363736
241.0495352 4.376663577
243.0651853 3.048225078
253.0495352 1.032048281
255.0651853 1.318158384
271.0600999 20.32709026
271.0812292 0.742525101
275.0914 0.745023209
277.1070501 0.745023209
415.1023586 0.9348818837
517.1340527 1.120661188
561.1602674 1.77700984

Name: +ve in-silico MS/MS by CFM-ID for PUPKKEQDLNREIM-YAMKGCKUSA-N
ID: PUPKKEQDLNREIM-YAMKGCKUSA-N
Comment: Energy0
Num peaks: 7
147.0651853 2.796859489
269.0444498 2.113748388
285.0393644 9.599767611
415.1023586 22.01401801
433.1129233 23.06276867
561.1602674 10.51225371
579.1708321 10.05715172

Name: +ve in-silico MS/MS by CFM-ID for PUPKKEQDLNREIM-YAMKGCKUSA-N
ID: PUPKKEQDLNREIM-YAMKGCKUSA-N
Comment: Energy1
Num peaks: 6
147.0651853 5.474610698
269.0444498 4.812830773
285.0393644 29.00629115
287.0550145 14.11582266
415.1023586 14.08117327
433.1129233 12.56211123

Name: +ve in-silico MS/MS by CFM-ID for PUPKKEQDLNREIM-YAMKGCKUSA-N
ID: PUPKKEQDLNREIM-YAMKGCKUSA-N
Comment: Energy2
Num peaks: 31
77.03857658 0.9091472788
85.02840582 0.7587101028
87.04405588 1.374740872
107.0491413 1.141202904
121.0284058 0.6906741141
131.0702706 0.862603399
137.0233204 1.347188036
147.0651853 3.926591654
149.0808353 0.7378485295
153.0182351 1.194689576
233.0444498 0.7867721187
251.0550145 1.583722799
257.0444498 1.348571962
269.0444498 3.005763222
271.0600999 4.162726186
271.0812292 0.7655160611
285.0393644 26.24047843
287.0550145 4.227033795
315.0499291 0.8437510613
359.0761439 1.845218962
397.0917939 0.7486185937
415.1023586 6.440814248
417.1180087 1.875210762
433.1129233 1.092476386
435.1285734 0.7069744747
437.1442234 1.196942014
439.1598735 1.196942014
517.1340527 0.858897741
519.1133172 0.7153692848
521.1289673 0.692365082
561.1602674 0.8839008178

Name: +ve in-silico MS/MS by CFM-ID for MYJXWCIZOOKQLK-MUCJXJSVSA-N
ID: MYJXWCIZOOKQLK-MUCJXJSVSA-N
Comment: Energy0
Num peaks: 15
95.04914126 0.8212773599
133.0495352 2.877407564
163.0600999 0.8760608727
235.0812292 0.8464566582
267.0651853 10.25975839
269.0444498 1.230322836
269.0808353 1.458428116
285.0757499 25.12778068
295.1023586 1.510052028
313.1129233 0.6944308982
429.1180087 3.324607262
447.1285734 2.042939152
543.1497027 2.13496552
561.1602674 15.57444312
579.1708321 11.28598565

Name: +ve in-silico MS/MS by CFM-ID for MYJXWCIZOOKQLK-MUCJXJSVSA-N
ID: MYJXWCIZOOKQLK-MUCJXJSVSA-N
Comment: Energy1
Num peaks: 19
45.0334912 0.8119970677
95.04914126 1.318884129
115.0389705 1.120351604
133.0495352 4.086934959
163.0600999 1.625785106
241.0495352 1.07838498
255.0651853 3.291102718
257.0808353 4.218577057
267.0651853 11.10825954
269.0444498 3.332550517
283.0600999 1.300780747
285.0757499 33.15650362
295.1023586 1.059289014
429.1180087 4.211136802
447.1285734 3.300313502
543.1497027 1.075566307
549.1602674 1.027555735
561.1602674 2.18663388
579.1708321 0.8411491305

Name: +ve in-silico MS/MS by CFM-ID for MYJXWCIZOOKQLK-MUCJXJSVSA-N
ID: MYJXWCIZOOKQLK-MUCJXJSVSA-N
Comment: Energy2
Num peaks: 31
45.0334912 1.22193222
71.01275576 0.7714233551
73.02840582 1.045752306
95.04914126 2.075327253
107.0491413 1.073347673
117.0546206 0.9760699215
119.0491413 0.7907736157
123.0440559 0.7272451412
133.0495352 2.732459179
145.0495352 1.372446338
147.0651853 1.787248346
161.0444498 0.8827197999
163.0600999 4.209300392
165.0182351 0.8819501274
213.0546206 2.054818334
239.0702706 1.061784482
241.0495352 0.6950496054
253.0495352 1.022327858
255.0651853 3.472981517
257.0808353 1.431248274
267.0651853 7.664096748
269.0444498 4.157104106
269.0808353 1.848928469
279.107444 0.7185989789
283.0600999 0.7606916656
285.0757499 14.79516697
429.1180087 0.8496369348
517.1340527 1.058089066
519.1497027 1.02906767
549.1602674 0.8916452949
561.1602674 0.9325473103

Name: +ve in-silico MS/MS by CFM-ID for QXHHBGFIPDPRAX-SGLOTMMYSA-N
ID: QXHHBGFIPDPRAX-SGLOTMMYSA-N
Comment: Energy0
Num peaks: 19
25.00727645 0.6062142444
27.02292652 0.8115896559
87.04405588 0.739528528
109.0284058 0.8667579046
145.0495352 0.9514729714
147.0651853 3.889674517
285.0393644 1.722734121
293.1230941 0.8098392426
313.034279 0.6342988552
375.0710585 0.8000561267
397.0917939 0.6002960135
415.1023586 11.5651467
417.1180087 1.575907797
433.1129233 22.42853021
491.1184026 0.7352677965
519.1133172 1.087551725
521.1289673 1.718655921
561.1602674 13.40723238
579.1708321 15.44314797

Name: +ve in-silico MS/MS by CFM-ID for QXHHBGFIPDPRAX-SGLOTMMYSA-N
ID: QXHHBGFIPDPRAX-SGLOTMMYSA-N
Comment: Energy1
Num peaks: 31
57.0334912 0.5663624779
109.0284058 1.025636533
111.0440559 0.6042438417
115.0389705 0.5384191943
117.0546206 0.6117541412
119.0702706 0.8687433809
129.0546206 1.663242901
143.0338851 0.5525027789
145.0495352 1.878859382
147.0651853 6.659063071
149.0808353 1.519602405
263.1125294 0.5661249045
287.0550145 0.5465466787
293.1230941 0.7829955336
297.0393644 1.769061956
299.0550145 0.9452879231
313.034279 0.8997115361
315.0499291 1.179860123
389.0867085 0.5106448825
401.0867085 1.367896662
403.1023586 6.319835066
405.1180087 5.384685722
415.1023586 13.38515225
417.1180087 1.367846419
431.0972732 1.237790834
433.1129233 20.23574514
473.1078379 0.7592028787
503.1184026 0.5311842199
551.1759175 1.111174739
561.1602674 2.614981622
579.1708321 1.496353312

Name: +ve in-silico MS/MS by CFM-ID for QXHHBGFIPDPRAX-SGLOTMMYSA-N
ID: QXHHBGFIPDPRAX-SGLOTMMYSA-N
Comment: Energy2
Num peaks: 31
73.02840582 0.8258864879
75.04405588 0.8140174007
85.02840582 1.221161191
87.04405588 1.505157037
109.0284058 1.676472162
127.0389705 1.079441831
129.0546206 1.380653222
131.0127558 2.482707817
131.0702706 2.023841107
143.0338851 1.155355477
145.0495352 1.156951969
147.0651853 4.643836693
255.0863146 1.156448805
295.0237144 1.11996052
297.0393644 0.8246420354
299.0550145 1.253530209
313.034279 1.921184391
315.0499291 1.469243983
317.0655792 0.9850703482
323.0761439 1.366768123
371.0761439 1.236884827
373.0917939 1.236553682
375.0710585 2.209148076
375.107444 1.655418481
403.1023586 1.710970005
413.0867085 1.214771627
415.1023586 6.136122287
417.1180087 2.503040404
431.0972732 0.9430818847
433.1129233 3.190950241
561.1602674 1.575410001

Name: +ve in-silico MS/MS by CFM-ID for XPAKXVKIHCXRPG-DZRUCDJSSA-N
ID: XPAKXVKIHCXRPG-DZRUCDJSSA-N
Comment: Energy0
Num peaks: 16
117.0334912 1.766516331
119.0491413 0.8953091929
121.0647913 1.098582447
163.0600999 1.998524882
255.0651853 3.113696576
271.0600999 6.977416479
273.0757499 0.9414280412
315.0710585 1.267884691
399.107444 1.006583173
415.1023586 0.9848018327
417.1180087 19.65070052
419.1336587 1.921529441
435.1285734 18.09116649
477.1238819 1.43235274
579.1708321 11.56869085
597.1813968 7.637609582

Name: +ve in-silico MS/MS by CFM-ID for XPAKXVKIHCXRPG-DZRUCDJSSA-N
ID: XPAKXVKIHCXRPG-DZRUCDJSSA-N
Comment: Energy1
Num peaks: 16
105.0334912 1.843283478
107.0491413 1.814388951
145.0495352 1.348890648
163.0600999 3.369612205
255.0651853 6.471032881
257.0808353 2.573893885
271.0600999 17.83914348
273.0757499 8.681364481
299.0761439 2.369664342
315.0710585 2.1189533
399.107444 1.342670454
407.1336587 0.7994983573
417.1180087 16.20053761
419.1336587 2.037574807
435.1285734 9.418695564
579.1708321 1.8092518

Name: +ve in-silico MS/MS by CFM-ID for XPAKXVKIHCXRPG-DZRUCDJSSA-N
ID: XPAKXVKIHCXRPG-DZRUCDJSSA-N
Comment: Energy2
Num peaks: 31
43.01784114 1.409928293
75.02292652 0.7555287264
87.00767038 0.8130450087
103.0389705 0.840222065
105.0334912 1.028578479
117.0334912 3.562080774
119.0491413 1.24608375
121.0647913 0.9329959341
123.0804414 0.7276088545
145.0495352 0.9490735425
147.0651853 0.7408398538
163.0600999 2.311223423
255.0651853 3.820568775
257.0808353 0.772803463
271.0600999 16.42091323
271.0812292 1.552491584
273.0757499 2.64521683
287.0761439 1.541247855
299.0761439 0.7919905285
301.0706646 0.7435459773
313.0917939 1.810422567
315.0710585 3.004523556
361.0917939 1.112186892
417.1180087 6.420251476
419.1336587 1.328663782
435.1285734 1.539640956
439.1598735 0.9662242711
441.1755235 0.9662242711
505.1340527 0.9056204149
535.1446173 1.050041298
579.1708321 1.337656213

Name: +ve in-silico MS/MS by CFM-ID for BYALYZGUSBVZQP-XJBIVIJWSA-N
ID: BYALYZGUSBVZQP-XJBIVIJWSA-N
Comment: Energy0
Num peaks: 29
73.02840582 0.7281609551
103.0389705 0.8027619656
133.0495352 2.188279623
147.0440559 1.934566158
149.0597059 0.949905012
151.0600999 1.597121968
151.075356 1.237519384
163.0600999 0.6960900953
167.0702706 0.7113921741
285.0757499 6.620030741
287.0550145 0.7624772
287.0914 0.7431220666
295.1023586 0.7185767583
303.0863146 18.53176498
419.1184026 0.6083097982
429.1180087 1.181034088
447.1133172 1.169074029
447.1285734 9.684897544
449.1442234 0.9446100341
465.139138 8.504255315
505.1340527 1.237032629
507.1497027 1.080344254
509.1653528 0.9138982109
511.1810029 0.6207525008
513.1966529 0.7833755849
561.1602674 0.7505777873
565.155182 0.8723521342
579.1708321 7.761639295
597.1813968 6.266321346

Name: +ve in-silico MS/MS by CFM-ID for BYALYZGUSBVZQP-XJBIVIJWSA-N
ID: BYALYZGUSBVZQP-XJBIVIJWSA-N
Comment: Energy1
Num peaks: 31
115.0389705 1.266851798
133.0495352 2.086037446
135.0440559 2.939763067
137.0233204 2.266735594
137.0597059 1.570337199
151.0389705 1.325866883
151.075356 1.117571742
153.0182351 1.424226062
153.0546206 0.5868334219
163.0600999 1.690629428
165.0757499 0.6251378673
257.0808353 0.6131585771
267.0651853 0.6819684889
271.0600999 1.114564467
273.0757499 2.439637334
275.0914 3.455206804
285.0757499 8.414634975
287.0550145 1.343160396
299.0761439 1.212235374
301.0706646 0.6558233263
303.0863146 22.08212482
315.0710585 1.009154881
429.1180087 0.7409498951
435.1285734 0.7244084036
437.1442234 1.101520112
447.1285734 7.211745017
449.1442234 0.7052123748
465.139138 4.140383706
567.1708321 0.7196931329
569.1864822 1.089466211
579.1708321 1.744833537

Name: +ve in-silico MS/MS by CFM-ID for BYALYZGUSBVZQP-XJBIVIJWSA-N
ID: BYALYZGUSBVZQP-XJBIVIJWSA-N
Comment: Energy2
Num peaks: 31
43.01784114 0.8955404133
45.0334912 0.6643876246
56.99710569 2.386508646
59.01275576 0.8237909059
103.0389705 1.054568265
105.0546206 0.6146276824
117.0546206 0.655927382
123.0440559 1.764402063
133.0495352 1.419468622
135.0440559 0.7380869082
137.0233204 0.7320131588
137.0597059 0.7591810191
147.0440559 6.866573257
149.0597059 1.19378211
151.0389705 2.417231818
151.075356 2.355815907
153.0182351 1.935758755
155.0338851 0.7092736721
161.0444498 0.7718881103
163.0600999 3.970053196
167.0702706 1.464639161
271.0812292 1.566059151
285.0757499 3.075603592
287.0550145 1.023497543
287.0761439 1.571470109
287.0914 0.7031179643
303.0863146 11.84074153
313.0917939 0.845304867
315.0710585 1.314229305
447.1285734 2.946185106
579.1708321 0.9611218568

Name: +ve in-silico MS/MS by CFM-ID for LYKXPTCUGPKDQL-PYXJVEIZSA-N
ID: LYKXPTCUGPKDQL-PYXJVEIZSA-N
Comment: Energy0
Num peaks: 10
147.0651853 3.252357976
163.0600999 1.030985897
165.0757499 2.144983195
271.0600999 28.21875282
397.0917939 1.54602567
415.1023586 12.61425785
417.1180087 1.087215179
433.1129233 12.23535501
561.1602674 9.140209491
579.1708321 9.173618317

Name: +ve in-silico MS/MS by CFM-ID for LYKXPTCUGPKDQL-PYXJVEIZSA-N
ID: LYKXPTCUGPKDQL-PYXJVEIZSA-N
Comment: Energy1
Num peaks: 13
129.0546206 0.9942848341
147.0651853 3.230271085
163.0600999 2.458784264
165.0757499 1.103847334
227.0338851 0.8402003232
241.0495352 1.408098199
243.0651853 3.473563415
271.0600999 45.40772659
397.0917939 1.149988646
415.1023586 11.70233092
417.1180087 0.8348562589
433.1129233 6.812469915
561.1602674 1.366466827

Name: +ve in-silico MS/MS by CFM-ID for LYKXPTCUGPKDQL-PYXJVEIZSA-N
ID: LYKXPTCUGPKDQL-PYXJVEIZSA-N
Comment: Energy2
Num peaks: 31
41.00219107 0.7764688702
43.01784114 1.422093004
55.01784114 0.9256519243
73.02840582 0.9114950438
75.04405588 0.8166396157
77.00219107 2.01806965
87.04405588 1.159873443
103.0389705 1.004253898
119.0491413 0.97162255
129.0546206 0.7381743481
131.0702706 0.8352972152
147.0651853 2.027080409
161.0444498 1.515686573
163.0600999 5.412451143
227.0338851 1.106512419
229.0495352 1.203340221
239.0338851 1.421333644
241.0495352 3.132622197
243.0651853 3.3445439
253.0495352 0.8257796047
255.0651853 1.021525019
271.0600999 20.28718234
271.0812292 0.8369254743
275.0914 0.825185694
277.1070501 0.825185694
339.0710585 0.7399748934
343.0812292 1.094616331
415.1023586 4.880844359
421.1493088 0.7326571145
433.1129233 0.7375647615
561.1602674 0.7649730373

Name: +ve in-silico MS/MS by CFM-ID for HYGKPGOEWCYHEN-OUEVUUCSSA-N
ID: HYGKPGOEWCYHEN-OUEVUUCSSA-N
Comment: Energy0
Num peaks: 15
133.0495352 2.931890273
163.0600999 0.8898372295
235.0812292 0.8621774643
285.0757499 8.954148969
287.0550145 3.147118798
287.0914 1.080702878
295.1023586 1.539656527
303.0863146 23.57423966
447.1285734 3.374491196
465.139138 2.072879349
561.1602674 2.198516049
565.155182 1.566826383
567.1708321 0.9653266125
579.1708321 15.66449186
597.1813968 11.61908886

Name: +ve in-silico MS/MS by CFM-ID for HYGKPGOEWCYHEN-OUEVUUCSSA-N
ID: HYGKPGOEWCYHEN-OUEVUUCSSA-N
Comment: Energy1
Num peaks: 18
115.0389705 1.104443593
133.0495352 4.017005912
163.0600999 1.585675371
255.0651853 0.9040626555
259.0600999 0.9013694269
271.0600999 3.030850056
273.0757499 1.330266151
285.0757499 12.96948343
287.0550145 9.162022652
295.1023586 1.039696387
301.0706646 1.278732175
303.0863146 31.15182652
447.1285734 3.785398138
449.1078379 0.8201063394
465.139138 3.134783664
561.1602674 1.04025778
579.1708321 2.05745599
597.1813968 0.817431558

Name: +ve in-silico MS/MS by CFM-ID for HYGKPGOEWCYHEN-OUEVUUCSSA-N
ID: HYGKPGOEWCYHEN-OUEVUUCSSA-N
Comment: Energy2
Num peaks: 31
45.0334912 1.228302975
57.0334912 1.055910974
73.02840582 1.05047971
117.0546206 0.9804678262
123.0440559 1.230135967
133.0495352 2.716294298
145.0495352 1.355479602
147.0651853 1.78670556
161.0444498 0.8646178153
163.0600999 4.133418713
165.0182351 1.25062788
167.0338851 1.117063427
179.0338851 1.463299594
181.0495352 1.147938926
255.0651853 0.710924005
259.0600999 1.010840213
271.0600999 2.889254205
275.0914 0.9091779593
279.107444 0.7245788225
285.0757499 6.168997052
287.0550145 9.158797422
287.0914 1.226788647
301.0706646 0.8599924978
303.0863146 14.17269668
307.1176147 0.7094839583
447.1285734 0.8622115679
535.1446173 1.06288902
537.1602674 1.03372598
567.1708321 1.015661502
579.1708321 0.9336511697
581.1500966 1.10202819

Name: +ve in-silico MS/MS by CFM-ID for KJVIZXZUFRNXOE-JTUKOECTSA-N
ID: KJVIZXZUFRNXOE-JTUKOECTSA-N
Comment: Energy0
Num peaks: 13
133.0495352 1.063966842
163.0600999 2.946197101
181.0706646 1.757167662
267.0651853 8.452000054
269.0808353 0.7976745715
285.0757499 22.87807839
295.1023586 0.8619049184
381.0968793 0.9457837656
399.107444 11.5632247
401.1230941 1.002574821
417.1180087 10.30779526
561.1602674 9.831635854
579.1708321 7.762385989

Name: +ve in-silico MS/MS by CFM-ID for KJVIZXZUFRNXOE-JTUKOECTSA-N
ID: KJVIZXZUFRNXOE-JTUKOECTSA-N
Comment: Energy1
Num peaks: 11
107.0491413 1.115454799
133.0495352 2.331089424
135.0651853 0.9094500944
145.0495352 1.48616895
163.0600999 2.43844281
267.0651853 16.46198248
283.0600999 1.330129461
285.0757499 38.58998097
399.107444 7.319399246
417.1180087 6.976581476
561.1602674 1.519714252

Name: +ve in-silico MS/MS by CFM-ID for KJVIZXZUFRNXOE-JTUKOECTSA-N
ID: KJVIZXZUFRNXOE-JTUKOECTSA-N
Comment: Energy2
Num peaks: 31
43.01784114 1.237172874
75.04405588 0.7306471771
87.00767038 0.8034189045
89.02332044 0.6531089247
91.0389705 0.9399751663
103.0389705 0.6899795587
107.0491413 2.120360837
131.0338851 1.116605656
133.0495352 5.722494622
135.0651853 0.9080588874
145.0495352 0.9378369188
147.0651853 0.8175967681
163.0600999 2.423114384
239.0338851 2.324436951
241.0495352 2.63250501
241.0706646 0.7707083063
257.0808353 0.9998896066
267.0651853 8.673428923
269.0808353 0.9382094065
283.0600999 1.443684124
285.0757499 18.2526061
289.1070501 0.7599005788
309.0604938 0.6815588589
327.0863146 0.5743286023
385.0917939 0.8594925685
399.107444 3.311283686
401.1230941 0.9093598751
417.1180087 1.61881728
517.1340527 0.8260094833
519.1497027 0.5813743807
561.1602674 1.002022757

Name: +ve in-silico MS/MS by CFM-ID for NJNUVWMGNSDFQJ-GIZWKEFHSA-N
ID: NJNUVWMGNSDFQJ-GIZWKEFHSA-N
Comment: Energy0
Num peaks: 30
43.01784114 0.4509782293
73.02840582 0.6164121548
75.04405588 0.916367228
101.0597059 0.6581259031
103.0389705 0.9251442154
105.0546206 0.5112601274
109.0284058 0.5105320086
131.0702706 1.93860471
163.0600999 2.33135258
181.0706646 0.4656372488
285.0393644 1.003459163
311.0550145 0.6459824172
313.0706646 0.6795650471
381.0968793 1.548716089
383.1125294 0.5546666728
399.107444 12.63509593
401.1230941 1.550300804
417.1180087 17.69238641
429.0816232 0.5627552971
447.0921878 0.5346458185
473.1078379 1.186190419
479.1547881 0.5639962997
503.1184026 0.9940632794
517.1340527 0.4858885858
521.1289673 0.5833460879
543.1497027 2.30222157
551.139532 0.5368508163
551.1759175 0.6570267634
561.1602674 14.03073991
579.1708321 12.1077728

Name: +ve in-silico MS/MS by CFM-ID for NJNUVWMGNSDFQJ-GIZWKEFHSA-N
ID: NJNUVWMGNSDFQJ-GIZWKEFHSA-N
Comment: Energy1
Num peaks: 30
43.01784114 0.8062609723
101.0597059 0.7913944785
103.075356 0.7011230372
105.0546206 0.5253229005
109.0284058 1.1773506
113.0597059 0.8648070222
119.0702706 0.9901269647
131.0702706 3.992506062
145.0495352 2.335629004
163.0600999 2.822462526
299.0550145 1.012444094
307.0812292 0.9561365385
313.0706646 1.568982724
329.0655792 0.7460062593
341.0655792 0.5639001969
343.0812292 2.203696211
381.0968793 1.719167981
385.0917939 0.6608174195
387.107444 2.399541955
389.1230941 3.029630716
397.0917939 0.6738735692
399.107444 20.82561726
401.1230941 1.384523741
415.1023586 0.7579920979
417.1180087 17.97746253
543.1497027 1.585077499
549.1602674 1.17696064
551.1759175 1.417209125
561.1602674 3.425449125
579.1708321 1.120407482

Name: +ve in-silico MS/MS by CFM-ID for NJNUVWMGNSDFQJ-GIZWKEFHSA-N
ID: NJNUVWMGNSDFQJ-GIZWKEFHSA-N
Comment: Energy2
Num peaks: 31
43.01784114 1.362400818
57.0334912 1.27266287
81.0334912 0.995466335
97.02840582 1.413287755
99.04405588 1.972445435
101.0597059 1.882035506
109.0284058 2.421569861
111.0440559 1.093196419
121.0284058 2.097469108
127.0389705 1.532644691
129.0546206 1.122910862
131.0702706 1.274765039
135.0440559 1.119450285
145.0495352 1.435906619
147.0651853 1.130579574
163.0600999 1.106057685
235.0600999 1.373056937
285.0393644 1.718866215
299.0550145 1.373855113
307.0812292 1.103339055
311.0550145 1.154095402
313.0706646 2.330295364
343.0812292 1.469515496
359.0761439 0.9338145395
383.1125294 1.117911688
397.0917939 1.728346799
399.107444 6.763303343
401.1230941 1.075820211
417.1180087 4.316860654
517.1340527 1.036776063
561.1602674 1.309177497

Name: +ve in-silico MS/MS by CFM-ID for FESGFDALJOTSAP-BUTBOELVSA-N
ID: FESGFDALJOTSAP-BUTBOELVSA-N
Comment: Energy0
Num peaks: 26
25.00727645 0.8258661975
27.02292652 1.111557287
87.04405588 0.9712175948
145.0495352 0.7373091142
147.0651853 4.321480993
163.0600999 0.461318545
165.0757499 0.8660440545
177.0757499 1.007102136
271.0600999 0.6785048807
281.0444498 0.5928584086
297.0393644 1.128039
299.0550145 0.7028639299
309.1180087 1.486430761
357.0604938 0.5683441097
359.0761439 0.8173685114
415.1023586 6.013155228
417.1180087 0.7417718753
433.1129233 4.742451023
485.1289673 0.4863740863
517.1340527 0.7022434877
519.1497027 0.6240488007
543.1497027 1.036068996
549.1602674 0.5807757747
551.1759175 0.6408355936
561.1602674 23.31031886
579.1708321 24.98672019

Name: +ve in-silico MS/MS by CFM-ID for FESGFDALJOTSAP-BUTBOELVSA-N
ID: FESGFDALJOTSAP-BUTBOELVSA-N
Comment: Energy1
Num peaks: 31
45.0334912 1.450325956
57.0334912 0.6905803121
71.01275576 0.6932953801
75.04405588 0.9523630671
129.0546206 2.051357186
145.0495352 1.106928397
147.0651853 6.959250783
161.0444498 1.100594759
163.0600999 2.033293485
165.0757499 1.653887682
189.0757499 0.7229690391
281.0444498 2.847698266
283.0600999 1.251738805
291.107444 0.7672366788
297.0393644 0.8504080773
299.0550145 1.119134403
309.1180087 1.675237291
311.0550145 0.7000741549
343.0812292 0.6359558215
373.0917939 0.6671645566
397.0917939 1.148724466
405.1180087 0.6733865215
415.1023586 14.03266748
417.1180087 1.449379012
431.0972732 0.8815067182
433.1129233 11.53691849
543.1497027 0.9085244756
549.1602674 1.196864085
551.1759175 2.162511906
561.1602674 6.29604747
579.1708321 2.697549575

Name: +ve in-silico MS/MS by CFM-ID for FESGFDALJOTSAP-BUTBOELVSA-N
ID: FESGFDALJOTSAP-BUTBOELVSA-N
Comment: Energy2
Num peaks: 31
59.01275576 1.685450223
61.02840582 1.239947785
77.00219107 1.669179994
87.04405588 1.022692411
89.02332044 0.7737172566
91.0389705 1.41709941
131.0702706 1.222677078
143.0338851 0.8729864801
147.0651853 1.907787693
159.0651853 0.9381820357
161.0808353 1.080324784
163.0600999 1.833382398
255.0287997 1.360770066
271.0600999 1.141569702
271.0812292 0.8789984776
281.0444498 3.328812437
283.0600999 2.396248644
285.0757499 1.302552584
297.0393644 7.253666298
299.0550145 2.261693746
305.1019647 1.111158603
327.0499291 0.8623876574
339.0710585 0.7596610051
343.0812292 1.148911597
373.0917939 1.316541062
415.1023586 2.04041239
417.1180087 0.8884381691
433.1129233 0.9193802521
517.1340527 1.009472246
551.1759175 1.017863544
561.1602674 3.324675578

Name: +ve in-silico MS/MS by CFM-ID for SOEZANHKTWLRIX-BAHLFPRBSA-N
ID: SOEZANHKTWLRIX-BAHLFPRBSA-N
Comment: Energy0
Num peaks: 20
43.05422664 0.9519708704
57.06987671 2.205786745
67.05422664 0.9689925323
83.04914126 1.02945132
85.06479133 6.752263814
103.075356 1.925375736
109.0284058 1.498277067
247.1176147 1.481629486
313.034279 1.003270077
315.0499291 8.551344978
317.0291937 1.15543636
317.0655792 1.292285932
333.0604938 23.37590687
459.0921878 0.9816652639
461.1078379 0.9106204155
475.0871025 0.8837140391
477.1027525 5.97328313
551.1759175 0.7240457849
561.1602674 8.465605741
579.1708321 10.32687342

Name: +ve in-silico MS/MS by CFM-ID for SOEZANHKTWLRIX-BAHLFPRBSA-N
ID: SOEZANHKTWLRIX-BAHLFPRBSA-N
Comment: Energy1
Num peaks: 23
39.02292652 2.224165617
41.03857658 2.288644458
43.05422664 6.281815889
45.06987671 1.690415814
57.06987671 3.485178928
67.05422664 1.115373184
85.06479133 3.720728396
109.0284058 2.006673982
111.0440559 0.8161833292
147.0651853 0.8028653114
247.1176147 1.050955486
301.034279 1.926335611
303.0499291 5.63721099
305.0655792 6.483966937
315.0499291 7.198160721
317.0291937 2.143167897
331.0448437 0.7391176229
333.0604938 23.74681264
459.0921878 0.8003306634
477.1027525 2.383666987
549.1602674 1.079713704
551.1759175 1.210770338
561.1602674 1.378572139

Name: +ve in-silico MS/MS by CFM-ID for SOEZANHKTWLRIX-BAHLFPRBSA-N
ID: SOEZANHKTWLRIX-BAHLFPRBSA-N
Comment: Energy2
Num peaks: 31
39.02292652 0.7219651099
41.03857658 4.396882636
43.05422664 2.11963834
45.06987671 0.6308708936
57.06987671 6.165703444
85.06479133 2.067891346
103.075356 0.7054097463
109.0284058 3.145251092
111.0440559 0.8959207946
121.0284058 2.002776484
123.0440559 3.004824172
135.0076704 0.8398263876
137.0233204 0.9526202912
139.0389705 2.788445145
147.0651853 2.031814239
155.0338851 2.157354582
165.0182351 0.7592612641
167.0338851 2.205023039
181.0131497 0.6476422795
183.0287997 1.124650972
245.0080643 0.7117001942
275.0550145 1.106738329
301.034279 0.7087316777
303.0499291 1.259888591
313.034279 1.142602458
315.0499291 3.583375479
317.0291937 1.90217768
317.0655792 1.625154851
329.0291937 0.7717840524
333.0604938 7.364924748
561.1602674 1.367579222

Name: +ve in-silico MS/MS by CFM-ID for KXNLMNBBFDBCDP-KUUXHJTOSA-N
ID: KXNLMNBBFDBCDP-KUUXHJTOSA-N
Comment: Energy0
Num peaks: 20
103.0389705 0.7783268244
123.0440559 1.109873859
163.0389705 1.020306556
163.0600999 2.027008995
255.0651853 3.71578058
257.0808353 0.7820391299
271.0600999 6.537603234
271.0812292 1.76844612
273.0757499 0.8820862314
283.0812292 1.532480795
285.0968793 0.8346936149
325.0917939 1.300180732
399.107444 1.074300615
415.1023586 0.9091880762
417.1180087 18.71689742
419.1336587 1.937851222
435.1285734 16.29118065
561.1602674 0.7081262178
579.1708321 11.21888653
597.1813968 7.016316057

Name: +ve in-silico MS/MS by CFM-ID for KXNLMNBBFDBCDP-KUUXHJTOSA-N
ID: KXNLMNBBFDBCDP-KUUXHJTOSA-N
Comment: Energy1
Num peaks: 20
109.0284058 0.7673007283
123.0440559 2.585475404
137.0233204 1.934543442
145.0495352 1.347446339
151.0389705 1.148638753
163.0389705 1.940317005
163.0600999 3.435864174
255.0651853 5.207920762
257.0808353 2.033083529
271.0600999 17.77969705
273.0757499 8.652435062
283.0812292 0.8119746862
325.0917939 1.230248708
399.107444 0.9577245654
405.1180087 0.8403107504
407.1336587 1.152277787
417.1180087 16.03436839
419.1336587 2.036433842
435.1285734 8.891840058
579.1708321 1.75996017

Name: +ve in-silico MS/MS by CFM-ID for KXNLMNBBFDBCDP-KUUXHJTOSA-N
ID: KXNLMNBBFDBCDP-KUUXHJTOSA-N
Comment: Energy2
Num peaks: 31
43.01784114 1.633070221
87.00767038 0.853248856
103.0389705 0.9306981218
109.0284058 1.068045063
111.0440559 2.284826647
123.0440559 3.792850388
133.0284058 0.6985887768
135.0440559 2.750329733
137.0233204 2.421844723
145.0495352 0.9960037953
147.0651853 0.7774732652
151.0389705 1.1901478
161.0444498 0.7864707276
163.0389705 3.354586545
163.0600999 2.76742658
255.0651853 5.713064755
257.0808353 1.145764464
271.0600999 18.63600115
271.0812292 0.6225500871
273.0757499 3.002041555
301.0706646 0.7803132025
361.0917939 1.167182853
417.1180087 7.440907748
419.1336587 1.061196021
435.1285734 1.177641415
439.1598735 1.01416787
441.1755235 1.01416787
505.1340527 0.9505568786
507.1497027 0.6544786122
535.1446173 1.102143859
579.1708321 1.428934495

Name: +ve in-silico MS/MS by CFM-ID for LPADUVUWBIBZMU-OVGRPOLTSA-N
ID: LPADUVUWBIBZMU-OVGRPOLTSA-N
Comment: Energy0
Num peaks: 20
103.0389705 0.7796959364
137.0233204 0.8580496985
137.0597059 0.9113161842
163.0600999 2.121362659
251.0550145 1.084406149
255.0651853 3.725930982
255.0863146 0.8188752985
271.0600999 6.679959455
271.0812292 1.301685238
273.0757499 0.9012936471
295.0812292 1.217887627
297.0968793 0.7956917681
299.0761439 1.915507464
299.1125294 0.7948223432
399.107444 1.078066496
417.1180087 18.8676653
419.1336587 1.840524295
435.1285734 16.45364815
579.1708321 10.938803
597.1813968 6.992380557

Name: +ve in-silico MS/MS by CFM-ID for LPADUVUWBIBZMU-OVGRPOLTSA-N
ID: LPADUVUWBIBZMU-OVGRPOLTSA-N
Comment: Energy1
Num peaks: 19
121.0284058 2.371882085
123.0440559 2.870520513
137.0233204 1.801503601
137.0597059 0.8232908759
145.0495352 1.349305482
163.0600999 3.583699534
255.0651853 5.236477836
257.0808353 2.013137191
271.0600999 18.09934246
273.0757499 8.807989521
283.0812292 1.194712308
299.0761439 0.8876742751
399.107444 0.9561030202
405.1180087 0.8578469172
407.1336587 1.203982848
417.1180087 15.81434697
419.1336587 1.996205325
435.1285734 8.969647066
579.1708321 1.79687101

Name: +ve in-silico MS/MS by CFM-ID for LPADUVUWBIBZMU-OVGRPOLTSA-N
ID: LPADUVUWBIBZMU-OVGRPOLTSA-N
Comment: Energy2
Num peaks: 31
43.01784114 1.21017937
65.03857658 0.8013289115
87.00767038 0.7968953503
103.0389705 0.8400717876
109.0284058 1.516295213
121.0284058 0.979601908
123.0440559 2.415283816
135.0440559 1.95530516
137.0233204 3.21781757
137.0597059 4.566354762
139.0389705 1.222849089
145.0495352 0.930221925
151.0389705 1.132135396
163.0600999 3.060152887
233.0444498 0.8637972632
253.0706646 1.426185232
255.0651853 5.001049944
255.0863146 1.132129425
257.0808353 0.8746989129
271.0600999 16.05672479
273.0757499 2.586550337
295.0812292 1.213124773
361.0917939 1.023888751
417.1180087 6.379308337
419.1336587 0.8850494759
435.1285734 1.065781235
439.1598735 0.8892815466
441.1755235 0.8892815466
505.1340527 0.8335037188
535.1446173 0.9664240253
579.1708321 1.138743096

Name: +ve in-silico MS/MS by CFM-ID for VWEWSCDQMVNOJP-IPOZFMEPSA-N
ID: VWEWSCDQMVNOJP-IPOZFMEPSA-N
Comment: Energy0
Num peaks: 8
163.0600999 2.317606737
255.0863146 2.049693238
381.0968793 1.933971726
399.107444 27.21063112
401.1230941 2.255718116
417.1180087 23.37283957
561.1602674 12.27912158
579.1708321 8.704995044

Name: +ve in-silico MS/MS by CFM-ID for VWEWSCDQMVNOJP-IPOZFMEPSA-N
ID: VWEWSCDQMVNOJP-IPOZFMEPSA-N
Comment: Energy1
Num peaks: 9
95.04914126 1.570162032
163.0600999 4.794640861
239.0702706 6.038624389
255.0651853 17.9095512
381.0968793 3.154470956
399.107444 28.82117728
401.1230941 2.238054996
417.1180087 14.13049419
561.1602674 1.715391914

Name: +ve in-silico MS/MS by CFM-ID for VWEWSCDQMVNOJP-IPOZFMEPSA-N
ID: VWEWSCDQMVNOJP-IPOZFMEPSA-N
Comment: Energy2
Num peaks: 31
41.00219107 0.9079731461
43.01784114 2.575168814
45.0334912 0.9934820509
59.01275576 0.8319529269
73.02840582 1.173480474
87.00767038 0.9127474751
91.0389705 0.8721352796
95.04914126 2.666860353
103.0389705 1.338374364
119.0491413 0.8501421624
145.0495352 1.06545698
147.0651853 0.9070965345
159.0287997 0.9046438387
161.0444498 0.9401391726
163.0600999 5.663217918
225.0546206 1.635841708
239.0702706 4.502768219
255.0651853 9.835832772
283.0600999 1.163272791
327.0863146 1.447698658
381.0968793 0.9626353817
397.0917939 1.065367952
399.107444 13.71192912
401.1230941 1.277731283
417.1180087 2.88992107
421.1493088 1.183936036
423.1649589 1.183936036
487.123488 1.109676787
517.1340527 1.286638899
519.1497027 0.9018185847
561.1602674 1.305950534

Name: +ve in-silico MS/MS by CFM-ID for MLTIJPSFPUIQNN-PBMLQHRUSA-N
ID: MLTIJPSFPUIQNN-PBMLQHRUSA-N
Comment: Energy0
Num peaks: 17
25.00727645 0.6124654009
27.02292652 0.8199684505
87.04405588 0.7462340037
109.0284058 0.9029142106
147.0651853 3.09640764
285.0393644 1.774364637
375.0710585 0.8038926815
397.0917939 0.7094407278
415.1023586 13.2035768
417.1180087 1.513797001
431.0972732 1.350132995
433.1129233 22.01620373
519.1133172 1.099520379
519.1497027 0.6238923444
521.1289673 1.737697837
561.1602674 13.61455254
579.1708321 15.69241161

Name: +ve in-silico MS/MS by CFM-ID for MLTIJPSFPUIQNN-PBMLQHRUSA-N
ID: MLTIJPSFPUIQNN-PBMLQHRUSA-N
Comment: Energy1
Num peaks: 28
57.0334912 0.5357231572
109.0284058 1.101934773
111.0440559 0.5742057637
117.0546206 0.6748431188
119.0702706 0.7876416815
129.0546206 1.43779285
147.0651853 7.790210293
285.0393644 0.8386486713
297.0393644 0.5456793659
299.0550145 2.308618809
315.0499291 0.7079002694
329.0655792 0.6583269051
387.107444 1.30901667
397.0917939 2.000088585
401.0867085 1.248828667
403.1023586 5.760631169
405.1180087 4.956558899
415.1023586 18.4292367
417.1180087 1.462098964
431.0972732 0.9128853764
433.1129233 18.97396873
473.1078379 0.5049687171
475.123488 0.5274400438
503.1184026 0.5087845626
549.1602674 0.5791226401
551.1759175 1.190449704
561.1602674 2.489829129
579.1708321 1.384307511

Name: +ve in-silico MS/MS by CFM-ID for MLTIJPSFPUIQNN-PBMLQHRUSA-N
ID: MLTIJPSFPUIQNN-PBMLQHRUSA-N
Comment: Energy2
Num peaks: 31
43.01784114 0.7658659835
73.02840582 0.9649201988
75.04405588 0.9494372656
85.02840582 1.216921491
87.04405588 1.572442455
89.05970595 0.7781343285
109.0284058 1.510287192
123.0440559 0.7804463452
129.0546206 0.91781451
131.0127558 1.519115108
131.0702706 1.23093285
143.0338851 1.053982008
147.0651853 2.481649497
255.0863146 1.208409098
285.0393644 4.152634148
297.0393644 0.7561979575
299.0550145 3.482205623
315.0499291 2.728625865
323.0761439 1.428836882
345.0604938 1.126586517
371.0761439 0.8886587218
373.0917939 3.941500006
375.0710585 2.307082467
375.107444 1.531894887
403.1023586 0.9791868687
415.1023586 7.630351547
417.1180087 1.605083552
433.1129233 3.317137027
437.1442234 0.7838019841
439.1598735 0.7838019841
561.1602674 2.172512785

Name: +ve in-silico MS/MS by CFM-ID for RPMNUQRUHXIGHK-SLNHTJRHSA-N
ID: RPMNUQRUHXIGHK-SLNHTJRHSA-N
Comment: Energy0
Num peaks: 10
147.0651853 3.252240418
163.0600999 1.031392026
165.0757499 2.144891021
271.0600999 28.19846846
397.0917939 1.541157295
415.1023586 12.44820778
417.1180087 1.087175681
433.1129233 12.24410345
561.1602674 9.299312145
579.1708321 9.173037572

Name: +ve in-silico MS/MS by CFM-ID for RPMNUQRUHXIGHK-SLNHTJRHSA-N
ID: RPMNUQRUHXIGHK-SLNHTJRHSA-N
Comment: Energy1
Num peaks: 13
129.0546206 0.9920577352
147.0651853 3.222486646
163.0600999 2.455291765
165.0757499 1.101216609
241.0495352 1.407002129
243.0651853 3.526727929
271.0600999 45.37692533
397.0917939 1.147074206
415.1023586 11.54566917
417.1180087 0.8329637746
433.1129233 6.802769139
551.1759175 0.7975599458
561.1602674 1.517413189

Name: +ve in-silico MS/MS by CFM-ID for RPMNUQRUHXIGHK-SLNHTJRHSA-N
ID: RPMNUQRUHXIGHK-SLNHTJRHSA-N
Comment: Energy2
Num peaks: 31
41.00219107 0.7549336173
43.01784114 1.338319196
55.01784114 0.9341185893
73.02840582 0.9183333897
75.04405588 0.819521283
77.00219107 2.060664913
87.04405588 1.159840252
103.0389705 1.009395745
119.0491413 0.9921128701
129.0546206 0.7381532696
131.0702706 0.8352733635
147.0651853 2.027022011
161.0444498 1.52650114
163.0600999 5.435602582
227.0338851 1.035858546
229.0495352 1.63046477
239.0338851 1.456678491
241.0495352 3.210522311
243.0651853 2.426067593
253.0495352 0.8463145818
255.0651853 1.025747868
271.0600999 20.44286635
271.0812292 0.8391931317
275.0914 0.8304251459
277.1070501 0.8304251459
339.0710585 0.7442820744
343.0812292 1.100189512
415.1023586 4.613114745
433.1129233 0.7411558929
551.1759175 0.800146757
561.1602674 1.085261952

Name: +ve in-silico MS/MS by CFM-ID for FKIYLTVJPDLUDL-RMNUETLVSA-N
ID: FKIYLTVJPDLUDL-RMNUETLVSA-N
Comment: Energy0
Num peaks: 15
27.02292652 0.7586538907
87.04405588 0.6741029882
147.0651853 3.006020605
165.0757499 0.583623538
177.0757499 0.6987203557
249.0968793 0.7891598857
255.0651853 1.232535616
271.0600999 32.49514364
309.1180087 1.761466693
397.0917939 0.5881424791
415.1023586 3.967721123
433.1129233 2.331122657
543.1497027 1.346591798
561.1602674 16.45001986
579.1708321 13.89476777

Name: +ve in-silico MS/MS by CFM-ID for FKIYLTVJPDLUDL-RMNUETLVSA-N
ID: FKIYLTVJPDLUDL-RMNUETLVSA-N
Comment: Energy1
Num peaks: 16
45.0334912 0.9668655084
129.0546206 1.341665042
147.0651853 4.247456841
163.0600999 1.945548066
165.0757499 1.18317269
227.0338851 0.9456980922
229.0495352 0.8045681311
241.0495352 2.038378237
243.0651853 4.757622392
271.0600999 47.84799308
309.1180087 1.23712732
415.1023586 5.124685463
433.1129233 3.494762135
551.1759175 0.736834282
561.1602674 2.631669964
579.1708321 0.9919091609

Name: +ve in-silico MS/MS by CFM-ID for FKIYLTVJPDLUDL-RMNUETLVSA-N
ID: FKIYLTVJPDLUDL-RMNUETLVSA-N
Comment: Energy2
Num peaks: 31
45.0334912 1.500410119
55.01784114 0.8797248254
57.0334912 1.202958686
75.04405588 0.9123172872
77.00219107 2.365368961
87.04405588 0.9614587991
119.0491413 1.212135062
131.0702706 1.046766414
135.0440559 0.7946777746
145.0495352 0.7840138092
147.0651853 2.795847837
153.0182351 0.7891283108
[truncated: 1,319,842 more chars]
