# Supplementary material for: Ion mobility collision cross-section atlas for known and unknown metabolite annotation in untargeted metabolomics
Source: Nat Commun. 2020 Aug 28;11:4334. doi: 10.1038/s41467-020-18171-8 (PMC7455731; doi:10.1038/s41467-020-18171-8)
Supplement: Supplementary file 8 — Supplementary Data 5 [file 41467_2020_18171_MOESM8_ESM.zip › 01_positive_mode/L0651/cfmid_result.txt]

1 0.26666667 IJXRVZWYGGTCEE-JRSUMJOSSA-N CC1OC(OC2C(OC3=C(Oc4cc(O)cc(O)c4C3=O)c5ccc(O)cc5)OC(C)C(O)C2O)C(O)C(O)C1O
2 0.26666667 IJXRVZWYGGTCEE-ITNJPCBBSA-N C1C=C(O)C=CC=1C1=C(O[C@@H]2OC(C)[C@H](O)C(O)[C@@H]2O[C@@H]2OC(C)[C@H](O)C(O)[C@@H]2O)C(=O)C2C(O)=CC(O)=CC=2O1
3 0.26666667 IJXRVZWYGGTCEE-HYRRMPKOSA-N C[C@@H]1O[C@@H](OC2=C(Oc3cc(O)cc(O)c3C2=O)c4ccc(O)cc4)[C@H](O[C@@H]5O[C@H](C)[C@@H](O)[C@H](O)[C@H]5O)[C@H](O)[C@H]1O
4 0.26666667 PATAJOYWUAAQGX-LSXMEJFVSA-N C1(O[C@@H]2OC(C)[C@H](O)[C@H](O)C2O)=CC2OC(C3C=CC(O[C@H]4[C@@H](O)C(O)[C@@H](O)C(C)O4)=CC=3)=CC(=O)C=2C(O)=C1O
5 0.25 JOFPVVCYGGGDGS-MHHWORSCSA-N CC1OC(OC2C(O)C(C)OC(Oc3cc(O)c4C(=O)C=C(Oc4c3)c5ccc(O)c(O)c5)C2O)C(O)C(O)C1O
6 0.22222222 BNJSAIAFCZSBBD-UHFFFAOYSA-N Oc1ccc(cc1)C1=C(OC2OC(C)C(C(C2O)O)O)C(=O)C2C(O1)(O)C=C(OC1OC(C)C(C(C1O)O)O)C=C2O
7 0.22222222 UMIGPLDKGTUBKA-NPJIZZQISA-N COc1cc2C(=O)c3c(O)c(OC)c(O)cc3Oc2cc1OC4OC(C)C(O)C(OC5OC(C)C(O)C(O)C5O)C4O
8 0.21052632 PUXKQFMZRYJBBE-ZJBBONHWSA-N CC(O)C1OC(OC2=C(Oc3cc(OC4OC(C)C(O)C(O)C4O)cc(O)c3C2=O)c5ccc(O)cc5)C(O)C1O
9 0.21052632 SYEXZJVNQROMRT-UHFFFAOYSA-N OCC1OC(Oc2cc(OC3OC(C)C(C(C3O)O)O)cc3c2C(=O)C2(C(C3=O)C=C(C=C2O)C)O)C(C(C1O)O)O
10 0.21052632 ISQXQDHIJHDGRV-UHFFFAOYSA-N OCC1OC(Oc2cc(OC3OC(C)C(C(C3O)O)O)cc3c2C(=O)C2C(=CC(=CC2(C3=O)O)C)O)C(C(C1O)O)O
11 0.21052632 PUXKQFMZRYJBBE-LKKHWDDJSA-N CC(O)C1OC(OC2=C(Oc3cc(OC4OC(C)C(O)C(O)C4O)cc(O)c3C2=O)c5ccc(O)cc5)C(O)C1O
12 0.2 UYSGFAKZBIONAL-UHFFFAOYSA-N OCC1OC(Oc2c(oc3c(c2=O)c(O)cc(c3)OC2OC(C)C(C(C2O)O)O)C2=CCC(C=C2)O)C(C(C1O)O)O
13 0.2 AYGSGNRZPAUAAL-UHFFFAOYSA-N OCC1OC(Oc2c(oc3c(c2=O)c(O)cc(c3)OC2OC(C)C(C(C2O)O)O)C2=CC=C(CC2)O)C(C(C1O)O)O
14 0.2 JESYDJASAROFLV-UHFFFAOYSA-N OCC1OC(OC2=CC(=CC3(C2C(=O)c2c(O)cc(cc2C3=O)C)O)OC2OC(C)C(C(C2O)O)O)C(C(C1O)O)O
15 0.19047619 HNGQRZNIKUQHDQ-UHFFFAOYSA-N CC1OC(OC2C(OC3=C(C2=O)C(OC2OC(C)C(O)C(O)C2O)=CC(O)=C3)C2=CC(O)=C(O)C=C2)C(O)C(O)C1O
16 0.19047619 HNGQRZNIKUQHDQ-ZAQCKTLWSA-N CC1OC(OC2C(Oc3cc(O)cc(OC4OC(C)C(O)C(O)C4O)c3C2=O)c5ccc(O)c(O)c5)C(O)C(O)C1O
17 0.19047619 XOUPEMNFLWYUHC-UHFFFAOYSA-N Oc1ccc(cc1)C1(O)Oc2cc(OC3OC(C)C(C(C3O)O)O)cc(c2C(=O)C1OC1OC(C)C(C(C1O)O)O)O
18 0.19047619 CPCDDXIVCUTZMN-XNASFSLBSA-N COc1ccc(cc1)C2=COc3cc(OC4OC(OC5OC(C)C(O)C(O)C5O)C(O)C(O)C4O)cc(O)c3C2=O
19 0.19047619 VYOBXUSGCJGQNZ-UHFFFAOYSA-N OCC1OC(C(C(C1O)O)OC1OC(C)C(C(C1O)O)O)C1=C(O)c2c(CC1O)oc(cc2=O)c1ccc(c(c1)O)O
20 0.18181818 LPMAYNBODPIHON-UHFFFAOYSA-N Oc1ccc(cc1)C(=C(C(=O)c1c(O)cc(cc1O)OC1OC(C)C(C(C1O)O)O)OC1OC(C)C(C(C1O)O)O)O
21 0.18181818 MOFKGWWYDDAMSD-UHFFFAOYSA-N OCC1OC(Oc2c(oc3c(c2=O)c(O)cc(c3)OC2OC(C)C(C(C2O)O)O)C2CC=C(C=C2)O)C(C(C1O)O)O
22 0.17391304 HAUUSSCEGDUMHP-UHFFFAOYSA-N Oc1ccc(cc1)C(=C(C(=O)O)OC1OC(C)C(C(C1O)O)O)Oc1cc(O)cc(c1)OC1OC(C)C(C(C1O)O)O
23 0.17391304 IIICFMNDRDSHQN-UHFFFAOYSA-N OCC1OC(OC2=CC(=CC3C2(O)C(=O)c2c(C3=O)cc(cc2O)C)OC2OC(C)C(C(C2O)O)O)C(C(C1O)O)O
24 0.17142857 ZICPTSDDFPSECJ-UHFFFAOYSA-N OCC1OC(Oc2ccc(c(c2OC)C(=O)OCc2ccccc2OC2OC(C)C(=O)C(C2O)O)O)C(C(C1O)O)O
25 0.16 YKQNAVDLVHYAEQ-ZMYHALGESA-N CC1OC(OC2C(Oc3cc(O)cc(OC4OC(CO)C(O)C(O)C4O)c3C2=O)c5ccc(O)cc5)C(O)C(O)C1O
26 0.15384615 PUPKKEQDLNREIM-FLMWOZIFSA-N CC1OC(OC2=C(Oc3cc(OC4OC(C)C(O)C(O)C4O)cc(O)c3C2=O)c5ccc(O)cc5)C(O)C(O)C1O
27 0.15384615 PUPKKEQDLNREIM-SLVXTXDOSA-N C[C@H]1O[C@H](OC2=C(Oc3cc(O[C@H]4O[C@H](C)[C@@H](O)[C@H](O)[C@@H]4O)cc(O)c3C2=O)c5ccc(O)cc5)[C@@H](O)[C@@H](O)[C@@H]1O
28 0.15384615 MMGNDNIYPWFEHI-UHFFFAOYSA-N OCC1OC(OC2=C(OC3=CC(=CC(C3C2=O)O)OC2OC(C)C(C(C2O)O)O)c2ccc(cc2)O)C(C(C1O)O)O
29 0.15384615 PUPKKEQDLNREIM-SVUCITDMSA-N CC1OC(OC2=C(Oc3cc(OC4OC(C)C(O)C(O)C4O)cc(O)c3C2=O)c5ccc(O)cc5)C(O)C(O)C1O
30 0.15384615 VODQTRMMDRJKDL-QNSQPKOQSA-N CC1OC(OC2=C(Oc3cc(O)cc(O)c3C2=O)c4ccc(OC5OC(C)C(O)C(O)C5O)cc4)C(O)C(O)C1O
31 0.15384615 PUPKKEQDLNREIM-QNSQPKOQSA-N C[C@H]1[C@@H]([C@H]([C@H]([C@@H](O1)OC2=CC(=C3C(=C2)OC(=C(C3=O)O[C@H]4[C@@H]([C@@H]([C@H]([C@@H](O4)C)O)O)O)C5=CC=C(C=C5)O)O)O)O)O
32 0.15384615 PUPKKEQDLNREIM-YMCFDUETSA-N C1(O[C@@H]2OC(C)[C@H](O)[C@H](O)C2O)=CC2OC(C3C=CC(O)=CC=3)=C(O[C@H]3[C@@H](O)C(O)[C@@H](O)C(C)O3)C(=O)C=2C(O)=C1
33 0.15384615 PUPKKEQDLNREIM-UHFFFAOYSA-N Oc1ccc(cc1)c1oc2cc(OC3OC(C)C(C(C3O)O)O)cc(c2c(=O)c1OC1OC(C)C(C(C1O)O)O)O
34 0.15384615 PUPKKEQDLNREIM-KWMNMNHLSA-N CC1OC(OC2=C(Oc3cc(OC4OC(C)C(O)C(O)C4O)cc(O)c3C2=O)c5ccc(O)cc5)C(O)C(O)C1O
35 0.15384615 PUPKKEQDLNREIM-LKATYBOYSA-N CC1OC(OC2=C(Oc3cc(OC4OC(C)C(O)C(O)C4O)cc(O)c3C2=O)c5ccc(O)cc5)C(O)C(O)C1O
36 0.15384615 PUPKKEQDLNREIM-MJCFTPPMSA-N CC1OC(OC2=C(Oc3cc(OC4OC(C)C(O)C(O)C4O)cc(O)c3C2=O)c5ccc(O)cc5)C(O)C(O)C1O
37 0.15384615 PUPKKEQDLNREIM-KPQJDSDZSA-N CC1OC(OC2=C(Oc3cc(OC4OC(C)C(O)C(O)C4O)cc(O)c3C2=O)c5ccc(O)cc5)C(O)C(O)C1O
38 0.15384615 PUPKKEQDLNREIM-YAMKGCKUSA-N CC1OC(OC2=C(Oc3cc(OC4OC(C)C(O)C(O)C4O)cc(O)c3C2=O)c5ccc(O)cc5)C(O)C(O)C1O
39 0.15384615 PUPKKEQDLNREIM-RPSBXBBBSA-N CC1OC(OC2=C(Oc3cc(OC4OC(C)C(O)C(O)C4O)cc(O)c3C2=O)c5ccc(O)cc5)C(O)C(O)C1O
40 0.15384615 KSYFVRAABJABSD-UHFFFAOYSA-N OCC1OC(OC2C(=O)c3c(O)cc(cc3OC2c2ccc(cc2)O)OC2OC(C)C(C(C2O)O)O)C(C(C1O)O)O
41 0.14814815 PWIYHPNYTTYQMK-UHFFFAOYSA-N OCC1OC(C(C(C1O)O)OC1OC(C)C(C(C1O)O)O)C1C(=Cc2c(C1O)c(=O)cc(o2)c1ccc(c(c1)O)O)O
42 0.14814815 BFGCDBLHIHHTNQ-UHFFFAOYSA-N OCC1OC(OC2=C(Oc3c(C2O)c(O)cc(c3)OC2OC(C)C(C(C2O)O)O)c2ccc(cc2)O)C(C(C1O)O)O
43 0.14285714 SXFLMGIWIXVQEN-UHFFFAOYSA-N OCc1cc(O)c2c(c1)C(O)(C1OC(CO)C(C(C1O)O)O)c1c(C2=O)c(ccc1)OC1OC(CO)C(C(C1O)O)O
44 0.14285714 WBXSYJDGLVQZKW-UHFFFAOYSA-N OCC1OC(OC2=C(OC3C(=C(O)C=C(C3)OC3OC(C)C(C(C3O)O)O)C2=O)c2ccc(cc2)O)C(C(C1O)O)O
45 0.14285714 ZIJRKPBPPDDSDC-XXZMSLMISA-N CC1OC(Oc2ccc(cc2)C3=C(O)C(=O)c4c(O)cc(OC5OC(C)C(O)C(O)C5O)cc4O3)C(O)C(O)C1O
46 0.14285714 ZIJRKPBPPDDSDC-QUNFJXJJSA-N CC1OC(Oc2ccc(cc2)C3=C(O)C(=O)c4c(O)cc(OC5OC(C)C(O)C(O)C5O)cc4O3)C(O)C(O)C1O
47 0.14285714 ZIJRKPBPPDDSDC-LLRGMCELSA-N C1(O[C@@H]2OC(C)[C@H](O)[C@H](O)C2O)=CC2OC(C3C=CC(O[C@H]4[C@@H](O)C(O)[C@@H](O)C(C)O4)=CC=3)=C(O)C(=O)C=2C(O)=C1
48 0.13793103 OFCYRYIKVGZVSI-UHFFFAOYSA-N Oc1ccc(cc1)C1CC(=O)c2c(O1)cc(cc2O)OC1OC(C(OC2OC(C)C(C(C2O)O)O)O)C(C(C1O)O)O
49 0.13333333 SHEYOSXJDUUCMA-UHFFFAOYSA-N OC1C(OC(C(C1O)O)COC1OC(C)C(C(C1O)O)O)OC12C=C(O)C3=C(C2O1)OC(CC3=O)c1ccc(cc1)O
50 0.12903226 VRVRGMYBRKLNHO-UHFFFAOYSA-N OCC1OC(Oc2cc(OC3OC(C)C(C(C3O)O)O)cc(c2C(=O)O)C(=O)c2cc(C)cc(c2)O)C(C(C1O)O)O
51 0.12903226 ZCDKYKBIGOCCNH-UHFFFAOYSA-N OCC1OC(C(C(C1O)O)OC1OC(C)C(C(C1O)O)O)c1c(O)cc2c(c1O)c(=O)cc(o2)C1=CC(=C(CC1)O)O
52 0.12903226 BJGWYDYQXSGXDZ-UHFFFAOYSA-N OCC1OC(C(C(C1O)O)OC1OC(C)C(C(C1O)O)O)c1c(O)cc(cc1OC(=CC(=O)O)c1ccc(cc1)O)O
53 0.12903226 ROGIKTXFIHAYSF-UHFFFAOYSA-N OCC1OC(C(C(C1O)O)OC1OC(C)C(C(C1O)O)O)c1c(O)cc2c(c1O)c(=O)cc(o2)C1=CC(C(C=C1)O)O
54 0.12903226 GBCGNLNXRXWFEM-UHFFFAOYSA-N OCC1OC(Oc2cc(OC3OC(C)C(C(C3O)O)O)cc(c2)C(=O)c2cc(C)cc(c2C(=O)O)O)C(C(C1O)O)O
55 0.125 RPMNUQRUHXIGHK-WUWXTQNTSA-N CC1OC(OC2C(Oc3cc(O)c4C(=O)C=C(Oc4c3)c5ccc(O)cc5)OC(CO)C(O)C2O)C(O)C(O)C1O
56 0.125 RPMNUQRUHXIGHK-SLNHTJRHSA-N CC1OC(OC2C(Oc3cc(O)c4C(=O)C=C(Oc4c3)c5ccc(O)cc5)OC(CO)C(O)C2O)C(O)C(O)C1O
57 0.125 LYKXPTCUGPKDQL-PYXJVEIZSA-N CC1OC(OC2C(Oc3cc(O)cc4OC(=CC(=O)c34)c5ccc(O)cc5)OC(CO)C(O)C2O)C(O)C(O)C1O
58 0.125 RPMNUQRUHXIGHK-UHFFFAOYSA-N CC1OC(OC2C(O)C(O)C(CO)OC2OC2=CC(O)=C3C(=O)C=C(OC3=C2)C2=CC=C(O)C=C2)C(O)C(O)C1O
59 0.125 GRXIBUCMIOIMAU-CRGPTENZSA-N C1(O)C=C2OC(O)(CC3C=CC(O[C@@H]4OC(C)[C@H](O)C(O)[C@@H]4O)=CC=3)C(=O)C2=C(O[C@@H]2OC(CO)[C@@H](O)[C@H](O)C2O)C=1
60 0.125 RPMNUQRUHXIGHK-PYXJVEIZSA-N C[C@H]1[C@@H]([C@H]([C@H]([C@@H](O1)O[C@@H]2[C@H]([C@@H]([C@H](O[C@H]2OC3=CC(=C4C(=C3)OC(=CC4=O)C5=CC=C(C=C5)O)O)CO)O)O)O)O)O
61 0.125 LYKXPTCUGPKDQL-FLPYCHHVSA-N CC1OC(OC2C(Oc3cc(O)cc4OC(=CC(=O)c34)c5ccc(O)cc5)OC(CO)C(O)C2O)C(O)C(O)C1O
62 0.125 LRFDUPNLCDXZOE-UHFFFAOYSA-N CC1OC(OC2C(CO)OC(OC3=CC(O)=CC4=C3C(=O)C=C(O4)C3=CC=C(O)C=C3)C(O)C2O)C(O)C(O)C1O
63 0.125 RPMNUQRUHXIGHK-FLPYCHHVSA-N CC1OC(OC2C(Oc3cc(O)c4C(=O)C=C(Oc4c3)c5ccc(O)cc5)OC(CO)C(O)C2O)C(O)C(O)C1O
64 0.125 HNGPTNBSKRUCNQ-UEKGWKPCSA-N CC1OC(OC2C(O)C(CO)OC(Oc3cc(O)cc4OC(=CC(=O)c34)c5ccc(O)cc5)C2O)C(O)C(O)C1O
65 0.125 GRXIBUCMIOIMAU-ZCYTYBSTSA-N CC1OC(Oc2ccc(CC3(O)Oc4cc(O)cc(OC5OC(CO)C(O)C(O)C5O)c4C3=O)cc2)C(O)C(O)C1O
66 0.125 RPMNUQRUHXIGHK-GZGYWFFVSA-N CC1OC(OC2C(Oc3cc(O)c4C(=O)C=C(Oc4c3)c5ccc(O)cc5)OC(CO)C(O)C2O)C(O)C(O)C1O
67 0.125 IGSASNMYFSTAFP-UHFFFAOYSA-N OCC1OC(C(C(C1O)O)OC1OC(C)C(C(C1O)O)O)c1c(O)cc2c(c1O)c(=O)cc(o2)C1C=CC(=C(C1)O)O
68 0.125 YVDGSRXWLAPXAM-UHFFFAOYSA-N OCC1OC(Oc2ccc(c(c2OC)C(=O)OCc2ccccc2OC2OC3COC(C2O)C3O)O)C(C(C1O)O)O
69 0.125 LRFDUPNLCDXZOE-ZLDQKHMLSA-N CC1OC(OC2C(CO)OC(Oc3cc(O)cc4OC(=CC(=O)c34)c5ccc(O)cc5)C(O)C2O)C(O)C(O)C1O
70 0.12121212 FCZGYKWDQRXBCW-UHFFFAOYSA-N OCC1OC(C(C(C1O)O)OC1OC(C)C(C(C1O)O)O)c1c(O)cc(c(c1OC(=C)c1ccc(cc1)O)C(=O)O)O
71 0.12121212 ZKXDPOOXPRQRIS-UHFFFAOYSA-N OCC1OC(C(C(C1O)O)OC1OC(C)C(C(C1O)O)O)c1c(O)cc(c(c1O)C(=O)C=C(c1ccc(cc1)O)O)O
72 0.11764706 UMBHTGLJTANWCB-ICXAYODDSA-N CC1OC(OC2C(O)C(O)C(CO)OC2Oc3cc4C(=O)c5cc(O)ccc5C(=O)c4c(O)c3C)C(O)C(O)C1O
73 0.11764706 UREPCGRALLQPJF-CTVCQPQISA-N CC(O)C1OC(OC2=C(Oc3cc(OC4OC(C(C)O)C(O)C4O)cc(O)c3C2=O)c5ccc(O)cc5)C(O)C1O
74 0.11764706 PWVDAXDKFKBTFL-UHFFFAOYSA-N CC1OC(OC2C(O)C(O)C(CO)OC2Oc2cc(C)cc3C(=O)c4cc(O)cc(O)c4C(=O)c23)C(O)C(O)C1O
75 0.11764706 JYWBJUZPRHHKMG-YBXFPXDYSA-N CC1OC(OC2C(O)C(O)C(CO)OC2Oc3cc4C(=O)c5cccc(O)c5C(=O)c4c(O)c3C)C(O)C(O)C1O
76 0.11764706 FLCRERKUPUXEGP-UHFFFAOYSA-N OCC1OC(Oc2cc3oc(cc(=O)c3c(c2C2OC(CO)C(C(C2O)O)O)O)C2=CCC(C=C2)O)C(C(C1O)O)O
77 0.11764706 OGGOZTAYPXBKCH-FFUDPDCJSA-N CC1OC(OC2C(CO)OC(Oc3cc(O)c4C(=O)C=C(Oc4c3)c5ccc(O)cc5)C(O)C2O)C(O)C(O)C1O
78 0.11764706 UMBHTGLJTANWCB-NXLPUDKLSA-N CC1OC(OC2C(O)C(O)C(CO)OC2Oc3cc4C(=O)c5cc(O)ccc5C(=O)c4c(O)c3C)C(O)C(O)C1O
79 0.11764706 RPMNUQRUHXIGHK-IFRYUKCBSA-N C1(O[C@@H]2OC(CO)[C@@H](O)[C@H](O)C2O[C@@H]2OC(C)[C@H](O)[C@H](O)C2O)=CC2OC(C3C=CC(O)=CC=3)=CC(=O)C=2C(O)=C1
80 0.11764706 IDWYSUQVFNHGNM-UHFFFAOYSA-N OCC1OC(Oc2ccccc2COC(=O)c2c(O)ccc(c2OC)OC2OC(C)C(=O)C(C2O)O)C(C(C1O)O)O
81 0.11764706 UREPCGRALLQPJF-XEEOOYMOSA-N CC(O)C1OC(OC2=C(Oc3cc(OC4OC(C(C)O)C(O)C4O)cc(O)c3C2=O)c5ccc(O)cc5)C(O)C1O
82 0.11764706 PWVDAXDKFKBTFL-QWVHOXPHSA-N CC1OC(OC2C(O)C(O)C(CO)OC2Oc3cc(C)cc4C(=O)c5cc(O)cc(O)c5C(=O)c34)C(O)C(O)C1O
83 0.11764706 XTIOMJCNMUIRRT-UHFFFAOYSA-N OCC1OC(OC23C=C(O)C4=C(C3O2)OC(CC4=O)c2ccc(cc2)O)C(C(C1O)O)OC1OC(C)C(C(C1O)O)O
84 0.11428571 PGEBEZHYCDATHC-UHFFFAOYSA-N Oc1ccc(cc1)C1CC(=O)c2c(O1)cc(cc2O)OC1OC(COC2OC(C)C(=C(C2O)O)O)C(C(C1O)O)O
85 0.11111111 GPSQZOFVCVOOIE-QWVHOXPHSA-N C[C@H]1[C@@H]([C@H]([C@H]([C@@H](O1)OC2=CC(=C3C(=C2)C(=O)C4=CC(=CC(=C4C3=O)O)C)O[C@H]5[C@@H]([C@H]([C@@H]([C@H](O5)CO)O)O)O)O)O)O
86 0.11111111 GPSQZOFVCVOOIE-BPPKUHCOSA-N CC1OC(Oc2cc(OC3OC(CO)C(O)C(O)C3O)c4C(=O)c5c(O)cc(C)cc5C(=O)c4c2)C(O)C(O)C1O
87 0.11111111 KZWTWJUDNUMDPQ-FIEZUJDJSA-N COc1cc(ccc1O)C2=C(OC3OCC(O)C(OC4OC(C)C(O)C(O)C4O)C3O)C(=O)c5ccc(O)cc5O2
88 0.11111111 GPSQZOFVCVOOIE-NXIVSORBSA-N CC1OC(Oc2cc(OC3OC(CO)C(O)C(O)C3O)c4C(=O)c5c(O)cc(C)cc5C(=O)c4c2)C(O)C(O)C1O
89 0.11111111 YVAJKVXPXVNLQE-UHFFFAOYSA-N OCC1OC(C(C(C1O)O)OC1OCC(C(C1O)OC)O)c1c(O)cc2c(c1O)c(=O)cc(o2)c1ccc(cc1)O
90 0.11111111 FZXCETIULMFKEM-IMZNMJNUSA-N CC(O)C1OC(Oc2ccc(cc2)C3=CC(=O)c4c(O)c(O)c(OC5OC(C(C)O)C(O)C5O)cc4O3)C(O)C1O
91 0.11111111 YYKZZPUWJLNPMU-POFBTZLFSA-N C[C@@H]1O[C@@H](O[C@@H]2[C@@H](O)[C@H](O)[C@@H](CO)O[C@H]2OC2=CC3=C(C=C2)C(=O)C=C(O3)C2=CC=C(O)C(O)=C2)[C@H](O)[C@H](O)[C@H]1O
92 0.11111111 FZXCETIULMFKEM-MVQNZANOSA-N CC(O)C1OC(Oc2ccc(cc2)C3=CC(=O)c4c(O)c(O)c(OC5OC(C(C)O)C(O)C5O)cc4O3)C(O)C1O
93 0.11111111 JWZVAHHKYQXLLS-UHFFFAOYSA-N OCC1OC(Oc2cc(OC3OC(C)C(C(C3O)O)O)cc(c2C(=O)c2ccc(cc2O)C)C(=O)O)C(C(C1O)O)O
94 0.11111111 GIYRXQDSHBMZQH-UHFFFAOYSA-N OCC1OC(Oc2cc(ccc2C(=O)c2c(O)cc(cc2C(=O)O)C)OC2OC(C)C(C(C2O)O)O)C(C(C1O)O)O
95 0.11111111 GPSQZOFVCVOOIE-UHFFFAOYSA-N OCC1OC(Oc2cc(OC3OC(C)C(C(C3O)O)O)cc3c2C(=O)c2c(C3=O)cc(cc2O)C)C(C(C1O)O)O
96 0.10810811 UNLMNQRLYAOTQE-UHFFFAOYSA-N OCC1OC(C(C(C1O)O)O)C1C(=CC=CC(=O)O)C(=O)C(=O)c2c1cc(COC1OC(C)C(C(C1O)O)O)cc2O
97 0.10810811 IAFGGERULRNASC-UHFFFAOYSA-N OCC1OC(C(C(C1O)O)OC1OC(C)C(C(C1O)O)O)C1=C(O)C2C(C=C1O)OC(=CC2=O)c1ccc(c(c1)O)O
98 0.10810811 QYZFWRHKWZPNOD-UHFFFAOYSA-N O=CC(=CC1=C(C(=O)O)C(=O)c2c(C1C1OC(CO)C(C(C1O)O)O)cccc2OC1OC(CO)C(C(C1O)O)O)C
99 0.10810811 JBEYCXVYXPNYNW-UHFFFAOYSA-N OCC1OC(C(C(C1O)O)OC1OC(C)C(C(C1O)O)O)c1c(O)cc2c(c1O)C(=O)CC(O2)c1ccc(c(c1)O)O
100 0.10810811 HTQZISYQPBDJDO-UHFFFAOYSA-N OCC1OC(C(C(C1O)O)OC1OC(C)C(C(C1O)O)O)c1c(O)cc2c(c1O)C(O)C=C(O2)c1ccc(c(c1)O)O
101 0.10526316 OSASCGZQVSNSMP-UHFFFAOYSA-N OCC1OC(OC2=Cc3c(C(C2)O)c(=O)cc(o3)c2ccc(c(c2)O)O)C(C(C1O)O)OC1OC(C)C(C(C1O)O)O
102 0.10526316 AKDRUQXQHOWZLJ-UHFFFAOYSA-N OCC1OC(OC23C=C(O)C(=C(C3O2)O)C(=O)C=Cc2ccc(cc2)O)C(C(C1O)O)OC1OC(C)C(C(C1O)O)O
103 0.10526316 CXHUPWPOQYWQCP-JKCFQFSKSA-N COc1cc(O)c2C(=O)C(=C(Oc2c1)c3ccc(O)cc3)O[C@@H]4OC[C@H](O)[C@H](O)[C@H]4O[C@@H]5O[C@@H](C)[C@H](O)[C@@H](O)[C@H]5O
104 0.10526316 BAUSDOYSHAODJY-UHFFFAOYSA-N OCc1cc(O)c2c(c1)C(C1OC(CO)C(C(C1O)O)O)c1c(C2=O)c(ccc1O)OC1OC(CO)C(C(C1O)O)O
105 0.10526316 AWCXRDFBKSQPEQ-USKUJOGOSA-N CC1OC(OCC2OC(OC3=C(Oc4cc(O)cc(O)c4C3=O)c5ccccc5)C(O)C(O)C2O)C(O)C(O)C1O
106 0.10526316 JCEAFPKMXHMEGO-LWFKRHRGSA-N COc1ccc(cc1)C2=C(OC3OC(C)C(O)C(O)C3O)C(=O)c4c(O)cc(OC5OCC(O)C(O)C5O)cc4O2
107 0.10526316 BFRZLFSNRXZVCG-UHFFFAOYSA-N OCc1cc(O)c2c(c1)C(C1OC(CO)C(C(C1O)O)O)c1c(C2=O)c(cc(c1)O)OC1OC(CO)C(C(C1O)O)O
108 0.10526316 HCVQYKPRNMQLAF-UHFFFAOYSA-N OCC1OC(Oc2cc(O)c3c(c2)oc(cc3=O)c2ccc(cc2)O)C(C(C1O)O)OC1OCC(C1OC)(O)CO
109 0.1 OHCYAEQQVVSQHF-UHFFFAOYSA-N OCC1OC(Oc2cc(cc3c2C(=O)c2c(C3=O)cc(cc2O)C)OC2(OC)COCC2(O)CO)C(C(C1O)O)O
110 0.1 KRLMYNCERYKTHT-UHFFFAOYSA-N OCC1OC(C(C(C1O)O)O)C1=C(O)C(C2OC(CO)C(C(C2O)O)O)C(c2c1oc(cc2=O)c1ccc(cc1)O)O
111 0.1 UBXCFLBQCBSUAL-UHFFFAOYSA-N COCC1(O)COC(C1O)OC1C(OC(C(C1O)O)CO)Oc1cc(O)c2c(c1)oc(cc2=O)c1ccc(cc1)O
112 0.1 SNJVNAXLTOIYQN-XQCQZFFBSA-N CC1OC(OC2C(Oc3ccc(cc3)C4=COc5cc(O)cc(O)c5C4=O)OC(CO)C(O)C2O)C(O)C(O)C1O
113 0.1 RUASYNDFIPXRFB-WJSXLNBQSA-N COc1cc2Oc3c(OC)cccc3C(=O)c2c(OC4OC(COC5OCC(O)C(O)C5O)C(O)C(O)C4O)c1OC
114 0.1 BUCOPKHZZRYFFA-UHFFFAOYSA-N COC1C(=C(C(=O)C)C(=O)C2(C1Cc1cc3=CC(O)(O)C(C(=c3c(c1C2=O)O)O)O)OC1CC(O)C(C(O1)C)O)O
115 0.1 UPOVMNAWUPNJOX-UHFFFAOYSA-N OCc1cc(O)c2c(c1)C(C1OC(CO)C(C(C1O)O)O)C13C(C2=O)(O3)C(=CC=C1)OC1OC(CO)C(C(C1O)O)O
116 0.1 SVOLHIVUCKNOCS-UHFFFAOYSA-N OCC1OC(C(C(C1O)O)OC1OCC(C(C1OC)O)O)c1c(O)cc2c(c1O)c(=O)cc(o2)c1ccc(cc1)O
117 0.1 YGPCNVVYCWOUPL-AJRKLXPLSA-N COc1cccc2C(=O)c3c(OC4OC(COC5OCC(O)C(O)C5O)C(O)C(O)C4O)cc(OC)c(OC)c3Oc12
118 0.1 SVCGGQXNSXNCBC-UHFFFAOYSA-N OCC1=CC23C(C(=C1)O)(O2)C(=O)c1c(C3C2OC(CO)C(C(C2O)O)O)cccc1OC1OC(CO)C(C(C1O)O)O
119 0.1 PLBQOOJBEYZHTI-UHFFFAOYSA-N OCc1cc(O)c2c(c1)C(C1OC(CO)C(C(C1O)O)O)c1c(C2=O)c(OC2OC(CO)C(C(C2O)O)O)c(cc1)O
120 0.1 ONVSAQAKTNQZOT-IMVNTBEWSA-N CC1OC(OCC2OC(Oc3cc(O)c4C(=O)c5c(O)cc(C)cc5C(=O)c4c3)C(O)C(O)C2O)C(O)C(O)C1O
121 0.1 SNJVNAXLTOIYQN-GBKFWXOESA-N CC1OC(OC2C(Oc3ccc(cc3)C4=COc5cc(O)cc(O)c5C4=O)OC(CO)C(O)C2O)C(O)C(O)C1O
122 0.1 JCEAFPKMXHMEGO-SUPWMIEESA-N C1(O[C@@H]2OC[C@@H](O)[C@H](O)C2O)=CC2OC(C3C=CC(OC)=CC=3)=C(O[C@H]3[C@@H](O)C(O)[C@@H](O)C(C)O3)C(=O)C=2C(O)=C1
123 0.095238095 FKIYLTVJPDLUDL-UHFFFAOYSA-N CC1OC(OCC2OC(OC3=CC(O)=C4C(=O)C=C(OC4=C3)C3=CC=C(O)C=C3)C(O)C(O)C2O)C(O)C(O)C1O
124 0.095238095 FKIYLTVJPDLUDL-PYXJVEIZSA-N CC1OC(OCC2OC(Oc3cc(O)c4C(=O)C=C(Oc4c3)c5ccc(O)cc5)C(O)C(O)C2O)C(O)C(O)C1O
125 0.095238095 UUDKPWBINGHXLV-IMSLJOEUSA-N COc1cc2OC(=CC(=O)c2c(O)c1OC3OCC(OC4OC(C)C(O)C(O)C4O)C(O)C3O)c5ccc(O)cc5
126 0.095238095 FKIYLTVJPDLUDL-GYMSBIIKSA-N C1(O[C@@H]2OC(CO[C@@H]3OC(C)[C@H](O)[C@H](O)C3O)[C@@H](O)[C@H](O)C2O)=CC2OC(C3C=CC(O)=CC=3)=CC(=O)C=2C(O)=C1
127 0.095238095 XIQCIPHUIZGDLB-AFWLSLSZSA-N O([C@@H]1OC(CO[C@H]2[C@@H](O)C(O)[C@@H](O)C(C)O2)[C@@H](O)[C@H](O)C1O)C1C=C(O)C2C(=O)C(C3C=CC(O)=CC=3)=COC=2C=1
128 0.095238095 PLNUUODLQOOCGG-BHHPSGTPSA-N C1(O[C@@H]2OC(C)[C@H](O)[C@H](O)C2O)=CC2OC(C3C=C(O[C@@H]4OC[C@@H](O)[C@H](O)C4O)C(O)=CC=3)=CC(=O)C=2C=C1OC
129 0.095238095 HYGKPGOEWCYHEN-IJEUNHHQSA-N COc1cc(OC2OC(COC3OCC(O)C(O)C3O)C(O)C(O)C2O)c4C(=O)c5c(Oc4c1)ccc(OC)c5OC
130 0.095238095 HFRLBDIWPZBNMK-UOSUTBBISA-N C1(O[C@@H]2OC(C)[C@H](O)[C@H](O)C2O)=CC2OC(C3C=CC(O)=CC=3)=CC(=O)C=2C(O)=C1[C@@H]1OC(CO)[C@@H](O)[C@H](O)C1O
131 0.095238095 LCUUDEGZJCYIRC-CQUWOCBCSA-N COc1cc(O)c2C(=O)c3cc(OC)c(OC4OC(CO)C(O)C(O)C4OC5OC(C)C(O)C(O)C5O)cc3Oc2c1
132 0.095238095 UZQZUGANRMSXPO-UUAWUIBTSA-N C1(O)=C([C@H]2C(O)C(O)[C@@H](O)[C@H](C)O2)C2OC(C3C=C(O)C(O)=CC=3)=CC(=O)C=2C(O)=C1[C@@H]1OC(C)[C@H](O)[C@H](O)C1O
133 0.095238095 UMXJXCAHXQBKGL-UHFFFAOYSA-N OCC1OC(C(C(C1O)O)O)C1C(O)C(=C(c2c1oc(cc2=O)c1ccc(cc1)O)O)C1OC(CO)C(C(C1O)O)O
134 0.095238095 FJLBGPHWVMPZHD-XAXPVLCJSA-N CC1OC(OCC2OC(Oc3cc4C(=O)c5cccc(O)c5C(=O)c4c(O)c3C)C(O)C(O)C2O)C(O)C(O)C1O
135 0.095238095 HYGKPGOEWCYHEN-ROPCXPMJSA-N COc1cc(OC2OC(COC3OCC(O)C(O)C3O)C(O)C(O)C2O)c4C(=O)c5c(Oc4c1)ccc(OC)c5OC
136 0.095238095 OVYWDLNEZKBQGH-UHFFFAOYSA-N OCC1OC(C(C(C1O)O)O)c1c(O)c(C2OC(CO)C(C(C2O)O)O)c(c2c1oc(cc2=O)C1=CCC(C=C1)O)O
137 0.095238095 FKIYLTVJPDLUDL-NSWCACCBSA-N CC1OC(OCC2OC(Oc3cc(O)c4C(=O)C=C(Oc4c3)c5ccc(O)cc5)C(O)C(O)C2O)C(O)C(O)C1O
138 0.095238095 FJLBGPHWVMPZHD-RLKXAHFYSA-N CC1OC(OCC2OC(Oc3cc4C(=O)c5cccc(O)c5C(=O)c4c(O)c3C)C(O)C(O)C2O)C(O)C(O)C1O
139 0.095238095 RRFXDKLEKUXSPN-HBAGQWHWSA-N CC1OC(OCC2OC(Oc3ccc4C(=O)c5c(O)c(C)ccc5C(=O)c4c3O)C(O)C(O)C2O)C(O)C(O)C1O
140 0.095238095 UZQZUGANRMSXPO-SRGZXTQLSA-N CC1OC(C(O)C(O)C1O)c2c(O)c(C3OC(C)C(O)C(O)C3O)c4OC(=CC(=O)c4c2O)c5ccc(O)c(O)c5
141 0.095238095 FKIYLTVJPDLUDL-SLNHTJRHSA-N CC1OC(OCC2OC(Oc3cc(O)c4C(=O)C=C(Oc4c3)c5ccc(O)cc5)C(O)C(O)C2O)C(O)C(O)C1O
142 0.095238095 YMSBDEVBBHFHHL-ODZVVXMDSA-N CC1OC(Oc2c(C3OC(CO)C(O)C(O)C3O)c(O)cc4OC(=CC(=O)c24)c5ccc(O)cc5)C(O)C(O)C1O
143 0.095238095 XIQCIPHUIZGDLB-SEPMLUPWSA-N CC1OC(OCC2OC(Oc3cc(O)c4C(=O)C(=COc4c3)c5ccc(O)cc5)C(O)C(O)C2O)C(O)C(O)C1O
144 0.095238095 OGLPIRORSJERDB-UOQWIVOOSA-N COc1cc(OC)c2C(=O)c3c(OC4OC(COC5OCC(O)C(O)C5O)C(O)C(O)C4O)cc(OC)cc3Oc2c1
145 0.095238095 HFRLBDIWPZBNMK-BKPJJFADSA-N CC1OC(Oc2cc3OC(=CC(=O)c3c(O)c2C4OC(CO)C(O)C(O)C4O)c5ccc(O)cc5)C(O)C(O)C1O
146 0.095238095 SYIUZAGZWPKRQJ-GRENNAMOSA-N COc1ccc2Oc3cc(OC)c(OC)c(OC4OC(COC5OCC(O)C(O)C5O)C(O)C(O)C4O)c3C(=O)c2c1
147 0.095238095 XIQCIPHUIZGDLB-RVNLCRDTSA-N CC1OC(OCC2OC(Oc3cc(O)c4C(=O)C(=COc4c3)c5ccc(O)cc5)C(O)C(O)C2O)C(O)C(O)C1O
148 0.095238095 NLMDDRPCYZSQHR-UHFFFAOYSA-N OCC1OC(Oc2cccc3c2C(=O)c2c(C3C3OC(CO)C(C(C3O)O)O)c(O)c(cc2O)CO)C(C(C1O)O)O
149 0.095238095 QIZARGSUDZBXDB-JHVBERTJSA-N COc1cc(OC2OC(COC3OCC(O)C(O)C3O)C(O)C(O)C2O)c4c(O)c5C(=O)OC(=Cc5c(OC)c4c1)C
150 0.095238095 RRFXDKLEKUXSPN-ZEOISEGYSA-N CC1OC(OCC2OC(Oc3ccc4C(=O)c5c(O)c(C)ccc5C(=O)c4c3O)C(O)C(O)C2O)C(O)C(O)C1O
151 0.095238095 HFRLBDIWPZBNMK-GBHNVLEXSA-N CC1OC(Oc2cc3OC(=CC(=O)c3c(O)c2C4OC(CO)C(O)C(O)C4O)c5ccc(O)cc5)C(O)C(O)C1O
152 0.095238095 FKIYLTVJPDLUDL-WCDRIBADSA-N CC1OC(OCC2OC(Oc3cc(O)c4C(=O)C=C(Oc4c3)c5ccc(O)cc5)C(O)C(O)C2O)C(O)C(O)C1O
153 0.095238095 FKIYLTVJPDLUDL-RMNUETLVSA-N CC1OC(OCC2OC(Oc3cc(O)c4C(=O)C=C(Oc4c3)c5ccc(O)cc5)C(O)C(O)C2O)C(O)C(O)C1O
154 0.095238095 HYGKPGOEWCYHEN-OUEVUUCSSA-N COc1cc(OC2OC(COC3OCC(O)C(O)C3O)C(O)C(O)C2O)c4C(=O)c5c(Oc4c1)ccc(OC)c5OC
155 0.095238095 FKIYLTVJPDLUDL-FLPYCHHVSA-N C[C@H]1O[C@@H](OC[C@H]2O[C@@H](Oc3cc(O)c4C(=O)C=C(Oc4c3)c5ccc(O)cc5)[C@H](O)[C@@H](O)[C@@H]2O)[C@@H](O)[C@@H](O)[C@@H]1O
156 0.095238095 FKIYLTVJPDLUDL-NSKDIOFSSA-N CC1OC(OCC2OC(Oc3cc(O)c4C(=O)C=C(Oc4c3)c5ccc(O)cc5)C(O)C(O)C2O)C(O)C(O)C1O
157 0.095238095 UOEZFWBJIJNCFN-UHFFFAOYSA-N OCC1OC(OC2C=C(O)c3c(C2)oc(cc3=O)c2ccc(c(c2)O)O)C(C(C1O)O)OC1OC(C)C(C(C1O)O)O
158 0.095238095 NFISVKIURGFUAP-UHFFFAOYSA-N OCC1OC(C(C(C1O)O)O)C1=C(O)c2c(C(C1O)C1OC(CO)C(C(C1O)O)O)occ(c2=O)c1ccc(cc1)O
159 0.095238095 UUDKPWBINGHXLV-GQVBTPFISA-N C1C(C2=CC(=O)C3C(O)=C(O[C@@H]4OC[C@@H](O[C@@H]5OC(C)[C@H](O)C(O)[C@@H]5O)[C@H](O)C4O)C(OC)=CC=3O2)=CC=C(O)C=1
160 0.095238095 ZAUCYYBJZCXDBD-UHFFFAOYSA-N OCC1OC(Oc2cc(O)c3c(c2)oc(cc3=O)C2=CC(C(C=C2)O)O)C(C(C1O)O)OC1OC(C)C(C(C1O)O)O
161 0.095238095 ZGNFNPROZXLZQC-IJEUNHHQSA-N COc1cc(O[C@@H]2O[C@H](CO[C@@H]3OC[C@@H](O)[C@H](O)[C@H]3O)[C@@H](O)[C@H](O)[C@H]2O)c4C(=O)c5c(OC)ccc(OC)c5Oc4c1
162 0.095238095 OGLPIRORSJERDB-LEUKHICBSA-N COc1cc(OC)c2C(=O)c3c(OC4OC(COC5OCC(O)C(O)C5O)C(O)C(O)C4O)cc(OC)cc3Oc2c1
163 0.095238095 XIQCIPHUIZGDLB-CGJKSXEVSA-N CC1OC(OCC2OC(Oc3cc(O)c4C(=O)C(=COc4c3)c5ccc(O)cc5)C(O)C(O)C2O)C(O)C(O)C1O
164 0.095238095 LYGPBZVKGHHTIE-HUBYJIGHSA-N C[C@H]1[C@@H]([C@H]([C@H]([C@@H](O1)O[C@@H]2[C@H]([C@@H]([C@H](O[C@H]2C3=C(C=C(C4=C3OC(=CC4=O)C5=CC=C(C=C5)O)O)O)CO)O)O)O)O)O
165 0.090909091 BGPMMCPSTAYIEL-GKSGMORCSA-N C1(O)=CC2OC(C3C=CC(O)=CC=3)=CC(=O)C=2C(O)=C1[C@@H]1OC(CO)[C@@H](O)[C@H](O)C1O[C@@H]1OC(C)[C@H](O)[C@H](O)C1O
166 0.090909091 BGPMMCPSTAYIEL-BUTBOELVSA-N CC1OC(OC2C(O)C(O)C(CO)OC2c3c(O)cc4OC(=CC(=O)c4c3O)c5ccc(O)cc5)C(O)C(O)C1O
167 0.090909091 BGPMMCPSTAYIEL-JWUFSHJESA-N CC1OC(OC2C(O)C(O)C(CO)OC2c3c(O)cc4OC(=CC(=O)c4c3O)c5ccc(O)cc5)C(O)C(O)C1O
168 0.090909091 LSHRRCYSPUVUGQ-BFGGPRNPSA-N COc1c(O)c(OC2OC(COC3OC(C)C(O)C(O)C3O)C(O)C(O)C2O)cc4C(=O)c5ccccc5C(=O)c14
169 0.090909091 BLOFDBSKNMFQEB-UHFFFAOYSA-N OCC1OC(Oc2cccc3c2C(=O)c2c(C3C3OC(CO)C(C(C3O)O)O)cc(c(c2O)O)CO)C(C(C1O)O)O
170 0.090909091 LYGPBZVKGHHTIE-NQQFNCMQSA-N [C@@H]1([C@H](O)[C@@H]([C@H](O[C@@H]2[C@H]([C@@H]([C@H](O[C@H]2c2c(cc(c3c2oc(cc3=O)c2ccc(cc2)O)O)O)CO)O)O)O[C@@H]1C)O)O
171 0.090909091 BGPMMCPSTAYIEL-UTKQBPCESA-N CC1OC(OC2C(O)C(O)C(CO)OC2c3c(O)cc4OC(=CC(=O)c4c3O)c5ccc(O)cc5)C(O)C(O)C1O
172 0.090909091 BGPMMCPSTAYIEL-LJMMZVTNSA-N CC1OC(OC2C(O)C(O)C(CO)OC2c3c(O)cc4OC(=CC(=O)c4c3O)c5ccc(O)cc5)C(O)C(O)C1O
173 0.090909091 YTTXLZJOFKRPNQ-UHFFFAOYSA-N OCC1OC(C(C(C1O)O)OC1OCC(C(C1O)O)OC)c1c(O)cc2c(c1O)c(=O)cc(o2)c1ccc(cc1)O
174 0.090909091 LYGPBZVKGHHTIE-JZUNINQASA-N CC1OC(OC2C(O)C(O)C(CO)OC2c3c(O)cc(O)c4C(=O)C=C(Oc34)c5ccc(O)cc5)C(O)C(O)C1O
175 0.090909091 LYGPBZVKGHHTIE-UHFFFAOYSA-N OCC1OC(C(C(C1O)O)OC1OC(C)C(C(C1O)O)O)c1c(O)cc(c2c1oc(cc2=O)c1ccc(cc1)O)O
176 0.090909091 LYGPBZVKGHHTIE-VCGFSDPLSA-N CC1OC(OC2C(O)C(O)C(CO)OC2c3c(O)cc(O)c4C(=O)C=C(Oc34)c5ccc(O)cc5)C(O)C(O)C1O
177 0.090909091 LYGPBZVKGHHTIE-MURWTGAISA-N CC1OC(OC2C(O)C(O)C(CO)OC2c3c(O)cc(O)c4C(=O)C=C(Oc34)c5ccc(O)cc5)C(O)C(O)C1O
178 0.090909091 AUFMVSOUIZAOET-UHFFFAOYSA-N COCC1(O)COCC1(O)Oc1cc(OC2OC(CO)C(C(C2O)O)O)c2c(c1)C(=O)c1c(C2=O)c(O)cc(c1)C
179 0.090909091 LYGPBZVKGHHTIE-KWHWQUHUSA-N CC1OC(OC2C(O)C(O)C(CO)OC2c3c(O)cc(O)c4C(=O)C=C(Oc34)c5ccc(O)cc5)C(O)C(O)C1O
180 0.090909091 PAYPKPDXSURXJU-UHFFFAOYSA-N OCC1OC(C(C(C1O)O)O)c1c(O)c(C2OC(CO)C(C(C2O)O)O)c2c(c1O)c(=O)c(co2)C1=CCC(C=C1)O
181 0.090909091 PAJHRXYBOYNGOX-UHFFFAOYSA-N OCC1OC(Oc2cc(O)c3c(c2)oc(cc3=O)c2ccc(cc2)O)C(C(C1O)O)OC1OCC(C1O)(CO)OC
182 0.086956522 UJYLACKGIBSCEF-UHFFFAOYSA-N OCC1OC(Oc2cc(O)c3c(c2)oc(cc3=O)C2=CC(=C(CC2)O)O)C(C(C1O)O)OC1OC(C)C(C(C1O)O)O
183 0.086956522 MLTIJPSFPUIQNN-PBMLQHRUSA-N CC1OC(Oc2cc(O)c3C(=O)C=C(Oc3c2C4OC(C)C(O)C(O)C4O)c5ccc(O)c(O)c5)C(O)C(O)C1O
184 0.086956522 DSJCSWYQTOZYPA-UHFFFAOYSA-N OCC1OC(C(C(C1O)O)O)c1c(O)c(C2OC(CO)C(C(C2O)O)O)c(c2c1oc(cc2=O)C1=CC=C(CC1)O)O
185 0.086956522 LYGPBZVKGHHTIE-YFZSHZBPSA-N C1(O)=C([C@@H]2OC(CO)[C@@H](O)[C@H](O)C2O[C@@H]2OC(C)[C@H](O)[C@H](O)C2O)C2OC(C3C=CC(O)=CC=3)=CC(=O)C=2C(O)=C1
186 0.086956522 XEGFGSKULOVWMZ-WHURFGGPSA-N C1(O[C@@H]2OC(CO[C@@H]3OC(C)[C@H](O)[C@H](O)C3O)[C@@H](O)[C@H](O)C2O)=CC2OC(C3C=C(O)C(O)=CC=3)=CC(=O)C=2C=C1
187 0.086956522 MAGXBEMFZOMFFX-UHFFFAOYSA-N OCC1OC(Oc2cc3oc(cc(=O)c3c(c2C2OC(CO)C(C(C2O)O)O)O)C2=CC=C(CC2)O)C(C(C1O)O)O
188 0.086956522 ZIIBNXKQZAUBRD-UHFFFAOYSA-N CC1OC(OC2=CC=C(C=C2)C2=CC(=O)C3=C(O2)C(C2OC(CO)C(O)C(O)C2O)=C(O)C=C3O)C(O)C(O)C1O
189 0.086956522 UFCHOCZWIFBBIS-KOTYTVJYSA-N C1(C2C=CC(O[C@@H]3OC(C)[C@H](O)C(O)[C@@H]3O)=CC=2)=CC(=O)C2C(O)=C([C@@H]3OC(CO)[C@@H](O)[C@H](O)C3O)C(O)=CC=2O1
190 0.086956522 LMLWQGPRFCDTAE-UHFFFAOYSA-N COC1C(=C(C(=O)C)C(=O)C2(C1CC1=CC3=CC(=CC(C3(C(=C1C2=O)O)O)(O)O)O)OC1CC(O)C(C(O1)C)O)O
191 0.086956522 BHJZUXDFACAILR-BJFGPBHMSA-N CC1OC(OC2C(Oc3cc(O)cc4OC(=C/c5ccc(O)cc5)C(=O)c34)OC(CO)C(O)C2O)C(O)C(O)C1O
192 0.086956522 UFCHOCZWIFBBIS-GGROOLPBSA-N CC1OC(Oc2ccc(cc2)C3=CC(=O)c4c(O)c(C5OC(CO)C(O)C(O)C5O)c(O)cc4O3)C(O)C(O)C1O
193 0.086956522 PUKDLYBCHCCXIJ-UHFFFAOYSA-N OCC1OC(Oc2cccc3c2C(=O)C2=C(C3C3OC(CO)C(C(C3O)O)O)C=C(C3C2(O)O3)CO)C(C(C1O)O)O
194 0.086956522 XEGFGSKULOVWMZ-IVLIXVTASA-N CC1OC(OCC2OC(Oc3ccc4C(=O)C=C(Oc4c3)c5ccc(O)c(O)c5)C(O)C(O)C2O)C(O)C(O)C1O
195 0.086956522 UFCHOCZWIFBBIS-GBHNVLEXSA-N CC1OC(Oc2ccc(cc2)C3=CC(=O)c4c(O)c(C5OC(CO)C(O)C(O)C5O)c(O)cc4O3)C(O)C(O)C1O
196 0.086956522 VTWZMKRGBAQGEX-OPXVZGGOSA-N CC1OC(OC2C(CO)OC(C(O)C2O)c3c(O)cc4OC(=CC(=O)c4c3O)c5ccc(O)cc5)C(O)C(O)C1O
197 0.086956522 ZFIFAAAWDWSKGK-UHFFFAOYSA-N OCC1OC(C(C(C1O)O)O)C1C(=C(C2OC(CO)C(C(C2O)O)O)c2c(C1O)c(=O)c(co2)c1ccc(cc1)O)O
198 0.086956522 BHJZUXDFACAILR-HIUSLDBHSA-N C[C@@H]1O[C@@H](O[C@H]2[C@@H](Oc3cc(O)cc4OC(=Cc5ccc(O)cc5)C(=O)c34)O[C@H](CO)[C@@H](O)[C@@H]2O)[C@H](O)[C@H](O)[C@H]1O
199 0.086956522 ZIIBNXKQZAUBRD-IVIOCOLCSA-N CC1OC(Oc2ccc(cc2)C3=CC(=O)c4c(O)cc(O)c(C5OC(CO)C(O)C(O)C5O)c4O3)C(O)C(O)C1O
200 0.086956522 BHJZUXDFACAILR-HHOYNHCYSA-N C1(O)C=C2OC(=CC3C=CC(O)=CC=3)C(=O)C2=C(O[C@@H]2OC(CO)[C@@H](O)[C@H](O)C2O[C@@H]2OC(C)[C@H](O)C(O)[C@@H]2O)C=1
201 0.086956522 ZIIBNXKQZAUBRD-WUVOKECESA-N CC1OC(Oc2ccc(cc2)C3=CC(=O)c4c(O)cc(O)c(C5OC(CO)C(O)C(O)C5O)c4O3)C(O)C(O)C1O
202 0.086956522 LUZRSTVVUSDPJJ-MMFYEEMKSA-N C1(O)=C([C@H]2C(O)C(O)[C@H](O[C@H]3C(O)C(O)[C@@H](O)[C@H](C)O3)[C@H](CO)O2)C2OC(C3C=CC(O)=CC=3)=CC(=O)C=2C(O)=C1
203 0.086956522 MLTIJPSFPUIQNN-VTSVTLMWSA-N C1(O[C@@H]2OC(C)[C@H](O)[C@H](O)C2O)=C([C@H]2C(O)C(O)[C@@H](O)[C@H](C)O2)C2OC(C3C=C(O)C(O)=CC=3)=CC(=O)C=2C(O)=C1
204 0.086956522 ZIIBNXKQZAUBRD-TYLQWMPKSA-N CC1OC(Oc2ccc(cc2)C3=CC(=O)c4c(O)cc(O)c(C5OC(CO)C(O)C(O)C5O)c4O3)C(O)C(O)C1O
205 0.083333333 ZKFIDWCZZZTPLL-UHFFFAOYSA-N OCc1cc(O)c2c(c1)C(C1OC(CO)C(C(C1O)O)O)c1c(C2=O)c(ccc1)OC1OC(C(O)O)C(C(C1O)O)O
206 0.083333333 DLJSFJQEAHTMMJ-UHFFFAOYSA-N OCOc1cc(O)c2c(c1)C(C1OC(CO)C(C(C1O)O)O)c1c(C2=O)c(ccc1)OC1OC(CO)C(C(C1O)O)O
207 0.083333333 ZRFGPPMOULQEGG-UHFFFAOYSA-N OCc1cc(O)c2c(c1)C(C1OC(CO)C(C(C1O)O)O)C1=C(C2=O)C(=CC2C1O2)OC1OC(CO)C(C(C1O)O)O
208 0.083333333 QXHHBGFIPDPRAX-KTDUNRGMSA-N C1(C2C=CC(O)=C(O)C=2)=CC(=O)C2C(O)=C([C@H]3OC(C)[C@H](O)C(O)[C@@H]3O[C@@H]3OC(C)[C@H](O)C(O)[C@@H]3O)C(O)=CC=2O1
209 0.083333333 ZEPMWGWBBATJGD-KBVHLOSJSA-N CC1OC(OC2C(O)C(CO)OC(C2O)c3c(O)cc4OC(=CC(=O)c4c3O)c5ccc(O)cc5)C(O)C(O)C1O
210 0.083333333 QMSQRTKRFXZURS-UHFFFAOYSA-N OCC1OC(Oc2cc(O)c3c(c2)oc(cc3=O)C2C=CC(=C(C2)O)O)C(C(C1O)O)OC1OC(C)C(C(C1O)O)O
211 0.083333333 QXHHBGFIPDPRAX-RHJIMJPWSA-N C1(C2C=CC(O)=C(O)C=2)=CC(=O)C2C(O)=C([C@H]3OC(C)[C@@H](O)C(O)[C@@H]3O[C@@H]3OC(C)[C@H](O)C(O)[C@@H]3O)C(O)=CC=2O1
212 0.083333333 UTPKBBBHSBEZOH-UHFFFAOYSA-N OCC1OC(C(C(C1O)O)O)c1c(O)c(C2OC(CO)C(C(C2O)O)O)c2c(c1O)c(=O)c(co2)C1=CC=C(CC1)O
213 0.083333333 YUSSGZVUACDDMY-SEPMLUPWSA-N CC1OC(OCC2OC(Oc3ccc(cc3)C4=COc5cc(O)cc(O)c5C4=O)C(O)C(O)C2O)C(O)C(O)C1O
214 0.08 QXHHBGFIPDPRAX-UHFFFAOYSA-N CC1OC(OC2C(O)C(O)C(C)OC2C2=C(O)C=C3OC(=CC(=O)C3=C2O)C2=CC=C(O)C(O)=C2)C(O)C(O)C1O
215 0.08 QXHHBGFIPDPRAX-QUWARRLQSA-N CC1OC(OC2C(O)C(O)C(C)OC2c3c(O)cc4OC(=CC(=O)c4c3O)c5ccc(O)c(O)c5)C(O)C(O)C1O
216 0.08 QXHHBGFIPDPRAX-DOWDIMSDSA-N CC1OC(OC2C(O)C(O)C(C)OC2c3c(O)cc4OC(=CC(=O)c4c3O)c5ccc(O)c(O)c5)C(O)C(O)C1O
217 0.08 QXHHBGFIPDPRAX-SGLOTMMYSA-N CC1OC(OC2C(O)C(O)C(C)OC2c3c(O)cc4OC(=CC(=O)c4c3O)c5ccc(O)c(O)c5)C(O)C(O)C1O
218 0.08 PCMOBXFHWUBETM-UHFFFAOYSA-N OCC1OC(C(C(C1O)O)O)c1c(O)c(C2OC(CO)C(C(C2O)O)O)c(c2c1oc(cc2=O)C1CC=C(C=C1)O)O
219 0.08 YWNAZAJUDNEHMF-HKEKTOOPSA-N CC1OC(OC2C(O)C(O)C(CO)OC2c3cc4C(=O)C=C(Oc4cc3O)c5ccc(O)c(O)c5)C(O)C(O)C1O
220 0.08 ORTYRILKLMWVPO-UHFFFAOYSA-N OCC1OC(Oc2cc(O)c3c(c2)OC(CC3=O)C2=CC=C(C#C2)O)C(C(C1O)O)OC1OC(C)C(C(C1O)O)O
221 0.08 NVCITTMFPICLDX-UHFFFAOYSA-N OCC1OC(Oc2cc(O)c3c(c2)OC(CC3=O)C2=CC#CC(=C2)O)C(C(C1O)O)OC1OC(C)C(C(C1O)O)O
222 0.08 XSJPZUWHHOIIBT-UHFFFAOYSA-N OCC1OC(Oc2cc(O)c3c(c2)OC(C(C3=O)O)c2ccc(cc2)O)C(C(C1O)O)OC1OC(C)C(C(C1O)O)O
223 0.08 FAVVFEAXBSFMIP-UHFFFAOYSA-N OCC1OC(OC2=CC3=C(C4(C2O4)O)C(=O)CC(O3)c2ccc(cc2)O)C(C(C1O)O)OC1OC(C)C(C(C1O)O)O
224 0.08 TWLYQPPCSPHLCD-UHFFFAOYSA-N OCC1OC(Oc2cccc3c2C(=O)c2c(C3C3OC(CO)C(C(C3O)O)O)cc(cc2O)C(O)O)C(C(C1O)O)O
225 0.076923077 IRRZKTAIXOHIKH-ZTTXCHEFSA-N COc1cc(O)c2C(=O)C(=C(Oc2c1)c3ccc(O)c(OC4CC(O)C(O)C(C)O4)c3)OC5OCC(O)C(O)C5O
226 0.076923077 VIZOIWONWPNYQB-DOYQYKRZSA-N CC1OC(OC2C(O)C(O)C(CO)OC2Oc3cc(O)c4C(=O)CC(Oc4c3)c5cc(O)cc(O)c5)C(O)C(O)C1O
227 0.076923077 LTAWWAJIRJMKPH-UHFFFAOYSA-N OCC1OC(Oc2cc(cc3c2C(=O)c2c(C3=O)cc(cc2O)C)OC2(O)COCC2(CO)OC)C(C(C1O)O)O
228 0.076923077 TVHTWTMFRAIDNP-UHFFFAOYSA-N Oc1ccc(cc1)C1CC(=O)c2c(O1)cc(cc2O)OC1OC(C(O)O)C(C(C1OC1OC(C)C(C(C1O)O)O)O)O
229 0.076923077 UTIKRWAFUZKNDG-UHFFFAOYSA-N OCC1OC(Oc2cc3oc(cc(=O)c3c(c2C2OC(CO)C(C(C2O)O)O)O)C2CC=C(C=C2)O)C(C(C1O)O)O
230 0.074074074 BWFWLGVQUXRBSE-UHFFFAOYSA-N OCC1OC(Oc2cc(O)c(c(c2)OC(=C)c2ccc(cc2)O)C(=O)O)C(C(C1O)O)OC1OC(C)C(C(C1O)O)O
231 0.074074074 QOGRZURVMSLWIN-UHFFFAOYSA-N OCC1OC(OC2=C(C3OC(CO)C(C(C3O)O)O)C(C3C(=C2)OC(=CC3=O)c2ccc(cc2)O)O)C(C(C1O)O)O
232 0.074074074 OEOFNNDYYLIDDI-CKDOJOSSSA-N CC1OC(OCC2OC(Oc3cc(O)cc4OC(=Cc5ccc(O)cc5)C(=O)c34)C(O)C(O)C2O)C(O)C(O)C1O
233 0.074074074 OEOFNNDYYLIDDI-SEPMLUPWSA-N C[C@@H]1O[C@@H](OC[C@H]2O[C@@H](Oc3cc(O)cc4OC(=Cc5ccc(O)cc5)C(=O)c34)[C@H](O)[C@@H](O)[C@@H]2O)[C@H](O)[C@H](O)[C@H]1O
234 0.074074074 IXNNDKWPHQMKLT-UHFFFAOYSA-N OCC1OC(Oc2cccc3c2C(=O)C2=C(C3C3OC(CO)C(C(C3O)O)O)C3C(C=C2O)(O3)CO)C(C(C1O)O)O
235 0.074074074 OEOFNNDYYLIDDI-NAJGWTGKSA-N C1(O[C@@H]2O[C@H](CO[C@@H]3OC(C)[C@H](O)C(O)[C@@H]3O)[C@@H](O)C(O)C2O)C=C(O)C=C2O/C(=C/C3C=CC(O)=CC=3)/C(=O)C=12
236 0.074074074 NTQXGMWLAMTKEL-UHFFFAOYSA-N OC1C(OC2OC(C)C(C(C2O)O)O)C(Oc2cc(O)c3c(c2)OC(CC3=O)c2ccccc2)OC(C1O)C(=O)O
237 0.074074074 DWTSPZRLJSYPKG-UHFFFAOYSA-N OCC1OC(C(C(C1O)O)O)c1c(O)c(C2OC(CO)C(C(C2O)O)O)c2c(c1O)c(=O)c(co2)C1CC=C(C=C1)O
238 0.074074074 OEOFNNDYYLIDDI-TWTNJGHDSA-N CC1OC(OCC2OC(Oc3cc(O)cc4OC(=Cc5ccc(O)cc5)C(=O)c34)C(O)C(O)C2O)C(O)C(O)C1O
239 0.071428571 MAOXHYRVFCUZDK-UHFFFAOYSA-N OCC1OC(Oc2cc(O)cc(c2)OC(=CC(=O)O)c2ccc(cc2)O)C(C(C1O)O)OC1OC(C)C(C(C1O)O)O
240 0.071428571 RWALWCJJCDZIOS-UHFFFAOYSA-N OCC1OC(OC2=CC3(C(C(=C2)O)C(=O)C=C(O3)c2ccc(cc2)O)O)C(C(C1O)O)OC1OC(C)C(C(C1O)O)O
241 0.071428571 NTWUVQVTPFOEDM-UHFFFAOYSA-N OCC1OC(Oc2cc(O)c3c(c2)OC(CC3=O)C2=CC3C(C=C2)(O3)O)C(C(C1O)O)OC1OC(C)C(C(C1O)O)O
242 0.071428571 QCYGZXWHSPWBDQ-UHFFFAOYSA-N OCC1OC(Oc2cc(O)c3c(c2)OC(COC3=O)c2ccc(cc2)O)C(C(C1O)O)OC1OC(C)C(C(C1O)O)O
243 0.071428571 MKBHYOJJEHKUHP-UHFFFAOYSA-N OCC1OC(C(C(C1O)O)O)c1c(O)c2C(=O)C(COc2c(c1O)C1OC(CO)C(C(C1O)O)O)c1ccc(cc1)O
244 0.071428571 KTMBAWQALAEOTA-UHFFFAOYSA-N OCC1OC(Oc2cc(O)c3c(c2)OC(CC3=O)c2ccc(cc2)O)C(C(C1O)O)OC1OC(C)C(=O)C(C1O)O
245 0.071428571 SPOOWVDPHUXKND-UHFFFAOYSA-N OC1=CC(=CC#C1)C1CC(=O)c2c(O1)cc(cc2O)OC1OC(COC2OC(C)C(C(C2O)O)O)C(C(C1O)O)O
246 0.071428571 UNMYJJZCGQBPCC-UHFFFAOYSA-N OCC1OC(C(C(C1O)O)O)c1c(O)c2C(O)C(=COc2c(c1O)C1OC(CO)C(C(C1O)O)O)c1ccc(cc1)O
247 0.071428571 FENFLCRLYDFYCN-UHFFFAOYSA-N OCC1OC(OC2C=c3oc(cc(=O)c3=C(C2C2OC(CO)C(C(C2O)O)O)O)c2ccc(cc2)O)C(C(C1O)O)O
248 0.068965517 IQXBGORHRGHUMX-UHFFFAOYSA-N O=CC1OC(Oc2cc(O)c3c(c2)OC(CC3=O)c2ccc(cc2)O)C(C(C1O)O)OC1OC(C)C(C(C1O)O)O
249 0.068965517 OBKKEZLIABHSGY-DOYQYKRZSA-N C[C@H]1[C@@H]([C@H]([C@H]([C@@H](O1)O[C@@H]2[C@H]([C@@H]([C@H](O[C@H]2OC3=CC(=C4C(=O)C[C@H](OC4=C3)C5=CC(=C(C=C5)O)O)O)CO)O)O)O)O)O
250 0.068965517 RQSNDQMQPHTZBN-UHFFFAOYSA-N OCC1OC(Oc2cc(O)c3c(c2)OC(C#C3)c2ccc(c(c2)O)O)C(C(C1O)O)OC1OC(C)C(C(C1O)O)O
251 0.068965517 PKXLIQWBIGJJMV-UHFFFAOYSA-N OCC1OC(OC2=CC3(C(C(=C2)O)(O3)C(=O)C=Cc2ccc(cc2)O)O)C(C(C1O)O)OC1OC(C)C(C(C1O)O)O
252 0.068965517 KLDARLGFVGIIIL-WYLNWOMZSA-N OCC1OC(C(O)C(O)C1O)c2c(O)c(C3OC(CO)C(O)C(O)C3O)c4OC(CC(=O)c4c2O)c5ccc(O)cc5
253 0.068965517 NLCYYMBFIFKSFH-UHFFFAOYSA-N OCC1OC(Oc2cc(O)c3c(c2)OC(CC3=O)c2ccc(cc2)O)C(C(=O)C1O)OC1OC(C)C(C(C1O)O)O
254 0.068965517 DBBNUGPFNTYZAV-UHFFFAOYSA-N OCC1OC(Oc2cc(O)c3c(c2)OC(CC3=O)c2ccc(cc2)O)C(C(C1=O)O)OC1OC(C)C(C(C1O)O)O
255 0.068965517 KLDARLGFVGIIIL-UHFFFAOYSA-N OCC1OC(C(O)C(O)C1O)C1=C(O)C2=C(OC(CC2=O)C2=CC=C(O)C=C2)C(C2OC(CO)C(O)C(O)C2O)=C1O
256 0.068965517 QQDGUGHQCLQJDE-UHFFFAOYSA-N OCC1OC(Oc2cc(O)c3c(c2)OC(CC(=O)O3)c2ccc(cc2)O)C(C(C1O)O)OC1OC(C)C(C(C1O)O)O
257 0.068965517 GOOCUKUENRPLRY-UHFFFAOYSA-N COC1COC(C(C1O)O)c1c(O)c(C2OC(CO)C(C(C2O)O)O)c(c2c1oc(cc2=O)c1ccc(cc1)O)O
258 0.068965517 FGZNMTSRXIKLCM-UHFFFAOYSA-N OC1=CC=C(C#C1)C1CC(=O)c2c(O1)cc(cc2O)OC1OC(COC2OC(C)C(C(C2O)O)O)C(C(C1O)O)O
259 0.068965517 KLDARLGFVGIIIL-FTNYORNGSA-N OCC1OC(C(O)C(O)C1O)c2c(O)c(C3OC(CO)C(O)C(O)C3O)c4OC(CC(=O)c4c2O)c5ccc(O)cc5
260 0.068965517 WTHQREIOVYFHDV-UHFFFAOYSA-N OCC1OC(Oc2cc(O)c3c(c2)OC(CC3=O)c2ccc(cc2)O)C(C(C1O)O)OC1OC(C)C(=C(C1O)O)O
261 0.066666667 BSEQPIQKAQMKKU-UHFFFAOYSA-N OCC1OC(OC2=CC34C(C(=C2)O)(O4)C(=O)CC(O3)c2ccc(cc2)O)C(C(C1O)O)OC1OC(C)C(C(C1O)O)O
262 0.066666667 VKUHMJUHECBTPE-UHFFFAOYSA-N OCC1OC(Oc2cc(O)c3c(c2)OC(CC3=O)c2ccc(cc2O)O)C(C(C1O)O)OC1OC(C)C(C(C1O)O)O
263 0.066666667 SQNQYXWQXMHOJM-UHFFFAOYSA-N OCC1OC(Oc2ccc3c(c2)OC(CC3=O)c2ccc(c(c2)OC2OC3COC(C2O)C3O)O)C(C(C1O)O)O
264 0.066666667 ZKQURBXAQSIWAN-UHFFFAOYSA-N OC(C1OC(Oc2cc(O)c(c(c2)O)C(=O)C=Cc2ccc(cc2)O)C(C(C1O)O)OC1OC(C)C(C(C1O)O)O)O
265 0.066666667 ZHYBOCADBFPNQF-UHFFFAOYSA-N OCC1OC(Oc2cc(O)c(c(c2)O)C(=O)C=Cc2ccc(cc2O)O)C(C(C1O)O)OC1OC(C)C(C(C1O)O)O
266 0.066666667 RCPASDFQDBTVMM-UHFFFAOYSA-N OCC1OC(Oc2cc(O)c3c(c2O)OC(CC3=O)c2ccc(cc2)O)C(C(C1O)O)OC1OC(C)C(C(C1O)O)O
267 0.066666667 OBKKEZLIABHSGY-CJHJRYPYSA-N CC1OC(OC2C(O)C(O)C(CO)OC2Oc3cc(O)c4C(=O)CC(Oc4c3)c5ccc(O)c(O)c5)C(O)C(O)C1O
268 0.066666667 OBKKEZLIABHSGY-UHFFFAOYSA-N OCC1OC(Oc2cc(O)c3c(c2)OC(CC3=O)c2ccc(c(c2)O)O)C(C(C1O)O)OC1OC(C)C(C(C1O)O)O
269 0.066666667 OJWZETXICWKGDE-UHFFFAOYSA-N OC1C2COC1C(C(O2)Oc1cc(O)c2c(c1)OC(CC2=O)c1ccc(c(c1)O)O)OC1OC(C)C(C(C1O)O)O
270 0.066666667 CBCHYQYEPLMFEO-UHFFFAOYSA-N OCC1OC(C(C(C1O)O)O)c1c2OC(=CC(c2c(c(c1O)C1OC(CO)C(C(C1O)O)O)O)O)c1ccc(cc1)O
271 0.066666667 HHEDQAZWRJIVMA-UHFFFAOYSA-N OCC1OC(C(C(C1O)O)O)C1=C(O)C(=C(C2C1OC(=CC2=O)c1ccc(cc1)O)O)C1OC(CO)C(C(C1O)O)O
272 0.066666667 OBKKEZLIABHSGY-XBINALIMSA-N CC1OC(OC2C(O)C(O)C(CO)OC2Oc3cc(O)c4C(=O)CC(Oc4c3)c5ccc(O)c(O)c5)C(O)C(O)C1O
273 0.066666667 TVORLQOBDJRIEE-UHFFFAOYSA-N OCC1OC(C(C(C1O)O)OC1OC(C)C(C(C1O)O)O)C1=C2OC(=CC(=O)C2C(C=C1O)(O)O)c1ccc(cc1)O
274 0.066666667 CZIWOLMWFXSXBS-UHFFFAOYSA-N OCC1OC(C(C(C1O)O)O)C1=C(O)C2C(=O)C(=COC2C(=C1O)C1OC(CO)C(C(C1O)O)O)c1ccc(cc1)O
275 0.066666667 OBKKEZLIABHSGY-MUFRRZRRSA-N CC1OC(OC2C(O)C(O)C(CO)OC2Oc3cc(O)c4C(=O)CC(Oc4c3)c5ccc(O)c(O)c5)C(O)C(O)C1O
276 0.064516129 WDRNVZQMLCJXPB-UHFFFAOYSA-N OCC1OC(Oc2cc(O)c3c(c2)OC(=CC3O)c2ccc(c(c2)O)O)C(C(C1O)O)OC1OC(C)C(C(C1O)O)O
277 0.064516129 OBKKEZLIABHSGY-OKDLHEIRSA-N C1(OC2OC(CO)C(O)C(O)C2OC2OC(C)C(O)C(O)C2O)C=C2O[C@]([H])(C3C=CC(O)=C(O)C=3)CC(=O)C2=C(O)C=1
278 0.064516129 TZYRYKAPZQUJBR-UHFFFAOYSA-N OCC1OC(Oc2cc(C=CC(=O)c3ccc(cc3O)OC3OC4COC(C3O)C4O)ccc2O)C(C(C1O)O)O
279 0.064516129 WIFZVOAEPWEVOI-UHFFFAOYSA-N OCC1OC(Oc2cc(O)c(c(c2)O)C(=O)C=C(c2ccc(cc2)O)O)C(C(C1O)O)OC1OC(C)C(C(C1O)O)O
280 0.064516129 GJJOGDGOLLWFBY-UHFFFAOYSA-N OC1C(OC2=CC3=C(C4(C2O4)O)C(=O)CC(O3)c2ccc(cc2)O)OC(C(C1O)O)COC1OC(C)C(C(C1O)O)O
281 0.064516129 WORLBWUVIOBRSU-UHFFFAOYSA-N OCC1OC(Oc2cc(O)c3c(c2)OC(CC3=O)(O)c2ccc(cc2)O)C(C(C1O)O)OC1OC(C)C(C(C1O)O)O
282 0.064516129 HLFYTVKYMUSBRT-UHFFFAOYSA-N OCC1OC(Oc2cc(O)c(c(c2)O)C(=O)C(=Cc2ccc(cc2)O)O)C(C(C1O)O)OC1OC(C)C(C(C1O)O)O
283 0.064516129 BYTZAESAFVGMLS-UHFFFAOYSA-N OCC1OC(Oc2cc(O)c(c(c2)O)OC(=O)C=Cc2ccc(cc2)O)C(C(C1O)O)OC1OC(C)C(C(C1O)O)O
284 0.064516129 PYIMHEMPXQWEHX-UHFFFAOYSA-N Oc1ccc(cc1)C1Oc2cc(OC3OC(COC4OC(C)C(C(C4O)O)O)C(C(C3O)O)O)cc(c2C(=O)C1O)O
285 0.064516129 ZFQRTMXJQJEFBI-UHFFFAOYSA-N OCC1OC(Oc2ccc(c(c2)O)C(=O)C=Cc2ccc(c(c2)OC2OC3COC(C2O)C3O)O)C(C(C1O)O)O
286 0.064516129 KCWXUFBUOWBOGQ-UHFFFAOYSA-N OCC1OC(Oc2cc(ccc2O)C2CC(=O)c3c(O2)cc(cc3)OC2OC3COC(C2O)C3O)C(C(C1O)O)O
287 0.0625 FESGFDALJOTSAP-BUTBOELVSA-N CC1OC(OCC2OC(C(O)C(O)C2O)c3c(O)cc4OC(=CC(=O)c4c3O)c5ccc(O)cc5)C(O)C(O)C1O
288 0.0625 UAPAQUSAZNMLSG-UHFFFAOYSA-N OCC1OC(Oc2cc(O)c3c(c2)OC(CC3=O)c2ccc(cc2)O)C(C(=C1O)O)OC1OC(C)C(C(C1O)O)O
289 0.0625 GPHQJSZPXTYPET-UHFFFAOYSA-N OCC1OC(Oc2cc(O)c(c(c2)O)C(=O)C=Cc2ccc(cc2)O)C(C(C1O)O)OC1OC(C)C(C(=O)C1O)O
290 0.0625 BEIJRQGLWGPGKK-UHFFFAOYSA-N OCC1OC(Oc2cc3OC(CC(=O)c3c(c2O)O)c2ccc(cc2)O)C(C(C1O)O)OC1OC(C)C(C(C1O)O)O
291 0.0625 FESGFDALJOTSAP-WBWDCKPMSA-N C1(C2C=CC(O)=CC=2)=CC(=O)C2C(O)=C([C@@H]3OC(CO[C@@H]4OC(C)[C@H](O)C(O)[C@@H]4O)[C@@H](O)[C@H](O)C3O)C(O)=CC=2O1
292 0.0625 GNWLZBLSPUHNII-UHFFFAOYSA-N OCC1OC(OC2=CC3=C(C#C2)C(=O)CC(O3)c2ccc(c(c2)O)O)C(C(C1O)O)OC1OC(C)C(C(C1O)O)O
293 0.0625 FESGFDALJOTSAP-OCPVYWCKSA-N CC1OC(OCC2OC(C(O)C(O)C2O)c3c(O)cc4OC(=CC(=O)c4c3O)c5ccc(O)cc5)C(O)C(O)C1O
294 0.0625 FEZMPGWEAGDHJN-UHFFFAOYSA-N OCC1OC(Oc2cc(O)c(c(c2)O)C(=O)C=Cc2ccc(cc2)O)C(C(C1O)O)OC1OC(C)C(=O)C(C1O)O
295 0.0625 KHFCDMNIDBVNIK-UHFFFAOYSA-N OCC1OC(Oc2cc3OC(=CC(c3c(c2C2OC(CO)C(C(C2O)O)O)O)O)c2ccc(cc2)O)C(C(C1O)O)O
296 0.0625 QGBFCXYRRCAEPV-UHFFFAOYSA-N OCC1OC(Oc2cc(O)c3c(c2)OC(CC3=O)c2ccc(cc2)O)C(C(C1O)O)OC1OC(C)C(C(=C1O)O)O
297 0.0625 QALDGQNNUSKYRM-ZQLPCTANSA-N C1(O)=C([C@H]2C(O)C(O)[C@H](O)[C@H](CO[C@@H]3OC(C)[C@H](O)[C@H](O)C3O)O2)C2OC(C3C=CC(O)=CC=3)=CC(=O)C=2C(O)=C1
298 0.0625 NLOSUNWHRYWLAN-UHFFFAOYSA-N OCC1OC(Oc2ccccc2COC(=O)c2c(O)ccc(c2OC)OC2OC3COC(C2O)C3O)C(C(C1O)O)O
299 0.0625 FESGFDALJOTSAP-JQSIJGRPSA-N CC1OC(OCC2OC(C(O)C(O)C2O)c3c(O)cc4OC(=CC(=O)c4c3O)c5ccc(O)cc5)C(O)C(O)C1O
300 0.0625 QALDGQNNUSKYRM-GQQCLVLRSA-N CC1OC(OCC2OC(C(O)C(O)C2O)c3c(O)cc(O)c4C(=O)C=C(Oc34)c5ccc(O)cc5)C(O)C(O)C1O
301 0.0625 RAXZHWIBAAPAAS-UHFFFAOYSA-N OCC1OC(C(C(C1O)O)O)c1c(O)cc(c(c1O)C1OC(C)C(C(C1O)O)O)OC(=CC(=O)O)c1ccc(cc1)O
302 0.060606061 DLYYGVOVVVOPCA-UHFFFAOYSA-N O=CC1OC(Oc2cc(O)c(c(c2)O)C(=O)C=Cc2ccc(cc2)O)C(C(C1O)O)OC1OC(C)C(C(C1O)O)O
303 0.060606061 KBGWEBGMTFZQFT-UHFFFAOYSA-N OCC1OC(Oc2cc(O)c(c(c2)O)C(=O)C=CC2=CC3C(C=C2)(O3)O)C(C(C1O)O)OC1OC(C)C(C(C1O)O)O
304 0.060606061 RYEPHSQCIXRNCK-UHFFFAOYSA-N OCC1OC(Oc2cc(O)c(c(c2)O)C(=O)C=Cc2ccc(cc2)O)C(C(C1O)O)OC1OC(C)C(=C(C1O)O)O
305 0.060606061 NDVIAUSXBFZHFP-UHFFFAOYSA-N OCC1OC(Oc2cc(O)c(c(c2)O)C(=O)C=Cc2ccc(c(c2)O)O)C(C(C1O)O)OC1OC(C)C(C(C1O)O)O
306 0.060606061 RCFNEUNACWDVIZ-UHFFFAOYSA-N Oc1ccc(c(c1)O)C1CC(=O)c2c(O1)cc(cc2O)OC1OC(COC2OC(C)C(C(C2O)O)O)C(C(C1O)O)O
307 0.060606061 XJKHUYWYBAIYQR-UHFFFAOYSA-N OC1C(OC2=CC34C(C(=C2)O)(O4)C(=O)CC(O3)c2ccc(cc2)O)OC(C(C1O)O)COC1OC(C)C(C(C1O)O)O
308 0.060606061 FIWYWDQUOHUUPT-UHFFFAOYSA-N OCC1OC(Oc2cc(O)c(c(c2)O)C(=O)C=Cc2ccc(cc2)O)C(C(C1=O)O)OC1OC(C)C(C(C1O)O)O
309 0.060606061 OPQHVJPWPRDJFC-UHFFFAOYSA-N OCC1OC(OC2=C(C3OC(CO)C(C(C3O)O)O)C(=C3C(C2)OC(=CC3=O)c2ccc(cc2)O)O)C(C(C1O)O)O
310 0.060606061 NQCJSGNSRIYIQN-UHFFFAOYSA-N OCC1OC(Oc2cc3OC(CC(=O)c3c(c2C2OC(CO)C(C(C2O)O)O)O)c2ccc(cc2)O)C(C(C1O)O)O
311 0.060606061 ITGWRUWGFNVVSM-UHFFFAOYSA-N OCC1OC(Oc2cc(O)c(c(c2)O)C(=O)C=Cc2ccc(cc2)O)C(C(=O)C1O)OC1OC(C)C(C(C1O)O)O
312 0.060606061 LHWIKILRUXTZIV-UHFFFAOYSA-N Oc1ccc(cc1)C1CC(=O)c2c(O1)cc(cc2O)OC1OC(COC2OC(C)C(C(=O)C2O)O)C(C(C1O)O)O
313 0.058823529 BKGLYMBYRUOOER-UHFFFAOYSA-N Oc1ccc(cc1)C1CC(=O)c2c(O1)cc(cc2O)OC1OC(COC2OC(C)C(C(C2O)O)O)C(=O)C(C1O)O
314 0.058823529 ILCREXUWEIPOSZ-UHFFFAOYSA-N OCC1OC(Oc2ccc(c(c2)O)C(=O)C=Cc2ccc(c(c2)OC2OC(C)C(=O)C(C2O)O)O)C(C(C1O)O)O
315 0.058823529 LZLNUDYDFVKRPQ-UHFFFAOYSA-N Oc1ccc(cc1)C1CC(=O)c2c(O1)cc(cc2O)OC1OC(COC2OC(C)C(=O)C(C2O)O)C(C(C1O)O)O
316 0.058823529 LSNOHGUXAHZZDW-UHFFFAOYSA-N Oc1ccc(cc1)C1CC(=O)c2c(O1)cc(cc2O)OC1OC(COC2OC(C)C(C(C2O)O)O)C(C(=O)C1O)O
317 0.058823529 VJYWYKXAROFKBQ-UHFFFAOYSA-N OCC1OC(C(C(C1O)O)O)c1c(O)c(C(=O)C=C(c2ccc(cc2)O)O)c(c(c1O)C1OC(C)C(C(C1O)O)O)O
318 0.058823529 PMIQEKQHFTUHHL-UHFFFAOYSA-N OCC1OC(Oc2cc(C=CC(=O)c3ccc(cc3O)OC3OC(C)C(=O)C(C3O)O)ccc2O)C(C(C1O)O)O
319 0.058823529 IMTDWJVYFUHKDZ-UHFFFAOYSA-N Oc1ccc(cc1)C1CC(=O)c2c(O1)cc(cc2O)OC1OC(COC2OC(C)C(C(C2O)O)O)C(C(C1=O)O)O
320 0.058823529 DEXLKUCKMCSEKE-UHFFFAOYSA-N OCC1OC(OC2=CC(=C(C3(C2O3)O)C(=O)C=Cc2ccc(cc2)O)O)C(C(C1O)O)OC1OC(C)C(C(C1O)O)O
321 0.058823529 WUIIKIDSGPPLQJ-XJBIVIJWSA-N COc1cc(ccc1O[C@@H]2O[C@H](CO)[C@@H](O)[C@H](O)[C@H]2O[C@@H]3OC[C@](O)(CO)[C@H]3O)[C@@H]4CC(=O)c5c(O)cc(O)cc5O4
322 0.058823529 CJSHTMXKZPARBE-UHFFFAOYSA-N O=C1CC(Oc2c(O1)c(O)cc(c2)OC1OC(COC2OC(C)C(C(C2O)O)O)C(C(C1O)O)O)c1ccc(cc1)O
323 0.058823529 PYCAAOIBFQESCG-UHFFFAOYSA-N Oc1ccc(cc1)C1COC(=O)c2c(O1)cc(OC1OC(COC3OC(C)C(C(C3O)O)O)C(C(C1O)O)O)cc2O
324 0.058823529 ORKULLNZFCMHFT-UHFFFAOYSA-N OC1C(O)C(Oc2cc(O)c3c(c2)OC(CC3=O)C2=CC3C(C=C2)(O3)O)OC(C1O)COC1OC(C)C(C(C1O)O)O
325 0.058823529 ZIPIIQKVRFWVMZ-UHFFFAOYSA-N OCC1OC(Oc2cc(ccc2O)C2CC(=O)c3c(O2)cc(cc3)OC2OC(C)C(=O)C(C2O)O)C(C(C1O)O)O
326 0.057142857 BYALYZGUSBVZQP-XJBIVIJWSA-N COc1cc(ccc1O)C2CC(=O)c3c(O)cc(OC4OC(CO)C(O)C(O)C4OC5OCC(O)(CO)C5O)cc3O2
327 0.057142857 PPTCQHSJKJDGCB-UHFFFAOYSA-N CC1OC(OCc2cc(O)c3c(c2)C(C2OC(C(=O)O)C(C(C2O)O)O)c2c(C3=O)c(O)ccc2)C(C(C1O)O)O
328 0.057142857 CLQDBACVBRRQGI-UHFFFAOYSA-N OC1C(OC(C(C1O)O)COC1OC(C)C(C(C1O)O)O)Oc1cc(O)c2c(c1O)OC(CC2=O)c1ccc(cc1)O
329 0.057142857 ROEWHQLZANYPCZ-UHFFFAOYSA-N OCC1OC(Oc2cc(O)c(c(c2)O)C(=O)C2OC2c2ccc(cc2)O)C(C(C1O)O)OC1OC(C)C(C(C1O)O)O
330 0.057142857 UUQZWVGUPNJABH-UHFFFAOYSA-N OCC1OC(Oc2cc(O)c(c(c2O)O)C(=O)C=Cc2ccc(cc2)O)C(C(C1O)O)OC1OC(C)C(C(C1O)O)O
331 0.057142857 MHPXLTSVOCIZHI-UHFFFAOYSA-N OCC1OC(Oc2cc(O)c3c(c2)OC(CC3=O)C2=CC=C(C3C2O3)O)C(C(C1O)O)OC1OC(C)C(C(C1O)O)O
332 0.057142857 BYALYZGUSBVZQP-UHFFFAOYSA-N C1C(OC2OC(CO)C(O)C(O)C2OC2OCC(CO)(O)C2O)=CC2OC(C3C=C(OC)C(O)=CC=3)CC(=O)C=2C=1O
333 0.057142857 BYALYZGUSBVZQP-MMBLBTDGSA-N COc1cc(ccc1O)C2CC(=O)c3c(O)cc(OC4OC(CO)C(O)C(O)C4OC5OCC(O)(CO)C5O)cc3O2
334 0.055555556 OMQADRGFMLGFJF-MNPJBKLOSA-N C[C@H]1[C@@H]([C@H]([C@H]([C@@H](O1)OC[C@@H]2[C@H]([C@@H]([C@H]([C@@H](O2)OC3=CC(=C4C(=O)C[C@H](OC4=C3)C5=CC(=C(C=C5)O)O)O)O)O)O)O)O)O
335 0.055555556 XLQCSVWDOQKIQK-UHFFFAOYSA-N OCC1OC(Oc2cc(O)c(c(c2)O)C(=O)C=Cc2ccc(cc2)O)C(C(C1O)O)OC1OC(C)C(C(=C1O)O)O
336 0.055555556 YLPSIARCYJUBBU-UHFFFAOYSA-N OCC1OC(Oc2cc(O)c(c(c2)O)C(=O)C=Cc2ccc(cc2)O)C(C(=C1O)O)OC1OC(C)C(C(C1O)O)O
337 0.055555556 OMQADRGFMLGFJF-UHFFFAOYSA-N OC1C(O)C(Oc2cc(O)c3c(c2)OC(CC3=O)c2ccc(c(c2)O)O)OC(C1O)COC1OC(C)C(C(C1O)O)O
338 0.055555556 YUODRDCRXPLRDF-UHFFFAOYSA-N OC1C(O)C(Oc2cc(O)c3c(c2)OC(C#C3)c2ccc(c(c2)O)O)OC(C1O)COC1OC(C)C(C(C1O)O)O
339 0.055555556 GECJKQTZVJSYMJ-UHFFFAOYSA-N Oc1ccc(cc1)C1CC(=O)c2c(O1)cc(cc2O)OC1OC(COC2OC(C)C(C(C2O)O)O)C(=C(C1O)O)O
340 0.055555556 OMQADRGFMLGFJF-DSABKLTCSA-N C1(O[C@@H]2OC(CO[C@@H]3OC(C)[C@H](O)[C@H](O)C3O)[C@@H](O)[C@H](O)C2O)=CC2OC(C3C=C(O)C(O)=CC=3)CC(=O)C=2C(O)=C1
341 0.055555556 ZZVHFRHAFWLPTD-UHFFFAOYSA-N OCC1OC(C(C(C1O)O)O)C1C(=CC(=CC(=O)O)C)C(=O)C(=O)c2c1cccc2OC1OC(CO)C(C(C1O)O)O
342 0.055555556 OMQADRGFMLGFJF-BLPBIREUSA-N CC1OC(OCC2OC(Oc3cc(O)c4C(=O)CC(Oc4c3)c5ccc(O)c(O)c5)C(O)C(O)C2O)C(O)C(O)C1O
343 0.055555556 BYYSEJZFEGNCTQ-KTCYNDHZSA-N COc1cc(OC2OC(COC3OCC(O)C(O)C3O)C(O)C(O)C2O)cc4OC(CC(=O)c14)c5ccc(O)c(O)c5
344 0.054054054 VBMNCFOAOAFUKQ-UHFFFAOYSA-N OCC1OC(C(C(C1O)O)O)C1C(=CC(=CC(=O)O)COC2OC(C)C(C(C2O)O)O)C(=O)C(=O)c2c1cccc2O
345 0.054054054 HWTKLHMQRXNNDR-JBJPOTSGSA-N COC(=O)CC1C(=C/COC(=O)C=Cc2ccc(O)c(OC)c2)C(OC3OC(CO)C(O)C(O)C3O)OC=C1C(=O)O
346 0.054054054 WGQQLWYEBJNTFC-MNPJBKLOSA-N CC1OC(OCC2OC(Oc3cc(O)c4C(=O)CC(Oc4c3)c5cc(O)ccc5O)C(O)C(O)C2O)C(O)C(O)C1O
347 0.054054054 PLCLNKMVBUAZTL-UHFFFAOYSA-N OCC1OC(C(C(C1O)O)OC1OC(C)C(C(C1O)O)O)c1c(O)cc(c2c1OC(O)(CC2=O)c1ccc(cc1)O)O
348 0.054054054 UEWYOLBHGPBFDR-UHFFFAOYSA-N OCC1OC(Oc2cc(O)c3c(c2)OC(CC3=O)C23C=CC(=CC3O2)O)C(C(C1O)O)OC1OC(C)C(C(C1O)O)O
349 0.054054054 JQLPOBCBVURDDQ-UHFFFAOYSA-N OCC1OC(C(C(C1O)O)O)c1c(O)c(C2OC(C)C(C(C2O)O)O)c(c(c1O)C(=O)O)OC(=C)c1ccc(cc1)O
350 0.054054054 PGUVLBHFVSDWEY-GXRLHNQDSA-N C1(O[C@H]2[C@H](O)[C@@H](O)[C@H](O)[C@@H](CO[C@@H]3OC[C@@H](O)[C@H](O)[C@H]3O)O2)C=CC(C(=O)/C=C/C2C=CC(OC)=C(O)C=2)=C(O)C=1O
351 0.054054054 WGQQLWYEBJNTFC-WOQYTYIYSA-N C1C(O[C@@H]2OC(CO[C@@H]3OC(C)[C@H](O)C(O)[C@@H]3O)[C@@H](O)[C@H](O)C2O)=CC2OC(C3C(O)=CC=C(O)C=3)CC(=O)C=2C=1O
352 0.054054054 BQRVGTYJLAAMEK-UHFFFAOYSA-N OC1=CC2C(C=C1)(O2)C1CC(=O)c2c(O1)cc(cc2O)OC1OC(COC2OC(C)C(C(C2O)O)O)C(C(C1O)O)O
353 0.054054054 MYXAHUJGIYPPFN-UHFFFAOYSA-N OC1C(OC(C(C1O)O)COC1OC(C)C(C(C1O)O)O)Oc1cc2OC(CC(=O)c2c(c1O)O)c1ccc(cc1)O
354 0.054054054 PGUVLBHFVSDWEY-PNGFYOJPSA-N COc1ccc(C=CC(=O)c2ccc(OC3OC(COC4OCC(O)C(O)C4O)C(O)C(O)C3O)c(O)c2O)cc1O
355 0.054054054 NYPJDEGOVGZGDB-UHFFFAOYSA-N Oc1ccc(cc1)C1CC(=O)c2c(O1)cc(cc2O)OC1OC(COC2OC(C)C(C(=C2O)O)O)C(C(C1O)O)O
356 0.054054054 JGAPYFZXKXDDTD-UHFFFAOYSA-N OC1C(OC(C(C1O)O)COC1OC(C)C(C(C1O)O)O)OC1=CC2=C(C#C1)C(=O)CC(O2)c1ccc(c(c1)O)O
357 0.054054054 MYRRXWITXLJHCD-UHFFFAOYSA-N OC1C(OC(C(C1O)O)COC1OC(C)C(C(C1O)O)O)Oc1cc(O)c(c(c1)O)C(=O)C=Cc1ccc(c(c1)O)O
358 0.054054054 AWRAJJGCCJSHAC-UHFFFAOYSA-N OCC1OC(OC(=CC(=O)O)C=C2OC(CC(=O)C2=O)c2ccccc2)C(C(C1O)O)OC1OC(C)C(C(C1O)O)O
359 0.054054054 HWTKLHMQRXNNDR-XZYWJPOISA-N COC(=O)CC1C(=C/COC(=O)C=C/c2ccc(O)c(OC)c2)C(OC3OC(CO)C(O)C(O)C3O)OC=C1C(=O)O
360 0.054054054 IPLROWGNDJTJKW-UHFFFAOYSA-N OCC1OC(C(C(C1O)O)O)c1c(O)c(C2OC(C)C(C(C2O)O)O)c2c(c1O)C(=O)CC(O2)(O)c1ccc(cc1)O
361 0.054054054 PBSGTVUZFISMQC-UHFFFAOYSA-N Oc1ccc(cc1)C1CC(=O)c2c(O1)cc(cc2O)OC1OC(COC2OC(C)C(C(C2O)O)O)C(C(=C1O)O)O
362 0.054054054 RMTXNBBBXRFDDY-UHFFFAOYSA-N OCC1OC(OC2=CC3C(C(=C2)O)C(=O)C=C(O3)c2ccc(c(c2)O)O)C(C(C1O)O)OC1OC(C)C(C(C1O)O)O
363 0.054054054 CWDXKUPBJRTVDT-UHFFFAOYSA-N OCC1OC(OC(=CC2=C(C(=O)O)C(=O)CC(O2)c2ccccc2)C=O)C(C(C1O)O)OC1OC(C)C(C(C1O)O)O
364 0.054054054 HGLDORYSSLOALD-UHFFFAOYSA-N OCC1OC(Oc2cc(O)c(c(c2)O)C(=O)C=CC23C=CC(=CC3O2)O)C(C(C1O)O)OC1OC(C)C(C(C1O)O)O
365 0.054054054 KNLHJFJCSHTBMU-UHFFFAOYSA-N OCC1OC(Oc2cc(O)c(c(c2)O)C(=O)C=CC2=CC=C(C3C2O3)O)C(C(C1O)O)OC1OC(C)C(C(C1O)O)O
366 0.054054054 XOUAMSMXYODUNJ-UHFFFAOYSA-N OC1C(O)C(Oc2cc(O)c3c(c2)OC(CC3=O)C2=CC=C(C3C2O3)O)OC(C1O)COC1OC(C)C(C(C1O)O)O
367 0.054054054 ZLWMHBVCWLVRJP-UHFFFAOYSA-N O=CC(=CC1=C(C(=O)O)C(=O)c2c(C1C1OC(CO)C(C(C1O)O)O)cccc2O)COC1OC(C)C(C(C1O)O)O
368 0.054054054 BFQPVXCFXAKSQE-UHFFFAOYSA-N O=CC=CC1=C(C(=O)O)C(=O)c2c(C1C1OC(CO)C(C(C1O)O)O)cc(cc2O)COC1OC(C)C(C(C1O)O)O
369 0.054054054 DRWNBAVQYCUTBB-UHFFFAOYSA-N OCC1OC(C(C(C1O)O)O)C1=C(O)C2C(=O)C=C(OC2(C(=C1O)C1OC(C)C(C(C1O)O)O)O)c1ccc(cc1)O
370 0 MAUNGQLHXAMHBE-UHFFFAOYSA-N OCC1OC(Oc2cc(O)c3c(c2)oc(cc3=O)c2ccc(cc2C)O)C(C(C1O)O)OC1OCC(C1O)(O)CO
371 0 HSVSEIBYZBOOCB-UHFFFAOYSA-N OCC1OC(Oc2cc(O)c3c(c2)oc(cc3=O)c2ccc(c(c2)C)O)C(C(C1O)O)OC1OCC(C1O)(O)CO
372 0 GJBWTBPIXOAHEC-UHFFFAOYSA-N OCC1OC(Oc2cc(OC)c3c(c2)oc(cc3=O)c2ccc(cc2)O)C(C(C1O)O)OC1OCC(C1O)(O)CO
373 0 RBPLJGAPWBBNPM-UHFFFAOYSA-N OCC1OC(Oc2cc(O)c3c(c2)oc(cc3=O)c2ccc(cc2)OC)C(C(C1O)O)OC1OCC(C1O)(O)CO
374 0 JBYSKSBWHNFVMW-UHFFFAOYSA-N OCC1OC(Oc2cc(O)c3c(c2)oc(cc3=O)c2ccc(cc2)O)C(C(C1OC)O)OC1OCC(C1O)(O)CO
375 0 HQQQWZPYSSYJCZ-UHFFFAOYSA-N COC1C(OC2OCC(C2O)(O)CO)C(OC(C1O)CO)Oc1cc(O)c2c(c1)oc(cc2=O)c1ccc(cc1)O
376 0 PCOLKZQPCLGYJD-UHFFFAOYSA-N COCC1OC(Oc2cc(O)c3c(c2)oc(cc3=O)c2ccc(cc2)O)C(C(C1O)O)OC1OCC(C1O)(O)CO
377 0 SLZDXKUFONMNEB-UHFFFAOYSA-N OCC1OC(C(C(C1O)O)OC1OC(CO)C(C(C1O)O)O)c1c(O)cc(c2c1OC(=CC2O)c1ccc(cc1)O)O
378 0 LMTMPDZIBCAVEA-UHFFFAOYSA-N OCC1OC(C(C(C1O)O)OC1OC(CO)C(C(C1O)O)O)C1=c2oc(cc(=O)c2=C(CC1O)O)c1ccc(cc1)O
379 0 BMIQOAUITNMNFB-UHFFFAOYSA-N OCC1OC(C(C(C1O)O)OC1OC(CO)C(C(C1O)O)O)C1C(=CC(=C2C1OC(=CC2=O)c1ccc(cc1)O)O)O
380 0 CWHOSQKAUWNEJM-UHFFFAOYSA-N OCC1OC(C(C(C1O)O)OC1OC(CO)C(C(C1O)O)O)C1=C2OC(=CC(=O)C2C(C=C1O)O)c1ccc(cc1)O
381 0 ALXBFPMFGYGQLN-UHFFFAOYSA-N OCC1OC(C(C(C1O)O)OC1OC(CO)C(C(C1O)O)O)c1c(O)cc(c2c1OC(CC2=O)c1ccc(cc1)O)O
382 0 MBTSIVMXACYHCX-UHFFFAOYSA-N OCC1OC(C(C(C1O)O)OC1OC(CO)C(C(C1O)O)O)c1c(O)cc(c2c1oc(cc2=O)C1CC=C(C=C1)O)O
383 0 JMBFVYYSPGLXOO-UHFFFAOYSA-N OCC1OC(C(C(C1O)O)OC1OC(CO)C(C(C1O)O)O)c1c(O)cc(c2c1oc(cc2=O)C1=CC=C(CC1)O)O
384 0 QNUZZQILJBFSNI-UHFFFAOYSA-N OCC1OC(C(C(C1O)O)OC1OC(CO)C(C(C1O)O)O)c1c(O)cc(c2c1oc(cc2=O)C1=CCC(C=C1)O)O
385 0 ILJDMZOELMSQKG-UHFFFAOYSA-N O=CCCC(=CCCC(=CCCC(=CCOP(=O)(OC1OC(C(C1O)O)COP(=O)(O)O)O)C)C)C
386 0 KOPKCAOQLNNDCG-UHFFFAOYSA-N COCC1OC(C(C(C1O)O)OC1OCC(C(C1O)O)O)c1c(O)cc2c(c1O)c(=O)cc(o2)c1ccc(cc1)O
387 0 XSVIYCRCOYMHGG-UHFFFAOYSA-N COC1C(CO)OC(C(C1O)OC1OCC(C(C1O)O)O)c1c(O)cc2c(c1O)c(=O)cc(o2)c1ccc(cc1)O
388 0 GATVVBREJAMKSZ-UHFFFAOYSA-N OCC1OC(C(C(C1O)OC)OC1OCC(C(C1O)O)O)c1c(O)cc2c(c1O)c(=O)cc(o2)c1ccc(cc1)O
389 0 QVCQYYYTMIZOGK-VQBAZXIRSA-N C1[C@H](OC2=C(C1=O)C=CC(=C2)O[C@H]3[C@@H]([C@H]([C@@H]([C@H](O3)CO)O)O)O)C4=CC(=C(C=C4)O)O[C@H]5[C@@H]([C@H]([C@@H]([C@H](O5)CO)O)O)O
390 0 MVOUGOXRXQDXDC-RSPRXDBDSA-N C[C@H]1[C@@H]([C@H]([C@H]([C@@H](O1)C2=C(C(=C(C3=C2OC(=CC3=O)C4=CC=C(C=C4)O)O)[C@H]5[C@@H]([C@H]([C@@H]([C@H](O5)CO)O)O)O)O)O)O)O
391 0 WXNZYXJASJZABT-SIDXAJJHSA-N C[C@@H]1[C@@H]2[C@H](CC1=O)C(=CO[C@H]2O[C@H]3[C@@H]([C@H]([C@@H]([C@H](O3)COC(=O)C)OC(=O)C)OC(=O)C)OC(=O)C)C(=O)OC
392 0 WCHLDOIAVAWZQZ-UHFFFAOYSA-N OCC1OC(C(C(C1O)O)OC1OCC(C(C1O)O)O)c1c(O)c(C)c2c(c1O)c(=O)cc(o2)c1ccc(cc1)O
393 0 MSVOPALYXWLGIO-UHFFFAOYSA-N OCC1OC(C(C(C1O)O)OC1OCC(C(C1O)O)O)c1c(O)cc2c(c1O)c(=O)c(c(o2)c1ccc(cc1)O)C
394 0 HHNIBPSIRRORQH-UHFFFAOYSA-N OCC1OC(C(C(C1O)O)OC1OCC(C(C1O)O)O)c1c(O)cc2c(c1OC)c(=O)cc(o2)c1ccc(cc1)O
395 0 ITURUJYQEZMYRK-UHFFFAOYSA-N OCC1OC(C(C(C1O)O)OC1OCC(C(C1O)O)O)c1c(OC)cc2c(c1O)c(=O)cc(o2)c1ccc(cc1)O
396 0 ODJLIJBDLZRZQS-UHFFFAOYSA-N OCC1OC(C(C(C1O)O)OC1OCC(C(C1O)O)O)c1c(O)cc2c(c1O)c(=O)cc(o2)c1ccc(cc1C)O
397 0 PKIBSRXZVBKKTQ-UHFFFAOYSA-N OCC1OC(C(C(C1O)O)OC1OCC(C(C1O)O)O)c1c(O)cc2c(c1O)c(=O)cc(o2)c1ccc(c(c1)C)O
398 0 FJNJRCOFNATGEM-UHFFFAOYSA-N OCC1OC(C(C(C1O)O)OC1OCC(C(C1O)O)O)c1c(O)cc2c(c1O)c(=O)cc(o2)c1ccc(cc1)OC
399 0 PJTZKVYTXVJFDM-UHFFFAOYSA-N O=C1C=CC2(C(=C1)CCC1=C2C(O)CC2(C1CC(C2(O)C(=O)COC(=O)c1cccc(c1)S(=O)(=O)O)C)C)C
400 0 KMCBGUGVDGOMKP-UHFFFAOYSA-N O=C1C=CC2(C(=C1)CCC1C32OC3CC2(C1CC(C2(O)C(=O)COC(=O)c1cccc(c1)S(=O)(=O)O)C)C)C
401 0 SZJILRDKCFKNOQ-UHFFFAOYSA-N COC(=O)C1=COC(C(=CC)C1CC(=O)OCCc1ccc(c(c1)O)O)OC1OC(C(O)O)C(C(C1O)O)O
402 0 COIKVVPEFPVCHS-UHFFFAOYSA-N OCC1OC(OC2OC=C(C(C2=CC)C(C(=O)OCCc2ccc(c(c2)O)O)O)C(=O)OC)C(C(C1O)O)O
403 0 XCSOJKZJGFFJOE-UHFFFAOYSA-N OCC1OC(OC2OC=C(C(C2=C(O)C)CC(=O)OCCc2ccc(c(c2)O)O)C(=O)OC)C(C(C1O)O)O
404 0 OJMLMRATQVNEMV-UHFFFAOYSA-N OCC1OC(OC2OC(=C(C(C2=CC)CC(=O)OCCc2ccc(c(c2)O)O)C(=O)OC)O)C(C(C1O)O)O
405 0 GJNMXTATRHUANW-UHFFFAOYSA-N OCOC(=O)C1=COC(C(=CC)C1CC(=O)OCCc1ccc(c(c1)O)O)OC1OC(CO)C(C(C1O)O)O
406 0 GZNIKVWAIAJKMX-UHFFFAOYSA-N OCC1OC(OC2OC=C(C(C2=CC)CC(=O)OC(Cc2ccc(c(c2)O)O)O)C(=O)OC)C(C(C1O)O)O
407 0 WRDXQRMHELNFOK-UHFFFAOYSA-N OCC1OC(OC2OC=C(C(C2=CC)CC(=O)OCC(c2ccc(c(c2)O)O)O)C(=O)OC)C(C(C1O)O)O
408 0 UKBUBNPTFNOWPR-UHFFFAOYSA-N OCC1OC(OC2OC=C(C(C2=CC)CC(=O)OCCc2ccc(c(c2O)O)O)C(=O)OC)C(C(C1O)O)O
409 0 FTKROEJOITWNOX-UHFFFAOYSA-N OCC1OC(OC2OC=C(C(C2=CC)CC(=O)OCCc2cc(O)c(cc2O)O)C(=O)OC)C(C(C1O)O)O
410 0 XQFSKBAIERGCBZ-UHFFFAOYSA-N OCC1OC(OC2OC=C(C(C2=CC)CC(=O)OCCc2cc(O)c(c(c2)O)O)C(=O)OC)C(C(C1O)O)O
411 0 JCWFMPVGIIRRRG-UHFFFAOYSA-N OCC=C1C(OC=C(C1CC(=O)OCCc1ccc(c(c1)O)O)C(=O)OC)OC1OC(CO)C(C(C1O)O)O
412 0 FHBQESGKXZTVFK-UHFFFAOYSA-N OCC1OC(OC2OC=C(C(C32OC3C)CC(=O)OCCc2ccc(c(c2)O)O)C(=O)OC)C(C(C1O)O)O
413 0 DWCNBYIRLHEQDS-UHFFFAOYSA-N OCC1OC(OC2OC3OC3(C(C2=CC)CC(=O)OCCc2ccc(c(c2)O)O)C(=O)OC)C(C(C1O)O)O
414 0 OLZBGTHLWLAUFC-UHFFFAOYSA-N OCC1OC(OC2OC=C(C(C2=CC)CC(=O)OCCC23C=CC(=C(C3O2)O)O)C(=O)OC)C(C(C1O)O)O
415 0 OSUSOUCZUAZXQI-UHFFFAOYSA-N OCC1OC(OC2OC=C(C(C2=CC)CC(=O)OCCC2=CC(=C(C3C2O3)O)O)C(=O)OC)C(C(C1O)O)O
416 0 WKWRDXNAQQGIJP-UHFFFAOYSA-N OCC1OC(OC2OC=C(C(C2=CC)CC(=O)OCCC2=CC3(C(C=C2)(O3)O)O)C(=O)OC)C(C(C1O)O)O
417 0 HWKFITWTXSIGAJ-UHFFFAOYSA-N OCC1OC(OC2OC=C(C(C2=CC)COC(=O)OCCc2ccc(c(c2)O)O)C(=O)OC)C(C(C1O)O)O
418 0 AYJVORWMYQGENP-UHFFFAOYSA-N OCC1OC(OC2OC=C(C(C2=CC)CC(=O)OCCc2ccc(c(c2)O)O)OC(=O)OC)C(C(C1O)O)O
419 0 XIPDJYNNRMRBQO-UHFFFAOYSA-N OCC1OC(OC2OC=C(C(C2=CC)CC(=O)OCOCc2ccc(c(c2)O)O)C(=O)OC)C(C(C1O)O)O
420 0 RXGUBBLCWWVNKU-UHFFFAOYSA-N OCC1OC(OC2OC=C(C(C2=CC)CC(=O)OCCOc2ccc(c(c2)O)O)C(=O)OC)C(C(C1O)O)O
421 0 JQEPGDMYPRLQCM-UHFFFAOYSA-N OCC1OC(OC2OC=C(C(C2=CC)(O)CC(=O)OCCc2ccc(c(c2)O)O)C(=O)OC)C(C(C1O)O)O
422 0 CZTGVICQDJFDKK-OIQLKJBESA-N CC1=CO[C@H]([C@H]2[C@@H]1[C@@H]([C@H]3[C@@H]2O3)OC(=O)C)O[C@H]4[C@@H]([C@H]([C@@H]([C@H](O4)COC(=O)C)OC(=O)C)OC(=O)C)OC(=O)C
423 0 AZXIAVOSESIQNG-SCXABSQUSA-N [H][C@]1(CC(=O)C2=C(C1)C=C(O[C@@H]1O[C@H](CO[C@@H]3O[C@@H](O)[C@H](O)[C@@H](O)[C@H]3O)[C@@H](O)[C@H](O)[C@H]1O)C=C2O)C1=CC=C(O)C(O)=C1
424 0 VWEWSCDQMVNOJP-UHFFFAOYSA-N OCC1OC(OC2=CC=C(C=C2)C2=COC3=C(C=CC(OC4OC(CO)C(O)C(O)C4O)=C3)C2=O)C(O)C(O)C1O
425 0 SKHQVDJMAXPRNM-UHFFFAOYSA-N OCC1OC(Oc2cc(O)c3c(c2)OC(CC3=O)c2ccc(cc2)O)C(C(C1O)O)OC1OC(C)C(C(C1=O)O)O
426 0 BYTBNMDVVDGOEF-UHFFFAOYSA-N OCC1OC(Oc2cc(O)c3c(c2)OC(CC3=O)c2ccc(cc2)O)C(C(C1O)O)OC1OC(C)C(C(=O)C1O)O
427 0 CREWSFDYWMXJQL-UHFFFAOYSA-N COC1=CC(OC2OC(COC3OC(CO)C(O)C(O)C3O)C(O)C(O)C2O)=C2C(C=C(O)C3=C2OC(C)=CC3=O)=C1
428 0 FSUVCZVLSOYPAU-UHFFFAOYSA-N COC1=CC=C(C=C1)C1=CC(=O)C2=C(O)C=C(OC3OC(COC4OCC(O)(CO)C4O)C(O)C(O)C3O)C=C2O1
429 0 BEMHMJYMGFZFFQ-UHFFFAOYSA-N OCC1OC(OC2C(O)C(O)C(OC3=CC(O)=CC4=C3C(=O)C(O)C(O4)C3=CC=CC=C3)OC2CO)C(O)C(O)C1O
430 0 OUUQNKHDCPSYJE-UHFFFAOYSA-N CC1OC(OC2=C(OC3=CC(O)=CC(O)=C3C2=O)C2=CC=CC=C2)C(O)C(O)C1OC1OC(CO)C(O)C(O)C1O
431 0 JIBJMBHKGBDCPN-UHFFFAOYSA-N COC1=CC(OC2OC(COC3OC(CO)C(O)C(O)C3O)C(O)C(O)C2O)=C2C(O)=C3C(=O)C=C(C)OC3=CC2=C1
432 0 APDPBDRBSVLAAQ-UHFFFAOYSA-N OCC1OC(Oc2cc(O)c3c(c2)OC(CC3=O)c2ccc(cc2)O)C(C(C1O)O)OC1OC(CO)C(C(C1O)O)O
433 0 GBGJNKYTLIUCMX-UHFFFAOYSA-N COC1=CC(OC2OC(COC3OC(CO)C(O)C(O)C3O)C(O)C(O)C2O)=C2C(O)=C3C(=O)OC(C)=CC3=CC2=C1
434 0 DFCJAHQKYCYICW-UHFFFAOYSA-N CC1=CC2=C(C(O)=C1)C(=O)C1=C(C=CC=C1OC1OC(COC3OC(CO)C(O)C(O)C3O)C(O)C(O)C1O)C2=O
435 0 PGDDDJBSORSPAG-UHFFFAOYSA-N COC1=CC(OC2OC(CO)C(O)C(O)C2O)=C2C(OC)=C(C(C)=O)C(OC3OCC(O)(CO)C3O)=CC2=C1
436 0 HHXFWZWRTQXDNZ-UHFFFAOYSA-N OCC1OC(C(O)C(O)C1O)C1=C(O)C2=C(OC(C3=CC=CC=C3)=C(C3OC(CO)C(O)C(O)C3O)C2=O)C=C1O
437 0 SLVXPCHHHTVCHF-UHFFFAOYSA-N OCC1OC(C(O)C(O)C1O)C1=C(O)C(C2OC(CO)C(O)C(O)C2O)=C2OC(=CC(=O)C2=C1O)C1=CC=CC=C1
438 0 XAKDQRGHWCFWQB-VZUCSPMQSA-N [H]\C(C)=C(\C)C(=O)OC1C(OC2=C1C1=C(C=C2)C=CC(=O)O1)C(C)(COC1OC(C(O)C(O)C1O)C(O)=O)OC(C)=O
439 0 ACULOBDBVRSKFC-VZUCSPMQSA-N [H]\C(C)=C(\C)C(=O)OC1C(OC2=C1C1=C(C=C2)C=CC(=O)O1)C(C)(C)OC(=O)COC1OC(C(O)C(O)C1O)C(O)=O
440 0 PNNMKDGXTORIPZ-UHFFFAOYSA-N OCCOC1=CC(O)=C2C(=O)C(OC3OC(CO)C(O)C(O)C3O)=C(OC2=C1)C1=CC(OCCO)=C(OCCO)C=C1
441 0 ODHKRSFJWQEWGG-HWGSVKNTSA-N O([C@@H]1O[C@H](CO[C@@H]2OC[C@@H](O)[C@H](O)[C@H]2O)[C@@H](O)[C@H](O)[C@H]1O)C1C=C(O)C2C(=O)C(C3C=CC(OC)=CC=3)=COC=2C=1
442 0 VGKGODYADVWBQB-NRIIMPDMSA-N O([C@@H]1O[C@H](CO[C@H]2[C@H](O)[C@](CO)(O)CO2)[C@@H](O)[C@H](O)[C@H]1O)C1C=C(O)C2C(=O)C(C3C=CC(OC)=CC=3)=COC=2C=1
443 0 XGMGGAPZYUWNMO-QYCDPOAQSA-N C1(O[C@@H]2OC(CO[C@@H]3OC(CO)[C@@H](O)[C@H](O)C3O)[C@@H](O)[C@H](O)C2O)=CC2OC(C3C=CC=CC=3)=CC(=O)C=2C(O)=C1
444 0 MVOUGOXRXQDXDC-DZGUJOOGSA-N C1(O)=C([C@H]2C(O)C(O)[C@@H](O)[C@H](C)O2)C2OC(C3C=CC(O)=CC=3)=CC(=O)C=2C(O)=C1[C@@H]1OC(CO)[C@@H](O)[C@H](O)C1O
445 0 WXNZYXJASJZABT-UHFFFAOYSA-N COC(=O)C1=COC(C2C1CC(=O)C2C)OC1OC(COC(=O)C)C(C(C1OC(=O)C)OC(=O)C)OC(=O)C
446 0 TWBWSPDILHVKEV-FHKOCWLASA-N C1(O)=C([C@@H]2OC(CO)[C@@H](O)[C@H](O)C2O)C2OC(C3C=CC(O)=CC=3)=CC(=O)C=2C(O)=C1[C@@H]1OC(C)[C@H](O)[C@H](O)C1O
447 0 MVOUGOXRXQDXDC-HFUJTVANSA-N C1C=C(O)C=CC=1C1=CC(=O)C2C(O)=C([C@@H]3OC(CO)[C@@H](O)[C@H](O)C3O)C(O)=C([C@@H]3OC(C)[C@@H](O)[C@H](O)C3O)C=2O1
448 0 APWMDTDHMWULDZ-LKJXFACUSA-N C1(O[C@@H]2OC(CO)[C@@H](O)[C@H](O)C2O)=CC2OC(C3C=CC(O)=CC=3)=CC(=O)C=2C(O)=C1[C@H]1C(O)C(O)[C@@H](O)[C@H](C)O1
449 0 AKSCHGHGSDJKKV-OZRRIRJPSA-N C1(C2C=CC(OC)=CC=2)=CC(=O)C2C(O)=C([C@@H]3OC(CO)[C@@H](O)[C@H](O[C@@H]4OC[C@@H](O)[C@H](O)C4O)C3O)C(O)=CC=2O1
450 0 YXRALUJTDHJZMN-UHFFFAOYSA-N OCC1OC(OC2=CC#CC(=C2OC)C(=O)OCc2ccccc2OC2OC(CO)C(C(C2O)O)O)C(C(C1O)O)O
451 0 LOEAYSNXJWZQKH-UHFFFAOYSA-N OCC1OC(Oc2cccc3c2C(=O)c2c(C3C3OC(C(=O)O)C(C(C3O)O)O)cc(cc2O)C)C(C(C1O)O)O
452 0 GWIQOKRZJZZPOJ-UHFFFAOYSA-N OCC1OC(C(C(C1O)O)O)C1c2cccc(c2C(=O)c2c1cc(C)cc2O)OC1OC(C(=O)O)C(C(C1O)O)O
453 0 KJVIZXZUFRNXOE-BSXZHOHOSA-N C1(O[C@@H]2OC[C@@H](O[C@@H]3OC(CO)[C@@H](O)[C@H](O)C3O)[C@H](O)C2O)C=C2OC(C3C=CC(OC)=CC=3)=CC(=O)C2=C(O)C=1
454 0 ITURUJYQEZMYRK-QBFOQREWSA-N C1(OC)=CC2OC(C3C=CC(O)=CC=3)=CC(=O)C=2C(O)=C1[C@@H]1OC(CO)[C@@H](O)[C@H](O)C1O[C@@H]1OC[C@H](O)[C@H](O)C1O
455 0 YQIWCUKZIPUVPY-HUIFHICCSA-N C1(OC)=C([C@@H]2OC(CO)[C@@H](O)[C@H](O)C2O[C@@H]2OC[C@@H](O)[C@H](O)C2O)C2OC(C3C=CC(O)=CC=3)=CC(=O)C=2C(O)=C1
456 0 IHRVJPZYTSPICL-MYLAYABESA-N C1(OC)=C([C@@H]2OC[C@H](O)[C@H](O)C2O)C2OC(C3C=CC(O)=CC=3)=CC(=O)C=2C(O)=C1[C@@H]1OC(CO)[C@@H](O)[C@H](O)C1O
457 0 BEHBWZADGLBSSB-QBFOQREWSA-N C1(OC)=CC2OC(C3C=CC(O)=CC=3)=CC(=O)C=2C(O)=C1[C@@H]1OC[C@H](O)[C@H](O)C1O[C@@H]1OC(CO)[C@@H](O)[C@H](O)C1O
458 0 CPIREPOOOYJSLH-XPUQWHPWSA-N C1(OC)=C([C@@H]2OC[C@H](O)[C@H](O)C2O[C@@H]2OC(CO)[C@@H](O)[C@H](O)C2O)C2OC(C3C=CC(O)=CC=3)=CC(=O)C=2C(O)=C1
459 0 ITURUJYQEZMYRK-BEXFLCIZSA-N C1(OC)=CC2OC(C3C=CC(O)=CC=3)=CC(=O)C=2C(O)=C1[C@@H]1OC(CO)[C@@H](O)[C@H](O)C1O[C@@H]1OC[C@@H](O)[C@H](O)C1O
460 0 YQIWCUKZIPUVPY-XPUQWHPWSA-N C1(C2C=CC(O)=CC=2)=CC(=O)C2C(O)=CC(OC)=C([C@@H]3OC(CO)[C@@H](O)[C@H](O)C3O[C@@H]3OC[C@H](O)[C@H](O)C3O)C=2O1
461 0 SFYSEZGEYNZKDD-OOSYDIOPSA-N C1C=C(O)C(O)=CC=1C1=C(O)C(=O)C2C(O)=C(OC)C(O[C@@H]3OC(COC(C(CC)C)=O)[C@@H](O)[C@H](O)C3O)=CC=2O1
462 0 SIYLZZPJNAPGEU-UHFFFAOYSA-N OCc1cc(O)c2c(c1)C(C1OC(CO)C(C(C1=O)O)O)c1c(C2=O)c(ccc1)OC1OC(CO)C(C(C1O)O)O
463 0 ORYSVAPEDRVPML-UHFFFAOYSA-N OCc1cc(O)c2c(c1)C(C1OC(CO)C(C(=O)C1O)O)c1c(C2=O)c(ccc1)OC1OC(CO)C(C(C1O)O)O
464 0 QPXKRFSKSLQLAU-UHFFFAOYSA-N O=Cc1cc(O)c2c(c1)C(C1OC(CO)C(C(C1O)O)O)c1c(C2=O)c(ccc1)OC1OC(CO)C(C(C1O)O)O
465 0 WHOKVDIKWKOFTJ-UHFFFAOYSA-N OCc1cc(O)c2c(c1)C(C1OC(CO)C(=O)C(C1O)O)c1c(C2=O)c(ccc1)OC1OC(CO)C(C(C1O)O)O
466 0 DYGTZLYYDDDGIO-UHFFFAOYSA-N OCc1cc(O)c2c(c1)C(C1OC(CO)C(C(C1O)O)O)c1c(C2=O)c(ccc1)OC1OC(CO)C(C(C1=O)O)O
467 0 MXKONONHGMTYTA-UHFFFAOYSA-N OCc1cc(O)c2c(c1)C(C1OC(CO)C(C(C1O)O)O)c1c(C2=O)c(ccc1)OC1OC(CO)C(C(=O)C1O)O
468 0 XHAAUSWWDPZTPP-UHFFFAOYSA-N OCc1cc(O)c2c(c1)C(C1OC(CO)C(C(C1O)O)O)c1c(C2=O)c(ccc1)OC1OC(CO)C(=O)C(C1O)O
469 0 AXVVKXDFEXVJFE-UHFFFAOYSA-N OCc1cc(O)c2c(c1)C(C1OC(C=O)C(C(C1O)O)O)c1c(C2=O)c(ccc1)OC1OC(CO)C(C(C1O)O)O
470 0 FMIKXMZFKCGHMO-UHFFFAOYSA-N OCc1cc(O)c2c(c1)C(C1OC(CO)C(C(C1O)O)O)c1c(C2=O)c(ccc1)OC1OC(C=O)C(C(C1O)O)O
471 0 XOTWNDIAAITUKR-ORCRQEGFSA-N C1(OC2OC(CO)C(O)C(O)C2O)C=CC(C(=O)/C=C/C2C=CC(O)=C(OC3OC(CO)C(O)C(O)C3O)C=2)=C(O)C=1
472 0 FUXWTBSZMHFZRY-ORCRQEGFSA-N C1(O)C=CC(C(=O)/C=C/C2C=CC(O)=C(OC3OC(CO)C(O)C(O)C3O)C=2)=C(OC2OC(CO)C(O)C(O)C2O)C=1
473 0 QTLVRDBUJNNTDS-PSJWTLRASA-N C1(O[C@@H]2OC(CO)[C@@H](O)[C@H](O)C2O)C=C(O)C(C(=O)/C=C/C2C=CC(O)=CC=2)=C(O[C@@H]2OC(CO)[C@@H](O)[C@H](O)C2O)C=1
474 0 QVCQYYYTMIZOGK-HBPRQHIFSA-N C1(OC2OC(CO)C(O)C(O)C2O)C=C2O[C@]([H])(C3C=C(OC4OC(CO)C(O)C(O)C4O)C(O)=CC=3)CC(=O)C2=CC=1
475 0 XPAKXVKIHCXRPG-UHFFFAOYSA-N C1(OC2OC(CO)C(O)C(O)C2O)=CC2OC(C3C=CC(O)=CC=3)CC(=O)C=2C(OC2OC(CO)C(O)C(O)C2O)=C1
476 0 HMOGGANVPFSRNU-UHFFFAOYSA-N C1(OC2OC(CO)C(OC3OC(CO)C(O)C(O)C3O)C(O)C2O)=CC2OC(C3C=CC(O)=CC=3)CC(=O)C=2C(O)=C1
477 0 LEDCTCXPJNTIKG-UHFFFAOYSA-N OCc1cc(O)c2c(c1)C(C1OC(C(O)O)C(C(C1O)O)O)c1c(C2=O)c(ccc1)OC1OC(CO)C(C(C1O)O)O
478 0 HGMGIRJXPKZTBP-YVQLQRJJSA-N C1C(OC2OC(CO)C(O)C(O)C2O)=CC2O[C@H](C3C=C(OC)C(OC4OCC(CO)(O)C4O)=CC=3)CC(=O)C=2C=1O
479 0 CPIREPOOOYJSLH-TXGGSQSKSA-N COc1cc(O)c2C(=O)C=C(Oc2c1C3OCC(O)C(O)C3OC4OC(CO)C(O)C(O)C4O)c5ccc(O)cc5
480 0 UKNXXFWLEJRJCY-NCJQNZQYSA-N CC1OC(CC(O)C1O)c2c(O)c3C(=O)C=C(Oc3cc2OC4OC(CO)C(O)C(O)C4O)c5ccc(O)c(O)c5
481 0 RHTCOWHZTLXMFR-YIYRMNMZSA-N OCC1OC(OC2CC(C(O)C(O)C2O)c3c(O)cc(O)c4C(=O)C=C(Oc34)c5ccc(O)cc5)C(O)C(O)C1O
482 0 XOTWNDIAAITUKR-KUUXHJTOSA-N C1=CC(=C(C=C1/C=C/C(=O)C2=C(C=C(C=C2)O[C@H]3[C@@H]([C@H]([C@@H]([C@H](O3)CO)O)O)O)O)O[C@H]4[C@@H]([C@H]([C@@H]([C@H](O4)CO)O)O)O)O
483 0 BZBUOZCSNATRLN-UHFFFAOYSA-N OCc1cc(O)c2c(c1)C(C1OC(CO)C(C(C1O)O)O)C1=C(C2=O)C2(OC3OC(CO)C(C(C3O)O)O)OC2C=C1
484 0 HGMGIRJXPKZTBP-XJBIVIJWSA-N COc1cc(ccc1OC2OCC(O)(CO)C2O)C3CC(=O)c4c(O)cc(OC5OC(CO)C(O)C(O)C5O)cc4O3
485 0 BKRCYGINWUPZPS-ANQGSVDJSA-N COc1ccc(cc1)C2=COc3cc(OC4OC(CO)C(O)C(O)C4OC5OCC(O)(CO)C5O)cc(O)c3C2=O
486 0 LVNKDWCWDJNUNM-ZMLVVZSMSA-N OCC1OC(Oc2ccc(C=CC(=O)OCC3OC(Oc4ccc(O)cc4)C(O)C(O)C3O)cc2O)C(O)C(O)C1O
487 0 VNZSFCDAHJZLCK-UHFFFAOYSA-N OCc1cc(O)c2c(c1)C(=C1OC(CO)C(C(C1O)O)O)c1c(C2=O)c(ccc1)OC1OC(CO)C(C(C1O)O)O
488 0 LTTDYUAUCSURSA-UHFFFAOYSA-N OCc1cc(O)c2c(c1)C(C1OC(CO)C(C(=C1O)O)O)c1c(C2=O)c(ccc1)OC1OC(CO)C(C(C1O)O)O
489 0 NLQJKXVJKKLYMN-UHFFFAOYSA-N OCc1cc(O)c2c(c1)C(C1OC(CO)C(=C(C1O)O)O)c1c(C2=O)c(ccc1)OC1OC(CO)C(C(C1O)O)O
490 0 WOMNWEFYJFOORK-UHFFFAOYSA-N OCc1cc(O)c2c(c1)C(C1OC(CO)C(C(C1O)O)O)c1c(C2=O)c(ccc1)OC1OC(CO)C(C(=C1O)O)O
491 0 LPNYSBVLSVIVJG-UHFFFAOYSA-N OCc1cc(O)c2c(c1)C(C1OC(CO)C(C(C1O)O)O)c1c(C2=O)c(ccc1)OC1OC(CO)C(=C(C1O)O)O
492 0 UNQLLGHLKAHXHE-UHFFFAOYSA-N OCC(=O)OCC1OC(OC2OC=C(C3C2C(=C)CC3)C(=O)OC)C(C(C1OC(=O)C)OC(=O)C)OC(=O)C
493 0 LJSNNMGKPYUPNW-UHFFFAOYSA-N COC(=O)C1=COC(C2C1CCC2=C)OC1OC(C(OC(=O)C)O)C(C(C1OC(=O)C)OC(=O)C)OC(=O)C
494 0 CIGRMVGAYFKKPF-UHFFFAOYSA-N OCC(=O)OC1C(OC(C(C1OC(=O)C)OC(=O)C)COC(=O)C)OC1OC=C(C2C1C(=C)CC2)C(=O)OC
495 0 JHQHZQHNPMQWRP-UHFFFAOYSA-N OCC(=O)OC1C(OC(=O)C)C(OC(C1OC(=O)C)COC(=O)C)OC1OC=C(C2C1C(=C)CC2)C(=O)OC
496 0 RUZDMGLOKPVUQL-UHFFFAOYSA-N OCC(=O)OC1C(COC(=O)C)OC(C(C1OC(=O)C)OC(=O)C)OC1OC=C(C2C1C(=C)CC2)C(=O)OC
497 0 PGFWPDRKWQBSRQ-UHFFFAOYSA-N COC(=O)C1=COC(C2C1C(O)CC2=C)OC1OC(COC(=O)C)C(C(C1OC(=O)C)OC(=O)C)OC(=O)C
498 0 RRHSOHHYRMFLEQ-UHFFFAOYSA-N COC(=O)C1=COC(C2C1CC(C2=C)O)OC1OC(COC(=O)C)C(C(C1OC(=O)C)OC(=O)C)OC(=O)C
499 0 PVRJFRIXVCXFRF-UHFFFAOYSA-N COC(=O)C1=C(O)OC(C2C1CCC2=C)OC1OC(COC(=O)C)C(C(C1OC(=O)C)OC(=O)C)OC(=O)C
500 0 VENNYMXVXHWDQX-UHFFFAOYSA-N OCOC(=O)C1=COC(C2C1CCC2=C)OC1OC(COC(=O)C)C(C(C1OC(=O)C)OC(=O)C)OC(=O)C
501 0 SQQRQYCSCGUSFD-UHFFFAOYSA-N COC(=O)C1=COC(C2C1CCC12CO1)OC1OC(COC(=O)C)C(C(C1OC(=O)C)OC(=O)C)OC(=O)C
502 0 PFJCKIUWNPUHHJ-UHFFFAOYSA-N COC(=O)C12OC1OC(C1C2CCC1=C)OC1OC(COC(=O)C)C(C(C1OC(=O)C)OC(=O)C)OC(=O)C
503 0 OZGDDBJYXNWGCG-UHFFFAOYSA-N COC(=O)C1=COC(C2C1COCC2=C)OC1OC(COC(=O)C)C(C(C1OC(=O)C)OC(=O)C)OC(=O)C
504 0 IFCWJXVCIQJXGD-UHFFFAOYSA-N COC(=O)C1=COC(C2C1CCOC2=C)OC1OC(COC(=O)C)C(C(C1OC(=O)C)OC(=O)C)OC(=O)C
505 0 CEOCMLZPTKFOCH-UHFFFAOYSA-N COC(=O)OC1=COC(C2C1CCC2=C)OC1OC(COC(=O)C)C(C(C1OC(=O)C)OC(=O)C)OC(=O)C
506 0 PGISFFLJDBBBQS-UHFFFAOYSA-N COC(=O)C1=COC(C2(C1CCC2=C)O)OC1OC(COC(=O)C)C(C(C1OC(=O)C)OC(=O)C)OC(=O)C
507 0 GPJWQNXEHFTOCI-UHFFFAOYSA-N COC(=O)C1=COC(C2C1(O)CCC2=C)OC1OC(COC(=O)C)C(C(C1OC(=O)C)OC(=O)C)OC(=O)C
508 0 JBYFPDPKARXJGE-UHFFFAOYSA-N COC(=O)C1=COC(C2=C1CC(C2C)O)OC1OC(COC(=O)C)C(C(C1OC(=O)C)OC(=O)C)OC(=O)C
509 0 CUOMZWXJDJALIF-UHFFFAOYSA-N COC(=O)C1=COC(C2C1=CC(C2C)O)OC1OC(COC(=O)C)C(C(C1OC(=O)C)OC(=O)C)OC(=O)C
510 0 GZFMKWZQYRIRBD-MYIPKISMSA-N OCC1OC(Oc2ccc(cc2)C3=COc4c(C5OC(CO)C(O)C(O)C5O)c(O)ccc4C3=O)C(O)C(O)C1O
511 0 HMOGGANVPFSRNU-ATXXLYKSSA-N OCC1OC(OC2C(O)C(O)C(Oc3cc(O)c4C(=O)CC(Oc4c3)c5ccc(O)cc5)OC2CO)C(O)C(O)C1O
512 0 QTLVRDBUJNNTDS-BUIGSLFCSA-N OCC1OC(Oc2cc(O)c(C(=O)C=Cc3ccc(O)cc3)c(OC4OC(CO)C(O)C(O)C4O)c2)C(O)C(O)C1O
513 0 QFEZPYUWMSYAPT-QYUIAPCASA-N Cc1cc(O)c2C(=O)c3c(OC4OC(CO)C(O)C(O)C4O)cccc3C(O)(OC5OC(CO)C(O)C(O)C5O)c2c1
514 0 GBGJNKYTLIUCMX-NOOYRLEVSA-N COc1cc(OC2OC(COC3OC(CO)C(O)C(O)C3O)C(O)C(O)C2O)c4c(O)c5C(=O)OC(=Cc5cc4c1)C
515 0 VDNKVEPXAKTDRF-KRGAKQRWSA-N CC1OC(Oc2cc(O)c3C(=O)CC(Oc3c2)c4ccc(O)c(O)c4)C(O)C(O)C1OC5OC(CO)C(O)C(O)C5O
516 0 PZZAZGFRAUDIRM-OHFDYVMBSA-N COc1ccc(cc1)C2=COc3c(O)c(OC4OC(COC5OCC(O)C(O)C5O)C(O)C(O)C4O)ccc3C2=O
517 0 ROODSNXIUAPCQO-MENDBPNPSA-N OCC1OC(OC2c3cccc(OC4OC(CO)C(O)C(O)C4O)c3C(=O)c5c(O)cc(CO)cc25)C(O)C(O)C1O
518 0 IHRVJPZYTSPICL-UHFFFAOYSA-N OCC1OC(C(C(C1O)O)O)c1c(OC)c(C2OCC(C(C2O)O)O)c2c(c1O)c(=O)cc(o2)c1ccc(cc1)O
519 0 DFDVKUFPSILYKW-UHFFFAOYSA-N OCC1OC(C(C(C1O)O)O)c1c(O)c(C2OCC(C(C2O)O)O)c2c(c1OC)c(=O)cc(o2)c1ccc(cc1)O
520 0 YLNMXAMIBRXLQD-UHFFFAOYSA-N OCC1OC(C(C(C1O)O)O)c1c(O)c(C2OCC(C(C2O)O)O)c2c(c1O)c(=O)c(c(o2)c1ccc(cc1)O)C
521 0 IZQRZDBGIKURAA-UHFFFAOYSA-N OCC1OC(C(C(C1O)O)O)c1c(O)c(C2OCC(C(C2O)O)O)c2c(c1O)c(=O)cc(o2)c1ccc(cc1C)O
522 0 CRQBNXFLYUYRSX-UHFFFAOYSA-N OCC1OC(C(C(C1O)O)O)c1c(O)c(C2OCC(C(C2O)O)O)c2c(c1O)c(=O)cc(o2)c1ccc(c(c1)C)O
523 0 QZDDXRMWGSOQCB-UHFFFAOYSA-N COC1C(O)C(O)C(OC1c1c(O)c(C2OCC(C(C2O)O)O)c2c(c1O)c(=O)cc(o2)c1ccc(cc1)O)CO
524 0 YMORKXVPEZRSML-UHFFFAOYSA-N OCC1OC(C(C(C1O)OC)O)c1c(O)c(C2OCC(C(C2O)O)O)c2c(c1O)c(=O)cc(o2)c1ccc(cc1)O
525 0 VTWXVXSDZAIHTH-UHFFFAOYSA-N OCC1OC(C(C(C1O)O)O)c1c(O)c(C2OCC(C(C2O)O)O)c2c(c1O)c(=O)cc(o2)c1ccc(cc1)OC
526 0 GZWNHJXAONTHBO-UHFFFAOYSA-N COC1C(CO)OC(C(C1O)O)c1c(O)c(C2OCC(C(C2O)O)O)c2c(c1O)c(=O)cc(o2)c1ccc(cc1)O
527 0 FHEKBPMWIKDJPB-UHFFFAOYSA-N COCC1OC(C(C(C1O)O)O)c1c(O)c(C2OCC(C(C2O)O)O)c2c(c1O)c(=O)cc(o2)c1ccc(cc1)O
528 0 NALUSOMZFXXJCA-UHFFFAOYSA-N COC1C(O)C(O)COC1c1c(O)c(C2OC(CO)C(C(C2O)O)O)c(c2c1oc(cc2=O)c1ccc(cc1)O)O
529 0 NAJXLIDDNVYLOT-UHFFFAOYSA-N COC1C(O)COC(C1O)c1c(O)c(C2OC(CO)C(C(C2O)O)O)c(c2c1oc(cc2=O)c1ccc(cc1)O)O
530 0 MTJBBSJVUAQGMW-VEJLYJJMSA-N COC(=O)C1=COC(OC2OC(CO)C(O)C(O)C2O)C(C=O)C1COC(=O)CCCc3ccc(O)c(O)c3
531 0 XXKWBXGHSBIVHQ-ALLCIABXSA-N COc1c(CO)c(OC2OC(COC3OCC(O)C(O)C3O)C(O)C(O)C2O)cc4C(=O)c5ccccc5C(=O)c14
532 0 JIBJMBHKGBDCPN-IMAAOSHDSA-N COc1cc(OC2OC(COC3OC(CO)C(O)C(O)C3O)C(O)C(O)C2O)c4c(O)c5C(=O)C=C(C)Oc5cc4c1
533 0 WAHKMWFQQGKBNZ-UHFFFAOYSA-N OCC1OC(OC2C(C)OC(C(C2O)O)OC2=C(Oc3c(C2O)c(O)cc(c3)O)c2ccc(cc2)O)C(C(C1O)O)O
534 0 XKKMAZGQXTUOCG-OFSBUFHJSA-N OC1C(COC2OCC(O)(COC(=O)C=Cc3ccc(O)c(O)c3)C2O)OC(OC(=O)c4ccccc4)C(O)C1O
535 0 YCLQRJARZYFVJX-MNVSNRLCSA-N OCC1OC(C(O)C(O)C1O)C2(Oc3ccc(C(=O)C=Cc4ccc(O)c(O)c4)c(O)c3)OC(CO)C(O)C(O)C2O
536 0 PGDDDJBSORSPAG-NVKFVLRXSA-N COc1cc(OC2OC(CO)C(O)C(O)C2O)c3c(OC)c(C(=O)C)c(OC4OCC(O)(CO)C4O)cc3c1
537 0 NWNFVQUNQVTJHM-UHFFFAOYSA-N OCC1OC(OC2C(C)OC(C(C2O)O)Oc2c(=O)c3C(O)CC(=Cc3oc2c2ccc(cc2)O)O)C(C(C1O)O)O
538 0 SEUOGJUPVKWPIP-UHFFFAOYSA-N OCC1OC(OC2C(C)OC(C(C2O)O)Oc2c(=O)c3C(=CC(Cc3oc2c2ccc(cc2)O)O)O)C(C(C1O)O)O
539 0 UDFZLQMYGSQBOU-UHFFFAOYSA-N OCC1OC(OC2C(C)OC(C(C2O)O)OC2=C(OC3C(C2=O)C(=CC(=C3)O)O)c2ccc(cc2)O)C(C(C1O)O)O
540 0 GDGNILDCUODFTL-UHFFFAOYSA-N OCC1OC(OC2C(C)OC(C(C2O)O)OC2C(Oc3c(C2=O)c(O)cc(c3)O)c2ccc(cc2)O)C(C(C1O)O)O
541 0 NMGGZEXEPGIDFD-UHFFFAOYSA-N OCC1OC(OC2C(C)OC(C(C2O)O)Oc2c(oc3c(c2=O)c(O)cc(c3)O)C2CC=C(C=C2)O)C(C(C1O)O)O
542 0 VUFCYRWNDFNKQQ-UHFFFAOYSA-N OCC1OC(OC2C(C)OC(C(C2O)O)Oc2c(oc3c(c2=O)c(O)cc(c3)O)C2=CC=C(CC2)O)C(C(C1O)O)O
543 0 LIORNSCQKXBUKH-UHFFFAOYSA-N OCC1OC(OC2C(C)OC(C(C2O)O)Oc2c(oc3c(c2=O)c(O)cc(c3)O)C2=CCC(C=C2)O)C(C(C1O)O)O
544 0 GRTVYYHFOPRMMI-UHFFFAOYSA-N O=c1oc2cccc(c2c(c1C1CC(Cc2c1cccc2)c1ccc(cc1)OCc1ccc(cc1)C(F)(F)F)O)C
545 0 SWTWUOWDINTODZ-UHFFFAOYSA-N Cc1ccc2c(c1)c(O)c(c(=O)o2)C1CC(Cc2c1cccc2)c1ccc(cc1)OCc1ccc(cc1)C(F)(F)F
546 0 IZADATMJRSMTRC-UHFFFAOYSA-N Cc1ccc2c(c1)oc(=O)c(c2O)C1CC(Cc2c1cccc2)c1ccc(cc1)OCc1ccc(cc1)C(F)(F)F
547 0 JDZHQWBMPNFICW-UHFFFAOYSA-N O=c1oc2c(C)cccc2c(c1C1CC(Cc2c1cccc2)c1ccc(cc1)OCc1ccc(cc1)C(F)(F)F)O
548 0 DLKZSXGAXLNQLO-UHFFFAOYSA-N COc1c(c(=O)oc2c1cccc2)C1CC(Cc2c1cccc2)c1ccc(cc1)OCc1ccc(cc1)C(F)(F)F
549 0 TZBQRMFRSNAOTL-UHFFFAOYSA-N Cc1cccc2c1CC(CC2c1c(=O)oc2c(c1O)cccc2)c1ccc(cc1)OCc1ccc(cc1)C(F)(F)F
550 0 RALJDZILRSYFDR-UHFFFAOYSA-N Cc1ccc2c(c1)CC(CC2c1c(=O)oc2c(c1O)cccc2)c1ccc(cc1)OCc1ccc(cc1)C(F)(F)F
551 0 VPZFDARENPRTRB-UHFFFAOYSA-N Cc1ccc2c(c1)C(CC(C2)c1ccc(cc1)OCc1ccc(cc1)C(F)(F)F)c1c(=O)oc2c(c1O)cccc2
552 0 CKOTWVATYXKRFS-UHFFFAOYSA-N Cc1cccc2c1C(CC(C2)c1ccc(cc1)OCc1ccc(cc1)C(F)(F)F)c1c(=O)oc2c(c1O)cccc2
553 0 HNNFEILDFCWQQH-UHFFFAOYSA-N Cc1cc(OCc2ccc(cc2)C(F)(F)F)ccc1C1Cc2ccccc2C(C1)c1c(=O)oc2c(c1O)cccc2
554 0 JIJLIKLCZIANTM-UHFFFAOYSA-N Cc1cc(ccc1OCc1ccc(cc1)C(F)(F)F)C1Cc2ccccc2C(C1)c1c(=O)oc2c(c1O)cccc2
555 0 PIBLKCQAYZIVPU-UHFFFAOYSA-N Cc1cc(ccc1COc1ccc(cc1)C1Cc2ccccc2C(C1)c1c(=O)oc2c(c1O)cccc2)C(F)(F)F
556 0 QSMBVRNIQVPASA-UHFFFAOYSA-N Cc1cc(COc2ccc(cc2)C2Cc3ccccc3C(C2)c2c(=O)oc3c(c2O)cccc3)ccc1C(F)(F)F
557 0 JBGGRJLKBXTVBL-UHFFFAOYSA-N OCC1OC(Oc2c(oc3c(c2=O)cccc3)c2ccccc2O)C(C(C1O)O)OC1OC(CO)C(C(C1O)O)O
558 0 YDMXOIDNIPFRHO-HBQWEWIMSA-N COc1ccc(cc1)C2=CC(=O)c3c(O)c(C4OC(CO)C(O)C(OC5OCC(O)(CO)C5O)C4O)c(O)cc3O2
559 0 LSZGACIJKZDAHU-UHFFFAOYSA-N OCC1OC(Oc2cc(OC3(O)COCC3(O)CO)c(c3c2C(=O)c2c(C3=O)cc(cc2O)C)C)C(C(C1O)O)O
560 0 LMYLHWYOFQEKIU-UHFFFAOYSA-N OCC1OC(Oc2c(C)c(cc3c2C(=O)c2c(C3=O)cc(cc2O)C)OC2(O)COCC2(O)CO)C(C(C1O)O)O
561 0 HCSKRHWLGNNJTO-UHFFFAOYSA-N OCC1OC(Oc2cc(cc3c2C(=O)c2c(C3=O)c(C)c(cc2O)C)OC2(O)COCC2(O)CO)C(C(C1O)O)O
562 0 UDSZPSNMVZTHHW-UHFFFAOYSA-N OCC1OC(Oc2cc(cc3c2C(=O)c2c(C3=O)cc(c(c2O)C)C)OC2(O)COCC2(O)CO)C(C(C1O)O)O
563 0 LLKAAIODODPIBI-UHFFFAOYSA-N OCC1OC(Oc2cc(cc3c2C(=O)c2c(C3=O)cc(cc2OC)C)OC2(O)COCC2(O)CO)C(C(C1O)O)O
564 0 AZDCWEJVLSTUAY-UHFFFAOYSA-N OCC1OC(Oc2cc(cc3c2C(=O)c2c(C3=O)cc(cc2O)C)OC2(O)COCC2(O)CO)C(C(C1O)OC)O
565 0 RMHBLOVLTCYTNG-UHFFFAOYSA-N COC1C(CO)OC(C(C1O)O)Oc1cc(cc2c1C(=O)c1c(C2=O)cc(cc1O)C)OC1(O)COCC1(O)CO
566 0 VMUGIFJDTKNHSV-UHFFFAOYSA-N OCC1OC(Oc2cc(cc3c2C(=O)c2c(C3=O)cc(cc2O)C)OC2(O)COCC2(O)CO)C(C(C1O)O)OC
567 0 OPRYYMLMQHNSDW-UHFFFAOYSA-N COCC1OC(Oc2cc(cc3c2C(=O)c2c(C3=O)cc(cc2O)C)OC2(O)COCC2(O)CO)C(C(C1O)O)O
568 0 ITURUJYQEZMYRK-SBXQJCNPSA-N COc1cc2OC(=CC(=O)c2c(O)c1C3OC(CO)C(O)C(O)C3OC4OCC(O)C(O)C4O)c5ccc(O)cc5
569 0 ZKIXACXWZQFVAB-KBVHGIRNSA-N COc1cc(OC2OC(COC3OCC(O)C(O)C3O)C(O)C(O)C2O)c4C(=O)C=C(Oc4c1)c5ccc(O)cc5
570 0 KQBGCOBMJGLTEP-VJGYENMSSA-N COc1cc(O)c2C(=O)C=C(Oc2c1)c3ccc(OC4OC(COC5OCC(O)C(O)C5O)C(O)C(O)C4O)cc3
571 0 PPORUUNVCWTNNY-UHFFFAOYSA-N Cc1c(O)ccc2c1oc(=O)c(c2O)NC(=O)c1cn(c(c1C)C(=O)Nc1c(=O)oc2c(c1O)ccc(c2C)O)C
572 0 GWEOZIYADIDQJR-UHFFFAOYSA-N O=C(c1c[nH]c(c1C)C(=O)N(c1c(=O)oc2c(c1O)ccc(c2C)O)C)Nc1c(=O)oc2c(c1O)ccc(c2C)O
573 0 NKJXCQZBDIPFJM-UHFFFAOYSA-N O=C(c1[nH]cc(c1C)C(=O)N(c1c(=O)oc2c(c1O)ccc(c2C)O)C)Nc1c(=O)oc2c(c1O)ccc(c2C)O
574 0 ILPJZUBDRHYJQI-UHFFFAOYSA-N O=C(c1[nH]cc(c1C)C(=O)Nc1c(=O)oc2c(c1O)c(C)cc(c2C)O)Nc1c(=O)oc2c(c1O)ccc(c2C)O
575 0 NINMKELMNLDATB-UHFFFAOYSA-N O=C(c1c[nH]c(c1C)C(=O)Nc1c(=O)oc2c(c1O)ccc(c2C)O)Nc1c(=O)oc2c(c1O)cc(c(c2C)O)C
576 0 JOPBSOYPLXMXLC-UHFFFAOYSA-N O=C(c1c[nH]c(c1C)C(=O)Nc1c(=O)oc2c(c1O)cc(c(c2C)O)C)Nc1c(=O)oc2c(c1O)ccc(c2C)O
577 0 UTSPCRRBXBCQMU-UHFFFAOYSA-N O=C(c1[nH]cc(c1C)C(=O)Nc1c(=O)oc2c(c1O)ccc(c2C)O)Nc1c(=O)oc2c(c1O)c(C)cc(c2C)O
578 0 PJXZDRFZCGNBEM-UHFFFAOYSA-N COc1ccc2c(c1C)oc(=O)c(c2O)NC(=O)c1[nH]cc(c1C)C(=O)Nc1c(=O)oc2c(c1O)ccc(c2C)O
579 0 VNYQLMZXBLSJIX-UHFFFAOYSA-N COc1ccc2c(c1C)oc(=O)c(c2O)NC(=O)c1c[nH]c(c1C)C(=O)Nc1c(=O)oc2c(c1O)ccc(c2C)O
580 0 KKLIIARMRLTSFR-UHFFFAOYSA-N COc1c(NC(=O)c2c[nH]c(c2C)C(=O)Nc2c(=O)oc3c(c2O)ccc(c3C)O)c(=O)oc2c1ccc(c2C)O
581 0 TZRBGBOSKFTNOY-LUFFWRSQSA-N COc1cc(O)c2C(=O)C=C(Oc2c1)c3ccc(OC4OCC(O)C(OC5OC(CO)C(O)C(O)C5O)C4O)cc3
582 0 LAEOJCQTNYZDKY-ADDDRJKVSA-N COc1cc(O)c2C(=O)C=C(Oc2c1C3OC(CO)C(O)C(O)C3OC4OC(CO)C(O)C4O)c5ccc(O)cc5
583 0 ZKIXACXWZQFVAB-MUCJXJSVSA-N COc1cc(OC2OC(COC3OCC(O)C(O)C3O)C(O)C(O)C2O)c4C(=O)C=C(Oc4c1)c5ccc(O)cc5
584 0 IHRVJPZYTSPICL-QHTAQJPCSA-N COc1c(C2OC(CO)C(O)C(O)C2O)c(O)c3C(=O)C=C(Oc3c1C4OCC(O)C(O)C4O)c5ccc(O)cc5
585 0 VWEWSCDQMVNOJP-OVNHQYECSA-N OCC1OC(Oc2ccc(cc2)C3=COc4cc(OC5OC(CO)C(O)C(O)C5O)ccc4C3=O)C(O)C(O)C1O
586 0 WNCNDQCMIUSCNV-AZINWOCCSA-N OCC1OC(Oc2cc3OC(=CC(=O)c3cc2C4OC(CO)C(O)C(O)C4O)c5ccc(O)cc5)C(O)C(O)C1O
587 0 WFSNMNAOBYGNOA-VZFOJZNGSA-N OCC1OC(Oc2ccc(cc2)C3CC(=O)c4c(OC5OC(CO)C(O)C(O)C5O)cc(O)cc4O3)C(O)C(O)C1O
588 0 FSUVCZVLSOYPAU-LDSFXQROSA-N COc1ccc(cc1)C2=CC(=O)c3c(O)cc(OC4OC(COC5OCC(O)(CO)C5O)C(O)C(O)C4O)cc3O2
589 0 QNZZFAKZCZFNLY-VZFOJZNGSA-N OCC1OC(OCC2OC(Oc3cc(O)cc4OC(CC(=O)c34)c5ccc(O)cc5)C(O)C(O)C2O)C(O)C(O)C1O
590 0 WRDXQRMHELNFOK-PPKUYGORSA-N COC(=O)C1=COC(OC2OC(CO)C(O)C(O)C2O)C(=CC)C1CC(=O)OCC(O)c3ccc(O)c(O)c3
591 0 ZKIXACXWZQFVAB-MNFGMKFTSA-N COc1cc(OC2OC(COC3OCC(O)C(O)C3O)C(O)C(O)C2O)c4C(=O)C=C(Oc4c1)c5ccc(O)cc5
592 0 XKKMAZGQXTUOCG-SKVRZFHRSA-N OC1C(COC2OCC(O)(COC(=O)C=Cc3ccc(O)c(O)c3)C2O)OC(OC(=O)c4ccccc4)C(O)C1O
593 0 MEGQUUPCIBLHNR-UHFFFAOYSA-N Oc1ccc(cc1)C1CC(=O)c2c(O1)cc(cc2O)OC1OC(COC2OC(C)C(C(C2=O)O)O)C(C(C1O)O)O
594 0 SOTDSZCPWKTPCI-RQPKJRLDSA-N COc1ccc(cc1)C2CC(=O)c3c(O)cc(OC4OC(COC5OC(O)C(O)C(O)C5O)C(O)C(O)C4O)cc3O2
595 0 GBGJNKYTLIUCMX-YUMVGKRXSA-N COc1cc(OC2OC(COC3OC(CO)C(O)C(O)C3O)C(O)C(O)C2O)c4c(O)c5C(=O)OC(=Cc5cc4c1)C
596 0 AQAWTXYLEGFATL-FTBGQRARSA-N COc1cc(OC2OC(COC3OCC(O)C(O)C3O)C(O)C(O)C2O)c4C(=O)c5c(O)cc(C)cc5C(=O)c4c1
597 0 MVOUGOXRXQDXDC-LNINYLCFSA-N CC1OC(C(O)C(O)C1O)c2c(O)c(C3OC(CO)C(O)C(O)C3O)c(O)c4C(=O)C=C(Oc24)c5ccc(O)cc5
598 0 TWBWSPDILHVKEV-RSPRXDBDSA-N CC1OC(C(O)C(O)C1O)c2c(O)c(C3OC(CO)C(O)C(O)C3O)c4OC(=CC(=O)c4c2O)c5ccc(O)cc5
599 0 CSOSCFNWAYKBEH-UHFFFAOYSA-N OCC1OC(OCC2OC(Oc3cc(O)c4c(c3)OC(CC4=O)c3ccc(cc3)O)C(C(C2O)O)O)C(C(C1O)O)O
600 0 HGMGIRJXPKZTBP-AURIBBKNSA-N COc1cc(ccc1OC2OCC(O)(CO)C2O)C3CC(=O)c4c(O)cc(OC5OC(CO)C(O)C(O)C5O)cc4O3
601 0 MYJXWCIZOOKQLK-MUCJXJSVSA-N COc1cc2C(=O)C(=COc2cc1OC3OC(COC4OCC(O)C(O)C4O)C(O)C(O)C3O)c5ccc(O)cc5
602 0 XPAKXVKIHCXRPG-DZRUCDJSSA-N OCC1OC(Oc2cc(OC3OC(CO)C(O)C(O)C3O)c4C(=O)CC(Oc4c2)c5ccc(O)cc5)C(O)C(O)C1O
603 0 KJVIZXZUFRNXOE-JTUKOECTSA-N COc1ccc(cc1)C2=CC(=O)c3c(O)cc(OC4OCC(OC5OC(CO)C(O)C(O)C5O)C(O)C4O)cc3O2
604 0 NJNUVWMGNSDFQJ-GIZWKEFHSA-N CC1OC(CC(O)C1O)c2c(O)cc3OC(=CC(=O)c3c2O)c4ccc(OC5OC(CO)C(O)C(O)C5O)c(O)c4
605 0 SOEZANHKTWLRIX-BAHLFPRBSA-N COc1c(O)c2C(=O)C(=C(Oc2cc1OC3OC(COC(=O)CC(C)C)C(O)C(O)C3O)c4ccc(O)c(O)c4)O
606 0 KXNLMNBBFDBCDP-KUUXHJTOSA-N OCC1OC(Oc2ccc(C(=O)C=Cc3ccc(OC4OC(CO)C(O)C(O)C4O)c(O)c3)c(O)c2)C(O)C(O)C1O
607 0 LPADUVUWBIBZMU-OVGRPOLTSA-N OCC1OC(Oc2ccc3C(=O)CC(Oc3c2)c4ccc(OC5OC(CO)C(O)C(O)C5O)c(O)c4)C(O)C(O)C1O
608 0 VWEWSCDQMVNOJP-IPOZFMEPSA-N OCC1OC(Oc2ccc(cc2)C3=COc4cc(OC5OC(CO)C(O)C(O)C5O)ccc4C3=O)C(O)C(O)C1O
609 0 FTEHNZSLYCYHAY-FDCWBBDTSA-N Cc1cc(OC2OC(CO)C(O)C(O)C2O)c3C(=O)c4c(O)cccc4C(O)(OC5OC(CO)C(O)C(O)C5O)c3c1
610 0 OUUQNKHDCPSYJE-LHJRWQAASA-N CC1OC(OC2=C(Oc3cc(O)cc(O)c3C2=O)c4ccccc4)C(O)C(O)C1OC5OC(CO)C(O)C(O)C5O
611 0 UNZISCXLEUOIRV-RMNUETLVSA-N CC1OC(Oc2cc(O)c3C(=O)C=C(Oc3c2)c4ccc(O)cc4)(C(O)C(O)C1O)C5OC(CO)C(O)C(O)C5O
612 0 LHHDWGAISFJWPA-UHFFFAOYSA-N OCC1OC(OC2OC=C3C(C2C=C)CC2N(C3=O)CCc3c2[nH]c2c3cccc2)C(C(C1O)OP(=O)(O)O)O
613 0 MPNXSNHFVDAPFD-UHFFFAOYSA-N OCC1OC(OC2OC=C3C(C2C=C)CC2N(C3=O)CCc3c2[nH]c2c3cccc2)C(C(C1OP(=O)(O)O)O)O
614 0 RCACPLBDCYPZDB-UHFFFAOYSA-N OCC1OC(OC2OC=C3C(C2C=C)CC2N(C3=O)CCc3c2[nH]c2c3cccc2)C(C(C1O)O)OP(=O)(O)O
615 0 ZHJOJINFGDKDMY-UHFFFAOYSA-N C=CC1C(OC=C2C1CC1N(C2=O)CCc2c1[nH]c1c2cccc1)OC1OC(COP(=O)(O)O)C(C(C1O)O)O
616 0 WHAKQKKYWWGISZ-UHFFFAOYSA-N OCC1OC(Oc2c(oc3c(c2=O)cccc3)C2=CC=CC(C2O)O)C(C(C1O)O)OC1OC(CO)C(C(C1O)O)O
617 0 ZZFLBYVQVWIHCC-UHFFFAOYSA-N OCC1OC(Oc2c(oc3c(c2=O)cccc3)C2=CC(C(C=C2)O)O)C(C(C1O)O)OC1OC(CO)C(C(C1O)O)O
618 0 PIHIJDZZAAOYIE-UHFFFAOYSA-N OCC1OC(Oc2c(=O)c3ccccc3oc2C2(O)C=CC=CC2O)C(C(C1O)O)OC1OC(CO)C(C(C1O)O)O
619 0 KBKJXMJBVKNWBG-UHFFFAOYSA-N OCC1OC(Oc2c(=O)c3C=CC(C(c3oc2c2ccccc2)O)O)C(C(C1O)O)OC1OC(CO)C(C(C1O)O)O
620 0 RHHXKBBKJMHPHO-UHFFFAOYSA-N OCC1OC(Oc2c(=O)c3c(oc2c2ccccc2)C=CC(C3O)O)C(C(C1O)O)OC1OC(CO)C(C(C1O)O)O
621 0 WDKVLNLEBPPSNJ-UHFFFAOYSA-N OCC1OC(OC2=C(OC3(C(C2=O)(O)C=CC=C3)O)c2ccccc2)C(C(C1O)O)OC1OC(CO)C(C(C1O)O)O
622 0 FSWDVNOQHFHTMV-UHFFFAOYSA-N OCC1OC(Oc2c(oc3c(c2=O)cccc3)c2cccc(c2)O)C(C(C1O)O)OC1OC(CO)C(C(C1O)O)O
623 0 QLZYBVRANIWWCF-UHFFFAOYSA-N OCC1OC(Oc2c(oc3c(c2=O)cccc3O)c2ccccc2)C(C(C1O)O)OC1OC(CO)C(C(C1O)O)O
624 0 ITEXUMSNEXMLAX-UHFFFAOYSA-N OCC1OC(Oc2c(oc3c(c2=O)c(O)ccc3)c2ccccc2)C(C(C1O)O)OC1OC(CO)C(C(C1O)O)O
625 0 DNTPLNMVCOVIGO-UHFFFAOYSA-N OCC1OC(Oc2c(oc3c(c2=O)cccc3)c2ccc(cc2)O)C(C(C1O)O)OC1OC(CO)C(C(C1O)O)O
626 0 QBIBLMOXRFZEIB-UHFFFAOYSA-N OCC1OC(Oc2c(oc3c(c2=O)ccc(c3)O)c2ccccc2)C(C(C1O)O)OC1OC(CO)C(C(C1O)O)O
627 0 BFVHULKJLQUKOJ-UHFFFAOYSA-N OCC1OC(Oc2c(oc3c(c2=O)cc(cc3)O)c2ccccc2)C(C(C1O)O)OC1OC(CO)C(C(C1O)O)O
628 0 WOMSJHBJXNKZBG-UHFFFAOYSA-N OCC1OC(OC2C(OC(C(C2O)O)C(O)O)Oc2c(oc3c(c2=O)cccc3)c2ccccc2)C(C(C1O)O)O
629 0 DTGXTFDSWNWFFG-UHFFFAOYSA-N OCC1OC(Oc2c(oc3c(c2=O)cccc3)c2ccccc2)C(C(C1O)O)OC1OC(C(O)O)C(C(C1O)O)O
630 0 CDLNUYPUXDQHJJ-UHFFFAOYSA-N OCC1OC(OC23OC3(Oc3c(C2=O)cccc3)c2ccccc2)C(C(C1O)O)OC1OC(CO)C(C(C1O)O)O
631 0 REPCKSKQCDVWIP-UHFFFAOYSA-N OCC1OC(Oc2c(=O)c3ccccc3oc2C23C=CC=CC3O2)C(C(C1O)O)OC1OC(CO)C(C(C1O)O)O
632 0 YLBQPRYBPOAIGZ-UHFFFAOYSA-N OCC1OC(Oc2c(oc3c(c2=O)cccc3)C2=CC=CC3C2O3)C(C(C1O)O)OC1OC(CO)C(C(C1O)O)O
633 0 NFRVBXYQCBEEPK-UHFFFAOYSA-N OCC1OC(OC2=C(OC34C(C2=O)(C=CC=C4)O3)c2ccccc2)C(C(C1O)O)OC1OC(CO)C(C(C1O)O)O
634 0 SUOYZWCDLIELTK-UHFFFAOYSA-N OCC1OC(Oc2c(oc3c(c2=O)cccc3)C2=CC3C(C=C2)O3)C(C(C1O)O)OC1OC(CO)C(C(C1O)O)O
635 0 ROIOGEAABMVOCZ-UHFFFAOYSA-N OCC1OC(Oc2c(oc3c(c2=O)C=CC2C3O2)c2ccccc2)C(C(C1O)O)OC1OC(CO)C(C(C1O)O)O
636 0 NURCOYCVDVHHDD-UHFFFAOYSA-N OCC1OC(Oc2c(oc3c(c2=O)C2OC2C=C3)c2ccccc2)C(C(C1O)O)OC1OC(CO)C(C(C1O)O)O
637 0 UGBFBOOJQLSOGY-UHFFFAOYSA-N CC(=O)OCC1OC(OC2OC=C3C4C2C(=C(C4OC3=O)C)COC(=O)C)C(C(C1OC(=O)C)OC(=O)C)OC(=O)C
638 0 VGKGODYADVWBQB-UXTIFKQOSA-N COc1ccc(cc1)C2=COc3cc(OC4OC(COC5OCC(O)(CO)C5O)C(O)C(O)C4O)cc(O)c3C2=O
639 0 MVOUGOXRXQDXDC-UHFFFAOYSA-N OCC1OC(C(C(C1O)O)O)c1c(O)c(C2OC(C)C(C(C2O)O)O)c2c(c1O)c(=O)cc(o2)c1ccc(cc1)O
640 0 XOTWNDIAAITUKR-UHFFFAOYSA-N OCC1OC(Oc2ccc(c(c2)O)C(=O)C=Cc2ccc(c(c2)OC2OC(CO)C(C(C2O)O)O)O)C(C(C1O)O)O
641 0 DFCJAHQKYCYICW-ONMHTNRHSA-N Cc1cc(O)c2C(=O)c3c(OC4OC(COC5OC(CO)C(O)C(O)C5O)C(O)C(O)C4O)cccc3C(=O)c2c1
642 0 XPAKXVKIHCXRPG-VZFOJZNGSA-N OCC1OC(Oc2cc(OC3OC(CO)C(O)C(O)C3O)c4C(=O)CC(Oc4c2)c5ccc(O)cc5)C(O)C(O)C1O
643 0 JTQOVBLCPLYXBN-VDBSBOKISA-N CC1OC(Oc2ccc(O)cc2C3CC(=O)c4c(O)cc(O)cc4O3)C(O)C(OC5OC(CO)C(O)C(O)C5O)C1O
644 0 FRFLIZLVQPIJBY-FUMDHSAPSA-N CC(=O)CC1=CC(=O)c2c(C)c(C3OC(CO)C(O)C(O)C3OC4OC(CO)C(O)C(O)C4O)c(O)cc2O1
645 0 JIBJMBHKGBDCPN-IJTBWITGSA-N COc1cc(OC2OC(COC3OC(CO)C(O)C(O)C3O)C(O)C(O)C2O)c4c(O)c5C(=O)C=C(C)Oc5cc4c1
646 0 FSUVCZVLSOYPAU-MFYRMPRMSA-N COc1ccc(cc1)C2=CC(=O)c3c(O)cc(OC4OC(COC5OCC(O)(CO)C5O)C(O)C(O)C4O)cc3O2
647 0 VWEWSCDQMVNOJP-BYJQLNSESA-N OCC1OC(Oc2ccc(cc2)C3=COc4cc(OC5OC(CO)C(O)C(O)C5O)ccc4C3=O)C(O)C(O)C1O
648 0 BEMHMJYMGFZFFQ-BHWDFPNGSA-N OCC1OC(OC2C(O)C(O)C(Oc3cc(O)cc4OC(C(O)C(=O)c34)c5ccccc5)OC2CO)C(O)C(O)C1O
649 0 HLMBTDYCAOYQFP-UHFFFAOYSA-N COC(=O)C1=COC(C2=C1CC=C2COC(=O)C)OC1OC(COC(=O)C)C(C(C1OC(=O)C)OC(=O)C)OC(=O)C
650 0 JWJQQGNVSHBRJT-UHFFFAOYSA-N COC(=O)C1=COC(=C2C1CC=C2COC(=O)C)OC1OC(COC(=O)C)C(C(C1OC(=O)C)OC(=O)C)OC(=O)C
651 0 VDSZEXSWDRPGSP-UHFFFAOYSA-N COC(=O)C1=COC(C2C1=CC=C2COC(=O)C)OC1OC(COC(=O)C)C(C(C1OC(=O)C)OC(=O)C)OC(=O)C
652 0 YFNVGHRMHYJKTC-UHFFFAOYSA-N COC(=O)C1=COC(C2C1CC=C2CO)OC1OC(COC(=O)C)C(C(C1OC(=O)C)OC(=O)C)OC(=O)C
653 0 UCOIUECOGWIHOD-UHFFFAOYSA-N OCC1OC(OC2OC=C(C3C2C(=CC3)COC(=O)C)C(=O)OC)C(C(C1OC(=O)C)OC(=O)C)OC(=O)C
654 0 LTYAHRDOYIWTPN-UHFFFAOYSA-N COC(=O)C1=COC(C2C1CC=C2COC(=O)C)OC1OC(COC(=O)C)C(C(C1O)OC(=O)C)OC(=O)C
655 0 XQCXSLTVTWEXBM-UHFFFAOYSA-N COC(=O)C1=COC(C2C1CC=C2COC(=O)C)OC1OC(COC(=O)C)C(C(C1OC(=O)C)O)OC(=O)C
656 0 ISTIIUWPPCXSRS-UHFFFAOYSA-N COC(=O)C1=COC(C2C1CC=C2COC(=O)C)OC1OC(COC(=O)C)C(C(C1OC(=O)C)OC(=O)C)O
657 0 FSNDFLWRIFPMQN-UHFFFAOYSA-N OCC1OC(C(C(C1O)O)OC1OC(CO)C(C(C1O)O)O)c1c(O)cc2c(c1O)C(O)C=C(O2)c1ccc(cc1)O
658 0 ARBNLQYOWMUYMB-UHFFFAOYSA-N OCC1OC(C(C(C1O)O)OC1OC(CO)C(C(C1O)O)O)C1=C(O)C=C2C(C1O)C(=O)C=C(O2)c1ccc(cc1)O
659 0 WQYRAFICJLRGNT-UHFFFAOYSA-N OCC1OC(C(C(C1O)O)OC1OC(CO)C(C(C1O)O)O)C1C(O)C=c2c(=C1O)c(=O)cc(o2)c1ccc(cc1)O
660 0 JNXDCPOTMAGWEO-UHFFFAOYSA-N OCC1OC(C(C(C1O)O)OC1OC(CO)C(C(C1O)O)O)C1=C(O)CC2C(=C1O)C(=O)C=C(O2)c1ccc(cc1)O
661 0 XZJYTUIKJWAPPA-UHFFFAOYSA-N OCC1OC(C(C(C1O)O)OC1OC(CO)C(C(C1O)O)O)c1c(O)cc2c(c1O)C(=O)CC(O2)c1ccc(cc1)O
662 0 BSAZJHBJZNXKQG-UHFFFAOYSA-N OCC1OC(C(C(C1O)O)OC1OC(CO)C(C(C1O)O)O)c1c(O)cc2c(c1O)c(=O)cc(o2)C1CC=C(C=C1)O
663 0 DCFPXFZXZBHBDK-UHFFFAOYSA-N OCC1OC(C(C(C1O)O)OC1OC(CO)C(C(C1O)O)O)c1c(O)cc2c(c1O)c(=O)cc(o2)C1=CC=C(CC1)O
664 0 KQFZWTZMERPYOJ-UHFFFAOYSA-N OCC1OC(C(C(C1O)O)OC1OC(CO)C(C(C1O)O)O)c1c(O)cc2c(c1O)c(=O)cc(o2)C1=CCC(C=C1)O
665 0 VFZZCBJZSIHEMU-YOFCNMGYSA-N OCC1OC(OCC2OC(OCc3ccc4C(=O)c5ccccc5C(=O)c4c3O)C(O)C(O)C2O)C(O)C(O)C1O
666 0 ISWMZSWAWODQHZ-XJEOEJAPSA-N CC1OC(CC2=C(Oc3cc(O)cc(O)c3C2=O)c4ccc(OC5OC(CO)C(O)C(O)C5O)c(O)c4)C(O)C1O
667 0 FZGQDLLHEBFQHM-BLWJTPAUSA-N COc1cc(O)c2C(=O)C=C(Oc2c1)c3ccc(OC4OC(CO)C(O)C(OC5OCC(O)C(O)C5O)C4O)cc3
668 0 SKCGEXKDKBCXKB-UXTIFKQOSA-N COc1cc(O)c2C(=O)C(=COc2c1)c3ccc(OC4OC(COC5OCC(O)(CO)C5O)C(O)C(O)C4O)cc3
669 0 XCWQPCQIBWMQPI-NNKXGOSFSA-N COc1cc(OC2(OC(CO)C(O)C(O)C2O)C3OCC(O)C(O)C3O)cc4OC(CC(=O)c14)c5ccc(O)c(O)c5
670 0 QNZZFAKZCZFNLY-DZRUCDJSSA-N OCC1OC(OCC2OC(Oc3cc(O)cc4OC(CC(=O)c34)c5ccc(O)cc5)C(O)C(O)C2O)C(O)C(O)C1O
671 0 HRGYIZGLQFBBLO-MKHVKOBASA-N OCC1OC(OC2C(CO)OC(C(O)C2O)c3c(O)ccc4C(=O)C(=COc34)c5ccc(O)cc5)C(O)C(O)C1O
672 0 QVCQYYYTMIZOGK-OSLIDGFJSA-N OCC1OC(Oc2ccc3C(=O)CC(Oc3c2)c4ccc(O)c(OC5OC(CO)C(O)C(O)C5O)c4)C(O)C(O)C1O
673 0 JIQAAKOHYGLPJK-UHFFFAOYSA-N OCC(=O)OCC1OC(OC2OC=C(C3C2C(=CC3)C)C(=O)OC)C(C(C1OC(=O)C)OC(=O)C)OC(=O)C
674 0 AQZCXINILVOUOB-UHFFFAOYSA-N COC(=O)C1=COC(C2C1CC=C2C)OC1OC(C(OC(=O)C)O)C(C(C1OC(=O)C)OC(=O)C)OC(=O)C
675 0 FIQNGHSWDWXJOT-UHFFFAOYSA-N OCC(=O)OC1C(OC(C(C1OC(=O)C)OC(=O)C)COC(=O)C)OC1OC=C(C2C1C(=CC2)C)C(=O)OC
676 0 YLIXAMJWRXHLDR-UHFFFAOYSA-N OCC(=O)OC1C(OC(=O)C)C(OC(C1OC(=O)C)COC(=O)C)OC1OC=C(C2C1C(=CC2)C)C(=O)OC
677 0 FNMDDCZKBULROO-UHFFFAOYSA-N COc1c(NC(=O)c2[nH]cc(c2C)C(=O)Nc2c(=O)oc3c(c2O)ccc(c3C)O)c(=O)oc2c1ccc(c2C)O
678 0 XWJXZRHTANATFI-UHFFFAOYSA-N COC(=O)C1=COC(C2C1C(O)C=C2C)OC1OC(COC(=O)C)C(C(C1OC(=O)C)OC(=O)C)OC(=O)C
679 0 OEXPCVQLMIEGIH-UHFFFAOYSA-N COC(=O)C1=COC(C2C1CC(=C2C)O)OC1OC(COC(=O)C)C(C(C1OC(=O)C)OC(=O)C)OC(=O)C
680 0 PGUFJBRZBCVNLQ-UHFFFAOYSA-N COC(=O)C1=C(O)OC(C2C1CC=C2C)OC1OC(COC(=O)C)C(C(C1OC(=O)C)OC(=O)C)OC(=O)C
681 0 IWHITWXOQHYGAL-UHFFFAOYSA-N OCOC(=O)C1=COC(C2C1CC=C2C)OC1OC(COC(=O)C)C(C(C1OC(=O)C)OC(=O)C)OC(=O)C
682 0 MIOHAAKEMIWDCN-AYNVNMTASA-N CC1OC(Oc2cc(O)c3C(=O)C=C(Oc3c2)c4ccc(O)cc4)C(O)C(O)C1OC5OC(CO)C(O)C(O)C5O
683 0 VXBUEVWWXXWIQF-UHFFFAOYSA-N COC(=O)C1=COC(C2C1CC1C2(O1)C)OC1OC(COC(=O)C)C(C(C1OC(=O)C)OC(=O)C)OC(=O)C
684 0 RBJBWKSHNQHAOW-UHFFFAOYSA-N COC(=O)C12OC1OC(C1C2CC=C1C)OC1OC(COC(=O)C)C(C(C1OC(=O)C)OC(=O)C)OC(=O)C
685 0 QAFMFCIDIYDLHR-UHFFFAOYSA-N COC(=O)OC1=COC(C2C1CC=C2C)OC1OC(COC(=O)C)C(C(C1OC(=O)C)OC(=O)C)OC(=O)C
686 0 WYBUMCHUCIFPBU-UHFFFAOYSA-N COC(=O)C1=COC(C2(C1CC=C2C)O)OC1OC(COC(=O)C)C(C(C1OC(=O)C)OC(=O)C)OC(=O)C
687 0 HGUBHBIDHBUPCC-UHFFFAOYSA-N COC(=O)C1=COC(C2C1(O)CC=C2C)OC1OC(COC(=O)C)C(C(C1OC(=O)C)OC(=O)C)OC(=O)C
688 0 CZTGVICQDJFDKK-UHFFFAOYSA-N CC(=O)OCC1OC(OC2OC=C(C3C2C2OC2C3OC(=O)C)C)C(C(C1OC(=O)C)OC(=O)C)OC(=O)C
689 0 WZEXAJFUWUYJSW-UHFFFAOYSA-N CC(=O)OCC1OC(OC2OC=C(C3C2CC(=O)C3OC(=O)C)C)C(C(C1OC(=O)C)OC(=O)C)OC(=O)C
690 0 SVTGGWFUCVNEJZ-UHFFFAOYSA-N CC(=O)OCC1OC(OC2OC=C(C3C2C(=O)CC3OC(=O)C)C)C(C(C1OC(=O)C)OC(=O)C)OC(=O)C
691 0 OCCIJSXQGWKPEP-UHFFFAOYSA-N CC(=O)OCC1OC(OC2OC=C(C3C2C(=CC3OC(=O)C)O)C)C(C(C1OC(=O)C)OC(=O)C)OC(=O)C
692 0 RWFCKYVTAOKZJL-UHFFFAOYSA-N CC(=O)OCC1OC(OC2OC=C(C3C2C=C(C3OC(=O)C)O)C)C(C(C1OC(=O)C)OC(=O)C)OC(=O)C
693 0 QWAJDMKHBWBIQB-DEFKTLOSSA-N OCC1OC(OCC2OC(OC3=C(Oc4cccc(O)c4C3=O)c5ccccc5)C(O)C(O)C2O)C(O)C(O)C1O
694 0 XGMGGAPZYUWNMO-OVNHQYECSA-N OCC1OC(OCC2OC(Oc3cc(O)c4C(=O)C=C(Oc4c3)c5ccccc5)C(O)C(O)C2O)C(O)C(O)C1O
695 0 UJFILKCKDPSIPS-FGXGINFVSA-N COc1ccc(cc1O)C2=COc3cc(O[C@@H]4O[C@H](CO[C@@H]5OC[C@@H](O)[C@H](O)[C@H]5O)[C@@H](O)[C@H](O)[C@H]4O)ccc3C2=O
696 0 XRGREAMWWAOHEM-YKVKHKSFSA-N OC[C@H]1O[C@H](Oc2ccc(O)cc2C=CC(=O)OC[C@H]3O[C@@H](Oc4ccc(O)cc4)[C@H](O)[C@@H](O)[C@@H]3O)[C@H](O)[C@@H](O)[C@@H]1O
697 0 MUBSKKPDRVFPNF-RYKANLFKSA-N COc1cc(C=CC(=O)OC[C@@]2(O)CO[C@@H](OC[C@H]3O[C@@H](OC4=C(C)OC=CC4=O)[C@H](O)[C@@H](O)[C@@H]3O)[C@@H]2O)ccc1O
698 0 MWYPCJMHTQFUAQ-YCPAWSGYSA-N COc1cc(O[C@@H]2O[C@H](CO[C@@H]3O[C@H](CO)[C@@H](O)[C@H](O)[C@H]3O)[C@@H](O)[C@H](O)[C@H]2O)c4C(=O)c5cccc(OC)c5Oc4c1
699 0 KEWZHGIBNXSLEA-IPOZFMEPSA-N OC[C@H]1O[C@@H](OC[C@H]2O[C@@H](Oc3cc(O)cc(O)c3C(=O)C=Cc4ccc(O)cc4)[C@H](O)[C@@H](O)[C@@H]2O)[C@H](O)[C@@H](O)[C@@H]1O
700 0 YMFHPDSLZLTSMC-MFYRMPRMSA-N COc1ccc(cc1O)C2=COc3cc(O[C@@H]4O[C@H](CO[C@@H]5OC[C@](O)(CO)[C@H]5O)[C@@H](O)[C@H](O)[C@H]4O)ccc3C2=O
701 0 YQIWCUKZIPUVPY-GWHYTMBFSA-N COc1cc(O)c2C(=O)C=C(Oc2c1[C@@H]3O[C@H](CO)[C@@H](O)[C@H](O)[C@H]3O[C@@H]4OC[C@@H](O)[C@H](O)[C@H]4O)c5ccc(O)cc5
702 0 FSVSZUSRBSSHLQ-FGXGINFVSA-N COc1cc(ccc1O)C2=COc3cc(O[C@@H]4O[C@H](CO[C@@H]5OC[C@@H](O)[C@H](O)[C@H]5O)[C@@H](O)[C@H](O)[C@H]4O)ccc3C2=O
703 0 QVHNFTQJAYCHKT-MFYRMPRMSA-N COc1cc(ccc1O)C2=COc3cc(O[C@@H]4O[C@H](CO[C@@H]5OC[C@](O)(CO)[C@H]5O)[C@@H](O)[C@H](O)[C@H]4O)ccc3C2=O
704 0 LAPFWPVLUSRPKY-JXEKJTPYSA-N COc1cc(ccc1O)C2=COc3c(C4OC(COC5OCC(O)(CO)C5O)C(O)C(O)C4O)c(O)ccc3C2=O
705 0 QAHRDKZSKOKFJW-UHFFFAOYSA-N OCC1OC(Oc2cc(O)c(c(c2)O)C(=O)C=Cc2ccc(cc2)O)C(C(C1O)O)OC1OC(C)C(C(C1=O)O)O
706 0 ODHKRSFJWQEWGG-JDHNOUBWSA-N COc1ccc(cc1)C2=COc3cc(OC4OC(COC5OCC(O)C(O)C5O)C(O)C(O)C4O)cc(O)c3C2=O
707 0 KEWZHGIBNXSLEA-SIUMOWSMSA-N OCC1OC(OCC2OC(Oc3cc(O)cc(O)c3C(=O)C=C/c4ccc(O)cc4)C(O)C(O)C2O)C(O)C(O)C1O
708 0 JCWFMPVGIIRRRG-SNYUUZOQSA-N COC(=O)C1=COC(OC2OC(CO)C(O)C(O)C2O)C(=CCO)C1CC(=O)OCCc3ccc(O)c(O)c3
709 0 WDYYXHRRDDQKPP-ASNPJKIBSA-N COC(=O)C1=COC(OC2OC(CO)C(O)C(O)C2O)C(CC=O)C1CC(=O)OCCc3ccc(O)c(O)c3
710 0 SKCGEXKDKBCXKB-NRIIMPDMSA-N COc1cc(O)c2C(=O)C(=COc2c1)c3ccc(OC4OC(COC5OCC(O)(CO)C5O)C(O)C(O)C4O)cc3
711 0 SLVXPCHHHTVCHF-VQVVXJKKSA-N OCC1OC(C(O)C(O)C1O)c2c(O)c(C3OC(CO)C(O)C(O)C3O)c4OC(=CC(=O)c4c2O)c5ccccc5
712 0 QWQLSPHVJDOAEB-UHFFFAOYSA-N OCC1OC(Oc2cc(O)c(c(c2)O)C(=O)C=Cc2ccc(cc2)O)C(C(C1O)O)OC1OC(CO)C(C(C1O)O)O
713 0 VDNKVEPXAKTDRF-WKQBKGLLSA-N CC1OC(Oc2cc(O)c3C(=O)CC(Oc3c2)c4ccc(O)c(O)c4)C(O)C(O)C1OC5OC(CO)C(O)C(O)C5O
714 0 QTLVRDBUJNNTDS-ISPSKRJWSA-N OCC1OC(Oc2cc(O)c(C(=O)C=Cc3ccc(O)cc3)c(OC4OC(CO)C(O)C(O)C4O)c2)C(O)C(O)C1O
715 0 SFYSEZGEYNZKDD-LYTUUIGBSA-N CCC(C)C(=O)OCC1OC(Oc2cc3OC(=C(O)C(=O)c3c(O)c2OC)c4ccc(O)c(O)c4)C(O)C(O)C1O
716 0 ITURUJYQEZMYRK-NPPOERFCSA-N COc1cc2OC(=CC(=O)c2c(O)c1C3OC(CO)C(O)C(O)C3OC4OCC(O)C(O)C4O)c5ccc(O)cc5
717 0 SERITHPGXJNZPQ-WVFRXHQUSA-N COC(=O)C1=COC(OC2OC(CO)C(O)C(O)C2O)C3C1C=CC34OC(=O)C(=C4)C(O)c5ccc(O)c(OC)c5
718 0 QQRRYMHITBHPAI-QORCZRPOSA-N CNC(=O)c1nc(oc1C)C2(C)CSC(=N2)C3(C)CSC(=N3)C4(C)CSC(=N4)C5(C)CSC(=N5)C(C)C
719 0 QVCQYYYTMIZOGK-SPFASUKCSA-N OCC1OC(Oc2ccc3C(=O)CC(Oc3c2)c4ccc(O)c(OC5OC(CO)C(O)C(O)C5O)c4)C(O)C(O)C1O
720 0 QVCQYYYTMIZOGK-XRHFIZTHSA-N OCC1OC(Oc2ccc3C(=O)CC(Oc3c2)c4ccc(O)c(OC5OC(CO)C(O)C(O)C5O)c4)C(O)C(O)C1O
721 0 QCXYDFXQZHLXTR-HLBXXHMVSA-N OCC1OC(Oc2ccc(cc2)C3=CC(=O)c4cc(C5OC(CO)C(O)C(O)C5O)c(O)cc4O3)C(O)C(O)C1O
722 0 XOTWNDIAAITUKR-ROCXZNEKSA-N OCC1OC(Oc2ccc(C(=O)C=Cc3ccc(O)c(OC4OC(CO)C(O)C(O)C4O)c3)c(O)c2)C(O)C(O)C1O
723 0 IGVLEHVYJFBGBR-KTAZXLBUSA-N COc1ccc(cc1)C2=CC(=O)c3c(O)cc(OC4OCC(O)C(O)C4O)c(C5OC(CO)C(O)C(O)C5O)c3O2
724 0 WRDXQRMHELNFOK-ZDVSSOLQSA-N COC(=O)C1=COC(OC2OC(CO)C(O)C(O)C2O)C(=CC)C1CC(=O)OCC(O)c3ccc(O)c(O)c3
725 0 IHLMTWAVWALTCT-NRIIMPDMSA-N COc1cc(OC2OC(COC3OCC(O)(CO)C3O)C(O)C(O)C2O)cc4OC=C(C(=O)c14)c5ccc(O)cc5
726 0 MVOUGOXRXQDXDC-YWWKNTNXSA-N CC1OC(C(O)C(O)C1O)c2c(O)c(C3OC(CO)C(O)C(O)C3O)c(O)c4C(=O)C=C(Oc24)c5ccc(O)cc5
727 0 HMOGGANVPFSRNU-OTEUQASOSA-N OCC1OC(OC2C(O)C(O)C(Oc3cc(O)c4C(=O)CC(Oc4c3)c5ccc(O)cc5)OC2CO)C(O)C(O)C1O
728 0 FRFLIZLVQPIJBY-TYPNFIKFSA-N CC(=O)CC1=CC(=O)c2c(C)c(C3OC(CO)C(O)C(O)C3OC4OC(CO)C(O)C(O)C4O)c(O)cc2O1
729 0 JCWFMPVGIIRRRG-AXPMACIOSA-N COC(=O)C1=COC(OC2OC(CO)C(O)C(O)C2O)C(=CCO)C1CC(=O)OCCc3ccc(O)c(O)c3
730 0 QFEZPYUWMSYAPT-FDCWBBDTSA-N Cc1cc(O)c2C(=O)c3c(OC4OC(CO)C(O)C(O)C4O)cccc3C(O)(OC5OC(CO)C(O)C(O)C5O)c2c1
731 0 TZZUNQVMMKHVMH-ZWNCCWLNSA-N OCC1OC(Oc2ccc3C(=O)C=C(Oc3c2C4OC(CO)C(O)C(O)C4O)c5ccc(O)cc5)C(O)C(O)C1O
732 0 FKODDFZWQVWOAW-ONMHTNRHSA-N Cc1cc(OC2OC(COC3OC(CO)C(O)C(O)C3O)C(O)C(O)C2O)c4C(=O)c5c(O)cccc5C(=O)c4c1
733 0 YKJQINPKOMCDAR-UXTIFKQOSA-N COc1cc(OC2OC(CO)C(O)C(O)C2OC3OCC(O)(CO)C3O)cc4OC=C(C(=O)c14)c5ccc(O)cc5
734 0 RHTCOWHZTLXMFR-IHQSEIAJSA-N OCC1OC(OC2CC(C(O)C(O)C2O)c3c(O)cc(O)c4C(=O)C=C(Oc34)c5ccc(O)cc5)C(O)C(O)C1O
735 0 UZXPJKHLGGRKOZ-TYPNFIKFSA-N CC(=O)Cc1c(C2OC(CO)C(O)C(O)C2OC3OC(CO)C(O)C(O)C3O)c(O)cc4OC(=CC(=O)c14)C
736 0 XOTWNDIAAITUKR-YUWHXANDSA-N OCC1OC(Oc2ccc(C(=O)C=Cc3ccc(O)c(OC4OC(CO)C(O)C(O)C4O)c3)c(O)c2)C(O)C(O)C1O
737 0 XGMGGAPZYUWNMO-IPOZFMEPSA-N OCC1OC(OCC2OC(Oc3cc(O)c4C(=O)C=C(Oc4c3)c5ccccc5)C(O)C(O)C2O)C(O)C(O)C1O
738 0 BUORQDSMZKJELF-MUCJXJSVSA-N COc1cc(OC2OC(COC3OCC(O)C(O)C3O)C(O)C(O)C2O)cc4OC(=CC(=O)c14)c5ccc(O)cc5
739 0 SERITHPGXJNZPQ-PYBGUIRTSA-N COC(=O)C1=COC(OC2OC(CO)C(O)C(O)C2O)C3C1C=CC34OC(=O)C(=C4)C(O)c5ccc(O)c(OC)c5
740 0 LHABVYJMYFVYCX-UHFFFAOYSA-N Clc1ccc(cc1)C1(CCN(CC1)CCC(C(=O)N(C)C)(c1ccccc1)c1ccccc1)OS(=O)(=O)O
741 0 HSGHACJLMRKRND-WHNZNBJKSA-N COc1ccc(cc1)C2=CC(=O)c3c(O)c(C4OC(COC5OCC(O)C(O)C5O)C(O)C(O)C4O)c(O)cc3O2
742 0 JSXZHCXZUXESSN-WPWWNSOMSA-N OCC1OC(Oc2cc(ccc2O)C3CC(=O)c4c(OC5OC(CO)C(O)C(O)C5O)cccc4O3)C(O)C(O)C1O
743 0 LVNKDWCWDJNUNM-XIFJHSAQSA-N OCC1OC(Oc2ccc(C=CC(=O)OCC3OC(Oc4ccc(O)cc4)C(O)C(O)C3O)cc2O)C(O)C(O)C1O
744 0 ZKIXACXWZQFVAB-QSEDHFBNSA-N COc1cc(OC2OC(COC3OCC(O)C(O)C3O)C(O)C(O)C2O)c4C(=O)C=C(Oc4c1)c5ccc(O)cc5
745 0 CREWSFDYWMXJQL-YCPAWSGYSA-N COc1cc(OC2OC(COC3OC(CO)C(O)C(O)C3O)C(O)C(O)C2O)c4c5OC(=CC(=O)c5c(O)cc4c1)C
746 0 MDYRTONEHROVII-UHFFFAOYSA-N COc1cc(cc(c1O)OC)C12Oc3cc(O)ccc3C(C2OC2OC(C(=O)O)C(C(C2O)O)O)C(O1)(C)C(=O)C
747 0 KVNDHPUSDUEDEI-UHFFFAOYSA-N OCC1OC(OC2C3C(=C(OC2(OC3(C)C(=O)C)c2cc(OC)c(c(c2)OC)O)C=O)C=CC(=O)O)C(C(C1O)O)O
748 0 CCRHODMWDZHHIB-UHFFFAOYSA-N COC(=O)C=C(C12Oc3cc(O)ccc3C(C2OC2OC(CO)C(C(C2O)O)O)C(O1)(C)C(=O)C)C=C(C(=O)O)OC
749 0 GGOIEBBJCPHMLQ-UHFFFAOYSA-N O=CC=C1C(=CC(=O)O)OC2(C(C1C(C)(O2)C(=O)C)OC1OC(CO)C(C(C1O)O)O)c1cc(OC)c(c(c1)OC)O
750 0 CNYNMHOWMHHPTL-UHFFFAOYSA-N OCC1OC(OC2C3c4ccc(cc4OC2(OC3(C)C(=O)CC(=O)O)c2ccc(c(c2)OC)O)O)C(C(C1O)O)O
751 0 ZKIXACXWZQFVAB-ZMGSVPCJSA-N COc1cc(OC2OC(COC3OCC(O)C(O)C3O)C(O)C(O)C2O)c4C(=O)C=C(Oc4c1)c5ccc(O)cc5
752 0 XUJZJDGGHQPVIA-UHFFFAOYSA-N OCC1OC(OC2C3c4ccc(cc4OC2(OC3(C)C(CC(=O)O)O)c2cc(O)c(c(c2)OC)O)O)C(C(C1O)O)O
753 0 XPNIYXFOSUUMPP-NCDSCQIRSA-N OCc1c(O)c2C(=O)c3ccccc3C(=O)c2cc1COC4OC(COC5OCC(O)C(O)C5O)C(O)C(O)C4O
754 0 QVCQYYYTMIZOGK-UHFFFAOYSA-N OCC1OC(Oc2ccc3c(c2)OC(CC3=O)c2ccc(c(c2)OC2OC(CO)C(C(C2O)O)O)O)C(C(C1O)O)O
755 0 GIWZKZGKQYNGKM-UHFFFAOYSA-N OCC1OC(Oc2ccc3c(c2)OC(C#C3)c2ccc(c(c2)OC2OC(CO)C(C(C2O)O)O)O)C(C(C1O)O)O
756 0 FKODDFZWQVWOAW-GIIHSRAGSA-N Cc1cc(OC2OC(COC3OC(CO)C(O)C(O)C3O)C(O)C(O)C2O)c4C(=O)c5c(O)cccc5C(=O)c4c1
757 0 SEMIDROCAHWNKZ-FQWKPHNJSA-N COc1c(COC2OC(COC3OCC(O)C(O)C3O)C(O)C(O)C2O)c(O)cc4C(=O)c5ccccc5C(=O)c14
758 0 IIDGYMORGKXDJG-UHFFFAOYSA-N OCC1OC(Oc2cc3oc(cc(=O)c3c(c2C)O)c2ccc(cc2)O)C(C(C1O)O)OC1OCC(C1O)(O)CO
759 0 SZGVIUKUBOYLEW-UHFFFAOYSA-N OCC1OC(Oc2ccc3c(c2)OC(CC3=O)c2ccc(c(c2)OC2OC(C)C(=O)C(C2O)O)O)C(C(C1O)O)O
760 0 MJTNALYSUMFWLB-UHFFFAOYSA-N OCC1OC(Oc2ccc3c(c2)OC(CC3=O)C2=CC#CC(=C2)OC2OC(CO)C(C(C2O)O)O)C(C(C1O)O)O
761 0 TVXFYEIKLJKATO-UHFFFAOYSA-N OCC1OC(OC(=O)C=Cc2cc(O)c(c(c2)OC)O)C(C(C1O)O)OC(=O)C=Cc1cc(OC)c(c(c1)OC)O
762 0 CYJUXLDLOGIJDL-UHFFFAOYSA-N OCC1OC(OC(=O)C=Cc2cc(OC)c(c(c2)OC)O)C(C(C1O)O)OC(=O)C=Cc1cc(O)c(c(c1)OC)O
763 0 ZKIXACXWZQFVAB-UHFFFAOYSA-N COc1cc(OC2OC(COC3OCC(O)C(O)C3O)C(O)C(O)C2O)c2C(=O)C=C(Oc2c1)c1ccc(O)cc1
764 0 UKRCIQFKHJLGIT-UHFFFAOYSA-N CC(C)OC1=CC=C(C=C1)C(=O)NS(=O)(=O)C1=CC=C(C=C1)N=CC1C(=O)N(N(C1=O)C1=CC=CC=C1)C1=CC=CC=C1
765 0 ODHKRSFJWQEWGG-UHFFFAOYSA-N COC1=CC=C(C=C1)C1=COC2=CC(OC3OC(COC4OCC(O)C(O)C4O)C(O)C(O)C3O)=CC(O)=C2C1=O
766 0 QZPVRZWSMXZPGC-UHFFFAOYSA-N CCCN(CCC)C1=C(C=C(SSC2=CC(=C(N(CCC)CCC)C(=C2)[N+]([O-])=O)[N+]([O-])=O)C=C1[N+]([O-])=O)[N+]([O-])=O
767 0 YWTLWDZCNFOJRJ-UHFFFAOYSA-N OCC1OC(Oc2cc(O)c3c(c2C)oc(cc3=O)c2ccc(cc2)O)C(C(C1O)O)OC1OCC(C1O)(O)CO
768 0 BTCNSAPLMJEXJV-UHFFFAOYSA-N O=C1C2=CC=CC=C2C(=O)C2=C1C=CC=C2NC1=CC(=CC(NC2=CC=CC3=C2C(=O)C2=CC=CC=C2C3=O)=C1)C1=CC=CC=C1
769 0 YPCKPOWJKPVJRQ-UHFFFAOYSA-N COC1=CC=CC2=C1C(=O)C1=C(C(O)=C3CC(O)(CC(OC4CC(N)C(O)C(C)O4)C3=C1O)C(=O)CCl)C2=O
770 0 VGKGODYADVWBQB-UHFFFAOYSA-N COC1=CC=C(C=C1)C1=COC2=CC(OC3OC(COC4OCC(O)(CO)C4O)C(O)C(O)C3O)=CC(O)=C2C1=O
771 0 XQVQOVDNWBXCHM-UHFFFAOYSA-N COC(=O)C1=COC(OC2OC(COC(C)=O)C(OC(C)=O)C(OC(C)=O)C2OC(C)=O)C(C=C)C1CC=O
772 0 RBNVWGNMLOAFGR-UHFFFAOYSA-N OCC1OC(Oc2cc(O)c3c(c2)oc(c(c3=O)C)c2ccc(cc2)O)C(C(C1O)O)OC1OCC(C1O)(O)CO
773 0 RKPZZSFVXTUYJS-UHFFFAOYSA-N OCC(=O)OC1C(COC(=O)C)OC(C(C1OC(=O)C)OC(=O)C)OC1OC=C(C2C1C(=CC2)C)C(=O)OC
