# Supplementary material for: Ion mobility collision cross-section atlas for known and unknown metabolite annotation in untargeted metabolomics
Source: Nat Commun. 2020 Aug 28;11:4334. doi: 10.1038/s41467-020-18171-8 (PMC7455731; doi:10.1038/s41467-020-18171-8)
Supplement: Supplementary file 8 — Supplementary Data 5 [file 41467_2020_18171_MOESM8_ESM.zip › 01_positive_mode/L0654/cfmid_pred_spec.msp]

Name: +ve in-silico MS/MS by CFM-ID for AMOGMTLMADGEOQ-WXQWCWKOSA-N
ID: AMOGMTLMADGEOQ-WXQWCWKOSA-N
Comment: Energy0
Num peaks: 8
365.1230941 1.521154374
385.0765378 2.929647974
395.1336587 3.81277269
397.1493088 2.9322959
405.1180087 3.033649076
413.1442234 1.345606252
423.1285734 22.3375784
441.139138 42.81289492

Name: +ve in-silico MS/MS by CFM-ID for AMOGMTLMADGEOQ-WXQWCWKOSA-N
ID: AMOGMTLMADGEOQ-WXQWCWKOSA-N
Comment: Energy1
Num peaks: 31
53.00219107 1.123005533
55.01784114 1.063244644
57.06987671 1.990899536
71.08552677 1.254560412
73.10117684 1.133558845
113.0233204 0.9709698313
295.0812292 1.027768707
297.0968793 1.372574284
301.1281794 1.230318441
345.0968793 1.029487275
347.1125294 0.8750126324
349.0917939 1.184421155
351.1438295 1.130143767
363.107444 1.121286407
365.050323 1.023300872
367.0659731 2.854253781
367.1023586 1.02939141
375.107444 2.683266404
377.1230941 1.646954956
379.1387441 1.224320556
383.0608877 1.337835334
385.0765378 3.097191194
393.1180087 2.173299746
395.1336587 3.385854367
397.1493088 2.500421545
405.1180087 3.66244931
409.1129233 1.223030993
411.1285734 2.867441956
413.1442234 6.481176313
423.1285734 9.262769917
441.139138 7.297558835

Name: +ve in-silico MS/MS by CFM-ID for AMOGMTLMADGEOQ-WXQWCWKOSA-N
ID: AMOGMTLMADGEOQ-WXQWCWKOSA-N
Comment: Energy2
Num peaks: 31
41.00219107 1.122177596
53.00219107 6.905939849
55.01784114 0.8115372756
55.05422664 4.884438826
57.0334912 0.9471326043
57.06987671 2.272748361
71.08552677 5.800257704
73.10117684 3.644710491
81.06987671 1.797785869
83.08552677 1.318759666
85.10117684 0.9873705579
95.01275576 0.8929604605
97.06479133 3.05179645
279.0135436 1.193670171
307.0084582 1.001461133
347.0761439 2.054292752
349.0917939 2.05895686
351.107444 1.273589914
353.1230941 1.607595455
365.0867085 1.354440176
367.1023586 1.572226653
369.1180087 0.9322826763
377.1230941 2.071355623
379.1387441 5.770482541
395.1336587 2.464062097
397.1493088 1.027378733
405.1180087 6.73483544
407.0972732 0.8100756202
413.1442234 1.231913852
423.1285734 5.025423974
425.1078379 0.9536524744

Name: +ve in-silico MS/MS by CFM-ID for XUCIJNAGGSZNQT-JHSLDZJXSA-N
ID: XUCIJNAGGSZNQT-JHSLDZJXSA-N
Comment: Energy0
Num peaks: 15
103.0389705 0.6022550944
116.0494756 12.15305371
119.0491413 0.5138766124
134.0600403 28.13932656
163.0600999 2.79620818
193.0706646 0.5752301831
265.0917939 0.8748783668
278.102299 3.297558929
296.1128637 2.095545241
325.1129233 1.585069041
396.1289077 0.5124268884
422.1445578 0.9993676287
440.1551225 13.3468002
441.139138 1.103516039
458.1656871 11.89024242

Name: +ve in-silico MS/MS by CFM-ID for XUCIJNAGGSZNQT-JHSLDZJXSA-N
ID: XUCIJNAGGSZNQT-JHSLDZJXSA-N
Comment: Energy1
Num peaks: 16
45.0334912 1.078426941
79.05422664 1.176579972
105.0334912 2.903426149
107.0491413 1.889433575
116.0494756 21.30620987
119.0491413 1.219970016
132.0443902 1.085924467
134.0600403 34.16788289
145.0495352 1.967164106
163.0600999 3.305519262
278.102299 2.995256213
279.0863146 1.316198662
296.1128637 2.767362239
307.1023586 1.027233891
325.1129233 1.022548277
440.1551225 1.766145395

Name: +ve in-silico MS/MS by CFM-ID for XUCIJNAGGSZNQT-JHSLDZJXSA-N
ID: XUCIJNAGGSZNQT-JHSLDZJXSA-N
Comment: Energy2
Num peaks: 31
26.00252542 0.6145699918
43.01784114 1.3931917
45.0334912 1.720991647
49.00727645 1.80447545
51.02292652 0.6849861564
57.0334912 0.8312176244
63.02292652 1.348889416
79.05422664 3.825404034
87.00767038 1.041221005
101.0385766 0.5475518166
105.0334912 3.553550858
107.0491413 2.298779916
116.0494756 9.173750049
118.0287402 0.8505833593
132.0443902 1.098523366
134.0600403 18.85250779
138.0913404 0.5684383741
145.0495352 1.366635637
147.0651853 2.031112854
161.0444498 0.945904503
163.0600999 4.907293756
175.0600999 0.9557183816
177.0757499 1.094762859
193.0706646 0.7328957223
205.0706646 0.6433769595
278.102299 0.9029827735
307.1023586 0.9372845553
309.1180087 0.6651353165
396.1289077 1.323754388
398.1445578 0.8838992416
440.1551225 0.7340415733

Name: +ve in-silico MS/MS by CFM-ID for DWDPCGQQNLAFEN-UHFFFAOYSA-N
ID: DWDPCGQQNLAFEN-UHFFFAOYSA-N
Comment: Energy0
Num peaks: 6
61.06479133 1.234611465
135.0804414 1.662871361
324.0898162 1.69079292
398.1054663 4.65319275
416.1160309 16.32180794
458.1629811 58.992556

Name: +ve in-silico MS/MS by CFM-ID for DWDPCGQQNLAFEN-UHFFFAOYSA-N
ID: DWDPCGQQNLAFEN-UHFFFAOYSA-N
Comment: Energy1
Num peaks: 27
43.05422664 1.723947129
61.06479133 1.401876765
95.04914126 1.729708105
135.0804414 1.416975454
152.0261533 2.082975351
164.0261533 1.28511292
178.0418034 2.030962042
253.0971541 0.7879107717
261.0658539 1.066974398
263.081504 2.403652785
265.0971541 1.188893862
267.1128041 1.729554952
303.1128041 0.762806533
307.0632671 1.604139136
307.1441043 1.452117691
324.0898162 2.550040112
372.0898162 0.8873816868
380.1393532 0.9216294946
387.0894819 0.7860267447
389.1051319 2.49813857
398.1054663 9.579163712
414.1003809 0.8838660075
416.1160309 26.59501427
431.1520821 1.402977297
441.136432 0.9262708002
442.131681 1.025324994
458.1629811 9.679804506

Name: +ve in-silico MS/MS by CFM-ID for DWDPCGQQNLAFEN-UHFFFAOYSA-N
ID: DWDPCGQQNLAFEN-UHFFFAOYSA-N
Comment: Energy2
Num peaks: 31
39.02292652 1.275200138
43.05422664 1.7466637
49.00727645 0.8951288441
51.02292652 9.532409337
63.02292652 2.02502709
65.03857658 2.421463186
120.0443902 1.994312306
128.0494756 0.9892690655
135.0804414 1.427922292
162.0105033 1.730480341
164.0261533 3.017405045
173.0709393 0.8924274935
178.0418034 2.027115359
235.0865894 1.592371488
245.0709393 1.977202068
247.0865894 1.300942542
251.081504 1.412180276
265.0971541 1.939521204
281.0840025 0.9461313023
322.0741661 1.19690556
324.0898162 4.168351367
370.0741661 2.600892775
372.0898162 2.413394232
380.1393532 1.505149667
386.1054663 0.8651961072
387.0894819 1.743803641
388.1211163 1.381999079
398.1054663 4.155746101
400.1211163 2.622362211
416.1160309 1.434529752
442.131681 1.414801696

Name: +ve in-silico MS/MS by CFM-ID for DMZSTCRTOPLDAY-XUJJJAFJSA-N
ID: DMZSTCRTOPLDAY-XUJJJAFJSA-N
Comment: Energy0
Num peaks: 31
59.01275576 1.774134022
76.03930485 3.682101609
84.04439023 0.8977365258
91.05422664 7.667267927
102.0549549 1.040430796
130.0498695 2.541699292
134.0600403 0.9449598071
145.0607686 1.10636865
177.0328396 1.128043929
209.0743105 0.9537189542
228.0978823 2.717297914
260.0699533 1.449991981
274.1033617 4.375679081
292.1114242 0.9325425346
306.0754327 1.493926071
308.0910827 1.883992666
312.1012535 3.310670983
320.1063389 0.8081406092
338.1169035 2.178986538
349.132888 0.9553149291
364.1325536 1.568162841
366.1118182 3.059358184
378.1118182 1.089585486
393.1227172 0.8253741866
395.1383673 9.47962378
397.1540173 1.406164414
406.1067328 1.332745629
408.1223828 2.267810926
423.1332819 2.585797641
424.1172975 2.370294419
441.1438466 6.372210119

Name: +ve in-silico MS/MS by CFM-ID for DMZSTCRTOPLDAY-XUJJJAFJSA-N
ID: DMZSTCRTOPLDAY-XUJJJAFJSA-N
Comment: Energy1
Num peaks: 31
56.04947561 0.8038201984
58.02874017 0.8837777993
59.01275576 2.465416284
76.03930485 8.146244706
84.04439023 1.148584577
91.05422664 1.760930543
102.0549549 1.410138158
103.0542266 1.610199877
130.0498695 2.245583746
134.0600403 1.871175004
135.0262976 2.122199686
137.0419477 1.610851049
209.0743105 2.870289711
228.0978823 1.227618194
264.0688907 1.262404215
274.1033617 1.790894524
279.0797898 0.8645464054
281.0954398 1.976128929
292.1114242 1.93844941
306.0754327 1.149428326
307.1110899 7.727690711
312.1012535 1.123123775
335.1060045 2.250513262
338.1169035 1.491392296
360.1012535 1.59314357
364.1325536 12.78319039
390.1118182 0.9874240528
391.0958337 0.9377141517
392.1274682 0.9094013427
395.1383673 1.773256011
408.1223828 3.706646422

Name: +ve in-silico MS/MS by CFM-ID for DMZSTCRTOPLDAY-XUJJJAFJSA-N
ID: DMZSTCRTOPLDAY-XUJJJAFJSA-N
Comment: Energy2
Num peaks: 31
28.01817548 3.712451192
41.00219107 0.7735801992
56.04947561 6.059666544
58.02874017 1.269035634
59.01275576 1.081128349
63.02292652 0.6327567557
65.03857658 1.527125603
75.02292652 1.340772671
76.03930485 2.672720655
84.04439023 2.325804878
91.05422664 22.30487517
93.06987671 1.462216898
102.0549549 2.335549027
130.0498695 1.151142306
145.0607686 2.574385191
171.0764186 3.354308513
173.0920687 0.9388122262
177.0328396 2.5265053
203.0484896 1.42254258
207.0586604 2.142514131
209.0743105 5.473179012
228.0978823 2.239877857
237.0692251 1.089151279
260.0699533 1.506378096
263.0848751 0.5926004408
292.1114242 2.322015387
320.1063389 0.9387803682
364.0961681 0.8291625717
393.1227172 0.7216507526
397.1540173 1.058382611
423.1332819 0.9920278138

Name: +ve in-silico MS/MS by CFM-ID for XUCIJNAGGSZNQT-UHFFFAOYSA-N
ID: XUCIJNAGGSZNQT-UHFFFAOYSA-N
Comment: Energy0
Num peaks: 14
103.0389705 0.6022550944
116.0494756 12.15305371
119.0491413 0.5138766124
134.0600403 28.13932656
163.0600999 2.942958792
193.0706646 0.5740038517
265.0917939 0.8748783668
278.102299 3.297558929
296.1128637 2.095545241
325.1129233 1.498859617
422.1445578 0.9993676287
440.1551225 13.3468002
441.139138 1.103516039
458.1656871 11.89024242

Name: +ve in-silico MS/MS by CFM-ID for XUCIJNAGGSZNQT-UHFFFAOYSA-N
ID: XUCIJNAGGSZNQT-UHFFFAOYSA-N
Comment: Energy1
Num peaks: 15
45.0334912 1.078426941
79.05422664 1.176579972
105.0334912 2.903426149
107.0491413 1.889433575
116.0494756 21.30620987
119.0491413 1.219970016
132.0443902 1.085924467
134.0600403 34.16788289
145.0495352 1.935059304
163.0600999 3.885369033
278.102299 2.995256213
279.0863146 1.316198662
296.1128637 2.767362239
325.1129233 0.8828786766
440.1551225 1.766145395

Name: +ve in-silico MS/MS by CFM-ID for XUCIJNAGGSZNQT-UHFFFAOYSA-N
ID: XUCIJNAGGSZNQT-UHFFFAOYSA-N
Comment: Energy2
Num peaks: 31
26.00252542 0.6145699918
43.01784114 1.3931917
45.0334912 1.720991647
49.00727645 1.80447545
51.02292652 0.6849861564
57.0334912 0.8312176244
63.02292652 1.348889416
79.05422664 3.825404034
87.00767038 0.94929958
101.0385766 0.5475518166
105.0334912 3.553550858
107.0491413 2.298779916
116.0494756 9.173750049
118.0287402 0.8505833593
132.0443902 1.098523366
134.0600403 18.85250779
138.0913404 0.5684383741
145.0495352 1.228626771
147.0651853 1.901367096
161.0444498 0.8088114094
163.0600999 5.786388979
175.0600999 0.9557183816
177.0757499 1.094762859
193.0706646 0.6448531905
205.0706646 0.6433769595
278.102299 0.9029827735
307.1023586 0.7469379592
309.1180087 0.6651353165
396.1289077 1.323754388
398.1445578 0.8838992416
440.1551225 0.7340415733

Name: +ve in-silico MS/MS by CFM-ID for AMOGMTLMADGEOQ-UHFFFAOYSA-N
ID: AMOGMTLMADGEOQ-UHFFFAOYSA-N
Comment: Energy0
Num peaks: 8
365.1230941 1.521154374
385.0765378 2.929647974
395.1336587 3.81277269
397.1493088 2.9322959
405.1180087 3.033649076
413.1442234 1.345606252
423.1285734 22.3375784
441.139138 42.81289492

Name: +ve in-silico MS/MS by CFM-ID for AMOGMTLMADGEOQ-UHFFFAOYSA-N
ID: AMOGMTLMADGEOQ-UHFFFAOYSA-N
Comment: Energy1
Num peaks: 31
53.00219107 1.123005533
55.01784114 1.063244644
57.06987671 1.990899536
71.08552677 1.254560412
73.10117684 1.133558845
113.0233204 0.9709698313
295.0812292 1.027768707
297.0968793 1.372574284
301.1281794 1.230318441
345.0968793 1.029487275
347.1125294 0.8750126324
349.0917939 1.184421155
351.1438295 1.130143767
363.107444 1.121286407
365.050323 1.023300872
367.0659731 2.854253781
367.1023586 1.02939141
375.107444 2.683266404
377.1230941 1.646954956
379.1387441 1.224320556
383.0608877 1.337835334
385.0765378 3.097191194
393.1180087 2.173299746
395.1336587 3.385854367
397.1493088 2.500421545
405.1180087 3.66244931
409.1129233 1.223030993
411.1285734 2.867441956
413.1442234 6.481176313
423.1285734 9.262769917
441.139138 7.297558835

Name: +ve in-silico MS/MS by CFM-ID for AMOGMTLMADGEOQ-UHFFFAOYSA-N
ID: AMOGMTLMADGEOQ-UHFFFAOYSA-N
Comment: Energy2
Num peaks: 31
41.00219107 1.122177596
53.00219107 6.905939849
55.01784114 0.8115372756
55.05422664 4.884438826
57.0334912 0.9471326043
57.06987671 2.272748361
71.08552677 5.800257704
73.10117684 3.644710491
81.06987671 1.797785869
83.08552677 1.318759666
85.10117684 0.9873705579
95.01275576 0.8929604605
97.06479133 3.05179645
279.0135436 1.193670171
307.0084582 1.001461133
347.0761439 2.054292752
349.0917939 2.05895686
351.107444 1.273589914
353.1230941 1.607595455
365.0867085 1.354440176
367.1023586 1.572226653
369.1180087 0.9322826763
377.1230941 2.071355623
379.1387441 5.770482541
395.1336587 2.464062097
397.1493088 1.027378733
405.1180087 6.73483544
407.0972732 0.8100756202
413.1442234 1.231913852
423.1285734 5.025423974
425.1078379 0.9536524744

Name: +ve in-silico MS/MS by CFM-ID for YGHHWSRCTPQFFC-UHFFFAOYSA-N
ID: YGHHWSRCTPQFFC-UHFFFAOYSA-N
Comment: Energy0
Num peaks: 9
116.0494756 11.02448991
134.0600403 24.83229525
163.0600999 3.783592675
181.0706646 1.826667639
278.102299 10.19597218
279.0863146 1.083052184
296.1128637 11.30238078
440.1551225 7.908326807
458.1656871 8.213739147

Name: +ve in-silico MS/MS by CFM-ID for YGHHWSRCTPQFFC-UHFFFAOYSA-N
ID: YGHHWSRCTPQFFC-UHFFFAOYSA-N
Comment: Energy1
Num peaks: 11
105.0334912 2.381105653
107.0491413 1.54997988
116.0494756 19.98645941
132.0443902 1.050975517
134.0600403 33.39941352
145.0495352 1.511703742
163.0600999 4.048394504
278.102299 7.195765552
279.0863146 2.891156966
296.1128637 5.714816676
440.1551225 1.155674206

Name: +ve in-silico MS/MS by CFM-ID for YGHHWSRCTPQFFC-UHFFFAOYSA-N
ID: YGHHWSRCTPQFFC-UHFFFAOYSA-N
Comment: Energy2
Num peaks: 31
41.00219107 0.5977725955
43.01784114 1.709479375
45.0334912 0.7284158241
49.00727645 1.565587451
51.02292652 0.5871858318
63.02292652 0.8691136465
79.05422664 3.401996498
87.00767038 0.8833688622
91.0389705 0.6125224258
103.0389705 0.9152579012
105.0334912 3.108337815
107.0491413 1.975042713
116.0494756 9.293197343
118.0287402 0.6410888024
132.0443902 1.563918494
134.0600403 19.49855086
138.0913404 0.7040779315
140.1069905 0.6848725118
145.0495352 1.272203526
147.0651853 1.340523635
159.0287997 0.6100778688
161.0444498 1.506047826
163.0600999 8.31654008
165.0757499 0.8947638981
206.0811697 1.089849508
278.102299 3.590136588
284.1492492 0.724313833
296.1128637 1.721255962
386.1445578 0.5885835603
396.1289077 0.7590304728
440.1551225 1.082463881

Name: +ve in-silico MS/MS by CFM-ID for UEDKSAKLZBMNMA-ROUUACIJSA-N
ID: UEDKSAKLZBMNMA-ROUUACIJSA-N
Comment: Energy0
Num peaks: 18
57.06987671 0.813325914
84.08077574 1.27220116
86.0964258 1.397531305
99.08044139 0.8025390423
114.0913404 0.9885263929
116.1069905 4.541396234
142.086255 0.9782005155
168.9647387 6.369526633
186.9753034 7.212531821
212.1645054 2.318643867
212.954568 2.541421301
229.1910545 3.304265548
255.170319 7.034344867
298.0437173 6.019489979
326.0386319 6.890748363
411.1277813 1.772122196
423.1277813 3.512499123
441.138346 22.53096007

Name: +ve in-silico MS/MS by CFM-ID for UEDKSAKLZBMNMA-ROUUACIJSA-N
ID: UEDKSAKLZBMNMA-ROUUACIJSA-N
Comment: Energy1
Num peaks: 24
43.05422664 0.7882989898
57.06987671 1.552439187
58.02874017 1.023015981
69.06987671 1.285245315
84.08077574 2.147485432
86.0964258 8.450919744
98.0964258 0.8556314897
99.08044139 2.102118115
112.0756904 1.990741616
114.0913404 2.691785283
116.1069905 6.174123748
142.086255 0.9951036375
168.9647387 22.01202009
186.9753034 6.354439336
212.1645054 1.559649587
212.954568 2.804345369
229.1910545 1.317153488
229.981117 0.983501769
255.170319 3.044569647
298.0437173 6.65711044
326.0386319 2.205467959
411.1277813 0.6511407497
423.1277813 0.8171440629
441.138346 1.829781081

Name: +ve in-silico MS/MS by CFM-ID for UEDKSAKLZBMNMA-ROUUACIJSA-N
ID: UEDKSAKLZBMNMA-ROUUACIJSA-N
Comment: Energy2
Num peaks: 31
39.02292652 0.5369510758
41.03857658 1.161520837
43.05422664 1.894758048
44.0130901 0.652651758
53.03857658 0.689177488
55.05422664 0.7990063972
57.06987671 3.729610864
58.02874017 1.06532884
59.08552677 1.449854867
69.06987671 3.701843781
71.08552677 1.564777602
82.06512568 0.6871534454
84.08077574 12.50514092
86.0964258 17.31531847
88.11207587 1.944081381
99.08044139 1.543014014
112.0756904 4.91996186
114.0913404 3.829042819
116.1069905 1.151319838
126.0549549 0.5471913304
128.070605 0.7293965774
129.1022395 1.278087701
140.9334386 0.7744856636
156.9647387 0.5889372698
168.9647387 7.387810576
170.9803888 0.8916564857
186.9753034 1.948233178
212.954568 1.274180511
218.1175552 0.6768472862
282.0124172 0.7817997351
298.0437173 2.329467484

Name: +ve in-silico MS/MS by CFM-ID for AMOGMTLMADGEOQ-DTDWCABLSA-N
ID: AMOGMTLMADGEOQ-DTDWCABLSA-N
Comment: Energy0
Num peaks: 8
365.1230941 1.521154374
385.0765378 2.929647974
395.1336587 3.81277269
397.1493088 2.9322959
405.1180087 3.033649076
413.1442234 1.345606252
423.1285734 22.3375784
441.139138 42.81289492

Name: +ve in-silico MS/MS by CFM-ID for AMOGMTLMADGEOQ-DTDWCABLSA-N
ID: AMOGMTLMADGEOQ-DTDWCABLSA-N
Comment: Energy1
Num peaks: 31
53.00219107 1.123005533
55.01784114 1.063244644
57.06987671 1.990899536
71.08552677 1.254560412
73.10117684 1.133558845
113.0233204 0.9709698313
295.0812292 1.027768707
297.0968793 1.372574284
301.1281794 1.230318441
345.0968793 1.029487275
347.1125294 0.8750126324
349.0917939 1.184421155
351.1438295 1.130143767
363.107444 1.121286407
365.050323 1.023300872
367.0659731 2.854253781
367.1023586 1.02939141
375.107444 2.683266404
377.1230941 1.646954956
379.1387441 1.224320556
383.0608877 1.337835334
385.0765378 3.097191194
393.1180087 2.173299746
395.1336587 3.385854367
397.1493088 2.500421545
405.1180087 3.66244931
409.1129233 1.223030993
411.1285734 2.867441956
413.1442234 6.481176313
423.1285734 9.262769917
441.139138 7.297558835

Name: +ve in-silico MS/MS by CFM-ID for AMOGMTLMADGEOQ-DTDWCABLSA-N
ID: AMOGMTLMADGEOQ-DTDWCABLSA-N
Comment: Energy2
Num peaks: 31
41.00219107 1.122177596
53.00219107 6.905939849
55.01784114 0.8115372756
55.05422664 4.884438826
57.0334912 0.9471326043
57.06987671 2.272748361
71.08552677 5.800257704
73.10117684 3.644710491
81.06987671 1.797785869
83.08552677 1.318759666
85.10117684 0.9873705579
95.01275576 0.8929604605
97.06479133 3.05179645
279.0135436 1.193670171
307.0084582 1.001461133
347.0761439 2.054292752
349.0917939 2.05895686
351.107444 1.273589914
353.1230941 1.607595455
365.0867085 1.354440176
367.1023586 1.572226653
369.1180087 0.9322826763
377.1230941 2.071355623
379.1387441 5.770482541
395.1336587 2.464062097
397.1493088 1.027378733
405.1180087 6.73483544
407.0972732 0.8100756202
413.1442234 1.231913852
423.1285734 5.025423974
425.1078379 0.9536524744

Name: +ve in-silico MS/MS by CFM-ID for TZWQPWGUQCSKDW-GUYCJALGSA-N
ID: TZWQPWGUQCSKDW-GUYCJALGSA-N
Comment: Energy0
Num peaks: 22
91.05422664 1.74257018
101.0709393 1.358406891
131.0491413 0.6912889719
139.0502039 1.841259634
164.070605 0.6761634261
165.0294684 1.000039316
192.0655196 7.698742184
196.0716676 3.027251708
202.086255 0.8531345961
209.0920687 0.8728149998
235.1077188 11.75508969
237.1233688 0.9372937659
259.1077188 1.747312986
261.1233688 1.965038185
263.1026334 7.24985779
286.0822323 1.067841
292.1291825 16.656036
294.1448325 1.45080461
320.1240971 2.128974237
425.1455608 5.340853501
440.1564598 1.134247028
458.1670245 8.840153582

Name: +ve in-silico MS/MS by CFM-ID for TZWQPWGUQCSKDW-GUYCJALGSA-N
ID: TZWQPWGUQCSKDW-GUYCJALGSA-N
Comment: Energy1
Num peaks: 31
44.04947561 3.408783304
56.0130901 0.7169891808
58.02874017 2.049311131
91.05422664 1.461292118
131.0491413 1.220001968
139.0502039 2.248263604
149.0709393 1.203206269
155.0451185 0.7457552546
157.0607686 1.317674849
159.0440559 0.9742751964
164.070605 0.9731263458
165.0294684 1.434921426
166.086255 0.852131374
174.0913404 1.9693185
178.0611029 0.9686637315
192.0655196 10.32949224
196.0716676 5.847666324
202.086255 2.715666367
204.1019051 1.794867401
209.0920687 1.485577751
231.1128041 0.7540685765
235.1077188 17.4930364
237.1233688 1.586077653
250.0822323 0.8251654293
259.1077188 1.042782893
261.1233688 0.8560418267
263.1026334 1.768203147
292.1291825 3.860375678
320.1240971 0.8503742466
425.1455608 1.141402226
440.1564598 1.114521718

Name: +ve in-silico MS/MS by CFM-ID for TZWQPWGUQCSKDW-GUYCJALGSA-N
ID: TZWQPWGUQCSKDW-GUYCJALGSA-N
Comment: Energy2
Num peaks: 31
28.01817548 1.75098616
30.03382555 1.592120936
44.04947561 2.222469989
58.02874017 1.438257214
86.0600403 0.763537001
91.05422664 3.647058371
93.06987671 0.9184017023
101.0709393 2.86735267
103.0542266 2.091447316
121.0396392 0.971253791
131.0491413 4.398395953
139.0502039 0.8854335379
160.0393049 0.921054455
164.070605 3.858608732
165.0294684 1.058542448
166.086255 1.278923644
168.1019051 0.8613584539
174.0913404 1.395628402
178.0611029 0.7419516488
188.0342195 0.8807030951
190.0498695 2.029871762
192.0655196 18.62203208
209.0920687 0.8231727212
214.0822323 1.071646485
229.0607686 0.8531238698
231.0764186 0.8451469802
231.1128041 2.353963471
233.1284542 0.7725591532
235.1077188 12.80356095
237.1233688 2.139100332
263.1026334 1.800982137

Name: +ve in-silico MS/MS by CFM-ID for VDGPSERXPLNDDM-GMBHSJTJSA-N
ID: VDGPSERXPLNDDM-GMBHSJTJSA-N
Comment: Energy0
Num peaks: 31
55.05422664 2.21469267
57.06987671 0.7668993128
83.04914126 1.677304066
93.00047682 0.9633819629
105.0004768 2.93874201
121.0647913 0.9475458145
123.0804414 3.186782138
125.0960915 2.75041755
127.1117415 0.5253589511
132.9953914 8.761901062
136.0756904 0.6230956324
137.0960915 0.7974632821
149.0960915 0.5111454915
150.0219405 0.9740180687
151.1117415 3.785498468
152.070605 0.6092258941
220.1332052 0.7138796318
268.0638053 1.261840812
286.07437 1.49316984
287.164171 3.931452557
302.17507 0.5843491576
304.1907201 7.413963419
312.0900201 0.6389266766
338.1056702 0.9444906521
352.1213202 1.45315339
380.1162348 0.5605106387
392.1162348 0.6179469906
394.1318849 0.9520704734
418.1682704 5.063986459
420.147535 3.581558051
436.1788351 15.85178644

Name: +ve in-silico MS/MS by CFM-ID for VDGPSERXPLNDDM-GMBHSJTJSA-N
ID: VDGPSERXPLNDDM-GMBHSJTJSA-N
Comment: Energy1
Num peaks: 31
39.02292652 1.695853799
41.00219107 1.123352318
41.03857658 1.154821265
51.02292652 1.219438124
53.03857658 0.8907622355
55.01784114 0.7849179387
55.05422664 3.423318874
57.06987671 1.652411761
65.03857658 1.202505068
83.04914126 3.219585587
105.0004768 4.835689137
121.0647913 1.04039073
123.0804414 1.897024328
132.9953914 4.130197474
136.0756904 1.033622718
151.1117415 5.624412284
152.070605 1.58594735
189.0910061 1.317839076
202.086255 1.122277617
204.1019051 0.9738182514
206.1175552 2.247905551
220.1332052 2.515552103
248.1281199 0.8710588706
274.1801554 1.464667773
287.164171 3.762154904
304.1907201 4.374954649
344.1856347 1.037817198
354.1699847 0.8309430156
356.1856347 1.501169679
418.1682704 1.532533026
436.1788351 0.9434657411

Name: +ve in-silico MS/MS by CFM-ID for VDGPSERXPLNDDM-GMBHSJTJSA-N
ID: VDGPSERXPLNDDM-GMBHSJTJSA-N
Comment: Energy2
Num peaks: 31
39.02292652 1.342087567
41.03857658 1.483248814
53.00219107 0.7861149742
53.03857658 0.8324626562
55.01784114 1.402757167
55.05422664 12.08004944
57.06987671 1.640901172
67.05422664 0.8028260068
79.05422664 0.8775821197
81.0334912 1.104073246
83.04914126 2.052558315
93.00047682 0.9142573278
105.0004768 3.025802055
121.0647913 0.8148955546
123.0804414 1.488329375
132.9953914 3.404741047
136.0756904 3.564326208
137.0960915 0.9967279878
151.1117415 2.202253315
152.070605 2.155852078
187.075356 0.8477796921
189.0910061 1.820613027
203.1066561 1.391411422
205.1223062 1.0170387
206.1175552 3.403247578
220.1332052 4.451749191
248.1281199 1.222030531
259.1328709 1.188990745
285.148521 1.475858237
287.164171 1.034283101
418.1682704 1.047867257

Name: +ve in-silico MS/MS by CFM-ID for AMOGMTLMADGEOQ-PYLUGNSCSA-N
ID: AMOGMTLMADGEOQ-PYLUGNSCSA-N
Comment: Energy0
Num peaks: 8
365.1230941 1.521154374
385.0765378 2.929647974
395.1336587 3.81277269
397.1493088 2.9322959
405.1180087 3.033649076
413.1442234 1.345606252
423.1285734 22.3375784
441.139138 42.81289492

Name: +ve in-silico MS/MS by CFM-ID for AMOGMTLMADGEOQ-PYLUGNSCSA-N
ID: AMOGMTLMADGEOQ-PYLUGNSCSA-N
Comment: Energy1
Num peaks: 31
53.00219107 1.123005533
55.01784114 1.063244644
57.06987671 1.990899536
71.08552677 1.254560412
73.10117684 1.133558845
113.0233204 0.9709698313
295.0812292 1.027768707
297.0968793 1.372574284
301.1281794 1.230318441
345.0968793 1.029487275
347.1125294 0.8750126324
349.0917939 1.184421155
351.1438295 1.130143767
363.107444 1.121286407
365.050323 1.023300872
367.0659731 2.854253781
367.1023586 1.02939141
375.107444 2.683266404
377.1230941 1.646954956
379.1387441 1.224320556
383.0608877 1.337835334
385.0765378 3.097191194
393.1180087 2.173299746
395.1336587 3.385854367
397.1493088 2.500421545
405.1180087 3.66244931
409.1129233 1.223030993
411.1285734 2.867441956
413.1442234 6.481176313
423.1285734 9.262769917
441.139138 7.297558835

Name: +ve in-silico MS/MS by CFM-ID for AMOGMTLMADGEOQ-PYLUGNSCSA-N
ID: AMOGMTLMADGEOQ-PYLUGNSCSA-N
Comment: Energy2
Num peaks: 31
41.00219107 1.122177596
53.00219107 6.905939849
55.01784114 0.8115372756
55.05422664 4.884438826
57.0334912 0.9471326043
57.06987671 2.272748361
71.08552677 5.800257704
73.10117684 3.644710491
81.06987671 1.797785869
83.08552677 1.318759666
85.10117684 0.9873705579
95.01275576 0.8929604605
97.06479133 3.05179645
279.0135436 1.193670171
307.0084582 1.001461133
347.0761439 2.054292752
349.0917939 2.05895686
351.107444 1.273589914
353.1230941 1.607595455
365.0867085 1.354440176
367.1023586 1.572226653
369.1180087 0.9322826763
377.1230941 2.071355623
379.1387441 5.770482541
395.1336587 2.464062097
397.1493088 1.027378733
405.1180087 6.73483544
407.0972732 0.8100756202
413.1442234 1.231913852
423.1285734 5.025423974
425.1078379 0.9536524744

Name: +ve in-silico MS/MS by CFM-ID for QSGUNAASDPWTRZ-CNUKMKQRSA-N
ID: QSGUNAASDPWTRZ-CNUKMKQRSA-N
Comment: Energy0
Num peaks: 22
83.01275576 1.685950083
85.02840582 3.18609356
99.04405588 0.8509263745
101.0233204 1.422372682
103.0389705 2.362257935
127.0389705 2.003897849
134.0600403 3.501620961
145.0495352 3.642659754
150.0549549 0.8421926622
152.070605 10.85428874
163.0600999 0.9922131778
170.0811697 2.097969365
296.1128637 1.778724075
314.1234284 4.669580428
396.1289077 1.508973275
398.1445578 2.51864659
412.1602078 1.777086046
414.1394724 1.100623976
416.1551225 1.832234952
440.1551225 11.40693971
458.1656871 15.07518543
476.1762518 4.986320676

Name: +ve in-silico MS/MS by CFM-ID for QSGUNAASDPWTRZ-CNUKMKQRSA-N
ID: QSGUNAASDPWTRZ-CNUKMKQRSA-N
Comment: Energy1
Num peaks: 26
83.01275576 1.15662805
85.02840582 2.500070964
87.04405588 0.6597116388
99.04405588 1.506762709
101.0233204 0.7447858603
103.0389705 1.281946923
127.0389705 2.490947449
134.0600403 7.259538287
136.0756904 0.8775705797
145.0495352 3.02947382
150.0549549 1.075878115
152.070605 21.26572171
154.086255 0.6339752871
170.0811697 7.851852117
289.0917939 1.36356292
296.1128637 2.500789355
307.1023586 1.077382853
314.1234284 4.144776392
396.1289077 0.7883930415
398.1445578 1.684365886
412.1602078 3.503919798
414.1758579 1.240471997
430.1707725 0.9164291421
440.1551225 5.18997674
458.1656871 4.72882732
476.1762518 0.6188074861

Name: +ve in-silico MS/MS by CFM-ID for QSGUNAASDPWTRZ-CNUKMKQRSA-N
ID: QSGUNAASDPWTRZ-CNUKMKQRSA-N
Comment: Energy2
Num peaks: 31
41.00219107 0.671625981
57.0334912 1.527678021
76.01817548 2.122506194
83.01275576 3.362758664
85.02840582 2.286520418
87.04405588 1.071460637
99.04405588 1.91591748
101.0233204 4.765776326
103.0389705 3.400848452
115.0389705 0.7951711628
117.0546206 0.9746486032
127.0389705 0.7920246899
132.0443902 0.8342758428
134.0600403 3.857716898
136.0756904 0.8194823701
145.0495352 3.009603024
152.070605 13.4305797
157.0495352 0.8941665722
159.0651853 0.6934790755
163.0600999 1.028102585
170.0811697 1.559669328
291.107444 1.317777852
293.1230941 1.112358252
296.1128637 0.7190573156
314.1234284 1.066407006
396.1289077 1.373255756
398.1445578 0.8835895998
412.1602078 0.7033109422
414.1394724 0.7583253003
440.1551225 1.335366767
458.1656871 1.834442106

Name: +ve in-silico MS/MS by CFM-ID for DGNUDTLXTAPNCX-VLDNEUSNSA-N
ID: DGNUDTLXTAPNCX-VLDNEUSNSA-N
Comment: Energy0
Num peaks: 24
41.03857658 1.065802922
43.05422664 0.820513742
103.0389705 0.5938025298
145.0495352 1.886989164
147.0651853 0.8064002762
161.0444498 1.041825751
163.0600999 8.407365181
165.0757499 0.5366665148
181.0706646 0.6616282739
191.0702706 1.561293409
217.0495352 0.5544702079
219.0651853 1.068657411
221.0808353 0.6144575102
223.0964854 0.6668713623
231.0651853 0.7684505099
233.0808353 1.778106369
243.0651853 1.371565401
261.0757499 17.23968916
263.0914 0.6051740378
279.0863146 19.63892133
283.1176147 0.4980842987
409.1129233 0.5594255169
423.1285734 7.767180751
441.139138 9.920158592

Name: +ve in-silico MS/MS by CFM-ID for DGNUDTLXTAPNCX-VLDNEUSNSA-N
ID: DGNUDTLXTAPNCX-VLDNEUSNSA-N
Comment: Energy1
Num peaks: 31
29.03857658 1.217508714
39.02292652 1.564204158
41.03857658 2.716314823
43.01784114 1.290793852
43.05422664 2.48621224
45.0334912 0.6580875921
45.06987671 2.00934199
55.01784114 0.5928748127
55.05422664 0.5650088783
65.00219107 1.087114859
67.01784114 3.313129084
69.0334912 3.382222242
71.01275576 0.5867818285
71.04914126 2.511442838
73.06479133 0.8027438281
145.0495352 4.127597848
163.0600999 5.16302802
173.0233204 2.394550957
175.0389705 1.140356065
177.0546206 1.701373866
193.0495352 2.687311418
195.0651853 1.691520354
233.0808353 2.427618871
235.0964854 0.9057093739
243.0651853 1.95924939
261.0757499 14.6798692
263.0914 0.6729573528
277.0706646 0.6905612366
279.0863146 9.243031477
423.1285734 2.806330986
441.139138 1.239272304

Name: +ve in-silico MS/MS by CFM-ID for DGNUDTLXTAPNCX-VLDNEUSNSA-N
ID: DGNUDTLXTAPNCX-VLDNEUSNSA-N
Comment: Energy2
Num peaks: 31
39.02292652 10.80551273
41.00219107 0.7271677954
41.03857658 9.192579788
43.01784114 3.251756686
43.05422664 7.979281116
45.0334912 1.05719939
45.06987671 1.781721598
67.01784114 1.07378137
71.01275576 1.527851077
87.00767038 2.672247568
89.02332044 1.288844247
101.0233204 0.8001207684
103.0389705 1.350665166
143.0338851 0.7943889841
145.0495352 2.017020141
147.0651853 2.613430603
163.0600999 1.093359183
175.0389705 0.7167954438
191.0702706 0.7970449824
193.0495352 1.550726687
193.0859207 0.800865307
233.0808353 0.7190085875
235.0964854 0.8580169013
261.0757499 4.844311437
263.0914 0.9781813374
279.0863146 2.682299018
283.1176147 0.7359580097
349.0917939 0.8061866918
351.107444 0.7650137404
379.1023586 0.9347507038
423.1285734 0.8009268549

Name: +ve in-silico MS/MS by CFM-ID for ZSGPHDPEQZJRBT-BTHQFTOTSA-N
ID: ZSGPHDPEQZJRBT-BTHQFTOTSA-N
Comment: Energy0
Num peaks: 24
73.02840582 1.045017306
75.04405588 1.001171069
103.0389705 0.8150807056
147.0440559 0.8559641083
163.0600999 3.252017636
189.0182351 1.881185453
191.0338851 2.087051133
203.0338851 0.6805049993
219.0863146 1.71331906
221.1019647 1.763695783
233.0655792 0.7910208576
237.0968793 2.498132282
239.1125294 1.034911451
243.0651853 2.8863286
245.0808353 0.9277944844
261.0757499 10.19905237
263.0914 0.7619385643
267.107444 1.167777076
279.0863146 3.132237474
379.1023586 0.7081511161
381.1180087 1.060863608
405.1180087 2.484246426
423.1285734 19.52004524
441.139138 18.05118146

Name: +ve in-silico MS/MS by CFM-ID for ZSGPHDPEQZJRBT-BTHQFTOTSA-N
ID: ZSGPHDPEQZJRBT-BTHQFTOTSA-N
Comment: Energy1
Num peaks: 31
43.01784114 1.252104605
45.0334912 0.8335142284
57.0334912 1.043116922
73.02840582 3.023644079
75.04405588 2.34413072
77.05970595 1.280257855
105.0546206 2.366840248
145.0495352 2.867955605
147.0440559 1.141156989
163.0600999 4.62838165
173.0233204 1.139707968
189.0182351 1.7333083
191.0338851 3.843612318
203.0338851 3.834367549
205.0495352 1.539556227
219.0863146 2.121670074
221.1019647 1.953034174
239.1125294 0.9003892572
243.0651853 1.435722445
249.0757499 0.8657075903
251.0914 1.189250838
261.0757499 9.739264635
263.0914 0.7859085551
267.107444 0.9460956895
279.0863146 7.484184587
395.1336587 1.020985076
405.1180087 2.211328662
411.1285734 1.199057793
413.1442234 1.342486975
423.1285734 4.466147533
441.139138 1.611293823

Name: +ve in-silico MS/MS by CFM-ID for ZSGPHDPEQZJRBT-BTHQFTOTSA-N
ID: ZSGPHDPEQZJRBT-BTHQFTOTSA-N
Comment: Energy2
Num peaks: 31
41.00219107 1.115633761
43.01784114 1.241465036
57.0334912 1.309885291
75.04405588 3.260320085
87.04405588 1.653317442
89.05970595 1.010327362
105.0546206 1.169778516
119.0127558 1.883753223
121.0284058 1.661171887
133.0284058 2.591483777
135.0440559 1.78989682
143.0127558 1.024118045
145.0284058 1.631558806
147.0076704 3.007337216
147.0440559 2.155697947
147.0651853 0.9555641566
149.0233204 2.939303804
163.0389705 1.208182432
163.0600999 2.052885434
171.0076704 1.450678403
173.0233204 3.768851268
175.0389705 5.572895903
175.0600999 1.109153403
177.0757499 1.006950548
189.0182351 4.932047052
191.0338851 1.833134989
193.0495352 1.591081854
221.1019647 1.283112417
243.0651853 1.775255339
261.0757499 1.0746356
423.1285734 1.248496181

Name: +ve in-silico MS/MS by CFM-ID for ZHYIPTBPSLKFJK-DKOGWASHSA-N
ID: ZHYIPTBPSLKFJK-DKOGWASHSA-N
Comment: Energy0
Num peaks: 31
55.01784114 0.6957418485
57.0334912 1.505732167
69.0334912 0.7635369833
83.04914126 0.6765912523
93.00047682 0.8708342026
105.0004768 2.521313797
121.0647913 0.7928690318
123.0804414 2.732784434
125.0960915 2.454963439
132.9953914 7.491040919
137.0960915 0.6663801708
150.0219405 0.6537647969
151.1117415 3.213271672
250.0532407 0.6038463515
268.0638053 1.642418228
284.1645054 0.6216633679
286.07437 0.9365577367
286.1801554 5.593703775
287.164171 0.6511187517
288.1958055 0.8827005881
304.1907201 4.855992363
312.0900201 0.5258108176
378.1369703 0.7861035015
380.1526204 0.7501109505
388.1577057 0.9865459499
400.1577057 1.441970145
402.1369703 1.152082413
406.1682704 0.7342409501
418.1682704 15.27179795
420.147535 2.281418543
436.1788351 10.74760407

Name: +ve in-silico MS/MS by CFM-ID for ZHYIPTBPSLKFJK-DKOGWASHSA-N
ID: ZHYIPTBPSLKFJK-DKOGWASHSA-N
Comment: Energy1
Num peaks: 31
41.00219107 1.063044571
53.00219107 1.512418302
55.01784114 1.184349213
69.0334912 1.532121361
83.04914126 1.316889205
86.98991214 0.7095907994
105.0004768 4.821968402
121.0647913 1.013675914
123.0804414 1.817211975
132.9953914 3.691997915
136.0756904 1.072382676
149.0960915 0.8627427171
151.1117415 5.452850096
152.070605 0.942688936
220.1332052 0.9634852721
234.1488553 0.7644377112
268.0638053 1.45882916
269.1536063 1.804603644
274.1801554 0.7592488814
286.1801554 11.62271475
287.164171 1.310120316
304.1907201 3.70553237
326.17507 0.9528919268
336.15942 0.7693218002
338.17507 2.377552562
340.1907201 0.9536506258
354.1699847 0.6296165689
356.1856347 1.462463853
400.1577057 1.637421841
418.1682704 3.040330823
436.1788351 0.84488405

Name: +ve in-silico MS/MS by CFM-ID for ZHYIPTBPSLKFJK-DKOGWASHSA-N
ID: ZHYIPTBPSLKFJK-DKOGWASHSA-N
Comment: Energy2
Num peaks: 31
53.00219107 1.493364463
53.03857658 2.03852297
55.01784114 2.2880976
55.05422664 1.509638874
65.03857658 0.8105786626
67.05422664 1.636616677
69.0334912 2.250619204
83.04914126 1.214694787
93.00047682 1.195015349
95.08552677 1.041611645
105.0004768 3.198233059
107.0855268 1.141644909
121.0647913 1.022015476
123.0804414 1.375734666
124.0756904 1.45872885
125.0960915 0.8802516681
132.9953914 2.325060949
133.9906404 1.057318805
136.0756904 4.084024593
137.0960915 1.00584136
139.1117415 0.7796277263
151.1117415 2.916303096
152.070605 2.307667383
206.1175552 2.427537418
220.1332052 1.92698356
234.1488553 2.302967335
243.1379563 1.269046578
248.1645054 0.7754156339
274.1801554 2.32992311
284.1645054 1.053741675
286.1801554 1.536125462

Name: +ve in-silico MS/MS by CFM-ID for YZXBRAJZBQRSKA-UKYUDJEDSA-N
ID: YZXBRAJZBQRSKA-UKYUDJEDSA-N
Comment: Energy0
Num peaks: 31
87.04405588 1.773082153
93.00047682 1.078607337
105.0004768 3.270406435
111.0440559 0.640978155
120.0807757 0.8111656719
130.9797414 0.519635546
132.9953914 9.609453951
137.0597059 0.5717315054
139.075356 0.7374730491
141.0910061 0.6762828597
150.0219405 1.121698352
153.0910061 0.4514946136
165.0910061 0.7017427999
167.1066561 5.814067552
252.0688907 1.899519328
259.1328709 0.4528094082
270.0794554 0.9347620514
273.148521 0.5821054239
287.164171 5.004715572
302.17507 0.6189849924
304.1907201 9.329823408
346.1107555 1.299214561
348.0900201 0.4991979964
348.1264056 0.7231200917
356.1856347 0.4622488477
364.1213202 0.4563652274
366.1369703 1.349390298
394.1318849 0.7177242205
418.1682704 4.299798899
420.147535 4.287501309
436.1788351 18.7311536

Name: +ve in-silico MS/MS by CFM-ID for YZXBRAJZBQRSKA-UKYUDJEDSA-N
ID: YZXBRAJZBQRSKA-UKYUDJEDSA-N
Comment: Energy1
Num peaks: 31
41.00219107 1.175578641
53.00219107 0.7926631899
55.01784114 0.9650895489
83.04914126 0.8835646484
85.06479133 1.199027409
86.98991214 0.7711063438
105.0004768 5.655093205
119.0491413 0.8538289879
120.0807757 1.502568641
132.9953914 4.514817319
135.0440559 1.622277155
136.0756904 1.699275123
137.0597059 1.987126578
139.075356 1.757247705
141.0910061 1.900744613
147.0804414 2.275643652
160.0756904 1.02460726
162.0913404 1.739830254
164.1069905 5.375596347
165.0910061 0.727973757
167.1066561 4.107213747
192.1382906 0.8462349424
216.1019051 1.13350593
287.164171 4.315813358
296.0951055 0.956247435
298.1107555 0.737359538
304.1907201 5.246150338
344.1856347 1.029057645
356.1856347 1.663936647
418.1682704 1.144373137
436.1788351 1.03323126

Name: +ve in-silico MS/MS by CFM-ID for YZXBRAJZBQRSKA-UKYUDJEDSA-N
ID: YZXBRAJZBQRSKA-UKYUDJEDSA-N
Comment: Energy2
Num peaks: 31
53.00219107 0.8425518679
55.01784114 1.791938991
55.05422664 0.9077385734
69.0334912 1.769001953
77.03857658 2.193633373
81.0334912 0.702203442
81.06987671 1.213389319
83.04914126 2.607509407
85.06479133 1.414922953
87.04405588 0.935637776
93.00047682 1.074531794
105.0004768 3.485996788
108.0807757 1.198197526
111.0440559 1.837527964
119.0491413 1.014083273
120.0807757 3.547680618
121.0647913 1.086692353
132.9953914 3.757956015
136.0756904 3.383936701
167.1066561 7.464655683
192.1382906 1.197895856
197.0960915 0.7292974837
201.1273916 2.197860521
203.1066561 1.267283489
217.1223062 0.739987451
218.1175552 0.7281854288
220.1332052 3.733080381
252.0688907 0.8158235696
259.1328709 0.8800374357
287.164171 1.244076615
304.1907201 0.663604797

Name: +ve in-silico MS/MS by CFM-ID for IBGZNOPZUVZSEJ-XSVWGIRKSA-N
ID: IBGZNOPZUVZSEJ-XSVWGIRKSA-N
Comment: Energy0
Num peaks: 13
73.02840582 0.5296501692
103.0389705 0.6824160912
134.0600403 34.26576774
145.0495352 0.58621209
163.0600999 3.308949985
193.0706646 0.6447824917
265.0917939 0.8012553085
278.102299 4.018111118
296.1128637 2.53967516
325.1129233 1.699643644
422.1445578 1.18447176
440.1551225 15.68036332
458.1656871 14.21149412

Name: +ve in-silico MS/MS by CFM-ID for IBGZNOPZUVZSEJ-XSVWGIRKSA-N
ID: IBGZNOPZUVZSEJ-XSVWGIRKSA-N
Comment: Energy1
Num peaks: 12
43.01784114 0.9360183606
45.0334912 1.350023234
132.0443902 1.487627257
134.0600403 55.91831116
145.0495352 2.314842337
163.0600999 4.749039117
278.102299 4.554154241
296.1128637 4.083917455
307.1023586 0.9845465706
325.1129233 1.101934805
440.1551225 2.382088117
458.1656871 0.943945776

Name: +ve in-silico MS/MS by CFM-ID for IBGZNOPZUVZSEJ-XSVWGIRKSA-N
ID: IBGZNOPZUVZSEJ-XSVWGIRKSA-N
Comment: Energy2
Num peaks: 31
39.02292652 2.54352833
41.00219107 0.6547242277
43.01784114 1.657677416
45.0334912 1.768806788
49.00727645 0.796262233
51.02292652 0.8160050633
57.0334912 0.8535572178
79.05422664 0.6291799857
87.00767038 0.974812714
104.0494756 2.847682346
105.0334912 1.505911649
106.0287402 0.8465564386
106.0651257 2.826413005
118.0287402 2.101245405
118.0651257 0.7754166965
122.0964258 0.686961713
132.0443902 2.10059925
134.0600403 28.41723592
145.0495352 1.444292463
147.0651853 2.004238346
161.0444498 0.8321823025
163.0600999 5.929285602
175.0600999 0.9814040257
177.0757499 1.15441346
193.0706646 0.6623453124
278.102299 0.9954268408
307.1023586 0.7670124738
309.1180087 0.7144223485
396.1289077 1.032226197
398.1445578 0.9077682268
440.1551225 0.7597212885

Name: +ve in-silico MS/MS by CFM-ID for LNCXAOPUEFHMOC-SDONMPPISA-N
ID: LNCXAOPUEFHMOC-SDONMPPISA-N
Comment: Energy0
Num peaks: 15
107.0491413 1.062597404
111.0440559 3.405476684
121.0284058 2.342671064
123.0440559 4.740019909
125.0597059 1.390649007
137.0233204 0.7543640935
139.0389705 6.544860402
163.0600999 2.307880048
261.0757499 8.340075998
263.0914 1.406182871
267.0863146 1.378754561
279.0863146 18.12978719
285.0968793 6.162574611
423.1285734 10.69496218
441.139138 11.75324339

Name: +ve in-silico MS/MS by CFM-ID for LNCXAOPUEFHMOC-SDONMPPISA-N
ID: LNCXAOPUEFHMOC-SDONMPPISA-N
Comment: Energy1
Num peaks: 24
39.02292652 1.240926917
41.03857658 0.9080525482
43.01784114 0.8079989039
55.05422664 0.8394030467
107.0491413 1.662697973
111.0440559 1.921256512
121.0284058 2.871057699
123.0440559 14.04588784
125.0597059 3.811837843
139.0389705 8.353248264
141.0546206 1.205799414
145.0495352 2.127568499
163.0600999 2.901811007
249.0757499 1.829753126
251.0914 2.138256154
261.0757499 7.185150142
263.0914 1.072136773
267.0863146 1.478410017
279.0863146 16.29759043
285.0968793 2.657154563
411.1285734 0.9138242513
413.1442234 1.038791336
423.1285734 2.165241208
441.139138 0.9329097502

Name: +ve in-silico MS/MS by CFM-ID for LNCXAOPUEFHMOC-SDONMPPISA-N
ID: LNCXAOPUEFHMOC-SDONMPPISA-N
Comment: Energy2
Num peaks: 31
39.02292652 2.134302426
41.00219107 0.7615765278
43.01784114 1.392774414
43.05422664 0.9961044091
49.00727645 1.460655752
51.02292652 4.16215385
53.03857658 5.482583359
55.01784114 1.227422252
55.05422664 2.338370949
59.08552677 0.9777140111
81.0334912 0.7849771597
87.00767038 0.8470032423
95.04914126 0.7309708711
107.0491413 1.404650012
111.0440559 1.594853372
121.0284058 3.500029147
123.0440559 11.35600462
125.0597059 2.169275406
137.0233204 0.9723273087
139.0389705 8.844675309
141.0546206 1.146610196
143.0702706 0.8587356775
145.0495352 1.342131838
147.0651853 1.053580573
163.0600999 1.274742089
169.0495352 1.231074513
261.0757499 2.367420894
263.0914 0.8637232857
279.0863146 3.147464424
379.1023586 0.7141711021
423.1285734 0.901011565

Name: +ve in-silico MS/MS by CFM-ID for XRIJJWKPWZBOML-SVFVWZOVSA-N
ID: XRIJJWKPWZBOML-SVFVWZOVSA-N
Comment: Energy0
Num peaks: 6
404.1604826 3.72766851
406.1761327 1.675270782
418.1761327 13.37067317
419.1601483 3.246212653
420.1553972 1.468733853
436.1866974 69.57898653

Name: +ve in-silico MS/MS by CFM-ID for XRIJJWKPWZBOML-SVFVWZOVSA-N
ID: XRIJJWKPWZBOML-SVFVWZOVSA-N
Comment: Energy1
Num peaks: 10
26.00252542 1.757079096
392.1604826 2.6163168
402.1448325 1.486473724
404.1604826 5.844837457
406.1761327 2.773975198
408.1917827 3.65140569
418.1761327 16.48334958
419.1601483 3.092532352
420.1553972 3.057467945
436.1866974 40.67468937

Name: +ve in-silico MS/MS by CFM-ID for XRIJJWKPWZBOML-SVFVWZOVSA-N
ID: XRIJJWKPWZBOML-SVFVWZOVSA-N
Comment: Energy2
Num peaks: 31
26.00252542 2.871401891
57.0334912 1.249246107
316.1080531 1.882314254
318.1237032 1.488464949
322.1186178 1.766816701
330.1237032 1.117417257
332.1029677 4.484150962
332.1393532 1.086749335
334.1186178 1.996615489
336.1342679 2.611377377
338.1499179 1.232201595
346.1186178 2.327180006
348.1342679 6.302693348
350.1499179 1.715415195
360.1342679 4.36714079
362.1499179 5.118465484
372.1342679 1.604735975
374.1499179 4.145803468
376.1291825 2.376261997
378.1448325 1.148228418
386.1499179 2.23883524
388.165568 4.001302395
390.1448325 3.441686892
390.181218 1.397836044
392.1604826 1.380016527
400.165568 2.530684977
402.1448325 3.814734942
404.1604826 1.455989147
406.1761327 1.261040448
418.1761327 2.487225884
420.1553972 2.380569417

Name: +ve in-silico MS/MS by CFM-ID for DGNUDTLXTAPNCX-VFQIHVJYSA-N
ID: DGNUDTLXTAPNCX-VFQIHVJYSA-N
Comment: Energy0
Num peaks: 24
41.03857658 1.065802922
43.05422664 0.820513742
103.0389705 0.5938025298
145.0495352 1.886989164
147.0651853 0.8064002762
161.0444498 1.041825751
163.0600999 8.407365181
165.0757499 0.5366665148
181.0706646 0.6616282739
191.0702706 1.561293409
217.0495352 0.5544702079
219.0651853 1.068657411
221.0808353 0.6144575102
223.0964854 0.6668713623
231.0651853 0.7684505099
233.0808353 1.778106369
243.0651853 1.371565401
261.0757499 17.23968916
263.0914 0.6051740378
279.0863146 19.63892133
283.1176147 0.4980842987
409.1129233 0.5594255169
423.1285734 7.767180751
441.139138 9.920158592

Name: +ve in-silico MS/MS by CFM-ID for DGNUDTLXTAPNCX-VFQIHVJYSA-N
ID: DGNUDTLXTAPNCX-VFQIHVJYSA-N
Comment: Energy1
Num peaks: 31
29.03857658 1.217508714
39.02292652 1.564204158
41.03857658 2.716314823
43.01784114 1.290793852
43.05422664 2.48621224
45.0334912 0.6580875921
45.06987671 2.00934199
55.01784114 0.5928748127
55.05422664 0.5650088783
65.00219107 1.087114859
67.01784114 3.313129084
69.0334912 3.382222242
71.01275576 0.5867818285
71.04914126 2.511442838
73.06479133 0.8027438281
145.0495352 4.127597848
163.0600999 5.16302802
173.0233204 2.394550957
175.0389705 1.140356065
177.0546206 1.701373866
193.0495352 2.687311418
195.0651853 1.691520354
233.0808353 2.427618871
235.0964854 0.9057093739
243.0651853 1.95924939
261.0757499 14.6798692
263.0914 0.6729573528
277.0706646 0.6905612366
279.0863146 9.243031477
423.1285734 2.806330986
441.139138 1.239272304

Name: +ve in-silico MS/MS by CFM-ID for DGNUDTLXTAPNCX-VFQIHVJYSA-N
ID: DGNUDTLXTAPNCX-VFQIHVJYSA-N
Comment: Energy2
Num peaks: 31
39.02292652 10.80551273
41.00219107 0.7271677954
41.03857658 9.192579788
43.01784114 3.251756686
43.05422664 7.979281116
45.0334912 1.05719939
45.06987671 1.781721598
67.01784114 1.07378137
71.01275576 1.527851077
87.00767038 2.672247568
89.02332044 1.288844247
101.0233204 0.8001207684
103.0389705 1.350665166
143.0338851 0.7943889841
145.0495352 2.017020141
147.0651853 2.613430603
163.0600999 1.093359183
175.0389705 0.7167954438
191.0702706 0.7970449824
193.0495352 1.550726687
193.0859207 0.800865307
233.0808353 0.7190085875
235.0964854 0.8580169013
261.0757499 4.844311437
263.0914 0.9781813374
279.0863146 2.682299018
283.1176147 0.7359580097
349.0917939 0.8061866918
351.107444 0.7650137404
379.1023586 0.9347507038
423.1285734 0.8009268549

Name: +ve in-silico MS/MS by CFM-ID for KADRPJNSHNMXKP-SJCXFFMFSA-N
ID: KADRPJNSHNMXKP-SJCXFFMFSA-N
Comment: Energy0
Num peaks: 30
71.04914126 0.6034394761
81.0334912 1.179819025
99.04405588 4.453675266
117.0546206 1.202352065
121.0284058 3.903556477
123.0440559 0.8509567853
125.0597059 0.6697591457
135.0440559 1.110625911
145.0284058 1.333635246
145.0495352 0.6561011028
147.0651853 1.196478388
161.0233204 1.315273453
163.0389705 14.39027575
163.0600999 0.5562193619
177.0182351 0.4761382595
181.0495352 14.03189685
201.0757499 0.55888477
243.0863146 1.701862078
245.1019647 0.9389859495
259.0812292 0.6490053577
261.0968793 5.110403773
279.107444 1.406465646
307.0812292 0.5327773607
323.0761439 0.4859089424
325.0917939 3.337828525
395.0972732 0.8618310896
405.1180087 1.356774566
409.1129233 0.6280153921
423.1285734 9.431819231
441.139138 5.274142479

Name: +ve in-silico MS/MS by CFM-ID for KADRPJNSHNMXKP-SJCXFFMFSA-N
ID: KADRPJNSHNMXKP-SJCXFFMFSA-N
Comment: Energy1
Num peaks: 31
41.00219107 1.27444246
43.01784114 1.085968651
45.0334912 4.806272392
47.04914126 2.669616309
53.00219107 0.8167822201
53.03857658 1.473144566
71.04914126 1.456814519
81.0334912 1.443222664
99.04405588 2.657059993
109.0284058 0.7477403198
121.0284058 6.239992864
123.0440559 1.894195634
133.0284058 0.7438081687
135.0440559 5.718053102
145.0284058 2.29744163
147.0651853 1.158684334
151.0389705 1.31299776
153.0546206 1.504314389
161.0233204 0.6787665525
163.0389705 12.4782002
163.0600999 0.612910294
181.0495352 9.774372107
243.0863146 1.740931633
261.0968793 3.036765868
307.0812292 0.6343125622
325.0917939 2.630896608
405.1180087 0.882751491
411.1285734 1.007231569
413.1442234 0.7418840122
423.1285734 3.254994172
441.139138 0.5931985371

Name: +ve in-silico MS/MS by CFM-ID for KADRPJNSHNMXKP-SJCXFFMFSA-N
ID: KADRPJNSHNMXKP-SJCXFFMFSA-N
Comment: Energy2
Num peaks: 31
39.02292652 1.522464861
41.03857658 0.6639661608
53.00219107 0.8466753998
53.03857658 1.444879925
55.05422664 0.6573177678
65.03857658 1.210110974
69.0334912 1.848052367
71.01275576 0.9978077181
71.04914126 4.284837867
79.01784114 0.7674378973
81.0334912 1.442681004
99.04405588 6.568924314
107.0491413 1.008965894
109.0284058 1.443956487
117.0546206 1.024350878
121.0284058 6.181557252
123.0440559 1.049289393
133.0284058 1.381261377
135.0440559 3.331097839
145.0495352 0.8043331516
147.0651853 2.315866578
159.0076704 0.6404559959
163.0389705 3.297357642
181.0495352 6.279717694
205.0131497 0.644221468
239.0550145 0.6621970561
245.1019647 1.112321319
261.0968793 0.9625245168
379.1023586 1.12167828
381.1180087 0.7165541227
423.1285734 2.050508748

Name: +ve in-silico MS/MS by CFM-ID for JBMLUACQJLODAG-MMQTXUMRSA-N
ID: JBMLUACQJLODAG-MMQTXUMRSA-N
Comment: Energy0
Num peaks: 9
367.0659731 2.409878675
369.0816232 1.828591
377.1230941 1.980957895
379.1387441 1.530652689
395.1336587 2.651959825
397.1493088 2.329060824
405.1180087 5.788533535
423.1285734 32.8925267
441.139138 29.02869171

Name: +ve in-silico MS/MS by CFM-ID for JBMLUACQJLODAG-MMQTXUMRSA-N
ID: JBMLUACQJLODAG-MMQTXUMRSA-N
Comment: Energy1
Num peaks: 31
53.00219107 0.8730115383
55.01784114 0.9104830591
69.0334912 0.9756012749
81.06987671 1.28959065
97.06479133 1.490923644
99.08044139 0.7950807074
275.0550145 1.27021805
277.0706646 0.7857670935
295.0812292 0.9822721516
305.0655792 0.8269734045
345.0968793 1.38349245
347.0761439 0.7786984607
347.1125294 1.324416226
349.0917939 1.457749763
349.1281794 0.7835705749
351.1438295 1.86167309
353.1230941 0.8466186474
363.107444 0.7951782844
367.0659731 1.471019846
375.107444 4.063411593
377.1230941 2.610133272
379.1387441 2.501935092
393.1180087 2.838448205
395.1336587 3.860753239
397.1493088 1.964524131
405.1180087 5.758221498
409.1129233 1.603833332
411.1285734 2.262361542
413.1442234 3.591464508
423.1285734 12.78008544
441.139138 4.476837278

Name: +ve in-silico MS/MS by CFM-ID for JBMLUACQJLODAG-MMQTXUMRSA-N
ID: JBMLUACQJLODAG-MMQTXUMRSA-N
Comment: Energy2
Num peaks: 31
41.03857658 0.8470101195
53.00219107 6.217522233
55.01784114 0.8281523034
55.05422664 1.766832814
57.0334912 0.899148311
65.03857658 1.710675202
67.05422664 1.685363531
69.06987671 1.700638044
71.08552677 2.210885688
83.08552677 1.001517572
85.06479133 2.862163103
109.0647913 1.395200731
113.0233204 0.7943079413
237.0393644 1.452416818
275.0550145 0.8206851141
347.0761439 2.059250007
349.0917939 2.273051312
351.0710585 1.252790523
351.107444 1.388201718
353.1230941 1.239665375
365.0867085 1.028406284
367.1023586 1.757097714
369.1180087 0.7498194513
375.107444 1.235955638
377.1230941 2.298737576
379.1387441 5.788569123
395.1336587 2.171647509
405.1180087 10.68030666
411.1285734 0.9871783922
423.1285734 4.72479287
425.1078379 0.7283264671

Name: +ve in-silico MS/MS by CFM-ID for YZXBRAJZBQRSKA-INIZCTEOSA-N
ID: YZXBRAJZBQRSKA-INIZCTEOSA-N
Comment: Energy0
Num peaks: 31
87.04405588 1.773082153
93.00047682 1.078607337
105.0004768 3.270406435
111.0440559 0.640978155
120.0807757 0.8111656719
130.9797414 0.519635546
132.9953914 9.609453951
137.0597059 0.5717315054
139.075356 0.7374730491
141.0910061 0.6762828597
150.0219405 1.121698352
153.0910061 0.4514946136
165.0910061 0.7017427999
167.1066561 5.814067552
252.0688907 1.899519328
259.1328709 0.4528094082
270.0794554 0.9347620514
273.148521 0.5821054239
287.164171 5.004715572
302.17507 0.6189849924
304.1907201 9.329823408
346.1107555 1.299214561
348.0900201 0.4991979964
348.1264056 0.7231200917
356.1856347 0.4622488477
364.1213202 0.4563652274
366.1369703 1.349390298
394.1318849 0.7177242205
418.1682704 4.299798899
420.147535 4.287501309
436.1788351 18.7311536

Name: +ve in-silico MS/MS by CFM-ID for YZXBRAJZBQRSKA-INIZCTEOSA-N
ID: YZXBRAJZBQRSKA-INIZCTEOSA-N
Comment: Energy1
Num peaks: 31
41.00219107 1.175578641
53.00219107 0.7926631899
55.01784114 0.9650895489
83.04914126 0.8835646484
85.06479133 1.199027409
86.98991214 0.7711063438
105.0004768 5.655093205
119.0491413 0.8538289879
120.0807757 1.502568641
132.9953914 4.514817319
135.0440559 1.622277155
136.0756904 1.699275123
137.0597059 1.987126578
139.075356 1.757247705
141.0910061 1.900744613
147.0804414 2.275643652
160.0756904 1.02460726
162.0913404 1.739830254
164.1069905 5.375596347
165.0910061 0.727973757
167.1066561 4.107213747
192.1382906 0.8462349424
216.1019051 1.13350593
287.164171 4.315813358
296.0951055 0.956247435
298.1107555 0.737359538
304.1907201 5.246150338
344.1856347 1.029057645
356.1856347 1.663936647
418.1682704 1.144373137
436.1788351 1.03323126

Name: +ve in-silico MS/MS by CFM-ID for YZXBRAJZBQRSKA-INIZCTEOSA-N
ID: YZXBRAJZBQRSKA-INIZCTEOSA-N
Comment: Energy2
Num peaks: 31
53.00219107 0.8425518679
55.01784114 1.791938991
55.05422664 0.9077385734
69.0334912 1.769001953
77.03857658 2.193633373
81.0334912 0.702203442
81.06987671 1.213389319
83.04914126 2.607509407
85.06479133 1.414922953
87.04405588 0.935637776
93.00047682 1.074531794
105.0004768 3.485996788
108.0807757 1.198197526
111.0440559 1.837527964
119.0491413 1.014083273
120.0807757 3.547680618
121.0647913 1.086692353
132.9953914 3.757956015
136.0756904 3.383936701
167.1066561 7.464655683
192.1382906 1.197895856
197.0960915 0.7292974837
201.1273916 2.197860521
203.1066561 1.267283489
217.1223062 0.739987451
218.1175552 0.7281854288
220.1332052 3.733080381
252.0688907 0.8158235696
259.1328709 0.8800374357
287.164171 1.244076615
304.1907201 0.663604797

Name: +ve in-silico MS/MS by CFM-ID for MIIUJRYDSPEEHK-PMTGHCNISA-N
ID: MIIUJRYDSPEEHK-PMTGHCNISA-N
Comment: Energy0
Num peaks: 22
85.02840582 14.6938085
87.04405588 1.529647101
103.0389705 20.19402689
123.0440559 0.6307715042
135.0440559 4.111300585
137.0597059 0.9622127212
139.075356 0.8121679095
149.0597059 0.5829863442
159.0440559 0.8856503994
175.0389705 0.967105593
177.0546206 6.013411228
195.0651853 1.665811097
229.0706646 0.962142249
231.0863146 0.7320885786
245.0655792 0.7101715293
247.0812292 4.635027719
265.0917939 0.5597880809
279.0863146 0.6308736655
339.107444 1.829544951
357.1180087 1.388435025
423.1285734 6.832126843
441.139138 8.740411746

Name: +ve in-silico MS/MS by CFM-ID for MIIUJRYDSPEEHK-PMTGHCNISA-N
ID: MIIUJRYDSPEEHK-PMTGHCNISA-N
Comment: Energy1
Num peaks: 18
39.02292652 1.230117074
41.03857658 1.387129929
57.0334912 0.9824641062
73.02840582 1.791179886
75.04405588 2.172193186
85.02840582 21.81267101
87.04405588 0.7153568234
101.0233204 1.034669304
103.0389705 30.69507815
135.0440559 4.31799875
137.0597059 1.539867387
147.0651853 0.9268983653
149.0597059 2.338239895
159.0440559 1.138413977
177.0546206 3.836327352
247.0812292 2.156031027
339.107444 1.204415019
423.1285734 1.176753351

Name: +ve in-silico MS/MS by CFM-ID for MIIUJRYDSPEEHK-PMTGHCNISA-N
ID: MIIUJRYDSPEEHK-PMTGHCNISA-N
Comment: Energy2
Num peaks: 31
39.02292652 0.9225779943
41.00219107 1.661473258
41.03857658 1.205596732
57.0334912 2.410712047
59.01275576 1.178604
59.04914126 1.255552878
65.03857658 0.9214585533
71.01275576 0.6606738169
85.02840582 19.33596874
87.04405588 1.219120101
101.0233204 0.7121260913
103.0389705 16.04132171
105.0334912 1.023377908
107.0491413 1.002971777
123.0440559 1.491332154
127.002585 0.549074479
135.0440559 6.405243982
137.0597059 1.10685403
143.0338851 0.6061715834
145.0495352 0.7687525827
147.0440559 0.6348943527
147.0651853 1.759542566
149.0597059 1.941312855
163.0600999 1.045432525
177.0546206 2.18299856
195.0651853 0.7303508765
221.0808353 0.5755900864
337.0917939 0.7252734686
339.107444 0.5676272661
379.1023586 0.6854365029
423.1285734 1.040240596

Name: +ve in-silico MS/MS by CFM-ID for PEQGMNTWUDSPSQ-ANBQESRKSA-N
ID: PEQGMNTWUDSPSQ-ANBQESRKSA-N
Comment: Energy0
Num peaks: 23
71.01275576 1.23074502
85.02840582 0.7001080243
97.02840582 0.9078487561
105.0334912 4.211894048
107.0491413 1.001088002
109.0647913 0.9200775694
113.0233204 1.165339067
115.0389705 9.934537346
117.0546206 1.139654968
127.002585 1.305294118
129.0334912 0.959661179
133.0495352 19.32736845
145.0284058 1.006721405
147.0440559 6.393543978
165.0546206 1.769315777
249.0757499 0.6491520355
259.0812292 1.551686514
261.0968793 1.111043682
275.0761439 0.8150720503
277.0917939 4.986810126
309.0968793 1.160607244
423.1285734 9.232791536
441.139138 9.140447715

Name: +ve in-silico MS/MS by CFM-ID for PEQGMNTWUDSPSQ-ANBQESRKSA-N
ID: PEQGMNTWUDSPSQ-ANBQESRKSA-N
Comment: Energy1
Num peaks: 22
41.00219107 1.05143673
43.01784114 0.7130208853
71.01275576 1.096493034
73.02840582 0.8187354275
97.02840582 1.345089163
103.0389705 1.214852258
105.0334912 5.028172383
105.0546206 2.133809866
107.0491413 1.716088924
113.0233204 1.005571696
115.0389705 21.33292938
117.0546206 1.268879245
119.0491413 2.36156216
129.0334912 1.576732728
133.0495352 23.92945672
147.0440559 4.739290689
147.0651853 0.8682144657
259.0812292 1.577146923
277.0917939 2.669515691
309.0968793 1.06755029
423.1285734 1.77595511
441.139138 0.7446635404

Name: +ve in-silico MS/MS by CFM-ID for PEQGMNTWUDSPSQ-ANBQESRKSA-N
ID: PEQGMNTWUDSPSQ-ANBQESRKSA-N
Comment: Energy2
Num peaks: 31
41.00219107 1.253376592
43.01784114 1.377676731
45.0334912 0.7654807572
47.04914126 0.8871207202
61.02840582 1.1619395
68.99710569 1.132576016
71.01275576 2.877835986
73.02840582 1.176431886
77.03857658 1.366726991
79.05422664 0.8177223989
85.02840582 1.160406592
87.04405588 0.9955767227
91.05422664 0.8250927489
97.02840582 1.105771102
99.04405588 0.9955464172
101.0233204 0.9691843666
105.0334912 7.033118623
107.0491413 1.239669145
111.0076704 0.9606528633
113.0233204 1.591028359
115.0389705 12.56666205
117.0334912 0.7660587519
117.0546206 0.836768666
119.0491413 2.669138671
127.002585 1.296114977
133.0495352 12.29283935
147.0440559 2.272029695
147.0651853 1.466182151
163.0600999 0.7530212683
165.0546206 0.740800351
423.1285734 0.9489134939

Name: +ve in-silico MS/MS by CFM-ID for UNCJQTHDRJLHFL-TVRKKJECSA-N
ID: UNCJQTHDRJLHFL-TVRKKJECSA-N
Comment: Energy0
Num peaks: 29
103.0389705 0.7662519958
159.0440559 0.7995247899
163.0600999 2.951035301
177.0546206 1.391828981
215.0702706 1.682940161
217.0495352 1.08007658
217.0859207 1.141217773
235.0600999 1.085460574
237.0757499 0.7024578236
243.0651853 1.567058728
245.0808353 0.7096649997
261.0757499 14.96265669
263.0914 1.19353949
279.0863146 2.985551112
337.0917939 0.8588524532
339.107444 1.27359063
355.1023586 1.754989882
357.1180087 3.152626628
377.1230941 1.546132381
379.1023586 0.7769693501
381.1180087 0.919285518
395.1336587 1.467478429
397.1129233 0.9574327891
397.1493088 1.17139322
399.1285734 0.8742038849
405.1180087 1.318361317
423.1285734 13.46076951
425.1078379 2.0072575
441.139138 15.82109597

Name: +ve in-silico MS/MS by CFM-ID for UNCJQTHDRJLHFL-TVRKKJECSA-N
ID: UNCJQTHDRJLHFL-TVRKKJECSA-N
Comment: Energy1
Num peaks: 31
41.03857658 0.7094115701
43.01784114 1.776058935
45.0334912 0.7244487923
53.00219107 0.7058079947
57.0334912 0.7554820723
83.01275576 1.355483092
85.02840582 0.7144644363
145.0495352 3.207638517
159.0440559 1.544613202
163.0600999 4.626270527
175.0389705 0.9073494081
177.0546206 0.9686871714
195.0651853 1.031101422
217.0495352 1.604541788
219.0651853 0.8636960853
221.0444498 0.8311540776
233.0444498 1.249021141
235.0600999 0.8737729616
243.0651853 4.419985923
245.0444498 0.7170192303
245.0808353 0.7938598059
261.0757499 23.5376339
263.0914 0.9662969182
279.0863146 10.88580472
321.0968793 0.6918677644
379.1023586 0.6506198931
381.1180087 0.7765417562
405.1180087 1.670066004
413.1442234 0.6897790123
423.1285734 4.824980293
441.139138 2.126838655

Name: +ve in-silico MS/MS by CFM-ID for UNCJQTHDRJLHFL-TVRKKJECSA-N
ID: UNCJQTHDRJLHFL-TVRKKJECSA-N
Comment: Energy2
Num peaks: 31
41.00219107 1.039315553
43.01784114 3.606922422
45.0334912 1.336109414
57.0334912 0.9328082948
71.04914126 0.7812890956
89.02332044 0.9131528504
101.0233204 0.8238435904
103.0389705 0.7791403884
145.0495352 1.182488367
147.0651853 2.03994099
159.0440559 1.809271436
161.0597059 2.833553158
163.0600999 4.274170224
177.0546206 12.68905836
179.0702706 1.42673143
195.0651853 1.919539273
215.0702706 1.908006064
217.0495352 0.8021621558
217.0859207 3.905927072
235.0600999 1.183984756
235.0964854 0.7363305147
243.0651853 1.52913694
245.0444498 0.8733689603
245.0808353 0.9568493095
261.0757499 9.704984375
321.0968793 0.8440083391
337.0917939 0.8478715774
339.107444 1.422828094
379.1023586 1.3800396
381.1180087 1.048896401
423.1285734 1.248559121

Name: +ve in-silico MS/MS by CFM-ID for AMOGMTLMADGEOQ-YPVGKNFZSA-N
ID: AMOGMTLMADGEOQ-YPVGKNFZSA-N
Comment: Energy0
Num peaks: 8
365.1230941 1.521154374
385.0765378 2.929647974
395.1336587 3.81277269
397.1493088 2.9322959
405.1180087 3.033649076
413.1442234 1.345606252
423.1285734 22.3375784
441.139138 42.81289492

Name: +ve in-silico MS/MS by CFM-ID for AMOGMTLMADGEOQ-YPVGKNFZSA-N
ID: AMOGMTLMADGEOQ-YPVGKNFZSA-N
Comment: Energy1
Num peaks: 31
53.00219107 1.123005533
55.01784114 1.063244644
57.06987671 1.990899536
71.08552677 1.254560412
73.10117684 1.133558845
113.0233204 0.9709698313
295.0812292 1.027768707
297.0968793 1.372574284
301.1281794 1.230318441
345.0968793 1.029487275
347.1125294 0.8750126324
349.0917939 1.184421155
351.1438295 1.130143767
363.107444 1.121286407
365.050323 1.023300872
367.0659731 2.854253781
367.1023586 1.02939141
375.107444 2.683266404
377.1230941 1.646954956
379.1387441 1.224320556
383.0608877 1.337835334
385.0765378 3.097191194
393.1180087 2.173299746
395.1336587 3.385854367
397.1493088 2.500421545
405.1180087 3.66244931
409.1129233 1.223030993
411.1285734 2.867441956
413.1442234 6.481176313
423.1285734 9.262769917
441.139138 7.297558835

Name: +ve in-silico MS/MS by CFM-ID for AMOGMTLMADGEOQ-YPVGKNFZSA-N
ID: AMOGMTLMADGEOQ-YPVGKNFZSA-N
Comment: Energy2
Num peaks: 31
41.00219107 1.122177596
53.00219107 6.905939849
55.01784114 0.8115372756
55.05422664 4.884438826
57.0334912 0.9471326043
57.06987671 2.272748361
71.08552677 5.800257704
73.10117684 3.644710491
81.06987671 1.797785869
83.08552677 1.318759666
85.10117684 0.9873705579
95.01275576 0.8929604605
97.06479133 3.05179645
279.0135436 1.193670171
307.0084582 1.001461133
347.0761439 2.054292752
349.0917939 2.05895686
351.107444 1.273589914
353.1230941 1.607595455
365.0867085 1.354440176
367.1023586 1.572226653
369.1180087 0.9322826763
377.1230941 2.071355623
379.1387441 5.770482541
395.1336587 2.464062097
397.1493088 1.027378733
405.1180087 6.73483544
407.0972732 0.8100756202
413.1442234 1.231913852
423.1285734 5.025423974
425.1078379 0.9536524744

Name: +ve in-silico MS/MS by CFM-ID for DIIVKJDOVFLCTL-XSVWGIRKSA-N
ID: DIIVKJDOVFLCTL-XSVWGIRKSA-N
Comment: Energy0
Num peaks: 19
103.0389705 0.5868312707
116.0494756 7.778681574
117.0334912 4.793632638
119.0491413 1.302290389
134.0600403 23.33237237
145.0495352 0.492240431
163.0600999 2.960616808
193.0706646 0.5477310973
265.0917939 0.8964837666
278.102299 3.095108282
296.1128637 2.00042444
325.1129233 1.491553267
396.1289077 0.5005540958
422.1445578 0.9627132846
423.1285734 1.46587501
431.1547881 0.4977943165
440.1551225 12.9181959
441.139138 3.181338547
458.1656871 11.45411177

Name: +ve in-silico MS/MS by CFM-ID for DIIVKJDOVFLCTL-XSVWGIRKSA-N
ID: DIIVKJDOVFLCTL-XSVWGIRKSA-N
Comment: Energy1
Num peaks: 19
45.0334912 1.068072738
105.0334912 0.8018678169
107.0491413 1.677689481
116.0494756 9.699716631
117.0334912 20.35303349
119.0491413 2.230353069
121.0647913 1.128229409
132.0443902 1.108753013
134.0600403 22.47629307
145.0495352 1.934655536
163.0600999 4.079720521
278.102299 2.809778728
279.0863146 2.64429584
296.1128637 2.733365765
307.1023586 0.8337170099
325.1129233 0.8852834259
423.1285734 1.088636757
440.1551225 1.795791523
441.139138 1.00558567

Name: +ve in-silico MS/MS by CFM-ID for DIIVKJDOVFLCTL-XSVWGIRKSA-N
ID: DIIVKJDOVFLCTL-XSVWGIRKSA-N
Comment: Energy2
Num peaks: 31
40.01817548 1.181292708
41.00219107 0.5299228481
43.01784114 1.369080047
45.0334912 1.691105939
57.0334912 0.8170921292
87.00767038 0.9698182865
90.03382555 0.8826548863
92.04947561 0.6196213602
102.0338255 0.7253127934
104.0494756 1.731396758
105.0334912 3.801698922
106.0651257 2.019367372
107.0491413 1.840870571
116.0494756 7.802123105
117.0334912 5.808304288
119.0491413 0.6034583317
132.0443902 0.9463459569
134.0600403 17.36686513
145.0495352 1.262774621
147.0651853 1.926455553
161.0444498 1.141334876
163.0600999 5.913649159
175.0600999 0.9394771531
177.0757499 1.101012219
265.0917939 0.6605408275
278.102299 0.7213531654
307.1023586 0.6393023762
309.1180087 0.6542346924
396.1289077 1.301155932
398.1445578 0.8688097672
440.1551225 0.7252311204

Name: +ve in-silico MS/MS by CFM-ID for XUCIJNAGGSZNQT-UUGBRMIUSA-N
ID: XUCIJNAGGSZNQT-UUGBRMIUSA-N
Comment: Energy0
Num peaks: 14
103.0389705 0.6022550944
116.0494756 12.15305371
119.0491413 0.5138766124
134.0600403 28.13932656
163.0600999 2.942958792
193.0706646 0.5740038517
265.0917939 0.8748783668
278.102299 3.297558929
296.1128637 2.095545241
325.1129233 1.498859617
422.1445578 0.9993676287
440.1551225 13.3468002
441.139138 1.103516039
458.1656871 11.89024242

Name: +ve in-silico MS/MS by CFM-ID for XUCIJNAGGSZNQT-UUGBRMIUSA-N
ID: XUCIJNAGGSZNQT-UUGBRMIUSA-N
Comment: Energy1
Num peaks: 15
45.0334912 1.078426941
79.05422664 1.176579972
105.0334912 2.903426149
107.0491413 1.889433575
116.0494756 21.30620987
119.0491413 1.219970016
132.0443902 1.085924467
134.0600403 34.16788289
145.0495352 1.935059304
163.0600999 3.885369033
278.102299 2.995256213
279.0863146 1.316198662
296.1128637 2.767362239
325.1129233 0.8828786766
440.1551225 1.766145395

Name: +ve in-silico MS/MS by CFM-ID for XUCIJNAGGSZNQT-UUGBRMIUSA-N
ID: XUCIJNAGGSZNQT-UUGBRMIUSA-N
Comment: Energy2
Num peaks: 31
26.00252542 0.6145699918
43.01784114 1.3931917
45.0334912 1.720991647
49.00727645 1.80447545
51.02292652 0.6849861564
57.0334912 0.8312176244
63.02292652 1.348889416
79.05422664 3.825404034
87.00767038 0.94929958
101.0385766 0.5475518166
105.0334912 3.553550858
107.0491413 2.298779916
116.0494756 9.173750049
118.0287402 0.8505833593
132.0443902 1.098523366
134.0600403 18.85250779
138.0913404 0.5684383741
145.0495352 1.228626771
147.0651853 1.901367096
161.0444498 0.8088114094
163.0600999 5.786388979
175.0600999 0.9557183816
177.0757499 1.094762859
193.0706646 0.6448531905
205.0706646 0.6433769595
278.102299 0.9029827735
307.1023586 0.7469379592
309.1180087 0.6651353165
396.1289077 1.323754388
398.1445578 0.8838992416
440.1551225 0.7340415733

Name: +ve in-silico MS/MS by CFM-ID for FOVMRYXSQHNGSU-GSCMKZIOSA-N
ID: FOVMRYXSQHNGSU-GSCMKZIOSA-N
Comment: Energy0
Num peaks: 8
163.0600999 2.410597718
243.0651853 1.51270688
261.0757499 20.35837944
263.0914 1.879988698
279.0863146 22.37008391
405.1180087 1.755145869
423.1285734 14.51304829
441.139138 16.00987538

Name: +ve in-silico MS/MS by CFM-ID for FOVMRYXSQHNGSU-GSCMKZIOSA-N
ID: FOVMRYXSQHNGSU-GSCMKZIOSA-N
Comment: Energy1
Num peaks: 18
43.01784114 1.308673063
145.0495352 2.445443489
163.0600999 3.333984679
191.0338851 1.111609898
219.0287997 0.9564968278
221.0444498 2.119599689
243.0651853 2.402856784
247.0600999 1.79610253
249.0757499 2.306243145
251.0914 1.073839361
259.0600999 0.9318873041
261.0757499 26.18088403
263.0550145 3.062139879
263.0914 1.223110395
279.0863146 25.18273073
405.1180087 1.151247077
423.1285734 2.780609372
441.139138 1.350321574

Name: +ve in-silico MS/MS by CFM-ID for FOVMRYXSQHNGSU-GSCMKZIOSA-N
ID: FOVMRYXSQHNGSU-GSCMKZIOSA-N
Comment: Energy2
Num peaks: 31
41.00219107 1.142885162
43.01784114 3.530255089
45.0334912 1.028616122
57.0334912 0.9804909287
87.00767038 0.8611482045
89.02332044 0.7795643574
97.02840582 1.221761304
137.0233204 1.211205447
139.0389705 1.440010774
145.0495352 1.587714893
147.0651853 1.687489596
151.0389705 0.7753508808
157.0495352 1.68178438
165.0182351 4.0394628
167.0338851 4.092871946
169.0495352 1.905659402
171.0651853 1.396753848
219.0287997 0.9637019044
221.0444498 1.295040205
223.0600999 0.8765408969
233.0444498 0.8346265366
243.0651853 0.8509440367
247.0600999 1.902580705
259.0600999 0.7693163184
261.0757499 12.13107303
263.0550145 2.896416007
263.0914 1.72902239
267.1227001 0.9581207731
279.0863146 7.193980644
349.0917939 0.83229634
351.107444 0.7897899366

Name: +ve in-silico MS/MS by CFM-ID for AMOGMTLMADGEOQ-LWICMDGBSA-N
ID: AMOGMTLMADGEOQ-LWICMDGBSA-N
Comment: Energy0
Num peaks: 8
365.1230941 1.521154374
385.0765378 2.929647974
395.1336587 3.81277269
397.1493088 2.9322959
405.1180087 3.033649076
413.1442234 1.345606252
423.1285734 22.3375784
441.139138 42.81289492

Name: +ve in-silico MS/MS by CFM-ID for AMOGMTLMADGEOQ-LWICMDGBSA-N
ID: AMOGMTLMADGEOQ-LWICMDGBSA-N
Comment: Energy1
Num peaks: 31
53.00219107 1.123005533
55.01784114 1.063244644
57.06987671 1.990899536
71.08552677 1.254560412
73.10117684 1.133558845
113.0233204 0.9709698313
295.0812292 1.027768707
297.0968793 1.372574284
301.1281794 1.230318441
345.0968793 1.029487275
347.1125294 0.8750126324
349.0917939 1.184421155
351.1438295 1.130143767
363.107444 1.121286407
365.050323 1.023300872
367.0659731 2.854253781
367.1023586 1.02939141
375.107444 2.683266404
377.1230941 1.646954956
379.1387441 1.224320556
383.0608877 1.337835334
385.0765378 3.097191194
393.1180087 2.173299746
395.1336587 3.385854367
397.1493088 2.500421545
405.1180087 3.66244931
409.1129233 1.223030993
411.1285734 2.867441956
413.1442234 6.481176313
423.1285734 9.262769917
441.139138 7.297558835

Name: +ve in-silico MS/MS by CFM-ID for AMOGMTLMADGEOQ-LWICMDGBSA-N
ID: AMOGMTLMADGEOQ-LWICMDGBSA-N
Comment: Energy2
Num peaks: 31
41.00219107 1.122177596
53.00219107 6.905939849
55.01784114 0.8115372756
55.05422664 4.884438826
57.0334912 0.9471326043
57.06987671 2.272748361
71.08552677 5.800257704
73.10117684 3.644710491
81.06987671 1.797785869
83.08552677 1.318759666
85.10117684 0.9873705579
95.01275576 0.8929604605
97.06479133 3.05179645
279.0135436 1.193670171
307.0084582 1.001461133
347.0761439 2.054292752
349.0917939 2.05895686
351.107444 1.273589914
353.1230941 1.607595455
365.0867085 1.354440176
367.1023586 1.572226653
369.1180087 0.9322826763
377.1230941 2.071355623
379.1387441 5.770482541
395.1336587 2.464062097
397.1493088 1.027378733
405.1180087 6.73483544
407.0972732 0.8100756202
413.1442234 1.231913852
423.1285734 5.025423974
425.1078379 0.9536524744

Name: +ve in-silico MS/MS by CFM-ID for YZLOSXFCSIDECK-ROSBSSNUSA-N
ID: YZLOSXFCSIDECK-ROSBSSNUSA-N
Comment: Energy0
Num peaks: 25
116.0494756 3.246245931
134.0600403 1.514706853
145.0495352 1.001690489
161.0444498 0.6325236091
163.0600999 6.793662662
181.0706646 3.824776042
188.070605 1.060526536
218.0811697 0.9785898291
278.102299 3.669554973
296.1128637 0.6295820486
308.1128637 0.7836578108
320.1128637 0.6198000576
325.1129233 0.9011550466
350.1234284 0.6293621268
380.1339931 1.031570046
396.1289077 0.780025669
398.1445578 0.724274665
410.1445578 1.320354705
412.1602078 0.6296426676
422.1445578 2.68610716
423.1285734 1.034246924
428.1551225 0.552988184
440.1551225 22.79730787
441.139138 1.949174091
458.1656871 20.53770567

Name: +ve in-silico MS/MS by CFM-ID for YZLOSXFCSIDECK-ROSBSSNUSA-N
ID: YZLOSXFCSIDECK-ROSBSSNUSA-N
Comment: Energy1
Num peaks: 31
41.00219107 0.4505453722
43.01784114 1.621557677
45.0334912 2.055994379
57.0334912 0.4578767479
61.02840582 0.4786100395
75.04405588 0.4574658633
79.05422664 0.4243944751
116.0494756 12.50103877
119.0338851 0.4263599159
134.0600403 1.031309648
145.0495352 1.771327802
161.0444498 0.9709986554
163.0600999 18.1212195
165.0757499 0.8548404466
179.0550145 0.6512321209
181.0706646 12.98683671
221.0655792 0.4969098155
260.0917343 2.10292225
261.0757499 0.4246469359
262.1073844 0.4342296169
278.102299 3.889626827
320.1128637 0.8732589837
396.1289077 0.6029186644
398.1445578 0.4704961123
422.1445578 2.183093328
423.1285734 1.973354506
428.1551225 1.113167832
431.1547881 0.6592032988
440.1551225 5.677100386
441.139138 1.748210172
458.1656871 2.039663491

Name: +ve in-silico MS/MS by CFM-ID for YZLOSXFCSIDECK-ROSBSSNUSA-N
ID: YZLOSXFCSIDECK-ROSBSSNUSA-N
Comment: Energy2
Num peaks: 31
43.01784114 1.22086513
45.0334912 1.552854053
49.00727645 0.7806928688
57.0334912 1.525031963
59.01275576 1.025834537
61.02840582 1.180349472
79.05422664 1.291476806
91.0389705 2.236675296
103.0389705 0.8706684372
105.0334912 0.9838391967
116.0494756 7.309107512
121.0495352 2.451962428
134.0600403 5.589093934
145.0495352 1.539680489
147.0651853 1.588037611
157.0131497 0.8651731255
163.0600999 5.269530604
177.0757499 0.9295954754
181.0706646 1.206792222
253.0917939 1.110060422
278.102299 1.402048056
292.1179491 1.534076015
309.1180087 0.9541142926
320.1128637 2.071937373
352.1390785 1.192630299
368.1339931 1.81624894
382.1496431 0.8807474788
396.1289077 1.071507373
398.1445578 0.8023368364
400.1602078 0.9389593622
440.1551225 1.916076268

Name: +ve in-silico MS/MS by CFM-ID for CONBSDUUQADCJD-ORRCJIOJSA-N
ID: CONBSDUUQADCJD-ORRCJIOJSA-N
Comment: Energy0
Num peaks: 17
107.0491413 0.6100884303
111.0440559 3.355913719
121.0284058 2.331778553
123.0440559 4.789968188
125.0597059 1.37761689
137.0233204 0.7416082223
139.0389705 6.398884638
157.0495352 0.7237789692
163.0600999 2.065965706
261.0757499 7.935105916
263.0914 1.09208332
267.0863146 1.43714056
279.0863146 17.88113435
283.0812292 0.6842201902
285.0968793 6.346364133
423.1285734 10.82281684
441.139138 11.8094874

Name: +ve in-silico MS/MS by CFM-ID for CONBSDUUQADCJD-ORRCJIOJSA-N
ID: CONBSDUUQADCJD-ORRCJIOJSA-N
Comment: Energy1
Num peaks: 22
39.02292652 1.2726995
41.03857658 0.8889916208
43.05422664 0.7887332059
55.05422664 0.8617213558
107.0491413 2.70991743
111.0440559 1.990927606
121.0284058 2.857400068
123.0440559 13.99997894
125.0597059 3.907082604
139.0389705 8.586310407
141.0546206 1.209253737
145.0495352 2.057350418
163.0600999 2.648292664
249.0757499 0.9509067226
251.0914 1.351982673
261.0757499 10.20568051
263.0914 1.026900219
267.0863146 1.466729481
279.0863146 15.81010805
285.0968793 2.566875575
423.1285734 2.000841725
441.139138 0.8723465891

Name: +ve in-silico MS/MS by CFM-ID for CONBSDUUQADCJD-ORRCJIOJSA-N
ID: CONBSDUUQADCJD-ORRCJIOJSA-N
Comment: Energy2
Num peaks: 31
39.02292652 2.11458745
41.00219107 0.7660570451
43.01784114 1.403897515
43.05422664 1.00299371
49.00727645 1.74527059
51.02292652 4.117314092
53.03857658 5.435303699
55.01784114 1.234487861
55.05422664 2.309691938
59.08552677 0.9841847235
67.01784114 0.8627070939
81.0334912 0.7897870783
87.00767038 0.8511456442
95.04914126 0.7357063732
109.0284058 0.9938412616
111.0440559 1.52645662
121.0284058 3.527858071
123.0440559 11.08545442
125.0597059 2.196154137
137.0233204 0.9497851605
139.0389705 7.727980206
141.0546206 1.11547801
143.0702706 0.8644189668
145.0495352 1.348695743
147.0651853 1.060472109
163.0600999 0.7907938138
169.0495352 1.239222018
249.0757499 0.8155057158
261.0757499 2.995714682
263.0914 1.300138008
279.0863146 3.190419381

Name: +ve in-silico MS/MS by CFM-ID for YGHHWSRCTPQFFC-YSCNKMLASA-N
ID: YGHHWSRCTPQFFC-YSCNKMLASA-N
Comment: Energy0
Num peaks: 9
116.0494756 11.02448991
134.0600403 24.83229525
163.0600999 3.783592675
181.0706646 1.826667639
278.102299 10.19597218
279.0863146 1.083052184
296.1128637 11.30238078
440.1551225 7.908326807
458.1656871 8.213739147

Name: +ve in-silico MS/MS by CFM-ID for YGHHWSRCTPQFFC-YSCNKMLASA-N
ID: YGHHWSRCTPQFFC-YSCNKMLASA-N
Comment: Energy1
Num peaks: 11
105.0334912 2.381105653
107.0491413 1.54997988
116.0494756 19.98645941
132.0443902 1.050975517
134.0600403 33.39941352
145.0495352 1.511703742
163.0600999 4.048394504
278.102299 7.195765552
279.0863146 2.891156966
296.1128637 5.714816676
440.1551225 1.155674206

Name: +ve in-silico MS/MS by CFM-ID for YGHHWSRCTPQFFC-YSCNKMLASA-N
ID: YGHHWSRCTPQFFC-YSCNKMLASA-N
Comment: Energy2
Num peaks: 31
41.00219107 0.5977725955
43.01784114 1.709479375
45.0334912 0.7284158241
49.00727645 1.565587451
51.02292652 0.5871858318
63.02292652 0.8691136465
79.05422664 3.401996498
87.00767038 0.8833688622
91.0389705 0.6125224258
103.0389705 0.9152579012
105.0334912 3.108337815
107.0491413 1.975042713
116.0494756 9.293197343
118.0287402 0.6410888024
132.0443902 1.563918494
134.0600403 19.49855086
138.0913404 0.7040779315
140.1069905 0.6848725118
145.0495352 1.272203526
147.0651853 1.340523635
159.0287997 0.6100778688
161.0444498 1.506047826
163.0600999 8.31654008
165.0757499 0.8947638981
206.0811697 1.089849508
278.102299 3.590136588
284.1492492 0.724313833
296.1128637 1.721255962
386.1445578 0.5885835603
396.1289077 0.7590304728
440.1551225 1.082463881

Name: +ve in-silico MS/MS by CFM-ID for RTDUYBLTGDGJGU-UHFFFAOYSA-N
ID: RTDUYBLTGDGJGU-UHFFFAOYSA-N
Comment: Energy0
Num peaks: 10
365.1230941 1.424491412
377.1230941 1.286720819
385.0765378 2.813046828
393.1180087 1.752703751
395.1336587 3.891145886
397.1493088 1.750949381
405.1180087 3.124444577
413.1442234 1.032036672
423.1285734 22.47745199
441.139138 41.16897367

Name: +ve in-silico MS/MS by CFM-ID for RTDUYBLTGDGJGU-UHFFFAOYSA-N
ID: RTDUYBLTGDGJGU-UHFFFAOYSA-N
Comment: Energy1
Num peaks: 31
57.06987671 2.214589453
71.08552677 2.158025081
73.10117684 1.46619284
81.06987671 1.755394064
85.10117684 1.074567979
97.06479133 1.856558895
99.08044139 1.827620428
101.0960915 1.036348204
103.1117415 1.1964893
295.0812292 1.220381502
297.0968793 1.29467675
339.034673 1.366871627
341.050323 1.117110004
343.0659731 1.07151947
349.0917939 1.210651287
365.050323 1.315260189
367.0659731 2.722396966
375.107444 1.740202787
377.1230941 1.334466431
379.1387441 1.447491245
383.0608877 1.366008507
385.0765378 2.789603337
393.1180087 1.907906558
395.1336587 1.884448288
397.1493088 2.439783377
405.1180087 3.924174985
409.1129233 1.047019549
411.1285734 3.21811461
413.1442234 4.619497687
423.1285734 9.938461395
441.139138 6.0244825

Name: +ve in-silico MS/MS by CFM-ID for RTDUYBLTGDGJGU-UHFFFAOYSA-N
ID: RTDUYBLTGDGJGU-UHFFFAOYSA-N
Comment: Energy2
Num peaks: 31
53.00219107 4.884364026
55.01784114 0.6344915561
55.05422664 6.986518983
57.0334912 0.7241527914
57.06987671 3.199232581
71.08552677 20.68659438
73.10117684 6.022342501
81.06987671 1.83578778
83.08552677 1.416013064
85.10117684 0.9624026773
97.06479133 2.433600851
99.08044139 1.117260015
113.0233204 0.6495022396
335.1125294 1.349283291
347.0761439 1.035127397
349.0917939 1.428254103
353.1230941 1.14421137
367.1023586 0.8411372073
367.1387441 1.475324775
369.1180087 1.534183836
375.107444 0.6700125288
377.1230941 2.940532181
379.1387441 1.918931974
383.0972732 0.6527734489
393.1180087 0.7371818154
395.1336587 1.393402155
397.1493088 0.6517328176
405.1180087 4.334593701
413.1442234 1.391768054
423.1285734 3.495338187
425.1078379 1.305991234

Name: +ve in-silico MS/MS by CFM-ID for VMYRCWJBEQOGAA-UHFFFAOYSA-N
ID: VMYRCWJBEQOGAA-UHFFFAOYSA-N
Comment: Energy0
Num peaks: 12
85.06479133 1.301711552
349.0917939 3.916523957
367.1023586 3.435139805
377.1230941 1.735892466
379.1387441 1.463261543
393.1180087 1.169986716
395.1336587 2.60165804
397.1493088 2.330765127
405.1180087 7.723669547
413.1442234 1.594028695
423.1285734 28.94156618
441.139138 23.94557411

Name: +ve in-silico MS/MS by CFM-ID for VMYRCWJBEQOGAA-UHFFFAOYSA-N
ID: VMYRCWJBEQOGAA-UHFFFAOYSA-N
Comment: Energy1
Num peaks: 31
41.03857658 2.189171448
55.05422664 3.442037699
57.06987671 2.744247336
69.0334912 2.018010582
71.04914126 1.658551009
73.06479133 4.132503778
75.08044139 1.70133783
95.01275576 1.234407592
97.02840582 1.487291257
125.0233204 1.394759763
127.0389705 1.821510446
129.0546206 1.582855545
131.0702706 1.166485226
291.0499291 1.746557825
295.0812292 1.108389347
349.0917939 1.364781163
367.0659731 1.135830266
369.0816232 1.085329945
375.107444 3.448265329
377.1230941 1.880784858
379.1387441 1.928434026
391.1023586 1.091070336
393.1180087 1.855021455
395.1336587 3.68180751
397.1493088 1.297976452
405.1180087 4.418005963
409.1129233 1.058492656
411.1285734 2.305421306
413.1442234 3.970082861
423.1285734 6.443422869
441.139138 1.902210626

Name: +ve in-silico MS/MS by CFM-ID for VMYRCWJBEQOGAA-UHFFFAOYSA-N
ID: VMYRCWJBEQOGAA-UHFFFAOYSA-N
Comment: Energy2
Num peaks: 31
39.02292652 1.152102331
41.00219107 1.750766914
41.03857658 1.118181247
43.05422664 1.110101769
51.02292652 1.637934539
53.00219107 3.63019293
55.01784114 1.365871747
55.05422664 4.593489307
57.06987671 1.791415176
69.0334912 1.050777278
71.08552677 2.089897964
83.04914126 0.9103890175
85.06479133 12.93244734
87.08044139 1.97467409
89.09609146 0.9266658509
95.01275576 2.116409115
95.04914126 2.228719781
97.06479133 0.9782072652
113.0597059 0.9663134859
323.1125294 0.9549987849
347.0761439 3.333178693
349.0917939 4.140038869
351.107444 2.852773175
353.1230941 3.412351688
367.1023586 1.101603843
377.1230941 1.311792393
379.1387441 3.144919552
395.1336587 2.064678323
405.1180087 5.201899876
411.1285734 0.9192414003
423.1285734 2.910471228

Name: +ve in-silico MS/MS by CFM-ID for QNGCVAZRGNRVAB-UHFFFAOYSA-N
ID: QNGCVAZRGNRVAB-UHFFFAOYSA-N
Comment: Energy0
Num peaks: 12
333.0968793 1.560791657
349.0917939 1.327479271
351.107444 4.405940316
367.1023586 1.209136025
377.1230941 1.888707484
379.1387441 1.440494391
385.0765378 1.777792099
395.1336587 2.184757334
397.1493088 1.908186231
405.1180087 8.399370296
423.1285734 30.10014904
441.139138 24.41851995

Name: +ve in-silico MS/MS by CFM-ID for QNGCVAZRGNRVAB-UHFFFAOYSA-N
ID: QNGCVAZRGNRVAB-UHFFFAOYSA-N
Comment: Energy1
Num peaks: 31
57.06987671 1.278180345
95.01275576 1.074836993
101.0597059 1.085376935
111.0076704 1.335739028
113.0233204 1.000637367
123.0076704 2.677672282
125.0233204 2.32157718
127.0389705 1.666928188
129.0546206 1.607341077
143.0338851 1.7952804
145.0495352 1.19816877
297.0968793 0.9804655895
301.1281794 1.129379524
345.0968793 1.084141148
347.1125294 0.9306872038
351.1438295 1.021020665
365.050323 1.308804278
367.0659731 2.95615432
375.107444 3.722511706
377.1230941 2.365767707
379.1387441 2.209870095
385.0765378 1.280447933
391.1023586 1.460493937
393.1180087 2.613388816
395.1336587 4.496834198
397.1493088 1.440633326
405.1180087 5.843651072
411.1285734 1.857602073
413.1442234 4.264745492
423.1285734 8.766412937
441.139138 2.871729045

Name: +ve in-silico MS/MS by CFM-ID for QNGCVAZRGNRVAB-UHFFFAOYSA-N
ID: QNGCVAZRGNRVAB-UHFFFAOYSA-N
Comment: Energy2
Num peaks: 31
41.00219107 3.353681288
53.00219107 4.341441287
55.01784114 1.612375575
55.05422664 2.691707644
57.0334912 1.278557415
57.06987671 1.370822698
68.99710569 1.122963843
71.08552677 5.897173074
73.10117684 2.984152314
81.06987671 0.9297895128
97.02840582 1.156973845
97.06479133 2.938579863
99.08044139 1.873757272
111.0076704 1.117855136
123.0076704 1.223678333
307.0812292 0.9874860933
307.1176147 2.418053658
325.1281794 0.9298824249
331.0812292 2.119404411
333.0968793 3.096418114
335.1125294 2.268337283
337.1281794 2.918142401
347.0761439 1.200286199
349.0917939 3.154666624
351.107444 3.620244283
353.1230941 3.429066383
355.1387441 1.182310833
379.1387441 3.025834711
395.1336587 1.067673153
405.1180087 5.676211978
423.1285734 2.91505462

Name: +ve in-silico MS/MS by CFM-ID for RKGNKGIQVZYHGY-UHFFFAOYSA-N
ID: RKGNKGIQVZYHGY-UHFFFAOYSA-N
Comment: Energy0
Num peaks: 9
349.0917939 2.109504533
365.1230941 2.922121406
367.1023586 5.287744907
393.1180087 1.767023615
395.1336587 3.631016805
397.1493088 4.032423997
413.1442234 2.673352222
423.1285734 18.1661955
441.139138 39.84708335

Name: +ve in-silico MS/MS by CFM-ID for RKGNKGIQVZYHGY-UHFFFAOYSA-N
ID: RKGNKGIQVZYHGY-UHFFFAOYSA-N
Comment: Energy1
Num peaks: 31
41.03857658 1.167670825
43.05422664 1.039770206
57.06987671 1.504749417
95.01275576 2.039902958
97.02840582 1.991832392
103.075356 0.9342963049
123.0076704 0.9917801913
125.0233204 1.630528465
127.0389705 2.780239421
129.0546206 1.83359664
131.0702706 1.706511292
133.0859207 0.9598380411
309.0604938 1.143879479
311.0761439 1.371299417
313.0917939 1.224211495
319.1387441 1.204038799
323.0397584 1.135103319
341.0867085 1.0934473
349.0917939 1.082231022
357.0816232 1.464746588
367.0659731 1.593674899
383.0608877 1.18590602
385.0765378 2.294156181
393.1180087 3.938010597
395.1336587 3.931161228
397.1493088 3.241423286
409.1129233 1.571294641
411.1285734 3.404775916
413.1442234 7.721232841
423.1285734 6.164809442
441.139138 3.800058235

Name: +ve in-silico MS/MS by CFM-ID for RKGNKGIQVZYHGY-UHFFFAOYSA-N
ID: RKGNKGIQVZYHGY-UHFFFAOYSA-N
Comment: Energy2
Num peaks: 31
39.02292652 2.027476206
41.00219107 3.223849118
41.03857658 1.168928469
43.05422664 1.572575626
51.02292652 2.495749637
53.00219107 4.914579057
53.03857658 1.077019779
55.01784114 2.491114769
55.05422664 1.611806962
57.0334912 1.294738381
71.08552677 1.118494553
85.06479133 2.337047331
87.08044139 0.8441677085
95.01275576 2.969371941
205.0131497 0.8888992076
251.018629 1.014406038
293.1019647 2.292920757
309.0968793 2.200117446
321.0968793 1.187266514
323.1125294 4.450322236
325.0917939 1.019432484
339.0710585 0.8964117972
347.0761439 3.067781499
349.0917939 4.484415229
351.107444 4.827067406
353.1230941 4.770106699
367.1387441 0.823471056
385.1129233 0.8699724021
395.1336587 1.128241438
411.1285734 0.8873313478
423.1285734 3.694298412

Name: +ve in-silico MS/MS by CFM-ID for DCOJTEJJEFGWNL-UHFFFAOYSA-N
ID: DCOJTEJJEFGWNL-UHFFFAOYSA-N
Comment: Energy0
Num peaks: 11
333.0968793 2.625424053
349.0917939 2.009560499
351.107444 6.962797102
385.0765378 2.22109743
393.1180087 2.049935975
395.1336587 4.689232236
397.1493088 4.129812746
405.1180087 1.805280543
413.1442234 4.199216665
423.1285734 16.80095949
441.139138 33.0863831

Name: +ve in-silico MS/MS by CFM-ID for DCOJTEJJEFGWNL-UHFFFAOYSA-N
ID: DCOJTEJJEFGWNL-UHFFFAOYSA-N
Comment: Energy1
Num peaks: 31
57.06987671 1.393501291
71.08552677 0.9945273898
95.01275576 1.196312989
113.0233204 2.364644461
115.0389705 1.557509514
119.0702706 1.013016827
125.0233204 1.379130932
129.0546206 1.271889336
141.0182351 1.265796039
143.0338851 2.916663781
145.0495352 1.90052375
147.0651853 1.450087316
149.0808353 1.09471557
297.0968793 1.063539231
301.1281794 1.239959294
357.0816232 1.007165052
367.0659731 1.992224903
369.1543942 1.216024844
375.107444 3.39044049
377.1230941 2.078547537
379.1387441 1.494236311
385.0765378 1.966785903
393.1180087 3.306561473
395.1336587 4.274407738
397.1493088 2.864640256
405.1180087 2.247834209
409.1129233 1.270564419
411.1285734 3.493524635
413.1442234 8.012518176
423.1285734 5.655771747
441.139138 3.996779883

Name: +ve in-silico MS/MS by CFM-ID for DCOJTEJJEFGWNL-UHFFFAOYSA-N
ID: DCOJTEJJEFGWNL-UHFFFAOYSA-N
Comment: Energy2
Num peaks: 31
41.00219107 3.023474431
53.00219107 1.57503862
55.01784114 1.261236712
55.05422664 4.118754425
57.0334912 1.048409178
57.06987671 1.915622402
67.01784114 2.598701886
69.0334912 1.777453043
71.04914126 1.294767696
71.08552677 7.140350194
73.10117684 3.260462834
81.06987671 1.372431683
83.08552677 1.044491321
97.06479133 3.473932536
99.08044139 1.6064658
305.1019647 1.04385268
307.0084582 0.8449522771
307.0812292 1.205016383
307.1176147 1.183461725
325.1281794 0.852626716
331.0812292 2.308569917
333.0968793 2.84956335
335.1125294 3.20462987
349.0917939 2.30639045
351.107444 4.188119643
377.1230941 2.24521331
379.1387441 5.357021329
395.1336587 1.612741862
405.1180087 3.264854999
423.1285734 3.752677644
425.1078379 1.242555552

Name: +ve in-silico MS/MS by CFM-ID for TYHBQJDVRRBAAR-UHFFFAOYSA-N
ID: TYHBQJDVRRBAAR-UHFFFAOYSA-N
Comment: Energy0
Num peaks: 8
41.03857658 4.228387268
98.0964258 1.697856174
390.1823609 5.660064018
400.1667109 2.902858915
404.1616255 1.495404231
418.1772755 19.98954961
419.1612911 1.599965976
436.1878402 43.77057773

Name: +ve in-silico MS/MS by CFM-ID for TYHBQJDVRRBAAR-UHFFFAOYSA-N
ID: TYHBQJDVRRBAAR-UHFFFAOYSA-N
Comment: Energy1
Num peaks: 31
41.03857658 10.21813772
61.00841932 1.694375071
82.06512568 1.834905873
84.08077574 1.959250492
96.08077574 1.660300809
98.0964258 2.34187143
169.1135531 1.038929831
176.0342195 1.636013128
178.0498695 1.403456719
179.1178895 1.555346783
180.0655196 1.08219573
181.1335396 1.316471638
192.0655196 1.143595612
194.0447842 3.289888511
210.0560978 1.749443712
222.0760843 1.271154217
234.0396988 1.244026301
236.0553488 1.230795941
238.0709989 1.153463942
244.1179491 1.020039212
254.045927 2.835599544
256.0615771 1.118844633
374.1874463 1.113260419
388.1667109 1.487693588
390.1823609 2.944786856
392.198011 2.140350267
400.1667109 1.857090228
404.1616255 1.29384348
406.1772755 1.208175471
418.1772755 5.383195056
436.1878402 3.438577668

Name: +ve in-silico MS/MS by CFM-ID for TYHBQJDVRRBAAR-UHFFFAOYSA-N
ID: TYHBQJDVRRBAAR-UHFFFAOYSA-N
Comment: Energy2
Num peaks: 31
25.00727645 0.8594877926
39.02292652 1.748785793
41.03857658 10.22958651
43.05422664 0.8026632644
55.05422664 3.031408283
61.00841932 1.630437672
67.05422664 1.263433181
68.99710569 0.7799544656
69.06987671 1.46489114
80.04947561 2.317052431
81.06987671 0.9677615868
82.06512568 5.057784141
84.08077574 5.945674079
86.0964258 0.9781495171
92.04947561 1.650464215
96.08077574 2.546864893
98.0964258 2.573201394
100.1120759 1.63167648
194.0447842 0.7829504826
240.0666625 0.7657776654
321.1245117 1.301606268
336.1717962 0.8523296326
346.1561462 3.078276043
350.1874463 0.786905739
358.1561462 0.7511131749
359.1037763 1.06065549
364.1667109 0.7737858174
372.1717962 1.106386147
376.1667109 0.8380781757
388.1667109 0.930541273
420.1565401 1.035598937

Name: +ve in-silico MS/MS by CFM-ID for ZGGCCMHRSWJROY-UHFFFAOYSA-N
ID: ZGGCCMHRSWJROY-UHFFFAOYSA-N
Comment: Energy0
Num peaks: 6
41.03857658 4.276417955
390.1823609 5.465622483
400.1667109 3.742794923
416.181612 3.49020339
418.1772755 21.74548527
436.1878402 43.51174224

Name: +ve in-silico MS/MS by CFM-ID for ZGGCCMHRSWJROY-UHFFFAOYSA-N
ID: ZGGCCMHRSWJROY-UHFFFAOYSA-N
Comment: Energy1
Num peaks: 30
41.03857658 7.426091338
82.06512568 1.283697113
84.08077574 1.128405075
127.1229749 1.727988884
167.1178895 1.054823848
192.0455331 7.739637612
193.0971541 12.00396823
194.0611832 1.818335519
195.1128041 2.053561854
197.1284542 5.686094329
203.1190324 0.6973682605
211.0877323 0.7462575009
216.0291341 1.093706807
218.0447842 1.533043659
220.0404477 4.424573997
220.0604342 1.222853257
222.0560978 3.720561627
222.0760843 0.8137529647
224.0717479 1.036645054
236.0353623 4.378491824
238.0510124 7.312878525
240.0666625 2.074149563
282.0772272 0.6795932602
388.1667109 0.8167968429
390.1823609 1.502985239
392.198011 0.9225536913
400.1667109 0.7318022946
404.1616255 0.6876114586
418.1772755 2.425365816
436.1878402 1.749942561

Name: +ve in-silico MS/MS by CFM-ID for ZGGCCMHRSWJROY-UHFFFAOYSA-N
ID: ZGGCCMHRSWJROY-UHFFFAOYSA-N
Comment: Energy2
Num peaks: 31
15.02292652 0.7158869448
29.00219107 4.010078473
39.02292652 2.129888342
41.03857658 13.24559794
45.0334912 15.21557805
53.03857658 0.8498507299
55.05422664 2.820374436
56.04947561 0.9334971399
67.05422664 1.528769257
69.06987671 1.017397713
80.04947561 2.006588182
82.06512568 5.038186118
83.08552677 0.6368855242
84.08077574 5.7982161
86.0964258 1.444835128
92.04947561 0.9757434515
94.06512568 0.5940375097
96.08077574 3.081848192
98.0964258 2.312627819
100.1120759 1.582137089
110.0964258 1.014546907
112.1120759 0.879936517
127.1229749 0.9859642214
192.0455331 0.5670185558
264.0666625 1.039686165
372.1717962 0.8150092335
374.1510608 0.9789755126
374.1874463 0.6355648194
381.1456411 0.6113280334
388.1667109 0.6255419941
418.1772755 0.5744052451

Name: +ve in-silico MS/MS by CFM-ID for DJTWNRYLVYLZKX-UHFFFAOYSA-N
ID: DJTWNRYLVYLZKX-UHFFFAOYSA-N
Comment: Energy0
Num peaks: 7
41.03857658 3.231303565
98.0964258 1.71710881
390.1823609 5.598835663
400.1667109 3.457047957
418.1772755 20.68922066
419.1612911 1.6228893
436.1878402 44.61437727

Name: +ve in-silico MS/MS by CFM-ID for DJTWNRYLVYLZKX-UHFFFAOYSA-N
ID: DJTWNRYLVYLZKX-UHFFFAOYSA-N
Comment: Energy1
Num peaks: 31
41.03857658 7.128387969
68.04947561 0.8147624733
82.06512568 1.759882858
84.08077574 1.417558148
96.08077574 1.681636629
98.0964258 1.972290914
137.1073248 1.513784246
167.1178895 1.979435393
176.0342195 0.8750496799
185.1284542 0.8689584566
192.0455331 2.373283425
193.0971541 11.4746726
194.0447842 1.571446672
195.1128041 5.128013534
196.0604342 0.6715988977
197.1284542 9.364778322
201.1597543 1.626048542
218.0247977 0.8716312931
220.0404477 1.354848723
222.0560978 0.876721734
236.0353623 1.708164493
238.0510124 1.748723278
240.0666625 0.7558950781
348.1717962 0.9275393277
388.1667109 0.932137661
390.1823609 1.972226091
392.198011 1.408121393
400.1667109 0.90434175
404.1616255 0.887773626
418.1772755 3.228867146
436.1878402 2.296219967

Name: +ve in-silico MS/MS by CFM-ID for DJTWNRYLVYLZKX-UHFFFAOYSA-N
ID: DJTWNRYLVYLZKX-UHFFFAOYSA-N
Comment: Energy2
Num peaks: 31
39.02292652 2.002374909
41.03857658 15.5625081
43.05422664 0.900363989
53.00219107 0.851288101
55.01784114 0.7627198657
55.05422664 3.56736656
56.04947561 1.21480302
67.05422664 1.529087613
68.04947561 0.6970151788
69.06987671 1.667720063
80.04947561 2.695003282
81.06987671 1.029255973
82.06512568 5.683118784
84.08077574 4.074403608
86.0964258 0.9351681033
92.04947561 1.807359463
94.06512568 0.7263047422
96.08077574 2.573870428
98.0964258 2.320347944
100.1120759 1.668935651
137.1073248 1.164694434
152.0342195 0.8362379589
167.097903 0.7642926711
238.0510124 2.11729081
359.1037763 0.7084085465
361.1194263 0.7354729452
364.1667109 0.763119725
374.1510608 1.271321358
376.1667109 1.112327723
400.1667109 0.7657127601
418.1772755 0.8934357803

Name: +ve in-silico MS/MS by CFM-ID for OCQMNDCGKQJTNY-UHFFFAOYSA-N
ID: OCQMNDCGKQJTNY-UHFFFAOYSA-N
Comment: Energy0
Num peaks: 18
105.0334912 1.321292892
117.0334912 1.377528776
119.0491413 0.6725668443
133.0284058 0.8508968552
134.0600403 6.616542681
135.0440559 6.467904712
152.070605 20.2164235
163.0600999 2.739976004
265.0917939 0.7993227317
296.1128637 2.77419866
297.0968793 0.9826880887
314.1234284 1.721721338
325.1129233 1.45431528
440.1551225 0.833444376
441.139138 2.886987319
458.1656871 11.70486566
459.1497027 7.086976451
476.1762518 9.525392911

Name: +ve in-silico MS/MS by CFM-ID for OCQMNDCGKQJTNY-UHFFFAOYSA-N
ID: OCQMNDCGKQJTNY-UHFFFAOYSA-N
Comment: Energy1
Num peaks: 21
43.01784114 0.6961540102
45.0334912 1.077829869
79.05422664 0.9916712987
105.0334912 3.56799064
107.0491413 1.233355607
117.0334912 2.108280921
134.0600403 8.078027207
135.0440559 14.81407125
136.0756904 0.7787640984
137.0597059 1.460533316
145.0495352 1.917633243
152.070605 24.03159434
163.0600999 4.128690902
296.1128637 3.502803737
297.0968793 2.348861129
307.1023586 0.8294806746
314.1234284 2.787315445
325.1129233 1.129191952
441.139138 1.83048366
458.1656871 1.99365061
459.1497027 1.359009242

Name: +ve in-silico MS/MS by CFM-ID for OCQMNDCGKQJTNY-UHFFFAOYSA-N
ID: OCQMNDCGKQJTNY-UHFFFAOYSA-N
Comment: Energy2
Num peaks: 31
41.00219107 0.5328850524
43.01784114 1.378314474
45.0334912 1.702219474
49.00727645 1.169225047
57.0334912 0.8229496109
63.02292652 0.8009923416
79.05422664 4.256632456
87.00767038 0.9644164674
91.05422664 2.057963731
105.0334912 7.050724596
107.0491413 2.306888002
109.0647913 0.679912228
134.0600403 5.642376824
135.0440559 1.909175749
136.0393049 0.5830215176
145.0495352 1.25327881
147.0651853 1.919993576
150.0549549 0.6353269926
152.070605 18.19559808
158.1175552 0.6340988316
161.0444498 0.8356584661
163.0600999 5.877467768
175.0600999 0.9462119754
177.0757499 1.083693234
265.0917939 0.6652978623
296.1128637 0.9159502289
307.1023586 0.7903648201
309.1180087 0.6584800592
414.1394724 1.310526502
416.1551225 0.8750666981
458.1656871 0.7320774604

Name: +ve in-silico MS/MS by CFM-ID for OMLYFARYLDSKOS-UHFFFAOYSA-N
ID: OMLYFARYLDSKOS-UHFFFAOYSA-N
Comment: Energy0
Num peaks: 11
121.0760247 2.674747673
135.0916748 5.495748672
241.1335396 7.535628793
284.0917343 2.209173236
299.1390189 1.979998274
344.1757387 1.851036367
372.1706534 3.711980723
390.181218 14.40846922
400.165568 2.876985533
418.1761327 17.09035394
436.1866974 20.6794172

Name: +ve in-silico MS/MS by CFM-ID for OMLYFARYLDSKOS-UHFFFAOYSA-N
ID: OMLYFARYLDSKOS-UHFFFAOYSA-N
Comment: Energy1
Num peaks: 21
107.0603746 0.7918611104
109.0760247 13.56933574
121.0760247 7.452087681
135.0916748 16.14634407
138.0549549 0.8352465694
238.086255 1.429825713
240.1019051 0.8952609055
241.1335396 3.540046792
253.1335396 1.570534071
282.1124698 0.8287777601
284.0917343 1.977947988
328.1179491 0.7797079569
344.1757387 3.483822116
346.1913888 0.9191618041
372.1706534 3.768059737
374.1863034 2.395275683
390.181218 10.07969077
392.1968681 1.488262954
400.165568 1.483354858
418.1761327 4.591391624
436.1866974 2.611771608

Name: +ve in-silico MS/MS by CFM-ID for OMLYFARYLDSKOS-UHFFFAOYSA-N
ID: OMLYFARYLDSKOS-UHFFFAOYSA-N
Comment: Energy2
Num peaks: 31
15.02292652 1.05644746
51.02292652 0.9745611515
65.03857658 1.613026616
75.02292652 0.8085128248
77.03857658 2.883707524
79.05422664 2.23383037
80.04947561 0.9642485652
91.05422664 5.692305539
92.04947561 1.821507133
93.04472458 0.7259386533
93.06987671 1.377291569
94.06512568 0.8599539981
105.0334912 0.8302375071
107.0491413 2.892642358
107.0603746 1.323287906
109.0760247 15.88587778
120.0443902 1.390994654
121.0647913 0.8113960973
121.0760247 4.4704526
133.0760247 1.059509204
135.0916748 6.120943216
164.1069905 0.886835559
227.1178895 0.8294451222
238.086255 4.47871854
241.1335396 2.802882915
253.1335396 2.241298367
254.0811697 0.8329877416
268.0968197 0.9242711376
344.1757387 1.711461217
374.1863034 0.7536451277
409.1757983 0.7903960318

Name: +ve in-silico MS/MS by CFM-ID for PHOFKDDWVSSQOA-UHFFFAOYSA-N
ID: PHOFKDDWVSSQOA-UHFFFAOYSA-N
Comment: Energy0
Num peaks: 17
123.0440559 1.544433239
143.0338851 0.8296297824
145.0495352 0.7291546153
155.0338851 3.494734229
157.0495352 1.331823057
159.0651853 0.7312772108
163.0600999 2.169426194
169.0495352 0.8229396306
261.0757499 13.54748663
263.0914 0.7025995586
279.0863146 22.03184698
281.0655792 1.178121211
283.0812292 1.972163546
285.0968793 1.070579501
405.1180087 0.8919178079
423.1285734 13.90850665
441.139138 13.65389316

Name: +ve in-silico MS/MS by CFM-ID for PHOFKDDWVSSQOA-UHFFFAOYSA-N
ID: PHOFKDDWVSSQOA-UHFFFAOYSA-N
Comment: Energy1
Num peaks: 30
43.01784114 0.7973967794
72.99202031 0.5941374112
111.0440559 1.211706384
123.0440559 5.414828274
133.0284058 1.163672176
135.0440559 1.144778051
137.0233204 0.702748577
143.0338851 1.371362464
145.0495352 2.490212002
147.0440559 1.608690241
155.0338851 6.289596703
157.0284058 0.9127989204
157.0495352 1.063880261
159.0440559 0.7121458641
161.0597059 1.597836179
163.0600999 2.272379086
167.0338851 0.6621901703
169.0495352 1.797064371
233.0808353 1.092532546
243.0651853 1.166147022
261.0757499 17.91925969
263.0550145 0.7436808069
263.0914 0.6487255683
265.0706646 0.6839582072
277.0706646 0.8401737873
279.0863146 20.5089464
281.0655792 0.9224787451
283.0812292 0.7187998174
423.1285734 2.275543368
441.139138 0.946871463

Name: +ve in-silico MS/MS by CFM-ID for PHOFKDDWVSSQOA-UHFFFAOYSA-N
ID: PHOFKDDWVSSQOA-UHFFFAOYSA-N
Comment: Energy2
Num peaks: 31
41.00219107 1.590452941
43.01784114 1.947397882
45.0334912 0.9070722914
53.00219107 1.045420163
67.01784114 1.549128925
87.00767038 0.923039045
111.0440559 1.962583021
123.0440559 6.181782146
135.0440559 1.80984854
143.0338851 2.176809153
145.0495352 1.882739248
147.0440559 2.114894813
147.0651853 1.308278016
155.0338851 3.801580967
157.0284058 0.939488688
161.0597059 2.661971811
165.0182351 1.029804462
167.0338851 1.020728176
169.0495352 1.373178842
173.0597059 2.925144902
187.0389705 2.415867617
189.0546206 1.17680499
191.0338851 0.8589695505
191.0702706 2.717880408
233.0808353 0.9664728899
259.0600999 0.9856615651
261.0757499 8.9623441
263.0914 0.8208618114
279.0863146 6.045693486
379.1023586 0.8482364247
423.1285734 0.836902157

Name: +ve in-silico MS/MS by CFM-ID for PJEUFYGVNFNYOI-UHFFFAOYSA-N
ID: PJEUFYGVNFNYOI-UHFFFAOYSA-N
Comment: Energy0
Num peaks: 20
103.0389705 0.6358629415
123.0440559 1.693385691
135.0440559 0.9789854091
143.0338851 0.6068904661
145.0495352 0.7819888803
153.0182351 2.103763316
155.0338851 3.322707937
157.0495352 1.282328962
159.0651853 0.7044460655
163.0600999 2.094919825
169.0495352 0.7864497911
261.0757499 12.71916796
263.0914 0.6790850378
279.0863146 20.56973595
281.0655792 1.132279456
283.0812292 1.894405109
285.0968793 1.029155005
405.1180087 0.8554681694
423.1285734 13.38635906
441.139138 12.88413866

Name: +ve in-silico MS/MS by CFM-ID for PJEUFYGVNFNYOI-UHFFFAOYSA-N
ID: PJEUFYGVNFNYOI-UHFFFAOYSA-N
Comment: Energy1
Num peaks: 31
43.01784114 0.7446510098
75.00767038 0.7335069164
111.0440559 1.094794052
117.0334912 0.639303505
123.0440559 5.260682383
133.0284058 2.399818419
135.0076704 0.9963668313
135.0440559 1.737677961
137.0233204 0.6392890072
137.0597059 0.9799510272
143.0338851 0.6464677757
145.0495352 2.356640171
147.0440559 2.548369495
153.0182351 7.3946688
155.0338851 5.075380725
157.0284058 0.6849083438
157.0495352 0.9907402028
161.0597059 1.422444481
163.0600999 2.131361334
169.0495352 1.48706591
233.0808353 0.8319412375
243.0651853 0.7099679693
261.0757499 14.13631674
263.0550145 0.6946775957
263.0914 0.6053461517
265.0706646 0.6388902854
279.0863146 16.42672776
281.0655792 0.840038865
283.0812292 0.6541422193
423.1285734 2.110450096
441.139138 0.8261986222

Name: +ve in-silico MS/MS by CFM-ID for PJEUFYGVNFNYOI-UHFFFAOYSA-N
ID: PJEUFYGVNFNYOI-UHFFFAOYSA-N
Comment: Energy2
Num peaks: 31
41.00219107 0.7108293933
43.01784114 1.586502656
53.00219107 2.625525205
53.03857658 0.8705367457
55.01784114 1.412509989
57.0334912 1.629414853
87.00767038 0.8841801032
111.0440559 1.675712342
123.0440559 5.872356104
133.0284058 2.135252322
135.0440559 4.45074809
143.0338851 1.263274057
145.0495352 1.659560141
147.0440559 2.376866413
147.0651853 1.193181309
153.0182351 3.25879915
155.0338851 2.39864785
161.0597059 2.229689297
169.0495352 1.024735747
171.0440559 1.232217881
173.0597059 2.258854326
187.0389705 0.8564938236
191.0702706 2.84600601
233.0808353 0.7116925716
261.0757499 6.332390316
263.0914 0.7549349683
279.0863146 4.92275122
283.1176147 0.7177698871
285.1332648 0.7177698871
379.1023586 0.7800342491
423.1285734 0.8825509214

Name: +ve in-silico MS/MS by CFM-ID for LHEHPEPGJBSJGS-UHFFFAOYSA-N
ID: LHEHPEPGJBSJGS-UHFFFAOYSA-N
Comment: Energy0
Num peaks: 17
73.02840582 0.6969294561
103.0389705 0.6383469054
123.0440559 3.342359586
143.0338851 0.6861575367
155.0338851 2.981139857
157.0495352 1.47532699
163.0600999 1.967962652
169.0495352 0.7667272905
261.0757499 12.54591527
265.0706646 0.6241734708
267.0863146 0.677525394
279.0863146 19.89980022
281.0655792 1.995676822
283.0812292 4.498725269
285.0968793 2.822549297
423.1285734 12.17458235
441.139138 12.44168438

Name: +ve in-silico MS/MS by CFM-ID for LHEHPEPGJBSJGS-UHFFFAOYSA-N
ID: LHEHPEPGJBSJGS-UHFFFAOYSA-N
Comment: Energy1
Num peaks: 31
43.01784114 0.78580009
96.99202031 0.7479653947
99.00767038 1.592153857
101.0233204 1.244611569
111.0440559 1.095288403
117.0334912 0.8999887142
123.0440559 5.982867248
133.0284058 3.364834011
135.0440559 2.281687374
137.0597059 1.072540636
141.0182351 1.19247008
143.0338851 2.410470709
145.0495352 3.493780038
155.0338851 4.444460315
157.0495352 0.9135790474
163.0600999 2.139622088
165.0546206 1.079148846
169.0495352 1.580323981
233.0444498 0.7120248656
235.0600999 0.7724158308
243.0651853 0.7245147481
249.0757499 0.6642890931
261.0757499 13.98318202
263.0550145 0.6987589456
265.0706646 1.242006967
277.0706646 0.7606969628
279.0863146 17.59761778
281.0655792 0.8196701879
283.0812292 1.108808351
423.1285734 2.206259253
441.139138 0.8783881599

Name: +ve in-silico MS/MS by CFM-ID for LHEHPEPGJBSJGS-UHFFFAOYSA-N
ID: LHEHPEPGJBSJGS-UHFFFAOYSA-N
Comment: Energy2
Num peaks: 31
43.01784114 1.777183359
71.01275576 1.04395026
73.02840582 1.952893823
85.02840582 1.251021252
87.00767038 0.8678112512
101.0233204 1.210020355
103.0389705 0.8394347779
111.0440559 1.510776933
123.0440559 15.86317351
133.0284058 2.33372498
135.0440559 3.067739292
141.0182351 1.231299235
143.0338851 1.561332962
145.0495352 1.530750661
147.0651853 1.149087292
155.0338851 1.569052401
163.0389705 0.6769456535
165.0182351 0.772077735
165.0546206 4.380271635
167.0338851 0.7652729503
169.0495352 1.040983102
191.0338851 0.6934545442
207.0651853 1.844380982
261.0757499 7.789853388
263.0914 0.7111004271
267.0863146 1.094795308
279.0863146 4.57666037
283.1176147 0.7044181274
285.1332648 0.7044181274
379.1023586 0.7655242648
423.1285734 1.220530621

Name: +ve in-silico MS/MS by CFM-ID for NACIHMQGILZLKV-UHFFFAOYSA-N
ID: NACIHMQGILZLKV-UHFFFAOYSA-N
Comment: Energy0
Num peaks: 11
121.0284058 3.07571591
123.0440559 1.53637806
135.0440559 1.133714726
143.0338851 1.064249642
155.0338851 1.324943616
157.0495352 1.393532333
163.0600999 2.889534848
261.0757499 17.09983666
279.0863146 47.78442284
423.1285734 1.514944525
441.139138 1.463998043

Name: +ve in-silico MS/MS by CFM-ID for NACIHMQGILZLKV-UHFFFAOYSA-N
ID: NACIHMQGILZLKV-UHFFFAOYSA-N
Comment: Energy1
Num peaks: 31
43.01784114 0.7287447854
84.99202031 0.6470863037
87.00767038 0.5787811146
89.02332044 1.334031264
109.0284058 0.8145050757
121.0284058 5.640571038
123.0440559 2.234777653
133.0284058 0.8690548809
135.0440559 2.700330421
139.0389705 1.055606702
143.0338851 0.9318711614
145.0284058 0.7830593699
145.0495352 4.628843198
147.0440559 0.8648781732
149.0597059 1.080679292
155.0338851 2.772487523
157.0495352 4.351806023
161.0597059 0.7741944001
163.0600999 5.30296556
167.0338851 0.7209466421
169.0495352 0.5749352003
233.0808353 1.216689788
247.0600999 0.9781104859
249.0604938 0.5797218682
249.0757499 4.172884407
251.0914 3.082818823
261.0757499 9.867081246
279.0863146 15.21534641
315.0710585 0.7210007661
423.1285734 1.978797482
441.139138 0.766714966

Name: +ve in-silico MS/MS by CFM-ID for NACIHMQGILZLKV-UHFFFAOYSA-N
ID: NACIHMQGILZLKV-UHFFFAOYSA-N
Comment: Energy2
Num peaks: 31
87.00767038 1.175488873
89.02332044 2.413103349
109.0284058 1.656605687
121.0284058 5.040104375
123.0440559 2.798058977
131.0127558 2.269108442
133.0284058 2.264218186
135.0440559 2.870920853
143.0338851 1.293376216
145.0284058 1.461125358
145.0495352 1.168658801
147.0440559 0.9192284812
147.0651853 0.8688989382
149.0597059 1.999741112
155.0338851 7.083158268
157.0284058 4.113526113
157.0495352 2.141241063
159.0440559 3.945364325
161.0597059 1.743188404
163.075356 0.992825691
165.0910061 1.420209125
175.0389705 0.8273677655
191.0702706 1.215263645
201.0546206 2.003189039
203.0702706 1.351023409
217.0495352 1.742591495
219.0651853 1.24059626
249.0757499 1.435764235
261.0757499 7.757448223
263.0914 1.001318922
279.0863146 2.544020462

Name: +ve in-silico MS/MS by CFM-ID for MRDCFJFGXVHXMR-UHFFFAOYSA-N
ID: MRDCFJFGXVHXMR-UHFFFAOYSA-N
Comment: Energy0
Num peaks: 19
109.0284058 0.7155580979
121.0284058 3.634105798
123.0440559 1.582514633
125.0597059 0.7252691175
135.0440559 0.72988521
157.0495352 1.262710655
163.0600999 2.301103757
243.0651853 1.184317549
245.0808353 0.7053952087
261.0757499 15.54193914
263.0914 0.9539873163
279.0863146 17.81130407
315.0710585 0.996488236
317.0867085 1.572606857
319.1023586 0.9771481881
405.1180087 1.764040212
411.1285734 0.9266756917
423.1285734 14.75904964
441.139138 11.9330319

Name: +ve in-silico MS/MS by CFM-ID for MRDCFJFGXVHXMR-UHFFFAOYSA-N
ID: MRDCFJFGXVHXMR-UHFFFAOYSA-N
Comment: Energy1
Num peaks: 31
43.01784114 0.7605499187
109.0284058 0.95026016
121.0284058 6.075659679
123.0440559 2.135456464
135.0440559 1.414258136
139.0389705 0.8501961472
143.0338851 1.48469816
145.0284058 0.9731130253
145.0495352 2.251294033
155.0338851 2.723647898
157.0495352 4.619421674
159.0440559 0.7870640591
161.0597059 1.742819081
163.0600999 2.51436965
167.0338851 0.7177624209
169.0495352 0.9948542937
247.0600999 0.8910222015
249.0757499 3.529098485
251.0914 3.069202868
261.0757499 14.8741894
263.0914 0.9404142391
277.0706646 0.6524949041
279.0863146 15.5827859
297.0604938 0.9356819343
299.0761439 0.8256157248
315.0710585 0.8211471763
317.0867085 0.649397584
405.1180087 0.9392802381
411.1285734 1.155448654
423.1285734 2.72208196
441.139138 0.9312105103

Name: +ve in-silico MS/MS by CFM-ID for MRDCFJFGXVHXMR-UHFFFAOYSA-N
ID: MRDCFJFGXVHXMR-UHFFFAOYSA-N
Comment: Energy2
Num peaks: 31
43.01784114 1.60956468
65.03857658 0.9563236563
87.00767038 0.8732005386
109.0284058 2.088020202
121.0284058 3.893638999
123.0440559 1.82588192
135.0440559 0.9679754984
139.0389705 0.9990556382
143.0338851 2.273935519
145.0284058 1.457239564
145.0495352 1.488221945
147.0651853 1.085284299
155.0338851 2.664816331
157.0284058 3.642581114
157.0495352 4.811996957
159.0440559 2.377618389
161.0597059 1.845007153
163.0600999 1.004264021
163.075356 1.112201925
169.0495352 1.438131486
171.0440559 1.065464245
175.075356 1.31671731
219.0651853 0.8390267717
221.0808353 1.199299387
245.0808353 1.169078312
249.0757499 0.8935934043
261.0757499 6.944827894
279.0863146 4.722022292
349.0917939 0.8874674248
379.1023586 0.7861623573
423.1285734 1.241397466

Name: +ve in-silico MS/MS by CFM-ID for NXGRHKLRORCXRC-UHFFFAOYSA-N
ID: NXGRHKLRORCXRC-UHFFFAOYSA-N
Comment: Energy0
Num peaks: 8
41.03857658 2.884213141
358.1561462 5.170436899
374.1510608 7.728155094
376.1667109 20.50137519
390.1823609 3.143310228
400.1667109 8.353404481
418.1772755 17.50241142
436.1878402 15.19616252

Name: +ve in-silico MS/MS by CFM-ID for NXGRHKLRORCXRC-UHFFFAOYSA-N
ID: NXGRHKLRORCXRC-UHFFFAOYSA-N
Comment: Energy1
Num peaks: 31
41.03857658 10.92810971
58.06512568 0.8728083609
68.04947561 1.82367462
70.06512568 1.449174821
72.08077574 3.416833656
223.1241178 0.6725770299
286.1350168 1.373555221
288.1506669 1.531083355
290.1663169 1.360332711
330.1612316 2.47715438
332.1768816 0.7107354566
333.1245117 1.047516507
344.1404961 0.7301112538
344.1768816 1.466826214
346.1561462 1.036438179
348.1717962 0.6264122072
356.1404961 1.124604806
358.1561462 4.524379576
372.1717962 4.470000075
374.1510608 1.822490653
374.1874463 2.554343828
375.1350764 0.662927896
376.1667109 9.232277153
381.1456411 0.6741212307
388.1667109 1.468820986
390.1823609 5.795180831
392.198011 1.934184176
393.1456411 0.9725273065
400.1667109 4.016701516
418.1772755 5.436548381
436.1878402 2.212236034

Name: +ve in-silico MS/MS by CFM-ID for NXGRHKLRORCXRC-UHFFFAOYSA-N
ID: NXGRHKLRORCXRC-UHFFFAOYSA-N
Comment: Energy2
Num peaks: 31
41.03857658 10.86005296
44.04947561 6.3443606
46.06512568 0.9404965848
56.04947561 2.252015213
66.03382555 1.620481962
70.06512568 3.340929403
72.08077574 3.967003375
74.0964258 1.036716422
101.1073248 1.744703681
222.0560978 1.017003349
317.0932116 1.284412201
330.124846 1.278199361
330.1612316 5.222238332
331.1088616 3.054500265
332.1404961 1.27987448
333.1245117 2.486179208
342.124846 0.9903495049
344.1404961 1.052716364
345.1245117 1.097262408
346.1561462 1.170954472
347.1401618 1.645310278
351.0986909 0.9378742082
356.1404961 1.570857839
358.1197607 0.8971914063
358.1561462 1.639746628
360.1354107 0.9924931893
365.1143409 0.8922678447
372.1717962 1.970092611
375.1350764 0.8676377605
376.1667109 0.9369325751
388.1667109 0.9112869091

Name: +ve in-silico MS/MS by CFM-ID for RSYOTKYISKMUQY-UHFFFAOYSA-N
ID: RSYOTKYISKMUQY-UHFFFAOYSA-N
Comment: Energy0
Num peaks: 14
116.0494756 0.9835669909
132.0443902 0.9692117144
134.0600403 4.488260624
136.0756904 1.175268043
150.0549549 6.983211934
152.070605 0.9422099932
163.0600999 2.295721463
278.102299 1.885393106
296.1128637 22.46875203
297.0968793 1.527878803
298.1285138 1.045381042
314.1234284 18.48152013
458.1656871 9.508973283
476.1762518 8.039583783

Name: +ve in-silico MS/MS by CFM-ID for RSYOTKYISKMUQY-UHFFFAOYSA-N
ID: RSYOTKYISKMUQY-UHFFFAOYSA-N
Comment: Energy1
Num peaks: 13
134.0600403 9.49311044
136.0756904 3.305876362
145.0495352 1.366953447
150.0549549 17.77438399
152.070605 8.649849475
163.0600999 3.946612881
278.102299 1.490189517
296.1128637 17.02439228
297.0968793 4.186325126
298.1285138 1.271680645
299.1125294 1.378928714
314.1234284 9.387146963
458.1656871 1.272926734

Name: +ve in-silico MS/MS by CFM-ID for RSYOTKYISKMUQY-UHFFFAOYSA-N
ID: RSYOTKYISKMUQY-UHFFFAOYSA-N
Comment: Energy2
Num peaks: 31
41.00219107 0.6329620396
43.01784114 1.732488507
83.04914126 1.798554963
87.00767038 0.8663191912
94.02874017 0.6721604155
95.04914126 1.525783618
103.0389705 0.9821621231
104.0494756 0.6382409903
122.0600403 4.555905204
132.0443902 0.9438107056
134.0600403 5.271680712
136.0756904 1.066242801
145.0495352 1.011260896
147.0651853 0.8609556943
150.0549549 22.60785246
152.070605 3.64186029
161.0444498 0.9029046282
163.0600999 4.147326445
180.0655196 0.8641005743
224.0917343 0.6842477081
294.0972137 0.6611354913
296.1128637 7.882912112
314.1234284 2.483424289
316.1390785 0.6635857624
318.1547285 1.123482823
320.1703786 1.123482823
384.1289077 1.053015341
386.1445578 0.6447755663
414.1394724 1.220941553
416.1551225 0.8557706316
458.1656871 1.060058928

Name: +ve in-silico MS/MS by CFM-ID for QXKJBYPONQJQRD-UHFFFAOYSA-N
ID: QXKJBYPONQJQRD-UHFFFAOYSA-N
Comment: Energy0
Num peaks: 14
116.0494756 0.9735011515
132.0443902 0.9620036426
134.0600403 4.463485456
136.0756904 1.172569141
150.0549549 6.994334436
152.070605 0.943710697
163.0600999 2.261123599
278.102299 1.874287322
296.1128637 22.42510498
297.0968793 1.529731552
298.1285138 1.041304619
314.1234284 18.43179242
458.1656871 9.464446383
476.1762518 7.987650032

Name: +ve in-silico MS/MS by CFM-ID for QXKJBYPONQJQRD-UHFFFAOYSA-N
ID: QXKJBYPONQJQRD-UHFFFAOYSA-N
Comment: Energy1
Num peaks: 14
118.0651257 1.056716433
134.0600403 9.364526462
136.0756904 3.257074244
145.0495352 1.353117786
150.0549549 17.58226975
152.070605 8.55635767
163.0600999 3.893453366
278.102299 1.468221743
296.1128637 16.82863466
297.0968793 4.14103061
298.1285138 1.258568598
299.1125294 1.364971845
314.1234284 9.254986511
458.1656871 1.254410728

Name: +ve in-silico MS/MS by CFM-ID for QXKJBYPONQJQRD-UHFFFAOYSA-N
ID: QXKJBYPONQJQRD-UHFFFAOYSA-N
Comment: Energy2
Num peaks: 31
43.01784114 1.758709824
82.02874017 0.7209754277
83.04914126 1.82497998
87.00767038 0.8790474649
95.04914126 1.276412659
96.04439023 0.9658311693
103.0389705 0.9970912715
110.0600403 1.308464996
122.0600403 1.353911834
132.0443902 0.9228593835
134.0600403 5.229547138
136.0756904 1.062169334
145.0495352 1.026118705
147.0651853 0.8736051655
150.0549549 22.97137984
152.070605 3.700420294
163.0600999 3.382935581
180.0655196 0.8767962513
224.0917343 0.6948075113
294.0972137 0.6708491322
296.1128637 8.014397341
302.1598139 0.9244144753
314.1234284 2.522581197
316.1390785 0.6733732779
318.1547285 1.140053561
320.1703786 0.7393696456
384.1289077 1.068546723
386.1445578 0.654305873
414.1394724 1.238949752
416.1551225 0.8683927654
458.1656871 1.076049524

Name: +ve in-silico MS/MS by CFM-ID for HMEKLGBSKJXNHE-UHFFFAOYSA-N
ID: HMEKLGBSKJXNHE-UHFFFAOYSA-N
Comment: Energy0
Num peaks: 15
132.0443902 0.7970078523
134.0600403 3.923416538
136.0756904 0.8371347044
150.0549549 7.550756949
152.070605 1.018786014
163.0600999 2.258493401
278.102299 1.072642791
294.0972137 0.9716683738
296.1128637 21.03291768
297.0968793 1.655861849
298.1285138 0.9105605105
314.1234284 19.51258723
440.1551225 0.7647917119
458.1656871 10.03891696
476.1762518 8.314603589

Name: +ve in-silico MS/MS by CFM-ID for HMEKLGBSKJXNHE-UHFFFAOYSA-N
ID: HMEKLGBSKJXNHE-UHFFFAOYSA-N
Comment: Energy1
Num peaks: 13
134.0600403 9.218517892
136.0756904 3.348421585
145.0495352 1.362371639
150.0549549 18.24315479
152.070605 8.877975349
163.0600999 3.643136687
278.102299 1.392768653
296.1128637 16.44927394
297.0968793 4.27957124
298.1285138 1.29634989
299.1125294 1.418402765
314.1234284 9.480030237
458.1656871 1.280810946

Name: +ve in-silico MS/MS by CFM-ID for HMEKLGBSKJXNHE-UHFFFAOYSA-N
ID: HMEKLGBSKJXNHE-UHFFFAOYSA-N
Comment: Energy2
Num peaks: 31
43.01784114 1.703847494
70.02874017 1.027477155
83.04914126 1.159088506
87.00767038 0.852274732
91.0389705 0.590934348
96.04439023 2.046526123
103.0389705 0.9658789745
110.0600403 0.7577191169
122.0600403 1.762222768
132.0443902 0.8281582424
134.0600403 5.455748362
136.0756904 1.016435913
145.0495352 0.994866693
147.0651853 0.8469981861
150.0549549 22.26932913
152.070605 3.587328146
161.0444498 0.887886665
163.0600999 3.209873283
165.0757499 0.5934942525
180.0655196 0.8500920825
240.086649 1.271557241
294.0972137 0.6391527357
296.1128637 7.391311622
314.1234284 1.789293471
316.1390785 0.6527874275
318.1547285 1.10520072
320.1703786 1.10520072
384.1289077 1.035879934
386.1445578 0.9829762646
414.1394724 1.201073532
458.1656871 1.042816803

Name: +ve in-silico MS/MS by CFM-ID for ITQNGUPANIJJBI-UHFFFAOYSA-N
ID: ITQNGUPANIJJBI-UHFFFAOYSA-N
Comment: Energy0
Num peaks: 9
201.0910061 1.776685743
358.1801554 2.648717715
360.1958055 5.315950062
415.1209859 3.270261049
426.1369703 6.440392503
428.1526204 1.646678242
440.1526204 1.464854888
442.1318849 2.081873252
458.163185 55.86290142

Name: +ve in-silico MS/MS by CFM-ID for ITQNGUPANIJJBI-UHFFFAOYSA-N
ID: ITQNGUPANIJJBI-UHFFFAOYSA-N
Comment: Energy1
Num peaks: 31
44.04947561 1.241223258
80.96409131 2.789758468
201.0910061 2.432976387
256.0638053 0.6854089129
317.1536063 2.051015368
319.1692564 0.9237376759
333.148521 0.9807285457
335.164171 3.626614303
346.1801554 2.036978555
350.17507 1.261316665
360.1958055 6.348429775
362.17507 2.396344191
372.15942 0.8760311591
373.0740357 0.7669807415
374.17507 0.9239854253
376.1907201 1.738937992
378.2063702 8.63057267
395.0947711 1.002807496
397.1104212 0.911749984
413.1053358 3.303899071
415.1209859 5.086955603
416.1162348 0.6916600184
422.1420557 0.6821022928
423.1260713 1.077114484
426.1369703 1.743632337
430.1318849 2.160508252
432.147535 0.8617365245
440.1526204 2.699916835
441.1366359 2.755209101
442.1318849 1.303758235
458.163185 6.392244442

Name: +ve in-silico MS/MS by CFM-ID for ITQNGUPANIJJBI-UHFFFAOYSA-N
ID: ITQNGUPANIJJBI-UHFFFAOYSA-N
Comment: Energy2
Num peaks: 31
44.04947561 2.155348982
65.03857658 1.00936615
91.05422664 1.105468215
132.0807757 1.177889702
156.0807757 1.164814948
187.075356 1.254033951
199.075356 1.265056876
213.0910061 2.762360672
261.0910061 1.217333163
303.1379563 2.243988669
305.1536063 2.163261601
307.1692564 0.9649437174
313.1223062 1.234910365
315.1379563 2.409618296
316.1695907 0.9217691964
317.1536063 5.176500883
319.1692564 2.761675647
326.1539407 4.502016378
330.1852408 1.77428019
342.1488553 4.480575358
346.1801554 2.238801542
362.17507 0.9897765217
398.1056702 2.040293088
399.0896857 1.295209219
400.1213202 1.009207899
402.1369703 1.580241139
412.1213202 1.233701755
413.1053358 1.063921163
414.1369703 1.151984497
417.1366359 1.051800899
442.1318849 3.144924724

Name: +ve in-silico MS/MS by CFM-ID for QLCRCSHFTZPANC-UHFFFAOYSA-N
ID: QLCRCSHFTZPANC-UHFFFAOYSA-N
Comment: Energy0
Num peaks: 11
351.107444 3.313831788
367.1023586 2.17486609
369.1180087 2.659475797
377.1230941 4.187648991
379.1387441 2.237616223
385.0765378 1.658661994
395.1336587 4.024081112
397.1493088 2.991363686
405.1180087 7.055092184
423.1285734 27.65076665
441.139138 23.50439666

Name: +ve in-silico MS/MS by CFM-ID for QLCRCSHFTZPANC-UHFFFAOYSA-N
ID: QLCRCSHFTZPANC-UHFFFAOYSA-N
Comment: Energy1
Num peaks: 31
43.01784114 0.8547937029
57.06987671 1.731470526
71.08552677 1.007984456
73.10117684 0.9210861614
291.0863146 1.101662057
297.1332648 0.8491114297
307.0812292 1.953155497
309.0968793 2.541957461
311.1125294 1.659914631
313.1281794 0.7727370427
315.1438295 0.9297360106
345.0968793 1.605946301
347.1125294 1.636151326
349.1281794 0.8451127171
351.1438295 2.254838151
365.050323 2.189538525
367.0659731 4.114880882
375.107444 3.464945142
377.1230941 2.357972048
379.1387441 2.150080048
385.0765378 1.860296179
391.1023586 0.8073528786
393.1180087 1.228246241
395.1336587 2.909816141
397.1493088 1.473072633
405.1180087 9.293954717
409.1129233 1.2096529
411.1285734 1.688937506
413.1442234 3.291928246
423.1285734 14.04303266
441.139138 4.511168696

Name: +ve in-silico MS/MS by CFM-ID for QLCRCSHFTZPANC-UHFFFAOYSA-N
ID: QLCRCSHFTZPANC-UHFFFAOYSA-N
Comment: Energy2
Num peaks: 31
41.00219107 2.737373353
43.01784114 3.384590202
45.0334912 2.362785698
53.00219107 1.209802002
55.01784114 1.030200666
55.05422664 2.315342967
57.06987671 1.238031803
68.99710569 1.049346771
71.01275576 1.484380879
71.08552677 5.829160591
73.10117684 3.700474214
97.06479133 4.284551785
99.08044139 2.657894711
293.0655792 0.8570486373
295.0812292 1.655791247
323.1125294 3.199814594
325.1281794 2.33663778
333.0968793 1.272395154
335.1125294 1.039223662
337.1281794 1.463103234
347.0761439 0.7853900411
349.0917939 6.189437814
351.107444 6.621355057
353.1230941 5.787968411
355.1387441 0.9579117323
367.1023586 1.202682575
369.1180087 0.8489387249
377.1230941 2.145423887
379.1387441 4.055854909
405.1180087 2.980832594
423.1285734 1.675772267

Name: +ve in-silico MS/MS by CFM-ID for TVYRFKMGOQFVHD-UHFFFAOYSA-N
ID: TVYRFKMGOQFVHD-UHFFFAOYSA-N
Comment: Energy0
Num peaks: 11
120.0443902 8.632501954
135.0804414 1.918153172
178.0418034 1.976959355
206.036718 6.058193634
254.1175552 2.781217302
271.1441043 8.911816113
357.136432 1.841458314
416.1160309 2.19805437
434.1265956 7.380345405
459.1469967 14.34635279
476.1735458 25.7043173

Name: +ve in-silico MS/MS by CFM-ID for TVYRFKMGOQFVHD-UHFFFAOYSA-N
ID: TVYRFKMGOQFVHD-UHFFFAOYSA-N
Comment: Energy1
Num peaks: 27
43.05422664 1.027549712
61.06479133 0.8744115208
94.06512568 8.487934166
95.04914126 1.06156589
120.0443902 12.8012341
135.0804414 1.081715731
150.0913404 0.8048979836
152.0261533 1.12299967
164.0261533 1.244971041
178.0418034 5.567515606
206.036718 2.983127687
229.0971541 4.890551516
254.1175552 2.298395591
271.1441043 3.322863375
281.0920687 0.712887161
285.1233688 0.8945523261
313.0738318 1.806307379
315.0894819 0.7925591398
399.0894819 1.094582174
407.1156966 1.360581055
416.1160309 3.767323915
417.1000465 2.997356973
419.1156966 2.780338668
434.1265956 9.237800593
449.1626468 0.8249311566
459.1469967 2.50981561
476.1735458 3.974640209

Name: +ve in-silico MS/MS by CFM-ID for TVYRFKMGOQFVHD-UHFFFAOYSA-N
ID: TVYRFKMGOQFVHD-UHFFFAOYSA-N
Comment: Energy2
Num peaks: 31
41.00219107 1.00723838
43.01784114 0.9540007676
43.05422664 0.6701362824
49.00727645 2.271896519
51.02292652 4.290989999
53.00219107 0.8135051003
53.03857658 1.918726707
63.02292652 1.739850055
64.01817548 1.614091067
65.03857658 1.987374748
66.03382555 1.019137561
76.01817548 3.469937552
78.03382555 0.9996487225
91.01784114 1.195213226
93.0334912 1.464007446
94.06512568 0.9271260051
120.0443902 26.00066179
128.0494756 0.9582250745
135.0804414 2.003181768
142.0651257 1.102085305
150.0913404 1.950036436
151.0309044 0.7765202231
162.0105033 2.230786617
164.0261533 2.214572547
176.0261533 0.6363710467
178.0418034 4.475320941
180.0574535 0.8834340116
188.0261533 0.737608358
199.0865894 1.301075455
206.036718 1.77282081
254.1175552 1.179661663

Name: +ve in-silico MS/MS by CFM-ID for SVBHVDUFXOBODV-UHFFFAOYSA-N
ID: SVBHVDUFXOBODV-UHFFFAOYSA-N
Comment: Energy0
Num peaks: 9
85.06479133 1.431182417
347.1125294 1.337255642
377.1230941 2.423046807
379.1387441 1.420091587
395.1336587 2.647511914
397.1493088 1.923488234
405.1180087 8.658646788
423.1285734 32.78794781
441.139138 27.67250639

Name: +ve in-silico MS/MS by CFM-ID for SVBHVDUFXOBODV-UHFFFAOYSA-N
ID: SVBHVDUFXOBODV-UHFFFAOYSA-N
Comment: Energy1
Num peaks: 31
39.02292652 1.02405383
41.03857658 2.279091328
55.05422664 4.136673012
57.06987671 3.388628466
69.0334912 2.432066584
71.04914126 1.948797489
73.06479133 4.998681434
75.08044139 1.834913712
305.0655792 1.013364728
307.0812292 1.722012964
309.0968793 1.0313181
325.0917939 1.054472604
345.0968793 1.239176761
347.1125294 1.119901899
349.0554084 1.236091821
349.0917939 1.193509829
351.0710585 1.48144114
351.1438295 1.602125982
367.0659731 1.713021132
369.0816232 1.438113865
375.107444 2.549150291
377.1230941 1.926041112
379.1387441 1.705111111
393.1180087 1.04290223
395.1336587 2.415102451
397.1493088 1.022025401
405.1180087 6.450582903
411.1285734 1.553781422
413.1442234 2.615458786
423.1285734 9.474233774
441.139138 2.910518442

Name: +ve in-silico MS/MS by CFM-ID for SVBHVDUFXOBODV-UHFFFAOYSA-N
ID: SVBHVDUFXOBODV-UHFFFAOYSA-N
Comment: Energy2
Num peaks: 31
41.03857658 0.9227170733
53.00219107 4.298389453
55.05422664 4.493165544
57.06987671 2.541708182
69.0334912 1.228281497
71.08552677 2.856670038
81.0334912 0.7908442003
83.04914126 0.8225741091
85.06479133 18.77628042
87.08044139 1.890737553
95.04914126 3.174909917
97.06479133 1.394715877
99.08044139 0.9910564629
111.0076704 0.6964066877
113.0233204 0.8278929174
115.0389705 0.793306109
127.0389705 0.7608288942
347.0761439 1.333194449
349.0917939 1.554177907
351.107444 1.170319567
353.1230941 0.9113617562
365.0867085 0.7336843481
367.1023586 1.082604696
375.107444 0.7783615826
377.1230941 1.789655201
379.1387441 4.820616741
391.1023586 0.6947469149
395.1336587 1.426022556
405.1180087 6.962021899
411.1285734 0.9445921606
423.1285734 3.464649636

Name: +ve in-silico MS/MS by CFM-ID for LFJVEDAGZOTYCF-UHFFFAOYSA-N
ID: LFJVEDAGZOTYCF-UHFFFAOYSA-N
Comment: Energy0
Num peaks: 6
365.1230941 3.38686021
395.1336587 4.621588498
397.1493088 3.518161796
413.1442234 1.532368937
423.1285734 19.17577329
441.139138 48.25136015

Name: +ve in-silico MS/MS by CFM-ID for LFJVEDAGZOTYCF-UHFFFAOYSA-N
ID: LFJVEDAGZOTYCF-UHFFFAOYSA-N
Comment: Energy1
Num peaks: 31
53.00219107 1.182991121
55.01784114 1.085242045
57.06987671 2.180688229
59.08552677 1.074422655
85.06479133 0.9660149065
207.0287997 0.8407715065
264.9978935 1.173454279
307.0812292 0.9348478284
323.0397584 1.545203297
323.0761439 1.754606085
325.0554084 1.343324354
325.0917939 2.906084549
327.0710585 0.8334136205
327.107444 1.839176653
329.1230941 1.156653424
349.0917939 0.9801823846
357.0816232 1.541651439
365.050323 0.8943051155
367.0659731 2.512751008
367.1023586 1.263873791
383.0608877 1.876974646
385.0765378 3.997810029
393.1180087 3.326892437
395.1336587 3.719971396
397.1493088 2.733747306
405.1180087 1.312404741
409.1129233 0.8838097066
411.1285734 1.539926652
413.1442234 5.91293125
423.1285734 8.79089339
441.139138 7.254391903

Name: +ve in-silico MS/MS by CFM-ID for LFJVEDAGZOTYCF-UHFFFAOYSA-N
ID: LFJVEDAGZOTYCF-UHFFFAOYSA-N
Comment: Energy2
Num peaks: 31
53.00219107 7.867478101
55.01784114 1.581654705
57.06987671 0.98461732
59.01275576 0.9141962591
68.99710569 1.035926657
71.08552677 1.85062774
85.06479133 3.221096155
95.01275576 1.123239051
205.0131497 1.104406067
207.0287997 1.358687337
247.0237144 1.714461844
279.0499291 3.217539636
335.1125294 1.412184052
337.1281794 0.8965122897
347.0761439 1.274379578
349.0917939 2.138622806
353.1230941 1.676077397
365.0867085 0.985404847
365.1230941 1.106728052
367.1387441 2.68076392
369.1180087 1.258858257
379.1387441 2.386678931
385.1129233 1.60906175
393.1180087 0.9602162018
395.1336587 3.237767859
397.1493088 2.676093795
405.1180087 2.800173025
411.1285734 0.9287960204
413.1442234 1.26425705
423.1285734 5.630542044
425.1078379 0.941180522

Name: +ve in-silico MS/MS by CFM-ID for FBSHPWIADTXJOV-UHFFFAOYSA-N
ID: FBSHPWIADTXJOV-UHFFFAOYSA-N
Comment: Energy0
Num peaks: 11
333.0968793 1.644499095
351.107444 5.552413131
369.1180087 1.636576166
377.1230941 1.959925646
385.0765378 2.500612481
395.1336587 5.461280875
397.1493088 3.576623537
405.1180087 1.695906234
413.1442234 1.782031995
423.1285734 17.75285986
441.139138 37.5111124

Name: +ve in-silico MS/MS by CFM-ID for FBSHPWIADTXJOV-UHFFFAOYSA-N
ID: FBSHPWIADTXJOV-UHFFFAOYSA-N
Comment: Energy1
Num peaks: 31
55.05422664 0.8275567143
57.06987671 2.138994304
71.08552677 1.419532018
73.10117684 1.238891895
81.06987671 0.8124041907
291.0863146 1.659323104
307.0812292 2.213354371
309.0968793 2.948993419
311.0761439 0.8819210669
311.1125294 1.910985721
345.0968793 1.027922663
351.1438295 1.328081434
363.107444 1.22117844
365.050323 0.9804295818
365.1230941 0.9282272172
367.0659731 2.705546325
367.1387441 0.8347024521
375.107444 2.554160321
377.1230941 2.038909323
379.1387441 1.435690109
383.0608877 1.402903714
385.0765378 3.418646712
393.1180087 2.466074924
395.1336587 3.322141876
397.1493088 3.112426792
405.1180087 3.346934587
409.1129233 0.8599698018
411.1285734 1.909147997
413.1442234 6.784685977
423.1285734 9.976606013
441.139138 8.202402882

Name: +ve in-silico MS/MS by CFM-ID for FBSHPWIADTXJOV-UHFFFAOYSA-N
ID: FBSHPWIADTXJOV-UHFFFAOYSA-N
Comment: Energy2
Num peaks: 31
41.00219107 1.461004757
53.00219107 0.9513337641
55.01784114 1.544736443
55.05422664 3.750066578
57.06987671 1.815932546
68.99710569 0.7546207351
71.01275576 1.936953086
71.08552677 7.78939625
73.10117684 4.515459826
81.06987671 1.341852387
83.08552677 0.9946572418
85.10117684 0.7369779802
97.06479133 4.948845465
99.08044139 2.854606626
295.0812292 0.8802291353
307.0084582 0.7770586674
307.1176147 1.101021416
323.1125294 1.749418928
325.1281794 1.730787947
333.0968793 2.388813556
335.1125294 1.62679391
349.0917939 4.250515283
351.107444 5.73693951
353.1230941 5.422409068
377.1230941 3.174258129
379.1387441 4.611651536
395.1336587 1.499833572
397.1493088 0.8167950959
405.1180087 2.931638495
423.1285734 3.013807802
425.1078379 1.129107242

Name: +ve in-silico MS/MS by CFM-ID for XGHZHLOWTZWRBH-UHFFFAOYSA-N
ID: XGHZHLOWTZWRBH-UHFFFAOYSA-N
Comment: Energy0
Num peaks: 7
332.1393532 4.011585358
334.1550033 2.838784923
391.1288481 19.21121211
392.1968681 1.594485833
393.1444982 2.240880496
418.1761327 5.211988901
436.1866974 45.39472425

Name: +ve in-silico MS/MS by CFM-ID for XGHZHLOWTZWRBH-UHFFFAOYSA-N
ID: XGHZHLOWTZWRBH-UHFFFAOYSA-N
Comment: Energy1
Num peaks: 28
29.03857658 2.044611982
57.0334912 0.9849034439
58.06512568 5.322642662
287.081504 1.221626948
289.0971541 2.926087838
291.1128041 2.583969824
330.1237032 2.41871367
332.1393532 3.066971592
333.1233688 0.7966782229
334.1550033 1.729668074
338.1863034 1.127354315
347.1390189 2.104408787
348.1342679 1.283700221
350.1499179 1.229833063
359.1026334 0.8846808131
363.1339335 5.728663748
373.1182834 1.448421221
376.165568 0.8060829205
378.181218 1.934888551
388.165568 0.7876828964
390.181218 3.207869158
391.1288481 9.498382139
392.1968681 3.016219963
406.1761327 2.192453286
408.1917827 11.47561194
418.1761327 2.871889779
420.1553972 0.945669842
436.1866974 6.932788098

Name: +ve in-silico MS/MS by CFM-ID for XGHZHLOWTZWRBH-UHFFFAOYSA-N
ID: XGHZHLOWTZWRBH-UHFFFAOYSA-N
Comment: Energy2
Num peaks: 31
15.02292652 0.7955712057
41.03857658 1.41518349
43.05422664 0.8762527219
55.01784114 0.7950173403
57.0334912 1.107861226
58.06512568 5.307100814
59.01275576 1.074235678
59.04914126 0.7926784253
60.08077574 0.885283872
156.0443902 1.321484198
275.081504 2.591535737
287.081504 3.150058998
289.0971541 15.38692104
290.1287886 0.6727725052
291.1128041 4.154613177
302.1287886 0.8674665615
305.0920687 2.982282908
306.1600887 3.372299919
316.1080531 0.6845806448
316.1444386 1.3467206
318.1237032 2.599078212
318.1600887 2.055603113
320.1393532 1.742569035
321.1597543 1.032717993
330.1237032 1.904390432
332.1393532 4.778413277
334.1550033 4.377801946
336.1706534 0.9134617661
347.1390189 2.115413722
356.1968681 0.6835672941
374.1863034 0.7820671612

Name: +ve in-silico MS/MS by CFM-ID for TZESFDUVZNCASF-UHFFFAOYSA-N
ID: TZESFDUVZNCASF-UHFFFAOYSA-N
Comment: Energy0
Num peaks: 6
318.1237032 3.449207625
320.1393532 2.269172088
391.1288481 20.87222217
393.1444982 2.387561419
418.1761327 3.157895074
436.1866974 48.24841241

Name: +ve in-silico MS/MS by CFM-ID for TZESFDUVZNCASF-UHFFFAOYSA-N
ID: TZESFDUVZNCASF-UHFFFAOYSA-N
Comment: Energy1
Num peaks: 25
58.06512568 5.064726025
71.04914126 1.134010307
273.0658539 1.614176351
275.081504 5.722712834
277.0971541 5.216995672
316.1080531 4.244262983
318.1237032 6.29472504
320.1393532 1.925123776
324.1706534 1.639285915
334.1186178 1.009242326
336.1342679 1.022328008
347.1390189 1.743354976
359.1026334 0.9736072727
363.1339335 5.46630928
376.165568 1.03837924
378.181218 1.334917127
388.165568 0.8341410731
390.181218 2.234953542
391.1288481 7.086420086
392.1968681 1.96194327
404.1604826 1.437866021
406.1761327 2.440268245
408.1917827 11.06196864
418.1761327 1.677272451
436.1866974 6.13006527

Name: +ve in-silico MS/MS by CFM-ID for TZESFDUVZNCASF-UHFFFAOYSA-N
ID: TZESFDUVZNCASF-UHFFFAOYSA-N
Comment: Energy2
Num peaks: 31
15.02292652 1.07299698
41.03857658 0.7363534565
58.06512568 5.683341538
59.01275576 3.313492885
60.08077574 0.8248237673
156.0443902 1.226536702
170.0600403 0.7512413611
209.0709393 0.8128147477
261.0658539 1.58812627
273.0658539 3.005746636
275.081504 15.85966576
276.1131385 0.6679963808
277.0971541 3.323642278
280.1080531 1.23922582
290.1287886 0.6423693216
291.0764186 3.485168893
292.1444386 3.584668225
302.1287886 1.404408275
304.1080531 2.693398894
304.1444386 1.908861331
306.1237032 1.238277449
307.1441043 1.014928926
316.1080531 1.989042969
318.1237032 4.713658715
319.0713333 0.7683480833
320.1393532 3.732089143
322.1550033 0.8118584118
342.181218 0.9057409286
347.1390189 2.859697663
404.1604826 1.444904402
418.1761327 0.6708555961

Name: +ve in-silico MS/MS by CFM-ID for ALWMGOWGNIYEDC-UHFFFAOYSA-N
ID: ALWMGOWGNIYEDC-UHFFFAOYSA-N
Comment: Energy0
Num peaks: 7
332.1393532 4.009086941
334.1550033 2.834297095
391.1288481 19.26378937
392.1968681 1.599217382
393.1444982 2.247209377
418.1761327 5.226940899
436.1866974 45.57404351

Name: +ve in-silico MS/MS by CFM-ID for ALWMGOWGNIYEDC-UHFFFAOYSA-N
ID: ALWMGOWGNIYEDC-UHFFFAOYSA-N
Comment: Energy1
Num peaks: 29
29.03857658 2.030818493
57.0334912 0.9763101584
58.06512568 5.470146043
287.081504 1.205851998
289.0971541 2.840296454
291.1128041 2.552364244
330.1237032 2.403611458
332.1393532 2.947211442
333.1233688 0.7917870469
334.1550033 1.707934929
338.1863034 1.123243757
347.1390189 2.091530975
348.1342679 1.270423586
350.1499179 1.217920489
359.1026334 0.8742704537
363.1339335 5.66664575
373.1182834 1.434558732
376.165568 0.800179358
378.1448325 0.7024125177
378.181218 1.920876248
388.165568 0.783055785
390.181218 3.177255603
391.1288481 9.410323017
392.1968681 2.995831928
406.1761327 2.178015303
408.1917827 11.35589099
418.1761327 2.853107011
420.1553972 0.910529363
436.1866974 6.86438162

Name: +ve in-silico MS/MS by CFM-ID for ALWMGOWGNIYEDC-UHFFFAOYSA-N
ID: ALWMGOWGNIYEDC-UHFFFAOYSA-N
Comment: Energy2
Num peaks: 31
15.02292652 0.7528873667
41.03857658 1.38669289
43.05422664 0.8586119243
55.01784114 0.7777712249
57.0334912 1.084323829
58.06512568 6.94557841
59.01275576 1.051452256
59.04914126 0.7734413685
60.08077574 0.8838844041
170.0600403 1.338255751
184.0756904 0.819668152
223.0865894 0.8868499482
275.081504 2.479170733
287.081504 2.925822968
289.0971541 13.94185119
291.1128041 3.95356612
294.1237032 0.7473330627
302.1287886 0.8096274099
305.0920687 2.646697813
306.1600887 3.296999767
316.1444386 1.273091417
318.1237032 2.288159055
318.1600887 2.014219529
320.1393532 1.873066471
321.1597543 1.057947454
330.1237032 1.830105456
332.1393532 4.497275337
334.1550033 4.255208343
336.1706534 0.894266262
347.1390189 2.067333689
374.1863034 0.7663225157

Name: +ve in-silico MS/MS by CFM-ID for PPGMGFNVSFPCDG-UHFFFAOYSA-N
ID: PPGMGFNVSFPCDG-UHFFFAOYSA-N
Comment: Energy0
Num peaks: 7
332.1393532 4.035506465
334.1550033 2.841936444
391.1288481 19.33526692
392.1968681 1.60147598
393.1444982 2.250230164
418.1761327 5.234077742
436.1866974 45.65968248

Name: +ve in-silico MS/MS by CFM-ID for PPGMGFNVSFPCDG-UHFFFAOYSA-N
ID: PPGMGFNVSFPCDG-UHFFFAOYSA-N
Comment: Energy1
Num peaks: 28
29.03857658 2.045356097
57.0334912 0.9823478561
58.06512568 5.31964034
287.081504 1.222985781
289.0971541 2.936755937
291.1128041 2.586397679
330.1237032 2.41887648
332.1393532 3.0863904
333.1233688 0.7969535697
334.1550033 1.728078401
338.1863034 1.134332585
347.1390189 2.105132361
348.1342679 1.281148828
350.1499179 1.225190281
359.1026334 0.8854295994
363.1339335 5.70706218
373.1182834 1.449364052
376.165568 0.8049910353
378.1448325 0.8051639081
378.181218 1.933898316
390.181218 3.196371852
391.1288481 9.51946973
392.1968681 3.017208241
406.1761327 2.357675736
408.1917827 11.4544239
418.1761327 2.872800128
420.1553972 0.8059170415
436.1866974 6.936107971

Name: +ve in-silico MS/MS by CFM-ID for PPGMGFNVSFPCDG-UHFFFAOYSA-N
ID: PPGMGFNVSFPCDG-UHFFFAOYSA-N
Comment: Energy2
Num peaks: 31
15.02292652 0.7723392401
41.03857658 1.38347388
43.05422664 0.8566187794
55.01784114 0.7767900303
57.0334912 1.082742431
58.06512568 5.200376153
59.01275576 1.049977302
59.04914126 0.7742005415
170.0600403 1.335149181
184.0756904 0.8177654095
223.0865894 0.8847912527
275.081504 2.519500967
276.1131385 0.950357341
287.081504 3.048681395
289.0971541 14.76890017
291.1128041 4.042465976
294.1237032 0.751832322
305.0920687 2.668235795
306.1600887 3.311050428
316.1444386 1.298679372
318.1237032 2.30560255
318.1600887 2.009543806
320.1393532 1.868694568
321.1597543 1.109880457
330.1237032 1.823748473
332.1393532 4.605268186
334.1550033 4.264175681
336.1706534 0.89209954
347.1390189 2.068358916
374.1863034 0.7645436075
391.1288481 0.738663955

Name: +ve in-silico MS/MS by CFM-ID for JGCUAWHROYTZKC-UHFFFAOYSA-N
ID: JGCUAWHROYTZKC-UHFFFAOYSA-N
Comment: Energy0
Num peaks: 7
332.1393532 4.019807348
334.1550033 2.847126001
391.1288481 19.29227152
392.1968681 1.600600358
393.1444982 2.249059076
418.1761327 5.188695478
436.1866974 45.62647847

Name: +ve in-silico MS/MS by CFM-ID for JGCUAWHROYTZKC-UHFFFAOYSA-N
ID: JGCUAWHROYTZKC-UHFFFAOYSA-N
Comment: Energy1
Num peaks: 28
29.03857658 2.041572291
57.0334912 0.9805938729
58.06512568 5.308329992
287.081504 1.220800347
289.0971541 2.884865771
291.1128041 2.583920449
330.1237032 2.413585158
332.1393532 3.000937581
333.1233688 0.7957770582
334.1550033 1.723209313
338.1863034 1.128102816
347.1390189 2.102015325
348.1342679 1.274999315
350.1499179 1.222758079
359.1026334 0.8852228591
363.1339335 5.699430783
373.1182834 1.433069994
376.165568 0.7376978976
378.181218 1.929527587
388.165568 0.7862778156
390.181218 3.189980986
391.1288481 9.488865834
392.1968681 3.010026517
406.1761327 2.188067631
408.1917827 11.4115112
418.1761327 2.832907746
420.1553972 0.9438438374
436.1866974 6.91199112

Name: +ve in-silico MS/MS by CFM-ID for JGCUAWHROYTZKC-UHFFFAOYSA-N
ID: JGCUAWHROYTZKC-UHFFFAOYSA-N
Comment: Energy2
Num peaks: 31
15.02292652 0.7869777059
41.03857658 1.404017728
43.05422664 0.8693391106
55.01784114 0.7901720083
57.0334912 1.10082668
58.06512568 5.161718555
59.01275576 1.067579032
59.04914126 0.7911273699
60.08077574 0.8950907332
170.0600403 1.354975433
184.0756904 0.829908789
223.0865894 0.8979299302
275.081504 2.130596469
287.081504 3.103117829
288.1131385 1.194496313
289.0971541 14.70284096
291.1128041 4.150048841
302.1287886 0.8398910879
305.0920687 2.710431822
306.1600887 3.315647021
316.1444386 1.270019485
318.1237032 2.858779602
318.1600887 1.761284873
320.1393532 1.728736263
321.1597543 1.071165067
330.1237032 1.818566872
332.1393532 4.693650335
334.1550033 4.297553681
336.1706534 0.9059349047
347.1390189 2.109933568
374.1863034 0.7758966716

Name: +ve in-silico MS/MS by CFM-ID for UTVFBSWYPRWJCF-UHFFFAOYSA-N
ID: UTVFBSWYPRWJCF-UHFFFAOYSA-N
Comment: Energy0
Num peaks: 8
332.1393532 3.955325968
334.1550033 2.778875435
391.1288481 19.35779173
392.1968681 1.558252488
393.1444982 2.31558872
404.1604826 2.720964156
418.1761327 4.0168967
436.1866974 44.53222615

Name: +ve in-silico MS/MS by CFM-ID for UTVFBSWYPRWJCF-UHFFFAOYSA-N
ID: UTVFBSWYPRWJCF-UHFFFAOYSA-N
Comment: Energy1
Num peaks: 29
29.03857658 2.148089087
57.0334912 1.011060782
58.06512568 5.67527568
289.0971541 2.138629228
291.1128041 3.13992711
320.1393532 0.6847231554
332.1393532 3.046907651
333.1233688 0.8396430692
334.1550033 1.787263922
338.1863034 1.175893551
347.1390189 2.25805479
348.1342679 1.312173851
350.1499179 1.278075281
359.1026334 1.323647195
363.1339335 4.427820347
373.1182834 1.18492487
376.165568 1.159404137
378.1448325 0.8377500652
378.181218 1.916831918
388.165568 0.8462510169
390.181218 3.193663733
391.1288481 10.75748675
392.1968681 3.054387837
404.1604826 1.588893861
406.1761327 1.894790982
408.1917827 11.43988864
418.1761327 2.444764772
420.1553972 0.8610759239
436.1866974 7.243575341

Name: +ve in-silico MS/MS by CFM-ID for UTVFBSWYPRWJCF-UHFFFAOYSA-N
ID: UTVFBSWYPRWJCF-UHFFFAOYSA-N
Comment: Energy2
Num peaks: 31
41.03857658 1.414484125
43.05422664 0.8758196895
55.01784114 0.8063956675
57.0334912 1.118415842
58.06512568 7.180480673
59.01275576 1.168958551
59.04914126 0.8295676094
60.08077574 1.022433956
184.0756904 0.8360954305
223.0865894 0.9046236423
275.081504 1.88888018
276.1131385 2.178300745
278.1287886 2.469072102
288.1131385 0.8100916467
289.0971541 9.607604514
291.1128041 4.641338344
292.1444386 2.214161325
302.1287886 2.385071675
304.1444386 3.066139695
305.0920687 2.755218108
318.1237032 3.031880866
320.1393532 3.269129113
321.1597543 0.9772207223
332.1393532 4.765180277
334.1550033 4.094973101
335.1026334 1.194587273
336.1342679 0.8376936848
336.1706534 0.8443182219
347.1390189 2.322468278
374.1863034 0.7665851691
391.1288481 0.7854198889

Name: +ve in-silico MS/MS by CFM-ID for TZZMMQQDISIPGX-UHFFFAOYSA-N
ID: TZZMMQQDISIPGX-UHFFFAOYSA-N
Comment: Energy0
Num peaks: 9
109.0448048 17.81718314
195.0207336 1.823940309
208.1132187 1.549539742
212.0472827 16.09978727
225.1397678 2.473447379
390.1379093 2.980369309
408.1484739 3.614864063
419.153225 5.214132014
436.1797741 29.77574914

Name: +ve in-silico MS/MS by CFM-ID for TZZMMQQDISIPGX-UHFFFAOYSA-N
ID: TZZMMQQDISIPGX-UHFFFAOYSA-N
Comment: Energy1
Num peaks: 18
109.0448048 33.72582892
166.0054179 0.7859247884
168.0210679 1.130508837
176.070605 0.7099265196
184.0159826 0.9421166837
184.0523681 1.252832353
186.0316326 2.893990687
194.036718 1.8017087
195.0207336 1.951819159
208.1132187 4.846543511
212.0472827 14.42691366
225.1397678 3.356321568
229.0738318 0.8473224834
251.1190324 0.9190896452
390.1379093 2.097919722
408.1484739 2.021615774
419.153225 1.160788817
436.1797741 5.166895976

Name: +ve in-silico MS/MS by CFM-ID for TZZMMQQDISIPGX-UHFFFAOYSA-N
ID: TZZMMQQDISIPGX-UHFFFAOYSA-N
Comment: Energy2
Num peaks: 31
29.03857658 0.6932261389
49.00727645 0.5601160201
65.03857658 1.088093717
75.02292652 2.000441732
81.0135047 1.153857957
83.02915477 1.510233151
93.0135047 0.5930473838
109.0448048 27.35537896
122.0400538 0.5802083922
126.0105033 0.7348736872
128.0261533 1.34465431
138.0105033 1.799498812
140.0261533 0.7982300051
154.0054179 1.148303812
156.0210679 2.47602316
166.0054179 2.947505816
167.025819 0.6379197987
168.0210679 3.476028404
170.036718 1.310265375
182.0003325 1.02566952
183.031967 1.005066444
184.0159826 5.99522683
186.0316326 1.65904561
194.036718 0.942921121
195.0207336 3.164938497
196.0159826 0.514443112
199.0268816 1.426002081
208.1132187 1.487494935
212.0472827 5.659487962
227.0581817 0.5937030485
408.1484739 0.6258227357

Name: +ve in-silico MS/MS by CFM-ID for MFYXJIMFHSUDMB-UHFFFAOYSA-N
ID: MFYXJIMFHSUDMB-UHFFFAOYSA-N
Comment: Energy0
Num peaks: 8
109.0448048 17.9268722
195.0207336 1.833158138
212.0472827 16.19365075
225.1397678 2.440819327
390.1379093 3.129232579
408.1484739 3.754564034
419.153225 5.206913689
436.1797741 29.97372616

Name: +ve in-silico MS/MS by CFM-ID for MFYXJIMFHSUDMB-UHFFFAOYSA-N
ID: MFYXJIMFHSUDMB-UHFFFAOYSA-N
Comment: Energy1
Num peaks: 18
109.0448048 34.02644057
166.0054179 0.8688345289
168.0210679 1.164027894
176.070605 0.7177491908
184.0159826 0.9638160309
184.0523681 1.2763663
186.0316326 2.925575029
194.036718 1.821561704
195.0207336 1.964160343
208.1132187 4.636228058
212.0472827 14.53544643
225.1397678 3.14920354
229.0738318 0.8500309187
251.1190324 0.9218267863
390.1379093 2.326376332
408.1484739 2.065742285
419.153225 1.144615334
436.1797741 5.189457846

Name: +ve in-silico MS/MS by CFM-ID for MFYXJIMFHSUDMB-UHFFFAOYSA-N
ID: MFYXJIMFHSUDMB-UHFFFAOYSA-N
Comment: Energy2
Num peaks: 31
29.03857658 0.7128564333
49.00727645 0.5649339049
65.03857658 1.097453047
67.01784114 0.6703812323
75.02292652 2.017648699
81.0135047 1.163782963
83.02915477 1.523223548
93.0135047 0.5981485305
109.0448048 28.35503554
122.0400538 0.5852386526
140.0261533 1.642593181
142.0418034 0.4590106456
156.0210679 3.644290653
158.036718 0.7721743006
166.0054179 3.125903138
167.025819 0.9684064838
168.0210679 3.70562764
170.036718 1.369157183
176.070605 0.5262675715
182.0003325 1.10452227
183.031967 1.2818635
184.0159826 6.417184553
184.0523681 0.6393403491
186.0316326 1.726669263
194.036718 0.9853020998
195.0207336 3.300658559
199.0268816 2.046147774
208.1132187 1.263916224
212.0472827 5.739093077
408.1484739 0.6421801784
410.164124 0.4535254002

Name: +ve in-silico MS/MS by CFM-ID for FAMGLUGPOXIISB-UHFFFAOYSA-N
ID: FAMGLUGPOXIISB-UHFFFAOYSA-N
Comment: Energy0
Num peaks: 7
109.0448048 20.50871662
198.0316326 7.110176284
239.1554179 2.410193187
390.1379093 3.746207318
408.1484739 4.449837312
419.153225 6.330153694
436.1797741 36.69635526

Name: +ve in-silico MS/MS by CFM-ID for FAMGLUGPOXIISB-UHFFFAOYSA-N
ID: FAMGLUGPOXIISB-UHFFFAOYSA-N
Comment: Energy1
Num peaks: 24
109.0448048 35.66628693
124.0557039 0.6887388052
138.0713539 0.5776421151
144.0210679 0.952249673
154.0054179 0.7805431094
170.0003325 0.62926907
170.036718 2.783108659
172.0159826 2.002100244
172.0523681 1.15233437
180.0210679 1.261463521
181.0050835 1.279274523
183.031967 0.6880879744
198.0316326 10.03548438
208.1132187 2.19618741
229.0738318 1.139572092
239.1554179 2.852723407
241.0738318 0.9901412545
265.1346825 1.298722236
340.1422457 0.5897520715
390.1379093 2.669009715
408.1484739 2.171815267
419.153225 1.309144273
420.1484739 0.5671653221
436.1797741 6.172207586

Name: +ve in-silico MS/MS by CFM-ID for FAMGLUGPOXIISB-UHFFFAOYSA-N
ID: FAMGLUGPOXIISB-UHFFFAOYSA-N
Comment: Energy2
Num peaks: 31
29.03857658 0.6851022438
49.00727645 0.6502041449
58.02874017 0.5340648765
65.03857658 1.263100893
75.02292652 2.322189438
81.0135047 1.339442543
83.02915477 1.753136528
93.0135047 0.6884321341
109.0448048 33.91897385
114.0105033 2.98531631
122.0400538 0.674379282
128.0261533 0.6194831375
139.9897678 0.5732761065
142.0054179 1.320448269
144.0210679 0.7298809842
153.0101689 1.04839028
154.0054179 3.204969685
156.0210679 1.220831527
170.0003325 4.835611831
170.036718 1.217205542
172.0159826 1.234840588
180.0210679 0.7931747332
181.0050835 2.664419903
183.031967 0.9877959635
198.0316326 4.386131423
199.0268816 1.040585178
200.0472827 0.5930155051
208.1132187 1.731516112
213.0425317 0.5691077978
223.1241178 0.5037244603
239.1554179 0.6784954137

Name: +ve in-silico MS/MS by CFM-ID for IRISWMATCSKDAE-UHFFFAOYSA-N
ID: IRISWMATCSKDAE-UHFFFAOYSA-N
Comment: Energy0
Num peaks: 9
109.0448048 18.00597513
184.0523681 1.737066935
212.0472827 17.46720322
225.1397678 2.458941627
390.1379093 3.273649473
405.1375749 2.027598269
408.1484739 3.644290888
416.1735458 1.590396447
436.1797741 31.08296733

Name: +ve in-silico MS/MS by CFM-ID for IRISWMATCSKDAE-UHFFFAOYSA-N
ID: IRISWMATCSKDAE-UHFFFAOYSA-N
Comment: Energy1
Num peaks: 19
109.0448048 33.87293945
166.0054179 0.8313753476
168.0210679 1.179717189
176.070605 0.7382948324
181.0050835 0.8801537436
184.0159826 0.9747871755
184.0523681 1.319827516
186.0316326 3.004797096
186.0680181 0.6554450359
194.036718 1.873704089
208.1132187 4.738162201
212.0472827 14.81479527
225.1397678 3.286425052
229.0738318 0.8563552855
251.1190324 0.9325467074
340.1422457 0.6797164637
390.1379093 2.199243722
408.1484739 2.042848941
436.1797741 5.278039684

Name: +ve in-silico MS/MS by CFM-ID for IRISWMATCSKDAE-UHFFFAOYSA-N
ID: IRISWMATCSKDAE-UHFFFAOYSA-N
Comment: Energy2
Num peaks: 31
29.03857658 0.7386491045
49.00727645 0.5683687601
65.03857658 1.104125672
75.02292652 2.029916207
81.0135047 1.170858881
83.02915477 1.532484901
93.0135047 0.601785334
109.0448048 27.16316222
122.0400538 0.5888253304
126.0105033 0.7561122103
128.0261533 1.383516052
138.0105033 1.886689318
140.0261533 0.8579452207
154.0054179 1.21599194
156.0210679 2.648996184
166.0054179 3.204147577
168.0210679 3.810333432
170.036718 1.652084883
181.0050835 0.9501184083
182.0003325 1.11733039
183.031967 0.9730804734
184.0159826 6.326502694
184.0523681 0.5612098834
186.0316326 1.749239084
194.036718 1.045139792
198.0316326 0.5806770933
199.0268816 1.801316046
208.1132187 1.305212676
212.0472827 5.281983567
213.0425317 0.7301123407
408.1484739 0.6342997771

Name: +ve in-silico MS/MS by CFM-ID for HCFQBKOKDRHBHQ-UHFFFAOYSA-N
ID: HCFQBKOKDRHBHQ-UHFFFAOYSA-N
Comment: Energy0
Num peaks: 9
123.0604549 17.47174327
170.036718 1.580736543
181.0050835 1.841491836
198.0316326 16.09569407
239.1554179 2.401518314
390.1379093 3.1859025
408.1484739 3.849691479
419.153225 5.126165891
436.1797741 29.22733592

Name: +ve in-silico MS/MS by CFM-ID for HCFQBKOKDRHBHQ-UHFFFAOYSA-N
ID: HCFQBKOKDRHBHQ-UHFFFAOYSA-N
Comment: Energy1
Num peaks: 20
103.0542266 0.8918206192
109.0448048 0.6600820349
123.0604549 32.14008077
154.0054179 1.196045434
162.0549549 0.7256096425
170.0003325 0.9846228282
170.036718 1.344711651
172.0159826 2.956665068
172.0523681 0.7270239133
180.0210679 1.841510592
181.0050835 1.97688728
198.0316326 14.68598783
215.0581817 0.856475447
222.1288688 4.424106784
239.1554179 3.107498514
265.1346825 0.901095012
390.1379093 2.532341346
408.1484739 2.230211545
419.153225 1.10962463
436.1797741 5.019142808

Name: +ve in-silico MS/MS by CFM-ID for HCFQBKOKDRHBHQ-UHFFFAOYSA-N
ID: HCFQBKOKDRHBHQ-UHFFFAOYSA-N
Comment: Energy2
Num peaks: 31
29.03857658 0.7246185349
67.01784114 0.5612442045
77.03857658 1.519361627
79.05422664 0.6023508327
93.0135047 0.5694890613
95.02915477 1.040981202
97.04480483 1.234980484
103.0542266 5.670210202
109.0448048 1.660678414
114.0105033 2.704243448
121.0448048 2.23787415
123.0604549 22.35080645
128.0261533 0.5039102878
139.9897678 0.7569698506
142.0054179 1.647157532
144.0210679 0.7345480396
153.0101689 0.8894614377
154.0054179 4.053226064
156.0210679 1.455350211
162.0549549 0.5593978768
170.0003325 6.719615765
170.036718 0.6378636036
172.0159826 1.815506448
180.0210679 1.047330165
181.0050835 3.497838985
187.0268816 0.4718107336
194.0003325 0.6973333808
196.0159826 0.6441836586
198.0316326 6.732726216
222.1288688 1.351012028
408.1484739 0.6395088303

Name: +ve in-silico MS/MS by CFM-ID for SNVZTPSCATVDFU-UHFFFAOYSA-N
ID: SNVZTPSCATVDFU-UHFFFAOYSA-N
Comment: Energy0
Num peaks: 8
123.0604549 17.900962
181.0050835 1.859348143
198.0316326 16.28548002
239.1554179 2.434518216
390.1379093 3.246161258
408.1484739 3.903243679
419.153225 5.216821903
436.1797741 29.79691167

Name: +ve in-silico MS/MS by CFM-ID for SNVZTPSCATVDFU-UHFFFAOYSA-N
ID: SNVZTPSCATVDFU-UHFFFAOYSA-N
Comment: Energy1
Num peaks: 16
123.0604549 34.2569738
154.0054179 1.214219905
170.0003325 0.9945837193
170.036718 1.420703311
172.0159826 2.986284419
180.0210679 1.859943883
181.0050835 2.006640197
198.0316326 14.67028937
215.0581817 0.8535328377
222.1288688 4.621332321
239.1554179 3.157212198
265.1346825 0.9142606504
390.1379093 2.626905776
408.1484739 2.263048337
419.153225 1.154296001
436.1797741 5.127147155

Name: +ve in-silico MS/MS by CFM-ID for SNVZTPSCATVDFU-UHFFFAOYSA-N
ID: SNVZTPSCATVDFU-UHFFFAOYSA-N
Comment: Energy2
Num peaks: 31
29.03857658 0.7429540377
49.00727645 0.5058308596
63.02292652 0.7213989127
65.03857658 0.6806885387
67.01784114 0.5748543527
79.05422664 0.982638169
81.0135047 0.556385458
83.02915477 0.4753044653
89.03857658 1.806563506
97.04480483 2.480760533
107.0291548 0.5355705911
109.0448048 1.738911909
114.0105033 2.78027524
123.0604549 28.53793053
128.0261533 0.5471179584
139.9897678 1.052360565
142.0054179 1.686400633
144.0210679 0.7537471475
153.0101689 0.9236102199
154.0054179 4.203974416
156.0210679 1.488949174
162.0549549 0.5723124238
170.0003325 6.883651709
170.036718 0.8412648126
172.0159826 1.85835051
180.0210679 1.071509368
181.0050835 3.582214444
196.0159826 0.6628062281
198.0316326 6.407121014
222.1288688 1.415268798
408.1484739 0.6583959682

Name: +ve in-silico MS/MS by CFM-ID for ZIMQKYNTBRXRPW-UHFFFAOYSA-N
ID: ZIMQKYNTBRXRPW-UHFFFAOYSA-N
Comment: Energy0
Num peaks: 6
98.98417166 5.907214336
336.1958055 10.31777734
338.2114556 32.3632175
340.2271056 5.954918274
418.1777861 4.452206131
436.1883508 23.16146436

Name: +ve in-silico MS/MS by CFM-ID for ZIMQKYNTBRXRPW-UHFFFAOYSA-N
ID: ZIMQKYNTBRXRPW-UHFFFAOYSA-N
Comment: Energy1
Num peaks: 10
96.96852159 7.451756281
98.98417166 7.8242558
296.2008909 1.723035645
306.1852408 5.02039986
310.2165409 2.915899764
320.2008909 7.941373616
336.1958055 11.20082828
338.2114556 31.00345399
340.2271056 3.72514342
436.1883508 1.705404576

Name: +ve in-silico MS/MS by CFM-ID for ZIMQKYNTBRXRPW-UHFFFAOYSA-N
ID: ZIMQKYNTBRXRPW-UHFFFAOYSA-N
Comment: Energy2
Num peaks: 21
41.00219107 2.807861824
41.03857658 4.791386382
43.01784114 1.904980269
43.05422664 2.290800387
96.96852159 4.623321796
98.98417166 2.299790083
267.1743418 1.656109157
269.1899918 1.51372402
292.1695907 6.333858933
294.1488553 1.240262091
294.1852408 14.09798299
296.1645054 2.420174469
296.2008909 6.367693491
308.2008909 3.96630135
310.2165409 5.796225417
312.232191 1.253505549
320.2008909 3.461007937
322.1801554 3.333564789
322.2165409 3.095403303
336.1958055 1.356132913
338.2114556 5.46480976

Name: +ve in-silico MS/MS by CFM-ID for JKRNJLUZDUBUAZ-UHFFFAOYSA-N
ID: JKRNJLUZDUBUAZ-UHFFFAOYSA-N
Comment: Energy0
Num peaks: 16
83.04914126 1.003613552
101.0597059 1.078035784
103.075356 1.56805859
163.0600999 2.511668786
207.0287997 0.932659038
219.0287997 0.9547583872
243.0651853 2.012991507
259.0600999 0.7692618866
261.0757499 15.96234315
263.0914 1.079735792
279.0863146 16.6311188
349.0554084 1.05786338
367.0659731 3.159320315
405.1180087 4.241612563
423.1285734 14.8410834
441.139138 12.64284965

Name: +ve in-silico MS/MS by CFM-ID for JKRNJLUZDUBUAZ-UHFFFAOYSA-N
ID: JKRNJLUZDUBUAZ-UHFFFAOYSA-N
Comment: Energy1
Num peaks: 23
43.01784114 0.8934530275
89.05970595 0.8390742534
103.075356 0.6830988111
145.0495352 2.415591131
163.0600999 3.336542974
177.0182351 0.8561612067
189.0182351 1.399136116
191.0338851 4.514295183
233.0808353 0.557647586
235.0964854 1.00791178
237.0757499 0.8270582471
243.0651853 1.161712318
249.0757499 0.9690030487
251.0914 3.479355035
259.0600999 0.8651532518
261.0757499 27.26364943
263.0914 1.782828773
277.0706646 0.6116445935
279.0863146 18.11184509
405.1180087 3.066574953
413.1442234 0.8061627989
423.1285734 3.534372378
441.139138 1.335389932

Name: +ve in-silico MS/MS by CFM-ID for JKRNJLUZDUBUAZ-UHFFFAOYSA-N
ID: JKRNJLUZDUBUAZ-UHFFFAOYSA-N
Comment: Energy2
Num peaks: 31
41.00219107 0.6357874412
43.01784114 1.600104109
45.0334912 0.6585228579
65.03857658 1.964153765
71.08552677 0.7091405278
83.04914126 2.478877728
87.00767038 0.8900290625
87.08044139 1.080299671
103.0389705 0.9608687751
145.0495352 1.038937606
147.0651853 0.9115091945
163.0600999 3.41788421
173.0233204 0.6194953419
175.0389705 0.6904270242
177.0182351 0.9216920243
189.0182351 3.27489847
191.0338851 3.655901146
202.9974996 1.743678948
205.0131497 11.18712355
207.0287997 11.22102757
211.0600999 0.7814561355
219.0287997 1.154061484
221.0808353 0.8323567827
237.0757499 0.9397875773
243.0651853 1.08516235
261.0757499 5.72954053
279.0863146 1.869984257
311.0397584 0.7362195414
349.0554084 2.725116502
379.1023586 0.6333716786
423.1285734 0.918696484

Name: +ve in-silico MS/MS by CFM-ID for WMXVDPTYPZVJTE-UHFFFAOYSA-N
ID: WMXVDPTYPZVJTE-UHFFFAOYSA-N
Comment: Energy0
Num peaks: 14
163.0600999 2.501307904
177.0182351 3.196019763
243.0651853 1.842319324
259.0600999 0.8466998375
261.0757499 16.04326563
263.0914 1.029458794
279.0863146 14.76757325
321.0604938 1.592144401
323.0761439 0.9257913138
337.0554084 1.487900555
339.0710585 6.719731058
405.1180087 4.267190842
423.1285734 14.00540173
441.139138 11.18681255

Name: +ve in-silico MS/MS by CFM-ID for WMXVDPTYPZVJTE-UHFFFAOYSA-N
ID: WMXVDPTYPZVJTE-UHFFFAOYSA-N
Comment: Energy1
Num peaks: 25
43.01784114 0.8501510246
59.04914126 0.8019584802
89.05970595 1.931397225
145.0495352 2.291905116
163.0600999 3.260536311
177.0182351 1.580370951
191.0338851 1.343557375
235.0964854 0.9694223568
237.0757499 0.7894330643
243.0651853 1.031949547
249.0757499 2.510124622
251.0914 3.372545071
259.0600999 0.9142921532
261.0757499 27.60223594
263.0914 1.874754472
277.0706646 0.6161891616
279.0863146 16.7529845
303.0499291 0.6595845037
307.0812292 0.8544206014
323.0761439 1.005002752
405.1180087 2.923952094
411.1285734 0.8091293486
413.1442234 0.9181091985
423.1285734 3.304440804
441.139138 1.202138519

Name: +ve in-silico MS/MS by CFM-ID for WMXVDPTYPZVJTE-UHFFFAOYSA-N
ID: WMXVDPTYPZVJTE-UHFFFAOYSA-N
Comment: Energy2
Num peaks: 31
43.01784114 1.634534948
57.0334912 1.143512049
59.04914126 1.441380693
73.06479133 1.162671598
87.00767038 0.9402932616
87.04405588 1.036602887
89.05970595 1.038425029
91.07535601 0.7188541381
103.0389705 0.705810502
145.0495352 1.097611383
147.0651853 0.9641972784
163.0600999 4.653252751
177.0182351 15.46222264
179.0338851 1.43230109
189.0182351 1.70994603
191.0338851 0.8739515148
202.9974996 1.036567821
205.0131497 5.004296951
207.0287997 5.681241952
221.0808353 0.8793639523
237.0757499 1.341467167
243.0651853 1.667980687
259.0600999 0.8532401952
261.0757499 8.426859334
263.0914 0.8027356578
279.0863146 2.941513569
321.0604938 1.07032631
323.0761439 1.372652034
349.0554084 1.130113195
379.1023586 0.6694008077
423.1285734 0.9800208051

Name: +ve in-silico MS/MS by CFM-ID for QUABXFGYQALPOV-UHFFFAOYSA-N
ID: QUABXFGYQALPOV-UHFFFAOYSA-N
Comment: Energy0
Num peaks: 12
163.0600999 2.479070103
207.0287997 0.9790416904
219.0287997 1.017211751
243.0651853 2.10949036
261.0757499 17.0086812
263.0914 1.12716259
279.0863146 17.64171153
349.0554084 1.120834663
367.0659731 3.332456436
405.1180087 4.469463148
423.1285734 15.51978974
441.139138 13.40586795

Name: +ve in-silico MS/MS by CFM-ID for QUABXFGYQALPOV-UHFFFAOYSA-N
ID: QUABXFGYQALPOV-UHFFFAOYSA-N
Comment: Energy1
Num peaks: 16
43.01784114 0.9292178567
145.0495352 2.637587184
163.0600999 3.301051464
191.0338851 5.030823848
193.0131497 1.887599996
243.0651853 1.238255775
249.0757499 1.164158389
251.0914 1.514744475
259.0600999 0.9013735684
261.0757499 30.78044454
263.0914 1.86190449
277.0706646 0.6412526579
279.0863146 19.79815018
405.1180087 3.228306982
423.1285734 3.703327864
441.139138 1.43379208

Name: +ve in-silico MS/MS by CFM-ID for QUABXFGYQALPOV-UHFFFAOYSA-N
ID: QUABXFGYQALPOV-UHFFFAOYSA-N
Comment: Energy2
Num peaks: 31
41.00219107 0.7100600851
43.01784114 1.774142878
45.0334912 0.7382897249
59.01275576 0.685745507
65.03857658 1.738911589
73.02840582 0.6309828472
83.04914126 2.721743498
87.00767038 0.7967644071
91.0389705 0.7200078076
103.0389705 0.9584123226
145.0495352 1.262525129
147.0651853 1.053591238
159.0287997 0.6079734475
161.0444498 0.6422598677
163.0600999 1.095614816
175.0389705 0.9089737247
189.0182351 2.858656099
191.0338851 4.385768065
205.0131497 14.0257802
207.0287997 13.48782669
209.0444498 0.6714852208
211.0600999 0.8769255267
219.0287997 1.557343153
237.0757499 0.6386689559
243.0651853 1.410543248
259.0600999 1.12654612
261.0757499 6.929737964
277.034279 0.6105492666
279.0863146 1.986179936
349.0554084 3.713206342
379.1023586 0.6748570484

Name: +ve in-silico MS/MS by CFM-ID for SKRQTNJAMBIMPS-UHFFFAOYSA-N
ID: SKRQTNJAMBIMPS-UHFFFAOYSA-N
Comment: Energy0
Num peaks: 18
73.02840582 0.8854487701
75.04405588 1.944694168
77.05970595 0.8553239327
163.0600999 2.383536817
191.0338851 3.660388107
243.0651853 0.8850274005
261.0757499 13.65631974
263.0914 0.9200789815
279.0863146 15.43686563
333.0604938 0.9544493695
335.0761439 1.346265516
337.0917939 1.745162843
351.0710585 2.921251978
353.0867085 4.577494026
355.1023586 2.03620463
405.1180087 2.575296797
423.1285734 12.90227059
441.139138 10.90048268

Name: +ve in-silico MS/MS by CFM-ID for SKRQTNJAMBIMPS-UHFFFAOYSA-N
ID: SKRQTNJAMBIMPS-UHFFFAOYSA-N
Comment: Energy1
Num peaks: 25
43.01784114 0.7841088992
145.0495352 2.211424106
163.0600999 3.327932061
175.0389705 4.142608494
177.0182351 1.465150528
191.0338851 5.398722562
203.0338851 2.382276126
205.0495352 1.531020673
237.0757499 0.5452814765
243.0651853 0.7574556366
247.0600999 0.9759131368
249.0757499 1.482552784
251.0914 3.200301398
261.0757499 23.56495964
263.0914 1.880644419
277.0706646 0.6238088594
279.0863146 15.59996615
337.0917939 0.6991818627
353.0867085 0.7796085643
365.0867085 0.6203827635
405.1180087 2.060102435
411.1285734 0.7108530827
413.1442234 0.9696456707
423.1285734 3.341307176
441.139138 1.119193872

Name: +ve in-silico MS/MS by CFM-ID for SKRQTNJAMBIMPS-UHFFFAOYSA-N
ID: SKRQTNJAMBIMPS-UHFFFAOYSA-N
Comment: Energy2
Num peaks: 31
41.00219107 0.7832594885
43.01784114 1.634609572
45.0334912 0.8526633223
55.01784114 0.5770127556
57.0334912 0.9159554488
71.01275576 0.9876795754
73.02840582 1.294483686
75.04405588 0.5951560965
103.0389705 1.214540334
133.0284058 0.5423516339
135.0440559 0.5559813564
145.0495352 0.5776225566
159.0287997 1.108190788
161.0444498 1.117300206
163.0389705 1.095278499
163.0600999 4.822483061
165.0757499 0.6051367405
173.0233204 3.031895042
175.0389705 4.161371278
189.0182351 4.047585022
191.0338851 34.19925727
193.0495352 0.995604721
195.0651853 0.7580304468
203.0338851 0.9034661844
219.0287997 0.5962633644
261.0757499 1.31253515
311.0761439 0.8947287313
325.0917939 0.619196244
333.0604938 1.00394219
335.0761439 1.864879668
337.0917939 5.288612128

Name: +ve in-silico MS/MS by CFM-ID for LAYWXKTURPMVEM-UHFFFAOYSA-N
ID: LAYWXKTURPMVEM-UHFFFAOYSA-N
Comment: Energy0
Num peaks: 13
163.0600999 2.510990035
207.0287997 0.9948937349
219.0287997 1.016847459
243.0651853 1.926031882
259.0600999 0.8215987486
261.0757499 16.81264951
263.0914 1.121661651
279.0863146 17.67674345
349.0554084 1.064439159
367.0659731 3.348415374
405.1180087 4.110200179
423.1285734 15.324496
441.139138 13.28353562

Name: +ve in-silico MS/MS by CFM-ID for LAYWXKTURPMVEM-UHFFFAOYSA-N
ID: LAYWXKTURPMVEM-UHFFFAOYSA-N
Comment: Energy1
Num peaks: 18
43.01784114 0.8567840656
145.0495352 2.324071288
163.0600999 3.412507047
191.0338851 4.33005816
193.0131497 1.638890273
233.0808353 0.8638797409
235.0964854 1.703147809
243.0651853 0.9858643896
249.0757499 3.120484565
251.0914 7.343146593
261.0757499 25.59177737
263.0914 1.602502675
279.0863146 17.23611869
395.1336587 0.9176128777
405.1180087 2.79451
413.1442234 1.436519156
423.1285734 3.201582141
441.139138 1.236118584

Name: +ve in-silico MS/MS by CFM-ID for LAYWXKTURPMVEM-UHFFFAOYSA-N
ID: LAYWXKTURPMVEM-UHFFFAOYSA-N
Comment: Energy2
Num peaks: 31
41.00219107 0.6353055621
43.01784114 1.591184407
45.0334912 0.6583386446
65.03857658 1.58714706
83.04914126 2.023950959
87.00767038 0.8704699624
103.0389705 0.9568229608
145.0495352 1.016106122
147.0651853 0.8930396724
163.0600999 1.067950102
189.0182351 2.497202071
191.0338851 3.772439897
205.0131497 10.8819282
205.0859207 3.572652684
207.0287997 11.61105281
211.0600999 0.7817072539
219.0287997 1.294262165
219.0651853 0.6387210587
221.0808353 3.34791436
223.0964854 1.099302301
243.0651853 0.7519422286
249.0757499 1.017004745
259.0600999 0.914064865
261.0757499 5.607347298
263.0914 0.809142999
279.0863146 1.830866228
293.0655792 0.9644285773
295.0812292 1.050774601
309.0604938 0.7211094285
311.0761439 1.17063576
349.0554084 2.750272305

Name: +ve in-silico MS/MS by CFM-ID for ZUAPIFHVVRFJJS-UHFFFAOYSA-N
ID: ZUAPIFHVVRFJJS-UHFFFAOYSA-N
Comment: Energy0
Num peaks: 12
179.0550145 2.210316043
191.0338851 0.7673011736
203.0338851 0.8985326213
227.0702706 1.775576314
245.0808353 15.40661762
247.0964854 0.9875182374
263.0914 17.15154199
349.0554084 1.581923665
367.0659731 2.649047279
405.1180087 7.003226555
423.1285734 19.3363568
441.139138 10.79962961

Name: +ve in-silico MS/MS by CFM-ID for ZUAPIFHVVRFJJS-UHFFFAOYSA-N
ID: ZUAPIFHVVRFJJS-UHFFFAOYSA-N
Comment: Energy1
Num peaks: 20
59.01275576 0.7350089611
161.0444498 1.843861395
175.0389705 4.525767527
177.0182351 1.732577305
179.0550145 3.169739735
219.1015708 0.8026344274
221.0808353 0.8298723139
227.0702706 1.10631279
233.0808353 0.9379284677
235.0964854 3.201891583
243.0651853 0.8386840703
245.0808353 27.01386656
247.0964854 1.769100725
261.0757499 0.6667944656
263.0914 20.94734292
393.1180087 0.7031152925
405.1180087 3.34721727
413.1442234 0.7106357515
423.1285734 3.93745851
441.139138 1.227069036

Name: +ve in-silico MS/MS by CFM-ID for ZUAPIFHVVRFJJS-UHFFFAOYSA-N
ID: ZUAPIFHVVRFJJS-UHFFFAOYSA-N
Comment: Energy2
Num peaks: 31
43.01784114 0.9701720024
59.01275576 0.9566598223
61.02840582 0.8426249012
65.03857658 1.686022513
83.04914126 2.762133264
87.00767038 1.092141393
89.02332044 1.056806327
91.0389705 0.8388699204
107.0338851 0.6898472951
119.0338851 0.9556985402
159.0440559 0.9581990665
163.0600999 0.9840714996
173.0233204 2.897680879
175.0237144 0.747988663
175.0389705 4.363902722
179.0550145 1.013512135
189.0182351 14.17967518
191.0338851 13.68762052
193.0495352 0.6792436113
195.0651853 0.8874649232
203.0338851 1.621274206
205.0859207 0.8999123476
217.0131497 0.5862421682
221.0808353 1.069907895
227.0702706 1.37563229
243.0651853 1.154616912
245.0808353 6.478716714
261.0393644 0.6177332859
263.0914 2.086272316
349.0554084 3.434190481
379.1023586 0.6707990013

Name: +ve in-silico MS/MS by CFM-ID for FEWRPHIAKNEMKQ-UHFFFAOYSA-N
ID: FEWRPHIAKNEMKQ-UHFFFAOYSA-N
Comment: Energy0
Num peaks: 6
163.0600999 3.351466877
219.0287997 2.135300038
261.0757499 35.96811905
279.0863146 41.08024903
423.1285734 1.937142766
441.139138 1.582335253

Name: +ve in-silico MS/MS by CFM-ID for FEWRPHIAKNEMKQ-UHFFFAOYSA-N
ID: FEWRPHIAKNEMKQ-UHFFFAOYSA-N
Comment: Energy1
Num peaks: 15
65.03857658 3.755476877
67.05422664 3.546049924
83.04914126 6.569514564
85.06479133 4.617824683
145.0495352 4.42737073
163.0600999 8.952759616
181.0706646 1.886575274
207.0287997 1.19832604
243.0651853 0.9254497923
251.0914 2.178406793
261.0757499 21.86742914
263.0914 1.61641484
279.0863146 14.72641986
405.1180087 1.553782625
423.1285734 2.17952947

Name: +ve in-silico MS/MS by CFM-ID for FEWRPHIAKNEMKQ-UHFFFAOYSA-N
ID: FEWRPHIAKNEMKQ-UHFFFAOYSA-N
Comment: Energy2
Num peaks: 23
57.0334912 2.707757468
59.04914126 2.129012194
83.04914126 4.757926954
85.06479133 1.33560676
87.04405588 3.72166339
97.02840582 1.512713784
103.0389705 0.8631244719
109.0284058 2.128680042
145.0495352 1.108349271
147.0651853 0.9277841959
207.0651853 1.381856913
209.0808353 1.224015848
219.0287997 5.946712147
235.0600999 1.412702313
237.0757499 3.268033455
243.0651853 0.9966326715
259.0600999 2.82205606
261.0757499 34.08107799
263.0550145 0.8083181254
263.0914 1.312030063
265.1070501 1.243393987
267.1227001 0.8547927913
279.0863146 3.953051074

Name: +ve in-silico MS/MS by CFM-ID for QLUBSVGFMGYGKK-UHFFFAOYSA-N
ID: QLUBSVGFMGYGKK-UHFFFAOYSA-N
Comment: Energy0
Num peaks: 17
67.05422664 1.02965849
83.04914126 2.984803936
85.06479133 1.543311647
89.09609146 0.8870046186
101.0597059 0.9786460445
103.075356 1.748218074
163.0600999 2.339722521
207.0287997 0.7384181462
219.0287997 0.9301359403
243.0651853 1.812252972
261.0757499 15.16949321
263.0914 1.091664655
279.0863146 16.14341069
367.0659731 2.346810547
405.1180087 4.147988101
423.1285734 14.32540308
441.139138 12.34122333

Name: +ve in-silico MS/MS by CFM-ID for QLUBSVGFMGYGKK-UHFFFAOYSA-N
ID: QLUBSVGFMGYGKK-UHFFFAOYSA-N
Comment: Energy1
Num peaks: 22
43.01784114 0.8760849096
65.03857658 1.186808984
67.05422664 1.027124533
83.04914126 2.020915839
85.06479133 1.331408438
89.09609146 1.012358429
145.0495352 2.514248852
163.0600999 3.097762719
177.0182351 0.9372366477
191.0338851 2.375890001
235.0964854 0.86356285
237.0757499 0.8576332733
243.0651853 1.086779451
251.0914 2.987407443
259.0600999 0.9125980764
261.0757499 27.77819345
263.0914 1.948058235
279.0863146 18.73780217
405.1180087 3.029883838
413.1442234 0.789351818
423.1285734 3.485943782
441.139138 1.302833899

Name: +ve in-silico MS/MS by CFM-ID for QLUBSVGFMGYGKK-UHFFFAOYSA-N
ID: QLUBSVGFMGYGKK-UHFFFAOYSA-N
Comment: Energy2
Num peaks: 31
43.01784114 1.54409526
57.0334912 1.065180698
65.03857658 6.329868789
67.05422664 0.8185551232
69.06987671 0.8175917541
71.08552677 1.508677985
73.06479133 1.28381322
83.04914126 11.95612833
85.06479133 2.264848985
87.00767038 0.8227159931
87.04405588 1.079186889
87.08044139 2.072557642
89.09609146 1.240731996
101.0597059 1.065305215
103.075356 1.185442975
145.0495352 1.303647108
147.0651853 1.12219506
163.0600999 1.103755667
189.0182351 1.36780819
191.0338851 2.832458802
205.0131497 4.569513379
207.0287997 6.599223341
219.0287997 1.409012783
221.0808353 0.9200352001
237.0757499 1.375399686
243.0651853 0.9344009194
259.0600999 0.9265884833
261.0757499 6.656691399
279.0863146 3.279485035
349.0554084 0.9788234109
423.1285734 1.126315973

Name: +ve in-silico MS/MS by CFM-ID for CLDXTMCVRIUGFM-UHFFFAOYSA-N
ID: CLDXTMCVRIUGFM-UHFFFAOYSA-N
Comment: Energy0
Num peaks: 14
163.0600999 2.374325416
207.0287997 1.172085727
219.0287997 0.9837594285
243.0651853 1.961284853
259.0600999 0.7650255362
261.0757499 16.22834796
263.0914 1.357026187
279.0863146 16.80517656
349.0554084 1.111952783
367.0659731 3.822916013
381.1180087 1.266431018
405.1180087 4.57427214
423.1285734 15.37447437
441.139138 12.63282122

Name: +ve in-silico MS/MS by CFM-ID for CLDXTMCVRIUGFM-UHFFFAOYSA-N
ID: CLDXTMCVRIUGFM-UHFFFAOYSA-N
Comment: Energy1
Num peaks: 25
41.00219107 0.5793877777
43.01784114 0.844049143
53.00219107 2.119474007
55.01784114 0.9266216066
139.002585 0.7008655606
145.0495352 2.419701171
163.0600999 2.956080551
189.0546206 0.6890764572
191.0338851 3.196867956
193.0131497 0.7161113712
205.0495352 11.46937936
207.0651853 1.362742461
209.0808353 2.783381831
221.0808353 0.7891183306
235.0964854 0.7966776533
243.0651853 0.6878268071
251.0914 1.242769534
259.0600999 0.5590352406
261.0757499 19.60385981
263.0914 1.724398344
279.0863146 14.7629966
351.107444 2.479264418
405.1180087 2.474952568
423.1285734 3.014641693
441.139138 1.210489409

Name: +ve in-silico MS/MS by CFM-ID for CLDXTMCVRIUGFM-UHFFFAOYSA-N
ID: CLDXTMCVRIUGFM-UHFFFAOYSA-N
Comment: Energy2
Num peaks: 31
25.00727645 0.6356903987
41.00219107 0.9567524131
43.01784114 1.764373315
45.0334912 0.7114006034
53.00219107 3.406387478
55.01784114 2.48260007
57.0334912 1.02526206
59.04914126 0.7259990067
65.03857658 1.934685671
83.04914126 4.346291823
87.00767038 0.834031209
101.0233204 0.6580468532
103.0389705 0.9065361932
139.002585 0.7847910843
145.0495352 1.321576805
147.0651853 1.223373741
163.0600999 1.191831071
191.0338851 2.984425412
205.0131497 7.748729756
207.0287997 10.4224486
211.0600999 0.762825571
219.0287997 2.006291716
243.0651853 1.413893374
245.0808353 0.8528832381
259.0600999 1.137292102
261.0757499 9.250506913
263.0914 1.22073934
279.0863146 3.609860621
349.0554084 1.697372986
379.1023586 0.73614517
423.1285734 0.9619246776

Name: +ve in-silico MS/MS by CFM-ID for GQKFBBFJXNHNGP-UHFFFAOYSA-N
ID: GQKFBBFJXNHNGP-UHFFFAOYSA-N
Comment: Energy0
Num peaks: 22
103.0389705 0.6588883405
103.075356 0.7706632403
163.0600999 2.520144089
191.0702706 0.7369898232
193.0859207 0.8556811009
207.0287997 0.9240871659
219.0287997 0.9459498921
243.0651853 1.709278541
259.0600999 0.7293781827
261.0757499 14.57247856
263.0914 1.133125067
279.0863146 16.20139702
335.1125294 1.120676076
337.1281794 0.6485424037
349.0554084 0.966464725
351.107444 0.7512945289
353.1230941 0.8907159121
355.1387441 0.8297885429
367.0659731 3.131676029
405.1180087 3.547227969
423.1285734 14.38678115
441.139138 12.58078953

Name: +ve in-silico MS/MS by CFM-ID for GQKFBBFJXNHNGP-UHFFFAOYSA-N
ID: GQKFBBFJXNHNGP-UHFFFAOYSA-N
Comment: Energy1
Num peaks: 22
43.01784114 0.8391260251
145.0495352 2.281202648
163.0600999 3.23454762
177.0182351 0.84997769
189.0182351 0.828135634
191.0338851 3.028578505
191.0702706 3.867769851
193.0131497 1.210464219
193.0859207 18.81492923
235.0964854 0.8548069096
243.0651853 0.8492892953
251.0914 2.003328718
261.0757499 15.2614871
263.0914 1.370813494
279.0863146 12.94659208
333.0968793 1.647071588
335.1125294 2.48266871
337.1281794 0.9476128037
353.1230941 0.7528808217
405.1180087 1.996653579
423.1285734 2.834303691
441.139138 1.190937524

Name: +ve in-silico MS/MS by CFM-ID for GQKFBBFJXNHNGP-UHFFFAOYSA-N
ID: GQKFBBFJXNHNGP-UHFFFAOYSA-N
Comment: Energy2
Num peaks: 31
43.01784114 1.550621787
65.03857658 1.546509775
71.01275576 0.9443203668
73.02840582 0.7697450692
83.04914126 1.317265587
87.00767038 1.081397004
103.0389705 0.9293467666
145.0495352 1.030313653
147.0651853 0.877176612
163.0600999 3.296902707
175.075356 0.7974680358
187.002585 2.052533574
189.0182351 2.937703636
191.0338851 3.512127358
191.0702706 1.220033515
193.0859207 2.839114007
202.9974996 1.590824245
205.0131497 10.13545634
207.0287997 10.26171834
209.0808353 1.373137669
211.0600999 0.751020795
219.0287997 1.128435608
237.0757499 1.500596499
261.0757499 4.71114838
279.0499291 1.210710999
279.0863146 1.682396496
281.0655792 1.052448701
297.0604938 0.9277448189
325.0554084 0.963650298
349.0554084 2.475524848
423.1285734 0.9339007399

Name: +ve in-silico MS/MS by CFM-ID for LOSCWWLGGZHTJA-UHFFFAOYSA-N
ID: LOSCWWLGGZHTJA-UHFFFAOYSA-N
Comment: Energy0
Num peaks: 7
171.1491896 4.867699584
306.0758679 3.356563311
368.1791099 1.749097318
398.1696881 1.51337995
416.1802527 18.83012041
418.1759163 19.01487713
436.186481 31.98637892

Name: +ve in-silico MS/MS by CFM-ID for LOSCWWLGGZHTJA-UHFFFAOYSA-N
ID: LOSCWWLGGZHTJA-UHFFFAOYSA-N
Comment: Energy1
Num peaks: 31
41.03857658 1.669004868
45.0334912 4.006479896
88.07569036 1.521623469
113.1073248 1.130519929
127.1229749 1.339642645
139.1229749 1.149479928
143.1178895 2.392990143
153.138625 3.492855172
157.1335396 0.9225941281
171.1491896 8.453062687
248.0340031 1.341553773
266.0445678 1.783581591
278.0445678 3.004361217
288.0653032 0.6503745111
306.0758679 5.811458454
349.1180671 1.588098392
350.1685452 0.8065372985
352.1841953 1.744715964
363.1337172 0.6510675566
368.1791099 1.483432217
370.1947599 1.896642344
374.1497016 0.7157343578
392.1602662 0.9808529677
398.1696881 1.039070151
400.1653516 1.360238691
404.1602662 2.98175637
406.1759163 0.7809798244
408.1915664 0.9541676506
416.1802527 1.364250613
418.1759163 13.21268212
436.186481 8.867427182

Name: +ve in-silico MS/MS by CFM-ID for LOSCWWLGGZHTJA-UHFFFAOYSA-N
ID: LOSCWWLGGZHTJA-UHFFFAOYSA-N
Comment: Energy2
Num peaks: 31
41.03857658 1.233779739
45.0334912 2.436814499
56.04947561 1.078720404
74.0600403 1.100285337
79.05422664 0.8372862971
85.07602471 2.530771576
100.0756904 1.10074818
113.1073248 2.302710591
127.035383 1.340669105
127.1229749 3.532278035
129.1022395 1.650951456
139.1229749 1.257651478
153.138625 0.8642865278
171.1491896 2.340569992
238.0684968 2.462882754
246.0383395 2.26677235
248.0340031 2.735360922
266.0445678 1.327432686
278.0445678 0.9029597628
282.0758679 0.9159896055
288.0653032 0.8471483498
306.0758679 3.310181306
324.1528951 2.277569686
336.1528951 0.8885902694
350.1685452 1.327548005
372.154038 2.235788056
374.1497016 2.692298005
390.1446162 1.081278153
398.1696881 0.8155320182
408.1551809 0.8633760684
420.1551809 1.170400636

Name: +ve in-silico MS/MS by CFM-ID for GRXHULLUUNEVPP-UHFFFAOYSA-N
ID: GRXHULLUUNEVPP-UHFFFAOYSA-N
Comment: Energy0
Num peaks: 23
103.0389705 0.5684247005
107.0491413 0.7267936866
109.0284058 1.150865175
111.0440559 0.4489902027
121.0284058 0.4858874653
123.0440559 1.387621979
125.0597059 13.11580775
127.075356 0.6018253019
135.0076704 0.7271400382
137.0233204 2.209022496
139.0389705 0.47589446
163.0600999 1.910004271
253.0706646 1.206429258
261.0757499 10.81424404
263.0914 0.6417626757
271.0812292 1.333853174
279.0863146 16.3031534
281.0655792 0.5971731396
297.0604938 0.4843406941
299.0761439 3.43615648
411.1285734 0.4513081871
423.1285734 10.35900345
441.139138 10.96539532

Name: +ve in-silico MS/MS by CFM-ID for GRXHULLUUNEVPP-UHFFFAOYSA-N
ID: GRXHULLUUNEVPP-UHFFFAOYSA-N
Comment: Energy1
Num peaks: 24
39.02292652 0.6964903209
43.01784114 0.6874457769
107.0491413 1.648894485
109.0284058 1.653233128
121.0284058 1.403941425
123.0440559 1.31936098
125.0597059 22.45903195
135.0076704 0.867221252
137.0233204 4.810262638
139.0389705 2.0624993
143.0702706 0.8159217518
145.0495352 2.011980672
155.0338851 1.039221035
163.0600999 2.275195916
243.0651853 1.179530133
249.0757499 1.343611317
251.0914 0.8967230108
261.0757499 13.56880592
263.0914 0.9080403042
279.0863146 13.96205093
299.0761439 0.9315304692
411.1285734 0.855853732
423.1285734 1.981684914
441.139138 0.8342959546

Name: +ve in-silico MS/MS by CFM-ID for GRXHULLUUNEVPP-UHFFFAOYSA-N
ID: GRXHULLUUNEVPP-UHFFFAOYSA-N
Comment: Energy2
Num peaks: 31
39.02292652 1.263509932
41.03857658 1.312834728
43.01784114 1.342877153
55.01784114 0.9786835523
57.0334912 0.7656780262
67.01784114 1.922555167
69.0334912 0.8432314293
87.00767038 0.8688863558
105.0334912 0.767539613
107.0491413 1.341831905
109.0284058 3.854423241
109.0647913 0.9502502519
111.0440559 1.362683895
121.0284058 1.443402835
123.0440559 1.677746655
125.0597059 10.14959782
127.075356 0.9136140666
135.0076704 1.264127133
137.0233204 5.907671292
139.0389705 1.123892007
145.0495352 1.376807057
147.0651853 1.032559327
179.0338851 0.7824838344
193.0495352 0.7610077757
205.0495352 0.942803299
219.0651853 1.139273846
249.0757499 1.120071274
253.0706646 1.022097134
261.0757499 5.986863374
279.0863146 3.261624824
379.1023586 0.7451562574

Name: +ve in-silico MS/MS by CFM-ID for WBDYAQRRVPFXCW-UHFFFAOYSA-N
ID: WBDYAQRRVPFXCW-UHFFFAOYSA-N
Comment: Energy0
Num peaks: 23
103.0389705 0.564525241
107.0491413 0.7207426561
109.0284058 1.311529459
111.0440559 0.5882583689
121.0284058 0.4826779798
123.0440559 1.377199753
125.0597059 12.98001211
127.075356 0.5975597878
135.0076704 0.7222868509
137.0233204 2.197075117
139.0389705 0.472619382
163.0600999 1.89777948
253.0706646 1.20043147
261.0757499 10.72948987
263.0914 0.6380827112
271.0812292 1.32447177
279.0863146 16.15471797
281.0655792 0.5942042814
297.0604938 0.4809787254
299.0761439 3.41104502
411.1285734 0.53943088
423.1285734 10.28702215
441.139138 10.85663697

Name: +ve in-silico MS/MS by CFM-ID for WBDYAQRRVPFXCW-UHFFFAOYSA-N
ID: WBDYAQRRVPFXCW-UHFFFAOYSA-N
Comment: Energy1
Num peaks: 25
43.01784114 0.676009008
107.0491413 1.622779171
109.0284058 1.788414616
111.0440559 0.7600528014
121.0284058 1.360953631
123.0440559 1.274913942
125.0597059 21.85909397
135.0076704 0.841560313
137.0233204 4.697039568
139.0389705 2.014777713
143.0702706 0.7959597836
145.0495352 1.980837278
155.0338851 1.004620598
163.0600999 2.234721044
205.0495352 1.296027908
243.0651853 1.1401882
249.0757499 1.959881472
251.0914 0.8669079108
261.0757499 13.14687613
263.0914 0.8938466668
279.0863146 13.5591842
299.0761439 0.9101479758
411.1285734 0.822999296
423.1285734 1.939419275
441.139138 0.8086677627

Name: +ve in-silico MS/MS by CFM-ID for WBDYAQRRVPFXCW-UHFFFAOYSA-N
ID: WBDYAQRRVPFXCW-UHFFFAOYSA-N
Comment: Energy2
Num peaks: 31
43.01784114 1.321228096
51.02292652 1.353513102
53.00219107 0.7852842105
55.01784114 1.372062285
57.0334912 0.8233779513
67.01784114 1.571750674
85.02840582 1.004719228
87.00767038 0.8549264824
107.0491413 1.358070184
109.0284058 4.501029611
109.0647913 0.9349831538
111.0440559 2.202006133
121.0284058 1.121342827
123.0440559 1.511800403
125.0597059 9.718601017
127.075356 0.8959393042
135.0076704 1.242264005
137.0233204 5.809459832
139.0389705 1.102463169
145.0495352 1.354686728
147.0651853 1.015969819
163.0600999 0.7050369451
193.0495352 0.988962428
205.0495352 2.424943798
219.0651853 1.372625861
249.0757499 1.301356502
253.0706646 1.005675715
261.0757499 5.870629884
279.0863146 3.206176832
379.1023586 0.7364920407
423.1285734 0.681258772

Name: +ve in-silico MS/MS by CFM-ID for BKONYDPZYVKIPA-UHFFFAOYSA-N
ID: BKONYDPZYVKIPA-UHFFFAOYSA-N
Comment: Energy0
Num peaks: 20
51.02292652 0.562580713
103.0389705 0.5736775922
109.0284058 1.263964726
111.0440559 0.8817326548
123.0440559 1.307796922
125.0597059 13.02928073
127.075356 0.9572217284
135.0076704 0.741223218
137.0233204 2.23026634
153.0182351 0.9981331907
163.0600999 2.029878506
253.0706646 1.175910777
261.0757499 10.08144012
263.0914 0.6154259235
271.0812292 1.345985799
279.0863146 16.65447067
281.0655792 0.6009998257
299.0761439 4.040950493
423.1285734 9.822240859
441.139138 11.10637811

Name: +ve in-silico MS/MS by CFM-ID for BKONYDPZYVKIPA-UHFFFAOYSA-N
ID: BKONYDPZYVKIPA-UHFFFAOYSA-N
Comment: Energy1
Num peaks: 24
39.02292652 0.6937836652
43.01784114 0.748562419
55.01784114 0.6635815292
109.0284058 2.015565634
111.0440559 0.7745755143
121.0284058 1.54517047
123.0440559 1.136743598
125.0597059 15.3946782
135.0076704 1.094706771
137.0233204 5.728728613
139.0389705 1.797961341
143.0702706 0.9727161146
145.0495352 2.066175616
155.0338851 1.276212408
163.0600999 2.81464919
249.0757499 0.8488969273
251.0914 1.173819203
261.0757499 16.1076945
263.0914 0.9066631579
279.0863146 17.32750929
299.0761439 1.145674516
411.1285734 0.7059544709
423.1285734 2.188822876
441.139138 0.9770025758

Name: +ve in-silico MS/MS by CFM-ID for BKONYDPZYVKIPA-UHFFFAOYSA-N
ID: BKONYDPZYVKIPA-UHFFFAOYSA-N
Comment: Energy2
Num peaks: 31
39.02292652 1.296283014
41.03857658 0.9341328705
43.01784114 1.262223368
49.00727645 3.490981354
51.02292652 5.836855579
53.03857658 2.540504602
55.01784114 1.270696067
55.05422664 1.693811475
57.06987671 0.9840791325
59.08552677 0.8358961124
67.01784114 1.853414139
81.0334912 0.7902981622
87.00767038 0.9767930096
109.0284058 3.808785059
109.0647913 1.157963625
111.0440559 1.724200997
123.0440559 1.105812851
125.0597059 8.60391628
127.075356 1.361383869
135.0076704 1.105589004
137.0233204 5.288130912
139.0389705 0.9197919647
145.0495352 1.140217813
147.0651853 1.007647875
153.0182351 4.652772836
155.0338851 0.7807329144
163.0600999 0.7922514407
167.0338851 1.643793768
253.0706646 0.8278840143
261.0757499 4.2255249
279.0863146 2.780652018

Name: +ve in-silico MS/MS by CFM-ID for HZGRKVLFNUPBQJ-UHFFFAOYSA-N
ID: HZGRKVLFNUPBQJ-UHFFFAOYSA-N
Comment: Energy0
Num peaks: 14
91.05422664 15.79301378
125.0233204 1.383599116
141.0182351 3.46081793
143.0338851 1.179797374
163.0600999 2.260386886
171.0287997 2.171532081
261.0757499 8.273980661
263.0914 0.8467389323
279.0863146 17.22650265
287.0761439 1.253290804
305.0867085 1.392193205
333.0816232 3.45386126
423.1285734 9.678449056
441.139138 12.01582317

Name: +ve in-silico MS/MS by CFM-ID for HZGRKVLFNUPBQJ-UHFFFAOYSA-N
ID: HZGRKVLFNUPBQJ-UHFFFAOYSA-N
Comment: Energy1
Num peaks: 13
91.05422664 30.96128445
125.0233204 1.266175028
141.0182351 4.936873871
143.0338851 1.909063608
145.0495352 2.67751812
163.0600999 2.64724635
171.0287997 5.368385046
173.0444498 1.729839325
261.0757499 8.477428484
279.0863146 15.93791368
333.0816232 1.057352843
423.1285734 2.124763938
441.139138 0.9915717587

Name: +ve in-silico MS/MS by CFM-ID for HZGRKVLFNUPBQJ-UHFFFAOYSA-N
ID: HZGRKVLFNUPBQJ-UHFFFAOYSA-N
Comment: Energy2
Num peaks: 31
43.01784114 1.449184086
45.0334912 0.6880963862
63.02292652 0.7048019984
65.03857658 0.9816069023
87.00767038 0.9961259512
91.0389705 0.7465494479
91.05422664 13.95367264
93.06987671 1.882415968
95.08552677 0.6688607154
97.10117684 1.090818968
99.1168269 0.6713871358
101.0233204 0.7765219387
119.0338851 0.8801762333
125.0233204 5.159518839
141.0182351 12.82362262
143.0338851 4.158645358
145.0495352 2.196451639
147.0651853 1.162318626
163.0600999 1.277459113
166.9974996 0.6907787581
169.0131497 1.217099482
171.0287997 6.091276281
173.0444498 1.035793516
261.0757499 3.707921997
279.0863146 3.278032513
287.0761439 1.195463215
349.0917939 0.8717148058
353.1230941 0.6884126749
379.1023586 1.920179826
381.1180087 1.489965658
423.1285734 0.985973916

Name: +ve in-silico MS/MS by CFM-ID for OCSMCGIVBNZICP-UHFFFAOYSA-N
ID: OCSMCGIVBNZICP-UHFFFAOYSA-N
Comment: Energy0
Num peaks: 6
91.05422664 13.70379668
163.0600999 2.853037347
171.0287997 2.190379652
261.0757499 15.48311854
279.0863146 46.93517223
441.139138 1.420741152

Name: +ve in-silico MS/MS by CFM-ID for OCSMCGIVBNZICP-UHFFFAOYSA-N
ID: OCSMCGIVBNZICP-UHFFFAOYSA-N
Comment: Energy1
Num peaks: 9
91.05422664 32.7858663
109.0647913 0.9944992865
145.0495352 4.684688042
163.0600999 5.673412758
171.0287997 4.793356582
173.0444498 1.706716711
261.0757499 10.68958477
279.0863146 17.74509402
423.1285734 1.804983464

Name: +ve in-silico MS/MS by CFM-ID for OCSMCGIVBNZICP-UHFFFAOYSA-N
ID: OCSMCGIVBNZICP-UHFFFAOYSA-N
Comment: Energy2
Num peaks: 26
41.00219107 1.301114767
43.01784114 0.7963681766
47.04914126 0.7319364392
57.0334912 0.9546891531
67.01784114 3.236545145
69.0334912 1.834609921
71.04914126 1.600272395
73.06479133 1.334063286
91.05422664 23.14668098
96.99202031 1.280670585
99.00767038 3.127154374
101.0233204 4.242242014
103.0389705 1.583309777
109.0647913 2.437967236
111.0076704 1.824396077
115.0389705 1.993570626
143.0338851 3.561457513
145.0495352 2.328208763
147.0651853 0.8785981472
163.0600999 0.7718175161
171.0287997 6.527467268
173.0444498 2.525048723
175.0600999 0.6798604972
249.0757499 0.6749238879
261.0757499 8.305384692
279.0863146 2.637274448

Name: +ve in-silico MS/MS by CFM-ID for LKUAZERQWYILHX-UHFFFAOYSA-N
ID: LKUAZERQWYILHX-UHFFFAOYSA-N
Comment: Energy0
Num peaks: 16
91.05422664 14.61783147
93.06987671 0.6785288162
143.0338851 1.304958962
163.0600999 1.985406687
171.0287997 2.013081611
261.0757499 12.1620527
263.0914 0.7114686021
279.0863146 14.50049178
287.0761439 1.968488713
305.0867085 1.690185076
315.0710585 0.6992477784
333.0816232 3.057204422
369.1180087 1.428393607
405.1180087 1.327973793
423.1285734 11.99014709
441.139138 9.959429996

Name: +ve in-silico MS/MS by CFM-ID for LKUAZERQWYILHX-UHFFFAOYSA-N
ID: LKUAZERQWYILHX-UHFFFAOYSA-N
Comment: Energy1
Num peaks: 15
91.05422664 30.38222425
143.0338851 0.8647223683
145.0495352 2.213248736
155.0338851 0.8455604428
163.0600999 2.457487944
169.0131497 0.8664238448
171.0287997 4.819403296
173.0444498 1.559987383
243.0651853 0.8250468657
261.0757499 16.55507057
263.0914 1.106717564
279.0863146 14.09544162
333.0816232 0.9350091039
423.1285734 2.318965883
441.139138 0.8566431762

Name: +ve in-silico MS/MS by CFM-ID for LKUAZERQWYILHX-UHFFFAOYSA-N
ID: LKUAZERQWYILHX-UHFFFAOYSA-N
Comment: Energy2
Num peaks: 31
43.01784114 1.348849795
53.00219107 0.7494962331
63.02292652 0.6871143225
65.03857658 0.9164182441
73.02840582 0.6582788379
87.00767038 0.8473106514
91.0389705 0.6267576312
91.05422664 17.34735609
93.06987671 1.941291813
101.0233204 2.984566579
103.0389705 0.7796565908
143.0338851 5.386800222
145.0495352 2.461168032
147.0651853 1.006919386
163.0600999 1.360104255
169.0131497 1.238730245
171.0287997 5.913386854
173.0444498 1.076943446
189.0546206 2.08200113
191.0702706 0.6851401123
203.0702706 0.9270684109
207.0651853 2.069419285
261.0604938 1.09593336
261.0757499 6.35479714
279.0863146 2.936203024
287.0761439 1.239253335
349.0917939 0.961788499
351.107444 1.138460734
379.1023586 0.7194268466
381.1180087 0.6908347161
423.1285734 0.6736533822

Name: +ve in-silico MS/MS by CFM-ID for LQWCMNXJKJPLAJ-UHFFFAOYSA-N
ID: LQWCMNXJKJPLAJ-UHFFFAOYSA-N
Comment: Energy0
Num peaks: 24
29.00219107 0.5956604231
56.99710569 4.985576577
133.0284058 0.8875666579
151.0389705 1.566792157
163.0600999 2.41047302
181.0706646 1.465692467
189.0910061 0.7030461428
191.0338851 1.396022097
193.0131497 0.8392697988
203.0702706 1.0412751
205.0131497 4.133990563
205.0859207 4.262615787
207.0287997 4.536553538
207.1015708 0.5867213325
209.0444498 1.891164278
221.0808353 4.461022138
261.0757499 8.221234735
263.0914 1.327249358
265.1281794 0.6544789091
279.0863146 10.71268495
367.1387441 5.357807332
385.1493088 4.242523749
423.1285734 6.706965314
441.139138 7.315878953

Name: +ve in-silico MS/MS by CFM-ID for LQWCMNXJKJPLAJ-UHFFFAOYSA-N
ID: LQWCMNXJKJPLAJ-UHFFFAOYSA-N
Comment: Energy1
Num peaks: 30
29.00219107 1.047562846
43.01784114 0.6331989884
56.99710569 6.936616429
83.04914126 0.8303518152
87.08044139 1.166420329
89.05970595 1.085557059
103.075356 0.8119629578
133.0284058 1.003603482
145.0495352 1.846735018
151.0389705 0.6383840973
163.0600999 3.190057646
187.075356 0.8723557846
189.0910061 2.145808006
191.0338851 0.7084698305
203.0702706 1.674203622
205.0131497 1.100922231
205.0859207 8.421972085
207.0287997 1.241236408
207.1015708 1.957863373
221.0808353 4.863718548
223.0964854 4.604982956
243.0651853 1.325676045
261.0757499 10.79821961
263.0914 1.579175877
279.0863146 13.04657988
349.1281794 0.7088923397
367.1387441 2.413592981
385.1493088 0.6942982812
423.1285734 1.903112688
441.139138 0.7782311655

Name: +ve in-silico MS/MS by CFM-ID for LQWCMNXJKJPLAJ-UHFFFAOYSA-N
ID: LQWCMNXJKJPLAJ-UHFFFAOYSA-N
Comment: Energy2
Num peaks: 16
29.00219107 1.031004877
56.99710569 8.937118102
59.04914126 2.392636488
87.08044139 1.034555225
133.0284058 5.900992864
135.0440559 2.718433419
149.0233204 5.629057316
151.0389705 32.88150823
163.0600999 0.9104471799
191.0338851 3.879358868
205.0131497 3.234662283
205.0859207 2.166416935
209.0444498 1.010908974
221.0808353 7.175646556
223.0964854 0.9306612041
367.1387441 0.7655898309

Name: +ve in-silico MS/MS by CFM-ID for AMZJQSAXYKSGRL-UHFFFAOYSA-N
ID: AMZJQSAXYKSGRL-UHFFFAOYSA-N
Comment: Energy0
Num peaks: 10
135.0804414 4.188038889
152.1069905 1.335847146
325.0738318 1.690081259
386.1054663 1.197655781
416.1160309 3.948803235
430.1680665 10.33769496
432.1837166 1.023077732
434.1265956 9.007204272
458.1629811 11.18041947
476.1735458 36.69392089

Name: +ve in-silico MS/MS by CFM-ID for AMZJQSAXYKSGRL-UHFFFAOYSA-N
ID: AMZJQSAXYKSGRL-UHFFFAOYSA-N
Comment: Energy1
Num peaks: 31
43.05422664 1.249941991
61.06479133 1.167198605
95.04914126 1.797741739
110.0600403 1.292394426
135.0804414 1.992490209
152.0261533 1.11402076
152.1069905 1.111504419
164.0261533 0.8206371363
178.0418034 1.399484013
281.0920687 0.8460654185
285.1233688 1.044462126
324.0898162 0.7549500853
325.0738318 1.83455392
325.154669 0.7875321177
342.1003809 1.004600745
370.1105516 0.8459592413
372.1262017 0.6935605301
386.1054663 3.047264035
388.1211163 2.835570264
390.1367664 9.014906841
398.1054663 1.025602471
407.1156966 1.27579774
416.1160309 9.102984662
418.131681 2.644944309
430.1680665 4.532761997
432.1837166 1.695284719
434.1265956 11.10906348
449.1626468 0.7550881848
458.1629811 4.526870425
460.1422457 0.6837366436
476.1735458 4.862082666

Name: +ve in-silico MS/MS by CFM-ID for AMZJQSAXYKSGRL-UHFFFAOYSA-N
ID: AMZJQSAXYKSGRL-UHFFFAOYSA-N
Comment: Energy2
Num peaks: 31
43.05422664 1.598507414
51.02292652 5.717967208
63.02292652 2.685528607
65.03857658 3.016734785
95.04914126 1.338252401
128.0494756 0.8930852104
135.0804414 3.974655675
162.0105033 1.171079529
164.0261533 2.214885148
178.0418034 2.312217855
263.081504 1.16195729
265.1335396 0.8299911106
279.0683525 2.794164824
279.1491896 1.47101809
283.1077188 1.155525883
294.0792515 1.266261054
297.0789172 0.7662958882
325.0738318 1.048113415
342.1003809 0.8159887202
358.1105516 2.466076046
370.1105516 5.87701878
372.1262017 1.395621191
374.1054663 0.8580288004
386.1054663 4.6166325
388.1211163 2.938019906
394.1913888 1.025022635
401.1415174 1.51715037
414.1367664 1.217524727
416.1160309 2.734241819
418.131681 1.516993389
460.1422457 0.9566568978

Name: +ve in-silico MS/MS by CFM-ID for XKZJQISVJKFSAB-UHFFFAOYSA-N
ID: XKZJQISVJKFSAB-UHFFFAOYSA-N
Comment: Energy0
Num peaks: 11
135.0804414 2.56472129
178.0418034 2.855914308
252.1019051 2.702689861
254.1175552 2.865325449
269.1284542 23.83884413
271.1441043 3.731465282
325.0738318 8.128358722
416.1160309 2.645465986
434.1265956 6.677795226
458.1629811 3.749096789
476.1735458 20.47200724

Name: +ve in-silico MS/MS by CFM-ID for XKZJQISVJKFSAB-UHFFFAOYSA-N
ID: XKZJQISVJKFSAB-UHFFFAOYSA-N
Comment: Energy1
Num peaks: 24
95.04914126 2.214395024
110.0600403 0.9679169125
120.0443902 2.465818725
135.0804414 1.584093347
152.0261533 0.7299951392
164.0261533 0.9975985837
178.0418034 6.353440418
188.0261533 1.048097183
206.036718 5.177865765
214.086255 2.165093816
252.1019051 5.902944711
254.1175552 1.617270731
269.1284542 20.68409744
271.1441043 1.712917973
297.0789172 4.110948417
299.0945672 1.743056794
307.0632671 1.080641496
325.0738318 7.897228391
407.1156966 0.7157343109
416.1160309 3.104615509
418.131681 0.9929195291
434.1265956 4.74952757
458.1629811 0.6824332539
476.1735458 1.515335224

Name: +ve in-silico MS/MS by CFM-ID for XKZJQISVJKFSAB-UHFFFAOYSA-N
ID: XKZJQISVJKFSAB-UHFFFAOYSA-N
Comment: Energy2
Num peaks: 31
49.00727645 1.112182356
51.02292652 1.945591353
63.02292652 1.62513165
65.03857658 2.051311
79.05422664 1.005666831
95.04914126 0.9367014276
105.0334912 1.459011463
120.0443902 4.085565174
128.0494756 0.9745879191
133.0647913 1.314617849
135.0804414 1.786300252
142.0651257 1.281354942
146.0600403 1.084355129
151.0309044 0.9028321314
162.0105033 2.104656462
164.0261533 2.455148545
174.0105033 0.9303642729
176.0261533 1.36669923
178.0418034 13.68344173
180.0574535 1.090141121
184.0756904 1.547736965
185.0709393 2.229512033
199.0865894 2.641111044
229.0971541 1.406264935
251.1178895 1.449763743
252.1019051 2.364956938
253.0971541 1.558896084
254.1175552 0.8969425849
269.1284542 3.765560721
297.0789172 3.222327643
325.0738318 3.899198861

Name: +ve in-silico MS/MS by CFM-ID for PCKZOZOGPPMWKN-UHFFFAOYSA-N
ID: PCKZOZOGPPMWKN-UHFFFAOYSA-N
Comment: Energy0
Num peaks: 7
135.0804414 1.925964941
281.0840025 1.809762123
388.1211163 3.950012313
430.1680665 2.883488659
432.1837166 57.8451157
434.1265956 2.672615122
476.1735458 9.487127751

Name: +ve in-silico MS/MS by CFM-ID for PCKZOZOGPPMWKN-UHFFFAOYSA-N
ID: PCKZOZOGPPMWKN-UHFFFAOYSA-N
Comment: Energy1
Num peaks: 13
135.0804414 1.249796859
150.0913404 1.368422795
279.1491896 1.530966282
281.0840025 1.232936021
281.1648397 1.156032032
296.0949016 1.21737882
372.1262017 3.526140878
388.1211163 13.20690278
390.1367664 34.61352012
430.1680665 1.282450066
432.1837166 16.72863965
434.1265956 1.969216222
476.1735458 1.266094388

Name: +ve in-silico MS/MS by CFM-ID for PCKZOZOGPPMWKN-UHFFFAOYSA-N
ID: PCKZOZOGPPMWKN-UHFFFAOYSA-N
Comment: Energy2
Num peaks: 30
43.05422664 1.073846657
51.02292652 1.059732662
61.06479133 0.9314740872
135.0804414 7.085935506
150.0913404 4.649297632
162.0105033 0.8271946587
164.0261533 2.965864558
178.0418034 2.870039641
267.1491896 1.386612984
277.1335396 1.186548666
279.0683525 0.92673494
279.1491896 1.248215015
281.0840025 4.128080885
281.1648397 2.062003579
296.0949016 3.863801739
339.1258674 3.309486735
346.1105516 1.283006262
354.1367664 3.083360774
358.1105516 2.596288928
360.1262017 6.204415015
362.1418518 0.9009291047
370.1105516 0.8242856172
372.1262017 6.448667925
374.1418518 1.492413775
388.1211163 11.55348289
390.1367664 2.238253568
396.2070389 1.009989621
403.1571675 0.9041879704
416.1524165 1.169662557
432.1837166 1.534253678

Name: +ve in-silico MS/MS by CFM-ID for KEFOTPMSTYOJGB-ONEGZZNKSA-N
ID: KEFOTPMSTYOJGB-ONEGZZNKSA-N
Comment: Energy0
Num peaks: 22
43.01784114 0.4711760214
73.02840582 0.4661134527
103.0389705 0.5984864607
109.0284058 0.6709793906
121.0284058 8.950767495
123.0440559 5.176739762
125.0597059 1.33720184
135.0440559 0.6959731829
157.0495352 1.208619922
163.0600999 2.174574838
169.0495352 0.482197777
235.0812292 0.6488982277
261.0757499 10.73144529
263.0914 0.8344533138
279.0863146 18.40586978
315.0710585 0.7561658285
317.0867085 1.514871608
319.1023586 1.065293526
411.1285734 0.9155604938
413.1442234 0.5527196333
423.1285734 10.91437764
441.139138 11.70589426

Name: +ve in-silico MS/MS by CFM-ID for KEFOTPMSTYOJGB-ONEGZZNKSA-N
ID: KEFOTPMSTYOJGB-ONEGZZNKSA-N
Comment: Energy1
Num peaks: 31
43.01784114 0.7520452331
71.01275576 0.6141540965
101.0233204 1.361066643
107.0491413 0.5357863089
109.0284058 0.8746743073
121.0284058 10.65285353
123.0440559 2.322746039
135.0440559 3.142491075
137.0597059 0.7065254378
139.0389705 0.5432203735
141.0182351 1.744706414
143.0338851 2.723730876
145.0495352 3.234639964
155.0338851 1.508494707
157.0495352 3.629508192
163.0389705 0.6654087558
163.0600999 2.405150277
167.0338851 0.7357936185
169.0495352 1.005151524
247.0600999 0.9989538298
249.0757499 3.606188689
251.0914 3.146305544
261.0757499 9.444215753
277.0706646 0.8484882462
279.0863146 15.77091381
315.0710585 0.543608729
317.0867085 0.5449113668
411.1285734 1.16284765
413.1442234 0.591235294
423.1285734 2.305505618
441.139138 0.9421989849

Name: +ve in-silico MS/MS by CFM-ID for KEFOTPMSTYOJGB-ONEGZZNKSA-N
ID: KEFOTPMSTYOJGB-ONEGZZNKSA-N
Comment: Energy2
Num peaks: 31
43.01784114 1.803173402
53.00219107 0.7567999884
65.03857658 2.304248359
67.01784114 0.8162977814
71.01275576 2.494478463
85.02840582 0.9775019628
87.00767038 0.8868741876
93.0334912 1.126615463
95.04914126 0.9072020103
101.0233204 1.020011602
107.0491413 0.8503938613
109.0284058 1.236768464
121.0284058 11.90065774
123.0440559 6.425495659
131.0127558 0.8504882497
135.0440559 1.0267532
141.0182351 0.82100001
143.0338851 1.589354079
145.0495352 1.521425966
147.0651853 1.082133892
157.0495352 2.714400645
163.0389705 0.9692579128
163.0600999 1.139296801
169.0495352 1.28026067
205.0495352 0.7551450646
207.0651853 0.7691739987
217.0495352 0.8880606301
221.0808353 1.70238622
261.0757499 4.932346272
279.0863146 3.829072324
423.1285734 1.128213151

Name: +ve in-silico MS/MS by CFM-ID for NZZIJLWBYOSRHD-UHFFFAOYSA-N
ID: NZZIJLWBYOSRHD-UHFFFAOYSA-N
Comment: Energy0
Num peaks: 27
43.01784114 0.7001975619
103.0389705 0.6472897502
109.0284058 0.6620423119
121.0284058 3.372203832
123.0440559 1.476856634
125.0597059 0.6839067584
135.0440559 1.13472663
157.0495352 1.192201571
163.0600999 2.078540847
201.0393644 0.6370478414
203.0550145 0.957377334
205.0706646 1.4127549
233.0655792 0.669318997
243.0651853 0.8018223053
251.0761439 1.260872955
259.0600999 0.7260491862
261.0757499 13.88256023
263.0914 0.6023084896
279.0863146 16.024578
315.0710585 0.9458793854
317.0867085 1.481568271
319.1023586 0.9175228225
379.1023586 0.6079447894
405.1180087 1.735833264
413.1442234 0.6672546907
423.1285734 14.05669099
441.139138 10.86481675

Name: +ve in-silico MS/MS by CFM-ID for NZZIJLWBYOSRHD-UHFFFAOYSA-N
ID: NZZIJLWBYOSRHD-UHFFFAOYSA-N
Comment: Energy1
Num peaks: 31
43.01784114 0.7744936969
71.01275576 0.9132820692
89.02332044 1.268414698
109.0284058 0.918092581
121.0284058 5.74483408
123.0440559 1.938619676
133.0284058 0.8344737808
135.0440559 2.582645269
139.0389705 1.312833552
143.0338851 1.041713859
145.0284058 0.8476007917
145.0495352 1.896586105
147.0440559 0.8314511503
149.0597059 1.040971187
155.0338851 2.320252987
157.0495352 4.140696333
163.0600999 2.319121931
233.0808353 1.301391867
243.0651853 0.8535506087
247.0600999 0.7767096283
249.0757499 2.496803198
251.0914 2.690304203
261.0757499 15.12455388
263.0914 0.7414429056
279.0863146 13.72219647
297.0604938 0.8517954393
405.1180087 0.84649212
411.1285734 1.206809445
413.1442234 1.088610197
423.1285734 2.470381709
441.139138 0.8232019183

Name: +ve in-silico MS/MS by CFM-ID for NZZIJLWBYOSRHD-UHFFFAOYSA-N
ID: NZZIJLWBYOSRHD-UHFFFAOYSA-N
Comment: Energy2
Num peaks: 31
41.00219107 1.052265926
43.01784114 3.779864367
71.01275576 1.446386307
87.00767038 1.205753565
89.02332044 2.076571253
109.0284058 2.272915711
121.0284058 3.253367108
123.0440559 1.439281054
131.0127558 1.206304252
133.0284058 1.160340768
135.0440559 1.353867484
143.0338851 1.264233038
145.0284058 0.8966765147
145.0495352 1.161789006
147.0651853 0.9891105887
149.0597059 1.002931854
155.0338851 2.167940273
157.0284058 1.340550042
157.0495352 4.336178382
159.0440559 1.421978667
161.0597059 1.125837011
163.0600999 1.770657737
165.0910061 0.9336731482
169.0495352 0.9447520572
203.0702706 1.986475742
217.0495352 0.8853706977
219.0651853 2.489037696
221.0808353 0.9486745801
261.0757499 5.759289698
279.0863146 3.794934905
423.1285734 1.131610875

Name: +ve in-silico MS/MS by CFM-ID for ONCPIMITIYIYLE-UHFFFAOYSA-N
ID: ONCPIMITIYIYLE-UHFFFAOYSA-N
Comment: Energy0
Num peaks: 8
121.0284058 3.264438613
123.0440559 1.616008262
155.0338851 1.401251248
157.0495352 1.426311015
163.0600999 2.934134218
261.0757499 18.13197494
279.0863146 50.29041359
441.139138 1.505952144

Name: +ve in-silico MS/MS by CFM-ID for ONCPIMITIYIYLE-UHFFFAOYSA-N
ID: ONCPIMITIYIYLE-UHFFFAOYSA-N
Comment: Energy1
Num peaks: 30
43.01784114 0.7300337555
59.01275576 0.6673432893
109.0284058 0.9843832357
121.0284058 6.062401307
123.0440559 2.398219704
135.0440559 1.430222645
139.0389705 1.123934339
143.0338851 1.151261446
145.0284058 1.032029288
145.0495352 5.104378478
147.0440559 0.5860454019
155.0338851 3.073527761
157.0495352 4.496008634
159.0440559 0.9601121989
161.0597059 1.914983375
163.0600999 5.437449688
165.0182351 0.5580766776
167.0338851 0.8062851693
169.0495352 0.61215032
233.0808353 0.9383093781
247.0600999 1.094657031
249.0757499 4.495682067
251.0914 3.4477324
261.0757499 10.27490282
279.0863146 16.3351297
297.0604938 0.5845056486
315.0710585 0.7498242839
317.0867085 0.5867959017
423.1285734 1.781023076
441.139138 0.810923789

Name: +ve in-silico MS/MS by CFM-ID for ONCPIMITIYIYLE-UHFFFAOYSA-N
ID: ONCPIMITIYIYLE-UHFFFAOYSA-N
Comment: Energy2
Num peaks: 31
109.0284058 2.655856091
121.0284058 7.401404772
123.0440559 3.830948388
131.0127558 0.9867338061
133.0284058 0.9780371285
135.0440559 1.48377884
143.0338851 2.113971073
145.0284058 2.933018324
145.0495352 1.472309349
147.0440559 1.143881009
147.0651853 1.090708847
155.0338851 8.652888855
157.0284058 2.648471781
157.0495352 2.438250503
159.0440559 2.550638034
161.0597059 1.22812578
163.075356 1.706391294
165.0182351 0.8944000254
167.0338851 1.081798195
169.0495352 1.091255585
171.0440559 1.20210949
173.0597059 0.8799734186
175.075356 3.064788179
201.0546206 0.8887035993
217.0495352 2.168694146
219.0651853 1.755044411
247.0600999 0.9152512993
249.0757499 1.957421457
261.0757499 10.53181183
263.0914 1.035636396
279.0863146 2.924535629

Name: +ve in-silico MS/MS by CFM-ID for UVPRVSJVFWWUBY-UHFFFAOYSA-N
ID: UVPRVSJVFWWUBY-UHFFFAOYSA-N
Comment: Energy0
Num peaks: 17
109.0284058 1.347924749
121.0284058 1.111955735
133.0495352 2.253154601
135.0076704 1.012735239
137.0233204 3.747539972
139.0389705 7.679293738
141.0546206 1.234488416
169.0495352 1.506764357
183.0651853 0.9157012089
253.0706646 1.336098802
257.0655792 1.864834602
271.0812292 2.164932062
291.0863146 11.02099279
309.0968793 16.4951777
405.1180087 1.748851802
423.1285734 12.39937006
441.139138 12.44958249

Name: +ve in-silico MS/MS by CFM-ID for UVPRVSJVFWWUBY-UHFFFAOYSA-N
ID: UVPRVSJVFWWUBY-UHFFFAOYSA-N
Comment: Energy1
Num peaks: 21
109.0284058 2.825547392
111.0440559 3.256457442
115.0389705 0.9415266711
121.0284058 2.282986902
123.0440559 2.161515466
133.0495352 3.071764786
137.0233204 6.18421044
139.0389705 21.2858125
141.0546206 5.072205456
165.0546206 2.321242108
169.0495352 2.089276906
181.0495352 1.010627802
183.0651853 4.206115446
253.0706646 0.9096640327
255.0863146 0.8687997397
271.0812292 1.286998624
279.0863146 1.27435302
281.1019647 1.382806064
291.0863146 8.926507494
309.0968793 7.545782117
423.1285734 1.398539779

Name: +ve in-silico MS/MS by CFM-ID for UVPRVSJVFWWUBY-UHFFFAOYSA-N
ID: UVPRVSJVFWWUBY-UHFFFAOYSA-N
Comment: Energy2
Num peaks: 31
59.01275576 0.7281610857
71.01275576 0.9350030229
73.02840582 2.582282928
79.01784114 1.397908059
81.0334912 1.3201773
107.0127558 0.718911539
109.0284058 4.177771726
111.0440559 2.395508158
115.0389705 1.070090605
117.0546206 0.758050972
121.0284058 3.968363395
123.0440559 1.649687334
127.0389705 2.017579548
133.0495352 1.070322132
135.0076704 2.176176777
137.0233204 10.56614222
139.0389705 20.45170502
141.0546206 2.531948956
143.0702706 1.128376841
145.0859207 0.7331079735
165.0182351 0.6728583046
167.0338851 1.21900273
169.0495352 2.670027527
251.0914 1.008826188
291.0863146 4.765168024
309.0968793 2.40359055
349.0917939 0.6493492883
351.107444 0.7323869587
381.1180087 0.7204118046
383.1336587 0.7266098336
423.1285734 1.262999432

Name: +ve in-silico MS/MS by CFM-ID for JBMLUACQJLODAG-UHFFFAOYSA-N
ID: JBMLUACQJLODAG-UHFFFAOYSA-N
Comment: Energy0
Num peaks: 9
367.0659731 2.401779267
369.0816232 1.822188571
377.1230941 1.976118001
379.1387441 1.52690637
395.1336587 2.642979377
397.1493088 2.320823074
405.1180087 5.774360132
423.1285734 32.77245196
441.139138 28.88586935

Name: +ve in-silico MS/MS by CFM-ID for JBMLUACQJLODAG-UHFFFAOYSA-N
ID: JBMLUACQJLODAG-UHFFFAOYSA-N
Comment: Energy1
Num peaks: 31
53.00219107 0.8724904273
55.01784114 0.9099323573
69.0334912 0.9750269859
81.06987671 1.288801832
97.06479133 1.489988682
99.08044139 0.7945507585
275.0550145 1.269387691
277.0706646 0.7853190427
295.0812292 0.9816798933
305.0655792 0.8264656342
345.0968793 1.382667934
347.0761439 0.7782256828
347.1125294 1.323575005
349.0917939 1.456864137
349.1281794 0.783057708
351.1438295 1.860427924
353.1230941 0.8460354329
363.107444 0.7946445388
367.0659731 1.470039373
375.107444 4.060996381
377.1230941 2.608559757
379.1387441 2.500444413
393.1180087 2.836588281
395.1336587 3.858547572
397.1493088 1.963210128
405.1180087 5.754922942
409.1129233 1.602889818
411.1285734 2.260995822
413.1442234 3.589175662
423.1285734 12.7698203
441.139138 4.472376343

Name: +ve in-silico MS/MS by CFM-ID for JBMLUACQJLODAG-UHFFFAOYSA-N
ID: JBMLUACQJLODAG-UHFFFAOYSA-N
Comment: Energy2
Num peaks: 31
41.03857658 0.850290501
53.00219107 6.250339209
55.01784114 0.8323012249
55.05422664 1.773675573
57.0334912 0.902658127
65.03857658 1.717300468
67.05422664 1.691890767
69.06987671 1.707224437
71.08552677 2.223176617
83.08552677 1.008359665
85.06479133 2.87357329
109.0647913 1.400604198
113.0233204 0.7988226516
237.0393644 1.458041877
275.0550145 0.8255885259
347.0761439 2.075855218
349.0917939 2.291080143
351.0710585 1.257642449
351.107444 1.397713279
353.1230941 1.247273593
365.0867085 1.035763031
367.1023586 1.766144178
369.1180087 0.7537006208
375.107444 1.242549668
377.1230941 2.315752147
379.1387441 5.822226528
395.1336587 2.180308405
405.1180087 10.75281529
411.1285734 0.9910947842
423.1285734 4.751481277
425.1078379 0.731212597

Name: +ve in-silico MS/MS by CFM-ID for ATFNPMJDMNVPDM-UHFFFAOYSA-N
ID: ATFNPMJDMNVPDM-UHFFFAOYSA-N
Comment: Energy0
Num peaks: 11
351.107444 3.302583442
367.1023586 2.412433533
369.1180087 2.881117211
377.1230941 4.021069272
379.1387441 2.282915304
385.0765378 1.762766733
395.1336587 4.083108622
397.1493088 3.392161642
405.1180087 4.751881455
423.1285734 27.82254538
441.139138 24.9546088

Name: +ve in-silico MS/MS by CFM-ID for ATFNPMJDMNVPDM-UHFFFAOYSA-N
ID: ATFNPMJDMNVPDM-UHFFFAOYSA-N
Comment: Energy1
Num peaks: 31
43.01784114 0.9404314442
81.06987671 2.473076888
83.08552677 1.932245812
85.10117684 0.9595474349
87.1168269 0.83590478
95.08552677 0.9410852833
277.0706646 0.9143637103
279.0863146 1.487636569
281.1019647 1.503342444
285.1332648 1.153771792
287.1489149 0.991379682
345.0968793 1.571739255
347.1125294 1.463420076
349.1281794 0.9338820615
351.1438295 2.33174309
363.107444 0.859366651
365.050323 1.287184213
367.0659731 1.555502094
375.107444 4.278766588
377.1230941 2.902634078
379.1387441 2.722557777
391.1023586 0.9060891867
393.1180087 2.932372455
395.1336587 3.995868951
397.1493088 2.159593988
405.1180087 6.677682371
409.1129233 1.460152008
411.1285734 2.108138195
413.1442234 3.716538538
423.1285734 15.03278908
441.139138 5.089041332

Name: +ve in-silico MS/MS by CFM-ID for ATFNPMJDMNVPDM-UHFFFAOYSA-N
ID: ATFNPMJDMNVPDM-UHFFFAOYSA-N
Comment: Energy2
Num peaks: 31
41.00219107 2.911986355
43.01784114 3.640189177
45.0334912 2.381226982
68.99710569 1.120928676
71.01275576 0.8455082686
71.08552677 1.730273396
73.10117684 2.679678676
81.06987671 4.34797248
83.08552677 4.054112355
85.10117684 1.020759742
87.1168269 1.156411909
277.0706646 0.8411721056
279.0863146 1.02518708
307.0812292 1.627264859
311.1125294 0.8895438502
321.0968793 0.9881500147
323.1125294 3.18219293
325.1281794 3.345115166
327.1438295 0.8907760561
333.0968793 1.70537448
337.1281794 1.38946276
349.0917939 6.227695369
351.107444 5.722489337
353.1230941 6.64767739
355.1387441 1.082150152
367.1023586 1.517640668
369.1180087 1.021490773
377.1230941 2.2182476
379.1387441 3.875667494
405.1180087 2.596577646
423.1285734 1.772613999

Name: +ve in-silico MS/MS by CFM-ID for KUQQZDKJTRCUIB-UHFFFAOYSA-N
ID: KUQQZDKJTRCUIB-UHFFFAOYSA-N
Comment: Energy0
Num peaks: 9
347.1125294 1.886864368
365.1230941 1.883358402
377.1230941 2.355217336
379.1387441 1.691849531
395.1336587 2.343363206
397.1493088 2.15871574
405.1180087 6.988806178
423.1285734 34.11555289
441.139138 27.45164274

Name: +ve in-silico MS/MS by CFM-ID for KUQQZDKJTRCUIB-UHFFFAOYSA-N
ID: KUQQZDKJTRCUIB-UHFFFAOYSA-N
Comment: Energy1
Num peaks: 31
53.00219107 1.009183349
55.01784114 1.019659854
57.06987671 0.9062806228
81.06987671 2.652535925
83.08552677 1.407448195
85.10117684 2.092677665
99.08044139 1.855030858
101.0960915 1.313222358
103.1117415 1.296492214
275.0550145 1.08436114
277.0706646 0.8764896085
297.0968793 0.969854762
301.1281794 0.8452335914
339.034673 1.321620613
341.050323 0.8501455862
347.1125294 0.8348171194
349.0917939 1.50167573
365.050323 1.023972152
367.0659731 1.333004825
375.107444 4.527546777
377.1230941 2.712691379
379.1387441 2.192709166
391.1023586 0.8563573007
393.1180087 3.234321769
395.1336587 3.937452634
397.1493088 2.883415021
405.1180087 5.931308966
411.1285734 1.550542142
413.1442234 4.234590165
423.1285734 11.49307098
441.139138 5.969829666

Name: +ve in-silico MS/MS by CFM-ID for KUQQZDKJTRCUIB-UHFFFAOYSA-N
ID: KUQQZDKJTRCUIB-UHFFFAOYSA-N
Comment: Energy2
Num peaks: 31
41.00219107 0.9086190972
53.00219107 7.021752975
55.01784114 0.8507481667
55.05422664 1.317844956
57.0334912 0.9728685534
57.06987671 1.634276313
59.01275576 0.7746389004
71.08552677 2.799724108
81.06987671 3.426851303
83.08552677 2.252682678
85.06479133 3.098407864
85.10117684 1.812934312
99.08044139 2.192609421
109.0647913 1.684138327
347.0761439 1.824916064
347.1125294 1.612826995
349.0917939 2.385289359
349.1281794 1.146849057
351.107444 1.262400069
353.1230941 1.453733671
363.107444 0.8466315212
365.0867085 0.9253158541
365.1230941 1.515560686
367.1023586 1.755240483
367.1387441 1.335653866
375.107444 0.830720155
377.1230941 2.228729562
379.1387441 5.491166914
395.1336587 2.098800398
405.1180087 9.59839257
423.1285734 4.137928693

Name: +ve in-silico MS/MS by CFM-ID for RZMPLQSCGZZLSA-UHFFFAOYSA-N
ID: RZMPLQSCGZZLSA-UHFFFAOYSA-N
Comment: Energy0
Num peaks: 10
333.0968793 1.585584417
351.107444 5.714629013
369.1180087 1.776047444
385.0765378 2.593388854
393.1180087 1.731762904
395.1336587 5.404530498
397.1493088 4.246956015
413.1442234 1.950608487
423.1285734 15.57016099
441.139138 40.41261646

Name: +ve in-silico MS/MS by CFM-ID for RZMPLQSCGZZLSA-UHFFFAOYSA-N
ID: RZMPLQSCGZZLSA-UHFFFAOYSA-N
Comment: Energy1
Num peaks: 31
81.06987671 3.432034177
83.08552677 2.604459431
85.10117684 1.18690986
87.1168269 0.9988093068
95.08552677 1.816723938
277.0706646 1.114177978
279.0863146 1.651316904
281.1019647 1.556012261
285.1332648 0.9773619705
309.0968793 0.9959444075
311.0761439 0.7790772778
335.0397584 0.760585565
351.1438295 0.9104331889
363.107444 1.749280571
365.1230941 1.52827393
367.0659731 0.7728301413
367.1387441 0.8989517059
369.1543942 1.046082657
375.107444 1.193559323
377.1230941 1.039996891
383.0608877 1.571514949
385.0765378 1.586899712
393.1180087 4.703413081
395.1336587 4.716393192
397.1493088 4.728281378
405.1180087 0.8428017004
409.1129233 1.157754861
411.1285734 3.208826047
413.1442234 8.192650648
423.1285734 11.31285359
441.139138 9.255398496

Name: +ve in-silico MS/MS by CFM-ID for RZMPLQSCGZZLSA-UHFFFAOYSA-N
ID: RZMPLQSCGZZLSA-UHFFFAOYSA-N
Comment: Energy2
Num peaks: 31
41.00219107 3.124861047
43.01784114 0.8240495791
65.03857658 0.7111463787
67.05422664 0.9276455413
71.01275576 0.907313066
71.08552677 1.951872213
73.02840582 0.9887408936
73.10117684 3.193459306
81.06987671 5.162059213
83.08552677 4.632000258
85.10117684 1.042936993
87.1168269 0.9539234679
307.0812292 1.451293692
307.1176147 1.653517487
321.0968793 0.7618579789
323.1125294 3.050512579
325.1281794 2.749703241
327.1438295 1.079572454
331.0812292 0.8516385749
333.0968793 3.424215845
335.1125294 2.304713841
349.0917939 4.640125272
351.107444 5.8159246
353.1230941 6.839845259
367.1023586 0.8329136238
377.1230941 2.955809718
379.1387441 3.515724926
395.1336587 0.854545573
397.1493088 0.9021302047
423.1285734 4.384906527
425.1078379 1.2556044

Name: +ve in-silico MS/MS by CFM-ID for CELUKRHJSOCGTL-UHFFFAOYSA-N
ID: CELUKRHJSOCGTL-UHFFFAOYSA-N
Comment: Energy0
Num peaks: 13
85.02840582 1.268482187
163.0600999 1.70785184
259.0600999 2.201392886
261.0757499 1.151280035
277.0706646 0.9729312976
377.1230941 6.78782438
379.1023586 0.8347234066
379.1387441 1.331189936
395.1336587 3.375355791
405.1180087 11.54776045
423.1285734 29.92031207
425.1078379 0.848242349
441.139138 18.7946982

Name: +ve in-silico MS/MS by CFM-ID for CELUKRHJSOCGTL-UHFFFAOYSA-N
ID: CELUKRHJSOCGTL-UHFFFAOYSA-N
Comment: Energy1
Num peaks: 31
43.01784114 1.993929311
45.0334912 0.9701729446
55.01784114 0.7759261534
57.0334912 0.9313380098
73.02840582 1.153131039
75.04405588 0.9610067918
85.02840582 0.9512045336
87.04405588 0.7985766164
145.0495352 3.124347069
163.0600999 5.179895026
259.0600999 0.6764243719
271.0600999 1.436672993
273.0757499 0.7569375031
289.0706646 1.350128566
291.0863146 0.8805074745
319.0812292 1.431807099
337.0917939 1.914627555
349.0917939 1.742584051
351.107444 0.7614472828
375.107444 0.728862631
377.1230941 6.548004871
379.1023586 2.11985298
379.1387441 2.068273417
381.1180087 1.031226527
395.0972732 0.8388553139
395.1336587 1.629815607
397.1129233 0.8079948399
405.1180087 16.46627238
413.1442234 0.7608664229
423.1285734 15.2131276
441.139138 4.397126601

Name: +ve in-silico MS/MS by CFM-ID for CELUKRHJSOCGTL-UHFFFAOYSA-N
ID: CELUKRHJSOCGTL-UHFFFAOYSA-N
Comment: Energy2
Num peaks: 31
43.01784114 2.019606253
59.01275576 1.490428217
69.0334912 1.499273247
85.02840582 1.497535735
87.00767038 1.096704338
103.0389705 1.351066708
107.0127558 1.168997982
125.0233204 2.202258719
147.0651853 1.119371132
259.0600999 1.113286509
261.0757499 1.792729401
263.0550145 0.984046836
271.0600999 1.441919232
273.0757499 1.210937253
277.0706646 2.315684518
287.0550145 4.886367639
289.0706646 3.175520925
291.0863146 2.591933503
293.1019647 1.181370336
295.1176147 1.456269761
305.0655792 4.762021054
307.0812292 1.382891518
319.0812292 1.184349484
347.0761439 1.085746359
349.0917939 2.037262187
351.107444 1.378571963
361.0917939 0.9679085198
377.1230941 0.9531701051
379.1023586 1.979443393
405.1180087 3.348999076
423.1285734 1.812832818

Name: +ve in-silico MS/MS by CFM-ID for MGKKIGKUGCVHLR-UHFFFAOYSA-N
ID: MGKKIGKUGCVHLR-UHFFFAOYSA-N
Comment: Energy0
Num peaks: 16
59.01275576 0.9292851612
71.01275576 1.204425374
89.02332044 1.454931254
163.0600999 1.548609787
259.0600999 2.401970869
261.0757499 1.186642891
337.0917939 2.272863122
351.107444 0.8827648554
363.107444 1.847392726
377.1230941 1.74499173
379.1023586 1.473385346
381.1180087 3.067294278
395.1336587 0.9595114711
405.1180087 17.02136595
423.1285734 28.27073997
441.139138 14.48128076

Name: +ve in-silico MS/MS by CFM-ID for MGKKIGKUGCVHLR-UHFFFAOYSA-N
ID: MGKKIGKUGCVHLR-UHFFFAOYSA-N
Comment: Energy1
Num peaks: 31
41.00219107 0.7022470606
43.01784114 2.448219351
45.0334912 1.198606419
61.02840582 0.7335781122
68.99710569 1.287285436
71.01275576 3.248042452
73.02840582 1.941195143
84.99202031 0.9992831825
87.00767038 0.8312629875
89.02332044 2.071747058
145.0495352 2.28909278
163.0600999 4.378602492
271.0600999 1.003755624
289.0706646 0.8813884715
319.0812292 2.398695722
333.0968793 1.265277073
335.1125294 1.314771101
337.0917939 2.950507522
349.0917939 1.932202892
351.107444 2.081281461
353.1230941 1.132601509
361.0917939 0.7042266812
363.107444 3.510969181
377.1230941 5.199608491
379.1023586 1.139948642
379.1387441 1.190314117
381.1180087 2.366129854
395.1336587 1.88928025
405.1180087 12.86287157
423.1285734 10.34289686
441.139138 2.625664406

Name: +ve in-silico MS/MS by CFM-ID for MGKKIGKUGCVHLR-UHFFFAOYSA-N
ID: MGKKIGKUGCVHLR-UHFFFAOYSA-N
Comment: Energy2
Num peaks: 31
41.00219107 1.198915369
43.01784114 2.511230536
59.01275576 2.239832096
71.01275576 1.884332635
73.02840582 1.259865373
87.00767038 1.156975699
89.02332044 2.782689906
175.0389705 1.25620988
187.0389705 1.211950947
189.0546206 1.138941616
203.0338851 3.210808015
217.0495352 1.65292385
245.0444498 1.356280806
261.0757499 1.274838678
263.0550145 2.057746577
277.0706646 2.009041817
287.0550145 2.177647968
289.0706646 2.172144789
291.0863146 1.48065741
295.1176147 1.205542531
305.0655792 3.523447194
317.0655792 1.608642203
319.0812292 1.371850213
321.0968793 1.594938949
349.0917939 1.791708782
351.107444 1.251582034
361.0917939 1.657933808
363.107444 1.275614387
379.1023586 1.455936458
405.1180087 2.297868269
423.1285734 1.853262001

Name: +ve in-silico MS/MS by CFM-ID for PZXBFQFMLSPEGC-UHFFFAOYSA-N
ID: PZXBFQFMLSPEGC-UHFFFAOYSA-N
Comment: Energy0
Num peaks: 28
155.0338851 0.9048888111
157.0495352 0.6770943083
163.0600999 1.528322113
173.0444498 2.318633684
259.0600999 0.9313181342
265.0706646 2.286997899
267.0863146 1.114636849
269.1019647 1.51381405
277.0706646 0.8824334768
285.0968793 1.688566139
313.0917939 0.5239096311
315.107444 0.8341592397
337.0917939 1.175878858
349.0917939 0.6093653874
351.107444 0.8973798107
353.0867085 0.6822990841
365.0867085 1.531396213
377.1230941 2.620319508
379.1387441 1.022253505
381.1180087 0.5296783669
383.0972732 3.090559723
395.1336587 3.293029099
397.1129233 0.6504610533
397.1493088 0.9082433543
405.1180087 9.859656397
423.1285734 22.66983616
425.1078379 0.9166369539
441.139138 14.51140529

Name: +ve in-silico MS/MS by CFM-ID for PZXBFQFMLSPEGC-UHFFFAOYSA-N
ID: PZXBFQFMLSPEGC-UHFFFAOYSA-N
Comment: Energy1
Num peaks: 31
43.01784114 1.73962201
45.0334912 0.8100929792
67.01784114 0.7334416423
71.04914126 1.459700032
115.002585 1.25363044
145.0495352 2.150765343
153.0182351 0.9810680655
155.0338851 1.55340824
157.0495352 1.128780781
163.0600999 4.953106866
173.0444498 1.585645044
269.1019647 1.18455237
271.0600999 0.8579285446
289.0706646 0.9208498935
295.0812292 1.205584974
297.0968793 2.579336242
313.0917939 1.116930719
315.107444 3.964073208
337.0917939 2.267073238
349.0917939 0.714631193
351.0710585 0.7965164432
365.0867085 2.560181283
377.1230941 2.907865718
379.1387441 1.154844656
383.0972732 3.041960839
393.1180087 0.7499019911
395.1336587 1.290666334
405.1180087 11.0191943
411.1285734 0.7211582661
423.1285734 9.601217274
441.139138 2.332282389

Name: +ve in-silico MS/MS by CFM-ID for PZXBFQFMLSPEGC-UHFFFAOYSA-N
ID: PZXBFQFMLSPEGC-UHFFFAOYSA-N
Comment: Energy2
Num peaks: 31
53.03857658 1.370164466
67.01784114 0.9363916593
69.0334912 1.663828115
87.00767038 0.8172487717
115.002585 1.318181941
133.0284058 3.868943429
135.0440559 0.8252903275
149.0233204 1.016016131
177.0182351 0.893205729
179.0338851 6.756218779
181.0495352 1.254788947
219.0287997 1.408496858
239.0550145 3.01892043
241.0706646 0.7946402765
249.0393644 1.699496152
267.0863146 1.004332065
287.0550145 1.115140141
295.0812292 1.192953406
297.0968793 1.740949277
305.0655792 1.120803916
309.0604938 1.249108087
309.0968793 1.488326996
311.0761439 1.309500247
313.0917939 3.564340438
337.0917939 1.952011138
337.1281794 0.9573253946
351.107444 1.228810153
365.0867085 0.8331266638
381.1180087 0.8230654166
405.1180087 1.245246452
423.1285734 1.211395584

Name: +ve in-silico MS/MS by CFM-ID for GILAFQGPXGCNCN-UHFFFAOYSA-N
ID: GILAFQGPXGCNCN-UHFFFAOYSA-N
Comment: Energy0
Num peaks: 17
75.04405588 4.994897899
77.05970595 1.311495215
87.04405588 1.480628329
317.1019647 1.440790859
335.1125294 4.229067688
337.1281794 2.102282151
349.0917939 1.448668199
351.107444 1.3554802
377.1230941 3.866928178
393.1180087 1.753738099
395.1336587 4.617663581
397.1493088 2.034760751
405.1180087 6.811706583
409.1129233 1.311813253
413.1442234 1.618859909
423.1285734 19.89034629
441.139138 20.85980661

Name: +ve in-silico MS/MS by CFM-ID for GILAFQGPXGCNCN-UHFFFAOYSA-N
ID: GILAFQGPXGCNCN-UHFFFAOYSA-N
Comment: Energy1
Num peaks: 27
57.0334912 2.849125347
59.04914126 1.5348231
75.04405588 3.570921058
77.05970595 1.478114233
84.99202031 0.8458881662
87.04405588 0.7826691039
247.0600999 0.8208100383
261.0757499 2.029498294
319.0812292 1.066742809
335.1125294 1.268548665
337.1281794 0.8540577218
347.0761439 3.621874254
349.0917939 1.906619859
365.0867085 2.767226154
367.1023586 1.637612603
377.1230941 3.609085598
379.1387441 1.213957626
391.1023586 0.8964565609
393.1180087 1.050436118
395.1336587 2.787209886
397.1493088 0.8392523453
405.1180087 17.76933582
409.1129233 1.128875058
411.1285734 0.8299122413
413.1442234 2.037276139
423.1285734 16.00173655
441.139138 5.245537256

Name: +ve in-silico MS/MS by CFM-ID for GILAFQGPXGCNCN-UHFFFAOYSA-N
ID: GILAFQGPXGCNCN-UHFFFAOYSA-N
Comment: Energy2
Num peaks: 31
53.00219107 2.142442664
55.01784114 2.261204635
57.0334912 7.529172819
59.04914126 5.797277903
69.0334912 2.930490073
71.01275576 2.841982444
71.04914126 2.506255273
73.02840582 2.745305363
73.06479133 1.921831731
75.04405588 8.656347646
77.05970595 3.249896867
87.04405588 7.272092706
89.05970595 3.078271288
101.0233204 1.405920777
103.0389705 2.288145462
105.0546206 1.324384092
249.0757499 2.137917469
251.0914 1.095863342
277.0706646 0.8694462841
309.1332648 1.281757832
319.0812292 0.9188571286
335.1125294 1.354212163
337.1281794 1.155104543
349.0917939 0.9761915365
377.1230941 1.708923126
379.1387441 1.452958384
381.1180087 1.214707052
393.1180087 1.021626336
395.1336587 0.9154639356
405.1180087 1.868366951
423.1285734 1.30268283

Name: +ve in-silico MS/MS by CFM-ID for HVJTUJLHHBKOFX-UHFFFAOYSA-N
ID: HVJTUJLHHBKOFX-UHFFFAOYSA-N
Comment: Energy0
Num peaks: 19
27.02292652 1.596017448
53.00219107 1.612368488
55.01784114 18.5459795
73.02840582 15.79360481
147.0651853 1.354362013
163.0600999 1.819286738
165.0546206 3.612465487
167.0702706 0.8698720233
189.0546206 0.8635283659
199.0600999 0.8461128802
205.0495352 0.7697113952
207.0651853 6.24806391
217.0706646 4.58468343
225.0757499 1.748675138
235.0812292 1.631618561
369.1180087 4.601582298
387.1285734 2.091071325
423.1285734 5.068745331
441.139138 6.684688068

Name: +ve in-silico MS/MS by CFM-ID for HVJTUJLHHBKOFX-UHFFFAOYSA-N
ID: HVJTUJLHHBKOFX-UHFFFAOYSA-N
Comment: Energy1
Num peaks: 24
27.02292652 4.61459112
43.01784114 0.8003763862
53.00219107 1.117994393
55.01784114 24.4937647
71.01275576 0.6774003827
73.02840582 15.84312074
147.0651853 1.105727492
153.0546206 0.6416726941
163.0600999 1.733118686
165.0546206 4.248435445
167.0702706 1.494513738
177.0546206 0.6929518166
179.0702706 2.449094606
189.0546206 1.327445417
199.0600999 0.9164840885
207.0651853 4.988321626
217.0706646 3.704143689
235.0812292 1.495482478
351.107444 0.9419068109
369.1180087 2.367001832
387.1285734 0.7281937352
409.1129233 0.9726142615
423.1285734 2.092022898
441.139138 0.745674646

Name: +ve in-silico MS/MS by CFM-ID for HVJTUJLHHBKOFX-UHFFFAOYSA-N
ID: HVJTUJLHHBKOFX-UHFFFAOYSA-N
Comment: Energy2
Num peaks: 31
25.00727645 1.991522816
27.02292652 4.468368426
41.00219107 0.9335676721
43.01784114 1.668245054
53.00219107 1.922472349
55.01784114 12.05433493
57.0334912 0.8745537022
68.99710569 0.9865099908
73.02840582 10.11779842
95.04914126 1.374181585
135.0440559 1.383748298
137.0597059 0.8763584309
145.0495352 0.9666149493
147.0651853 1.875117235
153.0546206 1.907742573
159.0287997 0.9778625507
161.0444498 1.159393232
163.0600999 7.013053856
165.0546206 4.740264099
167.0702706 0.9811888703
177.0546206 0.7874246704
179.0550145 1.314025058
179.0702706 2.501648425
205.0495352 0.6892700238
207.0651853 2.707557544
217.0706646 1.329604747
351.107444 0.7377432857
353.1230941 0.7350602767
367.1023586 0.7906229049
369.1180087 1.24854134
423.1285734 1.835876605

Name: +ve in-silico MS/MS by CFM-ID for SDQLMCJTGYJVJQ-UHFFFAOYSA-N
ID: SDQLMCJTGYJVJQ-UHFFFAOYSA-N
Comment: Energy0
Num peaks: 22
27.02292652 0.8574428143
53.00219107 0.8820402162
55.01784114 7.791777533
71.01275576 0.7197647622
73.02840582 2.269963016
145.0495352 0.791991445
147.0651853 1.308477986
163.0600999 1.753483748
165.0546206 4.159733339
167.0702706 0.8779766204
179.0702706 1.184185968
189.0546206 1.401442083
205.0495352 1.507598952
207.0651853 15.36988162
215.0550145 0.7184082418
217.0706646 4.713745483
225.0757499 13.9852554
235.0812292 2.055932875
369.1180087 4.488960751
387.1285734 1.571865169
423.1285734 5.021482978
441.139138 6.588803621

Name: +ve in-silico MS/MS by CFM-ID for SDQLMCJTGYJVJQ-UHFFFAOYSA-N
ID: SDQLMCJTGYJVJQ-UHFFFAOYSA-N
Comment: Energy1
Num peaks: 31
27.02292652 1.736621609
41.00219107 0.7603168056
43.01784114 1.046403033
53.00219107 1.064385929
55.01784114 9.687676838
59.01275576 0.7799982747
71.01275576 1.127919688
73.02840582 0.8901489448
147.0651853 1.127808261
153.0546206 0.9387736427
163.0600999 1.842890196
165.0546206 6.116933824
165.0757499 1.001713425
167.0702706 1.586739749
177.0546206 1.316682923
179.0702706 5.54030585
189.0546206 2.427410188
193.0495352 0.8146708524
195.0651853 2.161568097
197.0808353 2.614858168
199.0600999 1.04887517
205.0495352 0.7672156743
207.0651853 13.07577139
217.0706646 2.605864526
225.0757499 9.600185215
235.0812292 0.7950937067
351.107444 0.7562341689
369.1180087 3.283707403
387.1285734 1.353455116
423.1285734 2.092390727
441.139138 0.7458895641

Name: +ve in-silico MS/MS by CFM-ID for SDQLMCJTGYJVJQ-UHFFFAOYSA-N
ID: SDQLMCJTGYJVJQ-UHFFFAOYSA-N
Comment: Energy2
Num peaks: 31
25.00727645 1.04723585
27.02292652 2.30609499
41.00219107 1.059221849
43.01784114 1.860437007
53.00219107 1.209642123
55.01784114 7.932898347
59.01275576 1.32817067
71.01275576 2.03280675
73.02840582 1.710157894
95.04914126 1.354762319
135.0440559 1.303452953
137.0597059 0.8181215431
145.0495352 1.206360496
147.0651853 1.933308426
153.0546206 2.616192855
159.0287997 0.9358223284
161.0444498 1.51948248
163.0600999 6.359375415
165.0546206 7.051789832
165.0757499 1.011181568
167.0702706 1.069590516
177.0546206 1.656400137
179.0550145 1.199212878
179.0702706 4.659086834
203.0338851 0.7726120472
207.0651853 3.660754845
209.0444498 1.637835833
225.0757499 6.441156022
367.1023586 0.8157022495
369.1180087 1.904433145
423.1285734 1.809620575

Name: +ve in-silico MS/MS by CFM-ID for XYADFDBJIZKXBS-UHFFFAOYSA-N
ID: XYADFDBJIZKXBS-UHFFFAOYSA-N
Comment: Energy0
Num peaks: 6
95.06037464 14.28284444
247.053575 4.190119358
283.1229749 5.011894811
347.0848751 21.53856939
362.0957742 5.343367694
441.1379733 40.36631208

Name: +ve in-silico MS/MS by CFM-ID for XYADFDBJIZKXBS-UHFFFAOYSA-N
ID: XYADFDBJIZKXBS-UHFFFAOYSA-N
Comment: Energy1
Num peaks: 6
78.03382555 2.641493298
95.06037464 41.36620776
153.0004768 5.212179851
281.1073248 3.417127409
283.1229749 20.65118866
347.0848751 8.860559113

Name: +ve in-silico MS/MS by CFM-ID for XYADFDBJIZKXBS-UHFFFAOYSA-N
ID: XYADFDBJIZKXBS-UHFFFAOYSA-N
Comment: Energy2
Num peaks: 18
41.03857658 2.19233199
53.03857658 1.934794857
66.03382555 3.711775351
67.02907452 1.536503246
68.04947561 2.185416884
75.02292652 1.828399991
77.03857658 3.752625484
78.03382555 3.443321519
79.02907452 1.747563408
79.05422664 3.676627433
91.05422664 5.431691234
95.06037464 26.51962342
106.0651257 1.734535854
255.0916748 1.825430826
257.1073248 2.073982125
281.1073248 2.819697672
283.1229749 12.13460147
285.138625 1.477034699

Name: +ve in-silico MS/MS by CFM-ID for VMRYIAUKIMQZSL-UHFFFAOYSA-N
ID: VMRYIAUKIMQZSL-UHFFFAOYSA-N
Comment: Energy0
Num peaks: 31
43.01784114 1.192459917
59.01275576 1.918344179
76.03930485 1.590892226
84.04439023 0.9862044873
102.0549549 1.068255672
130.0498695 2.577870014
134.0600403 5.638570678
166.0321113 1.395863673
168.0477614 1.083640397
209.0743105 1.004173964
228.0978823 1.524608922
274.1033617 2.951635071
292.1114242 1.015150777
312.1012535 3.869199257
320.1063389 0.9101887231
338.1169035 2.494389369
349.132888 0.9728487823
351.1121525 0.8723843668
353.1278026 1.379317839
366.1118182 3.152551825
377.1278026 1.376142242
378.1118182 1.51249482
381.1227172 1.537785159
382.1067328 1.608976852
395.1383673 10.43293655
397.1540173 1.464396857
399.1332819 2.556089438
406.1067328 0.9482409825
423.1332819 7.151061423
424.1172975 2.88761305
441.1438466 6.816426707

Name: +ve in-silico MS/MS by CFM-ID for VMRYIAUKIMQZSL-UHFFFAOYSA-N
ID: VMRYIAUKIMQZSL-UHFFFAOYSA-N
Comment: Energy1
Num peaks: 31
56.04947561 1.540301996
58.02874017 1.029812133
59.01275576 2.153749189
76.03930485 6.16867748
84.04439023 2.15112624
102.0549549 1.390032181
124.0215466 2.452212309
130.0498695 2.269265175
134.0600403 2.263056118
164.0164612 1.007117601
166.0321113 3.395767001
168.0477614 2.975888859
209.0743105 6.042589893
268.0750387 1.145702158
279.0797898 0.8918961788
292.1114242 4.150914735
294.0906888 1.051191432
295.0747044 1.335129518
296.1063389 1.006421415
312.1012535 2.987809084
320.1063389 1.531980684
336.1012535 1.999096068
338.1169035 3.862188317
349.132888 1.342006342
353.1278026 2.002216941
366.1118182 1.136898046
377.1278026 1.058134795
378.1118182 1.830939287
395.1383673 4.548038652
397.1540173 1.487833571
423.1332819 1.678354279

Name: +ve in-silico MS/MS by CFM-ID for VMRYIAUKIMQZSL-UHFFFAOYSA-N
ID: VMRYIAUKIMQZSL-UHFFFAOYSA-N
Comment: Energy2
Num peaks: 31
41.00219107 1.078804336
43.01784114 2.810460842
56.04947561 6.979441294
59.01275576 1.195638013
76.03930485 2.363726425
84.04439023 2.583252265
102.0549549 2.611890073
122.0600403 1.288509567
124.0215466 7.541708432
130.0498695 1.368909016
134.0600403 1.320988448
138.0371967 1.21864513
145.0607686 1.636875695
164.0164612 0.9363314558
166.0321113 3.615892215
168.0477614 1.349780186
171.0764186 3.635412296
177.0328396 0.9503958506
207.0586604 2.628369972
209.0743105 7.094489151
228.0978823 1.417442215
237.0692251 1.31601762
253.0641397 1.24843706
279.0797898 0.9755549956
292.1114242 2.922552589
320.1063389 1.289066045
336.1012535 1.269051206
364.0961681 0.9820527388
368.1274682 0.9166344145
397.1540173 1.214711413
423.1332819 1.303915814

Name: +ve in-silico MS/MS by CFM-ID for GEMNJEVJDBZWPO-UHFFFAOYSA-N
ID: GEMNJEVJDBZWPO-UHFFFAOYSA-N
Comment: Energy0
Num peaks: 6
381.1193461 2.31311413
394.1397472 3.888844811
413.1091753 2.104562963
423.1299107 10.46581304
425.1091753 1.068680475
441.1404754 70.73021456

Name: +ve in-silico MS/MS by CFM-ID for GEMNJEVJDBZWPO-UHFFFAOYSA-N
ID: GEMNJEVJDBZWPO-UHFFFAOYSA-N
Comment: Energy1
Num peaks: 20
29.03857658 1.013754795
200.070605 1.166312899
226.086255 1.265663852
355.103696 1.387945883
366.108447 1.243322711
371.0986106 1.027103506
376.1291825 2.459715784
381.1193461 2.368930663
392.1240971 2.610222181
393.1193461 0.9615262311
394.1397472 7.414140787
395.1349961 3.265916226
397.1142607 1.329653516
397.1506462 1.502168267
405.1193461 9.03439958
413.1091753 1.493268008
413.1455608 7.332824859
423.1299107 16.92275347
425.1091753 2.019554407
441.1404754 14.22526123

Name: +ve in-silico MS/MS by CFM-ID for GEMNJEVJDBZWPO-UHFFFAOYSA-N
ID: GEMNJEVJDBZWPO-UHFFFAOYSA-N
Comment: Energy2
Num peaks: 31
29.03857658 2.402133708
65.00219107 1.464937196
72.00800472 0.9367145384
129.0294684 0.9646392139
155.0451185 1.196522737
157.0607686 1.055705268
173.0556832 1.360932366
175.0713333 1.104936283
186.0913404 1.205863935
198.0549549 1.907946551
202.086255 1.32229156
212.070605 2.626426392
311.0774813 1.266350321
327.0723959 1.082191455
329.0880459 3.153398499
353.0880459 1.806272775
355.103696 4.308819829
363.1087814 2.031191012
369.1193461 1.227883433
373.1142607 1.291319264
379.103696 3.574324018
381.1193461 2.491286286
385.1506462 1.127510989
393.1193461 1.737272708
395.0986106 1.53686169
395.1349961 3.607322681
397.1142607 2.803611047
405.1193461 1.154602437
413.1455608 1.032271514
423.1299107 1.440021741
425.1091753 1.021829166

Name: +ve in-silico MS/MS by CFM-ID for VQADCFAYELVBSR-UHFFFAOYSA-N
ID: VQADCFAYELVBSR-UHFFFAOYSA-N
Comment: Energy0
Num peaks: 6
141.0004768 6.521053294
232.042676 4.68782792
284.1182239 3.669731913
301.144773 5.184338638
424.1114242 22.40983429
441.1379733 41.60081143

Name: +ve in-silico MS/MS by CFM-ID for VQADCFAYELVBSR-UHFFFAOYSA-N
ID: VQADCFAYELVBSR-UHFFFAOYSA-N
Comment: Energy1
Num peaks: 12
49.00727645 2.962206845
51.02292652 5.960360597
67.05422664 3.405328306
141.0004768 9.731219725
156.0113759 1.961894251
232.042676 15.98388835
284.1182239 5.716793853
286.1338739 5.151971342
299.1291229 2.701585211
301.144773 3.404539357
424.1114242 9.947860077
441.1379733 14.55894539

Name: +ve in-silico MS/MS by CFM-ID for VQADCFAYELVBSR-UHFFFAOYSA-N
ID: VQADCFAYELVBSR-UHFFFAOYSA-N
Comment: Energy2
Num peaks: 19
39.02292652 2.820968673
51.02292652 3.162469008
53.03857658 1.513709162
63.02292652 8.844390962
65.03857658 9.572234588
67.05422664 3.472355085
79.05422664 4.822601893
80.04947561 2.270670631
107.0603746 1.41011341
243.0916748 2.815781646
245.1073248 2.257600877
253.0760247 2.130425903
255.0916748 1.544805308
257.1073248 4.556193726
270.1025738 5.744690368
272.1182239 12.45105082
274.1338739 2.540261363
284.1182239 7.049426694
299.1291229 2.110446661

Name: +ve in-silico MS/MS by CFM-ID for LVUCRXJFUOQQGF-UHFFFAOYSA-N
ID: LVUCRXJFUOQQGF-UHFFFAOYSA-N
Comment: Energy0
Num peaks: 15
45.04472458 1.217036212
142.0651257 1.27276525
159.0916748 6.598052561
170.0600403 2.098875066
187.0865894 11.27904447
200.0528467 6.823707808
202.0974884 1.119880189
217.1083875 2.52803746
231.1240375 4.830078338
240.0477614 1.05506679
259.1189521 1.722863902
270.0695594 1.467811425
272.0852095 5.578593787
441.1379733 5.573836574
458.1645224 26.90798735

Name: +ve in-silico MS/MS by CFM-ID for LVUCRXJFUOQQGF-UHFFFAOYSA-N
ID: LVUCRXJFUOQQGF-UHFFFAOYSA-N
Comment: Energy1
Num peaks: 27
45.04472458 1.228148644
56.0130901 0.7824588785
73.0396392 1.223658788
118.0651257 0.9670272719
130.0651257 1.80960011
142.0651257 4.797314171
159.0916748 7.677558442
170.0600403 2.850156991
187.0865894 6.972394866
200.0528467 8.89342778
202.0974884 1.039355018
214.0974884 1.514255246
217.1083875 0.7235828682
226.0321113 3.198580379
231.1240375 4.173027367
240.0477614 3.297076609
242.0634114 0.6759862157
242.092403 1.935916938
255.0586604 2.947255161
259.1189521 6.338276457
272.0852095 4.444611264
327.0910231 0.8289198046
423.1274086 0.7951610313
431.1536234 1.428551959
440.1539577 1.159315201
441.1379733 3.070771864
458.1645224 5.702021808

Name: +ve in-silico MS/MS by CFM-ID for LVUCRXJFUOQQGF-UHFFFAOYSA-N
ID: LVUCRXJFUOQQGF-UHFFFAOYSA-N
Comment: Energy2
Num peaks: 29
40.01817548 0.8613446385
42.03382555 0.8140720339
43.02907452 1.050639061
45.04472458 3.65741017
56.0130901 0.7799971928
58.02874017 0.7512502518
73.0396392 1.553931431
101.0385766 0.8151502965
103.0542266 1.671287637
118.0651257 0.9339014227
128.0494756 2.33627784
130.0651257 13.41770244
132.0807757 5.089255721
142.0651257 5.772156963
144.0807757 0.6673684971
153.0447246 0.6050201675
155.0603746 0.7703590894
157.0760247 0.9383979452
159.0916748 10.0300603
170.0600403 1.636997169
184.0215466 1.056743224
187.0575978 1.416751673
187.0865894 2.685573093
200.0528467 16.88206444
200.0818384 0.7413380803
226.0321113 0.6421228689
240.0477614 1.373114333
440.1539577 0.5666738062
442.1332223 0.7110267806

Name: +ve in-silico MS/MS by CFM-ID for DOEHKYOSWPNTKE-UHFFFAOYSA-N
ID: DOEHKYOSWPNTKE-UHFFFAOYSA-N
Comment: Energy0
Num peaks: 9
148.0756904 2.056755288
348.1342679 1.906203839
362.1499179 6.345153368
363.1339335 2.361021631
390.1448325 16.34038426
394.1761327 10.19028955
408.1553972 6.227910695
418.1761327 2.944026056
436.1866974 32.24722485

Name: +ve in-silico MS/MS by CFM-ID for DOEHKYOSWPNTKE-UHFFFAOYSA-N
ID: DOEHKYOSWPNTKE-UHFFFAOYSA-N
Comment: Energy1
Num peaks: 27
43.01784114 0.8993520971
47.04914126 2.754006388
106.0651257 2.250495616
148.0756904 5.044658787
289.0971541 2.821278854
291.1128041 1.273170753
293.1284542 1.165763916
317.0920687 1.17057886
318.1237032 4.76565169
320.1393532 6.400216992
336.1342679 1.564142264
337.154669 0.9995945657
346.1186178 1.394353712
348.1342679 6.91437798
362.1499179 8.549564472
363.1339335 2.032631469
364.1291825 2.620679021
364.165568 2.406444769
366.1448325 1.008912675
368.1968681 1.214279807
372.1342679 1.342030357
374.1499179 1.002597594
390.1448325 9.408642005
394.1761327 3.524288808
408.1553972 1.82581876
418.1761327 1.776179685
436.1866974 4.596285272

Name: +ve in-silico MS/MS by CFM-ID for DOEHKYOSWPNTKE-UHFFFAOYSA-N
ID: DOEHKYOSWPNTKE-UHFFFAOYSA-N
Comment: Energy2
Num peaks: 31
26.00252542 1.382431962
43.01784114 1.727176981
47.04914126 0.7650725433
53.99744004 1.602958124
84.04439023 1.375511505
98.02365479 0.9034558905
101.0385766 4.697149073
103.0542266 1.493224463
106.0651257 3.681131798
129.0334912 1.920940926
148.0756904 5.093192712
173.0597059 1.25575777
224.1182239 0.8059790419
243.0764186 0.7275029088
251.1178895 2.327993648
268.1444386 1.457920742
277.0971541 1.489468645
279.1128041 0.9180059692
284.1029677 1.498623019
289.0971541 4.856117279
306.1237032 5.075800842
308.1393532 3.071754676
318.1237032 4.101040377
320.1393532 3.615932534
346.1186178 1.174859907
348.1342679 8.095765049
364.1291825 1.422972143
374.1499179 1.749972405
390.1448325 0.7379748737
410.1710473 0.8096265395
420.1553972 1.158451936

Name: +ve in-silico MS/MS by CFM-ID for UKHINTOEWWXNAH-UHFFFAOYSA-N
ID: UKHINTOEWWXNAH-UHFFFAOYSA-N
Comment: Energy0
Num peaks: 9
91.05422664 2.706377397
155.0161269 6.765602616
157.0317769 1.265467451
173.0266916 1.347300661
241.0892918 1.222411814
255.1049419 4.56308874
267.1049419 1.984452255
269.120592 4.617122241
441.1400071 56.66294078

Name: +ve in-silico MS/MS by CFM-ID for UKHINTOEWWXNAH-UHFFFAOYSA-N
ID: UKHINTOEWWXNAH-UHFFFAOYSA-N
Comment: Energy1
Num peaks: 21
57.06987671 0.8187785422
65.03857658 1.422846127
81.06987671 1.432473919
83.08552677 1.286211123
85.10117684 0.8767708295
91.05422664 20.17793561
93.06987671 2.608712851
95.08552677 2.916315761
97.10117684 3.50446634
99.1168269 11.91709555
155.0161269 0.9162531861
171.0110415 2.016161947
173.0266916 2.510200544
185.0266916 1.564921752
213.0579917 0.8173475534
227.0736418 0.8018042072
263.0736418 1.748682326
265.0892918 1.586107145
267.1049419 1.93312566
269.120592 15.16297574
441.1400071 4.581674056

Name: +ve in-silico MS/MS by CFM-ID for UKHINTOEWWXNAH-UHFFFAOYSA-N
ID: UKHINTOEWWXNAH-UHFFFAOYSA-N
Comment: Energy2
Num peaks: 20
41.03857658 1.522612677
49.00727645 3.88270782
51.02292652 4.74221977
53.03857658 2.632543012
55.05422664 4.590131815
63.02292652 1.221085519
65.03857658 7.789924961
67.05422664 3.545937369
69.06987671 6.901248342
71.08552677 2.084837241
75.02292652 4.980276988
77.03857658 3.361601881
79.05422664 4.364816326
81.06987671 4.384707766
83.08552677 2.724685928
85.10117684 2.287978869
91.05422664 14.75205788
93.06987671 2.89822429
225.0579917 1.084813442
237.0579917 1.245891794

Name: +ve in-silico MS/MS by CFM-ID for XBASSERNWDMXAW-UHFFFAOYSA-N
ID: XBASSERNWDMXAW-UHFFFAOYSA-N
Comment: Energy0
Num peaks: 14
43.05422664 1.573025104
133.1011768 9.045597091
135.1168269 2.089144083
143.0855268 1.576479922
147.1168269 1.844161925
191.0622045 2.231714644
193.0778545 2.271222195
221.0727692 1.642631459
363.1510195 3.076116591
365.1666696 2.46865077
411.1276972 1.951965289
413.1433473 3.074486821
423.1276972 4.24250954
441.1382619 43.96457072

Name: +ve in-silico MS/MS by CFM-ID for XBASSERNWDMXAW-UHFFFAOYSA-N
ID: XBASSERNWDMXAW-UHFFFAOYSA-N
Comment: Energy1
Num peaks: 31
39.02292652 1.17553091
41.03857658 1.275134749
43.05422664 4.718466706
55.05422664 0.9958794529
57.06987671 2.915054405
74.96321872 1.139846497
129.0698767 0.9711257204
131.0855268 1.381805985
133.1011768 3.39526251
141.0698767 2.555127736
145.1011768 1.373900318
149.132477 1.006788893
189.0465544 0.9918322522
191.0622045 1.65404287
193.0778545 1.895816623
217.041469 1.69041398
219.0571191 1.167169975
221.0727692 1.990765231
263.0024967 11.34775379
265.0181468 3.5608833
267.0337968 3.760506462
269.0494469 2.057843227
271.0650969 2.013754776
273.080747 1.173441023
369.080747 0.9479303824
383.0600116 1.777823186
397.0756616 3.469779319
399.0913117 0.9305830989
409.1120471 1.828863211
413.1433473 6.796749018
441.1382619 8.826227775

Name: +ve in-silico MS/MS by CFM-ID for XBASSERNWDMXAW-UHFFFAOYSA-N
ID: XBASSERNWDMXAW-UHFFFAOYSA-N
Comment: Energy2
Num peaks: 21
39.02292652 8.180965751
41.03857658 8.097524167
43.05422664 10.06793534
53.03857658 3.452011665
55.05422664 2.605151674
57.06987671 1.616862
91.05422664 5.066005661
103.0542266 7.091156486
115.0542266 1.849474074
129.0698767 1.480426226
131.0855268 1.523355817
133.1011768 2.38888919
141.0698767 2.725621671
143.0855268 5.069035652
145.1011768 2.556592214
149.0152543 1.404809303
189.0465544 2.592790962
191.0622045 5.841284187
193.0778545 3.667702317
219.0571191 1.705918759
221.0727692 2.157752956

Name: +ve in-silico MS/MS by CFM-ID for MNMMLPGKBNWPGY-UHFFFAOYSA-N
ID: MNMMLPGKBNWPGY-UHFFFAOYSA-N
Comment: Energy0
Num peaks: 11
130.0498695 2.207316652
174.0661883 4.153660166
250.0709989 1.995072075
266.092403 2.687273091
294.0873177 8.945209231
377.1244314 3.963546324
395.1349961 7.840368771
405.1193461 6.721208978
423.1299107 30.26327495
424.1139263 1.119460172
441.1404754 10.57441086

Name: +ve in-silico MS/MS by CFM-ID for MNMMLPGKBNWPGY-UHFFFAOYSA-N
ID: MNMMLPGKBNWPGY-UHFFFAOYSA-N
Comment: Energy1
Num peaks: 29
73.02840582 0.9006960425
85.02840582 1.474637507
100.0393049 0.7024818493
102.0549549 2.048766519
105.0334912 0.9010098017
113.0233204 0.9732955088
130.0498695 1.265157371
131.0338851 0.7737272294
172.0505382 0.7936709937
174.0661883 10.12435778
204.0655196 1.299302295
250.0709989 1.558102875
266.092403 4.402917981
268.1080531 0.8830407374
294.0873177 17.18483803
311.1138668 1.004289071
335.1138668 1.134076974
349.1295168 3.03519616
351.1451669 0.7320410992
377.1244314 4.034639681
378.108447 0.7080448177
379.1400815 0.8981160196
381.1193461 0.8811008527
395.1349961 8.680205432
397.1506462 1.195913796
405.1193461 2.746892319
423.1299107 6.543246521
424.1139263 1.162677226
441.1404754 2.039330754

Name: +ve in-silico MS/MS by CFM-ID for MNMMLPGKBNWPGY-UHFFFAOYSA-N
ID: MNMMLPGKBNWPGY-UHFFFAOYSA-N
Comment: Energy2
Num peaks: 31
39.02292652 0.8564570991
59.01275576 1.056439964
63.02292652 2.917649369
65.03857658 2.4816976
68.99710569 0.8187307271
71.01275576 0.8457124401
79.05422664 1.254901761
85.02840582 1.515993641
91.01784114 0.9460684003
93.0334912 1.004010131
100.0393049 0.9740238332
104.0494756 0.8270199137
105.0334912 1.841492399
106.0651257 2.204814123
121.0284058 1.446693058
146.0348882 2.773823387
147.0552893 0.9445696769
148.0505382 1.176392238
157.0396392 1.912007865
172.0505382 3.293263003
174.0661883 14.58787657
198.0913404 0.7589767326
204.0655196 4.323607995
220.0604342 1.776392897
249.0658539 0.7574530179
250.0611029 0.8845344599
266.092403 3.636622629
294.0873177 4.543459117
335.1138668 0.6989154799
349.1295168 1.065909039
397.1506462 0.8360079221

Name: +ve in-silico MS/MS by CFM-ID for MYQHMFGXSQRABF-UHFFFAOYSA-N
ID: MYQHMFGXSQRABF-UHFFFAOYSA-N
Comment: Energy0
Num peaks: 6
175.0362851 17.17768939
177.0519352 2.993094748
291.0836293 13.03170171
309.0941939 35.0779107
423.125888 6.222716152
441.1364527 10.67185878

Name: +ve in-silico MS/MS by CFM-ID for MYQHMFGXSQRABF-UHFFFAOYSA-N
ID: MYQHMFGXSQRABF-UHFFFAOYSA-N
Comment: Energy1
Num peaks: 6
61.02840582 1.895729951
175.0362851 39.52968839
177.0519352 1.841994788
247.0574145 1.43194221
291.0836293 20.5190143
309.0941939 14.9174883

Name: +ve in-silico MS/MS by CFM-ID for MYQHMFGXSQRABF-UHFFFAOYSA-N
ID: MYQHMFGXSQRABF-UHFFFAOYSA-N
Comment: Energy2
Num peaks: 19
43.01784114 1.043800876
43.02907452 2.184810929
56.0130901 0.7321767092
108.0192381 7.799603156
110.0348882 0.772328749
175.0362851 27.42154225
175.0713333 0.7826286211
177.0519352 2.518072024
203.0311998 1.115367161
205.0468498 6.950414162
235.0574145 2.555159314
240.0614968 1.115989316
265.0679792 2.850428041
282.0832949 0.828228232
289.0679792 0.6184443878
291.0836293 5.583594782
309.0941939 13.74381675
343.1360587 0.7880519748
373.1466234 0.6675470733

Name: +ve in-silico MS/MS by CFM-ID for HMQGGFHNUHNSDI-UHFFFAOYSA-N
ID: HMQGGFHNUHNSDI-UHFFFAOYSA-N
Comment: Energy0
Num peaks: 15
61.02840582 3.684516619
155.0603746 2.447115917
157.0760247 2.670666432
200.0930717 5.000350398
214.0709989 7.192488938
232.0815636 8.748904405
254.0659135 1.694592607
270.0608281 1.683760714
272.0764782 11.71714384
274.0921283 15.93682796
276.1077783 2.22686274
356.1353305 2.772286317
398.1458952 6.297321772
416.1564598 5.727328093
458.1670245 3.332970123

Name: +ve in-silico MS/MS by CFM-ID for HMQGGFHNUHNSDI-UHFFFAOYSA-N
ID: HMQGGFHNUHNSDI-UHFFFAOYSA-N
Comment: Energy1
Num peaks: 22
61.02840582 2.783502318
91.05422664 4.336646116
157.0495352 2.932796401
157.0760247 1.583831008
171.0651853 1.630680722
198.0774217 1.703171006
199.0600999 1.170672689
200.0930717 19.81771188
217.0706646 1.505935862
229.0706646 1.389283609
259.0812292 2.699256422
338.1247658 1.902435363
354.1196804 1.784921068
356.1353305 6.718584086
372.1302451 2.232910743
374.1458952 5.316141723
386.1458952 1.133304062
396.1302451 1.627784738
398.1458952 8.544264199
416.1564598 6.358225837
440.1564598 1.602414276
458.1670245 1.461889358

Name: +ve in-silico MS/MS by CFM-ID for HMQGGFHNUHNSDI-UHFFFAOYSA-N
ID: HMQGGFHNUHNSDI-UHFFFAOYSA-N
Comment: Energy2
Num peaks: 22
49.00727645 2.646998363
51.02292652 1.335918012
61.02840582 1.379474856
91.05422664 6.325824916
101.0385766 2.387958256
103.0290745 1.335918012
116.0494756 5.359654249
127.0290745 1.284126698
127.0542266 5.797633759
129.0447246 3.357680658
129.0698767 3.556371676
131.0603746 1.638967468
132.0807757 1.208241798
140.0494756 3.007516738
141.0447246 1.558795115
142.0651257 1.957714653
144.0807757 4.127739178
155.0603746 12.29012141
157.0760247 10.22142193
163.1229749 1.376795155
214.0709989 4.589693815
232.0815636 4.30541987

Name: +ve in-silico MS/MS by CFM-ID for OEBLYZFSZBMRJT-UHFFFAOYSA-N
ID: OEBLYZFSZBMRJT-UHFFFAOYSA-N
Comment: Energy0
Num peaks: 6
91.05422664 2.794974809
155.0161269 6.981467302
255.1049419 2.245749067
269.120592 3.396874514
385.0774068 5.118499337
441.1400071 61.44637575

Name: +ve in-silico MS/MS by CFM-ID for OEBLYZFSZBMRJT-UHFFFAOYSA-N
ID: OEBLYZFSZBMRJT-UHFFFAOYSA-N
Comment: Energy1
Num peaks: 12
55.05422664 6.297035163
57.06987671 14.56315908
59.08552677 6.365969129
91.05422664 17.7361271
93.06987671 1.827739438
99.1168269 5.468554706
185.0266916 2.723666486
211.0423416 3.619556206
213.0579917 4.886060409
269.120592 10.6643752
385.0774068 3.056402718
441.1400071 4.390060261

Name: +ve in-silico MS/MS by CFM-ID for OEBLYZFSZBMRJT-UHFFFAOYSA-N
ID: OEBLYZFSZBMRJT-UHFFFAOYSA-N
Comment: Energy2
Num peaks: 15
49.00727645 7.299797306
51.02292652 8.272260062
53.03857658 3.483791046
55.05422664 4.795316584
63.02292652 2.174920867
65.03857658 8.749704749
67.05422664 2.843062078
71.08552677 2.795072168
75.02292652 7.400458526
77.03857658 4.057484812
79.05422664 4.900264655
81.06987671 5.128597117
91.05422664 12.89820366
93.06987671 4.389057929
425.1087069 2.235456022

Name: +ve in-silico MS/MS by CFM-ID for NJCIDBPNLIYTGQ-UHFFFAOYSA-N
ID: NJCIDBPNLIYTGQ-UHFFFAOYSA-N
Comment: Energy0
Num peaks: 16
61.02840582 2.65758627
91.0389705 2.257626264
91.05422664 22.98172283
93.06987671 1.086217316
121.0495352 1.990421665
123.0262976 5.755052131
125.0419477 6.623720427
289.0715336 1.885386356
319.0820983 1.388882908
331.0820983 1.199481253
349.0774068 1.422703339
349.092663 1.310748957
379.1032276 1.303397609
405.1188777 3.174311541
423.1294424 16.91629933
441.1400071 8.473832756

Name: +ve in-silico MS/MS by CFM-ID for NJCIDBPNLIYTGQ-UHFFFAOYSA-N
ID: NJCIDBPNLIYTGQ-UHFFFAOYSA-N
Comment: Energy1
Num peaks: 21
43.01784114 0.9549252627
45.0334912 0.8535106832
59.01275576 0.9890631898
61.02840582 4.782930425
63.04405588 2.16414685
73.02840582 1.468360544
91.0389705 1.791341832
91.05422664 11.33087919
103.0389705 1.019848055
121.0106476 2.777388595
121.0495352 1.330676845
123.0262976 27.73264606
125.0419477 12.40742515
129.0732478 1.224315599
131.0888979 1.109285988
194.9932833 1.266241258
197.0089333 0.788183271
289.0715336 2.567065804
317.1053358 1.209490077
349.0774068 0.9294327615
423.1294424 1.370535362

Name: +ve in-silico MS/MS by CFM-ID for NJCIDBPNLIYTGQ-UHFFFAOYSA-N
ID: NJCIDBPNLIYTGQ-UHFFFAOYSA-N
Comment: Energy2
Num peaks: 31
31.01784114 1.331171952
43.01784114 2.32424069
45.0334912 1.876267124
56.99710569 1.955084981
59.01275576 2.404487623
61.02840582 4.924984662
63.04405588 1.812083715
73.02840582 1.712752762
75.04405588 1.003896676
79.05422664 1.489801764
91.0389705 1.26016355
91.05422664 17.54370354
93.06987671 0.9960104091
103.0389705 0.9347333909
105.0546206 0.9958441278
119.0338851 0.8367932231
121.0106476 1.841547319
123.0262976 9.544520936
125.0419477 6.489399801
197.0089333 0.9037611749
199.0245834 0.9024333902
271.0609689 1.952608348
273.076619 1.296397008
289.0715336 2.231304796
301.0715336 1.013994685
303.0871836 1.135849361
329.0511921 1.176818627
331.0820983 1.185240589
333.0977483 1.173686319
405.1188777 0.9309692837
423.1294424 1.64371535

Name: +ve in-silico MS/MS by CFM-ID for WJMOIFQKSFCGLF-UHFFFAOYSA-N
ID: WJMOIFQKSFCGLF-UHFFFAOYSA-N
Comment: Energy0
Num peaks: 6
94.06512568 4.236828903
337.1102173 3.986877491
346.1550033 1.298405466
365.1051319 16.56649486
441.136432 3.687975862
458.1629811 60.00357247

Name: +ve in-silico MS/MS by CFM-ID for WJMOIFQKSFCGLF-UHFFFAOYSA-N
ID: WJMOIFQKSFCGLF-UHFFFAOYSA-N
Comment: Energy1
Num peaks: 23
42.03382555 0.995317245
94.06512568 5.828914665
158.0600403 3.117007684
160.0756904 0.9824952622
175.0865894 1.315255625
216.0574535 1.284023307
244.0523681 4.84818446
253.0971541 1.20217336
272.0472827 4.297178505
296.0836682 1.807720331
297.0789172 1.844179353
322.0629328 1.856089802
324.0785828 3.023146066
337.1102173 6.562275939
339.1258674 3.907250031
346.1550033 1.332907642
347.0945672 1.906877106
365.1051319 16.61151453
413.1051319 0.9598414482
415.120782 1.121915915
417.136432 2.496696198
441.136432 3.071402439
458.1629811 9.929998964

Name: +ve in-silico MS/MS by CFM-ID for WJMOIFQKSFCGLF-UHFFFAOYSA-N
ID: WJMOIFQKSFCGLF-UHFFFAOYSA-N
Comment: Energy2
Num peaks: 26
39.02292652 1.550730903
67.01784114 1.226276259
67.05422664 1.255361315
80.04947561 1.695082481
94.06512568 2.565002885
158.0600403 2.794245179
160.0756904 1.486365752
163.0309044 3.670114796
216.0574535 11.30617657
218.0731035 4.666959042
225.1022395 1.648366458
242.036718 4.979448997
244.0523681 15.5143256
246.0680181 5.55504521
270.0316326 1.620147995
272.0472827 1.260886971
282.0680181 2.924152427
294.0680181 1.209868168
296.0836682 2.57940242
301.1335396 1.580203579
321.0789172 2.287560199
323.0945672 2.133532697
324.0785828 0.9248901646
337.1102173 1.099371017
349.0738318 1.623143015
365.1051319 1.254277274

Name: +ve in-silico MS/MS by CFM-ID for NTPQPUJVBMNPCW-UHFFFAOYSA-N
ID: NTPQPUJVBMNPCW-UHFFFAOYSA-N
Comment: Energy0
Num peaks: 24
48.98395416 0.9527614609
62.99960423 3.737544284
80.02615332 1.256597666
192.1019051 0.946288559
194.1175552 6.643100009
209.1284542 4.175042667
211.1441043 1.514164358
215.9880536 0.9389975399
218.0037036 6.015543367
222.1237032 1.249130472
224.1393532 2.391498166
233.0146027 4.284660657
235.0302527 1.573021345
246.0098516 1.155790414
248.0255017 2.468761903
298.1550033 2.477409203
336.0568018 1.83265655
362.1169035 3.648699998
377.1278026 1.840208948
379.1434526 2.865692001
405.1591027 1.313829565
409.1095657 0.8827524151
423.1252157 5.19341217
441.1357804 20.87295844

Name: +ve in-silico MS/MS by CFM-ID for NTPQPUJVBMNPCW-UHFFFAOYSA-N
ID: NTPQPUJVBMNPCW-UHFFFAOYSA-N
Comment: Energy1
Num peaks: 31
45.0334912 2.080235415
62.99960423 10.09104123
176.1069905 0.9777653066
190.086255 1.262571688
192.1019051 0.8966313184
193.1335396 0.954487474
194.1175552 3.534263114
205.0971541 0.8727920402
207.1128041 1.544670899
209.1284542 1.111679022
211.1441043 0.897214112
213.9724035 1.394575742
218.0037036 2.675308365
228.9833025 1.162745526
230.9989526 1.904476497
233.0146027 1.269772964
235.0302527 1.061811356
257.0379249 0.9406041387
259.053575 0.9814022433
272.1393532 1.344360662
296.1393532 1.235973148
298.1550033 3.297572497
336.0568018 2.971018324
344.1063389 0.8926188467
346.1219889 1.109001258
361.132888 1.189809771
362.1169035 3.004603714
405.1591027 1.511372804
409.1095657 1.439198207
423.1252157 3.535460413
441.1357804 3.019605556

Name: +ve in-silico MS/MS by CFM-ID for NTPQPUJVBMNPCW-UHFFFAOYSA-N
ID: NTPQPUJVBMNPCW-UHFFFAOYSA-N
Comment: Energy2
Num peaks: 31
27.02292652 1.042721309
45.0334912 2.142771405
48.98395416 0.8085569017
58.9683041 1.71802293
60.98395416 2.968229024
62.99960423 14.32603034
63.02292652 2.550586352
65.03857658 2.68218402
67.02907452 0.7522955628
78.01050326 1.081621677
78.03382555 0.6680911786
93.04472458 1.456823368
104.0494756 1.536802769
105.0447246 4.943498259
150.0913404 3.487643705
162.0913404 1.046069338
165.1022395 1.294742176
176.1069905 0.888402324
178.0974884 1.464913746
191.1178895 1.428727113
192.1019051 0.833406585
194.1175552 8.285276666
195.0916748 1.269507747
209.1284542 1.245351075
218.0037036 1.680781242
242.1287886 1.44673814
254.1287886 5.505162329
268.1444386 1.075006951
280.1444386 0.7259446898
282.1600887 1.463080188
298.1550033 1.376942504

Name: +ve in-silico MS/MS by CFM-ID for KICZSTPUBXANLG-UHFFFAOYSA-N
ID: KICZSTPUBXANLG-UHFFFAOYSA-N
Comment: Energy0
Num peaks: 6
105.0334912 17.34261171
320.0870393 8.471293389
329.1318253 8.132848693
337.1135884 3.964953642
354.0713893 2.792004089
441.1398032 42.79383674

Name: +ve in-silico MS/MS by CFM-ID for KICZSTPUBXANLG-UHFFFAOYSA-N
ID: KICZSTPUBXANLG-UHFFFAOYSA-N
Comment: Energy1
Num peaks: 31
79.05422664 1.95170748
105.0334912 19.79097589
109.0106476 1.289029862
122.0600403 1.666069918
210.0680181 3.122757537
218.036718 1.110849014
224.0836682 2.155989698
230.0634114 2.023222866
233.0186254 2.663232084
242.0634114 0.9544098031
248.0836682 0.6532623153
250.0451745 0.9870569261
274.0993183 0.7111923295
276.1149683 0.7495141982
277.1102173 0.6587035687
304.0557392 1.216187952
308.0870393 1.219900415
310.1026894 1.275298794
320.0870393 6.518440049
329.1318253 1.341959718
337.1135884 3.605519297
354.0713893 5.202709473
379.120782 2.16211368
381.136432 0.8308072298
383.1520821 1.131775323
397.1135884 0.6787435433
413.108503 0.724451023
415.1241531 1.547498081
423.1292385 0.9386614819
425.108503 0.8456727497
441.1398032 8.721392787

Name: +ve in-silico MS/MS by CFM-ID for KICZSTPUBXANLG-UHFFFAOYSA-N
ID: KICZSTPUBXANLG-UHFFFAOYSA-N
Comment: Energy2
Num peaks: 31
39.02292652 1.083733453
49.00727645 4.085781796
51.02292652 3.249591358
63.02292652 4.66435185
65.03857658 0.7881064841
79.01784114 1.032000858
79.05422664 2.807798173
89.00219107 0.63135881
99.02629764 0.8460607884
105.0334912 23.86651032
107.0491413 1.086609962
109.0106476 1.773995732
110.0600403 0.6930608296
111.0262976 0.7461069926
134.9996042 2.819427492
164.0261533 0.6144100842
206.0634114 4.75071399
208.0790615 5.748032967
218.036718 4.760011835
220.0523681 0.6558395736
223.0899605 1.319125743
225.1056106 2.01686187
233.0186254 1.379183021
240.0477614 0.6927242569
242.0634114 2.078279308
276.1149683 0.64611298
302.0400891 0.6348343827
304.0557392 2.216899482
313.1005252 0.7681293494
320.0870393 1.424286305
425.108503 0.7256922199

Name: +ve in-silico MS/MS by CFM-ID for CFDOSHBXLLOYNJ-UHFFFAOYSA-N
ID: CFDOSHBXLLOYNJ-UHFFFAOYSA-N
Comment: Energy0
Num peaks: 11
103.0542266 1.444876244
105.0698767 8.57424776
107.0855268 2.360232172
137.0419477 13.79542603
139.0575978 5.935254565
313.1346825 1.696460268
380.1427244 6.615201776
456.1740245 1.674245511
458.1696881 5.890825396
459.1537036 1.261041796
476.1802527 31.45598445

Name: +ve in-silico MS/MS by CFM-ID for CFDOSHBXLLOYNJ-UHFFFAOYSA-N
ID: CFDOSHBXLLOYNJ-UHFFFAOYSA-N
Comment: Energy1
Num peaks: 26
91.05422664 1.042368648
103.0542266 2.008735806
105.0698767 37.53049211
107.0855268 1.52498423
137.0419477 3.961367191
138.0913404 0.9518650508
139.0575978 2.298857004
149.0419477 1.676135744
179.0637458 0.8242937746
246.1288688 0.8423794988
270.1288688 1.133606378
285.1397678 2.726109336
296.1081334 0.9524096431
298.1237834 1.096628235
313.1346825 2.548326301
320.1193667 0.9490114804
338.1299314 3.770007144
352.0914377 1.130270816
368.0863524 0.8517635695
370.1020024 3.018043467
372.1176525 1.954814919
433.1744391 0.8850681262
448.1853381 1.327615543
458.1696881 1.156221797
459.1537036 0.9299559348
476.1802527 2.986487042

Name: +ve in-silico MS/MS by CFM-ID for CFDOSHBXLLOYNJ-UHFFFAOYSA-N
ID: CFDOSHBXLLOYNJ-UHFFFAOYSA-N
Comment: Energy2
Num peaks: 31
39.02292652 1.312893418
55.05422664 1.198618861
59.99024648 0.8548383337
65.03857658 0.8201159646
71.08552677 3.094204158
75.02292652 0.9023143791
77.03857658 2.289837224
79.05422664 2.473743512
81.06987671 1.522849274
91.05422664 3.385905286
93.06987671 0.6933997092
95.08552677 2.261359817
103.0542266 4.172364694
105.0698767 24.30411231
107.0855268 3.743742988
119.0291548 0.7165625892
133.0106476 1.985477441
135.0604549 0.7844267133
135.0804414 0.6599501756
137.0419477 5.137274014
160.0215466 1.348369782
164.0528467 5.266154335
176.1069905 1.490585632
200.070605 0.714580114
217.0971541 1.023997116
272.1445189 0.8007568006
352.0914377 0.703988077
376.0914377 0.9346370585
390.1070878 0.8775265025
400.0914377 0.7687150731
460.1489526 0.9353214235

Name: +ve in-silico MS/MS by CFM-ID for NJLSMXKNOCSAGX-UHFFFAOYSA-N
ID: NJLSMXKNOCSAGX-UHFFFAOYSA-N
Comment: Energy0
Num peaks: 15
86.0964258 9.625403782
147.0440559 1.445257157
260.1393532 1.941278511
284.1029677 1.46756067
288.1342679 4.872852407
290.1499179 1.118578418
351.097548 1.128573988
380.1968681 1.368607208
391.1288481 5.922867729
408.1917827 1.17150678
409.1757983 1.018123991
418.1761327 7.009534331
419.1601483 1.167826174
420.1553972 1.025027441
436.1866974 39.9745809

Name: +ve in-silico MS/MS by CFM-ID for NJLSMXKNOCSAGX-UHFFFAOYSA-N
ID: NJLSMXKNOCSAGX-UHFFFAOYSA-N
Comment: Energy1
Num peaks: 31
41.03857658 2.027080958
58.06512568 2.167553257
72.08077574 0.8369436409
86.0964258 9.769941047
147.0440559 10.19802032
175.0389705 4.071708689
175.0502039 1.441319238
175.075356 0.842224945
181.0971541 1.241115035
189.0546206 0.9430805132
215.081504 1.333247696
242.1287886 0.7350584901
243.0764186 0.8945075061
246.1237032 2.666969864
260.1393532 2.486550138
262.1550033 2.917344974
278.0811697 1.295427288
288.1342679 1.672047975
306.0760843 0.9829234604
351.097548 1.454167319
357.1444982 3.193070801
363.097548 1.174791785
380.1968681 1.00654476
391.1288481 3.470622055
404.1604826 0.8227774067
407.1601483 0.8375397907
408.1917827 1.240205339
409.1757983 1.05868386
418.1761327 2.858345778
420.1553972 0.9601458203
436.1866974 4.519461746

Name: +ve in-silico MS/MS by CFM-ID for NJLSMXKNOCSAGX-UHFFFAOYSA-N
ID: NJLSMXKNOCSAGX-UHFFFAOYSA-N
Comment: Energy2
Num peaks: 31
41.03857658 4.406615218
43.05422664 1.84238312
44.04947561 0.8178668825
49.00727645 1.125743172
53.03857658 0.7839671161
58.06512568 0.9038240452
63.02292652 2.079241236
65.03857658 3.739827928
70.06512568 2.121234427
72.08077574 1.186100604
79.01784114 1.020778129
80.04947561 0.8358758116
84.08077574 2.063118345
86.0964258 15.15333717
92.04947561 1.582332821
105.0334912 2.058713104
107.0491413 1.218944821
107.0603746 0.8066655391
109.0647913 1.975434229
121.0284058 4.180275739
121.0647913 1.231390663
123.0804414 0.8322022439
135.0440559 4.19738018
137.0597059 3.546364541
141.0910061 0.9037547895
147.0440559 3.042924229
147.0916748 0.7553035585
201.0294684 0.9682674536
203.0451185 1.939821559
209.0920687 1.068005591
420.1553972 0.9848496018

Name: +ve in-silico MS/MS by CFM-ID for UKYWLADGKGQSIV-UHFFFAOYSA-N
ID: UKYWLADGKGQSIV-UHFFFAOYSA-N
Comment: Energy0
Num peaks: 10
121.0647913 1.306040431
314.1135324 1.860756591
380.1968681 1.46282628
390.1448325 5.999565544
404.1604826 8.988098979
406.1761327 2.703987236
408.1553972 5.190784478
408.1917827 2.138701989
418.1761327 7.555527114
436.1866974 43.98196579

Name: +ve in-silico MS/MS by CFM-ID for UKYWLADGKGQSIV-UHFFFAOYSA-N
ID: UKYWLADGKGQSIV-UHFFFAOYSA-N
Comment: Energy1
Num peaks: 31
59.04914126 3.838770831
121.0647913 2.190211615
131.0603746 1.458799098
133.0647913 2.891192542
159.0552893 1.300247429
173.0709393 1.694051424
175.0865894 0.9275598092
176.1069905 0.8734158106
179.1178895 0.8959810515
204.1019051 1.058580607
208.1332052 3.522694115
246.1124698 0.8725476753
272.0917343 1.529505013
274.1073844 1.116128448
276.1230345 1.466633124
278.1386845 1.597271756
304.1179491 4.064769551
314.1135324 1.135654507
360.1342679 0.9336626231
376.1291825 1.073158675
378.1448325 2.092949911
380.1968681 1.897206446
386.1499179 1.151539523
388.165568 1.092748208
390.1448325 4.146224798
404.1604826 4.71922921
406.1761327 1.867349524
408.1553972 2.417209632
408.1917827 1.823548989
418.1761327 4.77951606
436.1866974 6.310502625

Name: +ve in-silico MS/MS by CFM-ID for UKYWLADGKGQSIV-UHFFFAOYSA-N
ID: UKYWLADGKGQSIV-UHFFFAOYSA-N
Comment: Energy2
Num peaks: 31
42.03382555 1.115790383
59.04914126 3.09146591
65.03857658 1.205545925
74.0600403 1.23092686
121.0647913 1.470462918
131.0491413 2.597329002
131.0603746 1.474121568
133.0647913 6.540395604
135.0804414 1.56918103
150.0913404 1.951002921
155.0603746 2.343095927
157.0760247 1.684705612
159.0916748 1.035650862
161.1073248 1.835795155
162.0913404 3.126222541
173.0709393 1.434774878
176.1069905 1.998413373
177.1022395 1.032948723
179.1178895 0.8106210013
180.1019051 1.868341526
204.1019051 1.279959675
206.1175552 3.52385805
208.1332052 1.355921661
256.0716676 1.042089903
348.1342679 0.9070478017
364.1291825 0.9121329413
376.1291825 1.261437926
378.1448325 0.9879572113
390.1448325 1.11210278
392.1604826 1.754586691
420.1553972 1.254248949

Name: +ve in-silico MS/MS by CFM-ID for LEEWAGAMSISGKO-UHFFFAOYSA-N
ID: LEEWAGAMSISGKO-UHFFFAOYSA-N
Comment: Energy0
Num peaks: 16
47.04914126 2.66464878
113.0597059 0.9746389033
261.0869833 1.63887539
263.1026334 2.564405119
294.1124698 0.9594159566
313.154669 2.552624431
316.1291825 0.8967609936
324.1342679 3.776638743
362.1499179 0.8520185754
372.1342679 1.77873446
389.1859691 2.259271064
390.1448325 13.25755237
404.1604826 2.333940054
408.1553972 3.059348039
418.1761327 5.011146327
436.1866974 36.06115255

Name: +ve in-silico MS/MS by CFM-ID for LEEWAGAMSISGKO-UHFFFAOYSA-N
ID: LEEWAGAMSISGKO-UHFFFAOYSA-N
Comment: Energy1
Num peaks: 31
47.04914126 5.388782332
67.01784114 1.300056431
107.0491413 15.53853923
113.0597059 2.42297726
121.0647913 13.79599153
131.0491413 0.9742515326
133.0647913 2.553420449
135.0804414 3.501043811
174.0913404 1.958569905
256.0716676 1.260652614
270.0873177 1.120700599
284.1029677 1.86822736
300.0978823 0.677512285
302.1135324 1.284831988
316.1291825 1.043687219
324.1342679 0.7551385042
328.1080531 0.6909824735
328.1291825 0.8232046976
330.1448325 1.315249883
346.1186178 0.8389901785
348.1342679 1.094351451
350.1499179 0.7591389658
372.1342679 1.483686904
374.1499179 1.054321029
387.170319 0.97877673
389.1859691 1.314440946
390.1448325 3.522002475
400.165568 0.9815627329
404.1604826 0.8384442464
418.1761327 2.536383277
436.1866974 1.97361336

Name: +ve in-silico MS/MS by CFM-ID for LEEWAGAMSISGKO-UHFFFAOYSA-N
ID: LEEWAGAMSISGKO-UHFFFAOYSA-N
Comment: Energy2
Num peaks: 31
29.03857658 0.7374483868
39.02292652 1.811117608
47.04914126 1.831670515
68.99710569 0.6573608629
73.02840582 1.378633694
85.02840582 1.118439122
87.04405588 2.156905232
111.0440559 1.503331254
113.0597059 11.90662821
121.0647913 0.8476425591
124.0393049 0.8726214022
149.0345538 0.7030539861
151.0502039 3.085804772
172.0756904 1.324500011
174.0913404 1.937117364
175.0502039 6.94559722
177.0658539 4.523600081
191.081504 1.239888517
201.1022395 2.211872823
217.0607686 5.389722643
235.0713333 1.098220008
239.1178895 1.089093701
245.0920687 0.8303726055
247.1077188 1.583847861
256.0716676 1.629861927
261.0869833 2.932782213
263.1026334 2.155230346
270.0873177 1.336100081
286.1186178 1.298446564
376.1291825 0.7078753578
420.1553972 1.071777167

Name: +ve in-silico MS/MS by CFM-ID for XCMJZYDEIMAAPK-UHFFFAOYSA-N
ID: XCMJZYDEIMAAPK-UHFFFAOYSA-N
Comment: Energy0
Num peaks: 7
91.05422664 7.712880359
253.0971541 2.268190543
255.1128041 2.451173349
333.0845387 5.460371257
421.1358253 2.507035202
423.1314889 8.629851789
441.1420536 52.23163448

Name: +ve in-silico MS/MS by CFM-ID for XCMJZYDEIMAAPK-UHFFFAOYSA-N
ID: XCMJZYDEIMAAPK-UHFFFAOYSA-N
Comment: Energy1
Num peaks: 21
51.02292652 0.7273857541
83.01031114 13.25046748
91.05422664 13.28788612
95.04914126 2.547166723
110.0212102 3.867944058
157.0647913 0.6721935336
211.075356 0.9494241419
241.058324 6.58551524
251.081504 1.687330111
255.073974 1.371208307
283.0688886 0.6971747868
309.0845387 0.6417139798
332.1281199 1.272622234
333.0845387 5.50814017
347.1001888 10.78811051
413.1107535 0.7545402741
413.147139 0.640630876
421.1358253 1.093603053
423.1314889 3.986888989
425.1107535 0.7195715215
441.1420536 9.295548069

Name: +ve in-silico MS/MS by CFM-ID for XCMJZYDEIMAAPK-UHFFFAOYSA-N
ID: XCMJZYDEIMAAPK-UHFFFAOYSA-N
Comment: Energy2
Num peaks: 31
41.03857658 1.04073607
49.00727645 0.9946701289
51.02292652 1.28156316
63.02292652 1.145843863
65.03857658 1.454480703
66.03382555 1.262636474
67.02907452 2.024188579
69.04472458 3.303131059
71.06037464 1.695415413
75.02292652 0.9777169613
79.02907452 0.730683149
91.02907452 2.522996578
91.05422664 22.23684794
93.04472458 3.179292755
95.06037464 4.389517937
123.0552893 0.973229066
145.0396392 1.738618358
147.0552893 5.172105772
149.0709393 1.372776519
161.0597059 1.149679813
199.075356 0.7786800036
211.075356 5.188766661
224.070605 1.361952949
226.086255 5.051236435
237.1022395 1.195028891
241.058324 0.7725300196
251.081504 1.026103461
253.0971541 1.014914761
255.073974 1.068445403
257.0896241 0.7150896365
279.073974 0.901192662

Name: +ve in-silico MS/MS by CFM-ID for JUQGYTLIFLVABO-UHFFFAOYSA-N
ID: JUQGYTLIFLVABO-UHFFFAOYSA-N
Comment: Energy0
Num peaks: 6
91.05422664 7.988183313
155.0161269 8.495622758
201.0465544 4.551140727
285.1153027 2.140205699
287.1309527 3.130085125
441.1398032 54.74990532

Name: +ve in-silico MS/MS by CFM-ID for JUQGYTLIFLVABO-UHFFFAOYSA-N
ID: JUQGYTLIFLVABO-UHFFFAOYSA-N
Comment: Energy1
Num peaks: 17
65.03857658 4.917054485
79.05422664 2.230805426
81.06987671 3.092942327
91.05422664 9.257524556
155.0161269 8.604040172
175.1229749 1.502923575
201.0465544 15.68651071
209.0840025 1.502923575
244.0887536 6.188929683
285.1153027 2.670400399
287.1309527 3.311775079
329.1318253 1.679418985
331.0666382 1.415788306
349.0772029 2.121065336
363.092853 1.679418985
415.1241531 1.181937142
441.1398032 13.28557569

Name: +ve in-silico MS/MS by CFM-ID for JUQGYTLIFLVABO-UHFFFAOYSA-N
ID: JUQGYTLIFLVABO-UHFFFAOYSA-N
Comment: Energy2
Num peaks: 27
49.00727645 1.578078089
51.02292652 2.551249207
53.03857658 1.550995549
63.02292652 1.636460754
65.03857658 3.523672943
75.02292652 4.153343873
77.03857658 1.85770304
79.05422664 3.786184122
81.06987671 1.980409093
83.08552677 0.8683360145
91.05422664 22.84138197
93.06987671 2.934622906
97.10117684 0.8770219737
113.0152543 1.483999519
170.0270259 1.302376859
171.0916748 1.420883955
173.1073248 2.83781611
175.1229749 2.90995033
201.0465544 8.195623876
205.0527024 1.420883955
207.0683525 2.83781611
209.0840025 2.90995033
242.0731035 0.7285602872
244.0887536 1.780832531
251.154275 0.9494657518
283.0996526 0.7691943049
425.108503 0.7139530882

Name: +ve in-silico MS/MS by CFM-ID for PHTIFMBSWIQBTC-UHFFFAOYSA-N
ID: PHTIFMBSWIQBTC-UHFFFAOYSA-N
Comment: Energy0
Num peaks: 15
91.05422664 5.944580279
233.0266916 1.984949642
235.0423416 5.827559774
237.0579917 2.195439272
239.0736418 1.433025256
249.0579917 1.199495274
333.0791211 1.273878428
351.0685564 6.497914816
353.0842064 13.01136155
355.0998565 2.921126284
357.1155066 11.52864761
395.0947711 5.183795446
413.1053358 1.762360366
423.1260713 1.796209645
441.1366359 17.68970396

Name: +ve in-silico MS/MS by CFM-ID for PHTIFMBSWIQBTC-UHFFFAOYSA-N
ID: PHTIFMBSWIQBTC-UHFFFAOYSA-N
Comment: Energy1
Num peaks: 29
47.04914126 2.919942797
91.05422664 15.73876706
129.0004768 1.899843395
163.0212123 1.802579108
201.0546206 1.424480942
203.0702706 1.405311857
207.1015708 1.140478205
217.0859207 1.860083118
233.0266916 2.503904885
235.0423416 4.000231517
239.0736418 1.32721353
259.0423416 2.078698791
321.0791211 1.124199245
321.1121354 2.667662405
323.0736418 1.278968019
323.1277855 2.272731586
325.1434356 1.717323891
327.1590856 1.98785123
329.1747357 1.317325437
351.0685564 1.67522925
367.0998565 3.202125366
369.0791211 1.665582901
369.1155066 1.234242459
373.1468067 1.036227162
377.0842064 1.329801977
395.0947711 10.67997694
413.1053358 1.800577503
423.1260713 1.058903001
441.1366359 6.511031445

Name: +ve in-silico MS/MS by CFM-ID for PHTIFMBSWIQBTC-UHFFFAOYSA-N
ID: PHTIFMBSWIQBTC-UHFFFAOYSA-N
Comment: Energy2
Num peaks: 16
91.05422664 27.83753038
93.06987671 2.633617341
112.9691767 2.290211237
117.0004768 1.066678923
126.9848268 1.074639092
129.0004768 12.66462577
163.0212123 9.403876347
165.0368623 10.53775886
167.0525124 2.896659594
221.0630771 1.369243052
235.0423416 1.214634476
239.1066561 0.9761999898
247.0423416 2.090407346
249.0579917 2.076305457
283.0787271 1.535274027
285.0943772 1.289675045

Name: +ve in-silico MS/MS by CFM-ID for TYNFNWKIJOXRLL-UHFFFAOYSA-N
ID: TYNFNWKIJOXRLL-UHFFFAOYSA-N
Comment: Energy0
Num peaks: 22
55.05422664 0.9071199772
57.06987671 2.602256343
71.08552677 2.416111691
151.0423416 3.30524811
153.0579917 3.229864284
177.0698767 1.190863382
179.0736418 1.98712581
179.0855268 5.159532324
197.0960915 5.871376385
206.0845408 1.090890249
208.1001909 0.8518800137
223.075356 2.129891845
236.0951055 0.9599397546
237.0791211 2.865186503
254.1056702 2.437857526
280.0849347 5.77406266
298.0954994 1.737354035
388.0849347 4.283705457
390.1005848 1.023104363
430.1682704 6.207126585
458.163185 9.389533298
476.1737497 15.22511251

Name: +ve in-silico MS/MS by CFM-ID for TYNFNWKIJOXRLL-UHFFFAOYSA-N
ID: TYNFNWKIJOXRLL-UHFFFAOYSA-N
Comment: Energy1
Num peaks: 27
55.05422664 1.113754109
57.06987671 2.80586409
59.08552677 1.179232025
71.08552677 21.62338826
102.0549549 2.696106404
130.0498695 0.721955568
151.0423416 1.445309995
153.0579917 0.7613211523
177.0698767 0.8900051672
179.0736418 1.513661817
179.0855268 16.76170482
191.0736418 0.8137216441
197.0960915 4.675465472
206.0845408 0.9564367047
208.1001909 3.051778075
223.075356 2.108465331
234.0794554 0.8718350378
236.0951055 1.317696368
237.0791211 0.7367936636
240.1019051 0.8621499095
254.1056702 0.7963687945
278.1175552 1.959672889
280.0849347 2.208464274
324.1230345 2.729951337
430.1682704 2.614544033
458.163185 1.750329868
476.1737497 1.135413588

Name: +ve in-silico MS/MS by CFM-ID for TYNFNWKIJOXRLL-UHFFFAOYSA-N
ID: TYNFNWKIJOXRLL-UHFFFAOYSA-N
Comment: Energy2
Num peaks: 31
41.03857658 0.9031714163
55.05422664 6.46301567
57.06987671 12.95327959
59.08552677 2.665318281
71.08552677 4.577344728
101.0385766 2.143142828
102.0549549 0.9972539638
151.0423416 1.473848627
153.0579917 0.8046770529
155.0855268 0.9078536681
166.0168552 0.8859243645
177.0698767 2.527031751
179.0736418 1.974213627
179.0855268 5.870706424
181.0892918 0.7581947568
181.1011768 0.7746778361
185.132477 0.6912316804
187.148127 0.6912316804
191.0736418 5.957192486
197.0960915 0.7273230527
206.0845408 5.512688462
208.1001909 3.560014323
210.1158409 0.8250809282
234.0794554 3.471523384
236.0951055 1.019572722
237.0791211 1.705337547
250.07437 1.434148257
254.1056702 1.14552638
278.1175552 0.7025390118
458.163185 0.8618337773
460.1424496 0.9444476059

Name: +ve in-silico MS/MS by CFM-ID for RCUFKOYQWRXPAZ-UHFFFAOYSA-N
ID: RCUFKOYQWRXPAZ-UHFFFAOYSA-N
Comment: Energy0
Num peaks: 8
96.01137585 1.888250722
135.0916748 2.266298886
213.0692251 14.89186952
335.1291229 1.807937837
363.160423 17.19204308
380.1869721 7.282241426
413.1066732 10.11885405
458.1645224 25.93254313

Name: +ve in-silico MS/MS by CFM-ID for RCUFKOYQWRXPAZ-UHFFFAOYSA-N
ID: RCUFKOYQWRXPAZ-UHFFFAOYSA-N
Comment: Energy1
Num peaks: 9
135.0916748 8.525448519
137.1073248 4.603689394
213.0692251 3.853426991
322.1338739 5.311536928
335.1291229 8.249768317
337.144773 4.764702374
363.160423 39.28623358
380.1869721 4.341795443
413.1066732 2.464104912

Name: +ve in-silico MS/MS by CFM-ID for RCUFKOYQWRXPAZ-UHFFFAOYSA-N
ID: RCUFKOYQWRXPAZ-UHFFFAOYSA-N
Comment: Energy2
Num peaks: 24
15.02292652 1.448278544
51.02292652 2.060319735
68.04947561 3.642030252
70.06512568 1.82135674
93.99572579 1.430145347
106.0651257 7.037465814
108.0807757 6.713356393
120.0807757 3.683384
121.0760247 1.337887405
123.0916748 2.671395853
135.0916748 10.24212645
282.1025738 1.966845486
304.0869237 1.327195007
306.1025738 3.853433824
312.149524 2.847307194
327.160423 1.429162391
335.1291229 3.03419814
336.149524 4.780790404
337.144773 4.128318397
349.144773 1.863890133
351.160423 1.254709604
363.160423 9.635787502
364.155672 1.638277023
365.1760731 1.390667545

Name: +ve in-silico MS/MS by CFM-ID for GNYXMVJGLMEXAN-UHFFFAOYSA-N
ID: GNYXMVJGLMEXAN-UHFFFAOYSA-N
Comment: Energy0
Num peaks: 8
96.01137585 1.899285084
135.0916748 2.275789908
213.0692251 14.94228712
335.1291229 1.806229919
363.160423 17.19368426
380.1869721 7.304326069
413.1066732 10.14566346
458.1645224 26.15940699

Name: +ve in-silico MS/MS by CFM-ID for GNYXMVJGLMEXAN-UHFFFAOYSA-N
ID: GNYXMVJGLMEXAN-UHFFFAOYSA-N
Comment: Energy1
Num peaks: 9
135.0916748 8.533238267
137.1073248 4.610716028
213.0692251 3.806970236
322.1338739 5.367635915
335.1291229 8.276582357
337.144773 4.781834206
363.160423 39.76650052
380.1869721 4.333049235
413.1066732 2.471607705

Name: +ve in-silico MS/MS by CFM-ID for GNYXMVJGLMEXAN-UHFFFAOYSA-N
ID: GNYXMVJGLMEXAN-UHFFFAOYSA-N
Comment: Energy2
Num peaks: 23
15.02292652 1.436748869
51.02292652 2.045525598
68.04947561 3.669551349
70.06512568 1.837093839
93.99572579 1.442646891
106.0651257 6.976039145
108.0807757 6.696121629
120.0807757 3.744301832
121.0760247 1.36388521
123.0916748 2.703364892
135.0916748 10.35204838
282.1025738 1.981501725
306.1025738 3.82807386
312.149524 2.811393176
327.160423 1.447700842
335.1291229 3.05978494
336.149524 4.917109424
337.144773 4.098310944
349.144773 1.792884575
351.160423 1.373444401
363.160423 9.519598029
364.155672 1.653089045
365.1760731 1.412718425

Name: +ve in-silico MS/MS by CFM-ID for PXMMPVOAHGXZSG-UHFFFAOYSA-N
ID: PXMMPVOAHGXZSG-UHFFFAOYSA-N
Comment: Energy0
Num peaks: 11
91.05422664 2.493026786
105.0334912 13.82085424
123.0440559 4.729634164
155.0161269 4.511652213
213.0579917 1.162437332
255.1015708 2.166116876
317.0842064 2.007390187
319.0998565 13.86851384
333.0791211 6.708525303
423.1260713 1.606373773
441.1366359 27.12272581

Name: +ve in-silico MS/MS by CFM-ID for PXMMPVOAHGXZSG-UHFFFAOYSA-N
ID: PXMMPVOAHGXZSG-UHFFFAOYSA-N
Comment: Energy1
Num peaks: 21
65.03857658 1.444550982
79.05422664 0.9731135387
91.05422664 17.94884431
93.06987671 1.684934012
105.0334912 15.34261594
109.0647913 1.696115871
123.0440559 1.162128775
147.0804414 1.610843205
149.0960915 3.502954474
161.0597059 1.168159757
163.075356 3.990621634
171.0110415 2.503942806
173.0266916 2.297836497
185.0266916 1.160314515
211.0423416 1.136361018
213.0579917 2.627238768
269.1172208 5.247805641
319.0998565 8.198539151
333.0791211 2.5415848
423.1260713 1.121822163
441.1366359 3.343773516

Name: +ve in-silico MS/MS by CFM-ID for PXMMPVOAHGXZSG-UHFFFAOYSA-N
ID: PXMMPVOAHGXZSG-UHFFFAOYSA-N
Comment: Energy2
Num peaks: 18
49.00727645 5.0404619
51.02292652 5.110047926
53.03857658 1.375276064
63.02292652 3.017348407
65.03857658 4.80448966
67.05422664 1.611463651
75.02292652 3.331645499
77.03857658 2.076271823
79.05422664 5.568502471
81.06987671 2.038530266
91.05422664 17.40229164
93.06987671 2.088238325
105.0334912 18.32555059
107.0491413 1.386245977
123.0440559 2.227066748
133.0647913 2.302614932
135.0804414 1.842494763
213.0579917 1.353658688

Name: +ve in-silico MS/MS by CFM-ID for PXMMPVOAHGXZSG-UHFFFAOYSA-N
ID: PXMMPVOAHGXZSG-UHFFFAOYSA-N
Comment: Energy0
Num peaks: 11
91.05422664 2.493026786
105.0334912 13.82085424
123.0440559 4.729634164
155.0161269 4.511652213
213.0579917 1.162437332
255.1015708 2.166116876
317.0842064 2.007390187
319.0998565 13.86851384
333.0791211 6.708525303
423.1260713 1.606373773
441.1366359 27.12272581

Name: +ve in-silico MS/MS by CFM-ID for PXMMPVOAHGXZSG-UHFFFAOYSA-N
ID: PXMMPVOAHGXZSG-UHFFFAOYSA-N
Comment: Energy1
Num peaks: 21
65.03857658 1.444550982
79.05422664 0.9731135387
91.05422664 17.94884431
93.06987671 1.684934012
105.0334912 15.34261594
109.0647913 1.696115871
123.0440559 1.162128775
147.0804414 1.610843205
149.0960915 3.502954474
161.0597059 1.168159757
163.075356 3.990621634
171.0110415 2.503942806
173.0266916 2.297836497
185.0266916 1.160314515
211.0423416 1.136361018
213.0579917 2.627238768
269.1172208 5.247805641
319.0998565 8.198539151
333.0791211 2.5415848
423.1260713 1.121822163
441.1366359 3.343773516

Name: +ve in-silico MS/MS by CFM-ID for PXMMPVOAHGXZSG-UHFFFAOYSA-N
ID: PXMMPVOAHGXZSG-UHFFFAOYSA-N
Comment: Energy2
Num peaks: 18
49.00727645 5.0404619
51.02292652 5.110047926
53.03857658 1.375276064
63.02292652 3.017348407
65.03857658 4.80448966
67.05422664 1.611463651
75.02292652 3.331645499
77.03857658 2.076271823
79.05422664 5.568502471
81.06987671 2.038530266
91.05422664 17.40229164
93.06987671 2.088238325
105.0334912 18.32555059
107.0491413 1.386245977
123.0440559 2.227066748
133.0647913 2.302614932
135.0804414 1.842494763
213.0579917 1.353658688

Name: +ve in-silico MS/MS by CFM-ID for LQQCAAFWTMPUMB-UHFFFAOYSA-N
ID: LQQCAAFWTMPUMB-UHFFFAOYSA-N
Comment: Energy0
Num peaks: 7
151.0212123 3.166621056
175.0212123 4.595558536
177.0368623 13.44043636
289.1140636 3.581883483
393.1402784 6.452688645
425.1123494 6.459411641
441.1436495 42.34204931

Name: +ve in-silico MS/MS by CFM-ID for LQQCAAFWTMPUMB-UHFFFAOYSA-N
ID: LQQCAAFWTMPUMB-UHFFFAOYSA-N
Comment: Energy1
Num peaks: 16
105.0334912 1.789587782
123.0262976 1.680957043
151.0212123 11.00503497
153.0368623 1.362563111
177.0368623 3.637007117
235.0671134 1.048199095
237.0827635 1.312992194
239.0984136 1.207171134
265.1140636 21.99440889
289.1140636 15.85370336
317.1089782 3.441758734
363.0966993 2.691636148
393.1402784 3.29977342
413.1123494 1.168528437
425.1123494 2.237347673
441.1436495 7.136487666

Name: +ve in-silico MS/MS by CFM-ID for LQQCAAFWTMPUMB-UHFFFAOYSA-N
ID: LQQCAAFWTMPUMB-UHFFFAOYSA-N
Comment: Energy2
Num peaks: 22
15.02292652 1.263042629
51.02292652 1.936179272
63.02292652 2.14611474
79.05422664 2.008493518
94.99499752 2.001634723
123.0262976 10.59080348
137.0055622 1.859883115
151.0212123 3.592334
177.0368623 1.812654167
211.0671134 6.178184397
225.0827635 1.892806936
235.0671134 3.091032936
237.0827635 13.93987936
263.0984136 2.171186862
265.1140636 1.990162388
267.1297137 2.897854888
287.0984136 1.697102665
289.1140636 6.856378514
399.0966993 4.840419161
401.1123494 1.678790503
415.1279994 1.291823391
425.1123494 4.285482322

Name: +ve in-silico MS/MS by CFM-ID for CQZFSGSGTCMEHW-UHFFFAOYSA-N
ID: CQZFSGSGTCMEHW-UHFFFAOYSA-N
Comment: Energy0
Num peaks: 12
96.96852159 1.255719629
98.98417166 1.693402693
99.1168269 1.02592006
110.9841717 1.261499182
124.0505382 0.7514127957
206.1651741 0.8820876339
207.1491896 1.884374462
222.1600887 0.9385407706
224.1757387 57.7011292
338.2074328 3.062521044
418.1737633 2.286162266
436.184328 7.866005332

Name: +ve in-silico MS/MS by CFM-ID for CQZFSGSGTCMEHW-UHFFFAOYSA-N
ID: CQZFSGSGTCMEHW-UHFFFAOYSA-N
Comment: Energy1
Num peaks: 31
41.03857658 0.7144618279
43.05422664 1.263982948
53.03857658 0.6452877407
55.05422664 0.7069631882
57.06987671 1.256484309
69.06987671 0.7069631882
71.08552677 1.234467148
83.08552677 0.7069631882
85.10117684 1.234467148
95.08552677 0.8004089199
96.96852159 1.766065884
97.10117684 0.8461816196
98.98417166 2.865218313
99.1168269 3.160529238
124.0505382 2.7809273
138.0661883 1.050944625
152.0818384 1.050944625
152.143376 1.224663216
154.1590261 0.7153450827
166.0974884 1.050944625
180.1131385 1.050944625
180.1382906 1.506607494
181.1699251 2.836190194
195.1491896 0.6957756003
196.1808241 1.299618865
206.1651741 1.930347928
207.1491896 2.633131597
222.1600887 0.8898689139
224.1757387 36.77481875
338.2074328 1.133531079
418.1737633 0.739631603

Name: +ve in-silico MS/MS by CFM-ID for CQZFSGSGTCMEHW-UHFFFAOYSA-N
ID: CQZFSGSGTCMEHW-UHFFFAOYSA-N
Comment: Energy2
Num peaks: 31
39.02292652 0.8493664469
41.03857658 1.13994873
43.01784114 1.03671739
43.05422664 1.982275092
53.03857658 0.8493664469
55.05422664 0.9912842206
57.06987671 1.833610582
67.05422664 0.8493664469
69.06987671 0.9912842206
71.08552677 1.613988615
81.06987671 0.8493664469
83.08552677 0.9912842206
85.10117684 1.613988615
95.08552677 1.331144949
96.96852159 1.735505617
97.10117684 1.747018754
98.98417166 1.260451944
99.1168269 3.742783119
113.132477 0.9428061225
124.0505382 2.01458677
138.0661883 1.149670123
152.0454529 2.742679721
152.0818384 1.149670123
166.0974884 1.149670123
179.154275 0.8174029204
180.1131385 1.149670123
181.1699251 1.45034775
207.1491896 2.185710395
224.1757387 29.07303631
248.1393532 1.461471452
250.1550033 1.319091567

Name: +ve in-silico MS/MS by CFM-ID for WXWGDVIEOSPFEG-UHFFFAOYSA-N
ID: WXWGDVIEOSPFEG-UHFFFAOYSA-N
Comment: Energy0
Num peaks: 6
79.05422664 1.401147116
179.0855268 4.773299076
255.1168269 5.801300095
380.1200537 3.135873816
422.1903262 0.8879944681
458.1670039 80.14711449

Name: +ve in-silico MS/MS by CFM-ID for WXWGDVIEOSPFEG-UHFFFAOYSA-N
ID: WXWGDVIEOSPFEG-UHFFFAOYSA-N
Comment: Energy1
Num peaks: 6
101.0385766 1.3311515
179.0855268 16.1698737
255.1168269 25.85834131
380.1200537 6.402369191
430.1357038 1.758366002
458.1670039 35.01246138

Name: +ve in-silico MS/MS by CFM-ID for WXWGDVIEOSPFEG-UHFFFAOYSA-N
ID: WXWGDVIEOSPFEG-UHFFFAOYSA-N
Comment: Energy2
Num peaks: 20
49.00727645 2.089970166
51.02292652 3.36624248
63.02292652 4.406950228
65.03857658 1.23018722
101.0385766 5.51201142
179.0855268 7.547211577
203.0855268 2.151254144
205.1011768 1.601123181
227.0855268 1.519543858
229.1011768 6.074546062
239.0855268 5.639048218
255.1168269 18.78192698
302.0731035 1.204743154
346.1590261 1.499371624
380.1200537 3.194102435
422.1903262 3.727237109
428.1200537 2.672323093
430.1357038 3.11158498
432.1513538 3.497439288
442.1357038 2.08181703

Name: +ve in-silico MS/MS by CFM-ID for DSXXEELGXBCYNQ-UHFFFAOYSA-N
ID: DSXXEELGXBCYNQ-UHFFFAOYSA-N
Comment: Energy0
Num peaks: 12
77.01679558 1.326906015
117.0480957 2.12556933
130.0651257 1.873296592
232.0902949 1.136714348
368.1393532 2.065369465
382.1550033 3.002626256
412.1114242 1.375758714
414.1270743 25.66992051
416.1427244 21.38302913
430.1696078 1.604177547
441.1379733 3.860556642
458.1645224 14.72758709

Name: +ve in-silico MS/MS by CFM-ID for DSXXEELGXBCYNQ-UHFFFAOYSA-N
ID: DSXXEELGXBCYNQ-UHFFFAOYSA-N
Comment: Energy1
Num peaks: 31
41.03857658 8.283972404
43.02907452 1.056334388
73.01064758 1.584277208
77.01679558 5.723186062
100.0215466 0.7180029947
117.0480957 2.111311763
130.0651257 2.18907879
132.0807757 0.764848984
144.0807757 0.6465499134
156.0807757 1.828786806
307.1229749 0.989412381
311.154275 1.913781404
315.1128041 0.7183061032
339.1491896 0.6651848359
342.1237032 1.541582367
354.1237032 3.225409285
354.1600887 1.890123997
364.1444386 0.6895056134
368.1393532 1.255387463
380.1393532 2.559369055
382.1550033 21.07639476
385.1481441 0.6312918923
388.1478097 1.10945164
400.1114242 0.9219436466
412.1114242 0.6510386966
413.1430587 0.6663138092
414.1270743 2.84703432
416.1427244 3.944204659
430.1696078 1.288050486
441.1379733 2.185207697
458.1645224 2.377597374

Name: +ve in-silico MS/MS by CFM-ID for DSXXEELGXBCYNQ-UHFFFAOYSA-N
ID: DSXXEELGXBCYNQ-UHFFFAOYSA-N
Comment: Energy2
Num peaks: 31
39.02292652 1.620044138
41.03857658 4.666217913
44.0130901 1.23978341
59.99024648 1.212766378
73.01064758 1.173678361
75.02629764 1.154560766
77.01679558 2.798959778
117.0480957 2.927328026
128.0494756 4.628578314
144.0807757 3.711470186
148.1120759 1.266619564
154.0651257 1.809490191
156.0443902 1.208402176
156.0807757 1.047749852
199.0502039 1.104628095
269.1073248 1.290085825
271.1229749 1.081565021
299.081504 1.922158421
307.1229749 1.322918407
311.154275 1.492569544
315.1128041 1.240389093
340.1080531 1.480629127
342.1237032 1.381888516
343.126346 2.327964738
353.1284542 1.396852109
354.1600887 1.445255986
366.1237032 1.104886817
370.1550033 1.047847236
386.1321597 1.895647583
398.1321597 1.786931179
442.1332223 1.104730128

Name: +ve in-silico MS/MS by CFM-ID for ITOCWWFNHVQLBN-UHFFFAOYSA-N
ID: ITOCWWFNHVQLBN-UHFFFAOYSA-N
Comment: Energy0
Num peaks: 8
85.10117684 4.047437155
182.9440033 14.76548356
200.954568 3.111279268
234.2216263 2.441630459
236.2372764 17.44355872
250.970218 4.115856402
418.1740032 1.127911846
436.1845679 34.01269183

Name: +ve in-silico MS/MS by CFM-ID for ITOCWWFNHVQLBN-UHFFFAOYSA-N
ID: ITOCWWFNHVQLBN-UHFFFAOYSA-N
Comment: Energy1
Num peaks: 19
39.02292652 0.9868417847
41.03857658 1.139555377
43.05422664 1.793905646
51.02292652 7.369032049
57.06987671 0.8512628307
85.10117684 7.376167566
152.143376 2.676519537
182.9440033 15.46991317
186.2216263 1.598805851
192.1746761 1.175415277
194.1903262 1.036005
198.2216263 1.620262305
200.954568 1.421834852
210.2216263 1.122092151
234.2216263 1.595438301
236.2372764 24.3919184
250.970218 4.404821575
418.1740032 0.9090615419
436.1845679 3.809183661

Name: +ve in-silico MS/MS by CFM-ID for ITOCWWFNHVQLBN-UHFFFAOYSA-N
ID: ITOCWWFNHVQLBN-UHFFFAOYSA-N
Comment: Energy2
Num peaks: 31
39.02292652 1.689283985
41.03857658 3.632660985
43.05422664 3.568545944
51.02292652 1.794525365
53.03857658 0.929553302
55.05422664 1.957286333
57.06987671 1.865791407
69.06987671 0.7555489746
71.08552677 1.020319087
85.10117684 9.129127236
89.00219107 1.546345432
100.1120759 1.169417863
114.1277259 1.842451209
128.9334386 1.130030078
138.1277259 0.7845375888
140.9334386 3.909198096
152.143376 1.942893345
156.9647387 2.57604117
168.9647387 0.7450446651
182.9440033 19.1881304
184.9596533 1.137542424
208.2059763 0.820921413
210.2216263 1.097886246
218.1903262 0.9396825167
220.2059763 0.9042975492
230.1903262 0.8659212941
232.2059763 0.7620476756
236.2372764 1.133589282
250.970218 2.704607279
356.2584057 0.9510588854
378.1063176 0.8537477198

Name: +ve in-silico MS/MS by CFM-ID for FJCZHMXAGBYXHJ-UHFFFAOYSA-N
ID: FJCZHMXAGBYXHJ-UHFFFAOYSA-N
Comment: Energy0
Num peaks: 10
140.143376 6.511258408
166.1226406 1.852782907
172.9555465 11.09971366
251.1754044 2.527743309
274.003225 1.592278143
301.9981396 1.608625218
395.1287598 4.162037675
405.1131098 5.302016372
423.1236744 32.41665162
441.1342391 14.31681368

Name: +ve in-silico MS/MS by CFM-ID for FJCZHMXAGBYXHJ-UHFFFAOYSA-N
ID: FJCZHMXAGBYXHJ-UHFFFAOYSA-N
Comment: Energy1
Num peaks: 28
55.05422664 0.6267908167
57.06987671 0.6145799898
85.02840582 1.355059085
102.0549549 2.411047172
138.1277259 0.6404038813
140.143376 5.52705835
146.9762819 1.185886485
166.1226406 1.052023875
172.9555465 25.41839854
189.9820956 1.027194349
206.1539407 0.9313169298
213.9820956 1.527265913
223.1804898 0.5935225337
225.9820956 0.7318405643
227.9977457 4.598875581
230.0133957 0.9918184687
234.1488553 0.9714779055
251.1754044 1.336624854
252.15942 1.23765163
255.9926603 4.680540184
258.0083103 0.814529371
274.003225 6.672314719
301.9981396 1.244081469
381.1131098 0.9799602651
395.1287598 4.032218355
405.1131098 1.597947
423.1236744 5.259400381
441.1342391 2.394377903

Name: +ve in-silico MS/MS by CFM-ID for FJCZHMXAGBYXHJ-UHFFFAOYSA-N
ID: FJCZHMXAGBYXHJ-UHFFFAOYSA-N
Comment: Energy2
Num peaks: 31
39.02292652 1.948919005
41.03857658 1.224170705
43.05422664 1.054066726
53.03857658 1.807837469
55.05422664 1.227626678
57.06987671 0.977993172
59.01275576 1.011138672
59.08552677 0.7612444697
80.04947561 0.799116844
85.02840582 1.14359346
94.06512568 0.7734627204
95.08552677 0.891176297
97.10117684 1.491281551
100.0393049 0.8171966649
102.0549549 4.642389901
109.1011768 0.7297558104
111.1168269 0.7958372698
112.9788688 0.9783770226
118.9449818 0.9912849214
123.1168269 2.688290293
138.1277259 2.196252237
140.143376 3.757944477
146.9762819 2.516397194
166.1226406 0.829274973
172.9555465 26.85371482
189.9820956 0.9707283404
213.9820956 1.055281913
227.9977457 3.961007596
230.0133957 0.7298412236
255.9926603 1.372281563
425.102939 0.7338289833

Name: +ve in-silico MS/MS by CFM-ID for CDLWVBZEJDVFKJ-UHFFFAOYSA-N
ID: CDLWVBZEJDVFKJ-UHFFFAOYSA-N
Comment: Energy0
Num peaks: 23
91.05422664 6.811495554
109.0647913 7.307012298
135.0440559 2.582302688
155.0161269 2.4322882
290.1386845 0.7836901753
292.1543346 0.8020204567
294.0794554 0.9156198557
302.1386845 0.5608909233
304.1543346 1.045951759
325.1104212 2.210859977
342.1369703 3.517725005
360.0900201 0.6014843163
366.1005848 0.5484512421
368.1162348 7.266374077
372.147535 0.5329761905
384.1111495 1.007022632
388.1213202 0.6527504978
402.1369703 2.863847655
430.1318849 8.61982634
448.1424496 2.676364681
458.163185 1.808296518
460.1424496 0.6098360886
476.1737497 24.1647812

Name: +ve in-silico MS/MS by CFM-ID for CDLWVBZEJDVFKJ-UHFFFAOYSA-N
ID: CDLWVBZEJDVFKJ-UHFFFAOYSA-N
Comment: Energy1
Num peaks: 31
47.04914126 0.7298472142
65.03857658 0.8025854662
91.05422664 23.12779528
109.0647913 6.210870726
135.0440559 2.51795784
155.0161269 1.04569924
170.1175552 5.610486638
194.0811697 0.6790590758
198.1124698 2.579124704
202.086255 1.388377155
204.1019051 1.435601046
230.1175552 1.751883675
232.1332052 1.129967342
258.1124698 0.7029929177
260.1281199 2.72713421
268.1001909 0.6458848332
276.1230345 1.095432861
278.1386845 1.239988082
296.0951055 1.417156324
298.1073844 0.8136746851
300.1230345 1.041346502
302.1386845 1.161785223
304.1543346 5.97716444
325.1104212 0.6592331108
342.1369703 0.8587295377
368.1162348 2.074088744
384.1111495 0.7129638741
402.1369703 0.6058638953
430.1318849 1.936112431
458.163185 0.7533103255
476.1737497 1.565751237

Name: +ve in-silico MS/MS by CFM-ID for CDLWVBZEJDVFKJ-UHFFFAOYSA-N
ID: CDLWVBZEJDVFKJ-UHFFFAOYSA-N
Comment: Energy2
Num peaks: 31
44.04947561 1.943364635
49.00727645 1.678960684
51.02292652 2.685193425
53.03857658 1.422942881
55.05422664 0.9191756286
63.02292652 1.173958669
65.03857658 3.555058147
67.05422664 1.203652818
70.02874017 1.182305494
75.02292652 2.033644258
77.03857658 1.441878982
79.05422664 3.080385466
81.06987671 2.796038938
85.10117684 1.047142998
91.05422664 9.401252446
99.04405588 0.8866108598
109.0647913 1.202460129
116.070605 1.259431007
141.0910061 1.512037473
176.070605 0.9922880798
184.0968197 1.144136482
218.1175552 1.598842096
225.0579917 0.9927995148
239.0736418 0.9438050608
246.1124698 2.560253467
251.0736418 3.361448467
266.0845408 4.429519336
268.1001909 3.351318534
294.0794554 3.066496702
296.0951055 2.496616296
322.07437 0.9746872869

Name: +ve in-silico MS/MS by CFM-ID for RUBDGEDTDOFCRF-UHFFFAOYSA-N
ID: RUBDGEDTDOFCRF-UHFFFAOYSA-N
Comment: Energy0
Num peaks: 11
137.0821727 1.426599766
165.1134728 1.388490669
179.1291229 1.296502001
186.9859696 14.59226568
255.160423 3.744741664
272.1869721 2.424415286
374.1975368 3.184321834
438.159437 8.997203986
440.1551006 1.749764888
441.1391162 5.534933603
458.1656653 36.21450698

Name: +ve in-silico MS/MS by CFM-ID for RUBDGEDTDOFCRF-UHFFFAOYSA-N
ID: RUBDGEDTDOFCRF-UHFFFAOYSA-N
Comment: Energy1
Num peaks: 31
77.00219107 0.7047307706
79.01784114 1.64686735
117.0698767 0.7407306018
125.0821727 0.785473646
135.0665226 1.449918793
137.0821727 3.669610413
149.0821727 0.6918272991
151.0978228 1.269860507
161.0067051 0.8086964891
161.0821727 0.8400302488
163.0978228 0.8761687872
165.1134728 2.812762152
179.1291229 1.512874486
186.9859696 26.00397007
208.0756904 0.8263880329
236.1069905 0.7280932285
238.1338739 1.240984018
255.160423 4.519319297
272.1869721 1.948440919
290.0281688 1.170393117
292.0438189 1.463119562
320.075119 1.212633132
346.1662367 1.412828535
348.1818867 1.235067176
370.1662367 1.041515069
372.1818867 2.479118213
374.1975368 4.836789778
416.1438672 0.9831329037
440.1551006 0.824284758
441.1391162 3.484818513
458.1656653 4.282543247

Name: +ve in-silico MS/MS by CFM-ID for RUBDGEDTDOFCRF-UHFFFAOYSA-N
ID: RUBDGEDTDOFCRF-UHFFFAOYSA-N
Comment: Energy2
Num peaks: 31
39.02292652 11.22515654
41.03857658 1.810479443
43.05422664 2.572018795
45.06987671 3.362409404
49.00727645 0.8028307229
51.02292652 2.503431458
63.02292652 6.639992033
65.03857658 2.790569861
77.00219107 0.7877306553
79.01784114 5.149341841
105.0334912 0.8882959849
117.0698767 0.5949201523
123.0665226 1.025779983
132.9754049 1.748354473
135.0665226 1.272544974
137.0821727 1.768840115
149.0821727 1.279544994
151.0978228 0.8021915304
161.0821727 0.959800351
163.0978228 1.165708869
165.1134728 0.6933947199
175.0978228 0.7476068039
177.1134728 0.7410176962
186.9859696 12.68097455
208.0756904 0.7060737746
236.1069905 0.7416666897
238.1226406 0.5800216061
239.1291229 0.6043173926
255.160423 1.372506354
322.1662367 0.6614662318
440.1551006 1.061794785

Name: +ve in-silico MS/MS by CFM-ID for OSFUWEWCAFEOJO-UHFFFAOYSA-N
ID: OSFUWEWCAFEOJO-UHFFFAOYSA-N
Comment: Energy0
Num peaks: 13
41.03857658 1.980748066
43.05422664 2.476701038
57.06987671 7.600098147
230.0634114 2.120878437
263.0984136 1.969036415
272.1103616 7.852277315
276.0936625 18.71227368
278.1093126 2.138503069
414.1075983 2.612040089
416.1232484 11.15233451
418.1388985 3.299367248
440.1596339 1.755765812
458.1701986 17.13016534

Name: +ve in-silico MS/MS by CFM-ID for OSFUWEWCAFEOJO-UHFFFAOYSA-N
ID: OSFUWEWCAFEOJO-UHFFFAOYSA-N
Comment: Energy1
Num peaks: 17
43.05422664 1.592031933
57.06987671 0.9704966181
181.0681625 1.29364353
183.0838125 2.247145522
224.0623624 0.8894954438
235.0671134 3.567385604
237.0827635 1.148776468
247.0671134 1.281016793
248.0623624 2.171820219
250.0780125 3.59630287
263.0984136 3.816810202
265.1140636 1.489205241
276.0936625 35.77870345
278.1093126 15.56778913
280.1249627 1.392515038
416.1232484 2.213486987
458.1701986 1.420965669

Name: +ve in-silico MS/MS by CFM-ID for OSFUWEWCAFEOJO-UHFFFAOYSA-N
ID: OSFUWEWCAFEOJO-UHFFFAOYSA-N
Comment: Energy2
Num peaks: 22
41.03857658 3.934407474
43.05422664 2.414909045
51.02292652 1.971014239
55.05422664 1.758969047
57.06987671 15.98861795
59.08552677 6.45490289
63.02292652 3.324124753
187.0671134 1.778374722
195.0358133 2.843609923
209.0514634 3.380947622
211.0671134 1.41815818
223.0671134 3.024720459
224.0623624 8.067981539
225.0827635 1.87514289
226.0780125 2.090924214
235.0671134 3.176623951
237.0827635 1.720517421
247.0671134 1.965181812
249.0827635 2.549680389
250.0780125 5.408046758
251.0984136 2.265729486
276.0936625 2.767398231

Name: +ve in-silico MS/MS by CFM-ID for NLQIBSKINOPHNA-UHFFFAOYSA-N
ID: NLQIBSKINOPHNA-UHFFFAOYSA-N
Comment: Energy0
Num peaks: 31
57.06987671 1.713280628
75.08044139 1.867325375
105.0004768 0.5717608082
115.075356 0.9910489581
147.047427 1.097372683
149.0630771 0.9581531965
161.0630771 1.666235913
163.0787271 0.6199474999
177.0698767 0.949616428
179.0855268 4.514534493
197.0960915 5.110293382
201.0579917 0.7296819204
206.0117698 0.5193773796
218.0845408 0.5631975615
219.0685564 3.466985177
223.075356 1.853683056
236.0951055 1.691010543
262.07437 3.852111951
264.1019051 0.6842391709
280.0849347 1.240385381
292.0968197 0.6358445159
310.1073844 6.932285642
340.0638053 1.032295394
342.0794554 3.874083706
356.0951055 1.060897896
384.0900201 5.776167268
402.1005848 5.717730888
412.1577057 2.389091876
422.1420557 0.6272836935
440.1526204 6.571530423
458.163185 9.653402424

Name: +ve in-silico MS/MS by CFM-ID for NLQIBSKINOPHNA-UHFFFAOYSA-N
ID: NLQIBSKINOPHNA-UHFFFAOYSA-N
Comment: Energy1
Num peaks: 31
44.97934745 1.198507338
57.06987671 5.014960224
71.01275576 0.943533472
74.98991214 1.573793626
75.08044139 2.241039544
88.03930485 1.477509838
90.98482676 2.317825089
93.00047682 3.512506433
120.0113759 0.9324654671
145.0317769 1.027666918
147.047427 5.651570362
149.0630771 3.856100667
162.0219405 0.9511697735
178.0168552 0.8645953681
179.0855268 16.36832955
180.0325052 0.8004059834
190.0896262 1.429765123
197.0960915 4.422368468
218.0845408 0.8771898891
219.0685564 1.953076283
223.075356 2.075079462
224.0223345 1.01073172
262.07437 2.004601392
264.1019051 0.8419957348
310.1073844 2.028897173
342.0794554 1.173974908
384.0900201 2.255596774
402.1005848 1.285109661
412.1577057 1.338774496
440.1526204 1.070194683
458.163185 1.003846937

Name: +ve in-silico MS/MS by CFM-ID for NLQIBSKINOPHNA-UHFFFAOYSA-N
ID: NLQIBSKINOPHNA-UHFFFAOYSA-N
Comment: Energy2
Num peaks: 31
44.97934745 2.166337242
55.05422664 0.8555321683
57.06987671 4.12394306
61.01064758 0.8449466306
74.98991214 0.8755746157
75.08044139 3.945574576
88.03930485 3.623191847
101.0385766 1.073015433
105.0004768 1.985985207
117.9957258 0.9933461778
120.0113759 5.039654973
134.0270259 1.964433891
145.0681625 0.9283448771
147.047427 2.143670978
149.0630771 0.8062383633
161.0630771 0.8919236382
162.0219405 1.201549946
164.0012051 0.9682401077
173.0630771 2.320994684
177.0698767 1.988890185
179.0855268 5.963066353
181.1011768 1.0154569
188.0739761 2.458227004
190.0896262 0.9418982669
197.0960915 1.344941659
218.0845408 0.8159920023
223.075356 0.9258725271
264.1019051 3.16005955
296.0739761 1.767163939
310.1073844 1.527410315
342.0794554 1.012171527

Name: +ve in-silico MS/MS by CFM-ID for LPYMGIDTTMUKRI-UHFFFAOYSA-N
ID: LPYMGIDTTMUKRI-UHFFFAOYSA-N
Comment: Energy0
Num peaks: 28
44.02432348 1.13446248
60.04439023 0.6177526754
107.0491413 0.9040370181
113.0457872 2.014136968
114.0298028 1.369705982
121.0647913 4.987184003
131.0563519 2.560171746
134.0600403 0.7338202732
136.0756904 0.5991652264
139.075356 5.471168598
165.0546206 2.005232509
276.1091157 0.866486422
277.0931313 1.42949342
294.1196804 2.440785694
300.1230345 4.993725632
302.0883803 0.8978372525
320.098945 5.136735473
328.1179491 5.53073302
338.1095097 1.603343838
387.1550629 2.296335832
397.1394128 0.5970288157
412.1503118 0.6791436246
415.1499775 2.652971547
426.1408098 1.074409829
428.1452265 0.5207386175
430.1608765 4.08480783
440.1564598 9.975448481
458.1670245 12.8426454

Name: +ve in-silico MS/MS by CFM-ID for LPYMGIDTTMUKRI-UHFFFAOYSA-N
ID: LPYMGIDTTMUKRI-UHFFFAOYSA-N
Comment: Energy1
Num peaks: 31
44.02432348 2.755955175
60.04439023 0.7709202232
70.00358804 0.6724240198
88.03930485 0.8330934947
91.05422664 0.7851668874
96.0192381 2.373012911
107.0491413 2.114181143
113.0457872 5.035307731
114.0298028 3.308581785
119.0491413 0.6436945528
121.0647913 16.78613355
131.0563519 2.543810485
134.0600403 0.7184173343
136.0756904 4.821925175
139.075356 4.703103651
162.0549549 1.122002349
164.070605 1.650090098
165.0546206 2.339649475
182.0811697 0.9504177813
276.1091157 2.368528142
277.0931313 0.9226979143
294.1196804 0.8552755503
300.1230345 7.196561474
302.0883803 1.186958847
320.098945 2.82830502
328.1179491 1.991374567
387.1550629 0.7422129593
415.1499775 0.5213935
430.1608765 0.6443116516
440.1564598 2.686585613
458.1670245 1.102755369

Name: +ve in-silico MS/MS by CFM-ID for LPYMGIDTTMUKRI-UHFFFAOYSA-N
ID: LPYMGIDTTMUKRI-UHFFFAOYSA-N
Comment: Energy2
Num peaks: 31
43.01784114 1.074714919
44.02432348 1.139783735
58.02874017 1.633888625
60.04439023 1.987253172
77.03857658 0.869936564
79.05422664 1.098154708
86.02365479 0.8158179654
88.03930485 1.899779685
95.04914126 0.7472545997
96.0192381 0.7534193146
107.0491413 4.774447981
109.0647913 0.7001209763
113.0457872 1.626224827
114.0298028 1.378563708
119.0491413 2.954738692
121.0647913 5.698455262
134.0600403 9.351432569
136.0756904 11.47641225
138.0913404 1.244803849
139.075356 1.566610542
162.0549549 3.720178222
164.070605 2.355612759
165.0546206 1.202087983
176.0342195 0.8747816125
178.0498695 1.092943678
180.0655196 0.7068721432
268.0968197 1.340568452
270.1124698 0.8352531143
300.1230345 4.965743295
328.1179491 0.956390173
440.1564598 0.8305011315

Name: +ve in-silico MS/MS by CFM-ID for NGERLKXSLVJYPP-UHFFFAOYSA-N
ID: NGERLKXSLVJYPP-UHFFFAOYSA-N
Comment: Energy0
Num peaks: 6
145.0647913 1.979677841
171.0804414 1.324188029
283.0632671 4.464972333
297.0789172 9.093697959
363.0894819 2.825312729
441.136432 67.04239625

Name: +ve in-silico MS/MS by CFM-ID for NGERLKXSLVJYPP-UHFFFAOYSA-N
ID: NGERLKXSLVJYPP-UHFFFAOYSA-N
Comment: Energy1
Num peaks: 19
79.05422664 1.321562665
145.0647913 4.287118822
171.0804414 4.39168319
228.0574535 1.31180964
256.0523681 0.988181845
261.1022395 1.537172169
271.0632671 2.305323999
283.0632671 12.03056411
285.0789172 0.9066596684
295.0632671 1.215392133
296.0836682 2.078120319
297.0789172 26.25671416
338.0942329 1.180433237
363.0894819 1.824920825
413.1051319 1.24757572
413.1415174 2.016704058
415.120782 1.308804813
425.1051319 1.486707091
441.136432 12.87305611

Name: +ve in-silico MS/MS by CFM-ID for NGERLKXSLVJYPP-UHFFFAOYSA-N
ID: NGERLKXSLVJYPP-UHFFFAOYSA-N
Comment: Energy2
Num peaks: 31
56.0130901 0.8939472715
79.05422664 2.41799637
91.05422664 5.468829751
101.0385766 2.431110163
103.0542266 4.159288835
104.0494756 1.206779958
115.0542266 2.719843623
117.0698767 5.068780988
118.0651257 2.330793404
129.0698767 4.111885729
138.0105033 1.343553394
140.0261533 1.254364839
145.0647913 4.20340242
150.0105033 0.9937106929
152.0261533 2.204590126
154.0418034 1.336791026
157.0647913 1.45620135
171.0804414 1.345381698
193.0163169 1.874143359
201.0465544 3.14958721
214.0418034 3.798421106
219.031967 1.012596686
228.0574535 2.245499097
235.0865894 1.712546315
242.0731035 1.564107424
271.0632671 1.42179106
285.0789172 0.894872574
296.0836682 1.27885655
297.0789172 1.066264242
415.120782 1.11182392
425.1051319 2.932552886

Name: +ve in-silico MS/MS by CFM-ID for SOHPSIDRULBFFB-UHFFFAOYSA-N
ID: SOHPSIDRULBFFB-UHFFFAOYSA-N
Comment: Energy0
Num peaks: 16
29.03857658 0.8425327737
86.0964258 1.835273299
100.1120759 8.331392532
117.138625 2.083830475
177.0393644 1.186364752
184.0159826 1.728759353
300.1473311 6.203718075
314.0425912 1.070340305
332.0531559 0.9252957174
342.0375059 2.116190456
360.0480705 9.077431419
403.0902697 2.85359774
440.1582897 2.636821179
444.1532043 1.043851231
458.1688544 20.90216625
476.1794191 17.44064582

Name: +ve in-silico MS/MS by CFM-ID for SOHPSIDRULBFFB-UHFFFAOYSA-N
ID: SOHPSIDRULBFFB-UHFFFAOYSA-N
Comment: Energy1
Num peaks: 31
43.01784114 1.545808966
44.04947561 1.493888444
58.06512568 0.9399990091
59.01275576 1.061388199
68.99710569 1.167876336
74.0964258 0.7602803688
86.0964258 3.547832532
87.00767038 1.988100974
89.02332044 1.288647637
100.1120759 12.04288743
117.138625 2.310989866
143.1178895 0.7209945456
159.0287997 0.9217820813
165.0393644 1.315762612
176.0553488 0.7977574456
177.0393644 1.90345592
184.0159826 4.034040949
199.0268816 0.7281151116
227.0581817 4.080108235
300.1473311 4.69485268
314.0425912 0.9756681146
342.0375059 2.951599287
357.0847904 0.7856327467
359.064055 0.7558123885
360.0480705 5.510691469
385.079705 2.531023015
403.0902697 3.982014831
430.1739397 1.110090184
440.1582897 1.930684638
458.1688544 4.924533795
476.1794191 1.766098025

Name: +ve in-silico MS/MS by CFM-ID for SOHPSIDRULBFFB-UHFFFAOYSA-N
ID: SOHPSIDRULBFFB-UHFFFAOYSA-N
Comment: Energy2
Num peaks: 31
29.03857658 3.545115823
44.04947561 1.500224815
58.06512568 1.378624635
59.01275576 1.235995505
72.08077574 6.048111485
74.0964258 1.789276557
84.08077574 0.7392008538
86.0964258 1.299009297
87.00767038 1.271323985
100.1120759 11.51617948
103.002585 0.9539385153
105.0182351 0.775323639
156.0210679 3.015785177
184.0159826 8.060535584
199.0268816 2.304324364
212.0108972 3.226277091
213.0425317 0.8633243477
226.0265472 1.319340225
227.0581817 0.9695875922
242.0214619 1.229277702
272.0320266 1.658231499
300.0269412 0.9198667303
300.1473311 1.482157415
314.0425912 0.9507854012
342.0375059 1.370051604
344.0531559 0.7968037266
359.064055 0.832132793
360.0480705 2.008957081
372.1684604 0.765225225
414.1426396 0.9743372512
458.1688544 1.155919296

Name: +ve in-silico MS/MS by CFM-ID for DSXXEELGXBCYNQ-UHFFFAOYSA-N
ID: DSXXEELGXBCYNQ-UHFFFAOYSA-N
Comment: Energy0
Num peaks: 12
77.01679558 1.326906015
117.0480957 2.12556933
130.0651257 1.873296592
232.0902949 1.136714348
368.1393532 2.065369465
382.1550033 3.002626256
412.1114242 1.375758714
414.1270743 25.66992051
416.1427244 21.38302913
430.1696078 1.604177547
441.1379733 3.860556642
458.1645224 14.72758709

Name: +ve in-silico MS/MS by CFM-ID for DSXXEELGXBCYNQ-UHFFFAOYSA-N
ID: DSXXEELGXBCYNQ-UHFFFAOYSA-N
Comment: Energy1
Num peaks: 31
41.03857658 8.283972404
43.02907452 1.056334388
73.01064758 1.584277208
77.01679558 5.723186062
100.0215466 0.7180029947
117.0480957 2.111311763
130.0651257 2.18907879
132.0807757 0.764848984
144.0807757 0.6465499134
156.0807757 1.828786806
307.1229749 0.989412381
311.154275 1.913781404
315.1128041 0.7183061032
339.1491896 0.6651848359
342.1237032 1.541582367
354.1237032 3.225409285
354.1600887 1.890123997
364.1444386 0.6895056134
368.1393532 1.255387463
380.1393532 2.559369055
382.1550033 21.07639476
385.1481441 0.6312918923
388.1478097 1.10945164
400.1114242 0.9219436466
412.1114242 0.6510386966
413.1430587 0.6663138092
414.1270743 2.84703432
416.1427244 3.944204659
430.1696078 1.288050486
441.1379733 2.185207697
458.1645224 2.377597374

Name: +ve in-silico MS/MS by CFM-ID for DSXXEELGXBCYNQ-UHFFFAOYSA-N
ID: DSXXEELGXBCYNQ-UHFFFAOYSA-N
Comment: Energy2
Num peaks: 31
39.02292652 1.620044138
41.03857658 4.666217913
44.0130901 1.23978341
59.99024648 1.212766378
73.01064758 1.173678361
75.02629764 1.154560766
77.01679558 2.798959778
117.0480957 2.927328026
128.0494756 4.628578314
144.0807757 3.711470186
148.1120759 1.266619564
154.0651257 1.809490191
156.0443902 1.208402176
156.0807757 1.047749852
199.0502039 1.104628095
269.1073248 1.290085825
271.1229749 1.081565021
299.081504 1.922158421
307.1229749 1.322918407
311.154275 1.492569544
315.1128041 1.240389093
340.1080531 1.480629127
342.1237032 1.381888516
343.126346 2.327964738
353.1284542 1.396852109
354.1600887 1.445255986
366.1237032 1.104886817
370.1550033 1.047847236
386.1321597 1.895647583
398.1321597 1.786931179
442.1332223 1.104730128

Name: +ve in-silico MS/MS by CFM-ID for UZUWIBWKPPMOMV-UHFFFAOYSA-N
ID: UZUWIBWKPPMOMV-UHFFFAOYSA-N
Comment: Energy0
Num peaks: 13
67.05422664 0.9963151282
124.0869237 1.026626824
163.0600999 1.787244313
171.0222749 3.043970019
254.102299 3.24404492
262.064474 3.95095353
279.0910231 7.569626683
315.0645336 1.138142516
318.0641993 4.360968268
331.0594482 1.138597448
333.0750983 8.114778612
423.1332819 13.09349172
441.1438466 31.06779548

Name: +ve in-silico MS/MS by CFM-ID for UZUWIBWKPPMOMV-UHFFFAOYSA-N
ID: UZUWIBWKPPMOMV-UHFFFAOYSA-N
Comment: Energy1
Num peaks: 31
43.01784114 2.637390297
45.0334912 1.048290322
55.01784114 2.053445912
57.0334912 0.7904982987
59.01275576 1.033399699
73.02840582 2.645916482
75.04405588 1.077392582
107.0603746 9.640919425
122.0712737 0.7426480388
124.0869237 5.483654783
145.0495352 1.576280238
149.0444498 0.8213253703
151.0600999 1.778350365
156.0113759 5.159187326
163.0600999 2.08412708
171.0222749 1.083707169
186.0331739 0.9365824185
228.086649 1.051585465
236.0917343 1.421151634
252.086649 1.039745466
254.102299 2.350968417
262.064474 5.730264382
279.0910231 6.099159982
300.0536346 1.769606544
318.0641993 2.449551438
319.0859378 0.7898615906
321.1015878 0.7567026675
379.1070671 0.7502676974
405.1227172 1.971008389
423.1332819 6.176740414
441.1438466 3.26562378

Name: +ve in-silico MS/MS by CFM-ID for UZUWIBWKPPMOMV-UHFFFAOYSA-N
ID: UZUWIBWKPPMOMV-UHFFFAOYSA-N
Comment: Energy2
Num peaks: 31
43.01784114 2.723646922
45.0334912 1.015153039
59.01275576 0.8812254309
63.02292652 1.399933072
78.03382555 1.17302645
80.04947561 6.508639034
89.02332044 1.294115109
91.0389705 0.7132081656
94.06512568 0.7939462871
97.07602471 1.096066778
103.0389705 0.7150188604
107.0603746 2.94457246
120.0443902 4.631398075
122.0712737 3.470851448
124.0869237 2.824763528
134.0600403 1.200575708
150.0549549 1.347629416
164.070605 0.9277225664
171.0222749 1.708410294
180.0655196 0.9243219842
224.0917343 1.413110859
232.0604342 1.081245399
234.0760843 1.366714659
236.0917343 2.035347364
238.1073844 5.820674247
262.064474 6.184909843
279.0910231 3.755747376
305.0702877 0.7540007175
309.1015878 0.9416213473
351.1121525 1.294967964
379.1070671 0.8886685238

Name: +ve in-silico MS/MS by CFM-ID for MHDQAZHYHAOTKR-UHFFFAOYSA-N
ID: MHDQAZHYHAOTKR-UHFFFAOYSA-N
Comment: Energy0
Num peaks: 16
57.06987671 1.360267444
75.08044139 18.50979389
188.0917343 2.3617171
266.0515264 1.383494799
283.0053045 1.432409074
324.0570057 2.813197665
326.9951337 4.575947572
329.0107838 1.552738423
337.0522547 1.742952627
339.0679047 6.743851106
341.0835548 2.162619938
367.0628194 9.324095345
385.0733841 15.64465681
395.130505 1.424495911
423.1254196 3.564134161
441.1359843 6.020333973

Name: +ve in-silico MS/MS by CFM-ID for MHDQAZHYHAOTKR-UHFFFAOYSA-N
ID: MHDQAZHYHAOTKR-UHFFFAOYSA-N
Comment: Energy1
Num peaks: 22
57.06987671 5.391718939
71.01275576 0.8365080235
75.08044139 20.96340296
132.0291341 0.8418571267
164.0012051 1.125739756
166.0168552 0.8848230987
188.0917343 2.40499269
220.0638053 1.661594571
236.9998252 1.181135667
266.0515264 1.244822082
267.9944055 0.9763371481
283.0053045 3.407827671
293.0624254 1.652056084
324.0570057 1.688446805
326.9951337 1.496674174
329.0107838 17.06780481
339.0679047 6.67401844
341.0835548 0.9743878902
367.0628194 4.337618996
385.0733841 3.541472773
395.130505 0.9867754092
423.1254196 0.915827163

Name: +ve in-silico MS/MS by CFM-ID for MHDQAZHYHAOTKR-UHFFFAOYSA-N
ID: MHDQAZHYHAOTKR-UHFFFAOYSA-N
Comment: Energy2
Num peaks: 26
55.05422664 1.755429948
57.06987671 9.009537594
59.04914126 1.149740154
73.06479133 1.746309956
75.08044139 22.17089961
86.02365479 2.143021264
88.03930485 1.985105495
120.0113759 3.251470522
132.0291341 0.9843929214
142.086255 4.224526571
164.0012051 1.144485336
174.058326 2.27510056
188.0917343 4.997745264
209.9889262 0.9223996868
220.0638053 1.955828681
222.0794554 1.812738403
236.9998252 3.653719703
264.9947398 0.9253937297
266.0515264 1.851463561
278.0515264 2.448399322
283.0053045 0.7598186567
293.0624254 2.442864545
295.0780755 1.277830974
321.0573401 1.32705232
339.0679047 3.351056102
367.0628194 0.9026229978

Name: +ve in-silico MS/MS by CFM-ID for SZONAEBOLOFIQZ-UHFFFAOYSA-N
ID: SZONAEBOLOFIQZ-UHFFFAOYSA-N
Comment: Energy0
Num peaks: 8
130.1226406 1.846509586
349.0910018 2.114469655
367.1015665 4.072418561
377.0859165 2.360034248
395.0964811 13.39321837
413.1070458 3.207203565
423.1277813 18.4305004
441.138346 36.10542054

Name: +ve in-silico MS/MS by CFM-ID for SZONAEBOLOFIQZ-UHFFFAOYSA-N
ID: SZONAEBOLOFIQZ-UHFFFAOYSA-N
Comment: Energy1
Num peaks: 26
29.03857658 1.084220177
47.04914126 1.802982664
58.06512568 1.016639716
74.0964258 1.573855596
86.0964258 3.43518145
112.1120759 3.026597829
130.1226406 1.873977913
265.981117 1.455664583
279.9967671 1.089729347
312.0229819 1.091428659
324.0229819 2.591009987
343.2016191 0.8674675272
349.0910018 3.3571866
350.0386319 2.771033969
351.1066519 1.373970186
367.1015665 3.654992032
368.0491966 1.156081434
377.0859165 6.183035493
379.1015665 2.042244768
395.0964811 11.68275299
397.1121312 2.486839312
405.1172166 1.193438118
413.1070458 1.407863261
423.1277813 12.99367219
425.1070458 1.086043746
441.138346 8.197777618

Name: +ve in-silico MS/MS by CFM-ID for SZONAEBOLOFIQZ-UHFFFAOYSA-N
ID: SZONAEBOLOFIQZ-UHFFFAOYSA-N
Comment: Energy2
Num peaks: 31
29.03857658 3.68113117
44.04947561 2.128174283
58.06512568 2.323016877
72.08077574 1.965627388
74.0964258 3.398588458
86.0964258 2.545643629
88.11207587 0.7699653386
112.1120759 2.7287535
130.1226406 2.68521184
235.9705524 4.320333387
237.9862024 4.133166255
252.0018525 2.880446717
254.0175026 1.598763805
265.981117 3.825110265
277.981117 0.9684593907
279.9967671 2.767408191
287.1754044 0.9677929521
294.0124172 3.827892511
335.0753518 1.744174568
337.0546163 0.8206197947
347.0753518 1.922805231
349.0910018 8.649031976
350.0386319 0.8802426437
351.0702664 1.808200307
351.1066519 2.611974328
353.122302 0.9701863681
377.0859165 2.778772271
379.1015665 1.995849649
381.1172166 1.09586086
395.0964811 2.170214655
397.1121312 0.8658769355

Name: +ve in-silico MS/MS by CFM-ID for WWOAOGOJTDKIIW-UHFFFAOYSA-N
ID: WWOAOGOJTDKIIW-UHFFFAOYSA-N
Comment: Energy0
Num peaks: 6
225.0061462 1.643921456
341.0435943 4.7710488
405.1225133 2.222979004
405.166965 2.17120495
423.133078 15.14570375
441.1436427 61.7348582

Name: +ve in-silico MS/MS by CFM-ID for WWOAOGOJTDKIIW-UHFFFAOYSA-N
ID: WWOAOGOJTDKIIW-UHFFFAOYSA-N
Comment: Energy1
Num peaks: 31
34.9683041 0.7841931739
58.06512568 1.641267707
72.08077574 0.8774128592
129.0214023 0.8767895566
213.0061462 0.8258784645
283.1189521 0.821920067
285.053765 0.9950962143
285.1346022 1.531488057
295.0825666 1.02843849
305.0669166 1.34574592
324.1455012 0.8585163311
325.0486797 1.066498208
325.1295168 0.7670483512
332.1142011 1.253163992
334.1298512 3.183916516
336.1091157 2.672060372
336.1455012 2.54087318
341.0435943 7.716056503
348.1091157 0.879787267
350.1247658 2.504857528
352.1404159 11.38065912
366.1560659 1.735468392
383.1381634 1.222241953
384.0857934 2.151867791
385.1538134 1.97860342
391.1513149 0.7703648718
405.1225133 1.48978395
405.166965 1.685527443
413.148728 4.029356283
423.133078 6.279243933
441.1436427 7.582836484

Name: +ve in-silico MS/MS by CFM-ID for WWOAOGOJTDKIIW-UHFFFAOYSA-N
ID: WWOAOGOJTDKIIW-UHFFFAOYSA-N
Comment: Energy2
Num peaks: 31
15.02292652 0.9822333974
42.03382555 0.9357553764
44.04947561 1.50049121
56.04947561 0.8388342283
58.06512568 2.475334028
70.06512568 2.902382807
72.08077574 0.8706947349
85.97920313 0.8322869371
127.9897678 0.979779099
129.0447246 5.726837788
155.0006668 1.655554878
157.0163169 3.473551367
173.1073248 1.913337903
174.1025738 0.9194289615
188.1182239 0.7892998769
225.0061462 1.016241147
237.0061462 1.810605582
285.053765 0.7800933587
305.0669166 1.740611343
325.0486797 2.198091912
341.0435943 10.99884385
356.0544933 0.7970063418
365.1356648 1.042970423
370.0701434 0.9194174647
376.1404159 0.7856989146
378.1560659 0.8125443522
384.0857934 0.8279312211
392.0908788 0.7822692502
405.1225133 2.195869072
412.1170936 0.9979282474
425.1123425 1.139808562

Name: +ve in-silico MS/MS by CFM-ID for ZNQAJMXAAGXGDP-UHFFFAOYSA-N
ID: ZNQAJMXAAGXGDP-UHFFFAOYSA-N
Comment: Energy0
Num peaks: 6
141.0698767 1.053816034
347.0945672 2.860396994
399.1258674 1.31096235
413.1415174 1.742165222
423.1258674 11.25588371
441.136432 65.81349791

Name: +ve in-silico MS/MS by CFM-ID for ZNQAJMXAAGXGDP-UHFFFAOYSA-N
ID: ZNQAJMXAAGXGDP-UHFFFAOYSA-N
Comment: Energy1
Num peaks: 30
95.04914126 1.231233033
105.0334912 1.179014873
140.0261533 6.901755398
141.0698767 6.03760901
153.0698767 1.20072815
155.0855268 1.358677925
168.0210679 4.817025358
181.0647913 0.8789940552
183.0804414 1.750331115
259.0632671 1.041557991
272.0472827 0.8811285867
272.1069905 0.9067734315
274.1226406 1.064899089
299.0581817 1.583244295
313.0738318 1.193942021
322.0993183 1.42288887
347.0945672 2.733291359
359.0945672 2.07464864
361.1102173 2.057284332
369.0789172 0.9735493769
371.0945672 0.9988538017
384.1149683 0.9313591602
387.1258674 0.9792676463
399.1258674 1.741017647
413.1051319 1.263097336
413.1415174 4.000612331
415.120782 1.531172178
423.1258674 6.756675454
425.1051319 1.798197341
441.136432 18.91413849

Name: +ve in-silico MS/MS by CFM-ID for ZNQAJMXAAGXGDP-UHFFFAOYSA-N
ID: ZNQAJMXAAGXGDP-UHFFFAOYSA-N
Comment: Energy2
Num peaks: 31
25.00727645 0.9236269373
39.02292652 1.873602674
49.00727645 2.290061264
51.02292652 1.279574899
53.00219107 1.20095257
55.01784114 0.9133569081
63.02292652 0.825135847
79.01784114 0.8401974322
95.04914126 1.222270204
104.0494756 0.8839480968
105.0334912 2.123337854
115.0542266 1.622285311
127.0542266 1.63545854
129.0698767 2.681297078
137.0152543 1.471961627
138.0105033 2.912649773
139.0542266 3.529332309
140.0261533 4.573785601
141.0698767 9.508054936
143.0855268 1.719068408
153.0698767 6.451244899
155.0855268 10.12978913
166.0418034 1.03366942
168.0210679 1.52264816
168.0807757 0.8348473199
215.025819 0.8532297705
359.0945672 1.443754778
387.1491896 0.830031486
415.120782 0.9928556469
423.1258674 1.064873565
425.1051319 2.196302922

Name: +ve in-silico MS/MS by CFM-ID for OSMMJSUOYLUACI-UHFFFAOYSA-N
ID: OSMMJSUOYLUACI-UHFFFAOYSA-N
Comment: Energy0
Num peaks: 12
120.0807757 7.403151344
135.0916748 1.968748817
137.1073248 6.132091741
140.002831 1.865781558
142.0184811 5.467988293
317.1525744 5.543448995
322.0637306 15.73770701
324.0793807 2.695336188
396.1714512 1.483380304
413.1059298 3.769344542
440.1532143 1.63674477
458.163779 26.39404801

Name: +ve in-silico MS/MS by CFM-ID for OSMMJSUOYLUACI-UHFFFAOYSA-N
ID: OSMMJSUOYLUACI-UHFFFAOYSA-N
Comment: Energy1
Num peaks: 16
62.99960423 3.423639151
78.01050326 3.046006261
106.0418034 1.981806592
120.0807757 24.76130431
122.0964258 2.959882998
126.1277259 1.800451021
128.143376 1.485326188
135.0916748 1.536934192
137.1073248 9.108542898
142.0184811 7.028860951
181.052526 4.773186458
183.0681761 5.573972106
185.9636823 2.412544408
187.9793323 1.912493405
317.1525744 4.060510266
322.0637306 4.591372732

Name: +ve in-silico MS/MS by CFM-ID for OSMMJSUOYLUACI-UHFFFAOYSA-N
ID: OSMMJSUOYLUACI-UHFFFAOYSA-N
Comment: Energy2
Num peaks: 22
15.02292652 1.328934191
48.98395416 2.335384165
60.98395416 1.274762654
62.99960423 19.31215164
78.01050326 15.04783497
78.03382555 0.9413890948
80.02615332 2.152722187
94.06512568 3.075384197
104.0261533 0.9614393018
106.0418034 3.511473016
106.0651257 2.347068559
108.0807757 3.075787564
110.0964258 1.715242597
120.0807757 6.840000994
121.0760247 1.920357548
122.0964258 1.080995644
133.9558808 0.9777185243
135.0916748 4.543726587
137.1073248 1.827512407
140.002831 3.395656945
142.0184811 1.997078243
339.0902797 0.8567978847

Name: +ve in-silico MS/MS by CFM-ID for DGEMRTPCLWLCTF-UHFFFAOYSA-N
ID: DGEMRTPCLWLCTF-UHFFFAOYSA-N
Comment: Energy0
Num peaks: 31
59.01275576 1.702555306
72.00800472 0.7301901576
74.02365479 7.576545582
76.03930485 2.103061894
102.0549549 0.9509890657
120.0443902 0.9930469253
134.0600403 1.681139035
166.0321113 0.7192947896
168.0477614 0.6786621969
207.0586604 2.655767898
228.0978823 1.426771153
260.0699533 0.9516532248
274.1033617 3.372316488
292.1114242 0.8448968754
302.0441325 0.7966927012
306.0754327 1.442352974
310.0856034 7.230550332
312.1012535 1.306996683
321.0903544 0.8394908794
338.1169035 2.138268584
349.132888 0.8609322129
366.1118182 0.8620063076
377.1278026 1.958590359
378.1118182 4.128668245
395.1383673 7.367968528
397.1540173 1.058733191
406.1067328 2.979441101
407.0907484 0.893765729
423.1332819 7.641399896
424.1172975 5.209627751
441.1438466 5.196380243

Name: +ve in-silico MS/MS by CFM-ID for DGEMRTPCLWLCTF-UHFFFAOYSA-N
ID: DGEMRTPCLWLCTF-UHFFFAOYSA-N
Comment: Energy1
Num peaks: 31
56.04947561 1.136804589
58.02874017 0.6756107293
59.01275576 1.836311096
74.02365479 19.57968848
76.03930485 0.8121557156
86.0600403 1.691071461
102.0549549 1.198724181
120.0443902 1.262231973
130.0498695 0.9000097408
134.0600403 3.219463013
149.0055622 1.45888464
151.0212123 1.190397542
166.0321113 3.897547386
168.0477614 3.979876998
201.0328396 0.6908858435
207.0586604 3.457121012
209.0743105 1.93692219
228.0978823 1.008646474
258.0543033 0.7786192204
260.0699533 1.300792358
292.1114242 3.573624001
295.0747044 0.8075762801
310.0856034 4.414396875
321.0903544 1.759989018
322.1219889 0.9650942561
338.1169035 3.57186254
349.132888 1.069730023
377.1278026 1.129452025
378.1118182 2.32703288
395.1383673 2.751259342
423.1332819 1.249617256

Name: +ve in-silico MS/MS by CFM-ID for DGEMRTPCLWLCTF-UHFFFAOYSA-N
ID: DGEMRTPCLWLCTF-UHFFFAOYSA-N
Comment: Energy2
Num peaks: 31
28.01817548 1.330959599
56.04947561 5.364932398
58.02874017 1.062449046
59.01275576 1.331635373
72.00800472 0.6088681699
74.02365479 25.6095313
76.03930485 1.388345126
93.0334912 0.6571949087
102.0549549 3.628506974
120.0443902 1.475810929
143.0451185 0.8349025416
148.0215466 0.6972298845
149.0055622 0.6565446124
166.0321113 0.9206933235
170.9858894 0.609096372
171.0764186 1.947153062
175.0171895 1.129526651
180.0477614 0.8321520234
203.0484896 2.895895617
205.0641397 1.748674288
207.0586604 4.469668044
209.0743105 1.575609659
228.0978823 1.017301086
237.0692251 0.8737948397
260.0699533 2.146267037
292.1114242 2.690841663
294.0906888 0.7533285497
310.0856034 1.148467652
321.0903544 0.6192616814
338.1169035 0.6441951375
368.1274682 0.650892541

Name: +ve in-silico MS/MS by CFM-ID for YBURAXFNYSJMIL-UHFFFAOYSA-N
ID: YBURAXFNYSJMIL-UHFFFAOYSA-N
Comment: Energy0
Num peaks: 11
163.0365259 8.738307709
189.052176 2.274575527
193.0720019 2.72998255
207.087652 17.83884068
217.0470906 8.718111763
225.0982167 2.806731672
279.1087814 2.933391838
384.1165671 1.321628067
421.1318026 2.014810192
423.1274661 3.72030777
441.1380308 28.0646582

Name: +ve in-silico MS/MS by CFM-ID for YBURAXFNYSJMIL-UHFFFAOYSA-N
ID: YBURAXFNYSJMIL-UHFFFAOYSA-N
Comment: Energy1
Num peaks: 23
27.02292652 1.184684178
53.00219107 0.8303421215
136.0505382 0.7983368008
143.0302976 1.810528868
150.0661883 4.301131733
152.0818384 1.264972895
154.0611029 1.291241554
163.0365259 17.88465397
165.0407018 0.8933220636
181.0720019 3.619666224
189.052176 3.691781347
193.0720019 5.781331414
207.087652 13.73627691
209.0669166 1.196105746
215.0314405 0.7613472588
217.0470906 7.53875035
225.0982167 2.750678479
279.1087814 1.884539619
356.1216525 2.148266664
382.100917 1.015701251
384.1165671 2.461377402
423.1274661 0.9275235561
441.1380308 2.794029543

Name: +ve in-silico MS/MS by CFM-ID for YBURAXFNYSJMIL-UHFFFAOYSA-N
ID: YBURAXFNYSJMIL-UHFFFAOYSA-N
Comment: Energy2
Num peaks: 31
27.02292652 1.155459989
65.01342445 0.9148373001
93.04472458 1.402986288
111.0552893 0.9223134354
119.0103111 1.227118721
119.0491413 1.35733973
121.0259612 1.11314663
122.0348882 1.658035241
124.0505382 2.979899631
133.0259612 2.320238017
135.0416113 4.24401945
138.0661883 0.7101051831
143.0302976 5.036542975
147.0052258 1.132764994
147.0416113 1.538327476
148.0505382 1.349941591
150.0661883 1.594683081
163.0365259 19.83487878
165.0407018 1.535503802
165.0658539 0.7052246288
169.0459477 0.9009051698
181.0720019 1.974356279
185.0208758 1.395255491
189.052176 2.399516522
191.067826 0.8636020789
193.0720019 1.727245878
207.087652 2.498848667
217.0470906 1.341224035
325.0794533 2.519480404
356.1216525 1.904886557
423.1274661 0.7589230098

Name: +ve in-silico MS/MS by CFM-ID for XYADFDBJIZKXBS-UHFFFAOYSA-N
ID: XYADFDBJIZKXBS-UHFFFAOYSA-N
Comment: Energy0
Num peaks: 6
95.06037464 14.28284444
247.053575 4.190119358
283.1229749 5.011894811
347.0848751 21.53856939
362.0957742 5.343367694
441.1379733 40.36631208

Name: +ve in-silico MS/MS by CFM-ID for XYADFDBJIZKXBS-UHFFFAOYSA-N
ID: XYADFDBJIZKXBS-UHFFFAOYSA-N
Comment: Energy1
Num peaks: 6
78.03382555 2.641493298
95.06037464 41.36620776
153.0004768 5.212179851
281.1073248 3.417127409
283.1229749 20.65118866
347.0848751 8.860559113

Name: +ve in-silico MS/MS by CFM-ID for XYADFDBJIZKXBS-UHFFFAOYSA-N
ID: XYADFDBJIZKXBS-UHFFFAOYSA-N
Comment: Energy2
Num peaks: 18
41.03857658 2.19233199
53.03857658 1.934794857
66.03382555 3.711775351
67.02907452 1.536503246
68.04947561 2.185416884
75.02292652 1.828399991
77.03857658 3.752625484
78.03382555 3.443321519
79.02907452 1.747563408
79.05422664 3.676627433
91.05422664 5.431691234
95.06037464 26.51962342
106.0651257 1.734535854
255.0916748 1.825430826
257.1073248 2.073982125
281.1073248 2.819697672
283.1229749 12.13460147
285.138625 1.477034699

Name: +ve in-silico MS/MS by CFM-ID for XCPPIJCBCWUBNT-UHFFFAOYSA-N
ID: XCPPIJCBCWUBNT-UHFFFAOYSA-N
Comment: Energy0
Num peaks: 9
190.1226406 1.221914688
211.0324456 1.801147288
226.0433447 3.128134602
251.0385936 3.128658322
269.0491583 5.628540523
371.0961085 15.77991548
431.1536234 1.412617565
441.1379733 14.57932776
458.1645224 33.63795797

Name: +ve in-silico MS/MS by CFM-ID for XCPPIJCBCWUBNT-UHFFFAOYSA-N
ID: XCPPIJCBCWUBNT-UHFFFAOYSA-N
Comment: Energy1
Num peaks: 22
100.0756904 1.030007463
103.0542266 6.902489423
105.0698767 0.7159078554
173.0167956 1.212044972
188.1069905 1.057846667
190.1226406 7.673363997
209.0167956 0.9313305133
224.0276946 1.024861679
226.0433447 3.310924073
242.0382593 0.8001313008
251.0385936 5.17930916
254.0382593 1.370993114
256.0539094 2.825321326
267.0335083 2.59568613
269.0491583 2.268393384
344.0852095 4.412760721
356.0852095 3.910309283
371.0961085 15.68971946
427.1223233 1.546035234
431.1536234 2.221719395
441.1379733 8.621771048
458.1645224 5.106141306

Name: +ve in-silico MS/MS by CFM-ID for XCPPIJCBCWUBNT-UHFFFAOYSA-N
ID: XCPPIJCBCWUBNT-UHFFFAOYSA-N
Comment: Energy2
Num peaks: 31
65.03857658 1.209755828
74.00252542 1.981752845
76.01817548 1.836471118
77.03857658 1.851905728
86.0600403 0.8093586583
88.07569036 0.8959019627
91.02907452 0.8451838835
91.05422664 3.530967056
103.0542266 4.772499574
105.0698767 0.6942987146
111.0262976 0.8729652344
118.0399735 1.486018857
134.0348882 2.01865326
136.0215466 0.7130202391
173.0167956 1.163347951
178.1226406 0.7215418786
185.0167956 1.286357067
209.0167956 3.083063261
211.0324456 2.519912493
222.0120445 0.8935462608
224.0276946 1.766263608
226.0433447 4.078129992
236.0818384 7.176803224
239.0385936 1.166313352
248.0818384 2.392848722
251.0385936 3.488589764
267.0335083 1.415545016
344.0852095 1.502959783
356.0852095 0.9089962642
371.0961085 4.919554522
384.0913575 0.7216846931

Name: +ve in-silico MS/MS by CFM-ID for ZEAYLDIDKJZRDX-UHFFFAOYSA-N
ID: ZEAYLDIDKJZRDX-UHFFFAOYSA-N
Comment: Energy0
Num peaks: 20
135.0262976 0.8943995888
151.0212123 0.6529859581
165.0910061 5.795135
181.0317769 3.853039044
182.1175552 1.004094993
194.1175552 4.028805265
199.0423416 1.802648801
238.1437699 2.996236638
255.0685564 0.6255298806
344.1856347 0.7173449952
346.2012848 1.218139008
374.1420557 1.770559885
376.1577057 4.516302095
388.1577057 1.496982169
390.1733558 5.104735218
392.1890059 1.390144887
400.1577057 4.312219434
404.1526204 0.804944678
418.1682704 25.6857846
436.1788351 11.34195273

Name: +ve in-silico MS/MS by CFM-ID for ZEAYLDIDKJZRDX-UHFFFAOYSA-N
ID: ZEAYLDIDKJZRDX-UHFFFAOYSA-N
Comment: Energy1
Num peaks: 31
39.02292652 1.904497142
41.03857658 1.904562992
43.05422664 3.131590353
53.03857658 3.45550139
55.05422664 7.881855621
57.06987671 3.849436746
73.01064758 1.454533876
111.0262976 2.363030086
115.0575978 2.854895109
135.0262976 1.305285806
137.0597059 0.8189991945
151.0212123 1.394154138
165.0910061 12.07609109
181.0317769 1.097085594
182.1175552 0.7255962239
194.1175552 5.483956298
196.1332052 1.208880323
209.0630771 1.50726272
237.0579917 0.9194601071
238.0896262 0.9913500528
238.1437699 3.083042007
372.1627911 1.788596718
376.1213202 0.8332573458
380.1162348 0.751394582
390.1733558 1.887627243
392.1162348 0.834706407
392.1890059 0.7557721613
394.1318849 1.276457717
404.1526204 0.8960214491
418.1682704 2.998597216
436.1788351 1.453167072

Name: +ve in-silico MS/MS by CFM-ID for ZEAYLDIDKJZRDX-UHFFFAOYSA-N
ID: ZEAYLDIDKJZRDX-UHFFFAOYSA-N
Comment: Energy2
Num peaks: 31
39.02292652 1.620990112
41.03857658 1.74730723
43.05422664 1.350702036
53.03857658 0.8451773511
55.05422664 1.197341262
67.05422664 1.696470013
69.06987671 1.268938373
70.99499752 1.229698017
73.01064758 0.8790370132
79.05422664 1.451167821
82.99499752 0.8605405353
85.01064758 2.074757675
87.02629764 1.071024311
109.0647913 1.28831609
111.0262976 1.430588332
121.0106476 1.058111988
125.0419477 0.9809269423
135.0262976 1.831656611
137.0597059 1.825818679
139.0212123 1.375608348
141.0368623 1.493884164
151.0212123 1.161405072
151.075356 1.700152739
165.0910061 9.318610307
180.1019051 1.316778786
182.1175552 2.568388119
192.1019051 3.562938001
194.1175552 13.14851849
196.1332052 2.534136665
214.0896262 0.9492006685
238.1437699 2.028445832

Name: +ve in-silico MS/MS by CFM-ID for VJNNPHQBMGZVQG-UHFFFAOYSA-N
ID: VJNNPHQBMGZVQG-UHFFFAOYSA-N
Comment: Energy0
Num peaks: 6
156.0113759 5.822580551
247.053575 4.661567439
284.1182239 4.067269016
286.1338739 5.59437014
424.1114242 25.31771901
441.1379733 41.68741005

Name: +ve in-silico MS/MS by CFM-ID for VJNNPHQBMGZVQG-UHFFFAOYSA-N
ID: VJNNPHQBMGZVQG-UHFFFAOYSA-N
Comment: Energy1
Num peaks: 13
49.00727645 2.163331611
66.03382555 4.959122826
82.06512568 2.66044495
141.0004768 1.987765601
156.0113759 8.958536283
171.0222749 2.128077614
247.053575 15.17295593
271.1229749 5.336413807
284.1182239 3.382243843
286.1338739 4.517047091
348.0801241 2.348227263
424.1114242 12.53118813
441.1379733 15.27257224

Name: +ve in-silico MS/MS by CFM-ID for VJNNPHQBMGZVQG-UHFFFAOYSA-N
ID: VJNNPHQBMGZVQG-UHFFFAOYSA-N
Comment: Energy2
Num peaks: 19
50.00252542 1.882229216
52.01817548 1.180569858
54.03382555 1.484156274
63.02292652 12.69384804
65.03857658 11.84416218
76.01817548 3.969449501
78.03382555 5.479044825
80.04947561 5.326762677
82.06512568 1.489157838
94.06512568 1.421062068
107.0603746 2.819542123
231.0916748 1.36982426
253.0760247 1.903276904
255.0916748 6.585026023
257.1073248 5.397533798
259.1229749 3.689058391
271.1229749 2.389639511
284.1182239 6.830708318
286.1338739 2.688238354

Name: +ve in-silico MS/MS by CFM-ID for RKRGBRGPDLPWTK-UHFFFAOYSA-N
ID: RKRGBRGPDLPWTK-UHFFFAOYSA-N
Comment: Energy0
Num peaks: 6
68.99466108 2.24046904
91.05422664 15.80035037
96.9895757 27.46447236
174.1277259 2.60251282
246.0372542 8.956097339
436.1842527 25.77247037

Name: +ve in-silico MS/MS by CFM-ID for RKRGBRGPDLPWTK-UHFFFAOYSA-N
ID: RKRGBRGPDLPWTK-UHFFFAOYSA-N
Comment: Energy1
Num peaks: 8
91.05422664 32.96932662
96.9895757 11.44743719
174.1277259 5.07913151
218.0423395 2.092225671
246.0372542 18.60413906
323.1754044 3.525448935
366.181218 1.691769269
436.1842527 4.802978729

Name: +ve in-silico MS/MS by CFM-ID for RKRGBRGPDLPWTK-UHFFFAOYSA-N
ID: RKRGBRGPDLPWTK-UHFFFAOYSA-N
Comment: Energy2
Num peaks: 9
63.02292652 0.7649645497
65.03857658 1.846202255
68.99466108 9.378167204
75.02292652 1.620912859
91.05422664 29.4343751
96.9895757 32.06256378
162.0161248 0.7673697866
174.1277259 2.03202153
246.0372542 2.301690624

Name: +ve in-silico MS/MS by CFM-ID for AMZMMRDCUWGNCC-UHFFFAOYSA-N
ID: AMZMMRDCUWGNCC-UHFFFAOYSA-N
Comment: Energy0
Num peaks: 20
70.03997355 1.759815374
84.05562361 3.091624755
116.0276946 2.423800442
162.0774217 1.827728862
174.0774217 3.294259304
188.0930717 5.560311075
190.1087218 1.114073426
203.0419648 1.171075342
220.0651427 2.119956706
222.0807928 2.095698701
231.0481128 2.691766837
280.0685139 1.404918168
320.0746619 2.580847004
322.0903119 9.726129157
331.0542608 9.299666222
333.0699108 2.505839107
335.0855609 3.890441546
411.116861 1.861545492
413.1325111 2.098034728
441.1386591 20.15983629

Name: +ve in-silico MS/MS by CFM-ID for AMZMMRDCUWGNCC-UHFFFAOYSA-N
ID: AMZMMRDCUWGNCC-UHFFFAOYSA-N
Comment: Energy1
Num peaks: 22
58.99499752 1.307134492
69.04472458 5.454843443
94.06512568 2.046063292
101.0167956 6.012032064
132.9888666 1.156373867
147.0045166 1.407360157
161.0201667 1.796922867
162.0774217 7.615959022
188.0930717 10.77141436
190.1087218 1.324305698
216.0338426 2.743410191
218.0494927 2.301826218
220.0651427 8.986239557
222.0807928 2.185335607
226.1120929 1.202892243
254.0528638 1.831389855
266.0528638 1.697930104
280.0685139 4.481876358
322.0903119 2.90542089
335.0855609 1.405774521
413.1325111 2.283059716
441.1386591 9.429948561

Name: +ve in-silico MS/MS by CFM-ID for AMZMMRDCUWGNCC-UHFFFAOYSA-N
ID: AMZMMRDCUWGNCC-UHFFFAOYSA-N
Comment: Energy2
Num peaks: 17
55.02907452 1.779282337
69.04472458 2.900718193
101.0167956 2.386754128
103.0324456 1.280462847
105.0447246 3.319330137
116.0276946 1.54400736
162.0774217 1.42029175
174.0774217 1.98588188
188.0930717 3.43655615
199.0106646 2.876861033
201.0263147 13.04477492
203.0419648 26.48119343
214.0215637 3.828772954
216.0372137 6.833380372
220.0651427 2.587150979
229.0324627 1.626143475
231.0481128 3.795479534
