# Supplementary material for: Ion mobility collision cross-section atlas for known and unknown metabolite annotation in untargeted metabolomics
Source: Nat Commun. 2020 Aug 28;11:4334. doi: 10.1038/s41467-020-18171-8 (PMC7455731; doi:10.1038/s41467-020-18171-8)
Supplement: Supplementary file 8 — Supplementary Data 5 [file 41467_2020_18171_MOESM8_ESM.zip › 01_positive_mode/L0654/cfmid_result.txt]

1 0.076923077 UVPRVSJVFWWUBY-UHFFFAOYSA-N OC(C(c1ccc(c(c1)O)O)O)Cc1c(O)cc(cc1O)OC1OCC(C(C1O)O)O
2 0.071428571 MRDCFJFGXVHXMR-UHFFFAOYSA-N OCC1OC(OC2=CC(=CC(C2O)(O)O)C=Cc2ccc(c(c2)O)O)C(C(C1O)O)O
3 0.068965517 BKONYDPZYVKIPA-UHFFFAOYSA-N OCC1OC(Oc2ccc(cc2C(=O)OCC2(O)C=CC=CC2O)O)C(C(C1O)O)O
4 0.064516129 KEFOTPMSTYOJGB-ONEGZZNKSA-N OCC1OC(OC2=CC(=CC(C2O)(O)/C=C/c2ccc(c(c2)O)O)O)C(C(C1O)O)O
5 0.0625 GRXHULLUUNEVPP-UHFFFAOYSA-N OCC1OC(Oc2ccc(cc2C(=O)OCC2=CC=CC(C2O)O)O)C(C(C1O)O)O
6 0.0625 WBDYAQRRVPFXCW-UHFFFAOYSA-N OCC1OC(Oc2ccc(cc2C(=O)OCC2=CC(C(C=C2)O)O)O)C(C(C1O)O)O
7 0.060606061 NTPQPUJVBMNPCW-UHFFFAOYSA-N CC1=C(C=CC(=C1)N(CCO)CCO)N=NC1=CC=C(C=C1)S(=O)(=O)NCCCl
8 0.055555556 NZZIJLWBYOSRHD-UHFFFAOYSA-N OCC1OC(OC2=CC(C(C(=C2)C=Cc2ccc(c(c2)O)O)O)(O)O)C(C(C1O)O)O
9 0 UEDKSAKLZBMNMA-ROUUACIJSA-N [H][C@@](CCCC)(NC(=O)[C@]([H])(CC(C)C)NC(=O)OCC1=CC=C(Br)C=C1)C=O
10 0 AMOGMTLMADGEOQ-DTDWCABLSA-N C[C@@H]1C(=O)O[C@H]2[C@H](O)[C@]34[C@@H]5OC(=O)[C@]3(O[C@@H]3OC(=O)[C@H](O)[C@]43[C@@H]([C@H]5O)C(C)(C)C)[C@@]12O
11 0 TZWQPWGUQCSKDW-GUYCJALGSA-N [H][C@@](C)(NC(=O)[C@]([H])(CC1=CC=CC=C1)C(=O)NO)C(=O)NCC(=O)NC1=CC=C(C=C1)[N+]([O-])=O
12 0 VDGPSERXPLNDDM-GMBHSJTJSA-N CC(=CC(=O)CC(=CCOc1ccc(CCNC(=O)C=CS(=O)(=O)C)cc1O)C)C
13 0 AMOGMTLMADGEOQ-PYLUGNSCSA-N CC1C(=O)OC2C(O)C34C5OC(=O)C3(OC6OC(=O)C(O)C46C(C5O)C(C)(C)C)C12O
14 0 QSGUNAASDPWTRZ-CNUKMKQRSA-N Cc1ncc(COC2OC(COC(=O)CC(C)(O)CC(=O)O)C(O)C(O)C2O)c(CO)c1O
15 0 DGNUDTLXTAPNCX-VLDNEUSNSA-N CCC1C2OC3OC=C(C4C=CC2(OC1=O)C34)C(=O)OC5OC(CO)C(O)C(O)C5O
16 0 ZSGPHDPEQZJRBT-BTHQFTOTSA-N CC(O)(COC1OC(CO)C(O)C(O)C1O)C2Oc3ccc4C=CC(=O)Oc4c3C2O
17 0 ZHYIPTBPSLKFJK-DKOGWASHSA-N CC(=C/COc1ccc(cc1)C(O)CNC(=O)C=CS(=O)(=O)C)CCC=C(/C)C=O
18 0 YZXBRAJZBQRSKA-UKYUDJEDSA-N CC(CCOc1ccc(CCNC(=O)C=CS(=O)(=O)C)cc1)C2=CC(=O)C(C)(C)O2
19 0 IBGZNOPZUVZSEJ-XSVWGIRKSA-N OCC1OC(OCC2OC(Oc3c[nH]c4ccccc34)C(O)C(O)C2O)C(O)C(O)C1O
20 0 LNCXAOPUEFHMOC-SDONMPPISA-N OCC1OC(Oc2c(O)cccc2COC(=O)C3(O)C=CCCC3=O)C(O)C(O)C1O
21 0 XRIJJWKPWZBOML-SVFVWZOVSA-N COc1cc2N3C4C5C(CC3=O)OCC=C6CN(CCC4(C(=O)CC56)c2cc1OC)C#N
22 0 DGNUDTLXTAPNCX-VFQIHVJYSA-N CCC1C2OC3OC=C(C4C=CC2(OC1=O)C34)C(=O)OC5OC(CO)C(O)C(O)C5O
23 0 KADRPJNSHNMXKP-SJCXFFMFSA-N OCCC(=C)C(=O)OC[C@H]1O[C@@H](OC(=O)C=Cc2ccc(O)c(O)c2)[C@H](O)[C@@H](O)[C@@H]1O
24 0 JBMLUACQJLODAG-MMQTXUMRSA-N C[C@@H]1C(=O)O[C@H]2[C@H](O)[C@@]34[C@H]5C[C@@H](C(C)(C)CO)[C@]36[C@@H](OC(=O)[C@@H]6O)O[C@@]4(C(=O)O5)[C@@]12O
25 0 YZXBRAJZBQRSKA-INIZCTEOSA-N C[C@@H](CCOc1ccc(CCNC(=O)C=CS(=O)(=O)C)cc1)C2=CC(=O)C(C)(C)O2
26 0 MIIUJRYDSPEEHK-PMTGHCNISA-N COc1cc(C=CC(=O)OC[C@H]2O[C@@H](O[C@H]3COC(=O)C3)[C@H](O)[C@@H](O)[C@@H]2O)ccc1O
27 0 PEQGMNTWUDSPSQ-ANBQESRKSA-N OC[C@H]1OC(=O)C[C@@H]1O[C@@H]2O[C@H](COC(=O)C=C/c3ccc(O)cc3)[C@@H](O)[C@H](O)[C@H]2O
28 0 UNCJQTHDRJLHFL-TVRKKJECSA-N CC(=O)C1C2OC3OC=C(COC4OC(CO)C(O)C(O)C4O)C5C=CC2(OC1=O)C35
29 0 AMOGMTLMADGEOQ-YPVGKNFZSA-N CC1C(=O)OC2C(O)C34C5OC(=O)C3(OC6OC(=O)C(O)C46C(C5O)C(C)(C)C)C12O
30 0 DIIVKJDOVFLCTL-XSVWGIRKSA-N OCC1OC(OCC2OC(Oc3ccc(CC#N)cc3)C(O)C(O)C2O)C(O)C(O)C1O
31 0 XUCIJNAGGSZNQT-UUGBRMIUSA-N OCC1OC(OCC2OC(OC(C#N)c3ccccc3)C(O)C(O)C2O)C(O)C(O)C1O
32 0 FOVMRYXSQHNGSU-GSCMKZIOSA-N COc1cc(O)c2C(=O)C3=C(Oc2c1)C(O)CCC3OC4OC(CO)C(O)C(O)C4O
33 0 AMOGMTLMADGEOQ-LWICMDGBSA-N CC1C(=O)OC2C(O)C34C5OC(=O)C3(OC6OC(=O)C(O)C46C(C5O)C(C)(C)C)C12O
34 0 YZLOSXFCSIDECK-ROSBSSNUSA-N OCC1OC(OCC2OC(O)C(O)C(O)C2O)C(O)C(O)C1OC(C#N)c3ccccc3
35 0 CONBSDUUQADCJD-ORRCJIOJSA-N OCC1OC(Oc2ccc(O)cc2COC(=O)C3(O)C=CCCC3=O)C(O)C(O)C1O
36 0 YGHHWSRCTPQFFC-YSCNKMLASA-N OCC1OC(OC2C(O)C(O)C(CO)OC2OC(C#N)c3ccccc3)C(O)C(O)C1O
37 0 RTDUYBLTGDGJGU-UHFFFAOYSA-N O=C1OC2C(C1C)(O)C13C4(C2O)C(OC3=O)C(C(C24C(O1)OC(C2=O)O)C(C)(C)C)O
38 0 VMYRCWJBEQOGAA-UHFFFAOYSA-N OCC(C1C(O)C2C34C51C(OC(=O)C5O)OC4(C(=O)O2)C1C(C3O)OC(=O)C1C)(C)C
39 0 QNGCVAZRGNRVAB-UHFFFAOYSA-N OCC1C(=O)OC2C1C13OC4C5(C3(C2O)C(OC1=O)C(C5C(C)(C)C)O)C(C(=O)O4)O
40 0 RKGNKGIQVZYHGY-UHFFFAOYSA-N O=C1OC2C(C1C)C13C4(C2O)C(OC3=O)C(C(C24C(O1)OC(=O)C2O)(O)C(C)(C)C)O
41 0 DCOJTEJJEFGWNL-UHFFFAOYSA-N OC1C2OC(=O)C34C2(C2(C1C(C)(C)C)C(O3)OC(=O)C2O)C(O)C1C4C(C(=O)O1)(C)O
42 0 TYHBQJDVRRBAAR-UHFFFAOYSA-N COC1=C2N(C=C(C(=O)C2(C(C(=C1N1CC2C(C1)CCCN2)F)O)O)C(=O)O)C1CC1
43 0 ZGGCCMHRSWJROY-UHFFFAOYSA-N COC1=c2n(cc(c(=O)c2=CC(C1(O)N1CC2C(C1)CCCN2)(O)F)C(=O)O)C1CC1
44 0 DJTWNRYLVYLZKX-UHFFFAOYSA-N COC1(O)C(=C(F)C=C2C1(O)N(C=C(C2=O)C(=O)O)C1CC1)N1CC2C(C1)CCCN2
45 0 OCQMNDCGKQJTNY-UHFFFAOYSA-N OCC1OC(OCC2OC(OC(c3ccccc3)C(=O)N)C(C(C2O)O)O)C(C(C1O)O)O
46 0 OMLYFARYLDSKOS-UHFFFAOYSA-N OC(=O)C(Nc1ccccc1C(=O)O)Cc1ccc(cc1)OCCN(c1ccccn1)C
47 0 PHOFKDDWVSSQOA-UHFFFAOYSA-N OCC1OC(Oc2cc(C=CC3=CC(O)C(C(=C3)O)(O)O)cc(c2)O)C(C(C1O)O)O
48 0 PJEUFYGVNFNYOI-UHFFFAOYSA-N OCC1OC(Oc2cc(C=CC3=CC=C(C(C3O)(O)O)O)cc(c2)O)C(C(C1O)O)O
49 0 LHEHPEPGJBSJGS-UHFFFAOYSA-N OCC1OC(Oc2cc(C=CC3(O)C=C(O)C(=CC3O)O)cc(c2)O)C(C(C1O)O)O
50 0 NACIHMQGILZLKV-UHFFFAOYSA-N OCC1OC(OC2(O)C=C(O)C=C(C2O)C=Cc2ccc(c(c2)O)O)C(C(C1O)O)O
51 0 NXGRHKLRORCXRC-UHFFFAOYSA-N COc1c(N2CCNC(C2)C)c(F)cc2c1N(C=C(C2(O)CC(=O)O)C(=O)O)C1CC1
52 0 RSYOTKYISKMUQY-UHFFFAOYSA-N OCC1OC(OC2CC=C(C=C2)C(OC2OC(CO)C(C(C2O)O)O)C#N)C(C(C1O)O)O
53 0 QXKJBYPONQJQRD-UHFFFAOYSA-N OCC1OC(OC2=CC=C(CC2)C(OC2OC(CO)C(C(C2O)O)O)C#N)C(C(C1O)O)O
54 0 HMEKLGBSKJXNHE-UHFFFAOYSA-N OCC1OC(OC2=CCC(C=C2)C(OC2OC(CO)C(C(C2O)O)O)C#N)C(C(C1O)O)O
55 0 ITQNGUPANIJJBI-UHFFFAOYSA-N COc1cccc2c1c(OC)cc(c2c1ccc2c(c1OS(=O)(=O)O)C(C)NC(C2)C)C
56 0 QLCRCSHFTZPANC-UHFFFAOYSA-N OCC1C(=O)OC2C1(O)C13OC4C5(C3(C2)C(OC1=O)C(C5C(C)(C)C)O)C(C(=O)O4)O
57 0 TVYRFKMGOQFVHD-UHFFFAOYSA-N CC(Oc1cccc(c1)N(C(=O)c1ccccc1N)C(=O)CCc1c[nH]c2c1cc(Cl)cc2)C
58 0 SVBHVDUFXOBODV-UHFFFAOYSA-N OCC(C1C(O)C2C34C51C(OC(=O)C5O)OC4(C(=O)O2)C1(C(C3)OC(=O)C1C)O)(C)C
59 0 LFJVEDAGZOTYCF-UHFFFAOYSA-N O=C1OC2C(C1C)(O)C13C4(C2)C(OC3=O)C(C(C24C(O1)OC(=O)C2O)(O)C(C)(C)C)O
60 0 FBSHPWIADTXJOV-UHFFFAOYSA-N OC1C(C(C)(C)C)C23C45C1OC(=O)C5(OC2OC(=O)C3O)C1(C(C4)OC(=O)C1(C)O)O
61 0 XGHZHLOWTZWRBH-UHFFFAOYSA-N CCC1(O)C(=O)OCc2c1c(C)c1c3nc4ccc(c(c4cc3Cn1c2=O)CN(C)C)O
62 0 TZESFDUVZNCASF-UHFFFAOYSA-N CCC1(OC)C(=O)OCc2c1cc1c3nc4ccc(c(c4cc3Cn1c2=O)CN(C)C)O
63 0 ALWMGOWGNIYEDC-UHFFFAOYSA-N CCC1(O)C(=O)OCc2c1cc1c3nc4ccc(c(c4c(c3Cn1c2=O)C)CN(C)C)O
64 0 PPGMGFNVSFPCDG-UHFFFAOYSA-N CCC1(O)C(=O)OCc2c1cc1c3nc4cc(C)c(c(c4cc3Cn1c2=O)CN(C)C)O
65 0 JGCUAWHROYTZKC-UHFFFAOYSA-N CCC1(O)C(=O)OCc2c1cc1c3nc4c(C)cc(c(c4cc3Cn1c2=O)CN(C)C)O
66 0 UTVFBSWYPRWJCF-UHFFFAOYSA-N CCC1(O)C(=O)OCc2c1cc1c3nc4ccc(c(c4cc3Cn1c2=O)CN(C)C)OC
67 0 TZZMMQQDISIPGX-UHFFFAOYSA-N CCOc1c(cc(c(c1C)N)Cl)C(=O)NCC1OCCN(C1)Cc1ccc(cc1)F
68 0 MFYXJIMFHSUDMB-UHFFFAOYSA-N CCOc1cc(N)c(c(c1C(=O)NCC1OCCN(C1)Cc1ccc(cc1)F)C)Cl
69 0 FAMGLUGPOXIISB-UHFFFAOYSA-N CCOc1cc(N)c(cc1C(=O)N(CC1OCCN(C1)Cc1ccc(cc1)F)C)Cl
70 0 IRISWMATCSKDAE-UHFFFAOYSA-N CCOc1cc(NC)c(cc1C(=O)NCC1OCCN(C1)Cc1ccc(cc1)F)Cl
71 0 HCFQBKOKDRHBHQ-UHFFFAOYSA-N CCOc1cc(N)c(cc1C(=O)NCC1OCCN(C1)Cc1ccc(cc1C)F)Cl
72 0 SNVZTPSCATVDFU-UHFFFAOYSA-N CCOc1cc(N)c(cc1C(=O)NCC1OCCN(C1)Cc1ccc(c(c1)C)F)Cl
73 0 ZIMQKYNTBRXRPW-UHFFFAOYSA-N O=C1CC23C=C(C)C4CC2C2C5(C1C(C)(CCC5)C1OCCN21)C3(C4)OP(=O)(O)O
74 0 JKRNJLUZDUBUAZ-UHFFFAOYSA-N OCC1OC(Oc2c3OC(Cc3c(c3c2oc(=O)cc3)O)C(O)(C)C)C(C(C1O)O)O
75 0 WMXVDPTYPZVJTE-UHFFFAOYSA-N OCC1OC(Oc2c3OC(C(c3cc3c2oc(=O)cc3)O)C(O)(C)C)C(C(C1O)O)O
76 0 QUABXFGYQALPOV-UHFFFAOYSA-N OCC1OC(Oc2c3OC(Cc3cc3c2oc(=O)cc3O)C(O)(C)C)C(C(C1O)O)O
77 0 SKRQTNJAMBIMPS-UHFFFAOYSA-N OCC1OC(Oc2c3OC(Cc3cc3c2oc(=O)cc3)C(CO)(O)C)C(C(C1O)O)O
78 0 LAYWXKTURPMVEM-UHFFFAOYSA-N OCC1OC(Oc2c3OC(Cc3cc3c2oc(=O)c(c3)O)C(O)(C)C)C(C(C1O)O)O
79 0 ZUAPIFHVVRFJJS-UHFFFAOYSA-N OC(C1OC(Oc2c3OC(Cc3cc3c2oc(=O)cc3)C(O)(C)C)C(C(C1O)O)O)O
80 0 FEWRPHIAKNEMKQ-UHFFFAOYSA-N OCC1OC(OC23OC43OC(CC4=Cc3c2oc(=O)cc3)C(O)(C)C)C(C(C1O)O)O
81 0 QLUBSVGFMGYGKK-UHFFFAOYSA-N OCC1OC(OC2=C3OC(CC43C(c3c2oc(=O)cc3)O4)C(O)(C)C)C(C(C1O)O)O
82 0 CLDXTMCVRIUGFM-UHFFFAOYSA-N OCC1OC(OC2=C3OC(CC3=CC34C2(OC(=O)C=C4)O3)C(O)(C)C)C(C(C1O)O)O
83 0 GQKFBBFJXNHNGP-UHFFFAOYSA-N OCC1OC(Oc2c3OC(Cc3cc3c2OC(=O)C2C3O2)C(O)(C)C)C(C(C1O)O)O
84 0 LOSCWWLGGZHTJA-UHFFFAOYSA-N OCCN1CCN(CC1)CCCN1c2ccccc2Sc2c1cc(cc2)C(F)(F)O
85 0 AMOGMTLMADGEOQ-WXQWCWKOSA-N C[C@@H]1C(=O)O[C@@H]2[C@]1([C@@]34C(=O)O[C@H]5C3(C2O)C6([C@@H]([C@H]5O)C(C)(C)C)[C@H](O4)OC(=O)C6O)O
86 0 XUCIJNAGGSZNQT-JHSLDZJXSA-N C1=CC=C(C=C1)[C@H](C#N)O[C@H]2[C@@H]([C@H]([C@@H]([C@H](O2)CO[C@H]3[C@@H]([C@H]([C@@H]([C@H](O3)CO)O)O)O)O)O)O
87 0 DWDPCGQQNLAFEN-UHFFFAOYSA-N CC(C)OC1=CC=CC(=C1)N2C(=NC3=CC=CC=C3C2=O)CCC4=CNC5=C4C=C(C=C5)Cl
88 0 HZGRKVLFNUPBQJ-UHFFFAOYSA-N OCC1OC(OC2=C(C=C(C(C2O)O)O)C(=O)OCc2ccccc2)C(C(C1O)O)O
89 0 OCSMCGIVBNZICP-UHFFFAOYSA-N OCC1OC(OC2(O)C=CC(=CC2(O)C(=O)OCc2ccccc2)O)C(C(C1O)O)O
90 0 LKUAZERQWYILHX-UHFFFAOYSA-N OCC1OC(OC2=C(C(=O)OCc3ccccc3)C(C(C=C2)(O)O)O)C(C(C1O)O)O
91 0 LQWCMNXJKJPLAJ-UHFFFAOYSA-N O=CC(=O)Oc1cc2OC(Cc2cc1C=O)C(OC1OC(CO)C(C(C1O)O)O)(C)C
92 0 AMZJQSAXYKSGRL-UHFFFAOYSA-N CC(Oc1cccc(c1)NC(=Nc1ccccc1C(=O)O)CCc1c[nH]c2c1cc(Cl)cc2)C
93 0 XKZJQISVJKFSAB-UHFFFAOYSA-N CC(Oc1cccc(c1)NC(=O)c1ccccc1N=C(CCc1c[nH]c2c1cc(Cl)cc2)O)C
94 0 PCKZOZOGPPMWKN-UHFFFAOYSA-N CC(Oc1cccc(c1)N(C(=Nc1ccccc1)CCc1c[nH]c2c1cc(Cl)cc2)C(=O)O)C
95 0 DMZSTCRTOPLDAY-XUJJJAFJSA-N C1=CC=C(C=C1)C/C(=N/O)/SC[C@@H](C(=O)NCC(=O)O)NC(=O)CC[C@@H](C(=O)O)N
96 0 XUCIJNAGGSZNQT-UHFFFAOYSA-N OCC1OC(OCC2OC(OC(C#N)C3=CC=CC=C3)C(O)C(O)C2O)C(O)C(O)C1O
97 0 ONCPIMITIYIYLE-UHFFFAOYSA-N OCC1OC(OC2(O)C=C(C=Cc3ccc(c(c3)O)O)C=C(C2O)O)C(C(C1O)O)O
98 0 AMOGMTLMADGEOQ-UHFFFAOYSA-N CC1C(=O)OC2C(O)C34C5OC(=O)C3(OC3OC(=O)C(O)C43C(C5O)C(C)(C)C)C12O
99 0 JBMLUACQJLODAG-UHFFFAOYSA-N OCC(C1CC2C34C51C(OC(=O)C5O)OC4(C(=O)O2)C1(C(C3O)OC(=O)C1C)O)(C)C
100 0 ATFNPMJDMNVPDM-UHFFFAOYSA-N OCC1C(=O)OC2C1(O)C13OC4C5(C3(C2O)C(OC1=O)CC5C(C)(C)C)C(C(=O)O4)O
101 0 KUQQZDKJTRCUIB-UHFFFAOYSA-N O=C1OC2C(C1C)(O)C13C4(C2O)C(OC3=O)CC(C24C(O1)OC(=O)C2O)(O)C(C)(C)C
102 0 RZMPLQSCGZZLSA-UHFFFAOYSA-N O=C1OC2C3(C1O)C(CC1C43C(O2)(C(=O)O1)C1(C(C4O)OC(=O)C1(C)O)O)C(C)(C)C
103 0 CELUKRHJSOCGTL-UHFFFAOYSA-N OCC1OC(C(C(C1O)O)O)c1c(O)cc(c2c1oc(cc2=O)C(C(=O)O)C(O)C)C
104 0 MGKKIGKUGCVHLR-UHFFFAOYSA-N OCC1OC(C(C(C1O)O)O)c1c(O)cc(c2c1oc(CC(CC(=O)O)O)cc2=O)C
105 0 PZXBFQFMLSPEGC-UHFFFAOYSA-N OCC1OC(C(C(C1O)O)O)c1c(O)cc(c2c1OC(=C(C2O)C(=O)O)CC(=O)C)C
106 0 GILAFQGPXGCNCN-UHFFFAOYSA-N OCC(C1OC(O)C(=C2C31OC3C1OC(=O)C3(C1C2(C)C1OC1C3O)C)C(=O)O)(O)C
107 0 HVJTUJLHHBKOFX-UHFFFAOYSA-N OCC1OC(OC(=O)C=C)C(C(C1O)O)OC(=O)C=Cc1cc(OC)c(c(c1)OC)O
108 0 SDQLMCJTGYJVJQ-UHFFFAOYSA-N OCC1OC(OC(=O)C=Cc2cc(OC)c(c(c2)OC)O)C(C(C1O)O)OC(=O)C=C
109 0 XYADFDBJIZKXBS-UHFFFAOYSA-N O=S(=O)(CC1=CC=C(NC2=C3C=CC=CC3=NC3=CC=CC=C23)C=C1)NC1=CC=CC=N1
110 0 VMRYIAUKIMQZSL-UHFFFAOYSA-N CC(=O)Nc1ccc(SCC(NC(=O)CCC(N)C(O)=O)C(=O)NCC(O)=O)cc1
111 0 GEMNJEVJDBZWPO-UHFFFAOYSA-N CCN(CC)C1=C(NC(=O)C2=CC(=CC(=C2)[N+]([O-])=O)[N+]([O-])=O)C=C2C(C)=CC(=O)OC2=C1
112 0 VQADCFAYELVBSR-UHFFFAOYSA-N NC1=CC2=NC3=CC=CC=C3C(NC3=CC=C(NS(=O)(=O)C4=CC=CC=C4)C=C3)=C2C=C1
113 0 LVUCRXJFUOQQGF-UHFFFAOYSA-N NC(Cc1c[nH]c2ccccc12)C(=O)NNCC(=O)N1c2ccccc2Sc2ccccc12
114 0 DOEHKYOSWPNTKE-UHFFFAOYSA-N CCOC(=O)C1=NN(C(=C1C(=O)OCC)C1=CC=CC=C1)C1=CC(=CC=C1)N(C)C(C)=O
115 0 UKHINTOEWWXNAH-UHFFFAOYSA-N CC1=CC=C(C=C1)S(=O)(=O)OCCCCCCCOS(=O)(=O)C1=CC=C(C)C=C1
116 0 XBASSERNWDMXAW-UHFFFAOYSA-N CCCCC1=CC=C(C=C1)C1=C(Cl)C(=O)C(=C(Cl)C1=O)C1=CC=C(CCCC)C=C1
117 0 MNMMLPGKBNWPGY-UHFFFAOYSA-N NC1=NC(=O)C2=CC(COC3=CC=C(C=C3)C(=O)NC(CCC(O)=O)C(O)=O)=CC=C2N1
118 0 MYQHMFGXSQRABF-UHFFFAOYSA-N OCC1OC(C(O)C1O)N1C=NN2C1=NC1=C(N=CN1C1OC(CO)C(O)C1O)C2=O
119 0 HMQGGFHNUHNSDI-UHFFFAOYSA-N CC(=O)OC1COC(C(OC(C)=O)C1OC(C)=O)N1N=NC2=C(C(C)=NN12)C1=CC=CC=C1
120 0 OEBLYZFSZBMRJT-UHFFFAOYSA-N CC1=CC=C(C=C1)S(=O)(=O)OCC(COS(=O)(=O)C1=CC=C(C)C=C1)C(C)(C)C
121 0 NJCIDBPNLIYTGQ-UHFFFAOYSA-N OCC(O)C(O)C(O)C(O)C(O)C(SCC1=CC=CC=C1)SCC1=CC=CC=C1
122 0 WJMOIFQKSFCGLF-UHFFFAOYSA-N CC1=NC(C)=C(C(C1C(=O)NC1=CC=CC=C1)C1=CC=C(Cl)C=C1)C(=O)NC1=CC=CC=C1
123 0 YGHHWSRCTPQFFC-UHFFFAOYSA-N OCC1OC(OC2C(O)C(O)C(CO)OC2OC(C#N)C2=CC=CC=C2)C(O)C(O)C1O
124 0 KICZSTPUBXANLG-UHFFFAOYSA-N CC1=C(C)C(C(N2CCOCC2)C2=CC=CC=C2Cl)=C(NC(=O)C2=CC=CC=C2)S1
125 0 CFDOSHBXLLOYNJ-UHFFFAOYSA-N CC1=CC=C(CSC2=NC(=O)C3C(C4=C(F)C=CC=C4)C4=C(CC(C)(C)CC4=O)NC3=N2)C=C1
126 0 NJLSMXKNOCSAGX-UHFFFAOYSA-N COC1=C2OC(=CC2=CC=C1)C(=O)C1C(N(CCCN(C)C)C(=O)C1=O)C1=CC=CC=N1
127 0 UKYWLADGKGQSIV-UHFFFAOYSA-N CCOC1=CC=C(C=C1)C1C(C(=O)C2=C(C)N=C3C=CC=CN23)C(=O)C(=O)N1CCOC
128 0 LEEWAGAMSISGKO-UHFFFAOYSA-N CCOC(=O)C=C(C)N1N=C2C(CCC3=CC(OC)=CC=C23)C1C1=CC=C(C=C1)[N+]([O-])=O
129 0 XCMJZYDEIMAAPK-UHFFFAOYSA-N CN1N=C(C2C=CC(OCC3=CC=CC=C3)=CC2=O)C(OC2=CC=CC=C2)=C1C(F)(F)F
130 0 JUQGYTLIFLVABO-UHFFFAOYSA-N CC1=CC=C(C=C1)S(=O)(=O)N1CCN(CC1)C(C1=CC=CC=C1)C1=CC=C(Cl)C=C1
131 0 PHTIFMBSWIQBTC-UHFFFAOYSA-N CCOC(=O)C1=C(OCC2=CC=CC=C2)C(OCC2=CC=CC=C2)=C(S1)C(=O)OCC
132 0 TYNFNWKIJOXRLL-UHFFFAOYSA-N CC(C)(C)COS(=O)(=O)CCC(NC(=O)OCC1C2=CC=CC=C2C2=CC=CC=C12)C(O)=O
133 0 RCUFKOYQWRXPAZ-UHFFFAOYSA-N CN(C)c1cc(NS(C)(=O)=O)ccc1Nc1c2ccccc2nc2c1ccc1cccnc21
134 0 GNYXMVJGLMEXAN-UHFFFAOYSA-N CN(C)c1cc(NS(C)(=O)=O)ccc1Nc1c2ccccc2nc2c1ccc1ncccc21
135 0 PXMMPVOAHGXZSG-UHFFFAOYSA-N CC1=CC=C(C=C1)S(=O)(=O)OCC(COC(=O)C1=CC=CC=C1)OCC1=CC=CC=C1
136 0 PXMMPVOAHGXZSG-UHFFFAOYSA-N CC1=CC=C(C=C1)S(=O)(=O)OCC(COC(=O)C1=CC=CC=C1)OCC1=CC=CC=C1
137 0 LQQCAAFWTMPUMB-UHFFFAOYSA-N CSC1=CC=CC=C1C(=O)C(C)=P(C1=CC=CC=C1)(C1=CC=CC=C1)C1=CC=CC=C1
138 0 CQZFSGSGTCMEHW-UHFFFAOYSA-N CCCCCCCCC1=CN(C2OC(COP(O)(O)=O)C(O)C2O)C(=O)N=C1N
139 0 WXWGDVIEOSPFEG-UHFFFAOYSA-N ClC1=CC=C(C=C1)N(C1=CC=CC=C1)C1=CC=C(C=C(C2=CC=CC=C2)C2=CC=CC=C2)C=C1
140 0 DSXXEELGXBCYNQ-UHFFFAOYSA-N CN1C=C(C2=CC=CC=C12)C1=C(C(=O)NC1=O)C1=CN(CCCSC(N)=N)C2=CC=CC=C12
141 0 ITOCWWFNHVQLBN-UHFFFAOYSA-N CCCCCCN(CCCCCC)CC#CCOC(=O)C1=CC=C(Br)C=C1
142 0 FJCZHMXAGBYXHJ-UHFFFAOYSA-N OC(=O)CCC(NC(=O)C1=CC(Cl)=CC(Cl)=C1)C(=O)N1CCC2(CCCC2)CC1
143 0 CDLWVBZEJDVFKJ-UHFFFAOYSA-N CCOC(=O)C1CCC(CC1NC(=O)OCC1=CC=CC=C1)OS(=O)(=O)C1=CC=C(C)C=C1
144 0 RUBDGEDTDOFCRF-UHFFFAOYSA-N CC1=NC(N)=NC(N)=C1CCCCC1=CC=C(NC(=O)C2=CC(=CC=C2)S(F)(=O)=O)C=C1
145 0 OSFUWEWCAFEOJO-UHFFFAOYSA-N CC(C)CS(=O)(=NC1=CC=CC=C1P(C1=CC=CC=C1)C1=CC=CC=C1)C1=CC=CC=C1
146 0 NLQIBSKINOPHNA-UHFFFAOYSA-N CC(C)(C)OC(=O)CSCC(NC(=O)OCC1C2=CC=CC=C2C2=CC=CC=C12)C(O)=O
147 0 LPYMGIDTTMUKRI-UHFFFAOYSA-N COC1=CC=C(COC(=O)NC(CC2=CC=C(O)C=C2)C(=O)NC(CO)C(=O)N=[N+]=[N-])C=C1
148 0 NGERLKXSLVJYPP-UHFFFAOYSA-N ClC1=CC2=C(C=C1)N(CCOC1=CC3=CC=CC=C3C=C1)C(=O)CN=C2C1=CC=CC=C1
149 0 SOHPSIDRULBFFB-UHFFFAOYSA-N CCN(CC)CCNC(=O)C1=C(OC)C=C(NC2OC(C(O)C(O)C2O)C(O)=O)C(Cl)=C1
150 0 DSXXEELGXBCYNQ-UHFFFAOYSA-N CN1C=C(C2=CC=CC=C12)C1=C(C(=O)NC1=O)C1=CN(CCCSC(N)=N)C2=CC=CC=C12
151 0 UZUWIBWKPPMOMV-UHFFFAOYSA-N CC1=CC(C)=NC(NS(=O)(=O)C2=CC=C(NC3OC(CO)C(O)C(O)C3O)C=C2)=N1
152 0 MHDQAZHYHAOTKR-UHFFFAOYSA-N CC(C)(C)OC(O)=NC(CSSCC(N=C(O)OC(C)(C)C)C(O)=O)C(O)=O
153 0 SZONAEBOLOFIQZ-UHFFFAOYSA-N CCOC(=O)C1=C(C)N(CC(O)CN(CC)CC)C2=CC(Br)=C(OC)C=C12
154 0 WWOAOGOJTDKIIW-UHFFFAOYSA-N CN1C(CCl)=NC2=C1C(=O)C(=O)C(C1=NC3=C(N1)C=CC(=C3)N1CCN(C)CC1)C2=O
155 0 ZNQAJMXAAGXGDP-UHFFFAOYSA-N CN1C2=C(C=C(Cl)C=C2)C(=NC(CC2=CC3=C(C=CC=C3)C=C2)C1=O)C1C=CC(=O)C=C1
156 0 OSMMJSUOYLUACI-UHFFFAOYSA-N CN(C)C1=CC=C(NP(=O)(NC2=CC=C(C=C2)N(C)C)N(CCCl)CCCl)C=C1
157 0 DGEMRTPCLWLCTF-UHFFFAOYSA-N NC(CCC(O)=NC(CSCC(=O)C1=CC=C(N)C=C1)C(O)=NCC(O)=O)C(O)=O
158 0 YBURAXFNYSJMIL-UHFFFAOYSA-N CC(OC1=CC=CC(=C1)C(F)(F)F)C(=O)OCCN1C=NC2=C1C(=O)N(C)C(=O)N2C
159 0 XYADFDBJIZKXBS-UHFFFAOYSA-N O=S(=O)(CC1=CC=C(NC2=C3C=CC=CC3=NC3=CC=CC=C23)C=C1)NC1=CC=CC=N1
160 0 XCPPIJCBCWUBNT-UHFFFAOYSA-N N#CC(C1=NC2=CC=CC=C2S1)C1=NC(OCC2=CC=C(CN3CCOCC3)C=C2)=NC=C1
161 0 ZEAYLDIDKJZRDX-UHFFFAOYSA-N COC1=C(OC)C=C(CCNCC(O)COC2=C(SC3=C2CCCC3)C(O)=O)C=C1
162 0 VJNNPHQBMGZVQG-UHFFFAOYSA-N NC1=CC=C(C=C1)S(=O)(=O)NC1=CC=C(NC2=C3C=CC=CC3=NC3=CC=CC=C23)C=C1
163 0 RKRGBRGPDLPWTK-UHFFFAOYSA-N COc1cc(NC(=O)C(F)(F)F)ccc1C(=O)NC1CCN(Cc2ccccc2)CC1
164 0 AMZMMRDCUWGNCC-UHFFFAOYSA-N C(CSSCCNC1=NN=NN1C1=CC=CC=C1)NC1=NN=NN1C1=CC=CC=C1
