# Supplementary material for: Ion mobility collision cross-section atlas for known and unknown metabolite annotation in untargeted metabolomics
Source: Nat Commun. 2020 Aug 28;11:4334. doi: 10.1038/s41467-020-18171-8 (PMC7455731; doi:10.1038/s41467-020-18171-8)
Supplement: Supplementary file 8 — Supplementary Data 5 [file 41467_2020_18171_MOESM8_ESM.zip › 01_positive_mode/L0656/cfmid_pred_spec.msp]

Name: +ve in-silico MS/MS by CFM-ID for FYURGFQVSMALOD-UHFFFAOYSA-N
ID: FYURGFQVSMALOD-UHFFFAOYSA-N
Comment: Energy0
Num peaks: 6
127.1117415 2.530027172
141.1273916 6.695975979
151.1117415 6.696954213
157.1223062 1.483840037
169.1223062 31.24281514
187.1328709 31.40631699

Name: +ve in-silico MS/MS by CFM-ID for FYURGFQVSMALOD-UHFFFAOYSA-N
ID: FYURGFQVSMALOD-UHFFFAOYSA-N
Comment: Energy1
Num peaks: 31
39.02292652 1.063446034
41.03857658 1.473732431
43.01784114 2.129735398
45.0334912 1.682112949
55.01784114 1.509394338
55.05422664 1.389422531
57.0334912 1.675405048
69.0334912 1.274171241
69.06987671 1.304459594
71.04914126 1.524414469
83.04914126 1.146914254
83.08552677 1.61304503
85.06479133 1.439643532
97.06479133 1.102271089
97.10117684 2.465451735
99.08044139 1.296090159
109.1011768 1.437390123
111.1168269 1.437625957
113.0960915 1.121084329
123.1168269 2.614926694
125.0960915 1.536837374
125.132477 1.576638275
127.1117415 4.036203316
139.1117415 1.532038048
141.1273916 9.72514228
143.1066561 1.042432884
143.1430416 1.157612357
151.1117415 4.324514944
157.1223062 1.419756878
169.1223062 12.88768287
187.1328709 6.642717686

Name: +ve in-silico MS/MS by CFM-ID for FYURGFQVSMALOD-UHFFFAOYSA-N
ID: FYURGFQVSMALOD-UHFFFAOYSA-N
Comment: Energy2
Num peaks: 31
25.00727645 1.234184123
27.02292652 3.353578658
29.03857658 0.881348497
39.02292652 2.814046566
41.00219107 2.023095356
41.03857658 7.409421275
43.01784114 3.521356261
43.05422664 2.170572612
45.0334912 0.9915082176
53.03857658 1.955905057
55.01784114 2.893226728
55.05422664 5.902122222
57.0334912 3.193807245
57.06987671 1.454706947
67.05422664 1.767295961
69.0334912 1.35413577
69.06987671 5.324551058
71.04914126 1.956926368
71.08552677 1.338407777
81.06987671 1.740678827
83.04914126 1.116235027
83.08552677 5.376077712
85.06479133 1.558867929
85.10117684 1.081161256
95.08552677 1.15824529
97.10117684 6.446359466
99.08044139 0.8231464025
99.1168269 0.9810106255
111.1168269 4.05829543
125.132477 1.099179227
127.1117415 0.7808634915

Name: +ve in-silico MS/MS by CFM-ID for VDARBCCMTDKLBW-ZJUUUORDSA-N
ID: VDARBCCMTDKLBW-ZJUUUORDSA-N
Comment: Energy0
Num peaks: 6
83.04914126 3.795523911
91.05422664 22.65763632
101.0597059 7.072675554
165.0910061 1.323876478
191.1066561 26.68745023
209.1172208 24.3459175

Name: +ve in-silico MS/MS by CFM-ID for VDARBCCMTDKLBW-ZJUUUORDSA-N
ID: VDARBCCMTDKLBW-ZJUUUORDSA-N
Comment: Energy1
Num peaks: 7
55.05422664 4.126709756
73.06479133 1.414918735
83.04914126 6.674582229
91.05422664 47.41491823
101.0597059 7.071889103
191.1066561 7.931565921
209.1172208 5.54684244

Name: +ve in-silico MS/MS by CFM-ID for VDARBCCMTDKLBW-ZJUUUORDSA-N
ID: VDARBCCMTDKLBW-ZJUUUORDSA-N
Comment: Energy2
Num peaks: 19
49.00727645 1.637397497
51.02292652 2.369805494
53.03857658 2.434683034
55.01784114 1.805341771
55.05422664 8.129221233
57.0334912 2.449427585
57.06987671 2.370416585
63.02292652 2.288851462
65.03857658 3.191703652
73.06479133 2.471649281
75.02292652 2.355690057
79.05422664 1.473294052
81.0334912 2.523508155
83.04914126 9.743643659
85.02840582 1.752226857
85.06479133 2.573307567
91.05422664 26.25781385
93.06987671 3.282061002
101.0597059 2.172052801

Name: +ve in-silico MS/MS by CFM-ID for VDARBCCMTDKLBW-UWVGGRQHSA-N
ID: VDARBCCMTDKLBW-UWVGGRQHSA-N
Comment: Energy0
Num peaks: 6
83.04914126 3.795523911
91.05422664 22.65763632
101.0597059 7.072675554
165.0910061 1.323876478
191.1066561 26.68745023
209.1172208 24.3459175

Name: +ve in-silico MS/MS by CFM-ID for VDARBCCMTDKLBW-UWVGGRQHSA-N
ID: VDARBCCMTDKLBW-UWVGGRQHSA-N
Comment: Energy1
Num peaks: 7
55.05422664 4.126709756
73.06479133 1.414918735
83.04914126 6.674582229
91.05422664 47.41491823
101.0597059 7.071889103
191.1066561 7.931565921
209.1172208 5.54684244

Name: +ve in-silico MS/MS by CFM-ID for VDARBCCMTDKLBW-UWVGGRQHSA-N
ID: VDARBCCMTDKLBW-UWVGGRQHSA-N
Comment: Energy2
Num peaks: 19
49.00727645 1.637397497
51.02292652 2.369805494
53.03857658 2.434683034
55.01784114 1.805341771
55.05422664 8.129221233
57.0334912 2.449427585
57.06987671 2.370416585
63.02292652 2.288851462
65.03857658 3.191703652
73.06479133 2.471649281
75.02292652 2.355690057
79.05422664 1.473294052
81.0334912 2.523508155
83.04914126 9.743643659
85.02840582 1.752226857
85.06479133 2.573307567
91.05422664 26.25781385
93.06987671 3.282061002
101.0597059 2.172052801

Name: +ve in-silico MS/MS by CFM-ID for WLWIMKWZMGJRBS-UHFFFAOYSA-N
ID: WLWIMKWZMGJRBS-UHFFFAOYSA-N
Comment: Energy0
Num peaks: 17
57.06987671 1.608420925
71.08552677 1.192463761
83.01275576 1.797311271
85.02840582 4.985282726
95.08552677 0.9573633783
97.10117684 1.364915133
137.0233204 1.108603323
151.0389705 1.50155303
163.075356 0.9334416452
165.0910061 1.094965833
167.1066561 1.89879103
173.0960915 1.095470145
177.0910061 1.316728053
181.1223062 0.8968863237
191.1066561 12.08954939
193.0859207 0.9084351587
209.1172208 45.52074727

Name: +ve in-silico MS/MS by CFM-ID for WLWIMKWZMGJRBS-UHFFFAOYSA-N
ID: WLWIMKWZMGJRBS-UHFFFAOYSA-N
Comment: Energy1
Num peaks: 31
39.02292652 1.312969985
41.03857658 1.23734135
43.05422664 1.884636403
53.03857658 1.257560696
55.05422664 1.226074608
57.06987671 4.353181348
71.08552677 4.061246096
79.05422664 3.955725446
81.06987671 2.204346104
83.01275576 1.981214203
83.08552677 1.881730297
85.02840582 2.013945203
93.06987671 1.027836268
95.08552677 1.794187394
97.10117684 1.950085305
107.0491413 0.982985684
121.0647913 1.376456301
123.0804414 2.198093675
125.0960915 2.144699552
137.0233204 1.655172858
139.0389705 1.698726047
139.1117415 1.02826313
151.0389705 3.723560753
153.0546206 0.8998277911
165.0546206 1.040312767
177.0910061 2.438223059
179.1066561 1.919942251
181.1223062 3.55899591
191.1066561 5.391853291
193.0859207 1.192833138
209.1172208 8.707141829

Name: +ve in-silico MS/MS by CFM-ID for WLWIMKWZMGJRBS-UHFFFAOYSA-N
ID: WLWIMKWZMGJRBS-UHFFFAOYSA-N
Comment: Energy2
Num peaks: 31
39.02292652 6.994361385
41.00219107 1.505883749
41.03857658 5.821147576
43.05422664 5.514022603
45.0334912 1.186518356
47.04914126 0.8727128539
49.00727645 1.154587085
51.02292652 1.947418139
53.00219107 4.346389183
53.03857658 4.815930607
55.01784114 3.581683476
55.05422664 2.842034829
57.0334912 2.359308901
57.06987671 3.668499645
65.03857658 0.8521746022
67.05422664 1.508081279
69.0334912 0.7601147636
71.08552677 0.9609777998
79.05422664 3.971655565
81.0334912 0.7788806414
81.06987671 0.9759489325
83.01275576 1.744156604
85.02840582 3.108565352
93.06987671 1.853144336
95.08552677 4.810188991
97.10117684 1.269003382
117.0698767 0.8524118985
121.0647913 0.8003274334
153.0910061 0.9858436407
179.1066561 0.9114276866
193.0859207 1.695046839

Name: +ve in-silico MS/MS by CFM-ID for RKFAZBXYICVSKP-WAYWQWQTSA-N
ID: RKFAZBXYICVSKP-WAYWQWQTSA-N
Comment: Energy0
Num peaks: 6
41.03857658 1.784266686
167.0702706 1.848273818
177.0910061 6.869767574
179.1066561 2.254337627
193.0859207 1.695257673
209.1172208 75.43665123

Name: +ve in-silico MS/MS by CFM-ID for RKFAZBXYICVSKP-WAYWQWQTSA-N
ID: RKFAZBXYICVSKP-WAYWQWQTSA-N
Comment: Energy1
Num peaks: 19
25.00727645 1.373493587
39.02292652 1.961900761
41.03857658 9.595153295
49.00727645 1.623689735
55.05422664 1.463076104
101.0597059 1.229440372
105.0334912 2.422289723
149.0597059 1.521034856
151.075356 2.9205206
155.1066561 2.044448274
163.075356 1.165640137
165.0910061 2.487088445
167.0702706 3.730058262
169.0859207 2.852982955
177.0910061 8.849633237
179.1066561 1.776156291
181.0859207 2.010789017
193.0859207 2.910571463
209.1172208 28.64205509

Name: +ve in-silico MS/MS by CFM-ID for RKFAZBXYICVSKP-WAYWQWQTSA-N
ID: RKFAZBXYICVSKP-WAYWQWQTSA-N
Comment: Energy2
Num peaks: 25
25.00727645 1.032508891
39.02292652 5.631952634
41.03857658 9.589214325
43.05422664 2.754147289
45.0334912 1.069926732
49.00727645 13.23719337
51.02292652 2.373847132
53.03857658 1.887107406
55.01784114 3.151748432
55.05422664 2.1864525
57.0334912 1.769796469
63.02292652 4.55498323
65.03857658 4.208456556
67.05422664 1.077655045
109.0647913 2.085946239
121.0647913 5.807414981
131.0491413 0.9808405881
133.0647913 2.158878273
135.0804414 1.489534621
137.0597059 2.01962503
153.0546206 1.347610712
163.075356 5.419580345
167.0702706 1.235569207
177.0910061 1.495559469
193.0859207 2.013000619

Name: +ve in-silico MS/MS by CFM-ID for BPLQKQKXWHCZSS-UHFFFAOYSA-N
ID: BPLQKQKXWHCZSS-UHFFFAOYSA-N
Comment: Energy0
Num peaks: 6
41.03857658 2.188128763
167.0702706 2.062760793
177.0910061 2.844788049
183.1015708 1.221427008
193.0859207 7.041763027
209.1172208 77.70304877

Name: +ve in-silico MS/MS by CFM-ID for BPLQKQKXWHCZSS-UHFFFAOYSA-N
ID: BPLQKQKXWHCZSS-UHFFFAOYSA-N
Comment: Energy1
Num peaks: 15
39.02292652 2.267183742
41.03857658 7.392096048
65.03857658 1.265460437
85.02840582 1.198373727
89.05970595 1.272324878
121.0647913 1.76901938
125.0960915 1.355292526
135.0804414 1.451852521
163.075356 3.506133915
165.0910061 6.93427066
167.0702706 3.739971182
177.0910061 4.439182524
181.0859207 1.682395246
193.0859207 9.667165727
209.1172208 32.74706283

Name: +ve in-silico MS/MS by CFM-ID for BPLQKQKXWHCZSS-UHFFFAOYSA-N
ID: BPLQKQKXWHCZSS-UHFFFAOYSA-N
Comment: Energy2
Num peaks: 26
15.02292652 1.507900063
39.02292652 6.389354156
41.03857658 9.169082551
49.00727645 2.523176177
51.02292652 2.562079491
63.02292652 5.114096044
65.03857658 7.109769839
67.05422664 1.909357271
79.01784114 2.395335727
81.0334912 1.74684852
91.05422664 3.006444673
105.0334912 1.667956872
107.0491413 2.487840311
109.0647913 1.470344834
119.0491413 1.767563981
121.0647913 1.756270305
133.0647913 1.526116214
137.0597059 4.180481096
153.0546206 2.733217867
163.075356 5.240427004
165.0910061 1.751678271
167.0702706 3.663277
177.0546206 1.967576159
177.0910061 1.542976026
181.0859207 1.479448054
193.0859207 3.684462842

Name: +ve in-silico MS/MS by CFM-ID for NQYDFAGFKCSWGI-YGPZHTELSA-N
ID: NQYDFAGFKCSWGI-YGPZHTELSA-N
Comment: Energy0
Num peaks: 8
109.1011768 3.277075527
123.1168269 6.434187913
127.075356 1.966682182
127.1117415 2.082283805
141.1273916 3.830797829
151.1117415 18.20448304
169.1223062 32.02102872
187.1328709 12.4377161

Name: +ve in-silico MS/MS by CFM-ID for NQYDFAGFKCSWGI-YGPZHTELSA-N
ID: NQYDFAGFKCSWGI-YGPZHTELSA-N
Comment: Energy1
Num peaks: 19
55.05422664 1.573381418
59.04914126 1.65879505
67.05422664 1.306517744
81.06987671 2.231955359
99.08044139 1.171928675
107.0855268 2.859880529
109.1011768 5.427996876
121.1011768 1.613967718
123.1168269 16.37933725
125.0597059 1.91339775
125.0960915 1.404150922
125.132477 3.294775412
127.075356 3.145169541
127.1117415 2.180783234
129.0910061 1.736726743
141.1273916 8.395292178
151.1117415 9.798310937
169.1223062 11.44534321
187.1328709 3.483950667

Name: +ve in-silico MS/MS by CFM-ID for NQYDFAGFKCSWGI-YGPZHTELSA-N
ID: NQYDFAGFKCSWGI-YGPZHTELSA-N
Comment: Energy2
Num peaks: 24
39.02292652 2.019566926
41.03857658 2.93763718
43.05422664 1.488556966
51.02292652 1.218993338
53.03857658 1.718219915
55.05422664 3.183373366
59.04914126 1.845773283
65.03857658 2.269395974
67.05422664 6.610660877
69.06987671 1.539397848
81.06987671 7.480928945
83.08552677 3.341739109
95.08552677 2.354770579
107.0855268 9.553208877
109.1011768 9.305725506
113.0597059 1.290270605
121.1011768 1.515824856
123.1168269 10.2799139
125.0960915 1.329891242
125.132477 3.177892004
127.075356 2.231735925
151.1117415 1.421749241
153.0910061 1.508237052
169.1223062 1.410709824

Name: +ve in-silico MS/MS by CFM-ID for QJXGZJIBSSFJPK-YGPZHTELSA-N
ID: QJXGZJIBSSFJPK-YGPZHTELSA-N
Comment: Energy0
Num peaks: 13
87.04405588 1.961595259
99.08044139 3.039290025
113.0960915 1.19870015
123.1168269 5.558338927
127.075356 1.075914225
129.0910061 1.601893203
139.1117415 1.345013469
141.1273916 8.399831188
143.1430416 1.152904309
147.1015708 2.299913947
151.1117415 4.010348676
169.1223062 25.39728102
187.1328709 23.72022663

Name: +ve in-silico MS/MS by CFM-ID for QJXGZJIBSSFJPK-YGPZHTELSA-N
ID: QJXGZJIBSSFJPK-YGPZHTELSA-N
Comment: Energy1
Num peaks: 28
39.02292652 3.882506128
41.03857658 5.94830994
43.05422664 2.314504074
55.05422664 1.53069708
57.0334912 1.288016255
69.0334912 1.158738821
71.04914126 1.890369046
81.06987671 2.703641163
83.04914126 1.045711995
87.04405588 3.639185359
95.08552677 2.608839157
97.06479133 1.50927623
99.08044139 6.595788738
101.0597059 1.063781081
101.0960915 1.148662525
113.0960915 1.795774908
121.1011768 1.290463415
123.1168269 6.77823632
125.0597059 1.936871054
125.132477 1.663808178
127.075356 2.048791018
129.0910061 3.596360643
141.1273916 4.87400259
143.0702706 1.503066055
147.1015708 1.791018583
151.1117415 3.634984796
169.1223062 8.704282138
187.1328709 3.007278444

Name: +ve in-silico MS/MS by CFM-ID for QJXGZJIBSSFJPK-YGPZHTELSA-N
ID: QJXGZJIBSSFJPK-YGPZHTELSA-N
Comment: Energy2
Num peaks: 24
27.02292652 1.546321109
39.02292652 5.047417548
41.03857658 12.7770675
43.05422664 4.180752197
53.03857658 2.397372326
55.05422664 6.990106169
57.06987671 2.907310282
67.05422664 3.04991314
69.06987671 1.48655246
81.06987671 4.982824845
83.04914126 1.144654598
83.08552677 1.695929552
85.06479133 1.899500527
87.04405588 1.456617075
93.06987671 2.080855992
95.08552677 1.756452246
97.06479133 2.170247871
97.10117684 2.32001413
99.08044139 4.994816894
109.1011768 2.168227788
121.1011768 1.784506564
123.1168269 8.45441772
125.132477 2.638215389
141.1273916 1.131913519

Name: +ve in-silico MS/MS by CFM-ID for NQYDFAGFKCSWGI-GKAPJAKFSA-N
ID: NQYDFAGFKCSWGI-GKAPJAKFSA-N
Comment: Energy0
Num peaks: 8
109.1011768 3.277075527
123.1168269 6.434187913
127.075356 1.966682182
127.1117415 2.082283805
141.1273916 3.830797829
151.1117415 18.20448304
169.1223062 32.02102872
187.1328709 12.4377161

Name: +ve in-silico MS/MS by CFM-ID for NQYDFAGFKCSWGI-GKAPJAKFSA-N
ID: NQYDFAGFKCSWGI-GKAPJAKFSA-N
Comment: Energy1
Num peaks: 19
55.05422664 1.573381418
59.04914126 1.65879505
67.05422664 1.306517744
81.06987671 2.231955359
99.08044139 1.171928675
107.0855268 2.859880529
109.1011768 5.427996876
121.1011768 1.613967718
123.1168269 16.37933725
125.0597059 1.91339775
125.0960915 1.404150922
125.132477 3.294775412
127.075356 3.145169541
127.1117415 2.180783234
129.0910061 1.736726743
141.1273916 8.395292178
151.1117415 9.798310937
169.1223062 11.44534321
187.1328709 3.483950667

Name: +ve in-silico MS/MS by CFM-ID for NQYDFAGFKCSWGI-GKAPJAKFSA-N
ID: NQYDFAGFKCSWGI-GKAPJAKFSA-N
Comment: Energy2
Num peaks: 24
39.02292652 2.019566926
41.03857658 2.93763718
43.05422664 1.488556966
51.02292652 1.218993338
53.03857658 1.718219915
55.05422664 3.183373366
59.04914126 1.845773283
65.03857658 2.269395974
67.05422664 6.610660877
69.06987671 1.539397848
81.06987671 7.480928945
83.08552677 3.341739109
95.08552677 2.354770579
107.0855268 9.553208877
109.1011768 9.305725506
113.0597059 1.290270605
121.1011768 1.515824856
123.1168269 10.2799139
125.0960915 1.329891242
125.132477 3.177892004
127.075356 2.231735925
151.1117415 1.421749241
153.0910061 1.508237052
169.1223062 1.410709824

Name: +ve in-silico MS/MS by CFM-ID for QJXGZJIBSSFJPK-GKAPJAKFSA-N
ID: QJXGZJIBSSFJPK-GKAPJAKFSA-N
Comment: Energy0
Num peaks: 13
87.04405588 1.961595259
99.08044139 3.039290025
113.0960915 1.19870015
123.1168269 5.558338927
127.075356 1.075914225
129.0910061 1.601893203
139.1117415 1.345013469
141.1273916 8.399831188
143.1430416 1.152904309
147.1015708 2.299913947
151.1117415 4.010348676
169.1223062 25.39728102
187.1328709 23.72022663

Name: +ve in-silico MS/MS by CFM-ID for QJXGZJIBSSFJPK-GKAPJAKFSA-N
ID: QJXGZJIBSSFJPK-GKAPJAKFSA-N
Comment: Energy1
Num peaks: 28
39.02292652 3.882506128
41.03857658 5.94830994
43.05422664 2.314504074
55.05422664 1.53069708
57.0334912 1.288016255
69.0334912 1.158738821
71.04914126 1.890369046
81.06987671 2.703641163
83.04914126 1.045711995
87.04405588 3.639185359
95.08552677 2.608839157
97.06479133 1.50927623
99.08044139 6.595788738
101.0597059 1.063781081
101.0960915 1.148662525
113.0960915 1.795774908
121.1011768 1.290463415
123.1168269 6.77823632
125.0597059 1.936871054
125.132477 1.663808178
127.075356 2.048791018
129.0910061 3.596360643
141.1273916 4.87400259
143.0702706 1.503066055
147.1015708 1.791018583
151.1117415 3.634984796
169.1223062 8.704282138
187.1328709 3.007278444

Name: +ve in-silico MS/MS by CFM-ID for QJXGZJIBSSFJPK-GKAPJAKFSA-N
ID: QJXGZJIBSSFJPK-GKAPJAKFSA-N
Comment: Energy2
Num peaks: 24
27.02292652 1.546321109
39.02292652 5.047417548
41.03857658 12.7770675
43.05422664 4.180752197
53.03857658 2.397372326
55.05422664 6.990106169
57.06987671 2.907310282
67.05422664 3.04991314
69.06987671 1.48655246
81.06987671 4.982824845
83.04914126 1.144654598
83.08552677 1.695929552
85.06479133 1.899500527
87.04405588 1.456617075
93.06987671 2.080855992
95.08552677 1.756452246
97.06479133 2.170247871
97.10117684 2.32001413
99.08044139 4.994816894
109.1011768 2.168227788
121.1011768 1.784506564
123.1168269 8.45441772
125.132477 2.638215389
141.1273916 1.131913519

Name: +ve in-silico MS/MS by CFM-ID for UKUMBWIAJWVEDN-UHFFFAOYSA-N
ID: UKUMBWIAJWVEDN-UHFFFAOYSA-N
Comment: Energy0
Num peaks: 7
74.00589655 7.944833419
91.03244564 2.594003664
137.1073248 12.06896417
154.1338739 3.800648432
196.0902949 7.359875585
210.1059449 6.281102425
227.132494 42.08003353

Name: +ve in-silico MS/MS by CFM-ID for UKUMBWIAJWVEDN-UHFFFAOYSA-N
ID: UKUMBWIAJWVEDN-UHFFFAOYSA-N
Comment: Energy1
Num peaks: 19
39.02292652 0.919188331
41.03857658 2.232173493
74.00589655 13.55668503
91.03244564 3.057584983
103.0324456 1.234414615
106.0651257 0.8887147164
108.0807757 1.887396716
110.0964258 4.36743837
135.0916748 2.349194359
137.1073248 25.36174942
141.138625 1.079282653
154.1338739 2.770774269
169.0793958 1.128544243
183.0950459 2.254619613
193.144773 0.9346906579
196.0902949 6.309845709
198.1059449 1.106348708
200.121595 3.278494215
227.132494 5.505679538

Name: +ve in-silico MS/MS by CFM-ID for UKUMBWIAJWVEDN-UHFFFAOYSA-N
ID: UKUMBWIAJWVEDN-UHFFFAOYSA-N
Comment: Energy2
Num peaks: 31
15.02292652 3.031489546
39.02292652 3.186227436
41.03857658 2.748482524
43.05422664 3.199539939
44.97934745 2.221880398
53.03857658 2.793460565
54.03382555 1.576079753
55.05422664 2.128310972
57.06987671 1.759511177
58.06512568 1.658131785
59.99024648 1.85500626
74.00589655 7.05296351
79.02907452 1.47331514
81.04472458 6.577559632
85.07602471 1.263413401
91.03244564 1.739903331
91.05422664 1.817395953
93.04472458 1.583881059
94.06512568 1.315586637
95.06037464 2.949038469
95.08552677 1.556791018
107.0603746 1.252852542
109.0760247 1.572279485
110.0964258 1.692230608
118.0651257 1.233931119
120.0807757 2.105769317
121.0760247 2.5892478
122.0964258 1.823328106
124.1120759 1.144479955
135.0916748 1.556015394
137.1073248 5.738034858

Name: +ve in-silico MS/MS by CFM-ID for JBFDBSZCFDASAE-UHFFFAOYSA-N
ID: JBFDBSZCFDASAE-UHFFFAOYSA-N
Comment: Energy0
Num peaks: 7
72.99202031 1.845469388
113.132477 5.501941305
123.1168269 2.133625529
141.1273916 14.62431711
151.1117415 6.310749799
169.1223062 18.74542075
187.1328709 31.56618748

Name: +ve in-silico MS/MS by CFM-ID for JBFDBSZCFDASAE-UHFFFAOYSA-N
ID: JBFDBSZCFDASAE-UHFFFAOYSA-N
Comment: Energy1
Num peaks: 24
39.02292652 1.130095086
41.03857658 1.707809614
43.05422664 2.522741753
53.03857658 1.167890991
55.05422664 2.017440318
57.06987671 2.298605577
67.05422664 0.9978039794
69.06987671 1.649697537
71.08552677 2.114035163
81.06987671 0.9824861864
83.08552677 1.216062074
85.10117684 1.731108178
95.08552677 1.279055655
97.10117684 2.127132586
99.1168269 5.097336966
113.132477 12.82157682
115.148127 1.458199143
123.1168269 3.074219088
125.132477 3.135603572
141.1273916 9.748879348
143.1430416 1.311860918
151.1117415 4.76852744
169.1223062 9.838435672
187.1328709 5.900063187

Name: +ve in-silico MS/MS by CFM-ID for JBFDBSZCFDASAE-UHFFFAOYSA-N
ID: JBFDBSZCFDASAE-UHFFFAOYSA-N
Comment: Energy2
Num peaks: 24
39.02292652 3.813806042
41.00219107 1.23210172
41.03857658 9.987665623
43.05422664 12.32480564
45.06987671 1.043836579
53.03857658 3.186054529
55.01784114 1.261155235
55.05422664 8.255271109
57.06987671 6.8202123
67.05422664 2.190042207
69.06987671 5.762670802
71.08552677 5.111834707
72.99202031 1.811846904
81.06987671 0.9583925266
83.08552677 2.560146172
85.10117684 2.172984794
95.08552677 1.33576157
97.10117684 1.832558634
99.1168269 1.73788309
111.1168269 1.109352705
113.132477 2.714389548
115.148127 1.131355496
121.1011768 1.058322598
125.132477 1.403726953

Name: +ve in-silico MS/MS by CFM-ID for ONMAUQRMJXNSCG-VGMNWLOBSA-N
ID: ONMAUQRMJXNSCG-VGMNWLOBSA-N
Comment: Energy0
Num peaks: 11
95.04914126 0.8451929301
145.1011768 0.8463051732
149.0960915 0.8462539293
153.0910061 0.9917392457
161.0960915 1.854327044
163.1117415 13.22593317
165.1273916 2.064556637
173.0960915 3.030857715
181.0859207 1.042660625
191.1066561 17.23235637
209.1172208 38.85013456

Name: +ve in-silico MS/MS by CFM-ID for ONMAUQRMJXNSCG-VGMNWLOBSA-N
ID: ONMAUQRMJXNSCG-VGMNWLOBSA-N
Comment: Energy1
Num peaks: 31
41.03857658 2.139082024
43.05422664 1.999962761
55.01784114 1.042222118
55.05422664 2.130944611
57.06987671 1.080601107
67.05422664 1.711481011
81.0334912 1.65796791
83.04914126 2.183510187
93.0334912 1.377159412
95.04914126 1.263549754
97.06479133 1.553249804
103.0542266 1.830690734
107.0855268 1.298157461
131.0491413 1.101130928
131.0855268 1.662121963
135.1168269 1.454668543
137.0960915 1.174218421
139.1117415 1.567051988
145.1011768 1.176258065
149.0597059 1.820743658
151.075356 1.025404803
153.0910061 1.163735179
159.0804414 1.192377015
161.0960915 1.477489962
163.075356 1.008731431
163.1117415 7.963220563
165.1273916 2.401719162
173.0960915 1.892573163
181.1223062 2.23648385
191.1066561 6.57265099
209.1172208 5.462494593

Name: +ve in-silico MS/MS by CFM-ID for ONMAUQRMJXNSCG-VGMNWLOBSA-N
ID: ONMAUQRMJXNSCG-VGMNWLOBSA-N
Comment: Energy2
Num peaks: 31
39.02292652 4.893992515
41.03857658 3.095565649
43.05422664 2.073061975
51.02292652 4.855386923
53.03857658 5.40132507
55.05422664 4.348895637
57.06987671 1.320494566
65.03857658 3.940475407
67.05422664 2.835099883
69.06987671 1.277396438
71.08552677 1.045407742
77.03857658 2.168163663
79.05422664 3.787716272
81.0334912 1.290896482
81.06987671 5.539912504
93.0334912 2.71403826
95.04914126 1.602075337
103.0542266 1.719462367
107.0491413 1.598780087
107.0855268 2.208674217
109.1011768 1.156566683
121.0647913 1.331302031
121.1011768 1.921539228
135.1168269 2.030225084
137.0960915 1.210165447
139.1117415 1.383321455
147.0440559 0.7872385093
147.0804414 1.196874167
147.1168269 1.666531846
149.0597059 1.1752357
161.0960915 0.7648634055

Name: +ve in-silico MS/MS by CFM-ID for IFMHGOADXGYWMO-KVQBGUIXSA-N
ID: IFMHGOADXGYWMO-KVQBGUIXSA-N
Comment: Energy0
Num peaks: 12
72.04439023 1.75326603
73.02840582 2.084574254
118.0498695 2.200612435
128.070605 7.311386309
129.0546206 1.746460464
130.086255 2.858574746
146.0811697 17.48619312
156.0655196 4.183410075
157.0495352 4.015210359
174.0760843 15.52949125
175.0600999 4.894310465
192.086649 16.84094099

Name: +ve in-silico MS/MS by CFM-ID for IFMHGOADXGYWMO-KVQBGUIXSA-N
ID: IFMHGOADXGYWMO-KVQBGUIXSA-N
Comment: Energy1
Num peaks: 24
28.01817548 2.827405697
40.01817548 1.323736928
42.03382555 4.812744292
43.01784114 3.446830983
44.04947561 4.213192089
56.0130901 1.004006917
70.02874017 1.312624141
71.01275576 1.126997105
72.04439023 3.414783391
73.02840582 3.214461094
74.02365479 9.493808278
74.0600403 1.029902528
88.03930485 1.538555841
99.04405588 1.492698301
100.0393049 1.006751994
117.0546206 1.877485867
128.070605 12.60875292
129.0546206 4.087704977
130.086255 2.428258532
146.0811697 10.79688063
156.0655196 1.804537699
157.0495352 1.245618172
174.0760843 2.594721433
192.086649 1.517192366

Name: +ve in-silico MS/MS by CFM-ID for IFMHGOADXGYWMO-KVQBGUIXSA-N
ID: IFMHGOADXGYWMO-KVQBGUIXSA-N
Comment: Energy2
Num peaks: 24
28.01817548 1.13552065
41.00219107 2.169519364
42.03382555 6.169081061
43.01784114 5.387538864
44.04947561 1.946185982
45.0334912 3.446760833
53.00219107 1.064273474
55.01784114 3.580883572
57.0334912 1.953294401
59.04914126 1.329983867
70.02874017 1.441793945
71.01275576 1.288734196
72.04439023 19.6727832
73.02840582 4.33537932
74.0600403 4.817179697
85.02840582 1.349235786
88.03930485 1.172871813
99.04405588 2.886993008
100.0393049 2.470855143
101.0597059 2.565028623
102.0549549 2.638366891
118.0498695 1.426112633
128.070605 4.71732633
130.086255 1.796561624

Name: +ve in-silico MS/MS by CFM-ID for RRXOQHQFJOQLQR-AATRIKPKSA-N
ID: RRXOQHQFJOQLQR-AATRIKPKSA-N
Comment: Energy0
Num peaks: 6
41.03857658 2.278622854
167.0702706 2.221516065
177.0910061 2.951231436
181.0859207 1.804036272
193.0859207 1.312416147
209.1172208 81.64392017

Name: +ve in-silico MS/MS by CFM-ID for RRXOQHQFJOQLQR-AATRIKPKSA-N
ID: RRXOQHQFJOQLQR-AATRIKPKSA-N
Comment: Energy1
Num peaks: 16
25.00727645 1.57480593
39.02292652 2.411327606
41.03857658 7.844687751
65.03857658 1.386837792
85.02840582 1.276356304
89.05970595 1.32841455
121.0647913 1.92321823
125.0960915 1.446671141
135.0804414 1.544269636
163.075356 3.571325602
165.0910061 7.306183599
167.0702706 4.22817852
177.0910061 4.726966429
181.0859207 2.352282778
193.0859207 2.287390783
209.1172208 35.7887321

Name: +ve in-silico MS/MS by CFM-ID for RRXOQHQFJOQLQR-AATRIKPKSA-N
ID: RRXOQHQFJOQLQR-AATRIKPKSA-N
Comment: Energy2
Num peaks: 26
15.02292652 1.302767743
39.02292652 6.920113071
41.03857658 10.16003828
43.05422664 1.464850879
49.00727645 2.044014324
51.02292652 1.90443527
63.02292652 5.487986201
65.03857658 7.697208567
67.05422664 2.570020371
79.01784114 2.587402787
81.0334912 1.896164927
83.04914126 1.403916955
91.05422664 3.261241558
119.0491413 1.971224556
121.0647913 1.953691765
123.0440559 1.005789925
123.0804414 1.160949177
133.0647913 1.716289366
137.0597059 4.079086632
149.0597059 1.707762067
153.0546206 2.997243919
163.075356 3.998793147
167.0702706 3.727755961
177.0910061 1.678277317
179.1066561 1.199329702
193.0859207 4.429814784

Name: +ve in-silico MS/MS by CFM-ID for JSNQSLSBBZFGBM-UHFFFAOYSA-N
ID: JSNQSLSBBZFGBM-UHFFFAOYSA-N
Comment: Energy0
Num peaks: 6
125.0960915 0.03921442924
151.1117415 1.955241906
153.0910061 0.06351623822
169.1223062 14.6446971
171.1015708 0.1760152104
187.1328709 83.01490919

Name: +ve in-silico MS/MS by CFM-ID for JSNQSLSBBZFGBM-UHFFFAOYSA-N
ID: JSNQSLSBBZFGBM-UHFFFAOYSA-N
Comment: Energy1
Num peaks: 6
141.1273916 0.1793732684
151.1117415 6.332281919
153.0910061 0.5999026515
169.1223062 24.76319976
171.1015708 1.160620056
187.1328709 66.2830773

Name: +ve in-silico MS/MS by CFM-ID for JSNQSLSBBZFGBM-UHFFFAOYSA-N
ID: JSNQSLSBBZFGBM-UHFFFAOYSA-N
Comment: Energy2
Num peaks: 6
125.0960915 3.759046014
151.1117415 29.35752
153.0910061 12.837498
169.1223062 28.98542114
171.1015708 4.088165127
187.1328709 6.01946275

Name: +ve in-silico MS/MS by CFM-ID for AUNAUZZQBAIQFJ-UHFFFAOYSA-N
ID: AUNAUZZQBAIQFJ-UHFFFAOYSA-N
Comment: Energy0
Num peaks: 6
41.03857658 1.714868707
167.0702706 1.693358242
177.0910061 6.608341709
179.1066561 2.173878402
193.0859207 7.006651595
209.1172208 71.87662525

Name: +ve in-silico MS/MS by CFM-ID for AUNAUZZQBAIQFJ-UHFFFAOYSA-N
ID: AUNAUZZQBAIQFJ-UHFFFAOYSA-N
Comment: Energy1
Num peaks: 18
39.02292652 1.8839604
41.03857658 9.078769831
49.00727645 1.545037741
55.05422664 1.380642107
101.0597059 1.183866563
105.0334912 2.284748869
149.0597059 1.438570565
151.075356 2.958526889
155.1066561 1.92723094
163.075356 1.659464031
165.0910061 2.464373935
167.0702706 3.292044471
169.0859207 2.682648716
177.0910061 8.31672294
179.1066561 1.672770656
181.0859207 1.536745888
193.0859207 9.402524633
209.1172208 26.34102102

Name: +ve in-silico MS/MS by CFM-ID for AUNAUZZQBAIQFJ-UHFFFAOYSA-N
ID: AUNAUZZQBAIQFJ-UHFFFAOYSA-N
Comment: Energy2
Num peaks: 26
27.02292652 1.386880427
39.02292652 4.937332877
41.03857658 8.886540076
43.05422664 1.7591487
45.0334912 0.9402967462
49.00727645 13.30140525
51.02292652 2.556419335
53.03857658 1.810908493
55.01784114 3.067454669
55.05422664 2.035054227
57.0334912 1.651090372
63.02292652 4.439020394
65.03857658 4.194500638
109.0647913 2.215515299
121.0647913 5.322090405
131.0491413 0.961185535
133.0647913 2.102786658
135.0804414 1.431154495
137.0597059 1.949560564
151.075356 1.073407014
153.0546206 1.294793085
163.075356 6.281927572
165.0910061 1.594827214
167.0702706 1.31770563
177.0910061 1.432947946
193.0859207 2.20687201

Name: +ve in-silico MS/MS by CFM-ID for RKFAZBXYICVSKP-AATRIKPKSA-N
ID: RKFAZBXYICVSKP-AATRIKPKSA-N
Comment: Energy0
Num peaks: 6
41.03857658 1.784266686
167.0702706 1.848273818
177.0910061 6.869767574
179.1066561 2.254337627
193.0859207 1.695257673
209.1172208 75.43665123

Name: +ve in-silico MS/MS by CFM-ID for RKFAZBXYICVSKP-AATRIKPKSA-N
ID: RKFAZBXYICVSKP-AATRIKPKSA-N
Comment: Energy1
Num peaks: 19
25.00727645 1.373493587
39.02292652 1.961900761
41.03857658 9.595153295
49.00727645 1.623689735
55.05422664 1.463076104
101.0597059 1.229440372
105.0334912 2.422289723
149.0597059 1.521034856
151.075356 2.9205206
155.1066561 2.044448274
163.075356 1.165640137
165.0910061 2.487088445
167.0702706 3.730058262
169.0859207 2.852982955
177.0910061 8.849633237
179.1066561 1.776156291
181.0859207 2.010789017
193.0859207 2.910571463
209.1172208 28.64205509

Name: +ve in-silico MS/MS by CFM-ID for RKFAZBXYICVSKP-AATRIKPKSA-N
ID: RKFAZBXYICVSKP-AATRIKPKSA-N
Comment: Energy2
Num peaks: 25
25.00727645 1.032508891
39.02292652 5.631952634
41.03857658 9.589214325
43.05422664 2.754147289
45.0334912 1.069926732
49.00727645 13.23719337
51.02292652 2.373847132
53.03857658 1.887107406
55.01784114 3.151748432
55.05422664 2.1864525
57.0334912 1.769796469
63.02292652 4.55498323
65.03857658 4.208456556
67.05422664 1.077655045
109.0647913 2.085946239
121.0647913 5.807414981
131.0491413 0.9808405881
133.0647913 2.158878273
135.0804414 1.489534621
137.0597059 2.01962503
153.0546206 1.347610712
163.075356 5.419580345
167.0702706 1.235569207
177.0910061 1.495559469
193.0859207 2.013000619

Name: +ve in-silico MS/MS by CFM-ID for OKIJSNGRQAOIGZ-UHFFFAOYSA-N
ID: OKIJSNGRQAOIGZ-UHFFFAOYSA-N
Comment: Energy0
Num peaks: 10
55.05422664 3.460536648
57.06987671 12.66970783
73.06479133 5.677677439
97.06479133 1.469887603
99.04405588 1.270682653
101.0597059 2.057197116
153.0546206 9.802394231
171.0651853 1.470672032
209.1172208 8.976017612
227.1277855 34.25383233

Name: +ve in-silico MS/MS by CFM-ID for OKIJSNGRQAOIGZ-UHFFFAOYSA-N
ID: OKIJSNGRQAOIGZ-UHFFFAOYSA-N
Comment: Energy1
Num peaks: 18
39.02292652 1.615061481
41.03857658 1.964787117
53.00219107 1.450701821
55.05422664 4.41604072
57.06987671 30.68628325
73.06479133 1.047779415
79.05422664 0.9943002855
81.0334912 1.408292643
83.04914126 1.875484199
85.06479133 0.89733004
97.06479133 3.268422181
99.08044139 1.907345355
125.0597059 7.052239447
127.075356 0.9031655563
153.0546206 11.34725867
171.0651853 1.454330342
209.1172208 3.038937015
227.1277855 5.206459085

Name: +ve in-silico MS/MS by CFM-ID for OKIJSNGRQAOIGZ-UHFFFAOYSA-N
ID: OKIJSNGRQAOIGZ-UHFFFAOYSA-N
Comment: Energy2
Num peaks: 19
39.02292652 1.745063211
41.00219107 2.101632707
41.03857658 3.402997566
43.01784114 1.720131712
43.05422664 1.594733592
51.02292652 1.441280902
55.05422664 7.876030054
57.0334912 4.728649621
57.06987671 10.14764186
59.04914126 3.289437068
73.06479133 8.592738772
81.0334912 10.05101473
83.01275576 2.102023678
83.04914126 6.915958558
85.06479133 6.090419357
87.08044139 1.942020742
97.06479133 1.422348317
99.04405588 3.367986493
101.0597059 1.864251016

Name: +ve in-silico MS/MS by CFM-ID for YXTHWTPUTHTODU-UHFFFAOYSA-N
ID: YXTHWTPUTHTODU-UHFFFAOYSA-N
Comment: Energy0
Num peaks: 8
59.01275576 2.647279984
123.1168269 2.42883866
127.1117415 2.769605591
141.1273916 6.671955363
143.1430416 1.706198994
151.1117415 6.739628707
169.1223062 25.09740418
187.1328709 32.08504108

Name: +ve in-silico MS/MS by CFM-ID for YXTHWTPUTHTODU-UHFFFAOYSA-N
ID: YXTHWTPUTHTODU-UHFFFAOYSA-N
Comment: Energy1
Num peaks: 28
39.02292652 1.073679866
41.00219107 1.898720296
41.03857658 1.466982454
43.01784114 1.354745422
43.05422664 2.072188414
55.05422664 1.267938633
57.06987671 1.901434261
59.01275576 2.643966606
61.02840582 1.880585362
68.99710569 1.281320231
69.06987671 1.038469185
71.08552677 1.724096505
81.06987671 1.321289996
83.01275576 1.15908464
83.08552677 2.096202184
85.10117684 4.760583103
87.00767038 1.840084226
99.1168269 4.34789022
109.1011768 1.331702872
123.1168269 8.879578625
125.132477 2.001218112
127.1117415 4.327068021
139.1117415 1.099910667
141.1273916 10.10886926
143.1430416 2.809094683
151.1117415 2.772431329
169.1223062 6.906582368
187.1328709 5.089724104

Name: +ve in-silico MS/MS by CFM-ID for YXTHWTPUTHTODU-UHFFFAOYSA-N
ID: YXTHWTPUTHTODU-UHFFFAOYSA-N
Comment: Energy2
Num peaks: 28
39.02292652 3.552411397
41.00219107 6.92801691
41.03857658 9.363083627
43.01784114 3.280893331
43.05422664 8.803527477
45.06987671 1.023513435
53.03857658 2.343284761
55.05422664 5.974358194
57.06987671 5.189874166
59.01275576 4.746263708
61.02840582 1.418983901
67.05422664 1.576890921
68.99710569 0.9815800685
69.0334912 1.958971731
69.06987671 2.237804363
71.08552677 2.666848487
81.06987671 1.741445522
83.01275576 1.628120841
83.04914126 1.225887682
83.08552677 1.69406124
85.10117684 1.70012853
97.06479133 0.9073335919
99.1168269 2.307292126
107.0855268 1.477539196
121.1011768 0.8956360533
123.1168269 1.035529658
125.0960915 1.530880986
125.132477 1.925513896

Name: +ve in-silico MS/MS by CFM-ID for NGDSVOUNTHIXSQ-HDLDFLEYSA-N
ID: NGDSVOUNTHIXSQ-HDLDFLEYSA-N
Comment: Energy0
Num peaks: 6
156.0655196 1.806565735
157.0495352 3.45610062
160.0604342 1.438001497
174.0760843 19.84570272
175.0600999 10.5054525
192.086649 55.84584926

Name: +ve in-silico MS/MS by CFM-ID for NGDSVOUNTHIXSQ-HDLDFLEYSA-N
ID: NGDSVOUNTHIXSQ-HDLDFLEYSA-N
Comment: Energy1
Num peaks: 12
70.02874017 1.355547739
72.04439023 1.002370315
86.02365479 1.389512069
88.03930485 1.687542823
156.0655196 10.76808949
157.0495352 5.428451325
160.0604342 2.266407633
162.0760843 3.116135865
164.0917343 2.136435394
174.0760843 27.82671415
175.0600999 2.956319913
192.086649 20.19446073

Name: +ve in-silico MS/MS by CFM-ID for NGDSVOUNTHIXSQ-HDLDFLEYSA-N
ID: NGDSVOUNTHIXSQ-HDLDFLEYSA-N
Comment: Energy2
Num peaks: 31
26.00252542 0.9168090282
28.01817548 4.171284721
30.03382555 1.909251629
41.00219107 2.415521329
42.03382555 1.876029289
43.01784114 3.226618671
44.04947561 1.053402523
56.0130901 6.378728726
58.02874017 7.467778852
60.04439023 2.828222349
61.02840582 0.937134468
70.02874017 3.100830574
71.01275576 1.672892489
72.04439023 2.004627339
82.02874017 4.815390172
83.01275576 2.41538661
84.04439023 2.251211391
85.02840582 2.087823135
86.02365479 1.822166038
86.0600403 1.922222485
87.04405588 1.071795361
88.03930485 1.72795396
98.02365479 1.685188908
100.0393049 3.574365836
102.0549549 1.01574426
112.0393049 1.590516171
116.070605 0.9484355921
132.0655196 1.018986727
156.0655196 2.784727376
157.0495352 3.089466136
174.0760843 1.509052597

Name: +ve in-silico MS/MS by CFM-ID for RZGFUGXQKMEMOO-BSANDHCLSA-N
ID: RZGFUGXQKMEMOO-BSANDHCLSA-N
Comment: Energy0
Num peaks: 17
57.0334912 0.5544453506
71.04914126 0.7796465858
85.06479133 0.5686871788
147.0804414 0.9888201831
149.0960915 2.42552415
163.1117415 3.804267409
165.0910061 1.335523892
165.1273916 0.7631281669
167.1066561 3.362187328
177.0910061 0.9570722405
179.1066561 1.020533777
181.1223062 6.117253837
183.1379563 0.703172257
191.1066561 12.88756617
195.1015708 1.181586518
209.1172208 26.30233161
227.1277855 16.59569438

Name: +ve in-silico MS/MS by CFM-ID for RZGFUGXQKMEMOO-BSANDHCLSA-N
ID: RZGFUGXQKMEMOO-BSANDHCLSA-N
Comment: Energy1
Num peaks: 31
39.02292652 1.125388946
51.02292652 1.110013209
53.03857658 1.757064028
55.01784114 1.364718513
55.05422664 1.261118005
67.05422664 1.153144128
71.04914126 1.297463217
77.03857658 1.518588305
85.06479133 1.387860747
93.0334912 1.345705172
95.04914126 2.92239582
97.02840582 1.40419634
97.06479133 1.290702379
99.04405588 0.910613986
99.08044139 1.484068505
109.0647913 1.151015491
121.0647913 1.071834291
123.0804414 1.008993324
135.0804414 1.114147458
147.0804414 0.9614772481
149.0960915 3.494964169
163.1117415 5.478019808
165.0910061 1.300093539
165.1273916 2.055248414
167.1066561 1.687548858
177.0910061 1.384710929
179.1066561 0.9581622334
181.1223062 5.262619827
191.1066561 4.495585354
209.1172208 5.37841176
227.1277855 1.765919648

Name: +ve in-silico MS/MS by CFM-ID for RZGFUGXQKMEMOO-BSANDHCLSA-N
ID: RZGFUGXQKMEMOO-BSANDHCLSA-N
Comment: Energy2
Num peaks: 31
39.02292652 5.192091138
41.03857658 4.207420761
49.00727645 1.121418109
51.02292652 2.687146139
53.03857658 3.976085315
55.01784114 1.157358104
55.05422664 2.057377526
57.0334912 1.710586809
65.03857658 1.165393323
67.05422664 2.265255162
68.99710569 1.106746758
69.06987671 1.288792781
71.04914126 1.122770347
77.03857658 2.190400946
81.06987671 2.513325809
83.08552677 1.803039082
85.10117684 1.766921091
93.0334912 1.985539239
95.04914126 4.748736322
97.06479133 1.520798635
99.08044139 2.055837482
109.0647913 1.380731545
119.0491413 1.106644252
121.0647913 1.709810606
123.0804414 1.669785271
125.0960915 1.353307461
135.0804414 1.786000903
147.0804414 1.108093484
149.0597059 1.611405534
149.0960915 1.948343188
163.1117415 1.13240581

Name: +ve in-silico MS/MS by CFM-ID for RZGFUGXQKMEMOO-BSANDHCLSA-N
ID: RZGFUGXQKMEMOO-BSANDHCLSA-N
Comment: Energy0
Num peaks: 17
57.0334912 0.5544453506
71.04914126 0.7796465858
85.06479133 0.5686871788
147.0804414 0.9888201831
149.0960915 2.42552415
163.1117415 3.804267409
165.0910061 1.335523892
165.1273916 0.7631281669
167.1066561 3.362187328
177.0910061 0.9570722405
179.1066561 1.020533777
181.1223062 6.117253837
183.1379563 0.703172257
191.1066561 12.88756617
195.1015708 1.181586518
209.1172208 26.30233161
227.1277855 16.59569438

Name: +ve in-silico MS/MS by CFM-ID for RZGFUGXQKMEMOO-BSANDHCLSA-N
ID: RZGFUGXQKMEMOO-BSANDHCLSA-N
Comment: Energy1
Num peaks: 31
39.02292652 1.125388946
51.02292652 1.110013209
53.03857658 1.757064028
55.01784114 1.364718513
55.05422664 1.261118005
67.05422664 1.153144128
71.04914126 1.297463217
77.03857658 1.518588305
85.06479133 1.387860747
93.0334912 1.345705172
95.04914126 2.92239582
97.02840582 1.40419634
97.06479133 1.290702379
99.04405588 0.910613986
99.08044139 1.484068505
109.0647913 1.151015491
121.0647913 1.071834291
123.0804414 1.008993324
135.0804414 1.114147458
147.0804414 0.9614772481
149.0960915 3.494964169
163.1117415 5.478019808
165.0910061 1.300093539
165.1273916 2.055248414
167.1066561 1.687548858
177.0910061 1.384710929
179.1066561 0.9581622334
181.1223062 5.262619827
191.1066561 4.495585354
209.1172208 5.37841176
227.1277855 1.765919648

Name: +ve in-silico MS/MS by CFM-ID for RZGFUGXQKMEMOO-BSANDHCLSA-N
ID: RZGFUGXQKMEMOO-BSANDHCLSA-N
Comment: Energy2
Num peaks: 31
39.02292652 5.192091138
41.03857658 4.207420761
49.00727645 1.121418109
51.02292652 2.687146139
53.03857658 3.976085315
55.01784114 1.157358104
55.05422664 2.057377526
57.0334912 1.710586809
65.03857658 1.165393323
67.05422664 2.265255162
68.99710569 1.106746758
69.06987671 1.288792781
71.04914126 1.122770347
77.03857658 2.190400946
81.06987671 2.513325809
83.08552677 1.803039082
85.10117684 1.766921091
93.0334912 1.985539239
95.04914126 4.748736322
97.06479133 1.520798635
99.08044139 2.055837482
109.0647913 1.380731545
119.0491413 1.106644252
121.0647913 1.709810606
123.0804414 1.669785271
125.0960915 1.353307461
135.0804414 1.786000903
147.0804414 1.108093484
149.0597059 1.611405534
149.0960915 1.948343188
163.1117415 1.13240581

Name: +ve in-silico MS/MS by CFM-ID for DINQMNROFIPFOH-UPHRSURJSA-N
ID: DINQMNROFIPFOH-UPHRSURJSA-N
Comment: Energy0
Num peaks: 6
165.0910061 0.9571269928
167.1066561 1.023478367
173.0960915 1.18536008
181.1223062 1.352732892
191.1066561 17.33062383
209.1172208 72.70740594

Name: +ve in-silico MS/MS by CFM-ID for DINQMNROFIPFOH-UPHRSURJSA-N
ID: DINQMNROFIPFOH-UPHRSURJSA-N
Comment: Energy1
Num peaks: 8
153.0910061 2.901240011
163.075356 5.203802939
165.0910061 4.365450513
177.0910061 4.614342118
179.1066561 3.219243416
181.1223062 11.05594831
191.1066561 15.77398198
209.1172208 33.89054349

Name: +ve in-silico MS/MS by CFM-ID for DINQMNROFIPFOH-UPHRSURJSA-N
ID: DINQMNROFIPFOH-UPHRSURJSA-N
Comment: Energy2
Num peaks: 16
135.0804414 2.534364545
137.0960915 1.92984643
147.0804414 1.710175509
149.0597059 16.82609271
149.0960915 1.56076247
151.075356 10.19605708
153.0910061 6.037718533
163.075356 8.25920232
163.1117415 2.948836139
165.0910061 9.30528108
167.1066561 2.905901719
173.0960915 2.517964502
177.0910061 1.895386351
179.1066561 2.396041274
181.1223062 6.252161647
191.1066561 4.038450904

Name: +ve in-silico MS/MS by CFM-ID for QAAHGFINENUHAR-ONEGZZNKSA-N
ID: QAAHGFINENUHAR-ONEGZZNKSA-N
Comment: Energy0
Num peaks: 18
41.03857658 0.7810711092
43.05422664 0.554840772
55.05422664 1.101223247
68.99710569 0.6290000774
69.06987671 1.600428097
121.0284058 0.8131776809
135.0440559 0.647187242
135.0804414 0.5037629399
145.1011768 0.5106458476
147.0804414 1.423037287
149.0960915 4.115726001
153.0546206 0.4613794831
161.0960915 0.8183153119
163.1117415 7.363693008
165.1273916 0.8566395656
173.0960915 8.635084095
191.1066561 34.85521767
209.1172208 14.60007707

Name: +ve in-silico MS/MS by CFM-ID for QAAHGFINENUHAR-ONEGZZNKSA-N
ID: QAAHGFINENUHAR-ONEGZZNKSA-N
Comment: Energy1
Num peaks: 31
39.02292652 2.855232059
41.03857658 1.643886678
51.02292652 1.153246635
53.03857658 1.433531644
55.05422664 2.922101816
67.05422664 1.087114162
69.06987671 3.95846439
77.03857658 2.330532666
83.01275576 1.085482957
83.08552677 1.79549764
93.0334912 1.061484114
95.01275576 1.98878921
105.0334912 1.94009027
107.0491413 1.804854824
119.0491413 1.264289777
121.0647913 2.10458832
131.0855268 1.254182915
133.0647913 1.122204282
135.0804414 0.9689304072
135.1168269 1.267441184
139.1117415 1.087182436
145.1011768 1.546768251
147.0804414 1.364907478
149.0960915 2.620459016
161.0960915 0.984335823
163.1117415 8.513815276
165.1273916 1.756015823
173.0960915 2.559384507
181.1223062 1.06982579
191.1066561 5.353897703
209.1172208 2.150019383

Name: +ve in-silico MS/MS by CFM-ID for QAAHGFINENUHAR-ONEGZZNKSA-N
ID: QAAHGFINENUHAR-ONEGZZNKSA-N
Comment: Energy2
Num peaks: 31
25.00727645 5.361736938
39.02292652 9.260066522
41.03857658 3.631340562
43.05422664 2.418407517
51.02292652 4.007642121
53.03857658 6.142959592
55.01784114 1.415997505
55.05422664 4.065340723
57.06987671 0.8289414058
65.03857658 2.378375196
67.01784114 0.7589805672
67.05422664 2.07773419
68.99710569 3.106503835
69.06987671 2.420146292
79.05422664 1.33113587
81.06987671 1.118619297
83.08552677 1.091055094
89.03857658 1.160155009
93.0334912 2.703304746
95.01275576 1.547295002
103.0542266 1.087599882
107.0491413 2.649877014
107.0855268 1.029529665
121.0647913 1.586019479
131.0855268 0.8412956806
133.0647913 0.849830361
135.1168269 1.103205789
139.1117415 1.137613685
147.1168269 1.153339312
149.0597059 0.7483584061
161.0960915 1.224154914

Name: +ve in-silico MS/MS by CFM-ID for UIWVSNIRNXLEKC-WAYWQWQTSA-N
ID: UIWVSNIRNXLEKC-WAYWQWQTSA-N
Comment: Energy0
Num peaks: 11
47.04914126 2.349889136
81.06987671 2.241849601
87.04405588 1.599087945
97.06479133 1.683047667
99.08044139 4.549189954
123.0804414 3.972987771
141.0910061 8.717996628
151.1117415 2.023195763
159.1015708 2.262662265
169.1223062 27.20483628
187.1328709 23.5189042

Name: +ve in-silico MS/MS by CFM-ID for UIWVSNIRNXLEKC-WAYWQWQTSA-N
ID: UIWVSNIRNXLEKC-WAYWQWQTSA-N
Comment: Energy1
Num peaks: 25
39.02292652 2.705787902
41.03857658 2.255535634
43.01784114 0.9921181753
43.05422664 1.432460835
47.04914126 8.253881045
53.03857658 1.867401894
55.05422664 3.538473765
67.05422664 1.211692074
69.06987671 4.410698674
71.08552677 1.723150809
81.06987671 4.068551979
83.08552677 1.240947514
95.08552677 2.327445734
97.06479133 1.01666335
99.04405588 1.540306674
99.08044139 4.060751753
113.0960915 1.182321271
123.0804414 7.56119528
125.0960915 1.858547531
141.0910061 9.307584225
143.1066561 1.265992626
151.1117415 1.662672511
159.1015708 1.054576355
169.1223062 8.074994939
187.1328709 5.58662687

Name: +ve in-silico MS/MS by CFM-ID for UIWVSNIRNXLEKC-WAYWQWQTSA-N
ID: UIWVSNIRNXLEKC-WAYWQWQTSA-N
Comment: Energy2
Num peaks: 31
29.03857658 2.051520866
39.02292652 3.159942766
41.00219107 1.320114188
41.03857658 5.590808128
43.01784114 2.64967975
43.05422664 3.347501103
44.99710569 1.392835368
45.0334912 1.575623785
47.04914126 3.174338629
51.02292652 1.14439311
53.03857658 5.281411925
55.01784114 1.54931502
55.05422664 6.478801815
57.0334912 2.845417194
57.06987671 1.136843381
59.01275576 1.756978532
67.05422664 2.076314609
69.06987671 5.682534213
71.08552677 1.385235885
73.02840582 1.604139255
79.05422664 1.846265911
81.06987671 2.237665303
83.08552677 1.772198138
87.04405588 1.391176162
95.08552677 3.661197306
99.04405588 1.702347942
113.0597059 1.254926764
123.0804414 1.182970151
125.0960915 1.129955015
141.0910061 1.266815333
153.0910061 1.139020241

Name: +ve in-silico MS/MS by CFM-ID for WWZCBOHSNDHUER-PLNGDYQASA-N
ID: WWZCBOHSNDHUER-PLNGDYQASA-N
Comment: Energy0
Num peaks: 13
41.00219107 0.938942094
43.01784114 3.281864058
69.06987671 1.094677559
73.02840582 1.744875351
81.06987671 0.985598898
87.04405588 1.017630275
99.08044139 1.790202885
109.1011768 4.864236054
127.1117415 8.297647375
145.1223062 2.612032711
151.1117415 1.230440919
169.1223062 27.04051569
187.1328709 25.64604284

Name: +ve in-silico MS/MS by CFM-ID for WWZCBOHSNDHUER-PLNGDYQASA-N
ID: WWZCBOHSNDHUER-PLNGDYQASA-N
Comment: Energy1
Num peaks: 26
39.02292652 2.679082108
41.03857658 2.264931259
43.01784114 2.122197803
43.05422664 1.459269397
53.03857658 1.872010059
55.05422664 3.65770467
57.0334912 0.8825062041
61.02840582 2.526310248
67.05422664 1.229872323
69.06987671 4.532805742
71.08552677 1.783542553
73.02840582 0.774691754
81.06987671 1.688944913
87.04405588 2.268173139
89.05970595 2.392772073
99.04405588 1.062043037
99.08044139 1.397822166
107.0855268 1.058899013
109.1011768 11.0954271
125.0597059 0.8261539182
125.0960915 1.138259707
127.1117415 15.77488089
145.1223062 2.217689557
151.1117415 0.7606816405
169.1223062 7.676343348
187.1328709 4.890834422

Name: +ve in-silico MS/MS by CFM-ID for WWZCBOHSNDHUER-PLNGDYQASA-N
ID: WWZCBOHSNDHUER-PLNGDYQASA-N
Comment: Energy2
Num peaks: 31
15.02292652 1.444686043
25.00727645 0.9793430578
31.01784114 1.164418475
39.02292652 4.013730615
41.00219107 1.740109674
41.03857658 4.566646416
43.01784114 6.749998059
43.05422664 3.114485049
45.0334912 2.373046138
53.03857658 4.963114283
55.01784114 2.339046035
55.05422664 5.470083891
57.0334912 3.378764623
57.06987671 1.048795669
61.02840582 1.087503711
67.05422664 2.12355938
69.06987671 5.434603774
71.04914126 1.119846342
71.08552677 1.598115621
73.02840582 3.19285052
75.04405588 2.286016634
79.05422664 0.9708030365
81.06987671 1.209843016
83.08552677 1.210698343
85.06479133 1.184931938
95.08552677 2.411495866
97.10117684 1.216695043
107.0855268 1.364592759
109.1011768 3.147788614
127.1117415 2.988880209
153.0910061 1.038451806

Name: +ve in-silico MS/MS by CFM-ID for CVHITWPBDVBDIQ-UHFFFAOYSA-N
ID: CVHITWPBDVBDIQ-UHFFFAOYSA-N
Comment: Energy0
Num peaks: 6
69.06987671 1.157537218
71.08552677 1.736675439
173.0960915 3.236110791
177.0910061 0.9783316651
191.1066561 40.27666595
209.1172208 38.3222689

Name: +ve in-silico MS/MS by CFM-ID for CVHITWPBDVBDIQ-UHFFFAOYSA-N
ID: CVHITWPBDVBDIQ-UHFFFAOYSA-N
Comment: Energy1
Num peaks: 22
41.03857658 3.777983762
43.05422664 6.946958616
55.05422664 2.512980892
57.06987671 2.258004903
67.05422664 2.766111791
69.06987671 3.910076269
71.08552677 5.924418888
81.06987671 1.143742892
83.08552677 2.379627573
85.10117684 1.327907816
135.0440559 1.768115215
137.0233204 1.300750299
139.0389705 2.491182506
147.0440559 1.766874626
149.0597059 2.665360157
151.075356 1.531940011
153.0546206 1.963098529
165.0546206 1.44076827
167.0702706 2.902175058
173.0960915 4.628764604
191.1066561 18.95694218
209.1172208 6.332354672

Name: +ve in-silico MS/MS by CFM-ID for CVHITWPBDVBDIQ-UHFFFAOYSA-N
ID: CVHITWPBDVBDIQ-UHFFFAOYSA-N
Comment: Energy2
Num peaks: 31
39.02292652 3.364670849
41.03857658 4.31678809
43.05422664 2.431291605
51.02292652 1.504152288
53.03857658 7.004251376
55.05422664 6.821598296
57.06987671 1.550122938
65.03857658 2.653636025
67.05422664 3.353951893
69.06987671 4.559695858
71.08552677 5.076652739
79.05422664 1.213531155
81.06987671 3.31263314
83.01275576 1.54700497
83.08552677 3.559599787
105.0698767 1.970575754
109.0647913 1.375277426
123.0440559 1.235002918
133.0647913 1.6359579
135.0440559 0.9549392057
135.0804414 2.36766489
137.0597059 1.158087364
137.0960915 2.295278748
147.0440559 1.227825328
149.0597059 1.458974011
149.0960915 1.333103048
151.075356 1.392725148
159.0804414 1.023660894
173.0960915 1.30602465
179.1066561 1.105026701
191.1066561 1.665357029

Name: +ve in-silico MS/MS by CFM-ID for GGOJRYWHKVYFQK-UHFFFAOYSA-N
ID: GGOJRYWHKVYFQK-UHFFFAOYSA-N
Comment: Energy0
Num peaks: 6
144.0655196 0.06422070322
146.0811697 0.06240740598
156.0655196 4.044496686
162.0760843 0.1354951582
174.0760843 57.42332607
192.086649 37.6371887

Name: +ve in-silico MS/MS by CFM-ID for GGOJRYWHKVYFQK-UHFFFAOYSA-N
ID: GGOJRYWHKVYFQK-UHFFFAOYSA-N
Comment: Energy1
Num peaks: 6
112.0393049 1.263304061
114.0549549 1.461053754
144.0655196 1.209532038
156.0655196 17.73852125
174.0760843 59.07724444
192.086649 11.15574441

Name: +ve in-silico MS/MS by CFM-ID for GGOJRYWHKVYFQK-UHFFFAOYSA-N
ID: GGOJRYWHKVYFQK-UHFFFAOYSA-N
Comment: Energy2
Num peaks: 11
41.00219107 1.708037244
43.01784114 1.462751857
82.02874017 15.61342337
84.04439023 4.21581421
86.0600403 7.067777251
100.0393049 5.709188827
112.0393049 4.044228768
114.0549549 4.877329613
116.070605 1.70182836
156.0655196 23.80755658
174.0760843 10.35317525

Name: +ve in-silico MS/MS by CFM-ID for RLNNVCTYJJOQLN-UHFFFAOYSA-N
ID: RLNNVCTYJJOQLN-UHFFFAOYSA-N
Comment: Energy0
Num peaks: 6
125.0960915 0.1253257575
151.1117415 9.44091576
153.0910061 0.2520106772
169.1223062 48.65817507
171.1015708 0.1333856387
187.1328709 41.07917491

Name: +ve in-silico MS/MS by CFM-ID for RLNNVCTYJJOQLN-UHFFFAOYSA-N
ID: RLNNVCTYJJOQLN-UHFFFAOYSA-N
Comment: Energy1
Num peaks: 6
123.0804414 0.130988599
151.1117415 19.14075913
153.0910061 1.215848419
169.1223062 49.95779834
171.1015708 0.4883192891
187.1328709 28.50238867

Name: +ve in-silico MS/MS by CFM-ID for RLNNVCTYJJOQLN-UHFFFAOYSA-N
ID: RLNNVCTYJJOQLN-UHFFFAOYSA-N
Comment: Energy2
Num peaks: 6
123.0804414 2.287457312
125.0960915 3.552636707
141.0910061 4.150822974
151.1117415 39.84000187
153.0910061 13.7998715
169.1223062 22.51918763

Name: +ve in-silico MS/MS by CFM-ID for MEPOOZLETHNMSR-UHFFFAOYSA-N
ID: MEPOOZLETHNMSR-UHFFFAOYSA-N
Comment: Energy0
Num peaks: 6
69.0334912 2.575599074
71.04914126 13.33448824
121.0647913 23.57056406
139.075356 2.293387336
191.1066561 3.856421322
209.1172208 35.28061185

Name: +ve in-silico MS/MS by CFM-ID for MEPOOZLETHNMSR-UHFFFAOYSA-N
ID: MEPOOZLETHNMSR-UHFFFAOYSA-N
Comment: Energy1
Num peaks: 10
29.03857658 3.318739268
43.05422664 6.488270212
53.03857658 4.665881944
69.0334912 1.592053426
71.04914126 13.67175676
91.05422664 2.339637663
121.0647913 37.2728529
139.075356 5.16327979
191.1066561 1.559065453
209.1172208 5.427559361

Name: +ve in-silico MS/MS by CFM-ID for MEPOOZLETHNMSR-UHFFFAOYSA-N
ID: MEPOOZLETHNMSR-UHFFFAOYSA-N
Comment: Energy2
Num peaks: 23
15.02292652 1.204553483
25.00727645 1.308725549
27.02292652 2.298217871
29.03857658 2.128654283
39.02292652 2.451080563
41.03857658 2.710710245
43.05422664 8.74869855
51.02292652 1.917960588
53.03857658 2.50311287
63.02292652 1.641521993
65.03857658 5.51709378
71.04914126 3.360958103
75.02292652 4.155118009
77.03857658 7.095054809
79.05422664 3.072848356
91.05422664 6.549982692
93.0334912 1.409371546
93.06987671 2.614135795
95.04914126 2.209580808
105.0334912 2.984344692
107.0491413 4.335308599
109.0647913 1.160759137
121.0647913 9.317106692

Name: +ve in-silico MS/MS by CFM-ID for OQMJILQCXYKZEM-UHFFFAOYSA-N
ID: OQMJILQCXYKZEM-UHFFFAOYSA-N
Comment: Energy0
Num peaks: 6
57.0334912 1.895458818
59.04914126 11.90588437
163.075356 1.636782123
177.0910061 3.795667731
191.1066561 1.911361249
209.1172208 62.23297178

Name: +ve in-silico MS/MS by CFM-ID for OQMJILQCXYKZEM-UHFFFAOYSA-N
ID: OQMJILQCXYKZEM-UHFFFAOYSA-N
Comment: Energy1
Num peaks: 16
41.03857658 2.253999299
59.04914126 6.71576838
137.0597059 2.509409101
149.0597059 7.136699636
151.075356 4.339901509
163.075356 7.347955698
165.0546206 4.295868544
165.0910061 4.036836524
167.0702706 6.372179899
177.0910061 2.388792988
179.0702706 3.373039527
179.1066561 3.931182169
181.0859207 5.966222541
191.1066561 3.625878602
193.0859207 2.397303527
209.1172208 13.61062546

Name: +ve in-silico MS/MS by CFM-ID for OQMJILQCXYKZEM-UHFFFAOYSA-N
ID: OQMJILQCXYKZEM-UHFFFAOYSA-N
Comment: Energy2
Num peaks: 31
39.02292652 3.597512004
41.03857658 7.546195688
43.01784114 2.323977542
43.05422664 3.21438292
45.0334912 1.090337256
55.01784114 1.318701084
57.0334912 2.659142132
59.04914126 9.623507558
61.06479133 1.51967136
71.04914126 1.23795705
93.0334912 1.192261
95.04914126 2.928399608
97.06479133 1.678801002
105.0334912 2.905505145
107.0491413 1.028774746
119.0491413 2.514908451
121.0284058 0.996945066
121.0647913 1.800894895
133.0284058 1.007080821
133.0647913 2.528555916
135.0440559 3.57190575
137.0597059 1.478957574
147.0804414 1.443546101
149.0597059 3.879516191
151.075356 3.415587546
161.0597059 1.025513277
163.075356 1.454444388
165.0910061 3.032794025
167.0702706 1.266372623
177.0910061 1.079715566
193.0859207 1.379394546

Name: +ve in-silico MS/MS by CFM-ID for RANVDUNFZBMTBK-UHFFFAOYSA-N
ID: RANVDUNFZBMTBK-UHFFFAOYSA-N
Comment: Energy0
Num peaks: 6
69.06987671 1.694128892
71.08552677 14.16232923
95.04914126 1.648293516
121.0284058 17.59628926
191.1066561 2.659268271
209.1172208 48.11843366

Name: +ve in-silico MS/MS by CFM-ID for RANVDUNFZBMTBK-UHFFFAOYSA-N
ID: RANVDUNFZBMTBK-UHFFFAOYSA-N
Comment: Energy1
Num peaks: 8
41.03857658 1.38742788
43.05422664 1.979887585
69.06987671 2.659167863
71.08552677 40.2630706
121.0284058 21.27956266
139.0389705 1.84093451
191.1066561 2.170564231
209.1172208 9.062032192

Name: +ve in-silico MS/MS by CFM-ID for RANVDUNFZBMTBK-UHFFFAOYSA-N
ID: RANVDUNFZBMTBK-UHFFFAOYSA-N
Comment: Energy2
Num peaks: 21
39.02292652 3.468294551
41.03857658 7.593539501
43.05422664 5.682083143
45.06987671 1.769816395
49.00727645 6.791182239
51.02292652 7.127954559
53.03857658 3.73876057
55.05422664 3.933392114
57.06987671 1.636797505
63.02292652 1.888877909
65.03857658 4.048434512
67.05422664 1.30207886
71.08552677 9.783802366
77.00219107 1.423456335
79.01784114 1.142956194
89.00219107 1.402289214
91.01784114 1.421002849
93.0334912 3.363367177
95.04914126 1.288651182
105.0334912 2.352157533
121.0284058 9.391694954

Name: +ve in-silico MS/MS by CFM-ID for KSMRZTSAPKWVGY-YVMONPNESA-N
ID: KSMRZTSAPKWVGY-YVMONPNESA-N
Comment: Energy0
Num peaks: 8
85.06479133 1.484792054
123.0804414 1.125295008
137.0960915 2.483483695
141.0910061 2.179379388
143.1066561 1.765217515
151.1117415 22.31867786
169.1223062 35.13850919
187.1328709 14.13921498

Name: +ve in-silico MS/MS by CFM-ID for KSMRZTSAPKWVGY-YVMONPNESA-N
ID: KSMRZTSAPKWVGY-YVMONPNESA-N
Comment: Energy1
Num peaks: 24
39.02292652 2.098716946
41.03857658 4.686560991
43.01784114 0.8756758111
55.01784114 2.065775055
57.0334912 2.131983767
59.04914126 4.095359406
67.05422664 2.234660538
69.0334912 3.27741351
71.04914126 1.740424106
81.06987671 1.360311924
83.04914126 2.23896099
85.06479133 2.69695672
87.04405588 2.077024337
97.06479133 1.234327724
99.08044139 1.775961917
111.0804414 2.091363005
123.0804414 2.092569672
137.0960915 2.646859106
139.1117415 2.128414077
141.0910061 1.229603205
141.1273916 0.9928258367
151.1117415 18.19368371
169.1223062 13.50979954
187.1328709 2.758404808

Name: +ve in-silico MS/MS by CFM-ID for KSMRZTSAPKWVGY-YVMONPNESA-N
ID: KSMRZTSAPKWVGY-YVMONPNESA-N
Comment: Energy2
Num peaks: 27
39.02292652 5.289051568
41.03857658 3.966684468
51.02292652 2.069866775
53.03857658 3.416532441
55.01784114 3.085915578
55.05422664 4.405481171
57.0334912 2.068419677
59.04914126 1.621302078
65.03857658 2.26225088
67.05422664 4.66684531
69.0334912 6.794390925
69.06987671 2.328841143
71.04914126 2.294674652
81.0334912 1.344691889
81.06987671 1.760562397
83.04914126 3.673677769
85.02840582 1.671722755
85.06479133 3.295379772
87.04405588 4.262269126
95.04914126 1.382955107
97.06479133 1.575030638
99.08044139 1.557736422
123.0804414 2.568956958
125.0960915 3.076371948
137.0960915 3.671718743
139.1117415 1.933948249
151.1117415 4.556719226

Name: +ve in-silico MS/MS by CFM-ID for SYRVWXFZYGDVTF-UHFFFAOYSA-N
ID: SYRVWXFZYGDVTF-UHFFFAOYSA-N
Comment: Energy0
Num peaks: 6
125.0597059 1.264536513
127.075356 1.445726899
145.0859207 0.9912439048
151.1117415 9.778327905
169.1223062 40.24683368
187.1328709 33.2779724

Name: +ve in-silico MS/MS by CFM-ID for SYRVWXFZYGDVTF-UHFFFAOYSA-N
ID: SYRVWXFZYGDVTF-UHFFFAOYSA-N
Comment: Energy1
Num peaks: 23
43.05422664 1.96549622
55.05422664 2.43392995
57.06987671 4.041951129
59.08552677 0.9489038985
67.05422664 2.852103627
69.06987671 2.348127541
79.05422664 1.086789563
81.06987671 1.024984264
83.04914126 1.249186955
97.06479133 2.530536049
99.08044139 1.711446971
101.0597059 1.008234275
125.0597059 2.174713546
127.075356 3.752592643
129.0910061 1.955017873
139.1117415 1.463512823
141.1273916 1.284434711
145.0859207 2.128506544
151.1117415 9.821123799
153.0910061 0.9429879483
157.1223062 2.342915381
169.1223062 20.04648158
187.1328709 11.01698595

Name: +ve in-silico MS/MS by CFM-ID for SYRVWXFZYGDVTF-UHFFFAOYSA-N
ID: SYRVWXFZYGDVTF-UHFFFAOYSA-N
Comment: Energy2
Num peaks: 29
39.02292652 1.405954855
41.00219107 1.72271317
41.03857658 1.484222881
43.01784114 1.187072089
51.02292652 1.227524346
55.05422664 8.129164513
57.06987671 4.662638459
65.03857658 3.176429506
67.05422664 7.392768704
69.0334912 2.080231154
69.06987671 3.746348745
71.04914126 3.029124847
73.06479133 1.233450505
73.10117684 1.246171189
79.05422664 1.669155501
81.06987671 3.283467105
83.04914126 1.598570881
83.08552677 2.132516864
85.06479133 1.040978448
93.06987671 3.343046778
95.08552677 2.556710315
97.06479133 2.396036147
97.10117684 3.03477181
99.08044139 1.039491992
109.0647913 2.457709352
111.0804414 3.531800162
151.1117415 5.94086827
153.0910061 2.935414435
169.1223062 2.044642079

Name: +ve in-silico MS/MS by CFM-ID for RCXJFGCVOBRFEH-FNORWQNLSA-N
ID: RCXJFGCVOBRFEH-FNORWQNLSA-N
Comment: Energy0
Num peaks: 6
123.1168269 2.355012368
137.0960915 1.669953489
141.1273916 3.394849994
151.1117415 13.24193406
169.1223062 46.08451921
187.1328709 13.46404872

Name: +ve in-silico MS/MS by CFM-ID for RCXJFGCVOBRFEH-FNORWQNLSA-N
ID: RCXJFGCVOBRFEH-FNORWQNLSA-N
Comment: Energy1
Num peaks: 31
39.02292652 1.253669759
41.03857658 1.132341428
53.03857658 1.222903938
55.01784114 1.05600112
55.05422664 1.055890453
57.0334912 1.091939423
67.05422664 1.216204333
69.06987671 1.010567197
71.04914126 1.045358944
81.06987671 1.061920956
83.04914126 0.9385726514
83.08552677 0.8791603996
85.06479133 0.9902423085
95.08552677 1.188517724
97.06479133 0.9149158072
97.10117684 1.007131972
99.08044139 0.9240856328
107.0855268 1.263527615
109.1011768 4.425903936
121.1011768 0.8763896008
123.1168269 7.277425553
125.0960915 1.066576317
125.132477 1.630245869
127.1117415 2.483979507
137.0960915 0.9380051098
139.1117415 1.114171553
141.0910061 1.01741128
141.1273916 6.193566204
151.1117415 10.20543243
169.1223062 17.45507156
187.1328709 4.219055137

Name: +ve in-silico MS/MS by CFM-ID for RCXJFGCVOBRFEH-FNORWQNLSA-N
ID: RCXJFGCVOBRFEH-FNORWQNLSA-N
Comment: Energy2
Num peaks: 31
25.00727645 0.9794679132
27.02292652 2.506675021
39.02292652 4.359878918
41.03857658 5.663056419
43.01784114 1.127727935
43.05422664 1.100514783
53.03857658 3.238431827
55.01784114 1.688512424
55.05422664 4.503390613
57.0334912 2.183932436
59.01275576 1.198927607
67.05422664 3.183623074
69.0334912 0.9160563878
69.06987671 4.061232276
71.04914126 1.609106756
73.02840582 1.061342795
79.05422664 1.350750978
81.06987671 3.449307748
83.04914126 0.9052559487
83.08552677 3.865742408
85.06479133 1.266068864
93.06987671 1.508380644
95.08552677 3.501472282
97.10117684 2.812823015
99.08044139 0.9253536321
107.0855268 1.718629276
109.1011768 5.735931895
121.1011768 1.077658007
123.1168269 3.576930534
125.0960915 1.157626869
125.132477 2.032070806

Name: +ve in-silico MS/MS by CFM-ID for DDMSZJBFTYIFQQ-UHFFFAOYSA-N
ID: DDMSZJBFTYIFQQ-UHFFFAOYSA-N
Comment: Energy0
Num peaks: 15
71.08552677 1.085881218
72.99202031 1.039070019
75.00767038 7.600370426
97.10117684 1.623100569
99.1168269 2.095538254
109.1011768 3.430562411
111.1168269 2.551076249
113.132477 1.679353794
139.1117415 1.233267164
141.1273916 2.096123757
143.1430416 1.935589374
155.1066561 1.122558964
159.1379563 0.9281217819
169.1223062 2.897246861
187.1328709 49.05776906

Name: +ve in-silico MS/MS by CFM-ID for DDMSZJBFTYIFQQ-UHFFFAOYSA-N
ID: DDMSZJBFTYIFQQ-UHFFFAOYSA-N
Comment: Energy1
Num peaks: 25
41.00219107 1.29737666
41.03857658 2.014358028
43.01784114 1.151388291
43.05422664 2.718510473
55.05422664 2.265513722
57.06987671 2.026237543
69.06987671 2.485242328
71.08552677 3.429710799
85.10117684 2.048394185
87.1168269 1.070972248
95.08552677 4.037974723
97.10117684 5.417997827
99.1168269 2.911383397
109.1011768 4.65246711
111.1168269 16.98772707
113.132477 7.245385674
115.148127 1.38732226
127.1117415 1.731830478
129.1273916 1.718644497
139.1117415 1.604114546
141.0910061 1.257947238
141.1273916 1.984966644
143.1430416 1.227233403
159.1379563 2.83147791
187.1328709 5.372665341

Name: +ve in-silico MS/MS by CFM-ID for DDMSZJBFTYIFQQ-UHFFFAOYSA-N
ID: DDMSZJBFTYIFQQ-UHFFFAOYSA-N
Comment: Energy2
Num peaks: 27
29.00219107 1.992803451
39.02292652 1.541666735
41.03857658 8.410805743
43.01784114 1.128098013
43.05422664 11.00678885
45.0334912 1.314106451
45.06987671 1.139308355
53.03857658 1.902313202
55.05422664 9.137527398
56.99710569 1.462976519
57.0334912 0.970860773
57.06987671 5.797347633
59.01275576 1.452812962
69.06987671 4.753077341
71.08552677 4.109550675
73.10117684 0.8681352616
75.00767038 3.471728971
83.08552677 1.538017457
85.10117684 1.527640178
95.08552677 1.516730538
97.10117684 3.347467066
99.1168269 3.584030854
109.1011768 1.342264611
111.1168269 2.305881093
113.132477 1.736979681
127.1117415 1.155589829
169.1223062 1.619503961

Name: +ve in-silico MS/MS by CFM-ID for KBOAQIXMCPQXIP-UHFFFAOYSA-N
ID: KBOAQIXMCPQXIP-UHFFFAOYSA-N
Comment: Energy0
Num peaks: 14
59.01275576 4.08131984
71.08552677 0.9322399961
75.00767038 6.06494442
95.08552677 1.886687359
97.10117684 2.825692736
99.1168269 1.503960771
109.1011768 3.849652748
111.1168269 3.824145198
113.132477 1.939130155
139.1117415 4.042979922
141.1273916 6.926236595
143.1430416 4.572727893
169.1223062 2.327729298
187.1328709 35.77997934

Name: +ve in-silico MS/MS by CFM-ID for KBOAQIXMCPQXIP-UHFFFAOYSA-N
ID: KBOAQIXMCPQXIP-UHFFFAOYSA-N
Comment: Energy1
Num peaks: 20
41.03857658 1.811031692
43.05422664 2.734668054
55.05422664 2.085000395
57.06987671 2.070491303
69.06987671 2.314562281
71.08552677 3.227666217
85.10117684 1.520260883
95.08552677 2.480598949
97.10117684 7.291668147
99.1168269 7.038740316
101.132477 1.307200463
109.1011768 4.832068757
111.1168269 14.32383284
113.132477 5.748997746
115.148127 1.227429904
125.0960915 2.208289671
127.1117415 5.537720592
129.1273916 6.416188918
159.1379563 1.893225882
187.1328709 4.284698497

Name: +ve in-silico MS/MS by CFM-ID for KBOAQIXMCPQXIP-UHFFFAOYSA-N
ID: KBOAQIXMCPQXIP-UHFFFAOYSA-N
Comment: Energy2
Num peaks: 29
15.02292652 1.75293777
29.00219107 2.657608226
31.01784114 1.28216347
39.02292652 1.930935507
41.03857658 7.038546401
43.05422664 9.895478757
53.03857658 1.980016049
55.05422664 6.731629089
56.99710569 1.26403249
57.0334912 3.147919254
57.06987671 5.824612197
59.01275576 6.782435627
61.02840582 0.9657072124
67.05422664 0.925290617
69.06987671 4.163264782
71.08552677 4.252921398
75.00767038 2.572310309
83.08552677 1.328843884
85.06479133 0.7865497312
85.10117684 1.893842421
87.1168269 0.9726375227
95.08552677 1.667231697
97.10117684 1.131843494
99.1168269 1.408294003
109.1011768 1.986474414
111.1168269 1.936626622
113.132477 1.527336449
127.1117415 0.7702565869
169.1223062 1.766827826

Name: +ve in-silico MS/MS by CFM-ID for BAAJXLRVWJHRQH-UHFFFAOYSA-N
ID: BAAJXLRVWJHRQH-UHFFFAOYSA-N
Comment: Energy0
Num peaks: 6
69.06987671 2.55265156
71.08552677 27.96491821
81.0334912 3.394710748
99.04405588 6.780380881
169.1223062 23.64849343
187.1328709 21.35337859

Name: +ve in-silico MS/MS by CFM-ID for BAAJXLRVWJHRQH-UHFFFAOYSA-N
ID: BAAJXLRVWJHRQH-UHFFFAOYSA-N
Comment: Energy1
Num peaks: 12
53.03857658 2.241898084
55.05422664 3.154224657
57.06987671 1.329282981
69.06987671 2.15855049
71.04914126 1.434304892
71.08552677 42.52384591
81.0334912 5.655687059
99.04405588 7.660326613
143.1066561 1.372744421
153.0910061 1.659324096
169.1223062 6.880345144
187.1328709 4.528022641

Name: +ve in-silico MS/MS by CFM-ID for BAAJXLRVWJHRQH-UHFFFAOYSA-N
ID: BAAJXLRVWJHRQH-UHFFFAOYSA-N
Comment: Energy2
Num peaks: 15
41.03857658 1.766389338
51.02292652 2.667735236
53.03857658 5.137113289
55.01784114 2.116336471
55.05422664 20.41026155
57.06987671 3.320111896
67.05422664 1.683397457
69.06987671 2.55689171
71.04914126 2.718222409
71.08552677 21.07071727
81.0334912 8.698448709
83.01275576 1.513353241
83.04914126 2.761147189
99.04405588 3.078687432
153.0910061 1.699674231

Name: +ve in-silico MS/MS by CFM-ID for URBTVTZTLQVLCO-UHFFFAOYSA-N
ID: URBTVTZTLQVLCO-UHFFFAOYSA-N
Comment: Energy0
Num peaks: 6
71.08552677 11.74142344
81.0334912 3.873809643
99.04405588 8.426090786
143.1066561 1.507450727
169.1223062 29.61979955
187.1328709 27.10032649

Name: +ve in-silico MS/MS by CFM-ID for URBTVTZTLQVLCO-UHFFFAOYSA-N
ID: URBTVTZTLQVLCO-UHFFFAOYSA-N
Comment: Energy1
Num peaks: 16
39.02292652 2.242266595
41.03857658 1.926267262
43.05422664 2.233917008
53.03857658 3.843345972
55.05422664 2.122045782
69.06987671 2.122362769
71.04914126 1.586733888
71.08552677 31.86258878
81.0334912 6.037708931
83.04914126 1.187047629
99.04405588 9.170079847
127.075356 1.263559248
143.1066561 1.224040852
153.0910061 1.600223029
169.1223062 7.22038771
187.1328709 5.225533236

Name: +ve in-silico MS/MS by CFM-ID for URBTVTZTLQVLCO-UHFFFAOYSA-N
ID: URBTVTZTLQVLCO-UHFFFAOYSA-N
Comment: Energy2
Num peaks: 17
41.03857658 2.781882953
43.01784114 1.511876801
51.02292652 2.842601938
53.00219107 1.724439727
53.03857658 9.915308864
55.01784114 2.936194
55.05422664 12.47643088
57.06987671 5.010081834
59.08552677 1.459823144
69.06987671 1.823273848
71.04914126 3.325485009
71.08552677 13.04735503
81.0334912 10.42988963
83.01275576 1.839615191
83.04914126 3.062105354
99.04405588 5.17591656
153.0910061 1.573109807

Name: +ve in-silico MS/MS by CFM-ID for MJTPMXWJHPOWGH-UHFFFAOYSA-N
ID: MJTPMXWJHPOWGH-UHFFFAOYSA-N
Comment: Energy0
Num peaks: 6
43.05422664 3.303646175
71.04914126 14.30901332
89.05970595 6.663858723
95.04914126 8.677614015
121.0647913 16.84034801
209.1172208 31.67821706

Name: +ve in-silico MS/MS by CFM-ID for MJTPMXWJHPOWGH-UHFFFAOYSA-N
ID: MJTPMXWJHPOWGH-UHFFFAOYSA-N
Comment: Energy1
Num peaks: 8
39.02292652 3.233313522
43.05422664 17.18428843
45.06987671 2.111601423
71.04914126 17.74567764
95.04914126 9.077915508
115.075356 5.62865235
121.0647913 18.06451625
209.1172208 7.668428763

Name: +ve in-silico MS/MS by CFM-ID for MJTPMXWJHPOWGH-UHFFFAOYSA-N
ID: MJTPMXWJHPOWGH-UHFFFAOYSA-N
Comment: Energy2
Num peaks: 15
39.02292652 1.704807354
41.03857658 9.786679303
43.05422664 12.66939083
45.06987671 1.554079465
49.00727645 3.855050739
51.02292652 2.140369303
53.03857658 1.989134293
55.01784114 3.591601697
63.02292652 2.268761244
65.03857658 4.758996491
67.05422664 7.897312923
69.0334912 1.963612552
71.04914126 11.91587647
79.05422664 3.889548311
95.04914126 10.83874922

Name: +ve in-silico MS/MS by CFM-ID for PMGCQNGBLMMXEW-UHFFFAOYSA-N
ID: PMGCQNGBLMMXEW-UHFFFAOYSA-N
Comment: Energy0
Num peaks: 6
69.06987671 1.746404007
71.08552677 14.41767575
95.04914126 1.684330568
121.0284058 17.84980535
191.1066561 2.708963999
209.1172208 49.37418395

Name: +ve in-silico MS/MS by CFM-ID for PMGCQNGBLMMXEW-UHFFFAOYSA-N
ID: PMGCQNGBLMMXEW-UHFFFAOYSA-N
Comment: Energy1
Num peaks: 11
39.02292652 2.671288489
41.03857658 2.244023763
43.05422664 2.575580189
55.05422664 1.963943418
69.06987671 2.418004219
71.08552677 35.45735658
121.0284058 20.25503603
139.0389705 1.664941153
167.0702706 1.867363101
191.1066561 1.968527211
209.1172208 7.832130876

Name: +ve in-silico MS/MS by CFM-ID for PMGCQNGBLMMXEW-UHFFFAOYSA-N
ID: PMGCQNGBLMMXEW-UHFFFAOYSA-N
Comment: Energy2
Num peaks: 19
41.03857658 3.308763315
43.05422664 1.502183265
49.00727645 7.129728421
51.02292652 9.873373481
53.03857658 3.152953416
55.05422664 11.22034642
57.06987671 3.896142841
59.08552677 2.108997714
63.02292652 1.98926428
65.03857658 4.746567659
67.05422664 1.821181786
69.06987671 1.75960918
71.08552677 9.434943158
77.00219107 1.499376603
89.00219107 1.476815325
91.01784114 1.496523516
93.0334912 3.721472165
105.0334912 2.47716538
121.0284058 8.114030255

Name: +ve in-silico MS/MS by CFM-ID for NOOYZCFJVKLILW-UHFFFAOYSA-N
ID: NOOYZCFJVKLILW-UHFFFAOYSA-N
Comment: Energy0
Num peaks: 6
55.05422664 10.80771273
57.06987671 3.335515004
61.01064758 2.81532022
87.02629764 15.654793
89.04194771 24.42876335
192.087518 23.31724482

Name: +ve in-silico MS/MS by CFM-ID for NOOYZCFJVKLILW-UHFFFAOYSA-N
ID: NOOYZCFJVKLILW-UHFFFAOYSA-N
Comment: Energy1
Num peaks: 16
43.05422664 3.376679909
55.05422664 10.4641268
57.06987671 1.729617258
61.01064758 5.007404469
87.02629764 5.247754382
89.04194771 11.45038387
91.05759777 2.253689173
115.0575978 3.446971052
147.0296688 4.126781464
148.0249177 1.62972266
149.0453188 4.898175453
150.0405678 2.299881031
158.0997969 3.101444246
175.0609689 6.098589538
176.0562179 1.884677302
192.087518 13.84815985

Name: +ve in-silico MS/MS by CFM-ID for NOOYZCFJVKLILW-UHFFFAOYSA-N
ID: NOOYZCFJVKLILW-UHFFFAOYSA-N
Comment: Energy2
Num peaks: 13
39.02292652 2.154325478
41.03857658 5.248984103
43.05422664 8.805659254
55.05422664 22.00161839
57.06987671 7.951339932
58.99499752 3.215801472
61.01064758 6.692462861
63.02629764 1.754975505
70.99499752 2.445101775
72.08077574 3.329488279
87.02629764 8.664477879
88.02154661 3.014116654
89.04194771 4.858318017

Name: +ve in-silico MS/MS by CFM-ID for ZNOHVVXGIQIPAU-UHFFFAOYSA-N
ID: ZNOHVVXGIQIPAU-UHFFFAOYSA-N
Comment: Energy0
Num peaks: 7
43.05422664 3.538104444
55.05422664 3.251070362
61.01064758 4.57614552
130.0684968 3.419397753
132.0841469 6.337244353
150.0405678 7.298710893
192.087518 54.01226322

Name: +ve in-silico MS/MS by CFM-ID for ZNOHVVXGIQIPAU-UHFFFAOYSA-N
ID: ZNOHVVXGIQIPAU-UHFFFAOYSA-N
Comment: Energy1
Num peaks: 11
43.05422664 12.85600458
44.04947561 2.944858751
61.01064758 3.884769752
70.06512568 6.715126913
72.08077574 2.132288968
115.0575978 3.171294907
148.0249177 2.311900247
150.0405678 9.607948954
158.0997969 2.942434057
175.0609689 3.59202473
192.087518 29.89586015

Name: +ve in-silico MS/MS by CFM-ID for ZNOHVVXGIQIPAU-UHFFFAOYSA-N
ID: ZNOHVVXGIQIPAU-UHFFFAOYSA-N
Comment: Energy2
Num peaks: 17
15.02292652 4.316723391
25.00727645 2.716396737
27.02292652 2.966601148
41.03857658 1.999721574
43.05422664 6.28022082
44.04947561 2.926811837
45.06987671 2.004168257
55.05422664 9.594545704
57.06987671 4.56610423
58.99499752 12.07413821
61.01064758 10.29024656
76.02154661 3.61999999
87.02629764 2.236796178
88.02154661 3.577079382
89.04194771 6.571936633
91.05759777 2.029311225
116.0528467 3.514136907

Name: +ve in-silico MS/MS by CFM-ID for OHRPDNHRQKOLGN-UHFFFAOYSA-N
ID: OHRPDNHRQKOLGN-UHFFFAOYSA-N
Comment: Energy0
Num peaks: 6
57.06987671 1.746477284
155.0338851 1.560942771
195.1015708 1.732248753
199.1328709 1.442430481
209.1172208 3.731393196
227.1277855 72.951863

Name: +ve in-silico MS/MS by CFM-ID for OHRPDNHRQKOLGN-UHFFFAOYSA-N
ID: OHRPDNHRQKOLGN-UHFFFAOYSA-N
Comment: Energy1
Num peaks: 29
39.02292652 1.541786731
41.03857658 1.740596846
43.05422664 2.413013942
53.03857658 2.104369149
55.05422664 3.418800088
57.06987671 8.518434247
59.08552677 1.469709966
69.0334912 1.102985448
69.06987671 2.146624798
71.08552677 10.23966722
73.10117684 2.347800757
83.08552677 2.212917608
111.0804414 1.419710496
155.0338851 2.62185091
165.0910061 1.126590319
167.1066561 1.061540978
169.0495352 2.548558017
171.0651853 1.390028976
181.0859207 1.358019566
183.0651853 1.90625297
183.1015708 2.123453851
185.1172208 1.311073956
195.1015708 1.622615606
197.1172208 1.602832407
199.1328709 1.522566651
201.1121354 1.164395149
209.1172208 2.78755198
211.0964854 1.081735696
227.1277855 14.89685166

Name: +ve in-silico MS/MS by CFM-ID for OHRPDNHRQKOLGN-UHFFFAOYSA-N
ID: OHRPDNHRQKOLGN-UHFFFAOYSA-N
Comment: Energy2
Num peaks: 31
39.02292652 4.432540716
41.00219107 1.415965416
41.03857658 6.954589611
43.05422664 6.12871075
45.0334912 0.9885189904
51.02292652 1.021844838
53.03857658 4.323383745
55.01784114 0.8129673162
55.05422664 4.26197625
56.99710569 1.219499391
57.06987671 6.296003768
59.08552677 1.738286225
69.0334912 2.373539627
69.06987671 0.8023495378
71.04914126 1.222125491
71.08552677 3.637582514
79.05422664 1.349986259
81.06987671 1.183667601
83.08552677 1.923459426
85.02840582 1.631446711
91.05422664 0.8461449109
111.0804414 1.100590624
113.0960915 1.372688172
139.0389705 0.9913891153
141.0182351 0.9001332125
141.0546206 1.385377915
155.0338851 1.647439722
197.1172208 1.594938895
199.1328709 1.13813759
209.1172208 1.086477162
211.0964854 1.015683834

Name: +ve in-silico MS/MS by CFM-ID for OGDIMNNYYGBSQY-UHFFFAOYSA-N
ID: OGDIMNNYYGBSQY-UHFFFAOYSA-N
Comment: Energy0
Num peaks: 7
55.05422664 4.008685936
57.06987671 2.78059037
73.06479133 14.18092739
123.0440559 3.924420426
153.0546206 2.141028563
191.1066561 28.98033509
209.1172208 24.50959219

Name: +ve in-silico MS/MS by CFM-ID for OGDIMNNYYGBSQY-UHFFFAOYSA-N
ID: OGDIMNNYYGBSQY-UHFFFAOYSA-N
Comment: Energy1
Num peaks: 17
55.05422664 2.19094843
57.06987671 2.797133234
73.06479133 9.606242357
85.06479133 1.705374066
103.075356 1.405471898
107.0491413 3.288935969
123.0440559 5.057805138
131.0491413 1.186795999
133.0647913 1.727260803
135.0440559 7.02859529
149.0597059 1.431762222
151.0389705 3.225993541
151.075356 5.388396218
153.0546206 7.307574558
177.0910061 1.352000153
191.1066561 15.12455534
209.1172208 10.43877535

Name: +ve in-silico MS/MS by CFM-ID for OGDIMNNYYGBSQY-UHFFFAOYSA-N
ID: OGDIMNNYYGBSQY-UHFFFAOYSA-N
Comment: Energy2
Num peaks: 28
15.02292652 1.290107927
39.02292652 5.406363776
41.03857658 2.850853474
43.05422664 1.235362248
55.05422664 11.81671927
57.0334912 0.8653093299
57.06987671 9.834662408
59.08552677 3.79641838
63.02292652 2.482482217
65.03857658 5.80159613
67.05422664 2.458644816
69.06987671 2.321366165
73.06479133 2.363238107
81.0334912 2.031497725
83.04914126 1.359848816
107.0491413 2.488374304
109.0647913 1.123389574
123.0440559 1.302101243
133.0647913 2.344517973
135.0440559 2.559786448
135.0804414 1.610654101
149.0597059 4.514221566
151.075356 3.124495383
153.0546206 0.9497365693
159.0804414 1.153310529
161.0960915 1.027922123
175.075356 1.545813594
191.1066561 0.8340004754

Name: +ve in-silico MS/MS by CFM-ID for PEWQMISWINPIPZ-UHFFFAOYSA-N
ID: PEWQMISWINPIPZ-UHFFFAOYSA-N
Comment: Energy0
Num peaks: 6
125.0960915 0.05532184083
151.1117415 3.572202581
153.0910061 0.1355602401
169.1223062 25.65227742
171.1015708 0.2171734937
187.1328709 70.09934621

Name: +ve in-silico MS/MS by CFM-ID for PEWQMISWINPIPZ-UHFFFAOYSA-N
ID: PEWQMISWINPIPZ-UHFFFAOYSA-N
Comment: Energy1
Num peaks: 6
139.075356 0.09617284733
151.1117415 11.09968515
153.0910061 0.846168674
169.1223062 38.98354433
171.1015708 0.6330368429
187.1328709 47.9434292

Name: +ve in-silico MS/MS by CFM-ID for PEWQMISWINPIPZ-UHFFFAOYSA-N
ID: PEWQMISWINPIPZ-UHFFFAOYSA-N
Comment: Energy2
Num peaks: 6
41.00219107 3.030208238
43.01784114 2.656405689
141.0910061 2.61588041
151.1117415 34.252542
153.0910061 13.71669891
169.1223062 26.19115674

Name: +ve in-silico MS/MS by CFM-ID for YVOCTABTPCVYNG-UHFFFAOYSA-N
ID: YVOCTABTPCVYNG-UHFFFAOYSA-N
Comment: Energy0
Num peaks: 10
135.1168269 0.8697209109
147.0804414 1.860592447
149.0960915 2.594988979
163.1117415 6.123025959
165.1273916 1.300986423
167.1066561 2.989917422
181.1223062 6.419720189
191.1066561 13.11930622
209.1172208 37.26846109
227.1277855 8.227001421

Name: +ve in-silico MS/MS by CFM-ID for YVOCTABTPCVYNG-UHFFFAOYSA-N
ID: YVOCTABTPCVYNG-UHFFFAOYSA-N
Comment: Energy1
Num peaks: 31
65.03857658 1.262967095
81.06987671 0.8239145316
83.01275576 0.8657348454
93.06987671 0.8426304596
95.08552677 0.8593791371
101.0597059 1.116083925
105.0698767 1.004632387
107.0855268 1.264417975
115.075356 1.033830465
119.0855268 2.33619764
121.0647913 0.7973339902
121.1011768 4.39147556
125.0597059 1.413029776
133.1011768 1.012205382
135.1168269 4.620414482
137.0597059 2.400964172
137.132477 1.369165434
139.075356 1.860706552
141.0910061 0.9280097346
147.0804414 1.959895379
149.0960915 3.009736246
161.0960915 1.199011196
163.1117415 6.281243102
165.0910061 0.9972572518
165.1273916 2.371899247
167.1066561 3.175104884
181.1223062 9.947910213
183.1379563 1.049390825
191.1066561 4.576518714
209.1172208 8.518517624
227.1277855 2.201684195

Name: +ve in-silico MS/MS by CFM-ID for YVOCTABTPCVYNG-UHFFFAOYSA-N
ID: YVOCTABTPCVYNG-UHFFFAOYSA-N
Comment: Energy2
Num peaks: 31
27.02292652 1.60076479
39.02292652 2.16629863
41.03857658 3.396288557
49.00727645 1.822200094
51.02292652 1.927817137
53.03857658 1.477752476
55.05422664 3.466717903
59.01275576 1.628704471
65.03857658 5.30340381
68.99710569 1.034196239
69.06987671 1.421354176
73.02840582 1.159184812
77.03857658 1.013923638
79.05422664 1.618525525
81.06987671 1.572193233
83.01275576 1.299625306
91.05422664 1.114516725
93.06987671 2.412606279
95.08552677 2.457668476
97.02840582 1.120504783
105.0698767 3.418803306
107.0855268 3.137325996
111.0440559 1.221405734
119.0855268 3.133306837
121.1011768 8.428063416
125.0597059 1.341020707
135.1168269 6.002258425
147.0804414 1.346003159
149.0960915 1.236240853
163.1117415 1.804653174
167.1066561 1.055737113

Name: +ve in-silico MS/MS by CFM-ID for LYCHSCWUCOARAB-UHFFFAOYSA-N
ID: LYCHSCWUCOARAB-UHFFFAOYSA-N
Comment: Energy0
Num peaks: 6
55.05422664 4.656512599
153.0546206 4.52028554
165.0546206 5.794422876
167.0702706 5.333147441
177.0910061 3.418235225
209.1172208 59.58992912

Name: +ve in-silico MS/MS by CFM-ID for LYCHSCWUCOARAB-UHFFFAOYSA-N
ID: LYCHSCWUCOARAB-UHFFFAOYSA-N
Comment: Energy1
Num peaks: 11
39.02292652 3.470340162
55.05422664 18.18726243
57.06987671 1.607454896
69.06987671 10.7046421
151.0389705 3.226705178
153.0546206 16.1617663
165.0546206 3.277962225
167.0702706 2.271565944
169.0859207 2.45538328
177.0910061 2.660871912
209.1172208 16.52376017

Name: +ve in-silico MS/MS by CFM-ID for LYCHSCWUCOARAB-UHFFFAOYSA-N
ID: LYCHSCWUCOARAB-UHFFFAOYSA-N
Comment: Energy2
Num peaks: 21
39.02292652 3.331234045
41.03857658 1.979362167
49.00727645 1.414725234
51.02292652 1.696415683
53.03857658 3.852904413
55.05422664 19.81080805
57.06987671 1.893526951
65.03857658 6.60993881
67.05422664 4.220836931
69.06987671 3.989407855
71.08552677 1.522287087
97.02840582 1.533603478
111.0440559 1.471590392
121.0284058 5.564562245
123.0440559 5.551994846
125.0597059 1.254318003
135.0440559 3.428760106
137.0233204 2.232515341
139.0389705 3.101244865
151.0389705 2.007097347
153.0546206 3.629900097

Name: +ve in-silico MS/MS by CFM-ID for ZWWPWTYYEIXGLC-UHFFFAOYSA-N
ID: ZWWPWTYYEIXGLC-UHFFFAOYSA-N
Comment: Energy0
Num peaks: 6
55.05422664 4.53650157
69.06987671 2.628786853
153.0546206 4.364133723
165.0546206 5.750009318
167.0702706 5.302447326
209.1172208 57.99686044

Name: +ve in-silico MS/MS by CFM-ID for ZWWPWTYYEIXGLC-UHFFFAOYSA-N
ID: ZWWPWTYYEIXGLC-UHFFFAOYSA-N
Comment: Energy1
Num peaks: 19
39.02292652 3.068104388
41.03857658 1.03389418
55.05422664 15.99031934
57.06987671 1.41187131
67.05422664 1.093316948
69.06987671 9.525879907
123.0440559 1.117972797
125.0597059 1.322492113
135.0440559 1.142696581
151.0389705 2.687215455
153.0546206 12.46337021
165.0546206 2.862182372
167.0702706 1.952548483
169.0859207 1.977858
177.0910061 2.199579899
179.1066561 2.993687692
181.1223062 3.2492076
191.1066561 1.083776409
209.1172208 13.50267198

Name: +ve in-silico MS/MS by CFM-ID for ZWWPWTYYEIXGLC-UHFFFAOYSA-N
ID: ZWWPWTYYEIXGLC-UHFFFAOYSA-N
Comment: Energy2
Num peaks: 31
39.02292652 2.924810307
41.03857658 1.956808114
49.00727645 1.119253714
51.02292652 1.464131896
53.03857658 3.120989753
55.05422664 17.18506832
57.06987671 1.486505733
63.02292652 0.997873906
65.03857658 5.344050032
67.01784114 2.55993391
67.05422664 3.487581998
69.0334912 1.428236179
69.06987671 3.192161439
71.08552677 1.417341721
77.00219107 3.059095551
79.01784114 0.9637478865
79.05422664 1.568960668
81.0334912 1.161674837
81.06987671 3.052837197
83.08552677 1.210344851
95.01275576 3.994961492
97.02840582 1.821145763
99.04405588 1.465736432
121.0284058 2.105910888
123.0440559 1.059474704
125.0233204 0.9915915338
135.0440559 2.059529868
137.0233204 0.9117130469
139.0389705 0.8454768135
153.0546206 1.137506981
165.0910061 0.9026963191

Name: +ve in-silico MS/MS by CFM-ID for TWOLVCUEJGJIKX-UHFFFAOYSA-N
ID: TWOLVCUEJGJIKX-UHFFFAOYSA-N
Comment: Energy0
Num peaks: 8
107.0491413 1.467859882
121.0647913 2.508034158
135.0804414 2.413595469
163.075356 3.472476538
173.0960915 2.674686867
177.0910061 2.192037807
191.1066561 25.05867585
209.1172208 41.21844657

Name: +ve in-silico MS/MS by CFM-ID for TWOLVCUEJGJIKX-UHFFFAOYSA-N
ID: TWOLVCUEJGJIKX-UHFFFAOYSA-N
Comment: Energy1
Num peaks: 24
45.0334912 1.641294103
53.00219107 0.7795416219
55.01784114 1.518195504
57.0334912 1.051902848
69.0334912 2.485191676
73.02840582 4.034128799
83.04914126 1.197657739
87.04405588 2.604862686
89.05970595 0.8164873657
101.0597059 2.181767492
105.0698767 1.080904217
107.0491413 2.671018735
109.0647913 0.9885711539
121.0647913 9.929848245
123.0804414 1.899448344
133.0647913 2.251572113
135.0804414 15.04317615
137.0960915 2.170046747
163.075356 1.259769832
165.0910061 0.8793878823
173.0960915 2.637136356
177.0910061 1.372480411
191.1066561 9.172224241
209.1172208 10.94372393

Name: +ve in-silico MS/MS by CFM-ID for TWOLVCUEJGJIKX-UHFFFAOYSA-N
ID: TWOLVCUEJGJIKX-UHFFFAOYSA-N
Comment: Energy2
Num peaks: 31
15.02292652 1.223270959
45.0334912 2.652304224
49.00727645 1.413387273
51.02292652 1.525970937
55.01784114 2.692466348
63.02292652 1.810287674
65.03857658 1.669150012
67.01784114 1.275646795
69.0334912 2.711633573
71.04914126 1.752290184
75.02292652 2.241652141
77.03857658 3.873529172
79.05422664 3.272477367
81.0334912 1.451987459
83.04914126 1.389805465
87.04405588 1.153087073
89.03857658 2.115840713
91.05422664 5.6788866
93.06987671 1.608386992
101.0385766 1.08813148
103.0542266 3.41471434
105.0334912 1.543760719
105.0698767 4.252057228
107.0491413 4.096512052
119.0491413 1.827731008
121.0647913 5.258212717
133.0647913 1.529549591
135.0804414 3.894868792
147.0804414 1.449806251
161.0960915 1.138208832
173.0960915 1.276861715

Name: +ve in-silico MS/MS by CFM-ID for OVZUWRNCLHOOFI-UHFFFAOYSA-N
ID: OVZUWRNCLHOOFI-UHFFFAOYSA-N
Comment: Energy0
Num peaks: 9
45.0334912 1.610859892
107.0491413 1.318067649
121.0647913 2.24808495
135.0804414 1.535490227
163.075356 2.976722722
173.0960915 2.993109565
177.0910061 2.228324782
191.1066561 34.75392759
209.1172208 31.17610932

Name: +ve in-silico MS/MS by CFM-ID for OVZUWRNCLHOOFI-UHFFFAOYSA-N
ID: OVZUWRNCLHOOFI-UHFFFAOYSA-N
Comment: Energy1
Num peaks: 25
45.0334912 2.44596507
47.04914126 1.334821499
53.00219107 1.167487096
55.01784114 2.81461864
57.0334912 1.821552007
67.01784114 1.203377951
69.0334912 3.480609739
73.02840582 3.953279176
83.04914126 1.785915444
87.04405588 1.361897675
101.0597059 1.155839701
107.0491413 2.335785719
121.0647913 8.889670946
123.0804414 1.647812337
133.0647913 1.258827788
135.0804414 5.777691465
137.0960915 1.01657592
145.0647913 1.421132629
159.0804414 1.554588901
161.0960915 1.128840559
163.075356 4.482381597
173.0960915 3.752188864
177.0910061 1.541582454
191.1066561 15.72146191
209.1172208 7.053335705

Name: +ve in-silico MS/MS by CFM-ID for OVZUWRNCLHOOFI-UHFFFAOYSA-N
ID: OVZUWRNCLHOOFI-UHFFFAOYSA-N
Comment: Energy2
Num peaks: 31
31.01784114 1.168835248
41.00219107 2.588508297
43.01784114 1.692074982
45.0334912 4.737813552
53.00219107 1.411270279
55.01784114 2.007707792
57.0334912 1.919154965
67.01784114 1.615772724
69.0334912 3.587097469
71.04914126 1.88932509
73.02840582 1.179627652
75.02292652 1.602835732
77.03857658 2.642413362
79.05422664 1.350667278
83.04914126 1.271599663
89.03857658 1.203555345
91.05422664 3.037018798
103.0542266 1.584868761
105.0334912 2.086017622
105.0698767 1.765474602
107.0491413 3.824808928
121.0647913 4.85897957
123.0804414 1.197677195
131.0491413 1.598125776
133.0647913 2.104883307
135.0804414 4.523036626
145.0647913 1.316436377
147.0804414 1.828057217
159.0804414 1.941373002
161.0960915 2.847352179
173.0960915 1.162488845

Name: +ve in-silico MS/MS by CFM-ID for OTZDNDBXAOJOBR-UHFFFAOYSA-N
ID: OTZDNDBXAOJOBR-UHFFFAOYSA-N
Comment: Energy0
Num peaks: 7
57.0334912 2.795969879
107.0491413 2.887537557
121.0647913 8.45939122
151.075356 2.773661057
177.0910061 2.840023041
191.1066561 10.18234775
209.1172208 51.0764359

Name: +ve in-silico MS/MS by CFM-ID for OTZDNDBXAOJOBR-UHFFFAOYSA-N
ID: OTZDNDBXAOJOBR-UHFFFAOYSA-N
Comment: Energy1
Num peaks: 22
29.03857658 3.335379554
39.02292652 2.161940111
41.03857658 0.7898380278
55.01784114 0.8222127441
57.0334912 6.502786409
59.04914126 1.326432313
69.0334912 3.48302509
87.04405588 4.15866734
91.05422664 1.431794007
101.0597059 1.750172262
107.0491413 5.329764882
109.0647913 1.810867116
121.0647913 20.10145446
123.0804414 3.136132885
133.0647913 1.425657387
135.0804414 0.7535825207
151.075356 5.921051534
153.0910061 1.191803389
177.0910061 1.487434486
179.0702706 0.750570726
191.1066561 3.508343883
209.1172208 9.144452908

Name: +ve in-silico MS/MS by CFM-ID for OTZDNDBXAOJOBR-UHFFFAOYSA-N
ID: OTZDNDBXAOJOBR-UHFFFAOYSA-N
Comment: Energy2
Num peaks: 31
27.02292652 1.119680303
29.03857658 1.846341683
39.02292652 4.139219981
41.00219107 1.482581635
41.03857658 1.134885986
49.00727645 0.8415596166
51.02292652 1.138925619
53.00219107 3.992974271
53.03857658 0.9306495295
55.01784114 2.430380746
57.0334912 5.038487246
63.02292652 2.313803422
65.03857658 4.727103139
69.0334912 1.921217438
71.04914126 0.8640151545
75.02292652 2.956726423
77.03857658 6.192869492
79.05422664 2.363920438
91.05422664 6.203806261
93.0334912 0.856018843
93.06987671 1.646787573
95.04914126 1.283986082
105.0334912 3.370311891
107.0491413 6.04019852
109.0647913 1.646180624
119.0491413 1.065586391
121.0647913 8.153604582
123.0804414 0.9208244097
133.0647913 1.572973376
135.0804414 0.8097355721
151.075356 0.9069156605

Name: +ve in-silico MS/MS by CFM-ID for ZZMNLWUZQINCNM-UHFFFAOYSA-N
ID: ZZMNLWUZQINCNM-UHFFFAOYSA-N
Comment: Energy0
Num peaks: 10
55.01784114 1.006611325
57.0334912 4.172269549
71.04914126 2.228064316
107.0491413 1.667883884
135.0440559 1.25347917
137.0597059 6.411486531
173.0960915 3.104981231
177.0910061 1.271978005
191.1066561 33.02086452
209.1172208 26.52625381

Name: +ve in-silico MS/MS by CFM-ID for ZZMNLWUZQINCNM-UHFFFAOYSA-N
ID: ZZMNLWUZQINCNM-UHFFFAOYSA-N
Comment: Energy1
Num peaks: 20
29.03857658 1.082683397
39.02292652 4.482974863
53.00219107 1.489422707
53.03857658 2.648007385
55.01784114 2.778022243
57.0334912 12.90060735
69.0334912 1.139223134
71.04914126 3.403582902
73.06479133 1.288335126
83.04914126 1.140063792
107.0491413 4.991832917
109.0647913 3.397167378
121.0647913 3.081363895
133.0647913 1.767256994
135.0440559 3.523174694
137.0597059 12.38619883
151.075356 1.198636325
173.0960915 2.541166886
191.1066561 9.574978833
209.1172208 5.49269877

Name: +ve in-silico MS/MS by CFM-ID for ZZMNLWUZQINCNM-UHFFFAOYSA-N
ID: ZZMNLWUZQINCNM-UHFFFAOYSA-N
Comment: Energy2
Num peaks: 31
15.02292652 1.197705998
29.03857658 1.472078666
39.02292652 3.80801103
41.00219107 1.246214675
51.02292652 2.148170693
53.00219107 3.320118804
53.03857658 4.186085091
55.01784114 3.560676479
55.05422664 2.311323939
57.0334912 5.259041057
63.02292652 2.608306596
67.01784114 1.998574107
69.0334912 1.388305263
71.04914126 1.968484244
81.0334912 3.104368062
91.01784114 2.215152329
93.0334912 3.735753772
95.04914126 1.234972086
105.0334912 3.194680784
107.0491413 7.460380201
109.0647913 1.745622482
121.0284058 1.141893
121.0647913 3.16015204
123.0440559 1.11392063
131.0491413 1.761334573
133.0647913 3.362178335
135.0440559 1.631681818
135.0804414 2.373637168
137.0597059 2.588191532
161.0960915 1.099022463
175.075356 1.11923376

Name: +ve in-silico MS/MS by CFM-ID for GJEOOHXWXGFDNG-UHFFFAOYSA-N
ID: GJEOOHXWXGFDNG-UHFFFAOYSA-N
Comment: Energy0
Num peaks: 6
55.05422664 4.663794294
153.0546206 4.517276744
165.0546206 5.873920426
167.0702706 5.354890341
191.1066561 2.10363959
209.1172208 59.85469786

Name: +ve in-silico MS/MS by CFM-ID for GJEOOHXWXGFDNG-UHFFFAOYSA-N
ID: GJEOOHXWXGFDNG-UHFFFAOYSA-N
Comment: Energy1
Num peaks: 19
39.02292652 2.966716766
55.01784114 1.223705623
55.05422664 16.88405346
57.06987671 1.433150595
67.05422664 1.167234501
69.06987671 5.437973679
123.0440559 1.711232898
125.0597059 1.361342725
139.0389705 2.099281591
141.0546206 1.855844292
151.0389705 2.837880118
153.0546206 13.15416876
165.0546206 2.87504149
167.0702706 1.890182781
169.0859207 2.011481291
177.0910061 2.16053336
179.1066561 2.463465771
181.1223062 3.255272411
209.1172208 13.82300192

Name: +ve in-silico MS/MS by CFM-ID for GJEOOHXWXGFDNG-UHFFFAOYSA-N
ID: GJEOOHXWXGFDNG-UHFFFAOYSA-N
Comment: Energy2
Num peaks: 31
39.02292652 3.484407257
41.03857658 1.965042773
49.00727645 1.479328521
51.02292652 1.556645862
53.03857658 2.453393521
55.05422664 18.84564038
57.06987671 1.571544095
65.03857658 5.074460931
67.01784114 1.018119205
67.05422664 2.733977117
68.99710569 0.8525434803
69.06987671 2.207818261
71.08552677 0.9018352493
73.02840582 0.829223168
79.05422664 0.8490648531
83.04914126 1.785460383
83.08552677 0.851644661
91.05422664 2.064350138
93.06987671 2.436976289
109.0284058 2.073311362
111.0440559 1.824777561
121.0284058 2.391798253
123.0440559 2.827678894
125.0597059 1.665362598
133.0647913 1.019637524
135.0440559 2.780636272
135.0804414 1.848358783
137.0233204 1.550745467
151.0389705 1.502860123
153.0546206 2.349322251
165.0910061 0.9388800479

Name: +ve in-silico MS/MS by CFM-ID for QHBZHVUGQROELI-SOFGYWHQSA-N
ID: QHBZHVUGQROELI-SOFGYWHQSA-N
Comment: Energy0
Num peaks: 7
123.1168269 2.595981795
125.0960915 1.73841596
127.1117415 2.519276538
141.1273916 4.701985354
151.1117415 12.25381168
169.1223062 35.29225576
187.1328709 22.49467591

Name: +ve in-silico MS/MS by CFM-ID for QHBZHVUGQROELI-SOFGYWHQSA-N
ID: QHBZHVUGQROELI-SOFGYWHQSA-N
Comment: Energy1
Num peaks: 31
39.02292652 1.061287352
41.03857658 1.33818712
53.03857658 1.042765682
55.01784114 0.9008928722
55.05422664 1.291274477
59.04914126 1.044461688
67.05422664 0.9980155889
69.06987671 1.234084484
71.01275576 0.8157546073
73.06479133 0.9975044982
81.06987671 0.9985328343
83.08552677 1.190971138
85.02840582 0.7345821777
87.08044139 0.9017777952
95.08552677 1.117799918
97.10117684 1.105338824
99.04405588 0.7284415972
101.0960915 0.7815546283
107.0855268 2.433101516
109.1011768 4.948449719
111.0804414 0.7362404124
121.1011768 0.9517293172
123.1168269 7.875608827
125.0960915 3.1937009
125.132477 1.746187841
127.1117415 4.9497138
139.1117415 0.8857345881
141.1273916 6.689804615
151.1117415 8.481987896
169.1223062 14.14441364
187.1328709 4.504146217

Name: +ve in-silico MS/MS by CFM-ID for QHBZHVUGQROELI-SOFGYWHQSA-N
ID: QHBZHVUGQROELI-SOFGYWHQSA-N
Comment: Energy2
Num peaks: 31
25.00727645 1.266601115
27.02292652 1.336698722
39.02292652 4.076564201
41.03857658 5.931830156
43.05422664 1.571597383
51.02292652 1.018644385
53.03857658 3.309764586
55.01784114 1.583580994
55.05422664 4.615365989
57.0334912 1.02050987
57.06987671 1.258205555
59.01275576 1.117332344
59.04914126 2.115799362
67.05422664 2.699551375
69.06987671 3.927476331
71.01275576 1.046438816
71.08552677 1.05022224
73.06479133 1.549677839
79.05422664 1.027834925
81.06987671 3.294066101
83.08552677 3.824997611
85.10117684 1.024486613
87.08044139 1.003830627
93.06987671 1.131192201
95.08552677 4.050835924
97.10117684 2.577406922
107.0855268 2.039565344
109.1011768 5.873765243
121.1011768 1.163478045
123.1168269 4.157885333
125.132477 2.250439679

Name: +ve in-silico MS/MS by CFM-ID for DZBLNYYGAKHAOJ-SOFGYWHQSA-N
ID: DZBLNYYGAKHAOJ-SOFGYWHQSA-N
Comment: Energy0
Num peaks: 6
123.1168269 4.286264639
125.0960915 1.586413289
141.1273916 2.556796835
151.1117415 22.40012593
169.1223062 38.25517998
187.1328709 14.15408247

Name: +ve in-silico MS/MS by CFM-ID for DZBLNYYGAKHAOJ-SOFGYWHQSA-N
ID: DZBLNYYGAKHAOJ-SOFGYWHQSA-N
Comment: Energy1
Num peaks: 24
39.02292652 0.8916597495
41.03857658 0.8020427223
53.03857658 1.139057108
55.05422664 1.318784384
67.05422664 1.171304412
69.06987671 1.26405877
71.01275576 0.8474626811
81.06987671 1.597853906
83.08552677 1.26589605
85.02840582 0.7835870166
95.08552677 1.194736759
97.10117684 1.117753377
107.0855268 3.716740246
109.1011768 6.109548777
121.1011768 1.288843587
123.1168269 10.75246762
125.0960915 2.356371606
125.132477 2.046519501
127.075356 1.305800668
127.1117415 3.241628492
141.1273916 4.973640545
151.1117415 12.2811987
169.1223062 14.6857473
187.1328709 4.057469077

Name: +ve in-silico MS/MS by CFM-ID for DZBLNYYGAKHAOJ-SOFGYWHQSA-N
ID: DZBLNYYGAKHAOJ-SOFGYWHQSA-N
Comment: Energy2
Num peaks: 31
39.02292652 3.42712246
41.03857658 3.982393177
43.05422664 1.131502659
51.02292652 1.46510855
53.03857658 3.948168838
55.05422664 4.948911338
57.06987671 1.191192071
59.01275576 1.22916892
59.04914126 0.9808680916
65.03857658 1.437126613
67.05422664 3.756346672
69.06987671 3.902503922
71.01275576 1.401674544
71.08552677 0.9866144816
73.06479133 1.218386725
79.05422664 1.241281852
81.06987671 4.420337875
83.08552677 3.095382316
85.02840582 1.183869502
85.10117684 1.043271722
95.08552677 4.035297342
97.10117684 2.335726401
107.0855268 3.459373629
109.1011768 3.850155818
121.1011768 1.624374282
123.1168269 8.066731011
125.0960915 1.478634198
125.132477 2.90406088
127.075356 1.014229884
151.1117415 1.22231759
169.1223062 1.135931816

Name: +ve in-silico MS/MS by CFM-ID for QHBZHVUGQROELI-VURMDHGXSA-N
ID: QHBZHVUGQROELI-VURMDHGXSA-N
Comment: Energy0
Num peaks: 7
123.1168269 2.595981795
125.0960915 1.73841596
127.1117415 2.519276538
141.1273916 4.701985354
151.1117415 12.25381168
169.1223062 35.29225576
187.1328709 22.49467591

Name: +ve in-silico MS/MS by CFM-ID for QHBZHVUGQROELI-VURMDHGXSA-N
ID: QHBZHVUGQROELI-VURMDHGXSA-N
Comment: Energy1
Num peaks: 31
39.02292652 1.061287352
41.03857658 1.33818712
53.03857658 1.042765682
55.01784114 0.9008928722
55.05422664 1.291274477
59.04914126 1.044461688
67.05422664 0.9980155889
69.06987671 1.234084484
71.01275576 0.8157546073
73.06479133 0.9975044982
81.06987671 0.9985328343
83.08552677 1.190971138
85.02840582 0.7345821777
87.08044139 0.9017777952
95.08552677 1.117799918
97.10117684 1.105338824
99.04405588 0.7284415972
101.0960915 0.7815546283
107.0855268 2.433101516
109.1011768 4.948449719
111.0804414 0.7362404124
121.1011768 0.9517293172
123.1168269 7.875608827
125.0960915 3.1937009
125.132477 1.746187841
127.1117415 4.9497138
139.1117415 0.8857345881
141.1273916 6.689804615
151.1117415 8.481987896
169.1223062 14.14441364
187.1328709 4.504146217

Name: +ve in-silico MS/MS by CFM-ID for QHBZHVUGQROELI-VURMDHGXSA-N
ID: QHBZHVUGQROELI-VURMDHGXSA-N
Comment: Energy2
Num peaks: 31
25.00727645 1.266601115
27.02292652 1.336698722
39.02292652 4.076564201
41.03857658 5.931830156
43.05422664 1.571597383
51.02292652 1.018644385
53.03857658 3.309764586
55.01784114 1.583580994
55.05422664 4.615365989
57.0334912 1.02050987
57.06987671 1.258205555
59.01275576 1.117332344
59.04914126 2.115799362
67.05422664 2.699551375
69.06987671 3.927476331
71.01275576 1.046438816
71.08552677 1.05022224
73.06479133 1.549677839
79.05422664 1.027834925
81.06987671 3.294066101
83.08552677 3.824997611
85.10117684 1.024486613
87.08044139 1.003830627
93.06987671 1.131192201
95.08552677 4.050835924
97.10117684 2.577406922
107.0855268 2.039565344
109.1011768 5.873765243
121.1011768 1.163478045
123.1168269 4.157885333
125.132477 2.250439679

Name: +ve in-silico MS/MS by CFM-ID for DZBLNYYGAKHAOJ-BNICOGTQSA-N
ID: DZBLNYYGAKHAOJ-BNICOGTQSA-N
Comment: Energy0
Num peaks: 6
123.1168269 4.286264639
125.0960915 1.586413289
141.1273916 2.556796835
151.1117415 22.40012593
169.1223062 38.25517998
187.1328709 14.15408247

Name: +ve in-silico MS/MS by CFM-ID for DZBLNYYGAKHAOJ-BNICOGTQSA-N
ID: DZBLNYYGAKHAOJ-BNICOGTQSA-N
Comment: Energy1
Num peaks: 24
39.02292652 0.8916597495
41.03857658 0.8020427223
53.03857658 1.139057108
55.05422664 1.318784384
67.05422664 1.171304412
69.06987671 1.26405877
71.01275576 0.8474626811
81.06987671 1.597853906
83.08552677 1.26589605
85.02840582 0.7835870166
95.08552677 1.194736759
97.10117684 1.117753377
107.0855268 3.716740246
109.1011768 6.109548777
121.1011768 1.288843587
123.1168269 10.75246762
125.0960915 2.356371606
125.132477 2.046519501
127.075356 1.305800668
127.1117415 3.241628492
141.1273916 4.973640545
151.1117415 12.2811987
169.1223062 14.6857473
187.1328709 4.057469077

Name: +ve in-silico MS/MS by CFM-ID for DZBLNYYGAKHAOJ-BNICOGTQSA-N
ID: DZBLNYYGAKHAOJ-BNICOGTQSA-N
Comment: Energy2
Num peaks: 31
39.02292652 3.42712246
41.03857658 3.982393177
43.05422664 1.131502659
51.02292652 1.46510855
53.03857658 3.948168838
55.05422664 4.948911338
57.06987671 1.191192071
59.01275576 1.22916892
59.04914126 0.9808680916
65.03857658 1.437126613
67.05422664 3.756346672
69.06987671 3.902503922
71.01275576 1.401674544
71.08552677 0.9866144816
73.06479133 1.218386725
79.05422664 1.241281852
81.06987671 4.420337875
83.08552677 3.095382316
85.02840582 1.183869502
85.10117684 1.043271722
95.08552677 4.035297342
97.10117684 2.335726401
107.0855268 3.459373629
109.1011768 3.850155818
121.1011768 1.624374282
123.1168269 8.066731011
125.0960915 1.478634198
125.132477 2.90406088
127.075356 1.014229884
151.1117415 1.22231759
169.1223062 1.135931816

Name: +ve in-silico MS/MS by CFM-ID for DZBLNYYGAKHAOJ-ORZBULNSSA-N
ID: DZBLNYYGAKHAOJ-ORZBULNSSA-N
Comment: Energy0
Num peaks: 6
123.1168269 4.286264639
125.0960915 1.586413289
141.1273916 2.556796835
151.1117415 22.40012593
169.1223062 38.25517998
187.1328709 14.15408247

Name: +ve in-silico MS/MS by CFM-ID for DZBLNYYGAKHAOJ-ORZBULNSSA-N
ID: DZBLNYYGAKHAOJ-ORZBULNSSA-N
Comment: Energy1
Num peaks: 24
39.02292652 0.8916597495
41.03857658 0.8020427223
53.03857658 1.139057108
55.05422664 1.318784384
67.05422664 1.171304412
69.06987671 1.26405877
71.01275576 0.8474626811
81.06987671 1.597853906
83.08552677 1.26589605
85.02840582 0.7835870166
95.08552677 1.194736759
97.10117684 1.117753377
107.0855268 3.716740246
109.1011768 6.109548777
121.1011768 1.288843587
123.1168269 10.75246762
125.0960915 2.356371606
125.132477 2.046519501
127.075356 1.305800668
127.1117415 3.241628492
141.1273916 4.973640545
151.1117415 12.2811987
169.1223062 14.6857473
187.1328709 4.057469077

Name: +ve in-silico MS/MS by CFM-ID for DZBLNYYGAKHAOJ-ORZBULNSSA-N
ID: DZBLNYYGAKHAOJ-ORZBULNSSA-N
Comment: Energy2
Num peaks: 31
39.02292652 3.42712246
41.03857658 3.982393177
43.05422664 1.131502659
51.02292652 1.46510855
53.03857658 3.948168838
55.05422664 4.948911338
57.06987671 1.191192071
59.01275576 1.22916892
59.04914126 0.9808680916
65.03857658 1.437126613
67.05422664 3.756346672
69.06987671 3.902503922
71.01275576 1.401674544
71.08552677 0.9866144816
73.06479133 1.218386725
79.05422664 1.241281852
81.06987671 4.420337875
83.08552677 3.095382316
85.02840582 1.183869502
85.10117684 1.043271722
95.08552677 4.035297342
97.10117684 2.335726401
107.0855268 3.459373629
109.1011768 3.850155818
121.1011768 1.624374282
123.1168269 8.066731011
125.0960915 1.478634198
125.132477 2.90406088
127.075356 1.014229884
151.1117415 1.22231759
169.1223062 1.135931816

Name: +ve in-silico MS/MS by CFM-ID for NQYDFAGFKCSWGI-UHFFFAOYSA-N
ID: NQYDFAGFKCSWGI-UHFFFAOYSA-N
Comment: Energy0
Num peaks: 8
107.0855268 1.878921962
109.1011768 3.124530522
123.1168269 6.17451659
127.075356 2.297111883
141.1273916 3.027487082
151.1117415 18.94918861
169.1223062 36.52843417
187.1328709 8.483699758

Name: +ve in-silico MS/MS by CFM-ID for NQYDFAGFKCSWGI-UHFFFAOYSA-N
ID: NQYDFAGFKCSWGI-UHFFFAOYSA-N
Comment: Energy1
Num peaks: 18
55.05422664 1.488758755
59.04914126 1.634668417
67.05422664 1.242473229
81.06987671 2.101898085
107.0855268 2.783419768
109.1011768 5.2010361
121.1011768 1.566897439
123.1168269 15.51933097
125.0597059 1.701202801
125.0960915 1.583202484
125.132477 3.158023939
127.075356 3.22623657
127.1117415 2.119250807
129.0910061 1.745543676
141.1273916 7.743406341
151.1117415 11.25084123
169.1223062 13.16464473
187.1328709 3.033815839

Name: +ve in-silico MS/MS by CFM-ID for NQYDFAGFKCSWGI-UHFFFAOYSA-N
ID: NQYDFAGFKCSWGI-UHFFFAOYSA-N
Comment: Energy2
Num peaks: 25
39.02292652 1.93617783
41.03857658 2.754720638
43.05422664 1.42997179
53.03857658 1.64350863
55.05422664 3.037600764
59.04914126 1.869340783
65.03857658 2.216164396
67.05422664 6.408494632
69.06987671 1.478836377
81.06987671 7.189803858
83.08552677 3.270295082
95.08552677 2.258668077
107.0855268 9.173054625
109.0647913 1.326250483
109.1011768 8.903627753
111.0804414 1.407573886
113.0597059 1.246061599
121.1011768 1.450575249
123.1168269 9.873412642
125.0960915 1.727800653
125.132477 3.048217661
127.075356 2.182101706
151.1117415 2.268842347
153.0910061 1.505293259
169.1223062 1.532429584

Name: +ve in-silico MS/MS by CFM-ID for SPUWOYCLMKSXKU-UHFFFAOYSA-N
ID: SPUWOYCLMKSXKU-UHFFFAOYSA-N
Comment: Energy0
Num peaks: 8
59.01275576 2.040020952
85.10117684 1.553212942
113.0960915 1.497470379
127.1117415 1.46088676
141.1273916 7.239766387
151.1117415 7.050067225
169.1223062 26.01572086
187.1328709 33.17421612

Name: +ve in-silico MS/MS by CFM-ID for SPUWOYCLMKSXKU-UHFFFAOYSA-N
ID: SPUWOYCLMKSXKU-UHFFFAOYSA-N
Comment: Energy1
Num peaks: 31
41.03857658 1.113954368
43.05422664 1.957054076
53.03857658 0.9766222066
55.01784114 2.512352229
55.05422664 0.976908399
57.0334912 1.684756153
57.06987671 1.7470053
59.01275576 2.453772839
61.02840582 1.39920372
67.05422664 1.455580079
69.0334912 1.316190305
69.06987671 2.147401395
71.08552677 5.52622066
73.02840582 2.285747453
73.10117684 0.9435745711
83.01275576 1.481068178
85.10117684 5.08335142
97.02840582 1.011955435
101.0233204 1.933124863
107.0855268 1.030012367
109.1011768 4.068930332
111.0804414 0.9749907243
113.0960915 3.249922811
123.1168269 1.570544571
125.0960915 2.600858473
127.1117415 4.525021464
141.1273916 8.038561438
143.1430416 1.064351033
151.1117415 2.598331912
169.1223062 6.564226446
187.1328709 4.872994171

Name: +ve in-silico MS/MS by CFM-ID for SPUWOYCLMKSXKU-UHFFFAOYSA-N
ID: SPUWOYCLMKSXKU-UHFFFAOYSA-N
Comment: Energy2
Num peaks: 31
15.02292652 0.9071496814
27.02292652 4.651694996
29.03857658 1.177457267
39.02292652 3.235423706
41.00219107 2.545374177
41.03857658 6.422787958
43.01784114 2.191858491
43.05422664 8.524284561
45.06987671 1.041732139
53.00219107 0.866214959
53.03857658 2.221161478
55.01784114 4.295791754
55.05422664 2.71503407
57.0334912 1.625800353
57.06987671 4.179519608
59.01275576 2.387949681
61.02840582 1.078423878
67.05422664 3.094842769
69.0334912 2.124521126
69.06987671 2.519742862
71.08552677 4.316267638
73.02840582 2.551293058
73.10117684 1.158768717
81.06987671 0.8226196746
83.04914126 1.652204561
83.08552677 0.9795705059
85.10117684 5.507826847
93.06987671 0.9014132645
97.06479133 1.12714299
125.0960915 0.900694963
125.132477 1.226559651

Name: +ve in-silico MS/MS by CFM-ID for SDKDCMWTAOZNGB-UHFFFAOYSA-N
ID: SDKDCMWTAOZNGB-UHFFFAOYSA-N
Comment: Energy0
Num peaks: 8
57.06987671 1.183757194
71.08552677 1.578081316
99.08044139 1.523765267
127.1117415 2.797175395
141.1273916 7.346403899
151.1117415 7.038604315
169.1223062 26.00942494
187.1328709 33.26942747

Name: +ve in-silico MS/MS by CFM-ID for SDKDCMWTAOZNGB-UHFFFAOYSA-N
ID: SDKDCMWTAOZNGB-UHFFFAOYSA-N
Comment: Energy1
Num peaks: 31
27.02292652 1.185773564
39.02292652 1.169170281
41.03857658 2.127477749
43.05422664 2.13157052
53.03857658 1.506531262
55.01784114 2.273198332
55.05422664 2.270933603
57.0334912 1.103462483
57.06987671 6.048421742
59.08552677 1.039489525
69.0334912 2.548426955
71.01275576 1.129348794
71.04914126 1.610599774
71.08552677 5.682036377
73.02840582 2.452398377
73.10117684 1.032692801
81.06987671 1.015049386
83.04914126 1.112887187
87.04405588 1.990247547
97.02840582 1.398368104
97.06479133 1.348715305
99.04405588 0.9751855538
99.08044139 4.664406465
115.0389705 1.882268133
123.1168269 1.528496295
127.1117415 3.459114035
141.1273916 8.195896039
143.1430416 0.9726349427
151.1117415 2.79802882
169.1223062 7.026989171
187.1328709 5.186435988

Name: +ve in-silico MS/MS by CFM-ID for SDKDCMWTAOZNGB-UHFFFAOYSA-N
ID: SDKDCMWTAOZNGB-UHFFFAOYSA-N
Comment: Energy2
Num peaks: 31
25.00727645 0.8608449502
27.02292652 3.850139498
29.03857658 0.8632228104
39.02292652 2.811834034
41.00219107 1.09039765
41.03857658 11.15136496
43.05422664 8.200620862
45.06987671 1.0063868
53.00219107 1.398562031
53.03857658 4.945971846
55.01784114 2.258233811
55.05422664 4.206254471
57.0334912 1.5008799
57.06987671 5.791574874
59.01275576 0.8034778189
59.08552677 1.511077544
67.05422664 1.419247794
69.0334912 2.991787621
69.06987671 1.987356424
71.04914126 1.262638694
71.08552677 7.893131502
73.02840582 1.012570018
73.10117684 0.8616618689
83.04914126 2.227638919
85.06479133 0.7614344888
87.04405588 1.244139835
95.08552677 0.7757263642
97.06479133 1.707640446
99.08044139 2.022061234
109.1011768 0.821484735
125.132477 0.995630051

Name: +ve in-silico MS/MS by CFM-ID for HWBQEMISDOEBJH-UHFFFAOYSA-N
ID: HWBQEMISDOEBJH-UHFFFAOYSA-N
Comment: Energy0
Num peaks: 8
43.05422664 1.212405827
57.06987671 1.63944135
85.06479133 1.596326603
127.1117415 2.741062949
141.1273916 7.483128508
151.1117415 7.103819813
169.1223062 26.12647741
187.1328709 33.25051519

Name: +ve in-silico MS/MS by CFM-ID for HWBQEMISDOEBJH-UHFFFAOYSA-N
ID: HWBQEMISDOEBJH-UHFFFAOYSA-N
Comment: Energy1
Num peaks: 29
39.02292652 2.396006468
41.03857658 4.656272784
43.05422664 6.439331171
45.06987671 1.034746492
53.03857658 1.26241108
55.05422664 2.483457936
57.06987671 5.979511372
67.05422664 1.082413954
69.0334912 1.942357594
71.04914126 0.9700706957
83.04914126 2.728494678
85.02840582 0.9256347285
85.06479133 5.510110832
87.04405588 2.048141179
97.06479133 1.558049772
99.08044139 1.303343529
101.0597059 1.840805455
111.0440559 1.410892992
113.0597059 1.009647372
123.1168269 1.76406498
125.0597059 0.9831422555
125.0960915 0.9236385439
127.1117415 3.242112223
129.0546206 1.890025174
141.1273916 8.955016795
143.1430416 0.9724019425
151.1117415 2.926972473
169.1223062 7.200312962
187.1328709 5.194552552

Name: +ve in-silico MS/MS by CFM-ID for HWBQEMISDOEBJH-UHFFFAOYSA-N
ID: HWBQEMISDOEBJH-UHFFFAOYSA-N
Comment: Energy2
Num peaks: 25
27.02292652 2.282305434
39.02292652 7.715798271
41.00219107 1.311964442
41.03857658 13.69585137
43.01784114 1.00834883
43.05422664 8.524731936
45.06987671 1.921502812
53.03857658 2.408037891
55.01784114 0.9547842224
55.05422664 9.011040185
57.06987671 12.35600132
59.01275576 0.9456841055
67.01784114 0.9962862903
69.0334912 1.603867666
71.04914126 0.8301250392
73.02840582 0.8712036157
81.06987671 0.9007261737
83.04914126 3.304566252
85.06479133 3.316161587
97.06479133 1.532582093
101.0597059 0.872469107
109.1011768 0.8356016677
111.0804414 0.8740927175
125.0960915 1.05978073
125.132477 1.147771981

Name: +ve in-silico MS/MS by CFM-ID for WYAILBXOLHAFQM-UHFFFAOYSA-N
ID: WYAILBXOLHAFQM-UHFFFAOYSA-N
Comment: Energy0
Num peaks: 8
57.0334912 1.624939998
127.1117415 2.728714353
129.0910061 0.8570321484
141.1273916 7.158069744
151.1117415 7.133618731
157.0859207 0.9082478957
169.1223062 26.30429249
187.1328709 33.53289937

Name: +ve in-silico MS/MS by CFM-ID for WYAILBXOLHAFQM-UHFFFAOYSA-N
ID: WYAILBXOLHAFQM-UHFFFAOYSA-N
Comment: Energy1
Num peaks: 31
29.03857658 0.9632793107
39.02292652 2.39717741
41.03857658 1.802604502
53.03857658 2.311449114
55.01784114 1.684499591
55.05422664 2.37396431
57.0334912 6.277278143
67.05422664 2.390738422
69.0334912 1.242344528
69.06987671 3.763475738
71.04914126 1.654055601
71.08552677 1.224689739
81.06987671 1.094071311
83.04914126 1.249411427
83.08552677 1.664487084
85.06479133 1.694832852
97.06479133 1.903953464
99.08044139 1.948621622
111.0804414 1.707247316
113.0597059 1.018521322
113.0960915 1.721860201
115.075356 2.10837601
123.1168269 1.420259367
125.0960915 1.138734433
127.1117415 3.541073905
129.0910061 1.90396921
141.1273916 8.65587161
143.1430416 0.9955878375
151.1117415 3.552909777
169.1223062 8.787778476
187.1328709 6.390068133

Name: +ve in-silico MS/MS by CFM-ID for WYAILBXOLHAFQM-UHFFFAOYSA-N
ID: WYAILBXOLHAFQM-UHFFFAOYSA-N
Comment: Energy2
Num peaks: 28
27.02292652 2.780010176
29.03857658 2.003988286
39.02292652 4.074577231
41.00219107 1.626405544
41.03857658 6.99623349
43.05422664 3.267229461
53.03857658 3.974982756
55.01784114 2.847447171
55.05422664 6.797821042
57.0334912 5.604277562
57.06987671 2.715491459
59.01275576 1.116249886
67.05422664 3.804218283
69.0334912 0.9295761056
69.06987671 8.213280739
71.04914126 1.292391739
71.08552677 3.313413201
73.02840582 1.403989355
81.06987671 0.9892782465
83.04914126 1.405117742
83.08552677 6.065678648
85.06479133 1.8978985
85.10117684 2.267143629
97.06479133 0.7810623087
99.08044139 0.9784872044
111.0804414 1.364234729
125.0960915 1.157010919
125.132477 1.026579819

Name: +ve in-silico MS/MS by CFM-ID for BYFKKNYEIXWOQO-UHFFFAOYSA-N
ID: BYFKKNYEIXWOQO-UHFFFAOYSA-N
Comment: Energy0
Num peaks: 6
123.1168269 1.859508802
127.1117415 2.119592348
141.1273916 4.76310291
151.1117415 14.81900592
169.1223062 31.80499376
187.1328709 25.70121544

Name: +ve in-silico MS/MS by CFM-ID for BYFKKNYEIXWOQO-UHFFFAOYSA-N
ID: BYFKKNYEIXWOQO-UHFFFAOYSA-N
Comment: Energy1
Num peaks: 30
39.02292652 1.162333127
41.03857658 1.411987555
53.03857658 1.390587121
55.05422664 1.215599272
57.0334912 2.075396704
59.04914126 1.012037591
67.05422664 1.852326596
69.0334912 1.096594841
69.06987671 1.707919857
71.04914126 1.269955258
73.02840582 0.9502342693
81.06987671 1.91156358
83.04914126 1.064040902
83.08552677 2.756204954
85.06479133 1.223073149
97.06479133 0.9559790525
99.08044139 1.081842369
109.1011768 2.492156633
111.0804414 1.613554675
123.1168269 5.83045469
125.0960915 1.534175894
125.132477 2.586060402
127.075356 1.06869713
127.1117415 3.343425021
129.0910061 2.172738258
141.1273916 7.499803588
143.1430416 0.9727108457
151.1117415 7.737943594
169.1223062 13.39488769
187.1328709 6.078575475

Name: +ve in-silico MS/MS by CFM-ID for BYFKKNYEIXWOQO-UHFFFAOYSA-N
ID: BYFKKNYEIXWOQO-UHFFFAOYSA-N
Comment: Energy2
Num peaks: 31
27.02292652 2.111397647
39.02292652 3.945545612
41.00219107 1.547760828
41.03857658 7.168494068
43.01784114 1.704402045
43.05422664 1.845837973
51.02292652 1.424372469
53.03857658 4.38396933
55.05422664 5.844532346
57.0334912 2.378396362
57.06987671 1.500372246
59.01275576 1.117281313
65.03857658 1.090272357
67.05422664 3.976929583
69.0334912 1.518962749
69.06987671 5.434525046
71.04914126 2.736187438
73.02840582 1.146262085
81.06987671 2.532116662
83.04914126 1.344482406
83.08552677 6.00683081
85.06479133 2.078029579
85.10117684 1.307313361
95.08552677 1.005193353
97.10117684 3.360861024
99.08044139 1.181663079
107.0855268 1.431451342
109.1011768 1.896349765
123.1168269 1.662847612
125.0960915 1.767260201
125.132477 1.912164186

Name: +ve in-silico MS/MS by CFM-ID for JCWIUYOZBLWKGW-UHFFFAOYSA-N
ID: JCWIUYOZBLWKGW-UHFFFAOYSA-N
Comment: Energy0
Num peaks: 8
43.05422664 1.569125049
71.04914126 1.452919636
127.1117415 2.745357142
141.1273916 7.156630045
143.0702706 0.9096804182
151.1117415 7.103985466
169.1223062 26.11255795
187.1328709 33.19085265

Name: +ve in-silico MS/MS by CFM-ID for JCWIUYOZBLWKGW-UHFFFAOYSA-N
ID: JCWIUYOZBLWKGW-UHFFFAOYSA-N
Comment: Energy1
Num peaks: 30
29.03857658 1.632546831
39.02292652 1.62212436
41.03857658 2.710546352
43.05422664 5.827144967
45.06987671 0.999332078
53.03857658 3.207882987
55.05422664 3.851103369
57.06987671 1.085787081
67.05422664 1.574001304
69.0334912 1.369564456
69.06987671 1.780278951
71.04914126 4.833925669
83.04914126 2.503642931
85.06479133 2.252834049
97.06479133 2.632989847
99.08044139 2.51806014
101.0597059 1.92675345
113.0960915 0.9679755303
115.075356 1.865131759
123.1168269 1.303012873
125.0597059 1.521168952
125.0960915 0.9635358266
127.075356 1.06739667
127.1117415 3.212437677
141.1273916 7.731030091
143.0702706 2.024023145
143.1430416 0.9572394706
151.1117415 3.150725232
169.1223062 7.701344374
187.1328709 5.528337948

Name: +ve in-silico MS/MS by CFM-ID for JCWIUYOZBLWKGW-UHFFFAOYSA-N
ID: JCWIUYOZBLWKGW-UHFFFAOYSA-N
Comment: Energy2
Num peaks: 26
27.02292652 3.612275439
29.03857658 1.419616425
39.02292652 4.21725329
41.00219107 1.078226914
41.03857658 9.825865906
43.05422664 13.16127596
45.06987671 0.8830470434
53.03857658 3.76268052
55.01784114 1.15240305
55.05422664 8.182936825
57.06987671 3.339935666
59.01275576 1.084000084
67.05422664 1.846816506
69.0334912 1.40737423
69.06987671 6.270190259
71.04914126 3.454513061
71.08552677 2.581565836
73.02840582 1.361795199
81.0334912 1.000635691
83.04914126 1.531064379
85.06479133 1.890131502
97.06479133 2.383692763
99.08044139 1.615540646
115.075356 0.8302185959
125.0960915 1.15008531
125.132477 1.011187159

Name: +ve in-silico MS/MS by CFM-ID for ZRIOISYGDYRQIK-JDNZBGOLSA-N
ID: ZRIOISYGDYRQIK-JDNZBGOLSA-N
Comment: Energy0
Num peaks: 18
41.00219107 0.6339179096
43.01784114 1.043143141
67.01784114 0.6923970746
69.0334912 0.6584320733
107.0491413 0.7745878084
109.0647913 0.7173788737
145.1011768 0.779294741
147.0804414 1.068225156
149.0960915 2.327900175
161.0960915 1.652176655
163.1117415 5.963740778
165.0910061 1.117160752
167.1066561 1.06814182
173.0960915 6.249460994
179.1066561 1.936713644
181.1223062 0.9181630029
191.1066561 26.39046794
209.1172208 26.09121562

Name: +ve in-silico MS/MS by CFM-ID for ZRIOISYGDYRQIK-JDNZBGOLSA-N
ID: ZRIOISYGDYRQIK-JDNZBGOLSA-N
Comment: Energy1
Num peaks: 31
53.00219107 0.9324633595
55.01784114 1.851532988
65.00219107 2.527396734
67.01784114 1.641061531
69.0334912 1.249101676
79.01784114 1.234350696
81.0334912 1.596977523
91.01784114 0.8596446187
95.04914126 1.353543333
97.02840582 1.244784315
105.0334912 2.18223654
107.0491413 1.670669635
109.0647913 1.263324403
119.0491413 1.161514903
121.0647913 1.423686093
121.1011768 0.8817630532
131.0855268 1.18930079
133.1011768 0.8200562423
135.0804414 1.171883854
137.0597059 1.242497545
145.1011768 2.025497303
147.0804414 1.382507277
147.1168269 1.392115694
149.0960915 3.290737649
161.0960915 1.043922097
163.1117415 7.330342536
165.0910061 1.157784711
165.1273916 1.058631304
173.0960915 2.699637655
191.1066561 9.218927993
209.1172208 4.569838406

Name: +ve in-silico MS/MS by CFM-ID for ZRIOISYGDYRQIK-JDNZBGOLSA-N
ID: ZRIOISYGDYRQIK-JDNZBGOLSA-N
Comment: Energy2
Num peaks: 31
25.00727645 1.253439124
27.02292652 1.590368645
39.02292652 3.863916677
41.00219107 1.302904644
41.03857658 3.641536734
49.00727645 1.214073823
51.02292652 3.179314974
53.00219107 1.485390059
53.03857658 2.404666498
55.01784114 3.337211033
55.05422664 1.312498325
65.00219107 1.652831604
65.03857658 2.115097398
67.01784114 1.162587551
67.05422664 2.726007341
77.03857658 1.49839302
79.05422664 1.543396418
81.0334912 1.265340453
81.06987671 2.669843432
91.05422664 2.311750939
93.06987671 1.021230126
95.04914126 1.132379357
95.08552677 1.352601153
103.0542266 1.146244083
105.0698767 3.845217597
107.0855268 2.895614414
117.0698767 1.187806136
119.0855268 2.175354848
121.1011768 2.230979322
133.1011768 4.242450775
147.1168269 1.311730845

Name: +ve in-silico MS/MS by CFM-ID for ZRIOISYGDYRQIK-RHYRGYLPSA-N
ID: ZRIOISYGDYRQIK-RHYRGYLPSA-N
Comment: Energy0
Num peaks: 18
41.00219107 0.6339179096
43.01784114 1.043143141
67.01784114 0.6923970746
69.0334912 0.6584320733
107.0491413 0.7745878084
109.0647913 0.7173788737
145.1011768 0.779294741
147.0804414 1.068225156
149.0960915 2.327900175
161.0960915 1.652176655
163.1117415 5.963740778
165.0910061 1.117160752
167.1066561 1.06814182
173.0960915 6.249460994
179.1066561 1.936713644
181.1223062 0.9181630029
191.1066561 26.39046794
209.1172208 26.09121562

Name: +ve in-silico MS/MS by CFM-ID for ZRIOISYGDYRQIK-RHYRGYLPSA-N
ID: ZRIOISYGDYRQIK-RHYRGYLPSA-N
Comment: Energy1
Num peaks: 31
53.00219107 0.9324633595
55.01784114 1.851532988
65.00219107 2.527396734
67.01784114 1.641061531
69.0334912 1.249101676
79.01784114 1.234350696
81.0334912 1.596977523
91.01784114 0.8596446187
95.04914126 1.353543333
97.02840582 1.244784315
105.0334912 2.18223654
107.0491413 1.670669635
109.0647913 1.263324403
119.0491413 1.161514903
121.0647913 1.423686093
121.1011768 0.8817630532
131.0855268 1.18930079
133.1011768 0.8200562423
135.0804414 1.171883854
137.0597059 1.242497545
145.1011768 2.025497303
147.0804414 1.382507277
147.1168269 1.392115694
149.0960915 3.290737649
161.0960915 1.043922097
163.1117415 7.330342536
165.0910061 1.157784711
165.1273916 1.058631304
173.0960915 2.699637655
191.1066561 9.218927993
209.1172208 4.569838406

Name: +ve in-silico MS/MS by CFM-ID for ZRIOISYGDYRQIK-RHYRGYLPSA-N
ID: ZRIOISYGDYRQIK-RHYRGYLPSA-N
Comment: Energy2
Num peaks: 31
25.00727645 1.253439124
27.02292652 1.590368645
39.02292652 3.863916677
41.00219107 1.302904644
41.03857658 3.641536734
49.00727645 1.214073823
51.02292652 3.179314974
53.00219107 1.485390059
53.03857658 2.404666498
55.01784114 3.337211033
55.05422664 1.312498325
65.00219107 1.652831604
65.03857658 2.115097398
67.01784114 1.162587551
67.05422664 2.726007341
77.03857658 1.49839302
79.05422664 1.543396418
81.0334912 1.265340453
81.06987671 2.669843432
91.05422664 2.311750939
93.06987671 1.021230126
95.04914126 1.132379357
95.08552677 1.352601153
103.0542266 1.146244083
105.0698767 3.845217597
107.0855268 2.895614414
117.0698767 1.187806136
119.0855268 2.175354848
121.1011768 2.230979322
133.1011768 4.242450775
147.1168269 1.311730845

Name: +ve in-silico MS/MS by CFM-ID for DCSNNHVJJADJBX-JKHSSWLHSA-N
ID: DCSNNHVJJADJBX-JKHSSWLHSA-N
Comment: Energy0
Num peaks: 11
99.04405588 1.283737192
113.0597059 1.037747256
149.0960915 2.979786835
163.1117415 4.934307959
165.0910061 3.51819033
165.1273916 1.198490635
167.1066561 5.01360572
181.1223062 6.674839741
191.1066561 16.94639068
209.1172208 26.23323734
227.1277855 10.2148849

Name: +ve in-silico MS/MS by CFM-ID for DCSNNHVJJADJBX-JKHSSWLHSA-N
ID: DCSNNHVJJADJBX-JKHSSWLHSA-N
Comment: Energy1
Num peaks: 31
55.05422664 1.641535137
65.03857658 1.874588706
67.05422664 2.421824414
73.02840582 1.060065849
81.0334912 0.9056050195
81.06987671 1.111983332
97.02840582 2.293941094
99.04405588 2.359978853
105.0698767 0.8724788802
109.0284058 1.547410614
111.0440559 1.067079886
113.0597059 2.723695404
119.0855268 2.464515339
121.1011768 2.577012826
123.0440559 1.095425413
123.1168269 2.428607367
125.0597059 0.9184940096
127.075356 1.038999197
135.1168269 3.662440191
137.132477 1.062173016
147.0804414 2.104329378
149.0597059 1.052693251
149.0960915 4.012121302
163.1117415 4.22057883
165.0910061 5.814763088
165.1273916 1.97734239
167.1066561 6.989009501
181.1223062 6.784085418
191.1066561 3.390653877
209.1172208 4.379794523
227.1277855 1.283922936

Name: +ve in-silico MS/MS by CFM-ID for DCSNNHVJJADJBX-JKHSSWLHSA-N
ID: DCSNNHVJJADJBX-JKHSSWLHSA-N
Comment: Energy2
Num peaks: 31
39.02292652 5.85362807
41.03857658 1.54663835
51.02292652 1.899778365
53.03857658 3.500891289
55.05422664 4.417070444
59.01275576 1.337816344
65.03857658 3.306289838
67.05422664 7.476068804
68.99710569 1.201901762
69.06987671 1.286870735
81.0334912 0.9242859279
81.06987671 2.30568298
83.01275576 1.926527281
85.02840582 1.2151889
91.05422664 1.190083085
93.06987671 1.878905699
95.08552677 1.899808302
97.02840582 1.741631531
99.04405588 3.698464526
101.0597059 1.268295142
105.0698767 2.923852856
107.0855268 4.070300556
109.0284058 1.51104073
111.0440559 1.30009725
113.0597059 2.329038933
119.0855268 1.832485384
121.1011768 5.356091256
123.1168269 1.726421895
135.1168269 4.525419037
147.0804414 0.9263532397
149.0960915 1.128208946

Name: +ve in-silico MS/MS by CFM-ID for RZGFUGXQKMEMOO-SZXTZRQCSA-N
ID: RZGFUGXQKMEMOO-SZXTZRQCSA-N
Comment: Energy0
Num peaks: 17
57.0334912 0.5545780071
71.04914126 0.7798109987
85.06479133 0.5688284557
147.0804414 0.9880551681
149.0960915 2.425857401
163.1117415 3.804790089
165.0910061 1.334152183
165.1273916 0.7632330154
167.1066561 3.362922144
177.0910061 0.9574753157
179.1066561 1.0208432
181.1223062 6.118644522
183.1379563 0.7033085905
191.1066561 12.89248534
195.1015708 1.181829027
209.1172208 26.31141383
227.1277855 16.60025496

Name: +ve in-silico MS/MS by CFM-ID for RZGFUGXQKMEMOO-SZXTZRQCSA-N
ID: RZGFUGXQKMEMOO-SZXTZRQCSA-N
Comment: Energy1
Num peaks: 31
39.02292652 1.12161027
51.02292652 1.11225375
53.03857658 1.760610629
55.01784114 1.367744069
55.05422664 1.263663548
67.05422664 1.155471728
71.04914126 1.298021924
77.03857658 1.521653548
85.06479133 1.391161782
93.0334912 1.347585961
95.04914126 2.925342684
97.02840582 1.407488998
97.06479133 1.291272786
99.04405588 0.9128208092
99.08044139 1.48479376
109.0647913 1.153338795
121.0647913 1.073997768
123.0804414 1.011029958
135.0804414 1.105814425
147.0804414 0.9470156598
149.0960915 3.502018689
163.1117415 5.489077089
165.0910061 1.279599563
165.1273916 2.059396895
167.1066561 1.692049777
177.0910061 1.387925181
179.1066561 0.9603443033
181.1223062 5.277666587
191.1066561 4.506792128
209.1172208 5.395718585
227.1277855 1.773055795

Name: +ve in-silico MS/MS by CFM-ID for RZGFUGXQKMEMOO-SZXTZRQCSA-N
ID: RZGFUGXQKMEMOO-SZXTZRQCSA-N
Comment: Energy2
Num peaks: 31
39.02292652 5.199245373
41.03857658 4.303885954
49.00727645 1.123452285
51.02292652 2.69202044
53.03857658 3.983297664
55.01784114 1.159506151
55.05422664 2.061109469
57.0334912 1.713738136
65.03857658 1.167507267
67.05422664 2.269364181
68.99710569 1.108775934
69.06987671 1.291130564
71.04914126 1.117861512
77.03857658 2.194374184
81.06987671 2.517884812
83.08552677 1.806309672
85.10117684 1.770126165
93.0334912 1.982380945
95.04914126 4.738274386
97.06479133 1.511054274
99.08044139 2.043402487
109.0647913 1.383236098
119.0491413 1.10865163
121.0647913 1.712912087
123.0804414 1.672814148
125.0960915 1.355762269
135.0804414 1.778786387
139.1117415 1.107115762
149.0597059 1.614386879
149.0960915 1.95187735
163.1117415 1.134459917

Name: +ve in-silico MS/MS by CFM-ID for KLPBEXRQJBKPDM-VFERKYTESA-N
ID: KLPBEXRQJBKPDM-VFERKYTESA-N
Comment: Energy0
Num peaks: 11
147.0804414 1.73512318
149.0960915 3.14776665
163.075356 0.8035935068
163.1117415 6.151926784
165.0910061 1.233724292
165.1273916 1.013111651
167.1066561 2.12264613
181.1223062 3.673393153
191.1066561 19.43741104
209.1172208 29.78788473
227.1277855 10.97852335

Name: +ve in-silico MS/MS by CFM-ID for KLPBEXRQJBKPDM-VFERKYTESA-N
ID: KLPBEXRQJBKPDM-VFERKYTESA-N
Comment: Energy1
Num peaks: 31
51.02292652 1.131686012
53.03857658 1.795040605
55.05422664 1.170337306
67.05422664 1.374208513
71.04914126 1.027128283
77.03857658 2.184892803
79.05422664 1.21062859
83.08552677 0.972186014
85.06479133 1.196841261
93.0334912 1.236717821
95.04914126 1.731328628
97.02840582 1.39280871
99.08044139 1.196794256
107.0491413 1.034866297
109.0647913 1.192066394
121.0647913 1.173219996
123.0804414 1.794983731
147.0804414 1.359899399
149.0597059 0.9982021023
149.0960915 3.640681094
163.075356 0.9148534793
163.1117415 8.057733947
165.0910061 1.386768672
165.1273916 2.093301647
167.0702706 1.020156161
167.1066561 1.522829754
177.0910061 1.247161319
181.1223062 4.878976413
191.1066561 6.29606445
209.1172208 5.585628184
227.1277855 1.651004421

Name: +ve in-silico MS/MS by CFM-ID for KLPBEXRQJBKPDM-VFERKYTESA-N
ID: KLPBEXRQJBKPDM-VFERKYTESA-N
Comment: Energy2
Num peaks: 31
39.02292652 3.261720888
41.03857658 4.244614382
49.00727645 1.638135923
51.02292652 2.83386185
53.03857658 3.79296701
55.05422664 2.006534058
57.0334912 1.291964678
67.05422664 1.07638898
68.99710569 1.135579104
77.03857658 4.391464061
79.05422664 2.371708177
81.06987671 3.531672771
83.08552677 2.864634054
85.10117684 1.990066063
93.0334912 1.885112522
95.04914126 3.307757378
97.06479133 1.346464887
99.08044139 1.53498926
109.0647913 1.333562864
121.0647913 1.917261493
123.0804414 1.779866663
125.0960915 1.291351611
147.0804414 2.221007725
149.0597059 1.485184972
149.0960915 2.217653711
163.075356 1.276429962
163.1117415 2.119344752
165.0910061 1.176856867
165.1273916 1.398818244
181.1223062 1.397758588
191.1066561 1.387748429

Name: +ve in-silico MS/MS by CFM-ID for SHHVNLZCXWAKNG-PBKGFPTLSA-N
ID: SHHVNLZCXWAKNG-PBKGFPTLSA-N
Comment: Energy0
Num peaks: 9
57.0334912 1.325949327
69.06987671 1.19956955
71.04914126 1.088636332
75.04405588 1.974967027
97.06479133 3.485341829
137.0960915 0.9253534287
151.1117415 15.05229132
169.1223062 36.43888399
187.1328709 18.72065999

Name: +ve in-silico MS/MS by CFM-ID for SHHVNLZCXWAKNG-PBKGFPTLSA-N
ID: SHHVNLZCXWAKNG-PBKGFPTLSA-N
Comment: Energy1
Num peaks: 31
39.02292652 0.8413100622
41.00219107 0.9766065893
41.03857658 1.408624947
43.01784114 1.310219113
45.0334912 2.499364685
47.04914126 2.855055755
53.00219107 0.8644957595
53.03857658 1.799113471
55.01784114 1.830531061
55.05422664 4.356257412
57.0334912 3.912992813
59.04914126 1.45394991
69.0334912 0.881571601
69.06987671 4.107828584
71.04914126 1.595925049
73.02840582 1.117264476
73.06479133 0.8351907133
75.04405588 2.492553549
79.05422664 2.480517367
93.06987671 1.26952002
97.06479133 8.615368793
99.04405588 2.212012298
101.0597059 0.8856970362
111.0804414 1.617445562
113.0597059 1.2585331
113.0960915 1.619596116
117.0546206 1.451218397
123.0804414 1.253237854
151.1117415 8.677372093
169.1223062 9.998878364
187.1328709 3.161599251

Name: +ve in-silico MS/MS by CFM-ID for SHHVNLZCXWAKNG-PBKGFPTLSA-N
ID: SHHVNLZCXWAKNG-PBKGFPTLSA-N
Comment: Energy2
Num peaks: 31
39.02292652 3.899277783
41.00219107 1.563714671
41.03857658 5.427039775
43.01784114 2.446360772
45.0334912 2.284778844
51.02292652 1.867650351
53.00219107 1.72057785
53.03857658 4.114900633
55.01784114 3.666199792
55.05422664 4.20095229
57.0334912 5.39911725
57.06987671 1.190170272
59.04914126 1.868859133
67.01784114 1.090362753
67.05422664 1.476681756
69.0334912 2.698601832
69.06987671 6.166274173
71.04914126 5.313858041
73.02840582 1.28925027
73.06479133 2.30929245
75.04405588 1.585355488
81.06987671 1.004512918
93.06987671 1.253178125
95.08552677 1.265573676
97.02840582 1.218796533
97.06479133 2.318592149
99.04405588 1.295410247
113.0597059 1.315738281
137.0960915 1.15118714
151.1117415 2.903885051
169.1223062 0.9749278394

Name: +ve in-silico MS/MS by CFM-ID for YCRZFZCDOSZRKH-XRVBUDJMSA-N
ID: YCRZFZCDOSZRKH-XRVBUDJMSA-N
Comment: Energy0
Num peaks: 9
41.03857658 1.235008232
67.01784114 1.17989019
69.0334912 4.582936262
83.08552677 9.558119611
87.04405588 5.07020181
101.0960915 1.73665046
151.1117415 3.175083834
169.1223062 38.91556987
187.1328709 14.77798777

Name: +ve in-silico MS/MS by CFM-ID for YCRZFZCDOSZRKH-XRVBUDJMSA-N
ID: YCRZFZCDOSZRKH-XRVBUDJMSA-N
Comment: Energy1
Num peaks: 13
39.02292652 2.944039251
41.03857658 4.543758006
43.05422664 1.903036293
59.04914126 1.546145574
69.0334912 10.80494514
71.04914126 2.281291493
81.06987671 1.964755019
83.08552677 27.84053099
87.04405588 7.296472421
101.0960915 4.435025059
151.1117415 2.086536669
169.1223062 10.10609037
187.1328709 3.53471847

Name: +ve in-silico MS/MS by CFM-ID for YCRZFZCDOSZRKH-XRVBUDJMSA-N
ID: YCRZFZCDOSZRKH-XRVBUDJMSA-N
Comment: Energy2
Num peaks: 26
25.00727645 1.319186999
27.02292652 1.025570403
39.02292652 4.595083814
41.03857658 14.02531162
43.01784114 1.931356537
43.05422664 5.350682985
45.0334912 1.731899134
45.06987671 0.988903482
53.03857658 4.640724355
55.05422664 4.348004372
57.06987671 1.534355172
67.01784114 1.712199709
67.05422664 1.786435792
69.0334912 4.976555263
69.06987671 1.541497517
71.04914126 1.318574732
71.08552677 1.046138722
81.06987671 1.867402629
83.08552677 13.30664032
87.04405588 2.865700305
101.0960915 1.151274502
113.0597059 0.9488729201
125.0597059 1.254601826
127.075356 2.164571633
153.0910061 1.660285716
169.1223062 1.164000086

Name: +ve in-silico MS/MS by CFM-ID for QSECWZFAQXSMTI-UHFFFAOYSA-N
ID: QSECWZFAQXSMTI-UHFFFAOYSA-N
Comment: Energy0
Num peaks: 11
85.02840582 3.083859914
87.08044139 2.545081818
107.0855268 2.082252695
109.1011768 6.981015694
125.0960915 1.997774789
127.1117415 6.150525692
141.1273916 1.490486117
143.1430416 1.497108731
151.1117415 2.683241902
169.1223062 26.51212227
187.1328709 26.35083016

Name: +ve in-silico MS/MS by CFM-ID for QSECWZFAQXSMTI-UHFFFAOYSA-N
ID: QSECWZFAQXSMTI-UHFFFAOYSA-N
Comment: Energy1
Num peaks: 29
39.02292652 2.030679996
41.03857658 4.46766868
43.05422664 3.746134643
55.05422664 2.05238034
57.06987671 5.085559841
59.08552677 1.750582313
67.05422664 1.402692714
69.06987671 4.054410479
71.08552677 1.302848649
85.02840582 5.555696863
85.06479133 1.797530483
87.08044139 4.15287104
93.06987671 2.191850653
95.08552677 2.415506877
99.04405588 2.387224892
99.1168269 1.646493784
101.0597059 1.720790234
107.0855268 2.17501616
109.1011768 4.381396618
111.0804414 1.402512203
113.0960915 1.684061663
121.1011768 1.39808203
125.0960915 1.687482785
127.1117415 1.804749505
143.1430416 1.291973938
151.1117415 1.868219779
159.1379563 1.216650672
169.1223062 7.617238616
187.1328709 5.712921119

Name: +ve in-silico MS/MS by CFM-ID for QSECWZFAQXSMTI-UHFFFAOYSA-N
ID: QSECWZFAQXSMTI-UHFFFAOYSA-N
Comment: Energy2
Num peaks: 28
27.02292652 0.9168888592
39.02292652 5.81300526
41.03857658 12.77590895
43.05422664 8.345364481
45.0334912 0.9024965191
45.06987671 1.644078122
53.03857658 2.294095533
55.01784114 1.179975904
55.05422664 5.455766872
57.0334912 2.020961581
57.06987671 9.483080801
59.08552677 2.167960509
67.01784114 2.057296669
67.05422664 1.585209926
69.0334912 1.803788942
69.06987671 2.319971107
71.04914126 2.118581132
71.08552677 1.44494871
81.0334912 0.96150586
83.08552677 1.304851702
85.02840582 4.66711921
85.06479133 1.099012127
87.08044139 1.504823492
97.10117684 0.9407686741
107.0855268 1.972607043
109.1011768 1.366527696
125.132477 1.560850982
151.1117415 0.9895725962

Name: +ve in-silico MS/MS by CFM-ID for KAXFPJKKGITBPU-RQJHMYQMSA-N
ID: KAXFPJKKGITBPU-RQJHMYQMSA-N
Comment: Energy0
Num peaks: 6
125.0960915 4.762197244
127.1117415 1.501482384
139.1117415 8.970987104
151.1117415 7.515386364
169.1223062 42.94986994
187.1328709 16.97326722

Name: +ve in-silico MS/MS by CFM-ID for KAXFPJKKGITBPU-RQJHMYQMSA-N
ID: KAXFPJKKGITBPU-RQJHMYQMSA-N
Comment: Energy1
Num peaks: 31
69.0334912 1.509078771
69.06987671 1.606268654
71.04914126 1.838329508
71.08552677 1.201954786
81.06987671 2.807535525
83.08552677 3.29550214
85.10117684 1.691287099
93.06987671 1.129687402
97.06479133 1.468943551
97.10117684 1.775507898
107.0855268 3.028155918
109.0647913 1.321023683
111.0804414 2.033585728
111.1168269 2.046591021
113.0960915 1.870155617
115.1117415 1.125720015
121.1011768 2.337432157
123.0804414 1.3901448
123.1168269 1.032884024
125.0960915 3.993944186
127.075356 1.258733093
127.1117415 1.520490306
129.0910061 1.145954245
137.0960915 1.362889218
139.1117415 12.53520495
141.1273916 2.676832541
143.1430416 1.253236298
151.1117415 2.655204484
159.1379563 1.1756529
169.1223062 8.333655879
187.1328709 3.757152562

Name: +ve in-silico MS/MS by CFM-ID for KAXFPJKKGITBPU-RQJHMYQMSA-N
ID: KAXFPJKKGITBPU-RQJHMYQMSA-N
Comment: Energy2
Num peaks: 31
27.02292652 2.145475386
39.02292652 1.272955463
41.03857658 4.397841566
51.02292652 2.606760936
53.00219107 1.673663367
53.03857658 1.376240766
55.01784114 1.216192356
55.05422664 5.900075238
57.0334912 1.293185599
57.06987671 2.628899216
59.04914126 1.275684216
67.01784114 1.70731152
67.05422664 5.829724986
69.0334912 3.055251548
69.06987671 5.331607093
71.04914126 1.687144582
71.08552677 2.85992442
73.06479133 1.765291089
81.06987671 1.678016686
83.08552677 3.776390623
95.04914126 1.264872662
95.08552677 1.238822402
97.10117684 3.522646175
99.1168269 1.001903889
107.0855268 1.565292275
109.0647913 1.302149562
109.1011768 2.067904127
111.1168269 1.803702746
113.0960915 1.142640943
123.0804414 1.707690487
123.1168269 1.488364068

Name: +ve in-silico MS/MS by CFM-ID for LNEZKQHJUNIZIS-RFZPGFLSSA-N
ID: LNEZKQHJUNIZIS-RFZPGFLSSA-N
Comment: Energy0
Num peaks: 7
41.03857658 3.612032845
43.05422664 4.613785495
56.04947561 4.433524513
58.06512568 40.06079423
60.08077574 4.690926148
174.0760843 13.76967979
192.086649 10.87622321

Name: +ve in-silico MS/MS by CFM-ID for LNEZKQHJUNIZIS-RFZPGFLSSA-N
ID: LNEZKQHJUNIZIS-RFZPGFLSSA-N
Comment: Energy1
Num peaks: 12
41.03857658 15.13369095
43.05422664 11.19172803
54.03382555 1.715321829
58.06512568 36.7723872
59.01275576 2.166659687
60.08077574 2.656614564
75.00767038 1.886212109
86.0600403 2.307605192
116.070605 1.462256749
128.070605 1.26389748
174.0760843 3.296298423
192.086649 1.272697001

Name: +ve in-silico MS/MS by CFM-ID for LNEZKQHJUNIZIS-RFZPGFLSSA-N
ID: LNEZKQHJUNIZIS-RFZPGFLSSA-N
Comment: Energy2
Num peaks: 8
27.02292652 2.676156471
28.01817548 2.015588136
29.03857658 6.568121117
39.02292652 2.094167342
41.03857658 26.33241725
42.03382555 4.559826538
43.05422664 14.08481293
58.06512568 23.590616

Name: +ve in-silico MS/MS by CFM-ID for XBRWELTXMQSEIN-UHFFFAOYSA-N
ID: XBRWELTXMQSEIN-UHFFFAOYSA-N
Comment: Energy0
Num peaks: 6
55.05422664 1.479573866
57.06987671 13.34238846
153.0546206 4.17145969
171.0651853 2.843426792
209.1172208 2.264828325
227.1277855 61.47188154

Name: +ve in-silico MS/MS by CFM-ID for XBRWELTXMQSEIN-UHFFFAOYSA-N
ID: XBRWELTXMQSEIN-UHFFFAOYSA-N
Comment: Energy1
Num peaks: 23
41.00219107 3.540145239
55.05422664 1.593723472
57.06987671 21.87369298
59.01275576 2.901002129
97.06479133 3.880799386
99.08044139 1.561027458
109.0284058 3.279707148
111.0440559 1.944968868
113.0597059 6.679249649
115.075356 2.475817356
117.0910061 2.882465525
123.0440559 1.505151595
125.0597059 3.527941185
127.075356 2.51395423
141.0546206 1.914124912
143.0702706 1.640680578
145.0859207 1.669062171
165.0910061 2.242095719
167.1066561 1.765362616
169.1223062 4.214869249
171.1379563 2.613036559
199.1328709 2.456828342
227.1277855 2.017102265

Name: +ve in-silico MS/MS by CFM-ID for XBRWELTXMQSEIN-UHFFFAOYSA-N
ID: XBRWELTXMQSEIN-UHFFFAOYSA-N
Comment: Energy2
Num peaks: 13
39.02292652 2.919067415
41.00219107 1.739919033
41.03857658 9.104016429
43.05422664 3.139139422
51.02292652 2.693678508
53.03857658 3.761702084
55.05422664 3.196440195
57.06987671 41.6123728
93.0334912 2.038984225
95.04914126 2.966380155
97.06479133 3.482216216
111.0440559 1.456299547
112.9869349 2.585101299

Name: +ve in-silico MS/MS by CFM-ID for GNHKHKQNMVSHRT-SSJHQANKSA-N
ID: GNHKHKQNMVSHRT-SSJHQANKSA-N
Comment: Energy0
Num peaks: 10
41.03857658 1.151497722
47.04914126 4.196271746
83.08552677 3.698617947
85.10117684 1.172664339
113.0960915 3.082538587
123.0804414 1.701824771
141.0910061 10.38147266
159.1015708 3.433767476
169.1223062 13.68046846
187.1328709 38.64221795

Name: +ve in-silico MS/MS by CFM-ID for GNHKHKQNMVSHRT-SSJHQANKSA-N
ID: GNHKHKQNMVSHRT-SSJHQANKSA-N
Comment: Energy1
Num peaks: 19
29.03857658 0.960072889
39.02292652 3.383131764
41.03857658 3.385273712
43.05422664 1.879307613
47.04914126 10.37836316
53.03857658 1.070067352
55.05422664 1.792102288
67.05422664 2.012907203
69.06987671 3.681654813
81.06987671 1.38259462
83.08552677 14.46694969
85.10117684 4.434117849
95.08552677 2.473316399
113.0960915 5.274739214
123.0804414 3.710965271
141.0910061 8.617786863
159.1015708 1.216369239
169.1223062 3.693026204
187.1328709 6.201688814

Name: +ve in-silico MS/MS by CFM-ID for GNHKHKQNMVSHRT-SSJHQANKSA-N
ID: GNHKHKQNMVSHRT-SSJHQANKSA-N
Comment: Energy2
Num peaks: 29
15.02292652 0.7923301341
29.03857658 4.685735047
39.02292652 3.940486919
41.00219107 1.983489307
41.03857658 8.611781818
43.01784114 2.190492532
43.05422664 4.70708518
44.99710569 1.181799484
45.0334912 1.487627521
47.04914126 8.036343911
53.03857658 3.256208959
55.05422664 4.929601399
57.0334912 2.800360294
67.05422664 3.527228514
69.06987671 4.736558229
71.04914126 1.45171255
71.08552677 0.9983986211
73.02840582 1.444013562
81.06987671 1.83963053
83.08552677 4.089400768
85.10117684 1.706207774
95.08552677 3.004477952
97.10117684 0.9846700461
99.04405588 1.359739386
113.0960915 1.644856872
123.0804414 1.021953724
125.0960915 1.653976996
141.0910061 1.287998687
157.0859207 0.9151502266

Name: +ve in-silico MS/MS by CFM-ID for FCVXRNBJCWRZTA-UHFFFAOYSA-N
ID: FCVXRNBJCWRZTA-UHFFFAOYSA-N
Comment: Energy0
Num peaks: 10
55.05422664 3.397978643
57.06987671 5.494763332
85.06479133 1.773993466
123.0440559 4.361756933
151.0389705 7.987089441
151.075356 2.181618132
167.0702706 3.424968204
173.0960915 1.865008204
191.1066561 11.34535362
209.1172208 38.55645454

Name: +ve in-silico MS/MS by CFM-ID for FCVXRNBJCWRZTA-UHFFFAOYSA-N
ID: FCVXRNBJCWRZTA-UHFFFAOYSA-N
Comment: Energy1
Num peaks: 20
39.02292652 2.022968158
41.03857658 2.45856145
43.05422664 3.858186663
51.02292652 2.899939468
53.03857658 1.938225252
55.05422664 3.06298996
57.06987671 9.598747681
59.08552677 1.403796828
81.0334912 1.484789075
83.04914126 1.686797447
85.06479133 3.188374077
123.0440559 1.40615608
125.0597059 1.387104536
133.0284058 7.93387654
135.0440559 2.22063079
151.0389705 21.76511839
153.0546206 1.182075942
167.0702706 2.296977689
191.1066561 3.214972425
209.1172208 5.838781576

Name: +ve in-silico MS/MS by CFM-ID for FCVXRNBJCWRZTA-UHFFFAOYSA-N
ID: FCVXRNBJCWRZTA-UHFFFAOYSA-N
Comment: Energy2
Num peaks: 22
39.02292652 1.745093118
41.03857658 3.969259961
43.05422664 2.341543423
49.00727645 5.002699778
51.02292652 12.08700857
53.00219107 1.697781783
53.03857658 4.306093156
55.05422664 8.197002301
57.06987671 12.21954433
59.08552677 2.034729523
67.01784114 2.898036379
79.01784114 1.509399102
79.05422664 1.623232456
81.0334912 3.066126335
83.08552677 1.284214761
92.99710569 1.707890216
95.01275576 2.15187202
97.06479133 2.121459781
123.0440559 1.226949463
133.0284058 3.872177611
135.0440559 2.687994855
151.0389705 3.075711906

Name: +ve in-silico MS/MS by CFM-ID for FYKUVQXVABYKIC-BDAKNGLRSA-N
ID: FYKUVQXVABYKIC-BDAKNGLRSA-N
Comment: Energy0
Num peaks: 6
19.01784114 0.2213295381
151.1117415 3.688508045
153.0910061 0.1446331234
169.1223062 51.90151546
171.1015708 0.1549094219
187.1328709 43.7456541

Name: +ve in-silico MS/MS by CFM-ID for FYKUVQXVABYKIC-BDAKNGLRSA-N
ID: FYKUVQXVABYKIC-BDAKNGLRSA-N
Comment: Energy1
Num peaks: 6
19.01784114 0.1780906588
151.1117415 8.864141708
153.0910061 0.7618972976
169.1223062 56.9565724
171.1015708 0.4602734799
187.1328709 32.69801221

Name: +ve in-silico MS/MS by CFM-ID for FYKUVQXVABYKIC-BDAKNGLRSA-N
ID: FYKUVQXVABYKIC-BDAKNGLRSA-N
Comment: Energy2
Num peaks: 6
15.02292652 1.183236744
151.1117415 29.82042937
153.0910061 13.93978661
169.1223062 51.14870945
171.1015708 1.403241673
187.1328709 1.387885708

Name: +ve in-silico MS/MS by CFM-ID for BPZGLXVGANTPTC-ZJUUUORDSA-N
ID: BPZGLXVGANTPTC-ZJUUUORDSA-N
Comment: Energy0
Num peaks: 9
43.05422664 0.9918277186
57.06987671 1.772253835
145.1011768 1.771075875
163.1117415 1.889850658
165.1273916 1.699845956
173.0960915 1.918948151
181.1223062 0.9814459854
191.1066561 36.16116048
209.1172208 33.02627854

Name: +ve in-silico MS/MS by CFM-ID for BPZGLXVGANTPTC-ZJUUUORDSA-N
ID: BPZGLXVGANTPTC-ZJUUUORDSA-N
Comment: Energy1
Num peaks: 31
39.02292652 2.127674309
41.03857658 2.468456271
43.05422664 4.384942693
65.03857658 1.173938036
67.05422664 3.168334555
69.06987671 3.221476742
79.05422664 1.921940247
81.06987671 1.28472693
95.04914126 0.8593391789
97.06479133 0.9154553745
105.0334912 0.9624179836
107.0491413 1.646800226
135.0440559 2.603230709
137.0597059 1.805956022
139.075356 2.538001994
143.0855268 2.479008291
145.1011768 1.82727197
147.0440559 0.8743551384
147.1168269 1.655358731
149.0597059 2.508274365
151.0389705 5.824090998
151.075356 1.287912394
153.0910061 1.218388279
161.0960915 1.553856639
163.1117415 1.607038747
165.0910061 0.8720136278
165.1273916 1.711287066
173.0960915 1.982436491
181.1223062 1.921557538
191.1066561 12.92000172
209.1172208 8.375924136

Name: +ve in-silico MS/MS by CFM-ID for BPZGLXVGANTPTC-ZJUUUORDSA-N
ID: BPZGLXVGANTPTC-ZJUUUORDSA-N
Comment: Energy2
Num peaks: 31
27.02292652 0.8582839463
39.02292652 8.988901315
41.03857658 9.011673525
43.05422664 4.843568709
45.06987671 1.228961857
49.00727645 1.465703453
51.02292652 2.734570071
53.00219107 0.8708658588
53.03857658 4.924113899
55.01784114 0.8718713773
55.05422664 2.830063737
57.06987671 4.639142024
59.08552677 1.09834729
65.03857658 3.259194369
67.05422664 5.793750021
69.06987671 2.200554477
71.08552677 3.100156295
79.05422664 2.905567358
81.06987671 3.002792273
83.08552677 1.261187644
95.04914126 1.036875939
107.0491413 1.091446272
123.0440559 0.9108817223
135.0440559 1.237822173
137.0597059 1.005732742
141.0910061 0.8516805252
147.0440559 0.9136440309
149.0597059 1.067868263
163.075356 1.446194052
173.0960915 0.8811053499
191.1066561 0.801216488

Name: +ve in-silico MS/MS by CFM-ID for GVKOUUKWAMUVSI-UHFFFAOYSA-N
ID: GVKOUUKWAMUVSI-UHFFFAOYSA-N
Comment: Energy0
Num peaks: 6
43.01784114 2.278153897
149.0960915 13.40790716
167.0702706 3.963642928
167.1066561 20.00220031
191.1066561 2.819107902
209.1172208 41.19963764

Name: +ve in-silico MS/MS by CFM-ID for GVKOUUKWAMUVSI-UHFFFAOYSA-N
ID: GVKOUUKWAMUVSI-UHFFFAOYSA-N
Comment: Energy1
Num peaks: 22
41.03857658 0.8964085602
43.01784114 2.204598447
43.05422664 2.680070441
61.02840582 1.234539809
93.0334912 0.8961678324
105.0334912 3.121245022
107.0491413 2.192740113
109.0647913 2.904789933
123.0440559 2.136894484
125.0597059 4.477717272
133.0647913 1.799091186
137.0960915 1.803089403
139.1117415 1.673712473
147.0804414 2.020053028
149.0960915 20.18049509
151.075356 0.9159730954
165.0546206 1.760999902
167.0702706 4.16725438
167.1066561 13.08018919
191.1066561 1.691772033
193.0859207 0.9281664139
209.1172208 8.128264007

Name: +ve in-silico MS/MS by CFM-ID for GVKOUUKWAMUVSI-UHFFFAOYSA-N
ID: GVKOUUKWAMUVSI-UHFFFAOYSA-N
Comment: Energy2
Num peaks: 31
15.02292652 1.055542567
25.00727645 1.501835729
39.02292652 2.215369352
41.03857658 2.104725544
43.01784114 2.26706379
49.00727645 1.206450855
53.03857658 1.240440055
55.05422664 4.028155433
57.06987671 3.32688338
65.03857658 5.828449535
67.05422664 3.81618197
69.0334912 1.461303643
69.06987671 1.622753086
91.05422664 1.057806474
93.0334912 2.092205074
105.0334912 1.557661477
107.0491413 0.9534850984
109.0647913 1.281928778
117.0698767 1.43019358
119.0855268 2.485766792
121.0647913 1.185551478
121.1011768 2.890499491
131.0855268 1.368736327
133.0647913 3.115441077
135.0804414 1.901740615
137.0960915 5.015146208
139.1117415 3.347343098
147.0804414 1.939256017
149.0960915 11.09341507
151.075356 1.765814526
167.1066561 2.788128909

Name: +ve in-silico MS/MS by CFM-ID for ZUGWRISHBCSTOJ-SNVBAGLBSA-N
ID: ZUGWRISHBCSTOJ-SNVBAGLBSA-N
Comment: Energy0
Num peaks: 21
39.02292652 0.8004558694
53.03857658 0.8692020807
57.06987671 2.757755478
67.05422664 0.834239156
71.08552677 0.9856299086
81.06987671 1.516078218
97.06479133 1.787910938
99.08044139 11.01394003
109.0284058 1.694402169
111.0440559 16.22826854
113.0597059 0.957281039
117.0910061 1.196013689
129.0546206 1.668069419
153.0910061 0.8629835162
155.1066561 1.631582851
167.1066561 0.8344286959
169.1223062 1.681733743
181.1223062 1.471026333
183.1379563 1.501992739
209.1172208 4.572885085
227.1277855 25.70762926

Name: +ve in-silico MS/MS by CFM-ID for ZUGWRISHBCSTOJ-SNVBAGLBSA-N
ID: ZUGWRISHBCSTOJ-SNVBAGLBSA-N
Comment: Energy1
Num peaks: 21
39.02292652 2.624966028
41.03857658 3.062430758
43.05422664 1.36015328
49.00727645 3.712764636
51.02292652 2.031130046
53.03857658 4.052962521
55.05422664 1.400407646
57.06987671 5.732211428
65.03857658 1.938462304
67.05422664 4.26021316
71.08552677 5.004404219
81.06987671 3.16525353
83.04914126 1.700140678
97.06479133 1.156709674
99.08044139 11.70651253
111.0440559 17.28224732
129.0546206 2.33800378
183.1379563 0.8409299968
199.1328709 1.430097176
209.1172208 1.921609471
227.1277855 3.515833643

Name: +ve in-silico MS/MS by CFM-ID for ZUGWRISHBCSTOJ-SNVBAGLBSA-N
ID: ZUGWRISHBCSTOJ-SNVBAGLBSA-N
Comment: Energy2
Num peaks: 21
39.02292652 2.836902661
41.03857658 6.463867267
43.05422664 4.014531442
49.00727645 8.651467328
51.02292652 4.78572449
53.00219107 0.8696040379
53.03857658 10.51651821
55.01784114 0.9329026674
55.05422664 7.938221845
57.06987671 6.382508064
59.08552677 2.529186801
65.03857658 0.9243434212
67.05422664 4.215322259
69.06987671 0.9886051537
71.08552677 4.502465261
73.02840582 0.6435102776
83.04914126 0.9308656898
95.04914126 1.429394399
97.02840582 0.7731420331
99.08044139 6.065647839
111.0440559 3.957418982

Name: +ve in-silico MS/MS by CFM-ID for UGNVBODTSYDQPO-CMPLNLGQSA-N
ID: UGNVBODTSYDQPO-CMPLNLGQSA-N
Comment: Energy0
Num peaks: 13
55.05422664 3.020899611
145.1011768 3.225082404
147.1168269 4.657345516
151.075356 1.024627709
153.0546206 1.386932362
161.0960915 3.017775809
163.1117415 7.576907632
165.0546206 2.216836338
165.1273916 11.9376153
167.0702706 1.820493144
181.1223062 1.104762762
191.1066561 19.49182685
209.1172208 20.42202901

Name: +ve in-silico MS/MS by CFM-ID for UGNVBODTSYDQPO-CMPLNLGQSA-N
ID: UGNVBODTSYDQPO-CMPLNLGQSA-N
Comment: Energy1
Num peaks: 29
39.02292652 2.194362762
41.03857658 1.291773473
53.00219107 0.9388203368
55.05422664 11.79739604
57.06987671 2.165720223
69.0334912 2.981757345
69.06987671 5.227097872
71.04914126 3.273841422
73.06479133 1.505547681
75.08044139 1.043064221
105.0334912 1.005441233
109.0647913 0.9419882696
121.0284058 1.176314471
135.0440559 4.397274536
143.0855268 3.434521351
145.1011768 2.371300824
147.1168269 3.153269657
149.0597059 1.082280139
151.075356 1.316540766
153.0546206 2.915371369
161.0960915 1.395475379
163.1117415 2.312723381
165.1273916 2.9278312
167.1066561 0.8975261398
173.0960915 1.541995617
179.1066561 0.9226955228
181.1223062 1.139100384
191.1066561 10.92267891
209.1172208 4.044013028

Name: +ve in-silico MS/MS by CFM-ID for UGNVBODTSYDQPO-CMPLNLGQSA-N
ID: UGNVBODTSYDQPO-CMPLNLGQSA-N
Comment: Energy2
Num peaks: 31
39.02292652 4.86604156
41.03857658 2.169116368
43.05422664 0.8651133419
53.00219107 1.00925392
55.05422664 13.31262584
57.06987671 5.608508108
65.03857658 1.191676315
69.0334912 5.820558628
69.06987671 1.503476932
71.04914126 2.597450219
75.08044139 1.828973771
83.08552677 4.799640903
85.06479133 0.9660550473
91.05422664 2.070458187
93.06987671 2.050869763
95.01275576 0.8310443723
95.04914126 1.245883595
95.08552677 2.21129865
105.0698767 1.386019107
107.0491413 2.005184322
109.0647913 2.545094453
109.1011768 0.8456031323
119.0855268 1.011275904
121.0284058 2.60614094
123.0440559 1.116263032
135.0440559 3.260315364
145.1011768 1.020282891
147.1168269 3.707975266
149.0597059 0.9724671031
175.075356 1.433992028
191.1066561 0.8801522322

Name: +ve in-silico MS/MS by CFM-ID for GBGOKTDQCPDZMS-NSHDSACASA-N
ID: GBGOKTDQCPDZMS-NSHDSACASA-N
Comment: Energy0
Num peaks: 14
55.05422664 3.255327697
69.06987671 2.247046706
81.0334912 1.391476129
147.1168269 1.412521007
153.0546206 1.843256696
161.0960915 1.666210798
163.1117415 3.53756405
165.0546206 2.925264332
165.1273916 1.758005133
167.0702706 2.575115917
177.0910061 2.399298584
179.1066561 2.179124912
191.1066561 26.04381262
209.1172208 27.67901606

Name: +ve in-silico MS/MS by CFM-ID for GBGOKTDQCPDZMS-NSHDSACASA-N
ID: GBGOKTDQCPDZMS-NSHDSACASA-N
Comment: Energy1
Num peaks: 31
39.02292652 1.779660171
49.00727645 0.7356884558
51.02292652 0.8021662906
55.05422664 9.634290823
65.00219107 0.9451690376
65.03857658 1.484708505
67.05422664 1.995086171
69.06987671 7.434545515
71.08552677 0.8531525655
79.01784114 5.870683939
81.0334912 7.451558146
83.04914126 1.361842263
91.05422664 1.151373885
121.0284058 0.9858540286
135.0440559 4.58228855
143.0855268 1.093958895
145.1011768 1.16023089
147.0440559 0.7638603948
147.1168269 1.725608189
151.0389705 0.8983542906
151.075356 0.8670615359
153.0546206 2.86795722
163.1117415 2.412629969
165.0546206 0.6560593935
165.1273916 1.911505772
169.0859207 0.7303197145
173.0960915 1.389000365
179.1066561 1.014087131
181.1223062 1.19121708
191.1066561 11.23180175
209.1172208 3.647506473

Name: +ve in-silico MS/MS by CFM-ID for GBGOKTDQCPDZMS-NSHDSACASA-N
ID: GBGOKTDQCPDZMS-NSHDSACASA-N
Comment: Energy2
Num peaks: 31
39.02292652 4.343715378
41.00219107 1.044739242
41.03857658 3.042754245
49.00727645 2.268273739
51.02292652 2.792676269
53.03857658 2.984859006
55.05422664 11.86718753
57.06987671 0.8793757922
65.03857658 5.619960105
67.01784114 0.910828794
67.05422664 3.821468855
69.0334912 0.8186630995
69.06987671 3.282575111
71.08552677 0.8621792283
79.01784114 1.459863746
79.05422664 1.604697155
81.0334912 4.190830929
81.06987671 2.02955472
83.04914126 1.494859196
83.08552677 2.227325859
91.05422664 0.8676227183
93.06987671 1.349700362
95.04914126 1.465464045
119.0855268 2.39416494
121.0284058 2.075813889
123.0440559 1.260456551
133.1011768 1.393323556
135.0440559 2.333001908
147.1168269 0.9381839655
163.1117415 1.219138342
175.075356 1.600639989

Name: +ve in-silico MS/MS by CFM-ID for RRXOQHQFJOQLQR-WAYWQWQTSA-N
ID: RRXOQHQFJOQLQR-WAYWQWQTSA-N
Comment: Energy0
Num peaks: 6
41.03857658 2.279080617
167.0702706 2.222205337
177.0910061 2.952176933
181.0859207 1.80460929
193.0859207 1.312836739
209.1172208 81.67907571

Name: +ve in-silico MS/MS by CFM-ID for RRXOQHQFJOQLQR-WAYWQWQTSA-N
ID: RRXOQHQFJOQLQR-WAYWQWQTSA-N
Comment: Energy1
Num peaks: 16
25.00727645 1.587826931
39.02292652 2.409775587
41.03857658 7.831002054
65.03857658 1.388100755
85.02840582 1.276261372
89.05970595 1.328315022
121.0647913 1.923066278
125.0960915 1.446559785
135.0804414 1.544189032
163.075356 3.571054467
165.0910061 7.305607301
167.0702706 4.227870653
177.0910061 4.726616133
181.0859207 2.352113584
193.0859207 2.28721824
209.1172208 35.78499618

Name: +ve in-silico MS/MS by CFM-ID for RRXOQHQFJOQLQR-WAYWQWQTSA-N
ID: RRXOQHQFJOQLQR-WAYWQWQTSA-N
Comment: Energy2
Num peaks: 26
15.02292652 1.305805663
39.02292652 6.916685074
41.03857658 10.34290826
43.05422664 1.468321738
49.00727645 2.052977972
51.02292652 1.908947692
63.02292652 5.500663331
65.03857658 7.730015142
67.05422664 2.57587362
79.01784114 2.593171557
81.0334912 1.900392541
83.04914126 1.407047072
91.05422664 3.268512693
119.0491413 1.976589031
121.0647913 1.959097211
123.0440559 1.008032394
123.0804414 1.164171725
133.0647913 1.720115937
137.0597059 4.088181202
149.0597059 1.711729218
153.0546206 3.003926455
163.075356 4.007840247
167.0702706 3.737631325
177.0910061 1.683212311
179.1066561 1.202842364
193.0859207 4.441558333

Name: +ve in-silico MS/MS by CFM-ID for DARGUPSDBIBHDD-SNVBAGLBSA-N
ID: DARGUPSDBIBHDD-SNVBAGLBSA-N
Comment: Energy0
Num peaks: 6
137.0597059 1.920114725
139.075356 1.685830828
177.0910061 6.741829572
179.1066561 2.21944254
193.0859207 3.909757751
209.1172208 76.12883383

Name: +ve in-silico MS/MS by CFM-ID for DARGUPSDBIBHDD-SNVBAGLBSA-N
ID: DARGUPSDBIBHDD-SNVBAGLBSA-N
Comment: Energy1
Num peaks: 11
71.04914126 3.141755283
137.0597059 2.207967235
139.075356 2.872027487
151.075356 2.399214475
163.075356 1.750314284
165.0910061 3.124473017
177.0910061 10.77037292
179.1066561 2.168759736
181.0859207 2.417180749
193.0859207 10.15335226
209.1172208 39.28813835

Name: +ve in-silico MS/MS by CFM-ID for DARGUPSDBIBHDD-SNVBAGLBSA-N
ID: DARGUPSDBIBHDD-SNVBAGLBSA-N
Comment: Energy2
Num peaks: 31
15.02292652 1.241521943
39.02292652 1.755856515
41.03857658 2.31860365
49.00727645 2.33617063
51.02292652 2.844053179
53.03857658 1.914033351
55.01784114 1.384915779
65.03857658 1.054350061
69.0334912 1.297278189
91.05422664 1.725105926
93.0334912 5.2997668
95.04914126 1.28421826
107.0491413 4.460726344
109.0647913 3.83847066
121.0647913 4.556886608
123.0440559 3.707377589
125.0597059 1.369303245
133.0647913 1.974877974
135.0804414 1.845901137
137.0597059 7.643714926
139.075356 1.770420359
145.0647913 1.642828779
147.0804414 1.999602227
151.075356 1.875444979
161.0597059 1.965514993
163.075356 6.5731903
165.0910061 2.082880907
177.0546206 1.363327307
177.0910061 2.148024914
179.1066561 1.061797019
193.0859207 3.116704655

Name: +ve in-silico MS/MS by CFM-ID for DDMXBVSMDXJGPL-VAPHQMJDSA-N
ID: DDMXBVSMDXJGPL-VAPHQMJDSA-N
Comment: Energy0
Num peaks: 6
81.06987671 1.535287419
111.0804414 1.925216099
145.0859207 3.881195011
151.1117415 4.060888137
169.1223062 20.97818755
187.1328709 53.49581775

Name: +ve in-silico MS/MS by CFM-ID for DDMXBVSMDXJGPL-VAPHQMJDSA-N
ID: DDMXBVSMDXJGPL-VAPHQMJDSA-N
Comment: Energy1
Num peaks: 14
41.03857658 2.171869115
43.05422664 4.138783422
81.06987671 8.988191575
83.08552677 4.801361708
85.10117684 3.560195534
125.0597059 2.490248967
127.075356 6.511764943
141.1273916 1.667240683
143.0702706 2.047973652
145.0859207 6.846986466
151.1117415 4.640190795
159.1379563 1.755445567
169.1223062 13.7253826
187.1328709 17.07423595

Name: +ve in-silico MS/MS by CFM-ID for DDMXBVSMDXJGPL-VAPHQMJDSA-N
ID: DDMXBVSMDXJGPL-VAPHQMJDSA-N
Comment: Energy2
Num peaks: 23
41.03857658 1.817925758
43.05422664 1.443155745
55.05422664 2.80304239
57.06987671 3.2469017
79.05422664 4.070238423
81.06987671 10.71151301
83.08552677 3.304632951
85.10117684 1.368591655
93.06987671 3.840574069
95.08552677 3.409597789
97.10117684 3.152474844
107.0855268 2.615264916
109.0647913 1.47746181
109.1011768 2.290870801
111.0804414 3.770727904
111.1168269 1.92878496
125.0960915 1.617023698
139.1117415 2.673222641
141.1273916 1.597474355
151.1117415 11.27964354
153.0910061 5.891226891
169.1223062 5.032698428
171.1015708 1.302029786

Name: +ve in-silico MS/MS by CFM-ID for ZCGVVQPQXLHSRF-UHFFFAOYSA-N
ID: ZCGVVQPQXLHSRF-UHFFFAOYSA-N
Comment: Energy0
Num peaks: 6
137.0597059 10.17250626
139.075356 2.487114321
151.075356 8.175169895
195.1015708 8.479107209
197.1172208 2.277764107
227.1277855 56.49834302

Name: +ve in-silico MS/MS by CFM-ID for ZCGVVQPQXLHSRF-UHFFFAOYSA-N
ID: ZCGVVQPQXLHSRF-UHFFFAOYSA-N
Comment: Energy1
Num peaks: 12
33.0334912 1.934658542
89.05970595 1.435327706
107.0491413 1.658213151
137.0597059 17.63983488
139.075356 4.52870431
151.075356 13.21873495
169.0859207 1.773011137
183.1015708 1.641103768
195.1015708 9.564378295
197.1172208 1.57632019
211.0964854 1.578127449
227.1277855 23.60731154

Name: +ve in-silico MS/MS by CFM-ID for ZCGVVQPQXLHSRF-UHFFFAOYSA-N
ID: ZCGVVQPQXLHSRF-UHFFFAOYSA-N
Comment: Energy2
Num peaks: 24
15.02292652 1.512385496
25.00727645 1.381703647
45.0334912 2.689527737
49.00727645 2.470175578
51.02292652 3.111239798
53.03857658 1.208982068
65.03857658 2.061304227
67.05422664 1.148653552
79.01784114 1.43341936
93.0334912 4.013372312
95.04914126 3.575673824
105.0334912 2.685486557
107.0491413 6.986358281
109.0647913 2.008243761
121.0647913 8.594137754
123.0440559 4.966249191
123.0804414 2.628992926
125.0597059 1.142360546
135.0440559 4.320585471
137.0597059 10.32796855
139.075356 1.869115473
151.075356 7.644629035
165.0910061 1.116997391
181.0859207 1.375469462

Name: +ve in-silico MS/MS by CFM-ID for SMYWKSLAJMPFSS-UHFFFAOYSA-N
ID: SMYWKSLAJMPFSS-UHFFFAOYSA-N
Comment: Energy0
Num peaks: 6
107.0491413 1.315894684
149.0960915 2.279185831
163.1117415 6.112734779
173.0960915 7.491807996
191.1066561 44.88250511
209.1172208 19.63906989

Name: +ve in-silico MS/MS by CFM-ID for SMYWKSLAJMPFSS-UHFFFAOYSA-N
ID: SMYWKSLAJMPFSS-UHFFFAOYSA-N
Comment: Energy1
Num peaks: 31
39.02292652 1.463873722
41.03857658 1.880794414
51.02292652 0.6996968302
53.03857658 2.453149243
55.05422664 2.852703602
67.05422664 0.8454259087
69.06987671 2.467109666
73.02840582 0.8325016364
81.0334912 0.9873039685
83.04914126 1.149004322
87.04405588 0.6260087678
95.04914126 1.531040004
97.06479133 2.016059842
101.0597059 1.423471428
105.0334912 2.007361369
107.0491413 4.917655175
109.0647913 1.29995507
113.0597059 0.6237115138
115.075356 2.003236156
119.0491413 0.9382262167
121.0647913 1.606977734
133.0647913 0.812961555
135.0804414 1.250822242
147.0804414 1.472896391
149.0960915 4.722380534
161.0960915 1.019469339
163.1117415 10.66363963
165.1273916 1.118480768
173.0960915 3.531533246
191.1066561 11.61375712
209.1172208 5.547736568

Name: +ve in-silico MS/MS by CFM-ID for SMYWKSLAJMPFSS-UHFFFAOYSA-N
ID: SMYWKSLAJMPFSS-UHFFFAOYSA-N
Comment: Energy2
Num peaks: 31
27.02292652 2.17617051
39.02292652 4.331277621
41.03857658 7.90616775
43.05422664 1.357536037
49.00727645 4.018527253
51.02292652 1.30171392
53.03857658 4.318768412
55.05422664 7.291388125
57.06987671 1.260323659
59.01275576 2.404487176
65.03857658 0.7860073501
67.05422664 1.274838541
68.99710569 1.395565038
69.06987671 4.626823133
71.01275576 0.9885986963
71.08552677 0.8693053963
73.02840582 1.014225867
77.03857658 0.936145314
79.01784114 0.8258603657
79.05422664 1.900498681
95.04914126 0.8447792058
105.0334912 1.945419973
107.0491413 4.884722997
119.0491413 0.8820657275
119.0855268 1.021696401
121.0647913 1.507028119
133.1011768 2.449075801
145.1011768 0.9288249469
147.0804414 1.106595515
149.0960915 1.078800419
163.1117415 1.376777139

Name: +ve in-silico MS/MS by CFM-ID for YBBFHZOLGNSKEP-SGIHWFKDSA-N
ID: YBBFHZOLGNSKEP-SGIHWFKDSA-N
Comment: Energy0
Num peaks: 6
151.1117415 2.278001493
155.1066561 0.2449407899
157.1223062 0.130230185
169.1223062 23.03461787
171.1015708 0.2351312389
187.1328709 73.53909203

Name: +ve in-silico MS/MS by CFM-ID for YBBFHZOLGNSKEP-SGIHWFKDSA-N
ID: YBBFHZOLGNSKEP-SGIHWFKDSA-N
Comment: Energy1
Num peaks: 6
151.1117415 12.98605376
153.0910061 0.9089346628
155.1066561 0.8732765792
157.1223062 0.5885839313
169.1223062 43.00022442
187.1328709 39.76975589

Name: +ve in-silico MS/MS by CFM-ID for YBBFHZOLGNSKEP-SGIHWFKDSA-N
ID: YBBFHZOLGNSKEP-SGIHWFKDSA-N
Comment: Energy2
Num peaks: 6
137.0960915 6.481476596
139.075356 2.658612858
139.1117415 4.130781558
151.1117415 30.23904556
153.0910061 14.54948728
169.1223062 24.76926052

Name: +ve in-silico MS/MS by CFM-ID for HJXARZMWFOEQTO-HWKANZROSA-N
ID: HJXARZMWFOEQTO-HWKANZROSA-N
Comment: Energy0
Num peaks: 6
57.0334912 1.621222865
137.0597059 1.57576524
151.075356 1.716552395
177.0910061 4.29354229
191.1066561 36.52907351
209.1172208 36.18500964

Name: +ve in-silico MS/MS by CFM-ID for HJXARZMWFOEQTO-HWKANZROSA-N
ID: HJXARZMWFOEQTO-HWKANZROSA-N
Comment: Energy1
Num peaks: 20
39.02292652 2.920459552
41.03857658 2.354999215
51.02292652 1.297756766
53.03857658 2.737352269
55.01784114 5.862599845
57.0334912 2.754561224
59.04914126 1.149661853
71.04914126 1.795453111
137.0597059 3.01709597
147.0804414 1.993533943
151.075356 6.097317596
159.0804414 1.694756872
161.0960915 1.899443919
163.075356 2.316113561
165.0910061 1.524664789
175.075356 1.22140055
177.0910061 3.332855224
179.1066561 1.190488653
191.1066561 24.70610968
209.1172208 11.02945959

Name: +ve in-silico MS/MS by CFM-ID for HJXARZMWFOEQTO-HWKANZROSA-N
ID: HJXARZMWFOEQTO-HWKANZROSA-N
Comment: Energy2
Num peaks: 31
27.02292652 1.731056221
39.02292652 7.294681636
41.03857658 6.936685296
49.00727645 2.493727881
51.02292652 3.967888077
53.03857658 2.076496237
55.01784114 2.677593389
55.05422664 1.219020754
57.0334912 1.824963153
65.03857658 1.267753477
75.02292652 1.387961415
77.03857658 1.15215471
91.05422664 1.307306993
101.0385766 1.374351451
107.0491413 1.188207951
121.0647913 1.113874204
131.0491413 1.619316156
133.0647913 1.977460533
135.0440559 1.162661131
137.0597059 4.913074732
145.0647913 2.554439285
147.0804414 2.684581234
149.0597059 1.580321796
151.075356 3.127613723
159.0804414 1.957504859
161.0597059 2.122094207
161.0960915 2.880317888
163.075356 3.224520452
165.0910061 1.301966641
175.075356 2.734660459
191.1066561 1.553067108

Name: +ve in-silico MS/MS by CFM-ID for SEMXBUSGKZIPBZ-FFWSUHOLSA-N
ID: SEMXBUSGKZIPBZ-FFWSUHOLSA-N
Comment: Energy0
Num peaks: 9
100.0756904 10.33583253
117.0546206 2.735384154
128.070605 3.731912617
129.0546206 3.858056969
146.0811697 28.77977324
157.0495352 2.647854704
174.0760843 6.53401131
175.0600999 5.094772274
192.086649 16.91209975

Name: +ve in-silico MS/MS by CFM-ID for SEMXBUSGKZIPBZ-FFWSUHOLSA-N
ID: SEMXBUSGKZIPBZ-FFWSUHOLSA-N
Comment: Energy1
Num peaks: 19
28.01817548 2.297600581
29.03857658 4.593303175
31.05422664 1.72149658
40.01817548 2.64029305
42.03382555 8.055098006
44.04947561 4.201083637
71.01275576 1.441599323
71.04914126 1.906653155
74.02365479 9.450664234
88.03930485 3.405840506
100.0756904 9.921408028
102.0913404 1.446605576
117.0546206 2.568739611
128.070605 4.18332822
129.0546206 5.115434836
130.086255 2.032159431
146.0811697 12.7538249
174.0760843 1.567380338
192.086649 1.355511391

Name: +ve in-silico MS/MS by CFM-ID for SEMXBUSGKZIPBZ-FFWSUHOLSA-N
ID: SEMXBUSGKZIPBZ-FFWSUHOLSA-N
Comment: Energy2
Num peaks: 17
28.01817548 1.50472306
40.01817548 1.362561361
42.03382555 9.817932545
44.04947561 4.441908249
57.0334912 6.332005636
71.04914126 18.80793563
73.06479133 2.40510407
85.02840582 2.24473868
99.04405588 2.553787826
100.0756904 16.38322079
101.0597059 3.030063659
103.0389705 2.700443339
117.0546206 1.593198376
128.070605 2.682877194
129.0546206 1.368206843
130.086255 1.418865364
146.0811697 1.556602002

Name: +ve in-silico MS/MS by CFM-ID for OQMJILQCXYKZEM-SSDOTTSWSA-N
ID: OQMJILQCXYKZEM-SSDOTTSWSA-N
Comment: Energy0
Num peaks: 6
57.0334912 1.895751724
59.04914126 11.81679254
163.075356 1.636782123
177.0910061 3.795667731
191.1066561 1.911361249
209.1172208 62.23297178

Name: +ve in-silico MS/MS by CFM-ID for OQMJILQCXYKZEM-SSDOTTSWSA-N
ID: OQMJILQCXYKZEM-SSDOTTSWSA-N
Comment: Energy1
Num peaks: 16
41.03857658 2.249582236
59.04914126 6.717547073
137.0597059 2.489849431
149.0597059 7.138883412
151.075356 4.339901509
163.075356 7.347955698
165.0546206 4.295868544
165.0910061 4.036836524
167.0702706 6.372179899
177.0910061 2.388792988
179.0702706 3.373039527
179.1066561 3.931182169
181.0859207 5.966222541
191.1066561 3.625878602
193.0859207 2.397303527
209.1172208 13.61062546

Name: +ve in-silico MS/MS by CFM-ID for OQMJILQCXYKZEM-SSDOTTSWSA-N
ID: OQMJILQCXYKZEM-SSDOTTSWSA-N
Comment: Energy2
Num peaks: 31
15.02292652 1.182184427
39.02292652 3.597512004
41.03857658 8.066481598
43.01784114 1.096231959
43.05422664 3.18092842
45.0334912 1.136748706
55.01784114 1.355259718
57.0334912 3.138669064
59.04914126 10.53597405
61.06479133 1.508358562
71.04914126 1.23795705
93.0334912 1.351570019
95.04914126 3.109649068
97.06479133 1.076268927
105.0334912 2.905505145
107.0491413 1.028774746
119.0491413 2.514908451
121.0284058 0.996945066
121.0647913 1.800894895
133.0284058 1.007080821
133.0647913 2.528555916
135.0440559 3.431614497
147.0804414 1.443546101
149.0597059 3.912363142
151.075356 3.415587546
161.0597059 1.025513277
163.075356 1.454444388
165.0910061 3.032794025
167.0702706 1.266372623
177.0910061 1.079715566
193.0859207 1.379394546

Name: +ve in-silico MS/MS by CFM-ID for GGOJRYWHKVYFQK-XQCVOTFFSA-N
ID: GGOJRYWHKVYFQK-XQCVOTFFSA-N
Comment: Energy0
Num peaks: 6
144.0655196 0.06422070322
146.0811697 0.06240740598
156.0655196 4.044496686
162.0760843 0.1354951582
174.0760843 57.42332607
192.086649 37.6371887

Name: +ve in-silico MS/MS by CFM-ID for GGOJRYWHKVYFQK-XQCVOTFFSA-N
ID: GGOJRYWHKVYFQK-XQCVOTFFSA-N
Comment: Energy1
Num peaks: 6
112.0393049 1.263304061
114.0549549 1.461053754
144.0655196 1.209532038
156.0655196 17.73852125
174.0760843 59.07724444
192.086649 11.15574441

Name: +ve in-silico MS/MS by CFM-ID for GGOJRYWHKVYFQK-XQCVOTFFSA-N
ID: GGOJRYWHKVYFQK-XQCVOTFFSA-N
Comment: Energy2
Num peaks: 11
41.00219107 1.708037244
43.01784114 1.462751857
82.02874017 15.61342337
84.04439023 4.21581421
86.0600403 7.067777251
100.0393049 5.709188827
112.0393049 4.044228768
114.0549549 4.877329613
116.070605 1.70182836
156.0655196 23.80755658
174.0760843 10.35317525

Name: +ve in-silico MS/MS by CFM-ID for JICIVEUAPHTTNP-XKSSXDPKSA-N
ID: JICIVEUAPHTTNP-XKSSXDPKSA-N
Comment: Energy0
Num peaks: 7
111.0804414 3.719694117
113.0960915 2.589106543
151.1117415 5.024107847
155.1066561 1.409994316
159.1379563 1.393896854
169.1223062 20.51616978
187.1328709 46.73390374

Name: +ve in-silico MS/MS by CFM-ID for JICIVEUAPHTTNP-XKSSXDPKSA-N
ID: JICIVEUAPHTTNP-XKSSXDPKSA-N
Comment: Energy1
Num peaks: 30
41.03857658 2.160283814
43.05422664 1.850953445
53.03857658 2.389256993
55.05422664 4.433603215
57.0334912 1.007492939
57.06987671 5.254233824
69.0334912 1.539195142
71.04914126 1.521476543
75.04405588 0.9136940112
83.04914126 2.144676995
83.08552677 1.492510639
85.06479133 2.197841334
85.10117684 1.272965114
93.06987671 1.254422626
95.08552677 0.8600260284
97.06479133 1.091182701
99.08044139 1.557855928
109.0647913 1.134014027
111.0804414 7.184429655
113.0960915 6.19906891
115.1117415 0.8143822095
117.0910061 1.175556125
129.0910061 1.225244443
137.0960915 1.275580898
141.1273916 0.8092065031
151.1117415 7.309358741
157.1223062 0.8366681316
159.1379563 2.513657644
169.1223062 9.604236207
187.1328709 7.369952113

Name: +ve in-silico MS/MS by CFM-ID for JICIVEUAPHTTNP-XKSSXDPKSA-N
ID: JICIVEUAPHTTNP-XKSSXDPKSA-N
Comment: Energy2
Num peaks: 31
25.00727645 1.185746498
27.02292652 1.885074934
39.02292652 3.865683388
41.00219107 1.097174566
41.03857658 5.073307401
43.05422664 2.659050897
51.02292652 3.426452228
53.03857658 6.762077486
55.05422664 9.923659331
57.06987671 9.407400642
65.03857658 1.421382036
69.0334912 2.636909993
69.06987671 1.11774993
71.04914126 1.670076799
81.0334912 1.336968054
81.06987671 1.523804737
83.04914126 1.253916379
83.08552677 1.927137898
85.06479133 1.808597841
85.10117684 2.430431854
95.04914126 1.291461477
95.08552677 1.160110544
99.08044139 1.84054685
109.0647913 1.354732438
111.0804414 0.9792702788
113.0960915 1.582139981
115.075356 1.076521319
137.0960915 1.291632709
141.1273916 1.158790899
151.1117415 1.979500599
153.0910061 0.9965944454

Name: +ve in-silico MS/MS by CFM-ID for YBMDBMYALSGVCL-WAYWQWQTSA-N
ID: YBMDBMYALSGVCL-WAYWQWQTSA-N
Comment: Energy0
Num peaks: 6
41.03857658 3.288172691
167.0702706 2.00166548
177.0910061 8.039185385
179.1066561 2.143671998
181.0859207 1.696473319
209.1172208 74.94105112

Name: +ve in-silico MS/MS by CFM-ID for YBMDBMYALSGVCL-WAYWQWQTSA-N
ID: YBMDBMYALSGVCL-WAYWQWQTSA-N
Comment: Energy1
Num peaks: 14
25.00727645 1.512178267
39.02292652 2.112040628
41.03857658 18.46601513
95.04914126 1.561427687
99.08044139 1.4308644
111.0440559 1.327654439
151.075356 3.617748107
155.1066561 2.797428693
167.0702706 1.585172973
169.0859207 1.184572816
177.0910061 8.745521069
181.0859207 2.150483706
193.0859207 2.807303524
209.1172208 30.92869203

Name: +ve in-silico MS/MS by CFM-ID for YBMDBMYALSGVCL-WAYWQWQTSA-N
ID: YBMDBMYALSGVCL-WAYWQWQTSA-N
Comment: Energy2
Num peaks: 20
39.02292652 10.36219669
41.03857658 17.3135705
43.05422664 4.70220308
45.0334912 1.54385523
49.00727645 7.900930029
55.05422664 1.911338843
57.0334912 4.472743044
65.03857658 2.825621506
117.0334912 1.143497992
121.0647913 2.680043492
137.0597059 3.427340858
145.0647913 1.424910044
147.0804414 1.678007176
153.0546206 2.785325303
163.075356 5.091826548
165.0910061 1.589507206
167.0702706 3.051966712
177.0910061 1.868011025
181.0859207 1.229378726
193.0859207 3.230081383

Name: +ve in-silico MS/MS by CFM-ID for OWGMKPUUVAPERD-AATRIKPKSA-N
ID: OWGMKPUUVAPERD-AATRIKPKSA-N
Comment: Energy0
Num peaks: 6
135.0440559 7.652422656
149.0597059 2.517372139
151.075356 3.281098246
173.0960915 18.013313
191.1066561 40.44652101
209.1172208 12.80513816

Name: +ve in-silico MS/MS by CFM-ID for OWGMKPUUVAPERD-AATRIKPKSA-N
ID: OWGMKPUUVAPERD-AATRIKPKSA-N
Comment: Energy1
Num peaks: 17
55.05422664 1.821159137
67.05422664 2.866759279
73.06479133 1.978900331
85.06479133 1.586739379
107.0491413 1.767246424
131.0491413 2.491306071
133.0284058 1.866597864
133.0647913 3.323277678
135.0440559 10.80665726
149.0597059 1.46944245
151.075356 1.669323353
159.0804414 1.805610765
161.0960915 2.321636464
163.1117415 3.629928816
173.0960915 19.22703352
191.1066561 18.16274268
209.1172208 4.090015591

Name: +ve in-silico MS/MS by CFM-ID for OWGMKPUUVAPERD-AATRIKPKSA-N
ID: OWGMKPUUVAPERD-AATRIKPKSA-N
Comment: Energy2
Num peaks: 27
39.02292652 1.114724338
55.05422664 4.979108617
57.0334912 1.064040489
65.03857658 3.108570639
67.05422664 3.682855458
69.06987671 2.345327213
79.01784114 3.322267643
81.0334912 1.572572798
83.04914126 1.448718522
89.03857658 1.053764801
93.0334912 2.622387949
105.0334912 5.714010432
107.0491413 4.73465902
121.0647913 1.170930926
131.0491413 3.155071384
133.0284058 2.600340303
133.0647913 3.089610967
135.0440559 7.886317726
145.0647913 1.297694528
147.0804414 1.437422894
149.0960915 1.237478983
159.0804414 3.389970173
161.0960915 1.958671939
163.1117415 4.084677283
173.0960915 8.134718616
175.075356 2.231179793
191.1066561 1.835154242

Name: +ve in-silico MS/MS by CFM-ID for IQGLAWZCMQYBPA-AVYQTKNZSA-N
ID: IQGLAWZCMQYBPA-AVYQTKNZSA-N
Comment: Energy0
Num peaks: 15
41.03857658 1.315286165
43.05422664 1.104925187
55.05422664 0.9717301601
67.05422664 0.9720826774
85.06479133 2.545904371
123.0440559 0.8327883438
147.0804414 1.146207684
149.0960915 2.266571251
163.1117415 4.471349027
165.0910061 0.8615501569
167.1066561 2.847968992
181.1223062 5.391215162
191.1066561 13.4161546
209.1172208 26.17841918
227.1277855 16.0225513

Name: +ve in-silico MS/MS by CFM-ID for IQGLAWZCMQYBPA-AVYQTKNZSA-N
ID: IQGLAWZCMQYBPA-AVYQTKNZSA-N
Comment: Energy1
Num peaks: 31
39.02292652 2.655744887
41.03857658 4.060864907
43.05422664 1.464243591
55.05422664 3.007094294
67.05422664 1.911652827
77.03857658 1.026623417
81.0334912 1.06719647
83.04914126 0.894601707
85.06479133 2.918200913
95.04914126 1.686032963
97.02840582 1.147741269
109.0284058 0.749520495
121.0647913 0.9609396921
123.0440559 1.192774026
125.0597059 2.265023927
127.075356 1.581372152
139.075356 0.7844240809
147.0804414 0.8758252558
149.0960915 2.53916804
153.0546206 1.323554111
155.0702706 0.9700647489
163.1117415 5.945295871
165.0910061 0.7687773359
165.1273916 1.952640312
167.1066561 1.800648729
171.0651853 0.8021189969
181.1223062 5.789744523
183.1379563 0.7496084143
191.1066561 4.570381066
209.1172208 5.033045935
227.1277855 2.043077064

Name: +ve in-silico MS/MS by CFM-ID for IQGLAWZCMQYBPA-AVYQTKNZSA-N
ID: IQGLAWZCMQYBPA-AVYQTKNZSA-N
Comment: Energy2
Num peaks: 31
39.02292652 4.016540727
41.03857658 6.963794914
43.05422664 4.512924732
51.02292652 4.270451074
53.03857658 2.781912961
55.05422664 6.376445533
57.06987671 1.106060785
63.02292652 1.061475377
65.03857658 1.10194125
67.05422664 1.126680512
77.03857658 1.45329314
79.01784114 1.39670089
79.05422664 1.327731285
81.0334912 2.478725073
81.06987671 1.098328204
83.04914126 1.079030249
83.08552677 1.350930683
85.06479133 1.992690376
95.01275576 1.086214984
95.04914126 1.91772263
97.02840582 1.159953433
109.0284058 2.133750962
111.0440559 1.212587146
125.0597059 1.844318812
125.0960915 1.231297319
139.075356 1.06052898
147.0804414 1.595218875
149.0960915 1.969453985
155.0702706 1.126801115
163.1117415 1.313357379
165.1273916 1.135639967

Name: +ve in-silico MS/MS by CFM-ID for RDEMBVWNDISGTG-WIGPCGMCSA-N
ID: RDEMBVWNDISGTG-WIGPCGMCSA-N
Comment: Energy0
Num peaks: 7
53.03857658 1.198197588
55.05422664 1.075107967
75.04405588 1.649956775
97.06479133 1.790990841
151.1117415 25.82749046
169.1223062 35.46207657
187.1328709 13.65368221

Name: +ve in-silico MS/MS by CFM-ID for RDEMBVWNDISGTG-WIGPCGMCSA-N
ID: RDEMBVWNDISGTG-WIGPCGMCSA-N
Comment: Energy1
Num peaks: 30
41.03857658 1.164167397
43.01784114 0.9323829455
45.0334912 2.427338708
47.04914126 2.897498447
53.03857658 4.158598671
55.01784114 1.336704381
55.05422664 1.662988584
57.0334912 3.36272222
59.04914126 1.278875827
67.05422664 3.096964344
69.0334912 1.559452638
69.06987671 1.204403503
71.04914126 2.775166265
73.02840582 1.053518326
73.06479133 2.931736575
75.04405588 2.398685539
79.05422664 2.61340795
81.06987671 0.8785789514
89.05970595 0.8687684307
93.06987671 2.016781595
95.08552677 2.120304467
97.06479133 2.852661227
101.0597059 1.159089143
111.0804414 1.256480567
113.0960915 0.8691927906
123.0804414 1.520059859
137.0960915 0.8203578638
151.1117415 14.44713008
169.1223062 11.56649123
187.1328709 2.905143014

Name: +ve in-silico MS/MS by CFM-ID for RDEMBVWNDISGTG-WIGPCGMCSA-N
ID: RDEMBVWNDISGTG-WIGPCGMCSA-N
Comment: Energy2
Num peaks: 31
39.02292652 3.750196837
41.03857658 3.921437382
43.01784114 1.762548815
45.0334912 2.27741202
51.02292652 1.764246709
53.00219107 1.584167111
53.03857658 5.938010673
55.01784114 3.165879002
55.05422664 3.702487182
57.0334912 4.535428772
59.04914126 1.863990233
67.01784114 1.465747469
67.05422664 4.855951707
69.0334912 2.483986278
69.06987671 1.279531379
71.04914126 4.879842701
73.06479133 2.8152575
75.04405588 1.556044609
79.05422664 1.572562955
81.06987671 1.429581877
93.06987671 2.862386453
95.08552677 1.895301801
97.06479133 1.450326443
101.0597059 1.147873828
113.0597059 1.192321083
115.075356 1.364943418
123.0804414 1.173648388
125.0597059 1.519422806
127.075356 1.659603051
137.0960915 1.342319097
151.1117415 5.117275175

Name: +ve in-silico MS/MS by CFM-ID for WQULNIFIWNOOTN-BVNKDQMESA-N
ID: WQULNIFIWNOOTN-BVNKDQMESA-N
Comment: Energy0
Num peaks: 12
47.04914126 1.503328485
135.0804414 1.206243956
151.075356 2.10152707
153.0910061 1.279307964
163.075356 1.037362154
181.0859207 4.190404015
183.1015708 1.700047153
191.1066561 2.796280083
197.1172208 1.106055692
199.0964854 2.735521127
209.1172208 32.31257584
227.1277855 28.26957421

Name: +ve in-silico MS/MS by CFM-ID for WQULNIFIWNOOTN-BVNKDQMESA-N
ID: WQULNIFIWNOOTN-BVNKDQMESA-N
Comment: Energy1
Num peaks: 31
39.02292652 1.455318469
41.03857658 1.103203023
47.04914126 5.576993503
53.00219107 1.683753661
69.0334912 1.514276062
81.0334912 1.049900377
97.06479133 1.179018928
109.0284058 1.607107307
111.0440559 1.091475585
123.0804414 1.046525036
125.0960915 1.236251492
133.0647913 3.287840936
135.0804414 2.130939739
137.0960915 1.957320717
151.075356 4.000144378
153.0546206 1.294223701
153.0910061 4.387062123
155.0702706 1.822806244
155.1066561 1.111674212
157.1223062 1.284388329
163.075356 3.125637349
165.0546206 1.086397841
169.0859207 1.103850141
181.0859207 5.752408138
183.1015708 1.621917413
191.1066561 2.244670145
195.1015708 1.056505063
197.1172208 1.489931589
199.1328709 1.566322385
209.1172208 7.663856765
227.1277855 4.820826085

Name: +ve in-silico MS/MS by CFM-ID for WQULNIFIWNOOTN-BVNKDQMESA-N
ID: WQULNIFIWNOOTN-BVNKDQMESA-N
Comment: Energy2
Num peaks: 31
39.02292652 2.655425783
41.03857658 2.342256543
43.05422664 1.088576912
47.04914126 1.789523575
51.02292652 1.66442813
53.00219107 1.71256756
55.01784114 1.401774896
69.0334912 1.584876228
71.01275576 2.315625567
77.03857658 1.717866535
79.05422664 1.082676396
81.06987671 1.06089707
83.01275576 1.201621848
85.02840582 1.412361824
95.04914126 1.545115704
97.06479133 5.311036772
99.04405588 1.623418454
109.0284058 1.056212402
111.0804414 2.236923549
123.0804414 1.068583851
135.0804414 1.126935154
149.0597059 1.186162047
151.075356 4.711723854
153.0910061 2.807704657
163.075356 2.583860786
165.0910061 4.025679014
167.1066561 2.1074551
169.0859207 1.278531275
181.0859207 2.385461641
183.1015708 1.578878532
193.0859207 1.051371247

Name: +ve in-silico MS/MS by CFM-ID for JICIVEUAPHTTNP-OYNCUSHFSA-N
ID: JICIVEUAPHTTNP-OYNCUSHFSA-N
Comment: Energy0
Num peaks: 7
111.0804414 3.719694117
113.0960915 2.589106543
151.1117415 5.024107847
155.1066561 1.409994316
159.1379563 1.393896854
169.1223062 20.51616978
187.1328709 46.73390374

Name: +ve in-silico MS/MS by CFM-ID for JICIVEUAPHTTNP-OYNCUSHFSA-N
ID: JICIVEUAPHTTNP-OYNCUSHFSA-N
Comment: Energy1
Num peaks: 30
41.03857658 2.160283814
43.05422664 1.850953445
53.03857658 2.389256993
55.05422664 4.433603215
57.0334912 1.007492939
57.06987671 5.254233824
69.0334912 1.539195142
71.04914126 1.521476543
75.04405588 0.9136940112
83.04914126 2.144676995
83.08552677 1.492510639
85.06479133 2.197841334
85.10117684 1.272965114
93.06987671 1.254422626
95.08552677 0.8600260284
97.06479133 1.091182701
99.08044139 1.557855928
109.0647913 1.134014027
111.0804414 7.184429655
113.0960915 6.19906891
115.1117415 0.8143822095
117.0910061 1.175556125
129.0910061 1.225244443
137.0960915 1.275580898
141.1273916 0.8092065031
151.1117415 7.309358741
157.1223062 0.8366681316
159.1379563 2.513657644
169.1223062 9.604236207
187.1328709 7.369952113

Name: +ve in-silico MS/MS by CFM-ID for JICIVEUAPHTTNP-OYNCUSHFSA-N
ID: JICIVEUAPHTTNP-OYNCUSHFSA-N
Comment: Energy2
Num peaks: 31
25.00727645 1.185746498
27.02292652 1.885074934
39.02292652 3.865683388
41.00219107 1.097174566
41.03857658 5.073307401
43.05422664 2.659050897
51.02292652 3.426452228
53.03857658 6.762077486
55.05422664 9.923659331
57.06987671 9.407400642
65.03857658 1.421382036
69.0334912 2.636909993
69.06987671 1.11774993
71.04914126 1.670076799
81.0334912 1.336968054
81.06987671 1.523804737
83.04914126 1.253916379
83.08552677 1.927137898
85.06479133 1.808597841
85.10117684 2.430431854
95.04914126 1.291461477
95.08552677 1.160110544
99.08044139 1.84054685
109.0647913 1.354732438
111.0804414 0.9792702788
113.0960915 1.582139981
115.075356 1.076521319
137.0960915 1.291632709
141.1273916 1.158790899
151.1117415 1.979500599
153.0910061 0.9965944454

Name: +ve in-silico MS/MS by CFM-ID for FJQJNRSBMDNOON-ZETCQYMHSA-N
ID: FJQJNRSBMDNOON-ZETCQYMHSA-N
Comment: Energy0
Num peaks: 6
57.06987671 2.446091093
151.0389705 2.395114013
153.0546206 1.590462456
181.0859207 1.824781014
191.1066561 11.21606526
209.1172208 67.15442712

Name: +ve in-silico MS/MS by CFM-ID for FJQJNRSBMDNOON-ZETCQYMHSA-N
ID: FJQJNRSBMDNOON-ZETCQYMHSA-N
Comment: Energy1
Num peaks: 20
53.03857658 2.812626619
55.05422664 3.931880613
57.06987671 5.215877569
59.08552677 0.8768257027
93.06987671 2.033403125
95.08552677 2.007618527
97.10117684 0.8855132871
99.1168269 0.849088062
135.0440559 0.8154638286
151.0389705 4.098136281
153.0546206 1.910640018
165.0910061 1.047562553
177.0910061 1.244350678
179.0702706 1.366306658
179.1066561 3.77585129
181.0859207 1.243155676
181.1223062 4.1764233
191.1066561 11.32695892
193.0859207 1.951730993
209.1172208 29.02869767

Name: +ve in-silico MS/MS by CFM-ID for FJQJNRSBMDNOON-ZETCQYMHSA-N
ID: FJQJNRSBMDNOON-ZETCQYMHSA-N
Comment: Energy2
Num peaks: 31
39.02292652 1.497044161
41.03857658 1.358525213
51.02292652 1.083181755
53.03857658 4.731452126
55.05422664 7.898414949
57.06987671 4.531046869
65.03857658 5.094027721
67.01784114 1.076635277
67.05422664 2.110972315
69.0334912 1.132594877
69.06987671 1.240003012
91.05422664 1.036007401
93.06987671 4.494318483
95.08552677 5.624968789
117.0698767 2.101549628
121.0284058 1.666319477
133.0284058 1.527478329
135.0440559 2.061053755
135.0804414 1.613387378
151.0389705 1.409764604
161.0960915 1.232893719
163.075356 1.786900745
163.1117415 1.731184367
165.0910061 1.556089991
167.1066561 1.065471181
175.075356 1.364582573
179.0702706 1.270074458
179.1066561 1.348883284
181.1223062 1.591145679
191.1066561 2.548996682
193.0859207 1.990794842

Name: +ve in-silico MS/MS by CFM-ID for QDURJIJAJVINHQ-WCBMZHEXSA-N
ID: QDURJIJAJVINHQ-WCBMZHEXSA-N
Comment: Energy0
Num peaks: 6
127.075356 1.969476789
129.0910061 3.675203224
137.0960915 1.946025155
151.1117415 6.40914963
169.1223062 38.54499247
187.1328709 32.07139433

Name: +ve in-silico MS/MS by CFM-ID for QDURJIJAJVINHQ-WCBMZHEXSA-N
ID: QDURJIJAJVINHQ-WCBMZHEXSA-N
Comment: Energy1
Num peaks: 22
55.05422664 0.763817195
57.06987671 0.7680336328
67.05422664 1.221185263
69.06987671 1.147592894
73.06479133 1.535527869
81.06987671 0.9793569872
83.08552677 1.227446952
87.08044139 1.204703731
95.04914126 0.7689622059
101.0960915 1.021138731
109.0647913 1.896170774
111.0804414 6.635516333
113.0597059 1.387753668
127.075356 2.517049648
129.0910061 5.568187829
137.0960915 1.37025379
139.1117415 0.7638148077
151.1117415 12.49166676
153.0910061 0.9414863973
155.1066561 1.115275232
169.1223062 23.67644018
187.1328709 11.23353116

Name: +ve in-silico MS/MS by CFM-ID for QDURJIJAJVINHQ-WCBMZHEXSA-N
ID: QDURJIJAJVINHQ-WCBMZHEXSA-N
Comment: Energy2
Num peaks: 31
53.03857658 2.607372328
55.05422664 2.982594709
57.06987671 2.620101502
65.03857658 2.339121688
67.05422664 2.082436307
69.0334912 1.249515091
69.06987671 1.312585602
79.05422664 1.838344648
81.06987671 3.889410886
83.04914126 3.054984318
83.08552677 4.927594591
85.10117684 1.73734238
93.06987671 3.006247076
95.04914126 2.262861682
95.08552677 2.213074867
97.10117684 2.124512152
99.08044139 1.695238871
101.0960915 1.38337134
107.0855268 2.200060665
109.0647913 1.859630272
109.1011768 2.455430324
111.0804414 2.050027966
111.1168269 2.031078877
113.0597059 2.25015005
125.0960915 2.009475645
127.1117415 1.309006296
137.0960915 2.967049283
139.1117415 1.201750424
151.1117415 6.41470046
153.0910061 3.686706169
169.1223062 2.051908183

Name: +ve in-silico MS/MS by CFM-ID for PEWQMISWINPIPZ-JEZHCXPESA-N
ID: PEWQMISWINPIPZ-JEZHCXPESA-N
Comment: Energy0
Num peaks: 6
125.0960915 0.05532184083
151.1117415 3.572202581
153.0910061 0.1355602401
169.1223062 25.65227742
171.1015708 0.2171734937
187.1328709 70.09934621

Name: +ve in-silico MS/MS by CFM-ID for PEWQMISWINPIPZ-JEZHCXPESA-N
ID: PEWQMISWINPIPZ-JEZHCXPESA-N
Comment: Energy1
Num peaks: 6
139.075356 0.09617284733
151.1117415 11.09968515
153.0910061 0.846168674
169.1223062 38.98354433
171.1015708 0.6330368429
187.1328709 47.9434292

Name: +ve in-silico MS/MS by CFM-ID for PEWQMISWINPIPZ-JEZHCXPESA-N
ID: PEWQMISWINPIPZ-JEZHCXPESA-N
Comment: Energy2
Num peaks: 6
41.00219107 3.030208238
43.01784114 2.656405689
141.0910061 2.61588041
151.1117415 34.252542
153.0910061 13.71669891
169.1223062 26.19115674

Name: +ve in-silico MS/MS by CFM-ID for GSBPRYYMPSYZPX-BBBLOLIVSA-N
ID: GSBPRYYMPSYZPX-BBBLOLIVSA-N
Comment: Energy0
Num peaks: 6
125.0597059 1.93856644
127.075356 1.480911705
145.0859207 1.595988617
151.1117415 9.479109474
169.1223062 39.32767788
187.1328709 33.06854228

Name: +ve in-silico MS/MS by CFM-ID for GSBPRYYMPSYZPX-BBBLOLIVSA-N
ID: GSBPRYYMPSYZPX-BBBLOLIVSA-N
Comment: Energy1
Num peaks: 23
43.05422664 1.691900791
45.06987671 0.8354312205
51.02292652 0.9883093199
65.03857658 1.171936802
67.05422664 1.214113226
69.0334912 2.008425451
71.04914126 1.437255
81.06987671 0.8442617877
83.04914126 0.9384579305
85.06479133 0.8925907853
99.08044139 1.226561265
101.0597059 1.458818732
125.0597059 2.720943943
127.075356 2.951119424
127.1117415 0.9491486201
129.0910061 2.832514253
143.0702706 1.111314075
143.1066561 1.015759297
145.0859207 1.49794708
151.1117415 11.12389443
153.0910061 0.9545978854
169.1223062 25.12358403
187.1328709 15.16353498

Name: +ve in-silico MS/MS by CFM-ID for GSBPRYYMPSYZPX-BBBLOLIVSA-N
ID: GSBPRYYMPSYZPX-BBBLOLIVSA-N
Comment: Energy2
Num peaks: 31
41.00219107 1.580658933
41.03857658 2.59457144
43.05422664 2.089587419
45.0334912 1.257518929
53.03857658 1.321832776
55.05422664 1.865947465
57.06987671 2.442123217
65.03857658 2.124762184
67.05422664 1.342661893
69.0334912 3.880798055
71.04914126 4.499535727
73.06479133 1.435585463
79.05422664 1.575564144
81.06987671 3.077299573
83.04914126 2.656417807
83.08552677 2.263150548
85.06479133 2.487127749
93.06987671 4.535832403
95.04914126 1.477932196
95.08552677 3.45623256
97.06479133 2.768513778
97.10117684 3.369425236
99.08044139 2.823001235
109.0647913 1.851082566
111.0804414 3.400983943
123.0804414 1.266007518
125.0960915 3.074216881
127.1117415 1.65487842
151.1117415 6.736371664
153.0910061 1.880448981
169.1223062 2.549108594

Name: +ve in-silico MS/MS by CFM-ID for WPWMAIDTZPLUGB-DTWKUNHWSA-N
ID: WPWMAIDTZPLUGB-DTWKUNHWSA-N
Comment: Energy0
Num peaks: 9
71.08552677 2.824122935
85.02840582 2.268650359
109.1011768 2.415551642
125.0960915 1.479297802
127.1117415 3.478976636
141.1273916 1.253262798
143.1430416 1.415990923
169.1223062 13.72164945
187.1328709 51.18845708

Name: +ve in-silico MS/MS by CFM-ID for WPWMAIDTZPLUGB-DTWKUNHWSA-N
ID: WPWMAIDTZPLUGB-DTWKUNHWSA-N
Comment: Energy1
Num peaks: 23
39.02292652 0.9075701337
41.03857658 3.170610222
43.05422664 2.114449
55.05422664 2.416671068
57.06987671 4.249670096
69.06987671 5.134350067
71.08552677 19.85809901
73.10117684 6.043440665
85.02840582 6.52835996
93.06987671 1.028562457
95.08552677 1.201397444
99.1168269 1.093317711
107.0855268 1.948436099
109.1011768 2.443236279
115.0389705 0.8983330752
121.1011768 1.00666596
125.0960915 1.743822952
127.1117415 1.298426771
143.1430416 1.063326941
151.1117415 1.030625494
159.1379563 1.723982738
169.1223062 4.952453824
187.1328709 8.580303636

Name: +ve in-silico MS/MS by CFM-ID for WPWMAIDTZPLUGB-DTWKUNHWSA-N
ID: WPWMAIDTZPLUGB-DTWKUNHWSA-N
Comment: Energy2
Num peaks: 27
27.02292652 2.372911355
29.03857658 0.9963731331
39.02292652 4.170377361
41.03857658 13.55716703
43.05422664 7.78511884
45.06987671 1.126691636
53.00219107 0.8419937076
55.01784114 1.975038295
55.05422664 5.801617306
57.0334912 2.833563236
57.06987671 5.993834249
59.08552677 0.8355089436
67.01784114 2.06785358
69.0334912 1.523910317
69.06987671 3.492459421
71.04914126 1.452070361
71.08552677 7.332023587
73.10117684 3.316775051
81.06987671 0.8956369456
83.08552677 0.8729863237
85.02840582 5.861889768
87.04405588 0.8898951293
89.05970595 1.029370717
99.1168269 0.7835837422
107.0855268 1.022369269
111.0440559 0.9539956654
125.132477 0.9835722248

Name: +ve in-silico MS/MS by CFM-ID for HRMCCEJKNJKROB-AXBRGNRRSA-N
ID: HRMCCEJKNJKROB-AXBRGNRRSA-N
Comment: Energy0
Num peaks: 17
71.04914126 1.149985504
73.06479133 0.8782217968
147.0804414 0.9734838058
149.0960915 2.393408089
153.0546206 1.110445502
163.1117415 3.762446221
165.0910061 1.310719227
165.1273916 0.7525792747
167.1066561 3.301149038
177.0910061 0.9418844151
179.1066561 1.003343936
181.1223062 6.019949214
183.1379563 0.6903573392
191.1066561 12.6729639
195.1015708 1.158803178
209.1172208 25.73547513
227.1277855 16.16819048

Name: +ve in-silico MS/MS by CFM-ID for HRMCCEJKNJKROB-AXBRGNRRSA-N
ID: HRMCCEJKNJKROB-AXBRGNRRSA-N
Comment: Energy1
Num peaks: 31
41.03857658 0.9103781354
51.02292652 1.797915851
53.03857658 1.75866428
55.05422664 1.511131276
67.05422664 1.145353127
69.0334912 1.514018227
71.04914126 1.269747767
77.03857658 1.537319821
85.06479133 1.377052426
93.0334912 1.105318855
95.04914126 2.838724076
97.02840582 1.387505182
97.06479133 1.301973985
99.04405588 0.899379753
99.08044139 1.506712543
109.0647913 1.647862295
121.0647913 1.279424197
135.0804414 1.099110848
147.0804414 0.9336562755
149.0960915 3.480244517
163.1117415 5.515384224
165.0910061 1.259478641
165.1273916 2.033561738
167.1066561 1.662782611
177.0910061 1.365511504
179.1066561 0.9469136779
181.1223062 5.240913513
191.1066561 4.424710993
199.1328709 0.8935909874
209.1172208 5.284714482
227.1277855 1.730722251

Name: +ve in-silico MS/MS by CFM-ID for HRMCCEJKNJKROB-AXBRGNRRSA-N
ID: HRMCCEJKNJKROB-AXBRGNRRSA-N
Comment: Energy2
Num peaks: 31
39.02292652 4.143350705
41.03857658 3.764586626
51.02292652 2.977772678
53.03857658 3.816027082
55.01784114 1.217069967
55.05422664 2.860016121
57.0334912 1.355149948
59.04914126 1.565652244
65.03857658 1.196573326
67.05422664 2.31271494
68.99710569 1.104343146
69.06987671 1.308734983
77.03857658 2.233617233
81.06987671 2.528876018
83.08552677 1.858473866
85.10117684 1.657353562
93.0334912 1.578355114
95.04914126 4.626953734
97.06479133 1.532539094
99.08044139 2.054366181
109.0647913 1.75253947
119.0491413 1.103733445
121.0647913 2.117648531
125.0960915 1.351313341
135.0804414 1.78236995
147.0804414 1.090390951
149.0597059 1.501555581
149.0960915 1.94516132
153.0910061 1.088917027
163.1117415 1.125961113
165.1273916 1.08965075

Name: +ve in-silico MS/MS by CFM-ID for IMWMUIJDODQYOR-ORZBULNSSA-N
ID: IMWMUIJDODQYOR-ORZBULNSSA-N
Comment: Energy0
Num peaks: 10
47.04914126 2.145864151
83.08552677 1.182380058
97.06479133 1.352209828
99.08044139 1.453548486
123.0804414 4.454040225
141.0910061 7.907276858
143.1066561 2.075290738
151.1117415 3.426582848
169.1223062 41.59315589
187.1328709 15.47662676

Name: +ve in-silico MS/MS by CFM-ID for IMWMUIJDODQYOR-ORZBULNSSA-N
ID: IMWMUIJDODQYOR-ORZBULNSSA-N
Comment: Energy1
Num peaks: 23
41.03857658 0.900218329
47.04914126 7.430115899
53.03857658 1.141670174
55.05422664 1.249735456
67.05422664 0.9068871775
69.06987671 0.9772671549
79.05422664 3.776412518
81.06987671 6.183387753
83.08552677 2.878931938
95.08552677 4.217323283
97.06479133 2.377719168
99.04405588 0.8122437896
99.08044139 3.3877414
101.0960915 1.858520496
113.0960915 1.874030544
123.0804414 9.269538832
125.0960915 2.598654087
127.075356 1.258854879
141.0910061 7.04672461
143.1066561 2.509953841
151.1117415 2.392345657
169.1223062 11.30125812
187.1328709 3.838989557

Name: +ve in-silico MS/MS by CFM-ID for IMWMUIJDODQYOR-ORZBULNSSA-N
ID: IMWMUIJDODQYOR-ORZBULNSSA-N
Comment: Energy2
Num peaks: 31
29.03857658 1.388133243
39.02292652 3.911321547
41.00219107 1.451412707
41.03857658 4.130206884
43.05422664 1.425924098
47.04914126 2.138548683
51.02292652 1.486939962
53.03857658 4.796388959
55.05422664 4.742155655
57.06987671 1.40164536
59.04914126 1.191668355
67.05422664 3.462512645
69.06987671 2.272799211
73.02840582 1.016804616
79.05422664 4.661854162
81.06987671 4.708967065
83.08552677 4.889138489
85.10117684 2.316302333
93.06987671 1.450683692
95.08552677 6.771416868
97.06479133 1.905712142
97.10117684 1.761573106
99.04405588 1.17940224
99.08044139 1.053221394
99.1168269 0.9549011143
123.0804414 2.117740682
125.0960915 1.374540851
141.0910061 2.040422018
143.1066561 1.08541772
153.0910061 1.117684121
169.1223062 1.107248095

Name: +ve in-silico MS/MS by CFM-ID for OQEKJZFTTUNKRZ-NEPJUHHUSA-N
ID: OQEKJZFTTUNKRZ-NEPJUHHUSA-N
Comment: Energy0
Num peaks: 6
107.0491413 1.012440903
109.0647913 1.270233418
173.0960915 6.91279786
181.1223062 1.362675617
191.1066561 42.38833552
209.1172208 31.24826044

Name: +ve in-silico MS/MS by CFM-ID for OQEKJZFTTUNKRZ-NEPJUHHUSA-N
ID: OQEKJZFTTUNKRZ-NEPJUHHUSA-N
Comment: Energy1
Num peaks: 27
51.02292652 1.904811365
53.00219107 2.001850496
53.03857658 1.32440569
55.01784114 1.77776151
105.0334912 1.378867519
107.0491413 2.958198686
109.0647913 1.898051864
131.0491413 1.657858903
133.0647913 1.169920246
135.0440559 1.705751083
137.0597059 2.493313312
147.0804414 1.486063474
149.0597059 2.152832002
149.0960915 1.476615837
151.075356 1.452714155
153.0910061 1.384620113
159.0804414 2.154644965
161.0960915 1.369572862
163.075356 1.377530053
163.1117415 3.286392537
165.0910061 1.650279741
167.1066561 1.853347116
173.0960915 7.316909694
179.1066561 1.268344652
181.1223062 6.684331147
191.1066561 15.74164325
209.1172208 9.119864446

Name: +ve in-silico MS/MS by CFM-ID for OQEKJZFTTUNKRZ-NEPJUHHUSA-N
ID: OQEKJZFTTUNKRZ-NEPJUHHUSA-N
Comment: Energy2
Num peaks: 31
41.00219107 1.302950217
49.00727645 3.032933601
51.02292652 8.898283005
53.03857658 5.78501849
55.05422664 2.440015849
57.06987671 5.467520678
79.01784114 1.361882706
81.06987671 1.294382657
91.05422664 1.009850582
93.06987671 1.264587524
105.0334912 3.804180809
107.0491413 5.879300499
109.0647913 2.535470003
119.0491413 2.218452834
121.0647913 1.398576392
123.0804414 1.366160532
125.0960915 1.247808082
131.0491413 2.352704015
133.0647913 2.106318912
135.0804414 3.349635955
137.0597059 1.132298211
137.0960915 2.091664919
147.0804414 1.745828555
149.0960915 2.123565627
151.075356 1.074164361
161.0960915 1.219636913
163.1117415 3.347738551
165.0910061 1.099190711
173.0960915 1.54276605
175.075356 2.867633959
191.1066561 1.124788295

Name: +ve in-silico MS/MS by CFM-ID for DLCTXXKSBPVAJA-VHSXEESVSA-N
ID: DLCTXXKSBPVAJA-VHSXEESVSA-N
Comment: Energy0
Num peaks: 9
43.05422664 0.929627153
45.0334912 1.510125321
57.06987671 1.290283618
81.0334912 0.8820811513
111.0804414 1.162256204
141.0910061 3.041900569
151.1117415 5.631887377
169.1223062 38.18285945
187.1328709 27.8522355

Name: +ve in-silico MS/MS by CFM-ID for DLCTXXKSBPVAJA-VHSXEESVSA-N
ID: DLCTXXKSBPVAJA-VHSXEESVSA-N
Comment: Energy1
Num peaks: 31
39.02292652 1.639878985
41.03857658 2.101739557
43.05422664 4.109048536
45.0334912 2.128574852
47.04914126 1.207239208
55.01784114 1.389471514
57.0334912 1.219850674
57.06987671 4.483055915
59.08552677 2.023553635
67.01784114 1.395704874
69.0334912 2.382721397
71.04914126 0.8830492455
75.04405588 1.977268484
81.0334912 2.280079604
83.04914126 2.426518759
85.06479133 0.8785826435
87.04405588 1.016689398
87.08044139 2.810511486
97.06479133 1.099888984
99.04405588 1.445079287
99.08044139 1.976499648
111.0440559 1.832851261
111.0804414 2.815591098
113.0960915 1.430899978
123.0804414 1.307359683
129.0546206 1.058271587
141.0910061 3.63793357
151.1117415 3.882255323
155.1066561 0.8410236314
169.1223062 14.42751777
187.1328709 5.716990486

Name: +ve in-silico MS/MS by CFM-ID for DLCTXXKSBPVAJA-VHSXEESVSA-N
ID: DLCTXXKSBPVAJA-VHSXEESVSA-N
Comment: Energy2
Num peaks: 31
27.02292652 1.153597947
39.02292652 4.125238298
41.03857658 6.218506196
43.01784114 1.385632322
43.05422664 7.031553053
45.0334912 4.363333755
45.06987671 1.237650279
47.04914126 1.000184524
53.00219107 1.589630581
53.03857658 4.434135216
55.01784114 2.058213866
55.05422664 3.216446768
57.0334912 1.191710873
57.06987671 9.555576741
59.08552677 1.370171231
67.01784114 2.202136841
69.0334912 2.738969752
71.04914126 1.472834627
81.0334912 3.705804273
81.06987671 1.148936644
83.04914126 2.159184867
85.06479133 1.105661648
87.08044139 1.270573983
93.06987671 1.120660372
111.0440559 1.012397838
111.0804414 1.944557793
125.0597059 1.141056673
125.0960915 1.049544368
137.0960915 1.439137827
151.1117415 2.781671973
169.1223062 1.041342767

Name: +ve in-silico MS/MS by CFM-ID for BWDCJRUCCWZCIY-AATRIKPKSA-N
ID: BWDCJRUCCWZCIY-AATRIKPKSA-N
Comment: Energy0
Num peaks: 6
41.03857658 1.792555284
167.0702706 1.903725633
177.0910061 4.347474743
181.0859207 2.401425085
193.0859207 1.658250273
209.1172208 77.07083286

Name: +ve in-silico MS/MS by CFM-ID for BWDCJRUCCWZCIY-AATRIKPKSA-N
ID: BWDCJRUCCWZCIY-AATRIKPKSA-N
Comment: Energy1
Num peaks: 24
25.00727645 1.316299782
39.02292652 2.004129205
41.03857658 9.011265719
49.00727645 1.464015992
55.05422664 1.313367502
65.03857658 1.135905619
85.02840582 0.9907475101
89.05970595 1.037163575
95.04914126 1.259656513
119.0491413 1.020762097
121.0647913 3.667317327
123.0440559 1.015227554
125.0960915 2.641483664
135.0440559 1.090406008
135.0804414 1.181269576
163.075356 2.837977426
165.0910061 5.736022489
167.0702706 3.358351483
169.0859207 2.646103497
177.0910061 5.938015398
179.1066561 1.480645008
181.0859207 2.246984426
193.0859207 2.068871713
209.1172208 24.44789261

Name: +ve in-silico MS/MS by CFM-ID for BWDCJRUCCWZCIY-AATRIKPKSA-N
ID: BWDCJRUCCWZCIY-AATRIKPKSA-N
Comment: Energy2
Num peaks: 28
39.02292652 5.405182019
41.03857658 9.776825879
43.05422664 2.481251185
49.00727645 10.62836721
51.02292652 2.382482614
53.03857658 2.204107571
55.05422664 1.585461315
63.02292652 2.897540349
65.03857658 4.583160293
67.05422664 1.735769588
69.0334912 1.927055539
75.02292652 1.447730325
79.01784114 1.682203398
81.0334912 2.119955522
85.02840582 1.351440835
89.03857658 1.357783307
91.05422664 8.334550531
93.0334912 1.24030528
93.06987671 1.698894326
103.0178411 1.458605769
109.0647913 1.240647574
119.0491413 2.371225853
121.0647913 2.059742787
123.0804414 1.445789175
133.0647913 1.591340846
163.075356 3.400436414
177.0910061 1.460142136
193.0859207 1.275044511

Name: +ve in-silico MS/MS by CFM-ID for LGMKFKSSLVELLO-STBQQDIQSA-N
ID: LGMKFKSSLVELLO-STBQQDIQSA-N
Comment: Energy0
Num peaks: 6
39.02292652 0.5593717448
43.05422664 1.20907158
45.06987671 0.628246885
191.1066561 1.343612351
209.1172208 17.67516261
227.1277855 75.75419312

Name: +ve in-silico MS/MS by CFM-ID for LGMKFKSSLVELLO-STBQQDIQSA-N
ID: LGMKFKSSLVELLO-STBQQDIQSA-N
Comment: Energy1
Num peaks: 6
41.03857658 3.76202393
43.05422664 13.25500376
45.06987671 8.029383187
183.0651853 5.019808903
209.1172208 16.6896524
227.1277855 36.07015402

Name: +ve in-silico MS/MS by CFM-ID for LGMKFKSSLVELLO-STBQQDIQSA-N
ID: LGMKFKSSLVELLO-STBQQDIQSA-N
Comment: Energy2
Num peaks: 9
39.02292652 18.97595557
41.03857658 9.421866929
43.05422664 17.68700238
45.06987671 8.611775614
165.0546206 5.122995936
167.0702706 4.100791857
191.1066561 6.871288358
193.0859207 4.050950057
209.1172208 8.37886847

Name: +ve in-silico MS/MS by CFM-ID for GSBPRYYMPSYZPX-AEJSXWLSSA-N
ID: GSBPRYYMPSYZPX-AEJSXWLSSA-N
Comment: Energy0
Num peaks: 6
125.0597059 1.93856644
127.075356 1.480911705
145.0859207 1.595988617
151.1117415 9.479109474
169.1223062 39.32767788
187.1328709 33.06854228

Name: +ve in-silico MS/MS by CFM-ID for GSBPRYYMPSYZPX-AEJSXWLSSA-N
ID: GSBPRYYMPSYZPX-AEJSXWLSSA-N
Comment: Energy1
Num peaks: 23
43.05422664 1.691900791
45.06987671 0.8354312205
51.02292652 0.9883093199
65.03857658 1.171936802
67.05422664 1.214113226
69.0334912 2.008425451
71.04914126 1.437255
81.06987671 0.8442617877
83.04914126 0.9384579305
85.06479133 0.8925907853
99.08044139 1.226561265
101.0597059 1.458818732
125.0597059 2.720943943
127.075356 2.951119424
127.1117415 0.9491486201
129.0910061 2.832514253
143.0702706 1.111314075
143.1066561 1.015759297
145.0859207 1.49794708
151.1117415 11.12389443
153.0910061 0.9545978854
169.1223062 25.12358403
187.1328709 15.16353498

Name: +ve in-silico MS/MS by CFM-ID for GSBPRYYMPSYZPX-AEJSXWLSSA-N
ID: GSBPRYYMPSYZPX-AEJSXWLSSA-N
Comment: Energy2
Num peaks: 31
41.00219107 1.580658933
41.03857658 2.59457144
43.05422664 2.089587419
45.0334912 1.257518929
53.03857658 1.321832776
55.05422664 1.865947465
57.06987671 2.442123217
65.03857658 2.124762184
67.05422664 1.342661893
69.0334912 3.880798055
71.04914126 4.499535727
73.06479133 1.435585463
79.05422664 1.575564144
81.06987671 3.077299573
83.04914126 2.656417807
83.08552677 2.263150548
85.06479133 2.487127749
93.06987671 4.535832403
95.04914126 1.477932196
95.08552677 3.45623256
97.06479133 2.768513778
97.10117684 3.369425236
99.08044139 2.823001235
109.0647913 1.851082566
111.0804414 3.400983943
123.0804414 1.266007518
125.0960915 3.074216881
127.1117415 1.65487842
151.1117415 6.736371664
153.0910061 1.880448981
169.1223062 2.549108594

Name: +ve in-silico MS/MS by CFM-ID for WPWMAIDTZPLUGB-RKDXNWHRSA-N
ID: WPWMAIDTZPLUGB-RKDXNWHRSA-N
Comment: Energy0
Num peaks: 9
71.08552677 2.824122935
85.02840582 2.268650359
109.1011768 2.415551642
125.0960915 1.479297802
127.1117415 3.478976636
141.1273916 1.253262798
143.1430416 1.415990923
169.1223062 13.72164945
187.1328709 51.18845708

Name: +ve in-silico MS/MS by CFM-ID for WPWMAIDTZPLUGB-RKDXNWHRSA-N
ID: WPWMAIDTZPLUGB-RKDXNWHRSA-N
Comment: Energy1
Num peaks: 23
39.02292652 0.9075701337
41.03857658 3.170610222
43.05422664 2.114449
55.05422664 2.416671068
57.06987671 4.249670096
69.06987671 5.134350067
71.08552677 19.85809901
73.10117684 6.043440665
85.02840582 6.52835996
93.06987671 1.028562457
95.08552677 1.201397444
99.1168269 1.093317711
107.0855268 1.948436099
109.1011768 2.443236279
115.0389705 0.8983330752
121.1011768 1.00666596
125.0960915 1.743822952
127.1117415 1.298426771
143.1430416 1.063326941
151.1117415 1.030625494
159.1379563 1.723982738
169.1223062 4.952453824
187.1328709 8.580303636

Name: +ve in-silico MS/MS by CFM-ID for WPWMAIDTZPLUGB-RKDXNWHRSA-N
ID: WPWMAIDTZPLUGB-RKDXNWHRSA-N
Comment: Energy2
Num peaks: 27
27.02292652 2.372911355
29.03857658 0.9963731331
39.02292652 4.170377361
41.03857658 13.55716703
43.05422664 7.78511884
45.06987671 1.126691636
53.00219107 0.8419937076
55.01784114 1.975038295
55.05422664 5.801617306
57.0334912 2.833563236
57.06987671 5.993834249
59.08552677 0.8355089436
67.01784114 2.06785358
69.0334912 1.523910317
69.06987671 3.492459421
71.04914126 1.452070361
71.08552677 7.332023587
73.10117684 3.316775051
81.06987671 0.8956369456
83.08552677 0.8729863237
85.02840582 5.861889768
87.04405588 0.8898951293
89.05970595 1.029370717
99.1168269 0.7835837422
107.0855268 1.022369269
111.0440559 0.9539956654
125.132477 0.9835722248

Name: +ve in-silico MS/MS by CFM-ID for UQVOYRKLYJVPHW-PDTNFJSOSA-N
ID: UQVOYRKLYJVPHW-PDTNFJSOSA-N
Comment: Energy0
Num peaks: 19
43.01784114 2.319819973
61.02840582 2.30553793
67.05422664 1.211873524
73.06479133 1.870225031
121.0647913 1.393217044
123.0804414 1.231560079
135.0804414 1.189919702
139.075356 1.477038424
141.0546206 1.278589761
141.0910061 1.682001388
147.0804414 1.352929032
149.0960915 5.274117634
153.0546206 1.819843362
167.0702706 2.459066051
167.1066561 6.380007683
169.0859207 2.801723923
191.1066561 4.688332033
209.1172208 29.30262421
227.1277855 10.9281512

Name: +ve in-silico MS/MS by CFM-ID for UQVOYRKLYJVPHW-PDTNFJSOSA-N
ID: UQVOYRKLYJVPHW-PDTNFJSOSA-N
Comment: Energy1
Num peaks: 31
43.01784114 1.577859341
51.02292652 1.13805669
53.03857658 1.189931009
55.05422664 1.64039391
61.02840582 1.957596643
67.05422664 0.9944110929
73.06479133 2.076592311
79.01784114 1.230526834
81.0334912 1.358211256
83.01275576 2.83744226
83.04914126 0.9838475486
85.02840582 5.929810916
87.04405588 2.129501382
89.05970595 1.611433311
107.0491413 1.827604297
109.0647913 1.56857401
111.0440559 0.9711404822
113.0597059 1.880999962
119.0491413 1.089619822
121.0647913 2.62863826
139.075356 1.111553035
141.0546206 2.185736132
147.0804414 1.389686023
149.0960915 13.34415738
153.0546206 2.772757512
167.0702706 0.9873873642
167.1066561 9.327327062
169.0859207 1.026110827
191.1066561 2.937229671
209.1172208 6.168762922
227.1277855 1.780001122

Name: +ve in-silico MS/MS by CFM-ID for UQVOYRKLYJVPHW-PDTNFJSOSA-N
ID: UQVOYRKLYJVPHW-PDTNFJSOSA-N
Comment: Energy2
Num peaks: 31
39.02292652 2.315256563
43.01784114 4.904061
51.02292652 1.306813045
53.03857658 2.20516955
55.05422664 3.624472185
61.02840582 2.131131022
65.03857658 2.429236015
67.01784114 1.424313388
67.05422664 5.948669121
69.0334912 2.142815529
69.06987671 1.843034749
73.06479133 1.180244363
83.04914126 1.574563882
85.06479133 3.509135749
93.0334912 3.642946203
95.04914126 1.465414629
109.0284058 1.434220127
111.0440559 2.592228598
113.0597059 2.897307133
121.0647913 2.031508849
123.0804414 1.958179058
133.0647913 1.398145731
135.0440559 1.60484863
135.0804414 4.257293412
137.0960915 1.813894997
141.0546206 1.621636878
147.0804414 1.228171581
149.0960915 2.345336921
167.1066561 1.496728595
191.1066561 1.989122091
193.0859207 1.333801303

Name: +ve in-silico MS/MS by CFM-ID for ZKMDFCVTJQLGIW-QPUJVOFHSA-N
ID: ZKMDFCVTJQLGIW-QPUJVOFHSA-N
Comment: Energy0
Num peaks: 7
103.075356 1.844985932
123.0440559 2.877663209
181.0859207 4.952516396
195.1015708 2.141968146
199.0964854 4.318388748
209.1172208 21.62784153
227.1277855 42.61393723

Name: +ve in-silico MS/MS by CFM-ID for ZKMDFCVTJQLGIW-QPUJVOFHSA-N
ID: ZKMDFCVTJQLGIW-QPUJVOFHSA-N
Comment: Energy1
Num peaks: 24
47.04914126 1.081937521
57.0334912 1.145174243
59.04914126 1.060948818
85.06479133 1.676837068
103.075356 3.684485123
123.0440559 2.6114104
125.0597059 2.025860005
163.075356 2.687983415
165.0910061 1.390378978
167.0702706 1.111911526
169.0859207 0.9988893825
177.0910061 1.531896825
179.1066561 1.275164648
181.0859207 8.034568644
181.1223062 1.529079182
183.1015708 4.243339344
191.1066561 0.9207411194
193.0859207 1.053097855
195.1015708 2.241862437
199.0964854 4.205455057
199.1328709 0.9224583308
209.1172208 16.88624903
211.0964854 1.547033378
227.1277855 17.04354126

Name: +ve in-silico MS/MS by CFM-ID for ZKMDFCVTJQLGIW-QPUJVOFHSA-N
ID: ZKMDFCVTJQLGIW-QPUJVOFHSA-N
Comment: Energy2
Num peaks: 31
29.03857658 1.507442235
57.0334912 2.05052777
59.04914126 4.669082935
67.01784114 1.514583715
69.0334912 1.028698591
75.04405588 1.467499621
81.0334912 2.314401792
83.04914126 2.799411756
85.06479133 3.186896118
87.08044139 5.217846479
95.04914126 1.817205325
99.04405588 1.161728327
107.0491413 1.520168482
109.0284058 1.105054319
123.0440559 4.644736978
125.0597059 2.373271985
137.0597059 1.299649653
149.0597059 1.716602409
151.075356 2.241650373
153.0910061 1.64382886
163.075356 4.761834096
165.0910061 3.787895602
167.0702706 1.69291532
167.1066561 1.406051187
177.0910061 1.34807182
179.1066561 1.721580081
181.0859207 6.333476241
181.1223062 1.689210685
183.0651853 1.060433007
183.1015708 2.379058357
193.0859207 1.643852342

Name: +ve in-silico MS/MS by CFM-ID for DINQMNROFIPFOH-BSANDHCLSA-N
ID: DINQMNROFIPFOH-BSANDHCLSA-N
Comment: Energy0
Num peaks: 6
165.0910061 0.9561617957
167.1066561 1.022441864
173.0960915 1.183850155
181.1223062 1.351351945
191.1066561 17.30969291
209.1172208 72.60742101

Name: +ve in-silico MS/MS by CFM-ID for DINQMNROFIPFOH-BSANDHCLSA-N
ID: DINQMNROFIPFOH-BSANDHCLSA-N
Comment: Energy1
Num peaks: 9
151.075356 2.634909245
153.0910061 2.87113138
163.075356 5.150595001
165.0910061 4.320442787
177.0910061 4.565690729
179.1066561 3.184399673
181.1223062 10.9370134
191.1066561 15.56971375
209.1172208 33.37675525

Name: +ve in-silico MS/MS by CFM-ID for DINQMNROFIPFOH-BSANDHCLSA-N
ID: DINQMNROFIPFOH-BSANDHCLSA-N
Comment: Energy2
Num peaks: 17
53.00219107 1.501826161
135.0804414 2.441400811
137.0960915 1.852149856
147.0804414 1.642211717
149.0597059 16.24073733
151.075356 9.848242667
153.0910061 5.822679369
157.1223062 2.635682527
163.075356 7.973112138
163.1117415 2.839740504
165.0910061 8.986675441
167.1066561 2.798148059
173.0960915 2.393367245
177.0910061 1.826114193
179.1066561 2.304393497
181.1223062 6.010199792
191.1066561 3.854151241

Name: +ve in-silico MS/MS by CFM-ID for MQTHRHQDRZPYGH-HEDQKTOPSA-N
ID: MQTHRHQDRZPYGH-HEDQKTOPSA-N
Comment: Energy0
Num peaks: 6
149.0597059 2.257614678
153.0546206 6.469169057
169.0859207 2.505146837
191.1066561 23.33992036
209.1172208 35.87151986
227.1277855 10.87690558

Name: +ve in-silico MS/MS by CFM-ID for MQTHRHQDRZPYGH-HEDQKTOPSA-N
ID: MQTHRHQDRZPYGH-HEDQKTOPSA-N
Comment: Energy1
Num peaks: 24
55.05422664 1.913994051
65.03857658 1.053489889
67.05422664 3.551177173
73.06479133 1.992078338
79.05422664 1.2087474
81.06987671 1.584067122
85.06479133 1.564600419
89.03857658 0.830697104
91.05422664 0.9853354706
121.0647913 0.7081894985
125.0597059 0.8832219588
135.0440559 1.580103079
139.0389705 0.7328767085
149.0597059 2.230122753
151.075356 2.999243291
153.0546206 10.58052313
167.0702706 1.501988949
169.0859207 1.779924603
181.1223062 0.8888625236
191.1066561 19.14407498
193.0859207 1.366743414
199.1328709 0.8713642592
209.1172208 16.3989191
227.1277855 4.032061707

Name: +ve in-silico MS/MS by CFM-ID for MQTHRHQDRZPYGH-HEDQKTOPSA-N
ID: MQTHRHQDRZPYGH-HEDQKTOPSA-N
Comment: Energy2
Num peaks: 31
39.02292652 2.241407396
55.05422664 3.333533439
57.0334912 1.924983196
59.04914126 1.379277098
65.00219107 1.828399123
65.03857658 2.720372317
67.01784114 2.887891216
67.05422664 3.789261778
69.0334912 1.622177032
69.06987671 2.084979282
71.04914126 1.261688316
79.05422664 3.023121623
81.06987671 1.79898315
87.04405588 1.946865037
89.03857658 2.566369519
93.06987671 1.340411694
95.01275576 1.89293285
107.0491413 1.485446942
109.0284058 1.177817303
109.0647913 2.846046978
111.0440559 1.5638449
121.0647913 2.216330046
133.0647913 4.085156271
135.0440559 1.384104027
135.0804414 2.241263033
137.0960915 1.816310794
149.0597059 2.961240778
151.075356 2.354549376
153.0546206 3.688767384
191.1066561 6.599396731
193.0859207 2.104814334

Name: +ve in-silico MS/MS by CFM-ID for UUMWBQSWKYTAJH-ZYHUDNBSSA-N
ID: UUMWBQSWKYTAJH-ZYHUDNBSSA-N
Comment: Energy0
Num peaks: 12
55.05422664 2.365104433
153.0546206 1.28002763
163.1117415 9.410826621
165.1273916 1.508269562
167.0702706 1.225632629
181.1223062 3.615546494
183.0651853 1.435222595
183.1379563 1.353728116
185.0808353 1.280551638
191.1066561 13.14258008
209.1172208 28.73459965
227.1277855 15.28676665

Name: +ve in-silico MS/MS by CFM-ID for UUMWBQSWKYTAJH-ZYHUDNBSSA-N
ID: UUMWBQSWKYTAJH-ZYHUDNBSSA-N
Comment: Energy1
Num peaks: 31
39.02292652 1.266471339
55.05422664 7.865530206
57.06987671 0.8325136059
69.0334912 1.34349257
69.06987671 3.786578351
71.04914126 1.476396053
81.0334912 0.850149613
83.04914126 1.292321727
85.06479133 0.9075221871
93.06987671 2.992499751
101.0597059 0.9089968372
119.0491413 0.7487968507
125.0597059 1.850258533
137.0233204 0.7209572497
137.0597059 1.324764237
139.0389705 0.7966472571
139.075356 0.7410241829
151.0389705 0.8850214268
153.0546206 3.949691862
161.0960915 0.9886742623
163.1117415 8.305048842
165.0546206 0.7468653091
165.1273916 3.033911048
169.0859207 0.9766439943
171.0651853 1.510665783
181.1223062 2.447584677
183.1379563 0.8665855147
191.1066561 10.0774408
197.1172208 0.8446265285
209.1172208 9.444856576
227.1277855 2.303031064

Name: +ve in-silico MS/MS by CFM-ID for UUMWBQSWKYTAJH-ZYHUDNBSSA-N
ID: UUMWBQSWKYTAJH-ZYHUDNBSSA-N
Comment: Energy2
Num peaks: 31
25.00727645 1.34143054
39.02292652 3.044235292
41.00219107 2.329227081
41.03857658 1.989062193
43.05422664 1.547329278
53.00219107 3.996144574
55.01784114 3.818392224
55.05422664 8.449950295
57.0334912 0.9339960373
57.06987671 1.914760464
67.01784114 2.34368112
69.0334912 4.568543064
69.06987671 1.029263182
71.04914126 1.172652334
79.01784114 2.704639282
81.0334912 2.218958382
83.04914126 1.510502167
85.06479133 2.874449796
93.06987671 2.76206018
97.02840582 1.189734181
99.04405588 1.806893613
123.0804414 1.24111738
125.0597059 2.641060299
137.0960915 1.919568434
139.0389705 1.717375722
151.0389705 1.092555672
153.0546206 3.11197542
163.075356 1.220663369
163.1117415 4.042604204
165.0910061 1.015096298
191.1066561 1.97092155

Name: +ve in-silico MS/MS by CFM-ID for RMGKQNBOGFMCHX-IVZWLZJFSA-N
ID: RMGKQNBOGFMCHX-IVZWLZJFSA-N
Comment: Energy0
Num peaks: 6
141.0910061 1.166041965
143.0702706 2.205676917
143.1066561 2.571264507
145.0859207 4.664915738
169.1223062 8.654730399
187.1328709 69.71437533

Name: +ve in-silico MS/MS by CFM-ID for RMGKQNBOGFMCHX-IVZWLZJFSA-N
ID: RMGKQNBOGFMCHX-IVZWLZJFSA-N
Comment: Energy1
Num peaks: 20
43.05422664 1.308505939
55.05422664 2.803052782
57.06987671 4.227498014
67.05422664 3.819934358
69.06987671 7.757313198
73.10117684 1.004650134
81.06987671 1.396675333
83.08552677 1.354161251
111.0804414 1.073299501
115.0389705 0.913562931
127.075356 1.337158167
141.0910061 0.9755312605
143.0702706 4.182018981
143.1066561 0.9980927521
145.0859207 4.786038424
145.1223062 1.066853404
151.1117415 1.51655051
169.1223062 8.057266255
171.1015708 1.110140663
187.1328709 30.54940719

Name: +ve in-silico MS/MS by CFM-ID for RMGKQNBOGFMCHX-IVZWLZJFSA-N
ID: RMGKQNBOGFMCHX-IVZWLZJFSA-N
Comment: Energy2
Num peaks: 27
41.00219107 1.152510179
41.03857658 1.429502366
51.02292652 2.750683113
55.05422664 5.347495217
57.06987671 6.410111215
65.03857658 2.890153354
67.05422664 8.826010189
69.06987671 6.436834421
73.10117684 2.009136818
81.06987671 8.29388332
83.08552677 3.863163845
85.10117684 1.18680129
93.06987671 1.841965187
95.04914126 1.107932453
95.08552677 1.151373512
97.06479133 3.361837493
99.08044139 2.461595053
111.0804414 6.272339784
113.0960915 1.920741287
115.1117415 1.130918895
125.0960915 2.442738231
127.1117415 1.218665818
143.1066561 1.698693994
151.1117415 1.670812338
153.0910061 1.115330437
169.1223062 1.14115549
171.1015708 1.43465206

Name: +ve in-silico MS/MS by CFM-ID for GLWRGCSLWSWZTJ-OIBJUYFYSA-N
ID: GLWRGCSLWSWZTJ-OIBJUYFYSA-N
Comment: Energy0
Num peaks: 21
53.00219107 5.553925041
57.06987671 2.120033899
85.10117684 1.096981311
95.08552677 0.9327585435
97.10117684 2.695230957
111.0076704 1.490336849
115.1117415 5.664676368
135.0804414 4.155020511
151.075356 1.850402813
153.0910061 6.861253323
155.1066561 0.9831871165
155.1430416 1.103564134
163.1117415 2.846204373
165.1273916 1.32025111
179.1066561 1.083921149
181.1223062 2.386239169
183.1379563 1.908036332
185.0808353 1.324700756
191.1066561 0.9157224285
209.1172208 17.58102319
227.1277855 16.74627178

Name: +ve in-silico MS/MS by CFM-ID for GLWRGCSLWSWZTJ-OIBJUYFYSA-N
ID: GLWRGCSLWSWZTJ-OIBJUYFYSA-N
Comment: Energy1
Num peaks: 31
39.02292652 1.649984946
53.00219107 2.854010565
55.05422664 2.826788655
57.0334912 2.603500165
57.06987671 7.227357441
59.08552677 1.407759342
83.08552677 1.449315955
85.10117684 3.421126625
87.1168269 1.16524005
97.10117684 6.347134975
115.1117415 7.533754342
123.0076704 1.619637867
133.1011768 1.35992243
135.0804414 1.266464794
137.0960915 1.206375509
137.132477 1.174845152
139.1117415 1.621181078
141.0182351 1.208586148
149.0960915 1.077303125
153.0910061 1.741086158
157.1223062 1.168468855
161.0960915 1.75967531
163.1117415 1.355064851
165.0546206 0.9865804063
165.1273916 1.322320295
167.0702706 0.9875379211
181.1223062 1.122306843
183.1379563 1.693510409
191.1066561 1.938685598
209.1172208 7.432278461
227.1277855 4.717797331

Name: +ve in-silico MS/MS by CFM-ID for GLWRGCSLWSWZTJ-OIBJUYFYSA-N
ID: GLWRGCSLWSWZTJ-OIBJUYFYSA-N
Comment: Energy2
Num peaks: 31
39.02292652 3.703546995
41.00219107 2.294535534
41.03857658 2.836744836
43.05422664 1.463662874
53.00219107 4.110418345
55.01784114 2.290526576
55.05422664 4.011652988
57.0334912 1.279116446
57.06987671 7.856079971
59.08552677 2.193160976
67.01784114 0.9534542057
69.06987671 1.8487247
79.05422664 1.073527766
81.06987671 3.802396363
83.08552677 6.184648259
85.10117684 7.419981097
87.1168269 1.954437661
95.01275576 1.246517193
95.08552677 2.359322831
97.02840582 1.131277834
97.10117684 2.736250686
99.08044139 0.956649027
111.0076704 0.9343899489
113.0960915 0.9485917526
115.1117415 2.406728611
133.1011768 1.501195868
135.0804414 1.565814672
137.0960915 1.086448637
137.132477 1.728081465
151.0389705 0.9113226346
165.1273916 1.47857018

Name: +ve in-silico MS/MS by CFM-ID for WPWMAIDTZPLUGB-IUCAKERBSA-N
ID: WPWMAIDTZPLUGB-IUCAKERBSA-N
Comment: Energy0
Num peaks: 9
71.08552677 2.824122935
85.02840582 2.268650359
109.1011768 2.415551642
125.0960915 1.479297802
127.1117415 3.478976636
141.1273916 1.253262798
143.1430416 1.415990923
169.1223062 13.72164945
187.1328709 51.18845708

Name: +ve in-silico MS/MS by CFM-ID for WPWMAIDTZPLUGB-IUCAKERBSA-N
ID: WPWMAIDTZPLUGB-IUCAKERBSA-N
Comment: Energy1
Num peaks: 23
39.02292652 0.9075701337
41.03857658 3.170610222
43.05422664 2.114449
55.05422664 2.416671068
57.06987671 4.249670096
69.06987671 5.134350067
71.08552677 19.85809901
73.10117684 6.043440665
85.02840582 6.52835996
93.06987671 1.028562457
95.08552677 1.201397444
99.1168269 1.093317711
107.0855268 1.948436099
109.1011768 2.443236279
115.0389705 0.8983330752
121.1011768 1.00666596
125.0960915 1.743822952
127.1117415 1.298426771
143.1430416 1.063326941
151.1117415 1.030625494
159.1379563 1.723982738
169.1223062 4.952453824
187.1328709 8.580303636

Name: +ve in-silico MS/MS by CFM-ID for WPWMAIDTZPLUGB-IUCAKERBSA-N
ID: WPWMAIDTZPLUGB-IUCAKERBSA-N
Comment: Energy2
Num peaks: 27
27.02292652 2.372911355
29.03857658 0.9963731331
39.02292652 4.170377361
41.03857658 13.55716703
43.05422664 7.78511884
45.06987671 1.126691636
53.00219107 0.8419937076
55.01784114 1.975038295
55.05422664 5.801617306
57.0334912 2.833563236
57.06987671 5.993834249
59.08552677 0.8355089436
67.01784114 2.06785358
69.0334912 1.523910317
69.06987671 3.492459421
71.04914126 1.452070361
71.08552677 7.332023587
73.10117684 3.316775051
81.06987671 0.8956369456
83.08552677 0.8729863237
85.02840582 5.861889768
87.04405588 0.8898951293
89.05970595 1.029370717
99.1168269 0.7835837422
107.0855268 1.022369269
111.0440559 0.9539956654
125.132477 0.9835722248

Name: +ve in-silico MS/MS by CFM-ID for VZODPHWGQIWRCG-UHFFFAOYSA-N
ID: VZODPHWGQIWRCG-UHFFFAOYSA-N
Comment: Energy0
Num peaks: 10
69.0334912 2.837176505
85.02840582 1.401199763
87.04405588 8.855713747
91.05422664 1.325692457
105.0698767 11.10748637
123.0804414 1.95260789
173.0960915 1.832353089
177.0910061 1.963849452
191.1066561 25.90083001
209.1172208 23.83003767

Name: +ve in-silico MS/MS by CFM-ID for VZODPHWGQIWRCG-UHFFFAOYSA-N
ID: VZODPHWGQIWRCG-UHFFFAOYSA-N
Comment: Energy1
Num peaks: 15
41.00219107 4.568508347
41.03857658 2.654568501
43.01784114 2.422095356
45.0334912 11.86754774
47.04914126 4.853874963
59.04914126 1.830363083
69.0334912 5.05303715
71.04914126 1.557729057
79.05422664 1.624355018
87.04405588 6.298180085
103.0542266 1.796565981
105.0698767 23.86760316
123.0804414 3.493796843
191.1066561 5.935358531
209.1172208 2.494447612

Name: +ve in-silico MS/MS by CFM-ID for VZODPHWGQIWRCG-UHFFFAOYSA-N
ID: VZODPHWGQIWRCG-UHFFFAOYSA-N
Comment: Energy2
Num peaks: 31
25.00727645 1.267614856
27.02292652 2.361466548
29.03857658 1.139690232
39.02292652 1.617370143
41.00219107 1.372311524
41.03857658 6.34457558
43.01784114 1.06067891
43.05422664 1.433708387
45.0334912 1.192987036
47.04914126 0.888307541
49.00727645 1.19793162
55.01784114 3.227069337
57.0334912 1.576610562
59.04914126 2.093927425
65.03857658 1.180453697
69.0334912 1.986377126
71.04914126 1.105457795
75.02292652 0.8404278854
79.05422664 4.57590392
85.02840582 1.418277868
87.04405588 2.889657568
89.03857658 1.171735216
91.05422664 7.628665862
93.06987671 3.220192079
103.0542266 2.878059014
105.0698767 16.04727039
107.0855268 1.181946006
109.1011768 1.271476661
111.1168269 1.507190289
113.132477 1.336935196
123.0804414 0.9508146325

Name: +ve in-silico MS/MS by CFM-ID for CGPARFHPJHOJGS-PRANIUCASA-N
ID: CGPARFHPJHOJGS-PRANIUCASA-N
Comment: Energy0
Num peaks: 7
149.0597059 2.188688417
153.0546206 5.23842163
167.0702706 1.956740016
169.0859207 2.441577202
191.1066561 23.20602631
209.1172208 35.76395295
227.1277855 10.83954573

Name: +ve in-silico MS/MS by CFM-ID for CGPARFHPJHOJGS-PRANIUCASA-N
ID: CGPARFHPJHOJGS-PRANIUCASA-N
Comment: Energy1
Num peaks: 24
55.05422664 1.869023379
65.03857658 1.03465766
67.05422664 3.492218268
73.06479133 2.146079945
79.05422664 1.187084253
81.06987671 1.560805503
85.02840582 0.8382263137
85.06479133 1.525115393
89.03857658 0.8180857505
91.05422664 0.9697237477
109.0647913 0.8187782899
135.0440559 5.86744139
149.0597059 2.591716585
151.075356 2.921307251
153.0546206 6.884126364
167.0702706 1.569533809
169.0859207 1.865120893
179.1066561 0.765950086
181.1223062 1.220387894
191.1066561 18.2751023
193.0859207 1.416641729
199.1328709 0.8549355224
209.1172208 15.88011004
227.1277855 3.935278446

Name: +ve in-silico MS/MS by CFM-ID for CGPARFHPJHOJGS-PRANIUCASA-N
ID: CGPARFHPJHOJGS-PRANIUCASA-N
Comment: Energy2
Num peaks: 31
39.02292652 2.19918504
41.00219107 5.074200485
43.01784114 2.147449227
55.05422664 3.443452292
65.00219107 1.457871802
65.03857658 2.780419812
67.01784114 2.462179716
67.05422664 3.879037109
69.0334912 1.567703814
69.06987671 2.153226628
71.04914126 1.288693291
79.05422664 3.099350424
81.06987671 1.842476882
85.02840582 1.479808342
87.04405588 1.807492468
89.03857658 2.626528437
91.05422664 1.077970351
93.06987671 1.372103045
109.0647913 2.048605577
121.0647913 1.966941979
125.0597059 1.220713361
135.0440559 3.347686157
149.0597059 2.163068125
149.0960915 1.527271693
151.075356 1.665864948
151.1117415 1.740744435
153.0546206 3.566330076
153.1273916 1.654546574
191.1066561 6.652227406
193.0859207 3.195205275
209.1172208 1.181384075

Name: +ve in-silico MS/MS by CFM-ID for VSZLGEHZLXBMON-UWVGGRQHSA-N
ID: VSZLGEHZLXBMON-UWVGGRQHSA-N
Comment: Energy0
Num peaks: 6
109.0647913 4.08672786
111.0804414 2.577534558
129.0910061 2.569777882
151.1117415 9.287943655
169.1223062 38.71158739
187.1328709 33.03333438

Name: +ve in-silico MS/MS by CFM-ID for VSZLGEHZLXBMON-UWVGGRQHSA-N
ID: VSZLGEHZLXBMON-UWVGGRQHSA-N
Comment: Energy1
Num peaks: 9
85.06479133 1.790382696
99.08044139 1.814598215
109.0647913 7.696961617
111.0804414 8.243932485
127.075356 9.379958405
129.0910061 5.361104451
151.1117415 10.6053025
169.1223062 22.98616444
187.1328709 12.65007408

Name: +ve in-silico MS/MS by CFM-ID for VSZLGEHZLXBMON-UWVGGRQHSA-N
ID: VSZLGEHZLXBMON-UWVGGRQHSA-N
Comment: Energy2
Num peaks: 23
51.02292652 1.56118724
55.05422664 1.48958067
59.04914126 1.60265875
65.03857658 3.831126981
67.05422664 2.264470868
69.0334912 1.82941555
79.05422664 7.095998886
81.0334912 1.971722144
81.06987671 5.554406414
83.04914126 3.348817956
83.08552677 6.428396976
85.06479133 1.94912489
95.04914126 2.371109611
97.06479133 6.224056148
99.08044139 4.058549661
101.0960915 1.720243371
109.0647913 3.704884097
111.0804414 3.277016197
141.0910061 2.099655536
143.1066561 2.251843994
151.1117415 8.51374302
153.0910061 4.237271128
169.1223062 3.172703165

Name: +ve in-silico MS/MS by CFM-ID for JMLYDLZRFNYHHO-UHFFFAOYSA-N
ID: JMLYDLZRFNYHHO-UHFFFAOYSA-N
Comment: Energy0
Num peaks: 7
113.0960915 2.371549849
137.0960915 4.777584551
139.1117415 2.535941339
155.1066561 28.41004986
157.1223062 4.664261654
169.1223062 10.21021561
187.1328709 27.07434961

Name: +ve in-silico MS/MS by CFM-ID for JMLYDLZRFNYHHO-UHFFFAOYSA-N
ID: JMLYDLZRFNYHHO-UHFFFAOYSA-N
Comment: Energy1
Num peaks: 31
39.02292652 1.059195017
41.03857658 1.477776562
43.01784114 2.269875008
45.0334912 1.66112631
55.01784114 1.481362573
55.05422664 1.361343431
57.0334912 2.082270237
67.05422664 0.9999693102
69.0334912 1.389340761
69.06987671 1.786175656
71.04914126 1.809659249
83.04914126 1.002682376
83.08552677 1.729968322
85.06479133 1.551496055
87.04405588 1.124744641
95.08552677 1.537613945
97.10117684 1.559552308
99.08044139 1.424088704
101.0597059 1.00119002
109.1011768 1.041390877
111.0804414 1.457894907
113.0960915 5.356996476
127.1117415 4.554944506
137.0960915 2.908162274
139.1117415 1.96470527
143.1066561 1.372595181
155.1066561 9.557763984
157.1223062 2.570026855
159.1379563 1.243534139
169.1223062 7.243133054
187.1328709 8.938241345

Name: +ve in-silico MS/MS by CFM-ID for JMLYDLZRFNYHHO-UHFFFAOYSA-N
ID: JMLYDLZRFNYHHO-UHFFFAOYSA-N
Comment: Energy2
Num peaks: 31
25.00727645 1.059173422
27.02292652 3.352821387
39.02292652 2.643825078
41.00219107 1.413603944
41.03857658 7.376880883
43.01784114 3.614967785
43.05422664 2.379128573
45.0334912 1.066678909
53.03857658 1.842746499
55.01784114 3.435091368
55.05422664 5.666026844
57.0334912 4.277204461
57.06987671 1.717458507
59.01275576 1.157672338
67.05422664 1.730763202
69.0334912 1.861650896
69.06987671 5.661686197
71.04914126 2.579267883
71.08552677 1.459360167
81.06987671 1.086847727
83.08552677 5.527765366
85.06479133 1.402777669
85.10117684 1.253693953
97.10117684 4.093797834
99.08044139 1.037415596
111.0804414 1.585907557
111.1168269 1.014071974
113.0960915 1.385287556
127.1117415 1.353563466
139.1117415 1.83226332
141.1273916 0.9936652549

Name: +ve in-silico MS/MS by CFM-ID for CHBJKIQNRSVFBW-MOVJSRMASA-N
ID: CHBJKIQNRSVFBW-MOVJSRMASA-N
Comment: Energy0
Num peaks: 6
151.075356 2.807833897
163.075356 1.951271402
165.0910061 1.597906618
175.075356 1.377005797
191.1066561 56.01515395
209.1172208 20.37351945

Name: +ve in-silico MS/MS by CFM-ID for CHBJKIQNRSVFBW-MOVJSRMASA-N
ID: CHBJKIQNRSVFBW-MOVJSRMASA-N
Comment: Energy1
Num peaks: 16
39.02292652 1.434630206
41.03857658 2.246748401
51.02292652 1.76777114
53.03857658 3.652447845
57.0334912 3.399733568
71.04914126 1.431033473
137.0597059 2.854382613
147.0804414 2.421718905
151.075356 7.173542559
159.0804414 2.193792858
161.0960915 2.386245798
163.075356 1.772896798
165.0910061 1.962497845
175.075356 2.411153284
191.1066561 32.67048832
209.1172208 10.59864761

Name: +ve in-silico MS/MS by CFM-ID for CHBJKIQNRSVFBW-MOVJSRMASA-N
ID: CHBJKIQNRSVFBW-MOVJSRMASA-N
Comment: Energy2
Num peaks: 31
39.02292652 4.359894876
41.03857658 6.17682951
49.00727645 2.652538807
51.02292652 3.720974023
53.03857658 3.971597302
55.05422664 1.764633511
57.0334912 1.306424279
63.02292652 2.029466885
65.03857658 1.652892567
75.02292652 2.393468829
89.03857658 1.183007126
91.05422664 1.148340147
93.0334912 1.248006397
101.0385766 2.226935255
107.0491413 1.249123419
121.0647913 2.125937461
131.0491413 1.511268242
133.0647913 1.59044527
135.0440559 1.659973623
135.0804414 1.406599964
137.0597059 4.194917069
145.0647913 2.259612088
147.0440559 1.213668276
147.0804414 3.055191139
149.0597059 1.425953032
151.075356 5.211189416
159.0804414 3.15721277
161.0960915 3.573318152
163.075356 1.937744638
175.075356 6.101761115
191.1066561 2.650724714

Name: +ve in-silico MS/MS by CFM-ID for CWCSFUVEQALPSV-UHFFFAOYSA-N
ID: CWCSFUVEQALPSV-UHFFFAOYSA-N
Comment: Energy0
Num peaks: 6
43.01784114 2.267853318
149.0960915 13.8777363
167.0702706 4.061011156
167.1066561 19.79852443
191.1066561 2.804641525
209.1172208 40.84436617

Name: +ve in-silico MS/MS by CFM-ID for CWCSFUVEQALPSV-UHFFFAOYSA-N
ID: CWCSFUVEQALPSV-UHFFFAOYSA-N
Comment: Energy1
Num peaks: 20
43.01784114 2.198059303
43.05422664 2.460745835
61.02840582 1.231791819
107.0491413 2.569112028
109.0647913 3.921659464
121.1011768 2.765586881
123.0440559 1.962274561
125.0597059 3.878798802
137.0960915 2.315504245
139.075356 1.484859284
139.1117415 3.259910272
147.0804414 2.196398451
149.0960915 19.62839661
165.0546206 1.730326688
167.0702706 4.055535464
167.1066561 12.11463363
179.1066561 1.835221563
181.1223062 1.385071566
191.1066561 1.713357517
209.1172208 8.099074861

Name: +ve in-silico MS/MS by CFM-ID for CWCSFUVEQALPSV-UHFFFAOYSA-N
ID: CWCSFUVEQALPSV-UHFFFAOYSA-N
Comment: Energy2
Num peaks: 29
15.02292652 1.07088724
25.00727645 1.523247083
39.02292652 1.804098693
41.00219107 0.938493233
41.03857658 1.763898277
43.01784114 2.666509102
55.05422664 3.847610601
57.06987671 4.303057301
65.03857658 6.485149403
67.05422664 4.301858331
69.06987671 1.997734035
79.05422664 1.211897434
81.06987671 3.161545615
97.06479133 0.9686359339
109.0647913 1.593345916
119.0855268 2.747480451
121.0647913 1.20745693
121.1011768 4.05766087
123.0804414 0.9611790966
131.0855268 1.407701258
133.0647913 2.343634559
135.0804414 2.745244255
137.0960915 6.59165197
139.1117415 2.493913391
147.0804414 2.130163661
149.0960915 11.03145033
151.075356 1.688055822
163.075356 1.094969695
167.1066561 2.769763371

Name: +ve in-silico MS/MS by CFM-ID for BQCQHESFXOXBSX-UHFFFAOYSA-N
ID: BQCQHESFXOXBSX-UHFFFAOYSA-N
Comment: Energy0
Num peaks: 6
55.05422664 4.586891495
153.0546206 4.442171184
165.0546206 5.83444288
167.0702706 5.293899348
181.1223062 2.358474409
209.1172208 58.46313111

Name: +ve in-silico MS/MS by CFM-ID for BQCQHESFXOXBSX-UHFFFAOYSA-N
ID: BQCQHESFXOXBSX-UHFFFAOYSA-N
Comment: Energy1
Num peaks: 22
39.02292652 3.092010584
55.05422664 16.64507936
57.06987671 1.438715041
67.05422664 1.212090053
69.06987671 3.816885987
75.04405588 1.049861705
93.06987671 1.074083077
121.0284058 1.003837724
123.0440559 1.286913395
125.0597059 1.068479994
137.0233204 2.381309867
139.0389705 2.049042606
149.0960915 1.196205961
151.0389705 2.808010651
153.0546206 13.48105848
165.0546206 2.91178561
167.0702706 2.00234796
169.0859207 2.173558662
177.0910061 2.050525748
179.1066561 2.242971414
181.1223062 1.946418163
209.1172208 13.90711694

Name: +ve in-silico MS/MS by CFM-ID for BQCQHESFXOXBSX-UHFFFAOYSA-N
ID: BQCQHESFXOXBSX-UHFFFAOYSA-N
Comment: Energy2
Num peaks: 31
39.02292652 3.29651504
41.03857658 1.45419573
51.02292652 0.8934163114
53.03857658 1.667825728
55.05422664 18.94625043
57.06987671 1.809569728
65.03857658 1.849536777
67.05422664 1.757256238
69.06987671 1.820654487
79.01784114 2.465369721
81.0334912 3.389974764
83.04914126 1.032537168
91.05422664 1.319148985
93.06987671 3.405612979
95.04914126 3.365844743
97.06479133 1.657482441
107.0855268 0.9718019688
109.0284058 1.556520737
111.0440559 0.9171194796
119.0855268 1.697836024
121.0284058 3.284630894
123.0440559 3.272428086
125.0597059 2.371068645
135.0440559 1.592193581
135.0804414 1.296167519
137.0233204 3.358314197
139.0389705 1.3472451
151.0389705 1.734064798
153.0546206 2.960762069
177.0910061 0.9838444426
193.0859207 0.8802078432

Name: +ve in-silico MS/MS by CFM-ID for XLTJPTCOHHVWLA-MAUMQABQSA-N
ID: XLTJPTCOHHVWLA-MAUMQABQSA-N
Comment: Energy0
Num peaks: 9
57.06987671 2.247128456
71.08552677 6.49193935
73.10117684 1.233675595
129.0546206 2.16208703
141.1273916 1.511122379
157.0859207 1.170466327
159.1015708 1.561735318
169.1223062 6.913245346
187.1328709 56.96277196

Name: +ve in-silico MS/MS by CFM-ID for XLTJPTCOHHVWLA-MAUMQABQSA-N
ID: XLTJPTCOHHVWLA-MAUMQABQSA-N
Comment: Energy1
Num peaks: 22
45.0334912 0.9879151849
55.05422664 3.048016439
57.06987671 3.828884379
65.03857658 1.057347101
69.06987671 2.229430691
71.08552677 12.64171918
73.10117684 2.083284676
81.06987671 4.37581775
83.08552677 8.523962811
85.10117684 6.341616465
87.1168269 5.469951651
111.0804414 1.293472716
113.0960915 2.350194613
115.0389705 1.16350345
129.0546206 4.030715622
131.0702706 1.102962825
157.1223062 1.434449095
159.1015708 1.359794111
159.1379563 1.945302354
169.1223062 3.699830315
171.1015708 0.9387763685
187.1328709 10.61162486

Name: +ve in-silico MS/MS by CFM-ID for XLTJPTCOHHVWLA-MAUMQABQSA-N
ID: XLTJPTCOHHVWLA-MAUMQABQSA-N
Comment: Energy2
Num peaks: 27
25.00727645 1.102604074
27.02292652 2.710575721
39.02292652 1.447084813
41.03857658 3.466912321
43.05422664 1.969492018
51.02292652 1.053718494
53.03857658 3.368384737
55.01784114 2.011208429
55.05422664 14.9277361
57.0334912 1.592858859
57.06987671 9.571975223
59.08552677 1.43472193
65.03857658 1.026081808
67.05422664 1.607730275
69.06987671 5.217843604
71.08552677 6.196535835
73.10117684 2.751520371
81.06987671 1.993241624
83.08552677 3.677557845
85.10117684 4.219500331
87.1168269 2.782386304
93.06987671 0.9811190308
97.02840582 1.115142773
113.0960915 1.163605854
141.0910061 1.279754645
141.1273916 1.072436302
171.1015708 1.094837033

Name: +ve in-silico MS/MS by CFM-ID for QDURJIJAJVINHQ-SCZZXKLOSA-N
ID: QDURJIJAJVINHQ-SCZZXKLOSA-N
Comment: Energy0
Num peaks: 6
127.075356 1.969476789
129.0910061 3.675203224
137.0960915 1.946025155
151.1117415 6.40914963
169.1223062 38.54499247
187.1328709 32.07139433

Name: +ve in-silico MS/MS by CFM-ID for QDURJIJAJVINHQ-SCZZXKLOSA-N
ID: QDURJIJAJVINHQ-SCZZXKLOSA-N
Comment: Energy1
Num peaks: 22
55.05422664 0.763817195
57.06987671 0.7680336328
67.05422664 1.221185263
69.06987671 1.147592894
73.06479133 1.535527869
81.06987671 0.9793569872
83.08552677 1.227446952
87.08044139 1.204703731
95.04914126 0.7689622059
101.0960915 1.021138731
109.0647913 1.896170774
111.0804414 6.635516333
113.0597059 1.387753668
127.075356 2.517049648
129.0910061 5.568187829
137.0960915 1.37025379
139.1117415 0.7638148077
151.1117415 12.49166676
153.0910061 0.9414863973
155.1066561 1.115275232
169.1223062 23.67644018
187.1328709 11.23353116

Name: +ve in-silico MS/MS by CFM-ID for QDURJIJAJVINHQ-SCZZXKLOSA-N
ID: QDURJIJAJVINHQ-SCZZXKLOSA-N
Comment: Energy2
Num peaks: 31
53.03857658 2.607372328
55.05422664 2.982594709
57.06987671 2.620101502
65.03857658 2.339121688
67.05422664 2.082436307
69.0334912 1.249515091
69.06987671 1.312585602
79.05422664 1.838344648
81.06987671 3.889410886
83.04914126 3.054984318
83.08552677 4.927594591
85.10117684 1.73734238
93.06987671 3.006247076
95.04914126 2.262861682
95.08552677 2.213074867
97.10117684 2.124512152
99.08044139 1.695238871
101.0960915 1.38337134
107.0855268 2.200060665
109.0647913 1.859630272
109.1011768 2.455430324
111.0804414 2.050027966
111.1168269 2.031078877
113.0597059 2.25015005
125.0960915 2.009475645
127.1117415 1.309006296
137.0960915 2.967049283
139.1117415 1.201750424
151.1117415 6.41470046
153.0910061 3.686706169
169.1223062 2.051908183

Name: +ve in-silico MS/MS by CFM-ID for UYFVWWJTLUHGLJ-DMDUXHFBSA-N
ID: UYFVWWJTLUHGLJ-DMDUXHFBSA-N
Comment: Energy0
Num peaks: 15
81.06987671 0.9133346478
89.05970595 1.045815661
97.06479133 2.255734655
99.08044139 2.004746705
109.1011768 1.192133202
111.0804414 0.9450256302
135.1168269 5.744198233
137.132477 5.831581083
141.0910061 2.785111852
143.1066561 2.325413862
153.1273916 14.15847691
155.1066561 1.065859169
155.1430416 5.168766808
169.1223062 16.82430738
187.1328709 18.09850514

Name: +ve in-silico MS/MS by CFM-ID for UYFVWWJTLUHGLJ-DMDUXHFBSA-N
ID: UYFVWWJTLUHGLJ-DMDUXHFBSA-N
Comment: Energy1
Num peaks: 30
41.00219107 1.091000789
43.01784114 1.146950156
51.02292652 1.213259202
53.03857658 1.628475665
55.05422664 1.466640459
65.03857658 1.905176001
67.05422664 3.485981076
69.0334912 1.124342945
69.06987671 2.000043672
75.04405588 1.085153611
79.05422664 3.544297177
81.06987671 2.183386432
85.06479133 1.923711665
89.05970595 1.559940775
93.06987671 2.030467344
95.08552677 1.846809959
97.06479133 3.637338556
101.0597059 1.856517731
107.0855268 1.151126045
109.1011768 1.681821046
111.0804414 1.565614346
113.0960915 1.149843021
115.075356 0.9216531383
135.1168269 8.226774697
137.132477 6.567433983
141.0910061 2.092476588
153.1273916 8.008352863
155.1430416 1.982652808
169.1223062 8.188546525
187.1328709 4.185836323

Name: +ve in-silico MS/MS by CFM-ID for UYFVWWJTLUHGLJ-DMDUXHFBSA-N
ID: UYFVWWJTLUHGLJ-DMDUXHFBSA-N
Comment: Energy2
Num peaks: 26
39.02292652 4.474990876
41.03857658 2.861620404
43.05422664 1.456138907
51.02292652 3.528499345
53.03857658 9.568132235
55.05422664 7.383090646
65.03857658 3.858393078
67.05422664 8.296062576
69.0334912 2.543919985
69.06987671 5.123772914
71.04914126 2.171378279
73.02840582 1.751609497
75.04405588 1.089645324
79.05422664 3.303434274
81.06987671 6.238302771
85.06479133 1.226732241
93.06987671 1.197227926
97.06479133 1.369655345
99.04405588 1.140406525
101.0597059 1.758713471
107.0855268 1.416589646
109.1011768 2.883980991
123.1168269 1.101584646
135.1168269 1.444892073
137.132477 2.640530934
153.0910061 1.153634975

Name: +ve in-silico MS/MS by CFM-ID for WEOOJHUZRJSUAQ-ZETCQYMHSA-N
ID: WEOOJHUZRJSUAQ-ZETCQYMHSA-N
Comment: Energy0
Num peaks: 6
57.0334912 1.877291965
59.04914126 12.81203722
163.075356 1.69147835
177.0910061 3.802233079
191.1066561 1.930934
209.1172208 61.80423194

Name: +ve in-silico MS/MS by CFM-ID for WEOOJHUZRJSUAQ-ZETCQYMHSA-N
ID: WEOOJHUZRJSUAQ-ZETCQYMHSA-N
Comment: Energy1
Num peaks: 17
41.03857658 2.228679959
59.04914126 6.646893026
137.0597059 2.328774175
149.0597059 7.060235582
151.075356 4.282392219
163.075356 7.416811747
165.0546206 4.302739001
165.0910061 4.197458343
167.0702706 6.228391486
177.0910061 2.442814798
179.0702706 3.253112639
179.1066561 4.503223369
181.0859207 5.645072346
181.1223062 2.055575569
191.1066561 3.605121244
193.0859207 2.4499955
209.1172208 13.24624259

Name: +ve in-silico MS/MS by CFM-ID for WEOOJHUZRJSUAQ-ZETCQYMHSA-N
ID: WEOOJHUZRJSUAQ-ZETCQYMHSA-N
Comment: Energy2
Num peaks: 31
15.02292652 1.178563746
31.01784114 0.9681663533
39.02292652 3.508368531
41.03857658 8.026060196
43.01784114 1.225203677
43.05422664 3.171311883
49.00727645 2.047024047
53.00219107 1.220449866
55.01784114 2.916286353
57.0334912 6.022661961
59.04914126 7.780394993
61.06479133 1.271448035
71.04914126 1.081560071
95.04914126 1.404060657
105.0334912 1.88840021
119.0491413 2.458053072
121.0647913 1.405935473
133.0647913 2.633571706
135.0440559 3.248910247
135.0804414 1.242109413
137.0597059 1.06726965
147.0804414 1.559203914
149.0597059 4.763644799
151.075356 3.31613958
153.0910061 1.266487361
161.0597059 0.9428522019
163.075356 2.255169372
165.0910061 3.012213317
167.0702706 1.287548189
177.0910061 0.9723688417
193.0859207 1.663908609

Name: +ve in-silico MS/MS by CFM-ID for UDPIGLZSLDOMRW-IUCAKERBSA-N
ID: UDPIGLZSLDOMRW-IUCAKERBSA-N
Comment: Energy0
Num peaks: 9
81.06987671 1.832177694
87.04405588 11.59429234
127.075356 2.918755036
129.0910061 3.005766648
145.0859207 1.717105743
153.1273916 2.910545254
169.1223062 27.58506015
171.1015708 3.467937498
187.1328709 25.88841525

Name: +ve in-silico MS/MS by CFM-ID for UDPIGLZSLDOMRW-IUCAKERBSA-N
ID: UDPIGLZSLDOMRW-IUCAKERBSA-N
Comment: Energy1
Num peaks: 16
41.03857658 3.406067044
55.05422664 4.972354105
81.06987671 1.310685255
87.04405588 24.55076648
89.05970595 1.568327652
95.08552677 1.370632292
111.0804414 1.530987036
127.075356 2.89674608
129.0910061 7.341728567
135.1168269 3.420242588
137.132477 2.665231214
153.0910061 2.583855793
153.1273916 3.866842176
169.1223062 10.37894717
171.1015708 2.319981856
187.1328709 6.810350355

Name: +ve in-silico MS/MS by CFM-ID for UDPIGLZSLDOMRW-IUCAKERBSA-N
ID: UDPIGLZSLDOMRW-IUCAKERBSA-N
Comment: Energy2
Num peaks: 11
39.02292652 8.639943772
41.03857658 11.82662954
55.05422664 24.08862603
69.0334912 2.123918845
71.01275576 2.1464671
79.05422664 3.023553817
81.06987671 5.624327046
83.08552677 2.984637862
87.04405588 16.82306493
89.05970595 1.701100728
153.0910061 1.795441419

Name: +ve in-silico MS/MS by CFM-ID for IMZFUPJSYGVBOH-VOTSOKGWSA-N
ID: IMZFUPJSYGVBOH-VOTSOKGWSA-N
Comment: Energy0
Num peaks: 6
87.08044139 3.013576334
121.0284058 14.01921247
123.0440559 8.256938485
177.0910061 16.66983587
179.1066561 5.177224622
209.1172208 36.29508205

Name: +ve in-silico MS/MS by CFM-ID for IMZFUPJSYGVBOH-VOTSOKGWSA-N
ID: IMZFUPJSYGVBOH-VOTSOKGWSA-N
Comment: Energy1
Num peaks: 23
33.0334912 1.018797011
55.05422664 1.902932028
67.05422664 1.707372678
69.06987671 1.439416511
73.06479133 1.916654609
75.08044139 0.9624633562
87.08044139 3.738739627
93.0334912 2.212607118
99.08044139 2.680153793
109.0284058 1.81434007
111.0440559 1.619799226
121.0284058 20.34252511
123.0440559 4.507762164
149.0960915 2.753405316
151.1117415 1.014276396
165.0910061 1.0053836
167.1066561 0.9388766845
177.0910061 8.980052571
179.1066561 3.14507911
181.1223062 3.823890642
191.1066561 1.159917634
193.0859207 0.8942524623
209.1172208 10.46072783

Name: +ve in-silico MS/MS by CFM-ID for IMZFUPJSYGVBOH-VOTSOKGWSA-N
ID: IMZFUPJSYGVBOH-VOTSOKGWSA-N
Comment: Energy2
Num peaks: 31
39.02292652 1.569156157
55.05422664 3.228841602
57.0334912 1.114032688
59.04914126 0.9129284681
65.00219107 1.023504755
65.03857658 1.364389703
67.01784114 2.952702048
67.05422664 2.147352311
69.0334912 2.892016598
69.06987671 2.019800673
71.04914126 2.431147864
73.06479133 1.682834056
77.00219107 2.499293744
79.01784114 1.74097069
81.0334912 1.943871275
87.08044139 1.501123915
91.01784114 2.766322845
93.0334912 10.59132038
93.06987671 0.9905192458
95.04914126 6.169068722
105.0334912 2.906133726
107.0491413 2.394828538
121.0284058 8.333050469
123.0440559 3.368178592
123.0804414 2.147695306
125.0960915 0.8377161239
149.0960915 1.77268403
159.0804414 0.8561886218
165.0910061 1.125460397
175.075356 1.085731834
177.0910061 1.063696971

Name: +ve in-silico MS/MS by CFM-ID for AXRIHSJZHOTGAE-ATZCPNFKSA-N
ID: AXRIHSJZHOTGAE-ATZCPNFKSA-N
Comment: Energy0
Num peaks: 6
57.06987671 2.176864615
181.1223062 1.528228011
183.1379563 1.733112885
191.1066561 2.449199157
209.1172208 17.47872032
227.1277855 55.33495149

Name: +ve in-silico MS/MS by CFM-ID for AXRIHSJZHOTGAE-ATZCPNFKSA-N
ID: AXRIHSJZHOTGAE-ATZCPNFKSA-N
Comment: Energy1
Num peaks: 31
39.02292652 2.552271437
41.03857658 3.036761689
43.05422664 5.223015522
57.0334912 0.8896702644
57.06987671 0.9354285927
59.04914126 0.9232951514
65.03857658 0.9408682621
67.05422664 2.872909201
69.06987671 3.102904548
71.08552677 0.8477925241
73.10117684 0.9964210638
75.04405588 0.8602419954
113.0597059 0.8844418456
115.075356 0.9567265031
125.0597059 0.8948691736
137.0597059 1.01638927
139.075356 1.548804128
151.0389705 3.220533533
153.0546206 1.355902076
161.0960915 1.410732087
169.0495352 5.882258269
169.0859207 0.8962726787
171.0651853 1.252694977
179.1066561 1.422339277
183.1379563 1.964520439
191.1066561 3.148940918
195.1015708 0.869698612
197.1172208 1.813067247
199.1328709 1.836125757
209.1172208 10.12007275
227.1277855 12.617099

Name: +ve in-silico MS/MS by CFM-ID for AXRIHSJZHOTGAE-ATZCPNFKSA-N
ID: AXRIHSJZHOTGAE-ATZCPNFKSA-N
Comment: Energy2
Num peaks: 31
27.02292652 1.65202483
39.02292652 7.274156063
41.03857658 9.002688885
43.05422664 6.985379793
45.06987671 1.445261409
51.02292652 2.213048958
53.03857658 6.443854814
55.01784114 1.046708828
55.05422664 3.205543067
57.06987671 5.320451212
59.08552677 1.44460232
65.03857658 2.186289806
67.01784114 1.207371326
67.05422664 2.832241488
69.06987671 1.149887102
71.08552677 2.266640522
73.10117684 1.176056057
97.06479133 0.9363493549
111.0440559 1.216631225
113.0597059 0.9462368468
125.0597059 1.742866553
141.0546206 1.395330575
151.0389705 2.201141501
151.075356 0.7997751679
153.0546206 1.559349261
165.0546206 1.033613938
165.0910061 0.8693759175
165.1273916 0.8530526975
191.1066561 1.918464522
199.1328709 0.9394351771
209.1172208 1.44760677

Name: +ve in-silico MS/MS by CFM-ID for NIJXMDSDVNFHJC-ZCFIWIBFSA-N
ID: NIJXMDSDVNFHJC-ZCFIWIBFSA-N
Comment: Energy0
Num peaks: 6
137.0597059 2.63864459
165.0910061 3.104622184
167.1066561 2.066326566
191.1066561 12.52946402
193.0859207 3.605569484
209.1172208 63.14455308

Name: +ve in-silico MS/MS by CFM-ID for NIJXMDSDVNFHJC-ZCFIWIBFSA-N
ID: NIJXMDSDVNFHJC-ZCFIWIBFSA-N
Comment: Energy1
Num peaks: 22
53.03857658 1.864788656
67.01784114 1.532531097
69.0334912 1.824162226
71.04914126 2.369314441
73.06479133 1.518411657
95.04914126 1.198129539
97.06479133 1.265177718
107.0491413 1.188859245
109.0647913 1.981479359
111.0804414 1.613253009
135.0440559 5.42487408
137.0597059 6.874809437
139.075356 2.938807811
151.075356 1.017525938
163.075356 1.480541278
165.0910061 3.680488589
167.1066561 3.268691479
179.1066561 2.429985589
181.1223062 2.626787013
191.1066561 8.616212756
193.0859207 1.811323262
209.1172208 23.84064929

Name: +ve in-silico MS/MS by CFM-ID for NIJXMDSDVNFHJC-ZCFIWIBFSA-N
ID: NIJXMDSDVNFHJC-ZCFIWIBFSA-N
Comment: Energy2
Num peaks: 31
49.00727645 1.266834661
51.02292652 3.604483597
53.03857658 2.908394312
65.03857658 1.366195476
77.00219107 1.436931746
79.01784114 1.556741694
81.0334912 1.601343486
93.0334912 2.275493256
95.04914126 2.30838892
105.0334912 1.584222917
107.0491413 2.975475554
109.0647913 6.750415025
119.0491413 2.331795685
121.0647913 2.544571428
123.0804414 3.660115513
133.0647913 1.498116605
135.0440559 2.218902782
137.0597059 2.089873182
137.0960915 1.257650343
139.075356 1.786346547
147.0804414 1.655251818
149.0597059 2.04308108
151.075356 1.363858117
153.0910061 1.442460712
163.075356 1.170457918
163.1117415 1.991711079
165.0910061 2.450451711
173.0960915 1.189572199
175.075356 3.860874711
191.1066561 2.266264027
193.0859207 2.414204916

Name: +ve in-silico MS/MS by CFM-ID for SYRVWXFZYGDVTF-BBBLOLIVSA-N
ID: SYRVWXFZYGDVTF-BBBLOLIVSA-N
Comment: Energy0
Num peaks: 6
125.0597059 1.264536513
127.075356 1.445726899
145.0859207 0.9912439048
151.1117415 9.778327905
169.1223062 40.24683368
187.1328709 33.2779724

Name: +ve in-silico MS/MS by CFM-ID for SYRVWXFZYGDVTF-BBBLOLIVSA-N
ID: SYRVWXFZYGDVTF-BBBLOLIVSA-N
Comment: Energy1
Num peaks: 23
43.05422664 1.96549622
55.05422664 2.43392995
57.06987671 4.041951129
59.08552677 0.9489038985
67.05422664 2.852103627
69.06987671 2.348127541
79.05422664 1.086789563
81.06987671 1.024984264
83.04914126 1.249186955
97.06479133 2.530536049
99.08044139 1.711446971
101.0597059 1.008234275
125.0597059 2.174713546
127.075356 3.752592643
129.0910061 1.955017873
139.1117415 1.463512823
141.1273916 1.284434711
145.0859207 2.128506544
151.1117415 9.821123799
153.0910061 0.9429879483
157.1223062 2.342915381
169.1223062 20.04648158
187.1328709 11.01698595

Name: +ve in-silico MS/MS by CFM-ID for SYRVWXFZYGDVTF-BBBLOLIVSA-N
ID: SYRVWXFZYGDVTF-BBBLOLIVSA-N
Comment: Energy2
Num peaks: 29
39.02292652 1.405954855
41.00219107 1.72271317
41.03857658 1.484222881
43.01784114 1.187072089
51.02292652 1.227524346
55.05422664 8.129164513
57.06987671 4.662638459
65.03857658 3.176429506
67.05422664 7.392768704
69.0334912 2.080231154
69.06987671 3.746348745
71.04914126 3.029124847
73.06479133 1.233450505
73.10117684 1.246171189
79.05422664 1.669155501
81.06987671 3.283467105
83.04914126 1.598570881
83.08552677 2.132516864
85.06479133 1.040978448
93.06987671 3.343046778
95.08552677 2.556710315
97.06479133 2.396036147
97.10117684 3.03477181
99.08044139 1.039491992
109.0647913 2.457709352
111.0804414 3.531800162
151.1117415 5.94086827
153.0910061 2.935414435
169.1223062 2.044642079

Name: +ve in-silico MS/MS by CFM-ID for KLPBEXRQJBKPDM-DIALRVQJSA-N
ID: KLPBEXRQJBKPDM-DIALRVQJSA-N
Comment: Energy0
Num peaks: 11
147.0804414 1.734929332
149.0960915 3.147417267
163.075356 0.8033531384
163.1117415 6.155214769
165.0910061 1.233469078
165.1273916 1.012998466
167.1066561 2.122240395
181.1223062 3.674975759
191.1066561 19.43257226
209.1172208 29.78144241
227.1277855 10.97607044

Name: +ve in-silico MS/MS by CFM-ID for KLPBEXRQJBKPDM-DIALRVQJSA-N
ID: KLPBEXRQJBKPDM-DIALRVQJSA-N
Comment: Energy1
Num peaks: 31
51.02292652 1.126972441
53.03857658 1.788543202
55.05422664 1.165860578
67.05422664 1.371537075
71.04914126 1.023439983
77.03857658 2.180645407
79.05422664 1.208275148
83.08552677 0.9702961004
85.06479133 1.19274102
93.0334912 1.2322047
95.04914126 2.022748795
97.02840582 1.38969007
99.08044139 1.192642317
107.0491413 1.030844703
109.0647913 1.188238194
121.0647913 1.169320229
123.0804414 1.789838741
147.0804414 1.357255777
149.0597059 0.996204264
149.0960915 3.629941109
163.075356 0.9129945442
163.1117415 8.002895995
165.0910061 1.383709568
165.1273916 2.089232303
167.0702706 1.017594788
167.1066561 1.518961157
177.0910061 1.244607122
181.1223062 4.853886295
191.1066561 6.281600354
209.1172208 5.568290333
227.1277855 1.64459161

Name: +ve in-silico MS/MS by CFM-ID for KLPBEXRQJBKPDM-DIALRVQJSA-N
ID: KLPBEXRQJBKPDM-DIALRVQJSA-N
Comment: Energy2
Num peaks: 31
39.02292652 3.25616525
41.03857658 4.237384598
49.00727645 1.635345712
51.02292652 2.822266689
53.03857658 3.785105489
55.05422664 2.001547409
57.0334912 1.288518826
67.05422664 1.074555584
68.99710569 1.133626933
77.03857658 4.38398415
79.05422664 2.367668484
81.06987671 3.525657329
83.08552677 2.859754768
85.10117684 1.986676415
93.0334912 1.874934748
95.04914126 3.663783386
97.06479133 1.09576574
99.08044139 1.521984019
109.0647913 1.32767405
121.0647913 1.909825186
123.0804414 1.771520642
125.0960915 1.289152072
147.0804414 2.217224717
149.0597059 1.482592987
149.0960915 2.213558305
163.075356 1.274139556
163.1117415 2.095333399
165.0910061 1.174721479
165.1273916 1.396435659
181.1223062 1.393581809
191.1066561 1.385091157

Name: +ve in-silico MS/MS by CFM-ID for BGEHAKLYDDCRJH-SNVBAGLBSA-N
ID: BGEHAKLYDDCRJH-SNVBAGLBSA-N
Comment: Energy0
Num peaks: 10
69.06987671 1.900098979
107.0855268 2.736337579
109.1011768 4.785576463
123.1168269 3.488638374
125.0960915 3.15286021
127.1117415 5.487229323
141.1273916 1.877274612
151.1117415 11.86467594
169.1223062 27.32700074
187.1328709 17.679445

Name: +ve in-silico MS/MS by CFM-ID for BGEHAKLYDDCRJH-SNVBAGLBSA-N
ID: BGEHAKLYDDCRJH-SNVBAGLBSA-N
Comment: Energy1
Num peaks: 24
39.02292652 1.576710928
55.05422664 3.915265699
61.02840582 1.424521234
67.05422664 1.790355911
69.06987671 5.925699594
81.06987671 1.579180767
83.01275576 1.039282735
83.08552677 4.519307623
85.02840582 1.24708763
85.06479133 1.033400504
85.10117684 2.328172165
99.04405588 1.416832514
107.0855268 2.391440252
109.1011768 5.435090247
113.0597059 1.273227667
121.1011768 1.044842837
123.1168269 10.16206646
125.0960915 1.981578135
125.132477 2.910621525
127.1117415 3.003061904
141.1273916 5.361967693
151.1117415 6.197514888
169.1223062 9.185083502
187.1328709 4.236880028

Name: +ve in-silico MS/MS by CFM-ID for BGEHAKLYDDCRJH-SNVBAGLBSA-N
ID: BGEHAKLYDDCRJH-SNVBAGLBSA-N
Comment: Energy2
Num peaks: 25
39.02292652 2.414565868
41.03857658 2.500232458
51.02292652 1.67299746
53.03857658 5.935990916
55.05422664 7.280853805
57.0334912 1.679338838
59.01275576 1.327085864
65.03857658 1.555506483
67.05422664 8.305720904
69.0334912 2.638446028
69.06987671 7.603486735
71.04914126 1.612919178
81.06987671 1.595503121
83.01275576 1.612440632
83.08552677 2.855195373
85.02840582 2.001202729
85.06479133 2.192779627
99.04405588 2.245017686
107.0855268 7.86878358
109.1011768 5.119026368
111.0440559 1.689423177
113.0597059 1.922589964
123.1168269 3.83207691
125.0960915 1.837284534
153.0910061 1.87247601

Name: +ve in-silico MS/MS by CFM-ID for BYYWZVWSGWORCW-MECPTBGUSA-N
ID: BYYWZVWSGWORCW-MECPTBGUSA-N
Comment: Energy0
Num peaks: 20
93.06987671 0.9016881276
97.06479133 0.953172083
99.08044139 0.8691832533
109.0284058 0.7967636052
131.0855268 4.916147612
135.0440559 1.179329498
137.0597059 1.013752317
137.0960915 0.7826756535
145.1011768 1.148801496
147.0804414 3.305217178
147.1168269 1.001395937
149.0597059 0.709510293
149.0960915 8.630314946
161.0960915 0.8261649533
163.1117415 1.78336249
165.1273916 1.71700158
173.0960915 3.184093549
179.0702706 0.7082931341
191.1066561 25.36499404
209.1172208 20.32643476

Name: +ve in-silico MS/MS by CFM-ID for BYYWZVWSGWORCW-MECPTBGUSA-N
ID: BYYWZVWSGWORCW-MECPTBGUSA-N
Comment: Energy1
Num peaks: 31
39.02292652 3.413287555
41.03857658 2.937224855
51.02292652 2.773690137
53.00219107 1.458871388
53.03857658 1.454234146
65.03857658 1.812147324
67.05422664 1.293290468
77.03857658 2.067034126
79.05422664 2.161473484
91.05422664 1.181281226
97.02840582 1.367459498
97.06479133 1.691030286
103.0542266 3.579729961
105.0698767 4.180909461
107.0855268 1.303455501
117.0698767 1.20969681
119.0855268 2.616903443
121.0647913 2.183551776
123.0804414 3.256191081
125.0960915 2.13078368
131.0855268 2.573629162
135.0440559 1.494350888
137.0960915 1.260584598
145.1011768 1.143007803
149.0960915 3.990655802
163.1117415 1.730689739
165.1273916 1.281268209
173.0960915 1.496135975
181.1223062 1.894212482
191.1066561 4.121194993
209.1172208 2.402621248

Name: +ve in-silico MS/MS by CFM-ID for BYYWZVWSGWORCW-MECPTBGUSA-N
ID: BYYWZVWSGWORCW-MECPTBGUSA-N
Comment: Energy2
Num peaks: 31
25.00727645 1.237384329
39.02292652 10.48870342
41.03857658 8.399382001
49.00727645 2.376427385
51.02292652 4.983055988
53.03857658 4.525824021
55.05422664 1.069376436
59.04914126 1.233402467
63.02292652 1.979013482
65.00219107 1.926406514
65.03857658 5.015114736
67.05422664 4.358175802
75.02292652 0.9556844915
77.03857658 1.950597528
79.05422664 3.623670878
81.06987671 1.976182325
85.06479133 1.310522718
89.03857658 0.7474612791
91.05422664 1.864192726
93.06987671 2.192015443
95.08552677 0.8177741224
97.06479133 0.9243050028
105.0698767 2.027505045
107.0855268 1.280429131
117.0698767 0.7770642192
119.0855268 0.7186733663
121.1011768 1.550227693
147.1168269 1.48511096
155.1066561 0.9434020046
173.0960915 1.571383755
191.1066561 0.7515599046

Name: +ve in-silico MS/MS by CFM-ID for RVTJUTXCUYSHAZ-UHFFFAOYSA-N
ID: RVTJUTXCUYSHAZ-UHFFFAOYSA-N
Comment: Energy0
Num peaks: 6
137.0597059 1.562733117
151.075356 2.739486533
165.0910061 2.287017956
191.1066561 33.09146409
193.0859207 1.986094971
209.1172208 43.13907349

Name: +ve in-silico MS/MS by CFM-ID for RVTJUTXCUYSHAZ-UHFFFAOYSA-N
ID: RVTJUTXCUYSHAZ-UHFFFAOYSA-N
Comment: Energy1
Num peaks: 19
39.02292652 1.346552659
41.03857658 1.554071454
53.03857658 2.164543161
57.0334912 4.825478831
59.04914126 1.156791936
69.0334912 1.156537314
71.04914126 2.574354203
121.0647913 1.160491953
137.0597059 3.067160986
139.075356 1.18221995
151.075356 12.85898774
159.0804414 2.030958101
163.075356 1.039157619
165.0910061 3.183044674
175.075356 1.271690044
177.0910061 2.064108964
191.1066561 20.22290102
193.0859207 1.509704825
209.1172208 16.26267196

Name: +ve in-silico MS/MS by CFM-ID for RVTJUTXCUYSHAZ-UHFFFAOYSA-N
ID: RVTJUTXCUYSHAZ-UHFFFAOYSA-N
Comment: Energy2
Num peaks: 31
15.02292652 1.50287764
39.02292652 5.515421724
41.00219107 1.408458564
41.03857658 2.676598517
43.01784114 1.58220031
49.00727645 2.058047797
51.02292652 4.537372136
53.03857658 3.483519084
55.05422664 1.325531847
57.0334912 2.854298821
65.03857658 1.697685165
67.01784114 2.381132073
67.05422664 1.293130938
77.03857658 1.366853877
93.0334912 2.406399308
95.04914126 1.443970921
103.0542266 1.247977818
105.0334912 1.582589649
107.0491413 2.302162009
121.0647913 5.070767392
135.0440559 2.199365987
137.0597059 3.41495527
147.0804414 1.274345365
149.0597059 1.388658468
151.075356 5.775706861
159.0804414 2.448419684
161.0960915 1.989336597
163.075356 2.246115827
165.0910061 1.57359993
175.075356 2.840371434
193.0859207 1.410615194

Name: +ve in-silico MS/MS by CFM-ID for QRGXNNLNKJPFIX-LBPRGKRZSA-N
ID: QRGXNNLNKJPFIX-LBPRGKRZSA-N
Comment: Energy0
Num peaks: 6
43.01784114 3.727810633
91.05422664 2.86561881
149.0960915 25.4885103
167.1066561 5.14170737
191.1066561 5.911972793
209.1172208 44.04834196

Name: +ve in-silico MS/MS by CFM-ID for QRGXNNLNKJPFIX-LBPRGKRZSA-N
ID: QRGXNNLNKJPFIX-LBPRGKRZSA-N
Comment: Energy1
Num peaks: 6
91.05422664 15.09050076
93.06987671 13.94182592
149.0960915 30.38260368
167.1066561 6.595797428
191.1066561 3.554328621
209.1172208 11.69783316

Name: +ve in-silico MS/MS by CFM-ID for QRGXNNLNKJPFIX-LBPRGKRZSA-N
ID: QRGXNNLNKJPFIX-LBPRGKRZSA-N
Comment: Energy2
Num peaks: 16
41.00219107 1.919327108
43.01784114 2.793795279
49.00727645 1.990484943
51.02292652 2.758063494
65.03857658 2.739604258
75.02292652 3.691688806
91.05422664 8.388141821
93.06987671 2.271741002
117.0698767 3.644805216
119.0491413 2.701145408
121.0647913 2.151457759
123.0804414 2.118098297
131.0855268 21.42233845
133.0647913 4.854048888
135.0804414 2.120269631
149.0960915 15.2588351

Name: +ve in-silico MS/MS by CFM-ID for CDAJACJYYZHNJA-MOIHINDBSA-N
ID: CDAJACJYYZHNJA-MOIHINDBSA-N
Comment: Energy0
Num peaks: 15
73.02840582 1.736195883
85.02840582 0.8832896677
95.08552677 0.9941245126
111.0804414 1.233415149
113.0960915 1.728740098
123.1168269 5.914367614
125.132477 1.307232258
139.1117415 1.465039838
141.0910061 0.9962779569
141.1273916 8.110860356
143.1430416 1.081572247
151.1117415 4.674751951
155.1066561 1.216474092
169.1223062 26.56228917
187.1328709 22.72585205

Name: +ve in-silico MS/MS by CFM-ID for CDAJACJYYZHNJA-MOIHINDBSA-N
ID: CDAJACJYYZHNJA-MOIHINDBSA-N
Comment: Energy1
Num peaks: 31
39.02292652 1.433181142
45.0334912 0.8245795551
53.03857658 1.949143773
55.05422664 1.447746731
67.05422664 1.948079026
69.0334912 1.388478747
69.06987671 2.300385259
71.01275576 0.9501630957
71.04914126 1.174774987
83.04914126 1.451607249
83.08552677 1.681074088
85.02840582 1.740005
85.06479133 0.8961937944
87.08044139 1.833615809
93.06987671 1.49629142
95.08552677 4.946394489
97.10117684 2.192375637
99.04405588 1.427590728
101.0960915 1.436069618
109.1011768 0.8946802805
111.0804414 1.700840788
113.0960915 4.452144714
115.1117415 2.051546385
121.1011768 1.483438911
123.1168269 8.096008272
125.132477 2.133871627
139.1117415 1.199602653
141.1273916 5.951156101
151.1117415 4.684201135
169.1223062 9.859793552
187.1328709 3.648311855

Name: +ve in-silico MS/MS by CFM-ID for CDAJACJYYZHNJA-MOIHINDBSA-N
ID: CDAJACJYYZHNJA-MOIHINDBSA-N
Comment: Energy2
Num peaks: 26
27.02292652 1.15495514
39.02292652 3.975439342
41.03857658 4.265908316
43.05422664 1.026640943
51.02292652 1.065724041
53.03857658 6.449752988
55.05422664 7.738046418
57.06987671 2.820088537
65.03857658 1.113808185
67.05422664 4.02130998
69.0334912 1.32091251
69.06987671 4.516522502
71.04914126 3.273237343
71.08552677 1.441968999
73.06479133 2.707689351
83.08552677 1.732863601
87.08044139 2.162944283
93.06987671 1.498821753
95.08552677 7.491159507
97.10117684 4.796598619
101.0960915 1.098691932
109.1011768 3.496106721
121.1011768 1.043686463
123.1168269 7.033319411
125.0960915 1.254615825
125.132477 2.350602699

Name: +ve in-silico MS/MS by CFM-ID for UDPIGLZSLDOMRW-DTWKUNHWSA-N
ID: UDPIGLZSLDOMRW-DTWKUNHWSA-N
Comment: Energy0
Num peaks: 9
81.06987671 1.832177694
87.04405588 11.59429234
127.075356 2.918755036
129.0910061 3.005766648
145.0859207 1.717105743
153.1273916 2.910545254
169.1223062 27.58506015
171.1015708 3.467937498
187.1328709 25.88841525

Name: +ve in-silico MS/MS by CFM-ID for UDPIGLZSLDOMRW-DTWKUNHWSA-N
ID: UDPIGLZSLDOMRW-DTWKUNHWSA-N
Comment: Energy1
Num peaks: 16
41.03857658 3.406067044
55.05422664 4.972354105
81.06987671 1.310685255
87.04405588 24.55076648
89.05970595 1.568327652
95.08552677 1.370632292
111.0804414 1.530987036
127.075356 2.89674608
129.0910061 7.341728567
135.1168269 3.420242588
137.132477 2.665231214
153.0910061 2.583855793
153.1273916 3.866842176
169.1223062 10.37894717
171.1015708 2.319981856
187.1328709 6.810350355

Name: +ve in-silico MS/MS by CFM-ID for UDPIGLZSLDOMRW-DTWKUNHWSA-N
ID: UDPIGLZSLDOMRW-DTWKUNHWSA-N
Comment: Energy2
Num peaks: 11
39.02292652 8.639943772
41.03857658 11.82662954
55.05422664 24.08862603
69.0334912 2.123918845
71.01275576 2.1464671
79.05422664 3.023553817
81.06987671 5.624327046
83.08552677 2.984637862
87.04405588 16.82306493
89.05970595 1.701100728
153.0910061 1.795441419

Name: +ve in-silico MS/MS by CFM-ID for AFHDYMGMZUYZQT-QMMMGPOBSA-N
ID: AFHDYMGMZUYZQT-QMMMGPOBSA-N
Comment: Energy0
Num peaks: 17
59.08552677 0.9997074972
79.05422664 1.265210961
81.06987671 3.385052433
83.08552677 3.756891201
85.10117684 1.93685081
87.1168269 1.113662715
97.02840582 2.999793983
99.04405588 0.8961848094
109.0647913 3.749360392
111.0804414 5.028774769
113.0960915 4.492999239
135.0440559 1.008149523
137.0233204 0.9256379602
139.0389705 2.123845072
141.0546206 1.387395808
191.1066561 6.125245972
209.1172208 39.09270885

Name: +ve in-silico MS/MS by CFM-ID for AFHDYMGMZUYZQT-QMMMGPOBSA-N
ID: AFHDYMGMZUYZQT-QMMMGPOBSA-N
Comment: Energy1
Num peaks: 31
39.02292652 1.992970465
41.03857658 2.368839948
43.05422664 2.920294227
45.06987671 1.598190809
53.00219107 1.748680033
53.03857658 1.275182397
55.01784114 2.937315003
55.05422664 1.531155808
57.0334912 1.770672382
59.04914126 1.055117848
67.05422664 1.424384386
69.06987671 1.908738382
81.06987671 1.08239348
83.08552677 1.3036463
85.10117684 1.355091287
109.0647913 1.315358286
111.0804414 2.985418931
113.0960915 1.116350059
121.0284058 1.024414839
123.0076704 1.696472865
125.0233204 2.124085116
135.0440559 1.35727252
139.0389705 1.331183384
149.0597059 1.334641336
151.0389705 1.190135555
151.075356 1.298055458
153.0546206 1.263944216
153.0910061 1.66629041
165.0546206 2.200786957
191.1066561 4.929625424
209.1172208 14.15100473

Name: +ve in-silico MS/MS by CFM-ID for AFHDYMGMZUYZQT-QMMMGPOBSA-N
ID: AFHDYMGMZUYZQT-QMMMGPOBSA-N
Comment: Energy2
Num peaks: 28
25.00727645 2.10061877
27.02292652 1.077805208
29.03857658 0.8718107868
39.02292652 9.769117245
41.03857658 11.40842514
43.05422664 5.345970126
45.06987671 1.749610523
49.00727645 1.455450354
51.02292652 2.166006924
53.00219107 1.228154518
53.03857658 7.924221247
55.01784114 0.879522662
55.05422664 5.567112843
57.06987671 3.118230134
59.08552677 4.792907933
65.03857658 1.336821935
67.05422664 1.096384577
69.0334912 2.125929201
69.06987671 0.912743484
71.08552677 0.8541336187
79.05422664 2.168249118
81.06987671 4.877073177
83.08552677 2.041154725
85.10117684 1.571844019
87.1168269 0.9559111443
97.02840582 1.158571349
107.0491413 1.223299227
121.0647913 0.8339000333

Name: +ve in-silico MS/MS by CFM-ID for UUMWBQSWKYTAJH-CMPLNLGQSA-N
ID: UUMWBQSWKYTAJH-CMPLNLGQSA-N
Comment: Energy0
Num peaks: 12
55.05422664 2.365104433
153.0546206 1.28002763
163.1117415 9.410826621
165.1273916 1.508269562
167.0702706 1.225632629
181.1223062 3.615546494
183.0651853 1.435222595
183.1379563 1.353728116
185.0808353 1.280551638
191.1066561 13.14258008
209.1172208 28.73459965
227.1277855 15.28676665

Name: +ve in-silico MS/MS by CFM-ID for UUMWBQSWKYTAJH-CMPLNLGQSA-N
ID: UUMWBQSWKYTAJH-CMPLNLGQSA-N
Comment: Energy1
Num peaks: 31
39.02292652 1.266471339
55.05422664 7.865530206
57.06987671 0.8325136059
69.0334912 1.34349257
69.06987671 3.786578351
71.04914126 1.476396053
81.0334912 0.850149613
83.04914126 1.292321727
85.06479133 0.9075221871
93.06987671 2.992499751
101.0597059 0.9089968372
119.0491413 0.7487968507
125.0597059 1.850258533
137.0233204 0.7209572497
137.0597059 1.324764237
139.0389705 0.7966472571
139.075356 0.7410241829
151.0389705 0.8850214268
153.0546206 3.949691862
161.0960915 0.9886742623
163.1117415 8.305048842
165.0546206 0.7468653091
165.1273916 3.033911048
169.0859207 0.9766439943
171.0651853 1.510665783
181.1223062 2.447584677
183.1379563 0.8665855147
191.1066561 10.0774408
197.1172208 0.8446265285
209.1172208 9.444856576
227.1277855 2.303031064

Name: +ve in-silico MS/MS by CFM-ID for UUMWBQSWKYTAJH-CMPLNLGQSA-N
ID: UUMWBQSWKYTAJH-CMPLNLGQSA-N
Comment: Energy2
Num peaks: 31
25.00727645 1.34143054
39.02292652 3.044235292
41.00219107 2.329227081
41.03857658 1.989062193
43.05422664 1.547329278
53.00219107 3.996144574
55.01784114 3.818392224
55.05422664 8.449950295
57.0334912 0.9339960373
57.06987671 1.914760464
67.01784114 2.34368112
69.0334912 4.568543064
69.06987671 1.029263182
71.04914126 1.172652334
79.01784114 2.704639282
81.0334912 2.218958382
83.04914126 1.510502167
85.06479133 2.874449796
93.06987671 2.76206018
97.02840582 1.189734181
99.04405588 1.806893613
123.0804414 1.24111738
125.0597059 2.641060299
137.0960915 1.919568434
139.0389705 1.717375722
151.0389705 1.092555672
153.0546206 3.11197542
163.075356 1.220663369
163.1117415 4.042604204
165.0910061 1.015096298
191.1066561 1.97092155

Name: +ve in-silico MS/MS by CFM-ID for UBKAPFPNNLGJBH-LPEHRKFASA-N
ID: UBKAPFPNNLGJBH-LPEHRKFASA-N
Comment: Energy0
Num peaks: 9
55.05422664 4.246610081
71.04914126 7.773804793
83.04914126 1.836255353
85.06479133 7.815995496
101.0597059 6.349920941
145.0859207 1.737600268
169.1223062 9.538906203
171.1015708 2.317754143
187.1328709 39.48532142

Name: +ve in-silico MS/MS by CFM-ID for UBKAPFPNNLGJBH-LPEHRKFASA-N
ID: UBKAPFPNNLGJBH-LPEHRKFASA-N
Comment: Energy1
Num peaks: 20
27.02292652 4.011793018
29.03857658 2.814304714
39.02292652 3.426966203
41.03857658 2.814971986
53.03857658 3.851657545
55.05422664 12.61906754
57.06987671 4.774854604
67.05422664 2.442923756
69.0334912 1.804065495
71.04914126 9.504457817
73.06479133 1.827819324
83.04914126 2.060630575
85.06479133 12.76567018
101.0597059 3.573102206
103.075356 1.362453785
115.075356 2.035514516
131.0702706 1.448160657
169.1223062 2.014948436
171.1015708 1.449045295
187.1328709 4.147393969

Name: +ve in-silico MS/MS by CFM-ID for UBKAPFPNNLGJBH-LPEHRKFASA-N
ID: UBKAPFPNNLGJBH-LPEHRKFASA-N
Comment: Energy2
Num peaks: 11
39.02292652 2.489764835
41.03857658 2.654072006
51.02292652 6.782080227
53.03857658 12.84515407
55.05422664 20.08449726
57.06987671 5.191924099
67.05422664 3.337316498
69.0334912 5.939306199
71.04914126 9.683476447
83.04914126 6.264899807
85.06479133 5.825849418

Name: +ve in-silico MS/MS by CFM-ID for QIFZQSKMBSFFET-NSHDSACASA-N
ID: QIFZQSKMBSFFET-NSHDSACASA-N
Comment: Energy0
Num peaks: 6
103.075356 1.891936545
121.0647913 1.781820232
135.0440559 12.3592398
151.075356 2.205966079
191.1066561 22.86480142
209.1172208 43.0997756

Name: +ve in-silico MS/MS by CFM-ID for QIFZQSKMBSFFET-NSHDSACASA-N
ID: QIFZQSKMBSFFET-NSHDSACASA-N
Comment: Energy1
Num peaks: 19
85.06479133 1.172345069
89.05970595 3.921982999
103.075356 2.088245188
105.0334912 1.119707754
107.0491413 1.220979339
119.0491413 1.50670282
121.0284058 1.410487694
121.0647913 2.806895071
123.0440559 5.078043769
135.0440559 5.653490333
149.0597059 1.315350563
151.075356 1.086936758
153.0910061 1.037382904
163.1117415 1.531979998
173.0960915 1.583701191
175.075356 1.630831659
191.1066561 22.74862298
193.0859207 1.496315613
209.1172208 22.53503043

Name: +ve in-silico MS/MS by CFM-ID for QIFZQSKMBSFFET-NSHDSACASA-N
ID: QIFZQSKMBSFFET-NSHDSACASA-N
Comment: Energy2
Num peaks: 13
39.02292652 1.36793607
41.03857658 2.275603474
65.03857658 4.659080998
67.01784114 3.013191525
69.0334912 1.570198288
83.04914126 2.80335061
91.01784114 7.032019348
93.0334912 4.218592736
93.06987671 1.425681669
107.0491413 15.71460436
119.0491413 1.577329718
121.0647913 3.032705086
135.0440559 31.64034975

Name: +ve in-silico MS/MS by CFM-ID for KBJCRTCKPJQWOP-YIZRAAEISA-N
ID: KBJCRTCKPJQWOP-YIZRAAEISA-N
Comment: Energy0
Num peaks: 9
57.06987671 4.404350016
71.08552677 3.150735593
75.04405588 1.102737574
129.0546206 3.742900349
141.1273916 1.469781207
143.0702706 2.028673591
145.0859207 2.955220863
169.1223062 6.683366024
187.1328709 54.76479523

Name: +ve in-silico MS/MS by CFM-ID for KBJCRTCKPJQWOP-YIZRAAEISA-N
ID: KBJCRTCKPJQWOP-YIZRAAEISA-N
Comment: Energy1
Num peaks: 23
41.03857658 1.190011424
43.05422664 1.352538742
45.0334912 0.934016449
55.05422664 2.752953318
57.0334912 0.8643277489
57.06987671 12.34120067
59.08552677 1.122604058
69.06987671 2.307810453
71.08552677 9.980278609
73.10117684 1.388646167
81.06987671 3.804193854
83.08552677 6.326616888
85.10117684 4.88261992
87.1168269 4.466931227
111.0440559 1.293541759
111.0804414 1.039409623
113.0960915 2.043796532
129.0546206 7.911962454
143.0702706 0.906968642
157.1223062 1.214069909
159.1379563 1.598652787
169.1223062 2.933509835
187.1328709 8.04537619

Name: +ve in-silico MS/MS by CFM-ID for KBJCRTCKPJQWOP-YIZRAAEISA-N
ID: KBJCRTCKPJQWOP-YIZRAAEISA-N
Comment: Energy2
Num peaks: 31
25.00727645 1.211256083
27.02292652 2.645403765
29.03857658 0.9222769192
39.02292652 2.804766867
41.03857658 5.63214429
43.05422664 3.281963711
53.03857658 1.343347945
55.01784114 2.300258432
55.05422664 7.871099488
57.0334912 1.869806627
57.06987671 13.06390375
59.04914126 1.104056735
59.08552677 1.726627149
65.03857658 1.743500768
67.05422664 2.331603558
69.06987671 4.607900184
71.01275576 1.074543984
71.08552677 4.853783501
73.02840582 1.018653439
73.10117684 1.337691488
75.04405588 1.081585109
77.05970595 1.036088441
81.06987671 1.644871918
83.08552677 2.639226496
85.10117684 3.017067319
87.1168269 1.561192809
97.02840582 1.165329066
111.0440559 2.09233052
113.0597059 1.691812387
129.0546206 1.068715523
141.1273916 0.9847407333

Name: +ve in-silico MS/MS by CFM-ID for FRXVTMDPVUFGKF-CVPUBMOQSA-N
ID: FRXVTMDPVUFGKF-CVPUBMOQSA-N
Comment: Energy0
Num peaks: 6
69.06987671 1.616706471
71.08552677 0.7834912297
145.0859207 2.184540625
151.1117415 1.389943452
169.1223062 16.54118918
187.1328709 70.39375661

Name: +ve in-silico MS/MS by CFM-ID for FRXVTMDPVUFGKF-CVPUBMOQSA-N
ID: FRXVTMDPVUFGKF-CVPUBMOQSA-N
Comment: Energy1
Num peaks: 11
43.05422664 3.943766817
55.05422664 2.353717495
69.06987671 3.692212351
125.0597059 1.995868225
127.075356 4.031482297
131.0702706 1.372473648
143.0702706 2.588862742
145.0859207 6.703116516
151.1117415 4.130645026
169.1223062 17.7808794
187.1328709 31.93250877

Name: +ve in-silico MS/MS by CFM-ID for FRXVTMDPVUFGKF-CVPUBMOQSA-N
ID: FRXVTMDPVUFGKF-CVPUBMOQSA-N
Comment: Energy2
Num peaks: 19
39.02292652 1.326129677
41.03857658 1.467449302
43.05422664 1.300097421
53.03857658 6.521999357
55.05422664 14.64640138
57.06987671 5.714333225
59.08552677 1.517651049
67.05422664 3.67517459
69.0334912 1.507050079
69.06987671 20.24278559
71.08552677 5.444286269
73.10117684 2.981465043
83.08552677 1.711335425
99.08044139 1.522037365
111.0804414 1.95028808
125.0960915 2.435590599
151.1117415 2.722651336
153.0910061 2.158684705
169.1223062 2.327524078

Name: +ve in-silico MS/MS by CFM-ID for IBRWTCISGCXHQZ-UHFFFAOYSA-N
ID: IBRWTCISGCXHQZ-UHFFFAOYSA-N
Comment: Energy0
Num peaks: 6
167.0702706 1.636752538
181.0859207 2.699258598
195.1015708 4.591490149
197.1172208 1.487530691
209.1172208 39.37968077
227.1277855 38.73106996

Name: +ve in-silico MS/MS by CFM-ID for IBRWTCISGCXHQZ-UHFFFAOYSA-N
ID: IBRWTCISGCXHQZ-UHFFFAOYSA-N
Comment: Energy1
Num peaks: 19
39.02292652 1.427364849
41.03857658 3.124563948
45.0334912 2.473614977
59.04914126 2.066490109
89.05970595 1.06602786
151.075356 1.004658862
163.075356 1.430519957
165.0910061 4.978735469
167.0702706 2.922949267
169.0859207 1.276362048
177.0910061 1.575931161
179.1066561 1.899710717
181.0859207 4.577432538
183.1015708 3.561197308
193.0859207 1.388264348
195.1015708 3.449703974
197.1172208 1.215117897
209.1172208 28.66220088
227.1277855 12.89818405

Name: +ve in-silico MS/MS by CFM-ID for IBRWTCISGCXHQZ-UHFFFAOYSA-N
ID: IBRWTCISGCXHQZ-UHFFFAOYSA-N
Comment: Energy2
Num peaks: 31
27.02292652 1.968916375
39.02292652 4.040875315
41.03857658 3.756342643
43.05422664 2.063512477
45.0334912 1.901343215
53.03857658 1.468851293
55.01784114 1.35248234
63.02292652 1.779555713
65.03857658 1.206990157
79.01784114 1.318511323
81.0334912 1.766227327
83.04914126 2.79240359
109.0647913 2.212759932
119.0491413 1.896205442
123.0804414 1.302437047
125.0960915 1.188036329
137.0597059 2.283234616
151.075356 3.009203508
163.075356 2.550405171
165.0546206 1.407737885
165.0910061 2.248386037
167.0702706 7.964588772
169.0859207 1.34268809
177.0910061 2.801478269
179.0702706 2.385149969
179.1066561 4.40966525
181.0859207 4.5144671
183.1015708 1.383490347
193.0859207 4.405758859
195.1015708 1.59063487
209.1172208 2.786352663

Name: +ve in-silico MS/MS by CFM-ID for JSNQSLSBBZFGBM-UICFKRDXSA-N
ID: JSNQSLSBBZFGBM-UICFKRDXSA-N
Comment: Energy0
Num peaks: 6
125.0960915 0.03921442924
151.1117415 1.955241906
153.0910061 0.06351623822
169.1223062 14.6446971
171.1015708 0.1760152104
187.1328709 83.01490919

Name: +ve in-silico MS/MS by CFM-ID for JSNQSLSBBZFGBM-UICFKRDXSA-N
ID: JSNQSLSBBZFGBM-UICFKRDXSA-N
Comment: Energy1
Num peaks: 6
141.1273916 0.1793732684
151.1117415 6.332281919
153.0910061 0.5999026515
169.1223062 24.76319976
171.1015708 1.160620056
187.1328709 66.2830773

Name: +ve in-silico MS/MS by CFM-ID for JSNQSLSBBZFGBM-UICFKRDXSA-N
ID: JSNQSLSBBZFGBM-UICFKRDXSA-N
Comment: Energy2
Num peaks: 6
125.0960915 3.759046014
151.1117415 29.35752
153.0910061 12.837498
169.1223062 28.98542114
171.1015708 4.088165127
187.1328709 6.01946275

Name: +ve in-silico MS/MS by CFM-ID for KZSUTXHYJQMHKM-SOFGYWHQSA-N
ID: KZSUTXHYJQMHKM-SOFGYWHQSA-N
Comment: Energy0
Num peaks: 7
41.03857658 3.2388315
43.05422664 3.407357498
165.0546206 3.885793684
167.0702706 3.56755384
177.0910061 3.421056369
191.1066561 4.07378537
209.1172208 61.61609501

Name: +ve in-silico MS/MS by CFM-ID for KZSUTXHYJQMHKM-SOFGYWHQSA-N
ID: KZSUTXHYJQMHKM-SOFGYWHQSA-N
Comment: Energy1
Num peaks: 24
39.02292652 5.642282841
41.03857658 11.83130676
43.05422664 4.460776078
45.06987671 2.016002641
53.00219107 1.937870123
55.01784114 2.879996413
57.0334912 3.921083772
67.05422664 1.170476444
69.06987671 1.392170886
71.08552677 1.769464231
79.05422664 2.782963713
81.06987671 6.131949237
83.08552677 6.302946325
107.0855268 0.9432910112
133.0647913 1.713752832
135.0804414 1.398538205
137.0960915 1.528819299
139.0389705 2.075438054
139.1117415 2.307797545
165.0546206 1.950344062
177.0910061 1.730595927
191.1066561 2.468174145
193.0859207 1.519032562
209.1172208 10.80042607

Name: +ve in-silico MS/MS by CFM-ID for KZSUTXHYJQMHKM-SOFGYWHQSA-N
ID: KZSUTXHYJQMHKM-SOFGYWHQSA-N
Comment: Energy2
Num peaks: 31
39.02292652 5.881456551
41.03857658 9.420545083
43.05422664 7.024592527
45.0334912 1.398274326
49.00727645 0.8372362792
51.02292652 1.433227782
53.03857658 1.754220181
55.01784114 1.766039563
57.0334912 1.393857285
63.02292652 1.040252709
65.03857658 3.835705255
67.05422664 3.692698174
69.06987671 3.191907323
71.08552677 0.8335041383
79.05422664 1.840071057
81.06987671 4.539163409
91.05422664 5.33639413
93.0334912 0.8562260113
93.06987671 1.740579389
95.01275576 2.346925791
95.04914126 1.144425604
95.08552677 0.8844406331
97.02840582 1.628866423
97.06479133 0.8485420679
107.0491413 1.351540459
109.0647913 1.458722665
111.0804414 2.581952535
135.0440559 3.007753615
149.0597059 1.843357114
161.0960915 0.8450750491
193.0859207 1.662694919

Name: +ve in-silico MS/MS by CFM-ID for IRUIGQKPFNFHOD-IFWDQZPZSA-N
ID: IRUIGQKPFNFHOD-IFWDQZPZSA-N
Comment: Energy0
Num peaks: 12
87.04405588 1.925507857
89.05970595 1.150485332
97.06479133 2.47147229
99.08044139 2.333748177
137.0960915 2.40681141
139.1117415 1.213172964
141.0910061 3.0759049
143.1066561 2.63720657
151.1117415 9.863336682
155.1066561 2.772400911
169.1223062 30.20073499
187.1328709 20.0772614

Name: +ve in-silico MS/MS by CFM-ID for IRUIGQKPFNFHOD-IFWDQZPZSA-N
ID: IRUIGQKPFNFHOD-IFWDQZPZSA-N
Comment: Energy1
Num peaks: 31
39.02292652 1.023793831
43.01784114 0.954882547
51.02292652 1.041283544
53.03857658 1.464430195
65.03857658 1.138190161
67.05422664 2.514305188
69.0334912 2.017116957
69.06987671 1.052721938
71.04914126 1.265841718
79.05422664 3.300447551
81.06987671 1.495068965
83.04914126 1.863860284
85.06479133 1.865110603
87.04405588 1.576233362
89.05970595 1.419078914
93.06987671 6.357092738
95.08552677 4.228820268
97.06479133 3.612924765
97.10117684 0.9247440013
99.08044139 1.017579754
101.0597059 1.528422252
111.0804414 4.284594441
113.0960915 1.940018412
123.0804414 1.810691898
137.0960915 1.819129415
139.1117415 1.21370937
141.0910061 1.802322281
151.1117415 9.30978235
155.1066561 1.000869305
169.1223062 11.91017473
187.1328709 3.929606532

Name: +ve in-silico MS/MS by CFM-ID for IRUIGQKPFNFHOD-IFWDQZPZSA-N
ID: IRUIGQKPFNFHOD-IFWDQZPZSA-N
Comment: Energy2
Num peaks: 27
39.02292652 3.527088152
41.03857658 1.8283121
51.02292652 3.381780523
53.03857658 9.286121523
55.05422664 7.471412917
57.0334912 1.30586879
65.03857658 2.314339548
67.05422664 4.909203973
69.0334912 5.036289102
69.06987671 1.884326799
71.04914126 4.121686714
79.05422664 2.692340853
81.0334912 1.525212539
81.06987671 5.496274172
83.04914126 3.273074033
85.06479133 2.480688938
87.04405588 1.388013411
97.06479133 1.830610114
99.08044139 1.030092526
101.0597059 1.680316891
111.0804414 1.443059815
123.0804414 2.126660735
125.0960915 1.650817919
137.0960915 2.646346991
139.1117415 1.840614471
151.1117415 2.987501669
153.0910061 1.227646952

Name: +ve in-silico MS/MS by CFM-ID for BLPPMRPCYSNRGW-RNLVFQAGSA-N
ID: BLPPMRPCYSNRGW-RNLVFQAGSA-N
Comment: Energy0
Num peaks: 6
55.05422664 2.534570514
58.99499752 2.274724507
61.01064758 4.573171661
132.0841469 4.084136579
164.0562179 3.049689447
192.087518 66.43987504

Name: +ve in-silico MS/MS by CFM-ID for BLPPMRPCYSNRGW-RNLVFQAGSA-N
ID: BLPPMRPCYSNRGW-RNLVFQAGSA-N
Comment: Energy1
Num peaks: 12
43.05422664 9.025026567
44.04947561 3.520720162
55.05422664 2.544733409
61.01064758 7.122082612
70.06512568 6.587538509
115.0575978 5.379065126
117.0732478 3.210750154
148.0249177 2.44509708
150.0405678 3.389632904
158.0997969 6.58503816
175.0609689 3.22734387
192.087518 27.8617348

Name: +ve in-silico MS/MS by CFM-ID for BLPPMRPCYSNRGW-RNLVFQAGSA-N
ID: BLPPMRPCYSNRGW-RNLVFQAGSA-N
Comment: Energy2
Num peaks: 18
15.02292652 3.090740823
25.00727645 1.839130912
27.02292652 1.802164668
43.05422664 3.946716181
44.04947561 4.831143975
55.05422664 8.823407187
57.06987671 4.515642988
58.99499752 8.723064313
61.01064758 6.719732855
76.02154661 9.881945038
78.03719668 4.787745442
87.02629764 2.019565146
88.02154661 2.932284882
89.04194771 6.808261505
91.05759777 2.329387028
102.0371967 3.832955511
115.0575978 1.631666898
116.0528467 2.234137338

Name: +ve in-silico MS/MS by CFM-ID for DMXNDXQJVRPBGK-MRVPVSSYSA-N
ID: DMXNDXQJVRPBGK-MRVPVSSYSA-N
Comment: Energy0
Num peaks: 6
59.04914126 4.406856249
169.0859207 1.953708264
195.1015708 16.07340354
197.1172208 5.053814855
211.0964854 1.500513867
227.1277855 62.13300124

Name: +ve in-silico MS/MS by CFM-ID for DMXNDXQJVRPBGK-MRVPVSSYSA-N
ID: DMXNDXQJVRPBGK-MRVPVSSYSA-N
Comment: Energy1
Num peaks: 12
59.04914126 10.53515318
139.075356 1.564008545
165.0910061 2.163832584
167.0702706 2.003872498
169.0859207 4.210039682
173.1172208 1.894784582
181.0859207 1.633327285
183.1015708 3.255353702
195.1015708 17.36856104
197.1172208 3.227800351
211.0964854 2.540088745
227.1277855 30.52202514

Name: +ve in-silico MS/MS by CFM-ID for DMXNDXQJVRPBGK-MRVPVSSYSA-N
ID: DMXNDXQJVRPBGK-MRVPVSSYSA-N
Comment: Energy2
Num peaks: 23
15.02292652 2.964789395
27.02292652 1.398302656
29.03857658 1.480419531
33.0334912 1.351423245
43.01784114 2.154559928
45.0334912 7.324474934
53.03857658 1.472023439
55.01784114 8.507311507
57.0334912 11.43137532
59.04914126 15.97872963
61.06479133 4.087461734
137.0597059 1.188036932
139.075356 3.095877738
151.075356 1.422578944
153.0546206 1.591361248
165.0910061 1.637311955
167.0702706 1.129886962
179.0702706 1.990621521
181.0859207 4.743683813
183.1015708 1.766377223
193.0859207 1.307455921
195.1015708 1.331562023
211.0964854 1.633905317

Name: +ve in-silico MS/MS by CFM-ID for NHADDZMCASKINP-HTRCEHHLSA-N
ID: NHADDZMCASKINP-HTRCEHHLSA-N
Comment: Energy0
Num peaks: 6
55.05422664 2.351720578
73.06479133 3.24052154
153.0546206 1.614134874
163.075356 2.49971837
191.1066561 3.65055939
209.1172208 67.92445528

Name: +ve in-silico MS/MS by CFM-ID for NHADDZMCASKINP-HTRCEHHLSA-N
ID: NHADDZMCASKINP-HTRCEHHLSA-N
Comment: Energy1
Num peaks: 17
55.05422664 4.35700507
57.06987671 2.453138687
121.0284058 1.967948488
135.0440559 12.10982789
137.0597059 3.696696436
151.0389705 2.39276465
153.0546206 1.979485752
161.0597059 2.258158281
163.075356 11.62280549
165.0910061 6.650819989
179.0702706 3.939264095
179.1066561 2.911256212
181.0859207 11.58409476
183.1015708 1.668492118
191.1066561 2.793947732
193.0859207 1.770863223
209.1172208 7.038224756

Name: +ve in-silico MS/MS by CFM-ID for NHADDZMCASKINP-HTRCEHHLSA-N
ID: NHADDZMCASKINP-HTRCEHHLSA-N
Comment: Energy2
Num peaks: 31
25.00727645 1.29982075
27.02292652 2.443794301
39.02292652 1.207310097
41.03857658 1.098861235
51.02292652 4.711096357
53.03857658 9.140140664
55.05422664 7.331083188
57.0334912 1.407513923
57.06987671 1.696216463
59.08552677 1.834805708
63.02292652 1.867611198
107.0491413 1.366266649
109.0647913 1.422548476
121.0284058 1.924937761
133.0647913 1.701668472
135.0440559 4.921409176
135.0804414 2.37916788
137.0597059 1.621871492
139.075356 1.214732532
141.0910061 1.140181309
147.0804414 2.262919363
149.0597059 3.442113524
149.0960915 1.120467753
151.075356 1.311489389
163.075356 2.739365263
165.0910061 1.984907954
177.0910061 1.568583488
179.1066561 1.169044599
181.1223062 1.170600838
191.1066561 1.081637692
193.0859207 1.751534828

Name: +ve in-silico MS/MS by CFM-ID for OUIAYMYHBTUCQR-YWNRKNDBSA-N
ID: OUIAYMYHBTUCQR-YWNRKNDBSA-N
Comment: Energy0
Num peaks: 6
71.04914126 1.912693459
119.0491413 1.386021242
137.0597059 1.81284901
173.0960915 14.91968864
191.1066561 41.09486105
209.1172208 23.24356716

Name: +ve in-silico MS/MS by CFM-ID for OUIAYMYHBTUCQR-YWNRKNDBSA-N
ID: OUIAYMYHBTUCQR-YWNRKNDBSA-N
Comment: Energy1
Num peaks: 23
39.02292652 1.197844124
41.03857658 4.024893998
43.05422664 1.579386615
51.02292652 1.096030161
53.03857658 3.277198705
67.05422664 1.405841439
69.0334912 0.893222411
71.04914126 3.833165445
85.06479133 0.904724323
105.0334912 2.77362558
107.0491413 1.274264793
119.0491413 6.266009218
121.0284058 1.834078724
121.0647913 5.736690366
123.0440559 1.662339487
135.0440559 2.76116064
137.0597059 5.380455384
139.075356 1.789734822
149.0597059 1.555987383
163.1117415 1.49356989
173.0960915 10.49584573
191.1066561 14.70292399
209.1172208 4.439204444

Name: +ve in-silico MS/MS by CFM-ID for OUIAYMYHBTUCQR-YWNRKNDBSA-N
ID: OUIAYMYHBTUCQR-YWNRKNDBSA-N
Comment: Energy2
Num peaks: 31
39.02292652 4.81392453
41.03857658 9.83490319
43.05422664 2.620169011
49.00727645 1.616622762
51.02292652 2.964719779
53.03857658 3.178834423
55.05422664 1.188200965
63.02292652 1.201899542
65.03857658 2.176011255
67.05422664 1.425224958
71.04914126 1.540834279
93.0334912 2.037829963
95.04914126 1.028258674
105.0334912 5.908598486
107.0491413 4.210348441
109.0647913 1.247946608
117.0334912 0.8947325441
119.0491413 7.415883026
121.0284058 1.977652056
121.0647913 3.961628804
123.0440559 1.808298104
135.0440559 1.265473336
137.0597059 2.487173243
145.0647913 0.898996423
147.0440559 1.190856766
149.0597059 1.57918452
159.0804414 0.9694168862
163.1117415 1.566805497
173.0960915 3.523364437
175.075356 0.9835954207
191.1066561 1.34723307

Name: +ve in-silico MS/MS by CFM-ID for WPOYJLMQCBFDQM-RKDXNWHRSA-N
ID: WPOYJLMQCBFDQM-RKDXNWHRSA-N
Comment: Energy0
Num peaks: 8
95.08552677 3.506590308
97.10117684 6.948396939
99.1168269 3.493971106
109.1011768 4.022733374
127.1117415 6.524724835
151.1117415 3.261961127
169.1223062 27.96525448
187.1328709 24.84786158

Name: +ve in-silico MS/MS by CFM-ID for WPOYJLMQCBFDQM-RKDXNWHRSA-N
ID: WPOYJLMQCBFDQM-RKDXNWHRSA-N
Comment: Energy1
Num peaks: 20
39.02292652 1.003218299
41.03857658 2.262023139
43.05422664 1.799641019
55.05422664 2.017863299
57.06987671 3.051231244
71.08552677 1.011406647
81.06987671 9.782207122
83.08552677 20.6435755
85.10117684 9.002981094
95.08552677 2.786040388
97.02840582 1.357464361
97.10117684 4.131793242
99.1168269 2.479147647
109.1011768 2.290936139
115.0389705 1.180088375
123.1168269 0.9110424323
125.132477 1.012114609
151.1117415 2.030755317
169.1223062 7.297136504
187.1328709 4.633190319

Name: +ve in-silico MS/MS by CFM-ID for WPOYJLMQCBFDQM-RKDXNWHRSA-N
ID: WPOYJLMQCBFDQM-RKDXNWHRSA-N
Comment: Energy2
Num peaks: 24
39.02292652 4.720411184
41.03857658 12.02022141
43.05422664 9.544741944
45.06987671 1.404070329
51.02292652 1.294615573
53.00219107 0.7880933228
53.03857658 3.476873441
55.01784114 1.063599237
55.05422664 9.647616322
57.06987671 5.029627975
59.08552677 1.225320051
67.05422664 1.398150346
69.06987671 2.685463318
71.08552677 3.567804927
73.10117684 0.9277935753
81.06987671 2.27690442
83.08552677 2.893924485
85.10117684 3.172491797
95.08552677 2.919236485
97.10117684 3.805861466
99.1168269 3.232395675
109.1011768 0.8198020701
111.0440559 0.7784665694
125.132477 1.417321035

Name: +ve in-silico MS/MS by CFM-ID for GCFLNLMFXNZUSH-FLOXNTQESA-N
ID: GCFLNLMFXNZUSH-FLOXNTQESA-N
Comment: Energy0
Num peaks: 6
149.0597059 4.488899719
151.075356 4.967452504
163.075356 2.430262762
173.0960915 2.397746468
191.1066561 50.56724232
209.1172208 18.31082409

Name: +ve in-silico MS/MS by CFM-ID for GCFLNLMFXNZUSH-FLOXNTQESA-N
ID: GCFLNLMFXNZUSH-FLOXNTQESA-N
Comment: Energy1
Num peaks: 28
29.03857658 2.252366319
39.02292652 2.764058173
41.03857658 1.748214405
57.0334912 6.75244374
59.04914126 2.878150682
61.06479133 1.257026647
65.03857658 1.596225563
67.05422664 1.84781707
69.06987671 1.606254173
79.05422664 1.635485407
81.06987671 3.731430894
99.08044139 1.781608453
103.0542266 1.909777277
107.0855268 1.603586054
121.0647913 1.251540237
123.0440559 2.085355242
143.0855268 1.576842343
145.1011768 1.919522143
147.1168269 1.985383675
149.0597059 4.990528636
151.075356 1.459894619
163.075356 2.252046861
163.1117415 1.383643474
165.0910061 2.06890168
173.0960915 2.517914725
175.075356 1.459233541
191.1066561 16.9253018
209.1172208 5.20506966

Name: +ve in-silico MS/MS by CFM-ID for GCFLNLMFXNZUSH-FLOXNTQESA-N
ID: GCFLNLMFXNZUSH-FLOXNTQESA-N
Comment: Energy2
Num peaks: 31
25.00727645 1.244310327
27.02292652 1.203223544
29.03857658 1.188915917
39.02292652 6.190892132
41.03857658 4.808446288
43.05422664 3.044379868
51.02292652 3.983255675
53.03857658 2.275344762
55.05422664 2.282309077
63.02292652 2.262347824
65.03857658 3.758519036
67.05422664 7.638428724
69.06987671 2.801041455
97.06479133 1.896025182
103.0542266 1.571977484
105.0698767 2.581939156
107.0855268 1.459850332
123.0440559 1.998500966
131.0491413 1.868876739
133.0647913 1.969631057
147.0440559 1.416292321
147.1168269 1.527810646
149.0597059 3.503585914
151.075356 2.166755224
161.0597059 1.177049299
163.075356 1.948156952
163.1117415 1.239484128
165.0910061 1.84811329
173.0960915 3.175589956
175.075356 3.560355846
191.1066561 2.258164527

Name: +ve in-silico MS/MS by CFM-ID for BAAJXLRVWJHRQH-CBAPKCEASA-N
ID: BAAJXLRVWJHRQH-CBAPKCEASA-N
Comment: Energy0
Num peaks: 6
69.06987671 2.55265156
71.08552677 27.96491821
81.0334912 3.394710748
99.04405588 6.780380881
169.1223062 23.64849343
187.1328709 21.35337859

Name: +ve in-silico MS/MS by CFM-ID for BAAJXLRVWJHRQH-CBAPKCEASA-N
ID: BAAJXLRVWJHRQH-CBAPKCEASA-N
Comment: Energy1
Num peaks: 12
53.03857658 2.241898084
55.05422664 3.154224657
57.06987671 1.329282981
69.06987671 2.15855049
71.04914126 1.434304892
71.08552677 42.52384591
81.0334912 5.655687059
99.04405588 7.660326613
143.1066561 1.372744421
153.0910061 1.659324096
169.1223062 6.880345144
187.1328709 4.528022641

Name: +ve in-silico MS/MS by CFM-ID for BAAJXLRVWJHRQH-CBAPKCEASA-N
ID: BAAJXLRVWJHRQH-CBAPKCEASA-N
Comment: Energy2
Num peaks: 15
41.03857658 1.766389338
51.02292652 2.667735236
53.03857658 5.137113289
55.01784114 2.116336471
55.05422664 20.41026155
57.06987671 3.320111896
67.05422664 1.683397457
69.06987671 2.55689171
71.04914126 2.718222409
71.08552677 21.07071727
81.0334912 8.698448709
83.01275576 1.513353241
83.04914126 2.761147189
99.04405588 3.078687432
153.0910061 1.699674231

Name: +ve in-silico MS/MS by CFM-ID for CYSRURFSGZEJNU-SCZZXKLOSA-N
ID: CYSRURFSGZEJNU-SCZZXKLOSA-N
Comment: Energy0
Num peaks: 6
111.0804414 1.777020377
127.075356 2.778142992
129.0910061 4.690530278
151.1117415 9.334160678
169.1223062 38.359992
187.1328709 30.7250714

Name: +ve in-silico MS/MS by CFM-ID for CYSRURFSGZEJNU-SCZZXKLOSA-N
ID: CYSRURFSGZEJNU-SCZZXKLOSA-N
Comment: Energy1
Num peaks: 20
55.05422664 1.793062319
67.05422664 1.592640553
73.06479133 1.404613959
83.04914126 1.32010451
85.06479133 1.975451851
93.06987671 1.212037288
97.06479133 1.130048661
99.08044139 2.255302294
109.0647913 3.218256182
111.0804414 8.215921151
113.0597059 1.406060961
127.075356 4.252643308
129.0910061 9.697844461
139.1117415 1.492954182
141.1273916 0.9989963014
151.1117415 8.532517292
153.0910061 1.154990432
157.1223062 1.639761746
169.1223062 17.60896139
187.1328709 9.249940154

Name: +ve in-silico MS/MS by CFM-ID for CYSRURFSGZEJNU-SCZZXKLOSA-N
ID: CYSRURFSGZEJNU-SCZZXKLOSA-N
Comment: Energy2
Num peaks: 28
41.00219107 3.339481584
43.01784114 1.584313886
51.02292652 2.861054122
53.03857658 4.030276628
55.05422664 6.238510314
65.03857658 3.155946639
67.01784114 1.736964428
67.05422664 3.24788879
69.0334912 1.752559536
69.06987671 1.713375985
71.04914126 2.300023779
71.08552677 1.853352582
73.06479133 1.50803061
79.05422664 1.370199773
81.06987671 4.001378481
83.04914126 3.702040654
83.08552677 2.412079044
85.06479133 2.906888816
93.06987671 1.791292752
95.04914126 2.8706256
95.08552677 1.56275132
97.10117684 1.381212202
99.08044139 1.423798561
109.0647913 3.590910902
111.0804414 4.213048802
151.1117415 6.583265035
153.0910061 4.801562665
169.1223062 2.314623733

Name: +ve in-silico MS/MS by CFM-ID for QUQDYOKYXXSYLD-JTQLQIEISA-N
ID: QUQDYOKYXXSYLD-JTQLQIEISA-N
Comment: Energy0
Num peaks: 7
69.06987671 3.09411511
87.08044139 5.877988122
105.0334912 4.780863412
177.0910061 2.837367755
179.1066561 2.441448826
191.1066561 30.38357019
209.1172208 30.66526763

Name: +ve in-silico MS/MS by CFM-ID for QUQDYOKYXXSYLD-JTQLQIEISA-N
ID: QUQDYOKYXXSYLD-JTQLQIEISA-N
Comment: Energy1
Num peaks: 22
39.02292652 1.662431058
41.03857658 2.86218626
43.05422664 2.362228992
55.01784114 5.724189765
55.05422664 1.843255757
57.0334912 1.94751944
59.04914126 1.946523569
61.06479133 1.472901025
69.06987671 5.12966985
71.08552677 2.614694496
87.08044139 5.212369062
105.0334912 7.389551663
123.0440559 5.613975034
149.0597059 3.723659884
151.075356 3.357002718
161.0960915 1.548092336
173.0960915 2.625968798
177.0910061 1.397852614
179.1066561 1.704466951
181.1223062 1.263108811
191.1066561 13.80252352
209.1172208 4.985397008

Name: +ve in-silico MS/MS by CFM-ID for QUQDYOKYXXSYLD-JTQLQIEISA-N
ID: QUQDYOKYXXSYLD-JTQLQIEISA-N
Comment: Energy2
Num peaks: 28
39.02292652 1.833906376
41.03857658 2.783648424
43.05422664 1.63346392
51.02292652 1.302344747
53.03857658 1.741274498
55.05422664 16.08956844
57.06987671 5.904579812
59.08552677 1.095357454
63.02292652 4.848891288
65.03857658 1.14697038
67.05422664 1.429777587
69.06987671 6.18179372
71.04914126 1.354078377
71.08552677 1.593167994
77.00219107 0.765507118
77.03857658 0.9097450773
79.01784114 2.46072857
81.0334912 1.319892689
87.08044139 3.307270285
93.0334912 1.206653575
95.04914126 1.575727231
105.0334912 9.393220368
107.0491413 2.252468588
121.0284058 1.582424324
123.0440559 3.006982852
147.0804414 1.526979702
159.0804414 0.7442767102
161.0960915 1.549685222

Name: +ve in-silico MS/MS by CFM-ID for DWVYXCKGILDZSL-UTLUCORTSA-N
ID: DWVYXCKGILDZSL-UTLUCORTSA-N
Comment: Energy0
Num peaks: 6
69.06987671 1.525614201
71.08552677 2.050673253
127.075356 0.9491509321
151.1117415 28.24971679
169.1223062 39.20390198
187.1328709 15.75310883

Name: +ve in-silico MS/MS by CFM-ID for DWVYXCKGILDZSL-UTLUCORTSA-N
ID: DWVYXCKGILDZSL-UTLUCORTSA-N
Comment: Energy1
Num peaks: 21
43.05422664 1.405001811
55.05422664 3.529792826
57.06987671 2.062432609
67.05422664 1.493266932
69.06987671 2.262068766
71.08552677 0.9757470088
81.06987671 1.030505769
83.04914126 0.9088966523
85.02840582 0.8667027933
97.06479133 0.9932335066
111.0804414 1.99938387
125.0597059 2.014122736
127.075356 2.979588412
129.0910061 1.804292179
137.0960915 1.291626694
139.1117415 1.50755153
141.1273916 1.093082238
145.0859207 0.8469908642
151.1117415 26.00039625
169.1223062 20.42241149
187.1328709 4.754673959

Name: +ve in-silico MS/MS by CFM-ID for DWVYXCKGILDZSL-UTLUCORTSA-N
ID: DWVYXCKGILDZSL-UTLUCORTSA-N
Comment: Energy2
Num peaks: 31
39.02292652 1.379663522
41.00219107 1.214615137
41.03857658 1.504705666
51.02292652 2.041284595
53.03857658 2.073802659
55.01784114 1.667804089
55.05422664 10.11342222
57.06987671 4.62567654
59.08552677 1.173938205
65.03857658 1.127671354
67.05422664 7.806039491
69.0334912 1.244493865
69.06987671 7.392345416
71.08552677 4.774792134
73.10117684 1.548573283
79.05422664 1.065322718
81.06987671 1.310417383
83.04914126 1.714574278
83.08552677 1.770181111
93.06987671 1.515345436
95.08552677 1.673763224
111.0804414 1.413129082
113.0960915 1.161727666
123.0804414 1.31714876
125.0960915 1.4591271
137.0960915 1.561649956
139.1117415 3.442975398
141.1273916 1.228931091
151.1117415 7.876072074
153.0910061 1.044835228
169.1223062 1.670166955

Name: +ve in-silico MS/MS by CFM-ID for FXJVPEWBULIKRY-CBVZUMJXSA-N
ID: FXJVPEWBULIKRY-CBVZUMJXSA-N
Comment: Energy0
Num peaks: 14
59.04914126 1.847166113
71.04914126 1.10845161
109.1011768 2.414274432
123.1168269 3.689160403
125.0960915 1.328049089
127.075356 1.319703053
127.1117415 3.359360973
129.0910061 1.395494052
139.1117415 1.057082722
141.1273916 6.715550516
151.1117415 9.779804446
155.1066561 1.256848872
169.1223062 26.47607045
187.1328709 18.61152295

Name: +ve in-silico MS/MS by CFM-ID for FXJVPEWBULIKRY-CBVZUMJXSA-N
ID: FXJVPEWBULIKRY-CBVZUMJXSA-N
Comment: Energy1
Num peaks: 28
39.02292652 2.094738642
41.03857658 1.220340717
53.03857658 1.120084094
55.01784114 1.83003656
55.05422664 2.697848895
67.05422664 2.474056629
69.0334912 1.337408809
69.06987671 1.758506693
71.04914126 2.644924489
81.06987671 0.902662737
83.08552677 2.251884234
85.06479133 2.031551638
95.08552677 1.504220794
97.06479133 0.9426063179
99.08044139 0.9291198905
101.0597059 0.9276654373
107.0855268 3.312717607
109.1011768 7.866626425
121.1011768 0.9322470611
123.1168269 8.75913959
125.0960915 2.234010777
125.132477 2.20379772
127.075356 1.547203537
127.1117415 3.54384788
141.1273916 8.172097767
151.1117415 4.852551704
169.1223062 8.09954986
187.1328709 2.63655886

Name: +ve in-silico MS/MS by CFM-ID for FXJVPEWBULIKRY-CBVZUMJXSA-N
ID: FXJVPEWBULIKRY-CBVZUMJXSA-N
Comment: Energy2
Num peaks: 25
39.02292652 5.197875737
41.03857658 8.034296856
43.05422664 1.278909399
53.03857658 5.857716472
55.01784114 1.4316176
55.05422664 8.152102321
57.0334912 1.249541836
57.06987671 1.907491453
65.03857658 1.592815907
67.05422664 4.912166948
69.0334912 1.809261007
69.06987671 4.911595055
71.04914126 3.388198152
71.08552677 1.160803796
83.04914126 1.230814079
83.08552677 1.336070228
85.02840582 1.342905586
85.06479133 2.10194796
87.04405588 1.150025454
93.06987671 1.302224236
95.08552677 5.992710666
97.10117684 1.671553296
107.0855268 3.645940711
109.1011768 6.931594536
123.1168269 2.812319364

Name: +ve in-silico MS/MS by CFM-ID for MHWLDZQZIGJTLJ-UHFFFAOYSA-N
ID: MHWLDZQZIGJTLJ-UHFFFAOYSA-N
Comment: Energy0
Num peaks: 6
57.06987671 1.309007209
155.0338851 2.035476939
191.1066561 3.263741171
195.1015708 2.209321386
209.1172208 37.77872976
227.1277855 37.9432296

Name: +ve in-silico MS/MS by CFM-ID for MHWLDZQZIGJTLJ-UHFFFAOYSA-N
ID: MHWLDZQZIGJTLJ-UHFFFAOYSA-N
Comment: Energy1
Num peaks: 31
39.02292652 1.026152979
41.03857658 1.184423086
43.05422664 1.807979346
53.03857658 1.492053847
55.05422664 2.368507425
57.06987671 6.325039432
59.08552677 1.092752543
71.08552677 1.41996323
79.05422664 1.776781708
81.06987671 1.401660511
83.08552677 3.442624061
85.10117684 3.156825434
105.0698767 1.192927671
107.0855268 1.246364809
111.1168269 1.979275227
139.0389705 1.822442092
139.075356 0.9201103853
149.0960915 1.193014641
151.0389705 1.750520897
153.0546206 1.090352688
155.0338851 6.034409109
165.0546206 1.036964975
165.0910061 1.152972906
167.1066561 1.476904912
169.0495352 0.9236768214
177.0910061 1.036207298
179.1066561 0.9905877241
191.1066561 2.802881709
195.1015708 1.096777781
209.1172208 16.22806244
227.1277855 6.532272028

Name: +ve in-silico MS/MS by CFM-ID for MHWLDZQZIGJTLJ-UHFFFAOYSA-N
ID: MHWLDZQZIGJTLJ-UHFFFAOYSA-N
Comment: Energy2
Num peaks: 31
25.00727645 1.464462217
39.02292652 2.722214313
41.03857658 3.470536961
43.05422664 4.018111605
45.0334912 2.623159682
53.00219107 1.416345015
53.03857658 3.410418161
55.01784114 3.281967288
55.05422664 2.673487282
57.0334912 4.20910775
57.06987671 4.125888117
59.08552677 1.37918321
61.06479133 1.254327655
71.08552677 1.137151429
79.05422664 1.185580654
83.08552677 1.950720978
85.02840582 1.376732656
123.0076704 1.867729425
125.0233204 3.730957273
137.0233204 1.281352355
139.002585 1.200657429
139.0389705 4.116545242
141.0182351 1.05542097
141.0546206 1.627299121
143.0702706 1.074786335
151.0389705 1.238785222
155.0338851 2.445132035
165.0546206 1.431832086
177.0910061 1.012185075
179.1066561 1.056539975
191.1066561 1.045150448

Name: +ve in-silico MS/MS by CFM-ID for WQHFKOVFPJSJFK-KAHVNNPJSA-N
ID: WQHFKOVFPJSJFK-KAHVNNPJSA-N
Comment: Energy0
Num peaks: 15
59.04914126 1.845943813
71.04914126 1.320866817
87.04405588 1.945259186
89.05970595 1.819620945
97.06479133 1.603830558
99.08044139 1.433336116
107.0855268 2.294705819
125.0960915 2.125254951
127.075356 1.987487021
129.0910061 1.945632509
137.0960915 1.816739438
151.1117415 7.957593537
155.1066561 3.317372007
169.1223062 25.33556886
187.1328709 23.68602666

Name: +ve in-silico MS/MS by CFM-ID for WQHFKOVFPJSJFK-KAHVNNPJSA-N
ID: WQHFKOVFPJSJFK-KAHVNNPJSA-N
Comment: Energy1
Num peaks: 31
39.02292652 3.223666492
41.03857658 1.102504109
53.03857658 1.461027899
55.01784114 1.750370222
55.05422664 1.174309563
65.03857658 0.9795524526
67.01784114 1.041690029
67.05422664 2.26146461
69.0334912 1.872210172
71.04914126 2.611362233
79.05422664 2.278866627
81.06987671 1.203277785
83.04914126 1.379082852
85.06479133 1.860879138
93.06987671 0.9484002923
97.06479133 3.756551904
99.08044139 1.360983099
101.0597059 1.370376675
107.0855268 7.1316859
109.0647913 1.693487395
109.1011768 3.602449781
125.0960915 2.700612299
127.075356 2.0582145
127.1117415 1.503580888
129.0910061 0.943133113
137.0960915 1.736417569
139.1117415 1.475742712
151.1117415 9.696181586
155.1066561 1.15081805
169.1223062 11.26610308
187.1328709 3.851661847

Name: +ve in-silico MS/MS by CFM-ID for WQHFKOVFPJSJFK-KAHVNNPJSA-N
ID: WQHFKOVFPJSJFK-KAHVNNPJSA-N
Comment: Energy2
Num peaks: 28
39.02292652 6.217112076
41.03857658 4.18983311
51.02292652 0.9326185799
53.03857658 7.101522771
55.01784114 1.670054619
55.05422664 4.667106126
57.0334912 2.543328906
59.04914126 1.517054135
65.03857658 1.888114897
67.01784114 1.122659499
67.05422664 3.459969605
69.0334912 3.244696192
69.06987671 2.260095437
71.04914126 5.158607805
81.0334912 0.8718017004
81.06987671 1.258363997
83.04914126 2.422987747
85.06479133 2.639443112
93.06987671 3.901666263
95.08552677 3.283866809
97.06479133 1.457250175
107.0855268 5.242917229
109.1011768 4.195835
113.132477 1.321116718
123.0804414 1.534283327
137.0960915 2.668739771
139.1117415 1.593773193
151.1117415 2.153572986

Name: +ve in-silico MS/MS by CFM-ID for RRXOQHQFJOQLQR-UHFFFAOYSA-N
ID: RRXOQHQFJOQLQR-UHFFFAOYSA-N
Comment: Energy0
Num peaks: 6
41.03857658 2.279080617
167.0702706 2.222205337
177.0910061 2.952176933
181.0859207 1.80460929
193.0859207 1.312836739
209.1172208 81.67907571

Name: +ve in-silico MS/MS by CFM-ID for RRXOQHQFJOQLQR-UHFFFAOYSA-N
ID: RRXOQHQFJOQLQR-UHFFFAOYSA-N
Comment: Energy1
Num peaks: 16
25.00727645 1.587826931
39.02292652 2.409775587
41.03857658 7.831002054
65.03857658 1.388100755
85.02840582 1.276261372
89.05970595 1.328315022
121.0647913 1.923066278
125.0960915 1.446559785
135.0804414 1.544189032
163.075356 3.571054467
165.0910061 7.305607301
167.0702706 4.227870653
177.0910061 4.726616133
181.0859207 2.352113584
193.0859207 2.28721824
209.1172208 35.78499618

Name: +ve in-silico MS/MS by CFM-ID for RRXOQHQFJOQLQR-UHFFFAOYSA-N
ID: RRXOQHQFJOQLQR-UHFFFAOYSA-N
Comment: Energy2
Num peaks: 26
15.02292652 1.305805663
39.02292652 6.916685074
41.03857658 10.34290826
43.05422664 1.468321738
49.00727645 2.052977972
51.02292652 1.908947692
63.02292652 5.500663331
65.03857658 7.730015142
67.05422664 2.57587362
79.01784114 2.593171557
81.0334912 1.900392541
83.04914126 1.407047072
91.05422664 3.268512693
119.0491413 1.976589031
121.0647913 1.959097211
123.0440559 1.008032394
123.0804414 1.164171725
133.0647913 1.720115937
137.0597059 4.088181202
149.0597059 1.711729218
153.0546206 3.003926455
163.075356 4.007840247
167.0702706 3.737631325
177.0910061 1.683212311
179.1066561 1.202842364
193.0859207 4.441558333

Name: +ve in-silico MS/MS by CFM-ID for KQEQOQFRAQMUKP-VMKBVTSJSA-N
ID: KQEQOQFRAQMUKP-VMKBVTSJSA-N
Comment: Energy0
Num peaks: 13
59.04914126 1.931165409
71.04914126 1.255883371
107.0855268 2.400247369
109.1011768 1.151667916
125.0960915 2.264615608
127.075356 2.144644744
129.0910061 2.071387202
137.0960915 1.881716697
151.1117415 8.251028062
155.1066561 3.50670127
157.1223062 1.208792761
169.1223062 26.9393406
187.1328709 25.67851626

Name: +ve in-silico MS/MS by CFM-ID for KQEQOQFRAQMUKP-VMKBVTSJSA-N
ID: KQEQOQFRAQMUKP-VMKBVTSJSA-N
Comment: Energy1
Num peaks: 30
39.02292652 2.616633494
41.03857658 1.133490088
53.03857658 1.530115508
55.01784114 1.750413594
55.05422664 1.21678114
65.03857658 1.056964949
67.05422664 2.77696953
69.0334912 1.46315587
71.04914126 2.70582042
81.06987671 2.132738455
83.04914126 1.444147316
85.06479133 1.963671604
93.06987671 0.9694882291
97.06479133 2.075511622
99.08044139 1.819414987
101.0597059 1.437413407
107.0855268 7.28980283
109.0647913 1.818581051
109.1011768 3.718739804
115.075356 0.9540940439
125.0960915 2.889515916
127.075356 2.242858851
127.1117415 1.605288009
129.0910061 1.062403171
137.0960915 1.77523548
139.1117415 1.53359359
151.1117415 9.899266975
155.1066561 1.208264252
169.1223062 11.91534105
187.1328709 4.212995396

Name: +ve in-silico MS/MS by CFM-ID for KQEQOQFRAQMUKP-VMKBVTSJSA-N
ID: KQEQOQFRAQMUKP-VMKBVTSJSA-N
Comment: Energy2
Num peaks: 29
39.02292652 5.971666375
41.03857658 4.016217188
51.02292652 0.9675113043
53.03857658 7.302750206
55.01784114 1.688918467
55.05422664 4.799441951
57.0334912 1.391054711
59.04914126 1.402363407
65.03857658 1.876147867
67.01784114 1.36575437
67.05422664 4.393448729
69.0334912 3.316746
69.06987671 2.479212388
71.04914126 4.32253248
83.04914126 2.461760733
85.06479133 2.688684749
93.06987671 3.99807888
95.08552677 3.360620129
97.06479133 1.072980022
99.08044139 0.9241237092
107.0855268 5.380625238
109.1011768 4.295797277
111.0804414 0.9506116331
111.1168269 0.8524143617
113.132477 1.354490391
123.0804414 1.557996952
137.0960915 2.661557443
139.1117415 1.615420095
151.1117415 2.140816489

Name: +ve in-silico MS/MS by CFM-ID for WIRADFMHKYOZSJ-OUAUKWLOSA-N
ID: WIRADFMHKYOZSJ-OUAUKWLOSA-N
Comment: Energy0
Num peaks: 6
15.02292652 0.06098771138
191.1066561 24.20956038
193.0859207 0.1584693165
209.1172208 49.7666297
211.0964854 0.0820685862
227.1277855 25.72228431

Name: +ve in-silico MS/MS by CFM-ID for WIRADFMHKYOZSJ-OUAUKWLOSA-N
ID: WIRADFMHKYOZSJ-OUAUKWLOSA-N
Comment: Energy1
Num peaks: 6
15.02292652 0.01333430126
191.1066561 35.46161854
193.0859207 0.5514462034
209.1172208 46.24461162
211.0964854 0.2421346196
227.1277855 17.48685471

Name: +ve in-silico MS/MS by CFM-ID for WIRADFMHKYOZSJ-OUAUKWLOSA-N
ID: WIRADFMHKYOZSJ-OUAUKWLOSA-N
Comment: Energy2
Num peaks: 6
15.02292652 0.7248836445
191.1066561 72.6010715
193.0859207 5.171678933
209.1172208 20.77249799
211.0964854 0.2749675285
227.1277855 0.454900403

Name: +ve in-silico MS/MS by CFM-ID for CYSRURFSGZEJNU-PSASIEDQSA-N
ID: CYSRURFSGZEJNU-PSASIEDQSA-N
Comment: Energy0
Num peaks: 6
111.0804414 1.777020377
127.075356 2.778142992
129.0910061 4.690530278
151.1117415 9.334160678
169.1223062 38.359992
187.1328709 30.7250714

Name: +ve in-silico MS/MS by CFM-ID for CYSRURFSGZEJNU-PSASIEDQSA-N
ID: CYSRURFSGZEJNU-PSASIEDQSA-N
Comment: Energy1
Num peaks: 20
55.05422664 1.793062319
67.05422664 1.592640553
73.06479133 1.404613959
83.04914126 1.32010451
85.06479133 1.975451851
93.06987671 1.212037288
97.06479133 1.130048661
99.08044139 2.255302294
109.0647913 3.218256182
111.0804414 8.215921151
113.0597059 1.406060961
127.075356 4.252643308
129.0910061 9.697844461
139.1117415 1.492954182
141.1273916 0.9989963014
151.1117415 8.532517292
153.0910061 1.154990432
157.1223062 1.639761746
169.1223062 17.60896139
187.1328709 9.249940154

Name: +ve in-silico MS/MS by CFM-ID for CYSRURFSGZEJNU-PSASIEDQSA-N
ID: CYSRURFSGZEJNU-PSASIEDQSA-N
Comment: Energy2
Num peaks: 28
41.00219107 3.339481584
43.01784114 1.584313886
51.02292652 2.861054122
53.03857658 4.030276628
55.05422664 6.238510314
65.03857658 3.155946639
67.01784114 1.736964428
67.05422664 3.24788879
69.0334912 1.752559536
69.06987671 1.713375985
71.04914126 2.300023779
71.08552677 1.853352582
73.06479133 1.50803061
79.05422664 1.370199773
81.06987671 4.001378481
83.04914126 3.702040654
83.08552677 2.412079044
85.06479133 2.906888816
93.06987671 1.791292752
95.04914126 2.8706256
95.08552677 1.56275132
97.10117684 1.381212202
99.08044139 1.423798561
109.0647913 3.590910902
111.0804414 4.213048802
151.1117415 6.583265035
153.0910061 4.801562665
169.1223062 2.314623733

Name: +ve in-silico MS/MS by CFM-ID for QHBZHVUGQROELI-UHFFFAOYSA-N
ID: QHBZHVUGQROELI-UHFFFAOYSA-N
Comment: Energy0
Num peaks: 7
123.1168269 2.593985792
125.0960915 1.768882091
127.1117415 2.386567111
141.1273916 4.544626808
151.1117415 12.29338836
169.1223062 35.37945767
187.1328709 22.46009771

Name: +ve in-silico MS/MS by CFM-ID for QHBZHVUGQROELI-UHFFFAOYSA-N
ID: QHBZHVUGQROELI-UHFFFAOYSA-N
Comment: Energy1
Num peaks: 31
39.02292652 1.059535183
41.03857658 1.335977794
53.03857658 1.041044092
55.01784114 0.8434815922
55.05422664 1.289142603
59.04914126 1.05198979
67.05422664 0.9963678809
69.06987671 1.23204703
71.01275576 0.814093986
73.06479133 1.005110126
81.06987671 0.9968842724
83.08552677 1.189004863
85.02840582 0.7330555709
87.08044139 0.909541466
95.08552677 1.115954448
97.10117684 1.103513927
99.04405588 0.7269251284
101.0960915 0.7895167857
107.0855268 2.429084504
109.1011768 4.940279907
111.0804414 0.8051875982
121.1011768 0.9501580271
123.1168269 7.862606321
125.0960915 3.090620577
125.132477 1.743304912
127.1117415 4.40123059
139.1117415 0.8956974266
141.1273916 6.459769029
151.1117415 8.80519133
169.1223062 14.33682656
187.1328709 4.489285945

Name: +ve in-silico MS/MS by CFM-ID for QHBZHVUGQROELI-UHFFFAOYSA-N
ID: QHBZHVUGQROELI-UHFFFAOYSA-N
Comment: Energy2
Num peaks: 31
25.00727645 1.261752956
27.02292652 1.331582251
39.02292652 4.060960367
41.03857658 5.909124935
43.05422664 1.565581792
51.02292652 1.014745328
53.03857658 3.297095826
55.01784114 1.556064864
55.05422664 4.597699788
57.0334912 1.017186923
57.06987671 1.253389531
59.01275576 1.112974459
59.04914126 2.108650371
67.05422664 2.689218323
69.06987671 3.91244316
71.01275576 1.042277304
71.08552677 1.046202313
73.06479133 1.544695786
79.05422664 1.023900689
81.06987671 3.28145743
83.08552677 3.810356698
85.10117684 1.020565193
87.08044139 1.000937909
93.06987671 1.126862346
95.08552677 4.035330571
97.10117684 2.567541402
107.0855268 2.031758515
109.1011768 5.851282277
121.1011768 1.159024609
123.1168269 4.141970227
125.132477 2.241825688

Name: +ve in-silico MS/MS by CFM-ID for IPKKJHUUSGPSLT-WYDQCIBASA-N
ID: IPKKJHUUSGPSLT-WYDQCIBASA-N
Comment: Energy0
Num peaks: 6
128.070605 12.154638
130.086255 2.505966453
146.0811697 20.79784154
156.0655196 9.961862175
174.0760843 24.32648842
192.086649 24.81945989

Name: +ve in-silico MS/MS by CFM-ID for IPKKJHUUSGPSLT-WYDQCIBASA-N
ID: IPKKJHUUSGPSLT-WYDQCIBASA-N
Comment: Energy1
Num peaks: 16
42.03382555 2.474418601
59.01275576 2.920750069
72.04439023 7.652024935
74.02365479 1.746655775
74.0600403 1.54046194
86.0600403 2.273107688
88.03930485 2.801469879
100.0393049 4.894315035
102.0549549 2.405264589
118.0498695 7.501408997
128.070605 12.62148921
130.086255 1.876699812
146.0811697 7.982491597
156.0655196 11.74180174
174.0760843 8.189874435
192.086649 2.348993347

Name: +ve in-silico MS/MS by CFM-ID for IPKKJHUUSGPSLT-WYDQCIBASA-N
ID: IPKKJHUUSGPSLT-WYDQCIBASA-N
Comment: Energy2
Num peaks: 17
41.00219107 2.538872515
42.03382555 1.924349802
43.01784114 1.269297937
59.01275576 4.037522642
70.02874017 1.282153769
72.04439023 3.544535389
74.02365479 1.832242335
88.03930485 1.473524562
100.0393049 2.188498082
102.0549549 2.116602287
114.0549549 4.168669436
126.0549549 2.840474194
128.070605 33.23629866
130.086255 8.800940071
146.0811697 2.434847171
156.0655196 4.983466727
174.0760843 1.458864497

Name: +ve in-silico MS/MS by CFM-ID for WIRADFMHKYOZSJ-GMTAPVOTSA-N
ID: WIRADFMHKYOZSJ-GMTAPVOTSA-N
Comment: Energy0
Num peaks: 6
15.02292652 0.06098771138
191.1066561 24.20956038
193.0859207 0.1584693165
209.1172208 49.7666297
211.0964854 0.0820685862
227.1277855 25.72228431

Name: +ve in-silico MS/MS by CFM-ID for WIRADFMHKYOZSJ-GMTAPVOTSA-N
ID: WIRADFMHKYOZSJ-GMTAPVOTSA-N
Comment: Energy1
Num peaks: 6
15.02292652 0.01333430126
191.1066561 35.46161854
193.0859207 0.5514462034
209.1172208 46.24461162
211.0964854 0.2421346196
227.1277855 17.48685471

Name: +ve in-silico MS/MS by CFM-ID for WIRADFMHKYOZSJ-GMTAPVOTSA-N
ID: WIRADFMHKYOZSJ-GMTAPVOTSA-N
Comment: Energy2
Num peaks: 6
15.02292652 0.7248836445
191.1066561 72.6010715
193.0859207 5.171678933
209.1172208 20.77249799
211.0964854 0.2749675285
227.1277855 0.454900403

Name: +ve in-silico MS/MS by CFM-ID for QKLQQLIQCZVCLR-JOYOIKCWSA-N
ID: QKLQQLIQCZVCLR-JOYOIKCWSA-N
Comment: Energy0
Num peaks: 11
43.05422664 1.539698632
53.03857658 2.036705599
55.05422664 4.073296914
57.06987671 1.55557503
149.0960915 1.866077687
161.0960915 1.126307128
163.1117415 2.620864099
165.1273916 2.674044122
181.1223062 2.486565559
191.1066561 12.87726066
209.1172208 47.73476036

Name: +ve in-silico MS/MS by CFM-ID for QKLQQLIQCZVCLR-JOYOIKCWSA-N
ID: QKLQQLIQCZVCLR-JOYOIKCWSA-N
Comment: Energy1
Num peaks: 31
29.03857658 1.634848809
43.05422664 1.021313828
51.02292652 4.432241142
53.03857658 2.682030609
55.05422664 1.948187832
57.06987671 2.427333299
79.01784114 0.9274585528
81.0334912 1.135936519
93.06987671 0.860917535
105.0334912 1.770647431
105.0698767 1.535096374
123.0440559 1.218139837
125.0597059 0.9023714018
129.0910061 1.102047617
147.0804414 2.026236427
149.0597059 3.007919579
149.0960915 1.851210186
151.075356 1.648945498
153.0910061 1.13291251
155.1066561 1.003545953
161.0960915 2.704466923
163.1117415 2.67244675
165.0546206 2.893021984
165.1273916 2.991842712
167.0702706 1.162505161
173.0960915 1.033192871
177.0910061 1.238003599
179.1066561 1.026271566
181.1223062 5.677109121
191.1066561 7.894837721
209.1172208 13.1553187

Name: +ve in-silico MS/MS by CFM-ID for QKLQQLIQCZVCLR-JOYOIKCWSA-N
ID: QKLQQLIQCZVCLR-JOYOIKCWSA-N
Comment: Energy2
Num peaks: 28
27.02292652 1.232919233
39.02292652 6.461916771
41.03857658 2.309760843
43.05422664 4.43247375
45.06987671 0.9444530109
49.00727645 6.800232132
51.02292652 13.49842059
53.00219107 2.760233511
53.03857658 6.909374006
55.05422664 7.844971431
57.06987671 5.136118538
59.08552677 4.527690455
65.03857658 1.209915724
67.05422664 0.9022373556
69.06987671 0.8921513419
71.08552677 1.105091191
79.01784114 1.294325151
79.05422664 0.9387436828
93.06987671 1.589871294
97.06479133 1.249334879
105.0334912 0.8614408097
105.0698767 1.27928638
107.0855268 0.8128337542
111.0804414 1.818449534
133.0647913 0.8942833733
173.0960915 0.7375761852
179.1066561 0.9283814853
193.0859207 0.7633464644

Name: +ve in-silico MS/MS by CFM-ID for RKFAZBXYICVSKP-UHFFFAOYSA-N
ID: RKFAZBXYICVSKP-UHFFFAOYSA-N
Comment: Energy0
Num peaks: 6
41.03857658 1.785094998
167.0702706 1.849321089
177.0910061 6.87384385
179.1066561 2.255696234
193.0859207 1.696041485
209.1172208 75.49700648

Name: +ve in-silico MS/MS by CFM-ID for RKFAZBXYICVSKP-UHFFFAOYSA-N
ID: RKFAZBXYICVSKP-UHFFFAOYSA-N
Comment: Energy1
Num peaks: 19
25.00727645 1.387441903
39.02292652 1.963840207
41.03857658 9.544878792
49.00727645 1.618095882
55.05422664 1.455768058
101.0597059 1.224811316
105.0334912 2.413634238
149.0597059 1.51521893
151.075356 2.909556654
155.1066561 2.037017765
163.075356 1.161881815
165.0910061 2.477864362
167.0702706 3.717056944
169.0859207 2.842173172
177.0910061 8.81738292
179.1066561 1.769599799
181.0859207 2.003796025
193.0859207 2.895591769
209.1172208 28.49500661

Name: +ve in-silico MS/MS by CFM-ID for RKFAZBXYICVSKP-UHFFFAOYSA-N
ID: RKFAZBXYICVSKP-UHFFFAOYSA-N
Comment: Energy2
Num peaks: 25
39.02292652 6.040374271
41.03857658 9.753255151
43.05422664 2.775718091
45.0334912 0.9867054594
49.00727645 13.29031526
51.02292652 2.393523433
53.03857658 1.902707691
55.01784114 3.033304995
55.05422664 2.140362824
57.0334912 1.490023512
63.02292652 4.538499295
65.03857658 4.242427839
67.05422664 1.086564068
109.0647913 2.102917727
121.0647913 5.85455011
131.0491413 0.9886996517
133.0647913 2.176176457
135.0804414 1.501469636
137.0597059 2.035807437
153.0546206 1.35840855
161.0597059 0.8575675771
163.075356 5.463771749
167.0702706 1.246979383
177.0910061 1.510910928
193.0859207 1.995353584

Name: +ve in-silico MS/MS by CFM-ID for LZNLGTWGIXTYMF-IUCAKERBSA-N
ID: LZNLGTWGIXTYMF-IUCAKERBSA-N
Comment: Energy0
Num peaks: 7
89.05970595 2.308991819
95.04914126 2.739170969
107.0491413 9.061680373
123.0804414 1.498435954
153.0546206 1.730614772
191.1066561 1.589538982
209.1172208 62.21557153

Name: +ve in-silico MS/MS by CFM-ID for LZNLGTWGIXTYMF-IUCAKERBSA-N
ID: LZNLGTWGIXTYMF-IUCAKERBSA-N
Comment: Energy1
Num peaks: 20
51.02292652 2.081599985
53.03857658 2.038649275
55.05422664 5.183586702
57.06987671 1.689188566
65.03857658 1.020283395
71.04914126 1.001472374
95.04914126 4.959735478
97.06479133 0.944015025
99.08044139 1.145553527
107.0491413 16.25482098
109.0647913 1.714742408
115.075356 1.722529451
163.075356 1.12212182
165.0910061 1.416672097
167.1066561 1.603662173
179.1066561 1.166570051
181.0859207 0.9308940145
181.1223062 1.965019391
191.1066561 2.234375414
209.1172208 29.92366986

Name: +ve in-silico MS/MS by CFM-ID for LZNLGTWGIXTYMF-IUCAKERBSA-N
ID: LZNLGTWGIXTYMF-IUCAKERBSA-N
Comment: Energy2
Num peaks: 26
39.02292652 1.351052041
49.00727645 3.056260995
51.02292652 2.684768587
53.03857658 2.20435016
55.05422664 1.197025756
63.02292652 1.399599828
65.03857658 6.214196961
67.01784114 1.290154913
67.05422664 1.101261865
71.04914126 2.069022606
73.06479133 1.10804803
75.02292652 3.696133971
77.03857658 6.790880458
79.01784114 1.250172297
79.05422664 12.54895538
81.06987671 2.035597297
91.05422664 4.079410471
93.06987671 3.724252112
95.04914126 2.21163774
103.0542266 1.371446442
105.0698767 2.336832073
107.0491413 10.15885451
109.0647913 1.671566739
119.0491413 1.314154559
121.0647913 2.442040323
123.0804414 1.512516077

Name: +ve in-silico MS/MS by CFM-ID for RLNNVCTYJJOQLN-ODHVRURNSA-N
ID: RLNNVCTYJJOQLN-ODHVRURNSA-N
Comment: Energy0
Num peaks: 6
125.0960915 0.1253257575
151.1117415 9.44091576
153.0910061 0.2520106772
169.1223062 48.65817507
171.1015708 0.1333856387
187.1328709 41.07917491

Name: +ve in-silico MS/MS by CFM-ID for RLNNVCTYJJOQLN-ODHVRURNSA-N
ID: RLNNVCTYJJOQLN-ODHVRURNSA-N
Comment: Energy1
Num peaks: 6
123.0804414 0.130988599
151.1117415 19.14075913
153.0910061 1.215848419
169.1223062 49.95779834
171.1015708 0.4883192891
187.1328709 28.50238867

Name: +ve in-silico MS/MS by CFM-ID for RLNNVCTYJJOQLN-ODHVRURNSA-N
ID: RLNNVCTYJJOQLN-ODHVRURNSA-N
Comment: Energy2
Num peaks: 6
123.0804414 2.287457312
125.0960915 3.552636707
141.0910061 4.150822974
151.1117415 39.84000187
153.0910061 13.7998715
169.1223062 22.51918763

Name: +ve in-silico MS/MS by CFM-ID for IHHQHUMLWMNJGX-AOZRHXBJSA-N
ID: IHHQHUMLWMNJGX-AOZRHXBJSA-N
Comment: Energy0
Num peaks: 8
45.0334912 1.48072639
89.05970595 1.826199059
141.0910061 4.834411946
143.1066561 4.908628533
151.1117415 5.736530228
155.1066561 1.65393141
169.1223062 31.76840159
187.1328709 28.54821315

Name: +ve in-silico MS/MS by CFM-ID for IHHQHUMLWMNJGX-AOZRHXBJSA-N
ID: IHHQHUMLWMNJGX-AOZRHXBJSA-N
Comment: Energy1
Num peaks: 24
43.01784114 9.194329013
45.0334912 4.681492727
47.04914126 3.65249891
53.03857658 3.325333914
55.05422664 2.467195385
71.04914126 1.737385275
73.06479133 1.208265492
83.04914126 1.285548851
85.06479133 1.164117763
87.04405588 0.9894488863
89.05970595 2.70649006
97.06479133 0.9694951638
109.0647913 1.411458434
115.075356 1.171642127
123.0804414 2.445906887
127.075356 1.077912116
129.0910061 1.354456127
141.0910061 5.110494492
143.1066561 1.729962226
145.1223062 1.132613368
151.1117415 6.674556058
155.1066561 1.059604585
169.1223062 16.79797915
187.1328709 6.818052052

Name: +ve in-silico MS/MS by CFM-ID for IHHQHUMLWMNJGX-AOZRHXBJSA-N
ID: IHHQHUMLWMNJGX-AOZRHXBJSA-N
Comment: Energy2
Num peaks: 22
39.02292652 3.361736595
41.03857658 5.080027052
43.05422664 1.421287331
51.02292652 2.77145561
53.03857658 6.978432783
55.05422664 4.586745854
65.03857658 9.359119855
67.01784114 1.883915246
67.05422664 5.575939943
69.0334912 1.708957597
69.06987671 3.415100843
71.04914126 1.406058884
71.08552677 3.23820439
79.05422664 1.282240329
81.06987671 2.100032217
83.04914126 9.654018092
83.08552677 1.443288388
85.06479133 7.133863123
87.08044139 1.838864959
89.09609146 2.549923087
151.1117415 1.792894222
169.1223062 1.644846435

Name: +ve in-silico MS/MS by CFM-ID for MUHHFBJAEXVAPF-NCXKZPMSSA-N
ID: MUHHFBJAEXVAPF-NCXKZPMSSA-N
Comment: Energy0
Num peaks: 22
69.06987671 1.181984143
79.05422664 1.864157774
81.06987671 1.750099931
83.08552677 0.9399651311
87.04405588 2.276987293
89.05970595 0.9270277423
121.0647913 1.295278663
137.0597059 1.153934389
139.075356 2.993008581
141.0910061 1.281909978
143.0338851 1.270988617
149.0960915 2.09261959
167.1066561 2.205558429
177.0910061 1.464864185
179.1066561 2.088997438
181.1223062 9.261501341
183.1379563 1.46658265
195.1015708 7.412236799
197.1172208 0.9411625476
209.1172208 8.813874608
211.0964854 2.321118909
227.1277855 25.46485089

Name: +ve in-silico MS/MS by CFM-ID for MUHHFBJAEXVAPF-NCXKZPMSSA-N
ID: MUHHFBJAEXVAPF-NCXKZPMSSA-N
Comment: Energy1
Num peaks: 31
41.03857658 1.47801562
55.05422664 1.223470366
57.0334912 1.878595384
65.03857658 1.225244028
69.06987671 2.802413271
79.05422664 5.284037906
81.06987671 6.347318445
83.01275576 2.236371596
83.08552677 1.445056246
85.02840582 1.799166416
87.04405588 2.740458267
89.05970595 2.156006941
93.06987671 2.857823532
99.04405588 1.051450366
119.0491413 0.9513299759
121.0647913 1.646294038
121.1011768 3.360713312
123.0804414 1.324800666
137.0597059 2.126354942
139.075356 2.339680248
141.0910061 1.158560142
149.0960915 1.379578651
151.1117415 1.191881573
167.1066561 1.883124794
179.1066561 1.244243331
181.1223062 5.164855619
183.1379563 1.382737646
195.1015708 1.92704208
209.1172208 3.888891591
211.0964854 1.235375832
227.1277855 3.591755322

Name: +ve in-silico MS/MS by CFM-ID for MUHHFBJAEXVAPF-NCXKZPMSSA-N
ID: MUHHFBJAEXVAPF-NCXKZPMSSA-N
Comment: Energy2
Num peaks: 30
25.00727645 0.6398464681
27.02292652 1.84570735
39.02292652 6.208507346
41.03857658 5.214657898
51.02292652 1.790132558
53.03857658 2.84006151
55.05422664 2.703593869
57.0334912 0.7932598206
63.02292652 0.7954221129
65.03857658 2.179796157
67.05422664 2.522731238
69.06987671 3.26343994
79.05422664 5.563531511
81.06987671 3.033102859
83.01275576 0.9167800232
83.08552677 1.143436981
85.02840582 1.28189272
93.06987671 2.308663879
97.02840582 3.806995456
99.04405588 1.836340398
111.0440559 3.767093692
113.0233204 1.058723011
121.1011768 11.62825838
123.1168269 0.8493936794
125.0597059 3.45765065
139.075356 2.067566133
149.0960915 4.02900983
151.1117415 1.156537173
167.1066561 0.918277917
211.0964854 0.7035484836

Name: +ve in-silico MS/MS by CFM-ID for ZRIOISYGDYRQIK-MUQFKOFTSA-N
ID: ZRIOISYGDYRQIK-MUQFKOFTSA-N
Comment: Energy0
Num peaks: 11
43.01784114 1.078319135
107.0491413 0.7233268792
147.0804414 0.8588420843
149.0960915 1.933558666
161.0960915 0.8672827809
163.1117415 4.616506312
165.0910061 0.7259857718
173.0960915 9.080212966
179.1066561 1.58365881
191.1066561 43.36446222
209.1172208 15.25233814

Name: +ve in-silico MS/MS by CFM-ID for ZRIOISYGDYRQIK-MUQFKOFTSA-N
ID: ZRIOISYGDYRQIK-MUQFKOFTSA-N
Comment: Energy1
Num peaks: 31
53.00219107 1.230344324
55.01784114 1.867010123
65.00219107 2.48634615
67.01784114 1.868166324
69.0334912 1.326557682
79.01784114 1.175666805
81.0334912 1.417403344
91.01784114 0.8440886773
93.0334912 0.8296774085
95.04914126 1.280774787
97.02840582 1.126471606
105.0334912 2.168974176
107.0491413 1.701122368
109.0647913 1.181551683
119.0491413 1.12210608
121.0647913 1.460845288
131.0855268 1.089476549
133.0647913 0.8270335015
135.0804414 1.110634672
137.0597059 1.124346836
145.1011768 1.8624282
147.0804414 1.408070034
147.1168269 1.22844478
149.0960915 3.212898614
161.0960915 0.9217384549
163.1117415 6.897205989
165.0910061 0.9909810934
165.1273916 0.9554979921
173.0960915 4.559773979
191.1066561 12.46358245
209.1172208 3.863639367

Name: +ve in-silico MS/MS by CFM-ID for ZRIOISYGDYRQIK-MUQFKOFTSA-N
ID: ZRIOISYGDYRQIK-MUQFKOFTSA-N
Comment: Energy2
Num peaks: 31
25.00727645 1.208773484
27.02292652 1.719616192
39.02292652 3.643913125
41.03857658 3.535215706
43.01784114 1.068461331
49.00727645 1.162885108
51.02292652 3.06475895
53.00219107 1.438685451
53.03857658 2.278459641
55.01784114 3.087176895
55.05422664 1.163758281
65.00219107 1.666244815
65.03857658 2.044210516
67.01784114 1.16059411
67.05422664 2.679284748
77.03857658 1.386011092
79.05422664 1.468395304
81.0334912 1.363047749
81.06987671 2.522058297
91.05422664 2.230341961
95.04914126 1.185262496
95.08552677 1.164017898
103.0542266 1.083650651
105.0698767 3.585553148
107.0491413 1.050389269
107.0855268 2.745391884
117.0698767 1.160210798
119.0855268 2.111276221
121.1011768 1.975914745
133.1011768 4.117019814
147.1168269 1.252228798

Name: +ve in-silico MS/MS by CFM-ID for VGUIDVOAJKITDB-MRVPVSSYSA-N
ID: VGUIDVOAJKITDB-MRVPVSSYSA-N
Comment: Energy0
Num peaks: 6
177.0910061 7.19039718
179.1066561 2.083821842
195.1015708 9.659124855
197.1172208 2.544926181
209.1172208 32.043675
227.1277855 30.42389891

Name: +ve in-silico MS/MS by CFM-ID for VGUIDVOAJKITDB-MRVPVSSYSA-N
ID: VGUIDVOAJKITDB-MRVPVSSYSA-N
Comment: Energy1
Num peaks: 15
45.0334912 1.235405083
69.0334912 1.149409059
151.075356 2.021779609
165.0910061 1.25530432
177.0910061 8.641093872
179.1066561 6.488060313
181.0859207 2.294274766
181.1223062 2.380630327
183.1015708 3.962975186
193.0859207 1.933776874
195.1015708 10.20526724
197.1172208 1.350832886
209.1172208 20.99614172
211.0964854 1.277039135
227.1277855 15.25065253

Name: +ve in-silico MS/MS by CFM-ID for VGUIDVOAJKITDB-MRVPVSSYSA-N
ID: VGUIDVOAJKITDB-MRVPVSSYSA-N
Comment: Energy2
Num peaks: 31
31.01784114 1.311412882
45.0334912 5.572816355
47.04914126 4.259364755
49.00727645 1.464192128
69.0334912 1.297893801
71.04914126 1.872807034
99.04405588 1.091395969
101.0597059 1.227553056
105.0334912 2.122167372
121.0284058 1.52451074
125.0597059 1.874785368
135.0440559 2.316195529
139.075356 2.091575332
149.0597059 3.745403589
151.075356 3.090184377
153.0910061 1.837520567
163.075356 4.219227802
165.0910061 3.001248013
167.0702706 1.006948399
167.1066561 1.795412934
177.0910061 6.918691885
179.0702706 2.434106126
179.1066561 4.733883077
181.0859207 2.731351229
181.1223062 2.776303749
183.1015708 1.818036087
191.1066561 1.129815182
193.0859207 4.934094352
195.1015708 1.549690286
209.1172208 1.640728302
211.0964854 1.029644289

Name: +ve in-silico MS/MS by CFM-ID for NGAJEWUVPCMBSA-UHFFFAOYSA-N
ID: NGAJEWUVPCMBSA-UHFFFAOYSA-N
Comment: Energy0
Num peaks: 6
57.06987671 4.905208049
85.06479133 4.433672323
123.0440559 5.56764059
151.0389705 10.40952891
191.1066561 9.713333291
209.1172208 47.00863824

Name: +ve in-silico MS/MS by CFM-ID for NGAJEWUVPCMBSA-UHFFFAOYSA-N
ID: NGAJEWUVPCMBSA-UHFFFAOYSA-N
Comment: Energy1
Num peaks: 12
39.02292652 2.774217958
41.03857658 3.09528538
43.05422664 4.684376147
57.06987671 9.149716811
85.06479133 5.592760104
123.0440559 4.284859968
133.0284058 2.806492526
135.0440559 1.871692157
151.0389705 33.3124019
167.0702706 2.668642506
191.1066561 3.055308905
209.1172208 7.139565109

Name: +ve in-silico MS/MS by CFM-ID for NGAJEWUVPCMBSA-UHFFFAOYSA-N
ID: NGAJEWUVPCMBSA-UHFFFAOYSA-N
Comment: Energy2
Num peaks: 15
39.02292652 3.711316216
41.00219107 1.634791715
41.03857658 6.181282895
43.05422664 3.003809727
55.05422664 2.914252774
57.06987671 12.05843479
65.00219107 1.931881655
81.0334912 8.634100544
83.04914126 2.144882882
107.0127558 5.682041382
109.0284058 3.38727678
123.0440559 12.26434466
133.0284058 5.988372209
135.0440559 3.758822725
151.0389705 6.899400508

Name: +ve in-silico MS/MS by CFM-ID for YLKFCAHJVSLNKP-UHNVWZDZSA-N
ID: YLKFCAHJVSLNKP-UHNVWZDZSA-N
Comment: Energy0
Num peaks: 7
128.070605 14.95995277
146.0811697 13.94420987
156.0655196 11.06567793
157.0495352 4.941369311
174.0760843 20.80444935
175.0600999 4.223285669
192.086649 12.56344041

Name: +ve in-silico MS/MS by CFM-ID for YLKFCAHJVSLNKP-UHNVWZDZSA-N
ID: YLKFCAHJVSLNKP-UHNVWZDZSA-N
Comment: Energy1
Num peaks: 24
28.01817548 1.97701002
59.01275576 2.956648296
61.02840582 1.563526705
73.02840582 1.657771682
74.02365479 6.538462168
76.03930485 1.078360164
84.04439023 1.907716013
86.0600403 5.565721731
98.0600403 0.9477741329
99.04405588 1.625848726
100.0756904 5.509254456
101.0597059 1.053049331
102.0913404 1.38823684
114.0549549 2.118314606
126.0549549 1.007457607
128.070605 15.44004103
129.0546206 3.608030656
130.086255 3.354547405
132.0655196 0.9791703308
146.0811697 11.03513411
156.0655196 2.914210253
157.0495352 1.770106372
174.0760843 3.543958706
192.086649 1.331557444

Name: +ve in-silico MS/MS by CFM-ID for YLKFCAHJVSLNKP-UHNVWZDZSA-N
ID: YLKFCAHJVSLNKP-UHNVWZDZSA-N
Comment: Energy2
Num peaks: 27
27.02292652 4.818021687
28.01817548 2.539174821
29.03857658 1.046542869
41.00219107 2.199367019
42.03382555 4.063492619
43.01784114 1.67787479
53.00219107 1.019852438
55.01784114 1.825490116
57.0334912 2.637787683
59.01275576 3.229709993
61.02840582 1.135653048
71.01275576 1.694884718
71.04914126 1.392859323
72.04439023 3.23024797
73.02840582 3.650649673
74.02365479 1.03678954
86.0600403 2.298388778
99.04405588 1.390816068
100.0756904 15.96904064
101.0597059 1.088624386
102.0913404 1.862036438
112.0393049 1.209988968
114.0549549 1.525560121
126.0549549 1.599268345
128.070605 12.03141364
130.086255 2.910737986
146.0811697 1.395099482

Name: +ve in-silico MS/MS by CFM-ID for LRQNQHSEOIQDTL-SNAWJCMRSA-N
ID: LRQNQHSEOIQDTL-SNAWJCMRSA-N
Comment: Energy0
Num peaks: 6
59.04914126 2.456162836
137.0597059 1.895908971
151.075356 4.136204941
177.0910061 21.95530046
179.1066561 5.055743755
209.1172208 49.00922927

Name: +ve in-silico MS/MS by CFM-ID for LRQNQHSEOIQDTL-SNAWJCMRSA-N
ID: LRQNQHSEOIQDTL-SNAWJCMRSA-N
Comment: Energy1
Num peaks: 16
39.02292652 1.697007581
41.03857658 1.762463361
55.01784114 4.272235112
57.0334912 2.951915379
59.04914126 1.342850772
71.04914126 3.442794938
137.0597059 3.927000082
147.0804414 2.182018871
151.075356 5.045974462
163.075356 2.150551139
165.0910061 2.873701918
177.0910061 21.68520858
179.1066561 2.365027575
181.1223062 1.450880661
193.0859207 1.276456693
209.1172208 21.60149662

Name: +ve in-silico MS/MS by CFM-ID for LRQNQHSEOIQDTL-SNAWJCMRSA-N
ID: LRQNQHSEOIQDTL-SNAWJCMRSA-N
Comment: Energy2
Num peaks: 31
15.02292652 1.66386772
27.02292652 1.436851769
39.02292652 3.809506849
41.03857658 3.452465887
45.0334912 1.731406025
49.00727645 2.843502671
51.02292652 2.810102964
53.03857658 1.506359143
55.01784114 1.634229943
57.0334912 1.769826755
59.04914126 1.770011942
65.03857658 3.142060627
91.05422664 2.223736817
93.0334912 1.263542498
107.0491413 1.491141899
121.0647913 3.812694081
131.0491413 2.577681711
133.0647913 2.218193846
135.0440559 1.748667793
135.0804414 1.860861498
137.0597059 6.308943204
145.0647913 2.027858118
147.0440559 2.145299183
147.0804414 3.032235742
149.0597059 1.461627563
151.075356 3.389583174
153.0910061 1.309830205
161.0597059 3.114357797
163.075356 5.993069154
165.0910061 1.782265361
177.0910061 2.705285058

Name: +ve in-silico MS/MS by CFM-ID for ZUVDWANJVVXNTN-MTSQNZSLSA-N
ID: ZUVDWANJVVXNTN-MTSQNZSLSA-N
Comment: Energy0
Num peaks: 16
53.03857658 1.351268713
73.02840582 1.707306443
79.05422664 1.343247811
135.0804414 2.602526019
137.0960915 1.080320147
151.075356 1.216017269
153.0910061 5.65407051
155.1066561 1.750705151
165.0910061 1.546734603
181.0859207 0.994985079
183.1015708 3.271286107
185.1172208 1.056829848
191.1066561 7.46015684
197.0808353 1.064674216
209.1172208 23.5580501
227.1277855 24.58727599

Name: +ve in-silico MS/MS by CFM-ID for ZUVDWANJVVXNTN-MTSQNZSLSA-N
ID: ZUVDWANJVVXNTN-MTSQNZSLSA-N
Comment: Energy1
Num peaks: 31
41.03857658 1.202343661
43.01784114 0.9843032447
51.02292652 1.253942066
53.03857658 2.634112203
55.01784114 4.499301406
55.05422664 2.375785483
57.0334912 1.231617204
63.02292652 1.163197389
65.03857658 3.277864231
67.05422664 1.61534122
69.06987671 0.8466858858
73.02840582 7.30643546
77.03857658 0.7998928172
79.05422664 1.373130342
133.0647913 1.089216268
135.0804414 1.976974719
137.0597059 0.8446454317
137.0960915 1.25825255
139.075356 0.7615592848
141.0910061 1.167880836
151.075356 1.811229675
153.0910061 2.307421496
155.1066561 1.527329994
165.0910061 1.559839032
167.0702706 1.22956438
167.1066561 1.218744406
169.0859207 0.8856927371
183.1015708 1.558684032
191.1066561 10.11974344
209.1172208 9.373231573
227.1277855 5.031068069

Name: +ve in-silico MS/MS by CFM-ID for ZUVDWANJVVXNTN-MTSQNZSLSA-N
ID: ZUVDWANJVVXNTN-MTSQNZSLSA-N
Comment: Energy2
Num peaks: 31
25.00727645 1.021949272
39.02292652 2.833904573
41.03857658 2.54290626
43.01784114 1.299232009
49.00727645 1.350591505
51.02292652 4.922042158
53.00219107 0.8721745754
53.03857658 9.723300522
55.01784114 1.710852839
55.05422664 2.114386795
57.0334912 0.9844500535
57.06987671 1.102879319
63.02292652 4.181419287
65.03857658 3.401004559
67.01784114 1.887581214
67.05422664 1.898692191
73.02840582 1.204378678
79.05422664 6.78617458
81.06987671 1.818458575
85.02840582 1.351444623
93.06987671 1.225940772
97.06479133 1.115886521
109.0284058 0.9023166533
111.0440559 2.318928507
113.0597059 1.426954983
133.0647913 1.755023042
135.0804414 3.576383546
137.0960915 2.828974429
153.0910061 1.368356328
165.0910061 1.148798895
191.1066561 1.618589701

Name: +ve in-silico MS/MS by CFM-ID for GGOJRYWHKVYFQK-AGZHHQKVSA-N
ID: GGOJRYWHKVYFQK-AGZHHQKVSA-N
Comment: Energy0
Num peaks: 6
144.0655196 0.06422070322
146.0811697 0.06240740598
156.0655196 4.044496686
162.0760843 0.1354951582
174.0760843 57.42332607
192.086649 37.6371887

Name: +ve in-silico MS/MS by CFM-ID for GGOJRYWHKVYFQK-AGZHHQKVSA-N
ID: GGOJRYWHKVYFQK-AGZHHQKVSA-N
Comment: Energy1
Num peaks: 6
112.0393049 1.263304061
114.0549549 1.461053754
144.0655196 1.209532038
156.0655196 17.73852125
174.0760843 59.07724444
192.086649 11.15574441

Name: +ve in-silico MS/MS by CFM-ID for GGOJRYWHKVYFQK-AGZHHQKVSA-N
ID: GGOJRYWHKVYFQK-AGZHHQKVSA-N
Comment: Energy2
Num peaks: 11
41.00219107 1.708037244
43.01784114 1.462751857
82.02874017 15.61342337
84.04439023 4.21581421
86.0600403 7.067777251
100.0393049 5.709188827
112.0393049 4.044228768
114.0549549 4.877329613
116.070605 1.70182836
156.0655196 23.80755658
174.0760843 10.35317525

Name: +ve in-silico MS/MS by CFM-ID for LAEKGIZYJDGWSB-WHQQTDPMSA-N
ID: LAEKGIZYJDGWSB-WHQQTDPMSA-N
Comment: Energy0
Num peaks: 6
151.1117415 15.46730228
153.0910061 0.318397121
155.1066561 0.4417005528
157.1223062 0.378331953
169.1223062 41.93466147
187.1328709 38.78033373

Name: +ve in-silico MS/MS by CFM-ID for LAEKGIZYJDGWSB-WHQQTDPMSA-N
ID: LAEKGIZYJDGWSB-WHQQTDPMSA-N
Comment: Energy1
Num peaks: 6
107.0855268 4.983569504
109.1011768 2.309999423
111.1168269 3.851283194
151.1117415 25.32963057
169.1223062 35.74630772
187.1328709 13.81754256

Name: +ve in-silico MS/MS by CFM-ID for LAEKGIZYJDGWSB-WHQQTDPMSA-N
ID: LAEKGIZYJDGWSB-WHQQTDPMSA-N
Comment: Energy2
Num peaks: 9
109.1011768 2.368316478
137.0960915 3.759379391
139.075356 4.012549287
139.1117415 2.973135943
141.0910061 2.731951538
143.1066561 3.784322667
151.1117415 41.35831574
153.0910061 8.851167381
169.1223062 11.7994538

Name: +ve in-silico MS/MS by CFM-ID for JPBHGQAHCMRPCG-UHFFFAOYSA-N
ID: JPBHGQAHCMRPCG-UHFFFAOYSA-N
Comment: Energy0
Num peaks: 6
165.0546206 2.53284838
167.0702706 5.625691404
177.0910061 2.928430095
179.1066561 1.304696395
191.1066561 2.793573513
209.1172208 80.00697408

Name: +ve in-silico MS/MS by CFM-ID for JPBHGQAHCMRPCG-UHFFFAOYSA-N
ID: JPBHGQAHCMRPCG-UHFFFAOYSA-N
Comment: Energy1
Num peaks: 20
55.01784114 1.301589254
69.0334912 1.348354086
71.01275576 2.337300737
121.0647913 2.055083965
123.0804414 4.569980789
125.0960915 1.887187654
133.0284058 1.310010975
133.0647913 1.797517645
137.0597059 1.404625528
137.0960915 2.70336032
139.075356 1.059360213
147.0804414 1.174239033
149.0960915 8.504513545
165.0546206 1.652741634
167.0702706 2.531148252
177.0910061 5.831735298
179.1066561 9.121291607
181.1223062 14.41710676
191.1066561 2.292424643
209.1172208 13.23423912

Name: +ve in-silico MS/MS by CFM-ID for JPBHGQAHCMRPCG-UHFFFAOYSA-N
ID: JPBHGQAHCMRPCG-UHFFFAOYSA-N
Comment: Energy2
Num peaks: 29
15.02292652 2.421914319
39.02292652 1.226941933
45.0334912 1.713271647
57.06987671 2.300226208
65.03857658 2.393646015
67.05422664 1.979380265
79.05422664 1.976708301
81.06987671 1.879404475
93.06987671 3.698421668
107.0855268 1.702648777
133.0647913 2.97069433
135.0440559 1.211231586
135.0804414 2.21000611
137.0960915 2.305243444
147.0804414 2.264547935
149.0960915 1.270099791
161.0597059 4.597256712
161.0960915 4.857232514
163.075356 7.543277944
163.1117415 2.500035283
165.0546206 1.213341913
165.0910061 1.805558914
175.075356 3.381202379
177.0546206 4.320823966
177.0910061 4.074274535
179.1066561 2.55885918
191.1066561 1.984491913
193.0859207 6.757189477
209.1172208 1.551459452

Name: +ve in-silico MS/MS by CFM-ID for PEWQMISWINPIPZ-SZEHBUNVSA-N
ID: PEWQMISWINPIPZ-SZEHBUNVSA-N
Comment: Energy0
Num peaks: 6
125.0960915 0.05532184083
151.1117415 3.572202581
153.0910061 0.1355602401
169.1223062 25.65227742
171.1015708 0.2171734937
187.1328709 70.09934621

Name: +ve in-silico MS/MS by CFM-ID for PEWQMISWINPIPZ-SZEHBUNVSA-N
ID: PEWQMISWINPIPZ-SZEHBUNVSA-N
Comment: Energy1
Num peaks: 6
139.075356 0.09617284733
151.1117415 11.09968515
153.0910061 0.846168674
169.1223062 38.98354433
171.1015708 0.6330368429
187.1328709 47.9434292

Name: +ve in-silico MS/MS by CFM-ID for PEWQMISWINPIPZ-SZEHBUNVSA-N
ID: PEWQMISWINPIPZ-SZEHBUNVSA-N
Comment: Energy2
Num peaks: 6
41.00219107 3.030208238
43.01784114 2.656405689
141.0910061 2.61588041
151.1117415 34.252542
153.0910061 13.71669891
169.1223062 26.19115674

Name: +ve in-silico MS/MS by CFM-ID for WPOYJLMQCBFDQM-BDAKNGLRSA-N
ID: WPOYJLMQCBFDQM-BDAKNGLRSA-N
Comment: Energy0
Num peaks: 8
95.08552677 3.506590308
97.10117684 6.948396939
99.1168269 3.493971106
109.1011768 4.022733374
127.1117415 6.524724835
151.1117415 3.261961127
169.1223062 27.96525448
187.1328709 24.84786158

Name: +ve in-silico MS/MS by CFM-ID for WPOYJLMQCBFDQM-BDAKNGLRSA-N
ID: WPOYJLMQCBFDQM-BDAKNGLRSA-N
Comment: Energy1
Num peaks: 20
39.02292652 1.003218299
41.03857658 2.262023139
43.05422664 1.799641019
55.05422664 2.017863299
57.06987671 3.051231244
71.08552677 1.011406647
81.06987671 9.782207122
83.08552677 20.6435755
85.10117684 9.002981094
95.08552677 2.786040388
97.02840582 1.357464361
97.10117684 4.131793242
99.1168269 2.479147647
109.1011768 2.290936139
115.0389705 1.180088375
123.1168269 0.9110424323
125.132477 1.012114609
151.1117415 2.030755317
169.1223062 7.297136504
187.1328709 4.633190319

Name: +ve in-silico MS/MS by CFM-ID for WPOYJLMQCBFDQM-BDAKNGLRSA-N
ID: WPOYJLMQCBFDQM-BDAKNGLRSA-N
Comment: Energy2
Num peaks: 24
39.02292652 4.720411184
41.03857658 12.02022141
43.05422664 9.544741944
45.06987671 1.404070329
51.02292652 1.294615573
53.00219107 0.7880933228
53.03857658 3.476873441
55.01784114 1.063599237
55.05422664 9.647616322
57.06987671 5.029627975
59.08552677 1.225320051
67.05422664 1.398150346
69.06987671 2.685463318
71.08552677 3.567804927
73.10117684 0.9277935753
81.06987671 2.27690442
83.08552677 2.893924485
85.10117684 3.172491797
95.08552677 2.919236485
97.10117684 3.805861466
99.1168269 3.232395675
109.1011768 0.8198020701
111.0440559 0.7784665694
125.132477 1.417321035

Name: +ve in-silico MS/MS by CFM-ID for DDMXBVSMDXJGPL-LOLPMWEVSA-N
ID: DDMXBVSMDXJGPL-LOLPMWEVSA-N
Comment: Energy0
Num peaks: 6
81.06987671 1.535287419
111.0804414 1.925216099
145.0859207 3.881195011
151.1117415 4.060888137
169.1223062 20.97818755
187.1328709 53.49581775

Name: +ve in-silico MS/MS by CFM-ID for DDMXBVSMDXJGPL-LOLPMWEVSA-N
ID: DDMXBVSMDXJGPL-LOLPMWEVSA-N
Comment: Energy1
Num peaks: 14
41.03857658 2.171869115
43.05422664 4.138783422
81.06987671 8.988191575
83.08552677 4.801361708
85.10117684 3.560195534
125.0597059 2.490248967
127.075356 6.511764943
141.1273916 1.667240683
143.0702706 2.047973652
145.0859207 6.846986466
151.1117415 4.640190795
159.1379563 1.755445567
169.1223062 13.7253826
187.1328709 17.07423595

Name: +ve in-silico MS/MS by CFM-ID for DDMXBVSMDXJGPL-LOLPMWEVSA-N
ID: DDMXBVSMDXJGPL-LOLPMWEVSA-N
Comment: Energy2
Num peaks: 23
41.03857658 1.817925758
43.05422664 1.443155745
55.05422664 2.80304239
57.06987671 3.2469017
79.05422664 4.070238423
81.06987671 10.71151301
83.08552677 3.304632951
85.10117684 1.368591655
93.06987671 3.840574069
95.08552677 3.409597789
97.10117684 3.152474844
107.0855268 2.615264916
109.0647913 1.47746181
109.1011768 2.290870801
111.0804414 3.770727904
111.1168269 1.92878496
125.0960915 1.617023698
139.1117415 2.673222641
141.1273916 1.597474355
151.1117415 11.27964354
153.0910061 5.891226891
169.1223062 5.032698428
171.1015708 1.302029786

Name: +ve in-silico MS/MS by CFM-ID for QAAHGFINENUHAR-ARJAWSKDSA-N
ID: QAAHGFINENUHAR-ARJAWSKDSA-N
Comment: Energy0
Num peaks: 23
41.03857658 0.9105360733
43.05422664 0.6442803783
55.05422664 1.283861641
59.01275576 0.4590236088
68.99710569 0.8895826942
69.06987671 1.857786585
71.01275576 0.475746215
73.02840582 0.7086871702
83.08552677 0.4991817357
121.0284058 0.5186326377
141.0546206 0.4841742016
145.1011768 0.6633226966
147.0804414 1.737261674
149.0960915 5.319831169
153.0546206 0.5919028334
153.0910061 0.5853314027
161.0960915 0.9745517822
163.1117415 9.83316339
165.0546206 0.4726123526
165.1273916 1.211535419
173.0960915 5.594041896
191.1066561 19.87729037
209.1172208 24.6357197

Name: +ve in-silico MS/MS by CFM-ID for QAAHGFINENUHAR-ARJAWSKDSA-N
ID: QAAHGFINENUHAR-ARJAWSKDSA-N
Comment: Energy1
Num peaks: 31
39.02292652 3.046017078
41.03857658 1.690045829
51.02292652 1.200858149
53.03857658 1.521142903
55.05422664 2.990139974
67.05422664 1.105927703
69.06987671 4.042040072
77.03857658 2.376925214
83.01275576 1.257266935
83.08552677 1.824463762
93.0334912 1.094792063
95.01275576 2.133954659
103.0542266 0.9938890702
105.0334912 2.008881859
107.0491413 1.885100124
119.0491413 1.287367941
121.0647913 2.169565055
131.0855268 1.33573684
133.0647913 1.034293776
135.1168269 1.464711432
139.1117415 1.186978512
145.1011768 1.644611208
147.0804414 1.267265386
149.0960915 2.611052834
161.0960915 1.043417579
163.1117415 8.748461867
165.1273916 1.884516762
173.0960915 1.540781117
181.1223062 1.254230688
191.1066561 3.609437606
209.1172208 2.430627281

Name: +ve in-silico MS/MS by CFM-ID for QAAHGFINENUHAR-ARJAWSKDSA-N
ID: QAAHGFINENUHAR-ARJAWSKDSA-N
Comment: Energy2
Num peaks: 31
25.00727645 5.388713846
39.02292652 9.390544367
41.03857658 3.683777207
43.05422664 2.358570632
51.02292652 4.085923467
53.00219107 0.7526951887
53.03857658 6.184378126
55.01784114 1.350113382
55.05422664 4.079574935
65.03857658 2.372688518
67.01784114 0.7941797629
67.05422664 2.062243116
68.99710569 3.198395226
69.06987671 2.429079574
79.05422664 1.313350701
81.06987671 1.120387223
83.08552677 1.04909501
89.03857658 1.198693925
93.0334912 2.745055942
95.01275576 1.599793008
103.0542266 1.123728606
107.0491413 2.688567724
107.0855268 1.297667539
121.0647913 1.596916791
121.1011768 0.8245590841
131.0855268 0.883490323
133.0647913 0.7853626355
135.1168269 1.246553128
139.1117415 0.81661534
147.1168269 1.210335723
161.0960915 1.205403359

Name: +ve in-silico MS/MS by CFM-ID for POKNVCOSKICLQR-UHFFFAOYSA-N
ID: POKNVCOSKICLQR-UHFFFAOYSA-N
Comment: Energy0
Num peaks: 6
57.06987671 2.07880911
123.0440559 4.961423377
151.0389705 6.482932763
177.0910061 3.094998557
191.1066561 10.13006792
209.1172208 54.14593315

Name: +ve in-silico MS/MS by CFM-ID for POKNVCOSKICLQR-UHFFFAOYSA-N
ID: POKNVCOSKICLQR-UHFFFAOYSA-N
Comment: Energy1
Num peaks: 19
39.02292652 1.683346058
41.03857658 2.73163402
43.05422664 6.697784106
45.06987671 1.163327796
57.06987671 5.077039695
67.05422664 0.9580914196
85.06479133 3.005587986
121.0284058 1.837617142
123.0440559 6.439446982
125.0597059 1.720606228
151.0389705 25.08465515
153.0546206 2.268582984
157.0859207 1.410753231
159.1015708 1.360909912
165.0546206 1.721664368
177.0910061 1.764713814
191.1066561 4.196054023
193.0859207 1.562098929
209.1172208 10.12707687

Name: +ve in-silico MS/MS by CFM-ID for POKNVCOSKICLQR-UHFFFAOYSA-N
ID: POKNVCOSKICLQR-UHFFFAOYSA-N
Comment: Energy2
Num peaks: 31
15.02292652 0.907112597
39.02292652 6.643734437
41.00219107 0.8345815538
41.03857658 5.09438705
43.05422664 4.842013435
45.06987671 1.550173315
53.03857658 0.9665368865
55.01784114 1.208192789
55.05422664 1.868602044
57.06987671 6.537071943
67.01784114 1.261167421
69.0334912 0.9964247006
79.01784114 0.7792546231
81.0334912 2.856715541
95.01275576 1.099581191
95.04914126 4.741120748
97.02840582 2.704502604
107.0491413 1.228156134
109.0284058 1.948354786
121.0284058 5.060593619
123.0440559 10.69821658
135.0440559 1.273053693
137.0233204 1.325812865
137.0597059 1.216823067
147.0440559 0.762786023
149.0597059 1.581045409
151.0389705 4.635707621
151.075356 1.046674382
153.0910061 0.8121121135
165.0910061 0.7833549121
167.1066561 0.7565592146

Name: +ve in-silico MS/MS by CFM-ID for JGIFAEPLZJPSHA-LBPRGKRZSA-N
ID: JGIFAEPLZJPSHA-LBPRGKRZSA-N
Comment: Energy0
Num peaks: 11
43.05422664 4.316288358
57.06987671 2.142195008
79.05422664 7.228942534
81.06987671 2.703694212
105.0334912 3.889925865
107.0491413 2.956148792
151.0389705 2.126509958
163.1117415 4.248005804
165.1273916 3.184812676
191.1066561 4.433657992
209.1172208 44.76518186

Name: +ve in-silico MS/MS by CFM-ID for JGIFAEPLZJPSHA-LBPRGKRZSA-N
ID: JGIFAEPLZJPSHA-LBPRGKRZSA-N
Comment: Energy1
Num peaks: 17
39.02292652 3.200233162
41.03857658 4.432010903
43.05422664 20.12591924
45.06987671 2.239499438
57.06987671 8.054048554
79.05422664 3.501802951
81.06987671 3.316847935
83.08552677 2.201543288
85.10117684 2.20326018
107.0491413 2.558827978
151.0389705 5.59989171
153.0546206 1.355681165
163.1117415 1.406491076
165.0546206 1.649571261
165.1273916 1.843747309
191.1066561 5.488956923
209.1172208 10.9499679

Name: +ve in-silico MS/MS by CFM-ID for JGIFAEPLZJPSHA-LBPRGKRZSA-N
ID: JGIFAEPLZJPSHA-LBPRGKRZSA-N
Comment: Energy2
Num peaks: 17
39.02292652 12.09819981
41.03857658 7.963385592
43.05422664 10.06938405
45.06987671 3.206880384
49.00727645 2.443968435
51.02292652 3.679461996
53.03857658 6.147701421
55.05422664 2.799035275
57.06987671 3.60393531
65.03857658 1.713601403
79.05422664 16.90851036
81.06987671 1.9121562
85.10117684 1.415567182
107.0491413 2.394085771
179.0702706 1.59995428
181.0859207 1.666736984
193.0859207 1.66634856

Name: +ve in-silico MS/MS by CFM-ID for KGXJGLWCNAGVOS-AEJSXWLSSA-N
ID: KGXJGLWCNAGVOS-AEJSXWLSSA-N
Comment: Energy0
Num peaks: 6
43.01784114 2.447369854
147.0804414 2.187857971
149.0960915 14.96586124
167.1066561 20.34818278
191.1066561 9.07597618
209.1172208 43.96025309

Name: +ve in-silico MS/MS by CFM-ID for KGXJGLWCNAGVOS-AEJSXWLSSA-N
ID: KGXJGLWCNAGVOS-AEJSXWLSSA-N
Comment: Energy1
Num peaks: 6
131.0855268 5.650593659
147.0804414 3.240085913
149.0960915 31.50595317
167.1066561 21.91406022
191.1066561 5.864149963
209.1172208 12.59940741

Name: +ve in-silico MS/MS by CFM-ID for KGXJGLWCNAGVOS-AEJSXWLSSA-N
ID: KGXJGLWCNAGVOS-AEJSXWLSSA-N
Comment: Energy2
Num peaks: 19
15.02292652 1.543356212
25.00727645 1.805097381
39.02292652 1.418028449
41.00219107 1.957472598
43.01784114 4.462934921
49.00727645 6.099905341
81.06987671 3.093139015
97.06479133 3.872908757
109.0647913 5.162464036
121.0647913 2.634058971
123.0804414 1.863330747
125.0597059 3.028225293
131.0855268 5.273256825
133.0647913 4.621856781
137.0960915 1.955616065
147.0804414 3.786969553
149.0960915 20.44069634
151.075356 4.102402372
167.1066561 4.134836981

Name: +ve in-silico MS/MS by CFM-ID for OFRQIORIBGXHBF-PSFRMBJNSA-N
ID: OFRQIORIBGXHBF-PSFRMBJNSA-N
Comment: Energy0
Num peaks: 6
15.02292652 0.09866748287
19.01784114 0.2742292507
191.1066561 2.039887191
209.1172208 20.8452772
211.0964854 0.2992798253
227.1277855 76.31494515

Name: +ve in-silico MS/MS by CFM-ID for OFRQIORIBGXHBF-PSFRMBJNSA-N
ID: OFRQIORIBGXHBF-PSFRMBJNSA-N
Comment: Energy1
Num peaks: 6
19.01784114 0.2182343502
191.1066561 6.495205877
193.0859207 0.341786355
209.1172208 31.28663412
211.0964854 0.9380492289
227.1277855 60.62378981

Name: +ve in-silico MS/MS by CFM-ID for OFRQIORIBGXHBF-PSFRMBJNSA-N
ID: OFRQIORIBGXHBF-PSFRMBJNSA-N
Comment: Energy2
Num peaks: 6
15.02292652 0.9937635722
191.1066561 42.56108435
193.0859207 10.82992053
209.1172208 36.01541453
211.0964854 4.359603928
227.1277855 4.477446965

Name: +ve in-silico MS/MS by CFM-ID for KLPBEXRQJBKPDM-JQQSAOSDSA-N
ID: KLPBEXRQJBKPDM-JQQSAOSDSA-N
Comment: Energy0
Num peaks: 11
147.0804414 1.734929332
149.0960915 3.147417267
163.075356 0.8033531384
163.1117415 6.155214769
165.0910061 1.233469078
165.1273916 1.012998466
167.1066561 2.122240395
181.1223062 3.674975759
191.1066561 19.43257226
209.1172208 29.78144241
227.1277855 10.97607044

Name: +ve in-silico MS/MS by CFM-ID for KLPBEXRQJBKPDM-JQQSAOSDSA-N
ID: KLPBEXRQJBKPDM-JQQSAOSDSA-N
Comment: Energy1
Num peaks: 31
51.02292652 1.126972441
53.03857658 1.788543202
55.05422664 1.165860578
67.05422664 1.371537075
71.04914126 1.023439983
77.03857658 2.180645407
79.05422664 1.208275148
83.08552677 0.9702961004
85.06479133 1.19274102
93.0334912 1.2322047
95.04914126 2.022748795
97.02840582 1.38969007
99.08044139 1.192642317
107.0491413 1.030844703
109.0647913 1.188238194
121.0647913 1.169320229
123.0804414 1.789838741
147.0804414 1.357255777
149.0597059 0.996204264
149.0960915 3.629941109
163.075356 0.9129945442
163.1117415 8.002895995
165.0910061 1.383709568
165.1273916 2.089232303
167.0702706 1.017594788
167.1066561 1.518961157
177.0910061 1.244607122
181.1223062 4.853886295
191.1066561 6.281600354
209.1172208 5.568290333
227.1277855 1.64459161

Name: +ve in-silico MS/MS by CFM-ID for KLPBEXRQJBKPDM-JQQSAOSDSA-N
ID: KLPBEXRQJBKPDM-JQQSAOSDSA-N
Comment: Energy2
Num peaks: 31
39.02292652 3.25616525
41.03857658 4.237384598
49.00727645 1.635345712
51.02292652 2.822266689
53.03857658 3.785105489
55.05422664 2.001547409
57.0334912 1.288518826
67.05422664 1.074555584
68.99710569 1.133626933
77.03857658 4.38398415
79.05422664 2.367668484
81.06987671 3.525657329
83.08552677 2.859754768
85.10117684 1.986676415
93.0334912 1.874934748
95.04914126 3.663783386
97.06479133 1.09576574
99.08044139 1.521984019
109.0647913 1.32767405
121.0647913 1.909825186
123.0804414 1.771520642
125.0960915 1.289152072
147.0804414 2.217224717
149.0597059 1.482592987
149.0960915 2.213558305
163.075356 1.274139556
163.1117415 2.095333399
165.0910061 1.174721479
165.1273916 1.396435659
181.1223062 1.393581809
191.1066561 1.385091157

Name: +ve in-silico MS/MS by CFM-ID for ZXRZTYYXLVSFMP-LURJTMIESA-N
ID: ZXRZTYYXLVSFMP-LURJTMIESA-N
Comment: Energy0
Num peaks: 6
57.0334912 2.986665578
59.04914126 13.16707337
163.075356 1.67640027
165.0910061 1.041709676
191.1066561 3.373617446
209.1172208 63.83780294

Name: +ve in-silico MS/MS by CFM-ID for ZXRZTYYXLVSFMP-LURJTMIESA-N
ID: ZXRZTYYXLVSFMP-LURJTMIESA-N
Comment: Energy1
Num peaks: 17
41.03857658 2.2286398
59.04914126 6.704411221
137.0597059 2.202275096
147.0440559 1.949840355
149.0597059 6.896760098
151.075356 3.984656266
163.075356 7.321460339
165.0546206 3.055441972
165.0910061 3.684705148
167.0702706 6.221888824
179.0702706 3.364622343
179.1066561 4.582543899
181.0859207 5.972879884
181.1223062 2.501474538
191.1066561 4.158656596
193.0859207 2.206615059
209.1172208 13.53167646

Name: +ve in-silico MS/MS by CFM-ID for ZXRZTYYXLVSFMP-LURJTMIESA-N
ID: ZXRZTYYXLVSFMP-LURJTMIESA-N
Comment: Energy2
Num peaks: 31
31.01784114 1.32032648
39.02292652 3.844175072
41.03857658 8.472073511
43.01784114 2.767487939
43.05422664 3.749947328
45.0334912 1.263052283
49.00727645 1.373338612
53.00219107 1.267956618
55.01784114 1.804603419
57.0334912 4.390659973
59.04914126 7.137786642
61.06479133 1.670854544
71.04914126 1.059033172
93.0334912 1.672249239
95.04914126 1.297354676
105.0334912 2.404198267
119.0491413 1.256770521
123.0804414 1.034554949
133.0647913 1.510377839
135.0440559 2.348956466
147.0440559 2.377653276
147.0804414 1.821403014
149.0597059 5.016082697
151.075356 4.073786564
153.0910061 1.325133915
163.075356 2.170836314
165.0910061 3.096816764
177.0910061 1.545309608
179.1066561 1.285657986
181.1223062 1.097137188
193.0859207 1.764902766

Name: +ve in-silico MS/MS by CFM-ID for FRCQILBDHYIEHQ-BIVWETNQSA-N
ID: FRCQILBDHYIEHQ-BIVWETNQSA-N
Comment: Energy0
Num peaks: 10
119.0491413 1.743687583
121.0647913 1.445293005
131.0491413 1.146202349
133.0647913 1.149930195
159.0804414 0.9249297774
161.0597059 1.200417701
163.075356 1.756341729
173.0960915 9.318790192
191.1066561 43.18703693
209.1172208 18.55133026

Name: +ve in-silico MS/MS by CFM-ID for FRCQILBDHYIEHQ-BIVWETNQSA-N
ID: FRCQILBDHYIEHQ-BIVWETNQSA-N
Comment: Energy1
Num peaks: 31
45.0334912 2.453221383
47.04914126 3.012183967
55.01784114 1.149040618
57.0334912 1.321186863
59.04914126 2.495633381
67.01784114 1.311837001
69.0334912 1.196316584
71.04914126 1.100204807
79.01784114 1.183500271
81.0334912 1.19922462
83.04914126 2.006038708
91.01784114 1.212815684
93.0334912 1.468039287
95.04914126 2.005312576
103.0178411 0.8701741934
105.0334912 1.417892281
107.0491413 1.907733184
117.0334912 1.706539064
119.0491413 5.325452056
121.0647913 2.09823745
131.0491413 2.681145547
133.0647913 4.011133865
135.0804414 1.226670583
145.0647913 1.329098197
149.0597059 0.842973829
159.0804414 0.8521067216
161.0960915 0.858090153
163.075356 1.135415663
173.0960915 6.424370755
191.1066561 16.32940389
209.1172208 3.85831315

Name: +ve in-silico MS/MS by CFM-ID for FRCQILBDHYIEHQ-BIVWETNQSA-N
ID: FRCQILBDHYIEHQ-BIVWETNQSA-N
Comment: Energy2
Num peaks: 31
39.02292652 2.541987002
45.0334912 2.460892551
49.00727645 4.730650775
51.02292652 1.616499927
55.01784114 1.167903108
57.0334912 2.644727515
59.04914126 1.372663575
63.02292652 2.451108277
67.01784114 1.201242007
69.0334912 1.632743912
71.04914126 1.721427907
73.00727645 2.025711343
75.02292652 1.594959793
79.01784114 2.746773503
81.0334912 2.240575616
83.04914126 2.933933418
91.01784114 2.218899126
93.0334912 1.842468262
95.04914126 2.344660538
103.0178411 1.970539333
105.0334912 1.646493075
107.0491413 1.930985981
115.0542266 1.291890312
117.0334912 2.006325517
117.0698767 1.526141909
119.0491413 3.066723629
121.0647913 2.234545954
131.0491413 3.484728063
133.0647913 2.358402077
159.0804414 1.295425825
173.0960915 3.011300774

Name: +ve in-silico MS/MS by CFM-ID for DUCKXCGALKOSJF-UHFFFAOYSA-N
ID: DUCKXCGALKOSJF-UHFFFAOYSA-N
Comment: Energy0
Num peaks: 6
43.05422664 3.666842887
83.04914126 4.028427595
85.06479133 27.74347322
103.075356 7.713428225
169.1223062 3.688388336
187.1328709 38.08063381

Name: +ve in-silico MS/MS by CFM-ID for DUCKXCGALKOSJF-UHFFFAOYSA-N
ID: DUCKXCGALKOSJF-UHFFFAOYSA-N
Comment: Energy1
Num peaks: 6
43.05422664 10.08231686
57.06987671 10.64073549
67.05422664 10.50039973
85.06479133 35.86425047
103.075356 5.914687074
187.1328709 7.521171029

Name: +ve in-silico MS/MS by CFM-ID for DUCKXCGALKOSJF-UHFFFAOYSA-N
ID: DUCKXCGALKOSJF-UHFFFAOYSA-N
Comment: Energy2
Num peaks: 9
39.02292652 12.24660044
41.03857658 15.61755024
43.05422664 14.78350235
45.06987671 6.341534594
55.05422664 4.599264311
57.06987671 13.71070547
59.01275576 2.53369861
59.08552677 2.029737678
85.06479133 8.379214465

Name: +ve in-silico MS/MS by CFM-ID for CDAJACJYYZHNJA-CBVZUMJXSA-N
ID: CDAJACJYYZHNJA-CBVZUMJXSA-N
Comment: Energy0
Num peaks: 15
73.02840582 1.736195883
85.02840582 0.8832896677
95.08552677 0.9941245126
111.0804414 1.233415149
113.0960915 1.728740098
123.1168269 5.914367614
125.132477 1.307232258
139.1117415 1.465039838
141.0910061 0.9962779569
141.1273916 8.110860356
143.1430416 1.081572247
151.1117415 4.674751951
155.1066561 1.216474092
169.1223062 26.56228917
187.1328709 22.72585205

Name: +ve in-silico MS/MS by CFM-ID for CDAJACJYYZHNJA-CBVZUMJXSA-N
ID: CDAJACJYYZHNJA-CBVZUMJXSA-N
Comment: Energy1
Num peaks: 31
39.02292652 1.433181142
45.0334912 0.8245795551
53.03857658 1.949143773
55.05422664 1.447746731
67.05422664 1.948079026
69.0334912 1.388478747
69.06987671 2.300385259
71.01275576 0.9501630957
71.04914126 1.174774987
83.04914126 1.451607249
83.08552677 1.681074088
85.02840582 1.740005
85.06479133 0.8961937944
87.08044139 1.833615809
93.06987671 1.49629142
95.08552677 4.946394489
97.10117684 2.192375637
99.04405588 1.427590728
101.0960915 1.436069618
109.1011768 0.8946802805
111.0804414 1.700840788
113.0960915 4.452144714
115.1117415 2.051546385
121.1011768 1.483438911
123.1168269 8.096008272
125.132477 2.133871627
139.1117415 1.199602653
141.1273916 5.951156101
151.1117415 4.684201135
169.1223062 9.859793552
187.1328709 3.648311855

Name: +ve in-silico MS/MS by CFM-ID for CDAJACJYYZHNJA-CBVZUMJXSA-N
ID: CDAJACJYYZHNJA-CBVZUMJXSA-N
Comment: Energy2
Num peaks: 26
27.02292652 1.15495514
39.02292652 3.975439342
41.03857658 4.265908316
43.05422664 1.026640943
51.02292652 1.065724041
53.03857658 6.449752988
55.05422664 7.738046418
57.06987671 2.820088537
65.03857658 1.113808185
67.05422664 4.02130998
69.0334912 1.32091251
69.06987671 4.516522502
71.04914126 3.273237343
71.08552677 1.441968999
73.06479133 2.707689351
83.08552677 1.732863601
87.08044139 2.162944283
93.06987671 1.498821753
95.08552677 7.491159507
97.10117684 4.796598619
101.0960915 1.098691932
109.1011768 3.496106721
121.1011768 1.043686463
123.1168269 7.033319411
125.0960915 1.254615825
125.132477 2.350602699

Name: +ve in-silico MS/MS by CFM-ID for FVRTVJNJLFCPHF-MRVPVSSYSA-N
ID: FVRTVJNJLFCPHF-MRVPVSSYSA-N
Comment: Energy0
Num peaks: 9
107.0855268 3.360842992
109.1011768 10.77344319
123.1168269 1.790457018
127.075356 2.703507078
127.1117415 3.344322245
129.0910061 3.305051965
151.1117415 4.06476118
169.1223062 35.53851726
187.1328709 16.07601226

Name: +ve in-silico MS/MS by CFM-ID for FVRTVJNJLFCPHF-MRVPVSSYSA-N
ID: FVRTVJNJLFCPHF-MRVPVSSYSA-N
Comment: Energy1
Num peaks: 29
53.03857658 1.942197744
55.05422664 1.110849512
57.06987671 1.593415207
67.05422664 3.180938267
69.06987671 3.100831
73.06479133 1.468538764
85.02840582 2.613996311
87.08044139 1.140572367
93.06987671 3.245831756
95.08552677 3.820482871
99.1168269 4.025526474
107.0855268 2.941105174
109.1011768 8.013062616
111.0804414 1.460891539
113.0597059 2.914215789
113.0960915 1.272136391
121.1011768 2.420638912
123.1168269 1.875031072
125.0960915 1.320932077
125.132477 1.816536946
127.075356 1.498678103
127.1117415 1.3580433
129.0910061 1.940683052
141.1273916 1.492084764
143.1430416 1.259009386
151.1117415 2.948760337
159.1379563 1.203395826
169.1223062 12.53633121
187.1328709 5.234970852

Name: +ve in-silico MS/MS by CFM-ID for FVRTVJNJLFCPHF-MRVPVSSYSA-N
ID: FVRTVJNJLFCPHF-MRVPVSSYSA-N
Comment: Energy2
Num peaks: 31
39.02292652 2.808671558
41.03857658 5.010419639
43.05422664 1.923593538
51.02292652 4.187261395
53.03857658 3.227712352
55.05422664 3.231897839
57.0334912 1.514255763
57.06987671 1.744222253
59.04914126 1.005804683
65.03857658 1.773672272
67.05422664 5.257643517
69.06987671 7.337830362
71.08552677 2.417976656
73.06479133 1.278324055
81.06987671 1.769446354
83.08552677 4.301955141
85.02840582 1.118933304
85.10117684 1.945149223
87.08044139 1.039037901
97.10117684 1.637713231
99.1168269 1.642634277
107.0855268 5.818054203
109.1011768 4.279188381
111.0440559 1.087331309
113.0597059 2.759132268
121.1011768 1.173020014
123.1168269 1.389070212
125.132477 2.781841693
151.1117415 1.988944038
153.0910061 1.647026859
169.1223062 1.527828696

Name: +ve in-silico MS/MS by CFM-ID for QDURJIJAJVINHQ-WPRPVWTQSA-N
ID: QDURJIJAJVINHQ-WPRPVWTQSA-N
Comment: Energy0
Num peaks: 6
127.075356 1.969476789
129.0910061 3.675203224
137.0960915 1.946025155
151.1117415 6.40914963
169.1223062 38.54499247
187.1328709 32.07139433

Name: +ve in-silico MS/MS by CFM-ID for QDURJIJAJVINHQ-WPRPVWTQSA-N
ID: QDURJIJAJVINHQ-WPRPVWTQSA-N
Comment: Energy1
Num peaks: 22
55.05422664 0.763817195
57.06987671 0.7680336328
67.05422664 1.221185263
69.06987671 1.147592894
73.06479133 1.535527869
81.06987671 0.9793569872
83.08552677 1.227446952
87.08044139 1.204703731
95.04914126 0.7689622059
101.0960915 1.021138731
109.0647913 1.896170774
111.0804414 6.635516333
113.0597059 1.387753668
127.075356 2.517049648
129.0910061 5.568187829
137.0960915 1.37025379
139.1117415 0.7638148077
151.1117415 12.49166676
153.0910061 0.9414863973
155.1066561 1.115275232
169.1223062 23.67644018
187.1328709 11.23353116

Name: +ve in-silico MS/MS by CFM-ID for QDURJIJAJVINHQ-WPRPVWTQSA-N
ID: QDURJIJAJVINHQ-WPRPVWTQSA-N
Comment: Energy2
Num peaks: 31
53.03857658 2.607372328
55.05422664 2.982594709
57.06987671 2.620101502
65.03857658 2.339121688
67.05422664 2.082436307
69.0334912 1.249515091
69.06987671 1.312585602
79.05422664 1.838344648
81.06987671 3.889410886
83.04914126 3.054984318
83.08552677 4.927594591
85.10117684 1.73734238
93.06987671 3.006247076
95.04914126 2.262861682
95.08552677 2.213074867
97.10117684 2.124512152
99.08044139 1.695238871
101.0960915 1.38337134
107.0855268 2.200060665
109.0647913 1.859630272
109.1011768 2.455430324
111.0804414 2.050027966
111.1168269 2.031078877
113.0597059 2.25015005
125.0960915 2.009475645
127.1117415 1.309006296
137.0960915 2.967049283
139.1117415 1.201750424
151.1117415 6.41470046
153.0910061 3.686706169
169.1223062 2.051908183

Name: +ve in-silico MS/MS by CFM-ID for IHHQHUMLWMNJGX-CNTVWIKJSA-N
ID: IHHQHUMLWMNJGX-CNTVWIKJSA-N
Comment: Energy0
Num peaks: 8
45.0334912 1.48072639
89.05970595 1.826199059
141.0910061 4.834411946
143.1066561 4.908628533
151.1117415 5.736530228
155.1066561 1.65393141
169.1223062 31.76840159
187.1328709 28.54821315

Name: +ve in-silico MS/MS by CFM-ID for IHHQHUMLWMNJGX-CNTVWIKJSA-N
ID: IHHQHUMLWMNJGX-CNTVWIKJSA-N
Comment: Energy1
Num peaks: 24
43.01784114 9.194329013
45.0334912 4.681492727
47.04914126 3.65249891
53.03857658 3.325333914
55.05422664 2.467195385
71.04914126 1.737385275
73.06479133 1.208265492
83.04914126 1.285548851
85.06479133 1.164117763
87.04405588 0.9894488863
89.05970595 2.70649006
97.06479133 0.9694951638
109.0647913 1.411458434
115.075356 1.171642127
123.0804414 2.445906887
127.075356 1.077912116
129.0910061 1.354456127
141.0910061 5.110494492
143.1066561 1.729962226
145.1223062 1.132613368
151.1117415 6.674556058
155.1066561 1.059604585
169.1223062 16.79797915
187.1328709 6.818052052

Name: +ve in-silico MS/MS by CFM-ID for IHHQHUMLWMNJGX-CNTVWIKJSA-N
ID: IHHQHUMLWMNJGX-CNTVWIKJSA-N
Comment: Energy2
Num peaks: 22
39.02292652 3.361736595
41.03857658 5.080027052
43.05422664 1.421287331
51.02292652 2.77145561
53.03857658 6.978432783
55.05422664 4.586745854
65.03857658 9.359119855
67.01784114 1.883915246
67.05422664 5.575939943
69.0334912 1.708957597
69.06987671 3.415100843
71.04914126 1.406058884
71.08552677 3.23820439
79.05422664 1.282240329
81.06987671 2.100032217
83.04914126 9.654018092
83.08552677 1.443288388
85.06479133 7.133863123
87.08044139 1.838864959
89.09609146 2.549923087
151.1117415 1.792894222
169.1223062 1.644846435

Name: +ve in-silico MS/MS by CFM-ID for NFRUZLCRXIYQPR-RKDXNWHRSA-N
ID: NFRUZLCRXIYQPR-RKDXNWHRSA-N
Comment: Energy0
Num peaks: 19
43.05422664 0.9401384307
55.05422664 1.591416809
57.06987671 0.9660549712
73.02840582 1.619695449
111.0804414 1.003756824
141.0910061 0.9091741922
143.1066561 1.608590643
151.075356 1.076207969
153.0910061 2.306046613
155.1066561 0.9599747541
167.1066561 3.03708393
177.0910061 4.893916361
179.1066561 1.664452282
195.1015708 22.7252547
197.1172208 2.986264377
199.1328709 1.473523398
209.1172208 6.146704971
211.0964854 0.9063319306
227.1277855 23.31998881

Name: +ve in-silico MS/MS by CFM-ID for NFRUZLCRXIYQPR-RKDXNWHRSA-N
ID: NFRUZLCRXIYQPR-RKDXNWHRSA-N
Comment: Energy1
Num peaks: 31
41.00219107 1.129019745
43.05422664 3.360154234
53.03857658 2.059388213
55.05422664 2.044208938
57.06987671 1.378835505
59.08552677 1.186561845
65.03857658 2.050883026
69.06987671 1.067804361
73.02840582 2.908602717
79.05422664 1.334495488
95.04914126 1.356870787
107.0491413 1.497656346
109.0284058 1.175103895
111.0804414 1.871673727
125.0233204 1.659235998
127.0389705 1.090559861
137.0597059 1.315710553
139.075356 2.151282686
141.0910061 1.962798135
145.1223062 1.09795462
151.075356 1.760256917
153.0910061 2.33703853
155.1066561 1.358940174
167.1066561 3.875627393
177.0910061 1.389185675
181.0859207 1.548853187
183.1015708 1.043314353
195.1015708 4.093226772
199.1328709 1.299219048
209.1172208 2.582472791
227.1277855 4.290574745

Name: +ve in-silico MS/MS by CFM-ID for NFRUZLCRXIYQPR-RKDXNWHRSA-N
ID: NFRUZLCRXIYQPR-RKDXNWHRSA-N
Comment: Energy2
Num peaks: 26
25.00727645 1.9171868
27.02292652 1.829639584
39.02292652 2.659282244
41.03857658 2.749273712
43.05422664 1.709556654
51.02292652 4.5020811
53.00219107 2.257070224
53.03857658 16.95660064
55.01784114 10.87986741
55.05422664 8.128425913
57.0334912 2.406882131
57.06987671 6.381086598
59.04914126 0.7335848073
59.08552677 2.050611972
65.03857658 1.46767438
67.01784114 0.8922569421
67.05422664 1.348418206
69.06987671 0.9589882338
73.02840582 0.7215108992
79.05422664 0.753441792
83.01275576 2.327899583
83.08552677 0.9877727408
85.02840582 0.824926443
111.0804414 2.330608672
123.0804414 1.736593309
151.075356 0.7946866609

Name: +ve in-silico MS/MS by CFM-ID for ONMAUQRMJXNSCG-IWSPIJDZSA-N
ID: ONMAUQRMJXNSCG-IWSPIJDZSA-N
Comment: Energy0
Num peaks: 11
95.04914126 0.8451929301
145.1011768 0.8463051732
149.0960915 0.8462539293
153.0910061 0.9917392457
161.0960915 1.854327044
163.1117415 13.22593317
165.1273916 2.064556637
173.0960915 3.030857715
181.0859207 1.042660625
191.1066561 17.23235637
209.1172208 38.85013456

Name: +ve in-silico MS/MS by CFM-ID for ONMAUQRMJXNSCG-IWSPIJDZSA-N
ID: ONMAUQRMJXNSCG-IWSPIJDZSA-N
Comment: Energy1
Num peaks: 31
41.03857658 2.139082024
43.05422664 1.999962761
55.01784114 1.042222118
55.05422664 2.130944611
57.06987671 1.080601107
67.05422664 1.711481011
81.0334912 1.65796791
83.04914126 2.183510187
93.0334912 1.377159412
95.04914126 1.263549754
97.06479133 1.553249804
103.0542266 1.830690734
107.0855268 1.298157461
131.0491413 1.101130928
131.0855268 1.662121963
135.1168269 1.454668543
137.0960915 1.174218421
139.1117415 1.567051988
145.1011768 1.176258065
149.0597059 1.820743658
151.075356 1.025404803
153.0910061 1.163735179
159.0804414 1.192377015
161.0960915 1.477489962
163.075356 1.008731431
163.1117415 7.963220563
165.1273916 2.401719162
173.0960915 1.892573163
181.1223062 2.23648385
191.1066561 6.57265099
209.1172208 5.462494593

Name: +ve in-silico MS/MS by CFM-ID for ONMAUQRMJXNSCG-IWSPIJDZSA-N
ID: ONMAUQRMJXNSCG-IWSPIJDZSA-N
Comment: Energy2
Num peaks: 31
39.02292652 4.893992515
41.03857658 3.095565649
43.05422664 2.073061975
51.02292652 4.855386923
53.03857658 5.40132507
55.05422664 4.348895637
57.06987671 1.320494566
65.03857658 3.940475407
67.05422664 2.835099883
69.06987671 1.277396438
71.08552677 1.045407742
77.03857658 2.168163663
79.05422664 3.787716272
81.0334912 1.290896482
81.06987671 5.539912504
93.0334912 2.71403826
95.04914126 1.602075337
103.0542266 1.719462367
107.0491413 1.598780087
107.0855268 2.208674217
109.1011768 1.156566683
121.0647913 1.331302031
121.1011768 1.921539228
135.1168269 2.030225084
137.0960915 1.210165447
139.1117415 1.383321455
147.0440559 0.7872385093
147.0804414 1.196874167
147.1168269 1.666531846
149.0597059 1.1752357
161.0960915 0.7648634055

Name: +ve in-silico MS/MS by CFM-ID for NHADDZMCASKINP-XPUUQOCRSA-N
ID: NHADDZMCASKINP-XPUUQOCRSA-N
Comment: Energy0
Num peaks: 6
55.05422664 2.351720578
73.06479133 3.24052154
153.0546206 1.614134874
163.075356 2.49971837
191.1066561 3.65055939
209.1172208 67.92445528

Name: +ve in-silico MS/MS by CFM-ID for NHADDZMCASKINP-XPUUQOCRSA-N
ID: NHADDZMCASKINP-XPUUQOCRSA-N
Comment: Energy1
Num peaks: 17
55.05422664 4.35700507
57.06987671 2.453138687
121.0284058 1.967948488
135.0440559 12.10982789
137.0597059 3.696696436
151.0389705 2.39276465
153.0546206 1.979485752
161.0597059 2.258158281
163.075356 11.62280549
165.0910061 6.650819989
179.0702706 3.939264095
179.1066561 2.911256212
181.0859207 11.58409476
183.1015708 1.668492118
191.1066561 2.793947732
193.0859207 1.770863223
209.1172208 7.038224756

Name: +ve in-silico MS/MS by CFM-ID for NHADDZMCASKINP-XPUUQOCRSA-N
ID: NHADDZMCASKINP-XPUUQOCRSA-N
Comment: Energy2
Num peaks: 31
25.00727645 1.29982075
27.02292652 2.443794301
39.02292652 1.207310097
41.03857658 1.098861235
51.02292652 4.711096357
53.03857658 9.140140664
55.05422664 7.331083188
57.0334912 1.407513923
57.06987671 1.696216463
59.08552677 1.834805708
63.02292652 1.867611198
107.0491413 1.366266649
109.0647913 1.422548476
121.0284058 1.924937761
133.0647913 1.701668472
135.0440559 4.921409176
135.0804414 2.37916788
137.0597059 1.621871492
139.075356 1.214732532
141.0910061 1.140181309
147.0804414 2.262919363
149.0597059 3.442113524
149.0960915 1.120467753
151.075356 1.311489389
163.075356 2.739365263
165.0910061 1.984907954
177.0910061 1.568583488
179.1066561 1.169044599
181.1223062 1.170600838
191.1066561 1.081637692
193.0859207 1.751534828

Name: +ve in-silico MS/MS by CFM-ID for FUTSRKUYVFCLHC-SECBINFHSA-N
ID: FUTSRKUYVFCLHC-SECBINFHSA-N
Comment: Energy0
Num peaks: 6
43.01784114 3.441799883
147.0804414 3.181758298
149.0960915 34.85030981
167.1066561 4.473511777
191.1066561 2.544836725
209.1172208 39.06594392

Name: +ve in-silico MS/MS by CFM-ID for FUTSRKUYVFCLHC-SECBINFHSA-N
ID: FUTSRKUYVFCLHC-SECBINFHSA-N
Comment: Energy1
Num peaks: 18
39.02292652 1.466733408
41.03857658 2.670888299
43.01784114 2.116325853
61.02840582 1.862160055
97.02840582 2.556958477
99.04405588 3.339123508
101.0597059 5.126525219
107.0491413 3.301611241
109.0647913 5.023294714
119.0855268 1.965742192
121.1011768 5.158742925
133.0647913 1.566380927
147.0804414 1.953903089
149.0960915 31.72682219
167.1066561 2.896299014
179.1066561 1.283427503
191.1066561 1.30558799
209.1172208 5.611050751

Name: +ve in-silico MS/MS by CFM-ID for FUTSRKUYVFCLHC-SECBINFHSA-N
ID: FUTSRKUYVFCLHC-SECBINFHSA-N
Comment: Energy2
Num peaks: 23
15.02292652 1.07934189
25.00727645 1.363101408
39.02292652 2.845703303
41.00219107 1.319714454
41.03857658 1.804301579
43.01784114 3.603999798
49.00727645 1.888530018
51.02292652 1.051959092
55.05422664 4.006671094
65.03857658 1.007873411
91.01784114 0.9950186951
103.0542266 1.920633464
105.0698767 3.887275285
107.0855268 3.649711317
113.0597059 2.145535071
119.0491413 1.780779688
119.0855268 6.307890393
121.1011768 11.83991022
131.0855268 3.79717682
133.0647913 10.71677517
137.0960915 1.053377879
147.0804414 1.289782763
149.0960915 10.78839659

Name: +ve in-silico MS/MS by CFM-ID for RMGKQNBOGFMCHX-KXUCPTDWSA-N
ID: RMGKQNBOGFMCHX-KXUCPTDWSA-N
Comment: Energy0
Num peaks: 6
141.0910061 1.166041965
143.0702706 2.205676917
143.1066561 2.571264507
145.0859207 4.664915738
169.1223062 8.654730399
187.1328709 69.71437533

Name: +ve in-silico MS/MS by CFM-ID for RMGKQNBOGFMCHX-KXUCPTDWSA-N
ID: RMGKQNBOGFMCHX-KXUCPTDWSA-N
Comment: Energy1
Num peaks: 20
43.05422664 1.308505939
55.05422664 2.803052782
57.06987671 4.227498014
67.05422664 3.819934358
69.06987671 7.757313198
73.10117684 1.004650134
81.06987671 1.396675333
83.08552677 1.354161251
111.0804414 1.073299501
115.0389705 0.913562931
127.075356 1.337158167
141.0910061 0.9755312605
143.0702706 4.182018981
143.1066561 0.9980927521
145.0859207 4.786038424
145.1223062 1.066853404
151.1117415 1.51655051
169.1223062 8.057266255
171.1015708 1.110140663
187.1328709 30.54940719

Name: +ve in-silico MS/MS by CFM-ID for RMGKQNBOGFMCHX-KXUCPTDWSA-N
ID: RMGKQNBOGFMCHX-KXUCPTDWSA-N
Comment: Energy2
Num peaks: 27
41.00219107 1.152510179
41.03857658 1.429502366
51.02292652 2.750683113
55.05422664 5.347495217
57.06987671 6.410111215
65.03857658 2.890153354
67.05422664 8.826010189
69.06987671 6.436834421
73.10117684 2.009136818
81.06987671 8.29388332
83.08552677 3.863163845
85.10117684 1.18680129
93.06987671 1.841965187
95.04914126 1.107932453
95.08552677 1.151373512
97.06479133 3.361837493
99.08044139 2.461595053
111.0804414 6.272339784
113.0960915 1.920741287
115.1117415 1.130918895
125.0960915 2.442738231
127.1117415 1.218665818
143.1066561 1.698693994
151.1117415 1.670812338
153.0910061 1.115330437
169.1223062 1.14115549
171.1015708 1.43465206

Name: +ve in-silico MS/MS by CFM-ID for PGFGQZTWEGYCRM-MDCNRGEUSA-N
ID: PGFGQZTWEGYCRM-MDCNRGEUSA-N
Comment: Energy0
Num peaks: 9
39.02292652 2.280349273
43.05422664 2.190924549
55.01784114 2.065053492
55.05422664 3.745025194
57.0334912 10.52354858
69.06987671 1.678897091
151.1117415 2.39820103
169.1223062 30.16360874
187.1328709 26.48229027

Name: +ve in-silico MS/MS by CFM-ID for PGFGQZTWEGYCRM-MDCNRGEUSA-N
ID: PGFGQZTWEGYCRM-MDCNRGEUSA-N
Comment: Energy1
Num peaks: 20
39.02292652 2.415531378
41.03857658 2.889760816
43.05422664 2.821458521
51.02292652 1.616584995
53.03857658 1.756188405
55.01784114 1.872559207
55.05422664 20.43282255
57.0334912 2.71153226
57.06987671 2.434925143
59.04914126 1.82060454
69.06987671 7.420773654
71.08552677 0.8888579218
73.06479133 0.9074755192
99.04405588 1.00529512
117.0546206 1.044094718
127.075356 1.038414859
141.0910061 0.9858325629
151.1117415 2.586111356
169.1223062 14.7198235
187.1328709 8.849441883

Name: +ve in-silico MS/MS by CFM-ID for PGFGQZTWEGYCRM-MDCNRGEUSA-N
ID: PGFGQZTWEGYCRM-MDCNRGEUSA-N
Comment: Energy2
Num peaks: 23
25.00727645 1.815263433
27.02292652 4.926943311
29.03857658 1.568163756
39.02292652 12.14721186
41.00219107 1.288073074
41.03857658 7.541104416
43.05422664 3.320304484
51.02292652 2.20092947
53.03857658 3.127010084
55.01784114 3.47524005
55.05422664 10.08247094
57.0334912 9.582145998
57.06987671 3.766175319
69.06987671 5.360348261
71.08552677 1.177363984
93.06987671 0.8147504545
97.02840582 1.221537873
99.04405588 1.521700367
113.0597059 1.355026053
127.075356 1.062242628
141.0910061 1.284087513
151.1117415 1.218812168
169.1223062 0.8238673104

Name: +ve in-silico MS/MS by CFM-ID for YKWSUSNJLLZKDK-NWDGAFQWSA-N
ID: YKWSUSNJLLZKDK-NWDGAFQWSA-N
Comment: Energy0
Num peaks: 17
59.04914126 1.115410431
83.04914126 1.382902487
97.06479133 3.820365223
99.08044139 3.281936135
107.0491413 1.331875877
109.0647913 1.687794288
111.0440559 2.275277264
111.0804414 1.500415668
115.075356 4.340068276
117.0910061 1.954079697
141.0910061 1.369041541
149.0597059 1.367753834
151.075356 3.745307207
165.0910061 1.113786173
191.1066561 21.50593572
193.0859207 1.50836341
209.1172208 27.50498558

Name: +ve in-silico MS/MS by CFM-ID for YKWSUSNJLLZKDK-NWDGAFQWSA-N
ID: YKWSUSNJLLZKDK-NWDGAFQWSA-N
Comment: Energy1
Num peaks: 29
39.02292652 1.588588224
43.01784114 2.296964979
57.0334912 1.362035602
59.04914126 2.404179465
69.0334912 2.055455923
81.0334912 2.227627596
83.04914126 1.40029386
95.01275576 1.931421141
97.02840582 3.270412021
97.06479133 3.425883944
99.08044139 1.031042829
101.0597059 1.084733168
105.0334912 9.693605941
107.0491413 5.907669489
109.0647913 3.009712873
115.075356 1.978201394
123.0440559 1.064411148
123.0804414 1.173302535
125.0597059 1.103412836
141.0910061 1.225550157
149.0597059 2.111806667
151.075356 3.371283972
163.075356 1.097305826
165.0910061 1.828430828
167.1066561 1.812866623
181.1223062 1.817728064
191.1066561 10.01404208
193.0859207 1.804935986
209.1172208 7.632729942

Name: +ve in-silico MS/MS by CFM-ID for YKWSUSNJLLZKDK-NWDGAFQWSA-N
ID: YKWSUSNJLLZKDK-NWDGAFQWSA-N
Comment: Energy2
Num peaks: 26
25.00727645 1.539890459
39.02292652 2.422791002
41.00219107 2.211034495
41.03857658 1.420736532
43.01784114 3.114143294
51.02292652 9.37477114
53.03857658 2.890556063
55.05422664 5.425054685
57.0334912 1.950397489
65.03857658 2.614158917
67.05422664 1.409333941
69.0334912 1.397403505
69.06987671 4.159186324
81.0334912 7.011962831
83.04914126 7.870895455
87.08044139 1.480492726
91.01784114 2.502092566
93.0334912 3.084501038
93.06987671 2.506086628
95.08552677 1.261023223
97.06479133 2.523400402
97.10117684 1.921362495
99.08044139 2.797857667
105.0334912 2.357600095
107.0491413 2.586006646
109.0647913 2.788629093

Name: +ve in-silico MS/MS by CFM-ID for ZIPAJLAJDLJIGY-UHFFFAOYSA-N
ID: ZIPAJLAJDLJIGY-UHFFFAOYSA-N
Comment: Energy0
Num peaks: 10
57.06987671 1.158150291
59.01275576 1.395466922
71.08552677 1.519201823
99.08044139 1.451284019
127.1117415 1.908815851
137.0960915 1.034115833
151.1117415 8.067932771
155.1066561 4.715500866
169.1223062 27.13427372
187.1328709 32.47395223

Name: +ve in-silico MS/MS by CFM-ID for ZIPAJLAJDLJIGY-UHFFFAOYSA-N
ID: ZIPAJLAJDLJIGY-UHFFFAOYSA-N
Comment: Energy1
Num peaks: 31
41.03857658 1.035784635
43.05422664 1.733930154
53.00219107 1.651737296
53.03857658 1.392243679
55.01784114 3.383229919
55.05422664 2.153876215
57.0334912 2.544160641
57.06987671 5.290375527
59.01275576 1.365541978
69.0334912 2.396042341
71.01275576 2.567717202
71.04914126 1.051293585
71.08552677 4.75065296
73.02840582 3.626601656
75.04405588 1.260002093
81.06987671 0.9906178116
87.04405588 2.032831392
93.06987671 1.01220581
95.08552677 2.754910095
97.02840582 2.106742801
99.08044139 3.540015681
111.0440559 0.9529992894
111.0804414 2.638718448
113.0960915 2.891905038
115.0389705 1.824552414
115.1117415 1.408587418
127.1117415 2.026290399
151.1117415 4.589048995
155.1066561 0.9556410767
169.1223062 7.911581685
187.1328709 4.939772424

Name: +ve in-silico MS/MS by CFM-ID for ZIPAJLAJDLJIGY-UHFFFAOYSA-N
ID: ZIPAJLAJDLJIGY-UHFFFAOYSA-N
Comment: Energy2
Num peaks: 31
27.02292652 1.147971925
29.03857658 1.387436811
31.01784114 0.8003592842
39.02292652 2.243786797
41.00219107 1.693825709
41.03857658 5.192214557
43.01784114 1.303145169
43.05422664 6.305821089
53.00219107 1.10327179
53.03857658 4.785230012
55.01784114 4.473226531
55.05422664 4.474523371
56.99710569 0.8399584758
57.0334912 4.510059528
57.06987671 5.718481469
59.01275576 2.037080668
59.08552677 1.366011688
67.01784114 1.20606126
67.05422664 1.163395186
69.0334912 4.339366207
69.06987671 1.987731717
71.04914126 2.660197019
71.08552677 7.595447688
83.04914126 1.217358755
85.06479133 1.018741971
87.04405588 1.627178105
97.10117684 0.8170574678
99.08044139 1.264040725
111.1168269 0.9569373785
127.1117415 0.8821915845
151.1117415 1.418165915

Name: +ve in-silico MS/MS by CFM-ID for RDOGOMPUCIUOGB-HYHWUIIZSA-N
ID: RDOGOMPUCIUOGB-HYHWUIIZSA-N
Comment: Energy0
Num peaks: 10
71.04914126 1.735696697
123.0804414 1.205645713
125.0960915 1.211333908
127.075356 1.507619838
137.0960915 2.040169562
141.0910061 1.972754641
143.1066561 1.995693199
151.1117415 21.77629168
169.1223062 34.10983045
187.1328709 13.65049527

Name: +ve in-silico MS/MS by CFM-ID for RDOGOMPUCIUOGB-HYHWUIIZSA-N
ID: RDOGOMPUCIUOGB-HYHWUIIZSA-N
Comment: Energy1
Num peaks: 20
41.00219107 2.998465313
41.03857658 2.095712469
43.01784114 5.999654149
43.05422664 1.872597682
45.0334912 2.987515798
47.04914126 2.357205798
69.0334912 1.691579412
71.04914126 4.76894395
81.0334912 1.479786832
81.06987671 1.576765862
83.04914126 3.364916401
85.06479133 2.027067435
97.06479133 3.215697379
99.08044139 2.435322402
123.0804414 2.838044587
137.0960915 1.898604822
141.0910061 1.388179452
151.1117415 18.89144319
169.1223062 13.64633534
187.1328709 2.713664613

Name: +ve in-silico MS/MS by CFM-ID for RDOGOMPUCIUOGB-HYHWUIIZSA-N
ID: RDOGOMPUCIUOGB-HYHWUIIZSA-N
Comment: Energy2
Num peaks: 24
39.02292652 3.466173791
41.03857658 4.386007153
43.05422664 1.291056902
55.01784114 2.602374995
57.0334912 1.250809454
65.03857658 1.270504701
67.01784114 1.677503313
67.05422664 1.88314125
69.0334912 8.545744267
71.04914126 10.02593598
79.05422664 1.406367575
81.0334912 2.474712009
81.06987671 1.54288978
83.04914126 6.55645682
85.06479133 4.438786596
95.04914126 3.154449283
97.06479133 4.617260234
99.08044139 3.392618409
123.0804414 2.31760395
125.0960915 2.258068262
137.0960915 3.694470299
139.1117415 1.934016898
151.1117415 5.454467862
169.1223062 1.356888047

Name: +ve in-silico MS/MS by CFM-ID for RLNNVCTYJJOQLN-WHQQTDPMSA-N
ID: RLNNVCTYJJOQLN-WHQQTDPMSA-N
Comment: Energy0
Num peaks: 6
125.0960915 0.1253257575
151.1117415 9.44091576
153.0910061 0.2520106772
169.1223062 48.65817507
171.1015708 0.1333856387
187.1328709 41.07917491

Name: +ve in-silico MS/MS by CFM-ID for RLNNVCTYJJOQLN-WHQQTDPMSA-N
ID: RLNNVCTYJJOQLN-WHQQTDPMSA-N
Comment: Energy1
Num peaks: 6
123.0804414 0.130988599
151.1117415 19.14075913
153.0910061 1.215848419
169.1223062 49.95779834
171.1015708 0.4883192891
187.1328709 28.50238867

Name: +ve in-silico MS/MS by CFM-ID for RLNNVCTYJJOQLN-WHQQTDPMSA-N
ID: RLNNVCTYJJOQLN-WHQQTDPMSA-N
Comment: Energy2
Num peaks: 6
123.0804414 2.287457312
125.0960915 3.552636707
141.0910061 4.150822974
151.1117415 39.84000187
153.0910061 13.7998715
169.1223062 22.51918763

Name: +ve in-silico MS/MS by CFM-ID for WPCLDPUSTLKRAC-AXTSPUMRSA-N
ID: WPCLDPUSTLKRAC-AXTSPUMRSA-N
Comment: Energy0
Num peaks: 6
143.0702706 0.3911673199
145.0859207 1.430578961
157.1223062 0.3733216219
169.1223062 7.673398957
171.1015708 0.3526554065
187.1328709 87.66093205

Name: +ve in-silico MS/MS by CFM-ID for WPCLDPUSTLKRAC-AXTSPUMRSA-N
ID: WPCLDPUSTLKRAC-AXTSPUMRSA-N
Comment: Energy1
Num peaks: 7
43.05422664 5.763625828
45.06987671 3.852835883
125.0960915 2.702222201
145.0859207 3.898451782
159.1379563 6.487087122
169.1223062 9.286895083
187.1328709 48.6147872

Name: +ve in-silico MS/MS by CFM-ID for WPCLDPUSTLKRAC-AXTSPUMRSA-N
ID: WPCLDPUSTLKRAC-AXTSPUMRSA-N
Comment: Energy2
Num peaks: 20
41.00219107 3.93050933
43.01784114 2.648567611
43.05422664 2.368023955
45.0334912 1.586027627
45.06987671 2.042016791
47.04914126 3.088521714
51.02292652 1.259057388
55.05422664 5.745883643
57.06987671 3.823036958
85.06479133 1.302839648
125.0960915 1.70281567
127.075356 1.303920738
127.1117415 2.591734997
151.1117415 10.99819163
153.0910061 6.886364867
155.1066561 1.234662361
157.1223062 1.338983372
169.1223062 17.29721269
171.1015708 4.626487009
187.1328709 4.86107961

Name: +ve in-silico MS/MS by CFM-ID for DINQMNROFIPFOH-UFLMBTITSA-N
ID: DINQMNROFIPFOH-UFLMBTITSA-N
Comment: Energy0
Num peaks: 6
165.0910061 0.9561617957
167.1066561 1.022441864
173.0960915 1.183850155
181.1223062 1.351351945
191.1066561 17.30969291
209.1172208 72.60742101

Name: +ve in-silico MS/MS by CFM-ID for DINQMNROFIPFOH-UFLMBTITSA-N
ID: DINQMNROFIPFOH-UFLMBTITSA-N
Comment: Energy1
Num peaks: 9
151.075356 2.634909245
153.0910061 2.87113138
163.075356 5.150595001
165.0910061 4.320442787
177.0910061 4.565690729
179.1066561 3.184399673
181.1223062 10.9370134
191.1066561 15.56971375
209.1172208 33.37675525

Name: +ve in-silico MS/MS by CFM-ID for DINQMNROFIPFOH-UFLMBTITSA-N
ID: DINQMNROFIPFOH-UFLMBTITSA-N
Comment: Energy2
Num peaks: 17
53.00219107 1.501826161
135.0804414 2.441400811
137.0960915 1.852149856
147.0804414 1.642211717
149.0597059 16.24073733
151.075356 9.848242667
153.0910061 5.822679369
157.1223062 2.635682527
163.075356 7.973112138
163.1117415 2.839740504
165.0910061 8.986675441
167.1066561 2.798148059
173.0960915 2.393367245
177.0910061 1.826114193
179.1066561 2.304393497
181.1223062 6.010199792
191.1066561 3.854151241

Name: +ve in-silico MS/MS by CFM-ID for FYKUVQXVABYKIC-RKDXNWHRSA-N
ID: FYKUVQXVABYKIC-RKDXNWHRSA-N
Comment: Energy0
Num peaks: 6
19.01784114 0.2213295381
151.1117415 3.688508045
153.0910061 0.1446331234
169.1223062 51.90151546
171.1015708 0.1549094219
187.1328709 43.7456541

Name: +ve in-silico MS/MS by CFM-ID for FYKUVQXVABYKIC-RKDXNWHRSA-N
ID: FYKUVQXVABYKIC-RKDXNWHRSA-N
Comment: Energy1
Num peaks: 6
19.01784114 0.1780906588
151.1117415 8.864141708
153.0910061 0.7618972976
169.1223062 56.9565724
171.1015708 0.4602734799
187.1328709 32.69801221

Name: +ve in-silico MS/MS by CFM-ID for FYKUVQXVABYKIC-RKDXNWHRSA-N
ID: FYKUVQXVABYKIC-RKDXNWHRSA-N
Comment: Energy2
Num peaks: 6
15.02292652 1.183236744
151.1117415 29.82042937
153.0910061 13.93978661
169.1223062 51.14870945
171.1015708 1.403241673
187.1328709 1.387885708

Name: +ve in-silico MS/MS by CFM-ID for ONMAUQRMJXNSCG-HRDYMLBCSA-N
ID: ONMAUQRMJXNSCG-HRDYMLBCSA-N
Comment: Energy0
Num peaks: 11
95.04914126 0.8451929301
145.1011768 0.8463051732
149.0960915 0.8462539293
153.0910061 0.9917392457
161.0960915 1.854327044
163.1117415 13.22593317
165.1273916 2.064556637
173.0960915 3.030857715
181.0859207 1.042660625
191.1066561 17.23235637
209.1172208 38.85013456

Name: +ve in-silico MS/MS by CFM-ID for ONMAUQRMJXNSCG-HRDYMLBCSA-N
ID: ONMAUQRMJXNSCG-HRDYMLBCSA-N
Comment: Energy1
Num peaks: 31
41.03857658 2.139082024
43.05422664 1.999962761
55.01784114 1.042222118
55.05422664 2.130944611
57.06987671 1.080601107
67.05422664 1.711481011
81.0334912 1.65796791
83.04914126 2.183510187
93.0334912 1.377159412
95.04914126 1.263549754
97.06479133 1.553249804
103.0542266 1.830690734
107.0855268 1.298157461
131.0491413 1.101130928
131.0855268 1.662121963
135.1168269 1.454668543
137.0960915 1.174218421
139.1117415 1.567051988
145.1011768 1.176258065
149.0597059 1.820743658
151.075356 1.025404803
153.0910061 1.163735179
159.0804414 1.192377015
161.0960915 1.477489962
163.075356 1.008731431
163.1117415 7.963220563
165.1273916 2.401719162
173.0960915 1.892573163
181.1223062 2.23648385
191.1066561 6.57265099
209.1172208 5.462494593

Name: +ve in-silico MS/MS by CFM-ID for ONMAUQRMJXNSCG-HRDYMLBCSA-N
ID: ONMAUQRMJXNSCG-HRDYMLBCSA-N
Comment: Energy2
Num peaks: 31
39.02292652 4.893992515
41.03857658 3.095565649
43.05422664 2.073061975
51.02292652 4.855386923
53.03857658 5.40132507
55.05422664 4.348895637
57.06987671 1.320494566
65.03857658 3.940475407
67.05422664 2.835099883
69.06987671 1.277396438
71.08552677 1.045407742
77.03857658 2.168163663
79.05422664 3.787716272
81.0334912 1.290896482
81.06987671 5.539912504
93.0334912 2.71403826
95.04914126 1.602075337
103.0542266 1.719462367
107.0491413 1.598780087
107.0855268 2.208674217
109.1011768 1.156566683
121.0647913 1.331302031
121.1011768 1.921539228
135.1168269 2.030225084
137.0960915 1.210165447
139.1117415 1.383321455
147.0440559 0.7872385093
147.0804414 1.196874167
147.1168269 1.666531846
149.0597059 1.1752357
161.0960915 0.7648634055

Name: +ve in-silico MS/MS by CFM-ID for IBNFOXCGDBXGSV-UHFFFAOYSA-N
ID: IBNFOXCGDBXGSV-UHFFFAOYSA-N
Comment: Energy0
Num peaks: 6
43.01784114 2.31563067
147.0804414 2.332968939
149.0960915 15.66576353
167.0702706 3.368604748
167.1066561 20.16806887
209.1172208 40.41030706

Name: +ve in-silico MS/MS by CFM-ID for IBNFOXCGDBXGSV-UHFFFAOYSA-N
ID: IBNFOXCGDBXGSV-UHFFFAOYSA-N
Comment: Energy1
Num peaks: 22
41.03857658 1.065097005
43.01784114 2.568998003
43.05422664 2.860110405
55.05422664 1.03716639
107.0491413 1.863321027
109.0647913 2.339050246
119.0855268 1.254867578
121.1011768 2.206830214
123.0440559 3.351999175
125.0597059 4.801471577
137.0960915 2.103665569
139.075356 1.284576375
139.1117415 2.331576718
147.0804414 1.679982881
149.0960915 12.45546199
165.0546206 1.817557339
167.0702706 4.639619967
167.1066561 15.04471986
179.1066561 2.453573559
181.1223062 2.18705221
191.1066561 1.393757884
209.1172208 10.03343806

Name: +ve in-silico MS/MS by CFM-ID for IBNFOXCGDBXGSV-UHFFFAOYSA-N
ID: IBNFOXCGDBXGSV-UHFFFAOYSA-N
Comment: Energy2
Num peaks: 24
15.02292652 1.412160953
25.00727645 1.353220973
39.02292652 1.954683483
41.03857658 1.967434057
43.01784114 4.07852897
49.00727645 2.26924199
55.05422664 5.635043514
57.06987671 4.309569868
65.03857658 3.72719875
67.05422664 1.737178145
103.0542266 1.356783279
105.0698767 7.744120995
107.0491413 1.128512172
107.0855268 3.802959372
109.1011768 2.239155437
119.0855268 6.345151704
121.1011768 8.951751753
131.0855268 1.21439583
133.0647913 2.247797224
135.0804414 2.329842901
137.0960915 4.109742713
147.0804414 1.186854387
149.0960915 7.7807982
167.1066561 2.096675251

Name: +ve in-silico MS/MS by CFM-ID for PEWQMISWINPIPZ-HGNGGELXSA-N
ID: PEWQMISWINPIPZ-HGNGGELXSA-N
Comment: Energy0
Num peaks: 6
125.0960915 0.05532184083
151.1117415 3.572202581
153.0910061 0.1355602401
169.1223062 25.65227742
171.1015708 0.2171734937
187.1328709 70.09934621

Name: +ve in-silico MS/MS by CFM-ID for PEWQMISWINPIPZ-HGNGGELXSA-N
ID: PEWQMISWINPIPZ-HGNGGELXSA-N
Comment: Energy1
Num peaks: 6
139.075356 0.09617284733
151.1117415 11.09968515
153.0910061 0.846168674
169.1223062 38.98354433
171.1015708 0.6330368429
187.1328709 47.9434292

Name: +ve in-silico MS/MS by CFM-ID for PEWQMISWINPIPZ-HGNGGELXSA-N
ID: PEWQMISWINPIPZ-HGNGGELXSA-N
Comment: Energy2
Num peaks: 6
41.00219107 3.030208238
43.01784114 2.656405689
141.0910061 2.61588041
151.1117415 34.252542
153.0910061 13.71669891
169.1223062 26.19115674

Name: +ve in-silico MS/MS by CFM-ID for YYRMJZXCARUTDN-PUCWJLDJSA-N
ID: YYRMJZXCARUTDN-PUCWJLDJSA-N
Comment: Energy0
Num peaks: 12
87.04405588 1.731182548
99.04405588 2.605684629
127.075356 1.889889377
135.0804414 1.431772095
139.075356 4.712006716
141.0910061 1.474310663
153.0910061 2.342329057
167.1066561 4.669634568
195.1015708 21.74398114
197.1172208 2.62484953
209.1172208 2.021871659
227.1277855 33.56216965

Name: +ve in-silico MS/MS by CFM-ID for YYRMJZXCARUTDN-PUCWJLDJSA-N
ID: YYRMJZXCARUTDN-PUCWJLDJSA-N
Comment: Energy1
Num peaks: 28
39.02292652 2.68827366
41.03857658 0.9297287582
55.01784114 2.115872498
67.05422664 1.603524673
73.02840582 2.025515364
81.06987671 1.782401945
83.01275576 3.953851
85.02840582 2.540527239
99.04405588 4.158085506
107.0855268 2.351756016
109.0647913 2.518285046
111.0440559 0.8719448369
113.0597059 1.102650477
115.075356 1.197365224
125.0597059 1.288052698
127.075356 2.853756946
135.0804414 2.643964946
137.0960915 1.602617861
139.075356 8.610249824
141.0910061 3.477220637
143.1066561 0.8670520467
151.075356 1.083613106
165.0910061 2.120147571
167.1066561 7.652717711
169.1223062 0.8363757792
195.1015708 8.332090772
209.1172208 2.417452242
227.1277855 6.99482071

Name: +ve in-silico MS/MS by CFM-ID for YYRMJZXCARUTDN-PUCWJLDJSA-N
ID: YYRMJZXCARUTDN-PUCWJLDJSA-N
Comment: Energy2
Num peaks: 26
39.02292652 2.870257779
51.02292652 1.081906286
53.03857658 1.75587212
55.01784114 1.959056598
55.05422664 1.208380888
57.0334912 0.7885394776
67.05422664 7.40727581
81.0334912 1.394712764
81.06987671 4.81338548
83.08552677 1.296208399
95.08552677 1.25121473
99.04405588 1.001903506
105.0698767 1.434664947
107.0855268 22.00074791
109.0647913 3.105148167
109.1011768 1.865010361
111.0804414 0.9020924642
123.0804414 1.327844181
127.075356 0.8922076681
135.0804414 12.25019178
137.0960915 2.588090836
139.075356 1.034646557
151.075356 2.243765887
165.0910061 1.260541664
167.1066561 1.439979353
179.1066561 0.9460336763

Name: +ve in-silico MS/MS by CFM-ID for OGDIMNNYYGBSQY-JTQLQIEISA-N
ID: OGDIMNNYYGBSQY-JTQLQIEISA-N
Comment: Energy0
Num peaks: 7
55.05422664 4.01001215
57.06987671 2.780258486
73.06479133 14.17733313
123.0440559 3.924297958
153.0546206 2.141028563
191.1066561 28.98033509
209.1172208 24.50959219

Name: +ve in-silico MS/MS by CFM-ID for OGDIMNNYYGBSQY-JTQLQIEISA-N
ID: OGDIMNNYYGBSQY-JTQLQIEISA-N
Comment: Energy1
Num peaks: 17
55.05422664 2.192825437
57.06987671 2.795801698
73.06479133 9.595139832
85.06479133 1.705374066
103.075356 1.405471898
107.0491413 3.27615529
123.0440559 5.052445576
131.0491413 1.186795999
133.0647913 1.727260803
135.0440559 7.02859529
149.0597059 1.430606414
151.0389705 3.226758642
151.075356 5.388396218
153.0546206 7.307574558
177.0910061 1.352000153
191.1066561 15.12455534
209.1172208 10.43877535

Name: +ve in-silico MS/MS by CFM-ID for OGDIMNNYYGBSQY-JTQLQIEISA-N
ID: OGDIMNNYYGBSQY-JTQLQIEISA-N
Comment: Energy2
Num peaks: 29
15.02292652 1.290107927
39.02292652 4.481602625
41.03857658 2.850853474
43.05422664 1.235362248
49.00727645 0.966881512
51.02292652 1.152044778
55.05422664 12.30445066
57.0334912 0.8653093299
57.06987671 9.497671604
59.08552677 3.79641838
63.02292652 2.526795465
65.03857658 6.021946364
67.05422664 2.458644816
69.06987671 2.321366165
73.06479133 2.146714358
81.0334912 2.21766511
83.04914126 1.359848816
107.0491413 2.428432058
109.0647913 1.129268308
123.0440559 1.303274797
133.0647913 2.344517973
135.0440559 2.559786448
135.0804414 1.610654101
149.0597059 4.163148211
151.075356 3.124495383
153.0546206 0.9497365693
159.0804414 1.153310529
161.0960915 1.027922123
175.075356 1.545813594

Name: +ve in-silico MS/MS by CFM-ID for KBJCRTCKPJQWOP-CIUDSAMLSA-N
ID: KBJCRTCKPJQWOP-CIUDSAMLSA-N
Comment: Energy0
Num peaks: 9
57.06987671 4.404350016
71.08552677 3.150735593
75.04405588 1.102737574
129.0546206 3.742900349
141.1273916 1.469781207
143.0702706 2.028673591
145.0859207 2.955220863
169.1223062 6.683366024
187.1328709 54.76479523

Name: +ve in-silico MS/MS by CFM-ID for KBJCRTCKPJQWOP-CIUDSAMLSA-N
ID: KBJCRTCKPJQWOP-CIUDSAMLSA-N
Comment: Energy1
Num peaks: 23
41.03857658 1.190011424
43.05422664 1.352538742
45.0334912 0.934016449
55.05422664 2.752953318
57.0334912 0.8643277489
57.06987671 12.34120067
59.08552677 1.122604058
69.06987671 2.307810453
71.08552677 9.980278609
73.10117684 1.388646167
81.06987671 3.804193854
83.08552677 6.326616888
85.10117684 4.88261992
87.1168269 4.466931227
111.0440559 1.293541759
111.0804414 1.039409623
113.0960915 2.043796532
129.0546206 7.911962454
143.0702706 0.906968642
157.1223062 1.214069909
159.1379563 1.598652787
169.1223062 2.933509835
187.1328709 8.04537619

Name: +ve in-silico MS/MS by CFM-ID for KBJCRTCKPJQWOP-CIUDSAMLSA-N
ID: KBJCRTCKPJQWOP-CIUDSAMLSA-N
Comment: Energy2
Num peaks: 31
25.00727645 1.211256083
27.02292652 2.645403765
29.03857658 0.9222769192
39.02292652 2.804766867
41.03857658 5.63214429
43.05422664 3.281963711
53.03857658 1.343347945
55.01784114 2.300258432
55.05422664 7.871099488
57.0334912 1.869806627
57.06987671 13.06390375
59.04914126 1.104056735
59.08552677 1.726627149
65.03857658 1.743500768
67.05422664 2.331603558
69.06987671 4.607900184
71.01275576 1.074543984
71.08552677 4.853783501
73.02840582 1.018653439
73.10117684 1.337691488
75.04405588 1.081585109
77.05970595 1.036088441
81.06987671 1.644871918
83.08552677 2.639226496
85.10117684 3.017067319
87.1168269 1.561192809
97.02840582 1.165329066
111.0440559 2.09233052
113.0597059 1.691812387
129.0546206 1.068715523
141.1273916 0.9847407333

Name: +ve in-silico MS/MS by CFM-ID for ROEXEQUWIZEEDC-NSHDSACASA-N
ID: ROEXEQUWIZEEDC-NSHDSACASA-N
Comment: Energy0
Num peaks: 9
47.04914126 2.213813175
87.04405588 2.120941413
103.0542266 4.62875517
119.0491413 3.256930055
121.0647913 8.915015996
145.0647913 3.8712659
163.075356 8.165009393
191.1066561 25.76225102
209.1172208 22.09908387

Name: +ve in-silico MS/MS by CFM-ID for ROEXEQUWIZEEDC-NSHDSACASA-N
ID: ROEXEQUWIZEEDC-NSHDSACASA-N
Comment: Energy1
Num peaks: 16
47.04914126 8.648269229
91.05422664 4.632459979
93.06987671 3.481517616
103.0542266 7.117577685
105.0698767 2.029171117
117.0698767 2.404580956
119.0491413 2.084397036
121.0647913 7.921227724
135.0804414 1.642655116
145.0647913 9.274437435
147.0804414 2.207675617
163.075356 10.62830497
165.0910061 1.585761319
173.0960915 1.787636967
191.1066561 9.416818834
209.1172208 6.162531046

Name: +ve in-silico MS/MS by CFM-ID for ROEXEQUWIZEEDC-NSHDSACASA-N
ID: ROEXEQUWIZEEDC-NSHDSACASA-N
Comment: Energy2
Num peaks: 31
29.03857658 1.957896871
41.00219107 1.944582306
43.01784114 2.72053673
44.99710569 1.454872118
45.0334912 1.242248429
47.04914126 2.61978443
49.00727645 1.289662432
51.02292652 1.233550538
59.01275576 1.768772109
61.02840582 0.948061716
63.02292652 2.879082337
65.03857658 2.726343223
68.99710569 1.398658572
73.02840582 1.23392905
75.02292652 1.742833448
77.03857658 2.958738508
87.04405588 1.367450825
91.05422664 7.682356948
93.06987671 2.907723334
103.0542266 8.119966228
105.0334912 0.9398452537
105.0698767 4.306708424
107.0855268 1.052469892
117.0698767 4.639744881
119.0491413 3.807255302
119.0855268 1.133246236
121.0647913 3.784529172
145.0647913 1.696075145
147.0804414 1.190627494
163.075356 1.354310289
175.075356 1.116502978

Name: +ve in-silico MS/MS by CFM-ID for PNSYSPPIOSIJCG-RXKWGBCNSA-N
ID: PNSYSPPIOSIJCG-RXKWGBCNSA-N
Comment: Energy0
Num peaks: 6
109.1011768 1.289058638
125.0960915 2.21538947
143.1066561 1.51272125
155.1066561 1.550242877
169.1223062 38.95450094
187.1328709 36.04379637

Name: +ve in-silico MS/MS by CFM-ID for PNSYSPPIOSIJCG-RXKWGBCNSA-N
ID: PNSYSPPIOSIJCG-RXKWGBCNSA-N
Comment: Energy1
Num peaks: 27
39.02292652 1.590271004
43.05422664 1.148445349
53.03857658 3.229659628
55.05422664 1.417333866
57.06987671 1.429652494
83.04914126 1.289694282
93.06987671 1.310166464
95.08552677 1.224068125
97.06479133 1.316402597
99.08044139 1.283016627
107.0855268 6.306437512
109.1011768 3.981124665
111.0804414 1.402607254
111.1168269 2.808597997
113.0960915 1.509352497
115.075356 1.274340072
123.0804414 1.144516899
125.0960915 7.075498177
127.075356 1.962763159
127.1117415 6.953356962
129.1273916 1.346334603
141.0910061 1.755112757
143.1066561 2.580472209
155.1066561 1.67977893
159.1379563 1.63905647
169.1223062 12.9946341
187.1328709 9.298449265

Name: +ve in-silico MS/MS by CFM-ID for PNSYSPPIOSIJCG-RXKWGBCNSA-N
ID: PNSYSPPIOSIJCG-RXKWGBCNSA-N
Comment: Energy2
Num peaks: 31
39.02292652 3.430452194
41.03857658 2.537575768
43.05422664 2.660700149
53.03857658 3.766438304
55.01784114 0.9570592644
55.05422664 2.949743734
57.06987671 2.133831039
61.02840582 1.204628033
67.05422664 2.000605339
69.0334912 3.108305837
69.06987671 3.40984089
71.04914126 2.515605603
79.05422664 2.771074312
81.06987671 6.130459353
83.04914126 2.534289498
83.08552677 3.464291214
85.06479133 1.601719953
95.08552677 3.596837495
97.06479133 4.306633756
99.08044139 2.577570612
109.1011768 1.297361642
111.0804414 3.5295798
113.0960915 2.373872326
115.075356 0.9599949365
123.0804414 1.062439386
125.0960915 4.329288006
137.0960915 1.658437119
139.075356 1.146317541
139.1117415 2.289983511
143.1066561 1.829579633
153.0910061 1.099287678

Name: +ve in-silico MS/MS by CFM-ID for IGPVDMRGJYQIFC-UHFFFAOYSA-N
ID: IGPVDMRGJYQIFC-UHFFFAOYSA-N
Comment: Energy0
Num peaks: 7
55.05422664 3.754291069
135.0440559 1.673638709
153.0546206 2.322976698
165.0546206 3.546910592
167.0702706 3.079097743
191.1066561 31.80135068
209.1172208 34.83276719

Name: +ve in-silico MS/MS by CFM-ID for IGPVDMRGJYQIFC-UHFFFAOYSA-N
ID: IGPVDMRGJYQIFC-UHFFFAOYSA-N
Comment: Energy1
Num peaks: 21
39.02292652 2.204758978
55.05422664 13.70830586
69.06987671 4.610219988
121.0284058 2.567939022
123.0440559 2.178332883
125.0597059 1.162286556
135.0440559 6.600030961
137.0233204 1.15039541
147.0440559 1.216829842
151.0389705 1.511982363
151.075356 1.198315527
153.0546206 4.792436242
161.0960915 2.335286023
163.1117415 4.868984252
165.0546206 1.159201747
169.0859207 1.060894853
177.0910061 1.292524598
179.1066561 2.209155323
181.1223062 1.574188146
191.1066561 16.62544577
209.1172208 6.948244374

Name: +ve in-silico MS/MS by CFM-ID for IGPVDMRGJYQIFC-UHFFFAOYSA-N
ID: IGPVDMRGJYQIFC-UHFFFAOYSA-N
Comment: Energy2
Num peaks: 31
39.02292652 2.95595958
41.03857658 0.9118763296
53.00219107 1.202836685
53.03857658 1.735168804
55.05422664 15.02076938
57.06987671 1.317888596
65.03857658 3.453520906
67.05422664 2.803201195
69.06987671 2.615137652
79.05422664 1.072766662
81.06987671 1.774460578
91.05422664 1.11860973
93.0334912 1.029862224
93.06987671 2.085426674
95.01275576 1.013860354
95.04914126 1.119643522
119.0855268 1.370952413
121.0284058 5.060414733
123.0440559 3.427738488
125.0597059 1.837879511
129.0698767 1.879358166
133.1011768 1.331982463
135.0440559 5.01986473
135.1168269 1.372226706
149.0597059 0.934831557
159.0804414 1.221301856
161.0960915 1.565646593
163.1117415 3.399657645
173.0960915 1.060937281
175.075356 1.914394828
191.1066561 1.105641138

Name: +ve in-silico MS/MS by CFM-ID for LGMKFKSSLVELLO-UHLPNAGUSA-N
ID: LGMKFKSSLVELLO-UHLPNAGUSA-N
Comment: Energy0
Num peaks: 6
39.02292652 0.5593717448
43.05422664 1.20907158
45.06987671 0.628246885
191.1066561 1.343612351
209.1172208 17.67516261
227.1277855 75.75419312

Name: +ve in-silico MS/MS by CFM-ID for LGMKFKSSLVELLO-UHLPNAGUSA-N
ID: LGMKFKSSLVELLO-UHLPNAGUSA-N
Comment: Energy1
Num peaks: 6
41.03857658 3.76202393
43.05422664 13.25500376
45.06987671 8.029383187
183.0651853 5.019808903
209.1172208 16.6896524
227.1277855 36.07015402

Name: +ve in-silico MS/MS by CFM-ID for LGMKFKSSLVELLO-UHLPNAGUSA-N
ID: LGMKFKSSLVELLO-UHLPNAGUSA-N
Comment: Energy2
Num peaks: 9
39.02292652 18.97595557
41.03857658 9.421866929
43.05422664 17.68700238
45.06987671 8.611775614
165.0546206 5.122995936
167.0702706 4.100791857
191.1066561 6.871288358
193.0859207 4.050950057
209.1172208 8.37886847

Name: +ve in-silico MS/MS by CFM-ID for FNIGDKAVQMRSAK-NXEZZACHSA-N
ID: FNIGDKAVQMRSAK-NXEZZACHSA-N
Comment: Energy0
Num peaks: 6
85.06479133 1.211782187
137.0960915 1.231939239
151.1117415 25.52442258
153.0910061 1.225265702
169.1223062 36.17423547
187.1328709 14.82225096

Name: +ve in-silico MS/MS by CFM-ID for FNIGDKAVQMRSAK-NXEZZACHSA-N
ID: FNIGDKAVQMRSAK-NXEZZACHSA-N
Comment: Energy1
Num peaks: 23
39.02292652 1.900746391
41.03857658 4.568814623
55.01784114 1.746110867
57.0334912 2.407060791
59.04914126 4.478021268
67.05422664 1.985544035
69.0334912 3.316262919
71.04914126 1.968989248
81.06987671 1.288539507
83.04914126 4.211534724
85.06479133 2.019457247
87.04405588 1.991939426
95.04914126 1.522707269
97.06479133 3.692363815
99.08044139 3.898883392
101.0597059 1.286401607
111.0804414 1.735013555
137.0960915 1.445293913
139.1117415 1.283338501
151.1117415 15.44435058
153.0910061 2.665354261
169.1223062 12.37174368
187.1328709 2.927022393

Name: +ve in-silico MS/MS by CFM-ID for FNIGDKAVQMRSAK-NXEZZACHSA-N
ID: FNIGDKAVQMRSAK-NXEZZACHSA-N
Comment: Energy2
Num peaks: 24
39.02292652 2.176988987
41.03857658 2.226086588
51.02292652 1.693999549
53.03857658 2.270278068
55.01784114 2.516239219
57.0334912 2.868786128
59.04914126 1.996547717
65.03857658 1.632048226
67.05422664 3.63829685
69.0334912 8.080742243
69.06987671 1.943799647
71.04914126 3.094937188
79.05422664 2.202051832
81.0334912 2.261508739
81.06987671 3.456241982
83.04914126 7.516867922
85.06479133 5.181443256
87.04405588 3.372695821
95.04914126 3.013353632
97.06479133 4.281320438
99.08044139 4.225819794
137.0960915 2.441074097
151.1117415 5.628201396
153.0910061 2.401405292

Name: +ve in-silico MS/MS by CFM-ID for FULAPGWCXVCLLQ-QJPTWQEYSA-N
ID: FULAPGWCXVCLLQ-QJPTWQEYSA-N
Comment: Energy0
Num peaks: 6
145.0647913 3.181225628
163.075356 15.57509562
165.0910061 1.840574861
181.0859207 4.755263031
191.1066561 13.15916808
209.1172208 49.80134138

Name: +ve in-silico MS/MS by CFM-ID for FULAPGWCXVCLLQ-QJPTWQEYSA-N
ID: FULAPGWCXVCLLQ-QJPTWQEYSA-N
Comment: Energy1
Num peaks: 19
47.04914126 2.80443679
75.04405588 1.946982893
105.0334912 2.164899506
107.0491413 1.210035507
133.0647913 2.158761913
145.0647913 3.834925039
147.0804414 2.095220448
149.0960915 2.45473047
151.075356 1.513095519
161.0960915 3.901556582
163.075356 12.1483805
163.1117415 1.372272872
165.0910061 1.871396772
173.0960915 1.646887376
179.1066561 9.441454559
181.0859207 4.190562933
181.1223062 2.870049732
191.1066561 8.232491972
209.1172208 14.3038987

Name: +ve in-silico MS/MS by CFM-ID for FULAPGWCXVCLLQ-QJPTWQEYSA-N
ID: FULAPGWCXVCLLQ-QJPTWQEYSA-N
Comment: Energy2
Num peaks: 31
29.03857658 1.479814202
41.03857658 1.083650246
49.00727645 1.448977408
51.02292652 1.061720572
55.01784114 1.398783786
57.0334912 2.049791127
59.04914126 1.807163115
67.01784114 1.0325588
69.0334912 1.266212101
81.06987671 1.371003431
91.05422664 4.807091616
101.0385766 1.165112777
103.0542266 2.72695772
105.0334912 0.9443467064
105.0698767 1.148976046
107.0491413 1.365878984
119.0491413 2.230596807
121.0647913 2.434476324
133.0647913 2.260843051
135.0804414 1.950476608
145.0647913 8.533907599
147.0804414 3.360283309
149.0960915 1.812459885
153.1273916 1.028444814
161.0597059 2.271666065
163.075356 15.47111049
165.0910061 2.726003116
173.0960915 1.645977036
181.0859207 1.421883379
191.1066561 0.9850447201
193.0859207 1.918648899

Name: +ve in-silico MS/MS by CFM-ID for URBTVTZTLQVLCO-VIFPVBQESA-N
ID: URBTVTZTLQVLCO-VIFPVBQESA-N
Comment: Energy0
Num peaks: 6
71.08552677 11.74142344
81.0334912 3.873809643
99.04405588 8.426090786
143.1066561 1.507450727
169.1223062 29.61979955
187.1328709 27.10032649

Name: +ve in-silico MS/MS by CFM-ID for URBTVTZTLQVLCO-VIFPVBQESA-N
ID: URBTVTZTLQVLCO-VIFPVBQESA-N
Comment: Energy1
Num peaks: 16
39.02292652 2.242266595
41.03857658 1.926267262
43.05422664 2.233917008
53.03857658 3.843345972
55.05422664 2.122045782
69.06987671 2.122362769
71.04914126 1.586733888
71.08552677 31.86258878
81.0334912 6.037708931
83.04914126 1.187047629
99.04405588 9.170079847
127.075356 1.263559248
143.1066561 1.224040852
153.0910061 1.600223029
169.1223062 7.22038771
187.1328709 5.225533236

Name: +ve in-silico MS/MS by CFM-ID for URBTVTZTLQVLCO-VIFPVBQESA-N
ID: URBTVTZTLQVLCO-VIFPVBQESA-N
Comment: Energy2
Num peaks: 17
41.03857658 2.781882953
43.01784114 1.511876801
51.02292652 2.842601938
53.00219107 1.724439727
53.03857658 9.915308864
55.01784114 2.936194
55.05422664 12.47643088
57.06987671 5.010081834
59.08552677 1.459823144
69.06987671 1.823273848
71.04914126 3.325485009
71.08552677 13.04735503
81.0334912 10.42988963
83.01275576 1.839615191
83.04914126 3.062105354
99.04405588 5.17591656
153.0910061 1.573109807

Name: +ve in-silico MS/MS by CFM-ID for KJWUKJXAYNQYSS-QKMQQOOLSA-N
ID: KJWUKJXAYNQYSS-QKMQQOOLSA-N
Comment: Energy0
Num peaks: 18
41.03857658 0.9068079946
43.05422664 0.6630034378
55.05422664 1.323145579
69.06987671 0.9948729485
81.06987671 0.7178431265
83.08552677 0.8494291588
121.0284058 0.522936775
145.1011768 0.6944048439
147.0804414 1.849188157
149.0960915 5.587027074
153.0546206 0.6179118661
161.0960915 0.9640050157
163.1117415 10.28361021
165.1273916 1.235770814
173.0960915 5.852981319
191.1066561 20.81462812
193.0859207 0.6891725092
209.1172208 25.71829203

Name: +ve in-silico MS/MS by CFM-ID for KJWUKJXAYNQYSS-QKMQQOOLSA-N
ID: KJWUKJXAYNQYSS-QKMQQOOLSA-N
Comment: Energy1
Num peaks: 31
39.02292652 3.163193101
41.03857658 1.785714626
43.05422664 0.9772852197
49.00727645 1.100219655
53.03857658 1.562881392
55.05422664 2.752985222
69.06987671 2.69020903
77.00219107 1.103760288
77.03857658 1.096180654
79.05422664 3.868954416
81.06987671 2.707472411
83.01275576 1.222312261
83.08552677 2.929345113
85.10117684 1.446116329
87.1168269 1.000169689
93.0334912 1.800989611
95.01275576 2.051351637
107.0491413 1.567004005
109.0647913 1.077218433
119.0491413 1.198244062
121.0647913 2.047718978
131.0855268 1.23557049
135.1168269 1.346610569
145.1011768 1.46475646
149.0960915 2.360765907
163.1117415 8.000896337
165.1273916 1.478860915
173.0960915 1.424165865
181.1223062 1.168054699
191.1066561 3.384527556
209.1172208 2.322597627

Name: +ve in-silico MS/MS by CFM-ID for KJWUKJXAYNQYSS-QKMQQOOLSA-N
ID: KJWUKJXAYNQYSS-QKMQQOOLSA-N
Comment: Energy2
Num peaks: 31
27.02292652 1.077077984
39.02292652 10.55697857
41.03857658 5.642905767
43.05422664 4.195285242
49.00727645 1.481715222
51.02292652 3.151099891
53.03857658 4.461936795
55.05422664 3.847593196
63.02292652 1.006472397
65.03857658 1.502039294
67.05422664 1.050983338
68.99710569 1.156577847
69.06987671 1.256342428
71.08552677 1.048774638
77.03857658 2.645414607
79.05422664 6.274555457
81.06987671 3.394980698
83.08552677 3.240597288
85.10117684 1.604747608
87.1168269 1.490561616
91.05422664 1.068023973
93.0334912 3.039611683
105.0698767 1.07500103
107.0491413 2.340281311
109.1011768 0.782263522
121.0647913 1.208536199
121.1011768 1.256262646
133.0647913 1.107526219
135.1168269 0.9988431159
139.1117415 0.8445349122
149.0597059 0.8142091084

Name: +ve in-silico MS/MS by CFM-ID for SVFXUVRUCMSTSB-UHFFFAOYSA-N
ID: SVFXUVRUCMSTSB-UHFFFAOYSA-N
Comment: Energy0
Num peaks: 6
167.0702706 1.266157103
183.0651853 1.265629239
185.0808353 2.395499508
195.1015708 1.83608042
209.1172208 38.60822714
227.1277855 41.55167129

Name: +ve in-silico MS/MS by CFM-ID for SVFXUVRUCMSTSB-UHFFFAOYSA-N
ID: SVFXUVRUCMSTSB-UHFFFAOYSA-N
Comment: Energy1
[truncated: 2,484,912 more chars]
