# Supplementary material for: Ion mobility collision cross-section atlas for known and unknown metabolite annotation in untargeted metabolomics
Source: Nat Commun. 2020 Aug 28;11:4334. doi: 10.1038/s41467-020-18171-8 (PMC7455731; doi:10.1038/s41467-020-18171-8)
Supplement: Supplementary file 8 — Supplementary Data 5 [file 41467_2020_18171_MOESM8_ESM.zip › 01_positive_mode/L0656/cfmid_result.txt]

1 0.25 ICFOBGWTCNBOEH-UHFFFAOYSA-N COC1=CC=C(C=C1)C1(C)OCCCO1
2 0.23880597 YLSPFIYPFYVVDV-UHFFFAOYSA-N OCCC1=CC=C(C=C1)C1OCCCO1
3 0.2278481 SAOXOQSSGYAUMP-UHFFFAOYSA-N CCOC(=O)C=C(C)C=CC=C(C)C=O
4 0.21917808 YTHCCTDXHMSNRF-UHFFFAOYSA-N COC(=O)CCC(CC(=O)OC)=CC=CC
5 0.21917808 LORCDRYGBZSIGU-UHFFFAOYSA-N O=CC1C=C(CC=C(C)C)C(=CC1O)O
6 0.21538462 KEHJQAQDJPWHJF-UHFFFAOYSA-N CCC(O)C1=CC2=C(OCCCO2)C=C1
7 0.20895522 SZCZZRFDPGOCNI-UHFFFAOYSA-N OCCC1(OCCCO1)C1=CC=CC=C1
8 0.20289855 DMLZPMROXKUYEJ-UHFFFAOYSA-N CCOC(=O)C(CC=C(C)C#C)C(C)=O
9 0.19178082 FMIBJICONRHRTM-UHFFFAOYSA-N CC=CCC1CC(OC(C)=O)=C(C)C1=O
10 0.19178082 WPNVHOSTTCIRLS-UHFFFAOYSA-N CCC=CC=C1C(CCC1=O)CC(=O)O
11 0.19178082 WKTOFKUMWSMZTM-UHFFFAOYSA-N CCC#CCC1CCC(C(=O)OC)C1=O
12 0.18666667 GZTJZQTVWWHUNH-UHFFFAOYSA-N C=CC=CCC1C(CCC1=O)CC(=O)O
13 0.18421053 XSQIHKPZPBPINZ-UHFFFAOYSA-N CC(=CCC1CC(=CC=C1O)C(=O)O)C
14 0.17910448 IDYWJSQHGBGJTL-UHFFFAOYSA-N COC1=CC=C(C=C1)C1OCCC(C)O1
15 0.17647059 KCKLHUKIGWNXNY-UHFFFAOYSA-N CCOC(=O)C=CC1CC=C(C=C1)OC
16 0.17142857 VCNPGZILCIWZAB-UHFFFAOYSA-N CC(=O)OC1=C(CCC1)C(=O)CCC=C
17 0.17142857 YQLOHMKXRDGTBD-UHFFFAOYSA-N CCOC(=O)C=CC1=CCC(C=C1)OC
18 0.17142857 MGRXGAYZBDEKKH-UHFFFAOYSA-N CCCC=C1OC(=O)C2=C1CCC(C2)O
19 0.17142857 QJABSSWTUGJYEC-UHFFFAOYSA-N CCOC(=O)C=CC1=CC=C(CC1)OC
20 0.16666667 GGWHMTMLIFDQOU-UHFFFAOYSA-N CCOC(=O)C(C)C1=CC=C(OC)C=C1
21 0.16666667 QAAHGFINENUHAR-ONEGZZNKSA-N CC\C=C\CC1=C(CC(O)=O)CCC1=O
22 0.16666667 RRSYBJNSXISFAI-UHFFFAOYSA-N COC(=O)CCC=CCC1=CCCC1=O
23 0.16216216 XWWGEPMWTRUXQF-UHFFFAOYSA-N CC=C(C(=O)OC)C=C(C=C(C=O)C)C
24 0.16216216 YAYNXUMERGWSBT-UHFFFAOYSA-N CCC=CCC1=C(C)CC(C1=O)C(=O)O
25 0.16216216 NJYQSFMLHZZIMH-UHFFFAOYSA-N CC(=CCC1=CC(CC=C1O)C(=O)O)C
26 0.16129032 WFWSREBPXRRQQR-UHFFFAOYSA-N COC1=CC=C(OC2CCCCO2)C=C1
27 0.16129032 TWOLVCUEJGJIKX-UHFFFAOYSA-N COC1=CC=C(CCC(=O)C(C)O)C=C1
28 0.16 CHXIVYSBDSAATQ-UHFFFAOYSA-N CCOC(=O)C(C)=CC=CC(C)=CC=O
29 0.15873016 URBBRTFGJCAELL-UHFFFAOYSA-N CCOC(=O)CCCC1=CC=C(O)C=C1
30 0.15873016 JKUZROGLCCUHCK-UHFFFAOYSA-N CCOC(=O)CCC1=CC(OC)=CC=C1
31 0.15873016 LAUUBUHMYMXNAO-UHFFFAOYSA-N CCOC(=O)CCCC1=CC(O)=CC=C1
32 0.15873016 OVZUWRNCLHOOFI-UHFFFAOYSA-N COC1=CC=C(CCC(=O)CCO)C=C1
33 0.15873016 ZJYKSSGYDPNKQS-UHFFFAOYSA-N CCOC(=O)C(O)CCC1=CC=CC=C1
34 0.15873016 ZJYKSSGYDPNKQS-UHFFFAOYSA-N CCOC(=O)C(O)CCC1=CC=CC=C1
35 0.15873016 ZJYKSSGYDPNKQS-UHFFFAOYSA-N CCOC(=O)C(O)CCC1=CC=CC=C1
36 0.15789474 CQQAMFHCLCAVLS-UHFFFAOYSA-N CCC1OCC(C)C(CC(C)=O)O1
37 0.15625 PMAGNPUYRNUCQU-UHFFFAOYSA-N CCOC(=O)CCCC1=CC=CC=C1O
38 0.15625 PQWVOQDOGCLIJP-UHFFFAOYSA-N CCOC(=O)CC1=CC=C(C=C1)C(C)O
39 0.15625 FCPDFQFHMMRGDD-UHFFFAOYSA-N CC(CC#CCC1(O)C=CC=CC1O)O
40 0.15625 ZYHXCFAJUNJDIV-UHFFFAOYSA-N CCOC(OCC)C(F)C(=O)OCC
41 0.15584416 QAAHGFINENUHAR-UHFFFAOYSA-N CCC=CCC1=C(CCC1=O)CC(=O)O
42 0.15584416 QAAHGFINENUHAR-ARJAWSKDSA-N CCC=C/CC1=C(CC(=O)O)CCC1=O
43 0.15384615 QCBQKCGRYAXGKN-UHFFFAOYSA-N CC(CC#CCC1=CC=CC(C1O)O)O
44 0.14925373 DQFQBESGMHNSKS-UHFFFAOYSA-N CCCC=C(C1=C(C=CCC1)C(=O)O)O
45 0.14925373 ZHEZIDHIKDDZLJ-UHFFFAOYSA-N COC1=CC=C(C=C1)C1OCOCC1C
46 0.14705882 RYUJBKATWXYNFM-UHFFFAOYSA-N C=CCC1=CC(=C(CC1)OC(=O)C)OC
47 0.14705882 RVPWJXJSOVAGFE-UHFFFAOYSA-N C=CCC1=CC(C(C=C1)OC(=O)C)OC
48 0.14705882 HTCHGMMZTHOQGX-UHFFFAOYSA-N CC1CCOC(CCCC(C)=O)O1
49 0.14492754 IQGLAWZCMQYBPA-UHFFFAOYSA-N CCC=CC(C1C(CCC1=O)CC(=O)O)O
50 0.14492754 JHARVHGMDUNRNI-UHFFFAOYSA-N CCCC=C1OC(=O)C2=C1CC(O)CC2
51 0.14492754 IQGLAWZCMQYBPA-AVYQTKNZSA-N CCC=C/C(O)C1C(CC(=O)O)CCC1=O
52 0.14285714 ZUVDWANJVVXNTN-MTSQNZSLSA-N CC=CC1C=CC(O)C(O)C1C(O)C(=O)C
53 0.14285714 ZUVDWANJVVXNTN-HRULLVCRSA-N CC=CC1C=CC(O)C(O)C1C(O)C(=O)C
54 0.14084507 YKWSUSNJLLZKDK-UHFFFAOYSA-N CC(=O)CC1(C)CCC(O1)c1ccoc1
55 0.14084507 YKWSUSNJLLZKDK-NWDGAFQWSA-N CC(=O)CC1(C)CCC(O1)c2cocc2
56 0.13888889 KJWUKJXAYNQYSS-QKMQQOOLSA-N CCC=C/CC1C(CC(=O)O)C=CC1=O
57 0.13888889 KJWUKJXAYNQYSS-UHFFFAOYSA-N CCC=CCC1C(C=CC1=O)CC(=O)O
58 0.1369863 UQVOYRKLYJVPHW-PDTNFJSOSA-N CC(=O)OCC=C(/C)C(=O)C=CC(C)(C)O
59 0.13333333 JMYUGTXWQXSOII-UHFFFAOYSA-N COC(CO)(OC)C=CC1=CC=CC=C1
60 0.13333333 PMOIVLMXMSZLGY-UHFFFAOYSA-N CCCOC1=CC=C(C=C1)C(=O)OCC
61 0.13333333 LYCHSCWUCOARAB-UHFFFAOYSA-N COC1=CC(O)=C(CC=C(C)C)C(O)=C1
62 0.13333333 KZWVNVPYBUGYTA-UHFFFAOYSA-N CCOC(=O)CC1=CC=C(OCC)C=C1
63 0.13333333 PDXJOUJGAZJMKA-NSHDSACASA-N CCOC(C(=O)OCC)c1ccccc1
64 0.13333333 JOCUDTCMNHXCRH-UHFFFAOYSA-N CCOC1=C(OCC=C)C=CC(CO)=C1
65 0.13333333 LTESAUAQOMBICV-UHFFFAOYSA-N CC1=CC(CO)=C2OC(C)(C)OCC2=C1
66 0.13333333 UPZIZOQWXYEIBF-UHFFFAOYSA-N CC=CCc1cc(OC)c(c(c1)OC)O
67 0.13333333 VZYXULLXFYSIJK-UHFFFAOYSA-N CCOC1=CC=C(CC2OCCO2)C=C1
68 0.13333333 KOJFHLCAFWAURT-UHFFFAOYSA-N CC1(OCCOCCO1)C1=CC=CC=C1
69 0.13333333 UBFURIBAHZENPU-UHFFFAOYSA-N CCCOC(=O)C1=CC=C(OCC)C=C1
70 0.13333333 XODBXJRTGARUCV-UHFFFAOYSA-N CCOC1Oc2c(C1(C)C)cc(cc2)O
71 0.13333333 PDXJOUJGAZJMKA-UHFFFAOYSA-N CCOC(C(=O)OCC)C1=CC=CC=C1
72 0.13157895 NLTRWTOLVIQNTH-UHFFFAOYSA-N CCC1OC1CC1C(CCC1=O)CC(=O)O
73 0.13114754 VABGVBFTTMFRIV-UHFFFAOYSA-N CCOC1=CC=CC=C1CC1OCCO1
74 0.13114754 MRDMGGOYEBRLPD-UHFFFAOYSA-N CCOCC(=O)C1=CC=CC=C1OCC
75 0.13114754 HXSYDBUGWIEKII-UHFFFAOYSA-N CCOC(=O)C1=CC=C(CCCO)C=C1
76 0.13114754 OTZDNDBXAOJOBR-UHFFFAOYSA-N CCC(=O)C(O)CC1=CC=C(OC)C=C1
77 0.13114754 DNPQGUQGWRSDGD-UHFFFAOYSA-N CCOC(=O)CC1=CC(C)=C(OC)C=C1
78 0.12903226 VUJOVCFZTWWXQL-UHFFFAOYSA-N CCOC(=O)C1(CCC(=C)C1)C(=O)OCC
79 0.12903226 BDSDTKZBFYSNLI-UHFFFAOYSA-N CCOC(=O)CCc1ccc(cc1)OC
80 0.12903226 YECFQHZUGDYXTN-UHFFFAOYSA-N CCOC(=O)C(C)OCC1=CC=CC=C1
81 0.12903226 DFQKKPBXHWXZJD-UHFFFAOYSA-N CCOC(=O)C1(CCCC1=C)C(=O)OCC
82 0.12903226 SOEJSSSCVQVNAV-UHFFFAOYSA-N COc1cc(O)cc(CC=C(C)C)c1O
83 0.12903226 USBWMAZYBTYSIU-UHFFFAOYSA-N OCCCC1=CC=CC=C1C1OCCO1
84 0.12903226 XTCMUJMATVNSJE-UHFFFAOYSA-N COC1=CC=C(OCC(O)CC=C)C=C1
85 0.12903226 YECFQHZUGDYXTN-UHFFFAOYSA-N CCOC(=O)C(C)OCC1=CC=CC=C1
86 0.12698413 ROEXEQUWIZEEDC-NSHDSACASA-N CCOC(=O)CC(O)c1ccccc1C
87 0.12698413 NSYRTEICIYAZDK-UHFFFAOYSA-N CCOC(=O)CCC1=CC=CC=C1OC
88 0.12698413 SNOPMSXDMMRDGF-UHFFFAOYSA-N CCOC(=O)C1(CC=C(C)C1)C(=O)OCC
89 0.12698413 XMCYYTAKTQIUFI-UHFFFAOYSA-N CC1(OC2CCCCO2)C=CC(=O)C=C1
90 0.12698413 KTNGAPQOHZVZSC-UHFFFAOYSA-N CCCC1OC21OC(=O)C1=C2CCCC1
91 0.12698413 DBMCWZOOTRYTID-UHFFFAOYSA-N CCOC(=O)CC1=C2CCCCC2=CO1
92 0.12698413 KAOHDELIEPQEBZ-UHFFFAOYSA-N CCOC(=O)CCC1=CC=C(CO)C=C1
93 0.12698413 RBHSZNSXPDPHSH-UHFFFAOYSA-N CCOC(=O)CC(C)(O)C1=CC=CC=C1
94 0.12698413 PRCHZBPHJCENCO-UHFFFAOYSA-N CCCC=C1OC(=O)C2=C1CCCOC2
95 0.125 JIONPJZAVXCSGI-UHFFFAOYSA-N COC1=CC=CC=C1C1OCCC(C)O1
96 0.125 FRCQILBDHYIEHQ-BIVWETNQSA-N CCC(O)C#CC#CC=CC(O)CCO
97 0.125 FQZXEIINCWCJOF-UHFFFAOYSA-N CCOCC1COC(O1)C1=CC=CC=C1
98 0.125 KARAIEROOLQCAQ-UHFFFAOYSA-N CCCSCC(COC)OCOC
99 0.125 MPBFVOSMBQPGPP-UHFFFAOYSA-N CCOC(=O)C=CCCC1=CC=C(C)O1
100 0.125 IAFDKHSUFHGDFD-UHFFFAOYSA-N CCOC(=O)C(C(C)C=C=C)C(=O)OCC
101 0.125 FCVXRNBJCWRZTA-UHFFFAOYSA-N CC(C)CC(=O)C1C(=O)C(=C(C)C1=O)C
102 0.125 MCBAIEHZUXTZIS-UHFFFAOYSA-N CC(CC=O)OCOCC1=CC=CC=C1
103 0.12307692 HYEFLBYVQZARSG-UHFFFAOYSA-N CCC#CCC1(CCCC1=O)C(=O)OC
104 0.12307692 UPECDGWSJGYCRE-UHFFFAOYSA-N CC(CC#CCC1=CC(C(C=C1)O)O)O
105 0.12121212 CTYAVRWYYPKFKB-UHFFFAOYSA-N CCOC(=O)C(CC=C=CC)C(=O)OCC
106 0.12121212 CVSLBPFTCJTRCT-UHFFFAOYSA-N CCCC=C1OC(=O)C2=C1CCOCC2
107 0.12121212 XJFQTMWUWKKSTP-UHFFFAOYSA-N OC(=O)CCCC=CCC1C=CCC1=O
108 0.12121212 YMKYLUHCEFZOEG-UHFFFAOYSA-N CCOC(=O)CC1CCC=C1C(=O)OCC
109 0.12121212 WQULNIFIWNOOTN-BVNKDQMESA-N CCOC1OC=C(C=O)C2C(O)CC(C)C12
110 0.12121212 GDXWSUQDKOWDAJ-UHFFFAOYSA-N CCOC(=O)C#CC(O)C(C)(C)C=C=C
111 0.11940299 BVIXJVWXYVVUCE-UHFFFAOYSA-N CCCCOC(=O)C(=CC(=O)C=C(C)C)O
112 0.11940299 DOLZIPGJNUXUQU-UHFFFAOYSA-N O=C1CC=CC=CC1CCC1OCCO1
113 0.11940299 VCNRZNCAJGFFRP-UHFFFAOYSA-N CC(=O)OCC1=CC(=O)CCC1C(C)=C
114 0.11940299 UGNVBODTSYDQPO-CMPLNLGQSA-N CC(=CCC12C=C(CO)CC1OC2=O)C
115 0.11764706 DQFFSRNXWRRXNG-UHFFFAOYSA-N CC(=CCC1=CC(=CCC1O)C(=O)O)C
116 0.11764706 BLSGBYIUVFOFKG-UHFFFAOYSA-N CCCC(=C1OC(=O)C2=C1CCCC2)O
117 0.11764706 GBGOKTDQCPDZMS-NSHDSACASA-N CC(=CCC1C=C(CO)C=COC1=O)C
118 0.11764706 WUNYXTIAFOGZMG-UHFFFAOYSA-N CCOC(CC=CC#CC(=O)OC)OCC
119 0.11764706 HKWCOOAJKFRYJP-UHFFFAOYSA-N CCOCCC1COC2=CC=CC=C2O1
120 0.11594203 IPAMLBQCPIMKGQ-UHFFFAOYSA-N COC(=O)CC1(CC=C)CCC=CC1=O
121 0.11594203 JEXQCIKRGPMVQW-UHFFFAOYSA-N [H]C12CC(C(O)C3CCOC3=O)C([H])(C1)C=C2
122 0.11428571 FPOUKNSIMDBVGY-UHFFFAOYSA-N COC1=CC(=O)C(CCC(C)C)=CC1=O
123 0.11428571 AENZJLQZKJPTQT-UHFFFAOYSA-N CCOC(=O)C(=O)CC(=O)C1CCCCC1
124 0.11267606 ZRSOSNFNHIKCAD-UHFFFAOYSA-N CCC(C)CC1=CC(=O)C(OC)=CC1=O
125 0.11267606 KYHMEFMCHSPWKN-UHFFFAOYSA-N CCC(C)CC1=CC(=O)C=C(OC)C1=O
126 0.11267606 RSHVJWRRBPNOPR-UHFFFAOYSA-N CCCCC#CC1(O)C(=O)C(C)=C1OC
127 0.10958904 XQMJIFXKTNPMCE-UHFFFAOYSA-N CCC=C(CC1C(CCC1=O)CC(=O)O)O
128 0.10958904 BEVBMKMPHCKQLK-UHFFFAOYSA-N CCOC1=CC(=O)C(C)(CC(=O)OC)CC1
129 0.10810811 BYYWZVWSGWORCW-MECPTBGUSA-N CCC(O)C=CC=C/C1CC=CC(=O)O1
130 0.10666667 VGSRUKAVVQBVQY-UHFFFAOYSA-N OCCC1COC(OC1)C1=CC=CC=C1
131 0.10666667 ZUGWRISHBCSTOJ-SNVBAGLBSA-N CCCCCC(=O)OCC1COC(=O)C1=C
132 0.1 ASIMJPKPWCJCKI-UHFFFAOYSA-N COC1=CC=C(OC(=O)C(C)(C)C)C=C1
133 0.1 DYPJHBZGSJINJI-UHFFFAOYSA-N COC1=C(O)C=C(CC=C(C)C)C(O)=C1
134 0.1 BQGRZDUSDFGMHU-UHFFFAOYSA-N CCCCOC(=O)C1=CC(OC)=CC=C1
135 0.1 LUXCPAGCLDDEPB-UHFFFAOYSA-N OC1=CC=CC=C1COC1CCCCO1
136 0.1 BQCQHESFXOXBSX-UHFFFAOYSA-N COc1cc(CC=C(C)C)cc(O)c1O
137 0.1 FDCJXJPKZQLBAQ-UHFFFAOYSA-N CCOC(=O)C1=C(CC)C=C(O)C(C)=C1
138 0.1 IZVREMVRDLKBEU-UHFFFAOYSA-N CC1(CCO)CCC2=CC(O)=CC=C2O1
139 0.1 QSILKUMTUNSZSW-UHFFFAOYSA-N COC1=C(CC2OCCO2)C=C(C)C=C1
140 0.1 DWKVNHQESWPIAI-UHFFFAOYSA-N CCCOC1=C(C=O)C=CC(OCC)=C1
141 0.1 WPIFCJDIENCHNY-UHFFFAOYSA-N COC1=CC(C)=C(CC2OCCO2)C=C1
142 0.1 RRXOQHQFJOQLQR-AATRIKPKSA-N C/C=C/C1=CC(=C(C(=C1)OC)OC)OC
143 0.1 YGGFEDOYRMOTLZ-UHFFFAOYSA-N CC(C)(C)OOC(=O)CC1=CC=CC=C1
144 0.1 VZNVINHATUJPSB-UHFFFAOYSA-N COC1=C(OC)C(OC)=C(CC=C)C=C1
145 0.1 HUROKFLBHRXWRY-UHFFFAOYSA-N COC1(O)OC2=CC=CC=C2CC1(C)C
146 0.1 IMZFUPJSYGVBOH-VOTSOKGWSA-N COC(C)(C)C=Cc1cc(O)ccc1O
147 0.1 YUJCSDHAKBLSAV-UHFFFAOYSA-N COC(OC)C(=O)CCC1=CC=CC=C1
148 0.1 MIKVYRWSUUCYNM-UHFFFAOYSA-N COC1=CC=C(CC(=O)OC(C)C)C=C1
149 0.1 QFQIITYIYIQEOV-UHFFFAOYSA-N CC1=CC=CC=C1OC(=O)OC(C)(C)C
150 0.1 ZVMLOEQEIOGVRJ-UHFFFAOYSA-N COC1=CC=CC=C1COCCC(C)=O
151 0.1 HQYSDZUOGBUYJA-UHFFFAOYSA-N COc1ccc(cc1)C(=O)OCC(C)C
152 0.1 JFDPQJIYAFOZEN-UHFFFAOYSA-N CCCC(OC1=CC=C(OC)C=C1)C=O
153 0.1 APPLGJYNSXRQBM-UHFFFAOYSA-N COc1cc(CC(=C)C)cc(c1O)OC
154 0.1 TWRFQUNWVSMELS-UHFFFAOYSA-N CCOC(=O)C1=C(C)C=C(OCC)C=C1
155 0.1 BEVJMGYJEZQZHH-UHFFFAOYSA-N CCOC1(CC(C)C=CO1)OCC
156 0.1 AKRZJHRKCNTTPM-UHFFFAOYSA-N COC1=CC=C(OCC(C)(C)C=O)C=C1
157 0.1 GQUGARRYZSLRFW-UHFFFAOYSA-N CCC=CCC1C(CC(=O)O)CCOC1=O
158 0.1 RKPMAQXONLAGBG-UHFFFAOYSA-N CC1(OCCOC1CO)C1=CC=CC=C1
159 0.1 FYZQCDRGOGRIKP-UHFFFAOYSA-N CC(C)=CCC(=C(F)F)C1=CC=CC=C1
160 0.1 YFBDXBIBALXIIZ-UHFFFAOYSA-N CCOC=CC1=CC(OC)=C(OC)C=C1
161 0.1 JMDUVBZNSFRWOC-UHFFFAOYSA-N COC1=CC=CC=C1C1(C)OCC(C)O1
162 0.1 GVTZEFUSFMIKKH-UHFFFAOYSA-N CCOC(=O)COC1=CC=CC=C1CC
163 0.1 BQTXUEGQKRETKL-UHFFFAOYSA-N CCOC1=CC(OC(C)C)=C(C=O)C=C1
164 0.1 FVSBGHWTPTUGCQ-UHFFFAOYSA-N COC(=O)C(C)(C)C1=CC(OC)=CC=C1
165 0.1 NGLILBQTESXZCG-UHFFFAOYSA-N CCCOC1=C(C=O)C=CC=C1OCC
166 0.1 GOULBAITTYGSMD-UHFFFAOYSA-N COC1=CC(=CC=C1)C1(C)OCC(C)O1
167 0.1 CMRRKGCXCORUNQ-UHFFFAOYSA-N COC1=C(C)C(OC)=C(OCC=C)C=C1
168 0.1 MEIDTSGCTOCPLT-UHFFFAOYSA-N COC1=CC=C(COCCC(C)=O)C=C1
169 0.1 NNRUCTTUKJCQMZ-UHFFFAOYSA-N COC1=CC=C(C=C1)C1(C)OCC(C)O1
170 0.1 SXUDLOLGVBDXRL-UHFFFAOYSA-N CCOC1=C(OC)C=C(C=CCO)C=C1
171 0.1 ZWWPWTYYEIXGLC-UHFFFAOYSA-N COC1=C(O)C(CC=C(C)C)=C(O)C=C1
172 0.1 NHADDZMCASKINP-HTRCEHHLSA-N C[C@H]1OCc2c(O)cc(O)c(C)c2[C@@H]1C
173 0.1 GJEOOHXWXGFDNG-UHFFFAOYSA-N COC1=C(O)C=C(O)C(CC=C(C)C)=C1
174 0.1 ARZAWNJBKFBLKI-UHFFFAOYSA-N C[SiH](CC1=CC=CC=C1)CC1=CC=CC=C1
175 0.1 BARVDFYRJCOUOV-UHFFFAOYSA-N CCOC1=C(OC)C=C(C=C1)C(OC)OC
176 0.1 GCFLNLMFXNZUSH-FLOXNTQESA-N CCC1=CC=C(OC1=O)C(=C[C@H](C)O)C
177 0.1 OMJLUSRSYRMVMK-UHFFFAOYSA-N CC1=CC=C(C=C1)C(=O)OOC(C)(C)C
178 0.1 XGECAGQKWHUXPP-UHFFFAOYSA-N COC1=CC=CC(COCCC(C)=O)=C1
179 0.1 GWYFRLIJNSJBCT-UHFFFAOYSA-N CCOCC1=CC=C(C=C1)C(=O)OCC
180 0.1 KNIAFOXCWABBER-UHFFFAOYSA-N CC1(CC2=CC=C(CO)C=C2)OCCO1
181 0.1 CJFBAIORUYSJHT-UHFFFAOYSA-N COC(OC)C=CC1=CC=CC=C1OC
182 0.1 NOYZEGYGEQVLEV-UHFFFAOYSA-N COC1=CC=C(CC2(C)OCCO2)C=C1
183 0.1 LPNVRINTDMVADF-UHFFFAOYSA-N COC1=CC=C(COCC=CCO)C=C1
184 0.1 GNUABCZRDPZNRB-UHFFFAOYSA-N COC(=O)C1=CC(=CC(O)=C1)C(C)(C)C
185 0.1 RRXOQHQFJOQLQR-UHFFFAOYSA-N COc1cc(C=CC)cc(OC)c1OC
186 0.1 RPSNNDZZOLLOKE-UHFFFAOYSA-N CCOC1=C(C=O)C(OC(C)C)=CC=C1
187 0.1 LUKXZZALXOIJIC-UHFFFAOYSA-N COC(CO)(COCC1=CC=CC=C1)OC
188 0.1 DXKMHDQQRQRYCI-UHFFFAOYSA-N CCCCOC(=O)C1=CC=C(OC)C=C1
189 0.1 ZOHLMEIZTKTCMI-UHFFFAOYSA-N CCCOC1=C(OCC)C=C(C=O)C=C1
190 0.1 MOTYWXAZINMJCO-UHFFFAOYSA-N CCOC(=O)C1=C(C)OC2=C1CCCC2
191 0.1 BSOBIHUVDDETHG-UHFFFAOYSA-N COC1=CC(C=O)=C(O)C(=C1)C(C)(C)C
192 0.1 POKNVCOSKICLQR-UHFFFAOYSA-N CCCCC(=O)c1cc(O)cc(OC)c1
193 0.1 HMGAMSCKHZMOMI-UHFFFAOYSA-N CCCOC1=CC(OCC)=C(C=O)C=C1
194 0.1 PCMUMIGUOGSXCJ-UHFFFAOYSA-N [H]C12CCCC(O)(CC(=O)C1C(=O)OCC)C2
195 0.1 DAUIRGBRNRIKSJ-UHFFFAOYSA-N COC1(OC(C)C(C)O1)C1=CC=CC=C1
196 0.1 NHADDZMCASKINP-XPUUQOCRSA-N CC1OCc2c(O)cc(O)c(C)c2C1C
197 0.1 RRXOQHQFJOQLQR-WAYWQWQTSA-N COc1cc(C=C/C)cc(OC)c1OC
198 0.1 GBQWKOINWFTDGY-UHFFFAOYSA-N CC1=C(C=CC=C1)C(=O)OOC(C)(C)C
199 0.1 HMWMHDMYHXVNMK-UHFFFAOYSA-N COC1=CC=CC=C1C1OC(C)C(C)O1
200 0.1 XMOHCCOGLAVOMA-UHFFFAOYSA-N COC1=CC=C(C=C1)C1OC(C)C(C)O1
201 0.1 PEPUAWXAGBAMGU-UHFFFAOYSA-N CCCCOC(=O)C1=CC=CC=C1OC
202 0.1 QXQQEZSRMZQLEO-UHFFFAOYSA-N CCOC(=O)COC1=C(C)C=CC=C1C
203 0.1 KUMFIUNBUPWSEM-UHFFFAOYSA-N CCCOC(=O)C(O)C1=CC=C(C)C=C1
204 0.1 VRFGYUJCWQTRBE-UHFFFAOYSA-N CCOC(=O)C1=C(C)C(CC)=C(O)C=C1
205 0.1 ZGDJSXKWCOVQEY-UHFFFAOYSA-N CCOC1=C(OC)C=C(CC=C)C(O)=C1
206 0.1 YBMDBMYALSGVCL-AATRIKPKSA-N COc1cc(OC)c(C=CC)c(OC)c1
207 0.1 PQLJVFJXXWBUPR-UHFFFAOYSA-N CCOC(=O)C1=C(OCC)C=C(C)C=C1
208 0.1 YBMDBMYALSGVCL-WAYWQWQTSA-N COc1cc(OC)c(C=C/C)c(OC)c1
209 0.1 PIZHFBODNLEQBL-UHFFFAOYSA-N CCOC(OCC)C(=O)C1=CC=CC=C1
210 0.1 AEDLWPLURGCFTR-UHFFFAOYSA-N CCC(=O)C1=C(OC)C(C)=C(OC)C=C1
211 0.1 PPSBHAJRGRMCQL-UHFFFAOYSA-N CCOC1=C(OC)C=CC(O)=C1CC=C
212 0.1 FJQJNRSBMDNOON-ZETCQYMHSA-N CCC(C)c1c(C)c(O)cc(O)c1C=O
213 0.1 VUNAVDASMZBUSC-UHFFFAOYSA-N COC(=O)C(C)(C)C1=CC=C(OC)C=C1
214 0.1 XYWUNYDCDPVCNY-UHFFFAOYSA-N CCCCOC(=O)OC1=CC=C(C)C=C1
215 0.1 PFRYXDUSWPRWKQ-UHFFFAOYSA-N CC1=CC=C(OC(=O)OC(C)(C)C)C=C1
216 0.1 KKHSLFYLGZMHKU-UHFFFAOYSA-N COC1=CC=CC=C1OCC1CCCO1
217 0.1 BWDCJRUCCWZCIY-AATRIKPKSA-N COc1ccc(C=CC)c(OC)c1OC
218 0.1 UAPXQAMITOIXQM-UHFFFAOYSA-N CCC(=O)C1=CC(OC)=C(OC)C=C1C
219 0.1 BNROREXUPUDIJE-UHFFFAOYSA-N CCOC(=O)C12CCCC1=CC(=O)CC2
220 0.1 BONBRXUQMCNSCR-UHFFFAOYSA-N CCOC1=C(OC(C)C)C=CC(C=O)=C1
221 0.1 WGIIOGRUHSJKMI-UHFFFAOYSA-N CCOC(=O)C(Oc1ccccc1)(C)C
222 0.1 JGDYSYLLIATOOX-UHFFFAOYSA-N CCOC(=O)C1(CCC=CC1)C(=O)OCC
223 0.1 HFEIRJRRZLBWEO-UHFFFAOYSA-N OCC1=CC=C(OC2CCCCO2)C=C1
224 0.1 GCHRAWHFNZSRHW-UHFFFAOYSA-N [H]C12CCC(CCC1(C)O)(C(=O)OCC)C2=O
225 0.1 CPDSKZDSSZKMMZ-UHFFFAOYSA-N CCOC(=O)C(C)COC1=CC=CC=C1
226 0.1 CMUWQYNXOALYPI-UHFFFAOYSA-N CCOC(=O)COC1=CC=C(CC)C=C1
227 0.098765432 KKASOGVCAQKHCX-UHFFFAOYSA-N CCCCCC(=CC(=O)C=COC)C(=O)O
228 0.098360656 HHXYSPIYGFSNRC-UHFFFAOYSA-N COCCC1=CC=CC=C1OCC1CO1
229 0.098360656 KPGYWUIFVLSMDJ-UHFFFAOYSA-N COC1=CC=C(OCC2CCCO2)C=C1
230 0.098360656 IHGZPEIRNFIBOA-UHFFFAOYSA-N COCC(=O)C(C)OCC1=CC=CC=C1
231 0.098360656 UEOWFGJMGUIGHC-UHFFFAOYSA-N COCCC1=CC=C(OCC2CO2)C=C1
232 0.098360656 UEOWFGJMGUIGHC-UHFFFAOYSA-N COCCC1=CC=C(OCC2CO2)C=C1
233 0.098360656 KZSUTXHYJQMHKM-SOFGYWHQSA-N CCC=C(/C)C1=CC(=C(C)C(=O)O1)OC
234 0.098360656 BQVFBEUZDPQQIY-UHFFFAOYSA-N COC1=C(C)C=C(CC2OCCO2)C=C1
235 0.098360656 CKKTUFCJBGEFJQ-UHFFFAOYSA-N CCCC(=O)C1=C(O)C(C)=C(OC)C=C1
236 0.098360656 GNCXYZOCHNPJEF-UHFFFAOYSA-N CCOC(=O)C(C(=O)OCC)C(C)(C)C#C
237 0.098360656 CGWGNMXPEVGWGB-UHFFFAOYSA-N CC(C)(O)C(=O)C1=CC=C(CCO)C=C1
238 0.098360656 FQFYVYZSUGJWPZ-UHFFFAOYSA-N CCOC(=O)C(C)(O)CC1=CC=CC=C1
239 0.098360656 FQFYVYZSUGJWPZ-UHFFFAOYSA-N CCOC(=O)C(C)(O)CC1=CC=CC=C1
240 0.098360656 OGDIMNNYYGBSQY-UHFFFAOYSA-N COC1=CC2=C(OC(C)(C)CC2O)C=C1
241 0.098360656 RDEMBVWNDISGTG-WIGPCGMCSA-N CC=CC=CC(O)CC(O)CCO
242 0.098360656 YNQRQDDRTZMSDQ-UHFFFAOYSA-N CCCOC(=O)C(O)CC1=CC=CC=C1
243 0.098360656 IGPVDMRGJYQIFC-UHFFFAOYSA-N CC(=CCc1cc(CO)cc(O)c1O)C
244 0.098360656 OGDIMNNYYGBSQY-JTQLQIEISA-N COc1ccc2OC(C)(C)CC(O)c2c1
245 0.098360656 DBYGIIOOKKCUKJ-UHFFFAOYSA-N CCOC(=O)C(C)C(O)C1=CC=CC=C1
246 0.096774194 JXSDQAYYRMBHMU-UHFFFAOYSA-N CC1=CC(O)=CC=C1OC1CCCCO1
247 0.096774194 YPXRYJXKROVHPQ-UHFFFAOYSA-N CC1=CC(OCC2CCCO2)=CC=C1O
248 0.096774194 FEZIYDSIDIJXQH-UHFFFAOYSA-N COC(=O)CCCC1=CC=C(OC)C=C1
249 0.096774194 ACCCAQVFLWDUTB-UHFFFAOYSA-N CC1CCOC(COC2=CC=CC=C2)O1
250 0.096774194 UFTRWLUEQCNGBA-UHFFFAOYSA-N COC(=O)CCCC1=CC(OC)=CC=C1
251 0.096774194 KIKKSFNBPWDLST-UHFFFAOYSA-N CCOC1=CC=C(CCOC(C)=O)C=C1
252 0.096774194 QEMGSNIRBXNNJW-UHFFFAOYSA-N COC(=O)CC(C)C1=CC=C(OC)C=C1
253 0.096774194 RCGHFKLUPIFXGA-UHFFFAOYSA-N CCCC=C1OC(=O)C23C1(CCCC3)O2
254 0.096774194 UQDUGZGYRSOAHS-UHFFFAOYSA-N CC1(C)OC(=O)C(C)(O1)C1(O)CCCC=C1
255 0.096774194 MVJRWJAZRYTKOT-UHFFFAOYSA-N COC(CCOC1=CC=CC(OC)=C1)OC
256 0.096774194 ZWUBFGGKRPVPQW-UHFFFAOYSA-N CC(COCOCC1=CC=CC=C1)C=O
257 0.096774194 DEYTYALWPSQWCS-UHFFFAOYSA-N CC(CCC1OC(=O)C2=C1CCC=C2)O
258 0.096774194 GSEICXYGEDVLMK-UHFFFAOYSA-N CC(=C)CCC(=O)OOC(C)(C)C
259 0.096774194 XTENFOYYIFJPHG-UHFFFAOYSA-N COCOC(=CC)C1=CC=CC=C1OC
260 0.096774194 NQTOFIXXPCKZTG-UHFFFAOYSA-N OCCCCC(=O)OCC1=CC=CC=C1
261 0.095238095 CMZJOWRATHRMIH-UHFFFAOYSA-N CCCOCC1OC(=O)C2=C1CCC=C2
262 0.095238095 NRIXNDFJJSOBCR-UHFFFAOYSA-N OCC(O)COC1=CC=CC=C1CC=C
263 0.095238095 AVZBWTUFZLAUFT-UHFFFAOYSA-N CCC(=O)OCCC1=CC=C(OC)C=C1
264 0.095238095 KYCZJQIDJDQIPZ-UHFFFAOYSA-N C#CCOCOCCCCOCOCC#C
265 0.095238095 ZSXVLYYDTZYZCG-UHFFFAOYSA-N COC1=C(CCCO)C=C(C=C1)C(C)=O
266 0.095238095 NUJHKBRRNMSXPA-UHFFFAOYSA-N CCCC=C1OC(=O)C2=C1COCCC2
267 0.095238095 JEZKDTNIXMSJFL-UHFFFAOYSA-N CCCCOC(=O)C1=CC#CC(O1)(C)C
268 0.09375 WEMUZWWNQMDHDX-UHFFFAOYSA-N C=CCC1C=CC(=C(C1)OC)OC(=O)C
269 0.09375 VZODPHWGQIWRCG-UHFFFAOYSA-N OCCCC(=O)OCCc1ccccc1
270 0.09375 XRLXVQNUHCJHDH-UHFFFAOYSA-N CCCC=C1OC(=O)C2=C1CCCC2O
271 0.09375 OKIJSNGRQAOIGZ-UHFFFAOYSA-N CCCCOC(=O)C1=CC(=O)CC(O1)(C)C
272 0.09375 KFFLPQBSEMIADN-UHFFFAOYSA-N C=CC1(C)CC(C(O1)C(O)(C)C)O
273 0.09375 JXBBMSDQNOELFF-UHFFFAOYSA-N COC(=O)CC(C)OCC1=CC=CC=C1
274 0.09375 OTDLYYXSXCTALE-UHFFFAOYSA-N COC(=O)C=C1CCCCC1(C)C(=O)OC
275 0.092307692 AUPBYTVHJWRWKM-UHFFFAOYSA-N CC1(C)OC(=O)C(C2CCCCC2)C(=O)O1
276 0.092307692 LEOWGGUUUYNNTM-UHFFFAOYSA-N CCC=CC(COC(=O)CCC)O
277 0.092307692 JGIFAEPLZJPSHA-LBPRGKRZSA-N CCCCC1(O)OC(=O)C2=C1CCC=C2
278 0.092307692 TUWNWOBCTCZFIA-UHFFFAOYSA-N CCOC(=O)C1(CCC(C)=O)CCCC1=O
279 0.092307692 FXKHHYKPPBRBJU-UHFFFAOYSA-N CCCC=C1OC(=O)C2=C1C(O)CCC2
280 0.092307692 SJBAIKSSHSWSJN-UHFFFAOYSA-N OCCCCC1OC(=O)C2=C1CCC=C2
281 0.090909091 UCWFQDLBHOIIIZ-UHFFFAOYSA-N CC(=O)OCC(C)=C1CC=C(C)C(=O)C1
282 0.090909091 MYEJLHSHILPONX-UHFFFAOYSA-N COC(=O)C=C1CCC(OC(C)=O)C1(C)C
283 0.090909091 FLECCFZBZJLQFA-UHFFFAOYSA-N CC(CC=C1OC(=O)C2=C1CCCC2)O
284 0.090909091 GUVRYLJRCFNDOB-UHFFFAOYSA-N C=CC(CC1OC1C(O)(C)C)(O)C
285 0.090909091 SFVWEORUJJGKHC-UHFFFAOYSA-N COC1=CC=C(OCCC(C)(O)CO)C=C1
286 0.090909091 SNPICFAWYGCCNC-UHFFFAOYSA-N CCC(CC1OC(=O)C2=C1CCC=C2)O
287 0.089552239 MPJSDTDKKNHENY-UHFFFAOYSA-N COC(=O)C=C(C1CCCCC1)C(=O)OC
288 0.089552239 AMCVTMZBJDNHEK-UHFFFAOYSA-N COC(=O)CCCC#CCC#CCCO
289 0.088235294 JOUKMCVMHOXZKC-UHFFFAOYSA-N CCOC(=O)CC1CC(=O)CC1CC(C)=O
290 0.088235294 XTKIXQIZFILVQN-UHFFFAOYSA-N COC(=O)C=CC1(CCCCC1)OC(C)=O
291 0.088235294 GWTPLEUTHOZHRW-UHFFFAOYSA-N CC(=O)C1=C(C)C2(CCCCC2)OC1=O
292 0.088235294 KQWZCAQHIWEDDN-UHFFFAOYSA-N CCOCCC1OC(=O)C2=C1CCC=C2
293 0.088235294 MKXSTPMILKZPGO-UHFFFAOYSA-N CCOCC=C1OC(=O)C2=C1CCCC2
294 0.086956522 HBLYMDNVOHSGMV-UHFFFAOYSA-N OCCCC=C1OC(=O)C2=C1CCCC2
295 0.086956522 MSKMVNMTJKANGB-UHFFFAOYSA-N CC(=O)OC1C=C(C=O)C(C)(C)C=C1C
296 0.086956522 YWQXBWSVUQOCFV-UHFFFAOYSA-N COC1(CO)CC(=C)C(C(O1)C)C
297 0.086956522 KKLGHOPDDLWGAU-UHFFFAOYSA-N CC(C)=CC(CC(C)(O)C=C)OO
298 0.086956522 ORKLLFSLHGTOLN-UHFFFAOYSA-N COC(=O)C=CCCCC1CC=CC1=O
299 0.086956522 AKSAKRKBJVGZME-YRNVUSSQSA-N CCC(/C=C\1/OC(=O)C2=C1CCCC2)O
300 0.085714286 LOQLHRCYOAQJCV-UHFFFAOYSA-N COC1=CC(=O)C=C(CCC(C)C)C1=O
301 0.084507042 HRMCCEJKNJKROB-AXBRGNRRSA-N OCCCC=C/C1C(CC(=O)O)CCC1=O
302 0.084507042 PJDBHFMMKJJSCM-UHFFFAOYSA-N CCCCCC1=CC(=O)C(OC)=CC1=O
303 0.084507042 WLWIMKWZMGJRBS-UHFFFAOYSA-N CCCCCC1=CC(=O)C=C(C1=O)OC
304 0.084507042 RZHYVNKJQUQBKI-UHFFFAOYSA-N CCC=CCC1C(=O)CCC1=CC(=O)O
305 0.083333333 SVAJZGQWPWYUGW-UHFFFAOYSA-N CCC=CCC1C(CC(=O)O)C(CC1=O)O
306 0.083333333 ZRIOISYGDYRQIK-JDNZBGOLSA-N C(CCC/C=C/C/C=C/C=C\C([H])=O)(=O)O
307 0.083333333 ZRIOISYGDYRQIK-RHYRGYLPSA-N C(CCC/C=C\C/C=C\C=C\C=O)(=O)O
308 0.082191781 PEHFXHFIQNXXTR-UHFFFAOYSA-N CCC=CCC1C(=O)CCC1C(C(=O)O)O
309 0.082191781 NFRUZLCRXIYQPR-RKDXNWHRSA-N CCCC1C(CC(=O)OC)C(=O)C=C1OC
310 0.082191781 NFRUZLCRXIYQPR-IUCAKERBSA-N CCCC1C(CC(=O)OC)C(=O)C=C1OC
311 0.081081081 SIPAUONQXKUUMD-UHFFFAOYSA-N CCCCC=C1CC(=O)C=C(C1=O)OC
312 0.081081081 GOYXAHUSPZCEGJ-UHFFFAOYSA-N CCC=CCC1C(CC(=O)O)CC(C1=O)O
313 0.08 RSFUNOVYOMCENU-UHFFFAOYSA-N CCC=CCC1C(COC(=O)O)CCC1=O
314 0.078947368 MUHHFBJAEXVAPF-NCXKZPMSSA-N COC(=O)[C@H](C)C(=C/CCCC=C)C(=O)O
315 0.078947368 ZTXAUVBUKQXUJJ-UHFFFAOYSA-N CCC(=CCC1C(CCC1=O)CC(=O)O)O
316 0.077922078 PVWQDWQNIBXGDG-UHFFFAOYSA-N CCCCCC(=O)CC(=O)CC(=O)CC=O
317 0.075949367 GPBZGALDEBWIQD-UHFFFAOYSA-N CCC=CCC1OC(=O)CCC1CC(=O)O
318 0.070588235 VJXQMFDVDLIWCW-UHFFFAOYSA-N CCC=CCC1C(COCC1=O)CC(=O)O
319 0.070588235 YJJDNMLMGDNEFR-UHFFFAOYSA-N CCC=CCC1(O)C(CCC1=O)CC(=O)O
320 0.066666667 ZOTQIPMMMCLNGW-UHFFFAOYSA-N COC1=CC=C(COCCC2CO2)C=C1
321 0.066666667 DXASWSRDLMJIQL-UHFFFAOYSA-N CCOC1=CC=CC(OCC)=C1CC=O
322 0.066666667 RKFAZBXYICVSKP-WAYWQWQTSA-N C/C=C\C1=CC(=C(C=C1OC)OC)OC
323 0.066666667 BPLQKQKXWHCZSS-UHFFFAOYSA-N COC1=CC(=CC(=C1OC)OC)CC=C
324 0.066666667 OHSMJJLGBRCKEI-UHFFFAOYSA-N CCCCOC(=C)C1=CC(=O)OC(C)=C1
325 0.066666667 VFZJVDCLRTTYDL-UHFFFAOYSA-N OCC1=CC=C(OC2CCOCC2)C=C1
326 0.066666667 AUNAUZZQBAIQFJ-UHFFFAOYSA-N COC1=CC(=C(C=C1CC=C)OC)OC
327 0.066666667 RKFAZBXYICVSKP-AATRIKPKSA-N C/C=C/C1=CC(=C(C=C1OC)OC)OC
328 0.066666667 JYAZZZZHQRUFAR-UHFFFAOYSA-N CC1=CC=CC=C1C(=O)C[N+]1=CC=CC=C1C
329 0.066666667 HVMNBJVJMFQOOZ-UHFFFAOYSA-N CCOC1=CC(OCC)=C(C=C1)C(C)=O
330 0.066666667 UQYXIIIWPUYQCF-UHFFFAOYSA-N [H]C12CCC([H])(C3=CC=CC=C13)[N+]1=CC=CC=C21
331 0.066666667 SXKXPDWMOQSQAV-UHFFFAOYSA-N C=CCc1cc(OC)c(c(c1C)OC)O
332 0.066666667 HOUVPNDQGSDLHB-UHFFFAOYSA-N CCOCCOC(=O)C1=CC=CC=C1C
333 0.066666667 OQMJILQCXYKZEM-UHFFFAOYSA-N COC1=C(C)C(O)=C2COC(C)CC2=C1
334 0.066666667 MWGOXWSFMLXWEC-UHFFFAOYSA-N CC1OC1COC1=CC=CC=C1CCO
335 0.066666667 OAUOXMILACPXKS-UHFFFAOYSA-N O=C(OOC(=O)C1CCCC1)C1CCCC1
336 0.066666667 WRCVIQWWNYBDHN-UHFFFAOYSA-N COC1=CC=CC=C1OC(=O)C(C)(C)C
337 0.066666667 ZPLFHXUDJLEUOT-UHFFFAOYSA-N COC1=CC=CC(=C1)C(=O)OC(C)(C)C
338 0.066666667 FHALBHJLYWQNFN-UHFFFAOYSA-N CCC(C)OC1=C(OC)C=CC=C1C=O
339 0.066666667 LOKQDUJIZKOTDN-UHFFFAOYSA-N C=CC\N=C\NC1=CC=C(C=C1)C1=CN=CN1
340 0.066666667 NUJPHNDDJUTHKM-UHFFFAOYSA-N CCOC(=O)C1=C(CCCC1)C(=O)OCC
341 0.066666667 PLZZXRKTRWITII-UHFFFAOYSA-N CC(C)(CO)C(=O)OCC1=CC=CC=C1
342 0.066666667 HSFOKEFAEWVYQS-UHFFFAOYSA-N CCC(C)OC1=CC=C(C=C1)C(=O)OC
343 0.066666667 XBRWELTXMQSEIN-UHFFFAOYSA-N CCCCOC1=C(OCCCC)C(=O)C1=O
344 0.066666667 ZNUTVQHYWZPSSR-UHFFFAOYSA-N CCOC(OCC)C1=CC=CC(C=O)=C1
345 0.066666667 OSIWAIIBXIPDIB-UHFFFAOYSA-N COC1=C(O)C=C(C=C1)C(=O)CC(C)C
346 0.066666667 GIJYABAGIYCYBD-UHFFFAOYSA-N CC(=O)CC(O)COCC1=CC=CC=C1
347 0.066666667 SBOJTPAUYJYKIU-UHFFFAOYSA-N COC1=CC(=CC(=C1)C(C)(C)C)C(O)=O
348 0.066666667 OYIWOKUBVZPUOS-UHFFFAOYSA-N COC1=C(C=CC=C1C(C)(C)C)C(O)=O
349 0.066666667 ZOTQIPMMMCLNGW-UHFFFAOYSA-N COC1=CC=C(COCCC2CO2)C=C1
350 0.066666667 HJXARZMWFOEQTO-HWKANZROSA-N COc1ccc(C=CCCO)cc1OC
351 0.066666667 HJSABQZRAXEJNQ-UHFFFAOYSA-N COC(=O)C(C)COCC1=CC=CC=C1
352 0.066666667 OQMJILQCXYKZEM-SSDOTTSWSA-N COc1cc2CC(C)OCc2c(O)c1C
353 0.066666667 IHASFDBVENKSHI-UHFFFAOYSA-N CCOC(=O)C(CC)OC1=CC=CC=C1
354 0.066666667 OWGMKPUUVAPERD-AATRIKPKSA-N CC(C)(O)C=Cc1cc(CO)ccc1O
355 0.066666667 BQFFOUQBTAMINL-UHFFFAOYSA-N COC1=CC=CC=C1C(=O)OC(C)(C)C
356 0.066666667 DJDLHULRSHAZHU-UHFFFAOYSA-N CC1=CC=C(C=C1)C(=O)C[N+]1=CC=CC=C1C
357 0.066666667 PBMSGIAEUSASCE-UHFFFAOYSA-N CC(C)(C)SCCCCCCCl
358 0.066666667 OQEKJZFTTUNKRZ-NEPJUHHUSA-N CC1(O)CCC(=O)C2(C)CCC(=O)C=C12
359 0.066666667 ZPNBYOYRTRJQBQ-UHFFFAOYSA-N COC1=C(OC)C=C(C(C)C=C)C(O)=C1
360 0.066666667 BQNSDTNTMCAHAC-UHFFFAOYSA-N CC1=CC=C(C(=O)C[N+]2=CC=CC=C2)C(C)=C1
361 0.066666667 MQTHRHQDRZPYGH-HEDQKTOPSA-N CC(C)(O)C=CC1=CC(=O)C(C)(O)CC1O
362 0.066666667 XANDRLFOMIFEFY-UHFFFAOYSA-N CC(C)C(O)C(=O)OCC1=CC=CC=C1
363 0.066666667 ROEPKPWUNHTCOL-UHFFFAOYSA-N COC(=O)C(C)(C)C1=CC=CC=C1OC
364 0.066666667 CHBJKIQNRSVFBW-MOVJSRMASA-N COc1ccc(C=CC(C)O)cc1OC
365 0.066666667 HHYOOLILMDESPS-UHFFFAOYSA-N CCOC(OCC)C1=CC=CC=C1C=O
366 0.066666667 KUFWTSNZJDTHQD-UHFFFAOYSA-N COC(=O)C1=CC=C(OC(C)(C)C)C=C1
367 0.066666667 WEOOJHUZRJSUAQ-ZETCQYMHSA-N COc1cc(O)c(C)c2CC(C)OCc12
368 0.066666667 YCVMFKRVGOAHAA-UHFFFAOYSA-N CCC(C)COC(=O)C1=CC=C(O)C=C1
369 0.066666667 LGPTVHABQNQBSK-UHFFFAOYSA-N CC(C)(COCC1=CC=CC=C1)C(O)=O
370 0.066666667 QIFZQSKMBSFFET-NSHDSACASA-N Cc1cc2OC(Cc2cc1O)C(C)(C)O
371 0.066666667 RRGVVWMIXUBORH-UHFFFAOYSA-N COC(=O)C1=CC(=C(O)C=C1)C(C)(C)C
372 0.066666667 VQMLPEHCSRHJSK-UHFFFAOYSA-N OCCCOC1=CC=CC=C1OCCCO
373 0.066666667 DCAJLZKKHXCTQS-UHFFFAOYSA-N COC1=C2CCCC(O)C2=C(OC)C=C1
374 0.066666667 DIHMPACCSOVKNI-UHFFFAOYSA-N CC1=CC=CC=C1OCC(CO)(CO)CO
375 0.066666667 VNGYPVYWLSMETA-UHFFFAOYSA-N CC(C)C(OC1=CC=CC(C)=C1)C(O)=O
376 0.066666667 IMBJQRVERAVKHV-UHFFFAOYSA-N CC(C)C(OC1=CC=CC=C1C)C(O)=O
377 0.066666667 KEJDYKMTNWEIAR-UHFFFAOYSA-N CCOC1=CC(=CC(OCC)=C1)C(C)=O
378 0.066666667 PDTXEOPUVZXZJR-UHFFFAOYSA-N COC1=CC=C(COCCCC=O)C=C1
379 0.066666667 IBLSRZXDJNZBQC-UHFFFAOYSA-N CCCOC1=C(C)C(OC)=C(C=O)C=C1
380 0.066666667 VRFHDEASKDWEHW-UHFFFAOYSA-N CCOC(=O)C1CC(=C)CC1C(=O)OCC
381 0.066666667 INLPMARGHPUMDP-UHFFFAOYSA-N CC1(C)OC(CO)C(O1)C1=CC=CC=C1
382 0.066666667 PUHCYTHGLBCWEA-UHFFFAOYSA-N CCCCOC1=CC=C(C=C1)C(=O)OC
383 0.066666667 GYFUKZCPECCHTB-UHFFFAOYSA-N CCOC1=C(OCC)C=C(C=C1)C(C)=O
384 0.066666667 JGFQBESXBJCPKQ-UHFFFAOYSA-N OCCCOC1=CC=C(OCCCO)C=C1
385 0.066666667 LPPITBJXYYCDEQ-UHFFFAOYSA-N CC(CC1=C(C)C=C(O)C=C1C)C(O)=O
386 0.066666667 AYTDWGYFYZIASM-UHFFFAOYSA-N CC(C)(C)C(=O)OC1=CC=C(CO)C=C1
387 0.066666667 JSHQXPUUAGGTDX-UHFFFAOYSA-N CCOC1=CC=CC(OCC)=C1C(C)=O
388 0.066666667 DWYCBTALKRDQJX-UHFFFAOYSA-N CC(C)(C)C(O)C1=CC=C2OCOC2=C1
389 0.066666667 LROUBCOBLAPPAT-UHFFFAOYSA-N CC(C)(C)[Si](C)(C)OCCCCl
390 0.066666667 PGBQLBXSVSRQPF-UHFFFAOYSA-N CCC(=O)CC1=CC(OC)=C(OC)C=C1
391 0.066666667 FFOPXTXCKNPWPB-UHFFFAOYSA-N CCCCOC1=C(C=O)C=C(OC)C=C1
392 0.066666667 WAAYJZPYIGJHBC-UHFFFAOYSA-N COC1=CC(C(C)C=C)=C(O)C(OC)=C1
393 0.066666667 VMDUYDPNEDZGBN-UHFFFAOYSA-N CCCC(=O)C1=CC(OC)=C(OC)C=C1
394 0.066666667 RODXSKYEWFTMHZ-UHFFFAOYSA-N CCOC1C2=C(OC1(C)C)C(O)=CC=C2
395 0.066666667 INLPMARGHPUMDP-UHFFFAOYSA-N CC1(C)OC(CO)C(O1)C1=CC=CC=C1
396 0.066666667 OZPXKDPPORMRFL-UHFFFAOYSA-N COC1=C(C)C(C=O)=C(OC)C(C)=C1C
397 0.066666667 NLDIABAZQRPFHD-UHFFFAOYSA-N CCOC1=C(C)C(OCC)=C(C=O)C=C1
398 0.066666667 FBCRUXRGQFLOMC-UHFFFAOYSA-N CC(C)(C)OC(=O)C#CC(=O)OC(C)(C)C
399 0.066666667 KYBVWWVRKOYDNI-UHFFFAOYSA-N CC1=CC=C(OCC(CO)(CO)CO)C=C1
400 0.066666667 NNWSPTNNCFFSLD-UHFFFAOYSA-N CC1=CC(OCC(CO)(CO)CO)=CC=C1
401 0.066666667 WLZGGIONBKZVGZ-UHFFFAOYSA-N CCOC1=NC(N)=NC2=C1N=NN2CC
402 0.066666667 RHMYRJHLIWCHPA-UHFFFAOYSA-N CCCC(c1c(O)cc(c(c1O)C)OC)O
403 0.066666667 OWSOZXBIUKEPTD-UHFFFAOYSA-N COC1=CC=C(C=C1)C(C(C)C)C(O)=O
404 0.066666667 YCQDLILZYDQXHA-UHFFFAOYSA-N CCC(C)(O)C(=O)OCC1=CC=CC=C1
405 0.066666667 DEYBTTQRVBVNIC-UHFFFAOYSA-N CCC(C)OC(=O)C1=CC=C(OC)C=C1
406 0.066666667 WUYDLFIACLRMNK-UHFFFAOYSA-N O=C1CCC(=O)OCC2CCCCC2CO1
407 0.066666667 OWVOHDKOANTMJU-UHFFFAOYSA-N CCOC(=O)C1CC=CCC1C(=O)OCC
408 0.066666667 TZCJVGQCSABBGD-UHFFFAOYSA-N CC(C)(C)C1=CC(OCC(O)=O)=CC=C1
409 0.066666667 JPAGXQONFKYUJT-UHFFFAOYSA-N COc1cc(cc(OC)c1C=O)C(C)C
410 0.066666667 HGZQAHCINBJQNC-UHFFFAOYSA-N COC1=CC=C(C=C1)C(=O)CC(C)(C)O
411 0.066666667 GBFXQDPBIPTONL-UHFFFAOYSA-N C1COCC2=CC(COCCO1)=CC=C2
412 0.066666667 XZHWJKLBQPDHOH-UHFFFAOYSA-N CC(COC(=O)c1ccc(cc1C)O)C
413 0.066666667 IHOLUJSPSHBEQZ-UHFFFAOYSA-N CC(COC(=O)c1ccc(c(c1)C)O)C
414 0.066666667 AOQQMPOCTZWDQA-UHFFFAOYSA-N CC(C)COC(=O)C#CC(=O)OCC(C)C
415 0.066666667 FQJHQHSLQXXWOC-UHFFFAOYSA-N COC1=CC(C=CC(C)(C)O)=C(O)C=C1
416 0.066666667 XANDRLFOMIFEFY-UHFFFAOYSA-N CC(C)C(O)C(=O)OCC1=CC=CC=C1
417 0.066666667 HVGSPGNDKJUCDF-UHFFFAOYSA-N COC1=CC(CC(C)=O)=C(OC)C=C1C
418 0.066666667 CSUCHWPVXAASIC-UHFFFAOYSA-N COC(OC)C(O)OCCC1=CC=CC=C1
419 0.066666667 FULAPGWCXVCLLQ-QJPTWQEYSA-N CCOC1CC(O)C(O)c2ccccc12
420 0.066666667 GQUKDKQTBYGADS-UHFFFAOYSA-N CC(COCC1=CC=CC=C1)OC(C)=O
421 0.066666667 NPZMMCKNDKZZRG-UHFFFAOYSA-N CCOC1(C)OCC(O1)C1=CC=CC=C1
422 0.066666667 HTMXMFARWHNJDW-UHFFFAOYSA-N CCOC(OCC)C1=CC=C(C=O)C=C1
423 0.066666667 BUKSCRKGJVCWGE-UHFFFAOYSA-N CCCCOC1=CC=CC=C1C(=O)OC
424 0.066666667 SCNHVTLMGVFFIL-UHFFFAOYSA-N CC(C)(C)C(SCCl)C(C)(C)C
425 0.066666667 XGNTYPRYQOSCIC-UHFFFAOYSA-N CCC(C)OC1=C(OC(C)CC)C(=O)C1=O
426 0.066666667 UGIREZQLXZTHDM-UHFFFAOYSA-N CC(C)COC1=C(OCC(C)C)C(=O)C1=O
427 0.066666667 LPPITBJXYYCDEQ-UHFFFAOYSA-N CC(CC1=C(C)C=C(O)C=C1C)C(O)=O
428 0.066666667 JDYDWDZDXITLLH-UHFFFAOYSA-N COC1(OCC(C)(C)O1)C1=CC=CC=C1
429 0.066666667 OBBAXLBCQZKWMF-UHFFFAOYSA-N CCOC(CC)C1=CC=C2OCOC2=C1
430 0.066666667 HEYDTJNTRKEGSO-UHFFFAOYSA-N COCOC1=C(OC)C=C(C=CC)C=C1
431 0.066666667 IBEWBOHAULIQJN-UHFFFAOYSA-N COC1=CC=C(COCC(C)C=O)C=C1
432 0.066666667 IFLFTVAARGTQDY-UHFFFAOYSA-N CCOC1=CC(C(C)=O)=C(OCC)C=C1
433 0.066666667 MQXABWKLNXOHIE-UHFFFAOYSA-N COC(=O)C1(CCCC=CCC1)C(=O)OC
434 0.066666667 KMIPJIHGWNMYRS-UHFFFAOYSA-N CC(C)(O)C(=O)OCCC1=CC=CC=C1
435 0.066666667 ZQWGJZVQPACQDS-UHFFFAOYSA-N COC1(OC)OC(C1C)C1=CC=CC=C1
436 0.066666667 ZQWGJZVQPACQDS-UHFFFAOYSA-N COC1(OC)OC(C1C)C1=CC=CC=C1
437 0.066666667 WIBRMGVVLZHLIF-UHFFFAOYSA-N COC1=CC(CCO)=C(OC)C=C1CCO
438 0.066666667 OWVOHDKOANTMJU-UHFFFAOYSA-N CCOC(=O)C1CC=CCC1C(=O)OCC
439 0.066666667 ISVZFUZDCJMMPQ-UHFFFAOYSA-N OC1CC(CCO1)OCC1=CC=CC=C1
440 0.066666667 NRBYGQOJCDABEZ-UHFFFAOYSA-N CC(CCO)OC1CCCC(=O)C1
441 0.066666667 XVDBFSJIRHTDCP-UHFFFAOYSA-N COC1=CC(OC)=C(CCC(C)=O)C=C1
442 0.066666667 JPBHGQAHCMRPCG-UHFFFAOYSA-N COC1=CC=C(C=C(OC)C1=O)C(C)C
443 0.066666667 OMHFRHWSNYVWCS-UHFFFAOYSA-N COC1=CC(C)=CC=C1OC(CO)C=C
444 0.066666667 VGNDQTDDMDZSAK-UHFFFAOYSA-N COC1=CC=C(C=C1)C(=O)OC(C)(C)C
445 0.066666667 RXMYZMPEZYHFHF-UHFFFAOYSA-O OC1=CC=C(CCC(=O)C[N+]#N)C=C1
446 0.066666667 XYUGHDKPANSXKV-UHFFFAOYSA-N CCCC(=O)OC(C)C1=CC=CC(O)=C1
447 0.066666667 BMEFRZLIWFNTMN-UHFFFAOYSA-N CC1=C(C=C(O)C=C1)C(=O)OC(C)(C)C
448 0.066666667 LRQNQHSEOIQDTL-SNAWJCMRSA-N COCC=Cc1ccc(OC)c(OC)c1
449 0.066666667 AOMKWJWWYDUSMF-UHFFFAOYSA-N COC1=CC=CC(CC(=O)C[N+]#N)=C1
450 0.066666667 XUAJROAIHNSLOO-UHFFFAOYSA-N COC1=CC(C(=O)C(C)C)=C(OC)C=C1
451 0.066666667 NGAJEWUVPCMBSA-UHFFFAOYSA-N CC(C)CC(=O)c1c(C)cc(O)cc1O
452 0.066666667 FBIGAJNVRFKBJL-UHFFFAOYSA-N CC(C)(C)C1=CC=C(OCC(O)=O)C=C1
453 0.066666667 WIAPLKVXMUJFPK-UHFFFAOYSA-N COCC1=CC=CC=C1C1(C)OCCO1
454 0.066666667 CHBJKIQNRSVFBW-UHFFFAOYSA-N COC1=C(OC)C=C(C=CC(C)O)C=C1
455 0.066666667 HJXARZMWFOEQTO-UHFFFAOYSA-N COC1=C(OC)C=C(C=CCCO)C=C1
456 0.066666667 PFVANFNOOVVFAN-UHFFFAOYSA-N C(OCC1=CC=CC=C1)C1COCCO1
457 0.066666667 RXOZTBURXHTHPR-UHFFFAOYSA-N COC1=C(OC)C(C(C)C)=C(C=O)C=C1
458 0.066666667 HCSJTMHTCWRRNB-UHFFFAOYSA-N COc1ccc(c(c1)O)C=CC(O)(C)C
459 0.066666667 XPFDTHXUAZHOHS-UHFFFAOYSA-N CCOCCOC(=O)C1=CC=C(C)C=C1
460 0.066666667 ZOXXODFRADWDHG-UHFFFAOYSA-N COC1=CC=C(COC(=O)C(C)C)C=C1
461 0.066666667 FXIDHMHMHWCHIM-UHFFFAOYSA-N CCC1=C(C)C(OC)=CC(OC)=C1C=O
462 0.066666667 WXQUGIVHDANZTM-UHFFFAOYSA-N COC1=C(C=C(C=C1)C(O)=O)C(C)(C)C
463 0.066666667 NFSYCDFGENYQIV-UHFFFAOYSA-N COC1(OC)C=CC(=O)C2=C1CCCC2
464 0.066666667 IXYPPMYIFGLKLY-UHFFFAOYSA-N CC(C)(C)C1=CC(CO)=C(O)C(C=O)=C1
465 0.066666667 PUENGTBOCOAFKL-UHFFFAOYSA-N COC1=C(C=CC(=C1)C(C)(C)C)C(O)=O
466 0.066666667 VRFHDEASKDWEHW-UHFFFAOYSA-N CCOC(=O)C1CC(=C)CC1C(=O)OCC
467 0.066666667 RKFAZBXYICVSKP-UHFFFAOYSA-N COc1cc(OC)c(C=CC)cc1OC
468 0.066666667 AKCJDZLLWVXNFU-UHFFFAOYSA-N CCOC(=O)C12CCC(CC1)(CC2)C(O)=O
469 0.066666667 DEUOTLGHQXNPJY-UHFFFAOYSA-N CCC1=CC=C(C=C1)C1=CC=C(C=C1)B(O)O
470 0.06557377 HYPAAZHXIYWJBO-UHFFFAOYSA-N COC(=O)CCCOCC1=CC=CC=C1
471 0.06557377 GNVIVNSQBJNUBC-UHFFFAOYSA-N CC1=C(O)C(C)=C(C)C(OCC2CO2)=C1
472 0.06557377 CMLDDNKJLLMIHQ-UHFFFAOYSA-N COCCC(OC)C(=O)C1=CC=CC=C1
473 0.06557377 PAYRKEMXCDWONN-UHFFFAOYSA-N CC(C)(O)C(O)CC(=O)C1=CC=CC=C1
474 0.06557377 LZNLGTWGIXTYMF-IUCAKERBSA-N C[C@@H]1OC(Cc2ccc(O)cc2)O[C@H]1C
475 0.06557377 CGPARFHPJHOJGS-PRANIUCASA-N CC(C)(O)C=CC1=CC(=O)C(O)CC1(C)O
476 0.06557377 CSMUJKWNNDUBDH-UHFFFAOYSA-N O=CCCCCOC1CCCCO1
477 0.06557377 RZAOUGUWSPFVFH-UHFFFAOYSA-N COC1=CC=C(C=C1)C1CC(C)(C)OO1
478 0.06557377 ZKMDFCVTJQLGIW-QPUJVOFHSA-N CCOC(C(C)O)c1cc(OC)ccc1O
479 0.06557377 JIPVGERXYWGOOY-UHFFFAOYSA-N CCCCC(=O)OC1=CC=CC=C1OC
480 0.06557377 PQCWHPORJRGOMC-UHFFFAOYSA-N CC(C)OC(=O)CC(O)C1=CC=CC=C1
481 0.06557377 VSHJVOQBBGHZMW-UHFFFAOYSA-N COC1=CC(CCC(C)=O)=C(OC)C=C1
482 0.06557377 NTXSNTMUQLZBJV-UHFFFAOYSA-N CC(CCOCC1=CC=CC=C1)C(O)=O
483 0.06557377 PDYPVRXNANFCNW-UHFFFAOYSA-N COC(=O)C1OC1(C)C1CC2CC1C=C2
484 0.06557377 PNFFZOWGUIYVJF-UHFFFAOYSA-N CC1(C)CC(=O)C(=C2CCCO2)C(=O)C1
485 0.06557377 FALDLHSSPVIMKL-UHFFFAOYSA-N COC(CCC(=O)C1=CC=CC=C1)OC
486 0.06557377 FIEOBSHFFQVFAH-UHFFFAOYSA-N CC(=O)CCCOC1(C)CCCO1
487 0.06557377 FPODCVUTIPDRTE-UHFFFAOYSA-N C=CCOC(=O)CCCCC(=O)OCC=C
488 0.06557377 GNVIVNSQBJNUBC-UHFFFAOYSA-N CC1=C(O)C(C)=C(C)C(OCC2CO2)=C1
489 0.06557377 FGBFWOSPOHGFLM-UHFFFAOYSA-N CC(C)CC(=O)OCC1=CC=C(O)C=C1
490 0.06557377 YONKEPVOPVCARG-UHFFFAOYSA-N CC1(CC2=CC=CC=C2)OCC(CO)O1
491 0.06557377 CSDPTDSQXVUMRM-UHFFFAOYSA-N CC(COC1CCCCO1)CC=O
492 0.06557377 BFGATQNXIXSNFD-UHFFFAOYSA-N O=C(CC1CCC1)OOC(=O)CC1CCC1
493 0.064516129 IXIIOTCCONXDNO-UHFFFAOYSA-N COC(=O)CC1=CC=C(OC(C)C)C=C1
494 0.064516129 XSVIVXBQBFMYCS-UHFFFAOYSA-N CCOC(=O)CCCOC1=CC=CC=C1
495 0.064516129 MNDLRZFXJPXXCG-UHFFFAOYSA-N CCC1(OCC(CO)O1)C1=CC=CC=C1
496 0.064516129 OBZICKNCNDJTLR-UHFFFAOYSA-N CCCCC1=CC(OCC(O)=O)=CC=C1
497 0.064516129 KUBGJBQPUOLZOL-UHFFFAOYSA-N COC(C)CC(=O)C1=CC=C(OC)C=C1
498 0.064516129 SOTIAHMDSABJAI-UHFFFAOYSA-N CC(OC(C)(C)C)C#CC1=CC(=O)OC1
499 0.064516129 CNGVNHIBFOQFDL-UHFFFAOYSA-N COCC(C)OC(=O)CC1=CC=CC=C1
500 0.064516129 VAYUJBYZNHHPGG-UHFFFAOYSA-O CC[N+]1=CC=C(\C=C\C2=CC=CC=C2O)C=C1
501 0.064516129 FGHFHLQGZJDPTJ-UHFFFAOYSA-N CC1(C)COC(OC1)C1=CC=CC=C1O
502 0.064516129 JNGDIBUNIQTGOX-UHFFFAOYSA-N COC(=O)CCCC1=CC=C(CO)C=C1
503 0.064516129 LBRMMZKQEMFFPV-UHFFFAOYSA-N CCOC1=CC=CC=C1COCC(O)CO
504 0.064516129 GKVBCWYTGXXKEL-UHFFFAOYSA-N COC(=O)CCCC1=CC(CO)=CC=C1
505 0.064516129 NTOIBZJBOAYNRO-UHFFFAOYSA-N CCOC1=CC=C(COCC(O)CO)C=C1
506 0.064516129 OYRVHVIORRBIOT-UHFFFAOYSA-N CCCOC(=O)CC(c1ccccc1)O
507 0.064516129 RUGMGYXXKKRBRJ-UHFFFAOYSA-N COC(C)CCOC(=O)C1=CC=CC=C1
508 0.064516129 ITYIEOMGPUUJPB-UHFFFAOYSA-N COCC(C)C(=O)C1=CC=CC=C1OC
509 0.064516129 LFNUBMNIGPZAQY-UHFFFAOYSA-N CCCOC(=O)OCCC=CCC
510 0.064516129 MJVSFLNPSOILRF-UHFFFAOYSA-N COC(=O)C1(CCC(C)=CC1C)C(=O)OC
511 0.064516129 YVFBFMHNQNFUHY-UHFFFAOYSA-N CC(O)C(F)(F)C=CCCC1=CC=CC=C1
512 0.064516129 IRNAEQYUWFFPFL-UHFFFAOYSA-N COC(=O)CCCC1=C(C)C=C(O)C=C1
513 0.063492063 CJEKVMFFIDFKAH-UHFFFAOYSA-N CCCC(=O)OCCOCC=CC
514 0.063492063 JGTRETARVZPHAI-UHFFFAOYSA-N CCC(=O)OC(C)COC1=CC=CC=C1
515 0.063492063 ZTSUTPAUKYZUKU-UHFFFAOYSA-N CCC1(C)OCC(COCC=C)O1
516 0.063492063 PGFGQZTWEGYCRM-MDCNRGEUSA-N CC=CCCC1(O)CC(O)CCO1
517 0.063492063 YTEUQBITWZQTFH-UHFFFAOYSA-N CCC1OC(OC(=O)CC(C)C)C=CC1=O
518 0.063492063 KMPFAFQBQPRZSB-UHFFFAOYSA-N CCOCCOC(=O)CC1=CC=CC=C1
519 0.063492063 RLDSVAQNYOQXKX-UHFFFAOYSA-N CCOCC1COC2(CCCC2)O1
520 0.063492063 DAWRYOIISBJZES-UHFFFAOYSA-N CCC=CCC(OC(=O)CCC)O
521 0.063492063 FLSDNFVIBCDRAP-UHFFFAOYSA-N C=CCC1(CCC2(OCCO2)C=C1)C=O
522 0.063492063 BANBEJVSLPOVCM-UHFFFAOYSA-N COC(=O)C1=CC=C(CC(C)CO)C=C1
523 0.063492063 OOZDRLVUFHSKIQ-UHFFFAOYSA-N CCCC(=O)OCCOC1=CC=CC=C1
524 0.063492063 PCUKYVLYDLMDJF-UHFFFAOYSA-N CCCC=C1OC(=O)C2C1(O)CCC=C2
525 0.063492063 SLAKQTCFPPHFEF-UHFFFAOYSA-N CCOC(=O)OCCCC1=CC=CC=C1
526 0.063492063 GSDBHGJTOJDOSJ-UHFFFAOYSA-N CC(=O)CC(C)(C)C1OCCCO1
527 0.0625 TYDNIGLSKOILTL-UHFFFAOYSA-N CCOC(=O)C1(CC(C)=O)CCCCC1=O
528 0.0625 KLPBEXRQJBKPDM-UHFFFAOYSA-N OC(=O)CC1CCC(=O)C1CC=CC(O)C
529 0.0625 ABVWLSXBNQRGRR-UHFFFAOYSA-N CC(C=CCCC1=CC=CC=C1)C(O)(F)F
530 0.0625 ZZMNLWUZQINCNM-UHFFFAOYSA-N CCC(=O)CC(O)C1=CC=C(OC)C=C1
531 0.0625 AQBBQSRPAFCWSA-UHFFFAOYSA-N CCOC(=O)CC(=C)C(=C)CC(=O)OCC
532 0.0625 OXOSPEDXQIXGNW-UHFFFAOYSA-N COC(=O)C=CCCCCC=CC(=O)OC
533 0.0625 DHBNUOWTDOEHOT-UHFFFAOYSA-N COC(=O)C(C(C)C1=CCCC1)C(=O)OC
534 0.0625 VEWIMVJKELSRSO-UHFFFAOYSA-N CCOC(=O)CC1(O)CCCCC1
535 0.061538462 KLPBEXRQJBKPDM-DIALRVQJSA-N CC(O)C=C/CC1C(CC(=O)O)CCC1=O
536 0.061538462 ZRIOISYGDYRQIK-MUQFKOFTSA-N OC(=O)CCCC=CCC=CC=CC=O
537 0.061538462 OWMZXJSDPVOPMO-UHFFFAOYSA-N C=CC(CC(C(C(=C)C)O)O)(O)C
538 0.061538462 SLHGRJUJOGVLOI-UHFFFAOYSA-N CC1CC(C)OC(O1)C(C)=CCO
539 0.061538462 SLHGRJUJOGVLOI-UHFFFAOYSA-N CC1CC(C)OC(O1)C(C)=CCO
540 0.061538462 KLPBEXRQJBKPDM-VFERKYTESA-N C(C[C@H]1[C@@H](C/C=C\C(O)C)C(=O)CC1)(=O)O
541 0.061538462 KLPBEXRQJBKPDM-JQQSAOSDSA-N CC(O)C=C/CC1C(CC(=O)O)CCC1=O
542 0.061538462 ZRIOISYGDYRQIK-UHFFFAOYSA-N OC(=O)CCCC=CCC=CC=CC=O
543 0.061538462 NINWVMLGFHJLIF-UHFFFAOYSA-N C=CCOCCCCC(=O)OCC
544 0.061538462 QKLQQLIQCZVCLR-JOYOIKCWSA-N CCC[C@]12OC(=O)C[C@H]1C(=O)C(=C2C)C
545 0.060606061 XDRJUCRYBRMJMD-UHFFFAOYSA-N C=CC(CC=C(C(O)(C)C)O)(O)C
546 0.060606061 PNORXTMXJGBDBP-UHFFFAOYSA-N CCOC(C)OCCCC#CCO
547 0.060606061 RFRYXFRKUVRHCR-UHFFFAOYSA-N COC(=O)C(C1CCCC=C1C)C(=O)OC
548 0.060606061 XMPCJVQMSDZJJS-UHFFFAOYSA-N CCCC=CC(O)CC(=O)OCC
549 0.060606061 UUMWBQSWKYTAJH-ZYHUDNBSSA-N CC(=CCC1(C=C(CO)CC1O)C(=O)O)C
550 0.060606061 YPTMNRYBEHQCHB-UHFFFAOYSA-N COC(=O)C(C1CCCC(C)=C1)C(=O)OC
551 0.060606061 HAZYNVJDIVNZHL-UHFFFAOYSA-N OCC(CC(=O)O)CCC=C(C)C
552 0.060606061 UUMWBQSWKYTAJH-CMPLNLGQSA-N CC(=CCC1(C=C(CO)CC1O)C(=O)O)C
553 0.060606061 PHRBKVUEDKYEPR-UHFFFAOYSA-N CC(=O)OCCCCC1CCCO1
554 0.060606061 LRHBYJNYIPUJIH-VMPITWQZSA-N OC/C(=C/C(CC(C=C)(O)C)O)/C
555 0.060606061 STXSZHWBOZRSBP-UHFFFAOYSA-N CC(=O)OC(CCC=C)=C1CCCC1=O
556 0.060606061 OXDMUQPALGIPQU-UHFFFAOYSA-N C=CC(C(CC(C(=C)C)O)O)(O)C
557 0.059701493 GEWIRNPCVKWKGK-UHFFFAOYSA-N O=C1CCC2(CC1)OOC1(CCCCC1)O2
558 0.059701493 HQLCFTVXUTVSQW-UHFFFAOYSA-N CC(C)OC(=O)C#CCOC1CCCCO1
559 0.059701493 YKSXTAMHPKMCMP-UHFFFAOYSA-N C=CCCCOCCC(=O)OCC
560 0.058823529 QWXDQLVEIQFRFG-UHFFFAOYSA-N CCCC(=O)C1=C(O)C(=C(CC1O)OC)C
561 0.058823529 QOIZORNUTPHDSB-NTMALXAHSA-N CCOC(=O)C=C1CCC(CC1)OC(C)=O
562 0.058823529 NPOWVPUFOXQZBW-UHFFFAOYSA-N COC1CCC2(CCC(O)CC2)O1
563 0.058823529 ZBGCABLQOHOVGE-UHFFFAOYSA-N O=C1C=C(OCCC2CCCCC2)C1=O
564 0.058823529 KBYAFYLETAZNOH-UHFFFAOYSA-N CCOC(=O)C=CCC(O)C(C)C
565 0.058823529 UCRSHPUEQDYWPY-UHFFFAOYSA-N CC(CC(=O)O)CCC(=C(C)C)O
566 0.058823529 LPFSDPIBVCDKGO-UHFFFAOYSA-N CC(=O)CC(=O)OCCOC1CCCC=C1
567 0.058823529 ZRMQYFOJTJCUTO-UHFFFAOYSA-N CCOC(=O)C=CCC(C=C)C(=O)OCC
568 0.057971014 WQHFKOVFPJSJFK-KAHVNNPJSA-N CC(=C/CC=C(C)/[C@H](O)CO)CO
569 0.057971014 UFMOCXQUVYCQRG-UHFFFAOYSA-N OCC(=CCCC1(C)OC1CO)C
570 0.057142857 AVHUKOKCEKMPRY-UHFFFAOYSA-N CC(=O)OC1=CC(C)(O)C(C=C1C(C)C)O
571 0.056338028 RZGFUGXQKMEMOO-BSANDHCLSA-N C1CC(=O)[C@@H]([C@H]1CC(=O)O)C/C=C\CCO
572 0.056338028 AFHDYMGMZUYZQT-UHFFFAOYSA-N CCCC1CCC(O1)=C1C(=O)CCC1=O
573 0.056338028 RZGFUGXQKMEMOO-SLHCBHIOSA-N OCCC=C/CC1C(CC(=O)O)CCC1=O
574 0.056338028 AFHDYMGMZUYZQT-UHFFFAOYSA-N CCCC1CCC(O1)=C1C(=O)CCC1=O
575 0.056338028 RZGFUGXQKMEMOO-UHFFFAOYSA-N OCCC=CCC1C(CCC1=O)CC(=O)O
576 0.056338028 RZGFUGXQKMEMOO-SZXTZRQCSA-N C(C[C@@H]1[C@H](C/C=C\CCO)C(=O)CC1)(=O)O
577 0.056338028 ZVTVAYDQNCOAMP-UHFFFAOYSA-N CCC1=CC(CC(C1)C(=O)OC)OC(C)=O
578 0.056338028 BMISGXGRFJIXOI-UHFFFAOYSA-N COC(=O)C1C(C)C(=O)OC11CCCCC1
579 0.056338028 AFHDYMGMZUYZQT-QMMMGPOBSA-N CCCC1CCC(=C2C(=O)CCC2=O)O1
580 0.056338028 RZGFUGXQKMEMOO-BSANDHCLSA-N C1CC(=O)[C@@H]([C@H]1CC(=O)O)C/C=C\CCO
581 0.056338028 AFHDYMGMZUYZQT-MRVPVSSYSA-N CCCC1CCC(=C2C(=O)CCC2=O)O1
582 0.055555556 RALFHOGSWQQLKY-UHFFFAOYSA-N CC(C)=CCCC(=C)C(CC(O)=O)C(O)=O
583 0.055555556 KSTGEJXIDQMMKZ-UHFFFAOYSA-N CC(=C)CCC(C)=CC1CC(=O)OC1=O
584 0.054794521 KVCMXBFAHJJMHZ-UHFFFAOYSA-N O=CC=C(CCC=C(C(CC(=O)O)O)C)C
585 0.053333333 GLWRGCSLWSWZTJ-OIBJUYFYSA-N CC(C)CC(C)C(O)C1=C(C)C(=O)OC1=O
586 0.053333333 FOLYFQOGASVUKQ-UHFFFAOYSA-N CCCCC1OC(=O)C(C1CCC=O)C=O
587 0.033333333 VDARBCCMTDKLBW-ZJUUUORDSA-N C[C@H]([C@H](C)O)C(=O)OCC1=CC=CC=C1
588 0.033333333 VDARBCCMTDKLBW-UWVGGRQHSA-N C[C@@H]([C@H](C)O)C(=O)OCC1=CC=CC=C1
589 0.033333333 KGKUFUAVDRILEF-UHFFFAOYSA-N COC(=O)C1=C(C)C=CC(C(C)C)=C1O
590 0.033333333 BOTDANWDWHJENH-UHFFFAOYSA-N CCO[Si](OCC)(OCC)OCC
591 0.033333333 JXQCUCDXLSGQNZ-UHFFFAOYSA-N CC1=C(C(O)=O)C(O)=C(C=C1)C(C)(C)C
592 0.033333333 PCRVJYBBMMROET-UHFFFAOYSA-N CN(C)c1ccc(CC(C)(C)N)c(Cl)c1
593 0.033333333 ZNSSPLQZSUWFJT-UHFFFAOYSA-N CCCCCOC(=O)C1=CC=C(O)C=C1
594 0.033333333 ZNRGBDFDRJYSSK-UHFFFAOYSA-N CC(=O)CC1=C(O)C(C)=C(C)C(O)=C1C
595 0.033333333 HVIYWLGVHHVGKB-UHFFFAOYSA-N CCCCC(O)C1=CC=C2OCOC2=C1
596 0.033333333 HFSGWDZFNVDYJK-UHFFFAOYSA-N CCC(C)OC(=O)C(O)C1=CC=CC=C1
597 0.033333333 LCMNCRZMVCRJNZ-UHFFFAOYSA-N CCC(C)COC(=O)C1=CC=CC=C1O
598 0.033333333 PCMWUCSZPOCURV-UHFFFAOYSA-N CN1N=CC2=C(N)N=C(NCCO)N=C12
599 0.033333333 ATRXZVTXBSGFHZ-UHFFFAOYSA-N COC1=C(OC)C=C(CC(C)C=O)C=C1
600 0.033333333 IKXINYCBBARROR-UHFFFAOYSA-N CCCCN1N=NC2C1=NC(N)=NC2=O
601 0.033333333 SDCCJOGFKKGOBC-UHFFFAOYSA-N COC1=CC(C)=C(CCCC(O)=O)C=C1
602 0.033333333 NGVNZVCESYXGTF-UHFFFAOYSA-N CCCOC(=O)C1(O)CCCCC1
603 0.033333333 CVHITWPBDVBDIQ-UHFFFAOYSA-N CCC1CCC2=C(C1)C(=O)C(CO)=CO2
604 0.033333333 DQTMUMLMQOJHCI-UHFFFAOYSA-N OC(=O)CCCCCC1=CC=C(O)C=C1
605 0.033333333 CAVDELRVTSRILW-UHFFFAOYSA-N CCCC(O)CC[Si](C)(C)CCl
606 0.033333333 MEPOOZLETHNMSR-UHFFFAOYSA-N CCCC(=O)OCC1=CC=C(OC)C=C1
607 0.033333333 RANVDUNFZBMTBK-UHFFFAOYSA-N CCCCCOC(=O)C1=CC=CC=C1O
608 0.033333333 VTCXHRGIOJRRBP-UHFFFAOYSA-N CC1(F)CC1(C1=CC=CC=C1)C1=CC=CC=C1
609 0.033333333 SYRVWXFZYGDVTF-UHFFFAOYSA-N CC(C)C1=CC(O)C(C)(O)CC1O
610 0.033333333 HUHXLHLWASNVDB-UHFFFAOYSA-N C1CCC(OC2CCCCO2)OC1
611 0.033333333 DJZFWIANWGTBBQ-UHFFFAOYSA-N C[Si](C)(C)OCCCCCCCl
612 0.033333333 YRYCLVQMRDJBRL-UHFFFAOYSA-N COC(=O)C12CCCCC1=CC(=O)CC2
613 0.033333333 QWXBQKDUQJHCEZ-UHFFFAOYSA-N COC1=C(CCCC(O)=O)C=C(C)C=C1
614 0.033333333 NUKFKPKZNHUBOR-UHFFFAOYSA-N CC(C)C(OCC1=CC=CC=C1)C(O)=O
615 0.033333333 MJTPMXWJHPOWGH-UHFFFAOYSA-N CC(C)C(=O)OCCOC1=CC=CC=C1
616 0.033333333 PMGCQNGBLMMXEW-UHFFFAOYSA-N CC(C)CCOC(=O)C1=CC=CC=C1O
617 0.033333333 NOOYZCFJVKLILW-UHFFFAOYSA-N CC(C)C1NC(C)SC(C)S1
618 0.033333333 VKNKFXJFQVTQKD-UHFFFAOYSA-N CC1(C)OC2(C)OC1(C)OC2(C)C
619 0.033333333 JHYLUAZDEONDSF-UHFFFAOYSA-N CCCCOC(=O)C#CC(=O)OCCCC
620 0.033333333 FFQWICNPGKKCPH-UHFFFAOYSA-N COC1=C(O)C=C2C(O)CCCCC2=C1
621 0.033333333 JOHVKKWWCVUTAR-UHFFFAOYSA-N COC1=C(O)C=C2CCCCC(O)C2=C1
622 0.033333333 PQCCYNQTAVKUEL-UHFFFAOYSA-N COC1=CC=CC(=C1)C(C)(C)CC(O)=O
623 0.033333333 JKOOQHHVGNNNGK-UHFFFAOYSA-N CCOC1(C)OC2CCCCC2O1
624 0.033333333 LFQSLLJGDHNKAR-UHFFFAOYSA-N COC1=CC=C(C=C1)C(C)(C)CC(O)=O
625 0.033333333 DSIBRHDTGCDPAC-UHFFFAOYSA-N CC(=O)OC1=CC=C(O)C(=C1)C(C)(C)C
626 0.033333333 FUGFZEHHDRLUAC-UHFFFAOYSA-N CC1=NN(CCO)C2=NC(N)=NC(N)=C12
627 0.033333333 BGPOHJSGSYVQSU-UHFFFAOYSA-N COC1=CC=C(CCCCC(O)=O)C=C1
628 0.033333333 KCJKXFCWFACLFX-UHFFFAOYSA-N CC(C)(C)C(=O)OCC1CCCO1
629 0.033333333 HLBPLFQBIHUOAS-UHFFFAOYSA-N COC1=C(OC)C(=CC=C1)C(O)CC=C
630 0.033333333 AIFGNPOVOGXDOJ-UHFFFAOYSA-N CCN(CC)C(=S)SC(C)C
631 0.033333333 VJNBJINFTPXQML-UHFFFAOYSA-N CC12COC(C)(CC(C)(C)OC1)O2
632 0.033333333 QLSUGJQAAUGJHE-UHFFFAOYSA-N CC(C)OCCOC(=O)C1=CC=CC=C1
633 0.033333333 CSSRHTDXZIBTMI-UHFFFAOYSA-N CCCCOC1=C(OC)C=CC(C=O)=C1
634 0.033333333 AIAGRBSXKXJZFB-UHFFFAOYSA-N COC1=C(OCC(C)C)C=CC(C=O)=C1
635 0.033333333 KSHVDKDQYBNSAN-UHFFFAOYSA-N CC(C)CCOC(=O)C1=CC=C(O)C=C1
636 0.033333333 HHHGHRABZLIUAT-UHFFFAOYSA-N CCC1=CC=C(OC(C)(C)C(O)=O)C=C1
637 0.033333333 BVMJEFFWDAOAAU-UHFFFAOYSA-N CC1=C(C)C(OC(C)(C)C(O)=O)=CC=C1
638 0.033333333 IOZUQIUNWVMZDN-UHFFFAOYSA-N CC1=CC(OCCCC(O)=O)=CC(C)=C1
639 0.033333333 VDQRSBASPLRAOM-UHFFFAOYSA-N CCCCOC1=C(OC)C=C(C=O)C=C1
640 0.033333333 KHBZMSZIDSFMDY-UHFFFAOYSA-N CC(C)C1=C(C)C=C(OCC(O)=O)C=C1
641 0.033333333 VUGWJDGEPZNBKZ-UHFFFAOYSA-N COC1=C(OCC(C)C)C=C(C=O)C=C1
642 0.033333333 DRIHIJXHHLHRAL-UHFFFAOYSA-N COC(=O)C1CC(C)=C(C)CC1C(=O)OC
643 0.033333333 HDOVTVDGSLEUSK-UHFFFAOYSA-N COC(=O)C12CCC(CC1)(CC2)C(=O)OC
644 0.033333333 DARGUPSDBIBHDD-SNVBAGLBSA-N COC(C=C)c1ccc(OC)c(OC)c1
645 0.033333333 XJEYJUGDHHMEKL-UHFFFAOYSA-O CC[N+]1=CC=CC=C1\C=C\C1=CC=C(O)C=C1
646 0.033333333 ZCGVVQPQXLHSRF-UHFFFAOYSA-N COC(Cc1ccc(OC)c(OC)c1)OC
647 0.033333333 SMYWKSLAJMPFSS-UHFFFAOYSA-N OC(=O)CCCCCc1ccccc1O
648 0.033333333 AMFQZVLREQJRQU-UHFFFAOYSA-N CCC(C)C1=CC=C(OCC(O)=O)C=C1
649 0.033333333 KFSWONZYRSVJJQ-UHFFFAOYSA-N CCCCOC1=C(C=O)C=CC=C1OC
650 0.033333333 BMOJSFLDEOZWKM-UHFFFAOYSA-N CCCCCCCCS(=O)(=O)CO
651 0.033333333 PNWGQBBWAMFZBY-UHFFFAOYSA-N CCC(OC1=CC=C(C)C(C)=C1)C(O)=O
652 0.033333333 WJLNDRKSXLMBKK-UHFFFAOYSA-N NC1=NN(CC2=CC=CC=C2F)C=C1
653 0.033333333 SFOKRXGUVAFIIW-UHFFFAOYSA-N CN(C)P(=O)(CC1=CC=CC=C1)N(C)C
654 0.033333333 WPFOUMKVNYDAOU-UHFFFAOYSA-N CC1=CC(C(O)=O)=C(O)C(=C1)C(C)(C)C
655 0.033333333 GSBPRYYMPSYZPX-BBBLOLIVSA-N CC(C)C1(O)CC(O)C(C)(O)C=C1
656 0.033333333 XSSOJMFOKGTAFU-UHFFFAOYSA-N C=CCOCCOCCOCC=C
657 0.033333333 BUKCGKDZLAXATA-UHFFFAOYSA-N OC1=CC=CC=C1CNC1=NNN=N1
658 0.033333333 ANNCTEFTJPKYBJ-UHFFFAOYSA-N CC1OC(C)(OC1C)C1=CC=CC(O)=C1
659 0.033333333 LGMKFKSSLVELLO-STBQQDIQSA-N CCCC1OC(=O)CCCC=CC(=O)C1O
660 0.033333333 GSBPRYYMPSYZPX-AEJSXWLSSA-N CC(C)C1(O)CC(O)C(C)(O)C=C1
661 0.033333333 HXNWRKOKHLXUQN-UHFFFAOYSA-N CC(C)(C)OCC1=CC=C(C=C1)C(O)=O
662 0.033333333 PYKAZTXRZOPYIQ-UHFFFAOYSA-N COC1=C2CCC(O)CC2=C(OC)C=C1
663 0.033333333 BOGHOPOWYRJNBZ-UHFFFAOYSA-N CC(N=NC1=NC=CC(C)=N1)C1=CC=CC=C1
664 0.033333333 GYDPEDDJLLAVIV-UHFFFAOYSA-N C1COC2(CCC=CCCC22OCCO2)O1
665 0.033333333 VSZLGEHZLXBMON-UWVGGRQHSA-N CC(C)(O)C1(O)CCC(C)(O)C=C1
666 0.033333333 SZGAVUCTCNHBFV-UHFFFAOYSA-N C[SiH](C)[Si](C)(C)C1=CC=C(C)C=C1
667 0.033333333 XOPASDJNVTZHCV-UHFFFAOYSA-N NC1=NN(CC2=CC(F)=CC=C2)C=C1
668 0.033333333 KSFMZAWHPAXTJY-UHFFFAOYSA-N CCC(OC1=CC=CC(C)=C1C)C(O)=O
669 0.033333333 NPBHFKYMZPKJEO-UHFFFAOYSA-N CCCCOCC1=CC2=C(OCO2)C=C1
670 0.033333333 KJWBACOFHDCTDI-UHFFFAOYSA-N OC(=O)CCCCCOC1=CC=CC=C1
671 0.033333333 ZNFBLQHZFSLYQB-UHFFFAOYSA-N CC1(C)COB(OC1)C1=CC=CC=C1F
672 0.033333333 MXXWSDBAURXMNQ-UHFFFAOYSA-N OC(=O)CCCCOCC1=CC=CC=C1
673 0.033333333 VGEQZPKAGFDVHW-UHFFFAOYSA-N COC1=CC=CC(CCCCC(O)=O)=C1
674 0.033333333 SYRVWXFZYGDVTF-BBBLOLIVSA-N CC(C)C1=CC(O)C(C)(O)CC1O
675 0.033333333 ZUDZHKHQUUSAOY-UHFFFAOYSA-N COC1=CC(C(CO)CO)=C(OC)C=C1C
676 0.033333333 RVTJUTXCUYSHAZ-UHFFFAOYSA-N COc1ccc(CCC(=O)C)cc1OC
677 0.033333333 QRGXNNLNKJPFIX-LBPRGKRZSA-N CC(=O)OCC(C)(O)c1ccc(C)cc1
678 0.033333333 GCHRRTCCQMRCML-UHFFFAOYSA-N COCC1=C(OC)C=CC(OC)=C1COC
679 0.033333333 GWWSSPCPSWVJRZ-UHFFFAOYSA-N CC1(C)COB(OC1)C1=CC=C(F)C=C1
680 0.033333333 WRTPVONNQPWNRH-UHFFFAOYSA-N CCC(C)C(=O)OC(=O)C(C)CC
681 0.033333333 AVGVEDVEFAVKDF-UHFFFAOYSA-N COC(OC)C1=CC(=CC=C1)C(OC)OC
682 0.033333333 OWBUYSQOBLYANO-UHFFFAOYSA-N CCCN1C=NC2=C1C1=CC=CC=C1N=C2N
683 0.033333333 IBRWTCISGCXHQZ-UHFFFAOYSA-N COc1cc(CCCO)cc(OC)c1OC
684 0.033333333 YTROBKHFMTWMQD-UHFFFAOYSA-N CC(C)(C)C(=O)OCOC1=CC=CC=C1
685 0.033333333 NHBUFOXGCPTIOH-UHFFFAOYSA-N CCC(O)C1=CC(OC)=C(OC)C=C1OC
686 0.033333333 BLPPMRPCYSNRGW-RNLVFQAGSA-N CCCC1SC(C)NC(C)S1
687 0.033333333 NVJIPXOAKYNFFE-UHFFFAOYSA-N COC1=C(OC)C(OC)=C(CCCO)C=C1
688 0.033333333 OUIAYMYHBTUCQR-YWNRKNDBSA-N CC=C[C@H](O)Cc1cccc(O)c1CO
689 0.033333333 WVWUIXUDPBZIMS-UHFFFAOYSA-N CC(C)(C)C(O)C1=CC=C(C=C1)C(O)=O
690 0.033333333 SLDUUYIXPMPEDL-UHFFFAOYSA-N OCC(CO)(CO)COCC1=CC=CC=C1
691 0.033333333 QMOSHVCKILKDCK-UHFFFAOYSA-N OCCCCCC1=CC2=C(OCO2)C=C1
692 0.033333333 VIHQCQCJHNQRNB-UHFFFAOYSA-N [H]C12CCC([H])(CC1C(=O)OC)C(C2)C(=O)OC
693 0.033333333 HMXKEWLXADANFO-UHFFFAOYSA-N CCC1=CC=[N+](CC(=O)C2=CC=CC=C2)C=C1
694 0.033333333 NARNIMIEACDAJB-UHFFFAOYSA-N CC1OC(OC2=CC=CC=C2)OC1(C)C
695 0.033333333 LNPONCGOKNIEJA-UHFFFAOYSA-N CCCCCCCCS(=O)(=O)OC
696 0.033333333 IXEADLVCSJIVBH-UHFFFAOYSA-N CCC1=CN=C2C(=O)N=C(N)NC2=N1
697 0.033333333 BOLYAZAICFKNFX-UHFFFAOYSA-N CCC1=CN=C2NC(N)=NC(=O)C2=N1
698 0.033333333 DNJBBPXAPYDPPP-UHFFFAOYSA-N CCCCC1=C(C(O)=O)C(OC)=CC=C1
699 0.033333333 PHFLAYUNRMBPDC-UHFFFAOYSA-N CC(C)OC(=O)C(C)OC1=CC=CC=C1
700 0.033333333 CSJQLIMNCLFPLZ-UHFFFAOYSA-N COC1=C(C=CC(=C1)C(O)=O)C(C)(C)C
701 0.033333333 JOIVROSZNXEXOH-UHFFFAOYSA-N C[Si](C)(CC1=CC=CC=C1)C1=CC=CC=C1
702 0.033333333 HLMNIITWIKSHIS-UHFFFAOYSA-N CCOC1(CCCCC1=O)OCC
703 0.033333333 HGTIKPGYPWMXIH-UHFFFAOYSA-N CN(C)C(=PC1=CC=CC=C1)N(C)C
704 0.033333333 VGUIDVOAJKITDB-MRVPVSSYSA-N COCc1c(OC)c(C)c(O)cc1[C@@H](C)O
705 0.033333333 ZGZIGCKJKGNEIE-UHFFFAOYSA-N CCCOC1=C(OC)C=C(C=C1)C(C)=O
706 0.033333333 VRTGDGMAJKAYQW-UHFFFAOYSA-N COC(=O)C(CCC(C)O)[N+]([O-])=O
707 0.033333333 GFBOYCVDBGFJFT-UHFFFAOYSA-N CC(C)(C)OC1=C(OC(C)(C)C)C(=O)C1=O
708 0.033333333 DZXBQKUZGYIEEZ-UHFFFAOYSA-N CCCCCOC1=CC(O)=C(C=O)C=C1
709 0.033333333 UGAPJCRRFROQND-UHFFFAOYSA-N [H]C12CC(OC(=O)C(C)(C)C)C([H])(CC(=O)C1)O2
710 0.033333333 RTPLKFWXBGJNCK-UHFFFAOYSA-N CC(C)(C)C(=O)COC1=CC=C(O)C=C1
711 0.033333333 KGXJGLWCNAGVOS-AEJSXWLSSA-N CC(=O)OC1C=C(C)C2C(=O)C1C2(C)C
712 0.033333333 FNDWCHQNWWTVFA-UHFFFAOYSA-N COC(OC)C1=CC=CC=C1C(OC)OC
713 0.033333333 ZXRZTYYXLVSFMP-LURJTMIESA-N CC1Cc2c(C)c(O)c(C)c(O)c2CO1
714 0.033333333 KVNMVWDAQWIXDK-UHFFFAOYSA-N COC(=O)C12CCC(C1)(CCC2)C(=O)OC
715 0.033333333 YXXNCVFJECWRRF-UHFFFAOYSA-N CCOC(=O)C(=C)CCC(=C)C(=O)OCC
716 0.033333333 HBCACYOKGFXCMQ-UHFFFAOYSA-N CC(C)C(C)(C)[Si](C)(C)OCCl
717 0.033333333 DIWFDYWHQAEIMY-UHFFFAOYSA-N COC1=C(OC)C=C(C=C1)C(C)C(C)=O
718 0.033333333 QDDBVZBZUZGBKH-UHFFFAOYSA-N CC(=O)C1=CC(=C(O)C=C1O)C(C)(C)C
719 0.033333333 FZJPYAFFYUYIEP-UHFFFAOYSA-N O=C1N2CCCN=C2NC2=C1NC=N2
720 0.033333333 FUTSRKUYVFCLHC-SECBINFHSA-N CC(COC(=O)C)c1ccc(C)cc1O
721 0.033333333 BOTDANWDWHJENH-UHFFFAOYSA-N CCO[Si](OCC)(OCC)OCC
722 0.033333333 WCDRLGQJOBXVNS-UHFFFAOYSA-N C[N+]1=CC=C(CC2=CC=CC=C2)CC1
723 0.033333333 CEMWDKOEAHBYQZ-UHFFFAOYSA-N CCC(OC1=CC(C)=CC(C)=C1)C(O)=O
724 0.033333333 RVEZNIXHGFAPNQ-UHFFFAOYSA-N CC(O)COC1=CC(OCC(C)O)=CC=C1
725 0.033333333 SXLIQMIWVJOKLW-UHFFFAOYSA-N CC(=O)CC(=O)CCCCC(=O)CC(C)=O
726 0.033333333 VIZHEHGQHCKXBS-UHFFFAOYSA-N CCCC(C)OC(=O)C1=CC=C(O)C=C1
727 0.033333333 PFAOCCHUFUFDJZ-UHFFFAOYSA-N OCC1(COCC2=CC=CC=C2)COC1
728 0.033333333 PDTUUOTWDJKLSZ-UHFFFAOYSA-N COC1=C(OC(C)C)C=C(C=C1)C(C)=O
729 0.033333333 IBNFOXCGDBXGSV-UHFFFAOYSA-N CC(C)c1ccc(C)c(OC(=O)C)c1O
730 0.033333333 PAXBEXJJMTYDKY-UHFFFAOYSA-N COC1=C(OC(C)C)C=CC(=C1)C(C)=O
731 0.033333333 GWLMUYHSINLECC-UHFFFAOYSA-N CCCCCOC(=O)C1=CC(O)=CC=C1
732 0.033333333 OXBJOSLDTHIGOB-UHFFFAOYSA-N COC1=C(C=CC(C)=C1C(O)=O)C(C)C
733 0.033333333 ANUDSEOIZANOCX-UHFFFAOYSA-N COC1=C(O)C=CC(CC(C)(OC)OC)=C1
734 0.033333333 LGMKFKSSLVELLO-UHLPNAGUSA-N CCCC1OC(=O)CCCC=CC(=O)C1O
735 0.033333333 GVTXXBQOYKUQLV-UHFFFAOYSA-N CC(C=C)C1=CC=C(C=C1)C1=CC=C(F)C=C1
736 0.033333333 UOPQFWFWESSERS-UHFFFAOYSA-N CC(O)COC1=CC=C(OCC(C)O)C=C1
737 0.033333333 HLWKDCMKTGMQNT-UHFFFAOYSA-N CCC(C)OC1=CC=C(C=O)C=C1OC
738 0.033333333 HCIIEBVVJVAHGY-UHFFFAOYSA-N FC1=C2CCCC3=C2C2=C(CCCC2=C1)C=C3
739 0.033333333 GSNZRKKZTDECQE-UHFFFAOYSA-N COc1cc(CCCC(=O)C)ccc1O
740 0.033333333 IMTIUMUFRIOHJR-UHFFFAOYSA-N COC1=C(C)C(OC)=C(O)C(CC=C)=C1
741 0.033333333 VBCKYDVWOPZOBA-UHFFFAOYSA-N C(OCC1CCCO1)C1CCCO1
742 0.033333333 VNYYGZJREMVFBZ-UHFFFAOYSA-N COC(=O)C(C)(C)COC1=CC=CC=C1
743 0.033333333 RMRHXMQGVDIPCL-UHFFFAOYSA-N OCC1=CC=CC=C1OC1CCOCC1
744 0.033333333 DMLOEBMSYNOCQP-UHFFFAOYSA-N OCC(O)COCC1=CC=C(C=C)C=C1
745 0.033333333 LMKHOPSGBATRQV-UHFFFAOYSA-N CC(=O)C(C[N+]1=CC=CC=C1)C1=CC=CC=C1
746 0.033333333 HRCWOXUPPIISQE-UHFFFAOYSA-N COc1cc(CO)c(O)c(OC)c1C(C)C
747 0.033333333 VSECTXBLONMWQB-UHFFFAOYSA-N O=C(CCC1=CC=CC=C1)C[N+]1=CC=CC=C1
748 0.033333333 KGJFFBOOYRBYNK-VIFPVBQESA-N CC(C)C(=O)C1C(=O)C=CC(C)(C)C1=O
749 0.033333333 KZVOVZJPHXGNRW-UHFFFAOYSA-N CC[N+]1=CC2=CC=CC=C2C2=CC=CC=C12
750 0.033333333 QMXCVBCKDPVCSD-UHFFFAOYSA-N CC1=C2C=CC=CC2=C(C)[N+]2=CC=CC=C12
751 0.033333333 VSZLGEHZLXBMON-VHSXEESVSA-N CC(C)(O)C1(O)CCC(C)(O)C=C1
752 0.033333333 FGVRUUHJVIWSEN-UHFFFAOYSA-N COC1=C(OC)C=C(C=C1)C(=O)C(C)C
753 0.033333333 CRLUPTWYFPRZLZ-UHFFFAOYSA-N O=C(C1CCCC1)C1C(=O)CCCC1=O
754 0.033333333 QVKVGGICIOTHOU-UHFFFAOYSA-N CC1=NN(C(N)=C1C#N)C1=C(C)C=C(C)C=C1
755 0.033333333 REOGMQUIPSUVSU-UHFFFAOYSA-N CCN(CC)SSN(CC)CC
756 0.033333333 WVAUDQCUIQSZIW-UHFFFAOYSA-N CC(C)(C)CC1=CC=CC=C1OC(O)=O
757 0.033333333 IXIJPFDYLOLJQN-UHFFFAOYSA-N CCCc1ccc(OC(=O)C)c(OC)c1
758 0.033333333 SYRVWXFZYGDVTF-LPEHRKFASA-N CC(C)C1=CC(O)C(C)(O)CC1O
759 0.033333333 LFAZTYKLUDZKRT-UHFFFAOYSA-N CC(CO)OC1=CC=CC=C1OC(C)CO
760 0.033333333 PZZYYKJGJKCFCW-UHFFFAOYSA-N CCC(O)C(C)COC(=O)C(C)=C
761 0.033333333 UTBUUNLBGDUBLS-UHFFFAOYSA-N OC1CCCC(O)(C1O)C1=CC=CC=C1
762 0.033333333 VDARBCCMTDKLBW-UHFFFAOYSA-N CC(C(=O)OCc1ccccc1)C(O)C
763 0.033333333 ZKWZUPPXTCQQJL-UHFFFAOYSA-N CC1=C(C)N=C2C(=O)N=C(N)NC2=N1
764 0.033333333 SRLZBJPKMVLUON-UHFFFAOYSA-N CC(C)COC(=O)C(=O)C(C)(C)C
765 0.033333333 VBCKYDVWOPZOBA-UHFFFAOYSA-N C(OCC1CCCO1)C1CCCO1
766 0.033333333 VBCKYDVWOPZOBA-UHFFFAOYSA-N C(OCC1CCCO1)C1CCCO1
767 0.033333333 UBMAFBSWGYPYFM-UHFFFAOYSA-N NC1=C(CN2C=CC=N2)C=CC(F)=C1
768 0.033333333 KPLGXVURUPQIRX-UHFFFAOYSA-N [H]C12CC3=C(OC)C([H])(C1)CC(C3)(C2)C(O)=O
769 0.033333333 HFAPTRSTROJJOL-UHFFFAOYSA-N CCCC1=C(OC)C=CC(=C1)C(=O)OC
770 0.033333333 CJKJGUYVIHACEQ-UHFFFAOYSA-N CCCC1=CC(=CC(OC)=C1)C(=O)OC
771 0.033333333 ORBMMCVQFWYKLG-UHFFFAOYSA-N Cn1c(N)nc2c1cc(cn2)C1=CCCC=C1
772 0.033333333 AANSRHBKYPVIQH-UHFFFAOYSA-N Cn1c(N)nc2c1cc(cn2)C1=CC=CCC1
773 0.033333333 CDJWHJABGQQCSK-UHFFFAOYSA-N C1CCC(=CC2=CC=CC=C2)C2=NN=NN2C1
774 0.033333333 VZMGRDSSJHKQNC-UHFFFAOYSA-N C[Si](C)(C)C#CC1=CN=NC=C1N
775 0.033333333 PVUYFCJTSZUGEY-UHFFFAOYSA-N OC(=O)CCCC=CCCC1=CC=CO1
776 0.033333333 CYNIXOXBTMDTTP-UHFFFAOYSA-N COC1=C(OC)C2=C(CCCC2)C=C1O
777 0.033333333 LXFRPUMDYPOXOO-UHFFFAOYSA-N OCC[Si](CCO)(CCO)CCO
778 0.033333333 BLPPMRPCYSNRGW-UHFFFAOYSA-N CCCC1SC(C)NC(C)S1
779 0.033333333 WYTRAUYVGSZGBF-UHFFFAOYSA-N COCC1=CC(COC)=C(O)C(COC)=C1
780 0.033333333 HAVUMONMPMCAFI-UHFFFAOYSA-N CN(C)C1=CC=C(C=NC2=NC=CC=N2)C=C1
781 0.033333333 XRJSTPVCXZXCLG-UHFFFAOYSA-N [H]C12CCC([H])(C(OC(C)=O)=CC1=O)C2(C)C
782 0.033333333 PGSHKRZDHRICCG-UHFFFAOYSA-N CCCOC(=O)C1CCC(O)CC1
783 0.033333333 YXKGUPWVVHSYSL-UHFFFAOYSA-N O=CC1(O)C(C)(C)CCCC1(C)O
784 0.033333333 MFSXKBRZHHQBLG-UHFFFAOYSA-N CC(C)=CCOC(=O)C(=O)OCC=C(C)C
785 0.033333333 YTYXECVTTZLUJF-UHFFFAOYSA-N CC(C)(C)[Si](C)(C)COCCCl
786 0.033333333 HZGMJCWERDYOMB-UHFFFAOYSA-N CC1=CC=C(C=C1)N(N)C(=N)C1=CC=NC=C1
787 0.033333333 XGQNUBPRWXKKJH-UHFFFAOYSA-N CCOC(COC1=CC=C(O)C=C1)OCC
788 0.033333333 SIFNNFALAMTYFR-UHFFFAOYSA-N CN1N=CC2C(CC3=CC=CC=C3)N=CN=C12
789 0.033333333 HYMWLNIOFKVFSA-UHFFFAOYSA-N CC(C)(OCC1CO1)OC1=CC=CC=C1
790 0.033333333 HHSATVAZCWJZGQ-UHFFFAOYSA-N CCCOC(=O)C1=CC=CC=C1[N+]#N
791 0.033333333 ADIRMJDLBGJTMR-UHFFFAOYSA-N CC(=O)C1=CC(C)=C[N+](CC2=CC=CC=C2)=C1
792 0.033333333 GONOSUMUNZHQGK-UHFFFAOYSA-N FC1=NC(NC2CC2)=NC(NC2CC2)=C1
793 0.033333333 JLXNWMULWUSNNZ-UHFFFAOYSA-N NC1=NC(=O)C2=C(N1)N=CN2CC=C
794 0.033333333 BQUYVMLLQVGTIR-UHFFFAOYSA-N [H]C12CC([H])(C(COC(C)=O)=CC1=O)C2(C)C
795 0.033333333 VZIOWTWTNXUYAI-UHFFFAOYSA-N CC(CO)(CC=O)OCC1=CC=CC=C1
796 0.033333333 VZIOWTWTNXUYAI-UHFFFAOYSA-N CC(CO)(CC=O)OCC1=CC=CC=C1
797 0.033333333 KZVOVZJPHXGNRW-UHFFFAOYSA-N CC[N+]1=CC2=CC=CC=C2C2=CC=CC=C12
798 0.033333333 VZEWYKXPDYZWBY-UHFFFAOYSA-N CC1OC(C)(OC1C)C1=CC=C(O)C=C1
799 0.033333333 FCFLDRLLRUSEAY-UHFFFAOYSA-N CC(C)C[N+]1=CC=C2C=CC=CC2=C1
800 0.033333333 TYYDIZFYJLMXRL-UHFFFAOYSA-N C[SiH](C1=CC=C(C)C=C1)[Si](C)(C)C
801 0.033333333 ZVFDARKXNVAFRK-UHFFFAOYSA-N CC1=CC=C(C=C1)N(N)C(=N)C1=CC=CC=N1
802 0.033333333 JLQDEUZPKUVUAE-UHFFFAOYSA-N COC(C)CC1=CC(OC)=C(O)C(OC)=C1
803 0.033333333 YJRUQVMVDFFAGZ-UHFFFAOYSA-N CCC1=C(C)C(C(=O)OC)=C(O)C=C1C
804 0.033333333 TZRLWAOJYXJHDX-UHFFFAOYSA-N COc1c(O)ccc(c1C)CCC(=O)C
805 0.033333333 OPCXVJZBPRJSMA-UHFFFAOYSA-N COc1cc(CCC(=O)C)c(cc1O)C
806 0.033333333 MCJQUNAYAQPFLJ-UHFFFAOYSA-N COc1cc(CCC(=O)C)cc(c1O)C
807 0.033333333 VTGPFDIMPOTHTO-UHFFFAOYSA-N COC(=O)C1=C(OC)C=C(C)C(C)=C1C
808 0.033333333 XOJWAAUYNWGQAU-UHFFFAOYSA-N CC(=C)C(=O)OCCCCOC(=O)C(C)=C
809 0.033333333 IEZTYUMJKFZPEW-UHFFFAOYSA-N CCCCC(c1ccccc1C(=O)O)O
810 0.033333333 CSNXERWENVPTGY-UHFFFAOYSA-N CC(C)C1=CC=CC(=O)C(OCCO)=C1
811 0.033333333 JITBDKGHCDQACA-UHFFFAOYSA-N C[SiH](C1=CC=C(C)C=C1)C1=CC=C(C)C=C1
812 0.033333333 SREJCFAYUPEEGI-UHFFFAOYSA-N COCCOC1=CC=CC=C1OCCOC
813 0.033333333 NESSUPWYYYWQAK-UHFFFAOYSA-N COC1=CC(N(C)C)=C(OC)C=C1[N+]#N
814 0.033333333 NESSUPWYYYWQAK-UHFFFAOYSA-N COC1=CC(N(C)C)=C(OC)C=C1[N+]#N
815 0.033333333 REGMWDPZVFOJLY-UHFFFAOYSA-N CC(C)(OO)C1=CC=C(C=C1)C(C)(C)OO
816 0.033333333 NDZSUXVVRBJKGP-UHFFFAOYSA-N CC(C)C(OC(=O)C(C)=C)OC(=O)C(C)=C
817 0.033333333 XXNUDHUOMVIIFN-UHFFFAOYSA-N C(OC1CCCCO1)C1CCCO1
818 0.033333333 XFOFBPRPOAWWPA-UHFFFAOYSA-N CC(=C)C(=O)OCCCCCCO
819 0.033333333 WRTPVONNQPWNRH-UHFFFAOYSA-N CCC(C)C(=O)OC(=O)C(C)CC
820 0.033333333 PNJRAYMMEKSTAW-UHFFFAOYSA-N CCC1(C)C2OC(=O)C3C(O)C(O)CCC123
821 0.033333333 OVZRXWSZIKLJRC-UHFFFAOYSA-N COCCO[Si](C)(C)OCCOC
822 0.033333333 OWRFHSFWUCJFQE-UHFFFAOYSA-N CC(C)C1=CC(OCC(O)=O)=C(C)C=C1
823 0.033333333 NXRSRGBFRBVWBS-UHFFFAOYSA-N CC1=CC=C(C=C1)C1(C)OCC(CO)O1
824 0.033333333 WZUUKKCWNCMNGA-UHFFFAOYSA-N CC(=O)C1(O)CC(C)(C)OC1(C)C
825 0.033333333 RRJZBWCMQLDFRF-UHFFFAOYSA-N CC1=CC=CC=C1C1(C)OCC(CO)O1
826 0.033333333 HJMGFQNIHIHSCQ-UHFFFAOYSA-N C=CCOC1=NC(=N)NC2=C1N=CN2
827 0.033333333 NAIUVEYPIKQZIB-UHFFFAOYSA-N CCC1=CC(CC)=C(O)C(C(C)=O)=C1O
828 0.033333333 KSHVDKDQYBNSAN-UHFFFAOYSA-N CC(C)CCOC(=O)C1=CC=C(O)C=C1
829 0.033333333 BICKDMSEOVJSQC-UHFFFAOYSA-N COC(OC)C1=CC=C(C=C1)C(OC)OC
830 0.033333333 DHXJVCGVQPGCKQ-UHFFFAOYSA-N CCC(N)CC1=C(Cl)C=C(C=C1)N(C)C
831 0.033333333 XSLOYHRLBTWLMJ-UHFFFAOYSA-N CCC1=CC=CC=[N+]1CC(=O)C1=CC=CC=C1
832 0.033333333 HYHFOQTXFVQYIE-UHFFFAOYSA-N COC1=CC=CC=C1OCC(C)(CO)CO
833 0.033333333 XOJWAAUYNWGQAU-UHFFFAOYSA-N CC(=C)C(=O)OCCCCOC(=O)C(C)=C
834 0.033333333 RMQRLEFKMVFTSB-UHFFFAOYSA-N ON1C=NC2=C(N=CN2CC=C)C1=N
835 0.033333333 IROSBXFYXRIPRU-UHFFFAOYSA-N CC(C)(OO)C1=CC(=CC=C1)C(C)(C)OO
836 0.033333333 KUXBLLYYJUSAFD-UHFFFAOYSA-N COC1=C(CO)C(CO)=C(OC)C(C)=C1C
837 0.033333333 CHEXWZJKOMVFBQ-UHFFFAOYSA-N C(OC1CCCCO1)C1CCOC1
838 0.033333333 QNAQRLMGXWACIL-UHFFFAOYSA-N COC1=CC(CC(O)=O)=CC(=C1)C(C)C
839 0.033333333 VDYWHVQKENANGY-UHFFFAOYSA-N CC(CCOC(=O)C(C)=C)OC(=O)C(C)=C
840 0.033333333 XOJWAAUYNWGQAU-UHFFFAOYSA-N CC(=C)C(=O)OCCCCOC(=O)C(C)=C
841 0.033333333 WQHWDZZJQGKQOE-UHFFFAOYSA-N CC1CCC2(C1C(O)OCC2C)O
842 0.033333333 POYQVKGYOGEKTF-UHFFFAOYSA-N CC(C1CCC(C(C1=O)O)(C)O)C
843 0.033333333 DJAZIHWAVHOQKM-UHFFFAOYSA-N O=CCC(C(C)C)(CCC(=O)C)O
844 0.033333333 UCFNSMVVABZWGA-UHFFFAOYSA-N CC=C(COC(=O)C(C(O)C)C)C
845 0.033333333 VKQAQCBJOCBOKH-UHFFFAOYSA-N CC(=O)OC1=CC(=CC2C1(O2)C(C)C)C
846 0.033333333 SHZUMGWFKSLVLD-UHFFFAOYSA-N CC(=O)OC12OC1C(=CC=C2C(C)C)C
847 0.033333333 RDAODIFIJLPMGS-UHFFFAOYSA-N CC(=O)Oc1cc(C)ccc1C(O)(C)C
848 0.033333333 WPVBAFZCIXEWCY-UHFFFAOYSA-N CN1C(=NC2=NC=C(CC12)c1ccccc1)N
849 0.033333333 CMRKLHKFMPWAAQ-UHFFFAOYSA-N CC1CCC(OC(=O)OC1)C(C)C
850 0.033333333 BFAGCVQXFXZIDM-UHFFFAOYSA-N Nc1ccc(c(c1)N)N=Nc1ccccc1C
851 0.033333333 LCYYVMCIDCQSJN-UHFFFAOYSA-N Nc1ccc(c(c1)N)N=Nc1cccc(c1)C
852 0.033333333 FRPHEOOUKVPYGO-UHFFFAOYSA-N Cc1ccc(cc1)N=Nc1ccc(cc1N)N
853 0.033333333 UMWUVDJSZGNKSR-UHFFFAOYSA-N Nc1cc(C)c(c(c1)N)N=Nc1ccccc1
854 0.033333333 ZZBZDXAAFCFHIJ-UHFFFAOYSA-N NC(=N)Nc1nc2c([nH]1)C=CC1C2O1
855 0.033333333 GNLDOKIULZUXJG-UHFFFAOYSA-N ON(c1nc2c([nH]1)cccc2)C(=N)N
856 0.033333333 DMYGEWVOWDVKKZ-UHFFFAOYSA-N OC(c1ccc(cc1)C(C)C)CC(=O)O
857 0.033333333 JGLOJHIYXGMZEW-UHFFFAOYSA-N CC(C)(C)C1=CC=CC=C1OCC(O)=O
858 0.033333333 MDEPDTURTWCDIX-UHFFFAOYSA-N CC(=C)C1(O)CCC(C(C1)O)(C)O
859 0.033333333 ZKWZUPPXTCQQJL-UHFFFAOYSA-N CC1=C(C)N=C2C(=O)N=C(N)NC2=N1
860 0.032786885 QUQDYOKYXXSYLD-JTQLQIEISA-N CC(CO)CCOc1ccc(C=O)cc1
861 0.032786885 TUYPANXAHAOQGY-UHFFFAOYSA-N CC(COC1CCCCO1)=CCO
862 0.032786885 YRHIJTKHDXQBLC-UHFFFAOYSA-N COC1=CC=C(COCCC(O)CO)C=C1
863 0.032786885 QEWKZDIXKDIYNF-UHFFFAOYSA-N CC(=C)C1CCC(C(C1O)O)(C)O
864 0.032786885 INDNSLGTJYCTJP-UHFFFAOYSA-N CC(CCCCC1CCC(=O)O1)O
865 0.032786885 ILZZWBFUWBLIPO-UHFFFAOYSA-N CCC1(CO)CCCC11OCCO1
866 0.032786885 YRHIJTKHDXQBLC-UHFFFAOYSA-N COC1=CC=C(COCCC(O)CO)C=C1
867 0.032786885 UGBWZCMPGYFVDL-UHFFFAOYSA-N CC(COCC1=CC=CC=C1)CC(O)=O
868 0.032786885 YCINAIJDMXOQFL-UHFFFAOYSA-N CC1=CC=C(OCCCCC(O)=O)C=C1
869 0.032786885 PHRQSGRBGBTBAD-UHFFFAOYSA-N C#CCOCCOCCOCCOCC#C
870 0.032786885 LNEZKQHJUNIZIS-RFZPGFLSSA-N [H][C@](O)(C(O)=O)[C@@]([H])(O)C(O)=NCCC
871 0.032786885 ZJKDYBWGOOPIFG-UHFFFAOYSA-N CC1=CC=CC=C1OCCCCC(O)=O
872 0.032786885 GQSRZMNPTOJINM-UHFFFAOYSA-N CC(=O)OC12C(CC(C)(C)OC1=O)C2(C)C
873 0.032786885 APBTWFGXWDJBPG-UHFFFAOYSA-N CC1=CC(OCCCCC(O)=O)=CC=C1
874 0.032786885 UGBWZCMPGYFVDL-UHFFFAOYSA-N CC(COCC1=CC=CC=C1)CC(O)=O
875 0.032786885 PWHSYWJBIUKBTG-UHFFFAOYSA-N CC(=O)C(C(=O)OCC1CC=CC=C1)C
876 0.032786885 ORUNWRBEMLXXLJ-UHFFFAOYSA-N CCC1=CC=C(OCCCC(O)=O)C=C1
877 0.032786885 NUOCCKRZUYMNIS-UHFFFAOYSA-N CC(COC(=O)O)CCC=C(C)C
878 0.032786885 HJLZOTSLYJOKPP-UHFFFAOYSA-N CC(=C)C1CC(O)C(CC1O)(C)O
879 0.032786885 RKOVOHJYPOJLSB-UHFFFAOYSA-N OC(=O)CCCCC(=CC(C)C)O
880 0.032786885 AJFRNEMKWWDDIP-UHFFFAOYSA-N C=CC(COCC(C(=C)C)O)(O)C
881 0.032786885 XOYRKSABVYDICP-UHFFFAOYSA-N COC(=O)C1(C2CCCCC12C)C(=O)OC
882 0.032786885 ZNOHVVXGIQIPAU-UHFFFAOYSA-N CC(C)C1SC(C)NC(C)S1
883 0.032786885 NCFOORDCBKVBSX-UHFFFAOYSA-N CC(CCc1cc(ccc1O)C(=O)O)C
884 0.032786885 LMOREHIFXCGWCA-UHFFFAOYSA-N CC(C)C(=O)CCCCCC(O)=O
885 0.032786885 DYNAWFOTHLMDEQ-UHFFFAOYSA-N CC(C)(OOCC1CO1)C1=CC=CC=C1
886 0.032786885 UFYDMQCKEYPUOD-UHFFFAOYSA-N OCC(COC1CCCCO1)C=C
887 0.032786885 FTMAAGBAJUZAHS-UHFFFAOYSA-N C(COC1CCCCO1)CC1CO1
888 0.032786885 JHXIYIRARDDHJU-UHFFFAOYSA-N CCC(C)C1=CC=CC=C1OCC(O)=O
889 0.032786885 SQLVLIBSSRLDQD-UHFFFAOYSA-N OC(=O)CCCCC=CC(O)(C)C
890 0.032786885 GCOUHVKLLBRDNB-UHFFFAOYSA-N CCCCC1OC(=O)C23C1(CCC=C3)O2
891 0.032786885 CMJHKIDDNZCJTB-UHFFFAOYSA-N CCC(CC1=CC=CC=C1)OC(=O)OC
892 0.032786885 GORCRNRBOCCASF-UHFFFAOYSA-N CC(=NN=C(N)N)C1=CC2=CC=CC=C2C=C1
893 0.032258065 ZRFRRVSMMAEACZ-UHFFFAOYSA-N CCC(CCCC1CCC(=O)O1)O
894 0.032258065 GWFJURKHPPFFMD-UHFFFAOYSA-N CCC(C)COCC(=O)OCC=C
895 0.032258065 DIVPPJJMTMANOS-UHFFFAOYSA-N CC(=O)OC1=CC2(C)OC2C=C1C(C)C
896 0.032258065 NBRLWXQYOZPSFI-UHFFFAOYSA-N CCCC(CCC1CCC(=O)O1)O
897 0.032258065 FKLWTWHHQHCDPJ-UHFFFAOYSA-N CC1(CC2CCC(O)C2)OCCO1
898 0.032258065 SBRBQKRZDAJWFV-FPLPWBNLSA-N CCOC(=O)C1C=CC(=C[N+]#N)C=C1
899 0.032258065 HMLFAHLUIFDLFS-UHFFFAOYSA-N OC(=O)CC1(O)C(=CC(C2C1C2(C)C)O)C
900 0.032258065 KOHARZPSOHZTIT-UHFFFAOYSA-N CC(C)C1(O)CC=C(C)C(C1)OO
901 0.032258065 ZLZFTDAMANWBIO-UHFFFAOYSA-N C=CCCCCCC(=O)OC(O)C
902 0.032258065 MYLJNDJLDIGJRJ-UHFFFAOYSA-N CC(C)OC(=O)C(CC#C)C(=O)OC(C)C
903 0.032258065 VPRMGOPLYBDBLB-UHFFFAOYSA-N C=CCOC1COC2C(COC12)OCC=C
904 0.032258065 OPAJSZHEDCSHBI-UHFFFAOYSA-N CC(CC(C=C(C)C)O)CC(=O)O
905 0.032258065 XCWPXUNHSPOFGV-UHFFFAOYSA-N CC(C)CCOCC(=O)OCC=C
906 0.032258065 RPPHWNHCJAWLOL-UHFFFAOYSA-N OCC(CO)OCCOCC1=CC=CC=C1
907 0.032258065 UEFMEADFIOTFFV-UHFFFAOYSA-N CCCC(=O)OCCC(=CCC)O
908 0.032258065 HBIACSCQHJVVBM-UHFFFAOYSA-N CN(CC=C)N=NC1N=NC=C1C(N)=O
909 0.032258065 REBLZPIBDNXBSY-UHFFFAOYSA-N OC(CC=CC(C)C)CCC(=O)O
910 0.032258065 XNYGLCKAVMGSEX-UHFFFAOYSA-N OC(CCCOC1CCCO1)C=C
911 0.032258065 UZOAYKYGUCUPHK-VOTSOKGWSA-N OC(/C=C/C(C)C)CCCC(=O)O
912 0.032258065 NUJBXLSPSCIKGU-UHFFFAOYSA-N OC(=O)CCCCC=C(C(C)C)O
913 0.032258065 UJYCACMVCCHIJF-UHFFFAOYSA-N CC(C)=C1CC2OC(=O)CC2(C)C(=O)C1
914 0.032258065 BYELYDOJHVIOHP-UHFFFAOYSA-N OC(=O)CCCCC1OC1C(C)C
915 0.032258065 VIOBLQVIOFTOFR-UHFFFAOYSA-N OC(=O)OCCCCC=CC(C)C
916 0.032258065 ZYMHWNZSGHDLBN-UHFFFAOYSA-N OC(=O)C=CC1=C(C)C(=O)CCC1(C)C
917 0.032258065 IKTILTMODAUWMO-UHFFFAOYSA-N C=CC(CC(=CC(O)(C)C)O)(O)C
918 0.032258065 ULQGEGFRTDNODE-UHFFFAOYSA-N CC(C)COC(=O)C(C)OCC=C
919 0.032258065 VMSHSTRJSCOQPT-UHFFFAOYSA-N OCC=CCCOC1CCCCO1
920 0.032258065 HUSGYMJBEZGOEU-UHFFFAOYSA-N OCC(=CCOCC(C=C)(O)C)C
921 0.032258065 NQYDFAGFKCSWGI-UHFFFAOYSA-N C(CCC(C(C)=C)CC(O)=O)(C)O
922 0.031746032 UBKAPFPNNLGJBH-LPEHRKFASA-N CC(=CC(O)C(O)C(C)(O)C=C)C
923 0.031746032 FVRTVJNJLFCPHF-MRVPVSSYSA-N CC(C)(O)CCCC1CCC(=O)O1
924 0.031746032 VASVKBSAJBEMMX-UHFFFAOYSA-N C=C1COC(CCCCC2OCC(=C)O2)O1
925 0.031746032 BGEHAKLYDDCRJH-UHFFFAOYSA-N OC(=O)CC(CCC=C(C)C)(O)C
926 0.031746032 DKYXJQQIIQLYGB-UHFFFAOYSA-N CCOC(=O)CCC(CCC=C)O
927 0.031746032 TYXGRVZOFQCCMV-UHFFFAOYSA-N CCCCCOC(=O)COCC=C
928 0.031746032 LBGRMBJSHAFWHV-UHFFFAOYSA-N CC1(CCOC2CCCCO2)CO1
929 0.031746032 HGKBMZAZFHCMGP-UHFFFAOYSA-N CCCCOC(=O)NC(O)C(O)=O
930 0.031746032 NQWXWGVFASUSFQ-UHFFFAOYSA-N OCC=C(COCC=C(CO)C)C
931 0.031746032 ULRHKSNUCZMALD-UHFFFAOYSA-N CC(C1OC1)(CC=CC(O)(C)C)O
932 0.031746032 LXVLRLAYBKZFHR-UHFFFAOYSA-N CC(C)(C)OC(=O)C=CCCC=CC(O)=O
933 0.031746032 FYTVZFWAOGROIU-UHFFFAOYSA-N CCOC(=O)C1=C(C)CCC2(C1)OCCO2
934 0.031746032 WBQXJUGGDXJMHB-UHFFFAOYSA-N COC(=O)C(C(=O)OC)C1(C)CCCC=C1
935 0.031746032 SVBQJSRDOYOCOI-UHFFFAOYSA-N COCCCOC1=CC(CO)=CC(OC)=C1
936 0.031746032 WOQCDQYSIFZYHL-UHFFFAOYSA-N COCCCCC(=O)OC1=CC=CC=C1
937 0.031746032 VJYJJRSTWLNWEK-UHFFFAOYSA-N OC(=C)C1(C)CCC(O1)C(O)(C)C
938 0.031746032 ILGODMRZDJWLOV-UHFFFAOYSA-N CCCC1OC(OC1=O)C(C)(C)C
939 0.031746032 FZAIBIFRMDQCGI-UHFFFAOYSA-N OC(C(C)C)CCC(=CC(=O)O)C
940 0.031746032 BUDUUPFFGVAWOD-UHFFFAOYSA-N OCCCCCCC1CCC(=O)O1
941 0.031746032 KYKNVCZKERWREF-UHFFFAOYSA-N COC(C)CC1=CC=C(CC(O)=O)C=C1
942 0.031746032 HCXCVKYQWKDKOS-UHFFFAOYSA-N CCCCOC(=O)CCCC(C)=O
943 0.031746032 JXYGLMKHNHLYBK-UHFFFAOYSA-N CCCC(C1OC(=O)C2=C1CCC=C2)O
944 0.031746032 PRKWYQBAPNJRDE-UHFFFAOYSA-N CCCC(=O)OCCC=CC(O)C
945 0.031746032 ITRSWTIBEIPECX-UHFFFAOYSA-N COCCCOC1=C(OC)C=CC(CO)=C1
946 0.031746032 SHHVNLZCXWAKNG-PBKGFPTLSA-N C/C=C/CCC(=O)C[C@@H](O)CCO
947 0.031746032 YCRZFZCDOSZRKH-XRVBUDJMSA-N O=C(C[C@H](O)C)OCC/C=C\CC
948 0.031746032 WSHNILCKAPXJKT-UHFFFAOYSA-N CNP(=O)(NC(C)(C)C)C1=CC=CC=C1
949 0.031746032 XNDAFFMQPZJVDT-UHFFFAOYSA-N CCCCC1OC(=O)C2=C1COCC=C2
950 0.031746032 WQCFOTUGRCFXFA-UHFFFAOYSA-N OC(=O)CC(C(CC=C(C)C)O)C
951 0.031746032 DUGXHJRTZMEHSV-UHFFFAOYSA-N CC1CC(O)C(CC11COC1)OC(=O)C=C
952 0.031746032 FNKSDPRUSHMXIU-UHFFFAOYSA-N CCCCOCC1CC(C)C(=O)O1
953 0.031746032 RQUOCNBFTCEDPE-UHFFFAOYSA-N CC(CC(=O)O)COCC=C(C)C
954 0.031746032 KSKRSPYEXSAZRE-UHFFFAOYSA-N CC1(C)COC(CCCC=O)OC1
955 0.031746032 VKXFRUXSIVKGDM-UHFFFAOYSA-N CC(C)(O)C(=O)CCC(C)(O)C=C
956 0.03125 TXBUKBJPTFZHJR-UHFFFAOYSA-N CCCC(CC1CCCC(=O)O1)O
957 0.03125 ONXVEUFPQFRESS-UHFFFAOYSA-N C=CCCOCCCC(=O)OCC
958 0.03125 BGEHAKLYDDCRJH-SNVBAGLBSA-N CC(=CCCC(C)(O)CC(=O)O)C
959 0.03125 YXVOMQZYLIMCPJ-UHFFFAOYSA-N COC(=O)CC=CCCC=CCC(=O)OC
960 0.03125 YVOCTABTPCVYNG-UHFFFAOYSA-N OC(=O)CCCCCC(=C)C(=C)CC(O)=O
961 0.03125 NDNPLBXBZHTFOB-UHFFFAOYSA-N N#CCCC(CN=NCC1=CC=CC=C1)C#N
962 0.03125 APFGGMPIRFKGOF-UHFFFAOYSA-N CCCC(=O)OCCC=C(CC)O
963 0.03125 OLSRBXWEYHYVCK-UHFFFAOYSA-N CC1(C)C(=O)CCCC11CC(=C)C(=O)O1
964 0.03125 XPYXKAMHZDIVGT-UHFFFAOYSA-N CCCCCC(=O)C=C(OC)OC
965 0.03125 IDPMZQNKQDITIA-UHFFFAOYSA-N CC(C=CCCCC(C(=O)O)O)C
966 0.03125 ZAQJXYMIIZLTJR-UHFFFAOYSA-N OC(CC(=O)O)CCC=CC(C)C
967 0.03125 MFTSIBMAHLTEGQ-UHFFFAOYSA-N COC(=O)C1(CCC(C)=O)CCCCC1=O
968 0.03125 NZRQTHDNBBLASU-UHFFFAOYSA-N CC=CCC=CCCC(O)C#CC(O)=O
969 0.03125 MFTSIBMAHLTEGQ-UHFFFAOYSA-N COC(=O)C1(CCC(C)=O)CCCCC1=O
970 0.03125 KZMQMAQQJTURJD-UHFFFAOYSA-N OC(=O)COCCCC=CC(C)C
971 0.03125 HWSMZRJXCZIQBZ-UHFFFAOYSA-N CC(CO)=CC1OCC(C)(C)CO1
972 0.03125 NUZVJSBZTZLQTM-UHFFFAOYSA-N OC(=O)CCCOCC=CC(C)C
973 0.03125 ARDMGCSKYPKQFS-UHFFFAOYSA-N CCCC(O)CC=CC(=O)OCC
974 0.03125 GULIXTZCNBSVPQ-UHFFFAOYSA-N CCCC(=O)OCCC=CCCO
975 0.03125 AGRYPKJDKAJCRL-UHFFFAOYSA-N OC(=O)CCC(=O)OCC1CCC(=C)CC1
976 0.03125 KZTBFOMSRKKQIK-UHFFFAOYSA-N OC(=O)C(CCC(CC=C)C(O)=O)CC=C
977 0.03125 GNHKHKQNMVSHRT-SSJHQANKSA-N CCOC(=O)C(O)CCC=C/CC
978 0.03125 HGEJKPOSQBNQHR-UHFFFAOYSA-N CC(=O)C(C(=O)OCC1=CCCC=C1)C
979 0.03125 WHGVJSRDFLQSKO-UHFFFAOYSA-N CCCC(=O)OCCC1OC1CC
980 0.03125 PIUHBEUEYDRWGW-UHFFFAOYSA-N CC1(CO)COC(OC1)C1=CC=CC=C1
981 0.03125 IMWMUIJDODQYOR-ORZBULNSSA-N CCOC(=O)C=CCCCC(C)O
982 0.03125 RQUYFWFESBKKAW-UHFFFAOYSA-N OCCC1CCCCC11OCCO1
983 0.030769231 GQCHYDVXBWRECF-UHFFFAOYSA-N OCCCC(=O)OCCC=CCC
984 0.030769231 OJRSXLOJIRHILS-UHFFFAOYSA-N CCOCC(=O)OCCC=CCC
985 0.030769231 ONMAUQRMJXNSCG-IWSPIJDZSA-N CCC1CC2C(CCC2=O)C(=C1)C(=O)O
986 0.030769231 ONMAUQRMJXNSCG-VGMNWLOBSA-N CC[C@@H]1C[C@H]2[C@H](CCC2=O)C(=C1)C(=O)O
987 0.030769231 HDICRMAKHWFIQW-UHFFFAOYSA-N CCOC(=O)C=C(C)C(C)=CC(=O)OCC
988 0.030769231 QSECWZFAQXSMTI-UHFFFAOYSA-N C1C(=O)OC(CC(O)CCCC)C1
989 0.030769231 UIWVSNIRNXLEKC-WAYWQWQTSA-N CCOC(=O)CC(O)C\C=C/CC
990 0.030769231 ONMAUQRMJXNSCG-HRDYMLBCSA-N CCC1CC2C(CCC2=O)C(=C1)C(=O)O
991 0.030769231 GEFKCBVNZZMNLH-UHFFFAOYSA-N OCC1(C=C)CCC(O1)C(O)(C)C
992 0.030769231 GZSMFSJXXZDLIE-UHFFFAOYSA-N CC1COCC(OC(=O)C1)C(C)C
993 0.030769231 OYCXPDKSUFQOIA-UHFFFAOYSA-N CCCCOC(C)=CC(=O)OCC
994 0.030769231 FDFVAZSBPXZLQW-UHFFFAOYSA-N CCC=CCOCOC(=O)CCC
995 0.030769231 OZEDJBHWPZRVBU-UHFFFAOYSA-N CCCCCC(OC(=O)CCC(O)=O)C#C
996 0.030769231 BJCOTPQUHJMJFH-FNORWQNLSA-N OCC(/C=C/CC(C=C)(O)C)(O)C
997 0.030769231 ONMAUQRMJXNSCG-UHFFFAOYSA-N CCC1C=C(C(=O)O)C2C(C1)C(=O)CC2
998 0.030769231 GUDBVOUPBZZARJ-UHFFFAOYSA-N CCCOCCC1CCCC(=O)O1
999 0.030769231 KHNASNILCJLWAQ-UHFFFAOYSA-N C=CCCCCOCC(=O)OCC
1000 0.030769231 AKDXZRPHAALEHO-UHFFFAOYSA-N COC(CC1CCCCC1=O)OC
1001 0.030769231 CJOLMPCACCQXID-UHFFFAOYSA-N CC1(CCC2OCCO2)C(=O)CCCC1=O
1002 0.030769231 CZWNVLHWZHHGNA-UHFFFAOYSA-N CC(C(=O)C)C(=O)OCC1=CC=CCC1
1003 0.03030303 DXRJGHNIYCEKBM-UHFFFAOYSA-N CCCC(=O)C(C)CC(=O)OCC
1004 0.03030303 XESJYJGPYAFXEN-UHFFFAOYSA-N CCCCCC1=CC(=O)C(C(C1=O)OC)O
1005 0.03030303 KKWMLRSIGKIOGF-UHFFFAOYSA-N C=CCCCC(CC(=O)OCC)O
1006 0.03030303 DCSNNHVJJADJBX-UHFFFAOYSA-N CC(CCC(O)=O)=CCCC(C)=CC(O)=O
1007 0.03030303 NFZNBGKFMXNKDA-UHFFFAOYSA-N CC(=CCO)C1OCC(C)(C)CO1
1008 0.03030303 KPPNFQDHKXOGMD-UHFFFAOYSA-N CC(C)(OO)C=CCC(C)(O)C=C
1009 0.03030303 IDHKBOHEOJFNNS-UHFFFAOYSA-N OCCOCCOCCOC1=CC=CC=C1
1010 0.03030303 NEKXJPGCZPYLPI-UHFFFAOYSA-N CC(OCC=C)C1(C)COCOC1
1011 0.03030303 YOVOAHIQPPEWNV-UHFFFAOYSA-N OCC(=CCCC(=CC(O)O)C)C
1012 0.03030303 KSRDBWKRNKJWQI-UHFFFAOYSA-N CC(CCCC(C)=CC(O)=O)=CCC(O)=O
1013 0.03030303 YYRMJZXCARUTDN-PUCWJLDJSA-N COC(=O)C1C(C=C(/C)C(=O)OC)C1(C)C
1014 0.03030303 NFZNBGKFMXNKDA-UHFFFAOYSA-N CC(=CCO)C1OCC(C)(C)CO1
1015 0.03030303 ZTCDMBKLDPPSNI-UHFFFAOYSA-N CC(=CCCC(C(C(=O)O)O)C)C
1016 0.03030303 IRUIGQKPFNFHOD-IFWDQZPZSA-N CC(=C/CO)CC=CC(C)(O)CO
1017 0.03030303 YYRMJZXCARUTDN-UHFFFAOYSA-N COC(=O)C1C(C=C(C)C(=O)OC)C1(C)C
1018 0.029850746 QCUJIZMKAYFLTF-UHFFFAOYSA-N COC(=O)C1=CCC(CC1)C(CC(=O)O)C
1019 0.029850746 IGUKPCURDMMIMC-UHFFFAOYSA-N CC(CCC1CC(=O)OC1(C)C)O
1020 0.029850746 RULJUNRGPDIDES-UHFFFAOYSA-N C=CC(CCC1OC1(C)CO)(O)C
1021 0.029850746 RBWPLCSWXNREMV-UHFFFAOYSA-N COC(=O)CC(O)CCCC(C)=C
1022 0.029850746 HLFRLBYTYLPJAJ-UHFFFAOYSA-N OC(C(C(=O)O)C)CC(=C)C(C)C
1023 0.029850746 IHVZYKUXXAUYFX-UHFFFAOYSA-N CCCC(=O)C1=C(O)C(C(C=C1O)OC)C
1024 0.029850746 BXAPYOIWTUPBFA-UHFFFAOYSA-N CC(C=CCCOCCC(=O)O)C
1025 0.029850746 LRTRHGNRHWZLTR-UHFFFAOYSA-N COC(=O)C(C)=CCC(C)(C=C)C(=O)OC
1026 0.029850746 KQUJMQNPDWLVHF-UHFFFAOYSA-N OCC=C(OCCC=C(CO)C)C
1027 0.029850746 PBZQCLTYWHSQDF-UHFFFAOYSA-N C=CC(=O)OCC1COC2(CCCCC2)O1
1028 0.029850746 YMBZXNZJVMOFQV-UHFFFAOYSA-N CCOC(=O)C(=C)C(=O)OC1CCCCC1
1029 0.029850746 KQEQOQFRAQMUKP-VMKBVTSJSA-N CC(=C/CCC(=C)[C@H](O)CO)CO
1030 0.029850746 LXDNFKJAPPSHQL-UHFFFAOYSA-N OCC=C(CCC1OC1(C)CO)C
1031 0.029850746 ROOLZUYDBFJMHA-UHFFFAOYSA-N COC(=CC(=O)O)C(=O)C(=C)CCCCC
1032 0.029411765 JZHYQAIVXYHDNC-UHFFFAOYSA-N CCOC(=O)C=C(C)CC(C)(C)O
1033 0.029411765 DNHGCTXLAMDJER-XKSSXDPKSA-N CC1(C)OC(C)(CO)C(O)C1C=C
1034 0.029411765 ASOVXRDEEKSQFA-UHFFFAOYSA-N CCCCCC1C=C(O)C=C(C1C(=O)O)O
1035 0.029411765 YGIMAOLWKKTXAL-UHFFFAOYSA-N OCC(=CCCC(=C(CO)O)C)C
1036 0.029411765 NIJXNECOSTZOCH-UHFFFAOYSA-N CC1CCC(C(O1)(C)C)CC(=O)O
1037 0.028985507 XZRXVKBPXVYLGC-UHFFFAOYSA-N COC(=O)C#CC(O)CC1=CCCCC1
1038 0.028985507 LEZAQJUJKFLOAU-UHFFFAOYSA-N OCC(C1CCC(O1)(C)C=C)(O)C
1039 0.028985507 XTQBSJUTCSCXME-UHFFFAOYSA-N CC(=C)C(CCC(C)(O)C=C)OO
1040 0.028985507 FJEJMZSTZOFDBG-UHFFFAOYSA-N CCCC1COC(OC1)C1COC1
1041 0.028985507 UYFVWWJTLUHGLJ-DMDUXHFBSA-N CC(=CCO)CC=CC(C)(C)OO
1042 0.028571429 ZBVBCGYCYVBUJG-UHFFFAOYSA-N CCCCCC=CC(=O)C=C(C(=O)O)OC
1043 0.028571429 RSQUMPUWQYLDTE-UHFFFAOYSA-N OCC=C(CCC=C(C(O)O)C)C
1044 0.028571429 CCQDPAYLTBOUEU-UHFFFAOYSA-N O=CC(=C)C1CCC(C1C(CC(=O)O)O)C
1045 0.028169014 KMIHGHCXOHXBTL-UHFFFAOYSA-N CCCCCC1=CC(=O)CC(C1=O)(O)OC
1046 0.028169014 SNGYCWRYHPKTPC-UHFFFAOYSA-N CC1COC(OC1CO)C1=CC=CC=C1
1047 0.027777778 IEMBNEDFSDFSAN-UHFFFAOYSA-N CCCCCC(=CC(=O)O)C(=O)C(=C)OC
1048 0.027777778 KQRUFKZVHNUYEP-UHFFFAOYSA-N CCCC(=O)C1C(=CC(=C(C1O)C)OC)O
1049 0.027027027 QQYFRWBAVYHOFC-YUSBAAHMSA-N O=CC(=CCC/C(=C/C(CC(=O)O)O)/C)C
1050 0.027027027 XCGCFVSGINFRQC-HWKANZROSA-N O=CC(CCC(C(=O)O)C)/C=C/C(C=O)C
1051 0 RMGKQNBOGFMCHX-KXUCPTDWSA-N CC(C)C1=CC(O)C(C)(O)C(O)C1
1052 0 ZIPAJLAJDLJIGY-UHFFFAOYSA-N CCCCCC(=O)CCC(=O)CO
1053 0 RDOGOMPUCIUOGB-HYHWUIIZSA-N CC(=C)C(O)CCC(=CCO)CO
1054 0 RLNNVCTYJJOQLN-WHQQTDPMSA-N CC1(C)OC2(C)CC(O)C1CC2O
1055 0 WPCLDPUSTLKRAC-AXTSPUMRSA-N CC(C)C12CCC(C)(O1)C(O)C2O
1056 0 DINQMNROFIPFOH-UFLMBTITSA-N O=C1CC2CCC(=O)C2CC=CCCO1
1057 0 FYKUVQXVABYKIC-RKDXNWHRSA-N CC1CCCCCC(O)CC(=O)O1
1058 0 PEWQMISWINPIPZ-HGNGGELXSA-N CC1(C)OC2(C)CCC1(O)CC2O
1059 0 KBJCRTCKPJQWOP-CIUDSAMLSA-N CC(C)CCC1C(O)C(C)OC1=O
1060 0 PNSYSPPIOSIJCG-RXKWGBCNSA-N COC1OCCC2CC(O)C(C)C12
1061 0 FNIGDKAVQMRSAK-NXEZZACHSA-N CC(O)(CCC(O)C(=C)CO)C=C
1062 0 URBTVTZTLQVLCO-VIFPVBQESA-N CC(C)CCOC(=O)C(=C)C(C)O
1063 0 SVFXUVRUCMSTSB-UHFFFAOYSA-N COc1c(CO)cc(O)c(C(C)C)c1OC
1064 0 WPWMAIDTZPLUGB-BDAKNGLRSA-N CCCCCC(O)C1CCC(=O)O1
1065 0 AVSUKYLMADAHPX-SECBINFHSA-N CCCCCCC1OC(=O)C(=C1O)C(=O)C
1066 0 OIZZMMLBNPYBPZ-XINAWCOVSA-N COC(=O)CC(O)C(N)C(=O)OC
1067 0 KYGHXTWAOGWUPT-JXUBOQSCSA-N CC1(CO)C2CCC1(CO)C(O)C2
1068 0 WMAHWHYQGFDCIQ-UHFFFAOYSA-N COC(=O)C(C)(C)CCCC(=O)C
1069 0 KSMRZTSAPKWVGY-VHODGJRUSA-N CC(=C/CO)CCC(O)C(=C)CO
1070 0 AXRIHSJZHOTGAE-YWVKMMECSA-N CCCCC1OC(=O)C2=C1CCC(O)C2O
1071 0 YYZLPVJGLXFPJT-LPBBDHJYSA-N CC1CCC(O)C2=CC(=O)C(=CC12C)O
1072 0 HUZUQWCSNJQLCI-SQQMHITHSA-N CC1CCCC(O)C=C/C(O)C=CC(=O)O1
1073 0 GQOZCDSIBMMJPA-WHFBIAKZSA-N NC(CCC(O)CC(=O)O)C(=O)O
1074 0 IOSJUDSPZQHSKG-UHFFFAOYSA-N CCCCCC(=O)CCC(=O)OC
1075 0 ZAOUYGMYGIKUPN-VGMNWLOBSA-N CC(=C)C(OO)C1C(CO)C1(C)C
1076 0 XZDUDSXRVQCEKT-JLIMGVALSA-N CC(CO)C1CCC(C)(O1)C2CO2
1077 0 AXRIHSJZHOTGAE-IQJOONFLSA-N CCCCC1OC(=O)C2=C1CCC(O)C2O
1078 0 FEWWELBUJRCMJB-UHFFFAOYSA-N OCC(C(=O)O)(CC(C(=O)O)C)N
1079 0 RRYJYKPNCNNUCZ-UHFFFAOYSA-N OC(=O)CC1(O)C(=O)C2C(C1(C)CC2)(C)C
1080 0 FJQBWVKMDGYDEE-UHFFFAOYSA-N OC(=O)CC1(O)C(=O)C2(C(C1CC2)(C)C)C
1081 0 JJPFECOVZCFZKW-UHFFFAOYSA-N O=C1CC(CCC(O1)(C)O)C(C)C
1082 0 LWSDPWMDHBXZAB-UHFFFAOYSA-N OCC(C(=O)O)(CCCC(=O)O)N
1083 0 XSVMFTLWKJOCBC-UHFFFAOYSA-N O=CC=COC=CCCCCCCC(=O)O
1084 0 MFQWDNPHCBKDBS-UHFFFAOYSA-N NC1Nc2c(N1C)cc(cn2)c1ccccc1
1085 0 NSNYYUCNHRKDTF-UHFFFAOYSA-N Nc1nc2=NCC(C=c2n1C)c1ccccc1
1086 0 UUXNGIBKHRVAEP-UHFFFAOYSA-N OC1C(O)CC(CC1O)(O)C(=O)N
1087 0 XTOYAPUSEPKTCZ-UHFFFAOYSA-N ONCCCCC(C(=O)O)(C(O)O)N
1088 0 SWHKKAYZRUACJX-UHFFFAOYSA-N OC(=O)C(CCCC(C(=O)O)O)N
1089 0 UZBNKQSSMVTUFV-UHFFFAOYSA-N OCC12CCC(C(O1)(C)C)CC2O
1090 0 YBBFHZOLGNSKEP-UHFFFAOYSA-N OCC1(C)OC2(C)CCC1CC2O
1091 0 ZYIMYSPLJFAHIA-UHFFFAOYSA-N OC1C2CCC(C1O)(OC2(C)C)C
1092 0 HOBPFPREPBPHNK-UHFFFAOYSA-N O=CC12CCC(C2(C)C)CC1(O)CC(=O)O
1093 0 MSQRZBROVUZACX-UHFFFAOYSA-N OC(=O)CC(C12CCC(C2(C)C)CC1=O)O
1094 0 LCWIKKDCYQFFLD-UHFFFAOYSA-N OC1CCC(NC1)(C(O)O)C(=O)O
1095 0 FEVYMKRKHRBQKX-UHFFFAOYSA-N NC1CC(C(=O)O)C(C(C1O)O)O
1096 0 ROPIWDGWXRBHDF-UHFFFAOYSA-N O=CC=C1OC1CCCCCCCC(=O)O
1097 0 LVKNBEOCEZGLNY-UHFFFAOYSA-N CC(=O)NCCC(C(=O)O)C(O)O
1098 0 FCJDZBXMTADLCN-UHFFFAOYSA-N OCC(CC(C(=O)O)NC(=O)C)O
1099 0 HNHWQTBMJBYTLE-UHFFFAOYSA-N OC(=O)C(CC(C(=O)O)C(O)C)N
1100 0 HXIUSKDUWVCHDZ-UHFFFAOYSA-N OC(=O)CC1CCC(C1(C)C)(C)O
1101 0 PHCGHPJYAYZTDF-UHFFFAOYSA-N CCCCCC=CCC(C=O)OO
1102 0 QJXGZJIBSSFJPK-UHFFFAOYSA-N OCC(C(=C)C)CCC(C(=O)O)C
1103 0 TYXXZYVQMPOCDW-UHFFFAOYSA-N OCC(C(=C)C)CCCCC(=O)O
1104 0 VWIKXBJUIKICHB-UHFFFAOYSA-N CCC1CCC(C(=C1)C(=O)O)CCC(=O)O
1105 0 SBFWNHGQKJNFAA-UHFFFAOYSA-N CCC1CC(C(=O)O)C(C(=C1)C(=O)O)CC
1106 0 ZWEVLOBJHWSFDQ-UHFFFAOYSA-N CCC1CC2C(=O)CCC2C(C1O)C(=O)O
1107 0 PUYXHJZJAIDLBQ-UHFFFAOYSA-N CCC1=CC(C(=O)O)C2C(C1)C(=O)CC2
1108 0 UDWLPEUYOWKWFQ-UHFFFAOYSA-N O=CC(C(CCC(C=C)(O)C)O)C
1109 0 LGRNZLTUHQMWMI-UHFFFAOYSA-N OC(=O)CC1CC(C(C1(C)C)C)O
1110 0 UGESXLIQTDHOAQ-UHFFFAOYSA-N O=CCC(C(O)(C)C)CCC(=O)C
1111 0 SVWKYUIAJINWKT-UHFFFAOYSA-N OCCCCCC=CCC(C=O)O
1112 0 HABFCSKFPOGQPR-UHFFFAOYSA-N O=CC=CC(CC=CCCCCC(=O)O)O
1113 0 VQILCCAXUJASIN-UHFFFAOYSA-N OC(=O)C(C(C(=O)O)(C(O)C)N)C
1114 0 APGOOJDUIKWRAT-UHFFFAOYSA-N CCCCCC=CC(CC(=O)O)O
1115 0 BAXZRESUXAYNRL-UHFFFAOYSA-N CCCCC1OC(=O)C2C1(O)C=CC=C2
1116 0 YKMMHTNFVNIQLK-UHFFFAOYSA-N CC1CC(C(C1(C)C)(C)C(=O)O)O
1117 0 KIAVHELFCONCOL-UHFFFAOYSA-N CCCCCC1C(O)C(=O)C=C(C1=O)OC
1118 0 FYLSOUKKNRZBPL-UHFFFAOYSA-N CC(CC(=O)C(C(=O)O)C(O)O)N
1119 0 HOIVOWQIWSVPGC-UHFFFAOYSA-N NCCCC(C(C(=O)O)O)C(=O)O
1120 0 MYBBIXNLWQMRGW-UHFFFAOYSA-N OCC(=CCCC(C(=C)O)(O)C)C
1121 0 MMTHFXJZIUAOOR-UHFFFAOYSA-N CCCCCC1(O)CC(=O)C=C(C1=O)OC
1122 0 BRZYTXROFZXCMF-UHFFFAOYSA-N O=CCC(CCC=C(CO)C)(O)C
1123 0 PWYONAIIXNOHGQ-UHFFFAOYSA-N CNC1C(O)C(O)C(C(=O)C1O)O
1124 0 DQKNOIAHXFKCHH-GQCTYLIASA-N OCC(/C=C/CCCCC(=O)O)C
1125 0 GWTDLWKTOBFVCK-UHFFFAOYSA-N OC1OCC(C2C1C(C)CC2O)C
1126 0 UXALEBGSKXVNMZ-UHFFFAOYSA-N OC1CC2C(C1C)C(O)OCC2C
1127 0 YGRJFGCEOYRREO-UHFFFAOYSA-N CCCCCC(=O)CC(=O)OCC
1128 0 IKNPZDWWOFUFHY-UHFFFAOYSA-N CCCCC(=O)CCC(=O)OCC
1129 0 HDNLKEAXAZXFKE-UHFFFAOYSA-N CCCCCC1=CC=C(C(O)C1O)C(O)=O
1130 0 OZPPUPJQRJYTNY-UHFFFAOYSA-N CCCCCOC1=CC=C(C=C1)C(O)=O
1131 0 KQNCULZKDRAEGT-UHFFFAOYSA-N CN(C)CC[C-]1C=CC2=C1C=CC=C2
1132 0 RTYHJPXYGUNJMM-UHFFFAOYSA-N COC(CCCC(=O)OC)CC=C
1133 0 UTSHPRHFOZZPRD-UHFFFAOYSA-N CCOC(=O)C(=C)C(O)CC(C)C
1134 0 PVBDWJORUZWRDN-UHFFFAOYSA-N CCOC(=O)CC(=O)CC(C)(C)C
1135 0 URYZWZHIOZGTNO-UHFFFAOYSA-N CC(CO)(C1CCCCC1)C(O)=O
1136 0 PJWZFYWDRLQRDU-UHFFFAOYSA-N CCOC(=O)C(CO)C1CCCC1
1137 0 BDQVUPYOVTWNTK-UHFFFAOYSA-N CN1C=CC=C1C1=C(C#N)C(N)=NC(C)=C1C
1138 0 APXLSLWSMWRTTL-UHFFFAOYSA-N CC(C)COC1=CC=C(CC(O)=O)C=C1
1139 0 YCTUPEKHAZEVJP-UHFFFAOYSA-N COC1=CC=C(C=C1OC)C(O)CC=C
1140 0 AYLVPWPWEXQCAJ-UHFFFAOYSA-N CN(C)C1=NC=C2N=CC(=O)NC2=N1
1141 0 BELZXUNCHWFEKP-UHFFFAOYSA-N CCC1=C(C)C(C2=CC=CN2)=C(C#N)C(N)=N1
1142 0 HSIANZKVRSSSTO-UHFFFAOYSA-N CCCCCCCSC1=CC=C(F)C=C1
1143 0 OXMIZPFVOATHOH-UHFFFAOYSA-N COC1=CC2=C(C=C1)N=C(NN)N=N2
1144 0 VSHYBLPHWYGRET-UHFFFAOYSA-N C1CNC(N1)(C1=CC=CC=N1)C1=CC=CC=N1
1145 0 IOZTYTMOCDBDJJ-UHFFFAOYSA-N CCCCCC(O)C#CC(=O)CCC(O)=O
1146 0 JYNRDUMRXYBIKG-UHFFFAOYSA-N CC(O)C1CC(CC(O)=O)C1(C)C
1147 0 UWIKYLLSLVQQIG-UHFFFAOYSA-N CN(C)C1=NC2=C(C=CC3=C2C=CC=N3)N1C
1148 0 YGOGSJACFXSIAO-UHFFFAOYSA-N CN(C)C1=NC2=C(N1C)C1=C(C=C2)N=CC=C1
1149 0 OQPUIHZBDCEFEH-UHFFFAOYSA-N CCOC(OCC)C#CC(C)(C)O
1150 0 TZVZTXMWKLYWDN-UHFFFAOYSA-N CCCCC(CC)C(=O)OCC(F)(F)F
1151 0 IINVHMMMAUHNDG-UHFFFAOYSA-N CCOC(=O)C(C)(C)C(=O)C(C)C
1152 0 MURZAHIYMVFXCF-UHFFFAOYSA-N CC(C)C1=C(OCC(O)=O)C=C(C)C=C1
1153 0 ZGAZPDWSRYNUSZ-UHFFFAOYSA-N CCCCCCCCCS(O)(=O)=O
1154 0 ZZZIRALWFXCROK-UHFFFAOYSA-N COC(=O)CC(O)CCC=C(C)C
1155 0 DQUDTMCCZAFRFY-UHFFFAOYSA-N CCOC(=O)C(C(C)CC)C(C)=O
1156 0 UOABMKNOHFGBSD-UHFFFAOYSA-N CC1=CC(N)=CC=C1N=NC1=CC=C(N)C=C1
1157 0 FIHBHSQYSYVZQE-UHFFFAOYSA-N C=CC(=O)OCCCCCCOC(=O)C=C
1158 0 DOKTZMKBGPRAPB-UHFFFAOYSA-N C[N+](C)(C)C1=CC=CC2=CC=CC=C12
1159 0 CNCMJNMYQXOHNN-UHFFFAOYSA-N CCCCCOC1=CC=CC=C1C(O)=O
1160 0 BWJGNVFHFCOCCC-UHFFFAOYSA-N CCN1C(N)=NC2=C1C(C)=CC1=C2C=CC=N1
1161 0 OKFRDMBIDGPCCX-UHFFFAOYSA-N CC(C)(OC1CCCCC1)C(O)=O
1162 0 SCZBYGMMBLTJQG-UHFFFAOYSA-N CC(C)C1=CC(O)C2(C)CC(=O)OC2=C1
1163 0 QFMJGOBQEYOAPB-UHFFFAOYSA-N COC1=CC(N)=C(C=C1)C1=NNN=N1
1164 0 IJYKVTBRCQPRAD-UHFFFAOYSA-N CCC(CC)C(=O)CCC(=O)OC
1165 0 SKJIMYBTUMTICC-UHFFFAOYSA-N COC(=O)CCC1CCCCC1O
1166 0 USLZJQOOOLKIJF-UHFFFAOYSA-N CCCCCOC1=CC2=C(OCO2)C=C1
1167 0 LMFZFRDAXXBECB-UHFFFAOYSA-N CCCCC(=O)C(C)CC(=O)OC
1168 0 NXLFZVUAZMYNDL-UHFFFAOYSA-N CC(O)C(O)C(C)(CC=O)[N+]([O-])=O
1169 0 AZWDISHHPONIAX-UHFFFAOYSA-N CCCC[N+]1=CC=CC2=CC=CC=C12
1170 0 GSCCTDBRXKTONO-UHFFFAOYSA-N OCCC1(CC(O)=O)CCCCC1
1171 0 MEWRCLWSTWTYMK-UHFFFAOYSA-N CCCCCCNC(=S)SC
1172 0 HOCWIVDRDZHCRS-UHFFFAOYSA-N CC(C)CCOC1=CC=CC(=C1)C(O)=O
1173 0 GPQFDWVYGLVWBK-UHFFFAOYSA-N COC1=CC(N)=CC(=C1)N1C=NN=N1
1174 0 LPNQWVWHRHAPHD-UHFFFAOYSA-N COCN1N=NC(=N1)C1=CC=CC=N1
1175 0 CADUAFULIPLANC-UHFFFAOYSA-N CCOC(=O)C(C)CCCC(C)=O
1176 0 ZDECMKJUNXSDQO-UHFFFAOYSA-N CC1(CO)CCC2(CC1)OCCO2
1177 0 NYIALINCMIXBSP-UHFFFAOYSA-N CC(C)CCOC(=O)CCC(C)=O
1178 0 DTKVQIRTUXWZSW-UHFFFAOYSA-N CCC12OCC(CO1)(CO2)C(C)C
1179 0 CFLWCIYAMIMZSG-UHFFFAOYSA-N CSC(=S)N(C(C)C)C(C)C
1180 0 RFOOWUVDJFJZDN-UHFFFAOYSA-N CC(C)(C)C12COC(C)(OC1)OC2
1181 0 IPRZICNDWOSMIL-UHFFFAOYSA-N CC(C)CC(=O)C(=O)OC(C)(C)C
1182 0 ODSNPLWXKRGSIA-UHFFFAOYSA-N CC1CCC2(CC1)OCC(O)CO2
1183 0 BBUKJWBUXXSCSV-UHFFFAOYSA-N CC(=O)OCC1=COC(C2C1CCC2C)O
1184 0 XGQUWOQWKDIOBV-UHFFFAOYSA-N CC1=C2C=CC=CC2=[N+](C)C2=CC=CC=C12
1185 0 NHPFWJUYVAVCQX-UHFFFAOYSA-N CC(=O)CCC(=O)CCC(=O)CCC(C)=O
1186 0 ZYGMSINVJLURGR-UHFFFAOYSA-N C[N+]1=CC=CC=C1CCC(=O)C1=CC=CC=C1
1187 0 HZXPHEPHXVISFD-UHFFFAOYSA-N CC(C)C1=C(OCC(O)=O)C=CC(C)=C1
1188 0 KPAIOQAAUBRTCA-UHFFFAOYSA-N CCCCCCCCSCCCl
1189 0 NWKAUKARBBMDDG-FNORWQNLSA-N CCCCCC(C(/C=C/C=O)O)O
1190 0 ZVXVOVQIWRACRK-UHFFFAOYSA-N CCC(C)COC1=CC=C(C=C1)C(O)=O
1191 0 KUASEFQRNPIXDW-UHFFFAOYSA-N CC[N+]1=CC(C)=C(C)C2=CC=CC=C12
1192 0 URTIWUPZPOVVAR-UHFFFAOYSA-N NC(=O)OC1C(O)CC(OC1C)O
1193 0 LMTBWRKLIYVYQR-UHFFFAOYSA-N CC1COCC2C1C(O)OCC2C
1194 0 MQYYYLAXUPODGG-UHFFFAOYSA-N Cn1c(N)nc2c1cc(cn2)C1CC=CC=C1
1195 0 KRNSAJFVVIDHKF-UHFFFAOYSA-N CCCC1CC(COCC)OC1=O
1196 0 IKSKPHCIYZLPDR-UHFFFAOYSA-N CN(CCS)CCN(C)CCS
1197 0 ZSDXWGIULUJFHF-UHFFFAOYSA-N CC(=C)C(CCC(C(=O)O)(O)C)C
1198 0 WPZCGJYZEYUKRX-UHFFFAOYSA-N CCCN(CCN)CC1=CC=C(Cl)C=C1
1199 0 JSCCEFNAGHCWEW-UHFFFAOYSA-N CC(C)N(CCN)CC1=CC=C(Cl)C=C1
1200 0 ZFKUGJFJLIZVOJ-UHFFFAOYSA-N COC1=C(N)C=CC(=C1)N1C=NN=N1
1201 0 XVLLDNBBQADZTQ-UHFFFAOYSA-N CC1=CN=C2C=CC(NN)=NN2C1=O
1202 0 BAEWLQWSDPXZDM-UHFFFAOYSA-N CN(C)CCSSCCN(C)C
1203 0 FSOQUTSVMXTRHE-UHFFFAOYSA-N OC1CC(C(=O)O)C(C(C1O)O)N
1204 0 QRLSTKFUQDHLPV-UHFFFAOYSA-N OCC1(CCCCC1)C1OCCO1
1205 0 DQLOEQOMVZYKSL-UHFFFAOYSA-N [H]C12CC(OCC)C([H])(O1)C(C)CC2O
1206 0 SFDVISHBJVMKMS-UHFFFAOYSA-N CC(=C)C1COCC(C(C1)O)(C)O
1207 0 GFSOUCGHEXDAHT-UHFFFAOYSA-N CCCCC(CC(C)=O)OC(C)=O
1208 0 QZGBKXBQEYEIKI-UHFFFAOYSA-N OCC1(O)CCC(CC1O)C(=C)C
1209 0 JNQCMHSPLQEIJT-UHFFFAOYSA-N CCC(COC(C)=O)C(=O)C(C)C
1210 0 QTBWCJKDRVFXFZ-UHFFFAOYSA-N OC(=O)C=C(CCC1CCCCC1)C(O)=O
1211 0 JAHOTFJUWBOJLS-UHFFFAOYSA-N CCCCC1=CN=C(CCCC)C(Cl)=N1
1212 0 QNZLAXONNWOLJY-UHFFFAOYSA-N CCCCCCOC(=O)CC(C)=O
1213 0 JPVGQXAZPHBLKP-UHFFFAOYSA-N CN(C)C1=NC=C2C(=O)N=CNC2=N1
1214 0 AYFCJJGXDYVQAL-UHFFFAOYSA-N COC(=O)C(C)CC(=O)C(C)(C)C
1215 0 RHHQFOKUCIZOEX-UHFFFAOYSA-N CCCCC(OC(=O)OCC)C=C
1216 0 IKJGGMMPCWSBRQ-UHFFFAOYSA-N O=CCCCCCCC1OCCO1
1217 0 IXOFUWJRSYPKSX-UHFFFAOYSA-N OC1CC(=O)C(CCCCCCC(O)=O)=C1
1218 0 KZILAVXKVXCJEF-UHFFFAOYSA-N CCCCC1=C(CO)C=CC=C1C(O)=O
1219 0 NMYWRSLDBHPLDF-UHFFFAOYSA-N OCC(=C)C1CCC(C(C1)O)(C)O
1220 0 OXTYHNCGXCZDEA-UHFFFAOYSA-N CCCCN1N=NC(C#N)=C1C1=CC=CC=C1
1221 0 HTBRBENDMDDFLJ-UHFFFAOYSA-N CC(=C)C1CC(O)C(C(C1)O)(C)O
1222 0 CMJVEIURJYLHCC-UHFFFAOYSA-N OC(=O)CCCCCCCCC#CC(O)=O
1223 0 IZWNTFVHFWFWCW-UHFFFAOYSA-N CC(C1CCC(C1C=O)C)(CO)O
1224 0 FIHBHSQYSYVZQE-UHFFFAOYSA-N C=CC(=O)OCCCCCCOC(=O)C=C
1225 0 CAETZEKKUMPNRC-UHFFFAOYSA-N CCCCCC(C=O)C(=O)OCC
1226 0 DWQQOTZSMJSANF-UHFFFAOYSA-N NC1=NC2=C(N=C(CO)C=C2)C(N)=N1
1227 0 HZRJEXYAHMPECV-UHFFFAOYSA-N CCCCCC(OC(=O)OC)C=C
1228 0 CNOUSSCOJQQVRH-UHFFFAOYSA-N C=CCCCCCOC(=O)OCC
1229 0 ZKEHHDAMQHVJKI-UHFFFAOYSA-N CCOC(=O)CCCC(=O)C(C)C
1230 0 IVLANTKDSMBTNH-UHFFFAOYSA-N C[Si](C)(C)[Si](C)(C)C1=CC=CC=C1
1231 0 DINOGWUQGUFFIB-UHFFFAOYSA-N CC1=NC2C(=N)NC(=O)N=C2N=C1C
1232 0 ATJRNASHLLALOE-UHFFFAOYSA-N CCCCCCC1CCOC(=O)O1
1233 0 KCBUJADACPUAIH-UHFFFAOYSA-N CCCC(=O)CCC1(C)OCCO1
1234 0 RBFYBLFGCOYDGX-UHFFFAOYSA-N CC(C)C(=O)CCC1(C)OCCO1
1235 0 QRSHUCKGLHXRKE-UHFFFAOYSA-N CC(O)[P+](=O)OC1CCCCC1
1236 0 LJZCCIORJHZOII-UHFFFAOYSA-N CCOCCCCC1CCC(=O)O1
1237 0 LJZJTKSFZRJLML-UHFFFAOYSA-N CC(C)(O)C#CC(C)(O)C(C)(C)O
1238 0 ZVWQHGKXYFSVEU-UHFFFAOYSA-N CCOC(=O)C1CCC(CO)CC1
1239 0 MEOKEWOGEQTBTJ-UHFFFAOYSA-N OC(=O)CCCCCCC1C(=O)CCC1=O
1240 0 HGTVJFXWFVMMOT-UHFFFAOYSA-N CCCOCCCC1CCC(=O)O1
1241 0 GALIYYRMMLKDIZ-UHFFFAOYSA-N CC1(C)CSCC(C)(C)C2=C1[Si]2(C)C
1242 0 UXOGAOHWSSXCHN-UHFFFAOYSA-N CCCCOCCC1CCC(=O)O1
1243 0 WYNLQWPEIVJTAR-UHFFFAOYSA-N CCCCCOCC1CCC(=O)O1
1244 0 JDCALSFKAHPGSF-UHFFFAOYSA-N COC(=O)C1CCC(CC1)(C=C)C(=O)OC
1245 0 CPENQHKKFGEUJL-UHFFFAOYSA-N C[Si](C)(C)C1=CC=CC=C1C1=CC=CC=C1
1246 0 PZVDVVYFSLDCFM-UHFFFAOYSA-N CC(C)B1OCC(CS1)C(C)C
1247 0 RMAMIJQQZOCWBF-UHFFFAOYSA-N CC(C)(C)[Si](C)(C)OC1=CC=C(F)C=C1
1248 0 OXNFXDFYJJSIHN-UHFFFAOYSA-N CCOC(=O)CCCCCC1CO1
1249 0 GLHDKULSVRHJJI-UHFFFAOYSA-N OCCOC(=O)CC1CCCCC1
1250 0 AYVADGOHXVQUNS-UHFFFAOYSA-N OCCOC(=O)CCCCCC=C
1251 0 NFAYNPCTPPXYCE-UHFFFAOYSA-N CC1=CC(=CC(C)=[N+]1CC=O)C1=CC=CC=C1
1252 0 QYAYXXJIMCFUNA-UHFFFAOYSA-N CCOC(=O)CCCCCC(=C)O
1253 0 MHXCUKSETMYAEI-UHFFFAOYSA-N CCOC(=O)CCCCC(C=C)O
1254 0 ZTBNQUVXPMQRHA-UHFFFAOYSA-N CC(O)CN(CC(O)=O)CC(O)=O
1255 0 NVMIESLNMRQCCP-UHFFFAOYSA-N CCCCCC1(CC=O)OCCO1
1256 0 KCJCJYNHUUMRFE-UHFFFAOYSA-N C=CCC(CCCC(=O)OCC)O
1257 0 ITKUGDSRPPYOAM-UHFFFAOYSA-N CC1(CCCC2(C)OCCO2)CO1
1258 0 FUCPUODHDLBLAU-UHFFFAOYSA-N CCOC(=O)CCC(=O)C(C)(C)C
1259 0 QVVQIXZDNRKXPV-UHFFFAOYSA-N CC(=O)CN1C=NC2=C(N)N=CN=C12
1260 0 HVBPBBQYANLNQK-UHFFFAOYSA-N OC(=O)CC1(O)CC(CC2C1(C)O2)C(=C)C
1261 0 NKEDEMRUVQIKSR-UHFFFAOYSA-N CC(=O)CCCC(C)(C)OC(C)=O
1262 0 AMSXCMNZEUYQID-UHFFFAOYSA-N CC(C(C)=O)C(=O)OCC(C)(C)C
1263 0 AWVLEEPOJNLLNE-UHFFFAOYSA-N CCCC(C)C(=O)CC(=O)OCC
1264 0 SRVVGJUCYSYXDW-UHFFFAOYSA-N CCCCCCC1OC(=O)C(C1)O
1265 0 HFYZTGBQDXZSHJ-UHFFFAOYSA-N CCCCCCC1OC(=O)CC1O
1266 0 UGCNGMZSWGWEES-UHFFFAOYSA-N OCCCN(CC(O)=O)CC(O)=O
1267 0 KJKBXTWCQNBGBM-UHFFFAOYSA-N CC(=O)OCCOC1CCCCC1
1268 0 WTNHSLOTBCGWBY-UHFFFAOYSA-N C[Si]12NCCN(CCN1)CCN2
1269 0 XKDCCGWJZGTHPO-UHFFFAOYSA-N CC(C)(C)OC1=CC=C(CC(O)=O)C=C1
1270 0 GHWUZPAXOSXMQB-UHFFFAOYSA-N CN1N=C(C=C1N)C1=CC=C(F)C=C1
1271 0 DKARPLCXVPEFKD-UHFFFAOYSA-N CC1(CCO)CCC2(C1)OCCO2
1272 0 AGWNPPHYGKSJKF-UHFFFAOYSA-N NCCCSCCSCCCN
1273 0 INZAHCGSBFYZGM-UHFFFAOYSA-N NCCN=C(C1=CC=CC=N1)C1=CC=CC=N1
1274 0 XGQUWOQWKDIOBV-UHFFFAOYSA-N CC1=C2C=CC=CC2=[N+](C)C2=CC=CC=C12
1275 0 XGQUWOQWKDIOBV-UHFFFAOYSA-N CC1=C2C=CC=CC2=[N+](C)C2=CC=CC=C12
1276 0 WPWMAIDTZPLUGB-UHFFFAOYSA-N CCCCCC(C1CCC(=O)O1)O
1277 0 KDWWAJMTQVYBLN-UHFFFAOYSA-N OC(=O)CC1(O)CC2C(C1(C)C(=O)C2)(C)C
1278 0 VZAUWENNCBLRET-UHFFFAOYSA-N CCCCCCC(C(=O)O)C(=O)C
1279 0 GWHCCYYBNYQFRT-UHFFFAOYSA-N COC(=O)C(C)OC1CCCCC1
1280 0 BPPDNSREFWRLJM-UHFFFAOYSA-N CCOC(=O)CCC(=O)CC(C)C
1281 0 PQSZYBNYJCXHPI-UHFFFAOYSA-N CCCCCC1CCCOC(=O)O1
1282 0 LSLNZRZZQMADJJ-UHFFFAOYSA-N CCCCCC1CCOCC(=O)O1
1283 0 UDWLBDMFOWFPCZ-UHFFFAOYSA-N CCCCCC1COCCC(=O)O1
1284 0 LLAQANOMMFENEZ-UHFFFAOYSA-N CCOC(=O)CC(=O)CCC(C)C
1285 0 IYCZLLGHRSIBJC-UHFFFAOYSA-N NC(=O)C1=NC=NC1N=NN1CCCC1
1286 0 JZMXZNDJOXLGAZ-UHFFFAOYSA-N CCOCCCC1CCCC(=O)O1
1287 0 WOUTVTCTCYPRDN-UHFFFAOYSA-N CC(C)NC(=S)NCCCN1C=CN=C1
1288 0 AAJLTLBOTWHMLB-UHFFFAOYSA-N CCCCOCC1CCCC(=O)O1
1289 0 IXOFUWJRSYPKSX-UHFFFAOYSA-N OC1CC(=O)C(CCCCCCC(O)=O)=C1
1290 0 NLDGWCCPRWYBAS-UHFFFAOYSA-N CCCCCC1CCC(C(=O)O1)O
1291 0 XIRTVSDJTGYPDJ-UHFFFAOYSA-N COC1=CC(N)=C(C=C1)N1C=NN=N1
1292 0 DKCKKSNDUCMSMB-UHFFFAOYSA-N CCCCCC1OC(C)=C(OC)C(=O)C1=O
1293 0 NOKOOVDPFRWHJN-UHFFFAOYSA-N CC(C)CCOC1=CC=CC=C1C(O)=O
1294 0 FPUGUAYCMJQOEK-UHFFFAOYSA-N CN(C)C1=NC(=O)NC2=NC=CN=C12
1295 0 VDDFCXBMNZEGCT-UHFFFAOYSA-N NC1=CC=NN1CC1=CC(F)=CC=C1
1296 0 AWERKEQRUWLUJF-UHFFFAOYSA-N CC1=NC2=CC=C(F)C=C2C(NN)=C1
1297 0 PXKJEKOBBHBMLP-UHFFFAOYSA-N CC1=NC2=CC(F)=CC=C2C(NN)=C1
1298 0 XVLSCZVPURLYIL-UHFFFAOYSA-N CC1=CC(NN)=C2C=CC=C(F)C2=N1
1299 0 WPOYJLMQCBFDQM-UHFFFAOYSA-N CCCCCC1CC(O)CC(=O)O1
1300 0 YUDBZTKPVYQCSV-UHFFFAOYSA-N CCCCCC1OC(=O)CCC1O
1301 0 MEKGHNUFGFFHRE-UHFFFAOYSA-N CCOC(=O)C(=O)CCC(C)(C)C
1302 0 FAWKBOJEHYLCLI-UHFFFAOYSA-N NC1=CC=NN1CC1=CC=CC=C1F
1303 0 BNDBTYWNQVOJPU-UHFFFAOYSA-N OCCCCCC1CCCC(=O)O1
1304 0 WWHSUWJKMXRUPA-UHFFFAOYSA-N CC1=NC(N)=C2N=C(C)C(=O)NC2=N1
1305 0 FEPGKHZMVPLZTI-UHFFFAOYSA-N CCCCOCC1=CC=C(C=C1)C(O)=O
1306 0 UUKQOVCQHLIZQX-UHFFFAOYSA-N CC(CCCC1CCCC(=O)O1)O
1307 0 YTFOJDQMJCRAES-UHFFFAOYSA-N CCC(CCC1CCCC(=O)O1)O
1308 0 FYPWCYYDNHFMPL-UHFFFAOYSA-N CC1=NC=CN1C1=CC(F)=C(N)C=C1
1309 0 JALZIQWFIIMBHU-UHFFFAOYSA-N CC1=CC(=NN1)C1N=C2C=C(C)C(C)=CC2=N1
1310 0 GFDZHHKOZQEAAB-UHFFFAOYSA-N CCCCC(C1CCCC(=O)O1)O
1311 0 ANTRFUPTQFJLLA-UHFFFAOYSA-N C=CC1(C)COCC(O1)C(O)(C)C
1312 0 CIFSXMMZCJYJTJ-UHFFFAOYSA-N CCCCCCCCOC(=O)C=O
1313 0 IDYOSFSVYKVVLN-UHFFFAOYSA-N CCCCCC(=O)CC1OCCO1
1314 0 IUPSARVXBUSQKA-UHFFFAOYSA-N CCCCC(O)COC(=O)C(C)=C
1315 0 QBXODCKYUZNZCY-UHFFFAOYSA-N CC(C)(C)OC(=O)NOCC(O)=O
1316 0 TUPYLXVIGMMVPZ-UHFFFAOYSA-N COC1=C(C=CC(N)=C1)N1C=NN=N1
1317 0 KJOWLMCSCDFVCH-UHFFFAOYSA-N CC(C)C1=CC=CC=C1OC(C)C(O)=O
1318 0 RFSCGDQQLKVJEJ-UHFFFAOYSA-N CCC(C)(C)OOC(=O)C1=CC=CC=C1
1319 0 TYSZMNQOANJGRZ-UHFFFAOYSA-O OC(=O)CC[N+]1=CC=C(CC#N)C=C1
1320 0 QZRANJWXTXXQQC-UHFFFAOYSA-N CC(C1CCC(O1)(C)C1CO1)(O)C
1321 0 HBCFIRRZLOLLOX-UHFFFAOYSA-N CCN(CC)C(CN)C1=CC=CC=C1Cl
1322 0 AVMWLHYPEYYGHJ-UHFFFAOYSA-N OC(=O)CCCOC1CCCCC1
1323 0 BSOUEPRUVDPPNE-UHFFFAOYSA-N C=CC1(C)OC(CC1O)C(O)(C)C
1324 0 AZWDISHHPONIAX-UHFFFAOYSA-N CCCC[N+]1=CC=CC2=CC=CC=C12
1325 0 SLTHKGMHQPSXIV-UHFFFAOYSA-N CC(C)C(=O)CC(=O)C(O)=CC(=O)C(C)C
1326 0 ZJZLKONLVWLQRK-UHFFFAOYSA-N CCOC1CCC2(CC1)OCCO2
1327 0 NEYVLMSOSUNRNR-UHFFFAOYSA-N CCCC(=O)Oc1ccc(cc1)[N+]#N
1328 0 XPIQJMUYUKAKNX-UHFFFAOYSA-N C=CCCCC=CCC1CC(=O)OC1=O
1329 0 XUDKNXYCYIYBIG-UHFFFAOYSA-N CC1=CN(C=N1)C1=C(F)C=C(N)C=C1
1330 0 YCRZFZCDOSZRKH-UHFFFAOYSA-N CCC=CCCOC(=O)CC(O)C
1331 0 BWBJXJLBRKEMBM-UHFFFAOYSA-N Cc1ccc2[n+](C)c3ccccc3cc2c1
1332 0 GEEOLFJGKJELHS-UHFFFAOYSA-N CCC=CCCOC(=O)C(CC)O
1333 0 XIKOSBCHVLVLIE-UHFFFAOYSA-N CC(C)COC(C)OC(=O)C(C)=C
1334 0 OVEFQJZVPICBFU-UHFFFAOYSA-N CCCCCCC=C(C(=O)O)CO
1335 0 SIQGUWOXOTYXHP-UHFFFAOYSA-N CCCCCC(C(C)=O)C(=O)OC
1336 0 VTDCYOLLYVAJSY-UHFFFAOYSA-N CC(C)OC(=O)OC1CCCCC1
1337 0 VICOWBWHKDBEJY-UHFFFAOYSA-N CC(C)CN1C=NC2=CN=C3C=CC=NC3=C12
1338 0 MKCQZPVZGIEJAP-UHFFFAOYSA-N CC(=C)OC(=O)CCCCC(=O)OC(C)=C
1339 0 WLOWLIHIXWSNBM-UHFFFAOYSA-N CC(CCCCCC(O)=O)C(C)=O
1340 0 DZFRPYCSDHLVEJ-UHFFFAOYSA-N CCCCCC(CC(=O)O)(C=C)O
1341 0 FQNBXFFWCSUVGY-UHFFFAOYSA-N CCOC(=O)C(CCCCC=C)O
1342 0 LPMKRPCHDMXLAH-UHFFFAOYSA-N C[N+]1(C)CCOC(O)(C1)C1=CC=C(F)C=C1
1343 0 YWWDDNDAQGYQCX-UHFFFAOYSA-N CC(=C)C(CCC(C1CO1)(O)C)O
1344 0 UJEWVSMTHNPHKH-UHFFFAOYSA-N CCOC(=O)CC(CC)C(=O)CC
1345 0 YBFFYXQGQPJXSW-UHFFFAOYSA-N CCCCOCC(O)CSCCO
1346 0 HRVXWNUAPLUFJQ-UHFFFAOYSA-N C=CC(CCC(C1(C)CO1)O)(O)C
1347 0 AEZFIXVBIRLWSX-UHFFFAOYSA-N OCC(CCC(C(=C)C)O)(C=C)O
1348 0 BVRQZORNDPROHR-UHFFFAOYSA-N CCCCC1CCC2=C(O1)C(F)=C(F)C=C2
1349 0 DJKKWVGWYCKUFC-UHFFFAOYSA-N CCCCOCCOC(=O)C(C)=C
1350 0 FHUUFIWOGLLFBW-UHFFFAOYSA-N OC(C(=C)C)CCC(C(=C)O)(O)C
1351 0 FNIGDKAVQMRSAK-UHFFFAOYSA-N CC(C=C)(CCC(C(=C)CO)O)O
1352 0 GGJBWKXZCQRJAV-UHFFFAOYSA-N COCCN(CC(O)=O)CC(O)=O
1353 0 GQOZCDSIBMMJPA-UHFFFAOYSA-N OC(=O)CC(CCC(C(=O)O)N)O
1354 0 GYNYGOFCVPTFRD-UHFFFAOYSA-N FC1=CC=C(NCC2=NC=CN2)C=C1
1355 0 NQYDFAGFKCSWGI-YGPZHTELSA-N CC(CC[C@H](CC(=O)O)C(=C)C)O
1356 0 ZXVBRAUOHHFPBI-UHFFFAOYSA-N CCC(C(=O)C1=CC=CC=C1)[N+]1=CC=CC=C1
1357 0 QJXGZJIBSSFJPK-YGPZHTELSA-N CC(CC[C@H](CO)C(=C)C)C(=O)O
1358 0 RIQGVMRDCPCXJJ-UHFFFAOYSA-N NNC(=O)CN1N=NC2=CC=CC=C12
1359 0 HYVIARUUVHVLHF-UHFFFAOYSA-N CC(=O)OC1CCC2C(CCC12)OC(C)=O
1360 0 NQYDFAGFKCSWGI-GKAPJAKFSA-N CC(CC[C@@H](CC(=O)O)C(=C)C)O
1361 0 QJXGZJIBSSFJPK-GKAPJAKFSA-N CC(CC[C@@H](CO)C(=C)C)C(=O)O
1362 0 MPUSYMXANVWCCK-UHFFFAOYSA-N NCC1=C(NN=C1)C1=CC=C(F)C=C1
1363 0 FQMOXCDLBBBUJY-UHFFFAOYSA-N CC1CCC(OC1(C)C)(C)C(=O)O
1364 0 TVCUTKMSLJTCCY-UHFFFAOYSA-N NCC1=CN(N=C1)C1=CC=C(F)C=C1
1365 0 ZHJHGTLWVOXQFF-UHFFFAOYSA-N CC(C)(C)C(=O)CCCCC(O)=O
1366 0 PNHVXYJIXFZRGA-UHFFFAOYSA-N CCCC(=O)CCCC(=O)OCC
1367 0 UKUMBWIAJWVEDN-UHFFFAOYSA-N CC1=C(N=CN1)CCCCNC(=S)NC
1368 0 PBVMLKORIKTIIB-UHFFFAOYSA-N OC(=C)C(CC=CC(O)(C)C)(O)C
1369 0 XQZLXLKEJGLMNM-UHFFFAOYSA-N OCC(CC=CC(O)(C)C)(C=C)O
1370 0 VXRASMAMDOKYHF-VOTSOKGWSA-N C=CC(C(/C=C/C(O)(C)C)O)(O)C
1371 0 JBFDBSZCFDASAE-UHFFFAOYSA-N CCCCCCCCC(=O)C(=O)O
1372 0 IFMHGOADXGYWMO-KVQBGUIXSA-N CC(=O)[C@H]([C@@H](C[C@@H](C(=O)O)N)O)O
1373 0 JSNQSLSBBZFGBM-UHFFFAOYSA-N CC1(C2CC(C(O1)(C(C2)O)C)O)C
1374 0 YXTHWTPUTHTODU-UHFFFAOYSA-N CCCCCCCC(=O)CC(=O)O
1375 0 RCUZNJONGPVHRN-UHFFFAOYSA-N NC(=N)NC1=NC23C(N1)(C=CC=C3)O2
1376 0 JKXYQTJVQVKIGV-UHFFFAOYSA-N CCCC(=O)CCCCC(=O)OC
1377 0 QBUDDPLUSSMFSF-UHFFFAOYSA-N NC(=N)Nc1nc2c([nH]1)cccc2O
1378 0 NGDSVOUNTHIXSQ-HDLDFLEYSA-N C1C(=O)C([C@H]([C@@H]([C@@]1(CO)O)O)O)N
1379 0 DINQMNROFIPFOH-UPHRSURJSA-N O=C1CCC2CC(=O)OCC\C=C/CC12
1380 0 WWZCBOHSNDHUER-PLNGDYQASA-N CC\C=C/CC(O)CCOC(C)=O
1381 0 AFTMXNDQOIMHQR-UHFFFAOYSA-N CN1N=C(C=C1N)C1=CC(F)=CC=C1
1382 0 MKGAROVCPKUXNB-UHFFFAOYSA-N NC(=N)Nc1nc2c([nH]1)cc(cc2)O
1383 0 ZVXVOVQIWRACRK-UHFFFAOYSA-N CCC(C)COC1=CC=C(C=C1)C(O)=O
1384 0 SCOSFCLSJUKLDZ-UHFFFAOYSA-N CC(CC(=O)O)CCC(=O)C(C)C
1385 0 OOIUBVVPHBXDDF-UHFFFAOYSA-N OCC1C(C)CCC1C(C(=O)O)C
1386 0 ZSXPRVSALVCUTL-UHFFFAOYSA-N CNc1nc2c(n1C)c(C)cc1c2cccn1
1387 0 KCUKCIQSEOVTSU-UHFFFAOYSA-N Cc1c(C)c2ncccc2c2c1n(C)c(n2)N
1388 0 QXLJRMHZVDGWFX-UHFFFAOYSA-N CC1=CC2=CC=C(F)C=C2N=C1NN
1389 0 ZGULNKYAODXSCS-UHFFFAOYSA-N CCOC(=O)C(CC(C)C)C(C)=O
1390 0 UCFDWEUAFWORJF-UHFFFAOYSA-N CCC1(CC)CC(CCO)OC1=O
1391 0 GGOJRYWHKVYFQK-UHFFFAOYSA-N OC1CC2(O)NC1C(O)C(O)C2O
1392 0 RUTWWJMNBNMLOU-UHFFFAOYSA-N Nc1nc2c(n1C)c(C)cc1c2c(C)ccn1
1393 0 BMMXYUIMFXZJIE-UHFFFAOYSA-N CCCCCC(=O)OCCCC(F)(F)F
1394 0 QCYGXAHYWFUWAU-UHFFFAOYSA-N CN1C=C(C)N=C2C(=O)N=C(N)N=C12
1395 0 JTMXGUCXHHEVQX-UHFFFAOYSA-N Cc1ccc2c(n1)cc(c1c2nc(n1C)N)C
1396 0 IQGHOOFBUIACCX-UHFFFAOYSA-N Cc1cnc2c(c1)c1nc(n(c1c(c2)C)C)N
1397 0 AZGVSONZOSUFPI-UHFFFAOYSA-N OC(=O)C=CCCCCCCC=CC(=O)O
1398 0 RLNNVCTYJJOQLN-UHFFFAOYSA-N CC1(C)OC2(C)CC(O)C1CC2O
1399 0 AEJALGHLTFZFGL-UHFFFAOYSA-N O=C1N=CNC2=C1N=C1CNCCN21
1400 0 HWDJRMYHQUEFHR-UHFFFAOYSA-N COC1=NC2=NC(N)=NC=C2N=C1C
1401 0 IXPCVSCDMAIZDI-UHFFFAOYSA-N CN1C(=C)C=NC2C(=O)N=C(N)N=C12
1402 0 XSBWKPHDJYFNIF-UHFFFAOYSA-N CN1C(C)=CN=C2C(=O)N=C(N)N=C12
1403 0 YPYSLOUNYSPBOT-UHFFFAOYSA-N CNC1=NC(=O)C2=NC(C)=CN=C2N1
1404 0 YLOZXCJPRILQET-UHFFFAOYSA-N OC(=O)CCCCCCC=CC=CC(=O)O
1405 0 ODRWYFKMQVIMHW-UHFFFAOYSA-N CN(CCCCCC1=CN=CN1)C(N)=S
1406 0 KOPSWKYSWDQGDS-UHFFFAOYSA-N OC1C(N)C(O)C2C(C1O)OCO2
1407 0 CHMBRLRRLJHXRK-UHFFFAOYSA-N CCOC(=O)C1(CO)CCCCC1
1408 0 VEGNIXGAQNVYTP-UHFFFAOYSA-N COC(=O)CCCCCCC(C)=O
1409 0 QZVRTORVCKGPPY-UHFFFAOYSA-N CC1(C)OB(OC1(C)C)C1=CCSCC1
1410 0 WWHSUWJKMXRUPA-UHFFFAOYSA-N CC1=NC(N)=C2N=C(C)C(=O)NC2=N1
1411 0 WWHSUWJKMXRUPA-UHFFFAOYSA-N CC1=NC(N)=C2N=C(C)C(=O)NC2=N1
1412 0 PMLDEXGHONSIST-UHFFFAOYSA-N CCCC(C(O)C=C)C(=O)OCC
1413 0 LNMRKNQYHPBGEF-UHFFFAOYSA-N CC(C)(O)CC1=CC=CC(CC(O)=O)=C1
1414 0 KSMRZTSAPKWVGY-YVMONPNESA-N C\C(CCC(O)C(=C)CO)=C\CO
1415 0 JFHMVQPAOFECQE-UHFFFAOYSA-N CC1CCC(OC(=O)C1)C(O)(C)C
1416 0 IKZCLJSFUBTSAC-UHFFFAOYSA-N CCOC(=O)C([N+]#N)C1=CC=CC=C1
1417 0 FQKVLKIRSWZHFS-UHFFFAOYSA-N CCCCCCC(=O)C(=O)OCC
1418 0 QLJQLENYWCUZEO-UHFFFAOYSA-N O=C1OC(CCC(C1)(C)O)C(C)C
1419 0 PMJWHOKKOIBOPT-UHFFFAOYSA-N CCCCCCCCC1=CN=C(Cl)N=C1
1420 0 CAGBLWRDOQVQDD-UHFFFAOYSA-N Nc1ccc(c(c1C)N)N=Nc1ccccc1
1421 0 MJVQDWRIDDMQLO-UHFFFAOYSA-N S=C(N(C)C)NCCCCc1c[nH]cn1
1422 0 JXTPXGRHCHQGGE-UHFFFAOYSA-N CCNC1=NC=C2N=CC(=O)NC2=N1
1423 0 SFOVMRZNFRWGGW-UHFFFAOYSA-N CCCCCCC(=O)CC(=O)OC
1424 0 POVRQOIEHGXWHJ-UHFFFAOYSA-N CCCCOC1=CC(C)=C(C=C1)C(O)=O
1425 0 KVOBJHKERVLJHT-UHFFFAOYSA-N CNC(=S)N(CCCCc1c[nH]cn1)C
1426 0 PGFGJOTWFBPYBZ-UHFFFAOYSA-N CNC(=S)NCCCCc1ncn(c1)C
1427 0 RCXJFGCVOBRFEH-FNORWQNLSA-N OC\C=C\CCCCCCC(O)=O
1428 0 BPRWNONVUATTSW-UHFFFAOYSA-N CNc1ccc(c(c1)N)N=Nc1ccccc1
1429 0 DDMSZJBFTYIFQQ-UHFFFAOYSA-N CCCCCCC1COCC(=O)O1
1430 0 DZBLNYYGAKHAOJ-UHFFFAOYSA-N CC(O)CCCCCC=CC(O)=O
1431 0 WEIQRLLXVVSKIL-UHFFFAOYSA-N CCOC(=O)C(CC)(CC)C(C)=O
1432 0 FZJMREFGJONIGE-UHFFFAOYSA-N COC(=O)C(CCC(C)=O)C(C)C
1433 0 KBOAQIXMCPQXIP-UHFFFAOYSA-N CCCCCCC1COC(=O)CO1
1434 0 NWKAUKARBBMDDG-UHFFFAOYSA-N CCCCCC(O)C(O)C=CC=O
1435 0 UNGXKSVOMSCMCE-UHFFFAOYSA-N C[Si](C)(C)CC(=C)[Si](C)(C)C
1436 0 JSWCBDPQYMLZPU-UHFFFAOYSA-N Nc1cc(N)c(cc1N=Nc1ccccc1)C
1437 0 IQEMPFQQYOIRNB-UHFFFAOYSA-N CNc1cc(N)ccc1N=Nc1ccccc1
1438 0 APQNQVZOITYEGF-UHFFFAOYSA-N CC1(C)OC1CCC1(C)OC1CO
1439 0 UMNJCAFWYYZFCD-UHFFFAOYSA-N CC(=O)CCC(C(=O)O)(C(O)O)N
1440 0 BAAJXLRVWJHRQH-UHFFFAOYSA-N CCC(C)COC(=O)C(=C)C(C)O
1441 0 URBTVTZTLQVLCO-UHFFFAOYSA-N CC(C)CCOC(=O)C(=C)C(C)O
1442 0 BTHNEHUFXUBOQG-UHFFFAOYSA-N CC(C)C(=O)CC(=O)OC(C)(C)C
1443 0 OHRPDNHRQKOLGN-UHFFFAOYSA-N CCCCCC1=C(O)C(=O)C(OC)=C(C)O1
1444 0 WJDACFAXVKEKQJ-UHFFFAOYSA-N CC1=C2C3=CC=CC=C3C=CC2=[N+](C)C=C1
1445 0 MGRWEFWRZHQSRH-UHFFFAOYSA-N CCCCCCCCOC(=O)C(F)(F)F
1446 0 GBZCFQFQXMJNSG-UHFFFAOYSA-N CCCCCCC=CC(=O)C(F)(F)F
1447 0 DZBLNYYGAKHAOJ-UHFFFAOYSA-N CC(O)CCCCCC=CC(O)=O
1448 0 QBOWTMQFZPBTRV-UHFFFAOYSA-N CCCCCCCC=CC(=O)OO
1449 0 GJBOYRMLZVRMDE-UHFFFAOYSA-N CCCCCC1=C(C(O)=O)C(O)=CC=C1
1450 0 FHYPGEYSNPECQC-UHFFFAOYSA-N CC(C1CCC(CC(=O)O1)C)CO
1451 0 AOBCQQYTYBUMNZ-UHFFFAOYSA-N CC(C)(C)C1(OCC=O)C=CC(=O)C=C1
1452 0 WVRLJKAVJAFBPP-UHFFFAOYSA-N CCN(CC)CCNC1=CC=CC=C1Cl
1453 0 MWAFQSNFVWYTQW-UHFFFAOYSA-N CC1C[N+](C)=C(ON2C(=O)CCC2=O)N1C
1454 0 MWAFQSNFVWYTQW-UHFFFAOYSA-N CC1C[N+](C)=C(ON2C(=O)CCC2=O)N1C
1455 0 ZJUTYBNAXABPQL-UHFFFAOYSA-N CN1CCN(CC1)C1=CC=CC(C#N)=C1C#N
1456 0 PFPLBJQGBUCUPK-UHFFFAOYSA-N CCOC(=O)C1CCC(CC1)OC
1457 0 KSGLIGJJMLXKID-UHFFFAOYSA-N CC(O)CC=CC(=O)OC(C)(C)C
1458 0 PEWQMISWINPIPZ-UHFFFAOYSA-N CC1(C)OC2(C)CCC1(O)CC2O
1459 0 ACMDVALHNQFGSL-UHFFFAOYSA-N OCC1CCC(OC(=O)C1)C(C)C
1460 0 QHBZHVUGQROELI-SOFGYWHQSA-N C(/C=C/CCCCCCCO)(=O)O
1461 0 WYNKNUIOQDDBII-UHFFFAOYSA-N CCCCC(CC)C1OCC(=O)O1
1462 0 LMKZUTYYHXGXNU-UHFFFAOYSA-N CC(C1CCC(C(C(=O)O1)O)C)C
1463 0 PXHYGXCNPUVOGP-UHFFFAOYSA-N CCOC(=O)CCCC(O)C(C)=C
1464 0 KOXQJDDILCGRPA-UHFFFAOYSA-N CC(C)(N)C1=NC2=C(N1)C(=O)N=C(N)N2
1465 0 HWBJHKSFUIGJFT-UHFFFAOYSA-N CCC(=O)NC1=NC=NC2=NC=NC12
1466 0 YEZOIOYVYOLRGS-UHFFFAOYSA-N O=C1OC(CC(C(C1)C)O)C(C)C
1467 0 ZLMORGKRXPNOBO-UHFFFAOYSA-N CC(O)C(=O)OC1CCCCC1C
1468 0 ZFBOOAVQOQZYAZ-UHFFFAOYSA-N CC1CC(=O)OC(C(C1)O)C(C)C
1469 0 FZEQPRGPLDVEOE-UHFFFAOYSA-N CCCCC(OC1=CC=CC=C1)C(O)=O
1470 0 QCVIRKOTWYMVJE-UHFFFAOYSA-N CCOC(CSC)(OCC)OCC
1471 0 QIPOHFUODFGVHI-UHFFFAOYSA-N CCCC[N+]1=CC2=CC=CC=C2C=C1
1472 0 LCPDEAXPEGRCIE-UHFFFAOYSA-N CC(=O)NC1C(O)COC(C1O)O
1473 0 MZFQMDRSLFVBDA-UHFFFAOYSA-N COC1C(O)C(N)C(C(=O)C1O)O
1474 0 DZBLNYYGAKHAOJ-SOFGYWHQSA-N C(/C=C/CCCCCC(O)C)(=O)O
1475 0 QOEJAQDFFHDMBX-UHFFFAOYSA-N CCCC1=CC(=CC=C1)N1N=CC(C#N)=C1N
1476 0 YVHJQSSSIDBDGC-UHFFFAOYSA-N COC1C(O)C(O)C(C(C1=O)O)N
1477 0 MMRKSDHIAFIOJZ-UHFFFAOYSA-N CC(=O)CCCC(=O)OC(C)(C)C
1478 0 MYADJWQUKGKLLL-UHFFFAOYSA-N CC1(C)N=C2C(N=CN2N)C(=N1)C(N)=O
1479 0 TWLJZQVOOHZRMU-UHFFFAOYSA-N COC1C(N)C(O)C(C(C1=O)O)O
1480 0 YCODPQDJJUHRPB-UHFFFAOYSA-N COC1C(N)C(O)C(=O)C(C1O)O
1481 0 RRHDWFINIAKTFW-UHFFFAOYSA-N OC1C=C2C(=CC1O)OC1C2CCCC1
1482 0 OQPUIHZBDCEFEH-UHFFFAOYSA-N CCOC(OCC)C#CC(C)(C)O
1483 0 UEQRFVQGWWRKLZ-UHFFFAOYSA-N NC1=NC2C(=CC(=CN2)c2ccccc2)N1C
1484 0 JTSBDFUPOCMOBR-UHFFFAOYSA-N CC(=O)OC(C)(C)C#CC(C)(C)OC(C)=O
1485 0 JQGMFMWLOKZVBQ-UHFFFAOYSA-N CC(C)C1=CC=C(OC(C)C(O)=O)C=C1
1486 0 QHBZHVUGQROELI-VURMDHGXSA-N C(/C=C\CCCCCCCO)(=O)O
1487 0 DZBLNYYGAKHAOJ-BNICOGTQSA-N C(/C=C/CCCCC[C@H](O)C)(=O)O
1488 0 DZBLNYYGAKHAOJ-ORZBULNSSA-N C(/C=C/CCCCC[C@@H](O)C)(=O)O
1489 0 DTSQKAHBOITZLM-UHFFFAOYSA-N CC(C)(CO)C=CCCCC(O)=O
1490 0 SPUWOYCLMKSXKU-UHFFFAOYSA-N C(CCCCC)C(=O)CCC(=O)O
1491 0 FYTZPTZHGPJPJX-UHFFFAOYSA-N CCCCCCC(=O)C1C(=O)CCOC1=O
1492 0 SDKDCMWTAOZNGB-UHFFFAOYSA-N C(=O)(CCCCC)CCCC(=O)O
1493 0 ODJSITYNTLSOEF-UHFFFAOYSA-N CCC(C)(O)CCC=C(C)C(O)=O
1494 0 HWBQEMISDOEBJH-UHFFFAOYSA-N C(C(=O)CCCC)CCCC(=O)O
1495 0 QTVSUGJMMRFJFG-UHFFFAOYSA-N OCOC(=CCCC(=CCO)C)C
1496 0 WYAILBXOLHAFQM-UHFFFAOYSA-N C(CCC(=O)CC)CCCC(=O)O
1497 0 GKGKKHKRGIAAFZ-UHFFFAOYSA-N CC(C)(O)C(=O)OC1CCCCC1
1498 0 BYFKKNYEIXWOQO-UHFFFAOYSA-N C(CCCC(=O)C)CCCC(=O)O
1499 0 GYHJFVPBHGKWSZ-UHFFFAOYSA-N CC1(CO)OC2(C)CCC1(O)CC2
1500 0 HXJWZSNAVRSYKK-UHFFFAOYSA-N CC1=C(CC[N+](C)=C1)C1=CC=CC=C1
1501 0 NVJYHOZZYYKROO-UHFFFAOYSA-N C[Si](C)(C)C1=CC2=C(C=C1)C=C(C=C)C=C2
1502 0 HGFIDKKVQIBWSV-UHFFFAOYSA-N O=C1CC(=O)C2=C(CCCCCCC2)O1
1503 0 JCWIUYOZBLWKGW-UHFFFAOYSA-N C(CCCCCC(=O)CCC)(=O)O
1504 0 XVRQEQRJAXBHPD-UHFFFAOYSA-N NNC1=NC2=CC=CC=C2C(=O)N1N
1505 0 VOAVBZTVSGYVCO-UHFFFAOYSA-N OCC=C(CCC=C(CO)CO)C
1506 0 QDVBKHDCZHAAPY-UHFFFAOYSA-N OCC=C(CCC=C(CO)C)CO
1507 0 TVTRMSIXCGVQHK-UHFFFAOYSA-N CCOCC#CC(OCC)OCC
1508 0 DCSNNHVJJADJBX-JKHSSWLHSA-N C(/C=C(\C)/CC/C=C(\C)/CCC(O)=O)(=O)O
1509 0 PAGYYKKGEBVCQR-UHFFFAOYSA-N CCOC(=O)ON(C)C(=O)OCC
1510 0 OSUUKELWLSBXKB-UHFFFAOYSA-N CC1(CCCCCC=O)OCCO1
1511 0 LRQVYDOXPYDMMT-UHFFFAOYSA-N CCCC(O)CCCC=CC(O)=O
1512 0 XOHWWWOEILJGDA-UHFFFAOYSA-N CCN(CC)C(SC)=CSC
1513 0 FOMRGMQRLRYTHZ-UHFFFAOYSA-N COC(=O)C=CCCCCC(C)O
1514 0 KAXFPJKKGITBPU-RQJHMYQMSA-N [H][C@@]1(C)C(=O)C[C@@]([H])(CC(O)O)C1(C)C
1515 0 PEJGQBHGGAOQOQ-UHFFFAOYSA-N OC(CCC(O)=O)CNCC(O)=O
1516 0 CKPGMTKVOZUBTH-UHFFFAOYSA-N COC1OC(C)(C)C2CC(O)CC12
1517 0 TWGKEBRBEHSRJJ-UHFFFAOYSA-N CC1(C)OC(OC1(C)C)C1=CC=C(CO)O1
1518 0 FYKUVQXVABYKIC-BDAKNGLRSA-N CC1CCCCCC(O)CC(=O)O1
1519 0 BPZGLXVGANTPTC-ZJUUUORDSA-N CCCCC1OC(=O)C2=C1C(O)CC=C2
1520 0 USVKBFFBOUOILW-UHFFFAOYSA-N [CH-]1C2=C(C=C1C1=CC=CC=C1)C=CC=C2
1521 0 WZJFBPCXCAGUKF-UHFFFAOYSA-N COC1=CC(C=C(C1)OC)(C(C)C)C(O)=O
1522 0 VQWMRFGOLQDJSV-UHFFFAOYSA-N CN1C(N)=NC2=C1C=CC1=C2C=C(C)C(C)=N1
1523 0 PCVFOASMJUIIES-UHFFFAOYSA-N CCCCCCC1(O)CCC(=O)O1
1524 0 CCCZZPWAQQAZGR-UHFFFAOYSA-N C[SiH](C)CC[SiH](C)C1=CC=CC=C1
1525 0 GVKOUUKWAMUVSI-UHFFFAOYSA-N CC(C)c1cc(O)c(C)cc1OC(=O)C
1526 0 RJRARMGNKNPLOJ-UHFFFAOYSA-N OCC=C(C(CC=C(CO)C)O)C
1527 0 VZPFAZLOXSSWIR-UHFFFAOYSA-N CC(C)(C)C(=O)C(=O)C(=O)C(=O)C(C)(C)C
1528 0 NKRQQHLUFCRJGX-UHFFFAOYSA-N CCCCCC1=C(O)C(OC)=CC(O)=C1O
1529 0 CGGBNPIUIHPZCA-FELDOJJISA-N OCC=C(CC(/C=C(/CO)\C)O)C
1530 0 DDMXBVSMDXJGPL-VAPHQMJDSA-N CC(C)C12CC1C(C)(O)C(O)C2O
1531 0 QELOUXQKMTYFPK-UHFFFAOYSA-N CC1(C)OCC(CO)(CO1)[N+]([O-])=O
1532 0 FSFKIIYLRNEFSM-UHFFFAOYSA-N COC(=O)C(C)C1(O)CCCCC1
1533 0 ACCUFFZLBSXRTL-UHFFFAOYSA-N OCC1COC(O1)C1CCCCC1
1534 0 YBBFHZOLGNSKEP-SGIHWFKDSA-N CC1(CO)OC2(C)CCC1CC2O
1535 0 MRUSPETZMZQNBP-UHFFFAOYSA-N OCC=C(CCC(=C(CO)C)O)C
1536 0 ALKWBBFKXDLSML-UHFFFAOYSA-N CCOC(=O)C1CCCCCC1O
1537 0 AUAHIQMUUCDLNZ-UHFFFAOYSA-N CN(C)C1=NC(=O)C2=NC=CN=C2N1
1538 0 SEMXBUSGKZIPBZ-FFWSUHOLSA-N CCC(O)(CC(N)C(=O)O)C(=O)O
1539 0 NLDFWNCRMVSDMC-UHFFFAOYSA-N CCCCCOC(=O)CCC(C)=O
1540 0 ZZZIRALWFXCROK-UHFFFAOYSA-N COC(=O)CC(O)CCC=C(C)C
1541 0 NAWDUJWVCRCTGW-UHFFFAOYSA-N C[N+](C)(C)C1=CC=C2C=CC=CC2=C1
1542 0 GGOJRYWHKVYFQK-XQCVOTFFSA-N OC1CC2(O)NC1C(O)C(O)C2O
1543 0 DOLAYKWWDRTENQ-UHFFFAOYSA-N OC(=O)CCC(C(CC(=O)O)O)N
1544 0 JICIVEUAPHTTNP-XKSSXDPKSA-N CC1CCC(CC1=O)C(C)(O)CO
1545 0 NCVDSBMWHMKUNU-UHFFFAOYSA-N NC1=C2N=CN(C=CCO)C2=NC=N1
1546 0 GRFRGGLXDGMCIM-UHFFFAOYSA-N CC(CCC(C)C(C)=O)CC(O)=O
1547 0 GOWABQYRDUBDHZ-UHFFFAOYSA-N OCC(C(=O)O)CCC(C(=O)O)N
1548 0 QIPOHFUODFGVHI-UHFFFAOYSA-N CCCC[N+]1=CC2=CC=CC=C2C=C1
1549 0 SVOLIZOGHWXZQV-UHFFFAOYSA-N C[Si](C)(C)CC=C[Si](C)(C)C
1550 0 AMVNXLFATSUVRK-UHFFFAOYSA-N O=CCCCC(C(=O)O)(C(O)O)N
1551 0 DHKBBTFDRWLBIJ-UHFFFAOYSA-N CC(=O)OC1CC(C)(C)CC2CC(=O)OC12
1552 0 JICIVEUAPHTTNP-OYNCUSHFSA-N CC1CCC(CC1=O)C(C)(O)CO
1553 0 SHJVIZDFMDYSLP-UHFFFAOYSA-M CCCCOC(CCC)[Al]Cl
1554 0 NGYBUUGWLHYSBO-UHFFFAOYSA-N OC(=O)CCC(=O)OC1CCCC=CCC1
1555 0 QDURJIJAJVINHQ-WCBMZHEXSA-N CC(C)(O)C1CCC(O)(CO)C=C1
1556 0 IMVDHXIRBNNVFO-UHFFFAOYSA-N OCC(C1CCC(CC1=O)C)(O)C
1557 0 APRWHNNAFWLWCF-UHFFFAOYSA-N CCC[N+]1=C(C)C=CC2=CC=CC=C12
1558 0 TZLARBJWGJNNIP-UHFFFAOYSA-N CC1=NN(C(N)=C1)C1=CC=C(F)C=C1
1559 0 GHXZXJMCZQNSLA-UHFFFAOYSA-N CC(C(=O)O)(CC(C(=O)OC)N)O
1560 0 PCHILLIKHNXGCA-UHFFFAOYSA-N CNC(C(=O)O)CC(C(=O)O)(O)C
1561 0 PEWQMISWINPIPZ-JEZHCXPESA-N CC1(C)OC2(C)CCC1(O)CC2O
1562 0 WPWMAIDTZPLUGB-DTWKUNHWSA-N CCCCCC(O)C1CCC(=O)O1
1563 0 DBHSTYBIVSSFQJ-UHFFFAOYSA-N NC(=O)N=NC1CCC(CC1)N=NC(N)=O
1564 0 QNEXBJMNHNCHQH-UHFFFAOYSA-N COCCOCOC1CCCC=C1
1565 0 FDVYNYKYUWGQDF-UHFFFAOYSA-N CCNC1=NC(SC)=NC(=N1)C(C)(C)C
1566 0 AJUHNCNPLZSAIN-UHFFFAOYSA-N CC(=O)NC1COC(O)C(O)C1O
1567 0 ZTRQUASAUNMDBN-UHFFFAOYSA-N CCCCCCC#C[Si](C)(C)F
1568 0 LNBVGXBIPVLFEA-UHFFFAOYSA-N CC(C(=O)OC)(CC(C(=O)O)N)O
1569 0 LWHKUOUKCWDGHG-UHFFFAOYSA-N CC1(C)OCC(COC2=CC=CC=C2)O1
1570 0 ZNXCCYBEHWXJIY-UHFFFAOYSA-N CN1C(N)=NC(=O)C2=NC(C)=CN=C12
1571 0 DLCTXXKSBPVAJA-VHSXEESVSA-N CCCCC(O)C#CC(O)CCO
1572 0 QQLDXNWMQLRALT-UHFFFAOYSA-N COC(C(=O)O)(CC(C(=O)O)N)C
1573 0 GXKHDONHBOTZRQ-UHFFFAOYSA-N C[Si](C)(C)C1=CC=CC(=C1)C1=CC=CC=C1
1574 0 CEPUNIRTFYTOMX-UHFFFAOYSA-N CCC(c1cccc(c1)OC(=O)O)CC
1575 0 ODRDUFPDWXROIP-UHFFFAOYSA-N COC(=O)C1CCCCCCC1O
1576 0 MJLDXMPABZRCGK-UHFFFAOYSA-N [SiH3]CCCNCCS(=O)C=C
1577 0 FINXNOYBTCOHKC-UHFFFAOYSA-N CC(C)C(=O)CCC(C)OC(C)=O
1578 0 KNZCXZVYHJACPH-UHFFFAOYSA-N CCCCCCC12COOCC1O2
1579 0 QRLSTKFUQDHLPV-UHFFFAOYSA-N OCC1(CCCCC1)C1OCCO1
1580 0 RVVQVTUSEZQFNT-UHFFFAOYSA-N OC(=O)CC1(O)C(=C(C)C)CCC2(C1O2)C
1581 0 WPWMAIDTZPLUGB-RKDXNWHRSA-N CCCCCC(O)C1CCC(=O)O1
1582 0 JIFHLWBETSSYPL-UHFFFAOYSA-N OC(=O)CC1(O)CC2C(C1(C)CC2=O)(C)C
1583 0 UTSHPRHFOZZPRD-UHFFFAOYSA-N CCOC(=O)C(=C)C(O)CC(C)C
1584 0 SPDQWOUURXQTDI-UHFFFAOYSA-N COC(CC=C)C1COC(C)(C)O1
1585 0 QQPLBWPJIGOXEA-UHFFFAOYSA-N OCCC1CCCC2(C1)OCCO2
1586 0 FAAFEHUYDRZKMC-UHFFFAOYSA-N C[SiH2]C(C)[Si](C)(C)C1=CC=CC=C1
1587 0 RCKAYIDMWRVYJR-UHFFFAOYSA-N C[SiH2]CC[Si](C)(C)C1=CC=CC=C1
1588 0 PCOPMRRLQSGMJF-UHFFFAOYSA-N CC=C(CO)C(CCO)C(=C)CO
1589 0 LVUYNXYHQBRFQF-UHFFFAOYSA-N O=CC=CC(=O)CCCCCCCC(=O)O
1590 0 HKGBYNFJXJXCAY-UHFFFAOYSA-N OC(=O)CC(CC(C(=O)O)N)(O)C
1591 0 LCAJFXGNCZRBQC-UHFFFAOYSA-N CCCCC=CC(CC(=O)O)(O)C
1592 0 JSRKSXYKCILWTQ-UHFFFAOYSA-N OC1C(=O)CCC(C(C1O)O)(N)O
1593 0 SAXVGORUGDIJOF-UHFFFAOYSA-N CC(C)CC(C)(C)COC(=O)C(F)(F)F
1594 0 MFPVLCMLBIJJAQ-UHFFFAOYSA-N OC1CC(CCC1(C)O)C1(C)OC1
1595 0 UBTHZERMKWLLKO-UHFFFAOYSA-N OC1C2COCC(N2)(C(C1O)O)O
1596 0 DINQMNROFIPFOH-BSANDHCLSA-N O=C1CC2CCC(=O)C2CC=C/CCO1
1597 0 RMGKQNBOGFMCHX-IVZWLZJFSA-N CC(C)C1=CC(O)C(C)(O)C(O)C1
1598 0 JHMSIYHYZKOBIS-UHFFFAOYSA-N COC(=O)CCCC(O)C[N+]([O-])=O
1599 0 DCHXQMGPNJHEFH-UHFFFAOYSA-N CCNC(=O)NC1=NC(OC)=NC(NC)=N1
1600 0 CEQORLSDAVSCAA-UHFFFAOYSA-N CCCCC1OC(=O)C2=C1CCC1C2O1
1601 0 WPWMAIDTZPLUGB-IUCAKERBSA-N CCCCCC(O)C1CCC(=O)O1
1602 0 ADZCATSLQNMDNN-UHFFFAOYSA-N CCCCOC(=O)C(C)(O)CC=C
1603 0 CXZQIXGKEUVEEC-UHFFFAOYSA-N OC1C2CC(C(N2)(C(C1O)O)O)O
1604 0 JMLYDLZRFNYHHO-UHFFFAOYSA-N COC(=O)CCCCCCCC=O
1605 0 MZHKPEFRZIPZGE-UHFFFAOYSA-N COC(=O)C1(CCCC1)C(C)(C)O
1606 0 VTHQRXDFGURUAC-UHFFFAOYSA-N CCCCC1OC(=O)C2=C1CCC=C2O
1607 0 PERJMEYSHDTGGJ-UHFFFAOYSA-N C[SiH](C)C(C=C)C1=CC=CC2=CC=CC=C12
1608 0 BPZGLXVGANTPTC-UHFFFAOYSA-N CCCCC1OC(=O)C2=C1C(O)CC=C2
1609 0 KJURTCMSBATNFW-UHFFFAOYSA-N CCCCC1OC(=O)C2=C1CC(O)C=C2
1610 0 QJFZAYYVBGPQLS-UHFFFAOYSA-N CCCCC1OC(=O)C2=C1CCC(=C2)O
1611 0 CWCSFUVEQALPSV-UHFFFAOYSA-N CC(C)c1cc(OC(=O)C)c(C)cc1O
1612 0 FFOYOOHSHHFOTA-UHFFFAOYSA-N OCC(=O)Oc1cc(C)ccc1C(C)C
1613 0 XLTJPTCOHHVWLA-MAUMQABQSA-N CCC(C)CC1C(O)C(C)OC1=O
1614 0 SOFMLHAGBATXNZ-UHFFFAOYSA-N CCCOC1=CC=C(CCC(O)=O)C=C1
1615 0 QDURJIJAJVINHQ-SCZZXKLOSA-N CC(C)(O)C1CCC(O)(CO)C=C1
1616 0 AVWBFLBVSNOJES-UHFFFAOYSA-N OCc1ccc(c(c1)OC(=O)C)C(C)C
1617 0 NVDCRCRGPSNHEX-UHFFFAOYSA-N OOC(=O)CCCCCC1=CC=CC=C1
1618 0 OJWPCEFWQHPKGK-UHFFFAOYSA-N C[Si](C)(C)N1C=NC2=C1N=CC=C2
1619 0 PIIWRFLPQZBKGY-UHFFFAOYSA-N OCC(c1ccc(cc1OC(=O)C)C)C
1620 0 VNHCEUAHFHWUNE-UHFFFAOYSA-N NC(=O)CCN(CCC(N)=O)N1C=NN=C1
1621 0 QAFRYCVQCRSAMU-UHFFFAOYSA-N CC(=O)Oc1c(ccc(c1O)C)C(C)C
1622 0 WJUNRWLLOCUUGD-UHFFFAOYSA-N CC(=O)Oc1cc(C)cc(c1C(C)C)O
1623 0 YBQLMQYOZHKHTF-UHFFFAOYSA-N CC(=O)OC1=CC(=CC(C1(O)C(C)C)O)C
1624 0 DNNWRKGTENSRRZ-UHFFFAOYSA-N C[Si](C)(C)C1=CC=C(C=C1)C1=CC=CC=C1
1625 0 UDPIGLZSLDOMRW-IUCAKERBSA-N CC(=C)C(OO)C(C=C)C(C)(C)O
1626 0 AXRIHSJZHOTGAE-ATZCPNFKSA-N CCCCC1OC(=O)C2=C1CCC(O)C2O
1627 0 MREDGVZFOCSWAD-UHFFFAOYSA-N COC(=O)CC1(O)CCCCCC1
1628 0 OGHDGMAUXYTFDK-UHFFFAOYSA-N CC(=O)OC1(O)C(O)C(=CC=C1C(C)C)C
1629 0 AIMHUBSXHJDWKB-UHFFFAOYSA-N O=CCCCCCCC(C(=O)O)C
1630 0 YGJBVXWJRAPMMH-UHFFFAOYSA-N OC1CC(C(C1C)(C)C)(C)C(=O)O
1631 0 WGCLHKDSACFSAE-UHFFFAOYSA-N OC1CC(C(C1CC(=O)O)(C)C)C
1632 0 NIJXMDSDVNFHJC-ZCFIWIBFSA-N CC(C(=O)C)c1cc(O)c(C)c(O)c1C
1633 0 GFYTVUAERCRYCD-UHFFFAOYSA-N NCC(CC(=O)O)(CCC(=O)O)O
1634 0 VVDRIZWWAVQPLD-UHFFFAOYSA-N OC(=O)CCCCC#CCCCCC(O)=O
1635 0 UWYFNFLURVSHSN-UHFFFAOYSA-N CC(C)(C)[N+]1=CC=CC2=CC=CC=C12
1636 0 CDAJACJYYZHNJA-MOIHINDBSA-N CC(CCO)CCC=C(/C)C(=O)O
1637 0 SVOLIZOGHWXZQV-UHFFFAOYSA-N C[Si](C)(C)CC=C[Si](C)(C)C
1638 0 UDPIGLZSLDOMRW-DTWKUNHWSA-N CC(=C)C(OO)C(C=C)C(C)(C)O
1639 0 ZGEVSOYFKZSANK-UHFFFAOYSA-N CN1C=CN=C1C(C1=CC=CN1)C1=CC=CN1
1640 0 KBJIIWIBIMGMFA-UHFFFAOYSA-N CC(=O)OCC(C(=O)O)(C(O)C)N
1641 0 KBJCRTCKPJQWOP-YIZRAAEISA-N CC(C)CCC1C(O)C(C)OC1=O
1642 0 LJTAJFPCZADNBC-UHFFFAOYSA-N CP(N1CCCC1)N1CCCC1
1643 0 BHOVJGAPJMVBPF-UHFFFAOYSA-N CCC=CCC1C(=O)CCC1(O)CC(=O)O
1644 0 FYURGFQVSMALOD-UHFFFAOYSA-N C(CCCCC(=O)O)CCCC=O
1645 0 FRXVTMDPVUFGKF-CVPUBMOQSA-N CC(C)C1CC(O)C(C)(O)C2OC12
1646 0 KNBPYZNPXUYWNW-UHFFFAOYSA-N CC(=O)NCC(=O)C(C(CO)O)O
1647 0 JSNQSLSBBZFGBM-UICFKRDXSA-N CC1(C)OC2(C)C(O)CC1CC2O
1648 0 RQWMCNQIYGEORF-UHFFFAOYSA-N CCCCCCC(=O)C(C)C(O)=O
1649 0 OTUMDDHVWIPPEJ-UHFFFAOYSA-N OC(=O)CC(C(C(C(=O)C)O)O)N
1650 0 FZEQPRGPLDVEOE-UHFFFAOYSA-N CCCCC(OC1=CC=CC=C1)C(O)=O
1651 0 UKHVSCXFJFRELI-UHFFFAOYSA-N OC(=O)C(CC(C(=O)C(O)C)O)N
1652 0 CSPCLALCMRDFLI-UHFFFAOYSA-N CCCC(O)C(C=C)C(=O)OCC
1653 0 QMWPNDVBDNSPFR-UHFFFAOYSA-N CCOC(=O)C(C)=CCCCCO
1654 0 DMXNDXQJVRPBGK-MRVPVSSYSA-N CO[C@H](C)c1cc(OC)c(OC)cc1OC
1655 0 DIUPQZZJBTXSAD-UHFFFAOYSA-N CC(C)C1OC(OC1=O)C(C)(C)C
1656 0 CDAJACJYYZHNJA-UHFFFAOYSA-N CC(CCO)CCC=C(C)C(O)=O
1657 0 IFMHGOADXGYWMO-UHFFFAOYSA-N OC(C(CC(C(=O)O)N)O)C(=O)C
1658 0 NBLADFGTVIKWJS-UHFFFAOYSA-N CC(=CCCC(C=C)(O)C)OCO
1659 0 IJIXKXZGLVMEDN-UHFFFAOYSA-N CCOC(=O)CCCCCC(C)=O
1660 0 KHWJRDOTQVENHO-UHFFFAOYSA-N CCCCCC(O)C=CC(=O)OC
1661 0 WPOYJLMQCBFDQM-RKDXNWHRSA-N CCCCCC1CC(O)CC(=O)O1
1662 0 FXBCGQAVGPJBSQ-UHFFFAOYSA-N CCOC(=O)C(CC)(CO)[N+]([O-])=O
1663 0 BAAJXLRVWJHRQH-CBAPKCEASA-N CCC(C)COC(=O)C(=C)C(C)O
1664 0 XMUFQZCYWIJBCT-UHFFFAOYSA-N CCSC(=S)CCCCCN
1665 0 BTMGMEMSJWASCM-UHFFFAOYSA-N OCC(=CCCC(C1CO1)(O)C)C
1666 0 ZSVRETGNYSTIPZ-UHFFFAOYSA-N OCC(=CCCC(C=C)(O)C)CO
1667 0 LAPFJWLEBLSEIQ-UHFFFAOYSA-N C=CC(CCC=C(C(O)O)C)(O)C
1668 0 ZHTLMPWATZQGAP-UHFFFAOYSA-N CCO[Si](CCO)(OCC)OCC
1669 0 GJTFLEUCBWCYIC-UHFFFAOYSA-N OCC(=C(CCC(C=C)(O)C)O)C
1670 0 YWXKAKBSOKDXOF-UHFFFAOYSA-N OCC(=CCCC(C=C)(CO)O)C
1671 0 LRAQEJLOLKWWPT-UHFFFAOYSA-N OCC(=CCC(C(C=C)(O)C)O)C
1672 0 RHGWYHMEIGLMAR-UHFFFAOYSA-N C1CCC(CC1)C#CC1=C2NC=NC2=NC=N1
1673 0 HKVRCXYPQPSKLD-UHFFFAOYSA-N OCC=C(CCC(C(C=O)C)O)C
1674 0 QNOGVNFQJIVUOT-UHFFFAOYSA-N O=CC(CC(C(=O)O)(C(O)C)N)O
1675 0 CYSRURFSGZEJNU-SCZZXKLOSA-N CC(C)(O)C1=C[C@@H](O)[C@@](C)(O)CC1
1676 0 HEZVLUGJZTZWLQ-UHFFFAOYSA-N CCCCCCOC(=CC=O)C=CC(=O)O
1677 0 YWOQNZYNOJIIFP-UHFFFAOYSA-N CC(CCCC(=C(C(=O)O)O)C)C
1678 0 PHDWGMMOOIMSNL-UHFFFAOYSA-N CC(C)C1(CCC(C)=O)OCCO1
1679 0 CAYXIFJOCVCIKK-UHFFFAOYSA-N OC(=O)CCC(C(=O)O)(C(O)C)N
1680 0 WNWDDANXEVBDOX-UHFFFAOYSA-N O=CC(CC=CCC=CCCCC(=O)O)O
1681 0 KTLDDJQGBASOMQ-UHFFFAOYSA-N O=CC1C(C)CCC1C(=C)C(CC(=O)O)O
1682 0 MODAUSOBLAEPAR-UHFFFAOYSA-N CCCC(O)C(C)C=CC(=O)OC
1683 0 LNXWAMUMZHJLPE-UHFFFAOYSA-N [H]C12CCCC(C1)(OC(=O)C(C)C)OC(=O)C2
1684 0 CZOAFBFJCHQNCL-UHFFFAOYSA-N CC1(C)C2CC(O)C(C)(CC12)OO
1685 0 XXRSBPNOKSLPGL-UHFFFAOYSA-N OCC(O)CNC(=O)NCC(O)CO
1686 0 PWABQNKQMRKHHC-UHFFFAOYSA-N CCCCC(O)C=CC(=O)OCC
1687 0 MCODPSAEGVQEAU-UHFFFAOYSA-N CCOC(=O)OC(CC(C)C)C=C
1688 0 DWVYXCKGILDZSL-UTLUCORTSA-N CC(C)[C@H]1C[C@H](O)C(=C[C@@H]1O)CO
1689 0 PUONUMSZEJGUHG-UHFFFAOYSA-N NC1CC(O)(CC(C1O)O)C(=O)O
1690 0 NPRYYGAEEIFLTE-UHFFFAOYSA-N OCCC(C(CO)C=C)C(=C)CO
1691 0 ICZQYZYOGQBJNA-UHFFFAOYSA-N CC(C)(C)C1=CC(Cl)=NC(=N1)C(C)(C)C
1692 0 SSLDENJIQMVUBQ-UHFFFAOYSA-N O=CC(C(C(C)C)CCC(=O)C)O
1693 0 FXJVPEWBULIKRY-CBVZUMJXSA-N C[C@H](CCC=C(/C)CO)CC(=O)O
1694 0 MHWLDZQZIGJTLJ-UHFFFAOYSA-N CCCCCC1=C(CO)C(=CC(=O)O1)OC
1695 0 WIRADFMHKYOZSJ-OUAUKWLOSA-N C[C@@H]1CC=C[C@H](O)CC=C[C@@H](O)CC(=O)O1
1696 0 VGCMZQPDTHNTIH-UHFFFAOYSA-N CN1CCN(C=N1)C1=C(F)C=C(N)C=C1
1697 0 RKTRDMZBGFEQIN-UHFFFAOYSA-N ONC(C(=O)O)CCCCC(=O)O
1698 0 NIVFTEMPSCMWDE-UHFFFAOYSA-N CCC(C(O)=O)C1(O)CCCCC1
1699 0 ZTOQBHVLCJERBS-UHFFFAOYSA-N CCCCC(C(C)=O)C(=O)OCC
1700 0 MFERNRNDCJFIAS-UHFFFAOYSA-N CC(O)(CC(O)=O)C1CCCCC1
1701 0 HRTMRQKJWGLCPV-UHFFFAOYSA-N OC(=O)CC1(O)CC2(C(C1CC2=O)(C)C)C
1702 0 ZSDTWEGNDCLCBN-UHFFFAOYSA-N OC(=O)OCCCCC(C(=O)O)N
1703 0 CYSRURFSGZEJNU-PSASIEDQSA-N CC(C)(O)C1=C[C@@H](O)[C@](C)(O)CC1
1704 0 MVRSYHPGCTUHGM-UHFFFAOYSA-N OC(=O)COCCCC(C(=O)O)N
1705 0 KTJBAEBTDIMATI-UHFFFAOYSA-N CCOC(=O)C1C(C)C1(CC)OC
1706 0 JLBXIMVXBSBZKJ-UHFFFAOYSA-N COC1=CC=CC(=C1)N1NN=NC1=N
1707 0 MLSCXHMPIIXGCE-UHFFFAOYSA-N COC1=CC=C(C=C1)N1NN=NC1=N
1708 0 YZQIQTKBNQILFF-UHFFFAOYSA-N COC1=CC=CC=C1N1NN=NC1=N
1709 0 AOCNRGZXFHYDPV-UHFFFAOYSA-N CN1C=NC2=C(N=C(C)O)N=CN=C12
1710 0 HUSBNWDARRYDJC-UHFFFAOYSA-N CCCCCCCC(=O)C(=O)OC
1711 0 BAEWLQWSDPXZDM-UHFFFAOYSA-N CN(C)CCSSCCN(C)C
1712 0 IRAHFCHOTFZMRZ-UHFFFAOYSA-N CCC[N+]1=C2C=CC=CC2=C(C)C=C1
1713 0 RZKVGZANLHWWRS-UHFFFAOYSA-N OC(=O)CCCOCC(C(=O)O)N
1714 0 UTSHPRHFOZZPRD-UHFFFAOYSA-N CCOC(=O)C(=C)C(O)CC(C)C
1715 0 QHBZHVUGQROELI-UHFFFAOYSA-N OCCCCCCCC=CC(=O)O
1716 0 OOVLGJCOOVTAOG-UHFFFAOYSA-N OC(=O)CCOCCC(C(=O)O)N
1717 0 BZSMSRTWUBDLKV-UHFFFAOYSA-N O=C(CC#N)OCC[N+]1=CC=CC=C1
1718 0 AMUJTULVPVRWSC-UHFFFAOYSA-N CCC(=O)C(C)C(=O)OC(C)(C)C
1719 0 NIVFTEMPSCMWDE-UHFFFAOYSA-N CCC(C(O)=O)C1(O)CCCCC1
1720 0 LQCLZFMYJGSKQC-UHFFFAOYSA-N NCCCC(C(=O)O)(CC(=O)O)O
1721 0 ZLKOMEDABHKFAC-UHFFFAOYSA-N CC(=O)CCC(C(C)C)CC(=O)O
1722 0 IPKKJHUUSGPSLT-WYDQCIBASA-N OC[C@@H]1[C@@H](O)[C@H](O)CN1CC(=O)O
1723 0 YCFRRSVDAJUCFW-UHFFFAOYSA-N OC(=O)CCCCCCCC1CO1
1724 0 PCLVBVCFXOQXHC-UHFFFAOYSA-N CC1(C)C(C)(O)CCC1(C)C(O)=O
1725 0 KJTFTPFAKCADOW-UHFFFAOYSA-N OC(=O)CCCC(C(C(=O)O)N)O
1726 0 WIRADFMHKYOZSJ-GMTAPVOTSA-N C[C@@H]1CC=C[C@@H](O)CC=C[C@@H](O)CC(=O)O1
1727 0 YLKFCAHJVSLNKP-UHFFFAOYSA-N OC(CC(C(=O)O)N)CCC(=O)O
1728 0 RLNNVCTYJJOQLN-ODHVRURNSA-N CC1(C)OC2(C)CC(O)C1CC2O
1729 0 JWUNLZSQPBHCQX-UHFFFAOYSA-N COCOC1=C(C)C(C)=C(OCOC)C=C1
1730 0 JBXNPSNIQOJUOE-UHFFFAOYSA-N CC(C)CC(=O)OCC1CCCO1
1731 0 NIVFTEMPSCMWDE-UHFFFAOYSA-N CCC(C(O)=O)C1(O)CCCCC1
1732 0 UMFCXUQXDNEGJU-UHFFFAOYSA-N CCCCCC1=C(C(=O)O)C(CC(=C1)O)O
1733 0 AMZGDVBFUDBCIE-UHFFFAOYSA-N CC1(C)CC(CCS1)C1C(=N)NN=C1N
1734 0 XLMBNVAYUFZAML-UHFFFAOYSA-N CC1CCC(O)(C(=O)C1)C(C)(C)O
1735 0 PALADXPGIYFJRU-UHFFFAOYSA-N CCCC(=O)CC(=O)OC(C)(C)C
1736 0 WPSFKKQQTBEENR-UHFFFAOYSA-N OC(=O)CCC=CCCC=CCCC(O)=O
1737 0 OPNLDRHZJUCIFK-UHFFFAOYSA-N CN1C(C)=NC2=C1C(C)=C1N=C(C)C=NC1=C2
1738 0 BRLCKFCMSQYRNU-UHFFFAOYSA-N CCC(C)(O)C(C(O)=O)C1=CC=CC=C1
1739 0 AWEDPHYBDIDQEC-UHFFFAOYSA-N CCOC(=O)CCCCC(=O)CC
1740 0 MWWJVKDWRBLTNN-UHFFFAOYSA-N CCOC(=O)C(C)(C)C(O)C(C)=C
1741 0 JAWMDQPKGUFLQE-UHFFFAOYSA-N CCC(C)(C)C1=CC(C(O)=O)=C(O)C=C1
1742 0 CXKPAYQSQUJDBE-UHFFFAOYSA-N CN1CCSCCCSCC1
1743 0 LHLAPDHCJYDUQW-UHFFFAOYSA-N CCCCCC1=C(C(=O)O)C(=CC(C1)O)O
1744 0 FGQITUMQTPTWMB-UHFFFAOYSA-N CCC(C)C1=C(O)C(C(O)=O)=C(C)C=C1
1745 0 VENCMOIGQAVUMK-UHFFFAOYSA-N CCC(C)(C)C1=CC=CC(C(O)=O)=C1O
1746 0 NIVFTEMPSCMWDE-UHFFFAOYSA-N CCC(C(O)=O)C1(O)CCCCC1
1747 0 PUIUZWMTQGBAIE-UHFFFAOYSA-N CCOC(=O)C1OC1(C)CC(C)C
1748 0 DEENIIHVKAYHBP-UHFFFAOYSA-N CCCCC1(CC)C(C#N)(C#N)C1(C#N)C#N
1749 0 JXCDOYZLUQSJKA-UHFFFAOYSA-N CCCCCC(=O)C1C(=O)CC(C)OC1=O
1750 0 KEKSTDVRSQBNGX-UHFFFAOYSA-N C[SiH](C)C1=CC=C(C=C1)[Si](C)(C)C
1751 0 RWDPSVIWBHLBRZ-UHFFFAOYSA-N COC1(OC)C2CC(C3OCCO3)C1C=C2
1752 0 BRXVAZYMPLZWJZ-UHFFFAOYSA-N CNC1=CC=C(C=C1)N=NC1=CC=C(N)C=C1
1753 0 ZGAZPDWSRYNUSZ-UHFFFAOYSA-N CCCCCCCCCS(O)(=O)=O
1754 0 IHHQHUMLWMNJGX-AOZRHXBJSA-N CC(=C/CO)C1CC(O)C(C)(C)O1
1755 0 MCTAFUUCPZHXMN-UHFFFAOYSA-N CCC(C)C1=NC(Cl)=C(N=C1)C(C)CC
1756 0 HAHNQDWUDUSVRF-UHFFFAOYSA-N CC1CCCC2(C1)OCC(O)CO2
1757 0 YLKFCAHJVSLNKP-UHNVWZDZSA-N NC(CC(O)CCC(=O)O)C(=O)O
1758 0 QFQSSHKQVDXMRI-UHFFFAOYSA-N CCCCCC(=O)CC(O)C(C)=O
1759 0 CMOJURROHCCKOZ-UHFFFAOYSA-N OC(=O)CCCNC(CC(=O)O)O
1760 0 UKZJCVMDJAFGHL-UHFFFAOYSA-N CCCCCC1(C)C(C#N)(C#N)C1(C#N)C#N
1761 0 CPNJOFOGZRFOSG-UHFFFAOYSA-N CC(=O)NC1C(O)OCC(C1O)O
1762 0 ZAJPNCMTUVTHIM-UHFFFAOYSA-N COC(=O)CCC(=O)CCC(C)C
1763 0 NCAAIVMJHDTUNT-UHFFFAOYSA-N CCN(CC)CCNC1=CC=C(Cl)C=C1
1764 0 YNYYRDUFMDDJMV-UHFFFAOYSA-N CC(C)CCOC1=CC=C(C=C1)C(O)=O
1765 0 ZZKMDVYMXCIPIF-UHFFFAOYSA-N CCN(CC)CCNC1=CC=CC(Cl)=C1
1766 0 PHVANXGTOKAXKP-UHFFFAOYSA-N CCC(C)C1=C(Cl)N=C(CC(C)C)C=N1
1767 0 NFAFRNJHCSTARJ-UHFFFAOYSA-N CCC(CC)COC(=O)CC(C)=O
1768 0 GGOJRYWHKVYFQK-AGZHHQKVSA-N OC1CC2(O)NC1C(O)C(O)C2O
1769 0 LAEKGIZYJDGWSB-WHQQTDPMSA-N CC1(C)C2CCC1(CO)C(O)C2O
1770 0 YJWZCNPUGVYNEW-UHFFFAOYSA-N CCOC(=O)C(C(C)=C)C(C)(C)O
1771 0 GRJPLADOIKKOGS-UHFFFAOYSA-N CCCCCCCCOS(C)(=O)=O
1772 0 PEWQMISWINPIPZ-SZEHBUNVSA-N CC1(C)OC2(C)CCC1(O)CC2O
1773 0 FYGBVODFWPHLOM-UHFFFAOYSA-N CC[N+]1=C(C)C=C(C)C2=CC=CC=C12
1774 0 UYUXPPWWYBYWQE-UHFFFAOYSA-N CC[N+]1=C(C)C=CC2=C1C=CC(C)=C2
1775 0 WPOYJLMQCBFDQM-BDAKNGLRSA-N CCCCCC1CC(O)CC(=O)O1
1776 0 DDMXBVSMDXJGPL-LOLPMWEVSA-N CC(C)C12CC1C(C)(O)C(O)C2O
1777 0 OFRQIORIBGXHBF-PSFRMBJNSA-N CC1CCCCCC(O)C(=O)C=CC(=O)O1
1778 0 AICUVJXUTHNAOE-UHFFFAOYSA-N CC(CC(=O)O)CCC1OC1(C)C
1779 0 FXJVPEWBULIKRY-UHFFFAOYSA-N OCC(=CCCC(CC(=O)O)C)C
1780 0 DUCKXCGALKOSJF-UHFFFAOYSA-N CCCCC(=O)OC(=O)CCCC
1781 0 JBBSPBZLGWFOBM-UHFFFAOYSA-N COC1COC2(CCCCC2C)O1
1782 0 UAQKIPJONOLNJD-UHFFFAOYSA-N COC1COC2(CCCC(C)C2)O1
1783 0 GTNBAFNCGONZMY-UHFFFAOYSA-N COC1COC2(CCC(C)CC2)O1
1784 0 CDAJACJYYZHNJA-CBVZUMJXSA-N CC(CCO)CCC=C(/C)C(=O)O
1785 0 QDURJIJAJVINHQ-WPRPVWTQSA-N CC(C)(O)C1CCC(O)(CO)C=C1
1786 0 RTTOYRNRRKJZHT-UHFFFAOYSA-N OC(C(C(=O)O)C(=O)O)CC(N)C
1787 0 BEXWRONCSUPWHJ-UHFFFAOYSA-N OC(=O)CC(C(C(=O)O)C(N)C)O
1788 0 HHEPUCDYBLSKQB-UHFFFAOYSA-N NCC(CCC(C(=O)O)(C(O)O)N)O
1789 0 QIPOHFUODFGVHI-UHFFFAOYSA-N CCCC[N+]1=CC2=CC=CC=C2C=C1
1790 0 HCXSKCDZELJTAM-UHFFFAOYSA-N CCCC(C(=O)CC)C(=O)OCC
1791 0 FIHBHSQYSYVZQE-UHFFFAOYSA-N C=CC(=O)OCCCCCCOC(=O)C=C
1792 0 TXUGEISFHODXQL-UHFFFAOYSA-N OCCC1CCC2(CC1)OCCO2
1793 0 MWZXKDFOEBVUFB-UHFFFAOYSA-N OCC(C(=O)O)(CCOC(=O)C)N
1794 0 YPZQLQURFNQRJQ-UHFFFAOYSA-N CCCC(=O)C(C)(C)C(=O)OCC
1795 0 YNFVQZNJUUEZQP-UHFFFAOYSA-N CC(C)(CCC(O)=O)C1=CC=C(O)C=C1
1796 0 DEYACVXSPKLKQW-UHFFFAOYSA-N CC1COC(C2C1CCC2(C)O)O
1797 0 JVACZBKPVSKSMS-UHFFFAOYSA-N CCCCC(CC)CO[Si](O)(O)O
1798 0 DXLSRGFHRYVQJC-UHFFFAOYSA-N CC1CCC2C1C(O)OCC2(C)O
1799 0 OURKYXSASPBBRG-UHFFFAOYSA-N CCCCCC1OC(=O)C(=C)C1OC(C)=O
1800 0 QWHKUHXBHFJOCE-UHFFFAOYSA-N CC(=C)C(O)CC(=O)OC(C)(C)C
1801 0 BNQHIQLBGLJSDE-UHFFFAOYSA-N CC(O)CC1(CCCCC1)C(O)=O
1802 0 XBGYRNRKLSJMLP-UHFFFAOYSA-N CC1COC(C2(C1CCC2C)O)O
1803 0 NVFQWHCCENINQE-UHFFFAOYSA-N OCC1CCC2C1C(O)OCC2C
1804 0 WUJUWGCPLYEOOS-UHFFFAOYSA-N CC1CCC(C)(COC(C)=O)OC1
1805 0 MNUDSBHDMGMEGR-UHFFFAOYSA-N CC(C)(O)C12CCC(C)(O1)C(O)C2
1806 0 BFJUISSVLRJUGC-UHFFFAOYSA-N NC(CO)CN1C=NC2=C(N)N=CN=C12
1807 0 IHHQHUMLWMNJGX-CNTVWIKJSA-N CC(=C/CO)C1CC(O)C(C)(C)O1
1808 0 VGFUVDWXQCGGJI-UHFFFAOYSA-N CCCC12COC(CC)(OC1)OC2
1809 0 KLJMYYFCWBVKEE-UHFFFAOYSA-N CCCCOC1=CC=C(CC(O)=O)C=C1
1810 0 INXKYOXZJYBNKQ-UHFFFAOYSA-N CN1C=CN=C1C1=CC(F)=C(N)C=C1
1811 0 UGCZOUYLJIOBFF-UHFFFAOYSA-N OCC1COC(C2C1CCC2C)O
1812 0 YTQQLZPYNUPPNM-UHFFFAOYSA-N CC(C)COC(=O)COC1=CC=CC=C1
1813 0 VQBUYVZCQMTXPG-UHFFFAOYSA-N CC1CCC2C1C(O)OC(C2C)O
1814 0 USLCBYDILYNBPZ-UHFFFAOYSA-N CCCC1(OC1(C)C)C(=O)OCC
1815 0 MCNKZOMTVSVVSJ-UHFFFAOYSA-N COC(=O)OC1CCCCCCC1
1816 0 DIZGFYYVKOZUCE-UHFFFAOYSA-N CC(C)N=NC1=NCC2=CNC3=CC=CC1=C23
1817 0 QTHOIRQZIDLRIC-UHFFFAOYSA-N CCOC(=O)COC1CCCCC1
1818 0 PWBMZWHIKQIZNP-UHFFFAOYSA-N CCCCC12COC(C)(OC1)OC2
1819 0 QPCFRQLECKVSKV-UHFFFAOYSA-N CCCC12OCC(CC)(CO1)CO2
1820 0 YTUZXQQLBRKABH-UHFFFAOYSA-N CCC12COC(OC1)(OC2)C(C)C
1821 0 HYCWUPAZHJSYMZ-UHFFFAOYSA-N CCCCC12OCC(C)(CO1)CO2
