# Supplementary material for: Ion mobility collision cross-section atlas for known and unknown metabolite annotation in untargeted metabolomics
Source: Nat Commun. 2020 Aug 28;11:4334. doi: 10.1038/s41467-020-18171-8 (PMC7455731; doi:10.1038/s41467-020-18171-8)
Supplement: Supplementary file 8 — Supplementary Data 5 [file 41467_2020_18171_MOESM8_ESM.zip › 01_positive_mode/L0657/cfmid_pred_spec.msp]

Name: +ve in-silico MS/MS by CFM-ID for NPNNKDMSXVRADT-WEVVVXLNSA-N
ID: NPNNKDMSXVRADT-WEVVVXLNSA-N
Comment: Energy0
Num peaks: 12
121.0647913 8.870867385
123.0440559 1.184248228
135.0440559 1.034011909
138.0913404 15.31670502
149.0597059 3.439523033
159.0440559 1.557485101
177.0546206 10.78394005
194.0811697 1.700368524
282.1124698 0.9865175552
286.1437699 1.243869039
296.1281199 2.484450071
314.1386845 31.93712028

Name: +ve in-silico MS/MS by CFM-ID for NPNNKDMSXVRADT-WEVVVXLNSA-N
ID: NPNNKDMSXVRADT-WEVVVXLNSA-N
Comment: Energy1
Num peaks: 25
95.04914126 0.8136589275
107.0491413 1.529446724
108.0807757 1.487758325
110.0964258 1.1428391
119.0491413 1.257793704
120.0807757 1.527825786
121.0647913 23.51983734
123.0440559 1.10555578
135.0440559 3.180378005
136.0756904 0.8697228474
137.0597059 0.8785110942
138.0913404 16.92747194
147.0440559 0.9028214665
149.0597059 5.630439766
159.0440559 1.992839175
176.070605 0.7974521265
177.0546206 6.704343143
194.0811697 0.7533480556
206.0811697 1.140276295
270.1124698 0.8765354815
282.1124698 0.9057816979
284.1281199 0.9662945221
286.1437699 0.7916842676
296.1281199 1.067344937
314.1386845 3.524721466

Name: +ve in-silico MS/MS by CFM-ID for NPNNKDMSXVRADT-WEVVVXLNSA-N
ID: NPNNKDMSXVRADT-WEVVVXLNSA-N
Comment: Energy2
Num peaks: 31
41.00219107 1.394801116
44.04947561 0.7918756029
49.00727645 1.284333028
51.02292652 1.755974119
65.03857658 1.58687321
75.02292652 1.182965168
77.03857658 2.114099515
79.01784114 0.9890570092
79.05422664 2.936449197
89.03857658 1.501582467
91.05422664 2.566852404
93.06987671 4.909038657
95.04914126 1.32840766
103.0542266 1.726911805
105.0334912 3.195017797
107.0491413 3.952919977
108.0807757 3.02163072
109.0647913 0.9381987663
117.0334912 1.54211206
119.0491413 1.990738439
120.0807757 1.2123182
121.0647913 12.92537762
123.0440559 2.482942505
133.0284058 0.8790711529
135.0440559 3.358759764
137.0597059 0.8393224031
138.0913404 2.235349544
147.0440559 1.436327209
149.0597059 3.711829314
176.070605 0.7293999705
177.0546206 0.963141293

Name: +ve in-silico MS/MS by CFM-ID for JYWZXKMMEIJNKK-IGCXTIMSSA-N
ID: JYWZXKMMEIJNKK-IGCXTIMSSA-N
Comment: Energy0
Num peaks: 6
159.0651853 1.553603373
232.0968197 1.315980052
250.1073844 2.061682665
261.0869833 3.941173551
279.097548 41.62410943
297.1081127 37.88082877

Name: +ve in-silico MS/MS by CFM-ID for JYWZXKMMEIJNKK-IGCXTIMSSA-N
ID: JYWZXKMMEIJNKK-IGCXTIMSSA-N
Comment: Energy1
Num peaks: 19
43.01784114 0.6282462385
45.0334912 0.6080398177
141.0546206 4.692871707
151.0502039 0.8562477634
159.0651853 1.46483309
219.0400331 0.7479550801
221.0556832 0.6452862672
230.0811697 1.272946413
232.0968197 5.882664089
237.0505978 1.431016949
239.0662479 1.092902831
248.0917343 1.559734159
250.1073844 3.770835208
261.0869833 17.13389636
265.0818979 0.8650313461
267.097548 2.07460166
269.1131981 0.9466626877
279.097548 27.14458729
297.1081127 7.193830368

Name: +ve in-silico MS/MS by CFM-ID for JYWZXKMMEIJNKK-IGCXTIMSSA-N
ID: JYWZXKMMEIJNKK-IGCXTIMSSA-N
Comment: Energy2
Num peaks: 31
43.01784114 1.167651866
45.0334912 1.085607218
55.01784114 1.106234496
57.0334912 2.172517134
69.0334912 0.9495252454
71.04914126 2.372065363
73.06479133 0.9705047136
85.02840582 1.076474884
87.04405588 2.924568927
101.0597059 1.364781244
121.0396392 1.27686524
139.0502039 2.555291813
141.0546206 2.523441508
151.0502039 11.14454283
153.0658539 1.499456189
163.0502039 3.126259817
165.0658539 2.576099751
177.0658539 0.9692489789
187.0502039 1.69096917
189.0658539 1.060786327
191.081504 1.943159352
193.0607686 1.196507756
193.0971541 1.199774629
207.0764186 2.977866452
217.0607686 1.565198763
219.0764186 1.478175194
221.0920687 2.828524914
223.1077188 1.82316082
232.0968197 0.9551672802
261.0869833 3.446124299
279.097548 1.588757168

Name: +ve in-silico MS/MS by CFM-ID for SEWQEQSXDGJDGG-ZTFGCOKTSA-N
ID: SEWQEQSXDGJDGG-ZTFGCOKTSA-N
Comment: Energy0
Num peaks: 6
43.01784114 2.267693302
242.1175552 2.580290935
254.1175552 13.48662794
272.1281199 19.96628344
284.1281199 3.325872499
314.1386845 41.62692986

Name: +ve in-silico MS/MS by CFM-ID for SEWQEQSXDGJDGG-ZTFGCOKTSA-N
ID: SEWQEQSXDGJDGG-ZTFGCOKTSA-N
Comment: Energy1
Num peaks: 14
43.01784114 2.508408222
61.02840582 1.467579852
216.1019051 1.145461961
224.1069905 1.736556464
226.086255 1.27310276
226.1226406 6.092952325
238.086255 1.199839619
242.1175552 6.401190223
252.1019051 2.459177387
254.1175552 24.60125852
272.1281199 17.37459231
284.1281199 1.975418795
296.1281199 2.023660241
314.1386845 10.69694708

Name: +ve in-silico MS/MS by CFM-ID for SEWQEQSXDGJDGG-ZTFGCOKTSA-N
ID: SEWQEQSXDGJDGG-ZTFGCOKTSA-N
Comment: Energy2
Num peaks: 31
43.01784114 2.314236817
49.00727645 3.430168692
63.02292652 1.304108028
123.0440559 1.209324949
125.0597059 1.614547779
135.0440559 1.018341533
147.0440559 1.387445427
149.0597059 4.978579439
168.0807757 3.717239465
170.0964258 1.347598995
174.0549549 1.232899884
180.0807757 1.409791872
184.0756904 2.104039396
194.0964258 4.178647604
196.1120759 3.421321362
206.0964258 1.427046983
208.1120759 2.727137136
210.0913404 1.310233923
212.070605 1.074490915
212.1069905 5.157200966
214.086255 1.488622533
214.1226406 1.191215503
216.1019051 1.285209114
224.1069905 4.571828122
226.086255 3.447838872
226.1226406 1.642642097
228.1019051 1.457959295
240.1019051 3.444287753
242.1175552 4.78608162
254.1175552 2.838735602
298.1073844 1.191435613

Name: +ve in-silico MS/MS by CFM-ID for QAHZAHIPKNLGAS-KZRPXEQKSA-N
ID: QAHZAHIPKNLGAS-KZRPXEQKSA-N
Comment: Energy0
Num peaks: 6
282.1124698 5.992581599
284.1281199 3.625144036
300.1230345 5.819043843
302.1386845 4.306180926
314.1386845 37.95940228
332.1492492 30.5546233

Name: +ve in-silico MS/MS by CFM-ID for QAHZAHIPKNLGAS-KZRPXEQKSA-N
ID: QAHZAHIPKNLGAS-KZRPXEQKSA-N
Comment: Energy1
Num peaks: 20
160.0756904 1.059470596
162.0913404 1.848892442
164.1069905 2.638571534
182.1175552 2.557415025
228.0655196 1.115446051
254.0811697 2.504616339
256.0968197 1.176548006
258.1124698 1.243296541
268.1332052 1.486316755
270.1488553 1.698285655
272.0917343 1.142081187
282.1124698 5.672028183
284.1281199 6.194151617
286.1437699 5.677760601
288.1230345 2.799557995
298.1073844 1.399659543
300.1230345 2.779644318
302.1386845 1.528312119
314.1386845 28.34728865
332.1492492 7.96145797

Name: +ve in-silico MS/MS by CFM-ID for QAHZAHIPKNLGAS-KZRPXEQKSA-N
ID: QAHZAHIPKNLGAS-KZRPXEQKSA-N
Comment: Energy2
Num peaks: 31
53.03857658 2.409626434
160.0756904 1.97347923
202.086255 0.9613365103
214.086255 0.9952638957
216.1019051 0.9642974716
226.086255 1.432757515
228.1019051 1.914429947
230.1175552 1.079065554
240.1019051 4.201224487
242.0811697 1.369138191
242.1175552 3.79286092
244.0968197 2.859879068
244.1332052 1.148853699
246.1124698 0.9987124424
254.1175552 1.428257
256.0968197 5.487375608
258.1124698 7.480853903
260.0917343 1.376176903
260.1281199 1.795431027
268.0968197 1.862882867
268.1332052 1.691811803
270.1124698 5.857945005
272.0917343 2.471951006
282.1124698 2.39383147
284.1281199 3.294852653
286.1073844 1.651932218
286.1437699 1.648200497
288.1230345 2.609543182
298.1073844 1.904371172
300.1230345 0.9824567985
316.1179491 1.006594396

Name: +ve in-silico MS/MS by CFM-ID for KLJOYDMUWKSYBP-YNBLHMCPSA-N
ID: KLJOYDMUWKSYBP-YNBLHMCPSA-N
Comment: Energy0
Num peaks: 6
284.1281199 2.461558582
288.1230345 1.916923633
300.1230345 10.7093426
302.1386845 8.562057296
314.1386845 3.337897461
332.1492492 56.576664

Name: +ve in-silico MS/MS by CFM-ID for KLJOYDMUWKSYBP-YNBLHMCPSA-N
ID: KLJOYDMUWKSYBP-YNBLHMCPSA-N
Comment: Energy1
Num peaks: 20
164.1069905 1.82369105
166.1226406 0.8623447227
244.0968197 0.8295763596
246.0760843 1.301477664
248.0917343 1.244476425
258.0760843 2.874629555
260.0917343 1.280783008
262.1073844 1.157695221
270.1124698 0.8298228116
272.0917343 2.310596335
272.1281199 3.095617061
282.1124698 1.17986778
284.1281199 11.38251355
286.1437699 6.189921025
300.1230345 6.398226207
302.1386845 13.06250432
304.1543346 1.812421868
314.1386845 7.190877099
316.1179491 1.336383159
332.1492492 14.48997435

Name: +ve in-silico MS/MS by CFM-ID for KLJOYDMUWKSYBP-YNBLHMCPSA-N
ID: KLJOYDMUWKSYBP-YNBLHMCPSA-N
Comment: Energy2
Num peaks: 31
15.02292652 1.540080549
44.04947561 1.882637358
53.03857658 2.113429029
104.0494756 1.162018678
106.0651257 1.708144256
118.0651257 1.971779253
120.0807757 2.314037132
134.0964258 0.9365459571
138.0913404 1.223699891
149.0233204 0.9538583232
162.0913404 1.215324003
226.086255 1.236525442
229.0495352 1.730934134
233.0808353 1.510372155
240.1019051 4.724659458
242.1175552 4.00701012
244.0968197 2.582708903
246.1124698 0.9365422827
254.1175552 1.483865533
256.0968197 2.394299561
258.1124698 6.82962678
270.1124698 3.041539852
272.0917343 1.976588234
272.1281199 1.363278895
274.1073844 1.191780703
284.1281199 1.31210575
286.1073844 1.239311478
286.1437699 1.16689219
288.1230345 1.753197073
298.1073844 0.9186375937
316.1179491 1.37727685

Name: +ve in-silico MS/MS by CFM-ID for VOEVEGYLKQKGLZ-UHFFFAOYSA-N
ID: VOEVEGYLKQKGLZ-UHFFFAOYSA-N
Comment: Energy0
Num peaks: 6
219.0651853 1.047810528
255.0651853 1.024507182
271.0964854 0.7328179137
279.1015708 22.51468731
281.0808353 0.6720740103
297.1121354 64.17561858

Name: +ve in-silico MS/MS by CFM-ID for VOEVEGYLKQKGLZ-UHFFFAOYSA-N
ID: VOEVEGYLKQKGLZ-UHFFFAOYSA-N
Comment: Energy1
Num peaks: 25
39.02292652 1.607709812
41.03857658 1.531248334
55.01784114 1.548622417
55.05422664 1.182468351
69.0334912 5.528861453
71.04914126 5.366303313
73.06479133 1.338868559
79.05422664 1.742127403
83.01275576 1.09082956
85.02840582 1.409919079
93.0334912 2.713988199
99.08044139 1.387330517
125.0597059 1.614281058
213.0910061 1.417078769
219.0651853 2.067788833
223.0389705 1.174872891
225.0546206 1.769561258
227.0702706 2.160387226
239.0702706 2.318401486
241.0859207 3.401905109
243.1015708 1.785946804
269.1172208 4.296892406
271.0964854 1.368543394
279.1015708 13.27558487
297.1121354 17.36098504

Name: +ve in-silico MS/MS by CFM-ID for VOEVEGYLKQKGLZ-UHFFFAOYSA-N
ID: VOEVEGYLKQKGLZ-UHFFFAOYSA-N
Comment: Energy2
Num peaks: 31
39.02292652 1.771525866
41.03857658 2.28400765
49.00727645 2.956379168
51.02292652 1.302184265
53.00219107 3.355405991
55.01784114 3.344660774
55.05422664 2.958122832
63.02292652 1.192532899
65.03857658 1.301198108
67.05422664 1.566445988
69.0334912 5.387248663
71.04914126 2.092359411
77.00219107 1.944305192
79.05422664 2.51551759
83.04914126 1.143621983
101.0385766 1.608504541
103.0542266 2.09136908
105.0334912 1.744795953
123.0440559 1.298184933
129.0334912 1.508345341
145.0284058 1.43469783
149.0597059 2.879405665
151.075356 1.74648939
177.0546206 2.771565061
199.0389705 1.718445409
211.075356 2.192323807
225.0910061 1.15337338
239.0702706 1.61377185
271.0964854 1.1348281
279.1015708 2.944930297
281.0808353 2.467722158

Name: +ve in-silico MS/MS by CFM-ID for APHJPNXEBUUMKB-UHFFFAOYSA-N
ID: APHJPNXEBUUMKB-UHFFFAOYSA-N
Comment: Energy0
Num peaks: 6
55.05422664 4.557514764
241.0495352 4.050183468
253.0495352 5.106254861
255.0651853 4.98402147
279.1015708 10.86260609
297.1121354 56.40506512

Name: +ve in-silico MS/MS by CFM-ID for APHJPNXEBUUMKB-UHFFFAOYSA-N
ID: APHJPNXEBUUMKB-UHFFFAOYSA-N
Comment: Energy1
Num peaks: 17
39.02292652 2.802121342
55.05422664 17.20233575
57.06987671 1.448950267
67.05422664 1.212964044
69.06987671 5.423037284
213.0546206 2.136773024
223.0389705 2.614882675
229.0495352 1.846833098
239.0338851 2.782532567
241.0495352 10.78197343
253.0495352 2.571527145
255.0651853 1.736709511
257.0808353 2.24532858
267.1015708 2.524238162
269.1172208 3.932405818
279.1015708 5.113839066
297.1121354 13.80660481

Name: +ve in-silico MS/MS by CFM-ID for APHJPNXEBUUMKB-UHFFFAOYSA-N
ID: APHJPNXEBUUMKB-UHFFFAOYSA-N
Comment: Energy2
Num peaks: 31
39.02292652 5.099038423
41.03857658 1.952506825
49.00727645 1.880190957
51.02292652 2.707234655
53.03857658 2.604318182
55.05422664 15.2550862
57.06987671 1.566782282
63.02292652 1.410724153
65.03857658 4.352369209
67.05422664 3.612124799
69.06987671 1.888959747
79.05422664 2.106994584
83.08552677 1.531186856
91.05422664 0.9068523025
93.06987671 0.8287870041
103.0542266 2.793141089
121.0284058 2.10570635
137.0233204 1.22089536
185.0597059 1.840685274
197.0233204 1.394103189
199.0389705 0.9668894521
211.0389705 1.245784128
213.0546206 1.688896524
223.0389705 3.991507049
239.0338851 1.519427129
241.0495352 2.169736341
261.0910061 1.284238222
265.0859207 0.8272288554
269.1172208 1.268190278
279.1015708 1.301158566
281.0808353 1.107514095

Name: +ve in-silico MS/MS by CFM-ID for HDLNHIIKSUHARQ-UHFFFAOYSA-N
ID: HDLNHIIKSUHARQ-UHFFFAOYSA-N
Comment: Energy0
Num peaks: 6
108.0807757 2.177352861
110.0964258 14.23031966
128.1069905 3.680310097
137.0597059 4.294885631
165.0546206 15.70757501
292.1543346 43.80809704

Name: +ve in-silico MS/MS by CFM-ID for HDLNHIIKSUHARQ-UHFFFAOYSA-N
ID: HDLNHIIKSUHARQ-UHFFFAOYSA-N
Comment: Energy1
Num peaks: 12
68.04947561 0.8784551595
84.08077574 1.12595023
108.0807757 2.726038886
110.0964258 30.37910406
128.1069905 3.714181631
135.0440559 1.426923573
137.0597059 7.900155478
165.0546206 19.0200116
248.1281199 0.9794535742
260.1281199 1.628721754
274.1437699 2.042859941
292.1543346 8.998850606

Name: +ve in-silico MS/MS by CFM-ID for HDLNHIIKSUHARQ-UHFFFAOYSA-N
ID: HDLNHIIKSUHARQ-UHFFFAOYSA-N
Comment: Energy2
Num peaks: 31
15.02292652 0.9842242933
43.05422664 1.00944363
51.02292652 1.531981961
53.03857658 1.131151222
68.04947561 3.499687251
70.06512568 1.06937168
79.01784114 2.72791156
81.0334912 1.985023433
82.06512568 1.086023793
84.08077574 0.9794699364
93.0334912 2.077361724
94.06512568 0.8880216623
96.08077574 0.9619000545
98.0964258 1.062787869
104.0494756 1.462861377
107.0491413 1.207410542
108.0807757 2.132529959
109.0284058 2.099457856
110.0964258 11.12890043
111.0440559 2.792822143
113.0597059 1.241674282
119.0127558 1.679227366
121.0284058 2.010702527
123.0440559 1.59262936
128.1069905 1.451615732
135.0440559 4.017327291
137.0597059 7.400202658
139.0389705 1.445234478
149.0233204 2.096776524
151.0389705 1.892038402
165.0546206 4.857879631

Name: +ve in-silico MS/MS by CFM-ID for OZKTVDIYALBSMA-UHFFFAOYSA-N
ID: OZKTVDIYALBSMA-UHFFFAOYSA-N
Comment: Energy0
Num peaks: 6
122.0964258 2.119568447
123.0440559 4.253951766
124.1120759 13.70935556
142.1226406 3.524564081
151.0389705 15.57388368
292.1543346 42.60212745

Name: +ve in-silico MS/MS by CFM-ID for OZKTVDIYALBSMA-UHFFFAOYSA-N
ID: OZKTVDIYALBSMA-UHFFFAOYSA-N
Comment: Energy1
Num peaks: 15
55.01784114 1.040134426
95.04914126 1.179939317
96.08077574 1.552165638
98.0964258 1.166425275
119.0127558 1.067814328
121.0284058 1.837103813
122.0964258 2.653627249
123.0440559 9.09506716
124.1120759 29.20655892
142.1226406 2.985351965
151.0389705 15.62712056
260.1281199 1.474687622
262.1437699 1.392779209
274.1437699 1.740067269
292.1543346 8.591419427

Name: +ve in-silico MS/MS by CFM-ID for OZKTVDIYALBSMA-UHFFFAOYSA-N
ID: OZKTVDIYALBSMA-UHFFFAOYSA-N
Comment: Energy2
Num peaks: 31
15.02292652 2.870505398
43.05422664 1.01461033
51.02292652 3.873876148
53.03857658 1.894727663
55.05422664 1.574910095
56.04947561 1.396823258
57.06987671 1.674440886
67.05422664 1.107057891
68.04947561 2.159665977
79.01784114 3.608375276
81.0334912 0.9954517052
81.06987671 2.791665121
82.06512568 3.073410706
83.08552677 2.330684043
95.04914126 1.21492303
96.08077574 5.152753429
97.02840582 1.954265737
98.0964258 1.723579394
107.0127558 1.120777135
108.0807757 1.275368417
109.0284058 2.46630331
110.0964258 3.397363424
112.1120759 2.082304963
118.0651257 0.9189472045
121.0284058 2.35104433
122.0964258 0.8535611764
123.0440559 6.866428143
124.1120759 3.869552911
126.0913404 1.86691979
135.0076704 1.717194775
151.0389705 3.903687842

Name: +ve in-silico MS/MS by CFM-ID for ZOTBXTZVPHCKPN-HTXNQAPBSA-N
ID: ZOTBXTZVPHCKPN-HTXNQAPBSA-N
Comment: Energy0
Num peaks: 9
91.05422664 4.567565943
197.0960915 27.76376789
199.1117415 2.36466833
206.0811697 2.977309977
237.0910061 2.349146719
267.1015708 7.058617475
282.1124698 11.57612559
284.1281199 3.210052149
314.1386845 20.14433011

Name: +ve in-silico MS/MS by CFM-ID for ZOTBXTZVPHCKPN-HTXNQAPBSA-N
ID: ZOTBXTZVPHCKPN-HTXNQAPBSA-N
Comment: Energy1
Num peaks: 12
91.05422664 10.82167463
176.070605 2.611790309
197.0960915 37.38553295
199.1117415 8.157080016
206.0811697 2.146568616
209.0960915 2.319293125
222.0913404 2.453426977
224.1069905 2.973038868
252.1019051 2.519910886
254.1175552 3.941788337
282.1124698 3.46658427
314.1386845 2.940262138

Name: +ve in-silico MS/MS by CFM-ID for ZOTBXTZVPHCKPN-HTXNQAPBSA-N
ID: ZOTBXTZVPHCKPN-HTXNQAPBSA-N
Comment: Energy2
Num peaks: 16
49.00727645 2.163821351
63.02292652 2.944551553
65.03857658 1.952352366
67.05422664 1.971910953
75.02292652 3.25766861
77.03857658 1.958514327
91.05422664 31.6728942
93.06987671 6.164476759
146.0600403 1.799386033
161.0597059 3.529438384
171.0804414 2.116125152
176.070605 2.494720006
197.0960915 9.349931967
199.1117415 1.962330234
209.0960915 2.354729394
222.0913404 5.663766525

Name: +ve in-silico MS/MS by CFM-ID for YLWAQARRNQVEHD-IEGACIPQSA-N
ID: YLWAQARRNQVEHD-IEGACIPQSA-N
Comment: Energy0
Num peaks: 6
135.0440559 3.629384767
300.1230345 11.06111236
302.1386845 7.923523286
314.1386845 2.267561069
316.1179491 2.519898011
332.1492492 52.81131271

Name: +ve in-silico MS/MS by CFM-ID for YLWAQARRNQVEHD-IEGACIPQSA-N
ID: YLWAQARRNQVEHD-IEGACIPQSA-N
Comment: Energy1
Num peaks: 24
44.04947561 0.7383471283
70.06512568 0.9471003246
135.0440559 1.635252274
149.0233204 1.07041799
151.0389705 1.289831548
180.1019051 2.208283456
182.1175552 2.765697708
246.0760843 2.431934792
248.0917343 2.338489349
258.0760843 0.8574791107
260.0917343 0.7536637897
262.1073844 1.316019
272.0917343 3.051288011
272.1281199 1.540958586
274.1073844 0.9380299882
284.1281199 2.510601309
286.1437699 2.45141597
298.1073844 1.352246327
300.1230345 7.582961731
302.1386845 6.131320279
304.1543346 1.63280049
314.1386845 8.255433629
316.1179491 3.626331375
332.1492492 22.76444655

Name: +ve in-silico MS/MS by CFM-ID for YLWAQARRNQVEHD-IEGACIPQSA-N
ID: YLWAQARRNQVEHD-IEGACIPQSA-N
Comment: Energy2
Num peaks: 31
15.02292652 3.364409331
42.03382555 1.238737727
44.04947561 9.799884337
46.06512568 3.977788161
49.00727645 1.539791709
51.02292652 1.25116685
53.03857658 1.98734055
91.05422664 1.500883035
105.0334912 1.986718831
107.0491413 2.709278055
121.0284058 1.028029384
135.0440559 3.310845421
137.0597059 0.9712064496
139.075356 1.734017185
149.0233204 1.044956757
151.0389705 1.126994723
229.0495352 1.848107699
233.0808353 1.371674635
240.1019051 2.35381444
242.1175552 2.183156679
256.0968197 3.194210974
258.1124698 4.60403745
260.0917343 0.9717607366
270.1124698 2.255206676
272.0917343 2.177796472
284.1281199 0.9667424089
286.1073844 1.120406369
286.1437699 1.000555829
288.1230345 1.620776812
298.1073844 0.9497763312
316.1179491 1.06937926

Name: +ve in-silico MS/MS by CFM-ID for GLXYETATWBSVGO-WNRNVDISSA-N
ID: GLXYETATWBSVGO-WNRNVDISSA-N
Comment: Energy0
Num peaks: 6
43.01784114 2.294668852
270.1124698 2.143938564
272.1281199 17.16147965
290.1386845 18.29906738
314.1386845 6.002413707
332.1492492 40.57188765

Name: +ve in-silico MS/MS by CFM-ID for GLXYETATWBSVGO-WNRNVDISSA-N
ID: GLXYETATWBSVGO-WNRNVDISSA-N
Comment: Energy1
Num peaks: 19
43.01784114 2.612540934
61.02840582 1.029417852
210.1124698 1.138493021
242.1175552 3.448972465
244.1332052 2.270402189
254.1175552 1.435500674
258.1124698 1.906935992
260.1281199 4.262386563
262.1437699 2.349058738
270.1124698 1.568931823
272.1281199 16.83175056
274.1073844 1.805608855
288.1230345 1.039757703
290.1386845 15.93530954
300.1230345 2.367465642
302.1386845 2.852590633
304.1543346 1.704909602
314.1386845 4.249404034
332.1492492 11.46376973

Name: +ve in-silico MS/MS by CFM-ID for GLXYETATWBSVGO-WNRNVDISSA-N
ID: GLXYETATWBSVGO-WNRNVDISSA-N
Comment: Energy2
Num peaks: 31
15.02292652 1.199362077
41.00219107 1.611738281
43.01784114 5.0547432
47.04914126 1.312813532
61.02840582 1.659896711
123.0440559 2.131921933
127.075356 1.090374924
151.075356 1.38072226
184.0756904 1.660851756
196.0756904 1.232465342
202.086255 1.333076585
214.086255 1.976539616
216.1019051 1.602596514
218.1175552 2.515174844
228.1019051 3.548452004
230.1175552 1.285025683
240.1019051 1.556028505
242.1175552 3.264371816
244.1332052 2.528304465
252.1019051 1.69612415
254.1175552 2.571019825
256.0968197 2.058809293
258.1124698 3.657371169
260.1281199 2.243773934
270.1124698 1.071075931
272.1281199 8.099706474
274.1073844 3.752666185
286.1073844 1.068519938
288.1230345 1.217240259
290.1386845 1.330695882
316.1179491 1.516299362

Name: +ve in-silico MS/MS by CFM-ID for OFVOGSOIXOYRRC-UHFFFAOYSA-N
ID: OFVOGSOIXOYRRC-UHFFFAOYSA-N
Comment: Energy0
Num peaks: 6
107.0491413 4.668164749
189.0546206 1.573815286
265.0859207 4.013847163
269.0808353 1.496393947
279.1015708 4.448565744
297.1121354 71.57865279

Name: +ve in-silico MS/MS by CFM-ID for OFVOGSOIXOYRRC-UHFFFAOYSA-N
ID: OFVOGSOIXOYRRC-UHFFFAOYSA-N
Comment: Energy1
Num peaks: 20
107.0491413 9.275832919
109.0647913 1.051551643
149.0597059 0.8018521618
151.075356 1.13018566
189.0546206 0.8718396172
239.0702706 1.00942446
249.0910061 1.620305765
251.1066561 2.526483926
253.0859207 1.508996648
253.1223062 2.74505285
255.1015708 1.123682066
265.0859207 4.879620557
267.0651853 1.437523768
267.1015708 3.101727802
269.0808353 2.147720431
269.1172208 8.090212404
271.0964854 1.055263926
279.1015708 6.708817502
281.0808353 2.485354933
297.1121354 27.18276361

Name: +ve in-silico MS/MS by CFM-ID for OFVOGSOIXOYRRC-UHFFFAOYSA-N
ID: OFVOGSOIXOYRRC-UHFFFAOYSA-N
Comment: Energy2
Num peaks: 31
39.02292652 2.085971583
49.00727645 3.751066217
51.02292652 3.643137926
63.02292652 4.428689604
65.03857658 2.396225249
75.02292652 1.575798134
105.0334912 1.788085401
107.0491413 4.843092829
125.0385766 1.792835161
129.0334912 3.371946092
131.0491413 1.414085763
133.0647913 1.406570902
145.0647913 1.867774519
157.0647913 2.096915634
159.0804414 1.202779932
221.0960915 1.594959199
225.0546206 1.489792089
239.0702706 1.271952293
247.075356 1.307740258
249.0910061 2.980825015
251.0702706 1.922340521
251.1066561 2.118955311
253.0859207 2.003172028
255.1015708 1.25760272
261.0910061 1.593856668
263.0702706 1.076628689
265.0859207 1.903048057
267.1015708 1.96530222
269.1172208 1.260801767
279.1015708 1.403536805
281.0808353 2.746032399

Name: +ve in-silico MS/MS by CFM-ID for KYVJVURXKAZJRK-LBPRGKRZSA-N
ID: KYVJVURXKAZJRK-LBPRGKRZSA-N
Comment: Energy0
Num peaks: 6
137.0597059 1.940924386
178.086255 1.762220302
282.1124698 2.948891
285.1121354 3.135179169
297.1121354 3.469396099
314.1386845 76.06123437

Name: +ve in-silico MS/MS by CFM-ID for KYVJVURXKAZJRK-LBPRGKRZSA-N
ID: KYVJVURXKAZJRK-LBPRGKRZSA-N
Comment: Energy1
Num peaks: 18
44.04947561 1.430353492
123.0440559 1.207732727
137.0597059 1.646417184
178.086255 1.334710915
192.1019051 2.942558167
254.1175552 1.965951138
256.1332052 1.028222697
269.0808353 2.233132978
270.1124698 3.327477835
271.0964854 2.912714183
282.1124698 4.778709406
284.1281199 4.865446751
285.1121354 2.662757355
286.1437699 4.855864974
296.1281199 1.123505308
297.1121354 11.3551987
298.1073844 2.185984859
314.1386845 28.19938617

Name: +ve in-silico MS/MS by CFM-ID for KYVJVURXKAZJRK-LBPRGKRZSA-N
ID: KYVJVURXKAZJRK-LBPRGKRZSA-N
Comment: Energy2
Num peaks: 31
15.02292652 0.9465105504
49.00727645 1.9115601
104.0494756 1.836689834
106.0651257 1.39161324
123.0440559 1.940734724
135.0440559 1.146529231
137.0597059 1.225193945
154.0651257 1.686520116
168.0807757 1.163677097
196.0756904 1.551468922
210.0913404 1.43470749
214.086255 0.9947189251
222.0549549 2.275642343
224.070605 2.229019568
225.0910061 1.370297275
226.086255 3.010632669
228.1019051 4.651547468
238.086255 3.139964814
240.1019051 5.842716778
242.1175552 2.047663865
250.086255 1.039375333
252.1019051 1.855145297
254.1175552 2.48217406
268.0968197 2.951402322
270.1124698 2.52096042
271.0964854 0.9345141951
282.1124698 1.868143898
285.1121354 1.769477828
286.1437699 1.010149796
296.1281199 0.9770676784
298.1073844 2.121486512

Name: +ve in-silico MS/MS by CFM-ID for GZJNBGYLANALSV-UHFFFAOYSA-N
ID: GZJNBGYLANALSV-UHFFFAOYSA-N
Comment: Energy0
Num peaks: 6
41.00219107 1.017475004
45.99235466 0.2637836082
55.05422664 0.08943950803
139.075356 0.2688831419
157.0243831 0.08593287153
297.1081127 98.05930498

Name: +ve in-silico MS/MS by CFM-ID for GZJNBGYLANALSV-UHFFFAOYSA-N
ID: GZJNBGYLANALSV-UHFFFAOYSA-N
Comment: Energy1
Num peaks: 6
41.00219107 0.5802458554
45.99235466 0.1894626937
55.05422664 3.429052867
95.08552677 0.1300952009
165.0910061 0.1014557838
297.1081127 95.06910221

Name: +ve in-silico MS/MS by CFM-ID for GZJNBGYLANALSV-UHFFFAOYSA-N
ID: GZJNBGYLANALSV-UHFFFAOYSA-N
Comment: Energy2
Num peaks: 10
41.00219107 17.28610853
55.05422664 17.35609411
95.08552677 4.060330126
110.0236548 2.723638382
121.0647913 2.614403319
123.0440559 2.810960655
139.075356 10.94861149
141.0910061 2.347395374
157.0243831 4.261017868
297.1081127 17.49759693

Name: +ve in-silico MS/MS by CFM-ID for PQQGELFARUCGEM-UHFFFAOYSA-N
ID: PQQGELFARUCGEM-UHFFFAOYSA-N
Comment: Energy0
Num peaks: 20
57.0334912 3.02815219
85.10117684 2.177301601
96.96852159 3.71791956
98.98417166 9.655868682
99.1168269 0.8781100014
109.1011768 1.186096931
110.9841717 1.009878157
125.0960915 1.553943311
127.1117415 9.322836239
134.9841717 1.26978373
145.1223062 2.576902303
152.9947363 10.37474009
171.005301 0.9799551965
185.1172208 1.130414518
197.1172208 1.918079167
199.1328709 6.103857965
201.148521 1.184461833
217.1434356 0.9973060321
279.0992014 4.347096461
297.1097661 16.73138613

Name: +ve in-silico MS/MS by CFM-ID for PQQGELFARUCGEM-UHFFFAOYSA-N
ID: PQQGELFARUCGEM-UHFFFAOYSA-N
Comment: Energy1
Num peaks: 30
41.00219107 1.404217752
41.03857658 0.9122787424
43.01784114 1.035760389
43.05422664 1.306658234
57.0334912 3.167429036
57.06987671 1.158122093
71.08552677 1.032254634
80.97360697 1.295842831
81.06987671 0.8590315109
83.08552677 1.05665559
85.10117684 5.072560371
96.96852159 0.8782140287
98.98417166 2.295242486
99.1168269 4.364448013
109.1011768 2.323192134
110.9841717 1.021617545
125.0960915 1.283152726
127.1117415 10.15836755
134.9841717 7.197529226
136.9998217 2.173654861
152.9947363 12.92605188
171.005301 1.572963228
181.1223062 1.583833203
183.1379563 1.15113426
185.1172208 1.367881907
187.1328709 0.8607544799
199.1328709 2.732019634
261.0886367 1.699866941
279.0992014 3.60435268
297.1097661 2.540916445

Name: +ve in-silico MS/MS by CFM-ID for PQQGELFARUCGEM-UHFFFAOYSA-N
ID: PQQGELFARUCGEM-UHFFFAOYSA-N
Comment: Energy2
Num peaks: 31
15.02292652 1.577561089
39.02292652 1.798041367
41.03857658 3.909805522
43.01784114 2.661800062
43.05422664 4.070992623
55.05422664 2.005287913
57.0334912 8.533919994
57.06987671 2.120292319
59.04914126 0.9555858841
67.05422664 0.8385858291
69.06987671 1.181158395
71.08552677 1.672834121
73.02840582 3.410362649
78.95795691 0.8525080551
80.97360697 2.404531325
81.06987671 2.448046281
83.08552677 3.296799035
85.10117684 4.061153447
87.1168269 1.346306251
96.96852159 6.012003951
97.10117684 1.321333722
98.98417166 6.335118685
99.1168269 3.277251599
110.9841717 0.8801149955
125.0960915 1.296110883
127.1117415 3.995361493
134.9841717 0.8459375476
145.1223062 0.8781209072
152.9947363 1.391814846
153.0910061 0.9709658363
183.1379563 0.8634364066

Name: +ve in-silico MS/MS by CFM-ID for NALWOULWGHTVDA-UHFFFAOYSA-N
ID: NALWOULWGHTVDA-UHFFFAOYSA-N
Comment: Energy0
Num peaks: 13
59.01275576 1.730940629
70.02874017 3.866260066
88.03930485 7.5009591
107.0491413 6.187523253
116.0342195 3.786536767
182.0811697 2.544866628
233.0920687 2.962458231
251.1026334 5.400655533
261.0869833 5.574319294
262.0709989 4.258177466
279.097548 25.91164348
280.0815636 2.173321616
297.1081127 9.431683112

Name: +ve in-silico MS/MS by CFM-ID for NALWOULWGHTVDA-UHFFFAOYSA-N
ID: NALWOULWGHTVDA-UHFFFAOYSA-N
Comment: Energy1
Num peaks: 25
42.03382555 1.097900573
56.0130901 1.239936296
70.02874017 4.087726165
71.01275576 11.87526677
72.04439023 0.8560814322
88.03930485 12.38832724
98.02365479 0.973135387
99.00767038 1.165296622
107.0491413 4.650928033
116.0342195 2.488052116
119.0491413 1.075155163
134.0600403 2.641186999
136.0756904 6.579827479
164.070605 2.4670911
165.0546206 1.236844151
182.0811697 3.892324816
191.081504 1.621338071
233.0920687 2.113138084
234.0760843 1.3785573
237.0869833 3.172651865
251.1026334 4.105346827
261.0869833 1.865889456
262.0709989 1.795715398
279.097548 4.570709255
297.1081127 1.479632819

Name: +ve in-silico MS/MS by CFM-ID for NALWOULWGHTVDA-UHFFFAOYSA-N
ID: NALWOULWGHTVDA-UHFFFAOYSA-N
Comment: Energy2
Num peaks: 23
15.02292652 1.243735883
28.01817548 0.8323505048
40.01817548 1.007260613
41.00219107 1.038292335
42.03382555 15.7929795
43.01784114 2.452658269
44.04947561 6.530443644
59.01275576 4.726611755
61.02840582 2.605580218
65.03857658 1.078005637
70.02874017 4.278188856
71.01275576 7.061727685
72.04439023 1.637840282
75.02292652 1.421083039
77.03857658 2.647430969
79.05422664 4.683599142
88.03930485 6.548515158
105.0334912 1.392523256
107.0491413 6.18484133
109.0647913 1.904101969
119.0491413 2.100472454
134.0600403 1.507587281
136.0756904 1.976750213

Name: +ve in-silico MS/MS by CFM-ID for QZOSVNLXLSNHQK-UHFFFAOYSA-N
ID: QZOSVNLXLSNHQK-UHFFFAOYSA-N
Comment: Energy0
Num peaks: 11
116.0342195 5.057171687
119.0491413 1.882683371
136.0756904 11.42486897
164.070605 5.838800307
233.0920687 2.934186928
251.1026334 5.527311336
261.0869833 5.525296546
262.0709989 4.28674981
279.097548 26.43573211
280.0815636 2.387906909
297.1081127 10.0165916

Name: +ve in-silico MS/MS by CFM-ID for QZOSVNLXLSNHQK-UHFFFAOYSA-N
ID: QZOSVNLXLSNHQK-UHFFFAOYSA-N
Comment: Energy1
Num peaks: 20
59.01275576 2.625028215
74.02365479 8.06702339
86.02365479 1.659830216
88.03930485 6.935335211
107.0491413 1.02000669
116.0342195 5.061350789
119.0491413 12.35876352
134.0447842 1.568226109
136.0756904 17.05417965
147.0440559 1.481590671
164.070605 4.075621424
220.0604342 1.09051305
233.0920687 1.548772811
234.0760843 1.226459794
237.0869833 3.438781143
251.1026334 3.388272208
261.0869833 1.341866372
262.0709989 1.295242329
279.097548 3.523275809
297.1081127 1.246062259

Name: +ve in-silico MS/MS by CFM-ID for QZOSVNLXLSNHQK-UHFFFAOYSA-N
ID: QZOSVNLXLSNHQK-UHFFFAOYSA-N
Comment: Energy2
Num peaks: 31
40.01817548 1.044197717
42.03382555 1.198658289
43.01784114 0.8466664337
59.01275576 1.161507746
64.01817548 1.004574439
71.01275576 2.352045178
77.03857658 1.253780083
79.05422664 2.283679811
86.02365479 3.529513652
88.03930485 3.869779256
94.06512568 1.306058382
95.04914126 2.076046757
104.0494756 1.850535019
105.0334912 1.082456877
106.0651257 3.494684061
107.0491413 9.787512342
108.0807757 5.070984493
109.0647913 2.862039435
114.0185694 1.285998275
116.0342195 1.530355561
117.0182351 0.7539154009
117.0334912 0.7929254277
118.0651257 1.925742436
119.0491413 9.216295869
121.0647913 1.242492058
130.0287402 1.493694818
132.0443902 0.8220286767
134.0600403 1.10393063
136.0756904 9.39085548
164.070605 0.9425689796
234.0760843 0.9438648625

Name: +ve in-silico MS/MS by CFM-ID for NHNXJYYEQLVCAZ-UHFFFAOYSA-N
ID: NHNXJYYEQLVCAZ-UHFFFAOYSA-N
Comment: Energy0
Num peaks: 7
202.086255 16.52488144
204.1019051 2.524158039
232.0968197 3.656823539
234.1124698 2.555365324
256.1332052 7.593983785
274.1437699 17.33569309
292.1543346 30.4648759

Name: +ve in-silico MS/MS by CFM-ID for NHNXJYYEQLVCAZ-UHFFFAOYSA-N
ID: NHNXJYYEQLVCAZ-UHFFFAOYSA-N
Comment: Energy1
Num peaks: 16
69.0334912 1.554932811
71.04914126 4.526682612
73.06479133 2.445588591
85.06479133 5.148024139
87.04405588 1.965150791
87.08044139 2.067165492
89.05970595 9.552823126
103.075356 3.471274979
172.0756904 1.764102523
188.070605 2.089548667
190.086255 1.340639946
202.086255 25.91352012
204.1019051 3.060753292
256.1332052 5.170845277
274.1437699 6.039504942
292.1543346 4.952816102

Name: +ve in-silico MS/MS by CFM-ID for NHNXJYYEQLVCAZ-UHFFFAOYSA-N
ID: NHNXJYYEQLVCAZ-UHFFFAOYSA-N
Comment: Energy2
Num peaks: 30
39.02292652 2.812261322
41.03857658 1.299143443
49.00727645 1.140091779
51.02292652 0.8445061392
57.0334912 1.494970049
59.04914126 1.76225437
69.0334912 2.175666104
71.04914126 3.078088661
73.06479133 1.709999178
83.04914126 1.267107363
85.06479133 1.623042323
87.08044139 1.658516253
89.05970595 0.9406937067
104.0494756 1.401110638
106.0651257 6.036245836
121.0647913 2.368497005
134.0600403 13.31579934
147.0804414 1.046270287
158.0600403 1.559026526
172.0756904 5.62245064
174.0913404 1.624520945
175.075356 6.545105976
186.0549549 2.338452841
188.070605 4.232170526
190.086255 0.8407610805
202.086255 5.971551644
204.1019051 1.420010314
245.1172208 0.943814769
256.1332052 2.646040274
258.1124698 0.8273451292

Name: +ve in-silico MS/MS by CFM-ID for POIRVLZGTSWEMG-UHFFFAOYSA-N
ID: POIRVLZGTSWEMG-UHFFFAOYSA-N
Comment: Energy0
Num peaks: 6
176.070605 2.867959416
178.086255 6.748328312
282.1124698 2.806910981
285.1121354 2.961359011
297.1121354 3.239371037
314.1386845 70.34823799

Name: +ve in-silico MS/MS by CFM-ID for POIRVLZGTSWEMG-UHFFFAOYSA-N
ID: POIRVLZGTSWEMG-UHFFFAOYSA-N
Comment: Energy1
Num peaks: 24
44.04947561 1.181014698
123.0440559 2.633525187
137.0597059 0.8851388801
147.0440559 1.36087798
151.075356 0.8804636456
178.086255 1.497888758
190.086255 1.667919393
192.1019051 4.345051865
228.1019051 1.070658526
240.1019051 1.015914909
254.1175552 3.048779023
256.1332052 1.87684392
258.1488553 0.9145281337
269.0808353 1.617896958
270.1124698 1.915659272
271.0964854 2.299874124
282.1124698 4.505855985
284.1281199 5.887499043
285.1121354 2.204203541
286.1437699 7.40001133
296.1281199 0.841530795
297.1121354 8.351779775
298.1073844 1.827989577
314.1386845 21.22776751

Name: +ve in-silico MS/MS by CFM-ID for POIRVLZGTSWEMG-UHFFFAOYSA-N
ID: POIRVLZGTSWEMG-UHFFFAOYSA-N
Comment: Energy2
Num peaks: 31
104.0494756 3.796910559
106.0651257 2.038599585
137.0597059 1.085422687
146.0600403 2.214998342
147.0440559 1.273827407
148.0756904 1.341567535
149.0597059 1.669088087
166.0651257 2.786952451
168.0807757 2.212042567
170.0964258 1.413874454
176.070605 2.789121013
178.086255 1.13134122
190.086255 1.102355744
210.0913404 1.390044702
212.070605 1.078684227
214.086255 2.742719029
220.0756904 1.108977146
222.0549549 2.284367998
224.070605 1.686048956
226.086255 2.142311947
228.1019051 3.81171191
238.086255 2.173312991
240.1019051 2.859006352
242.1175552 1.188372163
254.1175552 3.848792535
268.0968197 1.612585162
270.1124698 2.796542082
282.1124698 2.032642569
285.1121354 1.571193023
296.1281199 1.382641938
298.1073844 1.672327817

Name: +ve in-silico MS/MS by CFM-ID for YQEPMZLWYOAQNI-UHFFFAOYSA-N
ID: YQEPMZLWYOAQNI-UHFFFAOYSA-N
Comment: Energy0
Num peaks: 6
249.0910061 1.837739673
251.0702706 2.492532099
265.0859207 3.473728493
267.1015708 3.824311408
279.1015708 35.93323838
297.1121354 36.00900055

Name: +ve in-silico MS/MS by CFM-ID for YQEPMZLWYOAQNI-UHFFFAOYSA-N
ID: YQEPMZLWYOAQNI-UHFFFAOYSA-N
Comment: Energy1
Num peaks: 18
39.02292652 1.420517599
41.03857658 3.163591797
45.0334912 2.500362486
59.04914126 2.198612094
123.0440559 1.599401288
157.0647913 1.204189972
175.075356 1.256801239
233.0960915 1.072662964
239.0702706 1.1373702
249.0910061 2.000885291
251.0702706 3.12803853
251.1066561 7.187291356
265.0859207 2.288376559
267.1015708 3.498599624
269.1172208 1.231533946
279.1015708 29.83437683
281.0808353 1.482204957
297.1121354 14.02255538

Name: +ve in-silico MS/MS by CFM-ID for YQEPMZLWYOAQNI-UHFFFAOYSA-N
ID: YQEPMZLWYOAQNI-UHFFFAOYSA-N
Comment: Energy2
Num peaks: 31
27.02292652 1.381908133
39.02292652 1.883530742
41.03857658 2.232452553
45.0334912 1.231502277
55.01784114 1.222590112
65.03857658 1.226816938
89.03857658 1.001261854
101.0385766 1.201430009
103.0542266 1.865103296
115.0542266 4.734269387
131.0491413 4.087703013
143.0491413 5.394946549
155.0491413 3.291556274
157.0647913 1.68259531
179.0491413 1.269819809
181.0647913 2.050264271
205.0647913 1.312630292
207.0804414 2.540316739
219.0804414 2.468139908
223.075356 1.545759376
231.0804414 1.65189699
233.0960915 3.735315562
235.075356 1.057147948
235.1117415 1.65317462
249.0910061 4.908475325
251.0702706 2.078512502
251.1066561 3.206551641
253.0859207 1.077068384
261.0910061 1.193293791
279.1015708 1.496071709
281.0808353 1.352746604

Name: +ve in-silico MS/MS by CFM-ID for HORZNQYQXBFWNZ-UHFFFAOYSA-N
ID: HORZNQYQXBFWNZ-UHFFFAOYSA-N
Comment: Energy0
Num peaks: 6
137.0597059 1.942310304
178.086255 1.765967384
282.1124698 2.96814813
285.1121354 3.138329155
297.1121354 3.427580947
314.1386845 76.16551518

Name: +ve in-silico MS/MS by CFM-ID for HORZNQYQXBFWNZ-UHFFFAOYSA-N
ID: HORZNQYQXBFWNZ-UHFFFAOYSA-N
Comment: Energy1
Num peaks: 19
44.04947561 1.356634023
123.0440559 1.111856163
137.0597059 1.538828058
178.086255 1.237034083
192.1019051 2.68956607
228.1019051 1.023548996
254.1175552 2.854767295
256.1332052 1.633376785
269.0808353 2.098421073
270.1124698 2.422145682
271.0964854 2.880492218
282.1124698 4.967059184
284.1281199 5.822194568
285.1121354 2.527314893
286.1437699 6.765606394
296.1281199 0.9989409771
297.1121354 10.05951351
298.1073844 2.102474519
314.1386845 26.08930195

Name: +ve in-silico MS/MS by CFM-ID for HORZNQYQXBFWNZ-UHFFFAOYSA-N
ID: HORZNQYQXBFWNZ-UHFFFAOYSA-N
Comment: Energy2
Num peaks: 31
49.00727645 2.149991256
104.0494756 1.848008071
106.0651257 1.455859308
107.0491413 1.036762486
123.0440559 2.014013474
137.0597059 1.200082736
149.0597059 1.013471892
154.0651257 1.237200582
168.0807757 1.253258774
196.0756904 0.9881262823
210.0913404 1.472615481
213.0910061 0.9327583442
214.086255 2.486855269
222.0549549 2.485030578
224.070605 2.107857583
225.0910061 1.379444926
226.086255 2.335992274
228.1019051 4.204523077
238.086255 2.714599639
240.1019051 4.051655917
242.1175552 2.702539662
254.1175552 3.78771332
268.0968197 2.623840153
269.0808353 1.133518228
270.1124698 2.953846926
271.0964854 1.713878856
282.1124698 2.129969741
285.1121354 1.762362565
286.1437699 1.092129138
296.1281199 1.298999251
298.1073844 2.268336998

Name: +ve in-silico MS/MS by CFM-ID for NPNNKDMSXVRADT-UITAMQMPSA-N
ID: NPNNKDMSXVRADT-UITAMQMPSA-N
Comment: Energy0
Num peaks: 10
119.0491413 3.099504515
121.0647913 5.895934888
132.0443902 1.725499178
134.0600403 4.297243836
136.0756904 31.73976309
138.0913404 5.488873378
149.0597059 2.456103744
194.0811697 1.337581604
296.1281199 4.5426196
314.1386845 20.62205902

Name: +ve in-silico MS/MS by CFM-ID for NPNNKDMSXVRADT-UITAMQMPSA-N
ID: NPNNKDMSXVRADT-UITAMQMPSA-N
Comment: Energy1
Num peaks: 17
94.06512568 0.9047389853
95.04914126 0.8063635537
107.0491413 1.917568402
108.0807757 0.8768404484
109.0647913 0.7557484959
119.0491413 18.6540839
121.0647913 8.483229764
132.0443902 2.622680021
135.0440559 1.847548868
136.0756904 32.37532036
138.0913404 1.747041513
149.0597059 2.726166619
176.070605 0.7622846621
177.0546206 2.194622733
206.0811697 0.9814085532
296.1281199 1.008952466
314.1386845 1.465126058

Name: +ve in-silico MS/MS by CFM-ID for NPNNKDMSXVRADT-UITAMQMPSA-N
ID: NPNNKDMSXVRADT-UITAMQMPSA-N
Comment: Energy2
Num peaks: 31
42.03382555 1.339961742
49.00727645 0.9657335017
51.02292652 1.316098249
64.01817548 1.496060546
65.03857658 0.9168391814
75.02292652 0.8848493076
77.03857658 1.373118475
79.05422664 2.169814402
89.03857658 1.122366031
90.03382555 1.776615448
91.05422664 1.911673806
93.06987671 3.669287805
94.06512568 1.269541551
95.04914126 2.765334295
103.0542266 1.290789678
104.0494756 1.090370298
105.0334912 2.398194298
106.0651257 2.213983779
107.0491413 7.356345664
108.0807757 3.867812453
109.0647913 2.016670345
117.0334912 1.663008855
118.0651257 2.616634404
119.0491413 5.590482089
120.0807757 0.8765394754
121.0647913 5.839540881
123.0440559 1.418315401
135.0440559 1.749329175
136.0756904 8.066689554
149.0597059 2.142095926
176.070605 0.90108973

Name: +ve in-silico MS/MS by CFM-ID for PQZXFPBMXPGZMO-UHFFFAOYSA-N
ID: PQZXFPBMXPGZMO-UHFFFAOYSA-N
Comment: Energy0
Num peaks: 6
219.0651853 1.112770762
265.0859207 3.992146164
267.1015708 1.064761509
279.1015708 12.9234886
281.0808353 1.077228481
297.1121354 71.08497118

Name: +ve in-silico MS/MS by CFM-ID for PQZXFPBMXPGZMO-UHFFFAOYSA-N
ID: PQZXFPBMXPGZMO-UHFFFAOYSA-N
Comment: Energy1
Num peaks: 13
79.05422664 2.31319649
91.05422664 1.253411723
219.0651853 3.972300754
225.0546206 2.292650191
229.0859207 1.728367901
265.0859207 5.892748273
267.1015708 1.833044065
269.0808353 1.894845429
269.1172208 3.409548483
271.0964854 2.564514384
279.1015708 13.94028921
281.0808353 2.106283917
297.1121354 36.84713014

Name: +ve in-silico MS/MS by CFM-ID for PQZXFPBMXPGZMO-UHFFFAOYSA-N
ID: PQZXFPBMXPGZMO-UHFFFAOYSA-N
Comment: Energy2
Num peaks: 31
49.00727645 3.166340646
51.02292652 1.529369356
63.02292652 1.361214613
69.0334912 1.39936939
77.00219107 4.079513928
79.05422664 1.552548555
91.05422664 2.432089941
101.0385766 2.180860537
103.0542266 2.413354809
105.0334912 1.498885261
119.0491413 1.940209504
129.0334912 1.302915062
131.0491413 1.357642415
147.0076704 1.904425046
149.0233204 1.417178138
149.0597059 2.713565897
151.075356 1.452792702
163.0389705 1.362660255
165.0546206 1.300296771
177.0546206 2.134456801
189.0546206 1.343818645
209.0597059 2.243751006
211.075356 2.230081461
223.0389705 1.595599585
227.0702706 1.327872893
249.0910061 3.192517826
263.0702706 1.641369961
265.0859207 1.396741485
267.1015708 1.273995681
279.1015708 1.766975128
281.0808353 3.073172359

Name: +ve in-silico MS/MS by CFM-ID for LDGCKWYSZUGWHS-UHFFFAOYSA-N
ID: LDGCKWYSZUGWHS-UHFFFAOYSA-N
Comment: Energy0
Num peaks: 6
219.0651853 1.193454382
227.0702706 0.7721194927
265.0859207 8.599480973
267.1015708 2.26607184
281.0808353 1.239364774
297.1121354 79.23984735

Name: +ve in-silico MS/MS by CFM-ID for LDGCKWYSZUGWHS-UHFFFAOYSA-N
ID: LDGCKWYSZUGWHS-UHFFFAOYSA-N
Comment: Energy1
Num peaks: 11
79.05422664 2.667341002
219.0651853 4.326945464
229.0859207 1.597187913
239.0702706 2.123156588
265.0859207 12.85877263
267.1015708 1.650546295
269.0808353 1.744105749
269.1172208 3.233872911
271.0964854 2.054024058
281.0808353 2.589502807
297.1121354 45.23012258

Name: +ve in-silico MS/MS by CFM-ID for LDGCKWYSZUGWHS-UHFFFAOYSA-N
ID: LDGCKWYSZUGWHS-UHFFFAOYSA-N
Comment: Energy2
Num peaks: 31
41.00219107 1.270505003
49.00727645 3.43764563
51.02292652 1.728778108
63.02292652 2.168804576
79.05422664 1.910311482
91.05422664 3.255501608
97.02840582 1.614956222
101.0385766 3.16239018
103.0542266 3.191238616
105.0334912 2.498041939
129.0334912 1.053317421
135.0440559 1.671238001
137.0597059 1.2670723
149.0233204 1.346652754
151.0389705 1.399716947
151.075356 1.17731716
163.0389705 3.664071311
189.0546206 2.068005757
195.0440559 3.580844599
197.0597059 2.838362913
203.0338851 1.467523239
209.0597059 2.081294645
211.075356 1.255034949
225.0546206 1.163432448
227.0702706 1.315718683
235.075356 2.383445378
249.0546206 1.92718232
251.0702706 4.521733726
253.0859207 1.533231365
265.0859207 2.315497364
281.0808353 2.617524339

Name: +ve in-silico MS/MS by CFM-ID for QVRYUUYYIWAQHV-AVWDGMTFSA-N
ID: QVRYUUYYIWAQHV-AVWDGMTFSA-N
Comment: Energy0
Num peaks: 14
105.0334912 6.35981303
107.0491413 3.65688482
119.0491413 1.354588066
135.0440559 6.328374586
137.0597059 3.571826843
149.0597059 1.432215906
159.0440559 1.634846782
161.0597059 1.740111377
173.0597059 1.597906611
189.0546206 1.505036143
191.0702706 1.710704128
269.1172208 1.745446353
279.1015708 8.286686698
297.1121354 40.36469583

Name: +ve in-silico MS/MS by CFM-ID for QVRYUUYYIWAQHV-AVWDGMTFSA-N
ID: QVRYUUYYIWAQHV-AVWDGMTFSA-N
Comment: Energy1
Num peaks: 29
95.04914126 0.8072815757
105.0334912 9.778683358
107.0491413 4.625819542
109.0647913 0.9912907585
117.0334912 0.978877797
119.0491413 3.977342949
121.0647913 2.317348478
123.0440559 1.452395002
135.0440559 8.901871735
137.0597059 3.673522475
141.0334912 1.566786579
147.0440559 2.422630716
149.0597059 3.753583539
151.075356 1.254212338
159.0440559 2.660876388
161.0597059 0.97328597
171.0440559 2.18750495
173.0597059 2.166244218
177.0546206 1.766420799
189.0546206 1.980921564
191.0702706 0.8181099218
203.0702706 1.610810236
253.0859207 1.366972541
255.1015708 0.850323896
265.0859207 1.90529759
267.1015708 2.436591348
269.1172208 2.777757638
279.1015708 3.070695425
297.1121354 7.460927565

Name: +ve in-silico MS/MS by CFM-ID for QVRYUUYYIWAQHV-AVWDGMTFSA-N
ID: QVRYUUYYIWAQHV-AVWDGMTFSA-N
Comment: Energy2
Num peaks: 31
49.00727645 2.366823804
51.02292652 1.687881398
65.03857658 2.565851784
67.01784114 0.8616762631
75.02292652 2.439541271
77.03857658 4.001800145
79.01784114 1.250938111
79.05422664 2.239013965
89.03857658 1.378885909
91.05422664 2.283441665
105.0334912 8.276570605
107.0491413 4.336556831
117.0334912 3.925845295
119.0491413 4.247598166
121.0284058 0.8952203563
123.0440559 2.539573701
135.0440559 6.850663194
137.0597059 1.533910549
141.0334912 1.937047867
143.0491413 1.155518859
147.0440559 1.355189622
149.0597059 3.292719627
171.0440559 1.59045323
173.0597059 1.252973028
223.075356 0.9070181159
225.0910061 0.8438453398
251.0702706 1.108469197
265.0859207 1.510921066
267.1015708 1.624126931
279.1015708 1.217969743
281.0808353 1.328583917

Name: +ve in-silico MS/MS by CFM-ID for KYVJVURXKAZJRK-UHFFFAOYSA-N
ID: KYVJVURXKAZJRK-UHFFFAOYSA-N
Comment: Energy0
Num peaks: 6
137.0597059 1.940781809
178.086255 1.762220302
282.1124698 2.948891
285.1121354 3.135179169
297.1121354 3.458011891
314.1386845 76.06123437

Name: +ve in-silico MS/MS by CFM-ID for KYVJVURXKAZJRK-UHFFFAOYSA-N
ID: KYVJVURXKAZJRK-UHFFFAOYSA-N
Comment: Energy1
Num peaks: 18
44.04947561 1.430353492
123.0440559 1.225569509
137.0597059 1.658342855
178.086255 1.334710915
192.1019051 2.942558167
254.1175552 1.972434922
256.1332052 1.039212457
269.0808353 2.24882873
270.1124698 3.290831707
271.0964854 2.915384308
282.1124698 4.778709406
284.1281199 4.865446751
285.1121354 2.662757355
286.1437699 4.905691587
296.1281199 1.123505308
297.1121354 11.6573808
298.1073844 2.185984859
314.1386845 28.19938617

Name: +ve in-silico MS/MS by CFM-ID for KYVJVURXKAZJRK-UHFFFAOYSA-N
ID: KYVJVURXKAZJRK-UHFFFAOYSA-N
Comment: Energy2
Num peaks: 31
15.02292652 0.9465105504
49.00727645 1.909017052
104.0494756 1.87762929
106.0651257 1.442807061
123.0440559 1.935884645
135.0440559 1.146529231
137.0597059 1.218943313
149.0597059 0.931661901
154.0651257 1.696510903
168.0807757 1.163677097
196.0756904 1.561796511
210.0913404 1.461865396
214.086255 0.9947189251
222.0549549 2.275642343
224.070605 2.229019568
225.0910061 1.399323822
226.086255 3.110434939
228.1019051 4.683895502
238.086255 3.139964814
240.1019051 5.953827595
242.1175552 2.102540279
250.086255 1.039375333
252.1019051 1.689188952
254.1175552 2.511695681
268.0968197 2.951402322
270.1124698 2.419324469
282.1124698 1.868143898
285.1121354 1.769477828
286.1437699 1.025359145
296.1281199 0.9770676784
298.1073844 2.121486512

Name: +ve in-silico MS/MS by CFM-ID for MCYUUUTUAAGOOT-UHFFFAOYSA-N
ID: MCYUUUTUAAGOOT-UHFFFAOYSA-N
Comment: Energy0
Num peaks: 6
29.03857658 4.892309629
114.1277259 3.384453688
179.0370524 2.838899306
247.0996526 10.21734754
264.1262017 2.36472706
292.1575018 59.38325184

Name: +ve in-silico MS/MS by CFM-ID for MCYUUUTUAAGOOT-UHFFFAOYSA-N
ID: MCYUUUTUAAGOOT-UHFFFAOYSA-N
Comment: Energy1
Num peaks: 17
29.03857658 4.306224396
46.06512568 2.557924948
58.06512568 2.797439396
69.06987671 11.48033041
84.08077574 1.072539662
86.0964258 1.161566098
114.1277259 7.393766522
179.0370524 7.777375342
205.0527024 4.029415831
211.1229749 0.9482408481
220.0887536 1.239864121
247.0996526 17.24374585
264.1262017 2.053069056
265.1466028 1.460072755
275.1309527 0.9443936722
276.1262017 1.268644382
292.1575018 12.67701944

Name: +ve in-silico MS/MS by CFM-ID for MCYUUUTUAAGOOT-UHFFFAOYSA-N
ID: MCYUUUTUAAGOOT-UHFFFAOYSA-N
Comment: Energy2
Num peaks: 31
27.02292652 2.160846569
29.03857658 9.821174504
39.02292652 1.541747897
41.03857658 3.991623257
43.05422664 2.279948508
44.04947561 5.949103424
46.06512568 1.84659086
55.05422664 2.564721186
58.06512568 2.471898603
67.05422664 0.8593208616
69.06987671 4.619568041
72.08077574 1.161729206
86.0964258 2.483881812
98.0964258 1.055043586
114.1277259 0.9067575932
134.9996042 0.813349734
152.0261533 1.696897028
164.0261533 1.577479137
169.0760247 1.555135148
178.0418034 1.19488912
179.0370524 5.956305241
189.0214023 0.8058734234
203.0370524 1.104896386
205.0527024 5.988115563
207.0683525 0.9820044531
211.1229749 1.518026989
219.0683525 0.9662698195
220.0887536 2.259258071
231.0683525 1.909426105
247.0996526 2.523007963
276.1262017 0.8935001895

Name: +ve in-silico MS/MS by CFM-ID for ZPNYHQZRGWFLST-CYBMUJFWSA-N
ID: ZPNYHQZRGWFLST-CYBMUJFWSA-N
Comment: Energy0
Num peaks: 6
133.0647913 1.435363626
135.0804414 6.31255108
203.0702706 1.430535939
269.0808353 1.730236486
279.1015708 5.973053343
297.1121354 70.52476803

Name: +ve in-silico MS/MS by CFM-ID for ZPNYHQZRGWFLST-CYBMUJFWSA-N
ID: ZPNYHQZRGWFLST-CYBMUJFWSA-N
Comment: Energy1
Num peaks: 22
39.02292652 0.9403031825
41.03857658 1.120995473
95.04914126 0.9947659189
105.0334912 2.728176926
107.0491413 1.002083712
131.0491413 2.219713979
133.0647913 4.499804577
135.0804414 7.257685735
201.0546206 1.316056622
203.0702706 2.970216657
251.0702706 0.9840896013
253.0859207 1.60370156
253.1223062 1.119685141
255.1015708 1.57459363
267.0651853 1.72924925
267.1015708 1.984715483
269.0808353 2.596887932
269.1172208 3.210858245
271.0964854 1.246826914
279.1015708 8.433403052
281.0808353 2.135653193
297.1121354 28.82499635

Name: +ve in-silico MS/MS by CFM-ID for ZPNYHQZRGWFLST-CYBMUJFWSA-N
ID: ZPNYHQZRGWFLST-CYBMUJFWSA-N
Comment: Energy2
Num peaks: 31
39.02292652 2.534218787
41.03857658 1.574191442
49.00727645 1.086315757
51.02292652 1.73940815
79.01784114 1.078828767
103.0542266 3.066478263
105.0334912 11.22710929
105.0698767 2.042943164
107.0491413 2.403484873
107.0855268 1.090120367
115.0542266 2.600510351
117.0334912 1.751143104
117.0698767 1.548355013
119.0855268 1.8610424
121.0284058 6.465451466
123.0440559 1.068198102
127.075356 0.8623732991
133.0647913 1.206553662
143.0491413 2.991702883
147.0804414 1.8129718
155.0491413 2.83841951
173.0233204 1.099321157
201.0546206 1.445625664
251.1066561 1.534199182
253.0859207 1.320913733
255.1015708 1.04958892
261.0910061 1.573160599
269.1172208 1.282208916
271.0964854 1.206099171
279.1015708 1.83843621
281.0808353 3.124780542

Name: +ve in-silico MS/MS by CFM-ID for BKRXPRMCBOAGQH-CYBMUJFWSA-N
ID: BKRXPRMCBOAGQH-CYBMUJFWSA-N
Comment: Energy0
Num peaks: 6
117.0698767 1.500701948
119.0855268 6.485799266
219.0651853 1.429454719
269.0808353 1.980763935
279.1015708 5.995925963
297.1121354 70.04170661

Name: +ve in-silico MS/MS by CFM-ID for BKRXPRMCBOAGQH-CYBMUJFWSA-N
ID: BKRXPRMCBOAGQH-CYBMUJFWSA-N
Comment: Energy1
Num peaks: 20
39.02292652 1.023020604
41.03857658 1.144305978
79.05422664 0.8934597134
115.0542266 2.376513059
117.0698767 5.157127764
119.0855268 8.246896728
121.0284058 1.75516393
215.0338851 0.948358321
217.0495352 1.24706765
219.0651853 3.044484018
253.1223062 1.14216628
255.1015708 1.568121534
267.0651853 2.248528601
267.1015708 1.622005785
269.0808353 3.300874814
269.1172208 2.906367475
271.0964854 1.173981758
279.1015708 8.507104572
281.0808353 2.806763094
297.1121354 29.56502558

Name: +ve in-silico MS/MS by CFM-ID for BKRXPRMCBOAGQH-CYBMUJFWSA-N
ID: BKRXPRMCBOAGQH-CYBMUJFWSA-N
Comment: Energy2
Num peaks: 31
39.02292652 3.380306277
41.03857658 1.321228266
49.00727645 1.779206734
51.02292652 1.732837557
79.05422664 1.166596064
91.05422664 1.740755287
101.0385766 2.519271772
109.0284058 4.238976079
115.0542266 1.635650306
117.0698767 3.684300825
119.0855268 1.674365314
121.0284058 8.426994943
123.0440559 1.43609913
127.0542266 5.075623092
131.0855268 1.676221943
137.0233204 2.791400399
139.0542266 2.285164915
189.0182351 1.357143858
249.0910061 1.244777359
251.0702706 1.527653041
251.1066561 1.286627663
253.0859207 1.46240149
255.1015708 1.33994656
261.0910061 1.765755823
265.0859207 1.382035055
267.0651853 1.280851059
267.1015708 1.404927849
269.0808353 1.236328242
271.0964854 1.694233592
279.1015708 1.893185556
281.0808353 2.494232256

Name: +ve in-silico MS/MS by CFM-ID for DKNXIPNBVAVYAP-GFCCVEGCSA-N
ID: DKNXIPNBVAVYAP-GFCCVEGCSA-N
Comment: Energy0
Num peaks: 6
117.0698767 1.537190278
119.0855268 6.674796906
219.0651853 1.473189413
269.0808353 1.734462588
279.1015708 4.848586756
297.1121354 72.94642156

Name: +ve in-silico MS/MS by CFM-ID for DKNXIPNBVAVYAP-GFCCVEGCSA-N
ID: DKNXIPNBVAVYAP-GFCCVEGCSA-N
Comment: Energy1
Num peaks: 20
39.02292652 1.755794129
41.03857658 1.10354352
79.05422664 0.916170053
115.0542266 2.435717788
117.0698767 5.130416466
119.0855268 8.379526522
121.0284058 0.7440846699
215.0338851 0.9357184625
217.0495352 1.281092062
219.0651853 2.931696369
229.0859207 0.6842576975
253.0859207 0.7002435933
267.0651853 2.02885696
267.1015708 2.839680096
269.0808353 2.90166147
269.1172208 4.079637571
271.0964854 1.399517128
279.1015708 6.987125442
281.0808353 2.457649665
297.1121354 30.72358818

Name: +ve in-silico MS/MS by CFM-ID for DKNXIPNBVAVYAP-GFCCVEGCSA-N
ID: DKNXIPNBVAVYAP-GFCCVEGCSA-N
Comment: Energy2
Num peaks: 31
39.02292652 5.060935858
41.03857658 1.465507296
49.00727645 1.814645173
51.02292652 2.383053501
53.03857658 1.149563394
77.00219107 2.281705728
79.01784114 1.673775961
79.05422664 1.381658887
91.05422664 1.946710173
101.0385766 3.032096757
103.0542266 1.195852422
109.0284058 3.265697749
115.0542266 1.759428471
117.0698767 3.62013067
119.0855268 1.449138945
121.0284058 5.991340267
123.0440559 1.304492221
127.0542266 4.500106435
131.0855268 1.567774549
133.1011768 1.254851115
137.0233204 4.047240108
139.0389705 1.266609976
139.0542266 2.790230098
189.0182351 1.538709505
201.0546206 1.230115201
261.0910061 1.62146578
267.0651853 1.310923376
269.0808353 1.50604289
271.0964854 1.750260176
279.1015708 2.006897349
281.0808353 3.391896796

Name: +ve in-silico MS/MS by CFM-ID for HBAPGROFUGJSGR-CYBMUJFWSA-N
ID: HBAPGROFUGJSGR-CYBMUJFWSA-N
Comment: Energy0
Num peaks: 6
117.0698767 1.523319828
119.0855268 6.588420923
219.0651853 1.453031737
269.0808353 1.736941742
279.1015708 6.078551675
297.1121354 71.62473437

Name: +ve in-silico MS/MS by CFM-ID for HBAPGROFUGJSGR-CYBMUJFWSA-N
ID: HBAPGROFUGJSGR-CYBMUJFWSA-N
Comment: Energy1
Num peaks: 20
39.02292652 1.004289764
41.03857658 1.129807969
115.0542266 2.338550002
117.0698767 5.023275055
119.0855268 8.181598431
121.0284058 1.732827149
217.0495352 1.226477353
219.0651853 2.990819327
251.1066561 0.9691327921
253.0859207 0.9339441829
253.1223062 1.121011719
255.1015708 1.170123107
267.0651853 2.09337643
267.1015708 2.180956632
269.0808353 3.068704732
269.1172208 4.176111445
271.0964854 1.210898752
279.1015708 8.312943427
281.0808353 2.393257222
297.1121354 28.86859243

Name: +ve in-silico MS/MS by CFM-ID for HBAPGROFUGJSGR-CYBMUJFWSA-N
ID: HBAPGROFUGJSGR-CYBMUJFWSA-N
Comment: Energy2
Num peaks: 31
39.02292652 3.03626731
41.03857658 1.291121664
49.00727645 2.047888101
51.02292652 2.042014917
53.03857658 1.227059866
67.01784114 1.495626744
79.05422664 1.196974048
91.05422664 1.785179985
101.0385766 2.583564489
115.0542266 1.67940534
117.0698767 3.352928865
119.0855268 1.700571045
121.0284058 8.636392617
123.0440559 1.473483491
127.0542266 5.384433804
131.0855268 1.774009755
133.1011768 1.196871979
137.0233204 4.402017992
139.0542266 2.273605011
189.0182351 1.352770028
251.0702706 1.659770696
253.0859207 1.383429842
255.1015708 1.522909333
261.0910061 1.775038001
265.0859207 1.347861769
267.1015708 1.450005957
269.0808353 1.178667628
269.1172208 1.344142249
271.0964854 1.373250764
279.1015708 1.901604387
281.0808353 3.185596762

Name: +ve in-silico MS/MS by CFM-ID for RTWBFGUVCAVDFO-UHFFFAOYSA-N
ID: RTWBFGUVCAVDFO-UHFFFAOYSA-N
Comment: Energy0
Num peaks: 6
113.132477 1.999484601
127.148127 5.564010819
129.1637771 4.153731997
169.1950772 1.901350073
182.9665247 2.01633702
297.1073753 66.97791687

Name: +ve in-silico MS/MS by CFM-ID for RTWBFGUVCAVDFO-UHFFFAOYSA-N
ID: RTWBFGUVCAVDFO-UHFFFAOYSA-N
Comment: Energy1
Num peaks: 16
43.05422664 4.095201616
57.06987671 4.008639359
71.08552677 3.678977128
85.10117684 3.309561327
99.1168269 3.053457094
113.132477 7.302896619
127.148127 2.593033387
155.1794272 2.142566352
182.9665247 8.497915975
184.9821747 1.792554759
196.9821747 3.013594829
210.9978248 2.870456558
225.0134749 2.498123092
239.0291249 2.380172676
253.044775 2.281229165
297.1073753 27.25604556

Name: +ve in-silico MS/MS by CFM-ID for RTWBFGUVCAVDFO-UHFFFAOYSA-N
ID: RTWBFGUVCAVDFO-UHFFFAOYSA-N
Comment: Energy2
Num peaks: 17
41.03857658 9.35786793
43.05422664 13.02723466
45.06987671 1.554818179
55.05422664 8.734566289
57.06987671 9.694423924
69.06987671 5.304263899
71.08552677 6.308341799
83.08552677 3.164363884
85.10117684 3.688443922
97.10117684 1.653115104
99.1168269 1.75134275
113.132477 2.149409071
127.148127 2.518648815
155.1794272 1.980962957
166.9352245 2.298498284
168.9508746 2.900006758
182.9665247 4.184337471

Name: +ve in-silico MS/MS by CFM-ID for CNACHALKENTRTL-UHFFFAOYSA-N
ID: CNACHALKENTRTL-UHFFFAOYSA-N
Comment: Energy0
Num peaks: 8
176.070605 1.916108792
178.086255 2.4858812
254.1175552 3.194424318
256.1332052 4.230140716
284.1281199 3.167222427
286.1437699 2.181932446
296.1281199 6.366237289
314.1386845 56.90129507

Name: +ve in-silico MS/MS by CFM-ID for CNACHALKENTRTL-UHFFFAOYSA-N
ID: CNACHALKENTRTL-UHFFFAOYSA-N
Comment: Energy1
Num peaks: 25
58.02874017 1.679957737
60.04439023 0.9413920541
79.05422664 0.9913538244
91.05422664 1.583944368
105.0334912 10.51698809
107.0491413 5.543202686
109.0647913 2.370275583
111.0804414 0.9388769156
119.0491413 2.255043799
121.0647913 1.524114433
178.086255 0.7781612828
195.0804414 0.8664075992
197.0960915 0.7729048232
225.0910061 2.978918757
227.1066561 3.916790292
229.1223062 0.8668693482
236.0917343 2.026543127
256.1332052 0.9531070478
278.1175552 0.7405235352
284.1281199 1.998240956
286.1073844 1.000077319
286.1437699 2.075055967
296.1281199 12.90100634
298.1073844 1.360481337
314.1386845 19.08869877

Name: +ve in-silico MS/MS by CFM-ID for CNACHALKENTRTL-UHFFFAOYSA-N
ID: CNACHALKENTRTL-UHFFFAOYSA-N
Comment: Energy2
Num peaks: 28
30.03382555 0.5839877044
42.03382555 0.8614387966
49.00727645 0.8271838914
51.02292652 0.6026633765
56.0130901 2.833909759
58.02874017 10.9184952
60.04439023 6.633078937
63.02292652 0.9144752136
79.05422664 2.142819736
86.02365479 7.010483565
88.03930485 6.00725985
91.05422664 12.40447654
93.06987671 1.006692064
100.0393049 0.5966428186
105.0334912 5.211017625
107.0491413 3.505103298
117.0334912 2.069716986
119.0491413 3.439376559
121.0647913 1.169146277
164.070605 0.6656591384
166.086255 1.982351917
176.070605 0.9724464184
178.086255 2.265666213
195.0804414 1.363732066
225.0910061 0.5883712859
236.0917343 0.9504932649
288.1230345 0.6549281122
298.1073844 1.846219046

Name: +ve in-silico MS/MS by CFM-ID for QJXNCPJLDSMJLL-UHFFFAOYSA-N
ID: QJXNCPJLDSMJLL-UHFFFAOYSA-N
Comment: Energy0
Num peaks: 6
88.03930485 1.948718414
236.0917343 1.570750001
254.1175552 2.850907353
256.1332052 2.95437
296.1281199 10.81312431
314.1386845 65.86613499

Name: +ve in-silico MS/MS by CFM-ID for QJXNCPJLDSMJLL-UHFFFAOYSA-N
ID: QJXNCPJLDSMJLL-UHFFFAOYSA-N
Comment: Energy1
Num peaks: 18
58.02874017 1.436917391
88.03930485 1.51936265
91.05422664 15.64563813
93.06987671 5.054541059
95.08552677 4.005429992
97.10117684 4.176121872
150.0913404 1.5396415
195.0804414 1.193616507
225.0910061 1.535971354
227.1066561 1.825721951
232.0604342 1.385414841
234.0760843 1.203083761
236.0917343 3.486046047
284.1281199 1.082647413
286.1437699 1.173418304
296.1281199 12.62525434
298.1073844 1.39714115
314.1386845 19.88187851

Name: +ve in-silico MS/MS by CFM-ID for QJXNCPJLDSMJLL-UHFFFAOYSA-N
ID: QJXNCPJLDSMJLL-UHFFFAOYSA-N
Comment: Energy2
Num peaks: 29
30.03382555 0.9058159231
51.02292652 0.6647661421
56.0130901 2.892919166
58.02874017 8.12439379
59.01275576 1.117634688
60.04439023 3.999799154
63.02292652 0.7039627092
65.03857658 1.48999342
72.04439023 0.9907373431
75.02292652 1.146474748
79.05422664 4.39776503
86.02365479 3.556396952
88.03930485 6.70853348
91.05422664 14.79042268
93.06987671 3.993320325
95.08552677 1.16518686
97.10117684 1.809891568
100.0393049 1.48108699
105.0334912 2.947231754
107.0491413 6.995685738
114.0185694 0.7019961058
137.0597059 0.6504170606
148.0756904 0.7429325843
150.0913404 2.937177333
176.070605 1.197821882
195.0804414 0.6970530041
286.1073844 0.6623889741
288.1230345 0.7771569598
298.1073844 2.190777819

Name: +ve in-silico MS/MS by CFM-ID for XWFGRIZQOQZLGT-UHFFFAOYSA-N
ID: XWFGRIZQOQZLGT-UHFFFAOYSA-N
Comment: Energy0
Num peaks: 8
236.0917343 1.167618245
254.1175552 4.325687267
256.1332052 5.483457554
258.1488553 1.290738709
284.1281199 3.206915928
286.1437699 3.294224925
296.1281199 6.989287386
314.1386845 55.26259202

Name: +ve in-silico MS/MS by CFM-ID for XWFGRIZQOQZLGT-UHFFFAOYSA-N
ID: XWFGRIZQOQZLGT-UHFFFAOYSA-N
Comment: Energy1
Num peaks: 30
58.02874017 1.443596517
79.05422664 1.271975622
91.05422664 0.85018015
107.0491413 8.660103845
109.0647913 2.408898967
111.0804414 1.685160741
117.0334912 0.9095693466
119.0491413 0.9892453069
195.0804414 1.815339146
197.0960915 0.9520865372
209.0960915 1.045461834
218.0811697 0.8536379147
220.0968197 1.405601272
223.075356 0.9402757735
225.0910061 5.53258984
227.1066561 6.735290853
229.1223062 0.9421694065
234.0760843 0.8341091459
236.0917343 1.919889511
255.1015708 0.8818666402
256.1332052 1.688860081
268.0968197 0.961897669
270.1124698 1.857174865
272.1281199 1.863985884
282.1124698 1.144976546
284.1281199 5.122204108
286.1437699 3.471647217
296.1281199 8.091602298
298.1073844 1.073710528
314.1386845 12.90959142

Name: +ve in-silico MS/MS by CFM-ID for XWFGRIZQOQZLGT-UHFFFAOYSA-N
ID: XWFGRIZQOQZLGT-UHFFFAOYSA-N
Comment: Energy2
Num peaks: 31
56.0130901 2.083491284
58.02874017 5.824949361
60.04439023 1.316004615
63.02292652 1.565403341
65.03857658 1.980697052
79.05422664 7.503657972
86.02365479 1.021451932
88.03930485 1.943750364
91.05422664 10.21703252
93.06987671 1.060787149
95.04914126 1.347790103
95.08552677 0.8422287796
107.0491413 8.392262601
109.0647913 0.7077252732
111.0804414 0.9618901737
117.0334912 1.816152994
133.0647913 0.7920387593
166.086255 1.352749697
195.0804414 8.137597827
197.0960915 5.886541446
199.1117415 0.9235650717
209.0960915 1.132280207
225.0910061 1.427009636
227.1066561 1.049651042
240.1382906 1.449039654
256.1332052 1.231466449
268.0968197 0.9306496075
270.1124698 0.8399823063
272.1281199 0.9093171268
296.1281199 1.070298466
298.1073844 1.99123524

Name: +ve in-silico MS/MS by CFM-ID for HRBUTDKQELRGHH-UHFFFAOYSA-N
ID: HRBUTDKQELRGHH-UHFFFAOYSA-N
Comment: Energy0
Num peaks: 8
220.0968197 1.145607698
254.1175552 4.325687267
256.1332052 5.483457554
258.1488553 1.290738709
284.1281199 3.201793148
286.1437699 3.282185351
296.1281199 6.989984725
314.1386845 55.26259202

Name: +ve in-silico MS/MS by CFM-ID for HRBUTDKQELRGHH-UHFFFAOYSA-N
ID: HRBUTDKQELRGHH-UHFFFAOYSA-N
Comment: Energy1
Num peaks: 30
58.02874017 1.443596517
91.05422664 9.289287329
93.06987671 2.647472979
95.04914126 0.8415738203
95.08552677 1.744531177
133.0284058 0.8722214063
135.0440559 0.9892453069
150.0913404 0.8195568279
195.0804414 1.815339146
197.0960915 0.9520865372
209.0960915 1.045461834
216.0655196 0.8226658566
218.0811697 0.8341091459
220.0968197 1.875649611
223.075356 0.9402757735
225.0910061 5.53258984
227.1066561 6.735290853
229.1223062 0.9421694065
236.0917343 1.405601272
255.1015708 0.8818666402
256.1332052 1.688860081
268.0968197 1.012283169
270.1124698 1.857174865
272.1281199 1.863985884
282.1124698 1.168311164
284.1281199 5.011075953
286.1437699 3.331521171
296.1281199 8.052424044
298.1073844 1.073710528
314.1386845 12.90959142

Name: +ve in-silico MS/MS by CFM-ID for HRBUTDKQELRGHH-UHFFFAOYSA-N
ID: HRBUTDKQELRGHH-UHFFFAOYSA-N
Comment: Energy2
Num peaks: 31
56.0130901 2.083491284
58.02874017 5.824949361
60.04439023 1.316004615
63.02292652 2.135599417
65.03857658 1.414803436
75.02292652 0.8781435714
79.05422664 4.08986703
86.02365479 1.021451932
88.03930485 1.943750364
91.05422664 12.79853464
93.06987671 2.086094969
95.08552677 1.943197537
107.0491413 7.681457875
117.0334912 0.9772612558
133.0284058 1.008802691
149.0597059 0.7920387593
150.0913404 1.352749697
195.0804414 8.137597827
197.0960915 5.886541446
199.1117415 0.9235650717
209.0960915 1.132280207
225.0910061 1.427009636
227.1066561 1.049651042
240.1382906 1.449039654
256.1332052 1.231466449
268.0968197 1.616592273
270.1124698 0.8399823063
272.1281199 0.9093171268
282.1124698 1.029828211
296.1281199 1.215418517
298.1073844 1.99123524

Name: +ve in-silico MS/MS by CFM-ID for YZJDXMCLTPUITC-UHFFFAOYSA-N
ID: YZJDXMCLTPUITC-UHFFFAOYSA-N
Comment: Energy0
Num peaks: 8
236.0917343 1.170088758
254.1175552 4.308561738
256.1332052 5.485100656
258.1488553 1.291122787
284.1281199 3.176610967
286.1437699 3.295191651
296.1281199 7.001461178
314.1386845 55.28474228

Name: +ve in-silico MS/MS by CFM-ID for YZJDXMCLTPUITC-UHFFFAOYSA-N
ID: YZJDXMCLTPUITC-UHFFFAOYSA-N
Comment: Energy1
Num peaks: 28
58.02874017 1.332543104
79.05422664 1.117156133
91.05422664 0.8660581768
105.0334912 9.382018771
107.0491413 8.404014348
109.0647913 2.280026082
111.0804414 1.69482135
117.0334912 0.7834705545
119.0491413 0.9184703435
195.0804414 1.592388498
209.0960915 0.9251207003
218.0811697 0.8435862093
220.0968197 1.361809856
223.075356 0.9015937639
225.0910061 4.840398808
227.1066561 6.095283458
229.1223062 0.913029305
234.0760843 0.8072110972
236.0917343 1.886020146
255.1015708 0.8455700633
256.1332052 1.641312411
270.1124698 0.8996573519
272.1281199 0.902956763
282.1124698 1.130418093
284.1281199 4.787458133
286.1437699 3.353316446
296.1281199 7.756176347
314.1386845 12.27797624

Name: +ve in-silico MS/MS by CFM-ID for YZJDXMCLTPUITC-UHFFFAOYSA-N
ID: YZJDXMCLTPUITC-UHFFFAOYSA-N
Comment: Energy2
Num peaks: 31
56.0130901 2.080892011
58.02874017 4.137035865
60.04439023 1.829807953
65.03857658 1.233992407
75.02292652 1.957971804
77.03857658 4.035844182
79.01784114 0.9671750025
79.05422664 6.120183418
86.02365479 0.8813392335
88.03930485 1.723284813
91.05422664 9.048046111
93.06987671 1.062689189
95.04914126 0.8706328196
95.08552677 0.7287165959
105.0334912 13.82367875
107.0491413 5.487046703
111.0804414 0.9960882566
117.0334912 1.431028685
166.086255 1.023335551
178.086255 0.7302595405
193.0647913 0.7349683391
195.0804414 6.419591029
197.0960915 3.858371806
199.1117415 0.7371403205
209.0960915 0.7905258994
225.0910061 1.136133509
227.1066561 0.8264758285
256.1332052 1.059193844
282.1124698 0.8860537216
296.1281199 0.7996892788
298.1073844 1.377912246

Name: +ve in-silico MS/MS by CFM-ID for YUBDMZULSSIWJA-UHFFFAOYSA-N
ID: YUBDMZULSSIWJA-UHFFFAOYSA-N
Comment: Energy0
Num peaks: 7
254.1175552 4.252763653
256.1332052 5.406502411
258.1488553 1.270312031
284.1281199 3.224898237
286.1437699 3.315203676
296.1281199 7.032783628
314.1386845 55.73518225

Name: +ve in-silico MS/MS by CFM-ID for YUBDMZULSSIWJA-UHFFFAOYSA-N
ID: YUBDMZULSSIWJA-UHFFFAOYSA-N
Comment: Energy1
Num peaks: 30
58.02874017 1.448084531
91.05422664 9.51702321
93.06987671 2.697309423
95.08552677 1.778950026
97.10117684 1.859576293
105.0334912 0.9134388702
133.0284058 0.8865884701
135.0440559 0.9936270906
150.0913404 0.9967215567
195.0804414 1.765451686
197.0960915 0.8638422767
209.0960915 1.061487895
216.0655196 0.8386611055
218.0811697 0.8509141356
220.0968197 1.913641223
223.075356 0.9074643314
225.0910061 5.437196381
227.1066561 6.947486471
229.1223062 0.9554912365
236.0917343 1.432930645
255.1015708 0.8967759367
256.1332052 1.631436676
270.1124698 0.9466421347
272.1281199 0.9501138582
282.1124698 1.162121856
284.1281199 5.296816396
286.1437699 3.519981955
296.1281199 8.215280717
298.1073844 0.8087217759
314.1386845 13.30841155

Name: +ve in-silico MS/MS by CFM-ID for YUBDMZULSSIWJA-UHFFFAOYSA-N
ID: YUBDMZULSSIWJA-UHFFFAOYSA-N
Comment: Energy2
Num peaks: 31
56.0130901 1.977033651
58.02874017 5.500992482
60.04439023 1.594408271
65.03857658 1.466571062
75.02292652 1.323797709
77.03857658 0.963451253
79.05422664 3.995572099
86.02365479 0.8489006982
88.03930485 1.959158863
91.05422664 12.53087185
93.06987671 1.74241899
95.08552677 1.840715619
97.10117684 2.86939046
105.0334912 6.168501012
107.0491413 5.426380558
117.0334912 0.8681972346
133.0284058 0.8590276379
150.0913404 1.384671298
193.0647913 0.7829428753
195.0804414 7.103398504
197.0960915 4.219260021
199.1117415 0.8340824471
209.0960915 1.074651686
225.0910061 1.308505247
227.1066561 1.017264584
240.1382906 1.375289348
256.1332052 1.098425526
282.1124698 0.9692714379
284.1281199 1.197886493
296.1281199 1.148733353
298.1073844 1.510020326

Name: +ve in-silico MS/MS by CFM-ID for GPUBBLVKNSRIAD-UHFFFAOYSA-N
ID: GPUBBLVKNSRIAD-UHFFFAOYSA-N
Comment: Energy0
Num peaks: 8
236.0917343 1.166883794
254.1175552 4.3212946
256.1332052 5.477948645
258.1488553 1.289450988
284.1281199 2.914344265
286.1437699 3.04305504
296.1281199 7.021689838
314.1386845 55.18833872

Name: +ve in-silico MS/MS by CFM-ID for GPUBBLVKNSRIAD-UHFFFAOYSA-N
ID: GPUBBLVKNSRIAD-UHFFFAOYSA-N
Comment: Energy1
Num peaks: 31
58.02874017 1.218176117
63.02292652 0.9510075458
79.05422664 1.502318474
105.0334912 7.993678001
107.0491413 6.725199096
109.0647913 1.993240216
111.0804414 1.350955234
119.0491413 0.804928152
166.086255 0.7034630824
195.0804414 1.452897033
197.0960915 0.8034415585
216.0655196 0.788778193
218.0811697 1.061783393
220.0968197 2.322184494
223.075356 0.8133319329
225.0910061 4.475091033
227.1066561 5.271572251
228.0655196 0.8792327928
229.1223062 0.8218474774
232.0604342 0.7168878049
232.0968197 0.8151763833
234.0760843 0.7233450907
236.0917343 1.50656192
256.1332052 1.491252654
268.1332052 1.272959519
282.1124698 1.396435954
284.1281199 5.644834629
286.1437699 4.48420857
296.1281199 6.987605911
298.1073844 0.8497516472
314.1386845 10.36501022

Name: +ve in-silico MS/MS by CFM-ID for GPUBBLVKNSRIAD-UHFFFAOYSA-N
ID: GPUBBLVKNSRIAD-UHFFFAOYSA-N
Comment: Energy2
Num peaks: 31
49.00727645 1.088014463
51.02292652 1.852305862
56.0130901 2.015996672
58.02874017 4.075205212
60.04439023 1.840129106
63.02292652 2.612693789
65.03857658 1.862494961
75.02292652 2.032069059
77.03857658 2.488629613
79.05422664 5.615308537
86.02365479 1.188683838
88.03930485 1.668523657
91.05422664 8.438997326
93.06987671 0.8914950699
101.0385766 0.7927170566
105.0334912 12.73889606
107.0491413 4.473419274
111.0804414 0.7993855362
117.0334912 1.349574876
133.0647913 0.7514585972
166.086255 0.9914437791
195.0804414 5.790070729
197.0960915 3.898882474
225.0910061 1.106585639
227.1066561 0.8483771855
232.0968197 0.8194109434
234.1124698 0.7387024888
256.1332052 1.024483805
282.1124698 0.8947186648
296.1281199 0.7809433543
298.1073844 1.504158412

Name: +ve in-silico MS/MS by CFM-ID for QLDBWDRZLFBHLS-UHFFFAOYSA-N
ID: QLDBWDRZLFBHLS-UHFFFAOYSA-N
Comment: Energy0
Num peaks: 8
220.0968197 1.850762014
254.1175552 4.25430999
256.1332052 5.351703691
258.1488553 1.232125689
284.1281199 2.908109834
286.1437699 3.034816793
296.1281199 6.935165795
314.1386845 55.1300291

Name: +ve in-silico MS/MS by CFM-ID for QLDBWDRZLFBHLS-UHFFFAOYSA-N
ID: QLDBWDRZLFBHLS-UHFFFAOYSA-N
Comment: Energy1
Num peaks: 31
49.00727645 1.122100157
51.02292652 1.039130635
58.02874017 1.279070123
63.02292652 0.9138138818
91.05422664 8.749540407
93.06987671 2.305980271
95.04914126 1.188101956
95.08552677 1.53679721
97.10117684 1.608677221
105.0334912 0.8092514319
135.0440559 0.8102475733
150.0913404 0.8868351364
195.0804414 1.41420385
197.0960915 0.8834961258
209.0960915 0.8073886021
216.0655196 1.239849043
218.0811697 1.773559001
220.0968197 2.835711536
225.0910061 4.555864604
227.1066561 5.423961252
228.0655196 0.9029375611
232.0968197 0.8245889583
236.0917343 1.240445786
256.1332052 1.397210327
268.1332052 1.241068317
282.1124698 1.388092596
284.1281199 5.773883891
286.1437699 4.547532142
296.1281199 6.977203564
298.1073844 0.8605575955
314.1386845 10.57765469

Name: +ve in-silico MS/MS by CFM-ID for QLDBWDRZLFBHLS-UHFFFAOYSA-N
ID: QLDBWDRZLFBHLS-UHFFFAOYSA-N
Comment: Energy2
Num peaks: 31
49.00727645 1.634661655
51.02292652 0.950094875
56.0130901 1.895216219
58.02874017 5.266433182
60.04439023 1.528498969
63.02292652 1.499911499
65.03857658 1.816094996
75.02292652 1.125650676
79.05422664 4.023983451
86.02365479 0.8124470317
88.03930485 2.06496813
91.05422664 11.50515995
93.06987671 1.659431268
95.08552677 1.762185624
97.10117684 2.748449513
105.0334912 5.566785265
107.0491413 5.032707417
117.0334912 0.8218786823
150.0913404 1.32746717
195.0804414 6.345084949
197.0960915 4.006335701
209.0960915 0.9768014367
225.0910061 1.260830876
227.1066561 0.9685404244
232.0968197 1.177453531
240.1382906 1.318587922
256.1332052 1.015950604
268.0968197 0.8783197926
282.1124698 0.9678764468
296.1281199 1.093612366
298.1073844 1.630746359

Name: +ve in-silico MS/MS by CFM-ID for ITHJKJCTWBMBJT-UHFFFAOYSA-N
ID: ITHJKJCTWBMBJT-UHFFFAOYSA-N
Comment: Energy0
Num peaks: 18
75.00767038 1.513407941
165.0546206 1.158411764
166.086255 1.417363868
225.0910061 3.501940669
227.1066561 1.419700275
254.1175552 1.755043933
255.1015708 2.082174219
256.1332052 8.791323237
258.1488553 2.6692572
268.1332052 1.135417049
271.0964854 1.301615934
283.0964854 1.348451925
286.1437699 13.17806062
288.15942 1.125143347
296.1281199 1.574363227
301.1070501 6.127055285
314.1386845 15.48891803
332.1492492 15.13980695

Name: +ve in-silico MS/MS by CFM-ID for ITHJKJCTWBMBJT-UHFFFAOYSA-N
ID: ITHJKJCTWBMBJT-UHFFFAOYSA-N
Comment: Energy1
Num peaks: 31
56.99710569 1.358700606
75.00767038 2.949545788
91.05422664 1.154321995
105.0334912 1.067452186
117.0334912 0.8991320983
119.0491413 4.286912504
121.0647913 0.7761600987
135.0440559 0.8139891113
147.0440559 1.495055084
165.0546206 1.207342776
166.086255 6.026696374
168.1019051 1.904593548
178.086255 0.9401382279
195.0804414 0.8503738292
225.0910061 3.435736285
227.1066561 0.9760343511
253.0859207 0.8526319601
254.1175552 0.8090101387
255.1015708 3.308253817
256.1332052 5.213191321
257.1172208 1.092762129
258.1488553 2.206352507
268.1332052 4.026319365
270.1488553 0.8642279407
283.0964854 1.026855173
286.1437699 15.58073997
288.15942 1.499359593
296.1281199 2.015040452
301.1070501 1.564022538
314.1386845 6.735224113
332.1492492 3.393199819

Name: +ve in-silico MS/MS by CFM-ID for ITHJKJCTWBMBJT-UHFFFAOYSA-N
ID: ITHJKJCTWBMBJT-UHFFFAOYSA-N
Comment: Energy2
Num peaks: 27
29.00219107 1.215609025
56.99710569 0.9702346682
59.01275576 1.259851767
75.00767038 2.503648317
79.05422664 2.212645397
91.05422664 11.93326071
93.06987671 2.206996008
105.0334912 4.993933733
107.0491413 7.824132952
117.0334912 0.7650545013
119.0491413 1.966483778
121.0647913 2.338441676
149.0597059 1.246580029
165.0546206 0.9851868385
176.070605 0.7798247208
195.0804414 10.911071
197.0960915 5.871008539
199.1117415 1.369129321
225.0910061 7.605041255
227.1066561 3.060723345
238.1226406 0.800428766
240.1382906 0.8749126168
253.0859207 2.644526221
255.1015708 1.638029966
268.1332052 1.143341859
271.0964854 0.7281206189
316.1179491 0.7977814512

Name: +ve in-silico MS/MS by CFM-ID for QETUIKRZVZFNHG-UHFFFAOYSA-N
ID: QETUIKRZVZFNHG-UHFFFAOYSA-N
Comment: Energy0
Num peaks: 19
105.0334912 1.50583482
107.0491413 1.223051261
161.0233204 1.246789046
163.0389705 1.452415259
165.0546206 1.692062069
181.0495352 3.085514963
225.0910061 3.564550601
238.1226406 0.88756751
254.1175552 1.709641516
255.1015708 2.261548415
256.1332052 10.27462303
258.1488553 1.506871865
268.1332052 0.9307986235
283.0964854 2.259111325
286.1437699 4.843513272
296.1281199 1.563101748
301.1070501 10.74038761
314.1386845 15.25113696
332.1492492 14.36852762

Name: +ve in-silico MS/MS by CFM-ID for QETUIKRZVZFNHG-UHFFFAOYSA-N
ID: QETUIKRZVZFNHG-UHFFFAOYSA-N
Comment: Energy1
Num peaks: 30
60.04439023 1.965869381
75.00767038 0.7016221987
105.0334912 5.774083248
107.0491413 1.893660192
133.0284058 0.8952361227
135.0440559 5.328709648
137.0597059 1.374176848
150.0913404 1.716100471
152.1069905 1.142774317
163.0389705 3.591547482
165.0546206 1.014926953
178.086255 0.8323828079
181.0495352 3.820656192
225.0910061 3.370686441
227.1066561 0.9594303981
238.1226406 1.12468119
254.102299 0.8683076068
255.1015708 3.650317001
256.1332052 5.89009549
257.1172208 0.9794748952
258.1488553 1.283649924
268.1332052 2.527420517
270.1488553 0.7806727051
283.0964854 2.003890064
286.1437699 8.427139858
288.15942 1.889703944
296.1281199 2.1027909
301.1070501 3.536443942
314.1386845 7.104985242
332.1492492 3.906234791

Name: +ve in-silico MS/MS by CFM-ID for QETUIKRZVZFNHG-UHFFFAOYSA-N
ID: QETUIKRZVZFNHG-UHFFFAOYSA-N
Comment: Energy2
Num peaks: 27
60.04439023 1.265872972
75.00767038 4.188020388
79.05422664 3.038815137
91.05422664 2.963125533
105.0334912 11.70125296
107.0491413 20.91622549
109.0647913 2.322372956
119.0491413 0.9611943626
121.0647913 0.982187752
135.0440559 1.494330514
137.0597059 1.189686527
161.0233204 0.7761012421
163.0389705 1.457618293
165.0546206 2.587771425
181.0495352 1.03584321
195.0804414 4.949991307
197.0960915 2.296828911
223.075356 1.615745075
225.0910061 5.004017613
227.1066561 1.805229192
236.1069905 0.8588885539
238.1226406 1.806792956
253.0859207 1.310479859
255.1015708 1.378147945
268.1332052 0.7411160873
283.0964854 0.7786950679
316.1179491 1.063315074

Name: +ve in-silico MS/MS by CFM-ID for MEYHLGDJPKAROE-UHFFFAOYSA-N
ID: MEYHLGDJPKAROE-UHFFFAOYSA-N
Comment: Energy0
Num peaks: 16
225.0910061 4.229815922
227.1066561 1.558494459
253.0859207 1.024958895
254.1175552 1.964628849
255.1015708 3.202912291
256.1332052 9.55345395
258.1488553 1.869420578
268.1332052 1.011092729
271.0964854 1.15833691
283.0964854 1.93723381
286.1437699 12.18745458
288.15942 1.120611352
296.1281199 1.678358292
301.1070501 9.834123562
314.1386845 14.62887289
332.1492492 13.32706464

Name: +ve in-silico MS/MS by CFM-ID for MEYHLGDJPKAROE-UHFFFAOYSA-N
ID: MEYHLGDJPKAROE-UHFFFAOYSA-N
Comment: Energy1
Num peaks: 31
91.05422664 0.7665719553
119.0491413 1.925901707
165.0546206 0.7775477644
166.086255 1.811268527
168.1019051 1.666763995
178.086255 0.8378448304
192.1019051 0.7925276004
195.0804414 1.035176486
208.0968197 1.140949067
225.0910061 4.847529657
227.1066561 1.621969852
253.0859207 1.228507484
254.1175552 0.9756777035
255.1015708 5.507071376
256.1332052 5.712101969
257.1172208 1.637204621
258.1488553 1.879339732
259.1328709 0.9605193426
268.1332052 3.120833427
270.1488553 0.7219847541
271.0964854 1.338559108
283.0964854 1.925205036
284.1281199 0.7076027216
286.1437699 15.37557049
288.1230345 0.8299298325
288.15942 1.947357333
290.1386845 0.8329735243
296.1281199 2.201027357
301.1070501 3.195931972
314.1386845 6.668166517
332.1492492 3.396281167

Name: +ve in-silico MS/MS by CFM-ID for MEYHLGDJPKAROE-UHFFFAOYSA-N
ID: MEYHLGDJPKAROE-UHFFFAOYSA-N
Comment: Energy2
Num peaks: 23
91.05422664 9.406132418
93.06987671 1.408600253
95.04914126 0.9617139706
107.0491413 1.384086124
174.0913404 0.6994055555
176.070605 1.613251542
178.086255 1.04157779
195.0804414 19.53639142
197.0960915 11.5523269
199.1117415 3.818885246
223.075356 1.744024078
225.0910061 9.309565849
226.1226406 1.119721664
227.1066561 5.528733777
228.1382906 0.9145841834
229.1223062 1.196654678
238.1226406 1.493374688
240.1382906 1.030976848
253.0859207 2.049764616
255.1015708 1.685049815
256.1332052 1.082411908
268.1332052 0.8551591198
316.1179491 1.027895629

Name: +ve in-silico MS/MS by CFM-ID for CNZFYICKMBXPFV-UHFFFAOYSA-N
ID: CNZFYICKMBXPFV-UHFFFAOYSA-N
Comment: Energy0
Num peaks: 16
225.0910061 4.229815922
227.1066561 1.558494459
253.0859207 1.024958895
254.1175552 1.964628849
255.1015708 3.202912291
256.1332052 9.554578313
258.1488553 1.869420578
268.1332052 1.011092729
271.0964854 1.15833691
283.0964854 1.93723381
286.1437699 12.18745458
288.15942 1.120611352
296.1281199 1.678358292
301.1070501 9.834123562
314.1386845 14.62887289
332.1492492 13.32706464

Name: +ve in-silico MS/MS by CFM-ID for CNZFYICKMBXPFV-UHFFFAOYSA-N
ID: CNZFYICKMBXPFV-UHFFFAOYSA-N
Comment: Energy1
Num peaks: 31
107.0491413 0.7713359218
135.0440559 1.860482844
150.0913404 1.811268527
152.1069905 1.483357626
162.0913404 0.801779551
163.0389705 0.698244166
181.0495352 0.7775477644
192.1019051 1.140949067
195.0804414 1.035176486
225.0910061 4.847529657
227.1066561 1.621969852
253.0859207 1.228507484
254.1175552 0.9756777035
255.1015708 5.507071376
256.1332052 5.722343039
257.1172208 1.637204621
258.1488553 1.879339732
259.1328709 0.9605193426
268.1332052 3.120833427
270.1488553 0.7219847541
271.0964854 1.338559108
283.0964854 1.925205036
284.1281199 0.7076027216
286.1437699 15.37557049
288.1230345 0.8299298325
288.15942 1.947357333
290.1386845 0.8329735243
296.1281199 2.201027357
301.1070501 3.195931972
314.1386845 6.668166517
332.1492492 3.396281167

Name: +ve in-silico MS/MS by CFM-ID for CNZFYICKMBXPFV-UHFFFAOYSA-N
ID: CNZFYICKMBXPFV-UHFFFAOYSA-N
Comment: Energy2
Num peaks: 22
79.05422664 1.456305373
91.05422664 1.374831696
107.0491413 9.453165098
109.0647913 1.428889544
160.0756904 1.613251542
162.0913404 0.9982695753
195.0804414 19.53639142
197.0960915 11.5523269
199.1117415 3.818885246
223.075356 1.744024078
225.0910061 9.309565849
226.1226406 1.31480308
227.1066561 5.528733777
228.1382906 0.9145841834
229.1223062 1.196654678
238.1226406 1.493374688
240.1382906 1.030976848
253.0859207 2.049764616
255.1015708 1.685049815
256.1332052 1.118137037
268.1332052 0.8551591198
316.1179491 1.027895629

Name: +ve in-silico MS/MS by CFM-ID for DFYAFEPVDKTPKI-UHFFFAOYSA-N
ID: DFYAFEPVDKTPKI-UHFFFAOYSA-N
Comment: Energy0
Num peaks: 16
225.0910061 4.223210866
227.1066561 1.562313421
253.0859207 1.017661772
254.1175552 1.968184242
255.1015708 3.21226926
256.1332052 9.595902442
258.1488553 1.879326188
268.1332052 1.015679366
271.0964854 1.122533188
283.0964854 1.943003073
286.1437699 12.25649707
288.15942 1.125077646
296.1281199 1.6833566
301.1070501 9.879168735
314.1386845 14.69036276
332.1492492 13.40656133

Name: +ve in-silico MS/MS by CFM-ID for DFYAFEPVDKTPKI-UHFFFAOYSA-N
ID: DFYAFEPVDKTPKI-UHFFFAOYSA-N
Comment: Energy1
Num peaks: 31
15.02292652 0.6768250146
91.05422664 0.7845329067
119.0491413 1.982672027
147.0440559 0.7120682681
165.0546206 0.8398358727
166.086255 1.718872636
168.1019051 1.709822626
178.086255 0.859799843
192.1019051 0.815399085
195.0804414 1.009666954
208.0968197 1.179110695
225.0910061 4.834231709
227.1066561 1.636161111
253.0859207 1.207491356
254.1175552 0.9889702433
255.1015708 5.63958129
256.1332052 5.89075982
257.1172208 1.684784098
258.1488553 1.936553289
259.1328709 0.9926460894
268.1332052 3.208303967
270.1488553 0.7362788814
271.0964854 1.297878819
283.0964854 1.963320973
284.1281199 0.7242492091
286.1437699 15.91047894
288.15942 1.9964128
296.1281199 2.244604129
301.1070501 3.292248824
314.1386845 6.852127515
332.1492492 3.532094145

Name: +ve in-silico MS/MS by CFM-ID for DFYAFEPVDKTPKI-UHFFFAOYSA-N
ID: DFYAFEPVDKTPKI-UHFFFAOYSA-N
Comment: Energy2
Num peaks: 23
91.05422664 9.480137753
93.06987671 1.423057227
95.04914126 0.8281862272
105.0334912 1.154872631
107.0491413 1.102870679
176.070605 1.622217174
178.086255 1.070304733
193.0647913 3.017625484
195.0804414 18.21123299
197.0960915 10.94635204
199.1117415 3.591233049
223.075356 1.742101415
225.0910061 9.271129992
226.1226406 1.04915185
227.1066561 5.608388364
228.1382906 0.889711835
229.1223062 1.226281731
238.1226406 1.524189588
240.1382906 1.059915897
253.0859207 2.033286789
255.1015708 1.712511475
256.1332052 1.095272925
268.1332052 0.8771883287

Name: +ve in-silico MS/MS by CFM-ID for XCCOWUSCZZIJER-UHFFFAOYSA-N
ID: XCCOWUSCZZIJER-UHFFFAOYSA-N
Comment: Energy0
Num peaks: 17
225.0910061 4.204622256
227.1066561 1.548017678
253.0859207 1.005053034
254.1175552 1.92110059
255.1015708 3.203819041
256.1332052 9.351762406
258.1488553 1.831420303
268.1332052 1.015032524
271.0964854 1.135449564
283.0964854 1.927087624
284.1281199 0.9428802581
286.1437699 12.23186968
288.15942 1.124119133
296.1281199 1.653545256
301.1070501 9.862527084
314.1386845 14.50721696
332.1492492 13.38949065

Name: +ve in-silico MS/MS by CFM-ID for XCCOWUSCZZIJER-UHFFFAOYSA-N
ID: XCCOWUSCZZIJER-UHFFFAOYSA-N
Comment: Energy1
Num peaks: 31
15.02292652 0.6662178851
105.0334912 1.640627505
107.0491413 0.6797626984
135.0440559 1.690318823
150.0913404 1.980974618
152.1069905 1.513530257
162.0913404 0.7425162188
163.0389705 0.6661154703
181.0495352 0.7141103064
192.1019051 1.174503026
195.0804414 0.9461309353
225.0910061 4.745449929
227.1066561 1.576382186
253.0859207 1.208833109
254.1175552 0.9313360465
255.1015708 5.60187237
256.1332052 5.457245005
257.1172208 1.672836358
258.1488553 1.851355739
259.1328709 0.9887670771
268.1332052 3.195766719
270.1488553 0.7334016879
271.0964854 1.319275417
283.0964854 1.932178798
284.1281199 0.7208902899
286.1437699 15.81814819
288.15942 1.986505895
296.1281199 2.207698947
301.1070501 3.257570836
314.1386845 6.76361558
332.1492492 3.504543004

Name: +ve in-silico MS/MS by CFM-ID for XCCOWUSCZZIJER-UHFFFAOYSA-N
ID: XCCOWUSCZZIJER-UHFFFAOYSA-N
Comment: Energy2
Num peaks: 22
79.05422664 1.299986555
91.05422664 1.254406142
105.0334912 4.999717442
107.0491413 8.116698942
109.0647913 1.036822847
160.0756904 1.47594902
162.0913404 0.9425243611
193.0647913 3.049925969
195.0804414 17.69720837
197.0960915 10.47306608
199.1117415 3.520709456
223.075356 1.722081242
225.0910061 9.265103748
226.1226406 1.033127499
227.1066561 5.489892027
229.1223062 1.210284829
238.1226406 1.493151513
240.1382906 1.002740194
253.0859207 2.009204924
255.1015708 1.700504582
256.1332052 1.06348674
268.1332052 0.8738821153

Name: +ve in-silico MS/MS by CFM-ID for KFMXDICDNMVTJN-UHFFFAOYSA-N
ID: KFMXDICDNMVTJN-UHFFFAOYSA-N
Comment: Energy0
Num peaks: 16
225.0910061 4.184700232
227.1066561 1.549607701
253.0859207 1.014428541
254.1175552 1.915847197
255.1015708 3.187817079
256.1332052 9.475533528
258.1488553 1.858879592
268.1332052 1.014799518
271.0964854 1.108500784
283.0964854 1.931341328
286.1437699 12.20163219
288.15942 1.143201919
296.1281199 1.685137145
301.1070501 9.824341321
314.1386845 14.68838093
332.1492492 13.37541849

Name: +ve in-silico MS/MS by CFM-ID for KFMXDICDNMVTJN-UHFFFAOYSA-N
ID: KFMXDICDNMVTJN-UHFFFAOYSA-N
Comment: Energy1
Num peaks: 31
51.02292652 0.7470926157
91.05422664 0.672721002
119.0491413 1.742948923
165.0546206 0.7819541771
166.086255 1.637494613
168.1019051 1.554156375
178.086255 0.740122716
192.1019051 1.091618813
195.0804414 0.8548780639
208.0968197 1.001745491
225.0910061 4.189020002
227.1066561 1.402750798
228.1382906 0.7788775604
236.0917343 0.7822767932
253.0859207 1.069416277
254.1175552 1.030959117
255.1015708 4.968380974
256.1332052 5.963127874
257.1172208 1.464678568
258.1488553 3.167109139
259.1328709 0.8433294251
268.1332052 2.855141113
271.0964854 1.164270586
283.0964854 1.756272026
284.1281199 1.051138303
286.1437699 14.63850995
288.15942 1.573969553
296.1281199 1.981398402
301.1070501 2.998613283
314.1386845 6.11741498
332.1492492 3.201209499

Name: +ve in-silico MS/MS by CFM-ID for KFMXDICDNMVTJN-UHFFFAOYSA-N
ID: KFMXDICDNMVTJN-UHFFFAOYSA-N
Comment: Energy2
Num peaks: 28
79.05422664 0.6891487954
91.05422664 9.036722419
93.06987671 1.363335967
105.0334912 1.042652354
107.0491413 0.994362318
174.0913404 0.8611049402
175.0389705 0.7957929475
176.070605 1.538786774
177.0546206 0.9319901636
178.086255 1.021145261
193.0647913 2.770125479
195.0804414 16.83545259
197.0960915 10.1741177
199.1117415 2.716143502
223.075356 1.660835643
225.0910061 8.741953601
226.1226406 1.374898264
227.1066561 5.334214816
228.1382906 1.400405083
229.1223062 1.167838869
238.1226406 1.478033936
240.1382906 1.0265786
253.0859207 1.934433954
255.1015708 1.619686446
256.1332052 1.089101954
268.1332052 0.8452013423
277.1434356 0.7185216361
316.1179491 0.9087014897

Name: +ve in-silico MS/MS by CFM-ID for CBBHHVGHBTURFQ-UHFFFAOYSA-N
ID: CBBHHVGHBTURFQ-UHFFFAOYSA-N
Comment: Energy0
Num peaks: 18
195.0804414 0.881058003
225.0910061 4.143278711
227.1066561 1.521499171
253.0859207 0.9945083644
254.1175552 1.86246493
255.1015708 3.168810541
256.1332052 9.025547072
258.1488553 1.744178863
268.1332052 1.00305879
271.0964854 1.125123669
283.0964854 1.907825743
284.1281199 0.9578069775
286.1437699 12.01952172
288.15942 1.139344673
296.1281199 1.638421111
301.1070501 9.786048158
314.1386845 14.38492607
332.1492492 13.30769084

Name: +ve in-silico MS/MS by CFM-ID for CBBHHVGHBTURFQ-UHFFFAOYSA-N
ID: CBBHHVGHBTURFQ-UHFFFAOYSA-N
Comment: Energy1
Num peaks: 31
49.00727645 0.798969693
51.02292652 0.7288805135
95.04914126 0.8043856434
105.0334912 1.395566492
135.0440559 1.431357282
150.0913404 1.735163021
152.1069905 1.352740753
162.0913404 1.279367107
192.1019051 1.636259991
195.0804414 0.811315911
220.0968197 0.7651392166
225.0910061 4.121342344
227.1066561 1.351412594
238.1073844 0.6907892932
253.0859207 1.066889044
254.1175552 0.97331921
255.1015708 4.921014233
256.1332052 5.557558653
257.1172208 1.443058535
258.1488553 3.050507735
259.1328709 0.8307327138
268.1332052 2.814771989
271.0964854 1.17722369
283.0964854 1.720227508
284.1281199 1.033366357
286.1437699 14.3531845
288.15942 1.547128639
296.1281199 1.928441296
301.1070501 2.939642999
314.1386845 5.95694784
332.1492492 3.118244175

Name: +ve in-silico MS/MS by CFM-ID for CBBHHVGHBTURFQ-UHFFFAOYSA-N
ID: CBBHHVGHBTURFQ-UHFFFAOYSA-N
Comment: Energy2
Num peaks: 25
79.05422664 1.120908823
91.05422664 1.198937804
105.0334912 4.546097334
107.0491413 7.2083685
109.0647913 0.9253200649
160.0756904 2.278102072
162.0913404 2.148898751
174.0913404 0.8536499018
193.0647913 2.878162665
195.0804414 16.32747302
197.0960915 9.482211067
199.1117415 3.262129498
223.075356 1.636425842
225.0910061 8.74999701
226.1226406 1.330074649
227.1066561 5.13020142
228.1382906 1.245326539
229.1223062 1.136887237
238.1226406 1.423160526
240.1382906 0.9137164514
253.0859207 1.908325873
255.1015708 1.616294817
256.1332052 1.036620944
268.1332052 0.83660893
316.1179491 0.900744595

Name: +ve in-silico MS/MS by CFM-ID for PPGPGHAEJSDYQU-UHFFFAOYSA-N
ID: PPGPGHAEJSDYQU-UHFFFAOYSA-N
Comment: Energy0
Num peaks: 9
123.0440559 1.941700626
135.0440559 3.177886647
137.0597059 6.426070791
150.0549549 4.288061238
151.075356 2.465651872
152.070605 31.49601274
154.086255 5.471399387
314.1386845 4.549229881
332.1492492 20.64704059

Name: +ve in-silico MS/MS by CFM-ID for PPGPGHAEJSDYQU-UHFFFAOYSA-N
ID: PPGPGHAEJSDYQU-UHFFFAOYSA-N
Comment: Energy1
Num peaks: 21
109.0284058 1.468983197
109.0647913 1.380144249
122.0600403 1.38784074
123.0440559 2.245112715
124.0756904 1.556290516
125.0597059 0.857470119
131.0127558 1.111163166
135.0440559 16.82752169
137.0597059 6.936076617
148.0393049 1.480034386
151.075356 2.722646335
152.070605 30.46890574
154.086255 1.709341785
161.0597059 0.7883158169
179.0702706 2.300899037
181.0859207 0.70653337
208.0968197 1.240022046
302.1386845 1.269744031
304.1543346 1.236109971
314.1386845 1.075917466
332.1492492 1.425964657

Name: +ve in-silico MS/MS by CFM-ID for PPGPGHAEJSDYQU-UHFFFAOYSA-N
ID: PPGPGHAEJSDYQU-UHFFFAOYSA-N
Comment: Energy2
Num peaks: 31
39.02292652 0.8306562404
42.03382555 0.7944422001
49.00727645 1.101614022
51.02292652 0.8149870387
52.01817548 0.8051959498
64.01817548 1.826062592
65.03857658 1.579579062
68.04947561 0.7990587843
75.02292652 2.732174695
77.03857658 1.136825054
79.05422664 1.458553504
81.06987671 1.034847461
90.03382555 2.368735275
92.04947561 2.534779573
94.06512568 3.04956845
95.04914126 1.112572353
105.0334912 1.131153851
107.0491413 1.577735461
109.0284058 5.553248471
109.0647913 1.831678122
111.0440559 1.455766441
119.0491413 1.765731258
121.0284058 1.252257755
123.0440559 5.787828895
124.0756904 1.445598922
125.0597059 1.68222437
134.0600403 2.0607045
135.0440559 4.763057848
137.0597059 5.992874838
151.075356 1.962503176
152.070605 7.703946029

Name: +ve in-silico MS/MS by CFM-ID for PHIZERZKVIUDPM-LLVKDONJSA-N
ID: PHIZERZKVIUDPM-LLVKDONJSA-N
Comment: Energy0
Num peaks: 19
43.01784114 1.683726713
61.02840582 5.544533449
71.04914126 1.082534828
84.08077574 7.187830707
86.0964258 2.694601305
88.11207587 20.38530556
89.05970595 0.9696128981
129.0546206 1.555362637
131.0702706 5.716079324
133.0859207 1.009381144
182.0576709 1.537217454
184.073321 1.717636855
227.0315158 2.262377452
229.0471658 1.155973711
252.0995358 0.9298338272
254.1151858 6.120680635
272.1257505 5.327770425
296.1257505 1.40571794
314.1363152 11.90481414

Name: +ve in-silico MS/MS by CFM-ID for PHIZERZKVIUDPM-LLVKDONJSA-N
ID: PHIZERZKVIUDPM-LLVKDONJSA-N
Comment: Energy1
Num peaks: 30
43.01784114 1.483552169
60.08077574 4.174632142
61.02840582 4.14631297
69.0334912 1.991750621
71.04914126 2.103658626
73.06479133 2.720251949
74.0964258 1.668903796
84.08077574 4.873859006
86.0964258 1.661792139
88.11207587 10.14397753
89.05970595 2.59836532
99.04405588 0.9058744974
101.0597059 1.966364066
129.0546206 2.402930647
131.0702706 8.731372968
151.0154718 1.166315698
166.0627563 2.916496046
168.0420209 1.072912245
169.0260365 1.05323605
180.0420209 1.467414353
182.0576709 2.831581969
184.073321 3.122073579
211.0366012 3.19220721
227.0315158 1.042785044
229.0471658 1.091810574
254.1151858 2.99862155
256.0944504 1.204172421
272.1257505 2.80104537
296.1257505 0.8669412987
314.1363152 1.960945198

Name: +ve in-silico MS/MS by CFM-ID for PHIZERZKVIUDPM-LLVKDONJSA-N
ID: PHIZERZKVIUDPM-LLVKDONJSA-N
Comment: Energy2
Num peaks: 21
15.02292652 1.904684452
43.01784114 4.454122108
45.0334912 1.344722118
47.04914126 1.069169621
58.06512568 0.9897874073
59.04914126 1.518670319
60.08077574 1.820293246
61.02840582 6.874916997
69.0334912 2.616264752
71.04914126 2.72615798
72.08077574 3.812535329
73.06479133 2.13542704
74.0964258 1.631796473
84.08077574 8.316701627
85.02840582 2.643381041
86.0964258 3.813342316
87.04405588 5.712929843
88.11207587 15.83422376
89.05970595 7.860615589
101.0597059 1.055361686
131.0702706 2.250705649

Name: +ve in-silico MS/MS by CFM-ID for YYZULYFULDDFDM-SNVBAGLBSA-N
ID: YYZULYFULDDFDM-SNVBAGLBSA-N
Comment: Energy0
Num peaks: 19
29.03857658 1.215890646
39.02292652 1.087730374
55.01784114 1.22789027
57.0334912 9.37479263
59.04914126 2.024777403
75.04405588 2.434743849
84.08077574 6.92967621
86.0964258 2.560467537
88.11207587 19.25770666
129.0546206 1.185105288
131.0702706 4.957745351
182.0576709 1.459597076
184.073321 1.514400005
196.073321 1.185849898
227.0315158 2.042259887
229.0471658 1.17918579
240.0995358 6.053852673
296.1257505 3.621796995
314.1363152 11.30101716

Name: +ve in-silico MS/MS by CFM-ID for YYZULYFULDDFDM-SNVBAGLBSA-N
ID: YYZULYFULDDFDM-SNVBAGLBSA-N
Comment: Energy1
Num peaks: 29
29.03857658 2.487086271
39.02292652 2.628453975
55.01784114 1.0287056
57.0334912 12.83265205
59.04914126 4.659607697
60.08077574 3.488539274
74.0964258 1.408608861
75.04405588 1.710905974
84.08077574 4.416605024
86.0964258 1.468453068
88.11207587 8.923835653
111.0440559 0.905289226
113.0597059 1.782423074
115.075356 1.480777114
117.0546206 0.847795666
129.0546206 1.166152484
131.0702706 5.137375508
136.9998217 1.700523511
166.0627563 2.564040287
168.0420209 0.9756955055
180.0420209 1.67619424
182.0576709 2.59398997
184.073321 2.25970405
211.0366012 2.484097138
222.0889711 1.341977552
240.0995358 4.839792264
258.1101004 0.9105784606
296.1257505 1.701880454
314.1363152 1.383242377

Name: +ve in-silico MS/MS by CFM-ID for YYZULYFULDDFDM-SNVBAGLBSA-N
ID: YYZULYFULDDFDM-SNVBAGLBSA-N
Comment: Energy2
Num peaks: 19
15.02292652 1.427711153
29.03857658 3.68903913
45.0334912 2.133095807
55.01784114 1.446428708
57.0334912 11.98102546
59.04914126 8.523832543
60.08077574 1.774814028
61.06479133 2.106685718
71.01275576 1.454322593
72.08077574 3.575743532
73.02840582 1.322315077
74.0964258 1.324590085
75.04405588 6.379284866
84.08077574 9.668728088
86.0964258 3.96825299
88.11207587 14.4356306
113.0597059 1.599377014
115.075356 1.871069202
131.0702706 2.1364296

Name: +ve in-silico MS/MS by CFM-ID for UQKHQGLDMCRPFS-SNVBAGLBSA-N
ID: UQKHQGLDMCRPFS-SNVBAGLBSA-N
Comment: Energy0
Num peaks: 18
29.03857658 1.217517331
55.01784114 1.571995597
57.0334912 9.491834599
59.04914126 2.350537454
75.04405588 4.3991605
84.08077574 6.529937552
86.0964258 2.410606985
88.11207587 18.52501602
131.0702706 4.221668813
182.0576709 1.341548333
184.073321 1.564648298
222.0889711 1.495748603
227.0315158 1.79634885
229.0471658 1.208658272
240.0995358 5.673222169
258.1101004 2.600447157
296.1257505 3.466847116
314.1363152 10.38406427

Name: +ve in-silico MS/MS by CFM-ID for UQKHQGLDMCRPFS-SNVBAGLBSA-N
ID: UQKHQGLDMCRPFS-SNVBAGLBSA-N
Comment: Energy1
Num peaks: 26
29.03857658 2.550642854
39.02292652 2.961192856
55.01784114 1.976330749
57.0334912 11.19218189
59.04914126 4.220399047
60.08077574 3.314314068
61.06479133 1.034147
74.0964258 1.36431847
75.04405588 5.506606868
84.08077574 4.160556749
86.0964258 1.384078821
88.11207587 8.445594234
113.0597059 2.122385685
129.0546206 1.267777138
131.0702706 4.884850121
166.0627563 2.42602116
180.0420209 1.346721619
182.0576709 2.310709208
184.073321 2.845363742
211.0366012 2.279480552
222.0889711 1.135355921
229.0471658 1.170594184
240.0995358 4.787747875
258.1101004 2.528397241
296.1257505 1.766871379
314.1363152 1.37386727

Name: +ve in-silico MS/MS by CFM-ID for UQKHQGLDMCRPFS-SNVBAGLBSA-N
ID: UQKHQGLDMCRPFS-SNVBAGLBSA-N
Comment: Energy2
Num peaks: 20
15.02292652 1.094111737
29.03857658 2.992084195
39.02292652 1.831553267
45.0334912 2.060535917
55.01784114 2.356284392
57.0334912 7.064384078
59.04914126 5.360064842
60.08077574 1.637551203
61.02840582 1.147817225
61.06479133 1.308528289
71.01275576 1.951483537
72.08077574 3.452060355
73.02840582 2.790737625
74.0964258 1.368573272
75.04405588 14.29763656
84.08077574 7.987328727
86.0964258 3.51347402
88.11207587 15.11591429
101.0597059 1.133762331
131.0702706 1.68074702

Name: +ve in-silico MS/MS by CFM-ID for IEDVJHCEMCRBQM-UHFFFAOYSA-O
ID: IEDVJHCEMCRBQM-UHFFFAOYSA-O
Comment: Energy0
Num peaks: 6
121.0508726 4.45494588
123.0665226 5.292008209
181.0859207 2.854097167
261.1346022 2.661424543
274.1186178 5.878810434
291.1451669 61.07612746

Name: +ve in-silico MS/MS by CFM-ID for IEDVJHCEMCRBQM-UHFFFAOYSA-O
ID: IEDVJHCEMCRBQM-UHFFFAOYSA-O
Comment: Energy1
Num peaks: 19
89.05970595 1.029297266
121.0508726 5.989130407
123.0665226 11.00922218
125.0821727 2.80663764
167.0702706 4.327299483
181.0859207 1.839690963
205.0859207 2.133817636
217.1083875 1.462601842
222.1124698 1.746500821
245.1033021 2.161693976
247.1189521 7.904987209
249.1233688 1.487345166
259.1189521 1.560206653
261.1346022 4.437026847
263.1502523 1.585857322
264.1342679 2.377807718
274.1186178 4.561474122
275.1138668 2.138426586
291.1451669 19.51106699

Name: +ve in-silico MS/MS by CFM-ID for IEDVJHCEMCRBQM-UHFFFAOYSA-O
ID: IEDVJHCEMCRBQM-UHFFFAOYSA-O
Comment: Energy2
Num peaks: 31
43.02907452 1.39099994
50.00252542 1.451505366
66.03382555 1.391700953
69.04472458 0.9020745035
77.01342445 1.945223757
79.02907452 1.094251751
81.04472458 1.620328313
83.06037464 1.632914066
97.06479133 0.887444457
106.0399735 2.330020093
108.0556236 5.443014511
121.0508726 10.47161293
123.0665226 5.792505594
125.0821727 0.9166301827
137.0597059 1.83069193
145.0508726 1.650801572
147.0665226 2.749944687
151.075356 1.810612995
153.0546206 1.030859814
161.0821727 2.689752533
165.0546206 0.9750114219
167.0702706 2.826746631
179.0702706 1.945586739
181.0859207 4.202277418
188.0818384 0.9141523385
205.0859207 2.939227901
207.1015708 1.101670677
220.0968197 1.085294929
232.0968197 1.767771581
264.1342679 1.032078968
274.1186178 1.690927236

Name: +ve in-silico MS/MS by CFM-ID for LUMAEVHDZXIGEP-UHFFFAOYSA-N
ID: LUMAEVHDZXIGEP-UHFFFAOYSA-N
Comment: Energy0
Num peaks: 9
135.0440559 1.949105956
152.070605 1.463680253
153.0546206 1.833907743
163.075356 3.857113156
192.1019051 1.918213139
284.1281199 2.000318126
302.1386845 2.568834594
314.1386845 37.0566012
332.1492492 28.65823367

Name: +ve in-silico MS/MS by CFM-ID for LUMAEVHDZXIGEP-UHFFFAOYSA-N
ID: LUMAEVHDZXIGEP-UHFFFAOYSA-N
Comment: Energy1
Num peaks: 26
109.0284058 1.036468867
111.0440559 1.164382694
121.0284058 1.094318583
123.0440559 1.105058255
135.0440559 11.05188946
135.0804414 1.463818303
137.0597059 1.078479423
139.0389705 1.041601962
152.070605 4.548569617
153.0546206 2.350248723
161.0597059 0.9847119229
163.075356 8.388097474
170.0811697 1.225679892
178.086255 2.342561666
180.1019051 1.442149355
192.1019051 2.318379936
196.0968197 1.38481252
282.1124698 0.7790093583
284.1281199 3.133971858
286.1437699 7.172451848
296.1281199 0.7904436966
300.1230345 0.7588486774
302.1386845 1.941670343
304.1543346 0.7906289274
314.1386845 15.64116997
332.1492492 5.392813653

Name: +ve in-silico MS/MS by CFM-ID for LUMAEVHDZXIGEP-UHFFFAOYSA-N
ID: LUMAEVHDZXIGEP-UHFFFAOYSA-N
Comment: Energy2
Num peaks: 31
44.04947561 1.912647814
51.02292652 1.34347342
53.03857658 1.229291737
58.06512568 1.412940257
70.06512568 0.863712284
81.0334912 1.155090152
95.04914126 0.9071533978
105.0334912 0.9308975074
109.0284058 1.980893519
111.0440559 1.588647036
115.0542266 1.438367754
117.0698767 3.717715564
121.0284058 2.416769695
123.0440559 2.152957977
125.0597059 0.8311419043
132.0807757 1.225865018
133.0647913 2.59269791
134.0964258 0.8583878354
135.0440559 5.281646327
137.0597059 1.015073503
139.0389705 1.475456252
148.0756904 0.9674045286
152.070605 2.020526386
153.0546206 2.441349366
161.0597059 1.288779986
163.075356 7.297475035
240.1019051 0.8257209834
256.1332052 0.8214757097
284.1281199 1.620439993
286.1437699 2.457930048
296.1281199 1.316463228

Name: +ve in-silico MS/MS by CFM-ID for RBLKWWBHDUBPFN-UHFFFAOYSA-N
ID: RBLKWWBHDUBPFN-UHFFFAOYSA-N
Comment: Energy0
Num peaks: 6
92.04947561 18.7094934
224.0818384 1.053826701
305.1396876 1.348890241
314.1400219 33.13887251
315.1240375 1.206400975
332.1505866 36.32513016

Name: +ve in-silico MS/MS by CFM-ID for RBLKWWBHDUBPFN-UHFFFAOYSA-N
ID: RBLKWWBHDUBPFN-UHFFFAOYSA-N
Comment: Energy1
Num peaks: 10
65.03857658 2.424463405
92.04947561 35.33482827
109.0760247 1.88054215
224.0818384 2.770188082
285.1134728 1.889047508
287.1291229 2.307516856
300.1243719 2.0371359
302.1400219 5.301446421
314.1400219 19.4039159
332.1505866 6.698533847

Name: +ve in-silico MS/MS by CFM-ID for RBLKWWBHDUBPFN-UHFFFAOYSA-N
ID: RBLKWWBHDUBPFN-UHFFFAOYSA-N
Comment: Energy2
Num peaks: 16
39.02292652 1.087109765
51.02292652 3.555511017
52.01817548 0.959227763
63.02292652 3.130024921
65.03857658 18.38694432
66.03382555 1.514271145
76.01817548 2.824115812
79.05422664 1.229106262
80.04947561 2.208798894
84.08077574 0.9651734303
92.04947561 39.37072581
94.06512568 0.9979196824
221.0821727 0.9501952887
224.0818384 1.610200628
235.0978228 1.112285328
287.1291229 0.9202279514

Name: +ve in-silico MS/MS by CFM-ID for JONFDFIXMPXTRH-UHFFFAOYSA-N
ID: JONFDFIXMPXTRH-UHFFFAOYSA-N
Comment: Energy0
Num peaks: 6
92.04947561 2.854997561
220.0869237 4.826599337
285.1134728 0.9178084822
287.1291229 1.706147469
297.1134728 2.448641561
314.1400219 83.65926681

Name: +ve in-silico MS/MS by CFM-ID for JONFDFIXMPXTRH-UHFFFAOYSA-N
ID: JONFDFIXMPXTRH-UHFFFAOYSA-N
Comment: Energy1
Num peaks: 6
92.04947561 17.9393522
220.0869237 9.658800729
285.1134728 4.138263487
287.1291229 4.080906855
297.1134728 6.22479394
314.1400219 41.64029767

Name: +ve in-silico MS/MS by CFM-ID for JONFDFIXMPXTRH-UHFFFAOYSA-N
ID: JONFDFIXMPXTRH-UHFFFAOYSA-N
Comment: Energy2
Num peaks: 17
39.02292652 1.816742808
49.00727645 2.42459704
51.02292652 3.394531469
63.02292652 2.955153952
65.03857658 10.5405727
66.03382555 1.760584418
67.05422664 1.510442565
75.02292652 1.617435555
92.04947561 11.68247154
117.0447246 3.25530357
177.0447246 4.551600133
179.0603746 5.366160902
194.0712737 2.754403073
203.0603746 3.325308588
210.1025738 1.491725457
220.0869237 20.65123265
298.1087218 1.22917814

Name: +ve in-silico MS/MS by CFM-ID for IOWYALZFEJOVHO-HDICACEKSA-N
ID: IOWYALZFEJOVHO-HDICACEKSA-N
Comment: Energy0
Num peaks: 6
223.075356 1.771468058
237.0910061 1.459170226
251.1066561 6.809895201
261.0910061 8.203947957
279.1015708 50.76242047
297.1121354 21.92711216

Name: +ve in-silico MS/MS by CFM-ID for IOWYALZFEJOVHO-HDICACEKSA-N
ID: IOWYALZFEJOVHO-HDICACEKSA-N
Comment: Energy1
Num peaks: 7
41.00219107 6.622648701
59.01275576 10.16101151
223.075356 6.024091681
237.0910061 13.46854406
251.1066561 19.59754216
279.1015708 16.62750568
297.1121354 7.878966833

Name: +ve in-silico MS/MS by CFM-ID for IOWYALZFEJOVHO-HDICACEKSA-N
ID: IOWYALZFEJOVHO-HDICACEKSA-N
Comment: Energy2
Num peaks: 18
15.02292652 2.597417296
27.02292652 4.901259436
41.00219107 5.396537065
49.00727645 4.964706566
51.02292652 2.517001793
53.00219107 1.532783251
55.01784114 2.567673619
59.01275576 7.571978409
68.99710569 4.04092574
73.02840582 1.906256306
79.05422664 2.049829957
223.075356 13.72385624
225.0910061 2.615199796
235.075356 6.705366455
237.0910061 6.674639164
249.0910061 2.920116748
251.1066561 7.089036944
253.1223062 1.508147667

Name: +ve in-silico MS/MS by CFM-ID for ZPQPDBIHYCBNIG-UHFFFAOYSA-N
ID: ZPQPDBIHYCBNIG-UHFFFAOYSA-N
Comment: Energy0
Num peaks: 9
72.08077574 6.168038
116.1069905 4.116239177
159.0440559 3.416214488
177.0546206 5.639120915
232.0968197 2.332325389
233.0808353 2.29842951
250.1073844 6.845875018
274.1437699 19.74246851
292.1543346 29.84766634

Name: +ve in-silico MS/MS by CFM-ID for ZPQPDBIHYCBNIG-UHFFFAOYSA-N
ID: ZPQPDBIHYCBNIG-UHFFFAOYSA-N
Comment: Energy1
Num peaks: 22
30.03382555 1.518943306
43.05422664 1.983327595
57.0334912 1.397937232
60.08077574 1.592361741
72.08077574 12.99112064
74.0600403 3.605071523
74.0964258 2.978985793
76.07569036 1.298336992
98.0964258 1.084558445
116.1069905 5.678762444
141.0334912 1.393895749
159.0440559 3.482058401
177.0546206 4.84924613
215.0702706 3.494288258
232.0968197 5.556769119
233.0808353 3.405514587
234.1124698 2.099490416
250.1073844 6.196381229
256.1332052 2.513543777
274.1437699 7.643111655
276.1230345 1.104103647
292.1543346 5.016272396

Name: +ve in-silico MS/MS by CFM-ID for ZPQPDBIHYCBNIG-UHFFFAOYSA-N
ID: ZPQPDBIHYCBNIG-UHFFFAOYSA-N
Comment: Energy2
Num peaks: 27
28.01817548 0.8183598767
30.03382555 3.466910109
41.03857658 1.463256728
43.01784114 0.8426955919
43.05422664 5.827971135
56.04947561 4.166766918
57.0334912 0.8454354792
58.06512568 2.862881853
60.08077574 1.249171385
68.04947561 1.806234588
70.06512568 5.42152217
72.08077574 16.59000586
74.0600403 1.713568745
74.0964258 2.629024003
98.0964258 0.9228202704
105.0334912 1.037642099
107.0491413 1.919440436
121.0284058 7.169569692
141.0334912 2.026489607
143.0491413 0.9924972313
157.0284058 1.227250827
159.0440559 8.742693125
161.0597059 1.113772538
175.0389705 1.057622218
177.0546206 2.293450441
215.0702706 1.11885959
216.1019051 0.9526246165

Name: +ve in-silico MS/MS by CFM-ID for UARXESBXWOAPAK-KRWDZBQOSA-N
ID: UARXESBXWOAPAK-KRWDZBQOSA-N
Comment: Energy0
Num peaks: 6
105.0334912 22.29726369
210.1124698 1.904142972
254.1175552 13.442324
272.1281199 12.60722408
296.1281199 1.760041953
314.1386845 28.04299684

Name: +ve in-silico MS/MS by CFM-ID for UARXESBXWOAPAK-KRWDZBQOSA-N
ID: UARXESBXWOAPAK-KRWDZBQOSA-N
Comment: Energy1
Num peaks: 14
43.01784114 1.437020747
79.05422664 1.506035476
105.0334912 29.75734987
122.0600403 1.685335411
133.0647913 7.448434478
134.0600403 2.019526828
149.0597059 1.712318653
150.0913404 5.051659089
166.086255 2.063303487
193.0859207 3.276996751
210.1124698 1.714054394
254.1175552 13.67240312
272.1281199 5.425170089
314.1386845 3.816187829

Name: +ve in-silico MS/MS by CFM-ID for UARXESBXWOAPAK-KRWDZBQOSA-N
ID: UARXESBXWOAPAK-KRWDZBQOSA-N
Comment: Energy2
Num peaks: 21
39.02292652 1.664928002
43.01784114 1.376805327
49.00727645 5.639384292
51.02292652 5.333818182
63.02292652 7.366145837
65.03857658 1.414519128
79.01784114 1.488433214
79.05422664 3.290443811
89.00219107 1.124315332
105.0334912 33.29375905
107.0491413 3.026702239
121.0647913 1.658298695
122.0600403 1.629275054
131.0491413 1.212211805
133.0647913 1.459274158
135.0440559 0.9932105645
137.0597059 1.097285487
149.0597059 1.369498084
150.0913404 1.615907004
151.075356 2.69287933
166.086255 1.845597609

Name: +ve in-silico MS/MS by CFM-ID for YYCRAERBSFHMPL-XFKAJCMBSA-N
ID: YYCRAERBSFHMPL-XFKAJCMBSA-N
Comment: Energy0
Num peaks: 6
258.1124698 1.293641062
260.1281199 3.261555385
282.1124698 1.392093861
296.1281199 16.84524623
298.1073844 1.40730679
314.1386845 64.68013395

Name: +ve in-silico MS/MS by CFM-ID for YYCRAERBSFHMPL-XFKAJCMBSA-N
ID: YYCRAERBSFHMPL-XFKAJCMBSA-N
Comment: Energy1
Num peaks: 12
42.03382555 2.793519335
44.04947561 9.852142767
53.00219107 1.211025119
256.0968197 1.408700008
258.1124698 1.322639203
278.1175552 2.93640219
282.1124698 3.037074565
284.1281199 1.644700874
286.1437699 4.719209553
296.1281199 21.78800179
298.1073844 1.576714231
314.1386845 28.23086025

Name: +ve in-silico MS/MS by CFM-ID for YYCRAERBSFHMPL-XFKAJCMBSA-N
ID: YYCRAERBSFHMPL-XFKAJCMBSA-N
Comment: Energy2
Num peaks: 31
15.02292652 3.153103386
26.00252542 2.246414773
30.03382555 1.232997237
39.02292652 2.175133933
42.03382555 2.379569134
44.04947561 3.831538255
46.06512568 1.346776068
53.00219107 1.036750875
55.01784114 2.074879218
56.04947561 3.142753131
201.0546206 3.469962816
203.0702706 3.622501
204.1019051 1.353376072
226.086255 1.061930417
228.1019051 4.988975708
230.1175552 3.616583124
232.1332052 1.232872907
240.1019051 1.425839484
242.0811697 1.288370008
242.1175552 4.495410852
244.0968197 5.156277448
244.1332052 2.031861158
246.1124698 2.983665414
254.0811697 1.452582206
258.1124698 1.512263674
260.1281199 2.676535766
266.1175552 1.135936574
268.0968197 1.29131536
280.0968197 2.22431979
296.1281199 1.326601151
298.1073844 2.103789615

Name: +ve in-silico MS/MS by CFM-ID for YLWAQARRNQVEHD-QRVDHSFSSA-N
ID: YLWAQARRNQVEHD-QRVDHSFSSA-N
Comment: Energy0
Num peaks: 6
135.0440559 3.657829355
300.1230345 11.15086891
302.1386845 7.987899082
314.1386845 2.286376011
316.1179491 2.540674973
332.1492492 53.40044433

Name: +ve in-silico MS/MS by CFM-ID for YLWAQARRNQVEHD-QRVDHSFSSA-N
ID: YLWAQARRNQVEHD-QRVDHSFSSA-N
Comment: Energy1
Num peaks: 24
44.04947561 0.7428292166
70.06512568 0.9421358047
135.0440559 1.635477184
149.0233204 1.072164826
151.0389705 1.291884369
180.1019051 2.208757614
182.1175552 2.766288725
246.0760843 2.432426021
248.0917343 2.33898135
258.0760843 0.8603569155
260.0917343 0.7538386147
262.1073844 1.31630544
272.0917343 3.155688949
272.1281199 1.541191764
274.1073844 0.9382359152
284.1281199 2.511028886
286.1437699 2.451833641
298.1073844 1.352450948
300.1230345 7.584645551
302.1386845 6.132655332
304.1543346 1.633154237
314.1386845 8.257332429
316.1179491 3.627120781
332.1492492 22.7713365

Name: +ve in-silico MS/MS by CFM-ID for YLWAQARRNQVEHD-QRVDHSFSSA-N
ID: YLWAQARRNQVEHD-QRVDHSFSSA-N
Comment: Energy2
Num peaks: 31
15.02292652 3.071854961
42.03382555 1.255269021
44.04947561 9.920168876
46.06512568 3.995110244
49.00727645 1.544383361
51.02292652 1.254897823
53.03857658 1.99326679
91.05422664 1.505358661
105.0334912 1.992643217
107.0491413 2.717357109
121.0284058 1.031094963
135.0440559 3.326899646
137.0597059 0.9742452764
139.075356 1.739394512
149.0233204 1.049016275
151.0389705 1.131495707
229.0495352 1.854107683
233.0808353 1.378635236
240.1019051 2.363953939
242.1175552 2.193253602
256.0968197 3.205762629
258.1124698 4.624802771
260.0917343 0.9746851396
270.1124698 2.265422812
272.0917343 2.191534922
284.1281199 0.9697292021
286.1073844 1.124276309
286.1437699 1.003658992
288.1230345 1.629009442
298.1073844 0.9526085598
316.1179491 1.072809692

Name: +ve in-silico MS/MS by CFM-ID for NXIOJDXYHLKSSC-UHFFFAOYSA-N
ID: NXIOJDXYHLKSSC-UHFFFAOYSA-N
Comment: Energy0
Num peaks: 6
219.0651853 1.101664736
265.0859207 3.986971038
269.0808353 1.113014638
271.0964854 1.217903863
279.1015708 12.87849624
297.1121354 70.71240969

Name: +ve in-silico MS/MS by CFM-ID for NXIOJDXYHLKSSC-UHFFFAOYSA-N
ID: NXIOJDXYHLKSSC-UHFFFAOYSA-N
Comment: Energy1
Num peaks: 12
79.05422664 2.404267149
91.05422664 1.301191285
219.0651853 4.049163218
243.1015708 1.334193475
265.0859207 5.984673884
267.1015708 1.703999452
269.0808353 1.913879825
269.1172208 3.492323405
271.0964854 2.494416139
279.1015708 14.66916621
281.0808353 2.191203115
297.1121354 38.96640115

Name: +ve in-silico MS/MS by CFM-ID for NXIOJDXYHLKSSC-UHFFFAOYSA-N
ID: NXIOJDXYHLKSSC-UHFFFAOYSA-N
Comment: Energy2
Num peaks: 31
49.00727645 3.149894324
51.02292652 1.433944861
53.00219107 1.130492241
63.02292652 1.482073186
65.03857658 1.244278239
69.0334912 2.581003855
79.05422664 1.696595419
91.05422664 2.559242254
93.0334912 1.349379564
101.0385766 2.195626359
103.0542266 2.460021579
105.0334912 1.790436582
119.0491413 2.833949235
123.0440559 2.444348563
131.0491413 1.509785013
149.0597059 3.254537656
151.075356 1.815558838
163.0389705 1.863660449
177.0546206 2.023301237
187.0389705 1.577879304
189.0546206 1.737714933
241.0859207 1.691016633
249.0910061 3.181053673
263.0702706 1.894344074
265.0859207 1.140493852
267.1015708 1.136666779
269.0808353 1.521390991
269.1172208 1.189777696
271.0964854 1.965012878
279.1015708 2.170439988
281.0808353 3.366005735

Name: +ve in-silico MS/MS by CFM-ID for KLJOYDMUWKSYBP-GTQNRYLJSA-N
ID: KLJOYDMUWKSYBP-GTQNRYLJSA-N
Comment: Energy0
Num peaks: 6
284.1281199 2.481755545
288.1230345 1.934075716
300.1230345 10.80557731
302.1386845 8.639463369
314.1386845 3.368467549
332.1492492 57.2724736

Name: +ve in-silico MS/MS by CFM-ID for KLJOYDMUWKSYBP-GTQNRYLJSA-N
ID: KLJOYDMUWKSYBP-GTQNRYLJSA-N
Comment: Energy1
Num peaks: 20
164.1069905 1.825486803
166.1226406 0.8632681036
244.0968197 0.8226559638
246.0760843 1.302946359
248.0917343 1.245923935
258.0760843 2.877774413
260.0917343 1.282188535
262.1073844 1.158999755
270.1124698 0.8329758324
272.0917343 2.313319514
272.1281199 3.099959709
282.1124698 1.180862986
284.1281199 11.4313592
286.1437699 6.196140033
300.1230345 6.405844923
302.1386845 13.09630595
304.1543346 1.814722084
314.1386845 7.199641515
316.1179491 1.337899301
332.1492492 14.51442895

Name: +ve in-silico MS/MS by CFM-ID for KLJOYDMUWKSYBP-GTQNRYLJSA-N
ID: KLJOYDMUWKSYBP-GTQNRYLJSA-N
Comment: Energy2
Num peaks: 31
15.02292652 1.234698038
44.04947561 1.907646131
53.03857658 2.134142083
104.0494756 1.120896775
106.0651257 1.557054066
118.0651257 1.984868917
120.0807757 2.347366363
138.0913404 1.24294534
149.0233204 0.9672225221
162.0913404 1.200150025
203.0338851 0.9040864613
226.086255 1.248644239
229.0495352 1.75728108
233.0808353 1.535349703
240.1019051 4.789337559
242.1175552 4.068263635
244.0968197 2.467299307
254.1175552 1.493578302
256.0968197 2.39507811
258.1124698 6.900839158
260.1281199 1.430922253
270.1124698 3.064835668
272.0917343 1.998316359
272.1281199 1.366980932
274.1073844 1.204027896
284.1281199 1.310246847
286.1073844 1.254457154
286.1437699 1.179093612
288.1230345 1.773378958
298.1073844 0.927640872
316.1179491 1.391529269

Name: +ve in-silico MS/MS by CFM-ID for OKZADUDRUAZXJS-CQSZACIVSA-N
ID: OKZADUDRUAZXJS-CQSZACIVSA-N
Comment: Energy0
Num peaks: 6
223.0389705 12.41533995
237.0546206 1.621902087
239.0702706 2.143065605
261.0910061 2.720615529
279.1015708 28.49825164
297.1121354 43.45253011

Name: +ve in-silico MS/MS by CFM-ID for OKZADUDRUAZXJS-CQSZACIVSA-N
ID: OKZADUDRUAZXJS-CQSZACIVSA-N
Comment: Energy1
Num peaks: 8
209.0597059 4.739019858
211.075356 1.416383785
223.0389705 5.94119372
237.0546206 1.635172067
261.0910061 8.781683365
263.0702706 1.570162621
279.1015708 30.62321668
297.1121354 26.40126766

Name: +ve in-silico MS/MS by CFM-ID for OKZADUDRUAZXJS-CQSZACIVSA-N
ID: OKZADUDRUAZXJS-CQSZACIVSA-N
Comment: Energy2
Num peaks: 11
49.00727645 7.000503422
51.02292652 10.65669853
65.03857658 4.888147849
169.0284058 3.860807787
171.0440559 2.494418728
193.0284058 5.136126481
193.0647913 2.107594088
195.0440559 5.642058714
197.0233204 7.538042767
209.0597059 2.596936257
223.0389705 28.39342086

Name: +ve in-silico MS/MS by CFM-ID for HREWMXYKFXVCNP-GZMMTYOYSA-N
ID: HREWMXYKFXVCNP-GZMMTYOYSA-N
Comment: Energy0
Num peaks: 13
56.04947561 2.998023303
74.02365479 1.141765304
102.0549549 4.06969197
178.0498695 4.714743855
196.0604342 1.651433484
234.0760843 3.481422876
249.0869833 1.203919279
251.1026334 24.05926798
253.1182834 1.412945869
262.0709989 3.119659455
279.097548 4.063425086
280.0815636 8.273329755
297.1081127 20.44134446

Name: +ve in-silico MS/MS by CFM-ID for HREWMXYKFXVCNP-GZMMTYOYSA-N
ID: HREWMXYKFXVCNP-GZMMTYOYSA-N
Comment: Energy1
Num peaks: 31
26.00252542 0.8414271285
28.01817548 2.182406582
30.03382555 0.6279969773
54.03382555 0.6779421097
56.0130901 0.7223594009
56.04947561 4.388976362
58.02874017 0.6055164201
58.06512568 3.970633092
74.02365479 5.056345296
76.03930485 0.9914755468
102.0549549 2.276592986
139.0389705 1.007550934
161.0233204 1.321931778
176.0342195 1.064840988
178.0498695 8.457739009
179.0338851 0.7106691311
196.0604342 3.229123257
207.0651853 1.048250365
219.0764186 0.7948189628
221.0920687 1.652382336
222.0760843 2.576167176
223.1077188 1.239887589
224.0917343 2.225852021
232.0604342 0.6251564201
234.0760843 8.840135987
236.0917343 2.525074328
251.1026334 14.82033777
262.0709989 0.8904947053
279.097548 0.6737906779
280.0815636 2.324979438
297.1081127 1.643996696

Name: +ve in-silico MS/MS by CFM-ID for HREWMXYKFXVCNP-GZMMTYOYSA-N
ID: HREWMXYKFXVCNP-GZMMTYOYSA-N
Comment: Energy2
Num peaks: 31
28.01817548 0.8706103935
40.01817548 1.391045049
42.03382555 2.565517143
52.01817548 1.151200557
54.03382555 1.099919443
56.04947561 21.46265062
58.06512568 3.1825414
96.00800472 0.8017721996
98.02365479 0.743298411
102.0549549 6.013548588
111.0552893 2.146975783
120.0443902 1.5140289
137.0233204 2.355524199
138.0549549 0.9507439293
139.0389705 3.293912966
148.0393049 0.7544157466
150.0549549 0.7434177431
151.0389705 0.6830997403
161.0233204 0.9538260172
164.0342195 0.7271755796
166.0498695 0.7101515339
176.0342195 0.7010794549
178.0498695 4.540378326
180.0291341 0.9939931219
193.0971541 0.7998507273
196.0604342 2.718127959
208.0604342 0.6911141965
219.0764186 1.188976971
221.0920687 1.333111691
224.0917343 1.015494567
235.0713333 0.831217775

Name: +ve in-silico MS/MS by CFM-ID for LNXRLHNGIJVKMA-RCBQFDQVSA-N
ID: LNXRLHNGIJVKMA-RCBQFDQVSA-N
Comment: Energy0
Num peaks: 6
214.1226406 1.40431019
232.1332052 2.517973523
246.1488553 1.287978432
256.1332052 6.087717084
274.1437699 42.0872051
292.1543346 33.46967413

Name: +ve in-silico MS/MS by CFM-ID for LNXRLHNGIJVKMA-RCBQFDQVSA-N
ID: LNXRLHNGIJVKMA-RCBQFDQVSA-N
Comment: Energy1
Num peaks: 20
180.1382906 1.713766108
214.1226406 2.724626209
216.1382906 1.580987731
218.0811697 1.253371216
226.1226406 1.281123521
228.1382906 1.786381266
230.1539407 2.014114589
232.1332052 3.768123283
234.1124698 1.453748892
234.1488553 2.534617794
244.1332052 1.637312225
246.1124698 2.416568799
246.1488553 3.946772676
248.1281199 1.408342096
248.1645054 1.716185982
256.1332052 6.804841992
262.1437699 1.625734911
264.15942 6.711980879
274.1437699 22.64198409
292.1543346 11.55220044

Name: +ve in-silico MS/MS by CFM-ID for LNXRLHNGIJVKMA-RCBQFDQVSA-N
ID: LNXRLHNGIJVKMA-RCBQFDQVSA-N
Comment: Energy2
Num peaks: 31
31.01784114 0.7742204614
39.02292652 1.594755377
41.00219107 1.306512055
41.03857658 18.35180743
43.05422664 8.999346208
45.06987671 1.338150463
49.00727645 1.886840264
59.01275576 1.71220213
59.04914126 0.7948648633
188.1069905 2.07733317
190.1226406 1.694946669
202.1226406 2.52424337
204.1382906 1.377298403
214.1226406 1.91251707
216.1382906 3.112823257
228.1382906 1.058629655
230.1175552 1.651997749
230.1539407 2.467216514
232.0968197 1.001346024
232.1332052 1.471884538
234.1124698 0.7842879616
234.1488553 0.7281815092
242.1175552 1.127259297
244.1332052 2.240150278
246.1124698 3.736600467
246.1488553 1.813271924
248.1281199 2.492803352
256.1332052 4.957923102
258.1124698 1.427177992
274.1437699 2.044827305
276.1230345 0.7436628911

Name: +ve in-silico MS/MS by CFM-ID for IGHVWFLGYLMNRM-UHFFFAOYSA-N
ID: IGHVWFLGYLMNRM-UHFFFAOYSA-N
Comment: Energy0
Num peaks: 6
135.0804414 1.159128134
249.0910061 2.410873647
265.0859207 4.021767827
267.1015708 4.251475928
279.1015708 36.16971577
297.1121354 39.43190696

Name: +ve in-silico MS/MS by CFM-ID for IGHVWFLGYLMNRM-UHFFFAOYSA-N
ID: IGHVWFLGYLMNRM-UHFFFAOYSA-N
Comment: Energy1
Num peaks: 13
107.0491413 1.155760869
227.0702706 2.013539039
233.0960915 1.269094792
241.0859207 1.894890748
247.075356 1.572795686
249.0910061 4.047003961
251.1066561 9.247652968
263.0702706 1.078425819
265.0859207 3.633104776
267.1015708 3.828381676
279.1015708 35.20853564
281.0808353 1.178925102
297.1121354 13.88967925

Name: +ve in-silico MS/MS by CFM-ID for IGHVWFLGYLMNRM-UHFFFAOYSA-N
ID: IGHVWFLGYLMNRM-UHFFFAOYSA-N
Comment: Energy2
Num peaks: 31
75.02292652 1.816600575
77.03857658 1.417320652
91.05422664 1.080172625
101.0385766 1.071861005
103.0542266 1.567544365
119.0491413 1.321440939
131.0491413 3.990033227
171.0440559 1.324478189
173.0597059 0.8973308953
199.075356 1.221326345
207.0804414 2.539466257
211.075356 2.236778929
219.0804414 2.253566795
221.0597059 2.498178164
223.075356 4.927870499
225.0910061 2.430678156
227.0702706 1.462155484
233.0960915 4.798869507
235.075356 3.912679514
235.1117415 1.465352955
237.0910061 1.30850079
239.0702706 1.991949437
247.075356 2.021064781
249.0910061 8.461925867
251.0702706 1.207714146
251.1066561 3.747508037
253.0859207 2.070460999
263.0702706 1.709655841
265.0859207 1.561889953
279.1015708 2.112573741
281.0808353 2.018624686

Name: +ve in-silico MS/MS by CFM-ID for YLWAQARRNQVEHD-GYIHYUDTSA-N
ID: YLWAQARRNQVEHD-GYIHYUDTSA-N
Comment: Energy0
Num peaks: 6
135.0440559 3.657829355
300.1230345 11.15086891
302.1386845 7.987899082
314.1386845 2.286376011
316.1179491 2.540674973
332.1492492 53.40044433

Name: +ve in-silico MS/MS by CFM-ID for YLWAQARRNQVEHD-GYIHYUDTSA-N
ID: YLWAQARRNQVEHD-GYIHYUDTSA-N
Comment: Energy1
Num peaks: 24
44.04947561 0.7428292166
70.06512568 0.9421358047
135.0440559 1.635477184
149.0233204 1.072164826
151.0389705 1.291884369
180.1019051 2.208757614
182.1175552 2.766288725
246.0760843 2.432426021
248.0917343 2.33898135
258.0760843 0.8603569155
260.0917343 0.7538386147
262.1073844 1.31630544
272.0917343 3.155688949
272.1281199 1.541191764
274.1073844 0.9382359152
284.1281199 2.511028886
286.1437699 2.451833641
298.1073844 1.352450948
300.1230345 7.584645551
302.1386845 6.132655332
304.1543346 1.633154237
314.1386845 8.257332429
316.1179491 3.627120781
332.1492492 22.7713365

Name: +ve in-silico MS/MS by CFM-ID for YLWAQARRNQVEHD-GYIHYUDTSA-N
ID: YLWAQARRNQVEHD-GYIHYUDTSA-N
Comment: Energy2
Num peaks: 31
15.02292652 3.071854961
42.03382555 1.255269021
44.04947561 9.920168876
46.06512568 3.995110244
49.00727645 1.544383361
51.02292652 1.254897823
53.03857658 1.99326679
91.05422664 1.505358661
105.0334912 1.992643217
107.0491413 2.717357109
121.0284058 1.031094963
135.0440559 3.326899646
137.0597059 0.9742452764
139.075356 1.739394512
149.0233204 1.049016275
151.0389705 1.131495707
229.0495352 1.854107683
233.0808353 1.378635236
240.1019051 2.363953939
242.1175552 2.193253602
256.0968197 3.205762629
258.1124698 4.624802771
260.0917343 0.9746851396
270.1124698 2.265422812
272.0917343 2.191534922
284.1281199 0.9697292021
286.1073844 1.124276309
286.1437699 1.003658992
288.1230345 1.629009442
298.1073844 0.9526085598
316.1179491 1.072809692

Name: +ve in-silico MS/MS by CFM-ID for NGYREUCOBZUUHO-PBZHRCKQSA-N
ID: NGYREUCOBZUUHO-PBZHRCKQSA-N
Comment: Energy0
Num peaks: 6
44.04947561 3.464814453
135.0440559 3.131600801
302.1386845 3.528693925
314.1386845 36.56442275
316.1179491 2.362000168
332.1492492 33.6267995

Name: +ve in-silico MS/MS by CFM-ID for NGYREUCOBZUUHO-PBZHRCKQSA-N
ID: NGYREUCOBZUUHO-PBZHRCKQSA-N
Comment: Energy1
Num peaks: 18
135.0440559 1.662070447
149.0233204 1.315492441
160.0756904 0.9495967274
260.0917343 2.111185172
262.1073844 2.569511206
274.1073844 1.023624741
282.1124698 1.734257783
284.1281199 3.193929706
286.1073844 2.688876018
286.1437699 6.122817042
288.1230345 1.90924905
298.1073844 1.022861252
300.1230345 2.770596082
302.1386845 4.754046728
304.1543346 1.332207364
314.1386845 24.68338257
316.1179491 3.340622332
332.1492492 16.87566088

Name: +ve in-silico MS/MS by CFM-ID for NGYREUCOBZUUHO-PBZHRCKQSA-N
ID: NGYREUCOBZUUHO-PBZHRCKQSA-N
Comment: Energy2
Num peaks: 31
15.02292652 1.329051875
30.03382555 1.06822872
42.03382555 1.54581904
44.04947561 12.34429328
46.06512568 3.044088307
49.00727645 3.415719173
51.02292652 2.786844376
53.03857658 1.2243472
91.05422664 1.930784493
105.0334912 2.595575256
107.0491413 3.085227944
121.0284058 1.413255131
123.0440559 1.261858602
135.0440559 5.402738226
137.0597059 2.482609829
139.075356 1.955796159
149.0233204 1.137107192
151.0389705 1.463747539
243.0651853 1.010341337
248.0917343 1.077381426
258.1124698 1.130850612
268.1332052 1.767738241
274.1073844 1.54564069
282.1124698 0.9873722794
284.1281199 4.177322904
286.1073844 1.244482192
286.1437699 1.384984501
288.1230345 2.960118795
298.1073844 1.652233753
314.1386845 0.9842088289
316.1179491 1.729157144

Name: +ve in-silico MS/MS by CFM-ID for MEZXYSSUYJRMBP-VAWYXSNFSA-N
ID: MEZXYSSUYJRMBP-VAWYXSNFSA-N
Comment: Energy0
Num peaks: 6
121.0284058 5.303794821
147.0440559 5.613381098
149.0597059 5.316422396
203.0702706 3.960904021
279.1015708 9.101095975
297.1121354 55.01991415

Name: +ve in-silico MS/MS by CFM-ID for MEZXYSSUYJRMBP-VAWYXSNFSA-N
ID: MEZXYSSUYJRMBP-VAWYXSNFSA-N
Comment: Energy1
Num peaks: 12
55.01784114 1.739586185
121.0284058 16.79076323
129.0334912 3.504138559
133.0647913 1.83241677
145.0284058 8.884587034
147.0440559 15.39304813
149.0597059 8.208591843
151.075356 5.805287724
175.075356 2.027851399
203.0702706 5.529451364
279.1015708 2.779003404
297.1121354 8.49812557

Name: +ve in-silico MS/MS by CFM-ID for MEZXYSSUYJRMBP-VAWYXSNFSA-N
ID: MEZXYSSUYJRMBP-VAWYXSNFSA-N
Comment: Energy2
Num peaks: 25
51.02292652 2.172783946
53.03857658 3.314871256
55.01784114 1.783158566
55.05422664 1.703447741
77.00219107 5.38799294
79.01784114 10.02030992
81.0334912 6.169019817
83.04914126 2.152246156
89.00219107 1.487949753
91.01784114 2.207107793
93.0334912 5.364393644
95.04914126 1.645093666
105.0334912 1.855972395
107.0491413 1.216277247
121.0284058 16.64874381
129.0334912 1.295412565
131.0491413 1.201995233
147.0440559 2.603095373
157.0647913 1.922539111
175.075356 2.132362268
185.0597059 1.383794302
203.0702706 1.14610433
267.1015708 1.826817963
269.1172208 1.672938404
281.0808353 1.761080235

Name: +ve in-silico MS/MS by CFM-ID for PUAXJJTXWBKBQA-ZDUSSCGKSA-N
ID: PUAXJJTXWBKBQA-ZDUSSCGKSA-N
Comment: Energy0
Num peaks: 8
89.05970595 2.464711373
242.0811697 16.01245428
272.0917343 3.555054023
274.1073844 2.446003048
296.1281199 7.308050647
300.1230345 3.00064092
314.1386845 16.38017973
332.1492492 29.28466998

Name: +ve in-silico MS/MS by CFM-ID for PUAXJJTXWBKBQA-ZDUSSCGKSA-N
ID: PUAXJJTXWBKBQA-ZDUSSCGKSA-N
Comment: Energy1
Num peaks: 17
71.04914126 4.278809353
73.06479133 2.307611344
85.06479133 3.939742799
87.04405588 1.80396603
89.05970595 9.482505827
103.075356 2.289067992
212.070605 5.70297333
214.086255 2.075244547
228.0655196 3.043638015
230.0811697 1.848525812
242.0811697 21.30284061
244.0968197 2.625419962
282.1124698 2.563862295
296.1281199 4.723695036
300.1230345 2.421407998
314.1386845 5.486719741
332.1492492 4.469961311

Name: +ve in-silico MS/MS by CFM-ID for PUAXJJTXWBKBQA-ZDUSSCGKSA-N
ID: PUAXJJTXWBKBQA-ZDUSSCGKSA-N
Comment: Energy2
Num peaks: 26
39.02292652 1.678600243
41.03857658 1.318879433
51.02292652 1.759855678
57.0334912 1.304845555
59.04914126 1.568940749
69.0334912 2.276102432
71.04914126 3.119858355
73.06479133 1.789043128
85.06479133 1.724505732
87.08044139 1.422477239
148.0393049 4.80998106
163.075356 2.088638967
172.0393049 1.363633603
174.0549549 1.867662548
198.0549549 1.704532416
212.070605 13.90313429
214.086255 8.931930252
226.0498695 3.182048878
228.0655196 7.413541356
230.0811697 1.476095029
242.0811697 8.0317655
244.0968197 1.561327883
282.1124698 1.333101764
284.1281199 1.593642057
296.1281199 2.69202475
298.1073844 1.229249428

Name: +ve in-silico MS/MS by CFM-ID for KLJOYDMUWKSYBP-VLNMDUJLSA-N
ID: KLJOYDMUWKSYBP-VLNMDUJLSA-N
Comment: Energy0
Num peaks: 6
284.1281199 2.481755545
288.1230345 1.934075716
300.1230345 10.80557731
302.1386845 8.639463369
314.1386845 3.368467549
332.1492492 57.2724736

Name: +ve in-silico MS/MS by CFM-ID for KLJOYDMUWKSYBP-VLNMDUJLSA-N
ID: KLJOYDMUWKSYBP-VLNMDUJLSA-N
Comment: Energy1
Num peaks: 20
164.1069905 1.825486803
166.1226406 0.8632681036
244.0968197 0.8226559638
246.0760843 1.302946359
248.0917343 1.245923935
258.0760843 2.877774413
260.0917343 1.282188535
262.1073844 1.158999755
270.1124698 0.8329758324
272.0917343 2.313319514
272.1281199 3.099959709
282.1124698 1.180862986
284.1281199 11.4313592
286.1437699 6.196140033
300.1230345 6.405844923
302.1386845 13.09630595
304.1543346 1.814722084
314.1386845 7.199641515
316.1179491 1.337899301
332.1492492 14.51442895

Name: +ve in-silico MS/MS by CFM-ID for KLJOYDMUWKSYBP-VLNMDUJLSA-N
ID: KLJOYDMUWKSYBP-VLNMDUJLSA-N
Comment: Energy2
Num peaks: 31
15.02292652 1.234698038
44.04947561 1.907646131
53.03857658 2.134142083
104.0494756 1.120896775
106.0651257 1.557054066
118.0651257 1.984868917
120.0807757 2.347366363
138.0913404 1.24294534
149.0233204 0.9672225221
162.0913404 1.200150025
203.0338851 0.9040864613
226.086255 1.248644239
229.0495352 1.75728108
233.0808353 1.535349703
240.1019051 4.789337559
242.1175552 4.068263635
244.0968197 2.467299307
254.1175552 1.493578302
256.0968197 2.39507811
258.1124698 6.900839158
260.1281199 1.430922253
270.1124698 3.064835668
272.0917343 1.998316359
272.1281199 1.366980932
274.1073844 1.204027896
284.1281199 1.310246847
286.1073844 1.254457154
286.1437699 1.179093612
288.1230345 1.773378958
298.1073844 0.927640872
316.1179491 1.391529269

Name: +ve in-silico MS/MS by CFM-ID for OOTNKTPCQZXBMI-UHFFFAOYSA-N
ID: OOTNKTPCQZXBMI-UHFFFAOYSA-N
Comment: Energy0
Num peaks: 6
123.0440559 2.085378398
265.0859207 3.095183674
267.1015708 1.744005498
269.1172208 1.489149422
281.0808353 1.310774527
297.1121354 75.8458103

Name: +ve in-silico MS/MS by CFM-ID for OOTNKTPCQZXBMI-UHFFFAOYSA-N
ID: OOTNKTPCQZXBMI-UHFFFAOYSA-N
Comment: Energy1
Num peaks: 22
27.02292652 0.7207279533
45.0334912 0.7164713797
55.01784114 2.5158276
95.04914126 0.9893355444
123.0440559 3.069865008
125.0597059 1.57110021
163.075356 1.078476366
173.0597059 4.054609115
197.0597059 0.8139212583
237.0910061 1.675844635
239.0702706 1.404802458
241.0859207 0.8797168657
243.1015708 0.7094181511
253.0859207 2.74031358
265.0859207 6.318988623
267.1015708 4.967363531
269.0808353 1.449605142
269.1172208 4.038120924
271.0964854 1.240827414
279.1015708 0.9231686751
281.0808353 3.314238704
297.1121354 35.17710547

Name: +ve in-silico MS/MS by CFM-ID for OOTNKTPCQZXBMI-UHFFFAOYSA-N
ID: OOTNKTPCQZXBMI-UHFFFAOYSA-N
Comment: Energy2
Num peaks: 31
39.02292652 1.42499736
49.00727645 6.361112006
51.02292652 5.003751216
53.03857658 1.495598304
55.01784114 1.019001231
75.02292652 1.331061182
89.03857658 1.787144784
91.05422664 1.613831504
93.0334912 1.379256413
95.04914126 1.547085916
109.0284058 1.975576574
123.0440559 3.699852101
131.0491413 3.11023654
133.0647913 1.408710659
143.0491413 1.176223457
145.0647913 2.847542808
147.0440559 3.59693381
159.0440559 2.166860224
161.0597059 1.173318368
171.0440559 1.848251958
173.0597059 3.563694442
211.075356 1.381105406
223.075356 2.168115599
237.0546206 1.106442565
237.0910061 2.2948854
239.0702706 1.298238704
241.0859207 1.29489464
251.0702706 2.138000537
253.0859207 1.332927557
265.0859207 1.365035095
281.0808353 2.475525461

Name: +ve in-silico MS/MS by CFM-ID for YIJIGHIBYCWVLL-UITAMQMPSA-N
ID: YIJIGHIBYCWVLL-UITAMQMPSA-N
Comment: Energy0
Num peaks: 11
105.0334912 1.067963589
119.0491413 3.627436688
129.0334912 1.678315465
147.0440559 11.32116455
151.075356 8.722098317
164.070605 2.103033454
166.086255 1.001416753
168.1019051 14.97230618
286.1437699 1.237807517
296.1281199 2.509557997
314.1386845 32.65607019

Name: +ve in-silico MS/MS by CFM-ID for YIJIGHIBYCWVLL-UITAMQMPSA-N
ID: YIJIGHIBYCWVLL-UITAMQMPSA-N
Comment: Energy1
Num peaks: 23
105.0334912 3.719803674
107.0491413 1.11710857
119.0491413 6.999638438
121.0647913 1.862133612
123.0440559 1.150014726
123.0804414 1.816035444
129.0334912 2.676323313
136.0756904 1.842100095
137.0597059 0.9916872727
138.0913404 4.022750758
140.1069905 3.2221254
147.0440559 8.296742017
149.0597059 0.7570924636
151.075356 17.21606459
152.070605 1.560419896
164.070605 0.9856975598
166.086255 0.9215516535
168.1019051 13.94765919
176.070605 1.285809393
270.1124698 0.882562097
282.1124698 0.7282172351
296.1281199 0.976367482
314.1386845 3.566664516

Name: +ve in-silico MS/MS by CFM-ID for YIJIGHIBYCWVLL-UITAMQMPSA-N
ID: YIJIGHIBYCWVLL-UITAMQMPSA-N
Comment: Energy2
Num peaks: 31
41.00219107 1.079008088
49.00727645 1.577282492
51.02292652 1.159619135
65.03857658 1.632741057
70.02874017 1.272504176
75.02292652 3.707514563
77.03857658 2.502334908
79.05422664 2.791893738
87.02292652 1.008664664
89.03857658 1.496173937
91.05422664 3.419725507
101.0385766 0.9169725181
105.0334912 4.627127326
107.0491413 2.66257314
109.0647913 0.8874370059
117.0334912 1.424245507
119.0491413 7.098007433
121.0647913 2.043375795
123.0440559 3.082349281
123.0804414 1.791651654
129.0334912 0.9034079773
133.0647913 0.8850727071
135.0440559 2.284543878
136.0756904 1.200859142
137.0597059 2.271421091
138.0913404 0.9976012866
147.0440559 2.35423504
149.0597059 1.377483648
151.075356 8.850506049
152.070605 2.298640044
168.1019051 1.684323971

Name: +ve in-silico MS/MS by CFM-ID for HDLNHIIKSUHARQ-ITGUQSILSA-N
ID: HDLNHIIKSUHARQ-ITGUQSILSA-N
Comment: Energy0
Num peaks: 6
108.0807757 2.177352861
110.0964258 14.23031966
128.1069905 3.680310097
137.0597059 4.301451083
165.0546206 15.70757501
292.1543346 43.80809704

Name: +ve in-silico MS/MS by CFM-ID for HDLNHIIKSUHARQ-ITGUQSILSA-N
ID: HDLNHIIKSUHARQ-ITGUQSILSA-N
Comment: Energy1
Num peaks: 12
68.04947561 0.8784551595
84.08077574 1.12595023
108.0807757 2.726038886
110.0964258 30.37910406
128.1069905 3.714181631
135.0440559 1.426923573
137.0597059 7.911650505
165.0546206 19.0200116
248.1281199 0.9794535742
260.1281199 1.628721754
274.1437699 2.042859941
292.1543346 8.998850606

Name: +ve in-silico MS/MS by CFM-ID for HDLNHIIKSUHARQ-ITGUQSILSA-N
ID: HDLNHIIKSUHARQ-ITGUQSILSA-N
Comment: Energy2
Num peaks: 31
15.02292652 1.010879478
43.05422664 1.00944363
51.02292652 1.56810283
53.03857658 1.177249518
68.04947561 3.499687251
69.0334912 0.9464126412
70.06512568 1.06937168
79.01784114 2.695345582
81.0334912 1.989545878
82.06512568 1.086023793
84.08077574 0.9794699364
93.0334912 2.190144455
96.08077574 0.9619000545
98.0964258 1.062787869
104.0494756 1.462861377
107.0491413 1.310881961
108.0807757 2.132529959
109.0284058 2.099457856
110.0964258 11.12890043
111.0440559 2.161450733
113.0597059 1.241674282
119.0127558 1.679227366
121.0284058 2.010702527
123.0440559 1.59262936
128.1069905 1.451615732
135.0440559 4.017327291
137.0597059 7.599397615
139.0389705 1.445234478
149.0233204 2.096776524
151.0389705 1.892038402
165.0546206 4.857879631

Name: +ve in-silico MS/MS by CFM-ID for ISILEFQFEYPRJE-LSZYVWPRSA-N
ID: ISILEFQFEYPRJE-LSZYVWPRSA-N
Comment: Energy0
Num peaks: 6
300.1230345 1.719984916
302.1386845 1.154540183
304.1543346 1.520885039
314.1386845 5.036825389
316.1179491 1.692514282
332.1492492 81.56544417

Name: +ve in-silico MS/MS by CFM-ID for ISILEFQFEYPRJE-LSZYVWPRSA-N
ID: ISILEFQFEYPRJE-LSZYVWPRSA-N
Comment: Energy1
Num peaks: 16
42.03382555 3.746090727
44.04947561 13.8860982
46.06512568 1.660730265
58.06512568 1.352065584
272.1281199 1.396504236
274.1073844 0.8154732871
282.1124698 0.8714767376
286.1437699 0.9030457385
288.1230345 1.980473191
300.1230345 3.161606824
302.1386845 4.167480913
304.1179491 1.308549844
304.1543346 5.776221146
314.1386845 8.561226918
316.1179491 1.81500549
332.1492492 29.16510329

Name: +ve in-silico MS/MS by CFM-ID for ISILEFQFEYPRJE-LSZYVWPRSA-N
ID: ISILEFQFEYPRJE-LSZYVWPRSA-N
Comment: Energy2
Num peaks: 31
15.02292652 3.044303401
27.02292652 1.346303547
39.02292652 1.142775399
41.00219107 2.60941398
42.03382555 1.465107037
43.01784114 2.302089881
44.04947561 4.896386799
46.06512568 2.31854167
49.00727645 1.215439107
56.04947561 2.030276734
232.0968197 1.775167322
244.0968197 1.719089947
244.1332052 1.259382102
246.1124698 1.740420079
256.0968197 1.3749329
258.1124698 1.579416513
259.0964854 1.167554635
272.1281199 2.306144001
274.1073844 1.341787672
275.0914 2.173426622
276.1230345 1.273611744
286.1073844 1.588186004
288.1230345 3.464712813
289.1070501 1.19404033
300.1230345 1.521550414
301.1070501 1.598945532
302.1386845 1.372081349
304.1179491 1.391398437
304.1543346 1.088791595
314.1386845 2.827236368
316.1179491 2.552242231

Name: +ve in-silico MS/MS by CFM-ID for QAHZAHIPKNLGAS-INKHSBHDSA-N
ID: QAHZAHIPKNLGAS-INKHSBHDSA-N
Comment: Energy0
Num peaks: 6
282.1124698 5.992581599
284.1281199 3.625144036
300.1230345 5.819043843
302.1386845 4.306180926
314.1386845 37.95940228
332.1492492 30.5546233

Name: +ve in-silico MS/MS by CFM-ID for QAHZAHIPKNLGAS-INKHSBHDSA-N
ID: QAHZAHIPKNLGAS-INKHSBHDSA-N
Comment: Energy1
Num peaks: 20
160.0756904 1.059470596
162.0913404 1.848892442
164.1069905 2.644994796
182.1175552 2.561674084
228.0655196 1.115446051
254.0811697 2.504616339
256.0968197 1.176548006
258.1124698 1.235909628
268.1332052 1.486316755
270.1488553 1.698285655
272.0917343 1.142081187
282.1124698 5.672028183
284.1281199 6.194151617
286.1437699 5.677760601
288.1230345 2.799557995
298.1073844 1.399659543
300.1230345 2.779644318
302.1386845 1.528312119
314.1386845 28.34728865
332.1492492 7.96145797

Name: +ve in-silico MS/MS by CFM-ID for QAHZAHIPKNLGAS-INKHSBHDSA-N
ID: QAHZAHIPKNLGAS-INKHSBHDSA-N
Comment: Energy2
Num peaks: 31
53.03857658 2.409626434
160.0756904 1.97347923
165.0546206 0.9254092063
214.086255 0.9952638957
216.1019051 0.9642974716
226.086255 1.432757515
228.1019051 1.914429947
230.1175552 1.186872333
240.1019051 4.201224487
242.0811697 1.369138191
242.1175552 3.79286092
244.0968197 2.859879068
244.1332052 1.148853699
246.1124698 0.9987124424
254.1175552 1.428257
256.0968197 5.487375608
258.1124698 7.445282823
260.0917343 1.376176903
260.1281199 1.795431027
268.0968197 1.862882867
268.1332052 1.691811803
270.1124698 5.857945005
272.0917343 2.471951006
282.1124698 2.39383147
284.1281199 3.294852653
286.1073844 1.651932218
286.1437699 1.648200497
288.1230345 2.609543182
298.1073844 1.904371172
300.1230345 0.9824567985
316.1179491 1.006594396

Name: +ve in-silico MS/MS by CFM-ID for AOCCRKXUBBAOQI-SFHVURJKSA-N
ID: AOCCRKXUBBAOQI-SFHVURJKSA-N
Comment: Energy0
Num peaks: 6
55.05422664 4.820663176
270.0760843 5.622779243
272.0917343 5.008309489
282.1124698 4.293390823
296.1281199 6.138191314
314.1386845 56.60569328

Name: +ve in-silico MS/MS by CFM-ID for AOCCRKXUBBAOQI-SFHVURJKSA-N
ID: AOCCRKXUBBAOQI-SFHVURJKSA-N
Comment: Energy1
Num peaks: 25
39.02292652 2.104881824
55.05422664 11.95447657
57.06987671 1.002007227
69.06987671 6.542255059
81.06987671 1.143383606
111.0804414 1.843420677
113.0960915 2.649745698
115.1117415 0.9052470977
148.0393049 3.275695873
162.0549549 4.123937993
172.0393049 5.332061165
174.0549549 8.290006936
200.0342195 1.121405167
244.0604342 1.030980942
258.0760843 5.433749779
260.1281199 1.069798689
270.0760843 1.418865898
272.0917343 0.8772157127
274.1073844 1.088882015
282.1124698 3.169235849
284.1281199 1.929183147
286.1437699 3.14821184
296.1281199 1.641744938
298.1073844 2.673063972
314.1386845 6.877656312

Name: +ve in-silico MS/MS by CFM-ID for AOCCRKXUBBAOQI-SFHVURJKSA-N
ID: AOCCRKXUBBAOQI-SFHVURJKSA-N
Comment: Energy2
Num peaks: 31
39.02292652 2.918876327
41.03857658 2.083056329
53.00219107 0.7560095935
53.03857658 0.9530300228
55.01784114 0.7948630394
55.05422664 22.63846485
57.06987671 5.201668155
69.0334912 0.7120079373
69.06987671 1.571606399
83.08552677 0.9603178614
123.0440559 0.8520706129
135.0440559 0.8426390554
146.0236548 1.261891004
148.0393049 5.68995914
150.0549549 1.983527584
170.0236548 0.7196766494
172.0393049 2.909091179
174.0549549 1.697886255
200.0342195 1.270449811
202.0498695 2.04718248
206.0811697 0.8938541538
214.0498695 0.8183822074
228.0655196 3.173310323
230.0447842 0.7939455946
230.0811697 0.903088824
238.086255 1.048798964
243.1015708 0.7895337358
258.0760843 1.975273644
268.0968197 1.336077959
270.1124698 0.9413470856
298.1073844 1.343299305

Name: +ve in-silico MS/MS by CFM-ID for LBRUFSNOGWAARZ-ZWKOTPCHSA-N
ID: LBRUFSNOGWAARZ-ZWKOTPCHSA-N
Comment: Energy0
Num peaks: 6
282.1124698 1.499431895
284.0917343 1.285473198
286.1073844 2.586503311
296.1281199 5.695857013
298.1073844 1.089894728
314.1386845 75.19021468

Name: +ve in-silico MS/MS by CFM-ID for LBRUFSNOGWAARZ-ZWKOTPCHSA-N
ID: LBRUFSNOGWAARZ-ZWKOTPCHSA-N
Comment: Energy1
Num peaks: 20
41.00219107 1.680981935
44.04947561 3.300529716
123.0440559 2.649131723
137.0597059 2.123316229
147.0440559 2.29217329
149.0597059 2.542774583
164.070605 1.72269644
166.086255 3.577058515
176.070605 1.709517208
190.086255 1.611248547
192.1019051 3.437561396
270.1124698 1.942320796
282.1124698 2.811623454
284.1281199 3.126801827
286.1073844 1.201964756
286.1437699 4.631313002
288.1230345 1.546164803
296.1281199 8.727375362
298.1073844 1.334047464
314.1386845 28.05088154

Name: +ve in-silico MS/MS by CFM-ID for LBRUFSNOGWAARZ-ZWKOTPCHSA-N
ID: LBRUFSNOGWAARZ-ZWKOTPCHSA-N
Comment: Energy2
Num peaks: 31
15.02292652 2.284107216
30.03382555 1.248269711
42.03382555 1.983268559
44.04947561 1.56728817
56.04947561 5.589070402
58.06512568 2.378412372
110.0600403 4.547741675
112.0756904 1.564509061
114.0913404 1.369099892
150.0913404 1.133320311
164.070605 1.123009695
176.070605 1.314513571
188.070605 0.9456510618
199.075356 3.781022514
201.0910061 1.997530264
214.086255 1.713125381
228.1019051 1.728119053
229.0859207 3.240654326
240.1019051 3.232128221
242.1175552 1.765799228
243.1015708 0.9565258066
254.1175552 3.220094658
268.0968197 1.060003126
270.1124698 1.774087544
280.0968197 1.140321693
282.1124698 1.028105068
284.1281199 1.380814227
286.1073844 1.668229376
288.1230345 1.719450384
296.1281199 1.581338319
298.1073844 2.007963926

Name: +ve in-silico MS/MS by CFM-ID for ZPNYHQZRGWFLST-ZDUSSCGKSA-N
ID: ZPNYHQZRGWFLST-ZDUSSCGKSA-N
Comment: Energy0
Num peaks: 6
133.0647913 1.435363626
135.0804414 6.31255108
203.0702706 1.430535939
269.0808353 1.730236486
279.1015708 5.973053343
297.1121354 70.52476803

Name: +ve in-silico MS/MS by CFM-ID for ZPNYHQZRGWFLST-ZDUSSCGKSA-N
ID: ZPNYHQZRGWFLST-ZDUSSCGKSA-N
Comment: Energy1
Num peaks: 22
39.02292652 0.9403031825
41.03857658 1.120995473
95.04914126 0.9947659189
105.0334912 2.728176926
107.0491413 1.002083712
131.0491413 2.219713979
133.0647913 4.499804577
135.0804414 7.257685735
201.0546206 1.316056622
203.0702706 2.970216657
251.0702706 1.003681593
253.0859207 1.60370156
253.1223062 1.119685141
255.1015708 1.57459363
267.0651853 1.72924925
267.1015708 1.984715483
269.0808353 2.596887932
269.1172208 3.210858245
271.0964854 1.246826914
279.1015708 8.433403052
281.0808353 2.135653193
297.1121354 28.82499635

Name: +ve in-silico MS/MS by CFM-ID for ZPNYHQZRGWFLST-ZDUSSCGKSA-N
ID: ZPNYHQZRGWFLST-ZDUSSCGKSA-N
Comment: Energy2
Num peaks: 31
39.02292652 2.534218787
41.03857658 1.574191442
49.00727645 1.086315757
51.02292652 1.462313703
79.01784114 1.078828767
103.0542266 3.066478263
105.0334912 11.22710929
105.0698767 2.042943164
107.0491413 2.403484873
107.0855268 1.090120367
115.0542266 2.626277568
117.0334912 1.780762239
117.0698767 1.548355013
119.0855268 1.8610424
121.0284058 6.632034518
123.0440559 1.068198102
127.075356 0.8623732991
133.0647913 1.206553662
143.0491413 3.051509567
147.0804414 1.8129718
155.0491413 2.83841951
173.0233204 1.099321157
201.0546206 1.445625664
251.1066561 1.534199182
253.0859207 1.320913733
255.1015708 1.04958892
261.0910061 1.573160599
269.1172208 1.282208916
271.0964854 1.206099171
279.1015708 1.83843621
281.0808353 3.124780542

Name: +ve in-silico MS/MS by CFM-ID for FXRJGVXSWOZORB-LLXPTAGJSA-N
ID: FXRJGVXSWOZORB-LLXPTAGJSA-N
Comment: Energy0
Num peaks: 6
264.1019051 5.466565746
266.1175552 3.242812991
282.1124698 5.06887864
284.1281199 3.967725633
296.1281199 38.7060069
314.1386845 30.26061747

Name: +ve in-silico MS/MS by CFM-ID for FXRJGVXSWOZORB-LLXPTAGJSA-N
ID: FXRJGVXSWOZORB-LLXPTAGJSA-N
Comment: Energy1
Num peaks: 21
150.0913404 1.455764918
162.0913404 1.039162669
164.1069905 1.462640418
226.086255 2.846231925
228.0655196 0.9202119953
228.1019051 2.038904084
236.070605 3.217198053
238.086255 1.991366575
240.0655196 1.919449936
240.1019051 1.44494388
242.0811697 2.951001639
244.0968197 1.734813933
254.0811697 1.386121873
264.1019051 4.827859757
266.1175552 5.244083793
268.1332052 7.30399216
270.1124698 1.144389039
282.1124698 2.494562497
284.1281199 2.824616663
296.1281199 25.41905825
314.1386845 7.177254646

Name: +ve in-silico MS/MS by CFM-ID for FXRJGVXSWOZORB-LLXPTAGJSA-N
ID: FXRJGVXSWOZORB-LLXPTAGJSA-N
Comment: Energy2
Num peaks: 31
41.03857658 1.616721962
53.03857658 1.317392202
78.03382555 1.628920498
80.04947561 1.307095512
104.0494756 1.676371254
125.0597059 1.515533727
172.0756904 1.21321123
198.0913404 4.090214484
200.070605 1.724237403
202.0498695 2.296774072
208.0756904 1.90048687
210.0913404 1.93750021
214.086255 5.586628998
216.1019051 1.312880043
222.0913404 1.443485661
224.070605 1.704726036
224.1069905 1.382947149
226.086255 5.275563922
228.1019051 1.630645362
238.086255 3.505973039
240.1019051 2.940967965
242.0811697 2.045986736
242.1175552 1.584274617
250.1226406 1.305241331
252.1019051 1.849560957
254.0811697 1.794370723
264.1019051 1.450848263
266.1175552 2.620119471
268.0968197 1.3218548
268.1332052 1.737357421
270.1124698 2.844217856

Name: +ve in-silico MS/MS by CFM-ID for QWFRRFLKWRIKSZ-GEEKYZPCSA-N
ID: QWFRRFLKWRIKSZ-GEEKYZPCSA-N
Comment: Energy0
Num peaks: 6
233.0960915 5.998185632
237.0910061 2.687938637
251.1066561 11.18809501
261.0910061 4.412058332
279.1015708 25.61516638
297.1121354 37.84176283

Name: +ve in-silico MS/MS by CFM-ID for QWFRRFLKWRIKSZ-GEEKYZPCSA-N
ID: QWFRRFLKWRIKSZ-GEEKYZPCSA-N
Comment: Energy1
Num peaks: 12
91.05422664 3.275485815
205.1011768 6.740201136
207.1168269 1.742747014
231.0804414 2.597107054
233.0960915 10.01202825
235.1117415 2.80654415
237.0910061 2.114531368
251.1066561 14.20613586
253.1223062 2.402935887
261.0910061 6.344665166
279.1015708 17.78849466
297.1121354 11.12785287

Name: +ve in-silico MS/MS by CFM-ID for QWFRRFLKWRIKSZ-GEEKYZPCSA-N
ID: QWFRRFLKWRIKSZ-GEEKYZPCSA-N
Comment: Energy2
Num peaks: 16
91.05422664 6.017199734
103.0542266 2.536461146
147.0440559 2.007791127
161.0597059 1.748977962
173.0597059 4.240503935
191.0855268 2.49465932
193.1011768 6.104732093
205.1011768 23.65350832
207.1168269 3.185127116
233.0960915 13.2942141
235.1117415 3.145973839
237.0910061 3.831151488
251.1066561 2.829249318
261.0910061 1.768308509
279.1015708 1.891470567
281.0808353 1.592102598

Name: +ve in-silico MS/MS by CFM-ID for WINSPNLWSPVUAI-GFCCVEGCSA-N
ID: WINSPNLWSPVUAI-GFCCVEGCSA-N
Comment: Energy0
Num peaks: 6
151.075356 1.935546563
164.070605 1.7745108
282.1124698 2.987658067
285.1121354 3.136571305
297.1121354 3.440677813
314.1386845 76.10731806

Name: +ve in-silico MS/MS by CFM-ID for WINSPNLWSPVUAI-GFCCVEGCSA-N
ID: WINSPNLWSPVUAI-GFCCVEGCSA-N
Comment: Energy1
Num peaks: 19
44.04947561 1.361307076
137.0597059 1.76233485
151.075356 1.567790084
164.070605 1.263330394
178.086255 2.708033711
254.1175552 2.136246762
256.1332052 1.015829075
268.1332052 1.187860626
269.0808353 2.01474065
270.1124698 3.227801763
271.0964854 2.747695245
282.1124698 4.571576308
284.1281199 5.699521236
285.1121354 2.535903701
286.1437699 7.010134363
296.1281199 1.050287008
297.1121354 10.0800642
298.1073844 2.088765817
314.1386845 26.22190497

Name: +ve in-silico MS/MS by CFM-ID for WINSPNLWSPVUAI-GFCCVEGCSA-N
ID: WINSPNLWSPVUAI-GFCCVEGCSA-N
Comment: Energy2
Num peaks: 31
49.00727645 2.026174851
104.0494756 1.606005445
106.0651257 1.265573781
121.0647913 1.53349787
123.0440559 1.375356056
135.0440559 1.343873605
137.0597059 2.696948181
168.0807757 1.170085286
210.0549549 1.857095701
214.086255 1.689302763
224.1069905 2.255213078
226.086255 2.740069539
226.1226406 1.459390749
228.1019051 1.78731149
236.070605 1.451092166
238.086255 1.03096811
240.1019051 2.931122385
242.1175552 3.526324978
252.1019051 1.230202422
254.1175552 4.980723898
258.1124698 1.354821928
267.1015708 1.026324112
268.0968197 3.051255821
268.1332052 2.470294479
269.0808353 1.048665121
270.1124698 3.791798724
282.1124698 1.717672339
285.1121354 1.694621407
286.1437699 1.181807073
296.1281199 1.358308544
298.1073844 2.177852995

Name: +ve in-silico MS/MS by CFM-ID for XHXKHSUJQVCHTA-NWVCDLTISA-N
ID: XHXKHSUJQVCHTA-NWVCDLTISA-N
Comment: Energy0
Num peaks: 6
284.1281199 0.852209208
300.1230345 4.924818056
302.1386845 7.913348276
304.1543346 1.913419763
316.1179491 0.9471638919
332.1492492 76.73446162

Name: +ve in-silico MS/MS by CFM-ID for XHXKHSUJQVCHTA-NWVCDLTISA-N
ID: XHXKHSUJQVCHTA-NWVCDLTISA-N
Comment: Energy1
Num peaks: 19
151.0389705 0.908650967
168.1019051 1.853972224
178.086255 1.212557916
180.1019051 3.853087272
182.1175552 8.717304261
230.0811697 8.083155371
232.0968197 4.987005634
236.1281199 1.101051139
244.0968197 0.8973377729
272.0917343 3.086616597
284.1281199 1.23578611
286.1437699 1.080458724
288.1230345 1.614802595
300.1230345 4.501422981
302.1386845 4.508471486
304.1543346 1.128012013
314.1386845 3.678174074
316.1179491 1.589558259
332.1492492 26.24976114

Name: +ve in-silico MS/MS by CFM-ID for XHXKHSUJQVCHTA-NWVCDLTISA-N
ID: XHXKHSUJQVCHTA-NWVCDLTISA-N
Comment: Energy2
Num peaks: 31
43.01784114 3.116825121
148.0756904 1.498396094
157.0859207 1.031118487
200.070605 1.1069479
202.086255 2.386296761
204.1019051 1.178243794
214.086255 1.266864176
226.086255 2.036006166
228.1019051 2.703024823
230.0811697 4.789615876
230.1175552 2.303947566
240.1019051 1.555031855
242.0811697 1.425459225
242.1175552 2.367787763
244.0968197 5.277148166
244.1332052 1.707375779
246.1124698 1.768211232
254.1175552 3.07893001
258.1124698 2.918338272
260.1281199 1.661335545
270.1124698 3.14926858
272.1281199 2.599739751
284.1281199 1.67277143
286.1073844 2.673583141
286.1437699 2.110804201
288.1230345 5.057467208
300.1230345 1.536135863
302.1386845 1.93271695
304.1543346 0.9815459803
314.1386845 0.9909428882
316.1179491 1.584119238

Name: +ve in-silico MS/MS by CFM-ID for IUBHYAMIHZYNMV-DUQPFJRNSA-N
ID: IUBHYAMIHZYNMV-DUQPFJRNSA-N
Comment: Energy0
Num peaks: 6
284.1281199 1.626016026
300.1230345 2.364853022
302.1386845 7.385244634
314.1386845 3.838702437
316.1179491 1.516669914
332.1492492 67.86309474

Name: +ve in-silico MS/MS by CFM-ID for IUBHYAMIHZYNMV-DUQPFJRNSA-N
ID: IUBHYAMIHZYNMV-DUQPFJRNSA-N
Comment: Energy1
Num peaks: 31
80.04947561 4.15322743
82.06512568 1.707542179
94.06512568 1.441756234
96.08077574 1.323246504
135.0440559 2.001606358
136.0756904 1.075285553
138.0913404 2.657202832
140.1069905 0.7606612881
162.0913404 0.7947807338
164.1069905 2.273550975
166.1226406 1.870150492
182.1175552 0.9186438469
191.0338851 1.419567575
193.0495352 0.8418673279
195.0651853 0.7373778047
216.1019051 0.8739636564
242.1175552 0.8754384554
256.1332052 0.9197295185
258.1124698 0.8742940051
272.1281199 1.304683861
284.1281199 5.18904524
286.1073844 1.069093201
286.1437699 8.288265271
288.1230345 2.112375121
288.15942 0.8839979694
300.1230345 2.423049729
302.1386845 11.09421113
304.1543346 1.338568938
314.1386845 5.76779568
316.1179491 1.186827734
332.1492492 9.931635337

Name: +ve in-silico MS/MS by CFM-ID for IUBHYAMIHZYNMV-DUQPFJRNSA-N
ID: IUBHYAMIHZYNMV-DUQPFJRNSA-N
Comment: Energy2
Num peaks: 31
15.02292652 0.977306367
45.0334912 1.673632511
53.03857658 1.003585894
57.0334912 0.949171392
79.01784114 1.538580146
80.04947561 5.983217225
82.06512568 2.564285228
84.08077574 0.8398369353
93.0334912 1.87671964
94.06512568 8.443844872
96.08077574 2.310902286
104.0494756 1.969404216
106.0651257 1.410367517
108.0807757 3.475533403
110.0964258 0.9778318054
120.0443902 2.20160485
124.0756904 0.9826470627
134.0600403 1.635942423
135.0440559 0.973495849
136.0756904 3.460836595
138.0913404 2.805835061
140.1069905 1.530918444
164.1069905 1.016534088
256.1332052 0.9068868781
258.1124698 0.8753918828
272.1281199 1.365275805
273.1121354 1.901898866
286.1437699 1.416950168
288.1230345 1.689174953
314.1386845 0.9187679677
316.1179491 1.014765737

Name: +ve in-silico MS/MS by CFM-ID for SYGLXKHSDQIUFZ-LIRZEXBASA-N
ID: SYGLXKHSDQIUFZ-LIRZEXBASA-N
Comment: Energy0
Num peaks: 6
43.01784114 2.202702011
272.1281199 15.73029084
290.1386845 17.61475099
302.1386845 3.598114736
314.1386845 5.461128583
332.1492492 38.20462409

Name: +ve in-silico MS/MS by CFM-ID for SYGLXKHSDQIUFZ-LIRZEXBASA-N
ID: SYGLXKHSDQIUFZ-LIRZEXBASA-N
Comment: Energy1
Num peaks: 24
43.01784114 2.626646922
61.02840582 0.9904968881
73.02840582 0.7558753151
97.02840582 1.262230905
99.04405588 1.745637916
200.070605 1.015981199
202.086255 0.913250803
210.1124698 0.8524556263
216.1019051 1.105518579
230.0811697 0.8644752407
242.1175552 3.419309611
244.1332052 3.2871333
254.1175552 1.054508072
258.1124698 0.8431149562
260.1281199 6.1611456
270.1124698 1.344697375
272.1281199 14.75155069
286.1437699 0.9200587667
290.1386845 15.54559231
300.1230345 1.425614649
302.1386845 3.753756698
304.1543346 1.076151616
314.1386845 4.147091373
332.1492492 10.7912153

Name: +ve in-silico MS/MS by CFM-ID for SYGLXKHSDQIUFZ-LIRZEXBASA-N
ID: SYGLXKHSDQIUFZ-LIRZEXBASA-N
Comment: Energy2
Num peaks: 31
43.01784114 3.071617525
43.05422664 0.9925154602
61.02840582 1.183751994
123.0440559 1.209652211
125.0597059 1.624557381
127.075356 1.383429393
156.0807757 1.106437089
168.0807757 0.846316156
172.0756904 1.591846803
184.0756904 3.507756228
186.0913404 4.190174602
200.070605 7.770929526
202.086255 6.415597374
204.1019051 1.94098805
206.1175552 0.9260354892
214.086255 2.93355668
216.1019051 2.591352843
226.1226406 2.154193094
228.1019051 0.8496608921
230.0811697 5.086586407
230.1175552 1.120364038
232.0968197 2.71033409
242.1175552 3.835285897
244.0968197 1.947047948
244.1332052 2.411890924
246.1124698 0.968387525
254.1175552 0.8580135579
258.1124698 1.943744321
260.1281199 3.707874443
272.1281199 3.214092053
316.1179491 0.9380932265

Name: +ve in-silico MS/MS by CFM-ID for QVRYUUYYIWAQHV-DHPVUTNOSA-N
ID: QVRYUUYYIWAQHV-DHPVUTNOSA-N
Comment: Energy0
Num peaks: 13
105.0334912 6.372173226
107.0491413 3.664024713
135.0440559 6.340684331
137.0597059 3.579509609
149.0597059 1.432509847
159.0440559 1.638322396
161.0597059 1.743699831
173.0597059 1.603777368
189.0546206 1.508328485
191.0702706 1.722962381
269.1172208 1.748902103
279.1015708 8.303465529
297.1121354 40.47875373

Name: +ve in-silico MS/MS by CFM-ID for QVRYUUYYIWAQHV-DHPVUTNOSA-N
ID: QVRYUUYYIWAQHV-DHPVUTNOSA-N
Comment: Energy1
Num peaks: 29
105.0334912 9.799838313
107.0491413 4.636605724
109.0647913 0.9942277519
117.0334912 0.9797564085
119.0491413 3.995850673
121.0647913 2.321829219
123.0440559 1.456841447
135.0440559 8.921029682
137.0597059 3.695435891
141.0334912 1.569564914
147.0440559 2.419284259
149.0597059 3.697477442
151.075356 1.25717698
159.0440559 2.666917214
161.0597059 0.9754688531
171.0440559 2.191706085
173.0597059 2.185230688
177.0546206 1.770666809
189.0546206 1.985756647
191.0702706 0.8468530423
201.0546206 0.8469574132
203.0702706 1.614681172
253.0859207 1.369917533
255.1015708 0.8521558253
265.0859207 1.909402344
267.1015708 2.442163208
269.1172208 2.783885979
279.1015708 3.078228947
297.1121354 7.4874115

Name: +ve in-silico MS/MS by CFM-ID for QVRYUUYYIWAQHV-DHPVUTNOSA-N
ID: QVRYUUYYIWAQHV-DHPVUTNOSA-N
Comment: Energy2
Num peaks: 31
49.00727645 2.039057838
51.02292652 1.567155666
65.03857658 2.616944226
75.02292652 2.473961886
77.03857658 4.058071624
79.01784114 1.268285988
79.05422664 2.270505063
89.03857658 1.397976342
91.05422664 2.315055513
105.0334912 8.410087508
107.0491413 4.416439123
117.0334912 3.83807383
119.0491413 4.896168086
121.0284058 0.9291417965
123.0440559 2.617592654
135.0440559 6.94727307
137.0597059 1.58681806
141.0334912 1.963865954
143.0491413 1.171516815
147.0440559 0.9240942602
149.0597059 2.512992439
171.0440559 1.612727219
173.0597059 1.380305119
201.0546206 1.154310246
223.075356 0.9198220988
225.0910061 0.8557168553
251.0702706 1.124063535
265.0859207 1.532177239
267.1015708 1.647041301
279.1015708 1.236038158
281.0808353 1.347274907

Name: +ve in-silico MS/MS by CFM-ID for VZHXBKQYSPGZHZ-UHFFFAOYSA-N
ID: VZHXBKQYSPGZHZ-UHFFFAOYSA-N
Comment: Energy0
Num peaks: 6
107.0491413 3.230395035
189.0546206 7.554976836
191.0702706 1.884045488
265.0859207 7.425166962
267.1015708 1.962361711
297.1121354 67.60287383

Name: +ve in-silico MS/MS by CFM-ID for VZHXBKQYSPGZHZ-UHFFFAOYSA-N
ID: VZHXBKQYSPGZHZ-UHFFFAOYSA-N
Comment: Energy1
Num peaks: 17
49.00727645 1.186744505
51.02292652 1.560554162
107.0491413 11.5816289
109.0647913 6.543760273
189.0546206 4.316512029
191.0702706 1.315110966
203.0702706 1.965100707
229.0859207 1.263800636
239.0702706 1.5202956
253.0859207 2.322481944
265.0859207 8.928993518
267.1015708 1.323545032
269.0808353 1.620343229
269.1172208 4.183139601
271.0964854 2.059469468
281.0808353 1.267458691
297.1121354 27.9826213

Name: +ve in-silico MS/MS by CFM-ID for VZHXBKQYSPGZHZ-UHFFFAOYSA-N
ID: VZHXBKQYSPGZHZ-UHFFFAOYSA-N
Comment: Energy2
Num peaks: 31
39.02292652 1.227585288
49.00727645 3.60302838
51.02292652 2.473973964
63.02292652 1.564580889
65.03857658 1.848489128
73.00727645 1.585719192
93.0334912 1.24071209
101.0385766 1.138505609
107.0491413 1.325413617
119.0127558 3.845177204
121.0284058 2.036436004
121.0647913 1.244737981
133.0284058 4.177498099
149.0597059 1.689893791
159.0440559 3.781577615
167.0127558 1.614528764
175.0389705 3.310710129
189.0546206 1.159845066
195.0440559 3.124922064
197.0597059 1.630031505
209.0597059 1.510465192
213.0546206 1.408270331
221.0597059 1.374915163
223.075356 1.196085783
225.0546206 1.23485736
227.0702706 1.137964372
235.075356 1.927008258
251.0702706 2.932475812
253.0859207 1.388445329
265.0859207 1.671815329
271.0964854 1.536239958

Name: +ve in-silico MS/MS by CFM-ID for KYVJVURXKAZJRK-GFCCVEGCSA-N
ID: KYVJVURXKAZJRK-GFCCVEGCSA-N
Comment: Energy0
Num peaks: 6
137.0597059 1.940781809
178.086255 1.762220302
282.1124698 2.948891
285.1121354 3.135179169
297.1121354 3.458011891
314.1386845 76.06123437

Name: +ve in-silico MS/MS by CFM-ID for KYVJVURXKAZJRK-GFCCVEGCSA-N
ID: KYVJVURXKAZJRK-GFCCVEGCSA-N
Comment: Energy1
Num peaks: 18
44.04947561 1.430353492
123.0440559 1.225569509
137.0597059 1.658342855
178.086255 1.334710915
192.1019051 2.942558167
254.1175552 1.972434922
256.1332052 1.039212457
269.0808353 2.24882873
270.1124698 3.290831707
271.0964854 2.915384308
282.1124698 4.778709406
284.1281199 4.865446751
285.1121354 2.662757355
286.1437699 4.905691587
296.1281199 1.123505308
297.1121354 11.6573808
298.1073844 2.185984859
314.1386845 28.19938617

Name: +ve in-silico MS/MS by CFM-ID for KYVJVURXKAZJRK-GFCCVEGCSA-N
ID: KYVJVURXKAZJRK-GFCCVEGCSA-N
Comment: Energy2
Num peaks: 31
15.02292652 0.9465105504
49.00727645 2.018082244
104.0494756 1.87762929
106.0651257 1.442807061
123.0440559 1.935884645
135.0440559 1.146529231
137.0597059 1.218943313
149.0597059 0.931661901
154.0651257 1.486294781
168.0807757 1.249186116
196.0756904 1.3457227
210.0913404 1.461865396
214.086255 0.9947189251
222.0549549 2.275642343
224.070605 2.245620087
225.0910061 1.399323822
226.086255 3.110434939
228.1019051 4.683895502
238.086255 3.139964814
240.1019051 6.07320255
242.1175552 2.102540279
250.086255 1.039375333
252.1019051 1.689188952
254.1175552 2.511695681
268.0968197 2.951402322
270.1124698 2.419324469
282.1124698 1.868143898
285.1121354 1.769477828
286.1437699 1.025359145
296.1281199 0.9770676784
298.1073844 2.121486512

Name: +ve in-silico MS/MS by CFM-ID for YEIGSYFTXGPBIB-DOPJRALCSA-N
ID: YEIGSYFTXGPBIB-DOPJRALCSA-N
Comment: Energy0
Num peaks: 6
43.01784114 2.280876799
252.1019051 2.027801235
254.1175552 13.55016499
272.1281199 19.92837751
284.1281199 3.368451752
314.1386845 41.74057384

Name: +ve in-silico MS/MS by CFM-ID for YEIGSYFTXGPBIB-DOPJRALCSA-N
ID: YEIGSYFTXGPBIB-DOPJRALCSA-N
Comment: Energy1
Num peaks: 16
43.01784114 2.28918095
200.070605 1.832356274
202.086255 1.894729554
214.086255 2.890466538
216.1019051 1.65159537
224.1069905 1.581348339
226.086255 3.250660505
226.1226406 5.320175434
228.1019051 3.067228972
242.1175552 5.758637247
252.1019051 2.542631458
254.1175552 21.21208282
272.1281199 14.95015445
284.1281199 1.760671003
296.1281199 1.810158423
314.1386845 9.108510326

Name: +ve in-silico MS/MS by CFM-ID for YEIGSYFTXGPBIB-DOPJRALCSA-N
ID: YEIGSYFTXGPBIB-DOPJRALCSA-N
Comment: Energy2
Num peaks: 31
43.01784114 1.385861202
49.00727645 1.261236668
156.0807757 1.268301221
166.0651257 1.578189471
168.0807757 3.809329059
170.0964258 3.616885196
180.0807757 3.43566692
182.0964258 2.820506464
186.0913404 4.586786325
188.1069905 1.297978901
194.0964258 1.93448792
196.1120759 1.738631169
198.0913404 2.811286566
200.070605 2.943458096
202.086255 1.169175899
208.1120759 1.959729885
210.0549549 1.367693437
212.070605 1.780188558
212.1069905 2.138047041
214.086255 3.446117877
216.1019051 2.436255204
224.070605 1.551803431
224.1069905 3.327364737
226.086255 4.604175731
226.1226406 1.445894667
228.1019051 3.02174889
230.1175552 1.387322225
240.1019051 1.838720911
242.1175552 4.236332493
254.1175552 1.804121094
298.1073844 1.132528953

Name: +ve in-silico MS/MS by CFM-ID for HKTYWBZUTFHGKL-MSOLQXFVSA-N
ID: HKTYWBZUTFHGKL-MSOLQXFVSA-N
Comment: Energy0
Num peaks: 6
234.1124698 2.507991897
274.1073844 2.226906448
276.1230345 4.904773083
280.1543346 4.766822277
314.1386845 10.47180474
332.1492492 56.70797159

Name: +ve in-silico MS/MS by CFM-ID for HKTYWBZUTFHGKL-MSOLQXFVSA-N
ID: HKTYWBZUTFHGKL-MSOLQXFVSA-N
Comment: Energy1
Num peaks: 31
27.02292652 0.8196931668
39.02292652 3.938577182
53.00219107 7.074970152
55.01784114 10.68831394
57.0334912 16.08979252
59.04914126 1.069803021
69.0334912 1.039056688
73.06479133 0.9475517385
75.08044139 0.8973871708
125.0233204 2.313463855
127.0389705 1.161024485
129.0546206 0.8866750039
146.0600403 1.807109991
148.0756904 1.123422643
172.0756904 0.8448262326
174.0913404 1.892554048
176.1069905 3.607960153
177.0182351 0.8359658692
178.1226406 2.072478836
180.1382906 0.9087112005
256.0968197 2.337254541
258.1124698 1.50908054
260.1281199 1.205123793
262.1437699 1.794013953
272.0917343 1.891485046
274.1073844 0.8992733848
278.1386845 1.164532205
300.1230345 1.285205073
304.1543346 2.415084693
314.1386845 2.058095002
332.1492492 2.896586997

Name: +ve in-silico MS/MS by CFM-ID for HKTYWBZUTFHGKL-MSOLQXFVSA-N
ID: HKTYWBZUTFHGKL-MSOLQXFVSA-N
Comment: Energy2
Num peaks: 31
41.03857658 1.012917277
67.01784114 1.079201199
67.05422664 1.126726491
69.0334912 1.67291727
94.06512568 1.143662861
120.0807757 0.9596023072
122.0964258 1.95589565
146.0600403 1.895757296
148.0756904 5.162532446
150.0913404 2.689595989
152.1069905 0.9554927772
158.0600403 1.229455864
160.0756904 5.669806868
162.0913404 5.514426398
164.1069905 1.056702478
174.0913404 2.485984447
176.1069905 3.770119244
178.1226406 1.010612293
186.0913404 1.329908944
190.1226406 1.449149075
198.0913404 2.1794032
204.1019051 1.111674148
214.086255 3.411552045
216.1019051 2.015600662
232.0968197 1.306873064
234.1124698 2.819234985
274.1073844 1.101750177
296.1281199 1.897761649
300.1230345 0.9920053363
302.1386845 1.256814856
316.1179491 2.366744609

Name: +ve in-silico MS/MS by CFM-ID for MNJDDTIBFQZPQZ-AEFFLSMTSA-N
ID: MNJDDTIBFQZPQZ-AEFFLSMTSA-N
Comment: Energy0
Num peaks: 7
105.0334912 2.842266732
107.0491413 30.60744478
161.0597059 2.201554271
209.0960915 2.108827756
219.0651853 2.281061422
279.1015708 8.842506823
297.1121354 31.29178026

Name: +ve in-silico MS/MS by CFM-ID for MNJDDTIBFQZPQZ-AEFFLSMTSA-N
ID: MNJDDTIBFQZPQZ-AEFFLSMTSA-N
Comment: Energy1
Num peaks: 16
79.05422664 1.744936968
91.05422664 4.870112258
93.06987671 1.928150749
101.0385766 1.729605124
105.0334912 1.919278222
107.0491413 40.32030853
117.0334912 1.648497852
119.0491413 6.110322688
159.0440559 2.127331459
161.0597059 2.769865889
207.0804414 1.509152566
209.0960915 1.435093758
219.0651853 1.907316592
235.075356 1.543948866
279.1015708 3.429607606
297.1121354 6.261316661

Name: +ve in-silico MS/MS by CFM-ID for MNJDDTIBFQZPQZ-AEFFLSMTSA-N
ID: MNJDDTIBFQZPQZ-AEFFLSMTSA-N
Comment: Energy2
Num peaks: 16
39.02292652 1.537431809
49.00727645 6.655211417
51.02292652 5.167644153
53.03857658 1.761781549
63.02292652 8.429155146
65.03857658 3.480832778
79.01784114 1.524216048
79.05422664 5.88030928
91.05422664 8.117277936
101.0385766 4.416982338
105.0334912 9.051369512
107.0491413 16.85129785
117.0334912 2.687390269
129.0334912 1.519769851
131.0491413 1.269828195
207.0804414 2.383971591

Name: +ve in-silico MS/MS by CFM-ID for OJMDEDLCJJPJFR-PZYDCVNFSA-N
ID: OJMDEDLCJJPJFR-PZYDCVNFSA-N
Comment: Energy0
Num peaks: 16
59.01275576 0.7558820385
109.0284058 0.6866618445
183.0440559 0.7149934532
185.0597059 1.164719253
209.0597059 0.7887843247
211.075356 1.28994329
213.0910061 0.6963003447
219.0804414 1.396920787
233.0960915 3.501437063
235.075356 1.978619311
235.1117415 1.055830237
237.0910061 2.534454111
251.1066561 5.471481784
261.0910061 18.14148834
279.1015708 28.56363057
297.1121354 11.31763485

Name: +ve in-silico MS/MS by CFM-ID for OJMDEDLCJJPJFR-PZYDCVNFSA-N
ID: OJMDEDLCJJPJFR-PZYDCVNFSA-N
Comment: Energy1
Num peaks: 31
71.01275576 0.9099031117
83.01275576 1.376973764
107.0127558 2.31237938
109.0284058 1.331662635
127.0542266 1.028232037
141.0698767 1.217198533
151.0542266 1.007351302
153.0698767 1.089656542
167.0855268 1.224214285
183.0440559 2.93552568
185.0597059 1.795104865
187.075356 1.169756961
189.0698767 1.034214964
191.0491413 1.060070463
193.1011768 1.644345167
195.0440559 0.9342538011
199.075356 0.9868386967
205.1011768 2.629961936
209.0597059 3.010994114
211.075356 1.774833696
213.0910061 1.050932094
217.0647913 1.3276636
219.0804414 2.439085014
233.0960915 4.017585183
235.075356 3.594257377
235.1117415 1.802798654
237.0910061 4.743289025
251.1066561 6.658191484
261.0910061 4.113682401
279.1015708 5.697904668
297.1121354 1.820940835

Name: +ve in-silico MS/MS by CFM-ID for OJMDEDLCJJPJFR-PZYDCVNFSA-N
ID: OJMDEDLCJJPJFR-PZYDCVNFSA-N
Comment: Energy2
Num peaks: 31
25.00727645 1.579756549
39.02292652 2.708326208
49.00727645 2.036582862
51.02292652 3.123954568
63.02292652 1.23036133
65.03857658 1.897458402
68.99710569 1.170776449
71.01275576 1.811217055
77.03857658 1.54383123
83.01275576 1.767551867
107.0127558 1.674805469
109.0284058 0.8986122701
115.0542266 1.319967694
127.0542266 4.167928451
139.0542266 1.876422158
141.0698767 3.298718601
151.0542266 2.260676812
153.0698767 5.435452742
167.0855268 2.915709117
177.0698767 1.214788951
179.0855268 4.214536306
183.0440559 1.360016374
185.0597059 1.424874959
189.0698767 1.001425256
191.0491413 0.8677731947
191.0855268 1.47259339
193.1011768 1.586429466
195.0804414 1.208118232
203.0491413 0.938895053
205.1011768 4.764100481
235.1117415 1.883083556

Name: +ve in-silico MS/MS by CFM-ID for AMABNLPAOLRCOD-CQMSONFYSA-N
ID: AMABNLPAOLRCOD-CQMSONFYSA-N
Comment: Energy0
Num peaks: 9
105.0334912 6.169144284
107.0491413 2.835690294
131.0491413 2.516507385
133.0647913 17.20906907
147.0440559 12.07362116
165.0546206 2.195975406
191.0702706 2.845071155
279.1015708 4.94393979
297.1121354 29.48865602

Name: +ve in-silico MS/MS by CFM-ID for AMABNLPAOLRCOD-CQMSONFYSA-N
ID: AMABNLPAOLRCOD-CQMSONFYSA-N
Comment: Energy1
Num peaks: 15
39.02292652 2.340020494
105.0334912 6.458079016
105.0698767 2.01166789
107.0491413 1.838286686
119.0491413 2.046679752
129.0334912 3.82513829
131.0491413 2.884096604
133.0647913 35.42046389
145.0284058 1.461945485
147.0440559 11.11143369
187.0389705 2.463973928
189.0546206 1.693638751
203.0702706 1.469966886
279.1015708 1.628352203
297.1121354 3.947013251

Name: +ve in-silico MS/MS by CFM-ID for AMABNLPAOLRCOD-CQMSONFYSA-N
ID: AMABNLPAOLRCOD-CQMSONFYSA-N
Comment: Energy2
Num peaks: 28
25.00727645 2.082669657
39.02292652 1.339972572
41.00219107 1.310894812
53.00219107 0.8721922858
65.03857658 0.986134717
75.02292652 1.583731109
77.03857658 2.980602046
79.01784114 1.383446553
79.05422664 2.003455152
89.03857658 2.309901693
91.05422664 2.258696118
101.0385766 2.858856304
103.0542266 1.733579327
105.0334912 18.85102519
105.0698767 4.651481689
107.0491413 3.553873529
115.0542266 0.7686762841
117.0334912 2.638699213
119.0491413 4.533825755
129.0334912 1.960639274
131.0491413 2.217388717
133.0647913 7.441802802
135.0804414 0.7946757341
145.0284058 0.9409834899
147.0440559 5.555341323
179.0702706 0.7637338349
253.0859207 0.9259477069
255.1015708 1.002378386

Name: +ve in-silico MS/MS by CFM-ID for YOFVRVTXKMQUBA-MWDXBVQZSA-N
ID: YOFVRVTXKMQUBA-MWDXBVQZSA-N
Comment: Energy0
Num peaks: 6
288.15942 2.071404279
300.1230345 2.876949266
304.1543346 1.859468499
314.1386845 3.204155865
316.1179491 1.910726046
332.1492492 71.45052055

Name: +ve in-silico MS/MS by CFM-ID for YOFVRVTXKMQUBA-MWDXBVQZSA-N
ID: YOFVRVTXKMQUBA-MWDXBVQZSA-N
Comment: Energy1
Num peaks: 31
80.04947561 4.656704298
82.06512568 2.019656959
84.08077574 0.6785261061
86.0964258 0.8069664899
94.06512568 1.572574591
96.08077574 1.458573825
108.0807757 0.7957248333
123.0440559 1.226769314
135.0440559 3.023683951
137.0597059 2.972920418
138.0913404 2.547401341
140.1069905 0.8387805474
162.0913404 0.7473542661
164.1069905 1.37040649
166.1226406 1.407403101
182.1175552 1.611755141
191.0338851 2.456867321
193.0495352 1.025322121
284.1281199 0.9817847725
286.1073844 0.8372997227
286.1437699 1.435705361
287.0914 0.7523581162
288.1230345 1.928126439
288.15942 3.09624632
300.1230345 3.644345938
301.1070501 0.9733058024
302.1386845 3.419152126
304.1543346 12.37991504
314.1386845 3.407503561
316.1179491 1.57238117
332.1492492 13.33027045

Name: +ve in-silico MS/MS by CFM-ID for YOFVRVTXKMQUBA-MWDXBVQZSA-N
ID: YOFVRVTXKMQUBA-MWDXBVQZSA-N
Comment: Energy2
Num peaks: 31
44.04947561 0.9571008303
49.00727645 0.8441190124
53.03857658 1.040004894
57.0334912 0.8976010561
79.01784114 1.573876308
80.04947561 4.693114546
82.06512568 2.498665853
84.08077574 0.8510890853
93.0334912 1.416805309
94.06512568 8.617874497
96.08077574 2.350193867
100.1120759 0.8246459838
106.0651257 1.870973099
108.0807757 4.239029282
123.0440559 2.438046817
136.0756904 2.770195796
137.0597059 3.533670336
138.0913404 2.852122062
147.0440559 2.026258023
149.0597059 1.571347866
191.0338851 1.299407853
193.0495352 0.961528517
260.1281199 0.8691417539
275.1277855 1.171887964
287.0914 0.9253222816
288.1230345 1.355094606
289.1070501 1.119475928
301.1070501 1.571313432
302.1386845 1.816123315
314.1386845 1.963974859
316.1179491 2.919248293

Name: +ve in-silico MS/MS by CFM-ID for FCQQGLJVNSOMKZ-UHFFFAOYSA-N
ID: FCQQGLJVNSOMKZ-UHFFFAOYSA-N
Comment: Energy0
Num peaks: 6
107.0491413 1.802824313
189.0546206 1.983772955
269.0808353 1.367594684
271.0964854 1.674930125
279.1015708 14.08422418
297.1121354 67.7863828

Name: +ve in-silico MS/MS by CFM-ID for FCQQGLJVNSOMKZ-UHFFFAOYSA-N
ID: FCQQGLJVNSOMKZ-UHFFFAOYSA-N
Comment: Energy1
Num peaks: 16
39.02292652 1.140276665
107.0491413 2.266926665
189.0546206 11.23672861
213.0546206 1.103135545
239.0702706 2.037356056
241.0859207 1.862378383
243.1015708 1.226111075
253.0859207 1.451599208
255.1015708 1.589612719
267.1015708 1.889983312
269.0808353 0.9837632198
269.1172208 4.190521818
271.0964854 1.767439389
279.1015708 13.54900646
281.0808353 1.623582076
297.1121354 32.14644111

Name: +ve in-silico MS/MS by CFM-ID for FCQQGLJVNSOMKZ-UHFFFAOYSA-N
ID: FCQQGLJVNSOMKZ-UHFFFAOYSA-N
Comment: Energy2
Num peaks: 31
39.02292652 2.290054775
41.03857658 0.8595826283
49.00727645 0.8585652703
55.01784114 0.8914658934
55.05422664 0.8744807731
75.02292652 1.075715808
77.03857658 1.683089615
79.01784114 0.9306358186
79.05422664 1.951688057
89.03857658 1.626062172
91.05422664 1.833418228
105.0334912 1.972570863
107.0491413 7.058918449
119.0491413 4.321047804
121.0647913 1.001913119
123.0440559 1.696441769
133.0284058 3.452587483
135.0440559 4.546519374
143.0491413 5.420633799
145.0647913 1.601544936
149.0233204 2.72245142
151.0389705 1.22981919
159.0440559 0.9170033087
161.0597059 1.330784028
163.0389705 2.365119263
173.0597059 4.253658817
189.0546206 7.217030164
251.1066561 2.044466017
253.0859207 0.9554246161
279.1015708 2.31207602
281.0808353 1.817209555

Name: +ve in-silico MS/MS by CFM-ID for SZCHXNLVRKQEGO-XKDXWZMYSA-N
ID: SZCHXNLVRKQEGO-XKDXWZMYSA-N
Comment: Energy0
Num peaks: 6
282.1124698 1.31848014
284.1281199 2.647176948
296.1281199 2.948780019
302.1386845 3.048034046
314.1386845 46.68052872
332.1492492 33.43256188

Name: +ve in-silico MS/MS by CFM-ID for SZCHXNLVRKQEGO-XKDXWZMYSA-N
ID: SZCHXNLVRKQEGO-XKDXWZMYSA-N
Comment: Energy1
Num peaks: 19
55.01784114 1.808801852
59.04914126 1.053622665
61.06479133 1.008005502
226.086255 2.194207473
228.1019051 1.428113099
242.1175552 1.124903697
244.0968197 1.173396979
244.1332052 1.204672503
268.1332052 1.147219044
282.1124698 2.605264056
284.1281199 4.595760334
286.1437699 11.0408821
296.1281199 3.746625045
298.1073844 0.9690371375
300.1230345 1.243127557
302.1386845 3.319510382
304.1543346 1.408241957
314.1386845 31.7552668
332.1492492 8.075223531

Name: +ve in-silico MS/MS by CFM-ID for SZCHXNLVRKQEGO-XKDXWZMYSA-N
ID: SZCHXNLVRKQEGO-XKDXWZMYSA-N
Comment: Energy2
Num peaks: 31
135.0440559 2.064860115
212.1069905 1.960925905
228.1019051 4.676611014
230.1175552 1.44152664
231.0651853 1.602374457
233.0808353 1.538715634
240.1019051 2.538403489
242.1175552 2.29693711
244.0968197 5.13422481
244.1332052 1.434270011
246.1124698 1.302896793
256.0968197 1.525873176
258.1124698 3.262906827
260.0917343 1.464596548
260.1281199 1.753211137
266.1175552 1.435559724
268.0968197 1.55116635
268.1332052 3.411361027
270.1124698 3.614358617
270.1488553 1.206794323
272.0917343 2.040652027
272.1281199 1.242221373
282.1124698 1.63260562
284.1281199 7.220960411
286.1437699 3.537386202
288.1230345 2.159535475
296.1281199 1.755686497
298.1073844 1.747027178
302.1386845 1.194722423
314.1386845 1.463572898
316.1179491 1.397823243

Name: +ve in-silico MS/MS by CFM-ID for DEIODLSEOTZYNU-GORDUTHDSA-N
ID: DEIODLSEOTZYNU-GORDUTHDSA-N
Comment: Energy0
Num peaks: 16
33.0334912 1.1908186
59.01275576 4.122505889
105.0334912 5.396053702
107.0491413 2.703005242
109.0647913 1.386428214
119.0491413 1.29150541
204.0655196 2.428677689
206.0811697 4.135395257
208.0968197 1.980304871
239.1066561 5.991542042
254.1175552 1.329697465
256.1332052 11.01101866
282.1124698 5.046197605
286.1437699 1.514595115
296.1281199 1.883048432
314.1386845 29.5282446

Name: +ve in-silico MS/MS by CFM-ID for DEIODLSEOTZYNU-GORDUTHDSA-N
ID: DEIODLSEOTZYNU-GORDUTHDSA-N
Comment: Energy1
Num peaks: 31
44.0130901 1.24347441
59.01275576 6.705900218
76.03930485 0.9848647653
88.03930485 1.117891326
105.0334912 8.708899544
107.0491413 3.374097314
109.0647913 0.9357701795
117.0334912 0.7879578594
119.0491413 2.596884443
133.0647913 1.488781199
136.0756904 0.837431524
148.0756904 0.739041779
162.0913404 0.9717539746
176.070605 5.601898936
190.0498695 1.503130415
204.0655196 4.273511899
206.0811697 3.110131268
208.0968197 1.23828208
211.075356 1.021429292
220.0968197 0.7428605928
226.1226406 1.399292686
238.1226406 0.9633704309
239.1066561 7.403765485
254.1175552 1.291091295
256.1332052 3.869295484
270.1124698 1.26929623
272.1281199 1.273951257
282.1124698 6.626256021
284.1281199 0.949946353
286.1437699 1.05542666
314.1386845 3.512205833

Name: +ve in-silico MS/MS by CFM-ID for DEIODLSEOTZYNU-GORDUTHDSA-N
ID: DEIODLSEOTZYNU-GORDUTHDSA-N
Comment: Energy2
Num peaks: 31
59.01275576 2.397149657
77.03857658 1.479736506
79.05422664 0.9633449382
105.0334912 9.765151126
107.0491413 4.38431215
117.0334912 2.065805374
119.0491413 4.104120295
121.0647913 0.9047195914
131.0491413 3.31701738
133.0647913 6.258208891
134.0600403 2.191450946
136.0756904 1.767690442
144.0443902 0.7949421
146.0600403 1.025508451
148.0756904 3.342089483
150.0913404 1.494194467
160.0756904 1.283697384
162.0913404 1.022972495
176.070605 1.167628646
181.0647913 0.7743253863
183.0804414 1.057475395
197.0960915 1.288610528
211.075356 1.375622542
211.1117415 1.626061673
225.0910061 1.118682571
226.1226406 4.008760035
227.1066561 1.078064744
238.1226406 1.928284951
239.1066561 5.518528275
256.1332052 0.9764569132
268.0968197 1.116368536

Name: +ve in-silico MS/MS by CFM-ID for CNJJHEYMFBWKGA-QMAGFXNWSA-N
ID: CNJJHEYMFBWKGA-QMAGFXNWSA-N
Comment: Energy0
Num peaks: 6
255.1015708 0.4632676165
261.0910061 0.5074474719
269.1172208 0.2330656727
279.1015708 14.29845518
281.0808353 0.7348359961
297.1121354 81.93818753

Name: +ve in-silico MS/MS by CFM-ID for CNJJHEYMFBWKGA-QMAGFXNWSA-N
ID: CNJJHEYMFBWKGA-QMAGFXNWSA-N
Comment: Energy1
Num peaks: 6
251.0702706 1.843801338
255.1015708 2.455031104
261.0910061 1.898352335
269.1172208 5.150229292
279.1015708 22.07349849
297.1121354 56.06922979

Name: +ve in-silico MS/MS by CFM-ID for CNJJHEYMFBWKGA-QMAGFXNWSA-N
ID: CNJJHEYMFBWKGA-QMAGFXNWSA-N
Comment: Energy2
Num peaks: 24
39.02292652 1.764387181
49.00727645 1.989954689
51.02292652 1.383410782
225.0546206 2.657610639
227.0702706 2.290291604
229.0859207 1.464195864
233.0960915 2.20231466
235.1117415 2.959554955
237.0910061 2.209536398
239.0702706 2.241985715
241.0859207 2.522392965
241.1223062 1.453754453
249.0546206 2.629142171
249.0910061 1.240007768
251.0702706 5.118098185
251.1066561 2.580830888
253.0859207 7.182025081
255.1015708 1.808336557
261.0910061 9.800732701
263.0702706 6.515463899
269.1172208 2.119185203
279.1015708 10.80662895
281.0808353 3.756663421
297.1121354 1.595316132

Name: +ve in-silico MS/MS by CFM-ID for YLWAQARRNQVEHD-BTPDRXCOSA-N
ID: YLWAQARRNQVEHD-BTPDRXCOSA-N
Comment: Energy0
Num peaks: 6
135.0440559 3.657829355
300.1230345 11.15086891
302.1386845 7.987899082
314.1386845 2.286376011
316.1179491 2.540674973
332.1492492 53.40044433

Name: +ve in-silico MS/MS by CFM-ID for YLWAQARRNQVEHD-BTPDRXCOSA-N
ID: YLWAQARRNQVEHD-BTPDRXCOSA-N
Comment: Energy1
Num peaks: 24
44.04947561 0.7428292166
70.06512568 0.9421358047
135.0440559 1.635477184
149.0233204 1.072164826
151.0389705 1.291884369
180.1019051 2.208757614
182.1175552 2.766288725
246.0760843 2.432426021
248.0917343 2.33898135
258.0760843 0.8603569155
260.0917343 0.7538386147
262.1073844 1.31630544
272.0917343 3.155688949
272.1281199 1.541191764
274.1073844 0.9382359152
284.1281199 2.511028886
286.1437699 2.451833641
298.1073844 1.352450948
300.1230345 7.584645551
302.1386845 6.132655332
304.1543346 1.633154237
314.1386845 8.257332429
316.1179491 3.627120781
332.1492492 22.7713365

Name: +ve in-silico MS/MS by CFM-ID for YLWAQARRNQVEHD-BTPDRXCOSA-N
ID: YLWAQARRNQVEHD-BTPDRXCOSA-N
Comment: Energy2
Num peaks: 31
15.02292652 3.071854961
42.03382555 1.255269021
44.04947561 9.920168876
46.06512568 3.995110244
49.00727645 1.544383361
51.02292652 1.254897823
53.03857658 1.99326679
91.05422664 1.505358661
105.0334912 1.992643217
107.0491413 2.717357109
121.0284058 1.031094963
135.0440559 3.326899646
137.0597059 0.9742452764
139.075356 1.739394512
149.0233204 1.049016275
151.0389705 1.131495707
229.0495352 1.854107683
233.0808353 1.378635236
240.1019051 2.363953939
242.1175552 2.193253602
256.0968197 3.205762629
258.1124698 4.624802771
260.0917343 0.9746851396
270.1124698 2.265422812
272.0917343 2.191534922
284.1281199 0.9697292021
286.1073844 1.124276309
286.1437699 1.003658992
288.1230345 1.629009442
298.1073844 0.9526085598
316.1179491 1.072809692

Name: +ve in-silico MS/MS by CFM-ID for QVNDSQQNODQYJM-SYMSYNOKSA-N
ID: QVNDSQQNODQYJM-SYMSYNOKSA-N
Comment: Energy0
Num peaks: 6
205.1011768 2.467060211
233.0960915 5.772845029
251.1066561 10.93433072
261.0910061 4.237778003
279.1015708 24.96693917
297.1121354 37.33164426

Name: +ve in-silico MS/MS by CFM-ID for QVNDSQQNODQYJM-SYMSYNOKSA-N
ID: QVNDSQQNODQYJM-SYMSYNOKSA-N
Comment: Energy1
Num peaks: 15
91.05422664 3.077240416
173.0597059 2.10472915
179.0855268 3.090058196
181.1011768 3.340159622
201.0546206 1.76421039
205.1011768 6.074401321
207.1168269 1.565444925
231.0804414 2.251594181
233.0960915 8.713201939
235.1117415 2.490039798
251.1066561 12.79043635
253.1223062 2.221472008
261.0910061 5.434878771
279.1015708 15.7822332
297.1121354 10.15202826

Name: +ve in-silico MS/MS by CFM-ID for QVNDSQQNODQYJM-SYMSYNOKSA-N
ID: QVNDSQQNODQYJM-SYMSYNOKSA-N
Comment: Energy2
Num peaks: 23
71.01275576 2.985217267
91.05422664 4.293252853
101.0233204 1.213894492
101.0385766 2.97428953
103.0542266 2.268043546
147.0440559 1.620857681
161.0597059 1.592997957
173.0597059 4.303233322
179.0855268 9.711203957
181.1011768 2.893757649
183.1168269 1.27921457
193.1011768 2.335893137
205.1011768 18.31460005
207.1168269 2.468904248
219.0804414 1.0432501
231.0804414 1.037586074
233.0960915 10.34434816
235.1117415 2.47111291
237.0910061 1.164061365
251.1066561 2.250997332
261.0910061 1.377671932
279.1015708 1.530022227
281.0808353 1.442756733

Name: +ve in-silico MS/MS by CFM-ID for IKSLTVIKSXYLON-YDFGWWAZSA-N
ID: IKSLTVIKSXYLON-YDFGWWAZSA-N
Comment: Energy0
Num peaks: 15
72.08077574 0.9034451064
100.0756904 2.430264349
115.075356 14.96086569
132.1019051 10.25003387
135.0440559 0.9576030644
173.0597059 2.692955209
183.0440559 1.225287891
196.0968197 1.147669844
201.0546206 8.853901909
272.1281199 2.354333856
300.1230345 7.214062879
302.1386845 2.987691777
304.1543346 0.8623105941
314.1386845 1.639553868
332.1492492 21.92167244

Name: +ve in-silico MS/MS by CFM-ID for IKSLTVIKSXYLON-YDFGWWAZSA-N
ID: IKSLTVIKSXYLON-YDFGWWAZSA-N
Comment: Energy1
Num peaks: 26
55.05422664 5.771631996
57.06987671 0.9050456973
67.01784114 0.9031008789
70.06512568 1.824031511
72.08077574 3.000687553
85.06479133 1.771216965
99.04405588 0.7618328037
100.0756904 4.420619883
114.0913404 1.241861513
115.075356 20.09744646
116.070605 1.155811298
130.086255 0.8016079616
132.1019051 11.15454574
135.0440559 1.884436292
145.0647913 0.880124953
159.0440559 1.947890646
173.0597059 4.958861333
183.0440559 1.565408929
194.0811697 1.173593748
196.0968197 1.061588838
201.0546206 6.002433326
230.0811697 0.7339768482
272.1281199 1.287490289
300.1230345 1.499750292
314.1386845 0.9330709161
332.1492492 2.419296137

Name: +ve in-silico MS/MS by CFM-ID for IKSLTVIKSXYLON-YDFGWWAZSA-N
ID: IKSLTVIKSXYLON-YDFGWWAZSA-N
Comment: Energy2
Num peaks: 28
39.02292652 1.175159999
41.03857658 1.310840403
51.02292652 0.8295030819
55.05422664 24.50723973
57.06987671 4.18693654
67.01784114 0.5391444809
70.06512568 6.205686654
72.08077574 8.207885123
74.0964258 1.139371513
85.06479133 2.85074926
87.08044139 0.9595003599
98.0600403 0.8464707989
100.0756904 3.178025965
101.0385766 0.8659240117
115.0542266 0.6514916851
115.075356 8.228105719
124.0756904 0.8753460248
125.0385766 0.8429463568
127.0542266 2.027746168
132.1019051 0.727134737
135.0440559 0.4940593769
143.0491413 0.8692869164
147.0440559 0.6394085141
155.0491413 1.21105747
159.0440559 0.4955046974
171.0440559 0.676537081
173.0597059 3.232396768
201.0546206 2.464774534

Name: +ve in-silico MS/MS by CFM-ID for SJZOQGKPKOQBFS-ADLMAVQZSA-N
ID: SJZOQGKPKOQBFS-ADLMAVQZSA-N
Comment: Energy0
Num peaks: 11
115.0542266 3.534328972
117.0698767 2.399121789
131.0491413 1.998981058
145.0284058 2.700553921
147.0440559 12.83027538
149.0597059 3.021672924
151.075356 3.468013062
187.075356 1.873203887
269.0808353 3.919512027
279.1015708 2.655483601
297.1121354 43.41501345

Name: +ve in-silico MS/MS by CFM-ID for SJZOQGKPKOQBFS-ADLMAVQZSA-N
ID: SJZOQGKPKOQBFS-ADLMAVQZSA-N
Comment: Energy1
Num peaks: 26
27.02292652 1.489703336
39.02292652 1.725886153
111.0440559 1.246503851
115.0542266 1.255574058
121.0284058 2.210514701
123.0440559 3.118496224
129.0334912 1.780026804
131.0491413 3.496859035
137.0233204 2.149867592
139.0389705 3.19685846
147.0440559 2.132078932
149.0597059 1.313126289
175.075356 1.585850084
187.075356 1.942652844
239.0702706 1.100824322
241.0495352 2.199151577
241.0859207 3.547271504
243.0651853 2.90732567
251.0702706 1.954314121
253.0495352 1.442296708
253.0859207 1.521882931
255.0651853 1.513442931
267.0651853 9.252988093
269.0808353 19.11567372
271.0964854 2.600206269
297.1121354 4.778108081

Name: +ve in-silico MS/MS by CFM-ID for SJZOQGKPKOQBFS-ADLMAVQZSA-N
ID: SJZOQGKPKOQBFS-ADLMAVQZSA-N
Comment: Energy2
Num peaks: 31
25.00727645 1.203283092
39.02292652 3.428646022
41.03857658 2.071338863
49.00727645 2.494815342
51.02292652 1.775600187
53.03857658 1.389628365
63.02292652 2.351976159
67.01784114 1.834736296
75.02292652 1.960517592
77.03857658 1.989104405
87.02292652 1.241634777
89.03857658 2.287731574
91.05422664 1.137964013
92.99710569 1.771184885
101.0385766 1.173232136
103.0542266 2.18172738
105.0334912 1.964287015
111.0440559 1.444234635
115.0542266 7.475672246
117.0698767 2.164423035
121.0284058 7.148918124
123.0440559 2.86530687
129.0334912 4.013097317
131.0491413 3.707900214
133.0647913 3.206077843
137.0233204 2.255053076
139.0389705 1.084061905
145.0284058 3.800828747
147.0440559 4.597409305
149.0597059 1.111362841
151.075356 1.185731839

Name: +ve in-silico MS/MS by CFM-ID for DSRNKUZOWRFQFO-SFHVURJKSA-N
ID: DSRNKUZOWRFQFO-SFHVURJKSA-N
Comment: Energy0
Num peaks: 6
272.0917343 1.117180789
282.1124698 2.761936794
284.1281199 6.691829032
286.1437699 1.904052664
296.1281199 0.9576089236
314.1386845 77.7759916

Name: +ve in-silico MS/MS by CFM-ID for DSRNKUZOWRFQFO-SFHVURJKSA-N
ID: DSRNKUZOWRFQFO-SFHVURJKSA-N
Comment: Energy1
Num peaks: 18
55.01784114 3.119166298
57.0334912 1.556323994
59.04914126 1.663713171
61.06479133 1.6313856
226.086255 7.920573039
228.1019051 4.432948355
230.1175552 2.630276851
242.1175552 1.298134325
254.1175552 1.454922525
266.1175552 1.498008124
268.1332052 1.295319883
272.0917343 1.697371642
282.1124698 3.78001358
284.1281199 8.298505503
286.1437699 3.490188571
296.1281199 1.558566887
298.1073844 1.770982352
314.1386845 31.96416254

Name: +ve in-silico MS/MS by CFM-ID for DSRNKUZOWRFQFO-SFHVURJKSA-N
ID: DSRNKUZOWRFQFO-SFHVURJKSA-N
Comment: Energy2
Num peaks: 31
49.00727645 1.566013347
101.0385766 1.209465668
103.0542266 1.177282517
105.0334912 1.492710115
107.0491413 1.435143429
119.0491413 1.144899627
135.0440559 1.518389902
147.0440559 1.522111389
196.1120759 2.562900095
198.1277259 1.404972847
200.070605 1.706817385
202.086255 1.964575469
210.0913404 2.151298546
212.1069905 4.55709675
214.1226406 2.074186454
224.1069905 1.06587582
226.086255 3.711704119
228.1019051 3.883517587
236.1069905 1.064108993
240.1019051 2.941338936
242.0811697 2.759367804
242.1175552 2.058072623
252.1019051 2.062980046
254.1175552 2.921555557
258.0760843 1.295563647
266.1175552 1.826692436
268.1332052 2.179126886
270.1124698 2.589409438
272.0917343 1.437399871
282.1124698 1.54205441
298.1073844 2.350144376

Name: +ve in-silico MS/MS by CFM-ID for OZKTVDIYALBSMA-ITGUQSILSA-N
ID: OZKTVDIYALBSMA-ITGUQSILSA-N
Comment: Energy0
Num peaks: 6
122.0964258 2.129183991
123.0440559 4.27248553
124.1120759 13.77209025
142.1226406 3.540929451
151.0389705 15.63106779
292.1543346 42.87911109

Name: +ve in-silico MS/MS by CFM-ID for OZKTVDIYALBSMA-ITGUQSILSA-N
ID: OZKTVDIYALBSMA-ITGUQSILSA-N
Comment: Energy1
Num peaks: 15
55.01784114 1.042904432
95.04914126 1.177920968
96.08077574 1.548984747
98.0964258 1.164118325
119.0127558 1.064291412
121.0284058 1.831393501
122.0964258 2.648062366
123.0440559 9.070979725
124.1120759 29.14922255
142.1226406 2.978630074
151.0389705 15.57560764
260.1281199 1.471459628
262.1437699 1.394670807
274.1437699 1.736098861
292.1543346 8.562052406

Name: +ve in-silico MS/MS by CFM-ID for OZKTVDIYALBSMA-ITGUQSILSA-N
ID: OZKTVDIYALBSMA-ITGUQSILSA-N
Comment: Energy2
Num peaks: 31
15.02292652 2.668270679
43.05422664 1.009420428
51.02292652 3.854060622
53.03857658 1.891068659
55.05422664 1.572224308
56.04947561 1.396856272
57.06987671 1.673962458
67.05422664 1.101395105
68.04947561 2.161460289
79.01784114 3.499598345
81.0334912 0.9673883605
81.06987671 2.793984517
82.06512568 3.061703714
83.08552677 2.336903249
95.04914126 1.208708495
96.08077574 5.157673359
97.02840582 1.842579521
98.0964258 1.714611532
99.04405588 0.9536912166
107.0127558 1.080756904
108.0807757 1.268643949
109.0284058 2.41403676
110.0964258 3.382195941
112.1120759 2.096788424
118.0651257 0.9142106035
121.0284058 2.273695069
123.0440559 6.676478033
124.1120759 3.851554264
126.0913404 1.857370183
135.0076704 1.655877919
151.0389705 3.793614445

Name: +ve in-silico MS/MS by CFM-ID for GDGWAQASCRVSMR-KAUXGEHWSA-N
ID: GDGWAQASCRVSMR-KAUXGEHWSA-N
Comment: Energy0
Num peaks: 15
107.0491413 0.9333607399
121.0647913 1.668080669
146.0600403 1.078638113
148.0756904 2.456352644
150.0913404 1.502433827
160.0756904 0.7814873308
210.0760843 1.922122735
238.1073844 0.8746849377
288.1230345 1.234715579
296.1281199 0.988016854
297.1121354 3.357104137
300.1230345 0.7808407237
314.1386845 11.39143537
315.1227001 17.68517396
332.1492492 33.59913204

Name: +ve in-silico MS/MS by CFM-ID for GDGWAQASCRVSMR-KAUXGEHWSA-N
ID: GDGWAQASCRVSMR-KAUXGEHWSA-N
Comment: Energy1
Num peaks: 31
105.0334912 1.573061556
107.0491413 5.780170542
109.0647913 0.9268443326
121.0647913 1.901893155
129.0334912 2.484237459
131.0491413 2.207787223
133.0647913 2.27414999
146.0600403 3.075923133
148.0756904 4.605822539
150.0913404 1.727448727
192.0655196 2.528826824
194.0811697 0.6696084379
195.0651853 0.9425878388
207.0651853 0.9070946584
208.0604342 1.032780392
210.0760843 6.462777892
221.0808353 0.9078472975
224.0917343 1.076266445
236.0917343 0.7719032402
238.1073844 1.460697302
286.1073844 0.8147148734
288.1230345 1.236208805
290.1386845 1.325660065
296.1281199 1.138735966
297.1121354 3.741615411
300.1230345 1.085099038
302.1386845 0.8723538649
304.1543346 1.997280214
314.1386845 6.332982485
315.1227001 5.652620084
332.1492492 8.757869843

Name: +ve in-silico MS/MS by CFM-ID for GDGWAQASCRVSMR-KAUXGEHWSA-N
ID: GDGWAQASCRVSMR-KAUXGEHWSA-N
Comment: Energy2
Num peaks: 31
39.02292652 0.8400272226
40.01817548 2.456128718
66.03382555 1.307390787
68.0130901 0.9183356405
69.0334912 2.281296001
71.04914126 2.654701287
77.03857658 1.081361785
79.05422664 1.805305315
90.03382555 1.880570793
93.06987671 0.8469210796
99.04405588 3.219992563
105.0334912 1.677960241
107.0491413 3.193397958
116.0494756 2.768407261
117.0334912 1.887992743
121.0647913 1.675242914
122.0236548 0.9338579456
130.0651257 1.467999208
132.0807757 0.8486820883
141.0334912 5.667136707
143.0491413 3.217134404
145.0647913 3.138933987
158.0600403 5.821735998
160.0756904 1.164286909
183.0651853 0.861300673
188.070605 2.402016444
190.086255 0.9841727739
207.0651853 0.9965250202
234.1124698 0.7964349816
297.1121354 1.054346273
304.1543346 1.092940486

Name: +ve in-silico MS/MS by CFM-ID for ZZPHAQJIENBZOF-UHFFFAOYSA-N
ID: ZZPHAQJIENBZOF-UHFFFAOYSA-N
Comment: Energy0
Num peaks: 6
91.05422664 2.135691402
213.0546206 1.198170543
265.0859207 1.414608775
279.1015708 12.21932631
281.0808353 1.228913003
297.1121354 73.07469089

Name: +ve in-silico MS/MS by CFM-ID for ZZPHAQJIENBZOF-UHFFFAOYSA-N
ID: ZZPHAQJIENBZOF-UHFFFAOYSA-N
Comment: Energy1
Num peaks: 10
91.05422664 4.529939329
93.06987671 2.530531322
163.0389705 1.189655764
205.0495352 4.461124141
265.0859207 3.33413367
269.1172208 4.13908963
271.0964854 2.47014943
279.1015708 13.87445691
281.0808353 2.653963381
297.1121354 41.94734512

Name: +ve in-silico MS/MS by CFM-ID for ZZPHAQJIENBZOF-UHFFFAOYSA-N
ID: ZZPHAQJIENBZOF-UHFFFAOYSA-N
Comment: Energy2
Num peaks: 31
15.02292652 1.027715022
49.00727645 2.234913429
51.02292652 1.548952779
63.02292652 1.55290931
65.03857658 2.113385234
75.02292652 8.679865692
77.03857658 1.286182034
91.05422664 11.60280677
93.06987671 2.024011747
103.0542266 5.087020833
111.0440559 1.495807188
115.0542266 2.090112075
117.0334912 2.082505004
117.0698767 1.749096388
119.0491413 1.42067869
137.0597059 1.878527345
141.0334912 1.63232395
143.0491413 0.9804192167
153.0546206 1.612964358
163.0389705 2.376544388
175.0389705 1.116560335
189.0182351 1.153715953
199.075356 0.9495644739
205.0495352 1.821624429
209.0960915 1.069417684
249.0910061 1.929334031
263.0702706 0.9941879923
265.0859207 0.9276304307
269.1172208 1.071496341
279.1015708 2.257686816
281.0808353 2.927767874

Name: +ve in-silico MS/MS by CFM-ID for YLWAQARRNQVEHD-BIMQEMHKSA-N
ID: YLWAQARRNQVEHD-BIMQEMHKSA-N
Comment: Energy0
Num peaks: 6
135.0440559 3.657829355
300.1230345 11.15086891
302.1386845 7.987899082
314.1386845 2.286376011
316.1179491 2.540674973
332.1492492 53.40044433

Name: +ve in-silico MS/MS by CFM-ID for YLWAQARRNQVEHD-BIMQEMHKSA-N
ID: YLWAQARRNQVEHD-BIMQEMHKSA-N
Comment: Energy1
Num peaks: 24
44.04947561 0.7428292166
70.06512568 0.9421358047
135.0440559 1.635477184
149.0233204 1.072164826
151.0389705 1.291884369
180.1019051 2.208757614
182.1175552 2.766288725
246.0760843 2.432426021
248.0917343 2.33898135
258.0760843 0.8603569155
260.0917343 0.7538386147
262.1073844 1.31630544
272.0917343 3.155688949
272.1281199 1.541191764
274.1073844 0.9382359152
284.1281199 2.511028886
286.1437699 2.451833641
298.1073844 1.352450948
300.1230345 7.584645551
302.1386845 6.132655332
304.1543346 1.633154237
314.1386845 8.257332429
316.1179491 3.627120781
332.1492492 22.7713365

Name: +ve in-silico MS/MS by CFM-ID for YLWAQARRNQVEHD-BIMQEMHKSA-N
ID: YLWAQARRNQVEHD-BIMQEMHKSA-N
Comment: Energy2
Num peaks: 31
15.02292652 3.071854961
42.03382555 1.255269021
44.04947561 9.920168876
46.06512568 3.995110244
49.00727645 1.544383361
51.02292652 1.254897823
53.03857658 1.99326679
91.05422664 1.505358661
105.0334912 1.992643217
107.0491413 2.717357109
121.0284058 1.031094963
135.0440559 3.326899646
137.0597059 0.9742452764
139.075356 1.739394512
149.0233204 1.049016275
151.0389705 1.131495707
229.0495352 1.854107683
233.0808353 1.378635236
240.1019051 2.363953939
242.1175552 2.193253602
256.0968197 3.205762629
258.1124698 4.624802771
260.0917343 0.9746851396
270.1124698 2.265422812
272.0917343 2.191534922
284.1281199 0.9697292021
286.1073844 1.124276309
286.1437699 1.003658992
288.1230345 1.629009442
298.1073844 0.9526085598
316.1179491 1.072809692

Name: +ve in-silico MS/MS by CFM-ID for LJFWHSLCSLLNMJ-AWEZNQCLSA-N
ID: LJFWHSLCSLLNMJ-AWEZNQCLSA-N
Comment: Energy0
Num peaks: 18
15.02292652 1.000546166
43.01784114 2.552015626
55.05422664 3.020136552
60.04439023 0.9341743304
69.06987671 1.8727993
175.1117415 7.885102619
177.1273916 1.040186998
202.1226406 2.471570893
204.1382906 2.476296461
232.1332052 1.567102002
233.1172208 1.621218373
236.0917343 1.726850032
246.1488553 9.36638882
248.0917343 2.485982063
250.1073844 2.121751087
250.1437699 8.272907019
274.1437699 5.287689562
292.1543346 24.87939895

Name: +ve in-silico MS/MS by CFM-ID for LJFWHSLCSLLNMJ-AWEZNQCLSA-N
ID: LJFWHSLCSLLNMJ-AWEZNQCLSA-N
Comment: Energy1
Num peaks: 31
39.02292652 1.444833895
43.01784114 1.840800801
55.05422664 9.7931939
57.06987671 0.7689506879
60.04439023 1.950976659
65.03857658 0.9566290673
67.05422664 1.346444232
69.06987671 4.768697597
74.02365479 0.5930763312
119.0491413 0.8566602317
175.1117415 4.130939912
176.070605 0.5196677157
187.1117415 1.742406099
188.070605 1.287974056
190.086255 2.615955181
194.0811697 1.579431833
202.1226406 3.789383674
204.1019051 1.269057294
204.1382906 10.51243479
232.1332052 1.575402959
233.1172208 1.239407138
234.0760843 0.8372466277
236.0917343 2.964068083
246.1488553 7.471451497
248.0917343 0.7237914552
248.1281199 0.5656889831
250.1437699 4.178164539
252.1230345 0.5961043161
274.1437699 2.041693584
276.1230345 0.5926272679
292.1543346 3.817503031

Name: +ve in-silico MS/MS by CFM-ID for LJFWHSLCSLLNMJ-AWEZNQCLSA-N
ID: LJFWHSLCSLLNMJ-AWEZNQCLSA-N
Comment: Energy2
Num peaks: 31
25.00727645 0.8952820911
39.02292652 1.563154566
41.03857658 0.7829283764
43.01784114 2.488748005
49.00727645 0.8530661304
53.03857658 1.691994893
55.05422664 12.44344816
57.06987671 1.01149049
60.04439023 0.9525798573
65.03857658 6.832749849
67.05422664 4.816043929
69.06987671 4.677281289
105.0334912 3.938757744
107.0491413 1.426945498
119.0491413 7.245287114
121.0647913 2.027824228
133.0647913 0.9770121338
145.1011768 1.947634861
147.1168269 1.76620267
157.0647913 0.7938559451
157.1011768 0.7160069248
159.0804414 1.863982538
161.0960915 0.9215241503
173.0960915 0.949594677
175.1117415 3.169529474
187.1117415 2.449187539
190.086255 2.79470809
194.0811697 0.9281055603
202.1226406 1.290882265
204.1382906 2.484070498
244.1332052 0.8061759172

Name: +ve in-silico MS/MS by CFM-ID for FNRFWNOUJULTBT-UTPRNQHHSA-N
ID: FNRFWNOUJULTBT-UTPRNQHHSA-N
Comment: Energy0
Num peaks: 7
82.02874017 2.814015084
114.0549549 11.94199848
184.0604342 6.766119563
265.0818979 11.33049562
267.097548 1.790981368
279.097548 11.0987924
297.1081127 34.44718886

Name: +ve in-silico MS/MS by CFM-ID for FNRFWNOUJULTBT-UTPRNQHHSA-N
ID: FNRFWNOUJULTBT-UTPRNQHHSA-N
Comment: Energy1
Num peaks: 19
82.02874017 10.20897202
84.04439023 1.276560024
114.0549549 7.462281763
124.0393049 2.090002429
126.0549549 3.608222681
140.0342195 3.876346388
142.0498695 5.740125878
144.0655196 4.210838599
156.0655196 5.29446644
166.0498695 2.143137819
184.0604342 2.834488763
249.0869833 4.075362067
251.1026334 1.245665302
261.0869833 2.963754323
265.0818979 6.188281713
267.097548 1.588587324
269.1131981 1.547093114
279.097548 8.596404664
297.1081127 5.801140184

Name: +ve in-silico MS/MS by CFM-ID for FNRFWNOUJULTBT-UTPRNQHHSA-N
ID: FNRFWNOUJULTBT-UTPRNQHHSA-N
Comment: Energy2
Num peaks: 31
53.00219107 3.081328733
54.03382555 2.875329247
55.01784114 2.631257785
56.04947561 1.493245112
68.04947561 5.707551485
70.06512568 2.299859465
72.08077574 0.7863322213
82.02874017 9.587622274
84.04439023 0.9795329993
94.02874017 2.507880945
96.04439023 8.589165103
98.02365479 2.711840193
98.0600403 1.698332463
110.0236548 1.462053323
112.0393049 2.353578301
113.0709393 0.8115749666
114.0549549 9.479554772
134.0236548 0.8427689323
140.0342195 1.814964565
140.070605 1.228615806
156.0655196 1.737607377
164.0342195 1.102701713
166.0498695 1.782752959
177.0658539 1.610615119
178.0498695 0.9641268035
179.081504 1.358469674
180.0655196 0.9074887842
184.0604342 2.160165709
195.0764186 1.748115835
207.0764186 1.07088114
209.0920687 1.509328451

Name: +ve in-silico MS/MS by CFM-ID for VXGWEUCZZKLWFB-NPWJWOJQSA-N
ID: VXGWEUCZZKLWFB-NPWJWOJQSA-N
Comment: Energy0
Num peaks: 6
284.1281199 0.8543651761
300.1230345 4.962664982
302.1386845 7.940257771
304.1543346 1.919037078
316.1179491 0.9812473919
332.1492492 76.99619566

Name: +ve in-silico MS/MS by CFM-ID for VXGWEUCZZKLWFB-NPWJWOJQSA-N
ID: VXGWEUCZZKLWFB-NPWJWOJQSA-N
Comment: Energy1
Num peaks: 21
80.04947561 0.8043895444
151.0389705 0.8878376288
165.0546206 1.974609712
168.1019051 5.831452621
178.086255 1.120482302
180.1019051 3.548099371
182.1175552 8.05725299
230.0811697 7.552901189
232.0968197 4.379800436
236.1281199 1.017442795
272.0917343 2.837636613
272.1281199 0.7828878574
284.1281199 1.14195327
286.1437699 0.9811640344
288.1230345 1.618140576
300.1230345 4.117606992
302.1386845 4.168392234
304.1543346 1.247906382
314.1386845 3.389102846
316.1179491 1.495088469
332.1492492 23.31495209

Name: +ve in-silico MS/MS by CFM-ID for VXGWEUCZZKLWFB-NPWJWOJQSA-N
ID: VXGWEUCZZKLWFB-NPWJWOJQSA-N
Comment: Energy2
Num peaks: 31
39.02292652 1.149228113
43.01784114 3.068810992
157.0859207 1.000788935
202.086255 2.121282077
204.1019051 1.035880459
206.1175552 1.059377518
214.086255 1.726414617
226.086255 2.431931808
228.1019051 2.740506144
230.0811697 4.425620252
230.1175552 2.719804578
232.1332052 1.293995295
240.1019051 1.040823293
242.0811697 1.232322358
242.1175552 2.03262089
244.0968197 5.871101024
244.1332052 1.616949419
246.1124698 1.785044682
254.1175552 3.049699532
258.1124698 2.711696691
260.1281199 1.346688957
270.1124698 2.78770017
272.1281199 2.760123491
284.1281199 1.67300434
286.1073844 2.098112783
286.1437699 2.038425211
288.1230345 4.822593154
300.1230345 1.49866278
302.1386845 1.888066716
304.1543346 1.067645185
316.1179491 1.961837089

Name: +ve in-silico MS/MS by CFM-ID for KAVQBRSBMDOUES-UHFFFAOYSA-N
ID: KAVQBRSBMDOUES-UHFFFAOYSA-N
Comment: Energy0
Num peaks: 6
55.05422664 4.574834183
241.0495352 4.070203966
253.0495352 5.123915254
255.0651853 5.026318898
279.1015708 10.87663203
297.1121354 56.60970697

Name: +ve in-silico MS/MS by CFM-ID for KAVQBRSBMDOUES-UHFFFAOYSA-N
ID: KAVQBRSBMDOUES-UHFFFAOYSA-N
Comment: Energy1
Num peaks: 14
39.02292652 3.00355574
55.05422664 18.90642765
57.06987671 1.579356812
69.06987671 4.129392597
213.0546206 1.989592836
223.0389705 3.030650513
239.0338851 3.242308374
241.0495352 12.448997
253.0495352 2.902864014
255.0651853 2.129512187
257.0808353 2.471415454
269.1172208 2.744933014
279.1015708 5.948193777
297.1121354 15.79566698

Name: +ve in-silico MS/MS by CFM-ID for KAVQBRSBMDOUES-UHFFFAOYSA-N
ID: KAVQBRSBMDOUES-UHFFFAOYSA-N
Comment: Energy2
Num peaks: 31
39.02292652 4.58339649
41.03857658 1.574534239
49.00727645 1.007183099
51.02292652 1.470548164
53.03857658 1.868506144
55.05422664 17.79345839
57.06987671 1.901039996
65.03857658 2.757726717
67.05422664 2.07986772
69.06987671 1.631090838
121.0284058 2.871589839
135.0076704 1.039739984
137.0233204 1.329156045
143.0491413 1.629210161
147.0076704 1.330721328
157.0647913 1.118550594
185.0597059 1.704729248
197.0233204 2.26869146
199.0389705 0.850969038
211.0389705 1.927231478
213.0182351 0.8855658718
213.0546206 1.329547662
223.0389705 5.877794689
235.0389705 0.8980210805
239.0338851 2.569441144
241.0495352 3.453595832
253.0859207 0.84587194
261.0910061 1.673121823
263.0702706 0.8614939302
279.1015708 1.659113895
281.0808353 1.578619692

Name: +ve in-silico MS/MS by CFM-ID for MEZXYSSUYJRMBP-QXMHVHEDSA-N
ID: MEZXYSSUYJRMBP-QXMHVHEDSA-N
Comment: Energy0
Num peaks: 6
121.0284058 5.303794821
147.0440559 5.613381098
149.0597059 5.316422396
203.0702706 3.960904021
279.1015708 9.101095975
297.1121354 55.01991415

Name: +ve in-silico MS/MS by CFM-ID for MEZXYSSUYJRMBP-QXMHVHEDSA-N
ID: MEZXYSSUYJRMBP-QXMHVHEDSA-N
Comment: Energy1
Num peaks: 12
55.01784114 1.739586185
121.0284058 16.79076323
129.0334912 3.504138559
133.0647913 1.83241677
145.0284058 8.884587034
147.0440559 15.39304813
149.0597059 8.208591843
151.075356 5.805287724
175.075356 2.027851399
203.0702706 5.529451364
279.1015708 2.779003404
297.1121354 8.49812557

Name: +ve in-silico MS/MS by CFM-ID for MEZXYSSUYJRMBP-QXMHVHEDSA-N
ID: MEZXYSSUYJRMBP-QXMHVHEDSA-N
Comment: Energy2
Num peaks: 25
51.02292652 2.172783946
53.03857658 3.314871256
55.01784114 1.783158566
55.05422664 1.703447741
77.00219107 5.38799294
79.01784114 10.02030992
81.0334912 6.169019817
83.04914126 2.152246156
89.00219107 1.487949753
91.01784114 2.207107793
93.0334912 5.364393644
95.04914126 1.645093666
105.0334912 1.855972395
107.0491413 1.216277247
121.0284058 16.64874381
129.0334912 1.295412565
131.0491413 1.201995233
147.0440559 2.603095373
157.0647913 1.922539111
175.075356 2.132362268
185.0597059 1.383794302
203.0702706 1.14610433
267.1015708 1.826817963
269.1172208 1.672938404
281.0808353 1.761080235

Name: +ve in-silico MS/MS by CFM-ID for VMMVTEUUDORRJX-FUHWJXTLSA-N
ID: VMMVTEUUDORRJX-FUHWJXTLSA-N
Comment: Energy0
Num peaks: 6
266.1175552 1.064085308
282.1124698 2.365113416
284.1281199 6.294990999
286.1437699 1.791303419
296.1281199 7.692153189
314.1386845 71.8872011

Name: +ve in-silico MS/MS by CFM-ID for VMMVTEUUDORRJX-FUHWJXTLSA-N
ID: VMMVTEUUDORRJX-FUHWJXTLSA-N
Comment: Energy1
Num peaks: 17
55.01784114 2.786428807
59.04914126 1.587643191
61.06479133 1.55930562
226.086255 2.463083569
228.1019051 4.140160691
230.1175552 2.717988934
242.1175552 1.80303778
244.1332052 1.772943857
254.1175552 1.580031902
266.1175552 1.914027623
272.0917343 1.537185926
282.1124698 4.321205777
284.1281199 7.600159127
286.1437699 5.812460789
296.1281199 7.552954751
298.1073844 1.65088697
314.1386845 29.90978387

Name: +ve in-silico MS/MS by CFM-ID for VMMVTEUUDORRJX-FUHWJXTLSA-N
ID: VMMVTEUUDORRJX-FUHWJXTLSA-N
Comment: Energy2
Num peaks: 31
49.00727645 1.58051238
101.0385766 1.179189934
103.0542266 1.157587096
105.0334912 1.537385507
107.0491413 1.448430794
119.0491413 1.155499752
135.0440559 1.636415223
149.0597059 1.140522456
163.075356 1.103733966
196.1120759 2.309295886
210.0913404 1.993001468
212.1069905 2.884619607
224.1069905 1.724591956
226.086255 3.919060742
228.1019051 4.639711128
236.1069905 1.336863203
240.1019051 2.804970473
242.0811697 2.443395173
242.1175552 2.513542092
252.1019051 1.264228366
254.1175552 1.760724087
256.0968197 2.001313487
256.1332052 1.972459898
258.0760843 1.215570854
266.1175552 3.717743831
268.1332052 3.492774857
270.1124698 2.108150348
272.0917343 1.205374662
282.1124698 1.419272717
284.1281199 1.238739248
298.1073844 1.946270064

Name: +ve in-silico MS/MS by CFM-ID for VMMVTEUUDORRJX-SJLPKXTDSA-N
ID: VMMVTEUUDORRJX-SJLPKXTDSA-N
Comment: Energy0
Num peaks: 6
266.1175552 1.064085308
282.1124698 2.365113416
284.1281199 6.294990999
286.1437699 1.791303419
296.1281199 7.692153189
314.1386845 71.8872011

Name: +ve in-silico MS/MS by CFM-ID for VMMVTEUUDORRJX-SJLPKXTDSA-N
ID: VMMVTEUUDORRJX-SJLPKXTDSA-N
Comment: Energy1
Num peaks: 17
55.01784114 2.786428807
59.04914126 1.587643191
61.06479133 1.55930562
226.086255 2.463083569
228.1019051 4.140160691
230.1175552 2.717988934
242.1175552 1.80303778
244.1332052 1.772943857
254.1175552 1.580031902
266.1175552 1.914027623
272.0917343 1.537185926
282.1124698 4.321205777
284.1281199 7.600159127
286.1437699 5.812460789
296.1281199 7.552954751
298.1073844 1.65088697
314.1386845 29.90978387

Name: +ve in-silico MS/MS by CFM-ID for VMMVTEUUDORRJX-SJLPKXTDSA-N
ID: VMMVTEUUDORRJX-SJLPKXTDSA-N
Comment: Energy2
Num peaks: 31
49.00727645 1.58051238
101.0385766 1.179189934
103.0542266 1.157587096
105.0334912 1.537385507
107.0491413 1.448430794
119.0491413 1.155499752
135.0440559 1.636415223
149.0597059 1.140522456
163.075356 1.103733966
196.1120759 2.309295886
210.0913404 1.993001468
212.1069905 2.884619607
224.1069905 1.724591956
226.086255 3.919060742
228.1019051 4.639711128
236.1069905 1.336863203
240.1019051 2.804970473
242.0811697 2.443395173
242.1175552 2.513542092
252.1019051 1.264228366
254.1175552 1.760724087
256.0968197 2.001313487
256.1332052 1.972459898
258.0760843 1.215570854
266.1175552 3.717743831
268.1332052 3.492774857
270.1124698 2.108150348
272.0917343 1.205374662
282.1124698 1.419272717
284.1281199 1.238739248
298.1073844 1.946270064

Name: +ve in-silico MS/MS by CFM-ID for TYFKYDTUEMTUNY-SREVYHEPSA-N
ID: TYFKYDTUEMTUNY-SREVYHEPSA-N
Comment: Energy0
Num peaks: 6
72.08077574 17.3327089
193.0859207 2.669715498
221.0808353 4.911061619
260.1281199 2.056664207
274.1437699 1.980513434
292.1543346 53.66844456

Name: +ve in-silico MS/MS by CFM-ID for TYFKYDTUEMTUNY-SREVYHEPSA-N
ID: TYFKYDTUEMTUNY-SREVYHEPSA-N
Comment: Energy1
Num peaks: 24
55.05422664 0.79663293
70.06512568 1.942550429
72.08077574 22.11832356
85.02840582 0.8300917133
89.05970595 0.8851697218
98.0600403 2.356759685
108.0443902 0.7826660283
110.0600403 1.201840071
122.0600403 1.187180694
124.0756904 2.783662918
149.0597059 1.412427991
167.0702706 2.314582834
177.0546206 1.036150938
181.0859207 1.936475549
191.0702706 0.7955586582
193.0859207 7.730967359
204.1019051 0.9235308842
218.1175552 0.7833897281
221.0808353 7.369717036
246.1124698 1.523783902
248.1281199 3.283167145
260.1281199 1.975576708
274.1437699 1.251899374
292.1543346 13.45396324

Name: +ve in-silico MS/MS by CFM-ID for TYFKYDTUEMTUNY-SREVYHEPSA-N
ID: TYFKYDTUEMTUNY-SREVYHEPSA-N
Comment: Energy2
Num peaks: 31
39.02292652 1.202173971
41.00219107 1.889086991
41.03857658 4.271760618
43.05422664 7.173179683
45.06987671 1.599036306
51.02292652 1.487428143
53.00219107 0.6793685494
55.05422664 4.740176105
56.04947561 0.8909618987
70.06512568 6.291449962
72.08077574 14.32887636
95.04914126 0.9780249955
107.0491413 2.115895534
109.0647913 1.070942992
135.0440559 0.8721063806
137.0597059 1.749176714
148.0756904 0.7448780487
149.0597059 0.6761883154
151.075356 1.383413291
161.0597059 2.106314255
163.075356 2.410783288
165.0546206 1.090273082
167.0702706 2.975719582
177.0546206 3.152286391
179.0702706 2.195193688
181.0859207 1.630341541
191.0702706 1.698363456
193.0859207 3.140211827
199.1328709 0.7041136948
221.0808353 1.074021141
274.1437699 1.235254207

Name: +ve in-silico MS/MS by CFM-ID for KFPBCTLQWWHERC-UHFFFAOYSA-N
ID: KFPBCTLQWWHERC-UHFFFAOYSA-N
Comment: Energy0
Num peaks: 6
107.0491413 1.736544266
121.0647913 2.930272663
189.0546206 1.698409075
265.0859207 3.461767748
279.1015708 11.263422
297.1121354 61.37969199

Name: +ve in-silico MS/MS by CFM-ID for KFPBCTLQWWHERC-UHFFFAOYSA-N
ID: KFPBCTLQWWHERC-UHFFFAOYSA-N
Comment: Energy1
Num peaks: 21
107.0491413 3.222597972
109.0647913 1.100513092
121.0647913 13.45822279
133.0647913 0.9072804903
135.0440559 1.389132323
135.0804414 3.317130519
171.0440559 0.9882032586
175.0389705 6.432430684
177.0546206 1.383248415
185.0233204 1.161987157
187.0389705 1.560064674
189.0546206 3.981882605
253.0859207 1.11736368
255.1015708 1.862177804
265.0859207 3.323408164
267.1015708 1.365511098
269.0808353 0.9170682815
269.1172208 2.291618636
279.1015708 8.328992204
281.0808353 1.589073761
297.1121354 20.95987865

Name: +ve in-silico MS/MS by CFM-ID for KFPBCTLQWWHERC-UHFFFAOYSA-N
ID: KFPBCTLQWWHERC-UHFFFAOYSA-N
Comment: Energy2
Num peaks: 31
49.00727645 2.741105794
51.02292652 1.630199025
63.02292652 1.605852914
65.03857658 1.457476563
75.02292652 3.297971479
77.03857658 2.575102725
91.05422664 2.972241781
101.0385766 1.748861184
103.0542266 1.983970689
105.0334912 1.870240503
107.0491413 4.270661816
109.0284058 1.991353444
121.0284058 1.956873093
121.0647913 2.429690772
129.0698767 1.006806992
135.0076704 1.313543178
137.0233204 2.315511322
147.0440559 2.036551988
157.0647913 1.703433487
159.0440559 1.481699393
171.0440559 1.069803968
175.0389705 1.146403467
241.0859207 1.161093256
249.0910061 1.832567942
251.0702706 1.380451418
251.1066561 1.007598209
253.0859207 2.355381651
261.0910061 1.083791596
265.0859207 1.211456229
279.1015708 1.022597873
281.0808353 1.260825055

Name: +ve in-silico MS/MS by CFM-ID for ULJHNHGYZYFAIG-NSCUHMNNSA-N
ID: ULJHNHGYZYFAIG-NSCUHMNNSA-N
Comment: Energy0
Num peaks: 9
45.0334912 1.835617522
123.0440559 1.405814791
173.0597059 1.844760982
239.0702706 1.456495697
253.0859207 3.197167055
265.0859207 4.513903782
267.1015708 1.361337192
279.1015708 33.46675167
297.1121354 32.16708191

Name: +ve in-silico MS/MS by CFM-ID for ULJHNHGYZYFAIG-NSCUHMNNSA-N
ID: ULJHNHGYZYFAIG-NSCUHMNNSA-N
Comment: Energy1
Num peaks: 23
39.02292652 3.031572869
41.00219107 2.918299944
43.01784114 1.924997487
45.0334912 0.8969474812
55.01784114 1.051745606
57.0334912 1.917927048
123.0440559 0.9165492321
155.0491413 2.666948764
173.0597059 2.435800195
239.0702706 3.520671426
247.075356 1.491887377
249.0910061 1.903840246
251.1066561 2.02828285
253.0859207 3.34768003
255.1015708 0.8995085566
261.0910061 1.416480661
263.0702706 0.8821431716
265.0859207 3.781663598
267.1015708 1.555191891
269.1172208 1.104919796
279.1015708 28.13273414
281.0808353 1.196825277
297.1121354 11.3392211

Name: +ve in-silico MS/MS by CFM-ID for ULJHNHGYZYFAIG-NSCUHMNNSA-N
ID: ULJHNHGYZYFAIG-NSCUHMNNSA-N
Comment: Energy2
Num peaks: 31
25.00727645 1.308078251
27.02292652 1.031338017
39.02292652 1.947646674
41.00219107 1.256457817
53.00219107 1.761342135
55.01784114 1.055342089
57.0334912 2.264252321
95.04914126 1.048165565
101.0385766 1.905011736
105.0334912 2.335414103
107.0127558 1.373015056
115.0542266 1.65159504
119.0491413 1.096800809
123.0440559 1.337420637
129.0334912 3.416401641
131.0491413 3.178186675
141.0334912 8.994954555
143.0491413 5.955028615
145.0647913 3.752137854
155.0491413 4.029066484
157.0647913 5.770712794
169.0284058 1.526823698
173.0597059 1.29958297
237.0910061 1.004312069
239.0702706 2.476133605
247.075356 1.523063276
249.0910061 1.762104606
251.0702706 1.043121377
253.0859207 1.535112718
279.1015708 1.200844148
281.0808353 1.075823088

Name: +ve in-silico MS/MS by CFM-ID for YEIGSYFTXGPBIB-MORSLUCNSA-N
ID: YEIGSYFTXGPBIB-MORSLUCNSA-N
Comment: Energy0
Num peaks: 6
43.01784114 2.280876799
252.1019051 2.027801235
254.1175552 13.55016499
272.1281199 19.92837751
284.1281199 3.368451752
314.1386845 41.74057384

Name: +ve in-silico MS/MS by CFM-ID for YEIGSYFTXGPBIB-MORSLUCNSA-N
ID: YEIGSYFTXGPBIB-MORSLUCNSA-N
Comment: Energy1
Num peaks: 16
43.01784114 2.28918095
200.070605 1.832356274
202.086255 1.894729554
214.086255 2.890466538
216.1019051 1.65159537
224.1069905 1.581348339
226.086255 3.250660505
226.1226406 5.320175434
228.1019051 3.067228972
242.1175552 5.758637247
252.1019051 2.542631458
254.1175552 21.21208282
272.1281199 14.95015445
284.1281199 1.760671003
296.1281199 1.810158423
314.1386845 9.108510326

Name: +ve in-silico MS/MS by CFM-ID for YEIGSYFTXGPBIB-MORSLUCNSA-N
ID: YEIGSYFTXGPBIB-MORSLUCNSA-N
Comment: Energy2
Num peaks: 31
43.01784114 1.385861202
49.00727645 1.261236668
156.0807757 1.268301221
166.0651257 1.578189471
168.0807757 3.809329059
170.0964258 3.616885196
180.0807757 3.43566692
182.0964258 2.820506464
186.0913404 4.586786325
188.1069905 1.297978901
194.0964258 1.93448792
196.1120759 1.738631169
198.0913404 2.811286566
200.070605 2.943458096
202.086255 1.169175899
208.1120759 1.959729885
210.0549549 1.367693437
212.070605 1.780188558
212.1069905 2.138047041
214.086255 3.446117877
216.1019051 2.436255204
224.070605 1.551803431
224.1069905 3.327364737
226.086255 4.604175731
226.1226406 1.445894667
228.1019051 3.02174889
230.1175552 1.387322225
240.1019051 1.838720911
242.1175552 4.236332493
254.1175552 1.804121094
298.1073844 1.132528953

Name: +ve in-silico MS/MS by CFM-ID for FUBPCSSXWZUKKN-CQSZACIVSA-N
ID: FUBPCSSXWZUKKN-CQSZACIVSA-N
Comment: Energy0
Num peaks: 6
209.0597059 2.154149345
223.0389705 5.733676573
225.0546206 15.42560657
227.0702706 0.8512978306
279.1015708 18.1153079
297.1121354 47.52785396

Name: +ve in-silico MS/MS by CFM-ID for FUBPCSSXWZUKKN-CQSZACIVSA-N
ID: FUBPCSSXWZUKKN-CQSZACIVSA-N
Comment: Energy1
Num peaks: 11
195.0440559 2.428421061
197.0597059 6.038406049
209.0597059 4.630954558
223.0389705 10.18833244
225.0546206 29.40442246
227.0702706 2.080494206
237.0546206 2.668433443
239.0702706 3.129187019
255.0651853 2.507260339
279.1015708 7.85283325
297.1121354 9.486090753

Name: +ve in-silico MS/MS by CFM-ID for FUBPCSSXWZUKKN-CQSZACIVSA-N
ID: FUBPCSSXWZUKKN-CQSZACIVSA-N
Comment: Energy2
Num peaks: 31
39.02292652 2.631235173
41.00219107 1.345819902
41.03857658 1.957362702
43.01784114 0.8824077142
49.00727645 2.033684931
51.02292652 1.569142189
53.00219107 1.255993698
55.05422664 1.017478271
65.03857658 7.024800108
67.05422664 5.21638943
69.0334912 2.9846702
83.04914126 4.676089389
85.06479133 2.18446491
121.0284058 2.071745161
175.075356 0.9134831359
183.0440559 2.069436651
193.0647913 4.470511557
197.0597059 1.112048899
201.0546206 0.9769504922
209.0597059 8.495319278
211.075356 1.82697082
223.0389705 3.294838082
225.0546206 1.685182701
235.0389705 0.933049489
237.0546206 4.74059114
239.0702706 3.926031196
261.0910061 0.8848637572
269.0808353 0.9595303683
271.0964854 0.9547956858
279.1015708 1.991537342
281.0808353 2.088333115

Name: +ve in-silico MS/MS by CFM-ID for ZSVIPVROCXPGKX-UHFFFAOYSA-N
ID: ZSVIPVROCXPGKX-UHFFFAOYSA-N
Comment: Energy0
Num peaks: 6
55.05422664 1.982917424
69.06987671 10.11282916
228.0655196 3.685109493
246.0760843 5.03659519
282.1124698 4.600593896
314.1386845 57.97505494

Name: +ve in-silico MS/MS by CFM-ID for ZSVIPVROCXPGKX-UHFFFAOYSA-N
ID: ZSVIPVROCXPGKX-UHFFFAOYSA-N
Comment: Energy1
Num peaks: 13
39.02292652 4.650565548
41.03857658 6.61752972
45.06987671 1.892357394
67.05422664 3.168876644
69.06987671 27.94191921
228.0655196 7.42367966
246.0760843 6.453232704
258.0760843 2.010495742
270.0760843 1.978072823
274.1073844 2.45054977
282.1124698 3.110765306
298.1073844 2.645336145
314.1386845 10.20091029

Name: +ve in-silico MS/MS by CFM-ID for ZSVIPVROCXPGKX-UHFFFAOYSA-N
ID: ZSVIPVROCXPGKX-UHFFFAOYSA-N
Comment: Energy2
Num peaks: 29
39.02292652 2.361758259
41.03857658 3.02373309
43.05422664 1.386938386
53.03857658 7.312117722
55.05422664 11.95765222
57.06987671 2.358186212
65.03857658 1.541681605
67.05422664 2.276768525
69.06987671 11.93096502
105.0334912 1.32412038
148.0393049 1.84393949
172.0393049 0.7088246208
174.0549549 1.021237607
186.0549549 1.293564302
198.0549549 4.350269066
200.070605 1.178628276
202.0498695 1.210705897
203.1066561 0.8506441153
214.0498695 5.37631344
216.0655196 1.458063711
218.0811697 1.14428198
228.0655196 3.300710272
230.0447842 4.97019942
238.086255 0.8839427278
244.0968197 0.6635919151
246.0760843 1.318985273
268.0968197 1.26160303
270.1124698 0.8644254345
298.1073844 1.162658004

Name: +ve in-silico MS/MS by CFM-ID for GAZBADKQZDXFCT-XLAORIBOSA-N
ID: GAZBADKQZDXFCT-XLAORIBOSA-N
Comment: Energy0
Num peaks: 6
43.01784114 2.306143099
270.1124698 2.158694122
272.1281199 17.27068009
290.1386845 18.3995111
314.1386845 6.038912118
332.1492492 40.86221182

Name: +ve in-silico MS/MS by CFM-ID for GAZBADKQZDXFCT-XLAORIBOSA-N
ID: GAZBADKQZDXFCT-XLAORIBOSA-N
Comment: Energy1
Num peaks: 19
43.01784114 2.635550546
61.02840582 1.037065801
210.1124698 1.147847651
242.1175552 3.518638247
244.1332052 2.296679887
254.1175552 1.450873099
258.1124698 1.85886417
260.1281199 4.287286686
262.1437699 2.361915573
270.1124698 1.552191538
272.1281199 17.00386728
274.1073844 1.837014583
288.1230345 0.9432442165
290.1386845 16.03076801
300.1230345 2.38533986
302.1386845 2.876927494
304.1543346 1.719681902
314.1386845 4.283186562
332.1492492 11.59727305

Name: +ve in-silico MS/MS by CFM-ID for GAZBADKQZDXFCT-XLAORIBOSA-N
ID: GAZBADKQZDXFCT-XLAORIBOSA-N
Comment: Energy2
Num peaks: 31
41.00219107 1.660103951
43.01784114 5.358164067
47.04914126 1.025929366
61.02840582 1.681682086
123.0440559 2.217742772
127.075356 1.13276619
151.075356 1.398247282
184.0756904 1.778746199
196.0756904 1.280278303
202.086255 1.399776152
212.070605 1.216280465
214.086255 2.066693077
216.1019051 1.66262686
218.1175552 2.624036154
228.1019051 3.630772382
230.1175552 1.196917416
240.1019051 2.063996156
242.1175552 3.376259517
244.1332052 2.63394909
246.1124698 1.017100487
252.1019051 1.791714891
254.1175552 2.696114183
256.0968197 2.103846548
258.1124698 3.290029932
260.1281199 2.333400028
270.1124698 1.117032526
272.1281199 8.547299475
274.1073844 3.879945302
288.1230345 1.220608365
290.1386845 1.382816734
316.1179491 1.662238634

Name: +ve in-silico MS/MS by CFM-ID for TYFKYDTUEMTUNY-VOTSOKGWSA-N
ID: TYFKYDTUEMTUNY-VOTSOKGWSA-N
Comment: Energy0
Num peaks: 6
72.08077574 17.3327089
193.0859207 2.669715498
221.0808353 4.911061619
260.1281199 2.056664207
274.1437699 1.980513434
292.1543346 53.66844456

Name: +ve in-silico MS/MS by CFM-ID for TYFKYDTUEMTUNY-VOTSOKGWSA-N
ID: TYFKYDTUEMTUNY-VOTSOKGWSA-N
Comment: Energy1
Num peaks: 24
55.05422664 0.79663293
70.06512568 1.942550429
72.08077574 22.11832356
85.02840582 0.8300917133
89.05970595 0.8851697218
98.0600403 2.356759685
108.0443902 0.7826660283
110.0600403 1.201840071
122.0600403 1.187180694
124.0756904 2.783662918
149.0597059 1.412427991
167.0702706 2.314582834
177.0546206 1.036150938
181.0859207 1.936475549
191.0702706 0.7955586582
193.0859207 7.730967359
204.1019051 0.9235308842
218.1175552 0.7833897281
221.0808353 7.369717036
246.1124698 1.523783902
248.1281199 3.283167145
260.1281199 1.975576708
274.1437699 1.251899374
292.1543346 13.45396324

Name: +ve in-silico MS/MS by CFM-ID for TYFKYDTUEMTUNY-VOTSOKGWSA-N
ID: TYFKYDTUEMTUNY-VOTSOKGWSA-N
Comment: Energy2
Num peaks: 31
39.02292652 1.202173971
41.00219107 1.889086991
41.03857658 4.271760618
43.05422664 7.173179683
45.06987671 1.599036306
51.02292652 1.487428143
53.00219107 0.6793685494
55.05422664 4.740176105
56.04947561 0.8909618987
70.06512568 6.291449962
72.08077574 14.32887636
95.04914126 0.9780249955
107.0491413 2.115895534
109.0647913 1.070942992
135.0440559 0.8721063806
137.0597059 1.749176714
148.0756904 0.7448780487
149.0597059 0.6761883154
151.075356 1.383413291
161.0597059 2.106314255
163.075356 2.410783288
165.0546206 1.090273082
167.0702706 2.975719582
177.0546206 3.152286391
179.0702706 2.195193688
181.0859207 1.630341541
191.0702706 1.698363456
193.0859207 3.140211827
199.1328709 0.7041136948
221.0808353 1.074021141
274.1437699 1.235254207

Name: +ve in-silico MS/MS by CFM-ID for FZJWLNXWMOGPLL-LBPRGKRZSA-N
ID: FZJWLNXWMOGPLL-LBPRGKRZSA-N
Comment: Energy0
Num peaks: 6
137.0597059 1.91334828
178.086255 1.746982295
282.1124698 2.936675471
285.1121354 3.105463311
297.1121354 3.401745941
314.1386845 75.07877206

Name: +ve in-silico MS/MS by CFM-ID for FZJWLNXWMOGPLL-LBPRGKRZSA-N
ID: FZJWLNXWMOGPLL-LBPRGKRZSA-N
Comment: Energy1
Num peaks: 20
44.04947561 1.341601966
123.0440559 1.133158142
135.0440559 1.439737548
137.0597059 1.518771228
178.086255 1.222098884
192.1019051 2.657968099
228.1019051 1.01300149
254.1175552 2.832614897
256.1332052 1.620003483
269.0808353 1.85121985
270.1124698 2.39919523
271.0964854 2.773094913
282.1124698 4.911682342
284.1281199 5.75160556
285.1121354 2.499683851
286.1437699 6.681534626
296.1281199 1.00150453
297.1121354 10.48841853
298.1073844 2.08057371
314.1386845 25.66383757

Name: +ve in-silico MS/MS by CFM-ID for FZJWLNXWMOGPLL-LBPRGKRZSA-N
ID: FZJWLNXWMOGPLL-LBPRGKRZSA-N
Comment: Energy2
Num peaks: 31
49.00727645 2.076688294
104.0494756 2.284862925
106.0651257 1.897091757
107.0491413 1.356708974
123.0440559 1.916501776
135.0440559 2.64501232
137.0597059 1.111702604
149.0597059 0.9128906772
164.070605 1.043310119
168.0807757 1.096973195
196.0756904 1.077046533
199.075356 0.9394600232
210.0913404 1.271397626
214.086255 2.37156615
222.0549549 2.306749936
224.070605 2.205986857
225.0910061 1.314117705
226.086255 2.236900659
228.1019051 4.008283368
238.086255 2.037275517
240.1019051 3.514256594
242.1175552 1.868633491
254.1175552 3.432425722
268.0968197 2.501745076
270.1124698 2.943222546
271.0964854 0.8705899638
282.1124698 1.911071419
285.1121354 1.678666364
286.1437699 1.03225003
296.1281199 2.011947359
298.1073844 2.241989324

Name: +ve in-silico MS/MS by CFM-ID for IUBHYAMIHZYNMV-AVEIZBFRSA-N
ID: IUBHYAMIHZYNMV-AVEIZBFRSA-N
Comment: Energy0
Num peaks: 6
284.1281199 1.626016026
300.1230345 2.364853022
302.1386845 7.385244634
314.1386845 3.838702437
316.1179491 1.516669914
332.1492492 67.86309474

Name: +ve in-silico MS/MS by CFM-ID for IUBHYAMIHZYNMV-AVEIZBFRSA-N
ID: IUBHYAMIHZYNMV-AVEIZBFRSA-N
Comment: Energy1
Num peaks: 31
80.04947561 4.15322743
82.06512568 1.707542179
94.06512568 1.441756234
96.08077574 1.323246504
135.0440559 2.001606358
136.0756904 1.075285553
138.0913404 2.657202832
140.1069905 0.7606612881
162.0913404 0.7947807338
164.1069905 2.273550975
166.1226406 1.870150492
182.1175552 0.9186438469
191.0338851 1.419567575
193.0495352 0.8418673279
195.0651853 0.7373778047
216.1019051 0.8739636564
242.1175552 0.8754384554
256.1332052 0.9197295185
258.1124698 0.8742940051
272.1281199 1.304683861
284.1281199 5.18904524
286.1073844 1.069093201
286.1437699 8.288265271
288.1230345 2.112375121
288.15942 0.8839979694
300.1230345 2.423049729
302.1386845 11.09421113
304.1543346 1.338568938
314.1386845 5.76779568
316.1179491 1.186827734
332.1492492 9.931635337

Name: +ve in-silico MS/MS by CFM-ID for IUBHYAMIHZYNMV-AVEIZBFRSA-N
ID: IUBHYAMIHZYNMV-AVEIZBFRSA-N
Comment: Energy2
Num peaks: 31
15.02292652 0.977306367
45.0334912 1.673632511
53.03857658 1.003585894
57.0334912 0.949171392
79.01784114 1.538580146
80.04947561 5.983217225
82.06512568 2.564285228
84.08077574 0.8398369353
93.0334912 1.87671964
94.06512568 8.443844872
96.08077574 2.310902286
104.0494756 1.969404216
106.0651257 1.410367517
108.0807757 3.475533403
110.0964258 0.9778318054
120.0443902 2.20160485
124.0756904 0.9826470627
134.0600403 1.635942423
135.0440559 0.973495849
136.0756904 3.460836595
138.0913404 2.805835061
140.1069905 1.530918444
164.1069905 1.016534088
256.1332052 0.9068868781
258.1124698 0.8753918828
272.1281199 1.365275805
273.1121354 1.901898866
286.1437699 1.416950168
288.1230345 1.689174953
314.1386845 0.9187679677
316.1179491 1.014765737

Name: +ve in-silico MS/MS by CFM-ID for ZBTOEEFERPMYTH-LBPRGKRZSA-N
ID: ZBTOEEFERPMYTH-LBPRGKRZSA-N
Comment: Energy0
Num peaks: 6
153.0546206 3.865405083
282.1124698 1.330524141
283.0964854 1.684086954
285.1121354 3.951407251
298.1073844 1.564970337
314.1386845 75.27873427

Name: +ve in-silico MS/MS by CFM-ID for ZBTOEEFERPMYTH-LBPRGKRZSA-N
ID: ZBTOEEFERPMYTH-LBPRGKRZSA-N
Comment: Energy1
Num peaks: 19
58.06512568 1.39508501
123.0440559 0.8521542773
125.0597059 1.305782723
151.0389705 6.136832266
153.0546206 14.73032926
254.1175552 1.259446831
255.0651853 1.353193678
257.0808353 1.307488261
269.0808353 2.123723258
270.1124698 1.544464203
271.0964854 2.441266506
282.1124698 3.270956926
283.0964854 5.241395193
284.1281199 4.561162707
285.1121354 5.986180976
286.1437699 4.099834201
287.1277855 0.9199814508
298.1073844 1.582655135
314.1386845 19.93044523

Name: +ve in-silico MS/MS by CFM-ID for ZBTOEEFERPMYTH-LBPRGKRZSA-N
ID: ZBTOEEFERPMYTH-LBPRGKRZSA-N
Comment: Energy2
Num peaks: 31
15.02292652 1.594865684
42.03382555 1.086864249
44.04947561 0.9924778326
49.00727645 2.040705443
56.04947561 1.054466111
93.0334912 2.04615462
95.04914126 1.840270251
97.06479133 1.2192274
117.0334912 1.496416041
119.0491413 1.318812269
121.0284058 1.143910146
121.0647913 4.385883964
123.0440559 1.729254059
137.0233204 1.512900676
147.0440559 3.603070892
151.0389705 4.277622459
151.075356 1.831594221
153.0546206 4.931306659
160.0756904 1.488690175
172.0756904 1.275598469
242.1175552 1.583472534
253.0859207 1.049527903
255.0651853 1.029261557
255.1015708 1.712246082
257.0808353 1.770478684
268.0968197 1.468157119
269.0808353 1.948921857
269.1172208 1.256303328
270.1124698 1.308656293
271.0964854 2.429238711
298.1073844 2.974615885

Name: +ve in-silico MS/MS by CFM-ID for MVSKPPYUIBULOR-SQNIBIBYSA-N
ID: MVSKPPYUIBULOR-SQNIBIBYSA-N
Comment: Energy0
Num peaks: 6
290.102299 1.242092574
300.1230345 2.557321752
302.1386845 6.718505821
304.1543346 1.439646453
314.1386845 6.642687067
332.1492492 72.00647028

Name: +ve in-silico MS/MS by CFM-ID for MVSKPPYUIBULOR-SQNIBIBYSA-N
ID: MVSKPPYUIBULOR-SQNIBIBYSA-N
Comment: Energy1
Num peaks: 22
55.01784114 4.079304895
57.0334912 1.700080339
59.04914126 1.595890408
61.06479133 2.360233404
85.02840582 3.105523257
87.04405588 1.134020656
226.086255 1.693485977
228.1019051 1.352743359
242.0811697 3.836516676
244.0968197 7.697338764
246.1124698 7.297690979
248.1281199 1.440886606
260.1281199 1.035661915
274.1073844 1.847210241
284.1281199 1.062900807
286.1437699 2.84605369
300.1230345 2.843334251
302.1386845 4.912658877
304.1543346 2.344020238
314.1386845 6.779038321
316.1179491 1.219776585
332.1492492 17.93976481

Name: +ve in-silico MS/MS by CFM-ID for MVSKPPYUIBULOR-SQNIBIBYSA-N
ID: MVSKPPYUIBULOR-SQNIBIBYSA-N
Comment: Energy2
Num peaks: 31
39.02292652 0.9157933596
49.00727645 2.90381332
51.02292652 1.551769884
53.03857658 1.477285582
55.01784114 1.05607492
57.0334912 0.8387262208
67.05422664 2.940349417
77.03857658 0.8310772567
79.05422664 0.9788289358
101.0385766 5.085574893
103.0542266 5.974921453
105.0334912 1.211618352
105.0698767 1.059166114
107.0491413 1.737239238
107.0855268 0.9158889185
117.0334912 2.521598902
119.0491413 7.720244802
121.0647913 2.608700194
135.0440559 1.52186
139.075356 0.9200964752
147.0440559 6.438398626
149.0597059 9.553389302
153.0910061 1.131045212
155.1066561 0.8334751204
244.0968197 0.9952128756
260.1281199 1.350007395
284.1281199 1.383848918
286.1437699 1.150143117
288.1230345 1.21361834
300.1230345 0.9632957067
316.1179491 1.191619338

Name: +ve in-silico MS/MS by CFM-ID for XHXKHSUJQVCHTA-WTYNJOFCSA-N
ID: XHXKHSUJQVCHTA-WTYNJOFCSA-N
Comment: Energy0
Num peaks: 6
284.1281199 0.852209208
300.1230345 4.924818056
302.1386845 7.913348276
304.1543346 1.913419763
316.1179491 0.9471638919
332.1492492 76.73446162

Name: +ve in-silico MS/MS by CFM-ID for XHXKHSUJQVCHTA-WTYNJOFCSA-N
ID: XHXKHSUJQVCHTA-WTYNJOFCSA-N
Comment: Energy1
Num peaks: 19
151.0389705 0.908650967
168.1019051 1.853972224
178.086255 1.212557916
180.1019051 3.853087272
182.1175552 8.717304261
230.0811697 8.083155371
232.0968197 4.987005634
236.1281199 1.101051139
244.0968197 0.8973377729
272.0917343 3.086616597
284.1281199 1.23578611
286.1437699 1.080458724
288.1230345 1.614802595
300.1230345 4.501422981
302.1386845 4.508471486
304.1543346 1.128012013
314.1386845 3.678174074
316.1179491 1.589558259
332.1492492 26.24976114

Name: +ve in-silico MS/MS by CFM-ID for XHXKHSUJQVCHTA-WTYNJOFCSA-N
ID: XHXKHSUJQVCHTA-WTYNJOFCSA-N
Comment: Energy2
Num peaks: 31
43.01784114 3.116825121
148.0756904 1.498396094
157.0859207 1.031118487
200.070605 1.1069479
202.086255 2.386296761
204.1019051 1.178243794
214.086255 1.266864176
226.086255 2.036006166
228.1019051 2.703024823
230.0811697 4.789615876
230.1175552 2.303947566
240.1019051 1.555031855
242.0811697 1.425459225
242.1175552 2.367787763
244.0968197 5.277148166
244.1332052 1.707375779
246.1124698 1.768211232
254.1175552 3.07893001
258.1124698 2.918338272
260.1281199 1.661335545
270.1124698 3.14926858
272.1281199 2.599739751
284.1281199 1.67277143
286.1073844 2.673583141
286.1437699 2.110804201
288.1230345 5.057467208
300.1230345 1.536135863
302.1386845 1.93271695
304.1543346 0.9815459803
314.1386845 0.9909428882
316.1179491 1.584119238

Name: +ve in-silico MS/MS by CFM-ID for KGHJODCHEIEYBP-HWKANZROSA-N
ID: KGHJODCHEIEYBP-HWKANZROSA-N
Comment: Energy0
Num peaks: 14
41.03857658 1.34987536
43.01784114 1.99837104
117.0698767 3.081403701
135.0804414 1.433240172
163.0389705 1.753999216
251.0702706 1.46900518
253.0859207 5.872029712
255.1015708 2.907557598
265.0859207 1.596829245
267.1015708 4.274941814
269.1172208 3.391234982
279.1015708 12.28624184
281.0808353 3.039634334
297.1121354 36.44744328

Name: +ve in-silico MS/MS by CFM-ID for KGHJODCHEIEYBP-HWKANZROSA-N
ID: KGHJODCHEIEYBP-HWKANZROSA-N
Comment: Energy1
Num peaks: 31
39.02292652 1.521574133
41.00219107 1.847154334
41.03857658 3.400984549
43.01784114 0.8133367915
53.00219107 0.9828584232
55.01784114 3.047699854
115.0542266 1.708169721
117.0698767 9.08658275
121.0284058 0.8968799895
135.0804414 1.251096203
145.0284058 0.9139165161
161.0233204 0.9460612422
163.0389705 3.08216239
177.0910061 1.004401538
181.0495352 1.237941797
237.0546206 3.576109924
239.0702706 2.012046873
241.0859207 1.541245514
251.0702706 1.398173184
253.0495352 1.45166844
253.0859207 3.557879999
255.0651853 1.233841056
255.1015708 1.398941003
263.0702706 1.23492141
265.0859207 1.057555872
267.1015708 3.187052452
269.0808353 1.226813792
269.1172208 2.720610745
279.1015708 6.350741846
281.0808353 2.808136745
297.1121354 9.458581488

Name: +ve in-silico MS/MS by CFM-ID for KGHJODCHEIEYBP-HWKANZROSA-N
ID: KGHJODCHEIEYBP-HWKANZROSA-N
Comment: Energy2
Num peaks: 31
25.00727645 1.424926588
39.02292652 4.195318191
41.00219107 1.240346052
41.03857658 2.793196118
49.00727645 1.089167657
53.00219107 1.081698711
55.01784114 1.521013956
63.02292652 2.855146297
65.03857658 2.00359584
79.01784114 1.5429475
89.03857658 0.9259313978
91.05422664 1.666907459
101.0385766 2.918308251
103.0542266 1.285929652
105.0334912 3.113021024
107.0855268 0.9920532591
109.0284058 2.788726987
115.0542266 2.582949499
117.0698767 10.98467188
119.0491413 0.9004295162
121.0284058 5.788942244
129.0334912 1.546354516
133.0284058 3.348961541
135.0440559 1.733041341
135.0804414 1.480471618
147.0440559 0.8920772286
163.0389705 1.453139195
213.0546206 1.335729478
225.0546206 1.485579834
239.0702706 1.030108964
279.1015708 1.215163693

Name: +ve in-silico MS/MS by CFM-ID for JSIHERQFDBWWJU-UKTHLTGXSA-N
ID: JSIHERQFDBWWJU-UKTHLTGXSA-N
Comment: Energy0
Num peaks: 10
107.0491413 2.702585573
121.0647913 2.688249932
123.0440559 3.525561055
145.0647913 2.337850337
147.0804414 2.906535294
151.0389705 7.964179956
189.0546206 3.492097943
265.0859207 6.283363057
267.1015708 2.373027754
297.1121354 47.99965777

Name: +ve in-silico MS/MS by CFM-ID for JSIHERQFDBWWJU-UKTHLTGXSA-N
ID: JSIHERQFDBWWJU-UKTHLTGXSA-N
Comment: Energy1
Num peaks: 19
107.0491413 5.511113767
121.0647913 7.243803213
123.0440559 1.550925113
131.0491413 4.002855019
133.0647913 7.900899003
135.0440559 1.583411962
137.0597059 1.791400301
147.0804414 2.484976012
149.0233204 3.441260675
151.0389705 8.526552541
159.0440559 3.916389085
161.0597059 3.640662583
175.0389705 3.786678001
189.0546206 5.961830113
191.0702706 3.500703885
265.0859207 3.631354953
267.1015708 1.889441081
269.1172208 1.869259782
297.1121354 8.429750337

Name: +ve in-silico MS/MS by CFM-ID for JSIHERQFDBWWJU-UKTHLTGXSA-N
ID: JSIHERQFDBWWJU-UKTHLTGXSA-N
Comment: Energy2
Num peaks: 31
39.02292652 2.471029299
63.02292652 1.214712215
67.01784114 1.599136838
75.02292652 1.246788698
77.03857658 1.782002439
81.0334912 2.65475233
89.03857658 1.016812955
91.05422664 1.6609214
95.04914126 1.329391472
101.0385766 4.183327158
103.0542266 1.978823204
105.0334912 2.005212052
107.0127558 1.836101246
107.0491413 8.099906214
109.0284058 1.407208359
115.0542266 2.127220077
117.0698767 1.321376416
121.0284058 2.625930175
121.0647913 2.446400436
123.0440559 4.326716366
131.0491413 3.291033552
133.0647913 4.503062484
135.0440559 3.500641623
145.0647913 1.592979497
147.0804414 1.125097282
149.0233204 2.395096519
151.0389705 3.680527361
159.0440559 1.467891044
241.0859207 2.322247444
253.0859207 1.545327549
267.1015708 1.554859379

Name: +ve in-silico MS/MS by CFM-ID for NHNXJYYEQLVCAZ-CYBMUJFWSA-N
ID: NHNXJYYEQLVCAZ-CYBMUJFWSA-N
Comment: Energy0
Num peaks: 7
202.086255 16.52488144
204.1019051 2.524158039
232.0968197 3.656823539
234.1124698 2.555365324
256.1332052 7.593983785
274.1437699 17.33569309
292.1543346 30.4648759

Name: +ve in-silico MS/MS by CFM-ID for NHNXJYYEQLVCAZ-CYBMUJFWSA-N
ID: NHNXJYYEQLVCAZ-CYBMUJFWSA-N
Comment: Energy1
Num peaks: 16
69.0334912 1.554932811
71.04914126 4.526682612
73.06479133 2.445588591
85.06479133 5.148024139
87.04405588 1.965150791
87.08044139 2.067165492
89.05970595 9.552823126
103.075356 3.471274979
172.0756904 1.764102523
188.070605 2.089548667
190.086255 1.340639946
202.086255 25.91352012
204.1019051 3.060753292
256.1332052 5.170845277
274.1437699 6.039504942
292.1543346 4.952816102

Name: +ve in-silico MS/MS by CFM-ID for NHNXJYYEQLVCAZ-CYBMUJFWSA-N
ID: NHNXJYYEQLVCAZ-CYBMUJFWSA-N
Comment: Energy2
Num peaks: 30
39.02292652 2.812261322
41.03857658 1.299143443
49.00727645 1.140091779
51.02292652 0.8445061392
57.0334912 1.494970049
59.04914126 1.76225437
69.0334912 2.175666104
71.04914126 3.078088661
73.06479133 1.709999178
83.04914126 1.267107363
85.06479133 1.623042323
87.08044139 1.658516253
89.05970595 0.9406937067
104.0494756 1.401110638
106.0651257 6.036245836
121.0647913 2.368497005
134.0600403 13.31579934
147.0804414 1.046270287
158.0600403 1.559026526
172.0756904 5.62245064
174.0913404 1.624520945
175.075356 6.545105976
186.0549549 2.338452841
188.070605 4.232170526
190.086255 0.8407610805
202.086255 5.971551644
204.1019051 1.420010314
245.1172208 0.943814769
256.1332052 2.646040274
258.1124698 0.8273451292

Name: +ve in-silico MS/MS by CFM-ID for UAILJXHNUWQNKQ-FZKQIMNGSA-N
ID: UAILJXHNUWQNKQ-FZKQIMNGSA-N
Comment: Energy0
Num peaks: 6
269.0808353 2.166998947
271.0964854 5.130240928
282.1124698 2.613298028
296.1281199 7.346463846
297.1121354 3.041422382
314.1386845 62.35382902

Name: +ve in-silico MS/MS by CFM-ID for UAILJXHNUWQNKQ-FZKQIMNGSA-N
ID: UAILJXHNUWQNKQ-FZKQIMNGSA-N
Comment: Energy1
Num peaks: 22
44.04947561 1.014103352
137.0597059 1.111253598
176.070605 1.064845376
178.086255 1.460511925
192.1019051 1.857656226
214.086255 1.729432597
226.086255 1.949572838
228.1019051 2.409164184
230.1175552 2.717255966
242.1175552 1.108780729
254.1175552 2.166714695
269.0808353 2.500500001
270.1124698 1.780725037
271.0964854 1.504422755
282.1124698 5.149368911
284.1281199 3.873661439
285.1121354 1.359997852
286.1437699 6.212655354
296.1281199 6.672207978
297.1121354 5.400029529
298.1073844 2.018342216
314.1386845 25.1684862

Name: +ve in-silico MS/MS by CFM-ID for UAILJXHNUWQNKQ-FZKQIMNGSA-N
ID: UAILJXHNUWQNKQ-FZKQIMNGSA-N
Comment: Energy2
Num peaks: 31
92.04947561 1.294008582
123.0440559 1.817746621
147.0440559 2.107113417
149.0597059 1.592010205
173.0597059 1.225621119
185.0597059 2.656690883
187.075356 2.843499871
199.075356 3.714834209
210.0913404 1.058954553
212.070605 1.513618598
214.086255 1.587559448
224.070605 1.309403322
226.086255 2.382544804
228.1019051 6.607018974
230.1175552 1.19836221
238.086255 1.084523528
239.0702706 0.9930979405
240.1019051 2.335421475
241.0859207 1.09414959
242.1175552 2.189706271
254.1175552 1.783887494
255.1015708 1.022338875
268.0968197 2.44783354
269.0808353 1.969318637
270.1124698 1.794541224
271.0964854 1.148568701
280.0968197 1.372109594
282.1124698 1.414503874
285.1121354 1.260471138
296.1281199 1.599045288
298.1073844 2.212536115

Name: +ve in-silico MS/MS by CFM-ID for GBYFADQUKTZFEB-NSHDSACASA-N
ID: GBYFADQUKTZFEB-NSHDSACASA-N
Comment: Energy0
Num peaks: 6
176.070605 2.839698679
178.086255 6.672224501
282.1124698 2.763329379
285.1121354 2.929696999
297.1121354 3.200700383
314.1386845 69.31660259

Name: +ve in-silico MS/MS by CFM-ID for GBYFADQUKTZFEB-NSHDSACASA-N
ID: GBYFADQUKTZFEB-NSHDSACASA-N
Comment: Energy1
Num peaks: 24
44.04947561 1.226264625
123.0440559 2.826549612
137.0597059 0.9184294726
147.0440559 1.054667863
176.070605 0.7822815174
178.086255 1.485673272
190.086255 1.719690994
192.1019051 4.515172763
228.1019051 0.8084999761
240.1019051 1.17193165
242.1175552 1.056413232
254.1175552 1.979232885
256.1332052 1.496530146
269.0808353 1.561858442
270.1124698 2.748470268
271.0964854 2.392039173
282.1124698 4.392262174
284.1281199 5.524353367
285.1121354 2.287520713
286.1437699 6.079414402
296.1281199 0.9245801482
297.1121354 9.122022785
298.1073844 1.907081839
314.1386845 22.45675227

Name: +ve in-silico MS/MS by CFM-ID for GBYFADQUKTZFEB-NSHDSACASA-N
ID: GBYFADQUKTZFEB-NSHDSACASA-N
Comment: Energy2
Num peaks: 31
104.0494756 4.116421094
106.0651257 2.623568648
135.0440559 1.373121095
137.0597059 1.183881189
146.0600403 1.998834292
147.0440559 1.504376253
148.0756904 1.213257542
149.0597059 1.568308762
164.070605 1.480837939
166.0651257 2.42063274
168.0807757 1.921289565
170.0964258 1.301124805
176.070605 3.122559697
196.0756904 1.356335021
206.0600403 1.330128986
212.070605 1.439959955
214.086255 1.581098761
220.0756904 1.364083828
222.0549549 1.984450859
224.070605 2.146090099
226.086255 2.100159283
228.1019051 3.21391764
238.086255 1.602281928
240.1019051 4.769763995
242.1175552 1.500273803
254.1175552 2.215851762
268.0968197 1.957953128
270.1124698 2.350970533
282.1124698 1.563416471
285.1121354 1.426536204
298.1073844 1.740360094

Name: +ve in-silico MS/MS by CFM-ID for JITROYLGDNWPGM-LBPRGKRZSA-N
ID: JITROYLGDNWPGM-LBPRGKRZSA-N
Comment: Energy0
Num peaks: 6
164.070605 2.244740635
167.0702706 8.249074798
282.1124698 2.642425846
285.1121354 2.838078516
297.1121354 3.160265587
314.1386845 68.07752433

Name: +ve in-silico MS/MS by CFM-ID for JITROYLGDNWPGM-LBPRGKRZSA-N
ID: JITROYLGDNWPGM-LBPRGKRZSA-N
Comment: Energy1
Num peaks: 19
44.04947561 1.50292849
101.0597059 0.9961298212
137.0597059 1.204825568
153.0546206 1.134949295
164.070605 2.377602947
165.0546206 0.7424655647
167.0702706 2.477469504
254.0811697 0.7380353415
269.0808353 2.239724482
270.1124698 3.172717555
271.0964854 2.945370677
282.1124698 4.942991783
284.1281199 3.516426339
285.1121354 2.521907888
286.1437699 3.189243669
296.1281199 0.8538285584
297.1121354 12.77556084
298.1073844 2.770222452
314.1386845 30.31325038

Name: +ve in-silico MS/MS by CFM-ID for JITROYLGDNWPGM-LBPRGKRZSA-N
ID: JITROYLGDNWPGM-LBPRGKRZSA-N
Comment: Energy2
Num peaks: 31
15.02292652 0.7823124917
69.0334912 1.034736519
83.04914126 1.594077336
85.02840582 3.219254991
109.0284058 2.28385757
111.0440559 5.868938098
117.0334912 1.701508252
123.0440559 1.992232159
125.0597059 1.163021293
135.0440559 3.631202153
137.0597059 7.002570142
139.075356 1.370761387
146.0600403 0.8753160637
150.0913404 1.069812845
151.0389705 2.763925814
151.075356 2.446496911
153.0546206 6.285532786
156.0443902 0.9269822923
158.0600403 0.9887302365
160.0756904 0.8032204563
161.0597059 1.591211619
165.0546206 2.372991573
167.0702706 3.173360463
182.0600403 1.614748679
210.0549549 3.061237975
212.070605 0.9488708083
226.086255 2.755648609
268.0968197 2.091064816
270.1124698 1.629189431
296.1281199 0.9297723903
298.1073844 1.231390168

Name: +ve in-silico MS/MS by CFM-ID for DKNXIPNBVAVYAP-LBPRGKRZSA-N
ID: DKNXIPNBVAVYAP-LBPRGKRZSA-N
Comment: Energy0
Num peaks: 6
117.0698767 1.534346759
119.0855268 6.678797301
219.0651853 1.47407893
269.0808353 1.73550722
279.1015708 4.868783531
297.1121354 73.00562521

Name: +ve in-silico MS/MS by CFM-ID for DKNXIPNBVAVYAP-LBPRGKRZSA-N
ID: DKNXIPNBVAVYAP-LBPRGKRZSA-N
Comment: Energy1
Num peaks: 20
39.02292652 1.88696039
41.03857658 1.312166863
79.05422664 0.9117524558
115.0542266 2.423532098
117.0698767 5.084235747
119.0855268 8.335883139
121.0284058 0.7498164061
215.0338851 0.930990235
217.0495352 1.274468379
219.0651853 2.915453995
229.0859207 0.6808362041
253.0859207 0.6968914225
267.0651853 2.018235114
267.1015708 2.825012203
269.0808353 2.885892058
269.1172208 4.057264358
271.0964854 1.392519123
279.1015708 7.019881508
281.0808353 2.445031204
297.1121354 30.49730118

Name: +ve in-silico MS/MS by CFM-ID for DKNXIPNBVAVYAP-LBPRGKRZSA-N
ID: DKNXIPNBVAVYAP-LBPRGKRZSA-N
Comment: Energy2
Num peaks: 31
39.02292652 5.327666951
41.03857658 1.944574945
49.00727645 1.749095205
51.02292652 2.518562419
53.03857658 1.118796029
77.00219107 2.139890469
79.01784114 1.587798617
79.05422664 1.344323453
91.05422664 1.895274677
101.0385766 2.894598899
103.0542266 1.164255903
109.0284058 3.145644423
115.0542266 1.710186226
117.0698767 3.175286453
119.0855268 1.403953431
121.0284058 6.005174077
123.0440559 1.26931967
127.0542266 4.447580813
131.0855268 1.342390978
133.1011768 1.21789814
137.0233204 3.878867608
139.0389705 1.231607637
139.0542266 2.716507325
185.0597059 0.9921671075
189.0182351 1.498054101
261.0910061 1.639225232
267.0651853 1.273227392
269.0808353 1.463442438
271.0964854 1.701834187
279.1015708 2.128818098
281.0808353 3.295753764

Name: +ve in-silico MS/MS by CFM-ID for MVSKPPYUIBULOR-BZSNNMDCSA-N
ID: MVSKPPYUIBULOR-BZSNNMDCSA-N
Comment: Energy0
Num peaks: 6
290.102299 1.242092574
300.1230345 2.557321752
302.1386845 6.718505821
304.1543346 1.439646453
314.1386845 6.642687067
332.1492492 72.00647028

Name: +ve in-silico MS/MS by CFM-ID for MVSKPPYUIBULOR-BZSNNMDCSA-N
ID: MVSKPPYUIBULOR-BZSNNMDCSA-N
Comment: Energy1
Num peaks: 22
55.01784114 4.079304895
57.0334912 1.700080339
59.04914126 1.595890408
61.06479133 2.360233404
85.02840582 3.105523257
87.04405588 1.134020656
226.086255 1.693485977
228.1019051 1.352743359
242.0811697 3.836516676
244.0968197 7.697338764
246.1124698 7.297690979
248.1281199 1.440886606
260.1281199 1.035661915
274.1073844 1.847210241
284.1281199 1.062900807
286.1437699 2.84605369
300.1230345 2.843334251
302.1386845 4.912658877
304.1543346 2.344020238
314.1386845 6.779038321
316.1179491 1.219776585
332.1492492 17.93976481

Name: +ve in-silico MS/MS by CFM-ID for MVSKPPYUIBULOR-BZSNNMDCSA-N
ID: MVSKPPYUIBULOR-BZSNNMDCSA-N
Comment: Energy2
Num peaks: 31
39.02292652 0.9157933596
49.00727645 2.90381332
51.02292652 1.551769884
53.03857658 1.477285582
55.01784114 1.05607492
57.0334912 0.8387262208
67.05422664 2.940349417
77.03857658 0.8310772567
79.05422664 0.9788289358
101.0385766 5.085574893
103.0542266 5.974921453
105.0334912 1.211618352
105.0698767 1.059166114
107.0491413 1.737239238
107.0855268 0.9158889185
117.0334912 2.521598902
119.0491413 7.720244802
121.0647913 2.608700194
135.0440559 1.52186
139.075356 0.9200964752
147.0440559 6.438398626
149.0597059 9.553389302
153.0910061 1.131045212
155.1066561 0.8334751204
244.0968197 0.9952128756
260.1281199 1.350007395
284.1281199 1.383848918
286.1437699 1.150143117
288.1230345 1.21361834
300.1230345 0.9632957067
316.1179491 1.191619338

Name: +ve in-silico MS/MS by CFM-ID for JXVKIPHVVGFYCI-ADWOECEWSA-N
ID: JXVKIPHVVGFYCI-ADWOECEWSA-N
Comment: Energy0
Num peaks: 12
41.03857658 1.393184303
121.0647913 4.875037138
155.0702706 1.903491236
164.1069905 1.577736724
242.1175552 1.335360613
244.1332052 1.031891063
250.1437699 2.184517816
260.1281199 12.84987649
262.1437699 3.016569426
264.15942 0.8299732317
274.1437699 7.926001783
292.1543346 41.23791989

Name: +ve in-silico MS/MS by CFM-ID for JXVKIPHVVGFYCI-ADWOECEWSA-N
ID: JXVKIPHVVGFYCI-ADWOECEWSA-N
Comment: Energy1
Num peaks: 31
25.00727645 0.9364354237
27.02292652 0.8108737484
39.02292652 2.231895569
41.03857658 13.99997636
43.05422664 5.200702819
53.03857658 1.25529502
55.05422664 0.7102142974
63.02292652 0.7567295401
71.04914126 5.075178434
73.06479133 0.9529955014
81.0334912 0.7893930291
85.06479133 0.6156373442
91.05422664 2.486229794
121.0647913 9.474460674
155.0702706 1.408631676
190.086255 1.061491004
200.1069905 1.398818758
220.0968197 1.734801492
222.1124698 0.675343682
230.1175552 0.6001416117
232.1332052 0.8908913768
242.1175552 0.7884521338
244.1332052 0.9137926575
248.0917343 0.8631376677
248.1281199 0.6650483738
250.1073844 1.315841605
252.1230345 0.7403963341
260.1281199 4.932035095
264.15942 0.9788184076
274.1437699 3.154016786
292.1543346 7.759328995

Name: +ve in-silico MS/MS by CFM-ID for JXVKIPHVVGFYCI-ADWOECEWSA-N
ID: JXVKIPHVVGFYCI-ADWOECEWSA-N
Comment: Energy2
Num peaks: 31
39.02292652 2.97386637
41.03857658 7.915099453
43.05422664 2.021585939
49.00727645 1.191730266
55.01784114 3.516092466
63.02292652 1.415211033
67.01784114 0.930599307
71.01275576 1.662069036
71.04914126 1.120540352
91.05422664 1.858785629
93.06987671 1.304412791
104.0494756 0.8001373102
105.0334912 0.8011059948
106.0651257 1.813574132
118.0651257 0.8313521311
121.0647913 16.04272135
128.0494756 1.988773195
132.0807757 3.958345101
138.0913404 1.083136184
148.0756904 0.9649274322
150.0913404 1.536657384
155.0702706 0.9603574537
158.0600403 1.259466221
160.0756904 1.901167686
162.0913404 2.182041682
164.1069905 2.381761128
188.070605 0.8855040065
190.086255 0.7993197676
218.0811697 1.025610784
220.0968197 0.9409326941
276.1230345 1.097655533

Name: +ve in-silico MS/MS by CFM-ID for DHTDQIZTXZNGCV-UHFFFAOYSA-N
ID: DHTDQIZTXZNGCV-UHFFFAOYSA-N
Comment: Energy0
Num peaks: 6
121.0647913 1.482129843
249.0910061 1.225361534
251.1066561 12.61303513
253.1223062 4.492654884
279.1015708 16.26339696
297.1121354 45.33254874

Name: +ve in-silico MS/MS by CFM-ID for DHTDQIZTXZNGCV-UHFFFAOYSA-N
ID: DHTDQIZTXZNGCV-UHFFFAOYSA-N
Comment: Energy1
Num peaks: 31
105.0334912 1.5542807
107.0491413 2.742149627
117.0334912 0.9015485329
119.0491413 2.00330712
121.0647913 4.141563896
131.0491413 1.308712475
133.0647913 1.77750141
135.0804414 2.376709498
145.0647913 0.8609668848
163.0389705 1.379691168
175.0389705 0.8635749836
177.0546206 1.880940455
191.0702706 1.379691168
221.0960915 0.8621753437
223.075356 1.428199659
223.1117415 2.484923415
233.0960915 1.299604094
235.075356 1.523221652
235.1117415 0.8308156407
237.0910061 0.9802498868
249.0546206 0.8469971502
249.0910061 2.123602386
251.1066561 11.67534126
253.0859207 0.8991393547
253.1223062 4.999573364
261.0910061 2.421478192
263.0702706 0.8306434225
269.0808353 0.9120592486
279.1015708 10.39960247
281.0808353 1.664260386
297.1121354 9.57063714

Name: +ve in-silico MS/MS by CFM-ID for DHTDQIZTXZNGCV-UHFFFAOYSA-N
ID: DHTDQIZTXZNGCV-UHFFFAOYSA-N
Comment: Energy2
Num peaks: 31
39.02292652 1.026928126
41.03857658 2.079725026
49.00727645 2.086740082
75.02292652 1.180426802
91.05422664 1.016707511
105.0334912 2.07037581
117.0334912 1.525767803
119.0491413 1.147229686
121.0647913 1.088699233
129.0334912 1.104505293
131.0491413 2.117425354
133.0647913 1.883117426
143.0127558 1.018743967
145.0647913 1.505857829
157.0647913 1.038193891
169.0284058 1.074235488
195.0804414 1.043818139
205.0647913 1.014161434
207.0804414 1.045850937
209.0960915 2.902658246
221.0960915 6.334524719
223.075356 2.268961096
223.1117415 1.069624467
233.0960915 4.916567372
235.075356 1.228630502
237.0910061 2.506418072
249.0910061 1.34303698
251.0702706 1.22802828
251.1066561 2.133471807
263.0702706 2.022362068
281.0808353 2.306052006

Name: +ve in-silico MS/MS by CFM-ID for HKTYWBZUTFHGKL-ROUUACIJSA-N
ID: HKTYWBZUTFHGKL-ROUUACIJSA-N
Comment: Energy0
Num peaks: 6
234.1124698 2.507991897
274.1073844 2.226906448
276.1230345 4.904773083
280.1543346 4.766822277
314.1386845 10.47180474
332.1492492 56.70797159

Name: +ve in-silico MS/MS by CFM-ID for HKTYWBZUTFHGKL-ROUUACIJSA-N
ID: HKTYWBZUTFHGKL-ROUUACIJSA-N
Comment: Energy1
Num peaks: 31
27.02292652 0.8196931668
39.02292652 3.938577182
53.00219107 7.074970152
55.01784114 10.68831394
57.0334912 16.08979252
59.04914126 1.069803021
69.0334912 1.039056688
73.06479133 0.9475517385
75.08044139 0.8973871708
125.0233204 2.313463855
127.0389705 1.161024485
129.0546206 0.8866750039
146.0600403 1.807109991
148.0756904 1.123422643
172.0756904 0.8448262326
174.0913404 1.892554048
176.1069905 3.607960153
177.0182351 0.8359658692
178.1226406 2.072478836
180.1382906 0.9087112005
256.0968197 2.337254541
258.1124698 1.50908054
260.1281199 1.205123793
262.1437699 1.794013953
272.0917343 1.891485046
274.1073844 0.8992733848
278.1386845 1.164532205
300.1230345 1.285205073
304.1543346 2.415084693
314.1386845 2.058095002
332.1492492 2.896586997

Name: +ve in-silico MS/MS by CFM-ID for HKTYWBZUTFHGKL-ROUUACIJSA-N
ID: HKTYWBZUTFHGKL-ROUUACIJSA-N
Comment: Energy2
Num peaks: 31
41.03857658 1.012917277
67.01784114 1.079201199
67.05422664 1.126726491
69.0334912 1.67291727
94.06512568 1.143662861
120.0807757 0.9596023072
122.0964258 1.95589565
146.0600403 1.895757296
148.0756904 5.162532446
150.0913404 2.689595989
152.1069905 0.9554927772
158.0600403 1.229455864
160.0756904 5.669806868
162.0913404 5.514426398
164.1069905 1.056702478
174.0913404 2.485984447
176.1069905 3.770119244
178.1226406 1.010612293
186.0913404 1.329908944
190.1226406 1.449149075
198.0913404 2.1794032
204.1019051 1.111674148
214.086255 3.411552045
216.1019051 2.015600662
232.0968197 1.306873064
234.1124698 2.819234985
274.1073844 1.101750177
296.1281199 1.897761649
300.1230345 0.9920053363
302.1386845 1.256814856
316.1179491 2.366744609

Name: +ve in-silico MS/MS by CFM-ID for QGDBWUXDIODTEX-YDFGWWAZSA-N
ID: QGDBWUXDIODTEX-YDFGWWAZSA-N
Comment: Energy0
Num peaks: 18
43.01784114 1.506523783
61.02840582 1.301823737
72.08077574 4.467292451
88.07569036 2.863658531
115.075356 2.896203586
132.1019051 8.948486367
135.0440559 0.932188495
173.0597059 2.623914738
183.0440559 1.135743805
196.0968197 1.14102731
201.0546206 8.718645589
230.0811697 0.8513487705
270.1124698 1.346573272
272.1281199 11.1032762
290.1386845 8.015729406
302.1386845 1.806831442
314.1386845 1.836084124
332.1492492 18.72679669

Name: +ve in-silico MS/MS by CFM-ID for QGDBWUXDIODTEX-YDFGWWAZSA-N
ID: QGDBWUXDIODTEX-YDFGWWAZSA-N
Comment: Energy1
Num peaks: 27
43.01784114 1.032226254
55.05422664 4.669015907
61.02840582 1.003014539
67.01784114 0.9405106879
70.06512568 1.307433306
72.08077574 15.74414131
73.06479133 1.066713762
88.07569036 5.154338046
90.09134042 3.277013704
114.0913404 0.7832853215
115.075356 5.946932613
132.1019051 7.247984418
135.0440559 1.698873778
145.0647913 0.7981573265
159.0440559 1.726679564
173.0597059 4.479500633
183.0440559 1.247547292
194.0811697 1.10483269
196.0968197 0.9726304354
201.0546206 5.603084369
230.0811697 1.47413327
232.0968197 1.004724275
244.1332052 0.9967917799
272.1281199 6.900350841
290.1386845 1.880080184
314.1386845 0.7727502003
332.1492492 1.520072521

Name: +ve in-silico MS/MS by CFM-ID for QGDBWUXDIODTEX-YDFGWWAZSA-N
ID: QGDBWUXDIODTEX-YDFGWWAZSA-N
Comment: Energy2
Num peaks: 31
39.02292652 2.630620299
41.00219107 0.7456828288
43.01784114 1.202913879
51.02292652 1.680429511
55.05422664 1.094275822
59.04914126 1.719347371
63.02292652 0.9089890606
67.01784114 1.28459896
68.04947561 0.8292754992
70.06512568 1.869877536
72.08077574 6.83378001
73.06479133 8.719824403
86.0600403 1.177880941
88.07569036 8.575675231
90.09134042 0.940869202
101.0385766 0.7274149704
115.075356 4.537431106
116.070605 0.9144482114
125.0385766 1.318441026
127.0542266 3.024369266
132.1019051 2.216538782
135.0440559 0.7787514604
143.0491413 1.171158806
147.0440559 0.8304442566
155.0491413 1.883568848
171.0440559 0.7925746123
173.0597059 4.071629601
201.0546206 2.510977897
226.1226406 0.7448069857
242.1175552 1.834328665
272.1281199 0.8005321666

Name: +ve in-silico MS/MS by CFM-ID for YHVSWHLQYUURMP-NSHDSACASA-N
ID: YHVSWHLQYUURMP-NSHDSACASA-N
Comment: Energy0
Num peaks: 6
176.070605 2.821343213
178.086255 6.658943693
282.1124698 2.747566222
285.1121354 2.916285813
297.1121354 3.170676429
314.1386845 69.27841006

Name: +ve in-silico MS/MS by CFM-ID for YHVSWHLQYUURMP-NSHDSACASA-N
ID: YHVSWHLQYUURMP-NSHDSACASA-N
Comment: Energy1
Num peaks: 22
44.04947561 1.305878829
123.0440559 2.935677698
137.0597059 0.9776186155
147.0440559 1.633574994
151.075356 0.9489652785
178.086255 1.604519238
190.086255 1.829810742
192.1019051 4.928268339
240.1019051 1.299302366
242.1175552 1.2231855
256.1332052 0.9986716976
269.0808353 1.778241512
270.1124698 3.679741653
271.0964854 2.543054551
282.1124698 4.272861534
284.1281199 4.931450865
285.1121354 2.231135913
286.1437699 4.593825859
296.1281199 1.036352226
297.1121354 9.215412402
298.1073844 2.005302564
314.1386845 24.65949642

Name: +ve in-silico MS/MS by CFM-ID for YHVSWHLQYUURMP-NSHDSACASA-N
ID: YHVSWHLQYUURMP-NSHDSACASA-N
Comment: Energy2
Num peaks: 31
104.0494756 4.357566027
106.0651257 2.637667831
132.0443902 1.389927467
137.0597059 1.176677737
142.0651257 1.29445419
146.0600403 2.047973551
147.0440559 1.907475338
149.0597059 1.58701283
154.0651257 1.449621426
164.070605 1.4238357
166.0651257 2.337258517
168.0807757 1.855114295
170.0964258 1.194844618
176.070605 3.057332409
196.0756904 1.389754026
206.0600403 1.321079811
212.070605 1.650339121
214.086255 1.333557617
222.0549549 1.996692301
224.070605 1.311118596
226.086255 2.311976838
228.1019051 3.569583747
238.086255 2.37026905
240.1019051 6.226653064
242.1175552 1.498431458
250.086255 1.221629206
252.1019051 1.137049351
268.0968197 2.299844508
270.1124698 2.073857965
282.1124698 1.218174345
298.1073844 1.694283491

Name: +ve in-silico MS/MS by CFM-ID for KDCNUGSRRSQXCW-UHFFFAOYSA-N
ID: KDCNUGSRRSQXCW-UHFFFAOYSA-N
Comment: Energy0
Num peaks: 6
91.05422664 3.280683853
191.0338851 1.563451153
205.0495352 1.654886561
219.0651853 1.794100391
279.1015708 11.13022082
297.1121354 65.52718863

Name: +ve in-silico MS/MS by CFM-ID for KDCNUGSRRSQXCW-UHFFFAOYSA-N
ID: KDCNUGSRRSQXCW-UHFFFAOYSA-N
Comment: Energy1
Num peaks: 20
79.05422664 1.075268719
91.05422664 15.38381013
93.06987671 2.934821458
103.0542266 0.8778463966
105.0698767 3.469044002
107.0855268 1.073106864
163.0389705 0.8077310125
165.0546206 1.147847582
191.0338851 4.781581465
205.0495352 5.448658992
215.0338851 1.092582293
217.0495352 1.562469373
219.0651853 3.715104894
253.0859207 0.9280267308
265.0859207 2.002287753
267.1015708 2.05190249
269.1172208 2.790274383
279.1015708 7.318009949
281.0808353 1.916652517
297.1121354 19.93168117

Name: +ve in-silico MS/MS by CFM-ID for KDCNUGSRRSQXCW-UHFFFAOYSA-N
ID: KDCNUGSRRSQXCW-UHFFFAOYSA-N
Comment: Energy2
Num peaks: 31
39.02292652 1.617771514
49.00727645 3.732923961
51.02292652 1.18830784
65.03857658 0.948942174
75.02292652 1.075040231
91.05422664 10.24328161
93.06987671 2.674856364
105.0698767 1.99644761
115.0542266 3.010019224
117.0698767 1.592547042
123.0440559 1.239217284
127.0542266 4.127815929
129.0334912 1.041513791
135.0076704 3.184473429
137.0233204 1.311702919
139.0389705 1.512677146
149.0233204 1.471649131
151.0389705 1.910856411
161.0233204 1.414444459
163.0389705 1.564495152
165.0182351 1.065433684
167.0491413 1.607271034
177.0546206 1.307386832
191.0338851 1.094230689
209.0960915 1.025110986
211.075356 1.484320521
219.0440559 0.9258373998
221.0597059 1.205324672
223.075356 1.59457096
267.1015708 1.115770003
281.0808353 1.330094281

Name: +ve in-silico MS/MS by CFM-ID for YLWAQARRNQVEHD-PBZHRCKQSA-N
ID: YLWAQARRNQVEHD-PBZHRCKQSA-N
Comment: Energy0
Num peaks: 6
135.0440559 3.657829355
300.1230345 11.15086891
302.1386845 7.987899082
314.1386845 2.286376011
316.1179491 2.540674973
332.1492492 53.40044433

Name: +ve in-silico MS/MS by CFM-ID for YLWAQARRNQVEHD-PBZHRCKQSA-N
ID: YLWAQARRNQVEHD-PBZHRCKQSA-N
Comment: Energy1
Num peaks: 24
44.04947561 0.7428292166
70.06512568 0.9421358047
135.0440559 1.635477184
149.0233204 1.072164826
151.0389705 1.291884369
180.1019051 2.208757614
182.1175552 2.766288725
246.0760843 2.432426021
248.0917343 2.33898135
258.0760843 0.8603569155
260.0917343 0.7538386147
262.1073844 1.31630544
272.0917343 3.155688949
272.1281199 1.541191764
274.1073844 0.9382359152
284.1281199 2.511028886
286.1437699 2.451833641
298.1073844 1.352450948
300.1230345 7.584645551
302.1386845 6.132655332
304.1543346 1.633154237
314.1386845 8.257332429
316.1179491 3.627120781
332.1492492 22.7713365

Name: +ve in-silico MS/MS by CFM-ID for YLWAQARRNQVEHD-PBZHRCKQSA-N
ID: YLWAQARRNQVEHD-PBZHRCKQSA-N
Comment: Energy2
Num peaks: 31
15.02292652 3.071854961
42.03382555 1.255269021
44.04947561 9.920168876
46.06512568 3.995110244
49.00727645 1.544383361
51.02292652 1.254897823
53.03857658 1.99326679
91.05422664 1.505358661
105.0334912 1.992643217
107.0491413 2.717357109
121.0284058 1.031094963
135.0440559 3.326899646
137.0597059 0.9742452764
139.075356 1.739394512
149.0233204 1.049016275
151.0389705 1.131495707
229.0495352 1.854107683
233.0808353 1.378635236
240.1019051 2.363953939
242.1175552 2.193253602
256.0968197 3.205762629
258.1124698 4.624802771
260.0917343 0.9746851396
270.1124698 2.265422812
272.0917343 2.191534922
284.1281199 0.9697292021
286.1073844 1.124276309
286.1437699 1.003658992
288.1230345 1.629009442
298.1073844 0.9526085598
316.1179491 1.072809692

Name: +ve in-silico MS/MS by CFM-ID for QVHSJIORZXMGEJ-CYBMUJFWSA-N
ID: QVHSJIORZXMGEJ-CYBMUJFWSA-N
Comment: Energy0
Num peaks: 6
107.0491413 1.94753434
282.1124698 2.936702258
285.1121354 3.143410077
296.1281199 2.560783072
297.1121354 3.40813127
314.1386845 76.33377479

Name: +ve in-silico MS/MS by CFM-ID for QVHSJIORZXMGEJ-CYBMUJFWSA-N
ID: QVHSJIORZXMGEJ-CYBMUJFWSA-N
Comment: Energy1
Num peaks: 16
44.04947561 1.597265858
107.0491413 1.673926204
254.1175552 1.217637784
268.0968197 1.45732393
269.0808353 1.807217492
270.1124698 4.881446457
271.0964854 2.946642191
272.1281199 3.267169834
282.1124698 4.578247507
284.1281199 4.277346969
285.1121354 2.695550513
286.1437699 6.036444638
296.1281199 2.274183612
297.1121354 10.87391056
298.1073844 1.789489486
314.1386845 28.7162319

Name: +ve in-silico MS/MS by CFM-ID for QVHSJIORZXMGEJ-CYBMUJFWSA-N
ID: QVHSJIORZXMGEJ-CYBMUJFWSA-N
Comment: Energy2
Num peaks: 31
63.02292652 2.255066784
79.05422664 1.605068102
107.0491413 1.152353774
170.0600403 1.491347712
172.0756904 1.431952295
183.0440559 3.08654388
185.0597059 1.826940605
196.0756904 2.56142869
197.0597059 1.329830587
198.0913404 3.518080377
199.075356 1.472436151
206.0600403 1.100243449
208.0756904 1.382086521
210.0913404 5.768240959
212.1069905 3.049986766
226.086255 2.537037775
238.086255 2.290198189
240.1019051 3.91102204
242.1175552 1.485519866
252.1019051 1.065574063
254.1175552 1.14445285
256.0968197 1.301605539
267.1015708 1.151583577
268.0968197 2.956502718
270.1124698 3.42366422
282.1124698 1.861858187
284.1281199 1.188851369
285.1121354 1.504044005
286.1437699 1.103961233
296.1281199 1.070011163
298.1073844 2.40941691

Name: +ve in-silico MS/MS by CFM-ID for HDLNHIIKSUHARQ-CLLJXQQHSA-N
ID: HDLNHIIKSUHARQ-CLLJXQQHSA-N
Comment: Energy0
Num peaks: 6
108.0807757 2.177352861
110.0964258 14.23031966
128.1069905 3.680310097
137.0597059 4.301451083
165.0546206 15.70757501
292.1543346 43.80809704

Name: +ve in-silico MS/MS by CFM-ID for HDLNHIIKSUHARQ-CLLJXQQHSA-N
ID: HDLNHIIKSUHARQ-CLLJXQQHSA-N
Comment: Energy1
Num peaks: 12
68.04947561 0.8784551595
84.08077574 1.12595023
108.0807757 2.726038886
110.0964258 30.37910406
128.1069905 3.714181631
135.0440559 1.426923573
137.0597059 7.911650505
165.0546206 19.0200116
248.1281199 0.9794535742
260.1281199 1.628721754
274.1437699 2.042859941
292.1543346 8.998850606

Name: +ve in-silico MS/MS by CFM-ID for HDLNHIIKSUHARQ-CLLJXQQHSA-N
ID: HDLNHIIKSUHARQ-CLLJXQQHSA-N
Comment: Energy2
Num peaks: 31
15.02292652 1.010879478
43.05422664 1.00944363
51.02292652 1.56810283
53.03857658 1.177249518
68.04947561 3.499687251
69.0334912 0.9464126412
70.06512568 1.06937168
79.01784114 2.695345582
81.0334912 1.989545878
82.06512568 1.086023793
84.08077574 0.9794699364
93.0334912 2.190144455
96.08077574 0.9619000545
98.0964258 1.062787869
104.0494756 1.462861377
107.0491413 1.310881961
108.0807757 2.132529959
109.0284058 2.099457856
110.0964258 11.12890043
111.0440559 2.161450733
113.0597059 1.241674282
119.0127558 1.679227366
121.0284058 2.010702527
123.0440559 1.59262936
128.1069905 1.451615732
135.0440559 4.017327291
137.0597059 7.599397615
139.0389705 1.445234478
149.0233204 2.096776524
151.0389705 1.892038402
165.0546206 4.857879631

Name: +ve in-silico MS/MS by CFM-ID for QGDBWUXDIODTEX-PEPZGXQESA-N
ID: QGDBWUXDIODTEX-PEPZGXQESA-N
Comment: Energy0
Num peaks: 18
43.01784114 1.506523783
61.02840582 1.301823737
72.08077574 4.467292451
88.07569036 2.863658531
115.075356 2.896203586
132.1019051 8.948486367
135.0440559 0.932188495
173.0597059 2.623914738
183.0440559 1.135743805
196.0968197 1.14102731
201.0546206 8.718645589
230.0811697 0.8513487705
270.1124698 1.346573272
272.1281199 11.1032762
290.1386845 8.015729406
302.1386845 1.806831442
314.1386845 1.836084124
332.1492492 18.72679669

Name: +ve in-silico MS/MS by CFM-ID for QGDBWUXDIODTEX-PEPZGXQESA-N
ID: QGDBWUXDIODTEX-PEPZGXQESA-N
Comment: Energy1
Num peaks: 27
43.01784114 1.032226254
55.05422664 4.669015907
61.02840582 1.003014539
67.01784114 0.9405106879
70.06512568 1.307433306
72.08077574 15.74414131
73.06479133 1.066713762
88.07569036 5.154338046
90.09134042 3.277013704
114.0913404 0.7832853215
115.075356 5.946932613
132.1019051 7.247984418
135.0440559 1.698873778
145.0647913 0.7981573265
159.0440559 1.726679564
173.0597059 4.479500633
183.0440559 1.247547292
194.0811697 1.10483269
196.0968197 0.9726304354
201.0546206 5.603084369
230.0811697 1.47413327
232.0968197 1.004724275
244.1332052 0.9967917799
272.1281199 6.900350841
290.1386845 1.880080184
314.1386845 0.7727502003
332.1492492 1.520072521

Name: +ve in-silico MS/MS by CFM-ID for QGDBWUXDIODTEX-PEPZGXQESA-N
ID: QGDBWUXDIODTEX-PEPZGXQESA-N
Comment: Energy2
Num peaks: 31
39.02292652 2.630620299
41.00219107 0.7456828288
43.01784114 1.202913879
51.02292652 1.680429511
55.05422664 1.094275822
59.04914126 1.719347371
63.02292652 0.9089890606
67.01784114 1.28459896
68.04947561 0.8292754992
70.06512568 1.869877536
72.08077574 6.83378001
73.06479133 8.719824403
86.0600403 1.177880941
88.07569036 8.575675231
90.09134042 0.940869202
101.0385766 0.7274149704
115.075356 4.537431106
116.070605 0.9144482114
125.0385766 1.318441026
127.0542266 3.024369266
132.1019051 2.216538782
135.0440559 0.7787514604
143.0491413 1.171158806
147.0440559 0.8304442566
155.0491413 1.883568848
171.0440559 0.7925746123
173.0597059 4.071629601
201.0546206 2.510977897
226.1226406 0.7448069857
242.1175552 1.834328665
272.1281199 0.8005321666

Name: +ve in-silico MS/MS by CFM-ID for SFAKUCXCZOCMOD-UHFFFAOYSA-N
ID: SFAKUCXCZOCMOD-UHFFFAOYSA-N
Comment: Energy0
Num peaks: 7
55.05422664 4.096781364
276.086649 3.415197525
288.086649 4.034103075
290.102299 3.840763016
300.1230345 16.59742328
314.1386845 7.39968189
332.1492492 42.91619629

Name: +ve in-silico MS/MS by CFM-ID for SFAKUCXCZOCMOD-UHFFFAOYSA-N
ID: SFAKUCXCZOCMOD-UHFFFAOYSA-N
Comment: Energy1
Num peaks: 21
39.02292652 2.504226711
55.05422664 15.83030772
57.06987671 1.248330954
69.06987671 1.79493667
216.0655196 1.292102629
244.0604342 1.89549334
246.0760843 2.523015336
248.0917343 1.40332783
264.086649 1.912704925
272.1281199 4.252298747
274.0709989 1.799600703
276.086649 8.974731588
282.1124698 1.791979034
288.086649 1.854416694
290.102299 1.200034142
292.1179491 1.490373638
300.1230345 7.983178049
302.1386845 3.791352511
304.1543346 2.831132272
314.1386845 3.88212269
332.1492492 9.819421198

Name: +ve in-silico MS/MS by CFM-ID for SFAKUCXCZOCMOD-UHFFFAOYSA-N
ID: SFAKUCXCZOCMOD-UHFFFAOYSA-N
Comment: Energy2
Num peaks: 31
39.02292652 1.693479321
41.03857658 1.013315169
53.03857658 2.21462685
55.05422664 20.15350689
57.06987671 1.525095673
59.01275576 1.217579317
65.03857658 3.326180642
67.05422664 1.603534659
69.06987671 3.14839569
81.06987671 0.9628918008
159.0804414 3.348476137
187.075356 0.7359655187
188.1069905 1.894582645
200.1069905 2.184031259
216.0655196 2.607522332
220.0604342 0.9117782591
240.1019051 0.8244250647
244.0604342 2.355709341
246.0760843 2.110720834
247.0600999 1.266348384
248.0917343 1.185020378
249.0757499 1.542664133
258.0760843 0.8039143299
260.0553488 1.197259103
276.086649 1.016003906
284.1281199 1.040981599
286.1073844 1.538255858
288.1230345 1.728361127
300.1230345 1.298860173
302.1386845 0.8403389453
316.1179491 1.570663412

Name: +ve in-silico MS/MS by CFM-ID for MHCXKYJBQMJPRJ-JTQLQIEISA-N
ID: MHCXKYJBQMJPRJ-JTQLQIEISA-N
Comment: Energy0
Num peaks: 6
141.0698767 1.885573308
237.0546206 2.735792789
239.0702706 1.81209197
261.0910061 5.352632772
279.1015708 40.16628383
297.1121354 33.75146402

Name: +ve in-silico MS/MS by CFM-ID for MHCXKYJBQMJPRJ-JTQLQIEISA-N
ID: MHCXKYJBQMJPRJ-JTQLQIEISA-N
Comment: Energy1
Num peaks: 23
39.02292652 1.219411203
41.03857658 5.107624385
55.01784114 2.333549521
55.05422664 2.425281944
57.0334912 2.37421817
59.04914126 6.222373017
71.04914126 2.253614236
111.0440559 2.127403065
125.0233204 1.301074335
127.0389705 1.699139906
129.0546206 1.710219555
141.0698767 2.676126341
167.0491413 1.899193184
169.0647913 7.372344473
197.0597059 2.343694722
249.0910061 1.264031985
251.1066561 5.678708566
261.0910061 5.839300596
265.0859207 1.355897693
267.1015708 1.930467781
269.1172208 5.135091787
279.1015708 12.99820606
297.1121354 3.845504206

Name: +ve in-silico MS/MS by CFM-ID for MHCXKYJBQMJPRJ-JTQLQIEISA-N
ID: MHCXKYJBQMJPRJ-JTQLQIEISA-N
Comment: Energy2
Num peaks: 27
39.02292652 5.22504816
41.03857658 4.187375974
53.00219107 0.9879982915
55.01784114 1.35662563
55.05422664 15.51692825
57.0334912 1.681532663
69.0334912 3.906467382
71.01275576 0.9877804965
71.04914126 2.972812167
73.06479133 2.70125034
79.01784114 1.488586626
109.0284058 0.9936271864
111.0440559 2.029860673
115.0542266 1.931312133
141.0698767 8.989451584
143.0855268 1.373439155
145.1011768 0.8812413471
147.1168269 0.8812413471
153.0698767 0.9436919467
167.0491413 3.402087101
169.0647913 7.435918329
197.0597059 0.8811466254
223.1117415 1.377334567
261.0910061 3.077886322
263.0702706 2.107726469
279.1015708 1.512179752
281.0808353 1.673558104

Name: +ve in-silico MS/MS by CFM-ID for ALNUKCFGADOPNK-UHFFFAOYSA-N
ID: ALNUKCFGADOPNK-UHFFFAOYSA-N
Comment: Energy0
Num peaks: 7
123.0440559 2.294865831
151.0389705 22.53701707
165.0910061 7.654436515
168.0655196 2.196361175
182.1175552 2.604679074
300.1230345 4.219366443
332.1492492 39.01305922

Name: +ve in-silico MS/MS by CFM-ID for ALNUKCFGADOPNK-UHFFFAOYSA-N
ID: ALNUKCFGADOPNK-UHFFFAOYSA-N
Comment: Energy1
Num peaks: 22
121.0284058 1.499603222
121.0647913 0.8591966794
123.0440559 3.573257455
125.0597059 0.8080473832
133.0647913 0.9396380067
135.0804414 0.9327569286
137.0597059 1.708652405
139.075356 0.7281627123
151.0389705 26.99442498
151.075356 1.148028936
165.0910061 16.94783732
166.086255 0.770404814
168.0655196 1.562067937
180.0655196 2.1811879
182.1175552 3.47104081
208.0968197 1.534416771
274.1073844 1.076676291
288.1230345 0.867441245
300.1230345 3.074117039
302.1386845 1.209775434
314.1386845 1.036770278
332.1492492 7.303190499

Name: +ve in-silico MS/MS by CFM-ID for ALNUKCFGADOPNK-UHFFFAOYSA-N
ID: ALNUKCFGADOPNK-UHFFFAOYSA-N
Comment: Energy2
Num peaks: 31
49.00727645 0.8478435435
65.03857658 0.829390413
67.01784114 1.215122392
75.02292652 2.464897861
81.0334912 1.617335214
93.0334912 0.8366878198
95.01275576 2.509897665
95.04914126 1.590736004
97.02840582 2.639704331
99.04405588 1.895565651
107.0127558 3.667596527
107.0491413 1.36950749
109.0284058 1.321293411
119.0127558 0.9809709898
119.0491413 1.803380501
121.0284058 4.659841222
121.0647913 2.920129373
123.0440559 4.319436542
125.0233204 0.8437532206
133.0647913 1.605801216
135.0076704 1.572448015
135.0440559 1.166646084
135.0804414 1.981086734
137.0597059 2.080333509
149.0233204 1.047539498
149.0597059 2.356312531
151.0389705 8.231571556
151.075356 1.348213451
163.075356 1.011419902
165.0910061 6.40463077
302.1386845 0.8525894854

Name: +ve in-silico MS/MS by CFM-ID for MNJDDTIBFQZPQZ-SJLPKXTDSA-N
ID: MNJDDTIBFQZPQZ-SJLPKXTDSA-N
Comment: Energy0
Num peaks: 7
105.0334912 2.842266732
107.0491413 30.60744478
161.0597059 2.201554271
209.0960915 2.108827756
219.0651853 2.281061422
279.1015708 8.842506823
297.1121354 31.29178026

Name: +ve in-silico MS/MS by CFM-ID for MNJDDTIBFQZPQZ-SJLPKXTDSA-N
ID: MNJDDTIBFQZPQZ-SJLPKXTDSA-N
Comment: Energy1
Num peaks: 16
79.05422664 1.744936968
91.05422664 4.870112258
93.06987671 1.928150749
101.0385766 1.729605124
105.0334912 1.919278222
107.0491413 40.32030853
117.0334912 1.648497852
119.0491413 6.110322688
159.0440559 2.127331459
161.0597059 2.769865889
207.0804414 1.509152566
209.0960915 1.435093758
219.0651853 1.907316592
235.075356 1.543948866
279.1015708 3.429607606
297.1121354 6.261316661

Name: +ve in-silico MS/MS by CFM-ID for MNJDDTIBFQZPQZ-SJLPKXTDSA-N
ID: MNJDDTIBFQZPQZ-SJLPKXTDSA-N
Comment: Energy2
Num peaks: 16
39.02292652 1.537431809
49.00727645 6.655211417
51.02292652 5.167644153
53.03857658 1.761781549
63.02292652 8.429155146
65.03857658 3.480832778
79.01784114 1.524216048
79.05422664 5.88030928
91.05422664 8.117277936
101.0385766 4.416982338
105.0334912 9.051369512
107.0491413 16.85129785
117.0334912 2.687390269
129.0334912 1.519769851
131.0491413 1.269828195
207.0804414 2.383971591

Name: +ve in-silico MS/MS by CFM-ID for XXXIKTRVNAFYGM-UHFFFAOYSA-N
ID: XXXIKTRVNAFYGM-UHFFFAOYSA-N
Comment: Energy0
Num peaks: 6
55.05422664 1.947948412
69.06987671 10.00935391
228.0655196 4.379371306
246.0760843 4.908078502
282.1124698 4.550318617
314.1386845 56.63650409

Name: +ve in-silico MS/MS by CFM-ID for XXXIKTRVNAFYGM-UHFFFAOYSA-N
ID: XXXIKTRVNAFYGM-UHFFFAOYSA-N
Comment: Energy1
Num peaks: 14
39.02292652 4.5849427
41.03857658 6.680176355
45.06987671 1.912143179
67.05422664 3.127852892
69.06987671 28.58846167
228.0655196 4.759994074
246.0760843 6.524755978
258.0760843 2.066613766
270.0760843 2.079817446
272.0917343 1.649532949
274.1073844 2.518790525
282.1124698 3.158122134
298.1073844 2.722783128
314.1386845 10.37309009

Name: +ve in-silico MS/MS by CFM-ID for XXXIKTRVNAFYGM-UHFFFAOYSA-N
ID: XXXIKTRVNAFYGM-UHFFFAOYSA-N
Comment: Energy2
Num peaks: 26
39.02292652 1.720884805
41.03857658 2.599445082
43.05422664 1.23806591
53.03857658 6.538659111
55.01784114 0.9646361611
55.05422664 10.40197203
57.06987671 2.102422792
65.03857658 1.33474366
67.05422664 1.927625389
69.06987671 10.83125223
165.0546206 1.138016854
174.0549549 2.878302875
186.0549549 4.717458616
188.070605 1.917834235
198.0549549 4.604790461
200.070605 1.311883639
202.0498695 2.787107288
214.0498695 4.615835361
216.0655196 3.004841997
218.0811697 1.126975731
228.0655196 3.831485256
230.0447842 4.162750652
246.0760843 1.169097263
268.0968197 1.241849824
270.1124698 1.161466509
298.1073844 0.7498010325

Name: +ve in-silico MS/MS by CFM-ID for FWLZPQXTGUAQNZ-NSHDSACASA-N
ID: FWLZPQXTGUAQNZ-NSHDSACASA-N
Comment: Energy0
Num peaks: 6
282.1124698 1.527576855
283.0964854 1.717035789
285.1121354 4.016966781
296.1281199 2.145923355
298.1073844 1.566050203
314.1386845 77.74258526

Name: +ve in-silico MS/MS by CFM-ID for FWLZPQXTGUAQNZ-NSHDSACASA-N
ID: FWLZPQXTGUAQNZ-NSHDSACASA-N
Comment: Energy1
Num peaks: 25
58.06512568 1.408085749
109.0284058 2.695213722
121.0284058 1.712110934
123.0440559 2.300930854
192.1019051 1.931887166
204.1019051 1.604468865
206.1175552 4.97732902
242.1175552 1.134979024
254.1175552 1.160937105
255.0651853 1.303855128
256.1332052 2.276268531
257.0808353 1.2680384
268.1332052 1.003762088
269.0808353 1.842199096
270.1124698 3.235976299
271.0964854 2.393205244
282.1124698 2.544593352
283.0964854 4.384770245
284.1281199 5.810132758
285.1121354 4.93967346
286.1437699 6.527422456
287.1277855 0.9416682683
296.1281199 1.236482426
298.1073844 1.530179545
314.1386845 20.2100113

Name: +ve in-silico MS/MS by CFM-ID for FWLZPQXTGUAQNZ-NSHDSACASA-N
ID: FWLZPQXTGUAQNZ-NSHDSACASA-N
Comment: Energy2
Num peaks: 31
15.02292652 1.708568188
131.0127558 3.030843751
149.0597059 1.247438609
161.0597059 1.980817877
163.075356 1.068021729
180.0807757 2.85355338
182.0964258 1.722753775
199.075356 1.057253462
211.075356 1.673720849
213.0910061 1.987010721
225.0910061 1.732789477
226.086255 1.887375267
227.1066561 1.209501464
228.1019051 2.117097702
236.070605 1.341014421
240.1019051 3.24596478
242.1175552 2.688797085
244.1332052 1.39916311
252.1019051 1.112250371
254.1175552 2.194481158
255.1015708 2.661688861
257.1172208 2.004551011
267.1015708 1.126866354
268.0968197 1.447522838
268.1332052 1.324572163
269.0808353 1.059321066
269.1172208 1.80774764
270.1124698 3.170255511
271.0964854 2.297093078
282.1124698 1.060584425
298.1073844 2.495468236

Name: +ve in-silico MS/MS by CFM-ID for UTROHFPONJQOAG-ZIAGYGMSSA-N
ID: UTROHFPONJQOAG-ZIAGYGMSSA-N
Comment: Energy0
Num peaks: 9
86.0964258 2.245737434
107.0491413 3.049842564
112.0756904 3.290614688
114.0913404 1.372282594
260.1281199 3.572074069
262.1437699 1.748829691
264.15942 4.550913527
274.1437699 2.667964698
292.1543346 57.66919535

Name: +ve in-silico MS/MS by CFM-ID for UTROHFPONJQOAG-ZIAGYGMSSA-N
ID: UTROHFPONJQOAG-ZIAGYGMSSA-N
Comment: Energy1
Num peaks: 27
43.05422664 3.385155588
45.06987671 1.283257359
55.05422664 0.8779284967
84.08077574 0.8448872314
86.0964258 8.656582912
107.0491413 5.90109845
109.0647913 1.923590443
121.0647913 5.154757031
123.0804414 1.178341462
131.0491413 1.74283954
133.0647913 4.577302191
135.0804414 2.9354153
149.0597059 1.484544479
151.075356 1.991699761
161.0597059 3.084246955
163.075356 1.424547014
184.0968197 2.434336217
186.1124698 0.8747312572
208.0968197 2.18050836
248.0917343 1.902367021
250.1073844 1.09340993
260.1281199 2.603123746
262.1437699 1.359424568
264.15942 6.835200868
274.1437699 2.434951308
276.1230345 1.053804194
292.1543346 11.58655271

Name: +ve in-silico MS/MS by CFM-ID for UTROHFPONJQOAG-ZIAGYGMSSA-N
ID: UTROHFPONJQOAG-ZIAGYGMSSA-N
Comment: Energy2
Num peaks: 22
55.05422664 5.669828506
57.06987671 6.604891842
63.02292652 1.262262659
72.04439023 0.8337644366
75.02292652 1.25014347
77.03857658 0.844540933
79.05422664 0.9675802131
82.06512568 1.555971984
84.08077574 15.97874772
86.0964258 16.57719871
91.05422664 0.9172333744
96.04439023 0.9860204501
103.0542266 2.868946324
105.0698767 1.126778514
107.0491413 1.856583305
112.0756904 11.42781614
114.0913404 2.148789377
121.0647913 1.968357417
131.0491413 1.347091646
133.0647913 2.719782757
135.0804414 0.8433982672
276.1230345 0.9594116255

Name: +ve in-silico MS/MS by CFM-ID for RIUJHBDYSWDQNC-UHFFFAOYSA-N
ID: RIUJHBDYSWDQNC-UHFFFAOYSA-N
Comment: Energy0
Num peaks: 6
43.01784114 2.459094015
237.0910061 16.95764698
239.0702706 2.003166882
255.1015708 20.41853002
265.0859207 3.488143952
297.1121354 44.30359032

Name: +ve in-silico MS/MS by CFM-ID for RIUJHBDYSWDQNC-UHFFFAOYSA-N
ID: RIUJHBDYSWDQNC-UHFFFAOYSA-N
Comment: Energy1
Num peaks: 8
43.01784114 3.279589187
223.075356 2.495296075
225.0910061 2.981991153
237.0910061 23.03868942
239.0702706 5.594147132
255.1015708 23.38175267
265.0859207 4.119806246
297.1121354 15.65903864

Name: +ve in-silico MS/MS by CFM-ID for RIUJHBDYSWDQNC-UHFFFAOYSA-N
ID: RIUJHBDYSWDQNC-UHFFFAOYSA-N
Comment: Energy2
Num peaks: 20
15.02292652 2.085092624
25.00727645 1.318907657
41.00219107 1.115641913
43.01784114 5.671530226
55.01784114 1.517484583
151.0542266 1.204083507
157.0647913 1.734752547
181.0647913 7.377218692
183.0804414 5.151618447
197.0597059 1.422709773
199.075356 2.613864571
207.0804414 6.279879511
209.0960915 1.96375584
211.075356 5.015289354
223.075356 8.218319872
225.0910061 1.516204172
227.1066561 1.328193477
237.0910061 9.845015277
239.0702706 13.21221076
255.1015708 2.183527543

Name: +ve in-silico MS/MS by CFM-ID for UZEYEGOQLLCBFN-KKBVYLPWSA-N
ID: UZEYEGOQLLCBFN-KKBVYLPWSA-N
Comment: Energy0
Num peaks: 6
288.15942 1.893237531
300.1230345 2.946855639
302.1386845 1.773142039
314.1386845 8.180342216
316.1179491 1.853034928
332.1492492 67.56546321

Name: +ve in-silico MS/MS by CFM-ID for UZEYEGOQLLCBFN-KKBVYLPWSA-N
ID: UZEYEGOQLLCBFN-KKBVYLPWSA-N
Comment: Energy1
Num peaks: 31
80.04947561 4.649951056
82.06512568 1.991658955
84.08077574 0.6587227905
86.0964258 0.7859514614
94.06512568 1.451410758
96.08077574 2.209418679
106.0651257 0.6552860395
124.0756904 1.962500956
126.0913404 0.7808107202
137.0597059 1.25725756
148.0756904 0.6735962478
150.0913404 1.105915498
151.075356 0.9903142036
152.1069905 1.17626686
168.1019051 1.603672513
179.0702706 0.794175832
205.0495352 2.408815892
207.0651853 1.727540504
209.0808353 0.7147818706
274.1437699 1.153209107
284.1281199 1.084317822
286.1437699 1.983938639
288.1230345 1.683683556
288.15942 3.048036602
300.1230345 4.318652213
301.1070501 0.8138928593
302.1386845 4.318628269
304.1543346 12.81930471
314.1386845 5.335864914
316.1179491 1.486650875
332.1492492 12.82039313

Name: +ve in-silico MS/MS by CFM-ID for UZEYEGOQLLCBFN-KKBVYLPWSA-N
ID: UZEYEGOQLLCBFN-KKBVYLPWSA-N
Comment: Energy2
Num peaks: 31
15.02292652 1.13372518
44.04947561 1.032962095
49.00727645 0.9332269717
53.03857658 1.075947008
65.00219107 1.86830313
65.03857658 2.749992438
79.01784114 1.898221323
80.04947561 3.917334379
81.0334912 0.8356944448
82.06512568 1.696944766
94.06512568 8.423254603
96.08077574 2.796742661
100.1120759 0.870404268
104.0494756 1.400090797
106.0651257 1.150643113
108.0807757 1.178474333
122.0600403 3.028558352
124.0756904 6.632656393
132.0443902 1.19203397
137.0597059 2.442724171
151.075356 1.743918483
161.0597059 2.128048429
163.075356 1.529922247
272.0917343 0.8488158648
274.1073844 1.070478962
284.1281199 1.599092188
286.1073844 0.840155335
288.1230345 1.547601415
289.1070501 1.208763029
300.1230345 0.8924723936
316.1179491 2.230987975

Name: +ve in-silico MS/MS by CFM-ID for UAILJXHNUWQNKQ-UGSOOPFHSA-N
ID: UAILJXHNUWQNKQ-UGSOOPFHSA-N
Comment: Energy0
Num peaks: 6
269.0808353 2.166998947
271.0964854 5.130240928
282.1124698 2.613298028
296.1281199 7.346463846
297.1121354 3.041422382
314.1386845 62.35382902

Name: +ve in-silico MS/MS by CFM-ID for UAILJXHNUWQNKQ-UGSOOPFHSA-N
ID: UAILJXHNUWQNKQ-UGSOOPFHSA-N
Comment: Energy1
Num peaks: 22
44.04947561 1.014103352
137.0597059 1.111253598
176.070605 1.064845376
178.086255 1.460511925
192.1019051 1.857656226
214.086255 1.729432597
226.086255 1.949572838
228.1019051 2.409164184
230.1175552 2.717255966
242.1175552 1.108780729
254.1175552 2.166714695
269.0808353 2.500500001
270.1124698 1.780725037
271.0964854 1.504422755
282.1124698 5.149368911
284.1281199 3.873661439
285.1121354 1.359997852
286.1437699 6.212655354
296.1281199 6.672207978
297.1121354 5.400029529
298.1073844 2.018342216
314.1386845 25.1684862

Name: +ve in-silico MS/MS by CFM-ID for UAILJXHNUWQNKQ-UGSOOPFHSA-N
ID: UAILJXHNUWQNKQ-UGSOOPFHSA-N
Comment: Energy2
Num peaks: 31
92.04947561 1.294008582
123.0440559 1.817746621
147.0440559 2.107113417
149.0597059 1.592010205
173.0597059 1.225621119
185.0597059 2.656690883
187.075356 2.843499871
199.075356 3.714834209
210.0913404 1.058954553
212.070605 1.513618598
214.086255 1.587559448
224.070605 1.309403322
226.086255 2.382544804
228.1019051 6.607018974
230.1175552 1.19836221
238.086255 1.084523528
239.0702706 0.9930979405
240.1019051 2.335421475
241.0859207 1.09414959
242.1175552 2.189706271
254.1175552 1.783887494
255.1015708 1.022338875
268.0968197 2.44783354
269.0808353 1.969318637
270.1124698 1.794541224
271.0964854 1.148568701
280.0968197 1.372109594
282.1124698 1.414503874
285.1121354 1.260471138
296.1281199 1.599045288
298.1073844 2.212536115

Name: +ve in-silico MS/MS by CFM-ID for TUHZHAOFDYRNGV-UHFFFAOYSA-N
ID: TUHZHAOFDYRNGV-UHFFFAOYSA-N
Comment: Energy0
Num peaks: 6
165.0546206 0.7323380586
265.0859207 6.819600165
267.1015708 7.67751501
269.1172208 1.840771795
281.0808353 1.083268647
297.1121354 73.14949412

Name: +ve in-silico MS/MS by CFM-ID for TUHZHAOFDYRNGV-UHFFFAOYSA-N
ID: TUHZHAOFDYRNGV-UHFFFAOYSA-N
Comment: Energy1
Num peaks: 13
107.0491413 1.849821228
121.0647913 2.257632789
147.0804414 1.827481692
177.0546206 2.168441885
191.0702706 1.595160936
237.0910061 1.936852716
241.0859207 1.494682494
251.1066561 1.809200387
253.0859207 2.525366054
265.0859207 9.490622047
267.1015708 6.129440822
281.0808353 2.86882279
297.1121354 44.21341801

Name: +ve in-silico MS/MS by CFM-ID for TUHZHAOFDYRNGV-UHFFFAOYSA-N
ID: TUHZHAOFDYRNGV-UHFFFAOYSA-N
Comment: Energy2
Num peaks: 30
15.02292652 1.093013679
39.02292652 7.217366857
41.03857658 2.322496321
49.00727645 1.030125457
91.05422664 1.218807957
107.0491413 1.347902679
115.0542266 2.120392701
121.0647913 1.118650146
131.0491413 1.867499831
145.0647913 1.385106907
147.0440559 0.9218817901
149.0233204 1.196793361
195.0804414 2.855200756
197.0960915 2.240120757
207.0804414 3.71626201
209.0960915 1.945255422
211.075356 2.133682921
221.0960915 2.405135168
223.075356 2.69685884
225.0910061 1.582340481
227.0702706 1.650009317
235.075356 9.262617541
237.0910061 5.457949069
251.0702706 4.982131964
251.1066561 2.68917046
253.0859207 5.309509911
265.0859207 2.403695334
267.1015708 2.012369986
269.1172208 1.344356669
281.0808353 2.837443527

Name: +ve in-silico MS/MS by CFM-ID for QVVZUVOFOCDCTO-SFHVURJKSA-N
ID: QVVZUVOFOCDCTO-SFHVURJKSA-N
Comment: Energy0
Num peaks: 6
282.1124698 3.084099493
284.1281199 1.64216276
286.1437699 1.081285544
296.1281199 8.90997382
298.1073844 0.9834755075
314.1386845 77.91763076

Name: +ve in-silico MS/MS by CFM-ID for QVVZUVOFOCDCTO-SFHVURJKSA-N
ID: QVVZUVOFOCDCTO-SFHVURJKSA-N
Comment: Energy1
Num peaks: 16
164.070605 1.49225787
192.1019051 1.40749701
212.070605 2.169072557
214.086255 4.799112831
216.1019051 1.526645445
226.086255 2.234547437
228.1019051 3.943918173
230.1175552 3.058135289
254.1175552 2.190074016
270.1124698 1.854960101
282.1124698 5.629269709
284.1281199 4.177751857
286.1437699 6.911011629
296.1281199 7.464937878
298.1073844 2.100425426
314.1386845 30.08079175

Name: +ve in-silico MS/MS by CFM-ID for QVVZUVOFOCDCTO-SFHVURJKSA-N
ID: QVVZUVOFOCDCTO-SFHVURJKSA-N
Comment: Energy2
Num peaks: 31
41.00219107 1.148148386
49.00727645 1.406393754
77.00219107 1.436608835
123.0440559 2.370558943
129.0910061 0.8928755401
137.0597059 1.410753818
162.0549549 1.494405699
164.070605 1.347769938
172.0756904 0.9999021656
184.0756904 2.585097177
214.086255 1.885670494
216.1019051 0.9698717936
226.086255 2.144200903
228.1019051 8.279076897
230.1175552 1.426541076
238.086255 2.217086279
240.1019051 5.066899248
242.1175552 2.836025285
254.0811697 1.630555106
254.1175552 1.806718412
256.0968197 3.530437681
258.1124698 1.039741413
264.1019051 0.930314097
266.1175552 2.162816376
268.0968197 3.275278098
270.1124698 2.209836408
280.0968197 1.321210251
282.1124698 1.543410629
286.1437699 1.002808022
296.1281199 1.307051599
298.1073844 3.695158759

Name: +ve in-silico MS/MS by CFM-ID for KDYWOWVAVXEYRU-ZWKOTPCHSA-N
ID: KDYWOWVAVXEYRU-ZWKOTPCHSA-N
Comment: Energy0
Num peaks: 6
176.070605 2.173094454
178.086255 2.346134348
282.1124698 1.465474174
286.1073844 2.522583037
296.1281199 5.456940092
314.1386845 70.8661041

Name: +ve in-silico MS/MS by CFM-ID for KDYWOWVAVXEYRU-ZWKOTPCHSA-N
ID: KDYWOWVAVXEYRU-ZWKOTPCHSA-N
Comment: Energy1
Num peaks: 25
31.01784114 0.6460368902
41.00219107 1.259462723
42.03382555 0.7907776259
44.04947561 2.549621196
123.0440559 5.381817296
137.0597059 2.691932926
147.0440559 1.730318025
149.0597059 4.99966004
164.070605 2.731785749
166.086255 5.413326972
176.070605 2.193431762
178.086255 1.84209778
190.086255 2.450510991
192.1019051 5.128214527
214.086255 0.6884203994
254.1175552 1.269556664
270.1124698 1.341169657
282.1124698 2.239983055
284.1281199 3.295893768
286.1073844 1.03710084
286.1437699 4.755666502
288.1230345 1.329757443
296.1281199 5.854316072
298.1073844 0.9791938326
314.1386845 17.47255638

Name: +ve in-silico MS/MS by CFM-ID for KDYWOWVAVXEYRU-ZWKOTPCHSA-N
ID: KDYWOWVAVXEYRU-ZWKOTPCHSA-N
Comment: Energy2
Num peaks: 31
15.02292652 2.001770056
30.03382555 1.012231519
42.03382555 1.583990512
44.04947561 1.280409134
49.00727645 1.000244593
51.02292652 1.446716574
56.04947561 5.18125255
58.06512568 1.962586578
108.0443902 1.819866292
110.0600403 6.375739315
112.0756904 1.686419745
134.0600403 1.179983048
162.0549549 2.878804196
164.070605 2.206872214
176.070605 3.097307588
188.070605 1.968944684
199.075356 2.888673279
201.0910061 1.52609837
214.086255 1.939717999
226.1226406 1.125096782
228.1019051 1.161457364
229.0859207 2.886413164
238.086255 1.105906413
240.1019051 1.270703229
254.1175552 3.509517429
270.1124698 1.757466728
282.1124698 1.103007684
284.1281199 0.9777168355
288.1230345 1.492688206
296.1281199 1.428894908
298.1073844 1.790512305

Name: +ve in-silico MS/MS by CFM-ID for DTZHRIFDDQELBE-UPHRSURJSA-N
ID: DTZHRIFDDQELBE-UPHRSURJSA-N
Comment: Energy0
Num peaks: 6
243.1015708 0.1449463721
255.1015708 0.08224867318
267.1015708 0.1955789932
269.1172208 0.4116934159
279.1015708 9.238910311
297.1121354 89.51643642

Name: +ve in-silico MS/MS by CFM-ID for DTZHRIFDDQELBE-UPHRSURJSA-N
ID: DTZHRIFDDQELBE-UPHRSURJSA-N
Comment: Energy1
Num peaks: 6
251.1066561 0.9039186548
253.0859207 1.136071667
267.1015708 4.292693434
269.1172208 5.218746647
279.1015708 15.32800114
297.1121354 68.88004819

Name: +ve in-silico MS/MS by CFM-ID for DTZHRIFDDQELBE-UPHRSURJSA-N
ID: DTZHRIFDDQELBE-UPHRSURJSA-N
Comment: Energy2
Num peaks: 6
251.1066561 7.857609539
253.0859207 7.039199567
267.1015708 4.207387241
269.1172208 7.885857821
279.1015708 41.49291459
297.1121354 11.79355339

Name: +ve in-silico MS/MS by CFM-ID for CUIVKXVMMSFHFP-VOTSOKGWSA-N
ID: CUIVKXVMMSFHFP-VOTSOKGWSA-N
Comment: Energy0
Num peaks: 6
72.08077574 16.73351698
193.0859207 2.460227709
221.0808353 4.589742788
260.1281199 4.895243141
274.1437699 1.88942296
292.1543346 50.22194375

Name: +ve in-silico MS/MS by CFM-ID for CUIVKXVMMSFHFP-VOTSOKGWSA-N
ID: CUIVKXVMMSFHFP-VOTSOKGWSA-N
Comment: Energy1
Num peaks: 27
53.00219107 0.9528032075
55.05422664 0.7303830099
70.06512568 1.817676842
72.08077574 20.19907886
98.0600403 2.120682931
101.0597059 0.7879125853
110.0600403 1.083178455
122.0600403 1.03315096
124.0756904 3.605525172
132.0443902 0.7538955332
163.075356 0.738796027
167.0702706 2.165285104
169.0859207 1.72552082
181.0859207 1.848015471
188.070605 1.578210816
191.0702706 0.9760464736
193.0859207 6.598151042
221.0808353 6.198221013
232.0968197 1.077737996
234.1124698 1.805507582
238.1437699 1.016035334
248.1281199 1.743028865
260.1281199 4.307963821
262.1437699 1.14226865
274.1437699 1.128753608
276.1230345 1.480941847
292.1543346 11.41540976

Name: +ve in-silico MS/MS by CFM-ID for CUIVKXVMMSFHFP-VOTSOKGWSA-N
ID: CUIVKXVMMSFHFP-VOTSOKGWSA-N
Comment: Energy2
Num peaks: 31
39.02292652 5.005566266
41.00219107 1.422230126
41.03857658 3.661752377
43.05422664 5.938950365
45.06987671 1.323518672
51.02292652 0.8038083861
53.00219107 0.7990770271
55.05422664 3.923403127
70.06512568 6.03160838
72.08077574 14.92361616
95.04914126 1.038468483
107.0491413 1.14755457
135.0440559 0.805035536
137.0597059 2.712598405
149.0597059 1.357102988
151.075356 1.203233332
161.0597059 1.937665284
163.075356 2.216207685
165.0546206 1.225616394
167.0702706 1.718912004
177.0546206 1.936979398
179.0702706 1.42937856
181.0859207 0.8625008221
191.0702706 1.411863923
193.0859207 1.527884586
236.1281199 1.39666815
246.1124698 0.8572040818
248.1281199 1.061878718
262.1437699 1.327807813
274.1437699 1.019802602
276.1230345 0.8087174523

Name: +ve in-silico MS/MS by CFM-ID for NZFYGBOUVBINBH-AWEZNQCLSA-N
ID: NZFYGBOUVBINBH-AWEZNQCLSA-N
Comment: Energy0
Num peaks: 6
192.1019051 0.7661125541
282.1124698 1.754230549
284.1281199 1.074447991
286.1437699 0.7990284516
296.1281199 2.607606957
314.1386845 85.55923236

Name: +ve in-silico MS/MS by CFM-ID for NZFYGBOUVBINBH-AWEZNQCLSA-N
ID: NZFYGBOUVBINBH-AWEZNQCLSA-N
Comment: Energy1
Num peaks: 16
135.0440559 1.448745206
137.0597059 1.819288448
178.086255 2.63463375
190.086255 1.723908129
192.1019051 3.542786302
206.1175552 1.564436887
254.1175552 2.408696014
256.1332052 2.533220041
268.1332052 1.238974838
270.1124698 2.228424455
282.1124698 3.953046015
284.1281199 6.880448169
286.1437699 8.165021215
296.1281199 2.011343439
298.1073844 1.836244119
314.1386845 37.03084616

Name: +ve in-silico MS/MS by CFM-ID for NZFYGBOUVBINBH-AWEZNQCLSA-N
ID: NZFYGBOUVBINBH-AWEZNQCLSA-N
Comment: Energy2
Num peaks: 31
106.0651257 0.9245379196
121.0284058 2.189686108
123.0440559 1.95781941
135.0440559 3.673513156
137.0597059 5.139901153
149.0597059 3.63606066
151.075356 1.989736456
163.075356 1.948975736
164.070605 2.909185263
176.070605 1.673616426
177.0910061 1.171175946
190.086255 1.450636203
192.1019051 1.282775244
220.0756904 0.9518197264
224.070605 2.034307222
226.086255 1.760105012
228.1019051 3.651951765
230.1175552 0.9883398385
238.086255 1.356117639
240.1019051 3.729344253
242.1175552 3.762530616
244.1332052 1.425734646
254.1175552 4.294009773
256.1332052 1.609427465
268.0968197 1.139202727
268.1332052 3.004842366
270.1124698 2.382925992
282.1124698 1.88371752
284.1281199 1.054754571
296.1281199 3.399439894
298.1073844 3.394706598

Name: +ve in-silico MS/MS by CFM-ID for QAHZAHIPKNLGAS-QMJNRFBBSA-N
ID: QAHZAHIPKNLGAS-QMJNRFBBSA-N
Comment: Energy0
Num peaks: 6
282.1124698 5.992581599
284.1281199 3.625144036
300.1230345 5.819043843
302.1386845 4.306180926
314.1386845 37.95940228
332.1492492 30.5546233

Name: +ve in-silico MS/MS by CFM-ID for QAHZAHIPKNLGAS-QMJNRFBBSA-N
ID: QAHZAHIPKNLGAS-QMJNRFBBSA-N
Comment: Energy1
Num peaks: 20
160.0756904 1.059470596
162.0913404 1.848892442
164.1069905 2.644994796
182.1175552 2.561674084
228.0655196 1.115446051
254.0811697 2.504616339
256.0968197 1.176548006
258.1124698 1.235909628
268.1332052 1.486316755
270.1488553 1.698285655
272.0917343 1.142081187
282.1124698 5.672028183
284.1281199 6.194151617
286.1437699 5.677760601
288.1230345 2.799557995
298.1073844 1.399659543
300.1230345 2.779644318
302.1386845 1.528312119
314.1386845 28.34728865
332.1492492 7.96145797

Name: +ve in-silico MS/MS by CFM-ID for QAHZAHIPKNLGAS-QMJNRFBBSA-N
ID: QAHZAHIPKNLGAS-QMJNRFBBSA-N
Comment: Energy2
Num peaks: 31
53.03857658 2.409626434
160.0756904 1.97347923
165.0546206 0.9254092063
214.086255 0.9952638957
216.1019051 0.9642974716
226.086255 1.432757515
228.1019051 1.914429947
230.1175552 1.186872333
240.1019051 4.201224487
242.0811697 1.369138191
242.1175552 3.79286092
244.0968197 2.859879068
244.1332052 1.148853699
246.1124698 0.9987124424
254.1175552 1.428257
256.0968197 5.487375608
258.1124698 7.445282823
260.0917343 1.376176903
260.1281199 1.795431027
268.0968197 1.862882867
268.1332052 1.691811803
270.1124698 5.857945005
272.0917343 2.471951006
282.1124698 2.39383147
284.1281199 3.294852653
286.1073844 1.651932218
286.1437699 1.648200497
288.1230345 2.609543182
298.1073844 1.904371172
300.1230345 0.9824567985
316.1179491 1.006594396

Name: +ve in-silico MS/MS by CFM-ID for XMXBPYSTABGNSN-OPNLHGRLSA-N
ID: XMXBPYSTABGNSN-OPNLHGRLSA-N
Comment: Energy0
Num peaks: 6
284.1281199 3.086123415
286.1437699 2.333553869
300.1230345 2.717030846
302.1386845 7.033507032
314.1386845 4.27077063
332.1492492 64.02639579

Name: +ve in-silico MS/MS by CFM-ID for XMXBPYSTABGNSN-OPNLHGRLSA-N
ID: XMXBPYSTABGNSN-OPNLHGRLSA-N
Comment: Energy1
Num peaks: 31
80.04947561 1.60421391
82.06512568 1.059708081
94.06512568 1.319508632
96.08077574 1.445895912
106.0651257 2.881988711
108.0807757 6.132343878
110.0964258 1.587902202
134.0964258 1.512368293
136.1120759 0.6067806843
151.0389705 2.181497368
153.0546206 0.685867763
165.0546206 1.996060663
179.0338851 0.7099287363
181.0495352 0.5838082479
221.0444498 0.6066941526
223.0600999 0.6217923514
246.1124698 1.398002947
247.0600999 0.6854009357
256.1332052 0.7666214836
272.1281199 0.8230191844
284.1281199 8.665791607
286.1437699 10.13544245
287.0914 0.6192983724
288.1230345 0.9395276276
288.15942 1.063118383
300.1230345 2.279993508
302.1386845 8.894540341
304.1543346 0.9990195024
314.1386845 6.369995042
316.1179491 1.151076656
332.1492492 9.769693576

Name: +ve in-silico MS/MS by CFM-ID for XMXBPYSTABGNSN-OPNLHGRLSA-N
ID: XMXBPYSTABGNSN-OPNLHGRLSA-N
Comment: Energy2
Num peaks: 31
15.02292652 1.335601674
39.02292652 1.003914149
49.00727645 4.176002288
51.02292652 1.933255656
53.03857658 2.089292705
55.05422664 1.300378188
63.02292652 3.799870278
65.03857658 2.257307925
67.05422664 1.675722081
79.05422664 1.758470591
80.04947561 2.077987037
82.06512568 0.9886832836
94.06512568 2.916286204
103.0542266 1.254984456
104.0494756 2.772579207
105.0698767 1.026418356
106.0651257 5.578738985
108.0807757 10.31338089
130.0651257 1.177915962
132.0807757 2.491133198
134.0964258 1.282085589
256.1332052 1.075040751
272.1281199 1.3566753
273.1121354 1.152467
284.1281199 1.075244974
286.1437699 1.423454467
288.1230345 1.740172375
300.1230345 1.003700385
302.1386845 1.214379621
314.1386845 1.659834667
316.1179491 1.079954806

Name: +ve in-silico MS/MS by CFM-ID for JYZAYBRTZJWZDR-XIKOKIGWSA-N
ID: JYZAYBRTZJWZDR-XIKOKIGWSA-N
Comment: Energy0
Num peaks: 6
176.070605 3.351898746
178.086255 7.479342846
271.0964854 4.630751102
296.1281199 6.817130033
297.1121354 2.810876473
314.1386845 56.37759721

Name: +ve in-silico MS/MS by CFM-ID for JYZAYBRTZJWZDR-XIKOKIGWSA-N
ID: JYZAYBRTZJWZDR-XIKOKIGWSA-N
Comment: Energy1
Num peaks: 25
123.0440559 1.723390134
147.0440559 1.440087699
178.086255 1.482784123
190.086255 1.140472868
192.1019051 2.87056115
212.070605 1.441608343
214.086255 2.067849488
216.1019051 1.034413212
226.086255 1.779109398
228.1019051 2.248178555
230.1175552 2.537243491
240.1019051 1.207086806
242.1175552 1.235236137
254.1175552 2.258065443
269.0808353 2.06178722
270.1124698 1.448830775
271.0964854 1.120031273
282.1124698 4.851798
284.1281199 4.63437059
285.1121354 1.043524281
286.1437699 7.173985983
296.1281199 5.91067071
297.1121354 4.421227061
298.1073844 1.911865655
314.1386845 21.3470761

Name: +ve in-silico MS/MS by CFM-ID for JYZAYBRTZJWZDR-XIKOKIGWSA-N
ID: JYZAYBRTZJWZDR-XIKOKIGWSA-N
Comment: Energy2
Num peaks: 31
92.04947561 2.715471248
104.0494756 1.629583021
106.0651257 1.529177987
146.0600403 0.9135647481
147.0440559 3.102191752
149.0597059 1.77153449
158.0600403 1.69446958
160.0756904 1.117664016
176.070605 2.136745635
185.0597059 1.880576739
187.075356 1.75462657
197.0597059 2.67219782
199.075356 3.406692784
212.070605 1.603385589
214.086255 2.265017249
222.0549549 1.085308453
226.086255 1.03024663
228.1019051 3.976374671
239.0702706 1.162136007
240.1019051 1.434899193
241.0859207 1.216305067
242.1175552 1.318933743
253.0859207 1.2195582
254.1175552 2.518782059
258.1124698 0.9824369133
268.0968197 1.819295457
269.0808353 1.758377581
270.1124698 2.069413814
282.1124698 1.346507474
296.1281199 1.355820341
298.1073844 2.045721304

Name: +ve in-silico MS/MS by CFM-ID for JBRMCLMXSZKCKB-AWEZNQCLSA-N
ID: JBRMCLMXSZKCKB-AWEZNQCLSA-N
Comment: Energy0
Num peaks: 6
192.1019051 0.7716681699
282.1124698 1.765148128
284.1281199 1.083613673
286.1437699 0.8111166935
296.1281199 2.616588854
314.1386845 86.27854185

Name: +ve in-silico MS/MS by CFM-ID for JBRMCLMXSZKCKB-AWEZNQCLSA-N
ID: JBRMCLMXSZKCKB-AWEZNQCLSA-N
Comment: Energy1
Num peaks: 14
137.0597059 1.833245137
178.086255 2.655778182
190.086255 1.67160634
192.1019051 3.573554485
206.1175552 1.576830226
254.1175552 2.482761324
256.1332052 2.772765911
270.1124698 2.536215909
282.1124698 3.9854028
284.1281199 7.485901001
286.1437699 8.629851451
296.1281199 2.014140391
298.1073844 1.953668215
314.1386845 37.44753656

Name: +ve in-silico MS/MS by CFM-ID for JBRMCLMXSZKCKB-AWEZNQCLSA-N
ID: JBRMCLMXSZKCKB-AWEZNQCLSA-N
Comment: Energy2
Num peaks: 31
121.0284058 1.775351064
123.0440559 1.456050513
135.0440559 2.668285648
137.0597059 5.347036312
149.0597059 3.640380157
151.075356 1.944794874
162.0549549 1.157974486
163.075356 2.02606729
164.070605 2.979937812
176.070605 1.634280404
177.0910061 1.198329175
188.070605 1.109115452
190.086255 1.266584057
192.1019051 1.346608685
208.0756904 1.004633297
224.070605 1.95706203
226.086255 1.592840599
228.1019051 3.310381485
238.086255 1.900591036
240.1019051 4.941940042
242.1175552 3.810968268
244.1332052 1.461708975
254.1175552 4.49687487
256.1332052 1.668947479
268.0968197 1.371882372
268.1332052 2.810965932
270.1124698 2.473700562
282.1124698 1.930737761
284.1281199 1.108339804
296.1281199 2.864086592
298.1073844 3.060130671

Name: +ve in-silico MS/MS by CFM-ID for YVJONNCAHSDDLZ-WEVVVXLNSA-N
ID: YVJONNCAHSDDLZ-WEVVVXLNSA-N
Comment: Energy0
Num peaks: 10
121.0647913 8.969339932
123.0440559 1.220912017
138.0913404 15.61175589
149.0597059 3.555410484
177.0546206 12.4379679
190.086255 0.9861544255
194.0811697 1.729129384
286.1437699 1.260907728
296.1281199 2.470599349
314.1386845 32.54742137

Name: +ve in-silico MS/MS by CFM-ID for YVJONNCAHSDDLZ-WEVVVXLNSA-N
ID: YVJONNCAHSDDLZ-WEVVVXLNSA-N
Comment: Energy1
Num peaks: 24
95.04914126 0.8147350805
107.0491413 1.379237896
108.0807757 1.515772935
110.0964258 1.164358852
119.0491413 1.316905316
120.0807757 1.55659487
121.0647913 23.88076659
123.0440559 1.162123597
136.0756904 0.890525627
137.0597059 0.9613227587
138.0913404 17.81478075
147.0440559 1.177933601
149.0597059 6.612491683
176.070605 0.8204351504
177.0546206 8.416228791
190.086255 0.7295694619
194.0811697 0.7842948177
206.0811697 1.167764604
270.1124698 0.8956987683
282.1124698 0.7254512041
284.1281199 0.9908731911
286.1437699 0.8125213154
296.1281199 0.9633859945
314.1386845 3.658712815

Name: +ve in-silico MS/MS by CFM-ID for YVJONNCAHSDDLZ-WEVVVXLNSA-N
ID: YVJONNCAHSDDLZ-WEVVVXLNSA-N
Comment: Energy2
Num peaks: 31
41.00219107 1.280868699
49.00727645 1.243786417
51.02292652 1.579968697
53.03857658 1.048419105
65.03857658 1.318135369
75.02292652 1.238512757
77.03857658 2.206928551
79.01784114 0.9189692644
79.05422664 3.40963702
89.03857658 1.554445229
91.05422664 2.656929275
93.06987671 5.081859896
95.04914126 1.348245496
103.0542266 1.787707219
105.0334912 2.424224827
107.0491413 3.578031628
108.0807757 3.125439663
109.0647913 1.037943704
117.0334912 1.367304755
119.0491413 2.444164256
120.0807757 1.253967721
121.0647913 13.25986681
123.0440559 3.173619867
133.0284058 0.9868994246
135.0440559 1.043798589
137.0597059 1.021822036
138.0913404 2.40436391
147.0440559 1.286947655
149.0597059 4.36889302
176.070605 0.7941247502
177.0546206 1.184785923

Name: +ve in-silico MS/MS by CFM-ID for QXDPFEIJLOEFJN-RQOWECAXSA-N
ID: QXDPFEIJLOEFJN-RQOWECAXSA-N
Comment: Energy0
Num peaks: 6
257.0808353 0.2285217726
269.1172208 0.4081649836
271.0964854 0.201098999
279.1015708 9.160825799
281.0808353 0.2152428962
297.1121354 88.62902957

Name: +ve in-silico MS/MS by CFM-ID for QXDPFEIJLOEFJN-RQOWECAXSA-N
ID: QXDPFEIJLOEFJN-RQOWECAXSA-N
Comment: Energy1
Num peaks: 6
253.0859207 1.226177834
267.1015708 4.175413082
269.1172208 5.051465799
271.0964854 1.244744662
279.1015708 14.73482177
297.1121354 66.44143349

Name: +ve in-silico MS/MS by CFM-ID for QXDPFEIJLOEFJN-RQOWECAXSA-N
ID: QXDPFEIJLOEFJN-RQOWECAXSA-N
Comment: Energy2
Num peaks: 11
39.02292652 6.924339001
41.03857658 6.17620267
251.1066561 5.516676142
253.0859207 8.943989732
263.0702706 5.135513158
265.0859207 2.621424999
267.1015708 2.996824834
269.1172208 5.325401273
279.1015708 26.21713442
281.0808353 4.822874087
297.1121354 7.59990391

Name: +ve in-silico MS/MS by CFM-ID for VJOIIYDQDMELSU-TYSKVKCWSA-N
ID: VJOIIYDQDMELSU-TYSKVKCWSA-N
Comment: Energy0
Num peaks: 15
43.05422664 1.114531929
55.05422664 2.017080369
65.03857658 1.205635354
83.04914126 6.693728372
97.00727645 9.79080338
99.02292652 28.15144575
101.0385766 6.241489615
111.0229265 1.626660338
113.0385766 2.279985216
115.0542266 1.554764824
117.0698767 1.545975939
197.0597059 4.160301176
215.0702706 2.767257523
279.1015708 1.263633481
297.1121354 10.69766278

Name: +ve in-silico MS/MS by CFM-ID for VJOIIYDQDMELSU-TYSKVKCWSA-N
ID: VJOIIYDQDMELSU-TYSKVKCWSA-N
Comment: Energy1
Num peaks: 18
39.02292652 4.376228046
41.03857658 3.117264067
43.05422664 3.58052465
45.06987671 2.487648383
49.00727645 1.938383591
55.05422664 3.741913351
63.02292652 2.42562966
65.03857658 1.987419039
73.00727645 1.936357987
75.02292652 1.632396642
83.04914126 4.595646075
97.00727645 2.410344432
99.02292652 35.12432243
101.0385766 3.004929332
111.0229265 2.054967957
113.0385766 1.930277187
215.0702706 3.055298868
297.1121354 1.384227825

Name: +ve in-silico MS/MS by CFM-ID for VJOIIYDQDMELSU-TYSKVKCWSA-N
ID: VJOIIYDQDMELSU-TYSKVKCWSA-N
Comment: Energy2
Num peaks: 22
39.02292652 12.51463306
41.03857658 4.837900659
43.05422664 1.448046178
49.00727645 4.534373204
51.02292652 3.431207868
53.00219107 1.256685255
55.01784114 1.142135271
55.05422664 6.16941205
63.02292652 3.649431222
65.03857658 1.640860791
73.00727645 2.412238284
75.02292652 4.106411394
77.03857658 1.63996599
83.04914126 2.170305522
87.02292652 0.8582275612
97.00727645 12.01646272
99.02292652 3.47767969
101.0385766 1.689650744
111.0229265 7.872077008
113.0385766 1.132644845
115.0542266 1.504195321
117.0698767 0.8547103772

Name: +ve in-silico MS/MS by CFM-ID for PFCBAKKMUXWOEK-ONEGZZNKSA-N
ID: PFCBAKKMUXWOEK-ONEGZZNKSA-N
Comment: Energy0
Num peaks: 6
41.03857658 2.092982691
187.075356 4.164255025
255.0651853 1.964235679
269.0808353 1.889284757
279.1015708 3.482488053
297.1121354 71.29061474

Name: +ve in-silico MS/MS by CFM-ID for PFCBAKKMUXWOEK-ONEGZZNKSA-N
ID: PFCBAKKMUXWOEK-ONEGZZNKSA-N
Comment: Energy1
Num peaks: 16
25.00727645 1.537055804
39.02292652 2.28450726
41.03857658 7.257278473
111.0440559 1.632725275
187.075356 7.781016097
253.0859207 2.343614646
255.0651853 4.215026917
257.0808353 1.447189476
265.0859207 3.490154751
267.1015708 2.807925485
269.0808353 2.384652614
269.1172208 2.893080799
271.0964854 1.252370031
279.1015708 4.027788385
281.0808353 2.938435384
297.1121354 32.03115575

Name: +ve in-silico MS/MS by CFM-ID for PFCBAKKMUXWOEK-ONEGZZNKSA-N
ID: PFCBAKKMUXWOEK-ONEGZZNKSA-N
Comment: Energy2
Num peaks: 31
39.02292652 6.36027248
41.00219107 1.566730246
41.03857658 6.805141607
49.00727645 3.157214657
51.02292652 3.438780193
53.03857658 1.182639754
63.02292652 2.930885862
65.03857658 1.45992497
67.01784114 1.008408513
81.0334912 1.520306728
92.99710569 1.880986505
111.0440559 0.9229295563
131.0491413 0.9952437212
135.0440559 1.588936086
145.0647913 2.100573056
147.0440559 2.626419455
155.0491413 3.184424346
157.0647913 2.643183447
159.0804414 2.377391211
169.0647913 1.059916073
171.0440559 4.219979416
185.0597059 3.485206788
187.075356 3.091914422
227.0702706 1.597435318
239.0702706 2.014166041
251.1066561 0.9272124429
253.0859207 1.435799067
255.0651853 1.934628339
255.1015708 1.03930412
279.1015708 1.727200925
281.0808353 1.893447812

Name: +ve in-silico MS/MS by CFM-ID for JBRMCLMXSZKCKB-CQSZACIVSA-N
ID: JBRMCLMXSZKCKB-CQSZACIVSA-N
Comment: Energy0
Num peaks: 6
192.1019051 0.7716681699
282.1124698 1.765148128
284.1281199 1.083613673
286.1437699 0.8111166935
296.1281199 2.616588854
314.1386845 86.27854185

Name: +ve in-silico MS/MS by CFM-ID for JBRMCLMXSZKCKB-CQSZACIVSA-N
ID: JBRMCLMXSZKCKB-CQSZACIVSA-N
Comment: Energy1
Num peaks: 14
137.0597059 1.833245137
178.086255 2.655778182
190.086255 1.67160634
192.1019051 3.573554485
206.1175552 1.576830226
254.1175552 2.482761324
256.1332052 2.772765911
270.1124698 2.536215909
282.1124698 3.9854028
284.1281199 7.485901001
286.1437699 8.629851451
296.1281199 2.014140391
298.1073844 1.953668215
314.1386845 37.44753656

Name: +ve in-silico MS/MS by CFM-ID for JBRMCLMXSZKCKB-CQSZACIVSA-N
ID: JBRMCLMXSZKCKB-CQSZACIVSA-N
Comment: Energy2
Num peaks: 31
121.0284058 1.775351064
123.0440559 1.456050513
135.0440559 2.668285648
137.0597059 5.347036312
149.0597059 3.640380157
151.075356 1.944794874
162.0549549 1.157974486
163.075356 2.02606729
164.070605 2.979937812
176.070605 1.634280404
177.0910061 1.198329175
188.070605 1.109115452
190.086255 1.266584057
192.1019051 1.346608685
208.0756904 1.004633297
224.070605 1.95706203
226.086255 1.592840599
228.1019051 3.310381485
238.086255 1.900591036
240.1019051 4.941940042
242.1175552 3.810968268
244.1332052 1.461708975
254.1175552 4.49687487
256.1332052 1.668947479
268.0968197 1.371882372
268.1332052 2.810965932
270.1124698 2.473700562
282.1124698 1.930737761
284.1281199 1.108339804
296.1281199 2.864086592
298.1073844 3.060130671

Name: +ve in-silico MS/MS by CFM-ID for UHTPNAFWZNUAMX-VQHVLOKHSA-N
ID: UHTPNAFWZNUAMX-VQHVLOKHSA-N
Comment: Energy0
Num peaks: 6
73.06479133 1.881846821
254.0811697 4.308966487
256.0968197 4.994790415
264.1019051 2.239346274
296.1281199 52.27728067
314.1386845 19.12584703

Name: +ve in-silico MS/MS by CFM-ID for UHTPNAFWZNUAMX-VQHVLOKHSA-N
ID: UHTPNAFWZNUAMX-VQHVLOKHSA-N
Comment: Energy1
Num peaks: 14
55.05422664 5.33941415
65.03857658 2.121162237
67.05422664 5.782343678
73.06479133 3.344807357
228.0655196 2.388792586
230.0811697 2.405063142
254.0811697 4.422262219
256.0968197 5.292055931
264.1019051 3.186333415
266.1175552 2.918847511
268.1332052 2.298469662
280.0968197 3.937081631
296.1281199 27.80992139
314.1386845 9.688537286

Name: +ve in-silico MS/MS by CFM-ID for UHTPNAFWZNUAMX-VQHVLOKHSA-N
ID: UHTPNAFWZNUAMX-VQHVLOKHSA-N
Comment: Energy2
Num peaks: 29
39.02292652 1.442236277
41.03857658 1.102342644
55.05422664 8.879111388
57.0334912 1.087548916
65.03857658 4.941751485
67.05422664 5.735488121
69.06987671 4.065862374
73.06479133 0.9989756889
173.0960915 1.11646243
198.0549549 1.438964411
210.0549549 1.166999323
222.0549549 2.050745052
224.070605 2.34730017
226.086255 1.182764858
228.0655196 2.250614612
228.1019051 1.119227042
238.0498695 1.218035068
238.086255 1.577371395
240.0655196 2.301486501
240.1019051 1.963397102
250.086255 2.053548795
252.1019051 3.980003654
254.0811697 1.188764669
256.0968197 0.9802752669
264.1019051 5.737610458
266.1175552 6.903990282
268.1332052 2.515602445
280.0968197 7.245739892
296.1281199 2.347563904

Name: +ve in-silico MS/MS by CFM-ID for VJOIIYDQDMELSU-SVCXMFRPSA-N
ID: VJOIIYDQDMELSU-SVCXMFRPSA-N
Comment: Energy0
Num peaks: 15
43.05422664 1.114531929
55.05422664 2.017080369
65.03857658 1.205635354
83.04914126 6.693728372
97.00727645 9.79080338
99.02292652 28.15144575
101.0385766 6.241489615
111.0229265 1.626660338
113.0385766 2.279985216
115.0542266 1.554764824
117.0698767 1.545975939
197.0597059 4.160301176
215.0702706 2.767257523
279.1015708 1.263633481
297.1121354 10.69766278

Name: +ve in-silico MS/MS by CFM-ID for VJOIIYDQDMELSU-SVCXMFRPSA-N
ID: VJOIIYDQDMELSU-SVCXMFRPSA-N
Comment: Energy1
Num peaks: 18
39.02292652 4.376228046
41.03857658 3.117264067
43.05422664 3.58052465
45.06987671 2.487648383
49.00727645 1.938383591
55.05422664 3.741913351
63.02292652 2.42562966
65.03857658 1.987419039
73.00727645 1.936357987
75.02292652 1.632396642
83.04914126 4.595646075
97.00727645 2.410344432
99.02292652 35.12432243
101.0385766 3.004929332
111.0229265 2.054967957
113.0385766 1.930277187
215.0702706 3.055298868
297.1121354 1.384227825

Name: +ve in-silico MS/MS by CFM-ID for VJOIIYDQDMELSU-SVCXMFRPSA-N
ID: VJOIIYDQDMELSU-SVCXMFRPSA-N
Comment: Energy2
Num peaks: 22
39.02292652 12.51463306
41.03857658 4.837900659
43.05422664 1.448046178
49.00727645 4.534373204
51.02292652 3.431207868
53.00219107 1.256685255
55.01784114 1.142135271
55.05422664 6.16941205
63.02292652 3.649431222
65.03857658 1.640860791
73.00727645 2.412238284
75.02292652 4.106411394
77.03857658 1.63996599
83.04914126 2.170305522
87.02292652 0.8582275612
97.00727645 12.01646272
99.02292652 3.47767969
101.0385766 1.689650744
111.0229265 7.872077008
113.0385766 1.132644845
115.0542266 1.504195321
117.0698767 0.8547103772

Name: +ve in-silico MS/MS by CFM-ID for GDGWAQASCRVSMR-SWNWVQGVSA-N
ID: GDGWAQASCRVSMR-SWNWVQGVSA-N
Comment: Energy0
Num peaks: 15
107.0491413 0.9333607399
121.0647913 1.668080669
146.0600403 1.078638113
148.0756904 2.456352644
150.0913404 1.502433827
160.0756904 0.7814873308
210.0760843 1.922122735
238.1073844 0.8746849377
288.1230345 1.234715579
296.1281199 0.988016854
297.1121354 3.357104137
300.1230345 0.7808407237
314.1386845 11.39143537
315.1227001 17.68517396
332.1492492 33.59913204

Name: +ve in-silico MS/MS by CFM-ID for GDGWAQASCRVSMR-SWNWVQGVSA-N
ID: GDGWAQASCRVSMR-SWNWVQGVSA-N
Comment: Energy1
Num peaks: 31
105.0334912 1.573061556
107.0491413 5.780170542
109.0647913 0.9268443326
121.0647913 1.901893155
129.0334912 2.484237459
131.0491413 2.207787223
133.0647913 2.27414999
146.0600403 3.075923133
148.0756904 4.605822539
150.0913404 1.727448727
192.0655196 2.528826824
194.0811697 0.6696084379
195.0651853 0.9425878388
207.0651853 0.9070946584
208.0604342 1.032780392
210.0760843 6.462777892
221.0808353 0.9078472975
224.0917343 1.076266445
236.0917343 0.7719032402
238.1073844 1.460697302
286.1073844 0.8147148734
288.1230345 1.236208805
290.1386845 1.325660065
296.1281199 1.138735966
297.1121354 3.741615411
300.1230345 1.085099038
302.1386845 0.8723538649
304.1543346 1.997280214
314.1386845 6.332982485
315.1227001 5.652620084
332.1492492 8.757869843

Name: +ve in-silico MS/MS by CFM-ID for GDGWAQASCRVSMR-SWNWVQGVSA-N
ID: GDGWAQASCRVSMR-SWNWVQGVSA-N
Comment: Energy2
Num peaks: 31
39.02292652 0.8400272226
40.01817548 2.456128718
66.03382555 1.307390787
68.0130901 0.9183356405
69.0334912 2.281296001
71.04914126 2.654701287
77.03857658 1.081361785
79.05422664 1.805305315
90.03382555 1.880570793
93.06987671 0.8469210796
99.04405588 3.219992563
105.0334912 1.677960241
107.0491413 3.193397958
116.0494756 2.768407261
117.0334912 1.887992743
121.0647913 1.675242914
122.0236548 0.9338579456
130.0651257 1.467999208
132.0807757 0.8486820883
141.0334912 5.667136707
143.0491413 3.217134404
145.0647913 3.138933987
158.0600403 5.821735998
160.0756904 1.164286909
183.0651853 0.861300673
188.070605 2.402016444
190.086255 0.9841727739
207.0651853 0.9965250202
234.1124698 0.7964349816
297.1121354 1.054346273
304.1543346 1.092940486

Name: +ve in-silico MS/MS by CFM-ID for SYGLXKHSDQIUFZ-NBMRYCAZSA-N
ID: SYGLXKHSDQIUFZ-NBMRYCAZSA-N
Comment: Energy0
Num peaks: 6
43.01784114 2.202702011
272.1281199 15.73029084
290.1386845 17.61475099
302.1386845 3.598114736
314.1386845 5.461128583
332.1492492 38.20462409

Name: +ve in-silico MS/MS by CFM-ID for SYGLXKHSDQIUFZ-NBMRYCAZSA-N
ID: SYGLXKHSDQIUFZ-NBMRYCAZSA-N
Comment: Energy1
Num peaks: 24
43.01784114 2.626646922
61.02840582 0.9904968881
73.02840582 0.7558753151
97.02840582 1.262230905
99.04405588 1.745637916
200.070605 1.015981199
202.086255 0.913250803
210.1124698 0.8524556263
216.1019051 1.105518579
230.0811697 0.8644752407
242.1175552 3.419309611
244.1332052 3.2871333
254.1175552 1.054508072
258.1124698 0.8431149562
260.1281199 6.1611456
270.1124698 1.344697375
272.1281199 14.75155069
286.1437699 0.9200587667
290.1386845 15.54559231
300.1230345 1.425614649
302.1386845 3.753756698
304.1543346 1.076151616
314.1386845 4.147091373
332.1492492 10.7912153

Name: +ve in-silico MS/MS by CFM-ID for SYGLXKHSDQIUFZ-NBMRYCAZSA-N
ID: SYGLXKHSDQIUFZ-NBMRYCAZSA-N
Comment: Energy2
Num peaks: 31
43.01784114 3.071617525
43.05422664 0.9925154602
61.02840582 1.183751994
123.0440559 1.209652211
125.0597059 1.624557381
127.075356 1.383429393
156.0807757 1.106437089
168.0807757 0.846316156
172.0756904 1.591846803
184.0756904 3.507756228
186.0913404 4.190174602
200.070605 7.770929526
202.086255 6.415597374
204.1019051 1.94098805
206.1175552 0.9260354892
214.086255 2.93355668
216.1019051 2.591352843
226.1226406 2.154193094
228.1019051 0.8496608921
230.0811697 5.086586407
230.1175552 1.120364038
232.0968197 2.71033409
242.1175552 3.835285897
244.0968197 1.947047948
244.1332052 2.411890924
246.1124698 0.968387525
254.1175552 0.8580135579
258.1124698 1.943744321
260.1281199 3.707874443
272.1281199 3.214092053
316.1179491 0.9380932265

Name: +ve in-silico MS/MS by CFM-ID for IKDWIRLDIXJISL-UHFFFAOYSA-N
ID: IKDWIRLDIXJISL-UHFFFAOYSA-N
Comment: Energy0
Num peaks: 6
107.0491413 1.336377951
135.0804414 1.212382162
261.0910061 2.235125049
265.0859207 3.320343183
279.1015708 18.94513765
297.1121354 60.76982393

Name: +ve in-silico MS/MS by CFM-ID for IKDWIRLDIXJISL-UHFFFAOYSA-N
ID: IKDWIRLDIXJISL-UHFFFAOYSA-N
Comment: Energy1
Num peaks: 20
107.0491413 2.17652678
131.0491413 1.255727375
133.0647913 2.040096618
135.0440559 12.15160009
135.0804414 2.007050371
137.0597059 1.992326301
139.075356 1.078486252
145.0647913 1.35017364
159.0440559 4.600233835
161.0597059 7.471159418
163.075356 9.54734854
261.0910061 1.546510908
265.0859207 2.645296322
267.1015708 2.416551315
269.0808353 0.998527162
269.1172208 9.458289668
271.0964854 1.235550379
279.1015708 6.309508924
281.0808353 1.250298871
297.1121354 8.706181952

Name: +ve in-silico MS/MS by CFM-ID for IKDWIRLDIXJISL-UHFFFAOYSA-N
ID: IKDWIRLDIXJISL-UHFFFAOYSA-N
Comment: Energy2
Num peaks: 31
39.02292652 1.873804857
49.00727645 1.401157895
51.02292652 2.042163809
65.03857658 2.339642545
67.05422664 1.189944278
79.01784114 1.208118228
89.03857658 1.763040784
103.0542266 1.057442004
105.0334912 1.342708306
107.0491413 3.04361381
107.0855268 1.33250057
131.0491413 4.66588407
133.0647913 3.411165092
135.0440559 3.662753635
135.0804414 1.663669971
143.0491413 1.361980359
145.0647913 1.97836701
159.0440559 3.929185747
161.0597059 1.839327255
163.075356 2.24515657
221.0597059 0.9332731881
247.075356 1.861701447
249.0910061 2.765314436
251.1066561 1.778149971
261.0910061 3.900169345
263.0702706 2.159791858
265.0859207 1.47262515
267.1015708 1.444575607
269.1172208 0.9642512936
279.1015708 1.808570892
281.0808353 3.346150035

Name: +ve in-silico MS/MS by CFM-ID for GPNAUQMPXPJLHZ-UHFFFAOYSA-N
ID: GPNAUQMPXPJLHZ-UHFFFAOYSA-N
Comment: Energy0
Num peaks: 6
225.0546206 1.800820775
251.0702706 9.518846369
261.0910061 1.950101585
269.0808353 2.153124693
279.1015708 16.31790819
297.1121354 51.67407383

Name: +ve in-silico MS/MS by CFM-ID for GPNAUQMPXPJLHZ-UHFFFAOYSA-N
ID: GPNAUQMPXPJLHZ-UHFFFAOYSA-N
Comment: Energy1
Num peaks: 26
47.04914126 3.876668826
59.04914126 0.9469699529
69.0334912 1.963538731
71.04914126 1.492383492
73.06479133 6.463936416
105.0334912 6.677990356
107.0491413 1.228476509
143.0127558 1.085504563
147.0440559 4.874033953
163.075356 0.895262434
165.0910061 1.027742191
187.0389705 0.8367879394
189.0546206 2.694419855
191.0702706 3.491072805
193.0859207 4.718773232
223.075356 4.194629103
233.0597059 3.393014745
235.075356 1.340097817
251.0702706 8.646824917
261.0910061 0.8513772591
265.0859207 1.028284854
267.1015708 1.853441406
269.0808353 1.469330746
269.1172208 7.145894179
279.1015708 3.512845788
297.1121354 5.003369168

Name: +ve in-silico MS/MS by CFM-ID for GPNAUQMPXPJLHZ-UHFFFAOYSA-N
ID: GPNAUQMPXPJLHZ-UHFFFAOYSA-N
Comment: Energy2
Num peaks: 31
29.03857658 1.956014601
45.0334912 1.511225574
47.04914126 1.244409075
49.00727645 1.482848885
51.02292652 1.951750591
79.05422664 1.514864248
81.06987671 1.517668974
83.08552677 1.014660617
91.01784114 1.424855687
105.0334912 7.700966828
117.0334912 1.250393377
119.0491413 4.773441484
133.0284058 1.311965375
147.0440559 2.53564864
161.0597059 1.230098703
163.075356 1.168236216
189.0546206 0.9535312753
209.0597059 1.456668754
221.0597059 2.900900014
223.075356 3.90120527
233.0597059 4.634825418
235.075356 4.867164307
237.0546206 1.009260799
237.0910061 1.815962507
251.0702706 3.801355855
251.1066561 1.735729016
253.0859207 1.068997595
261.0910061 2.048974752
267.1015708 1.138861731
279.1015708 0.9537500664
281.0808353 1.73364113

Name: +ve in-silico MS/MS by CFM-ID for AMABNLPAOLRCOD-BRPQVOEQSA-N
ID: AMABNLPAOLRCOD-BRPQVOEQSA-N
Comment: Energy0
Num peaks: 9
105.0334912 6.169144284
107.0491413 2.835690294
131.0491413 2.516507385
133.0647913 17.20906907
147.0440559 12.07362116
165.0546206 2.195975406
191.0702706 2.845071155
279.1015708 4.94393979
297.1121354 29.48865602

Name: +ve in-silico MS/MS by CFM-ID for AMABNLPAOLRCOD-BRPQVOEQSA-N
ID: AMABNLPAOLRCOD-BRPQVOEQSA-N
Comment: Energy1
Num peaks: 15
39.02292652 2.340020494
105.0334912 6.458079016
105.0698767 2.01166789
107.0491413 1.838286686
119.0491413 2.046679752
129.0334912 3.82513829
131.0491413 2.884096604
133.0647913 35.42046389
145.0284058 1.461945485
147.0440559 11.11143369
187.0389705 2.463973928
189.0546206 1.693638751
203.0702706 1.469966886
279.1015708 1.628352203
297.1121354 3.947013251

Name: +ve in-silico MS/MS by CFM-ID for AMABNLPAOLRCOD-BRPQVOEQSA-N
ID: AMABNLPAOLRCOD-BRPQVOEQSA-N
Comment: Energy2
Num peaks: 28
25.00727645 2.082669657
39.02292652 1.339972572
41.00219107 1.310894812
53.00219107 0.8721922858
65.03857658 0.986134717
75.02292652 1.583731109
77.03857658 2.980602046
79.01784114 1.383446553
79.05422664 2.003455152
89.03857658 2.309901693
91.05422664 2.258696118
101.0385766 2.858856304
103.0542266 1.733579327
105.0334912 18.85102519
105.0698767 4.651481689
107.0491413 3.553873529
115.0542266 0.7686762841
117.0334912 2.638699213
119.0491413 4.533825755
129.0334912 1.960639274
131.0491413 2.217388717
133.0647913 7.441802802
135.0804414 0.7946757341
145.0284058 0.9409834899
147.0440559 5.555341323
179.0702706 0.7637338349
253.0859207 0.9259477069
255.1015708 1.002378386

Name: +ve in-silico MS/MS by CFM-ID for LBHBGWYGLGFDIO-INIZCTEOSA-N
ID: LBHBGWYGLGFDIO-INIZCTEOSA-N
Comment: Energy0
Num peaks: 14
101.0385766 3.531564083
103.0542266 1.794414729
105.0698767 2.141723739
149.0597059 2.096604409
165.0546206 1.552014416
193.0495352 3.409184114
223.075356 5.347517282
237.0910061 2.909740092
247.075356 5.042729078
249.0910061 1.586268658
265.0859207 21.64432047
267.1015708 2.505282635
279.1015708 5.80770121
297.1121354 21.95111967

Name: +ve in-silico MS/MS by CFM-ID for LBHBGWYGLGFDIO-INIZCTEOSA-N
ID: LBHBGWYGLGFDIO-INIZCTEOSA-N
Comment: Energy1
Num peaks: 27
91.05422664 6.604298564
103.0542266 1.688389134
105.0334912 1.262518213
105.0698767 2.431329975
107.0491413 2.403984879
117.0334912 2.522846548
119.0491413 1.453008113
131.0491413 2.036046002
133.0284058 1.370374954
133.0647913 1.292840701
145.0284058 2.11802187
149.0597059 2.56079923
161.0233204 1.679407239
175.0389705 3.585093048
177.0546206 4.055108391
191.0338851 1.458664712
193.0495352 4.189901676
219.0804414 1.280851505
223.075356 6.97109984
225.0910061 1.631145781
237.0910061 6.068112789
247.075356 2.872352662
249.0910061 1.236775087
265.0859207 5.878356086
269.1172208 1.316806247
279.1015708 4.224225713
297.1121354 6.173465219

Name: +ve in-silico MS/MS by CFM-ID for LBHBGWYGLGFDIO-INIZCTEOSA-N
ID: LBHBGWYGLGFDIO-INIZCTEOSA-N
Comment: Energy2
Num peaks: 26
49.00727645 2.852914534
51.02292652 1.328542546
63.02292652 1.093934608
75.02292652 1.425240414
79.05422664 1.820905955
91.05422664 4.934341861
101.0385766 20.93324825
103.0542266 4.586974381
105.0334912 2.697362848
105.0698767 4.310795944
107.0491413 2.839350786
117.0334912 3.164357367
119.0491413 2.406924969
121.0284058 1.70764477
121.0647913 1.404829876
129.0334912 2.306905454
133.0284058 7.3255834
133.0647913 1.548779973
135.0440559 1.715090897
137.0597059 0.9134375702
145.0284058 1.126699167
149.0597059 1.09637836
159.0440559 1.37578638
161.0233204 2.319702088
177.0546206 1.777421741
249.0910061 1.01792204

Name: +ve in-silico MS/MS by CFM-ID for GSNKNWJVXKWHRK-FSBGKCOPSA-N
ID: GSNKNWJVXKWHRK-FSBGKCOPSA-N
Comment: Energy0
Num peaks: 11
41.03857658 2.269879252
99.04405588 2.305647806
129.0546206 2.171513216
141.0698767 8.450891143
237.0910061 1.715106279
239.1066561 2.595949685
249.0910061 1.832408983
251.1066561 3.945761799
253.1223062 3.394692896
279.1015708 3.928615349
297.1121354 47.9487953

Name: +ve in-silico MS/MS by CFM-ID for GSNKNWJVXKWHRK-FSBGKCOPSA-N
ID: GSNKNWJVXKWHRK-FSBGKCOPSA-N
Comment: Energy1
Num peaks: 25
39.02292652 1.475144201
41.03857658 1.913798412
109.0284058 2.607736892
111.0440559 2.180174731
125.0233204 1.109508571
127.0389705 1.985700717
129.0546206 3.60951846
141.0698767 4.161791615
143.0855268 2.131581249
145.1011768 1.040501913
169.0647913 1.830367084
197.0597059 7.115655705
209.0597059 2.343694727
211.075356 1.479709415
237.0910061 1.206024567
239.1066561 1.85811373
249.0910061 5.244917317
251.1066561 4.435508502
253.1223062 5.707524898
267.1015708 1.165308591
269.1172208 5.447081836
271.0964854 1.93873414
279.1015708 5.352940606
281.0808353 1.719563708
297.1121354 11.05446671

Name: +ve in-silico MS/MS by CFM-ID for GSNKNWJVXKWHRK-FSBGKCOPSA-N
ID: GSNKNWJVXKWHRK-FSBGKCOPSA-N
Comment: Energy2
Num peaks: 31
25.00727645 0.8193943592
27.02292652 0.6852851223
39.02292652 5.697702186
41.03857658 4.535539083
43.05422664 1.663171568
51.02292652 3.309222014
53.00219107 1.298762864
53.03857658 0.7053995026
55.05422664 1.782511061
67.01784114 0.7429376316
71.04914126 0.8238882862
109.0284058 0.8519372212
115.0542266 3.833629585
125.0385766 0.8353412607
127.0542266 0.8897642493
129.0698767 1.451995086
141.0698767 19.91706958
143.0855268 3.87815661
145.1011768 1.854010249
153.0698767 0.8399943941
167.0491413 2.339785162
169.0647913 3.431459918
191.0855268 1.882429364
193.1011768 1.782758905
195.1168269 1.685472186
197.0597059 4.730047281
211.1117415 0.8150373105
223.075356 0.6861001404
235.075356 1.077456367
237.0910061 0.715556786
281.0808353 2.42235382

Name: +ve in-silico MS/MS by CFM-ID for QVRYUUYYIWAQHV-UHFFFAOYSA-N
ID: QVRYUUYYIWAQHV-UHFFFAOYSA-N
Comment: Energy0
Num peaks: 13
105.0334912 6.372173226
107.0491413 3.664024713
135.0440559 6.340684331
137.0597059 3.579509609
149.0597059 1.432509847
159.0440559 1.638322396
161.0597059 1.743699831
173.0597059 1.603777368
189.0546206 1.508328485
191.0702706 1.722962381
269.1172208 1.748902103
279.1015708 8.303465529
297.1121354 40.47875373

Name: +ve in-silico MS/MS by CFM-ID for QVRYUUYYIWAQHV-UHFFFAOYSA-N
ID: QVRYUUYYIWAQHV-UHFFFAOYSA-N
Comment: Energy1
Num peaks: 29
105.0334912 9.799838313
107.0491413 4.636605724
109.0647913 0.9942277519
117.0334912 0.9797564085
119.0491413 3.995850673
121.0647913 2.321829219
123.0440559 1.456841447
135.0440559 8.921029682
137.0597059 3.695435891
141.0334912 1.569564914
147.0440559 2.419284259
149.0597059 3.697477442
151.075356 1.25717698
159.0440559 2.666917214
161.0597059 0.9754688531
171.0440559 2.191706085
173.0597059 2.185230688
177.0546206 1.770666809
189.0546206 1.985756647
191.0702706 0.8468530423
201.0546206 0.8469574132
203.0702706 1.614681172
253.0859207 1.369917533
255.1015708 0.8521558253
265.0859207 1.909402344
267.1015708 2.442163208
269.1172208 2.783885979
279.1015708 3.078228947
297.1121354 7.4874115

Name: +ve in-silico MS/MS by CFM-ID for QVRYUUYYIWAQHV-UHFFFAOYSA-N
ID: QVRYUUYYIWAQHV-UHFFFAOYSA-N
Comment: Energy2
Num peaks: 31
49.00727645 2.039057838
51.02292652 1.567155666
65.03857658 2.616944226
75.02292652 2.473961886
77.03857658 4.058071624
79.01784114 1.268285988
79.05422664 2.270505063
89.03857658 1.397976342
91.05422664 2.315055513
105.0334912 8.410087508
107.0491413 4.416439123
117.0334912 3.83807383
119.0491413 4.896168086
121.0284058 0.9291417965
123.0440559 2.617592654
135.0440559 6.94727307
137.0597059 1.58681806
141.0334912 1.963865954
143.0491413 1.171516815
147.0440559 0.9240942602
149.0597059 2.512992439
171.0440559 1.612727219
173.0597059 1.380305119
201.0546206 1.154310246
223.075356 0.9198220988
225.0910061 0.8557168553
251.0702706 1.124063535
265.0859207 1.532177239
267.1015708 1.647041301
279.1015708 1.236038158
281.0808353 1.347274907

Name: +ve in-silico MS/MS by CFM-ID for WGVQKABRYXBLGW-WUZBVLBZSA-N
ID: WGVQKABRYXBLGW-WUZBVLBZSA-N
Comment: Energy0
Num peaks: 6
244.0968197 1.309328673
246.1124698 1.658770845
256.1332052 7.531665559
262.1073844 2.064701581
274.1437699 41.83553879
292.1543346 32.0544132

Name: +ve in-silico MS/MS by CFM-ID for WGVQKABRYXBLGW-WUZBVLBZSA-N
ID: WGVQKABRYXBLGW-WUZBVLBZSA-N
Comment: Energy1
Num peaks: 21
132.0443902 1.174033175
190.086255 2.719264817
192.1019051 3.176396463
202.086255 2.251840706
204.1019051 1.655146992
218.0811697 1.418821341
228.1019051 1.094911621
230.1175552 1.114539741
232.0968197 2.479449684
232.1332052 1.072539906
234.1124698 2.151505447
242.1175552 2.57571965
244.0968197 1.20430721
246.1124698 1.223994544
246.1488553 1.936635551
248.1281199 1.577020109
256.1332052 10.29159233
264.15942 2.732065267
274.1437699 23.15921545
276.1230345 1.179422088
292.1543346 14.43485026

Name: +ve in-silico MS/MS by CFM-ID for WGVQKABRYXBLGW-WUZBVLBZSA-N
ID: WGVQKABRYXBLGW-WUZBVLBZSA-N
Comment: Energy2
Num peaks: 31
41.00219107 1.336276539
47.04914126 1.124627231
53.00219107 1.401851928
65.00219107 2.400256615
70.02874017 1.135127073
119.0491413 2.110926318
132.0443902 5.38455771
134.0600403 2.293365693
138.0913404 1.136686265
162.0549549 2.033850367
172.0756904 1.974699624
188.070605 3.371516893
190.086255 3.466267789
192.1019051 1.217144408
201.0910061 3.9781039
203.1066561 2.528150814
204.1019051 1.501346723
205.1223062 1.434346448
206.1175552 2.044808207
214.086255 2.237169798
228.1019051 2.362718277
230.1175552 2.107781652
232.1332052 2.509333915
244.0968197 1.685961669
244.1332052 1.224664642
246.1124698 3.176008247
246.1488553 2.036046622
248.1281199 2.515925117
256.1332052 3.626708994
258.1124698 2.095322063
274.1437699 1.817204899

Name: +ve in-silico MS/MS by CFM-ID for MVSKPPYUIBULOR-RCCFBDPRSA-N
ID: MVSKPPYUIBULOR-RCCFBDPRSA-N
Comment: Energy0
Num peaks: 6
290.102299 1.242092574
300.1230345 2.557321752
302.1386845 6.718505821
304.1543346 1.439646453
314.1386845 6.642687067
332.1492492 72.00647028

Name: +ve in-silico MS/MS by CFM-ID for MVSKPPYUIBULOR-RCCFBDPRSA-N
ID: MVSKPPYUIBULOR-RCCFBDPRSA-N
Comment: Energy1
Num peaks: 22
55.01784114 4.079304895
57.0334912 1.700080339
59.04914126 1.595890408
61.06479133 2.360233404
85.02840582 3.105523257
87.04405588 1.134020656
226.086255 1.693485977
228.1019051 1.352743359
242.0811697 3.836516676
244.0968197 7.697338764
246.1124698 7.297690979
248.1281199 1.440886606
260.1281199 1.035661915
274.1073844 1.847210241
284.1281199 1.062900807
286.1437699 2.84605369
300.1230345 2.843334251
302.1386845 4.912658877
304.1543346 2.344020238
314.1386845 6.779038321
316.1179491 1.219776585
332.1492492 17.93976481

Name: +ve in-silico MS/MS by CFM-ID for MVSKPPYUIBULOR-RCCFBDPRSA-N
ID: MVSKPPYUIBULOR-RCCFBDPRSA-N
Comment: Energy2
Num peaks: 31
39.02292652 0.9157933596
49.00727645 2.90381332
51.02292652 1.551769884
53.03857658 1.477285582
55.01784114 1.05607492
57.0334912 0.8387262208
67.05422664 2.940349417
77.03857658 0.8310772567
79.05422664 0.9788289358
101.0385766 5.085574893
103.0542266 5.974921453
105.0334912 1.211618352
105.0698767 1.059166114
107.0491413 1.737239238
107.0855268 0.9158889185
117.0334912 2.521598902
119.0491413 7.720244802
121.0647913 2.608700194
135.0440559 1.52186
139.075356 0.9200964752
147.0440559 6.438398626
149.0597059 9.553389302
153.0910061 1.131045212
155.1066561 0.8334751204
244.0968197 0.9952128756
260.1281199 1.350007395
284.1281199 1.383848918
286.1437699 1.150143117
288.1230345 1.21361834
300.1230345 0.9632957067
316.1179491 1.191619338

Name: +ve in-silico MS/MS by CFM-ID for NPNNKDMSXVRADT-UHFFFAOYSA-N
ID: NPNNKDMSXVRADT-UHFFFAOYSA-N
Comment: Energy0
Num peaks: 12
121.0647913 8.874433105
123.0440559 1.184710969
135.0440559 1.034449416
138.0913404 15.32395953
149.0597059 3.443011979
159.0440559 1.558552262
177.0546206 10.79041575
194.0811697 1.701064839
282.1124698 0.9868867172
286.1437699 1.244351733
296.1281199 2.485395503
314.1386845 31.95437849

Name: +ve in-silico MS/MS by CFM-ID for NPNNKDMSXVRADT-UHFFFAOYSA-N
ID: NPNNKDMSXVRADT-UHFFFAOYSA-N
Comment: Energy1
Num peaks: 25
95.04914126 0.81393411
107.0491413 1.530031472
108.0807757 1.488229257
110.0964258 1.143200851
119.0491413 1.17973463
120.0807757 1.528309401
121.0647913 23.54392999
123.0440559 1.106228152
135.0440559 3.182277226
136.0756904 0.8700711949
137.0597059 0.8788376007
138.0913404 16.97291159
147.0440559 0.9037819347
149.0597059 5.640165934
159.0440559 1.995498308
176.070605 0.7977318078
177.0546206 6.710876206
194.0811697 0.7536988768
206.0811697 1.140736542
270.1124698 0.8768568087
282.1124698 0.9061295592
284.1281199 0.9935285505
286.1437699 0.7920327318
296.1281199 1.067778502
314.1386845 3.526953235

Name: +ve in-silico MS/MS by CFM-ID for NPNNKDMSXVRADT-UHFFFAOYSA-N
ID: NPNNKDMSXVRADT-UHFFFAOYSA-N
Comment: Energy2
Num peaks: 31
41.00219107 1.407881174
44.04947561 0.7950064893
49.00727645 1.278598516
51.02292652 1.294451479
53.03857658 0.7367937928
65.03857658 1.596630828
75.02292652 1.197895545
77.03857658 2.136231826
79.01784114 0.7868340366
79.05422664 2.955878527
89.03857658 1.507519364
91.05422664 2.577001124
93.06987671 4.928447819
95.04914126 1.333675661
103.0542266 1.733739601
105.0334912 3.224833644
107.0491413 3.974505311
108.0807757 3.033577523
109.0647913 0.9419370697
117.0334912 1.566123047
119.0491413 1.980504208
120.0807757 1.217111416
121.0647913 13.02362325
123.0440559 2.504817883
133.0284058 0.9022813641
135.0440559 3.38706599
137.0597059 0.8427368208
138.0913404 2.257388202
147.0440559 1.447499826
149.0597059 3.76767327
177.0546206 0.9720056174

Name: +ve in-silico MS/MS by CFM-ID for OLKFANWXSFZICZ-VKUSEKQFSA-N
ID: OLKFANWXSFZICZ-VKUSEKQFSA-N
Comment: Energy0
Num peaks: 6
288.15942 2.007876373
300.1230345 2.755909787
302.1386845 6.21187465
304.1543346 2.546199713
314.1386845 2.399960244
332.1492492 64.27286129

Name: +ve in-silico MS/MS by CFM-ID for OLKFANWXSFZICZ-VKUSEKQFSA-N
ID: OLKFANWXSFZICZ-VKUSEKQFSA-N
Comment: Energy1
Num peaks: 24
82.06512568 2.634414392
84.08077574 2.842258403
94.06512568 1.175819415
96.08077574 1.631049006
108.0807757 0.7274294805
110.0964258 1.735950484
135.0440559 4.210105269
138.0913404 1.388473856
140.1069905 4.130522532
142.1226406 1.623882592
164.1069905 0.7982168533
166.1226406 1.522859778
182.1175552 0.6751192129
184.1332052 1.722701823
274.1437699 1.764396181
284.1281199 1.968179367
286.1437699 2.379343853
288.15942 3.853523084
300.1230345 2.51514769
302.1386845 5.03002721
304.1543346 14.65735097
314.1386845 4.054183106
316.1179491 1.462782181
332.1492492 15.89713422

Name: +ve in-silico MS/MS by CFM-ID for OLKFANWXSFZICZ-VKUSEKQFSA-N
ID: OLKFANWXSFZICZ-VKUSEKQFSA-N
Comment: Energy2
Num peaks: 31
44.04947561 0.9479623382
51.02292652 0.8521262807
80.04947561 1.726176658
82.06512568 6.237206514
84.08077574 2.125579237
94.06512568 2.805309404
96.08077574 6.825649443
98.0964258 1.504499813
106.0651257 4.234325418
108.0807757 1.965262837
110.0964258 4.117136758
122.0600403 1.579903321
135.0440559 5.594492856
138.0913404 4.011119177
140.1069905 2.233857375
147.0440559 1.261612764
163.0389705 1.050187112
191.0338851 0.7500579657
240.1019051 0.8811252934
242.1175552 1.083220564
258.1124698 1.613963725
260.1281199 1.238983072
270.1124698 0.8883961448
272.1281199 0.7958647647
274.1437699 1.281251736
284.1281199 0.9941443031
286.1437699 1.433409038
288.1230345 1.587319339
301.1070501 1.422955604
303.1227001 0.8406093862
316.1179491 1.429993749

Name: +ve in-silico MS/MS by CFM-ID for FROAFIRQUXCWPE-BIYKSEKLSA-N
ID: FROAFIRQUXCWPE-BIYKSEKLSA-N
Comment: Energy0
Num peaks: 6
234.1124698 0.7911218809
256.1332052 5.721748587
262.1073844 1.163519437
264.1230345 1.071521023
274.1437699 48.82156568
292.1543346 37.91276641

Name: +ve in-silico MS/MS by CFM-ID for FROAFIRQUXCWPE-BIYKSEKLSA-N
ID: FROAFIRQUXCWPE-BIYKSEKLSA-N
Comment: Energy1
Num peaks: 6
234.1124698 3.026560428
242.1175552 2.947883186
248.1281199 2.698812455
256.1332052 14.41413522
274.1437699 38.6114357
292.1543346 22.14455242

Name: +ve in-silico MS/MS by CFM-ID for FROAFIRQUXCWPE-BIYKSEKLSA-N
ID: FROAFIRQUXCWPE-BIYKSEKLSA-N
Comment: Energy2
Num peaks: 19
25.00727645 1.565347328
27.02292652 2.631950088
39.02292652 9.838586182
41.03857658 11.38058846
43.05422664 6.021633084
57.0334912 7.889175966
59.04914126 2.234431688
228.1019051 2.269269337
230.1175552 1.493479928
232.1332052 2.939301165
234.1124698 1.484457947
244.0968197 1.772847083
244.1332052 2.290402831
246.1124698 3.34654835
246.1488553 4.040402875
248.1281199 3.009118543
256.1332052 8.537803558
258.1124698 2.514066599
274.1437699 5.055523673

Name: +ve in-silico MS/MS by CFM-ID for FADKCPNHKVEUDT-RUDMXATFSA-N
ID: FADKCPNHKVEUDT-RUDMXATFSA-N
Comment: Energy0
Num peaks: 12
105.0334912 1.051179507
119.0491413 3.579917557
129.0334912 1.646259489
147.0440559 11.05369847
151.075356 8.387485296
164.070605 2.043710855
166.086255 0.9697876129
168.1019051 14.44253249
220.0968197 0.9616148519
282.1124698 1.953466234
296.1281199 2.87588336
314.1386845 31.42051582

Name: +ve in-silico MS/MS by CFM-ID for FADKCPNHKVEUDT-RUDMXATFSA-N
ID: FADKCPNHKVEUDT-RUDMXATFSA-N
Comment: Energy1
Num peaks: 26
44.04947561 2.227607228
105.0334912 3.686037743
107.0491413 1.063600964
119.0491413 6.854769214
121.0647913 1.132270145
123.0440559 0.6969271748
129.0334912 2.638113769
136.0756904 1.560265023
137.0597059 1.19129509
138.0913404 1.354300432
140.1069905 0.9133647701
147.0440559 8.354814373
149.0597059 0.7987033623
150.0913404 1.360275499
151.075356 19.29868319
152.070605 1.748619772
164.070605 0.965923714
166.086255 0.8855727987
168.1019051 14.80809801
176.070605 1.262985847
190.086255 0.7667430878
220.0968197 0.702756586
270.1124698 0.8864119181
282.1124698 0.68465619
296.1281199 1.070708972
314.1386845 3.465549832

Name: +ve in-silico MS/MS by CFM-ID for FADKCPNHKVEUDT-RUDMXATFSA-N
ID: FADKCPNHKVEUDT-RUDMXATFSA-N
Comment: Energy2
Num peaks: 31
44.04947561 2.274216732
49.00727645 1.362212997
67.05422664 0.9806920543
70.02874017 1.248909447
75.02292652 0.9973116443
77.03857658 1.710948562
87.02292652 1.002297268
89.03857658 1.486729042
91.05422664 3.438497669
101.0385766 0.9141563143
105.0334912 5.456617012
107.0491413 2.87310995
109.0647913 1.337345602
117.0334912 1.822855961
119.0491413 8.690512066
121.0647913 2.969597592
123.0440559 1.620546217
123.0804414 2.05337008
129.0334912 0.8866570175
133.0647913 0.8774981616
135.0440559 1.849448952
136.0756904 2.299097032
137.0597059 2.087317031
138.0913404 1.080571468
147.0440559 2.399117229
149.0597059 1.161965957
150.0913404 1.011032673
151.075356 7.593217233
152.070605 2.049770785
168.1019051 1.892969231
268.0968197 1.033414155

Name: +ve in-silico MS/MS by CFM-ID for AMABNLPAOLRCOD-UHFFFAOYSA-N
ID: AMABNLPAOLRCOD-UHFFFAOYSA-N
Comment: Energy0
Num peaks: 9
105.0334912 6.169144284
107.0491413 2.835690294
131.0491413 2.516507385
133.0647913 17.20906907
147.0440559 12.07362116
165.0546206 2.195975406
191.0702706 2.845071155
279.1015708 4.94393979
297.1121354 29.48865602

Name: +ve in-silico MS/MS by CFM-ID for AMABNLPAOLRCOD-UHFFFAOYSA-N
ID: AMABNLPAOLRCOD-UHFFFAOYSA-N
Comment: Energy1
Num peaks: 15
39.02292652 2.340020494
105.0334912 6.458079016
105.0698767 2.01166789
107.0491413 1.838286686
119.0491413 2.046679752
129.0334912 3.82513829
131.0491413 2.884096604
133.0647913 35.42046389
145.0284058 1.461945485
147.0440559 11.11143369
187.0389705 2.463973928
189.0546206 1.693638751
203.0702706 1.469966886
279.1015708 1.628352203
297.1121354 3.947013251

Name: +ve in-silico MS/MS by CFM-ID for AMABNLPAOLRCOD-UHFFFAOYSA-N
ID: AMABNLPAOLRCOD-UHFFFAOYSA-N
Comment: Energy2
Num peaks: 28
25.00727645 2.082669657
39.02292652 1.339972572
41.00219107 1.310894812
53.00219107 0.8721922858
65.03857658 0.986134717
75.02292652 1.583731109
77.03857658 2.980602046
79.01784114 1.383446553
79.05422664 2.003455152
89.03857658 2.309901693
91.05422664 2.258696118
101.0385766 2.858856304
103.0542266 1.733579327
105.0334912 18.85102519
105.0698767 4.651481689
107.0491413 3.553873529
115.0542266 0.7686762841
117.0334912 2.638699213
119.0491413 4.533825755
129.0334912 1.960639274
131.0491413 2.217388717
133.0647913 7.441802802
135.0804414 0.7946757341
145.0284058 0.9409834899
147.0440559 5.555341323
179.0702706 0.7637338349
253.0859207 0.9259477069
255.1015708 1.002378386

Name: +ve in-silico MS/MS by CFM-ID for JRKPLTBLTYEYJJ-UHFFFAOYSA-N
ID: JRKPLTBLTYEYJJ-UHFFFAOYSA-N
Comment: Energy0
Num peaks: 13
109.0284058 1.141775255
121.0284058 1.024508953
135.0440559 3.519656963
135.0804414 8.500345335
145.0284058 1.629222982
152.1069905 14.66580314
163.0389705 10.84230429
180.0655196 1.732840965
204.1019051 0.9675451575
282.1124698 1.999453354
286.1437699 0.9408287689
296.1281199 2.083023129
314.1386845 31.69212046

Name: +ve in-silico MS/MS by CFM-ID for JRKPLTBLTYEYJJ-UHFFFAOYSA-N
ID: JRKPLTBLTYEYJJ-UHFFFAOYSA-N
Comment: Energy1
Num peaks: 24
107.0491413 2.778536573
109.0284058 1.130166158
109.0647913 0.793793176
120.0807757 1.564401887
121.0284058 3.196060282
121.0647913 1.290414417
123.0440559 0.9299233829
133.0284058 0.7303315821
133.0647913 0.7142457282
135.0440559 6.135485098
135.0804414 22.38976811
136.0756904 2.023406811
145.0284058 2.121035644
150.0913404 0.8708868224
152.1069905 17.2632919
163.0389705 6.972201864
180.0655196 0.8440312573
192.0655196 1.271430546
204.1019051 0.7079611488
282.1124698 0.7514051877
284.1281199 0.7227249341
286.1437699 0.7950233756
296.1281199 0.9539409954
314.1386845 3.502859474

Name: +ve in-silico MS/MS by CFM-ID for JRKPLTBLTYEYJJ-UHFFFAOYSA-N
ID: JRKPLTBLTYEYJJ-UHFFFAOYSA-N
Comment: Energy2
Num peaks: 31
41.00219107 0.8600363637
49.00727645 1.37956508
51.02292652 1.439500571
63.02292652 1.43080863
65.03857658 2.429730503
70.02874017 1.225499158
75.02292652 2.134398922
77.03857658 2.970901658
79.05422664 2.384088558
89.03857658 2.245170574
91.05422664 3.644896091
103.0542266 2.23392961
105.0334912 2.318632961
105.0698767 2.564373984
106.0651257 0.9618622919
107.0491413 4.818235783
108.0807757 1.882049051
109.0284058 1.621812374
109.0647913 1.09542189
117.0334912 1.067477485
119.0491413 1.36028718
120.0807757 2.030182157
121.0284058 3.157576304
121.0647913 2.001590849
123.0440559 1.018868036
133.0284058 0.8358361713
135.0440559 4.427823812
135.0804414 8.838743531
136.0756904 2.177819262
152.1069905 1.847165432
163.0389705 1.06971744

Name: +ve in-silico MS/MS by CFM-ID for PHNBGJLGZKCDBG-WEVVVXLNSA-N
ID: PHNBGJLGZKCDBG-WEVVVXLNSA-N
Comment: Energy0
Num peaks: 10
105.0334912 1.066097247
119.0491413 3.64160087
129.0334912 1.682664534
147.0440559 11.36900555
151.075356 8.741019777
164.070605 2.111139283
168.1019051 15.0021177
286.1437699 1.242456842
296.1281199 2.518757146
314.1386845 32.82553479

Name: +ve in-silico MS/MS by CFM-ID for PHNBGJLGZKCDBG-WEVVVXLNSA-N
ID: PHNBGJLGZKCDBG-WEVVVXLNSA-N
Comment: Energy1
Num peaks: 24
105.0334912 3.661110203
107.0491413 1.07310258
119.0491413 6.992006163
121.0647913 1.840748984
123.0440559 1.140311407
123.0804414 1.793216185
129.0334912 2.668255647
136.0756904 1.825035097
137.0597059 1.045330543
138.0913404 3.988541017
140.1069905 3.181481913
147.0440559 8.314015615
149.0597059 0.754664278
151.075356 17.01871354
152.070605 1.5418429
164.070605 0.9815087031
166.086255 0.9180648663
168.1019051 13.81828547
176.070605 1.280979594
220.0968197 0.7138515401
270.1124698 0.8794802978
282.1124698 0.7254347701
296.1281199 0.9725050289
314.1386845 3.5451938

Name: +ve in-silico MS/MS by CFM-ID for PHNBGJLGZKCDBG-WEVVVXLNSA-N
ID: PHNBGJLGZKCDBG-WEVVVXLNSA-N
Comment: Energy2
Num peaks: 31
41.00219107 1.093080229
49.00727645 1.241627948
51.02292652 1.201686693
65.03857658 1.707946452
70.02874017 1.289099842
75.02292652 3.817811773
77.03857658 2.557935477
79.05422664 2.859155977
87.02292652 1.021819404
89.03857658 1.704430159
91.05422664 3.404603478
101.0385766 0.9289314333
105.0334912 4.296042786
107.0491413 2.626733443
109.0647913 1.021354015
117.0334912 1.442942014
119.0491413 7.41121131
121.0647913 2.07760792
123.0440559 3.066743928
123.0804414 1.859551882
129.0334912 0.9151899874
133.0647913 0.9230643289
135.0440559 1.397853224
136.0756904 1.215854295
137.0597059 2.355380373
138.0913404 1.01001658
147.0440559 2.5224582
149.0597059 1.395636426
151.075356 9.031403175
152.070605 2.325410033
168.1019051 1.706709698

Name: +ve in-silico MS/MS by CFM-ID for DMPQDPLOVMIJQU-OAHLLOKOSA-N
ID: DMPQDPLOVMIJQU-OAHLLOKOSA-N
Comment: Energy0
Num peaks: 7
89.05970595 2.471302737
224.070605 15.00937872
254.0811697 3.359476171
256.0968197 2.437904288
278.1175552 8.657979905
296.1281199 20.1543517
314.1386845 29.11095636

Name: +ve in-silico MS/MS by CFM-ID for DMPQDPLOVMIJQU-OAHLLOKOSA-N
ID: DMPQDPLOVMIJQU-OAHLLOKOSA-N
Comment: Energy1
Num peaks: 16
69.0334912 1.530834308
71.04914126 4.48024734
73.06479133 2.41687419
85.06479133 3.571306598
87.04405588 1.892375351
89.05970595 9.645117682
103.075356 2.235056971
194.0600403 1.967096239
206.0600403 4.455538157
210.0549549 1.82881039
212.070605 2.336719271
224.070605 21.80740505
226.086255 3.110826112
278.1175552 7.218199083
296.1281199 7.195522741
314.1386845 4.872054658

Name: +ve in-silico MS/MS by CFM-ID for DMPQDPLOVMIJQU-OAHLLOKOSA-N
ID: DMPQDPLOVMIJQU-OAHLLOKOSA-N
Comment: Energy2
Num peaks: 29
39.02292652 1.740043424
41.03857658 1.335949443
57.0334912 1.536554816
59.04914126 1.700119194
69.0334912 2.210974508
71.04914126 3.167244213
73.06479133 1.739095483
83.04914126 1.970672508
85.06479133 2.981644375
87.08044139 3.233966022
89.05970595 0.9796382946
140.0494756 1.058568191
142.0651257 1.217411024
152.0494756 4.187408861
154.0651257 3.636599109
156.0807757 1.653996083
168.0443902 1.747306092
170.0600403 2.909715749
182.0600403 3.178864691
194.0600403 5.279532078
196.0756904 4.611752063
206.0600403 6.678940162
208.0756904 5.996054793
209.0597059 1.034450517
222.0549549 1.163275539
224.070605 7.195210069
226.086255 1.967503766
238.086255 1.081377639
278.1175552 3.116748911

Name: +ve in-silico MS/MS by CFM-ID for KGHJODCHEIEYBP-UHFFFAOYSA-N
ID: KGHJODCHEIEYBP-UHFFFAOYSA-N
Comment: Energy0
Num peaks: 14
41.03857658 1.34987536
43.01784114 1.99837104
117.0698767 3.081403701
135.0804414 1.433240172
163.0389705 1.753999216
251.0702706 1.46900518
253.0859207 5.872029712
255.1015708 2.907557598
265.0859207 1.596829245
267.1015708 4.274941814
269.1172208 3.391234982
279.1015708 12.28624184
281.0808353 3.039634334
297.1121354 36.44744328

Name: +ve in-silico MS/MS by CFM-ID for KGHJODCHEIEYBP-UHFFFAOYSA-N
ID: KGHJODCHEIEYBP-UHFFFAOYSA-N
Comment: Energy1
Num peaks: 31
39.02292652 1.521574133
41.00219107 1.847154334
41.03857658 3.400984549
43.01784114 0.8133367915
53.00219107 0.9828584232
55.01784114 3.047699854
115.0542266 1.708169721
117.0698767 9.08658275
121.0284058 0.8968799895
135.0804414 1.251096203
145.0284058 0.9139165161
161.0233204 0.9460612422
163.0389705 3.08216239
177.0910061 1.004401538
181.0495352 1.237941797
237.0546206 3.576109924
239.0702706 2.012046873
241.0859207 1.541245514
251.0702706 1.398173184
253.0495352 1.45166844
253.0859207 3.557879999
255.0651853 1.233841056
255.1015708 1.398941003
263.0702706 1.23492141
265.0859207 1.057555872
267.1015708 3.187052452
269.0808353 1.226813792
269.1172208 2.720610745
279.1015708 6.350741846
281.0808353 2.808136745
297.1121354 9.458581488

Name: +ve in-silico MS/MS by CFM-ID for KGHJODCHEIEYBP-UHFFFAOYSA-N
ID: KGHJODCHEIEYBP-UHFFFAOYSA-N
Comment: Energy2
Num peaks: 31
25.00727645 1.424926588
39.02292652 4.195318191
41.00219107 1.240346052
41.03857658 2.793196118
49.00727645 1.089167657
53.00219107 1.081698711
55.01784114 1.521013956
63.02292652 2.855146297
65.03857658 2.00359584
79.01784114 1.5429475
89.03857658 0.9259313978
91.05422664 1.666907459
101.0385766 2.918308251
103.0542266 1.285929652
105.0334912 3.113021024
107.0855268 0.9920532591
109.0284058 2.788726987
115.0542266 2.582949499
117.0698767 10.98467188
119.0491413 0.9004295162
121.0284058 5.788942244
129.0334912 1.546354516
133.0284058 3.348961541
135.0440559 1.733041341
135.0804414 1.480471618
147.0440559 0.8920772286
163.0389705 1.453139195
213.0546206 1.335729478
225.0546206 1.485579834
239.0702706 1.030108964
279.1015708 1.215163693

Name: +ve in-silico MS/MS by CFM-ID for KLJOYDMUWKSYBP-SLEMLFNQSA-N
ID: KLJOYDMUWKSYBP-SLEMLFNQSA-N
Comment: Energy0
Num peaks: 6
284.1281199 2.481755545
288.1230345 1.934075716
300.1230345 10.80557731
302.1386845 8.639463369
314.1386845 3.368467549
332.1492492 57.2724736

Name: +ve in-silico MS/MS by CFM-ID for KLJOYDMUWKSYBP-SLEMLFNQSA-N
ID: KLJOYDMUWKSYBP-SLEMLFNQSA-N
Comment: Energy1
Num peaks: 20
164.1069905 1.825486803
166.1226406 0.8632681036
244.0968197 0.8226559638
246.0760843 1.302946359
248.0917343 1.245923935
258.0760843 2.877774413
260.0917343 1.282188535
262.1073844 1.158999755
270.1124698 0.8329758324
272.0917343 2.313319514
272.1281199 3.099959709
282.1124698 1.180862986
284.1281199 11.4313592
286.1437699 6.196140033
300.1230345 6.405844923
302.1386845 13.09630595
304.1543346 1.814722084
314.1386845 7.199641515
316.1179491 1.337899301
332.1492492 14.51442895

Name: +ve in-silico MS/MS by CFM-ID for KLJOYDMUWKSYBP-SLEMLFNQSA-N
ID: KLJOYDMUWKSYBP-SLEMLFNQSA-N
Comment: Energy2
Num peaks: 31
15.02292652 1.234698038
44.04947561 1.907646131
53.03857658 2.134142083
104.0494756 1.120896775
106.0651257 1.557054066
118.0651257 1.984868917
120.0807757 2.347366363
138.0913404 1.24294534
149.0233204 0.9672225221
162.0913404 1.200150025
203.0338851 0.9040864613
226.086255 1.248644239
229.0495352 1.75728108
233.0808353 1.535349703
240.1019051 4.789337559
242.1175552 4.068263635
244.0968197 2.467299307
254.1175552 1.493578302
256.0968197 2.39507811
258.1124698 6.900839158
260.1281199 1.430922253
270.1124698 3.064835668
272.0917343 1.998316359
272.1281199 1.366980932
274.1073844 1.204027896
284.1281199 1.310246847
286.1073844 1.254457154
286.1437699 1.179093612
288.1230345 1.773378958
298.1073844 0.927640872
316.1179491 1.391529269

Name: +ve in-silico MS/MS by CFM-ID for GHCVBXAYFUCEKZ-AWEZNQCLSA-N
ID: GHCVBXAYFUCEKZ-AWEZNQCLSA-N
Comment: Energy0
Num peaks: 6
85.06479133 2.115065294
246.0760843 9.999960447
248.0917343 3.212529037
300.1230345 11.44414561
302.1386845 6.14523074
332.1492492 49.17753312

Name: +ve in-silico MS/MS by CFM-ID for GHCVBXAYFUCEKZ-AWEZNQCLSA-N
ID: GHCVBXAYFUCEKZ-AWEZNQCLSA-N
Comment: Energy1
Num peaks: 18
41.03857658 1.839356756
43.05422664 1.561327773
55.05422664 6.754158661
67.05422664 1.462014073
69.06987671 2.355317626
85.06479133 22.74571642
87.08044139 1.946349763
97.06479133 2.296259299
99.08044139 9.315008734
101.0960915 2.35530662
232.0604342 1.561900014
234.0760843 1.66418267
246.0760843 3.206883699
300.1230345 5.275284529
302.1386845 2.598459419
304.1543346 1.193748901
316.1179491 1.788360885
332.1492492 10.36580026

Name: +ve in-silico MS/MS by CFM-ID for GHCVBXAYFUCEKZ-AWEZNQCLSA-N
ID: GHCVBXAYFUCEKZ-AWEZNQCLSA-N
Comment: Energy2
Num peaks: 31
39.02292652 1.697995749
41.03857658 1.675461966
55.05422664 2.957453421
57.06987671 1.951614093
69.0334912 0.9665890755
71.04914126 0.9630874226
85.06479133 7.302648152
99.08044139 1.56753899
104.0494756 2.440603713
150.0549549 5.663322732
152.070605 0.9518657898
165.0546206 1.094159504
178.0498695 6.40194126
188.070605 0.9338133187
191.0702706 2.140528104
202.0498695 1.0673005
202.086255 2.914805432
204.1019051 1.329003521
216.0655196 5.868785646
218.0811697 2.233791014
230.0447842 1.653292493
232.0604342 2.248313454
246.0760843 3.188760801
254.1175552 3.283629353
256.1332052 0.9223891333
270.1124698 1.057256925
272.1281199 1.506040307
284.1281199 1.198744637
288.1230345 0.9878591329
300.1230345 0.9381586357
304.1543346 0.9004438055

Name: +ve in-silico MS/MS by CFM-ID for MEZXYSSUYJRMBP-UHFFFAOYSA-N
ID: MEZXYSSUYJRMBP-UHFFFAOYSA-N
Comment: Energy0
Num peaks: 6
121.0284058 5.303794821
147.0440559 5.613381098
149.0597059 5.316422396
203.0702706 3.960904021
279.1015708 9.101095975
297.1121354 55.01991415

Name: +ve in-silico MS/MS by CFM-ID for MEZXYSSUYJRMBP-UHFFFAOYSA-N
ID: MEZXYSSUYJRMBP-UHFFFAOYSA-N
Comment: Energy1
Num peaks: 12
55.01784114 1.739586185
121.0284058 16.79076323
129.0334912 3.504138559
133.0647913 1.83241677
145.0284058 8.884587034
147.0440559 15.39304813
149.0597059 8.208591843
151.075356 5.805287724
175.075356 2.027851399
203.0702706 5.529451364
279.1015708 2.779003404
297.1121354 8.49812557

Name: +ve in-silico MS/MS by CFM-ID for MEZXYSSUYJRMBP-UHFFFAOYSA-N
ID: MEZXYSSUYJRMBP-UHFFFAOYSA-N
Comment: Energy2
Num peaks: 25
51.02292652 2.172783946
53.03857658 3.314871256
55.01784114 1.783158566
55.05422664 1.703447741
77.00219107 5.38799294
79.01784114 10.02030992
81.0334912 6.169019817
83.04914126 2.152246156
89.00219107 1.487949753
91.01784114 2.207107793
93.0334912 5.364393644
95.04914126 1.645093666
105.0334912 1.855972395
107.0491413 1.216277247
121.0284058 16.64874381
129.0334912 1.295412565
131.0491413 1.201995233
147.0440559 2.603095373
157.0647913 1.922539111
175.075356 2.132362268
185.0597059 1.383794302
203.0702706 1.14610433
267.1015708 1.826817963
269.1172208 1.672938404
281.0808353 1.761080235

Name: +ve in-silico MS/MS by CFM-ID for GDGWAQASCRVSMR-GOSISDBHSA-N
ID: GDGWAQASCRVSMR-GOSISDBHSA-N
Comment: Energy0
Num peaks: 15
107.0491413 0.9333607399
121.0647913 1.668080669
146.0600403 1.078638113
148.0756904 2.456352644
150.0913404 1.502433827
160.0756904 0.7814873308
210.0760843 1.922122735
238.1073844 0.8746849377
288.1230345 1.234715579
296.1281199 0.988016854
297.1121354 3.357104137
300.1230345 0.7808407237
314.1386845 11.39143537
315.1227001 17.68517396
332.1492492 33.59913204

Name: +ve in-silico MS/MS by CFM-ID for GDGWAQASCRVSMR-GOSISDBHSA-N
ID: GDGWAQASCRVSMR-GOSISDBHSA-N
Comment: Energy1
Num peaks: 31
105.0334912 1.573061556
107.0491413 5.780170542
109.0647913 0.9268443326
121.0647913 1.901893155
129.0334912 2.484237459
131.0491413 2.207787223
133.0647913 2.27414999
146.0600403 3.075923133
148.0756904 4.605822539
150.0913404 1.727448727
192.0655196 2.528826824
194.0811697 0.6696084379
195.0651853 0.9425878388
207.0651853 0.9070946584
208.0604342 1.032780392
210.0760843 6.462777892
221.0808353 0.9078472975
224.0917343 1.076266445
236.0917343 0.7719032402
238.1073844 1.460697302
286.1073844 0.8147148734
288.1230345 1.236208805
290.1386845 1.325660065
296.1281199 1.138735966
297.1121354 3.741615411
300.1230345 1.085099038
302.1386845 0.8723538649
304.1543346 1.997280214
314.1386845 6.332982485
315.1227001 5.652620084
332.1492492 8.757869843

Name: +ve in-silico MS/MS by CFM-ID for GDGWAQASCRVSMR-GOSISDBHSA-N
ID: GDGWAQASCRVSMR-GOSISDBHSA-N
Comment: Energy2
Num peaks: 31
39.02292652 0.8400272226
40.01817548 2.456128718
66.03382555 1.307390787
68.0130901 0.9183356405
69.0334912 2.281296001
71.04914126 2.654701287
77.03857658 1.081361785
79.05422664 1.805305315
90.03382555 1.880570793
93.06987671 0.8469210796
99.04405588 3.219992563
105.0334912 1.677960241
107.0491413 3.193397958
116.0494756 2.768407261
117.0334912 1.887992743
121.0647913 1.675242914
122.0236548 0.9338579456
130.0651257 1.467999208
132.0807757 0.8486820883
141.0334912 5.667136707
143.0491413 3.217134404
145.0647913 3.138933987
158.0600403 5.821735998
160.0756904 1.164286909
183.0651853 0.861300673
188.070605 2.402016444
190.086255 0.9841727739
207.0651853 0.9965250202
234.1124698 0.7964349816
297.1121354 1.054346273
304.1543346 1.092940486

Name: +ve in-silico MS/MS by CFM-ID for AGNSVSKRSIBBKN-UHFFFAOYSA-N
ID: AGNSVSKRSIBBKN-UHFFFAOYSA-N
Comment: Energy0
Num peaks: 6
123.0440559 1.813379083
137.0597059 3.042820943
159.0440559 1.665392577
173.0597059 2.35740633
279.1015708 10.94181262
297.1121354 64.44763549

Name: +ve in-silico MS/MS by CFM-ID for AGNSVSKRSIBBKN-UHFFFAOYSA-N
ID: AGNSVSKRSIBBKN-UHFFFAOYSA-N
Comment: Energy1
Num peaks: 26
109.0647913 2.359468034
119.0491413 1.547089525
123.0440559 2.474398787
137.0597059 10.86430791
149.0597059 0.9372165979
151.075356 2.696785347
155.0491413 0.8932178402
159.0440559 6.383290729
161.0597059 1.483802679
169.0284058 1.064672848
171.0440559 1.494927447
173.0597059 3.98219135
195.0440559 0.7365886917
197.0597059 1.049271289
199.075356 1.207707307
211.075356 0.74186973
237.0910061 0.9576305895
253.0859207 1.517877821
255.1015708 1.130878599
265.0859207 2.455426724
267.1015708 3.092859389
269.1172208 3.495582179
271.0964854 0.7246747321
279.1015708 6.96637401
281.0808353 1.43068849
297.1121354 18.92048956

Name: +ve in-silico MS/MS by CFM-ID for AGNSVSKRSIBBKN-UHFFFAOYSA-N
ID: AGNSVSKRSIBBKN-UHFFFAOYSA-N
Comment: Energy2
Num peaks: 31
39.02292652 1.226270857
49.00727645 5.548560476
51.02292652 3.183890277
65.00219107 1.011461537
65.03857658 2.230377069
75.02292652 2.648352832
79.05422664 1.186575539
93.0334912 1.679963344
95.04914126 1.188007151
101.0385766 1.473862725
105.0334912 2.195636746
107.0491413 2.651072665
109.0647913 1.889184441
121.0284058 4.729009804
123.0440559 3.439193395
131.0491413 1.39573881
133.0647913 1.145147687
137.0597059 2.161330235
143.0491413 1.278918828
147.0440559 1.093822306
149.0597059 1.554490764
155.0491413 1.471544015
159.0440559 2.56606027
169.0284058 1.058700672
173.0597059 1.531834382
175.075356 1.564270151
177.0910061 1.021473957
253.0859207 1.312054398
261.0910061 1.354840251
279.1015708 1.294928857
281.0808353 2.068694937

Name: +ve in-silico MS/MS by CFM-ID for WGZABIWCMKFTCQ-UHFFFAOYSA-N
ID: WGZABIWCMKFTCQ-UHFFFAOYSA-N
Comment: Energy0
Num peaks: 6
123.0440559 1.813663335
137.0597059 3.024447292
159.0440559 1.708291821
173.0597059 2.351277329
279.1015708 10.91684982
297.1121354 64.33809352

Name: +ve in-silico MS/MS by CFM-ID for WGZABIWCMKFTCQ-UHFFFAOYSA-N
ID: WGZABIWCMKFTCQ-UHFFFAOYSA-N
Comment: Energy1
Num peaks: 24
105.0334912 2.686761021
107.0491413 2.197460049
109.0647913 1.975857939
119.0491413 1.419412236
123.0440559 2.376801285
135.0440559 3.366341193
137.0597059 9.648421191
149.0597059 0.9121752973
151.075356 2.659334844
159.0440559 6.373908463
161.0597059 1.434614767
169.0284058 1.033272282
171.0440559 1.454808845
173.0597059 3.866401285
247.075356 0.8780415187
251.0702706 1.412256779
253.0859207 1.449806769
255.1015708 1.100714262
265.0859207 2.332370281
267.1015708 2.811215421
269.1172208 3.104468842
279.1015708 6.120004841
281.0808353 1.405778792
297.1121354 18.15021119

Name: +ve in-silico MS/MS by CFM-ID for WGZABIWCMKFTCQ-UHFFFAOYSA-N
ID: WGZABIWCMKFTCQ-UHFFFAOYSA-N
Comment: Energy2
Num peaks: 31
39.02292652 2.165376052
49.00727645 5.977829121
51.02292652 3.497263617
65.03857658 2.556693224
75.02292652 1.792954534
79.05422664 1.090560218
93.0334912 1.214160203
101.0385766 1.315183619
105.0334912 5.896552141
107.0491413 2.827147687
109.0647913 1.479451687
121.0284058 4.589102354
123.0440559 2.97554594
129.0334912 0.9820014234
131.0491413 2.057393415
133.0647913 0.995251569
135.0440559 2.250214347
137.0597059 1.867491741
143.0491413 1.138342886
147.0440559 1.003039744
149.0597059 1.425352623
155.0491413 1.259549419
159.0440559 3.602313409
173.0597059 1.251034967
175.075356 1.438294035
177.0910061 0.9385588555
251.0702706 1.560405225
253.0859207 1.110530179
261.0910061 1.274299752
279.1015708 1.167573878
281.0808353 1.909108568

Name: +ve in-silico MS/MS by CFM-ID for YLWAQARRNQVEHD-IUHNQTRMSA-N
ID: YLWAQARRNQVEHD-IUHNQTRMSA-N
Comment: Energy0
Num peaks: 6
135.0440559 3.657829355
300.1230345 11.15086891
302.1386845 7.987899082
314.1386845 2.286376011
316.1179491 2.540674973
332.1492492 53.40044433

Name: +ve in-silico MS/MS by CFM-ID for YLWAQARRNQVEHD-IUHNQTRMSA-N
ID: YLWAQARRNQVEHD-IUHNQTRMSA-N
Comment: Energy1
Num peaks: 24
44.04947561 0.7428292166
70.06512568 0.9421358047
135.0440559 1.635477184
149.0233204 1.072164826
151.0389705 1.291884369
180.1019051 2.208757614
182.1175552 2.766288725
246.0760843 2.432426021
248.0917343 2.33898135
258.0760843 0.8603569155
260.0917343 0.7538386147
262.1073844 1.31630544
272.0917343 3.155688949
272.1281199 1.541191764
274.1073844 0.9382359152
284.1281199 2.511028886
286.1437699 2.451833641
298.1073844 1.352450948
300.1230345 7.584645551
302.1386845 6.132655332
304.1543346 1.633154237
314.1386845 8.257332429
316.1179491 3.627120781
332.1492492 22.7713365

Name: +ve in-silico MS/MS by CFM-ID for YLWAQARRNQVEHD-IUHNQTRMSA-N
ID: YLWAQARRNQVEHD-IUHNQTRMSA-N
Comment: Energy2
Num peaks: 31
15.02292652 3.071854961
42.03382555 1.255269021
44.04947561 9.920168876
46.06512568 3.995110244
49.00727645 1.544383361
51.02292652 1.254897823
53.03857658 1.99326679
91.05422664 1.505358661
105.0334912 1.992643217
107.0491413 2.717357109
121.0284058 1.031094963
135.0440559 3.326899646
137.0597059 0.9742452764
139.075356 1.739394512
149.0233204 1.049016275
151.0389705 1.131495707
229.0495352 1.854107683
233.0808353 1.378635236
240.1019051 2.363953939
242.1175552 2.193253602
256.0968197 3.205762629
258.1124698 4.624802771
260.0917343 0.9746851396
270.1124698 2.265422812
272.0917343 2.191534922
284.1281199 0.9697292021
286.1073844 1.124276309
286.1437699 1.003658992
288.1230345 1.629009442
298.1073844 0.9526085598
316.1179491 1.072809692

Name: +ve in-silico MS/MS by CFM-ID for VJOIIYDQDMELSU-FUHWJXTLSA-N
ID: VJOIIYDQDMELSU-FUHWJXTLSA-N
Comment: Energy0
Num peaks: 15
43.05422664 1.114531929
55.05422664 2.017080369
65.03857658 1.205635354
83.04914126 6.693728372
97.00727645 9.79080338
99.02292652 28.15144575
101.0385766 6.241489615
111.0229265 1.626660338
113.0385766 2.279985216
115.0542266 1.554764824
117.0698767 1.545975939
197.0597059 4.160301176
215.0702706 2.767257523
279.1015708 1.263633481
297.1121354 10.69766278

Name: +ve in-silico MS/MS by CFM-ID for VJOIIYDQDMELSU-FUHWJXTLSA-N
ID: VJOIIYDQDMELSU-FUHWJXTLSA-N
Comment: Energy1
Num peaks: 18
39.02292652 4.376228046
41.03857658 3.117264067
43.05422664 3.58052465
45.06987671 2.487648383
49.00727645 1.938383591
55.05422664 3.741913351
63.02292652 2.42562966
65.03857658 1.987419039
73.00727645 1.936357987
75.02292652 1.632396642
83.04914126 4.595646075
97.00727645 2.410344432
99.02292652 35.12432243
101.0385766 3.004929332
111.0229265 2.054967957
113.0385766 1.930277187
215.0702706 3.055298868
297.1121354 1.384227825

Name: +ve in-silico MS/MS by CFM-ID for VJOIIYDQDMELSU-FUHWJXTLSA-N
ID: VJOIIYDQDMELSU-FUHWJXTLSA-N
Comment: Energy2
Num peaks: 22
39.02292652 12.51463306
41.03857658 4.837900659
43.05422664 1.448046178
49.00727645 4.534373204
51.02292652 3.431207868
53.00219107 1.256685255
55.01784114 1.142135271
55.05422664 6.16941205
63.02292652 3.649431222
65.03857658 1.640860791
73.00727645 2.412238284
75.02292652 4.106411394
77.03857658 1.63996599
83.04914126 2.170305522
87.02292652 0.8582275612
97.00727645 12.01646272
99.02292652 3.47767969
101.0385766 1.689650744
111.0229265 7.872077008
113.0385766 1.132644845
115.0542266 1.504195321
117.0698767 0.8547103772

Name: +ve in-silico MS/MS by CFM-ID for QCBISXLFMLFSEN-KLPXWINUSA-N
ID: QCBISXLFMLFSEN-KLPXWINUSA-N
Comment: Energy0
Num peaks: 6
286.1073844 1.985128655
288.1230345 2.147840093
300.1230345 12.32950764
302.1386845 8.720203381
314.1386845 2.271846724
332.1492492 59.36844469

Name: +ve in-silico MS/MS by CFM-ID for QCBISXLFMLFSEN-KLPXWINUSA-N
ID: QCBISXLFMLFSEN-KLPXWINUSA-N
Comment: Energy1
Num peaks: 17
152.1069905 2.190746882
246.0760843 1.879118422
248.0917343 1.400216563
258.0760843 4.641116619
260.0917343 2.618956023
262.1073844 1.760047375
272.0917343 4.720697834
272.1281199 1.648051601
274.1073844 1.451146281
286.1437699 1.546271655
288.1230345 1.757319939
300.1230345 11.18854307
302.1386845 7.763617304
304.1543346 1.66676057
314.1386845 3.307440187
316.1179491 2.03622645
332.1492492 29.37693067

Name: +ve in-silico MS/MS by CFM-ID for QCBISXLFMLFSEN-KLPXWINUSA-N
ID: QCBISXLFMLFSEN-KLPXWINUSA-N
Comment: Energy2
Num peaks: 31
53.03857658 1.742682078
106.0651257 1.579781951
108.0807757 1.941614749
152.1069905 1.371033768
200.070605 1.135545814
202.086255 1.154354955
214.086255 2.776541121
216.1019051 2.001480838
226.086255 2.059067836
228.1019051 2.153755556
230.1175552 1.477877839
232.0968197 0.9227477114
240.1019051 4.292696109
242.0811697 1.357689766
242.1175552 4.437070392
244.0968197 1.883717114
246.0760843 1.173278369
248.0917343 1.757435996
254.1175552 2.345925607
256.0968197 4.27874198
258.1124698 7.464280557
260.0917343 2.559827481
260.1281199 1.429403651
270.1124698 3.433037308
272.0917343 2.893034491
272.1281199 1.395253734
286.1073844 2.057815368
286.1437699 1.007552957
288.1230345 3.117348441
302.1386845 1.375635501
316.1179491 1.507620634

Name: +ve in-silico MS/MS by CFM-ID for JXJNQVNRPBMVQZ-UHFFFAOYSA-N
ID: JXJNQVNRPBMVQZ-UHFFFAOYSA-N
Comment: Energy0
Num peaks: 6
107.0491413 3.234806034
189.0546206 1.604598673
203.0702706 1.6685199
265.0859207 3.529538433
279.1015708 11.13851808
297.1121354 60.26427388

Name: +ve in-silico MS/MS by CFM-ID for JXJNQVNRPBMVQZ-UHFFFAOYSA-N
ID: JXJNQVNRPBMVQZ-UHFFFAOYSA-N
Comment: Energy1
Num peaks: 22
95.04914126 0.9748957331
105.0334912 3.805452305
107.0491413 13.12229849
109.0647913 2.478967462
121.0647913 2.907559838
123.0804414 0.9923718321
149.0597059 1.200971848
175.0389705 5.24798579
189.0546206 5.654799917
191.0702706 1.185364157
199.0389705 0.9769660406
201.0546206 1.449060644
203.0702706 3.611917102
251.0702706 1.636901283
253.0859207 1.46529874
255.1015708 1.900924501
265.0859207 3.180496529
267.1015708 1.261418044
269.1172208 1.94254171
279.1015708 6.827872987
281.0808353 1.179448827
297.1121354 17.6757018

Name: +ve in-silico MS/MS by CFM-ID for JXJNQVNRPBMVQZ-UHFFFAOYSA-N
ID: JXJNQVNRPBMVQZ-UHFFFAOYSA-N
Comment: Energy2
Num peaks: 31
39.02292652 1.383153286
49.00727645 2.730407443
65.03857658 1.681955127
75.02292652 3.238683805
77.03857658 3.660670094
79.05422664 3.82341033
91.05422664 1.501044434
101.0385766 1.832696894
105.0334912 2.488095612
107.0491413 5.794067811
109.0647913 1.044452682
123.0440559 1.28018742
129.0334912 2.6545138
131.0491413 1.261001112
133.0284058 1.223792882
135.0440559 1.460854302
143.0491413 2.459989285
145.0284058 1.111130028
147.0440559 1.235596269
149.0233204 1.286578712
159.0440559 1.417808688
161.0597059 1.235780577
171.0440559 1.093997258
173.0597059 1.363203901
175.0389705 3.609436093
235.075356 1.111005292
239.0702706 1.106357662
241.0859207 1.331040832
251.0702706 1.438165616
253.0859207 1.581875574
281.0808353 1.161356952

Name: +ve in-silico MS/MS by CFM-ID for KDUOFKPSBWYDDQ-UHFFFAOYSA-N
ID: KDUOFKPSBWYDDQ-UHFFFAOYSA-N
Comment: Energy0
Num peaks: 6
137.0597059 2.866341197
159.0440559 1.655272311
173.0597059 3.218463414
265.0859207 3.351092578
279.1015708 11.13932864
297.1121354 60.58082244

Name: +ve in-silico MS/MS by CFM-ID for KDUOFKPSBWYDDQ-UHFFFAOYSA-N
ID: KDUOFKPSBWYDDQ-UHFFFAOYSA-N
Comment: Energy1
Num peaks: 25
105.0334912 1.377261413
107.0491413 0.8965735895
119.0491413 1.349093544
123.0440559 1.436550742
125.0597059 1.068160014
135.0440559 3.46560217
137.0597059 10.86227146
151.075356 2.997089711
155.0491413 1.652946365
159.0440559 6.132855342
161.0597059 1.354992254
169.0284058 1.551388496
171.0440559 2.526212504
173.0597059 7.306924039
187.075356 0.8671630842
199.075356 1.106916301
251.0702706 1.626481635
253.0859207 1.073623118
255.1015708 1.041308484
265.0859207 2.523468482
267.1015708 1.516246356
269.1172208 2.222233796
279.1015708 6.675188964
281.0808353 1.444266961
297.1121354 16.53981075

Name: +ve in-silico MS/MS by CFM-ID for KDUOFKPSBWYDDQ-UHFFFAOYSA-N
ID: KDUOFKPSBWYDDQ-UHFFFAOYSA-N
Comment: Energy2
Num peaks: 31
39.02292652 2.643217555
49.00727645 6.778908868
51.02292652 1.952501972
53.03857658 1.360512774
75.02292652 1.463673565
79.05422664 1.315657014
105.0334912 5.610955705
107.0491413 2.880874088
109.0647913 1.292944597
121.0284058 4.655364075
123.0440559 1.348725437
129.0334912 1.53326771
131.0491413 2.348720575
135.0440559 1.42019699
137.0597059 1.24898733
143.0491413 1.164436665
149.0597059 1.259231314
151.075356 1.183411851
155.0491413 2.162890049
157.0647913 1.592858453
159.0440559 3.417723664
169.0284058 2.411842008
171.0440559 1.361109795
173.0597059 1.317969149
175.075356 1.178308735
237.0910061 1.256175084
251.0702706 1.806566611
253.0859207 1.212966299
261.0910061 1.436881239
279.1015708 1.335092934
281.0808353 1.95373427

Name: +ve in-silico MS/MS by CFM-ID for ALUCKGVDLIEVSH-LBPRGKRZSA-N
ID: ALUCKGVDLIEVSH-LBPRGKRZSA-N
Comment: Energy0
Num peaks: 6
153.0546206 8.434252719
178.086255 2.79576672
282.1124698 2.528028524
285.1121354 2.814280766
297.1121354 3.152504411
314.1386845 67.44200923

Name: +ve in-silico MS/MS by CFM-ID for ALUCKGVDLIEVSH-LBPRGKRZSA-N
ID: ALUCKGVDLIEVSH-LBPRGKRZSA-N
Comment: Energy1
Num peaks: 20
44.04947561 1.471962621
139.0389705 0.9830763708
151.0389705 0.7491487512
153.0546206 2.535483338
178.086255 1.421478445
214.086255 0.8186542575
254.1175552 1.438535438
265.0859207 0.6940799728
267.1015708 0.8895551219
269.0808353 2.191674596
270.1124698 1.510970401
271.0964854 3.148262817
282.1124698 6.401072106
284.1281199 4.587493127
285.1121354 2.628769016
286.1073844 0.8256529076
286.1437699 3.952545266
297.1121354 12.50660421
298.1073844 2.297166991
314.1386845 29.40702342

Name: +ve in-silico MS/MS by CFM-ID for ALUCKGVDLIEVSH-LBPRGKRZSA-N
ID: ALUCKGVDLIEVSH-LBPRGKRZSA-N
Comment: Energy2
Num peaks: 31
15.02292652 0.8708056179
49.00727645 0.8061820639
51.02292652 0.9755073159
69.0334912 0.9737361506
79.01784114 1.342186398
81.0334912 1.122280371
93.0334912 4.64567068
95.04914126 4.652290938
97.06479133 3.921026319
121.0284058 2.244675065
123.0440559 4.658325719
125.0597059 2.87788672
131.0491413 1.134985795
137.0233204 2.655580499
137.0597059 3.431383857
139.0389705 3.856855715
141.0546206 0.9957122522
144.0807757 1.601567808
147.0440559 1.344326935
151.0389705 3.888999212
151.075356 0.8200174881
153.0546206 5.593070672
158.0600403 0.9290437834
160.0756904 1.59953154
162.0913404 1.680804356
172.0756904 1.187687198
174.0913404 0.8416310017
176.070605 0.8484757901
268.0968197 1.468303191
270.1124698 0.9516600849
298.1073844 1.916864562

Name: +ve in-silico MS/MS by CFM-ID for URQAEFLEDPPPFX-LBPRGKRZSA-N
ID: URQAEFLEDPPPFX-LBPRGKRZSA-N
Comment: Energy0
Num peaks: 6
137.0597059 1.911142074
178.086255 1.743303674
282.1124698 2.918535982
285.1121354 3.102407207
297.1121354 3.373068778
314.1386845 74.9778641

Name: +ve in-silico MS/MS by CFM-ID for URQAEFLEDPPPFX-LBPRGKRZSA-N
ID: URQAEFLEDPPPFX-LBPRGKRZSA-N
Comment: Energy1
Num peaks: 20
44.04947561 1.41178922
123.0440559 1.144081888
135.0440559 1.514225939
137.0597059 1.566505732
147.0440559 0.9925378008
178.086255 1.315949483
192.1019051 2.902478281
254.1175552 1.983383218
256.1332052 1.029307624
269.0808353 2.080778141
270.1124698 3.250989295
271.0964854 2.910156032
282.1124698 4.784230625
284.1281199 4.797697225
285.1121354 2.628659672
286.1437699 4.836184298
296.1281199 1.083568111
297.1121354 10.35881264
298.1073844 2.159643407
314.1386845 27.66440576

Name: +ve in-silico MS/MS by CFM-ID for URQAEFLEDPPPFX-LBPRGKRZSA-N
ID: URQAEFLEDPPPFX-LBPRGKRZSA-N
Comment: Energy2
Num peaks: 31
49.00727645 1.925703465
104.0494756 2.307824616
106.0651257 1.879549842
107.0491413 1.322000674
123.0440559 1.841306832
135.0440559 2.482661986
137.0597059 1.120307465
149.0597059 0.9435196731
154.0651257 1.233614491
168.0807757 1.09991551
196.0756904 1.02122859
210.0913404 1.268940769
214.086255 1.400072806
222.0549549 2.179110524
224.070605 2.040444265
225.0910061 1.315643862
226.086255 3.016824138
228.1019051 3.990815146
238.086255 2.442561338
240.1019051 5.474388411
242.1175552 1.725666195
250.086255 0.9976012687
252.1019051 1.621475681
254.1175552 2.597383782
268.0968197 2.82884379
269.0808353 1.047038561
270.1124698 2.393304645
282.1124698 1.936155248
285.1121354 1.696995299
286.1437699 0.978934084
298.1073844 2.186211117

Name: +ve in-silico MS/MS by CFM-ID for BKRXPRMCBOAGQH-ZDUSSCGKSA-N
ID: BKRXPRMCBOAGQH-ZDUSSCGKSA-N
Comment: Energy0
Num peaks: 6
117.0698767 1.50023345
119.0855268 6.481818907
219.0651853 1.428570557
269.0808353 1.979544959
279.1015708 5.993577479
297.1121354 69.98328208

Name: +ve in-silico MS/MS by CFM-ID for BKRXPRMCBOAGQH-ZDUSSCGKSA-N
ID: BKRXPRMCBOAGQH-ZDUSSCGKSA-N
Comment: Energy1
Num peaks: 20
39.02292652 1.021555477
41.03857658 1.142549972
79.05422664 0.8917867967
115.0542266 2.371804551
117.0698767 5.151307575
119.0855268 8.229934627
121.0284058 1.753025672
215.0338851 0.9464796484
217.0495352 1.244513218
219.0651853 3.037943487
253.1223062 1.139539704
255.1015708 1.565015127
267.0651853 2.243981454
267.1015708 1.623894972
269.0808353 3.293962435
269.1172208 2.899945464
271.0964854 1.17162676
279.1015708 8.520624537
281.0808353 2.801121456
297.1121354 29.47843183

Name: +ve in-silico MS/MS by CFM-ID for BKRXPRMCBOAGQH-ZDUSSCGKSA-N
ID: BKRXPRMCBOAGQH-ZDUSSCGKSA-N
Comment: Energy2
Num peaks: 31
39.02292652 3.387998282
41.03857658 1.301008192
49.00727645 1.537595479
51.02292652 1.915289755
79.05422664 1.166293927
91.05422664 1.768826395
101.0385766 2.467981473
109.0284058 3.879734469
115.0542266 1.609581201
117.0698767 3.72717813
119.0855268 1.64597229
121.0284058 8.328516112
123.0440559 1.413802287
127.0542266 4.914943484
131.0855268 1.649702651
133.1011768 1.145055351
137.0233204 2.694978292
139.0542266 2.312095094
189.0182351 1.336470772
251.0702706 1.503061814
251.1066561 1.282451828
253.0859207 1.439217838
255.1015708 1.318704203
261.0910061 1.76841728
265.0859207 1.579247085
267.0651853 1.260018942
267.1015708 2.501939117
269.0808353 1.216337416
271.0964854 1.667190886
279.1015708 1.874915451
281.0808353 2.453756424

Name: +ve in-silico MS/MS by CFM-ID for VRFVDWALYCNYTM-LBPRGKRZSA-N
ID: VRFVDWALYCNYTM-LBPRGKRZSA-N
Comment: Energy0
Num peaks: 6
153.0546206 3.740885507
283.0964854 1.664925199
285.1121354 3.902856023
296.1281199 1.501041957
298.1073844 1.724462269
314.1386845 75.33903982

Name: +ve in-silico MS/MS by CFM-ID for VRFVDWALYCNYTM-LBPRGKRZSA-N
ID: VRFVDWALYCNYTM-LBPRGKRZSA-N
Comment: Energy1
Num peaks: 18
58.06512568 1.420161544
125.0597059 1.195517421
135.0440559 1.75401858
149.0597059 1.229509446
151.0389705 6.201996074
153.0546206 14.62804897
255.0651853 1.375810062
257.0808353 1.316228516
269.0808353 1.983902177
270.1124698 2.443370875
271.0964854 2.298859361
282.1124698 2.625262248
283.0964854 5.129238846
284.1281199 3.736725505
285.1121354 5.968155114
286.1437699 4.396185791
298.1073844 1.826698493
314.1386845 20.47055832

Name: +ve in-silico MS/MS by CFM-ID for VRFVDWALYCNYTM-LBPRGKRZSA-N
ID: VRFVDWALYCNYTM-LBPRGKRZSA-N
Comment: Energy2
Num peaks: 31
15.02292652 1.607586699
49.00727645 1.108312306
71.01275576 1.024860045
109.0284058 2.257459985
117.0334912 1.493275597
121.0284058 1.048499277
121.0647913 2.989302638
123.0440559 2.075093132
125.0597059 1.625731294
135.0440559 2.979388839
147.0440559 3.276832655
151.0389705 3.541238617
151.075356 2.160064116
153.0546206 3.597167661
176.070605 1.050019086
196.0756904 1.549719771
199.075356 1.07474472
211.075356 1.450847954
226.086255 1.636508746
228.1019051 1.175931395
238.086255 1.546452927
255.1015708 1.828295192
257.0808353 1.03449167
267.1015708 1.14803901
268.0968197 1.732947304
269.0808353 1.357741484
269.1172208 1.841713353
270.1124698 1.885501663
271.0964854 1.985424977
296.1281199 1.5143151
298.1073844 2.867069994

Name: +ve in-silico MS/MS by CFM-ID for KYPWBBBOBAOGSQ-SZMVWBNQSA-N
ID: KYPWBBBOBAOGSQ-SZMVWBNQSA-N
Comment: Energy0
Num peaks: 18
44.0130901 2.02601816
46.02874017 1.892295938
57.06987671 11.06508078
59.08552677 1.673264747
91.05422664 1.851433989
98.0600403 1.038217341
100.0756904 3.397998005
102.0913404 3.916648572
104.1069905 2.076814244
115.0542266 1.293100755
117.0698767 0.8847262853
133.0647913 0.9247430297
210.0760843 1.99512558
216.0655196 0.9446636997
216.086649 2.156112487
240.086649 1.141108847
314.1386845 6.993964644
332.1492492 35.49080643

Name: +ve in-silico MS/MS by CFM-ID for KYPWBBBOBAOGSQ-SZMVWBNQSA-N
ID: KYPWBBBOBAOGSQ-SZMVWBNQSA-N
Comment: Energy1
Num peaks: 18
39.02292652 0.7374357913
41.03857658 1.157745369
55.05422664 1.278134107
57.06987671 44.4684168
59.08552677 8.786146993
79.05422664 1.063453597
91.05422664 2.317783817
101.0385766 0.7599875066
105.0698767 1.702640729
115.0542266 1.004496583
117.0698767 1.082685737
240.086649 1.668707305
254.102299 0.7466021349
256.0604342 1.02886836
274.0709989 3.987714725
290.102299 0.7926799404
314.1386845 4.091246472
332.1492492 3.813178585

Name: +ve in-silico MS/MS by CFM-ID for KYPWBBBOBAOGSQ-SZMVWBNQSA-N
ID: KYPWBBBOBAOGSQ-SZMVWBNQSA-N
Comment: Energy2
Num peaks: 31
15.02292652 0.9993815987
28.01817548 0.926905132
39.02292652 2.012576669
41.03857658 3.752866796
43.05422664 1.860317939
44.0130901 0.6277602794
46.02874017 0.9292836738
49.00727645 0.7103563819
55.05422664 2.680895825
57.06987671 30.3607984
58.02874017 0.6580479592
59.08552677 5.296742111
79.05422664 1.034740052
80.04947561 0.6161552831
82.02874017 0.7389150892
86.0964258 0.6554380993
87.08044139 0.6866551945
91.05422664 6.27641328
98.0600403 2.603803341
100.0756904 1.257855016
101.0385766 1.119009326
102.0913404 0.7205338062
104.1069905 0.8827766418
115.0542266 2.108138434
117.0334912 1.848496272
117.0698767 2.456471178
119.0855268 0.8978237646
121.1011768 0.6590642414
128.0342195 0.6234304104
133.0647913 0.815566125
141.0334912 2.616434125

Name: +ve in-silico MS/MS by CFM-ID for KYTDBKDWDOVRLJ-FLXSYLCISA-N
ID: KYTDBKDWDOVRLJ-FLXSYLCISA-N
Comment: Energy0
Num peaks: 6
290.102299 1.148261485
300.1230345 1.387326045
302.1386845 6.137712696
304.1543346 1.297303422
314.1386845 3.717499148
332.1492492 78.92078513

Name: +ve in-silico MS/MS by CFM-ID for KYTDBKDWDOVRLJ-FLXSYLCISA-N
ID: KYTDBKDWDOVRLJ-FLXSYLCISA-N
Comment: Energy1
Num peaks: 6
286.1437699 2.527373035
290.102299 2.428124906
300.1230345 2.889084162
302.1386845 8.459587241
314.1386845 6.576256343
332.1492492 57.44702667

Name: +ve in-silico MS/MS by CFM-ID for KYTDBKDWDOVRLJ-FLXSYLCISA-N
ID: KYTDBKDWDOVRLJ-FLXSYLCISA-N
Comment: Energy2
Num peaks: 31
15.02292652 1.415100498
41.03857658 1.205893324
204.0655196 1.872766521
218.0811697 1.131264065
230.0811697 1.113595748
242.0811697 3.060597126
244.0968197 7.884955368
246.1124698 2.623290929
254.1175552 1.938661437
256.1332052 1.322291149
258.0760843 1.234892979
258.1124698 1.228921659
260.0917343 6.024448383
260.1281199 1.080779363
262.1073844 1.872097706
268.0968197 1.049869401
268.1332052 1.824522604
270.1124698 3.280828081
272.1281199 3.480936971
274.1437699 1.318027073
276.086649 2.155632721
282.1124698 1.324682202
284.1281199 6.108853549
286.1073844 1.775127137
286.1437699 4.052613188
288.1230345 3.099809374
290.102299 2.784162684
302.1386845 1.931329183
304.1543346 1.270329086
314.1386845 1.529220774
316.1179491 3.003122468

Name: +ve in-silico MS/MS by CFM-ID for AVBCARAQLFOQID-KRXBUXKQSA-N
ID: AVBCARAQLFOQID-KRXBUXKQSA-N
Comment: Energy0
Num peaks: 9
107.0491413 24.11790962
124.0756904 1.338530672
135.0440559 4.833123903
136.0756904 4.521447152
137.0597059 2.769997082
176.070605 1.229650506
178.086255 1.319801301
296.1281199 13.01342669
314.1386845 27.06601176

Name: +ve in-silico MS/MS by CFM-ID for AVBCARAQLFOQID-KRXBUXKQSA-N
ID: AVBCARAQLFOQID-KRXBUXKQSA-N
Comment: Energy1
Num peaks: 27
65.03857658 1.0699847
77.03857658 0.6764673403
79.05422664 1.296282808
105.0334912 1.316366895
107.0491413 34.92209344
123.0440559 1.346861064
124.0756904 1.256872775
135.0440559 6.355685192
136.0756904 2.89262919
137.0597059 2.869369253
149.0597059 0.9765519151
156.0443902 0.7187073364
158.0600403 0.8768061512
173.0597059 1.674996445
174.0549549 1.549026754
175.075356 1.245589316
176.070605 1.174523121
177.0546206 1.082758017
190.086255 1.168571444
191.0702706 1.782956544
208.0968197 0.8469552668
270.1124698 0.7677647747
282.1124698 0.9390133244
284.1281199 1.509821361
286.1437699 1.052307081
296.1281199 4.223123691
314.1386845 4.601907036

Name: +ve in-silico MS/MS by CFM-ID for AVBCARAQLFOQID-KRXBUXKQSA-N
ID: AVBCARAQLFOQID-KRXBUXKQSA-N
Comment: Energy2
Num peaks: 29
39.02292652 0.5896274231
49.00727645 0.7371862632
51.02292652 0.7519098261
53.03857658 0.6003033558
65.03857658 3.986123862
75.02292652 2.87415036
77.03857658 4.428333038
79.01784114 1.044901304
79.05422664 8.88900566
81.0334912 0.9074913799
94.06512568 1.142453981
95.04914126 1.116385551
105.0334912 3.992865233
106.0651257 1.074425394
107.0491413 29.88003002
108.0807757 1.891192134
109.0647913 1.338914621
121.0284058 0.5414527346
123.0440559 1.862173827
124.0756904 0.9610910602
135.0440559 2.410805685
136.0756904 2.157713081
137.0597059 0.8566483787
142.1226406 0.6700146318
147.0440559 1.004112205
149.0597059 1.65698303
173.0597059 1.394172207
175.075356 0.5930083434
284.1281199 0.8427150378

Name: +ve in-silico MS/MS by CFM-ID for OKGJCWMYPKBHGY-UHFFFAOYSA-N
ID: OKGJCWMYPKBHGY-UHFFFAOYSA-N
Comment: Energy0
Num peaks: 6
105.0698767 1.986344754
191.0338851 1.114717856
229.0859207 0.9431363052
279.1015708 13.33832633
281.0808353 1.202087377
297.1121354 70.01413995

Name: +ve in-silico MS/MS by CFM-ID for OKGJCWMYPKBHGY-UHFFFAOYSA-N
ID: OKGJCWMYPKBHGY-UHFFFAOYSA-N
Comment: Energy1
Num peaks: 21
69.0334912 0.7097066065
103.0542266 1.540990519
105.0698767 3.600748934
107.0855268 2.169282317
149.0233204 0.7233488953
163.0389705 0.7936785977
191.0338851 3.482918876
197.0597059 0.9062356043
225.0546206 0.9057642842
227.0702706 1.639284311
255.0651853 0.7725179614
261.0910061 1.173282499
265.0859207 0.7815747283
267.0651853 0.745618572
267.1015708 2.460590111
269.0808353 1.053418584
269.1172208 4.841522785
271.0964854 3.72834816
279.1015708 12.36917799
281.0808353 2.597226229
297.1121354 33.5541075

Name: +ve in-silico MS/MS by CFM-ID for OKGJCWMYPKBHGY-UHFFFAOYSA-N
ID: OKGJCWMYPKBHGY-UHFFFAOYSA-N
Comment: Energy2
Num peaks: 31
41.00219107 1.523678338
49.00727645 0.9117014782
51.02292652 2.163471953
68.99710569 0.9016534879
77.03857658 4.371508796
79.05422664 1.995059484
91.05422664 2.151865229
95.04914126 1.273328523
103.0542266 5.35749448
105.0698767 6.790998934
107.0855268 1.166025526
117.0698767 2.856527225
121.0284058 2.57408695
123.0440559 1.181352401
127.0542266 5.55245158
129.0698767 1.417984721
131.0491413 4.627035747
131.0855268 1.164756175
133.0647913 2.273706828
149.0233204 1.828890221
151.0389705 1.599405977
155.0491413 2.267652029
157.0647913 1.619743708
173.0233204 0.9258984097
175.0389705 1.842218407
197.0597059 1.472787994
227.0702706 0.8852371622
253.0859207 0.8631241706
261.0910061 1.181491661
279.1015708 1.281779036
281.0808353 1.390314609

Name: +ve in-silico MS/MS by CFM-ID for QVRYUUYYIWAQHV-LUZURFALSA-N
ID: QVRYUUYYIWAQHV-LUZURFALSA-N
Comment: Energy0
Num peaks: 13
105.0334912 6.372173226
107.0491413 3.664024713
135.0440559 6.340684331
137.0597059 3.579509609
149.0597059 1.432509847
159.0440559 1.638322396
161.0597059 1.743699831
173.0597059 1.603777368
189.0546206 1.508328485
191.0702706 1.722962381
269.1172208 1.748902103
279.1015708 8.303465529
297.1121354 40.47875373

Name: +ve in-silico MS/MS by CFM-ID for QVRYUUYYIWAQHV-LUZURFALSA-N
ID: QVRYUUYYIWAQHV-LUZURFALSA-N
Comment: Energy1
Num peaks: 29
105.0334912 9.799838313
107.0491413 4.636605724
109.0647913 0.9942277519
117.0334912 0.9797564085
119.0491413 3.995850673
121.0647913 2.321829219
123.0440559 1.456841447
135.0440559 8.921029682
137.0597059 3.695435891
141.0334912 1.569564914
147.0440559 2.419284259
149.0597059 3.697477442
151.075356 1.25717698
159.0440559 2.666917214
161.0597059 0.9754688531
171.0440559 2.191706085
173.0597059 2.185230688
177.0546206 1.770666809
189.0546206 1.985756647
191.0702706 0.8468530423
201.0546206 0.8469574132
203.0702706 1.614681172
253.0859207 1.369917533
255.1015708 0.8521558253
265.0859207 1.909402344
267.1015708 2.442163208
269.1172208 2.783885979
279.1015708 3.078228947
297.1121354 7.4874115

Name: +ve in-silico MS/MS by CFM-ID for QVRYUUYYIWAQHV-LUZURFALSA-N
ID: QVRYUUYYIWAQHV-LUZURFALSA-N
Comment: Energy2
Num peaks: 31
49.00727645 2.039057838
51.02292652 1.567155666
65.03857658 2.616944226
75.02292652 2.473961886
77.03857658 4.058071624
79.01784114 1.268285988
79.05422664 2.270505063
89.03857658 1.397976342
91.05422664 2.315055513
105.0334912 8.410087508
107.0491413 4.416439123
117.0334912 3.83807383
119.0491413 4.896168086
121.0284058 0.9291417965
123.0440559 2.617592654
135.0440559 6.94727307
137.0597059 1.58681806
141.0334912 1.963865954
143.0491413 1.171516815
147.0440559 0.9240942602
149.0597059 2.512992439
171.0440559 1.612727219
173.0597059 1.380305119
201.0546206 1.154310246
223.075356 0.9198220988
225.0910061 0.8557168553
251.0702706 1.124063535
265.0859207 1.532177239
267.1015708 1.647041301
279.1015708 1.236038158
281.0808353 1.347274907

Name: +ve in-silico MS/MS by CFM-ID for GRZQNEYQRVPNRY-WUZDHUPESA-N
ID: GRZQNEYQRVPNRY-WUZDHUPESA-N
Comment: Energy0
Num peaks: 12
91.05422664 2.746667828
115.0542266 2.213203135
117.0698767 16.92293692
121.0284058 7.77362038
123.0440559 1.937556186
135.0804414 1.71623723
145.0284058 1.607075238
161.0233204 1.913975782
163.0389705 10.84505345
181.0495352 2.035865205
279.1015708 3.785892694
297.1121354 26.70728816

Name: +ve in-silico MS/MS by CFM-ID for GRZQNEYQRVPNRY-WUZDHUPESA-N
ID: GRZQNEYQRVPNRY-WUZDHUPESA-N
Comment: Energy1
Num peaks: 19
39.02292652 2.436565644
91.05422664 1.930814061
107.0491413 0.7264215135
109.0284058 0.9706392694
115.0542266 2.086629814
117.0698767 35.23601453
121.0284058 8.365150145
123.0440559 2.881990985
133.0284058 0.7265206169
135.0440559 4.779258439
135.0804414 3.100177816
145.0284058 2.3441941
161.0233204 1.112987963
163.0389705 7.30484754
173.0597059 0.8652030804
181.0495352 0.7206492813
203.0338851 0.8924317293
279.1015708 0.9889686776
297.1121354 2.7120666

Name: +ve in-silico MS/MS by CFM-ID for GRZQNEYQRVPNRY-WUZDHUPESA-N
ID: GRZQNEYQRVPNRY-WUZDHUPESA-N
Comment: Energy2
Num peaks: 31
25.00727645 1.74549019
39.02292652 3.305435435
41.00219107 1.061404766
41.03857658 0.9823648154
49.00727645 2.899304141
51.02292652 2.151855747
53.00219107 0.9762512418
57.0334912 1.251215316
65.03857658 4.266952064
75.02292652 1.524199343
77.03857658 1.37082981
79.01784114 1.185269407
79.05422664 0.8947066123
91.05422664 4.439608998
93.0334912 1.79840115
95.04914126 0.9724275186
101.0385766 2.235618584
103.0542266 3.10533824
105.0334912 3.23786057
107.0491413 0.9060209295
109.0284058 1.791681604
115.0542266 2.311161812
117.0334912 1.490507941
117.0698767 9.889246954
121.0284058 8.356382388
121.1011768 0.8704209157
123.0440559 1.465908674
133.0284058 0.9405038574
135.0440559 2.619649597
137.0597059 0.9544859648
163.0389705 2.191516094

Name: +ve in-silico MS/MS by CFM-ID for HBAPGROFUGJSGR-ZDUSSCGKSA-N
ID: HBAPGROFUGJSGR-ZDUSSCGKSA-N
Comment: Energy0
Num peaks: 6
117.0698767 1.522455587
119.0855268 6.583882381
219.0651853 1.452023101
269.0808353 1.735739631
279.1015708 6.091064443
297.1121354 71.55781578

Name: +ve in-silico MS/MS by CFM-ID for HBAPGROFUGJSGR-ZDUSSCGKSA-N
ID: HBAPGROFUGJSGR-ZDUSSCGKSA-N
Comment: Energy1
Num peaks: 21
39.02292652 1.00273088
41.03857658 1.128061032
115.0542266 2.333888553
117.0698767 5.015624514
119.0855268 8.164711221
121.0284058 1.730264389
215.0338851 0.9313513184
217.0495352 1.223949913
219.0651853 2.984354476
251.1066561 0.9703931565
253.0859207 0.9320908197
253.1223062 1.11841775
255.1015708 1.167791037
267.0651853 2.089112504
267.1015708 2.176609958
269.0808353 3.062219638
269.1172208 4.16704894
271.0964854 1.208485416
279.1015708 8.333442138
281.0808353 2.388406855
297.1121354 28.78335392

Name: +ve in-silico MS/MS by CFM-ID for HBAPGROFUGJSGR-ZDUSSCGKSA-N
ID: HBAPGROFUGJSGR-ZDUSSCGKSA-N
Comment: Energy2
Num peaks: 31
39.02292652 2.984579295
41.03857658 1.269070301
49.00727645 1.9980115
51.02292652 2.221078296
53.03857658 1.20601419
67.01784114 1.469659712
79.05422664 1.194463709
91.05422664 1.754842837
101.0385766 2.526439018
115.0542266 1.649514652
117.0698767 3.302777042
119.0855268 1.668289626
121.0284058 8.419522214
123.0440559 1.434277187
127.0542266 5.337434487
131.0855268 1.742707932
133.1011768 1.17467015
137.0233204 4.435372944
139.0542266 2.273272044
189.0182351 1.329781206
251.0702706 1.630005496
251.1066561 1.163202049
253.0859207 1.359284738
255.1015708 1.495951399
261.0910061 1.752038033
265.0859207 1.324002457
267.1015708 1.42433853
269.1172208 1.317060635
271.0964854 1.348942027
279.1015708 1.867046941
281.0808353 3.128113369

Name: +ve in-silico MS/MS by CFM-ID for PWCOTOWLUJSOSD-IHXXTUNLSA-N
ID: PWCOTOWLUJSOSD-IHXXTUNLSA-N
Comment: Energy0
Num peaks: 6
168.1019051 1.746317459
288.1230345 3.049773308
300.1230345 2.324950621
302.1386845 5.109784389
314.1386845 11.33674449
332.1492492 57.30041155

Name: +ve in-silico MS/MS by CFM-ID for PWCOTOWLUJSOSD-IHXXTUNLSA-N
ID: PWCOTOWLUJSOSD-IHXXTUNLSA-N
Comment: Energy1
Num peaks: 31
80.04947561 4.619021862
82.06512568 1.864308004
86.0964258 0.8118667593
94.06512568 1.44696754
96.08077574 0.7805908826
104.0494756 0.7538747474
106.0651257 1.444047633
108.0807757 0.7114769097
124.0756904 1.320574283
132.0807757 0.9608195263
135.0440559 1.109077332
150.0913404 1.670648228
152.1069905 1.586604493
205.0495352 0.9145092859
207.0651853 0.713815879
242.1175552 0.9927148179
252.1019051 2.291829879
254.1175552 2.675221232
256.1332052 1.347760186
270.1124698 4.244490411
272.1281199 6.640973672
274.1437699 1.090724089
284.1281199 0.9923610304
286.1073844 1.121785115
286.1437699 1.755413087
288.1230345 4.878931759
300.1230345 2.501526314
302.1386845 3.222092257
314.1386845 6.236493419
316.1179491 1.393524877
332.1492492 13.44984151

Name: +ve in-silico MS/MS by CFM-ID for PWCOTOWLUJSOSD-IHXXTUNLSA-N
ID: PWCOTOWLUJSOSD-IHXXTUNLSA-N
Comment: Energy2
Num peaks: 31
15.02292652 0.7766431455
44.04947561 0.7844419931
49.00727645 0.883459095
61.02840582 0.9611960729
65.00219107 1.210156203
79.01784114 1.500669052
80.04947561 3.153789566
82.06512568 1.287507686
94.06512568 8.419435521
96.08077574 2.025726457
104.0494756 2.034707962
106.0651257 1.116342419
108.0807757 1.73485937
122.0600403 2.776698335
124.0756904 5.550197905
135.0440559 2.949201149
150.0913404 1.41565402
240.1019051 0.9030523831
242.1175552 2.864683231
245.0808353 1.154105427
258.1124698 4.321597386
259.0964854 2.259345867
260.1281199 1.016410509
270.1124698 3.560481844
284.1281199 1.259002831
286.1437699 0.9816625543
288.1230345 1.095194048
298.1073844 0.7866133855
300.1230345 0.8779940937
301.1070501 0.7819908227
316.1179491 1.334354431

Name: +ve in-silico MS/MS by CFM-ID for HKRWNLXAEREDEU-UHFFFAOYSA-N
ID: HKRWNLXAEREDEU-UHFFFAOYSA-N
Comment: Energy0
Num peaks: 6
121.0647913 2.47777954
265.0859207 7.488610556
267.1015708 1.881822978
269.1172208 1.837288152
279.1015708 10.2433361
297.1121354 66.17347117

Name: +ve in-silico MS/MS by CFM-ID for HKRWNLXAEREDEU-UHFFFAOYSA-N
ID: HKRWNLXAEREDEU-UHFFFAOYSA-N
Comment: Energy1
Num peaks: 7
121.0647913 3.804937763
147.0440559 10.92504156
149.0597059 25.14807283
265.0859207 4.042550535
269.1172208 23.55319536
279.1015708 4.437804792
297.1121354 10.66479461

Name: +ve in-silico MS/MS by CFM-ID for HKRWNLXAEREDEU-UHFFFAOYSA-N
ID: HKRWNLXAEREDEU-UHFFFAOYSA-N
Comment: Energy2
Num peaks: 31
49.00727645 3.580364711
51.02292652 2.890953052
53.03857658 1.414681654
65.03857658 1.321526676
91.05422664 2.790527197
93.0334912 1.546519688
105.0334912 1.6889695
107.0491413 2.478356459
117.0334912 1.469583247
119.0491413 1.354052182
121.0647913 10.22434219
147.0440559 1.750615395
149.0597059 6.678257419
197.0597059 1.324839905
209.0597059 1.858455331
213.0910061 1.456800245
221.0597059 1.174703169
223.075356 2.303944369
225.0910061 1.357526855
227.0702706 1.691872582
229.0859207 1.28578854
235.075356 2.806753479
239.1066561 1.990618345
249.0910061 2.728630941
251.0702706 2.284559194
251.1066561 1.939011024
253.0859207 1.598255069
265.0859207 1.683344069
269.1172208 2.484102411
271.0964854 1.659962483
281.0808353 2.127001843

Name: +ve in-silico MS/MS by CFM-ID for YHKFAYFIUKFOFG-OAHLLOKOSA-N
ID: YHKFAYFIUKFOFG-OAHLLOKOSA-N
Comment: Energy0
Num peaks: 15
43.01784114 2.579388002
55.05422664 1.313746767
69.06987671 6.749108428
175.1117415 8.070227649
177.1273916 1.076722194
202.1226406 2.440383399
204.1382906 2.560432383
206.0811697 2.918386661
224.0917343 2.034341592
232.1332052 1.434722505
233.1172208 1.632123059
246.1488553 9.510159707
250.1437699 8.280134625
274.1437699 4.64671963
292.1543346 24.98510293

Name: +ve in-silico MS/MS by CFM-ID for YHKFAYFIUKFOFG-OAHLLOKOSA-N
ID: YHKFAYFIUKFOFG-OAHLLOKOSA-N
Comment: Energy1
Num peaks: 27
39.02292652 3.035642884
41.03857658 4.283905005
43.01784114 1.680491836
43.05422664 0.8634525665
45.06987671 1.112839594
60.04439023 1.770399582
67.05422664 2.038354832
69.06987671 18.70201386
160.0756904 1.095846147
164.070605 0.9520322261
175.1117415 3.506225546
176.070605 0.8460413495
180.0655196 1.296688427
182.0811697 0.6870295439
187.1117415 1.574281759
202.1226406 3.307713582
204.1019051 1.401469704
204.1382906 9.741115297
206.0811697 2.445400249
224.0917343 1.662978669
232.1332052 1.099144444
233.1172208 1.132222878
246.1488553 6.675924543
250.1437699 3.36661159
252.1230345 0.8688093717
274.1437699 1.578204677
292.1543346 3.41695013

Name: +ve in-silico MS/MS by CFM-ID for YHKFAYFIUKFOFG-OAHLLOKOSA-N
ID: YHKFAYFIUKFOFG-OAHLLOKOSA-N
Comment: Energy2
Num peaks: 30
25.00727645 0.8268658373
39.02292652 1.633984199
41.03857658 1.889323547
43.01784114 2.377386661
43.05422664 0.9288686345
53.03857658 3.788611636
55.05422664 8.800694509
57.06987671 1.763333638
60.04439023 0.9336456638
63.02292652 0.90320212
65.03857658 2.971777316
67.05422664 2.321094867
69.06987671 11.11534448
75.02292652 2.045165936
77.03857658 2.694240317
79.05422664 2.991357647
91.05422664 5.166815329
93.06987671 0.9769115628
105.0334912 2.776200331
107.0491413 5.547864727
148.0756904 0.8623730064
159.0804414 1.471180067
160.0756904 4.125535075
164.070605 1.634782524
175.1117415 2.720151689
176.070605 1.391232134
180.0655196 0.8665299021
187.1117415 1.871012532
202.1226406 0.840718902
204.1382906 2.181912381

Name: +ve in-silico MS/MS by CFM-ID for YAAZBRKEIHCVOT-UHFFFAOYSA-N
ID: YAAZBRKEIHCVOT-UHFFFAOYSA-N
Comment: Energy0
Num peaks: 6
69.06987671 9.611777058
228.0655196 7.633570649
246.0760843 4.605664964
282.1124698 6.347857389
284.1281199 2.085784557
314.1386845 53.36457636

Name: +ve in-silico MS/MS by CFM-ID for YAAZBRKEIHCVOT-UHFFFAOYSA-N
ID: YAAZBRKEIHCVOT-UHFFFAOYSA-N
Comment: Energy1
Num peaks: 12
39.02292652 4.200515872
41.03857658 6.0433083
67.05422664 2.853315324
69.06987671 25.90323023
198.0549549 1.87049193
228.0655196 14.93872234
246.0760843 5.558588333
258.0760843 1.77727177
274.1073844 2.129251343
282.1124698 3.400264003
298.1073844 2.620077112
314.1386845 8.882330778

Name: +ve in-silico MS/MS by CFM-ID for YAAZBRKEIHCVOT-UHFFFAOYSA-N
ID: YAAZBRKEIHCVOT-UHFFFAOYSA-N
Comment: Energy2
Num peaks: 26
39.02292652 1.746250298
41.03857658 2.661083173
43.05422664 1.235569637
53.03857658 6.525667137
55.05422664 11.0520131
57.06987671 2.09813944
65.03857658 1.159825094
67.05422664 1.852798435
69.06987671 11.24536123
105.0334912 2.936382195
107.0491413 1.257925488
148.0393049 1.985831201
172.0393049 2.73886509
174.0549549 0.8181480223
186.0549549 2.565922657
198.0549549 6.268446073
200.070605 1.6914082
202.0498695 1.284955738
214.0498695 5.54681753
216.0655196 1.219742538
228.0655196 4.594298654
230.0447842 4.263486581
238.086255 0.9369142808
246.0760843 1.149217388
268.0968197 1.068767662
298.1073844 0.7864470195

Name: +ve in-silico MS/MS by CFM-ID for OJMDEDLCJJPJFR-IGBXNZRUSA-N
ID: OJMDEDLCJJPJFR-IGBXNZRUSA-N
Comment: Energy0
Num peaks: 16
59.01275576 0.7558820385
109.0284058 0.6866618445
183.0440559 0.7149934532
185.0597059 1.164719253
209.0597059 0.7887843247
211.075356 1.28994329
213.0910061 0.6963003447
219.0804414 1.396920787
233.0960915 3.501437063
235.075356 1.978619311
235.1117415 1.055830237
237.0910061 2.534454111
251.1066561 5.471481784
261.0910061 18.14148834
279.1015708 28.56363057
297.1121354 11.31763485

Name: +ve in-silico MS/MS by CFM-ID for OJMDEDLCJJPJFR-IGBXNZRUSA-N
ID: OJMDEDLCJJPJFR-IGBXNZRUSA-N
Comment: Energy1
Num peaks: 31
71.01275576 0.9099031117
83.01275576 1.376973764
107.0127558 2.31237938
109.0284058 1.331662635
127.0542266 1.028232037
141.0698767 1.217198533
151.0542266 1.007351302
153.0698767 1.089656542
167.0855268 1.224214285
183.0440559 2.93552568
185.0597059 1.795104865
187.075356 1.169756961
189.0698767 1.034214964
191.0491413 1.060070463
193.1011768 1.644345167
195.0440559 0.9342538011
199.075356 0.9868386967
205.1011768 2.629961936
209.0597059 3.010994114
211.075356 1.774833696
213.0910061 1.050932094
217.0647913 1.3276636
219.0804414 2.439085014
233.0960915 4.017585183
235.075356 3.594257377
235.1117415 1.802798654
237.0910061 4.743289025
251.1066561 6.658191484
261.0910061 4.113682401
279.1015708 5.697904668
297.1121354 1.820940835

Name: +ve in-silico MS/MS by CFM-ID for OJMDEDLCJJPJFR-IGBXNZRUSA-N
ID: OJMDEDLCJJPJFR-IGBXNZRUSA-N
Comment: Energy2
Num peaks: 31
25.00727645 1.579756549
39.02292652 2.708326208
49.00727645 2.036582862
51.02292652 3.123954568
63.02292652 1.23036133
65.03857658 1.897458402
68.99710569 1.170776449
71.01275576 1.811217055
77.03857658 1.54383123
83.01275576 1.767551867
107.0127558 1.674805469
109.0284058 0.8986122701
115.0542266 1.319967694
127.0542266 4.167928451
139.0542266 1.876422158
141.0698767 3.298718601
151.0542266 2.260676812
153.0698767 5.435452742
167.0855268 2.915709117
177.0698767 1.214788951
179.0855268 4.214536306
183.0440559 1.360016374
185.0597059 1.424874959
189.0698767 1.001425256
191.0491413 0.8677731947
191.0855268 1.47259339
193.1011768 1.586429466
195.0804414 1.208118232
203.0491413 0.938895053
205.1011768 4.764100481
235.1117415 1.883083556

Name: +ve in-silico MS/MS by CFM-ID for JMRVKYVGFUVICI-NSHDSACASA-N
ID: JMRVKYVGFUVICI-NSHDSACASA-N
Comment: Energy0
Num peaks: 6
176.070605 2.845582609
178.086255 6.725653341
282.1124698 2.788446998
285.1121354 2.943920965
297.1121354 3.269172967
314.1386845 70.18118071

Name: +ve in-silico MS/MS by CFM-ID for JMRVKYVGFUVICI-NSHDSACASA-N
ID: JMRVKYVGFUVICI-NSHDSACASA-N
Comment: Energy1
Num peaks: 22
44.04947561 1.246460308
123.0440559 2.859992079
137.0597059 0.9347557006
147.0440559 1.312246214
178.086255 1.59879935
190.086255 1.747634821
192.1019051 4.817170788
240.1019051 1.25689326
242.1175552 1.016663552
254.1175552 2.180424155
256.1332052 1.444416411
269.0808353 1.598603441
270.1124698 2.721220702
271.0964854 2.43461448
282.1124698 4.419734986
284.1281199 5.185079353
285.1121354 2.128725292
286.1437699 5.954597752
296.1281199 0.928915241
297.1121354 9.628742483
298.1073844 1.904542416
314.1386845 23.01073828

Name: +ve in-silico MS/MS by CFM-ID for JMRVKYVGFUVICI-NSHDSACASA-N
ID: JMRVKYVGFUVICI-NSHDSACASA-N
Comment: Energy2
Num peaks: 31
104.0494756 3.821014536
106.0651257 1.978736974
132.0443902 1.537227716
137.0597059 1.071684273
146.0600403 2.14312313
147.0440559 2.479956257
148.0756904 1.073024372
149.0597059 1.549628331
154.0651257 1.437384713
166.0651257 2.660497182
168.0807757 2.111673278
170.0964258 1.243337306
176.070605 2.587053568
178.086255 1.088212101
196.0756904 1.469275527
210.0913404 1.558221893
212.070605 1.042184843
214.086255 1.70970218
222.0549549 2.317717042
224.070605 1.219256505
226.086255 2.861295266
228.1019051 3.20079014
238.086255 2.612719933
240.1019051 4.423248462
242.1175552 1.366739791
252.1019051 1.719821296
254.1175552 2.819690588
268.0968197 1.891341144
270.1124698 2.392476875
282.1124698 1.712112178
298.1073844 1.591852044

Name: +ve in-silico MS/MS by CFM-ID for ODAXYVBSMVOYSN-UHFFFAOYSA-N
ID: ODAXYVBSMVOYSN-UHFFFAOYSA-N
Comment: Energy0
Num peaks: 6
55.05422664 4.480427932
288.086649 5.348317524
290.102299 4.896337672
300.1230345 5.121137309
302.1386845 5.824364212
332.1492492 54.63355934

Name: +ve in-silico MS/MS by CFM-ID for ODAXYVBSMVOYSN-UHFFFAOYSA-N
ID: ODAXYVBSMVOYSN-UHFFFAOYSA-N
Comment: Energy1
Num peaks: 16
39.02292652 3.215620297
41.03857658 1.038870171
55.05422664 18.59724947
57.06987671 1.555200762
69.06987671 4.520821583
246.0760843 1.661535488
248.0917343 2.02399487
276.086649 13.80947318
288.086649 3.125974732
290.102299 2.062489761
292.1179491 2.026285919
300.1230345 4.97594255
302.1386845 3.615183412
304.1543346 1.089870193
316.1179491 1.85488887
332.1492492 15.70019924

Name: +ve in-silico MS/MS by CFM-ID for ODAXYVBSMVOYSN-UHFFFAOYSA-N
ID: ODAXYVBSMVOYSN-UHFFFAOYSA-N
Comment: Energy2
Num peaks: 31
39.02292652 1.870437656
41.03857658 1.257804757
49.00727645 1.365325598
51.02292652 1.579716642
53.03857658 3.35467226
55.05422664 16.30203926
57.06987671 1.291675503
65.03857658 6.955316957
67.05422664 2.717700589
69.06987671 6.203705164
71.08552677 1.226525554
82.02874017 0.9583382064
134.0600403 0.9190592094
180.0655196 4.868693538
208.0604342 3.116071071
221.0808353 0.9958146897
246.0760843 2.393961631
248.0917343 1.143522721
254.1175552 1.934071223
260.0553488 0.8346715882
268.0968197 1.025420109
270.1124698 1.654396572
272.1281199 0.9843609178
276.086649 1.126628553
286.1073844 1.180201338
286.1437699 0.9616782886
288.1230345 2.581724132
300.1230345 1.280543653
304.1543346 0.9471326953
314.1386845 0.9606833354
316.1179491 0.8488295597

Name: +ve in-silico MS/MS by CFM-ID for KLJOYDMUWKSYBP-AKUGPFESSA-N
ID: KLJOYDMUWKSYBP-AKUGPFESSA-N
Comment: Energy0
Num peaks: 6
284.1281199 2.481755545
288.1230345 1.934075716
300.1230345 10.80557731
302.1386845 8.639463369
314.1386845 3.368467549
332.1492492 57.2724736

Name: +ve in-silico MS/MS by CFM-ID for KLJOYDMUWKSYBP-AKUGPFESSA-N
ID: KLJOYDMUWKSYBP-AKUGPFESSA-N
Comment: Energy1
Num peaks: 20
164.1069905 1.825486803
166.1226406 0.8632681036
244.0968197 0.8226559638
246.0760843 1.302946359
248.0917343 1.245923935
258.0760843 2.877774413
260.0917343 1.282188535
262.1073844 1.158999755
270.1124698 0.8329758324
272.0917343 2.313319514
272.1281199 3.099959709
282.1124698 1.180862986
284.1281199 11.4313592
286.1437699 6.196140033
300.1230345 6.405844923
302.1386845 13.09630595
304.1543346 1.814722084
314.1386845 7.199641515
316.1179491 1.337899301
332.1492492 14.51442895

Name: +ve in-silico MS/MS by CFM-ID for KLJOYDMUWKSYBP-AKUGPFESSA-N
ID: KLJOYDMUWKSYBP-AKUGPFESSA-N
Comment: Energy2
Num peaks: 31
15.02292652 1.234698038
44.04947561 1.907646131
53.03857658 2.134142083
104.0494756 1.120896775
106.0651257 1.557054066
118.0651257 1.984868917
120.0807757 2.347366363
138.0913404 1.24294534
149.0233204 0.9672225221
162.0913404 1.200150025
203.0338851 0.9040864613
226.086255 1.248644239
229.0495352 1.75728108
233.0808353 1.535349703
240.1019051 4.789337559
242.1175552 4.068263635
244.0968197 2.467299307
254.1175552 1.493578302
256.0968197 2.39507811
258.1124698 6.900839158
260.1281199 1.430922253
270.1124698 3.064835668
272.0917343 1.998316359
272.1281199 1.366980932
274.1073844 1.204027896
284.1281199 1.310246847
286.1073844 1.254457154
286.1437699 1.179093612
288.1230345 1.773378958
298.1073844 0.927640872
316.1179491 1.391529269

Name: +ve in-silico MS/MS by CFM-ID for SJZOQGKPKOQBFS-BBATYDOGSA-N
ID: SJZOQGKPKOQBFS-BBATYDOGSA-N
Comment: Energy0
Num peaks: 11
115.0542266 3.534328972
117.0698767 2.399121789
131.0491413 1.998981058
145.0284058 2.700553921
147.0440559 12.83027538
149.0597059 3.021672924
151.075356 3.468013062
187.075356 1.873203887
269.0808353 3.919512027
279.1015708 2.655483601
297.1121354 43.41501345

Name: +ve in-silico MS/MS by CFM-ID for SJZOQGKPKOQBFS-BBATYDOGSA-N
ID: SJZOQGKPKOQBFS-BBATYDOGSA-N
Comment: Energy1
Num peaks: 26
27.02292652 1.489703336
39.02292652 1.725886153
111.0440559 1.246503851
115.0542266 1.255574058
121.0284058 2.210514701
123.0440559 3.118496224
129.0334912 1.780026804
131.0491413 3.496859035
137.0233204 2.149867592
139.0389705 3.19685846
147.0440559 2.132078932
149.0597059 1.313126289
175.075356 1.585850084
187.075356 1.942652844
239.0702706 1.100824322
241.0495352 2.199151577
241.0859207 3.547271504
243.0651853 2.90732567
251.0702706 1.954314121
253.0495352 1.442296708
253.0859207 1.521882931
255.0651853 1.513442931
267.0651853 9.252988093
269.0808353 19.11567372
271.0964854 2.600206269
297.1121354 4.778108081

Name: +ve in-silico MS/MS by CFM-ID for SJZOQGKPKOQBFS-BBATYDOGSA-N
ID: SJZOQGKPKOQBFS-BBATYDOGSA-N
Comment: Energy2
Num peaks: 31
25.00727645 1.203283092
39.02292652 3.428646022
41.03857658 2.071338863
49.00727645 2.494815342
51.02292652 1.775600187
53.03857658 1.389628365
63.02292652 2.351976159
67.01784114 1.834736296
75.02292652 1.960517592
77.03857658 1.989104405
87.02292652 1.241634777
89.03857658 2.287731574
91.05422664 1.137964013
92.99710569 1.771184885
101.0385766 1.173232136
103.0542266 2.18172738
105.0334912 1.964287015
111.0440559 1.444234635
115.0542266 7.475672246
117.0698767 2.164423035
121.0284058 7.148918124
123.0440559 2.86530687
129.0334912 4.013097317
131.0491413 3.707900214
133.0647913 3.206077843
137.0233204 2.255053076
139.0389705 1.084061905
145.0284058 3.800828747
147.0440559 4.597409305
149.0597059 1.111362841
151.075356 1.185731839

Name: +ve in-silico MS/MS by CFM-ID for VKYWDXPCKHARDA-SSZFMOIBSA-N
ID: VKYWDXPCKHARDA-SSZFMOIBSA-N
Comment: Energy0
Num peaks: 23
[truncated: 2,309,540 more chars]
